# Supplementary material for: Can systematic skewness factors predict future interest rates: Evidence from China
Source: PLoS One. 2026 Feb 5;21(2):e0334345. doi: 10.1371/journal.pone.0334345 (PMC12875505; doi:10.1371/journal.pone.0334345)
Supplement: S1 File — Data1.zip comprises data such as the monthly price change of the SSE index, dividend yield, daily stock data and daily price change of the SSE index. (ZIP) [file pone.0334345.s001.zip]

Archive with 41 entries (35 files):
- Daily stock data/
- Daily stock data/Daily price change/
- Daily stock data/Daily price change/Daily price change:daily.CSV
- Daily stock data/Daily price change/Daily price change:energy.CSV
- Daily stock data/Daily price change/Daily price change:estate.CSV
- Daily stock data/Daily price change/Daily price change:finance.CSV
- Daily stock data/Daily price change/Daily price change:industry.CSV
- Daily stock data/Daily price change/Daily price change:it.CSV
- Daily stock data/Daily price change/Daily price change:material.CSV
- Daily stock data/Daily price change/Daily price change:medical.CSV
- Daily stock data/Daily price change/Daily price change:opt.CSV
- Daily stock data/Daily price change/Daily price change:pub.CSV
- Daily stock data/Daily price change/Daily price change:tele.CSV
- Daily stock data/Daily trading volume/
- Daily stock data/Daily trading volume/Daily trading volume:daily.CSV
- Daily stock data/Daily trading volume/Daily trading volume:energy.CSV
- Daily stock data/Daily trading volume/Daily trading volume:estate.CSV
- Daily stock data/Daily trading volume/Daily trading volume:finance.CSV
- Daily stock data/Daily trading volume/Daily trading volume:industry.CSV
- Daily stock data/Daily trading volume/Daily trading volume:it.CSV
- Daily stock data/Daily trading volume/Daily trading volume:material.CSV
- Daily stock data/Daily trading volume/Daily trading volume:medical.CSV
- Daily stock data/Daily trading volume/Daily trading volume:opt.CSV
- Daily stock data/Daily trading volume/Daily trading volume:pub.CSV
- Daily stock data/Daily trading volume/Daily trading volume:tele.CSV
- Dividend yield/
- Dividend yield/Dividend yield:daily.xlsx
- Dividend yield/Dividend yield:energy.xlsx
- Dividend yield/Dividend yield:estate.xlsx
- Dividend yield/Dividend yield:finance.xlsx
- Dividend yield/Dividend yield:industry.xlsx
- Dividend yield/Dividend yield:it.xlsx
- Dividend yield/Dividend yield:material.xlsx
- Dividend yield/Dividend yield:medical.xlsx
- Dividend yield/Dividend yield:opt.xlsx
- Dividend yield/Dividend yield:pub.xlsx
- Dividend yield/Dividend yield:tele.xlsx
- Monthly price change of the SSE index/
- Monthly price change of the SSE index/Monthly price change of the SSE index.CSV
- Daily price change of the SSE index/
- Daily price change of the SSE index/Daily price change of the SSE index.CSV
