# Supplementary material for: Can systematic skewness factors predict future interest rates: Evidence from China
Source: PLoS One. 2026 Feb 5;21(2):e0334345. doi: 10.1371/journal.pone.0334345 (PMC12875505; doi:10.1371/journal.pone.0334345)
Supplement: S1 File — Data1.zip comprises data such as the monthly price change of the SSE index, dividend yield, daily stock data and daily price change of the SSE index. (ZIP) [file pone.0334345.s001.zip › Daily stock data/Daily price change/Daily price change:daily.CSV]

	000048.SZ	000061.SZ	000505.SZ	000523.SZ	000529.SZ	000568.SZ	000596.SZ	000639.SZ	000702.SZ	000713.SZ	000716.SZ	000729.SZ	000735.SZ	000759.SZ	000798.SZ	000799.SZ	000848.SZ	000858.SZ	000860.SZ	000869.SZ	000876.SZ	000895.SZ	000911.SZ	000929.SZ	000972.SZ	000995.SZ	000998.SZ	001201.SZ	001206.SZ	001215.SZ	001219.SZ	001222.SZ	001313.SZ	001318.SZ	001328.SZ	001338.SZ	001366.SZ	002041.SZ	002053.SZ	002069.SZ	002094.SZ	002100.SZ	002124.SZ	002216.SZ	002234.SZ	002286.SZ	002299.SZ	002304.SZ	002311.SZ
	������ũ	ũ��Ʒ	�����ع�	���޹ɷ�	���ع�	�����Ͻ�	�ž�����	����ʳƷ	����Ƽ�	������ҵ	��֥��	�ྩơ��	��ţɽ	�аټ���	��ˮ��ҵ	�ƹ���	�е�¶¶	����Һ	˳��ũҵ	��ԣA	��ϣ��	˫�㷢չ	��ũ��ҵ	���ݻƺ�	�л�����	��̨��ҵ	¡ƽ�߿�	����ɷ�	�����ɷ�	ǧζ���	�ൺʳƷ	Դ�ɳ���	��������	������ҵ	�ǿ���ǻ	��˳̩	��������	�Ǻ���ҵ	������Ͷ	��ӵ�	�ൺ����	�쿵����	���ʳƷ	��ȫʳƷ	��͹ɷ�	���䱦	ʥũ��չ	��ӹɷ�	������
	�ǵ���(%)	�ǵ���(%)	�ǵ���(%)	�ǵ���(%)	�ǵ���(%)	�ǵ���(%)	�ǵ���(%)	�ǵ���(%)	�ǵ���(%)	�ǵ���(%)	�ǵ���(%)	�ǵ���(%)	�ǵ���(%)	�ǵ���(%)	�ǵ���(%)	�ǵ���(%)	�ǵ���(%)	�ǵ���(%)	�ǵ���(%)	�ǵ���(%)	�ǵ���(%)	�ǵ���(%)	�ǵ���(%)	�ǵ���(%)	�ǵ���(%)	�ǵ���(%)	�ǵ���(%)	�ǵ���(%)	�ǵ���(%)	�ǵ���(%)	�ǵ���(%)	�ǵ���(%)	�ǵ���(%)	�ǵ���(%)	�ǵ���(%)	�ǵ���(%)	�ǵ���(%)	�ǵ���(%)	�ǵ���(%)	�ǵ���(%)	�ǵ���(%)	�ǵ���(%)	�ǵ���(%)	�ǵ���(%)	�ǵ���(%)	�ǵ���(%)	�ǵ���(%)	�ǵ���(%)	�ǵ���(%)
1997/1/2	0.0855		8.8968	0.4894	-0.4878	0.4762	4.68	1.0274
1997/1/3	-3.5897		0.9804	-1.7857	-2.0588	-1.1374	-4.4708	-6.1017
1997/1/6	-5.8511		-10.356	-8.7603	-4.9049	-3.931	-5.28	-9.7473
1997/1/7	3.7665		7.2202	5.9783	2.5263	2.2954	3.8851	7.4
1997/1/8	-1.5426		-2.0202	-0.8547	0.616	-0.9756	0.4472	-0.7449
1997/1/9	4.424		0.8591	5.1724	0.5102	1.4286	1.0927	1.3133
1997/1/10	-1.1474	152.3866	0.5111	-0.3279	0.5076	0.7771	0.0801	-0.463
1997/1/13	1.4286	-0.7092	6.4407	3.4539	2.4242	0.4819	0.76	3.2558
1997/1/14	-2.4648	2.8571	-4.7771	-4.6105	-2.1696	-2.1583	-2.9377	-4.955
1997/1/15	0.0903	0.0926	1.1706	0.6667	1.0081	0.4902	0.409	3.5071
1997/1/16	2.4346	-1.3414	-0.9917	0	1.0978	0.3415	0.5295	-1.0989
1997/1/17	1.6725	0.0938	1.0017	0.9934	1.4808	1.507	0.8914	0.1852
1997/1/20	3.2035	0.5621	6.281	1.3115	3.1128	0.6705	-0.2008	1.4787
1997/1/21	-1.1745	-1.3507	-2.3328	0.3236	2.0755	2.9496	-1.4085	-2.0947
1997/1/22	1.4431	0.5194	3.5032	6.6129	1.5712	5.5915	1.1837	-0.6512
1997/1/23	2.4268	-0.4697	10	4.236	4.0946	1.5317	0.8471	0.5618
1997/1/24	-0.3268	-0.8966	0.6993	-1.016	4.7203	3.4483	-0.88	1.7691
1997/1/27	0.7377	2.3333	9.5833	0.2933	-1.3356	0	0.8878	0.9149
1997/1/28	-1.1391	-1.5356	7.0976	0.731	2.3689	-0.625	-0.88	1.9946
1997/1/29	0.4115	0.9452	10.0592	-1.1611	0	-1.2579	-0.3228	-1.0667
1997/1/30	-0.8197	-1.4981	-2.2581	1.3216	0.0826	-0.2972	-0.2024	0
1997/1/31	1.4876	-0.6654	-1.5402	1.8841	0.578	2.0017	1.217	-1.2579
1997/2/17	1.9544	-0.0957	1.7877	2.7027	-1.7241	2.4217	-0.481	-1.7288
1997/2/18	-9.984	-10.0096	-10.0988	-10.1108	-10.0251	-10.0693	-9.9879	-10
1997/2/19	5.2351	3.4061	7.326	7.0878	5.6639	10.0181	5.5034	3.3951
1997/2/20	-3.2884	-3.2424	-3.7543	-3.4532	-1.7575	2.4722	-2.8838	-2.5871
1997/2/21	2.0052	2.9255	1.773	4.0238	1.0733	1.729	1.0044	3.1665
1997/2/24	0.5128	-1.6021	-0.9292	-1.1461	-0.7965	2.5296	4.1937	-0.495
1997/2/25	1.1905	0.5777	0.7034	0.7246	1.5165	4.1332	0.5394	3.9801
1997/2/26	1.9328	4.1775	5.1222	2.8777	3.3392	0.0592	0.6603	3.3493
1997/2/27	0.4946	-0.6516	-1.2182	-0.2797	-1.2755	0.9473	0.451	-0.8333
1997/2/28	0.082	2.2704	-0.3363	1.9635	0.3445	6.7449	0	2.7077
1997/3/3	3.2787	1.7267	7.4241	3.7139	1.9742	5.989	3.0612	6.3636
1997/3/4	5.9524	-1.1154	-2.6178	1.061	2.1886	-0.5184	-1.3069	-1.2821
1997/3/5	-5.2434	-2.1579	-2.6882	-3.4121	-3.3773	-1.9802	-2.1669	4.5887
1997/3/6	1.2648	0.2506	0.3315	0.5435	0.341	-0.7443	0.082	3.7252
1997/3/7	-1.7174	9.4	-1.9824	0	-0.5947	0.0536	1.4344	3.751
1997/3/10	0.7943	-0.7313	0.3371	2.7027	2.0513	0.803	1.4141	0.1538
1997/3/11	0.5516	5.8932	4.9272	-0.1316	-0.1675	1.3277	0.3586	5.2227
1997/3/12	2.0376	-0.5652	0.2134	-0.1318	2.2651	-1.153	4.3668	-3.5036
1997/3/13	-2.2273	-2.4923	-3.4079	2.9024	-2.297	1.6437	-1.6736	-3.177
1997/3/14	0.2357	2.1525	0.3308	-1.9231	1.5953	1.1998	2.089	0.2344
1997/3/17	3.7618	0	-2.3077	0.7843	4.1322	5.2062	2.0841	4.4427
1997/3/18	1.0574	1.2291	2.0247	-1.4267	-2.1429	3.4787	1.3363	5.0746	168.8385
1997/3/19	-1.1958	2.2116	-1.8743	-0.1316	-0.6488	-1.1364	9.9267	6.25	10.0105
1997/3/20	-3.5552	-4.7094	-1.236	10.0132	-3.1837	-2.9693	-6.5312	-4.0775	2.0594
1997/3/21	1.9608	1.2912	1.934	3.2335	1.5177	2.9615	2.6025	1.7422	3.0033
1997/3/24	4.1538	-0.8791	-0.8929	-2.2042	1.9934	0.1918	-1.8416	-4.1781	-1.5945
1997/3/25	0.2954	0.5765	2.2523	-2.3725	4.2345	5.0718	1.1681	-1.4296	-2.0833
1997/3/26	5.891	-0.2646	3.4141	0.9721	3.75	2.2769	-1.2596	2.1755	0.7565
1997/3/27	-1.669	-0.6189	6.2833	0.4813	-2.4849	-0.9795	-1.6655	-2.2001	-3.2848
1997/3/28	-2.0509	1.6459	-5.2104	-2.1557	0	-1.8885	-1.1892	-0.4354	-2.2804
1997/3/31	4.3321	-5.9081	0.4228	3.4272	2.3166	0	0.2918	1.1662	-0.6951
1997/4/1	-1.5917	-1.8605	-1.2632	2.3669	-0.6038	2.8873	-0.3636	3.3862	3.5
1997/4/2	-0.6329	0.7109	0.2132	-0.9249	0.1519	-2.2272	0.5109	3.2056	-2.8502
1997/4/3	-1.0616	-0.3294	-1.2766	1.0502	-0.6065	-0.2278	-0.8351	0.4051	-0.547
1997/4/4	1.9313	1.983	-0.7543	-1.0393	3.8139	2.0548	4.3574	-2.5555	2.25
1997/4/7	2.6667	7.037	-2.9316	-1.1669	3.8207	1.1633	1.4035	-3.2436	1.6137
1997/4/8	-9.9795	-3.1142	-1.1186	-3.778	-4.1755	-1.3268	-4.0138	-2.0685	-3.6092
1997/4/9	4.2521	2.7232	1.81	1.5951	1.1817	0.6275	1.2257	8.8857	1.8972
1997/4/10	1.1653	1.6515	-1.7778	-0.2415	-0.5839	3.5189	-2.0655	-2.3411	-1.7148
1997/4/11	-3.6717	8.8927	-1.6968	-2.4213	-1.6887	-1.463	-2.7273	4.1096	-1.6451
1997/4/14	-0.2242	-0.7852	0.4603	2.6055	0.8962	2.6201	0.9346	4.6053	-0.8109
1997/4/15	0.3745	1.0685	-1.26	0.1209	1.6284	-0.2128	0.037	-0.8176	1.0731
1997/4/16	-0.597	-0.2741	3.0162	1.2077	0.3642	-0.2985	-1.2588	-1.2048	-0.1517
1997/4/17	0	-2.7091	-2.027	1.3126	-0.8708	-0.7699	1.2373	-1.1553	-0.8608
1997/4/18	-0.9009	1.6142	-1.1494	0.8245	1.0249	-0.0431	-1.4815	2.5974	1.379		293.3333
1997/4/21	0.7576	0.4766	0.9302	2.8037	1.0145	1.5524	1.5038	2.8481	0.8564		9.7627
1997/4/22	0.0752	2.8063	-2.6498	-1.0227	1.7934	1.0616	-0.4444	0.1846	3.047	179.2593	5.7443
1997/4/23	-0.8264	4.8443	1.4201	-2.6406	-1.198	4.0756	-3.869	-7.4324	-1.1149	7.2679	1.986
1997/4/24	-1.5152	0.6601	-2.4504	-2.1226	-2.1398	2.5434	0.6192	2.8534	-0.9314	2.4728	5.3837
1997/4/25	0.5385	3.0965	-5.7416	-2.4096	0.5102	4.7244	0.4615	-3.871	3.4142	0.1931	9.8913
1997/4/28	0	9.894	-9.8985	-2.5926	7.1066	10	3.9433	-2.2819	-2.5837	8.3815	9.9407
1997/4/29	6.3504	-1.1254	5.9155	3.2953	-2.1666	2.324	-3.2413	-1.511	-0.5403	-6.6222	-5.1732
1997/4/30	-2.3022	-2.5691	-4.9202	0.4908	1.5225	6.9472	-0.6471	4.6025	-0.2469	1.9039	-3.5579
1997/5/5	1.62	4.6729	10.0699	1.7094	3.6128	9.9938	4.5594	1.3333	2.2277	3.2228	1.1805
1997/5/6	6.1594	3.6033	3.6849	-0.3601	6.9079	9.9943	7.915	-1.9737	0.2421	0.4525	-2.2849
1997/5/7	-3.0034	-1.2311	-3.1863	1.2048	-1.3538	9.9897	3.3277	0.1342	7.8261	3.8739	-3.3333
1997/5/8	-5.6298	-9.6292	-7.5949	-3.5714	-6.7374	-5.1866	-5.5209	-6.1662	-7.6165	-8.1093	-1.1837
1997/5/9	1.9389	9.8621	9.589	3.9506	7.2241	9.0827	0.8	9.7143	1.6004	3.7754	2.7604
1997/5/12	3.804	0.6905	10	9.9762	9.9813	-2.123	-2.4155	4.7526	0.2387	0.2274	-0.5575
1997/5/13	-5.4968	-0.9352	8.9773	-5.9395	-3.3466	-3.6338	-3.3239	0	-1.381	-4.0381	-3.211
1997/5/14	1.6406	-3.8074	-9.2805	-7.4627	-7.9812	-7.9801	-1.6825	-9.1361	-3.8146	-8.5579	-7.0563
1997/5/15	5.6493	4.6778	8.046	3.9702	2.6786	4.7967	1.2649	4.6512	1.2048	8.9969	2.8329
1997/5/16	-9.9306	-5.1875	-10.1064	-10.0239	-10	-3.9103	-8.4129	-9.8693	-9.0278	-8.871	-9.9725
1997/5/19	6.0139	-1.2195	1.0651	3.4483	2.4845	-10	3.1689	0.7977	2.5082	3.9563	-0.5508			146.6667
1997/5/20	2.4	3.7704	0.4684	1.2821	2.1549	9.9895	4.8989	4.3165	1.0638	0.1002	5.5385			-4.4015
1997/5/21	-4.9716	-2.8939	-8.7413	-3.4177	-3.2301	-4.2702	-4.1512	-3.4483	-3.2632	-4.2021	-4.6064			-7.1082
1997/5/22	-10.0149	-9.9338	-9.9617	0	-10.0136	-9.9867	-10.0155	-10	-10.0109	-9.9739	-10.0244			-10
1997/5/23	2.4086	5	-3.8298	-9.9607	2.271	1.5533	0	4.6032	-2.0556	-0.406	1.4266			8.1159
1997/5/26	3.8118	3.1162	3.0973	-6.4047	-0.074	-0.5827	4.2114	1.2898	-0.1852	1.8637	-2.5452			4.0214
1997/5/27	1.7969	1.0866	3.1474	5.1322	3.6296	2.7106	2.9691	3.3708	7.3593	4.574	4.3299			0.6873
1997/5/28	-4.9885	-1.31	0.1387	-2.6627	-1.5011	0.8203	0.1201	0.2899	-2.5922	-2.7337	3.2279			-2.901
1997/5/29	0.5654	-1.1232	-0.277	0.4559	-0.7983	-0.9197	2.52	-0.5058	-1.9515	-0.8432	-3.3184			-1.8453
1997/5/30	2.8112	2.2375	5.2778	4.0847	2.414	2.0707	1.4436	2.7596	2.4125	2.0408	0.7261			1.3429
1997/6/2	5.1562	2.7946	3.9578	3.9244	4.3571	7.73	4.6923	5.159	3.6514	5.1667	3.5387			9.1873
1997/6/3	5.9435	0.0328	1.5228	0.5594	-1.1636	-1.8506	-2.5716	1.0753	-0.8523	-1.6904	1.3291			-3.0744
1997/6/4	-0.6311	1.8664	4.25	3.8943	0.277	-0.0992	-0.264	-1.0638	1.7192	-0.9135	-1.7489			-1.5025
1997/6/5	0.4234	-0.6429	-3.4772	-3.079	-1.6575	0	-0.9452	-0.5376	-2.7606	-0.8134	-1.9708			-2.2881
1997/6/6	-1.1947	-5.7263	-8.8199	-8.9779	-5.8287	-6.755	-6.6794	-6.0811	-6.7207	-8.0919	-7.7821			-8.673
1997/6/9	10.0284	1.0638	2.1798	2.4279	2.9083	-1.0298	-0.7771	2.5899	0.6211	-0.1785	-0.9845			0.5698
1997/6/10	-9.5669	-1.8676	-6.8	-5.4815	-3.6957	-3.6598	-1.8961	-0.4208	-3.9506	-5.5423	-3.7642			-5.1936
1997/6/11	-1.3581	-3.1834	5.4363	-1.7241	-4.4394	-6.0335	-3.1513	0.5634	-4.1131	-4.7319	-6.5683		157.4713	-2.49
1997/6/12	-3.6232	-0.7148	-3.2564	-1.4354	0.3937	0	0.9111	5.042	0.2011	-0.596	0.6319		6.0714	-1.9408
1997/6/13	5.2632	2.8798	4.4881	3.2362	3.0588	2.2989	1.5126	5.4667	3.7458	6.7955	4.3171		9.596	7.1875
1997/6/16	3	1.1896	1.6107	2.6646	2.8919	6.8191	0.4683	6.7004	0.9026	1.0605	5.3424		0.0768	0.3887
1997/6/17	-2.5659	-1.6252	-0.7926	-3.9695	-1.5533	-2.0675	0.4237	-1.3033	-1.9169	-3.3333	-4.2857		-5.6025	-3.6786
1997/6/18	-1.1388	-0.9139	-1.731	-0.159	-1.5026	-1.7778	-2.9536	-2.7611	3.8436	-1.341	-2.2388		2.1951	-3.2161
1997/6/19	0.216	2.1639	-3.1165	-1.9108	-1.2967	-1.3198	1.7826	1.6049	-1.6311	-2.2654	-0.687		-3.7391	-1.2461
1997/6/20	6.1063	7.6389	6.4336	5.1948	5.8733	7.222	4.7843	3.7667	5.6122	8.0795	9.9923		5.8678	6.9401
1997/6/23	-2.6405	6.0645	4.0736	-2.4691	0.073	1.5681	0.2854	-3.9227	-3.1401	-1.1029	-0.2096		4.9961	-3.9331
1997/6/24	0.4868	0.365	4.0404	3.6392	1.24	2.7368	1.0163	-0.7313	2.5561	3.9653	3.9916		-1.2639	1.5353
1997/6/25	-1.1073	-1.0909	-3.1553	1.374	0	-0.9904	0.4829	-3.4377	-0.9726	0.5959	0.3367		-1.5813	1.1089
1997/6/26	-2.0294	7.0306	-2.8822	-3.012	-1.9926	-0.1035	-1.8823	-4.6408	-1.105	-1.481	-2.349		-2.2188	-2.5922
1997/6/27	0.7857	1.391	-2.8387	-4.8137	-2.7108	0.1036	-2.0408	-2.1333	-2.2967	-3.3674	-4.4674		-4.5383	-3.9918
1997/7/2	-6.1658	-4.3826	-2.5232	-3.9152	-5.5728	-3.5874	4.8333	2.3842	-5.2732	-2.6758	-5.8993		1.6393	-2.7719
1997/7/3	-6.1178	-5.5401	-5.1771	-3.9049	-3.6885	-4.4723	-3.2591	-4.0585	-3.4205	-4.7315	-6.7278		-6.2097	-4.1667
1997/7/4	-0.6436	-0.5907	1.5805	0.8834	0.2553	-0.0749	0.0411	1.1096	0.1389	0.6711	2.377		1.8917	0
1997/7/7	-9.9595	-9.9321	-6.9307	-8.9317	-9.253	-8.1709	-8.0082	-6.0357	-6.0333	-9	-10.008		-7.173	-9.9542
1997/7/8	-1.9784	3.6758	2.2796	-2.8846	-1.1225	2.5714	7.0982	1.8248	5.1661	4.0293	-0.3559		3.9091	-4.0661
1997/7/9	-0.9174	0.4545	5.4978	0.6536	1.0407	1.4723	-3.293	3.2258	1.4035	-0.1408	1.7857		0.35	5.6954
1997/7/10	-0.1852	-1.7195	-3.3803	0.2165	-2.7154	-2.1176	-0.3448	-2.4306	-2.4913	-2.5388	-2.5439		-4.0976	-2.2556
1997/7/11	3.0612	4.2818	4.6647	3.6717	4.0423	2.3638	4.455	3.5587	3.9035	4.4863	6.0306		7.2727	6.0256
1997/7/14	1.7273	1.3245	0.2786	2.5	4.4403	2.3092	4.7205	2.1993	2.9372	6.0942	8.5739		3.2203	3.8694
1997/7/15	0.3575	0.4357	-2.0833	0.6098	4.4287	-0.8034	3.361	2.7572	-1.2608	-2.0888	-3.2056		-2.6273	-2.7939
1997/7/16	-3.2057	-0.9544	2.1277	-3.0303	-3.6472	3.2781	1.8745	-1.5052	-3.293	-1.3333	-4.685	107.0845	-0.9275	-3.9521
1997/7/17	9.9706	-1.2265	1.3889	3.5417	0.6162	0.4854	1.7274	-2.6578	-0.0695	-1.0135	2.3398	10	1.7021	1.1222
1997/7/18	0.2667	1.02	3.8356	0.8048	0.6124	0.2973	0.0738	3.0717	9.7357	4.7099	2.6839	-0.4785	-0.5021	3.8224		281.125
1997/7/21	-2.4823	-2.59	-1.715	3.1936	0.4348	-3.5939	-3.9469	-0.6623	1.1407	0.4563	-1.7425	-3.5457	0.0841	3.3254		-0.2952
1997/7/22	2.2727	0.2704	0.6711	-0.3868	0.4329	1.2683	0.3456	0	1.4411	1.8819	0.4926	1.3084	0.7563	0.3448		2.9605
1997/7/23	-0.2667	-0.0899	-1.7333	2.3301	-0.2586	-1.4042	3.2912	0	-2.0383	-2.9299	2.549	-2.8905	-2.5855	2.1764		-3.1949
1997/7/24	0	-2.0243	-3.1208	-3.7951	-4.4944	-1.8476	-3.3716	2	-4.0353	-2.0341	-1.2428	-5.0032	-1.3699	0.1121		-4.4884
1997/7/25	-2.852	0.7805	-2.2409	-1.5779	-0.4525	-1.3725	1.6104	3.3987	0.9198	-1.6745	-0.6776	1.0667	-1.9097	-3.3595		-1.5204
1997/7/28	-3.7615	-4.1913	-3.2951	-0.2004	-1.9091	-3.7773	-2.3396	-0.7585	-2.9948	-4.2916	7.2125	-6.9921	-0.7965	-4.0556		0.1754
1997/7/29	-2.0972	-0.3804	2.963	2.8112	-0.5561	1.2397	-0.1159	-1.9108	1.0067	1.4235	-2.7273	-1.0638	-0.0892	0.2415		0.035
1997/7/30	1.7527	0.9547	3.5971	3.9063	2.7959	0.449	1.7408	7.1429	1.6611	3.7193	1.8692	6.6667	3.8393	3.8554		2.2759
1997/7/31	-1.9139	1.1348	-3.0556	-2.0677	1.0879	1.5441	0.9125	-2	1.8954	0.203	-1.7431	-1.9489	-1.8057	-0.9281		1.4379
1997/8/1	2.0488	0.0468	2.4355	0.9597	-0.5381	-0.5202	1.7332	-6.6172	1.347	0.3376	-0.3735	1.1652	0.3503	2.459		-1.5187
1997/8/4	-0.1912	2.0561	2.7972	3.6122	1.9838	-1.2068	-0.7407	-4.106	0.9494	2.6245	1.687	1.2195	2.007	2.7429		-2.3304
1997/8/5	0.5747	0.0458	-0.6803	-2.3853	-1.3263	0.57	-1.791	-1.4503	-1.3793	-2.1639	0.2765	-2.2088	-0.4277	-1.4461		0.7018
1997/8/6	-2	-2.6545	-0.5479	-4.1353	-2.7778	-1.417	0.152	-1.5417	-0.8264	-3.6193	-3.6765	-2.9432	-2.5773	-4.6275		-4.6341
1997/8/7	0.2915	-0.8933	0.2755	3.7255	1.3825	-1.3963	0.607	-0.4982	0.1923	2.0862	-0.9542	1.1989	0.1764	1.1834		-1.3518
1997/8/8	-1.8411	0.9488	-1.2363	2.8355	2.5455	1.2078	1.4329	-0.7868	-1.8554	-3.3379	-1.1561	-1.8118	-2.7289	-1.2865		-0.9259
1997/8/11	1.6782	-5.5451	0.5563	2.7574	-1.1525	-3.2922	5.0186	-1.9466	-3.1943	-4.0874	-1.3645	-6.0326	-4.4344	-2.8436		-4.2617
1997/8/12	-7.1845	-6.0697	3.8728	-6.0823	-4.0359	-8.0851	-4.4956	-2.9412	-1.6835	-4.482	-4.5455	0.1511	-0.7576	-2.439		-3.3581
1997/8/13	-8.682	-5.1907	-5.5925	-0.7619	2.0561	-6.5278	-0.3336	-5.1515	-0.6849	-2.3077	-0.5176	-3.092	-2.6718	-0.25		-3.0303
1997/8/14	3.7801	1.0615	1.8336	2.8791	2.381	7.9742	2.0826	4.6326	0	1.1024	-10.0937	4.6693	1.9608	3.0075		7.5
1997/8/15	-3.2009	-3.8143	-3.0471	-2.7985	-1.61	-2.2936	-2.1129	0.7634	-0.069	-1.947	-4.7454	5.948	1.4423	-2.3114		-3.1008
1997/8/18	-7.1836	-6.0345	1	-0.1919	4.0909	-0.4695	-1.0048	-4.1667	-3.0366	-7.0691	-6.5614	-4.9123	-4.0758	-3.9851		0.48
1997/8/19	1.3514	1.6514	-0.9901	-0.7692	1.2227	-2.0755	-0.7519	-2.3715	2.4911	2.735	-0.3901	1.107	2.3715	3.7613		0.1194
1997/8/20	3.1515	0.9025	-1.5714	0.969	-2.157	-10.0193	-0.7576	-0.4049	-0.9028	2.4958	1.3055	1.4599	-2.027	7		-4.2545
1997/8/21	1.1751	2.8026	-0.1451	4.7985	-3.7037	1.4454	2.6718	1.4634	2.3826	7.5487	4.5103	1.6547	1.4778	1.6355		5.0664
1997/8/22	3.7166	2.4942	2.907	5.6777	-0.9158	1.2137	0.5204	2.8846	3.6277	0.4528	-1.233	-0.1415	3.4951	0.9195		2.332
1997/8/25	9.1825	0.5659	4.661	3.8128	0.3697	0.7299	-0.2219	-0.7788	-6.0106	3.6063	-2.2472	3.6145	1.8762	1.7084		-0.1545
1997/8/26	-3.1795	-1.238	3.1039	0.5008	-1.1971	2.588	-0.7413	1.8838	3.7245	1.0152	2.1711	-0.0684	4.6961	-1.5677		3.6364
1997/8/27	-0.4237	2.5071	-0.2618	2.8239	1.3979	3.4813	-0.0373	-2.1572	-2.3035	-3.4458	5.75	-1.0267	-0.4398	0.2275		-1.0452
1997/8/28	-0.1064	-1.0561	7.0866	-2.4233	2.3897	-0.195	-1.4195	1.1024	-0.208	-0.3717	-1.4184	-1.2448	-0.4417	0.7946		-1.358
1997/8/29	-1.7039	-2.191	-5.3922	-3.1457	-2.0646	-1.8075	-1.6294	0.3894	4.8645	-0.5224	-2.518	0.9104	-0.2662	-0.5631		-1.3002
1997/9/1	0.9751	-1.6657	-3.1088	0.6838	0.55	-2.2388	4.0062	0.0776	3.3797	4.4261	1.353	1.0409	3.9146	1.9253		0.155
1997/9/2	0.8584	2.2196	1.8717	3.9049	1.5497	1.3232	2.2963	3.1783	-0.641	0.2155	0.3641	-0.7555	-1.113	-1.3333		2.5145
1997/9/3	0.1064	0.3429	-2.231	-0.9804	0.1795	1.0547	2.462	2.7799	0.129	5.3047	0.2418	1.2457	2.0779	2.8153		1.9623
1997/9/4	1.0627	0.9681	-0.5369	-1.8152	-0.2688	0.7952	-1.1307	-2.0468	0.5155	1.4295	7.7201	3.6227	-0.7634	1.3143		-1.1473
1997/9/5	-1.367	0.9024	3.5088	0.8403	-0.8086	-1.2821	0.3931	-1.6418	0	-2.7517	0.7839	1.3193	0	-1.5135		-0.5616
1997/9/8	-0.4264	-1.1738	2.7379	5.3333	-1.4493	-1.2987	-0.7476	0.1517	0	-2.0014	4.8889	0	2.5641	3.0735		-1.1672
1997/9/9	-1.3919	-1.8665	-3.4264	-4.4304	-0.7353	-1.3158	-0.2869	1.1364	-1.4744	-0.7042	-4.4492	-3.6458	-3.6667	0.1065		-1.4095
1997/9/10	0.76	-0.2882	2.6281	2.4834	0.6481	-0.2564	-0.2518	0	0.1952	-0.4255	-0.1109	0.9459	0.7785	0.4255		0.4637
1997/9/11	0.5388	0.8671	-4.4814	-3.8772	-0.368	2.3136	0.4327	-2.1723	-0.1299	-0.8547	-3.6626	-1.7403	-2.7468	-3.2839		0.7692
1997/9/12	0.4287	-2.0057	-4.1555	-2.3529	-2.4931	-1.9598	-3.0521	2.9862	-1.8856	-2.0115	-2.4194	-2.9973	-2.1183	-3.3954		-2.5954
1997/9/15	2.9883	-2.924	-0.8392	-5.1635	-4.1667	-3.1266	-2.6667	-1.4126	-2.5845	-1.4663	-3.8961	-2.177	-1.2624	-4.195		-0.2743
1997/9/16	0.3109	-0.3012	-0.141	1.4519	0.7905	0.2646	0.0761	1.5837	4.0136	0.4464	3.1941	-0.1436	1.3699	0.5917		0.3536
1997/9/17	-5.4752	-0.3021	-2.4011	-3.3989	-1.1765	-1.372	-1.1407	-1.2621	3.2047	-0.7407	-1.4286	-1.6535	-1.7117	-2		-0.9397
1997/9/18	-0.3279	0.1212	1.3025	-0.1852	0.1984	0.0535	0.9615	0	-0.6337	0.4478	1.8116	2.3392	2.1998	1.9208		-1.4229
1997/9/19	-0.2193	0.4843	1.4286	2.9685	1.0891	0.6417	-0.0762	3.0075	2.9974	0.8915	4.1518	0.7143	1.0762	1.2956		2.6063
1997/9/22	-8.022	-6.8675	-9.5775	-9.3694	-9.0108	-5.898	-6.5193	-2.9927	-5.2632	-7.9529	-5.467	-7.0922	-8.6069	-7.5581		-4.2986
1997/9/23	-8.2437	-9.4437	-9.3458	-5.5666	-8.9343	-7.397	-7.0962	-3.3108	-8.4967	-5.76	-7.8313	-5.7252	-5.8252	-8.3019		-5.6758
1997/9/24	5.8594	5.6429	6.5292	6.3158	5.792	5.3659	5.2678	4.2802	6.9286	6.961	10.0654	6.0729	7.732	6.9959		4.7186
1997/9/25	0.738	1.1494	0.4839	1.9802	1.4525	1.2731	-0.417	-2.6119	1.002	1.0317	6.8884	1.5267	0	0.8974		0.4547
1997/9/26	0.7326	-1.0027	-1.9262	-1.7476	-0.9912	-1.6571	0.9213	-0.8429	-0.8598	-0.6284	3.3333	-1.5038	1.5311	-0.1271		1.2346
1997/9/29	-3.0303	-2.7684	-4.7463	-4.3478	-3.337	-2.3823	-3.7344	-4.3277	-1.7345	-3.1621	2.6882	-3.5878	-1.885	0.8906		0.4065
1997/9/30	0.125	1.875	1.2027	1.2397	2.9919	1.25	2.1552	0.5654	0.8147	2.449	0.8377	1.9794	1.8252	1.7654		3.5223
1997/10/6	-1.4981	-1.1588	-0.1698	0.6122	-0.2235	0.0588	-0.4219	-3.2129	1.0101	0.3984	0.7269	1.7081	-0.283	-0.2478		-1.8381
1997/10/7	-0.507	1.7241	0.3401	2.2312	-1.0078	-0.1175	-0.4661	-1.1618	0.3333	0	-2.0619	0.3817	0.2838	-1.3665		3.506
1997/10/8	3.8217	3.8644	5.4237	2.1825	3.9593	4.4118	3.4483	1.4274	1.3289	2.381	6.2105	3.0418	2.0755	3.7783		3.1948
1997/10/9	1.227	2.4151	-1.6077	-0.9709	-1.4146	0.338	-1.7284	1.8212	-0.5246	-2.1705	-0.892	-2.4354	5.1756	-1.8204		-1.7531
1997/10/10	1.0909	0.2549	1.634	2.9412	0.5519	0.8422	0.1256	-0.4065	1.5162	2.6149	2.4	0.9834	-0.703	0.618		0.9112
1997/10/13	-1.9185	-0.3179	-2.2508	-1.9048	-0.7684	-0.3341	-1.7148	-1.4694	0.3247	2.3938	-1.2695	-0.7491	0.4425	-1.1057		-1.0158
1997/10/14	0.7335	1.9133	1.9737	-0.3883	-0.4425	-1.2849	-1.0638	-0.9114	-0.6472	-1.2066	-2.7695	-1.1321	-1.0573	-1.2422		0.076
1997/10/15	2.9126	1.6896	0	0.3899	1	1.1885	2.3656	1.1706	0.6515	0.9924	-0.3052	1.2977	2.2262	1.3836		2.0129
1997/10/16	1.4151	5.2308	2.2581	-0.3883	3.5204	6.2081	4.4118	3.8843	2.0065	4.2328	1.0204	3.9186	0	1.737		4.5793
1997/10/17	2.6744	4.0936	0.3155	2.1442	3.2944	8.0042	3.0181	0.9547	1.7132	3.6983	2.4242	1.3778	2.3519	2.439		-0.3204
1997/10/20	1.6988	0.0562	2.9874	2.6718	-0.5144	0.3901	-0.9375	-1.182	2.3082	0	9.9606	0.8584	0.2553	4.0476		0.0357
1997/10/21	3.3408	2.0213	-0.916	-0.5576	2.8956	5.4881	3.8249	1.6746	0.4878	2.4476	-0.5381	4.3972	3.1409	0.4577		3.4988
1997/10/22	-1.8319	-4.2378	-4.4684	-4.486	-3.1156	0.2302	-2.3167	-3.5294	-4.3689	2.3208	-4.7791	-2.3098	-4.6914	0.1139		-2.6906
1997/10/23	4.8299	3.7356	5.1613	1.1742	0.7261	-0.2297	-0.661	0.6504	2.7284	1.3342	2.5568	1.5299	0.4318	1.934		3.8993
1997/10/24	2.3037	8.0886	4.2945	2.1277	5.5613	-0.0921	0.7828	1.7771	5.3737	-0.8558	-0.831	1.1644	2.4936	0.4464		1.3306
1997/10/27	-1.2282	0.4613	-0.8824	3.7879	-1.4634	2.212	2.4078	1.3492	-0.1758	1.3944	-0.3724	1.7603	1.5101	1.5556		6.532
1997/10/28	-6.6321	-4.949	-5.9347	-6.2044	-5.3465	-3.0207	0.948	-6.0298	-3.6994	-4.1257	1.028	-4.1916	-3.4711	-0.4376		-1.1378
1997/10/29	6.5483	7.3001	3.9432	4.2802	1.046	2.0921	0.6011	4.3333	3.4756	1.9126	7.6781	1.9444	2.6541	3.2967		6.6176
1997/10/30	-0.5208	0.8504	-3.6419	-0.1866	-1.6563	0.2732	1.1949	-5.1118	-3.1821	1.6086	-6.701	2.1798	2.1685	0.5319		0.6597
1997/10/31	-0.5236	-1.2897	0.1575	0	0.9474	-0.4541	-0.2583	6.8182	0.2435	1.4512	-1.9337	-0.3333	-0.0816	0.6349		0.7149
1997/11/3	1.0526	-0.5025	-2.3585	-1.1215	-1.3556	0.958	-0.8139	3.3885	-0.0607	1.6255	0.1878	3.0769	2.2876	4.7319		0.5324
1997/11/4	5.625	1.0101	0.8052	-0.189	1.6913	0.6326	0.4476	-0.9146	1.9441	0.2559	0.4686	2.401	5.9105	-0.2008		-0.6472
1997/11/5	0.6903	3.5	0.1597	-0.7576	0.6237	3.7719	1.0026	2	2.9797	4.0204	1.8657	3.0418	0.2262	0.8048		1.8952
1997/11/6	-2.5465	-0.9179	2.5518	-1.145	-1.7562	-1.9039	1.0662	-2.8658	-2.4306	-2.5153	-2.5641	-2.5215	-0.1505	-0.0998		-1.3949
1997/11/7	2.0101	0.8776	0.311	1.9305	2.8391	1.4557	4.2925	1.1646	0.8897	0.6923	-0.094	1.5142	2.8636	4.1958		0.4421
1997/11/10	-1.5764	-2.6583	1.8605	2.8409	3.0675	-1.2609	-1.9533	-1.8419	-2.3516	-3.4375	-3.2926	-2.9832	-1.1722	-4.9856		-3.8439
1997/11/11	-0.4004	-1.9364	-1.5221	0.3683	-2.0833	-1.1889	1.2807	-1.4855	-1.2643	0.3236	1.9455	0.0641	-0.7413	0.8073		0.0305
1997/11/12	0.1005	-0.3544	-4.0185	-3.6697	-2.3303	-1.9608	0.0351	-2.2222	-1.5244	-3.2903	-2.958	-2.3047	-2.6886	-5.1051		-1.3423
1997/11/13	5.4217	0.6098	-0.161	0.5714	0.4149	1.1364	0.5969	1.8669	0.8669	2.7352	-0.6883	1.2451	0	1.3713		0.4947	242.3913
1997/11/14	-2.381	0	-0.3226	-1.3258	-0.2066	-0.3146	-0.5236	-1.1952	-0.2455	-0.9091	1.8812	-1.6181	-3.3001	-1.0406		2.7692	-6.3492
1997/11/17	3.4146	-0.2525	-1.6181	-0.1919	-1.0352	1.578	2.9825	0.0806	-1.4154	-0.7864	-2.6239	-0.3289	-2.381	-1.1567		0	-6.4407
1997/11/18	-0.7547	3.1392	-1.3158	-1.9231	-1.2552	-1.5091	-1.5332	-1.2893	0.0624	1.1889	-1.3972	-0.8581	-0.5691	2.1277		-2.6946	-2.7778
1997/11/19	-2.9468	9.9656	-1.6667	-0.7843	-0.9534	-0.9464	0.346	-0.7347	0.4367	-2.0888	-2.3279	-1.1318	-1.2265	1.25		1.1385	0.0621
1997/11/20	-3.526	6.2946	-1.0169	-0.5929	-1.9251	-0.9099	-1.7241	-0.1645	0.0621	0	-3.4197	-1.0101	-3.9735	1.749		-1.1865	-1.676
1997/11/21	-0.203	-2.142	-1.3699	-2.5845	-1.4177	-3.0762	-3.1579	1.9769	-2.6691	-3.4	-3.4335	-3.0612	1.6379	0.7078		-1.6318	-1.452
1997/11/24	-1.3225	3.2618	-7.9861	-2.2449	-2.5442	-3.8844	-2.1377	1.1309	-2.2959	-4.1408	-0.3333	0.4211	0.0848	-4.0161		-1.252	-5.8296
1997/11/25	-2.0619	-0.2494	10	1.6701	0.3405	-0.345	2.1844	-1.9968	2.611	0.7919	1.8952	0.2795	1.6102	-2.1967		0.729	-1.0884
1997/11/26	4.3158	6.875	-0.5146	0.616	0.6787	1.731	0.3986	0.7335	2.1628	1.5	-0.4376	1.8118	0	1.1765		1.0384	4.4017
1997/11/27	-1.5136	-0.7018	-4.4828	-3.0612	-2.2472	-0.8264	-2.2014	-5.178	0.1245	-3.589	-2.6374	-1.9165	-3.7531	0.8457		-2.3357	-4.4137
1997/11/28	5.8402	0.4319	2.7076	1.0526	1.2644	2.5	2.6199	2.3891	1.9279	2.4088	1.5801	1.4655	3.4662	2.0964		1.5625	5.5824
1997/12/1	-0.5808	4.5739	-1.9332	-2.0833	1.1351	-2.1043	1.0787	-2.4167	-0.4271	-0.2138	3.3333	-2.8198	-0.8375	2.1561		-1.3501	-1.2402
1997/12/2	2.7264	2.6168	-0.3584	-0.6383	0.5612	0.6351	-0.5692	-1.8787	0	0.6429	-1.6129	1.2031	0.4223	1.9095		0.6047	1.1897
1997/12/3	3.8863	2.6958	-3.0576	-1.2848	-2.9018	0	-0.2862	-3.8294	2.8799	1.4904	-1.9672	0.3497	-0.5046	0		0.6643	-0.3266
1997/12/4	1.7336	0.3547	0	1.5184	2.069	2.233	1.8299	2.3529	1.4294	3.986	9.1416	2.5087	3.8039	3.8462		4.7769	1.7038
1997/12/5	-3.0493	-1.9088	1.1132	0.4274	-0.2252	-1.0921	-0.1057	-0.2653	-1.1157	-1.345	-2.7579	0	0	-4.1785		-0.8998	-1.4175
1997/12/8	-1.2026	-1.3694	-1.2844	-2.3404	-0.5643	-0.192	2.0106	-1.0638	3.9192	1.7042	-1.1555	0.2039	0.4886	2.5768		-0.1211	-0.8497
1997/12/9	2.7154	4.6036	3.3457	3.268	1.0216	1.3468	1.6252	2.1505	0.8571	1.7426	2.6567	3.5278	2.5932	0.2899		2.4242	0.857
1997/12/10	-0.2735	-0.6287	-0.8993	-0.8439	1.7978	3.085	0.2722	0.0877	0.2833	0.6588	-0.6211	-0.3932	0.7109	2.0231		0.1479	3.2026
1997/12/11	3.7477	1.652	-2.1779	-1.7021	-1.4349	5.3407	0.4411	-0.5259	-0.565	-0.6545	-2.0833	-1.1842	0	0		1.0044	0.6966
1997/12/12	0.6167	-1.2448	-0.9276	0.2165	-0.6719	0.0874	0.3378	1.2335	-1.7045	-2.3715	-2.0213	-0.9321	-3.0588	1.1331		0.3217	-1.8868
1997/12/15	0.613	-1.6457	0	1.5119	1.4656	2.3144	4.3434	1.7406	1.7341	3.3063	1.8458	3.8978	0.2427	2.521		5.3644	0.1282
1997/12/16	-0.087	1.1036	0.9363	-0.4255	2.6667	2.3474	2.3556	-1.2831	0.4545	3.7884	-0.8529	0.7115	0.4843	1.9126		1.7986	3.9693
1997/12/17	-4.7038	0.3521	-3.8961	-3.4188	-3.7879	-4.5038	-4.1614	-2.773	-2.6018	-4.0906	-3.0108	-2.8902	-3.7751	-2.9491		-3.5879	-3.7562
1997/12/18	-0.9141	-0.5263	-1.5444	0.2212	-1.0124	0.4367	1.1513	1.5152	1.0453	-1.2467	-0.3326	0.0661	-0.6678	1.8416		4.2289	-0.6398
1997/12/19	-0.0923	4.5503	-0.5882	-1.1038	-0.7955	2.9565	1.3008	-1.4047	2.9885	0.6645	-1.2236	-1.1897	1.2605	3.255		-0.0541	0.1288
1997/12/22	-0.1847	3.2389	-3.9448	-2.6786	-1.1455	4.2652	2.5361	0	5.9152	3.9604	-2.027	1.806	0.5809	4.2032		2.571	0.9003
1997/12/23	1.4801	0.2941	6.3655	2.7523	0.8111	-0.243	-1.9098	6.5004	0.6322	-0.6349	2.4138	-1.6426	0.6601	-0.084		-0.8971	1.912
1997/12/24	-3.0082	-1.5966	-2.8958	3.125	-0.3448	-0.8932	-1.2767	-2.4247	0.1047	-1.2141	-1.459	2.5384	2.377	3.4483		-2.5027	-0.5629
1997/12/25	-3.1015	-1.1589	-1.7893	-1.7316	1.6148	2.3351	0.7113	-1.7995	3.9226	3.4929	2.8474	3.4528	0.4804	5.4472		0.9558	4.5912
1997/12/26	2.5218	-0.201	2.834	1.9824	1.8161	0.04	-0.8989	2.7923	-2.1137	-0.9375	0.6645	-1.0705	-1.6733	0.2313		-0.7574	0.1804
1997/12/29	0.2838	-0.1343	3.937	2.3758	0.8919	-0.7603	-0.6803	0.5942	2.3136	-1.1987	-0.9901	1.846	-0.5673	-0.7692		-2.2895	-2.9412
1997/12/30	2.7358	0.2017	-1.5152	4.0084	-1.8785	-0.6855	-1.3372	-1.8565	0.5528	-0.9579	-1.5556	2.5625	-1.956	-0.155		0.53	-0.1855
1997/12/31	-0.6428	1.9121	-1.7308	-2.2312	0.2252	2.3143	4.595	1.3758	0.5497	2.3211	0.2257	1.0969	0.3325	5.823		3.7736	0.062
1998/1/5	0.9242	6.8795	0.1957	-2.4896	3.4831	6.3889	1.1378	-0.5937	0.8946	4.5369	2.4775	3.0139	3.3969	5.3558		4.7861	3.096
1998/1/6	3.663	5.5128	1.5625	2.1277	-1.4115	0.6714	-0.0625	1.7065	-1.8719	2.8933	3.2967	0.6437	4.1667	0.8357		-0.2552	3.1832
1998/1/7	-0.7067	1.8973	3.8462	2.7083	0.3304	2.7995	-1.0944	-1.0067	-0.5522	-1.1716	1.0638	1.8023	0.5385	0.2072		0.9465	0.4075
1998/1/8	-3.5587	-1.9765	0.7407	3.0426	-0.4391	-1.5619	-1.4543	2.5424	-1.4134	-0.3557	-2.7368	-2.9126	-2.2188	-1.4473		-1.039	-1.6232
1998/1/9	2.214	1.3735	5.3309	-2.5591	1.5436	5.6143	3.6894	-1.6529	-0.6656	-0.7139	-2.0563	-1.1765	0.4695	-1.5385		-1.6645	-1.7678
1998/1/12	-3.6101	-0.2018	-3.4904	-1.0101	1.0858	-1.1941	0.2475	0.2521	-0.1031	-0.4194	2.7624	-0.8929	4.1277	-6.108		-2.1094	2.1596
1998/1/13	-5.5243	-1.8775	-7.0524	-6.1224	-6.8743	-6.0039	-4.9691	-6.0352	-6.7079	-6.6787	-6.4516	-3.964	-4.9364	-7.2617		-4.4959	-6.6353
1998/1/14	1.9822	0.7359	4.8638	6.5217	3.6909	3.6085	0.4872	1.7841	0.6637	0.8382	2.7586	1.3133	3.8552	10.0326		1.9499	3.2075
1998/1/15	3.4985	3.7697	6.4935	3.8776	1.6685	9.9279	1.7453	1.4023	5	0.1279	2.9083	1.7284	-0.0758	10.0074		5.6011	0.4875
1998/1/16	0.0939	-0.3379	-5.9233	-4.5187	-1.5317	0.2913	-1.7789	0.5186	0	0.9579	10	1.1529	-1.7437	-1.5499		-1.6559	-2.3044
1998/1/19	0.5629	-1.102	-2.2222	-2.0576	-0.4444	1.634	0.2587	-3.6973	-1.3082	1.2018	4.4466	3.1194	-1.5432	-2.8747		0.1579	3.6623
1998/1/20	2.1455	-0.6	-1.7045	-1.6807	-1.7857	-1.3219	-2.0323	0.7143	-2.492	-2	-4.3519	-0.9308	-1.1755	1.0571		-3.5724	-1.497
1998/1/21	0.1826	-3.0181	-0.1927	-0.4274	1.3636	-3.4395	-0.4939	-2.4823	-0.1631	-0.7015	-5.7369	3.0534	0.1586	-0.2789		-1.6072	-2.1884
1998/1/22	-2.3701	0.4446	0	-0.8584	-0.5605	1.9123	3.2429	0.6364	1.7974	1.4772	2.6233	0.057	0.7126	0.4895		2.2148	1.3052
1998/1/23	2.521	1.0623	0.7722	2.8139	1.3529	-0.0736	0.9295	2.168	0.428	2.4684	0.818	0.5695	1.9654	1.9485		-0.325	0.0613
1998/2/9	2.7322	1.3723	4.4061	2.9474	1.891	-0.6259	-1.6831	0.7958	1.2254	1.9148	0.8114	5.3794	1.6191	1.0239		-3.3696	0.3679
1998/2/10	0.266	-1.6993	1.8349	0.409	0.1092	-3.0011	-2.5194	-1.7544	-2.8947	-2.6667	-3.2193	-1.5046	-2.5038	-0.0676		-4.5838	-2.9322
1998/2/11	-1.8568	-1.3185	-0.5405	1.833	4.3621	1.3369	-0.5964	0	-1.897	-0.9963	1.8711	0.1637	-1.0117	1.4199		0.8252	-0.7552
1998/2/12	6.7568	0.4751	4.529	-1.8	-2.8213	-0.7539	-1.8333	3.3929	0.9945	-1.2579	-1.8367	-2.0697	1.022	-1.8	89.6409	-0.0292	-0.1268
1998/2/13	4.557	-0.1182	-3.4662	-0.2037	0.3226	0.1139	1.3922	-1.0363	-1.0941	1.2102	-0.7277	-0.2225	-0.7004	0.1358	1.8937	0.5848	0.5714
1998/2/16	-0.8071	-0.503	-0.1795	3.2653	1.7149	-0.6829	-2.2103	-0.2618	-1.9912	0.5664	-1.5707	1.1706	-2.3511	-0.339	-1.5726	1.1628	0.3157
1998/2/17	-0.3255	0.1784	0.3597	-1.1858	-1.0537	0.6875	-0.5822	3.3246	4.1761	-1.6896	1.0638	0.9917	0.4815	2.3129	0.8715	-1.5805	2.4544
1998/2/18	0.7347	0.8014	2.1505	0.8	-0.213	3.4901	1.6535	-2.6249	1.0293	-2.1006	-2.1053	-1.3093	-1.7572	0.3324	-3.9597	-1.1387	-2.2113
1998/2/19	-0.7293	0.3534	-2.1053	-0.7937	-1.4941	-0.1466	-1.2199	-1.6522	-1.9303	1.4304	1.828	-1.382	-0.4065	-0.5964	-3.3733	-2.5399	-0.5653
1998/2/20	-5.7959	0.2054	-1.9713	-2.4	-0.7584	-1.3216	-1.0978	-1.4147	-0.5467	0.3205	2.7455	-0.8408	-0.0816	0.4	0.6982	0	-1.7056
1998/2/23	1.2998	-1.9034	-1.2797	-1.2295	-1.0917	-1.7857	-3.1911	-3.2634	-1.6493	-1.853	3.5971	-1.5828	-2.3693	-0.7304	-2.3112	-1.9697	-2.1208
1998/2/24	-0.3422	-1.4925	0.9259	1.0373	0.2208	-0.8712	-1.0391	0.6024	-1.4533	-0.8464	-2.9762	-2.4124	-0.9205	1.2709	-0.7098	-1.762	0.4596
1998/2/25	-0.515	-2.5455	-2.2018	-1.848	-1.7621	-2.7895	-2.4258	-1.3174	0.0567	-0.3283	-2.9652	0.1766	-2.5338	2.3118	-2.3828	-0.8811	0.915
1998/2/26	1.4668	-0.1555	0.1876	-0.4184	0.5605	2.7909	3.154	-1.0922	5.1587	0.4611	-0.1054	0.9401	2.6863	-0.1937	1.2205	2.0317	2.0725
1998/2/27	-1.3605	-0.0311	-0.7491	0.8403	-0.223	-2.3327	-0.5396	-0.2454	-2.6954	-0.5902	0.211	1.397	-2.8692	-3.9457	0	-0.4667	-1.8401
1998/3/2	-3.7931	0.2492	-2.0755	-1.875	-2.3464	-3.3673	-4.7016	-5.2891	-5.8172	-8.4433	-4.7368	-2.5258	-3.9965	-5.1852	-8.119	-6.5958	-3.9431
1998/3/3	3.3154	-0.1865	1.9268	1.6985	2.1739	2.6742	0.9488	-2.2078	-0.4706	1.1527	1.6575	4.5936	2.8959	4.9716	2.3622	2.4431	3.4993
1998/3/4	-0.6938	1.0897	-0.189	0.4175	2.4636	1.8942	3.3459	6.2417	1.773	-0.2849	-1.087	1.8581	-1.6711	-1.2179	1.1966	-0.0653	-1.1704
1998/3/5	-0.6114	-0.0616	-1.8939	-1.0395	-1.7486	-0.8908	0.6184	-3.125	1.6841	-0.9286	0.8791	-0.6081	-0.5367	0.8904	-0.0845	2.2883	-0.9868
1998/3/6	0.0879	-0.8937	0.7722	-0.2101	1.1123	-1.2505	-2.3861	0.2581	-0.8567	-0.3605	-0.6536	-1.0011	0.5396	0.5431	-0.2536	-0.5753	-0.0664
1998/3/9	0.1756	-0.0311	-1.1494	-1.0526	2.4202	-1.1476	-1.5185	-2.1879	-4.0323	2.3878	-2.4123	0.9551	-1.5206	-2.0257	-1.3559	0.7072	1.0638
1998/3/10	-3.5933	0.2799	0.7752	-0.8511	-1.3963	0.8407	1.1659	0.1316	-0.9604	1.6961	-2.1348	-0.0556	-1.1807	-0.6203	-0.6014	0.766	-0.5921
1998/3/11	-4.0909	0.1861	-0.9615	-0.4292	-1.0893	-0.6352	-1.487	-1.4455	2.2424	-2.5017	-0.1148	-1.7817	-0.6434	-1.6644	1.2965	-0.3168	0.5295				146.3768
1998/3/12	-2.2749	-0.3406	-2.1359	-1.9397	0.2203	0.04	-2.1509	1.4667	-1.2448	1.5681	1.6092	-1.9274	-1.7576	1.3399	3.157	0.1907	-1.0533				-2.1765
1998/3/13	-4.5587	0.9009	1.1905	3.5165	2.8571	1.7971	-0.0386	1.8397	-0.9604	0.0702	-1.81	0.6936	2.6365	-0.7655	0.579	-0.0951	-1.5968				0.2405
1998/3/16	4.5732	0.0616	0.1961	-1.2739	0.4274	0.51	0.7716	0.6452	1.2121	2.3843	2.765	1.8944	2.5688	1.1921	3.5362	2.1905	2.8398				6.1788
1998/3/17	0.1944	4.5846	2.544	1.5054	3.2979	-0.0781	1.4165	3.5897	0.2994	1.0274	1.6816	0.5634	0	2.1483	-0.1589	0.2796	3.5503				0.452
1998/3/18	-1.2609	-1.5887	-2.6718	-1.4831	-1.1329	-2.1484	3.8883	-1.2376	1.0149	-1.8305	-0.7718	0.1681	-0.1789	0.1357	-1.432	-2.1685	-0.6984				2.8684
1998/3/19	-0.1965	0.2093	4.5098	-0.6452	-1.3542	-1.0778	-2.6526	0.8772	-0.4137	0.1381	1.1111	-1.2864	-1.8817	0.1355	-2.8249	-1.6466	-0.8312				-3.2258
1998/3/20	0.4921	0.0298	3.0019	-0.2165	0.528	-1.251	0.2986	1.6149	-0.8309	-1.2414	-0.5495	-1.6431	-2.6484	1.0149	3.1561	-1.1912	0.3224				5.3107
1998/3/23	0.0979	0.7456	0.1821	-1.0846	-2.1008	-1.0217	-3.4239	-2.8117	1.4961	0.0698	-2.5414	-0.9217	-0.2814	-0.5358	-0.0805	-1.5966	1.671				-0.0536
1998/3/24	0.5871	-0.296	0	1.7544	0.6438	1.2799	-0.578	-0.1258	-0.9434	1.5352	1.8141	0.2907	0.6585	1.1448	-0.5641	2.7152	-0.3161				-1.9324
1998/3/25	-1.8482	-0.861	4	-0.431	-1.3859	1.0192	1.4729	-1.1335	-0.2381	-1.7182	3.8976	0.8696	-1.028	0.7989	-1.9449	1.9987	0.5707				-2.3536
1998/3/26	-0.892	-0.6289	-3.1469	0.6494	-2.0541	4.7619	-1.4515	-2.1656	-1.4916	-1.6783	-3.537	-0.1149	-3.7771	0.3303	-3.2231	0.9482	-1.9546				-1.4013
1998/3/27	0.9	1.2357	2.3466	1.9355	0.9934	0.7704	-1.1628	1.8229	0	2.4893	2.4444	0	0.7851	2.5675	2.0495	3.0683	0.3215				2.1035
1998/3/30	2.6759	6.6091	1.2346	3.1646	1.5301	3.0963	0.5882	6.0102	3.8159	0	4.013	3.7975	4.3817	1.5404	0.3347	2.9465	1.1538				-1.1693
1998/3/31	-2.3166	0.1955	-0.6969	1.636	-1.9376	-1.6685	-0.7797	7.3583	4.1424	0.6246	0.1043	-0.4989	-1.8657	-2.0228	-0.9174	-2.4786	0.7605				1.8028
1998/4/1	1.9763	-1.0591	7.0175	0	0.5488	-2.1319	-5.5796	2.4719	-0.8403	-2	5.1042	0.3343	1.1407	3.0968	-1.3468	3.0862	2.8931				-2.601
1998/4/2	1.8411	3.1831	-2.7869	3.2193	2.4017	0.5572	1.7894	-0.2193	-1.4689	1.689	3.0723	1.8878	2.7256	1.3767	1.8771	-1.3502	-1.5281				-1.0227
1998/4/3	0.5709	-0.3276	4.3845	1.3645	0.7463	-0.7053	1.063	1.2088	-2.4083	3.1142	1.6346	3.1608	2.8362	0	2.8476	-1.4579	0.0621				1.0907
1998/4/6	-2.8382	0.1643	5.0081	3.2692	1.5873	-2.3338	-1.0922	3.3659	-1.7626	0.6711	5.7711	5.5468	-1.2456	0.4938	0.4886	-1.4191	-1.6749				2.2147
1998/4/7	1.5579	0.1641	-3.3846	-1.8622	1.5625	4	6.3804	0	1.0766	0.6	-0.4472	-1.7017	-1.5315	-0.7985	5.0243	1.1026	-0.3155				9.8889
1998/4/8	6.9032	2.8119	4.6178	1.3283	-1.0256	-0.7992	-0.6151	1.6807	-0.0592	-0.729	3.504	0	2.8362	-1.1765	0	-0.6968	2.4684				-2.73
1998/4/9	-0.8969	-1.7525	-6.3927	-3.1835	-3.0052	0.7049	0.1934	-4.1322	0.6513	-3.0708	-4.6875	-1.222	-1.4235	-1.8797	-4.321	7.3215	3.1501				-3.3264
1998/4/10	0.543	10.0184	-1.1382	-0.5803	2.6709	3.3	3.4749	4.8491	2.9412	2.2727	2.0036	2.1649	-0.9025	0	1.5323	1.336	0.7186				2.043
1998/4/13	-0.18	3.8012	-4.2763	0.1946	4.0583	2.0813	0.2612	1.7472	6.3429	4.2424	-2.5	0.555	3.8251	3.2567	-0.1589	1.5147	0.5945				1.1591
1998/4/14	-0.3607	-1.1268	0.8591	0.1942	-0.1	-2.7027	-2.1585	0.7071	0.6448	0.1292	0.9158	-1.9067	2.4561	0.1855	-1.5911	-1.4369	-0.1182				-1.7708
1998/4/15	3.8009	2.1978	1.1925	2.3256	0.6006	-1.1209	-1.3693	8.9268	1.9221	0.3226	1.5426	0.2558	-0.0856	0.0617	0.1617	2.2989	0.5917				0.2651
1998/4/16	4.5336	2.27	-2.3569	2.8409	-0.597	-1.035	-1.3498	-2.2099	2.6192	0.9646	0	1.9898	-4.1988	-2.0358	1.8563	-2.3294	-3.1765				-2.221
1998/4/17	1.0842	-2.6869	2.069	2.9466	-3.2032	-1.494	-2.2283	-4.6139	-1.5824	-3.6943	-4.4683	-0.8504	1.61	-2.6448	-2.1395	-0.2806	-1.0936				-2.4878
1998/4/20	1.8977	-0.3601	2.1959	2.1467	-1.758	-1.365	-0.04	1.5795	-0.9336	2.9101	-2.8999	-1.7154	-1.7606	-1.8111	-2.834	-1.6601	-1.1057				-0.8319
1998/4/21	3.9676	-1.6867	-0.4959	0.1751	0.3158	2.4603	2.76	-1.069	4.1885	0	4.2389	-1.5914	-0.5376	0.1976	0.25	0	0.6832				0.0559
1998/4/22	4.2056	1.0212	1.6611	4.021	3.9874	0.5003	-0.0779	1.277	-0.201	3.0206	4.3438	3.0516	2.5225	7.1006	1.995	-1.8598	1.5423				2.9625
1998/4/23	9.417	-0.2022	-4.2484	-0.8403	-1.9173	1.1448	-0.2337	-0.679	0.2518	-0.1871	3.6315	-1.4427	-1.5817	-1.2277	1.0595	-0.8746	-0.6683				-1.9001
1998/4/24	-2.0492	1.2561	-2.7304	-4.4068	-0.823	5.5118	3.6704	4.0039	0.9041	1.5	1.2821	-1.3867	3.75	-0.8701	0.3226	2.8235	-0.7951				-0.4427
1998/4/27	4.3236	1.0804	-3.5088	-2.4823	2.8008	-3.9646	-3.1638	-3.4742	1.991	2.2167	1.097	2.3437	4.475	0.627	-0.3215	-3.3467	3.5758	262.6947			1.9455
1998/4/28	-0.4679	1.7815	1.8182	2.7273	0.3027	0.5342	0.389	0	-0.3904	-0.7831	0.9182	6.5649	0.4119	2.9907	4.0323	0.9174	0.7738	1.1574			2.2356
1998/4/29	0.2686	-1.2447	-0.8929	-1.2389	-1.6097	-0.9662	-0.0775	-0.2918	-3.7727	-1.3965	-2.0678	-0.6447	-0.9844	-0.8469	-0.3101	1.1437	0.2953	-1.6424			-0.7467
1998/4/30	0.6028	2.0087	0.7207	1.2545	0.1022	-0.7317	0.8143	0.3902	0.8147	1.4163	0.0845	4.6143	1.4085	3.2422	-1.0886	-0.5509	0.2356	0.6567			-0.5373
1998/5/4	7.6565	-0.3475	-0.3578	-1.4159	0.715	2.2113	1.8462	-3.7901	3.2828	4.068	4.557	-0.7581	1.3072	5.9863	1.7296	3.4985	3.7603	10.0093			5.7807
1998/5/5	6.5553	-1.0461	0.8977	2.3339	-1.0142	0	-0.9819	1.3131	2.4939	-1.7503	-0.8878	-1.0417	-1.8548	0.9259	-2.0866	-1.1268	-1.3024	6.1674			-2.3493
1998/5/6	-0.4063	2.1535	1.7794	-0.5263	-1.127	-1.9231	-2.2883	-0.4985	-1.2405	-0.0594	-1.6287	-1.614	-0.9039	0.7339	-0.7103	0.9117	-2.008	4.8995			-1.7259
1998/5/7	0.2331	-2.2614	-1.049	1.0582	-0.6218	-1.8137	-0.1171	-3.8076	-2.8986	-2.9115	-0.6623	-1.4265	-3.3167	-0.6375	-2.0668	0.9599	-2.2248	1.0954			-2.8739
1998/5/8	0.8721	-0.7059	8.8339	0	1.147	0.8487	0.4689	4.375	0.4478	0.612	0.1667	0.1447	1.7153	5.4995	1.5422	1.8456	0.9581	0.8578			1.863
1998/5/11	-3.6311	-3.2385	-0.974	0	0	-2.4752	-0.5445	-4.1916	-2.2784	-3.2847	5.8236	-1.7341	-2.4452	3.3015	-1.9984	-2.2515	-1.5421	-4.3569			-2.5282
1998/5/12	1.555	-0.0816	-0.9836	4.1885	-1.2371	0.3553	-0.7822	-2.5	0.2027	-0.1258	-3.8522	-0.9559	0.1729	0.3364	1.2235	-1.4888	1.8072	-1.0452			2.0419
1998/5/13	1.2956	0.0817	0.8278	1.34	-0.3132	-0.1012	-0.1577	2.1368	1.568	0.2519	4.906	-0.5197	1.6393	5.8676	-0.3223	1.2261	0.5917	0.6621			-0.3786
1998/5/14	-1.1047	-1.2245	-1.642	-2.6446	-0.8377	-0.962	-0.5132	5.0209	0.0996	1.9472	4.7545	1.1194	-1.528	-1.346	-1.2935	3.1268	-0.2941	-1.2843			-0.8143
1998/5/15	-0.9406	0	-2.3372	-3.056	0.3168	1.3292	0.754	-3.2869	3.5323	-0.1232	-3.7946	-0.8118	1.2069	0.8828	2.0475	0.0273	1.5339	1.4279			0.1642
1998/5/18	0.4154	-0.4132	1.8803	1.2259	-1.0526	-1.2109	-0.7483	-1.6478	1.4897	0.3085	3.2483	2.6786	4.6848	-0.9547	3.3708	1.3381	9.9942	-1.2983			3.7705
1998/5/19	0.4728	-0.332	-0.6711	-1.5571	-1.0638	-0.9704	-0.873	-0.2094	6.392	-0.6765	-2.3221	-0.8696	-1.2205	0	-1.5528	-2.8386	6.1278	-1.2203			-2.0537
1998/5/20	-0.1765	3.7052	-0.6757	0.1757	0.3226	-0.8252	0.4804	-1.3641	-2.4032	-1.3622	-1.6871	-1.9737	-1.8946	-2.008	-1.2618	-3.3806	2.4888	-2.3103			0
1998/5/21	10.0177	-1.5656	0.1701	0.5263	-1.3934	1.3001	-0.9562	4.0426	0.6384	1.946	6.9423	0.8203	2.6868	0.5738	1.9968	-0.6479	1.5542	1.8394			-0.2688
1998/5/22	4.5528	0.2855	1.3582	1.7452	0.8696	-0.924	0.5632	4.1922	-0.5437	-0.2463	0.5835	1.7751	1.5536	-2.2005	-0.7831	0.3478	0.7652	0.7741			0
1998/5/25	-3.7398	0.0407	9.7152	2.0583	1.2931	-1.0881	0	1.0795	1.7312	4.321	0.145	2.3256	-0.3221	1	6.1563	-1.7764	9.2074	-2.4964			-1.2399
1998/5/26	-1.3837	-0.4065	3.9695	4.8739	-0.3191	-0.7858	-1.6	3.301	-2.8213	-1.4793	2.7516	0.6392	-0.6462	2.7228	-2.1561	-0.2647	0	-0.3118			-0.2183
1998/5/27	0.3778	-1.0612	0.1468	-0.9615	-0.2134	-0.7392	-1.1789	-2.3496	-3.2258	2.7027	-2.0437	0.9174	1.9512	-2.0884	2.5076	-2.2114	-4.824	-1.7451			-1.0394
1998/5/28	0.2688	0.4125	-1.4663	-2.9126	1.3904	-1.0106	0.905	0	-1.381	-0.5263	0	1.1888	-1.1164	1.8048	-0.4448	1.1759	1.6895	0.5362			-0.7186
1998/5/29	0.3753	-1.3147	1.0417	1.3333	-0.7384	2.2569	0.4892	6.8335	-0.0966	-0.8818	-2.0144	3.5936	2.5806	8.4609	0	2.6822	0.4041	0			0.8352
1998/6/1	0.1603	3.4555	0.2946	-0.6579	4.0383	-1.1035	0.0811	9.4595	0.0967	2.9063	-1.1747	-0.8672	4.0094	3.4918	1.1914	-1.1754	-2.5045	-1.7167			-0.7178
1998/6/2	0.8	4.507	4.5521	-1.8212	-1.7365	-0.6376	-0.8918	-1.4815	-0.2414	-0.8646	-0.8172	-1.7497	1.1338	3.0151	-2.1339	-0.9251	-1.7431	-1.8145			2.614
1998/6/3	5.8201	0.6546	1.9663	1.6863	-0.3119	1.123	-1.0225	2.005	3.8722	-0.407	0.7491	-1.6438	-1.5695	-0.5575	0.6015	1.2895	3.408	-3.2988			-1.7344
1998/6/4	-0.25	-3.137	-1.5152	-2.1559	-1.7727	1.3221	0.5372	-1.638	-1.6775	-2.5686	-2.3048	1.1838	-0.5315	1.6819	2.3916	-0.6585	-0.8578	1.7503			6.1776
1998/6/5	0.3509	-1.4218	4.4755	-1.0169	0.6369	-0.5219	2.6716	-3.3306	-0.9479	0.5392	3.8813	-0.3441	-1.9084	3.3081	2.1168	4.1538	0.8197	1.7729			0.2078
1998/6/8	0.3996	-0.0401	3.6145	-1.1986	-1.5823	-1.2067	-0.8407	-1.8949	1.4354	1.5495	-1.1722	0.4834	0	-0.2668	0.7863	3.8608	1.8067	-2.0524			1.5034
1998/6/9	-1.393	-0.2004	-5.9432	-6.0659	-2.8939	-1.6463	-2.3415	1.8437	-1.934	-2.5822	-4.8184	-1.7869	-3.4241	-2.6087	-1.1348	-2.4101	1.5528	-2.1483			-2.9622
1998/6/10	0.6559	1.0843	-2.0604	0.1845	0.5519	-0.7019	1.1988	0.8621	1.0101	0.1205	0.0779	0.07	1.1281	2.2665	1.076	0.3349	0.9174	2.5913			1
1998/6/11	0	0.3178	6.8724	-2.2099	-0.5488	-1.5769	-1.1438	-1.453	-3.2857	-2.2864	-2.8016	-2.1678	-1.1952	-0.9402	-4.5422	-2.2528	-4.7619	-2.4031			2.3971
1998/6/12	2.7068	3.1287	4.5932	4.1431	2.0971	1.8785	2.562	4.0763	1.7725	2.8325	2.9624	1.1437	2.4194	2.9153	4.2379	2.4328	0.8182	1.7254			1.7303
1998/6/15	1.8058	-2.8802	4.7679	-3.6166	-2.7027	-2.3861	-2.216	0.75	-0.6773	-2.3952	-3.577	-0.212	-1.4961	-3.8867	-1.3552	-0.8333	0.0451	-1.2898			-2.051
1998/6/16	1.1505	-1.0281	0.479	-1.5009	-1.3333	-1.3889	-1.1949	-1.2407	-2.9713	0.4294	0	-0.4249	1.199	2.1933	-1.6631	-2.2269	-1.3069	-3.4008			-2.0429
1998/6/17	2.1327	1.3184	-2.3838	0.9524	0.2252	-0.3944	-1.5013	-2.0101	-2.7108	-1.2828	1.5323	-0.4979	-1.2638	0.6707	-1.9853	0.8165	-0.4566	0			-1.4077
1998/6/18	0.7425	-0.9069	-4.7619	0.566	2.1839	0.905	1.5241	-0.6838	-2.1672	0.5569	5.1628	0.5718	2	0.1332	1.9505	1.6624	-0.0459	0.7041			1.0576
1998/6/19	-1.1976	1.0744	1.9231	1.8762	0.1125	2.1861	1.1676	0.8606	3.3228	2.4	2.568	2.4165	2.6667	-0.5323	0.7358	1.2579	2.57	1.3799			1.9885
1998/6/22	0.1399	0.8661	-4.4025	-0.5525	0	-1.8102	2.1434	2.3891	-1.9908	2.1635	-1.4728	2.6371	1.9862	0	2.4105	3.0642	9.9329	1.5971			3.1298
1998/6/23	-0.838	1.2881	-4.4737	-0.1852	0.2247	-1.4525	-0.7264	-1.75	0	0.2353	-0.5232	-0.4733	-0.3745	1.4716	0.6419	5.0623	2.8083	0.5002			0.0498
1998/6/24	0.5164	-2.5048	2.4793	-0.1855	-0.8969	0.8503	-0.122	-1.866	-2.5521	-0.8803	1.8783	-0.4076	-1.2782	-0.6592	1.4883	1.262	-1.0293	-1.3686			-1.5415
1998/6/25	0.1401	-1.2648	-3.0914	-2.4164	1.9231	0.3373	-0.9083	-1.9879	0.5879	-2.6051	-3.0973	-0.3411	-1.7517	-2.2561	-3.1425	-2.3414	-3.8	-1.7841			-1.1111
1998/6/26	1.166	-1.281	1.2483	0.1905	-0.8879	-0.1681	-1.0417	2.0282	1.6472	-0.0608	0.3044	-0.9582	-0.6202	-1.7651	0.2163	0.7734	3.1185	-0.4954			-1.379
1998/6/29	-0.7377	-2.1087	0.5479	-2.6616	-1.2318	-3.4231	-2.7368	-3.2844	-3.3455	-1.8856	0	-3.179	-2.8861	0	-3.5252	0.2686	-2.8226	-1.6227			-2.0715
1998/6/30	2.601	-1.9452	-4.9046	-1.9531	-3.1746	-1.5107	-1.5152	1.3405	-3.0287	-0.8679	-5.9939	-1.5703	-2.249	-3.2481	-0.5966	-2.9851	-0.8299	-4.9672			-0.3702
1998/7/1	-1.5844	-4.6889	-5.4441	-0.1992	-0.8197	-2.5959	-0.4396	-5.9965	-1.952	0.0625	0.7264	-2.1755	-0.1643	-0.2143	-2.4006	-4.4576	-0.0837	-1.9132			-3.7686
1998/7/2	1.2879	0.6623	8.9394	1.3972	0	3.2707	4.0177	-1.2195	-0.4551	1.25	0.8814	1.6308	0.0823	3.7938	0.6149	2.3534	0.5025	0.5228			-0.1103
1998/7/3	1.4986	-1.8327	-4.0334	-0.1969	0.3542	0.9384	-0.6367	1.3295	-2.4571	0.4938	1.112	0.9482	0.2467	3.3103	-0.4584	-1.2102	2.5	0.7602			3.2027
1998/7/6	-1.387	-2.1063	-4.2029	-1.3807	-2.1176	-1.9175	-1.1106	-4.4049	-2.812	-2.887	-3.2993	0.2168	0.3281	1.3351	-4.1443	0.0408	-0.4878	-1.1316			-2.2472
1998/7/7	-1.3158	2.5428	3.177	0.2	0	0.3555	-0.9503	2.3529	1.0247	-1.518	2.3558	-0.1442	1.1447	1.8445	1.6813	3.5918	-1.8791	0.2811			0.6568
1998/7/8	-1.4713	0.8107	2.6393	0.998	5.1683	1.0626	0.7414	0.2874	1.5513	1.4772	3.8889	1.7329	-0.5659	3.4929	1.1024	-0.591	0.458	-0.5006			-0.2175
1998/7/9	1.2599	-0.9461	-2.2857	-0.1976	-1.0286	-1.285	-0.9524	-0.0955	1.7626	0.1266	0.2292	0.2839	-1.2195	-1.375	-1.8692	-1.625	7.0452	-0.6842			1.3624
1998/7/10	1.2442	3.0564	2.3392	1.9802	0.4619	2.3669	1.1801	3.2505	2.2517	2.402	1.753	3.8924	1.6461	2.6616	0.9524	0.282	4.1038	2.9179			0.4301
1998/7/13	-0.5007	-0.6024	2.8571	1.7476	2.5287	-1.6185	1.0799	0.7407	-0.0565	-1.1111	-1.7978	1.3624	1.6194	1.4198	1.1006	-3.174	2.8635	-1.7523			-2.0343
1998/7/14	0.0457	-5.1748	-3.75	-3.2443	-2.4664	-1.0576	4.4872	-1.9301	-2.8249	-0.9363	1.9069	-3.293	-1.3546	-1.339	-2.6439	-1.4938	-5.423	-0.7014			-1.2022
1998/7/15	1.8747	0.9341	-2.4531	0.3945	-1.0345	-1.0095	-2.2904	-0.9372	-0.3488	-0.8822	2.8443	1.1119	0.9693	-2.591	-1.0383	-0.1685	5.0459	0.6256			1.1615
1998/7/16	4.0395	-1.169	-0.1479	-1.3752	-1.3937	-1.2597	-2.8882	-1.4191	-1.4002	0.3814	-1.7467	0.9622	2.48	-6.2698	-2.6634	-0.9283	1.0189	-4.1316			-1.7496
1998/7/17	-0.3883	-4.5343	-1.4815	0.5976	-0.8245	-0.1215	0.0862	-2.1113	0.2959	0.57	-3.3333	1.3615	-1.5613	0.6757	-0.8292	-4.6422	-1.1888	-2.3013			-4.2849
1998/7/20	-0.4764	0.7228	-5.2632	-2.7723	-2.9691	-4.3796	-1.9811	-4.902	-2.6549	-4.1562	0.6897	-0.6044	-3.8065	2.0134	-1.7559	-4.9576	-2.3018	-3.8972			-4.0698
1998/7/21	-0.2176	3.0753	3.6508	2.6477	2.6928	4.771	2.2847	2.5773	3.5152	3.0223	-0.4566	0.6081	2.3908	1.9737	2.0426	4.2293	-2.1316	3.5651			0.6061
1998/7/22	0.1744	-2.3371	-2.7565	0.1984	-2.2646	-2.2465	-2.0619	-0.603	-2.6347	-2.6786	-4.4343	-2.2834	-1.1272	1.4839	-1.7515	-1.9838	4.3179	0.1076			-0.6024
1998/7/23	0.5224	-0.2037	0.7874	3.3663	1.8293	0.1242	1.886	2.6289	3.7282	-0.0655	1.52	2.0619	1.3844	-1.1443	1.8676	2.0699	-0.293	-1.1391			0.7273
1998/7/24	2.945	0.4082	3.9063	-0.7663	0.479	2.3573	0.3013	3.2512	0.1739	0.3279	1.6548	-0.1347	2.008	0.4502	1.25	3.6503	0.6613	4.3043			2.2864
1998/7/27	-1.178	0.5081	-1.203	2.7027	-0.3576	-1.0303	3.0901	-1.6221	-2.3727	-2.6144	-3.1008	4.5179	-0.5512	0.3201	-1.4815	-1.3043	-2.2628	-1.0004			-1.8824
1998/7/28	-0.0851	2.0222	-1.3699	-1.5038	2.512	-1.4085	-1.3322	-1.5519	-0.0593	-0.8725	1.04	0.3226	0.9501	-2.6803	1.3367	0.5286	0.6348	-0.4211			-0.5995
1998/7/29	-0.0426	0.0496	2.4691	-2.0992	-2.3337	0	-1.2236	-1.8719	-0.7711	0.7448	2.6128	-0.3215	-1.8039	-3.0164	-1.2366	0.1753	-2.5974	-1.4165			-0.2413
1998/7/30	1.023	-2.4765	-0.6024	-0.5848	-0.2389	8.0124	2.6057	1.6064	0.2989	-1.5457	-0.6944	2.5806	-1.7572	1.4875	-1.9199	-0.175	-0.9524	-0.2788			0.9674
1998/7/31	0.9705	1.5744	2.7273	1.7647	4.5509	-1.4376	-0.7077	-0.9881	-0.1788	0.4096	-2.2533	-1.2579	-0.813	2.7981	-1.3617	0	-0.5	0.2366			0.7186
1998/8/3	-0.6268	-0.65	0	1.7341	1.1455	-3.1505	-1.1321	6.1876	-1.2537	-1.7675	-2.6232	-2.8025	-2.377	-0.9721	0.8628	-3.7686	-0.5025	-3.2611			-1.6052
1998/8/4	-0.5467	-2.8183	-2.6549	-1.3258	-1.5855	0.9639	-1.8236	-3.1955	-3.8694	-2.0761	0.2449	0.3277	-2.0991	1.3743	-1.3687	-0.2732	0.6605	0.6875			-3.0211
1998/8/5	0.1691	-1.1393	1.6667	1.3436	-0.3452	0.1193	0.6479	0.0971	2.2642	1.6254	-0.0814	1.0451	1.801	1.4848	0.6071	7.032	0.0386	-0.8811			0
1998/8/6	-0.5065	-1.1524	-2.3845	2.4621	0.3464	-1.907	-1.8455	-3.0068	-1.599	-1.5299	-3.1785	-1.6807	-1.5164	0.3817	-1.7241	-2.6451	0.1543	0.6667			0.3738
1998/8/7	-0.9334	-2.7557	-3.2061	-2.5878	-3.7975	-1.5796	-0.7433	-2	0	-2.6836	-4.5455	-0.9204	0.1711	-2.4081	-3.2456	-1.4899	-3.5054	-1.6556			-3.7244
1998/8/10	-2.1413	-0.1635	-4.7319	-2.6565	-3.2297	-2.2222	-5.859	-1.6327	-3.0625	-3.701	-5.6437	-3.9151	-4.953	-3.3766	-4.7144	-2.6246	-5.3892	-4.5791			-5.4159
1998/8/11	-0.744	-2.893	-5.9603	-1.3645	-1.7305	0	-2.1993	-5.3942	-1.354	-1.8086	-0.6542	-1.3812	-2.0665	-0.4704	-3.3302	-0.3655	-2.5316	-1.1997			-3.681
1998/8/12	-3.1746	-3.9348	2.1127	-3.9526	-3.3962	-2.3359	-6.6986	-1.4254	-3.9216	-3.914	-0.8467	0.9104	-2.2018	-5.7394	-3.0512	0.7336	0	-2.3571			-4.034
1998/8/13	0.0455	0.5851	-0.3448	2.2634	1.9531	0.2586	2.2564	0.1112	0.8163	2.476	3.2258	0.347	1.7824	2.8653	3.0457	0.2276	1.3853	1.7801			3.1711
1998/8/14	-1.2289	-5.4683	-5.5363	-3.4205	-3.7037	-9.9936	-8.9769	-5.5556	-4.1835	-5.5339	-3.3088	-2.1438	-3.9631	-1.8106	-3.4483	-2.3161	-2.2203	-3.426			-1.8585
1998/8/17	-3.4562	5.6	-9.8901	-10	-10.2122	-10.0287	-10.2479	-9.7647	-9.2254	-6.3531	-9.981	-7.2792	-10.0768	-10.8511	-9.898	-10.2278	-10	-8.0873			-9.9782
1998/8/18	-0.2387	0.7576	-2.6423	0	0.7386	-6.8471	-4.113	-4.824	3.0256	-0.3524	-4.2239	4.8018	-1.8143	-4.9324	-2.6048	-4.1947	1.8923	2.1592			-1.2945
1998/8/19	4.7847	6.5356	5.6367	5.3241	7.0381	3.4188	9.6671	7.9452	10.0151	6.1008	7.4972	4.4364	5.9783	8.8703	4.6512	4.1622	9.0476	2.7741			4.918
1998/8/20	0.9132	0.9229	7.5099	1.5385	0.274	4.4628	-0.2335	3.8071	6.5708	2.3333	4.1026	-0.4178	2.7692	4.3812	4	2.2314	1.5284	0.8483			3.5937
1998/8/21	2.5792	0.9145	0.1838	0.8658	0.9563	-1.2658	0.1755	10.0244	-0.6423	0.3257	0.2956	2.5874	7.7844	6.0383	-0.8547	2.5381	2.0215	4.4864			1.81
1998/8/24	-3.176	2.8252	-2.0183	0.8584	0.406	-2.0833	0.5257	2.1111	-0.4525	4.8701	-1.5717	-1.9087	-2.1296	2.4306	1.1853	-1.0891	-0.8432	2.5128			-0.5185
1998/8/25	-3.4169	0.4666	-0.9363	-1.4894	-0.9434	2.3732	0.4067	3.3732	0	3.096	-0.1996	-0.6254	-1.4191	2.7119	3.4079	-2.002	-0.5102	-2.1656			-0.7446
1998/8/26	-1.6038	-2.2704	-2.0794	-2.5918	-1.2245	-1.8385	-2.1991	4	1.9481	-3.5285	4.4	-1.1888	0.096	-0.396	2.7806	-0.6639	-1.8376	-2.7001			0.15
1998/8/27	0.6232	-2.8511	-3.4749	-2.6608	-0.8264	-2.2801	-3.1953	1.2146	-1.5924	0	-1.5326	-2.477	-0.9588	-2.2531	0	-2.9306	1.219	-3.975			1.0487
1998/8/28	0.4288	-3.2609	0.8	0.6834	-2.5	-0.4167	-1.8949	-3.5	-0.7767	-0.3113	-2.7237	-1.6691	-3.0978	0.2034	-5.1102	-0.9534	0	0.0781			-3.7064
1998/8/31	-0.4269	3.2022	0.3968	1.81	0.7123	-0.8368	1.7445	1.5544	2.1526	2.2639	2.5	3.5424	2.3976	1.3532	0.9504	0.4813	-1.1183	1.5349			0.6928
1998/9/1	-1.6198	-2.8307	0.7905	0	1.1315	-3.8819	-1.5309	-2.1429	2.6181	1.6031	-2.1463	-3.1361	-1.8537	-0.6676	0	-2.2352	-3.7408	-0.0769			0.841
1998/9/2	0.2906	-0.1681	-1.5686	-0.6667	-0.6993	-0.9658	0.1866	-1.147	2.178	0.7513	-0.3988	0.2208	0.1988	-0.8065	-0.2092	-0.2722	0.5423	0.0513			0.9856
1998/9/3	0.2414	1.5713	0	0.2237	0.1408	1.2411	-0.1241	3.27	-0.609	0.6711	1.9019	0.514	1.1905	-0.1355	-0.5241	0.7096	1.7978	0.7176			3.1532
1998/9/4	0.3854	2.9834	1.7928	1.3393	1.1252	1.9264	2.486	2.9622	-0.4902	0.6667	1.6699	0.8035	2.0588	-0.0678	1.686	1.626	1.5894	3.7659			1.31
1998/9/7	0.4798	0.2682	0	1.9824	1.1127	0.8591	3.396	2.2817	2.4631	3.3113	2.4155	0.5797	2.1134	1.6293	2.487	2.4	0.3042	0.0736			1.3649
1998/9/8	-0.0478	-2.6217	1.9569	-1.7279	-0.4127	1.7036	-0.7625	-1.0669	0.8413	-2.4217	-2.7358	-0.7925	-1.5992	0.8016	-2.0222	-1.4062	0.5199	-0.245			-2.197
1998/9/9	0	2.033	4.6065	0.8791	1.3812	0.0838	1.8913	0.9804	1.7878	2.1168	2.5218	1.3798	2.0076	0.0663	1.1352	1.3735	3.319	2.7512			3.6232
1998/9/10	0.86	2.8002	-0.7339	2.3965	1.3624	5.3556	3.3643	0.9709	3.1616	-0.5004	2.176	1.6476	3.0928	1.5232	3.9796	5.7843	8.1769	5.9766			2.7273
1998/9/11	3.0317	1.2048	-1.4787	-0.8511	-1.8817	-1.4297	-0.6734	0	3.8593	-1.5086	1.8519	0	0.1818	0.3262	0.5888	-0.0985	-0.0386	-0.767			1.9741
1998/9/14	0.4138	1.7598	2.8143	1.9313	5.3425	-0.0806	1.9774	5.9615	-1.4754	1.3129	2.8182	-2.3961	1.0889	1.4304	2.1463	-0.2959	0.2315	-0.0227			-0.2003
1998/9/15	-1.0989	-3.2553	-1.2774	-1.8947	-2.2107	-0.3226	-0.7756	-1.9964	-3.5496	-2.0878	-1.7683	0.6498	-2.3339	-0.7692	2.9608	-1.5331	-3.6952	-2.683			-0.6689
1998/9/16	0.2315	0.8938	-1.4787	1.073	-1.1968	-0.89	0.5025	3.2407	2.0702	2.1324	2.6103	0.0717	0	-0.1938	2.5974	-1.0547	3.1175	-0.4673			-0.6734
1998/9/17	-2.5404	-3.1787	-0.5629	-0.6369	-0.4038	-0.9796	-2.4444	-5.1121	-1.9718	-3.3117	-3.2456	-2.509	-1.3787	-1.2945	-2.9837	-2.5381	-2.8682	-1.4319			-3.0508
1998/9/18	-0.4739	-2.5296	2.6415	-0.8547	-3.3784	-2.6381	0.0569	-3.2136	-1.5517	-2.6806	-3.2638	-2.1324	0.1864	1.377	-3.8211	-2.0313	-2.8731	-1.8814			-2.0979
1998/9/21	-0.0952	1.0491	6.8015	3.2328	4.0559	0.0847	2.9596	1.9531	1.8681	1.6067	2.9991	0.6762	3.3488	0	0.8721	2.8708	-2.4651	1.2621			0.6429
1998/9/22	1.0486	-1.5301	-1.8933	-1.4614	-2.0161	1.9459	2.5981	-0.3831	-0.9169	4.4428	-1.0919	1.791	0.8101	-0.4528	-0.6724	-1.8088	3.7068	-0.9348			-0.9226
1998/9/23	0.4717	1.2764	-0.1754	0.2119	0.2743	-0.7469	2.2091	1.9231	3.2967	2.4513	2.8519	0.5132	3.0357	1.8843	0.7737	0	-2.0309	-0.6291			2.5072
1998/9/24	0.0469	-1.9178	-5.2724	-3.1712	-1.7784	-2.8428	-4.5862	0.283	-2.2396	-3.0964	-3.8462	-0.6163	-2.0797	0.6378	-3.5509	-1.2105	-2.9851	-2.8975			-3.4941
1998/9/25	-0.0939	1.1173	1.1132	2.1834	1.9499	0.6885	1.3812	0	3.0355	0.4357	2.3256	0.3101	1.0619	2.5349	2.7861	1.2254	0.9402	1.3039			1.7379
1998/9/28	-1.0333	-0.8287	-0.1835	1.4957	-0.1366	0.2564	-1.3624	3.0103	0.3891	1.0123	0.5455	-2.1638	1.6637	-0.1854	-1.1617	0	-1.7782	-0.9158			0.427
1998/9/29	-0.4271	-0.2786	-1.2868	-1.4737	-0.9576	0.1705	-1.547	-0.9132	-2.1041	-1.0737	1.7179	-0.079	-2.1533	3.1579	1.2733	1.8421	0.431	-0.0999			0
1998/9/30	2.3356	1.2849	1.3035	6.6239	0.9669	1.2766	1.1223	0.0922	2.0928	1.9537	0.7111	0.3953	0.4401	1.3205	1.2573	2.0672	0.8584	2.7007			1.8427
1998/10/5	-0.5589	-1.1583	1.2868	2.004	-1.5048	2.6891	0.9989	-1.7495	-0.4986	-0.7097	-2.2948	-1.6535	0.0876	-0.8294	-1.0506	-1.1646	-0.5106	3.3358			-0.3479
1998/10/6	0.1405	0.0558	-3.2668	-2.1611	-1.1111	-1.8822	-1.0989	-3.4677	-1.6704	-2.6447	-1.626	0.8006	-0.613	-2.9869	-0.6757	-2.1516	2.7374	-3.8407			-3.9106
1998/10/7	-0.0468	3.9041	-3.3771	4.2169	-0.8427	-0.7506	1.0556	0.0971	-1.3024	-1.6887	-1.1019	-0.0794	0.4405	-0.1847	-1.3605	-0.3141	-1.8318	-0.5636			-1.3808
1998/10/8	1.0295	0.7515	1.9417	5.2023	1.4164	1.1765	0.8796	1.3579	0.8032	2.3152	2.9712	-0.159	2.3684	0.4935	2.069	0.7353	0.5937	0.2957			2.3581
1998/10/9	0.88	-1.8647	-0.1905	0.5495	-0.838	-0.9967	-0.7629	-0.8612	2.3335	2.0438	0.6312	-1.2739	1.1997	-2.0872	-0.1931	-0.1043	-1.1804	0.1966			1.5119
1998/10/12	0.9642	-1.4658	-0.9542	-1.6393	-0.7042	-1.0906	-1.7024	0.9653	-0.5006	1.073	-0.0896	-2.2581	3.1329	-2.7586	-1.354	-1.357	-1.7065	-1.692			-0.6383
1998/10/13	0.4093	-0.2755	0.9634	4.2593	-0.7092	0.933	-0.5587	5.1625	2.5154	-0.2123	2.1525	1.4026	-0.0821	-1.6763	2.9412	1.0053	0.1736	0.0499			2.7837
1998/10/14	0.4982	0.6077	2.2901	-0.8881	0.8571	-1.6807	0.3933	-1.0909	3.5987	-0.7092	-0.7024	-0.8137	-0.986	1.9672	-0.381	0	-0.5199	-0.1496			-0.7639
1998/10/15	0.3605	0.9336	-1.6791	1.6129	0.5666	0.1709	-0.1119	-0.5515	1	4.2857	4.0672	-0.3281	0.6639	1.5434	3.6329	0	-0.9582	-0.1248			5.4584
1998/10/16	-0.3143	2.938	-0.1898	-2.9982	1.2676	2.3038	0.8403	1.756	-0.1563	-0.137	-0.4248	0.823	-0.9893	-1.2033	-1.107	1.1001	1.847	1.725			-1.0617
1998/10/19	1.6216	-0.4228	3.4221	0	0.4172	3.2527	1.3333	2.3615	-2.0877	0.2743	0.5973	2.449	0.5828	-1.6667	1.4925	0.3627	0.0864	-0.9585			1.2072
1998/10/20	3.6791	-2.4416	-2.0221	-1.6364	-0.1385	-2.6656	-1.3158	-0.4437	-0.3731	-2.2572	-2.3749	-0.5578	1.3245	1.7601	-1.6544	0.0516	-0.8628	-0.7444			-1.7893
1998/10/21	2.4369	-2.0675	-4.5028	-4.8059	-2.6352	-2.6556	-3.7222	-1.7825	-3.7453	-3.359	-4.4309	-1.5224	-2.6961	-1.3453	-3.8318	-2.8896	-4.1775	-2.775			-5.0607
1998/10/22	2.1703	1	0.7859	0.9709	1.567	0.5115	-0.7501	6.6243	-0.6115	1.6655	0.4545	-0.3255	-0.3359	0	-1.3605	-0.6908	0.6358	1.6971			0.5686
1998/10/23	0.0817	-0.6051	-0.7797	-0.9615	-0.2805	0.2545	0.1744	-0.5957	-0.5034	-0.1425	-1.086	-2.2857	0.4212	-0.5844	1.2808	0.3745	-0.5415	-0.8344			-1.0601
1998/10/26	0	-2.2136	-2.554	6.0194	-0.8439	0.2538	-2.4956	4.4521	-1.6301	-0.214	-1.9213	-0.1671	-0.5034	3.2005	-0.7782	-1.0661	-2.2686	-1.0964			-1.1429
1998/10/27	7.0536	-0.9055	-0.4032	-0.5495	-1.1348	0	0.5952	-0.1639	5.2571	3.6455	0.7463	-1.1715	2.6981	0.9494	-0.098	-1.6164	-0.65	-0.8507			3.1069
1998/10/28	-2.6767	0.9709	4.0486	0.7366	4.0172	1.6878	1.1834	-0.3284	-0.4886	0.2069	2.7778	0.9314	0.6568	-0.1254	1.8646	0.7667	10	1.248			3.0834
1998/10/29	-2.6093	-1.0181	0.7782	0.3656	-2.8966	1.8257	0.117	-3.9539	-0.7638	0.7571	0.1802	0.1678	1.7945	-0.1255	2.6975	0.2717	2.209	-0.077			-0.2719
1998/10/30	3.1861	1.6	-1.9305	-3.2787	-1.7045	3.3415	1.1682	-1.458	-0.4948	-1.6393	0.9892	0.5025	-0.8013	3.017	-0.7505	2.5474	-0.8313	0.4883			-0.4772
1998/11/2	-1.9649	-0.8999	2.7559	2.0716	-2.3121	1.6562	2.0208	-0.3481	-0.3867	6.3889	2.4043	-0.1667	1.1309	-1.6473	2.0794	0.4228	-0.4191	1.2276			4.3151
1998/11/3	-0.2147	3.235	-0.7663	-0.738	1.7751	0	2.8297	-0.6987	2.0521	-0.2611	-0.4348	1.3356	-0.9585	0.1241	-0.1852	0.5789	3.2828	2.1728			1.7728
1998/11/4	1.076	-1.5393	2.5097	-1.6729	-0.5891	-1.3189	-0.7705	0.7036	-1.7391	-1.6361	2.7074	2.8007	-1.129	-1.5489	-2.5974	0.3663	0.0815	-0.3709	134.0678		-1.4194
1998/11/5	1.2065	1.6192	6.2147	0.189	3.5556	0.5503	0.9429	1.048	1.5487	2.7944	-0.5102	3.125	2.7732	-0.5664	2.7619	0.8342	0.57	0.5957	9.9928		1.1126
1998/11/6	2.5245	1.1538	3.7234	-0.1887	-1.4306	-0.5473	1.3187	-1.6422	2.342	-1.2298	5.8974	1.8648	2.8571	1.7089	0.6487	3.4126	-1.1336	2.4673	1.6458		2.3948
1998/11/9	8.4131	3.2048	10.0855	0.189	0.7257	4.7956	4.9892	5.0088	-1.5434	1.4417	10.0081	-0.0763	0.463	2.8625	10.0368	2.5	1.3104	1.9745	2.9793		4.9305
1998/11/10	0.9464	-1.0526	1.087	-1.1321	2.8818	-0.2251	-1.343	0.7531	0.4324	-1.1628	0.807	-0.916	-0.5376	3.9322	-2.8452	-1.6098	4.2037	-1.771	-1.0692		-1.2048
1998/11/11	1.1875	-1.5957	9.831	2.2901	-0.1401	1.9549	0.4712	-0.4153	-0.1615	-1.3072	-0.8734	-0.3852	0.6178	-1.0477	1.2059	-0.1487	-0.5431	-0.5288	0.1271		-0.6707
1998/11/12	-0.6794	-0.0541	-4.8951	1.4925	0.9818	-2.2861	-2.0844	-1.6681	-0.593	-0.9934	0.7342	-0.0773	-0.307	-0.8824	-0.8511	0.2483	0.312	-0.9183	-3.0476		-2.8852
1998/11/13	2.4254	6.0032	-5.2941	-2.2059	-0.8333	-1.3585	-1.0112	-3.2231	0.3254	1.806	-1.9679	-0.4644	-0.2309	0.5935	-1.2876	-0.4458	-1.3219	-1.2195	-1.6372		1.8331
1998/11/16	0	0.5102	3.1056	-1.3158	0	1.4537	2.1505	1.9281	-0.7027	-1.1827	-0.6691	-0.6221	1.929	-0.059	1.4783	1.99	-0.7092	2.5185	-0.1332		-0.3724
1998/11/17	-2.1858	1.1168	-2.1084	-1.5238	-2.381	-1.0558	0	-3.0954	-1.742	0.3324	-1.0479	0.4695	-1.2869	-0.8855	2.3136	1.2195	2.6984	5.2505	3.7333		-0.3115
1998/11/18	-4.0968	-1.1546	-0.7692	0.3868	0.4304	-1.372	-1.3158	-0.6211	-2.1607	-1.8555	-2.1936	-0.3894	-1.5337	0.2382	0.335	1.3976	-1.8547	-2.4943	-2.8278		-1
1998/11/19	-0.5178	-2.2854	-3.7209	-1.7341	0.2857	-1.1592	-1.28	0.0893	1.812	1.2829	-0.232	-0.2346	-0.1558	-0.4753	1.2521	-0.903	-1.7323	1.3142	-0.0661		0.2525
1998/11/20	-1.9519	0.1559	2.5765	0.1961	3.8462	1.4855	-0.054	-1.3381	2.1135	-0.4667	2.1705	1.8025	0.624	-5.2537	-2.5556	1.247	0.1603	1.413	0.2647		3.0227
1998/11/23	1.5262	-0.1557	0.157	-1.7613	4.1152	1.5408	1.4054	-3.1646	-8.3878	0.5358	-2.0486	0.077	0.3101	-1.1972	0.5076	3.7423	-2	3.9973	0.6601		0.9169
1998/11/24	1.3725	0.7277	0	2.1912	-1.3175	-0.7587	-0.9595	2.1475	9.9881	1.1992	1.0844	-0.8462	0.8501	0.0638	2.0202	-0.5479	0.898	-0.7687	-1.7049		-0.0606
1998/11/25	0.1289	-1.5996	-3.9185	-2.1442	-1.2016	-1.9113	-1.4532	-0.8227	1.7838	-1.8433	-0.7663	-0.8534	-2.6054	-0.1912	-3.2178	-3.0303	-0.89	-2.7003	-2.6017		-3.0303
1998/11/26	1.7386	-2.0451	-1.9576	-0.3984	4.5946	-1.0912	-1.0923	-3.2258	-3.0271	-3.3535	-2.2394	-1.0172	-3.2258	-0.1916	-1.5345	-1.9886	-2.1224	0.0682	-0.6849		-1.5625
1998/11/27	3.1013	-1.7131	-0.6656	-2.4	2.0672	-1.4972	-2.8161	0.1905	-0.6024	0.4164	-4.4234	-1.581	-0.0813	-1.5995	-2.684	-0.9662	-1.251	0.0682	-2.7586		-3.5556
1998/11/30	0.6753	1.0349	1.5075	-0.4098	0.7595	-0.64	0.6818	0.2852	-0.6612	-0.4838	0.3306	-1.3655	-0.8137	-0.5202	0.5338	-0.2439	0.9291	-1.0223	1.9858		-0.0658
1998/12/1	-0.9146	-1.9946	1.1551	-0.823	-0.5025	-1.7713	-1.0722	-0.0948	-0.2773	-1.5972	-2.8007	-0.57	0.1641	0.5882	-2.8319	-1.1736	-1.59	-0.6885	-2.0862		-2.5692
1998/12/2	-2.7692	1.5952	1.1419	-0.4149	-2.1465	0.4098	-0.5134	1.8975	-0.6674	1.482	2.9661	-0.3276	2.2113	-0.3249	-1.0929	0.9401	-0.085	0.9938	1.9176		2.0284
1998/12/3	1.0759	0.2166	-3.2258	-0.8333	0.3871	0.4082	1.2615	0.5587	0.3919	-0.5563	-1.2346	-0.7395	-0.641	-2.6728	-0.1842	-0.8824	-0.4255	0.4119	-0.9756		-1.1928
1998/12/4	-0.6262	-1.1885	-6.1667	-1.0504	-1.2853	-0.813	0.6229	0.7407	-0.4462	0.0699	0	0.6623	-1.6935	-2.4782	-0.6458	0.3956	-0.8547	-1.3902	-1.8297		-0.2012
1998/12/7	0.3781	-0.8748	-1.5986	-0.6369	-0.3906	-0.1639	-1.4069	-1.6544	-1.0084	-2.0964	-1.8333	0.1645	-0.4922	0	-2.6927	-0.2463	-0.6897	-0.2773	-1.7204		0.8737
1998/12/8	0.1255	0.717	2.8881	0.4274	0.5229	0	0.5708	-2.7103	-0.7357	-0.2141	0.1698	0.9031	1.4015	0.8929	3.7214	-0.0988	0.8681	-0.6952	1.4588		3.7975
1998/12/9	0.0627	0.1095	-1.7544	-0.2128	0.2601	-0.4926	-0.0568	-0.9606	0.6271	0.1431	0.8475	-0.7323	1.3008	0.885	-0.644	0.2472	-0.4303	-0.28	-0.647		0.3851
1998/12/10	0.0627	-1.1488	-4.2857	-1.919	-0.7782	-0.2475	-1.59	-0.388	-0.0567	-1.6429	-2.0168	-1.5574	-2.0867	-0.135	-2.8704	-0.5424	-2.5929	-1.8956	-1.1577		-3.1969	88.3013
1998/12/11	2.5047	2.0476	2.4254	0.8696	2.2222	0.0827	0.4039	0.5842	0.2268	-0.0726	-0.6003	0.1665	2.2131	-3.5135	2.6692	0.942	1.6859	1.0973	2.6354		0.5945	-1.5319
1998/12/14	3.8485	-0.8134	-3.0965	-2.3707	-0.8951	-1.6529	-1.3793	-0.484	-1.7534	-1.3081	-3.7101	-1.5794	-2.486	-2.1008	-1.3928	-3.3399	-2.5305	-1.6045	-1.8545		-2.1668	-0.1729
1998/12/15	0.4118	-0.2734	2.4436	-0.4415	1.0323	-1.4286	-0.9324	-1.9455	-1.7271	-0.9573	-0.6272	0.9291	2.4671	2.289	0.565	-1.4736	-0.4476	-0.4556	0.9448		1.4094	0.3463
1998/12/16	1.6989	-0.5482	3.1193	-0.2217	0	-0.5968	-0.5294	2.381	-3.222	-0.3717	0.541	-1.2552	-1.7657	0.3497	-0.0936	-1.1862	-1.4388	-0.1927	-2.4478		1.9193	-3.7101
1998/12/17	3.5138	-1.5436	-2.4911	-1.7778	-1.6603	-1.3722	-0.1774	-2.1318	-1.8765	-1.8657	0.5381	-0.0847	-0.4902	-1.1847	-2.6242	-2.1399	-2.1898	-2.0517	-3.6162		-2.2078	-3.3154
1998/12/18	-0.946	-0.7279	10.0365	0.2262	0.7792	-0.9565	-0.4147	0.9901	-1.9124	-0.7605	-0.0892	-0.1696	-0.4105	0	0.0962	0.2133	-0.5597	1.035	-1.3017		-0.3984	-1.3902
1998/12/21	-0.0562	-0.4512	3.4826	-0.9029	3.9948	0.0878	-0.1785	1.1765	1.0063	0	-1.7857	0.2549	1.2366	3.5261	-0.9615	0.6919	-0.6567	-0.2683	0		1.2	-0.5639
1998/12/22	2.3047	3.4561	-2.2436	4.328	2.6022	5	2.6222	3.1977	3.736	3.295	4.4545	2.5424	2.6873	-0.545	3.301	2.9598	4.627	3.1548	5.0427		1.7787	5.5766
1998/12/23	-0.2747	-1.3691	0	-1.31	-3.6232	-2.7569	-1.1034	-3.0047	0.2401	-1.4837	-1.3055	-1.3223	-2.3791	-0.6164	-2.1617	-1.4374	-0.5415	-1.1143	-1.6987		-1.8123	-2.6858
1998/12/24	-1.1019	-0.0555	-4.5902	1.1062	-2.5063	-0.3436	-0.4698	3.2914	-0.7784	1.3554	-1.3228	-1.34	-0.1625	-0.1378	-0.5764	-0.4167	-0.6352	-1.1508	1.4275		-1.3843	3.5879
1998/12/25	-0.6685	1.1667	7.3883	0	-1.0283	0.8621	0.472	2.1556	-1.3277	0.9658	-0.0894	-0.8489	1.546	1.1732	-1.256	0.1046	0.4566	-0.4608	-0.1481		-0.0668	-0.3552
1998/12/28	-0.8413	-2.3613	-4	-2.8446	-0.3896	-1.0256	-0.9395	0	-0.9786	-1.4717	-1.5206	-0.9418	-0.641	0	-1.7613	-0.8882	-2	-0.5117	-1.4837		-1.0033	-2.4064
1998/12/29	0	-0.8999	-1.5	-0.9009	-3.3898	-1.6408	-2.0154	-4.9541	-2.4089	-2.8593	-3.9055	-3.5436	-1.8548	-6.2756	-0.3984	-1.9504	-1.6698	-0.098	-2.259		-2.7027	-1.5525
1998/12/30	0.905	-0.1135	-0.6768	0	2.4291	0.1756	-1.3914	1.4479	2.5949	0.1549	0.7561	1.0753	0.8217	-8.2242	-0.1	0.9677	1.3208	0.1471	2.4653		0.4861	3.2468
1998/12/31	1.9058	-0.5682	-1.5332	0.2273	-1.3175	0.0876	0.4908	0	0.4318	-2.2428	-2.0638	-1.5957	-4.727	4.3616	-0.4004	0.3195	-1.8622	-0.1224	-1.6541		-1.5895	-0.8086
1999/1/4	0.5501	-3.8286	0.346	-1.8141	0.1335	-1.9264	-1.6484	-1.6175	-1.5356	-1.9778	-4.7893	-3.7838	-0.8554	0	-5.0251	-0.8493	-1.0436	-0.098	-0.841		-2.3876	-0.5435
1999/1/5	0.547	0.1783	4.8276	0.4619	-0.1333	-1.5179	-1.5518	-0.1934	-3.9925	-1.5335	0.3018	0.7491	0	1.3678	2.6455	-0.4283	-3.0681	-0.5152	-2.8527		-0.2878	2.0947
1999/1/6	0.5441	0.2966	0	1.1494	0.1335	0.6346	1.0719	2.6163	1.1046	2.0492	1.7051	-0.5576	0.604	0.2249	0	0.1613	0.8902	-0.3946	1.0317		0.7937	0.1784
1999/1/7	1.0281	0.887	-2.6316	-1.1364	-0.1333	0	-0.1248	1.5109	0.8355	4.8996	0.4931	0.3738	0.0858	-0.8227	-1.0309	-0.161	0.1961	1.1141	2.9065		-0.6442	2.4043
1999/1/8	0.8034	2.755	1.3514	4.5977	1.8692	2.2523	3.7477	2.9767	3.123	2.7565	4.9068	4.9348	2.1422	0.3771	2.9167	3.871	5.1859	1.6405	2.2137		0	1.0435
1999/1/11	-0.2125	-0.8557	-9	-0.2198	-0.3932	0.5286	-0.7827	0.4517	0.9889	1.3413	0.0935	0.6211	0.3356	-0.5259	2.0243	-0.207	1.4884	0.7709	0.3734		6.1239	2.6678
1999/1/12	-2.6624	-1.8987	-3.663	-2.8634	-0.2632	-1.8405	-0.8495	0	-0.2448	-2.2059	-1.3084	0.2646	-0.3344	0.3021	-2.6786	-0.9855	-2.1082	-0.9084	-1.4881		-2.1724	-1.0897
1999/1/13	0.9847	-0.2933	-0.7605	0.907	0.1319	-1.5179	-1.4076	0.8094	-1.6564	-0.9774	-2.3674	0.2639	-0.2517	-0.9789	0	-0.4715	0.0936	-1.0133	-0.6798		-0.347	-0.1695
1999/1/14	1.3001	1.0588	0.7663	4.0449	0.3953	0.6346	1.676	2.587	0.3743	0.3797	-0.582	0.614	-1.6821	0.9886	-0.6116	0.1579	1.029	0.3168	-0.9886		0.2786	1.8676
1999/1/15	-0.5882	1.397	-7.9848	-3.6717	3.0184	-0.1802	-1.4042	-1.7391	-0.5594	-1.1346	-1.9512	-1.3078	0.5988	1.7319	-2.0513	-0.1576	5.6481	0.0972	-1.7665		-0.4167	-1.6667
1999/1/18	-1.56	3.5591	0	4.9327	2.0382	2.6173	3.2198	0.531	5	4.0551	3.4826	1.2367	0.3401	-0.5922	3.6649	4.2105	4.645	3.2767	3.2056		2.0921	3.6441
1999/1/19	-0.0546	-0.4989	1.8595	-0.4274	-1.3733	1.847	0.7798	2.2887	1.6071	0	1.25	0.7853	-0.2653	4.5421	-1.0101	-0.101	-1.34	-0.8461	1.0606		1.1612	-0.1635
1999/1/20	1.4762	-1.6713	3.4483	0.2146	-0.5063	-1.6408	-0.1786	-0.8606	0.9373	-1.5441	-0.9497	-0.5195	-0.4433	1.4957	0	-1.4661	-1.0187	1.8725	0.7496		-2.3633	2.3751
1999/1/21	-0.2155	1.4164	-0.3922	-1.0707	1.0178	-1.1414	-0.2982	-2.0833	1.567	0.8215	0.6711	0.4352	1.5138	-0.9825	1.0204	-0.4618	3.6878	0.0465	2.9762		0.5533	2.4
1999/1/22	1.2959	-1.7318	0.3937	0.6494	0.6297	0.444	0.1794	8.6879	-1.9429	1.1111	0.1905	0.3466	2.193	-1.1339	-0.6061	0.3608	-1.0753	-0.1628	-1.0838		-1.0316	1.4062
1999/1/25	0.1599	-2.3877	3.5294	-1.2903	1.627	-1.5031	-2.0896	-0.7341	-2.3893	-2.7106	-0.0951	0.8636	-2.3176	-1.7921	-1.9309	-2.2599	-3.7625	-2.6322	-2.4105		-2.0153	1.3867
1999/1/26	0.1597	-1.5143	-3.7879	5.0109	-1.4778	1.4363	-1.6463	-1.6434	2.8657	-2.259	-2.2835	-0.0856	-1.0545	0.8759	-0.9326	-0.7882	-1.5639	-0.4067	-2.021		-0.7092	-1.3678
1999/1/27	6.8013	0.4731	4.3307	4.5643	-1.25	-1.0619	0.434	0.5013	-1.9153	0.3082	0.8763	-0.7712	0.5329	0.8683	-0.2092	0.5297	-0.4413	-1.3212	0.9167		0.2857	6.4715
1999/1/28	6.4179	-0.5886	0.7547	-2.9762	0.5063	-0.805	-0.4938	0.4988	-0.6509	-1.9969	-2.4131	-2.1589	-0.3534	1.363	-1.5723	-1.3172	1.0638	-0.3651	-2.4224		-1.0684	3.7627
1999/1/29	1.309	-0.8881	6.5543	4.09	-0.1259	-0.2705	-0.4342	-1.3234	-0.3574	0.627	-0.0989	-0.2648	0	0.2831	-0.3195	-0.267	-2.2807	-0.1955	2.6377		-0.576	-1.7434
1999/2/1	-0.8306	-2.2103	7.2056	-2.554	-0.7566	-4.0687	-1.433	-5.2808	-0.1793	-1.6355	-1.4851	-3.6283	0	0.9174	-3.8462	-1.3383	-0.1795	-1.1261	-3.3258		-1.0862	-5.11
1999/2/2	5.4444	1.3439	-3.4426	-4.2339	-0.1271	-1.3195	1.0114	1.0619	0.5988	1.0293	1.7085	-1.5611	0.8865	2.0979	0.3333	1.0852	-1.0791	0.4952	0		1.4641	0.5984
1999/2/3	0.6178	-2.0494	6.1121	-0.4211	0.2545	0.6686	0.1252	0.5254	-1.0119	-1.0188	-0.1976	-1.0261	3.6028	-0.8219	-0.443	-1.3956	0.1818	0.0246	-2.111		-0.2165	-2.8996
1999/2/4	-0.614	-1.7231	0	-2.537	-0.5076	-2.4668	-1.9375	0.1742	-1.9242	-1.9794	-1.6832	0.5655	0.0848	2.279	-0.3337	0.2722	-1.7241	-1.4286	-3.8339		-1.3738	-2.9862
1999/2/5	3.6187	-3.5066	-5.92	-4.1215	-0.8929	-3.2101	-3.0593	-1.913	-1.2876	-3.3118	-4.8338	-0.8435	-0.339	-1.0128	-3.3482	-1.9544	-3.6011	-1.3743	-5.897		-2.8592	-3.0781
1999/2/8	0	0.4543	0.1701	-0.4525	0.2574	-6.7337	-2.4984	1.8617	-0.9938	-2.4227	-3.5979	-0.8507	0.8503	-4.9113	-2.0785	-3.5991	-0.7663	-3.7243	-2.5596		-4.1509	-4.0717
1999/2/9	2.6405	1.4212	2.3769	2.5	3.5944	2.694	1.0115	0.5222	2.133	4.6233	2.5247	2.0019	2.9511	1.2912	3.3019	-3.6186	3.861	3.1842	2.1739		3.5433	0.5942
1999/3/1	0.2075	-1.8471	9.9502	4.2129	0.6196	1.9937	-0.267	-0.0866	-1.3514	1.3912	0.6424	-0.6542	3.6036	6.0907	2.5114	-2.9201	0	-0.4591	-0.0887		-0.9886	-5.0633
1999/3/2	-0.7453	-1.3628	3.7707	0.6383	0.8621	0	0.4016	-5.026	0.1245	-1.2107	2.6596	-1.4111	-0.8696	1.4019	-0.8909	-1.8416	2.7881	-1.6398	1.5972		0	8.0889
1999/3/3	0.8344	3.2895	1.8895	1.4799	3.2967	2.3663	3.1333	-0.8212	0.7463	1.9608	2.9016	2.2901	1.4354	-0.6583	2.4719	2.2514	-3.7975	2.5788	5.2402		2.4578	1.398
1999/3/4	-0.9516	0	1.2839	2.0833	-0.8274	-0.5025	-1.1635	-2.4839	-1.2346	0.0801	-1.007	-0.1866	-1.2579	-0.1325	0.4386	1.5291	-1.8797	-1.1681	0.332		-0.1499	-0.6488
1999/3/5	-0.9607	1.2102	-4.3662	0.8163	0.2384	0.303	0.2616	0.566	0.0625	0.0801	0.7121	-0.5607	-0.7962	2.1234	1.7467	-0.7229	0.4789	1.3361	-1.4888		0.5255	0.2449
1999/3/8	1.9401	-1.3216	2.0619	-0.8097	1.5458	1.712	-0.2609	2.3452	-0.0625	1.44	3.5354	-1.4098	-2.4077	-0.9097	0.6438	-0.7888	-0.9533	-1.1156	0.4198		0.8215	2.443
1999/3/9	-0.1655	0.1276	-3.0303	-2.449	-2.1077	-1.2871	1.308	-1.5582	0.0625	0	-2.1463	5.3384	4.4408	0.9836	-2.1322	-0.7951	-0.5775	0	0.0836		0	0.7949
1999/3/10	-0.1243	-1.4013	8.3333	2.5105	-2.9904	-2.7081	-1.8076	-0.0931	0.2498	-1.9716	-1.5952	-0.543	2.4409	0.3896	-1.9608	-1.8496	2.5169	2.1795	0.4177		2.2963	0.2366
1999/3/11	5.1867	2.3256	0	1.2245	0.6165	2.0619	1.4464	0	1.6822	2.4135	3.1408	1.2739	4.535	0.194	4.8889	4.397	0.4721	2.2083	0.9983		-0.1448	-0.0787
1999/3/12	-0.8284	1.1995	0.1374	0.8065	-0.4902	0.404	0.7129	2.1435	-0.6127	0.2357	0.7859	-0.8985	-0.7353	-0.1291	-0.2119	-0.6017	-0.6579	-1.4731	2.3064		-0.6526	-3.2283
1999/3/15	-0.2387	-0.9357	-1.0974	-1	-2.0936	4.0241	2.2523	3.6496	2.2195	1.5674	2.8265	1.0879	2.7407	1.3575	2.9724	0.4843	1.8921	-1.545	0.6441		0.146	0
1999/3/16	-0.7974	-1.1335	0.9709	-1.0101	-4.4025	-2.0309	-0.944	-2.1127	-1.9903	0	0.8531	-0.6278	0.0721	3.8903	-0.1031	-1.0241	-0.9285	-0.7846	0.08		-0.9475	3.987
1999/3/17	2.0096	-2.6752	-7.6923	-1.4286	-1.3158	-0.5923	-0.3812	-2.3381	0	-1.7747	-3.1955	-1.083	-2.3775	1.9644	-2.2704	-0.3043	-1.5933	0.6888	-1.0392		-1.4717	-1.4085
1999/3/18	-0.8668	-1.0471	1.3393	-1.2422	-0.1333	-1.6882	1.3393	-0.1842	-2.0923	-1.8853	-1.165	-0.5474	7.6015	4.1541	0.4224	-1.0989	-1.7143	-1.1654	-4.7658		-1.419	0.9524
1999/3/19	1.2719	3.6376	1.0279	1.2579	-1.3351	1.1111	2.6432	-0.5535	2.4513	3.0424	2.947	-0.4587	1.9204	1.0405	0.5258	0	1.2597	0.8716	4.4105		5.3788	0.1572
1999/3/22	-0.7849	-1.9783	-2.1802	-2.0704	-2.8417	-1.1988	1.1036	-0.2783	-1.227	2.1756	0.0954	-1.4747	-0.4711	-0.2288	1.4644	2.4691	-0.4785	-0.1779	-0.1625		4.601	2.8257
1999/3/23	-0.1187	-0.8464	0.8915	1.4799	1.3928	0.1011	-1.1522	-2.3256	-0.9317	-0.3042	-1.4299	1.6838	0.2028	-3.211	-0.7216	-0.7831	0	-0.4328	-1.8714		-0.4811	-2.2901
1999/3/24	-0.2376	0.4596	0	1.4583	-1.511	1.0101	0.8589	-1.4286	0.627	-0.8391	-1.354	-0.092	-3.9811	0.237	-0.3115	0	0.7692	-0.2813	2.7363		-2.279	-0.8594
1999/3/25	0	-1.8301	-2.7982	-2.6694	-0.2789	-1.9	-1.5207	-2.1256	-1.2461	-1.7692	-1.9608	0.0921	-0.2811	-0.7092	-3.0208	-1.6393	-0.7634	-0.7436	-3.1477		-1.8375	-2.7581
1999/3/26	-0.397	-2.3302	-3.0303	0.6329	0.4196	-1.1213	-1.6059	1.2833	0.3785	0.6265	0.7	1.196	2.6779	0.5952	-0.9667	0.679	0	0.2325	0.5833		0.8639	1.2966
1999/3/29	0.0399	0.7498	10	2.935	0.4178	-1.0309	-1.1299	-2.8265	-1.6342	-0.1556	-0.5958	2.2727	-2.6767	0.8284	-0.2169	1.6554	-0.8654	-1.1082	1.0771		8.3512	0.88
1999/3/30	0.3586	-1.1502	-0.5682	-1.6293	0.4161	-0.2083	2.6667	4.9147	-1.278	-1.0133	1.3986	-3.2889	-1.8336	-0.9977	-1.7391	1.4475	-1.1639	-2.6323	-1.0656		-0.3294	1.0309
1999/3/31	0.2779	-0.6845	0.2857	2.0704	-0.9669	-0.7307	1.979	0.6692	-0.3236	-1.1024	-0.3941	-1.1949	0.8621	1.4819	0.6637	3.3294	-0.3925	-0.9636	-1.8227		-0.5288	-0.314
1999/4/1	1.1085	0.2068	3.9886	2.4341	-3.4868	-1.4721	-2.4257	-6.9326	4.2857	0.0796	0	-1.4884	0.2137	-0.5841	0.5495	-1.3234	-0.0985	-1.3784	-1.4346		-0.1993	0.3937
1999/4/2	-0.9397	3.5763	-4.2466	1.9802	-0.289	0.8538	-0.5594	1.3265	-0.1868	1.6706	4.8467	0.5666	3.9801	0.1763	1.3115	0.2332	0.4931	2.4938	1.7979		0.5326	1.9608
1999/4/5	-0.9091	-1.0624	1.4306	2.1359	0.8696	3.4921	-0.6875	0.5035	-0.8734	-0.3912	-0.4717	1.1268	-0.9569	-1.2903	1.9417	-2.4433	3.0422	-1.4706	0.3364		-0.6623	-0.6923
1999/4/6	0	0.8054	-1.5515	-2.0913	-1.0057	-0.5112	0.3776	2.3046	-0.5035	2.1995	-1.2322	0.1857	0	-2.139	-1.5873	-1.2522	-1.7143	0.4071	1.0059		-1.2667	-1.4717
1999/4/7	0.9972	-1.265	4.5845	-0.5825	1.7417	-1.7472	-2.2571	-3.0362	-1.5813	0.9224	-1.4395	-0.6487	1.3112	-6.3752	-1.2903	-0.785	-0.8721	-0.8649	0		-2.0257	-1.1006
1999/4/8	0.5924	1.7532	-1.2329	0.7813	-2.1398	-1.046	-0.7056	0.202	0.3856	0.9139	-0.6816	-1.2127	0.2725	0.5837	-0.9804	0.1217	-0.1955	0.5998	2.9046		0	-0.6359
1999/4/9	2.0024	-1.7893	-3.19	-1.1628	-0.1458	0.74	-0.0646	-2.9234	-2.6248	-0.3774	0.098	-0.0944	2.6495	-0.7737	-0.22	-1.5198	-0.6856	0.4336	-1.129		-1.2405	0.16
1999/4/12	-0.1155	-3.4413	1.1461	1.9608	1.3139	-1.574	-1.81	-5.8152	-4.142	-1.5152	2.8404	-0.2836	-4.3018	0.7147	-2.3153	-2.037	-1.3807	-3.238	-3.0179		-5.0942	-3.754
1999/4/13	-0.4239	0	-1.1331	-2.8846	-1.8732	-0.9595	-1.185	-1.4333	-4.3896	2.5385	-2.9524	0.0948	-3.1812	-0.5806	3.386	-1.1972	-3	2.1472	-0.9251		0	0.249
1999/4/14	0.0774	0.2096	5.8739	-1.3861	0.5874	-0.7535	0.2665	1.2304	-0.5739	1.9505	0.0981	-1.0417	0.4286	0.7787	2.9476	1.5944	1.9588	0.0546	0.8489		-1.25	-0.8278
1999/4/15	-0.232	-1.9526	-7.4425	-1.6064	-7.8832	-3.5792	-0.1329	-2.4309	-0.4329	-1.766	0.098	0.0957	-0.4267	-3.8635	-2.2269	-1.4438	-3.2356	-1.7462	-3.2828		-0.968	0.3339
1999/4/16	-0.2326	-1.4936	0.2924	3.8776	-0.317	0.225	1.5303	-3.2843	0.7246	-0.0749	-5.191	0.2868	-0.2143	1.3396	-2.4946	-0.4459	0.7315	3.86	-1.2185		0.3759	0.6656
1999/4/19	-0.1166	-2.1661	-3.0612	4.7151	-2.2258	1.0101	-1.5072	7.8454	0.7194	-2.4738	-2.9959	-1.1439	-1.8611	7.0059	-0.7786	-1.9194	-2.9046	-1.8449	-2.2026		-2.397	-1.9835
1999/4/20	-0.0389	2.2878	1.5038	6.0038	1.1382	-1.1111	-0.2661	-4.126	-1.0714	0.0769	2.1299	-0.9643	0.1459	-0.7412	0.8969	-2.3483	-1.2821	-2.261	0.7207		-0.6907	-0.7589
1999/4/21	-0.4669	-1.8759	-1.1852	-1.5929	-0.3215	-1.3483	-1.8679	9.966	-3.1769	1.0753	-3.5454	-2.4343	-4.0787	-0.4978	-2.2222	-1.2692	-0.4329	-2.2018	-3.5778		0.3864	0.2549
1999/4/22	-0.2346	-1.6912	0.5997	7.0144	-2.4194	-3.5308	-1.5636	2.1627	-1.9389	0	-0.7568	2.0958	2.2779	-9.5059	-1.9318	-1.5562	-3.4783	0.0285	-3.7106		2.3095	-1.3559
1999/4/23	0.5094	-0.374	3.7258	-1.0084	2.8099	3.778	-1.7265	-1.7137	-0.076	0.304	0.5447	2.346	0.2227	-5.8742	1.5064	-0.0687	3.9414	-0.3989	1.2524		-0.6772	2.2337
1999/4/26	-0.4288	-3.8288	0	-4.7538	-2.7331	-4.0956	-3.5137	-8	-4.1096	-3.2576	-3.9003	-4.0115	0	0	-2.3973	-3.0949	-2.0585	-4.0332	-4.2816		-3.4091	-1.4286
1999/4/27	-0.1566	-2.498	-5.1724	2.6738	-2.4793	-2.6097	-2.5492	-3.5674	-0.1587	-2.1143	-0.2255	-0.398	-3.7037	-2.4229	-1.9883	-3.1228	-1.4381	-3.6662	-0.3976		0.7843	-2.046
1999/4/28	2.549	0.3203	-5.6061	-9.7222	-1.0169	0	0.8969	-2.659	2.1463	0	1.4689	-0.1998	1.5385	0.1505	0.2387	1.7582	0	0.8663	1.1976		1.1673	1.3925
1999/4/29	4.7419	3.4318	2.7287	4.8077	1.1986	2.3143	2.2222	0	0.3891	4.88	1.7817	-0.7007	2.5	-1.5778	3.8095	1.7279	2.8058	1.7178	2.5641		1.2308	2.8326
1999/4/30	6.7543	3.5494	-1.7188	-1.8349	1.0152	1.3095	2.1014	4.9881	4.5736	-1.7544	0.8753	0.504	2.8086	-0.8397	0.1147	0.8493	1.6376	3.3172	-0.2885		-1.9757	0.2504
1999/5/4	0.9234	-1.1177	1.7488	4.1121	-0.8375	-1.2926	-1.9872	2.1493	4.0771	0.9317	-0.8677	-1.7051	-1.3659	3.0023	-0.2291	-2.1053	-0.4296	-2.6562	-2.9894		0.7752	0.2498
1999/5/5	0.6777	0.0754	-1.25	-1.2567	3.0405	0.4762	1.3034	-4.9834	-0.2849	-1.2308	3.7199	1.7347	-1.5306	0.299	-1.7222	-0.7168	-2.1575	0.8996	-0.3976		1.1538	-0.4983
1999/5/6	0.5722	0.3765	0	2	-0.1639	2.3697	0.5004	2.6807	-0.3571	2.4922	2.1097	0.3009	0.074	0	1.4019	2.9603	0.9923	0.5944	3.6926		0.6844	1.6694
1999/5/7	3.3802	-1.0503	-0.9494	1.2478	-2.1346	-2.1991	-2.3471	-2.9512	-2.0072	-1.3678	-2.7893	-0.2	-0.2959	-0.3726	-0.9217	-1.0519	0.2183	-1.3294	-2.0212		-0.8308	-1.1494
1999/5/10	-1.7805	-4.3973	-5.1118	-5.9859	-6.2081	-4.9704	-5.6082	-3.0409	-4.9744	-3.698	-3.932	-4.3086	-5.0445	-5.2356	-6.0465	-5.1736	-5.1198	-4.7305	-5.6974		-6.2452	-1.1628
1999/5/11	0.857	1.5067	0.6734	7.1161	1.9678	2.8643	2.2377	1.93	1.3087	3.52	3.208	1.9895	1.3281	0.6314	1.4851	1.2706	0.8037	0.5657	1.3542		1.2998	1.3445
1999/5/12	-0.3268	0.7812	2.8428	0	-0.3509	6.9007	-1.6604	3.3136	1.0638	-0.8038	9.9678	0.1027	0.1542	-2.3529	0	0	1.139	0.3125	-0.7194		0.0802	-0.9121
1999/5/13	-0.0656	-1.5504	-4.3902	-3.4965	1.2324	-1.5855	1.3047	-1.9473	-2.6316	-4.0519	-1.8519	0.3077	-0.3079	-8.4337	-1.2195	-1.9926	-0.3476	-1.7134	0.1035		-0.4808	-0.1674
1999/5/14	-0.1969	-0.8661	-5.102	-5.4348	-3.3043	-4.2578	0	0.4673	-2.0077	-3.4628	-5.5611	-2.5562	-2.7799	5.4386	-2.4691	-4.3675	-5.814	-1.6165	-7.2389		-4.9919	-2.9338
1999/5/17	0.9533	-1.2708	0.3584	1.9157	-1.0791	0.8413	-3.7879	2.907	0.0788	-1.5748	6.7298	-2.4134	-2.3034	0	-2.0253	-4.252	-1.358	-1.3853	-0.1115		-0.5932	-2.2453
1999/5/18	0.4559	0.8045	0.5357	-2.6316	-0.1818	-0.4768	-0.7874	-1.1299	-0.0787	-0.1778	-1.7734	-0.6452	-2.2764	-1.0815	1.938	1.1513	-0.6258	0.0327	-1.0045		-0.5968	0.265
1999/5/19	-0.2593	9.9761	6.2167	4.2471	4.1894	4.5509	9.6032	5.0286	6.383	5.2538	5.3159	3.7879	4.9917	1.9344	4.5627	8.4553	3.4005	5.3233	5.9752		4.8027	3.9648
1999/5/20	0.1625	2.3948	3.5117	3.3333	1.7483	7.331	2.3172	0.1088	3.7037	2.2843	3.3333	0	1.4263	-0.2475	3.1515	4.5727	9.866	2.6357	4.7872		3.6825	1.6949
1999/5/21	1.9792	-0.2126	-3.0695	-2.3297	1.7182	0.2134	1.2031	0.4348	-1.6429	0.0827	8.9401	6.7779	-1.6406	0.2481	-1.1751	5.233	-1.5521	3.2628	1.5228		0	5.1667
1999/5/24	4.8361	5.9659	0.5	7.3394	0.8446	2.3429	3.5664	-1.5152	10.0218	3.0579	8.2064	2.0508	3.4154	-0.9076	3.6861	5.4496	6.7568	2.3113	4		4.1831	2.2187
1999/5/25	-0.2428	-3.5523	2.1559	-3.0769	0	-4.0583	-2.6334	-2.5275	-4.9505	-0.2406	-4.7694	3.3493	-0.9985	4.4963	-1.2615	-5.2972	-3.27	0	-3.0769		-1.8939	-2.3256
1999/5/26	0	6.3238	0.974	0.3527	2.5126	6.5076	4.6463	0.3382	1.3194	6.7524	1.2315	4.6296	0.2327	-2.3108	1.0453	3.8199	0.1091	2.9168	1.0913		1.5444	1.9048
1999/5/27	-1.3995	5.0327	3.537	5.2724	3.4314	9.9796	6.9583	-2.3596	1.782	2.0331	-0.2433	10	8.4365	-2.6101	4.5977	9.9869	5.6645	8.0578	10.0098		4.1825	1.0125	70.0713
1999/5/28	4.7825	-2.0535	-3.882	10.0167	-2.8436	-1.7593	-2.6022	-1.611	-3.569	-2.0664	3.1707	0.1609	-1.2848	-2.3451	-2.7473	-0.9558	0.4124	-2.8028	-1.1597		-3.6496	0	-4.8883
1999/5/31	-0.4122	-3.4307	4.685	10.0152	-2.439	-3.016	-1.5903	1.2865	-3.4218	-0.8289	-1.4972	-0.241	0.2169	3.8593	-2.0339	-2.4125	-3.7988	-3.5979	-3.8809		-1.6667	3.1611	0
1999/6/1	-0.0591	1.7105	2.0062	1.931	1.6667	0.5831	0.1939	2.7714	1.9523	0.9878	0.08	-1.0467	10.0289	8.5879	3.8062	-1.1743	7.5774	0.1372	2.8169		1.3867	3.139	4.9927
1999/6/2	-0.0296	-3.1695	-5.295	-5.1421	-1.8033	0	-2.4516	-1.1236	8.156	-3.085	0.0799	-3.1733	0.1967	0.9125	1.2222	-2.8143	-0.2976	-1.3428	-4.6575		-1.2918	-2.4638	-3.6364
1999/6/3	0.0888	-3.2732	-3.0351	9.9857	-2.5042	-5.8937	-3.836	5	-2.4262	0.3882	-2.9553	2.0168	-3.2068	-1.2057	-3.8419	-3.861	-1.4925	-2.7222	-2.4904		-3.4642	3.9376	-2.7576
1999/6/4	4.7014	3.7983	-0.4942	-0.6485	0	-0.5133	3.0949	-1.2987	-0.1344	1.0054	0.9877	-2.9314	0.3381	1.373	0.3425	2.2758	-0.6061	1.0565	1.277		2.6316	1.4296	4.3284
1999/6/7	-0.1412	3.6593	2.8146	1.3055	3.7671	5.16	1.4676	4.4956	2.0188	1.2251	1.8745	0.0863	0.876	0.0752	2.6166	2.6178	2.0325	3.8429	4.7527		1.7871	-1.9027	1.2876
1999/6/8	-0.8767	-2.1181	-1.6103	1.0309	4.1254	-1.9627	-0.335	0	0	1.3616	0.72	0.8621	2.3973	3.3835	-0.9978	-1.7857	-1.5936	-1.0141	-2.3148		2.1374	-1.8678	3.6723
1999/6/9	0.0571	2.9508	4.91	-2.1684	-0.6339	1.001	1.4113	5.0367	-2.3747	1.0448	-1.112	0.0855	-3.233	-0.2182	6.271	1.1039	-0.5061	0.5692	9.0047		0.7474	6.5886	2.1798
1999/6/10	2.4237	2.0382	5.1482	-0.1304	2.2329	0.892	2.3857	-2.997	0	1.9202	1.5261	3.7575	4.2627	-4.3732	0.1054	3.7251	3.1536	4.7821	0.8696		1.3353	-0.0687	-2.6667
1999/6/11	-0.4454	2.372	1.4837	-3.5248	0.624	0.8841	-0.1942	-0.103	-0.6081	-0.5072	3.5601	3.0453	-0.9945	-1.753	-0.7368	-0.3715	4.4379	-0.216	-0.8811		1.757	1.3746	-0.6849
1999/6/14	-0.6152	4.2073	3.5088	2.571	4.9612	3.7975	7.6524	0.9278	7.274	3.4232	-0.2292	9.984	9.7098	4.3445	4.3478	4.5991	5.6657	1.7321	3.7333		3.8129	5.0847	4
1999/6/15	-1.238	-6.378	-7.3446	4.8813	-5.613	-5.6285	-3.5542	-4.903	-6.147	-4.3662	-1.3017	-5.6645	-3.4588	-4.9071	-5.7927	-5.3476	-8.4004	0.6651	-7.1123		-5.8905	6.9032	-5.1724
1999/6/16	0.2564	4.375	2.1341	10.0629	3.4429	7.3559	9.619	1.6112	3.9163	3.7555	3.9566	2.8483	10.0105	2.502	7.2276	8.349	5.6585	9.9894	5.6273		3.9028	8.6301	4.1958
1999/6/17	-0.5399	3.3533	-3.7313	-0.6857	1.2103	5.9259	3.5897	-4.8626	2.0793	5.5358	-0.2239	3.4431	4.2146	1.2967	4.829	6.4311	2.9548	9.779	5.5022		2.9057	-1.5	7.9195
1999/6/18	6.2857	0.1738	-0.3101	-3.9125	1.6442	-0.9615	-1.8702	0.6667	2.2915	-0.807	-3.2909	0.4342	-2.6654	4.5934	-0.8637	-1.5787	-0.0897	-1.3132	5.7947		3.9945	5.0761	-1.6169
1999/6/21	-0.6452	5.7837	9.9533	1.7964	5.8824	9.9735	5.4372	-0.7726	5.3516	3.7288	2.3975	10.0144	5.6657	1.3778	6.1955	6.6925	9.9641	6.4538	2.1127		2.8477	2.8986	4.4248
1999/6/22	-0.8387	1.1482	7.355	-0.8235	0.6944	9.6308	0.2127	1.891	0.4135	-2.549	9.8187	0.6549	-3.1278	6.5808	0	1.8144	10.0408	-0.9583	-1.1494		-0.9015	-1.6693	1.3317
1999/6/23	0.4638	0.0541	0.7905	5.9312	2.2069	-0.1464	0.0531	2.6201	2.4096	9.9933	1.3067	3.3182	-1.7528	-0.0671	4.649	0.7637	3.7834	0.9466	1.7829		5.3931	0.4775	8.2437	146.2435
1999/6/24	0.8963	8.0497	4.8366	-2.6876	-0.4049	1.9062	2.8102	-1.5957	1.5294	1.5244	-1.2899	3.2116	8.8263	-0.9402	-0.6969	3.9919	1.4296	2.4797	1.7517		0.3699	9.8205	-0.1104	-1.1573
1999/6/25	-0.4307	-0.9	-9.7257	-9.7814	-2.439	-5.036	0.0516	-4.973	0	-7.3273	-7.7717	-0.3051	-7.679	-9.9661	-6.2281	1.5549	-1.4799	-0.4067	-5.9132		-6.8182	6.7788	-8.5083	-4.0447
1999/6/28	-0.5677	8.4258	9.8066	4.5918	7.7778	10	7.268	1.5927	3.0707	6.2216	9.9925	9.9755	4.2056	3.9157	8.3255	9.9522	5.6509	6.717	8.6714		5.4713	5.8082	4.7101	4.9362
1999/6/29	10.0054	-1.3495	-2.3899	9.7561	1.8041	2.135	-1.4897	1.6797	-3.5413	-2.4405	7.5254	0.0556	-3.3184	-3.5507	-1.6408	-1.349	-1.6249	-0.9757	-2.7086		2.9375	-1.6596	-1.2687	-3.4884
1999/6/30	10.0099	-6.7925	5.799	-9.1111	2.2785	-6.1362	-6.0976	4.9559	-6.4103	-2.6892	-9.0794	-6.8409	-6.5863	-3.0053	-3.863	-4.367	-4.5423	-7.1484	-6.0948		-6.0716	1.601	-3.271	-7.9409
1999/7/1	0.8537	-10.0202	9.9878	-6.4792	-10.0248	-9.9856	-9.0909	-5.0367	-9.4022	-9.8972	-9.9861	-4.597	-10.0298	-9.9923	-9.9543	-10.0092	-9.0844	-8.4478	-9.9359		-10.0194	-8.816	-9.1787	1.7252
1999/7/2	1.5371	10.0112	3.876	4.7059	2.2008	4.8683	6.8571	3.6464	9.7595	9.5578	3.9291	6.383	9.713	4.475	5.071	4.2542	5.3132	10	6.4947		4.0948	8.2672	7.0479	6.4327
1999/7/5	-1.1189	6.135	-2.2388	-6.1174	-2.5572	-4.5662	-4.0642	5.0107	-2.6299	-2.474	-8.4507	-2.9412	-4.9296	-4.6952	-2.1236	-6.2439	-4.4428	4.1942	-2.3392		-1.1042	-1.3805	1.6149	-3.6813
1999/7/6	-1.1981	-6.4547	-10.0327	-9.0426	-5.9392	-4.7847	-4.6823	-4.9746	-3.2797	-2.3364	1.8623	-1.697	-1.9048	-8.8159	-1.3807	-4.5097	-3.7037	-5.2548	-3.4217		6.0712	-5.3806	-4.2787	-2.8523
1999/7/7	0.1123	2.8836	-1.2121	6.4327	2.4963	2.0938	1.8129	1.6026	1.0638	2.529	3.1002	4.6856	1.9417	9.0047	10	3.24	4.6645	3.1603	3.1887		2.8289	-0.8413	3.0651	2.0552
1999/7/8	-0.2243	-0.4505	-2.8221	-1.3736	-0.7163	1.4766	2.0103	5.0473	0.9211	3.3333	0.2313	0.8245	1.9048	-2.6087	2.9091	3.1383	5.1603	1.4405	3.9485		0.064	0.8485	0.9913	-0.6329
1999/7/9	2.7653	0	-1.6414	-2.0891	0.7215	-0.6467	-0.6194	5.005	0.3911	4.6452	-1	-0.8178	-2.6999	-3.8393	7.5972	-1.3409	3.7918	2.3	3.6334		8.6317	-1.8029	3.0675	-1.5634
1999/7/12	-2.2533	1.5083	-1.1553	-5.6899	0.4298	-2.3596	1.6997	-4.9571	5.5844	-2.0962	-4.0404	-5.1237	-2.9883	-4.5497	1.9704	0.1045	-0.7163	1.7986	0.239		-1.5892	-6.7931	-1.4286	-0.1765
1999/7/13	-2.5739	-1.4364	-3.2468	-2.8658	-2.4251	-4.5	-0.8357	-3.1093	-4.674	-3.9043	-2.915	-0.3724	-3.6304	1.1673	-5.314	-3.3943	-5.1948	-4.0138	-4.69		-5.0837	0.5253	-4.5894	-1.4732
1999/7/14	2.1135	3.9698	2.4161	2.795	1.462	2.5305	2.191	1.3458	1.9355	1.5727	-1.0582	1.7445	2.6256	0.8654	4.2517	2.5946	4.4901	2.401	3.4195		2.2684	1.7636	2.5316	4.6651
1999/7/15	-0.3825	-2.9483	-0.3932	1.6616	0.8646	0.4255	-2.144	-1.43	-2.9747	-2.9032	1.5152	2.5107	-1.891	2.4786	-3.0179	-0.4742	-0.437	-1.0746	-2.2581		-2.3413	1.0911	-2.3457	1.4286
1999/7/16	0.3613	-4.3327	-6.7105	-2.9718	-3.4286	-2.2034	-0.618	0.3109	-3.392	-6.2458	-5.18	-2.7479	1.0204	-4	-3.8688	-0.1588	-3.7308	-3.2194	-3.3003		-3.47	0.5714	-2.1492	-2.8732
1999/7/19	-1.7102	-7.2879	-5.6417	-3.8285	-5.3254	-7.4523	-6.2747	4.2355	-4.659	0.2126	3.4259	-3.0713	-3.7037	1.6473	-5.5118	-7.211	-6.383	-4.1429	-5.0341		-3.0719	-0.3788	-4.522	-2.7842
1999/7/20	4.1438	9.9944	9.5665	8.2803	6.7187	10.0187	8.5645	-4.8563	5.8074	7.0014	7.7887	6.5272	6.0606	6.5777	10	8.8	9.9838	6.6	7.8167		6.7431	8.9354	6.7659	4.4749
1999/7/21	-1.0991	-0.4084	1.2278	0	0.7321	2.2128	-0.5556	0.625	0.4016	-0.9914	-0.2492	0.6544	1.3187	-2.5045	3.7037	-0.7353	4.797	0.4594	-0.3333		0.7581	0.6399	0.1267	-1.1993
1999/7/22	0.3556	-4.613	-7.0081	-5.2941	-4.9419	-5.6619	-4.581	-1.7598	-4.4	-3.7383	2.831	-5.3191	-4.9892	-4.0367	-5.1948	-5.291	-4.0141	-2.6044	-0.9197		-3.511	-3.1214	-4.4304	-3.815
1999/7/23	-0.2436	0.4836	1.1594	4.0373	0.4587	1.0591	1.8735	-0.3161	4.1841	-2.7739	-0.5668	2.9963	0.5708	1.0516	3.7671	1.0056	2.0543	1.2452	3.3755		2.0793	0.9547	3.3113	1.1418
1999/7/26	-0.7549	-1.5508	6.1605	5.0746	1.3699	-1.31	-0.6897	-3.277	-2.2088	0.214	-2.1173	2.303	0.7946	-1.3245	5.9406	-1.8805	2.5881	0.2218	1.4694		-1.2094	-0.1182	2.9487	-1.0101
1999/7/27	-1.566	-0.6518	-3.3738	-0.9943	1.5015	0.708	0.4051	0.3279	-1.5058	2.0641	0.9151	-1.0664	0.3378	1.6299	-2.4143	0.1691	-1.1913	-1.2674	-2.4135		-1.2887	-4.0828	-1.2453	-1.3806
1999/7/28	-0.2955	1.8589	1.3966	4.4476	0.8876	0.9666	0.9222	1.8519	0.139	0.3487	-1.6488	0.2395	1.459	-3.0189	-0.0798	0	0.2837	0.0611	-1.2366		-1.8277	-2.6527	1.0088	1.0347
1999/7/29	-0.5243	-1.2346	-1.9284	-1.6484	-1.0264	-0.9574	3.9406	0	0.2776	2.5017	-1.0897	-1.6129	-1.6593	-0.5837	-1.4377	0.6753	-1.6266	-0.5294	-0.8347		-0.9309	2.0279	-1.4981	5.241
1999/7/30	0.4583	-1.1957	5.3371	-0.9777	-0.1481	0	-2.1978	1.3904	-1.1073	-0.2034	7.6271	-2.9144	0.3375	7.045	0.4052	-0.8385	0.2157	-0.5118	-1.5152		0.3356	3.1056	-0.507	0.5724
1999/8/2	-0.3193	0.6601	2.8	2.2567	3.1157	1.3181	-0.1124	0.211	0.3499	-1.8342	3.622	2.1263	2.0179	0.3656	4.6005	-0.2255	3.7303	-0.3086	1.1966		0.8027	1.6265	1.6561	0.3415
1999/8/3	1.7849	-0.4372	5.0584	-0.8276	-0.7194	3.209	-0.4499	2.6316	2.6499	-0.0692	4.5593	-1.8371	0.1099	1.0929	-2.3148	0.226	1.1757	-2.7864	3.8007		-0.3981	-0.4149	0.2506	-0.0567
1999/8/4	0.4721	2.0307	0.1235	1.669	0.4348	-0.1681	1.1864	3.0769	-0.9511	1.3158	-1.6715	0.3119	4.281	-1.8919	-2.4487	5.0733	0.1367	1.8471	0.6509		3.1312	3.2738	3.5	0.6243
1999/8/5	0	-0.5917	2.0962	-2.5992	-0.8658	-0.9259	0.5025	-0.4975	1.7147	-0.5468	1.4043	1.5547	-5.8947	-3.0303	0.5668	-1.7704	3.959	-0.1251	2.3444		-2.3256	-2.5937	0.4831	-2.7073
1999/8/6	0	-1.461	-2.8986	-1.9663	-2.1834	-0.085	-1.4444	-0.2	0.3372	-1.0997	-0.4373	3.1231	-0.1119	1.6098	-2.9791	-0.9285	-2.4951	-1.0228	-7.5829		-2.1164	-1.6568	-2.2837	-0.8696
1999/8/9	-0.4475	-3.1301	-0.3731	-1.8625	0.1488	-2.0408	-3.1003	0	1.2769	-2.0153	-0.8053	3.8599	-2.1277	0.0932	-0.166	-2.7012	-3.569	-3.0578	-1.453		-2.6351	0.7822	2.583	-1.1696
1999/8/10	0.4495	-0.2268	-2.1223	2.1898	-0.7429	-1.7361	-4.8866	-0.2004	-2.3889	-0.7092	0.9594	-3.1447	-1.373	2.8864	0.1663	-2.153	-0.419	-1.327	-2.5152		0.2082	-1.4925	-3.2374	0.5917
1999/8/11	2.8194	-1.875	0.6378	-2.5714	-2.0958	-1.0601	0.5505	-0.6024	-2.1074	-0.7857	0.8041	-3.3648	-2.9002	-1.81	-7.4689	-2.432	-2.4544	-0.8377	-0.089		0.277	-0.7879	-2.4783	-0.1765
1999/8/12	-0.827	0.1737	1.9011	-1.6129	-0.7645	-0.8929	0.2433	1.4141	-0.7639	-0.216	-1.0877	-0.733	-1.9116	0.553	-4.7534	-1.7211	-0.7908	-0.7781	-0.4452		2.4862	-0.733	2.033	-3.241
1999/8/13	-0.768	0.3468	-0.6219	-1.4903	-0.4622	-2.0721	-1.517	1.3944	-0.9797	0.6494	2.7859	-0.9231	-1.4616	1.2832	0.7533	-1.2077	0	1.0531	-4.4723		-3.3019	-2.5231	0.3736	0.4872
1999/8/16	-0.5086	-1.1521	-0.8761	-0.7564	-1.8576	-0.644	-2.711	-0.3929	1.3428	-0.7168	2.8531	-0.6211	-2.3486	2.9864	2.1495	1.1614	0	3.0377	-4.588		-7.3868	-2.399	-1.9851	0.6061
1999/8/17	0.0222	1.5152	2.904	1.8293	0.6309	0.9259	4.4332	-1.2821	-0.5579	1.083	-0.9015	0.375	2.1519	-1.6696	-0.366	0.423	0.4348	3.3785	1.3739		1.4296	1.1643	3.1646	0.7229
1999/8/18	-0.1111	-1.7796	0.3681	0.1497	3.4483	-0.9174	0.0606	-0.1998	0.9818	-0.9286	0.8397	-0.8095	-0.2478	1.6086	-0.7346	-3.911	-0.5051	-1.1241	-0.2904		-0.2967	-1.2788	-0.9816	-0.7177
1999/8/19	1.6463	4.2665	2.6895	10.0149	2.2727	3.6111	3.5758	0.1001	3.125	3.0281	6.5926	2.8876	3.1056	1.847	3.1452	2.6718	2.393	3.0737	4.2718		3.0506	2.2021	2.2305	3.6145
1999/8/20	-0.4158	-1.3453	3.3333	1.6304	0.7407	-1.6086	-1.6969	-0.4	-0.3367	-0.9797	-1.888	-1.3423	0.9639	-1.3817	-2.1525	2.4783	-0.8499	-1.9404	0.838		-0.5776	-2.9785	1.4545	-1.686
1999/8/23	-0.0879	-1.4773	2.1889	1.8717	0.2941	1.3624	-0.5952	4.6185	-1.3514	-0.7067	-2.4552	-0.6184	-0.716	-4.7285	-1.4665	1.3906	1.6429	0.6249	-0.0923		-1.8882	-3.6577	2.7479	-0.9462
1999/8/24	-0.198	2.4221	-2.9312	-3.4121	1.173	-0.9857	0.5988	0	-2.0548	2.6335	1.7007	-0.4356	0.9615	0.1838	3.1628	-0.8348	-1.4758	0.8073	2.8651		1.3323	2.6441	-1.8605	2.5672
1999/8/25	-0.3967	-2.027	0.3484	0	-3.0435	-1.629	-1.4881	2.2073	0.6993	-1.4563	-4.5485	2.4375	-1.1905	1.0092	-2.3445	-2.4654	-1.7832	-2.0534	-0.7188		-1.3879	-1.8494	-1.4218	-1.1641
1999/8/26	-0.3098	0.3448	1.5046	-0.1359	0.4484	1.7479	0.7251	1.5023	-0.2083	0.1407	0.2102	0.6101	-0.9639	-0.9991	0.554	0.8015	0.2179	1.2369	-1.991		2.1481	-1.2113	1.6827	-1.0601
1999/8/27	-0.0444	-0.7446	-1.5964	0.2721	-0.4464	-0.6329	-0.7199	0.555	-0.2088	-1.8271	-2.6573	2.0619	1.7032	0.0917	0.551	-0.6728	-0.0725	-0.8905	2.3084		-0.7252	1.9755	-0.3546	-0.2976
1999/8/30	-0.111	-0.5193	0.8111	-2.7137	-1.4948	-1.8198	-1.9335	-3.5879	1.6039	-0.0716	6.3218	-1.426	-0.8373	2.9331	-1.1872	-1.601	-2.5381	-1.1701	-3.0686		-1.3879	0.0668	-1.1862	-2.3284
1999/8/31	-0.2668	0.522	3.908	1.5342	1.6692	0.6487	1.2323	-0.4771	0.0686	0.5731	10	-0.6028	-0.2413	-2.0481	-1.1091	0.1252	1.3393	0.296	1.0242		2.7407	0.0668	0.6002	2.1394
1999/9/1	0.4904	-1.0387	-2.9867	-2.6099	-1.9403	-0.5525	-1.3999	0.1918	-1.989	-0.2849	4.2998	-1.5767	-1.8138	-3.6364	-0.3738	-1.75	-2.2761	-2.403	-1.9355		-1.5862	0.6004	-2.506	-1.556
1999/9/2	0.0222	-0.9329	-0.2281	0.7052	1.2177	2.2222	0.6173	-0.4785	0.9097	-1.3474	0.1178	2.2797	1.601	-0.0943	-0.7505	-1.0814	0.0751	0.2592	0.9398		0.3663	0.1989	0.8568	1.0942
1999/9/3	-0.1109	-0.6474	3.2	1.4006	-1.8045	-2.1739	-1.4724	0.7692	1.8724	-0.2276	-0.1765	-2.0482	-2.4242	-3.305	-2.4575	-2.0579	-1.1261	-1.3141	-0.2793		-1.0949	-1.5884	-0.9709	0.902
1999/9/6	-0.6883	-1.7773	0.1107	1.2431	-1.072	-2.2222	-1.2453	-1.7176	-1.9741	-0.7605	1.8268	0.492	-1.4907	-2.4414	-1.5504	4.7932	-2.3538	-1.6154	-1.0271		-0.5166	-1.345	-1.4706	1.1919
1999/9/7	-0.6036	0.9047	0.6637	1.3643	0	0.947	2.1438	-0.2913	-1.3194	-0.0766	-6.3657	-0.9792	0.2522	-1.7895	0.1969	-1.6291	0.1555	-0.0666	0.3774		-0.5935	-2.1813	0.4975	0.0589
1999/9/8	-0.2249	-0.1793	-2.5275	-1.8843	3.5604	0.1876	2.1605	-1.5579	0.3519	0	2.1632	-0.4944	7.2956	1.2862	1.4735	0	0	0.3552	0.4699		0.8209	0.2787	0.495	1.8246
1999/9/9	2.5023	7.7246	3.2694	5.2126	4.0359	5.4307	4.1088	1.8793	4.418	5.0613	1.0284	9.1925	3.2825	4.7619	6.0019	6.879	8.6957	7.0133	5.9869		5.7735	5.1425	4.9261	3.4104
1999/9/10	2.2212	-0.7226	-2.1834	-2.2164	-1.5805	-1.421	-1.567	1.4563	-1.276	-1.3869	-0.6587	4.3231	-2.8377	0	-1.5525	0.4172	-2.4286	-1.7986	0		-1.4696	0.4627	-1.0563	-2.0123
1999/9/13	-1.3554	1.2318	-0.7813	4.1333	1.6058	0.3604	-0.2948	-2.1053	1.9728	0.148	4.7619	0.8179	4.7897	0.9091	1.1132	-0.7122	-0.7321	-0.3579	2.03		1.2074	-0.5921	4.745	-0.057
1999/9/14	-0.807	-0.719	-0.225	-0.8963	3.0172	1.7953	0.9462	0.9775	2.4683	-0.1478	-3.5673	-1.7307	-1.2263	-1.1011	1.8349	-1.315	0.2212	-0.0211	-1.1246		1.0526	1.2574	-0.5663	0.0571
1999/9/15	-0.5057	-2.0056	-2.3675	-2.3256	-2.0921	-1.6755	-1.3474	-0.0968	-0.9766	-0.5922	-1.253	-0.4403	-1.693	3.0364	-2.2523	-0.9085	-1.3245	-0.6762	-1.5748		-2.2222	-0.7843	-2.164	-0.7416
1999/9/16	-0.4641	-0.8528	1.0393	-1.455	-1.7094	-1.1659	-0.6532	-0.0969	-2.0381	0.0745	-0.3021	-1.6584	0.3444	-2.1611	1.3825	0.7335	-0.8203	-1.5319	-0.7111		-1.2784	0	-0.1164	-1.092
1999/9/17	1.5986	0.2867	0	-0.2685	0.1449	1.5426	0.7173	-0.9699	0.3356	1.2649	-0.9091	-0.2811	-0.8009	-1.506	-0.0909	-0.4854	0.3759	1.0372	0.0895		-0.0719	-3.1621	0.6993	-0.0581
1999/9/20	-1.333	-0.8005	-2.7429	-0.6729	-1.1577	1.5192	-0.178	-1.4691	-2.2074	0.6613	-1.5902	-2.3675	-2.0761	-2.1407	-4.0036	-1.8902	-2.1723	0.7699	-2.1467		-1.2959	-0.2721	-1.2731	-1.1628
1999/9/21	0.2436	-0.8646	-0.1175	0.1355	-0.8785	-1.2324	2.0214	-0.7952	0.2052	2.0438	-4.2884	-0.2887	-1.0601	-1.4583	0.6635	0.4351	0.536	0	-1.1883		0.6565	2.1828	-1.1723	0.5294
1999/9/22	-0.464	-0.1744	-0.1176	0.1353	0.2954	-1.426	-1.7483	0.4008	-1.0239	-1.216	-1.5584	-1.6792	0	-0.8457	0	-1.1139	-0.9139	-0.6791	0.0925		-0.7246	-0.3338	-0.2372	-0.5266
1999/9/23	0.2886	-0.8154	-2.3557	2.027	-1.62	-1.8987	-0.8897	-1.7964	-1.3103	0	-0.8575	-0.1767	-1.0714	1.4925	-1.5066	-0.8135	-0.3075	-0.4274	-0.8318		-1.5328	-1.4735	-0.8323	-0.7059
1999/9/24	-0.1992	0.7634	0.965	-0.1325	3.4431	0.6452	0.8378	-1.3211	1.0482	1.0138	1.4637	0.295	1.3237	0.8403	1.434	1.2618	0.6168	0.4506	1.1184		1.7791	0.6798	2.1583	1.3033
1999/9/27	-0.2661	-0.2331	-3.1063	-2.7851	-1.8813	-1.0989	-0.2967	-0.9269	-0.4149	2.0072	-2.2951	-0.2941	-1.0689	-0.2083	-0.0943	-1.1838	-0.3065	1.7731	-0.9217		0.0728	0	-0.8216	1.1111
1999/9/28	-1.2008	-1.4019	-0.3699	-2.1828	0	-0.463	-2.0833	0.2079	-0.7639	0.4919	-0.2685	-0.885	-0.4802	-1.357	-0.3774	-1.5763	-0.9992	2.2041	-0.6512		0.2183	0.0675	0	0.5784
1999/9/29	-0.4501	-0.237	1.1139	-0.5579	-1.0324	-0.2791	0.2432	0.6224	0.5598	1.3287	0	0.2381	1.2063	-0.5291	-0.7576	-0.1922	-0.9317	-2.0025	-0.7491		0.581	0.2699	2.2485	0.7476
1999/9/30	0.6783	0.5344	-0.612	-0.7013	-0.149	0	-0.5458	-1.0309	-0.4175	-0.6901	0.4711	-1.0689	-1.0727	0.3191	-0.5725	-0.0642	-0.3135	-1.3203	0		-0.0722	-0.1346	-2.1991	-1.9406
1999/10/8	-0.2246	-1.772	-1.7241	-3.2486	-1.4925	-2.9851	-2.5	-2.8125	-2.2362	-2.5712	-4.0188	-2.1008	-1.8072	1.5907	-1.1516	-1.7341	-2.2013	-3.4724	-2.2642		-1.9509	-2.2237	-2.9586	2.7939
1999/10/11	0.045	-0.7216	-0.8772	0.438	-0.6061	-1.7308	0.1876	0.3215	-2.0729	-0.0713	-5.5827	0.0613	-0.6135	2.2965	0.0971	-0.915	-1.6077	-0.7921	0.1931		-1.4001	-0.827	-1.0976	0.6795
1999/10/12	-0.36	2.8468	2.402	0.2907	0.6098	0.2935	-0.0624	1.7094	0	2.07	1.9956	-1.4706	3.0864	-0.4082	1.0669	0.2639	-0.4902	1.2974	1.2524		0.5232	-1.1119	1.1097	0.6749
1999/10/13	-0.6999	-2.7091	-2.8395	-3.1884	0.7576	-0.4878	-0.6871	-1.3655	-2.0438	-1.6783	-0.5797	-3.1095	-1.5569	1.7418	-2.1113	-1.3158	-1.4778	-1.445	-1.9981		-0.7435	-2.7407	-1.8293	-0.9497
1999/10/14	-0.5457	0.2421	-1.0165	0.1497	-0.9023	-1.4706	0.2516	-1.278	0.0745	-0.4979	-1.5306	-1.4763	0.7299	-0.3021	0.098	0.0667	-0.25	-1.3662	-0.2913		0.2247	0.578	-0.6211	0.564
1999/10/15	0.0457	1.1473	0.6418	2.5411	1.9727	2.0896	1.0665	1.8339	2.0104	2.0014	0.4441	4.4951	7.4879	2.9293	3.3301	0.9327	1.8379	1.5203	2.5316		1.4948	2.5862	2.5	3.3651
1999/10/18	-0.9826	-1.1343	-4.3367	-3.0612	-2.5298	-1.7544	-2.545	-0.6356	1.6788	-1.9622	-3.1688	-4.8005	-1.1236	-3.8273	2.7488	-2.2442	-2.2149	-3.4942	-2.849		-1.3255	-0.9804	-2.439	-1.7906
1999/10/19	-1.0155	-2.2343	-4	-2.8571	-3.0534	-3.0754	-1.8471	-5.0107	-1.6511	-3.5025	-4.1857	-3.8638	-2.1591	-4.0816	-1.845	-2.4308	-1.0067	-2.4828	-2.0528		-1.0448	-3.2532	-1.5	0.1105
1999/10/20	-3.2875	-0.5559	5.9722	1.548	1.5748	0.3071	0.2596	2.1324	0.7299	1.3333	0.3177	2.9292	2.0906	1.383	3.3835	1.1073	1.2712	0.2475	0.8982		0.6787	-0.1462	0.5076	0.9934
1999/10/21	-6.6297	-2.3602	0.9174	-3.5061	-2.9457	-1.8367	-2.0712	-2.3077	-2.3913	-1.7544	-3.5629	-2.3825	-2.7304	-4.5121	1.2727	-2.601	-0.5858	-1.6578	-1.9782		-0.7491	-0.7321	-1.1364	-3.224
1999/10/22	1.9365	2.2265	1.8182	3.4755	1.5974	2.2869	2.2472	1.4623	2.0045	2.9762	3.5304	3.322	0.5848	1.978	1.167	3.0218	3.1145	1.6499	2.6236		2.6415	2.2124	2.8097	2.9927
1999/10/25	-1.849	-1.8046	1.6582	-2.9008	-2.2013	-1.8293	-2.3917	1.1086	-2.1106	-0.289	-1.2688	-0.3937	-1.6279	-1.9397	-3.3718	-2.6603	1.1429	-1.0233	-1.6716		3.3824	-2.5253	-2.9814	-0.1645
1999/10/26	0.3355	1.3942	3.1368	1.1006	0.8039	0.8282	0.9934	1.6447	0.7435	1.0145	10.0402	1.1199	-0.591	0.6593	2.7548	0.911	-0.7264	0.82	1.8		0.4979	2.7387	1.4085	2.3064
1999/10/27	-0.6944	4.1875	0.7299	3.888	3.3493	4.2094	2.2951	1.2945	3.2472	2.9412	5.1095	3.9739	3.4483	2.8384	1.2511	4.1667	1.626	3.041	2.947		1.8401	1.585	3.1566	0.3757
1999/10/28	0.6475	-2.5795	-2.5362	-1.7964	-1.6975	-0.9852	0.641	-0.639	-1.3581	0.9059	-2.3611	-3.0075	-2.2989	-1.9108	-1.7652	-3	-1.76	-1.8188	-2.5763		-1.1814	-2.1277	-1.836	-1.8182
1999/10/29	-0.1287	-0.6773	3.5936	-1.5244	0	0.4975	-1.7197	1.2862	-0.0725	-0.6906	-1.4225	-2.0672	-1.2941	0.8658	4.4924	-0.3436	0.8143	-1.1884	0.5877		-1.8987	-1.8116	-1.1222	-0.9259
1999/11/1	-0.8245	-1.4259	-0.2392	-1.3932	-1.8838	3.8614	1.1017	0	-1.4503	-0.2086	1.0101	-1.4512	-0.5959	-2.3605	-0.258	2.7586	-2.1002	-0.9551	-1.1685		0.6452	1.0332	-0.8827	-2.0891
1999/11/2	0.3378	-0.3774	-1.4388	-0.157	-0.16	-1.8112	-0.1282	-2.0106	-0.4415	-0.6272	0.7857	0.2008	-0.4796	0.1099	-3.0172	-2.1477	-0.165	0	-0.9852		1.7806	-0.3652	-0.5089	-0.1684
1999/11/3	0.3884	0.4419	-3.8929	0	0.3205	0.8738	0.1284	-2.2678	0	3.7167	-1.0631	-0.5344	-0.4819	-3.9517	-1.3333	-0.0686	-1.157	0	-0.2985		-0.4899	2.4194	-0.5115	0.2812
1999/11/4	-0.2321	-0.3143	-2.7848	-2.3585	-1.4377	-2.4062	0.1282	0.1105	-0.6652	-1.5551	-0.3582	-2.2163	-0.8475	-2.9714	0.3604	-1.0981	-0.9197	-1	-1.5968		0.4219	-0.5011	-1.2853	-2.4117
1999/11/5	-0.1034	0.3153	0.9115	0.161	3.7277	0.0986	0.3841	3.0905	-0.5952	0.0687	3.3789	0.206	1.0989	-0.8245	-2.693	0.0694	0	-0.0722	0.1014		2.1709	1.223	-0.651	0.4023
1999/11/8	0.3882	2.5141	0.6452	0	-0.9375	-0.0985	2.8699	2.7837	0.1497	1.7159	-3.4771	2.536	0.4831	0	0.1845	3.0513	0.4219	1.1191	1.3171		3.6326	0.3554	0.1311	2.7476
1999/11/9	-1.1859	2.8817	-1.2821	0.1608	-0.6309	-1.0848	-1.4259	-0.9375	-1.1211	0.7422	-0.2161	-1.1364	-1.4423	-0.8314	0.0921	1.817	0.084	0.9996	0		-0.9259	-1.0623	-0.7853	-1.3928
1999/11/10	0.4435	-1.1323	-2.0779	-2.2472	-0.1587	-0.6979	-1.0692	0.2103	-0.3779	-0.8707	-0.5776	-1.8932	-1.4634	-2.3952	-1.4719	-1.3219	-1.7632	-0.813	-1		-1.8692	-1.718	1.5831	-1.4689
1999/11/11	-0.1558	-0.7836	-0.9284	1.1494	0	0	-1.3986	2.6233	-1.0622	-0.5405	-1.4524	7.9256	1.6089	-0.6135	-0.6536	-0.2679	-1.2821	-0.8909	0		2.7891	0.0728	-1.2987	0.2867
1999/11/12	0.7284	0.243	0.9371	-0.974	0.4769	2.9116	-0.1289	-1.4315	0.4601	0.0679	0.958	-4.3423	0.7308	0.9877	0.5639	0.3358	0.3463	0.2877	1.0101		-1.456	-0.7278	0.7895	1.0292
1999/11/15	0.3357	-0.6667	1.061	-0.6557	2.8481	-1.6585	0.581	-2.5934	0	1.2899	-1.5328	0.0668	-1.8138	-1.2225	-1.6822	0.3347	-0.8628	0.3586	1.7		0.6716	-0.9531	-1.1749	1.3016
1999/11/16	2.9858	-1.2203	1.0499	-0.495	2.1538	-0.5952	-1.6688	-0.9585	1.7557	-3.9544	0.9637	-1.6011	-0.9852	-0.9901	2.5665	-2.1348	0.9574	0.1429	-1.3766		-4.1361	-0.074	-0.5284	-2.5698
1999/11/17	3.6241	5.0031	3.2468	2.8192	1.506	0.8982	2.5457	1.6129	1.3503	-0.4885	2.2026	2.1017	3.8557	1.625	2.595	1.0225	6.1207	1.7481	1.0967		3.2707	0.963	1.8592	1.7202
1999/11/18	2.4843	-0.4118	2.1384	3.0645	-0.2967	1.8793	0.7638	2.5397	0.4441	1.5428	2.2989	-0.1328	1.4371	2.583	-0.1807	3.1039	-0.2437	1.1921	1.7751		-0.2695	8.7307	0.7823	0.1691
1999/11/19	-0.0235	-1.6539	-1.9704	-2.6604	2.9762	-1.165	0.2527	0.516	-1.3265	-1.3122	-0.632	-1.3298	0.5903	-1.9185	-0.362	-2.4215	-0.6515	-2.8067	-1.5504		-0.8108	-1.0121	-1.6818	-1.238
1999/11/22	0.0235	0.2402	1.3819	0.4823	0.7225	-0.7859	0.8822	0.8214	-1.643	-0.6298	-0.636	-1.0782	-3.2864	0.489	1.1807	-0.0671	0.4918	-0.6061	-0.9843		-0.7493	-1.7042	-0.2632	-2.5641
1999/11/23	-0.4707	-0.2996	-0.2478	0	-1.8651	-0.198	-0.3748	2.9532	0.9871	1.1972	4.2674	1.0899	0	0.1217	3.0521	-0.4027	0.4078	0.0717	-0.5964		1.9218	0.7628	0.1319	0.5263
1999/11/24	-1.0641	-0.4808	0.2484	-1.12	0.731	0.9921	-0.3135	-0.3956	1.4286	1.531	-1.9782	-0.1348	0.1214	-2.0656	-2.5261	-0.8086	0.2437	0.5376	0		0.7407	-1.0323	0	-0.0582
1999/11/25	1.5774	-0.3623	-2.1066	-1.2945	-3.0479	-1.4735	-1.2579	-0.993	0.2965	0.0685	1.8789	-0.2024	0.3636	-2.4814	-1.1618	-0.6114	-0.6483	-0.1783	0.1		2.6738	0	-0.2635	-1.0477
1999/11/26	-0.0471	0.9091	-0.8861	0.6557	0.5988	0	0	1.1033	-0.7391	0.274	2.6639	0.3381	-0.9662	4.8346	0.3617	-0.3418	-0.4894	0	3.7962		0.3906	1.2517	0.1321	1.5882
1999/11/29	-0.4944	-0.3003	-2.2989	-1.1401	-1.0417	-2.2931	-1.4013	-1.6865	0	-0.0683	-2.8609	-1.752	2.439	-2.6699	-1.8018	-0.4115	-1.5574	0.6786	-0.8662		-1.5564	-0.206	1.4512	-1.1581
1999/11/30	0.6151	0.3012	1.0458	1.4827	0.4511	0.6122	-0.1938	0	0.2978	0.1367	-1.5068	0.2058	1.9048	0.2494	0	-0.0689	0.4163	0.9578	1.4563		-0.5929	-0.2065	0.3901	-1.2888
1999/12/1	-0.2351	-0.1201	1.2937	0.487	0.7485	-0.1014	0.5178	-0.4036	0.297	1.5017	2.0862	1.1636	0.8178	1.1194	1.4679	0.6203	0.0829	-0.4216	1.4354		1.4579	2.069	0.9067	1.4243
1999/12/2	-1.0134	2.8863	0.894	-1.2924	-1.0401	-0.5076	-0.5151	-0.6079	-1.1103	-0.1345	-5.0409	-0.3383	-1.1587	-0.861	0.3617	-1.0274	-0.3314	-0.8469	-1.0377		-2.3514	-0.9459	-1.5404	-1.5799
1999/12/3	0	-0.2922	-1.519	1.1457	0.4505	-0.2041	1.7476	4.791	-0.0749	-1.6162	-5.5954	-0.8826	-0.5862	-0.8685	-0.3604	-0.7612	-0.0831	-0.2135	-0.858		0.5351	-0.4775	0.5215	-1.1296
1999/12/6	0.6905	0.5862	-1.4139	0.8091	-0.8969	-0.9202	0.1908	0.8755	-0.2996	-2.1218	-3.5714	-0.6849	-2.0047	-2.1277	1.8987	-0.7671	0.4992	0.1783	-1.3462		0.7984	-2.7416	-1.4267	0.1203
1999/12/7	-0.2128	0.9324	0.3911	0.9631	-1.3575	-0.1032	-0.3175	5.0145	-0.9767	0.4196	0.7092	-0.2069	-0.6017	-0.1279	-0.4437	1.6866	-1.6556	0.3916	-0.0975		2.7723	0.4933	-0.5263	1.5015
1999/12/8	0.1896	-1.1547	-0.7792	-2.0668	-0.4587	1.343	0.5732	-2.112	-0.0759	0.2786	-0.7042	0.6911	0.6053	0.128	0.713	-0.3455	-1.6835	1.9858	-0.4878		-1.7341	2.1038	0.2646	-0.355
1999/12/9	-1.3482	-0.7009	-0.6545	-0.6494	-0.9217	-1.4271	-0.3167	0.6567	-0.6834	-0.2778	0.788	0.0686	-0.2407	-0.1279	-1.1504	-2.2191	0.9418	-1.0431	0		3.268	-0.4121	0.6596	-0.5938
1999/12/10	1.8701	2.1176	-1.1858	0.4902	0.155	-0.2068	0.6989	-2.8891	0.2294	-0.2786	0.0782	0.7545	0.4825	1.2804	-0.6267	0.6383	0.5089	0.2108	-0.8824		-1.4557	0.8276	-0.3932	2.4492
1999/12/13	-0.0235	-2.0161	-1.4667	-0.4878	-1.7028	-2.0725	-1.2618	1.0557	-0.4577	-1.676	-1.9531	-0.3404	-1.6807	-1.0114	-3.8739	-0.6342	0	-1.0168	-2.1761		2.0552	-0.9576	-2.2368	-0.8746
1999/12/14	-0.4944	0.0588	0.2706	1.4706	0.7874	0.1058	0.2556	1.8044	-1.8391	0.6392	0.8765	1.776	0.9768	2.8097	0.1874	0	-0.3376	0.0708	1.0111		0.944	-0.0691	-0.8075	-1.1765
1999/12/15	-1.3485	0.9988	2.5641	1.6103	1.4062	2.1142	1.211	-0.5597	2.0297	0.6351	1.8957	1.6107	1.451	0.4969	1.1225	2.1986	1.4395	2.0885	1.9019		-0.2494	0.9675	2.0353	1.4881
1999/12/16	0.2158	-0.5236	-2.3684	-1.5848	-1.849	-1.9669	-0.6297	1.5947	-2.0658	-0.9818	1.1628	-0.7926	-1.5495	-2.4722	-1.6651	-2.1513	-0.8347	-0.6588	-2.4558		-1.875	-0.0684	-1.8617	-0.8798
1999/12/17	-0.2393	-0.5848	-0.2695	-1.1272	-0.7849	2.0063	-0.1901	-1.7544	0.7031	-1.1331	-1.9157	-1.1984	-1.0896	-1.0139	0.2822	2.4823	-1.5993	2.2339	0.6042		0.3185	-2.5342	-1.355	-1.1834
1999/12/21	-1.9669	-0.2353	0	-1.1401	1.2658	-1.5528	-0.8254	-1.2218	-2.6377	-2.0057	-0.7813	-1.2129	-1.224	-3.073	-2.5328	0.6228	-2.053	3.7555	-3.8038		-0.0635	-2.0379	-2.0604	-3.2335
1999/12/22	-2.9606	-1.533	-3.7838	3.2949	-1.4063	-0.5258	-1.9206	-2.7593	0.0797	-0.8041	0	-1.2278	-2.2305	-2.642	-1.0587	-1.5131	-0.4367	-0.6581	-2.1852		0.7624	1.076	-1.5428	-2.2896
1999/12/23	-0.1765	-2.3952	-2.9494	-0.7974	-1.9017	-2.7484	-2.0888	-4.8924	0.5573	-1.8423	-0.2362	-0.3453	0.1267	-1.8996	-1.751	-1.257	-1.2281	-3.1467	-2.234		-0.1261	-2.0582	-0.9972	-2.4699
1999/12/24	-0.1263	-1.4724	1.5919	0.8039	-0.8078	-1.413	-1	-0.823	-1.5835	-0.6006	0.0789	0.0693	-1.6456	-2.213	0.495	-3.1117	-0.2664	-1.2654	-1.0881		0	1.4493	-1.1511	-0.1948
1999/12/27	-1.3151	-2.1171	-4.1311	1.5949	-0.4886	-2.3153	-1.6835	1.3485	-0.885	-1.5861	0	0.3463	0.3861	-2.9703	-5.3202	-2.1898	-2.2262	0.762	-2.3102		0.3788	-0.3571	-0.5822	3.123
1999/12/28	0.4613	-0.3817	-0.8915	1.8838	-1.473	0.5643	1.0274	-1.74	1.1364	0.9977	0	-0.207	-0.7692	0.2915	0.1041	-1.4925	0.5464	-0.4125	0.2252		-0.8805	1.0753	0.4392	-0.8202
1999/12/29	-1.8367	0.7024	-2.3988	-0.1541	1.3289	0.4489	-1.1525	-1.0417	1.2039	1.1398	0	0.0692	0.1292	1.3081	0.8316	1.2879	3.1703	1.4498	1.1236		2.4112	0.1418	0.8746	0
1999/12/30	-0.026	1.7121	2.4578	0.7716	0.1639	0.5587	0.9602	-0.9474	0	-0.9767	0	1.1748	2.0645	1.2912	0.8247	0.5236	3.5119	-0.3062	0.5556		-1.425	-0.0708	1.1561	0.1908
2000/1/4	5.0689	2.3691	4.9475	2.2971	2.2913	2.2222	2.3098	2.3379	1.1895	4.8558	3.6278	1.2978	1.1378	1.6997	2.2495	1.5625	3.732	2.7304	3.3149		1.5713	3.2601	1.5714	1.9683
2000/1/5	-1.3855	-1.218	0.5714	-1.9461	-1.12	-0.4348	-0.4648	0.7269	-0.3135	-0.3618	-2.207	0.3372	1.125	1.3928	0.9	0.5861	-0.7359	0.9302	4.2781		0.4332	-2.5395	-0.2813	-2.4284
2000/1/6	1.1039	5.1171	1.9886	3.0534	3.3981	4.6943	2.068	0.5155	2.5157	1.3072	2.8016	2.957	1.3597	1.511	3.0723	4.0058	3.2949	4.0158	8.9231		2.5878	1.4789	3.244	4.5948
2000/1/7	3.9702	-0.7038	4.3175	2.6667	3.1299	4.2753	3.0065	5.0256	3.4509	1.0036	8.5541	2.7415	2.0732	8.931	3.9423	4.0616	4.1467	3.5127	2.6365		3.3634	3.9556	3.5519	0
2000/1/10	-3.9618	9.9823	3.4713	4.4733	1.214	2.3	1.967	4.9805	0.1483	8.5877	3.696	-0.953	0.7168	-0.2484	2.6827	1.5478	-0.3063	0.3057	1.3761		1.7432	0.8678	0.5277	3.1117
2000/1/11	1.665	0.913	-6.1935	-6.768	-5.3973	-4.7898	-3.7959	-2.6047	-4.3671	-2.0915	-7.1957	-3.9769	-4.5077	-5.9776	-2.5225	-4.9039	0.2304	-4.1756	0.2715		-2.8555	-0.5956	-4.0682	-5.5621
2000/1/12	-0.8555	-4.364	-3.989	-3.5556	-1.9017	-2.3614	-2.9107	1.0506	-0.9288	-1.0013	-5.6522	-0.5344	-2.6087	4.6358	-3.7893	-3.6237	-2.5287	-1.7176	-2.2563		-0.4703	-2.7963	-2.8728	-3.6341
2000/1/13	-0.6164	0.2782	-2.149	-1.6897	0.3231	-0.7361	0.4664	0	-1.5625	0.3372	-1.6897	-1.2089	0.2551	-3.1646	-2.1134	-1.4461	-4.4811	-1.2945	-2.6777		4.7844	-1.1644	2.6761	0.7802
2000/1/14	0.6202	0.111	-2.7818	-2.9688	-1.7713	-0.5297	-1.061	0.6616	-0.3175	0	-0.9375	-0.5438	-2.6718	9.9346	-1.9627	-0.2935	-0.9877	-1.6066	-1.7078		0.7328	-1.0395	-2.7435	-3.1613
2000/1/17	0.0493	1.1641	-0.1506	3.3816	1.1475	-0.9585	-0.134	0.6573	0.0796	2.7554	1.4984	0.2051	-2.2222	3.9239	1.2012	0.6623	2.1613	2.1659	1.7375		4.9245	-1.6106	2.1157	-3.9307
2000/1/18	-0.9364	0.1096	2.2624	-1.8692	-0.9724	0.4301	0.1342	1.3993	-1.1933	-0.7194	-0.5439	4.8431	1.3369	-4.119	0.2967	2.0468	-2.2783	1.5982	0.4744		-0.7467	1.21	0.6906	-2.8433
2000/1/19	6.9403	3.1746	8.5546	0.6349	0.8183	2.2484	1.9437	-4.5998	0.5636	3.4256	0	-2.4073	-1.847	-0.9547	1.6765	2.3639	3.2473	4.5907	6.5156		6.5556	-0.4923	-1.0974	1.7131
2000/1/20	4.2103	0.7958	-0.1359	-0.6309	-0.1623	-0.6283	0.0657	5.0145	1.4412	0.3185	1.9531	3.7333	2.5538	3.6145	0.388	0.07	2.0161	0	-0.1773		1.9667	2.0495	0	3.4386
2000/1/21	1.0045	0.0526	-0.9524	3.6508	-0.3252	-1.686	0.9855	-0.7346	-1.1839	-1.3968	0.4598	-0.5141	-2.228	-3.2558	-1.9324	-2.3776	-2.7668	0.2149	-1.5098		2.7201	-1.385	-1.8031	-4.3419
2000/1/24	7.2486	2.5776	-4.3956	-2.144	4.4046	-0.7503	-0.5205	4.9954	-2.7157	4.3786	3.9664	0.4522	-3.7534	-2.6442	-1.4778	-1.0029	-1.1382	2.879	-2.0739		10.0144	2.6685	-1.2712	10
2000/1/25	0.9685	9.1795	10.0575	2.5039	-1.875	-0.216	2.6815	5.022	3.6125	-0.0617	-1.2472	0.3215	2.507	1.4815	0.8	0.7959	0.9046	-2.6496	4.4199		0.6565	-0.1368	1.5737	-1.9342
2000/1/26	0.9592	2.3016	-1.436	-1.2214	0.4777	3.4632	5.0955	5.0336	-0.9509	-2.037	-1.9316	0	-2.1739	-1.8248	0.9921	4.0201	4.075	-0.0917	-0.97		-0.5217	2.6712	-1.6901	-2.7613
2000/1/27	-1.2735	0.1837	2.9139	-2.6275	-1.5848	-2.3013	-2.5455	5.0319	9.76	1.3233	2.197	1.2179	-1.6667	-0.6196	-1.5717	-1.6563	-1.7228	-2.2039	-3.829		0.2185	-0.0667	-0.7163	0.879
2000/1/28	1.9656	-1.4665	0.3861	-1.1111	0.6441	-0.3212	-1.7413	5.019	-1.2391	0.6841	2.1497	-2.0899	1.6949	5.2369	0.0998	0.3509	0	4.2254	2.5		-7.5447	4.4726	1.443	0.067
2000/2/14	10.1406	10.0465	8.0769	9.9518	7.36	9.2374	7.2152	4.9964	9.0037	10.0062	10.0145	8.6675	8.0556	9.8341	8.1755	8.3217	8.5259	8.7688	10.0271		8.4434	7.6677	9.1038	6.9658
2000/2/15	9.3892	5.8326	2.6097	-2.9197	-3.7258	-3.8348	-3.4238	5.0345	-0.4739	9.9944	-1.0554	-4.7619	-4.8843	1.1866	-3.7788	-5.6811	-3.7445	-4.0585	-1.4778		3.1753	-3.9763	-4.1721	-3.6944
2000/2/16	10.4167	2.516	4.0462	3.609	-0.9288	-3.0675	-1.7115	4.9902	-2.0408	5.8193	2.1333	-2.4375	-0.9459	-1.8124	-1.8199	-2.8747	-4.5767	-4.3453	3.4167		-4.8904	-5.7478	9.7959	-3.1209
2000/2/17	10.0075	-10.0117	-10	-3.7736	1.7187	-0.9494	-2.7363	5.0031	-5.4167	-9.9855	-9.3342	-4.7406	9.9591	-6.0803	-1.6585	-2.3961	-3.1175	-3.4296	-9.9919		-9.6631	-2.8197	-6.3197	5.1007
2000/2/18	10.0027	0.7792	2.4691	-2.5641	-2.9186	0.1065	3.4527	5.003	1.2482	-0.4287	3.5277	0.6052	-1.737	2.8902	2.1825	2.8159	2.4752	3.0841	7.5201		3.0422	9.9865	-1.455	-1.2771
2000/2/21	-0.0873	6.8729	5.7831	-0.9288	1.4241	3.2979	0.8653	-4.9915	2.0305	-7.7503	10.0139	-0.6016	0.8838	0.2247	7.5728	-0.2809	-1.6908	1.1786	9.9917		6.2381	4.2331	0.8054	7.956
2000/2/22	-7.0662	-0.7235	-5.6948	-1.875	-1.248	-2.2657	-3.799	-5.0149	-2.5586	-0.4084	-9.1656	1.4795	-1.2516	0.2242	-5.8664	-1.9718	-1.3923	-4.0024	-4.6177		-4.8409	-7.6516	-1.5979	-6.0515
2000/2/23	-5.9645	-4.7773	-1.6908	-0.4777	0.9479	-1.3699	-0.9554	-5.0283	-2.0423	-4.6866	8.4203	-1.1266	-4.3093	-5.0336	0.6711	-2.2989	-1.5781	-3.6714	-7.5397		-1.9783	-0.7648	1.7591	0.7015
2000/2/24	3.8429	6.25	0.3686	1.6	-0.1565	0.2137	3.4084	1.1913	0	2.0897	1.2837	-1.0724	0.5298	1.7668	2.7619	2.2059	1.1814	1.9703	4.4635		4.8054	2.7617	2.2606	1.33
2000/2/25	3.0266	-0.5202	8.6903	-2.3622	1.0972	-0.6397	-1.6791	-2.9431	0.5212	1.3847	-1.3942	-2.6423	-1.8445	-2.662	0.8341	-0.7194	1.9183	0	-2.2186		0.2293	-1.25	-0.5202	-2.6875
2000/2/28	0.6543	1.7699	5.4054	3.0645	2.0155	4.1845	1.8343	2.965	2.0741	6.5321	10.0257	1.3918	3.2215	2.497	3.4007	3.5507	2.5368	7.032	1.4286		5.1235	2.7848	3.0065	0.7707
2000/2/29	0	2.8458	-2.0299	4.5383	1.5198	-2.1627	1.7391	3.5995	3.7736	0.223	-2.2196	-2.059	-1.0403	-1.6241	-3.1111	-2.0294	-0.399	-3.0778	-0.4971		-0.7398	3.3867	-3.1726	0.7011
2000/3/1	-1.8307	0	10.0327	-2.3952	0.4491	2.4211	-1.221	-1.4529	-2.1678	0.0556	-6.2127	-0.1402	3.6794	8.3726	0.7339	0	0.8814	-2.5038	-1.4155		-2.9811	0.1787	0.9174	-1.519
2000/3/2	-1.3514	-0.9224	8.7215	3.2209	-0.8942	-0.3083	-1.1125	-3.2051	5.9328	-4.2802	0.4459	-1.0526	-1.9011	2.2851	-2.0947	1.0714	-2.3034	-1.3467	0.5912		-2.892	1.7836	1.1688	-1.3496
2000/3/3	-1.4932	-1.7455	-0.0912	-0.8915	0.7519	2.7835	0.1875	1.1921	-1.417	4.3554	-1.2682	1.5603	1.4212	-1.9149	0.7442	2.4735	0.4065	1.4603	6.885		-1.4425	10.514	3.3376	2.9967
2000/3/6	-1.5158	-7.7379	-10.0365	-5.5472	-2.5373	-2.4072	1.5596	0	-2.4641	-7.9021	-6.2299	-0.419	-1.5287	-6.7245	-3.0471	-3.1034	-1.2146	-2.6283	-7.227		4.627	-4.704	-1.9876	0.5693
2000/3/7	-0.2259	-0.0428	-2.0284	0.6349	0	1.8499	0.6143	3.6649	-0.7719	2.8399	2.3288	1.6129	-2.0699	0.9302	-1.1429	2.7758	0.4098	3.0527	-0.7621		1.4892	2.4958	1.3942	-0.566
2000/3/8	1.8964	0.3853	4.6584	1.5773	0	-0.7064	3.0525	-0.8838	1.9095	3.2902	0.4685	0.069	0.3963	0	0.6744	1.662	-0.898	-0.5301	0.6826		10.0044	-2.9221	-0.875	1.8343
2000/3/9	0.9722	1.7058	-3.1652	5.4348	1.2251	0.4065	-1.481	0.6369	1.1797	-2.7304	-2.0653	-0.7586	3.2895	-1.2673	0.4785	0.1362	-0.659	-0.9718	-0.4237		-1.9806	0.3344	-1.7654	-1.3043
2000/3/10	-0.1376	-3.522	0.2043	2.651	-1.2103	-2.2267	-2.5256	-0.8861	-1.3032	5.848	0	-2.6407	-0.7643	-3.0338	-2.1905	2.7891	-0.8292	-1.7094	-4.8511		-4.9897	-1.5556	-2.6958	-2.3914
2000/3/13	-0.9366	0.0869	2.0387	0.7174	6.1256	3.2091	0.987	4.9808	4.2391	10	1.4286	3.9971	3.5944	1.9254	1.4606	0.9927	0.5853	0.8374	-1.6995		4.1667	-0.9594	1.9789	0.5803
2000/3/14	-2.03	-4.9066	-6.2937	-1.2821	-2.4531	-2.8084	-3.4209	2.3114	1.3333	4.1688	-3.8229	-2.8826	4.2131	-1.771	-2.0154	-3.5387	-1.8288	-2.5551	-2.7298		-3.7917	-2.4501	-1.2937	-2.4359
2000/3/15	-0.5251	-0.137	-0.533	3.3189	1.6272	0.6192	1.265	0.7729	0.1974	0	-1.9526	0.1413	-0.3567	3.2452	3.2321	-0.6114	1.6088	-0.9833	1.8709		-1.3859	-0.1752	4.5872	2.4967
2000/3/16	-0.6135	-4.161	-9.8607	-7.8212	-5.3857	-4.5128	-2.6234	-5.0147	-2.4951	-4.7734	-6.4011	-5.8574	-0.8353	-5.7043	-4.1746	-4.4429	-2.5	-3.4757	-5.2342		-7.2903	-1.6384	-4.2607	-3.2692
2000/3/17	0.2584	4.9618	9.5125	10	2	1.0741	1.5394	-1.3043	4.4444	6.3797	3.6474	0.2999	2.5271	1.358	1.1881	2.0029	0.8547	1.406	4.845		2.4159	4.7591	0.7853	1.5905
2000/3/20	0.6443	0.5	4.2345	10.0551	2.7149	1.9129	1.7056	-1.1957	6.1896	0.3808	4.3255	0.6726	5.3991	4.2631	3.3268	1.1921	2.4576	1.116	1.8484		0.7863	-1.4764	7.1429	4.3053
2000/3/21	-0.4553	-0.6784	2.0833	-3.0038	5.7269	1.147	4.9068	0	0.5464	-1.0906	-2.6704	1.7075	-1.1136	-1.285	1.9886	0.4851	6.3689	0.8027	0.2722		6.1037	5.5331	0.3636	1.9387
2000/3/22	-0.9861	2.459	0.4082	2.4516	-2.3611	-0.7216	-1.717	4.0127	-1.087	8.3413	1.1552	-1.0949	-1.5766	4.8521	-0.2786	0.4138	-3.1104	0.0995	0.905		-1.6436	-3.4954	-1.9324	-1.7178
2000/3/23	-0.4619	3.4667	4.065	-0.5038	2.1337	4.2575	0	-1.3472	4.2735	5	-0.2141	-0.4428	1.9451	6.772	2.4209	2.1291	0.6421	-0.4972	5.4709		0.1759	0.3396	3.4483	1.0612
2000/3/24	-1.1166	-1.9759	-1.5625	-4.9367	-2.7855	-2.3904	0	1.3656	-4.7424	4.4669	1.5737	1.4085	-3.7037	-0.6342	-2.3636	-1.9502	0.4785	2.0986	-3.0612		-0.3512	-2.0305	-0.5952	-2.2854
2000/3/27	-0.2933	5.3462	4.7619	6.5246	4.5845	10	4.0964	1.5922	1.3522	-0.4034	6.338	1.5351	3.9627	0.8511	4.5624	5.6241	3.9683	0.5546	3.1579		1.8502	2.3604	10.0599	6.0051
2000/3/28	-1.1472	-0.0832	-2.6515	-0.625	6.9863	-1.0204	2.8935	-1.6275	2.547	7.1689	3.3113	0.8639	9.9776	7.4895	4.3633	-0.7792	0	0.1298	1.7007		-0.0865	0	3.8085	-0.4174
2000/3/29	0.0298	2.2065	-2.1401	-0.8805	-2.8169	1.1246	1.0686	7.0466	1.2419	-0.3401	-6.4103	-0.9993	2.0387	-1.8646	-2.2184	5.2356	-1.8321	-0.9721	-1.8395		-0.8658	2.2497	-5.9748	-1.2575
2000/3/30	-0.357	-1.3442	4.2744	5.8376	1.054	1.3902	4.0067	10.0172	0.6425	-0.0379	1.7808	2.3792	1.3986	0.3	4.7993	0.0622	2.3328	-0.2618	0.5963		3.7555	-0.165	6.466	4.3663
2000/3/31	-0.0149	-2.3121	-3.7178	-4.4365	-2.6076	-1.1883	-1.8727	2.6015	-0.6965	-4.8179	-2.4226	-0.2113	1.2808	-2.1934	0.6661	-2.3617	0	-1.0827	1.6935		-1.9781	-2.259	-2.199	-1.6851
2000/4/3	0.7764	1.0144	-1.7822	-2.7604	-2.9451	-1.4801	-3.5442	-1.6227	2.2794	-5.5002	-1.1724	-1.0586	-1.3619	-1.5291	-0.7444	-1.0821	3.9514	0.1658	-2.5812		-1.331	-1.1838	-2.0343	-1.3002
2000/4/4	2.1481	-1.9247	-4.5363	-4.129	-3.5862	-4.3192	-2.7134	-7.732	-2.8571	0.2109	-3.4194	-3.067	9.9606	-4.8654	-4.75	-3.4749	-3.2164	-1.3245	-4.4444		0.0435	2.567	-2.7322	-3.8922
2000/4/5	0.058	0.9812	3.3791	1.0767	2.289	0.0981	1.627	3.0726	2.7059	0.3788	1.0838	0.7358	1.8834	1.197	0.5249	1.4667	-1.5106	0.6711	0.1789		1.7834	-0.5562	-0.7865	2.1184
2000/4/6	0.4348	0.7605	4.4944	2.3968	1.958	1.9608	3.8308	2.71	1.6609	2.3061	1.5726	1.534	-1.2324	2.9032	2.1758	0.8541	3.2209	1.2	3.4821		1.7094	2.9083	3.0578	1.6473
2000/4/7	1.3133	-0.8386	-0.782	0.3901	0.823	0.2885	-0.7709	-2.058	10.7606	-2.8689	-0.7037	2.0144	2.9412	0.627	2.1295	-0.5212	0.6686	-0.5599	0.5177		5.042	2.0652	0.7692	1.7407
2000/4/10	-0.5698	-1.6068	10.0493	0.7772	-4.7619	1.8217	1.2764	-3.0172	-3.5097	-0.0422	2.6931	0.3526	3.0303	5.1921	1.7515	3.3399	3.0258	2.948	3.2618		-1.12	-0.213	0.7634	1.7699
2000/4/11	-0.3438	6.6609	-4.2077	2.1851	0.1429	0.2825	2.6301	1.5556	-2.2667	0.8864	-1.0352	-0.4216	-0.8403	-4.0474	-1.9672	-1.711	-1.0029	-0.7722	-1.2469		0	-1.6009	-1.5152	-1.913
2000/4/12	-0.8194	-2.498	10	-1.5094	-1.8545	0.4695	2.8831	-1.2035	3.6677	0.6276	-1.3947	-1.1997	-1.6102	1.6461	-2.0903	-1.5474	-0.2171	-1.1025	-1.0943		-5.2184	0.3254	-0.8791	-0.7092
2000/4/13	-1.6379	-2.6446	2.0391	1.5326	1.4535	0.4673	-0.6746	-0.2769	0.9365	0.2495	0.2122	0.5714	3.3592	6.6802	2.3057	0.7859	0.7252	0.7541	2.7234		0.2561	-0.4324	0.9978	0
2000/4/14	0.2505	-0.6791	0.2498	-1.5094	2.2923	-0.7442	-2.8736	0.4442	-0.8247	-1.9909	1.9054	2.983	2.75	1.2334	-0.2504	1.1046	1.0799	2.2454	5.4681		-3.0226	0.2714	3.5126	0.3571
2000/4/17	-1.22	-3.4615	-6.5615	-3.8314	1.9608	-3.4677	2.1517	0.7739	-1.7672	0.6348	-5.8172	-1.0345	-3.8118	-4.9672	-3.3473	1.2211	-4.416	3.119	-3.3778		-3.8191	-1.5701	-1.8028	-3.2622
2000/4/18	0.1488	1.2838	4	5.7105	-0.8242	0.8738	-1.1058	7.4054	3.1217	-0.1262	0	0	1.855	5.3254	3.29	2.2222	1.3413	-0.679	6.5041		-0.7303	0	0.9719	1.1649
2000/4/19	0.6686	0.2622	-1.7094	0	-0.4155	0.5775	0.7987	-2.4004	0.7183	0.5474	1.6912	0.2787	0.9934	-0.2809	1.7603	-0.1863	-0.2941	-1.7713	-1.6031		0.2759	0.275	1.6043	-0.0606
2000/4/20	1.0185	0.1308	0.1739	3.6432	-3.8943	0.9569	-0.2113	-0.5756	-3.0565	1.7588	-0.3615	-0.8339	0.6557	-2.3474	2.1417	-0.7467	-0.59	-0.6643	0		-0.2293	-1.2617	0	1.0916
2000/4/21	-1.3004	-0.5224	-0.1736	-3.1515	-2.026	-1.4218	-1.1117	0	-1.2086	2.8807	2.3222	-0.5606	-0.8958	-1.3462	-1.7742	-0.5643	1.3353	0.0637	-3.1032		1.011	-0.0556	-1.6842	-0.7199
2000/4/24	0.1036	-0.1751	-3.3043	1.7522	0.7386	3.4615	-2.7837	-6.6316	-2.8191	0.6	-2.9787	-1.198	0.986	0.8772	6.4039	-1.1349	-4.0755	-1.2731	-0.9608		-2.5933	0.1668	0	3.3233
2000/4/25	-0.2958	0.1315	1.4388	-2.706	-1.9062	0	0	-3.664	4.3788	-0.994	0	0.9986	1.546	-2.5121	-0.7716	-0.1276	-0.4721	0.2579	0.7276		-4.7174	-0.2775	1.1777	-1.1696
2000/4/26	0.5933	-1.007	-0.7092	0.1264	1.4948	-0.9294	2.8084	0.5851	-0.9439	-0.2008	-0.1462	0.2119	-7.2115	-0.0991	-0.3888	-0.3193	0.9486	-0.3215	-3.5313		2.6961	-1.2243	-1.6931	-1.5976
2000/4/27	-0.5898	-2.5652	-4.1071	-3.2828	-1.4728	-3.0019	-2.9995	-1.5125	-0.1588	4.0241	-2.7818	-1.0722	0	-2.5794	-6.089	-1.2172	-2.1143	-0.9355	2.6622		-3.2936	-1.1831	-3.3369	-0.1203
2000/4/28	1.4536	2.5874	2.8864	0.5222	1.4948	0.7737	1.1596	-3.3668	0	0	1.1295	0.578	-3.2815	0.8147	2.9094	1.4267	0.64	1.6281	0.8914		5.3801	3.7628	3.0067	-0.8429
2000/5/8	0	0	0	0	0.4418	-0.096	0.9279	-2.0171	0	-0.735	-1.8615	-0.9339	1.875	1.9192	-0.0808	-0.8951	0.9539	1.4098	1.4458		-1.6862	-0.1648	0.1081	2.6108
2000/5/9	2.3246	0.885	0	-3.5065	-1.9062	-1.8252	-3.245	3.4934	-0.4242	-3.1177	0.6829	-1.5228	-3.5933	-4.1625	-1.6168	-2.3226	-0.6299	-2.2749	-2.3753		0.2382	-1.2658	0.216	1.716
2000/5/10	0.3	-2.807	-6.8778	-4.3069	0.1495	-3.3268	-3.6333	-2.3508	-2.9286	-0.8045	-4.6722	-2.7982	-5.9091	-5.8945	-5.4232	-2.2457	1.1886	-2.9745	-5.7583		-3.327	-2.7871	-2.9095	-4.2467
2000/5/11	-0.8689	-3.0235	-6.2196	-0.9845	1.791	-1.8219	-2.5522	-2.3457	-0.1097	-3.7307	-2.6877	0	-3.0918	-4.3956	0	-2.4324	-2.5059	-1.1996	-3.5284		0.4425	-1.7775	-1.6648	-3.4022
2000/5/12	-0.0287	0.4188	-2.3834	0	-0.1466	-0.8247	0	-0.3793	-0.2746	0.3791	-0.6499	0.9848	1.6949	1.0345	-2.6064	-1.4543	-2.49	1.0793	0.2676		0.0489	0.8173	-5.6433	-1.1321
2000/5/15	-2.458	-2.3633	-1.8047	-1.9886	-1.7621	0	1.7262	2.0305	-0.2753	-0.1679	-3.4342	-1.9505	0.5882	0	1.0705	0.9136	3.2125	-2.1355	0.8897		-0.4403	0.8686	-1.6746	-0.9542
2000/5/16	-1.6276	1.6611	3.1351	1.4493	2.8401	1.4553	0.9947	1.1816	0.1657	0.7566	1.7782	0.4591	0.8772	1.479	0.4413	0.4178	1.8356	0.7501	0.2646		1.769	1.0333	1.5815	0.8349
2000/5/17	0.4757	0.0934	-0.4193	-1.2857	0.436	-1.0246	-0.4635	-0.4302	-0.0551	-0.1252	0.8319	0.2285	-4.2512	-2.2422	-1.0545	-1.0402	-0.3135	0.1354	0		1.1106	0.1136	-0.479	0.1274
2000/5/18	-0.1029	1.4459	2.4211	2.7496	3.6179	1.3458	0	0.4938	0	3.1328	1.4026	0.9119	5.0454	3.211	3.9076	1.9622	2.2799	1.0139	1.9349		0.7641	0.5675	2.0457	5.1527
2000/5/19	-0.3503	1.0115	1.2333	1.4085	-0.5587	0.4086	1.8626	0.3686	0	4.0907	1.6273	0.1506	5.4755	3.1111	0.8547	0.2062	0.0769	0.368	2.157		0.1422	2.5959	2.3585	1.0284
2000/5/22	-0.9719	0.5462	2.6396	1.8056	0	2.0346	2.3429	0.918	-3.0234	0.2724	0	1.9549	10.0182	1.9397	3.7288	1.5089	1.9969	0.7333	2.5338		1.8457	1.1551	2.3041	1.1976
2000/5/23	1.0232	0.9959	-1.9782	-0.5457	4.3539	-0.8973	-1.1725	2.2438	0.5882	4.4626	4.4836	-1.1062	0.0828	-1.9027	-0.8987	-0.7432	-0.4518	-0.1655	-0.1647		-1.2082	-1.3594	-0.5631	0.7692
2000/5/24	-0.4754	1.255	0.8073	1.7833	-1.4805	0.9054	0.3955	-1.3049	2.0468	-1.6716	0.2299	0.6711	0.0827	0.3233	1.0717	1.0892	-0.3782	-0.0663	1.1551		1.7874	0.1103	0.7928	0
2000/5/25	0.6854	0.4869	3.8038	1.752	1.2295	1.5952	1.4631	0.1202	0.5731	-3.6645	1.2232	2.8889	2.8926	4.5113	2.6917	1.1448	1.2149	1.8905	0.3263		1.2015	7.9295	5.5056	0.411
2000/5/26	-1.217	-0.6167	-1.8322	-0.7947	1.2146	0.2944	2.3295	-0.6002	2.5071	-1.5714	-1.435	-0.7199	-2.7309	-1.8499	-1.0326	-0.5992	-0.075	-0.1628	1.4634		0	3.5714	-1.9169	2.0468
2000/5/29	-0.9605	-1.1082	-0.9823	-0.1335	0.5333	1.272	-0.3252	-1.6908	2.3346	-1.8868	-0.7663	0.4351	9.9917	-1.3613	3.2103	0	-0.976	1.076	0.7212		-2.1918	1.4286	1.4115	-0.3438
2000/5/30	-1.1807	-1.0758	7.1429	-0.6684	-4.6419	-2.6087	-1.2507	0.1229	-3.1505	0.8136	-1.0811	-1.5162	3.6787	-1.1677	-2.8771	-1.2726	0.7582	-1.5806	-3.5004		-1.1204	-0.9228	-2.5696	0
2000/5/31	1.0028	-0.2719	-0.5556	0.1346	0.8345	0.6944	-0.3304	0.1227	0.9534	0.3668	-0.5464	-1.173	0.6517	-0.6445	0.8006	1.0855	-0.5267	-0.9505	0.9893		4.2493	4.4608	2.1978	-1.7826
2000/6/1	0.2112	3.1349	0.3724	2.5538	0.1379	3.3498	-0.1105	0.3676	-1.2778	-0.0731	5.73	1.1869	0.4317	0.973	2.9388	1.2752	0.1513	1.1582	-0.4082		-1.9928	-1.924	0.8602	-0.7026
2000/6/2	-0.5691	2.6432	-0.0928	0.7864	1.5152	0.4766	-1.1615	-0.4274	1.1255	-1.6825	3.118	1.4663	-2.0774	0.4283	-1.1574	-0.994	-0.3776	1.4066	1.1475		-1.4787	-1.6268	0.9595	0.2358
2000/6/5	-1.6748	-0.4721	-3.4355	1.0403	-2.171	5.2182	1.7907	-1.1649	0.2782	-3.4226	-3.0958	1.8362	0.1463	1.3859	-3.3568	2.2758	0.0758	1.5806	-1.9449		0.6098	-2.3833	-3.0623	0.2353
2000/6/6	1.2937	-0.5175	-0.8654	-0.5148	-0.1387	3.9675	10.0055	2.7295	1.8868	1.5408	1.5602	1.5026	5.1132	2.2082	2.9887	4.3848	3.0303	2.9216	4.7934		2.9837	0.3886	10.0218	2.054
2000/6/7	-1.3623	1.8205	1.0669	7.2445	2.5	-3.2958	-2.3488	-1.0266	0.0545	-0.2276	-0.951	-0.2221	-2.5712	4.321	2.5882	-2.4451	-0.5882	-2.5301	-0.6309		-1.1799	-1.0323	1.4851	-1.2076
2000/6/8	1.1653	2.1286	2.8791	0.965	1.355	-2.6906	-2.5077	-1.1592	-1.9053	-2.8897	-1.4771	-1.3353	-0.8559	-0.8876	-0.5352	-1.9923	-1.7751	-1.3928	1.1905		-1.6716	-2.8683	2.5366	-0.9895
2000/6/9	-0.192	-0.3752	-2.0522	-1.0753	-2.6738	-1.5668	-2.5722	0.1852	-0.4994	-3.289	-0.1499	-1.1278	-1.7266	-3.4826	2.9977	-1.2459	-1.8072	-1.573	1.1765		0.7286	1.0738	-2.1884	-1.6925
2000/6/12	-0.2778	-1.7155	-2	-4.8309	1.9231	1.5918	1.778	-0.3081	2.2309	-2.915	-0.1502	1.1407	-2.5622	-0.6186	1.4179	1.0624	-0.4601	-0.0652	5.3488		-2.6522	-2.3904	-0.9728	0.0717
2000/6/13	-1.5645	-0.2554	5.6365	4.4416	0.8086	0.1843	1.2903	1.2979	3.3824	4.1701	1.5038	1.5038	1.5778	2.8008	0.8094	0.5256	1.6179	0.718	1.5453		4.0248	2.1088	2.2593	0.6452
2000/6/14	-2.3079	0.0519	3.1279	-1.5796	-0.2674	0.368	0.8493	-0.8542	2.533	-2.2418	2.3704	4.1481	6.6568	-0.8073	-1.8978	1.1765	1.2889	0.5509	-0.7246		-1.0714	3.2645	1.4409	-1.2108
2000/6/15	1.0475	-1.1405	-0.1784	-2.0988	1.2064	1.0999	2.2632	10.0308	-2.1101	1.1466	0.5789	0.569	-4.6463	3.5605	0.372	0.7752	0.3743	-0.2256	-2.3358		-0.1805	0.1935	-0.6629	1.5141
2000/6/16	-1.3233	-1.2585	-3.1278	-0.3783	-2.7815	-2.5385	-2.6763	-1.3423	0	-0.7287	1.0072	-2.3338	-1.1636	-2.6523	-2.3721	-0.7051	-0.9694	-1.0013	-0.1495		-1.1453	-1.7386	-2.1926	-1.6335
2000/6/19	-0.1565	-1.9118	3.5978	1.2658	-0.2725	2.0465	-0.2115	-3.7982	-3.7855	-0.6525	-0.4274	-1.231	1.6188	-0.7064	-1.3667	0.0662	-0.0753	3.0995	0.1497		-0.7927	0.0655	-0.0975	-1.5162
2000/6/20	-0.4925	-0.4331	-2.9386	-2.5	-1.9126	-0.6381	0	-1.0607	1.0383	1.1494	-2.5751	1.0264	0.5069	-1.9309	-1.0008	-1.6556	0.9043	-0.8228	3.8864		0.4302	0.1965	6.1463	-1.393
2000/6/21	0.8774	1.9032	1.0092	0.1282	0.5571	0.6422	0.7949	1.7868	0.8653	0	0.514	-0.1451	0.1441	0.829	2.4883	2.6263	-0.1494	0.5743	1.1511		-1.0404	3.0065	-0.2757	1.3383
2000/6/22	1.4719	0.5336	3.9964	2.6889	0.4155	1.5497	-0.8412	-1.4043	0.8579	3.0032	0.1461	-0.218	3.0216	-0.4111	0.1517	-1.5092	-0.5236	0.0952	-1.4225		-0.0618	-1.5863	5.9908	0.5136
2000/6/23	1.0989	3.2909	0.3493	0	-0.2759	0.3745	1.6967	1.6024	0.6911	0.0788	-0.6565	0.2913	4.3994	0.516	2.2727	0.6662	-0.2256	0.4437	1.3709		1.1757	1.1605	0.087	-0.438
2000/6/26	-2.2174	4.2138	3.5683	1.4963	1.6598	0.0933	1.147	0	1.6367	0.6299	1.9824	2.106	6.7559	1.7454	0.7407	0	2.2607	1.2622	2.3488		-1.4067	-1.5296	0.3475	3.0792
2000/6/27	-0.2446	-0.0493	-1.9328	2.5799	0.6803	0	-1.0825	-1.2266	-1.2468	6.2598	-0.7919	-0.4979	0.1253	1.2109	-0.8088	1.0589	-0.8106	-1.1218	-2.8512		0.2481	-1.2298	2.0779	-0.569
2000/6/28	0.0891	0.0987	-1.8852	0.1198	-1.4865	-0.3728	0.0521	1.1236	0	-4.7128	-0.5806	-0.7863	1.3767	0.3988	3.0393	0.3274	0.4458	0.2521	-2.3622		0.2475	-0.6553	4.7498	-0.3577
2000/6/29	0.1113	-2.2178	-1.5721	-3.11	-2.0576	1.1225	4.8437	-1.462	2.9984	-0.9274	2.9197	1.2968	-2.037	1.7875	-1.8382	1.3708	3.0325	1.5718	0.4399		-1.358	0.1319	-0.8907	-1.5075
2000/6/30	-0.3559	-2.1673	-3.5492	-2.0988	-0.7003	1.6651	-0.2484	-1.8398	-0.3575	-0.546	-2.695	-1.138	-3.8437	0.0976	-1.4981	0.7727	0.2872	1.1142	-2.8467		1.8773	2.1739	-4.3301	1.312
2000/7/3	-0.9152	-1.5456	-4.8758	-2.6482	-1.9746	-1.7288	0.1992	-1.9347	3.0241	-1.9608	1.2391	-2.446	-1.3761	1.6569	-2.5095	-1.4058	-3.3644	2.3569	-4.2074		-1.7199	-1.0961	-1.7933	-0.1439
2000/7/4	-1.0137	0.6803	2.3211	1.6839	1.295	2.037	7.6541	1.1097	2.7861	2.56	-1.2959	0.295	6.5781	0.4794	1.4041	2.0091	0	1.5849	1.5686		1.3125	-0.1956	-0.9565	0.1441
2000/7/5	0.0683	-0.4158	-1.5123	-2.4204	-1.4205	1.6334	0.6464	0.061	6.5344	0.312	0.0729	-0.0735	-1.4963	6.8702	0	0.5718	-1.1111	-1.0303	-0.0772		0.0617	-0.6532	0.6146	-1.6547
2000/7/6	0	-1.2526	-1.8234	0.3916	3.7464	-1.0714	-1.3303	2.0719	5.4521	-0.3888	-2.6968	-1.6188	-0.2532	-2.4107	-1	-1.6425	0.3745	-2.439	2.473		0.4932	-0.4602	-0.5236	0.1463
2000/7/7	-0.3639	3.8055	1.564	2.6008	-0.6944	1.7148	3.0683	0.597	1.2064	3.0445	0.3745	0.8227	0	2.6532	1.7094	0.9634	0.5224	0.7622	0.905		1.1043	0.4624	5.7895	2.7757
2000/7/10	-0.7076	0.8656	-1.8287	1.3942	-0.8392	3.2831	0.6315	0.0593	-2.2989	0.7576	-1.791	0.1484	1.3959	0.5348	2.5974	2.799	1.9302	0.6657	0.7474		-0.0607	-0.7232	5.3897	0.4975
2000/7/11	-0.5747	-0.0505	0.7843	-0.125	0.4231	-1.0309	-0.5827	0.6524	0.7407	2.2556	2.0517	2.0741	1.3767	-3.7234	-0.5957	-0.3094	0.2913	-0.511	1.2611		-0.6072	-0.3974	-1.8096	-0.8487
2000/7/12	-1.526	-0.202	2.821	2.0025	0	-0.0868	0	-0.1179	0	-3.0882	-1.1914	-0.4354	-2.4074	0.7366	0.5993	-0.807	1.6703	-0.7553	-1.6117		-1.8937	0.3989	0.3205	2.5678
2000/7/13	-0.9627	-0.4049	-1.1353	-2.454	2.2472	-2.2589	-1.3977	-1.4749	5.9689	2.1244	0.6782	-1.0933	5.3763	-3.8745	-2.6061	-0.0626	-1.9286	-0.1522	-3.2762		0.6849	-0.5298	-3.9936	0.4868
2000/7/14	0.6638	-0.4065	-1.7225	-1.0063	-0.9615	1.3333	-0.0914	-0.8982	5.102	0	-1.0479	0.3685	3.9616	1.5355	-1.2232	1.6907	-0.2185	0.2439	1.0778		-0.6184	-1.3316	0.2496	-1.7993
2000/7/17	-1.154	-1.0714	-1.4606	1.7789	-2.4965	-1.9298	-0.3204	0.4834	-6.2136	-0.3715	3.4039	0.1468	-2.0208	-0.5671	0.4644	-1.4163	0.9489	-0.8212	-0.5331		1.2446	-4.386	1.7427	-0.6342
2000/7/18	-0.4051	-0.8767	0.5929	5.9925	1.138	0	0.1837	-1.0824	-3.0228	0.2983	0.0732	-0.6598	3.0053	3.7072	1.0786	-0.812	3.3261	0.5826	0.1531		0.799	5.7869	-0.1631	0.2128
2000/7/19	-2.1053	1.769	2.1611	0.7067	1.9691	0.2683	-0.5041	0.4255	1.0248	10.0372	-0.8772	1.7712	2.46	-1.6499	0.1524	0.4408	-0.4899	0.6098	4.7401		-0.7317	0.3336	-1.3072	0.1415
2000/7/20	4.8876	-0.818	0	2.6901	-0.1379	-0.2676	-1.0134	-0.0605	-2.1133	-0.8108	1.2537	0.145	-5.3043	-1.6775	1.9787	-0.4389	2.391	0.4242	-1.8248		4.4226	-1.7952	-1.5728	-3.5336
2000/7/21	0.1864	0.4639	1.0577	-0.9112	1.6575	1.0733	2.2336	0.5451	-1.2953	-0.2725	-0.9468	-0.5793	6.6627	0.2844	1.0448	-0.9446	1.3049	-1.1467	1.1152		-1.0588	-1.3541	0.5046	0.9524
2000/7/24	-0.2791	-0.1026	-1.0466	-0.9195	-0.4076	1.9469	3.8689	0.4217	-0.9186	1.9126	-1.4706	-1.5295	-5.4726	1.8904	1.3294	0.1271	-1.0169	-1.0073	3.0882		-0.4162	-1.304	2.0084	-2.0319
2000/7/25	1.5159	-0.1027	3.5577	1.5081	1.6371	-0.8681	-0.6135	-0.8398	4.989	-2.4129	-0.3731	-0.5917	6.8421	-1.6698	-1.5306	1.7143	-1.0274	0.2158	-0.5706		-1.2537	-0.765	0	0.2222
2000/7/26	-0.1149	1.0283	0.65	5.7143	0	-0.0876	-0.7055	2.3593	-0.0841	-2.1978	1.0487	0.4464	0.4379	0.8491	-0.6662	0.3121	0.6228	0.7385	-0.4304		1.1487	1.6118	-1.9688	1.0347
2000/7/27	-0.092	-0.3053	-2.3985	0.5405	0.1342	-1.1394	-0.0888	-0.4137	-1.936	-2.3876	-0.8154	0.8889	-1.7984	1.4967	4.0238	-0.3111	-2.2008	-0.3971	-1.3689		-1.0759	1.3103	-2.6778	0
2000/7/28	-0.5985	-0.5615	0.2836	0.4301	1.6086	1.5957	0.3556	-1.0089	-0.2146	-2.1583	0	-0.3671	-0.333	-0.553	0.5014	0.7491	-0.1406	3.9558	-0.2191		-0.1813	3.0633	-0.6879	0.1463
2000/7/31	0	-0.154	1.2253	1.0707	0.1319	-0.1745	-2.1258	-0.1199	1.6774	0.8088	2.9148	-0.5895	-0.1114	2.4096	3.2787	1.9207	1.338	-1.1504	0.2928		-0.4237	-1.0568	1.5584	0.1461
2000/8/1	-0.2316	-0.4627	3.352	-0.5297	-1.8445	1.2238	-2.1267	0.5402	0.6768	-0.8023	-3.1954	0.4448	1.2821	-0.2715	0.138	-1.155	-0.7644	0.5073	-0.365		-0.7903	1.9359	-1.5345	1.7505
2000/8/2	-0.3482	4.7004	-0.5405	1.065	-0.2685	1.468	0.3699	3.1642	-0.9664	0.4412	-0.6002	2.4354	-1.2108	-1.0889	-2.4121	-0.4305	-0.1401	-0.6235	0.8791		0.9191	4.1257	0.0866	-0.7168
2000/8/3	-0.4426	0.9373	0.1812	1.0537	0.2692	-0.766	1.3358	-1.6782	-2.5032	-1.4641	2.1887	-1.2248	0.1114	-0.5505	1.2712	-0.3706	-1.1921	-0.6872	0.7988		0.6679	0.1258	4.6713	-1.083
2000/8/4	-3.1352	1.6618	-2.4412	5.0052	-1.745	-2.5729	-1.0455	-1.648	2.7415	-2.3031	-0.8124	-0.7294	-0.0556	-2.6753	-3.3473	-1.7979	-5.6778	-0.9928	0.6484		1.93	-1.8844	-4.4628	-1.2409
2000/8/7	3.6957	1.9712	0.1854	1.1917	3.0055	0.3521	0.1378	-0.4189	0.3388	-1.749	-0.4468	2.1308	-0.2227	1.4218	-2.7417	0.947	0.4515	1.6105	0		0.4142	0.5122	-1.9031	1.4782		99.7436
2000/8/8	-0.4659	-0.8015	1.7576	0.3925	1.7241	-0.5263	-0.5505	0.7212	-0.1266	2.4768	1.8699	-0.0719	-2.1205	-0.8411	0.816	-0.8755	-0.4494	-1.0167	-2.0759		4.3017	-0.5732	0.3527	-0.6555		2.7599
2000/8/9	-0.8659	-0.3327	0.9091	-0.391	-0.1304	-0.1764	1.7066	0.4773	-0.803	0.6042	1.4684	0.072	-0.7982	0.6598	1.1038	-3.6593	3.6117	0.4834	-0.2924		-0.565	0	-1.1424	0.4399		-3.248
2000/8/10	0.1416	-1.0968	-1.8018	3.8273	-0.1305	-1.5018	-1.1338	-1.1283	1.3208	3.6036	-0.4342	1.4388	0.5747	0.9363	0.0728	0.5239	-0.3631	-0.4811	-1.0264		0.8523	-0.4484	-1.6889	0.073		0.1937
2000/8/11	-0.6601	0.0964	-0.9174	0.5671	-0.915	0.6278	0.1835	2.1021	-1.1775	-0.1449	-0.5814	-0.6383	0.6857	1.2987	-2.4727	-0.456	-1.5306	1.994	-0.4444		2.0282	0.7722	0.5425	2.1882		-0.1289
2000/8/14	0	-0.0963	0.3704	2.7256	0.5277	-0.4456	-0.641	-0.0588	3.7872	5.0073	1.1696	0.7138	4.9376	2.5641	1.1931	-0.8508	0.3701	1.3033	2.6786		1.0491	2.1073	3.2374	1.6417		-0.129
2000/8/15	0.0712	1.2536	0.6458	-0.366	3.937	1.0743	0.8295	1.0594	3.444	-0.1382	2.0954	-0.9922	3.0287	-0.8929	-0.5895	0.9241	-0.9587	-0.9357	-1.3043		1.2022	2.9393	1.4808	-1.5449		1.2274
2000/8/16	-0.7588	-0.7619	2.1998	0	-0.7576	0.2657	-1.1426	1.3395	-0.8323	0.8997	-0.2123	-0.1432	0.315	1.0811	1.2602	1.4388	0.5212	-0.4427	1.2482		-1.6739	0	0.515	0.4993		-1.2125
2000/8/17	-0.2867	-0.9597	-0.1794	0.551	0.1272	0.9717	-1.0633	0.1724	-4.0767	2.332	0.2837	0	-1.4652	-2.0499	1.8302	-0.8382	-0.963	1.1562	1.8129		-2.3613	0.9721	-0.3416	-0.071		0.1938
2000/8/18	-0.0479	1.1143	0.3594	-1.7352	2.5413	0.35	0.7009	-0.7458	0.7083	3.0831	-1.768	-0.5018	1.3277	0.9099	-0.647	-0.9103	-0.7479	-0.4396	-0.8547		-1.1811	-2.9483	1.114	-1.3494		0.5803
2000/8/21	-1.0309	-1.0541	5.4611	4.9257	1.9827	2.4412	-1.6241	-0.5202	-0.4965	-1.3654	2.0158	0.4323	-2.2013	2.0739	2.3878	1.2467	1.5072	-0.2649	2.8736		-0.1707	1.3639	1.6102	0.9359		0.641
2000/8/22	-1.1628	-1.4528	-2.9711	-3.543	-3.5237	-3.4043	0.7075	-1.8013	-0.8316	-3.0323	-3.3169	-1.363	-2.7331	-1.9435	-3.8869	-0.7777	-2.3756	-1.2692	-3.7709		0.7982	-0.1835	-2.8357	0.214		-0.3185
2000/8/23	1.9608	-0.1474	-2.1872	-0.3673	-0.7557	-2.2026	1.9672	-2.1302	0.9644	1.6315	-0.146	-1.3818	-2.865	-2.2523	-1.6912	-1.3063	-1.1407	1.2855	-2.2496		-2.7715	2.451	-2.3176	-1.4947		1.2141
2000/8/24	-0.2644	-1.9685	2.8623	-4.0553	-0.3807	1.2613	5.8337	-0.1209	-0.0831	-0.7358	0.8041	-0.295	2.439	0.1843	-0.5236	-0.8604	2.0769	3.3058	0.5197		-0.5817	2.5718	2.0211	2.0231		0.947
2000/8/25	-0.0241	-0.6024	5.2174	2.4976	-0.1274	-0.4448	-0.9115	0.9685	0.9975	-1.4151	4.2785	0.8136	0	-1.012	0.0752	-0.2003	-0.5275	0.0286	0.6647		0.6437	0.1749	-0.7752	4.3201		3.7523
2000/8/28	-0.4581	0.6061	0.9091	1.0309	2.9337	0.0894	5.6943	-1.0791	2.428	1.0936	2.3644	-0.5869	6.3677	2.0446	1.5778	-0.602	-0.8333	-0.0286	0.2935		1.7442	0.4075	-0.2604	0.1358		0.3014
2000/8/29	0.0969	-1.2048	1.3923	1.9481	-0.1239	1.7857	-0.8703	1.5152	1.4062	0.9466	-0.6793	0.6642	-1.9781	-0.0911	-0.9615	0.8075	0.6875	0	1.7557		0.5143	-0.8696	1.0444	1.2203		-1.4423
2000/8/30	-0.4113	1.0163	-3.6349	-2.8207	-3.2258	-0.4386	1.087	-0.9552	-0.7924	-1.3396	0.2736	-1.173	-0.3717	-2.7347	-1.0456	0.3338	-0.9105	-1.2857	-2.9475		-2.1035	-2.6316	-2.584	-1.4735		-1.2195
2000/8/31	-0.6317	-2.2636	-4.9455	-3.9326	-3.2051	-4.3172	-2.7295	-1.9289	-3.0751	-3.4623	-4.502	-2.4481	1.2793	-4.4049	-4.4528	-3.1936	-3.6753	-3.1548	-3.7037		-2.9617	-2.8228	-3.0062	-3.8069		-3.642
2000/9/1	0	-1.2352	-1.4991	0.0975	0.2649	-1.5654	-0.9354	-1.1063	-2.1426	-1.6174	-0.2143	0.3042	1.7895	-0.2941	-1.8167	-1.0997	-2.0668	-0.6874	-1		-0.1795	-0.3708	-3.5552	0.1413		-0.2562
2000/9/4	-1.2714	-1.2141	3.8496	0.6816	-0.1321	-0.8419	4.8498	-1.4916	2.8632	0.7863	5.3686	0.4549	-2.2234	0.7866	1.3677	0.6949	0.6494	-0.2708	-0.0777		-0.2398	0.7444	1.5123	1.2703		0.9634
2000/9/5	-0.9411	-0.1117	-3.4483	0.3868	-0.7937	-1.6981	-0.2456	-2.2082	-1.8011	-3.2624	-0.0679	-1.5094	5.9757	-3.3171	-3.5714	-3.1056	-2.4194	-1.3277	-4.1213		-0.9615	-0.8621	-1.4898	-2.9268		-3.3715
2000/9/6	-1.85	-1.566	-1.1607	-0.8671	-3.0667	-3.167	0	-0.6452	0	4.3255	1.4276	-4.1379	6.6866	-3.9354	-1.8107	-2.9915	-3.3884	-2.1101	-2.5142		-0.6675	-1.7391	-3.1191	-2.7997		-1.185
2000/9/7	2.649	0	1.626	1.4577	1.3755	1.0902	1.3541	0.4545	-1.0838	4.5678	1.0054	0.4796	3.2669	1.8908	0.922	1.395	0.941	0.5311	1.4975		0.1833	0.3793	2.3415	1.9941		1.2658
2000/9/8	0.4467	-0.1705	-0.1778	2.9693	1.7639	0.5882	-0.1619	1.4221	0.3793	0.1344	-0.9954	-0.1591	-10.0309	0.8247	0.3322	0.7965	0	-0.0311	0.2459		-0.4268	-0.1259	-0.858	2.2448		0.9211
2000/9/11	0.0741	-0.2846	3.5619	2.0465	1.6	-0.5848	-1.8654	2.6769	0.7137	-1.2752	3.2842	0.6375	-10.0343	1.3292	2.3179	1.2213	2.7966	0.9325	1.39		2.0821	0.1261	-0.0962	2.6204		-0.3911
2000/9/12	0.1728	5.137	-0.172	-0.5469	2.4934	1.4706	-0.5372	-0.1862	0.2501	0.2039	-1.4276	-0.9501	-0.1907	0	0	-0.071	2.061	-0.2772	-0.3226		0	1.0076	5.7748	-1.3112		0.0654
2000/9/13	-0.2957	-1.7915	1.8088	-0.4583	-0.5122	1.3527	6.2734	-1.5547	0.6653	0.4071	-0.9875	0.7194	-1.2416	1.0091	0.3236	0.7102	-1.2924	-0.2162	0.4045		-0.5399	0.9352	-1.3649	0		1.1772
2000/9/14	-1.0875	-2.4323	-1.6074	-0.6446	-1.5444	-1.5253	0.43	-1.4529	3.0566	1.2838	-1.5293	-1.0317	0.8704	-0.1998	-1.4516	-1.0578	-2.0458	0.0619	0.6446		-0.4825	0.4324	-2.0295	-1.6084		-1.7453
2000/9/15	0.3498	-1.4164	1.5477	-1.0195	1.9608	-0.3872	0	1.1538	1.0421	0.6004	2.2957	-1.0425	1.0547	0	-0.2455	-1.0691	0.7519	-0.6186	-1.281		0.7273	-0.615	0.2825	0.4264		-0.9868
2000/9/18	-0.3984	-1.8391	-2.1169	-0.4682	-2.9487	-2.2352	-0.2336	-2.218	-2.6577	0.2653	-3.4323	-1.2966	-6.3567	-2.6026	-2.2149	-1.3689	-1.4096	-1.9919	-2.5953		-2.4669	1.7327	-1.4085	-2.2647		-1.0631
2000/9/19	0.225	-2.3419	-4.8443	0.0941	-1.5852	-2.5845	-0.7023	-2.7868	-1.923	-0.5291	-5.3315	-1.1494	10.0304	-4.0082	-1.5101	-3.141	-2.1026	-2.4452	-2.9975		-1.4806	-3.6496	0	-1.4482		-2.7535
2000/9/20	0.5238	1.0791	1.3636	1.0338	3.0872	2.7551	0.8251	0.0667	0.292	3.9229	1.2996	0	6.1694	1.4989	1.0221	1.0558	-1.7182	0.0326	1.7167		-0.9393	2.3359	-1.7143	1.7634		0.6906
2000/9/21	-0.794	1.1269	0.7175	0.186	-2.474	-1.3903	-0.7015	-0.533	0.5824	1.5995	-2.6372	0.8306	5.6375	-0.5274	0.1686	-0.7463	-1.1364	0.5207	-0.4219		-0.0632	0.6786	-0.6783	-1.0108		-1.0288
2000/9/22	0.3002	-0.7038	-0.9795	0	-0.534	-0.7049	-0.314	0.6028	0.6617	-0.5668	-0.8785	1.5651	-5.4187	-1.6967	0.0842	-0.6015	-1.5031	-1.1007	-1.1017		1.1385	-0.5515	-0.9756	-0.0729		0.1386
2000/9/25	-0.9726	-0.7088	-0.7194	-3.4355	-0.9396	0.6085	-6.5748	-0.5326	0.5752	-2.2799	-3.8405	-1.541	3.4722	1.6181	0.2523	0.8321	0.9874	-1.7021	-0.2571		0.3127	-1.1707	-1.5764	-0.146		1.0381
2000/9/26	0.7303	0.9518	-0.3623	2.5962	0.4065	0.8065	1.0957	1.8072	2.6144	0.1944	0.2304	1.2356	0	0.8493	-1.7617	1.3503	1.4222	1.0656	2.0619		1.6833	0	1.2012	0.8772	197.4	0
2000/9/27	-0.525	0.1179	2.2727	-0.2812	1.2146	0.8	0.2918	-0.9204	6.449	1.423	1.8391	0.7323	-1.3423	1.1579	5.7216	0.5922	1.227	0.3954	1.8519		1.962	1.5586	1.9782	0.942	10.0202	0.6849
2000/9/28	-0.1759	-0.5297	-2.5778	2.2556	-1.6	-1.1905	0.6234	2.8534	-1.6829	3.0612	-2.784	-0.8078	2.0408	-2.9136	-3.8772	-1.3981	-2.3377	-0.5251	-1.4876		-1.1425	-1.8416	-0.7759	-1.364	2.0171	1.9048
2000/9/29	-0.6294	0.2367	1.2774	2.7574	1.626	0.6024	-1.0326	0.6452	2.7767	0	1.6254	0.0814	0.3333	2.0364	1.5966	0.9701	1.8617	1.8806	1.4262		1.764	0	1.173	1.6012	2.9359	0.4005
2000/10/9	-1.9002	-0.6494	0.7207	0.6261	-0.1333	0.2994	-2.6711	-0.7051	1.5174	0.1238	-1.1424	-0.9764	-1.495	0.6303	1.158	-0.0739	1.1314	-0.7772	2.316		2.2116	-0.5629	0.7729	0.9312	1.3388	0.133
2000/10/10	3.3058	1.9014	1.9678	0.8889	0.8011	1.393	3.6878	1.8076	0.6927	5.3152	3.9291	1.1504	-0.8432	2.1921	1.7989	1.7012	0	1.1749	0.5659		0.7018	-0.8176	1.2464	1.5614	5.5715	1.328
2000/10/11	-2.525	0	1.8421	-1.5859	0.5298	0.2944	-2.44	-1.078	0.4707	3.169	-1.6308	-0.4062	3.3163	-0.9193	-0.9639	0.5091	2.0654	4.7419	-1.3666		-0.6388	-0.6341	-0.8523	-0.8386	0.0544	0.3932
2000/10/12	-0.0513	-1.8076	1.8088	-0.8953	1.1858	-0.2935	-0.0424	-0.4487	0.2883	0.2844	-1.2811	-1.3866	-1.4815	3.0928	3.0008	-0.5789	-1.855	-1.6939	1.2225		0.3507	0	-1.2416	2.8894	0.1088	-0.1305
2000/10/13	0	-1.7221	-1.1844	-1.1743	0.2604	0.0981	-0.3393	4.3142	-1.078	3.6869	1.2214	0	-1.9215	-1.6	-1.3386	-1.5284	1.6323	-1.3784	0.5636		-0.9901	-0.9572	-1.9342	-0.6164	0.8691	0.3922
2000/10/16	-1.2061	-1.6918	3.9384	5.2102	1.6883	-0.9804	-1.2766	-1.7901	-5.4849	1.9694	-1.7345	-0.579	-2.9813	-1.626	-1.5164	-0.9608	-1.3525	-0.8577	-2.3219		-0.1176	0.5155	-0.3945	0.7581	-5.8697	-0.9115
2000/10/17	1.2987	-1.2907	-1.8946	-0.9557	-1.1494	-0.495	0.5603	-0.1886	0.5765	-0.7511	-0.2302	0.6656	2.2827	1.7562	0.081	-0.1493	0.5141	0	1.6393		0.53	0.4487	2.0792	-1.5732	-0.5149	0.9855
2000/10/18	-0.2564	2.9265	0.1679	2.0175	-0.3876	1.4925	-0.9001	-0.2519	-2.1781	-1.3514	1.0769	0.6612	-0.4292	0.5076	1.6194	1.2706	0	1.4098	0.4032		-0.4101	1.404	1.1639	2.7797	2.3577	0.5856
2000/10/19	-0.7712	-1.7544	2.0956	1.2038	1.5564	0.098	-0.5623	-0.5682	1.6797	-1.8082	-0.6088	-1.1494	0.2586	-2.1212	-1.9124	-0.5904	-0.7673	-0.158	-1.4458		-1.1176	0.6293	0.6711	-0.0676	-1.1236	1.229
2000/10/20	-0.1554	1.7241	-2.381	-1.9541	-0.894	0.2938	0.174	0.3175	-0.4994	0.279	1.6845	1.6611	2.7515	0.9288	1.381	2.3756	0.7732	2.057	3.097		1.3087	0.0625	1.9048	1.1502	0.625	-0.0639
2000/10/23	-0.1816	-0.4237	0	0.6932	2.3196	1.7578	2.6921	3.6076	1.9691	-2.9494	1.5813	0.5719	-2.1757	2.5562	0.8013	0.0725	2.4723	-0.4961	0.4743		1.1157	0.9375	0.3738	1.5385	1.2987	2.3018
2000/10/24	-1.2997	4.0122	5.2986	0.7745	-0.6297	1.6315	0.1691	2.077	9.9962	2.5229	-0.3706	-1.2185	-1.6253	0.7976	-0.6359	-0.7246	-0.2496	-0.2493	-0.0787		-1.3357	0.3096	0.2793	0.4611	4.3478	0.3125
2000/10/25	-1.1061	-0.1169	3.754	0.6832	1.2674	2.644	1.1819	0.5386	0.3442	2.7405	1.0417	1.8914	-1.2174	1.2859	2.48	2.5547	0.834	0.9997	1.1811		0.0589	-0.7407	3.8997	0	2.8312	2.9283
2000/10/26	0.0266	-1.5214	-0.7698	-3.3079	-2.1277	-0.644	0.1669	-0.1786	0	-2.0142	-1.7673	-0.8878	0.088	1.7578	-0.8587	-0.3559	0.0827	0.0928	-1.9455	40.65	2.8824	-0.5597	0.983	-1.6393	1.8701	-1.1501
2000/10/27	-0.426	0.1188	1.8619	0.8772	0.8951	0.1852	-0.0416	0.0596	0.6175	-0.5556	-0.5997	-0.9772	6.3325	-0.096	1.3386	-0.6429	-0.4959	-0.4944	1.9048	-5.3679	-0.2859	0.7505	2.3894	1.3333	-0.8669	0.1225
2000/10/30	-1.3904	-1.4837	-0.9139	-1.0435	1.5209	2.7726	-1.3333	0.1192	1.2274	2.1788	-0.1508	0.2467	-2.895	0.6724	-0.3885	-0.0719	-1.1628	-0.6211	1.2461	-1.2397	2.3509	0.2483	-0.3457	1.25	0.1029	0.367
2000/10/31	-1.3829	-0.1807	-2.5365	0.0879	-1.1236	-0.2698	1.3936	0.0595	-0.7073	0.7654	-1.435	0.9844	-4.5997	-2.0992	-1.7161	-0.7914	-1.4286	-0.5625	-1.8462	-0.7988	-3.0812	-0.4954	-3.4692	-2.794	-0.3597	-1.5844
2000/11/1	0.22	0.5432	0.3155	0.439	-0.5051	-1.6231	1.4994	2.0226	-0.2714	0.3798	0.9962	1.9496	-2.6786	0.8772	0	-0.5076	0.5968	0.7857	0.2351	0.8052	1.5029	-0.9334	1.7071	0.0668	7.1171	-0.743
2000/11/2	1.4815	-0.3601	1.3365	1.049	0	1.8332	10.0123	-0.9913	-1.5306	0.3243	-0.4552	-0.239	-3.211	-0.7729	-0.6349	1.8222	0.339	0.7484	-0.6255	-0.8368	-0.3417	-0.1256	0.3534	-0.0668	-1.5888	0.6862
2000/11/3	-0.5137	0	-2.4825	2.5087	-0.1269	-0.9901	-0.5222	-0.9423	-2.418	0.8082	2.439	-0.4792	-5.8768	-1.1685	-0.639	0.6442	2.1959	2.2903	-0.236	-0.9973	-0.4571	0.3145	-1.3204	-0.5348	2.9843	-0.2478
2000/11/6	-1.7391	0	-1.2729	1.1814	0.6353	0	1.4998	0.1189	3.3628	3.1534	0.4464	-0.4815	-5.7402	0.9852	1.2058	0.2845	2.2314	0.6354	1.8927	0.7361	0.287	-0.3135	1.6057	1.9489	0.6176	2.6708
2000/11/7	0.0553	-0.6627	2.0951	-2.9191	-0.7576	-0.4545	0.9605	0.1781	1.1301	0.5181	-0.4444	0.8065	1.4957	1.7561	1.668	-0.1418	0.2425	-0.9321	2.6316	-0.4615	1.66	-0.6289	1.2291	-0.857	1.8414	2.1779
2000/11/8	-0.6633	0.6671	-0.3157	-1.1168	-0.3817	1.7352	0.1464	0.7113	-0.7789	-0.6701	0.0744	-0.32	-2.6316	0.3835	0.3125	0.4972	-0.4032	3.7633	1.81	1.7388	1.0698	0	0.4337	0.3324	3.7089	-0.5329
2000/11/9	3.3945	1.8072	2.0586	6.5161	-0.1277	1.4363	-0.1827	-0.9417	0.9898	-1.4011	1.9331	1.6051	0.8649	0.5731	1.0125	1.3428	-0.4858	0.7312	1.4074	-0.7216	-0.2786	1.0759	0.9499	-0.729	0.9388	0.1786
2000/11/10	-1.5339	1.8935	0.3879	2.8548	1.2788	1.8584	-0.5124	0.9507	0.3717	2.9474	0.5835	0.6319	-0.2144	0.3799	2.1588	4.5328	1.2205	0.5807	4.8941	-0.8799	0.2235	0.4383	-1.2132	1.4019	-1.0186	1.0101
2000/11/13	6.5865	4.9942	0.541	-0.5551	0.5051	3.5621	1.1405	0.2943	1.9529	-1.9939	0.7977	2.3548	-1.1815	1.2299	-0.3774	1.4676	0.8039	9.9885	2.2981	1.6982	0.7246	0.9352	0.8772	-0.3292	-1.2975	-0.5294
2000/11/14	-1.4103	0.3319	-1.5373	0.0797	2.7638	0.8389	-0.8003	-0.1174	0.9247	-1.4606	-0.0719	0.1534	1.5217	-1.1215	0.2273	1.1177	0.1595	4.6982	0.1361	-0.1898	-0.9408	1.1118	1.8261	1.7834	3.4905	0
2000/11/15	-1.2744	-0.882	1.0929	-2.4701	-1.3447	-1.1647	-2.7136	1.5276	-0.2618	-1.5881	1.2239	-0.9188	0	0	-0.9826	-0.7802	0.3185	-1.4791	-1.2916	-0.2662	1.676	0	-0.3416	-0.584	-2.2777	-1.8332
2000/11/16	-1.5279	1.0567	4.2471	1.3889	2.2305	1.7677	0.4523	0.6366	-0.0984	0.6993	0.9246	0.4637	0.1071	1.7013	1.7557	0.6553	1.5079	4.3766	2.6171	2.135	4.1758	0.2443	3.3419	0.9138	-0.3138	1.0843
2000/11/17	0.0535	-0.055	-1.4074	-0.8864	0	-0.7444	-1.4634	-1.4376	0.197	-0.641	-1.9027	-1.5385	-0.5348	0.5576	-1.2003	-0.9766	0	-0.9508	-1.4765	-0.8585	-0.0527	-1.036	-0.4146	0.9056	-2.6529	-1.8474
2000/11/20	-2.0856	-0.7709	1.0518	1.626	3.0303	4.1667	3.2749	0.6418	-1.4094	2.1505	5.3879	-0.0781	-0.1075	3.4196	3.4169	-0.526	-1.251	4.6517	0.6131	0.6024	1.0026	0	-0.4996	2.6923	0.4619	-0.9107
2000/11/21	-0.0273	-0.8324	-0.7435	-1.04	-1.0588	-0.4	-0.4425	2.4348	0.5652	1.9474	-1.1588	0.4691	-0.4306	-1.7873	-1.3216	-0.0661	0.3959	-2.3048	-1.828	-1.0105	7.2623	-1.17	-0.4184	-1.9975	-2.5747	0.4902
2000/11/22	0.1093	0.5036	1.7978	-1.3743	0.3567	0.3213	0.2963	2.3769	1.3554	0.0516	2.8966	0.4669	-0.4324	6.0965	1.0417	0.1323	1.1041	-0.5778	1.3793	0.3781	-0.5845	-0.1246	1.6807	-1.2739	1.3686	2.8049
2000/11/23	-0.4366	-0.4454	2.2811	0.8197	-0.8294	-0.8807	1.551	-0.8292	0.0978	0.1032	-0.134	1.1619	-0.3257	1.2007	1.0309	0.8587	5.8502	-2.0339	0.4762	-1.2429	0.392	1.4348	0.9091	-0.1935	0.0466	-1.1269
2000/11/24	0.3837	1.1186	-5.8993	-4.878	-3.8232	-5.5735	-1.3091	-4.2363	-4.855	-3.7113	-5.1678	-2.6034	-1.8519	-4.1525	-3.863	-4.3222	-2.874	-3.9051	0.5416	-1.5637	-5.9541	-2.0295	-4.7502	-3.9431	-3.3969	-3.9592
2000/11/27	-0.5733	4.7566	0.9174	-0.3419	0.6211	0.8554	1.6581	-1.0477	-5.137	-1.9807	3.8924	-0.7075	1.3319	3.9788	0.4549	-0.0684	3.9454	0.2315	6.4646	-2.131	-2.0239	0.2511	0.3439	-0.4038	-3.9981	0.6871
2000/11/28	1.0159	1.1616	1.8182	0.8576	0.9877	3.5623	1.8123	1.5294	0.9386	3.6592	1.9074	1.0293	-0.6572	5.8673	1.6604	1.9178	0.5839	1.2317	0.8223	0.9501	2.1186	1.5654	1.0283	1.4865	8.8811	1.1166
2000/11/29	0	-1.4092	-2.4554	-0.5102	1.1002	-1.5561	-0.8188	-1.5064	0.6438	-0.4742	-0.9358	1.3323	-0.3308	-0.3213	-1.7075	-1.2769	-1.0885	-1.7744	-2.3839	-1.6863	0.0519	0.1233	-1.6115	-1.3981	-0.3687	-0.8589
2000/11/30	0.0272	-1.5881	0.2288	0.9402	-0.1209	0.1664	-0.1077	1.1765	-0.8884	0.4235	-2.1592	-0.232	-0.9956	-1.531	0.8308	-0.2042	-1.394	1.1355	-1.6067	-0.7978	-1.0368	1.4778	-0.6897	0.5402	-1.0176	-0.1856
2000/12/1	-1.3859	-0.6455	0.9893	0.7621	-0.1211	0.7475	0.6109	4.4767	0.5737	-0.2636	0.2069	-0.3876	-0.1117	-0.3273	0.7491	1.7735	0.6696	1.2248	0.3266	0.3217	0.4191	1.8811	0.9549	0.0672	1.4953	0.062
2000/12/4	0.7165	0.9204	1.8839	-0.1681	1.5758	1.8137	0	0.2782	-0.6061	-0.1057	1.1012	1.0895	-0.5593	0.1642	1.8587	1.8097	1.626	-1.21	3.6458	-1.1623	0.1565	0.1191	2.1496	2.6846	1.9797	1.6729
2000/12/5	0.0547	-0.5901	1.4793	0.9259	-1.3126	-0.4049	1.2857	-1.2209	0.5739	0.0529	-1.5657	-0.7698	-1.7998	2.1311	-0.365	-0.6583	-1.2364	0.1786	-1.8216	1.2976	-0.9375	0.0595	0.4209	-0.719	-1.7156	2.1328
2000/12/6	-1.4493	-1.2952	-2.551	0.5004	0.1209	-2.8455	0.141	-0.1685	-0.535	-1.6922	-1.7289	-1.474	-2.6346	-3.2905	0	-1.9881	-2.8719	-1.6811	-3.5189	-1.4812	-0.1052	-1.4269	-2.85	1.6458	-2.7102	-1.4916
2000/12/7	-1.2209	-1.6949	-1.1967	-0.9959	-1.9324	-0.8368	-0.5986	1.0129	0.502	3.6041	-0.4926	-0.7874	5.4118	-2.7386	2.4176	-1.6227	-1.4405	-2.2021	-1.4589	-1.2597	-2.4211	-1.7491	-0.2588	-0.1943	-0.5194	-0.9691
2000/12/8	1.9663	-0.9455	-0.757	-2.6823	0	0.4219	0.5668	1.5599	0.0714	4.3094	1.6266	-0.2381	-1.3393	0.5973	-0.5722	0.2749	0.1538	-0.2119	-0.8075	1.4403	1.4024	1.1664	0.9516	0.1298	-1.5662	-0.6728
2000/12/11	-0.9642	-2.1898	-3.8902	-5.7709	-2.4631	-1.5966	0.634	3.1816	1.2121	0.8462	-2.714	-1.5911	-2.3756	-4.0712	-1.223	-1.9191	-0.768	-3.159	-2.3066	0.6085	-1.117	0.7282	1.114	-2.8516	-2.4108	-1.9089	211.0169
2000/12/12	-0.3616	0.9759	1.5079	-0.5484	1.0101	0.5124	0.385	-0.3721	5.3188	0	1.4306	0.5659	1.7381	2.2989	1.0197	1.6771	-0.5418	1.6721	2.2222	0.6452	1.6676	-0.6627	0.7627	0.6004	2.3221	1.6949	10.0074
2000/12/13	0	3.2405	-0.2346	-0.0919	-0.75	0.9346	1.9526	-0.0534	0.7023	-1.6288	0.4231	-0.4823	-1.0251	0.5186	1.6583	-0.0687	0.5447	0.5662	0.4076	-0.8814	3.2804	1.5161	0.5046	-0.5305	-0.7243	0	6.7102
2000/12/14	-0.7538	-2.0374	-1.2539	-0.092	0.5038	-1.0943	0.0684	-0.1068	0.4318	-4.4656	1.8258	-0.0808	-0.6904	-1.4617	-0.9929	0.4127	2.1672	0.1609	-0.8796	-1.253	0.3074	-0.8363	1.841	-0.0667	-0.3405	-1.2346	-1.2028
2000/12/15	0.872	-1.7988	-2.6984	-2.5783	-1.1278	-1.617	-1.2645	1.4431	-1.9841	-5.3571	-1.7241	0.2425	1.2746	-1.7452	-1.5043	-1.2329	-1.8939	-0.7227	-0.4096	0.1637	1.7875	-0.7229	0.986	0.2668	-1.2689	3.4375	9.9957
2000/12/18	-0.3067	0.6869	0.4894	-3.5917	-0.1267	-0.346	0.7961	5.8483	1.8893	-2.3862	3.2982	-0.7258	0.6865	-1.3321	1.2364	0.7628	3.0116	2.6153	0.1371	1.2669	0	2.0024	-0.3255	1.7299	2.0761	1.6314	1.1068
2000/12/19	-0.6993	-0.398	0.4058	6.6667	0.5076	0.434	0.0687	-0.4978	0.894	0.5685	-0.8832	0.4062	0.2273	4.5905	-0.1437	0.4818	-0.7496	-1.2349	1.3689	-0.4036	-4.0642	0.9518	-1.1429	0.8502	-0.2906	-0.7134	2.8999
2000/12/20	-0.9859	1.3699	1.536	-1.1029	-0.1263	3.2844	-1.8874	-0.1501	-1.444	1.0175	-0.6854	0.9709	-1.2472	0.2582	-0.5036	0.6849	1.3595	3.3254	2.971	0.4052	-0.6276	-0.1179	5.0372	0.5188	1.9913	2.9341	-0.9892
2000/12/21	-1.9915	0.5631	0.4777	-2.5093	0.3793	3.0126	0.1049	-0.1503	0.6327	0.056	3.4507	1.2821	-0.6889	0.6867	0	0.8844	-0.7452	0.3862	-0.7869	0.4843	-0.4211	-1.4749	-1.8082	-0.5806	-0.5714	-0.4654	1.1687
2000/12/22	-2.4964	-0.168	-1.1094	-0.286	0.1259	-0.1625	0.7687	-4.7165	-0.8934	-0.2237	0.3336	-2.2152	-0.8092	2.8133	2.82	0.4046	-1.952	1.6414	-1.5863	-1.0843	-1.3742	0	0.7206	-0.7138	-2.2031	-1.3442	-3.8196
2000/12/25	-10.003	-0.8974	-1.5224	2.0076	-1.761	0.895	0.3814	1.7378	-0.9683	-1.8498	0.0665	-2.3463	0	-2.4046	1.8284	0.9402	0.1531	-2.2458	-0.4701	-1.1368	1.3934	-1.3174	3.5771	1.7647	-0.5877	2.5474	-3.6033
2000/12/26	-9.9901	0.4527	1.8714	-1.0309	-0.3841	0.3226	-0.9672	-1.1387	0.3034	2.6842	0.1329	5.8824	0.9324	1.7842	-1.2431	-0.1331	0.9174	0.6711	0	0.1232	0	0.0607	0.5372	0.1927	1.4778	0.2889	0.4823
2000/12/27	-9.9963	0.6197	-1.7572	1.4205	0.1285	-1.2862	0.2093	-2.6178	0.4034	0.0556	-2.6543	-0.0782	-1.2702	-4.0067	-0.2797	2.465	-1.2121	-1.7692	-2.5641	0.4512	-2.0613	-0.6064	-2.2901	-2.1795	-1.6505	-2.3618	-0.6
2000/12/28	-10.0041	0.7279	1.4634	1.2138	-0.5135	0	-0.4177	0.4301	-1.2052	-1.1673	0.2045	0.2349	-0.3509	-1.3913	-0.7013	-0.065	1.3037	1.9577	0.1385	-0.2858	2.0507	1.4033	-2.3437	-0.2621	-0.4936	0.472	-2.1127
2000/12/29	-9.9819	0.3891	1.8429	2.214	0.5161	0.8958	0.3146	0.803	0	0	1.2245	0.1562	0.939	1.4991	0.4237	-0.3253	0.2271	1.2289	3.527	1.3104	1.1105	0.3008	2.32	1.9054	2.6786	0.3523	6.9065
2001/1/2	0	3.4884	2.2817	-0.0903	0	2.502	1.5331	0.1062	1.6605	1.1249	0.9409	1.5601	0.4651	4.0834	2.6723	0.5222	1.284	0.784	1.5364	-0.485	0.7322	0.3599	0.3909	0.7092	1.8841	2.4576	0.1346
2001/1/3	0	-0.7491	-0.6154	-1.4453	2.6958	2.3622	-0.8922	-0.2653	1.0667	-1.3904	2.7297	1.4593	0	0	1.5753	0.4545	1.3423	0.8783	1.1842	2.8432	3.271	1.0759	-0.1558	-0.064	1.5647	0.6282	0.4608
2001/1/4	-9.9798	-0.4313	-1.6254	-0.3666	-0.5	-0.4615	-1.3158	1.0106	-0.1979	0.282	-0.7777	-0.8327	-0.3472	2.7546	1.1463	0.1293	-0.9566	-0.0498	-0.1951	-0.5924	-1.458	0	2.6521	2.1781	-1.5406	-0.7378	-0.7072
2001/1/5	-10.0224	0.1624	1.6522	0.276	2.1357	3.6321	-2.0351	1.2112	-1.8506	-1.5186	2.3514	0.3053	1.8583	0.5686	0	-1.2266	0.6686	-0.9457	2.215	0.437	-0.051	-0.8279	0.5319	0.1881	0.2371	0.7433	0.154
2001/1/8	-10.0187	-0.7027	-2.0124	-1.4679	-1.23	-0.2237	-0.9312	-2.0291	3.064	-4.5688	0.3191	-1.5221	-1.5964	-2.6656	-1	0.2614	2.1402	-2.2864	-2.4219	-1.5427	-2.9607	-1.1926	-3.1746	-0.1252	-3.5005	-1.1918	-5.1701
2001/1/9	-10.0277	-1.3609	-0.8689	-1.676	-0.9963	-2.7653	-1.4823	-1.4339	-0.9801	2.2741	-3.0534	0.9274	1.0429	0.6639	-0.0673	-0.9126	-1.0116	-0.4628	1.3063	0.4821	0.4208	-0.4225	-0.8587	-0.3759	1.3725	-1.4934	-0.4459
2001/1/10	9.9923	2.5938	3.9044	0.6629	1.6352	1.9985	-0.2202	-1.4009	2.2765	-0.6437	0.4593	0.536	0.5734	1.7312	3.7062	0.5263	0.5839	1.5242	1.5474	-0.04	0.9953	1.5152	1.3386	0.7547	0.4352	0.758	1.6897
2001/1/11	4.9616	-1.3986	-0.6135	2.1637	-0.1238	-1.3564	-0.6988	-0.3825	3.5161	0.53	0.9798	0.1523	1.7104	1.4587	-0.9097	0.7853	-0.9434	-0.6361	1.0159	-0.48	0	-1.194	-1.0101	0.2497	0.337	-1.0995	-2.5626
2001/1/12	0	-0.9274	-2.2377	2.0258	0.1239	-1.2987	2.7037	-1.7005	3.2097	1.5817	-2.9107	-0.8365	-1.009	-1.278	-1.6393	-0.974	-1.3919	-1.6645	-1.3199	1.1656	-1.6598	0	-0.471	-2.6152	-1.5835	-1.2288	-1.5615
2001/1/15	-7.9228	-2.9185	-3.3938	-3.2491	-3.5891	-5.1858	-4.0389	-2.2879	-3.2911	-1.3841	-3.5976	-1.1503	-3.0578	-4.5307	-5.5333	-3.4754	-3.4918	-4.0365	-3.121	-3.7346	-4.3249	-2.3565	-2.3659	-3.2609	-2.3403	-2.3697	-4.4876
2001/1/16	-3.6153	0.6239	0.5719	0.5597	0.5135	1.8776	0.7516	2.7413	0.5308	-0.5263	0.3455	0.2327	0.8178	0.678	0.4234	0.4755	0.3079	0.1085	2.7819	0.7429	0.1103	0.3094	-1.6963	0.2644	-5.1922	0.0607	0.1311
2001/1/17	-2.5506	0.5637	-0.4874	-0.4638	-0.2554	-0.641	-1.5293	1.0561	1.2112	-0.5879	-0.8264	-0.1548	-0.8111	0.4209	-2.1785	-0.0676	-0.1535	-0.1084	-2.9202	-0.6145	-0.7159	-0.1851	0.9039	-1.1866	-3.3702	-0.4851	-4.1903
2001/1/18	-0.5389	0.1682	-0.4082	0.2796	-0.128	-0.0806	-1.7803	-1.9252	1.2274	0.3548	-0.4861	0.4651	0.5841	2.2632	0.431	0.406	0.3843	-0.7056	0.807	0.7007	-0.7765	1.1125	2.443	0.4003	0.436	1.4625	-0.5923
2001/1/19	1.935	1.2311	2.2131	1.1152	1.2821	1.6142	0.7327	0.0561	1.2125	0.5893	0.6281	1.2346	1.3937	3.3607	0.5722	0.6065	0.3828	0.8199	1.0189	0.6959	2.3477	1.1614	1.3514	0	3.2013	1.5616	0.7562
2001/2/5	2.2779	-2.5428	-4.17	-0.3676	-1.519	-2.78	-0.4977	-2.0179	-2.1563	0.703	-2.982	-2.1341	-1.4891	-3.7272	-3.8407	-2.3443	-1.4493	-4.9336	-4.1787	-3.6179	-2.2392	-1.571	-3.1373	-3.2558	-4.837	-3.5482	-9.8704
2001/2/6	-3.2665	-1.9285	-2.9289	-0.1845	-0.8997	0.0817	-0.2309	-1.0297	-3.5813	-0.0582	-1.2152	-0.3115	-0.814	1.318	0.2219	0.1372	-1.3158	-0.941	-0.6767	-3.121	-1.9553	0.1842	-0.2429	-0.7555	-0.884	-0.3679	0.429
2001/2/7	3.9908	-0.9832	-2.1552	-2.1257	0.3891	-1.0612	0.4242	-0.1734	-2.2857	0.5821	-0.0724	-0.2344	0.2345	0.7317	-1.2546	-0.0685	1.0196	-1.5256	-0.2271	-1.1319	-2.849	0.4289	-1.7045	-0.9689	-1.8952	-1.6615	-3.4422
2001/2/8	-3.1734	-4.4393	-4.2291	-3.3994	-3.7468	-2.5578	0.192	-3.1847	0.5523	-0.8102	-4.4171	-2.5059	-1.6374	0.4036	-2.6906	-3.6326	-1.3975	-0.76	-3.566	-3.5667	-2.9912	-1.0372	-3.0553	-1.6771	-3.1818	-3.9424	-7.1298
2001/2/9	1.9817	3.912	0	0.4888	1.0738	1.1008	0.0767	1.3158	-0.9693	-0.9335	1.9697	1.3655	1.0702	2.2508	1.9969	2.1337	0.2362	1.6789	1.967	0.9132	0.8464	0.6165	1.1925	3.4826	2.1714	2.2801	2.998
2001/2/12	0.7474	-1.2353	3.9558	-1.07	-0.664	0.5863	1.4171	-1.5348	0.522	-1.649	-0.4458	-0.1585	-0.5882	2.1226	-0.6024	-0.3482	0.9427	-1.1587	-1.0802	1.6742	-1.1391	0.3676	0.1684	-0.4121	-0.6318	-0.7006	3.3732
2001/2/13	-0.9644	-0.536	-0.9735	1.2783	-0.2674	0.2498	0.0378	1.1391	1.8176	0	0	0.7937	0.7101	-1.4627	1.2121	0.6988	-0.7004	0.9965	0	0.356	0.6671	-0.0611	0.2521	-0.3448	0.4046	1.0263	1.3158
2001/2/14	-1.2734	0.479	0.3575	0.3883	0.6702	0.4153	0.604	0.1778	-1.1795	-0.479	-0.1493	1.8898	-0.47	0.1562	2.2455	-0.4164	0.4702	0.5223	1.4041	-1.286	0.6024	-0.2443	0.4191	-0.1384	-0.5181	0.1905	-0.026
2001/2/15	-3.3384	-1.1919	-2.5824	-0.1934	-1.4647	-0.0827	-3.9024	-1.1834	1.6129	-0.361	-1.1958	-0.8501	-0.9445	-2.7301	-1.4641	-0.9059	-1.8721	1.3857	1.2308	-1.5723	-0.8982	-0.1837	-1.3356	-1.6632	-0.2315	0	-2.9098
2001/2/16	-0.6279	0	1.1883	-1.0659	-0.9459	-0.745	-3.1628	1.1976	0.6349	0.3019	-0.1513	0.5456	-1.6687	0.3208	-0.7429	-1.1955	0.9539	-1.8508	0.304	-1.5062	0.1813	1.5337	-0.7614	1.1276	-2.0302	0.9506	4.6561
2001/2/19	0.079	0.5428	1.1743	0.1959	1.0914	1.4178	2.4194	1.1834	1.8927	1.8663	1.1364	2.5581	-0.6061	1.4388	-1.5719	0.7117	-3.3071	-1.1508	1.4394	3.3364	1.2666	0.3021	1.7903	1.5331	2.4275	1.381	-0.2813
2001/2/20	-2.0521	0.12	-1.7857	-0.782	-1.4845	-0.3289	-0.4331	-0.5263	0	-1.2411	-0.3745	-1.285	-0.6098	-2.6793	3.8783	0	0.1629	0	0.0747	-0.7175	-0.9529	-0.6024	-0.67	-1.51	-1.2717	0	3.7436
2001/2/21	-3.7067	-2.6363	-10	-3.2512	-3.4247	-2.0627	-3.0051	-2.1164	-0.9598	-4.3088	-3.0827	0.0766	-2.8221	0.081	-2.5622	-3.0389	-4.3902	-2.9851	-1.8657	-9.8464	-1.5033	-2.1818	-3.0354	-1.6028	-2.6347	-2.9721	-2.2491
2001/2/22	0.9205	-0.1231	-5.1515	-3.7678	-0.4255	0	-2.1606	0.1802	0.9065	-0.0625	-1.3189	0.7651	-1.7677	-1.5372	1.9534	-0.4373	-3.0612	0.6154	-1.673	-0.8016	-2.1978	-0.1239	0.087	0.2125	0.4811	0.8296	6.0683
2001/2/23	4.8093	0.7394	2.8754	-2.5397	0.4274	1.7692	1.0417	2.1583	-0.8984	1.2516	-2.5943	1.6705	0.5141	0	2.4318	1.6105	2.1053	3.792	3.4803	2.4747	2.7466	0.9305	2.7802	1.2014	0.9575	2.4051	1.9547
2001/2/26	7.2785	0.5505	0.3106	-0.1086	1.844	1.5728	1.8144	-0.5282	0.8753	0.0618	0.6457	-0.0747	7.1611	4.5193	0.3597	2.4496	1.5464	1.0902	0.8221	0.2957	0.8505	0.4917	0.5917	1.257	2.786	0.4944	0.2338
2001/2/27	-0.3687	0	4.128	1.087	0.5571	-0.163	0.1215	-0.531	-0.1859	-0.6794	1.4435	0.2242	-0.9547	0.4717	-0.4301	0.0703	1.0998	-0.1749	-0.4448	5.6511	-0.3012	0.7339	0.5882	0.2759	-0.4614	0.4305	-1.5862
2001/2/28	0.148	2.8589	-1.8831	2.2581	1.5235	-1.1429	-0.0809	-0.2966	1.1487	-1.2438	-0.3953	-1.4914	-1.4458	-0.5477	0.072	-0.8433	-1.4226	-1.7518	2.3827	-2.1395	-0.9063	-0.85	0.7519	-1.0316	-0.3476	-0.3674	-0.1896
2001/3/1	2.2912	-0.4731	-0.8081	0.8412	0.4093	1.569	1.2551	-0.6544	0.9392	-0.063	-0.7937	0.4542	1.3447	-0.0787	0.6475	0.4961	0.1698	-0.0297	0.8	1.0456	1.2195	0.4287	0.0829	0.278	2.2093	0.6761	-0.3087
2001/3/2	-0.7225	0.7724	1.6293	1.9812	0.1359	1.3821	0.08	1.5569	-0.0547	1.8904	3.2	-0.0754	0.2413	0.3937	0.2859	0.2821	1.4407	0.7432	-1.0823	-0.1411	2.0482	1.5244	-0.58	0.5544	0.7395	0.4884	1.8342
2001/3/5	-1.8923	0.8844	-0.8016	-2.3517	-0.8141	-0.8019	-0.7191	2.0047	0	0.0618	1.0078	1.0558	-0.9627	-1.0196	-1.0691	0.211	0.1671	0.0885	-0.4376	-2.2138	-1.5348	-1.021	0.0833	0.8959	0	-1.0936	-0.9357
2001/3/6	4.7478	-0.9351	-1.5152	-1.7801	-0.2736	0.485	-0.4024	-0.2312	0.2191	-0.2472	-0.7675	1.9403	-0.3645	0.0792	-0.6484	0.3509	-0.834	2.6533	1.3919	-1.975	0.1799	-0.182	-0.2498	-0.6148	-1.5246	1.0442	-0.2361
2001/3/7	-1.204	-0.295	2.0513	0.533	0.5487	0.0805	-0.5253	0.2317	3.0055	-1.1772	0.3094	-0.6589	0.7317	-0.7126	-0.2901	-0.4196	0.2523	-0.6893	-0.2168	0.5405	-0.3591	-0.304	-0.0835	0.2062	-0.7454	-0.304	-0.7101
2001/3/8	0.5735	1.0059	3.4171	-0.8484	0.5457	-1.045	2.0715	1.0405	-0.4775	-0.1254	0.2313	0.1474	0.1211	0.0797	0.0727	0.0702	0.755	0.1446	1.3758	1.9062	0	-0.3659	-0.0835	1.0974	0.5777	-1.3415	0.8105
2001/3/9	1.8532	1.1131	-0.9718	0.7487	0.2714	0.3249	-0.7561	1.0297	1.226	1.381	1.0769	-0.8094	-0.1209	-0.7968	0.9448	1.0526	-0.8326	0.462	-0.1429	0	2.7027	0.918	2.0903	-0.0678	1.6083	0.6799	1.6316
2001/3/12	-0.7698	-1.2746	1.6683	1.5924	1.6238	-0.5668	1.684	-0.1133	-1.1058	6.2539	0.5327	0.1484	0	0.4016	2.2318	-0.625	2.4349	1.6959	0.2146	-0.4317	0.4678	-0.7884	0	1.2899	1.6959	-0.5525	0.0465
2001/3/13	-2.8209	-0.939	-1.0618	0.627	-1.3316	-0.6515	-1.8533	-1.3605	0	-1.7483	-1.5897	-1.4815	0.9685	-1.76	-1.6901	-1.2579	-1.1475	3.0243	-0.6424	-0.4817	-1.5716	-0.0611	-1.7199	-0.4021	-1.5564	1.0494	-2.6512
2001/3/14	0.2177	0.5924	1.3659	0.7269	3.2389	0.8197	1.1249	0	-0.639	0.8304	2.3077	0.3759	-0.1199	0.8143	0.6447	0.5662	-0.2488	2.3045	0.2874	0.4356	2.8977	0.9786	1.6667	1.2113	2.5409	1.3439	0.3344
2001/3/15	-0.5793	1.649	1.5399	-0.9278	-0.3922	-0.5691	-0.6754	-0.4023	-2.4116	1.9412	-0.8271	0.4494	0	0	0.0712	-0.0704	0.5819	-0.4559	-1.361	1.8313	-0.6322	-0.4846	0	-0.266	2.9185	0.5425	-0.5
2001/3/16	-0.0728	-0.3476	0.7583	1.9771	0.9186	-1.1447	0.16	-0.577	1.2081	-0.2308	-0.9098	-0.4474	-0.7203	-0.6462	0	1.5493	1.9008	-1.4547	-2.106	-0.1893	-0.8676	-0.6086	-0.5738	0.3333	-0.3745	-0.7194	-1.4358
2001/3/19	-1.0204	0.4651	3.4807	1.4286	-0.13	0.4963	0	0.058	-2.3332	1.5038	0.7651	1.8727	-0.4837	-0.0813	1.3514	1.5257	1.4599	1.1482	1.2611	0.1422	0.8751	-0.1837	2.803	2.1262	0.3222	-0.9662	-2.1364
2001/3/20	0.81	-0.463	-0.2727	1.6097	0.2604	0.3292	2.7955	1.7981	-0.5556	1.7664	1.4427	-0.3676	2.5516	1.9528	0.0702	-0.5464	0.2398	-0.2432	0.5861	2.1307	0	0.4908	-0.0802	1.2362	1.8201	0.8537	-0.7194
2001/3/21	1.607	0.2326	1.4585	0.297	0	1.9688	0.1166	-0.2279	-1.1173	-0.8959	1.2725	0.4428	-0.237	0.7981	0.7013	0.2747	0.5582	-0.2709	3.933	0.8345	0.4049	0.7326	1.6051	-2.5064	2.103	0	2.3738
2001/3/22	1.1503	1.7981	0.2695	1.5795	0.7792	0.0805	0.7761	1.0851	0.8475	-2.1469	1.2565	0.2939	3.3254	-0.6334	0.3482	1.4384	-0.2379	-0.2988	0.1402	0.8276	1.9585	2.303	-1.1058	-1.5821	4.8404	1.3301	0.3173
2001/3/23	-3.6247	-1.5954	-4.0323	-1.1662	-2.9639	-1.7685	-1.8868	1.1864	1.2325	2.4249	-3.2117	0.293	-2.5287	-2.0717	-1.5961	-2.0257	-2.0668	-0.436	-2.5192	-0.2736	-0.1695	-1.5403	-2.7157	2.4782	3.831	-1.969	-2.1898
2001/3/26	1.7699	1.0423	1.6807	0.9833	1.328	1.964	1.4521	2.1776	1.8262	1.3529	3.6953	1.8262	1.7689	1.0578	1.8336	2.8946	0.4058	2.0252	2.1536	1.1431	2.3203	0.6017	1.8062	2.0261	1.3245	0.9738	0.1493
2001/3/27	1.4493	2.9226	1.0101	0.0974	0.7864	0	-0.5416	0.4918	1.7391	1.0567	0.5818	0.0717	0.8111	-0.0805	-0.4155	0.2009	0.5659	0.0268	0	0.4973	-0.4425	0.6579	0.5645	-0.1281	1.2138	0.0603	3.6016
2001/3/28	-1.2143	-0.4454	0.4545	0.0973	1.3004	2.9695	1.4002	0	-2.0299	-0.8806	-0.1446	-2.0072	0.3448	3.9484	2.3644	0.6016	0.8842	2.2794	-0.2811	-0.4498	-0.4444	-0.5348	0.1604	-0.449	-0.5074	-0.3012	-1.1748
2001/3/29	-0.7954	-1.4541	0.905	2.5267	1.2837	-0.6235	-0.8055	-1.5226	-0.4907	-0.2776	-0.3621	1.3899	-1.0309	1.6279	-1.087	-1.1296	-0.9562	-0.603	-0.1409	-1.2653	0.5022	-0.2987	2.562	-0.7088	1.4372	-1.4502	-1.5041
2001/3/30	1.6764	-0.1135	2.2422	0.6635	-0.507	0.2353	1.2374	-0.7178	-1.6438	0.0557	-0.5087	-0.5051	-0.3472	0.3814	0.0687	-0.336	0.5632	-0.0264	1.6231	1.1899	-0.111	1.8574	1.5613	-0.7138	-1.3711	1.1036	1.1084
2001/4/2	0	-0.7955	0.9649	1.3183	-0.6369	-0.0782	-0.382	0.3337	0.7242	1.0573	2.8488	-0.5076	-0.6969	0	0.5491	0.5394	0.4	-0.8443	0.2083	3.7992	0.4447	0.2941	2.0753	0.6536	0.9268	1.8799	2.095
2001/4/3	1.5771	1.1455	-1.8245	-0.9294	-0.7692	0.7831	-2.1856	0.388	-0.4978	0.1652	0.7812	-0.2187	1.5205	-2.2036	-1.7065	0.2683	-1.0359	-1.4369	-1.6632	0.7407	-0.8301	-0.1173	-0.9789	-0.8442	1.1938	-0.1786	-0.9783
2001/4/4	-2.8934	-2.1518	-2.3009	0.1876	-1.4212	-2.6418	-1.6464	-1.9879	-0.1112	-3.5734	-2.4665	-1.1687	-1.8433	-1.1655	-3.5417	-2.5418	-0.161	-1.9978	-1.7618	-2.9412	-1.2835	-3.0534	-2.5095	-0.4584	-2.4955	-1.7889	-1.9036
2001/4/5	0.5814	0.463	2.7174	0.8427	1.7038	0.9577	1.6341	0.3944	0.2782	3.0787	1.1561	1.1086	0.4695	1.9654	0.7919	0.755	0	1.157	0.2869	0.9804	0.3392	0.1211	0.858	1.3816	-0.1861	0.1214	0.5404
2001/4/6	-0.6503	0.8065	-1.2346	-0.0929	-0.5155	-0.7115	-0.4314	1.0662	-0.2775	0.7743	-0.2143	-0.3655	-0.5841	-0.9252	-1.2143	-0.3406	-0.6452	-1.1438	-0.9299	-0.6178	1.3521	-0.9679	-0.232	-0.0649	0	-0.7884	-0.6108
2001/4/9	-3.3455	-0.4571	0.8929	-1.0223	0.9067	-0.1592	-1.9299	3.3315	4.3406	0	-0.2863	0.5869	-0.3525	0.6226	1.5184	-0.2734	0.0812	-0.4132	3.1769	-0.7549	-0.8338	0.3054	2.7132	-0.5844	-3.5431	0.978	-0.4671
2001/4/10	0.9782	0.6315	0.7965	1.0329	0	0.2392	-1.1245	1.612	3.7867	2.9089	1.2922	1.6047	0.2358	-0.3094	0.2137	0.4112	0.0811	0.083	0.6298	0.0447	-0.0561	-0.1218	-0.0755	-0.196	0.6283	-0.4237	0.4939
2001/4/11	-1.1923	-0.7416	-0.9658	4.2751	1.9255	0	3.3712	-0.4231	0	0.32	0.9922	0.7179	-0.3529	-0.3103	-0.5686	-0.4778	1.0535	2.4323	0.2782	-0.8497	-0.7852	0	0.3021	1.4398	-1.0567	0.304	-0.0983
2001/4/12	-0.0754	-0.8621	-1.2411	0.6239	-0.6297	-0.3978	-1.0216	-1.3808	3.0319	1.0633	0.9123	-1.5681	0.2361	-0.5447	-0.2859	0.4801	-0.5613	-0.8365	2.982	0.1804	0.5653	0.5488	2.7108	-1.2903	3.5922	-0.6061	1.0086
2001/4/13	-0.3019	-0.1159	-0.1795	0.0886	0.6337	-0.0799	1.0719	0.5924	-0.8978	0.5786	-0.4868	0.3621	-0.1178	0.626	0.2151	1.0239	0.4032	0.6531	0.202	0.4953	0.4497	0.0606	0.5865	1.3072	-1.8744	-0.3049	-0.6819
2001/4/16	-0.4542	1.1608	1.1691	1.1504	-0.8816	2.0783	1.0605	0.1606	0.7549	-2.1444	0	0.5051	1.6509	2.4106	2.289	-0.3378	3.1325	1.9194	0.1344	1.7921	-0.9513	0	0	1.1613	0.191	0.7951	3.9725
2001/4/17	1.5209	-0.918	2.5778	1.2248	-1.0165	-0.5482	-0.6607	1.4431	0.6494	-1.4431	0.9783	-0.9332	-0.58	-1.2908	-0.0699	-1.3559	1.7134	-1.6446	-1.745	-0.1761	2.8249	-0.1212	-1.0204	0.3189	3.4795	2.2451	5.1179
2001/4/18	7.3408	-0.4632	-1.4731	-0.7779	0.7702	0.3937	-1.3856	-0.0527	-0.7444	-0.8677	-2.0761	-0.3623	1.1669	-0.6923	-1.7495	-0.6186	-1.3017	-0.3776	0	-1.1905	-1.6484	0.1214	4.4183	-1.0807	-1.52	1.4243	-1.8622
2001/4/19	-2.3726	-1.687	-1.4952	-2.5261	-0.1274	-0.8627	1.4452	-0.5271	-0.95	1.86	-1.0601	-1.1636	-0.692	-0.7746	-0.8547	-0.7607	-1.2413	-0.5956	-1.776	-0.9371	0.1676	-0.1818	-1.4104	-1.8638	-0.0468	-0.7607	1.4175
2001/4/20	-2.6447	-0.7101	0.8929	-3.8427	-0.6378	-1.8196	-1.4642	-1.6428	-0.2524	0.1074	-1	-0.6623	0.813	-0.1561	-0.0718	-1.324	-0.6284	-0.7081	-0.5563	1.8919	-3.2906	-1.3358	-2.289	-1.5717	-2.5737	-0.8255	-1.2624
2001/4/23	2.0558	-0.5959	4.5133	0.6506	-1.1553	-0.8864	-0.7229	-0.5927	-0.7085	-0.2146	1.2266	-0.3704	-0.4608	-1.112	-0.9346	1.3418	1.8182	-0.2194	-0.2098	2.122	-1.3264	-0.4308	2.489	0.4657	-0.5283	-0.9512	-1.8265
2001/4/24	0.6475	0.7194	-0.5927	1.108	-0.3896	-0.2439	-0.445	1.0298	0.2039	1.3441	1.4255	0.223	0	0.6426	0.2903	-0.2787	-0.6211	1.1545	0.4905	-0.9524	0.0584	0	0	0	1.8831	0.8403	0.2093
2001/4/25	-2.5018	-1.6667	-0.3407	-2.7397	-2.086	-1.3855	-1.9911	-1.985	-1.4751	-2.8647	-0.2108	-1.4837	-2.1991	-3.352	-2.0984	-2.0964	-2.1875	0.4076	-1.6039	-1.2238	-1.285	-1.3597	-2.5	-2.5828	-2.5592	-2.9167	-3.5043
2001/4/26	-2.4194	0.1816	-1.9658	-1.6901	-1.0652	-0.4132	0.0829	-1.1494	0.3098	-1.5838	1.6901	-0.8283	-1.1834	-0.6606	-0.3695	-0.1428	-0.9585	0.7037	-1.4174	-0.6637	-0.8876	-1.6291	-3.0769	-0.4759	-2.9669	-0.4292	-1.0582
2001/4/27	1.5026	0.9063	-1.1334	1.2416	0.6729	0.332	0.6214	1.495	0.3603	-0.3885	-0.3463	0.3037	0.1198	0.5819	0.6677	0.7148	0.4839	0.1075	-0.1438	0.2673	0.6567	0.4459	-1.285	0	-0.3509	0.2463	1.0938
2001/4/30	0	0.1796	1.0582	0.0943	-0.6684	0.9926	0.5764	-0.3273	0.5128	-0.7242	0	0	0.4785	0.6612	-0.0737	0.5678	-0.7223	0.6443	-1.1519	0.311	0.5338	0.4439	0.3063	0.3415	-1.4588	1.4742	0.0962
2001/5/8	-5.0333	0.538	1.1344	4.9953	0.9421	0.4095	0.0819	1.3684	0	0	0.9729	0.4542	0.3571	0.821	4.056	0.0706	0.2425	1.3604	2.185	1.7715	0	0	1.5267	0.7488	1.6845	0	1.8016
2001/5/9	-4.9883	0.8323	2.0708	0.1795	0	-0.8157	1.2679	2.4838	-0.8163	-0.7295	2.4088	-0.1507	-0.8304	-1.2215	1.4174	-0.7052	1.2903	2.4737	-0.4277	-0.7833	1.2389	0.6944	-0.6767	0	-0.753	-0.1211	-1.345
2001/5/10	3.0353	-0.2948	1.268	1.7025	1.0667	-0.0822	-0.1212	0	-0.4115	0.5653	-0.4704	0.2264	0.1196	0.3298	-0.1398	2.1307	0.9554	0.5393	0.859	0.2193	-0.9324	0.1254	1.3626	0.8784	2.7314	1.697	-0.5979
2001/5/11	-1.5924	-1.0645	0	0	-1.1873	0.2469	-0.5257	1.6333	-1.343	3.4289	0.6077	0.6777	0.3584	1.479	0	-1.1822	-0.5521	-0.2554	0.2129	-0.1313	-0.3529	0.8766	1.1949	1.3396	0.5908	0.7747	0.6978
2001/5/14	-1.4563	-0.2391	0.2504	0.0881	1.8692	0.821	-0.0813	0.2592	-4.1885	-2.2283	1.0067	0.1496	2.381	0.4049	1.5395	-0.0704	0.3965	0.7682	0.9207	1.6214	0.9445	1.0552	0	1.3219	0	0.5322	1.6487
2001/5/15	1.8062	1.1983	-0.9159	-1.1444	0	1.2215	-0.4068	0.6722	-1.1475	-0.945	-0.4651	-0.5228	-0.2326	-0.8871	-0.3446	0.7042	1.4218	1.1944	-0.4912	-0.8193	1.8129	-0.3686	-0.2952	-0.6523	0.979	-0.4118	1.0813
2001/5/16	-0.8871	-0.5329	1.9328	1.1576	0.5242	-0.885	-0.6944	-0.3595	-0.995	-2.0202	-1.2016	0.3754	-0.5828	-0.4068	-1.2448	-0.2098	-0.3115	-1.6072	0.7757	1.3478	-0.1149	1.603	0.148	1.4445	-1.1149	-0.4725	0.4651
2001/5/17	-1.3019	-0.8929	-1.4015	-1.6725	-1.5645	-0.7305	0.4525	-1.4433	0.5583	0.8018	0.2703	1.0471	-1.1723	-0.9804	-0.8403	-0.6307	-0.9375	-1.5314	-1.3996	-0.9009	-0.9776	-0.6883	-0.0739	-0.7767	-0.9314	1.6617	-1.3426
2001/5/18	0.6595	0	0.4181	0.7162	0.2649	-0.4906	-0.7781	0.3138	-0.0555	-0.625	-0.5391	-0.148	0.2372	0.9901	1.2006	-0.7052	1.735	0	-0.6388	1.2554	-0.3484	-0.252	2.6627	2.4136	0.5443	0.7589	1.9709
2001/5/21	1.2285	0.9009	2.831	3.0222	-0.1321	0.5752	0.8254	2.1376	-1.1111	-0.8576	2.439	-1.1861	-0.7101	0.2451	2.582	1.4915	0	0.1296	1.1429	1.7529	1.2238	0.7581	1.0086	0.5096	-1.2839	1.7381	1.0124
2001/5/22	-1.2945	0.119	-0.8097	-0.9491	1.7196	-0.9804	-0.2865	-0.2042	-1.0674	-0.9227	1.5212	-0.3751	0.1192	-0.7335	-1.0204	-0.9097	0.4651	-0.1553	-0.8475	0.4202	0	-0.3135	-1.4265	1.3942	1.2006	-0.6834	-1.8223
2001/5/23	0.9836	-1.308	-2.449	-2.1777	4.6814	-0.9076	0.9852	2.5064	-0.7382	-1.1641	-1.3681	-0.8283	-0.5952	-1.8883	-1.6495	-0.7062	-1.0802	0	-1.1396	-2.636	-1.2666	-1.0692	-1.5919	-0.9375	0.7415	-0.8601	-1.6705
2001/5/24	-1.8669	-0.4819	0	-0.1781	-0.6211	-0.8326	-0.935	3.2435	-0.8581	-0.8245	-0.1321	-0.8352	-0.5988	2.3431	4.2628	-0.7824	0.546	-1.063	-0.4323	0	-1.2245	-1.335	2.2059	-0.8833	2.9931	0.2313	-0.6607
2001/5/25	-2.1505	-0.8475	-0.5858	0.7136	-1.125	-0.4198	-2.0517	-0.435	2.135	2.6722	-0.9921	1.4548	-0.3614	-0.6541	1.5416	-0.5735	-0.3103	0.7862	1.2301	0.3438	0.7084	-1.4175	-1.0791	2.2279	-1.5722	-1.6734	0.4751
2001/5/28	-1.0989	-1.221	-1.5152	0.7972	2.1492	0.3373	-3.3515	4.0291	3.3333	-0.0578	1.6032	-1.8113	-0.7255	0.1646	0.264	-0.3605	-1.323	-0.91	-1.4296	-1.3276	1.5826	1.0458	-1.5273	-0.8095	-2.3233	-0.8216	-1.4657
2001/5/29	1.453	0.618	-1.7094	1.9332	-0.495	1.2605	0.2167	0.6066	-0.2734	-0.463	-0.526	-0.9224	-0.2436	-0.493	-0.6583	0	-0.6309	0.656	-0.2901	-1.4323	1.9619	-0.3234	0.0739	0.3139	-0.2478	1.6568	0.5518
2001/5/30	-0.2527	1.4128	1.4783	0.3448	-0.1244	0	1.0813	-0.1391	3.8925	1.0465	0.2644	1.5516	1.221	2.8902	1.7893	1.1577	1.2698	1.6684	1.3091	1.277	0.0566	2.401	3.321	0.1252	3.3284	0.8731	1.1453
2001/5/31	-1.0135	-0.4846	2.6564	-0.1718	-1.1208	0.083	-0.7274	1.3005	1.4776	-1.1507	1.1866	-0.7639	-0.965	-0.1605	0.1302	0	-0.4702	-0.8974	-1.0768	-0.5652	-0.1131	-0.8238	-0.4286	1	-1.1058	0.577	-1.1559
2001/6/1	2.7304	-0.3652	-0.5008	1.3769	-0.3778	-0.4146	-0.431	-0.6878	-0.572	-1.1641	0.7818	-0.2309	-0.1218	-0.6431	0.1951	-0.5007	1.5748	1.0608	0.3628	0.3061	1.1325	-0.0639	0.8608	-0.495	0.3889	1.0327	-0.0716
2001/6/4	-1.3289	-0.5498	3.0201	-1.4431	1.2642	0.4163	-1.1688	2.4007	2.4582	0	0.8403	2.2377	0.2439	-0.5663	3.1798	2.9475	1.938	2.4322	2.2415	2.4847	1.9037	-1.6624	0.6401	-0.3109	1.7918	2.2714	-0.1672
2001/6/5	0.4209	1.0442	-0.3257	-0.6891	-0.4994	-0.1658	2.3215	-2.4797	0.3063	-0.0589	-0.641	0	2.7981	2.441	0.1887	-0.6983	-0.6084	-0.7748	-0.2122	1.0208	-0.7143	0.7152	2.0495	2.3082	0.6185	0.6108	0.2392
2001/6/6	1.9279	2.1884	-1.1438	1.3877	2.7604	0	0	-1.4332	-0.6107	1.2964	0.5806	-0.9057	-0.1183	0.2383	-0.8161	-0.7032	2.6014	0.8564	0.7087	-0.6316	-0.5534	0.0646	0.1385	2.1951	0.3783	3.1457	0.5489
2001/6/7	-1.727	-0.6544	-0.2479	-2.6518	-0.6105	1.6611	2.1404	0.6098	-6.042	-1.2216	0.7697	-0.457	-0.7109	-1.3471	0.3165	0.8499	-0.8203	-1.2488	-0.6334	0	-0.6121	1.0968	-1.8672	0.179	-1.0834	-1.0166	-1.0444
2001/6/8	-0.3347	-0.8982	-1.5742	-0.2636	-0.7371	0.4085	-0.7544	2.5175	-1.3624	0.0596	-0.5729	-0.153	-0.9547	-0.4016	3.7855	-0.5618	-0.7519	0.784	1.3456	-0.1271	-0.3359	-0.5743	-1.1276	1.7272	-0.8095	-0.5946	0
2001/6/11	-0.8396	1.2689	2.4411	0.793	1.1139	-0.2441	-1.3936	-1.2278	0.1105	-0.2382	2.1127	0.2299	-0.3614	-0.6452	1.459	0.2825	0.6818	-1.1543	0.988	-0.3818	1.4045	-0.2567	0.4989	-0.9368	1.7283	4.6765	-2.1588
2001/6/12	0.0847	0.0597	1.1504	1.7483	-0.2448	-0.0816	-1.2848	-0.0921	-0.9934	-0.8955	2.1317	0.6116	0.9674	0.487	-0.5992	1.7606	0.8277	0.2285	0.4892	1.661	-0.2216	-0.8366	0.4255	0.2955	1.8877	1.0909	0.0735
2001/6/13	1.0152	0	1.5435	0.0859	1.3497	0.2449	2.603	1.8433	0.0557	-0.7831	0.3069	0.9878	0.1198	1.0501	1.085	-0.0692	0.8209	0.076	1.1822	2.5555	-0.0555	-0.0649	0.9181	0.7661	0.9727	0.2055	1.0289
2001/6/14	-0.5863	-2.0871	-1.2	-3.6052	-2.1792	-2.1173	0.6765	-2.0362	-1.2256	-1.6393	-4.3452	-1.6554	1.0766	-0.0799	-4.8897	-1.7313	-2.9608	-1.7464	-3.1615	-2.3693	-1.7778	-0.6494	-2.7992	-4.2105	-1.7431	-4.0513	-1.8186
2001/6/15	-0.8425	0.5481	0.6478	0.9795	0.2475	0.0832	0.336	1.1547	-0.6768	3.2099	1.0877	0	1.6568	1.12	0.9404	-0.0705	0.8391	-0.7213	0.6388	0.7531	-0.509	-0.6536	0.144	0.6716	1.6807	1.8707	0.3952
2001/6/18	-4.2481	-2.1199	-3.2985	-4.0564	-2.4691	-2.0781	-2.5952	0.7306	-0.795	-1.6746	0	-1.7094	-1.7462	-1.5823	-4.7826	0.4231	-1.7398	-2.2833	-2.2567	-2.2425	-1.4781	-1.9737	-3.954	-2.9715	1.2397	-3.5152	-1.968
2001/6/19	-2.9281	1.2995	0.6656	1.1029	0.6329	0.3396	0.9454	2.2665	-0.0572	0.4866	-4.7468	2.6877	-0.5924	1.3666	0.3914	0.9831	0.6159	0.1593	2.2367	0.2974	0.8078	0.7383	1.0479	0.625	-0.4535	0	-1.0038
2001/6/20	-1.4625	-0.8552	-1.405	-1.7273	-0.6289	0.2538	-1.2346	1.0638	-1.6037	0.0605	-1.3289	-1.2317	-1.0727	-0.3172	-2.1442	-1.1283	-0.5356	-1.4051	-1.8349	-0.6777	-0.8014	0.7328	-0.0741	0.0621	-3.3713	-0.3263	0.507
2001/6/21	0.8349	0.801	0.2515	0.9251	1.2658	0.5907	0.819	-1.5351	0.9895	0.8469	1.0101	0.2338	0.4819	1.2729	2.0584	0.214	2.3077	0.9949	0.7908	0.3412	0.6924	-0.9259	1.6308	1.1794	0.943	2.5641	1.034
2001/6/22	2.5759	0.1834	1.3378	1.5582	1.125	0.1678	1.1116	-1.0245	1.4986	-0.12	1.2	0.2333	0.3597	-0.3142	0.1301	0.2135	0.2256	1.1715	0.4993	1.0625	-0.6877	1.7356	0.2918	-0.3067	-1.0276	0.2128	0.9236
2001/6/25	-1.6143	1.8914	1.0726	1.444	1.2361	0.5863	0.3805	3.9604	0.0568	-0.3003	2.1739	-0.0776	0	1.4972	4.0936	1.2784	2.0255	1.7895	3.4067	2.4173	2.9429	-0.7874	1.3091	1.5385	2.2652	1.0085	0.8657
2001/6/26	-0.7293	1.0909	0.3265	-0.4448	1.4652	-0.5828	-0.2527	-1.5584	-0.454	-0.6024	-0.3868	1.0093	0.2389	1.0093	0	-0.2104	0	0.3102	-0.0686	0.0828	-0.1121	-0.1323	0.1436	0.303	-0.7383	-0.3153	0
2001/6/27	0	-0.7194	2.8478	0.6256	1.083	0.67	0.549	0	-1.1403	-0.4848	0.5178	-0.538	-0.5959	-0.3075	0.6242	0.9838	-1.3971	2.0619	0	-0.9516	-0.4489	-0.7285	0.0717	1.2085	-1.3017	-0.5271	-1.5694
2001/6/28	4.9587	0.1812	-1.5823	-2.0426	-0.9524	-0.8319	-0.966	-0.6157	-0.9804	3.106	-2.6401	-0.6955	-0.4796	-1.9275	-2.0599	0.0696	-0.522	-0.7828	-1.9231	-0.0835	1.5784	0.3336	-1.2894	-0.6567	1.6957	-1.1659	-1.3204
2001/6/29	-1.1374	0.6631	-0.7235	5.8024	-0.3606	-0.5034	-0.4241	-0.177	-0.6989	2.0083	0.0661	-0.3113	0.6024	0	0.2549	-0.6259	-0.4498	-0.1273	0.3501	-0.5853	-0.4994	-0.1995	-1.3062	-0.9014	-0.5558	-0.2681	-0.1515
2001/7/2	-1.5929	-0.1796	1.2955	-0.2571	-0.8444	-0.6745	-0.9796	-1.2411	1.0557	0.579	-0.1322	-0.0781	-1.0778	-1.4151	-2.4793	-1.5395	0.0753	-1.8349	-0.8374	-0.3364	-0.725	0.0666	0.7353	-1.698	-1.537	-2.2581	-1.1125
2001/7/3	0.7194	-0.4199	-0.8793	-0.2577	0.2433	-0.4244	-0.5161	-0.1346	0.9867	-0.0576	1.1913	-0.1563	-0.1211	0.7177	0.7823	0.5686	-0.2257	0.4933	-0.7037	0	-0.5056	0	0.7299	0.3701	-0.3784	0.6601	1.841
2001/7/4	-0.2679	-0.241	-1.2903	-0.4307	-0.3641	-0.5115	-0.1729	-1.1236	-1.2644	-2.0737	-1.2426	1.252	-0.1212	-0.8709	-1.0996	-0.7774	-0.1508	0	0.3544	-0.3797	0.3953	0.1332	-1.2319	-2.6429	-0.8072	-0.8743	-1.0796
2001/7/5	0.1791	-1.2681	-2.8595	-1.6436	-0.7308	-1.371	-0.2599	-0.1364	0.291	1.7647	-2.8477	-1.2365	-0.3641	-1.8371	-1.3734	-0.4274	-1.5106	-0.465	-1.2006	-2.1177	1.5186	-0.5984	-2.7146	0	-2.585	-2.3153	0.0761
2001/7/6	-0.8043	-0.5505	-0.841	-0.7036	0	0.2606	-0.0434	-0.4096	-0.5223	-0.6358	-0.0682	-0.5477	-0.3654	-0.4882	-0.0663	-0.5722	-0.9969	-0.0779	-0.5004	-0.6923	0.2216	0.2007	-0.3017	0.1894	-0.7371	0	1.192
2001/7/9	-1.0811	0	1.2723	-0.0886	0.2454	0.1733	-0.5213	-1.4625	1.0502	-0.5236	-0.4093	0.4721	-0.8557	-0.2453	1.0617	0.0719	0.3098	2.0519	0.6466	1.3943	-0.387	0.6008	0	-2.2054	0.0495	-0.6208	-0.7769
2001/7/10	1.8215	0.246	1.5913	0.9752	0.9792	0.9516	0.393	1.7161	1.3279	2.3392	0	1.2529	0.3699	0.6557	1.9698	0.3595	1.1583	-0.1527	0.3569	-0.3868	2.2752	0.2654	1.7398	1.2242	1.9792	1.5332	0.5304
2001/7/11	-0.2683	-0.5521	-2.061	-0.7024	-1.697	-0.9426	-0.8699	-0.0456	-0.5128	-1.0857	-1.9178	-1.0828	-0.3686	-1.3844	-2.1249	-1.0029	-1.7557	-0.5863	-1.138	-0.2588	-0.7054	-0.728	-1.1896	-0.3819	-1.8923	-0.1119	-0.7789
2001/7/12	-0.7175	0.1234	-0.0842	-1.1494	-0.6165	0.2595	-1.3602	-0.4562	-0.5727	0.8666	0.4888	0.4691	-0.4932	0.0826	0.0658	-0.7236	0.0777	-0.6154	-0.2158	-0.9083	-0.1093	-0.6667	0.8277	0.1278	0.1978	0.224	-0.1519
2001/7/13	-0.813	-0.1848	-1.1794	-0.1789	-0.1241	-0.6903	0.7562	0.4125	0.0576	0.5727	1.9458	0.1556	0	-0.5776	-0.1315	0	0	-0.9546	0.2884	-0.4801	-0.2188	0	-0.8955	-1.8507	-0.3455	0	-0.0761
2001/7/16	-4.1894	-2.4691	3.4101	-2.0609	0.1242	-0.0869	-2.1634	-0.0456	-0.6333	-0.7403	-1.4997	0.0777	-1.9827	-0.5809	-1.2508	0.4373	-0.9317	6.6424	0.5751	-1.7544	1.9189	-1.3423	-1.0542	0.7152	-1.3868	-1.1732	-0.736
2001/7/17	-2.5665	-1.0759	0	-0.5489	-0.3722	-2.6087	-2.5271	0.3653	-0.2317	-0.2869	2.9758	-1.1646	-0.5057	0.6678	-0.8667	-1.5965	-1.0188	0	-0.7863	-0.9821	0.4841	-1.0884	0.1522	0.7101	-0.4018	-1.4132	-0.946
2001/7/18	0.7805	0.128	-0.5771	0.736	0.8717	0.0893	-0.9259	0	0.1161	0	0.4032	0	0.7624	0.2488	-0.807	0.5162	-0.5542	2.5159	-4.8271	0.7665	0.3747	-0.2751	-0.4559	0.5128	0.0504	-0.4014	0.697
2001/7/19	-1.1617	-0.5112	-1.3267	1.3699	-0.3704	-0.7136	2.5701	-0.182	0.116	-0.1726	1.2048	-0.3142	-0.5044	-0.1654	1.0169	-0.0734	0.7962	1.2866	0.9084	0.8054	-1.2267	2.069	0.458	0	1.8145	0.6333	-0.3881
2001/7/20	0.7835	2.0552	5.4622	1.4414	2.2305	4.0431	-1.0934	-1.0027	0.1159	1.3256	0.5952	1.9701	1.3942	1.1599	2.2819	0.8811	0.9479	0.6587	0.6752	3.9503	1.1339	1.8243	2.2036	0.3827	0	2.1739	1.5584
2001/7/23	1.069	-1.1957	2.0717	-1.2433	0.8485	0.1727	0.2764	-1.2431	-0.3472	-1.3083	0.263	3.0912	-0.625	-0.6552	-1.0499	-0.3639	-0.1565	-0.9114	-0.8942	-0.5978	-0.4805	0.5309	-0.0743	1.7789	-0.5941	-0.8399	-1.023
2001/7/24	-2.1154	-1.7197	-1.5613	2.7878	-2.0433	-0.7759	-1.1484	-3.0303	1.9744	-0.8646	-1.8361	-1.1994	-0.8805	-1.8961	-2.3873	-1.6801	0.0784	-3.0425	-1.1278	-0.6443	-4.0236	-0.6601	-2.1577	-1.8102	-1.3944	-1.1293	-2.4289
2001/7/25	-2.554	-0.5185	0	-0.5249	0	-0.0869	-0.0929	-2.0673	0.5125	-1.8605	-1.8704	-1.1381	-0.8883	-2.2689	-4.5516	-0.5201	-2.2709	-0.9243	0.076	-0.7782	-1.0061	0.3322	-1.9011	-0.0636	-1.0101	-1.7133	-2.9661
2001/7/26	-3.629	-0.1954	-1.6653	-0.2639	-1.1043	-2.087	-3.7209	0.3927	2.4929	-0.0592	-0.6127	0.4605	-1.0243	-1.8917	-0.7117	-1.2696	-0.4808	0.6384	-1.6717	-3.1373	-1.2987	-2.1854	-2.7132	-0.9542	-2.9592	0.4067	-0.2183
2001/7/27	-3.3473	-1.6971	-0.4839	0	-0.7444	-0.9769	-3.7198	-0.1467	2.0453	-0.4149	0.4795	0.6112	0.3881	-3.2428	-0.5735	-0.9834	0.5636	-1.6345	-3.6321	0.09	-2.2311	0.1354	-1.5936	-3.3398	-1.9453	-1.1574	-1.6958
2001/7/30	-4.9784	-8.3665	-8.1037	-9.1711	-5.25	-6.7265	-8.4797	-5.191	-3.0878	-5.1786	-5.5896	-6.3022	-6.8299	-8.6051	-7.354	-6.0351	-5.9247	-5.4563	-7.7787	-6.1124	-4.6226	-2.5693	-4.6964	-6.0465	-6.059	-6.3817	-8.1803
2001/7/31	-4.6697	-1.5942	-0.3527	-3.0097	-2.1108	-3.4615	1.261	-1.2913	-4.4159	-1.4438	-1.9495	-1.0535	-2.4896	-0.6938	-2.179	-2.7642	-2.383	-0.3148	-2.2609	-2.6328	-0.6135	-3.1922	-1.6143	-1.2023	0.3425	-2.3765	-2.7273
2001/8/1	5.0179	2.8719	3.6283	3.9039	4.0431	3.3865	2.653	4.0816	-0.5263	4.586	3.0928	3.276	3.5461	4.0918	4.6937	3.3445	3.5745	2.9737	3.8256	3.884	2.5309	3.2258	3.7133	3.2928	4.8919	3.8437	5.296
2001/8/2	-1.7065	-1.2169	-1.281	-1.8304	-1.5544	-1.1561	-2.3734	-1.9608	1.7049	-0.7308	-1.1429	-1.1895	-2.0548	-1.2464	-0.5319	-1.6181	-2.3569	-2.8878	-1.0283	-1.1358	-1.6857	-1.3889	-1.8318	-0.5544	-1.0304	-1.3572	-1.8343
2001/8/3	0.1157	0.2899	0.519	-0.4907	0.5263	1.0721	0.8644	0.8718	-1.7341	0	0.9393	-0.5618	0.2797	0.9709	-1.6043	-0.3289	0.7759	0.2105	1.2121	-0.6702	1.8371	3.169	4.665	-0.3484	-0.274	1.1882	0.2411
2001/8/6	-4.8555	-5.9971	-3.012	-4.0434	-2.8796	-3.1823	-3.6422	-2.1861	-0.0588	-1.4724	-2.0759	-2.4213	-4.1841	-4.6154	-3.1056	-7.5908	-3.1651	-2.9149	-4.2772	-2.9398	-4.991	-1.7065	-2.3501	-3.9161	-2.7473	-2.843	-5.1714
2001/8/7	-0.3645	-0.0769	-2.2183	0.4111	1.8868	1.3944	-0.667	2.5468	0.0589	0.3113	0.5117	2.8122	0.2911	2.621	2.3237	1.9643	2.2968	1.4606	0.8937	0.2483	1.5823	0.2778	2.9046	2.329	2.2599	1.4631	1.7438
2001/8/8	-0.4878	1.8462	0.9074	-0.6141	-0.6614	-0.6876	2.5741	0.7603	0	-1.7381	-0.2182	-0.0805	0.1451	-0.4912	0.1566	1.1384	0	-0.9597	-0.2657	1.2878	-0.4361	-0.277	0.7258	0.2134	-0.7735	0.3135	1.9009
2001/8/9	5.0245	2.6435	4.4065	2.3687	2.3968	1.088	4.0371	3.9738	4.6471	1.2003	2.7697	0.9662	1.8841	0.9872	0.9382	2.2511	2.5907	2.6649	1.9538	3.912	2.7534	1.9444	0.6405	1.7033	1.9488	2.1875	0.948
2001/8/10	5.0175	3.0169	0.8613	1.3078	0.3901	1.7613	1.1012	1.9836	4.0472	0.437	1.0638	0.638	1.707	1.955	1.5492	1.1854	0.1684	0.7604	4.0941	0.6118	1.218	0.0681	0.6364	1.1863	1.9115	1.0398	2.6659
2001/8/13	5	0.3571	-0.5124	-0.8937	-0.7772	0.0962	-0.6743	-0.8065	-0.5943	-0.1865	-1.0526	-0.7132	0.979	0.0959	0.4577	0.9205	-0.3361	0	-0.1674	1.5435	-0.4813	-1.2934	-0.7115	-1.0345	-0.1608	-0.5448	-0.0295
2001/8/14	4.9735	-1.9217	-0.4292	-1.8036	-0.1305	-2.1134	-2.2977	-1.0043	1.087	-0.9963	1.4184	-1.1173	-0.1385	-1.5326	-2.126	-2.2388	-1.0961	-1.3791	-0.2515	-2.0728	0.6651	-1.2414	-2.2293	0	-1.825	-1.339	-2.4793
2001/8/15	1.5121	0.7257	0	0.9184	0.2614	0.8832	0.8017	0.7246	1.9355	0.566	0.4895	0.2421	-0.4161	-0.1946	0.2327	1.5267	0.4263	1.847	0.5042	1.4111	-0.0601	-0.2095	0.57	0.3484	-0.8748	0.3085	1.3317
2001/8/16	0.1986	-2.1614	-1.7241	-0.4044	-1.043	-1.2646	-0.8484	-0.7674	0.1055	-0.6879	-1.4614	-0.7246	-1.3928	-2.0468	-1.935	-1.0025	-1.1885	0	-1.5886	-1.2059	-1.9832	0.2099	-1.2146	-1.3194	-0.7722	-1.968	-2.4492
2001/8/17	-1.7839	0.2209	-0.0877	-0.5076	-0.7905	-0.2956	-0.5348	0.5317	0.6322	0.8186	-1.9068	-0.2433	-0.7062	0.2985	1.4996	-0.6751	-0.1718	0.829	-0.6797	-0.1878	-0.1839	3.7709	-0.1639	-0.3519	-1.1673	1.2547	0.5818
2001/8/20	5.0454	1.0287	0.0878	-0.5102	0.9296	0.8893	-0.2688	-0.4808	1.5183	-0.6871	0.072	-0.2439	0.569	2.1825	1.1664	0.6797	0.8606	1.6958	0.0855	0.6585	0.9828	-0.7402	1.4778	1.5537	0	0.5576	-0.0913
2001/8/21	4.9952	1.0909	-0.7895	1.5385	0.5263	-0.1959	1.9946	0.628	0.1031	-1.8239	0.5036	0.0815	0.5658	-0.7767	-0.2306	0.6751	0.5973	-0.0253	0.7692	0.7009	0.3041	1.6271	0.4854	0	2.081	0.3081	1.7672
2001/8/22	4.9405	-0.3597	-2.5641	-2.5253	-2.0942	-1.5702	-0.8985	-2.4964	0.9274	1.4734	-1.7895	-1.0586	-1.5471	-1.6634	-2.0801	-1.1735	-0.933	-0.8087	-2.4597	-1.9026	-2.6076	-1.6011	-1.9324	-0.904	-1.4876	-1.7199	-2.3653
2001/8/23	-3.313	0.5054	2.2686	0	-1.0695	0.2991	0.5867	-1.3786	0.9699	0.1894	0.0729	-0.1646	-0.2857	-0.0995	0.5507	1.2723	0.2568	0.4586	-0.1739	0.0946	0.934	-0.5424	0.0821	-0.0702	-0.6711	1.625	-0.092
2001/8/24	4.8693	-2.5862	-1.5084	-1.658	0.1351	-0.6958	-1.9618	0.4993	-0.0506	-0.5041	-0.1457	-0.4946	0.1433	-1.2948	-1.7997	-0.7538	-1.281	0	-0.0871	-0.2836	-0.4935	-1.4315	-1.0664	-0.9831	-0.9009	-1.353	-1.5347
2001/8/27	1.2898	-0.59	-3.6036	-5.7956	-4.5884	-4.7047	-4.1103	-0.8942	-0.5564	-1.3933	-3.0635	-4.2254	-2.5751	-4.7427	-4.3028	-2.7004	-1.9031	-5.5541	-1.3078	-3.3175	-3.2858	-2.4896	-3.1509	-3.4043	-4.4318	-2.7431	-3.4289
2001/8/28	-5.0085	3.0415	1.4019	-0.1119	1.1315	-1.3655	-0.9588	0.5514	-0.9156	1.0276	-0.3762	-0.519	-0.8811	-0.8475	0.9992	-0.6938	1.8519	2.1214	2.2085	0.9804	3.5256	1.1348	1.7123	2.4229	1.6647	2.5641	2.6469
2001/8/29	1.3405	-0.072	-0.9217	0.112	-0.2797	0.7455	1.7084	-0.2493	0.77	0.3179	1.9637	0.1739	0.5926	0	-0.6595	0.8734	-0.5195	-0.3944	0.605	-0.0485	0	0.6311	0	-1.4337	0.5263	-0.625	-0.8491
2001/8/30	-4.1446	0.2161	-2.0465	-2.349	-1.5428	0	0.5039	0.3498	0	0.0634	-1.2593	-1.9097	-0.8837	-1.2821	0.166	-0.0866	-1.6536	-1.2936	-1.4605	-0.6799	-1.1146	-0.6272	-0.6734	-1.0909	-1.9197	-0.6289	-1.3321
2001/8/31	-4.9678	-0.1438	0.2849	-0.3436	0.4274	0	-0.5571	-0.3984	0.0509	0	1.2753	-0.0885	0.4458	0.6494	-0.58	-0.5199	-0.177	1.3105	-0.6975	0.7824	0.6262	-0.9818	-0.0847	0.6618	0.6524	0.3165	0.0321
2001/9/3	5.0339	0.6479	-4.3561	0.8046	-0.4255	-1.2685	-0.2241	1.1	-0.5092	1.14	-0.2222	-1.6829	-0.7396	-1.3978	-1.1667	-0.9582	-1.4184	-2.5871	-1.4047	-0.5822	0.0622	0	0.5089	-1.3879	-2.1803	-1.4511	-0.1928
2001/9/4	4.8848	2.289	3.1683	2.6226	2.1368	2.7837	1.2353	1.3848	0.7165	1.8785	2.4499	5.4054	1.0432	2.9444	2.6981	1.6711	2.2482	-1.2009	2.4043	2.1962	2.1766	1.6289	2.5316	2.6667	3.012	2.4968	3.6381
2001/9/5	-1.9332	-0.9091	0	1.2222	0	0.7292	0.2219	-0.1951	-0.4573	-0.5532	0.4348	-1.9658	0.59	0.7415	0.2463	1.5571	-0.3518	-0.2338	0.6087	0.382	0	-0.9756	0.2469	0.5772	1.0526	-0.1249	-0.0311
2001/9/6	-3.1362	-0.494	0	-1.2075	-0.2789	-1.4478	-1.0515	0.3421	-0.5615	-0.4326	-0.7215	0.2616	-0.5865	-0.6309	0.3276	1.7036	1.2357	-0.5623	-0.1729	-0.666	-1.1564	0.3519	-0.2463	-1.4347	-0.7523	0.4378	-0.6837
2001/9/7	-0.185	-2.4823	-4.0307	-5.4444	-2.3776	-2.2036	-0.8949	-3.3609	-0.1027	-0.807	-3.1977	-2.6957	-1.9174	-3.5979	-3.7551	-3.4338	-5.231	-5.5608	-3.1169	-2.0594	-1.3547	-2.3142	-3.2099	-5.0946	-2.8571	-2.8643	-3.0038
2001/9/10	2.4096	2.7636	3.2	3.2902	4.5845	2.4678	1.0158	1.2097	0.5653	-0.6258	2.3273	2.5916	0.4511	2.3052	2.6293	2.8621	1.6559	-0.6986	1.8767	2.7384	2.0599	1.5793	2.6361	0.8436	3.2413	2.5	2.3871
2001/9/11	0	-0.4246	-0.2907	0.6826	0.5479	-0.5236	-0.9497	0	0.3066	0.8816	0.4402	-0.6098	0.2994	1.073	-0.0826	1.0961	3.8914	0.2513	1.3158	0.3808	0.7339	-1.6961	0.7457	0.2281	-0.2907	0.7505	-0.063
2001/9/12	-4.3439	-1.99	-2.4295	-1.9209	-2.5886	-2.5263	-0.4512	-2.241	-0.8151	-1.2484	-2.2644	-1.3146	-2.3881	-1.9108	-1.9851	-3.0025	-2.9617	-2.9073	-3.3766	-1.944	-1.9429	-2.1567	0	-2.959	-0.5831	-1.9863	-1.6709
2001/9/13	0.2838	-0.5076	0	-0.8065	-0.2797	-0.108	-0.7365	-0.0509	0.3595	-0.7585	0.7474	-1.0657	0	-0.974	0.2532	0.258	0.4488	-1.0325	-0.9857	-0.4352	-0.6192	-1.8369	-1.3158	0.0782	0	-0.19	0.545
2001/9/14	-5	-0.8746	-1.5936	-1.7422	0.7013	-0.7568	0.2283	-2.6504	-0.2047	-0.1274	-1.3353	-0.2693	-2.1407	-1.2022	-2.3569	-0.9434	-1.6086	-1.4085	-1.5385	-1.6513	-0.4361	-1.1976	-0.25	-5.8594	-0.5865	-0.8249	-1.3712
2001/9/17	-4.9652	-3.2353	-3.7449	-5.0827	-2.3677	-3.0501	-1.139	-1.8848	-0.4103	-0.3189	-1.4286	-1.9802	-3.9063	-3.7611	-3.1897	-2.5974	-2.9064	-4.7619	-3.4926	-0.4444	-1.4393	-4.8485	-2.005	-3.9834	-2.5369	-3.7108	-2.1339
2001/9/18	2.8213	0.8359	-0.5258	1.7435	0.9986	1.0112	0.1152	0.5336	0.4119	-0.3199	0.9153	0.7346	0.3252	2.069	0.8905	0.6222	0.3742	-1	0.5714	0.6944	0.6349	0.3185	1.4493	1.9879	1.0291	0.7309	1.1232
2001/9/19	-4.1667	1.2057	2.8541	0.9792	0.4237	0.7786	-0.4603	2.5478	-0.1026	1.2195	0.6803	1.0939	0.3241	1.2387	1.0591	1.4134	2.1435	3.0303	1.7992	0.8374	2.7129	1.3492	0.8403	1.1017	1.3781	1.2533	3.4956
2001/9/20	-0.8484	-0.5212	-1.6444	-0.6061	-0.4219	1.4349	0.578	0.3623	-0.3593	-0.4439	-0.2252	-0.2705	0.4847	1.2236	0	-0.0871	-1.1861	1.5251	-0.8372	-1.1236	-1.2899	0.1566	0.3333	0	0.591	-1.1075	-1.6414
2001/9/21	-2.139	0	-1.4629	-0.8537	-1.1299	-0.6529	-0.6897	-1.8566	0.2576	0	-0.9782	-0.9042	-0.9646	-2.1978	-1.048	-1.8309	-2.0314	-1.9313	-1.2195	-0.4941	-0.56	-0.7819	-0.3418	-1.5926	-1.8214	-1.1858	-0.4493
2001/9/24	0	-1.5719	0.2121	1.353	-1	-1.862	0.4051	0.1576	-0.2569	-0.8917	-1.2158	-1.3686	-0.3247	0	-0.7944	-0.444	-0.8483	0	-1.2346	-0.1986	-1.3767	-1.7336	-1.458	-0.7666	1.0772	-3.9333	0.2579
2001/9/25	-1.6393	0.7605	0.1058	-1.335	-1.1544	1.0045	-0.8069	0.9444	-0.7213	0.2571	1	0.7401	0.3257	0.8989	-0.5338	0	1.1407	0.547	0.5769	0.0995	0.2538	2.1652	-8.007	0.3433	0.5921	0.9715	0.7717
2001/9/26	-5	-0.6038	0.3171	-2.706	-3.2117	-1.4365	-1.6851	-2.5468	-1.0898	-0.5769	-1.904	-1.1019	-1.7857	-1.2249	-0.9839	-0.8029	-3.6654	-0.9249	-0.3824	0.497	-1.1392	-3.7677	-3.0274	-1.0265	-1.8246	-0.756	-1.372
2001/9/27	0.3509	-0.8352	2.9505	-2.0228	-0.4525	0	-0.4137	-1.28	1.2067	0	-1.0093	-1.1142	0	0.1127	-0.271	-0.1799	-0.7805	-1.0983	-2.975	-0.3462	-0.128	0	0.4878	0.2593	-0.1799	0.9695	0
2001/9/28	5.0117	0.0766	0.1024	-0.129	1.3636	1.009	-2.5519	1.8909	0.7258	0.5803	-0.1569	2.6291	0	-0.1126	0.9058	0.3604	-0.885	0.8884	0.6924	-0.3474	0	3.752	-0.7767	1.7241	-9.97	-1.0288	0.8735
2001/10/8	3.4406	-2.1423	-4.2945	-4.0052	-1.4948	-1.4428	-4.933	-1.9088	-0.4632	-0.9615	-1.0212	-2.1958	-1.9835	-2.8185	-2.8725	-4.4883	0	-0.9356	0	-2.8884	-1.6026	-1.6509	-2.1526	-2.0339	-10.0067	-3.0492	-1.5074
2001/10/9	-0.2146	1.0164	1.9231	4.8452	0.3035	1.1261	1.6015	1.5135	0.3102	0.7767	0.1587	-0.0935	0.6745	1.1601	1.6636	0.5639	-0.7937	1.3333	-1.0806	0.2564	0.3909	0.3197	0	1.5571	2.0756	1.1437	0.2931
2001/10/10	-4.4086	-3.7926	-3.1447	-1.1553	-4.6899	-3.118	-3.4678	-2.1832	-0.5155	-2.3764	-4.7544	-4.6816	-4.0201	-4.3578	-5.4545	-4.2056	-6.2	-2.4123	-6.2562	-6.2916	-4.4776	-3.5857	-2.3	-7.7513	-4.1394	-5.7244	-7.4675
2001/10/11	-2.9246	-1.8504	-5.9524	-4.1558	-3.1746	-3.4483	-2.1555	-5.6614	-1.0363	-5.5921	-8.5691	-0.7859	-2.7923	-2.6379	-2.8846	-2.9268	-5.0107	-1.3483	-3.6017	-2.8384	-3.4647	-2.4793	-0.7165	-3.0471	0	-2.6237	-4.0702
2001/10/12	1.9699	1.9672	2.3015	2.981	3.4426	2.1429	2.737	3.116	0.9948	1.0453	4.6406	2.4752	1.9749	2.9557	3.6634	3.3166	2.9181	5.41	3.8462	2.5843	1.0556	4.2373	3.1959	2.6667	6.7424	4.0031	2.2312
2001/10/15	0.5682	-1.6881	0.3375	0.5263	-0.4754	0.2331	0.8447	0.1119	0.2074	-0.2069	-0.8696	-0.7729	-0.8803	0	-0.8596	-0.4864	0.6543	-1.5667	0	-2.4644	-1.8106	-0.9756	-0.999	-1.8553	0.3549	-0.8142	-0.8587
2001/10/16	3.6158	-1.8806	-3.2511	-1.4398	-1.2739	-1.5116	-2.1263	-1.062	-0.3104	-1.8659	0	-1.6553	-1.0657	-2.3923	-3.1792	-2.4438	-2.4919	0.9879	-2.2222	-0.8984	-1.3475	-0.9852	-0.9073	-1.5123	-3.1117	0.2985	-2.6705
2001/10/17	-3.8168	1.0833	-1.7381	-1.992	0.1613	0.5903	-2.37	0.226	-0.3633	-2.8873	-0.614	0	-1.0772	-1.5931	0.398	-0.7014	-0.5556	-0.1087	-1.2987	-3.2295	0.5032	-0.4146	-0.2035	-2.3033	-1.0219	0.4464	-1.1865
2001/10/18	-2.4943	-2.3083	-1.4151	-0.1355	-1.2882	-0.5869	-0.0674	-0.3382	0.4167	-5.0036	-3.5305	-0.7921	-1.6334	-0.9963	-1.7839	-0.8073	-1.1173	-2.8836	-0.7675	-0.7026	-1.9313	-1.582	-1.631	-3.1434	0	-3.037	-1.0131
2001/10/19	-1.5116	-2.7004	-5.5024	-3.9349	-2.9364	-3.66	-2.2942	-2.2059	-0.6743	-4.2748	-5.3065	-2.8942	-4.6125	-3.522	-4.1372	-5.0865	-3.5028	-2.8011	-3.3149	-4.5991	-2.1152	-3.8917	-3.6269	-5.5781	-3.2448	-3.285	-6.4443
2001/10/22	-3.778	-0.3469	-5.9494	-5.226	-1.1765	-0.7353	-5.4558	-8.2128	-2.0888	-2.3923	-3.3816	-2.3638	-2.7079	-1.1734	-7.5789	-4.3944	-6.2061	-5.4755	-4	0	0	-6.8662	-3.2258	-4.6187	-1.6768	-4.5024	-4.1734
2001/10/23	5.0307	10.0087	9.9596	9.9851	10.034	10	10.0073	0	10.0267	9.9673	10	10	9.9404	10.0264	10.0228	9.9776	9.9875	10	10	10.0124	9.9851	10.0189	10	10.0225	10	10.0083	10.0211
2001/10/24	2.2196	0.8703	7.7111	4.4715	1.7002	2.2447	4.9137	10.0189	-4.0233	-1.1887	6.4545	2.2967	9.9458	4.0767	9.8344	4.1794	7.2645	2.1619	6.71	5.5618	2.981	7.4742	4.1414	7.7789	5.8492	6.6917	9.9923
2001/10/25	-0.2286	-3.9216	-3.4091	-3.5019	-3.3435	-3.2931	-3.6709	1.4891	-0.5556	-3.8346	-4.6114	-3.8354	-4.4408	-3.9171	-4.6183	-3.7182	-4.7619	-2.4959	-4.3611	-3.9915	-3.8816	-3.757	-3.1038	-1.5195	-3.4621	-4.0874	-1.8868
2001/10/26	0.5727	0.3265	0.9412	-0.5376	-1.1006	-1.0216	-1.0512	0	-0.3047	0.7819	0.9848	-0.3891	-2.4096	0.2398	-0.1976	2.0325	-0.8889	-0.2782	0.3181	2.6053	4.7228	-0.7475	0	1.8322	0.6897	2.1308	-1.9587
2001/10/29	2.6196	0.895	1.9814	2.7027	1.7488	0	2.7888	1.5801	2.1396	4.1893	4.5213	1.2695	2.6455	1.9139	2.5743	1.5936	2.8027	1.1719	1.6913	0.2701	-0.1307	1.2552	1.2012	10.0379	2.1918	1.1511	1.1987
2001/10/30	-1.8868	-0.7258	-2.6286	-0.9211	-0.9375	3.3257	-1.4858	-0.3889	3.591	-0.7446	0.2545	-1.4465	-0.6873	-1.5258	-1.2548	-1.4706	-0.8724	-1.2686	-2.7027	-0.7543	-1.8325	-1.405	-0.4946	-0.7745	-2.0777	-1.7781	-1.6511
2001/10/31	-1.4706	-0.5686	-0.5869	-1.4608	4.5741	-0.333	-0.9836	0.3346	-1.4444	-0.3001	-0.5922	-0.3914	-0.519	0	0.6843	-0.597	0.5501	0.3352	-0.1068	-1.4658	1.2	-0.2515	0.1988	4.0763	0.616	0	-1.4234
2001/11/1	0.9185	1.7157	2.2432	2.0216	-1.0558	1.0022	-0.3311	1.0561	-0.977	5.2671	1.1915	1.1788	1.7391	2.3838	1.9417	1.2012	0.9847	1.6147	2.3529	0.8264	-0.0659	0.8403	1.2897	-0.75	0.7483	1.3034	1.555
2001/11/2	2.6166	-0.4819	-0.2309	3.6988	0.6098	0.3308	0.598	0.33	-0.296	-0.9292	-0.9251	-0.3883	-1.0256	0.3492	1.2381	0.2967	-0.4334	-1.4795	-0.1045	-1.0929	-0.2637	-0.5833	-1.4691	-1.8472	-1.7556	-1.787	-1.1666
2001/11/5	-0.3326	-0.6457	0.6944	2.9299	0.1515	-0.3297	0.9247	-0.8772	-0.1484	2.0924	-1.0187	-0.6823	-1.3817	2.5522	-1.0348	-0.8876	-1.0881	0.1112	-1.4644	-1.2155	1.2558	-0.4191	0.1988	-2.3952	-0.9622	-0.8006	-1.9181
2001/11/6	-3.2258	0.3249	0	-0.3713	-1.6641	-1.6538	-1.0471	0.4425	-0.1982	-0.9894	0.3431	0.0981	-0.1751	-1.2443	0	-1.4925	-0.5501	-0.2778	-0.7431	-0.4474	-0.7833	-1.0101	-0.6944	-0.8764	-0.4164	0.8804	-0.2633
2001/11/7	-4.9425	-4.3725	-7.4713	-7.5776	-4.6154	-6.1659	-4.7619	-6.2225	-0.7944	-1.3562	-4.7009	-4.6078	-5.9649	-5.8419	-5.5133	-4.7475	-5.8628	-4.6797	-6.5241	-5.3933	-5.7895	-5.8673	-5.4945	-9.4607	-7.3171	-6.5455	-5.8446
2001/11/8	-1.3301	1.6935	1.2422	4.4355	1.7742	0.9558	1.0417	5.0499	-0.1502	3.2562	-0.4484	0.7194	1.1194	0.6083	0.3018	0.4242	1.4101	0.7598	0.4577	0.0594	0.3492	-0.3613	0.9514	2.0508	1.4286	0.3891	1.0412
2001/11/9	1.5931	0.0833	0.8589	5.0193	0.1585	0.9467	1.0309	2.4036	-0.1003	0.9811	0.3604	3.2653	2.0295	3.2648	1.2036	1.2672	1.5064	1.2761	2.0501	1.6024	1.2526	0	5.5497	0.4785	0.6672	0.6202	1.8629
2001/11/12	-2.4125	0.2496	-1.0949	-0.3676	-2.5316	-0.5862	0.068	0.3821	0.8028	-2.7759	-0.6284	-0.8893	0	0.2342	-1.2884	-0.7299	0.3425	-3.2073	-1.6741	-0.8178	-1.7182	0	0.0992	1.0476	-0.81	-0.6934	-2.5681
2001/11/13	-4.6972	-0.4979	-0.738	0.738	0.1623	1.8868	-0.6798	-1.6313	0.3484	-2.2841	-0.7227	-1.6949	-0.7233	0	0.502	-0.105	-0.6826	-0.6509	-1.2486	-1.649	-0.0699	0.6346	-1.7839	-0.8483	-1.4848	-1.3189	-1.3578
2001/11/14	-4.4099	0.6672	0.3717	0	0.6483	1.3889	-0.7529	-0.2764	0.0496	-3.0679	0.182	0.4057	0.5464	0.3505	0	-0.4206	-0.3436	-1.7272	-1.0345	0	-0.07	-0.9009	0.6054	1.8061	0.6029	0.8648	1.1336
2001/11/15	1.7639	-0.4143	-0.6173	-0.7326	-0.4831	-1.9406	-0.9655	0	-3.0739	-0.1507	1.1807	-0.303	0.9058	0	0.1998	0.2112	-1.1494	1.697	1.2776	-0.7186	0.7003	0.0909	1.003	0.9337	1.4981	0.7794	0.0801
2001/11/16	-2.5333	1.2479	2.236	1.353	1.1327	4.3073	2.5766	0	-3.1202	1.0566	3.2316	1.3171	0.8977	1.5134	2.2931	0.6322	2.3256	1.8474	2.2936	3.6188	5.007	1.9074	1.5889	1.7576	1.9926	1.5468	2.84
2001/11/19	-1.7784	1.3969	1.7011	3.1553	1.6	2.1205	1.3578	-9.9778	-4.963	-2.7633	0.6087	1.5	0	1.4908	1.8519	2.0942	2.2727	1.8139	1.7937	1.2224	0.6623	0.8913	2.0528	2.3636	3.3285	2.818	1.867
2001/11/20	4.1783	1.4587	2.1505	0.5882	1.4173	1.7978	2.8131	4.4335	-0.0556	0.9985	0.9507	1.7734	1.7794	1.8079	1.6268	5.641	2.2222	1.2069	3.5242	2.9327	2.5333	2.2968	2.1073	2.0426	2.451	2.6667	1.9473
2001/11/21	2.8075	1.5974	0.2339	0.5848	1.2422	0.883	0.2606	1.1792	0.0556	0.1521	0.6849	-0.3872	3.3217	-0.333	0	0.9709	1.087	0.7382	0.4255	0.2793	-0.3901	-0.9499	-0.3752	-0.9574	-0.8202	0.8658	-0.6742
2001/11/22	1.6905	0.0786	1.9837	0.3488	0.6135	-0.547	1.3645	-1.5734	0.1667	1.3667	0.3401	0.9718	0.1692	1.3363	1.8832	0.1923	0.4301	0.9019	0.6356	1.5042	0.5222	0.959	0.6591	0.0879	0.4824	-0.6438	1.1689
2001/11/23	-1.4066	-0.7855	-1.2586	-1.854	0.6098	2.0902	-0.3205	-0.1184	-4.1597	2.8464	0.0847	0.1925	-1.0135	0.5495	-1.2015	-0.6718	3.8544	-1.2849	1.1579	0.4391	0.8442	2.9361	-2.3386	2.8095	-1.3717	-1.0799	-1.3791
2001/11/26	0.7782	-1.0293	-0.2317	-1.0626	0.303	-0.5388	1.2862	1.1263	-3.9931	2.3307	2.1169	0	-0.5119	0.2186	-1.1225	-1.6425	0.1031	-1.4148	-1.2487	-1.3661	-1.4166	-0.3356	0.1916	-1.7079	-0.4868	-0.2911	-0.907
2001/11/27	0.6435	1.6	0.813	1.9093	0.4532	0.325	0.9524	0.4689	-3.5564	0.0712	3.8972	0.6724	0.8576	0.9815	1.5137	4.6169	2.2657	0.4592	1.5806	0.277	1.437	0.2525	2.1033	1.0426	1.6771	0.8029	2.0214
2001/11/28	1.4066	1.5748	1.0369	0.8197	0.3008	-0.54	0.3145	0.2917	0.0625	0.4267	1.3567	0.7634	0.6803	0.216	1.1184	0.5634	-0.2014	1.9429	0.4149	0.884	0.3863	4.1982	1.1236	0.086	1.1684	1.231	1.7196
2001/11/29	-0.3783	-0.6977	0.6842	-1.2776	-0.7496	-0.6515	0.5016	-0.1163	0	-2.3371	-0.3937	-0.7576	1.3514	-2.0474	0.9217	0.3735	-0.7064	0.1121	1.6529	-0.1643	-1.2829	0.4835	0.2778	-0.0859	0.8832	-0.7153	-0.9555
2001/11/30	2.6582	1.5613	1.6988	0.4706	0.4532	1.0929	2.2458	0.7571	-0.1249	-3.4808	2.2925	0.9542	1.3333	0.5501	1.0959	0.5581	0.6098	0.7839	2.6423	0.8228	0.5198	0.2406	0.4617	2.3216	0.6061	1.4409	1.0761
2001/12/3	2.2195	0.8455	0.5568	1.2881	0.4511	0.8649	0.8542	2.1965	0	1.8032	2.7048	0.8507	1.9737	0.7659	0.1807	0.2775	1.0101	5.8333	0.6931	0.5441	1.4867	2.56	1.2868	0.6723	0.9371	0.8523	1.4317
2001/12/4	-0.4825	1.2195	-0.3322	3.3526	0	1.6077	-0.1815	0.8484	0	2.3616	0.602	3.4677	0.1613	0.8686	0.0902	0.6458	0.2	4.4094	2.0649	0.487	0.3185	0.468	-0.363	-0.2504	0.3979	0.2113	-0.2895
2001/12/5	-4.9697	-0.0753	-3.2222	-2.9083	-2.0958	-1.6878	-0.5455	-0.1683	0.0625	-1.7304	-2.2438	-1.4493	-3.5427	0.6459	-2.8829	-1.3749	-0.5988	0.4525	-1.6378	0.9693	-1.0159	-0.3882	-0.7286	-2.5941	-3.2365	-2.6001	-0.9437
2001/12/6	-2.1684	-0.4521	0.8037	0.1152	0.7645	0.6438	0.5484	-0.8989	-2.6875	-1.6141	0.0765	2.3897	0.3339	1.3904	0.0928	0.3717	0.4016	2.002	-0.0979	0.5867	-0.2566	2.8839	1.2844	-0.4296	0.3413	0.6494	0.6229
2001/12/7	0.3911	1.6654	0	0	1.5175	-0.4264	-1.3333	0.5102	0.9634	-3.2066	3.211	-0.7181	0.1664	-0.5274	0.9268	0.1852	-0.3	-1.1286	-1.2745	-0.9544	0.1286	-1.2879	-1.5399	-0.8628	-0.2041	-0.5018	-0.3642
2001/12/10	0.5195	0.0745	-0.9112	2.8769	0.299	0.2141	-1.1057	-0.282	2.1628	-1.6949	2.5185	-0.6329	-0.9967	-0.2121	0.0918	-1.1091	0.6018	-0.397	0.993	0.9636	-0.7707	-0.2302	0	0	0.3408	-0.5043	-1.4254
2001/12/11	-1.1628	-1.4881	1.0345	-2.1253	-1.9374	-0.2137	0.1242	-0.7353	0.8717	0.1567	-1.0116	-2.1838	-0.5034	-2.2317	-2.1101	-0.1869	-1.994	-0.7972	0.59	-1.0604	-0.6472	-1.5385	-2.0239	0	-2.106	-0.4345	-1.409
2001/12/12	-3.3987	-2.1903	-1.2514	-3.5429	-0.7599	-0.7495	-1.9851	-0.114	-5.2469	-0.7042	-1.0949	-0.5581	-1.1804	-1.7391	-0.0937	-0.7491	0.2035	1.5068	0.6843	-1.6613	-0.9772	-0.625	-0.7512	-0.4352	-0.4164	-0.3636	-0.7146
2001/12/13	-1.0825	-1.6988	-2.4194	-1.8957	-2.6034	-2.9126	-1.5823	0.3993	-5.342	0.0788	1.9188	-1.6838	-1.8771	-5.9735	-3.8462	-2.3585	0.8122	-1.2865	0.0971	-2.3978	-0.5263	-0.3931	-1.5137	-0.2622	-2.23	-2.1168	-1.7045
2001/12/14	1.6416	-0.1571	-1.889	0.6039	-0.7862	-1	-2.3794	-1.5909	-3.4412	-4.4094	-1.6655	-0.666	-0.5217	-2	-1.1707	-0.6763	-1.6113	0.3509	-3.7827	-1.1725	-0.7275	0.1579	-1.9212	0.7888	-0.2851	-1.1186	-0.6936
2001/12/17	-1.7497	-0.3147	-1.3237	-1.4406	-1.1094	-1.5713	0.9881	0.8083	0.1426	-1.9769	-1.6937	-0.0958	-1.5734	-1.6807	-0.0987	0.1946	-2.5589	2.2478	-2.5202	-1.7514	-0.3331	0.7092	0.3918	-1.5652	0	-1.4329	-0.4269
2001/12/18	-0.137	1.8153	1.9512	1.4616	1.2821	1.7104	0.9132	-0.4009	-0.1423	2.8571	0	2.1093	3.1972	1.8315	0.8893	1.8447	1.8908	3.615	2.3785	2.4152	0.869	1.4085	1.8537	0.265	0.6433	2.1423	1.325
2001/12/19	-0.5487	0.0775	-3.2297	-1.4406	-0.6329	-1.009	-0.4525	-1.1501	0.2138	0.0817	-0.2247	-1.5962	0	-1.199	-1.2733	-0.7626	-1.3402	-2.0745	-1.7172	-0.393	-0.5964	2.0062	-1.8199	1.1454	-1.2784	-0.5993	-1.1538
2001/12/20	-2.3448	-1.9365	-2.843	-5.6029	-0.7962	-2.1518	-2.5974	-2.0942	-0.4267	-1.8776	-2.4024	-2.1947	-2.5818	-1.5777	-2.9762	-3.7464	-4.1797	-2.7925	-3.3916	1.2965	-2.8	-3.7065	-2.9268	2.1777	-3.1655	-2.6375	-2.4514
2001/12/21	1.6949	-0.3949	0.3817	0.7742	0.9631	0.463	1	1.0101	4.2143	-0.1664	0.0769	-0.0976	-0.1767	-0.2475	2.7607	1.1976	0.9815	1.4859	0.3191	1.2243	-0.5487	3.3778	1.5075	1.7903	3.9376	0.774	1.2764
2001/12/24	-5	1.9826	-3.1686	-3.7132	-2.7027	-2.3041	-1.6502	0.4706	1.3708	-0.75	-4.6118	-0.8789	0	-0.8685	-2.5871	-1.3807	-1.9438	-1.7082	-2.8632	-2.199	-1.1034	-1.9757	-3.0693	-0.2513	-1.787	-1.8433	-1.1028
2001/12/25	-4.9708	1.3219	-0.7853	-1.5957	-0.3268	-0.2358	1.6107	0.0585	4.5977	2.6868	1.4504	0.197	1.2389	0.1252	-0.5107	0.1	0.4405	0.3476	0.5459	1.9112	-0.0697	0.9302	1.1236	-1.5113	0.7278	1.4867	0.3584
2001/12/26	2.1538	0.614	2.3747	0.5405	1.3115	1.773	0.7266	0	-1.0343	-0.3271	1.4297	1.4749	-1.3986	1.625	1.6427	2.6973	2.8509	3.7605	3.6916	1.8202	2.4424	2.0737	1.9192	3.2396	1.1561	1.4649	1.1905
2001/12/27	-3.4639	-0.3051	0	0	-0.9709	-0.2323	-0.6557	0.7022	2.0901	0.4922	-1.6445	-0.2907	-0.7092	0.246	-1.0101	-1.4591	0	-1.6691	-1.1518	0.7584	2.5886	0	-1.0902	0.7432	-0.9286	-0.6839	0.6275
2001/12/28	0	1.0712	0	-0.1344	-0.3268	0.5821	0.6601	0.0581	1.5355	-1.2245	0.1592	1.069	-0.1786	0.6135	2.3469	0.9872	1.1727	1.8429	0.4237	-0.5376	0.3984	-1.0534	0.9018	-2.8689	0.5768	2.6014	0.0779
2001/12/31	-4.9922	-0.3785	0.2577	1.0767	1.9672	0.463	0.3279	0.5226	-2.2054	1.4876	4.531	1.5385	0	-1.2195	-1.7946	0.391	0	0.7143	1.0549	-0.2703	3.1746	3.7262	0.0993	-9.9578	0.3584	-0.522	2.1807
2002/1/4	0	-1.8997	-0.6427	-1.9973	-1.9293	-0.2304	-2.0261	0.1733	-4.768	-0.4886	-2.5856	-2.6515	-1.4311	-0.2469	-1.5228	-2.4343	-2.8451	-2.4586	-2.6096	-0.271	-3.141	-1.9062	-2.0833	-2.5305	-2.2143	-2.5487	-3.8872
2002/1/7	-4.9261	0.1549	-0.6468	-2.4457	-0.8197	-2.4249	-0.6671	-0.519	-3.0447	-1.8003	3.7471	-1.8482	-1.9964	-1.4851	-2.5773	-2.1956	-2.4946	-1.5996	-2.4652	-2.5	-1.5884	-2.6158	0.1013	-3.2692	-2.3375	-1.0769	-0.5551
2002/1/8	-5.0086	-0.464	-1.1719	-0.6964	-0.6612	-0.7101	-0.4701	-1.7391	0.4885	0.3333	0	-1.1893	2.963	-1.8844	-3.3862	-1.1224	-0.2225	-0.936	0.2198	-0.8361	0.807	-3.2233	-0.9109	-2.7833	-1.6455	-0.6221	-0.8772
2002/1/9	-4.9091	-1.0878	-10.0132	-3.7868	-8.985	0.9535	-2.2267	-1.2979	-0.2778	0.2492	-0.301	-1.003	-3.0576	-1.4085	-3.3954	-1.6512	-2.0067	-0.2984	-2.0833	-0.6183	-1.8679	-2.4584	-1.8386	-5.0102	-0.8365	-1.0172	-1.3677
2002/1/10	-3.8241	1.3354	-4.5388	2.9155	0.7313	3.0697	0.3451	0.3586	0.9749	1.2428	-0.7547	1.3171	0.1855	1.9481	2.6077	-0.3148	0.7964	-1.6958	2.7996	1.1878	0.7478	1.2195	1.9771	3.014	0.1534	0.9486	1.1419
2002/1/11	-4.9702	-1.4729	-7.9755	-2.5496	-4.7187	-2.6346	-2.3384	0	-1.3793	0.3273	0.3042	-2	-0.9259	-3.0573	-3.6464	-2.8421	-4.0632	-2.1816	-3.4858	-2.2918	-1.6194	-4.498	-4.2857	-4.7022	-6.8147	-3.289	-2.9839
2002/1/14	-5.0209	-6.3729	-5.1667	-5.814	-1.9048	-1.1765	-3.3803	-2.1441	-0.8392	-1.9576	-0.9856	-2.551	-4.6729	-4.3364	-4.2431	-4.3337	-1.2941	-2.1784	-3.0474	-2.746	-6.0357	-0.6728	-2.452	-4.057	-6.5735	-7.8543	-3.325
2002/1/15	-5.0661	-1.2605	1.2302	-3.5494	0.1942	-1.3095	-1.312	-0.7304	0.0705	-0.416	-3.5222	-1.2565	-1.5686	-2.1978	-2.0359	-2.265	0.5959	-0.2121	-1.6298	-0.8824	-0.5109	0.8467	-2.7322	-5.3714	-0.8795	-1.2302	-8.8994
2002/1/16	-5.1044	-0.8511	1.5625	1.28	2.3256	1.2063	1.1817	0.8584	0.6342	-1.5038	2.381	0.2121	0	2.9494	1.3447	2.0857	2.2512	1.1158	1.7751	0.0593	0.5136	1.2594	0.6742	2.2947	3.9929	1.3345	3.2091
2002/1/17	1.467	-3.8627	-9.9145	-9.9526	-5.4924	-7.3897	-4.9635	-3.2219	-2.521	-0.4241	-2.5581	-4.9735	0	-3.9563	-5.6695	-7.151	-4.0556	-1.8917	-7.6744	-3.796	-7.2993	-2.9851	-6.25	-5.1948	-9.1297	-5.4434	-5.3955
2002/1/18	-5.0602	2.4107	-2.6565	-5.4386	-0.4008	-2.574	-0.0768	1.8216	-2.227	-1.1925	0.9547	-1.6704	0	2.1307	0.3836	-0.3667	2.0531	2.6245	-2.8967	-2.2195	-0.0787	0.8547	-0.2381	-1.3699	1.2207	-2.2284	0.6767
2002/1/21	-5.0761	-3.1386	-9.9415	-10.0186	-9.0543	-8.0581	-5.3805	-1.2955	-0.7348	-2.2414	-1.0244	-8.0408	0	-3.338	-4.4586	-7.7301	-3.3136	-2.5052	-8.5603	-1.9546	-4.7281	-0.339	-6.6826	-7.4495	0	-5.0332	-2.4484
2002/1/22	-5.0802	-0.5401	-9.9567	0	-2.2124	-5.7471	-1.0561	0.0625	0.5922	-0.0882	-0.0796	0.1232	0	1.4388	-5.2	0.9309	0.612	1.7131	1.2766	1.6077	0.4136	0.3401	1.2788	-8.5948	-9.9258	-0.2	3.7402
2002/1/23	1.4085	8.6878	10.0962	10.1031	9.7285	7.0122	6.1576	2.6858	6.5489	4.7661	3.9841	9.4711	2.3904	6.383	7.3136	9.7497	8.0292	4.4737	9.6639	6.8987	9.8847	5.2542	9.8485	10	9.6807	9.519	6.3567
2002/1/24	3.8889	-0.0833	8.5153	3.7453	2.268	0.9972	0.7734	-0.3041	-0.2072	-1.5164	-1.0728	0.2247	-2.1401	1.6	1.4417	0.6002	0	-0.1511	1.1494	0.5329	-0.2999	-0.3221	1.1494	3.3921	3.8498	0.183	-0.0446
2002/1/25	5.0802	0.5	1.4085	1.2635	6.0484	1.1283	0.6907	1.4033	0.1384	-0.8554	-1.7041	0.7848	-0.7952	0.5249	1.938	1.1933	4.1667	-0.0505	-0.1263	-1.0601	-0.2256	-0.4847	-0.9091	0.9186	-0.7233	0	-0.9371
2002/1/28	-5.0891	-6.136	-9.9206	-8.7344	-5.8935	-7.113	-5.7927	-0.6017	-5.0449	-3.5375	-1.576	-7.7864	-4.008	-8.094	-10.0127	-8.4906	-4.3243	-4.7956	-9.2288	-6.0119	0	-5.1948	-6.5367	-9.2328	-8.8342	-8.8584	-7.0721
2002/1/29	1.0724	2.9152	7.2687	7.6172	4.4444	2.4024	1.5372	0.6659	0.3639	-0.0894	0.6405	4.3426	2.0877	4.1193	2.5352	4.3814	2.8249	0.3181	2.6462	2.6599	-2.4868	2.3973	2.9448	0	2.8971	3.1062	2.763
2002/1/30	2.6525	-0.6867	3.9014	4.5372	-1.7408	0.7331	1.2749	-0.3007	1.3778	-1.2534	0	1.1561	0.818	4.3656	1.3736	0.6173	-0.2198	-0.1057	0.8141	0	-0.6182	0	1.3111	10.0287	0.4854	-0.9718	-0.3302
2002/1/31	4.9096	6.223	8.6957	9.2014	5.1181	8.5881	6.2943	5.7298	3.2189	9.9728	5.6484	6.1714	4.8682	6.0131	9.3496	7.1166	7.489	7.1958	8.3445	6.1073	5.7543	6.7726	6.7059	7.5521	8.6957	7.4583	8.0928
2002/2/1	2.9557	-1.3832	4.3636	-1.7488	-1.8727	-1.6086	-0.8882	-0.7986	-2.9799	-1.319	-0.753	-0.4306	0.7737	-1.1097	1.3631	0.2291	-1.6393	-1.2833	1.118	-0.814	1.1029	0	-0.882	-1.937	0.8889	-0.3653	0.3065
2002/2/4	5.0239	1.5677	9.5819	3.2362	2.2901	1.6349	1.2696	1.1501	-0.2857	-0.5848	1.3657	1.0811	6.9098	1.4963	2.0782	2.9714	1.9792	1.05	3.317	2.6964	0.9455	1.1746	2.7809	3.9506	5.3744	4.2163	1.0039
2002/2/5	5.0114	-0.3249	-1.2719	-1.0972	4.1045	2.0107	1.4749	0	-0.2865	-1.0084	2.9192	0.3209	1.0772	0.3686	-1.6766	-0.111	-0.1021	0.2969	1.4269	0.1712	-0.5043	-0.0774	-0.6494	0.7126	0.5017	-0.1759	-1.0804
2002/2/6	-4.5553	-1.2225	-6.2802	-4.5959	-4.8387	-1.1827	10.0291	-0.6254	-0.8621	0.0849	-2.6909	1.3859	-3.0195	-1.4688	-2.6797	0	-2.5562	-1.4307	-3.2825	-2.2222	-2.3896	0.4648	-3.7037	-4.8349	-2.1631	-1.9383	-2.927
2002/2/7	2.2727	1.2376	2.4055	2.1595	0.565	0.7979	1.5192	0.1144	1.087	-0.7634	0.5232	3.47	0.5495	0.8696	3.7547	1.4444	4.9318	1.952	2.1818	1.9814	2.1513	1.0023	2.7149	3.4696	4.2517	0.9883	2.7453
2002/2/8	2.2222	0	-0.8389	-0.4878	-0.5618	-1.5831	-6.3761	-0.4571	1.9355	-5.7265	0.0743	-0.2033	-3.0965	-4.6798	-2.5332	-1.3143	0.7	-0.4909	0.2372	1.6571	0.0726	-1.6031	-0.3304	-1.1976	-1.7129	-1.6904	-0.0876
2002/2/25	5	1.8745	7.1066	3.4314	2.0716	1.7426	0	-0.4592	3.7975	6.981	1.0401	1.833	-0.3759	1.8088	2.8465	1.5538	0.5958	1.48	1.6568	1.4615	1.4514	0.3879	1.6575	2.4242	1.3278	2.2624	1.0083
2002/2/26	4.9689	0.48	1.4218	2.2117	-0.1845	0.1318	-0.0695	-1.3264	2.9133	-0.8475	-1.1029	-0.9	0	0.3807	1.3237	-0.6557	1.2833	-0.0486	-0.8149	1.5512	-1.2876	-1.6229	0.4348	3.787	2.0475	0.354	-0.0868
2002/2/27	0.9862	0.1592	-0.9346	0	0.7394	1.3158	0	1.4611	0.5925	-0.2564	-0.6691	-0.6054	-1.5094	0.6321	2.1378	0	6.9201	1.2646	0.4695	-1.3639	-0.3623	-0.3142	-0.3247	-0.6842	-1.2841	0.6173	-0.3475
2002/2/28	1.1719	-0.318	-1.5723	-2.9366	-1.1009	-0.2597	-2.6426	0.1152	-2.2906	0.1714	1.0479	-1.8274	0.9579	-1.1307	0	-0.8801	1.3674	-3.8905	-1.1682	-1.8252	-0.6545	0.7092	-1.5201	-1.0333	-2.6016	-1.8405	-1.0462
2002/3/1	-5.0193	-0.8772	-2.7157	-2.0701	-2.7829	-0.1302	-1.0714	-2.0713	-3.6839	0.3422	-2.2963	-1.6546	-1.8975	-2.9225	1.0465	-2.4417	1.7986	0.7496	-3.1915	-1.9155	-1.0981	-1.4867	-2.6461	-4.4084	-2.7546	-3.3036	-0.6608
2002/3/4	-1.8293	0.2414	3.9409	2.7642	1.7176	2.3468	1.444	1.4101	0	0.8525	0.1516	2.103	2.1277	0.6545	5.2934	1.1377	0.7067	0.0496	2.8083	1.436	0.2961	2.8594	1.9253	2.9126	2.1459	1.5697	0
2002/3/5	2.2774	3.13	7.267	3.1646	1.8762	1.0191	2.6335	1.7961	2.2949	0.1691	2.8766	2.9866	4.1667	2.6008	2.4044	2.8121	0.7018	1.3882	2.7316	2.6614	3.9114	1.7761	3.4444	2.8302	3.8655	3.4545	5.4989
2002/3/6	4.0486	0	5.1546	1.6871	1.105	-1.0088	0	0.2277	-2.7192	7.0042	0.5151	0	5.8182	0.2535	-1.0672	0.7659	-0.4355	-0.1956	1.5029	-0.2206	-0.2841	-0.8346	0	1.4908	1.7799	2.2847	-0.4203
2002/3/7	5.0584	1.8677	3.6415	4.8265	4.5537	2.6752	2.2885	0.3975	6.5688	1.0252	1.3909	2.4	2.7491	4.0455	2.3732	2.7144	3.762	0.49	3.9863	2.2664	2.1368	2.9839	4.189	5.0847	3.1797	4.2096	1.6885
2002/3/8	4.8148	1.7571	-0.4054	5.7554	2.6132	2.1092	2.5085	0.3959	-0.9836	-0.3123	2.8881	2.3438	6.689	3.1592	1.0537	3.3827	-0.1686	2.1453	1.2048	0.4865	1.046	-0.9658	1.2371	3.5484	1.5408	1.5664	4.4417
2002/3/11	4.947	0.8258	4.2062	10.068	10.017	3.6452	2.7778	3.8873	-0.6623	1.4879	1.3333	1.4313	0	1.649	3.024	1.8405	-0.2534	0.3819	2.8139	-0.4841	2.2774	1.3503	1.1202	4.2575	0.9863	2.2727	0.159
2002/3/12	5.0505	-0.0745	-2.0833	-5.068	-2.0062	-1.6413	-3.4106	-0.7592	-1.8667	4.4753	-2.9086	-0.9407	0	-4.2874	-2.9352	5.5221	-2.6249	-2.5202	-3.3684	-2.1622	-2.9015	-2.2206	-1.5106	-4.5817	-2.4793	-2.0635	-1.746
2002/3/13	-4.9679	-3.1297	-3.9894	-2.474	-3.4646	-1.6687	-2.1985	0.0546	9.9864	9.9705	-1.7118	-2.4691	-6.2696	1.2107	-3.2325	-3.1399	-0.6087	0.0976	-1.3072	-1.768	0.0695	1.4383	-2.5562	1.6701	-2.4653	-2.3501	-0.9693
2002/3/14	4.0472	2.4615	5.2632	5.2069	3.5889	2.0606	4.4278	0.2185	2.5324	-1.276	1.6691	2.9211	6.8562	3.3493	2.4784	3.0452	2.0997	1.3645	2.8698	2.5872	2.2222	2.9851	3.2529	2.6694	3.1596	4.2324	1.7129
2002/3/15	-4.376	-3.1532	-5.1316	-4.5685	-5.3543	-3.9192	-3.1311	-1.0899	-0.4217	-1.4966	-2.7123	-2.5544	-5.6338	-4.1667	-3.47	-3.5272	-2.7421	-0.1923	-1.6094	-2.3575	-2.2418	-3.4058	-4.065	-2	-2.3737	-3.742	-2.6864
2002/3/18	-4.4068	0.7752	-0.4161	-1.8617	0.1664	-0.8653	1.0101	0.2755	-2.0569	4.2127	0.9538	0	2.1559	5.314	1.0893	-0.3953	0.1762	-0.8671	1.4177	1.123	-0.6254	-0.3001	3.2839	0.2041	0.2353	0.9098	-1.2361
2002/3/19	1.773	1.6154	1.532	2.5745	1.495	1.6209	1.8	1.8681	2.3471	2.5182	2.5436	1.6505	0.487	3.6697	4.2026	2.4802	2.3747	1.7007	5.5914	2.7207	1.049	1.9564	2.9744	3.3605	4.6948	5.4918	4.297
2002/3/20	5.0523	1.7411	0.4115	0.2642	0.491	1.227	0.7859	0.3776	-1.6295	-1.616	3.6145	1.2416	10.0162	-0.7743	0	0.5808	1.2027	0.86	-0.611	1.4054	1.0381	0.5166	0.2988	1.2808	2.2422	1.0878	0.44
2002/3/21	2.6534	-0.2976	1.9126	1.581	-0.6515	-0.1212	-0.7147	0.6448	1.3497	-1.8397	-1.5048	0.8491	2.6432	-0.8919	0.3102	-0.77	-0.764	1.3738	-1.0246	-0.693	-0.6849	-0.7342	-0.5958	0.1946	0.2924	-0.7686	-0.916
2002/3/22	-1.6155	-1.5672	-2.2788	-2.2049	-0.8197	-1.0922	-0.8508	-1.6551	-2.724	0.6693	1.25	-2.4322	-2.7182	-2.1372	-1.9588	-1.1639	-1.0265	-1.028	-2.4845	-1.1272	0.4138	-1.0355	-0.5994	-2.5243	-1.7493	-0.8521	-1.5675
2002/3/25	4.9261	-0.834	-0.5487	0.1326	-0.3306	-0.3681	0.198	-0.9772	-3.547	-0.5319	-0.5487	-0.0959	0.1471	0.4598	0.3155	0	1.1236	-0.4721	1.8047	0.4343	0.6868	0.5232	3.2161	2.2908	0.2226	0.3125	2.1641
2002/3/26	0	-1.2997	-2.7586	-2.1192	-1.99	-0.3695	-2.1739	-0.8772	-2.6452	-1.2032	-0.6897	-2.0154	-3.8179	-2.746	1.5723	-1.3739	-1.3675	-1.5655	-2.6069	-1.027	1.5689	-1.0409	-2.1422	-1.85	-2.9608	-3.8162	-1.9984
2002/3/27	-0.939	0	2.4113	1.3532	1.5228	0.8653	0.1347	0.3872	0.994	-0.6766	0.4861	0.7835	-0.3053	0.5882	5.3664	0.796	0.5199	0.4337	0.2141	-0.0546	0.0672	0.2254	1.4925	-0.1984	1.1442	0.7287	-0.0816
2002/3/28	1.7378	2.0914	0.554	0.4005	0	0.6127	1.1432	-0.2755	0.7218	0.2725	-1.1057	0.2915	-3.2159	0	0.6856	1.0859	1.9828	-1.2476	0.1068	3.0601	0.5369	-1.949	0.4902	5.3678	-1.2821	-1.2862	-1.0612
2002/3/29	-4.9689	-3.566	-3.9945	-1.1968	-4	-4.9939	-2.859	-0.6077	-1.6938	1.8342	-0.1398	-1.938	-4.5886	-4.7953	-4.4747	-3.125	-1.0989	-2.0408	-3.842	-2.9692	-2.737	-0.1529	-2.9268	-4.8113	-3.4377	-4.0717	-3.8366
2002/4/1	0	-0.9441	1.0043	0.8075	-1.0417	0.5128	-0.2053	0.0556	0.4639	-0.2001	-0.9797	-0.4941	4.4776	1.8428	3.7678	-0.1008	-0.8547	-0.0496	0.5549	-1.5301	-1.2354	0	0.9045	0.6938	0.0791	-0.4244	0.3432
2002/4/2	-0.1634	-1.2708	-2.983	1.8692	-2.1053	-2.2959	-2.1262	0.9444	0.7916	-1.8717	0.7774	-0.4965	-2.2222	-3.3776	-2.2571	-1.8163	-1.8103	-2.2333	-0.9934	-0.8879	-0.139	0	-2.49	-1.5748	-1.8182	-1.4493	-2.3514
2002/4/3	0.8183	1.6895	-0.7321	0.5242	6.6308	0.9138	0.2102	1.2658	-0.0654	-0.4087	2.5947	0.1996	0.3247	0.8739	2.6104	0.3083	0.2634	-0.3046	-1.3378	0.112	-0.7655	0	-0.2043	0	1.2077	1.4706	-0.1751
2002/4/4	2.1104	1.5823	3.9823	1.8253	1.3445	2.8461	2.6573	0.4891	1.3752	2.394	1.5038	2.0916	2.2654	2.7228	2.7397	3.0738	1.7513	2.7495	3.7288	1.4541	2.9453	0	2.7636	3.2	3.0231	3.0691	3.2456
2002/4/5	-3.8156	0.3115	6.5248	-1.6645	-1.8242	0.3774	-0.4768	-0.0541	-1.0336	-3.2064	-0.5387	0.2927	-0.1582	-0.241	6.7619	0.497	-0.5164	0	0.2179	-0.7718	-1.9755	-3.5222	0.0996	-0.5814	-1.5444	-0.2481	3.0586
2002/4/8	0.8264	0.7764	-1.4647	1.9531	3.3784	0.2506	-0.616	-0.974	-0.4569	-8.2126	-1.3541	0.6809	-1.7433	0.6039	5.174	0	1.4706	-1.2884	0	-0.0556	-0.0695	0.0794	2.5871	-4.386	1.0196	0.3317	-1.4427
2002/4/9	1.4754	0.9245	2.7027	3.576	2.1242	2	3.3058	-0.3279	0.1311	-0.0752	2.6081	0.6763	1.9355	2.6411	-1.6964	2.275	1.023	0.8534	2.2826	1.6676	2.1558	0.7137	0.7759	4.4852	2.3292	2.6446	0.4182
2002/4/10	2.2617	1.2214	0	-1.4797	0	0.8578	0.5333	0.0548	-1.1788	0	-1.6722	0.1919	0.6329	0.9357	-1.1217	-0.5803	-0.0844	1.1946	1.169	0.0547	0.4084	2.2835	-0.5775	3.0244	0.3794	-0.3221	0
2002/4/11	-1.5798	1.6591	-3.5526	-2.8786	0.16	-0.8505	-2.1883	-1.6438	0.3313	-0.6772	1.0204	-1.8199	-0.1572	-3.0127	-4.1012	-1.9455	-2.2804	-2.0659	-3.0462	-1.5847	1.0847	0.077	-2.5169	-1.6098	-3.0234	-2.9887	-1.2911
2002/4/12	1.1236	0.5935	1.2278	0.1289	1.5974	3.4314	0.6102	0.2228	-0.4624	-1.8939	-0.404	0.1951	-0.6299	0.2389	0.8189	0.5952	0.4322	0.6529	1.1918	0.8329	1.2743	0.7692	0.7944	2.7911	1.325	1.249	0.3376
2002/4/15	-0.6349	0.0737	-0.6739	0.3861	1.8868	-1.3033	-0.4717	-0.0556	-0.4645	-2.3166	-0.6085	-0.2921	-2.0602	-1.1919	-2.7076	0.0986	-0.6024	0.1996	1.0707	2.4229	0.0662	-0.0763	-1.2808	3.6517	-1.6154	-0.7401	-1.64
2002/4/16	-1.9169	0.8106	-0.9498	-1.0256	2.9321	-0.12	-0.6093	0.723	0.0667	-2.2925	-0.1361	0.3906	-0.4854	-0.6031	-1.0204	0.197	0.6061	0.0498	-1.589	0.8602	-1.0589	-4.2017	-0.499	-0.1807	0.1564	-0.3314	0.513
2002/4/17	-0.4886	1.0965	-0.8219	1.4249	-1.3493	-0.2404	-0.4087	1.6013	0.8661	-4.0453	0.4087	0.8755	-0.6504	0.6068	1.9681	-0.6883	-0.6885	-0.448	0.1076	-1.4925	0.3344	-0.5582	0.1003	-0.181	0.2342	1.7456	-0.6806
2002/4/18	-3.928	1.2292	-2.9006	-1.9157	0	-2.0482	0	0.9783	-1.1229	-1.7707	-0.9498	-1.6393	-1.1457	-2.2919	-1.7463	-1.1881	-0.7799	-2.2772	-1.828	-0.0541	-1	0.5613	-0.3006	-1.1786	-2.2586	0	-1.1991
2002/4/19	-0.3407	-0.2857	1.5647	0.1302	-3.6474	0.615	-0.2736	3.5522	0	-2.7468	-2.6027	0.2941	1.3245	3.2099	-0.5613	-0.2004	0.262	-0.466	1.862	0.7038	0.6734	-0.319	0.402	-0.9174	0.4781	3.1863	1.127
2002/4/22	4.9573	4.0115	-1.8207	-1.4304	0.6309	-1.467	-1.5775	0.4678	0.2004	1.3239	-0.0703	-1.173	-1.634	0.3589	0.5644	-1.2048	-1.1324	-0.8696	-1.1828	-0.9677	1.4047	-0.08	2.002	1.9444	-0.4758	-0.7918	-1.6717
2002/4/23	0.4886	7.1625	0.7133	-0.9235	-0.7837	-0.2481	0.6272	-0.2587	-0.3333	2.6132	0.8445	-0.5935	-0.1661	-0.4768	2.3386	1.1179	-0.4405	-0.0675	0.7617	-0.9229	0.9235	-1.5212	0	0	-1.1952	-0.6385	-0.3923
2002/4/24	-3.7277	-0.3213	-1.2748	1.3316	0.7899	-0.7463	-0.277	-0.1556	-0.3344	-1.4431	1.1863	0	-1.1647	-2.1557	-3.4735	-1.407	-0.885	-1.9581	2.2678	-0.8219	0	-1.3821	0.2944	0.9083	-0.1613	-2.3293	-0.1751
2002/4/25	4.0404	-2.6435	0.8608	-1.1827	-0.3135	-0.3759	-0.6944	1.5065	1.0738	0.9475	-1.1724	0.995	-0.5051	0.7344	0.1894	1.1213	0.8929	-0.0689	3.2735	0.1657	1.8954	1.9786	0.0978	0.8101	0.5654	0.7401	0.3069
2002/4/26	0.3236	0	2.4182	3.1915	2.8302	1.6352	4.5455	0.8188	-1.66	0.256	1.1863	1.3793	2.1997	1.9441	1.0397	1.5121	0.885	1.3094	-0.1022	2.1511	0.0641	0.8892	1.8573	1.875	2.249	1.551	1.7045
2002/4/29	1.4516	0	1.9444	2.9639	1.2232	2.599	6.6221	0.7614	-1.418	2.7234	0	1.069	2.3179	1.4303	3.4612	1.291	0.9649	0.5442	2.5589	1.3499	0.5769	-0.0801	0.5758	4.1192	2.121	2.3312	1.2892
2002/4/30	4.9285	6.4901	-0.545	2.8786	2.719	-0.3619	-2.4467	0.8564	5.3425	-0.4971	0.4828	-0.1923	-0.9709	-0.1175	-1.2658	0	1.9114	1.4208	-0.7984	0.586	-1.1472	-0.8019	-1.0496	0.0842	-0.5385	-0.3142	-0.7213
2002/5/8	5	0	-1.3699	-2.1898	2.0588	0.7264	-1.672	4.3457	-0.5202	0	-1.8531	0.578	-1.3072	-1.8824	-1.1905	0	3.4101	-0.1334	-2.3139	-0.8475	-0.8382	0	-1.4465	-1.2616	2.7842	0.0788	-2.0085
2002/5/9	-0.8658	0.0622	4.4444	1.4925	-1.7291	2.4038	0	1.9627	1.6993	-1.0824	0.6993	-0.7812	1.9868	1.0791	-0.5561	-1.5686	-0.6595	0.668	0.103	-0.1068	0.3251	0.6467	-0.2935	0	4.9661	-0.6299	-0.1308
2002/5/10	-2.4745	-1.8645	-2.5266	-1.5931	-1.3196	2.23	-1.4388	0	1.3496	0	-1.9444	-0.5906	-1.461	-1.898	-1.5843	-0.3984	-0.4149	0.5972	-1.1317	-0.107	-1.2314	-1.2851	-1.0795	-0.2555	-1.6487	-0.317	0.2183
2002/5/13	0.2985	-1.33	1.5007	-1.9925	2.6746	0.3444	0.0664	-1.4085	-0.1268	-2.1044	0.4958	-0.6931	-1.1532	-2.0556	-3.5985	-1.8	-4.2328	-1.5172	-1.2487	-1.4989	-0.4593	-0.895	0.3968	-0.854	-2.2595	-0.7154	-0.8715
2002/5/14	0.8929	-0.0642	1.7473	0.3812	-0.5789	-1.1442	0	0.9524	2.0952	0.086	-0.8457	0.0997	-0.5	0.3704	0.1965	-0.4073	-2.9466	0	-0.3161	0	-0.0659	-0.2463	-0.4941	-0.5168	0.5966	-0.8006	1.3187
2002/5/15	-2.8024	-0.3211	1.4531	-1.2658	-1.1645	-0.463	-0.5305	0.4717	-0.5597	-1.8041	0.2843	-1.5936	-1.34	-2.46	-1.7647	-1.3292	-1.3283	0	-0.3171	-1.087	-0.7256	-0.5761	-1.5889	-1.4719	-2.7428	-0.4843	-1.692
2002/5/16	-5.0076	-3.0284	-7.8125	-5.1282	-0.5891	-4.0698	-3.7333	-0.7042	-1.0632	-0.8749	-3.1184	-4.5547	-5.6027	-4.0353	-4.8902	-5.285	-3.4615	-3.282	-3.8176	-3.2967	-1.5947	-6.3742	0	-4.2179	-4.2683	-3.4874	-3.5305
2002/5/17	-0.9585	-0.2658	1.6949	2.027	-0.7407	2.4242	0.4155	0.3783	-1.5803	1.8535	3.0724	1.2725	0.7194	1.1827	2.8332	1.6411	0.7968	0	0.9923	1.4205	-0.0675	-0.8842	-3.33	0.7339	2.4682	0.5882	1.3266
2002/5/20	2.2581	0.1332	-2.0833	-2.7815	0	-1.7751	-0.6897	0.0471	0.7707	1.4731	-2.6969	-2.8272	-1.7857	-2.4675	-3.0612	-1.9376	-3.5573	-2.0776	-2.1834	0	-0.8108	0	-3.4447	-1.0018	0.6993	-3.0075	-0.9481
2002/5/21	4.7319	3.2601	6.2411	4.4959	2.2388	5.6627	3.6111	2.5424	0	-1.0248	2.1152	2.694	3.4545	4.6605	4.4211	3.0735	3.6885	2.9703	3.5714	0.5602	2.7929	2.1409	3.4595	3.6799	3.1636	3.7037	2.5524
2002/5/22	-4.9699	-3.2216	2.1362	-2.9987	-2.6277	3.1927	-0.8713	-1.9743	2.2307	-1.4668	-1.0714	-2.0986	-2.2847	-2.1628	-3.2258	-1.1715	-2.668	-1.9231	-2.3707	-0.6128	-0.7952	-0.9607	-1.8809	-2.1295	-1.7951	-1.9934	-1.8222
2002/5/23	1.4263	0.1997	1.5686	2.6882	0.5997	-1.105	0.3381	-2.8571	-0.5611	-2.1016	-0.2888	-0.3215	0.5396	0	0.5208	0.2155	1.5228	-0.2101	1.5453	-0.2242	-0.2672	0.5291	0.9585	0.9066	0.2285	2.0339	-0.5432
2002/5/24	-1.0938	0.1329	-2.1879	-1.178	0.2981	-3.0168	-1.6173	-0.1929	-0.6897	-0.2683	-0.5069	-2.043	-1.61	-0.2629	-1.5544	-1.7204	0.3	-1.0526	-1.3043	-1.4045	-1.2056	-1.6667	-3.27	0.9883	0.3799	-1.8272	-1.3655
2002/5/27	-0.4739	-0.5309	3.9474	1.457	-0.7429	2.5346	-0.6849	1.2077	0.6944	0.6278	-1.4556	0.9879	0	0.7905	-1.0526	-0.3282	0.6979	1.2057	-0.7709	1.4245	3.2542	-0.8921	0.9815	-0.5338	0	1.5228	-0.2769
2002/5/28	0.4762	0.7338	0	0.3916	2.994	-0.4494	0.6993	1.7661	0.6897	0.4456	0.4431	0.2174	2.3636	1.1765	0.3191	0.3293	0.099	0.2102	0.111	1.4607	-0.3283	0.8101	0.108	-0.3578	1.6654	-0.5	0.4165
2002/5/29	-3.0016	-0.8609	-4.1772	-3.251	-1.8895	-1.8059	-2.5694	-1.0788	-1.4321	-1.5084	-0.8824	-1.5184	-2.4867	-3.23	-2.7572	-2.0788	-3.6597	-2.0979	-1.4412	-1.3289	-1.3834	-1.3393	-2.3732	-4.0395	-0.4468	-1.1725	-3.1336
2002/5/30	-1.9544	0.1336	0.2642	-0.1344	1.9259	4.2529	-1.3542	0	0.1895	-0.3604	0	0	-2.1858	0.1335	-0.8724	-0.1117	-1.54	0	0	-0.0561	0.334	0.543	0.3315	-1.4032	0.7479	0	-0.1427
2002/5/31	-3.1561	-0.0667	2.3715	3.3647	0.5814	-0.882	-0.4335	0.0474	0.3153	0.4521	1.4837	0.4405	-1.8622	0.1333	-0.7701	0.6711	-3.024	0	-2.2497	2.6951	0	1.9802	-0.7709	0.1898	1.1878	-0.8475	-0.4288
2002/6/3	-4.9743	-0.3338	1.4157	-3.9063	-3.4682	-0.4449	-3.701	-1.9905	-0.6914	-0.36	-0.8772	-0.9868	-1.7078	-2.1305	-1.9956	-1.3333	-2.7957	-2.0714	-3.3372	-2.1323	-0.2663	1.7652	0.222	-0.5682	-1.5407	-2.4786	-3.8278
2002/6/4	0.1805	0.134	4.4416	-1.4905	-2.3952	2.3464	0.0754	0.7737	0.0633	0	-0.2212	0.9967	1.1583	-0.1361	1.81	0	0.2212	0	3.3333	0.5028	0	0.4337	0.2215	-0.4762	-1.5648	-0.9641	0.8458
2002/6/5	-4.6847	-0.8696	-6.5614	-7.5653	-6.135	-4.0393	0	-0.7198	-0.3163	0.9937	-1.1086	-1.5351	-2.4809	-3.1335	-3.1111	-2.2523	-1.3245	-3.7199	-4.6083	-2.557	-1.4019	-1.3817	-0.7735	-0.9569	-6.1317	-3.7168	-0.888
2002/6/6	4.9149	2.4291	10.013	6.994	7.0261	4.7782	3.991	2.61	0.8883	1.61	2.8401	4.4543	5.0881	4.9226	5.6193	4.2627	5.0336	3.1818	5.0725	2.7952	1.5572	3.1524	3.8976	6.2802	3.5484	3.6765	3.5341
2002/6/7	2.3423	0.7246	-0.8274	2.2253	-1.5267	-0.1086	0.2896	0.0471	0.3774	-0.4401	0.1453	-0.533	1.676	0.6702	1.0858	-0.1105	1.1715	1.0279	0.8046	1.6648	-1.6667	-0.6791	0.1072	2.2727	1.0125	1.1525	0.4327
2002/6/10	-1.2324	-1.308	0.1192	-1.9048	-0.9302	-0.2174	-2.0217	0	-0.4386	0	-0.1451	-0.4287	-1.4652	-1.5979	0.1074	-0.3319	-0.3158	-1.2355	-1.0262	-1.6921	0	-2.5641	-1.7131	-0.6222	-2.313	-1.5776	-1.3404
2002/6/11	2.4955	1.723	-0.119	0.5548	2.9734	0.1089	1.5475	-0.4708	-0.3776	-0.8842	-0.1453	0.9688	1.6729	0.5413	0	0.6659	1.1616	0.4415	1.2673	0	-0.339	1.1404	1.4161	-0.3578	0.1579	1.2467	1.1645
2002/6/12	-1.7391	0.6515	-2.1454	-1.1034	-0.6079	-1.5234	0	-0.2365	0.1895	2.4978	-0.3639	0	-1.4625	3.2301	4.2918	-0.7718	-0.5219	-1.2454	-1.1377	0.8329	0.1361	-0.8673	-0.1074	-0.4488	0	-1.3193	-0.4317
2002/6/13	0.354	0.6472	-0.2436	-0.1395	-0.9174	-2.5414	-2.6851	-0.5216	-0.1261	-1.3055	-1.0957	0.2132	-2.0408	-0.6519	-2.572	-1.6667	-1.7838	-0.8902	0.8055	-1.3216	-0.8152	-0.0875	-0.8602	0	-0.0788	-0.4456	-1.7341
2002/6/14	-4.0564	-2.508	-3.7851	1.257	0	-0.4535	0.6711	-1.3346	-0.3788	-1.2346	-0.0739	0.2128	-1.8939	-2.3622	-2.4287	-0.226	-1.6026	0.4491	0.2283	-0.6138	0.0685	-1.2259	-1.8438	-0.9919	2.2871	-1.5219	-0.5392
2002/6/17	0.7353	-0.5277	0.2538	-1.1034	-2.6235	0.1139	0	0.0483	0.1267	-0.7143	3.1042	-1.4862	0.9653	0.1344	-0.1082	1.1325	-0.8686	-0.4471	1.5945	0.9111	0.1369	0.1773	0.663	-0.8197	-1.3107	-0.3636	-0.5421
2002/6/18	3.6496	1.3263	5.443	1.8131	0.7924	1.8203	3.5556	1.4486	1.8987	0.3597	2.5806	1.4009	9.7514	2.8188	2.9252	3.5834	2.5192	1.1228	2.13	1.1851	0.6835	2.5664	1.9759	2.2039	1.7188	2.1898	2.1308
2002/6/19	-0.3521	-1.1126	-2.2809	-0.9589	-2.5157	-2.3464	-1.5021	-0.0952	-1.4286	-0.3584	-0.6289	-0.7439	-3.1359	-1.8277	-0.8421	1.5135	-1.6026	-1.4064	-1.5368	-0.1673	-0.2037	-0.6903	-1.1841	-0.1797	-1.8433	-1.3393	-0.6308
2002/6/20	0	0.2647	1.2285	1.2448	0.6452	1.1442	0.9441	-0.7623	0.126	-0.0899	0.5626	-0.2141	1.4388	0.266	1.6985	-0.426	1.5201	0.5255	0.5574	0	0.1361	0.7819	0	0.5401	0.1565	0.724	0.5371
2002/6/21	4.947	4.2244	6.068	6.8306	4.4872	2.6018	3.3813	2.1603	0.6923	1.0801	2.6573	1.9313	4.2553	3.4483	3.8622	3.6364	4.8128	3.062	4.7672	2.2346	2.3098	2.8771	4.2484	2.7753	3.5938	4.4924	3.1569
2002/6/24	5.0505	10.0063	9.9542	9.9744	9.9693	10.0331	10.0209	5.4511	3.7855	8.9047	7.4932	9.8947	10.034	10	10.0503	10.0103	10	9.8551	10	9.6721	9.3625	0	10.0313	10.0174	10.0302	9.9742	9.9812
2002/6/25	4.9679	0	-0.6243	-0.3488	-2.9289	-3.3066	-3.9216	-3.6096	-8.7538	-6.7048	-4.3093	-1.6284	-2.3184	-2.0979	3.1963	-2.8143	-3.0612	-3.496	-2.9326	-4.3348	-5.4038	7.7966	-3.4188	-1.1876	-3.9068	-2.8147	-2.9538
2002/6/26	1.9847	-0.233	-0.6283	0.9335	0.8621	0.2073	0.7242	-0.3236	-3.4644	-2.1034	0	0.6816	-0.9494	1.4286	-0.7965	2.7027	1.3397	-1.3671	0.8056	-0.2083	-2.439	-0.3145	0.0983	0.7212	-0.2853	2.4135	1.7644
2002/6/27	4.7904	-2.1016	-2.1075	-1.6185	-0.8547	-0.1034	-1.7647	-0.5102	0.207	-1.0743	-3.1952	-0.8704	0.639	-0.3521	-1.1597	-0.3869	1.1331	1.0395	-0.1998	-1.2526	1.1184	0.7098	-0.9823	3.0231	0.2146	-1.0212	-1.5605
2002/6/28	-4.7143	6.0227	-1.3994	1.4101	-2.1552	-1.8634	-0.7984	-3.1235	-3.3058	-8.4163	-0.0892	0.4878	-1.746	-1.5312	3.7906	-1.5534	-2.1475	7.5446	-2.2022	0.9514	-0.7807	1.018	-1.2897	-2.1622	1.4989	-2.4603	-0.044
2002/7/1	-2.9985	-1.3498	-0.9825	0	-0.8811	0.211	0.2683	-6.256	-3.1339	-5.4348	-1.6071	-1.5534	2.5848	-1.3158	-2.3478	-0.9862	-1.0496	-1.6582	-1.1259	-0.9424	-0.0656	-2.093	-0.201	-1.026	-2.391	0.895	0
2002/7/2	3.7094	-1.5393	6.946	0.4635	1.7778	4.4211	0.0669	0.2567	1.0294	1.3584	1.6334	0.0986	4.0945	2.5455	1.6919	0.5976	0.0964	0.5188	1.6563	-0.74	1.7717	-0.5542	0.5035	-0.4785	0.8646	1.2097	0.0441
2002/7/3	0.149	-0.4053	-0.6186	-0.2307	-0.8734	-0.3024	0.2005	-0.7168	0.3639	-0.9278	-0.2679	0.6897	-1.2103	0.1182	0	0.495	0.578	-0.2581	0.8147	0	0.3868	-0.4777	1.6032	0.0801	-0.2857	-0.8765	-0.5284
2002/7/4	-1.9345	0.6977	-2.5934	-2.0809	-1.0279	-1.9211	-0.6004	0	0.0725	-1.5609	2.7753	-1.3699	-1.8377	-2.2432	-1.9264	-1.1823	-0.7663	-1.8758	-1.4141	-0.6922	2.6333	0.08	-2.071	-0.0801	-2.0057	-0.4823	-1.151
2002/7/5	0.1517	-0.6928	1.3845	4.3684	0.8902	1.6495	0.7383	-0.1031	0.942	0.8457	0.5226	0.1984	-0.156	0.8454	-2.2321	0.6979	-0.5792	-0.2637	0.6148	0.2145	-1.4117	0.2398	0.5035	0.2404	0.8772	0.5654	-0.3135
2002/7/8	1.3636	-0.1163	-0.6303	0.4525	3.0882	1.6227	0	0.1549	2.6561	4.9266	1.2998	0.5941	0	2.8743	1.3699	0.099	0.1942	1.1236	0.8147	2.0867	0.3182	1.7544	0.7014	-2.3181	1.6667	0.7229	0.3594
2002/7/9	1.9432	0.1164	-1.9027	-0.6757	-1.1412	-0.7984	-0.8661	0.4639	-1.8182	-1.0989	0	-0.4921	-1.0938	-0.3492	-0.6306	-0.4946	-0.1938	-0.1307	-0.9091	-1.0482	-0.9516	-0.2351	-0.2985	-0.4092	-0.3564	0.0797	-0.3133
2002/7/10	-3.2258	-1.5698	-0.6466	-2.2676	-2.0202	-2.3139	-1.5457	2.5654	-1.9231	-2.8283	-1.5398	-1.9782	-1.8957	-1.986	-3.1732	-1.8887	-1.5534	-2.7487	-1.631	-1.2712	-1.8415	-1.7282	-1.7964	-0.3287	-1.7883	-2.7888	-2.2452
2002/7/11	0	-0.7679	0.7592	-0.232	-0.1473	0.7209	0.6143	-0.4002	0.581	1.3514	1.477	0.3027	0.4831	-0.2384	0.1873	0	-0.0986	-0.2019	-0.4145	0	-0.6525	-0.5596	0.4065	0.2473	-0.7283	0.4918	-0.5053
2002/7/12	1.6667	-0.8929	-1.507	2.3256	-0.7375	1.227	0.7463	-0.7032	-0.2166	-1.3333	-0.3425	-0.3018	0	0.1195	-0.1869	0	0.691	0.2697	0.3122	-0.1609	-0.4926	0.0804	-0.8097	0.2467	0.0734	-0.1631	0.3693
2002/7/15	0	0.2402	-2.5137	-1.9318	-1.7831	-2.2222	-1.3468	-1.1128	-0.1447	-2.5988	0.7732	-0.8073	-1.9231	-2.148	-2.1536	-0.304	-1.1765	-1.0087	-1.2448	-1.0747	1.6502	-0.8032	-0.8163	-0.6563	2.4927	-2.2059	-1.5639
2002/7/16	0.149	1.1983	1.009	-1.9699	-0.1513	-1.5496	0.273	-0.7161	0	-0.1067	-0.5115	0.5086	0.4902	0.2439	0.6699	0.2033	0	0	-0.2101	-0.163	-0.1623	0.4858	0.6173	0	-1.4306	-0.5013	-0.0467
2002/7/17	0.744	-0.8289	1.4428	1.0638	0.1515	2.2036	0.4084	0.1546	0	0.8547	0.1714	1.0121	0.9756	0.365	0.1901	0.2028	-0.7937	0.5435	1.0526	0.1088	-0.6504	-0.2417	1.0225	0.7432	0.1451	0.7557	-0.0468
2002/7/18	2.0679	0.2985	-0.4376	0.3509	0.3026	-0.4107	1.0847	0.5658	0.1449	0.1059	-0.2566	1.3026	0	0.7273	0.5693	3.0364	0.5	0.9459	-0.2083	-0.2174	-0.5728	1.6155	-0.7085	-0.082	0.5072	-0.1667	1.1225
2002/7/19	2.026	0.5952	-0.5495	0.5828	0.6033	-0.4124	0.4024	0.7161	0	-0.2116	0.0858	0.6924	0.161	1.6847	2.2642	0	0.6965	0.6693	0.7307	1.7974	1.2346	0.7949	0.3058	0	0.9413	0.5008	-0.2313
2002/7/22	-2.4113	0	-2.5414	-1.7381	0.4498	-1.8634	-1.67	-0.6602	-0.2171	-1.8028	-3.1705	-1.7682	-1.9293	-2.2485	-2.583	-1.8664	-1.087	-2.7261	-1.658	-1.0701	-1.7886	-0.3943	-1.0163	-0.2461	-2.1521	-1.6611	-1.0199
2002/7/23	-1.1628	0.2367	-3.5147	-0.4717	-0.8955	-1.6878	-0.4755	-0.3579	-0.5076	0.324	0.885	0	0	0.8475	-0.2855	-0.9009	-1.2987	0.2051	1.1591	-0.9194	0.2483	-0.0792	-0.308	-0.4934	-0.0733	-0.3378	-0.7963
2002/7/24	-2.0588	-0.3542	0.8226	1.7773	-1.0542	0.5365	-0.3413	-0.2052	-0.2187	-0.3229	1.0526	-0.7	0.3279	1.0804	-2.5763	-0.404	-3.3401	0.1364	-0.3125	-0.6004	-0.4955	-0.6339	-1.1329	0.2479	1.9076	0.678	-0.1416
2002/7/25	0.3003	-1.0071	-1.6317	0	-1.5221	-0.7471	0.3425	-0.2057	-0.5113	-2.4838	1.3889	-0.8056	-0.4902	-0.7126	0.7835	-0.4057	-0.1047	-0.6131	-1.8809	-0.2746	-1.0788	-0.9569	0.2083	-3.7098	-1.8719	-0.6734	0.1891
2002/7/26	-1.3473	-0.8977	-0.7109	-1.979	-1.391	0	0.0683	-0.0515	0.2203	-2.5471	0	0.4061	-0.3284	-0.2392	-0.2915	-0.3055	0.2096	-1.0281	-0.213	0.0551	-0.8389	0.161	0.104	0	0	0.2542	0.3775
2002/7/29	1.214	0.1812	0.716	-1.6627	2.6646	0	0	0.0515	-0.3663	4.2045	1.6267	-0.1011	0.1647	1.5588	0.6823	0.8172	-0.3138	0.7618	0.7471	0.4403	-0.846	-0.0804	-0.3115	-2.3116	0.1467	0.7608	0.094
2002/7/30	0.8996	-0.2411	0.9479	-0.3623	-0.458	1.1828	0	1.391	-0.8088	-0.9815	0	0	-0.1645	1.4168	0.5808	-0.1013	0	0.0687	-0.1059	0	3.7543	-0.3218	-0.3125	-0.4382	0.2198	-1.3423	-0.2818
2002/7/31	-1.0401	0.3021	-3.7559	-0.8485	-0.6135	-1.7003	0.6139	0.8638	1.1861	-1.4317	-1.1794	1.0121	-1.318	-2.6775	-0.0962	-0.8114	-0.7345	-0.4121	-1.2725	-0.4384	0.0822	-0.8071	0	-0.5282	-0.5848	-1.2755	-0.3768
2002/8/1	-0.1502	0.9036	-0.9756	-0.978	-0.9259	0	2.9831	-0.3023	-0.2198	2.6816	1.705	1.2024	-0.5008	-0.7177	0	-0.3067	-0.5285	1.2414	-0.1074	-0.3853	1.1504	0.0814	0.9404	0	1.3235	0.6029	-0.9456
2002/8/2	0	-0.1791	0.7389	0.1235	1.8692	-0.6486	-0.395	0	0.514	-0.5441	0.5868	-0.198	0.3356	0.7229	-1.6378	0.4103	1.2752	-0.6812	-0.2151	0.7735	-0.7311	0.1626	0.4141	0	0.8708	0.9418	0
2002/8/5	1.9549	-0.4187	-0.7335	0.1233	0	-0.8705	2.3133	-0.2527	-1.0226	2.6258	0.8333	-0.1984	-1.1706	0	-0.6856	-0.5107	-0.7345	1.989	-0.6466	-0.8224	0	0.1623	-1.0309	-0.4425	-0.4317	-1.1874	-0.2387
2002/8/6	0.7375	-0.0601	2.4631	1.601	0.4587	0.3293	0.3876	-0.3546	1.3284	-0.6397	0.4959	0.7952	1.8613	1.4354	2.3669	1.0267	1.6913	0.538	1.7354	0.8845	0.6547	0.9724	0.7292	0.8889	0.1445	0.6867	0.9569
2002/8/7	-1.3177	-0.4207	-0.3606	-0.6061	0.4566	0.7659	-2.1236	-0.3559	1.0925	-1.073	0.0822	-0.6903	-0.6645	0.1179	0.1927	0.3049	-0.6237	-0.1338	-0.2132	-0.274	0.1626	-0.2408	0.3102	-1.2335	-1.0823	-0.2558	-0.8531
2002/8/8	-0.7418	0	-0.8444	-1.0976	-1.5152	-0.6515	-0.263	-0.5102	0.2161	-0.5423	-0.6574	-0.6951	0.1672	0.3534	1.8269	-0.6079	1.569	-1.6075	-0.641	-0.0549	0.974	-0.6436	-0.1031	-0.2676	-1.167	-0.2564	-0.0478
2002/8/9	-1.3453	-0.7846	-1.2165	-1.3564	-1.2308	-0.4372	-2.6368	-0.2564	-0.7908	-1.9629	-0.9926	-0.6	-1.1686	-0.5869	-1.1331	-1.1213	-0.4119	-1.3615	0.1075	0.4948	-1.2862	-0.8097	0.4128	0.2683	-0.369	-0.5998	-1.0521
2002/8/12	-1.6667	-0.4258	-1.2315	-1.5	-0.9346	-2.6345	-1.0156	-0.3085	-0.1449	-1.4461	-1.4202	-1.1066	-1.1824	-1.889	-0.382	-1.2371	-1.8614	-0.8282	-0.9667	-0.8753	0.4886	0.3265	-0.1028	-0.8029	-2.2963	-0.431	0.1933
2002/8/13	0.1541	-0.9163	-0.3741	0	-0.9434	0.1127	0.6156	0.1031	0.6531	1.3544	0	0.3052	0.5128	-0.361	-0.5753	0.4175	1.0537	0.0696	1.0846	-0.5519	0.4862	0.0814	0.823	-0.4496	0.4549	0.2597	-0.6271
2002/8/14	1.6923	-2.2811	1.3767	2.0305	0.7937	1.5766	2.0394	0.1546	0.8652	1.0022	2.3729	0.6085	0.6803	0.7246	-0.2893	0.5198	1.5641	0.4868	0.9657	0.333	0.8871	0	0.2041	0.4517	0.6038	0.7772	0.9223
2002/8/15	-1.059	-2.4606	-1.358	-1.7413	-1.5748	-1.5521	-0.3331	0	0	-0.9923	-1.2417	-0.504	-1.0135	0.3597	-0.8704	-0.4137	0	0.692	-0.3188	-0.3872	-1.4388	-0.4065	-0.9165	-0.3597	-1.0503	-1.5424	-1.1063
2002/8/16	1.2232	0.4528	1.0013	0.5063	0.8	0.2252	2.3396	0	-1.0007	0.3341	0.5029	1.0132	1.3652	0.4779	-0.1951	0.4154	0.2053	0.2062	1.5991	-0.111	0.4866	0.6531	0.5139	0	4.094	2.1758	0.6809
2002/8/19	-1.0574	-0.3863	-0.1239	-0.6297	0.1587	0.4494	-0.6532	-0.2058	-0.5776	-1.2209	-0.5838	-0.3009	-0.1684	0.1189	0.6843	-1.758	-1.2295	-1.7147	0.2099	-0.5003	-0.4843	-0.1622	0.9202	0.1805	-1.5295	-1.1925	-0.2899
2002/8/20	1.5267	1.1635	3.3499	1.6477	1.7433	1.3423	1.4464	0.5155	-0.0726	1.0112	-0.5034	0.9054	1.1804	1.7815	1.6505	0.8421	1.3485	1.1863	0.6283	0.8939	3.6496	1.5435	1.925	0.4505	0	1.8966	1.1628
2002/8/21	0	-0.9585	-0.3601	-0.6234	0.1558	-0.2208	0.4537	0.1538	1.0174	1.1123	0	-0.2991	0.1667	0.2334	0.2865	-0.3132	-0.8188	-0.9655	-0.5203	0.443	-0.1565	-0.32	-0.5964	0.0897	0.2959	-0.2538	8.2854
2002/8/22	1.0526	2.7742	0.241	1.7566	0.4666	0.3319	2.1935	0.6656	0.2158	1.3201	-0.4216	0.9	0.9983	0.5821	1.0476	1.2565	0.8256	0.4875	0.6276	0.6064	1.7241	-0.0803	0.3	1.9713	0.8112	1.1026	4.3478
2002/8/23	-0.744	-0.3139	-0.9615	-0.2466	-0.774	0.2205	-0.0631	-0.3052	-0.6461	2.6059	1.5241	-0.1982	-0.659	-0.1157	0.1885	-0.2068	-0.1024	0.3465	-0.3119	-0.3288	5.0077	0.6426	0.0997	0.1757	-0.8778	-0.755	0.3866
2002/8/26	1.1994	-1.8262	-1.9417	1.1125	-1.7161	-2.2002	3.7271	2.0918	-0.8671	-1.7989	-0.7506	0.1986	-2.1559	-1.3905	-1.1289	-1.0363	-0.8197	-0.6906	-0.9385	1.0995	0	-0.6385	-1.0956	-0.2632	-1.107	0.1691	-0.4279
2002/8/27	-2.2222	1.4112	0.7426	0.8557	0.1587	-0.225	2.0097	0.3498	-0.5102	0.6466	-0.1681	-0.4955	0.678	-0.1175	0.4757	0.5236	0.2066	-1.8081	0.5263	1.8488	-1.3206	0.8032	0.8056	-0.1759	2.5373	2.7848	1.2033
2002/8/28	0	-0.759	-0.2457	-0.3636	-0.1585	0.2255	-0.7761	-1.494	-0.7326	-0.7495	0.8418	0	-0.3367	0	-0.5682	1.6667	0	-3.966	1.0471	-1.4949	0.0743	-1.6733	-0.4995	0.4405	-0.1456	-1.3957	-2.3355
2002/8/29	1.5152	1.0835	-0.1232	-1.7032	0.7937	-1.7998	-2.5271	-2.1234	-0.2214	-1.0787	-1.2521	-1.1952	0.6757	-0.3529	-1.3333	-1.127	-1.0309	0.5162	-1.3472	-1.1924	-1.6345	-0.8104	-1.004	-0.7018	-0.4373	-0.8326	-1.8696
2002/8/30	-0.4478	0	-0.7398	0	-0.315	-0.3436	0.679	0.3616	-0.1479	0.8724	1.0989	0.3024	-1.0067	1.2987	0.2896	-0.1036	-1.0417	0.1467	0.6303	0.1646	0.8308	-0.4902	0.4057	0.3534	0.5124	0.4198	-0.576
2002/9/2	2.5487	0.3153	0.7453	4.3317	-0.6319	-0.6897	0.1839	0.4117	1.7037	0.5405	-0.4181	-0.603	0.339	0.8159	0	-0.7261	0.4211	-1.0989	0.4175	-0.3286	0.1498	0.1642	2.0202	0.088	-0.8012	0.0836	0.8913
2002/9/3	-0.731	0.8171	1.603	-2.0166	0	0.8102	0	0.0513	-0.9468	-0.1075	-0.3359	1.1122	0.1689	-0.2312	0.2887	0.209	0.3145	0.963	0.2079	0.0549	0.4488	-0.082	-0.099	-0.2639	1.1747	0.0835	1.5901
2002/9/4	-0.4418	-0.4364	-0.4854	-0.4843	0	-1.3777	-0.3672	-0.2049	-0.1471	-0.8611	-0.0842	-0.2	-0.6745	-1.2746	1.5355	-0.5214	-0.9404	-0.2201	-0.8299	0	-1.3403	-1.0664	-0.6938	-0.1764	-0.4354	-0.8347	-1.2174
2002/9/5	-1.1834	-1.1897	3.1707	-2.0681	-1.9078	0.4657	-4.484	-0.308	0.1473	0.9772	-0.253	-1.4028	-1.6978	-2.3474	-1.7958	3.8784	-0.9494	-0.2941	-2.5105	-0.7688	-0.6038	-0.4146	-1.7964	0.0883	-1.9679	-1.7677	-1.8486
2002/9/6	1.497	-0.1267	-2.2459	-1.2422	-1.2966	-1.7381	0.4502	-0.6179	0.0735	-1.2903	-0.5072	-0.1016	-1.209	-0.1202	0.6737	-1.4127	0.7455	-1.2537	-0.4292	-0.2767	-0.0759	-0.4996	0.1016	0.0883	-1.1152	-1.1997	0.4484
2002/9/9	0.885	-0.698	-0.2418	-0.8805	-1.4778	-1.2972	-2.1127	-0.7772	-0.0735	-1.9608	-2.124	-0.1017	-1.7483	-1.2034	2.5813	-2.1494	-1.6913	-0.224	-0.8621	-1.4983	-1.4438	-1.1715	-0.8122	-0.4409	-0.5263	-0.7806	2.5
2002/9/10	-0.731	0.1278	-1.8182	0	0	0.3584	0.981	1.0966	1.4706	0.4444	1.9965	-0.8147	0	0	-0.1864	-1.4644	1.6129	-1.1976	1.6304	0.0563	1.2336	0.1693	0.3071	-0.1771	0.2268	0.9615	-0.0871
2002/9/11	2.7982	-0.2553	-1.8519	0.2538	0	-1.0714	0.6477	-0.3616	-0.2174	-0.885	-0.8511	-1.4374	-0.1779	-0.8526	-0.3735	-0.7431	0.6349	-1.5152	0.4278	0.1126	1.2947	-1.3525	-1.4286	-0.7986	-0.5279	-0.7792	-1.2206
2002/9/12	2.5788	-0.6398	0.6289	0	0.8333	0.6017	0.5792	-0.2074	0.2179	0.8929	0.0858	-0.1042	0	0.7371	2.4367	-0.5348	-0.1052	-0.5385	0.5325	-0.4499	0.6015	0.2571	0.7246	0.0894	0.3033	0.8726	1.5004
2002/9/13	0.5587	1.159	-3.75	0.3797	-1.3223	-0.7177	-0.4479	-0.5195	0.1449	-0.7743	-0.0858	0.1043	0.3565	-0.122	-0.0915	0.6452	-0.4211	0.1547	1.0593	0.339	0.0747	1.1966	-0.2055	0.6256	-0.1512	0	-0.8696
2002/9/16	-1.1111	-1.655	-3.8961	-1.3871	-2.3451	-1.5663	-1.928	-0.6266	-0.0724	-2.0067	0	-1.9792	-1.7762	-2.442	-1.5568	-2.0299	0.74	-1.7761	-1.5723	-0.9009	-2.1658	-1.1824	-0.5149	-0.6217	-1.2112	-0.9516	-1.4912
2002/9/17	-5.0562	0.3236	0.2703	-0.3836	-0.3431	0	0.9174	0	-0.1448	0	-0.9442	-0.3188	-0.7233	0	-0.6512	-0.6543	0.3148	0	1.065	0.1705	0.229	1.3675	0.207	-0.1787	-0.6897	-0.524	1.6028
2002/9/18	-5.0296	0	-2.4259	-3.466	-2.0654	-0.2448	-0.9091	-0.1051	0	-2.1615	0.0867	0.1066	0.1821	-1.8773	-1.1236	-1.427	-0.523	1.2579	0	-0.0567	-0.9901	-0.8432	-0.3099	-0.3581	-1.5432	-0.2634	-0.8326
2002/9/19	0.4673	1.0323	5.9392	2.6596	2.9877	3.681	2.9489	0.7365	1.4503	1.0465	1.039	0.5325	2.1818	2.9337	-0.0947	1.7817	0.4206	1.7081	0.843	0.9648	-5.6923	0.7653	1.3472	0.8086	2.2727	1.0563	1.1047
2002/9/20	-2.4806	0.3193	-2.7379	-1.4249	-1.0239	0	-1.846	-0.1044	-0.4289	-1.3809	-1.371	0.4237	-1.0676	-1.8587	-2.7488	-0.6565	-1.5707	-0.916	0.418	-0.9556	-0.4078	-0.7595	-1.227	0.9804	-0.7663	-0.784	-1.8794
2002/9/23	0.6359	-0.0637	0.8043	0.657	-1.2069	-1.8935	3.6316	0.1045	-0.8615	-0.9335	0.1738	0	0.1799	0.3788	0.8772	-0.4405	-0.8511	-1.2327	0.1041	-0.1135	0	0.3401	0	-0.8826	-0.7722	-0.1756	0.1336
2002/9/24	-1.5798	-1.3376	0.3989	-1.3055	-1.0471	-0.8444	0.6884	0.1567	-0.0724	-1.4134	-0.1735	-0.8439	-0.7181	-0.8805	-0.7729	0.4425	-1.1803	-0.312	-0.9356	-0.4545	0.9828	0.0847	0.207	-0.9795	-0.7782	-0.6157	1.7794
2002/9/25	0	0.3228	-0.7947	-0.9259	0.7055	0	-0.9944	0	0.3623	0.3584	0.3475	0.8511	-0.5425	0.3807	0	0.1101	-0.1086	1.5649	-1.3641	0.8562	-0.811	-0.0847	0.2066	0.0899	0.4706	-0.531	-1.049
2002/9/26	-4.9759	-1.287	0	-1.2016	-1.4011	-0.2433	-1.8832	-0.1564	-0.0722	-0.9524	-0.3463	-1.2658	-0.1818	-1.3906	-1.9474	-0.9901	-0.6522	-1.3867	-1.0638	-1.528	-0.1635	-0.1695	0	-0.5391	-0.0781	-1.5125	-1.6343
2002/9/27	-2.3649	0.1304	-1.7356	-0.1351	0.5329	-0.122	-1.0877	0.2611	-0.1445	-1.4423	-0.0869	-0.1068	-0.7286	0	0.2979	-0.3333	0.2188	0.625	-0.8602	0.5172	-0.2457	0	-2.0619	0	-2.1094	0	0.0449
2002/10/8	2.4221	-0.1953	2.4457	-0.6766	-0.8834	-0.9768	-1.8111	-0.4167	-0.2171	-1.4634	0	-0.5348	-1.8349	-1.4103	-2.0792	-1.6722	-0.5459	0.6988	-0.5423	-0.5718	-0.6568	-1.0187	-2.6316	0.3613	0	-0.4517	-3.5458
2002/10/9	-2.3649	-1.5003	-3.9788	-3.6785	-2.3173	0	-2.3715	-0.4184	-0.3626	-2.2277	-1.3043	-1.1828	-2.243	-0.13	-2.0222	-0.3401	-1.5368	-1.0794	-2.181	-0.8626	-2.1488	-1.2864	-1.0811	-0.27	-2.2346	-1.4519	-2.7455
2002/10/10	0.8651	-0.596	-0.4144	-0.1414	0	-0.6165	0.4049	0.0525	0	-1.0127	-0.7048	-0.4353	-0.7648	-0.2604	-0.516	-0.5688	-1.3378	-0.1559	0.1115	0.058	-0.5068	-2.2589	-1.4208	0	-0.2449	-0.0921	0.0478
2002/10/11	1.2007	0.2665	0.1387	0.1416	0	0.3722	-0.5376	-0.9449	0	0.8951	-1.1535	-0.5464	0.578	0	-0.5187	0	-0.678	-0.0781	-2.0045	-2.087	-1.528	-0.8889	-0.4435	-0.0903	-1.1457	-1.0138	-0.5261
2002/10/14	0.8475	-0.1993	1.662	1.4144	0.7299	-2.1014	-0.6757	1.1129	-0.2183	2.9151	-0.1795	-4.3956	1.7241	-0.2611	-0.4171	-2.1739	-0.9101	-0.5469	-0.3409	0.3552	-3.4483	-0.6278	1.1136	0	-0.0828	-1.0242	0.8173
2002/10/15	0.3361	0.0666	-0.545	-0.2789	-0.1812	-0.8838	-0.1361	0.4193	-0.0729	-1.1084	-0.3597	0.3448	-0.3766	-0.6545	-0.6283	-0.5848	-1.1481	0.9427	0.3421	-0.885	-2.4107	-0.2708	0.3304	0.4517	0.6628	-0.1881	-0.5722
2002/10/16	-1.005	0.2661	1.6438	0.8392	1.0889	2.4204	2.0436	0.2088	0.292	0.8717	-0.1805	0.2291	0.9452	0.7905	0.4215	0.7059	1.0453	0.2335	1.1364	0	1.5554	1.086	0.2195	0.1799	0.5761	1.0368	0.3837
2002/10/17	-3.7225	-0.5309	-2.6954	-2.9126	-1.7953	-0.995	-2.3364	-0.7292	-0.2183	-2.716	-0.8137	0.5714	-1.8727	-0.2614	-1.469	-0.9346	-2.069	-2.2516	-1.4607	-2.0833	-1.6216	-0.8057	-2.4096	0	-1.8003	-1.6791	-0.5733
2002/10/18	0.1757	0.4003	2.6316	0.2857	4.0219	1.7588	1.7088	0.3673	-0.2188	0.5076	0.7293	-0.4545	0.7634	-0.3932	-0.852	-0.8255	0.4695	-5.7188	-0.6842	-1.155	0.7326	-1.8051	1.0101	-7.6302	-0.6667	-0.4744	-0.3844
2002/10/21	2.2807	0.3322	1.2146	-0.4274	1.0545	3.0864	0.6048	0.1568	0.1462	1.0101	-3.2579	-2.2831	0	-0.1316	-0.6445	1.1891	1.6355	-3.3698	0.3444	-0.6765	0.0909	-0.3676	0.8889	-6.0253	-0.3356	-0.286	0.0482
2002/10/22	1.2007	1.3907	1.2	2.5751	0.3478	0.479	0.8684	0.261	0.5109	3	0.4677	1.285	2.6515	1.4493	2.4865	1.7626	2.7586	1.6565	1.8307	1.6718	3.0881	1.3838	1.4317	0.6205	2.3569	1.6252	2.0733
2002/10/23	2.5424	0.2613	0	0.2789	-0.1733	-0.8343	-0.3311	-0.1041	0	-0.2427	-2.7002	0.346	1.107	0.3896	0.1055	1.0393	0.1119	0.7719	-0.1124	-1.3398	0	0.091	-0.1086	-0.4111	0.3289	0	-0.4724
2002/10/24	-2.6446	0.3909	-1.7128	-0.9736	-1.5625	-1.4423	0.3987	-0.469	-0.0726	-1.2165	-0.0957	-0.6897	-1.8248	-1.1643	-0.3161	-1.7143	-1.4525	0.1702	-0.1125	-0.6173	-1.4097	1.7273	-0.666	-0.3096	-0.9836	-1.1289	0.3797
2002/10/25	-1.0187	0.1947	-3.0831	-2.1067	-1.4109	0.4878	-1.456	-1.3089	-0.3634	-2.4631	-1.7241	0.1157	-1.1152	-1.4398	-1.9027	-2.3256	-0.7937	-1.1045	-1.464	0.0621	-1.5192	-0.3575	-1.1173	0	-1.904	-1.9981	-1.8913
2002/10/28	-0.6861	-0.7124	-1.5214	-1.7217	-2.8623	-2.9666	-0.6044	-0.6897	-1.167	-1.8939	-1.8519	-1.0405	-1.3158	-2.2576	-3.2328	-0.7143	-1.1429	-1.9759	-0.6857	-0.6828	0	-0.8072	0	-0.8282	-1.6878	-0.8738	-1.6386
2002/10/29	1.5544	0.1305	1.1236	-0.438	2.0258	0.6369	0.3378	-1.0684	0.8118	1.1583	-3.575	1.0514	1.1429	0.9511	1.0022	-1.3189	0.1156	0.9641	-0.6904	0.25	-2.9946	0	0.565	-1.9833	0.9442	0.3918	0.7839
2002/10/30	0.6803	0.5863	-0.5556	-1.173	0.1805	1.2658	-0.7407	0.486	0.0732	-2.5445	-1.2358	-0.9249	-0.565	-0.9421	-1.4333	-0.3645	0.1155	-0.6076	-0.8111	-0.2494	1.7774	0.5425	0.7865	0	-1.3605	-1.0732	-2.0418
2002/10/31	-0.5068	0.3886	-0.419	0	0.1802	-0.625	-0.2035	0.0537	-0.0732	0.2611	0	0.1167	-0.1894	-0.5435	0.2237	-0.122	-0.2307	0.9607	-0.2336	0	2.2059	0.5396	0	-0.1065	0.2586	-1.0848	1.0918
2002/11/1	-1.6978	-0.129	0.2805	-0.8902	-0.3597	0	2.0394	0.1074	-0.2928	0.1302	-0.1043	-0.2331	0.1898	0.6831	0	0.6105	-0.4624	1.5571	0.9368	3	1.4388	1.1628	1.3378	-0.533	1.1178	0.997	-0.5891
2002/11/4	1.209	0.5814	1.6783	2.994	1.8051	1.0063	0.5996	0.1073	0.3671	1.3004	0.7307	0.8178	1.7045	1.3569	2.3437	0.7282	2.5552	1.3629	1.0441	-0.182	1.1525	0.2653	0.6601	0.5359	1.2755	1.5795	2.4691
2002/11/5	2.3891	0.0642	2.751	2.907	1.5957	1.9925	1.8543	1.7685	0.1463	2.5674	5.3886	2.2016	1.4898	1.6064	1.7448	2.1687	1.2458	0.4202	1.4925	1.459	1.5776	0.7937	0.765	2.452	1.7632	3.1098	1.4458
2002/11/6	-0.3333	-0.5135	2.008	-0.2825	-0.6981	-1.0989	-0.8453	-0.5793	-0.3652	-1.0013	-1.5733	-0.3401	-0.9174	0.2635	-0.1072	0	-0.8949	-1.0042	-0.1131	-1.6777	-0.604	-1.1374	-1.1931	2.0812	-0.9076	-0.377	-0.8076
2002/11/7	-0.1672	0	-0.9186	0	0.5272	0.7407	-0.9836	-0.053	-0.1466	-0.7585	-0.0999	0	-0.7407	-0.2628	0.2146	-0.5896	-0.3386	-0.4227	0.3398	0.9141	0.2604	0.531	0.7684	0	-0.2498	-0.2838	0.0958
2002/11/8	-3.5176	-1.1613	-3.8411	-3.966	-4.1958	-3.5539	-0.9934	-1.0069	-0.1468	-3.8217	-1.9	-3.0717	-2.4254	-3.6891	-3.9615	-3.4401	-3.624	-1.1885	-3.4989	-2.3551	-3.4632	-2.2887	-3.5948	-2.2426	-3.172	-3.2258	-2.823
2002/11/11	-0.3472	-0.3916	-0.4132	-2.3599	-0.5474	1.2658	-2.0736	-1.1242	-0.3676	-3.1788	-1.0194	-0.4695	-1.1472	-1.368	-1.2263	-1.8428	-0.47	-1.6323	-1.5205	-0.8658	0	0	-0.226	-1.6684	-2.5862	-1.5686	-0.4431
2002/11/12	-5.0523	-0.6553	-2.3513	-3.3233	-3.8532	-2.625	-2.2541	-0.8121	-0.2214	-3.5568	-1.6478	-1.533	-2.5145	-3.4674	-3.0474	-2.6283	-2.8335	-1.1354	-2.7316	-0.8734	0.2336	-0.9009	-3.0578	-2.7572	-3.5398	-1.8924	-5.1929
2002/11/13	-1.4679	-0.7256	-1.6997	0.7812	-0.7634	0.6418	0.3494	0	0	0.4255	-1.466	0.3593	-0.1984	0.431	0.4657	0.3856	-1.5796	-0.6184	-0.3663	-1.1957	-2.0979	-0.3636	0.5841	-1.6358	-0.4587	0.5076	-0.939
2002/11/14	-5.0279	-0.0664	-4.4669	-3.7209	-2.6923	-1.148	-2.8552	-0.8734	-0.2959	-5.3672	-5.526	0.1193	-2.5845	-2.5751	-4.7509	-2.6889	-0.1235	-0.8	-3.1863	-2.0382	-2.2619	-1.4599	-1.8583	0.2217	-4.424	-2.3232	-3.1069
2002/11/15	-1.1765	-0.3324	1.0558	0.8052	0.3953	-1.2903	0.5735	-0.1652	0	2.2388	2.1372	1.1919	0	0.1468	1.2165	0.7895	-0.1236	-0.0896	0.3797	0.5852	-0.3654	0.8333	0.8284	-0.3319	2.6037	0.7239	0.5435
2002/11/18	-2.381	0.7338	-2.0896	-0.9585	-0.9843	0.1307	-1.8532	0.2758	-0.0742	-2.1898	1.3216	0.4711	-1.2245	-1.3196	-2.1635	-1.0444	-0.3713	-0.3587	0.1261	-1.2282	-1.7115	-0.8264	-0.7042	-0.111	-0.282	-2.3614	-0.5405
2002/11/19	2.8455	0.3974	1.8293	1.6129	0.994	1.1749	-0.5084	-0.055	0.2227	1.9403	1.413	1.2896	0.8264	1.3373	0.7371	0.7916	1.2422	0.7201	1.3854	0.7199	-0.6219	0.2778	1.3002	-0.4444	2.262	3.0494	0.5435
2002/11/20	-4.9407	-1.1873	-1.3473	-3.9683	-3.3465	-1.9355	-1.9708	-1.0457	-0.4444	-3.9531	1.7149	-1.5046	-2.6639	-4.6921	-4.6341	-3.2723	-3.0675	-0.8043	-2.8571	-1.9493	-2.8786	-0.1847	-2.217	-1.4509	-6.5438	-4.2857	-4.2703
2002/11/21	-4.9896	0.2003	-8.1942	-3.9669	-5.2953	-5.9211	-4.6165	-1.3348	-0.744	-5.9451	-3.2666	-2.2327	-5.2632	-5.2308	-0.1279	-2.4357	-4.4304	-1.0811	-4.9872	-3.5123	-3.6082	-1.6651	-2.148	-0.2265	1.2821	-2.452	-2.3715
2002/11/22	-1.9694	-0.9327	0.3306	-0.1721	2.1505	0.6993	0.7806	-0.451	0.075	-1.4587	2.6144	3.0048	0.4444	-0.1623	0	0.1387	0.3974	0	-0.5384	0.7555	0.2674	0	-0.2439	1.0216	2.2395	0.4372	0.1157
2002/11/25	2.9018	0.6725	0	0.8621	1.0526	-0.1389	1.3168	-0.453	0	1.6447	-1.1677	1.6336	0.6637	1.4634	-0.128	0.4155	0.9235	2.3679	0.1353	1.0225	0.4	-0.7526	0.6112	-1.1236	-0.9524	0.1088	-0.1733
2002/11/26	-4.9892	0	-3.1301	-2.735	-3.75	0.2782	-2.1407	-0.4551	-0.2247	-3.3981	-2.2556	-2.2962	-2.6374	-2.8846	-2.3077	-2.7586	-1.8301	-2.3132	-2.1622	-2.1592	-2.2576	-2.3697	-3.7667	-1.0227	-3.4615	-3.0435	-3.2407
2002/11/27	0.9132	-0.0668	1.0204	-3.5149	2.5974	1.1096	-0.4687	-0.5143	-0.3003	4.3551	-0.5495	3.2902	2.9345	1.9802	1.0499	0.1418	0	0.1821	0	-0.2069	0.4076	0.7767	0.8838	1.2629	0.5976	0.3363	-1.3158
2002/11/28	4.2986	0	4.8822	7.6503	3.5865	2.8807	2.0408	0.4021	0.5271	2.2472	1.4365	5.347	2.193	2.7508	3.8961	2.6912	2.9294	2.6364	3.3149	1.5895	5.0068	1.2524	2.6283	2.6077	3.2673	3.0168	7.697
2002/11/29	1.9523	0.2674	1.2841	3.3841	1.222	0.8	2.3846	0.4577	0.3745	1.0989	1.9608	1.8359	0.6438	0.4724	1	1.3793	1.423	0.7086	2.0053	1.9048	0.5155	0.9515	1.2195	0.5525	0.6711	1.5184	0.2814
2002/12/2	-4.4681	-1.2	-4.1204	-3.1097	-3.6217	-3.9683	-3.9068	-1.2528	-0.4478	-4.0373	-2.7778	-2.0148	-4.4776	-3.7618	-3.9604	-3.5374	-3.699	-2.1988	-2.7523	-1.2684	-3.4615	-2.3563	-3.1325	-2.7473	-3.4286	-3.4188	-5.2189
2002/12/3	4.8998	0.135	1.157	4.3919	1.8789	0.551	1.4855	-0.4614	0.3748	4.2071	-0.989	0.4329	2.6786	1.3029	1.8041	0.141	1.3245	2.2482	1.4825	-0.6085	1.1952	1.3514	0.8706	-0.339	3.0572	0.7743	0.7105
2002/12/4	1.4862	0.4043	-0.1634	-0.6472	0.2049	0.9589	0.8475	0.6952	0.224	3.1056	-0.111	0.5388	0	0.3215	-0.2532	0.9859	0.6536	0.2639	0.3984	-0.6803	0.5249	0.9524	0.7398	0.5669	0.5742	0.7684	2.234
2002/12/5	5.0209	0.2013	-1.1457	-0.3257	-2.045	2.9851	-0.5348	-0.748	0.2981	-1.8072	-1.5556	-1.0718	-0.8696	-0.641	-1.9036	0.8368	-1.6883	1.4035	-1.0582	-0.6849	-1.3055	-0.1887	-0.3672	-0.1127	-0.666	-0.4357	-0.575
2002/12/6	0.5976	-0.2009	0.6623	-0.9804	0	2.2398	-0.4608	0.4058	0.2972	-1.227	0.4515	-0.2167	-0.4386	0.9677	1.1643	-0.5533	0	-0.519	-0.2674	0.5517	1.0582	-0.5671	0	-0.1129	-0.8621	1.4223	-0.1157
2002/12/9	-1.3861	0	-1.4803	-0.9901	0.2088	-0.3866	-0.0772	0.4619	0.2963	-1.2422	-3.5955	0.3257	0.4405	-0.639	-0.3836	-1.1127	-0.3963	-0.9565	-0.4021	-1.2346	-0.5236	0.0951	-0.4914	0.565	0.1932	-0.9709	-1.8529
2002/12/10	-2.6104	-0.3356	-2.0033	-3.5	-1.875	-2.0699	-0.7722	-0.3448	-0.0739	-2.9874	-4.662	-2.8139	-1.3158	-2.09	0	-1.2658	0	0.2634	-1.0767	-0.6944	-1.0526	-0.5698	-2.0988	-0.2247	-1.1572	-2.1786	-1.7699
2002/12/11	1.8557	0	-1.8739	-0.6908	-0.4246	0.3963	-0.4669	-0.1153	-0.1478	0.4862	-0.6112	-2.3385	-0.2222	0.4926	-2.1823	0	-0.7958	-0.7005	-2.1769	-1.958	-1.9947	-1.7192	-0.2522	0.1126	-0.5854	-0.5568	0.8408
2002/12/12	2.4291	0	0	0.1739	0.6397	0.7895	0	0.0577	0.074	0.6452	4.182	0.3421	0.6682	0.4902	0.7874	0.4274	0.6684	-0.2646	0.2782	0.3566	0.2714	0	0.6321	1.1249	0.3925	0.112	0.8934
2002/12/13	0.9881	0	2.4306	4.8611	1.9068	0.7833	1.1728	0	0.2219	3.6859	7.2019	0.9091	0.885	1.4634	2.0833	0.8511	1.4608	1.5031	2.4965	-0.4975	0.8119	1.069	2.5126	2.0022	1.6618	2.4609	1.4168
2002/12/16	-0.5871	0.9428	2.0339	0.8278	1.2474	0.2591	0.0773	1.1541	1.3284	1.0819	0.4405	0.7883	0.6579	1.7628	1.4031	1.4065	1.0471	1.1324	0.406	1	6.0403	1.3462	1.1029	1.1996	1.9231	0.2183	0.291
2002/12/17	1.5748	0.0667	1.495	0.6568	0.4107	0.1292	4.1699	-0.1711	-0.2913	1.5291	0.9868	0.4469	5.0109	0.1575	0.2516	0.5548	0.7772	1.1197	1.6173	0.4243	0.6329	0.5693	0.2424	2.0474	0.566	1.634	-0.1161
2002/12/18	-2.5194	0.0667	-1.473	-0.6525	-1.0225	0.6452	-1.4085	1.6	0.2191	-1.8072	-1.8458	-0.1112	-2.2822	-1.1006	0.1255	-0.1379	-1.0283	-0.5963	-0.7958	0.2817	-1.2579	1.2264	-1.3301	-0.6336	2.439	0.4287	-0.4648
2002/12/19	0.5964	-0.1999	1.8272	0.4926	0.8264	0	-0.7519	-0.3937	0.5831	4.2945	-0.5531	1.8931	1.0616	0.318	0.6266	0.5525	-0.2597	0.0857	0.5348	0.0702	-0.3822	-0.5592	0.7353	0.9564	-0.3663	-0.4269	-0.1168
2002/12/20	0.7905	-0.0668	0.9788	1.4706	1.0246	0.641	1.0606	-0.6211	-0.0725	-0.1471	1.2236	1.3115	0	2.0602	1.9925	1.6484	1.9531	0	0.9309	1.1228	1.6624	0.2812	1.2165	3.4737	-0.3676	1.0718	1.2274
2002/12/23	1.5686	-0.6012	0.3231	0	1.0142	0.6369	-0.7496	2.6136	0.2901	-0.4418	0.4396	-0.3236	0.6303	-0.1553	0.1221	-0.6757	-0.3831	0.9418	1.4493	0.0694	-0.5031	-0.6542	-0.4808	-1.3225	3.4133	-0.3181	0.9815
2002/12/24	0.7722	0.0672	-0.161	0.6441	-0.8032	0.2532	-0.3021	-1.2182	-0.1446	0	-2.954	-0.2165	-0.4175	0.7776	-0.6098	0	0.641	-0.0848	-0.5195	0.5548	1.1378	-0.1881	1.8116	-0.6186	3.3006	0	0.5718
2002/12/25	0.1916	-0.0672	-0.8065	-1.92	-1.0121	-1.0101	-0.5303	-1.2332	0.3621	-1.7751	-2.593	-1.1931	-0.6289	-1.5432	-1.8405	-1.3605	-1.5287	-1.1036	-1.3055	-0.1379	0	-0.9425	-0.3559	1.0373	-3.4542	-0.7447	-1.7624
2002/12/26	-4.9713	-0.336	-4.7154	-5.2202	-3.8855	-3.3163	-2.6657	-1.5323	-0.2886	-5.7229	0.6944	-2.6345	-4.6414	-5.7994	-3.625	-3.4483	-3.3635	0	-4.3651	-0.1381	-3.25	-2.0932	-3.4524	-4.7228	-4.1145	-4.1801	-1.4468
2002/12/27	-1.4085	0.1349	-0.3413	0.5164	-0.2128	0.6596	-0.3912	-0.2305	-0.3618	0.639	-1.4943	-0.2255	0	0.8319	-0.6485	-0.4286	-1.071	-0.3433	0.4149	2.1438	0.7752	0.0972	-0.3699	0.1078	-0.5597	-0.4474	-1.057
2002/12/30	-0.8163	-0.0673	-2.0548	-2.7397	-0.8529	2.7523	-3.1422	0	0	-1.9048	0	-2.1469	-0.885	-2.3102	-0.1305	-1.8651	-2.3004	2.9285	-1.7906	-1.5572	0.2564	0.1942	-1.7327	0	-3.3771	-2.2472	-1.1276
2002/12/31	-2.4691	1.752	-2.2727	-2.1127	-1.7204	1.0204	-0.8921	0.2311	0.2179	-1.1327	-4.4341	-1.2702	-0.6696	0	-1.3072	-0.4386	-0.554	-3.0126	-0.4208	-0.4814	1.5345	0.5814	-2.8967	-0.8611	-1.6505	-0.1149	0
2003/1/2	1.6878	-1.6556	-3.22	-1.259	-1.9694	-4.0404	-1.5548	0	-0.4348	-0.1637	-1.5873	-2.3392	-0.6742	-3.2095	-3.1788	-1.7621	-2.507	-3.7964	0	-3.7319	-5.5416	-3.9499	0	-0.8686	-1.382	-1.611	-3.4214
2003/1/3	2.0747	-0.202	0.7394	0.7286	0.8929	-0.5263	-0.9144	0.1153	0	-0.3279	0.2481	0	1.1312	0.6981	0.1368	0	0.4286	0.2691	0	-3.0869	0	-1.5045	0.6485	-0.1095	1.5015	1.9883	0.3108
2003/1/6	0.6098	-0.2024	2.3853	1.4467	1.9912	0.9259	1.9295	-0.2303	-0.1456	4.6053	0.9901	1.7964	1.3423	1.7331	1.3661	1.6442	1.4225	0.4472	1.831	0.7407	1.7333	1.3238	1.0309	0.4386	1.5779	1.1468	1.3011
2003/1/7	5.0505	0.0676	-1.7921	-1.2478	-0.6508	0	-0.2469	0.4039	0	-1.1006	-1.5931	0.2353	-0.883	-0.8518	1.2129	0.1471	-1.2623	-0.9795	-0.9682	-1.9118	-0.6553	-1.005	0.5102	-0.3275	0.5825	-0.4535	-0.5505
2003/1/8	0	0.6081	4.7445	3.0686	3.0568	1.4417	1.9802	-0.1724	0.4373	2.5437	2.1171	1.7606	2.4499	2.0619	2.7963	2.79	2.2727	2.0683	3.352	1.4993	4.4855	2.9442	2.4112	1.0953	2.6062	2.9613	2.46
2003/1/9	1.9231	0.6716	2.6132	1.7513	1.2712	2.0672	1.8608	0.7484	0.6531	2.9457	5	0.5767	1.9565	2.1886	1.4249	1.7143	1.9444	1.7621	1.7568	2.1418	2.2727	0.2959	1.3631	2.7086	4.1392	1.2168	2.3409
2003/1/10	-1.6981	0	-0.5093	-1.0327	-0.6276	-0.5063	-1.9063	-0.8571	-0.5047	1.506	-2.439	-0.4587	-0.6397	-0.8237	-0.7663	-1.1236	-1.0899	-0.4329	-1.5936	-0.5785	-0.6173	0.3933	-1.467	-2.0042	-2.0777	-0.765	-1.4663
2003/1/13	0.3839	1.1341	0	1.0435	0	1.145	1.4575	1.3256	0.0725	1.4837	1.9048	-0.6912	0	1.3289	-0.5148	-0.5682	-0.551	1.1304	0.4049	-0.3636	3.9752	2.0568	0.3722	-0.3229	-0.1845	-0.3304	0.5357
2003/1/14	3.6329	0.7916	4.6075	7.401	4.8421	2.6415	3.6712	0.9101	3.9102	4.2398	3.972	3.8283	6.4378	6.0656	4.9159	4.7143	4.9861	3.6973	4.0323	2.9927	5.0179	0	4.8208	3.1317	4.159	4.9724	4.7365
2003/1/15	-0.9225	-1.0471	-0.4894	-1.4423	1.4056	-1.9608	-1.1547	-0.9019	-1.1847	-2.5245	0.4494	-0.6704	-2.621	2.3184	-0.6165	-0.1364	-1.0554	-0.7463	0	-0.7796	-2.3891	2.6871	-1.4151	-1.466	-1.7746	-1.4737	1.0741
2003/1/16	2.0484	0.5952	1.4754	4.065	0.5941	0.125	1.8692	-0.967	0.0705	2.0144	1.0067	1.4623	1.0352	1.3595	1.6129	1.776	3.0667	1.7544	4.1344	3.0714	1.5152	0.5607	1.0766	0.9564	2.439	2.0299	1.1186
2003/1/17	0	-0.8547	-0.6462	-0.7813	-1.1811	-0.8739	-0.5352	2.1252	0.0705	-2.3977	-1.9934	-1.2195	-0.8197	-1.7884	0.1221	-1.0738	-1.1643	0	-0.7444	0.3465	-0.9185	0	-0.9467	1.5789	-1.2346	-1.466	-1.3274
2003/1/20	0.1825	-0.6631	10.0813	1.1024	1.5936	-0.6297	1.691	0.7312	1.9718	1.7341	-1.6949	-0.6734	-0.6198	-1.0622	-0.4878	-0.1357	-0.2618	-1.4778	-0.25	-0.8287	-0.5794	0.3717	1.1947	2.1762	0	0.7439	-0.3363
2003/1/21	0.5464	-0.0668	-3.5451	-4.2056	-3.1373	-0.507	-2.4943	-2.4009	-0.1381	0.7102	-4.3678	0.226	-1.4553	-1.8405	-0.1225	0.2717	-1.4436	0.8333	-3.3835	-0.4875	-2.331	0.1852	-2.5974	-0.4057	-0.4464	-2.2152	-2.4184
2003/1/22	1.8116	-1.1356	3.3691	0.9756	0.4049	0.1274	0.2326	-0.1716	-0.5533	1.8336	0.1202	-0.3382	0.4219	1.5625	0.4908	2.168	0.3995	-0.0826	0.7782	-0.07	1.432	-0.3697	0.6061	-1.833	0	1.0787	0.2305
2003/1/23	-3.2028	1.2162	-3.2593	-1.9324	-0.2016	-2.0356	-0.232	-0.1719	0	0.4155	-1.5606	0	-1.0504	-0.7692	0.1221	-4.7745	1.061	-0.3309	-1.5444	-1.0504	-1.4118	-1.2987	-1.0843	-1.1411	-1.0762	2.3479	-0.23
2003/1/24	-2.0221	0	1.3783	2.6273	1.2121	0.2597	0.2326	0.0574	3.6161	0.6897	1.5854	0.5656	1.2739	1.2403	1.2195	4.7354	0.3937	0.6639	2.0915	-0.1415	0.5967	1.4098	1.7052	-0.6296	1.0879	0.6257	1.0375
2003/1/27	2.2514	-0.3338	0.6042	3.2	1.7964	1.943	1.7015	0.9753	1.0067	0	1.2005	2.0247	2.7254	1.8377	0.6024	5.1862	1.4379	0.9068	0.6402	1.0631	0.8304	1.6682	1.3174	3.3791	1.3453	0.4145	-0.3423
2003/1/28	1.2844	-0.2009	0	-0.3101	0.3922	-0.6353	-0.3802	1.0227	-1.5282	-2.4658	-0.2372	-0.1103	-0.2041	0.1504	0	-1.2642	0	0.4902	1.145	0.2104	0	1.732	0.4728	-0.8172	0.4425	-0.516	0.229
2003/1/29	-0.5435	0.2685	-1.3514	-1.7107	-3.125	-0.6394	0.1527	0.9561	1.7544	-1.264	0.4756	-0.3311	-0.6135	-0.4505	0	-0.3841	-0.1289	-0.3252	-0.3774	-0.07	2.9412	0.6272	1.8824	-0.5149	-0.7048	-1.2448	0
2003/2/10	1.4572	0	-2.1309	-1.8987	-0.6048	-1.5444	-1.2957	-2.2841	-1.8568	1.4225	2.8402	0.8859	-1.8519	-2.5641	-2.8743	-2.3136	-0.6452	-2.2838	-1.8939	-1.1204	-0.5714	-0.5343	-2.194	-1.1387	-1.0648	-1.1555	-1.4278
2003/2/11	0.7181	0.4016	1.5552	1.4516	1.0142	2.2222	0.8494	0.7982	0	2.805	0.2301	0.4391	1.4675	0.774	1.3564	1.3158	1.039	0.5843	1.9305	1.204	1.2644	2.3277	1.0626	0.8377	0.8072	1.2752	0.6952
2003/2/12	0.5348	0.6667	2.4502	2.8617	1.2048	0.3836	0.6891	-0.1131	0.6757	0	2.1814	0.5464	1.0331	2.3041	1.8248	0.5195	1.928	1.9917	1.7677	0.8397	1.8161	-0.0875	0.7009	1.1423	1.0676	1.2592	1.611
2003/2/13	0	0.1325	-0.5979	-0.7728	-0.5952	0	0.6084	-0.6229	0.4027	-1.3643	0.3371	-1.5217	-0.6135	-1.2012	2.3895	-1.0336	-1.261	-0.1627	-1.2407	0.7634	1.0033	-0.1751	0.232	0.5133	0.7042	0.7254	0.7361
2003/2/14	-0.3546	1.3889	-0.7519	1.0903	0.1996	1.1465	-0.5291	-0.5698	-0.0668	-0.2766	1.1198	0	0.4115	0.9119	-0.1167	0	0.2554	-0.4075	2.8894	-0.0689	0	0.4386	0.2315	3.2686	0.7867	0.3086	-0.2811
2003/2/17	-1.9573	-0.2609	2.5758	-0.7704	0.1992	-1.7632	2.2036	-0.5158	-1.4716	-1.5257	-1.5504	-1.6556	-1.0246	0	-2.5701	-1.8277	-0.6369	-1.2275	-1.3431	-0.1378	-1.766	-1.1354	-0.8083	0.5935	-0.2602	-0.2051	-1.9166
2003/2/18	0.726	-0.327	-0.5908	-0.6211	0.5964	-0.2564	-1.0409	-0.288	-0.2037	-0.1408	-2.3622	0.5612	-0.207	-0.3012	0.1199	0.9309	-0.641	-0.58	0.2475	0.6211	0	0	0	2.5565	-0.3478	-0.1028	0
2003/2/19	0.1802	1.3123	0.7429	1.5625	2.7668	0	1.2021	0.2311	1.2245	1.4104	2.9954	1.0045	1.0373	2.1148	0.5988	0.2635	1.2903	0.8333	0.8642	0.1372	0.3371	0.0883	0.6985	-0.2876	2.1815	0.3086	0.2299
2003/2/20	0.1799	0.1295	-0.885	0.6154	-1.3462	0.6427	-1.2621	2.0749	2.4866	-1.1127	-0.1119	-0.3315	0.2053	-1.3314	0	-0.5256	-0.6369	-0.0826	-0.8568	0.411	-0.4479	0.7061	0.2312	-1.8269	-0.427	-0.4103	0.9748
2003/2/21	-3.0521	-2.0052	-3.4226	-3.0581	-3.1189	-2.0434	-2.8571	-0.847	-1.9672	-3.5162	-3.8074	-1.9956	-0.4098	-3.2984	-2.381	-3.0383	-2.5641	-2.1505	-2.716	-2.4557	-4.0495	-2.1911	-2.8835	-2.5465	-3.0875	-2.8836	-1.3629
2003/2/24	-1.1111	0.198	-0.9245	-0.3155	0	0	-0.0774	0.5695	3.9465	-0.5831	-0.5821	-0.1131	-0.6173	-0.7752	0.2439	-0.2725	0	-0.5072	0.3807	0	-1.0551	0	0.3563	0.201	0	0	2.5907
2003/2/25	2.9963	1.2516	3.2659	2.5316	1.8109	1.6949	2.6336	-0.5663	-1.4801	3.2258	3.0445	2.0385	2.2774	2.1875	1.9465	2.7322	1.9737	1.0195	1.7699	1.8182	2.0142	1.3441	2.1302	1.8054	1.6814	2.1209	3.8159
2003/2/26	-0.3636	0.7157	-0.9036	-0.463	-0.5929	-0.2564	0.3019	0.7973	-2.3514	-0.7102	0.9091	-0.5549	-0.8097	0.7645	2.3866	-0.5319	0	-0.0841	1.2422	0.4808	1.626	-0.1768	0.1159	0	-0.8703	0.9346	-1.8378
2003/2/27	-0.365	-0.1938	-0.6079	-0.4651	0.1988	-0.6427	0.4515	0	-0.4682	-1.1445	-0.5631	-0.4464	0.2041	-0.3035	-1.049	-0.4011	2.0645	0.9259	-0.4908	-0.1367	-0.5714	0.7086	-0.1157	-0.4926	-0.5268	-0.3086	-0.826
2003/2/28	-0.9158	0.9709	0.9174	-0.7788	-0.1984	0.1294	-0.5243	-1.4124	0	0.4342	-1.0193	-0.3363	-0.8147	-0.1522	-0.3534	0.1342	0.2528	-1.5013	-1.233	-0.8898	-0.8046	0.1759	-0.3476	0	0.1765	-0.3096	0.2221
2003/3/3	-0.5545	-0.2564	0.1515	0.157	-0.3976	0	0.5271	1.4327	-2.621	0.4323	1.2586	0.3375	0.2053	1.9817	0.2364	0.6702	0.2522	-1.9475	0	2.3481	0.8111	0	1.2791	1.5842	2.0264	1.3458	0.9972
2003/3/4	0.3717	-0.4499	-0.3026	-0.1567	-0.3992	-0.2584	1.4981	0.452	0.138	-0.4304	-0.339	-0.3363	-0.6148	1.7937	1.0613	-0.3995	-1.1321	0.6045	0.7491	1.7544	1.8391	0.439	-0.3444	-0.5848	0.0864	1.0215	-0.9874
2003/3/5	-0.5556	0	-1.3657	-0.9419	-0.6012	-0.2591	-1.3284	-0.6749	-1.3784	-1.1527	-1.3605	-0.1125	-1.0309	-1.1747	-1.0502	-0.6684	-0.3817	-0.0858	-0.8674	-1.1936	2.3702	0.5245	-0.9217	-0.6863	0.5177	-0.6067	-1.0526
2003/3/6	-0.9311	-1.2912	-2.4615	-1.4263	-1.4113	-1.8182	-1.6455	-0.2265	1.9567	-2.4781	-2.7586	-0.2252	-1.6667	-2.2288	-2.8302	-2.5572	-1.6603	-1.89	-1.125	-1.5436	-1.9846	-0.6957	-1.7442	-1.0859	-1.7167	-1.9329	-1.4558
2003/3/7	0.5639	-2.8777	-0.9464	-0.9646	-1.636	-1.0582	-0.1521	0.2838	0.3427	-0.4484	-2.1277	-1.1287	0	-0.7599	0.4854	-0.2762	0.1299	-0.1751	0.7585	-0.6135	-0.4499	-0.1751	-0.355	0.3992	1.2227	-0.9336	-0.5682
2003/3/10	-3.5514	-6.33	-3.3439	-2.5974	-1.8711	-2.8075	-1.7517	-1.7544	0.1366	-2.7027	0.7246	-1.1416	-2.7542	-1.9908	-1.4493	-2.2161	-1.4267	-0.7895	-0.8783	-2.8121	-1.5819	-2.2807	-1.6627	0.0994	-3.2787	-2.6178	-1.7714
2003/3/11	0	0.0719	1.1532	0.1667	-0.4237	0.9629	-0.0775	0	2.251	0.463	-0.3597	-0.1155	0.2179	0.3125	-0.4902	-0.1416	-0.3947	-0.2653	0.7595	-0.2117	0.4592	0.0898	0.3623	-0.1986	1.6949	0.2151	-0.0582
2003/3/12	-0.3876	-0.431	0	-0.6656	0.6383	1.9074	-0.0776	0.8065	-1.2675	-1.0753	0.2407	0.8092	0	0.7788	-1.1084	0.5674	0.2642	0.0887	2.1357	0.2829	0.8	0	1.083	-1.6915	-0.2632	0.2146	1.0477
2003/3/13	1.5564	-0.5051	-0.9772	-1.005	-0.6342	-0.6684	-0.2329	-0.5714	1.4865	-0.7764	0.6002	-0.8028	-1.087	-1.2365	-1.3699	-1.4104	-0.527	-0.9743	-1.23	-0.9873	-1.5873	0.3587	-0.3571	-1.8219	-0.4398	-0.6424	-2.0737
2003/3/14	-0.5747	-2.9007	0.1645	0	0.4255	-1.4805	-0.3891	1.2069	-0.7989	0	0.4773	-0.1156	-0.4396	-0.313	0.2525	-0.4292	-0.3974	0.0894	-1.2453	0.7123	-0.576	0	1.1947	-0.3093	-0.53	-0.1078	-0.2941
2003/3/17	-1.5414	-3.286	-1.1494	3.3841	-1.4831	1.6393	-0.9375	-0.0568	1.8121	-0.626	0	2.3148	0.4415	0.471	-1.0076	-0.8621	-0.6649	0.5362	-0.7566	-0.2122	-0.5794	-1.3405	0.1181	0.6205	-1.1545	-2.1575	-0.885
2003/3/18	-1.7613	0	-0.8306	-3.1097	-0.6452	-1.6129	-0.0789	0.4545	-0.5933	-0.1575	-2.7316	-0.5656	-0.8791	0.7812	-1.0178	-0.4348	-0.2677	-0.7111	-0.3812	-1.1339	-0.8159	0.0906	-1.7689	-0.1028	-1.168	-0.6615	-0.6548
2003/3/19	0	-0.3089	-0.5025	-0.5068	0.4329	1.0929	-0.1579	-0.0566	0.9284	-0.3155	-1.7094	0.6826	0.2217	-0.155	0.6427	0.8734	-0.1342	-0.2686	0.2551	0.3584	1.1751	-0.0905	-0.6002	0.1029	-0.9091	0.111	-0.1198
2003/3/20	-1.3944	1.007	0.3367	-1.1885	-1.7241	-1.0811	-1.3439	-0.5093	-0.3285	-1.2658	-1.9876	0.678	-0.4425	-1.8634	-0.6386	0.2886	0	-0.9874	0	-0.1429	-0.6969	-0.6341	-0.2415	0.2055	-0.6422	0	0
2003/3/21	1.4141	0.6902	1.5101	1.89	1.0965	1.2295	1.3622	1.3652	-1.7798	2.2436	1.1407	0.7856	0.6667	0.6329	1.0283	1.0072	0.672	1.3599	2.799	0.1431	0	-0.6381	0.7264	0.9231	2.8624	1.1086	2.0396
2003/3/24	1.1952	0.6093	-0.1653	0.1686	0.4338	0	0.2372	0.0561	0.6711	0.1567	2.2556	-0.7795	0.4415	-0.7862	0.2545	-0.5698	0.534	-0.7156	1.1139	2.7143	3.2749	0.8257	0.1202	-0.7114	0	0.1096	-0.8818
2003/3/25	-1.5748	-1.2869	-1.3245	-1.3468	0	-0.135	-0.4732	-0.5609	1	-2.0344	-2.5735	-0.7856	-0.8791	-2.5357	-1.269	-1.1461	-2.9216	-0.6306	-1.224	-1.5299	-1.0193	-0.182	-1.2005	0.3071	-1.9749	-1.4239	-3.6773
2003/3/26	-0.2	0.6902	-2.6846	0.6826	-0.8639	-0.4054	-0.0792	-0.1692	-0.9901	-0.9585	-0.6289	-0.5656	-1.3304	2.1138	-0.1285	-0.5797	-0.4104	0.0907	-2.1066	-1.2712	0.6865	0.0912	-0.729	-0.3061	0	-1.1111	-3.5714
2003/3/27	2.6052	0.9901	3.6207	3.8983	1.9608	2.171	2.2998	0.0565	0.0667	3.5484	2.7848	2.1615	2.0225	4.2994	4.2471	2.3324	2.1978	2.2645	3.4177	1.216	3.2955	1.5483	3.06	2.8659	2.1978	3.2584	3.129
2003/3/28	-0.3906	3.0166	-0.4992	-1.7945	-0.2137	-0.664	-1.3953	-0.9599	1.2658	-1.5576	-1.4778	0.2227	0.2203	-1.374	0	-0.8547	-1.0753	0.5314	-0.4896	-1.1307	-0.9901	0.4484	-2.4941	-0.199	-0.1792	0.1088	-1.8576
2003/3/31	2.549	-1.5835	1.1706	1.495	0.2141	0.6684	0.3931	-0.7412	-0.9211	0	-0.5	1.2222	0.8791	0.4644	1.2346	0.431	0.2717	1.1454	-0.615	2.0014	3.4444	0.8929	-0.1218	1.4955	2.3339	0.5435	0.7571
2003/4/1	0.3824	-1.5286	3.4711	1.1457	1.2821	0.664	1.2529	0.8041	2.5232	1.2658	0.8794	1.0977	1.5251	0.3082	1.9512	2.0029	2.168	0.784	0.8663	0.5606	2.4705	1.5044	1.5854	-0.1965	0.614	0.3243	0.6262
2003/4/2	-1.5238	-1.7157	-1.4377	0.1618	-0.8439	0	-1.0054	-0.6838	-0.5181	0.625	-1.3699	0.2172	-0.6438	-0.6144	-1.0766	0.561	-0.2653	-0.605	2.2086	-0.2091	-0.2096	-0.0872	-0.6002	-0.5906	-1.3949	-0.8621	0.1245
2003/4/3	2.1277	0.5819	-1.2966	-0.6462	-1.7021	-0.9235	-0.5469	-0.1721	0.9766	-1.087	-1.5152	-1.0834	-0.8639	0.6182	-0.8464	1.1158	-0.7979	-0.6957	-1.2005	-1.3268	-1.4706	-1.3089	-0.1208	0.198	-0.5305	-1.087	-0.7458
2003/4/4	-0.947	2.3967	-0.3284	-0.4878	0.6494	0	-0.6284	0.1149	0.1934	-0.7849	0.5128	0.2191	0	-0.768	1.0976	-0.1379	0.5362	0	-0.1215	1.2031	0.2132	1.6799	0.1209	0.1976	1.9556	0.2198	-0.1879
2003/4/7	-2.4857	-1.2107	-2.1417	-3.268	-2.1505	0.2663	1.0277	0.1722	1.6088	-2.3734	-3.0612	0.9836	-0.4357	-2.4768	0.1206	6.3536	-0.9333	0.9632	-1.9465	-1.049	1.9149	0	-2.1739	-0.4931	-2.0052	-0.4386	-1.3174
2003/4/8	-1.7647	-0.6536	-2.5253	-3.2095	-0.2198	-0.664	-1.1737	0.1146	-2.0899	-1.7828	-1.4474	-0.8658	-1.5317	-0.7937	-0.1205	-0.7792	-2.0188	-0.5204	-0.9926	0	0.1044	-0.8696	0.6173	1.0902	-0.1779	-0.4405	1.7165
2003/4/9	0.7984	1.3158	0.6908	0.349	-0.8811	0.6684	-1.0293	-1.2593	6.0155	0.9901	0.267	2.2926	0.2222	-2.08	3.7394	-1.7016	1.0989	-0.0872	0.7519	-0.1413	0.1043	2.0175	-0.1227	-0.8824	-0.5348	-0.7743	-0.625
2003/4/10	-0.9901	-0.0812	-1.7153	-1.913	-0.2222	1.5936	0.64	0.2899	0.6711	-1.634	-3.0626	2.3479	3.3259	1.3072	-3.1395	-1.3316	0.2717	0.6108	-1.1194	1.0616	-1.0417	2.4076	-0.6143	-0.3956	1.1649	0.4459	0.8805
2003/4/11	3	2.437	1.0471	0.7092	3.118	1.8301	0.5564	0.6936	1.6364	1.3289	-1.3736	1.3556	10.0858	1.2903	1.4406	-0.6748	0.9485	5.7242	2.3899	1.6106	6	7.7246	1.8541	-1.0924	3.2772	0.8879	0.8728
2003/4/14	4.2718	2.5377	4.6632	3.8732	2.5918	6.6752	1.8182	-0.6889	1.4908	3.2787	1.9499	1.6461	1.9493	4.1401	1.4201	2.4457	4.2953	2.9532	3.1941	1.9986	2.8798	1.1691	2.4272	2.4096	3.1732	2.8603	3.9555
2003/4/15	-1.1173	-1.0054	0.495	-0.5085	-1.0526	6.2575	0.7764	0.4624	0.8226	1.746	9.9727	-0.4049	-2.6769	-0.3058	5.1342	-2.9178	8.2368	0.3984	1.6667	0.9459	0.6757	0.9245	1.0664	3.8235	-0.3325	0.5348	-0.2378
2003/4/16	-1.5066	-1.0156	-4.4335	-2.7257	-3.4043	-2.718	-2.0031	0.6347	-0.9907	-4.3682	5.3416	-0.9146	-2.947	-3.3742	-4.1065	-3.8251	-5.3508	-1.6191	-3.9813	-1.6064	1.0547	-1.0687	-2.5791	-2.5496	-2.5855	-2.5532	-3.4565
2003/4/17	-0.5736	-1.5785	-1.2027	3.3275	-0.8811	3.7253	-0.6289	-0.344	-1.1183	-0.8157	-6.8396	0.4103	0.8097	-0.7937	0	-0.7102	-1.2563	-1.4521	0.6098	-0.4762	-0.3795	1.6975	-1.083	-0.4845	0.7705	-1.2009	0.3704
2003/4/18	-0.3846	0.401	0.5217	-0.1695	-0.6667	-0.6734	0.2373	0.1151	-0.4762	0.6579	0.5063	-1.43	-0.2008	2.24	0.463	1.0014	0.5089	-0.2947	-0.4848	-0.1367	-2.1905	4.0212	0.1217	1.1685	0.085	1.105	-0.123
2003/4/21	-1.7375	-1.1182	-0.8651	1.8676	0	-0.904	-1.1839	0.5747	0.8373	-1.7974	-1.3854	-3.0052	-2.6157	0.939	-2.765	-2.1246	-2.1519	-2.3645	-1.7052	3.7645	-2.1422	-1.8964	-0.729	1.8287	-2.8862	-1.8579	-1.601
2003/4/22	-1.5717	-2.1809	-0.349	0.3333	-4.9217	0.6842	-0.4792	-0.4	10.0237	2.4958	-0.3831	-1.0684	0.6198	1.8605	-0.5924	1.1577	-0.3881	0	0.4957	-1.3193	2.2886	1.4126	2.6928	1.7958	-1.486	-0.4454	-0.6258
2003/4/23	0.1996	0.3303	-1.5762	-2.8239	-4.9412	0.5663	-1.2841	0.1147	10.027	-1.9481	-5.1282	0.108	-2.4641	-2.7397	-1.4303	-1.5737	-0.5195	-3.5318	-1.4797	-1.8048	-2.821	-2.346	-0.5959	-1.857	-1.331	0.1119	-1.0076
2003/4/24	-4.7809	-2.8807	-4.0925	2.0513	-0.7426	-2.7027	-2.2764	0.1719	-1.8128	-9.4371	-2.7027	-1.9417	-2.9474	2.8169	-3.2648	-2.0349	-4.1775	-1.9874	-3.7547	-2.5868	-1.9019	-1.5766	-1.5588	-1.7029	-2.8777	-1.676	-2.4809
2003/4/25	-1.046	-2.0339	-7.9777	1.675	0.4988	-1.2731	-0.9151	0.3432	-2.2954	-3.4735	0	-2.2002	-1.7354	1.3699	-2.875	-1.7804	-0.6812	-0.3202	-1.8205	0.1398	-1.5306	-0.4759	-3.5323	-2.0212	-2.1296	-3.5227	-2.0874
2003/4/28	-1.9027	1.2111	0	2.9654	-0.2481	3.6342	-0.084	-0.3421	6.6905	6.6288	1.25	0.6749	3.0905	3.1532	1.1583	-1.5106	1.9204	3.7473	0.5298	0.977	5.285	9.243	0.2525	0.3929	1.0407	0	-1.3991
2003/4/29	0.2155	-1.1111	-3.2258	-2.08	1.2438	-3.6199	0.1681	-1.3158	3.5902	0.1776	-2.6063	-4.1341	-2.5696	0	-3.3079	0	-3.0956	-3.7152	0	-1.8659	0.2953	-0.6565	0	0	-3.5581	-0.5889	-2.027
2003/4/30	-3.0108	0.1729	-5	-0.1634	-3.6855	0.939	-2.5168	0.8696	1.2015	3.5461	0	-2.6807	1.0989	-4.8035	0.5263	-2.454	-0.1389	1.3934	-4.0843	1.9718	1.2758	1.1013	-2.8967	-1.3699	0.2913	-2.8436	-0.8276
2003/5/12	-2.8825	-0.7765	-5.0439	4.2553	-5.102	0.4651	0	-0.2299	-10	0	2.5352	0.479	-1.087	-6.1162	0.5236	-2.2013	-1.9471	-1.4799	1.511	-1.105	1.0659	0.0726	-5.4475	-2.2817	-2.5169	-6.0976	1.7385
2003/5/13	-4.3379	0.9565	-2.7714	-3.4537	-1.0753	-4.8611	-6.9707	0.576	4.3633	-5.9932	-4.2582	-6.4362	3.2967	-8.3062	-6.25	-4.3408	-6.0993	-3.97	-3.9242	-3.6313	-4.0268	-2.0319	-6.7215	0.4061	-4.1708	-2.0779	-6.6302
2003/5/14	3.1026	-0.0861	0.7126	3.4146	2.9891	4.2579	1.1101	-0.63	2.4793	1.4572	-0.1435	2.9299	3.617	1.9538	1.8056	0.8403	2.1148	0.8939	4.507	-0.2174	1.0989	0.3704	3.0882	4.5501	3.9378	3.3156	2.6354
2003/5/15	3.9352	3.2759	4.0094	2.2013	0.5277	5.1342	2.3788	-0.1153	-10.0095	3.2316	1.7241	2.4752	0	3.4843	1.5007	2.3333	3.1065	4.2082	3.7736	1.6703	2.5692	0.5904	3.281	0.2901	2.1934	2.8241	6.7047
2003/5/16	0	0.1669	-1.1338	-0.1538	1.3123	0.444	-0.8043	0.1154	-10.0158	-0.8696	-1.2712	0.8454	-0.2053	-0.3367	-0.8065	1.3029	0.4304	0.3188	-0.2597	1.2857	3.2755	2.8613	-1.2431	0.0964	-0.5854	1.8727	-1.5374
2003/5/19	2.2272	0.75	5.0459	-0.9245	2.3316	3.2044	1.3514	0.1729	-10.0176	3.3333	1.1445	0.479	-0.823	1.3514	1.897	1.2862	0.2857	1.2712	0.3906	0.0705	2.7985	1.0699	1.2587	-0.0963	0.9814	0.8578	1.222
2003/5/20	-1.0893	-1.4061	1.7467	0.311	0	-2.2484	-2.2222	-0.8631	4.1016	4.2445	-1.9802	0.8343	1.6598	-2.1667	-2.3936	-0.7937	-1.7094	-1.046	-1.9455	-0.7047	0.5445	-0.1411	-0.5525	0	-0.4859	0.1337	-1.8109
2003/5/21	0.2203	-0.8389	1.073	-1.7054	1.2658	-0.6572	0.4545	4.9333	-10.0063	0.4886	1.5873	1.8913	-1.6327	2.2147	1.0899	0.16	-0.1449	-0.74	-0.5291	0	-0.8123	0	-1.3889	2.0251	-0.8875	-1.4686	-0.0683
2003/5/22	0	-0.0846	-0.6369	-1.5773	-0.75	-1.7641	0.9955	-1.6593	-10.0069	-1.1345	-1.2784	-1.6241	-0.8299	-0.1667	0	1.278	0.8708	-0.3195	-0.5319	0.3549	1.9108	-0.1413	1.4085	-2.6455	0	0.4065	0.4785
2003/5/23	-1.0989	1.3548	-0.4274	0.1603	-1.0076	1.459	-0.2688	-1.0124	-6.7181	-0.9836	-2.3022	2.8302	0.8368	-0.1669	1.6173	-1.1041	0.7194	0.4274	0.1337	0.7072	0.2679	2.0524	1.25	-1.7663	0	-0.135	1.4966
2003/5/26	0.2222	0	0	0.8	4.0712	-1.1062	0.1797	0.4545	-10.0166	1.1589	1.4728	0	1.4523	0.8361	1.9894	-0.1595	1.5714	3.9362	1.4686	1.8258	-0.089	-0.4854	-0.4115	-0.6916	1.4925	2.027	0.2681
2003/5/27	2.8825	0.0835	1.7167	-2.381	0	-0.2237	-0.5381	-0.1697	-10.0276	-0.1637	10.0145	0.1147	-0.6135	0	-1.1704	2.0767	-0.1406	0.2047	1.1842	0.2069	-0.3565	0	0.6887	0.8357	0.4902	2.1192	1.5374
2003/5/28	1.9397	-1.5025	0	0.3252	1.467	-1.2332	2.7953	-0.3966	2.2495	-0.1639	0	-0.4582	-1.8519	-1.8242	-0.2632	0	-0.5634	-0.5107	-1.5605	0.0688	0.3578	-2.5087	1.2312	-0.5525	-0.7805	0.5188	-1.3825
2003/5/29	-2.537	0.2542	0.4219	0.3241	0	1.4756	-0.1754	-0.1706	-7.6	-1.3136	-1.5831	0.6904	0.6289	0.8446	1.1873	-0.313	1.5581	2.9774	0.2642	2.132	-2.3173	0.2859	0.6757	2.3611	1.0816	-0.2581	3.271
2003/5/30	1.7354	1.268	1.8908	2.5848	0	1.3423	1.1424	0	0.1082	1.6639	-1.3405	0.9143	0.4167	2.6801	0.7823	1.8838	1.3947	3.2901	1.1858	1.1448	1.8248	-0.9979	4.5638	0.2714	1.6537	3.1048	0.0646
2003/6/2	3.838	2.9215	1.2371	-0.6299	1.6867	1.6556	2.3458	-0.2849	0	2.455	-0.6793	-0.7928	0.4149	-1.4682	0.1294	0.1541	1.3755	-0.8687	0.5208	0.5992	-2.0609	-2.3758	0.3851	2.0298	-0.2871	0.6274	0.5168
2003/6/3	0	-1.7843	2.444	-1.4263	0.9479	-1.1944	-1.9525	-0.8571	-3.1351	-2.0767	5.3352	-1.7123	-0.4132	-0.6623	-1.938	-2.6154	-2.3066	-1.5579	-1.1889	-1.8531	-1.1894	-0.5162	-2.1739	-1.061	-2.2073	-3.8653	-2.8278
2003/6/4	-4.3121	-0.4129	-4.9702	0.4823	-2.5822	-0.4396	-1.039	0.2882	-7.1429	-1.1419	0	-1.5099	-0.8299	-0.3333	-0.1318	-0.7899	0.2778	0.3956	-0.5348	1.1463	0.5556	-0.7413	0	-1.8767	-0.8832	1.1673	-0.7937
2003/6/5	-0.2146	-0.4146	1.2552	-0.96	-0.4819	-0.1104	-1.1374	0.2874	0.8413	-4.2904	-2.3377	-0.8255	-0.4184	-1.1706	-0.7916	-1.4331	-1.662	0.0985	-0.5376	-1.2667	-0.5525	-1.8671	-1.3072	-1.3661	0	-1.1538	-0.8667
2003/6/6	-3.0108	-0.4996	-3.3058	-4.0388	0	-2.8729	-0.885	0	-2.0262	-3.6207	-2.6596	-0.1189	-1.8908	-0.3384	-2.3936	-1.6155	-0.9859	-2.4606	-0.4054	-1.8883	-1.3889	0.8371	-1.457	-0.831	-0.6931	-2.4643	-1.1432
2003/6/9	-0.6652	-0.6695	-4.2735	-1.6835	-1.4528	2.3891	-0.8929	-0.2865	-1.4599	-4.1145	-2.459	-1.3095	-1.0707	-1.3582	0.2725	0.1642	-1.138	-1.5136	-1.3569	-2.0084	-1.6901	-0.3774	1.6129	-0.2793	-0.7976	2.1277	-1.2245
2003/6/10	1.1161	-0.1685	2.0089	1.3699	2.457	-0.5556	0.5405	-0.2874	2.2222	2.0522	0.1401	0.6031	0.8658	0.6885	0.8152	1.8033	0.4317	0	0.1376	0.3416	-1.2416	2.0455	3.836	0.2801	0.3015	1.1719	0.2066
2003/6/11	2.2075	1.7722	2.1882	0.8446	0.4796	0.2235	2.1505	0.2882	0.9662	2.7422	2.0979	1.199	0.8584	3.2479	0	0.3221	2.5788	3.0738	1.3736	2.2979	1.9342	0.2227	0	1.1173	1.002	2.3166	1.3746
2003/6/12	0.8639	-0.995	2.1413	-1.1725	0.2387	-0.1115	0.9649	0.2874	-1.9139	-1.6014	-1.9178	-0.5924	-0.4255	-1.1589	2.8302	0.9631	-0.9777	0	-0.271	-0.8319	-0.3795	-0.1481	-1.4013	0.2762	0.6944	0.1258	1.2203
2003/6/13	0.4283	-0.5863	1.2579	0.1695	-0.4762	-0.8929	-0.8688	-0.1146	1.0976	0.5425	0.6983	0.2384	0.641	1.1725	-0.3932	0	0.9873	1.2922	1.2228	0.1678	-0.1905	0	0.7752	0.1377	0	-0.5025	4.4876
2003/6/16	-0.6397	3.4541	0	-0.1692	1.4354	-1.1261	-0.4382	0.1147	-0.8444	1.6187	2.0804	0.3567	-0.6369	0.3311	2.1053	0.9539	0.5587	-1.0795	0.6711	-0.2513	-3.3397	-0.6677	-1.4103	-0.6878	-0.8867	-1.6414	-1.1538
2003/6/17	-1.9313	-0.57	-3.5197	0.678	-2.1226	-0.3417	1.5845	-0.2865	-0.365	0	-2.038	-0.1185	-0.641	-1.1551	-1.4175	-0.6299	-0.6944	0.7937	-0.8	-0.9236	1.8756	-1.419	-0.2601	-0.1385	-0.7952	-0.1284	-1.4267
2003/6/18	1.3129	1.7199	-0.4292	-1.3468	0.241	-0.4571	0.8666	-0.2874	-1.4652	0.885	-1.6644	-0.5931	-0.4301	0	1.0458	-0.7924	-0.6993	0.7874	0.5376	-0.1695	-0.8721	-0.8333	0.1304	-0.1387	-0.2004	-1.0283	0
2003/6/19	4.9676	0.9662	4.9569	-1.8771	-1.6827	-0.6889	-2.0619	0.2882	-4.7088	2.2807	0.7052	-1.3126	-0.6479	-0.1669	0.2587	-0.4792	-1.4085	-1.4648	-2.2727	-0.3396	0.391	-0.1528	-1.3021	0	-0.8032	-0.2597	-1.9737
2003/6/20	-2.2634	1.8341	2.2587	0.1739	0.7335	1.5029	0	0	-2.9909	-2.0583	-1.1204	-1.9347	0	-0.3344	2.1935	0	0.1429	1.3875	-0.1368	-0.5111	-2.5316	2.0658	-0.3958	-0.2778	-0.9109	0.7812	-0.0671
2003/6/23	0.4211	-0.9397	-4.0161	-1.5625	0	0	-1.7544	-0.5747	-4.2234	0	-2.8329	-0.4932	-0.6522	-1.8456	-1.7677	-2.0867	-0.5706	0	-0.8219	-0.8562	-1.2987	-0.4498	0	-1.1142	-1.1236	-0.646	1.7461
2003/6/24	5.0314	-0.7905	4.3933	1.2346	0	-1.7084	-0.0893	0.289	1.2802	3.6778	0.2915	0.2478	0.2188	0.1724	-0.1285	-0.1639	0	-0.9775	-0.1381	0.1727	-0.4049	-0.753	0.6623	0.5634	0.4132	-0.13	-0.066
2003/6/25	2.3952	-0.7171	1.6032	0.1742	2.1845	3.0127	0.4468	0.634	-0.2809	0	-1.4535	0.2472	-0.655	0	-1.8018	10.0164	0.4304	0	-0.6916	0.431	0	-0.5311	-0.9211	-0.5602	-0.2058	1.3021	-2.3118
2003/6/26	-4.2885	0.6421	4.931	0.8696	0.7126	-2.2497	-0.3559	-0.63	-0.9859	-0.3378	1.4749	0.1233	0	0	-0.1311	0.597	1	-1.1846	0	-0.6867	0.9146	2.5934	0.1328	0.5634	0.4124	0.3856	0.6761
2003/6/27	0	-1.5152	-0.7519	-1.3793	1.8868	-4.4879	-0.9821	-0.3458	-5.9744	0.339	-2.7616	-0.4926	-1.0989	-0.8606	-1.9685	-0.1484	-0.5658	-1.5984	-0.6964	-0.9507	-0.6042	-0.6691	-1.7241	1.9608	-0.2053	-1.9206	0
2003/6/30	0	0.1619	-4.9242	0	-2.5463	0	-1.2624	-0.2313	-4.236	0	1.3453	-0.8663	-0.8889	-0.8681	-1.7403	-3.8633	-2.845	-0.6091	-0.561	-0.8726	-2.7356	-1.7964	0	-0.1374	2.0576	-3.5248	-2.8878
2003/7/1	-5.0916	1.3743	-0.5976	-0.8741	-0.4751	0.1205	0	-0.5797	-1.8957	-0.6757	-1.6224	0.1248	-0.2242	0.1751	0.545	-1.5456	-0.4392	-0.9193	0.7052	0.2641	0.2083	0.7622	-1.3495	-1.6506	-1.0081	-0.5413	-0.7607
2003/7/2	-2.5751	0.3987	-3.8076	-0.8818	-2.864	3.4898	0	0.0583	3.7037	0.3401	-1.1994	0.8728	0.2247	1.9231	3.794	-0.9419	0.5882	1.0309	1.2605	-1.7559	1.7672	0.6051	1.0944	-0.1399	-1.0183	0.4082	0.2091
2003/7/3	1.5419	-0.7943	2.0833	0.5338	0.7371	-1.7442	2.6728	0.4079	-1.087	3.8983	0.4552	-0.4944	1.3453	-1.3722	-0.6527	-0.4754	0.2924	-0.2041	-0.2766	-1.6979	0.9193	1.4286	2.1651	1.4006	-0.3086	0.542	-0.1391
2003/7/4	-2.1692	-1.0408	0.2041	-1.2389	-2.1951	-0.8284	-2.1544	-0.2322	0.6279	-0.9788	0.7553	0.3727	-0.6637	0.8696	-0.1314	3.3439	-0.7289	-0.2045	-1.2483	0	-0.5061	0.4448	-1.1921	-0.1381	-0.7224	0.6739	-0.0696
2003/7/7	-0.6652	0	-4.277	1.0753	0.4988	0.358	-0.367	0.6399	-1.8721	1.9769	-1.7991	-0.495	-0.6682	0.6897	-0.5263	-2.1572	-0.4405	0.2049	0.2809	1.2727	1.0173	-1.2546	-0.8043	0	-1.0395	0.4016	-0.2787
2003/7/8	1.7857	0.6472	1.2766	1.773	1.737	-0.8323	1.7495	1.0405	0.4769	0.1616	3.3588	0.4975	2.2422	1.8836	1.0582	5.3543	0.1475	1.1247	0.5602	-0.3591	0.4028	0.8969	0.1351	0.4149	0.6303	0.5333	1.1181
2003/7/9	0	1.045	-0.2101	0	-0.2439	0.2398	-2.7149	0.3432	-1.8987	-2.5806	-2.8065	0	-1.5351	-1.3445	0.2618	0	-0.2946	-1.5167	-0.6964	-1.0811	-1.4042	-0.5185	2.2942	-0.8264	-0.4175	0.1326	-0.8293
2003/7/10	1.0965	1.1138	-1.2632	0.8711	-0.7335	0.5736	0.9302	-1.3683	0.4839	0.8278	0.6079	1.3614	0.8909	0.5111	1.9582	0.8969	3.6928	3.7988	1.122	1.7304	2.4415	2.6806	0.6596	0.5556	1.153	1.3245	4.669
2003/7/11	-0.6508	0.236	0.2132	-1.8998	0.7389	-1.3308	-1.3825	0.5202	0.4815	1.1494	-1.8127	-0.8547	-0.4415	-0.5085	1.9206	-3.8519	0.4274	0.3956	-0.2774	-0.4476	-1.3903	-1.7404	-0.6553	-0.2762	0	-0.915	-2.0639
2003/7/14	0.8734	1.0204	3.1915	-0.5282	0	-0.1927	-1.4953	0.0575	-0.639	-0.1623	-3.6923	0.8621	-0.8869	-0.3407	0.1256	5.2388	-1.9858	2.5616	-0.8345	0.8094	-1.4099	1.476	-0.5277	-0.277	-0.829	1.1873	-1.0197
2003/7/15	-1.2987	-1.0878	-1.0309	0.354	-0.2445	-0.1931	0.0949	0.1149	-0.9646	4.065	7.0288	0.9768	0	1.5385	-1.6311	3.8067	1.3025	0.0961	-0.7013	0.8921	-0.3064	1.8909	-0.2653	-0.4167	-0.3135	-0.5215	0.2747
2003/7/16	2.193	0.5499	1.0417	-0.5291	0.2451	-0.5803	0.4739	0.0574	-0.974	2.5	-0.1493	-0.1209	0	-1.1785	-1.148	0	0	1.1516	0.565	-0.2653	-0.5123	0.4996	-0.5319	1.1158	-0.3145	-0.5242	-0.6849
2003/7/17	-1.2876	1.875	-0.6186	-2.4823	-0.7335	-1.1673	-0.0943	-0.3442	-2.2951	-0.7622	-2.8401	1.3317	-0.4474	0.3407	0.5161	0.141	-1.2857	3.5104	-0.9831	0.6206	1.4418	0.7813	-0.5348	-0.4138	0.7361	-0.1318	0.1379
2003/7/18	-4.3478	-1.9172	-3.9419	2	-1.4778	-1.9685	-2.7384	-0.9211	-1.5101	-0.3072	-4.3077	-2.1505	-1.3483	-2.3769	-3.7227	-3.3803	0	0	-2.4113	-3.0837	-1.6244	0.4228	-1.4785	-0.4155	-2.6096	-3.0343	-1.2397
2003/7/21	-2.7273	-1.7201	-3.4557	-3.5651	-3.25	-3.2129	-3.6893	0.1162	-4.0886	-1.6949	-4.3408	-0.8547	-2.5057	-2.087	-0.6667	1.7493	-3.3285	-1.1916	-1.1628	-3	-1.4448	-2.1053	-0.1364	2.5035	-5.0375	-2.7211	-2.6499
2003/7/22	1.8692	0.9547	2.2371	0.3697	1.292	1.4523	0.4032	0	1.9538	5.1724	2.6891	0	1.1682	0.7105	2.1477	1.5759	-3.5928	-1.3915	2.5	0.0937	0.5236	1.147	0.8197	-1.4925	1.2415	1.8182	1.0029
2003/7/23	0.6881	-0.2364	0	-0.5525	1.2755	-0.2045	2.2088	0.2902	-1.3937	0.5961	-0.6547	0.875	0.4619	-0.7055	0	-1.2694	-1.5528	1.5052	0.1435	0.2809	1.9792	-0.6378	-0.1355	0	-0.223	0.6868	-0.0709
2003/7/24	-1.5945	1.8957	-3.2823	-1.1111	-1.5113	-0.8197	-0.1965	-0.6366	-0.8834	-1.7778	-1.6474	-0.4957	-1.1494	0.1776	-1.7083	-2.7143	0.6309	-1.8536	-1.4327	-1.2138	-0.2043	-1.5692	-0.8141	-0.551	-1.1173	-1.5007	-0.6388
2003/7/25	-1.6204	-0.2326	-2.2624	-1.6854	-1.2788	-2.8926	-1.9685	-0.2912	-3.5651	-0.4525	-4.0201	-0.6227	-2.5581	-3.1915	0.2674	-1.1747	-1.2539	-2.4551	-1.4535	-2.6465	0.1024	-1.2319	-2.1888	0.1385	-0.226	-0.6925	-0.0714
2003/7/28	-1.4118	1.3209	0.6944	-0.381	-0.2591	-2.3404	-2.51	1.5187	-1.1091	-4.5455	-1.2216	0	-1.432	-1.4652	0.1333	1.3373	-1.4286	0.7744	0.295	-1.4563	1.8405	-0.8804	-1.1189	-0.1383	-1.2458	0.2789	-1.5011
2003/7/29	1.9093	0.2301	2.069	0	1.039	0.6536	0.9269	0	3.1776	0.6349	1.0601	0.7519	0.7264	0.7435	2.1305	-0.2933	0.6441	0.3842	1.0294	0.4926	0	1.2583	0.4243	-0.4155	1.4908	0.1391	0.6531
2003/7/30	-2.3419	-0.9181	-1.5766	0.1912	1.0283	1.0823	0.102	-1.3234	0.3623	-2.2082	-2.2727	-0.2488	-0.4808	-0.1845	-0.9126	-1.0294	-0.96	-0.3828	-1.0189	-0.2941	0.6024	-0.1462	-0.2817	0.1391	-0.452	0.4167	-0.2163
2003/7/31	0.4796	0	-2.0595	0.7634	-0.7634	-0.8565	-0.7136	-0.1749	-1.444	2.5806	2.5045	0.2494	-0.4831	-0.1848	-1.3158	1.1887	-0.4847	0.5764	0.4412	1.7699	-1.1976	0.8785	0.565	-0.2778	0.3405	-0.1383	0
2003/8/1	-0.716	-0.1544	0.4673	0	-0.5128	0	-1.232	0.1752	1.2821	2.673	0.5236	0.1244	0	1.1111	0.6667	-0.7342	-0.1623	-0.6686	0	-1.4493	-0.202	0.508	-0.1404	0	0.1131	0.277	1.5173
2003/8/4	1.9231	1.7788	2.3256	1.1364	0.7732	1.7279	2.2869	0.1749	0.9042	2.144	1.2153	-0.1242	1.4563	0.5495	0.3974	0.1479	1.7886	-0.6731	0.7321	1.7647	0.9109	0.2166	0.8439	1.2535	1.0169	1.105	1.21
2003/8/5	1.4151	-0.304	0.2273	0	3.8363	-1.0616	2.2358	0.5239	2.3297	-0.5997	0.3431	1.1194	0.9569	0.1821	-0.3958	-1.6248	-0.1597	-0.3872	0	-0.578	0.4012	-1.0086	0.1395	-0.4127	0	-0.1366	-0.7032
2003/8/6	-0.2326	0.6098	0.4535	-0.3745	-1.9704	0.8584	1.0934	-0.0579	-0.8757	1.0558	1.1966	-0.369	0	-0.3636	0.3974	0	0.96	2.4295	0.8721	0.2907	0	0.5095	0.1393	-0.6906	0.6711	0.1368	-0.1416
2003/8/7	0.2331	-0.6818	0.4515	-0.5639	0.5025	-1.0638	-1.0816	-0.5214	-0.1767	-0.7463	-1.8581	1.2346	-0.4739	0.5474	0.2639	0	-1.2678	0.0949	-0.5764	-0.3865	-0.6993	-0.3621	0.2782	0	-0.6667	-0.4098	-0.3546
2003/8/8	-0.2326	-0.6102	2.2472	1.7013	-1.25	-1.5054	-2.1869	0.1747	3.1858	2.406	-2.0654	-0.4878	-1.1905	-3.6298	-2.2457	-2.4024	0	-3.8863	-1.1594	-0.9699	-1.4085	-0.436	-1.5257	-0.1391	-2.349	-3.7037	-0.7117
2003/8/11	0.6993	-0.8442	-1.3187	0.1859	0	1.0917	0	0.1744	0	3.8179	0.1757	-0.7353	0	1.1299	-0.1351	-0.3077	-0.6421	0	0.4399	-0.1959	-0.5102	-0.365	0.1408	-0.5571	-1.4891	-1.8519	0.4317
2003/8/12	0.2315	0.1548	0.2227	-0.1855	0.2532	2.3758	1.1179	0.1161	1.2007	-0.8487	1.2281	2.3457	0.241	0.3724	0.1353	1.0802	0.1616	0.3945	0	0.3925	0.5128	-0.3663	3.2349	-0.4202	1.3953	0.4354	0.5014
2003/8/13	-2.7714	0	-4.2222	2.7881	-1.5152	-1.8987	-1.005	0.2899	-2.8814	-1.2839	-2.0797	0.3619	-0.9615	-1.4842	-1.0811	-0.6107	-0.8065	-2.554	-1.0219	0	-1.2245	-1.25	0	-0.2813	-1.7202	-0.7225	-1.283
2003/8/14	-0.7126	-0.6182	-0.464	-0.9042	-1.0256	-1.7204	-1.2183	0.8671	-2.4433	-0.8671	-0.354	-0.601	0	-0.9416	-1.2295	-1.9969	-1.626	-0.8065	0.1475	-0.391	-1.8595	0.2234	-1.0899	-0.4231	10.035	0	0
2003/8/15	-0.4785	0.5443	-0.4662	1.4599	-0.2591	0	0.6166	-0.6877	-1.7889	-2.3324	0.7105	0.6046	-1.2136	-0.3802	0.5533	-1.7241	0.4959	-0.813	0.1473	-0.1963	-0.1053	-0.4458	0.9642	1.6997	1.6967	-1.4556	2.3105
2003/8/18	-0.4808	-0.0773	2.1077	-1.0791	0.2597	-0.8753	-0.9193	-0.1731	-0.7286	1.3433	-1.5873	-0.2404	0.4914	-1.3359	0.2751	-1.2759	-0.1645	0.1025	-0.1471	1.2783	0.3161	0	-0.955	-0.4178	0.1043	0	0.0706
2003/8/19	0.9662	-0.2322	5.0459	-2	-0.2591	0	1.3402	0.1734	1.4679	-1.4728	-0.3584	-1.2048	0.489	0	-1.0974	0.9693	0	1.0235	0.8837	-0.2913	0.7353	0.3731	0	0.2797	0.1042	1.034	0
2003/8/20	-1.6746	-1.474	-1.9651	0.5566	1.039	-1.766	-0.7121	-0.1731	-0.9042	-2.2422	2.1583	0.4878	0.2433	1.354	-0.2774	-1.6	-0.659	-0.6079	-2.1898	-0.8763	-1.3556	0.0743	-0.8264	0.1395	-1.5609	-0.5848	-1.6925
2003/8/21	0.4866	0.0787	-0.8909	-0.5535	-1.2853	0.4494	0.2049	-0.1156	0.1825	-1.3761	-0.8803	0.1214	-0.4854	0	0.1391	0.3252	-1.1609	-1.2232	0.1493	-0.2947	0.4228	-0.3715	2.0833	0.1393	0.8457	-0.5882	0.1435
2003/8/22	0	-0.0787	2.6966	-0.3711	1.0417	0	0.409	-0.4051	1.0929	1.5504	-1.2433	0.4848	0.4878	-0.3817	-0.1389	0.8104	-1.0067	0.7224	0	0	-1.1579	-0.2237	-0.4082	0.1391	-1.3627	1.4793	-1.4327
2003/8/25	-2.4213	-1.9685	-2.6258	-1.1173	-2.0619	-2.0134	-1.4257	0.4067	0.7207	-0.7634	-4.8561	-1.3269	-1.9417	-2.682	-0.5563	-0.6431	-1.5254	-0.6148	-2.2355	-1.0837	-2.7689	-0.0747	-1.3661	-0.9722	2.5505	-0.5831	-0.5814
2003/8/26	1.4888	0.4819	-1.3483	-1.3183	0.2632	0.2283	-1.0331	0.1157	-1.0733	1.5385	-0.3781	1.3447	-0.495	0.5906	3.7762	-0.9709	-1.0327	-2.3711	0.3049	-1.7928	-1.0953	-0.1496	0.1385	-0.4208	4.0415	2.1994	0.2193
2003/8/27	0.7335	0.3197	0.6834	0.3817	0.2625	-0.4556	1.0438	-0.1156	2.3508	2.4242	1.7078	1.2063	-0.2488	-0.1957	-5.1213	1.1438	0.8696	-1.4784	-0.152	-0.1014	-1.2182	-0.5993	0.1383	-0.1408	-1.6932	-0.5739	-0.4376
2003/8/28	-2.1845	-0.239	-3.1674	-0.3802	-1.0471	-2.746	-0.5165	-0.463	-0.3534	0	-1.4925	-0.1192	-0.7481	0.7843	-0.5682	-0.6462	-0.5172	0.2144	0	0	-0.1121	-0.5275	0.8287	-0.2821	-3.1408	0.2886	0
2003/8/29	-1.9851	1.4377	0.4673	0.3817	-1.0582	-0.9412	1.1423	0	-0.1773	-4.2899	-0.947	1.5513	-2.0101	2.5292	0	-1.1382	0.3466	-0.7487	0.6088	2.8426	0.6734	1.2879	-0.274	0.7072	3.1381	6.0432	0.8059
2003/9/1	1.7722	1.0236	2.093	1.711	1.6043	3.0879	1.6427	0.0581	1.421	0	1.7208	2.4677	3.0769	0.9488	0	2.1382	1.3817	3.6638	1.5129	1.4808	1.0033	0.2244	1.9231	0.2809	1.3185	2.4423	1.5262
2003/9/2	-0.4975	0	2.2779	-1.1215	-1.0526	-1.6129	-0.5051	0.2324	-1.5762	-2.1638	-1.1278	1.2615	0	0.3759	0.7143	0.3221	-0.3407	-1.1435	-0.149	-0.5837	0.2208	-0.0746	-0.5391	0.4202	-0.4004	-0.3974	1.2885
2003/9/3	1	1.1691	0.2227	-0.3781	1.5957	0	0	0.1739	3.0249	1.5798	1.711	-0.5663	2.9851	-0.7491	-0.4255	0.9631	0.6838	-0.6309	1.3433	1.272	-0.8811	-0.1494	0.1355	-0.6974	0.1005	-4.2553	1.5548
2003/9/4	0.2475	-0.2311	0	0.1898	-1.5707	0.2342	0.4061	-1.0417	-0.3454	3.888	1.1215	-1.5945	-1.6908	-0.566	0.1425	0.159	0.6791	0	-0.2946	-0.2899	-0.7778	-0.1496	-1.0825	-0.8427	-2.4096	4.7222	-1.9485
2003/9/5	-1.7284	-1.0811	-2	-1.7045	-0.7979	-0.9346	-0.91	0	-2.9463	-1.3473	-2.2181	0.1157	-1.4742	1.3283	-1.4225	-2.5397	-1.855	-2.328	-1.7725	0	-0.3359	-0.2996	-0.9576	0.1416	-1.9547	-4.5093	-1.7033
2003/9/8	-0.5025	0.2342	-1.3605	-0.7707	3.4853	-1.4151	-0.5102	0	-1.4286	4.4006	2.0794	3.5838	-0.4988	2.0599	-1.2987	-0.9772	-0.6873	-0.9751	-0.1504	0.1938	-1.4607	-0.1503	-0.2762	0.1414	1.1542	-3.6111	0.361
2003/9/9	0.7576	1.324	0.4598	0.1942	0.2591	0.7177	-0.5128	-1.0526	-0.3623	0.2907	3.3333	-1.0045	-0.2506	-1.2844	-1.0234	0	-0.519	-0.1094	-0.3012	-0.8704	-1.3683	-1.8059	-0.6925	0	-2.1784	-0.7205	0.5036
2003/9/10	0.2506	-0.3075	-0.6865	0.3876	-1.5504	0.2375	0.2062	-0.1182	0.1818	-2.3188	-2.3297	-2.3675	1.005	-0.7435	0	-0.3289	0.3478	0.8762	0.4532	0.0976	0	-0.6897	0	-0.1412	-1.4846	0.4354	0.2147
2003/9/11	0.5	0.0771	1.3825	0.1931	1.0499	-0.4739	-1.2346	-0.1183	-0.1815	-3.1157	-3.1193	0.2309	-0.995	0	-0.1477	0	-0.1733	-0.3257	0.4511	-1.6569	-0.4624	0.0772	2.7894	-0.1414	0.4306	-1.8786	0.0714
2003/9/12	-2.7363	-1.3867	-1.1364	-1.1561	-1.2987	-1.6667	0.3125	-0.4739	-2.5455	1.9908	-2.4621	-1.2673	-1.005	-2.809	-1.0355	-0.6601	-2.6042	0	-1.497	-0.5946	-0.5807	-0.0771	-2.0353	0.7082	-5.0375	-2.651	-1.4989
2003/9/15	-1.7903	-3.0469	-2.069	-4.0936	-2.3684	-1.2107	-2.3884	-0.119	-2.6119	-3.3033	-0.1942	-3.5006	-1.269	-1.7341	-2.0927	-2.99	-0.1783	-1.5251	-1.0638	-1.5952	-2.3364	-0.7716	-1.2465	-0.8439	-2.2573	-2.5719	-1.0145
2003/9/16	1.0417	-2.6549	1.4085	0.4065	1.6173	0.7353	-1.0638	0.1192	1.1494	0.1553	-0.1946	-0.7255	1.0283	1.1765	0.916	1.0274	0.8929	0.9956	0.4608	0.5066	0.4785	-2.1773	0.8415	0	2.4249	0.9317	1.757
2003/9/17	-1.2887	0	-0.9259	-2.0243	-2.122	-1.2165	-0.3226	-0.5952	-2.2727	-1.7054	-1.1696	0	-0.7634	-1.5504	-1.8154	-2.0339	-1.9469	-1.5334	-1.3761	-0.9073	-0.3571	0.2385	-1.8081	1.4184	-0.7892	-1.2308	-0.7194
2003/9/18	0.5222	-1.2121	-0.4673	0	1.084	-0.4926	-0.5394	0.1796	0.1938	-2.2082	-0.3945	-0.2436	0	1.1811	-1.3867	-2.7682	-1.2635	0.1112	0.6202	-0.6104	-0.3584	-1.2688	-0.5666	-0.8392	0.5682	-0.6231	0
2003/9/19	3.1169	-2.1472	-3.0516	0.8264	-0.8043	0.495	0.4338	0.0598	-0.7737	2.4194	-1.9802	1.0989	0.2564	1.1673	-1.5625	0.7117	-0.3656	1.1111	-2.1572	0	0.1199	2.249	-0.9972	0.4231	1.4689	0.3135	-0.8696
2003/9/22	-1.2594	-1.2539	0.4843	-1.4344	-0.5405	-0.2463	-0.54	-0.1195	0.7797	1.4173	0.202	0.1208	-0.5115	-1.3462	0.6349	-1.2367	1.8349	0	0.315	-0.6141	1.0778	-1.8068	-0.2878	-0.7022	-1.1136	-1.0937	0.0731
2003/9/23	0.5102	0.7937	1.2048	2.079	3.8043	0.9877	-0.1086	0.1794	0.3868	0.7764	0.8065	0	1.2853	1.1696	0.9464	2.1467	0.3604	0.8791	2.0408	0.206	0.9479	0.16	1.2987	0.1414	0.1126	1.7378	-0.4383
2003/9/24	0.5076	3.1496	0.9524	0.4073	1.5707	2.445	0.8696	0.2985	0.1927	2.6194	2.2	0.6031	0.2538	0.578	0.9375	0.1751	0.8977	0	0.6154	0	1.0563	-0.0799	0.5698	0	2.1372	1.5528	0.6603
2003/9/25	-1.7677	-1.2214	-1.8868	-1.217	-2.5773	-1.6706	-1.7241	-0.4762	-2.5	-2.1021	-1.3699	-0.3597	-1.519	-1.9157	0.6192	-0.3497	-1.9573	2.0697	-1.3761	0.3083	-2.6713	-0.8793	0	-0.1412	-1.4317	-2.1407	-1.6764
2003/9/26	-1.0283	2.473	-2.8846	-0.2053	5.0265	0.4854	0.3289	0.4785	-0.789	-2.6074	-0.7937	0.2407	-1.2853	-0.5859	-1.5385	1.7544	-0.1815	0.4269	-1.0853	-1.0246	0.2387	1.5323	-1.983	0.1414	0.6704	-1.5625	-3.0393
2003/9/29	-1.8182	0.1508	-4.703	-3.0864	0.7557	-1.4493	-1.8579	0	-3.1809	-2.2047	-3	0	-1.5625	-2.7505	-2.6562	-3.9655	-2	-0.3188	-2.6646	-2.588	2.1429	-0.2383	-2.1676	0.1412	0.444	-3.8095	-1.9878
2003/9/30	-1.0582	0	1.2987	-0.2123	-1.5	0.7353	0.5568	0.119	0.4107	-6.1192	-1.2371	-1.9208	1.3228	1.2121	1.2841	1.6158	0.7421	0.2132	-0.161	0.5313	0.2331	1.7516	1.3294	0	-1.6575	0.33	-0.156
2003/10/8	0.2674	-0.6024	-0.2564	0.4255	-1.0152	0.2433	-0.443	0.1784	0.2045	0	0.2088	1.4688	0.2611	0.1996	0.317	-0.8834	1.2891	1.1702	0.8065	-0.6342	-0.5814	0.1565	-0.8746	0	-0.1124	1.1513	1.5625
2003/10/9	0.5333	0	-0.7712	0	0.5128	0	0	-0.1187	1.4286	0	1.4583	-0.1206	-1.0417	-0.7968	-0.6319	1.0695	-0.9091	0	-0.8	-0.8511	-0.4678	1.0937	0.5882	-0.141	-1.0124	-1.4634	-0.6923
2003/10/10	1.5915	2.5758	2.3316	2.7542	2.0408	2.4272	2.3359	1.3072	1.6097	3.0875	2.8747	3.0193	3.1579	2.6104	1.9078	1.94	2.2018	1.5773	1.9355	2.897	2.4677	2.6275	2.4854	0	2.1591	2.3102	3.0209
2003/10/13	0.2611	-1.7725	0	-0.4124	-0.75	-1.8957	-0.9783	-0.2933	-0.9901	-0.4992	-1.7964	-1.2896	-0.7653	-0.5871	-0.936	-0.692	-0.7181	-0.5176	-0.6329	0.7299	1.3761	0	-0.1427	0	-1.7798	-0.3226	-0.2256
2003/10/14	-1.3021	-0.7519	-0.2532	-1.0352	0.7557	2.4155	0.2195	-0.5882	-1.4	-2.6756	0.2033	-0.5938	-1.0283	-0.1969	0	1.7422	-1.4467	0.8325	-0.3185	0	-3.2805	-0.9789	-1	-6.9209	-1.0193	0.3236	-1.2811
2003/10/15	0.7916	1.0606	1.269	0.8368	-0.5	1.4151	0.5476	-0.2367	-0.4057	-1.7182	0	1.0753	0.7792	0.5917	-0.1575	0.8562	-0.7339	-0.7224	0.3195	0.1035	-1.7544	-1.8251	0.8658	-4.5524	-0.6865	0.3226	0.3053
2003/10/16	-2.6178	-2.2489	-4.01	0	-5.0251	-2.5581	-2.6144	-0.2966	-3.055	-0.6993	-3.2454	-0.7092	-0.7732	-1.5686	-2.5237	-2.5467	0	-1.3514	-1.7516	-1.3444	-2.2619	1.7041	-1.0014	0.7949	-6.7972	-2.8939	-2.8919
2003/10/17	0.8065	-0.3067	0.2611	-1.4523	1.0582	0.716	0.783	-0.0595	-1.0504	-0.5282	1.2579	-0.3571	1.5584	-0.3984	0.1618	1.3937	-2.2181	-0.1054	0	0.1048	0.1218	0.6855	0.1489	-0.9464	-3.5847	0	0.7053
2003/10/20	-1.0667	-0.7692	-3.125	-2.5263	4.4503	-0.237	-1.2209	-0.2976	-2.3355	2.4779	1.8634	-0.1195	-0.2558	-0.4	-1.2924	-1.0309	-1.8904	1.1603	-0.3241	-0.8377	-0.4866	-0.1513	-1.9316	-3.8217	0.5128	-3.3113	-0.9339
2003/10/21	-0.8086	-0.7752	-1.0753	-0.6479	-0.5013	-1.1876	-0.3371	0.1791	0.2174	1.0363	0.2033	0.9569	2.5641	-1.4056	-0.1637	-2.7778	0.3854	0.1043	2.2764	-0.8448	0	-1.1364	0	-2.1523	1.5306	0.1712	0
2003/10/22	2.7174	1.7187	2.1739	2.1739	-1.0076	2.1635	1.6911	0.5959	1.9523	1.1966	1.0142	2.1327	2.75	1.222	1.4754	2.3214	1.7274	1.875	1.9078	3.3014	1.8337	4.4444	2.2727	-1.1844	2.8894	1.1966	2.2781
2003/10/23	-2.1164	-1.6897	-0.266	-1.2766	0.2545	0.7059	-1.4412	-0.3555	-0.6383	-2.3649	-1.8072	0.232	-1.4599	0.2012	-1.6155	-0.8726	0.3774	-0.3067	-1.248	-0.7216	0.12	-0.1467	-0.5926	-2.0548	-1.7094	-0.8446	-1.0753
2003/10/24	-2.1622	-1.4063	-4.8	-1.2931	-2.2843	-0.2336	-2.1372	0.0595	-1.4989	-1.9031	-1.227	-1.5046	0	-1.6064	0.6568	-0.5282	-1.1278	-1.2308	0.7899	0	-0.7194	0.6613	0.2981	0	-0.2484	-3.2368	-0.7764
2003/10/27	-4.6961	-1.5848	-5.042	-5.4585	-2.3377	0.4684	-1.2644	-0.4753	-3.0435	1.2346	-7.8675	-0.3525	-1.4815	-2.0408	-1.3051	-2.3009	-1.1407	0.2077	2.5078	-1.6615	0.7246	-0.6569	0.1486	-0.5245	-2.1171	-2.2887	2.4257
2003/10/28	-2.029	-0.161	-3.8348	0	-0.7979	0	-1.979	0	-2.6906	4.3554	-4.0449	0.4717	4.2607	-2.0833	-0.8264	-0.5435	1.3462	-0.1036	1.2232	2.5343	0.2398	0.6613	-0.5935	-0.8787	0.3817	-3.2432	-6.7991
2003/10/29	1.7751	-2.2581	-1.5337	-4.157	-3.2172	-4.662	-4.038	0	-1.3825	-1.1686	-1.171	-1.7606	-1.4423	-1.7021	-8.8333	-7.1038	-0.9488	2.2822	-3.1722	2.8836	-1.7943	-0.073	-1.791	0	0.7605	-2.9795	-3.7705
2003/10/30	-2.3256	-3.7954	-3.1153	-2.6506	-4.4321	-1.7115	-0.9901	-0.4179	-1.6355	-1.3514	-3.0806	-0.1195	-3.4146	-1.0823	-4.936	-1.1765	-3.0651	0.9128	-1.8721	0.9009	0.3654	-1.6801	-2.1277	0	2.3899	-4.6065	-1.1073
2003/10/31	0.8929	2.916	5.1447	1.9802	1.1594	-1.7413	0.125	0	3.5629	1.0274	0.7335	0.4785	2.2727	0.2188	0.9615	0.5952	2.1739	0.603	3.4976	3.0754	3.3981	0	1.087	-0.1773	0.7371	3.2193	0.6891
2003/11/3	0.295	0	4.893	0.2427	0.5731	0.7595	0.6242	0.7194	-0.2294	-2.2034	1.2136	2.7381	0.9877	1.9651	0	0.9862	-0.1934	1.0989	1.5361	1.155	1.0563	1.8574	0.6144	0	-0.9756	-0.3899	1.3687
2003/11/4	2.6471	-0.1667	4.0816	1.2107	1.1396	0.2513	1.4888	0.2976	1.3793	1.5598	1.6787	1.854	1.956	0.8565	1.7143	1.3672	3.2946	1.8775	1.8154	1.3321	1.0453	1.4588	1.6794	1.7762	3.202	1.1742	1.4346
2003/11/5	-2.8653	-1.6694	-2.8011	-2.3923	-5.0704	-1.5038	-1.3447	-0.4154	-3.6281	-6.1433	-4.9528	0.3413	-2.1583	-4.6709	-3.5581	-2.3121	-1.1257	1.4549	-1.0401	0.4695	-2.069	-0.2157	1.952	-1.9197	-0.9547	-2.7079	-1.8303
2003/11/6	-5.0147	-3.2258	-4.8991	-6.8627	-5.0445	3.0534	-2.6022	-0.7747	-5.4118	-10	-5.4591	-1.0204	0	-3.118	-4.8544	2.9586	-6.0721	-0.5736	1.2012	3.7383	-0.5869	-1.9452	-1.4728	-1.6014	-4.5783	-4.3738	-6.5254
2003/11/7	-3.7267	-3.3333	-0.6061	1.5789	-1.875	-2.716	-3.5623	-0.1201	1.99	-1.6162	2.6247	1.0309	-4.4118	-1.1494	0.6122	-2.2989	0	-2.1154	-3.7092	-3.6036	-4.3684	1.543	-2.5411	-1.6275	-0.5051	-3.1185	-0.4533
2003/11/10	-0.9677	-0.5445	-0.9146	0.7772	-0.3185	1.0152	1.715	-0.2405	-0.9756	-2.0534	-1.2788	0.7937	0.2564	0	-1.6227	-1.5686	0	0.9823	0.1541	1.4953	1.6049	-1.2301	0.6135	-0.9191	-0.7614	0.2146	-2.5501
2003/11/11	1.3029	-0.365	2.7692	0.5141	1.278	2.0101	1.8158	0.0603	2.2167	-1.6771	2.5907	-1.1249	1.2788	1.3953	1.0309	1.5936	0	1.9455	0	1.105	-1.3366	1.0256	-9.2988	-0.1855	1.2788	0.4283	0.8411
2003/11/12	-2.2508	2.1978	-3.2934	-1.5345	-2.2082	-1.9704	-4.2038	-0.241	-2.4096	-2.3454	-4.2929	-1.1377	0.2525	-2.9817	0	-1.7647	-1.2121	-3.2443	-4	-2.2769	-0.2463	0.2175	0	0	-2.0202	-0.6397	-1.1121
2003/11/13	2.6316	0.1792	0.6192	1.8182	0.9677	-0.2513	1.1968	0.1208	1.7284	1.31	3.4301	0.1151	-0.7557	2.3641	1.2245	-0.1996	1.0225	-0.4931	0.1603	-0.2796	-0.2469	0.9407	0.8403	-1.1152	-10.0515	1.5021	-1.0309
2003/11/14	-0.3205	0.1789	0	1.0204	0.639	0.7557	0.7884	1.0253	0.7282	1.0776	2.551	1.0345	1.269	1.3857	1.8145	1.6	0.2024	-0.0991	0.96	0	0.3713	0.3584	1.1667	-0.5639	1.2894	1.4799	1.7992
2003/11/17	-1.2862	0	-1.8462	2.0202	-0.9524	-0.25	0.2608	0.597	0.241	0.2132	-1.2438	0.1138	0	-0.9112	2.7723	0.1969	0.404	0	-0.1585	1.1215	-0.1233	-5.9286	3.9539	-3.2136	-1.1315	1.25	-0.4651
2003/11/18	0.3257	-1.7857	5.0157	-2.2277	0.641	-0.5013	-0.5202	-0.5935	-1.2019	-1.7021	-2.0151	-1.25	-2.005	-1.1494	0.578	-0.7859	-0.6036	-1.7857	-0.6349	-1.1091	-2.3457	2.4298	-2.0602	-0.1953	-0.5722	-1.6461	-0.6542
2003/11/19	1.6234	2	0.597	1.519	1.2739	0.7557	0.7843	-0.1194	3.6496	2.5974	3.0848	0.2301	1.023	3.4884	-1.341	-0.5941	1.6194	0.404	3.0351	0	0.7585	1.8532	1.4563	-0.1957	3.4532	3.1381	1.6933
2003/11/20	2.5559	3.5651	1.1869	5.2369	2.5157	2.75	3.7613	0.4184	7.9812	4.6414	8.7282	2.0666	3.038	3.8202	3.6893	3.3865	5.5777	2.3139	2.4806	1.5888	2.5094	2.2562	2.0734	-0.5882	4.8679	4.2596	6.013
2003/11/21	1.2461	-3.6145	4.9853	4.2654	-1.227	-1.2165	-0.625	-0.5952	2.8261	-3.2258	10.0917	-0.3375	-1.7199	-2.8139	-1.1236	-2.3121	-0.566	-1.5733	-1.9667	-0.644	-1.1016	-0.6406	-1.0937	3.7475	-1.5915	-2.1401	-2.356
2003/11/24	2.1538	2.3214	1.9553	5.2273	1.5528	2.2167	2.6415	1.1976	1.4799	4.1667	2.0833	1.5801	3	3.5635	2.2727	3.3531	3.2258	2.0979	2.6235	0.7407	2.599	0.1433	1.8957	0.9506	3.504	2.5845	3.0384
2003/11/25	2.7108	1.2216	0.274	-1.2959	1.5291	4.0964	1.348	0.4734	3.3333	2	-1.2245	-0.4444	1.2136	1.2903	2.963	1.7176	2.7574	0.1957	1.5038	3.6765	0.6031	-0.5722	0.6202	1.3183	2.3438	2.7132	2.255
2003/11/26	-1.7595	2.7586	-2.459	-1.5317	-0.6024	6.4815	0.1209	-1.0601	5.4435	2.1569	2.686	2.567	5.5156	1.2739	-0.7194	1.8762	-1.2522	-0.5859	0	-0.7979	0.5995	-0.7194	-0.3082	1.3011	1.7812	4.5283	-0.7634
2003/11/27	-4.4776	-2.5168	-4.7619	-3.5556	-4.8485	-5	-1.6908	-0.119	-5.7361	-3.071	-5.4326	-0.9793	-3.1818	-2.5157	-4.1667	-2.2099	-3.6232	-0.3929	-2.3704	-2.5022	-2.6222	-0.4348	-3.4003	-2.9358	-2.5	-5.4152	-2.9915
2003/11/28	0	0.6885	1.7647	-0.2304	0.9554	-0.6865	0.7371	0.7151	-2.6369	0	-0.6383	-0.1099	-0.7042	0	-0.189	0.7533	0.5639	0.4931	0.4552	0.55	0.1224	1.31	1.28	-0.3781	0.641	-0.1908	0.793
2003/12/1	4.0625	2.5641	2.3121	3.2333	0.3155	1.3825	1.7073	0.7101	3.125	1.7822	2.9979	0.6601	1.182	3.6559	4.5455	0.9346	0.9346	1.1776	2.1148	1.0939	2.8117	0.5029	3.3175	2.277	2.5478	1.912	2.6224
2003/12/2	3.003	-0.8333	1.9774	-1.1186	1.5723	-0.9091	-0.4796	0.235	-1.6162	-0.5837	3.9501	-1.6393	-0.2336	-0.8299	1.8116	-0.5556	2.5926	-0.097	-0.7396	0.7214	1.5458	0.0715	1.5291	0.1855	-0.1242	0.1876	0.0852
2003/12/3	1.1662	-0.8403	-1.385	-0.6787	0.6192	0	1.0843	-0.762	-1.4374	-0.3914	-0.6	0.3333	-1.171	0	3.0249	0	0.361	-0.5825	-0.8942	0.7162	-0.4684	2.1429	-0.753	-0.1852	-0.3731	1.1236	0.5957
2003/12/4	-0.8646	-0.5085	-0.5618	1.8223	0	-0.6881	-1.1919	0.1181	1.0417	-1.7682	6.841	-1.1074	-0.237	-0.6276	-1.8998	-0.7449	0	-1.3672	3.0075	0.5333	1.5294	1.2587	0.4552	-2.0408	-0.3745	3.1481	2.4535
2003/12/5	0.2907	-0.8518	2.2599	-0.2237	4.9231	1.8476	-1.3269	-0.708	-1.2371	1.6	0.3766	2.6876	1.4252	1.2632	2.6408	2.2514	-1.7986	4.0594	1.0219	0.0884	0.8111	0.2762	1.2085	-0.1894	-1.0025	-2.5135	-1.1561
2003/12/8	-1.1594	-0.3436	1.105	-2.2422	2.0528	-2.2676	-0.3667	-0.1188	0	-0.7874	1.3133	-1.3086	-1.8735	-1.6632	-3.4305	-1.6514	-1.0989	-1.5224	-1.1561	-3.2686	-2.9885	-1.2397	-1.4925	-2.277	2.5316	-2.7624	-1.5873
2003/12/9	-0.8798	0.8621	-2.459	0	-0.5747	0.464	0	0.238	1.2526	0.1984	-2.2222	-0.1105	0.2387	-0.2114	0.3552	0	0.7407	0.3865	0.8772	0.0913	-0.237	0.0697	0.4545	1.9417	3.8272	1.3258	0
2003/12/10	0	0.5128	1.4006	1.6055	-1.1561	0.9238	1.1043	-0.5935	4.7423	4.1584	2.0833	1.2168	0.9524	2.5424	0.354	0.7463	0.7353	0.9625	-0.2899	0.9124	1.3064	-0.2787	0	1.9048	-0.4756	0.5607	1.4431
2003/12/11	1.4793	-0.5102	4.9724	3.6117	0	1.1442	0.3641	0	0.9843	0	-2.7829	0.2186	-0.4717	2.2727	0.5291	4.4444	-0.365	0.4766	-1.4535	1.2658	-1.1723	0.9783	0	1.3084	-1.1947	1.487	0.8368
2003/12/12	0.2915	0.8547	-1.5789	-1.3072	0.2924	-0.905	1.451	0.2388	-2.1442	-1.1407	-0.9542	-0.5453	-0.9479	-0.404	-0.8772	-1.773	1.8315	-1.2334	-0.4425	-1.6071	1.6607	0.2076	-1.5083	0.1845	2.0556	1.4652	-0.9959
2003/12/15	0.5814	1.5254	1.0695	-1.766	-0.5831	-0.6849	1.6687	-0.8338	-0.5976	-0.9615	-2.5048	-0.1096	0.4785	-1.0142	-0.708	-0.722	-1.0791	1.9212	0.4444	-0.0907	-0.3501	-1.8646	1.9908	-0.1842	-0.3555	0.1805	-1.0897
2003/12/16	1.4451	-0.6678	-2.6455	-2.0225	-1.173	-1.1494	-1.2896	-0.1201	-2.004	-1.7476	-2.5692	-0.5488	-1.1905	-2.459	-2.3173	-1.8182	-0.3636	-0.754	-2.2124	-0.9991	-1.6393	0.6334	-2.2523	-3.5055	-2.7348	4.5045	-1.7797
2003/12/17	-2.849	0.6723	-1.3587	-1.3761	0	-0.9302	1.1876	0.1203	-2.2495	-0.9881	-4.0568	0	-1.6867	-0.8403	-1.4599	-1.8519	-0.5474	0.8547	0.4525	-0.8257	-1.7857	-0.3497	-0.3072	-1.3384	0.2445	-3.2759	-0.7765
2003/12/18	-4.1056	0.5008	-4.4077	-3.0233	-4.1543	-1.1737	-1.6432	-0.4204	-3.3473	-2.7944	2.1142	1.1038	-1.2255	-2.7542	-3.8889	-3.3962	-0.367	3.484	-1.6517	-0.9251	0.6061	1.8947	-1.5408	1.938	2.3171	-6.5954	-2.6957
2003/12/19	-4.893	-3.1561	-4.8991	-6.4748	-4.0248	-2.8504	-6.4439	0.3016	-6.0606	-4.3121	-9.9379	-1.8559	-3.7221	-4.793	-5.7803	-3.9063	-4.9724	-1.0009	-3.9695	-0.747	-3.7349	5.6474	-1.8779	-10.076	-4.6484	-8.2061	0.1787
2003/12/22	0.3215	-0.8576	1.2121	2.8205	0	0.978	0.8929	0.3007	4.1475	0.2146	4.1379	-0.5562	2.3196	2.9748	3.4765	1.626	2.907	3.0331	2.7027	-1.1289	3.1289	0.3911	2.8708	-4.8626	2.875	-0.2079	2.0517
2003/12/23	2.8846	2.4221	0.8982	0.4988	0.9677	0.7371	-0.1264	0.1199	-0.885	1.2848	1.1038	2.1253	-0.2519	-0.2222	0.1976	-0.4	-0.565	0.7136	-0.1548	1.9981	2.7913	-1.2987	3.1008	-2.8889	0.729	1.0417	-1.1364
2003/12/24	-1.8692	5.9122	-2.6706	-0.7444	-1.9169	-0.7317	-0.1266	0.1198	-0.6696	1.0571	2.1834	2.8478	-0.2525	2.2272	10.0592	1.4056	3.2197	2.0372	1.5504	1.7724	2.1251	1.1184	1.8045	0.9153	2.2919	0.6186	-0.8842
2003/12/25	-0.9524	1.7544	-0.9146	4.75	4.886	-0.4914	-1.6477	0.299	0.4494	-0.8368	-4.2735	0.1065	1.7722	-1.0893	-0.8961	-1.3861	-0.9174	-2.1701	-0.458	2.6581	0.3468	5.7905	-1.4771	-1.3605	-1.1792	-2.6639	2.2302
2003/12/26	0.9615	0	2.7692	-0.4773	4.9689	1.2346	-0.1289	0.3578	0.4474	2.5316	0.4464	0.6383	0	0.4405	-1.9892	-0.6024	-0.3704	-0.3549	-0.1534	0.5357	-0.2304	-0.984	0.1499	-1.6092	4.8926	1.8947	0
2003/12/29	-2.5397	-1.0972	0	2.1583	1.4793	0.2439	-1.0323	0.1783	-2.0045	2.0576	-1.5556	-1.3742	2.2388	-2.6316	0	-1.4141	-2.4164	0.1781	-0.9217	-1.5098	0	-2.5466	0.4491	-0.2336	2.3891	-2.686	-1.3962
2003/12/30	2.6059	3.962	-5.0898	-1.1737	-2.3324	0.9732	-2.3468	0.7117	-1.1364	-3.0242	-0.2257	0.4287	-1.4599	0	-0.9225	-0.8197	-0.1905	1.2444	-0.9302	2.2543	3.9261	0.0637	0.2981	1.171	-0.3333	-1.2739	-0.4425
2003/12/31	-0.9524	-1.8293	-4.4164	-1.4252	-0.597	-1.4458	4.0053	-0.7067	-1.8391	-1.8711	-4.0724	0	-0.9877	-1.5766	-3.5382	0.8264	-1.145	-1.7559	0.939	-0.3527	-2	2.293	-1.3373	-0.6944	-0.4459	0.2151	-0.3556
2004/1/2	0	0.1553	-1.3201	0	1.5015	0	3.8511	-0.4745	0.7026	3.178	-1.6509	0	0.2494	2.5172	-0.1931	-0.2049	1.5444	0.3575	4.031	1.2389	0.6803	-4.67	5.5723	0	0.5599	0.2146	0.3568
2004/1/5	-1.9231	-0.7752	-1.3378	-0.4819	-0.2959	-1.2225	-2.7194	-0.5959	0.4651	-3.0801	-1.6787	4.5891	-1.7413	0.4464	-0.1934	-2.0534	-1.1407	3.2057	0.5961	5.2448	1.5766	0.5879	0.428	-1.1655	1.3363	-1.9272	0.5333
2004/1/6	0	-2.9688	2.7119	3.3898	1.7804	-1.4851	-2.1601	0.1199	-4.1667	0.2119	-2.1951	0	-1.0127	-1.7778	-0.3876	-1.2579	-2.1154	0.8628	-0.4444	3.5714	2.7716	2.013	5.5398	-5.8962	-0.4396	-3.4934	9.9912
2004/1/7	-1.3072	2.4155	-3.3003	6.3232	-1.7493	3.0151	0	-0.2395	0.9662	0.8457	1.2469	-0.6122	1.2788	0.905	1.9455	-3.397	1.5717	1.1121	1.4881	1.2029	-0.3236	-0.191	2.4226	-1.0025	-0.883	0.2262	-0.7235
2004/1/8	0.6623	0.4717	1.7065	-0.6608	-0.5935	3.9024	0.9091	0.5402	4.3062	4.1929	2.9557	0.2053	1.2626	2.6906	0.9542	2.4176	1.354	-0.6768	0.5865	0.3962	-0.7576	5.102	3.8108	1.0127	2.4499	2.7088	2.915
2004/1/9	1.9737	0	4.698	-2.6608	1.194	-2.5822	0.9009	-0.1194	0	-2.6157	9.8086	-0.7172	-1.4963	-0.8734	-0.189	0.6438	-1.3359	-3.4923	-2.3324	-3.3149	-2.9444	-1.3956	0.6329	7.5188	0.2174	1.0989	-4.0913
2004/1/12	0	-1.8779	-1.6026	-0.6834	0.885	-0.7229	0.2551	0.2989	-0.2294	0.2066	-3.4858	0.4128	-0.5063	1.1013	0	0.4264	0.3868	1.5887	4.1791	1.2245	2.0225	1.9077	2.3899	1.1655	2.82	-0.6522	0.9024
2004/1/13	1.6129	0.9569	2.2801	2.9817	2.3392	0.4854	0.6361	0.1192	2.2989	2.8866	4.2889	2.4666	2.0356	2.1786	1.7045	2.9724	1.9268	1.2163	0.2865	0.4032	-0.9912	-1.1473	-2.8256	-0.9217	2.8481	1.9694	0.813
2004/1/14	1.9048	5.0553	0.9554	-1.559	0.5714	-0.4831	1.1378	-0.119	1.573	2.4048	-1.5152	0.2006	3.2419	-1.919	1.676	-0.2062	2.0794	1.4592	-1.5714	-2.008	-2.1135	-0.1833	0.5057	3.2558	-0.5128	2.3605	1.0484
2004/1/15	-2.8037	1.5038	-4.7319	-0.6787	-1.4205	1.2136	2.25	1.1919	-3.3186	2.7397	-4.3956	0.1001	-0.4831	-0.8696	-1.8315	-1.0331	-0.1852	1.9459	1.1611	-0.4098	1.25	2.8764	-1.6352	2.027	2.268	-1.8868	-0.0798
2004/1/16	-0.3205	1.6296	-0.9934	2.7335	-0.5764	0.4796	-1.3447	0.2945	0.6865	4.1905	10.1149	1.1	0.4854	1.7544	3.1716	0.2088	1.1132	-0.9959	0.5739	1.8107	2.6936	0.2974	1.7903	-4.1943	-0.1008	0	4.6326
2004/1/29	2.2508	4.2274	2.6756	0	1.7391	1.432	2.7261	-0.8221	4.3182	0.9141	7.7244	1.3848	2.4155	3.0172	9.9458	2.2917	6.422	2.1794	1.1412	-0.5659	1.8579	6.5243	-0.1256	1.6129	6.4581	2.3504	5.0382
2004/1/30	2.2013	-4.0559	3.5831	1.3304	1.9943	0.4706	-0.8444	-0.5329	3.4858	-2.7174	-4.2636	-2.439	2.5943	-0.6276	0.6579	3.666	0.3448	-3.6916	-2.5388	-1.9512	-2.3605	-2.6726	1.6352	1.5873	0.2844	1.6701	-2.2529
2004/2/2	3.6923	1.312	4.0881	3.9387	2.514	3.0445	3.7713	-0.2976	0.8421	1.8622	4.0486	3.4	0	2.7368	2.6144	1.5717	1.7182	1.6184	2.026	1.0779	-0.6593	2.6888	0	3.125	4.3478	3.6961	1.71
2004/2/3	0.8902	0.5755	3.3233	2.7368	0.2725	4.0909	2.5791	0.2388	4.5929	1.8282	1.751	1.5474	0.6897	0.8197	-0.7962	1.1605	0	-1.1735	2.695	-0.9024	0.1106	-3.0641	-0.8663	2.381	-0.6341	3.5644	1.2427
2004/2/4	3.8235	3.8627	1.1696	0.4098	1.3587	-0.655	1.1429	-0.6552	5.988	1.0772	3.4417	2	0.6849	2.2358	2.2472	1.7208	0.5068	1.5267	-0.2762	4.3046	3.0939	0.6322	1.3733	2.9598	0.3646	1.3384	0.4332
2004/2/5	5.0992	-1.2397	4.9133	3.8776	3.2172	2.8571	2.5989	1.259	8.4746	3.5524	4.0665	-1.2138	2.7211	2.5845	3.1397	2.8195	1.5126	-1.3367	0.554	4.5238	2.358	0.514	1.4778	10.0616	1.6349	5.283	2.0848
2004/2/6	-1.8868	1.9526	-2.4793	-2.7505	-2.8571	-1.7094	-0.8811	-0.1184	-4.3403	-4.1166	-4.7957	-1.7013	-3.532	-3.1008	-3.9574	-0.1828	-2.1523	-2.8789	-0.9642	-2.0501	-0.9424	1.1364	-1.8204	-3.5448	0.6256	-2.3297	-3.3099
2004/2/9	4.3956	7.5239	3.1073	5.0505	1.6043	1.7391	0.5556	-0.4742	0.9074	4.6512	1.8657	1.4423	3.4325	2.4	0.317	0.7326	0.5076	1.1334	4.3115	0.7752	1.3742	-1.6292	3.2138	-1.1605	0	7.3394	2.622
2004/2/10	5	3.3079	4.1096	-0.7692	2.3684	2.5641	2.2099	-0.536	0	-0.3419	-0.3663	0.9479	0	4.6875	1.7378	0.9091	0.5051	-1.4655	0	-1.3077	0.3128	-0.0571	1.0778	0	0.6217	3.4188	-0.9936
2004/2/11	1.7544	-1.4778	2.3684	-0.3876	0.7712	-1.25	1.1892	-0.1198	1.6187	0.6861	-0.1838	-2.1596	-0.885	1.6791	-2.1739	4.3243	1.675	0.2625	0.5333	-1.0133	-1.6632	1.2	-1.8957	3.3268	-1.0591	-1.9835	-0.2151
2004/2/12	2.9557	-3	4.8843	-0.5837	2.551	1.8987	-0.5342	0.1199	7.2566	3.2368	4.0516	-2.4952	2.2321	0.5505	3.3333	0	1.1532	1.0471	0.2653	1.1024	-0.74	-1.7504	-0.7246	1.3258	2.587	0.5059	0.7902
2004/2/13	-5.0239	1.1598	-4.902	-2.544	-3.7313	-3.3126	-2.3631	0.1796	-6.7657	-2.6403	0.708	0.3937	-2.1834	-3.1022	-1.6897	-3.4542	-3.2573	-1.9862	-2.2487	0.7009	-0.1065	3.1034	-0.4866	-4.6729	-0.7826	-3.8591	-0.784
2004/2/16	-1.7632	0.3822	-1.5464	4.8193	1.5504	1.4989	2.5303	0.1793	2.3009	1.5254	6.8541	2.1569	0.8929	1.3183	4.6875	0	0.8418	1.7621	1.8945	4.4084	2.2388	0.3344	1.8337	1.7647	6.135	2.0942	5.4598
2004/2/17	2.3077	-0.8883	1.3089	3.2567	1.0178	0.4219	1.7167	-0.2387	1.0381	1.1686	1.1513	-0.096	1.9912	0.3717	1.0448	3.3989	3.3389	2.0779	0.1328	-0.963	0.5214	5	-0.12	2.6975	1.569	2.5641	2.7929
2004/2/18	0.2506	1.1524	0.5168	0	-0.5038	-0.4202	0.3165	-0.1196	-0.8562	3.1353	0	1.633	1.0846	-0.1852	-0.2954	-0.173	10.0162	-0.1696	0	0.374	-1.1411	-0.4762	-0.8413	-0.3752	-0.7317	-1	-0.3976
2004/2/19	0	1.2658	1.2853	-1.1132	-0.5063	2.1097	4.4164	-1.1976	0.5181	-0.64	-0.1626	1.1342	0	4.0816	-0.2963	3.9861	-1.909	-0.1699	0.6631	0.9687	2.8332	1.5417	0.6061	2.2599	0.3276	3.1987	1.4637
2004/2/20	2	-0.625	1.269	1.1257	2.5445	-0.4132	5.4381	2.7273	-0.3436	0.4831	-1.4658	-0.9346	7.2961	-0.3565	1.7831	0	-0.4491	-1.5319	0	-0.369	-0.9184	-0.5759	-0.4819	3.1308	-2.3673	0.1631	-1.0492
2004/2/23	0.2451	-1.6352	0.2506	-1.8553	0.4963	-0.2075	-1.4327	4.3068	0.3448	-4.0064	-2.1488	-2.8302	1.6	-2.6834	-4.0876	-1.8333	0	-2.8522	-1.8445	-2.4444	-3.7075	-2.2117	1.4528	-1.0714	-1.1706	-1.1401	-3.1809
2004/2/24	-1.956	-1.2788	-5	-2.0794	0.2469	-1.4553	0.0969	8.8801	-3.0928	-2.8381	-3.3784	0.7767	-2.1654	-0.7353	-2.8919	-2.8862	-4.3609	8.363	-1.8792	-0.3797	0.5348	-1.1847	-1.074	-3.2491	0	-2.9654	-1.9849
2004/2/25	0.2494	-4.6632	-1.5789	-3.861	4.6798	-2.5316	-5.0339	-5.7143	1.4184	-2.921	-0.1748	-2.2158	-2.2133	-4.6296	-2.6646	-1.7483	-2.673	3.4483	-3.0096	-2.2866	-3.5106	-0.4905	2.6538	-3.5448	-0.5922	-3.2258	-2.0251
2004/2/26	-4.7264	-0.9511	-3.7433	0	-4.9412	0.6494	-4.1794	-3.0303	-1.3986	-1.2389	0.7005	-1.8719	-2.2634	-1.165	-0.3221	-1.2456	-2.1002	10	0.4231	0.234	-0.1103	2.3001	3.4078	-1.7408	0.0851	-2.807	-0.4989
2004/2/27	0.5222	0.1372	1.9444	1.8072	-0.9901	0	1.383	-0.5682	8.6879	2.8674	0.8696	1.1044	1.2632	2.1611	1.9386	0.1802	0.9901	-2.0924	0.9831	-0.3891	2.4283	1.7666	0.2273	1.5748	1.8707	1.8051	1.5759
2004/3/1	2.3377	1.5068	1.0899	0.5917	0.75	0.6452	0.6296	-1.4857	9.9511	2.9617	1.8966	2.6812	4.7817	1.5385	0.6339	2.6978	2.7778	0.958	5.146	1.7969	0.8621	-2.9984	-0.1134	2.5194	7.5125	0.7092	0.9873
2004/3/2	1.7766	3.6437	1.6173	-0.3922	-0.4963	0.4274	-1.147	0.406	-1.3353	5.753	1.5228	1.7408	-0.9921	-1.3258	2.6772	0.8757	0.6359	0.5109	1.3228	-0.614	0.5342	-0.7592	-3.0647	0.189	-0.0776	0.3521	9.986
2004/3/3	-2.2444	-2.7344	-1.8568	1.9685	-2.9925	-2.1277	0.4219	-0.3466	-1.3534	-1.44	-3.6667	-0.7605	-1.6032	0.3839	-3.2209	-2.6042	-3.3175	-3.0501	-2.3499	-0.2317	-2.9756	0.0546	0	-4.717	-4.4289	-2.4561	0
2004/3/4	-0.5102	-1.2048	0.5405	0.3861	2.0566	0.6522	0.2101	0.4638	2.5915	6.3312	-0.173	0.5747	0.8147	3.2505	1.4263	0.1783	9.9673	-0.2247	2.9412	2.7864	1.6429	-0.6554	-3.9813	0.5941	0.9756	0.7194	3.746
2004/3/5	0.2564	1.626	-2.4194	-1.1538	-0.5038	-1.7279	-1.2579	-0.4039	-2.9718	-2.1374	0.8666	1.3333	0.8081	-1.8519	0.4687	-1.7794	4.3091	-0.7508	0.7792	-1.8825	1.1853	-0.6047	-0.9756	0.1969	-1.8519	0.5357	-2.142
2004/3/8	-1.2788	-1.3333	-4.1322	-2.5292	-4.3038	-0.6593	-2.7601	-0.3476	-7.0444	-3.7441	-4.6392	-2.0677	-3.8076	-3.5849	-3.888	-3.2609	-8.2621	-0.6808	-2.8351	-1.7652	0	-2.6549	-3.3251	-3.5363	0.082	-3.73	-5.1282
2004/3/9	-0.2591	-2.027	0.2874	0.998	-0.2646	-1.7699	-2.7293	-0.3488	0.659	-1.9449	-4.1441	-1.2476	-2.2917	-1.3699	-2.4272	-1.1236	-2.6398	-1.8279	-2.5199	-1.7188	-2.2364	-1.7045	-0.6369	-0.611	-0.7377	-1.845	-3.6915
2004/3/10	1.2987	2.069	4.8711	1.1858	1.061	2.027	2.4691	-0.1167	1.8003	3.1405	4.5113	1.9436	2.1322	2.1825	2.9851	1.7045	3.5088	1.474	2.3129	0	1.5251	1.7341	4.1026	0.2049	2.147	2.2556	3.7645
2004/3/11	2.3077	0	4.918	0.3906	2.3622	0.6623	2.5192	-1.1682	0.4823	-0.1603	0.5396	1.7159	0	0.3883	0.4831	0.9311	0.7704	1.2997	0.3989	1.2719	0.4292	0.5682	-0.2463	0.409	1.2935	1.4706	-1.0554
2004/3/12	-1.5038	-0.6757	-0.7813	0.5837	-0.2564	0	0.2137	0.0591	2.56	-1.1236	-0.5367	-0.3749	1.4614	1.1605	-1.1218	0.738	-1.2232	0.5283	-1.5894	0.7849	-1.6026	0.6215	-1.6049	-1.222	-0.5587	1.087	1
2004/3/15	0.7634	1.7687	3.4121	1.9342	2.0566	1.3158	2.7719	4.8435	0.468	1.461	1.7986	3.4807	1.2346	0.7648	1.9449	0.9158	1.0836	1.5766	2.288	0.7788	-1.8458	-0.1123	2.3839	1.0309	0.2408	0.8961	2.3762
2004/3/16	1.5152	-0.4011	0.2538	0.9488	2.0151	1.5152	0.6224	-0.6761	1.7081	3.04	1.4134	0.1818	-0.2033	0	2.7027	1.4519	2.6034	0.8869	1.9737	2.7048	-0.5531	1.1804	0.4902	4.0816	0	0.3552	-0.9671
2004/3/17	0.2488	0	-0.7595	1.8797	-0.7407	4.0512	0	-1.4748	7.0229	-1.087	-0.5226	0.8167	-1.222	0.9488	1.548	-0.1789	0.4478	-0.5861	-0.129	0.8277	1.2236	-0.6111	-1.0976	-0.3922	-1.9215	-0.531	-1.237
2004/3/18	-1.737	0.2685	-3.3163	-0.369	-1.4925	0.8197	-1.9588	-0.1151	-5.1355	0	4.2032	-0.09	0.6186	-1.6917	-2.5915	-2.509	-1.3373	-2.5055	-0.6544	-1.194	-2.4176	-0.3913	-1.233	0.9843	-4.898	-2.1352	0.0659
2004/3/19	5.0505	1.6064	4.2216	0.1852	1.0101	2.439	0.4206	0	0.6015	1.8838	2.521	2.973	0.8197	2.2945	2.1909	1.8382	0.4518	0.907	2.108	1.1329	0.6757	1.4029	1.623	2.924	1.4592	2.1818	1.7787
2004/3/22	5.0481	1.581	0.5063	1.8484	3.25	-1.3889	-0.5236	1.4986	0.4484	0	0.6557	-0.6124	3.0488	2.243	1.072	1.6245	-0.8996	1.4981	1.5484	1.3443	2.0134	-0.332	0.2457	1.3258	2.8765	1.6014	0
2004/3/23	0	-0.2594	1.2594	-1.9964	5.0847	-1.2072	-1.5789	-1.1925	0.1488	-0.6163	0.6515	-0.5282	0.1972	-0.1828	-1.3636	1.5986	-1.059	-1.2546	1.2706	0.2211	0.2193	-1.4436	-0.3676	-2.0561	-1.2336	-0.7005	-1.3592
2004/3/24	0.4577	-1.1704	-1.99	-0.9259	0	-1.4257	0.2139	-0.7471	-1.1887	-1.3953	-3.0744	3.5398	-1.5748	-0.3663	-0.4608	-0.3497	1.2232	-0.5232	-1.7566	0.9559	0	2.1972	1.599	-0.7634	-0.9992	1.2346	0.2625
2004/3/25	-4.1002	2.1053	1.269	-1.1215	-2.9954	-1.4463	-0.1067	0.1737	-1.0526	-1.8868	-0.1669	2.735	-1.4	1.8382	-2.0062	-1.2281	-0.6042	-0.4508	1.4049	-0.2185	0.1094	-0.4961	0.2421	4.4231	-0.5046	-0.5226	-0.1963
2004/3/26	-0.2375	0.2577	-2.005	0.3781	-1.9002	0.2096	5.5556	0.289	1.3678	0.641	-0.8361	-0.0832	-0.2028	-1.8051	0	3.73	-1.0638	3.8491	-1.3854	-0.146	2.1858	-0.0554	-1.087	9.9448	1.0144	2.1016	2.2951
2004/3/29	0.2381	-2.0566	2.046	-0.1883	-0.7264	0	-1.5182	-0.1153	1.4993	-2.5478	-3.3727	-1.4988	-1.2195	-0.3676	-0.4724	0	-1.9969	0.436	0	-1.2427	-1.1765	0	-1.0989	-0.335	0.0837	-1.8868	-1.0897
2004/3/30	-1.1876	-2.0997	1.5038	-0.1887	-0.7317	0.4184	1.5416	-0.3462	-1.6248	0.817	1.0471	-0.8453	0.823	-0.369	-0.1582	0.6849	-0.4702	0.5789	-0.5109	0.148	0.974	3.1042	0	-3.6975	-0.5017	-0.6993	6.0272
2004/3/31	0.9615	0.134	1.4815	1.5123	0.4914	0.625	1.5182	0.579	0.9009	1.7828	2.0725	1.4493	0.4082	3.1481	2.6941	4.2517	1.4173	1.5827	0.8986	0.3695	0.6431	0.6989	1.6049	1.2216	3.4454	2.4648	-0.1222
2004/4/1	0.2381	0.6693	1.4599	1.3035	0.978	0	-0.8973	0.7484	-0.4464	0.7962	0.3384	2.0168	0.2033	-0.1795	0.3086	0.3263	2.0186	-0.9915	1.3995	4.4183	0	3.2034	1.3366	-1.7241	-0.4062	0.3436	-0.4896
2004/4/2	2.3753	0.9309	3.1175	0	0.4843	2.8986	2.6157	1.0857	-0.8969	0.9479	-0.6745	-0.5766	0	3.2374	1.2308	-0.1626	-0.4566	0	1.5056	0.5642	1.065	1.2416	0.2398	-0.1754	0.1631	0.8562	0.246
2004/4/5	0.232	0.527	0	1.4706	1.2048	0.6036	-0.1961	-0.5088	-1.6591	0.1565	3.7351	-1.657	0.2028	0.1742	1.0638	-1.7915	-0.9174	3.7196	-0.5182	-0.1403	1.5806	-0.1022	2.512	0.8787	2.1987	0.6791	-1.1043
2004/4/6	0.6944	-1.0485	0	-0.7246	0.9524	4	1.7682	0	0.6135	0.9375	1.3093	2.7801	2.0243	1.7391	0.3008	1.3267	3.0864	0	2.0833	0.1404	-0.2075	4.757	3.6173	3.1359	-0.8765	2.1922	2.2333
2004/4/7	0	-1.457	-1.3953	-1.6423	-0.9434	0.1923	-1.5444	0.2273	-2.1341	-1.548	0.4847	-0.7377	-1.1905	1.8803	-0.7496	-0.8183	-0.8982	5.3793	-1.148	2.3142	-1.0395	-2.6535	0.2252	-2.3649	3.135	-2.1452	-1.5777
2004/4/8	-1.3793	-0.672	0.2358	0	-0.2381	4.4146	-0.098	-0.7937	-0.7788	-4.0881	-0.9646	2.3947	-1.2048	-0.6711	-0.9063	1.9802	2.568	1.3089	-0.7742	-0.9596	-0.9454	-0.0779	0.1124	-0.519	1.403	0.3373	-1.5413
2004/4/9	-3.4965	-2.4357	-4.9412	-3.154	-4.0573	-2.3897	-4.318	-1.5429	-0.7849	-1.8033	-4.7078	-4.0323	-3.8618	-4.223	3.9634	-4.5307	-3.3873	-3.2946	-2.3407	-3.045	-2.333	-1.0912	-4.4893	-4	-3.2283	-4.2017	-2.6925
2004/4/12	2.1739	-2.3578	-0.2475	-0.3831	-0.4975	2.2599	1.2308	1.451	-2.2152	0.5008	1.8739	-0.8403	0.8457	0.8818	6.5982	0	0	-2.2712	0.7989	1.3562	-0.3257	1.1032	2.1686	0.3623	2.4623	-0.3509	-1.0296
2004/4/13	-1.182	0.142	2.2333	-0.7692	-0.25	1.2891	-2.7356	-0.3432	-0.8091	-0.8306	-1.0033	0	-1.0482	2.2727	-3.1637	2.2034	0.7622	0.277	-1.5852	-1.4789	0	-1.1691	1.0613	0.1805	-1.6279	-6.5141	0.2601
2004/4/14	-0.9569	-3.8298	-2.9126	0	-3.5088	-4.3636	-2.9167	-0.7463	-3.4258	-2.5126	-2.7027	0	-2.3305	-2.2222	-4.8295	-4.1459	-3.177	-3.3149	0	-1.4296	-2.8322	-2.6025	-0.9335	-2.1622	-4.7281	-2.6365	-1.751
2004/4/15	-1.6908	-3.9823	-1.75	-4.0698	-1.039	-2.2814	0.2146	-1.0411	-6.9257	-3.0928	-0.6944	-1.7797	-2.1692	-3.3217	-2.2388	-1.3841	-1.5625	5	-3.0872	-0.3626	-0.4484	-2.4291	-4.3581	-1.105	-2.8122	-3.0948	2.9703
2004/4/16	-2.7027	0.768	-1.2723	-0.404	-0.2625	2.1401	-1.4989	-0.8182	3.2668	1.4184	0	1.8982	-0.2217	6.1483	0.7634	-0.8772	-0.7937	-0.4082	0.4155	1.2373	1.2387	1.3278	0.9852	-3.5382	-1.0213	0	-6.7949
2004/4/19	-3.2828	-1.372	0.7732	-1.217	-0.5263	-1.9048	0	0.2946	-2.2847	-1.7483	1.3986	1.2701	-1.3333	2.0443	-2.1212	-0.531	-1.44	-2.459	1.5172	0.5032	-1.3348	-2.6208	-1.0976	-0.5792	-1.8057	-2.994	-3.1637
2004/4/20	0.5222	-1.0819	-0.2558	0.616	1.5873	1.7476	1.1957	0.4113	-3.9568	-2.847	-7.069	-0.4181	-0.4505	1.8364	1.3932	-0.7117	-0.8117	-1.5406	-1.2228	-0.6438	-1.4656	-0.3364	-0.2466	0.7767	-1.3135	1.0288	0.7102
2004/4/21	-1.039	-1.7188	-4.1026	0.6122	-0.5208	-2.4809	-0.4296	-0.1755	1.1236	0.1832	0.7421	-0.9236	0.905	0	-1.374	2.1505	-0.491	0.9957	-0.6878	0.072	-3.0892	-2.0253	0	0	0.0887	-0.2037	0
2004/4/22	1.3123	0.6359	2.139	0.4057	-0.7853	2.9354	0.3236	0.5275	5.5556	3.1079	0.7366	0	1.1211	1.6393	-2.0124	1.5789	0	-0.5634	0.4155	2.5899	1.6529	1.2059	1.3597	0.578	1.9504	0.4082	1.0578
2004/4/23	1.2953	-1.5798	-2.356	-3.6364	-4.4855	-2.0913	1.9355	-0.2915	-4.386	0.3546	-5.8501	0.2542	-3.3259	-3.5484	-3.1596	-3.1088	0	-3.6827	-0.4138	0.7714	-1.2776	-1.7872	-1.3415	-3.0651	-1.5652	-2.8455	-1.9539
2004/4/26	0	1.1236	0.5362	-3.3543	0.2762	0.9709	-2.5316	0.117	1.1009	-2.2968	-1.3592	1.8597	-1.6055	-3.3445	0.6525	3.2086	0.6579	1.3235	-0.277	2.714	1.7647	3.3795	1.8541	-3.9526	-9.9823	0.8368	1.637
2004/4/27	-3.3248	0.1587	-2.4	-2.3861	-3.0303	1.9231	-2.1645	-0.4673	0.9074	1.085	-0.3937	-1.2448	-0.2331	0	-2.4311	-10.0173	-1.634	0.1451	-3.0556	1.4905	-1.8497	-1.2573	0.6068	-2.2634	-0.7851	4.9793	-1.8908
2004/4/28	-0.5291	-3.0111	2.459	2	4.5455	-5.6604	-0.885	0.1761	2.518	1.2522	1.3834	0.9244	-1.1682	-1.9031	-0.8306	0	1.3289	1.3043	0.2865	-0.3338	-2.8269	-1.1036	0.8444	0.8421	2.5717	0.1976	-1.9986
2004/4/29	-3.1915	-0.1634	0	1.5251	-2.4457	-4.6	-2.9018	-1.6403	-1.4035	-3.1802	-1.9493	-5.1624	-2.1277	-0.3527	-1.675	0	-0.6557	-2.0029	-3	-2.1433	-3.0303	-3.0043	-3.2297	0	-1.35	-2.1696	-2.185
2004/4/30	-0.8242	0.1637	-0.2667	1.9313	0.5571	0	0.6897	1.5485	-2.3132	-0.9124	1.7893	0.9658	1.4493	0.354	2.7257	4.9904	-0.33	1.3139	1.3255	1.848	3.5	-0.2655	0	-1.6701	1.173	0.2016	0.4468
2004/5/10	-2.4931	-1.9608	-1.0695	-4	-1.108	-1.0482	-0.7991	0.0587	-4.918	-5.709	-2.5391	0.8696	-0.7143	-6.1728	-2.9851	-4.2048	-4.4702	-2.4496	-2.7616	0.2016	-3.3816	-2.307	-4.4499	-0.6369	-2.2222	-1.2072	-1.1861
2004/5/11	0.8523	-1.3333	1.3514	0.4386	1.6807	1.2712	0.6904	0	3.2567	0.9766	0.6012	-0.7759	0	3.1955	0.5128	-1.3359	0.8666	0.1477	0	-0.939	-0.5	-0.9991	0	1.0684	0	-0.4073	-1.5004
2004/5/12	2.8169	3.5473	2.1333	3.0568	1.3774	1.8828	3.0857	-0.4689	2.9685	2.5145	2.988	1.6507	2.8777	2.7322	2.551	1.354	3.4364	1.7699	1.9432	-0.8125	2.7638	2.7523	2.9754	4.4397	1.4822	2.2495	3.9604
2004/5/13	-0.8219	0	-0.7833	-0.4237	-0.8152	-0.8214	-1.3304	1.5901	-0.7207	0.3774	-0.3868	1.6239	-0.6993	-0.5319	0.3317	-0.7634	0	1.8841	1.173	1.5017	-1.467	-0.4464	-1.5075	-0.6073	-0.2921	0.2	-1.1722
2004/5/14	-1.6575	-2.447	-2.1053	1.0638	-1.6438	-2.2774	-1.9101	1.3333	-0.363	-1.3158	-2.9126	-1.0093	1.4085	-2.6738	-2.6446	-1.9231	-1.1628	-2.1337	-0.7246	-0.8742	-0.2481	-1.0762	-1.148	-2.444	-1.8555	-1.996	3.4841
2004/5/17	0	-1.1706	0	-1.6842	-0.5571	0.4237	-1.3746	-0.286	-1.275	0.1905	1.4	0.6797	-0.6944	-0.7326	-1.1885	0.7843	0.6723	-1.5988	-1.4599	-2.8494	0.4975	-0.1813	-0.6452	1.6701	-0.5026	0	-0.788
2004/5/18	0.8427	2.5381	0.5376	1.9272	1.4006	1.6878	3.6005	3.0981	2.214	2.6616	1.3807	-0.5063	0.6993	0	2.5773	0.3891	3.6269	-0.1477	1.7778	-0.1397	1.7327	0.8174	1.9481	2.0534	1.8182	2.444	3.8267
2004/5/19	0.2786	0.6601	-1.0695	-1.0504	0.2762	1.6598	0	-1.5025	0.9025	-0.7407	0.5837	1.3781	1.1574	0.369	0.335	0.5814	2.5	-1.3314	-0.2911	-0.0699	-0.6083	0.8108	0	-0.8048	-0.496	0.1988	0.0695
2004/5/20	-1.1111	-0.8197	-0.5405	-1.6985	-1.3774	-3.0612	-2.0179	-0.6215	0.5367	2.0522	5.029	-2.4639	-1.6018	1.2868	1.0017	-1.3487	-1.4634	-1.1994	-1.0219	-0.9797	-0.612	0.3575	-1.6561	-1.8256	-1.4955	-1.7857	-2.9882
2004/5/21	0.5618	0	-1.087	0.432	1.3966	0.6316	1.8307	0.0569	-0.5338	-0.3656	0	-0.3484	-0.6977	0	0.4959	-0.9766	-0.9901	-0.1517	0.885	0	0.3695	-0.8014	1.2953	1.4463	1.0121	-1.2121	1.2178
2004/5/24	-0.2793	0	-2.1978	0.4301	-1.9284	0.6276	-0.2247	-1.25	2.6834	-4.9541	-4.0516	-3.7587	-0.7026	1.0889	-1.3158	-1.5779	0	-0.9119	-1.1696	-0.1413	-0.6135	0.5386	-1.9182	2.0367	0.1002	-1.0225	-1.0616
2004/5/25	-2.2409	-1.4876	0	-3.6403	-5.0562	-3.9501	-3.1532	-0.748	-6.446	-3.4749	-5.7582	0.6358	-2.5943	-3.7702	-4.3333	-4.2084	-3.5	-3.0675	-3.2544	0.4954	-2.3457	-0.8929	-1.5645	-2.5948	-6.006	-4.9587	-1.216
2004/5/26	-0.5731	-0.1678	-5.0562	0.6667	0.2959	-2.381	-0.6977	0.7536	0.3724	0.8	-0.4073	1.444	-0.2421	-0.9328	0.1742	0	0	-0.6329	1.682	1.0563	0.1264	0.7207	0.6623	-1.2295	-0.852	-1.7391	1.3758
2004/5/27	1.1527	1.5126	2.9586	0	1.4749	1.7738	1.7564	-1.5535	1.8553	1.7857	2.6585	2.2242	1.699	2.0716	0.3478	2.0921	2.0725	3.5032	1.9549	2.7875	2.7778	1.1628	1.9737	1.4523	2.0408	3.3186	4.3571
2004/5/28	-0.2849	-0.4967	-0.8621	1.1038	-0.8721	-1.3072	1.611	-0.9351	-2.1858	-1.1696	-1.3944	-0.3481	0.2387	2.3985	0.3466	-0.6148	-1.692	-0.6154	-1.6224	-0.9492	-1.1057	0	0.129	6.3395	-1.8947	0.2141	-1.0267
2004/5/31	0	0.3328	-0.5797	0.655	-0.5865	-0.4415	-0.906	0.649	0	0.789	-0.8081	-0.1747	0.2381	0.1802	-1.209	0	-0.6885	0	0	0.4791	-0.6211	-0.9726	1.6753	0.1923	-0.4292	0	0.899
2004/6/1	0.8571	0.8292	1.7493	1.0846	1.1799	0.6652	5.7143	-0.5862	1.676	1.5656	1.833	0.8749	0.4751	0.5396	2.972	0.8247	2.253	2.1672	2.099	1.4986	1.625	0	0.6337	0.5758	3.0172	2.5641	1.8506
2004/6/2	-0.5666	-0.3289	-2.2923	-0.6438	-2.3324	-1.1013	0.5405	-1.6509	-1.2821	1.7341	1.4	0.1735	1.4184	-2.1467	-0.3396	-0.2045	-0.339	-1.8182	0.1468	0	-1.599	1.9643	-0.5038	1.5267	2.9289	-0.2083	0.8748
2004/6/3	-1.4245	3.6304	-0.8798	-3.0238	0.8955	-3.118	-3.7634	-1.3789	0	-3.7879	-3.1558	-0.4329	-0.9324	-1.4625	-2.385	1.4344	-2.0408	-1.8519	-2.346	-0.8054	-0.375	-1.0508	0.2532	-3.9474	-1.3211	0	-2.2682
2004/6/4	-0.289	-1.5924	-1.7751	0.2227	-1.1834	0.2299	2.1229	1.155	3.3395	1.7717	-0.2037	0.6957	-1.1765	-0.1855	-0.1745	0	-0.1736	0	0.4505	-0.4736	-1.8821	0.0885	-0.2525	1.5656	-1.4418	1.8789	1.1604
2004/6/7	-4.3478	-1.9417	-3.3133	-1.5556	-0.5988	-0.9174	-2.7352	-0.2404	-5.2065	0.1934	-5.5102	-0.0864	-1.4286	-0.7435	-2.0979	-2.0202	-0.8696	-0.6289	-1.0463	-0.8158	-2.8133	-1.5915	-1.2658	-3.2755	-1.4629	-1.6393	-1.1471
2004/6/8	-1.5152	-2.9703	-0.6231	-3.1603	-2.1084	-0.463	-2.6997	0.3614	-2.0833	3.4749	0	-0.8643	-0.2415	-0.7491	-1.7857	-2.0619	-2.4561	-0.4747	-0.3021	-1.7135	-1.1842	-1.168	-1.1538	-4.7809	0.6363	-1.4583	0.9556
2004/6/9	-2.1538	-1.8707	0	-2.7972	-3.3846	-3.2558	-2.1965	0.06	-8.5106	-4.8507	-4.7516	-1.4821	-3.8741	-5.283	-3.0909	-2.1053	-4.3165	-2.0668	-1.9697	-2.2315	-3.5952	0	1.297	-4.8117	1.686	-1.0571	-7.0994
2004/6/10	-2.2013	-1.0399	0.627	-1.6787	0.3185	0.2404	-1.6548	0.4799	0.8457	3.5294	0.907	-0.7965	-0.2519	0	-0.7505	-1.5054	0.188	-0.3247	0.3091	-2.0685	-0.4144	-1	0	-1.0989	1.7617	-1.7094	-2.1834
2004/6/11	0.6431	3.1524	-0.3115	0.9756	-0.6349	-0.4796	-0.2404	0.1194	1.0482	-1.1364	0.2247	1.2489	0.2525	-0.996	0	-0.4367	-1.1257	0	-0.3082	-0.1908	-0.1387	-0.0918	1.1524	0.4444	4.277	-0.4348	0.4464
2004/6/14	-2.2364	-4.0747	-4.375	-4.8309	-4.1534	-2.6506	-3.6145	0.2385	-4.1494	-4.4061	-3.3632	-2.1145	-3.0227	-5.4326	-2.8355	-5.0439	-2.277	-1.9544	-4.3277	0.478	-2.7778	0.0919	-1.8987	-5.0885	-2.2461	-4.5852	-2.8889
2004/6/15	1.3072	4.7788	1.3072	2.5381	2	2.9703	3.875	0.119	1.7316	1.8036	3.4803	2.4302	1.039	3.617	1.5564	1.1547	1.165	2.6578	2.5848	0.666	2.8571	0.7346	1.0323	3.9627	3.4965	3.4325	2.5934
2004/6/16	3.2258	-1.5203	0	0.7426	0	-0.7212	3.4898	0.1188	0.4255	-0.3937	1.1211	-0.0879	0.7712	0	0.7663	0	0.9597	-0.1618	0	3.5917	0.1389	2.0966	2.2989	-0.4484	-0.6757	-0.6637	0.2974
2004/6/17	0.3125	-1.2007	-0.3226	-2.457	-1.9608	-1.2107	-2.3256	-0.7122	-3.178	-3.9526	0.6652	-2.1108	-1.7857	-1.4374	-1.711	0.9132	-1.1407	-1.2966	-2.8346	-0.0912	-3.0513	-2.7679	-1.3733	-3.1532	-2.0408	-0.6682	-2.891
2004/6/18	0	-1.2153	-0.9709	0.7557	0	0	4.7619	0.2989	0.8889	0.2058	2.2026	-1.8868	0	-0.8333	2.1277	-1.1312	0.1923	-0.3284	0.1621	-1.0046	-1.2876	-2.0202	-3.6709	0.6977	0.9921	1.5695	0.229
2004/6/21	2.1807	0.1757	1.3072	1.75	1.3333	1.9608	10	0.0596	1.7621	0.616	-1.5086	-0.1832	1.039	3.5714	3.0303	0.6865	1.5355	0.659	1.7799	-2.8598	1.8841	-1.8744	0.657	1.8476	1.6699	0.4415	2.2848
2004/6/22	0.6098	2.1053	2.9032	2.2113	0.6579	0.7212	-0.8264	-0.2978	1.2987	0.8163	1.0941	0.0917	0.2571	1.217	0.1838	0.2273	1.1342	1.3093	0.7949	-0.1899	1.2802	3.4384	0.2611	0.907	-0.1932	1.5385	2.3083
2004/6/23	1.2121	-1.3746	-1.5674	-0.2404	-0.9804	-1.1933	-6.0417	-0.1792	-1.2821	-1.0121	-1.0823	-0.1833	-0.7692	0.2004	-3.3028	-2.2676	-1.6822	-0.6462	-0.3155	-0.0951	0.4213	-1.385	-1.3021	-0.2247	-1.5489	-0.4329	-1.1645
2004/6/24	-2.0958	-0.3484	-2.5478	-0.241	-0.6601	-0.4831	0.3326	0.2394	-1.2987	-1.8405	-3.9387	-0.4591	-1.0336	0.2	0	-1.3921	0.3802	-0.9756	-2.057	-1.9048	-1.2587	-0.9363	-4.3536	-0.9009	-1.0816	-1.5217	-0.0736
2004/6/25	-1.8349	-2.6224	-0.9804	-3.3816	-0.9967	-0.9709	-8.3978	1.194	-4.1667	-4.375	-6.1503	-1.7528	-1.8277	-3.7924	-3.0361	-0.2353	-2.4621	-0.6568	-5.4927	-1.5534	-2.1246	-0.7561	0.4138	-5.2273	-2.1869	-1.766	-5.3795
2004/6/28	-3.4268	-2.8725	-1.6502	-1.75	-4.0268	-0.9804	-3.2569	-0.354	-3.4325	0	-0.2427	-1.5023	-2.3936	0.6224	-2.7397	4.9528	-2.5243	0.4959	-3.7607	-0.4931	-2.7496	-0.9524	-1.7857	-2.6379	-5.8943	1.573	0
2004/6/29	0.6452	-1.4787	-4.3624	2.2901	1.049	0	1.2469	0	1.6588	-0.6536	2.6764	0.0953	-0.545	0.6186	0.2012	1.3483	0.7968	0.9868	1.0657	0.5946	1.3393	-0.0962	1.8182	0.7389	1.4039	1.9912	-4.8287
2004/6/30	-0.3205	-0.7505	0	-1.7413	0	0.495	-1.9704	-1.7762	-0.9324	-3.2895	-3.3175	3.5238	-1.9178	1.4344	-0.2008	-3.5477	-0.7905	-0.3257	-2.4605	-0.6897	-0.4405	-0.0962	1.0989	0.7335	0.213	-1.0846	-1.6367
2004/7/1	2.2508	1.1342	4.5614	3.2911	2.4221	2.9557	3.2663	1.8686	4.2353	2.9478	4.1667	1.2879	3.0726	1.4141	3.0181	0	2.988	2.7778	3.6036	4.1667	2.8024	1.8304	3.9402	3.3981	2.8693	1.9737	3.0782
2004/7/2	0.9434	-0.7477	2.6846	3.1863	0.6757	-1.4354	-1.3382	-0.1775	-0.4515	0.4405	-0.2353	0.8174	-0.542	0	0	5.0575	1.354	0.318	-0.1739	-0.0952	1.1478	-0.6623	1.8301	-0.7042	-0.3099	0.8602	-2.0985
2004/7/5	-1.5576	-0.1883	0	4.5131	-0.3356	0.4854	0.6165	0.0593	1.3605	0.2193	-1.6509	-0.0901	0.8174	-1.1952	0.7812	-0.6565	0.7634	0.4754	0.6969	0.4766	0.1418	-0.8571	-0.5135	-0.9456	-0.9326	1.919	0.5771
2004/7/6	1.8987	0.7547	0.6536	-1.1364	1.6835	1.4493	1.348	-0.0592	1.7897	0.4376	1.9185	0.2705	0.8108	0.4032	0.1938	1.9824	2.8409	0.4732	-0.173	2.277	-0.1416	0.1921	0.3871	2.3866	1.8828	1.046	0.7377
2004/7/7	0	-0.9363	1.6234	-2.5287	-0.6623	-1.1905	-2.2975	0.1186	-0.4396	-1.9608	-2.1176	0.3597	-0.2681	0.4016	-2.5145	-1.0799	-2.0258	-0.9419	-1.0399	-0.4638	-2.5532	0.4794	-0.1285	-2.0979	1.1294	-2.6915	-1.546
2004/7/8	0	-0.9452	1.5974	1.4151	-0.3333	-0.4819	0.1238	1.0065	-1.1038	0.4444	0.4808	-0.448	1.3441	1.4	0	5.0218	2.6316	-0.4754	0.5254	2.1435	0.1456	-0.2863	3.2175	0.9524	-0.3046	1.2766	-0.9917
2004/7/9	-2.4845	-2.8626	-4.0881	-1.6279	-2.0067	-0.9685	-1.4833	-0.3517	-1.5625	-0.885	-0.7177	-0.9901	-1.5915	-2.1696	0.1984	-2.079	-1.4652	-1.1146	-0.3484	-0.5474	-0.2907	2.2967	-1.4963	-1.6509	-1.0183	0.2101	-0.3339
2004/7/12	-3.1847	-2.1611	0.3279	-4.0189	-1.7065	-2.2005	-3.7641	1.0588	-3.4014	-2.4554	-2.8916	0.0909	-3.2345	-1.6129	-3.1683	-2.3355	-2.2305	-1.7713	-2.6224	-0.7339	-3.7901	-2.5257	-1.1392	-3.8369	-3.0864	-3.3543	-5.6951
2004/7/13	1.9737	-1.004	0	3.6946	0.6944	0.5	0	-1.5716	0.7042	0.2288	-0.2481	1.6349	0	0.2049	0.818	-0.2174	0	0.3279	1.0772	-0.5545	-0.9091	-0.3839	2.4328	-0.2494	0.2123	-2.3861	0.5329
2004/7/14	-3.2258	-1.6227	-3.268	-1.1876	-2.069	-1.2438	-2.7379	-0.3548	-0.9324	-0.2283	-2.9851	0.983	-2.2284	0.6237	-3.0426	-3.268	-1.1407	0.9804	-3.3748	1.5799	-0.7645	0.1927	1.125	-2.25	-9.7458	-2	0.53
2004/7/15	0	0.6186	-1.3514	0.9615	1.4085	0.7557	0.5362	1.0682	1.6471	3.8902	0.2564	1.7699	0.8547	-0.2066	0.6276	2.4775	2.5	2.7508	0.9191	3.7511	-0.3082	0.1923	0.4944	6.9054	0	4.9887	0.703
2004/7/16	1.3333	2.459	4.4521	3.5714	3.125	4	2.8	0.5872	3.2407	1.1013	4.6036	2.7826	3.6723	3.5197	3.9501	2.1978	1.8762	3.4646	4.5537	0.8818	3.2457	3.5509	2.214	2.1531	4.3427	4.5356	3.6649
2004/7/19	0	1	2.623	-1.3793	0	-0.7212	0	-0.1751	-0.8969	-0.8715	0.978	0.423	-1.0899	-0.6	0.8	1.2903	0.5525	-0.4566	0.3484	5.6818	-1.1976	-0.4634	0.2407	4.4496	-2.1372	0.8264	-0.7576
2004/7/20	0.3289	-0.5941	-0.9585	-0.4662	-1.6835	-1.6949	-1.5564	0	-1.5837	0.6593	-1.2107	-0.5055	-1.6529	0.8048	-0.3968	-0.2123	1.4652	-1.2232	-1.0417	0.7444	-1.8182	-1.0242	-1.8007	-0.8969	-0.9195	-0.8197	0.1696
2004/7/21	-0.3279	-0.3984	-1.2903	-0.7026	0.6849	3.9409	-0.2635	-0.5848	0.9195	-0.4367	1.2255	2.2015	0.2801	1.5968	0	0.2128	0.722	1.0836	0	-2.0525	-0.1543	-1.317	0.489	0	-5.1044	-0.2066	-1.2701
2004/7/22	0	-2.2	-3.5948	-3.066	-0.6803	-3.0806	-1.8494	1.4118	-0.4556	-4.1667	-0.4843	-2.1541	-2.514	-3.3399	-3.9841	-2.7601	-3.5842	-2.7565	-2.9825	-0.6706	-2.6275	-2.8599	-2.3114	-4.5249	-1.5892	-1.6563	-2.8302
2004/7/23	-1.6447	-1.0225	-0.339	-0.4866	4.4521	0.7335	0.2692	-1.2761	-0.4577	0.4577	1.7032	1.7782	-1.4327	0.6098	0.2075	0.4367	1.1152	3.3071	-0.3617	-0.0844	-0.9524	0	-0.3736	1.4218	-1.7391	-1.4737	1.0591
2004/7/26	-4.0134	-1.2397	-2.381	-2.2005	2.623	-2.9126	0	-1.1751	-1.8391	-1.8223	0	0.3328	-0.8721	1.8182	-1.6563	-1.087	-1.2868	2.1341	-4.1742	0.5912	-2.8846	0.3925	0.125	3.5047	0.1264	-1.2821	-1.4147
2004/7/27	-4.878	-0.6276	-4.878	-0.5	3.8339	1	-0.4027	0.0595	-1.171	-0.232	0.4785	-0.3317	-1.7595	-1.7857	-1.8947	-2.8571	-0.5587	-1.194	2.0833	-0.4198	-0.6601	-0.782	1.7478	-2.0316	0.6313	1.2987	0.4484
2004/7/28	-3.663	1.0526	0	1.005	-4.9231	-0.495	1.0782	0.1783	0.7109	1.1628	0.2381	-1.6639	0.2985	1.8182	0.2146	0.905	1.1236	-3.3233	0.7421	-0.9275	2.8239	-0.7882	2.2086	0.9217	1.6311	0.2137	1.0714
2004/7/29	0.3802	1.4583	0.7326	0.995	-2.2654	0.7463	2	0.1186	2.3529	2.069	1.6627	-0.846	2.381	1.3889	1.9272	1.7937	2.4074	1.25	4.4199	1.7021	0.9693	2.5819	1.5606	3.8813	0.6173	0	2.6502
2004/7/30	-1.1364	-0.4107	-0.7273	-1.9704	-0.9934	-1.4815	-1.9608	0.1185	2.069	0.4505	-2.3364	0.4266	-2.0349	-1.7613	1.0504	-2.8634	-1.6275	0.1543	-1.7637	-0.6695	-1.92	-0.3872	-0.591	-3.0769	-1.3497	-1.7058	-2.4957
2004/8/2	-1.5326	0	0.7326	-0.5025	-2.3411	0.5013	0.1333	-0.5917	-0.9009	-1.1211	-2.3923	0.085	-3.5608	-0.5976	-0.6237	0	-4.9632	-0.3082	1.6158	-0.5897	-0.3263	-0.3887	-1.308	2.2676	-0.4975	-4.1215	-0.1765
2004/8/3	2.3346	-1.2371	-0.3636	1.2626	0.6849	-1.4963	-0.1332	0.7738	-2.0455	-0.2268	-2.9412	-1.0187	-0.3077	2.6052	0	0.2268	0	-0.1546	0.8834	-3.7288	-0.1637	-0.3902	-1.5663	2.6608	-0.375	4.5249	1.061
2004/8/4	1.9011	1.8789	0.7299	2.2444	2.0408	3.038	2.6667	0.1772	2.3202	2.2727	3.0303	0.7719	1.8519	2.3438	2.3013	2.2624	2.3211	1.0836	1.5762	1.6725	2.623	1.763	3.3048	0.6479	2.8858	1.9481	1.4873
2004/8/5	0.7463	-0.6148	-2.5362	-1.9512	-1	0.7371	-1.2987	-0.4717	0.907	0.6667	10.049	-0.8511	-0.303	-1.5267	-1.636	-0.6637	-1.8904	-1.5314	-2.2414	-1.3853	-1.5974	-0.1925	-1.0664	-0.2146	-2.1951	-2.7601	-1.7241
2004/8/6	-1.1111	-2.4742	-1.8587	-0.2488	0	-1.2195	1.1842	-0.5924	-1.573	1.766	0	-2.7468	1.5198	2.907	0.4158	0.8909	0.7707	-0.311	-0.5291	-0.7024	-0.3247	-1.4465	2.8743	-1.9355	0.7481	-0.4367	1.0526
2004/8/9	-2.9963	-0.4228	-1.5152	-0.4988	0.3367	-0.2469	-1.1704	0.1192	0	-0.8677	-4.2316	1.5004	2.0958	0.1883	0.207	1.5453	-0.7648	0.468	0.8865	2.122	-1.9544	-1.1742	1.0477	-0.8772	-1.2376	-1.7544	2.4306
2004/8/10	1.5444	0.8493	1.5385	-0.5013	0	-1.4851	0.7895	0.5952	0.6849	-0.2188	-1.1628	1.4783	-0.5865	-0.3759	0.8264	-0.4348	0.7707	0.1553	0.703	1.2987	0.8306	-0.7921	0.1152	1.3274	0.1253	-4.9107	-0.9322
2004/8/11	-1.5209	-0.8421	-2.2727	0.7557	-1.3423	-1.005	0.7833	0	-2.2676	-3.5088	-3.5294	-0.9426	-1.4749	-2.8302	-0.6148	2.6201	1.3384	-1.0853	-3.1414	-1.1966	-1.1532	0.1996	-1.0357	-2.1834	-2.0025	-4.9296	0.0855
2004/8/12	-1.5444	-1.2739	-5.0388	-1	-0.3401	-2.2843	-3.4974	0	-1.6241	-1.8182	3.4146	-0.519	-2.0958	4.2718	-0.8333	-4.8936	-2.6415	-0.3135	0	-0.9516	-2.3333	-1.0956	-0.5814	-2.9018	-3.4483	-4.9383	-1.7094
2004/8/13	0.3922	-0.4301	-1.6327	-1.2626	1.7065	-1.2987	-0.1342	0.2959	1.1792	0.2315	-1.6509	0.8696	0.3058	-0.1862	0.2101	-1.1186	0	0.7862	0	-0.786	0.6826	-0.2014	-0.117	-0.6897	1.5873	-1.5584	-1.6522
2004/8/16	-5.0781	-2.3758	-4.9793	-3.5806	-2.349	-3.9474	-5.7796	-1.1799	-3.2634	0.6928	-2.1583	-0.7759	-1.8293	-0.7463	-1.0482	-4.0724	0.5814	1.4041	0	-1.4085	-0.5085	-2.5227	-0.5855	-2.0833	-1.3021	-5.0132	-1.4147
2004/8/17	-3.2922	-3.3186	-1.31	-1.8568	0	1.0959	0.7133	0.2985	-0.9639	0	0.9804	0.5213	0.6211	0.3759	0	-0.7075	1.3487	0.1538	1.8018	0.8929	0.5111	0.5176	0.2356	0.9456	0.5277	-3.0556	1.0762
2004/8/18	0.4255	0.9153	-0.4425	0	-0.6873	1.626	-1.6997	0.1786	0	1.3761	5.8252	2.2472	-0.3086	-0.7491	-0.2119	0.9501	-2.4715	0	-0.885	0.708	1.3559	1.9567	-0.3525	0.2342	-1.5748	-0.2865	0.2662
2004/8/19	2.9661	-1.5873	-1.7778	-1.8919	-1.3841	1.3333	-2.5937	-1.0101	-2.4331	-0.2262	-5.2752	0.3381	-1.548	-2.2642	-2.7601	-4.2353	-1.3645	-0.4608	-2.3214	0.6151	-1.6722	0.7071	0.9434	-2.5701	-2.1333	-4.8851	-1.7699
2004/8/20	2.0576	0.4608	4.9774	0	0.7018	0.5263	1.1834	0.3001	0.2494	1.8141	0.7264	0.1685	1.2579	-4.0541	-0.655	0.2457	0.3953	-0.1543	0.9141	0.6114	0	-0.5015	0	0.9592	0.2725	-3.0211	0.0901
2004/8/23	-1.2097	0	5.1724	3.0303	1.7422	0	-2.4854	0.2394	-0.7463	-1.3363	0.2404	-0.6728	1.2422	-2.4145	-1.0989	-0.7353	-1.5748	-1.391	0.1812	-0.1736	1.5306	-1.2097	-3.271	0	0.8152	2.1807	-0.09
2004/8/24	2.8571	5.0459	1.6393	2.4064	3.4247	0.5236	3.4483	0.2985	3.7594	2.2573	2.6379	-0.9314	2.1472	1.8557	4.2222	3.7037	2	0.3135	2.3508	0.6957	3.3501	-1.6327	0.4831	1.6627	4.0431	2.1341	1.0811
2004/8/25	-2.381	0.4367	-0.4032	0	-0.9934	-1.0417	-1.0145	-0.2976	-1.2077	-0.4415	0.2336	0	-1.5015	-0.8097	-1.2793	1.4286	-0.7843	0	-0.1767	-0.6908	1.6207	-0.6224	-0.601	-0.7009	1.8135	-3.8806	-0.9804
2004/8/26	0.813	-1.3043	-1.2146	-2.8721	-1.3378	-1.3158	3.8067	0.1791	0.978	-1.9956	1.3986	-0.0855	-0.3049	-0.8163	-1.2959	-1.4085	-1.1858	-0.1563	-1.4159	0.7826	-0.1595	-0.8351	-0.9674	-1.6471	0	3.7267	0.27
2004/8/27	-0.4032	-1.9824	-4.918	-0.5376	-1.0169	0.2667	1.8336	-0.3576	0.2421	-1.3575	-0.4598	-1.5398	-1.2232	2.8807	-0.8753	-2.1429	0	-0.4695	-0.5386	-1.8119	-2.2364	-2.5263	-0.3663	-1.1962	-0.7634	0	-1.0772
2004/8/30	-1.6194	0.6742	0	-0.2703	0.6849	-0.7979	0.554	0	-1.2077	0.6881	0.2309	-1.3901	-0.9288	2.2	0.4415	0.9732	-0.4	-0.6289	0.9025	-0.7909	1.1438	0.216	1.348	-0.7264	-0.7692	0.2994	-2.9038
2004/8/31	2.8807	1.3393	2.5862	2.981	1.7007	2.9491	5.5096	-0.5383	2.6895	2.2779	3.9171	2.2026	3.125	0.9785	2.6374	2.1687	2.6104	1.7405	1.4311	-0.3543	2.9079	2.0474	1.451	0	1.6796	2.6866	2.4299
2004/9/1	-2	-1.9824	-2.521	-1.5789	-2.0067	-1.3021	-1.9582	2.2249	-1.4286	-0.6682	-1.5521	-0.1724	-1.8182	-0.7752	-2.5696	-3.066	-0.9785	-0.4666	-0.5291	-0.9778	-2.1978	-2.8511	-1.3111	0.4878	-1.0165	-2.6163	-0.7299
2004/9/2	2.0408	1.573	1.7241	3.4759	2.0478	1.0554	3.9947	-0.4118	1.2077	1.1211	2.9279	0.6045	2.4691	1.9531	2.1978	1.2165	0.9881	0	2.4823	2.4237	0.4815	1.087	0.8454	1.4563	0.7702	4.7761	2.0221
2004/9/3	4.4	0.4425	2.1186	-0.5168	1.0033	0	-5.6338	-1.2995	0.4773	1.1086	-1.3129	0.3433	1.506	0	1.7204	0.7212	0.5871	0	0.346	0.6135	0.4792	-0.2151	1.3174	2.1531	1.6561	-0.2849	0.991
2004/9/6	-1.1494	0.6608	1.2448	0	0.6623	0.2611	-2.7137	1.0174	-0.7126	0.4386	0	-0.5988	0	-0.7663	-1.4799	-0.716	0.1946	-0.4688	0.8621	-1.1324	-1.2719	0.2155	-1.3002	-2.5761	-0.1253	-0.8571	-0.6244
2004/9/7	0.7752	0	-0.4098	0	0	0.2604	-0.9763	0.0592	0	0.4367	-2.2173	-0.3442	0.5935	0.7722	0.8584	2.1635	0	0.7849	-1.0256	-0.7048	0.4831	0	0	0.7212	-0.2509	-1.1527	0.5386
2004/9/8	-0.3846	-0.8753	-0.823	-1.5584	0	-0.5195	0.5634	-0.2368	-0.7177	-1.5217	0.4535	-0.0864	-2.0649	-0.3831	0	-1.1765	-0.3883	-1.0903	-1.0363	-0.3549	-0.8013	-1.5054	-0.7186	-0.9547	-0.7547	-0.5831	-2.7679
2004/9/9	-3.861	-1.766	2.4896	-2.3747	-1.9737	-1.8277	-3.5014	-1.7804	-1.9277	2.4283	-3.386	-0.0864	-1.506	-3.2692	-3.4043	-2.381	-2.5341	-3.1496	-0.5236	-0.6233	-0.6462	-0.8734	-1.4475	-2.1687	-2.6616	-1.7595	-1.0101
2004/9/10	-2.008	1.1236	0.8097	0.8108	1.3423	-0.7979	0.5806	1.5106	0	2.3707	-1.8692	1.1246	4.5872	1.3917	0.6608	-0.4878	-0.2	1.3008	3.3333	1.1649	0.6504	1.5419	1.3464	0.2463	0	0.2985	0.3711
2004/9/13	2.0492	1.5556	-4.0161	0	-1.3245	-1.8767	-2.7417	-1.7857	0.7371	-1.4737	-2.8571	0.0855	0.5848	-2.7451	0.2188	-1.4706	-2.2044	-0.9631	-1.6978	-1.6829	-2.5848	-2.0607	-3.2609	-2.9484	-0.2604	-3.2738	-1.9409
2004/9/14	2.4096	4.5952	3.3473	3.4853	3.3557	3.5519	3.1157	1.2121	3.4146	4.7009	3.9216	2.2222	3.4884	2.0161	2.6201	2.4876	3.0738	3.0794	5.1813	1.3514	4.8093	1.3289	2.8714	3.2911	2.8721	3.6923	4.147
2004/9/15	5.098	5.4393	4.8583	4.9223	3.2468	4.2216	5.1799	0.2994	5.6604	3.0612	5.6604	2.3411	3.3708	3.5573	4.2553	3.6408	3.7773	3.6164	2.9557	2.8444	3.9557	3.0601	4.4903	5.3922	4.0609	5.0445	5.2489
2004/9/16	0.3731	-1.3889	0	-1.7284	-0.9434	0.2532	0.5472	-0.4179	-0.2232	0.396	2.4554	0.4902	0.2717	1.3359	0.4082	0.4684	0.7663	-0.607	0.319	1.0372	1.8265	3.0753	0	2.7907	0.8537	0.2825	0.086
2004/9/17	3.7175	1.6097	3.861	3.0151	1.9048	3.0303	2.449	0.1199	2.4609	1.3807	1.7429	1.7073	1.355	2.0716	2.8455	3.2634	1.711	2.1374	2.5437	1.5398	2.0927	1.9547	9.9884	2.7149	2.7811	4.2254	2.8351
2004/9/20	4.6595	2.9703	2.974	2.439	2.1807	2.9412	3.8513	1.0778	4.1485	2.1401	4.7109	-0.0799	2.4064	2.214	2.9644	2.7088	3.5514	2.6906	1.2403	3.5383	3.5139	6.2563	2.9567	2.8634	3.6471	3.5135	4.7619
2004/9/21	1.7123	2.3077	-2.1661	-0.2381	-1.8293	0.2381	-1.6624	0.5332	-1.8868	-2.6667	-2.045	-1.68	-1.8277	0.9025	-2.3033	0.2198	-0.5415	-0.5822	-1.6845	-1.546	-2.4045	-0.7597	6.1538	0.4283	-2.1566	-1.5666	-0.9569
2004/9/22	-4.3771	-3.0075	-4.428	-2.864	-2.795	-0.9501	-2.9909	0	-3.2051	0.1957	-3.5491	-2.8478	-1.8617	0.1789	-2.1611	-4.386	-2.9038	-2.1962	-0.6231	-2.4793	-3.1884	-0.1914	-3.4783	1.4925	-2.3202	-3.183	-1.0467
2004/9/23	0.7042	0.969	1.5444	5.1597	1.9169	4.7962	3.3512	-0.7071	2.8698	2.9297	3.6797	3.8526	2.71	1.9643	5.4217	2.0642	2.0561	3.2934	1.0972	3.8136	4.9401	4.2186	4.2042	0.8403	1.9002	0	1.7087
2004/9/24	-1.049	-2.3033	-1.9011	-2.5701	-2.5078	-4.8055	-2.594	2.5519	-4.0773	-4.7438	-3.9666	0	-4.4855	-2.9772	-4.381	-2.6966	-1.2821	6.3768	-3.2558	-0.898	-3.1384	3.5879	-9.9904	-5.625	-1.3986	1.6438	-2.24
2004/9/27	-3.8869	-2.554	0.3876	0.9592	-0.9646	-1.9231	-3.8615	-1.7361	-2.2371	-2.7888	-2.6087	2.6613	-2.2099	-0.5415	-1.1952	-1.8476	0.3711	-2.4523	-0.641	2.6359	0.5891	-0.6217	1.0672	-0.4415	0.9456	-4.8518	-3.6007
2004/9/28	0	-0.8065	-1.1583	-1.4252	0	1.2255	-0.4155	-1.1779	1.6018	1.6393	0.8929	1.414	0.8475	1.9964	-0.4032	4.9412	2.403	6.4246	1.4516	2.3274	5.4173	5.3619	-0.9504	1.5521	0	1.1331	0.9338
2004/9/29	-1.8382	0.2033	-3.125	-2.1687	0.6494	-1.2107	-0.1391	0.4172	-0.4505	-3.2258	0	-1.7816	-0.8403	-1.2456	-1.2146	1.5695	-2.5271	-0.1312	-1.7488	0.549	-1.5278	-1.7812	1.0661	-2.4017	-1.6393	-1.1204	-1.2616
2004/9/30	0	-2.2312	-4.8387	-3.202	-0.9677	-0.7353	-6.546	0.7715	-2.7149	-3.3333	-3.3186	0.3943	-2.8249	-0.9009	-1.2295	-3.3113	-3.1481	-0.5256	-7.9288	-0.312	-2.8209	1.8998	0.6329	-2.0134	-2.619	-1.4164	-2.5554
2004/10/8	2.2472	2.0747	1.2712	2.799	2.2801	1.9753	3.1297	0.4122	2.7907	4.7414	2.0595	1.8853	1.7442	3.2727	1.8672	1.3699	1.912	5.0198	0	0.939	4.4993	5.0847	-0.2096	2.968	1.956	2.5862	4.021
2004/10/11	1.0989	0.2033	-3.3473	-1.7327	1.2739	0	1.1561	-0.2933	1.3575	0.2058	0.6726	-1.3107	0.5714	1.0563	-0.2037	-1.8018	-0.5629	-2.1384	0.3515	-0.7752	1.25	0	4.8319	-1.3304	0	0.2801	0
2004/10/12	-2.1739	-3.0426	-0.8658	-3.2746	0.3145	-3.1477	-2.2857	-1	-1.1161	-2.8747	1.3363	-1.0156	-3.125	-2.2648	-2.449	0.2294	-0.1887	-3.7275	-2.8021	-3.9063	1.6461	-2.8226	-0.7014	-2.6966	-2.7578	-2.2346	1.8487
2004/10/13	-1.4815	-2.3013	-2.6201	0.2604	-0.9404	-1.75	0	-0.1783	-2.2573	0.4228	2.4176	-0.7103	-0.8798	0	-2.3013	-1.1442	1.5123	-2.0027	1.8018	1.3821	-0.135	-1.4938	-0.2018	0.4619	-1.3564	0	0
2004/10/14	-4.8872	-4.9251	-4.9327	-4.6753	-5.0633	-5.0891	-2.3392	0.4762	-4.6189	-5.0526	-8.1545	-0.7154	-4.142	-3.9216	-4.7109	5.0926	-5.4004	-4.4959	-5.4867	-2.9671	-6.3514	-1.9377	-4.8534	-1.8391	-4.5	-4.8571	-5.5281
2004/10/15	-5.1383	0	-4.2453	-1.6349	-3	2.681	-6.5868	-0.7701	-0.2421	1.5521	-2.3364	-0.1601	-1.2346	0.1855	-1.7978	-3.7445	1.378	1.4265	0.5618	-2.2314	0.7215	2.4914	-0.2125	-2.8103	-4.5812	-2.7027	-0.4367
2004/10/18	1.25	0	-0.4926	0.554	0.6873	-2.8721	-0.3205	0.0597	1.2136	-1.5284	1.1962	-0.9623	2.5	1.8519	-0.2288	-2.2883	-0.9709	-2.9536	2.9795	4.7337	0.2865	1.0059	-1.8104	1.2048	1.5089	0.3086	3.4211
2004/10/19	0	3.6036	1.4851	0.2755	2.0478	0.5376	-0.4823	-0.716	-1.199	1.9956	-0.2364	0.9717	-0.3049	2.1818	2.2936	-0.7026	-0.1961	3.6232	-1.085	0.8071	2.4286	-1.4108	1.9253	-2.1429	0	1.8462	-0.5937
2004/10/20	-1.6461	0	-2.9268	-1.0989	-1.6722	-1.8717	-4.0388	0.0601	-1.9417	-1.5217	-2.8436	0.0802	-1.2232	1.2456	0.4484	1.1792	-0.7859	1.2587	-1.2797	-0.1601	0.8368	0.4209	1.5556	-3.4063	-1.4865	-3.3233	-0.3413
2004/10/21	-5.0209	-3.6957	-5.0251	-9.4444	-5.102	-0.8174	-5.5556	0.1201	-7.4257	-3.3113	-4.878	1.3622	-8.0495	-4.2179	-3.7946	-4.8951	-2.1782	1.7956	-1.1111	1.0425	1.2448	0.5868	0.4376	-4.534	-2.6063	-5	-8.1336
2004/10/22	4.4053	2.4831	-3.1746	-1.8405	-2.509	-1.0989	-0.713	-0.4199	-2.6738	-4.5662	2.0513	2.0553	-4.0404	0.9174	3.2483	2.2059	4.251	2.171	-1.4981	2.2222	0.2732	1.75	3.0501	-0.5277	-1.1268	-2.6316	0.932
2004/10/25	0	-1.5419	4.918	-0.3125	-3.3088	-1.6667	-0.7181	-0.1205	1.3736	0	0.2513	-2.0914	-0.7018	2.9091	-1.3483	3.1175	0.1942	-1.328	-0.3802	-0.3106	-3.1335	4.0131	1.0571	2.9178	9.9715	0	-1.385
2004/10/26	-2.9536	0.4474	-1.5625	2.1944	1.9011	1.9774	3.0741	1.0253	0.813	1.9139	0.7519	2.6108	4.5936	1.7668	6.8337	-2.7907	2.5194	1.2113	2.2901	0.5452	2.6723	0.9449	3.5565	0	-0.9067	1.0135	1.8727
2004/10/27	5.2174	0	3.7037	4.2945	4.1045	0.831	3.6842	1.194	4.8387	2.8169	1.7413	-1.3878	4.3919	0.8681	-1.0661	2.3923	-2.0794	1.1968	2.6119	-0.0775	3.8356	4.1342	0.9091	3.6082	1.1765	5.0167	1.1949
2004/10/28	4.9587	4.2316	-1.0204	-2.9412	-3.2258	-0.5495	-1.8613	0.767	-2.8205	-1.8265	0	-0.7037	-1.6181	-0.6885	-1.7241	-1.1682	2.8958	-0.9198	-0.7273	-1.3178	-1.715	-1.1236	-2.5025	-1.7413	4.2636	-0.3185	-0.7266
2004/10/29	0	-2.1368	-5.1546	2.4242	-4.0741	-2.7624	-3.1034	-1.171	0	-2.3256	-2.2005	-0.0787	-3.2895	0.1733	-3.7281	-2.1277	-2.439	-2.6525	-2.381	1.1783	-1.4765	1.5152	-0.7187	1.519	1.6109	-2.8754	-2.0128
2004/11/1	-3.937	0.655	1.087	-0.5917	2.7027	0.8523	3.5587	-0.5924	-2.3747	-1.1905	0.5	-1.576	2.381	-1.2111	-2.7335	0.4831	-0.3846	-1.7711	0	-0.6211	-2.1798	-3.0597	-2.999	1.4963	0	0.9868	0.0934
2004/11/2	0	2.603	2.1505	0.2976	-0.3759	0.2817	0	-1.1323	-0.2703	1.2048	1.2438	-3.763	-0.9967	1.4011	0	-2.8846	-2.3166	0.4161	-2.439	1.5625	-0.9749	0.7698	-0.533	-1.2285	2.9268	-0.6515	0.3731
2004/11/3	2.0492	5.9197	3.6842	2.3739	0.3774	3.9326	1.5464	5.3647	2.71	2.1429	1.4742	1.4143	2.6846	0	2.1077	2.2277	2.7668	2.7624	1.5385	0.0769	2.8129	-0.6875	2.2508	1.99	2.3697	2.9508	2.4164
2004/11/4	-3.2129	-3.5928	-3.5533	-2.3188	-1.1278	-4.0541	-1.8613	-2.1739	-3.1662	-3.0303	-2.9056	0.6563	-0.9804	-0.6908	-1.6055	-1.6949	0.1923	-3.7634	-3.7879	-0.538	-3.6936	-0.9231	-3.9832	-4.3902	-3.4722	-1.9108	-2.7223
2004/11/5	-0.4149	1.6563	-2.1053	2.3739	-0.7605	-0.2817	2.4138	-1.1696	-1.0899	0.7212	0.4988	-1.467	0.33	-1.5652	-0.9324	0.2463	-0.5758	-0.419	0.3937	-1.0819	-1.4205	-1.3975	-2.8384	-1.5306	0.5995	-0.3247	0.653
2004/11/8	0.8333	0.2037	1.0753	0.2899	-0.7663	0.2825	-2.0202	-0.5917	0.8264	1.9093	2.4814	-0.2481	-0.3289	-1.2367	0	-1.4742	-1.5444	0	0.7843	-1.0938	0	0	2.1348	0.7772	0.1192	0	-0.3707
2004/11/9	0	1.0163	-1.5957	0.289	0.3861	0.8451	1.0309	2.3214	-0.2732	-0.2342	-1.4528	0.7463	2.6403	0.1789	0	0.4988	-0.1961	0.561	0.5837	2.5276	0.5764	0.0787	0.6601	1.5424	0.4762	0.3257	1.2093
2004/11/10	2.8926	5.2314	4.8649	2.3055	2.6923	2.7933	4.7619	-0.8726	4.3836	2.3474	3.4398	2.2222	2.5723	3.9286	3.2941	1.9851	3.3399	3.2078	3.2882	1.6179	4.298	4.1699	4.153	2.5316	2.6066	2.9221	3.125
2004/11/11	-0.4016	-1.912	5.1546	-1.6901	0	-0.8152	10.0649	-1.6432	0	-0.9174	-0.7126	0	-1.5674	-0.8591	-0.4556	0.2433	0	-2.027	-0.3745	-0.0758	-1.2363	-0.7553	-0.2099	-0.7407	2.0785	0	-1.0695
2004/11/12	0.4032	-2.5341	-2.451	-1.7192	0.3745	2.7397	-2.3599	5.5489	-0.7874	-0.6944	-1.1962	-2.5765	-0.9554	0.3466	0.9153	0	0.3802	0.1379	-0.3759	2.8832	1.2517	-0.0761	0.4206	0.4975	-0.2262	-0.3155	0.6306
2004/11/15	-0.4016	0.8	-0.5025	0.2915	0.7463	1.3333	-0.6042	-2.996	1.8519	1.6317	0.9685	1.0744	0.9646	2.7634	0.907	0.9709	1.1364	1.2397	1.3208	1.9174	0.9615	-0.3808	1.6754	2.7228	0	0.9494	0.7162
2004/11/16	1.6129	2.5794	1.5152	2.907	2.5926	1.5789	-1.8237	-0.9324	-0.7792	1.3761	-0.7194	-0.4088	-0.9554	0	0	0.7212	-0.3745	-0.6803	0.7449	-0.1447	-0.6803	-0.6881	-0.103	-1.6867	-0.4535	0.627	2.6667
2004/11/17	-0.3968	-1.7408	-1.4925	-3.3898	-1.083	-2.3316	-0.3096	0.5882	-1.3089	-2.7149	-1.9324	-1.0673	-2.2508	-0.6723	-2.4719	-1.1933	-1.8797	-1.3699	-2.7726	0.3623	-4.2466	-0.8468	0.5155	-0.9804	-1.8223	2.1807	-2.4242
2004/11/18	1.5936	3.1496	2.5253	0.5848	0.365	0.7958	0.6211	-0.7602	2.3873	0.6977	0.9852	1.4108	1.6447	2.3689	1.8433	0.7246	2.1073	0.8333	2.0913	0.4332	1.5737	0.0776	1.4359	2.9703	2.3202	0.6098	0.7098
2004/11/19	0	-0.7634	0.4926	2.907	0.3636	3.9474	2.7778	-0.5303	2.3316	1.6166	2.1951	0.5728	0	0	2.0362	2.1583	1.5009	-0.8264	1.4898	-0.0719	-0.8451	3.0256	0.91	0.7212	-0.7937	1.2121	0.5286
2004/11/22	2.3529	-0.7692	2.451	0.565	1.087	3.2911	-1.2012	-0.1777	8.3544	0.4545	1.1933	-0.3255	1.6181	-1.9835	0.8869	0.2347	0.3697	0	2.0183	-1.6547	0.9943	0	-2.004	0.2387	0.3429	1.7964	0.5259
2004/11/23	2.2989	-0.969	0.9569	1.4045	5.0179	-1.2255	0.7599	0.2967	-1.6355	0.6787	3.7736	-0.1633	1.2739	-1.1804	0	0.9368	-1.6575	-1.5278	-1.259	-1.6094	-1.9691	-1.6566	-2.3517	1.4286	-4.5558	1.4706	-0.959
2004/11/24	-4.4944	-2.544	-5.2133	-2.7701	-4.7782	-2.7295	-1.5083	-0.6509	-4.7506	-2.2472	-2.9545	-1.8806	-2.5157	0.3413	-1.978	-1.8561	-0.7491	0.5642	-1.0929	-0.5204	-0.2869	-1.2251	2.4084	-2.8169	0.1193	-4.9275	-1.8486
2004/11/25	0.3922	0.2008	-2	-1.9943	-1.0753	0.5102	-2.9096	-0.7743	0.7481	-1.1494	-1.171	0.25	-0.9677	-0.8503	-0.2242	-0.2364	0.3774	0.561	1.105	2.2422	0.1439	-0.3101	0	-1.6908	-0.4768	0	-0.2691
2004/11/26	1.1719	0.2004	1.0204	1.4535	0.7246	-0.2538	0.9464	0.6603	0.495	0.6977	4.0284	1.4131	2.2801	-1.0292	2.0225	2.1327	2.6316	-0.4184	4.918	-0.5848	0.431	0	-1.7382	2.7027	-1.0778	0.6098	0.0899
2004/11/29	-1.1583	-1.8	-2.5253	-1.4327	1.0791	-0.7634	-2.5	1.2522	-2.7094	-0.6928	-3.8724	-1.7213	-3.1847	-4.1594	-2.2026	0	-1.8315	-0.5602	-2.7778	-1.8382	-2.7182	-2.3328	-2.8096	-2.3923	0.3632	-1.2121	-1.7071
2004/11/30	-1.5625	-1.222	1.5544	0.2907	-1.7794	0	1.2821	-0.4711	1.2658	0.2326	-0.237	-2.4187	0.6579	1.8083	-0.2252	2.5522	1.6791	0.4225	1.6071	1.0487	-0.7353	-1.2739	0.1071	0.4902	1.4475	1.227	-1.2797
2004/12/1	1.1905	1.0309	5.102	-0.2899	0.3623	0	-1.1076	-0.1775	0.5	0.6961	-0.7126	-0.9402	0.3268	-1.2433	0.6772	2.4887	1.6514	-2.1038	0.5272	0.593	-0.7407	-2.6613	-1.1765	1.2195	0.9512	0.9091	-1.6667
2004/12/2	-0.3922	0.2041	0.9709	2.0349	0	0.5128	1.44	-1.0077	2.4876	9.9078	2.3923	-1.0354	3.5831	0.3597	3.8117	1.5453	-0.722	-2.4355	1.9231	-1.2528	-0.7463	0	-1.5152	2.4096	1.0601	2.1021	9.9812
2004/12/3	1.5748	1.222	0.4808	2.2792	0.722	-0.5102	2.0505	0	0	-0.6289	0.7009	-0.3487	0	1.2545	-0.8639	-0.6522	2.9091	1.0279	-0.8576	0.1493	0.7519	0.1657	1.2088	4.9412	-1.2821	1.7647	3.5959
2004/12/6	0.7752	-1.4085	3.8278	0.8357	1.7921	1.5385	-0.3091	0.2994	-1.699	-1.2658	1.1601	0.175	-0.3145	2.4779	0.2179	-1.9694	0.53	-1.0174	-1.2111	-0.8942	1.0448	0.6617	0.9772	1.1211	-0.7084	0.289	-0.5785
2004/12/7	0.7692	-2.0408	-3.6866	-3.3149	-2.8169	-1.2626	-2.7907	-1.3134	-1.2346	1.9231	-4.1284	1.31	0.3155	0.1727	-2.8261	-0.6696	-3.5149	-0.1468	-0.1751	-0.6767	-2.2157	-0.5752	-0.9677	-3.9911	-2.497	-2.8818	-0.9144
2004/12/8	4.9618	-0.2083	4.3062	3.4286	1.087	0.5115	0.1595	0	0.25	-0.6289	0.4785	0	-0.3145	-0.3448	0.4474	0.2247	0.7286	0.2941	-0.1754	-1.514	0.9063	2.1488	-1.1944	2.3095	1.0976	1.7804	0.1678
2004/12/9	-4.3636	-1.0438	-4.1284	-1.3812	-0.3584	-0.5089	0.3185	0.1815	0.9975	-1.0549	-0.7143	0.3448	0.3155	0.346	0.8909	1.3453	-0.1808	1.7595	-0.703	0	0.8982	0	0.989	-1.8059	1.0856	-2.3324	2.2613
2004/12/10	-4.5627	-5.6962	1.4354	-3.6415	0	-0.5115	-3.4921	-0.3019	-4.1975	-5.3305	-3.1175	-1.2027	-4.0881	-4.1379	-2.8698	-3.9823	-3.9855	-1.4409	-2.1239	0.4612	-5.638	-0.2427	-2.0675	-3.908	-2.506	-2.9851	-2.6208
2004/12/13	0	-1.566	0.9434	-2.907	-1.7986	-3.0848	-1.1513	2.3622	-2.8351	1.5766	-1.4851	-0.1739	-0.9836	-1.4388	-2.5	-1.3825	-0.9434	-1.0234	0.3617	0.0765	0	-1.3788	-0.5556	0.7177	0	-1.2308	-1.9344
2004/12/14	-1.992	-1.3636	-2.8037	0.5988	-0.3663	-2.122	-0.4992	1.0059	-1.3263	-1.3304	0.2513	0.1742	-0.3311	-0.1825	1.8648	-1.6355	0.381	0.1477	0.1802	0.0765	0.1572	1.5625	-1.0056	-2.1378	-4.5288	1.2461	1.8868
2004/12/15	-0.4065	-2.0737	-4.8077	-1.4881	-2.2059	0	-1.6722	-0.9373	0	-2.0225	-1.5038	0.8696	-1.3289	0.9141	0.2288	0.4751	-0.1898	-0.885	-1.259	2.139	4.3956	-0.8907	-0.1129	-1.2136	0.8974	-1.8462	-1.7677
2004/12/16	0	0.4706	-5.0505	-1.2085	2.2556	-0.542	-1.8707	0.6505	-0.2688	1.3761	2.2901	-1.1207	1.0101	-1.8116	-0.2283	-0.4728	-0.7605	-0.8929	3.0965	-1.9447	-3.0075	1.1438	-1.5819	-0.4914	-0.5083	-2.5078	1.4567
2004/12/17	0.4082	-0.4684	0	-0.3058	-1.8382	-1.6349	0.1733	-0.9401	0	-0.6787	-1.7413	-0.6975	-1	0.9225	1.373	0.4751	-0.9579	0	0.3534	-0.4577	-1.7054	-0.6462	0.3444	-0.4938	-2.2989	-0.3215	-1.1824
2004/12/20	-3.252	1.1765	-0.5319	-0.6135	0	-1.108	0	-0.4745	-1.0782	0.4556	-0.7595	0	0.3367	0.7313	-2.0316	-3.0733	-0.9671	-1.2012	-0.3521	-0.3831	-2.2082	-2.6016	-0.4577	0.9926	-1.4379	0.6452	-4.0171
2004/12/21	1.6807	0	1.6043	1.5432	-0.3745	1.4006	0.346	-0.4172	1.0899	-0.2268	2.2959	0.7024	1.3423	0.5445	-0.9217	0.9756	0.5859	-0.7599	-1.7668	0	-0.1613	-0.2504	-2.069	0.7371	0.6631	0.9615	-0.8014
2004/12/22	2.0661	2.093	1.5789	3.0395	1.8797	4.1436	1.8966	0.5386	2.965	4.7727	0.9975	-0.959	1.9868	1.9856	3.0233	3.1401	2.3301	2.144	4.1367	0.5385	2.2617	2.5941	-1.5258	2.1951	5.0066	2.5397	3.4111
2004/12/23	-0.8097	-2.9613	-0.5181	2.9499	-2.583	-2.9178	-1.0152	-0.8929	-2.8796	-1.9523	-2.963	0.2641	-2.2727	-2.3009	-2.7088	-2.3419	-1.518	-1.0495	-1.8998	0	-1.7378	-0.0816	0	-2.6253	-3.1368	-1.8576	-2.0833
2004/12/24	-1.2245	-0.2347	-0.5208	-4.0115	1.1364	-0.2732	0.5128	-0.3003	-0.2695	0.6637	-0.2545	0	-0.9967	0.7246	-0.464	0.2398	-0.3854	0	0.8803	0.153	0.1608	0.3265	-2.503	2.2059	-0.6477	2.2082	-0.7092
2004/12/27	-0.8264	0.2353	-0.5236	-1.4925	1.1236	-0.8219	-1.5306	0.7831	-0.8108	-0.8791	2.551	-0.1756	-0.3356	-1.6187	-1.6317	-5.0239	0	-0.7576	-1.9197	-1.6043	-0.1605	0.4882	-0.6112	-0.7194	-1.3038	-0.9259	-0.0893
2004/12/28	-1.25	-9.8592	1.5789	0.303	2.5926	0.2762	1.209	-0.4782	0.8174	-2.6608	0	1.1434	-0.6734	-2.925	-0.9479	-5.0378	-2.3211	0.6107	-3.7367	-3.882	-0.9646	0	1.599	-1.6908	1.0568	0	1.3405
2004/12/29	0.4219	-3.9062	-3.1088	-0.6042	-1.444	0.2755	1.8771	-0.6006	1.8919	-1.5945	2.7363	0.087	-0.339	0.3766	-0.7177	-5.0398	0.5941	0	-3.3272	0.9693	-1.7857	-0.4858	-1.6949	0	0.3922	-1.5576	-2.1164
2004/12/30	0	1.084	-2.139	-0.9119	-0.3663	-1.6484	-2.1776	0.3021	-2.6525	0.463	2.4213	2.3458	-1.3605	-1.3133	-1.9277	-5.0279	-0.3937	1.5175	1.7208	0.08	-1.3223	0.4882	1.4778	0.2457	-1.0417	2.2152	-1.982
2004/12/31	-1.2605	-0.2681	-1.6393	-3.3742	-2.9412	-0.5587	-2.3973	0.3012	-1.3624	-1.8433	-4.7281	0.8489	-1.0345	-2.4715	-3.9312	-2.6471	-1.1858	0.1495	-0.9398	2.2382	-0.8375	0.5668	1.8204	-2.6961	1.8421	-0.9288	0.0919
2005/1/4	0	-0.8065	1.6667	-0.3175	-3.0303	-0.8427	-1.7544	-0.5405	-1.9337	-0.4695	-1.737	-3.5354	-1.3937	-0.7797	-1.023	1.8127	-0.8	-1.6418	-1.1385	-1.4855	0.3378	-2.5765	-3.0989	-0.7557	-2.0672	0	-0.2755
2005/1/5	0	2.981	3.8251	3.1847	1.5625	1.4164	1.9643	-0.3019	2.2535	-9.9057	2.0202	-0.6108	2.1201	0.7859	3.1008	1.1869	2.2177	1.5175	2.4952	0.6349	0.3367	-0.0826	0.492	1.5228	0.9235	-0.3125	1.3812
2005/1/6	0.4255	1.3158	-2.1053	-1.5432	-1.5385	-0.2793	-1.7513	-0.0606	-1.3774	-1.5707	-2.4752	0.0878	-0.692	-2.729	-1.0025	-0.8798	-2.3669	-0.299	-0.7491	-0.7886	0	-1.8197	-1.4688	-1	-0.2614	-0.3135	-1.4532
2005/1/7	2.9661	-0.7792	2.1505	0.3135	1.5625	0.8403	0.713	0.8485	0.838	1.8617	0.7614	-1.0526	0.6969	0	0.5063	0	0.8081	1.0495	0.1887	0.5564	0.8389	-0.7582	1.3665	0.2525	0	0.3145	1.0138
2005/1/10	1.2346	0	2.6316	1.5625	1.1538	0	1.2389	0.5409	1.662	-0.2611	2.267	0	0.692	1.4028	-0.2519	5.0296	0.8016	1.1869	1.1299	1.1067	0.9983	0.9338	-0.6127	1.0076	-4.325	2.1944	0.365
2005/1/11	0.4065	-0.7853	4.1026	0	-0.3802	1.1111	0.1748	-0.4782	0	2.356	0	0.1773	0.3436	1.7787	2.5253	0.5634	0.3976	-0.2933	-0.7449	0.3909	0.8237	0.3364	1.3564	0.7481	0.274	0.9202	0.5455
2005/1/12	0	0	-4.9261	-0.3077	0	-0.2747	0	1.2613	1.0899	2.046	0	0	3.0822	-1.9417	-1.2315	5.042	-0.198	-0.2941	0	0.4673	-0.9804	0.7544	0.7299	-1.4851	-0.1366	1.5198	0.4521
2005/1/13	-1.6194	0.5277	-1.0363	0	-1.145	-0.2755	1.7452	0.7117	-0.5391	-1.0025	1.7241	-0.4425	0.3322	-0.198	0.7481	0.5333	-0.7937	-0.4425	-0.5629	0.2326	0	1.0815	-0.7246	0.2513	-0.1368	-1.1976	0.6301
2005/1/14	0.823	-5.2493	0	-1.8519	-0.7722	0	-0.6861	-1.0601	-1.626	-2.5316	-3.1477	-0.5333	-1.6556	-0.3968	1.2376	0.7958	-0.4	0.5926	-0.3774	-0.464	-2.1452	0.4938	1.5815	-1.0025	-0.274	-0.6061	5.4562
2005/1/17	-3.2653	-2.4931	-4.712	-2.5157	-3.5019	-1.6575	-3.4542	0.4762	-2.2039	-1.8182	-2.5	-1.966	-3.7037	-4.5817	-4.6455	-2.6316	-3.012	-2.651	-1.8939	-2.0202	-2.6981	0.819	-1.3174	-1.7722	-2.4725	0.6098	-4.9194
2005/1/18	2.9536	1.1364	3.8462	2.5806	4.8387	0.5618	1.2522	0.3555	3.3803	1.5873	2.3077	0.1823	2.0979	1.2526	1.2821	2.7027	1.4493	1.2103	2.3166	1.5067	0.5199	0	-0.7282	1.8041	0	1.5152	3.1222
2005/1/19	1.2295	-2.2472	0.5291	0.6289	-1.1538	0.5587	0.1767	-0.8855	1.0899	0.2604	-1.0025	-2.7298	1.0274	0.2062	0.2532	-2.8947	-0.2041	0.5979	-0.9434	-0.3125	-2.4138	-0.1625	-2.934	0.2532	-0.9859	0.8955	-3.2007
2005/1/20	1.2146	-2.0115	-1.5789	-0.9375	-0.3891	-0.8333	-1.7637	-0.536	-2.1563	-1.039	1.519	-4.116	-1.0169	-2.2634	-2.0202	-2.71	-1.4315	-1.9316	0.381	-1.489	-1.0601	-1.4646	-3.0227	-1.5152	-1.8492	-4.142	-2.7703
2005/1/21	-0.8	-0.2933	1.6043	2.8391	1.5625	2.2409	2.3339	0	0.8264	1.0499	1.4963	2.1463	1.7123	0.2105	2.3196	2.507	2.6971	3.0303	1.518	0.2387	3.2143	-1.8167	3.5065	1.2821	1.5942	0.9259	1.9301
2005/1/24	0.8065	2.3529	3.6842	1.5337	1.9231	0.8219	2.2807	0.5988	1.9126	1.039	1.4742	1.2416	2.0202	1.2605	1.7632	1.087	2.2222	0.5882	0.9346	1.3492	1.5571	1.6821	2.0075	1.7722	1.4265	2.4465	2.0739
2005/1/25	0	-2.0115	2.5381	-0.9063	-1.5094	-1.087	-1.2007	-0.7143	-1.6086	-1.5424	6.7797	-0.0943	-1.9802	-2.0747	0.7426	2.6882	-0.7905	2.3392	-1.6667	2.7408	-0.8518	0.7444	-0.738	-0.7463	-0.2813	5.0746	-2.6502
2005/1/26	2.4	-0.8798	-1.9802	-2.1341	2.2989	-1.0989	-0.1736	0.4197	-0.8174	-0.7833	-3.1746	-1.7941	-1.0101	-1.6949	-2.457	2.0942	-0.7968	-0.2857	0.7533	0.3811	-2.2337	1.5599	-0.4957	0.5013	-2.1157	-2.5568	-1.1797
2005/1/27	-0.3906	-2.3669	-2.5253	-0.9346	-0.7491	-1.1111	-2.087	-1.194	-1.9231	-2.3684	-1.171	-0.5769	-2.0408	-0.431	-0.5038	-4.359	-2.2088	-2.149	-1.1215	-1.2149	-0.5272	-0.5659	-0.2491	-1.4963	-0.4323	-2.9155	0.1837
2005/1/28	-4.3137	-3.3333	-3.1088	-3.7736	-4.1509	0	-3.5524	-0.6042	-4.7619	-3.2345	-2.1327	0.7737	-3.125	-3.2468	-3.038	3.7534	-0.8214	1.757	-1.8904	-0.1537	-1.5901	1.5447	2.1223	-2.5316	-2.4602	-3.003	-0.9166
2005/1/31	-2.0492	-5.0157	-1.6043	-4.2484	-3.1496	-4.2135	-4.2357	-0.6079	-10	-9.1922	-9.9274	3.3589	-3.5842	-2.6846	-6.0052	-4.9096	-2.2774	2.7338	-5.395	-0.9238	-1.4363	2.2418	3.1785	-6.2338	-2.819	-0.9288	0.2775
2005/2/1	-0.4184	0.33	-1.087	-1.3652	-2.439	1.4663	0.3846	0.9174	-10.1307	0.3067	-6.7204	1.6713	0	1.1494	-0.5556	-4.8913	0.4237	-0.4202	-0.8147	0.2331	0.3643	2.3493	0.1185	0.277	1.0687	-3.125	-0.1845
2005/2/2	3.3613	5.9211	4.3956	5.5363	3.75	5.2023	4.023	1.697	4	5.1988	5.4755	4.5662	5.2045	5	4.4693	4.8571	4.6414	3.0942	5.3388	2.7132	6.1706	4.5142	2.9586	5.5249	4.5317	3.871	3.9741
2005/2/3	-2.0325	-0.3106	-3.1579	-3.2787	-2.4096	-1.6484	-2.2099	-0.1192	-4.8951	-4.0698	-2.7322	0.0873	-2.4735	-0.6494	-1.6043	-1.0899	-1.6129	-0.4093	-3.3138	-0.8302	1.3675	-1.8302	0.1149	-3.1414	-3.7572	-1.8634	-3.1111
2005/2/4	2.0747	1.5576	-1.087	3.0508	2.0576	1.1173	1.5066	0.537	1.4706	0.9091	2.5281	0.349	1.4493	1.7429	0.5435	4.6832	1.0246	0.5479	3.0242	2.8919	1.855	3.5794	0	-2.7027	0.7508	1.8987	1.6514
2005/2/16	3.252	2.1472	2.7473	1.3158	0.8065	0.2762	2.0408	0.5341	4.3478	2.7027	10.137	-0.087	1.7857	2.9979	1.8919	0.5263	0.4057	-0.6812	0.3914	0.2219	0.6623	-1.4399	0.4592	1.1111	0.7452	2.1739	2.3466
2005/2/17	-0.7874	0	1.0695	1.2987	0	-0.8264	-0.9091	-0.5313	3.8194	1.7544	1.4925	-1.9147	0.3509	0.8316	2.122	1.8325	-0.404	0.1372	1.9493	-0.738	-0.1645	-1.0226	-1.1429	-0.2747	0.2959	-0.304	1.2346
2005/2/18	-0.7937	-1.2012	-2.1164	-1.6026	-1.6	-1.6667	-0.5505	-1.0089	3.01	-2.0115	-2.451	-1.2422	-2.4476	-1.4433	-2.3377	-2.8278	-0.8114	-2.1918	-1.7208	-1.6357	-2.8007	0.4428	-1.6185	-0.8264	6.0472	-0.6098	-1.6551
2005/2/21	1.2	1.8237	4.8649	1.9544	1.626	1.4124	1.845	0.1199	-0.3247	4.3988	1.5075	0.1797	1.7921	1.046	1.5957	1.5873	1.227	1.5406	1.5564	-1.3605	4.4068	1.1021	0.1175	1.9444	-0.5563	1.8405	0.7972
2005/2/22	2.3715	2.3881	1.5464	2.2364	1.6	3.0641	1.9928	-0.8982	1.3029	1.4045	1.7327	2.0628	2.1127	2.2774	3.1414	1.5625	1.6162	0.8276	1.9157	2.5287	1.6234	4.9419	3.8732	1.9074	5.7343	1.506	2.812
2005/2/23	0.3861	0.8746	0	1.25	0.7874	0.5405	2.4867	0.423	-0.6431	0.554	-0.4866	-0.8787	1.3793	-0.6073	1.269	0.2564	0.1988	-0.8208	0.5639	-2.0927	8.147	-0.9695	-2.7119	4.0107	-1.3228	1.4837	0.9402
2005/2/24	0	1.1561	2.0305	0	0.3906	0.5376	0.5199	0.722	1.9417	3.3058	2.6895	0.8865	0	1.4257	0.2506	2.8133	-0.1984	0.1379	0.1869	0.916	4.8744	-1.958	-4.7619	-2.3136	0.134	-0.5848	-0.254
2005/2/25	1.1538	-1.4286	-0.4975	-1.8519	-0.7782	0.2674	-1.3793	0.2987	3.4921	-0.8	-1.4286	0.703	0.3401	-0.2008	2.5	0	0.3976	2.6171	0.3731	1.3616	1.4085	-1.1412	2.1951	2.1053	1.2048	0	-1.6978
2005/2/28	-2.2814	-1.4493	-3.5	-0.6289	0.7843	3.2	-0.8741	-0.3574	-1.5337	1.0753	-0.9662	-0.349	3.7288	-0.6036	-2.6829	1.7413	0	0.5369	1.8587	1.2687	-1.5278	-0.5772	-3.3413	-2.0619	1.1905	0	4.3178
2005/3/1	1.5564	3.8235	3.6269	1.5823	0.7782	-1.8088	1.4109	-0.1793	1.8692	4.7872	-0.9756	-1.0508	3.9216	1.2146	0.7519	0	2.5743	-1.7356	1.0949	0.0737	-6.488	-1.016	0.8642	0.7895	-0.6536	0.2941	1.8212
2005/3/2	-1.9157	-1.983	-0.5	-0.9346	-1.9305	-0.5263	-1.0435	1.0778	-3.9755	-2.5381	0.9852	-0.4425	-1.8868	-1.2	-1.4925	-0.2445	-2.1236	-1.6304	-3.2491	-0.6627	-1.81	-1.0264	-0.1224	-2.0888	-3.0263	-1.173	-0.5691
2005/3/3	0	2.8902	0.5025	4.4025	-0.3937	0.5291	-0.1757	-0.2962	0.9554	-1.3021	-0.4878	-0.4444	-1.6026	-1.8219	0	0.9804	0.3945	0.6906	0.9328	-0.3706	2.3041	1.1111	0.3676	0.8	1.4925	0.8902	0.5724
2005/3/4	0	-0.5618	2	-3.3133	3.1621	1.3158	-1.5845	-0.2971	-2.5237	-0.7916	-0.9804	-0.625	-0.6515	0	0	0.4854	-0.1965	0.5487	-0.7394	2.9762	-0.3003	0.6593	-3.1746	-1.3228	-2.0053	1.4706	-0.1626
2005/3/7	-0.7813	0.2825	-2.451	-1.5576	-0.7663	0	0.7156	-1.0131	0.6472	2.9255	0	1.6173	0	1.0309	1.0101	-1.6908	-0.7874	-2.1828	0.3724	2.7457	2.4096	-0.0728	0.5044	0	1.2278	0.2899	-0.57
2005/3/8	0.3937	0	0.5025	1.2658	5.0193	1.039	1.421	-0.1204	0.3215	0	2.2277	2.2104	0.9836	1.8367	2.25	1.2285	1.7857	-1.1158	1.6698	0.4219	0.1471	2.8405	1.3802	1.3405	0.8086	0.8671	1.5561
2005/3/9	-1.5686	-0.8451	2.5	0.3125	-1.4706	-1.0283	0.7005	0.0603	1.2821	-0.2584	0.9685	0.2595	-1.2987	1.2024	-0.978	4.1262	-0.7797	1.8336	-0.7299	0	-1.0279	-0.9915	0	1.5873	1.3369	1.7192	-2.5806
2005/3/10	-1.1952	-1.1364	4.878	-3.1153	-1.8657	-2.5974	-1.913	-0.5422	-3.481	-4.6632	-2.3981	-1.6393	-2.6316	-2.9703	-2.963	0	-3.1434	0.277	-3.125	-1.5406	-4.0059	0.2146	-3.4653	-3.9063	-1.5831	-2.8169	-3.4768
2005/3/11	0	-1.1494	2.3256	0	0.3802	-0.2667	-0.1773	-0.1211	-1.9672	0.5435	-0.7371	-0.1754	0	-0.4082	0.5089	-2.7972	-0.8114	-2.0718	0.1898	1.0669	-1.0819	2.07	-5.1282	0.271	-3.8874	0	0.1715
2005/3/14	-2.8226	4.3605	-1.3636	-1.2862	-0.7576	-0.5348	-1.9538	0.1213	-4.0134	-4.3243	-4.4554	5.0967	-2.3649	-1.4344	-1.519	-3.5971	0.2045	1.5515	0.5682	4.152	1.5625	5.1049	1.6216	-1.6216	-3.0683	-0.2899	-1.4555
2005/3/15	0	1.1142	-0.4608	0.6515	-3.0534	-0.2688	-1.9928	-0.5451	1.7422	0	-2.5907	-0.5017	-1.3841	-2.7027	-2.3136	-2.4876	-1.4286	-2.7778	-2.4482	1.3514	-0.9231	-1.3307	-1.7287	-3.2967	-2.446	-2.907	1.0426
2005/3/16	1.6598	3.0303	-5.0926	2.2654	1.1811	-1.6173	0.9242	0.1827	2.0548	-1.1299	0.5319	-0.2521	1.4035	-1.7094	0.5263	-3.0612	2.0704	-1.5714	-0.5792	0.0667	-1.3975	-1.8206	-1.8945	0.2841	1.0324	1.1976	-0.172
2005/3/17	-3.6735	-2.6738	-4.3902	-0.9494	-0.7782	0	-2.5641	1.5198	-4.3624	-1.1429	-1.0582	0.4212	-0.346	-0.8696	-2.0942	1.3158	-0.4057	-1.3062	-0.7767	4.1972	-0.7874	0.0687	-1.931	-0.5666	-2.7737	-1.4793	-0.5168
2005/3/18	-0.8475	-3.5714	-0.5102	-5.4313	-2.3529	-2.4658	-2.2556	-0.8982	-3.5088	-2.3121	-2.6738	-2.6846	-1.3889	0.6579	-2.139	-3.6364	-3.2587	0.1471	0.5871	0.1918	-3.4921	0.4118	-0.1406	-1.9943	2.1021	-3.6036	-4.7619
2005/3/21	-2.5641	-0.2849	0	-1.0135	2.4096	0.2809	-1.3462	-0.423	0.7273	0.2959	0.8242	-0.0862	2.8169	0	0	0.5391	0	1.1747	-0.5837	2.7441	-1.4803	0.4101	-2.9577	0	4.7059	1.2461	-0.6364
2005/3/22	-4.8246	-2.2857	-5.1282	-3.413	-1.5686	-1.1204	-2.3392	-0.3641	-6.1372	-5.3097	-3.5422	5.0043	-1.7123	-5.6645	-4.918	-4.5576	-5.2632	0.2903	-3.3268	1.0559	-0.3339	-1.3615	-5.6604	-6.1047	-4.4944	-4	-3.8426
2005/3/23	-2.3041	0	-1.0811	-1.0601	-5.1793	2.8329	-2.994	0.1827	0.7692	1.2461	0	-0.986	-2.7875	-3.0023	0.2874	1.9663	-0.8889	4.1968	1.2146	-3.7492	1.8425	-4.2788	0.7692	0	10	0.641	1.6175
2005/3/24	1.4151	2.3392	0.5464	2.5	0.4202	0	1.0288	0.304	4.1985	3.6923	2.2599	-0.249	3.5842	1.9048	0.8596	5.5096	0.6726	0.4167	2.8	-1.5964	0.3289	-1.7304	1.9847	2.7864	2.2727	0.3185	1.1236
2005/3/25	0.9302	0	1.6304	-0.3484	-5.0209	-1.6529	1.4257	0.303	-1.0989	2.6706	0	-0.5824	1.3841	-2.3364	-0.2841	0.2611	0.2227	-1.6598	0.7782	1.3628	0	-0.2935	0.2994	0.9036	1.9608	3.1746	0.463
2005/3/28	0.9217	5.4286	0.5348	2.4476	-4.8458	0.2801	-2.6104	-0.3021	-1.8519	-2.3121	-2.4862	2.5105	-3.0717	-0.7177	-2.5641	-3.125	-1.1111	0.7032	1.5444	0.5122	0.9836	1.8396	3.1343	1.791	0.5128	1.2308	0
2005/3/29	3.1963	-1.626	-0.5319	-1.7065	-5.0926	0.2793	-2.268	-1.2121	1.8868	0.5917	1.1331	-1.7143	-1.0563	0	0.2924	-1.3441	1.7978	-0.5587	0	3.121	-2.1104	0	-0.7236	-2.9326	-3.4439	2.7356	-2.8571
2005/3/30	-3.0973	-0.2755	-3.2086	-5.9028	-4.878	-2.2284	5.2743	1.227	-3.7037	-4.4118	-0.5602	-1.495	-4.2705	-2.1687	-3.7901	-5.4496	-2.4283	-3.6517	-3.8023	-2.5942	-1.8242	-0.8671	0	-4.5317	-6.8692	-3.5503	-4.1746
2005/3/31	-0.4566	-1.6575	0	1.845	-5.1282	-1.7094	-1.2024	0.6061	1.1538	0.9231	2.2535	1.602	0.3717	-0.4926	2.7273	1.7291	0.6787	1.0204	0.5929	-0.9512	2.027	0.9475	-2.6239	1.2658	-0.9929	-2.7607	0.8911
2005/4/1	0.9174	5.3371	3.3149	3.2609	0	4.058	2.0284	0	2.6616	4.878	4.4077	1.9917	3.7037	2.7228	2.6549	3.6827	2.6966	3.3189	3.1434	3.9693	3.3113	2.3827	3.8922	2.8125	6.0172	2.5237	3.2385
2005/4/4	-1.8182	-2.9333	0	-3.1579	1.6216	-1.1142	-3.7773	-0.6024	-1.4815	-1.4535	-1.0554	0	-3.2143	-1.6867	-0.5747	-3.5519	-1.5317	-0.6983	-2.8571	4.064	-4.1667	2.4683	-3.6023	-2.1277	-3.9189	1.5385	-3.1369
2005/4/5	0	0.5495	0	0	0	-0.2817	0.6198	-0.303	2.6316	-0.885	1.0667	-2.7665	0.738	-1.4706	-2.0231	0.8499	-0.8889	2.2504	0.5882	-0.1775	-1.6722	-0.5506	-10.0149	-0.9317	-1.9691	0.6061	-0.6869
2005/4/6	0.9259	4.0984	0.5348	0.3623	2.1277	3.6723	-0.2053	0.304	2.1978	3.2738	0.2639	2.4268	-0.3663	2.7363	2.9499	1.9663	0.6726	1.6506	1.1696	3.7937	3.0612	5.1211	-6.1462	1.5674	3.0129	0.9036	1.1858
2005/4/7	1.3761	0	0.5319	2.1661	0.5208	1.3624	2.0576	0.9091	4.3011	0.5764	-0.2632	-0.4902	1.4706	0.4843	1.1461	1.6529	1.1136	-1.4885	1.1561	-0.7995	3.7954	1.9877	1.5929	1.8519	1.2535	2.9851	1.8555
2005/4/8	1.81	5.2493	1.0582	3.1802	0.5181	2.4194	1.2097	-0.4204	-1.0309	1.7192	0.7916	0.9852	1.087	3.6145	3.6827	2.439	1.9824	3.7088	2.0952	0.4606	2.5437	2.7554	0	2.7273	1.5131	0.2899	2.4928
2005/4/11	3.1111	-1.4963	-2.0942	1.0274	5.1546	1.0499	2.3904	-0.1809	-3.125	-1.4085	-0.7853	-0.2439	0.7168	-1.1628	1.0929	-1.0582	0.8639	-1.457	-1.8657	-2.2923	-1.5504	-1.6351	2.7875	-0.59	0	-2.3121	0.7484
2005/4/12	-1.2931	-1.7722	-1.6043	-2.7119	0.9804	0.5195	-3.1128	1.3897	-4.3011	-0.8571	-4.4855	-0.0815	-2.847	-1.1765	-0.5405	-5.615	-1.2848	-1.6129	-2.6616	-1.4663	0.6299	-1.6622	-0.8475	-0.2967	-4.4715	-0.5917	-2.4141
2005/4/13	0.8734	0.2577	0	1.7422	-0.4854	-0.5168	-2.008	-0.0596	2.2472	2.5937	1.9337	-2.583	1.8315	2.8571	3.8043	1.6997	1.7354	0	3.125	1.369	3.2864	0.4057	2.735	1.7857	2.4113	5.0595	1.2369
2005/4/14	-2.1645	-5.1414	-3.2609	-2.7397	-3.9024	-0.5195	-4.0984	-0.2385	-2.9304	-1.1236	-2.439	1.8939	-2.1583	-1.1574	-3.4031	-3.3426	-2.3454	0	-0.947	-0.5285	-2.8788	-0.4714	0.3328	-2.3392	-1.8006	-3.3994	-0.6579
2005/4/15	-4.8673	0.271	-0.5618	-3.8732	-5.0761	0.2611	-6.4103	-0.8966	-4.1509	2.2727	-3.3333	0.1239	-1.8382	-2.1077	-2.439	-4.3228	-1.9651	0	0.5736	-1.3577	-2.8081	0	-2.1559	-4.7904	-2.2567	-0.2933	-3.3113
2005/4/18	-2.3256	1.0811	-5.0847	0.3663	-1.6043	-1.5625	-6.1644	-0.4825	1.9685	-8.6111	-1.1494	-2.8465	-2.2472	0.9569	-2.2222	0.9036	-1.559	0.4098	2.0913	-1.0174	1.4446	0.0677	0.8475	0.6289	-0.5772	-4.7059	-1.6634											43.1737
2005/4/19	0.4762	1.8717	1.1905	1.8248	0	0.5291	1.2165	0	0.3861	1.5198	2.3256	0.1274	1.1494	2.1327	0.5682	0.2985	0.4525	-0.8163	0.3724	0	2.057	0.3381	-3.5907	-1.25	-2.4673	0.3086	3.0846											9.9958
[truncated: 4,547 more rows]
[truncated: 217 more columns]
