# Supplementary material for: Can systematic skewness factors predict future interest rates: Evidence from China
Source: PLoS One. 2026 Feb 5;21(2):e0334345. doi: 10.1371/journal.pone.0334345 (PMC12875505; doi:10.1371/journal.pone.0334345)
Supplement: S1 File — Data1.zip comprises data such as the monthly price change of the SSE index, dividend yield, daily stock data and daily price change of the SSE index. (ZIP) [file pone.0334345.s001.zip › Daily stock data/Daily price change/Daily price change:energy.CSV]

	000059.SZ	000096.SZ	000159.SZ	000552.SZ	000554.SZ	000571.SZ	000723.SZ	000852.SZ	000937.SZ	000968.SZ	000983.SZ	002207.SZ	002221.SZ	002267.SZ	002278.SZ	002353.SZ	002490.SZ	002554.SZ	002629.SZ	002778.SZ	002828.SZ	300084.SZ	300157.SZ	300164.SZ	300191.SZ	300483.SZ	300839.SZ	301158.SZ	600028.SH	600121.SH	600123.SH	600188.SH	600256.SH	600339.SH	600348.SH	600395.SH	600397.SH	600403.SH	600408.SH	600508.SH	600546.SH	600583.SH	600688.SH	600725.SH	600740.SH	600777.SH	600792.SH	600871.SH	600925.SH
	�����ɷ�	�����Դ	����ʵҵ	�����ܻ�	̩ɽʯ��	�´���A	������Դ	ʯ����е	������Դ	����ع�	ɽ����ú	׼�͹ɷ�	������Դ	����Ȼ��	�񿪹ɷ�	����ɷ�	ɽ��ī��	�ݲ���	���ǹɷ�	���ɸ߿�	������Դ	��Ĭ�Ƽ�	�½�����	ͨԴʯ��	Ǳ�ܺ���	�׻�ȼ��	����ɷ�	��ʯ�ɷ�	�й�ʯ��	֣��ú��	�����ƴ�	�����Դ	�����Դ	���͹���	�����ɷ�	�̽��ɷ�	��Դúҵ	������Դ	��̩����	�Ϻ���Դ	ɽú����	���͹���	�Ϻ�ʯ��	��ά�ɷ�	ɽ������	�³���Դ	��ú��Դ	ʯ���ͷ�	���ܹɷ�
	�ǵ���(%)	�ǵ���(%)	�ǵ���(%)	�ǵ���(%)	�ǵ���(%)	�ǵ���(%)	�ǵ���(%)	�ǵ���(%)	�ǵ���(%)	�ǵ���(%)	�ǵ���(%)	�ǵ���(%)	�ǵ���(%)	�ǵ���(%)	�ǵ���(%)	�ǵ���(%)	�ǵ���(%)	�ǵ���(%)	�ǵ���(%)	�ǵ���(%)	�ǵ���(%)	�ǵ���(%)	�ǵ���(%)	�ǵ���(%)	�ǵ���(%)	�ǵ���(%)	�ǵ���(%)	�ǵ���(%)	�ǵ���(%)	�ǵ���(%)	�ǵ���(%)	�ǵ���(%)	�ǵ���(%)	�ǵ���(%)	�ǵ���(%)	�ǵ���(%)	�ǵ���(%)	�ǵ���(%)	�ǵ���(%)	�ǵ���(%)	�ǵ���(%)	�ǵ���(%)	�ǵ���(%)	�ǵ���(%)	�ǵ���(%)	�ǵ���(%)	�ǵ���(%)	�ǵ���(%)	�ǵ���(%)
1997/1/2				4.4231	2.2305	6.3256																																					-1.3115	-2.4132	0.7729	-0.4954		0
1997/1/3				-0.9208	-2	-1.7589																																					-1.9934	-2.4125	-3.2598	-2.4269		-1.9956
1997/1/6				-8.5502	-6.679	-0.6846																																					-2.0339	-5.0062	-4.8563	-4.4643		-3.3937
1997/1/7				5.8943	3.3797	0.9014																																					2.9412	-0.1301	3.125	1.1348		2.8103
1997/1/8				-1.1516	4.2308	-1.4714																																					0.6723	4.2345	1.4141	1.5182		-0.4556
1997/1/9				1.5534	0.369	1.12																																					1.1686	1.875	0.996	3.5761		0.6865
1997/1/10				0.5736	0	0.8439																																					-0.165	2.454	0.5917	1.6949		0.9091
1997/1/13				6.8441	4.5956	1.4644																																					0.4959	-2.0958	0.3922	-1.8519		1.8018
1997/1/14				-4.0925	-3.6907	-1.8041																																					-2.3026	-1.0398	-1.9531	1.761		-2.6549
1997/1/15				0.7421	0.365	1.9423																																					0	-0.1236	0.1992	0.4944		0.2273
1997/1/16				-0.7366	-0.1818	0.1545																																					0	-1.2376	-0.7952	-1.599		-1.5873
1997/1/17				0.3711	1.0929	3.7532																																					0	0.5639	0.2004	0.5		1.6129
1997/1/20				1.8484	1.2613	1.2389																																					1.1785	0.3115	0	-0.6219		9.9773
1997/1/21				-0.726	0.1779	-0.6363																																					-1.1647	-0.2484	0	-1.7522		5.7732
1997/1/22				-0.9141	0.7105	3.7931																																					0.8418	1.9303	2.8	1.2739		-1.9493
1997/1/23				1.476	0.7055	1.5187																																					0	-0.672	4.0856	4.9057	152.2917	-1.7893
1997/1/24				3.8182	9.9825	-0.2805																																					5.1753	-0.492	-2.0561	-2.0384	-1.2386	2.2267
1997/1/27				1.2259	2.8662	0																																					-2.2222	0.1236	-0.1908	-1.53	-1.4214	-0.5941
1997/1/28				1.2111	0.6192	-1.5471																																					-1.461	0.679	-0.478	-1.6781	-0.8482	-0.7968
1997/1/29				-0.6838	1.3846	-2.2857																																					0.3295	2.5751	-0.1921	0.1264	1.3687	0
1997/1/30	108.1784			3.4423	4.4006	0.0975																																					0	-0.2989	-0.385	-1.5152	-1.8565	-0.6024
1997/1/31	0.8036			-1.9967	-1.1628	1.5579																																					0	-1.199	0.1932	-0.1282	-0.3439	0.404
1997/2/17	6.8202			0.3396	-0.2941	-0.0479																																					0.4926	0.6068	-0.3857	0.7702	3.1061	1.6097
1997/2/18	-10.0332			-10.1523	-10.0295	-9.976																																					-9.9673	-10.0121	-9.5837	-10	-9.9582	-9.901
1997/2/19	10.0461			7.7213	7.0492	3.8359																																					9.9819	3.2842	7.6017	6.7233	3.9033	9.6703
1997/2/20	3.5176			-1.7483	-3.8285	0																																					0.165	-0.0649	-2.9851	-3.8462	-3.5778	2.6052
1997/2/21	0.3236			2.4911	2.707	4.6691																																					5.7661	3.2468	4.6154	4.8276	3.2468	6.0547
1997/2/24	-1.4516			4.3403	0	7.8431																																					-2.648	-1.2579	6.1765	0.5263	-2.6954	-3.8674
1997/2/25	-0.8183			0.6656	2.3256	0.0909																																					0.32	10	2.9548	0.589	0.6464	0.1916
1997/2/26	0.7426			2.1488	1.6667	5.8129																																					0.1595	1.4476	0.4484	2.147	1.8349	0.1912
1997/2/27	-0.5733			1.4563	0.2981	-0.4721																																					-1.1146	-3.0822	-1.6964	2.6115	1.982	-1.5267
1997/2/28	-0.3295			0.7974	-0.1486	-1.0349																																					0.6441	5.5948	1.6349	-1.9243	-0.265	1.3566
1997/3/3	4.2149			3.6392	3.7202	0.6536																																					1.6	0.1115	8.1323	7.7848	2.9229	2.2945
1997/3/4	-2.2205			2.1374	-1.2912	-1.9913																																					0	-4.7354	1.6529	0.1174	0.8606	-0.5607
1997/3/5	-1.0543			-3.7369	-0.8721	0.6184																																					0	1.7544	-3.3333	-2.1114	-1.5358	-0.7519
1997/3/6	0.2459			1.5528	0.7331	2.4144																																					1.1024	4.3678	1.0934	3.8945	1.8198	2.2727
1997/3/7	-0.5724			0.7645	-1.6012	-1.9288																																					-1.4019	2.7533	-0.9983	0.6344	-0.9362	-1.4815
1997/3/10	0.9046			-0.3035	0.4438	2.8409																																					1.1058	2.358	1.9328	-0.5158	2.7491	-0.188
1997/3/11	0.4075			0.9132	0.4418	5.6949																																					2.3437	1.9372	2.8854	-0.6336	0	0.3766
1997/3/12	6.8994			1.6591	3.2258	5.0663																																					-0.7634	2.6708	-0.1603	7.7101	2.5084	1.3133
1997/3/13	-2.8853			-2.819	1.1364	-1.3395																																					-3.0769	-2.9515	-2.3274	-2.5834	5.2202	0.9259
1997/3/14	-0.7037			0	-2.3876	1.6292																																					1.4286	0.5155	-0.8217	0.7735	-0.155	-2.0183
1997/3/17	-1.1811			-1.9847	-0.8633	1.8321																																					0.626	3.8462	0.58	1.3158	3.2609	0.3745
1997/3/18	-0.3984			-1.4019	4.7896	3.0735																																					0.9331	7.6049	0.9885	4.329	-1.4286	-0.3731
1997/3/19	0.4			-0.6319	-2.2161	-1.1636																																					1.0786	-1.1014	5.6281	-3.0083	1.1442	-0.7491
1997/3/20	-1.1155			-0.4769	-2.5496	-3.4952																																					-3.0488	-8.1206	-2.0077	-8.0214	-3.3937	-2.2642
1997/3/21	0.8864			1.9169	1.1628	2.5925																																					1.8868	3.2828	4.4917	6.9186	3.0445	2.3166
1997/3/24	0.5591			2.3511	1.1494	4.3478																																					1.2346	-0.7824	10.0302	-4.2414	-0.8333	1.1321
1997/3/25	-1.2708			-0.1531	-0.7102	2.6353																																					6.8598	-2.8586	-1.3023	-9.54	-2.9794	2.6119
1997/3/26	2.3331			3.9877	2.0029	0.7634																																					2.7104	2.486	-0.9722	0.565	1.9685	0.3636
1997/3/27	-1.8868			2.5074	1.5428	1.2741																																					-2.7778	-1.4851	-1.683	-2.6217	0.5405	-0.3623
1997/3/28	0.1603			-0.4317	-2.4862	-1.5641																																					-2	2.3116	-0.8559	0	0.9985	-2
1997/3/31	9.12			4.0462	4.1076	2.0725																																					1.7493	2.1611	2.518	1.7949	1.597	3.8961
1997/4/1	1.9062			0	-0.1361	0.5076																																					0.4298	0.9615	-0.7018	1.0076	-1.5719	0.1786
1997/4/2	-0.5036			0.9722	1.3624	0.5387																																					-2.1398	-1.4286	0.212	-0.8728	-1.1407	-1.2478
1997/4/3	5.4953			-2.6135	-2.2849	7.3677																																					-0.2915	0.0483	1.5515	4.9057	4.5385	-0.9025
1997/4/4	2.8101			-2.2599	-1.5131	9.0143																																					-0.4386	2.2694	-1.3889	-1.1391	-2.2811	0
1997/4/7	-0.0667			-2.4566	0.1397	2.2031																																					1.1747	0.0944	-0.5634	-2.1831	-0.6024	0.3643
1997/4/8	-5.4036			-0.7407	-3.6262	2.6596																																					-3.4833	4.5755	-3.5411	-1.9839	-2.2727	-3.2668
1997/4/9	1.8336			1.6418	2.026	5.2086																																					1.0526	10.0135	2.0558	2.4668	2.3256	1.1257
1997/4/10	-2.2853			1.3216	-2.4113	-1.6071																																					0	3.116	-1.9424	0.9877	-1.0606	1.6698
1997/4/11	-2.5514			-3.0435	0.2907	-3.2929																																					-2.0833	-2.9821	-2.4211	-1.8337	-0.8423	-0.1825
1997/4/14	0.1455			1.3453	2.4638	0.2178																																					3.7994	-6.1475	3.3835	0.6227	3.9382	6.0329
1997/4/15	0.6536			-2.6549	-0.2829	-0.3804																																					-3.0747	-2.6201	-0.2182	1.1757	10.0297	-2.069
1997/4/16	-1.8038			1.2121	1.4184	0.2182																																					-0.1511	-1.8834	-6.1953	1.5291	-2.8359	-1.9366
1997/4/17	-1.2491			0.1497	3.3566	-1.3609																																					-1.6641	0.5484	-2.0979	0.241	0.0695	0.1795
1997/4/18	-1.2649			-0.4484	-1.2179	-0.7726																																					0.6154	-1.7273	-1.5873	0.9615	-0.9722	0.5376
1997/4/21	1.7332			2.1021	4.6575	3.4483																																					2.4465	-4.3016	-1.7742	0.7143	2.1038	3.9216
1997/4/22	2.8148			0.5882	-0.7853	6.8817																																					-0.2985	0.9183	4.844	-2.1277	-1.4423	-2.4014
1997/4/23	-1.8012			3.655	-1.715	10.0604																																					-1.3473	1.341	-1.0963	1.9324	-0.6272	-1.2302
1997/4/24	-2.7146			-2.6798	-1.6107	3.5192																																					-0.607	-2.4102	-3.0087	-0.0592	-5.8205	-2.847
1997/4/25	-0.3017			-4.3478	-2.7285	-1.766																																					-1.374	-1.9855	-1.551	2.786	-2.2338	-1.8315
1997/4/28	-0.0756			-6.9697	1.2623	3.7303																																					-2.7864	3.1621	-7.131	0	2.0564	-3.9179
1997/4/29	-0.2271			6.0261	4.2936	-3.4229																																					5.7325	-1.8199	7.3214	-0.4614	1.4925	6.7961
1997/4/30	2.0486			0	1.4608	1.0319																																					-2.1084	2.439	-2.6622	-0.2897	-0.1471	-2.5455
1997/5/5	6.6914			1.8433	6.6754	3.4636																																					0.6154	5.1429	-0.8547	5.7525	2.43	1.1194
1997/5/6	-0.6969			-2.5641	0.2454	6.867																																					0.9174	3.0344	-0.8621	2.7143	-0.5032	-0.1845
1997/5/7	-2.5263			2.4768	-1.7136	3.012																																					4.0909	0.4396	7.8261	-0.9736	2.7457	1.4787
1997/5/8	-4.9676			-4.9849	-7.2229	-6.4327																																					-6.2591	-4.5952	-8.871	0.2809	-5.9072	-5.2823
1997/5/9	2.6515			1.7488	4.0268	3.5833																																					1.7081	5.0459	3.1858	2.8711	2.3916	10
1997/5/12	5.4613			10	7.6129	0																																					4.7328	3.3624	3.6021	10.0068	2.9197	9.965
1997/5/13	-3.0091			1.5625	-4.6763	-2.2526																																					-4.6647	-3.4221	-2.7318	4.5792	-1.4894	-0.6359
1997/5/14	-5.267			3.2168	-6.1635	-8.2305																																					-4.5872	-6.168	-2.2128	-9.1716	-5.0396	-5.6
1997/5/15	2.818			7.1816	1.8767	4.6188	268.9655																																				1.7628	2.1445	0.5222	2.8013	2.881	7.1186
1997/5/16	-9.9259			-9.8609	-8.2895	-9.9014	-1.4953																																				-4.0945	-8.7175	-8.658	-10.0127	-8.2535	2.057
1997/5/19	5.2632			-0.4208	2.726	-0.8088	2.704																																				3.4483	2.15	2.3697	0.7042	3.2932	5.4264
1997/5/20	1.25			0	0.5587	6.6187	2.0323																																				0.7937	3.0348	0	2.7273	0.3888	-2.0588
1997/5/21	-3.7809			0	-4.4444	-3.2389	-4.1648																																				-3.937	-2.8979	0	-0.1361	-2.4787	-2.4024
1997/5/22	-10.0241			-10	-10.0291	-9.9954	-10.0142																																				-8.1967	-9.002	-10	-7.9755	-9.2931	-10
1997/5/23	-0.4456			-8.6072	-2.2617	4.9587	3.8845																																				2.1429	0.8602	-2.4691	3.7037	0.9632	0.8547
1997/5/26	0.7162			-6.1644	-2.8099	0.6398	0.9601																																				-2.0979	0.1066	-4.0084	2	-1.4744	-0.8475
1997/5/27	3.2			6.7518	5.4422	3.1296	0.1001																																				2.1429	0.9052	2.1978	1.5406	1.6725	4.6154
1997/5/28	-1.8088			0	-2.4194	4.4571	-2.3																																				-1.7483	0	3.1183	-0.1379	0	-3.5948
1997/5/29	-0.7895			-0.6838	-0.8264	-0.4993	-0.2047																																				-1.9573	-0.2639	-2.0855	-0.1381	-1.8182	-1.5254
1997/5/30	2.0336			4.475	0	2.1442	2.0513																																				1.9964	-0.2646	0	0.9682	1.8519	-0.5164
1997/6/2	4.766			3.2949	7.6667	4.4216	3.9698																																				1.7794	5.252	3.5144	4.0411	3.0303	6.9204
1997/6/3	0.1654			-2.2329	-1.0836	-1.4542	-1.5466																																				-1.3986	-1.3105	2.8807	1.185	3.0252	-3.3981
1997/6/4	0.578			1.1419	1.5649	-0.0434	-0.9327																																				0.7092	-0.7661	-0.7	5.27	-0.4894	3.8526
1997/6/5	-1.9704			-2.5806	-2.3112	0.5211	-1.338																																				2.6408	4.0041	-0.3021	-0.1236	-2.459	-2.0968
1997/6/6	-7.1189			-9.9338	-8.6751	-7.041	-8.0864																																				-7.7187	-5.75	-7.8788	-7.1782	-6.9748	-8.0725
1997/6/9	3.9675			3.125	2.7634	-2.6022	-0.1639																																				-1.487	-1.8568	0.8772	-0.8	-0.813	-2.509
1997/6/10	-3.8161			-6.0606	-4.8739	-3.626	-4.324																																				-1.3208	-2.6486	-1.6304	-5.2419	0	-3.4926
1997/6/11	-3.0658			-1.7078	3.7102	-4.9505	-5.8924																																				-4.0153	-5.608	-4.0884	0	-1.184	-2.2857
1997/6/12	-0.5581			-2.7027	-2.385	1.3021	1.3982																																				-0.3984	-1.1765	0.576	-0.8511	-0.4608	-0.3899
1997/6/13	6.3611			4.7619	2.6178	3.8046	9.5923																																				-0.2	1.4881	0.3436	4.2918	2.2222	1.7613
1997/6/16	0.1759			3.4091	1.8707	2.1298	-0.1641																																				-0.6012	1.4663	1.5982	2.8807	0.7246	-0.7692
1997/6/17	-3.0729			-3.4799	-3.3389	-2.2793	-4.1096																																				-3.2258	-1.1561	-2.4719	3.6667	-1.0791	0
1997/6/18	0.1812			-0.9488	-0.6908	-1.6873	-1.4857																																				0	-1.462	-0.3456	-3.537	-0.9091	-3.1008
1997/6/19	-2.2604			-2.2989	-1.5652	-1.1106	-2.4362																																				2.9167	-1.9585	-0.8092	-0.7333	0.367	1
1997/6/20	6.8455			5.6863	5.1237	9.4436	6.4804																																				2.2267	4.9637	4.5455	4.7683	3.0165	0
1997/6/23	-2.684			-4.0816	-2.521	1.6325	-2.8476																																				-3.5644	6.6897	-3.5674	2.6923	-2.3957	1.5842
1997/6/24	9.9644			5.9961	5	2.4782	2.4713																																				0.616	1.3514	0.2312	2.7466	0.9091	-0.5848
1997/6/25	2.0227			-2.1898	-0.6568	-2.3735	2.636																																				0.6122	-0.3733	0.4614	0.8505	2.7027	-1.9608
1997/6/26	-0.4758			-2.9851	-1.9835	0.7339	4.5902																																				-0.2028	-2.0343	-1.6073	-1.9277	-1.9298	-2
1997/6/27	-5.3386			-4.8077	-3.5413	-3.051	-2.5078																																				-3.4553	-4.6448	-4.3174	0.7371	-2.9517	-6.7347
1997/7/2	-4.5455			-7.8788	-6.1189	-3.6637	6.4309																																				-6.7368	-5.4441	-7.0732	-0.6098	-4.1475	-9.6917
1997/7/3	-2.5573			-6.5789	-3.7244	-4.3393	-5.2367																																				-6.5463	-1.5152	-5.5118	-2.454	-0.9615	-4.878
1997/7/4	2.9864			4.4601	0.7737	0.9174	-0.4251																																				2.657	0.9231	-0.2778	-0.9434	3.1068	3.8462
1997/7/7	-2.812			-9.8876	-7.2937	-8.9899	-9.5518																																				-4.9412	-3.0488	-4.1783	-2.9841	-4.2373	-7.9012
1997/7/8	4.4304			2.4938	1.4493	2.1088	5.6047																																				0.9901	-0.9434	2.6163	2.2906	-0.6883	0.2681
1997/7/9	-1.2987			-1.2165	0.2041	-0.2174	0.1117																																				0	-1.3333	-0.8499	0.4479	-1.1881	0.2674
1997/7/10	-2.4561			-1.4778	-1.4257	-0.4357	-3.404																																				0.7353	1.6731	-1	1.2102	-0.7014	2.9333
1997/7/11	2.7878			4.5	3.719	3.0635	4.5061																																				0.7444	3.1013	3.3189	3.3354	3.33	1.2953
1997/7/14	4.8119			1.6746	1.1952	5.5732	3.0956																																				0.9852	2.5169	5.4469	8.7089	4.6875	-0.2558
1997/7/15	-1.419			2.8235	1.378	-2.0111	-2.6273																																				2.439	-1.1976	4.3709	-1.9608	9.9813	2.3077
1997/7/16	5.0804			6.6362	-0.1942	-2.0523	-0.9912																																				-0.4762	-1.8182	-3.8071	-0.5714	-2.2901	-2.2556
1997/7/17	3.3844			-3.0043	-1.9455	-0.8381	0.1669																																				-0.4785	-0.3086	-1.0554	2.4713	-0.1736	3.8462
1997/7/18	-0.3118			-1.3274	1.1905	2.8526	2.7207																																				-0.2404	2.7864	4	-0.673	0.2609	-0.4938
1997/7/21	-6.3331			-3.139	-0.9804	1.0457	0.7027																																				-2.1687	-2.4699	9.7436	-1.1858	4.9436	0.9926
1997/7/22	1.9199			0.463	1.9802	1.5795	0.8052																																				2.4631	0	-1.986	2.2286	2.9752	10.0737
1997/7/23	-3.276			1.8433	2.1359	-2.1448	-1.2247																																				0.2404	-1.9148	-2.2646	0.6149	-3.2103	-4.6875
1997/7/24	-1.7782			-1.1312	-3.2319	-2.0822	-2.2642																																				-2.8777	-0.3149	0.3659	-2.7222	-2.1559	0.9368
1997/7/25	3.4483			-1.373	-0.1965	1.2871	4.7987																																				1.4815	-0.6317	-2.3086	-6.2821	-0.4237	4.4084
1997/7/28	-1.8333			2.7842	-1.1811	-4.5304	-2.1053																																				0.2433	-3.6872	-4.2289	-2.3157	-6.383	0.4444
1997/7/29	0			1.5801	6.5737	-0.463	-0.0538																																				9.2233	-0.7261	1.6883	-0.3743	0	3.9823
1997/7/30	3.7351			4.8889	1.6822	1.2791	1.3986																																				2	2.9255	2.1711	2.7552	4.0909	-0.2128
1997/7/31	-3.0278			-1.9068	-1.4706	0.2296	1.8568																																				3.0501	-1.1628	0.25	0.7313	-0.6114	5.9701
1997/8/1	4.557			0.216	2.6119	-1.1455	-1.1458																																				1.9027	2.6144	-0.2494	-0.7864	0.1757	2.6157
1997/8/4	3.2284			3.8793	2.5455	-1.6222	0.1054																																				-1.4523	0.6369	3.75	1.2195	3.0702	0.5882
1997/8/5	-1.4073			-2.4896	-1.0638	0.7656	-1.8421																																				1.0526	-0.3797	-1.6867	1.9277	-1.4468	-4.0936
1997/8/6	3.6479			-3.1915	-4.1219	-2.5132	-8.311																																				-3.9583	-2.2872	-3.1863	0.4137	-2.5043	-2.0325
1997/8/7	0.8416			2.8571	4.486	-2.8777	-3.8012																																				9.3275	-0.5202	4.3038	-0.3531	2.0372	9.9585
1997/8/8	-1.9727			3.2051	1.7889	0	-10.0304																																				0.9921	0.0654	-1.699	-0.1772	-0.9549	0.7547
1997/8/11	-5.418			3.5197	0.3515	-8.3333	-10																																				0	-1.6982	-0.9877	-1.4793	-2.8922	1.4981
1997/8/12	0.6547			-6.6	-2.2767	-5.1852	-6.006																																				-3.3399	-5.6478	-8.6035	-2.8228	-1.6245	2.583
1997/8/13	-1.7886			-2.9979	-1.9713	0.2841	-7.3482																																				-4.878	0	-2.4557	-0.1854	-0.9174	-4.6763
1997/8/14	2.649			1.766	2.5594	3.3994	2.5862																																				3.6325	2.4648	1.8182	2.0433	3.6111	1.8868
1997/8/15	-2.4194			-1.7354	-0.1783	-4.726	2.1008																																				-2.6804	-3.0928	-2.8846	-2.4272	-4.8257	-5.9259
1997/8/18	-2.6446			-2.8698	-0.3571	-8.1955	-2.8807																																				1.2712	-7.0922	-1.8388	0.6219	-4.1315	4.3307
1997/8/19	1.0187			1.1364	0.3584	0.8614	-2.1186																																				-1.6736	-5.1145	2.5937	-0.4944	-0.5877	0.7547
1997/8/20	1.5126			0	0	2.6398	2.1645																																				1.7021	1.7699	-0.2809	0.9317	-0.0985	2.6217
1997/8/21	2.8146			2.2472	4.6429	-0.7564	3.6441																																				3.7657	4.4269	2.1127	0.1846	1.6765	8.0292
1997/8/22	-0.2415			1.0989	0.6826	2.2866	1.2265																																				-1.2097	-0.0757	-0.8276	0.0614	2.1339	-3.0405
1997/8/25	2.3406			3.913	2.3729	-0.0745	2.9887																																				0.6122	-0.303	-0.1391	0.5525	-0.7597	1.7422
1997/8/26	1.3407			1.6736	-1.4901	4.9217	-2.1961																																				4.2596	-1.2158	3.0641	2.1368	-1.4354	3.2534
1997/8/27	1.9455			3.7037	2.521	-1.4215	3.6889																																				-0.3891	-10	-0.4054	-0.0598	0.4854	0.4975
1997/8/28	-2.9008			1.5873	2.7869	-1.442	-2.7842																																				7.2266	3.4188	3.5278	-1.3756	-9.9517	8.0858
1997/8/29	4.4811			-2.1484	-1.2759	-1.8288	-0.9547																																				0.1821	-0.9091	1.1796	-0.6671	1.7167	3.0534
1997/9/1	3.2355			0.5988	3.3926	-1.5648	0.4016																																				2.7273	-0.3336	-1.943	-0.3663	-3.27	3.8519
1997/9/2	-0.5102			-0.1984	-0.3125	0.5299	3.6																																				-3.5398	1.6736	3.0383	-0.3676	0.3272	-3.1384
1997/9/3	-0.1465			5.3678	-0.627	1.1295	0.3861																																				-0.7339	0.4115	0	0.738	2.1739	0.7364
1997/9/4	0.8804			-2.6415	-1.1041	4.3931	2																																				-0.3697	2.541	1.5385	0.4274	0.1064	-2.193
1997/9/5	-1.4545			-0.7752	-0.9569	1.3552	1.4329																																				1.6698	-1.1191	-1.5152	3.1003	0.8502	1.9432
1997/9/8	-1.845			4.1016	2.2544	-1.126	-0.8178																																				1.8248	-1.3743	3.3333	3.8325	3.7935	-0.5865
1997/9/9	-1.5038			5.0657	-1.5748	-2.4199	-5.6972																																				-3.9427	-1.8033	-3.2258	-3.4639	-3.5533	-1.4749
1997/9/10	2.1374			4.1071	4.8	-0.3647	2.4642																																				6.1567	0.3339	1.6667	-1.8235	0.3158	10.0299
1997/9/11	-0.9716			-5.8319	-3.3588	0.8785	-3.0256																																				-2.9877	-1.3311	0.8827	0	-3.043	-5.5782
1997/9/12	-3.2453			-4.1894	-3.3175	-2.3222	1.28																																				-3.6232	-1.602	-4	-1.7376	-1.7316	-5.1873
1997/9/15	-3.7441			-1.1407	-3.7582	-4.0862	-0.7109																																				-2.8195	-3.599	-3.3854	-1.3415	-4.7357	-0.9119
1997/9/16	2.6742			1.5385	-0.3396	0.6971	1.0342																																				0.1934	-0.8889	0.9434	0.1236	-0.578	1.5337
1997/9/17	-1.9732			-3.9773	-1.5332	-1.5385	-0.2362																																				-5.7915	-1.8834	-2.5367	-0.2037	-1.0465	-5.5891
1997/9/18	0.5636			0.1972	-0.519	0	0																																				-1.6393	0.6399	0.8219	-0.2721	1.9976	-2.88
1997/9/19	2.8022			4.3307	1.7391	0.7031	3.3938																																				3.3333	3.0881	2.5815	-1.0232	0.6912	4.1186
1997/9/22	-7.3209			-9.0566	-9.0598	-6.6718	-9.313																																				-10.0806	-8.37	-6.3576	-5.7202	-5.1487	-9.9684
1997/9/23	-8.1513			-7.6763	-6.5789	-9.7257	-9.9327																																				-3.8117	-8.6538	-6.6478	-9.3567	-9.047	-5.6239
1997/9/24	8.6917			8.0899	6.4386	5.0645	5.8879																																				7.9254	4.9474	6.0606	6.4516	3.4483	7.635
1997/9/25	0.9259			2.7027	0	-0.1753	1.2357																																				-0.6479	-0.6018	0.5714	2.2727	-0.2564	0.519
1997/9/26	-1.0842			-2.4291	-0.7561	-1.6681	0.2616																																				0.4348	8.0727	0.142	0.4444	2.8278	0.1721
1997/9/29	-3.8786			-1.6598	-3.8095	-3.3929	-2.7826																																				-2.1645	-4.7619	-3.5461	0.6637	-4.375	-1.2027
1997/9/30	1.9298			-0.4219	1.5842	2.403	2.5939																																				0	-0.098	1.1765	2.5641	1.9608	0.1739
1997/10/6	-0.6885			8.0508	-0.5848	-0.8123	1.5693																																				0.2212	-0.8832	0.2907	-0.7143	-1.0256	3.9931
1997/10/7	0.5199			3.7255	2.7451	0.546	0.515																																				2.4283	-0.198	1.4493	-1.4388	0	4.0067
1997/10/8	2.5862			1.1342	2.2901	4.1629	5.4654																																				1.2931	3.9683	3.1429	2.9197	4.4041	0.8026
1997/10/9	-1.0084			-2.4299	-2.0522	3.5621	0																																				-0.8511	0.1908	-1.2465	-0.7801	-1.737	3.0255
1997/10/10	0.5942			1.7241	1.1429	0.1678	0.4049																																				2.3605	3.619	0.9818	0.0715	2.399	-0.3091
1997/10/13	-2.1097			3.9548	0.565	-2.4288	0.0806																																				-1.2579	-2.9412	-1.6667	-0.4286	-1.7263	-0.6202
1997/10/14	1.7241			-1.6304	-1.1236	-0.8584	-1.6922																																				1.6985	-0.947	-0.1412	-0.6456	1.3802	-0.468
1997/10/15	0.9322			-0.5525	0.7576	0.4329	0.8197																																				0	1.5296	0.1414	-0.361	0.9901	-0.7837
1997/10/16	3.8623			1.2963	1.3158	7.7586	5.6911																																				0.2088	2.6365	1.8362	1.5942	0	1.4218
1997/10/17	0.5659			-1.2797	1.4842	8.24	0.3846																																				0	3.3028	0.5548	3.7803	4.1667	-1.0903
1997/10/20	1.2058			5.9259	1.4625	0.4435	5.364																																				4.5833	-0.5329	0.9655	-1.1684	-2	0.7874
1997/10/21	-1.112			-1.3986	0.9009	6.8433	0																																				-0.3984	0.3571	-0.9563	-0.904	-0.2401	-0.1563
1997/10/22	3.6145			-4.2553	-3.9286	-4.3388	-2.7636																																				-3	-3.8256	-2.069	-1.7544	-2.1661	-2.8169
1997/10/23	-1.3178			0.5556	0.5576	0.7199	1.1219																																				-0.6186	0.0925	-0.2817	-0.7143	1.107	-1.1272
1997/10/24	0.9427			0.7366	1.6636	0.7863	2.071																																				-2.4896	1.2015	0.2825	1.295	-0.4866	-0.6515
1997/10/27	-1.0895			2.3766	1.0909	0	5.3623																																				5.7447	10.0457	7.0423	4.2614	4.5232	3.9344
1997/10/28	-5.1141			-2.8571	-6.295	-2.695	-6.8088																																				-4.829	-0.8299	-3.2895	-4.2916	-3.5088	-4.7319
1997/10/29	2.4876			2.0221	2.1113	1.1662	2.952																																				-0.2114	3.7657	0.1361	-0.7117	-0.8485	1.8212
1997/10/30	-1.1327			-2.7027	-2.6316	-0.2882	-1.7921																																				-1.2712	-2.2581	-0.1359	-1.0753	0	-3.9024
1997/10/31	2.3732			9.0741	3.0888	-0.6503	0.9489																																				0.6438	-0.9076	-1.3605	1.087	-1.7115	1.3536
1997/11/3	1.3589			3.2258	1.1236	-1.6	0.4338																																				1.2793	-0.6661	2.2069	-2.1505	-0.1244	-0.3339
1997/11/4	-0.8675			-4.6053	-1.1111	0.5174	0.7919																																				1.0526	0.922	1.0796	0	0	3.1826
1997/11/5	-0.2387			-0.1724	0.7491	2.9412	4.5714																																				-2.0833	0.4983	2.4032	3.5165	3.8605	-2.7597
1997/11/6	-1.9139			1.8998	0.5576	-2.6429	1.5027																																				-1.7021	-0.8264	-2.3468	1.0616	0.9592	-3.172
1997/11/7	3.9024			1.6949	5.915	0.2201	1.5478																																				0.2165	-0.5833	-0.4005	2.9412	5.9382	-0.1724
1997/11/10	-2.9734			-3.5	-3.3159	-0.5124	-2.3194																																				-2.8078	0.1676	0.5362	4.1497	0.3363	-3.6269
1997/11/11	-0.4032			2.9361	9.9278	-0.883	3.1208																																				1.1111	4.2678	-1.3333	-0.7185	0.4469	2.6882
1997/11/12	-1.2146			-3.3557	-2.2989	1.9302	-2.1053																																				-1.5385	-3.6918	-0.1351	-0.3947	-2.1135	-2.9668
1997/11/13	0.8197			-0.1736	-2.0168	1.3838	0.8065																																				-0.2232	2.1667	2.1651	0.7266	1.9318	-0.3597
1997/11/14	-0.4065			-2.087	-3.4305	2.8736	-1.6																																				2.0134	1.5498	2.3841	2.7541	-1.1148	1.9856
1997/11/17	-1.4694			2.3091	-2.6643	4.9581	-0.542																																				-2.6316	3.2129	-0.6468	-2.0421	1.0147	-2.3009
1997/11/18	-0.1657			-3.125	-1.4599	-2.8609	-0.545																																				-1.1261	-1.8677	-1.6927	-0.7818	-1.0045	1.8116
1997/11/19	1.4108			-3.2258	-2.2222	-2.8082	1.0274																																				0.6834	-1.1895	0.6623	-0.5253	-1.8038	1.6014
1997/11/20	0.3273			-1.2963	0.3788	-2.1846	-2.0339																																				0	-0.4013	0.1316	-1.7162	-1.9518	1.4011
1997/11/21	2.2023			0.3752	0.7547	-2.9539	-1.8685																																				-0.4525	-1.6116	-0.1314	-1.6118	-1.0539	1.0363
1997/11/24	-1.3567			-1.8692	-3.9326	-3.3408	-4.5134																																				-2.9545	0	-2.3684	-2.5256	-4.142	-4.2735
1997/11/25	-2.1845			0	0.7797	0.6144	-0.1477																																				-1.4052	-1.0647	-1.3477	3.6415	1.1111	-2.6786
1997/11/26	0.9098			0.5714	1.354	0.229	1.1834																																				5.9382	3.3113	0.4098	-0.2703	1.3431	3.6697
1997/11/27	-1.8852			-3.7879	-3.0534	-3.5034	-3.5088																																				-3.8117	-2.2436	-3.4014	-2.5068	-0.4819	-3.0088
1997/11/28	1.6708			3.3465	1.378	3.8674	0.7576																																				1.1655	1.7213	1.1268	-0.0695	0.2421	0.1825
1997/12/1	-2.3007			-3.0476	-1.5534	-1.9757	0.9023																																				-2.5346	0	-1.1142	3.1293	7.2464	-4.5537
1997/12/2	-1.7662			-0.1965	-0.5917	-1.0078	1.8629																																				0.9456	2.4174	1.5493	-1.2812	0	-2.4809
1997/12/3	-1.7123			-1.7717	-1.5873	-1.8794	2.6335																																				0.4684	-2.5964	-1.2483	-0.2732	-1.1261	-0.1957
1997/12/4	1.9164			1.2024	0.8065	2.4741	3.9202																																				0	1.454	0.4213	1.2329	0.2278	-1.7647
1997/12/5	-0.0855			-0.5941	0.6	-0.2336	-2.7435																																				-1.3986	0.3185	0.5594	0.5413	0.7955	-0.7984
1997/12/8	-0.3422			-0.7968	-0.7952	-0.3903	2.8914																																				-0.9456	3.8095	0	0.0673	-0.7892	-4.2254
1997/12/9	0.4292			1.4056	2.2044	1.8809	-0.2742																																				-0.4773	-1.3761	-0.1391	1.2105	-0.5682	1.2605
1997/12/10	1.5385			-0.9901	-0.5882	1.3077	0.3436																																				1.6787	-0.8527	0.2786	0.7309	3.3143	0.4149
1997/12/11	-1.0101			0.8	0	-0.5315	0.6849																																				-0.7075	-2.2674	-0.1389	-0.4617	-2.4336	1.6529
1997/12/12	-1.4456			1.5873	0	-0.3053	-2.1088																																				-0.7126	0.4	0.1391	-0.2651	-1.3605	-1.2195
1997/12/15	1.7256			2.1484	0.3945	-0.536	3.6831																																				1.1962	-0.5578	0.5556	0.1329	1.4943	0.6173
1997/12/16	1.9508			-2.2945	-1.1788	1.6166	2.3458																																				-1.4184	-2.5641	-0.6906	1.2608	3.7373	-2.2495
1997/12/17	-2.995			-3.9139	-1.5905	-3.7121	-4.7806																																				-1.9185	-2.5493	-0.5563	-2.3591	-3.4934	-3.7657
1997/12/18	-1.2007			-0.8147	-0.404	-1.1802	0.6878																																				0.978	0.4219	0.2797	-0.3356	0.6787	0.6522
1997/12/19	-0.6944			-0.2053	1.6227	-0.4777	-1.4344																																				0	1.5126	1.8131	1.3468	3.9326	-1.2959
1997/12/22	-1.7483			-4.9383	-1.1976	-1.84	4.7124																																				-1.6949	-0.6623	3.0137	2.3256	2.5946	-4.1575
1997/12/23	0.5338			5.6277	1.4141	1.3855	-1.7207																																				0.4926	3.3333	-1.5957	-1.5584	-2.529	0.6849
1997/12/24	0.4425			-1.2295	-0.3984	-0.8039	3.0976																																				-0.4902	-2.0968	-1.6216	0.9235	0.5405	-1.5873
1997/12/25	-0.6167			-1.4523	-0.6	0.8914	6.1398																																				-0.2463	-0.4942	-0.4121	0.1961	-1.7204	0.2304
1997/12/26	3.5461			3.3684	2.0121	1.5261	-0.9231																																				0.7407	0	1.6552	2.8702	1.0941	5.0575
1997/12/29	2.226			2.444	2.3669	2.1361	-1.8634																																				1.4706	-0.0828	1.6282	0.0634	-0.4329	1.7505
1997/12/30	-1.5913			0.1988	-1.5414	-1.1619	0.6962																																				-2.1739	0.6628	1.3351	-1.2674	-0.3261	-1.9355
1997/12/31	4			-0.7937	0.3914	-0.0784	1.0685																																				0.4938	0.9053	2.5033	1.0911	2.2901	0.2193
1998/1/5	0.1637			-1.2	-0.7797	1.4118	1.7413																																				0.7371	1.2235	1.4139	0.8254	0.2132	1.3129
1998/1/6	-1.4706			3.8462	0.3929	4.7177	-0.5501																																				1.9512	3.2232	1.6477	1.2594	-1.2766	0
1998/1/7	-0.4146			2.3392	1.5656	-0.7386	1.2907																							120													0.7177	3.4348	-0.3741	1.306	-0.5388	1.9438
1998/1/8	-0.1665			0.5714	2.8902	-3.125	-2.7306																							2.0661													-0.4751	-1.2075	2.0025	-2.701	3.792	0
1998/1/9	4.0867			-2.0833	-2.809	-0.0768	-2.6825																							5.3441													-1.432	2.2154	-0.7362	2.1451	0.8351	-2.5424
1998/1/12	-0.4006			-0.7737	-0.7707	0.9992	0																							-4.3044													-0.7264	3.2885	-3.3375	1.6059	9.2133	-3.913
1998/1/13	-4.827			0.3899	-5.2427	-6.1644	-6.2821																							0.241													-4.3902	1.1577	-5.6266	-6.383	-0.6635	-6.3348
1998/1/14	1.6061			10.0971	5.7377	0.8921	1.9152																							4.0064													2.8061	1.5737	6.0976	3.5714	1.9084	3.8647
1998/1/15	0.2496			1.94	2.7132	0.5627	1.3423																							-2.9276													-0.7444	0.2113	-0.1277	6.6458	4.4007	0.6977
1998/1/16	-1.6598			-7.7855	-2.0755	-0.8793	1.0596																							-1.0317													-0.25	-0.9136	-2.5575	6.7607	-0.3587	-1.1547
1998/1/19	-1.6034			-2.439	1.1561	-1.129	0.983																							-1.5237													-1.0025	7.0922	0.9186	5.1762	0.8101	-1.8692
1998/1/20	-1.3722			-0.9615	-1.3333	-0.4894	-1.4276																							-0.8143													-0.2532	-0.1325	-2.0806	-2.0942	-1.3393	1.9048
1998/1/21	-0.4348			-2.5243	-1.1583	1.1475	-1.185																							1.3957													0	-1.1936	4.6481	1.0695	-2.2624	0.4673
1998/1/22	0.262			-0.5976	-0.7813	-0.8914	0.4664																							-2.0243													-1.269	2.1477	0	1.8519	-0.2778	-1.6279
1998/1/23	1.5679			2.2044	0.9843	1.3083	0.7294																							0.4959													1.5424	-0.3285	3.4264	0.7273	-0.2786	4.0189
1998/2/9	2.1441			1.7647	1.7544	3.3898	0.0658																							2.7138													3.038	2.1753	-0.6135	5.2089	0.838	3.8636
1998/2/10	-1.8472			4.817	0.5747	0.4684	-2.6316																							-2.6421													-0.9828	3.2258	-2.716	0.6373	5.3555	-1.9694
1998/2/11	0.3422			-0.7353	3.8095	1.0101	-0.1351																							4.2763													4.4665	0	3.4264	-0.341	-0.8764	10.0446
1998/2/12	-0.9378			-1.2963	-2.2018	0.5385	-1.4208																							-0.3155													-1.6627	-1.25	1.7178	-2.2483	2.5641	2.6369
1998/2/13	0.5164			-0.5629	-0.9381	-1.8363	0.6177																							-1.1076													-0.9662	-1.2658	-2.2919	1.75	1.0345	-3.7549
1998/2/16	-1.7979			1.5094	0.947	-1.0133	-2.4557																							-1.84													-1.4634	-6.5385	-2.716	-4.0786	1.3652	1.0267
1998/2/17	-0.0872			1.1152	2.2514	0.5512	1.1189																							1.0595													0.495	1.0288	5.7107	-0.9734	-0.5892	-0.6098
1998/2/18	-0.0873			-0.7353	-0.9174	0	-0.0692																							-2.2581													-0.7389	0.4752	3.3613	1.7589	1.6088	-1.8405
1998/2/19	-0.8734			2.5926	-1.2963	0.0783	3.045																							0.4125													-0.4963	0.3378	-1.0453	1.1693	-1	-0.4167
1998/2/20	-0.3524			-2.8881	-1.1257	-0.2347	1.5447																							-3.0403													0	2.3569	3.4038	-0.5025	-1.5152	0.2092
1998/2/23	-1.5031			-2.4164	-1.3283	-1.3333	-2.9101																							-1.6949													0.9975	-0.1316	4.9943	-1.6162	-2.906	-1.0438
1998/2/24	-0.4488			-0.9524	0.1923	-2.1463	1.2943																							-0.0862													0.7407	0.1318	-1.2973	2.0534	-1.8486	2.9536
1998/2/25	0.9919			-0.5769	-1.1516	-0.8123	-0.4707																							-2.5884													-0.7353	-1.3816	-3.0668	0.0503	-1.8834	0.2049
1998/2/26	-0.4464			-0.5803	0.5825	-0.0819	-1.7568																							1.8601													-0.4938	1.2675	0.791	0.4022	-1.7367	-1.8405
1998/2/27	1.1659			1.1673	0.1931	-0.6557	-2.2696																							-2.2609													0.7444	6.5876	-1.2332	0.7011	1.2093	-0.4167
1998/3/2	-4.1667			-4.4231	-1.3487	-2.6403	-5.278																							-5.516													1.4778	-0.618	2.7242	-1.5912	-5.7904	4.8117
1998/3/3	1.0176			2.2133	2.1484	0	1.263																							3.0132													2.4272	-0.4353	-0.3315	0.0505	2.439	2.5948
1998/3/4	-0.0916			0	1.7208	0.5932	-0.5869																							1.7367													-0.9479	6.1836	-1.5521	-2.5758	1.7143	0.5837
1998/3/5	-2.1082			0.5906	-2.0677	0.674	-1.6236																							-2.0665													-1.6746	-1.1765	1.1261	2.9031	0.1873	-3.675
1998/3/6	-1.779			-1.9569	0.1919	0.8368	0.3001																							0.9174													0.2433	-0.119	-0.2227	4.6348	0.5607	-1.6064
1998/3/9	-2.1926			-0.3992	-1.5326	-2.1577	0.2244																							2.0909													-1.699	-5.9595	-1.5625	0.1444	-2.5093	-1.0204
1998/3/10	2.1442			1.002	0	-1.866	0.2239																							-0.8014													-0.4938	-3.0418	-0.7937	-1.6827	-0.572	0.8247
1998/3/11	-2.0992			0	-1.1673	1.21	1.3403																							-1.2567													-0.2481	0.3268	-2.8571	-0.2445	-1.7258	-2.2495
1998/3/12	-1.2671			-0.7937	-1.378	-1.9641	-3.2329																							-1.0909													-0.995	-0.9772	-1.4118	-1.2255	-0.4878	-3.3473
1998/3/13	0.2962			0.8	0.7984	-0.5226	-0.3037																							0.0919													0.5025	0.1974	0.4773	1.4888	-0.4902	1.9481
1998/3/16	0.8858			1.7857	0.7921	-1.2259	-3.0465																							3.3976													-1.5	-1.4445	2.019	0	0	-1.0616
1998/3/17	2.9268			2.1442	1.7682	3.7234	7.227																							1.0657													1.269	-0.1332	0.1164	-0.7335	5.3202	2.1459
1998/3/18	-1.0427			0.5725	-1.9305	-1.2821	1.8315																							-1.0545													-0.7519	2.4683	-0.2326	-1.6749	2.4322	-0.4202
1998/3/19	-2.5862			3.2258	0	-0.1732	-0.7914																							-0.5329													-0.7576	-1.4974	-0.3497	-2.3046	-2.2831	-1.2658
1998/3/20	0.1967			-1.1029	0.5906	0.4337	-1.7404																							0.5357													0.5089	1.0575	2.5731	0.9231	0.2804	0.8547
1998/3/23	-8.7341			0	-0.7828	-2.418	1.845																							2.5755													-1.2658	1.2426	1.0262	-1.1179	-2.1435	-1.4831
1998/3/24	2.5806			10.0372	0.3945	-0.7965	1.3043																							-2.1645													-0.2564	-2.1318	0.2257	-0.4111	2.8571	0.4301
1998/3/25	-3.6688			0	-0.3929	-0.3568	-1.2876																							-1.8584													-0.2571	2.0462	0	4.0764	-2.2222	-1.2848
1998/3/26	-2.0675			-0.5068	-0.3945	-1.5219	-1.8116																							-1.3526													0.2577	0	-4.2793	0.0992	0.947	0.2169
1998/3/27	-0.6667			3.7351	0.9901	3.6364	2.583																							1.0055													1.7995	-8.4735	0.5882	1.3868	2.2514	2.381
1998/3/30	3.915			1.8003	1.7647	2.0175	0.8633																							1.629													2.5253	-8.1979	-2.3392	-2.296	5.4128	2.7484
1998/3/31	-2.4758			-1.9293	-0.9634	-0.9458	-1.0699																							-2.3152													-1.4778	-0.6928	1.5569	1.5	1.3925	-1.6461
1998/4/1	1.4349			1.6393	0.1946	-1.4757	-0.1442																							-1.4585													-1.25	-3.1008	-1.6509	-0.9852	-2.6609	-1.4644
1998/4/2	2.2851			0.9677	4.2718	5.6388	3.1047																							1.8501													3.7975	2.8	1.199	3.2338	2.7337	4.4586
1998/4/3	2.6596			0.7987	1.1173	3.4195	-0.7003																							0.6358													-0.4878	-0.9339	2.2512	10.0241	-0.7725	-0.4065
1998/4/6	-1.0363			3.3281	3.1308	4.8387	1.9746																							0.9025													5.3922	-2.3566	2.2016	2.1901	10.0346	10
1998/4/7	-1.7801			-3.2209	-1.0714	-4.6923	1.6598																							1.7889													-2.5581	3.0571	2.0408	0.3	3.7736	-3.154
1998/4/8	0.9595			4.1204	-0.9025	4.9233	0.068																							1.0545													-0.9547	-1.249	10	0	0.3788	0
1998/4/9	-0.3168			-4.414	-1.8215	-0.6154	-2.3793																							-2.5217													0	-0.4743	-5.7576	1.1966	-9.9623	-0.1916
1998/4/10	0.4237			3.3439	3.525	2.322	1.8106																							0.8029													0.4819	1.2708	0.9646	9.3328	0.5029	-1.9194
1998/4/13	2.3207			-2.0031	10.0358	-3.177	3.1464																							2.8319													-1.9185	1.098	0.5308	3.5149	7.1726	-2.3483
1998/4/14	-0.7216			5.6604	-0.9772	6.0156	-0.7294																							-0.6885													-0.978	-6.3615	-2.9567	-2.9851	0.5447	1.002
1998/4/15	0.7269			3.2738	0.3289	2.874	0.2672																							-0.5199													0.2469	-2.7341	0.3264	1.7692	-2.6316	-0.1984
1998/4/16	-2.4742			-2.0173	-1.4754	-1.7192	0.1999																							-1.9164													-1.2315	1.7036	1.0846	1.6327	-0.6359	-1.9881
1998/4/17	-2.8541			-1.3235	-2.1631	-1.312	-1.5293																							-2.3091													-0.2494	-4.7739	-3.2189	-2.8112	-6	0
1998/4/20	-1.197			0.8942	1.0204	0.8124	1.0128																							-0.8182													-0.5	-5.6288	-2.8825	-2.3416	-5.8723	1.6227
1998/4/21	0			1.7725	-0.3367	1.1722	0.8021																							0.275													1.2563	1.5843	6.9635	-0.6347	2.2604	5.7884
1998/4/22	4.185			1.4514	2.1959	1.6655	3.2493																							2.468													1.2407	6.2385	1.0672	6.4585	2.5641	1.6981
1998/4/23	-3.0655			-2.7182	-2.1488	2.208	-0.4496																							-1.4273													-1.2255	-1.9862	-1.7951	7.3333	-3.4483	-3.525
1998/4/24	-0.7634			-3.9706	-1.8581	-1.5331	0.0645																							0													-0.7444	-2.9075	1.0753	3.6025	0	-2.6923
1998/4/27	-0.2198			0.3063	-1.2048	-2.1231	3.804																							-0.9955													-1	4.0835	2.4468	-7.2542	-2.6786	-3.9526
1998/4/28	5.6167			0	1.9164	0.8677	0.6832																							4.0219													1.0101	-0.7847	0.2077	1.81	-0.9174	1.2346
1998/4/29	-2.1898			1.8321	-0.3419	0.6452	0																							-0.4394													-0.5	1.7575	-1.8653	-1.9048	3.1481	-2.0325
1998/4/30	1.4925			0.1499	0.6861	0.4986	4.0716																							3.0891													2.5126	-1.1226	2.8511	-1.8123	0.1795	1.0373
1998/5/4	1.3655			-0.5988	-0.1704	-1.0631	3.9123																							2.3116													-1.9608	-1.7467	3.6961	0.1383	-1.9713	-1.848
1998/5/5	-0.5181			3.012	0.6826	-0.4298	0.6845																							-2.5105													-0.75	-0.7111	-1.8812	0.5525	6.0329	0.2092
1998/5/6	-1.25			-1.3158	1.5254	0.7914	-1.4731																							-1.6309													0	0.7162	2.9263	-1.3049	4.2241	1.0438
1998/5/7	-1.3713			1.037	-2.6711	0.6424	-2.6452																							-1.6579													0.5038	-2.5778	-2.1569	-5.428	-4.0529	0.8264
1998/5/8	0.5348			2.9326	2.4014	2.9078	-0.1181																							2.2183													0.2506	1.7336	0.2004	6.6961	2.1552	0.8197
1998/5/11	5.3191			5.8405	1.675	2.55	-2.9568																							-1.3021													0	-1.8834	4.2	-3.4483	0	-1.8293
1998/5/12	-3.1313			-3.7685	-1.8122	-1.2097	-0.975																							-1.0554													0.5	5.8501	-2.1113	-1.7857	-1.0127	0.4141
1998/5/13	-1.0428			3.4965	1.6779	2.2449	1.5385																							0.4444													-0.4975	8.8946	1.4706	-1.8182	1.4493	-0.4124
1998/5/14	0.1054			-1.6216	1.8152	0	0.0606																							2.4779													0.25	-3.8065	-1.4493	-2.2222	-2.6891	0.8282
1998/5/15	1.3684			-2.8846	0	1.1311	2.3622																							-0.6908													3.2419	-1.4839	1.5686	1.5152	-1.3817	2.2587
1998/5/18	4.7767			-0.9901	-2.4311	-0.6579	-1.1243																							-0.8696													-0.9662	1.4226	0.2967	-5.7463	0	-1.6064
1998/5/19	-1.7839			0	-1.1628	-0.9934	1.3764																							0.7018													-1.7073	-3.2178	0.0986	-3.9588	-1.9264	-1.4286
1998/5/20	1.0091			-1.8868	-0.6723	1.6722	-1.9481																							0													-0.9926	0	-2.4631	2.8854	2.6786	-1.2422
1998/5/21	-1.1988			-0.3497	-0.3384	0.3289	-0.5418																							-1.3066													0	-2.387	0.6061	-2.2436	6.6087	0.4193
1998/5/22	-0.7078			1.7544	1.6978	0.918	2.6634																							0.2648													0.2506	2.0087	0.6024	0.2459	0.9788	-0.4175
1998/5/25	-0.611			4.6552	1.0017	0	0.7665																							0.3521													-0.25	1.2842	3.0938	-0.2453	10.0162	0
1998/5/26	-1.332			-1.1532	-0.3306	-0.5198	-2.282																							-0.1754													-0.2506	-1.9442	-1.5489	-0.6557	-3.1571	0.6289
1998/5/27	2.1807			1.3333	1.99	0.6532	1.9162																							2.8998													0	-0.3448	2.2616	7.3432	1.213	3.9583
1998/5/28	-2.2358			4.2763	-1.1382	0.1947	1.7039																							3.8429													0.5025	3.8062	4.3722	-1.4604	-3.5206	-2.6052
1998/5/29	0.8316			-2.0505	-0.6579	2.9793	-0.6355																							1.1513													-0.25	-0.9167	6.5521	1.4041	0.7764	-0.823
1998/6/1	2.9897			-1.6103	0.6623	5.283	5.407																							0.3252													-0.5013	3.7006	3.7298	3.6154	-2.9276	-1.0373
1998/6/2	-1.5015			0.982	-1.3158	0.0597	-1.2686																							-1.4587													-0.2519	-0.6488	-3.0126	-2.3014	3.0952	-1.0482
1998/6/3	-1.8293			-1.1345	0	2.3284	1.9553																							0.2467													1.0101	-1.3878	-1.002	-1.2158	1.6166	3.178
1998/6/4	-1.3458			0.6557	-1.5	-0.8168	-1.9726																							-1.3946													-1.5	0.2483	-0.8097	0.3846	-0.9091	-2.4641
1998/6/5	1.1542			-2.443	-0.5076	-0.5294	-1.2856																							-0.3328													0.2538	-1.8167	-1.7347	2.9119	-0.9939	0.2105
1998/6/8	-2.5934			-4.1736	-2.0408	-0.3548	0.2265																							1.419													-1.0127	2.6072	0.7269	2.9039	0.3861	-1.0504
1998/6/9	-2.5559			-3.8328	-3.6458	-1.543	-2.7684																							-3.786													-2.046	-4.8361	-4.2268	-4.0521	-3	-2.3355
1998/6/10	-0.2186			-0.1812	1.4414	-0.9644	1.3945																							1.1121													-0.5222	0.4307	0	-2.1116	-1.2688	-2.1739
1998/6/11	-2.9573			-0.9074	-2.3091	-0.2435	-1.4327																							-2.4535													-1.8373	-3.0875	-2.7987	-2.4653	-2.008	-0.2222
1998/6/12	3.1603			2.5641	2.5455	2.5015	3.4884																							4.0763													1.3369	5.2212	1.9934	5.2923	7.7869	2.4499
1998/6/15	-2.1882			-3.5714	-2.4823	-2.8571	-1.236																							1.5833													-2.1108	-3.3642	-1.3029	-2.4756	-3.4221	-4.3478
1998/6/16	-3.132			-2.5926	-1.8182	-0.4902	0.5688																							0.2461													-1.6173	-0.6092	4.7305	0.9231	-0.8661	0
1998/6/17	0.3464			1.9011	0.1852	-0.2463	0.2262																							-0.6547													-0.274	-0.5254	-1.2605	-0.9146	-0.7149	3.8636
1998/6/18	1.496			0.7463	2.403	0.4938	0.2257																							2.2241													3.2967	5.4577	0.4255	0.6923	1.44	4.5952
1998/6/19	1.2472			1.2963	0.722	0.86	0.6757																							0													0.5319	3.4224	0.6356	2.8266	3.9432	0.2092
1998/6/22	-1.7917			-1.2797	-1.9713	2.497	2.1253																							1.7728													-1.8519	-1.5335	1.5789	-1.1887	-0.2276	0.2088
1998/6/23	-1.1403			-1.6667	1.4625	0.1188	-0.3286																							-0.9501													-1.0782	3.8525	-1.2435	1.5038	-1.2167	0
1998/6/24	-0.701			6.7797	-0.3604	0.178	-1.5385																							-1.279													1.9074	1.8153	-1.6789	-0.0741	-1.4627	0.8333
1998/6/25	0.2353			-2.9982	-2.3508	-1.481	-1.9531																							-2.0243													0	1.3953	-1.8143	-2.298	0.3906	-3.3058
1998/6/26	0.1174			0.3636	0	0.4811	-0.9676																							1.6666													-0.2674	5.1223	0.6522	-0.3794	1.2451	-1.4957
1998/6/29	-2.8136			-2.3551	-0.9259	-1.1969	-2.6437																							-1.6393													-0.8043	0.7273	-1.7279	-1.3709	-2.3828	-1.5184
1998/6/30	-2.7744			-0.5566	-0.9346	-3.089	-2.7155																							-2.0833													-2.973	-7.2202	-2.5275	0.6178	-1.5748	-0.8811
1998/7/1	-0.8685			0	-0.1887	-4.5	-0.6068																							-1.2766		128.1899											0.2786	-3.5019	-4.1714	-2.5326	-4.56	-0.4444
1998/7/2	-0.3755			0.7463	0.3781	2.0288	0.3663																							-0.8621		-2.4707											-0.8333	3.629	0	-0.5512	1.3412	-0.2232
1998/7/3	0.5025			-0.3704	0.3766	1.0263	0.8516																							0.1739		-4.1333											0.5602	-2.3346	0.5882	0.7918	-0.1654	0.4474
1998/7/6	2			-2.2305	-2.0638	-4	-1.2063																							-1.9097		-2.6426											0.5571	2.6295	0	-1.414	-5.2196	-2.6726
1998/7/7	-1.348			0.7605	0.1916	2.9101	2.5031																							2.2124		2.4286											-0.554	4.6584	-0.8187	-1.0359	-0.0874	2.2883
1998/7/8	1.4907			1.8868	1.3384	3.4704	1.1912																							-1.2987		-0.9763											0	-2.003	-0.3538	0.2415	0.6124	0
1998/7/9	-0.7344			-1.2963	2.2642	4.7826	-0.7063																							0.4386		3.2394											1.3928	-2.5738	0.5917	-0.8032	2.8696	-1.566
1998/7/10	2.2195			4.6904	0.9225	1.6598	1.1855																							1.7467		0.2729											4.3956	2.1756	2.7059	4.1296	0.4227	1.1364
1998/7/13	-1.0856			6.2724	3.2907	-0.1749	-2.2261																							-0.9442		-1.7687											-1.8717	3.27	-1.9473	-0.7776	-1.936	0.2247
1998/7/14	-2.561			-3.5413	-3.0088	-0.993	-2.5165																							-1.9931		-1.9391											-1.6349	-4.8601	1.285	-2.0376	-1.4592	-0.6726
1998/7/15	-0.6258			5.5944	0.1825	2.1829	0.799																							-0.5305		0.4237											0	1.6254	3.1142	-2.4	3.4843	0.2257
1998/7/16	-1.7632			-0.3311	-0.1821	4.157	-0.7317																							0		2.5316											-1.108	4.7982	-2.4609	2.377	2.2727	-0.9009
1998/7/17	0.3846			-3.1561	-1.6423	-1.663	-0.7985																							-0.4444		-3.7037											-0.2801	-2.0349	-1.3761	-1.8415	-2.0576	-1.8182
1998/7/20	-5.1086			1.5437	-3.5955	1.4092	-4.2724																							-2.9464		0.8547											-3.0899	1.4837	-2.907	-3.9152	4.0336	-3.4722
1998/7/21	1.4805			2.1959	2.5641	1.8344	1.9405																							2.1159		2.2599											1.4493	1.6082	1.6766	-10.017	-0.727	0.7194
1998/7/22	-2.3873			0.4959	-2.2727	-1.2009	-3.5533																							-1.982		0.2762											-0.8571	-2.0863	-2.3557	-1.0377	-2.3596	-0.4762
1998/7/23	3.3967			3.4539	1.1628	-2.3204	0.9868																							2.0221		4.27											0.8646	-1.9104	1.4475	1.4299	-1.6667	0.4785
1998/7/24	1.8397			-1.7488	0.2299	2.319	4.1042																							0.7207		-1.4531											0	-1.4981	0.1189	-2.7256	-1.2712	0.2381
1998/7/27	-1.9355			0.9709	2.0642	-1.0503	-1.1264																							-1.4311		2.1448											-0.8571	2.2814	-1.0689	-2.029	0.8584	-0.7126
1998/7/28	10.1316			2.0833	0.4494	-1.1173	-0.8861																							0.6352		0											0	-6.3197	1.6807	3.2544	0.4255	3.11
1998/7/29	-2.7479			-3.7677	-1.3423	0.452	-1.2771																							0.6312		-1.9685											2.8818	-1.746	-1.0626	-0.7641	-0.8475	1.8561
1998/7/30	-0.1229			-2.447	0.2268	-1.0124	-0.0647																							0.1792		0.2677											4.7619	-3.0695	0.716	0.385	-0.4274	-1.3667
1998/7/31	-1.599			3.5117	-0.6787	-1.3068	0.5178																							-1.3417		2.5367											-1.8717	0.4167	2.6066	0.2876	-0.6009	-0.6928
1998/8/3	-1.375			-2.1002	-1.139	-4.1451	-2.4469																							-1.1786		-1.9531											-1.3624	-2.8216	-0.1155	-1.434	-2.5043	-1.6279
1998/8/4	-0.3802			-1.1551	-0.4608	-2.7027	-1.6502																							-0.7339		1.5936											-1.105	-2.7327	-2.0809	0.7759	2.7458	0
1998/8/5	2.799			4.0067	0.6944	2.9012	-1.5436																							-0.647		1.0458											-0.2793	2.8095	0.3542	-0.4812	-1.8966	0.4728
1998/8/6	-3.4653			-0.9631	-1.3793	-1.3797	-1.1588																							-0.9302		-2.458											-1.4006	-2.4765	0.9412	-1.354	-2.109	-1.1765
1998/8/7	-0.641			-1.9449	-1.8648	-0.7299	-2.8966																							-3.1925		-3.3156											-0.2841	-1.3135	-2.4476	-1.1765	-3.1418	-0.7143
1998/8/10	-4.5161			-1.6529	-4.9881	-7.1078	-2.8409																							-3.4918		-2.6063											-2.2792	-4.2591	-4.54	-3.2738	-5.6534	-2.8777
1998/8/11	-2.4324			-4.7059	-2.75	-1.781	0.731																							-0.5025		-0.2817											-2.0408	-3.3364	-5.3817	-2.5641	-3.7328	-1.2346
1998/8/12	-2.2161			-0.8818	-3.3419	0.2686	-2.6851																							-4.2424		-5.0847											-2.6786	-4.1227	0	-4.4211	-3.4694	-3.75
1998/8/13	2.6912			0.7117	1.5957	1.6075	0.2983																							0.4219		1.4881											0.9174	1.4	1.1905	1.652	3.9112	1.5584
1998/8/14	-1.5172			-6.0071	-3.4031	-1.4502	-9.9628																							-3.5714		-4.6921											-4.2424	-6.3116	-4.8366	-2.4919	-3.3571	-2.8133
1998/8/17	-5.8824			-9.9624	-10.2981	-6.9565	-9.9917																							-9.5861		-10											-8.5443	-8.6316	-8.6538	-6.1111	-10	-10
1998/8/18	1.9345			-1.8789	0.6042	4.601	-6.8807																							-0.3614		0											0.346	0.8065	1.5038	0.5917	0.5848	-2.3392
1998/8/19	4.0876			8.0851	5.4054	5.2921	7.5862																							3.9903		6.8376											3.4483	5.7143	5.1852	6.7059	5.814	4.1916
1998/8/20	0.4208			2.1654	0.8547	-0.1305	7.5092																							2.5581		2.4											2.3333	7.8919	1.4085	1.323	4.1758	0.8621
1998/8/21	2.2346			0.3854	2.2599	1.1765	-0.4259																							1.5873		2.0312											3.2573	0.8016	1.1111	1.8498	1.2658	5.698
1998/8/24	-1.6393			0.7678	1.6575	-2.0026	2.5663																							-0.2232		-1.3783											-1.2618	-1.7893	-1.2363	-1.9231	1.0417	2.4259
1998/8/25	7.0833			2.8571	-1.087	-0.5274	0.0834																							2.5727		-0.4658											-1.5974	-4.9595	1.5299	1.1983	-2.0619	-2.8947
1998/8/26	2.7237			-3.1481	-1.6484	0.4639	-0.5																							-0.7634		-3.9002											-1.2987	-4.1534	-2.0548	-2.4758	-3.0526	-2.439
1998/8/27	-4.0404			-3.0593	0.2793	-1.0554	-1.1725																							-0.8791		-0.974											-2.6316	2.2222	-1.2587	-3.3113	-0.9772	-2.5
1998/8/28	-7.2368			-1.1834	-3.3426	-2.4	-2.5424																							-2.439		-0.8197											-2.027	-3.6957	-0.1416	-1.5982	-3.3991	0.2849
1998/8/31	0			2.5948	2.3055	1.0929	3.1304																							2.1591		2.6446											-0.6897	0.6772	3.8298	0.8121	0.454	0.8523
1998/9/1	-0.2837			-1.751	1.4085	-2.8378	-1.2648																							2.3359		-0.161											3.8194	-1.9058	-1.6393	-1.611	0.565	1.4085
1998/9/2	-2.845			-1.5842	-2.2222	0.3477	-1.9641																							0.3261		-1.6129											-2.3411	-0.2286	-1.3889	1.0526	-0.5618	-2.7778
1998/9/3	1.6105			1.2072	-0.5682	0	4.007																							1.3001		0.9836											0.3425	1.9473	0.7042	3.125	1.5819	-0.2857
1998/9/4	0.5764			1.9881	1.1429	0.1386	4.3551																							-0.8556		1.7857											0.3413	0	2.6573	0.6734	1.891	0.5731
1998/9/7	0.7163			2.1442	0.2825	-1.4533	2.8892																							3.2362		0.1595											0.6803	1.3483	5.3134	1.2263	0.2183	2.849
1998/9/8	-1.2802			-1.9084	-0.5634	1.9663	-2.4181																							-2.0899		-1.4331											-1.3514	2.1064	-3.1048	4.6256	-0.8715	-1.9391
1998/9/9	0.7205			2.3346	1.983	1.2397	5.3557																							0.3202		1.2924											1.0274	2.063	2.2697	2.4211	10	0.565
1998/9/10	1.5737			1.711	1.9444	2.7211	1.5933																							0		1.7544											1.0169	1.2766	0.7833	0.5139	5.0949	2.5281
1998/9/11	-0.7042			-1.1215	-1.6349	0.5298	-1.1949																							-2.234		-0.7837											1.3423	-1.7857	-0.6477	0.3067	0.1901	5.2055
1998/9/14	1.5603			3.9698	3.0471	2.4374	2.3432																							0.5441		3.9494											0	5.2406	3.5202	6.0143	5.6926	0
1998/9/15	3.0726			-1.6364	-0.8065	-1.2862	0																							1.4069		-2.2796											0.3311	-0.3049	-2.5189	-3.0769	0.0898	-0.7812
1998/9/16	-0.542			0.7394	7.5881	1.5635	-2.5111																							8.0043		2.0218											2.3102	-1.1213	0.646	0.6944	1.7937	-0.2625
1998/9/17	-3.5422			6.9725	-2.267	0.0641	-3.7879																							-2.668		-3.9634											1.2903	-1.0309	-1.7972	-1.6749	-3.1718	-2.8947
1998/9/18	-0.7062			-2.916	-0.7732	-3.4615	-3.3858																							-1.1168		-2.2222											-2.8662	3.75	-3.7908	-3.507	-4.0036	-3.794
1998/9/21	-0.9957			0.7067	2.0779	0	3.5045																							5.1335		0.6494											0.3279	7.9317	1.9022	1.4538	2.1801	1.9718
1998/9/22	0.2874			-1.7544	-1.5267	-2.0584	0.7087																							1.1719		-1.2903											1.634	-2.5116	-1.0667	-0.7165	1.2987	3.3149
1998/9/23	1.7192			1.7857	-0.5168	0.2712	1.6419																							-0.2896		0.9804											3.8585	0	0.4043	2.9897	2.2894	2.139
1998/9/24	-4.6479			-5.0877	-3.1169	-0.8114	-2.5385																							-2.4201		-2.7508											-4.3344	-4.6756	-1.8792	0.9009	-3.9391	-4.1885
1998/9/25	0.8863			4.0665	0.8043	-0.2727	2.7624																							2.1825		1.6639											2.2654	1.9019	5.1984	6.8452	1.9571	3.2787
1998/9/28	3.0747			0.7105	3.4574	-1.6405	0.768																							0.7767		3.1097											10.1266	-2.4558	4.6814	3.9926	2.1938	7.672
1998/9/29	0.9943			-1.94	-1.0283	-2.0428	0.8384																							-2.6012		-0.7937											2.0115	2.3162	-1.118	-1.7857	-1.61	-3.1941
1998/9/30	0			2.8777	1.039	2.1847	3.9305																							0.1978		0											-1.1268	0.4921	0.3769	2.8182	8.3636	1.269
1998/10/5	-1.2658			2.2727	-1.7995	-2.9155	0.3636																							-1.4808		-1.44											-3.1339	-2.0568	-2.378	3.2714	-0.2517	-3.7594
1998/10/6	0.8547			-4.2735	-1.8325	-3.9039	-2.8261																							-1.8036		-1.2987											-1.7647	-2	-1.5385	-2.8253	-4.037	-0.2604
1998/10/7	-2.4011			-2.5	-1.3333	0	0.4474																							0		-0.3289											0	-1.0204	-0.7812	-1.2335	0.4382	-1.3055
1998/10/8	7.5253			2.1978	1.3514	-3.125	1.9302																							1.5306		0.6601											0.8982	1.4433	2.6247	2.587	1.6579	0.5291
1998/10/9	-4.4415			-0.5376	1.0667	0.7527	-0.7283																							2.1106		1.4754											-2.3739	2.8455	2.046	-0.8696	-0.6009	-1.0526
1998/10/12	-1.5493			4.8649	-1.0554	-2.3479	-1.0271																							0.9843		0											1.2158	4.7431	0.8772	0	1.6408	-0.266
1998/10/13	-0.2861			-1.5464	-0.2667	-1.0929	1.6308																							0.3899		2.5848											-2.1021	-3.3019	-1.118	-1.6667	-1.0195	-1.3333
1998/10/14	-0.5739			1.2216	-0.8021	0	0.9482																							-0.7767		-1.2598											-1.227	-0.1951	-0.7538	-0.9813	0.6867	-0.8108
1998/10/15	0.7215			0	0.2695	2.2099	0.4335																							1.272		2.8708											0.9317	1.6618	1.0127	3.1532	3.3248	1.3624
1998/10/16	-0.5731			4.1379	-0.2688	0.2162	0.5036																							1.1594		0											0.6154	-0.9615	-1.3784	-1.1354	-1.4851	-0.2688
1998/10/19	0.7205			0.8278	1.8868	-0.6472	3.7938																							1.3372		-0.7752											-1.8349	-1.8447	-1.1436	-1.4134	-0.7538	-0.8086
1998/10/20	-1.5737			-3.2841	-1.8519	-2.063	-1.0345																							0.0943		0											0.6231	1.9782	0	1.2545	-3.7975	0.5435
1998/10/21	-3.7791			-4.9236	-3.2345	-4.4346	-4.1115																							-3.9548		-2.9688											-4.644	-0.7759	-3.2134	1.3274	-2.193	1.8919
1998/10/22	1.2085			1.7857	3.3426	0.9281	-0.5814																							-0.1961		0											1.6234	6.1584	-0.3984	5.5895	3.5874	4.7745
1998/10/23	-0.4478			-2.1053	2.6954	0.5747	0.0731																							1.7682		1.1272											-0.639	5.5249	6.8	-2.3987	0.4329	-3.7975
1998/10/26	-3.5982			-1.0753	-2.8871	0	-1.0957																							5.2124		-0.96											-1.2862	1.0471	2.4969	0.8475	-0.6897	2.6316
1998/10/27	-0.4666			0.5435	-0.5405	-2.4	2.1418																							4.3119		2.2617											0.9772	-2.3316	-0.9744	-0.1681	1.5625	-1.5385
1998/10/28	1.4062			2.3423	0.2717	-1.9906	1.2292																							0.2639		-0.316											0.3226	-1.4147	0.492	-1.5152	2.1368	-1.8229
1998/10/29	-1.0786			1.9366	-1.626	-1.1947	0.7143																							-1.8421		-0.317											-1.2862	3.5874	2.2032	0	-3.7657	-1.8568
1998/10/30	1.2461			-2.418	-0.2755	-1.5719	-0.6383																							0.0894		0											-0.3257	-2.9437	-3.1138	1.1111	6	0
1998/11/2	-1.3846			2.4779	-1.3812	-2.5799	3.3547																							0		0											-0.9804	1.5165	-0.3708	2.4514	4.2658	-0.5405
1998/11/3	1.248			-1.209	0.8403	9.4578	-0.1381																							3.4821		2.2258											1.3201	0.4394	1.737	-0.165	-1.7309	1.6304
1998/11/4	0.9245			-0.8741	0	-1.1521	-1.1065																							1.8119		-1.0886											0	0.4374	-0.9756	2.8099	-6.1649	2.139
1998/11/5	0.7634			-0.3527	-0.5556	0.4662	-0.0699																							1.6102		6.1321											1.3029	0.6969	2.0936	-1.7685	-1.8771	-0.7853
1998/11/6	0			0.885	1.676	1.3921	-0.5598																							-0.5004		-1.037											-0.3215	-2.5087	-2.0507	-2.2095	10	-0.5277
1998/11/9	2.5758			2.1053	1.3736	-0.2288	1.4778																							6.3705		3.2934											0.6452	-0.1775	2.4631	0.3347	2.8458	0.5305
1998/11/10	2.8065			-1.2027	1.897	-0.4587	-2.0111																							0.4728		-1.1594											1.2821	-0.8	-0.7212	-1.5013	-2.1522	3.1662
1998/11/11	-2.4425			4	-1.5957	0.2304	0.5662																							-2.2745		-1.6129											-0.6329	0.6272	2.9056	0.1693	0.3928	-1.023
1998/11/12	-1.62			-2.1739	0.5405	5.1724	0.563																							-1.2841		2.9806											-1.5924	0	-1.1765	1.437	-2.8169	0.2584
1998/11/13	-0.4491			0.8547	-0.2688	-1.2022	-1.4195																							0.8943		-0.4342											0.6472	6.5004	-1.1905	1.5	-0.9662	0.2577
1998/11/16	1.0526			4.7458	-1.3477	0.9956	0.7919																							0.3223		1.0174											-0.6431	-1.0033	-0.1205	-1.1494	1.2195	0
1998/11/17	-0.744			-2.2654	0.2732	-0.9858	-0.9286																							-0.0803		-1.295											-0.9709	-3.125	0	-2.2425	-2.5703	-1.2853
1998/11/18	-0.5997			-2.649	-0.545	-3.0973	-1.442																							0		-1.0204											0.3268	-0.959	-1.8094	-2.8037	0	1.5625
1998/11/19	-0.7541			3.4014	0	-2.0548	-0.3658																							0.5627		-0.5891											0.3257	-0.7042	0.3686	-0.5245	2.061	-2.0513
1998/11/20	-0.304			-0.8224	-0.8219	1.1655	1.1013																							-1.199		-0.5926											-0.6494	-0.4433	-1.224	0.1757	-1.454	2.356
1998/11/23	-1.0671			2.6534	-0.8287	-1.9585	-2.9775																							1.4563		-0.149											-0.9804	0.4452	-1.487	-2.3684	-4.1803	-1.2788
1998/11/24	1.6949			0.9693	-0.5571	-0.5875	0.2994																							3.429		0.1493											0.6601	-0.6206	1.761	-0.7188	-0.4277	0.5181
1998/11/25	-1.6667			-2.56	-0.2801	-2.0095	-0.2985																							-0.771		-1.9374											-0.3279	-1.8733	-1.7305	1.1765	0.2577	0
1998/11/26	-1.0786			-1.4778	-1.6854	0.1206	-0.8234	135.3684																						1.9425		-1.5198											-0.9868	-5.7273	-1.8868	-1.0733	0.4284	-2.8351
1998/11/27	1.0903			5.5	-0.2857	-2.4096	-1.3585	-6.3506																						-0.8384		-0.463											0	-2.7965	-1.5385	-4.1591	-0.3413	-1.8568
1998/11/30	0.6163			-0.7899	0.2865	-0.8642	-0.153	2.6743																						-3.2283		1.0853											-0.6645	0.5952	0.651	-0.7547	-4.2808	-0.2703
1998/12/1	-0.9188			1.7516	0	-0.4981	-1.3793	-3.3488																						-1.668		-0.6135											-0.3344	-1.3807	1.1643	-1.3308	-0.9839	-1.084
1998/12/2	-0.4637			-0.7825	0.5714	6.0075	1.0101	2.8874																						-2.3425		-1.3889											0	-0.6	0.3836	-0.3854	-0.4517	1.3699
1998/12/3	-0.9317			-4.8896	-0.5682	-3.0697	-1.6923	-3.087																						-1.737		-0.4695											0	2.5151	0.6369	1.0638	0.726	-1.3514
1998/12/4	-1.4107			-5.141	-0.8571	-1.218	0.313	2.6062																						-1.2626		-2.5157											0	-2.0608	-3.1646	-1.244	-2.7027	-0.5479
1998/12/7	-2.2258			-2.6224	0	-1.3564	-0.156	0.9407																						1.4493		4.0323											-1.3423	-1.3026	-1.9608	0	-3.2407	-0.8264
1998/12/8	0.813			2.5135	1.1527	1.375	4.5313	2.0503																						2.2689		1.3953											3.7415	1.0152	1.0667	-0.3876	1.7225	2.5
1998/12/9	0.3226			-1.9264	0	-0.9864	-0.7474	-0.274																						1.0682		-0.7645											0.3279	-0.402	1.1873	1.9455	1.1289	-1.084
1998/12/10	-3.2154			0	-1.4245	-1.3699	-2.7108	-4.304																						-1.7073		-1.3867											-2.2876	-4.1372	-1.9557	0.3817	-2.2326	-4.1096
1998/12/11	0.9967			0.5357	1.4451	1.0101	1.7802	2.7751																						-0.7444		0.7812											0.3344	0	1.0638	0.7605	2.0932	1.4286
1998/12/14	-1.8092			-4.0853	-1.7094	-2.5	-3.0418	-2.514																						-1.5833		-1.8605											-1	-2.6316	-1.8421	-2.5472	-2.1435	-2.2535
1998/12/15	-0.335			3.1481	0.2899	-0.641	1.7255	2.3878																						-1.0161		-0.6319											-0.6734	-1.0811	-0.5362	-0.2904	0.9524	-1.7291
1998/12/16	-0.6723			-2.5135	0	-0.5161	-0.6939	-1.8657																						-4.1916		-0.6359											0.678	0	-1.6173	-3.5922	-1.9811	-0.2933
1998/12/17	-3.8917			-2.2099	-1.4451	-5.5772	-1.087	-1.0456																						0.8036	66.9903	-0.8											-2.3569	-2.7322	-2.7397	-0.4028	-3.7536	-0.5882
1998/12/18	-1.0563			-1.8832	-0.5865	0.8242	-1.4914	-0.2882																						0.7972	-6.3953	-2.7419											-0.3448	0.3371	-0.9859	-1.4156	-2	0
1998/12/21	-0.3559			-0.1919	-1.1799	-1.9074	1.0359	0.7707																						0	0.7764	-2.1559											0	0.7839	1.9915	2.2564	-0.9184	-0.8876
1998/12/22	3.75			4.0385	1.791	3.6111	3.3912	4.6845																						3.5149	4.7766	3.8983											1.7301	4.1111	2.9289	3.1093	5.0463	2.3881
1998/12/23	0.3442			-1.6636	-0.5865	-2.1448	-0.6102	-1.0959																						-1.3582	-2.6471	-0.1631											-1.3605	-1.8143	-2.0325	-1.3619	0.1961	0.8746
1998/12/24	-0.5146			-0.3759	2.0649	-1.3699	0.5372	3.6011																						-1.463	3.9275	-0.6536											0	0.5435	0	1.8738	-0.1957	-1.7341
1998/12/25	0			-0.1887	0.289	0.2778	-0.3817	-1.2478																						0.0873	-0.5814	0.4934											2.4138	-0.5405	0.4149	0	0.9804	2.6471
1998/12/28	-2.2414			0.189	-1.7291	-3.0471	-0.9962	-2.5271																						-0.8726	-2.0468	-1.473											-2.0202	-0.9783	-2.0661	-1.5489	-2.4272	-1.4327
1998/12/29	-1.4109			-3.5849	-2.346	-3.7143	-2.4768	-1.5741																						-3.169	-2.8358	-1.8272											0.6873	-2.6345	-0.4219	-1.6716	-1.791	0
1998/12/30	-0.1789			1.5656	2.1021	-1.632	2.0635	3.5748																						1.6364	3.3794	0											0.3413	0.451	1.9774	0.6	2.3303	-0.5814
1998/12/31	-0.8961			-1.7341	-0.5882	0.4525	0.0778	-1.9074																						0.6261	-2.8232	-1.3536											-0.6803	1.0101	-1.5235	-1.1928	0.9901	-0.5848
1999/1/4	-2.5316			0	0.2959	-2.5526	-0.8547	-0.1852																						-0.8889	-2.2936	-2.2298											-1.3699	-2.5556	-3.2349	-3.4205	-1.9608	-1.4706
1999/1/5	-1.2987			0.5882	-0.885	-4.0062	-0.8621	1.9481																						0.5381	-0.313	-0.3509											-1.7361	-2.1665	0.8721	-4.1667	-0.2	-1.194
1999/1/6	1.8797			1.9493	0.5952	0.321	1.4229	0.7279																						0.2676	-0.157	2.1127											1.0601	1.3986	0.5764	0.6522	1.8036	0.6042
1999/1/7	-0.738			-0.7648	2.071	1.28	2.1044	-1.1743																						-0.5338	-1.7296	-0.6897											-0.6993	0.3448	-0.8596	0	-1.0827	-0.6006
1999/1/8	3.3457			3.2755	1.4493	3.6335	2.3664	2.8336																						2.7728	2.72	3.4722											1.7606	4.0092	2.3121	6.9114	6.2687	2.1148
1999/1/11	0			1.306	2	2.2866	1.044	2.0444																						-0.087	-1.2461	-1.1745											0.346	0	-1.1299	3.0303	0	0
1999/1/12	-2.6978			-3.3149	-1.6807	-3.5768	-1.5498	-2.0035																						-1.5679	1.2618	-1.6978											-1.0345	-3.0837	-1.7143	-0.9804	-4.9625	-1.4793
1999/1/13	0			-2.2857	-1.1396	-2.7821	-0.8246	-0.3556																						2.3894	-1.2461	0.1727											0	-2.5	-0.436	-1.4851	-3.4483	-1.5015
1999/1/14	-0.1848			-0.5848	-1.7291	5.2464	1.5117	0.0892																						1.7286	-0.3155	0.8621											-1.0453	-0.4662	-0.292	-2.5126	-9.4898	-3.6585
1999/1/15	-1.4815			-10	-0.2933	-0.9063	-0.1489	-2.6738																						-1.1045	-2.2152	1.3675											-0.3521	-2.9274	-3.6603	0	-2.9312	-2.5316
1999/1/18	1.5038			1.5251	1.4706	7.7744	4.6234	2.1978																						1.2027	-0.9709	1.1804											-0.7067	-10.0121	2.4316	-0.5155	1.0453	-6.8182
1999/1/19	3.3333			0.2146	-0.5797	-0.1414	-0.2851	1.2545																						0	-0.3268	-1.1667											0.7117	0.8043	-0.4451	-1.8653	1.2644	5.2265
1999/1/20	1.2545			0.6424	2.3324	2.5496	-1.5726	3.0973																						-0.9338	-1.3115	1.6863											1.0601	0.5319	0.4471	0.8448	0.227	-1.6556
1999/1/21	-0.708			-0.4255	0.8547	4.2818	1.9608	0.6867																						-0.8569	0.8306	-0.8292											-1.049	-0.5291	-0.2967	0.8377	5.3228	0
1999/1/22	3.3868			1.9231	0	2.3841	-0.9259	-1.364																						0.1729	1.1532	0.3344											6.0071	0.133	1.1905	-1.7653	0.8602	2.6936
1999/1/25	-0.8621			-0.8386	0	-0.3881	-3.0194	1.2965																						-0.3451	-2.2801	-1.1667											-1.6667	-2.2576	0	-2.2199	-2.8785	-0.3279
1999/1/26	-2.2609			1.6913	-2.8249	-4.1558	-0.9637	-2.5597																						-0.1732	-1.1667	-1.6863											-2.0339	1.6304	-0.1471	-0.1081	-0.1098	-1.6447
1999/1/27	1.0676			2.7027	1.1628	3.1165	1.1228	0.8757																						0	1.0118	0.1715											1.3841	2.139	-0.2946	0.1082	3.8462	0.3344
1999/1/28	-2.993			-1.417	-2.2989	-2.7595	-0.8142	-1.7361																						-1.0408	-3.172	-1.0274											0	1.8325	-0.1477	-0.1081	-1.5873	0.6667
1999/1/29	0			2.0534	1.1765	-2.7027	0	1.0601																						-0.7011	-1.5517	-1.0381											-1.0239	0	3.5503	-1.5152	-1.3978	0
1999/2/1	1.9964			-0.4024	1.7442	-2.0833	-3.5075	-4.2832																						-2.03	-0.5254	-0.8741											-2.4138	-1.928	1.8571	-2.1978	-0.7634	0.9934
1999/2/2	-1.2456			-2.2222	1.7143	4.6809	0.5414	0.3653																						0.4505	0.7042	0.5291											0.7067	-1.3106	-1.5428	0	0	-0.9836
1999/2/3	-2.8829			-0.2066	-3.3708	-3.523	1.8462	-1.7288																						0	-2.0979	-1.5789											-0.3509	-1.4608	-1.4245	-2.2472	4.9451	-1.3245
1999/2/4	-2.2263			-3.1056	-1.1628	0.1404	-0.3776	-2.6852																						-1.3453	-3.9286	-1.6043											-0.7042	-2.1563	-2.3121	0	-3.6649	-1.6779
1999/2/5	-1.8975			-2.1368	-2.3529	-5.3296	-3.26	-2.569																						-2	-2.6022	-3.2609											-1.4184	-3.168	-1.6272	-0.5747	-3.8043	-1.7065
1999/2/8	-2.5145			-1.7467	-3.3133	-2.0741	1.7241	-0.9766																						-1.2059	0.7634	-0.9363											-0.7194	-2.845	-1.203	-3.1214	0.339	-2.7778
1999/2/9	2.381			2.8889	2.1807	3.7821	4.3143	3.1558																						5.0704	3.9773	1.3233											0.7246	2.489	2.7397	1.432	1.9144	3.9286
1999/3/1	2.1318			4.5356	2.1341	0.5831	2.0679	-0.0956																						0	0.5464	2.7985											1.7986	3.5714	1.1852	2.4706	0.5525	3.7801
1999/3/2	0.5693			2.8926	0	2.4638	-1.8813	-0.7656																						0	0.1812	1.2704											0.7067	4.2759	0.7321	1.0333	3.956	0.9934
1999/3/3	2.6415			2.6104	2.0896	2.9703	2.5811	2.893																						0.2681	1.6275	1.4337											1.7544	3.1746	3.1977	2.9545	2.2199	5.5738
1999/3/4	-0.9191			-0.3914	1.1696	-2.1978	1.294	-1.5933																						-0.3565	-2.3132	-0.1767											-1.0345	0.5128	-1.4085	-0.6623	-0.2068	-1.5528
1999/3/5	2.4119			5.1081	1.4451	-0.1404	2.2711	1.0476																						-0.2683	9.8361	1.2389											-0.3484	1.148	-0.5714	3.1111	0.6218	2.5237
1999/3/8	2.1739			4.486	-0.5698	6.0478	1.8737	0.754																						-3.3184	0.995	1.9231											2.4476	-0.3783	2.0115	-0.2155	4.4284	0.3077
1999/3/9	-2.8369			-3.7567	-1.1461	-3.8462	-1.3624	-1.6838																						-3.4323	-2.6273	-3.0875											-2.0478	-0.1266	-0.4225	-1.9438	-2.2682	-2.454
1999/3/10	-2.0073			2.974	-1.4493	-1.7931	-0.5525	-1.5224																						-1.633	0.5059	-1.5929											-0.3484	-1.9011	-2.2631	-1.3216	-0.8073	2.5157
1999/3/11	2.0484			0.1805	1.7647	2.2472	2.0833	1.9324																						0.3906	1.5101	4.3165											0.6993	2.8424	1.8813	1.3393	3.3571	0
1999/3/12	2.1898			-0.7207	0.8671	-1.0989	-0.2721	0.6635																						-0.5837	-0.4959	4.1379											1.7361	5.5276	2.8409	-2.4229	0.3937	2.1472
1999/3/15	0.3571			-1.4519	4.0115	-0.5556	0.5457	3.2957																						-2.6419	1.8272	1.1589											0	-1.1905	0.6906	10.0451	0	0.3003
1999/3/16	-0.5338			2.3941	-1.6529	-0.838	4.0706	1.3674																						0.3015	1.1419	0.491											-1.3652	-0.6024	0.2743	1.641	4.902	-1.1976
1999/3/17	0.8945			-0.5396	0.5602	-0.7042	1.1734	-1.8885																						9.7194	-3.2258	-1.1401											1.7301	-2.0606	-2.3256	-3.5318	2.3364	0
1999/3/18	-2.1277			-2.5316	-1.6713	-2.8369	-1.8686	-2.1998																						-0.6393	-1.6667	-3.2949											-2.0408	-1.7327	0.7003	-1.6736	2.5571	-1.2121
1999/3/19	2.8986			2.5974	5.949	1.4599	4.0053	5.9981																						7.5368	2.2034	2.0443											2.0833	3.1486	1.2517	4.2553	3.3838	2.7607
1999/3/22	3.3451			0.1808	-1.3369	-1.1511	-0.0631	0.8842																						2.0513	0.6633	-1.1686											3.0612	-1.9536	-1.0989	-2.551	0.1723	5.9701
1999/3/23	-1.1925			2.3466	-0.542	-0.5822	-0.3159	-0.7888																						0.2513	-1.8122	0.3378											-1.9802	-1.1208	2.2222	-1.0471	-1.1178	-3.0986
1999/3/24	-1.5517			-1.4109	1.0899	0.7321	0.1267	-0.7951																						-0.8354	-0.6711	-1.3468											0.6734	1.0076	-1.4946	-1.0582	-2.7826	0.2907
1999/3/25	-2.8021			-2.3256	-1.3477	-2.1802	-1.4557	-1.2467																						-3.2013	-0.5068	-1.7065											-2.3411	1.6209	-0.2759	-0.107	-0.8945	-1.1594
1999/3/26	0.7207			0.7326	-1.3661	0	-1.0276	0.4509																						0.5222	1.528	0.8681											0.6849	3.8037	-0.1383	0.2141	1.9856	0.8798
1999/3/29	0.7156			1.4545	3.3241	-0.4458	2.9851	1.4363																						2.1645	1.0033	-0.6885											-0.3401	6.2648	-0.9695	-0.1068	-0.0885	2.6163
1999/3/30	-1.7762			-1.6129	-3.2172	0.4478	-2.3314	-2.4779																						1.0169	-0.3311	1.5598											-0.3413	-0.1112	0.1399	-0.4278	-2.7458	-1.4164
1999/3/31	2.8933			3.4608	3.6011	-0.7429	0.5161	-0.0907																						2.1812	1.3289	3.9249											-0.6849	5.4566	0.2793	-0.1074	-0.1821	-1.1494
1999/4/1	2.4605			3.5211	-1.0695	-1.6467	-1.0911	0.9083																						0.5747	3.1148	1.1494											0.6897	-1.7951	2.7855	-1.5054	0	3.1977
1999/4/2	-0.5146			-1.3605	2.7027	2.1309	1.2979	2.7003																						-0.7347	0.159	1.461											1.7123	-0.3226	0.1355	2.6201	1.0036	-0.8451
1999/4/5	4.1379			1.5517	1.8421	0.149	0.3203	2.454																						-1.0691	3.3333	2.72											1.3468	5.5016	1.0825	0.5319	-0.7227	0
1999/4/6	1.8212			-2.0374	0.2584	1.6369	0.894	-1.1121																						1.0806	1.0753	0.1558											-0.6645	-0.3067	-0.6693	0.2116	-0.182	1.4205
1999/4/7	0.4878			4.5061	1.8041	4.5388	-2.2785	0.4325																						-1.3158	-2.1277	4.0435											2.3411	-2.8718	-0.8086	-0.2112	-2.6436	3.0812
1999/4/8	-1.7799			-0.6633	0.7595	-3.0812	0.3238	-1.7227																						-1.1667	-1.5528	-0.299											2.6144	-2.3231	3.9402	-1.6931	4.3071	1.3587
1999/4/9	-0.659			0	-2.0101	-2.6012	-0.7101	-0.7011																						0	-1.4196	-1.3493											0.3185	1.6216	-0.2614	-2.0452	-2.8725	3.2172
1999/4/12	4.3118			-3.005	4.6154	-0.8902	-1.4954	-2.3831																						-2.6138	-0.96	-1.5198											5.3968	-5.1064	1.8349	-3.2967	-1.9409	10.1299
1999/4/13	-4.6105			-2.5818	-3.1863	0.2994	-2.6403	-0.2712																						2.1645	-1.1309	-2.7778											-5.4217	-0.8969	-2.7027	-0.4545	-3.6758	-7.5472
1999/4/14	-1.8333			0.7067	-1.2658	-0.4478	0.7458	0.7253																						0.8475	-1.4706	0											-2.5478	-0.2262	-1.7196	2.7397	3.229	-4.5918
1999/4/15	-3.056			-4.5614	-2.5641	-2.099	-0.6057	0.36																						-0.3361	-1.99	-3.1746											-0.3268	2.0408	-1.0767	-3.1111	-2.8436	1.6043
1999/4/16	0			-2.2059	-1.0526	-0.3063	-0.1354	-2.6009																						-1.7707	0.6768	0.6557											0	-3.5556	0	-1.1468	-1.2683	0
1999/4/19	-0.7005			-2.0677	3.4574	-3.2258	0.2034	-0.1842																						1.9742	-2.0168	2.2801											-1.6393	-5.53	-2.3129	-1.5081	-2.668	-1.3158
1999/4/20	2.4691			3.8388	1.5424	1.9048	0.4736	-0.738																						0	2.4014	0.3185											2.6667	1.3415	0.6964	0.3534	2.2335	5.8667
1999/4/21	-8.6059			-2.5878	-1.7722	-2.4922	0	-2.1375																						-1.0943	-3.8526	-4.7619											-2.2727	2.8881	-0.6916	-0.939	0.8937	-5.2897
1999/4/22	-1.5066			-0.1898	0.5155	-1.5974	-2.6936	1.2346																						-1.5319	-1.9164	-2.3333											-0.6645	-3.0409	-1.6713	-1.0664	-1.1811	-0.266
1999/4/23	2.1033			4.5627	4.8718	0.8117	-0.7612	-0.7505																						-2.0743	1.421	1.3652											0.3344	3.7394	0.4249	1.6766	-0.6972	0.5333
1999/4/26	1.6854			-2.5455	-0.2445	-0.9662	-3.5565	-3.0246																						-2.7361	-1.7513	-2.862											-1.6667	-3.4884	-3.244	0.1178	-7.2217	1.061
1999/4/27	-3.8674			-4.291	-5.1471	-2.1138	0.0723	0.8772																						-0.363	-0.8913	-1.7331											-0.678	0	-2.3324	-1.4118	-4.7568	-2.3622
1999/4/28	-2.1073			-4.2885	-3.1008	-0.1661	1.4451	0.2899																						3.2787	0.3597	0.5291											-2.3891	-7.8313	1.194	-2.148	0	1.3441
1999/4/29	1.1742			3.055	3.7333	2.1631	2.208	1.6378																						0.7055	3.9427	3.1579											1.3986	6.9281	1.4749	2.439	4.5403	-1.061
1999/4/30	0.7737			1.7787	-1.2853	-0.4886	-0.1394	1.0427																						-0.5254	2.2414	0											1.0345	0.1222	0.2907	-0.5952	0.6515	-1.3405
1999/5/4	-0.7678			-3.1068	-1.0417	-1.1457	0	-0.6567																						-0.5282	0	-2.0408											-1.0239	-3.7851	-1.0145	-0.5988	-0.7551	0.2717
1999/5/5	0.7737			0.6012	1.3158	-0.3311	1.3957	1.6053																						-0.6195	-0.6745	0.3472											2.4138	3.8071	0.2928	1.5663	-0.7609	0.813
1999/5/6	0.7678			1.3944	0	2.1595	-0.3441	-0.2788																						0.6233	-0.1698	1.0381											-0.3367	2.0782	4.3796	0	1.9715	-0.2688
1999/5/7	-1.1429			-1.5717	-2.3377	-1.626	0.5525	-1.8639																						-0.9735	-1.8707	0.8562											0.3378	0	-2.7972	-1.5421	2.7927	2.6954
1999/5/10	-8.0925			-6.1876	-4.5213	-7.2727	-5.8379	0																						-5.7194	-4.5061	-6.2818											-3.7037	-6.5868	-4.3165	-4.2169	-5.0157	-0.7874
1999/5/11	2.935			2.9787	1.3928	1.6043	1.8235	-1.2346																						1.7062	4.5372	2.5362											3.1469	3.5897	2.2556	0.3774	5.6106	6.8783
1999/5/12	-0.611			0.4132	0	-1.0526	0.6447	-1.4423																						-0.2796	-2.2569	0.1767											-1.3559	1.3614	-0.2941	-0.8772	5.625	-2.7228
1999/5/13	-2.8689			0.4115	-3.2967	-2.4823	0.427	0.3902																						-1.8692	-1.0657	-2.4691											1.3746	-0.6105	-1.4749	-2.0228	-3.8462	-2.799
1999/5/14	-4.6414			-2.6639	-0.8523	-4.7273	-2.9057	-4.6647																						-3.8095	-3.2316	-2.5316											-2.7119	-1.7199	-1.497	-0.7742	9.5385	-6.5445
1999/5/17	-2.2124			-1.4737	-0.5731	-3.2443	-0.7299	-3.7717																						0.099	-1.2987	-1.6698											0.3484	0	-3.0395	0.13	-1.2172	-2.521
1999/5/18	-0.6787			0	-1.4409	0	-0.0735	1.1653																						-1.4837	0	0.3774											-1.0417	0	0	-0.5195	-4.2654	-1.7241
1999/5/19	4.328			5.1282	6.1404	4.5365	4.5255	6.0733																						6.4257	4.8872	5.2632											2.807	5	5.7994	3.0026	1.9802	4.0936
1999/5/20	3.7118			3.252	3.8567	0	1.5839	3.6525																						3.1132	2.3297	3.3929											1.7065	2.7381	3.7037	4.6895	1.4563	2.5281
1999/5/21	-0.6316			-3.1496	-2.9178	10	2.4948	-0.381																						4.1171	-1.0508	-1.5544											-0.6711	1.0429	-1.1429	2.6634	-0.3828	-0.5479
1999/5/24	0			2.2358	4.0984	2.916	3.144	3.6329																						3.6907	1.7699	2.6316											5.0676	0.1147	1.1561	0.5896	-1.1527	5.7851
1999/5/25	2.5424			-0.994	-2.0997	-4.6667	-3.6382	-2.214																						-2.1186	-0.1739	-2.5641											-3.537	-3.0928	-1.5714	-0.5862	2.5267	-3.125
1999/5/26	1.8595			2.4096	1.0724	3.3217	1.8367	1.9811																						2.3377	1.5679	1.4035											3.3333	1.3002	0.8708	0.2358	0.9479	2.1505
1999/5/27	6.0852			3.9216	1.3263	9.9831	4.7094	2.4052																						1.5228	2.916	4.1522											2.9032	-0.5834	3.3094	1.2941	-2.5352	2.3684
1999/5/28	-3.0593			-3.3962	0.7853	-3.3846	-2.201	-1.9874																						2.5833	-2.8333	0											4.3887	-1.7606	0.2786	2.6713	0	0.2571
1999/5/31	-2.7613			-2.7344	-1.5584	-2.8662	-1.9569	-0.7373																						-1.6247	-0.6861	-2.99											0.9009	-5.2569	-1.9444	1.0181	-5.8767	-2.0513
1999/6/1	4.0568			1.8072	0.7916	4.0984	-0.2994	3.714																						0.3303	2.7634	2.911											-0.8929	1.8916	0.5666	-1.6797	2.0471	1.5707
1999/6/2	-2.5341			3.3531	-2.0942	-4.4094	-2.9029	-3.1334																						-1.2346	-0.3361	-3.3278											-1.8018	-2.9703	6.9014	0.5695	-0.1003	-2.0619
1999/6/3	-3			-3.8168	0	-3.4596	-3.7113	-0.3697																						0.4167	-2.6981	0											-3.6697	-0.5102	-5.9289	-4.7565	-3.4137	-3.1579
1999/6/4	-0.6186			-0.7937	-1.8717	0.6826	1.1777	1.4842																						-2.2416	-0.1733	2.4096											1.2698	-0.5128	-0.1401	-1.4269	0.8316	0.2717
1999/6/7	1.4523			10	1.0899	2.3729	1.3757	5.4845																						0.6369	2.7778	-0.5042											3.7618	5.4124	1.2623	2.2919	2.0619	3.523
1999/6/8	5.9305			-2.3636	1.3477	0.3311	10.0209	-2.5997																						4.8101	0	3.3784											0.9063	-2.6895	0.554	-0.9434	5.5556	-0.5236
1999/6/9	1.7375			3.352	4.7872	2.9703	1.0436	3.6477																						0	1.8581	0.1634											-0.5988	5.0251	0.551	9.6429	-1.1483	3.6842
1999/6/10	1.7078			9.9099	4.8223	0	-1.0329	4.5494																						1.4493	2.3217	1.7945											6.6265	-0.1196	4.3836	-2.3887	0.7744	5.3299
1999/6/11	1.4925			4.7541	-1.6949	2.8846	0.4744	3.6125																						2.2619	0.4862	5.7692											-2.2599	1.0778	4.4619	1.5573	0.3842	-1.9277
1999/6/14	6.4338			4.5383	10.0985	7.0093	4.8159	1.7433																						6.752	4.8387	3.0303											10.1156	5.4502	2.1357	8.7623	4.9761	8.8452
1999/6/15	-7.9447			-10.0299	-0.6711	-6.1135	-7.5676	-7.7882																						-6.2159	-0.3077	5.1471											0	-6.0674	-6.5191	-6.4451	-5.196	-5.6433
1999/6/16	7.8799			4.6589	7.8829	4.186	5.2632	5.9122																						10	8.0247	8.3216											9.9738	2.3923	6.4474	6.7815	4.2308	0
1999/6/17	0.1739			-2.7027	-1.8789	0.1488	4.8148	1.6746																						9.9366	7.1429	2.7344											5.0119	-0.7009	5.8096	0.3024	-1.2915	8.134
1999/6/18	-0.3472			-0.1634	-0.6383	4.6062	2.8269	5.4902																						0.0962	-0.6667	-2.6616											-2.2727	5.4118	-1.4019	5.9296	-0.3738	-0.4425
1999/6/21	7.4913			7.0376	2.7837	4.9716	4.2955	3.3207																						7.3967	7.1141	9.2448											0.6977	3.9063	3.91	9.8672	4.9719	1.7778
1999/6/22	5.0243			7.7982	1.0417	0.8119	-1.1532	0																						-2.0572	0.8772	-2.0262											-2.5404	1.1815	5.1311	-0.2591	3.4853	-1.5284
1999/6/23	7.2531			0.8511	6.1856	3.2215	3.25	2.1183																						0.1826	-0.4969	0.6083											1.8957	1.6985	2.1692	0.2597	-0.8636	2.8825
1999/6/24	3.5971			0.5626	-1.9417	0.3901	0	1.216																						6.2899	4.3695	10.0363											1.1628	-1.7745	-0.2123	2.3316	3.0488	-1.5086
1999/6/25	-8.3333			-9.6503	2.1782	0.6477	-3.2284	-7.1378																						10.0343	-8.0144	-3.2967											-3.9351	-7.3326	-8.5106	-8.0169	-9.9746	-7.0022
1999/6/28	10			8.2043	10.0775	8.1081	4.9208	7.6104																						9.9766	10.013	6.3636											4.8193	4.2431	9.0698	4.0367	2.723	6.1176
1999/6/29	4.4077			10.0143	10.0352	-0.8333	-1.1924	-1.5559																						3.8271	10.0473	-2.8846											10.1149	-1.4301	10.0213	-2.9982	0.3656	9.9778
1999/6/30	2.6385			1.3004	-2.24	-6.2425	9.3323	-5.819																						0.3413	9.9893	-6.4906											4.8017	10.0446	-5.0388	0	5.1002	2.4194
1999/7/1	-10.0257			-10.0128	-9.9836	-9.9872	-10.0074	-8.6957																						-10	-7.6172	-10											-9.5618	-5.6795	-10	-10	-8.5789	-8.8583
1999/7/2	2.8571			5.5635	3.4545	5.1209	2.0442	7.3517																						9.9773	10.0423	7.7124											3.0837	10	3.4014	1.0101	10.0474	7.3434
1999/7/5	-3.8889			-2.8378	-9.1388	1.7591	-4.2468	1.5564																						7.1478	5.5716	2.1845											0	0.1955	-5.4825	-4.7	7.6658	0.4024
1999/7/6	-7.2254			-8.2058	-3.4816	-5.984	-6.7782	-4.2912																						-2.9506	-10.0091	-6.7696											-6.8376	-8.0976	-0.58	-3.9874	-6.16	-4.2084
1999/7/7	5.4517			0.9091	3.4068	1.6973	2.7828	2.6421																						-0.3305	10.0101	3.1847											1.1468	0.8493	2.6838	1.2022	-3.6658	-1.046
1999/7/8	5.9084			-3.1532	-1.938	0.2782	3.9301	1.7161																						-1.1936	0.9191	3.7037											-1.8141	-2	0.1136	9.0713	0.9735	0.8457
1999/7/9	0			1.0853	-2.3715	-0.1387	1.4286	3.4509																						-5.0336	-0.7286	-0.3571											2.5404	-3.3298	-0.3405	0	-1.6652	2.3061
1999/7/12	-1.2552			-6.9018	-5.0607	-1.9915	0.1657	2.5945																						-7.4912	9.7248	-0.8363											-3.6036	-0.2222	-1.5945	-0.9901	-1.9608	-1.8443
1999/7/13	-2.4011			-0.9885	-3.4115	-4.6444	-4.1356	-4.1908																						2.2154	1.6722	1.2048											-3.7383	-7.1269	0.9259	-4	2.7273	-5.6367
1999/7/14	2.4602			2.1631	2.8698	3.3486	3.6238	1.4329																						-5.0822	0.3289	3.0952											2.4272	1.6787	5.5046	2.0833	-2.1239	7.3009
1999/7/15	-2.2599			0.1629	3.0043	-0.5891	-2.2481	-2.8253																						-1.5748	-3.9344	-5.6582											-0.7109	-0.3538	-0.1087	-1.6327	3.0741	-0.2062
1999/7/16	2.0231			-2.6016	2.2917	-2.3704	-2.5554	-3.8256																						-2.56	-6.1433	-2.0808											2.148	-0.355	-4.4614	-2.9046	-6.1404	5.3719
1999/7/19	-3.3994			-3.3389	1.833	-4.8558	-7.4301	-5.2506																						-2.4631	-5	-5.25											-1.6355	-1.1876	-2.6196	-0.9615	-2.8037	1.5686
1999/7/20	6.4516			5.6995	7.2	7.0175	7.4599	6.9689																						7.7441	10.0478	6.7282											5.4632	4.5673	4.9123	5.5016	3.4615	2.8958
1999/7/21	-1.2397			0.6536	-2.9851	1.0432	2.812	1.9623																						2.8906	7.0435	0.2472											1.8018	0.3448	0	1.4315	1.3011	-1.1257
1999/7/22	-3.3473			-5.8442	-5.7692	-5.7522	-4.4444	-5.6197																						-3.9484	-3.4931	-4.9322											-5.3097	-3.7801	-3.233	-4.3347	-4.4954	-4.5541
1999/7/23	-0.1443			2.4138	1.2245	1.252	6.1717	3.4258																						1.7391	9.2593	1.6861											1.8692	0.9524	5.9908	0.1054	2.3055	2.3857
1999/7/26	8.237			3.367	-0.2016	0.7728	4.8863	-6.7823																						0.9324	0.9245	0.1276											-2.0642	0.8255	3.1522	1.6842	-1.784	0.5825
1999/7/27	-4.0053			-1.7915	0.202	-1.3804	0.1606	-1.692																						-2.6174	-3.8168	-1.7834											-0.4684	-1.0526	-5.3741	2.0704	0.478	-3.0888
1999/7/28	1.3908			1.6584	-0.2016	0.9331	-1.7642	1.5491																						1.1858	-1.5873	1.8158											-0.4706	2.3641	0.2227	0.9128	1.0466	-1.1952
1999/7/29	-1.7833			1.9576	-0.8081	1.3867	-0.898	-1.0169																						0.7031	2.8226	0.5096											-0.4728	-1.1547	8.7778	-1.7085	2.7307	0.6048
1999/7/30	-1.9553			0.96	4.0733	0.304	0.659	1.0274																						0.6206	0.0784	1.7744											-0.2375	2.8037	2.5536	0.1022	1.6499	0.6012
1999/8/2	0			5.3883	3.5225	2.1212	-0.8183	1.6102																						5.2429	5.9561	0.7472											1.9048	3.6364	7.7689	7.1502	0.9919	2.5896
1999/8/3	-1.567			1.5038	-1.8904	0.7418	-0.2475	1.7515																						0.293	-2.5148	0.9889											3.7383	0.8772	1.5712	0.286	1.1607	0.1942
1999/8/4	3.3285			-0.8889	0	-0.2946	2.8122	-0.1639																						0.2191	-0.7587	1.836											3.1532	-1.3043	0.091	0.6654	2.9126	8.5271
1999/8/5	-0.2801			0.1495	-0.7707	-1.6248	-9.3323	-1.8883																						1.2391	-0.4587	-0.4808											0.2183	-1.7621	-2.9091	-1.6053	0.1715	4.1071
1999/8/6	-2.809			-3.4328	2.7184	-1.5015	0.7098	-0.9205																						-1.0079	-1.8433	-1.087											4.5752	1.4574	-1.2172	-2.1113	-3.1678	7.3756
1999/8/9	1.5896			1.5456	3.7807	1.0671	-3.348	0.2534																						-5.5273	-0.626	-2.5641											-1.4583	2.7624	-4.0758	-0.7843	-0.0884	-3.3546
1999/8/10	-2.276			8.067	-3.8251	-2.2624	-3.0082	-1.6849																						2.2325	1.2598	-2.381											-4.8626	-3.2258	-0.6917	-1.1858	0	-5.6198
1999/8/11	0.4367			0	-3.0303	-1.3889	-0.188	-0.9426																						2.3343	0.311	-0.2567											-1.5556	1.1111	-2.7861	5.5	-3.8053	1.4011
1999/8/12	-2.6087			2.2535	0.1953	-0.939	-2.354	2.1626																						5.8867	-0.155	-0.6435											1.3544	2.1978	-0.5118	-1.4218	-0.184	-1.8998
1999/8/13	-1.3393			-1.2397	-0.3899	-0.7899	-1.5429	0.1693																						0.6949	1.7081	-0.1295											1.1136	-2.1505	1.3374	1.7308	-0.6452	1.4085
1999/8/16	-6.0332			-0.9763	-1.7613	-1.4331	-2.3506	-2.0287																						2.8295	-1.145	-2.594											3.0837	-0.8791	0.5076	1.8904	-0.9276	1.9097
1999/8/17	1.1236			-0.7042	2.1912	1.2924	1.7051	0.3451																						5.3691	3.3205	1.0652											1.2821	2.8825	0.5051	1.7625	1.3109	0.8518
1999/8/18	-0.3175			8.0851	4.0936	0.638	-0.1972	-1.2898																						8.8535	-0.5979	-0.3953											-2.5316	1.2931	-0.3015	-0.6381	1.756	-2.027
1999/8/19	6.2102			0.3937	1.8727	2.3772	3.7549	3.5714																						9.0696	2.2556	2.5132											1.7316	1.383	5.3427	2.7523	2.3615	0
1999/8/20	-1.0495			-0.2614	0.5515	2.0124	-1.3333	-0.2523																						7.618	0.3676	6.8387											-1.0638	-1.1542	-2.0096	-0.8929	2.9281	0.6897
1999/8/23	-2.2727			3.0144	0.5484	-3.9454	-1.4479	1.7707																						3.1904	4.0293	1.087											-1.0753	2.8662	0.9766	-1.3514	0.3448	-1.3699
1999/8/24	0.4651			3.8168	2.9091	1.1058	1.763	-1.3256																						6.2802	-0.4225	-0.8363											0	3.3024	2.5145	2.2831	2.5773	-0.6944
1999/8/25	-2.7778			-2.0833	-2.8269	-1.7188	-1.8287	-0.3359																						2.6818	-1.6973	-2.5301											0.2174	-2.5974	-3.0189	-3.5714	-2.0101	3.3217
1999/8/26	0.9524			1.8773	2.5455	0	0.9804	-1.1794																						2.656	0	0.3708											1.7354	0.2051	0.9728	1.8519	1.7094	-1.5228
1999/8/27	-0.9434			1.9656	-1.773	-0.318	-0.7767	-0.1705																						4.6572	-0.5036	0.1232											-1.4925	-0.1024	-2.2158	-1.0909	-1.2605	-0.3436
1999/8/30	0.6349			0.8434	-2.8881	-0.7974	-1.3699	-1.7933																						1.6069	-1.8077	1.845											-2.1645	2.6639	-1.2808	-0.0919	-1.1064	-2.069
1999/8/31	-0.6309			-1.0753	1.487	0.4823	1.3889	1.3043																						1.6221	0.0736	6.8841											0.6637	1.5968	0.7984	1.104	-0.8606	0.3521
1999/9/1	-2.0635			-3.5024	-2.381	-0.8	0.6849	-1.8026																						2.2346	0	-3.1638											-1.0989	-3.9293	-2.7723	-2.6388	1.3889	-0.1754
1999/9/2	0.3241			0.7509	1.1257	-0.9677	2.3324	0.5245																						1.3271	0.4415	7.1179											0	-0.818	0.3055	-0.9346	1.7123	-1.406
1999/9/3	-1.6155			-3.1056	-2.2263	-0.4886	-1.5195	-0.2609																						-10.0154	-2.5641	-0.8715											-2.4444	8.2474	-2.7411	-1.4151	2.7778	-5.5258
1999/9/6	-2.7915			-2.4359	-2.6565	-2.7823	-2.1215	-1.8309																						-10.0171	0.7519	-0.8791											-1.139	-4.9524	-3.7578	-2.3923	1.2285	-3.3962
1999/9/7	0.8446			2.6281	-0.7797	0.3367	0	-0.2664																						-3.1399	1.3433	-1.8847											-0.2304	0.8016	0	0.9804	-1.2136	0.5859
1999/9/8	-0.335			2.5608	0.9823	1.3423	0.197	0.6233																						-2.0138	0.81	0.339											1.6166	-1.8887	0.8677	0.4854	3.4398	3.1068
1999/9/9	7.563			3.4956	7.9767	6.1258	5.998	5.7522	46.871																					3.5088	8.4733	5.4054											7.0455	5.2685	6.4516	5.9903	2.6128	9.9812
1999/9/10	-1.7188			-2.2919	-3.0631	-2.0281	-1.7625	1.5063	1.5652																					4.7458	0.7407	-1.9231											-1.6985	-1.3474	-3.0303	-1.5497	-3.9352	2.3973
1999/9/13	-0.4769			3.9506	1.6729	-0.9554	1.6997	1.0717	0.9418																					-0.0462	1.2036	6.8627											1.0799	1.7561	1.5625	0.463	3.5341	1.0033
1999/9/14	3.0351			-2.9691	1.4625	1.6077	1.3928	-0.8972	0																					3.284	6.0456	-1.3252											-1.2821	2.2052	-0.4103	0.9217	-0.3103	-0.8278
1999/9/15	-1.0853			-1.3464	-2.1622	1.1076	-1.9231	-2.4691	-0.3393																					0	1.7757	-0.9298											0.2165	1.0319	-1.5448	-1.3699	-0.2335	1.1686
1999/9/16	-1.4107			-0.1241	5.3407	-2.5039	-0.6536	0.1688	-1.1915																					1.2539	-5.6015	-2.1898											-0.8639	-0.8357	-1.569	-2.4074	-2.8861	-1.6502
1999/9/17	-0.6359			0.3727	-1.9231	0.6421	0.6579	0.4212	0.6029																					3.4498	-1.2646	1.919											0.2179	-2.4345	0.4251	0.5693	0.0803	-0.3356
1999/9/20	-1.76			-0.9901	-2.6738	-1.5949	-2.3343	0.2517	-0.2568																					3.2065	0	-0.8368											-0.8696	0.6718	-1.5873	0	0.9631	-4.5455
1999/9/21	0.1629			-1.25	0.5495	-0.8104	0.5736	0.8368	-1.4592																					-9.9834	-0.0985	-3.27											-1.5351	-2.8599	0.7527	-1.4151	1.5898	1.94
1999/9/22	0			-0.5063	-2.5501	-0.1634	-0.6654	1.2448	-1.5679																					-4.0497	0.0986	0.2181											-0.2227	-1.8646	-0.5336	-1.4354	0.5477	-1.7301
1999/9/23	-0.4878			-3.4351	-1.1215	-0.982	-2.2967	-2.2131	-0.708																					-0.4796	0	-1.3058											-1.1161	1	-1.2876	0.0971	-2.0233	-1.9366
1999/9/24	0.3268			2.108	2.0794	0.9917	0.8815	0.6706	1.7825																					0.4819	-0.0985	0.882											0.4515	0.495	1.6304	1.4549	-0.8737	1.4363
1999/9/27	-0.6515			-5.5484	-2.4074	-0.982	1.068	1.4988	-1.7513																					-2.3501	-3.3531	-0.9836											-0.6742	-0.7882	-1.8182	-2.2945	-0.641	-1.4159
1999/9/28	-0.9836			0.4098	-0.5693	-0.1653	-1.2488	1.5587	2.6738																					2.2593	-7.2449	-1.4349											-0.2262	-1.1917	-1.4161	0.4892	1.6129	-2.693
1999/9/29	-0.1656			-0.8163	-1.145	0	-0.6809	-1.2116	-0.434																					-0.0961	0.7701	-2.0157											-0.6803	-1.407	0.5525	-0.4869	-0.3175	0.9225
1999/9/30	-0.4975			-0.2743	0.1931	-0.3311	0.6856	-1.9624	-1.918																					0.0962	-0.8734	-1.9429											-0.2283	-1.631	-0.989	-0.3914	5.8917	-1.0969
1999/10/8	-0.3333			-4.2641	-1.5414	-2.1595	-1.3619	-2.2519	-0.8889																					2.3055	-3.0837	-4.1958											-3.8902	0.3109	-1.8868	-2.947	0.6015	-3.3272
1999/10/11	0			-1.2931	-1.1742	-0.6791	0.5917	-1.3652	-0.7175																					2.77	-0.5682	0.1217											-2.381	-1.8595	-1.3575	-0.8097	0.5979	-0.5736
1999/10/12	0.8361			2.1834	1.5842	0.6838	0.3922	1.2111	0.9033																					4.7053	0.5714	0.8505											0.9756	0.6316	1.3761	0.5102	-1.9316	3.8462
1999/10/13	-2.4876			-1.7094	-2.1442	-1.0187	-2.1484	-2.2222	-0.6267																					-2.0506	-2.6136	-3.8554											-3.1401	-0.523	-1.2443	-2.4365	-3.1818	-3.7037
1999/10/14	0.3401			0.4348	0.5976	-0.8576	-0.1996	0.2622	-1.8919																					-0.4454	0.9335	1.2531											1.7456	0.5258	-0.9164	1.2487	-1.4085	1.3462
1999/10/15	1.8644			4.1847	2.5743	1.7301	2.4	2.9643	2.0202																					-1.566	3.5838	3.0941											0.9804	3.0335	2.0809	1.7472	4.9206	2.0873
1999/10/18	-3.1614			-3.7396	-3.4749	-2.381	-3.0273	-2.8789	-2.5203																					1.3636	-1.8973	-3.1212											-2.9126	0.1015	-3.0578	-1.2121	0	-3.3457
1999/10/19	-3.2646			-2.446	-2.6	-3.8328	-2.5176	-2.4412	-0.3693																					-5.8296	2.2753	-2.2305											-1.75	0.3043	-3.271	-3.3742	-0.3026	-2.3077
1999/10/20	1.0657			0.4425	-0.616	2.3551	0.6198	1.0724	2.0389																					2.381	-1.0011	1.3942											0	3.0334	0.7246	2.6455	1.0622	0.7874
1999/10/21	-4.5694			-1.909	-3.9256	-2.6549	-2.9774	-3.7135	-0.3633																					-0.7907	-0.2247	-1.5											-2.0356	1.472	2.7578	-2.0619	4.2793	-3.7109
1999/10/22	2.2099			2.994	3.871	1.8182	1.3757	3.0303	2.8259																					0.2813	0.4505	2.7919											2.0779	0.5803	2.1004	2.1053	-1.3679	2.4341
1999/10/25	-2.3423			-2.907	-3.7267	-1.25	-1.8789	-2.9412	-0.7092																					-0.0935	0.8969	-2.2222											0	-2.4038	-0.2286	-2.268	0.7299	-2.7723
1999/10/26	0.5535			0.7485	2.3656	0.3617	1.0638	1.8365	0.8929																					0	1	0.7576											1.2723	0	1.1455	-0.211	0.6522	0.4073
1999/10/27	5.5046			4.1605	6.0924	4.1441	3.0526	3.6069	1.6814																					2.4801	1.2101	5.8897											5.2764	0.7882	2.4915	3.0655	-0.072	8.9249
1999/10/28	-1.2174			1.8545	-3.1683	-1.7301	1.2257	-2.0888	-3.1332																					-0.9589	-2.3913	-2.7219											-2.3866	1.0753	-2.7624	-1.3333	-2.1614	-2.7933
1999/10/29	-1.7606			-1.5406	0.6135	2.8169	0.1009	-1.0667	-0.1797																					0.0922	0.1114	-0.8516											-0.978	2.8046	-0.5682	-1.4553	-1.6937	-2.4904
1999/11/1	-1.4337			-1.707	-2.0325	-1.3699	0.7056	-1.0782	0.5401																					-0.5988	3.6707	-0.4908											-1.2346	-0.2822	-1.4857	-0.211	1.8727	-1.1788
1999/11/2	1.8182			0	-1.0373	-1.3889	-4.3796	0.1817	-1.4324																					-0.4171	2.1459	-0.4932											-1	-2.5472	-0.58	0.4228	-0.1471	-0.3976
1999/11/3	-1.9643			-1.8813	-1.2579	-1.5845	-2.5082	-1.1786	-0.4541																					-1.8148	1.8908	-0.8674											-0.2525	-1.6457	-1.7503	-0.1053	-0.81	0
1999/11/4	-0.9107			-2.3599	-0.6369	0.7156	-1.1186	-0.5505	0.1825																					-2.3697	0	-1.25											-0.7595	-2.9528	0.3563	-2.2129	-1.4105	-1.1976
1999/11/5	0.7353			0.7553	0.641	3.0195	0.4525	-0.8303	-0.8197																					0	-1.3402	-1.0127											0	-0.7099	0.2367	-0.5388	0	-0.6061
1999/11/8	0.7299			-0.1499	0.2123	1.7241	-0.7883	0.4651	0																					-1.0194	-1.6719	-0.6394											0	1.1236	0.3542	-0.2167	-2.4849	0.2033
1999/11/9	1.2681			-1.5015	-0.2119	-1.5254	0.227	1.8519	1.4692																					-0.6866	0.1063	0											-0.7653	0.5051	-1.2941	-0.76	-5.7915	0
1999/11/10	-1.61			2.439	-0.4246	-2.2375	-0.453	1.6364	-2.2624																					0	0.3185	-1.287											-0.5141	-1.005	-1.0727	-2.0788	0.4098	-1.8256
1999/11/11	-0.5455			0	-0.8529	3.3451	-0.6826	-0.7156	-2.3148																					-0.5432	-1.6931	-0.9126											-1.292	-2.132	-0.4819	0	-0.6531	-0.2066
1999/11/12	-1.0969			2.381	-0.4301	-0.8518	1.0309	-0.2703	0.8531																					0.2483	-1.507	0											-0.2618	0.4149	2.3002	1.7877	-0.1643	0
1999/11/15	0			2.4709	-0.6479	-1.7182	-0.5669	-0.9033	0.188																					-0.0991	-0.3279	-1.4474											-0.7874	2.8926	-1.4201	2.4149	2.7984	-0.6211
1999/11/16	-1.1091			3.1206	-3.0435	-5.7692	1.9384	-2.5524	-2.439																					-0.0992	-1.3158	0.1335											-2.1164	-0.8032	1.2005	2.0364	-3.5228	4.1667
1999/11/17	0.3738			1.3755	2.2422	2.0408	3.6913	1.8709	2.5																					0.6948	2.1111	2.5333											1.0811	4.3522	3.796	-0.2101	2.7386	-0.4
1999/11/18	2.2346			1.2212	2.193	0.5455	-0.3236	1.9284	1.1257																					1.035	1.0881	1.1704											1.6043	0.485	2.8571	0.1053	1.0501	0.6024
1999/11/19	0.5464			-1.4745	-1.5021	0	-0.974	-2.5225	-1.0204																					-0.7805	-1.2917	-1.928											-1.0526	-1.7375	1.5556	-0.6309	0.3997	-1.3972
1999/11/22	-1.4493			-1.7687	-1.0893	-2.17	1.7486	0.3697	1.0309																					-0.8358	-2.9444	1.3106											-1.3298	2.947	-1.5317	2.328	1.9108	-2.0243
1999/11/23	0.7353			3.8781	0	0.3697	-0.4296	2.0258	0.7421																					-0.5454	-1.3483	-0.6468											0.2695	-0.2863	0.3333	1.0341	-0.0781	0.4132
1999/11/24	-2.0073			-1.0667	-0.2203	-0.7366	-2.0496	1.7148	-0.0921																					-0.2991	1.3667	-1.4323											-0.2688	-1.1483	-1.5504	-1.3306	-1.4855	-0.2058
1999/11/25	0.3724			-1.6173	-1.3245	-0.1855	-0.9912	-0.6211	-1.7512																					-2.2	-1.1236	-0.5284											-0.5391	-0.484	-0.6749	-0.9336	-1.5079	-1.0309
1999/11/26	0.3711			0	0.2237	0.9294	-0.1112	2.6786	0.3752																					0.2045	-0.6818	0											0	3.7938	1.9253	0.4188	0.4029	-0.4167
1999/11/29	-1.8484			5.4795	-2.0089	-1.2891	0.4454	-0.2609	-1.6822																					-4.0816	0.4577	-1.7264											-2.168	2.7179	0.8889	0	0.1605	-4.1841
1999/11/30	0.3766			-1.039	0.6834	-0.7463	0.7761	-0.4359	1.1407																					-9.2553	-0.4556	0.2703											-0.831	0.365	1.3216	-0.9385	-1.4423	0.4367
1999/12/1	0.5629			0	2.4887	0.3759	0	0.7005	1.5038																					0.5275	0	1.0782											1.3966	1.9091	0	0.2105	1.5447	0.8696
1999/12/2	-1.306			1.706	-1.1038	-0.1873	-0.44	-0.7826	-0.7407																					0.5831	-1.1442	-1.6											-1.6529	3.479	-1.087	2.416	-0.7206	-2.5862
1999/12/3	-1.5123			1.6774	-1.3393	-1.1257	-0.442	0.3506	1.959																					1.913	0.5787	1.084											0.2801	-1.7241	-1.0989	-0.5128	1.6129	0
1999/12/6	-1.9194			-1.3959	-0.6787	-0.759	-1.5538	-1.31	-0.0915																					1.5358	-1.496	1.4745											0.2793	-1.1404	1.1111	0.4124	0	-1.1062
1999/12/7	0.1957			-3.4749	0	0.1912	0.3382	0.885	1.0073																					-1.3445	-0.7009	0.3963											-0.2786	-4.2591	-0.5495	-1.1294	4.127	0.6711
1999/12/8	0.1953			2.4	-2.5057	-1.7176	1.1236	-0.4386	-0.544																					0.1136	-0.2353	-0.2632											0	0.6487	-0.1105	-0.9346	-1.6768	1.5556
1999/12/9	-1.5595			0.2604	2.5701	-0.9709	2.6667	-1.7621	-0.6381																					0.4538	0.5896	-0.3958											-1.9553	0.4604	-2.5442	-1.0482	-1.5504	0.2188
1999/12/10	0.5941			1.2987	1.139	0.5882	-0.4329	1.5247	-0.9174																					1.2422	0.1172	0.1325											0	-1.6499	-1.1351	-0.8475	0.7874	-1.0917
1999/12/13	-1.378			-1.9231	0.9009	-1.1696	-3.8043	-2.2968	0.5556																					-1.5616	0.4684	-1.3228											0	-2.1435	1.9518	-2.2436	-2.5	0.4415
1999/12/14	0.5988			-0.2614	-0.8929	1.3807	3.0508	0.2712	-0.9208																					0.7932	0.2331	-0.5362											4.2735	9.7143	0	-0.3279	0.9615	10.1099
1999/12/15	1.1905			1.0485	1.3514	0.9728	1.7544	1.2624	1.7658																					1.0118	1.1628	2.965											0.5464	-0.0868	1.1261	2.3026	1.9841	4.1916
1999/12/16	-1.1765			-0.7782	-2.2222	-1.1561	-2.0474	0.2671	1.1872																					3.5058	-1.2644	0.9162											-2.9891	0.3475	1.4477	-1.179	-1.7899	-3.0651
1999/12/17	0.3968			-0.915	1.8182	-1.7544	-1.2101	-0.7105	-0.8123																					-4.3011	-2.2119	-0.3891											-0.2801	-3.8961	0.1098	-1.3015	2.2187	0.3953
1999/12/21	-2.1739			0	-4.0179	-0.7937	-0.8909	-2.5045	-0.7279																					2.2472	0	-3.125											-1.6854	-2.5225	-0.7675	-1.5385	0	-3.937
1999/12/22	-2.0202			1.5831	-3.2558	-1.8	-0.5618	-1.3761	-0.55																					0.5495	-0.4762	0.672											0.2857	1.2015	3.6464	0.4464	2.093	-0.8197
1999/12/23	-2.0619			-3.2468	1.6827	-3.055	0.226	-1.3953	-3.1336																					-0.5464	-1.9139	-0.6676											-1.9943	-1.9178	-0.9595	-1.1111	-2.2779	0
1999/12/24	-1.4737			-4.0268	1.182	-1.6807	-1.6911	-1.4151	-1.1418																					4.4505	-4.3902	-1.6129											-0.8721	-6.7039	-1.0764	-0.4494	-3.6519	-4.7521
1999/12/27	0			-2.7972	-2.3364	0	-3.7844	-1.6268	-0.0962																					1.9463	-3.4439	-3.5519											0.8798	-4.6906	7.0729	-1.8059	-6.8548	1.3015
1999/12/28	0.8547			2.446	0.4785	1.0684	-1.3111	0	1.3487																					-0.9804	3.4346	-0.1416											3.4884	1.2565	0.813	0	0.9524	4.0685
1999/12/29	1.4831			-0.7022	-0.9524	2.7484	-1.8116	0.9728	-1.1407																					3.2308	2.1711	-0.8511											0.2809	3.9297	-1.1089	-0.2299	1.1149	1.2346
1999/12/30	0.6263			1.5559	3.6058	0	-0.369	0.7707	0.6731																					-1.161	1.875	1.1445											-0.8403	-0.995	0.4077	1.8433	0.1696	-1.0163
2000/1/4	1.4523			2.7855	1.1601	1.6461	3.4568	1.912	3.6294																					3.4219	2.454	2.8289											3.6723	2.0101	1.4213	1.9231	1.1854	3.2854
2000/1/5	1.8405			1.897	2.9817	-1.8219	0.358	0	-0.0922																					-0.6914	0.479	1.7882											0.8174	-1.5764	-1.8018	-0.111	-0.8368	0
2000/1/6	3.2129			2.2606	9.1314	2.6804	2.497	4.5966	5.0738																					5.4699	8.4625	4.0541											10	2.2022	3.4659	2.8889	1.9409	3.5785
2000/1/7	4.0856			1.3004	1.0204	4.4177	4.6404	2.6906	10.0088																					-3.206	4.3956	3.1169											0.4914	0.8815	0.2956	3.0238	0.745	1.7274
2000/1/10	-0.3738			0.1284	-3.0303	0	2.3282	1.31	1.3567																					-1.0716	9.7895	8.1864											-0.7335	3.3981	3.0452	2.0964	2.3829	1.6981
2000/1/11	-5.6285			-6.1538	-4.1667	-0.9615	-5.8505	-5.1724	-3.1496																					-1.3294	-0.3835	-7.2177											-5.4187	-4.6948	-4.7664	-5.6468	-1.6854	-5.9369
2000/1/12	-2.1869			-3.8251	-3.913	-4.466	-2.5316	-3.0909	-0.7317																					1.6966	4.4273	-3.5132											-2.8646	0	-4.4044	-3.1556	-2.0408	-1.9724
2000/1/13	-0.6098			1.9886	-0.4525	-1.4228	0.1181	0.1876	1.0647																					-1.2267	-4.1475	-0.2601											0.2681	-0.9852	0	0	1.25	1.006
2000/1/14	-1.636			2.6462	-1.8182	-1.2371	-1.533	-2.4345	0.1621																					0.9935	-0.9615	-2.8683											-0.2674	-4.4776	-3.6649	-0.5618	-1.893	1.7928
2000/1/17	0			4.8847	0.463	0	-0.479	1.2476	1.699																					-0.6394	1.6505	1.745											1.6086	-3.6458	1.3043	2.3729	-3.7752	4.1096
2000/1/18	1.4553			1.1643	0.6912	-0.8351	-0.8424	-0.2844	-3.5004																					3.9604	1.2416	-0.3958											3.9578	-3.6757	-1.5021	-0.5519	0.2616	-0.9398
2000/1/19	3.0738			-0.6394	2.9748	-0.4211	0.7282	1.9962	2.2259																					5.4762	5.1887	0.7947											-1.0152	0.6734	1.1983	2.1088	0.087	-0.5693
2000/1/20	-0.7952			6.435	-0.8889	6.7653	4.0964	2.3299	0.8065																					6.2302	-0.0897	0.657											0.5128	0.3344	2.4758	0.1087	4.2572	0.3817
2000/1/21	-3.8076			-0.9674	-0.8969	-3.7624	-2.8935	-1.275	0.72																					-0.5525	7.7199	-2.7415											-1.7857	-1.3333	-2.6261	-3.0402	4.1667	-2.4715
2000/1/24	7.9167			10.0122	-1.81	4.7325	-1.5495	-2.583	5.004																					-2.3077	10	0.6711											-1.5584	-3.7162	-2.3732	1.6797	-4	0.3899
2000/1/25	-1.9305			0.7769	1.3825	3.3399	3.5109	2.2727	-3.7821																					-0.6999	2.3485	-0.9333											1.847	2.1053	2.4309	-0.3304	1.5833	0.9709
2000/1/26	2.1654			-2.6432	0.9091	-3.2319	2.1053	-0.8333	-1.022																					-0.6167	-3.1088	-0.2692											0.2591	2.0619	-2.0496	2.6519	-0.6563	4.0385
2000/1/27	-2.3121			0.6787	-1.8018	-2.554	-1.0309	-0.3735	-2.3034																					9.6188	9.8549	-0.8097											0.7752	1.5713	-0.5507	-1.9376	-2.147	-3.512
2000/1/28	-0.789			-0.3371	1.3761	6.6532	2.1991	4.2174	0.6504																					1.8197	6.3978	4.2177											0.5128	0	1.3289	3.7322	4.8945	0.3831
2000/2/14	9.1451			10.0338	9.9548	10.0189	9.1733	7.1043	10.0162																					7.228	10	8.094											7.1429	10.0552	9.2896	10.0529	6.2751	8.3969
2000/2/15	2.5501			10.041	-2.2634	9.9656	-4.5643	-3.0227	3.5242																					7.3704	2.7926	-5.5556											-5	-1.6064	-4.8	-3.75	-5.299	-5.4577
2000/2/16	10.1243			9.9628	-0.4211	10	0.2174	-1.3853	4.8227																					1.3453	2.8902	-2.046											-2.7569	-3.1633	-2.416	-3.0969	7.1143	-2.7933
2000/2/17	-5.1613			-9.9915	0.2114	1.1364	4.013	-2.4583	-8.1867																					-3.0633	-10	0.5222											4.1237	3.8988	7.3197	-1.0309	-4.4776	4.5977
2000/2/18	1.3605			2.54	-2.1097	1.4045	-0.5214	0.7201	-1.5475																					-4.1433	9.3633	-2.5974											-4.2079	-4.2596	-3.9117	-0.625	10	-4.7619
2000/2/21	-5.3691			0.1835	-1.0776	-6.9252	9.1195	4.2895	-4.1168																					-4.5055	-2.3973	3.0667											0.7752	0.6356	6.9937	9.2243	10.0142	1.9231
2000/2/22	-0.7092			-8.4249	0.2179	-1.1905	-8.7416	-4.97	-2.2639																					-0.0767	-7.6023	-2.9754											-1.0256	10	-7.8049	-5.8541	-4.7127	-2.8302
2000/2/23	-4.2857			-5.8	2.1739	-3.6145	-5.4737	-1.9838	1.4377																					0.8445	-10	-1.6											-1.5544	0	-1.4815	-1.3252	-6.8428	-1.165
2000/2/24	0.3731			7.1125	5.7447	-1.0938	2.6726	2.1159	0.8661																					-1.8272	6.8917	0.542											1.0526	-0.5742	1.3963	1.0331	10.0364	-0.3929
2000/2/25	-1.3011			-2.8741	-1.6097	-2.5276	-1.8438	1.1712	-0.4684																					3.1408	9.0789	-1.6173											-1.3021	3.5611	-1.0593	2.863	0.1322	-0.9862
2000/2/28	9.9812			10	1.636	10.0486	2.5414	1.3357	2.6667																					0	9.4692	1.9178											3.4301	2.6952	1.2848	1.8887	2.3762	1.3944
2000/2/29	4.1096			-1.6698	-2.0121	10.0147	-0.1078	3.7786	-2.2918																					-0.8271	-1.1019	2.2849											-0.2551	-2.5339	-1.0571	0.4878	-2.9658	0.7859
2000/3/1	-3.4539			2.2642	-0.4107	-4.5515	1.2945	3.8103	1.4073																					4.5489	0.1114	1.1827											-0.2558	-0.65	2.0299	-1.165	4.9834	-0.9747
2000/3/2	1.1925			2.8598	-1.6495	-0.4208	0.1065	-5.3834	3.3153																					6.5265	4.6188	2.4675											1.7949	-0.2804	1.3613	2.7505	1.3291	0
2000/3/3	0.6734			1.3453	6.499	7.0423	6.9149	1.7241	0																					-0.5106	-2.1809	3.8023											0	6.7479	2.1694	4.8757	9.9938	1.5748
2000/3/6	-3.1773			-6.0177	-6.2992	-7.7632	-7.1642	-4.9153	-3.6567																					9.9897	-10.0054	0.4884											-2.5189	-5.9701	-4.8534	-4.649	-8.5179	-1.1628
2000/3/7	1.7271			4.7081	2.3109	-0.8559	-0.3215	1.6043	3.9504																					-3.1104	-8.7613	0.8505											3.3592	-1.9608	1.594	-2.4857	0.6207	2.9412
2000/3/8	0.8489			2.9676	-0.616	0.7194	1.7204	0.614	4.6945																					3.0498	6.4901	-0.8434											-2	1.7143	0.4184	2.3529	3.0228	-0.7619
2000/3/9	-0.8418			1.8341	-0.8264	1.7143	-1.2685	4.7079	-2.1352																					0.4673	-2.301	-1.7011											-0.5102	2.0599	-1.25	-0.4789	-4.7904	0.1919
2000/3/10	-3.2258			-4.2882	0.8333	-3.7921	-2.1413	-0.8326	-1.6																					1.3023	1.846	-1.3597											-1.5385	-4.0367	-2.3207	-3.6574	-3.0189	0
2000/3/13	3.1579			1.2545	1.2397	1.4599	1.7505	5.7935	6.3562																					1.0101	-0.0625	-0.3759											1.3021	1.6252	1.7279	4.6953	0.8431	2.1073
2000/3/14	3.4014			0.4425	4.898	-4.3165	-2.3656	0.7937	-3.3356																					-3.0909	-5.566	-1.8868											-2.0566	-3.1985	-2.3355	-1.7176	-2.0579	-2.8143
2000/3/15	0.8224			-1.8502	0.9728	-0.7519	2.533	-0.4724	0.7189																					-0.1563	-4.6358	3.7179											1.0499	0.0972	1.1957	3.301	1.9698	1.3514
2000/3/16	-6.3622			-6.1939	-7.1291	-7.2727	-4.4039	-3.0063	-5.6388																					3.0379	-2.6389	-4.8208											1.5584	-5.3398	-3.652	-3.5714	-5.3445	0.5714
2000/3/17	2.2648			5.4545	2.6971	3.268	1.236	4.9755	5.9002																					-0.9119	6.6334	1.2987											-1.023	1.2308	1.1148	2.2417	1.8367	1.3258
2000/3/20	2.5554			9.8004	2.8283	2.3734	2.8857	2.7195	2.7857																					-4.2945	1.806	3.2051											5.168	3.3435	1.9846	3.5272	3.4068	3.7383
2000/3/21	1.3289			-1.157	-0.5894	-1.0819	2.1575	-1.5129	4.2391																					0.5769	-2.3653	1.6149											-0.2457	3.5294	0.4324	3.2228	0.1292	-0.9009
2000/3/22	-0.1639			3.5117	1.1858	-1.4063	1.4784	0.9217	-2.6667																					0.3187	0.8075	2.6895											-1.2315	0.3788	1.1841	9.9911	2.4516	-2.3636
2000/3/23	3.4483			0.4847	-0.1953	0.9509	0.7284	-0.8371	0.2055																					3.2402	9.4793	-0.4762											0	0.3774	1.2766	2.5953	-0.5038	0.7449
2000/3/24	-2.8571			6.2701	-2.1526	3.1397	3.0992	-3.2233	-0.6152																					0	-2.561	-2.8708											0.4988	0.5639	0.3151	3.7154	-1.5823	-1.8484
2000/3/27	5.8824			9.9849	2.4	1.8265	10.02	3.0928	9.9725																					0.6154	-0.2503	6.1576											1.2407	5.1402	3.8743	9.9848	3.4084	1.8832
2000/3/28	0.3086			1.5818	5.8594	4.4843	-3.1876	-1.2308	-2.439																					-0.8869	2.0075	-1.3921											1.9608	6.6667	-1.1089	-0.1386	-0.1866	2.9575
2000/3/29	-2.1538			-4.4008	-2.214	-3.4335	-7.8081	5.3738	-1.7949																					-0.0617	-0.861	10											0	-4.5	-0.5097	-5.6211	-2.3053	-0.7181
2000/3/30	0.7862			-1.6997	0	-0.4444	1.7347	-0.9608	0.7833																					-0.8953	0.3722	10.0535											-0.4808	0.2618	3.8934	-2.2059	2.6786	0.3617
2000/3/31	-0.936			-0.8646	3.3962	-0.744	-0.9027	-0.7463	-4.9223																					5.919	10.0124	-2.8183											-1.9324	-2.785	-0.6903	0.0752	4.0994	2.5225
2000/4/3	0			7.9942	0.5474	-2.2489	2.7328	-0.5263	-0.7493																					-1.8235	-0.8989	-3											0	4.7449	3.2771	0	-1.8496	-1.5817
2000/4/4	-3.3071			-5.6528	-4.7187	-2.6074	0.2956	-4.384	-2.5395																					-6.5608	-6.4626	-5.8763											-2.4631	-4.6154	-4.8077	-8.3396	-2.0061	-3.2143
2000/4/5	0.1629			-0.9272	1.9048	4.8819	3.5363	-1.3439	0.7042																					-10.0032	-0.0606	1.3143											0	1.5233	2.3232	0.6557	1.0546	0.5535
2000/4/6	3.9024			2.5918	1.3084	1.2012	0.8539	2.4038	3.4266																					0.1069	-0.2426	1.2973											2.0202	3.707	6.614	2.1987	2.8852	1.2844
2000/4/7	2.3474			3.0877	3.321	-1.7804	-1.223	1.3302	-1.6227																					-0.3559	0	1.174											3.9604	3.5745	3.9815	0.3984	-0.0597	3.442
2000/4/10	0.6116			1.0892	10	2.568	-2	0.2317	0.2062																					-2.3214	-0.9119	-1.7932											1.1905	-0.5752	0.7124	5.7937	-2.9254	1.5762
2000/4/11	-3.3435			-0.404	-4.7078	0	-1.3605	0.8475	-1.0288																					6.4351	5.2147	-2.0408											-2.3529	-4.0496	0.7073	-3.3008	-0.984	-3.2759
2000/4/12	1.4151			-4.192	-1.3629	-4.8601	-0.9852	-2.9794	0.4851																					-0.3435	-1.2245	4.1667											7.9518	0.8613	-2.9851	-0.5431	1.2422	2.4955
2000/4/13	1.2403			-0.8469	3.4542	0.3096	1.2935	0.315	1.4483																					-0.1379	-0.5313	-1.0526											10.0446	2.1349	1.81	-0.156	-0.9202	5.913
2000/4/14	3.3691			-0.7117	-1.3356	-0.9259	2.6523	-1.3344	1.6315																					4.9361	0.7122	3.617											2.2312	2.7592	0.0889	7.8125	-2.1672	-0.821
2000/4/17	-1.037			-4.6595	0	-2.1807	-3.5407	-2.7844	-4.6154																					-0.6579	2.5339	-2.2587											-7.3413	10.0081	-5.151	5.7971	10	-3.6424
2000/4/18	-0.5988			0.7519	-4.0609	2.2293	1.1905	1.473	-0.9116																					-2.3179	-8.6207	9.979											0.4283	-0.6657	1.03	-3.8356	0	0.1718
2000/4/19	0.753			0.3731	4.0564	-0.9346	1.7647	0.8065	0.7785																					-5.0847	-3.8365	-2.5788											-2.1322	1.2658	1.5755	-0.7123	-1.5535	-1.8868
2000/4/20	0.8969			3.6431	-1.0169	1.1006	2.1195	0.64	0																					-1.7143	1.2426	2.549											1.5251	-3.0882	0	-1.0043	1.4027	1.049
2000/4/21	-2.2222			-0.9326	-2.5685	-0.9331	-3.2075	-1.9078	-1.1236																					0.6541	-1.8088	-2.8681											-3.4335	-2.2762	-0.2737	-0.7246	-3.2277	-2.0761
2000/4/24	-1.8182			0	1.7575	9.8901	0.4873	-1.0535	-1.6335																					-0.0361	-3.2895	1.5748											0.4444	-2.1739	-1.6468	-2.9197	-1.3699	0.7067
2000/4/25	1.8519			-0.8689	8.8083	0.4286	-1.5519	1.4742	0.8664																					0.1445	-2.449	-2.3256											4.8673	1.5079	2.3256	0.7519	0.9058	2.4561
2000/4/26	-1.6667			1.2418	-1.9048	-2.1337	-0.4926	-0.4036	2.2906																					0	3.9052	0.6944											-2.7426	-2.8147	1.9091	-1.4925	2.8725	-1.3699
2000/4/27	0			-0.7937	-1.9417	-3.7791	-2.6733	-1.5397	-1.7495																					-1.19	-2.0134	-3.0542											-4.5553	-3.8616	-3.2114	-2.2727	-1.9779	-3.4722
2000/4/28	0.1541			2.1818	0.33	2.568	0.7121	2.2222	4.4872																					0.365	1.3014	0.813											2.0455	2.9289	0.6452	1.938	10.0297	-0.1799
2000/5/8	-1.8462			8.8256	3.125	4.7128	1.9192	1.0467	0.7498																					2.1455	-1.9608	-1.1089											-0.2227	-1.626	-1.2821	-1.1407	9.9784	0.7207
2000/5/9	3.4483			-1.9621	0.319	2.2504	0	0.239	-2.5034																					-2.7056	-2.9655	0.7136											-2.9018	-2.314	-2.5046	-2.3077	0.9318	-2.5045
2000/5/10	-2.8788			-2.2015	-0.7949	-5.7772	-4.559	-3.4181	-3.1228																					-0.1098	-2.2743	-6.0729											-4.1379	-2.0305	-4.1865	-4.0157	-8.552	-3.8532
2000/5/11	0.624			0.2729	6.4103	-5.1095	-6.9574	-2.1399	-0.0716																					-1.0989	-2.6909	-4.3103											-2.1583	-0.6908	-0.8937	-0.8203	2.2848	-1.7176
2000/5/12	-1.8605			2.7211	-2.1084	2.3077	-2.2321	-1.598	0																					3.1481	0	-2.4775											1.4706	-0.4348	-2.1042	2.7295	-1.3506	2.3301
2000/5/15	-7.2512			-1.3245	1.3846	-1.5038	-2.2831	-1.5385	0																					0.8977	-0.7474	2.4249											-3.6232	-1.7467	-2.2518	1.3688	4.1601	0.1898
2000/5/16	1.8182			0.4027	6.3733	0	2.5701	3.8194	1.362																					1.2456	-0.9789	0.1127											1.7544	1.8667	1.2565	-0.1589	6.6734	0.1894
2000/5/17	-1.4286			3.2086	1.5692	5.9542	-1.2528	-1.4214	1.3437																					-1.9332	1.0646	-1.1261											-0.9852	-0.6981	0.3102	-1.3524	-1.6588	-0.7561
2000/5/18	3.9855			7.7073	2.1067	3.3141	3.2295	1.4419	3.3496																					0	3.085	2.0501											4.2289	0	2.5773	2.4194	0	1.7143
2000/5/19	0.3484			0.7216	0.5502	0.4184	0.6704	0.3344	2.1607																					-1.4337	-0.365	2.6786											-0.716	2.3726	1.005	0.9449	0.9639	0.3745
2000/5/22	3.2986			1.9104	1.2312	10	10.3219	4.1667	1.7845																					5.0909	4.7619	1.6304											0.4808	4.6352	2.4876	4.9142	3.1026	2.2388
2000/5/23	0			0.4687	-3.1081	0.3788	4.5272	0	-1.2338																					-2.802	-2.0979	0.107											3.11	9.516	-1.165	-0.223	1.8519	2.0073
2000/5/24	0			-3.3819	-0.5579	-2.6415	-0.6737	0.64	3.8133																					2.4343	-0.1429	1.0684											-0.232	-1.4232	1.3752	2.5335	-3.6364	0.5367
2000/5/25	2.1849			0.4828	7.8541	9.8191	2.1318	0.9539	4.5598																					8.1926	0.5722	2.3256											3.4884	-1.5198	1.7442	0.218	-0.4717	1.0676
2000/5/26	0			-1.4414	-0.2601	-2.7059	-1.3283	-0.5512	-1.9382																					10	-0.4979	0.5165	228.7879										0	0	-1.2381	-2.6831	-2.8436	-0.7042
2000/5/29	0.3289			2.986	4.0417	0.8464	1.0577	1.0293	3.2119																					9.9842	0.0715	0.6166	3.1336										5.618	0.8488	3.1823	0.6706	-2.0488	1.9504
2000/5/30	-2.1311			-1.5976	-2.005	-3.5971	1.0466	-2.1944	-3.1718																					9.9857	-1.7857	-2.8601	0.5362										-3.8298	2.6779	-3.0841	3.4789	2.2908	-2.6087
2000/5/31	0.67			1.3229	3.1969	1.2438	0	0.4006	1.4215																					1.3901	0.4364	2.8391	6.5778										1.1062	-0.9687	1.35	-1.2876	0.0974	0.7143
2000/6/1	2.995			-2.7893	-1.9827	-0.9828	2.919	0.6385	-1.3406																					-9.9829	-0.8689	-0.409	-1.7932										2.407	4.0632	1.9981	-1.8841	-2.2374	4.6099
2000/6/2	5.3312			0.4274	0.3793	-2.7295	3.6597	4.5995	-3.706																					4.2361	-2.1183	-0.5133	-0.2972										5.7692	-1.9523	2.1455	-0.517	0.4975	2.5424
2000/6/5	-3.2209			-2.9787	-7.8086	-0.5102	-4.6778	-2.8052	-2.1167																					-4.1096	2.9851	1.032	-4.6848										-2.2222	-4.1298	0.3653	-2.6726	-2.3762	-4.2975
2000/6/6	0.6339			-1.0652	3.1421	0.8974	4.8148	9.9844	0.5898																					4.1429	0.3623	2.145	4.4683										1.0331	2.3846	0.364	1.8307	2.8398	0.1727
2000/6/7	-0.1575			2.7866	1.8543	1.1436	0	1.2766	2.4756																					4.6182	0	1.9	3.4645										-1.227	-2.3291	0.7253	0.4494	0.3452	-0.6897
2000/6/8	-0.7886			-2.4646	-1.3004	3.0151	2.3852	-3.1513	-1.5257																					8.479	-1.2274	0.1963	-1.7363										-0.207	-0.0769	3.6004	-1.4169	-1.7199	2.6042
2000/6/9	-1.9078			-0.8844	6.1924	-2.3171	-1.4668	-3.1815	0.2582																					-0.0806	-1.1696	-3.7218	-1.5566										-2.9046	-0.3079	-4.344	-0.1513	1	-3.5533
2000/6/12	3.7277			-2.5494	5.9553	-0.1248	0.4378	3.3607	1.0947																					0.6048	-3.8462	-0.7121	2.3932										-0.8547	2.7027	0.0908	1.4394	2.8713	2.4561
2000/6/13	2.9687			6.2786	2.6932	3.125	-0.1744	0.4335	1.1465																					-8.2966	0.7692	3.3811	0.4174										3.0172	-0.0752	2.3593	0.4481	0.5294	3.5959
2000/6/14	0.3035			0.3077	-2.1665	-1.3333	-0.3493	0.7194	-1.2594																					0	-1.5267	2.0813	-1.2884										2.9289	-1.7306	-1.9504	1.71	-2.1063	2.8099
2000/6/15	1.3616			-1.2883	-0.9324	8.4767	0.9641	0.6429	-1.2755																					0.7867	1.1628	-1.2621	0.2105										0	0.9188	-0.3617	4.9708	3.1785	-0.3215
2000/6/16	-4.6269			2.3617	0.3529	6.5685	1.9097	8.8715	0.2584																					0.0867	-0.9195	0	0.2101										-3.8618	-1.6692	-0.5445	-2.7855	-2.3697	-3.7097
2000/6/19	6.5728			-0.6072	1.8757	4.8884	-3.7479	-2.8031	-2.5129																					-0.8666	-0.3094	-3.0482	-1.2998										-1.2685	-1.1574	0.365	0.1433	-0.7282	0.8375
2000/6/20	-1.7621			-3.6652	6.7894	-0.1013	-0.2655	-2.4816	-0.9253																					-1.0052	-1.5516	-1.5213	-1.3169										3.212	1.4832	-1.4545	-4.0057	0	-2.1595
2000/6/21	1.1958			3.1706	1.1853	-1.7241	0.7098	5.5708	3.8025																					-0.3091	1.3396	0.5149	2.4537										-0.8299	-0.7692	-0.1845	-0.3726	10.0244	0.3396
2000/6/22	4.7267			1.1063	1.9169	7.7399	3.5242	0.2606	-0.3856	126.087																				-0.7972	-0.6221	-0.3074	-0.042										1.4644	-0.2326	3.8817	1.3463	-1.3333	0.3384
2000/6/23	-0.2821			-0.0608	1.2539	-1.5326	2.2128	0	1.4839	3.0769																				-0.2232	0.5477	1.7472	1.6393										0.6186	1.8648	0.4448	0.2214	6.0811	1.6863
2000/6/26	0.7072			-0.6083	10.0103	-3.6965	3.6636	1.8843	2.5429	-0.2799																				0.5817	-1.1673	2.8283	-1.158										3.2787	-0.0763	4.4287	1.62	4.2463	2.6534
2000/6/27	2.5281			-0.4284	3.7523	2.7273	0.4819	1.4031	-2.6658	-2.3386																				6.5391	-1.5748	0.0982	0.3766										2.8056	-2.0611	-0.7634	-0.4348	-0.2037	0.6462
2000/6/28	-2.7397			-1.4751	-6.2387	-3.3432	0.7194	-2.3899	-0.3822	1.1494																				-0.6263	-5.6	0.0981	7.9617										-2.1442	0	0.0855	-2.8384	5.3061	-1.4446
2000/6/29	-1.5493			-1.8715	2.9894	-2.8484	-2.0635	0	-0.9591	-2.8409																				-1.0504	-0.8475	-2.0771	0.8108										-0.7968	-2.5721	-2.8181	0.5993	1.5504	-0.8143
2000/6/30	-2.289			-2.0343	1.8727	-4.0838	2.5122	-4.317	2.9051	-0.8772																				-0.6794	-0.9402	2.0202	0.4596										-0.8032	-4.72	5.2724	-1.3403	4.9618	0
2000/7/3	-0.7321			-1.1681	-2.114	-1.0917	-5.2964	-1.2121	-1.8193	-2.6549																				1.1543	-3.1924	1.6832	4.003										-4.0486	-1.5953	1.7529	-3.3962	1.8182	-2.9557
2000/7/4	0.295			-0.8536	2.9108	-0.7726	5.3422	1.5678	0.8946	4.8485																				-0.5917	7.1301	4.5764	0.4399										1.6878	3.9249	6.6448	1.9531	-1.75	1.5228
2000/7/5	1.4706			-0.3974	5.8394	2.2247	3.0111	-1.1409	-0.19	-1.8304																				1.5306	3.9101	-0.2793	-3.6131										-0.6224	-1.4778	-1.4615	0.2299	-3.0171	-1.3333
2000/7/6	-2.3188			2.4601	-0.0862	-3.5909	1.0769	-1.0862	-0.7614	-1.1776																				-0.9631	-1.8415	0.747	1.1359										-0.6263	-0.8333	-0.3903	5.0459	-1.0495	2.3649
2000/7/7	3.8576			2.7904	6.2985	2.5959	-1.1416	3.9808	5.243	1.9861																				5.4968	0.7341	1.6682	0.0374										5.042	1.2605	0.2351	-0.1456	-10	2.3102
2000/7/10	2.8571			-1.1995	0.6494	-2.0902	2.2325	1.6502	0.486	2.0448																				2.7255	-1.3765	1.2762	-0.1497										1.6	-2.4066	2.0328	0	-10.0168	3.0645
2000/7/11	-1.5278			-1.278	0.1613	2.1348	-1.4307	-1.6883	1.1487	0.7634																				-1.3266	0.9852	-2.9703	0.2624										0.3937	-2.7211	-2.2989	-2.3324	-7.6239	1.7214
2000/7/12	2.2567			0.1942	-3.3011	5.0605	-0.0764	0.4624	0.2989	10.0379																				-0.5536	-0.813	0.7421	4.6729										0.9804	2.7098	0.3137	3.0564	0.9114	0.3077
2000/7/13	0.4138			-0.4522	-6.5779	-3.0366	2.2171	-2.5641	0.0596	9.9828																				4.175	0.4918	0.4604	-0.7143										-2.5243	-0.9362	-3.362	0.3802	-4.2649	-3.7441
2000/7/14	4.1209			1.1681	4.3672	0.324	-0.2992	0.8097	-2.3228	-3.9124																				-1.9084	-0.8972	-2.0165	1.3669										9.9602	1.0309	0.1618	0.0758	1.6771	6.3209
2000/7/17	1.1873			2.3733	4.0137	-2.7987	-2.2506	-0.8701	-2.3171	-1.6287																				-4.2802	-1.2346	-0.5613	2.555										5.2536	1.1905	-1.2924	0.3028	-1.5979	1.5244
2000/7/18	-0.5215			-0.1253	0.821	-0.443	-3.3768	2.7684	1.1236	-1.1589																				3.0488	0	4.3274	0.2076										1.0327	2.437	6.1375	0.1509	0.4715	0
2000/7/19	-2.228			2.7604	-0.4886	1.5573	1.5886	-1.5112	0.3086	2.3451																				-0.1972	-0.4167	-1.6231	-0.5525										-0.5111	-0.3281	-2.1588	-1.2057	-0.3128	-0.6006
2000/7/20	-0.2681			-1.0989	0.5728	-1.5334	-1.4073	-2.535	-1.1692	-2.7823																				-4.7431	-2.2594	-1.3749	-1.0417										0.6849	-1.2346	-1.1032	-1.2204	8.1067	-1.2085
2000/7/21	0.8065			0.1852	2.9292	1.6685	-0.2379	-0.3422	-1.868	-0.0842																				2.8631	3.339	1.487	-0.1754										-1.7007	0.9167	1.3546	-0.0772	-1.3546	0.6116
2000/7/24	-0.8	93.1667		-1.4171	-1.1067	-1.5317	0.9539	-2.3352	0.2538	-3.8753																				-3.5902	-1.7399	-1.5568	0.8436										-0.692	-0.4129	-1.3365	-1.932	-4.7572	-1.2158
2000/7/25	0.672	5.522		-0.125	-4.3965	0.6667	0	0.4923	1.3291	3.4181																				1.1715	-0.5059	0.3721	1.0457										1.7422	1.99	2.5498	1.3396	0.4119	0.7692
2000/7/26	1.4686	-2.2895		-0.6258	0.7525	3.532	1.4173	0.7698	2.4984	-1.0169	71.0324																			-0.7858	0.4237	3.1511	2.3801										0.8562	1.4634	1.7871	0.4666	-0.4615	1.8321
2000/7/27	-2.6316	1.0879		0.2519	0.6639	0.6397	3.8043	1.0417	-0.4266	-1.1986	-0.2703																			2.5427	-0.0844	-1.2579	-1.6173										1.6978	0.4006	-2.4427	2.322	1.0819	-1.6492
2000/7/28	0	1.8212		0.5653	-2.3083	-1.3771	0.9723	0.3436	1.224	0.6932	-1.5357																			1.0163	2.8716	-0.8189	2.9452										-2.6711	1.1971	-1.0172	0	3.0581	4.878
2000/7/31	0.8108	-1.7886		-0.9369	-7.2574	1.0741	-1.7037	-1.7808	0.5441	2.2375	-2.2936																			3.34	3.3662	-0.9174	6.7864										-0.1715	3.8644	0.7905	2.0424	1.8793	2.907
2000/8/1	-0.4021	0.4967		0.1261	6.8244	-1.7003	-1.4318	2.5802	3.8485	-0.6734	1.1268																			0.9735	0.7149	0.8333	4.1433										0.3436	-0.3797	-1.098	-1.6308	-2.8641	-0.565
2000/8/2	-1.0767	0		-0.5038	0.8518	-1.4054	3.5168	2.1754	0.9265	-1.3559	0.2786																			-1.6583	-0.6309	1.3774	4.3374										-0.6849	0.6098	1.4274	0.0754	-0.05	1.4205
2000/8/3	0.9524	2.3064		0.8861	9.9662	0.6579	-0.2954	0	-0.5164	-0.1718	-0.2778																			6.2745	-1.9841	3.7138	5.0745										1.3793	0.7576	-1.0164	-1.1295	0.8	1.1204
2000/8/4	-2.6954	2.5765		0.0627	3.149	-1.4161	-2.0741	-1.7299	0.7497	-0.6024	1.9499																			-0.5535	1.0526	-2.7948	-3.4106										-1.7007	0.7519	1.8957	-1.1424	-1.1905	-3.1856
2000/8/7	1.8006	0.3925		2.8213	0.3723	-1.105	-4.6142	1.828	0.5152	-0.0866	0.7286																			-1.1132	-0.4808	-1.6173	3.6723										0.346	-1.791	2.7132	0.7704	-0.4518	0.5722
2000/8/8	-1.3605	0.3127		5.5488	-1.1128	-0.2235	0.9516	2.3936	-2.9043	1.1265	-0.7233																			3.94	0	0.4566	-0.327										-0.5172	1.2158	3.0189	-0.9939	-0.1513	-1.4225
2000/8/9	-1.3793	0.3118		0.9821	-2.2506	2.2396	9.9764	-0.7143	3.2258	-1.371	-0.4554																			-5.8123	0.161	-0.9091	0.1914										-0.8666	-0.976	-2.0513	2.7027	2.9293	-1.0101
2000/8/10	-0.5594	-1.554		-1.3158	3.6071	-2.1906	0.5714	-1.4388	6.7614	1.3901	0.5489																			-1.2265	7.2347	-2.2018	0										-1.7483	-2.047	-0.8227	0.3759	-1.8155	-0.7289
2000/8/11	-0.1406	0.2368		-1.4493	-0.963	-0.5599	-0.8523	1.6589	1.4369	-2.8278	-0.8189																			0.0388	-2.5487	0.5629	-0.4638										-0.1779	-0.5418	-1.5837	-1.0487	-0.7996	0.5874
2000/8/14	1.831	1.5748		0.1765	0.8975	0.2252	2.8653	0.6527	-3.4627	1.4109	3.4862																			-0.3103	3.6923	-1.0261	-2.1382										1.7825	2.3346	0.3831	3.028	0.7557	2.0438
2000/8/15	-1.5214	-0.4651		0.1762	1.8532	1.6854	-0.766	0.5188	-0.3261	-0.5217	-0.5319																			-0.1946	0.0742	0.9425	-2.2969										-1.0508	2.2814	-0.687	-0.147	-0.5	-0.8584
2000/8/16	1.4045	0.2336		-0.2345	2.4745	-1.8785	-0.1404	-0.9677	0.1091	-0.8741	-0.3565																			-1.6764	-1.4085	1.2138	-1.6628										0.708	0.0743	0.7686	-1.8396	-1.005	-0.5772
2000/8/17	0.1385	0.777		1.9389	-1.7045	-0.6757	-0.7027	-1.1726	0.3268	-0.2646	0.5367																			1.1499	0.3759	-1.107	-0.5831										1.0545	3.6404	-0.5339	6.4468	-0.2538	0.7257
2000/8/18	-0.8299	-0.9252		1.6715	1.8064	-0.907	-0.1415	0.3955	-1.0858	0.7958	-0.6228																			1.2544	-1.1236	-0.9328	0.4399										-0.6957	-1.0036	0.0767	-1.4085	0.5089	-0.4323
2000/8/21	2.371	4.5136		-1.1338	1.6324	1.2586	0.2835	0.5988	-0.6586	2.7193	0.2686																			1.5873	1.4394	4.4256	0.7299										0	1.8827	1.9157	0	-0.4051	1.5919
2000/8/22	-1.9074	-2.0849		-1.9495	1.6061	-2.9379	-0.3534	-2.7778	-0.8287	-2.7327	0.2679																			-2.2485	-0.8962	-3.3363	0										-1.4011	-2.5586	-2.6316	-0.3571	1.2201	-1.8519
2000/8/23	-1.5278	1.1407		-2.8655	0.2749	-1.8626	-3.0496	-2.0408	-1.1142	-1.4047	3.3838																			-2.924	-0.6029	-1.7724	-0.2899										-3.0195	-2.6258	-3.4749	-1.147	1.4063	-2.9028
2000/8/24	0	2.406		1.7459	-1.3023	-1.1862	0.951	0	0.8451	0.2671	0.6029																			1.2048	-1.4405	-0.4748	1.4535										-0.7326	-0.824	-0.8	-1.0152	1.2878	-0.1495
2000/8/25	0.7052	0.8076		0.5325	1.25	1.9208	1.8116	-0.6944	1.9553	0.444	0.0856																			-0.3968	1.4615	0.6679	0.1433										-0.1845	2.6435	0	2.1978	0.7335	1.1976
2000/8/28	1.6807	1.8937		0	1.4403	-2.3557	0	2.028	-0.8219	2.8294	3.5073																			-1.992	-0.2274	0.4739	0.4578										-1.2939	0	2.7419	1.7921	5.2427	2.3669
2000/8/29	1.9284	-0.7148		-0.5297	-0.4733	0.4825	-2.4199	0.4112	-0.0552	0.5159	0																			0	2.9635	-0.9434	3.3324										2.0599	2.5754	-1.4914	0.5634	-0.9686	0.7225
2000/8/30	-1.4865	-2.8078		-1.6568	-1.5625	-1.5606	0	-2.3891	-0.4975	-0.8554	-1.5702																			-1.4228	1.7712	-2	-0.1929										-1.6514	-0.2152	-1.3546	-3.0112	-3.633	-0.2869
2000/8/31	-4.2524	-3.8519		-0.9025	-3.1056	-3.5366	-3.574	-4.3357	-2.2778	-4.8318	-4.1982																			-0.3299	-4.9311	-2.6239	-3.3416										-3.7313	2.5881	-3.958	-1.1552	-3.9149	-5.036
2000/9/1	-2.2923	0.3082		-0.6679	0.0712	-3.287	-3.7065	-0.3655	0	-0.4533	-0.9641																			-0.2482	0.9916	-1.6966	-0.5714										-2.907	-2.8031	-2.2708	-2.1183	0.1509	-1.0606
2000/9/4	0.4399	0.6144		-0.3667	4.9822	-0.3922	-0.1571	1.5407	0.5117	-0.2732	1.7699																			2.696	2.568	0.5076	0.9195										-0.1996	1.6583	1.463	1.4925	-0.0502	-0.4594
2000/9/5	-3.6496	-3.3588		-0.7975	-0.5424	2.3622	-3.9339	-1.5173	-1.4706	-4.3836	-3.0435																			-1.252	-2.2091	-3.3333	-0.8827										-2.8	-0.0709	-2.5445	-3.6765	0.1508	-4.1538
2000/9/6	-6.0606	-1.1058		-1.2369	-1.4315	-0.8974	1.0647	-4.6222	-1.837	-1.8147	-2.2422																			0.2045	0.8283	-4.9112	1.1204										-5.144	-2.626	-3.4813	-3.8168	0.3512	-4.9759
2000/9/7	1.4516	1.3578		-0.2505	0.899	0.9056	-1.5397	1.6154	1.462	1.1673	1.7431																			1.4286	4.1822	2.1978	2.2159										3.6876	2.3324	0.4509	3.0159	0	2.7027
2000/9/8	0.9539	0.2364		-0.3139	-0.2742	1.0256	0.9053	-0.1514	0	0.8654	0.1803																			-0.5634	0.5018	-0.2151	2.1957										1.046	1.1396	1.8851	-0.3082	1.75	0.3289
2000/9/11	2.0472	1.8082		1.2594	-0.3436	0.7614	1.7129	0.2274	1.902	-1.0486	0.5401																			0.2428	-0.214	2.8017	0.0816										-0.6211	5.3521	0.7048	0.8501	2.9484	1.4754
2000/9/12	1.3889	-0.2317		0.5597	0.4828	0.6297	3.769	1.5885	1.4706	2.6012	0.1791																			0.1211	1.4296	0.5241	0.4076										0	0.7353	-0.35	0.4598	-1.7184	1.2924
2000/9/13	0.6088	1.548		0.0618	6.2457	-0.6258	-1.4683	3.8719	-0.6132	3.0047	0.5362																			-0.2016	-0.1409	0.8342	3.2476										8.75	-1.9907	1.3169	0.9916	-1.3113	1.7544
2000/9/14	-2.118	-1.6006		-1.3597	-1.6796	-2.1411	0.2353	-0.2151	-0.8413	-1.5497	-0.9778																			2.1414	-1.4114	2.6887	5.8191										-2.682	2.302	0.1733	0	0.0492	-2.3511
2000/9/15	-0.7728	0.3098		-0.7519	1.0512	-0.9009	-0.939	-0.2874	0.7353	-1.0185	-0.4488																			0.7911	-0.2863	-0.8056	1.5606										-0.7874	1.5884	-1.1246	-0.9819	0.2951	3.0498
2000/9/18	-2.4922	-2.7027		-1.0101	0.3901	-2.2078	-1.3428	-1.2248	-0.8422	0	-1.3526																			-0.7064	-2.2254	-0.5076	0										-0.1984	-3.5831	2.8871	-1.6018	-2.9426	-2.648
2000/9/19	-1.9169	-3.0952		-1.5944	-0.842	-3.9841	-5.2042	3.1364	-1.0759	-5.0514	-2.6508																			-0.4743	-6.5345	-4.4898	1.4634										-0.7952	-0.1351	-3.4864	-1.938	-3.234	-2.08
2000/9/20	1.6287	2.2932		-0.2592	0.5225	0.5533	1.3514	5.6577	0.9159	0.8867	0.939																			0.278	1.0212	0.7479	4.0865										1.4028	-0.8119	5.2863	2.8458	-3.1332	4.085
2000/9/21	-1.9231	1.1209		0	0	-2.3384	-1.3333	-1.004	0.2269	-2.0508	-0.8372																			-1.1881	-3.4215	-2.2269	6.4665										-1.9763	0.2729	-1.2552	-0.0769	-0.6469	-2.9827
2000/9/22	-1.3072	-2.3753		1.3645	0.5198	-0.1408	-2.5338	1.6903	-0.3962	-7.1785	-0.6567																			-0.4008	-1.9324	0	-7.0065										-2.4194	1.9728	-0.5085	1.9231	-3.4726	-1.7799
2000/9/25	-2.3179	-1.541		-0.7051	-5.1067	-1.1283	0.0867	-0.5984	-1.7045	-1.7186	-2.9273																			0.6841	0.4105	-0.7592	-4.362										-1.8595	2.9353	-1.6184	-0.3774	-2.4733	-1.318
2000/9/26	2.2034	1.318	229.5918	0.0646	2.7248	1.7118	1.645	-3.01	0.7514	-0.1093	1.1673																			3.1175	1.8806	1.4208	1.7073										1.2632	-5.8976	-0.9524	-0.303	2.536	0.6678
2000/9/27	1.1609	1.626	6.5015	1.4194	0.3316	1.5428	2.1295	1.3103	0.918	2.1882	1.0577																			-1.1628	3.451	0.9698	-0.2398										2.079	-0.0689	1.3986	-0.5319	1.1804	1.8242
2000/9/28	-1.6393	-0.88	-3.5853	-0.3181	-0.1983	-2.0718	-3.1693	-2.8591	-0.5117	-2.5696	0																			-0.7843	-3.7238	-1.3874	-1.4183										-2.444	-0.1378	-1.8966	-2.0626	-0.1111	-2.1173
2000/9/29	0.8333	0	8.2412	0.1276	0.9272	1.8336	1.6365	3.8542	0	4.7253	0.0951																			0.6719	1.9339	0.8658	1.5606										1.4614	0	0.5272	1.4821	2.3359	0.8319
2000/10/9	2.1488	2.5827	4.2711	-0.4461	-0.3937	1.662	1.9492	3.7787	-0.8	3.4627	0.9506																			2.4735	-2.0553	4.8283	-1.3205										-1.6461	-4.0718	2.972	-2.3059	0.0543	0.33
2000/10/10	0.4854	0.236	0.1336	2.0487	0	0.4087	1.8288	0.9103	1.0369	-0.5071	0.9416																			-1.4559	0.4036	0.5118	1.1922										2.7197	4.5324	1.6129	9.7561	4.0739	1.4803
2000/10/11	-1.2882	-0.9419	-3.2014	0.3764	-0.6588	-1.3569	0.1633	-1.7397	-0.2281	1.3252	-1.0261																			-0.8554	-1.7685	-0.7128	-1.4186										-1.0183	4.0606	-1.086	0.2867	-2.4008	-0.9724
2000/10/12	-0.6525	-1.0301	0.6431	0	-0.1989	-1.238	-0.815	3.2787	-1.2	-1.5091	-1.0368																			-0.6667	-3.6007	1.4359	0.122										-1.2346	0.5952	1.6892	0.7863	0.3209	-1.1457
2000/10/13	-0.3284	0.2402	2.0082	1.25	1.196	3.0641	0.2465	-0.3175	-1.6194	-0.8172	0.7619																			-0.908	0.5093	-0.1011	7.6736										-0.2083	-1.3807	-0.4153	-0.2128	2.5053	0
2000/10/16	-1.1532	-1.4377	-5.2796	-2.1605	-0.5253	-1.3514	0.8197	1.2739	-2.5279	-2.4717	-0.9452																			-1.753	-4.0541	3.3401	2.9412										-1.2526	2.5333	-1.4178	1.2793	2.1841	-1.9868
2000/10/17	1.1667	0.5673	0.2834	-1.5773	-1.0561	-1.5068	-0.6504	-0.8176	-0.3619	1.5839	0.3817																			-1.8654	1.0563	0.8815	-3.4725										0.4228	-0.13	2.3689	-0.4912	-1.883	-0.1689
2000/10/18	0.3295	1.0475	-2.4494	0.1923	0.1334	0.6954	-1.3912	4.629	0.4843	2.7027	1.3308																			2.0661	0.6969	1.4563	-3.9162										0	-2.2786	0.3306	2.1862	0.1037	0
2000/10/19	-0.9852	-1.4354	1.2071	-0.8957	-0.3331	-1.2431	4.3983	0.9697	-0.0602	0.8097	1.4071																			4.1296	0.4325	-1.1483	-1.3033										-0.6316	-0.1999	-1.5651	0.069	-0.4663	1.1844
2000/10/20	1.99	2.7508	1.4313	1.6785	-0.3342	1.8182	1.3514	8.1633	0.8439	-0.2008	0.2775																			-0.0778	4.6512	1.5489	-1.2005										1.4831	3.271	1.3389	0	-0.4685	0.3344
2000/10/23	1.626	1.8898	0.9407	-0.127	2.6157	0.2747	-0.4706	1.0544	1.7932	2.6157	0.1845																			-0.6615	-1.3992	1.7159	0.5346										0.2088	-0.4525	0	2.069	2.3013	-0.1667
2000/10/24	-1.12	0.1546	3.3085	-1.1443	2.2876	2.0548	-0.394	-0.1647	-0.4698	-0.1961	-0.7366																			-0.5875	-2.1703	0.0937	-0.6526										-0.4167	-0.0649	-0.6606	-3.3784	0.5112	-0.1669
2000/10/25	1.1327	1.2346	-0.0451	2.2508	5.8786	3.7584	2.1361	-2.3652	1.7699	0.2947	3.525																			3.6643	0.1706	0.5618	5.8394										1.8828	-1.2346	2.66	6.993	1.2208	2.0067
2000/10/26	-1.6	-2.2104	-0.4061	0	3.621	-1.423	-0.6197	-3.1549	-1.3913	0.0979	0.8065																			-0.4561	-1.3629	-1.3966	0										-1.232	-1.9079	-0.8907	-1.2418	0.5025	-0.4918
2000/10/27	0.3252	0.9353	-0.8156	1.8239	10.0175	-0.7874	-0.2338	1.5125	0	0.1957	-0.4444																			-0.1527	2.3316	0.5666	-3.6322										-0.6237	0.6707	-1.1438	1.7869	-2.9	-1.318
2000/10/30	1.2966	2.7027	0.4568	4.0766	10.0053	3.0423	-1.6406	-2.8653	0	1.3672	3.125																			0.956	-2.1941	2.1596	1.5744										1.6736	-2.5316	2.6446	-0.6502	-0.103	4.8414
2000/10/31	0.32	-2.2556	1.0459	1.4837	-9.9615	1.5404	-1.1914	-1.6519	-0.8818	-2.4085	-2.2511																			-0.4545	-1.2079	0.1838	-1.8788										-1.0288	0.2734	-1.7713	-3.0105	0.1546	-0.9554
2000/11/1	1.1164	1.5385	4.3654	-0.8772	6.3068	3.287	-0.4019	0.7798	0	0.5923	0.2657																			0.0381	1.048	4.5872	0.5266										0	1.3633	1.1475	-0.135	-0.5147	0.6431
2000/11/2	1.1041	-0.9091	-1.5955	4.3068	3.268	-1.1016	0.8878	1.6667	0.0593	-0.2944	-0.3534																			-0.7227	0.265	-0.1754	0.4524										2.079	0.538	-0.081	-0.4054	-0.1035	0
2000/11/3	1.248	-0.6116	1.4461	-0.7919	-6.7673	0.1238	4.56	-0.3513	-0.4742	-1.0827	0.5319																			0	-0.4405	0.1757	-0.7348										-0.4073	-2.3411	0.7299	-1.289	0.5179	-1.1182
2000/11/6	0.1541	0	1.1231	-2.6796	-9.3995	1.1125	0.153	-0.7051	-0.8934	2.1891	0.2646																			0.0766	1.6814	-0.9649	1.9102										0.818	-1.3699	0.9662	-0.0687	0.2061	0
2000/11/7	-0.7692	3.0769	0.7262	0.3515	-9.9712	-2.8117	0.382	0.1775	1.262	2.2395	-0.5277																			-1.4548	-1.0444	-0.7972	-3.5145										0	5.0694	2.3923	2.2008	3.856	0.1616
2000/11/8	-0.155	2.4627	-0.212	-0.4086	2.1767	-1.2579	-0.3044	-0.7679	1.8398	2.0952	1.5915																			-2.0979	1.1434	-0.1786	0.2914										-0.6085	-0.8592	2.8037	0.3365	6.8317	0.8065
2000/11/9	4.9689	0.2185	-2.0399	-0.8792	2.0677	4.3312	-0.229	2.8571	5.0117	-0.5597	0																			-0.2778	2.087	1.5206	-0.7264										0.8163	0	1.8939	-0.2012	3.1974	1.28
2000/11/10	10.0592	-1.3808	-0.9111	-0.8279	2.1486	-1.0989	-0.5356	-0.6944	1.4983	-0.5629	0.3481																			0.6765	0.5111	0.0881	5.9512										0.2024	-2.2667	-1.487	0.4704	2.6942	0.316
2000/11/13	3.2258	0.8106	2.8897	1.4311	-1.262	0.2469	1.1538	-0.9907	1.0388	0.6604	0.6071																			-1.6206	0.5085	2.993	6.814										1.4141	-0.4093	-0.2264	2.0067	0.481	1.1024
2000/11/14	-2.8646	0.5848	0.4255	-0.3527	-1.339	0.7389	2.8897	-0.5886	1.7857	-0.4686	-0.2586																			0	2.1079	1.6239	-2.1552										-0.3984	0.6164	0.1513	0.918	-0.1305	-0.4673
2000/11/15	0.4021	-1.1628	-0.678	0.649	0.4935	4.0342	-0.813	0.5921	-2.9771	2.2599	-0.605																			0.4419	0.3303	-1.9344	-0.3084										1.2	1.0892	-2.1903	0.065	-2.6144	0.1565
2000/11/16	2.5367	0.5147	-1.3225	1.6413	0.3683	0.235	0.2235	1.4126	-1.863	0.6446	0.5217																			0	0.9053	0	0.5303										1.3834	0.3367	4.9421	1.3636	4.0268	1.0937
2000/11/17	0.3906	-2.1946	0.2162	-2.6528	-0.2446	-1.0551	-1.487	1.567	-0.6142	-1.5554	0.7785																			-0.72	-1.4682	-0.5146	-0.2198										1.7544	2.349	0.8094	-0.7047	-1.7634	-0.6182
2000/11/20	-1.1673	1.3463	-1.2079	-1.1848	0.7357	1.1848	-0.1509	2.7429	-2.4157	-0.2788	-0.6009																			0.2417	0.4139	-0.431	1.1454										-0.3831	0.8525	6.4964	3.2258	3.2399	2.0218
2000/11/21	-0.1312	0.2214	-0.8734	0.2398	2.5563	-1.2881	2.5699	-3.0033	0.5181	1.2116	-0.2591																			-0.3617	4.9464	0.2597	0										-0.9615	0.3251	-2.1247	-1.125	-0.0424	-1.0671
2000/11/22	0.3942	5.6701	0.5286	-0.1196	2.3145	0.7117	2.874	-0.2867	0.5155	2.3941	0.4329																			-0.1614	0.1571	-0.9499	2.3519										0.1942	-0.0648	5.1821	-0.885	-0.297	0.6163
2000/11/23	-0.3927	-0.9059	0.6135	-0.2395	1.4501	-1.1779	2.8653	-0.575	-1.4245	-0.8993	-0.6897																			-1.2525	-0.7059	-0.5231	-0.9362										0.7752	-2.7237	-0.0666	-0.5102	0.0851	0.9188
2000/11/24	-6.0447	-4.6414	-3.9199	-2.0408	-1.7153	-3.8141	-3.1337	-4.6848	-1.3873	-3.8113	-2.5174																			0.2046	-4.0284	-0.9641	-2.6203										-3.8462	-2	-2.0653	-4.6795	-2.8486	-4.0971
2000/11/27	-0.4196	1.6962	-1.4506	-0.2451	-0.2327	-2.7261	-0.7908	-2.3058	0.0586	2.0755	-0.8905																			0.0817	-1.07	-1.8584	-1.191										-1	-1.2245	2.7211	0.4035	-1.3567	0.4747
2000/11/28	2.809	1.1603	5.2898	0.43	0.5248	3.1847	1.6667	2.236	0.6444	0.647	1.0782																			-1.2648	1.4143	0.541	0.8482										1.4141	2.135	0.7285	0.4019	1.1535	2.8346
2000/11/29	-0.6831	-0.7885	-2.9707	-1.3456	0.116	-1.6049	-1.7106	-1.3366	-0.1746	0.7346	1.3333																			0.0413	-0.9844	1.704	-0.3984										-0.5976	-1.8206	-3.4845	0.2668	0.4825	3.9816
2000/11/30	-0.8253	0.289	-0.8555	-2.3559	-0.2317	1.0038	1.3778	0.2463	-0.1166	-0.0912	-0.614																			-2.7261	0.1657	0.0882	0.7111										-0.6012	0.4121	-3.3379	1.8629	-0.6547	-2.0619
2000/12/1	0.6935	0.4323	1.1807	1.5873	-2.0906	0.3727	-0.6438	-0.43	0.0584	4.0146	-0.0883																			-1.6985	1.3234	1.8502	3.707										0.4032	0.4788	0.7047	-0.2613	2.4165	0.6015
2000/12/4	2.3416	2.6542	0.4039	-1.4375	0.1779	3.3416	-0.216	0.1851	-0.1167	0.3509	0.3534																			1.0799	-0.9796	0.346	-0.1702										-0.4016	1.9741	-0.6298	0.9168	1.4586	0.5979
2000/12/5	-1.3459	-0.6988	-0.8941	1.4585	1.8946	0.9581	-1.0101	1.8473	1.0514	-1.5734	-0.5282																			6.0684	0.5771	1.1207	-0.5968										-0.6048	-0.534	1.1972	0.3245	-0.2114	-1.1887
2000/12/6	-1.7735	-2.2519	-1.9396	-0.875	-1.3945	-1.7794	-2.1137	-1.451	0.8671	-1.2433	-0.885																			-0.282	-1.8033	-0.682	2.916										-1.217	-3.3557	-2.1573	-2.9107	0.2119	-2.5564
2000/12/7	-0.6944	-0.6479	-0.23	-0.6305	-1.4143	0.3623	-0.8935	-1.3497	-1.3181	-1.1691	-0.625																			-1.6162	-1.6694	-0.1717	-0.0833										-0.4107	-2.5694	-1.138	-0.1999	-2.0296	0.463
2000/12/8	0.2797	0	-0.4149	1.0787	-1.9127	0.8424	-0.4508	0.1244	1.6841	-0.455	1.0782																			0.6982	-0.3396	-1.1178	0.8757										0.4124	0.7128	-0.5036	-0.3338	0.3453	-0.768
2000/12/11	-3.2078	-2.6812	-3.2407	-1.0044	1.3406	1.5513	-2.4906	-2.9814	-1.6562	-1.4625	-1.4222																			-0.7749	-2.0443	-1.3043	1.3642										-2.0534	-2.3355	-2.6753	-1.7415	-0.6452	-1.7028
2000/12/12	2.8818	1.2658	0.8134	1.3951	0.1804	0	0.774	2.4328	0.2904	1.2059	1.0821																			-0.7398	0.4348	0.4405	1.0604										0.2096	1.4493	3.4918	1.636	-0.4329	0.6299
2000/12/13	5.042	0.1471	-0.8068	-1.0632	1.5006	-1.5276	1.3057	1.375	0.1737	-0.6416	0.7136																			-0.4141	1.3853	3.3333	1.5738										-0.4184	-0.2143	-0.8615	0.3353	1.3043	-0.1565
2000/12/14	-1.7333	0.0734	2.0574	1.1378	-0.7096	-1.432	-2.1228	-0.3699	1.5607	-1.845	-0.5314																			1.4553	-0.6832	-0.2547	1.3508										-0.4202	0.0716	2.5437	1.0695	-1.2017	1.0972
2000/12/15	-1.2212	-0.9538	-0.1875	0	-0.4765	-2.1792	-0.1549	-1.4233	-0.683	-0.094	-0.4452																			1.8443	-1.6337	0.5106	-0.4312										-0.6329	1.4306	-1.2403	-1.0582	0.3475	-1.2403
2000/12/18	-0.2747	1.1111	1.9258	2	-0.6583	0.495	2.405	0.8161	0.1146	-0.5644	0.1789																			-1.6499	-0.8741	3.7257	-5.315										-0.2123	-0.9168	0.314	0.2005	-0.8658	0.7849
2000/12/19	-0.551	-0.1465	0.7373	-1.1029	-0.3614	-0.2463	-0.1515	0.6849	0.9159	1.1353	0																			-0.4501	2.1164	-0.8163	6.1538										0.4255	1.0676	0.3912	1.9346	4.3668	0.3115
2000/12/20	0.554	1.6875	0.9607	0.3717	-0.1814	-0.1235	4.0971	2.7829	-0.1702	0.5613	0.625																			0.2055	5.1813	-1.2346	3.7211										0.4237	0.5634	3.0398	0.2618	0.4603	0.6211
2000/12/21	-0.551	0.1443	-0.3172	0.0617	-0.1817	0.8653	-0.1458	-0.8424	0.0568	0.186	1.1535																			2.0509	-0.7389	0.8333	4.7961										0.211	-0.2101	1.3616	-0.2611	1.1245	-0.9259
2000/12/22	0.6925	0.7925	-1.3182	-1.4189	-0.7282	-0.4902	-1.2409	2.1238	0.2839	1.1142	-0.5263																			-1.9293	-1.2407	0.1653	-7.027										-1.0526	-1.7544	1.8657	0.7199	-0.0412	-1.0903
2000/12/25	-1.1004	0.5004	-2.3491	-0.6258	0.8557	-1.2315	0.2217	2.0202	-0.6229	-1.5611	2.2928																			-0.8197	-2.0101	0.6601	-6.7829	216.3462									-0.8511	1.2857	-0.8059	1.0396	0.0412	0.1575
2000/12/26	3.1989	0.1422	1.5566	-0.063	2.6667	2.2444	0	-1.1066	0.114	-0.653	0.6034																			0.7851	0.6838	1.6393	-0.6237	1.2158									0	2.5388	0.2954	-1.2862	-2.7595	0.6289
2000/12/27	-2.6954	-0.9943	-1.3005	2.7725	0.1771	-1.0976	-2.3599	-1.0601	-1.7075	-1.5962	-1.2853																			0.41	-1.0187	-1.9355	0	-0.0429									-0.2146	-1.8569	0.6627	-3.127	-0.6777	0.625
2000/12/28	0.554	-0.1435	0	0.3066	-0.0589	1.1097	-1.435	0.7143	1.6213	0.2863	0.0868																			-2.8175	-1.0292	-6.6612	-0.3766	-2.1459									0.4301	-0.1402	4.6086	-0.9415	-2.1322	0.1553
2000/12/29	0.9642	0.5029	2.0235	-0.7946	0	0.9756	0.9195	1.0638	-0.2279	0.7612	0.5204																			0.8403	0.6066	-5.4626	2.9399	2.193									2.1413	-0.3509	1.1189	0.3394	2.0479	0.9302
2001/1/2	2.1828	1.0722	3.2288	-0.1232	-0.7075	1.57	1.8983	1.9298	-1.1422	0.8499	0.8628																			1.1667	1.9811	9.0401	-2.8968	0.6438									1.0482	1.9718	0.899	2.571	0.3416	2.9186
2001/1/3	0.1335	1.4851	0.849	0.3085	0.3563	-0.3567	0.9687	0.6885	0.9821	1.2172	-0.1711																			0.9061	1.7736	0	-0.8403	3.5394									0.8299	0.4834	-0.2056	0.9235	-1.4894	0.7463
2001/1/4	0.8	-0.7666	-1.3292	-1.2915	4.3787	4.4153	0.2214	0.9117	1.373	0.4625	1.7995																			0.2041	-0.9129	0	-1.0593	-0.9061									1.0288	0.6873	4.2582	0.9804	0.6479	-0.7407
2001/1/5	0.5291	3.2303	1.392	0.1869	1.9841	0.8	-0.7364	0	-0.4515	0.8287	1.8519																			2.8513	0.1675	0	0.2141	0.0831									-0.2037	-0.0683	2.9644	-0.6472	-1.7167	0.597
2001/1/8	-3.1579	0.2721	-1.9929	-4.5398	-1.5008	0	-2.4481	-4.2349	-1.1905	1.5525	1.6529																			-1.0693	-2.2575	0	2.735	-3.0731									0.8163	-2.6639	-4.1587	-2.2801	0.8734	3.4125
2001/1/9	-0.4076	-1.3569	4.338	-9.9674	0.1693	-3.7415	-1.597	1.4151	-1.0901	-0.8094	-0.8943																			1.6413	2.2241	-7.5797	-0.9983	1.4996									0.2024	-0.7018	1.1348	1.4667	-0.8658	0.5739
2001/1/10	1.6371	1.7882	-0.1732	3.6179	0.9577	0.3534	-0.0773	2.0349	0.29	1.6319	0.3281																			-1.3391	0.5021	1.2116	1.2605	0.4643									0.404	1.2721	0.9901	0.657	-0.8734	1.1412
2001/1/11	0.4027	-1.3514	0.3905	-1.1173	6.8638	-1.1737	-1.7788	-0.3989	-0.4049	-0.8921	-1.1447																			-1.4371	2.9142	-1.0129	-0.2075	-1.0504									1.006	0.8374	-1.7647	3.7859	-3.6123	2.1157
2001/1/12	1.4706	-1.6438	-2.0743	0.9887	0	0.3563	-0.2362	-1.8879	0.3484	-1.7102	-1.8197																			-0.567	-0.4854	0.4651	-1.8711	0									0	-0.5536	-1.8629	-1.4465	-2.4223	-0.4144
2001/1/15	-1.8445	-2.9248	-3.4422	-5.1748	-6.1619	-2.3669	-1.6575	-4.9563	-5.9028	-3.3883	-1.3479																			1.3035	0.3252	-3.1481	-4.2373	-2.6752									-2.7888	-3.2707	-4.4746	-3.7652	1.6393	-4.577
2001/1/16	2.8188	-0.0717	-0.1371	-1.1799	-0.6121	0.4848	1.2841	0	0.861	0.2844	0.427																			0	0.4862	3.2505	-0.0885	-0.0873									3.6885	0.7194	2.2001	0	-0.6912	7.2674
2001/1/17	1.1749	-1.2922	-1.5561	-1.4179	-0.28	-0.7238	1.3471	0.9202	-0.061	-1.3233	0																			-0.2815	-0.9677	-2.037	1.3729	-0.4367									0	-1.2143	-1.3194	-2.0557	1.1601	-0.542
2001/1/18	0.9032	2.0364	0.6044	0.1514	-4.0427	0.486	-0.5473	0.304	-0.2441	0.5747	-0.1701																			-1.6129	-0.4886	-0.7561	0.0437	1.1404									-0.5929	-0.1446	3.8001	0.6093	1.7431	-0.2725
2001/1/19	3.1969	0.784	1.2939	2.192	1.5214	0.9674	1.7296	2.0606	1.3456	1.619	1.1925																			1.5574	0.6547	0	2.6201	1.301									0.1988	0.6517	-0.2034	0.8748	1.6682	-0.2732
2001/2/5	0.1239	-3.3239	-4.4708	-0.1479	-3.1124	0	-3.1685	-2.9097	0	-1.9681	-1.8519																			-5.6094	-1.1382	-0.7619	-2.1277	-1.5411									1.3889	-3.2374	-4.3478	-1.8679	-4.3902	-3.4247
2001/2/6	-1.1139	-1.1704	-2.6743	-2.2963	0.4164	-3.1138	-1.9154	-0.9174	-5.9143	-1.5296	0.6861																			-10.0043	-1.398	-0.096	-2.6522	-4.3478									0.1957	-1.5613	-2.2017	-2.4473	-2.6902	0.9929
2001/2/7	0.7509	-1.2583	-2.6497	0.7582	-1.0664	-1.1125	0.6509	-0.6173	0.3207	-1.2621	-1.448																			-9.9762	-1.3344	1.0567	1.5185	0									0.7812	0.3776	1.0893	-2.0209	-1.0963	-1.5449
2001/2/8	-4.5963	-2.3238	-0.8065	-1.6554	-2.8743	-2.875	-4.4462	-2.4845	-4.0921	-1.6716	-1.5557																			-1.1082	-1.6061	-0.2852	0	-1.1364									-1.938	-2.8593	-4.2385	-2.276	-6.0241	-2.7104
2001/2/9	0.7812	2.4559	1.5752	0.0765	-3.4525	4.1184	0.7614	3.5669	3.0667	1.1	0.5268																			0.9072	1.4605	2.3832	-0.5719	2.2069									0.1976	1.0844	1.5754	1.7467	2.5641	1.6129
2001/2/12	-0.3876	0.2247	0	0.4587	4.1507	1.2361	-2.183	-0.369	-1.6818	0	-0.6114																			-2.7499	-0.7621	-0.3724	-3.3186	-0.135									0	-0.1533	3.1019	-2.6466	0.15	1.443
2001/2/13	0.3891	-0.8221	0.2501	0.3044	0	-1.4652	1.4592	0.1235	-0.6579	-0.0989	0.4394																			-1.4138	0.5119	1.5888	3.1579	-0.9009									-0.3945	1.3047	1.6476	0.5143	0.1498	-1.2802
2001/2/14	-1.0336	0.4521	0.7984	2.2003	0	-0.9913	0.6768	2.3428	-0.3311	-0.297	0																			-2.096	0.1698	0.276	1.9965	0.3182									-0.396	0.3788	0.2819	1.0234	0.9472	1.1527
2001/2/15	-3.5248	-1.0503	-1.2376	-1.7817	-0.1839	-1.2516	-2.0168	-1.3253	-0.9967	0.3972	-0.35																			-3.0986	-1.6949	-2.2018	-1.2614	0.1359									0.1988	-0.9057	-0.9136	-0.2171	-0.2469	-1.2821
2001/2/16	-0.1353	0	-0.6516	-1.6629	-1.2285	0.1267	1.801	-0.3663	0.3356	0	-0.6146																			-3.314	-0.6897	-3.4709	-0.3965	-0.4525									-0.9921	-0.3046	-0.6383	2.9732	-0.495	-1.1544
2001/2/19	-0.4065	1.2889	0.8073	0.3075	4.2289	-1.1392	2.9486	0.7353	0.6689	0.7913	0.8834																			1.383	1.7361	-0.1944	1.4595	1.2727									0	1.2223	1.0707	-0.0704	3.4826	0.5839
2001/2/20	0.9524	-1.1976	-0.951	-0.5364	-0.4773	0.128	-0.491	2.9805	-0.4651	-0.9814	-1.0508																			0.8304	-1.4505	-3.1159	1.3514	-0.5835									-1.2024	-1.1321	-0.4237	-2.0437	1.8269	-1.3062
2001/2/21	-3.3693	-4.2424	-4.0424	-6.4715	-1.0791	-4.2199	-6.9079	0.4135	-1.1348	-2.0813	-0.9735																			0.2941	-1.9048	-1.7085	-1.2903	0									-1.217	-3.8168	-3.1915	-1.8705	-3.0217	-2.9412
2001/2/22	-0.2789	0.6329	-1.4745	-4.0362	-0.7879	-4.8064	-1.9435	0	-0.8778	-1.7206	0.0894																			-2.9326	-0.4413	1.4315	-0.1307	1.6253									-0.8214	0	2.4176	-0.2199	-1.1685	-0.4545
2001/2/23	-4.0559	2.044	2.2448	1.3734	0.1222	0.9818	-4.5946	0	1.8392	2.4717	0.8929																			-0.5438	-1.1525	1.4113	0.349	1.2883									1.4493	7.1429	2.1459	1.4695	1.9704	2.2831
2001/2/26	2.4781	1.6179	1.3068	1.0161	4.3929	-1.6667	2.9273	1.1765	0.2676	1.9095	1.0619																			5.2855	1.9731	0.497	-0.0435	-0.5263									1.6327	1.4815	3.4314	1.3758	0.9662	2.2321
2001/2/27	0.8535	0.0758	0.0516	2.5985	4.1496	-1.8362	-0.8257	0.5233	0.4003	2.3669	0.2627																			0.4039	0.2639	0.6924	0.0435	0.6614									-0.8032	0.5839	0.2708	0.7143	0.4785	-0.4367
2001/2/28	-2.1157	0	-0.9799	0.4902	-0.8418	3.8849	-1.1101	-0.9254	-0.1329	-0.3854	-0.4367																			-0.6897	-0.8772	-0.0982	0	-0.1752									-0.2024	-1.0885	-0.7427	0.7092	0.5714	-0.4386
2001/3/1	1.8732	-0.1515	1.6146	-0.8943	0.4527	-1.662	3.4612	2.3935	-0.1996	-0.1934	0																			-0.7523	-0.177	-0.7866	-0.4783	0.4827									0.2028	0.807	2.1769	0.1408	1.2784	1.0279
2001/3/2	1.4144	1.2898	1.999	3.7736	-0.8451	0.4225	0.9042	0.6271	-0.5333	0.2907	0.7018																			0.1166	1.6844	1.7839	-0.1311	0.0873									1.6194	1.0917	-0.3329	3.5162	1.3558	0.2907
2001/3/5	0.4184	0	-0.7035	0.3953	-1.8182	-0.4208	-0.5376	-1.6997	-0.4021	-1.256	0.5226																			-1.3978	-0.7847	-0.5842	0.8311	-0.3927									-0.3984	0.432	-0.9352	-0.8152	-1.7528	-1.0145
2001/3/6	-0.8333	-0.7491	0.253	0.0787	0.6366	-0.8451	0.3604	1.8444	0.6057	0.2935	-0.6066																			-0.4135	-0.5272	1.665	0.2169	0.9636									0.2	0.1434	1.8206	-1.3014	2.0188	0.2928
2001/3/7	0.1401	0.1509	-0.5553	-0.3147	-0.23	0.7102	0.6284	-0.6791	0	-0.0976	-0.8718																			0.3559	0.9717	0.9634	1.0823	-0.6508									0	-0.6442	-1.1921	0.6246	0.092	1.0219
2001/3/8	0.5594	1.1304	-2.0812	-0.5525	1.6715	-0.2821	2.2302	-0.8547	0.6689	0.1953	0.5277																			1.5957	0.8749	-0.5725	2.9122	0									-0.3992	0	-0.134	1.1724	-0.092	0.7225
2001/3/9	-0.4172	0.149	0.2592	0.7143	-1.0204	0.2829	-0.7853	-0.1149	2.4585	-0.3899	-0.5249																			1.2798	0.5204	-0.5758	0.6242	1.31									-0.6012	0	-1.0067	0.0682	-0.4142	-1.2912
2001/3/12	0.838	-0.5952	3.0507	-0.7092	0	-0.7052	1.0554	0.5178	-0.7782	0.9785	-0.3518																			-1.8955	-1.6393	-1.3514	-0.9512	0.9483									-0.8065	2.5937	0.2712	-0.9537	-0.3235	-1.1628
2001/3/13	-1.5235	0.8982	1.8565	-1.5079	2.5773	2.2727	-1.1314	-2.1179	-0.6536	0	-0.4413																			-1.6979	-0.7018	1.7613	-0.2505	0.1281									0.2033	-1.3343	-0.3381	-1.0316	0.6027	-0.8824
2001/3/14	0.9845	0.1484	-0.2956	-0.1612	-1.1725	-0.1389	3.257	1.462	0.5263	0.7752	0.9752																			0.6552	1.9435	1.7308	-0.0419	0.4691									0.2028	0	2.9172	0.0695	0.3687	0.8902
2001/3/15	0.2786	-0.4444	0.1482	0	0.9605	-0.8345	0.5968	-0.2882	0.3272	-0.1923	1.4047																			-0.1183	-0.8666	0.4726	0.0838	0.0424									0.2024	0.9964	-0.2637	0.3472	-1.9743	0.5882
2001/3/16	2.6389	-0.8929	0	0.8878	-0.7275	-0.4208	0.1695	1.6763	-0.2609	-1.0597	0																			2.3104	-0.6993	-0.6585	-0.2092	-1.5698									1.2121	0.3524	1.0575	-1.3841	0.281	-0.731
2001/3/19	0.406	1.2763	1.1347	6.48	0.2255	-0.1408	0.6768	3.5247	0.7848	0.4869	2.1645																			-0.6948	0.4401	0.5682	0.587	0									1.3972	0.4916	0.7194	0	0.1401	1.3255
2001/3/20	0.1348	0.5189	-0.0488	1.2772	2.0247	2.6798	1.6807	0.1098	2.0766	1.8411	-0.0847																			-0.1166	2.1911	-0.2825	0.2501	-0.6466									0.1969	2.1663	0.0649	0.8421	1.9123	1.1628
2001/3/21	0.2692	0	-0.7809	-0.4451	0.2205	0.1374	0.2479	-0.3291	-0.8264	0.0951	-0.2545																			-0.1168	1.0292	0.3777	0.2495	-0.2169									0.7859	0.0684	0.0649	0.9743	0.2288	1.1494
2001/3/22	1.3423	0.9587	2.0659	-0.149	-0.275	2.0576	-3.1327	-0.7705	0.5128	0.7605	2.2109																			1.1105	-0.0849	4.4214	-0.0415	0.3913									1.3645	0.8886	0.1946	0.3446	-0.5936	0.5682
2001/3/23	-3.0464	-2.4105	-1.3976	-2.3881	-1.7099	-2.5538	2.7234	0	1.0842	-0.0943	4.8253																			1.3295	-1.4444	-2.7027	-0.6224	-1.256									-2.3077	-2.7778	-3.4304	-1.9231	-0.7809	-2.6836
2001/3/26	1.5027	1.8713	3.5679	2.0642	2.0202	1.1034	0.3314	0.9429	2.8391	1.4164	1.5873																			-0.1711	1.5517	3.3333	1.0438	1.7544									1.1811	0	1.2735	1.7507	1.6204	1.7417
2001/3/27	1.4805	-0.147	0.2832	0.0749	0.5501	0.6821	-0.2477	2.1429	0.9202	0.0931	-0.1563																			2.3429	1.6129	-1.4337	1.2397	3.5776									0	3.554	0.5295	1.9959	0.3645	0.2853
2001/3/28	-0.3979	0.8094	0.8471	2.4701	-0.6018	0.9485	-0.2483	-1.0221	-0.7295	-0.6512	-0.313																			-0.6142	-0.7519	-1.0909	-0.6531	-0.6658									-0.5837	0.7402	-0.4608	-0.4723	0.9986	-0.4267
2001/3/29	-1.4647	-0.219	-0.9333	0.6574	0	-1.0738	-0.083	-0.0543	-0.6124	-0.3745	0.3925																			-2.809	-0.5051	-1.7463	-0.986	0									-0.3914	-0.334	-0.5291	-1.1525	0.809	0.2857
2001/3/30	1.0811	0	-1.4131	2.9028	3.9626	-0.6784	-1.0797	0.0544	-1.2323	-0.282	-0.9382																			-0.8671	0.5922	0.5613	3.6515	0									0.3929	-0.134	0.8644	1.3717	-0.4458	1.1396
2001/4/2	0	1.5362	0.0956	0	1.1117	-0.4098	3.2746	-0.5435	-0.1248	0	-0.7103																			0.5831	-0.3364	4.186	0	4.5245									0.9785	0.2013	5.9987	0.5413	0.2687	0.8451
2001/4/3	-1.2032	-0.3602	-2.9594	-0.4231	-0.733	1.0974	-0.813	-0.9836	0.1874	1.0368	0.7154																			-0.058	-0.7595	2.5	-1.3611	1.0421									0.5814	-1.0717	0.7463	-0.7402	-0.6253	1.9553
2001/4/4	-0.406	-1.9523	-2.607	-3.2578	-0.8966	-2.3066	-0.1639	-0.4967	-2.182	-2.7052	-2.9203																			-1.6821	-1.3605	-2.7875	-2.0698	-2.856									-1.5414	-1.828	-3.0247	-2.3051	-1.1236	-1.3699
2001/4/5	3.2609	0.6637	0.404	0.5857	1.0112	0.4167	0.3284	0.721	0.2549	0.4794	1.1382																			-0.413	0.9483	1.0753	1.0361	2.7766									0.3914	2	3.1827	2.7759	0.3182	0.9722
2001/4/6	-1.1842	-0.7326	0.8048	-1.0189	2.1344	-0.8299	0.7365	-0.7159	-0.5086	-0.5725	-1.1254																			-1.1848	0	-2.305	-0.4922	-0.4796									0	-0.3381	0.3085	1.2829	-0.7703	-1.1004
2001/4/9	0.5326	0.4428	-1.1976	1.1765	-1.935	0.1395	-0.3249	1.4975	-1.0224	-0.096	0																			-1.7386	0.0854	0.363	0.1649	1.0442									-0.1949	0.7463	0.861	2.1333	1.7352	-0.5563
2001/4/10	1.9868	-0.2204	1.7677	0.218	1.105	0.4178	1.467	0.3825	0.4519	0.6724	1.5447																			0	0.256	0.9042	-0.4938	-0.0397									0.3906	1.0101	-0.7317	-0.2611	0.6284	0.2797
2001/4/11	-0.5195	1.6937	-1.1911	-0.7977	2.9664	0.2774	2.3293	0.3811	1.5424	0.3817	-0.4003																			5.4301	0.5957	-0.1792	0.4136	0.3976									1.3619	-0.3333	-0.6757	-0.4581	-0.9813	1.1158
2001/4/12	-1.5666	-0.5069	0.452	2.4123	0.9856	-0.9682	1.1774	-0.8134	-0.5696	0.2852	-0.2412																			-1.7361	1.269	0.1795	0	1.3861									-0.7678	-0.3344	0.1855	-0.789	0.2252	-1.5172
2001/4/13	0.1326	1.2373	-0.05	1.9986	0.2252	0.2793	0.8534	0.4374	-0.7638	0.4739	1.1281																			-1.4134	-0.6683	0	0.1236	0.1953									0.3868	0.0671	-0.1235	0.1988	1.1236	0
2001/4/16	-1.0596	1.4378	0.4502	8.4675	-1.6479	-0.5571	1.5385	3.6473	3.5279	1.4151	1.5139																			-0.5376	0.6728	3.4946	3.9901	2.4561									-0.1927	2.2133	-1.4833	0.7275	1.3333	0.7003
2001/4/17	-0.5355	0.2835	4.4323	0.9032	3.0465	0.1401	1.0606	-0.2101	-0.3098	-0.093	-1.7268																			0.9009	-1.1696	0.1732	1.3449	1.4079									0.3861	0.1969	-5.207	-1.5102	2.193	0.1391
2001/4/18	0.5384	-0.4947	0.3815	-3.0691	2.5868	0	-2.9235	-1.7368	-0.9323	-0.9311	-1.1981																			-0.119	0.1691	-2.6793	6.9477	0.4128									3.4615	-0.9823	-0.6618	-1	1.7167	0.1389
2001/4/19	0	-1.1364	-0.8076	2.7045	-0.9366	0.6993	1.0039	1.2319	-1.0038	2.3496	1.8593																			-1.7282	-0.4219	0.7993	1.2409	0.4484									-1.1152	-0.9259	-0.1332	0.6061	-0.2954	-1.2483
2001/4/20	-2.5435	-0.5747	-1.1015	-3.5967	-3.3455	-1.5278	0.7645	-2.4339	-0.8238	-2.0202	-2.2222																			0.6671	0.339	-0.1762	-3.2084	-3.2738									-2.6316	-0.2003	0.0667	-0.8701	-2.2852	-1.264
2001/4/23	-0.9615	0	0.7264	-0.4664	-2.8593	-1.1283	4.4765	0.0542	-0.9585	-0.5623	3.8961																			1.0241	-3.7162	0.353	-2.1229	-2.3077									0.3861	-0.1338	-0.6667	-1.0128	1.5591	-1.2802
2001/4/24	0.6935	0.3613	-0.7692	0.2677	-1.7041	0.5706	0.2179	-0.271	0.129	3.5815	0.3125																			1.3715	1.3158	1.6711	-0.9132	1.6929									-0.1923	2.7461	1.3423	2.5239	1.4072	0
2001/4/25	-1.9284	-2.8078	-2.5194	-4.0053	0	-2.1277	-2.1739	-1.3587	-2.7062	-0.8189	-2.3364																			-1.8235	-0.4329	-2.4221	-2.4578	-3.9876									-2.3121	7.5619	-1.5232	-2.3952	-1.1775	-1.7291
2001/4/26	-0.5618	-2.0741	-1.2425	-2.573	-4.3341	-1.4493	-1.4815	-1.3223	1.5894	-1.8349	-0.2392																			-0.5992	-0.087	-0.8865	1.8898	-2.5									-0.9862	-5.4545	-2.6227	0.818	-1.234	-0.5865
2001/4/27	0.9887	0.6808	0.2516	1.4989	-0.8237	1.3235	2.1805	0.335	0.5215	0	0																			-0.4219	-1.3925	3.1306	0.4637	2.5641									0.5976	0.641	-1.2431	-0.2732	0.6032	0.4425
2001/4/30	-0.2797	0.5259	1.4558	-0.8439	1.8272	-0.4354	2.4283	-0.2782	0.3243	0.8411	-0.7194																			-0.4237	-0.5296	-0.3469	1.0769	2.0161									0	1.9108	-0.7692	-0.274	0.8565	-0.7342
2001/5/8	0	0.4484	-0.4453	2.0567	-0.0816	0.5831	-0.2155	1.8973	-0.2586	1.7609	0.5636																			-0.1216	0.7986	-0.6092	0.6469	2.8063									0.396	7.625	3.4531	1.9918	0.1274	1.6272
2001/5/9	0.7013	0.5208	-0.5964	-2.0848	-0.5714	-1.3043	6.1915	-0.2738	1.1666	3.0055	1.4412																			-0.3043	2.993	1.3135	0.189	-1.1918									-0.3945	1.5679	1.9755	1.0101	0	-0.2911
2001/5/10	-0.1393	0	0.5	2.484	-0.4105	2.79	0.678	1.0434	0.1922	0.2653	0.6314																			-0.8547	-0.6838	-1.2965	0.9434	0.8171									-0.198	-1.6581	-0.1336	0	0.8906	0.438
2001/5/11	0.4184	2.0725	0.995	2.5623	1.7312	-0.5714	3.569	1.087	-0.8951	-0.1764	2.6667																			0.3695	1.6351	1.1384	0.0374	-0.8105									0	1.9186	-0.3344	2.8	1.5132	0.436
2001/5/14	1.1111	0.7252	1.6256	0.3376	-0.7293	-0.431	0.9753	0.5376	5.2903	3.3569	3.9725																			3.681	9.9915	6.7532	2.5785	0.7782									2.5794	-0.3993	-1.0067	0.454	0.1656	0.1447
2001/5/15	0	-0.6479	-0.824	-0.6057	-0.898	4.6176	0	1.1765	-1.2868	-0.2564	0.2939																			0.8284	0.8468	0.0811	0.1093	1.7375									-0.9671	4.6964	2.3729	0.581	-0.4134	0.1445
2001/5/16	-0.6868	0.5072	0.6354	-1.151	0.3295	0.1379	-0.322	-0.2114	0.3724	-1.6281	-1.0989																			-0.2347	-1.2214	-1.1345	-2.4381	-0.1898									-0.3906	-0.0547	-0.0662	-0.6418	-0.4151	1.5873
2001/5/17	-0.1383	1.442	-1.4085	-0.4795	-0.4926	-2.2039	-2.1964	2.1497	0.2474	-0.784	-0.963																			-1.4706	0.6182	-2.459	-0.4849	0.2662									-0.7843	2.7915	-1.7893	-0.8398	1.4589	0.8523
2001/5/18	-0.277	1.919	0.936	-0.4129	0.33	0.5634	6.3408	-1.3062	1.2338	-0.0878	0.7479																			-1.3134	1.0753	1.0924	-0.1874	6.3709									0.7905	0.5325	-0.6748	0.3257	1.0682	-0.2817
2001/5/21	1.25	3.696	1.8546	1.0366	-0.5757	0.4202	0.6211	-1.5441	0	-0.2636	0.8909																			-0.1815	-1.3678	-0.9975	1.089	0.8913									-0.5882	0.3178	0.3397	3.2468	3.252	-0.8475
2001/5/22	-0.4115	2.8917	-0.9104	-1.8468	2.1505	2.0921	1.6667	0.5975	0.5484	-1.2335	-1.9132																			0.6061	-0.7704	0.7557	0.0743	2.4735									-0.3945	-1.056	-0.8125	0	0	0.1425
2001/5/23	-0.551	-0.0654	-1.8859	-0.8362	-0.8097	-0.8197	1.5179	-1.4848	-1.0303	-0.9813	-1.2753																			-1.2651	-1.6304	-1.3333	-0.4083	-0.3448									-0.5941	-0.6403	-1.1604	-1.9497	-0.6299	-1.5647
2001/5/24	-1.2465	1.0464	0.3943	0	-0.8163	2.2039	-0.7177	-0.5275	-0.6124	1.6216	0																			-0.5491	-1.6575	-1.4358	0.7454	-1.9031									-0.1992	1.5038	2.0718	5.3881	0.7924	0.8671
2001/5/25	0.4208	-2.5243	-1.08	1.4758	-0.0823	-0.2695	-1.5663	-0.6818	-0.801	-0.4433	-0.3799																			0.3067	4.1734	-0.5998	-2.5157	-0.2822									0.1996	0	-0.8119	0.9738	-1.3758	1.0029
2001/5/28	-1.676	1.1288	-0.9926	-0.6233	-0.2471	-2.4324	-2.5704	0.8391	-1.8634	-1.5138	-0.3814																			-0.4281	0	0.9483	-3.2258	-0.9551									-1.7928	-1.5873	-2.0464	-1.0247	0	0.2837
2001/5/29	1.5625	-0.197	0.5013	2.7178	-6.7713	-0.554	0.1256	0.7564	0.3165	0.6329	0.536																			1.0442	-3.2357	-0.3416	1.9608	0.5357									0.2028	-2.8495	0.6267	-0.4263	-0.6776	-1.1315
2001/5/30	0	1.8421	1.9451	0.9498	-1.5943	0.5571	-2.0075	0.8258	3.1546	1.5274	2.2848																			0	0.5573	1.0283	3.1923	2.2735									1.8219	1.8262	1.7301	1.3456	0.321	0.7153
2001/5/31	-0.6993	2.9716	0	0.2016	0.6301	-0.277	5.4417	-0.5212	0.0612	-0.9735	-1.0424																			-0.9119	-0.5542	-0.1696	0.5591	0.0347		104.1667							-0.994	1.9565	1.7007	-0.6639	3.16	0.4261
2001/6/1	0.2817	0.4391	0.2446	1.4755	-1.0733	-0.5556	-0.9715	-0.8234	0.7335	0.7149	-0.6772																			1.2285	1.035	1.6992	-0.6672	-1.9792		3.1837							1.4056	-1.3326	1.6054	-0.243	-0.5428	1.8388
2001/6/4	1.8258	0	2.7818	1.0575	-6.5099	2.7933	-2.3912	-0.8302	2.6092	1.5084	1.5152																			1.335	1.2608	1.5038	0.5597	-1.5232		2.8481							0.396	-1.5667	-0.7242	1.7052	-1.4425	1.25
2001/6/5	1.7931	-1.624	-0.1899	-0.8502	-1.2573	10.0543	0.9422	2.207	-0.1183	0.1748	0.7463																			-0.8383	0	-1.2346	-0.1113	0.3957		0.1538							-0.3945	0.7684	-0.5305	-1.1976	1.5427	0
2001/6/6	-0.4065	1.2063	1.8078	2.9024	-0.2938	-2.0988	-1.7424	-1.0424	1.8946	2.5528	1.7778																			-0.6643	-0.0778	1.3333	-0.4458	-0.4658		2.765							0.198	2.5054	0.6667	-1.6364	2.0257	-2.0576
2001/6/7	0.5442	0.3764	-1.215	-0.7692	0.5894	-1.1349	-2.0899	0.5267	-1.2202	-1.5451	-1.8195																			-0.5471	-1.4798	-0.6579	-0.4478	1.6919		0							-0.7905	-0.9033	-1.3907	-0.1848	0.0382	0.1401
2001/6/8	-1.0825	-1.4375	-1.1826	-1.938	-0.0977	4.7194	1.423	-1.1228	0.5882	-0.959	0.6672																			-0.3667	1.502	0.3311	4.9475	-1.3097		0.2242							-0.3984	-1.6086	-0.2686	0.1235	0.1908	-1.1189
2001/6/11	0.5472	0.1268	3.3988	-1.7787	-0.9775	-0.4872	-2.3597	-0.3028	0.6433	2.0246	1.8409																			0	1.0903	3.0528	-0.1429	-1.7217		0.5966							0.2	-1.0354	-0.8081	0	1.2952	0.7072
2001/6/12	0.8163	1.2666	1.8519	1.6097	-0.9872	-0.2448	0	-0.1519	-0.9878	1.8119	0																			-1.227	2.7735	0.4804	1.3948	0.219		3.6323							0	0.5507	1.833	5.1171	-2.2189	0.1404
2001/6/13	1.3495	3.8149	0.7727	-0.33	1.7946	-0.6135	0	1.597	0.5282	0.5932	3.3984																			0.3727	-0.9745	0.8765	0.1764	2.3671		-0.7153							0.1996	2.4096	0.8667	0.7625	0	0.4208
2001/6/14	-2.1305	-3.8554	-2.8417	-2.3841	-0.1959	-2.2222	1.3063	-1.3473	0.4086	-2.5274	-3.5664																			-1.1139	-2.7252	-0.4739	-1.1268	-2.4191		0.6484							0.5976	-3.2086	0.7931	-3.5506	-4.2308	-1.8156
2001/6/15	0.9524	5.2005	4.7354	-0.1357	0.7851	0	-5.029	0.607	2.1663	1.9015	2.248																			0.438	0.2335	0	0.463	1.8957		2.1475							0	1.3812	2.1639	2.1726	2.008	0.8535
2001/6/18	0.9434	-2.978	-2.4823	-3.3288	-1.2658	0.1263	-4.1412	-3.0166	-1.7192	-1.7812	-2.6241																			-1.6199	-2.9503	1.4286	-1.2761	-1.8962		-1.8921							0	-5.9401	-3.0809	-3.9575	-2.8346	1.6925
2001/6/19	0.1335	0	-0.8636	0.6325	1.2821	1.3871	-0.3541	-1.0109	-0.9329	-0.6908	0.437																			1.5833	0	-3.3646	0.2513	-1.3494		-1							-0.5941	-0.927	1.5232	0.369	-0.2431	0.4161
2001/6/20	1.4667	2.1014	-1.834	0.0698	0.779	-1.7413	0.3554	-0.707	-1.1183	-0.3478	-1.8129																			-0.6234	-0.4	-0.4049	-0.7163	-1.8115		-2.0924							-0.1992	-0.5263	-1.1742	-0.3676	-1.0561	-0.8287
2001/6/21	0.9198	2.6029	2.9893	1.1165	0.2899	0.2532	1.7705	1.4241	2.5	2.1815	2.9542																			0.1882	1.6064	2.1138	1.2987	2.1461		3.6109							1.1976	2.1164	0.5281	1.4145	4.2693	3.7604
2001/6/22	2.2135	2.0649	0.1814	-0.3451	-1.0597	0.8838	0.2784	2.0281	-0.1742	-0.5124	0																			0	0	-0.3185	0.6766	-0.3686		-0.1422							5.3254	1.3241	0.7879	0.2426	0.0394	10.0671
2001/6/25	1.2739	1.1561	2.6256	1.5235	0	1.3767	-1.4573	3.7462	1.1635	1.6309	1.6499																			3.757	0.3162	1.2861	1.1673	0.9989		0.7835							1.1236	0.1136	1.759	1.6334	-0.6297	6.8293
2001/6/26	-1.0063	0.9714	-0.6176	0.0682	1.9474	-1.2346	3.5211	-1.4001	-0.9201	2.1115	-0.4234																			-0.2414	0.8668	0.7937	1.993	-0.5861		-0.212							-1.2963	2.1566	-0.128	0.5952	1.0297	1.484
2001/6/27	-2.2872	-1.6412	-1.2428	-1.4315	0.4776	-0.75	0.1361	-0.3737	1.509	0.2481	-0.567																			-0.121	-1.0937	2.3622	2.1598	-0.1474		0.5666							-1.3283	0.2222	0.5128	-1.0059	-1.2152	-2.1372
2001/6/28	0.5202	-2.9919	0.3596	-1.5214	-1.0456	-0.7557	-2.7174	-0.3751	1.3722	-2.1452	-1.283																			2.3622	-1.2638	-0.6923	-1.745	-1.107		-0.7746							-1.3462	-2.2727	0	-1.9725	-0.0794	0.5747
2001/6/29	-1.423	-1.4235	-1.3883	0.4916	0.5764	-1.3959	-0.4888	0.9789	1.2972	0.0843	0.1444																			5.3254	0.72	-0.1549	-1.0246	-0.2612		0							0.7797	-1.5882	-2.4235	-1.0366	0.0397	0.2286
2001/7/2	0	0.4212	-1.4532	-2.0964	-0.2865	0	-2.8772	-1.4914	-1.559	0.2527	-1.2257																			-0.2809	-0.3971	-1.3189	-0.2761	-1.0475		0.3549							-0.7737	-0.4611	-1.4379	0.6161	-1.8261	0.3421
2001/7/3	1.706	-0.1797	0.9677	0.0714	-0.4789	2.0592	0.1445	0.2271	-0.509	2.437	0.9489																			-2.0845	-1.3557	0.3931	1.3149	1.6257		2.8996							3.3138	0.0579	1.061	-0.3062	0.93	4.6591
2001/7/4	-1.6774	0.9604	0.3195	-0.1427	0.4812	-1.3871	1.5873	-0.3021	-0.6254	-0.9844	-0.8677																			-2.1864	0.6467	-1.2529	-1.2978	0.6324		0.6873							-1.3208	-0.463	-0.853	-1.6585	0	-3.3659
2001/7/5	-1.9685	-2.1403	-1.5924	0	-1.4368	-2.4297	-1.9886	-2.3485	-1.5446	-2.237	-2.1152																			-1.4706	-0.4016	-1.5067	-1.7301	-0.6654		-2.4573							-1.7208	0.407	-1.7207	-3.0606	-0.7212	-5.9551
2001/7/6	-0.2677	-0.5468	-0.3699	-1.2857	-0.1944	-0.9174	-1.4493	-0.8534	-0.6392	-1.5254	-1.6393																			-1.1343	0.4032	0.161	1.1268	-0.2977		-2.3093							-0.3891	-0.2316	-0.4714	0.2577	-0.2018	-2.0311
2001/7/9	0.4027	0.0611	-1.4849	-1.7366	0.779	-0.9259	2.2059	0.8607	-1.0526	0.8606	0.5303																			-1.9928	-1.4458	-0.0804	0.8008	-1.7917		0.2865							0.5859	-0.2902	0.4736	-0.0643	0	2.1951
2001/7/10	0.6684	1.3431	1.4131	1.4728	-0.2899	0.8011	3.0935	0.6206	2.0686	0.6826	1.6579																			2.8959	1.304	1.3677	0.4145	1.4823		0.7857							0.1942	1.7462	0.4714	2.2508	-0.6066	0.4773
2001/7/11	-1.7264	-0.5422	-1.765	-2.0319	0.0969	-0.9272	-2.3029	-0.6939	-1.9687	-0.9322	-2.2239																			-1.7964	-1.3677	-1.9048	-1.1696	0.0749		-2.0553							-0.969	-0.6865	-1.5416	-1.2579	1.4646	-4.2755
2001/7/12	0.1351	0.848	0.4728	0	0.2904	-0.9358	-0.9286	0.0776	-0.8269	-1.7109	-0.4549																			-0.6098	-2.1207	-1.699	0.5917	-0.1123		0.9407							1.5656	0.288	-0.5446	-1.1465	0.0401	-0.3722
2001/7/13	-0.2699	1.4414	-0.5176	0.2963	0.3861	-0.4049	-0.3605	-0.6982	-0.1191	-0.8703	0																			-0.4294	-0.5	-1.893	-0.346	-1.0865		-1.6487							-0.7707	0.4021	-0.3422	0.8376	0.2004	-2.3661
2001/7/16	-1.6238	-0.8881	-1.5137	-1.551	-0.0962	-1.4905	-1.3025	0	-1.0137	-1.3169	-2.5133																			0.4313	-2.7638	-2.1812	-0.6944	-1.7803		-1.7493							-1.7476	2.5172	-0.9615	-0.2556	-0.48	-2.4235
2001/7/17	0	1.0155	-0.2402	-1.0503	0	-0.2751	-1.173	-2.1875	0.9036	1.0676	-2.8906																			-0.6135	2.4978	2.7444	1.2238	-1.6583		0.5935							0.1976	0.558	1.1789	-1.8578	0.3215	3.7908
2001/7/18	0.2751	0.5914	0.8185	0.6823	-0.0962	0.9655	2.0772	-0.1597	-0.1791	-0.1761	0.4023																			-0.3704	-1.0084	-0.7513	-0.5872	-0.3137		0.295							0.3945	-1.2209	0.3427	0.2611	-0.1202	-1.2594
2001/7/19	-0.6859	-1.4697	0.2388	0.5271	-0.1927	0.9563	0.7994	-0.8	0.3589	-0.5291	-2.0833																			2.2305	-0.8489	0.3364	-0.2085	0.2754		-0.4412							1.3752	0.5618	0.0683	0.3906	-0.2006	1.0204
2001/7/20	2.2099	0.8353	1.4769	2.6217	-0.7722	0.406	3.3165	2.9032	1.3707	1.6844	-3.8462																			-0.6667	1.113	1.425	-0.5919	1.9616		1.4032							0.3876	0.838	1.0922	2.1401	0.0804	0.8838
2001/7/23	-1.0811	2.1893	-0.7981	-2.3358	0.1946	-1.4825	0.0698	0.4702	-0.7643	0.3487	1.2766																			0.061	-1.1008	-0.7438	1.2259	-1.5006		1.4567							-0.3861	-0.9418	-0.7427	0.3175	0.7631	-2.4051
2001/7/24	-1.5027	-0.1737	-1.5618	-1.42	-0.5825	-1.2312	-3.417	-1.9501	-2.9621	-2.4327	-1.9328																			-2.439	-1.5411	-0.9992	2.0761	-3.2422		-0.6461							-0.7752	-3.8031	-1.5646	-1.8987	1.4348	-1.1673
2001/7/25	0	-1.4501	-2.2596	-1.6679	-0.0977	0.831	1.083	-0.5569	-0.4884	-0.5343	-0.3428																			0.8125	-0.7826	-1.4298	1.0169	-1.09		-2.6012							-1.9531	-1.1628	-1.7277	-0.5806	0.3929	0.9186
2001/7/26	-0.6935	-1.8835	-1.1805	-1.3107	-0.2933	-1.2363	-1.2857	-0.48	-1.5951	-1.701	-0.7739																			0.186	0.0876	0	-0.7383	-3.2653		-1.1869							0.5976	-3.8235	-1.6289	-0.9085	0.3914	1.5605
2001/7/27	-0.1397	-1.6797	-4.1812	-2.2656	0.6863	-1.1127	-2.8944	-0.3215	-0.7481	0.9107	-2.0797																			-0.3713	0.3503	-0.6826	-0.6085	0		-0.3754							-1.7822	0.2446	-0.36	-1.4407	0.3899	-1.6645
2001/7/30	-6.8531	-6.1623	-7.0649	-5.8353	-1.85	-6.1885	-9.9106	-7.6613	-3.7688	-6.6787	-7.0796																			-1.677	-7.5044	-6.3574	-2.619	0.6329		-5.2751							-4.6371	-7.3826	-7.3699	-6.9767	0.0388	-7.8125
2001/7/31	-0.7508	-2.7308	-4.7513	-0.1698	0.496	1.6492	-0.0827	0	-1.1097	-2.2244	-3.2381																			1.0739	-6.6981	-1.8349	-2.2005	1.0063		-0.9547							-8.6681	-0.0659	-2.8861	-2	0.1941	-10.0282
2001/8/1	4.0847	6.6176	7.6291	3.8265	0.3949	3.6873	4.2219	5.5895	3.4323	4.451	5.9055																			0.625	4.5501	3.8318	3.1429	2.9473		3.6948							9.9537	3.8233	4.0964	4.3732	4.4944	10.0471
2001/8/2	-1.0174	-0.815	-1.2541	-1.8837	-0.0983	-1.2802	-3.8125	-1.5715	-2.1059	-1.6098	-1.1152																			-1.9876	-2.7079	-1.7102	-0.9695	0.0403		1.0844							2.5263	-1.5238	-0.8488	-0.838	0.4449	7.7033
2001/8/3	0.1468	2.086	-0.6626	-0.5008	-0.0984	-0.4323	0.6606	-0.084	0.5215	0.8662	2.5376																			-1.3942	-0.5964	2.381	-1.049	0		0							-1.0267	-0.0645	2.3346	1.7606	5.574	-0.6623
2001/8/6	-4.6921	-4.7059	-4.1134	-9.3121	-0.0985	-3.0391	-5.4963	-3.2801	-4.4099	-5.2481	1.0999																			-7.0051	-8.2	-3.5778	-4.9823	-6.0863		-2.9885							-3.7344	-4.1935	-3.0418	-3.737	0.2448	-4
2001/8/7	2.6154	2.3392	1.7971	0	0	1.194	2.1701	0.3478	1.0176	1.007	-0.816																			-0.9675	1.7429	1.2987	-2.3801	1.5451		2.6856							0.6466	1.3468	2.9804	1.294	-4.4297	0.8333
2001/8/8	-0.8996	-0.9524	0	-0.0925	0	-0.295	0.6797	-0.5199	-0.8731	0	-1.5539																		3.3175	-0.4187	-1.0707	0.7326	-1.0286	2.6627		0.6154							-3.212	0.1993	0.0762	-0.4968	-0.5474	-5.0964
2001/8/9	2.118	2.2436	2.221	3.1481	-0.0986	0.8876	2.5316	2.3519	2.5745	2.1934	1.3928																		-2.0642	0.7008	1.5152	1.8182	0.6928	2.0173		1.6055							-0.4425	1.4589	1.5982	2.6391	-2.9358	0.8708
2001/8/10	1.3333	0.4389	1.1142	1.3465	-0.0987	0.5865	0.9877	3.0638	1.6513	0.4878	1.8315																		1.6393	1.6006	5.6503	0.3571	6.2309	0.4036		0.0752							0.2222	2.3529	0.3745	1.0424	3.5917	-0.4317
2001/8/13	-0.731	-1.6854	0.1102	0.0886	-0.1976	3.4985	-0.5705	0.9909	-0.6498	-0.1942	-0.4496																		-0.9217	0.137	0.1009	0.1779	-1.8352	4.0595		-0.7519							-0.4435	0.1277	-1.7164	-0.5502	-0.8029	0.289
2001/8/14	-1.4728	-1.9048	-1.486	-1.5044	0.099	-0.7042	0.7377	0.9812	-0.9156	-1.4591	-1.7164																		-0.4651	-0.2736	-0.4032	-1.5098	1.173	-0.3476		-1.5152							-1.559	-1.7857	-0.9112	-1.8672	-4.3414	-1.2968
2001/8/15	1.9432	-0.0647	-0.838	1.2579	2.3739	0.4255	3.8242	1.5385	0.33	2.8628	0.4596																		-0.2336	0.6859	0.5061	1.3526	-0.3623	0.155		0.7692							-0.4525	0.8442	-0.3831	1.4799	1.3462	-0.7299
2001/8/16	-2.9326	-1.101	-1.2394	-0.976	6.2802	-2.5424	-2.5078	-2.7113	-1.5132	-1.6315	-1.4639																		-0.7026	-0.4087	-2.2155	-2.2242	0.1818	-1.3932		-2.3664							-1.1364	-2.2537	-0.1538	-1.0417	-0.3795	-2.6471
2001/8/17	0.3021	-1.1133	-0.2852	0.2688	-0.8182	0	-0.9646	-0.082	0.334	0.1951	-1.7642																		1.6509	0.0684	-0.206	0.9099	0.363	0.7064		0.0782							1.6092	0.4611	-0.6163	2.1754	-0.5714	3.9275
2001/8/20	0.753	1.9205	-0.1144	0.983	-0.3666	0.4348	1.5422	1.8868	2.3968	0.0974	0.8507																		-1.1601	0.6152	0.1032	0.1803	-0.5787	0.2338		0.9375							-0.6787	0.3279	0	1.4423	-1.7241	-1.3081
2001/8/21	1.0463	0	-0.1718	1.4159	2.8519	0.7215	1.9185	-0.4026	0.7152	0.1946	0.1874																		-0.4695	0.2717	2.0619	0.7201	-1.8552	-0.4666		0.9288							0.2278	1.0458	1.2403	0.9479	-0.2729	0.8837
2001/8/22	-1.7751	-2.5991	-1.4343	-0.7853	-1.1628	-1.8625	-2.7451	-0.8892	-2.195	-1.9417	-2.1515																		-2.3585	-0.542	-2.4242	-0.8937	-0.1483	-0.7813		-1.9939							-2.2727	-2.5873	-2.0674	-1.0731	-0.3127	-1.8978
2001/8/23	0.1506	0.0667	0.4075	2.1988	-0.6335	-0.7299	0.3226	-1.2235	-0.33	0.8911	0.0956																		-0.7246	-0.3406	-0.4141	0	1.559	1.1811		0.1565							-1.6279	0.2656	-0.3909	0.4746	-0.9804	0.744
2001/8/24	-1.203	-1.4667	-1.6232	-1.0327	0.0911	0	-0.2412	-0.8258	0.1987	-1.6683	-1.1461																		0	0.4785	-1.8711	0	-0.1827	-1.9455		-1.25							-0.9456	-1.1921	-3.4537	-2.6316	-0.198	-1.9202
2001/8/27	-5.6317	-5.0068	-5.1267	-4.6957	-2.0928	-5.4412	-4.1096	-2.7477	-9.848	-4.1916	-4.4444																		-3.6496	-1.1565	-2.9661	-3.0658	0	-1.5873		-4.5886							-5.9666	-5.7641	-5.935	-2.2869	-1.5873	-4.9699
2001/8/28	1.6129	0.3561	-0.1242	3.0109	-0.3717	-0.4666	2.9412	2.3116	-1.0264	1.875	-1.2133																		1.0101	1.4453	0.9825	2.1395	-1.8674	0.8065		0.4975							1.0152	2.276	1.5557	2.1277	0.3629	0.9509
2001/8/29	-0.3175	1.3485	-1.7413	1.1515	2.5187	-0.4688	-1.0612	0.251	-0.3704	-0.6135	-1.0235																		-0.75	0.6106	0.973	-0.9107	0.709	-0.2		-1.8977				40			0.2513	-0.5563	0.6809	-0.2778	0.8437	-0.314
2001/8/30	-1.1146	-0.1401	-3.038	-2.1891	0.182	-0.9419	-1.4026	-0.5008	-0.9665	-1.5432	-2.1717																		1.5113	-0.3372	-0.6424	-2.4816	-1.1115	0		-1.2616				0			-0.5013	-0.6294	-1.5216	-0.4178	0.5976	-1.8898
2001/8/31	-0.161	-0.9818	0.718	0.3581	-0.7266	-0.317	1.2552	-1.4262	-0.1502	-0.7315	-1.6913																		-0.9926	0.6766	0	-1.7908	0.4121	0.1603		-0.2555				-2.5397			0.2519	0.1407	0.7725	0.4196	-0.396	0.1605
2001/9/3	-2.5806	-1.7705	-0.6481	-0.1784	-1.8298	3.3386	-0.9091	0.0851	-3.0075	-3.1579	-5.2688																		-1.5038	1.0081	-1.4009	-3.7428	-1.7164	-0.3601		-0.854				-2.2801			-1.2563	-0.4216	-2.0443	-0.6964	-0.5964	-3.6859
2001/9/4	4.1391	2.5234	3.5877	3.2172	2.7027	1.5385	2.5021	3.2313	3.1008	2.1739	3.7457																		1.2723	0	2.623	2.4925	0.5315	1.5663		3.273				4.1667			0	2.8934	3.3043	2.6648	0	3.827
2001/9/5	-1.1129	0	0.2519	1.5584	-0.5445	-0.303	0.3255	0.3295	1.4286	1.0638	3.9387																		0	4.1916	0.7455	-0.4864	-0.8686	0.0791		-0.5004				-0.8			0	0.5487	0.4209	1.4344	-0.2	0.641
2001/9/6	-0.4823	-1.6174	-0.691	-0.7673	-0.6387	-1.3678	-0.5677	-0.821	-0.6672	0	-0.5263																		-0.7538	0.8301	0	0.0978	-0.9905	1.5409		1.1735				0.2419			0	-0.7503	0.1676	-1.0101	-0.8016	-1.2739
2001/9/7	-2.1002	-3.5025	-4.1746	-3.0928	-2.2957	-2.3112	-3.0179	-3.2285	-4.3284	-4	-3.7037																		-2.5316	-1.33	-3.277	-2.6367	-3.8092	-2.5292		-3.3969				-3.2985			0	-3.0928	-4.2678	-2.9932	-2.303	-2.7419
2001/9/10	1.9802	2.1481	3.0363	2.9255	0.8459	3.3123	2.1867	2.2241	1.8721	2.5219	3.7363																		1.039	1.6046	2.7322	1.3039	1.84	2.5549		2.8302				4.7421			2.2901	2.9787	2.7098	3.4362	0.4136	4.1459
2001/9/11	1.1327	1.2328	-0.0641	0.6029	-1.3979	0	1.1523	0.3347	0.4594	0.3209	1.3771																		1.7995	-0.1895	6.0638	0.297	1.3354	0		-0.834				0.3971			1.99	0.2066	0.4255	-0.6102	0.453	4.7771
2001/9/12	0.48	1.0029	-1.4744	-1.7979	5.5766	-3.0534	-2.441	1.9183	0.9146	2.2388	2.4033																		4.5455	1.1392	2.1063	2.6654	-1.5504	-1.9852		1.8503				1.7405			6.3415	1.7182	1.0169	-1.8417	-1.804	0
2001/9/13	-2.0701	-0.922	0.3253	-0.1744	-4.2077	-0.4724	-0.7506	-2.6187	-1.8127	-1.9812	-1.6327																		-3.6232	-0.438	-1.6699	-1.6346	-0.7874	0.0794		-1.2386				-1.1664			-3.6697	-0.8108	-1.8456	-1.5983	0.1253	-3.6474
2001/9/14	-0.813	-2.2906	-2.5292	-2.9694	-1.5888	-1.1076	-10	0.5042	-0.4615	-1.0638	-2.1784																		-0.5013	-3.2055	-2.4975	-1.2708	-0.7937	-0.7937		-1.1706				-0.1574			-0.9524	-1.8392	-0.7692	0	-0.7506	1.735
2001/9/17	-1.6393	-2.6374	-1.7964	-2.9703	-0.6648	-2.24	-7.8431	-2.7592	-2.2411	-1.7204	-1.6967																		-1.7632	-0.7143	0.3074	0.7921	-0.6	0		-1.269				-0.8668			-2.8846	-2.2901	-3.273	-10.0282	-2.1008	-3.1008
2001/9/18	0.8333	1.5049	0.271	2.0408	-0.1912	0.491	1.8237	1.1178	0.1581	0.6565	0.2157																		0.7692	0.0654	1.7365	0.2947	0.2414	1.6		0.7712				3.1797			0.2475	0.8523	1.4248	-3.8462	0.2146	0.64
2001/9/19	0.6612	1.4826	1.6216	1.6364	-1.9157	0.3257	4.4776	1.0204	1.4996	1.6304	1.3994																		0.5089	0.7843	1.4056	0.8815	0.2409	0		1.4456				0.5393			0.4938	1.2676	1.3169	0	1.7131	0
2001/9/20	-0.9852	-1.0226	0.7314	-1.2522	1.3672	0	-1.4286	-0.1684	-0.4666	-0.3209	1.0616																		-0.2532	-0.454	-1.1881	0.5825	0.8811	-0.5906		-0.0838				-1.9157			0.2457	0.6954	0.5199	0.4082	0.8421	0.318
2001/9/21	0	-1.107	-1.5182	-1.5399	-0.6744	-1.6234	-2.2222	-1.5177	-1.25	-0.4292	-0.4202																		-0.5076	-0.3257	-1.8036	-0.5792	-0.7543	-0.7525		0.6711				-0.7031			-0.4902	-1.9337	-1.2931	-1.0569	0.2088	-1.9017
2001/9/24	-0.3317	-0.7463	0.4692	0.092	-0.194	0	-0.3953	0.1712	2.1361	-1.0776	-1.3713																		-0.2551	-0.5229	-0.2041	-0.7767	-0.2	-0.838		0				-0.236			-1.2315	-1.4085	-1.1354	-4.2728	0.4167	-0.6462
2001/9/25	0.1664	0.0752	0.4003	-1.8382	-0.2915	0.165	-0.8929	-0.6838	-0.3098	-1.1983	0.2139																		0.2558	0.1971	2.1472	-0.1957	-0.6012	-0.1207		-3.3333				0.1577			0	0.8571	0.53	0	-0.6639	0.1626
2001/9/26	-2.99	-0.3005	-1.8605	-2.9026	-1.8519	-0.3295	-3.9039	-0.5164	-1.1655	0.3308	-2.0277																		-1.5306	-0.7213	-2.4024	-1.2745	-0.2016	-3.3038		-2.5				-1.5748			-1.4963	-0.9207	-1.1424	-0.2575	-2.3392	-1.7857
2001/9/27	0	-1.3564	-0.6093	-1.1572	2.4826	1.3223	-2.1875	-4.7578	0.3931	-0.5495	0.9804																		0	-2.5099	0.1026	0.2979	0.202	0		-2.0336				0.96			0	0.0715	-2.3111	-3.012	0.5133	0
2001/9/28	-0.3425	-0.5348	-2.7248	0.7805	-1.0659	1.1419	-0.7455	0	-2.1143	-0.3315	-0.5394																		0.7772	-0.1355	0.8197	0.099	-0.7586	-2.5		-3.4296				0.2377			0.7595	-4.1429	-0.546	-2.6619	0.4255	0.6612
2001/10/8	-3.6082	-2.8418	-10.014	-3.6786	-0.6856	-3.3871	-4.5064	-3.9964	0.24	-2.3282	-3.1453																		-0.7712	-2.3745	-1.626	-1.088	-4.517	-3.4188		-6.5421				-1.581			-0.5025	-3.1297	-2.3788	0.7293	0.4237	-1.8062
2001/10/9	0.8913	1.581	0.856	1.206	-0.2959	0.5008	2.3596	1.6083	-0.2394	1.0216	1.6797																		1.0363	0.7644	1.0331	1.3	1.3828	4.8673		2				1.2048			0	2.0769	1.1246	0.9955	2.5316	1.3378
2001/10/10	-4.2403	-4.6693	-4.9383	-4.7666	0.0989	-4.9834	-3.5126	-1.8622	-4.56	-6.2921	-3.5242																		-2.3077	-4.4828	-6.2372	-2.8628	-1.2204	-3.3755		-4.8039				-4.5238			-3.0303	-4.22	-5.0046	-2.509	-3.8683	-4.7855
2001/10/11	-5.3506	-2.449	-3.0032	-4.3796	-0.5929	-3.8462	1.934	-0.759	-6.8734	-3.4772	-3.3105																		-1.8373	-2.5271	-1.8539	-3.5569	-0.218	-4.1485		-3.2956				-2.0781			-4.6875	-4.0126	-2.439	-6.4338	-0.5993	-4.1594
2001/10/12	4.4834	2.7615	8.3682	3.9258	1.8887	3.0909	3.5714	4.8757	1.7102	2.8571	3.3058																		2.6738	2.3704	3.4444	1.7914	8.1573	5.5125		6.4963				1.6978			3.2787	3.5246	4.2	4.1257	2.9285	3.255
2001/10/15	1.6791	0.0814	2.5483	-1.469	-0.9756	1.4109	0.9698	1.0027	-0.6195	-0.4831	-0.6857																		-1.8229	-0.1447	-0.3222	-1.5528	-1.7508	0.7772		-0.9				-1.6694			-0.2646	0.1584	0.1919	0.9434	0.2929	-1.4011
2001/10/16	-2.7523	-3.987	-2.3343	-1.7039	-9.9507	-2.9565	-2.3479	-2.4368	-2.9386	-2.3058	-1.7261																		-2.122	-2.1739	-2.4784	1.8927	-1.0966	0.6855		-2.8254				-3.2258			-2.122	-1.8972	-2.1073	0	-1.1264	-1.9538
2001/10/17	-0.3774	0.339	-1.3878	-1.9502	-6.4551	-1.4337	-2.0765	-0.4625	-1.8349	-0.8696	-3.673																		0.542	-0.8148	-1.547	-4.0248	-1.386	-0.6383		-2.8037				-1.7544			0.813	-0.0806	-1.4677	-5.6075	-0.3376	0
2001/10/18	-2.0833	-0.8446	-1.9547	-1.547	-2.5731	-2	-0.6696	-1.0223	-1.9626	-1.8797	-4.305																		-0.2695	-0.8962	-4.4893	-1.7204	-0.5622	-1.0707		-0.1068				-1.6071			-0.8065	-2.0161	-0.6951	-4.9505	-0.508	-2.7174
2001/10/19	-1.354	-6.7291	-5.1834	-4.2649	-7.0828	-5.5659	-2.1348	-2.0657	-4.6711	-6.5134	-5.2699																		-0.5405	-1.6579	-5.9929	-5.3611	-1.0601	-1.9481		-6.631				-3.4483			-1.626	-3.4568	-3.4	-5.2083	0.1702	-2.7933
2001/10/22	-1.5686	-8.2192	2.1026	-4.1032	-4.0052	-4.3222	-3.4443	-3.3557	-4	0	-0.5427																		-2.1739	-3.4483	-2.5	2.659	-0.3571	-4.7682		-4.9255				-3.8534			-3.5813	-8.3546	-6.1077	-1.8681	-2.124	-5.364
2001/10/23	9.9602	10.0498	9.9671	10.0244	9.9596	10.0616	9.9881	10.0198	10	9.9727	9.9591																		10	10	10	10.0225	10.0358	10.0139		10				9.9707			10	10.0465	10.0331	9.9664	7.6389	9.919
2001/10/24	3.8043	10.0362	7.4906	6.5556	-7.0991	7.2761	4.7568	-0.8115	10.0379	6.087	7.9404																		-1.5152	1.3709	5.5944	2.4565	-1.0423	7.2482		9.9671				6.6667			1.2987	8.1995	6.3126	9.9796	-6.6532	4.9724
2001/10/25	-4.014	-0.8217	-1.5331	-4.4838	1.8445	-5.3913	0	-0.9091	-2.8399	-3.0445	-3.3333																		-2.3077	-3.274	-5.0773	-3.0969	-6.1883	-2.2004		0.6972				-1.8333			-3.3333	-4.7656	-3.8643	0	-2.5918	-4.0351
2001/10/26	0.5455	-1.7399	4.1047	0	-1.1643	0.7353	-3.612	-2.0183	-0.7972	-0.6039	-0.2378																		0.2625	-1.0302	-0.9302	-0.6186	1.0526	0.0402		0.0989				1.8676			-0.5305	2.1329	0	-1.0185	1.02	1.6453
2001/10/29	1.9892	1.855	1.0197	3.1659	1.0471	1.8248	5.9957	0.1873	0.5357	1.8226	0.7151																		0	-0.8922	1.7606	2.5934	-0.6944	1.004		2.3715				2.1667			1.6	1.8474	0.9804	0.9355	-0.3951	1.9784
2001/10/30	-0.7092	-1.5728	-2.0861	-1.3757	-0.3886	-1.7921	0.5051	-2.5234	-0.6217	-1.3126	-2.2485																		-1.3089	-0.9002	-0.9227	-0.4044	-1.3986	0		-1.7375				-0.8972			-0.7874	-2.6025	0.5825	-1.0195	-0.617	-1.7637
2001/10/31	0.3571	0.3364	0	0	0.5202	0.1825	0	0.767	0.8043	0.6046	-2.3002																		-0.2653	0.0757	-2.7939	0.6091	0.7092	-0.9466		-0.0982				1.1523			0.2646	2.5101	-1.3514	2.9026	0	5.9246
2001/11/1	2.669	2.0117	0.1375	2.0386	0.7762	2.3679	2.0101	-0.666	1.6844	1.4423	1.7348																		1.0638	1.6641	2.1557	1.0091	0	0.5059		0.295				0.4882			1.847	1.1058	2.0548	-0.8189	1.1086	2.2034
2001/11/2	0	0.7395	-2.5395	1.5773	-0.2567	0	-1.4778	0.0958	-2.0052	-0.7109	-0.4872																		-1.0526	-1.7857	-0.8206	-1.1988	-1.4085	-0.4474		-1.0784				-1.2146			-1.0363	0	0.8629	0	-0.0439	-1.3267
2001/11/5	0.5199	1.6313	-0.7042	-0.9317	-0.6435	-0.8897	-1.5	1.1483	-0.6228	-1.074	-1.5912																		0.266	-0.7576	-1.6548	0.3033	-0.7857	-2.809		-1.3875				-1.2295			0	-1.0156	-0.6654	-0.0917	-0.4827	4.7059
2001/11/6	-0.6897	-0.6421	0.3546	-0.209	0	1.0772	-0.7107	0.9461	0.2686	-0.7238	0.7463																		-1.061	0	-0.2404	0.2016	-1.2239	-0.1156		-0.5025				0.083			1.8325	-1.3418	0	-2.3875	0.0441	-0.8026
2001/11/7	-6.7708	-6.2197	-8.3392	-6.4921	-2.4611	-7.6377	-10.0204	-4.686	-8.0357	-6.9259	-5.3086																		-2.1448	-4.5802	-5.6627	-1.3078	-2.2595	-5.6713		-6.8687				-6.136			-5.1414	-7.28	-7.5598	-5.9266	-2.6003	-7.1197
2001/11/8	1.1173	0.9475	0.771	0.6719	-0.1328	1.3462	-0.4545	1.0816	0.6796	2.0888	1.043																		-1.6438	1.6	1.4049	0	-1.4914	1.1656		1.3015				1.7668			0.271	1.3805	0.7246	1.4	0.4525	4.3554
2001/11/9	1.105	3.7543	1.6832	4.5606	0.9309	4.1746	1.3699	2.1401	3.3751	1.2788	1.1613																		0	1.5748	1.1335	0	-0.8327	2.3651		0.6424				1.5625			1.0811	1.2766	1.7472	1.3807	0.3604	-0.1669
2001/11/12	-0.7286	0.0822	-2.1821	-1.383	0	3.4608	-1.0135	-0.0952	-0.9328	-1.5152	-0.6378																		0.8357	-1.2403	-1.4944	-1.3252	-1.145	-1.1848		-2.3404				-1.3675			-1.0695	-1.6807	0	-2.7237	-0.0898	-3.3445
2001/11/13	3.3028	-0.6574	0.4615	-1.4024	-0.3953	3.5211	-1.7065	-0.286	-0.565	-1.4103	-0.8986																		0.8287	-0.5495	-1.6435	-1.2397	0.9266	-0.1799		0				-1.2132			2.4324	0.7692	-1.8182	-0.4	-0.9434	0.173
2001/11/14	0	1.6543	0.0766	-0.1094	-0.3968	-0.8503	0.6944	0.6692	0.3788	0.13	-0.2591																		-1.0959	-1.1839	0.7712	2.4059	0.9946	0.3003		1.3072				0.1754			0	-0.6785	-0.1029	0	-1.1338	-0.3454
2001/11/15	0.8881	2.7665	-0.5356	0	-0.3984	-0.5146	2.4138	0.9497	0	-0.5195	0.6494																		0.554	-1.0383	0.1276	0.8172	0.6818	-0.5988		-0.4301				0.7005			-1.847	1.1956	0.5149	-0.3012	-0.5046	-0.8666
2001/11/16	0	2.7712	2.5385	1.9715	0.5333	0.8621	7.2952	0.1881	3.6792	2.0888	2.4516																		0.8264	1.5335	2.293	0.9119	0	0.1807		4.2117				5.0435			1.0753	2.5316	2.3566	2.719	0.2766	1.2238
2001/11/19	1.4085	2.4653	3.4509	3.1149	-2.122	0.3419	1.3598	0.1878	4.0946	4.8593	5.5416																		0.5464	-1.9078	2.8643	2.3092	-1.8059	-0.6615		7.4611				2.649			1.5957	3.7037	3.6036	1.9608	-0.6897	1.5544
2001/11/20	1.0417	0.3008	1.4503	1.5625	0.542	0.8518	0.6192	1.4058	4.1084	4.0244	2.2673																		0.2717	0.8914	2.9056	0.8832	6.8199	2.3002		3.8573				1.4516			1.3089	1.9841	2.1256	3.5577	0.0463	3.2313
2001/11/21	-0.3436	0.5247	1.5011	0.2051	0.5391	2.1959	-1.0256	0.1848	0.7557	0.1172	0.7001																		-0.271	4.9799	0.4706	-0.0973	1.5782	1.716		1.857				1.7488			0	-0.856	0	-0.0929	1.018	-0.3295
2001/11/22	2.069	1.044	0.2113	1.433	0	1.4876	-0.4145	0.2768	1.6667	-0.2342	0.8111																		-0.5435	-0.9946	0.2342	0.0974	-0.565	1.0471		-0.1823				-0.0781			1.0336	3.2182	1.8921	2.2305	0	3.1405
2001/11/23	-0.5068	-1.6236	-1.6866	-0.7064	4.8257	-1.1401	0.5203	0.092	0.5738	-0.2347	-0.1149																		0.8197	-0.9274	0.5841	-0.6809	-0.9233	-0.1151		-1.0959				-0.6255			0	-1.2928	-0.7428	-0.1818	1.0536	-1.1218
2001/11/26	-1.1885	0.9752	-0.8578	-0.6098	0.3836	1.1532	-1.9669	-0.1838	1.2225	1.7647	1.611																		-0.813	-1.092	2.6713	2.5465	-1.0036	0.634		1.108				1.8883			-0.7673	0.1541	-1.4032	1.5483	-0.7253	-0.4862
2001/11/27	0.6873	2.2288	2.4513	3.0675	0.1274	-0.1629	2.7455	0.1842	1.6908	2.1965	0.6795																		0	1.6562	0.5656	0.5731	-0.6517	1.3746		1.4612				0.2317			0	1.6923	3.2258	0.9865	0.4566	0.6515
2001/11/28	0.6826	-0.436	0.9852	0.6944	-0.1272	0	1.5416	1.011	-0.3167	0.3394	-1.0124																		0.2732	-0.6982	1.1249	-0.1899	1.6764	-0.7345		-0.9901				-0.4622			0.2577	0.8321	0.5515	0.3552	0.8182	1.7799
2001/11/29	0	-0.8759	-1.0453	-0.2956	-0.7643	-1.1419	1.417	0.091	-0.7943	-1.1274	-0.1136																		-0.545	-1.0938	-1.2236	-0.0951	0.2867	-0.3984		0.5455				0.774			1.5424	0.6002	-0.457	-0.0885	-0.3156	1.2719
2001/11/30	0.5085	0.5891	1.4789	2.2727	0.2567	0.6601	0.1996	0.8182	1.1209	1.4823	1.1377																		0.274	0.3949	0.5631	0.2857	3.6455	-0.1143		1.6275				2.9954			-0.2532	0.3729	1.1938	1.7715	0.2261	0.9419
2001/12/3	1.0118	0.2196	1.7349	0	2.9449	0.3279	0.6972	1.7133	0.8709	1.1236	3.1496																		0.8197	-1.5736	1.7917	2.3742	0.1379	2.8604		0.5338				0.7457			0.5076	0.5944	2.4501	1.7406	-0.8123	-0.6221
2001/12/4	-0.3339	-0.6574	0.6139	0	-0.1244	0.1634	0.3956	-0.3546	0.8634	0.8889	2.5082																		0	0.2398	0.44	0.9276	0.2066	1.891		0.7965				1.1843			0	0.517	0.9743	0.5988	0.7734	-0.4695
2001/12/5	-2.8476	-1.5441	-3.5932	-3.0918	0	-3.4258	-5.6158	-0.1779	-2.4903	-3.1938	-2.234																		-0.271	2.1531	-2.7382	-2.3897	1.9244	-0.5459		-2.4583				-1.0241			-1.5152	-2.7921	0	-3.4864	-2.5282	-2.673
2001/12/6	0.3448	-0.0747	0.1406	0.3988	1.1208	0	0.1044	0.4456	0.3192	1.0239	0.7617																		-1.3587	1.3271	0.1126	0.4708	-3.2367	2.1405		0.36				-0.3695			0	1.0582	2.3684	0.8811	-0.4169	0.9693
2001/12/7	0	1.6442	-0.632	-0.1986	3.0788	-0.6757	-1.4599	-0.8873	-0.4773	-0.4505	-1.4039																		-0.2755	-0.4622	-0.7874	1.4058	-1.6725	0.2687		-1.2556				-1.0386			0	-0.6731	-1.114	0.9607	0.6047	-1.12
2001/12/10	-0.6873	-1.1765	0.7774	0.4975	0.1195	-0.5102	-0.8466	-0.7162	0.5596	0.3394	0.4381																		-0.5525	2.3994	3.0612	0.8318	2.1262	-1.8221		0.9083				1.2744			-0.7692	-0.1506	0	-0.519	0	0.9709
2001/12/11	-1.3841	-0.9673	-6.7321	2.0792	-0.1193	-0.3419	-1.921	-1.1722	-1.7488	-1.8038	-1.5267																		-0.5556	-1.5873	0.11	-2.8414	-0.4164	-0.9825		-1.3501				-2.1466			-0.2584	-0.7541	-1.4731	-1.7391	0.1849	-1.7628
2001/12/12	-0.7018	-2.5545	-1.1278	-2.0369	-0.9558	0.1715	-0.1088	-1.3686	-0.6472	-1.3777	-2.2148																		-0.5587	-1.5361	-2.4176	-1.7925	-1.6725	-0.1103		-1.0949				-1.059			-1.2953	-1.9757	-0.2639	-1.1504	-0.3692	-1.6313
2001/12/13	-1.9435	0.1542	-3.346	-1.6832	-1.4475	-2.3973	-2.0697	-2.8677	-2.6873	-1.2806	-2.1518																		-1.4045	-2.8861	-2.027	1.3449	-0.9922	0.3863		-2.3985				-0.7645			-1.8373	-2.5581	-2.2046	-2.3277	-0.3705	-1.8242
2001/12/14	-0.9009	0	-0.236	-3.3233	-0.3672	-1.5789	-2.3359	-0.4762	0	0.2358	-0.1157																		-0.2849	-6.2651	-0.9195	-1.0427	-1.7895	0.11		0				-0.7704			-0.5348	-0.0796	-2.3445	-1.8332	0.6509	-1.1824
2001/12/17	-0.1818	0.6928	-4.8107	-1.0417	-3.317	0	0.7973	-0.4785	-0.5021	1.8824	1.7381																		-0.5714	-9.1688	-1.3921	0	0.3644	-1.9769		-2.9301				-0.7764			0	0.3185	2.0314	-0.747	0.3695	-1.0256
2001/12/18	1.6393	2.1407	2.8169	3.1579	0.6353	0.8913	1.6949	0.9615	2.439	1.5012	1.139																		-0.2874	1.7925	2.2353	0.7663	2.9049	0.8403		2.5316				3.8341			0.5376	1.4286	3.1674	2.54	-0.5522	1.8998
2001/12/19	-1.0753	1.0479	-0.2417	-2.551	-1.0101	-1.7668	-1.7778	-1.3333	-1.642	-2.0478	-1.6892																		0	-1.2048	-1.2658	-0.2852	-0.9174	-0.9444		-0.2849				-1.6579			-0.5348	-0.626	-1.9298	-1.3761	0.2314	-1.6949
2001/12/20	-3.6232	-2.3704	-1.7771	-3.1414	-0.6378	-4.1367	-3.3937	-2.027	-4.0067	-3.0197	-2.291																		-2.0173	-2.7205	-3.8462	-2.8599	-2.5641	-0.4487		-2.5714				-2.069			-2.4194	-3.1496	-2.3256	-3.4419	-0.9234	-3.4483
2001/12/21	0.3759	3.1866	1.9737	0	1.4121	0.7505	2.6932	0.8867	1.3043	0	0.7034																		-0.2941	-0.1929	0.3636	2.5515	0.5117	0.338		2.0528				1.6432			-0.2755	0	2.1062	1.8304	-4.287	1.4286
2001/12/24	-2.6217	-1.8382	-1.4516	-2.1622	-0.8861	-3.1657	-9.236	-2.5391	-2.4893	-3.4731	-2.2119																		-2.9499	-2.1256	-1.4493	-1.6268	-1.6	-0.5053		-2.2031				-1.3087			-1.6575	-0.6504	-0.8072	-1.6083	-4.187	-2.8169
2001/12/25	0.9615	2.5468	1.3912	1.2155	1.0217	2.8846	-4.5226	0.9018	-0.3521	0.9926	-0.3571																		0.304	-0.2962	0.2451	0.3891	-1.5521	-0.0564		-0.1959				1.092			0.2809	1.3912	0.3617	1.8269	1.2703	0
2001/12/26	0.9524	1.2418	2.502	1.2009	2.2756	-0.3738	1.5789	0.7944	2.1201	0	3.2258																		2.1212	6.6337	2.445	1.0659	3.5285	-0.734		2.3553				2.4691			1.6807	1.3721	2.8829	0.4721	2.7095	2.3551
2001/12/27	-1.1321	-1.9481	-1.7323	-0.863	0.1236	-2.2514	-6.0881	2.069	0.4325	1.9656	0.1157																		0.2967	-1.5785	-1.3126	-0.0959	0.145	0.2844		-0.2876				-0.1506			-0.551	-0.7962	-0.8757	-0.6579	4.7386	-1.4159
2001/12/28	1.9084	0	-1.4423	0.4353	0.6173	2.3033	1.5172	4.2471	1.3781	1.9277	1.1561																		2.071	0.4717	1.2092	0.2879	1.3758	-3.9138		1.25				1.3575			0.277	2.2472	2.5618	0.7569	4.5709	0.1795
2001/12/31	0.5618	-0.8094	-0.0813	1.4085	-3.1902	0	6.3859	2.5	-0.085	-1.182	0																		0	-1.3146	0	0.5742	2.7143	3.0697		0.6648				0.2976			0.8287	-0.0785	-0.6029	-0.5634	3.3452	-1.2545
2002/1/4	-2.6071	-3.635	-3.0919	-4.0598	-0.1267	-1.6886	-3.3206	-6.9557	-0.5102	-2.1531	-3.0857																		-2.3188	-1.2369	-1.0753	-2.2835	-4.1029	-4.0664		-2.6415				-3.4866			-1.9178	-1.7282	-2.9463	-2.7384	-6.0423	-2.3593
2002/1/7	-1.1472	0	-1.9312	-1.2249	-0.6345	-2.0992	-0.5284	-0.3883	-2.1368	-0.978	-1.8868																		-0.2967	-1.1561	-2.1739	-1.3632	-0.7977	-0.3582		-1.6473				-0.538			-0.5587	-0.4796	-1.4286	-1.8447	-3.9504	-1.487
2002/1/8	-0.3868	0.077	-2.8253	-0.2255	0.1277	-0.7797	0.1328	0	-1.6594	-1.2346	-1.2019																		-0.8929	-0.9747	-0.9877	-0.8885	-0.2924	-1.438		-0.2956				-1.1592			-0.2809	-0.7229	-1.2681	-0.9891	-0.6217	-1.5094
2002/1/9	-1.7476	-3.8462	-9.9559	-3.3898	-0.6378	-1.7682	-4.3767	-1.9493	-1.5098	-2.5	-0.8516																		0.9009	0.1969	-2.1197	-2.49	0.0733	-2.1277		-0.4941				0.5473			-1.1268	-2.4272	-2.2936	-0.3996	0.2406	-0.7663
2002/1/10	0.9881	0.08	-1.4677	2.2222	0.6418	2.4	1.2483	1.1928	2.7953	2.9487	1.227																		0.2976	0.4912	1.7834	2.145	0.5128	1.5528		2.284				1.3219			0	2.5705	0.6573	1.3039	-0.144	1.3514
2002/1/11	-3.1311	-5.5156	-3.575	-4.0046	-1.0204	-2.7344	-5.8904	-1.7682	-3.5088	-2.3661	-2.1818																		-2.0772	-2.0528	-3.0038	-2.9	-1.4577	-2.3853		-2.9126				-3.6071			-2.2792	-2.6677	-3.8246	-2.9703	-2.2115	-3.8095
2002/1/14	-5.0505	-4.5685	-0.206	-6.913	-2.1907	-4.0161	-3.9301	-6.7	-1.8182	-2.551	-1.9827																		-1.2121	-0.2994	-3.871	-1.8538	-2.5888	-5.2632		-3.4				-2.0701			-4.9563	-1.9934	-2.6188	-4.2857	-2.0649	-3.9604
2002/1/15	-1.2766	0.3546	3.9216	-2.9449	-0.9223	-4.3933	-2.1212	-3.0011	-0.3704	-1.8325	-2.7813																		-0.9202	0.1001	0.6711	0	-0.3037	-0.9259		-1.9669				-1.3821			-1.8405	-2.2034	-0.2988	-1.3859	-0.3514	-3.5052
2002/1/16	1.2931	1.0601	1.4896	4.2216	0	0.6565	-0.9288	1.4365	2.4164	3.6	1.8205																		1.2384	-6.5	7.0667	0.3148	0.5331	0.1335		2.1119				1.9786			0.9375	4.6794	-2.5974	0.3243	0.5542	1.7094
2002/1/17	-6.5957	-4.6329	-5.8708	-9.4937	-0.266	-8.4783	-6.25	-7.2985	-2.3593	-4.5045	-6.258																		-1.5291	-7.4866	-5.4795	-4.9163	-0.9091	-0.8		-5.3775				-3.4762			-2.7864	-3.6424	-5.5385	-6.681	-1.6032	-6.7227
2002/1/18	-7.0615	1.6499	-6.1331	-0.6993	-0.6667	-2.1378	0.6667	0.47	2.7881	-4.9865	0.2725																		-0.6211	-4.0462	1.581	1.5402	0.0765	0.7392		-0.6557				1.34			-1.9108	3.2646	3.0402	-2.0785	-0.2546	-6.3063
2002/1/21	-9.3137	-4.7791	-7.8627	-8.7324	-1.6107	-7.767	-7.4503	-6.5497	-0.1808	-7.3759	-2.3098																		-2.5	-4.8193	-0.9079	-2.6002	-0.382	-0.6671		-3.3003				-0.9091			-3.5714	-5.0749	-2.8451	-8.0189	-2.7055	-8.1731
2002/1/22	-7.027	-2.178	-2.7644	-1.3889	-0.5457	-0.7895	-10.0179	1.5019	1.087	-2.9096	2.3644																		-1.9231	0.6329	2.7487	0.1112	-0.8436	-0.2015		0.5688				1.0008			-0.6734	-9.9912	1.7354	0.7692	-3.043	1.3089
2002/1/23	9.8837	9.971	8.0346	8.6072	1.2346	9.8143	7.7535	8.2614	9.0502	9.6215	9.7826																		3.9216	6.0377	6.242	7.1111	8.1206	7.6043		9.8416				7.6796			5.7627	10.0292	7.5693	10.0509	2.0563	10.0775
2002/1/24	5.0265	1.4085	1.9451	3.0259	0.813	2.4155	4.797	0.2278	-1.6434	1.1511	0																		1.5723	0.1186	-1.0791	-0.4149	-2.432	-1.4384		-0.103				-0.4601			1.9231	10	-0.4955	1.1561	-1.1665	4.9296
2002/1/25	2.7708	-1.0417	2.9181	-0.2797	-0.672	-0.4717	4.2254	0.4545	0.2506	-0.4267	-1.2376																		-1.548	5.0948	-1.697	-0.3125	-3.4457	-2.2843		-1.0309				-0.2311			-0.3145	0.4023	-0.8964	-0.5714	-1.2876	-2.9083
2002/1/28	-8.3333	-6.7544	-8.7241	-7.4334	-3.3829	0	-7.4324	-8.4842	-6	-7.7143	-7.2682																		-5.3459	-6.4262	-5.4254	-6.2696	-3.7965	-4.3506		-6.5625				-6.8726			-8.5174	-2.0032	-7.0352	-8.5057	-4.5652	-8.2949
2002/1/29	6.1497	0	7.1685	4.697	0.7003	-1.4218	7.8467	5.686	2.8369	4.1796	4.3243																		1.3289	1.2048	2.3468	3.456	1.4996	0.4752		2.3411				3.3997			1.3793	2.1259	3.2432	4.2714	1.082	3.7688
2002/1/30	3.2746	3.9511	2.6756	3.9074	0.1391	1.4423	3.8917	0.7018	0.9483	0.2972	0.5181																		-1.3115	-0.2381	0	0.1078	-1.3219	0.1351		0.6536				-0.8821			-0.3401	-0.3203	0	0.7229	1.5775	3.8741
2002/1/31	7.3171	7.6018	7.8176	7.1031	6.1111	5.2133	9.1205	6.3879	8.5397	8	7.3454																		4.9834	5.7279	6.7516	5.7051	5.7526	7.6248		8.0087				6.6343			5.4608	7.1486	7.1204	8.9713	4.8253	3.9627
2002/2/1	-2.0455	-0.6728	1.712	1.6905	-1.8325	-1.8018	4.4776	1.31	-0.7868	0.823	-1.5606																		-1.5823	-0.5643	-0.4773	-1.1202	-1.7884	-2.884		-0.6012				-0.9863			-1.6181	-1.3493	-0.2933	-1.2075	-0.582	0
2002/2/4	6.9606	0.508	0.5941	1.9182	1.2	4.3578	2.2857	1.2931	1.5067	2.9932	2.3171																		1.2862	3.2917	2.1583	2.6777	-0.5311	-0.3873		1.2097				2.3755			2.3026	3.4195	1.6667	2.8889	0.0532	3.3632
2002/2/5	1.3015	0.7582	0.2953	-0.5019	5.9289	1.0989	-2.3743	1.1702	0.0781	0	0																		1.2698	7.3626	-0.2347	0.1003	-1.4493	3.9533		-0.3984				0.2994		62.0833	2.8939	3.9677	0.1929	0.216	0.4787	1.0846
2002/2/6	-5.7816	-3.0936	-4.2198	-5.0441	-0.8706	-5.6522	-4.721	-4.1009	-3.2787	-1.5852	-2.6222																		-1.5674	-4.6059	-2.5882	-2.6052	2.0124	-1.5586		-2.7				-1.7164		1.0925	-2.5	-4.3816	-3.4649	-3.2328	-0.5823	-3.6481
2002/2/7	2.0455	2.157	3.2787	5.8433	-0.2509	1.1521	1.2012	2.8509	2.5827	6.0403	2.5704																		2.2293	1.1803	3.744	1.749	4.0212	1.5833		2.5694				4.2521		1.2715	1.6026	1.9217	1.4955	2.4499	-0.1065	0.6682
2002/2/8	-0.8909	-0.7601	-2.1825	-1.1292	0.3774	-0.4556	-1.4837	-0.9595	0.0787	0.2532	-1.3126																		-0.9346	-2.2269	-1.2806	0.4044	-4.814	2.4314		-0.7014				-0.874		-1.381	-0.6309	-0.3626	-0.3929	0.2174	1.0128	-0.6637
2002/2/25	2.9213	1.9574	4.4625	1.1421	-1.5038	2.9748	4.0663	0.9688	1.1792	2.7778	1.6929																		0.3145	1.1931	1.533	1.4099	0.3065	0.1217		1.8163				3.1594		0.4456	0.9524	0.5822	5.9172	1.8438	0	2.4499
2002/2/26	2.4017	0.5008	0.2913	0.3764	-1.2723	0.8889	5.7887	2.9851	-0.3108	-1.8428	-0.1189																		-0.627	0	0.6969	0.2979	-0.3056	-0.304		-0.0991				0		1.0139	0.6289	3.4732	0.1862	3.3014	2.3219	8.2609
2002/2/27	0.2132	-0.3322	-0.6776	2.125	0.9021	2.8634	-0.9576	3.1056	-0.0779	-1.0013	0																		1.5773	1.3934	0.5767	-0.099	-0.1533	0.6707		0.8929				-2.2792		1.192	2.5	-8.7413	0.3717	3.1959	-0.2579	-2.008
2002/2/28	-1.9149	-1.5833	-2.0468	-2.0808	0.5109	-1.9272	-2.2099	-2.4096	-1.092	-1.7699	-2.1429																		-0.9317	-1.3742	-1.8349	-1.4866	-0.9977	0.7874		-1.7699				0.1458		-1.3019	-2.1341	-0.6897	-1.4815	-0.0999	0.1551	-1.4344
2002/3/1	-3.0369	-2.8789	-0.8955	-2.375	-0.8895	-3.4934	-4.2373	-1.0288	-2.8391	-3.0888	-1.4599																		-0.9404	-2.4652	-1.8692	-2.1127	-0.7752	-0.2404		-1.4014				-2.6201		-0.3769	-1.8692	-4.6296	-0.5639	-3	1.1874	-3.7422
2002/3/4	3.8031	0	1.8072	2.5608	0.3846	2.7149	3.6873	3.5343	2.7597	3.1873	2.5926																		0.6329	1.0989	1.9048	1.1305	1.7187	0.1807		1.1168				1.5695		0.5044	1.5873	1.6181	1.8904	2.8866	0.2041	2.5918
2002/3/5	1.7241	5.9285	3.9448	3.3708	2.0434	1.5419	2.7027	3.8153	3.1596	2.1879	1.6847																		1.5723	2.3913	1.8692	2.5407	1.2289	2.5857		2.1084				1.5453		0.8783	1.5625	1.9904	1.4842	3.7074	1.6293	2.1053
2002/3/6	4.4492	1.3992	1.3283	0.2415	0	1.5184	0.9695	-0.1934	-0.2297	1.0076	0.5917																		0.3096	1.38	-0.1147	-0.0991	0.8346	-0.5862		0				-0.7971		-0.3109	0.3077	0.7806	-0.0914	-0.5797	-0.4509	1.0309
2002/3/7	5.4767	2.7597	4.3071	5.0602	1.2516	10.0427	8.2305	1.5504	1.4582	2.9925	2.8235																		1.5432	2.9319	3.0999	2.0833	1.3544	3.125		3.1465				1.7531		2.0586	3.0675	1.5492	2.0128	2.0408	-0.2013	4.4898
2002/3/8	1.1538	0.9479	1.8851	3.6697	3.2138	5.4369	1.3942	-0.3817	0.0756	1.0896	1.9451																		3.3435	9.9695	3.4521	0.9718	2.0787	-1.0863		1.8112				0		0.4279	5.6548	3.7376	1.2556	1.3333	-0.706	4.6875
2002/3/11	6.2738	1.4085	4.4053	2.6549	9.3413	4.0516	6.25	0.9579	2.7967	1.3174	1.7957																		-0.5882	4.2553	1.1841	0.4812	-0.9455	-1.7341		0.8427				3.3022		1.339	0.2817	2.9412	0.5314	3.5714	4.4185	2.0522
2002/3/12	-4.1145	-3.6265	-3.1224	0	1.4239	-4.2478	-3.5294	-0.8539	-3.1618	-3.6643	-3.5281																		0	-3.638	1.5957	-2.8736	-1.395	2.4118		-3.4355				-2.5712		-0.9009	-1.9663	-3.2857	-2.8194	0.726	-1.4591	-3.4735
2002/3/13	-3.5448	0.5604	-3.5714	-6.4655	2.4838	-4.4362	-4.3902	-2.5837	-1.2149	-1.9632	-0.4571																		-0.8876	-4.6041	-4.1885	-0.3945	0.3723	2.6996		-1.6346				-1.9258		-1.0303	0.2865	-1.2555	-1.8132	-3.6036	-1.382	1.8939
2002/3/14	5.2224	2.3885	4.7877	5.0691	1.0537	10.058	4.5918	2.1611	2.1522	3.6295	3.3295																		1.194	3.5714	3.1694	1.8812	4.6736	-0.0559		2.346				1.9636		1.5309	1.4286	2.8422	2.9548	4.7664	1.6016	2.0446
2002/3/15	-4.9632	-2.9549	-4.1379	-4.4956	1.0428	0.1757	-4.1463	-2.7885	-2.2573	-4.1063	-4.1111																		-1.7699	-3.1687	-4.4492	-2.8183	-3.8271	0.2238		-3.4384				-2.9957		-3.1966	-2.8169	-3.7818	-3.4081	-4.5495	-0.8374	-4.918
2002/3/18	0.9671	-0.9615	1.5288	5.5109	-1.1352	-0.5263	-1.9084	0.6924	-1.0778	0.2519	-0.3476																		-0.9009	0.5775	0.3326	-0.4	0	0.5025		0.6924				-0.7353		-0.2492	-1.4493	-0.4535	0.2786	0	-0.7452	0.5747
2002/3/19	1.1494	3.5599	5.403	2.7203	2.9228	1.2346	2.9831	2.1611	3.035	3.2663	3.1395																		1.8182	2.2967	0	1.8072	2.0634	4.3889		4.9116				4.6667		5.4966	1.1765	2.8853	3.2407	2.8037	1.952	1.3333
2002/3/20	0	1.1719	3.0252	0.6356	2.4341	-0.6969	0.5038	4.8077	1.2085	1.2165	1.4656																		0.5952	0.2806	3.9779	0.789	5.8484	1.7563		2.0599				0.2831		-0.296	0.2907	1.1808	1.2556	1.3636	-0.7364	0.9398
2002/3/21	2.0833	0.3861	-1.3051	-1.7895	3.5644	1.0526	-1.0025	0.9174	2.3134	-0.1202	0																		0.2959	-0.0933	0	-0.5871	10.0273	-1.7259		-1.3761				-1.1997		0.7126	1.1594	0.5106	-0.7972	-0.7175	-0.0989	0.9311
2002/3/22	-1.2987	-0.6923	-2.2314	-1.3934	-0.0956	-2.0833	-2.0253	-1.0909	-0.0729	-2.4067	-1.7778																		-0.295	-1.3072	-2.4442	-1.378	-3.1618	0		-0.7442				-1		2.0047	0.5731	4.4993	-0.5357	-0.1807	1.2871	-0.738
2002/3/25	0.7519	0.9295	2.2823	0.3261	0.3828	-1.2411	1.6796	-0.6434	0.073	0.6165	0.5656																		-0.2959	-1.2299	0.1089	-1.497	-0.5762	0.5854		1.1246				1.6595		0	0.2849	-1.3194	0.4488	0.4525	-1.7107	-0.3717
2002/3/26	-2.7985	-0.307	-2.0661	-3.0336	-1.3346	-2.693	-3.5578	-1.8501	-2.3341	-2.9412	-2.0247																		-1.4837	-0.5747	-1.8498	2.8369	-2.4469	-2.963		-2.4096				-1.9872		-1.1561	-2.2727	-2.7445	-2.3235	-2.4324	-1.2929	-2.7985
2002/3/27	1.3436	1.4627	-0.4219	1.676	-0.0966	0.1845	1.3175	1.131	0.4481	0	-0.1148																		-0.3012	1.1561	0.8869	0.6897	2.3762	-1.1996		1.2346				-0.2896		1.0526	-0.2907	0.8683	0.0915	0.1847	-0.6045	0.9597
2002/3/28	0	0.9863	-0.5932	0.2198	2.9981	2.3941	0.5202	-0.6524	0.0743	-0.8838	-0.3448																		-0.6042	-2.4762	-0.3297	0.1957	-1.4829	-0.9382		0.1876				-0.6536		-0.1736	0	-1.2195	1.0055	1.5668	-1.2671	-0.1901
2002/3/29	-3.9773	-2.3291	-4.1773	-1.9737	-0.5634	0	-4.2691	-1.5947	-3.9376	-3.8217	-2.9988																		-2.4316	-5.7617	-3.9691	-1.4648	1.5707	0.1671		-3.839				0		-2.029	-2.9155	0	-4.1629	-3.3575	-0.462	-4.1905
2002/4/1	-0.789	0.4615	-0.7117	0.1119	0.1889	-5.036	1.3514	-0.572	0.0773	0.6623	-0.3567																		0.3115	-0.6218	-0.1148	0.5946	-1.2242	2.2803		-0.3895				-2.7778		-0.7101	-0.6006	-3.9942	1.0387	0.2817	0.0516	-1.3917
2002/4/2	0.5964	-1.608	-2.2401	-3.0168	-0.8483	-3.4091	-0.1333	-1.7258	-2.5502	2.3684	-2.148																		-0.9317	-3.5454	-2.7586	-0.6897	-1.2394	-0.8157		-2.6393				-1.7293		0	-2.719	-2.7988	-3.5514	-2.1536	-0.1546	1.0081
2002/4/3	0.7905	0.7782	-0.4583	0.576	0.5703	-1.1765	2.4032	1.1707	-0.793	0.2571	0.8537																		3.1348	1.4054	0.7092	0.6944	-3.8309	1.2061		0.4016				0.4591		0.8939	1.2422	-1.4786	0.6783	0.2871	-0.5679	1.3972
2002/4/4	3.5294	2.5483	3.8674	3.8946	0.4726	1.7857	3.9113	2.893	3.4373	3.9744	4.2322																		3.6474	3.1983	3.8732	1.3793	3.228	1.1918		3.3				2.361		1.2995	4.908	3.6335	2.3099	2.8626	0.2077	2.3622
2002/4/5	0.5682	0.753	1.5957	1.4333	-0.1881	-0.7797	-2.0075	0.4686	-1.0046	0.6165	1.6241																		0	0.7231	-1.3559	1.3605	-1.8629	1.1777		-1.0649				-0.8185		-0.8163	-0.5848	-0.9909	-0.1881	-0.3711	-0.0518	2.1154
2002/4/8	0.1883	1.6442	0.2618	0.2174	-1.131	1.7682	-0.3841	-0.1866	0.6245	1.1029	-0.1142																		1.4663	-0.5128	-0.2291	-0.8629	1.1525	-1.3228		-0.6849				-0.3751		0.823	0.2941	-0.5389	0.8483	0.838	0.2074	-0.1883
2002/4/9	0	0.0735	2.3499	4.2299	-2.3832	0.3861	0	1.4953	1.474	2.6667	0																		-0.289	1.5464	2.411	0.5803	3.1501	-0.5362		2.8571				2.3343		0.8163	1.173	2.4768	2.3364	2.6777	0.3621	1.5094
2002/4/10	2.2556	0	0.6803	-1.0406	-2.9297	2.5	5.0129	1.7495	2.2936	8.2645	4.6857																		-0.2899	10.0508	4.5964	2.6923	1.1046	0.2695		3.4483				1.9132		-0.694	0.5797	0.9819	2.1918	0	0	1.1152
2002/4/11	-2.3897	-1.0287	-3.2095	-0.5258	-0.4024	-2.0638	0.2448	-1.5385	-2.4664	-4.4711	-2.8384																		-1.7442	4.2435	-3.2154	-2.7154	-2.1208	-1.7204		-3.5185				-2.4549		-1.2813	-0.2882	-1.4211	-0.983	-1.7986	0.1546	-2.5735
2002/4/12	0.9416	1.6333	0.8726	-2.3256	1.0101	-0.9579	0.8547	0	-0.3831	-0.6849	0.7865																		2.071	-2.8319	0.443	0.5775	-1.8385	0.0547		0.1919				-0.3701		1.2389	1.1561	0.1517	0.0903	1.5568	1.544	0.566
2002/4/15	0	-0.4383	-1.7301	-0.8658	0.3	-1.5474	1.5738	-1.4706	-1.1538	-1.3793	-1.2263																		-0.5797	-2.0036	-1.6538	0.2871	2.8094	-0.6014		-0.5747				-0.9658		-0.9324	-1.7143	-0.923	-1.5329	1.3526	-0.5068	0.9381
2002/4/16	-0.3731	-1.4674	-0.4401	0.4367	-2.8913	0	-0.9535	-0.4664	0.3891	-0.1166	-0.7901																		-2.3324	-1.0223	-0.8969	-1.0496	0.0651	-1.0451		-0.578				-0.3751		-0.2941	-1.1628	0.2329	-1.5568	-0.8897	0	-1.8587
2002/4/17	0.1873	0.7446	-0.2653	-0.8696	0	0.7859	-1.3237	1.5933	-0.3876	-0.9335	-1.0239																		1.194	0.8451	0.6787	0.0964	-1.1704	1.2229		-0.1938				0.1506		0	0.5882	0.3098	0	-0.3591	-0.6623	0.3788
2002/4/18	-2.6168	-0.9608	-1.5957	-3.0702	-1.1294	-2.5341	-1.4634	0.1845	-1.2451	0.2356	-1.6092																		-0.295	-2.4209	-2.1348	-1.0597	0.1974	-1.318		-0.9709				-1.5038		-0.885	-1.462	-0.7722	-1.1163	-2.0721	-0.7179	-1.3208
2002/4/19	0	0.8209	1.3514	0.905	-0.4154	1.4	2.104	0	0.8668	-0.8226	2.8037																		0.2959	-1.4313	1.4925	-0.8763	-0.8536	-0.6678		0.7843				1.9084		0	0.2967	0.2335	1.223	1.012	-0.3099	-0.5736
2002/4/22	1.1516	0.2221	0	1.009	3.6496	2.3669	0.9697	-0.5525	-0.3906	-0.7109	0.5682																		-0.885	9.971	1.5837	0	3.3113	0.112		-0.2918				-0.7491		-0.5952	0.5917	-0.3106	-1.0223	-1.6393	-0.9845	0.3846
2002/4/23	-1.1385	-0.8863	0.5333	-1.1099	0.3018	0.578	0.8403	0	0.6275	-1.074	-0.904																		-0.2976	-3.4331	-1.2249	0.6876	-1.4744	0.9513		-0.5854				-1.0566		-0.1198	0	-0.1558	0.3756	-0.5556	1.2559	0.1916
2002/4/24	-1.7274	-1.9374	-2.0336	-1.0101	0.1003	-2.4904	-3.5714	0.3704	-1.5588	-0.2413	-0.5701																		-0.597	4.1021	-1.2401	-1.4634	0.1952	0.2772		-0.8832				0		-0.5396	-1.1765	-1.7941	-0.2806	0.3724	0.1034	-1.3384
2002/4/25	0.7812	-0.6079	1.8051	-0.1134	-0.3006	0.3929	1.1111	2.7675	-0.7918	-0.4837	-0.1147																		0.3003	0.7005	0	0.9901	-1.1688	0.2211		0.297				0.6102		0	0	0.3971	-0.8443	-0.1855	2.7362	0.1938
2002/4/26	2.3256	0.9174	2.2163	1.8161	0.5025	1.3699	1.9536	0.8079	2.3943	2.1871	1.9518																		0.2994	0.1739	2.1689	0.9804	2.2996	0.2206		1.2833				1.4405		1.3261	1.1905	2.1361	1.6083	2.2305	1.0553	1.7408
2002/4/29	2.4621	1.8182	1.6479	2.8986	-0.3	4.8263	3.2335	1.5138	0.7015	1.7836	0.7883																		0.2985	1.4757	1.1173	0.8738	3.2113	1.4309		1.1696				1.2706		0.8328	1.4706	3.9504	1.3966	2.7273	0.9448	1.9011
2002/4/30	0.5545	1.1905	0.5973	-0.5417	0.1003	-1.105	0.8121	-0.2632	-0.3096	-0.1168	-0.4469																		0	-1.7109	-0.1105	0.9625	0.7467	0.2713		1.1561				-0.1476		1.5929	0.2899	-0.3726	-1.7447	-0.0885	-1.1823	-0.3731
2002/5/8	0.7353	-0.8824	-0.8482	-1.8519	0.1002	0	1.1507	-0.6157	-1.6304	-1.6374	-0.3367																		-0.8929	-1.8277	-1.7699	-1.2393	0.6177	-0.7035		-1.4286				-1.6999		-1.2195	-0.8671	-1.5707	-1.5888	-1.1515	-0.4985	-1.3109
2002/5/9	2.3723	1.1869	1.2831	0.222	0.1001	1.8622	3.5267	-0.6195	-0.4736	0.9512	-1.2387																		-0.3003	-1.5957	0.4505	-0.7722	-0.5525	-2.0163		-0.6763				0.2256		-0.9406	0.5831	-0.304	1.1396	0	0.4509	1.3283
2002/5/10	-3.0303	-0.8065	0.2534	0.1107	-0.2	-3.1079	-2.7473	-0.8905	-0.6344	-1.8846	-0.7982																		-0.6024	1.8018	-1.2332	-0.7782	0.0617	0		-0.1946				-0.6002		-0.7122	-0.8696	-1.6768	0	-1.7921	-0.6484	-1.3109
2002/5/13	5.6985	-1.9956	-3.8753	-1.6593	-0.9018	-1.6981	-1.6949	-1.3477	-0.7183	-0.12	-1.2644																		-0.9091	-1.7699	-1.1351	-1.4706	-1.8507	0.3893		-0.5848				-1.434		-0.7173	-1.7544	-1.5504	-5.5399	-1.7336	0.3012	-0.9488
2002/5/14	-1.3913	-1.1312	0	0.225	-5.4601	-0.3839	0.3448	0.4554	-1.3666	1.4423	-0.3492																		-0.6116	0.5405	-0.6889	-0.199	0.0629	0.2216		0.6863				-0.1531		-0.2408	-0.2976	0.2362	-3.7773	0	1.2012	-0.3831
2002/5/15	-2.9982	-1.4493	-0.7011	0.1122	0.3209	-2.8902	-2.4055	-1.1786	-1.0595	1.4218	-0.3505																		-0.6154	-1.0753	0.578	-0.3988	-1.6332	-0.2764		-1.7527				0.3067		-2.3537	-0.8955	-0.8641	0.3099	-0.65	-1.4837	-1.9231
2002/5/16	-5.0909	0	-3.7952	-5.4933	0.3198	0	-5.0469	-3.3028	-2.8007	-5.8411	-3.6342																		-2.1672	-5.5254	-3.6782	-4.1041	-1.341	-1.4412		-3.667				-3.6697		-1.2979	-3.6145	-2.6941	-3.7075	0	-2.259	-4.1176
2002/5/17	1.9157	-2.7864	4.9541	1.898	-0.1063	-3.7698	0.1236	1.518	1.3559	0.6203	0.8516																		2.5316	0.1918	0.4773	1.9833	3.6893	0.9561		0.823				0.7937		2.5047	1.5625	0.6515	1.0695	-4.2056	-1.0272	2.6585
2002/5/20	-0.3759	-1.4331	-2.6224	-3.4924	-0.1064	0.2062	2.0988	-2.6168	0	-4.0691	-2.1713																		-2.1605	2.0096	-2.4941	-1.74	-0.9363	-0.7799		-3.0612				-2.8346		-2.2602	-1.5385	-2.4272	-3.1746	-2.439	0	-1.992
2002/5/21	4.9057	3.7157	4.4883	5.4282	2.1299	3.7037	2.6602	7.0058	1.505	4.4987	3.8224																		1.8927	3.7523	4.0195	3.9583	3.3396	3.7619		3.7895				2.6578		1.1875	3.75	3.1509	4.153	3.8	4.9818	4.6748
2002/5/22	-0.7194	2.0249	2.0619	-0.9153	0.8342	-4.1667	-3.298	-2.7803	-2.6359	1.845	-2.4941																		-1.2384	-3.255	1.171	-0.8016	-0.4878	-0.9199		-2.7383				-1.2945		-2.1001	0	-3.2958	-3.4627	-3.4682	2.1256	2.1359
2002/5/23	3.6232	1.9847	1.2626	1.2702	0.9307	1.2422	1.0962	-0.8303	1.4382	0.1208	0.9744																		0.627	0	1.9676	-0.404	0.4289	0.5461		-0.9385				2.459		1.5142	2.1084	0.2494	0.9783	0.0998	0.726	-0.1901
2002/5/24	-0.3497	-1.6467	-4.7382	0	-0.3074	-1.4315	0	-2.4186	-1.8349	-2.4125	-1.3269																		-0.6231	-2.0561	-3.1782	-2.7383	-1.2203	-0.2716		-1.0526				-1.44		-1.9888	-1.7699	-1.9071	-1.2917	-2.1934	-1.2975	-3.2381
2002/5/27	2.2807	1.8265	1.8325	-0.7982	0.925	-1.6598	0	-1.9066	-0.085	0	0.1222																		-0.627	0.8588	0.5862	0.2086	-0.8647	0.2723		0.8511				0.3247		-0.0634	0.3003	-0.9298	1.8539	0.4077	-1.4119	1.5748
2002/5/28	-3.0875	0.5232	2.5707	0	-0.5092	1.8987	0.9639	0.3887	-0.5102	0.2472	-0.1221																		0.9464	0.8515	0.4662	-0.1041	0.9346	-0.163		0.7384				-0.2427		0.2538	-0.5988	0.8532	-0.5353	1.1168	0.8889	-0.7752
2002/5/29	-1.9469	-2.8253	-1.5038	-3.5632	-2.0471	-2.6915	-3.9379	-1.7425	-2.906	-3.2059	-3.3007																		-1.5625	-3.7523	-3.3643	-1.0417	-2.1605	-1.5778		-1.6754				-2.4331		-1.8987	-2.4096	-3.9763	-4.0904	-1.8072	-0.7342	-3.3203
2002/5/30	0.5415	0.2295	3.0534	-0.9535	0.9404	0.2128	-0.9938	-0.3941	-1.6725	-1.1465	0.1264																		0	0.0975	-0.6002	0	0.3155	-0.5528		-1.4909				-0.665		0.7742	0.6173	-0.5286	2.0202	-0.409	0.0493	0.404
2002/5/31	-0.5386	1.2977	0	-0.1203	-0.7246	0	-4.6424	0.8902	-0.6267	-0.7732	-1.3889																		0	-0.9737	-0.8454	-0.4211	-1.3836	-0.7782		-0.2162				-1.3389		0.128	-0.3067	-1.0629	-0.9901	-0.308	0.2957	-0.4024
2002/6/3	-2.7076	-2.7882	-2.6337	-3.8554	-1.9812	-4.6709	-5	-0.3922	-0.9009	-2.987	-1.9206																		-1.5873	-1.1799	-1.9488	-1.4799	-1.3393	0.8403		-3.792				-2.3749		-0.9591	-1.8462	-3.6705	-4.6667	-3.7075	-0.7371	-2.4242
2002/6/4	2.7829	0.6202	-0.3381	0	0.7447	-0.2227	1.8006	0.5906	0.1818	-0.5355	0.5222																		1.6129	1.393	0.1242	0.4292	1.0343	0.6667		0.2252				0.4344		-0.3873	0.3135	2.2305	1.6317	0.8556	0.7921	-1.0352
2002/6/5	-4.6931	-0.3852	-10.0085	-3.6341	-0.2112	-4.4643	0	-1.3699	1.3612	-3.7685	-2.8571																		-1.2698	-6.8695	-3.1017	-1.3889	-1.0237	-0.3863		-1.4607				-1.3841		-0.324	-2.1875	-2	-2.5229	-3.3934	0	-3.7657
2002/6/6	5.303	3.7896	3.2045	5.3316	1.5873	4.9065	5.034	3.6706	3.9391	5.1748	5.2139																		2.5723	5.1633	4.9936	2.9252	2.7796	1.2188		5.2452				4.386		2.9259	2.8754	5.2876	5.8824	7.2448	1.6699	5.6522
2002/6/7	3.5971	0.4471	-0.6393	1.6049	-1.0417	0.8909	3.7565	0.1914	0.6161	0.3989	0.5083																		-0.627	0	0.2457	0	0.6289	-0.1642		0.6501				1.0084		0.4422	0.6211	2.9075	2.2222	0.5118	0.6763	3.7037
2002/6/10	-0.1736	-0.4451	-1.8382	-1.8226	0	0	-1.3733	1.2416	-1.4873	-1.7219	-1.3906																		-0.3155	-2.2044	-1.9608	0.1053	0.3125	-0.6579		-1.2917				-0.9983		-0.6289	-0.6173	-1.5411	-1.8478	-0.3055	1.1516	-0.9921
2002/6/11	1.0435	-0.0745	1.779	2.104	0.3158	2.8698	2.2785	-0.1887	0.444	1.6173	1.2821																		0.6329	2.2541	0.75	0.8412	2.4299	0.1656		1.4177				0.6723		1.2025	0.6211	1.6522	-0.1107	0.4086	4.981	0.4008
2002/6/12	-2.0654	0.522	-1.5639	-0.8485	1.0493	-1.5021	-1.6089	-0.7561	-0.7958	1.5915	-0.6329																		0	1.4028	0.4963	-0.7299	-1.8248	-0.2755		-0.2151				-0.2504		-0.8755	0.6173	-1.2831	-0.1109	-0.8138	-0.4519	-0.5988
2002/6/13	-1.2302	-0.6677	-1.9626	-1.7115	-0.8307	-0.2179	-1.5094	-1.4563	-1.0695	-1.9582	-1.2739																		0	-2.668	-1.1111	-0.6303	-0.6815	-0.1657		-1.4009				-1.0879		-0.3155	0	-0.7799	-0.8879	-1.9487	2.8143	-1.6064
2002/6/14	-2.847	-2.5392	-1.0486	-1.4925	-1.3613	-3.4934	-0.894	-0.3941	-0.8108	-2.3968	-2.0645																		-1.2579	-2.4365	-2.1223	-2.0085	-0.1871	-1.8816		-2.0765				-1.269		-1.0759	-1.227	-1.1354	-2.9115	-2.8243	-1.5011	-1.8367
2002/6/17	0	0.0766	2.2158	-0.2525	-0.3185	0.4525	-0.7732	0.4946	0.9083	-0.6821	0																		0.3185	0.3122	0.2551	2.6969	3	0.3948		0				0		-0.3839	-0.6211	1.4134	0.1153	0.8611	0.2689	0.4158
2002/6/18	7.326	2.6034	1.9793	3.7975	1.7039	2.9279	2.5974	2.0669	2.6103	3.022	2.635																		0.9524	2.3859	2.5445	0.6303	1.1529	1.0112		3.3482				2.5707		1.7983	0	1.6551	4.1475	2.1345	1.4752	2.6915
2002/6/19	0.5119	-1.8657	-1.6636	-2.6829	-0.8377	-1.7505	-1.8987	-2.0251	-2.193	-2.4	-1.1553																		-0.9434	-1.7224	-0.9926	-2.1921	-0.4799	-0.3337		-1.5119				-1.1696		-1.0095	1.5625	0.0857	0	-1.8809	0.8811	-2.0161
2002/6/20	0.1698	0.8365	0.7519	1.6291	0.6336	1.7817	1.8065	1.0827	1.3453	0.4098	0.9091																		1.2698	0.5155	0.3759	0.2134	1.5672	1.6741		0.6579				1.1834		1.7208	1.2308	0.2568	0.5531	0.426	0.786	1.4403
2002/6/21	7.7966	4.8265	3.8246	5.1788	2.2036	3.9387	4.1825	3.2132	3.2743	4.2177	4.1184																		1.5674	3.4872	2.9963	4.1534	3.7389	0.9879		3.4858				3.0911		1.9424	2.7356	3.1597	3.5204	5.8324	-0.7366	3.4483
2002/6/24	10.0629	10	9.973	9.9648	9.3429	5.0526	4.9878	10	10.0257	10.0522	10.0125																		9.8765	9.4153	10.0606	10.0207	10.0114	6.6848		10				9.9676		10.0184	10.0592	10.0166	9.9894	10.02	5.0196	10
2002/6/25	1.4286	-4.7744	1.4706	-3.838	-3.8498	1.4028	1.0429	-1.7153	-2.8037	-1.6607	-1.3652																		3.9326	-4.3478	2.0925	0	2.9121	-6.0621		-0.0957				-1.1791		-3.7989	9.9462	-3.2355	-1.9512	-1.7304	1.4131	4.4563
2002/6/26	-0.7042	1.717	2.496	1.7738	-1.3672	0.5929	1.8349	0.9599	0.3205	0.8444	0.2307																		0	0.947	0.863	0.5634	-2.5771	-1.5184		0				0.6711		-0.1742	2.2005	0.311	0.8955	0.4634	-0.4098	1.1945
2002/6/27	-0.4255	-2.2957	0.1571	-0.4357	-0.396	1.3752	-1.0135	1.5557	-0.7987	-0.1196	0.4603																		3.2432	-1.8762	-0.9626	-0.0934	-5.6017	2.0925		0.2874				0.8889		-0.0582	4.7847	-1.5504	-0.3945	-0.9225	0.7407	2.6981
2002/6/28	-2.9915	0.8984	-1.7255	-1.7505	0	-1.7442	-1.1377	3.4043	0.0805	2.515	3.3219																		2.0942	2.1033	1.7279	2.0561	5.4945	-1.0787		1.9102				0		-1.2224	-1.8265	0	-2.7723	-0.6518	-0.4085	0
2002/7/1	0.1468	1.7123	-2.1548	-0.6682	0.2982	-2.1696	-0.5754	-2.0576	1.8504	-2.9206	-1.3304																		-1.5385	-2.2472	-2.3355	-2.4725	-2.6562	0.4907		-1.687				-1.6153		-0.1179	-3.4884	0.5512	0.2037	0	-1.5587	-3.6125
2002/7/2	1.9062	0.6734	2.3654	-0.1121	0.0991	-0.2016	1.3889	0.4202	0.7109	0.4813	0.6742																		-0.7812	1.5326	0.5435	0.6573	2.4612	-0.2735		-0.286	102.3372			0.5224		0.059	1.2048	0.8614	0.9146	-0.1874	1.25	0.6814
2002/7/3	2.1583	-0.7358	1.3546	-0.1122	0.495	1.2121	2.3973	1.5063	-0.6275	2.3952	-0.4464																		1.0499	0.8491	0.3243	1.0261	-0.5744	-0.3291		0.3824	1.7327			0.297		0.3538	-0.7143	0.9317	0.2014	0.5634	-0.7819	-0.846
2002/7/4	-2.3944	1.0782	-1.8082	-1.236	0.2956	-1.996	-1.6722	-1.7312	-0.8682	-0.7018	-0.4484																		-1.8182	-2.8064	-1.4009	-1.8467	-1.0504	-0.055		-1.3333	0.0811			-1.5544		-0.9401	-0.9592	-0.6154	-1.809	0.9337	0.954	-1.1945
2002/7/5	-0.4329	0	0.4804	0.5688	0.5894	0.4073	0	-1.7617	0	2.4735	-0.1126																		0.2646	0.385	0.6557	0.4704	-0.9554	-0.0551		-0.2896	0.1621			-0.3008		0.2372	-1.2107	-0.0774	0.3071	0.2775	0.1233	-0.8636
2002/7/8	1.4493	-0.7333	2.0717	1.1312	0.4883	0.8114	1.1338	0.5978	1.9108	1.1494	0.2255																		0.2639	-0.1918	0.6515	-0.0936	1.2326	0.7713		0.5808	1.8608			1.2821		1.7751	1.4706	0.3098	1.4286	1.1993	-0.3283	1.0453
2002/7/9	-1.7143	-0.6044	-0.1561	-1.2304	1.4577	-0.6036	-0.3363	-0.6791	-0.3125	-1.4773	0.3375																		1.0526	-0.9606	-0.7551	0.8435	1.6411	-0.8748		-0.9625	0.6354			-1.1169		-0.2907	1.2077	0.5405	0.2012	0.4642	0	1.0345
2002/7/10	-2.4709	-2.027	-3.0493	-1.6988	-1.1494	-1.6194	-3.0371	-2.1368	-2.2727	-2.6528	-2.9148																		-1.8229	-1.7459	-2.1739	-1.9517	-0.8333	0.6067		-1.5549	-1.2628			-1.3554		-0.8746	-2.148	-0.768	-1.4056	-2.4954	4.858	-2.5597
2002/7/11	0.2981	-0.1379	-0.4839	1.1521	0.0969	-0.4115	0.116	0	-0.4812	-0.5924	1.2702																		-2.3873	-1.2833	-0.1111	1.6114	-1.7332	0.0548		-0.1974	-0.7994			-0.7634		-0.1176	-1.2195	0.4644	0.5092	0.3791	0.0785	-0.7005
2002/7/12	0.2972	0.2072	0.4862	1.139	-0.5808	3.3058	4.9826	0.262	-0.1612	0.4768	-0.6842																		-0.2717	0.7	2.2247	0.3731	0.3207	-0.2192		-0.2967	0.6446			-0.3846		-0.7656	-0.4938	3.2357	2.7356	-0.1889	0.7846	-0.1764
2002/7/15	-2.3704	0.2785	-1.0484	0.6757	-0.2921	0.2	-0.883	0.0871	-0.7264	-0.5931	-1.4925																		-0.545	-0.2979	0.3264	-0.9294	0.4795	0.5491		-1.2897	-2.2418			-1.0811		-0.8309	0	-3.6567	-1.4793	-1.0407	-0.4671	-1.2367
2002/7/16	-0.1517	0.9028	0.5705	0.4474	-0.0977	0.7984	0.1114	1.0444	0.8943	-0.1193	0.1166																		0.8219	0.0996	0	-0.0938	-1.0074	0.6554		0.201	-0.0819			0.6245		-0.1197	0.4963	-0.1549	-0.3003	0.3824	-2.2683	1.2522
2002/7/17	3.0395	0.5506	0.2431	0.1114	-0.4888	0.7921	1.7798	0.6029	0.3223	0.5974	1.1641																		0	2.1891	0.3254	-0.0939	-1.1248	1.3022		1.1033	0.9836			0.6206		-0.8987	1.2346	-0.0776	0	0.5714	-2.7611	0.8834
2002/7/18	-0.885	0.2738	-0.4042	-1.3348	-0.0982	-1.3752	0.765	0.3425	0.4819	-0.1188	-0.2301																		0.2717	0.779	-0.6486	0.7519	-0.5417	1.4997		0.1984	-0.8929			-0.6168		-0.1814	0	0.3882	-0.6024	1.2311	-0.2469	0.1751
2002/7/19	0.2976	0.1365	0	-0.2255	0	0.3984	0.3254	0	-0.3197	0.8323	0.2307																		0.542	-0.4831	0.7617	-0.2799	1.8519	0.8443		0.396	0.819			1.474		0.5451	0	-0.1547	0	2.5257	-1.1551	1.3986
2002/7/22	-0.5935	-1.9087	-1.461	-1.4689	-0.295	1.1905	-3.6757	-2.5597	-1.2029	-2.0047	-1.2658																		-1.9283	-2.4272	1.1879	-2.7128	0	-0.9942		0.2959	-1.7872			-2.0642		-1.5663	-2.1951	-0.1549	0	-2.3723	-2.3372	-2.4138
2002/7/23	-0.7463	-1.3204	0.5766	0.1147	0.0986	-3.1373	-2.0202	-0.5254	-0.3247	-0.6017	0.4662																		-0.5618	-0.4975	0	-0.2885	-1.2299	0.1057		-0.6883	0.579			-1.171		-1.4688	-1.7456	0.4655	-1.9192	0.5607	-1.2821	-0.7092
2002/7/24	0.3008	-1.5493	-0.7371	-0.3436	0.4926	0	1.26	-0.9683	0.4886	0	-0.232																		0	0.2	-0.7471	-0.2893	0	-0.4752		-0.297	1.5625			-0.316		0.4348	-1.0152	-0.7722	-0.4119	-0.8364	1.2987	-1.0714
2002/7/25	-3.4483	0.7153	-0.7426	-0.5747	0	0	-1.6968	-0.1778	-0.7293	-0.2421	-0.3488																		-0.565	-0.2994	-1.6129	-0.4836	-0.5956	-0.2122		-0.2979	0.6478			-0.7132		0	-1.5385	-0.0778	-1.0341	-0.0937	-0.2137	-0.722
2002/7/26	-2.1739	-0.071	-1.4963	-0.6936	0.1961	1.8219	-0.9206	0.5343	0.0816	0	-0.4667																		-1.1364	-0.1001	0.4372	0	-3.5948	-0.0532		-0.6972	-0.4827			0		1.2369	0	-0.4673	0.3135	-0.7505	-1.5418	-0.5455
2002/7/29	1.1111	0.5686	0.9283	-0.4657	0.1957	-1.1928	0.9292	0.1771	0.4078	0.6068	0.3517																		0.5747	3.6072	1.6322	0.1944	-2.8814	0.5319		0.8024	1.6977			0.9577		0.1833	1.3021	-0.2347	0	-0.7561	0.0435	1.0969
2002/7/30	0.6279	0.212	-0.0836	0.2339	-0.3906	1.6097	0.3452	1.3263	0.7311	-0.1206	0.2336																		0	0.4836	0.6424	1.4549	-0.9308	0.2116		-1.5076	-1.3514			0.2372		0.061	0	-1.7255	0.1042	1.2381	-0.1304	0.1808
2002/7/31	-1.8721	-0.3526	-0.251	-1.0502	-0.2941	-0.396	-2.2936	-1.8325	-0.8871	-0.2415	-1.3986																		-0.8571	-1.0587	-2.0213	-1.0516	0.411	-0.1584		-2.3469	-1.2087			-1.4196		-0.7922	-2.0566	0.6385	-0.6243	-0.6585	0.566	-1.444
2002/8/1	0	0.3539	-0.1678	-0.5896	-0.4916	2.1869	0.1174	0.9778	0	-0.2421	-0.1182																		1.4409	-0.8755	-0.5429	-1.1594	0.1754	0.0529		0.418	1.6313			0.4		-0.5528	0	-0.4758	0.733	1.4205	0.2165	-0.3663
2002/8/2	0.9539	0.6347	-0.9244	0.3559	0.5929	0.1946	0.8206	0.7042	0	0.1214	-0.2367																		1.4205	1.5702	0.1092	0.391	-0.2919	0.0529		0.5203	0.321			1.0359		0	0.7874	0.3187	0.2079	0.747	0.0864	1.1029
2002/8/5	-0.315	-0.9811	-2.4597	0.591	0.1965	0.3883	-1.3953	-0.9615	-0.3255	-1.697	-0.1186																		-0.8403	0.9662	-0.1091	-0.5842	-0.1756	0.0528		-0.207	-1.44			-0.7098		1.6059	0.5208	-0.7149	-1.3485	-0.6487	-0.3453	-1.4545
2002/8/6	3.0016	2.6893	1.5652	1.7626	-0.1961	-0.7737	0.8255	0.7944	0.8163	1.3564	1.3064																		2.2599	1.1483	1.4192	0.7835	-0.5279	0.0528		0.7261	1.2987			0.9531		0.2432	2.5907	1.12	0.9464	1.3993	0.3465	1.6605
2002/8/7	-0.7669	-0.4824	2.5685	-0.8083	0.4912	-1.3645	0.3509	-0.7881	0.081	-0.1217	-0.2345																		-0.8287	0.5676	-0.9688	0	-1.6509	1.0554		0.103	0.1603			0.6294		-0.3032	-1.0101	-0.712	-0.1042	0.184	0.8632	-0.1815
2002/8/8	-1.0819	-0.7618	-1.2521	-1.2806	0.391	-0.1976	-0.5828	0.353	-0.4854	0.2436	-1.0576																		-0.5571	1.8815	-0.8696	-1.3605	1.7986	0.2611		-0.2058	-0.8			-0.86		0.4258	-1.2755	0.239	-0.4171	-1.2856	-0.813	-0.5455
2002/8/9	-1.0938	0.0698	-1.6061	-1.4151	0.1947	0.198	-1.0551	-0.6157	-0.4065	0.243	-1.5439																		-0.8403	-1.2927	-1.0965	-0.2956	-0.1178	-0.1562		-1.0309	-0.5645			-0.3943		-1.3931	-1.0336	-0.7154	-0.4188	-0.7442	-0.8197	0
2002/8/12	-0.7899	-0.6276	-0.2577	-1.9139	0.0972	-0.9881	0.3555	-0.6195	-1.3878	0.8485	-1.0856																		0	-0.2806	-0.2217	0.4941	-0.8844	-0.7825		-0.9375	-0.4866			-1.1085		-0.9828	-0.5222	0	0.1052	-2.7179	0.435	-1.4625
2002/8/13	0.3185	-0.2807	-0.3445	-0.2439	-0.1942	-1.3972	-0.2361	-0.3562	0.0828	0	-0.122																		0.565	-2.5328	0.3333	0	0.7139	-0.368		0	0.163			0.1601		0.062	0.2625	-0.8006	0.105	-0.578	0.0866	0.1855
2002/8/14	0.7937	0.6334	1.815	1.3447	0.0973	1.2146	1.3018	0.3575	1.4061	0.8413	0.7326																		0.2809	0.0962	0.2215	0.295	-0.4135	0.3166		0.6309	0			0.3197		1.1159	0.7853	0.3228	1.0493	0.5814	0	1.2963
2002/8/15	-0.9449	-1.1189	-0.4244	-1.3269	-0.7775	-0.8	-0.8178	-0.9795	-0.4078	0	-1.2121																		-1.1204	-2.6923	-1.326	-0.7843	-1.3049	0.4734		-0.627	-1.2205			-1.1155		-0.0613	-0.7792	-0.9654	-0.4154	-0.1927	0.0865	-1.2797
2002/8/16	1.2719	1.4144	0.1705	1.467	0.3918	0.6048	0.9423	1.0791	0.3276	1.3111	1.4724																		1.983	0.0988	0.7839	0.7905	0.5409	0.733		0.8412	0.9885			2.0145		0.3681	2.0942	0.4874	2.2941	0.6757	0.562	0.9259
2002/8/19	-1.2559	-0.9763	1.1915	-1.2048	0.0976	-0.4008	-1.9837	-0.7117	-0.4082	-1.0588	-0.3628																		0	-1.0859	-1.6667	0.8824	-0.4782	0.104		-0.3128	-0.571			0.158		-0.2445	-0.5128	0.1617	0.6116	-3.164	-0.172	-0.5505
2002/8/20	2.0668	1.1972	1.0093	1.5854	0.1949	1.4085	1.6667	2.0609	1.2295	0.2378	2.0631																		3.0556	1.0978	2.1469	1.1662	1.5015	0.4154		1.4644	1.6407			1.3407		1.1029	3.3505	0.4843	1.4184	0.495	0.9044	2.7675
2002/8/21	0.3115	-0.4175	-0.0833	1.0804	0.1946	0.5952	0.7026	0.9658	0.2429	0	0.4756																		0.8086	-0.4936	-0.2212	-0.8646	-0.2367	-0.0517		-0.2062	-0.2421			0.0778		0.8485	0.4988	-0.1606	-0.4995	-1.9704	-0.7682	-0.1795
2002/8/22	0.3106	1.188	0.6667	0.8314	-0.0971	0	0.3488	0.5217	1.2116	0.4745	0.355																		0	1.0913	1.2195	0.3876	0.0593	0.1552		1.9628	0.6472			0.6221		0.3606	-0.2481	1.2872	0.3012	1.407	0.086	0.1799
2002/8/23	0	0.2762	-0.4139	-0.9423	0.3887	0.3945	0.4635	-0.519	-0.6385	-0.3542	-0.5896																		0	0.0981	-0.5476	0.2896	-0.1186	-0.3099		-0.7092	0.0804			-0.7728		-0.479	-0.2488	0.2383	0.6006	-0.7929	-0.043	0.5386
2002/8/26	-2.4768	-1.4463	-1.4131	-2.2592	0	0.1965	0.346	-1.2174	0	-2.2512	-0.4745																		-1.6043	-1.2745	-0.7709	0	-0.3561	0.3109		-1.4286	-1.4458			-0.6231		0.1203	-0.7481	0.5547	-0.0995	-0.3996	1.7627	-1.7857
2002/8/27	0	0.2096	1.855	2.6764	0.2904	-1.5686	0.2299	1.6725	1.3655	0.2424	0.3576																		0.2717	-0.0993	1.4428	-0.1925	0	0.6198		0.4141	2.934			0.627		1.262	-0.2513	2.0489	-0.3984	1.3039	-0.1267	-0.1818
2002/8/28	-0.3175	-0.4881	-0.8278	-0.7109	3.4749	-0.1992	-1.0321	0.5195	-0.317	0.6046	0																		-0.271	0.3976	-0.547	-0.3857	-0.2382	-0.0513		0.8247	-0.4751			-0.6231		0.178	0.5038	-0.695	-0.9	-0.495	-1.1421	0.1821
2002/8/29	-0.3185	0.911	-2.1703	-1.1933	-0.4664	0.998	-0.3476	-0.6029	-1.2719	-0.4808	-0.3563																		-0.2717	-0.396	-0.9901	-0.9681	-0.7164	-0.3082		-1.1247	-0.5569			-1.1755		-1.6588	0.2506	-1.5552	-0.6054	0.0995	1.4121	1.4545
2002/8/30	-0.3195	0.2083	0	-0.2415	-0.1874	0.1976	0.4651	0.5199	-0.161	0.1208	-0.8343																		0	-0.2982	-0.3333	-0.0978	-1.383	0		-0.1034	0.64			0		0.3012	-0.75	-0.3949	0.5076	0.2982	0.1688	-1.0753
2002/9/2	-0.1603	0.8316	0	0.2421	0.4695	0.3945	0	-0.1724	-0.2419	-0.3619	-0.1202																		0.2725	-0.4985	0	0.0978	0.9146	-0.8758		-0.1035	1.0334			1.1102		0.0601	0.2519	0.7137	-0.101	0.3964	0.2527	0
2002/9/3	0.321	0.4811	2.3038	0.3623	-0.0935	-0.3929	0.1157	-0.5181	0.2425	0.9685	0																		0	0.1002	0.3344	0.1955	0	1.1954		0.6218	-0.5507			0.3137		-0.06	-0.5025	0.7874	0.91	0	0.1261	0.5435
2002/9/4	-0.64	0.8892	-1.3344	-0.361	0	-1.1834	-0.3468	-0.7812	0	-0.3597	-0.1203																		-0.5435	0.6006	-0.6667	-0.5854	-2.2356	-0.3595		-0.5149	-1.1867			-1.3292		0.3003	-1.2626	-0.7813	-1.2024	-1.5795	0.2518	-1.8018
2002/9/5	-2.2544	-0.8136	-1.6906	-1.6908	-0.3742	-0.998	-2.2042	-1.3998	-1.371	-2.1661	-1.4458																		-1.3661	-2.3881	-1.2304	-0.7851	-1.7305	0.5155		-1.5528	-1.201			-1.1886		-1.1377	-2.5575	-1.5748	-1.217	-1.7051	-0.6279	-0.9174
2002/9/6	0.1647	-1.4354	-0.258	-1.1057	-0.7512	0	-1.5421	-0.1775	-0.3271	-0.861	0.1222																		-0.831	-1.2232	-0.7928	-0.3956	0	0.1538		-0.1052	-0.081			0.1604		-0.2423	-0.2625	-0.64	-1.1294	-0.102	-0.6318	-0.7407
2002/9/9	0.8224	0.1387	-1.6379	-0.1242	-0.2838	-2.4194	-2.1687	-1.1556	-0.5742	-0.2481	-0.6105																		0.838	-1.9608	-1.5982	-0.6951	0	-0.1536		-1.3684	0.8921			-0.3203		-0.1214	0.5263	-0.8052	-1.4538	-1.2257	0.1696	-2.2388
2002/9/10	-0.3263	-1.385	-0.3506	0.1244	-0.0949	0.6198	0.7389	0.2698	0.495	-0.4975	0.3686																		0.554	1.2632	0	0	-0.6289	0.6667		0.1067	0			0		-0.6079	1.0471	0.0812	1.1591	-1.5512	-0.0423	-0.5725
2002/9/11	-1.8003	0.0702	-0.2639	0.2484	-1.4245	-0.8214	0.2445	-1.5247	-0.1642	-0.5	0.2448																		-0.2755	-1.3514	-1.1601	-0.5	-0.1899	0.9679		-0.3198	-0.1608			0.241		0.0612	-0.2591	-0.4055	-0.9375	0.8403	0.127	0.1919
2002/9/12	0	0.9825	0	0.7435	0.0963	0.4141	1.8293	1.275	0.0822	0.1256	0.7326																		-0.8287	0.7376	0.4695	0.5025	-1.374	0		0.5348	0.161			0.4006		0.6724	-0.2597	0.4886	0.6309	0.5208	0.2114	-0.5747
2002/9/13	-1	-0.139	-0.2646	-0.246	-0.385	-0.4124	-0.8383	0.0899	0.1643	-1.0038	-0.8485																		0.5571	-0.7322	-0.4673	0	-1.7802	-1.4127		-0.8511	0.2412			0		0.1214	1.5625	0	0.418	0.4145	-0.8439	-0.1927
2002/9/16	-1.8519	-2.0877	-0.7073	-2.3428	0.3865	-2.6915	-0.1208	-1.5274	-0.5742	-1.1407	-1.467																		-1.385	-2.4236	-1.2911	-0.1	2.2065	0.6139		-1.9313	-1.6038			-1.1971		-1.6374	-1.0256	-0.9724	-1.4568	-1.4448	0.0426	-0.3861
2002/9/17	-0.3431	0.4264	0.089	-0.5051	0.2887	-2.5532	-2.0556	-0.5474	-0.2505	0	0.1241																		-0.8427	-2.2678	0.3567	-0.2002	3.6237	-1.4493		0.547	0.8965			-0.5654		0.8631	-0.7772	-0.1637	0.3168	0.1047	-1.6589	0.1938
2002/9/18	0	-0.7785	-0.3559	-1.3959	0.4798	-2.6201	-1.2346	-0.4587	0.0838	-1.9231	-0.1239																		-1.4164	0.1105	-1.1848	-1.1033	-1.6369	-1.6254		-0.2176	-0.4847			-0.3249		0	-1.8277	-0.5738	-0.9474	-0.7322	0.1298	-1.1605
2002/9/19	4.475	2.4251	2.5	2.4453	1.0506	2.2422	2.25	1.2903	0.4184	0.6536	0.9926																		1.1494	2.8698	2.1583	0.5071	-0.2269	1.4162		1.4177	2.2727			1.63		1.467	1.8617	1.0717	1.169	1.686	-0.3456	2.3483
2002/9/20	-3.4596	-0.766	-1.5679	-1.5075	-0.4726	-1.9737	-0.2445	-1.7288	0	-1.6883	-1.7199																		-1.1364	-2.1459	-1.2911	-0.7064	-2.2745	1.9395		-1.2903	-1.3492			-1.0425		-0.6024	-0.7833	-0.6525	-1.2605	-1.0363	0.0433	-1.912
2002/9/23	-0.3413	0.1404	0	0.3827	0.3799	0.6711	-0.4902	0.2778	-0.4167	-0.3963	0																		-0.0001	2.0833	-0.1189	-0.4065	-0.7758	-0.0761		0.1089	0.2414			0.081		0	0.2632	-0.1642	-0.5319	-0.2094	-0.3466	-0.5848
2002/9/24	-0.5137	-1.4716	-2.0354	-0.2541	0.1892	-1.7778	-0.9852	-0.277	-0.251	-0.6631	-0.625																		-0.289	-1.6112	-0.3571	-0.5102	0.2346	-0.3046		0	0.2408			-0.4858		0	-0.5249	-0.2467	-1.7112	-0.7345	-1.3043	0.3922
2002/9/25	0.1721	0.6401	0.271	0	0.661	0	-0.4975	-0.0926	0.1678	0.1335	-0.2516																		0.5797	0.2183	0.1195	0	0.234	0.2292		0.6529	-0.0801			0.5696		-0.303	0	-0.1649	-0.7617	0.1057	-0.4405	0.5859
2002/9/26	-1.0309	0.212	0.3604	-1.9108	0.5629	-1.1312	-1	-1.2975	-0.2513	-1.6	-0.6305																		-0.8646	-2.9412	-0.9547	-0.3077	0.3891	-0.3049		-0.8649	-0.1603			-0.8091		0.9726	-0.7916	-0.9083	-1.6447	-1.056	0.2212	-0.9709
2002/9/27	-0.1736	-0.141	-1.0772	-0.6494	-0.3731	0.6865	0.3788	0	0	0	0.2538																		0	-0.3367	-1.3253	2.3663	0.4651	-0.0765		0.1091	-1.2039			0.3263		0.301	0	-0.4167	0.8919	-0.9605	0.2208	-0.1961
2002/10/8	0.6957	-1.5537	-1.4519	-2.2222	-0.5618	0.4545	0.1258	-2.2535	-0.4198	0.271	-1.0127																		-1.1628	-2.7027	-0.4884	-1.5075	-1.0802	-1.7598		-0.8715	0.2437			-0.9756		0.12	-0.5319	-1.6736	-2.5414	-0.8621	0	-1.5717
2002/10/9	-4.1451	-2.6542	-1.9337	-1.738	-0.8475	-1.81	0	-1.0567	-2.0236	-0.8108	-1.5345																		-5.5882	-2.8935	-1.8405	-1.2245	-0.936	-2.7259		-0.4396	-1.9449			-0.821		-2.8777	-5.615	-0.8511	-0.5669	-0.9783	-1.8502	-3.7924
2002/10/10	0	-1.8423	1.4085	-0.4082	0	0.6912	-0.3769	-0.9709	-0.2582	0	0																		0.6231	1.4303	0.25	0.1033	-0.1575	0.9608		-0.5519	0			-0.9934		-2.1605	-2.5496	-0.4292	0.5701	-0.5488	0	0.4149
2002/10/11	-0.5405	0.7508	0.3704	-0.2732	0.1899	1.1442	1.0088	0.5882	0.0863	1.0899	-0.2597																		0.6192	1.8801	0	-2.064	-0.6309	-0.2379		-1.2209	-10			0		-0.5678	-0.5814	0	-0.1134	-0.2208	0	0.4132
2002/10/14	0.9058	0.7452	-9.9631	1.3699	-0.2844	2.7149	0.9988	0.7797	-0.5172	1.2129	0.7813																		0.9231	1.3841	0.8728	0.1054	1.9841	-0.7949		0.5618	-4.0404			0		-0.1904	1.1696	0.5172	-0.454	-0.6637	-1.2118	1.4403
2002/10/15	-0.5386	-0.8136	-0.4098	-0.4054	-0.1901	-1.5419	-0.618	-0.8704	-0.1733	-0.3995	-0.1292																		-0.6098	0.5688	0	1.6842	-0.3891	-0.9615		-0.1117	-0.6699			0.4181		-0.3179	-1.1561	0.0858	-1.0262	-1.1136	0.7724	-1.217
2002/10/16	1.6245	1.2677	0.823	0.1357	0.1905	0.6711	0.1244	0.9756	0.434	0.5348	1.1643																		0.3067	1.9231	0.4944	0.5176	0	-0.5663		0.2237	1.0597			0.7494		0.4464	0.5848	1.4567	1.1521	0.7883	1.3075	1.0267
2002/10/17	-2.3091	-2.0619	-4.0816	-1.897	-0.0951	-1.5556	-1.7391	-1.9324	-1.4693	-2.6596	-1.4066																		-2.1407	-3.3296	-1.23	-1.3388	0	-1.6273		-1.4509	-3.6225			-0.9917		-1.2063	-0.5814	-2.027	-1.8223	-2.905	-0.7566	-1.8293
2002/10/18	0.7273	-1.1278	-1.8085	-0.6906	0.2854	0	-1.8963	-0.3941	-0.3509	-0.2732	1.1673																		0.9375	0.3444	0.7472	1.2526	2.4219	0.2481		0.1133	0.3956			0.3339		0.5208	1.1696	-0.6897	0.6961	-0.8055	0.4484	0.8282
2002/10/21	0.5415	0.9886	-0.2167	0.1391	-0.2846	1.5801	0.3866	1.1869	0	0.8219	1.1538																		0.9288	0.9153	0.3708	0.2062	-0.7628	0.33		0.5656	1.4778			0.2496		0.9715	0.8671	-1.4757	-0.2304	0.116	-0.0446	0.616
2002/10/22	1.4363	1.5813	3.0402	2.3611	0.5709	0.6667	1.7972	1.3685	1.1444	1.7663	0.7605																		1.8405	2.7211	1.1084	1.0288	0.7686	0.8224		1.0124	1.9417			1.0788		1.0263	1.4327	2.3789	2.194	2.0857	-0.0447	1.8367
2002/10/23	1.5929	-0.9637	1.1591	1.3569	-1.7975	1.766	0.2522	0.3857	-0.5222	-0.1335	-0.5031																		0.3012	0.4415	-0.2436	-0.2037	0.7628	-1.1419		0.2227	0			-0.821		0.254	-0.565	-1.2909	-0.678	0.9081	0.4915	-0.2004
2002/10/24	-2.2648	-0.524	-0.625	-1.2048	0.578	-2.82	-1.761	-0.4803	-0.6124	-0.2674	0.5057																		-0.9009	0.5495	-0.2442	-0.6122	-0.3028	-1.1551		-1.2222	-2			0.9106		0.0633	0.2841	-0.7847	-0.1138	-0.8999	0.3557	0.6024
2002/10/25	-1.9608	-0.1505	-3.0398	-1.2195	0.8621	-1.7857	0.2561	-0.9653	-1.5845	-0.8043	-1.761																		-0.6061	1.5301	-0.1224	-0.8214	-0.3797	-0.3339		-0.7874	-1.5549			0.3281		-0.6329	-0.2833	-1.2302	-1.5945	-1.8161	-0.9747	-1.996
2002/10/28	-2.5455	-2.0347	-0.6486	-1.5089	-1.0446	-0.9091	3.3206	-1.0721	-0.7156	-1.6216	-1.1524																		-0.9146	-0.7535	-1.348	-1.4493	-0.9909	0.2513		-0.1134	-1.0859			-2.2077		-1.5924	-0.8523	-1.6904	-0.6944	-0.3468	-0.8949	-0.4073
2002/10/29	0.9328	-1.7692	-0.7617	4.1783	1.3436	0.9174	0.4944	0	0.4505	0.4121	-0.1295																		-0.3077	1.41	1.2422	0.8403	0	0.1671		0.7946	1.2974			-0.6689		0.1294	0	1.5385	-1.5152	0.6961	1.0384	-0.2045
2002/10/30	-0.9242	0.3132	-0.3289	1.738	-1.2311	-0.2273	0.861	-3.4483	-1.1659	-1.0944	0.5188																		1.5432	-0.3209	-0.6135	-0.4167	-0.154	-0.2502		-0.4505	0.197			0.9259		0.1939	-0.2865	-0.3565	-0.1183	-0.2304	0.7596	-0.2049
2002/10/31	0.3731	-0.2342	-0.22	-1.0512	-0.4794	0	0.2439	-0.8163	0	0	0																		-0.6079	-1.7167	-0.2469	0.2092	-1.0794	-0.5017		-0.6787	-0.9833			0.1668		0.1935	0	-0.1789	-0.8294	-0.5774	-0.8426	0
2002/11/1	0.1859	-0.2347	-1.2128	0.3984	1.1561	0	-0.9732	0.823	0.5445	0.6916	0.6452																		1.2232	-0.5459	0.2475	0.5219	0.5456	0.3361		-0.4556	-0.4965			-0.0833		-0.7727	1.4368	-0.2688	0.7168	0.9292	-0.4919	0.616
2002/11/4	2.4119	0.4706	2.2321	2.1164	0.381	1.8223	-0.1229	0.102	0.8123	1.7857	1.0256																		0.6042	1.0977	1.8519	1.2461	-0.5426	1.5913		1.1442	1.7964			0.5		1.4276	1.1331	0.9883	2.0166	2.4166	0	2.0408
2002/11/5	1.8116	1.4832	4.3668	0.2591	0.8539	1.566	3.813	1.9368	1.701	1.6194	1.0152																		1.8018	1.0858	1.8182	1.8462	3.3515	1.9786		2.2624	3.8235			1.1609		1.9194	1.4006	2.3132	1.3953	1.6854	0.4494	1.4
2002/11/6	-0.3559	0.5385	-1.6736	-2.0672	-0.9407	-1.3216	-0.4739	-0.4	-0.3521	-0.5312	-1.1307																		-0.885	-0.6445	0.8333	-1.1078	-1.3575	0.9701		0.1106	-0.8499			-0.4098		-0.8161	0	-0.7826	0	-0.9945	0.9396	-0.789
2002/11/7	-0.5357	-1.0712	0.5319	-0.1319	0.095	0	0	-0.502	0.265	-0.267	-0.1271																		1.1905	-0.7568	-1.0626	0.2037	-0.6116	-0.3203		-0.3315	0.381			0.2469		-0.0633	0	0.1753	2.2936	-0.558	-0.3546	0.3976
2002/11/8	-4.8474	-3.635	-4.4444	-4.2272	-0.1898	-2.4554	-3.4524	-4.9445	-2.2026	-3.079	-3.1807																		-0.2941	-3.0501	-2.6253	-1.4228	-0.1538	-0.0803		-2.9933	-4.0797			-2.381		-1.5833	-2.4862	-2.5372	-3.0269	-3.5915	-1.2456	-2.7723
2002/11/11	-0.566	-0.8026	-0.5537	-3.0345	0	-1.373	0.3699	-2.8662	-0.2703	-2.3481	-0.1314																		-1.4749	-1.6854	-1.2255	-1.2371	-0.3082	-1.2058		-3.4286	-0.8902			-0.5887		-0.4505	-0.2833	-0.9874	-1.7341	-1.6298	-0.3604	-1.6293
2002/11/12	-3.2258	-3.3172	1.1136	-5.4054	-0.6654	-4.8724	-2.7027	2.8415	-1.1743	-3.2532	-2.3684																		0.5988	-1.2571	-1.9851	-0.3132	-1.4683	-0.895		-2.8402	-4.8902			-1.0152		-1.6807	-1.9886	-1.6319	-2	-2.3669	-0.5877	-2.4845
2002/11/13	0.7843	0	-0.8811	1.5038	-0.8612	-0.4878	0	-0.1063	0.0914	0.731	0.2695																		0.8929	-0.6944	-0.2532	0.5236	-1.0196	-1.3957		0.2436	0.4197			-0.9402		-0.7232	0.2899	-0.553	0.3601	0	-1.2733	0.2123
2002/11/14	-3.6965	-3.2636	3	-3.8519	-0.4826	-2.2059	0.3788	-3.5106	-0.7306	-2.0319	-2.0161																		-2.0649	-1.7483	-2.0305	-1.9792	-1.9017	-0.3331		-2.5516	-4.1797			-1.8119		-1.2583	-1.1561	-1.5755	-1.9139	-2.1818	-0.2303	-2.5424
2002/11/15	0	-0.173	3.5599	1.5408	-1.9399	0	-1.0063	0.1103	0.276	-0.4444	-0.1372																		-0.6024	0.1186	0	-0.5313	-0.2423	0.1671		0.2494	0.2181			-0.9666		0.4024	0	-0.565	-0.3659	0.3717	-1.108	-0.2174
2002/11/18	-2.6263	-0.8666	0	-0.9105	-9.9901	-2.5063	-0.2541	-1.5419	-0.6422	-0.2976	-1.511																		-0.303	-0.3555	-2.0725	-1.9231	-0.081	0.0834		-1.4925	-1.197			-1.9521		-0.6012	-1.1696	-1.2311	-0.4896	-0.4938	-0.2801	-1.3072
2002/11/19	-0.2075	1.6608	-0.4167	2.7565	-5.1648	2.0566	1.2739	1.4541	1.0157	-0.1493	0.5579																		-0.304	0.3567	1.1905	0.1089	0	2		1.5152	2.4229			1.448		0.1344	0.8876	1.1505	0.492	1.9851	-0.0468	0.6623
2002/11/20	-2.7027	-3.5254	-5.8577	-4.769	-0.1159	-2.7708	-2.0126	-2.9768	-1.7367	-4.1854	-1.6644																		-1.2195	-2.0142	-3.3987	-3.8085	0.1621	-1.3072		-2.7363	-4.4086			-2.3194		-2.0134	-1.7595	-2.5592	-3.06	-3.7713	0.7963	-3.9474
2002/11/21	-5.1282	-5.0802	-10	-4.3818	3.0162	-4.9223	-2.9525	-4.5455	-1.4884	-2.8081	-3.385																		-2.1605	-3.1439	-3.2476	-4.4118	-0.89	-0.8278		-3.8363	-2.6997			-0.9132		-1.3699	-3.5821	-3.5019	-2.399	-3.4134	-1.1152	-4.1096
2002/11/22	4.7297	0.3756	-1.2346	0.1637	-0.1126	-1.6349	0	0.2381	0.0944	0.1605	-0.5839																		0	0.9988	0.2797	0.2367	1.1429	0.6678		-1.4628	2.3121			0.6452		-0.6944	0.3096	0.504	-0.3881	0.5236	0.188	0.2381
2002/11/25	5.3763	2.7128	0.25	0.3268	0.9019	1.9391	1.1905	-0.3563	0	1.2821	1.0279																		0.3155	-0.2472	-0.5579	0.2361	-0.8071	-0.5804		-0.6748	0.904			-0.1832		0	0.6173	-0.3009	0.5195	0.9115	2.6266	1.4252
2002/11/26	-5.7143	-3.5519	-3.8653	-2.2801	-0.5587	-3.2609	-0.2614	-2.503	-1.3208	-3.481	0																		-0.6289	-1.8587	-1.2623	-4.1225	-0.8137	-0.6672		-2.038	-3.2475			-1.7431		-1.6084	-1.5337	-2.3139	-3.6176	-2.8387	-1.5082	-2.3419
2002/11/27	9.9567	2.3607	1.297	0.5	0.1124	0.5618	1.3106	0.7335	0.1912	1.4754	-0.8721																		0.9494	0.3788	-0.2841	0.4914	-0.4922	0.5038		-0.8322	1.6204			0.6536		0.2843	1.8692	0.4119	-0.4021	0.5312	0.0928	3.3573
2002/11/28	4.9213	2.3063	3.8412	3.4826	0.1122	3.6313	1.6818	3.5194	3.2443	3.231	2.7859																		1.8809	5.4088	2.9915	3.3007	5.2762	1.9215		3.7762	4.328			2.3191		2.0553	3.0581	2.7692	2.8264	3.4346	1.0199	3.0162
2002/11/29	0.1876	2.7051	1.7263	2.0833	3.3632	1.3477	0.6361	0.8206	0	1.0955	0.8559																		0	0.8353	1.7981	0.8284	-0.9397	0.1639		1.752	0.2183			0.816		0.1389	0.2967	1.3972	1.3089	1.1494	0.2754	0.2252
2002/12/2	-2.809	-3.6874	-4.8485	-4.8666	0	-3.9894	-2.0228	-4.0698	-2.0333	-4.0248	-3.9604																		-1.5385	-3.9053	-4.3478	-2.6995	-2.4506	-1.6367		-3.9735	-4.1394			-2.8777		-2.4965	-2.071	-3.5433	-3.1008	-4.0404	-0.5034	-2.9213
2002/12/3	3.8536	2.1878	2.6752	1.9802	-0.5423	4.9861	0.7742	1.0909	0	0.8065	-0.2946																		0	1.1084	1.1364	1.5682	-1.7828	0.1664		1.7931	1.5909			0.8333		1.2091	0.9063	0.3061	0.8	1.8421	0.138	1.1574
2002/12/4	-0.5566	-0.5352	0.6203	0.6472	-0.2181	1.0554	1.7926	0.9592	0.6604	1.28	0.8863																		0	-0.4872	0.5618	0.3563	1.0726	-0.0831		1.2195	1.7897			1.9284		1.8974	0.2994	1.0173	1.455	1.4212	-0.2297	0.2288
2002/12/5	-0.9328	-0.0897	-0.6165	-0.9646	-0.4372	4.9608	-0.8805	0.3563	1.7807	-1.1058	-2.0498																		0	-1.5912	-1.1173	-1.4201	-0.4082	-1.2469		0.4016	-0.4396			-1.0811		-1.1724	-0.597	-0.5035	-1.9557	-0.3822	-1.0129	-0.9132
2002/12/6	0	0.5386	0.3722	-2.4351	0.1098	-2.2388	-0.2538	-0.8284	-0.7366	2.2364	0																		0	0.3731	0.7062	0.7203	0.8197	-0.0842		-0.8	0			0.9107		0.4187	-1.2012	-0.2024	0.6649	-0.2558	0.9767	0
2002/12/9	0	-0.3571	-1.4833	5.4908	-0.2193	0.2545	-1.2723	-1.3126	-1.1132	-0.3125	0.1495																		-0.625	-0.8674	-0.9818	0.2384	-0.7317	-0.674		-0.1344	-0.5519			-0.6318		-0.278	-0.6079	0	-0.5284	0	-0.9673	-0.4608
2002/12/10	1.3183	0.5376	-2.7604	-2.5237	-0.1099	-2.2843	-0.2577	-0.3628	-2.439	-1.5674	-1.4925																		-0.6289	-0.5	-0.8499	-1.5458	-2.5389	-10.0085		-2.0188	-3.1077			-1.2716		-0.9756	-0.9174	-1.0142	-0.5312	-2.0513	0.5116	-1.6204
2002/12/11	-1.6729	-0.4456	0.6452	-0.8091	-1.5402	-0.5195	1.1628	-0.9709	0.9615	-0.7962	0.1515																		0	-1.1307	-2.2857	-0.7246	-1.0084	1.2253		-1.9231	-0.1145			0		-0.4222	-0.3086	0	-1.2016	-0.7853	0.6016	-0.7059
2002/12/12	0.7561	0.1791	0	1.7945	0.4469	2.8721	0.894	2.8186	0	0.6421	0.3026																		-0.3165	-0.2541	0.5848	0.8516	0.764	5.0279		0.5602	0.6881			1.012		0.212	0.3096	0.1025	0.6757	-0.1319	0.598	0.4739
2002/12/13	1.8762	1.1618	2.1795	3.8462	0.1112	1.5228	1.0127	3.9333	0.381	1.5949	1.0558																		0.3175	0.3822	2.4709	0.8444	1.2637	1.2411		1.532	1.5945			0.1821		-0.0705	0.6173	1.9447	1.4765	2.3778	1.0517	1.6509
2002/12/16	4.7882	1.5018	1.5056	0.9259	0.3333	-0.25	0.5013	0.344	0.5693	0.7849	1.194																		0.3165	0.2538	0.7092	2.0335	-0.5824	1.7513		1.2346	0.3363			-0.0909		0.9174	0.6135	1.9076	2.2487	1.4194	-0.4525	1.8561
2002/12/17	0.1757	0.087	0.9889	2.4465	0.2215	0.2506	-0.7481	0.3429	0.6604	0.7788	0.4425																		0	1.6456	0.9859	0.2345	1.9247	-0.7745		0.9485	0.7821			2.0928		-0.2098	0.6098	-0.0985	1.5524	0.5089	-0.6818	0.2278
2002/12/18	-2.4561	1.7391	0.7344	-2.2388	0.442	-1	0.8794	2.7335	0.7498	0	-0.1468																		0.3155	-1.2453	0.4184	0	-1.0673	-0.1735		-0.6711	0			-0.713		1.1913	1.2121	0.789	3.1847	0	0.0458	-0.9091
2002/12/19	3.2374	-0.0855	-0.486	0.916	0.33	-0.2525	0.3736	-0.2217	1.3953	0.6182	0.5882																		0	0	1.9444	-0.3509	-1.2448	6.2554		0.1351	0.6652			-0.0898		-0.1385	-0.8982	0.0978	-0.9877	1.2658	-0.0915	0.2294
2002/12/20	-0.8711	0.7699	1.5873	0.3026	3.5088	0.5063	0.8685	1.8889	-0.1835	0.7692	0.8772																		0	1.261	0.2725	0.939	-0.8403	3.6795		1.3495	0.7709			0.3594		1.595	0.3021	0.391	0.2494	0.5	0.9615	0
2002/12/23	0	-0.5942	0	-0.905	-0.8475	0.7557	-0.369	0.5453	1.1029	0.458	-0.4348																		0.6289	1.2453	-0.6793	-0.2326	3.0508	0.3155		0	-0.5464			-0.5372		0	1.2048	1.3632	-0.1244	-0.6219	-0.0907	3.4325
2002/12/24	0	0	-0.601	0	2.6709	0	-0.9877	0.3254	0.8182	-0.152	-0.4367																		-0.625	-0.369	-0.4104	0.2331	-1.727	-0.2358		2.53	0.989			-0.5401		0.1365	-0.5952	0.2882	-0.9963	-0.5006	0	-0.4425
2002/12/25	-2.109	-1.6225	-0.3628	0.3044	1.4568	0	-0.4988	-0.1081	-1.4427	-1.3699	-0.5848																		-0.6289	-0.3704	-0.5495	-0.814	-0.5858	-1.2608		-1.2987	-1.197			-0.8145		-0.5453	-0.8982	-0.1916	-0.6289	-0.7547	0.2724	-0.6667
2002/12/26	-6.4632	-0.8681	-5.0971	-6.0698	0	-4	-2.381	-2.0563	-1.6468	-4.6296	-3.2353																		-1.5823	-3.0979	-3.5912	-3.2825	-0.7576	0		-5.1316	-4.185			-3.8321		-2.6045	-3.0211	-3.4549	-4.3038	-4.0558	-1.0865	-3.5794
2002/12/27	0.7678	2.8021	0.8951	1.6155	-0.5128	-1.0417	0.1284	2.6519	0	1.1327	-0.6079																		-0.6431	-0.5115	-0.1433	-0.4848	-2.1204	1.1173		0.1387	-0.2299			-0.4744		0.4222	0.3115	6.0636	0.1323	0.2642	0.5034	0
2002/12/30	-3.0476	6.3884	-2.4081	3.1797	-2.1649	-0.7895	-0.1282	0.2153	1.3023	-1.92	-4.7401																		-1.6181	-1.4139	-1.4347	-0.3654	2.1664	4.4988		-1.5235	-5.9908			0		-3.2936	-1.2422	4.3112	-1.0568	-1.4493	2.3224	-2.5522
2002/12/31	-0.9823	-3.8431	-0.7792	-1.849	0	-1.8568	-0.3851	6.2299	2.112	-1.1419	-1.9262																		-0.9868	-3.781	-0.7278	0.7335	-0.3393	-0.3021		-0.5626	-1.7157			-1.5253		0.0725	-0.9434	5.8401	0.534	0.4011	0.534	-1.1905
2003/1/2	-1.1905	-5.8285	-1.4398	6.5934	-1.7914	-2.1622	-0.1289	-7.0779	-4.4964	-3.6304	-1.1457																		-2.3256	-1.626	-1.4663	-4.4903	-3.4043	-2.4242		-3.5361	-3.1172			-4.3562		-3.693	-1.9048	-6.6214	-1.7264	-3.1957	-2.8331	-1.4458
2003/1/3	0.6024	-0.6189	0.1328	1.3255	-0.4292	4.9724	1.1613	-3.482	-0.7533	-0.5137	0.1656																		0.6803	-0.4132	-0.5952	-0.2541	-0.4405	-2.4845		-1.3196	0.6435			-1.417		-1.5038	0	-1.1818	-0.4054	-0.5502	-0.9112	0.978
2003/1/6	2.994	0.089	2.7851	1.7442	1.2931	5	-0.2551	0	0.0949	1.2048	1.6529																		1.3514	-0.4149	7.0359	0.5096	-0.2655	-1.1146		1.6345	0.8951			0.616		0	1.2945	1.3799	2.0353	2.213	0.9195	0.9685
2003/1/7	-1.3566	-0.9778	10.0645	-2.2857	2.1277	-1.0025	1.023	-1.8038	-0.1896	1.3605	0																		-0.6667	1.25	-0.8392	0.1267	-0.5324	0.6441		0	0			0.6122		-0.916	0.3195	-0.2722	-0.266	1.6238	-0.0911	-0.7194
2003/1/8	3.3399	0.3591	0.3517	2.6316	2.7083	1.2658	2.2785	2.411	3.5138	2.6846	2.9268																		4.0268	1.5089	1.1283	5.1899	1.2489	1.44		4.2398	4.436			3.5497		3.2357	3.5032	1.0009	2.6667	2.2636	-0.0456	4.1063
2003/1/9	1.5209	3.0411	1.1682	0.5698	2.1298	2	1.1139	2.9148	1.0092	1.634	1.4218																		0.9677	3.6486	1.1158	0.2407	4.141	-0.3943		1.8233	1.4563			2.3506		1.791	1.2308	2.1622	1.5584	1.8229	-0.0912	1.6241
2003/1/10	-2.4345	0.5208	-2.6559	-2.8329	0.3972	-1.9608	-1.224	-0.6536	-1.2716	-1.9293	-2.0249																		-1.278	-1.8253	-2.069	-1.0804	-1.6074	0.7126		-1.6529	-0.7177			-0.9569		-1.393	-1.2158	2.0282	2.3018	-1.2788	-0.6849	-1.5982
2003/1/13	-0.5758	1.209	2.0166	3.0612	0.0989	0.5	0	-0.7675	0.092	0.4918	0.159																		-0.3236	-0.2656	0	-0.3641	0	6.1321		-0.4202	-0.241			1.4493		2.2305	0.3077	-0.7779	0.625	3.1088	0.3678	0.9281
2003/1/14	5.9846	6.314	3.3721	3.3946	3.4585	3.4826	4.9566	3.3149	3.5846	5.7096	6.3492																		10.0649	3.7284	4.3662	6.0901	1.2898	2		5.9072	7.2464			6.7619		5.8182	10.1227	3.6585	8.4472	4.6482	0.7329	7.8161
2003/1/15	-0.1821	-3.0498	-2.6997	-0.9576	0	-1.9231	-0.7084	-0.6417	-1.0648	-1.3889	-1.4925																		-1.7699	-1.4121	-0.135	0	0.5093	-0.6536		-1.8592	1.3514			-2.2302		-1.1684	-1.6713	-1.2605	-3.6655	-1.2005	0.6367	-2.7719
2003/1/16	2.1898	4.1391	4.0462	5.1105	-0.191	4.4118	4.2806	1.2917	0.8072	0	1.9697																		0.6006	2.0833	2.027	1.4925	-0.9291	0		2.4357	3.4444			2.0985		1.5299	1.1331	0.4255	0.9512	1.7011	0.3615	1.0965
2003/1/17	2.1429	-1.9873	1.6667	0.7884	0.8612	2.3474	-0.114	1.3815	-0.8897	3.4429	0																		1.194	-0.6378	-1.8543	-1.0181	3.4101	7.383		1.0568	-2.2556			-1.3405		-0.0685	-1.1204	3.9831	-1.5312	-1.0753	2.2062	-0.6508
2003/1/20	1.9231	2.1087	-0.765	1.6949	-0.4744	0.2294	1.484	-0.2096	0.1795	-0.1513	-0.2972																		0.295	-1.1553	0.4049	-0.8	-1.0717	7.42		-0.5229	0			-1.087		-0.5483	1.4164	-0.815	-0.1196	-1.2077	-0.5727	0.655
2003/1/21	-4.6312	-3.1771	-4.2952	-4.1026	-1.0486	-1.6018	-1.1249	-3.1513	-0.8065	-3.0303	-2.2355																		-2.3529	-2.8571	-2.2849	-1.0369	-2.4167	-3.1052		-3.1537	-3.1868			-2.1978		-1.5851	-1.676	-2.3007	0.2395	-2.6895	-0.3101	-2.603
2003/1/22	0	2.0509	0.9206	4.2781	0.6744	1.3953	0.5688	0.1085	0.271	1.0937	0.4573																		1.8072	1.6043	0.1376	0	1.6225	1.6351		0.8141	0.5675			0		1.5406	0.8523	0.1682	-0.1195	0.3769	-0.1778	1.1136
2003/1/23	-0.8993	-1.2862	-1.7104	-1.6667	-0.9569	-2.0642	-2.0362	0.5417	-0.9009	-1.7002	-1.0622																		-0.5917	-0.5263	0.8242	-0.1164	-0.9244	-1.1583		-1.2113	-1.8059			-0.3745		-1.3793	2.2535	-0.1679	-1.0766	-0.5006	-0.7569	-1.1013
2003/1/24	2.3593	1.5472	1.3921	6.2581	1.4493	-1.171	0.4619	1.6164	0.2727	2.673	2.9141																		4.4643	0.2646	2.3161	2.6807	0.8482	2.1484		2.4523	2.2989			0.9398		3.4965	9.9174	0.1682	0.2418	2.3899	0.8524	4.2316
2003/1/27	0.8865	2.085	0	0.9816	0.0952	1.1848	5.0575	0.9544	1.6319	2.2971	2.8316																		0	2.5066	3.0626	2.1566	-0.4205	2.3582		3.8564	1.9101			2.8864		0.8108	0.2506	-0.084	1.2063	1.3514	0.089	0.4274
2003/1/28	-0.5272	-0.3928	1.9451	-0.8505	0.7612	0.4684	1.7505	-0.7353	-0.446	-0.1497	0																		-0.2849	-0.9009	-0.2584	0	-0.3378	-1.2453		0.3841	0.1103			0.6335		0	-0.5	1.2605	-0.2384	0.9697	0.1333	1.4894
2003/1/29	-2.6502	0.4732	-1.3468	-1.1029	0.0944	-0.4662	-0.7527	-0.5291	0	-0.1499	0.1449																		0	0.9091	-1.5544	-0.6667	1.0169	-2.3329		-0.5102	0.3304			-0.2698		0	-1.2563	0.7469	0.3584	0	0.4439	-1.4675
2003/2/10	-0.1815	-0.7064	-1.8203	-3.0979	3.6792	0	0.2167	1.2766	-0.7168	-1.952	-0.7236																		-0.2857	-1.287	-0.9211	-2.1253	0.5872	-0.1291		-2.5641	-2.6345			-2.5248		0.6702	-2.2901	-1.1532	-1.0714	-0.6002	0.6628	-0.6383
2003/2/11	1.4545	1.6601	2.2016	9.9744	1.2739	0.7026	0.5405	-0.2101	1.083	1.5314	1.0204																		-0.2865	1.3038	0.664	2.7429	1.6681	2.9089		1.5789	1.2401			1.0176		-1.4647	0.7813	-0.5833	2.1661	3.744	-1.273	1.4989
2003/2/12	1.6129	1.2442	1.9274	0.4651	3.9533	1.1628	-0.2151	0.8421	1.4286	1.9608	2.5974																		0.8621	2.0592	1.4512	1.7798	-0.082	0.3769		2.0725	1.7817		93.9096	1.4652		-0.0676	2.584	-0.1676	0	0.1164	0.0445	2.7426
2003/2/13	-0.8818	-1.0753	-1.0011	-2.1991	0.0864	-0.6897	0.8621	2.9228	-0.9683	-1.3314	-0.7032																		-0.8547	-1.261	-1.1704	-0.9836	-0.821	-1.189		-1.3959	-0.6565		1.8237	-0.722		1.0142	-1.7632	-0.084	-0.1178	2.093	1.3333	-0.8214
2003/2/14	1.0676	0.0776	2.3596	1.0651	0.8636	-0.6944	0.2137	-1.0142	0.0889	0.7496	-0.5666																		0.5747	0.7663	0.3947	1.6556	-0.3311	2.5332		0.7722	0.4405		-1.393	1.4545		-0.0669	3.8462	0.1681	0.2358	2.2779	-0.2632	0.6211
2003/2/17	-1.7606	-2.3274	-2.3052	0.2342	0	-0.6993	-1.3859	-1.2295	-0.6217	-1.1905	-0.9972																		-2.2857	0.7605	-1.3106	-2.063	0.6645	-1.853		-1.788	-0.4386		2.6236	-1.5233		-1.2056	-2.963	-0.4195	-1.8824	0.2227	0.1319	-1.2346
2003/2/18	0.3584	-0.556	-0.5618	0	-1.5411	0	0.3243	1.8672	0.4468	-0.3012	0																		-0.5848	-0.6289	-0.2656	0	-2.3927	0.3776		0.13	-0.8811		-0.7866	-0.6369		0.1356	-1.2723	-0.5055	0.2398	0.6667	1.4054	0.625
2003/2/19	0.1786	1.5176	0.904	-0.4673	0.6087	0.2347	-0.3233	0.7128	1.1566	1.0574	0.5755																		1.4706	0	1.5979	1.1086	3.8039	1.0031		1.039	1.4444		0.0991	2.2894		0.0677	0.5155	0.254	0.2392	-1.4349	2.0355	2.4845
2003/2/20	-0.3565	0.9441	-1.1198	-1.6432	-0.2593	0.4684	1.1892	0.8089	0.7916	0.8969	0.1431																		0.2899	0.3797	0.1311	0.4386	1.1401	-1.4898		0	1.3143		-1.7822	-1.1638		0.5413	0.2564	-0.1689	0.2387	0.4479	0.7216	-1.0101
2003/2/21	-3.22	-2.4942	-2.3783	-4.2959	-0.6932	-2.7972	-2.0299	-2.5075	-1.4834	-2.6667	-2.8571																		-2.0231	-2.9004	-2.4869	-2.7293	-2.657	-1.2602		-3.3419	-2.9189		-0.9073	-1.9928		-1.7497	-1.023	-1.0152	-1.5476	-2.5641	-0.7585	0
2003/2/24	-1.1091	0.0799	-0.464	-1.4963	0.7853	-0.2398	-1.1996	-0.4115	0.1771	-0.4566	0.2941																		0.885	-1.1688	0.5369	1.5713	3.8048	-0.1914		0	1.0022		1.2208	0.1848		-0.5479	-0.2584	-0.1709	0.9674	-0.4577	1.1465	0.4082
2003/2/25	2.4299	2.3962	3.1469	1.8987	5.368	2.1635	1.6556	2.686	1.2378	2.5994	1.9062																		2.0468	2.2339	2.8037	1.4365	1.5936	0.8312		2.2606	3.6384		3.0151	2.1218		0.8953	2.5907	1.4555	1.9162	2.6437	0.084	1.8293
2003/2/26	0.1825	0	-0.565	1.6149	0.986	-1.4118	-0.76	0.1006	0.786	0.4471	0.2878																		0.2865	0	1.1688	0	-1.8824	1.5219		2.0806	2.5532		-0.7805	-0.0903		0.4096	0.5051	0	-0.47	-1.0078	-0.1258	-0.3992
2003/2/27	-1.0929	0	0.3409	-1.467	-0.4068	0.2387	-0.2188	-1.608	-0.6932	-0.4451	0.1435																		0.8571	0.8997	-0.6418	-0.4357	-0.9592	1.6864		-0.8917	-0.7261		-0.295	0.7233		-0.2719	1.005	0.7595	0.8264	-0.4525	-0.924	-1.6032
2003/2/28	-0.9208	-0.39	0.1133	-1.3648	-0.817	0.9524	-1.6447	0.5107	0.0873	-0.5961	0																		0	0.1274	0	-0.4376	3.1477	-0.6143		0.1285	0.7315		-0.2959	-0.3591		1.0907	-0.4975	-0.335	-0.1171	-0.5682	0.0424	0
2003/3/3	0	0.1566	1.6968	0.2516	0.659	-0.2358	1.4493	-1.0163	0.8718	1.4993	1.7192																		0.2833	0.6361	0.2584	0.5495	1.252	-0.309		1.9255	1.0373		1.5826	1.3514		0.472	1.75	-0.2521	0.7034	-0.4571	-0.4661	0
2003/3/4	0.5576	0.1564	1.0011	2.0075	0.6547	0.4728	0.2198	-0.308	-2.4201	-0.5908	0																		-1.4124	-0.1264	0.1289	-0.9836	-1.8547	0.372		-0.5038	-1.3347		-1.4606	-0.4444		-0.4027	-0.2457	-0.1685	-0.3492	-0.4592	1.0217	0.2037
2003/3/5	-1.1091	0.0781	0.9912	-1.599	-0.2439	-0.7059	0.9868	0.4119	-0.7086	-0.7429	-0.7042																		-0.8596	1.2658	-0.7722	-0.6623	2.2047	-1.6059		-0.8861	-0.8325		-0.3953	-0.4464		-0.2695	-1.4778	-0.0844	-0.7009	-0.692	0.3371	-1.2195
2003/3/6	-2.243	-1.014	-3.1625	-3.25	-1.0595	2.8436	-0.76	-2.359	-1.3381	-1.6467	-1.5603																		-0.578	-0.875	-2.2049	-1.5556	0.077	-0.6277		-1.6603	-2.3085		-2.1825	-2.1525		-2.1622	-1	-0.9291	-2.4706	-2.2067	-1.008	-1.8519
2003/3/7	0	0.0788	-1.1261	-1.938	1.7298	1.8433	0	-2.1008	-0.7233	0.4566	0.8646																		-0.2907	-2.1438	-1.4589	0.5643	-1.3857	2.5268		-1.5584	-0.1074		0	-0.1833		0.3453	-1.0101	-0.0853	-0.2413	0.9501	0.6788	-0.8386
2003/3/10	-2.6769	-3.8583	-2.3918	-2.2398	-0.081	1.3575	-0.9847	-2.897	-1.8215	-1.5152	-2																		-0.8746	-2.4485	-0.9421	-1.7957	-2.0297	2.2797		-2.3747	-3.2258		-1.927	-2.2957		-1.7894	-1.2755	-1.1092	0.3628	1.5294	-0.0421	-1.9027
2003/3/11	0.3929	-0.0819	-0.1167	2.1563	0.3241	-0.2232	-0.1105	0.442	0.1855	0	0.1458																		0.5882	0.3963	-0.1359	-0.5714	-0.7968	-5		0.5405	0.8889		0.6205	0.5639		-1.0512	-0.2584	0	0	1.0429	-0.1686	-0.431
2003/3/12	2.7397	0.9836	0.9346	0.1319	0.8078	-2.6846	0.7743	-0.44	0	0	0.4367																		0.8772	0.1316	0.8163	-0.4598	-1.7671	-4.7559		0.8065	0.4405		-0.925	0		-0.2833	0.7772	1.4668	-0.4819	-0.9174	-0.549	0
2003/3/13	0	-0.4058	-2.1991	-1.054	0.1603	1.3793	0.5488	-1.6575	0.3704	-1.3846	-1.4493																		-1.4493	0.9198	-1.0796	-1.7321	2.0442	-0.7324		-0.6667	-0.6579		-1.971	0		-1.4205	-0.5141	-0.5952	0.9685	-3.125	0.1274	-0.6494
2003/3/14	-0.9524	0.8965	-0.355	-0.3995	0.72	-2.2676	2.5109	0.6742	-0.2768	-0.78	0																		-0.2941	1.8229	-0.4093	-0.5875	-1.4423	1.2072		0.1342	0.7726		-0.1058	-0.4673		0.1441	-0.7752	0.0855	0.2398	-0.8363	0.1696	-1.3072
2003/3/17	1.7308	1.2924	0	-1.6043	-0.7943	-2.5522	-0.5325	2.1205	-2.4052	-0.4717	1.4706																		2.6549	1.2788	0.137	1.0638	1.626	-1.6567		2.0107	-0.4381		-0.4237	-0.4695		2.8777	4.4271	-0.8547	-1.555	-0.7229	0.127	1.766
2003/3/18	-2.4575	-1.8341	-2.9691	0.6793	2.4019	-3.0952	-1.0707	-1.9672	-2.4645	-1.2638	0																		-1.4368	-1.8939	-1.9152	1.4035	-0.4	-2.5606		0.3942	-2.7503		-1.4894	-0.9434		-1.6084	-0.7481	0.6034	0.3645	-1.0922	-0.5074	-1.7354
2003/3/19	0.3876	-0.0812	-0.4896	-0.4049	-0.5473	-0.2457	-0.4329	-1.3378	-0.3887	-0.48	0																		2.0408	-0.2574	0.9763	-0.692	0.4819	0.899		-0.1309	0.2262		0.324	-0.0952		-0.5686	1.5075	-0.1714	-0.7264	-0.1227	0.51	1.766
2003/3/20	-1.1583	0.2439	1.968	1.355	-3.6164	-1.4778	-0.5435	-2.5989	0.0976	0.1608	0.2899																		-1.4286	-2.4516	-0.8287	-0.3484	-0.4796	-0.891		-0.1311	1.693		0.9688	0.0953		0	-1.2376	1.4592	-0.122	0	0	0.4338
2003/3/21	0.7812	2.2709	-0.4825	1.3369	0.9788	1.25	0.9836	1.2761	0.9747	0.8026	0.578																		-0.5797	0	2.2284	0.9324	1.4458	0.0692		0	1.4428		0.3198	1.619		0.0715	-0.5013	0.3384	0	0.9828	0.8457	0
2003/3/24	-0.5814	0.5551	-0.4848	0.5277	-1.7771	1.2346	2.0563	0.2291	-0.2896	0.1592	0.8621																		0	1.5873	-0.545	0	0	0.6911		2.3622	0.1094		0.8502	-0.3749		-0.4286	-0.5038	0.5059	0.2442	1.0949	-0.3354	-0.432
2003/3/25	-0.7797	-1.4984	-1.9488	-2.6247	-7.0724	-1.9512	-0.9544	0.6857	-2.2265	0	-0.8547																		-0.5831	-1.6927	-1.6438	-2.194	-1.1876	1.3727		-0.1282	-2.4044		-1.4752	-2.2578		-0.3587	-0.2532	1.0067	-1.3398	-2.1661	-0.0421	-1.3015
2003/3/26	-1.3752	0.7206	-0.6211	-0.8086	0.6195	-1.7413	0.6424	1.0216	0.495	-1.9078	0.7184																		0	-2.2517	0	0.4723	1.0417	-0.0677		-1.5404	-0.8959		-0.8556	-2.0212		-0.432	-0.5076	0.0844	1.2346	-1.476	0.5471	-1.0989
2003/3/27	3.3865	2.3847	3.25	2.9891	2.1988	3.038	2.234	2.4719	1.1823	3.2415	1.5692																		4.6921	2.439	2.507	2.7027	0.9516	0.7453		3.5202	3.8418		4.4229	3.0452		1.0846	5.8673	1.8565	1.8293	2.8714	0.293	3.1111
2003/3/28	-0.7707	1.3975	-0.6053	-1.4512	-0.8606	3.6855	-0.3122	-1.4254	1.7527	-1.2559	1.1236																		-1.1204	-1.7196	0	0.6865	-0.3928	0		0.6297	-0.7617		-1.9628	1.6206		1.1445	-0.241	-1.0771	1.0778	-1.5777	-0.9599	0
2003/3/31	0.1942	0.9954	0.8526	0.8032	-1.2153	1.8957	1.9833	0.7786	2.488	4.1335	2.9167																		1.983	9.9596	2.7174	3.1818	1.1041	2.152		2.5031	3.0702		2.0021	7.1295		0.7779	2.657	-0.9213	0.5924	0.7398	0	1.5086
2003/4/1	2.5194	-0.1516	1.2077	2.656	-0.6151	-0.4651	-0.1024	-0.5519	-1.2138	0.3053	-0.135																		1.6667	-4.896	-0.9259	-0.3304	-1.4821	-0.9217		0.2442	-0.7447		-0.4132	-0.7005		-0.2807	0	0	1.5312	1.7136	0.2528	0.6369
2003/4/2	-0.5671	-0.9871	-0.5967	-1.1643	1.8568	0.7009	-1.5369	-0.444	-0.4726	-1.6743	-0.6757																		0.2732	-3.4749	-0.1335	0	-1.4252	-0.1329		-0.8526	1.179		-1.1411	1.2346		0.7741	0	-0.4227	1.1601	0	-0.4203	1.0549
2003/4/3	-0.7605	0.0767	-1.2005	-1.4398	-0.6076	-0.6961	0.5203	-0.5574	-0.1899	-0.774	-0.1361																		-1.9074	-3.4667	-0.5348	-1.105	-1.3655	0.7319		-1.2285	-0.8475		-0.3148	-1.3066		1.9553	-1.1765	0.3396	1.2615	-1.083	0.1266	-1.8789
2003/4/4	0.5747	0.3831	-1.2151	-1.4608	-0.786	-0.4673	1.2422	-0.1121	-1.3321	0.312	0																		0.5556	-0.6906	0.1344	1.0056	2.1173	-0.5284		1.6169	0.1068		0.2105	0.4413		0.4795	0.7143	2.3689	0	0.4866	-0.1686	0.4255
2003/4/7	-2.4762	-0.9924	-1.968	-0.8086	-1.8486	0.2347	-0.6135	-2.0202	-0.8679	0	-1.2262																		1.105	-1.1127	0	-0.4425	-0.7177	1.5936		-3.3048	-2.8815		-2.1008	-1.1424		-2.1132	1.4184	-0.4132	-0.3398	-0.1211	-0.6334	-1.6949
2003/4/8	-1.5625	0	-0.8783	-8.0163	1.2556	-1.4052	-4.1152	-1.6037	-0.2918	2.6439	1.3793																		1.9126	0.1406	1.745	1.2222	-1.3655	-1.8301		0.3797	-1.0989		-0.1073	1.0667		-0.4875	3.7296	-0.5809	-0.1136	-0.2424	-0.9775	1.5086
2003/4/9	2.1825	0.8481	2.1519	-2.8065	-0.0886	-0.7126	-5.0429	2.0955	2.5366	3.0303	0																		2.1448	1.8258	2.6385	3.9517	2.5244	-1.1318		5.8008	3.1111		1.6112	3.3421		-0.7698	3.3708	-1.3356	1.7065	1.0936	2.3176	2.9724
2003/4/10	-1.165	0.3058	1.487	1.5198	-2.7482	-0.9569	1.5819	1.7104	0.1903	-0.7353	3.8095																		-0.5249	-0.6897	0.1285	-0.2112	-2.1446	1.4141		1.0727	1.1853		0.4228	-0.8511		1.3399	-0.2174	0.5922	2.0134	2.0433	0	1.6495
2003/4/11	0.9823	1.6006	0.1221	-2.8443	-1.2762	0.2415	-0.8899	2.3543	1.9943	1.7778	1.7038																		2.6385	-2.2222	1.5404	3.7037	-2.1104	-1.1288		1.6509	3.1949		1.6842	2.7468		5.3584	2.1786	-0.4205	2.193	2.2379	0.9228	6.0852
2003/4/14	2.7237	5.0263	2.6829	3.3898	-2.4007	5.0602	2.1324	1.6429	2.2346	1.31	3.7371																		2.3136	5.5398	2.5284	1.0204	6.4677	2.6864		2.3202	3.1992		1.4493	2.1721		1.8494	-0.8529	1.4358	4.5064	4.4931	0.0831	0.3824
2003/4/15	0.1894	0.5	2.2565	2.2355	2.8382	0.9174	0	0.431	0.7286	-0.431	-0.3727																		-1.7588	0.4038	0.1233	1.0101	-2.1028	-1.5043		0.3401	0		1.2245	0.2453		-0.5188	-2.3656	3.4138	1.232	-1.4333	1.4954	-1.7143
2003/4/16	-2.6465	-2.7008	-4.4135	-5.102	1.7479	-4.0909	0.8791	-0.9657	-1.4467	-3.1746	-2.6185																		-2.3018	-5.3619	-1.4778	-4.8	3.6595	5.8433		-3.7288	-3.3		-1.3105	-3.0995		-1.6297	-1.7621	-2.3349	-3.2454	-1.3423	-3.4991	-3.2946
2003/4/17	-0.7767	-0.2922	-0.6075	2.9186	0.5425	1.8957	0.7625	-1.3001	-0.4587	0.7452	1.6645																		0.7853	1.5581	2.5	0.8403	-1.3814	2.4467		0.1174	-0.7239		1.0215	0.6734		-0.4639	0.6726	-1.8137	0.9434	-0.4535	-1.3995	0.8016
2003/4/18	6.0665	1.0256	0.1222	5.2239	-0.8094	-1.6279	-0.6486	-0.8782	-2.3041	0	-0.7557																		-1.5584	-0.8368	1.3415	-0.3125	-2.8016	-1.7759		0.4689	-2.1875		1.1122	-2.592		1.5313	-2.0045	0.5038	-0.1038	-1.139	-0.6452	-2.3857
2003/4/21	-0.9225	-3.1182	3.7851	2.9787	-1.7226	-2.1277	-2.3939	0.6645	-0.6604	-1.3314	-4.3147																		-3.1662	0	-0.9627	-2.2989	0	-3.5536		-2.9172	-0.9585		-1.9	-2.4034		-3.0164	-2.2727	-2.5063	-4.262	-0.2304	0.2597	-2.2403
2003/4/22	1.8622	-0.8234	1.7647	-1.3774	-3.4133	-0.7246	0.3344	0.22	-0.2849	0	0																		0	-0.2813	-0.243	0.7487	-1.3611	2.0039		-1.8029	-0.2151		0	0.8795		0.6085	1.6279	-0.7712	0.4343	0.1155	0.3886	1.0417
2003/4/23	-3.2907	-1.8113	-1.2717	-6.2849	-1.1461	-1.2165	1.6667	-2.4149	0	-3.2984	-2.122																		-2.9973	-1.2694	-4.3849	-1.2739	0.974	0		-1.5912	-2.694		-2.5484	-1.7437		-1.8817	-0.4577	0	-3.1351	-0.9227	0.3226	-1.8557
2003/4/24	-3.4026	-2.6902	-1.6393	-2.3845	2.3188	-1.2315	-1.7486	-2.9246	-1.9048	-3.4109	-3.252																		-1.9663	-6.7143	-2.4204	-3.2258	-1.9293	-3.5488		-4.602	-2.8793		-1.569	-2.4845		-0.7534	-5.2874	-1.5544	-2.2321	0	-1.9936	-2.521
2003/4/25	0	0	4.5238	-3.0534	1.8886	-1.4963	-0.8899	-0.4635	-1.4563	-0.6421	-0.9804																		-0.2865	-4.5942	0.7833	-0.1111	-1.0656	-0.3285		-2.2164	-2.6226		-1.4878	-1.5469		-2.6915	-3.8835	-1.5789	1.7123	-2.0955	-1.5748	-1.0776
2003/4/28	2.7397	1.9747	1.3667	0	1.3902	1.7722	1.908	0.1164	2.1675	1.9386	5.0919																		6.0345	1.6051	3.4974	2.7809	1.0771	2.6368		4.8	-0.4684		0	5.4529		6.383	8.3333	2.139	4.6016	0	1.9333	4.793
2003/4/29	-2.4762	0.6197	5.9551	-2.9921	0.1828	0	-3.1938	-4.8837	-2.0251	-3.0111	0																		-2.71	-2.6856	-0.6258	-1.6234	-2.623	-3.3398		-3.4351	-3.2941		0.1079	0.5259		-2.6	-2.7972	-1.8325	0.6438	-2.6159	-0.8502	-2.7027
2003/4/30	2.3437	0.6159	-3.7116	-1.2987	-0.1825	-1.99	-2.1615	1.5892	0.9843	0.3268	1.7497																		3.8997	1.2987	3.7783	1.1001	-0.6734	0.5316		0.1318	0.1217		0.5388	1.7437		1.4374	1.9185	2.3111	3.5181	1.7094	2.2427	2.5641
2003/5/12	-1.7176	0.0765	-10.022	-4.7697	-0.3656	0	-7.3256	0.8424	0	3.4202	3.1746																		4.0214	3.3654	3.7621	1.197	-0.8475	-0.3966		3.2895	2.3086		-5.2519	0.5141		0	5.8824	-1.6507	4.0165	-2.0408	-0.5806	2.5
2003/5/13	-9.1262	-4.2813	-8.8127	-3.4542	-2.844	-5.0761	-2.0075	-6.2053	-3.3138	-6.1417	-3.8462																		-2.8351	0.155	-3.8596	-4.3011	2.4786	-4.1141		-4.9682	-5.9382		-2.9412	-3.3248		-6.1404	-2.6667	-4.1519	-0.6931	-3.3088	-0.9085	-5.2846
2003/5/14	2.3504	4.5527	0.9396	4.6512	1.0387	1.3369	1.5365	1.2723	2.1169	4.698	7.4667																		5.305	4.644	8.1509	3.8202	2.8357	0.1384		4.5576	4.2929		3.38	5.9965		1.7973	7.5342	1.2903	4.3868	0.3802	-0.131	7.0815
2003/5/15	3.7578	2.6738	2.2606	3.4188	2.6168	2.1108	4.918	3.1407	3.6525	2.7244	1.4888																		0.5038	1.7751	-1.0124	3.6797	-2.8386	4.2847		4.6154	3.632		1.8038	2.6622		2.613	0.6369	1.0009	-0.6686	2.2727	1.6393	1.8036
2003/5/16	0	-0.0744	-1.8205	-2.314	-0.1821	-0.5168	-2.6442	-1.5834	0.381	-0.156	1.467																		-1.0025	2.1802	0	0.5219	-0.5843	-0.0663		0.6127	-0.1168		-0.9967	0.8104		-1.1012	-0.211	-0.7207	-1.0577	0.9877	0.8387	-1.5748
2003/5/19	0	1.0424	0	2.1997	-0.2737	1.2987	0.1235	1.9802	-0.5693	1.0937	0.6024																		-0.7595	-1.138	0.1136	0	1.4274	-0.5305		-0.2436	0		-0.2237	-1.8489		0.9047	-1.6913	-1.2704	-1.4577	0.3667	1.8554	-0.2
2003/5/20	-2.0121	-0.2948	3.7086	-1.1589	-0.2745	0.5128	0.3699	0	0	0.7728	-2.0359																		-1.2755	2.8777	-1.3621	-2.2845	0.745	-0.7333		-2.1978	-2.6901		1.2332	-2.1294		-0.6207	-1.9355	0.8272	1.0848	-0.1218	-0.5653	-2.4048
2003/5/21	0.4107	-0.9608	-0.3831	-2.0101	-1.0092	-1.2755	1.2285	0.8495	1.145	1.5337	4.0342																		-0.7752	1.8182	1.611	0.9564	-0.8217	-0.5373		0.9988	2.7644		0.7752	0.1674		-0.0694	-1.5351	-0.1823	-0.0976	0.2439	0.8844	-0.616
2003/5/22	-1.0225	-0.2239	0.641	0.6838	-0.6487	0	1.9417	0.8424	0.0943	4.2296	0.47																		0.7813	-0.2747	3.2843	0.4211	-0.4971	0.5402		1.7305	0.5848		-0.1099	2.7569		-0.0694	2.4499	-0.0913	0.4883	0.1217	-1.0645	0.2066
2003/5/23	0.6198	2.169	-0.8917	1.8676	-0.1866	-0.2584	-0.7143	2.0286	3.1103	0.7246	0.4678																		1.5504	0.551	1.864	3.5639	1.8318	-1.4103		2.4301	1.7442		0.9901	0.813		0.417	0.6522	1.0969	3.4985	1.9441	0.2532	2.8866
2003/5/26	1.6427	0.1464	-0.6427	0.8333	-0.2804	3.3679	-1.6787	-0.9357	1.4625	0.7194	3.1432																		0.2545	0	0.6459	0.1012	-1.063	0.8856		0.1186	0.2286		-0.5447	-0.6452		0.346	0.432	1.9892	2.3474	1.1919	-1.8939	2.004
2003/5/27	0.6061	1.9737	1.6818	2.314	-0.5623	-0.5013	1.5854	-1.2987	0.8108	-1.4286	-0.6772																		-1.5228	-2.8767	-1.2834	-0.91	-0.0826	-1.688		-1.4218	-1.0262		-1.862	-0.5682		-0.069	-1.5054	-0.7092	0	0.5889	0.3861	0
2003/5/28	2.2088	-1.6487	-1.145	-1.454	1.2253	-0.2519	-1.9208	0	0.2681	-3.3333	-4.0909																		-1.8041	-0.4231	-1.6251	-2.551	-1.5715	-1.0989		-2.2837	-2.1889		-0.8929	-1.4694		2.0704	-2.1834	0.0893	-3.578	0	-0.641	-2.947
2003/5/29	0.7859	-0.1458	1.0296	3.6066	0.3724	-1.2626	-0.612	1.0766	0	1.6492	0																		1.0499	1.2748	0	0.9424	-0.2521	0.2778		0.861	1.1779		1.464	1.9056		0.7437	0.6696	-0.0892	-0.2854	0.9368	1.0323	1.8219
2003/5/30	-0.1949	0	2.1656	2.057	1.1132	5.1151	0	0.5917	0.3565	-0.7375	-0.4739																		-1.2987	-1.1189	-0.8811	-0.7261	1.0952	3.0471		-0.122	-0.4657		1.8868	1.2195		0.2685	-0.4435	0.3571	2.5763	0.232	0.3831	1.1928
2003/6/2	-0.7813	-1.3139	-0.4988	-1.0853	1.1927	1.4599	2.3399	2.1176	0.7993	0.2972	0.2381																		0	-2.2631	0.8889	-0.7315	-1.6667	0		-0.8547	1.8713		0.3268	0.3213		-1.071	-1.3363	-0.4448	-0.4651	-0.6944	-0.8906	2.1611
2003/6/3	0.5906	-0.5917	-1.3784	-2.0376	0.7253	-1.6787	-0.9627	-1.7281	0	-1.6296	-0.4751																		-0.5263	-0.8683	0.5507	-0.7368	-1.0169	0.4704		-0.2463	-1.7222		-1.1944	-0.1601		0.4736	-1.3544	-0.1787	-0.3738	1.3986	0.6418	-2.5
2003/6/4	-0.9785	1.9345	-1.7789	-0.96	0	-1.4634	0.3645	-0.2345	0	2.7108	1.074																		2.381	2.4818	-1.2048	2.1209	0	-0.2007		2.4691	0.8178		0.1099	-0.9623		-0.404	4.119	1.0743	-0.8443	3.2184	0	3.1558
2003/6/5	-1.1858	-1.3139	-0.7762	0	-0.09	0	-1.937	1.7626	0.0881	-1.7595	0.1181																		-0.7752	1.567	0.1109	1.7653	2.1404	-1.0054		-2.2892	-1.0429		-1.2075	-1.2146		-0.8114	-1.3187	0.8857	0.3784	1.8931	0.0638	0.3824
2003/6/6	-2	-1.4793	-1.3038	-2.1002	-0.5405	-2.4752	-1.4815	-0.5774	-0.365	-2.8358	-1.8868																		-0.2604	-2.1038	-1.4396	-3.2653	0.5868	-1.3541		-3.0826	-2.1077		-1.6667	-1.7213		-1.0907	-1.7817	-0.0878	-0.6598	0.8743	0.2549	-3.2381
2003/6/9	-0.4082	0	-0.9247	-1.9802	-0.5435	-1.269	0.1253	-1.7422	0.3663	-2.4578	-1.3382																		3.3943	-1.7192	-0.4494	-0.9494	0.5833	0.4855		-1.2723	1.1962		-1.0169	-1.9183		-1.4473	1.3605	-0.8787	-1.4231	-1.1918	0.1271	-0.3937
2003/6/10	0.6148	0.1502	1.2	2.3569	-0.0911	1.2853	0	-0.9456	1.0949	1.1024	1.9729																		0	0.5831	0.1129	0.852	-0.0829	0.5521		0.6443	-0.7092		0.7991	1.0204		1.049	4.0268	-0.266	-0.0962	0	0.6984	2.1739
2003/6/11	1.222	0.6747	1.7128	1.9737	0.2735	1.5228	2.2528	2.3866	1.9856	2.6521	1.9347																		2.0202	1.7391	1.9384	2.0063	-0.5804	-0.5491		2.0487	1.3095		0.7928	1.7677		1.5917	0	2.0444	2.2158	0	0.3153	0.9671
2003/6/12	-1.2072	-0.968	-0.5181	2.2581	-0.2727	4.25	-0.4896	-1.2821	-0.4425	-0.152	-0.7117																		-0.495	-0.7123	-0.2237	0.1035	-0.5004	1.3803		-0.5019	-1.0576		-0.7865	-0.9926		-0.2725	-0.4301	0.6098	-0.1885	0	0.3771	-0.9579
2003/6/13	0.611	0.9023	1.1719	0.4732	0.1823	-1.199	0.738	0.5903	0.2667	0.6088	0.9558																		-0.2488	0.4304	1.6816	0.6205	-1.0059	-0.1361		0.8827	0.8314		1.4723	0.8354		1.0929	0.6479	0.9524	0.9443	0	-0.1879	0.7737
2003/6/16	1.417	-0.6706	-0.9009	-1.0989	-1.4559	-0.7282	-3.5409	-0.3521	-0.9752	-1.5129	-0.9467																		-1.2469	-0.7143	-0.9923	-1.2333	0.8467	0.5453		-1.75	0.4711		0.4464	-1.5742		-1.3514	-1.2876	-1.2007	-0.0935	-2.0833	-0.2509	-1.5355
2003/6/17	-0.998	1.0503	0.1299	-1.2698	0.9234	-1.2225	-1.8987	-0.3534	-0.6267	-0.9217	-0.4779																		0.5051	0.7194	-1.6704	-0.1041	-0.084	1.0169		-0.7634	-0.9379		-1.3333	0.0842		-0.6849	-0.6522	1.2153	-1.1236	-0.8959	-0.6289	-0.3899
2003/6/18	-0.6048	0.8909	0.6485	-0.9646	2.2873	1.9802	0.6452	-0.4728	-0.4505	-0.7752	-1.3205																		0	1.2857	-1.6988	-1.1458	0.1681	1.0067		0.2564	-1.4201		0.4505	0.1682		-0.2759	0	-1.3722	0	-0.565	0.3165	0
2003/6/19	-0.8114	-0.883	-2.1907	1.7857	-0.5367	0.2427	-1.4103	-1.5439	-1.086	0.7812	-0.8516																		-1.2563	2.9619	1.6129	-0.6322	-1.5101	-0.3987		-1.5345	-0.4802		2.9148	0.4198		-1.4523	-2.407	-1.8261	-1.8939	-0.4545	-1.0095	-1.7613
2003/6/20	-0.409	-1.6333	0.1318	-0.9569	0	-0.4843	0.2601	-0.3619	-0.0915	-1.5504	-0.4908																		0	-1.7808	-1.3605	-0.7423	-0.2555	-0.1334		0	-0.6031		-0.8715	-0.9197		-0.0702	-0.4484	0.8857	-0.5792	2.6256	0.5099	-0.5976
2003/6/23	-0.8214	-2.2642	-1.3158	-3.2206	-0.3597	-3.163	-1.0376	-0.9685	0	-0.4724	-1.603																		-1.0336	-3.7657	-0.3448	-1.8162	1.1956	-0.7348		-2.3377	-1.8204		0	0		-0.2107	-1.3514	-1.6681	-3.9806	1.891	0.0634	-2.004
2003/6/24	0.207	0.1544	0.8	0.4992	-0.0903	1.2563	1.0485	0.7335	-0.0916	0.3165	0.3759																		-0.5222	-2.4638	0.8074	0.2176	-0.7595	0.0673		0.266	0.8653		-0.5495	1.097		-0.0704	0.9132	-0.4464	-0.2022	-1.8559	-0.507	0.2045
2003/6/25	0.2066	-1.8504	0.1323	-0.8278	-1.355	-1.737	-1.6861	-0.9709	0	-2.5237	-0.3745																		-0.7874	0.1486	-0.6865	0.3257	-0.5952	0.4707		-1.061	-1.2255		-1.768	0		-0.2817	-2.0362	-0.2691	-0.2026	-5.8954	0.3185	-1.8367
2003/6/26	0	0.5499	-0.2642	1.8364	-1.5568	-0.2525	-1.715	0.7353	0.4583	0.8091	2.6316																		1.3228	1.7804	0.3456	0.974	-0.4277	0.8032		2.1448	0.3722		-0.1125	-2.1703		0.0706	2.0785	0.3597	0	-0.9456	-0.3175	0
2003/6/27	-2.0619	1.0156	-1.9868	0	0.3721	0.2532	-1.0738	-1.4599	-0.5474	-1.4446	-1.221																		-1.3055	-3.0612	-0.6889	0	-1.8041	0		-2.6247	-1.4833		-1.464	-1.8771		-0.2823	-1.3575	-0.9857	-1.0152	0.2387	1.6561	-0.8316
2003/6/30	-1.6842	-0.5414	-0.8108	-5.5738	0.278	-3.7879	-3.3921	-1.2346	-1.1009	-0.8143	-0.2472																		-1.0582	-0.1504	1.0405	-4.2872	0.2625	-0.8632		-0.9434	-0.7528		-1.1429	-2.2609		-0.2831	-0.9174	0	-1.1282	0	-2.3183	-0.8386
2003/7/1	-0.4283	-0.2333	-0.2725	-1.7361	0.4621	-1.5748	0.1404	-0.125	-0.3711	0.821	0.1239																		0.2674	0.1506	0.4577	-1.5677	-0.5236	0.4019		-0.4082	-0.5122		0.1156	0.3559		-0.2839	0.9259	-2.2624	1.1411	-4.4048	0.3849	0.4228
2003/7/2	0.8602	0	0.4098	0.1767	0	1.6	-1.122	0.3755	1.7691	1.3029	1.2376																		1.6	1.6541	1.4806	1.2514	-0.2632	1.8679		0.6831	1.9305		1.8476	1.9504		-0.9964	2.2936	-0.2778	2.0513	0.6227	0.3195	1.4737
2003/7/3	0.4264	-0.4677	0.6803	1.94	-0.46	0.7874	0	0.7481	-0.0915	-0.1608	0.3667																		0.2625	-0.4438	0.5612	0.2247	-0.5277	-0.0655		0.9498	-0.1263		1.7007	-0.1739		-0.0719	-0.2242	-1.0214	0.201	0.7426	-0.3185	-0.2075
2003/7/4	-0.6369	-0.4699	-0.1351	-1.3841	1.0166	0	3.1206	0.8663	0.1832	0	1.0962																		0	0.1486	0.7812	0.6726	-0.0884	0.4587		-0.672	0.1264		-0.1115	-0.4355		0.6475	-0.4545	1.5009	1.6048	0.2457	-0.1278	-1.2474
2003/7/7	-0.641	-0.0787	-0.6766	-0.1754	-0.183	-0.7812	-1.9257	-1.4724	0.0914	-1.1272	0.241																		-0.2618	0.1484	0.6645	0.5568	0.7965	0.0652		-1.0825	0.2525		-0.558	0.8749		-0.143	-0.4566	-1.2939	-0.2962	2.9412	-0.7678	-0.2105
2003/7/8	0.6452	0.315	0.6812	1.9332	-1.0082	1.0499	1.2623	0.3736	0.1826	0.9772	0.8413																		1.0499	2.2222	-0.6601	-0.9967	0.0878	-0.0652		1.0944	0.7557		1.1223	0.954		-1.5748	0.9174	0.0936	0.5941	0.2381	0.5158	1.2658
2003/7/9	1.9231	-0.5495	-1.7591	-1.7241	0	-0.7792	-1.2465	-0.6203	0.2735	-0.6452	-0.5959																		-0.5195	-0.7246	-1.7719	-0.783	0.1754	-1.5003		-0.6766	-1.5		-1.3319	-0.1718		-0.1455	-1.8182	0	-1.5748	-2.019	0	-0.625
2003/7/10	0.8386	1.026	1.6529	2.4561	0.8333	0.5236	2.5245	2.372	0.5455	1.461	0.9592																		1.8277	0.7299	1.6911	2.3675	0.1751	-0.4636		1.7711	1.5228		1.5748	1.8933		2.185	3.2407	1.9645	0.5	3.0303	-0.8339	1.8868
2003/7/11	-1.2474	-0.2344	0.271	-0.8562	-0.0918	-0.2604	-2.052	-1.3415	0.2712	0.48	-0.9501																		-0.7692	-0.1449	0.4435	0.4405	-0.6119	0		0.4016	3.375		-0.7752	0.7601		-0.6415	0	-1.1927	0.398	-0.9412	0.1294	-0.6173
2003/7/14	-1.8947	-1.4879	-1.6216	-1.3817	-0.5515	0.7833	-1.3966	-1.1125	-0.8115	-1.5924	-2.1583																		-0.7752	-2.0319	-1.6556	-0.2217	1.759	-0.1996		-1.2	-0.8464		-1.1161	-1.2953		2.2956	-0.8969	0.5571	0.7929	-1.5439	0	-1.0352
2003/7/15	0.4292	0.3975	0.1374	-0.7005	-0.3697	-1.8135	0.2833	0.25	0.3636	0.4854	-0.4902																		0.7813	0.7407	0.5612	-1.1111	1.0372	0		0.5398	1.4634		1.0158	0.175		-0.7013	0.6787	0.1847	1.1799	-0.7238	0.1292	1.2552
2003/7/16	-0.2137	0.1584	0.6859	0.1764	-0.0928	1.5831	2.1186	0.1247	-0.0906	-0.3221	-0.1232																		-0.2584	0.1471	-0.1116	2.1348	-1.6253	0.2667		-0.5369	-0.4808		0.7821	0.6114		0.1412	1.3483	-2.3041	-0.8746	-0.6075	-0.129	-0.4132
2003/7/17	-0.8565	0.2372	-3.8147	-0.5282	1.1142	-0.7792	2.9046	0.1245	0.0907	3.0695	1.233																		1.0363	1.3216	2.6816	1.5402	0.087	-0.5984		2.2942	0.1208		0.1109	1.4757		0.0705	0.8869	-1.1321	3.8235	1.2225	0	2.4896
2003/7/18	-2.3758	-2.2082	-3.6827	-2.1239	-0.8264	-2.356	-3.7634	1.99	-0.7246	-2.0376	-1.7052																		-2.0513	-2.1739	-2.3939	-2.2752	-1.3032	0.3344		-2.5066	-3.0157		-2.3256	-2.053		-0.5638	-3.0769	-3.1489	-1.7941	-1.4493	0	-2.6316
2003/7/21	-2.6549	-1.8548	0.2941	-2.7125	0	-1.8767	-2.3743	0.122	-0.0912	-1.76	-2.4783																		0.2618	-2.5185	-0.7804	-1.3304	-0.7042	-1.6		-0.8119	-0.8706		-0.7937	-1.4847		-0.6378	-1.5873	-1.1823	-1.6346	-1.5931	-0.1938	-0.8316
2003/7/22	1.5909	0.6574	0.1466	1.3011	-0.1852	0	1.8598	1.3398	-0.1826	0	1.0165																		-1.0444	2.8875	-0.4494	2.0225	0.3546	-0.3388		2.3192	1.5056		-0.3429	-1.8617		1.9971	-0.9217	-0.0997	0.6843	0	-0.3883	0
2003/7/23	0.6711	0.1633	2.9283	1.6514	-0.0928	-0.2732	0.4213	-0.601	-0.5489	0.6515	0																		-0.2639	0.2954	0	-0.3304	0.8834	-0.4759		0	1.7305		0.5734	0.9937		0.6993	0.2326	0.7984	-0.6796	0.3736	0.3899	0.8403
2003/7/24	-1.5556	-0.2445	-2.845	-3.0686	-0.1857	-1.0959	-1.1189	-1.9347	-1.7479	0.3236	-0.7547																		-0.2646	-1.7673	-2.1445	-1.547	2.4518	-0.4098		0	0		-1.2543	-0.6261		-0.8333	-0.6961	-0.6931	-0.6843	-1.2407	0.1294	-1.25
2003/7/25	-1.3544	-1.3072	-1.9034	1.676	-0.4651	-2.7701	-2.1216	-3.8461	-1.5918	-2.2581	-1.0139																		-1.8568	-2.3988	-2.7682	-1.459	-0.1709	0.2058		-3.2	0		-6.0046	-1.8902		-1.1905	-3.0374	-1.1964	-0.2953	-3.1407	-0.4525	-4.2194
2003/7/28	-2.9748	-0.9934	-1.194	-2.1978	-0.2804	2.5641	-1.5896	-3.7143	0	0.6601	-0.128																		0	-2.1505	-0.4745	-2.7335	0	-0.2053		-2.6171	-3.8882		-0.4914	-1.5596		-0.567	-1.4458	-1.11	0	-0.6485	0	-0.2203
2003/7/29	0.9434	0.3401	0.7553	0.7491	0	0	-0.1468	0.8902	0.2854	3.1148	-0.7692																		0.5405	-0.6279	1.5495	0.4684	0.8562	0.1372		-0.1414	1.3906		0.8642	0		0.6415	0.2445	2.0408	-1.6782	1.8277	0	0.6623
2003/7/30	-0.7009	0.2542	1.0495	-0.3717	-1.5933	-1.3889	0	-1.7647	0	0.7949	0.1292																		0.5376	-0.316	-1.4085	-1.3986	0.5942	0.8219		0	0.6234		-1.7136	0.6524		3.4703	0.2439	0.2	0	-0.5128	0.6494	-0.8772
2003/7/31	-1.6471	0.1691	-0.8902	3.3582	1.2381	0	0.4412	-1.0479	-0.759	-1.1041	-1.1613																		-0.8021	0.4754	-0.4762	0	-0.7595	0		-0.1416	-0.8674		0.1245	-0.5556	21.313	-0.1369	-0.2433	0.7984	-0.2008	1.0309	-0.7097	-1.3274
2003/8/1	2.1531	-0.5063	-1.0479	1.444	0.4704	-0.5634	-0.7321	-1.3616	-0.0956	-2.0734	-0.7833																		-0.8086	-0.6309	-0.1196	0	-0.8503	0.3397		-0.2837	0.25		-0.4975	1.0242	-4.9412	0.2056	-1.4634	-1.6832	0.503	1.6582	0.2599	-1.1211
2003/8/4	2.3419	3.2231	3.0257	0.7117	0.1873	1.1331	2.5074	1.3804	0	1.4658	1.9737																		0.8152	1.9048	1.7964	1.5366	-1.2864	0.2031		1.138	2.1197		1.375	1.1982	0.165	1.2312	1.9802	0.7049	0.3003	0.7528	-0.2592	2.2676
2003/8/5	-0.4577	1.3147	-0.2937	-1.0601	0	-0.2801	10.0719	0.9077	0	-0.8026	-0.129																		0.2695	0.3115	-0.4706	-0.5821	0.7819	0.1351		-0.5626	0.4884		0.6165	0	-0.4942	-0.6757	-0.9709	0.5	-0.1996	-0.6227	0.065	0.4435
2003/8/6	1.1494	-0.5677	1.4728	0.8929	-1.1215	1.1236	-2.0915	0.4498	0.4785	0.1618	-1.5504																		-0.5376	0.1553	0.4728	-1.5222	0.5172	-0.8097		-0.4243	-1.3366		-0.8578	-1.275	-0.3311	-0.8163	-1.2255	-0.0995	-1	-1.1278	-0.6494	-0.6623
2003/8/7	-1.5909	0.571	0.5806	-1.2389	-0.3781	-0.2778	-0.9346	-0.8955	-0.9524	-0.6462	1.1811																		0.8108	0	-1.0588	-0.1189	-0.5146	-0.068		0.142	-0.3695		0	-0.2768	-0.8306	0.1372	0.9926	-0.8964	-1.0101	0.6337	0.5229	-0.2222
2003/8/8	-2.0785	-1.2976	-3.0303	-3.0466	0	-1.1142	-0.9434	-0.4518	-0.3846	-0.6504	-1.297																		-1.3405	-1.5504	-3.805	-0.9524	0.1724	-0.5446		-1.4184	-1.9778		-0.9889	-1.0176	-1.9263	-0.6849	-0.4914	-0.5025	-1.0204	1.5113	-0.1951	-1.3363
2003/8/11	0.9434	3.0403	0.744	1.8484	1.0436	0	4.6259	0.1513	-0.0965	0.6547	0.5256																		0	0	-0.618	0	0.9466	0.2053		-0.438	0		1.2484	0	0.427	-0.8276	0.2469	-0.8081	-1.134	0	-0.3257	1.1287
2003/8/12	1.8692	0.4785	0.4431	0.9074	0.7512	1.6901	0.13	0	-0.8696	-0.6504	1.3072																		-0.2717	0.315	0.6219	0.9615	-0.341	-0.4781		0.8798	0.8827		0.4932	0.9346	0.1701	0.6259	0.7389	0.4073	0.2086	0.1241	0	0.2232
2003/8/13	-0.9174	-0.3968	-0.8824	-1.6187	-0.3728	-2.2161	2.2078	-1.5106	-0.1949	-0.8183	-0.6452																		0	-0.7849	-3.4611	-1.0714	0.7699	-0.1373		-0.2907	-1		-0.3681	1.2963	-0.1698	-1.1748	-1.467	-0.7099	0.2081	-2.2305	0.915	-1.1136
2003/8/14	-0.463	-1.3546	2.3739	0.3656	0	-0.8499	-0.8895	0.1534	-0.293	-0.9901	-1.8182																		-1.0899	0.1582	1.5365	-2.1661	-2.2071	0		-0.7289	0.2525		-0.9852	-1.8282	-0.6803	-0.6993	-1.9851	-0.1021	-0.2077	-0.1267	-0.2591	-1.5766
2003/8/15	-0.4651	0	-1.4493	-0.9107	-0.8419	-0.2857	-1.1538	-0.1531	-0.0979	-0.8333	-0.5291																		-1.6529	-1.8957	0.7566	-0.246	0.5208	-0.3436		0	-1.0076		0	-0.4655	0.2568	-0.9859	-0.7595	-0.6135	-1.3528	0.5076	-0.3247	0.4577
2003/8/18	-0.4673	1.1309	3.0882	-0.7353	-0.283	1.4327	2.4643	-1.6871	-0.1961	0	-1.8617																		0	0	-1.627	-1.3564	0.6045	-2		-0.1468	-1.145		-0.6219	-1.5903	-0.1708	0.1422	0	-1.3374	0.3165	1.3889	0.5212	-2.2779
2003/8/19	0.2347	2.0767	0.2853	0.9259	-0.5676	-0.2825	2.7848	0.156	0.4912	0	-1.084																		0.2801	0	-0.1272	1.125	-0.4292	2.0408		0.4412	0		1.3767	0.6654	0.8554	0.8523	0.5102	1.0428	-0.3155	0.4981	-0.1944	0.2331
2003/8/20	-0.9368	1.7214	-2.4182	-1.4679	0.1903	-0.8499	-0.7389	0.1558	0.5865	-0.6723	-0.6849																		-1.3966	-1.9324	-2.1656	-0.9889	-0.1724	0.2069		0.8785	-1.8018		-0.3704	1.5109	0.4241	0.1408	-1.269	-0.6192	-2.4262	-0.7435	-0.6494	-0.4651
2003/8/21	0.2364	1.5385	0.5831	0.3724	1.4245	1.4286	0.3722	0	-0.0972	-0.1692	0.2759																		0.5666	1.642	-0.9115	0.3745	0.6045	-0.5506	10.7317	-1.1611	0.6553		0.8674	-1.0233	-0.4223	0.4923	0.2571	0.7269	-0.5405	1.623	-0.1307	-0.2336
2003/8/22	0.2358	-0.1515	-0.4348	-0.9276	0.1873	-1.4085	0.2472	-0.311	-0.0973	0	0.4127																		-0.2817	0.4847	0.657	-0.2488	0.7725	-0.1384	-0.7709	0.4405	0.5208		-2.3342	-0.3759	-1.3571	-0.07	0.2564	-0.7216	-0.3261	-0.86	-0.0654	0.2342
2003/8/25	-1.8824	-2.2003	-2.9112	-2.2472	-0.2804	0.5714	-1.4797	-2.1841	-2.3369	-3.3898	-0.8219																		0.2825	-0.6431	-2.3499	-1.3716	-1.1925	-0.7623	-2.8857	-0.2924	-1.4249		-4.5283	-1.1321	-3.0954	-0.2101	0.2558	-1.0384	-2.9444	-3.4696	-0.1965	0.7009
2003/8/26	0.7194	0.3879	3.4483	-1.7241	0.0937	0.5682	-2.0025	-1.1164	0.6979	-0.5263	0.1381																		0.8451	0.3236	0.6684	-0.2528	0.8621	-0.3492	0.3429	1.3196	-1.0512		-0.527	1.2405	-0.4437	0.2807	0	0.7345	1.1236	-0.5135	-0.2625	-1.1601
2003/8/27	0	2.0866	0	0.7797	0.3745	0.8475	1.4049	-0.3226	0.495	0.1764	2.069																		0.5587	1.6129	1.4608	1.0139	-1.3675	0	-1.0251	-0.7236	-2.3904		-0.5298	-0.0943	0	-0.14	-0.7653	0.3125	-0.4444	-1.5484	0	0.4695
2003/8/28	-0.4762	-0.6056	-2.1739	0.3868	0.1866	-2.521	-1.1335	-0.3236	0.3941	-1.4085	-0.5405																		-0.2778	-1.2698	-1.4398	0.3764	0.7799	0.4905	0.2301	-0.2915	-0.8163		-0.3995	-0.283	-0.8913	-0.5606	-1.0283	-0.8307	1.0045	-2.6212	-0.1316	-1.1682
2003/8/29	-1.4354	-2.0564	-1.3333	-1.7341	-0.4655	-2.8736	2.0382	0.3247	0.9814	0.3571	0.8152																		0.2786	-1.1254	0.664	1.375	0.6019	0.1395	0.5741	0.5848	-1.5089		0.9358	0.1892	1.3489	0.5638	0.2597	-0.5236	0.1105	1.6151	0.0659	-0.4728
2003/9/1	3.6408	0	2.7027	2.3529	0	1.7751	0.6242	1.6181	0.1944	2.1352	2.0216																		1.1111	2.6016	2.6385	1.233	0	0.1393	3.3105	2.6163	2.9248		4.2384	2.2663	3.0169	1.4716	1.0363	0.4211	1.5453	2.5166	0	1.6627
2003/9/2	-1.4052	-1.2442	-0.2924	-1.1494	0.3742	-1.1628	-0.4963	2.2293	-1.7459	-1.3937	-0.3963																		-0.8242	0	-1.0283	-1.0962	-1.7949	-0.904	0	-0.8499	-1.4885		-1.0165	0.0923	-1.0336	0.1381	-0.2564	-0.3145	-0.2174	0.7752	0.6583	-0.9346
2003/9/3	0.9501	0	1.7595	1.7442	0.932	0.5882	-1.4963	1.0903	1.1846	1.0601	-0.3979																		-0.554	0.4754	-0.5195	-0.1232	1.0444	0.2105	-1.105	-0.1429	0.1374		-1.2837	0.369	3.2202	-1.0345	-0.2571	2.8391	-1.9608	-0.641	0.1308	1.8868
2003/9/4	1.4118	-0.7874	-1.1527	3.0476	-0.3693	0.2924	-0.7595	-1.3867	-0.878	0.1748	-1.0652																		0.2786	-0.9464	-0.7833	-0.8631	-0.6029	-0.2101	-0.4469	0.4292	1.0974		-0.3901	-0.2757	-0.6745	0.2787	0.7732	-1.1247	0.1111	-0.7742	0.9144	0.6944
2003/9/5	-2.0882	1.4286	0.7289	-3.8817	-0.6487	-0.8746	-1.7857	-1.875	0	-2.4433	-1.7497																		-1.3889	-1.4331	-1.8421	-1.7413	-0.8666	-0.9825	-2.3569	-1.4245	-2.9851		-2.2193	-1.659	-2.7165	0.7644	-1.023	-0.3102	-1.5538	-2.3407	-0.9709	0.4598
2003/9/8	-0.4739	1.4867	-1.3025	-1.1538	-0.1866	-0.8824	-0.6494	-1.4331	0	-0.7156	-0.6849																		-0.2817	-0.9693	-2.681	-0.8861	0.2622	0.7087	0	0.289	1.6783		-1.0681	-1.1246	-0.5236	0.4828	-2.3256	0	0.3382	-0.9321	0.5229	-0.9153
2003/9/9	0.9524	-1.6191	0.1466	0.3891	0.2804	0.2967	-0.1307	0	-0.0984	-0.9009	0																		-0.565	-0.3263	0.1377	1.2771	0	-0.6334	-1.1494	0	-1.1004		0.4049	0.7583	-0.5263	-0.4804	-3.1746	-0.5187	-0.2247	-0.2688	-0.3901	-2.3095
2003/9/10	0.7075	-1.0972	0	0.1938	-0.1864	-0.5917	1.4398	0.3231	0.4926	0.3636	0.4138																		1.1364	0.982	0.2751	-0.5044	-0.5231	-0.4958	0.2326	-0.5764	1.8081		0.2688	1.223	0.0882	0	1.0929	-0.1043	1.1261	0.6739	-0.1305	0.2364
2003/9/11	0.2342	-0.3962	-0.7321	-0.1934	-0.4669	0.8929	3.6129	0.161	0.9804	3.2609	0																		0.5618	0	0.2743	0.3802	-0.5259	-0.2847	-0.232	-1.0145	0.8197		0.4021	0.9294	-0.3524	-0.3448	0.2703	0	0.6682	-0.2677	0	0.2358
2003/9/12	0.4673	-3.2617	-2.0649	-1.938	-0.2814	-1.4749	-2.7397	-1.4469	-0.4854	-2.6316	-1.6484																		-1.1173	-0.4862	-1.0944	-0.8838	-1.674	0.2141	-1.8605	0.1464	-1.355		-3.0708	-1.5654	-2.0336	-1.2457	-1.6173	-0.6263	-0.9956	-2.5503	-0.3268	-1.1765
2003/9/15	2.7907	-0.9868	-1.3554	-2.9644	-0.1881	-0.8982	0.6402	-1.7945	-0.878	-0.5405	-1.3966																		-0.2825	-0.9772	-1.5214	-0.8917	-1.0753	0.641	-1.3033	-3.3626	-0.5495		-0.4132	-0.6548	-0.4513	0.1402	0	-0.7353	-0.6704	-1.1019	0.1311	-0.9524
2003/9/16	0.6787	0.5814	1.0687	1.6293	-0.2828	0.6042	1.145	2.8239	-0.1969	0	0.1416																		0.2833	0.1645	0.9831	0.8997	0.6341	0.2831	1.0804	-1.6641	0.8287		0.4149	-1.6949	2.0852	0.07	0.274	-0.6349	1.0124	1.3928	-0.1965	1.9231
2003/9/17	2.0225	-0.578	-2.719	-1.002	0.6616	0.6006	-0.7547	-2.1002	-0.2959	0.9058	-2.4045																		-0.8475	-0.3284	-0.9736	-0.7643	1.3501	-0.988	-1.0689	-2.9231	-0.6849		-2.8926	-2.4904	0	0	-2.1858	-1.3845	-0.3341	-3.1593	0	-1.1792
2003/9/18	-0.2203	0.9967	-0.4658	0.8097	0.1878	-1.194	-0.7605	0.165	-0.0989	-0.3591	-1.4493																		-0.2849	0.1647	0.9831	0.5135	-0.1776	0.3564	0	0.1585	-0.4138		-0.8511	0.3929	0	-0.6993	-0.5587	-1.4039	-1.2291	0.1418	-0.1969	2.3866
2003/9/19	0.2208	-0.4934	0.312	-1.8072	-0.0937	1.8127	0.3831	-0.1647	-0.6931	0.7207	0.5882																		-0.5714	-0.1645	2.3644	1.4049	0.5338	-1.3494	1.0804	-1.5823	-1.8006		-2.0029	-1.1742	-1.1545	0.5634	0.5618	0.4381	1.2443	-1.4164	0.0657	-0.4662
2003/9/22	-2.2026	-0.8264	0	0.2045	0.1876	-0.5935	-0.2545	0.33	-0.2991	-0.5367	-1.1696																		-1.7392	-0.4942	0	-1.8892	0	-0.144	0.2375	-0.3215	0		0.292	0.297	0	-0.2101	-0.5587	-1.4177	0.3352	-1.1494	0.1314	0.4684
2003/9/23	1.1261	1.0833	0.7776	1.0204	0	0.597	-0.8929	0.3289	-0.5	1.0791	0.2959																		0.885	0.1656	1.6304	0.5135	0.177	1.1536	0.3555	0.9677	1.9746		0.2911	1.7769	0.8086	0	1.9663	-0.4425	0.5568	1.1628	-0.2625	-0.4662
2003/9/24	-0.2227	0.1649	2.6235	2.0202	-0.5618	0	-0.5148	2.7869	0	0	-0.4425																		0.2924	0.1653	-0.5348	1.1494	0.53	-0.4989	-0.4723	0.7987	0		1.8868	-0.291	0.3565	0.4912	1.9284	0	-0.3322	0.5747	0.3289	1.171
2003/9/25	-2.0089	-1.2346	-2.2556	-2.9703	-0.3766	-1.7804	-0.5175	-0.9569	0.1005	-1.2456	-0.2963																		-0.5831	-0.9901	-1.8817	-1.5152	-0.7909	-2.8653	-1.1862	-1.5848	-1.1065		1.4245	-1.751	-1.421	-0.9777	-1.3514	1	0.2222	-1.5714	-0.5246	-2.3148
2003/9/26	0	-0.6667	-0.1538	-1.0204	0.0945	-0.3021	-1.3004	-0.9662	1.004	-0.9009	-0.2972																		-0.5865	-2.6667	-0.137	-0.1282	0.3543	-3.1711	0.9604	-2.2544	-0.1399		0.2809	0	0.1802	-0.2116	1.0959	-0.7701	1.9956	-2.0319	0.7251	-0.4739
2003/9/29	-3.1891	0	-2.0031	-2.0619	-0.661	-3.9394	-1.054	-1.4634	-1.2922	-3.6364	-0.8942																		-0.59	-3.5959	-1.2346	-1.027	-0.9709	0.1523	-0.4756	-3.1301	-1.2605		-3.3613	0	-1.8885	0.7067	-2.168	3.1042	0.1087	-1.9259	-0.1963	0
2003/9/30	7.7647	1.0906	0.3145	0.8421	0.2852	0.6309	0.2663	0.9901	0.5035	0.7547	1.5038																		2.0772	0.3552	1.3889	0.7782	-0.1783	1.597	0.3584	0.3401	0.5674		1.3043	0.396	0.275	0.0702	3.3241	9.1398	0.2172	0.3021	-0.3934	0.9524
2003/10/8	3.0568	-0.8299	0.627	1.0438	-0.0948	0.9404	-1.4608	0.817	0	-0.3745	2.2222																		1.1628	0.354	0	1.1583	0.0893	0.1497	0.8333	0.339	0.8463		-1.1445	0.8876	1.0969	0.3506	0.8043	-2.5616	0	0.9036	0.0658	2.1226
2003/10/9	-2.5424	-2.7615	-0.7788	-1.6529	-0.6641	-0.9317	-0.6739	0	0.9018	-0.188	0.1449																		0	-0.8818	2.8767	1.9084	-0.0892	0.1495	-0.2361	-0.5068	0.1399	86.8066	-0.8683	-0.782	-0.9042	1.3277	1.0638	0.1011	0.6501	0.8955	0	0.4619
2003/10/10	0	1.8933	2.5118	2.9412	0	1.8809	0.5427	1.4587	1.0924	1.6949	3.1838																		2.5862	1.2456	2.2636	5.618	-0.0893	-0.0746	1.8935	3.3956	2.3743	2.2472	3.6496	2.266	3.0109	1.3793	3.4211	0.8081	2.0452	4.2899	0	10.1149
2003/10/13	2.8261	0	0.3063	-1.2245	0.0955	0	0.6748	-1.278	-0.2947	0.3704	1.122																		-0.2801	-3.6907	-0.9115	-1.5366	-0.6256	-2.2405	0	-0.3284	0.4093	4.1601	0	-0.6744	-0.3543	0	0.2545	-2.2044	0.9494	-1.4184	-0.3289	4.3841
2003/10/14	-0.8457	-0.5068	-1.6794	-1.8595	-0.7634	-1.5385	-0.134	-0.4854	-0.2956	-1.476	-1.5257																		-1.4045	-3.1022	-0.3942	-0.8403	-0.8094	-1.9099	-0.2323	-1.4827	-0.2717	1.4318	0.7042	-0.291	-1.6	0	-0.7614	2.8689	-1.4629	-2.1583	-0.264	0.2
2003/10/15	-2.3454	0.4244	-0.4658	0	0.1923	0.3125	0.6711	0	-0.3953	-0.7491	-1.2676																		0	0.565	-1.1873	-1.937	-0.4533	-3.5047	-1.2806	0.1672	0.1362	-1.7831	1.2587	0	-0.4517	-0.5275	1.023	-0.7968	-0.3181	-0.4412	0	-1.996
2003/10/16	-0.4367	0.7608	-0.468	-2.5263	-0.5758	-1.5576	-0.9333	-1.7886	-0.7937	-1.5094	0.1427																		-1.9943	-2.6217	-0.534	0	0.4554	-5.8111	-0.3538	0.8347	-1.3605	-0.6808	-1.5193	-1.2646	-1.2704	-0.7576	-1.2658	-0.2008	-1.5957	-0.4431	0	-0.2037
2003/10/17	-0.2193	-0.4195	-0.627	-0.432	-0.3861	0	0.1346	0.1656	0	-0.1916	1.1396																		1.4535	-0.3846	0.9396	0	-0.0907	1.0283	-0.5917	-0.4967	0.8276	0.7616	1.8233	-0.197	0.4596	1.2977	1.7949	-0.7042	0.6486	-0.2967	-0.1985	0
2003/10/20	0.2198	-0.8425	-0.9464	-2.3861	0.0969	0.3165	0	-1.9835	-0.1	0.7678	0.5634																		0.2865	6.7568	1.9947	0.3704	-1.0889	-0.3393	0.4762	0.3328	2.3256	-0.6047	1.2397	-0.4936	-1.0064	-1.2811	-0.5038	-0.304	0	0.5952	-0.1326	-2.8571
2003/10/21	-1.0965	0.1699	0.6369	-2.2222	0	0.9464	2.8226	-1.6863	-0.3003	0.5714	0.1401																		1.1429	-1.6275	0.2608	0.984	0.1835	0	-0.4739	3.1509	1.738	3.27	-0.9524	1.0913	0.647	-0.0763	0	1.8293	0.3222	0.4438	-0.1992	4.4118
2003/10/22	3.5477	3.9016	2.8481	1.5909	-0.0968	0.9375	1.9608	1.7153	0.4016	2.2727	2.9371																		3.3898	0.9191	2.2107	2.9233	0.5495	-0.5957	2.619	2.4116	1.5769	1.6937	1.7857	2.3553	2.3875	1.9862	3.7975	1.3972	1.8201	2.9455	0.1996	1.8109
2003/10/23	-4.0685	-2.2041	-0.3077	0.6711	0.4845	-1.548	0	0.8432	0.7	-0.5556	-1.6304																		-0.2732	-3.4608	-0.5089	-2.3669	0.3643	-0.1712	-0.8121	-1.5699	-0.6468	0.5069	-0.6748	-0.5753	-1.9731	1.4232	-0.2439	-1.1811	-1.367	-0.1431	-0.2656	-1.581
2003/10/24	-2.0089	-0.9182	0.463	-3.5556	0.1929	-0.9434	0	0	-0.4965	0.5587	-0.2762																		0.8219	0.3774	0.8951	-0.9697	-0.2722	-0.8576	1.4035	0	0.7813	-2.8098	-1.2228	0.2893	1.5554	0.0739	0.2445	-1.494	0.6397	0.5731	-0.2663	-3.8153
2003/10/27	-2.5057	1.1794	-1.2289	-4.8387	-0.385	-4.127	-2.3077	-1.8395	-0.0998	-0.9259	1.385																		-0.2717	-2.4436	-1.2674	-0.7344	-0.364	-3.3737	-0.8074	-3.5088	-1.8088	-5.1149	-0.8253	-0.4808	-0.6306	-0.369	0.4878	-0.7078	-1.4831	-1.9943	0	2.2965
2003/10/28	0.4673	1.0824	1.8663	-0.4843	-0.5797	0.9934	0	-0.8518	0.0999	2.8037	2.1858																		1.3624	0.1927	0.8986	2.9593	-0.9132	-3.8496	1.5116	1.4876	0	-0.1563	1.8031	0.7729	-1.0879	1.1111	0.4854	0.1018	-0.4301	0.8721	0.267	-1.0204
2003/10/29	-2.7907	0	-9.0076	-4.6229	0.0972	-4.918	-1.4436	-2.7491	-0.6986	-1.0909	1.0695																		1.0753	-2.6923	-0.3817	0.9581	0.553	-2.514	-0.8018	-2.1173	-2.2368	-2.2692	2.1798	0.9588	-2.2915	-0.2198	-0.4831	1.6277	10.0432	-0.4323	-0.1997	-1.4433
2003/10/30	-5.9809	-1.6474	-5.0336	1.7857	-0.3883	-4.1379	-0.1332	-1.0601	-0.3015	-2.5735	-1.8519																		-1.8617	5.9289	-1.6603	-1.5421	-0.1833	-0.382	-0.9238	1.1647	-2.0188	0	-3.7333	-1.2346	-0.5629	-0.7342	-1.699	-6.8068	1.7664	1.7366	-0.3336	-6.0669
2003/10/31	2.0356	1.005	0.7067	2.5063	0.0975	5.036	-0.1333	0.3571	0.2016	3.5849	-0.8086																		0.813	-1.1194	1.039	-0.241	-0.0918	-1.4382	3.38	-0.1645	0.9615	1.3611	-3.0471	-0.1923	0.7547	0.8136	-1.2346	-4.2965	-0.3857	0	-0.6693	-0.8909
2003/11/3	0.2494	1.4925	-1.2281	-0.978	-0.5842	1.7123	0.9346	1.6014	0.2012	2.9144	1.6304																		2.4194	0.7547	2.3136	2.8986	-1.2868	0.1946	1.3529	4.2834	0.6803	0.7899	2	0.9634	-0.1873	1.3206	3.75	-5.7239	4.0658	0.569	0.2695	2.4719
2003/11/4	2.7363	1.5523	1.0657	1.7284	4.5054	1.3468	0.3968	2.2767	-0.1004	0.354	1.0695																		2.0997	1.3109	1.2563	0.7042	-0.6518	-1.4563	-0.4449	1.4218	2.2973	0.7053	1.6807	1.813	0.6567	0.6517	3.3735	0.7143	1.1163	0.8487	0.4704	10.0877
2003/11/5	0.2421	-0.885	-3.1634	-2.9126	-0.8435	-1.3289	2.8986	-1.7123	-0.603	5.4674	-0.5291																		1.7995	-2.403	0.2481	-0.4662	-1.9681	-7.2906	1.7877	3.8941	0.6605	-2.179	3.0303	-0.2812	-1.2116	-1.5827	3.7296	-2.6005	1.6559	-2.244	-0.7358	1.3944
2003/11/6	-3.3816	-1.1364	-8.7114	-6.75	-0.8507	-3.0303	0.6402	-3.3101	0.1011	-0.1672	-0.133																		-1.2626	-3.5985	-1.4851	0.5855	-4.2065	-9.7768	-0.9879	-2.8486	-3.1496	-6.8417	-0.1337	1.8797	-4.434	-0.5117	-0.4494	-2.4272	-0.181	-3.2999	-0.6065	-1.7682
2003/11/7	-2.5	-2.1346	1.1928	1.8767	-1.4299	4.8611	-3.3079	-0.3604	-1.3131	-3.6851	-3.7284																		-1.7903	0.1965	-2.7638	-2.9104	-2.7944	0	-0.8869	-3.5494	-2.981	-0.7686	-1.6064	-2.3063	-2.5666	-0.8817	-4.0632	-1.8657	-2.9012	-0.7418	0.2034	-2.4
2003/11/10	1.2821	-1.7617	0.1965	-1.0526	-0.4836	-1.3245	-0.2632	0.1808	-0.2047	3.8261	2.4896																		1.0417	1.1765	0.9044	1.199	-1.54	-5.5359	0.1119	4.64	2.6536	-3.1842	5.1701	1.1331	-1.5198	0.8154	4	0.1267	8.8702	0.1495	-0.7442	4.0984
2003/11/11	1.2658	-0.427	0.3922	3.1915	-0.8746	0	0.3958	-0.361	-0.5128	1.1725	-0.2699																		1.2887	0.3876	4.2254	0.3555	-1.0428	-1.8703	-0.5587	0.6116	0.1361	0.9778	0.1294	2.1475	0.7202	0	0.905	-0.2532	0.4288	-0.1493	0	0
2003/11/12	-2.25	-9.0909	-0.9766	-2.3196	0	-2.0134	-2.8909	-1.2681	-4.1237	-2.4834	0.1353																		-2.5445	-2.7027	-1.2285	-2.8335	-1.1591	-4.3202	-3.4831	-2.8875	-2.038	-1.1444	-1.938	-1.1883	-4.8008	-2.1324	-2.9148	-1.5228	1.6225	-1.7937	-0.1363	-3.7402
2003/11/13	1.5345	-4.5283	0.1972	3.1662	-0.098	0.6849	-0.9472	-1.6514	-1.0753	-0.3396	1.3514																		0	0.5952	-0.7463	0.729	-0.9595	2.1248	1.7462	0.313	1.1096	1.5138	-0.9223	-1.0176	-0.3219	-0.0751	-0.4619	-0.1289	-1.6807	-1.8265	-0.0683	-0.818
2003/11/14	1.5113	6.2253	1.1811	1.5345	0.4907	-0.3401	-1.2295	0.9328	-4.3478	1.5332	2.9333																		0.5222	1.5779	2.8822	2.2919	-0.9688	1.8205	0.4577	2.0281	0	0.3509	3.1915	1.4019	0.7535	1.1278	-0.232	3.3548	0.3419	0.7752	0	-0.2062
2003/11/17	-0.9926	-1.1163	0	-1.5113	-0.1953	-1.7065	-4.5643	0.5545	0	-1.1745	0.7772																		-0.5195	0.5825	0.2436	-0.8255	-0.4348	-0.5109	-0.4556	-1.0703	-2.4691	-0.4371	-2.3196	-0.4608	0.9615	0.3717	0.2326	-0.1248	-4.77	0.9231	1.0246	3.9256
2003/11/18	-1.7544	-1.317	-0.3891	-1.7903	-0.4892	0	-1.4493	-1.1029	0	-2.8862	-1.671																		-1.8277	-2.3166	-2.4301	-2.8537	3.2751	-3.9795	-0.8009	-3.5549	-0.1406	-0.7902	-3.6939	-2.6852	-1.2698	-1.7037	-2.0882	-2.125	-1.2522	0	-0.4057	-2.5845
2003/11/19	1.5306	1.1439	2.7344	5.7292	0.0983	1.3889	0.7353	2.4164	0	1.9231	0.2614																		1.8617	1.1858	1.1208	2.5704	-1.6913	2.8075	1.4994	2.0833	0.8451	4.4248	1.5068	1.4272	1.3934	0.3014	0.9479	2.5543	1.2681	2.5915	-0.5431	5.7143
2003/11/20	4.2714	3.1674	4.5627	5.9113	3.5363	2.0548	4.5255	3.8113	1.3636	3.0875	1.3038																		1.0444	5.0781	0	1.3126	5.6989	10.013	2.1591	4.5526	3.0726	8.2203	3.7787	1.1257	3.4884	1.4275	1.6432	2.8643	0.3578	3.8633	-0.3413	3.861
2003/11/21	-1.6867	-1.9006	-1.6364	-3.7209	-0.3795	-1.0067	-1.9553	-1.3986	-0.6726	0.8319	1.287																		0.2584	-2.4164	0.6158	1.0601	-4.2726	9.3381	0	-1.5015	0.813	-5.6382	-1.9506	0.1855	-1.43	-0.7407	0	-1.5738	2.9412	-3.7196	0.6849	-2.974
2003/11/24	3.1863	1.6393	2.9575	3.8647	0.6667	2.0339	3.4188	3.9007	1.4673	2.3102	2.5413																		2.8351	2.8571	2.0808	4.3124	-0.3188	1.2973	1.891	3.3537	2.957	5.6432	3.3156	2.2222	3.4197	0.597	1.8476	2.583	2.4242	3.4175	0	2.8736
2003/11/25	-0.2375	-0.2933	0.8977	0.9302	1.0407	2.3256	-0.8264	5.2901	0.7786	-0.3226	0.1239																		-0.7519	6.4815	1.199	-1.676	2.8785	0.1067	0.4367	-1.0324	-1.3055	-1.8068	-0.3851	-0.4529	0.8016	0.3709	-1.5873	0.4796	-1.1834	1.4368	-1.2245	-2.4209
2003/11/26	3.5714	4.4118	1.7794	2.5346	-0.2809	0.6494	-2.6389	3.0794	0.9934	1.1327	1.1139																		-0.5051	-1.7391	2.0142	1.9318	-1.1399	-1.1727	1.087	1.0432	0.5291	-0.72	1.1598	0.091	-0.7952	-0.2217	0.2304	3.4606	4.1061	0	0.8953	1.9084
2003/11/27	-4.1379	0.2817	-3.4965	-5.3933	0	-3.5484	-0.2853	-3.6164	0.3279	-0.32	-1.3464																		-0.7614	1.5929	-0.4646	-0.5574	-2.7254	-2.8047	-0.9677	-1.1799	3.6842	-0.3223	-1.9108	-0.9091	-2.7054	-0.6667	-1.3793	-3.1142	-3.2868	-2.2663	-0.4778	-2.809
2003/11/28	1.199	1.1236	0	0.2375	0.3756	-1.6722	-0.5722	-0.1631	-0.5447	1.1236	3.1017																		0.2558	0.1742	1.9837	1.3453	0.6466	-0.8879	4.6688	2.8358	0.5076	0.1617	3.6364	2.7523	0.9269	-0.5966	0.9324	-1.3095	1.9541	1.8841	-0.9602	1.3487
2003/12/1	1.4218	0.6944	6.7029	4.2654	0.5613	2.7211	1.5827	1.4706	0.9858	5.0794	2.1661																		3.5714	2.2609	2.2883	3.8717	-1.3919	4.2553	0.7261	3.6284	1.3889	2.0178	3.1328	3.2143	3.8776	0.3751	4.157	1.6888	6.5833	1.9915	0.1385	2.0913
2003/12/2	-0.9346	1.3793	1.8676	5	0.4651	1.6556	0.4249	-0.4831	0.3254	-1.3595	0.3534																		1.4778	-1.8707	0.3356	0.1065	-2.2801	1.2889	0.4119	1.8207	-0.7472	-0.2373	0.6075	-0.692	0.0982	0.8969	0	0.3559	0.3127	-1.3947	-1.2448	0.1862
2003/12/3	0.4717	5.9864	0.3333	3.2468	0.5556	-1.6287	-0.2821	-1.1327	3.7838	2.2971	2.1127																		2.4272	3.1196	0.3344	3.0851	1.2222	0.8484	1.9487	3.3012	0.8783	0	1.9324	2.439	0.5888	0.7407	3.3259	-0.9456	-0.0779	-1.273	1.4006	0.5576
2003/12/4	0.7042	-2.8241	-0.8306	1.8868	0.5525	0	-0.8487	-0.491	-0.5208	2.5449	0																		0.7109	0.6723	-1.2222	1.3416	0.5488	-0.2103	0.6036	1.1984	-0.8706	4.0444	0.1185	0.6803	1.3659	0	1.5021	-1.3126	1.5601	1.0029	-0.8978	-1.1091
2003/12/5	-0.9324	1.0568	-1.1725	-0.6173	-0.1832	0.6623	1.8545	0.9868	0	0.146	-1.4943																		-0.9412	1.0017	1.7998	-1.0183	1.9651	-0.6322	-0.8	-0.9211	0.5019	-2.2104	-1.8935	-1.1824	0.2887	0	0.6342	0.6046	-0.2304	3.2624	0.4878	-1.3084
2003/12/8	2.3529	1.9608	-2.5424	-2.8986	0.4587	0.9868	-1.5406	1.4658	3.5602	-1.0204	2.1004																		0.4751	0.8264	0.1105	0.7202	3.4261	-1.1665	1.8145	2.3904	-0.2497	-2.3383	0.4825	-0.4274	-1.1516	1.1765	2.3109	2.8846	0.6928	-1.511	-0.3467	-0.5682
2003/12/9	1.3793	-0.1282	10.087	0	-0.274	-0.6515	0.1422	-1.7657	0.6067	-1.3255	0																		1.6548	5.7377	-0.5519	0.6129	-0.1035	0.7511	-0.099	0.5188	2.1277	1.5962	2.2809	0.2575	-0.0971	0.6541	0.616	-1.7523	2.4465	2.6499	0.1392	1.1429
2003/12/10	2.0408	1.027	7.5829	1.7058	0.4579	0	-0.2841	1.634	0	2.3881	2.7429																		4.8837	1.5504	3.3296	1.4213	0.4145	0	4.1625	1.0323	1.4706	-0.0786	3.2864	1.2842	-0.0972	0.2166	0.6122	0.9512	1.6418	-0.1359	-0.3475	0.9416
2003/12/11	-0.6667	0.8895	-0.7342	-1.0482	-0.4558	-0.3279	1.567	1.2862	-0.603	1.7493	1.1123																		1.1086	-1.5267	1.826	1.5015	-2.064	0.426	1.8078	0.2554	-2.4155	0.5503	0	0.7608	1.3619	-0.8646	-0.2028	-0.2356	0	-0.8163	0	1.4925
2003/12/12	-1.7897	-2.1411	0.4438	-2.5424	0.0916	0.9868	1.8233	-2.2222	1.6178	-1.4327	-1.3201																		-0.4386	-1.2403	-0.6329	0	1.0537	0	-1.1215	-1.6561	-1.7327	0.7819	-0.7955	-0.4195	-0.2879	0	-1.4228	-0.9445	-2.4229	-0.6859	-0.0697	-1.1029
2003/12/15	0	0.6435	2.0619	0	0	0	0	0.1623	-1.0945	-1.0174	-1.5608																		-0.4405	0.157	-0.4246	-0.6903	-1.3556	-1.1665	-1.4178	-1.2953	0.6297	0.6206	-1.1455	-1.6849	-0.77	-0.8721	0.4124	-0.5959	0.6772	-1.2431	-0.6978	-1.1152
2003/12/16	-2.0501	-0.5115	-2.7417	-0.8696	-0.366	-1.9544	-0.1377	-1.6207	-1.4085	-0.1468	0.6795																		-0.2212	-2.1944	-0.3198	-0.8937	-2.7484	-2.5751	1.0547	-0.9186	-1.5019	0.3084	-1.2746	0.2571	-1.3579	0.0733	2.6694	-1.3189	-2.2422	-1.5385	0.1405	-1.3158
2003/12/17	-1.6279	0.3856	-3.7092	-1.7544	0	-1.9934	-0.1379	-0.9885	-0.4082	-1.1765	0.1125																		-1.3304	-0.3205	0.3209	0	0.1087	-0.8811	-0.6641	0.2649	-0.5083	-1.3836	2.1127	0	-1.8682	0.5128	0.2	-1.7011	1.6055	-0.7102	0	-0.7619
2003/12/18	-1.8913	-2.0487	1.3867	-4.0179	0	-2.0339	0.1381	-0.8319	0.3074	6.3988	2.1348																		0	2.4116	1.1727	1.3026	1.7372	2.5556	2.7698	3.8309	1.4049	0	1.2644	1.453	-1.503	4.519	3.5928	1.3597	5.6433	0.7153	-0.3509	2.3033
2003/12/19	-3.1325	-3.9216	-5.6231	-10	-0.4591	-3.4602	0.6897	-4.3624	3.0644	2.5175	2.5303																		3.3708	1.8838	2.4236	2.5717	-1.921	-1.1918	2.6952	3.3079	2.8967	-3.8192	0.681	1.8534	-4.1709	0.2092	0.1927	0	0.2137	1.1364	0.3521	-4.3152
2003/12/22	3.7313	0.5442	9.9839	5.168	-0.5535	-2.509	2.7397	3.1579	6.7393	4.7749	5.1502																		7.6087	2.9276	4.9383	3.6644	-0.8705	4.386	4.7964	1.8473	2.6928	2.5932	5.2988	0.1654	6.1571	0.3479	5.7692	1.5854	4.9041	3.0899	0.2807	5.8824
2003/12/23	0.4796	-0.9472	-2.6354	-0.2457	-0.6494	2.9412	0	1.5306	0.2786	1.4323	-0.2041																		0.202	-0.1497	-0.1961	0.4651	4.6103	2.7311	0	0	0.3576	0.158	-0.4283	0.7432	-1.7	2.2885	1.4545	-0.3601	0	0.1362	-0.6998	5
2003/12/24	0	0.1366	3.4586	-1.7241	-1.3072	0.7143	-1.0667	0.1675	0.9259	2.439	4.7035																		0.6048	1.1994	1.9646	2.7778	-0.4197	-0.818	5.6131	1.8138	2.6128	-0.8675	2.1505	2.2951	1.119	-1.4237	0.3584	2.5301	1.2873	0.2721	0.2819	-0.1764
2003/12/25	2.148	-0.4093	-0.7267	-2.5063	-0.473	-1.773	-0.2695	1.505	-0.9174	-1.5038	-0.6836																		0.2004	1.6296	0.289	-0.1802	4.7418	-1.3402	0.4906	-1.5439	-1.6204	1.0342	-1.8947	-1.2019	2.1127	-0.3439	3.5714	-1.5276	-2.7425	-2.0353	-0.1405	-1.5901
2003/12/26	-1.4019	0.137	0.4392	2.8278	0.5703	0	-0.2703	0.8237	-0.1852	-0.5089	-0.3933																		1.2	-1.895	-0.0961	-1.3538	-1.006	0.627	-0.5696	-1.5682	0.7059	3.4646	-1.3948	0	3.3498	-0.069	1.8966	0.1193	-2.0633	-0.831	0.1407	-1.2567
2003/12/29	-1.4218	-5.0616	-3.207	-2	0.189	-2.5271	0.6775	-2.2876	-0.3711	0	-2.8628																		-3.3597	-0.2972	-2.2115	-2.1958	-2.6423	-1.5576	-1.6367	-0.9804	-2.1028	0.3044	0.3264	-1.7843	-2.0972	-1.2431	-2.3689	-2.0262	1.8961	-0.5587	0.7027	0
2003/12/30	2.6442	2.8818	0.3012	-1.5306	-0.0943	-4.0741	-0.2692	-1.8395	1.0242	2.3018	1.8293																		2.454	2.5335	0.59	3.3676	-0.6263	1.2658	0.7488	0	1.79	2.352	0.2169	0.3303	0.2921	0.3497	2.4263	-0.6083	0.6892	1.1236	-1.2561	-0.3636
2003/12/31	1.171	-1.5406	-3.003	-0.7772	0.0944	-0.7722	2.0243	-2.2147	-0.2765	-2.125	-3.493																		-1.1976	-4.9419	-3.9101	-1.5385	0.5252	-1.5625	-2.4773	-0.3713	-2.4619	-0.6672	-3.7879	-3.8683	0.1942	1.6725	-0.846	-1.836	-2.1903	-0.6944	-1.4134	-3.8321
2004/1/2	1.1574	-2.7027	0.9288	5.2219	0.1887	0.3891	-0.2646	0.5226	1.3863	2.2989	0.7239																		5.2525	-2.2936	-0.2035	4.4118	-0.9404	0.4233	-1.1008	0.3727	0.4808	3.3582	0.1125	0.1712	1.7442	-1.4393	9.0444	-1.3716	-0.2799	-1.1189	2.0789	2.277
2004/1/5	0.4577	4.9708	3.2209	-1.9851	-0.4708	0	-0.6631	0.3466	2.917	6.7416	9.9589																		9.2131	1.4085	5.0968	4.7535	-2.0042	-2.8451	4.7945	3.8366	2.9904	1.444	7.5281	5.9829	2.4762	3.0598	7.9812	-1.0114	3.2982	0.8487	-1.0534	2.7829
2004/1/6	-1.5945	2.0891	-3.2689	-1.7722	-0.6623	1.1628	-2.5367	-1.3817	-0.3543	0.3509	0.9337																		-1.5817	-3.5494	-0.485	-0.5882	3.3369	-1.6269	-1.1438	-2.2646	-0.2323	4.5552	-0.3135	-1.129	-1.0223	-0.7422	0.8696	-0.1277	1.9022	-1.8233	0.7807	2.5271
2004/1/7	-0.9259	1.2278	-1.2289	0.7732	-0.2857	0.3831	1.0959	1.0508	0	0.4662	0.185																		0	8	1.6569	0.0845	-1.25	-0.5513	1.405	0.122	1.0477	-0.0681	-0.4193	0.0816	3.0047	-0.8838	0.1437	1.023	1.8	3.2857	-0.3521	4.7535
2004/1/8	1.4019	1.2129	-0.7776	2.8133	-0.0955	0.3817	-0.1355	3.2929	-0.8889	-1.2761	0.7387																		-0.3571	-0.8889	0	-0.3378	4.4304	0.2217	1.2225	1.7052	-0.6912	1.9755	2.3158	0.489	3.6463	1.3032	0	2.9114	-0.4584	3.7344	0	-1.3445
2004/1/9	1.1521	0.9321	2.6646	-0.7463	-0.6692	2.2814	-2.3066	-0.1678	0.1794	-3.5253	-1.7415																		-3.7634	0	-2.8763	-0.9322	-2.2222	-0.7743	1.2882	-2.994	-3.4803	-3.8744	-1.6461	-2.6764	-4.1337	0.2031	-5.7389	-1.476	-5.5921	-2	7.7739	-4.4293
2004/1/12	3.1891	-0.1319	0.6107	-0.2506	-0.4812	1.1152	1.3889	-0.5042	-1.2534	2.1924	3.5448																		3.9106	2.0927	6.0217	0.941	-0.2066	2.3411	1.5898	0.6173	1.8029	3.2662	1.6736	0.3333	1.5596	0.6757	4.2618	1.1236	-0.7666	2.449	-1.3115	3.9216
2004/1/13	-0.6623	-2.7741	-1.6692	4.5226	0.8704	4.7794	6.8493	3.8851	-1.8132	0.4768	-1.4414																		-3.2258	1.3177	1.3966	-0.7627	0.5176	1.8519	-2.2692	-1.1043	-1.4168	-1.2113	2.3663	-0.4153	-0.9033	2.953	-4.3796	0.4938	3.441	-0.2656	1.6611	-3.0875
2004/1/14	-2	-1.6304	5.8642	-1.2019	-0.1918	-1.0526	-1.6667	-0.813	-1.8467	-0.7117	-3.1993																		-2.7778	-3.6127	-2.2957	-4.6114	2.7806	1.1765	-3.8431	-3.4739	1.3174	-1.0899	0.5025	-1.4178	-1.4585	0	-2.9008	3.0713	-3.055	-2.3968	-0.3922	-1.7699
2004/1/15	0	1.9337	-0.5831	-1.2165	0	-1.773	1.8253	4.5902	-0.2822	0.3584	0.1889																		-0.1905	-1.1994	-2.7256	1.1638	3.1062	5.1797	1.0824	3.4704	-2.0095	1.3085	-2.1	-1.3536	-1.1101	-3.5202	0.3145	-1.1919	-2.7311	-0.4093	0.0656	0.9009
2004/1/16	0.4535	-0.6775	-1.3196	1.9704	0.2882	-1.083	0.2561	3.1348	0.0943	-2.0238	0.6598																		0.9542	5.6146	-0.3865	1.6814	-2.0408	6.4322	1.5651	0.4969	0.7238	1.7675	2.0429	0.0858	1.4032	-1.2162	-0.4702	0.4825	-2.9518	3.6986	0.918	0
2004/1/29	2.7088	0.6821	5.7949	3.8647	3.9272	5.1095	3.4483	0.7599	1.131	-3.5237	-1.03																		-0.189	2.2989	-1.5519	-0.3481	-1.0913	2.4551	-2.7575	0	1.4371	4.5424	-2.3023	2.6564	2.1218	0.2052	-0.7874	1.9208	4.0801	3.0383	0.5198	1.7857
2004/1/30	-1.5385	2.0325	-4.3539	10	-1.3825	1.7361	-2.3457	-3.6199	-0.0932	-0.3778	-2.3652																		-4.3561	-1.1236	-1.9704	-0.6114	3.9117	-0.7373	-1.0008	-2.843	0.5903	0.3834	-1.4344	-1.3356	-2.0777	-1.9113	-5.0794	-4.7114	-2.9223	-3.8462	-0.3232	-1.9298
2004/2/2	2.6786	5.4449	0	1.0571	1.1215	2.3891	5.1833	1.5649	4.0112	0.2528	4.2636																		1.1881	0	1.809	4.4815	1.0618	2.4141	1.3479	1.3995	3.9906	-0.191	7.2765	0.846	2.3063	2.2965	1.8395	4.5735	-1.1013	3.3333	0.1297	0.7156
2004/2/3	1.7391	2.267	5.1395	0.6276	0.9242	-0.3333	-0.2404	1.6949	-0.6278	1.5132	1.5799																		3.9139	-0.2841	-1.1846	0.9251	-1.8147	-1.3599	0.5819	-0.1255	-0.2257	3.6352	-0.7752	0.6711	2.9757	0.6803	5.0903	8.5106	2.5984	1.9355	-1.2306	4.4405
2004/2/4	1.2821	1.8473	1.3966	6.4449	-1.0989	1.6722	3.7349	1.5152	4.5126	6.8323	4.0256																		1.6949	2.1368	9.99	3	3.1128	2.114	3.8017	3.5176	0.4525	-0.5538	3.418	1.9167	0.1751	1.8919	1.5625	2.2876	2.822	0.8861	0.9836	0.5102
2004/2/5	2.5316	3.5067	0.551	2.5391	-1.5741	4.9342	0.4646	-0.7463	0	-2.093	-2.4626																		0.5556	-0.9763	0.7266	-1.3754	-0.283	-1.0801	-1.672	-1.335	-1.5766	-3.1559	-1.7941	-1.39	-0.6993	2.7188	2.9231	-1.065	1.126	-0.5019	5.2597	0
2004/2/6	-0.2058	4.9065	-3.9726	-4.5714	-0.3763	-3.1348	-0.578	0.7519	0.2591	0	-0.0902																		-1.8416	0.9859	0.8115	1.8048	-0.8515	-0.9099	-1.6194	-1.107	-1.373	-1.278	-0.5769	-1.1609	-1.4965	0.1291	-0.299	1.7223	-1.4614	-1.8916	-3.0228	2.1997
2004/2/9	1.8557	0.3341	0.9986	1.7964	0	1.2945	-0.5814	2.0896	3.876	0.8314	2.8881																		0.3752	0.9763	3.0411	3.1426	-1.3359	0.2755	3.0453	3.4826	1.3921	0.3236	0.4836	2.2651	1.6086	3.1593	2.099	1.5873	2.7542	1.5424	0.8906	3.8079
2004/2/10	1.6194	2.5527	-0.565	1.7647	-0.2833	1.278	-1.2865	-0.731	-1.0779	-1.7668	-2.3684																		-1.4953	-2.3481	-3.3854	-1.25	3.7718	0.0916	2.3962	-1.4423	-1.2586	-1.4194	0	0.9024	1.1434	-1	-2.9369	0.625	-2.4055	0	0.2522	-2.3923
2004/2/11	-0.996	-0.6494	6.8182	0	-0.6629	2.5237	2.9621	-0.1473	-1.1735	-1.3189	-1.9766																		-3.0361	1.6973	1.6173	-2.6899	-1.8639	-2.6532	-2.6521	-0.122	0.6952	0.3272	1.0587	-0.1626	-0.9565	-0.947	-5.1437	-1.6563	-2.7465	2.4051	0	-0.4902
2004/2/12	-1.4085	-0.1089	-1.1968	1.3487	1.4299	4.6154	-0.6904	1.6224	0.1696	-2.5516	-2.1082																		-3.9139	-2.2253	1.6799	-1.626	-1.2346	-0.5639	-0.2404	0.2442	-0.5754	0.1305	1.1429	-0.8143	0.6146	-1.7208	-2.7113	0	-1.3758	-0.9889	-0.2516	-0.9852
2004/2/13	-2.6531	-1.9629	-0.6729	-3.0418	0.188	-5	-0.5794	-1.8868	-1.0161	0	0.1873																		0.8147	-1.138	-1.2174	0.3306	-0.9615	2.6465	1.7671	-0.609	0.6944	0.1954	0.2825	-1.3136	1.8325	1.751	0.6557	-2.1053	0.5874	-0.6242	0.1261	-0.995
2004/2/16	2.3061	4.0044	3.1165	1.1765	3.0019	0.9288	4.3124	1.4793	1.2831	2.6185	2.8037																		2.2222	1.1511	2.5528	3.3773	2.9126	5.3407	1.026	2.8186	1.6092	4.8114	2.4413	0.7488	3.1705	0.3824	3.7459	-2.043	2.3358	3.1407	-0.3149	2.3451
2004/2/17	2.0492	-0.5348	0	3.2946	-0.1821	0.9202	3.2402	2.0408	-0.1689	-0.486	-2.6364																		-1.1858	0.4267	-1.2017	-1.4343	0.0943	-0.5245	-1.875	0.1192	0.5656	0.1861	1.1916	0.578	0.1661	0.7619	-0.471	2.1954	-1.2839	-0.3654	0.1895	-0.8183
2004/2/18	-0.6024	2.1505	-0.9198	-0.1876	-0.9124	-0.304	2.7056	0.4286	0.9306	3.663	1.2138																		1	5.3824	0.6082	0.485	3.4873	-1.9332	0.7166	2.9762	1.7998	0.0619	2.5362	1.8062	-0.4975	0.5041	0.6309	-0.3222	6.5751	1.1002	-0.1892	3.1353
2004/2/19	1.2121	0.2105	1.9894	2.2556	1.5654	2.439	0.4215	-0.9957	-0.922	-2.0024	0.5535																		-0.7921	3.0914	1.3817	0.885	-1.0929	2.0609	-2.0553	-0.6936	-1.326	10.0248	-1.0601	-0.0806	3	-1.0031	3.4483	0.431	-0.339	-0.1209	0.8844	-1.92
2004/2/20	-0.1996	1.3655	-0.9103	0.3676	-0.6346	0.5952	1.9937	2.1552	-1.5228	1.3221	-1.3761																		-0.5988	0.3911	2.2147	-1.1164	2.302	-1.7559	-1.6142	1.5134	-0.5599	5.8493	4.375	0.0807	0.5663	-0.5066	-1.5152	1.3948	4.3537	2.3002	-2.7552	-0.4894
2004/2/23	-1.2	-4.9741	-4.0682	-4.0293	-2.1898	0	-2.1605	-2.2504	-1.7182	-3.4401	-5.2093																		-3.2129	-3.7662	-1.4167	-4.8387	-1.8002	-1.1618	-1.5587	-4.5872	-1.3514	-1.9129	-0.941	-1.6129	-2.494	-1.9733	-4.4615	0.3175	-3.9765	-2.4852	0.3863	-3.1148
2004/2/24	-2.2267	-1.4177	-2.4624	-2.2901	0	-2.9586	-0.1052	-1.8705	3.1469	2.5799	2.7478																		2.2822	-0.5398	3.4658	1.4407	-1.9248	-2.5316	2.1667	-0.7212	-0.6849	0.6501	6.0449	-1.2295	-1.2376	0.2597	1.7713	-3.903	8.4182	-2.0631	0.3207	-0.1692
2004/2/25	-0.8282	-1.4381	-2.9453	-3.9063	-1.1194	-3.0488	-0.5263	-2.9326	-3.0508	-3.3533	-3.4384																		-1.8256	-4.4776	-4.085	-2.005	-1.1215	-0.7421	-2.9364	-3.2688	-3.6782	0.0538	-5.2932	-0.4979	-3.2581	-1.2306	-2.3734	-2.6345	-4.0701	-2.8501	-0.1918	-2.3729
2004/2/26	-0.4175	-1.7957	-1.0116	-0.6098	0.566	-2.2013	2.0106	-0.6042	0.2622	-0.9913	0.2967																		4.3388	-1.2784	0.6814	-0.2558	0.9452	2.0561	-0.4202	-1.0013	0.2387	-2.1517	0.172	-1.5013	-0.7772	-0.8525	5.5105	-3.7204	0.0653	-1.2755	-0.3203	1.3889
2004/2/27	3.7736	2.1714	1.1679	1.636	0.3752	2.8939	-1.7635	1.5198	1.3949	3.0038	4.4379																		0.5941	2.3022	2.0305	8.3761	-0.1873	0.1832	2.8692	1.8963	0.8333	2.4739	4.721	1.9475	3.0461	0.7937	2.3041	1.171	5.4142	1.938	1.671	0.3425
2004/3/1	5.6566	2.1253	2.5974	5.6338	-0.2804	0.625	2.4287	1.497	1.0318	3.2807	0.5666																		0.3937	0	0.4146	0.7098	1.4071	0.1828	-0.3281	1.3648	-0.2361	3.4871	1.8033	0.1661	0.5068	0.6562	2.1021	2.662	1.8564	1.5209	0.4425	4.0956
2004/3/2	0.3824	2.8478	0	10.0952	-0.3749	0.9317	-0.1031	3.0973	-1.617	3.5294	-0.8451																		-0.5882	0.8439	-1.1561	0.2349	1.9426	1.1861	-1.1523	-0.2448	-0.5917	0.6221	-0.9662	-1.7413	-0.1681	-0.6519	0	-0.2255	-1.8226	-0.9988	-0.0629	-1.3115
2004/3/3	-1.9048	-2.2364	-3.7975	8.3045	0.2822	-3.0769	-2.58	1.1445	0.0865	-0.7955	0.6629																		-0.1972	-3.6262	-0.3342	-1.875	-1.9056	5.0496	-0.6661	0.1227	0.9524	-1.7517	-0.6504	-1.2658	-1.7677	-2.0997	-3.0882	-2.9379	-2.2277	-2.5221	-0.8186	-3.8206
2004/3/4	0.9709	0.2179	-0.4386	-1.1182	-0.3752	1.2698	-1.4831	1.1315	0.6914	-0.4582	0.6585																		-1.581	-1.8813	0.4191	2.5478	2.7752	0	-0.2515	1.2255	4.3632	0.6293	0.3273	1.0256	-0.4284	0.5362	0.3035	1.397	-1.3924	2.0699	0.3175	1.0363
2004/3/5	-2.3077	-1.1957	0.5874	-2.5848	0.2825	-0.627	-1.7204	-1.5385	-0.8584	-0.9206	-0.7477																		0.4016	0.7375	0.9182	1.0093	1.1701	0	0.1681	-1.3317	0.452	1.3028	-0.2447	-0.0846	-0.6024	0.9333	0	0.5741	-5.199	-1.1407	-0.0633	-2.3932
2004/3/8	-3.3465	-2.0902	-3.6496	1.3267	1.5962	-2.2082	-1.5317	-4.1193	0	-2.6713	-2.1657																		1	-3.6603	-2.3987	-0.0769	-0.6228	-4.1202	-1.594	-4.0491	-4.162	-2.3663	-6.1325	-1.7782	-4.8485	1.6513	3.4796	-0.1142	-4.6716	-2.9487	0.1267	-2.627
2004/3/9	-1.222	0.2247	-1.9697	-3.437	0.1848	0	0	0.2963	-4.6753	-0.8353	-0.6737																		3.1683	-0.6079	0.339	0.3846	-3.1334	0.3581	-1.8755	-2.1739	-1.6432	-0.1054	0.4355	-0.9483	-2.8207	0.7147	4.2398	-1.0286	-4.4034	0.3963	-0.6958	-0.3597
2004/3/10	2.268	2.4664	2.473	5.0847	0.9225	2.2581	1.3333	1.6248	3.9055	2.7677	2.8101																		2.1113	2.5994	1.9426	2.682	1.3863	-0.8921	1.9114	2.6144	1.9093	-1.5295	1.5611	1.9147	2.9963	7.2903	1.683	1.6166	0.9658	1.9737	2.5478	2.1661
2004/3/11	1.6129	1.3129	0.905	-1.6129	0.2742	5.0473	-1.4254	1.8895	-1.5734	1.9906	2.8275																		-0.3759	2.6826	0.8285	2.6119	1.8232	-0.27	1.6198	1.4013	0.1171	1.0177	3.4159	1.7079	-0.1818	0.4811	-0.5517	1.7045	7.6527	0.3871	2.3602	1.0601
2004/3/12	-1.1905	2.0518	-1.3453	-4.7541	-0.1823	2.1021	-2.4472	-1.1412	0.7993	0	0.9166																		1.8868	-1.1611	0.493	0.0727	0	1.444	-0.3356	-0.6281	0.8187	-2.439	-0.8258	-0.1679	-0.7286	1.4961	3.3287	-1.4525	-0.2051	-0.8997	0.9709	-1.5734
2004/3/15	2.4096	0.1058	3.3333	1.0327	1.3699	0.5882	1.2543	1.0101	2.0264	3.5591	2.089																		3.7037	3.0837	3.0253	4.4331	-0.5372	-1.5125	2.9461	2.6549	1.9722	2.337	0.5828	2.1026	2.5688	1.4151	7.7852	0.907	0.4795	2.0752	-0.3606	9.9467
2004/3/16	0	0.3171	0.5865	0.5111	0.9009	3.5088	0.4505	0.2857	0.7772	1.9956	1.1566																		0.1786	1.9943	2.0635	1.0438	-0.9001	1.355	-0.3271	0.9852	-0.2275	0.1593	1.8212	0.1647	0	-0.1163	0.1245	1.1236	1.5678	1.6518	-1.2063	0.9693
2004/3/17	-0.1961	-1.0537	2.1866	6.4407	-0.0893	-0.2825	-0.1121	0.7123	-0.5998	0.7609	-1.0554																		-1.2478	0.9777	0.1555	1.2397	3.8147	-2.4064	0.9024	0.9756	2.3945	2.7041	4.7967	0.6579	-1.3417	-0.7567	-0.8706	-1.1111	1.4765	0.875	-0.0611	0.48
2004/3/18	2.1611	-2.3429	4.7076	-5.2548	1.3405	-3.6827	0.2245	-2.1216	-1.7241	-4.4229	-2.9333																		-0.722	-3.1812	-2.2516	-2.6531	-1.3998	-1.0046	-2.6829	-3.0193	-3.118	-2.9943	-0.6206	-2.451	-1.2693	0	-3.5132	-2.4719	0.1984	-0.2478	0.733	-4.1401
2004/3/19	0.9615	1.8539	0.6812	2.521	1.4109	2.0588	-0.5599	0.578	-0.1754	2.1445	3.4799																		3.8182	1.2857	1.8268	1.747	-0.3549	1.107	1.0025	1.7435	1.6092	-0.4258	4.9961	-0.7538	2.2039	0.5865	3.5111	0.8065	0.9241	1.6149	0	2.99
2004/3/22	0.1905	-0.2141	-0.8119	-1.3115	1.6522	1.4409	-0.9009	1.0057	0.1757	0	3.0973																		1.0508	0.2821	0.858	2.8846	-0.7124	1.3686	1.737	2.6928	3.3937	0	0.2974	1.0127	-0.3594	0.2332	-2.0101	0.4571	1.4388	0.1222	-0.1819	-0.1613
2004/3/23	-1.5209	-0.9657	-1.7735	0.1661	-1.1121	4.2614	-0.7955	-0.8535	-0.0001	1.768	1.2876																		-2.4263	-1.1252	-1.0054	0.2003	-1.5247	-1.8902	-0.6504	0.8343	1.4223	-0.8552	-1.4085	-0.7519	-0.9017	0.2327	-2.8205	1.2514	2.2566	-1.3431	-0.1823	-1.2924
2004/3/24	-0.9653	-0.2167	0.9722	1.8242	-0.0865	0	1.3746	3.5868	0.1773	-1.7372	-1.1864																		0.3552	-0.8535	0.2344	-1.3324	-0.0911	0.5505	2.5368	-1.773	-1.2945	0	0.7519	-0.2525	4.1856	3.076	1.0554	1.1236	-0.1261	0.1238	-0.4869	1.1457
2004/3/25	-0.7797	4.7774	-0.8253	-0.8143	-0.7792	0.2725	-1.1299	-0.9695	2.3894	1.6575	3.1732																		-2.4779	0.8608	-1.6368	0.7427	1.1851	0.8212	3.2721	1.2034	-0.4372	-0.7008	-1.4925	0.8439	0.6114	-0.3378	-0.3916	-0.7778	-0.7576	-0.9889	0	0.1618
2004/3/26	0.1965	0.4145	2.4965	-1.642	-0.349	-2.1739	3.4286	1.1189	1.2965	4.2391	1.1638																		-2.1779	-0.4267	3.0903	1.3405	-1.8018	0.0905	0.2318	1.9025	0.9879	0.38	1.3636	3.0126	-0.5208	0.6215	-2.097	0.4479	-1.7812	1.2484	0.0612	-2.1002
2004/3/29	-0.7843	0.516	0.406	-1.6694	-0.613	4.7222	0.1105	-2.6279	-0.1706	-0.5214	-0.986																		-0.7421	2.2857	-0.538	-0.8598	-0.9174	1.3562	-1.8504	-0.3501	1.087	1.0276	0	0.4874	0.6108	0.6176	-3.8822	-2.4526	-2.9793	0.3699	-0.3667	-2.6403
2004/3/30	-0.9881	0.1027	-0.5391	0.1698	-1.3216	0	0.3311	0.8523	0.0855	2.7254	-1.1618																		1.3084	-0.5587	-0.4637	-1.8012	0.9259	-0.3568	-1.6496	2.5761	1.1828	2.1413	0.6726	-0.2425	1.7346	3.2366	1.6713	0	-0.2003	-0.6143	-0.4294	0.1695
2004/3/31	1.7964	-1.7436	0.813	3.5593	0.4464	10.0796	3.3003	1.4085	0.5978	1.5306	1.1755																		1.476	1.1236	-0.2329	0.8832	-0.7339	2.2381	0.639	0.3425	0	-0.7338	0.2227	0.4862	-0.2558	0.0541	2.3288	1.7143	2.0067	0.9889	0.7394	0.3384
2004/4/1	0	-0.3132	0.8065	0.6547	2.3111	8.1928	0	0.1389	1.4431	-0.603	0.8299																		0.9091	-0.4167	1.0895	1.6835	1.2015	2.8897	2.381	0.2275	-0.7439	-0.6336	1.1111	1.6129	0.4274	-0.5943	0.8032	0.2247	1.7049	1.3464	0.1835	0.6745
2004/4/2	0.1961	0.733	2.4	-1.626	-0.695	7.5724	0.1065	0.5548	0.4184	0.4044	3.7037																		-0.9009	1.8131	0.8468	0	0.9132	0.0851	1.7829	1.1351	0.1071	0.2657	-0.3663	0.6349	0.4255	1.6848	-1.0624	2.13	0.4513	0	0	-0.335
2004/4/5	-0.9785	-1.2474	3.3854	0.1653	0	0	-1.5957	2.8966	1.8333	4.2296	4.7619																		-3.2727	0.137	3.0534	1.2583	-0.0905	-1.4456	5.5598	3.7037	2.6738	2.5437	4.6324	1.735	1.2712	0.4276	-2.8188	-0.1098	4.6213	1.087	0.3663	-2.1849
2004/4/6	1.3834	2.3158	1.2594	4.1254	1.1374	-1.0352	0	0.5362	3.3552	2.8019	0.5303																		0	-0.8208	3.4815	0	0.0906	1.5531	1.0101	1.6234	-1.7708	6.4083	0.773	1.7829	0.7531	1.1176	0.1381	1.3187	0.4294	0.1195	2.1898	1.89
2004/4/7	1.7544	2.1605	-2.6119	-1.7433	-0.9516	-0.8368	-1.1892	-1.4667	3.9588	-0.282	-0.3014																		0	0.9655	-0.6442	1.4388	0.0905	-1.1045	0.7857	-0.7455	-2.1209	-4.0311	2.7197	0.6093	0	1.4211	-0.5517	0.1085	5.62	-1.5513	-1.7262	1.855
2004/4/8	-0.5747	4.6324	-0.6386	3.0645	0.0873	2.3207	-1.5317	-0.6766	-0.6093	-1.0368	-0.4535																		-0.9398	0.5464	0.5043	1.1605	-0.0904	-1.2887	-1.2048	0.3219	-0.5417	-0.6073	-1.5614	-1.514	-2.3256	4.2553	-1.5257	-2.2752	0.9832	0.1212	0	-1.1589
2004/4/9	-0.7707	-4.1386	-0.2571	-2.8169	-1.8325	-3.299	10	-3.406	-2.2989	-4.4762	-2.8094																		-3.0361	-3.9402	-4.9462	-3.4417	1.7195	-1.9147	-3.802	-4.9198	-1.7429	-1.6293	-2.5517	-1.2298	-2.7211	-2.9368	-1.5493	-1.9956	-2.8064	-3.0266	-0.9085	-3.1826
2004/4/12	-0.9709	2.7108	4.2526	-1.4493	-0.4444	-2.3454	10	-0.2821	0.3137	0.3988	1.0937																		-0.7828	2.546	3.1674	-0.5941	2.1352	1.4197	3.2066	1.1249	0.4435	0.9317	-0.5662	-0.9339	0.5245	-3.5897	-3.0043	-0.7919	-0.0589	-0.2497	-0.0611	-1.0381
2004/4/13	-0.5882	2.737	-1.9778	0.4902	-0.2679	-3.4934	-1.9284	-0.9901	-1.9547	-3.0785	-2.6275																		0	2.069	-3.5819	-4.5817	-1.5679	-0.6124	-2.8179	-2.0022	0.3311	0.1026	0.1423	-1.5711	-1.4783	-1.383	0.7375	-0.7982	-2.3585	0.8761	-1.4067	0.1748
2004/4/14	-2.9586	-3.0447	-9.5839	-4.3902	-0.4476	1.3575	-0.5618	-2	-3.0303	-2.2541	-3.0952																		0.9862	-2.4324	-3.7149	-1.9485	-4.6018	-3.257	-1.1896	-1.8161	-1.9802	-0.666	-2.7719	-1.5962	-1.677	-0.3776	1.6105	-3.4483	0	-1.4888	-0.4342	-1.7452
2004/4/15	0.2033	-3.631	-3.0683	-4.7619	0.2698	-5.1339	1.5066	-0.1458	0	0.1048	0.3276																		-0.7812	-6.0942	0.7874	0.6388	-2.9685	-8.0983	-0.4515	-0.578	-0.3367	-1.1346	-0.4386	0.1622	-1.0772	-2.5447	-1.2968	-1.9048	0	-1.5113	-0.6854	-2.1314
2004/4/16	-0.8114	0.2037	2.446	0.5357	0.8969	1.8824	1.1132	-0.5839	1.5625	1.7801	2.2041																		2.7559	2.6549	1.3281	2.8914	-1.6252	-0.5941	-3.7037	1.8605	0.7883	0.7303	2.4963	1.2146	1.2704	2.6667	3.3577	0	0.3623	0.3836	-0.2509	0
2004/4/19	-3.681	-4.5732	-3.6517	-4.0853	-0.4444	-1.6166	-5.5963	-1.1747	-0.2429	5.6584	0																		-0.9579	0.8621	1.2336	3.0158	-4.7619	0.6972	1.5699	1.8265	0.7821	-0.2071	1.7192	0.8	-0.7168	0	-2.4011	-1.9417	-1.6847	-1.2739	0.8805	-1.4519
2004/4/20	-0.2123	0.213	2.7697	-2.4074	1.3393	-1.4085	1.069	1.6345	-1.5422	0.779	-1.5974																		0.5803	-1.2821	0.5331	-0.2661	2.6531	-0.9891	-1.391	0.7848	0.1109	-0.2076	-2.8169	0	-0.2708	-1.5693	-2.4602	0.495	-2.9988	0.5161	-0.5611	0
2004/4/21	0.2128	-1.7003	-0.2837	3.2258	-0.1762	0	-0.4808	-0.5848	-0.4122	-4.058	-2.5974																		-3.0769	-1.443	-3.6364	-3.8692	-0.8946	-0.2997	-1.1755	-3.6707	-6.7553	-0.26	-5.5797	-2.5397	0.0905	-2.4189	-3.4125	0.3695	-2.9022	-1.027	-0.7524	0.7366
2004/4/22	3.6093	0.4324	1.138	-1.4706	-0.4413	-0.2381	-0.6763	0.4412	0.4967	-1.1078	0.0833																		0	1.1713	0.7862	1.4573	0.8024	-1.4028	-0.8723	-0.2309	-0.7126	0.9385	-0.6907	-1.4658	1.8987	1.3521	0.6144	0.8589	0.3249	1.8158	0.4422	1.2797
2004/4/23	-1.4344	-2.0452	-4.2194	-5.4104	-2.039	-4.0573	2.1401	-2.7818	-0.659	-2.5458	0.9159																		0.9921	-1.8813	-3.4321	-2.8044	-0.0995	0	-1.04	-1.7361	-1.1962	0.4132	-2.5502	-3.1405	-2.1295	-0.0556	-0.916	-3.6496	1.3601	-1.4013	0.5031	-3.2491
2004/4/26	1.0395	-2.967	0	0	-0.2715	0	2.381	-0.1506	0.3317	0	2.7228																		1.3752	0.1475	1.6155	2.6742	0	-1.626	1.2126	-5.4181	-0.6053	1.8004	-1.7446	4.0956	-1.9946	1.5573	3.3898	-7.8283	-2.5559	0.3876	0	-0.7463
2004/4/27	0.6173	0	-0.5874	-10.0592	-1.0889	-4.2289	-1.3953	-2.2624	0.0826	1.3584	-1.2851																		-2.907	0	-0.7949	0	0.2988	-0.4132	-2.5559	0.1245	-1.0962	0.4042	-2.3406	0.4098	-2.9602	-0.8215	-1.4903	-0.5479	-5.377	-8.4942	-2.1902	-1.6917
2004/4/28	-1.636	-5.0963	-0.7386	-1.3158	-0.1835	3.3766	-0.9434	1.2346	-2.4773	-3.9175	-2.6037																		0.1996	-4.1237	-4.8878	-2.6731	-2.1847	-2.1784	-0.3279	-0.6219	-2.8325	-0.7046	1.157	-0.3265	1.9066	0.2209	0	1.5152	-5.4747	1.6878	-0.3199	0.5736
2004/4/29	-1.0395	-3.3413	-0.2976	0	-0.9191	-0.7538	-4.7619	-0.9146	-4.3184	-6.867	-4.8454																		0.1992	-1.0753	-3.5383	-1.4085	-1.6244	-3.7116	-4.6053	-4.6308	-1.6477	-1.2164	-2.6961	-3.5217	-2.4322	-3.1405	1.9667	-7.1913	-5.9384	-1.9364	1.027	-1.711
2004/4/30	-0.8403	2.0988	-0.4478	-4.8889	-0.2783	-0.7595	1	0.4615	1.7699	3.2258	2.8973																		4.175	0.4658	1.5721	-1.3571	0	0.5507	1.0345	2.3622	1.0309	1.9497	2.5189	1.0187	0.767	0.1706	3.5608	-0.1462	1.403	-0.4231	-0.5718	2.1277
2004/5/10	-1.4831	-1.0883	0.4498	0.2336	1.3953	-1.7857	-5.1485	-3.0628	-1.8261	-1.7857	-4.8635																		-2.0992	0.7728	-2.1496	-3.693	-1.8576	1.4239	-1.6212	-1.1538	0	-1.2582	0.2457	0.1681	-3.5205	-2.2714	-4.7278	-2.3426	0.3843	0.2833	-1.5974	0.5682
2004/5/11	0.8602	0.7335	0.2985	-0.9324	-0.2752	0.7792	1.0438	-0.9479	1.7715	-1.9318	-2.4215																		2.3392	-3.2209	-1.5817	-2.5564	-0.8412	0.8639	-0.6071	1.1673	-0.5102	-0.6116	-0.4085	-0.4195	0.2959	1.627	0.4511	1.3493	1.1485	-0.2825	0	2.0716
2004/5/12	2.7719	3.1553	3.2738	3.7647	1.196	10.0515	2.686	2.7113	1.1314	5.3302	4.136																		1.7143	3.1696	2.2321	3.3951	-0.5302	2.8908	3.5777	3.4615	2.6923	1.8974	3.7736	1.6849	2.5565	1.8296	3.2934	3.2544	5.5261	3.5411	0.5195	1.476
2004/5/13	-1.4523	0.5882	-0.5764	4.9887	-0.1818	0.9368	-0.503	-0.9317	-1.1188	0.33	-1.3239																		-0.5618	0.6144	1.31	-1.6418	0.7463	-0.4162	1.0952	-0.8674	-0.4994	-0.4026	-0.2372	0.0829	-0.767	0.2807	-2.029	-1.4327	1.0043	-1.0944	-1.8734	-1.6364
2004/5/14	-1.0526	-2.6901	-1.4493	-4.3197	-0.2732	-3.7123	-6.0667	0.1567	-2.611	-3.5088	-2.1467																		-3.5782	-1.5267	-1.1207	-1.3657	-0.8466	-0.8359	-2	-2.875	-0.2509	-0.5558	-2.6149	-1.8212	0	1.1758	-8.432	-3.0523	-5.5398	-2.4896	-3.2916	-1.2939
2004/5/17	0.8511	-2.0433	-0.5882	4.7404	0.1826	-0.241	-1.9376	7.8247	-1.0724	-3.75	0.5484																		-5.4687	0.3101	-0.0872	-0.1538	-0.4269	1.3699	0	-0.7722	-1.8868	-0.0508	-3.8242	-0.3373	-2.6087	-1.2016	-8.8853	-2.5487	-3.0075	-0.8511	-2.3145	-0.7491
2004/5/18	1.6878	2.3313	1.3314	4.9569	0.4558	3.6232	1.5368	-0.7257	-2.8004	-2.7155	-2.8182																		0	-0.4637	-4.7993	-5.0077	0.7503	3.2225	-7.9932	-1.1673	-0.1282	0.4067	-3.0457	-3.2995	2.2817	-2.8378	4.2553	3.6923	-0.8527	1.8598	0.6969	1.8868
2004/5/19	-0.4149	1.9185	0.438	-0.4107	0.9074	-1.8648	0	0.4386	-0.9294	0.8495	2.058																		1.8595	-0.3106	2.6581	3.2441	0.7447	1.5106	-0.2773	-0.1312	0.1284	1.519	0.6981	0.0875	0.097	-1.1127	-1.5306	0.2967	2.0328	-0.4213	0.346	0.1852
2004/5/20	-1.875	-1.5294	-1.3081	-4.9485	0.8094	-0.2375	-1.5135	0	-0.1876	-1.9254	1.0999																		-0.8114	-0.6231	-0.1786	1.5711	-0.8448	-1.3889	0.0927	-0.1314	0.1282	-0.6484	-2.253	0.0874	-0.5814	1.0549	0	0.1479	0.2299	-1.1283	-0.3448	1.2939
2004/5/21	3.6093	1.1947	0.1473	0.8677	-0.2676	-0.2381	1.5368	-0.8734	0.4699	3.4356	0.9066																		0.818	0.3135	2.5939	2.0882	0.7455	0.4024	1.0185	1.3158	2.4328	-1.3052	1.9504	0.262	0.2924	1.8093	1.5544	0.2954	1.2997	-0.428	-0.1038	-0.1825
2004/5/24	0.2049	0.9445	-0.1471	-4.3011	-0.9839	-2.6253	3.2432	-1.6153	0.2806	-1.1862	0.6289																		0.6085	-2.0313	-1.5693	-1.5152	0.4228	0.8016	0	-0.5195	-2.125	0.5086	-0.3478	0.4505	-0.4859	-0.4101	1.3605	0	-2.179	-0.2865	0.7277	-0.9141
2004/5/25	-4.499	-3.6257	-9.2784	-0.6742	-0.9937	0	-2.6178	-5.6716	-1.5858	-1.2005	0.5357																		-1.6129	-3.3493	-1.6829	-0.3077	-1.7895	-1.3917	-0.55	-2.611	-5.2363	-0.5567	-2.8796	-0.5381	-2.832	-0.1373	-1.6779	-5.3019	-3.58	-3.4483	-2.2704	-3.5055
2004/5/26	0	1.2136	0.1623	-0.6787	0.0912	-0.9804	-0.8602	0.6329	0.7583	1.3366	0.0888																		1.2295	-0.6601	0.4505	3.0093	0.5359	-1.4113	-1.9355	0	-0.1348	-2.0865	-2.0665	-1.7133	0.804	0.756	1.7065	0.311	-2.8878	1.1905	0	-0.1912
2004/5/27	2.7837	2.518	2.107	1.139	2.2789	1.9802	2.3861	2.673	2.54	2.2782	2.2183																		2.4291	1.8272	3.6771	1.2734	1.4925	4.1922	3.3835	2.0107	1.6194	0.3119	4.9541	2.0183	1.7946	2.0464	3.1879	1.7054	2.9737	0.7353	1.4784	2.2989
2004/5/28	-1.0417	0.2339	0	-1.8018	-0.6239	-2.1845	-2.7542	-0.6126	-0.8257	-0.5862	-0.7812																		-0.7905	-0.4894	0	0.8136	-0.2101	-1.3739	0.2727	0	-1.7264	0.4145	-2.4476	0.4496	0	-1.0027	-1.9512	-0.9146	-1.4851	-0.292	-1.873	-1.6854
2004/5/31	0.2105	-0.4667	0.9524	-4.3578	1.1659	-0.2481	-3.4858	0.1541	0.7401	2.0047	0.7874																		0.1992	0.1639	0.7785	0.3668	-0.3158	0.2985	3.5358	0.1314	-0.1351	1.032	0.6272	0.8953	-0.1978	0	0.4975	-0.6154	1.2563	1.757	-0.5302	0.381
2004/6/1	1.4706	1.8757	1.1006	2.1583	0.4433	2.4876	2.3702	3.2308	2.9385	2.7746	2.5174																		0.3976	1.8003	1.2876	0.8041	0	0.2976	1.5762	3.4121	3.3829	0.8172	3.5619	1.5972	2.9732	2.6334	0.495	1.8576	6.3689	0.5755	3.3049	1.7078
2004/6/2	-1.0352	-1.611	-1.0886	-2.5822	-0.4413	-1.2136	3.1974	0.4471	-0.6244	-1.9144	-1.6935																		-1.3861	-2.5723	0	-1.3778	-0.8448	-1.1869	-2.3276	-1.269	-0.5236	-1.0638	0.9458	-1.1354	0.8662	0.3947	-3.7767	4.2553	-0.3888	-1.8598	-1.548	-1.8657
2004/6/3	-2.3013	-2.2222	-0.4717	-5.0602	-0.266	-1.9656	-1.7094	-3.2641	-2.693	-0.5741	-0.3445																		-0.8032	-0.165	-1.6102	-1.3235	-0.852	-0.9009	-1.5004	-1.928	-1.7105	-4.2499	-6.0477	-1.3251	0.1908	-2.5557	-0.8532	-3.4985	-2.3419	-1.312	0.1048	-1.5209
2004/6/4	-0.2141	-1.7943	-2.8436	5.0761	0.3556	-1.7544	3.3696	-0.3067	0.0923	-1.8476	-1.1236																		0	1.3223	-0.6891	-0.8942	1.9334	-0.202	0.3584	-0.7864	-0.9371	-1.7647	-2.1759	0.9848	-0.6667	-0.4035	-0.3442	0.1511	-2.478	0.7386	-0.5236	0
2004/6/7	-4.5064	-3.6541	-2.439	-5.0725	-0.4429	-1.2755	-0.8412	-1.8462	-0.553	-1.7647	-1.3112																		-2.8689	-1.3051	-2.6019	-1.8045	-0.9484	-2.0243	-3.75	-3.5667	-0.1351	-1.1432	-3.5218	-0.0887	-1.8217	-1.553	-2.5907	-2.5641	-2.2131	-1.7595	1.2632	-3.4749
2004/6/8	-1.573	-6.0683	-2.6667	-0.2545	-0.1779	-0.5168	-1.0604	0	-0.7414	0.5988	-0.1771																		-3.7975	-4.4628	-2.9386	0.6126	-0.9574	-4.0289	0.1855	-1.9178	-1.7591	0.2753	-1.9212	-0.5324	-0.5859	-0.8916	-1.0638	-1.8576	0.5868	-0.2985	-1.0395	-2.6
2004/6/9	-2.7397	-4.7106	-4.7945	-2.8061	0	-2.5974	-3.8585	-2.0376	-1.8674	-1.3095	-2.307																		0	-4.6713	-1.1009	-0.6088	-1.3963	-2.5834	0.1852	-2.514	-1.5152	-4.3383	1.2733	-1.4273	-2.3576	-3.1142	-1.0753	-5.3628	-0.3333	-2.8443	-0.6303	-2.2587
2004/6/10	-0.4695	0.1412	1.259	-4.4619	0.9804	-1.6	-0.223	-0.64	0.1903	1.2063	1.3624																		1.9737	-2.9038	0.6494	1.8377	0	-2.4309	2.0333	-0.7163	-0.2797	0.2296	0	-0.0905	-0.4024	0.2857	2.5362	-1	2.8428	-0.6163	-0.6342	0
2004/6/11	-0.7075	0.8463	0.3552	-3.2967	1.5004	0.813	0.7821	0.3221	0.8547	-0.7151	0																		0.2151	0.3738	0.1843	2.5564	-0.8715	1.1325	0	0	-1.2623	1.6037	2.4178	1.1775	-0.303	-1.4957	1.5901	0.1684	-0.2439	0.155	0	-0.2101
2004/6/14	-2.6128	-4.6154	-7.0796	-5.1136	-1.913	2.4194	-0.7761	-5.297	-1.5066	-0.8403	-1.5233																		-0.8584	-2.9795	0.46	0.6598	-0.5495	-3.6322	0.2717	-2.1645	-4.8295	-2.4239	-3.2106	-0.8057	-2.7356	1.2292	-0.6957	-5.3782	-2.2005	-2.7864	-0.5319	-5.6842
2004/6/15	2.1951	4.9853	3.2381	-0.2994	-0.0887	1.0499	2.0112	1.6949	2.0076	1.6949	0.7279																		1.9481	2.1113	1.5568	1.9665	-0.442	1.2956	1.4453	2.9499	3.7313	0.6355	2.439	1.9856	1.7708	0.1429	2.2767	3.9076	2.5	1.2739	-0.5348	4.2411
2004/6/16	0.716	0.5587	1.107	-1.5015	0.2662	-0.5195	0.4381	0	2.0619	2.7381	3.4039																		1.4862	5.8271	3.2462	2.3571	-0.111	-0.4651	1.4248	1.7192	1.295	0.1722	1.8095	0.9735	-0.3071	0.8559	2.5685	0.5128	1.3008	1.4151	0	0.2141
2004/6/17	-2.6066	-1.8056	-2.5547	-4.878	0.4425	-2.8721	-2.7263	-3	-1.2856	-1.6222	-1.4235																		-2.0921	-1.5986	-3.0088	-3.6985	1	-0.5841	-2.5461	-1.9718	-3.4091	-0.1719	-2.3386	-0.5259	-1.4374	-1.9095	-2.5042	-0.1701	-2.3274	-1.8605	-0.9677	-3.2051
2004/6/18	0.9732	-1.8388	-0.7491	-0.641	-1.5859	-3.7634	-0.6726	-1.3746	0.4651	-1.649	0.1805																		-0.8547	-1.2635	-0.0912	1.4493	-1.3201	-1.6451	-1.8018	-0.8621	-0.4412	0.4592	0	-0.7048	-0.625	1.0094	0	-2.0443	-1.3147	0	0.2172	-2.2075
2004/6/21	1.2048	1.7291	3.2075	-0.3226	-1.1638	1.1173	0.7901	2.2648	0.9259	-0.1198	0.1802																		-1.0776	4.0219	0.0913	0.1429	-0.1115	-1.0753	1.4679	2.3188	1.7725	0.6286	-0.1916	-0.0887	2.4109	-0.7852	-1.0274	3.3043	-1.7485	-0.158	0.2167	2.7088
2004/6/22	0.2381	1.8414	1.0969	2.2654	0	0	0.3359	0.5111	0.4587	-1.199	-0.8094																		2.3965	-2.109	1.2774	-0.214	0.6696	1.087	0.2712	0.1437	0.4354	3.2368	0.096	-2.1314	2.2518	0.7914	2.0761	-0.6734	-1.6102	0	-0.4324	0.2198
2004/6/23	-0.9501	-1.5299	-1.2658	-3.481	0.4529	-2.7624	0.8929	0.1695	-1.5525	-3.034	-1.9946																		-0.2128	-0.3591	-1.7117	-1.8585	0.6684	6.6906	-2.4346	-0.1435	-2.3121	-2.4752	-1.2464	-0.9982	0.1001	-1.142	-1.3559	-1.3559	-4.4789	3.1646	0.6515	-1.3158
2004/6/24	-0.9592	-0.2825	-0.3663	-2.623	-0.2705	0.8523	0.1106	1.1844	-1.577	-4.8811	-2.3127																		-1.7058	-0.9009	-0.9166	-0.9468	-1.7264	-1.0078	-2.8918	-2.5862	-1.1834	-0.4512	-5.4369	-3.8497	-0.4	-3.3213	-1.3746	0.5155	-2.4346	-1.3804	0.1079	0.8889
2004/6/25	0	-3.0259	-4.0441	-5.0505	0.2712	-5.0704	0	-3.5117	-1.131	-2.5	-2.4621																		-0.6508	-5.2727	-2.8677	0	-0.5405	-3.3937	-3.9385	-3.5398	-2.5449	0.7365	-3.5934	-2.7645	-3.6145	-1.419	-0.6969	-2.5641	-3.0499	-1.8663	-0.3233	-2.6432
2004/6/28	-3.1477	-1.4859	-1.341	0	1.6231	-5.0445	-3.6464	-0.6932	-2.6692	-2.1592	-0.9709																		0.2183	1.1516	0.5714	-1.25	-2.038	-2.1077	1.1	0	-3.2258	-1.7435	-2.5559	0.3922	-1.1458	-0.2273	1.0526	-2.1053	-4.6711	-3.645	-0.7568	-2.4887
2004/6/29	1.25	0.905	0.5825	-4.2553	-0.1775	2.1875	0.1147	1.3962	0.7835	3.5862	2.3529																		4.1394	1.518	2.3674	2.9784	5.1318	1.7943	1.7804	2.4465	1.9048	0.6297	2.623	1.9531	-0.1054	2.202	4.8611	0	3.7	1.1513	1.5251	2.7842
2004/6/30	-1.2346	-0.8969	-3.2819	-4.8148	-0.3556	-1.5291	-0.2291	-1.7212	0.5831	-2.2636	-1.341																		0.2092	-0.9346	1.2951	-0.0723	-1.1873	-1.1751	0.2915	-1.791	-1.4019	0.5119	-2.2364	0.4789	-1.3713	0.8172	-0.4967	5.0179	-2.9894	-0.6504	-0.5365	0
2004/7/1	3.25	2.7149	6.3872	3.1128	1.2489	3.7267	5.1665	4.9037	2.6087	6.6757	1.8447																		2.2965	4.3396	3.1963	3.7627	1.7356	3.3294	5.6202	4.2553	5.1697	1.811	10.0218	2.7645	2.9947	2.2845	2.3295	1.5358	9.5427	2.455	0.2157	2.0316
2004/7/2	0	2.0558	2.439	-0.3774	0	0.2994	0.4367	-0.3455	1.0358	1.6603	0.1907																		-0.4082	0.7233	0.4425	-1.1158	2.3622	-1.8412	0.1835	2.9155	-3.8402	0.2223	4.6535	-0.1855	-1.3499	1.0807	0.9756	-0.5042	1.8149	-1.4377	0.2153	1.5487
2004/7/5	1.937	0	2.0147	4.9242	-0.4405	-0.597	-0.7609	0.3466	0.8388	1.6332	3.235																		1.4344	2.3339	1.1454	3.244	0	3.7515	2.8388	0.8499	0.4792	-0.8874	4.825	1.0223	-0.1053	-0.2138	0.8052	1.1824	1.1586	-0.8104	-0.1074	-1.0893
2004/7/6	0	0.4317	-1.7953	1.444	0.531	2.1021	-0.9858	1.3817	1.1091	1.2361	2.3041																		-0.6061	0.7018	1.1324	-1.3661	1.5385	0.113	0.6233	-0.5618	2.7027	1.0073	-0.361	-0.184	0.4215	1	-1.6181	1.5025	-1.4097	0.817	0.6452	0.8811
2004/7/7	2.1378	-2.0057	-2.1938	-1.4235	-1.0563	3.8235	-0.9956	-2.2147	-1.2797	-0.1221	0.2703																		0	-0.6969	0.1723	-0.0693	0.3788	-1.5801	-0.4425	0.2825	-0.9288	-0.277	1.8116	0.1843	-1.469	0.2829	1.1513	-3.7829	-1.0724	-2.107	-0.8547	-1.7467
2004/7/8	-0.9302	0.4386	0.5607	-5.0542	-1.1566	-0.5666	0.8939	0	0.5556	2.0782	1.168																		-1.0163	0.8772	0.4299	0.8316	0.2516	-0.2294	1.3333	1.4085	-1.7188	-0.1667	0.089	-0.092	0.213	0.2116	0	-1.1966	-0.1807	0.4967	3.4483	5.5556
2004/7/9	-0.7042	-1.1645	-0.5576	0.3802	0.36	-2.849	-0.7752	-0.5226	-0.1842	-2.1557	-1.0657																		-0.2053	-1.7391	-0.0856	0	-2.8858	-3.2184	-0.614	-1.6667	-0.9539	0.8347	-1.2444	-0.6446	-0.1063	-0.563	-0.813	-1.0381	0.4525	-0.8237	3.125	-1.8947
2004/7/12	2.1277	-2.651	-3.3645	-4.9242	-1.3453	-3.5191	-1.0045	-2.9772	-0.369	-2.0808	-0.4488																		-1.6461	-3.3628	0.2571	0.9729	-2.584	-3.8005	-0.6178	-2.9661	-5.1364	-1.1589	1.0801	-2.6877	-3.9362	-1.4862	-1.9672	-4.5455	-4.0541	-3.6545	0.5051	5.1502
2004/7/13	0.2315	0.4539	1.1605	-4.7809	-0.1818	2.7356	0.1127	0.361	-0.9259	3.75	1.7133																		0.8368	2.1978	1.8803	-0.2753	-0.5305	-3.4568	1.5986	1.8923	0.6768	-0.3908	0.089	3.1429	0	0.5029	0.6689	0.5495	1.4085	-1.5517	-1.1055	0
2004/7/14	2.0785	0.1506	0.1912	-3.7657	0.3643	-0.8876	0.1126	-1.4388	2.4299	3.7349	3.4574																		3.7344	2.3297	1.9295	2.0704	0.2667	-1.4066	1.8357	3.1429	-2.0168	0.1121	3.5587	2.0314	-3.1008	1.9299	2.99	-4.0073	5.2778	-1.5762	0	0.8163
2004/7/15	0	7.3684	1.3359	2.1739	-0.2722	1.194	1.0124	1.4599	1.9161	5.1103	3.0848																		1.8	3.3275	-0.1646	2.975	4.5213	5.1881	3.3476	2.4931	1.5437	0.3919	4.9828	3.6199	-0.1143	9.467	3.0645	-0.3795	10.0264	0.5338	-0.813	0.8097
2004/7/16	1.3575	3.0812	5.838	2.5532	2.3658	2.3599	2.3385	2.6978	0.9848	1.8785	0.7481																		0.7859	0.339	1.5664	-0.197	2.0356	1.8496	1.2458	1.8919	4.223	2.3424	8.6592	2.8821	3.6613	1.025	2.0344	2.8571	3.3573	3.5398	0.9221	1.2048
2004/7/19	1.5625	0.2717	-0.8897	1.6598	-0.3556	0.2882	0.6529	1.2259	-0.0887	-0.4338	-0.6601																		-0.1949	-0.6757	-0.7305	-0.3289	-2.3691	3.9952	-0.4922	-0.5305	-0.3241	1.6349	2.5707	-0.764	-0.3311	1.9023	0	2.5926	1.7015	0.5128	1.4213	-2.1825
2004/7/20	4.3956	-1.626	3.7702	1.2245	0.1784	-1.4368	-1.7297	0	0.4437	1.1983	1.1628																		-0.3906	2.8912	-0.8177	0	-2.9374	-2.6775	-0.2473	2.4	10.0813	-0.5898	-1.1278	0	-1.2182	-0.4356	0	-1.6245	-1.4449	0	-0.3003	2.2403
2004/7/21	-1.2632	0.6887	-0.8651	-2.0161	0.8014	0	1.2101	-1.7301	-1.3251	-1.1841	-1.5599																		0	0.3306	-1.0717	-0.33	-1.0526	-0.3589	-1.7355	0.1302	-1.4771	0.1618	-2.2814	-1.0265	0.1121	-1.0625	-1.227	-0.5505	-0.2315	-1.3605	-0.1004	-1.7928
2004/7/22	-2.9851	-3.42	-4.5375	0	-0.7067	-4.0816	-2.6087	-2.2887	-3.402	-2.5054	-3.3361																		-3.9216	-4.1186	-2.75	-1.457	-0.5319	-4.922	-3.1119	-3.381	-1.1994	1.6694	1.0376	-1.7286	-3.6954	-1.6425	-3.882	-2.583	-1.6241	-0.1724	-1.005	-2.8398
2004/7/23	3.2967	2.5496	1.8282	-1.2346	-0.089	1.5198	-1.0045	-0.9009	1.1121	0.8939	-0.0863																		-3.2653	2.2337	1.5424	0.336	0.2674	-0.7576	-0.5208	2.8264	-0.607	-2.4894	-7.5738	1.4952	0.3488	4.5601	-3.0695	1.1364	0.1572	2.418	-0.203	1.4614
2004/7/26	-0.2128	-2.2099	-2.1544	-5	-0.4452	-1.497	-1.3529	-1.4545	-1.7415	-2.1041	0.6045																		-1.4768	-1.0084	0.5063	-1.6745	-1.4667	1.2723	-0.6981	-2.7487	-0.916	-2.2814	-6.3889	-1.2132	-2.0857	-1.3514	-2.3333	-2.0599	-2.8257	1.1804	-0.2035	2.8807
2004/7/27	-1.7058	0.2825	-0.1835	-4.8246	-0.2683	-1.2158	1.6	0.369	-0.4664	0.1131	-1.6309																		0.6424	0.6791	-2.7708	-2.1117	-2.0298	-0.5025	-0.2636	0	0.9245	-0.6115	2.0772	-0.2632	-1.0651	0.4359	0	-0.956	4.4426	-1.6667	0.5097	1.6
2004/7/28	0.6508	0.5634	2.9412	5.0691	0.4484	0.6154	0.225	0.9191	1.5933	3.5028	1.8325																		-1.0638	0.8432	0.1727	0.6959	-0.1381	1.7677	1.4978	1.7497	-1.8321	-0.783	-1.0174	1.759	0.5981	1.4879	-0.5119	2.5097	0.5414	-0.1695	0	0.3937
2004/7/29	1.5086	3.9216	2.3214	0	-0.1786	1.5291	-0.1122	0.3643	1.845	0.4367	3.0848																		0.8602	1.505	1.5517	0.9675	2.0747	-0.3722	1.1285	1.8519	1.8663	1.0147	2.0558	1.1236	1.308	-0.9163	-0.1715	1.3183	0.2308	0.2217	1.4199	0
2004/7/30	-2.9724	-2.6954	-3.1414	0.4386	0.805	-2.7108	-0.2247	-1.2704	-1.6304	-2.9348	-0.9975																		-1.919	-2.9654	-0.2547	-0.3422	-0.6775	-0.6227	-0.4292	-2.4675	-2.2901	0.1674	-3.741	-1.9658	-2.23	-1.6646	-3.7801	0.9294	-3.6838	-3.3186	0	-2.9412
2004/8/2	-0.2188	0.9695	-1.8018	-3.4934	-0.1775	0	-0.1126	-0.1838	-2.302	-5.7111	-5.2057																		-0.8696	-1.3582	-5.1915	-6.3874	-0.8186	-1.6291	-6.0345	-4.1278	-5	-0.5014	-7.7728	-2.5283	-0.2401	-0.7524	-2.5	-3.3149	-1.5936	0.6865	0	-1.2121
2004/8/3	-2.8509	0.1372	-1.1009	2.7149	0.2667	-2.4768	-0.5637	0.1842	-0.8483	-3.9192	-1.9486																		-0.6579	-1.7212	-2.5135	-8.5106	0	-0.3822	0	-1.5278	0.3289	-1.1758	-0.9724	-3.5778	1.5644	-1.8951	-2.0147	0.381	-2.5911	-1.8182	-0.9	-1.8405
2004/8/4	2.9345	2.0548	3.8961	3.5242	-0.1773	2.5397	1.9274	2.2059	3.0418	6.3041	4.5167																		1.766	3.3275	2.2099	4.2502	0.6878	2.5575	3.1193	4.0903	4.918	2.0963	9.9836	4.1744	1.8957	3.0264	3.3645	7.9696	8.3126	2.0833	-0.8073	4.5833
2004/8/5	-2.193	-1.8792	-2.1429	1.2766	-0.2664	0.9288	-1.7798	-0.5396	-2.3063	-3.4884	-3.0251																		0	-0.339	-1.3514	-1.8462	-1.2295	-0.6234	-2.4021	-3.252	-3.75	0.1665	0.4464	-2.4933	-2.093	-1.25	-1.6275	-1.9332	-3.4536	-1.8141	-0.6104	-1.3944
2004/8/6	0.8969	-0.5472	-1.6423	0	0.1781	0.6135	1.1325	0.7233	-1.8886	0.241	-0.4456																		1.0846	-1.0204	-0.5479	-0.8621	0.9682	1.0038	-0.5469	0.4202	-0.1623	0.1662	-1.6296	2.4658	-0.2375	1.519	1.2868	-0.8961	1.6693	0.4619	-1.0235	1.2121
2004/8/9	0	-2.2008	-1.6698	5.042	-0.4444	0.3049	2.2396	1.6158	0.2887	1.8029	1.6115																		1.7167	1.3746	2.663	3.3992	-3.4247	0.3727	2.8414	0.5579	-0.3252	0.3872	1.2048	1.6934	-0.5952	2.0574	3.2668	1.085	2.111	0	-1.9648	-0.7984
2004/8/10	3.1111	0	1.3208	-0.4	0.5357	2.1277	1.2048	0.7067	1.9194	1.4168	2.0264																		0	-0.5085	0.0894	-0.6116	-2.695	-1.4851	-0.1783	0.1387	0.3263	-0.1653	-0.5952	0	0.1198	3.8485	-0.5272	1.7889	-1.608	2.5287	0.6329	-0.2012
2004/8/11	0.2155	1.5471	-2.6071	-4.8193	0.2664	-1.1905	-0.2165	-2.6316	-1.4124	-0.6985	1.0363																		-0.4219	-1.7036	1.6086	1.2308	-1.312	-1.5075	1.7857	-1.2465	-1.7886	0	0	-1.3146	-2.6316	-2.1176	-2.1201	-1.406	1.1673	-1.7937	-1.4675	-1.4113
2004/8/12	-0.4301	0.6925	-0.7648	-5.0633	-0.1771	-2.7108	0	2.5225	-0.9551	1.2896	-1.1966																		-1.0593	-1.5598	-0.9675	-1.5198	-1.3294	-2.1684	-0.614	-1.683	-2.9801	-1.2693	-4.1916	-0.9769	-2.5799	0.7212	-1.8051	-1.2478	-0.8462	-0.9132	-0.2128	-4.09
2004/8/13	-2.1598	-0.9629	1.9268	3.5556	0.2662	0.9288	0.1085	1.2302	-0.1929	1.7361	2.7682																		0.6424	-0.7042	1.6874	2.0062	-0.2994	0.2608	3.3539	1.9971	2.3891	0.2795	4.2187	1.3453	0	2.685	0.7353	0.9025	3.4135	1.8433	-0.533	-0.8529
2004/8/16	-2.649	1.8056	-1.1342	-5.1502	-1.3274	-0.6135	-0.7584	0.5208	-0.9662	0.4551	0.1684																		0.4255	-2.305	0.0873	1.1346	-1.5015	-2.3407	-0.7686	0	-2.3333	-0.4459	1.0495	0	-1.3871	-1.9175	1.8248	0	0.6752	-1.3575	-0.6431	-0.8602
2004/8/17	0.4535	-1.5007	-0.1912	0.905	-0.4484	-2.1605	-2.7293	0.5181	0	-0.453	0.7563																		0.4237	1.9964	-0.8726	1.2715	1.8293	-1.5979	0.4303	0.5594	1.7065	0.112	1.7804	0	0.7673	0	0.7168	-3.3989	-0.7452	-1.6055	0.863	1.9523
2004/8/18	-3.386	0.4155	-0.3831	-0.4484	1.1712	0.9464	1.6835	-0.8591	1.0732	-1.0239	-1.5013																		-0.4219	0.5338	-0.8803	-1.3294	-0.7485	-0.8119	-0.5141	-0.1391	0.3356	-0.9508	-1.7493	1.5929	0.7614	1.3033	-0.8897	-0.9259	-2.2523	-1.1655	0.4278	-0.4255
2004/8/19	-0.9346	0.2759	-1.9231	-3.6036	-0.6233	-2.8125	0	-1.2132	-0.5792	1.6092	0.8467																		-1.2712	0.354	0.1776	1.1228	-4.5249	-0.1364	0.1723	-2.0891	-3.3445	-0.1129	4.451	1.0453	0.7557	-0.117	-0.7181	-0.3738	-0.0768	-3.066	-1.4909	-4.4872
2004/8/20	0.4717	-1.1004	0.5882	2.8037	-0.5376	2.2508	0.3311	-3.8596	0	-0.1131	0.8396																		0.4292	-1.5873	1.0638	0.9623	0.9479	-0.2732	-0.258	-9.9573	-4.6713	-0.2826	0.142	-0.6034	-4.25	0.5269	-1.085	2.0638	-0.9224	-0.7299	-0.7568	1.3423
2004/8/23	-0.7042	-6.6759	-0.3899	3.6364	-0.2703	-0.9434	0	-0.9124	-0.9709	-1.9253	-1.9151																		-1.7094	-2.509	-2.193	-1.6129	-1.5649	0.5479	-0.8621	-3.3175	0	0	-2.9787	-1.7346	-1.5666	-3.0285	-5.8501	0.1838	-3.2583	-0.7353	0.2179	-0.4415
2004/8/24	2.3641	2.3845	2.544	2.193	0.0903	1.9048	0.33	1.2891	0.9804	0.1155	-0.764																		2.1739	2.9412	-0.1794	-0.3726	0.9539	1.4986	-0.087	1.9608	2.7223	1.1905	0.5848	0.7944	2.122	-0.4805	0.9709	2.0183	0.7217	2.716	1.413	4.6563
2004/8/25	-0.6928	-0.4367	-0.7634	5.1502	0.1805	0.3115	6.3596	-0.5455	0	-0.9227	0																		-0.8511	0.1786	-2.965	-0.8975	-2.0472	-1.2081	-0.4352	-0.641	-1.4134	0.056	-2.7616	-1.1384	1.039	0.2414	-1.9231	0	-0.7166	0.2404	-0.1072	-0.8475
2004/8/26	0.4651	-2.0468	0.1923	-2.8571	-1.0811	-1.8634	0.8247	0.7313	-1.6505	0.9313	1.3687																		0.2146	-7.1301	-0.9259	-0.6038	-0.1608	-1.7663	-0.1748	-0.3226	-2.3297	0	0.7474	-0.5314	-1.5424	0.3612	-0.1961	-1.6187	0.8821	-1.9185	-0.4292	0
2004/8/27	-0.6944	0	-1.3436	5.042	-1.0018	-0.9494	-3.9877	-1.0889	-0.0987	-2.4221	-0.9283																		-1.2848	-3.071	-0.0935	-0.5315	-0.4831	-0.8299	-0.2627	-3.7217	0.1835	-0.6159	0.5935	0.4452	0.7833	-4.1992	-0.1965	-1.4625	-0.6359	0.2445	0.2155	-0.2137
2004/8/30	1.8648	0	0.5837	5.2	0.092	0	0.5325	-0.7339	1.581	-0.9456	0																		0.2169	-1.3861	-1.029	-0.9924	0	0.2789	-2.9851	1.3445	2.381	0.2254	-0.295	0.0887	1.2953	-1.2523	-1.5748	0.1855	-0.64	0.4878	0	-3.4261
2004/8/31	1.8307	1.4925	2.3211	4.943	-0.2757	1.9169	1.6949	1.6636	0.7782	2.864	1.2777																		1.0823	3.4137	1.5123	1.3878	0.9709	1.3908	1.1765	1.99	2.8623	0.3373	1.9231	1.7715	2.3018	1.9023	3	2.037	2.4155	2.4272	0.5376	2.6608
2004/9/1	-0.4494	-0.5882	0	-0.7246	-0.553	-2.1944	-2.7083	-1.8182	-0.1931	-1.2761	-2.0185																		-1.0707	-1.165	-2.3277	-0.6844	-0.9615	-2.4691	-1.3417	-2.1138	-2.6087	-0.4482	-3.3382	-1.0444	-2.125	-1.369	-1.165	-1.9964	-2.3585	-2.3697	-0.5348	-2.5918
2004/9/2	1.5801	0.5917	4.5369	-0.7299	0.8341	1.9231	1.0707	0.7407	0.9671	0.47	-0.8584																		-1.5152	0.9823	-0.3813	-1.2251	0.3236	-0.1406	-0.0907	1.495	0.5357	-0.0563	2.7027	-0.088	1.1494	2.3344	-0.1965	1.2963	-0.6441	1.699	-0.2151	2.8825
2004/9/3	0.6667	-0.2941	0.5425	0	-0.3676	0.9434	-1.0593	0.3676	-0.9579	0	-0.7792																		0.6593	-0.1946	-2.2967	-0.4651	0.3226	0.2817	-0.2722	-0.3273	1.2433	0.3378	-1.9006	-1.0563	0.5051	1.1097	-1.378	0	-2.8363	0.2387	0.1078	1.0776
2004/9/6	-1.3245	-1.1799	-1.0791	5.1471	-0.4613	1.5576	-0.3212	0.9158	-0.4836	-2.2222	-1.9197																		-1.31	0.9747	-3.7218	-2.0249	2.09	0.4213	-2.0928	-0.3284	-0.7018	-0.1684	-1.4903	-3.2028	-0.7538	-0.7927	0	-0.3656	-6.0884	-0.7143	0.2153	1.7058
2004/9/7	0	0.2985	-0.5455	-2.7972	-0.8341	0.3067	-1.5038	-0.5445	0.3887	1.555	1.3345																		0.6637	1.5444	0.4069	0.7154	-1.8898	-0.6993	1.0223	-0.3295	1.4134	-0.0562	1.059	0.5515	0.3797	-0.5532	-0.1996	0.1835	1.2433	0.4796	-0.6445	-0.2096
2004/9/8	1.1186	-0.2976	0.5484	-2.1583	-0.2804	-2.1407	-0.7634	-0.365	-0.2904	-1.0601	-1.9315																		-3.2967	-0.7605	0.5066	0.2368	-0.6421	-0.2817	-0.092	-0.6612	-0.3484	-0.4049	-1.1976	0.3656	-1.0088	0.2472	-2.2	-0.3663	-0.2632	-0.9547	0.4324	-1.2605
2004/9/9	-2.8761	-3.2836	-3.6364	-1.1029	-0.656	-0.9375	-1.8681	1.2821	-1.068	-2.1429	-0.8057																		-2.0455	-2.4904	-1.2097	-1.6535	-4.8465	-0.4237	-1.2891	-2.1631	0.1748	-3.6585	-3.4848	-1.0018	-2.0382	-1.7879	-2.454	-2.5735	-2.4626	0.4819	-0.1076	0.2128
2004/9/10	-0.2278	-0.463	-3.3962	3.7175	0.7547	-0.6309	0.5599	2.8933	0	1.2165	1.3538																		0	-0.1965	0.7143	-0.7206	-3.7351	-5.2482	0.7463	-1.7007	-2.4433	-0.3165	-1.5699	-1.104	0.3901	1.7577	1.0482	0	-0.9919	0.2398	-0.5388	3.8217
2004/9/13	-3.1963	-7.1318	-0.3906	-3.9427	0.0936	-1.9048	-2.4499	-1.5817	-2.8459	-4.4471	-3.2057																		-1.1601	-2.1654	-2.7356	-2.9839	-1.4109	-7.1856	-1.8519	-4.4983	-0.1789	-1.5873	-3.0303	-2.3256	-1.2953	-1.2338	-0.2075	-2.8302	-5.6466	-2.3923	-1.9502	0.2045
2004/9/14	4.4811	2.1703	4.3137	4.8507	0.3742	2.9126	1.2557	1.9643	1.8182	2.5157	1.2879																		4.6948	2.2133	2.3958	2.0781	4.8301	3.0645	0	3.0797	3.5842	3.0108	5.0987	2.4762	3.4121	3.5603	2.4948	2.5243	4.7297	2.9412	1.326	2.6531
2004/9/15	2.9345	6.0458	4.3233	4.2705	1.3979	5.9748	3.3822	2.4518	3.6706	5.0307	3.8147																		3.139	4.5276	5.5951	4.3974	5.9727	6.2598	4.434	5.6239	3.8062	3.4447	8.2942	4.5539	4.6954	3.2569	6.4909	7.0076	8.1106	4.7619	2.2901	2.5845
2004/9/16	2.6316	0.9245	1.2613	0	0.1838	0	0	0.3419	0.9569	0.2336	0.8749																		1.087	1.3183	-0.3854	-0.078	0.6441	-0.8837	-0.4517	1.8303	0.6667	-0.6054	0.8671	0.0889	0.6061	0.993	1.7143	-0.354	1.2788	2.5	0.3198	0.1938
2004/9/17	1.9231	3.9695	4.8043	0.3413	0.367	2.0772	2.181	2.2147	1.327	4.7786	5.0304																		3.4409	2.7881	3.8685	3.2787	5.44	5.4978	4.6279	3.9216	3.4768	2.335	9.4556	2.8419	3.6145	4.0486	3.9326	2.4867	7.3232	1.9956	1.9129	2.3211
2004/9/20	3.3543	4.8458	2.3769	5.102	0.0914	4.3605	2.1345	2.5	2.8064	1.1123	3.8811																		1.6632	3.255	2.0484	3.7793	7.4355	10	1.9948	3.6164	3.04	8.9286	3.6649	2.677	5	0.945	4.6847	3.8128	2.7451	3.0435	3.4411	2.0794
2004/9/21	1.217	-1.1204	-3.1509	-0.3236	-1.8265	-2.2284	-1.9854	-0.813	-1.7288	-1.6502	-1.5103																		-1.8557	-1.7513	-0.9124	-2.1122	-1.6949	4.2254	0.085	-2.5797	-1.7081	-1.0929	-2.5253	-0.3364	-1.2182	-1.3767	-2.2375	-1.8364	-1.7557	-2.3207	0.8065	-2.2222
2004/9/22	-0.8016	-2.4079	-3.2534	-4.8701	-0.6512	-3.1339	-1.919	-2.7869	-1.7593	-0.8949	-0.8878																		-2.3109	-0.5348	-0.4604	0.2976	-2.4425	-4.5455	-2.7188	0.9346	-2.5276	-4.0516	1.8135	-0.4219	-1.6816	-0.7259	-2.1127	-2.0408	-1.3209	-3.4557	-1.6	-2.6515
2004/9/23	7.4747	2.1771	7.2566	-1.3652	3.7453	2.3529	0.9783	3.7099	2.8275	3.4989	5.2117																		3.4409	3.0466	3.7003	3.8576	5.1546	2.0592	3.7555	3.0864	3.4036	1.6315	9.9237	2.2034	2.3945	9.955	5.5755	1.9097	7.3228	4.2506	-0.5081	7.9767
2004/9/24	9.9624	-0.7102	-4.7855	0	-1.8051	-4.3103	3.3369	-3.7398	0	0	-3.1734																		-1.6632	-2.4348	-1.8733	-2.7143	-3.5014	-5.2963	-2.0202	-2.994	-2.8213	-1.1331	-1.6204	-2.5705	-3.7862	-5.1662	-4.0886	-2.8961	-3.6684	-3.6481	-1.0215	-4.1441
2004/9/27	-0.6838	-2.8612	-2.253	1.3841	-0.8272	-1.5015	3.125	0.1689	-0.7333	-1.6358	2.3181																		2.3256	-0.8913	0	0.2203	-3.6284	-2.7963	2.0619	-2.9321	-1.2903	-1.7192	2.4706	0.6809	0.2315	0.3776	-0.8881	-2.6316	1.0663	-2.4499	-1.7544	0.9398
2004/9/28	-3.2702	1.0309	1.2411	-5.1195	0.0927	0.9146	-2.1212	2.5295	-0.3693	0.3326	1.4063																		0.2066	-0.1799	0.3636	2.3443	-1.9578	0.9589	0.1684	0.6359	0.6536	-1.1662	-2.2962	1.8597	0	3.1166	1.9713	-0.9009	1.4318	3.8813	-0.3151	1.676
2004/9/29	-0.8897	3.7901	-2.4518	-4.6763	-0.9259	-1.2085	1.032	-0.4934	1.0195	2.7624	1.4638																		0	-0.5405	0.0906	0.2147	0.3072	6.5129	1.3445	-0.9479	-1.2987	1.4749	-1.0576	0.4979	-0.5774	0.1563	-1.2302	-0.7273	1.0401	-3.2967	-0.7376	-2.0147
2004/9/30	2.5135	-2.6685	-1.7953	-1.1321	-0.2804	-2.7523	-0.9193	-2.6446	-0.1835	-0.2151	0.6074																		-2.8866	-1.8116	0.181	-0.2143	-4.5942	5.2229	-0.4146	-3.3493	-1.3158	-0.2907	-3.3254	-2.2296	-2.6713	0.5723	-3.2028	-2.0147	-1.9118	0.6818	0.1062	-3.1776
2004/10/8	3.1524	3.1746	4.2048	1.145	-1.687	2.2013	0.3093	3.5654	3.8603	7.6509	7.9245																		-0.8493	6.2731	7.2267	6.6571	0.9631	1.6949	5.6619	10.066	6.1667	0.2915	8.4767	9.9662	4.2959	7.76	0.7353	0.9346	7.1214	3.8375	3.3934	8.1081
2004/10/11	-1.8676	1.958	1.9298	-1.5094	-1.2393	1.2308	2.3638	1.9672	4.3363	0.4004	4.1958																		-2.5696	0.8681	-1.3479	-1.6779	-0.6359	1.4286	-2.2853	-0.4498	0	-0.0969	0.3398	0.2304	1.7162	0	-2.5547	-1.1111	-0.9797	3.913	0.8205	-1.25
2004/10/12	-2.7682	-1.5089	-2.2375	0	-0.0965	0.6079	0.4016	-0.8039	-1.4419	0	-4.094																		-2.6374	0.3442	-0.7686	-2.6621	-1.92	-1.5258	-1.5323	2.4096	0.6279	-3.8797	2.5959	1.2261	3.3746	-4.0326	-3.7453	-1.6854	0.7067	-2.9289	2.1363	-3.0741
2004/10/13	2.1352	-1.2535	3.8732	-0.7663	0.9662	-1.2085	0.7	3.2415	-0.3442	0.997	4.3387																		0.6772	2.0583	2.5818	2.4544	1.7945	-1.5495	0.9009	2.5	2.3401	-4.3391	3.9604	1.3626	5.2231	6.7034	0.5837	-1.7143	-0.3509	1.5086	-1.5936	0.1866
2004/10/14	-5.2265	-4.7955	-4.4068	-4.6332	-0.7656	-5.5046	-1.7875	-7.0644	-5.0086	-1.2833	-4.0241																		0	-6.3866	-3.7752	-4.5859	-0.3205	-6.9007	-4.3831	-6.5997	-7.0122	1.6878	-8.5714	-6.6468	-6.8252	-5.4852	0	-4.4574	-8.5915	-8.2803	-4.0486	-7.4488
2004/10/15	0	1.3333	-2.305	-0.4049	-0.3857	-0.9709	-2.73	5.5743	1	2.4	3.3543																		-0.8969	0.5386	1.4821	0.9326	-0.8039	0.5202	1.8676	3.6866	-0.3279	-1.3485	6.8287	1.12	3.1077	2.6786	-2.1277	2.0284	3.0046	0.9259	0.8439	-1.2072
2004/10/18	4.0441	2.0468	6.3521	4.878	0.3872	0.6536	1.0395	0.96	2.9703	4.5898	1.2847																		0.905	4.1071	3.0069	2.0611	-3.5656	0	3.1667	3.2593	2.6316	-2.3134	1.5168	5.4589	1.9376	-2.2705	0.3953	0	3.7397	-0.6881	-1.569	0.8147
2004/10/19	-3.0035	-1.1461	-0.1706	5.0388	-0.1929	0.6494	0.5144	-0.7924	-0.9615	-1.3072	-2.9372																		0.2242	-1.5437	1.3344	-1.8802	-0.5042	0.2587	-0.4847	-1.8651	-0.8013	0.4306	-2.8815	-1.9505	-0.7392	-0.8403	-0.1969	-0.5964	-2.956	0.6928	0.8502	-0.8081
2004/10/20	-1.6393	-1.4493	3.0769	5.1661	-0.6763	-3.2258	0.1024	-0.4792	4.6778	4.2573	4.1953																		0.6711	2.7875	2.0576	2.6969	1.0135	-6.0645	2.7597	4.0936	4.0388	0.4287	1.6484	6.3504	0.2128	2.5424	-1.1834	1	3.8633	-4.8165	-0.1054	-1.6293
2004/10/21	0.1852	1.6176	-2.4876	3.1579	0.2918	-10	1.8405	3.0498	1.855	0.8167	2.1782																		-2.4444	0	-1.371	2.2806	0	-1.7857	0.7899	1.5449	3.7267	-0.2134	-1.0811	0.1439	2.7601	1.3612	-1.996	2.1782	1.073	-1.4458	2.5316	-3.9337
2004/10/22	0.1848	0.4342	4.5918	-1.3605	0.194	2.2222	0.4016	0.1558	0.745	-1.0801	0.1292																		2.2779	-6.7797	1.9624	-0.9459	5.0167	1.1189	2.5862	0	0.8982	-0.4278	-2.7322	1.796	0.2066	2.5899	2.6477	0.7752	1.4862	0	1.4403	1.7241
2004/10/25	-2.214	-1.7291	-1.7886	0	-0.1936	-3.2609	-4.3	-1.2442	2.7116	0.754	0.6452																		-2.8953	-4.7273	3.8492	1.6371	9.5541	-1.5214	2.4446	0.6916	-1.632	-0.1074	-4.1573	-0.2117	-3.0928	-2.5713	-7.3413	-1.1538	0.0697	-4.89	-0.6085	-2.5424
2004/10/26	4.5283	-6.5982	0.9934	0	-1.6489	2.9963	0.209	-0.6299	1.04	2.058	0																		1.1468	3.2443	0.4633	-1.1409	2.4709	1.9663	-0.5966	-0.1374	2.2624	0.8602	7.2685	3.2532	1.8085	2.4952	0.6424	0.9728	-0.2787	1.5424	-2.0408	1.3043
2004/10/27	2.5271	1.0989	-0.4918	3.1034	0.2959	2.1818	-0.4171	-0.7924	-0.8709	-1.9248	-3.0769																		0.2268	0	-1.9985	-3.666	1.844	0.1377	-0.9002	-2.751	-0.59	-0.533	-2.623	-2.8767	-1.0449	-1.779	1.0638	0	-3.4242	3.7975	-0.1042	2.1459
2004/10/28	0	0.6211	-3.2949	-1.6722	2.9499	-0.7117	0	-1.278	-0.4792	-1.8692	-1.8519																		1.1312	1.6636	-0.3137	-0.1409	1.1142	1.6506	1.4383	-2.9703	-0.7418	-0.3215	-2.4691	1.3399	-2.3231	-2.0972	1.2632	-0.3854	-0.4342	-0.9756	0.3128	0.2101
2004/10/29	-4.2254	-2.9321	-2.0443	0	-1.7192	-3.2258	-3.8743	-3.5599	1.3644	-2.9524	0.2695																		0	2.7273	-0.4721	0.1411	-3.4435	-0.5413	-0.7463	-0.1458	-2.8401	-3.3333	-1.8412	-2.2965	-4	-3.2619	-2.079	-0.5803	0.1453	-2.2167	-1.2474	-2.5157
2004/11/1	-0.7353	-1.1129	-0.8696	0.3401	1.3605	6.6667	-0.1089	-1.8456	-0.5542	-0.5888	0.4704																		0	-2.1239	0	-2.0437	-2.8531	-3.8095	-1.7293	-5.2555	-4.7692	-0.2225	-1.524	-3.8462	-1.2387	0.1007	-1.2739	0.5837	-4.6444	0	-1.2632	-2.5806
2004/11/2	-6.2963	0.9646	1.0526	-3.7288	1.0547	-3.4722	1.6358	-2.906	-0.7166	6.0217	2.6756																		-1.566	-2.3508	-0.3953	-1.6547	-1.4684	-3.6775	3.2135	1.0786	0.8078	-0.5574	0.7143	2.3704	0.114	-0.8044	-4.086	-1.1605	1.446	0.7557	-0.9595	1.1038
2004/11/3	2.3715	2.3885	2.2569	1.4085	0.3795	2.1583	1.6094	2.1127	0.8019	-1.676	0.2606																		1.1364	3.1481	0	-0.5121	1.0432	3.6711	0.2965	2.1341	2.5641	0.2242	1.773	0.6512	2.0501	1.5712	0.8969	0.3914	5.0263	1.75	1.7223	3.2751
2004/11/4	-3.4749	-2.1773	-3.056	-0.6944	-0.4726	-3.169	-0.8448	-1.7241	-3.5004	-2.8409	-2.794																		0.8989	-3.4111	-3.1746	0.4412	1.7699	-1.1331	-4.5824	-3.1343	-3.4375	-1.0067	-1.0453	-2.0848	-2.0089	-4.8403	-0.8889	0.9747	0.0714	-2.7027	-0.5291	-2.7484
2004/11/5	-0.6	0.318	0.1751	2.7972	-1.0446	-0.7273	-0.1065	0	-1.4015	-2.3392	-1.3369																		-0.2227	0.1859	-2.8689	-2.5622	-3.4783	1.7192	-1.1619	-2.4653	-0.6472	-0.452	-2.9343	-2.2026	-0.1139	1.1012	-0.2242	-0.9653	-0.9993	-0.2525	-0.2128	0.6522
2004/11/8	-0.2012	0	-0.6993	2.7211	0.6718	0.7326	-0.8529	1.7544	1.2542	-0.1996	1.626																		-1.1161	-0.1855	-0.8439	0.3757	-1.6517	0.1408	1.4107	0.9479	-0.3257	-1.0216	0.8464	0.7508	1.5964	1.8672	-1.1236	0.3899	1.0094	-0.5063	-0.2132	0.6479
2004/11/9	2.2177	-0.317	0	-0.6623	-0.0953	-0.3636	-1.5054	-0.8621	0.4955	1.1	0.7333																		-0.9029	0.3717	0.8511	0	2.2901	0.4219	0.3091	0.4695	0.817	0.1147	0	-0.2981	0.2245	2.9532	0.9091	1.5534	0.1428	1.0178	0.2137	0
2004/11/10	3.1558	1.4308	3.5211	1	0.1908	4.3796	2.9476	3.1304	4.1085	6.2315	3.1767																		2.0501	3.3333	5.9072	6.2874	4.6269	3.5014	6.7026	4.9844	3.7277	5.6128	5.6355	5.4559	2.4636	2.4233	5.6306	3.4417	2.851	4.0302	4.4776	3.2189
2004/11/11	-0.7648	0.7837	-0.8503	-0.9901	0.9524	-0.3497	-1.0604	-0.5059	-2.2099	-0.1862	-2.3733																		-1.1161	-0.8961	1.3546	-1.7606	-1.2839	-1.2179	-1.6606	-1.7804	-0.1563	6.3991	-2.4972	-0.9213	-1.4208	-0.5794	1.4925	-0.5545	-1.386	2.9056	-0.3061	-1.0395
2004/11/12	-0.7707	-0.7776	1.7153	-3.3333	0.283	1.4035	-1.3934	-1.5254	2.0985	-0.7463	-0.7884																		0.9029	2.8933	-0.7075	2.8674	-1.1561	-2.0548	0.6608	0.9063	-0.1565	0.6116	1.0477	1.3591	-0.6652	-0.9228	0.8403	-0.3717	0	-0.2353	-1.0235	-0.8403
2004/11/15	1.7476	1.4107	-0.8432	-4.4828	-0.3763	4.1522	-0.2174	0.6885	1.8972	2.9135	1.3245																		2.9083	0.5272	0.9501	0.6969	-1.0234	0.5594	0.2918	1.1976	1.0972	-2.4316	1.3825	2.0466	1.0045	0	2.5	1.4925	1.4758	1.4151	-0.1034	1.4831
2004/11/16	-1.3359	-1.391	-1.1905	1.083	-0.1889	1.9934	-0.2179	1.0256	0.0776	-0.5479	2.1569																		0.6522	0.3497	-1.2549	0.0692	-1.7725	-2.2253	0.2909	-1.0355	-1.7054	0.4154	-1.1364	-0.6916	0	1.4216	-0.2033	0.1838	3.7396	-1.1628	-0.207	0.4175
2004/11/17	-1.5474	-0.7837	2.4096	2.1429	-0.6623	-2.9316	-0.4367	-2.5381	1.7054	0.6428	4.2866																		-1.0799	1.0453	2.7006	1.4523	-1.3534	-0.2845	3.6983	2.0927	-2.6814	0.4137	1.6092	0	-0.9945	-1.16	-2.6477	0.5505	-0.267	-3.0588	0.1037	-2.2869
2004/11/18	4.1257	1.1058	-0.6723	0.6993	1.3333	0	0.2193	1.0417	1.372	-0.0912	0.9202																		0.2183	-0.5172	0.464	0.6817	1.9817	0.1427	1.6783	3.2211	1.6207	-0.9269	0.2262	0	-0.558	0.8802	0.2092	6.5693	2.075	3.1553	0.1036	0.6383
2004/11/19	2.0755	1.4062	0.5076	-1.0417	0.3759	0	0.8753	0.8591	-0.9774	-2.2831	-0.9726																		1.5251	0	-0.6159	-1.151	-0.7474	0.8547	0.2063	-0.7092	-0.9569	0.3119	-1.1287	0.8357	1.5713	-0.824	2.2965	9.9315	-0.3934	3.0588	0.1035	3.1712
2004/11/22	2.0333	1.0786	-0.1684	2.4561	-0.1873	0.6711	1.9523	1.0221	-0.4556	0.1869	1.9644																		-1.5021	0.8666	-0.9295	-1.7123	2.1084	4.2373	0.9609	-0.8571	0	1.0363	-1.484	-1.5884	2.2099	-3.1281	-0.8163	3.271	0.1317	-0.2283	0.8273	1.6393
2004/11/23	-0.1812	-1.0671	-1.6863	5.137	0.0938	2	-1.1702	-0.1686	0	-2.4254	-3.6725																		-1.7429	0.8591	-2.1892	-1.6028	1.0324	1.4905	-2.0394	-2.3055	-0.161	1.7436	-2.781	-2.1053	-1.5135	0.9586	-1.6461	2.4133	-3.6818	-0.4577	-0.2051	-0.8065
2004/11/24	0.726	0	-0.6861	4.886	1.4058	-0.9804	-0.7535	-2.3649	-2.5172	-0.6692	0.3125																		-0.4435	-2.2147	-0.4796	-0.779	-1.3139	-2.9372	-2.1513	-0.295	-2.2581	-3.8306	0.1192	-0.2867	-0.9879	-0.8996	0	-4.7128	-1.6382	-1.1494	0.6166	-2.2358
2004/11/25	-0.1802	-2.0031	0	4.9689	-0.3697	1.3201	-0.7592	-0.173	0.939	0.4812	-0.1246																		1.3363	0.1742	1.2048	0.571	2.2189	-0.4127	0.2128	1.1834	0.8251	-0.5241	0.4762	1.294	0	0.1009	1.4644	-1.0819	1.5267	-1.8605	1.1236	0.6237
2004/11/26	-2.3466	0	1.209	3.5503	0	1.6287	-0.3279	0.3466	1.3953	0	-0.2495																		-0.4396	-1.3913	-0.7143	-0.071	-0.1447	3.0387	-0.2123	-0.2924	0.1637	-0.1054	-2.1327	-0.6388	-1.4412	0.403	-0.6186	1.7187	-0.9569	0	-0.6061	-0.8264
2004/11/29	-1.8484	-1.7296	-2.2184	4.5714	-1.2987	-3.2051	-0.3289	-1.3817	-0.9939	-2.5862	-1.6886																		-2.2075	-0.5291	-0.4796	-1.0653	-3.1884	0.134	-0.922	-3.6657	-3.7582	-0.9494	-0.4843	-2.8571	-0.7874	-3.2614	-2.6971	7.5269	0.069	-1.8957	-0.4065	-3.125
2004/11/30	0.9416	0.16	-1.5707	-2.459	-0.3759	-0.3311	0.33	-0.7005	0.4633	0.6883	0																		0.2257	-0.5319	-2.0884	1.5793	-0.5988	0	0.2147	-0.6088	-1.0187	-0.7455	-0.2433	-0.4412	-0.907	-0.1556	-0.6397	-2.7143	0.6897	1.4493	-0.3061	-0.2151
2004/12/1	0.3731	-1.1182	-0.1773	2.521	-0.6604	-0.6645	1.3158	0	0	1.8555	0.6997																		-1.1261	0.8913	0	0.0707	0.753	2.2758	0.9286	1.3783	-1.7153	0.5365	1.8293	1.4032	-0.2288	0.0519	-1.2876	0.4405	2.1918	0.7143	-1.2282	-1.0776
2004/12/2	2.7881	-0.4847	-0.3552	4.918	-0.4748	0.3344	2.8139	2.9982	-1.6141	-1.4382	0.7581																		-0.9112	-0.3534	-1.3946	-0.6356	-2.2422	2.7487	-2.2647	-0.3021	2.9668	0.2134	-1.3174	-2.5492	0.5734	-0.7269	-0.2174	-3.8012	-0.7373	4.2553	-0.5181	1.3072
2004/12/3	-0.7233	0.974	0.3565	0.2604	1.0496	1.6667	-1.0526	2.7397	-2.4219	-2.821	-4.2006																		-0.2299	-0.7092	-1.7471	-2.2743	-3.5168	-0.5096	-3.4757	-2.7273	-1.6949	2.1299	-4.9757	-2.1674	0.9122	0.1569	1.3072	2.1277	-4.524	-2.0408	-0.3125	0.4301
2004/12/6	-1.0929	1.1254	-2.3091	2.3377	-0.0944	0	-0.2128	-0.8333	-1.5212	-4.004	-4.0576																		0.2304	-2.1429	-2.6249	-1.6	-1.1094	-1.5365	-1.3503	-0.6231	-0.8621	-1.7727	-3.0651	-3.3613	0	-1.7755	0.2151	0.2976	-0.9901	-0.2315	0.7315	-0.2141
2004/12/7	-0.5525	-1.9078	-1.4545	0.7614	-0.5671	-2.623	-2.3454	-2.521	-0.6504	-0.3128	-0.2729																		-0.4598	-0.7299	1.3043	-0.0739	1.7628	-2.8609	-1.4449	-0.4702	-1.2174	-0.4246	0.527	0.0791	-1.3559	-1.3291	-2.3605	-1.3353	-0.3571	-2.5522	-0.6224	0.2146
2004/12/8	2.2222	0.3241	-0.5535	-0.2519	0.1901	0.6734	0	0.8621	0	1.046	1.2312																		-0.4619	0.1838	0.4292	1.9231	0.315	0.9371	0.3858	0.4724	2.4648	0.1066	1.4417	-0.7899	-0.4582	1.0237	-1.978	1.0526	0.2151	0.2381	0.1044	-0.8565
2004/12/9	1.4493	1.6155	0	-4.0404	0.0949	0	-0.3275	-0.5128	0.7365	1.4493	0.4054																		0.9281	1.1009	0.4274	-0.4354	0.6279	1.9894	2.1522	1.4107	1.0309	0	0.9044	1.2739	0.4603	1.3333	4.7085	-0.2976	0.7868	0.9501	-0.2086	1.9438
2004/12/10	-3.2143	-2.7027	-1.4842	0.5263	-0.4739	-3.3445	-0.3286	-3.2646	-1.2998	-1.1224	-0.1346																		0.4598	-2.3593	-1.2766	-0.5102	-0.78	-5.0715	-1.8811	-2.3184	-3.0612	-1.278	-2.4328	0.0786	-1.4891	-1.3158	-2.9979	-0.4478	-3.1938	-2.3529	-1.8809	-2.5424
2004/12/13	0	-1.7974	-2.0716	4.9738	-0.4762	-2.0761	-1.2088	-1.2433	-0.2469	-0.6192	-1.6173																		0.4577	-1.3011	-0.431	-0.8059	-1.7296	-1.7808	-0.3834	-0.7911	-1.4035	0	0.7874	-1.414	-4.6512	0.0533	1.5453	0	-1.4663	-1.6867	0	-1.5217
2004/12/14	0.5535	0.3328	0.9615	0	-0.9569	-0.7067	0.3337	0.1799	2.1452	1.6615	2.8082																		0.2278	1.1299	2.0779	1.034	1.28	0.4184	2.0785	0.9569	-0.7117	-0.6472	1.0417	1.8327	0.6098	1.226	0.2174	4.9475	2.381	0.4902	-0.213	-0.2208
2004/12/15	1.2844	-0.1658	-1.1429	-1.995	0	-0.3559	0	-0.1795	0.8078	1.43	1.2658																		1.8182	0.9311	1.6115	0.5117	-2.6856	0.8333	0.2262	1.8957	1.2545	-1.3029	1.933	1.5649	0.3636	0.8425	8.6768	-1.7143	1.6715	0.4878	-0.2134	3.0973
2004/12/16	-0.9058	-1.1628	-0.578	0	0	0	-0.5543	-1.6187	-0.0801	-2.3162	-0.6579																		-0.6696	-1.6605	0	-1.0909	-2.2727	0.6887	0.0752	-1.5504	-1.9469	-0.11	-1.2642	-1.3097	-0.7246	-0.47	0.5988	-4.5058	-1.8585	0	-0.2139	-1.9313
2004/12/17	-7.6782	-2.521	-0.7752	-2.0356	0.0966	-1.0714	0.223	-1.4625	-0.0802	-1.134	-0.9934																		-1.7978	-0.7505	-1.586	-0.7353	0.9967	-0.2736	-2.1053	-1.2598	-1.6245	0.3304	-2.8169	-1.4832	-1.7032	-0.1049	-3.373	-2.4353	0	-1.699	-0.6431	-1.3129
2004/12/20	-0.7921	-2.4138	0	-1.2987	0.3861	0	-1.891	-2.4119	-1.6051	-1.147	-3.9465																		-1.373	-2.2684	-1.0178	-2.8148	-1.1513	-0.9602	-2.6114	-2.5518	-0.1835	-0.1098	-4.6113	-3.8035	-1.3614	-1.1555	-0.2053	1.4041	-2.185	0.4938	-0.3236	0.4435
2004/12/21	0.7984	0.8834	4.8828	0.5263	-1.3462	10.1083	-0.2268	0.1901	-0.7341	-0.3165	0.2786																		0	0.3868	0.1714	-0.8384	-1.9967	0.9695	-1.183	0.6547	0.7353	0.4396	0.2762	-0.4119	0.2509	0.2657	0.823	1.2308	0.1489	-0.4914	0	-1.1038
2004/12/22	3.7624	1.9264	2.2346	-1.0471	0.3899	1.6393	2.2727	2.4668	1.3969	2.5397	3.3333																		2.0882	3.0829	1.7964	3.382	3.3956	4.2524	2.7135	2.439	3.6496	3.3917	3.9945	2.7295	3.2541	2.0138	2.0408	2.5836	2.1561	2.2222	1.0823	2.4554
2004/12/23	-3.0534	-3.7801	-4.1894	-0.5291	-0.2913	-0.6452	-2.2222	-3.1481	-0.8914	-2.064	-0.672																		-2.2727	-2.6168	-0.9244	-2.8996	-2.2989	-1.5789	-0.5439	-2.8571	-1.4085	-0.2116	-3.5762	-1.9324	-1.0909	0.5714	-1.6	-2.2222	-0.8734	-2.4155	-0.8565	-1.3072
2004/12/24	-0.1969	0.8929	0	-3.9894	-0.8763	-2.2727	-0.7955	0.7648	1.1447	1.0537	0.5413																		0.2326	0.9597	-1.4419	-0.9188	-1.5126	-1.2032	1.6406	1.1438	0.8929	0.106	-0.1374	0.6568	-0.6127	-0.0517	1.626	0.6061	0.6608	0	-0.6479	0.2208
2004/12/27	0.1972	0.885	-1.711	1.662	-0.1965	-1.3289	-1.26	0	-1.1318	-0.8342	-0.3365																		0	0.9506	-4.475	-7.8053	-1.0239	1.7591	0	-0.4847	-1.5929	0.3178	-2.6135	-0.8157	-0.7398	-0.2584	1.6	0.753	-0.8753	-1.4851	-0.8696	-1.1013
2004/12/28	0.3937	-0.8772	0.7737	-2.9973	-0.5906	-1.3468	-2.4362	-1.518	-2.0442	0.8412	-0.6077																		0	-1.5066	0.2703	2.0117	0.1724	-1.0638	0.3843	-0.974	-1.6187	1.1616	-1.5537	1.3158	-0.1242	2.2798	0.3937	-2.6906	-0.8094	-2.5126	0.3289	0
2004/12/29	-1.9608	-1.0619	-1.1516	-1.9663	-0.198	-0.6826	-0.3567	0.9634	-0.3339	0.2086	1.4946																		0.232	-0.1912	1.2579	-0.986	0.6885	-4.4355	0.7657	-0.6557	-0.3656	1.4614	0.2869	0.8117	-0.3731	-0.6586	-2.549	-1.0753	-1.632	1.5464	0	-1.559
2004/12/30	2.4	-0.8945	0	4.8711	-10.0198	-2.4055	-0.1193	0.3817	0.9213	2.6015	0.4016																		0.463	0.3831	-0.4437	3.4025	-1.0256	0.7032	1.9757	1.4851	-0.9174	-1.2346	2.432	1.9324	-0.6242	1.2239	1.8109	0.1553	0.905	-0.2538	-0.6557	0.4525
2004/12/31	0	0.9025	-1.3592	1.9126	-10.0331	-1.7606	2.27	-1.3308	2.9876	0.1014	-0.8667																		0.4608	-0.1908	-1.9608	-0.1605	0.3454	0.2793	1.1177	-0.9756	-4.2593	-0.7292	-2.095	-0.079	-0.2513	-1.5113	-0.7905	1.7054	0	0.2545	1.1001	-3.6036
2005/1/4	-2.1484	-5.5456	-3.7402	-3.4853	0	0.7168	-4.2056	-2.5048	-2.4174	-2.7356	-3.1607																		-3.211	-2.1033	-2.0909	-2.09	-2.5818	-2.507	-3.0214	-5.4187	-2.1277	-0.7345	-2.1398	-3.7154	-1.7632	-2.8645	-8.3665	2.439	-2.9895	-0.7614	-1.197	-4.2056
2005/1/5	0.7984	3.7879	1.4315	2.2222	0	2.847	0.3659	1.3834	1.9818	-0.2083	1.25																		-1.4218	0.3906	0.7428	-0.821	1.7668	1.7143	-1.5957	0.8681	1.3834	2.0085	2.0408	1.3136	-2.4359	0.2106	-1.087	-0.2976	-1.6949	2.3018	0.2203	1.2195
2005/1/6	-0.7921	-0.9124	-7.4597	0.5435	-10.049	-1.3841	-0.243	-1.3645	-1.5385	-2.1921	-3.4979																		-1.4423	-1.9455	2.3041	-1.6556	0.3472	-1.5449	-0.7722	-3.4423	-2.3392	-1.1399	-4	-4.4571	-4.0736	-0.3153	-2.4176	4.4776	-2.9781	-1	-0.5495	0
2005/1/7	-4.1916	1.6575	0.2179	-0.2703	-9.9455	0.7018	-3.7759	0.1976	-4.1941	-5.5496	-8.5288																		2.1951	-0.7937	-4.0541	-0.8418	-0.346	-0.1427	-4.9027	-1.6043	0	0.4193	-2.8274	-4.4953	0.5479	1.7923	0.6757	-1.5714	-7.5929	0.2525	0.221	-0.4819
2005/1/10	1.4583	3.0797	1.087	0	-9.9849	0.3484	0.1266	0.9862	3.0043	-0.565	1.9425																		-1.1933	1	-0.1878	-0.3396	-0.6944	-1.8571	-0.982	0.7246	1.3972	0	3.6753	1.3321	0.4087	-1.6054	-0.2237	0.1451	2.0105	0.5038	-0.3308	1.937
2005/1/11	1.4374	-0.8787	0.4301	-0.813	-9.916	0.3472	0.1264	0	-1.8333	-1.1364	-3.2012																		0.4831	-0.5941	-3.2926	-0.4259	-1.2238	1.31	-2.0661	1.259	0.9843	-0.8351	-0.2954	-1.0517	0.5427	3.5263	1.5695	0	-1.2853	-0.5013	-3.7611	-0.2375
2005/1/12	1.8219	-0.8865	2.1413	0.2732	-10.0746	-1.0381	0.3788	0.1953	0.1698	0	0.5512																		-0.2404	0.1992	1.07	0.5133	-0.531	0	0.4219	-0.3552	1.3645	0.5263	1.7778	1.7715	0.4049	0.2034	-0.2208	-0.7246	1.7361	2.0151	-4.4828	2.381
2005/1/13	0.1988	-1.4311	-1.0482	-4.9046	-9.9585	2.4476	-0.5031	0.7797	1.6949	2.5287	3.9154																		-0.7229	0.994	2.2137	1.9574	-1.0676	-1.4368	1.9328	1.426	0.3846	0.5236	0.4367	-0.1741	0.672	0.4566	-1.5487	3.0657	1.7918	2.4691	-0.361	-1.6279
2005/1/14	-1.1905	-2.5408	-1.6949	0.2865	-9.9078	-2.7304	-0.3793	-1.1605	0	-1.7937	-0.2261																		-0.4854	-1.5748	-0.6591	-1.6694	1.259	-1.4577	0.0824	-2.2847	-1.341	1.3542	-3.1884	-1.6565	-1.4686	-0.7576	-1.573	-2.8329	-2.347	-2.6506	-0.6039	-2.6005
2005/1/17	-2.6104	-5.959	-3.6638	-0.5714	-6.3939	0	-3.0457	-3.7182	-0.5	-3.5388	-1.2085																		-3.1707	-6.2	-1.4218	2.3769	-4.0853	-3.1065	-1.4003	-5.2158	-2.1359	-2.3638	-0.8982	-4.4326	-3.1165	-1.7812	-4.5662	-5.2478	-1.9742	-2.9703	-3.4022	-1.9417
2005/1/18	-0.4124	0.9901	3.132	-0.8621	-6.2842	1.4035	-3.0105	1.4228	1.9263	-0.2367	0.1529																		-1.7632	-1.7058	0	-0.4975	0.7407	0.3053	-0.919	0	-2.7778	0.7368	0.3021	0.2783	1.6783	0.6218	-0.7177	3.0769	-1.5762	3.5714	-2.1384	2.7228
2005/1/19	-2.2774	-1.1765	-1.9523	2.6087	1.4577	0.692	-0.2699	-1.6032	-3.0403	-1.898	-6.1069																		0	-1.7354	-0.0962	-0.25	-0.3676	-3.3486	-4.1315	-0.5693	5.7143	0.1045	-4.2169	-2.4052	-1.5131	-1.0814	0.241	0.1493	-2.1352	-1.2315	-0.2571	-0.9639
2005/1/20	-4.2373	-0.7937	-1.7699	-1.9774	-2.2989	-1.3746	-0.8119	-3.055	-4.0678	-1.6929	-2.9268																		-0.2564	-5.9603	0.9625	-2.5898	-1.107	-3.3071	-0.1759	-4.3893	-3.861	0.6263	-1.4151	-0.4739	-1.9553	1.3535	-0.7212	-1.4903	-0.2727	0.4988	-1.0309	-9.9757
2005/1/21	4.2035	2.8	3.8288	-2.0173	-1.4706	3.1359	2.1828	2.7311	1.4134	4.305	6.6164																		3.599	4.9296	3.9085	2.0583	5.9701	0.8143	2.8194	6.3872	2.8112	-1.3485	10.0478	5.619	2.849	1.0272	3.1477	4.5386	7.2926	2.2333	2.3438	-3.5135
2005/1/24	3.8217	1.5564	1.5184	3.2353	4.4776	0.3378	-1.0681	1.4315	1.4808	1.4151	3.535																		1.737	2.9083	-0.367	1.0084	-0.8803	3.7157	1.0283	1.5009	3.125	1.5773	6.6667	0.8115	2.4931	1.6777	2.8169	-0.8683	3.3985	1.4563	0.5089	9.2437
2005/1/25	-0.409	0	-1.7094	1.7094	-3.4286	-1.6835	-0.135	-0.4032	3.3476	0.9302	3.3384																		1.2195	-1.3043	3.4991	1.9135	-2.3091	-1.7134	3.3079	0	-2.2727	-0.5176	1.9022	1.4311	-1.7568	2.5	0.6849	-0.292	1.479	-0.4785	-0.7595	-3.5897
2005/1/26	1.6427	-2.682	0.2174	1.6807	0.5917	-0.3425	-0.2703	-0.6073	-0.8306	-3.4562	0.4405																		-0.7229	-3.0837	0.089	-0.898	-0.9091	-1.1094	0	-3.512	-2.907	-2.1852	-1.8667	-2.0282	0.1376	-0.439	-1.1338	-3.3675	-2.915	-1.9231	9.949	-4.2553
2005/1/27	-2.0202	-1.1811	-3.6876	3.8567	-3.8235	-3.4364	-1.4905	-3.055	-2.0101	-2.7446	-2.9971																		0	0	-2.4889	-0.7414	-4.7706	-2.2436	-1.5599	-3.8314	-0.7984	-1.4894	-3.6685	-2.3402	-1.2363	-2.6948	-2.2936	-1.5152	-4.0867	-1.9608	-5.8005	-1.6667
2005/1/28	5.9794	-2.3904	-3.3784	-1.061	-2.1407	-1.7794	-0.9629	-2.1008	2.3932	1.1043	0.2261																		-1.2136	-2.2727	-1.5497	-0.9959	-0.9634	-3.9344	-0.834	-1.3944	-1.4085	-0.216	2.1157	0.2765	-1.8081	2.2155	0	5.8462	-0.7826	-1.5	-4.3103	-1.9774
2005/1/31	-0.9728	-2.449	-8.1585	-0.8043	-5	-3.9855	-0.2778	-5.5794	0.5008	0.1214	1.7293																		-1.7199	-1.6279	1.7593	1.6764	-3.8911	-6.1433	0	-2.6263	-2.8571	-2.0563	-1.6575	1.1029	-3.3994	0	-0.2347	-2.3256	-0.5259	-1.7766	-1.8018	-4.8991
2005/2/1	-0.5894	1.2552	0.2538	-1.8919	-4.6053	-0.3774	0.2786	0	2.907	0.7273	3.7694																		0.25	1.4184	1.9108	0.4946	-2.0243	1.4545	-0.0841	0.6224	1.0504	-1.2155	0.5618	1.2727	-0.8798	-4.0887	0	0.5952	1.1454	-3.876	-1.0485	0.6061
2005/2/2	5.9289	5.9917	10.1266	1.9284	7.2414	4.9242	4.1667	6.3636	4.5198	6.3779	8.8319																		5.985	7.6923	3.9286	5.0041	8.4711	8.2437	5.6397	7.0103	4.9896	1.566	10.0559	6.6427	5.7692	5.2902	8.7059	5.0296	6.7944	7.2581	4.106	7.2289
2005/2/3	-2.7985	-2.924	10.1149	0	-3.537	-2.8881	-2.6667	0	0	-2.1493	-0.9162																		1.8824	-2.8139	0.2577	-0.7813	-4.5714	-0.9934	-1.5139	-3.2755	-2.7723	0.7709	-2.0305	-2.4411	2.0979	0.6341	-0.8658	-2.5352	-0.0816	-1.0025	-1.2723	-2.2472
2005/2/4	0.7678	2.008	10.0209	-1.3514	2	1.1152	1.2329	2.3504	0.4633	4.1618	0.3963																		1.8476	1.1136	2.0566	2.7559	3.5928	0.5017	1.1327	3.1873	2.0367	0	1.8135	2.5022	1.7808	0.8725	4.8035	1.0116	0.6531	1.0127	3.0928	4.023
2005/2/16	-0.381	1.1811	4.1746	1.3699	2.2876	1.8382	-0.406	0.6263	-0.0769	3.3296	0.0658																		0.907	0.8811	2.0991	1.7625	-0.7707	0.8319	1.44	1.5444	1.3972	0.4372	-0.2545	-0.2525	0.9421	2.3546	1.875	7.01	-0.7299	0.7519	0.875	1.105
2005/2/17	0.3824	-1.751	0.9107	0	4.4728	1.8051	-0.5435	-0.6224	-0.0769	-0.1074	-1.3807																		-1.1236	-1.0917	-0.4934	-0.6024	2.9126	1.3201	-0.6309	-1.5209	-0.7874	0.1088	-1.0204	-0.5907	-0.4	-0.892	-1.4315	0.4011	-1.7974	-0.2488	-1.2392	-0.8197
2005/2/18	-2.2857	0.396	4.1516	0	-3.3639	-1.773	-0.5464	0.2088	-1.6936	-1.1828	3.3333																		-0.4545	0	-1.5702	0.0758	-1.1321	-1.7915	-0.7143	-0.3861	-0.5952	-0.3261	0.3866	-0.8489	-2.5435	1.5159	-2.6971	-3.7284	0.1664	-2.2444	-0.6274	-0.8264
2005/2/21	2.3392	1.7751	3.1196	5.1351	1.2658	0.722	0	1.25	0.9397	0	1.3548																		2.7397	1.9868	1.5113	2.1953	1.145	-0.4975	0.8793	1.938	1.5968	0.4362	1.7972	2.226	2.1978	2.2399	4.0512	3.4578	-0.1661	1.5306	1.8939	1.1111
2005/2/22	2.2857	2.1318	3.1933	1.0283	9.0625	2.1505	7.2802	2.6749	1.3964	3.1556	0.6365																		0.4444	2.8139	0.9098	0.5185	3.7736	3.3333	2.1395	2.0913	1.7682	2.2801	1.8916	1.8425	3.4946	1.5974	1.2295	-0.5348	5.2413	2.2613	2.7261	4.1209
2005/2/23	-1.4898	1.7078	0.1629	1.5267	-1.4327	0.3509	2.5608	0.6012	1.2242	-1.0549	-0.9488																		-0.2212	-1.2632	-0.9016	-1.1054	4.1818	3.871	-0.0776	0.7449	1.1583	1.8047	-1.9802	-0.1645	0.7792	0.0449	-0.6073	8.3333	-0.3953	0.2457	0.4825	1.3193
2005/2/24	-1.1342	0.7463	-1.1382	-2.7569	2.6163	1.049	-1.7478	-0.5976	-0.2268	-0.7463	0.1277																		-0.8869	3.4115	-0.7444	-0.4471	-1.9197	-1.5528	0.4658	0	0.9542	0.4171	2.1465	2.2241	-0.1289	0.5837	-0.611	-1.737	-0.2381	2.9412	0.8403	-0.2604
2005/2/25	0.5736	0	10.0329	-3.3505	4.8159	-0.692	-0.2541	-0.4008	3.3333	1.7186	2.0408																		-0.4474	-0.4124	2.4167	2.5449	-1.9573	2.8391	1.7002	1.2939	2.0794	-0.3115	-0.4944	2.7397	1.8065	3.75	1.6393	2.2727	3.0231	-1.6667	1.3095	0.2611
2005/2/28	2.2814	-1.6667	-5.3812	1.3333	10	-1.3937	-2.9299	0.4024	2.7126	-0.2112	-0.4375																		0.8989	-1.6563	-0.0814	0.365	-4.1742	9.9693	-0.152	1.6423	-0.7407	-1.0417	-0.7453	0.4706	0.7605	-0.5594	0.4032	-2.963	-0.7722	-0.4843	-2.5852	-1.8229
2005/3/1	0.5576	-0.1883	-2.2117	0	0.4914	0	1.4436	1.4028	-1.7844	-1.5873	-1.8832																		0	0.4211	0.2443	-0.9455	-1.5152	-4.742	-1.2177	1.2567	-1.1194	-0.3158	-8.761	-1.6393	-0.8805	1.3847	-1.6064	-1.9084	-0.2335	0.7299	0.7238	1.061
2005/3/2	-2.7726	0.3774	0.4847	0	-7.5795	0	-2.5873	-1.7787	-0.0727	-2.043	-1.1516																		-0.4454	-2.7254	-2.5995	-1.0279	-1.9231	-5.2709	-1.772	-1.773	-1.1321	3.1679	1.0974	-2.2222	0.1269	-2.3901	-1.2245	-5.1881	-2.0281	0.9662	-1.1976	-1.5748
2005/3/3	1.711	-0.3759	-3.2154	-0.2632	3.9683	-1.0601	-0.2656	1.4085	-1.2364	-0.5488	0.4531																		-0.6711	0.8621	0	-0.5935	3.7255	-1.8547	1.4118	0.9025	1.7176	-0.7165	-0.4071	0.974	-0.3802	2.6235	-0.4132	2.3256	0.7166	-0.4785	1.5758	-0.8
2005/3/4	-1.1215	-0.566	-0.3322	1.847	0.5089	-0.7143	1.0652	0.5952	-1.1046	-2.0971	-2.3196																		-0.9009	-0.641	-3.5029	-3.1343	-2.0794	0.6299	-2.2428	-2.5045	-0.7505	-0.6186	0	-2.3312	-1.2723	2.173	-0.6224	-1.2032	-1.1858	-2.4038	-1.9093	-1.6129
2005/3/7	0.189	0.1898	1.5	1.0363	0.5063	1.4388	0.527	3.3531	-2.9784	1.1274	-1.2533																		0.9091	0	-0.605	0.3852	1.9305	0.7825	-0.3165	0.367	0.5671	0.5187	-0.4087	0.5761	5.2835	3.3778	1.0438	0	-0.88	0	1.0949	-0.2732
2005/3/8	1.1321	2.6515	0.9852	0	1.7632	1.4184	0.5242	4.1985	2.7629	2.5641	3.2064																		1.5766	1.7204	1.4783	1.6884	2.6515	2.4845	1.2698	2.1938	1.6917	0.516	3.42	3.8462	2.9376	0.121	2.0661	4.1949	3.3091	1.4778	1.5644	2.1918
2005/3/9	2.2388	0.738	-4.5528	5.1282	-1.4851	-0.3497	-0.3911	-0.5495	-0.3734	-0.9783	-2.9126																		0	1.2685	-1.0283	-1.5094	-2.0295	2.8788	-3.2915	0.1789	-1.4787	-0.8214	-1.8519	0.0788	1.6647	1.6116	0	0.5195	0	-1.2136	-0.7109	-0.5362
2005/3/10	-3.2847	-3.4799	-1.5332	-1.9512	-2.7638	-2.807	-3.1414	-3.6832	-2.3238	-2.3052	-2.1333																		-2.439	-3.9666	-2.9437	-1.9157	-3.2015	4.4183	-5.0243	-3.9286	-3.0019	0.4141	-0.4043	-3.7795	-2.3392	-1.9033	-2.834	-2.9716	-4.2969	-2.9484	3.9379	-4.0431
2005/3/11	0	-0.3795	-2.2491	-0.7463	-0.2584	0	0.6757	0.5736	7.4444	-2.2472	0.1362																		-0.9091	1.9565	-0.8029	-1.1719	-1.5564	-4.9365	-1.0239	0.9294	0.3868	-0.8247	0.8119	0.6547	2.6347	4.2037	-1.4583	1.8642	-2.6122	0.5063	0.6889	2.2472
2005/3/14	-1.8868	-2.0952	2.6549	1.0025	-0.5181	-0.722	-0.6711	-0.9506	1.7857	2.1839	5.9184																		0.9174	1.7058	5.6655	1.8972	2.7668	-4.7478	1.8103	-0.9208	-3.0829	-0.5198	5.5034	1.0569	0.7001	0.4655	-2.1142	4.183	6.5381	-2.0151	2.6226	-3.5714
2005/3/15	-3.4615	-2.1401	-2.069	-0.7444	4.1667	2.9091	-3.3784	-1.7274	-4.1404	-1.9123	-1.7983																		-4.0909	-1.8868	-2.9787	-0.0776	-1.7308	5.4517	-4.6571	-2.2305	0.1988	1.8809	-1.145	-3.6203	-2.6651	-1.5058	-1.5119	-2.8858	-0.0787	0.7712	-4	0.2849
2005/3/16	0.3984	-2.7833	3.6972	2.5	-3	-1.0601	-2.9371	-2.7344	-1.3909	-1.6055	-2.1583																		-1.1848	-2.7778	-2.3684	-1.3975	-1.1742	1.6248	-3.286	-2.6616	-2.5794	1.2308	-3.6036	-1.8364	-5.9524	2.5872	-2.193	-0.9044	-3.0709	-1.7857	-0.1157	-2.2727
2005/3/17	-0.7937	0.818	-1.528	-1.2195	-3.3505	-3.9286	9.9424	-0.8032	-0.8166	0.2331	-0.6016																		-0.2398	-0.2198	0.1797	-0.4724	-3.5644	-3.1977	-1.7447	-0.3906	0.8147	-0.304	1.0681	-0.5102	-1.1392	3.4008	-1.3453	-1.043	-2.1933	-0.2597	-1.854	-1.1628
2005/3/18	-3.4	-2.8398	-10	-0.7407	-0.8	-1.487	1.9659	-3.8462	-3.9671	-10	-5.111																		0	-2.2026	-3.139	-1.8987	-4.5175	-0.3003	-6.6355	-3.1373	-1.0101	-1.1179	-5.1519	-4.2735	-1.1524	-0.9608	0.9091	-2.8986	-4.7342	-2.0833	-5.3129	-1.4706
2005/3/21	0	1.0438	-2.4904	-1.2438	0.2688	0	-0.1285	2.5263	-0.0779	-8.6563	0																		0.9615	1.3514	0	-0.4032	-0.8602	3.3133	0.4004	-1.2146	-0.4082	-0.3083	-0.6964	0.0893	2.5907	2.0149	0.4505	0.4071	0.2616	0	-0.7481	1.4925
2005/3/22	-2.8986	-6.1983	2.3576	-0.7557	-9.9196	-4.1509	-7.4646	-1.848	1.6381	-0.4243	3.1892																		-0.4762	-0.4444	1.0185	0	-1.7354	-5.5394	1.8943	-2.8689	-5.123	-1.7526	0.8415	1.7841	2.0202	3.3285	-2.4664	3.7838	-0.8696	-5.8511	-0.8794	-7.9412
2005/3/23	-0.4264	2.2026	-2.1113	-1.7766	0.5952	0	-1.8081	0.6276	-0.6907	3.6932	0.1374																		-0.4785	0	1.9248	1.1336	0.883	-2.7778	-1.0763	1.0549	1.5119	-2.6233	-0.2782	0.8764	2.104	-4.354	0.4598	-1.4323	-1.3158	-2.2599	2.5349	0
2005/3/24	1.7131	-0.431	1.3725	-0.2584	0.5917	1.1811	1.5581	0.8316	1.2365	-1.3699	-0.6173																		-0.4808	-1.5625	-0.8993	-3.2826	1.0941	3.6508	0	2.0877	0.6383	0.9698	0.1395	0.1738	-0.7273	-2.2946	2.9748	-4.6235	1.5111	2.3121	0.8653	1.9169
2005/3/25	-0.2105	0.2165	0.9671	-0.7772	0.2941	-1.1673	0.2789	-0.4124	-0.0763	-0.9722	1.8634																		-0.2415	0	-0.363	-0.8278	-1.9481	-0.9188	-1.1869	0	-1.2685	0.3202	0.6964	-0.0867	-3.7851	0.3788	1.1111	-2.0776	0.7005	-1.1299	-0.3676	0
2005/3/28	-1.4768	-2.5918	-0.1916	0.2611	-1.4663	-2.3622	0.4172	-2.4845	-0.9931	-2.9453	0																		-0.7264	-2.4943	0.0911	-0.7513	-4.415	4.4822	3.2032	-1.8405	-2.9979	-0.2128	4.1494	1.3889	-6.7259	1.8491	-0.4396	-0.641	2.5217	-3.1429	-1.968	-3.4483
2005/3/29	-0.4283	-1.9956	-5.3743	-0.2604	-1.1905	0	-1.9391	-0.2123	-0.0772	-0.289	0.813																		-0.2439	-0.2326	1.0009	0.7569	1.3857	0.1479	-2.0369	1.0417	-2.649	-1.1727	-1.0624	-0.6849	-0.1361	-2.1119	-0.883	-3.4409	-1.2723	-0.59	-2.8858	-1.2987
2005/3/30	-4.5161	-3.6199	-6.0852	-2.611	-5.1205	-3.2258	-2.4011	-4.2553	3.3977	0.5797	1.0753																		0.489	-4.1958	0.6306	-1.419	-0.4556	-1.3294	-1.8812	1.0309	-6.1224	-0.9709	-3.3557	-2.5862	-3.6785	-3.7093	-3.7862	-10.0223	-0.0859	0	-3.6176	-4.9342
2005/3/31	0.6757	0.4695	2.5918	-1.0724	0	-0.4167	-1.8813	0.8889	0.6721	2.7378	0.7979																		1.7032	0	1.2534	0.7621	0.6865	3.2934	-1.11	5.102	1.4493	0	0	1.4159	0.2829	2.044	0.2315	0	0.5159	-1.7804	0.4021	1.0381
2005/4/1	2.2371	3.972	2.7368	4.878	10.1587	4.1841	1.6224	3.0837	8.6795	4.9088	4.4195																		4.067	4.1363	4.5977	4.2017	2.7273	6.3768	6.5306	4.6602	3.0952	3.9216	4.0278	4.9738	4.0903	4.0062	5.3118	2.9703	4.9615	1.8127	3.4713	3.4247
2005/4/4	-1.5317	0	2.459	-4.9096	2.5937	-1.6064	-4.6444	1.4957	-1.7065	-1.738	1.7688																		-2.5287	-1.4019	-0.0845	-0.6452	-3.5398	-0.4087	0.2874	-3.8961	-2.3095	-1.153	0	-1.8288	-1.2195	-0.3333	-3.0702	-4.8077	-3.0155	-2.9674	-1.9355	1.9868
2005/4/5	0.6667	-0.8989	-2.8	-4.8913	-1.6854	0	-5.3272	-1.2632	-0.5556	0.5442	-1.3035																		-1.1792	0.9479	0.6768	1.5422	-2.2936	-1.9152	4.2025	-0.7722	-1.182	0	-3.4713	2.1169	1.5089	3.9019	-0.4525	4.2929	-0.5042	1.5291	3.5526	-3.5714
2005/4/6	4.1943	2.4943	4.321	-4.8571	7.7143	0.8163	2.09	3.6247	4.6089	2.4357	4.0252																		2.3866	2.8169	4.0336	1.3589	-1.8779	0.1395	1.9248	3.6965	3.8278	-0.2121	4.1494	3.8143	10	4.4707	2.5	5.3269	3.8851	0	3.1766	10.101
2005/4/7	1.9068	1.7699	2.3669	-3.6036	-0.5305	1.2146	1.4173	1.8519	-1.3351	0	-2.237																		-0.9324	1.1416	-1.1309	-1.4196	2.1531	-2.3677	-0.7194	-0.3752	2.9954	0.8502	0.9296	-0.9585	-0.1229	-1.1298	0.6652	4.3678	-0.0813	1.8072	1.2315	4.5872
2005/4/8	0	1.3043	1.1561	-4.3614	1.0667	1.2	0.9317	-0.202	1.7591	1.1889	0.8658																		3.0588	2.9345	3.1863	2.32	0.4684	1.4265	5.6159	0.7533	0.8949	6.0063	4.7368	2.1774	1.599	-0.6579	3.7445	0.4405	1.3832	2.3669	3.163	2.924
2005/4/11	-0.6237	-1.5021	-1.7143	4.886	-3.4301	0	1.0769	-2.4291	-3.391	-4.4386	-1.962																		-0.9132	-1.9737	-1.2668	-1.0164	2.0979	-1.5471	1.3722	-1.8692	0.4435	8.3499	-2.1357	-1.8153	-2.6634	-4.2524	-1.4862	-3.0702	0.1605	1.7341	3.7736	-2.8409
2005/4/12	1.046	-3.4858	-3.1008	4.9689	-4.6448	-3.1621	-3.5008	-1.6598	0.3441	-3.1421	0																		-1.8433	-2.6846	-0.4812	-1.8167	-4.1096	-6.1429	-2.9611	-2.8571	-0.6623	3.3945	-0.2567	-1.8489	-2.8607	-0.5096	-3.4483	-0.2262	-2.484	-4.8295	-1.25	-1.7544
2005/4/13	3.7267	2.7088	2.2	5.0296	4.5845	2.8571	2.9968	2.7426	1.3717	2.2567	3.7523																		2.3474	2.9885	3.062	2.3331	1.9048	0.9132	-2.354	1.7647	1.1111	-0.3549	3.6036	2.3751	2.8169	2.0856	3.3482	9.9773	2.2186	3.5821	0.9206	2.9762
2005/4/14	-2.1956	-3.5165	-1.5656	5.0704	-2.7397	-3.5714	5.8193	0	-0.5413	-0.5517	-2.7728																		0.4587	-2.6786	-1.8765	-1.1792	0.9346	-1.5083	0.8036	-1.3487	0.2198	6.5895	-1.9876	-2.4	-1.868	-1.1828	-1.0799	-3.0928	-3.135	1.1527	0.6842	-3.1792
2005/4/15	-3.6735	-2.7335	-4.5726	2.9491	-3.662	-1.6461	-5.9334	-2.2587	1.0884	-0.9709	-1.1159																		-0.6849	-1.8349	-1.1155	-4.6937	-4.1667	0.1531	-0.7972	-3.9063	-2.4123	-4.0936	-2.5349	-1.6393	-2.1574	-1.8136	-1.31	1.7021	-1.5768	-3.7037	-1.812	-6.2687
2005/4/18	1.6949	0.7026	-3.125	-4.9479	-1.462	-2.0921	-2	0.4202	1.0767	-1.6807	0.2508																		-2.5287	-1.4019	-0.0806	-3.172	-2.8986	-0.1529	0.3571	-2.439	-1.7978	4.4425	0	0.8333	-2.2049	0	-1.3274	-3.3473	0.4216	-2.071	1.6148	9.8726
2005/4/19	0	-0.2326	1.0753	-3.8356	1.1869	2.1368	-10.0471	-0.2092	-2.5965	1.2821	-2.2514																		-0.7075	1.1848	-2.5	1.2931	1.2438	-0.3063	0.5338	2.0833	0.6865	2.5855	-0.3901	0.4959	4.3767	-1.3299	-2.0179	-0.4329	0.7557	1.5106	0.454	1.4493
[truncated: 4,547 more rows]
[truncated: 30 more columns]
