# Supplementary material for: Can systematic skewness factors predict future interest rates: Evidence from China
Source: PLoS One. 2026 Feb 5;21(2):e0334345. doi: 10.1371/journal.pone.0334345 (PMC12875505; doi:10.1371/journal.pone.0334345)
Supplement: S1 File — Data1.zip comprises data such as the monthly price change of the SSE index, dividend yield, daily stock data and daily price change of the SSE index. (ZIP) [file pone.0334345.s001.zip › Daily stock data/Daily price change/Daily price change:estate.CSV]

	000002.SZ	000006.SZ	000011.SZ	000014.SZ	000029.SZ	000031.SZ	000036.SZ	000042.SZ	000058.SZ	000069.SZ	000402.SZ	000514.SZ	000517.SZ	000560.SZ	000573.SZ	000608.SZ	000609.SZ	000631.SZ	000656.SZ	000718.SZ	000736.SZ	000797.SZ	000838.SZ	000861.SZ	000863.SZ	000882.SZ	000886.SZ	000897.SZ	000926.SZ	000961.SZ	000965.SZ	001914.SZ	001979.SZ	002016.SZ	002133.SZ	002146.SZ	002188.SZ	002208.SZ	002244.SZ	002285.SZ	002305.SZ	002314.SZ	002344.SZ	002377.SZ	002818.SZ	002968.SZ	300917.SZ	600007.SH	600048.SH
	���A	����ҵA	����ҵA	ɳ�ӹɷ�	���A	���ó�	�����ع�	���޿ع�	������	���ȳ�A	���ڽ�	�忪��	�ٰ��ز�	�Ұ��Ҽ�	����ԶA	����ɷ�	�е�Ͷ��	˳����ҵ	��ƹɷ�	��������	�н��ز�	�й�����	���ŷ�չ	��ӡ�ɷ�	����ӡ��	�����ɷ�	���ϸ���	�����չ	���ǹɷ�	���Ͻ���	�챣����	���̻���	�����߿�	������ҵ	�����	��ʢ��չ	�������	�Ϸʳǽ�	��������	������	�Ϲ���ҵ	��ɽ�ع�	����Ƥ��	��������	��ɭ��	�´���	�ط�����	�й���ó	������չ
	�ǵ���(%)	�ǵ���(%)	�ǵ���(%)	�ǵ���(%)	�ǵ���(%)	�ǵ���(%)	�ǵ���(%)	�ǵ���(%)	�ǵ���(%)	�ǵ���(%)	�ǵ���(%)	�ǵ���(%)	�ǵ���(%)	�ǵ���(%)	�ǵ���(%)	�ǵ���(%)	�ǵ���(%)	�ǵ���(%)	�ǵ���(%)	�ǵ���(%)	�ǵ���(%)	�ǵ���(%)	�ǵ���(%)	�ǵ���(%)	�ǵ���(%)	�ǵ���(%)	�ǵ���(%)	�ǵ���(%)	�ǵ���(%)	�ǵ���(%)	�ǵ���(%)	�ǵ���(%)	�ǵ���(%)	�ǵ���(%)	�ǵ���(%)	�ǵ���(%)	�ǵ���(%)	�ǵ���(%)	�ǵ���(%)	�ǵ���(%)	�ǵ���(%)	�ǵ���(%)	�ǵ���(%)	�ǵ���(%)	�ǵ���(%)	�ǵ���(%)	�ǵ���(%)	�ǵ���(%)	�ǵ���(%)
1997/1/2	-0.2863	1.3235	0.375	3.2787	1.2834	-2.2368	5.6	1	1.199		9.7345	9.8437	4.0842	4.6154	0.3922	0.5106	0.654	0.1221	7.4737													8.5246
1997/1/3	0	-2.3222	0.3736	-3.1746	2.4287	-2.0188	-3.5985	-0.44	-4.1469		-0.3456	-5.8321	-3.6861	-6.0294	-1.3672	-5.5885	-3.1402	-1.5244	-7.4437													-5.9668
1997/1/6	-5.2632	-4.9034	-6.8238	-7.8689	-6.1856	-7.6236	-10.2161	-4.0331	-9.8269		-9.9422	-9.8943	-6.7901	-10.1721	-5.1485	-9.6861	-4.9189	-3.7771	-10.0529													-6.8273
1997/1/7	3.4343	2.6563	4.1278	5.8719	3.8462	2.8996	8.3151	1.8998	4.4551		6.1617	6.2867	4.9007	9.9303	2.714	10.0298	1.7049	3.0245	4.8235													3.7069
1997/1/8	-1.9531	-0.9893	-0.5115	3.3613	-1.7989	-1.7341	-1.0101	-0.339	-2.3622		-1.6929	-4.8107	0.2525	0.4754	-1.4228	1.083	1.7341	-0.1249	-2.1324													0
1997/1/9	2.5896	2.2291	1.7995	0.4878	1.5086	1.6912	1.0204	2.0408	1.8145		0.246	0.58	-0.5038	0.1577	1.0309	0	0.5682	1.9387	0.1147													0.8313
1997/1/10	-0.4854	0.3759	-0.2525	0.4854	0.1062	0.5061	0	0	0.396		-0.1227	0.4942	-2.5316	10.0787	2.2449	1.0714	1.4124	0	1.9473													0.4122
1997/1/13	1.7561	1.7978	3.2911	4.5089	1.5907	1.6547	5.4545	0	2.8928		4.2998	1.4754	10	10.0143	2.5948	3.1802	1.3928	1.4724	3.7079													1.8062
1997/1/14	-0.2876	-1.9868	-3.799	-4.4684	-2.8184	-2.3355	4.023	-0.6111	-3.5144		-4.2403	-0.8885	8.9728	1.8205	-3.6965	-3.4247	-3.2967	-2.7207	-4.3337													-3.3065
1997/1/15	-0.4808	4.955	0.3822	0.8065	0.1074	1.4493	-0.3683	3.0743	1.9868		0.861	0.2445	1.6251	-0.5109	0	2.3936	1.4205	1.1187	0.7928													0.5838
1997/1/16	-0.2899	2.7182	-0.8883	-1.12	0.3219	1.0714	-2.403	1.3557	-0.0649		-0.7317	-0.4878	-2.5586	-1.6688	-0.202	-1.645	-0.5602	-0.4302	-0.2247													-0.1658
1997/1/17	0.5814	0.9749	1.6645	0.3236	0.5348	1.7668	-0.5682	0.4815	0.065		1.4742	1.1438	-3.0635	2.7415	2.7328	1.1444	1.2958	1.358	0.2252													1.0797
1997/1/20	1.1561	-1.0345	1.3854	3.3871	1.4894	0.6944	1.5238	1.1715	-0.3247		0.2421	0.1616	2.1445	2.1601	0.9852	0.9574	0.1112	1.7052	0.8989													1.8077
1997/1/21	-1.1429	-1.2544	-1.3665	-1.5601	-0.9434	-1.3793	-0.9381	-0.8421	1.1075		1.2077	-0.0806	-1.768	-1.8657	-0.878	-1.7241	-1	-1.497	0.3341													-1.8563
1997/1/22	1.7341	2.7523	1.3854	0.6339	1.7989	5.7343	-0.7576	3.1847	-0.2577		1.5513	0	-1.3498	-0.507	3.0512	0.9649	1.8519	1.5198	-0.222													2.6316
1997/1/23	2.0833	7.8297	1.118	2.8346	1.1435	1.2566	0.9542	2.3663	2.1964		2.9377	3.7127	3.0787	1.0191	1.2416	1.2163	0.8264	0.479	0.6674													2.0032
1997/1/24	1.8553	0	1.7199	2.6034	1.7472	-0.7185	2.0794	1.407	-1.8963		4.7945	-0.7004	-1.1062	3.7831	1.8868	0.1717	0.6557	1.7878	-0.3315													1.1783
1997/1/27	2.6412	-2.1019	1.2077	0.8955	0.404	0.1316	0	0	4.317		0.9804	1.0188	0.6711	1.7011	4.0741	3.856	-0.6515	0.0585	2.3282													-0.6988
1997/1/28	-1.4197	-1.3012	-0.716	3.9941	0.9054	0.1971	2.5926	-0.3964	0.6177		1.726	2.0171	3.8889	0.1195	-0.6228	-1.7327	-1.0383	-0.5266	-1.1918													-0.9382
1997/1/29	-0.09	-1.4502	1.0817	-1.8492	-1.0967	-1.377	-2.1661	-0.4975	0.3069		3.3934	0.3802	-2.139	1.9093	-0.3581	-0.9236	2.4848	-1.7647	-0.5482													0.0789
1997/1/30	0	-0.5351	0.9512	6.2319	1.7137	-0.7314	2.214	-0.45	-2.0808		3.1795	5.0758	-1.4208	-0.8197	0.1797	-0.5085	-0.5927	-0.1796	4.1896													-0.6309
1997/1/31	0.9009	0.4035	2.4735	-3.6835	0.892	0.067	-0.1805	0.0502	-0.4375		-3.5785	-2.235	-1.5521	-2.0071	1.0762	0.5111	-0.3794	0	-2.1164													1.1905
1997/2/17	-0.7143	-2.2773	0.9195	1.1331	-0.1965	-2.075	2.3508	-1.2048	-1.7577		4.3299	9.6608	0.1126	0	-0.4437	-1.2712	-0.1632	0.4799	6.2703													-0.7843
1997/2/18	-9.982	-10.0069	-10.0228	-9.944	-10.0394	-9.9795	-10.0707	-10.0102	-9.9681		-10.0791	-10.0202	-10.0112	-10.1205	-10.0713	-10.0429	-9.9728	-9.9701	-9.8678													-9.9605
1997/2/19	5.5944	6.8545	5.8228	6.5319	5.9081	10.0228	10.0196	5.1948	4.1164		9.1209	7.1749	4.75	5.8981	5.1536	3.9122	5.2058	4.7082	10.0451													4.741
1997/2/20	-3.0274	-2.2096	-3.5885	-1.6058	-3.8223	4.5549	3.9286	2.5765	-3.6128		-4.3303	-3.2078	-4.2959	-2.9114	-3.393	-4.5914	-2.8769	-4.0532	-3.8974													-3.4367
1997/2/21	1.9512	1.312	2.9777	2.819	3.1149	-0.6601	3.9519	0.471	1.9095		0	-0.1441	6.9825	2.9987	2.439	3.7536	3.1991	1.6502	0.3202													2.4306
1997/2/24	1.1483	0.7194	1.2048	9.8124	0.8333	-1.2625	-0.3306	0.9896	0.4858		1.5789	0.1443	5.3613	-0.2532	1.4286	1.2987	1.3203	1.9481	-0.1064													1.3559
1997/2/25	1.7975	2.0714	0	-0.3942	1.1364	0.8748	0.3317	-0.4642	0.1381		0	-0.072	0.1106	4.5685	3.0986	1.6484	1.983	0.6369	0.213													0
1997/2/26	1.5799	0.6998	2.1429	3.8259	2.0429	0.5337	3.3058	2.5907	3.4483		3.8342	2.235	1.4365	0	3.0055	2.3423	1.8333	3.7975	3.0818													2.0903
1997/2/27	0.366	-0.4864	0.8159	-1.7789	0.7007	1.1281	0.32	0.5556	-0.6		-1.3972	0	10.1307	0.6068	-1.1494	0.3521	-1.0366	0.9756	-0.8247													0.0819
1997/2/28	1.9143	-0.1397	3.815	4.6572	1.2922	-0.0656	1.1164	0	0.6036		2.3279	0.4937	2.8684	0.6031	4.2039	0.7018	1.1577	4.4686	1.3514													1.5548
1997/3/3	2.8623	2.1678	3.0067	5.8096	3.3366	1.8385	2.9968	0.6027	3.6667		3.6597	0.7719	2.5	3.717	4.5494	4.878	6.7575	1.6763	6.6667													3.5455
1997/3/4	-1.5652	2.9432	-1.2973	0.4673	-1.4245	-0.7737	1.2251	0.699	0.0643		-1.2405	-0.766	0.469	-2.0809	-0.9852	0.9967	4.0837	-1.9898	-1.5385													2.4903
1997/3/5	-2.4735	-2.859	-3.1763	-3.1395	-2.7938	0.3249	-3.6309	-0.6445	-3.0848		-4.2512	-3.0175	-4.4818	0.7084	-3.3167	-3.2072	1.8146	-3.2483	-3.418													-4.1002
1997/3/6	1.4493	0.6845	2.2624	5.8824	1.6848	0.4549	2.1978	-1.0978	0.9284		1.8163	3.3285	1.4663	0.3517	1.0292	0.6797	2.3603	0.8393	2.73													1.7419
1997/3/7	0.8036	-1.4276	0.9956	-2.0408	3.3138	-0.5283	-0.4608	0.4541	2.2339		0.9911	-1.8207	-1.3487	-1.8692	-1.1885	-0.4219	0.9882	1.0702	3.7402													-1.1673
1997/3/10	3.1001	0.9655	2.5192	3.0093	5.7547	0.9105	0.3086	0.452	3.0848		-0.0981	-1.2839	1.4648	0.3571	0.945	0.8475	5.5918	4.4118	0.5693													0.9449
1997/3/11	0	2.8005	0.9615	0	0.5352	0	0.9231	1.3	0.2494		2.0629	2.8902	2.0212	0.8304	1.8723	6.3025	7.2374	3.662	2.7358													2.4181
1997/3/12	0.0859	-1.5282	-1.5873	-1.3483	-0.5324	2.406	4.1159	4.2942	-0.5597		-1.0587	-1.7556	-1.6038	0.8235	-0.4177	-1.1067	-0.3704	1.3587	-0.8264													-0.0762
1997/3/13	-2.2318	7.8947	-1.2903	-1.5945	-2.2302	-2.2026	-3.0747	-0.9938	2.1263		-0.9728	-1.5726	2.5887	-2.1004	4.698	-1.5188	-2.5196	-2.5201	-2.1296													-1.0671
1997/3/14	0.6146	1.2508	0.7625	2.3148	-0.0912	0.976	-1.0574	5.1625	-0.4899		0.7859	2.4691	-1.215	0.9535	3.2853	1.3799	3.8136	1.6502	-1.1353													0.9245
1997/3/17	2.5305	0.6177	-1.6216	-1.5837	1.8265	5.3532	-0.1527	10.0099	0.4308		-1.7544	-2.4096	-3.4059	-0.9445	1.3189	-0.8006	0.6531	4.7078	-1.1483													2.9771
1997/3/18	3.6596	3.4377	2.1978	-1.6092	-0.1794	0.2117	3.0581	8.5164	-1.0417		-0.7937	0.2179	1.1753	-0.4768	-1.1485	-0.8071	-1.9465	-0.9819	-0.0968													0.0741
1997/3/19	-1.0673	1.543	-2.043	-1.986	-0.9883	-1.9718	-2.5223	-0.537	10.1548		-0.9	-2.1739	0.2904	0.9581	2.2463	3.0106	4.6319	2.714	-1.4535													-0.0741
1997/3/20	-3.6515	-3.9743	-1.2075	-0.8343	-3.0853	0.0718	-1.8265	-0.6645	-2.9792		-1.11	-0.8148	-2.9923	-1.898	-2.8788	0.8689	-3.1621	-4.2683	-1.6716													-3.4841
1997/3/21	5.4264	4.2605	2.8889	2.4038	2.809	0.1436	0.9302	5.602	3.1286		1.9388	0.6721	0.4975	0.9674	3.7441	3.2106	1.2245	1.9639	2.8													3.3026
1997/3/24	10.3758	9.8657	9.9352	3.169	8.9253	5.233	2.9186	8.4719	1.1236		0	-2.2255	-1.6832	8.8623	0.7519	0.5311	-2.621	-2.6549	-0.7782													5.2045
1997/3/25	3.6269	2.0723	-1.9646	-1.479	-2.1739	6.1989	5.8209	2.1898	-2.3889		2.7027	0.4552	2.6183	-3.4103	1.8657	-0.7547	-1.2422	-1.0695	0													-0.212
1997/3/26	2.8571	0.1562	1.002	2.0785	0.8547	2.8865	-1.2694	-1.5357	0.9676		5.2632	1.0574	1.472	1.2528	0.4396	0.1521	-0.3354	2.9189	1.7647													0.5666
1997/3/27	-2.2222	-5.0416	-0.5952	5.3167	0.339	-2.6808	4.8571	-1.0156	-1.7475		-1.3889	4.858	8.0271	1.9123	-1.5317	-1.2908	-3.3656	-1.4706	-2.6012													1.9718
1997/3/28	-1.0653	2.0214	2.3952	-0.6445	-0.8446	2.6906	-2.0436	-3.0048	-0.8032		0.0939	-1.9244	-3.3124	-2.649	0.0741	-0.8462	3.1345	-1.5458	-0.4946													1.7265
1997/3/31	3.1587	1.3403	7.5049	10.0541	4.2589	1.5596	7.0932	0.8689	4.974		4.409	-1.0901	2.5926	2.0408	2.5907	5.9736	2.3639	2.8695	2.3857													1.9688
1997/4/1	-0.2088	-1.0926	-0.6346	10.0196	0.4085	-1.4128	5.8442	-0.1873	-2.4242		2.7853	4.9229	-1.3538	1.5556	-0.4329	2.8551	9.9381	-0.6316	1.068													-0.466
1997/4/2	-1.7434	2.6744	-0.1825	-1.7857	-1.546	-1.8069	1.3497	0.5629	0.5082		-2.1853	-2.381	0.366	-2.5164	-1.1594	-2.6335	-1.7254	-0.5297	-1.9212													-2.1405
1997/4/3	0.071	1.7554	-1.0055	-4.1818	-1.0744	1.4594	-1.937	1.194	-1.0674		-0.3575	-1.1478	-2.4613	-1.0101	1.7595	-0.5848	1.1069	-1.8104	-1.5671													-5.9467
1997/4/4	1.0638	1.8364	1.5697	4.1746	2.5898	-0.5629	-2.716	6.9322	2.4986		-2.4215	-1.3062	-1.8692	-0.2268	3.098	0.3676	4.9453	3.1996	-0.398													-0.436
1997/4/7	6.0351	10	-1.0909	-4.6448	1.4658	0.8176	-2.665	7.5517	7.2022		4.2279	-2.1324	-2	-6.3636	4.3326	-3.0037	-0.3597	6.7788	-1.8981													2.4818
1997/4/8	-2.5149	1.1923	-4.3199	-5.3486	-2.7287	2.7449	-4.824	-5.3543	-1.9121		-4.4974	0.6762	-3.1098	-3.6408	-2.8801	-1.284	-5.2708	-6.25	-2.7495	136.124												-2.1368
1997/4/9	0.2716	0.4909	0.1921	4.8436	0.33	2.8537	1.6438	3.0149	0.7903		0.3693	0.6716	3.7111	5.2897	1.3793	0.6886	0.9909	-0.0525	1.5707	6.3033												0.8006
1997/4/10	3.6561	-2.4915	0.1918	-3.7536	-0.9868	-2.6564	-1.8868	-3.9461	-1.9341		-2.4839	-2.891	-2.5145	-3.3493	-0.4082	0.6839	-1.6604	-0.5777	-2.0619	0.7412												-1.2274
1997/4/11	-2.2208	-3.507	-2.0096	2.6	-2.1595	-1.4554	-1.0989	-2.7388	-2.6652		-3.3962	-2.6718	-0.9921	-2.3515	-1.6393	-1.8868	0.4221	-2.5885	-2.5263	-0.6744												-2.8509
1997/4/14	0.668	-0.7269	0.4883	0.2924	0.764	1.6	3.75	-1.0208	0.2191		1.3672	0	0.9018	1.6477	1.25	1.7692	-0.1146	-0.2711	1.5119	0.6173												1.5049
1997/4/15	1.0617	3.1381	0.8746	-0.8746	1.011	0.2423	-0.9371	3.5917	0.9836		4.0462	-1.4902	-0.6951	-0.7481	0.7545	0	-0.5356	-0.4894	0.2128	-1.227												0.7413
1997/4/16	2.4951	-0.2535	-0.1927	0	0.1668	-1.8127	3.3784	-1.5791	-1.7857		-2.5	7.086	1.1	1.1307	2.4506	-1.0582	0.6154	0.3279	-0.1062	-1.8634												0.4415
1997/4/17	2.5625	-0.1017	0.2896	4.8039	1.1657	-0.9231	-1.9608	-0.593	1.8182		-1.3295	-2.1561	-1.3848	0	-0.3322	2.521	-0.6881	-1.1438	2.0191	0.3165												0
1997/4/18	3.0606	-0.3562	-2.3099	-1.7774	-1.2346	-0.1242	-1.3333	-0.7018	-4.329		-0.0962	-1.9757	2.5075	0.1242	1.2667	-1.3413	2.0015	0.2755	0.3125	-1.5142												0
1997/4/21	8.2424	4.1879	1.6749	-0.0952	2.4167	-0.5597	1.0811	7.0671	0.1131		-0.7707	2.6357	0.2935	4.2184	1.9092	-0.3776	5.0943	3.2967	-0.8307	0.6406												1.6117
1997/4/22	0.112	-0.9804	-0.7752	-1.3346	-0.7323	1.8136	-0.6684	0	0.565		-0.9709	-1.435	-1.0732	4.0476	0	-0.3033	0.5386	-0.5319	-0.2094	2.8008												0.3605
1997/4/23	3.1879	3.9109	4.0039	1.256	1.9672	-0.7985	0.1346	2.9043	2.2472		0.4902	-1.0728	1.2821	0.5721	0	-1.597	5.2857	-0.5882	-1.3641	0.3715												1.2931
1997/4/24	8.4011	1.0005	-0.1878	-1.2405	2.09	9.5975	0.1344	9.0443	-2.8022		-3.122	2.5562	-2.629	-3.9818	-1.5504	-1.0819	4.9864	3.8193	-1.383	-2.2825												-1.4184
1997/4/25	-0.65	3.066	1.5992	-1.6425	1.6535	-1.8079	-2.953	4.5588	1.4698		-5.0352	-2.3414	-1.6	-3.3175	0.3937	-0.5469	-0.1616	-2.1762	-1.9417	7.3232	468.4848											1.5108
1997/4/28	5.6366	7.2311	-10.0926	-9.9214	-9.8373	4.9482	-7.3306	5.5977	5.8496		-6.9989	1.2374	-9.5528	-2.0833	2.4837	-6.7557	10	3.3369	-4.1804	3.7647	-5.1173											3.4727
1997/4/29	-5.2882	-4.4814	-2.6777	-0.7634	-6.3574	-3.5088	0	3.2232	-3.1579		1.8244	6.5699	5.1685	4.5056	-1.7857	-8.1719	-10.0029	-0.5126	4.248	-5.0454	-5.0562											-2.3973
1997/4/30	2.0121	2.3235	1.7989	-10	-5.0459	-0.1136	10	0.4387	-0.4891		-0.8959	0.1434	-1.0684	3.1138	1.4935	3.3945	0	0.9789	-1.8722	0.2388	0.4734											3.4386
1997/5/5	4.4379	4.8035	1.6632	10.0122	0.7729	0.6257	4.3419	3.0319	9.9945		1.0169	3.7938	4.7516	2.7875	4.1587	0.7098	-5.1978	10	1.6835	0.5956	-1.8846											6.5807
1997/5/6	2.8329	2.0417	-0.9202	9.9889	0.6711	1.7524	-2.4707	9.7007	9.9801		5.1454	10	8.7629	-1.6949	0.6143	-2.6432	-0.6207	2.7365	0.9934	1.5394	-3.0612											1.9096
1997/5/7	-3.6731	-2.9808	-1.7544	9.9899	0.4762	-0.8333	0.8	-1.023	-9.9774		0.6383	2.069	1.8009	0.2299	-1.16	10.0452	9.9931	3.1603	2.2951	5.8892	6.2539											-2.8107
1997/5/8	-8.4843	-7.4074	-6.5126	-0.4587	-7.2986	-8.1232	-6.6138	-9.0492	-4.4634		-8.0338	-8.7838	-7.2626	3.211	-5.6208	-5.4276	-1.2618	0	-5.9829	-5.2863	-6.7599											-7.7763
1997/5/9	8.6458	6.2727	4.1573	9.5853	4.1922	5.4878	5.949	4.9495	2.2047		1.3793	6.936	8.2329	10.4444	3.9921	4.087	5.4313	-2.5821	1.4773	3.3721	2.3125											5.2265
1997/5/12	0	4.0633	7.8749	10.0084	6.5751	1.4451	10.0267	-2.358	3.4926		7.7098	2.0151	10.0186	9.9598	10.0063	1.1696	5.9889	1.5723	7.2788	0.9561	-1.0385											5.9603
1997/5/13	-3.6913	-4.1924	-4.9	10.0153	-5.6169	-3.1339	-3.0377	-2.7353	-2.7295		-4.5263	-4.5679	10.0337	-4.1171	3.8902	9.744	-5.6134	-2.8306	-4.4885	-4.2897	3.3333											6.125
1997/5/14	-6.7695	-6.0918	-4.3113	-9.59	-5.7561	-5	-8.7719	-4.5858	-5.9694		-5.9537	-6.0802	-9.9617	-10.0191	-8.315	-8.7284	-8.4285	-4.4151	-3.8251	-4.7148	-3.8829											-7.3027
1997/5/15	3.0432	2.4212	1.6484	-2.3828	2.4845	2.6625	3.1593	4.4875	3.6354		1.7585	3.6501	-0.4255	3.3934	5.7057	1.8961	5.3763	3.8095	2.5	2.6268	1.3052											0
1997/5/16	-9.8446	0	-9.9459	-9.9213	-9.1919	-9.8914	-9.8535	-10.0381	-10.2618		-10.023	-10.0332	-10.3419	-9.9487	-8.8636	-10.0324	-10	-7.7523	-9.9778	-9.7619	-9.816											-9.9746
1997/5/19	0.8621	-8.6976	0.8403	-9.8776	3.5595	0.4016	1.9202	1.4124	2.6838		2.3047	1.1817	-7.0543	-0.7973	0.3117	2.518	-0.6803	4.3262	0.1232	3.4301	-2.0408											0.5646
1997/5/20	6.3248	3.4685	0	4.9467	0.5371	3.2	0.5797	8.468	3.125		-0.5006	1.4599	3.6923	1.2629	3.0454	4.9123	2.7397	9.5806	0.369	1.6582	-0.0694											1.0526
1997/5/21	-4.8232	-4.9575	-5	-5.915	-5.3419	-4.845	2.4496	-1.6179	-3.8567		-5.6604	-3.6691	-4.3521	-5.8957	-2.8951	-5.2676	-3.2444	-1.4613	-3.6765	-4.0778	-2.7102											-2.8472
1997/5/22	-10.0225	-9.9851	-10.0251	-9.9214	-10.0451	-9.9796	-9.9859	-8.4573	-9.9713		-10	-10.0075	-10.031	-10	-10	-9.9735	-9.9678	-7.1504	-10.0509	-10.0065	-10											-10.0071
1997/5/23	2.378	-0.2208	-2.507	5.1254	-2.133	0.7541	-5	5.2181	2.9917		-1.4815	0	-6.8966	-4.0161	2.1394	0.2941	-1.5306	2.1107	-2.546	0.218	-4.7619											-2.9388
1997/5/26	3.1174	1.1062	-3.4286	6.3278	-5.1282	-0.6737	-7.2368	5.0407	0.4944		0	0	-2.5926	-2.0921	1.0135	0.6843	-3.7824	0.2793	-2.7576	-0.9427	-2.4167											-1.8003
1997/5/27	8.5951	10.0656	8.8757	3.3171	8.6486	6.7069	5.4965	0.7482	2.8905		7.3684	4.3154	10.0127	8.6895	2.7425	2.8155	5.9774	1.1699	5.3731	4.7584	6.5756											6.6667
1997/5/28	-2.7838	-0.7455	-0.1359	-5.4769	-1.7413	0	0.6723	-1.2036	0		-1.9608	-0.4773	0.4608	0.3932	-2.2135	-2.2663	-0.6606	-1.5419	7.6487	-2.1663	1.9231											-2.8125
1997/5/29	0.8984	1.352	3.1293	-0.2997	2.0253	-1.1299	0	0.3888	-1.315		-1.1429	3.4373	-1.2615	3.2637	-0.0666	-3.3816	-0.9719	-0.783	-1.5789	-1.0714	0.0786											0
1997/5/30	0	5.6324	5.277	3.9078	4.3424	3.5	3.8397	1.3426	1.4537		2.4566	1.6229	4.9942	3.4134	2.1985	2	0.9298	1.4656	5.3476	2.0217	2.828											5.8682
1997/6/2	10.0167	7.9514	7.2682	4.6287	7.8478	9.8689	4.5016	4.3567	5.6716		4.2313	4.2586	3.5398	2.0782	5.4759	5.8824	9.9795	2.5	2.7919	7.2187	2.3682											6.3022
1997/6/3	4.7041	2.383	8.2944	1.4747	9.151	5.7789	3.0769	1.1475	0.904		1.8945	3.1364	-0.7479	-2.515	3.3993	-1.3889	10.0047	-1.897	-1.2346	-1.6502	1.4925											5.5714
1997/6/4	-0.0483	-0.4655	-1.8339	-2.8156	-1.1111	-1.7815	1.3433	1.9551	0.7279		0.2656	0.7072	0.8611	0.9828	-1.1955	0.4695	1.7766	1.6575	0.625	0.4027	-0.4412											-1.4885
1997/6/5	3.3833	1.9133	0.6593	-1.9626	0.2043	3.9299	-0.1473	-1.0653	-1.0006		-3.4437	-2.3174	-2.1345	-1.4599	-0.6655	-1.8692	1.4547	-0.8152	-2.6087	-1.9385	-3.2496											3.4341
1997/6/6	0.4208	-3.8381	-3.9301	-9.7235	0	-4.014	-8.1121	-4.9294	-7.4116		-9.465	-7.3329	-9.7056	-8.5185	-7.3691	-9.5238	-2.2941	-7.9452	-8.0115	-8.3845	-10											-2.4568
1997/6/9	1.3035	0.4338	6.9318	6.4414	4.4852	1.5152	9.9518	-0.8809	4.3056		2.1212	1.5516	3.0193	1.2146	1.9066	2	0.7547	-0.7143	2.9549	0.744	1.3571											7.8965
1997/6/10	-6.8015	-7.041	-7.0138	-7.8373	-8.9756	-7.1045	-6.5693	-3.6313	-3.5465		-5.0445	-3.8197	-5.6272	-4.1333	-3.3548	-3.5088	-5.618	-4.0767	-6.3444	-4.8006	-3.5146											-8.5174
1997/6/11	-2.1696	-2.9275	-3.5429	-0.2153	-3.8585	-3.599	4.6875	-5.2437	-4.2194		-2.9688	-2.1446	-1.4907	6.9541	-3.2043	0	-5.1146	-6.375	-3.2258	-4.8099	-5.464											-0.2759
1997/6/12	-1.9657	-0.9095	-0.5924	-2.9126	-1.3378	-0.2667	-1.4925	-0.1669	0.0629		2.2544	-0.1623	2.7743	-4.5514	0	0.8556	-0.5576	0.1335	1.6667	1.141	0.4587											-2.4896
1997/6/13	5.3985	6.2802	4.1716	6.6667	3.3898	5.2807	3.4848	4.5961	4.4654		2.8346	4.878	5.8896	6.5395	4.069	2.2269	7.8972	4	1.4754	4.7542	4.4749											4.1844
1997/6/16	0.0976	2.1364	0.4577	1.6667	-0.3279	1.4603	3.3675	1.6245	1.8663		9.9541	8.6047	1.3905	-0.2558	7.886	4.1494	5.6735	0.7692	10.0162	3.0769	9.965											0.0681
1997/6/17	-1.3158	-0.9791	-3.1891	-3.791	-1.864	-2.1902	-3.966	-0.2883	-2.6005		0	-2.4268	-3.4286	1.9231	-2.8256	-2.3904	-0.4918	3.0534	-0.4405	-2.9851	-1.1924											-2.1088
1997/6/18	0.642	0.6742	-0.8235	-3.0884	-0.6704	-0.3199	-2.0649	-1.2878	-1.6383		-5.9889	-5.7791	1.4201	-2.8931	-1.7699	2.449	3.2125	-3.5802	-5.8997	-1.4615	-5.8729											-0.417
1997/6/19	0.8342	0.3125	0	6.1538	1.2373	0.706	-1.8072	-0.9851	-1.0487		0.1481	-1.087	-3.734	-1.5544	-1.287	3.1873	-1.1173	-2.5608	-3.4483	-1.8735	-3.4188											0.6978
1997/6/20	7.5426	5.8745	9.8458	10.0414	8	5.9273	8.2822	8.0667	6.2968		3.5503	4.9451	6.0606	5.7895	5.4107	8.1081	8.8378	4.9277	4.0584	6.0461	6.6372											7.0686
1997/6/23	5.6109	1.0509	2.1598	4.2333	0.6173	-0.0602	-1.983	0.2986	-1.173		-3.5714	-2.9918	-2.0571	-2.9851	-2.2263	-2.2321	0.0742	-2.3795	-2.9641	-3.0758	-3.2365											-0.9709
1997/6/24	1.4567	1.9135	0.4228	8.3032	0.2045	1.0235	1.8786	2.2079	1.9585		4	1.6962	3.2672	2.5641	0.0886	3.9269	0.7781	1.0263	1.2862	4.4892	2.4014											1.1765
1997/6/25	-2.2382	-1.4286	-2.2105	1.5	-2.3469	-1.8474	-1.844	2.4029	10.0698		1.7094	0.0758	1.6949	-1.25	-1.2389	-0.8787	-1.2132	1.8413	1.5873	2.8148	0.5025											-1.5504
1997/6/26	0.6048	3.0642	-1.2917	-2.0525	-1.8809	-0.7286	-0.4335	0.2133	-1.7451		-3.7815	-1.8182	-3.1111	-2.4051	-2.8674	-0.7092	1.7119	-2.3691	-2.5	-1.8732	-1.6667		735.2									-1.5092
1997/6/27	4.5612	0.7634	-6.325	-7.9631	-4.4728	-3.4862	-5.8055	7.9707	-0.3229		-4.5124	-4.3981	-4.8165	-3.3722	-5.5351	-5	2.6711	-0.0639	-3.8462	-3.8179	-2.9661		-7.4713									-5.3964
1997/7/2	-3.7459	0.3987	-8.2654	-6.6485	-8.9186	-6.654	-9.7072	2.563	-5.4536		-5.9451	-2.4213	0	-4.0268	-6.543	-4.1353	-1.9957	6.6454	-6.3333	0	-6.3755		-5.383									-8.0282
1997/7/3	-8.9163	-7.2677	-9.1371	-9.9512	-6.2424	-7.0604	-8.8737	-9.9957	-5.1399		-3.5656	0.7444	-10	-3.2168	-7.21	-1.8627	-1.8182	-6.7705	-5.694	-10	-3.3582		2.2976									-8.0398
1997/7/4	-0.5949	-1.6274	2.2346	9.2091	1.8277	-0.5113	3.9326	-6.1252	-2.348		1.1765	0.1642	1.8742	1.8786	2.5901	7.1928	-0.9259	2.1851	0.7547	-1.2723	-1.4479		-4.8128									1.6653
1997/7/7	-10.0109	-10.0131	-9.9727	-7.9365	-10	-9.9853	-9.9457	-10	-9.9877		-9.4684	-6.5574	-9.3298	-9.9291	-9.989	1.5843	-6.9159	2.2013	-7.3034	-9.9656	-9.3046		-9.8876									-9.9918
1997/7/8	0.4232	-5.4669	0	8.2974	-0.4274	-3.8336	2.6104	-3.6249	-6.8566		0.9174	-0.3509	0.7246	-2.6772	-2.9268	3.4862	4.3775	5.8462	-0.202	-4.2939	-1.1879		0.3741									-2.9117
1997/7/9	1.9868	5.3764	0	-0.4975	-1.4306	3.9864	-0.5871	1.7989	6.501		-0.9091	-1.3204	-0.7194	-0.1618	4.1457	6.2943	1.4236	-0.5814	2.834	3.4895	2.4044		1.8634									3.0928
1997/7/10	-0.5313	-1.2755	-5.3111	-3.3	-2.3222	-4.2414	-4.3307	-3.4137	-3.86		-1.8349	-0.5352	-0.5797	-0.3241	-3.4982	-2.3353	1.0243	-0.5263	-2.7559	-2.6012	-2.7748		-6.2195									-1.0909
1997/7/11	4.3917	3.2946	5.4487	2.999	3.4175	3.9182	3.0864	4.3659	2.7077		6.5421	4.3049	4.519	5.0407	3.625	1.7933	8.3365	5.9965	4.0486	5.4402	7.5741		10.013									6.4338
1997/7/14	3.4483	1.4384	0.304	5.6225	1.2931	10	5.3892	-0.1594	7.1818		1.7544	0.3439	2.5105	0	1.3269	3.6913	3.0156	3.1059	0.7782	5.4409	2.0408		10.0473									3.6269
1997/7/15	-1.7308	-1.7263	-0.9091	-5.1331	0.5674	-1.8629	-1.3258	-1.8755	-0.1696		-2.4138	-1.7995	-2.449	2.0124	3.2143	1.9417	2.961	2.1517	1.3514	-1.4235	-1.8	110.119	5.1557									1.0833
1997/7/16	0.3914	-0.1255	0	1.7034	2.1157	-2.202	-2.8791	0.4473	-1.8692		2.2968	-1.3962	-1.5342	-2.8832	-3.6909	2.5397	0.2288	-2.317	4.7619	-1.9856	0.4073	-8.3569	-2.0429									-3.0503
1997/7/17	6.6927	9.9874	3.0581	-0.0985	1.5193	3.9596	0.3953	3.5628	1.1255		-2.0725	1.2389	-1.5581	5	-1.0778	-0.5418	-0.9782	-4.3666	-2.9091	0.9208	0.6085	3.0139	4.2753									7.6531
1997/7/18	0.4872	1.8846	-1.4837	-2.3669	-2.585	-1.9417	0.1969	2.3456	0.9418		0.8818	3.9336	5.8993	0.8929	3.3898	3.3463	0.5598	0.5637	0.9363	3.5584	9.9798	-1.6504	-0.2									1.7378
1997/7/21	-2.2424	-0.1121	-3.6145	-4.0404	-3.352	-2.5895	-1.7682	-4.3927	1.6115		4.3706	-4.7939	-2.5815	-2.8024	0.5855	0.0753	-3.831	3.3072	-1.1132	0.3524	-2.4748	0.5339	-5.01									-3.1056
1997/7/22	3.9058	2.2447	6.25	1.7895	5.7803	3.7365	1	3.4758	0.6678		4.8576	2.4735	1.8131	3.9454	0.3492	0.6772	2.145	-0.7596	-1.3133	3.2485	2.4436	0.9105	2.8481									1.2019
1997/7/23	-0.2387	-1.3172	-0.1471	0.1034	-2.8689	-1.4218	4.5545	-2.5097	1.2438		-0.1597	-1.1207	1.0959	0.7299	2.2042	2.3916	-1.6667	1.4215	2.2814	-1.8707	-0.0917	0	-2.6667									1.8437
1997/7/24	-3.7679	-1.1123	-0.5891	-3.9256	-1.2658	-2.9808	-5.1136	-2.6535	-3.276		-3.52	-2.7899	-3.1165	-3.7681	-1.4756	-2.9927	-1.5593	-5.0135	-2.974	-3.2062	-3.3058	-3.0075	-1.4752									-3.1034
1997/7/25	-0.5594	-1.0124	-2.2222	-1.2903	-1.567	-0.892	0.7984	-0.9357	-2.6249		-0.4975	-1.3453	-0.6993	-2.1084	-2.0737	-0.6772	-1.9284	-2.3837	-0.9579	0.2686	-2.849	-1.1628	1.3904									-1.3345
1997/7/28	-3.75	-5.1136	-3.0303	-3.3769	-3.7627	-6	-0.198	-6.8172	-4.3478		-3.3333	-4.2727	-2.9577	-3.2308	-3.5294	-2.0455	1.8258	-4.7093	-1.9342	-3.3929	0.1955	-5.2549	-3.1646									-1.4427
1997/7/29	1.039	1.1377	1.5625	-1.3529	1.9549	-0.4255	1.3889	0.7052	0		1.3793	-0.8547	0.2903	2.5437	0.6098	1.8561	0.1724	-0.061	0.789	-0.1848	-1.4634	0.5795	0									0.6404
1997/7/30	2.1851	4.2037	3.3846	3.4286	4.7198	4.1667	3.5225	1.0941	2.7273		4.4218	3.2567	4.9204	4.031	3.8788	3.265	1.5491	3.0525	4.8924	1.3889	3.7624	1.5638	2.9412									2.4545
1997/7/31	1.0063	-0.3409	0.1488	-0.9945	-0.7042	-0.6154	-2.6465	1.7316	-0.0885		0.4886	-2.1336	-1.1034	0.2981	-3.0338	-0.3676	0.1695	-1.1848	-1.1194	0.7667	-0.5725	-0.4052	-1.3757									1.0648
1997/8/1	0.1245	-0.2281	1.7831	-0.6696	0.7092	0.9288	1.3592	-1.617	0.8857		2.107	3.4123	0.5579	-0.2972	1.5644	-1.107	-1.1844	-1.199	6.9811	1.7391	2.7831	-1.3832	0.7511									-1.6681
1997/8/4	-2.301	-1.0286	1.4599	-0.8989	0.7042	1.0225	1.1494	-2.1626	0.5268		3.8095	0.3666	2.4965	2.5335	0.237	-2.6119	-2.4658	-1.335	4.0564	0.2137	4.7619	3.1353	5.1118									0.8929
1997/8/5	0.5729	-0.2309	-2.8777	0.1134	-1.3986	1.0121	0.7576	0.3095	3.6681		-3.6697	-0.274	-1.8945	1.7442	2.2459	-2.2989	-1.7205	1.968	-2.3729	5.4371	-2.852	-0.16	-0.9119									0.885
1997/8/6	-3.038	-1.5046	-2.963	-3.5108	-2.8369	-4.2084	-4.1353	-1.0137	-2.6116		-3.0159	-3.2967	-2.7586	-5.2857	-4.0462	1.1765	-0.0357	-5.3076	-3.125	-4.9545	-3.8532	-3.125	2.6585									-3.5088
1997/8/7	0.9791	0.47	2.9008	-2.8169	1.8978	1.4644	2.7451	-2.0481	0.519		3.928	1.7045	4.8227	4.2232	1.8072	1.7054	0.5361	-1.3376	6.4516	1.0638	2.5763	0.0827	-1.0956									1.6364
1997/8/8	-1.7453	1.462	0.5935	-3.6232	6.0172	-2.0619	1.5267	2.3636	-2.2375		-0.7874	-2.0484	-1.6238	2.3155	-0.1183	1.753	-1.2442	-9.5546	1.0101	-2.7368	-3.1628	0	-2.4169									-1.7889
1997/8/11	-6.1184	-2.0173	-0.1475	-7.8947	-0.6757	-4.1053	6.5789	-6.5275	-2.1127		0.7937	-1.4259	7.1527	0.7072	-1.5403	-2.7715	-1.6919	-3.5689	3.3333	-1.9481	-2.3055	-1.6529	2.7864									-0.2732
1997/8/12	-0.4905	1.9412	-3.8405	0.4082	-4.7619	-1.427	-5.6437	-9.9762	-2.8777		-5.8268	-4.0501	-8.2157	-6.7416	-3.1288	-0.7704	-1.5013	-5.2554	-8.871	-3.0905	-2.4582	-0.5882	-3.5141									-3.9269
1997/8/13	-3.5211	0.4616	-2.4578	-3.523	-1.4286	-6.3474	-1.4953	-5.4881	-2.7778		-3.01	-9.0452	-2.0979	-1.9578	-3.7267	-1.3975	-2.2305	0.7812	-0.885	-6.6059	-3.629	-4.9028	-2.3933									-6.654
1997/8/14	1.9708	4.4802	1.8898	1.1236	2.4638	1.7836	1.7078	4.9693	3.3333		3.2759	1.6575	1.7143	-8.1413	2.9677	3.5433	2.6996	3.1008	2.6786	2.8049	2.5105	1.5111	3.4115									5.499
1997/8/15	-8.3035	-0.4398	-2.9366	-4.7222	-2.2631	-4.0888	-3.5448	-2.3936	-0.9217		-3.172	-2.2826	-2.6685	0	-0.3759	-1.1407	0.2962	-4.5865	-2.087	-2.847	-3.2653	1.5762	-2.5773									-3.7645
1997/8/18	-6.4793	0.1104	-6.051	-8.6006	-1.7366	-4.6285	-4.6422	-8.1744	-3.0698		-2.069	-7.6752	-4.7619	-5.6856	-2.1384	-2.6923	0.0369	-8.1954	-2.1314	-0.3663	-4.5359	3.0172	-3.7037									-5.015
1997/8/19	0.8347	-3.1991	-0.1695	2.8708	0.1473	6.8966	1.4199	0.8309	0.8637		0.3521	10.3614	1.5152	0	-1.7995	-1.2648	3.2472	-3.4335	-0.726	2.2059	-3.8674	0.5858	-0.3297									-0.9504
1997/8/20	3.3113	1.0826	-1.528	3.1008	0.7353	3.9427	-0.4	-0.5297	6.8506		2.6316	6.441	0	4.078	0.7853	5.5244	0	8.6222	-0.1828	2.9976	2.069	0.6656	1.4333									-1.8124
1997/8/21	0.9615	5.4115	4.3103	4.812	1.0219	0.6897	2.8112	5.9172	2.2262		3.4188	1.3333	2.2388	0.6814	2.5974	0.7587	0.4289	1.473	5.3114	-2.0955	2.027	5.6198	2.5									4.886
1997/8/22	3.4127	1.7112	1.6529	-1.8651	3.9017	2.6256	0.3906	7.3184	-0.2613		-0.8264	0.7085	1.4599	0.5076	2.5316	0.753	0.5694	7.2581	1.3913	0	0.2208	1.252	-0.106									2.795
1997/8/25	2.8396	7.6761	0.4878	0.5848	-0.5563	-6.4516	2.1401	-0.3123	3.4061		1.5	0.5025	-1.7266	2.3569	-1.1111	5.3064	0.7431	-0.8271	0.1715	-1.9025	-0.6608	3.0912	0.7431									-2.3162
1997/8/26	-1.4925	0.7324	-0.1618	7.5581	0.1399	5.9453	0.381	4.1775	-1.1824		-0.6568	1.6	2.9283	-0.4934	8.6142	4.6132	0.3512	0.0758	4.4521	2.5455	0.6652	0.1499	-0.9484									5.9794
1997/8/27	-0.7576	0.8725	3.7277	2.1622	5.3073	5.4994	4.1746	-2.4561	0.5983		4.4628	0.8858	2.845	3.1405	-0.4598	-4.5455	0.455	-1.2879	0	-0.7092	4.0749	-1.3473	3.1915									3.3074
1997/8/28	-1.6031	0.2883	0.625	3.5714	0.1326	0.3191	0	1.9527	-0.5947		4.2722	0.4878	-1.7981	1.6026	1.5012	1.7058	-1.4634	-1.2279	3.2787	-0.9524	-1.5873	-1.8209	-2.1649									-2.2599
1997/8/29	-1.0861	-1.4375	-2.3292	2.0434	-1.3245	0.6363	-1.6393	-2.2177	-0.4274		6.3733	8.0583	2.1127	-1.1041	1.7065	5.87	-2.9703	-0.5439	6.9841	-9.976	10	0.3864	1.5806									2.9319
1997/9/1	-2.7451	-0.7292	0.7949	-3.6295	2.1477	-0.9484	-2.037	-2.0103	3.0043		-2.1398	-2.1563	-1.7931	-2.3923	-0.4474	1.5842	-2.1137	3.6719	0.2967	-2.1362	-1.3685	2.5404	3.0083									1.119
1997/9/2	2.9839	0.8325	-0.3155	0	-0.5256	3.1915	6.2382	0.9995	0		-1.6035	-0.8264	-0.2809	-0.3268	-0.7865	1.2346	3.4624	0.8289	-1.6272	-1.6371	-2.0813	0	3.0211									-0.9054
1997/9/3	2.6625	2.2341	1.4241	-0.3896	-0.1321	0.8247	-1.0676	3.0208	3.0833		0.4444	1.7593	0.5634	0.9836	1.359	-1.2837	-0.3239	2.4664	0.3008	-0.2774	1.2146	-0.7508	-0.391									2.5381
1997/9/4	-0.6865	-0.9501	2.9641	0.1304	2.1164	-0.818	-0.7194	1.1628	0.4042		-0.4425	0.182	2.521	0.6494	1.676	-1.3004	0.1083	-0.9482	-1.0495	7.2323	2.5	3.7821	1.2758									0.099
1997/9/5	-0.6144	-0.9592	-0.4545	1.4323	1.0363	-1.2371	0.5435	0.1499	-0.8052		1.4815	-1.0899	-1.2295	2.9032	-1.5385	0.2635	-1.19	-1.1782	1.2121	-1.0376	0.7805	-1.0933	1.2597									0.7913
1997/9/8	-0.7728	-1.4528	2.7397	3.0809	4.7436	-0.6263	2.3423	-2.2954	-0.6494		4.0876	1.3774	4.2877	3.605	0.1116	2.1682	-2.0073	-1.6393	2.8443	2.3591	1.6457	0.0737	-1.6268									2.9441
1997/9/9	-1.7134	-1.5725	-4	-4.1096	-3.5496	-4.4118	-1.2324	-1.6343	-3.1863		-4.9088	-2.6268	-3.183	-3.4796	-1.7837	-0.5788	0.4097	-2.2727	-3.7846	-4.8656	-3.8095	-3.1664	-2.5292									-3.8132
1997/9/10	1.5848	-0.4493	2.3148	2.5974	2.4112	1.3187	3.3868	-0.4673	0.8439	110.356	3.0973	1.3953	2.4658	3.605	0.7946	-0.194	0.1855	2.3256	2.118	3.2301	0.9901	1.1407	1.5968									0.6938
1997/9/11	-0.78	2.0562	-2.2624	-2.4051	-2.7261	-2.0607	-3.2759	1.8258	-0.8368	9.0769	-4.1488	-2.0183	-4.0107	-3.6309	-1.8018	0.324	0.4443	-0.8333	-4.7407	-2.2164	-0.9804	-2.2556	3.1434									-0.9843
1997/9/12	-2.5157	-2.2604	-3.5494	-3.3722	-3.1847	-0.443	-2.6738	-2.4078	-2.8692	-7.1227	-2.2388	-3.0899	-2.507	-2.0408	-3.0963	-2.907	-1.3269	-3.0558	-2.6439	-3.0667	-3.4653	-1.0769	-2.6667									-2.9821
1997/9/15	-3.2258	-4.5249	-3.04	-4.698	-1.0526	2.0022	-4.3956	-5.0919	-2.6933	-4.4799	-5.3435	-4.5411	-4.2857	-3.8462	-4.142	-0.4657	-1.3821	-4.4917	-4.1534	-2.6135	-5.1282	-3.2659	-1.4677									-6.6598
1997/9/16	0.0833	0.4739	0.495	2.1127	0.6649	4.6892	2.4904	0.6637	1.0714	-0.7154	3.0645	0.1012	1.6418	1.6667	0.3704	2.607	0.7576	3.1353	1.3333	0.565	1.6216	-0.3215	0.0993									2.6345
1997/9/17	-1.4155	-2.5681	-1.4778	-3.0345	0.6605	-2.9167	-3.7383	-1.1538	-2.7385	-1.8415	0	-1.9211	-1.0279	0	-1.23	0.3257	-0.5639	-1.68	-2.6316	5.1966	-2.1277	-2.0161	-2.2817									-1.3904
1997/9/18	0.4223	1.0758	3	0.9957	3.0184	6.5451	1.3592	0.3335	0.7266	3.4258	4.2254	1.0309	1.9288	1.6393	1.2453	0.3247	-0.7561	0.895	1.3514	4.9399	3.8043	1.3992	-1.5831									0.9761
1997/9/19	0.5887	0.1064	-1.9417	1.1268	-0.6369	-0.7049	4.2146	1.108	2.3445	-1.0252	-1.0511	1.0204	1.7467	0	0.246	2.7832	0.2667	-0.4032	1.6667	-0.3817	0.8377	2.0292	3.2172									1.3963
1997/9/22	-9.3645	-6.6986	-8.2508	-8.4958	-7.9487	-7.6065	-7.9044	-5.2055	-6.5198	-8.6853	-9.4082	-8.9899	-10.0143	-8.0645	-6.2577	0	-5.3951	-7.5304	-9.8361	-8.3014	0	-6.6826	-9.8701									-6.25
1997/9/23	-7.1033	-7.1225	-8.6331	-9.4368	-9.1922	-6.9155	-4.99	-4.9711	-8.1056	-1.8325	-3.6851	-6.7703	-9.539	-6.6667	-8.9005	-1.1335	-6.0241	0	-8.9091	1.9499	-9.9688	-5.3708	-7.2046									-9.6045
1997/9/24	5.7597	10	6.8898	6.5546	5.8282	8.4906	10.084	5.7786	5.4359	6.1333	9.0435	9.4048	6.6784	4.8872	6.4655	7.9618	6.453	4.7285	7.1856	9.8361	5.3057	7.7477	5.9006									6.125
1997/9/25	0	1.0597	0.7366	1.5773	1.0145	0.6522	6.4885	-0.6325	0.1946	-1.1725	5.2632	3.3732	2.8007	0.7168	0.4049	-0.649	-2.6495	0.2508	3.9106	3.2338	2.7382	-0.3344	3.0792		126.8966							0
1997/9/26	-0.939	-0.9382	1.4625	1.7081	-0.1435	0.54	-2.1505	-0.9838	4.5631	-2.7119	0.303	2.1053	-1.1218	-1.2456	0.2688	-2.1971	-0.2887	-2.3353	-1.4337	3.1325	-2.2388	-1.2584	-1.707		-7.1429							1.1779
1997/9/29	-2.3697	-3.2312	-4.6847	-5.0382	-2.5862	-3.0075	-5.4945	-0.3507	0.5571	-4.4425	1.5106	-6.1856	-3.8898	-5.045	-4.1555	-2.8537	-4.2184	-5.6362	-4.5455	-3.271	-4.5802	-0.5947	-1.4472		-9.4108							-3.376
1997/9/30	2.8155	2.3028	1.1342	0.9646	0.4425	0.5537	1.3566	1.4663	6.7405	2.2789	4.3155	1.5385	0.1686	1.518	0.8392	0.8125	3.6269	1.267	1.7143	2.0531	2.1714	0.9402	1.3216		5.0587							-0.241
1997/10/6	0.661	-1.3506	1.3084	1.2739	-0.1468	-0.8811	-0.956	-0.578	1.2111	-1.9608	4.5649	2.8139	-1.5152	-1.1215	1.1096	-0.806	0	-0.2681	1.3109	4.142	2.1253	1.3548	0.1449		-5.1591							0.1208
1997/10/7	-0.1876	0.9698	0.738	-0.7862	-0.4412	0.5556	0.7722	0.9884	0.4274	-1.6364	-0.2729	-1.2632	0.8547	2.0794	0	-0.125	-0.4167	1.2545	-0.1848	-0.4545	-0.6572	-0.5848	0.4342		-1.5413							0
1997/10/8	7.4248	2.7119	4.3956	3.962	3.9882	5.5249	2.4904	3.1088	3.7447	4.7135	0.2736	2.5586	4.4068	6.1111	3.5665	0.3129	2.5105	2.5664	3.5185	3.5388	2.0948	2.437	3.0259		2.2099							3.4982
1997/10/9	0.0875	-1.2101	0.7018	3.0488	0.5682	1.2565	1.1215	-0.5025	-1.5587	-2.03	0.8186	0.7277	-0.6494	-2.7923	-0.6623	-0.1871	-1.6327	1.7256	-1.2522	-3.8589	-0.432	-0.2461	-0.6993		-2.2523							1.7483
1997/10/10	1.3986	0.167	1.5679	0.1479	-0.1412	2.8956	0.3697	1.0101	0	1.7117	2.571	-0.1032	1.1438	0.5386	1.7333	1.25	-0.2075	0.1696	3.0797	-1.3761	2.1692	1.9737	0.9859		3.6866							1.6037
1997/10/13	0.3448	-1.2785	-0.1715	-2.5111	0.1414	2.1106	3.6832	-0.5556	1.6667	3.1887	1.5831	3.3058	0.8078	-0.5357	-1.7038	0	0.2079	-1.3548	-1.0545	-0.6977	0.1062	-1.6129	-1.6736		-0.5333							-2.8185
1997/10/14	-1.1168	-0.5631	1.89	3.3333	1.6949	1.4764	5.5062	0.2793	-0.082	-1.4592	0.5195	0.7	-0.641	1.9749	-1.2	-0.6173	-0.4149	-1.2876	-0.5329	-2.3419	3.7116	-1.4754	-1.7021		-1.966							0.9281
1997/10/15	3.649	1.9253	1.6863	6.0117	0.1389	-1.8429	-2.0202	2.0613	1.5587	1.0453	1.6796	-0.1986	1.4516	3.3451	1.2146	0.6211	1.4583	2.1739	0	1.199	-1.1247	1.3311	0.7215		0.8204							2.2989
1997/10/16	6.5381	6.1667	-0.6633	1.3831	1.1096	3.4585	-0.8591	8.5153	3.8772	4.0517	-0.8895	1.0945	0.6359	-1.5332	3.3333	1.0494	6.3655	3.4043	0.3571	-2.2512	0.8273	3.5304	2.0057		7.3237							3.2584
1997/10/17	5.5862	2.8781	2.0033	6.9577	2.7435	1.9102	0	7.9477	4.3546	1.3256	-1.9231	2.8543	1.4218	-0.346	3.7419	1.405	3.9768	7.8189	0.8897	2.0606	3.1795	1.1102	0.1404		4.2965							2.6115
1997/10/20	0.9687	1.0173	3.437	9.949	2.9372	2.9991	7.799	2.0037	-0.149	0.3271	1.4379	0.5742	4.0498	3.8194	0.1244	1.4458	0.2599	2.4427	2.2928	8.076	0.6958	1.9608	8.2749		9.9354							1.6967
1997/10/21	2.7306	1.4099	1.1076	4.8724	0.1297	-0.7279	-1.2862	6.0302	0.1493	7.7425	-1.4175	0.1903	7.485	4.5151	1.9876	2.019	0	0.4471	1.7241	-3.1868	1.4808	0.9231	-0.2591		9.4783							0.1043
1997/10/22	-1.3649	2.284	-3.7559	-8.4071	-2.8497	-6.3245	-3.5831	-2.7574	-1.1177	9.7579	-2.2222	-3.9886	-8.078	2.72	-3.1669	-0.7567	6.2222	-5.7864	-2.5424	-6.2429	-4.8638	1.6768	-5.1948		-1.8792							-5.625
1997/10/23	9.9782	5.8252	8.2927	4.4686	4.9333	7.2407	8.9527	3.6331	1.1304	-0.8959	-2.0053	5.638	1.9697	-3.271	7.044	0.176	-1.2901	0.7087	-0.6957	-0.7264	0.3067	6.072	2.7397		3.2832							7.947
1997/10/24	2.053	-0.5963	3.7538	1.3873	2.033	3.5584	-2.0155	0.6841	1.4903	0.4868	1.7735	3.5581	1.0401	3.2206	7.4031	0.1756	0.6358	4.1439	1.4011	0.2439	4.9949	0.3534	0.6667		-1.3245							6.544
1997/10/27	-0.8436	0.0461	9.9855	-1.8244	0.4981	0.2643	-1.7405	2.6752	2.9369	-1.9377	0.2681	-0.4521	1.9118	-2.8081	-1.6411	0.8767	8.0028	8.5586	0.1727	-1.2165	1.3592	1.2676	3.3113		-2.349							0.9597
1997/10/28	-3.5995	-4.3358	1.3158	-1.626	-5.948	-5.9754	-4.3478	-3.1431	-5.5635	-2.1171	4.9465	-4.9046	-6.3492	-5.1364	-6.2291	0	-4.1924	-4.5643	-3.7931	1.9704	-5.0766	-4.8679	-4.1026		2.9553							-5.7034
1997/10/29	4.6843	2.2662	1.6883	9.0909	3.5573	4.0187	6.3973	2.9035	2.1148	2.3792	3.8217	0.9551	2.3112	2.8765	1.7794	4.1136	6.7164	5	9.319	-1.3285	4.5409	4.386	2.2727		3.1375							6.754
1997/10/30	-2.9183	-0.7072	-4.9808	-5.4113	-5.0891	-4.7619	-1.1076	-0.8714	0.2219	-1.6197	-2.454	-2.4598	-3.4639	-2.1382	-3.0303	-6.6778	0.0954	0.2761	-5.082	3.3048	-2.027	-2.8711	-0.915		-3.301							-0.661
1997/10/31	-0.6012	-0.2849	-1.3441	1.8307	1.3405	0.0943	5.92	-0.4186	-0.5166	-0.859	2.0126	2.5218	1.7161	1.6807	1.9231	-1.3715	-2.477	3.7853	1.8998	3.91	0.9852	0.7931	-0.7916		-3.012							2.8517
1997/11/3	1.5457	-0.5714	-1.7711	2.1348	2.9101	-0.5655	1.5106	-0.1681	0.1484	-3.1047	2.3428	0.3784	2.1472	-1.157	-1.0613	2.5393	-5.9599	2.9178	0.339	0	1.0732	-0.4292	-0.266		-3.1056							-1.8484
1997/11/4	5.4269	1.4847	2.0804	-0.44	0	1.8009	0	2.2316	0	1.1923	-0.9639	-0.377	-1.5015	2.1739	0.4768	0.2358	3.3766	-0.1933	-1.6892	-2.1665	-0.7722	2.8017	0.5333		3.7037							-0.0942
1997/11/5	1.7577	3.5866	1.2228	-1.8785	7.1979	3.1657	-1.7857	3.7891	5.4074	3.3137	0.7299	4.0681	-0.9146	0.3273	2.9656	-1.1765	0.5025	0.5165	0.3436	1.5152	4.1829	5.7303	2.122		0.9615							3.1103
1997/11/6	-2.6527	-1.959	-2.953	0.4505	-0.8393	-3.6101	-1.6667	-1.2698	-0.5622	-3.2074	-3.3816	-3.2727	0.3077	2.447	-3.341	0	0.05	-1.5414	-2.3973	-3.6739	-2.0542	-0.727	-2.5974		-2.3129							-3.4735
1997/11/7	0.5703	-0.2323	1.2448	1.9058	2.4184	2.2472	-0.1541	0.0804	0.2827	0.3682	-0.25	-0.3759	2.7607	3.0255	0.8343	-0.119	0.8996	0.6523	1.7544	0.2384	0.6673	1.0652	5.6		0.2786							0.7576
1997/11/10	-3.4026	-2.8412	-3.2787	-3.1903	-2.8335	-3.663	-4.0123	-3.6145	0.2114	-3.4483	-3.0075	-3.3962	2.3881	1.8547	-0.9456	0.2384	-3.1699	-5.2495	-1.2069	-3.3294	-2.8409	-3.9526	1.8939		-2.9861							-3.2895
1997/11/11	0.3914	-0.3835	-0.7062	0.4545	-1.5796	-1.8061	0.8039	3.0417	1.6878	2.6596	-0.646	-0.3906	3.6443	-1.3657	-0.5967	0.0595	-2.0972	-0.8208	2.6178	0.738	-1.0721	-0.7545	8.798		3.937							-0.4859
1997/11/12	-2.0143	-1.7806	-4.6942	-3.2805	-1.4815	-3.0978	-2.3923	-1.3344	-0.7607	-3.4789	-4.1612	-1.3725	-4.782	-2.3077	-1.5606	-0.3565	0	-2.6897	-4.0816	0.3663	-1.2808	-1.3822	-6.6059		-3.4435							-2.2461
1997/11/13	2.7851	1.9108	5.3731	1.7544	1.5038	2.8971	1.3072	2.459	1.324	0.6902	1.0855	0.8946	-0.5908	1.7323	1.3415	-0.1193	-0.7315	0.9922	0.7092	0.2433	1.7964	3.2936	5.4878		3.067							1.3986
1997/11/14	-0.6452	0.9615	-1.8414	-0.9195	-0.3704	-1.2621	-0.8065	5.04	1.1004	0.5331	-2.6846	1.0837	0.5944	-2.1672	-1.3237	2.3881	0.2632	0.3509	-2.1127	-1.699	0	-1.4925	-2.5434		-2.0761							-0.6897
1997/11/17	-0.7143	-1.0476	-2.5974	-1.9722	-2.7261	-0.1967	-1.9512	2.5514	0.3401	0	0.6897	-1.5595	-3.2496	-2.2152	-0.8537	-0.8746	-0.8924	1.958	-1.7986	-0.8642	2.9412	-2.2039	-1.5421		4.5936							0.1984
1997/11/18	-1.1772	-0.9625	-0.2963	-2.3669	-2.0382	-1.9704	0.995	-0.4827	-1.3559	-3.0303	-3.8356	-1.8812	-1.0687	-1.4563	-1.23	-0.1176	1.8008	-1.9204	-1.4652	-1.6189	-4	0.1408	-3.1325		1.3514							-1.9802
1997/11/19	-0.7942	0	-1.1887	-0.8485	-0.13	-1.7085	-2.4631	-0.8209	-3.0241	-1.1719	-1.8519	-1.2109	0	-1.642	-1.1208	0.8834	-1.6129	-1.4685	-1.487	-4.4304	-0.7937	0.6329	-1.6169		2.7333							-1.0101
1997/11/20	-1.8679	-1.8465	-2.5564	-1.956	-2.7344	-3.1697	1.8519	-3.3108	-0.9213	-2.5296	-4.209	-0.5107	-2.9321	-1.5025	-1.3854	0.4086	-1.3749	-0.2129	-1.1321	-3.3113	-2.5	-0.0699	0.7585		-1.1681							-2.449
1997/11/21	-3.2631	-3.0198	-4.1667	-3.8653	-2.008	-3.1679	-0.8264	-4.0856	-3.6481	-1.6221	-2.5758	-3.3881	-2.8617	-3.0508	-1.4049	-1.0465	-3.1099	-1.6358	-1.145	-2.4658	-2.359	-2.4476	-2.2585		-4.5305							-3.0335
1997/11/24	-3.4434	-2.9096	-3.3816	-5.4475	-4.235	-3.4896	1.3333	-1.1359	-4.3059	-3.38	0.7776	-3.5069	0.8183	-3.6713	-3.4974	3.4078	-4.87	-3.4707	-0.7722	-2.9494	-3.3613	-3.1541	0.2567		-0.4127							-3.452
1997/11/25	0.8006	0.2629	2.3333	2.0576	1.4265	1.2429	0.3289	1.9696	0.3103	2.3038	4.4753	1.8722	-0.6494	3.4483	0	2.4432	1.1053	-1.4232	0.7782	2.026	-0.4348	-0.148	-0.6402		0.7597							0
1997/11/26	1.083	1.6256	1.9544	2.8226	1.1252	3.2366	0	0.0805	2.1655	0.9174	-0.4431	0.5405	0.817	0	2.2819	2.3849	4.9482	1.5198	1.5444	3.1206	1.5284	2.6686	4.6392		0.6854							1.1173
1997/11/27	-3.5714	-2.7348	-4.9521	-4.8366	-4.1725	-4.7568	-5.2459	-4.222	-3.9364	-3.3058	-4.8961	-2.7957	-3.5656	-3.3333	-3.1496	-0.2167	-3.7281	-0.3743	-3.9924	-6.0523	-2.5806	-3.2491	0.6158		-2.5868							-4.0884
1997/11/28	4.2963	2.4934	3.6975	4.1209	2.7576	3.5187	1.2111	2.8128	0.788	3.3333	1.248	1.3274	2.521	2.9038	1.626	3.6374	3.6446	3.6063	2.5743	5.1245	3.532	2.8358	4.896		4.2628							2.4194
1997/12/1	-2.1307	-2.4845	-2.5932	-2.6385	-1.6949	-3.0702	-1.3675	-2.2866	-0.7037	-3.5567	-1.6949	-1.6376	-1.6393	-2.1164	-1.8667	8.4337	-1.9231	-0.2901	-2.5097	-0.6964	-1.8124	-0.5806	-1.6336		-0.2681							-2.6997
1997/12/2	-0.2903	0.8493	-1.8303	-1.7615	-0.2874	-0.5656	-1.2132	-0.2089	-0.2362	-0.7719	-0.4702	0.333	0.1667	-0.3604	0.2717	10	0.7843	3.2727	0	3.3661	-0.6515	1.6058	-2.847		0.336							0
1997/12/3	-1.6739	-0.8421	-2.5424	-0.1379	-1.585	-2.2753	0.8772	-0.1256	-0.4736	2.5065	0.1575	-0.7743	-1.3311	-2.3508	-1.2195	1.4493	6.1145	1.7606	-0.7921	-1.8996	-0.5464	0.9339	1.5873		0.2009							1.7341
1997/12/4	2.8127	2.0701	3.1304	3.5912	1.0249	2.0955	1.0435	4.6541	3.1721	2.1079	1.4151	2.7871	2.5295	1.4815	0.823	0	5.7622	4.7751	0	0	3.8462	3.5587	1.4423		10.0267							5.1136
1997/12/5	-0.432	0.26	-0.8432	2	0.2899	0.5701	1.2048	-2.1234	-0.4612	-1.3212	2.6357	-0.2169	-1.1513	-0.365	1.3605	-1.3853	-3.8138	-2.642	0.7984	-1.7981	-1.2698	-1.8557	1.0664		-2.1871							-2.1622
1997/12/8	-0.4338	-0.778	0.1701	-2.2222	-1.0116	4.195	-0.3401	-0.1228	1.6988	5.0209	-1.0574	1.7391	-0.3328	-2.1978	-1.745	-1.2291	-0.309	-0.2035	-0.9901	-2.3944	0.2144	1.5406	1.993		2.1118							0
1997/12/9	2.6144	1.5682	0.6791	2.4064	0.7299	-0.7617	2.2184	0.4918	1.5186	0.3984	0.3053	-1.0684	1.6694	2.4345	0.4098	-1.0667	2.4277	1.0877	2	1.0101	2.5668	0.6897	0.4598		5.9002							1.6575
1997/12/10	0.4246	0.3603	0.8432	-1.1749	0.4348	-0.7675	-1.3356	2.3654	-0.5236	-0.0794	-1.2177	0	0.9852	0	2.7211	0.9883	0.353	-0.3362	0.1961	-0.7143	-0.7299	0.2055	0.6865		1.9529							1.3043
1997/12/11	0.9161	0.9231	-2.1739	-2.2457	-1.0101	-1.105	-1.8613	0.3984	-1.1278	-2.224	0.1541	-0.432	1.7886	1.8282	-1.9868	-0.7562	-1.5075	-0.135	-1.5656	0.1439	-0.2101	-1.0253	3.8636		-2.5915							-0.8584
1997/12/12	-1.5363	-1.0163	0.3419	-0.5405	-1.1662	-2.2346	0.5172	-0.9921	-1.4449	-1.5435	6.4615	-1.1931	-1.4377	-1.9749	-0.2703	1.8377	-0.1531	0.2027	0.994	-0.1437	-2.1053	0.8978	-1.9694		-3.4702							0.8658
1997/12/15	0.7092	3.9528	-1.0221	-0.8152	0	-0.5714	1.2007	1.4028	-0.5401	1.4851	1.4451	0.3293	-1.4587	2.381	-0.542	6.6461	3.5769	4.1133	1.378	-1.8705	1.3978	3.1485	2.4554		3.4751							5.0429
1997/12/16	2.9577	2.0741	-1.0327	0.411	-1.3274	1.3793	2.3729	4.5059	2.405	0.3252	-0.1425	1.9694	1.8092	-1.61	0.8174	0.3302	3.6014	0.3886	-0.9709	1.6129	7.105	0.1991	-1.3072		-1.1002							3.3708
1997/12/17	-4.0356	-4.1122	-4.1739	-4.3656	-3.139	-4.0816	-2.9801	-2.9501	-2.9545	-3.5656	-3.709	-3.4335	-2.5848	-2.5455	-2.8378	-2.9206	-4.0952	-5.0323	-2.9412	-5.4834	-4.2574	-3.7748	-3.7528		1.2881							-5.1383
1997/12/18	-0.8553	0.1009	-0.1815	-1.5692	-1.5432	-1.4184	0.6826	1.5588	-1.249	-0.9244	-2.5185	2	-0.3317	0	-0.6954	2.5847	0.2979	-0.6114	-1.0101	-2.5954	5.6877	0.8259	2.6376		0.578							3.4375
1997/12/19	-0.1438	-0.756	1.8182	-2.8986	-2.0376	-1.9185	3.0508	2.1105	1.9763	-0.0848	0.7599	-1.634	1.9967	-0.5597	-0.5602	-1.0739	0.4455	-0.6152	0	-3.1348	-0.6849	0.6143	-1.676		6.4368							1.3092
1997/12/22	-0.216	3.0472	-3.3929	10	-2.24	-2.934	3.125	4.4344	-2.4806	-2.9711	1.81	-1.6611	-4.2414	-2.439	0.4225	0.2088	3.1543	4.8143	-1.4286	-4.6926	2.266	3.0529	-2.1591		7.7214							5.2684
1997/12/23	0.5772	-1.4293	2.2181	2.8494	0.6547	2.0151	-1.2759	-1.8352	2.9412	2.2747	2.8148	0.1126	2.7257	1.9231	0.8415	3.875	2.2456	-1.5092	2.2774	4.4143	-1.7341	0.5267	0.3484		-2.005							-0.7554
1997/12/24	-0.4304	-0.15	3.7975	-3.2982	2.9268	1.2346	-3.231	0.5499	-1.2355	0.0855	-1.585	1.2373	3.1509	0	-0.5563	1.7248	0.1869	1.3324	3.8462	1.3008	-2.2549	1.5717	1.0417		7.1611							-1.5224
1997/12/25	-0.7205	-1.1017	-1.9164	-1.7735	-2.6856	-3.2927	-1.8364	-1.2031	1.1728	-0.5983	1.1713	3	4.1801	0	-1.1189	-2.4054	2.0989	6.9691	-2.3392	4.0128	2.5075	0.9671	3.8946		8.1146							4.1546
1997/12/26	0.9434	0.962	0.5329	1.25	1.6234	2.0177	2.7211	-0.2952	3.323	5.761	5.9334	1.6181	0.3086	6.2264	1.6973	-1.3737	-0.0457	2.397	1.3972	6.9444	-0.0978	1.788	-0.882		-0.3974							3.154
1997/12/29	2.66	0.9027	2.6502	3.4294	3.6741	3.2138	1.1589	0.148	-1.4211	0.2439	0.6831	4.8832	2.1538	1.7762	3.0598	0.3687	-0.5484	-1.8607	1.9685	5.3391	1.665	-2.133	1.6685		-0.9309							0.9892
1997/12/30	-1.2605	2.833	-3.0981	-2.5199	-1.5408	-2.8743	-2.455	1.8108	-2.7314	1.2165	-2.4423	-2.3279	-0.1506	0.6981	-2.4291	1.0204	-2.3438	0	0.9653	-6.4384	2.0231	0.3205	0.2188		1.387							0.8905
1997/12/31	0.0709	-0.7733	-0.3552	3.4014	-1.5649	-0.3699	-0.1678	2.3593	1.4821	5.7692	3.338	0.7254	-3.1674	-1.2132	0.4149	0	1.0353	2.3853	-2.2945	3.0747	0.4721	3.7061	3.1659		5.2515							4.7661
1998/1/5	3.6145	5.7477	-1.0695	3.0263	0.9539	0.495	1.6807	6.1348	3.6895	0.1515	6.1911	0.6173	1.0903	-2.1053	0.551	6.2222	3.8193	0.1792	-0.7828	0.2841	8.9286	1.7868	1.5873		10.021							0.2527
1998/1/6	-1.4364	-1.0594	0.5405	-2.1711	-1.2598	1.7241	4.1322	1.136	3.4841	2.1936	2.6616	0	7.7042	9.319	2.1918	0	3.275	1.1926	1.9724	1.983	0.9491	-0.3632	1.0417		1.753							3.0252
1998/1/7	-0.5552	-0.9311	3.9427	6.3969	2.0734	0.8475	-1.5873	-0.892	-1.0745	-0.8142	-0.8642	0.5112	0.2861	1.6393	1.7426	1.7878	-0.2606	-2.7107	3.0948	0.8333	4.0171	-1.3973	3.1959		1.5356							-1.1419
1998/1/8	-0.4885	-1.8327	1.3793	-1.9632	0.4687	0.6002	0.9677	-0.8667	-1.3758	-3.0597	-4.2341	-1.0173	2.5678	-3.2258	-1.054	-2.0927	-0.5662	-1.8171	0.5629	-2.7548	0.1643	-1.2939	-1.8981		-1.6599							-3.2178
1998/1/9	-1.1921	-0.2393	2.381	-0.2503	-2.1773	-2.7446	0.9585	-1.1769	1.2482	-1.5396	-2.8609	-1.8499	-2.6426	-1.6667	-2.7963	1.7176	0.7446	-2.0975	-1.4925	0.5666	2.5431	-1.9975	-0.7128		-2.5506							2.046
1998/1/12	0	-0.2879	-2.3256	-1.1292	-0.9539	-1.227	5.3797	-4.5934	1.4503	0.7819	-1.4726	-0.4188	0.2857	-1.0169	-0.9589	1.3133	-1.3043	0.5671	-0.7576	-1.1268	1.36	-0.7643	-3.5897		-5.8891							-1.5038
1998/1/13	-5.6068	-5.0048	-7.6531	-6.599	-6.0995	-7.8261	-4.0541	-5.6348	-7.0765	-6.9046	-3.9402	-4.837	-5.8405	-4.1096	-5.1176	-1.8148	-7.9736	-8.584	3.8168	4.7009	-8.3662	-6.0976	-5.3191		-7.8119							-7.888
1998/1/14	0.8271	0.8105	7.7348	9.1033	4.1026	5.9299	9.3897	1.5495	5	1.25	6.2235	5.4144	9.9849	8.3929	3.7901	0.1132	0.9574	4.318	9.9265	10.068	4.1344	1.9139	3.0337		6.433							1.9337
1998/1/15	1.8643	0.5528	6.8376	0.7472	5.4187	3.8168	1.0014	0.6327	0.1465	0.6584	-1.4647	3.4591	-1.1004	8.5667	1.6854	-1.9593	2.513	3.2852	-1.8395	0	-0.7444	1.2072	1.1996		1.4173							0.7227
1998/1/16	-2.123	-0.6997	-6.08	-4.3263	-3.1153	-4.2892	-2.5496	0.2219	-1.3168	2.2895	-2.2973	0	0.1391	-5.0076	-1.9337	0.9992	2.8215	2.4809	-5.7922	-0.8653	-0.4167	-0.5964	-2.3707		1.9318							-0.1794
1998/1/19	-2.4682	-1.6608	1.5332	-2.3256	-1.9293	-1.1524	-2.4709	-2.3985	-0.2224	-2.558	-2.9046	-3.0395	0.2778	7.6677	-0.7042	5.9741	-0.8097	0.3104	0.9042	3.616	0.5858	-1.8	-2.8698		-1.5726							7.7269
1998/1/20	1.5337	-0.6141	0.3356	1.0582	-0.8197	-1.1658	-4.62	-2.5331	-1.5602	-1.8868	0.4274	-1.9854	-2.3546	-2.5223	-1.2766	4.7756	-2.9932	-2.104	-3.5842	-2.0457	-3.0782	1.1541	3.4091		-3.5231							1.3344
1998/1/21	-1.9637	-0.5664	-2.5084	-2.0942	0	-1.7038	-2.3438	1.0085	0.3774	-0.8361	0.7092	0.2132	-0.2837	-3.653	0.5747	0.7539	-3.2258	-1.4539	-1.8587	0.4914	-2.8326	0.3356	1.0989		-5.4352							-4.6091
1998/1/22	0	0.4661	-2.7444	-1.4706	-0.4959	-0.2667	-0.96	3.3026	-0.9023	1.0118	0.2817	-0.5319	1.138	-0.316	-0.4286	5.034	2.4638	-0.1924	-0.7576	-1.467	2.8269	1.6722	-1.9565		9.9237							-0.4314
1998/1/23	0.9245	1.3402	0.7055	1.0855	1.8272	2.6738	0.6462	-0.5576	-0.607	1.8364	0.9831	1.0695	1.1252	1.4263	2.1521	1.263	0.8958	1.4781	1.9084	0.6203	1.5464	0.1316	0.4435		-0.3676		119.7635					3.1196
1998/2/9	3.3588	1.3225	3.3275	3.8926	2.447	3.2552	4.8154	0.1869	3.9695	2.377	1.669	2.5397	9.8748	4.6875	2.1067	-0.8634	2.757	-1.8366	1.1236	0.2466	3.6379	0.7227	10.0442		-1.804		9.9923					0.3361
1998/2/10	-1.6248	-2.1586	-0.678	3.3592	-0.1592	-1.0088	0.7657	-4.3284	-1.7621	-3.3627	3.9672	-1.7544	-1.7722	1.4925	-0.8253	-2.5806	-3.638	-2.9032	1.1111	1.845	-1.9592	-1.5003	4.012		-3.1733		2.0266					1.34
1998/2/11	1.1261	1.5906	3.5836	0.125	2.0734	5.0955	0.7599	0.624	0.5232	1.8227	-1.4474	2.2059	1.0309	0.2941	2.7739	4.5695	0.9438	-0.6645	0.5495	4.1063	-1.3322	-1.6556	-2.893		2.5442		3.6301					6.3636
1998/2/12	-1.1136	-1.5657	-2.1417	2.372	-1.0938	-2.303	-0.3017	-1.8992	-2.2305	0.7323	-1.6021	0.925	0.3827	-2.6393	-1.4845	-1.2033	-1.496	-1.0033	3.0965	-2.9002	-0.8439	-1.0774	-0.8937		-1.7662		5.3536					-2.4087
1998/2/13	-0.2252	-0.4618	0.1684	-2.439	-0.7899	2.3573	0.1513	2.094	0.6084	-0.5654	-0.1357	-1.0183	2.033	-1.0542	-0.411	-1.7949	-0.5695	1.9595	-3.0035	-1.5532	0.4255	0.4084	1.9038		0.899		-3.7014					-1.5924
1998/2/16	-1.7306	-1.5464	3.8655	1	-1.4331	-0.4848	3.9275	-2.2833	0.6803	-1.5435	-0.9511	2.6749	-0.3736	-1.3699	-0.6878	-0.4569	-3.9618	3.5123	-1.8215	0.9709	4.1525	-2.3729	3.2448		-1.1455		0.6515					-0.4854
1998/2/17	-0.6891	-0.7853	5.9871	-0.7426	3.231	-0.7308	1.4535	-0.9505	-0.2252	-0.2475	3.0178	-1.503	0	-0.463	0.4155	-0.6885	-0.1491	-0.7042	0.9276	-1.6827	-1.3019	-0.6944	-1.3333		-1.2876		0.5825					-2.5203
1998/2/18	0.3084	-1.1082	-3.6641	-1.8703	1.5649	-0.2454	-2.2923	-0.9196	2.8593	0.4136	-1.731	-1.4242	-1.375	-0.4651	7.5862	0.1981	1.0453	-2.3211	1.1029	-2.8117	0.2473	-0.3497	4.4402		-3.8696		-3.9254					-1.8349
1998/2/19	0.6918	1.2807	-0.6339	0.3812	-1.3867	1.353	-0.2933	2.2599	0.1463	-0.659	-1.626	0.8256	1.3942	1.0903	-3.2051	1.4827	0	0.9901	1.4545	0.2516	-2.6316	2.6667	4.8059		1.7639		-3.0141					1.9541
1998/2/20	-1.0687	-1.0011	-2.3923	-1.8987	-2.0313	-2.3058	-0.4412	-1.9732	2.4105	-0.4975	-2.0661	-0.9212	-2.5	-2.0031	0.7947	3.4416	-1.0345	-1.4379	1.4337	1.6311	-0.9291	-1.5721	-1.1464		-0.3111		-0.9669					-2.1667
1998/2/23	-1.3117	-1.1708	-0.4902	-0.9032	-1.1164	-2.7329	2.8065	-3.3414	0.428	-1.9167	-1.4065	-0.8264	-1.9231	-0.6289	-1.7083	0.2825	-3.4843	-2.5199	3.3569	-0.2469	-3.0691	-2.8472	0.7136		-3.21		0.6276					-2.4702
1998/2/24	-2.8147	-3.0156	-1.4778	-1.4323	0	-0.7663	-2.0115	-4.8313	-2.2017	-0.1699	-0.1427	-1.1458	1.9608	1.8987	0.1337	-3.2864	-1.5472	-0.9524	-0.8547	2.7228	2.0229	-0.2859	1.24		-4.0534		-3.3957					-2.7074
1998/2/25	-1.4481	-0.8884	-0.5	-0.9247	-0.9677	-0.7722	-2.346	0.6565	-2.8322	-1.7021	-1	-1.8967	0.5128	-1.3975	-2.8037	-0.7443	-0.0524	-1.7857	-0.1724	1.3253	-0.1724	-0.6452	3.0621		-4.2247		-3.2281					0.4488
1998/2/26	0.4082	2.3529	-0.67	4.4	0.1629	0.5188	0.4505	5.5217	0.7474	1.2121	0	0.9667	2.6786	0	0.1374	-1.5324	4.8218	1.3986	5.0086	2.1403	-0.6908	0.8658	0.1698		10.0251		4.596					3.664
1998/2/27	0.4878	-0.4379	1.6863	-2.9374	0.9756	2.1935	-1.4948	-2.431	-0.9644	-2.053	0.1443	-1.2766	-2.236	-3.622	-1.2346	0.9934	-2.9	-2.069	-0.4934	1.2806	-1.0435	-1.9313	-3.3051		-3.9636		-0.9213					-0.7759
1998/3/2	-2.9935	-3.7933	-2.3217	0.6579	0.6441	0.8838	-3.7936	-4.2652	-2.6217	-4.4541	-4.0346	-3.4483	-1.906	-2.451	0.1389	0.0984	-4.8404	-4.9296	-0.9917	3.1034	-6.239	-5.1058	-0.8764		-10.0569		-5.9371					-5.9948
1998/3/3	0	1.1429	3.5654	3.6601	5.92	2.0025	0.1577	0.9704	3.8462	1.2797	0.9009	2.2321	3.886	0	0.6935	-0.2948	-3.4632	3.5556	-2.3372	1.1148	-0.8435	2.3828	6.6313		-0.3165		4.1825					3.512
1998/3/4	1.7515	-0.904	1.1475	1.3871	-1.8127	2.2086	2.5197	1.0485	2	-0.8123	2.6786	-0.3275	-0.8728	-0.335	1.9284	0.5256	-9.9776	-0.9299	-1.1966	0.441	-0.3781	0	-0.4975		-1.8519		1.9708					-0.7143
1998/3/5	-2.0492	0	-1.7828	-4.4776	-1.5385	-2.1609	1.6897	-1.0376	1.6703	0.8189	-0.4348	0.4381	-0.1258	-1.5126	2.4324	1.6993	2.4907	2.7437	3.8062	-3.5126	1.9924	1.2763	0.3333		0.3774		-1.9327					0.2698
1998/3/6	-2.2594	-2.2235	-1.8152	0	0.4687	-2.5767	-0.7553	-1.7038	0.6429	1.444	2.0378	-1.4177	1.0076	-1.7065	-1.715	-0.482	0.1823	2.6001	-1.5	1.8203	2.3256	-2.298	0.1661		-1.7723		0.5109					0.4484
1998/3/9	-1.7123	-2.3907	-1.1765	-1.0417	1.7107	0.5038	-0.4566	-3.2889	0.7097	-1.9573	0	-0.4425	-1.1222	3.4722	0.5369	-1.5176	-1.0309	-2.4658	1.692	-4.6927	-3.0909	-0.8346	-3.1509		-4.4286		1.0167					-0.1786
1998/3/10	2.2648	2.5687	-0.3401	-0.9211	-0.4587	0.7519	0	1.1489	2.537	-0.8167	0.8559	0	-0.8827	-0.5034	-0.267	1.1475	1.6544	0.5618	1.8303	0.4689	-1.0319	3.749	0.2568		2.1739		-0.4313					-0.7156
1998/3/11	-1.5332	-2.1549	-1.5358	-3.1873	-4.3011	-3.2338	-2.5994	-1.0904	1.7869	-4.9405	0	0.1111	-1.5267	-2.8668	-2.6774	3.2739	1.9892	-2.2346	-1.4706	0.2334	-1.0427	3.1711	0.7686		0.6159		0.0722					-1.8018
1998/3/12	0	-0.6548	-2.5997	-1.3717	0.321	-0.7712	-1.2559	0.3675	-2.4983	-0.77	0.9901	-2.2198	-2.1964	-0.3472	-1.1004	-0.3766	0.4728	-1.4286	0.8292	3.4924	-1.341	-0.0715	-0.5932		1.113		3.0303					-2.2936
1998/3/13	3.9792	2.157	2.669	1.9471	0.96	1.943	3.3386	1.9222	1.1773	0.8729	-1.1204	1.0216	0.5284	1.2195	1.2517	1.4493	3.3529	-0.5072	-2.7961	0.4499	0.9709	-1.216	-1.6198		3.6874		1.6807					1.2207
1998/3/16	0.6656	0.1173	1.0399	2.1828	0.4754	0.3812	1.5385	2.4697	-0.0684	3.4615	-3.966	0.6742	0.7884	0.1721	0.2747	0.9317	0.5692	2.3307	1.5228	-3.9194	-2.5962	-0.9413	0.0867		2.9724		1.4463					-3.154
1998/3/17	0.8264	0.9959	1.3722	0.1335	2.5237	2.2785	0.7576	0.1315	2.0548	0.7435	2.0649	1.5625	0.6519	2.4055	1.5068	-0.2769	-0.5093	1.7082	0.8333	5.3613	1.8756	1.462	-0.4329		-1.4948		-0.2716					1.8199
1998/3/18	-2.8689	-2.5522	-1.5228	-2.4	1.0769	-2.599	-1.3534	-3.7199	-1.2081	0.5535	-2.4566	-0.1099	2.5907	0.6711	-0.8097	-2.1907	-2.2753	-0.5598	3.8017	-2.6549	2.1318	0	-0.1739		-2.1455		2.4506					-1.317
1998/3/19	2.5316	2.8571	2.5773	1.0929	4.8706	3.6849	1.6768	0.5455	-0.1359	-1.6514	-0.5926	1.9802	-1.2626	-1.6667	1.0884	-1.1356	-1.688	5.7002	-0.9554	-1.5909	-4.4592	-2.1614	-0.1742		-1.2299		-3.3887					0.4766
1998/3/20	2.7984	1.7361	2.8476	-1.0811	-0.4354	3.6765	-1.6492	2.6221	0.8844	-1.2127	-0.7452	-4.2071	-2.046	-1.3559	2.0188	1.4359	1.2433	6.1252	1.1254	0	-4.8659	-2.0619	2.9668		2.7612		-1.0316					1.518
1998/3/23	-2.0817	-1.8771	-1.9544	3.5519	0.1458	-0.1182	3.0488	-0.2203	1.8206	-1.6053	0.9009	1.8018	-0.2611	-1.3746	1.5831	-1.5414	1.1696	-2.6976	1.7488	-3.9261	3.7578	0.2256	3.4746		-1.3699		-0.6949					-2.5234
1998/3/24	0.9812	-0.2899	2.8239	1.715	3.2023	0.1183	1.6272	2.4724	1.5232	0.3839	0.8929	2.8761	0.3927	1.7422	1.1688	0.8946	-0.4624	-0.7092	3.9062	-1.4423	-1.8109	-0.3751	0.6552		2.938		0.9097					1.4382
1998/3/25	2.3482	1.7442	0.9693	2.3346	1.1283	3.4279	0.8734	2.9298	-0.3262	0.8604	1.0324	1.5054	0	4.4521	1.2837	2.6916	6.3879	0.3247	-2.1053	0.6098	0.9221	-0.8283	1.6273		3.5807		-1.8724					0
1998/3/26	1.0285	-1.3143	-2.24	0.3802	-1.5342	-0.4571	6.2049	-2.8464	-0.5236	-1.6114	-0.292	-1.8008	-0.7823	0.6557	-3.1686	3.7311	-1.5284	0.0647	3.6866	-1.5758	10.0508	-0.1519	0.7206		-0.9018		-3.1095					2.552
1998/3/27	0.3132	0.4632	0.6547	7.197	-0.2833	0.9185	8.6957	0.7324	-0.7895	3.4682	4.0996	4.8544	5.1248	0.8143	1.9634	2.1998	2.5499	1.5524	5.1852	1.7241	9.9631	1.1407	0.7949		7.179		2.2611					0
1998/3/30	6.7135	3.9769	2.439	1.1779	2.2727	2.0478	3.375	2.2669	3.4483	5.2142	1.4065	2.8807	5	3.3926	1.7972	2.356	2.6486	0.3185	9.0141	5.569	1.3423	4.8872	-0.0789		4.5283		1.7832					2.212
1998/3/31	-1.6825	-1.3304	-1.746	3.0268	-1.9444	-2.6756	-0.6046	-0.8783	3.0769	-1.5929	2.4965	-2	-3.6905	0	-2.6482	-1.7619	-2.3697	-0.5079	2.4548	-2.867	10.0166	-1.7921	-2.131		-3.5199		-3.3637					-2.7953
1998/4/1	2.8274	1.6292	6.1389	5.4237	6.6572	5.3837	-0.7299	-1.097	3.9179	-0.1799	-0.6766	8.6735	7.0457	-0.625	2.8497	-4.1655	-1.5642	1.2125	-0.1261	-1.5348	5.1919	1.6058	5		0.8887		-1.6679					0.2783
1998/4/2	-1.1577	2.377	0.6088	-4.3944	-1.5936	-0.7609	2.0833	3.6263	-1.8552	1.4414	1.7711	-2.723	0.9238	0.6289	0.6297	5.252	0.8767	-0.5675	0.6313	0.5995	1.3591	2.3707	2.6114		-2.0399		1.0324					6.198
1998/4/3	-0.8785	-1.2419	1.9667	1.9058	0.5398	0.6572	7.443	-1.8938	-1.5854	0	-0.9371	2.7027	3.0892	3.75	-0.5006	1.0898	-0.5975	-0.3805	-0.2509	4.41	7.41	2.7368	10.0299		-1.0885		4.3066					4.5296
1998/4/6	-1.6248	-1.2575	0.2967	0.5501	0.6711	-1.5234	7.933	-1.4268	1.3011	1.421	2.027	-0.8459	-1.7758	0.6024	0	0	-1.1475	0	1.8868	2.8539	-1.4455	-1.9809	8.8435		3.8278		-0.6298					-1.3333
1998/4/7	0.1502	-1.5504	-0.7396	9.9562	-0.9333	-2.2099	-1.6563	-1.7454	-3.0581	0.3503	-2.2517	1.2322	1.5819	-2.6946	-1.8868	6.5248	0.3317	2.8644	-2.0988	-3.3296	-4	0.8362	0		-1.9355		1.5493					3.0405
1998/4/8	4.4978	2.5872	9.9851	10.0498	9.9596	4.2938	1.4737	2.4263	1.1987	7.0681	5.0136	5.1498	4.2269	1.6923	1.6667	1.6511	2.4793	-1.9183	6.1791	2.5258	10	0.4838	0		-1.3628		-0.9015					0.9836
1998/4/9	-1.7217	-0.2193	4.336	-5.9675	-1.5912	-3.0336	-1.4523	-1.692	1.2469	-3.0155	-4.9032	-4.7195	-6.19	-3.9334	-2.2699	-3.7464	1.0753	-0.5678	-2.6128	5.8231	-3.2197	1.4443	-1.9375		-0.5717		-2.3793					-6.0065
1998/4/10	0.438	-0.6044	-3.8961	-5	-1.7413	0.3352	5.1579	2.5387	0.9852	2.6891	1.6282	-0.9346	-2.7304	1.7323	-0.2581	6.4235	2.0213	1.0787	0	-0.5291	-0.1957	0.678	6.7559		3.4499		0.5735					-0.2591
1998/4/13	0.2907	1.1609	-5.4054	-0.9109	-3.1646	-3.2294	-3.1031	1.9303	3.2927	-1.5548	-2.5367	-2.9245	-1.1696	-4.0248	0.9056	9.9447	-0.9385	4.2059	8.2927	2.1277	-2.6144	2.4242	-4		4.4002		0.4277					-1.039
1998/4/14	-2.1739	-2.0219	1.1429	-2.6558	-0.5229	-0.6904	1.0331	-2.3055	1.0035	-2.1613	2.8767	0.6803	0.4734	2.0968	-1.5385	-0.3769	-2.3158	0.3614	-0.1126	-3.5417	-0.1342	-1.8409	-1.2438		-2.0852		-1.7033					-2.3622
1998/4/15	-0.2963	-0.6693	0.8475	3.2529	0.657	0.3476	0.7157	-0.9692	0.1169	0.3398	5.7257	1.3514	5.4181	0.9479	0.3906	-1.5132	1.778	-1.2005	4.7351	0.432	-1.6129	-0.3349	5.7305		0		-0.0722					0.9857
1998/4/16	-1.1887	-0.8422	-1.6807	2.3374	-2.8721	0.3464	4.0609	-0.766	0.1168	-2.2015	1.5113	-1.5238	-3.5754	1.7214	-0.9079	-0.1707	-1.694	0	-3.8751	-2.5806	-4.3716	-1.8817	-2.2037		0.3172		-1.0116					-0.6211
1998/4/17	-2.1053	-2.5481	-1.8519	-0.3972	-2.6882	-1.611	-0.6829	-0.4717	6.8222	-1.4719	-3.7221	-1.6441	0.4635	10	-2.0942	-5.5152	-2.154	-4.921	-5.0392	0	-5.2857	-2.3288	-2.0097		-4.2005		-0.8029					0.8929
1998/4/20	-0.9217	-1.5107	-2.1771	-2.4925	-1.2431	-2.5731	0.8841	-3.2745	0.0546	0	-1.6753	1.6716	-1.9608	3.2168	-1.0695	-5.1131	-1.541	-1.0863	-0.1179	2.649	6.9382	0.8415	-2.6725		-3.3003		-2.7962					-3.2743
1998/4/21	-0.0775	3.5398	2.3739	3.5787	1.1189	-0.12	8.2765	-0.5345	-2.1277	0.4394	2.6212	1.5474	1.8824	5.8266	0.2703	5.3887	0.0559	0	8.3825	0	0	-0.4172	0.1916		1.609		2.4981					0.6404
1998/4/22	4.422	1.4245	3.4783	2.7641	2.213	3.3654	-2.518	2.4183	5.3512	4.9869	3.576	3.2381	3.2333	-0.6402	2.965	-0.181	2.5698	3.8114	-0.9804	0	0.3526	2.3743	2.2945		7.4376		1.1078					2.6364
1998/4/23	2.3774	3.0337	-1.1204	-4.8031	1.6238	0.2326	0.4613	1.9676	1.6931	2.4167	-0.6165	1.7528	-2.5727	-3.866	0.5236	1.4053	-0.8715	-1.0579	-1.2101	-1.7204	-3.3029	-0.8868	-2.0561		-1.7418		-1.7531					1.9486
1998/4/24	-1.3788	-1.9084	-3.5411	-3.2291	-1.731	-3.1323	-0.551	-0.6432	-2.9136	-3.4174	-3.3499	-1.0879	3.9036	9.2493	-2.474	-0.0894	1.5385	-0.1258	0.4454	-1.2035	2.8343	0.3441	1.145		-0.4545		0.5948					-0.8688
1998/4/27	0.0736	1.1117	-4.1116	-6.5693	-2.981	-3.1138	-0.3693	-2.8917	-0.4823	3.2013	0.8986	-1.6499	-1.989	1.7178	-1.8692	1.9687	0.6494	3.1486	3.3259	-1.6611	-1.4841	0.9602	-1.5723		-1.4155		-0.5174					2.5416
1998/4/28	3.5294	0.8796	-1.2251	-7.3661	1.257	-0.1236	-5.5607	2.2222	0.377	3.7551	-2.0356	0	-1.9166	-3.9807	3.2653	-0.7021	3.8172	1.221	-4.6137	2.9279	1.6499	2.9891	0.2556		2.038		4.0862					2.9915
1998/4/29	-0.6392	-1.3624	-7.5969	10	-0.8276	-3.4653	0.8832	1.6087	-0.8047	1.4949	-1.6883	1.3979	1.8391	1.8844	-1.9763	0.3093	-1.8125	-1.0856	0.1125	-1.5317	10.0212	-1.1873	0.4461		2.6328		-1.2848					-2.9876
1998/4/30	0.5718	-0.221	1.3423	5.2574	3.1989	1.5385	5.4475	-0.5135	0.0541	1.1628	3.5667	-0.2757	-0.5643	3.3292	1.2097	-2.3348	3.7447	3.4756	-1.4607	1.2222	4.8749	0.7343	0.3173		2.6095		-1.0123					0.0855
1998/5/4	3.7669	3.2669	-2.4834	9.2612	2.1563	1.8939	6.0886	5.8495	1.3514	-1.1494	-0.8929	1.9355	-1.1351	-1.074	1.5936	-5.2774	5.1856	6.8356	-1.3683	2.3052	0.9786	2.717	-3.2258		4.569		2.4836					2.2222
1998/5/5	-1.0274	-1.555	2.5467	3.8095	0.9235	-0.9913	1.3913	-1.8692	2.9333	1.1628	5.6628	10.0362	1.2629	5.0663	-0.7843	0	-1.8366	0.0552	0.578	-1.6094	-1.6354	-1.2903	0.915		-0.1237		-1.6393					0.2508
1998/5/6	-2.4913	-0.9259	-0.6623	-0.7339	-0.915	-1.1264	-0.6861	-2.029	-1.5026	-2.9119	2.1924	2.3829	3.4014	-1.2629	-1.4493	3.4762	-0.9355	0.0551	2.8736	-1.1996	-2.2167	-1.0458	1.6839		-1.4032		0					-1.7515
1998/5/7	-1.9872	-1.8142	4.3333	0.647	-0.9235	1.6456	2.7634	-1.8597	-3.7349	-0.4736	4.8868	-3.6116	7.2368	-3.1395	-0.5348	-1.2885	-5.5169	-2.4793	-1.7877	-0.6623	7.3048	-3.0383	-3.1847		-4.3533		-3.2609					5.4329
1998/5/8	2.3172	1.9037	2.5559	0.0918	2.3968	4.3587	5.042	0.8183	-0.1093	1.8239	6.3636	1.6653	6.8507	1.8007	2.1505	-0.979	1.0521	2.3729	4.0956	1.4444	1.2324	2.248	2.0395		0.6565		1.8727					9.5008
1998/5/11	-1.9816	-3.1319	0.7788	-3.3945	5.0715	0.9547	-3.6	-2.0504	-2.6258	-1.2461	-4.0598	-1.2285	-2.488	-3.3019	3.2895	-2.0716	-2.3425	-1.766	-1.8579	-2.3001	-5.5072	0	-7.8014		-2.913		-1.8382					-4.1912
1998/5/12	-1.8051	0.3403	-4.3277	4.8433	-5.198	-3.3097	6.1411	-0.785	0	0	2.2272	-3.9801	-2.4534	-2.561	-2.6752	1.9231	0	0.4494	0.7795	-1.6816	1.227	-2.5316	-4.6853		2.9109		-0.3745					0
1998/5/13	1.3235	-0.4522	1.1309	8.2428	0.3916	-0.3667	0	0.044	1.1236	4.4164	4.5752	5.3541	1.6097	1.3767	-0.7853	2.1226	0.7463	1.3423	4.3094	1.4823	0	-0.6835	-1.6875		-0.7398		1.1278					2.8396
1998/5/14	-1.016	-1.5332	-1.9169	-4.6862	-2.4707	-0.1227	0	-0.4833	0.5	0.4532	-4.1667	0	-4.1584	8.3951	-0.1319	-2.1247	-0.6878	-0.6623	-1.4831	3.4831	-1.4545	-0.6194	9.6269		-0.0438		-1.1152					-2.4627
1998/5/15	0	5.3057	0.1629	-5.619	0.5333	-0.2457	0	2.3841	-0.7739	2.1053	-4.8913	0.8197	0	-4.6697	1.9815	0.1888	0.959	1.9444	-2.5806	-2.3887	-5.2891	1.3158	-4.4248		0.5702		5.9398					-2.8309
1998/5/18	1.6129	0.1643	-0.813	0.2791	-1.1936	0.2463	0	0.5606	0.2786	0.2946	-0.3429	2.2764	-2.4793	0.9558	0.5181	-0.1413	-0.8443	0	2.3179	-0.7786	-1.4935	2.529	0		-1.4392		0.2129					1.6535
1998/5/19	0.2886	-1.4215	1.6393	2.2263	1.3423	0	0	-1.3722	1.5556	-0.1468	0.8028	-2.1463	2.3305	0	-2.3196	-0.6132	0.2129	-2.8883	-0.6472	-0.8969	2.7686	-2.2667	-4.6296		1.1504		-2.6204					-1.6266
1998/5/20	-1.5827	-1.3311	0.4839	-0.4537	-1.457	-2.0885	0	-1.2609	-0.93	0.4412	0.7964	-1.5435	-2.381	8.284	0.2639	0.3322	1.6994	2.2447	-2.063	-1.81	6.4785	0.8186	-2.1658		-0.9186		-1.6727					1.1811
1998/5/21	0.0731	-0.0562	-0.6421	3.464	0.1344	1.6311	0	0.1761	0.3865	2.7818	0.9029	1.7327	1.2725	3.7158	-0.9211	1.5137	-0.8877	2.5796	1.4412	1.1521	-0.1205	0.9472	1.2977		-0.3974		0.9615					3.8132
1998/5/22	-0.5113	-0.3375	-0.1616	0.9692	-0.2685	-1.2346	0	-0.2637	2.0902	-1.2108	0.4474	-0.3244	3.0366	1.5806	0	0.233	-1.2118	1.7657	5.4645	0.7973	0.1206	-0.8043	0.3014		-1.1525		-0.0733					-2.099
1998/5/25	1.3216	0.3386	5.178	7.8534	2.4226	2.875	0	0.4848	0.5927	2.3792	2.8953	6.5907	4.9797	0.6224	1.4608	-5.7648	-2.0267	1.7876	-1.658	1.2429	1.6867	2.6351	-2.5545		-1.3901		-0.4399					2.0674
1998/5/26	-1.5217	-1.2373	-1.2308	-3.8835	-1.1827	-1.5796	0	-1.4474	-1.714	-0.7746	2.381	0.1527	-3.1946	-2.268	-1.178	-5.7721	0.9799	7.1281	7.6923	1.5625	-3.3768	-1.6458	1.0023		-0.4548		1.62					3.6009
1998/5/27	-1.0302	-0.0569	-0.4673	-0.7576	-0.9309	-0.1235	0	-0.356	-2.5068	2.3421	-2.4313	-1.9817	2.3	0.4219	1.9868	10	-1.3477	-2.1215	0.3914	3.5165	-0.6131	-1.2718	2.4427		-0.1827		2.6812					-2.6068
1998/5/28	-0.5948	-0.6268	2.6604	-2.8838	2.0134	-1.2361	0	-0.8486	-0.7267	1.387	-1.0834	-1.633	-3.8123	-2.416	-2.0779	1.4755	2.459	1.1823	-0.3899	-2.8662	-1.9741	-0.5424	6.8554		-1.6018		-2.0466					-2.3792
1998/5/29	0.2244	0	-1.8293	-0.4367	-0.9211	0.6258	0	1.6667	-1.5203	-1.368	0	0.3162	0.6098	-3.2293	2.122	-3.424	-0.2667	1.9961	-2.8376	-0.1093	1.825	0.818	-1.046		2.6047		4.8991					0.1523
1998/6/1	-1.194	0.344	-1.3975	-1.9298	-0.3984	0	0	-1.4621	-0.9148	4.785	0.4381	1.4184	-1.6162	1.2236	3.7662	-1.6999	0.5882	5.8234	-3.9275	3.6105	0.8653	-0.5272	1.6913		-2.2212		5.0824					1.8251
1998/6/2	0.6042	2.2286	1.8898	1.6995	1.0667	1.2438	0	0.5396	3.5199	3.8385	-0.6543	3.4965	0.1027	3.1868	-2.2528	-0.8399	0.4785	4.6459	4.2977	-1.4784	-0.5515	1.3251	-5.7519		1.7617		-1.5033					-0.5975
1998/6/3	-1.1261	-1.5651	4.1731	2.0229	-0.7916	2.5799	0	-2.102	-0.6132	1.2747	1.9759	3.2282	3.0769	6.1768	-1.1524	-3.4878	-1.3228	-1.4224	-0.402	-0.3215	8.9957	-1.6565	-1.6176		-1.5034		1.2608					-0.6011
1998/6/4	-1.139	-0.8518	-0.8902	-3.6207	-2.1277	-1.9162	0	-1.7816	-0.7852	-0.0629	10.0108	-1.8909	-4.0796	-4.7141	1.0363	0.4646	-1.555	-0.5247	-3.0272	0.5376	-3.957	-2.305	-0.8969		-1.1101		-2.228					-0.2268
1998/6/5	2.381	0.8591	-2.5449	-2.1467	0.5435	7.2039	0	2.2326	0.7914	-3.2116	-5.0881	-1.1119	-0.5187	-2.2105	-1.0256	0.668	0.9804	0.8352	-2.0812	-2.0321	2.3543	1.1797	-0.8296		2.1983		6.7024					-1.8182
1998/6/8	-1.7254	-1.7604	-2.765	-6.3071	-2.027	1.9362	0	0.8189	1.29	2.9278	-1.5464	2.6987	-4.0667	-1.7223	-1.1658	0.5615	-0.4315	1.1334	2.3379	-1.5284	-1.9551	-0.1794	-2.4335		0.778		1.005					-2.392
1998/6/9	-2.2137	-1.2139	-5.5292	-6.0488	-4.8276	-3.5754	0	-2.9783	-4.1528	-5.8786	-7.8534	-4.3796	-6.6304	-5.9146	-3.4076	-2.6396	-3.5211	-3.3621	-4.0498	-3.9911	-5.3372	-2.4259	-8.0281		-1.9074		-4.5398					-4.4269
1998/6/10	-0.7026	0	3.1773	3.0114	0	0.5794	0	0.6512	1.1554	0.0672	0.3409	-2.0611	-0.1164	-2.7939	0	-0.1043	1.6283	-1.0705	-0.6494	0.6928	0.6815	0.1842	2.8814		3.5185		1.8893					1.158
1998/6/11	-1.8868	-1.5799	-1.6207	-3.125	-3.7681	0.2304	0	-2.0795	0.3427	-3.6913	-4.4168	-4.5986	-3.7296	-0.5988	-1.0855	-3.1837	-1.6022	-2.1641	-1.5251	-2.2936	-4.1231	-2.2978	-0.4942		-2.0572		-2.2379					-2.78
1998/6/12	1.7628	1.843	2.4712	0	5.5723	3.7931	0	2.6428	2.7888	5.0871	4.9763	2.9412	5.8111	2.7711	4.9383	1.3477	2.1898	5.9908	3.6504	2.4648	2.439	1.223	3.8907		1.7808		3.4009					3.7006
1998/6/15	-3.4646	-2.2767	-2.7331	-4.9948	-3.281	1.1074	0	-3.5402	-2.0487	-1.9894	-3.9503	-1.746	-2.9748	-4.2204	2.8758	-3.7234	-2.1978	-2.3913	-3.9488	-2.8637	-2.8822	-2.974	-2.5498		-2.9161		-2.8463					-2.8386
1998/6/16	2.2838	-2.0908	-0.9917	-5.0383	2.2124	0.3286	0	-3.3365	0.6783	0.203	5.7579	-0.8078	-3.184	4.4064	2.4142	1.7127	-1.7978	0.2673	-1.7778	1.4151	3.1613	-2.3946	1.9624		-0.8318	209.0625	-1.1719					-1.7529
1998/6/17	-1.8341	0.3661	0.5008	-4.9596	-1.0101	-3.1659	0	0.0493	-0.2807	0.0675	-3.1111	0.9772	1.3398	-1.993	2.3573	-1.7925	-1.3158	-0.8441	-1.4706	-1.2791	-1.1882	0.1963	-0.5613		-2.1435	-1.9211	-1.9104					0
1998/6/18	2.1933	0.5471	0.3322	-3.5194	1.0204	-1.3529	0	0.9857	0	5.0607	2.0642	1.2097	-0.7212	0.9569	-0.2424	0.5531	1.1014	3.3602	-1.0333	0.4711	-0.443	1.8609	-1.7742		-0.6667	3.0928	0.2686					0.2549
1998/6/19	1.0334	2.1765	0	0	0.7215	1.6	0	2.3914	0.5631	0.578	1.1236	1.1155	2.7845	1.1848	-0.486	-1.1001	2.4656	-1.8949	0.6961	-0.1172	3.6872	2.2115	1.5599		1.6299	8.1	2.6122					2.3729
1998/6/22	-2.1243	-1.716	4.1391	3.7736	-1.1461	4.0495	0	-2.2402	-0.056	-1.0856	-1.5556	-0.788	-1.8846	0.8197	1.7094	-3.4483	0.7275	3.1869	-2.5346	-1.6794	2.0846	2.2578	6.7098		-0.8962	1.0176	1.9582					1.3245
1998/6/23	-1.2058	-1.5051	-2.0668	0.6061	-2.3188	-3.4595	0	-1.8528	0.5602	1.2912	-3.0474	-1.5886	-1.8007	-3.0197	-3.3613	2.3041	0.1111	5.8493	-2.3641	0.7764	-3.2432	-1.7479	3.7121		1.1423	8.0586	-1.0883					-1.0621
1998/6/24	2.1155	1.956	0.6494	-2.5301	1.7804	-1.6797	0	5.1167	2.3955	-1.5296	0.3492	-2.1792	2.5672	-1.1976	-1.7391	4.0541	-0.8879	5.2166	5.3269	-1.3867	-1.3035	-1.2172	0		0.8941	-1.6949	0.9709					-1.6515
1998/6/25	-2.3904	-2.6379	-2.7419	-3.0902	-2.6239	-1.4806	0	-3.2136	-1.5234	0.5178	-1.8561	-3.6304	-1.7878	-5.4545	-1.2642	-1.7857	-2.4076	2.1849	-2.5287	0.1562	-1.8868	-1.9905	-1.0226		-2.1455	6.3793	-2.1795					-1.6793
1998/6/26	0.4082	0.1232	-0.3317	4.3367	0	-0.3468	0	0.0488	0	-3.1552	0.1182	-2.3973	1.4563	0.5128	0.128	-0.8264	-0.8606	-2.097	-0.9434	3.2761	-1.6026	0.1934	-0.8856		-0.3813	-3.0794	-1.2451					-1.281
1998/6/29	-3.4146	-2.214	-2.8286	1.5892	-2.994	-3.7123	0	-1.9034	-3.3149	-1.0638	-4.2503	-3.3333	-1.9139	-4.5918	-2.9412	-1.5556	-2.6042	-3.8639	-4.7619	0.6042	-4.7557	-2.1236	-2.4572		-3.6364	-5.9365	-2.9861					-3.9792
1998/6/30	-2.1044	-2.4528	-2.7397	-4.6931	-1.5432	-3.1325	0	0.4478	-1.2571	0.336	-2.836	-2.4501	-0.9756	-1.0695	1.581	-0.1693	1.0101	0.0437	-3.75	-3.1532	-0.4788	-0.8876	-2.3664		-2.6812	1.7778	-1.5732					0.7207
1998/7/1	0.172	0.5803	1.7606	-3.0303	1.5674	2.2388	0	1.4859	-1.2731	-3.081	-1.0152	1.4884	-2.3399	-2.7027	-0.6485	-1.4132	-2.4706	-0.655	1.039	-1.8605	-0.4124	-0.6965	-1.4073		-2.0408	-3.4061	-2.8492					-2.5045
1998/7/2	10.0429	10	9.3426	-2.9948	10.0309	8.2725	0	10.0049	0.5862	0.8293	0.641	9.9908	0.6305	0.5556	6.658	1.4335	1.6888	0.6593	0.2571	-1.8957	2.7605	0.8016	1.5067		1.5104	3.5262	1.3591					9.9083
1998/7/3	0.624	-1.5152	-2.6899	2.8188	0.7013	-2.3596	0	2.5288	-0.4079	-0.8225	1.2739	-2.25	0.2506	-0.5525	-3.3048	3.3352	-0.0593	0.4367	-0.1282	-0.3221	-2.6192	0.2982	-0.7813		0.9749	-2.7074	-0.7057					-1.3356
1998/7/6	-1.6279	-3.2544	-4.065	-1.9582	-4.5961	-4.0276	0	-0.9087	-2.9257	-2.7643	-4.6541	-4.5183	-1.75	-4.1667	-2.5316	-1.3129	-2.6706	0.2174	-5.905	-1.454	-4.8276	-2.8741	-3.4646		-3.5061	-6.8223	-2.2743					-3.4687
1998/7/7	1.8125	1.0398	2.0339	0.5326	2.4818	1.0791	0	0.393	-2.4111	3.4826	0.1319	2.5	-1.7812	1.0145	0.6494	-1.2195	0	-0.9978	2.4557	-0.6557	-1.8841	1.9388	0.2447		0.5266	2.1195	2.5455					1.9281
1998/7/8	-0.5418	0.0605	0.3322	3.1788	-0.8547	1.1862	0	-0.3915	0.9265	2.5412	2.108	-0.0871	1.0363	2.5825	0	0.4489	0.7927	0.0438	-0.2663	0.6601	2.3634	-0.4004	1.2205		0.9953	1.1321	0.7092					0
1998/7/9	-1.2451	-2.2384	-1.8212	-0.2567	-1.1494	-1.993	0	-2.9258	-0.1836	3.7508	3.7419	-0.959	3.7179	0.1399	-1.6774	-1.2849	-0.1815	4.4678	2.5367	0	-0.0722	-2.0101	-1.045		0.4149	0.7463	-0.493					-1.9776
1998/7/10	1.7544	0.9901	0.6745	1.8018	1.1628	0.1196	0	0.045	1.6554	-0.0646	0.6219	0	0.618	5.0279	1.4436	0.283	2.5455	1.7191	4.0365	9.8361	0.722	2.2564	1.9496		2.7893	4.1667	1.3447					0.8772
1998/7/13	-1.7241	-1.1642	-0.8375	1.3906	-0.8621	1.5532	0	0.6745	-1.9903	3.7468	-0.4944	0.1761	-1.7199	-2.7926	-1.2937	-1.9752	-0.7683	3.0091	0	-3.4328	1.7921	-1.1033	2.7092		-1.9095	2.6667	-0.9777					-1.3043
1998/7/14	-2.0175	-1.6739	-2.027	-1.995	-2.029	-3.4118	0	-3.1264	-0.3077	-2.1171	-1.7391	-3.5149	-2.875	-3.2832	-1.0485	-1.5544	0.3574	-0.8003	-3.3792	-2.7821	-3.3099	-2.6369	-0.6982		-0.6148	-4.6753	-2.3977					-1.674
1998/7/15	0.7162	0.2522	0.5172	0.2545	-0.8876	-0.7308	0	-0.8299	0.3086	3.944	-1.1378	0.0911	0	1.4144	-0.1325	2.0468	-0.7715	3.1868	0.3886	1.5898	0.5098	0.5208	-1.9531		0.5155	1.5441	0.1445					0.7233
1998/7/16	-1.4222	-1.2579	-1.7153	-4.1878	-0.7463	-0.2454	0	-2.2315	-2.2154	3.4884	-0.7673	-1.1829	-1.5444	-3.2078	2.122	-1.6619	-1.6148	-0.7037	5.8065	-2.1909	3.6232	-0.829	-1.8327		-0.359	0.0894	-1.1544					-0.8079
1998/7/17	-0.7214	-0.828	-1.0471	0.5298	-0.6015	-0.369	0	-0.9986	-2.832	0.7096	0.5155	1.4733	3.1373	0	-1.9481	0.5245	-0.3647	-1.5748	2.0732	-1.92	6.0839	-0.9404	-0.0812		1.9043	1.7873	-2.1168					-0.4525
1998/7/20	0	-2.9544	-2.1164	4.0843	-1.6641	-2.4691	0	-1.633	-2.1373	0.7634	2.4359	3.539	2.0279	-4.8991	-2.649	-3.3043	-3.4167	-1.6	-0.9558	-0.3263	-4.1529	-3.481	-0.8936		8.4848	0.9658	-3.4303					-3.8182
1998/7/21	4.5413	4.0371	3.2432	-0.1266	3.0769	2.1519	0	5.6641	2.9782	-2.1562	3.7547	1.0517	0.7453	3.7879	2.449	1.3789	2.211	-0.7317	0.8444	1.1457	1.0316	1.9672	3.1967		0.4655	0.6957	3.2432					2.8355
1998/7/22	-2.4327	-1.972	-1.0471	4.943	-1.9403	-1.6109	0	-3.6044	-3.3419	1.2507	1.6888	-2.8621	2.9593	0.8759	-0.3984	-1.0053	-2.6576	1.3514	-2.1531	-1.2945	-3.2675	-2.1436	-0.7943		-4.6339	0.5181	1.2908					-2.5735
1998/7/23	1.0686	0.9734	0.5291	0.7246	1.3699	0.5038	0	0.2876	1.7287	3.4706	-0.1186	2.8571	2.3952	2.7496	-0.6667	0.3584	0.9524	0.5657	0.1222	0.9836	-0.4222	1.5334	5.5244		-1.5063	1.8041	1.1244					0.9434
1998/7/24	0.3524	1.4139	1.7544	0.1199	1.952	1.7544	0	2.2467	1.6993	-0.5685	-4.9881	10.5035	-0.9357	-0.5634	0.4027	-0.8929	-1.6352	3.6159	-0.8547	0.3247	3.8163	3.5599	-0.4552		3.3547	-3.038	1.5567					1.6822
1998/7/27	-0.878	0.507	-0.1724	3.3533	-0.7364	-0.9852	0	-1.122	-0.5141	1.1435	3.75	2.0424	-0.1181	3.6827	2.2727	-3.5435	-2.2379	-0.8143	-0.2463	-1.2945	1.1572	-1.3542	1.372		-2.148	-1.6536	0.365					0.0919
1998/7/28	-0.8857	-1.0088	0	-1.5064	-1.1869	-0.1244	0	-1.0875	0.4522	1.5263	-0.241	1.1547	-2.1277	-1.6393	0.6536	-1.5567	-0.2616	-0.1173	0	1.9672	-2.7591	-1.3728	-1.8797		-0.7317	0.9735	-1.4545					0.0918
1998/7/29	0.3575	0.0637	-1.5544	-1.6471	0.6006	-0.3736	0	1.0994	-1.2862	-1.0022	-2.4155	-0.1522	-0.6039	-1.8056	-1.2987	1.012	-1.1803	2.544	-1.2346	-1.9293	-2.3529	-0.4283	-2.9885		-2.4079	-2.7169	-2.7306					-1.1927
1998/7/30	-2.0481	0.2837	1.2281	0	-1.0448	0.75	0	-0.6619	-0.3257	-1.4623	1.9802	3.5823	0.8505	0.1414	-0.9211	-0.7514	-2.3889	-1.1832	1.25	-0.3279	2.4096	0.2151	0.5529		-0.2518	3.6036	0.3035					0
1998/7/31	1.1818	-1.9095	-0.5199	0.3589	1.0558	-0.4963	0	-1.2375	-0.6536	2.5685	4.3689	1.4717	2.4096	2.6836	0.2656	-1.1987	1.8355	-0.1545	-1.4815	-0.1645	-1.4533	1.073	0		1.3629	-0.1739	0.6051					-0.5571
1998/8/3	-0.8985	-2.3792	2.0906	1.5495	0.2985	-1.6209	0	-0.3855	0.0658	4.6188	0.5814	-3.1182	0.2353	3.1637	-1.9868	-3.8953	-2.2697	-2.3598	3.6341	0.3295	-2.3174	-0.8493	0.7855		-2.6394	-1.5679	-1.1278					-1.2138
1998/8/4	-1.7226	0.7386	-2.2184	-2.9343	-2.2321	-2.1546	-28.1646	0	0.3287	0.7447	1.6185	0.5988	-3.169	-1.4667	0	-2.5249	-2.0492	-1.0697	-1.0883	-0.1642	-0.0719	-1.3919	-1.6368		0.8696	0.0885	0					-0.2836
1998/8/5	0.738	-1.0997	2.4433	4.9577	0.6088	1.0363	1.4684	-0.0968	-0.9174	0.1584	1.0239	-3.9435	1.8182	4.3302	0.4054	5.2488	1.4644	0.1201	3.5452	1.4803	0.1439	0.1086	-0.317		0.7606	1.5915	-0.1521					0.2844
1998/8/6	-1.4652	-1.3343	-1.1925	1.9585	-0.4539	-1.5385	0	-1.7918	-0.6614	-0.4217	-3.0405	0.2324	-1.1905	-1.297	-1.6151	0.2591	0.3436	1	1.2987	-2.269	-1.4368	-1.5184	-1.3514		-0.9562	-2.611	-0.9901					-4.7259
1998/8/7	-2.7881	-2.7047	-2.069	-4.2938	-2.5836	-2.0833	-4.4863	-1.2327	-0.0666	1.0058	-3.1359	-3.6321	-2.7711	-4.7306	-1.5048	0.0646	-1.7123	-4.1584	-3.4965	-1.8242	1.312	-1.5419	-3.3038		-1.6768	-4.647	-3.0769					-4.2659
1998/8/10	-3.2505	-5.7143	-3.169	-3.0697	-4.2122	-5.7181	-5.6061	-4.693	-1.1992	-5.1363	2.1583	0.0802	-4.2131	-3.0345	-5	-3.357	-4.669	-2.1901	0	-5.7432	-2.446	-5.9284	-2.9167		0.3101	-2.6242	-6.1111					-4.3523
1998/8/11	-1.087	-0.3276	-2.1818	-4.9939	-1.1401	0.141	-3.0498	-1.1524	-2.1578	-0.221	-4.3427	-1.1218	-1.1643	-3.2717	-2.3392	3.7408	-3.1433	-0.3802	-5.1932	-0.1792	-0.8112	-2.3781	-3.8627		-1.4426	-2.1174	-2.6205					0.1083
1998/8/12	-2.0979	-3.3689	-2.4164	-2.0513	-2.4712	-5.3521	3.3113	-3.6717	-7.581	-2.7685	-3.3129	-3.0794	-4.9738	-3.5294	-4.6407	-2.0605	-2.4906	0.0848	0.6369	-5.0269	-3.4201	-5.9683	-5.3571		0.7318	-2.8515	-3.559					0.6494
1998/8/13	0.6122	0.4252	0.7619	3.2723	-0.3378	0.1488	3.0449	1.1771	2.8337	6.492	0.3807	-1.5886	0.551	1.2195	0.157	0.9204	2.9412	-0.1271	-0.3797	0.5671	1.6166	6.2176	1.4151		3.0099	1.9231	1.3501					3.6559
1998/8/14	0.6085	-5.0804	-5.8601	-4.3093	-4.9153	-5.6464	-5.1322	-4.5983	-2.3205	-2.7807	-5.9418	0.1699	-1.5068	-6.6265	-6.1129	-2.8664	-5.1128	-4.4548	-3.4307	-3.9474	-5.6061	0.3659	-4.7442		-1.7632	-6.5541	-4.7957					-5.6017
1998/8/17	-10.1815	-10.0803	-9.8394	-5.0331	-9.9822	-9.9213	-10	-10.1045	-10.3935	-9.2409	-9.8118	-9.754	-10.0139	-10.3226	-9.8497	-8.786	-9.8257	-4.2185	-10	-10.1761	-9.7111	-6.6829	-10.1563		-10	-9.458	-9.7015					-10.1099
1998/8/18	-3.367	-2.381	-1.7817	-5.0209	-2.3762	-4.8951	10.0182	-2.4548	-1.8227	0	-3.8748	-9.8684	-6.9552	-2.8777	-0.5556	-4.8529	-2.6362	0.8809	-6.4327	1.5251	-4	7.2917	-5.4348		-7.3504	1.5258	-2.8926					-4.89
1998/8/19	8.0139	9.7561	7.7098	3.6711	6.4909	4.9632	2.649	3.0464	5.2632	7.8182	9.3023	9.5933	6.1462	6.8519	6.1453	4.3277	6.2274	6.6176	5.9375	6.867	3.7963	5.8252	5.7471		3.7515	7.9769	7.1277					6.4267
1998/8/20	1.0753	10	3.1579	3.3994	2.4762	4.2032	1.2903	5.9126	4.2391	0.3935	3.5461	0.5709	3.2864	3.2929	2.1053	3.7037	4.503	1.25	5.0147	4.0161	9.9911	3.0963	10		1.8376	1.7131	5.6604					3.744
1998/8/21	6.2766	3.0303	1.2245	0.411	-2.2305	-0.1681	2.0701	0.1214	1.9812	1.9037	0	-1.6083	0.9091	3.1879	-3.3101	0.4286	4.4715	4.2571	0.5618	0.3861	-1.0543	-0.2225	5.336		3.4342	0.1053	1.4098					0.8149
1998/8/24	-2.3023	-1.3889	10.0806	-0.5457	5.1331	4.0404	3.2761	-2.3636	1.3292	-0.4396	1.3699	-1.0577	3.7538	-0.9756	2.8829	3.8407	0.7782	-2.4908	-1.5363	-0.9615	-0.8197	1.0033	-1.6886		-1.238	3.1546	-0.6487					-0.8083
1998/8/25	-1.9467	-2.3198	2.1978	1.2346	-2.5316	-1.7799	0.9063	-1.2415	-2.3209	-1.1589	0.6757	4.276	-1.4472	3.9409	-0.7005	-1.5753	-0.9266	0.67	6.9504	0.1942	0.4959	-1.3245	0.9542		-0.7977	-2.0387	-2.5187					-1.2806
1998/8/26	-1.9854	-1.3571	-4.6595	-0.4065	-1.2987	-1.1532	-3.8922	-1.2571	-1.5496	-2.7917	-1.8792	4.0075	0.4405	-2.8436	-2.6455	-0.8351	-3.9751	-2.4126	-1.1936	-1.938	1.5625	-1.566	-1.5123		0.919	-4.1623	-0.1914					-0.4717
1998/8/27	-2.0256	-2.2356	-2.2556	-5.034	-3.7594	-4.3333	0.4673	-2.3552	-4.3022	-0.3446	-1.9152	0.3584	-3.9474	0.813	-3.442	-2.5965	0	-2.1739	-1.2081	-3.7549	0.6478	0	3.167		-3.2442	-2.6059	-1.4382					-3.0806
1998/8/28	1.0881	3.606	4.4231	-5.0143	3.125	3.1359	0.3101	2.3468	-4.1667	-0.634	-2.2315	-4.4643	-2.1309	-1.4516	2.6266	-2.2334	-2.906	-1.4815	-3.125	-0.8214	-1.8504	-0.3409	-0.7442		-0.5882	1.4493	-2.7237					1.7115
1998/8/31	1.2917	1.6978	1.4733	-0.1508	0.3788	0	1.5456	0.6369	0.6865	-0.232	1.5692	2.7103	2.6439	1.473	-0.5484	3.1688	2.1127	1.946	5.1893	1.0352	0.4098	4.675	1.687		4.0237	3.956	2.5					2.0433
1998/9/1	-2.2317	-2.7546	-2.9038	-4.9849	-0.566	-1.8581	-3.8052	-1.962	2.1591	-1.1047	-1.8258	-0.8189	-0.303	-3.0645	-2.0221	-0.0714	-1.4655	-1.6052	-0.1333	3.0738	0.4082	0.6536	-3.0415		-2.2753	-2.7484	0.2927					1.649
1998/9/2	-1.1957	-0.0858	-2.243	-3.4976	-1.7078	-0.8606	-2.2152	-0.5165	0	0.823	-0.7153	0	-1.6717	-0.4992	-1.1257	-2.1444	0.175	-0.7496	-2.6702	-2.1869	5.7724	-0.8658	0.7605		-0.5821	-0.1087	2.0428					-1.9699
1998/9/3	0.6601	0.5155	0.7648	3.6244	-0.1931	0.3472	0.6472	1.1032	0.1112	-1.9825	2.1614	0.7339	3.2457	0.1672	0.759	0.1461	1.1354	1.2439	-1.0974	0.813	5.3805	1.7467	2.3585		1.4637	2.0675	6.387					0.4728
1998/9/4	0.5464	0.8547	1.518	-1.2719	1.1605	1.9031	0.3215	0.8344	1.1111	2.4985	2.6798	1.6393	0.7485	1.6694	1.8832	0.2918	3.9724	1.5358	0.4161	1.0081	-0.3647	0.9657	6.1751		1.558	1.7058	-0.8065					2.8235
1998/9/7	2.0652	0.8475	1.8692	-0.4831	0.956	3.056	0.9615	1.846	2.7473	3.2501	2.3352	2.2401	3.1204	10.0164	2.0333	6.4727	4.2359	0.8211	0.4144	4.99	1.8302	2.0191	0.6944		2.3295	1.5723	2.5294					3.5469
1998/9/8	-1.1715	0.1681	-1.6514	5.0162	0.1894	-1.9769	1.1111	-0.6875	0.5348	-0.5621	-2.6846	-1.3146	-1.4409	3.4328	0.5435	-0.2732	2.4701	-0.7287	1.1004	-2.8517	2.8756	-0.3125	-1.5517		-1.6657	-2.3736	-1.3216					-3.3149
1998/9/9	1.2931	1.2584	2.0522	4.9307	1.7013	1.3445	2.1978	1.0699	1.0638	0.8479	4.5517	1.3321	5.117	1.1544	2.5225	0.8904	3.2659	1.0363	3.2653	3.1311	1.6073	0.9404	0.2627		4.009	1.9027	2.5893					5.3714
1998/9/10	3.0851	3.314	1.4625	4.9927	1.8587	4.3118	3.9939	3.1756	3.6842	2.6345	1.3193	0.9641	0.6954	-0.2853	-0.5272	4.5485	6.0994	3.6752	1.054	6.4516	0	-0.6211	2.6201		5.4289	3.527	0.6092					2.82
1998/9/11	-1.1352	-0.6415	-0.9009	5.035	-1.2774	-1.1129	6.2038	-0.1207	8.8325	-0.4915	0.7813	0.1736	1.9337	0.7153	-2.1201	-1.1039	0.1419	0.5771	7.6923	1.6043	1.7882	-1.7708	5.1915		-1.1843	-1.2024	2.4221					0.5274
1998/9/14	2.714	0.1614	1.8182	5.0599	2.9575	1.7685	2.6426	0.7855	0.7463	-0.1647	2.0672	3.9861	3.794	4.8295	2.1661	2.1011	0.2835	0	3.5109	0.5263	-0.1351	1.4846	4.9353		2.5534	3.0426	3.9696					2.0986
1998/9/15	1.9309	0.8864	-0.5357	4.3093	-1.4363	0	-3.6585	0.8393	-2.2222	0	-0.2532	-2.9167	-0.6527	-3.523	-0.7067	-0.5145	-3.0389	-2.377	-3.8596	-1.0471	-4.2625	-2.5078	-1.9275		-0.6098	-3.4449	-2.1933					-2.5694
1998/9/16	1.5952	1.1182	0.8977	4.9818	0.5464	0.4739	4.3601	-0.4756	1.7992	-0.2199	2.7919	-0.7725	0.7884	2.3876	0.5338	-1.4221	0.2187	-0.3778	4.6229	0	1.4841	1.0718	0.2358		0.2556	0.9174	1.1628					1.2658
1998/9/17	-2.2571	-2.2117	-1.2456	2.7778	-1.6304	-0.9434	-0.4043	-1.6129	-1.1163	-2.0937	-4.0741	-1.9031	-3.6506	-4.1152	2.3009	-0.8525	-0.3636	-2.2756	-2.3256	-3.351	-4.2479	-4.0297	-1.5686		-1.8358	-3.0303	-2.2989					-1.4583
1998/9/18	-3.8153	-3.6349	-2.8829	-4.2793	-1.6575	-1.9048	-3.7889	-3.3394	-1.7874	-0.3376	-2.9601	-0.1764	-3.1123	-2.8612	-0.692	-2.3148	-4.0146	-0.8624	0	-3.1022	-0.4364	-0.5525	-2.5498		-2.9091	-3.6458	-1.3445					-3.277
1998/9/21	0.7307	0.5029	1.1132	-4.9412	2.2472	1.1327	1.8284	0.2513	1.7241	2.3715	4.5093	1.3251	4.6089	2.651	1.5679	-1.4218	4.3346	2.1314	2.381	2.2599	4.3828	1.2222	4.6607		0.9631	2.3784	0.6814					1.8579
1998/9/22	-0.1036	-1.4178	-0.9174	-1.1139	-2.0147	-1.6	-1.7956	-1.1278	-1.4124	0.7722	3.8071	4.5336	6.8091	-1.4347	-2.4014	0.4808	-2.2595	1.3629	6.2791	-0.9208	-1.3996	-1.2075	0.3906		-1.1129	-0.7392	-0.2538					-0.4292
1998/9/23	-0.9336	0.6768	-0.1852	0.1252	0.3738	0.3252	-1.6878	1.3942	-0.191	3.2841	0.8557	0.9174	3.625	4.0757	-0.5272	-0.2051	3.9523	0	-0.2188	4.8327	-1.2775	1.1111	-1.1673		1.3934	1.1702	0.0848					0.7543
1998/9/24	-2.6178	-3.3613	-3.8961	-5	-4.0968	-3.2415	-3.8627	-2.5	-3.3493	2.2787	-3.7576	-1.2397	-3.4982	-4.1958	-3.7102	-2.3288	-3.802	-0.7143	-4.7149	-4.4326	0	-1.8681	0.1575		-2.4841	-3.7855	-3.0508					-2.6738
1998/9/25	1.2903	2.6087	2.3166	1.0526	1.7476	0.67	3.4226	3.2051	1.3861	1.0363	4.9118	8.3682	10	5.4015	0	0.6311	2.1626	0.7617	1.2658	6.308	3.1632	1.4558	-1.7296		1.355	1.6393	2.1853					2.7473
1998/9/28	0	-1.1864	0.3774	-2.474	0.7634	0	-2.1583	-1.7391	1.2695	-2.359	1.2005	0.5405	0.9091	2.2161	1.8349	-1.4634	2.0438	-0.504	-1.3636	1.2216	-2.23	1.9868	0.4		0.107	1.7204	-0.0855					1.4973
1998/9/29	0.3185	-0.2573	0.7519	-2.4032	1.7045	3.827	1.7647	-0.5689	-0.5786	0.2626	-1.5421	1.8433	1.3514	0.1355	-0.5405	1.4144	-0.5722	1.5618	-2.9954	-2.069	-0.2138	-1.4069	3.1873		1.4957	-0.8457	0.8562					1.7914
1998/9/30	0.9524	0.5159	0.5597	5.0616	0.5587	0.3205	0.1445	0.89	0.194	-0.9953	1.6867	0.3017	-1	0.5413	0.3623	0.4184	2.8777	-0.2494	0.3563	0.5282	5	0.3293	0.7722		0.5789	2.2388	0.5942					0.6211
1998/10/5	0.1048	-0.5988	0.5566	4.9479	-0.9259	-2.2364	-2.0202	-0.126	5.4211	8.3095	-1.1848	-3.6842	-2.5814	6.3257	1.8051	-1.5278	3.3566	-0.5	1.1834	3.3275	0.5442	-1.5317	0.613		-0.2093	1.877	1.1814					-1.3374
1998/10/6	-2.6178	-2.5818	-2.583	-2.4814	-2.0561	-1.9608	-4.4183	-1.7035	-3.4894	0.0882	-2.518	1.9516	-4.3779	-4.4304	-2.4823	-1.9746	-3.7889	1.3401	-2.1053	-3.8983	-2.7064	-1.6667	-2.1325		-1.7305	-4.2989	-2.5855					-3.4411
1998/10/7	-1.2903	-0.6184	-0.947	0.7634	-1.145	-1.1667	-0.6163	-1.3479	-1.4272	-3.7885	1.968	-1.7611	1.2048	-0.7947	0	-0.7194	-2.2504	-1.2397	-1.1947	-1.5873	-0.904	-0.904	-2.0233		-1.1206	-0.107	-2.1404					-0.324
1998/10/8	1.3072	1.9556	0.5736	0.3788	1.5444	1.1804	1.0853	1.3663	1.834	3.663	3.0157	1.403	5.7143	3.7383	6.9091	1.3768	2.1583	-3.0126	0.9674	3.9427	3.7895	0.6842	-0.0794		1.1873	1.7131	1.3123					1.3001
1998/10/9	-0.7527	-0.5231	-0.1901	-0.6289	-0.3802	-0.3333	-1.5337	0.2567	0	3.2686	-2.8103	-0.6918	-0.2252	0.3861	-0.1701	2.0729	-1.7606	0.9491	1.7964	-1.0345	-0.8114	-0.1133	0.159		0.5333	-1.4737	-0.2591					-0.7487
1998/10/12	-0.8667	-2.5416	4	4.3038	0.7634	0.3344	1.2461	-0.5122	-1.1374	2.3097	4.2169	1.0062	-0.3386	1.2821	1.7036	0.1401	-0.5018	-0.8547	6.5882	-0.1742	0.6135	-1.5873	-1.1905		0	4.8077	0.4329					4.4181
1998/10/13	0	0.7194	-0.9158	-1.4563	0	-0.8333	-1.5385	0.7722	1.3423	0.7525	-1.1561	0.1533	4.1903	-0.6329	-2.3451	0.2797	0.8646	2.5862	-1.8764	-0.8726	0.1355	0.8065	0.1606		0.4244	-1.7329	0.431					-1.9608
1998/10/14	0.4372	-0.8036	-2.0333	5.0493	-0.947	-1.0084	-1.25	-1.8519	-1.6083	3.7344	1.9883	2.4484	0.8696	-1.5287	0.8576	-1.325	-0.2143	1.8487	0.6749	-1.4085	-1.4885	-1.4857	0.2406		0.5811	1.1411	0.8584					-1.0526
1998/10/15	-0.6529	-0.6301	1.8868	5.041	2.6769	0.6791	-0.6329	-0.3904	0.3846	2.32	0.8028	3.9582	-1.5086	-0.2587	0.5102	-1.4134	-0.2147	-1.1551	-0.2235	1.4286	0.2747	-0.464	3.04		-0.4202	1.4359	-0.6809					5.1064
1998/10/16	1.0953	1.6304	0.3704	5.0223	0.9311	1.6863	0.4777	1.6329	1.5326	-0.5473	-1.5927	-1.4368	-1.5317	2.3346	0.3384	0.3584	2.726	1.0017	2.5756	-1.5845	-0.3425	1.049	-0.7764		0.6329	2.0222	2.8278					0.6073
1998/10/19	0.4334	0.9804	1.2915	-3.932	2.583	3.6484	1.1094	3.4704	6.5094	-0.7075	2.8902	-2.4052	0.3333	-1.5209	8.0944	4	0.5587	-1.8182	-1.9651	0.8945	-0.4124	2.5375	-0.8607		3.9832	4.3608	0.1667					2.5151
1998/10/20	-1.5102	-2.03	-2.1858	-3.208	0.1799	-2.88	-2.5078	-2.7329	-1.3286	1.5044	2.0225	0.8215	-2.8793	-2.8314	-0.156	-1.7857	-1.7361	-1.1785	0.7795	-1.773	-2.3464	-1.7998	2.2099		-0.6552	-2.4691	-0.2496					-2.3553
1998/10/21	-3.5049	-3.6036	-4.0968	5.0286	-5.386	-3.6244	-3.537	-3.1928	-1.526	-1.4821	-5.1762	-5.1852	-3.8769	-5.0331	-4.5312	-2.8671	-4.0283	0.5111	-2.0994	-4.6931	-3.6749	-3.7801	-2.6255		-3.3993	-2.9211	-5.0042					-5.4271
1998/10/22	-0.681	-1.1215	2.7184	-0.8705	1.7078	-0.6838	0.5	-0.066	1.1851	3.0087	3.1359	1.9531	1.6607	3.7657	-0.491	1.5119	1.1046	-0.7627	0.4515	0.3788	-0.2935	-0.8333	1.4274		0.0525	4.9147	-0.7024					2.0191
1998/10/23	1.4857	0.2836	-1.8904	0.9879	3.3582	-1.0327	0	0.5281	4.2342	-0.8455	-2.9279	-0.9195	-1.9837	-0.8065	1.6447	-1.4894	-2.4035	0	0.5618	-1.1321	-1.2509	0.3601	3.6747		-0.5774	-1.2428	-1.5915					-1.5625
1998/10/26	-1.8018	-2.4505	1.3487	5	7.4007	2.087	-1.4925	-1.9041	3.7165	-4.031	-1.9722	0.6961	-0.3571	-3.1165	3.5599	-2.0158	-0.7463	-1.1102	-1.7877	-1.7176	-1.0432	-1.9139	8.9744		-1.0032	4.9371	-2.7853					1.164
1998/10/27	-1.3761	0.0966	-1.3308	-2.0704	-3.3613	0.3407	0.5051	-0.2008	1.6667	-0.9693	4.8521	0.6144	1.6726	1.2587	-0.3125	-1.396	-0.8271	-0.7772	2.3891	0.9709	2.0331	0.7317	-2.0761		1.2267	-0.4613	2.403					4.3933
1998/10/28	1.7442	0.7722	0.578	-1.5856	0.8696	-0.8489	2.5126	1.5426	-1.6393	0.8157	2.0316	3.6641	3.4078	0.9669	-3.2915	1.7139	3.7908	1.9147	3.2222	3.0769	3.4686	0.6053	-0.1413	277.4566	0.9484	0.4634	1.1733					1.503
1998/10/29	-1.4857	-0.6705	-1.9157	0.2148	-3.6207	-1.5411	0.1634	-0.4624	3.6667	0.6472	2.9867	-1.6937	-0.2273	-1.7784	-0.3241	0.6593	-2.2644	4.7822	-0.2153	-2.4254	-0.4993	1.083	4.3878	-0.6636	1.4092	-1.5683	-1.8733					-1.1846
1998/10/30	0.9281	1.2536	0.1953	-5.0375	-1.0733	0.1739	-2.9364	0.8626	0.0804	2.492	-2.6853	0	-3.1891	8.6351	-1.626	-0.2911	1.1211	-2.2005	-0.863	0.7648	-1.6487	0.2381	-3.8644	-0.0514	1.0293	-0.656	0					3.7962
1998/11/2	0.2299	0.2857	0.9747	1.5801	1.085	1.0417	-2.1849	1.6447	-0.8835	-1.8039	4.8565	0.4494	0	3.2051	0.4959	-0.073	1.0347	-0.8333	4.1349	0.5693	2.1866	-1.5439	-0.5642	0.2057	7.4376	-0.3774	3.2727					3.8499
1998/11/3	1.7202	1.8044	0	1.2222	3.22	-0.1718	6.701	3.301	-0.2431	-0.5591	-0.1053	5.8911	0.7059	-1.8634	10.0329	1.607	1.6825	2.9412	-2.2989	0.9434	3.281	1.93	-0.1418	5.2335	0.2845	1.7992	0.5282					-1.3902
1998/11/4	-1.9166	-1.5858	1.1583	-0.9879	-2.9463	1.0327	-2.4155	-1.5038	4.6304	-1.6064	-2.7397	-1.4789	0.4673	2.5316	-1.1958	1.2221	-2.446	-2.6122	2.0321	-1.3084	0.6906	1.3018	-1.7756	2.3403	0	-2.3256	-1.5762					2.8195
1998/11/5	0.9195	0.3791	0	-2.3282	0.1786	-1.3629	0.33	0.6997	1.7081	-2.449	-0.325	-1.3581	-1.7442	-1.1111	0.7564	1.5625	0.8112	0.1676	-1.4675	3.0303	-0.5487	-0.1168	-0.8677	-1.3816	0.7092	1.3333	1.6014					0.3656
1998/11/6	2.9613	5.4769	1.9084	1.0216	0	5.3541	-1.3158	1.832	-0.8397	1.4226	-3.2609	-0.8696	-1.5385	-2.8714	-2.7027	1.3287	3.8771	0.8368	-1.1702	-1.1029	-1.8621	0.117	-1.5317	4.3478	1.9249	-0.5639	3.3275					-3.3698
1998/11/9	3.8717	5.8192	4.6816	1.7978	4.9911	10	2.3333	7.8164	1.0778	1.4851	0.1124	0.0731	3.2452	3.0848	0.1543	4.4859	2.8169	5.1452	-0.5382	2.2305	-0.8433	3.972	2	2.6852	2.3952	3.0246	3.3051					1.3195
1998/11/10	-1.5974	-1.8613	-2.1467	2.649	2.7165	-1.4903	1.6287	-2.1289	-1.2186	1.626	1.908	0.5844	-1.7462	1.7456	0	-1.0568	-2.3973	1.026	6.3853	-0.1818	1.2048	-1.4607	0.0726	-2.2092	-2.2942	3.3028	-1.3946					1.3953
1998/11/11	-1.0823	-1.2931	-0.1828	-1.1828	-2.4793	1.8154	-1.1218	1.0582	0.1542	-2.8	-1.5419	3.8489	-0.3555	-0.7353	-1.6949	-1.5354	2.4561	0.7031	-0.6104	-0.1821	4.5518	-0.3421	-1.4514	0.0461	0.4144	-0.0888	5.9068					-2.3853
1998/11/12	-0.547	-0.6987	0.7326	-3.8085	-0.8475	0.2972	-2.269	-2.0361	-3.2333	-1.3992	-1.566	-1.1189	2.2592	1.1111	-1.4107	3.8644	-0.5479	-1.0085	-2.2518	1.0949	-2.4113	-1.0297	2.651	-2.0737	-2.3384	-3.0222	0					-1.5038
1998/11/13	-0.9901	-1.4952	-1.8182	0.7919	-2.2222	-1.3333	0.1658	-1.5439	2.3071	-1.9199	1.8182	-2.1924	3.3721	3.1746	-1.1129	-0.6527	-0.8953	-0.2351	-0.733	3.6101	-0.6863	-1.2717	-0.2869	-1.3647	-0.0469	-0.3666	-1.0998					1.145
1998/11/16	5.5556	4.2857	0.7407	-2.3569	1.5734	-0.6006	0.1656	3.076	-1.4774	-1.1915	-0.8929	-0.5061	-1.2373	2.8402	-0.6431	-0.9198	0.7644	2.0424	0.9494	-1.0453	0.7602	0.2342	-1.0072	-0.0954	-0.6576	-0.552	1.9857					0
1998/11/17	-1.5789	-0.5993	-1.4706	3.2184	-2.5818	-0.4532	0.6612	-1.6969	1.1839	-2.0672	0.3378	4.7238	-1.9362	-2.0713	1.9417	-1.8568	-1.4483	5.3888	-1.0449	-2.8169	-2.1262	1.285	-1.8895	-0.191	1.182	-1.2026	-2.0249					-0.566
1998/11/18	0.6417	-1.6365	0.5597	-1.6704	0.1767	-1.9727	-0.9852	-0.7143	4.4462	1.4952	-2.6936	-2.2901	1.3937	-1.7626	-2.381	-0.1351	-1.8195	-1.6801	1.9007	-0.3623	0.3504	-1.8454	-2.2963	1.1962	1.4019	1.03	-2.7027					3.3207
1998/11/19	-1.7003	-1.0508	-2.0408	2.3783	-1.4109	-1.0836	-1.4925	-1.6187	-1.0456	-2.0797	-1.9608	1.5625	-2.9782	0.2392	-1.4634	-0.8119	0.0713	-2.2288	-0.7254	-1.6364	-1.1872	0.1175	-3.4117	-0.2364	-2.3041	-1.5755	0.0817					0.0918
1998/11/20	-0.2162	-0.2655	-1.1364	-5.3097	0.1789	-1.252	-0.5051	0.2438	-1.3585	-0.9735	1.8824	2.6573	-0.8264	-3.8186	-0.165	-0.5457	1.4957	-0.228	-1.0438	0.3697	2.0495	-0.8216	0.8634	0.8057	0.566	-1.0358	2.3673					-2.844
1998/11/23	-1.4085	-1.5084	-0.7663	-3.8551	-2.1429	3.4865	1.1844	-1.0334	-0.3826	0.0894	-3.4642	1.4305	-2.1429	0.3722	-3.1405	1.5089	-1.4035	-2.7418	-3.0591	-2.2099	-2.0083	-0.5917	-3.5798	-2.7739	0.2345	-2.2835	0.0797					1.2276
1998/11/24	0	0.1802	0.1931	-0.8505	-0.5474	-3.0628	1.8395	0.2457	0.2304	-2.0536	1.7943	1.6118	0.4866	-0.1236	-1.1945	2.7027	-0.4982	1.7228	-1.9587	0.3766	-1.1307	0.7143	0.8878	-2.8046	0.8891	-0.2921	0.1594					1.5858
1998/11/25	-1.6484	-1.0791	-0.7707	-0.4902	-0.1835	-2.0537	2.9557	-1.6544	-1.2261	5.5606	-2.5852	-2.7759	-1.2107	-1.6089	0.8636	-1.8421	-2.5751	-3.3102	-3.7736	-0.3752	-2.0014	-1.6548	-0.72	-1.4428	-2.2727	0.0977	0.7955					-2.663
1998/11/26	0.4469	0.6364	10.0971	-0.4926	3.6765	1.129	-2.0734	0.5607	-3.0256	-0.7772	-0.7238	0.6798	-2.2059	-3.0189	-2.226	-1.5416	-1.1747	-0.6369	-1.6148	1.1299	0.0729	-1.3221	-4.1902	0.4038	-2.99	-2.7317	2.8414					-1.8868
1998/11/27	0.7786	0.3613	6.7019	-2.3515	1.2411	1.7544	-1.4658	-0.7435	-4.32	0.1741	-0.1215	-0.135	-2.005	-2.8534	-1.5762	-0.8169	-1.8574	-2.5641	-1.0551	3.352	-0.9475	-0.609	-0.2523	0.3519	-3.18	-2.7081	-2.2256					-3.5577
1998/11/30	0.5519	2.3402	-2.8099	-1.7744	-1.9264	-0.9404	3.6364	-0.3121	-0.9197	-1.6507	-0.4866	1.2847	-1.4066	1.3351	-0.1779	0	0.3028	1.727	0.4739	2.1622	0.8094	1.4706	-0.8432	0.1002	-0.2021	1.134	2.2763					0.6979
1998/12/1	-0.5488	1.1434	10.2041	-3.6129	3.2143	3.9557	0.4785	-0.3131	1.0127	-0.53	-3.1785	-4.8064	-0.2594	-2.7668	2.4955	0.2745	-0.3774	-2.5061	0.8255	-3.7037	-0.7299	-1.087	0.5102	-1.4014	-1.4177	-0.9174	0					-1.5842
1998/12/2	2.4283	2.9565	1.0802	1.071	4.1522	4.414	-0.1587	0.5653	-1.0025	-1.2433	-0.8838	-5.54	2.0806	0.542	-0.6957	-1.7112	-0.7576	-0.8292	0.3509	3.4799	1.1029	0.1221	2.3689	-0.2538	1.6436	2.3663	-1.4582					0.6036
1998/12/3	-2.4784	-3.2939	0.7634	-2.7815	-4.9834	-3.9359	4.1335	-1.624	0.2532	-0.6295	0.1274	1.6333	-2.4204	-0.6739	-1.7513	-2.0195	0.458	-0.1672	-1.9814	-2.8319	-1.8909	1.9512	1.6529	-0.7125	-0.7074	-1.407	-2.8037					-2.4
1998/12/4	-2.7624	-2.7074	-6.8182	-4.2234	-4.7203	-4.4006	0.458	-1.0159	-2.3569	0.4525	-2.5445	-1.1687	-0.6527	-2.8494	-1.9608	-0.0711	-0.152	-0.335	-4.5184	2.3679	0.2224	-1.555	-2.6016	-1.8452	0.9669	-2.3445	-1.6827					-1.8443
1998/12/7	0.5682	0.4488	1.4634	4.9787	0.7339	1.5873	-0.304	0.1283	-1.0345	-0.2703	-0.5222	0.3695	-1.5769	-1.5363	2.7273	-0.7112	0.1522	-1.5966	-0.6227	0	-0.8136	-0.8505	0	0.7833	0.6048	-1.8789	-0.815					-1.357
1998/12/8	1.1299	0.983	2.4038	0.4065	2.3679	1.25	0.1524	0.9609	1.2195	-0.0903	3.1496	0.7364	2.0027	1.4184	0	-1.1461	0.9119	0.7686	0.7519	-0.3559	1.044	0.3676	-2.2538	0.5181	-0.3006	2.6596	0.0822					1.3757
1998/12/9	-1.3408	-0.177	-2.9734	-2.0243	-2.1352	-1.5432	-2.4353	-0.4442	2.6678	-1.6275	0	-1.462	-0.7853	-0.4196	0.354	1.1594	0.0753	0.9322	0.3731	-1.4286	-0.9594	-0.2442	1.1102	1.7526	0.5025	-0.2073	2.7915					-0.3132
1998/12/10	-2.3783	-2.3936	-6.2903	-4.4077	-2.9091	-2.6646	-3.1201	-1.0198	-2.347	-2.0221	-4.0712	-3.635	-1.9789	-5.4775	-3.1746	-1.5043	-1.8059	-1.0076	-3.9653	-1.8116	-1.5648	-1.836	-2.9561	-0.8105	-1.45	-2.1807	-1.3578					-2.0942
1998/12/11	1.7401	0.9083	2.926	2.1614	1.3109	0.4831	3.3816	0.4507	1.1159	2.8143	3.8462	0.077	0.1346	4.6062	-0.1821	1.4545	0.3065	0.933	2.3226	-0.9225	-3.8607	0.1247	-0.7833	1.8897	0.7103	1.8047	1.4575					1.6043
1998/12/14	-2.8506	-2.7003	-5.5184	-3.6671	-3.1423	-3.5256	-2.9595	-2.6923	-1.1036	-2.9197	-2.9374	-2.4615	-3.629	-2.6989	-3.4672	-0.7168	-2.903	-2.1008	-2.0177	-2.6071	-3.1496	-2.1171	-4.8246	-0.5514	-1.6121	-2.6069	-1.676					-2.1053
1998/12/15	2.5822	1.8501	10.0885	1.757	5.1527	6.6445	-0.1605	1.054	-0.4292	-1.3158	0.3947	2.4448	0.1395	1.1679	0.7561	-1.3718	-1.5736	0.4292	0.2574	0.1912	-0.9756	1.145	-0.8295	0.6552	-0.3072	0.1071	-2.0292					0.7527
1998/12/16	-2.4027	-2.8156	1.9293	1.4388	-2.5408	-2.648	-1.9293	-1.7601	-0.1724	-6.381	0.6553	-0.4619	0	-1.1544	-2.2514	0.2928	-1.9185	0	-1.4121	2.0992	-0.1642	-1.1321	-0.7435	-0.5008	-0.9245	-2.3529	-1.8227					-2.6681
1998/12/17	-0.7034	-2.1495	7.571	-3.4043	-0.3724	2.72	-0.1639	-2.5216	-2.418	1.4242	-1.4323	-6.7285	-3.8997	-2.9197	-1.9194	-2.5547	-3.1785	-2.3077	-2.0833	-2.8037	-3.0428	-1.5267	-1.779	-4.3785	-1.3997	-3.1763	-2.5316					-1.0965
1998/12/18	-0.2361	0.2865	-2.0528	0.2937	2.0561	2.4922	0.3284	0.5446	-0.885	-0.9027	0.6605	-0.3317	-1.1594	0.7519	-0.1957	-1.9476	-0.8418	-2.3622	1.5957	1.3462	-0.5089	-1.0336	0.286	-2.3158	-2.4185	0.4525	1.8182					-0.4435
1998/12/21	1.1834	-0.1905	5.6886	-4.8316	0.3663	2.2796	-0.1637	0.4062	-3.125	2.2267	2.231	2.7454	0.5865	0	1.1765	-1.3751	0.1698	-3.0466	-0.5236	0.3795	-0.2558	0.9138	1.3308	-0.3233	1.2931	0.2252	-0.8503					-0.7795
1998/12/22	2.5731	2.4809	-1.4164	3.8462	1.4599	0.1486	3.6066	3.1693	6.8203	1.4851	3.3376	3.8057	4.9563	3.2836	2.7132	4.1828	4.9153	3.7893	5	1.7013	4.2735	3.4929	4.5966	5.0811	3.8298	4.4944	3.6878					4.4893
1998/12/23	-1.3683	-0.838	5.3161	-1.3333	1.0791	1.7804	-2.5316	-1.3072	-1.8119	0.2927	-2.4845	2.5741	-1.6667	1.7341	-1.5094	-0.8178	-1.5347	-0.089	-2.381	-1.487	-1.6393	-0.5	-1.3453	-1.749	0.666	-1.2903	-1.158					-1.2889
1998/12/24	-0.2312	0	3.0014	2.1021	-2.1352	-1.0204	-0.487	-0.6623	0.0879	-0.1946	0.3822	-0.5323	0.4237	-1.9886	-0.9579	-1.8741	-0.5742	-1.1586	-2.0539	-1.3208	-0.6667	-0.6281	0	1.2565	0	0.5447	-0.7531					-0.9793
1998/12/25	-0.4635	0	-3.4437	-0.7353	-0.9091	-2.7982	0.8157	0.4667	0.878	-3.3138	1.1421	-0.6116	0	0.4348	0.5803	0	-0.8251	0.541	-1.9659	0.3824	0.0839	0.2528	0.6364	0.3619	1.5776	0	0.4216					0.8791
1998/12/28	-0.9313	-1.4085	-6.0357	-3.2593	-2.0183	0.4545	-1.1327	-0.3981	-1.4795	-1.4113	-1.3802	-3.5385	-2.2504	-2.7417	-1.9231	0	-0.9983	-2.0628	-2.5401	-2.4762	-1.2573	-0.8827	-1.626	-0.7213	-0.3006	-2.7086	-2.267					-1.9608
1998/12/29	-0.1175	-0.9524	2.1898	-1.2251	-0.3745	4.9774	-1.1457	-1.3991	-3.2686	-0.7157	-3.5623	-1.9139	-2.5899	-1.0386	0.3922	-1.6043	-0.8403	-3.1136	-4.3896	-0.1953	-1.3582	-1.2723	-2.2039	-1.2974	-2.9648	-1.1136	-0.4296					-0.3333
1998/12/30	-0.4706	0.5769	0.7143	0.6202	1.3158	2.2989	1.4901	-0.6757	0	-0.9269	1.1873	0.9756	1.9202	0.5997	3.7109	0.9317	0	-0.2836	2.2956	0.3914	0.8606	0.3866	1.9718	0.4206	0.4661	1.3514	0					0
1998/12/31	-0.7092	-1.0516	-1.5603	-1.849	2.9685	-2.5281	0	0.5442	-0.0913	-3.3264	2.7379	-3.2206	-1.0145	-1.4903	-1.3183	-1	0	-2.4645	-1.683	0	4.9488	-1.1553	-0.6446	-0.2094	-1.0309	-0.5556	1.2079					-0.6689
1999/1/4	-2.381	-1.9324	5.6196	-4.0816	1.4414	3.7464	-3.9152	-2.1651	-1.8282	-1.5054	-2.1574	0.7488	1.757	-1.9667	-2.6718	-2.0979	-2.8814	-1.8465	-1.2839	-0.3899	-4.7154	-1.039	-3.1511	-2.9381	-2.0833	-4.1341	-3.5806					-2.5814
1999/1/5	-1.2195	-0.3941	1.6371	0	1.0657	0.6944	-2.0374	-1.1065	-0.838	-2.4017	-2.9831	0	-1.8705	-1.8519	0	-1.9841	-2.4433	0.5941	-0.578	-1.3699	-1.4505	-1.3123	-2.7751	-1.1892	-0.3723	-0.2331	0.1768					0.4608
1999/1/6	1.8519	2.0772	-0.4027	5.0736	0.3515	-0.6897	0.8666	0.5594	2.0657	2.5727	3.4759	2.4773	3.2258	-0.1572	2.3529	0.8097	1.61	0.0984	-0.1453	0.5952	1.2987	0.5319	2.1654	-1.9147	-0.1068	1.7523	0.8826					1.2615
1999/1/7	3.0303	0.1938	-3.7736	-0.6231	-2.2767	-2.5	2.7491	1.1822	6.5317	-0.6543	1.4212	0.3223	4.5455	0.6299	-0.9579	-0.8835	-0.4401	-0.6883	-0.5822	0	-0.5983	3.0423	-1.2524	-2.0078	0.8017	-1.1481	-0.35					-0.3398
1999/1/8	1.0588	2.4178	0.7003	3.2915	1.7921	0.9972	2.0067	2.9553	1.1226	4.0615	2.6752	1.9277	3.8043	5.9468	2.9014	3.9708	4.7745	4.8515	6.0029	2.5641	3.2674	1.1553	6.6341	3.4718	3.4464	4.5296	3.4241					4.2045
1999/1/11	-1.7462	-1.2276	-3.1989	-0.9105	-3.3451	-4.0903	0.9836	-1.9359	-1.1956	-1.4768	1.4888	0.9456	0.7853	-1.034	-0.9398	-1.325	1.6878	-0.4721	-0.8287	-1.1538	-0.0833	-0.7614	0.9149	0.6601	1.6914	1.2222	0.6791					0.1091
1999/1/12	-1.8957	-1.8164	1.7241	-4.441	-0.1821	-0.7353	-0.6494	-0.4765	-1.7286	-2.8908	-1.5892	0.6245	5.5844	-4.0299	1.7078	3.6335	-1.8257	-0.1898	-0.2786	0.5837	-1.75	0	-2.9918	-1.694	-1.6129	-3.4029	-1.602					-3.0501
1999/1/13	-0.9662	-0.779	0.4237	-1.2821	-2.3723	0.8889	0.6536	-0.6156	-1.847	-0.7718	-2.3602	0.3103	3.198	-1.7107	4.1045	-1.2957	-0.8453	-1.1407	-0.6983	0.7737	-0.7634	-1.7903	-2.9907	-1.0006	-1.127	-1.5909	-0.8569					-0.8989
1999/1/14	-0.4878	-0.2944	-9.9859	-3.8961	-4.1121	-9.6916	-1.9481	0.0688	-0.6272	0.8889	-2.4173	0.5414	-10.0119	-3.1646	-2.1505	-1.7761	-0.8525	1.25	-0.4219	2.1113	2.0513	-0.1302	-0.289	1.516	-0.3627	-1.5012	-1.21					-0.3401
1999/1/15	-0.7353	-1.0827	-10	1.3514	-4.8733	-7.1545	-0.9934	-1.9257	-0.9017	-2.6432	-8.7353	0.7692	-9.9338	-4.5752	-4.2125	-0.4717	-1.1178	1.4245	-3.3898	-1.3158	-2.0938	-0.5215	-1.8357	1.2168	0.936	-0.3517	1.7498					-2.1615
1999/1/18	-1.6049	0.199	3.125	-1	-5.7377	4.7285	2.1739	-1.8934	-0.6369	1.2443	2.2857	5.4962	1.1765	3.4247	1.7208	1.8957	3.3043	6.4607	1.6082	1.3333	-1.1976	1.0485	-2.7559	-0.0546	2.0093	1.1765	4.9011					0.6977
1999/1/19	0.8783	0.5958	-1.0101	1.8519	0	-1.6722	-0.491	2.7162	0.8242	2.2346	2.6536	1.5195	3.6337	0.1656	-0.9398	-0.6202	-0.6734	1.4952	0	0	2.0779	1.6861	2.2267	0.1093	0.8586	-0.5814	-0.1639					0
1999/1/20	-1.7413	-1.382	2.7211	0.3306	-1.7391	0	-2.1382	-1.3222	-0.8174	-0.8743	-0.1361	-1.0691	-0.561	1.6529	-1.7078	-2.4181	-0.339	-3.0329	3.4532	2.4436	1.7812	-0.6378	-0.9901	1.0377	-1.6024	-1.1696	-0.821					-0.4619
1999/1/21	-0.2532	0.5005	-2.649	4.6129	0.4425	-1.0204	0.6723	0	-0.7326	-0.7718	0.8174	2.8098	0.4231	1.626	0.9653	0.6395	0.3401	2.0554	-1.669	0.1835	0	0.5135	5.7	0	0	2.3669	0.9106					1.3921
1999/1/22	1.5228	1.2948	-1.0204	-2.6772	-0.8811	-0.6873	0.1669	5.0071	1.2915	1.3333	-1.3514	-1.3315	-2.9494	5.44	1.1472	-1.0326	0.4237	-1.3135	0.8487	0	5	2.4266	-1.7975	2.5946	-2.0865	0.2312	-0.7383					0.6865
1999/1/25	-1.125	-2.3599	-4.4674	-0.8091	0	-2.2491	-2	-2.0148	-1.9126	-1.2061	-2.1918	-2.6989	-2.026	-2.5797	-0.7561	-0.8828	-2.2785	-2.9281	-3.7868	-1.8315	-0.5556	1.3716	-1.7341	-0.3161	-2.2349	-3.2295	-1.5702					-2.7273
1999/1/26	-2.1492	-1.007	3.4173	-1.4682	0.4444	1.0619	-1.3605	-2.8787	-2.507	-1.3319	-0.4202	0.5109	3.2496	-1.2461	-0.9524	0.081	-1.3817	-2.8336	-2.6239	-0.5597	-3.8308	-1.845	1.4706	1.3742	-0.5316	-1.4303	-1.7632					-1.5187
1999/1/27	0.646	0.4069	5.2174	4.9669	2.6549	2.4518	3.7931	1.3409	0.1905	-0.3375	2.6723	3.0501	10.0143	4.1009	1.7308	0.3236	0.0876	0.9407	2.2455	-0.1876	1.3278	-0.1253	-0.8696	0.6257	0.6948	1.3301	2.4786					3.2028
1999/1/28	-0.5135	-1.6211	-4.1322	5.0473	-2.3707	-2.5641	-2.3256	-2.0891	-0.4753	-1.3544	-1.3699	-2.7484	-1.4304	-0.6061	-2.2684	-1.371	-0.8749	1.2116	-1.9034	-1.1278	-2.9484	-2.0075	-1.5595	0.4145	-1.2739	-0.5967	-0.0834					-1.954
1999/1/29	1.2903	-0.206	1.7241	-4.955	0.6623	0.1754	0	0.2845	-0.8596	2.0595	0.8333	0.0725	-1.0554	0.4573	-0.3868	-2.2077	-0.4413	-1.105	3.7313	-0.3802	-1.3502	-1.2804	0	1.6512	0	-1.9208	-0.0835					-0.5862
1999/2/1	-1.0191	-1.7544	3.3898	-2.3697	1.5351	1.4011	0	0	-3.9499	3.9238	2.0661	-2.3896	0.9333	0.9105	0.1942	-4.9331	-0.8865	-3.1657	10.0719	-1.9084	0.1711	-1.4267	-0.9901	-2.132	-4.086	-2.0808	0.5013					-2.2406
1999/2/2	0.1287	-0.6303	-1.9672	1.6181	-0.6479	-0.1727	-0.8503	-2.1986	-0.3009	-2.2654	-0.6748	1.1128	-4.4914	-2.8571	-0.7752	1.4952	1.7889	0.4808	1.9608	1.1673	0.1708	1.4474	3.2	-4.2531	2.9148	2	0.4156					1.2063
1999/2/3	0.2571	0.4228	-2.5084	-3.1847	-2.1739	-2.2491	0.6861	0	-1.7103	-2.4283	-2.3098	-0.2201	-0.1383	-1.8576	-0.1953	-1.3865	-1.4938	0	-2.8205	-1.9231	1.023	-0.6485	0.5814	-3.0878	-2.451	-3.1863	-1.6556					0
1999/2/4	1.2821	-1.4737	-2.5729	-0.9868	-1.7778	-3.0088	-0.3407	1.0152	-1.8424	-1.2443	-0.2782	-3.0147	-3.0471	-1.4196	-5.0881	-1.0545	-1.0705	-1.3397	-4.2216	-1.3725	0.0844	-1.5666	-1.2524	-0.5031	-0.335	-3.1646	-3.7037					-1.6687
1999/2/5	-1.0127	-3.7393	-7.2183	-4.6512	-3.1674	-5.6569	-1.7094	-2.1536	-2.7112	-5.2692	-2.5105	1.2889	-3	-3.2	-3.7113	-4.5293	-3.697	-1.7459	-3.0303	-2.3857	-3.0354	-2.3873	-3.9024	-0.8427	-1.3445	-2.8758	-4.6329					-2.6667
1999/2/8	-4.0921	-2.5527	-5.8824	-3.8328	-6.5421	-3.675	-4.3478	-5.3558	-3.6442	-2.7811	-0.1431	-0.9731	-2.7982	5.7851	-3.4261	0.3721	-3.0899	-0.2962	1.8466	-3.055	-1.7391	-3.5326	-0.5076	-1.1331	-0.0568	-0.1346	-2.5665					-2.7397
1999/2/9	2.4	1.5945	4.0323	2.8986	2.5	3.012	3.6364	1.0853	3.6707	1.6169	3.8682	4.7619	7.5758	4.0625	2.439	3.7998	2.029	2.4752	3.9052	2.3109	1.7699	2.9577	2.3469	2.5788	0.5682	2.0216	1.1289					2.5608
1999/3/1	-0.1302	-1.3453	4.845	4.9296	3.1707	1.5595	-1.2281	-0.9969	-0.4292	4.1616	3.3103	2.4531	3.8028	10.0601	1.7316	1.4286	0.1894	3.6715	3.0872	2.4641	1.1304	0.1368	1.6949	-1.3966	0.904	1.1889	2.1395					1.1236
1999/3/2	-0.9126	1.9318	0	1.8456	-0.7092	-2.4952	1.2433	-0.5422	0.6466	-0.5875	2.0027	-1.4085	-0.6784	3.1378	-0.2128	-1.0563	-1.3233	-1.7707	0.2604	2.2044	-1.8917	1.0929	3.4314	-1.4164	-0.056	3.0026	-1.184					2.8395
1999/3/3	2.5	2.1182	3.512	4.9423	3.0952	4.5276	2.2807	2.7259	4.818	0.8274	1.8325	5.7857	2.459	0.2646	4.2644	2.847	4.023	1.0436	5.7143	1.5686	2.5416	2.027	0.9479	1.1494	0.7283	2.9151	4.1475					2.0408
1999/3/4	-0.1284	-0.9825	1.25	3.6107	0.9238	1.8832	2.0583	0.834	-1.3279	9.9648	3.9846	-2.1607	3.3333	1.0554	-0.818	-0.9516	0.2762	0.4695	-1.3514	-1.5444	3.4188	-0.6623	1.6901	1.7045	-1.8354	-2.2167	3.1858					-0.7059
1999/3/5	3.9846	4.0794	10.0529	-1.8182	10.0686	8.6876	-0.1681	2.8571	1.4493	-1.1727	-0.1236	0.4141	-2.3226	-2.4804	3.299	2.8821	2.7548	-1.4953	-0.7472	0.1961	0.4959	1.3333	-0.7387	1.3966	2.7762	0.6297	-0.6861					5.8057
1999/3/8	0	-1.2712	5.9295	1.2346	1.0395	-0.5102	0.1684	-0.5117	-0.102	3.5599	1.6089	2.4742	2.2457	0.4016	-0.1996	-0.2547	-0.6256	-1.3283	0	1.3699	0.3289	-0.9211	5.6744	-3.0854	0.882	5.0063	2.2453					0.7839
1999/3/9	-1.7305	-0.7511	-1.5129	1.5244	-3.0864	-2.735	0.5042	-1.8369	2.9622	-1.25	1.5834	-0.8719	-3.23	3.0667	-2.4	0.8511	0.7194	2.7885	0.5019	-2.5097	0.6557	-0.1328	-1.4085	1.0802	-1.5847	-2.3838	0.7601					-1.5556
1999/3/10	1.3836	-0.973	3.6866	-1.0511	-1.2739	0.5272	0.6689	-0.8982	-0.0992	0.1055	1.199	-0.9472	8.8117	2.458	-1.4344	-6.5823	-0.9821	2.1515	-1.8727	-0.9901	1.7915	0.3989	-2.6786	-1.0686	1.166	-2.3199	-0.8382					-0.9029
1999/3/11	0.6203	2.6201	1.3333	5.0076	1.7204	0.3497	3.3223	1.9637	2.3833	2.1075	5.3318	0.2732	0.3681	1.5152	1.2474	0.9033	0.9017	0.4579	1.145	1.4	2.4	6.4901	2.7523	-0.1137	1.1526	3.375	1.268					2.9613
1999/3/12	1.1097	-0.5319	-3.9474	5.0578	-1.0571	-0.6969	-1.1254	-0.2222	-0.485	-1.9608	-0.4499	-0.8856	-0.489	0.7463	1.4374	0.3581	2.2341	-0.9116	4.6541	2.9586	0.0781	0.3731	0.7143	0.7968	-0.5426	0.4837	1.586					0.9956																7.1429
1999/3/15	-1.0976	0.9626	1.5221	-3.5763	1.2821	1.4035	-0.6504	1.7075	-1.2671	1.3684	-2.5989	-0.9622	0.4914	-3.0864	1.0121	9.9911	2.4476	4.3238	-0.7212	-0.9579	-0.9368	0.3717	0.7979	0.7905	0	2.4067	-0.3287					0.1095																0.6838
1999/3/16	-1.4797	-1.9068	-0.8996	1.2839	-0.6329	1.0381	-0.8183	-1.0949	-0.5923	-2.4922	1.9722	1.5961	-0.7335	-1.1465	-0.2004	2.8386	-1.6212	0	1.2107	2.9014	0.394	0.1235	-0.8795	-0.5042	-0.6547	0.47	-1.0717					0.2188																7.6401
1999/3/17	-1.2516	-0.108	-4.6899	0.7042	0.8493	-1.7123	-0.6601	-0.2952	-0.1986	-2.9819	-1.5927	-1.8443	-6.7734	-2.4485	-1.4056	-2.6814	-1.1275	-2.4691	-3.5885	-2.0677	3.6107	-0.6165	2.7507	-1.5766	0.0549	-4.2105	-0.4167					-2.7293																0
1999/3/18	-0.6337	-2.1622	-1.9048	-1.6783	-2.9474	-3.1359	-1.9934	-1.3323	-1.393	0.1098	0	4.8017	4.2272	-1.4531	-2.2403	-0.1621	0.7018	-2.7125	-0.7444	-2.4952	-2.4242	0.3722	-2.418	-3.5469	4.775	-0.8547	0.9205					-1.5713																-1.2618
1999/3/19	1.0204	3.0939	2.589	1.2802	1.7354	1.7986	1.8644	0.5251	3.7336	3.0702	4.8555	5.1793	6.5906	4.2895	2.2917	2.9221	3.3101	3.0669	1	0.9843	1.3199	0.9889	0.9735	5.694	0.3143	2.4631	3.6484					2.1665																5.9105
1999/3/22	-1.2626	-2.0364	-1.735	-4.7753	-1.4925	-1.7668	2.6622	-0.8955	-1.5564	-1.4894	-0.7718	-0.2525	1.9025	-0.3856	-1.6293	-5.1262	0.1686	-2.0739	0	1.5595	-1.0728	7.0991	4.3821	0.7295	1.4099	4.3269	-0.72					-0.558																0.1508
1999/3/23	1.9182	1.7505	6.5811	2.3599	3.6797	4.1367	-0.9724	0.9789	-1.7787	-1.0799	-1.5556	-0.8861	4.6674	-0.129	2.0704	3.4081	0.1684	0.7366	-2.2277	-1.5355	-0.5422	1.6	-1.7632	-0.8357	0.1545	-1.8433	2.2562					1.3468																-0.3012
1999/3/24	0.1255	2.1505	-1.8072	-1.2968	-2.0877	-2.2453	-0.982	1.7151	0.9054	-2.2926	1.4673	0.0639	0.1115	0.3876	-1.4199	-1.2058	0	-0.7313	-0.1266	-0.9747	0.1558	-0.3375	-0.2564	-1.6854	-1.2339	-1.0563	0.5516					-0.6645																-0.6042
1999/3/25	0.3759	1.4737	-1.5337	-2.6277	-1.7058	-1.4134	0	-0.6598	-1.3958	-3.352	-1.0011	-0.5743	1.8931	1.4157	-1.4403	-1.1391	-1.6807	-0.0921	-0.6337	-0.1969	-3.2659	-0.2257	-3.3419	-1.8857	-1.874	-0.7117	-2.0376					-1.8952																-3.6474
1999/3/26	-0.4994	-0.3112	0.9346	2.099	0.2169	0.3584	0.6612	0.5166	1.6178	-1.2717	-3.3708	1.2837	-1.8579	2.9188	0.2088	-1.5638	-1.0256	-0.7373	3.3163	-0.1972	0.2412	1.4706	0.0887	1.6308	0.7958	-0.8363	1.44					1.0227																0.3155
1999/3/29	1.2547	5.0989	1.8519	3.9648	2.381	1.25	0.1642	3.4508	0.199	-0.8197	2.4419	0.507	2.0045	2.3428	-0.4167	1.1706	-0.8636	-1.2999	-0.4938	0.9881	3.4483	-0.5574	-0.1771	-5.4441	-0.5263	2.4096	-0.6309					2.5872																0.4717
1999/3/30	-1.3631	-1.5842	-2.2727	-2.4011	-0.2114	-1.4109	1.4754	-3.5486	-1.4896	0.4723	0	-2.5851	-3.0568	-3.6145	-0.2092	0.1653	0	-1.5992	1.4888	-1.1742	-1.1628	0.3363	0.2662	-2.2424	-0.7937	-2.5882	-0.873					-2.0833																-2.6604
1999/3/31	-1.5075	1.006	-0.155	2.026	1.6949	-0.5367	2.7464	-1.0302	0.6048	-0.9401	1.8161	0.9709	3.0405	1.25	-0.6289	1.8152	5.9233	0.3824	2.8117	1.5842	-1.0196	1.0056	-0.885	1.7359	-0.32	0.1208	-1.281					1.4558																1.2862
1999/4/1	0.6378	-1.0956	4.1925	2.5532	3.75	2.8777	-0.9434	-0.4461	2.3046	-0.2372	1.4493	-0.641	4.8087	1.2346	1.8987	-0.9724	0.8224	-1.8095	2.9727	0.7797	0.7924	-0.2212	0.1786	-0.3047	0.5886	5.3076	-1.2976					3.532																-0.9524
1999/4/2	0.8872	0.7049	1.1923	-0.9682	-1.004	2.0979	-0.7937	0.3734	1.4691	1.0702	0	2	-1.7727	-3.2927	1.4493	1.473	1.1419	1.6489	-1.1547	0.5803	1.2579	0.8869	1.7825	6.9071	0.7979	1.6037	3.5333					0.1066																1.4423
1999/4/5	2.1357	1	1.1782	5.0279	0.8114	0.1712	0.64	-0.1488	0	-0.5882	-1.7582	-1.2018	-0.2123	8.1967	0.8163	1.0484	2.3387	2.4809	-1.0514	0.3846	4.8137	-1.0989	2.8897	0.2859	2.2691	2.2548	-0.3968					2.0234																2.6856
1999/4/6	-1.23	-1.9802	-2.4745	-0.5319	-2.0121	-1.8803	-2.2258	1.1177	-1.6409	3.3136	8.5011	-2.3047	0.2128	0.6993	0.6073	-1.3567	-0.4728	-1.676	0.3542	1.9157	1.1111	-0.2222	-0.5106	-2.1665	-0.6708	-1.2128	3.3466					-1.1482																-0.7692
1999/4/7	4.3587	0	0.1493	-1.738	2.4641	5.4007	6.0163	0.6632	-0.4907	-0.5727	-0.6186	-0.6553	-3.5032	-1.1574	4.2254	-2.0227	-0.6334	-0.3788	-2.4706	2.0677	-1.8315	-1.0022	-2.053	-2.1562	-1.808	-2.7902	0.6168					-1.6895																-0.4651
1999/4/8	-1.074	1.0101	0.7452	2.3129	-1.6032	-1.6529	0.9202	2.3426	2.9586	0.8065	-0.9336	0	1.3201	3.9813	-1.3514	-0.4129	-3.1076	-1.2357	1.0856	0.5525	-2.3881	0.4499	-0.4367	-0.536	-1.7778	-1.9518	1.6858					5.2632																-0.1558
1999/4/9	-1.6888	-2.1	-2.071	-3.0585	-1.4257	-1.6807	1.8237	-1.7883	1.341	-0.4571	0	-2.6385	6.8404	-0.2252	-0.1957	-0.5804	2.5493	0.0962	-0.358	0	0.7645	3.8074	-1.3158	-1.018	0.1939	0.8197	2.7129					0.5102																-1.092
1999/4/12	-1.7178	-3.0644	3.4743	-3.9781	-0.4132	0.3419	-1.3433	-3.5688	1.1342	-4.1332	-2.9319	-2.71	-2.1341	-5.8691	-2.549	-4.0867	-0.8821	-2.1154	-2.1557	-1.0989	2.352	-1.9417	-2.7556	-1.2704	-3.4194	-2.5552	-1.4674					-3.0457																1.4196
1999/4/13	-0.7491	-1.4752	2.3358	0.7143	0	0	-2.4206	-1.2085	7.2897	-0.9581	-1.2945	-0.9053	-4.6729	0.5995	-1.8109	-1.3043	-3.2362	0	-1.9584	-3.7037	0.4448	-0.9901	-1.0055	1.1642	-0.1336	0.1192	-2.6806					-2.7225																3.577
1999/4/14	3.6478	1.4973	-0.1427	1.1348	-0.6224	-0.6814	-1.0853	1.3761	-0.4355	0	-0.5464	1.0541	1.7429	0.4768	2.459	1.2335	-1.3378	0.1965	0.3745	5	3.8376	-0.5556	2.4931	-0.848	0.2007	0.5952	1.1477					1.507																-0.6006
1999/4/15	0.9709	-0.4215	2.4286	-1.9635	-3.7578	-2.7444	-0.627	-1.8854	-0.8749	-3.3857	-0.1099	0.6954	-3.8544	2.4911	-2.8	-2.698	0.7627	2.7451	-2.8607	-2.1978	2.7008	-0.1117	-2.4324	0.2443	-1.2016	-2.6036	-0.3026					-3.4995																3.6254
1999/4/16	-0.3606	-0.3175	-6.834	-4.0057	0.8677	-2.1164	0	-1.4604	0	3.6295	0.9901	-2.9696	-4.2316	-3.8194	-1.4403	0.3578	0	-0.7634	-2.8169	0.5618	0.346	-1.1186	-1.5697	-0.3047	2.5676	-1.7011	-2.8073					-2.4176																1.1662
1999/4/19	4.4632	1.4862	-3.8922	-0.8942	-1.7204	0.7207	2.3659	-3.1201	-4.5013	-2.5362	-2.0697	-2.6335	0.5814	0.1203	0.8351	-0.8021	-2.439	2.4038	-2.3715	2.4209	-0.1379	2.3756	-1.7824	-0.7335	-0.8564	-1.1125	-1.0148					-0.9009																-3.7464
1999/4/20	0.4619	1.2552	2.9595	1.5038	1.7505	1.2522	2.4653	-1.5298	1.756	-1.1152	3.337	3.655	3.3526	3.9663	4.1408	-1.0782	-0.1724	-0.8451	3.1039	3.2727	-1.105	0.884	3.2474	1.0468	0.1993	2	2.5237					3.6364																1.1976
1999/4/21	-3.2184	-2.0661	-3.6309	1.1852	-2.3656	-2.8269	-4.3609	-0.6541	-0.9991	-1.6291	-0.6459	-0.4937	-4.9217	-1.7341	-2.9821	-1.0899	-0.5181	-0.7576	-2.2251	1.2324	-0.3492	-2.7382	-0.8326	-3.4735	0.8621	-3.3088	-1.1538					-3.8377																-4.142
1999/4/22	-1.4252	-2.1097	-2.5118	-1.757	-1.3216	-1.8182	-1.1006	-2.963	-1.0092	-1.9108	0.1083	-0.7796	0.9412	-3.5294	4.5082	-1.2856	-1.9097	-3.0534	-1.4726	-0.6957	-0.911	-3.9414	-0.5597	-2.7778	-1.6437	1.7744	-2.179	59.7849				-2.2805																-1.5432
1999/4/23	1.2048	0	1.2882	0	4.0179	2.7778	1.9078	1.1874	1.8536	-1.039	2.7056	1.5714	-0.6993	2.561	6.8627	3.0698	-0.354	0.4921	0	5.6042	0.9194	-0.9379	-1.0319	0.3247	-0.4011	1.2453	4.5346	5.3836				0.7001																0.9404
1999/4/26	2.381	-0.2155	10.0159	-4.918	3.0043	6.1261	2.3401	-2.2632	-1.8198	-4.4619	-6.3224	-3.3052	-5.6338	-4.7562	-2.3853	-2.9783	-4.0853	-3.7218	-4.212	1.4925	-0.6307	-0.7101	-1.6114	-2.8479	-4.698	-3.69	-1.7504	-1.9157				-0.5794																-3.5714
1999/4/27	3.3721	1.2959	-0.7225	-2.5078	-4.375	-4.2445	-2.2866	0	-5.468	0	-3.712	-1.7959	-4.602	-8.9888	-3.0075	-3.6279	-0.7407	-5.3917	-0.7092	-4.4118	-2.1862	1.0727	1.0597	0.1999	0.6338	-1.788	0	6.901				-2.331																1.2882
1999/4/28	-1.3498	-1.919	-8.5881	4.9839	-3.0501	-3.9007	-2.1841	0.7719	-2.9412	0	0	1.3474	-1.9557	-3.9781	-3.876	1.3514	-0.4664	0	0.8571	-3.2479	-2.6676	0.3538	0.1907	0.5319	2.3793	1.9506	0	-2.6797				-1.3126																-0.159
1999/4/29	1.0262	0.6522	3.5032	5.0536	0	1.845	3.0303	1.2766	4.0404	0	3.1542	2.754	4.5213	8	2.621	1.4286	3.7488	2.9032	1.1331	4.2403	-0.7407	0.7051	0.7612	2.3148	1.7088	3.0612	2.0914	0.5006				3.2648																1.2739
1999/4/30	2.5959	3.0238	1.0769	1.895	-2.2472	0.9058	0.3096	2.3529	3.5922	1.3736	-1.2458	3.6044	2.9262	2.5132	-0.9823	4.0376	0.271	0.418	1.9608	3.0508	3.3582	1.2835	2.3607	0.8403	1.1425	3.4653	0.0759	-1.868				0.1171																-0.1572
1999/5/4	-0.5501	1.6771	-1.2177	1.1445	-2.9885	-1.0772	1.2346	0.9031	3.1865	-2.8455	-2.9817	-1.6949	-1.7305	-5.4194	1.3889	-2.0758	-1.6216	-1.9771	0.9615	-1.8092	0.722	-1.1521	-1.107	0.641	0.0664	0.3589	0.1516	3.934				-2.3392																-1.2598
1999/5/5	-0.5531	0.3093	4.0062	-1.1315	0.9479	2.1779	-1.0671	-0.4882	-0.0908	-0.5579	3.4279	-0.2722	0.2516	-0.4093	-0.9785	0.1843	2.5641	-2.2293	-1.4966	-1.34	-2.509	-0.9324	0.7463	0	0.7968	0.3576	-1.1355	2.5641				1.1976																1.1164
1999/5/6	-0.1112	0	0.7407	0.1431	0.939	-1.2433	-0.3082	0.4088	1.3636	2.244	4	0	2.5094	1.2329	0.3953	2.4839	1.3393	2.6059	0.8287	-0.3396	1.9118	-0.2353	0.9259	0	-0.0659	2.6128	-0.536	-2.2619				0.355																0.7886
1999/5/7	-3.118	-2.0555	1.0294	2.1429	-2.093	0.5396	-0.1546	-1.5472	-0.7175	0.823	-1.4286	-2.5478	-0.7344	-2.1651	-2.3622	-1.3465	-1.3216	0.6349	-1.6438	-1.5332	-1.3709	1.1792	0.367	0.8917	-3.0982	-1.9676	-2.1555	-3.6541				0.4717																-2.5039
1999/5/10	-4.023	-6.2959	-7.4236	-4.1958	-5.7007	-7.1556	-5.8824	-5.7072	-2.5294	-1.2245	-2.6756	-7.0028	-6.1652	-7.4689	-5.4435	-5.3685	-5.0893	-4.1009	-3.7604	-6.9204	-4.4623	-3.6131	-3.5649	-4.2298	-2.1769	-5.7851	-5.6648	-5.0569				-5.3991																-4.6549
1999/5/11	1.5569	2.0157	10.0629	4.8175	4.2821	4.6243	1.8092	1.2281	3.3364	1.7906	2.0619	1.8072	4.3364	3.2885	2.7719	2.1154	4.4214	3.1798	2.1708	7.6208	3.6753	0.6046	5.9716	1.648	1.1822	2.2556	2.4187	2.3968				3.8462																1.8519
1999/5/12	-2.1226	-1.2075	0	3.0641	-1.4493	-1.105	-1.9386	0.1733	0.0897	5.6834	2.0202	-1.4793	-1.7632	-1.5919	0.2075	-0.565	1.3514	-1.169	-0.8499	0	-1.551	-0.1202	1.8784	2.2049	-0.8935	0	-0.7329	-1.1704				-0.8363																0
1999/5/13	-0.8434	-1.5556	2.2857	-2.027	-0.7353	-2.6071	-2.4712	-2.2491	1.4337	-0.6402	4.1804	-0.9009	-0.5128	-0.5882	-1.4493	-0.3788	-1.2444	1.0753	-2.5714	-3.6269	-3.6759	-1.5644	-1.6681	-1.2448	3.6755	-2.0833	-1.8868	-3.0263				-1.4458																-2.8099
1999/5/14	-2.4301	-2.7088	-6.7039	-3.1724	-3.7037	-2.2945	-3.5473	-3.7168	-1.2367	-0.3866	-0.7392	-2.8283	-4.3814	-5.0296	-3.3613	1.8061	-2.6103	-4.3617	-2.4927	-2.8674	-1.6355	-3.5452	-2.2321	1.5966	-1.0033	-3.2541	-0.8361	-4.6133				-2.2005																-3.9116
1999/5/17	0.2491	-3.1323	5.6886	0.2849	-2.0513	-0.1957	-0.3503	-3.2169	2.8623	3.1048	0	0.5198	-0.8086	-1.8692	1.087	0.5602	-0.7394	-4.1157	-1.9549	-1.107	-0.6334	-2.7883	1.1872	2.0678	-1.3514	-2.7167	-0.0843	1.707				-1.25																-0.708
1999/5/18	-0.1242	2.0359	-0.2833	-0.4261	0.2618	-1.7647	-1.406	-1.3295	1.6522	1.6311	1.7021	0.4137	-0.6793	0.3175	1.7204	-2.1356	-1.0242	-1.0441	0.1534	-1.1194	-2.6295	-0.9126	0.0903	0	-0.8219	-0.266	-0.5907	-4.6154				0																1.9608
1999/5/19	4.3532	4.8122	9.9432	4.1369	5.2219	6.3872	4.2781	10.0096	3.4217	4.321	10.0418	5.0463	5.8824	6.4873	3.8055	4.2694	6.5851	7.3857	5.0536	6.2264	4.9918	3.9474	3.156	3.4036	5.3177	5.2	4.9236	9.9707				5.0633																4.021
1999/5/20	2.3838	0	5.5556	0.9589	3.4739	2.439	5.1282	6.7367	1.2407	0.5917	2.4715	1.9608	6.5891	6.2407	2.2403	6.7334	6.7079	4.9127	3.207	3.0195	2.728	1.1392	0.2622	1.7241	4.3279	3.4221	3.7217	9.7333				3.494																2.1849
1999/5/21	-0.8149	4.5913	0.2448	5.0204	-1.6787	-1.2821	-1.9512	-0.1639	0.2451	2.1176	-2.6902	6.25	1.4545	-3.4965	-2.1912	-2.046	3.0604	0.6243	-2.5424	-2.931	3.6419	-1.1264	2.6155	-0.3082	4.4626	1.348	4.3682	4.6173				0																-0.8224
1999/5/24	4.108	3.1049	8.1807	2.8424	2.1951	4.0816	2.3217	6.4039	7.009	9.5622	0.4766	8.6878	0.1195	4.058	9.9796	1.4795	2.809	10.031	3.913	1.5986	6.4422	9.8734	2.5489	0.9274	9.988	3.8694	10.0149	5.5749				3.6088																4.3118
1999/5/25	-2.8185	-2.1807	-7.9007	-5.0251	0.716	-3.3868	-3.2415	-4.2438	-0.6855	-5.5731	-1.2334	-0.1665	-4.1766	-3.0641	-4.0741	9.9485	-3.9813	3.3835	-0.6974	-0.1748	-4.1953	3.8018	-1.0771	-3.2925	-3.8293	-3.2596	4.6196	-2.5303				-3.8202																-3.4976
1999/5/26	9.9768	9.9788	0.7353	-2.381	4.7393	7.0111	0	9.9919	1.0736	0.2227	4.8991	3.0859	4.9813	8.3333	1.5444	1.17	0	-0.3636	3.6517	0	1.1486	0.9989	1.9263	0.5542	0.7395	1.444	1.039	10.0451				5.9579																1.318
1999/5/27	10.0211	10.0386	2.7981	-1.2195	2.4887	5.6897	5.5276	10.0366	-1.7451	1.2222	-2.7473	10.0324	2.2539	0	3.0418	0.6168	1.8699	4.927	-0.4065	5.0788	0	0	-0.7395	4.5669	-0.734	4.1518	4.563	9.5385				2.5358																6.9919
1999/5/28	5.465	0.8772	-3.1953	0	-4.1943	-4.7308	-1.9048	-0.5326	0	-5.3787	-2.8249	5.7353	-3.0162	-4.6419	-3.5055	-0.7663	-2.2346	-2.6957	-1.3605	-2.8333	2.4131	-3.4066	-1.3245	-2.8614	-1.5927	-2.9613	0	-0.9363				-2.9032																-0.6079
1999/5/31	2.2727	-0.8696	-2.6895	-2.7435	-1.1521	5.137	5.8252	-1.5395	6.8726	-2.7842	1.7442	-2.9903	-2.9904	-2.7816	-0.7648	-2.471	-1.2245	-1.0724	-2.8966	-1.2007	4.0194	1.934	2.9362	-1.5504	-2.3121	9.9765	5.5931	2.9301				-2.6578																1.0703
1999/6/1	-0.9778	-0.8772	7.0352	0.7052	-0.2331	-1.6287	0.9174	-0.4759	0.9393	2.506	10	0.3584	2.836	3.7196	2.8902	1.4252	1.2397	0.9033	4.4034	10.0694	1.8654	10.0446	1.3855	0	1.4793	-0.9605	0.0582	8.1726				1.934																1.059
1999/6/2	-3.6804	-2.6549	-5.0469	4.902	3.271	-0.9934	-4.697	-3.2104	-2.3622	-3.1432	4.329	0.0714	7.7938	2.2069	-2.809	-2.7322	-0.2449	-1.3429	-3.9456	-5.0473	-4.9706	-3.5497	-2.3312	1.3386	-0.9329	-5.6034	-4.9447	-3.5654				-1.6741																2.5449
1999/6/3	-4.1007	-4.9091	-0.3708	-4.5394	-2.7149	-5.0167	-2.8617	-4.5166	1.5396	5.7692	-0.9959	7.1378	-6.1179	-1.7544	9.6339	0.8026	-1.8003	0.8167	-0.4249	-2.99	-4.1982	0.6309	0.4938	-3.7296	-2.472	-2.0548	0.8568	2.6408				4.5403																-4.6715
1999/6/4	4.6647	2.8681	4.5906	-0.979	-1.1628	0.5282	1.8003	3.6216	4.6931	4.6591	0.1676	9.9933	7.8199	3.9835	-4.0422	3.4236	2.5833	5.2205	-0.9957	4.9658	-1.0057	0.7315	5.1597	10.0081	4.4659	1.6317	-0.2427	6.0034				1.0858																0
1999/6/7	2.1356	1.2082	6.7616	1.6949	0.2353	2.4518	0.3215	2.7817	10	9.9891	4.6862	-1.6354	1.2088	7.2655	4.5788	0	6.7425	6.0736	3.592	-0.6525	-0.5806	3.7344	3.5047	5.7227	3.4084	2.0642	1.8248	0.4854				2.2556																1.9908
1999/6/8	-0.5455	0.551	-2.1111	2.7778	0	1.3675	1.7628	-0.2776	2.7586	3.1589	-0.0799	1.601	0	-2.4631	-1.7513	-0.154	-1.446	-2.6613	4.7157	-0.3284	2.1168	-2	0.4515	-1.4573	2.2905	-1.6854	0.2389	-1.2882				5.5672																-1.2012
1999/6/9	-1.1883	1.2785	0.9081	1.6216	10.0939	3.7099	5.1969	-0.6959	4.637	-0.3828	-1.6	2.303	-1.1944	-0.8838	-1.7825	-0.1542	-0.3861	0.2486	8.8742	1.1532	-0.5004	0.5102	0.6742	3.3099	4.2054	2.6286	-1.3111	-3.1811				0.597																2.8875
1999/6/10	1.5726	2.1641	-2.2497	-0.9309	10.0213	1.1382	-0.8982	2.9432	-0.6414	6.8204	4.9593	1.0664	-1.978	0.3822	0.9074	0.0772	0	0.8264	-2.6764	0.9772	3.9511	-1.7259	1.7857	-1.1588	-1.7296	0.3341	-0.2415	-0.0842				2.7695																9.3058
1999/6/11	2.9144	0.0883	2.4166	4.9664	8.5271	4.1801	8.3082	1.7699	-0.8803	4.7662	-2.5562	-1.9343	5.0448	2.7919	0.7194	8.7191	0	1.3934	-0.75	1.6129	3.3172	-0.3099	3.8743	0.2069	-2.4533	5.7714	4.0557	-3.9629				2.2137																-2.4324
1999/6/14	2.2124	3.0864	3.9326	2.5575	2.5	4.4753	5.9972	2.4749	1.5986	2.7468	-1.2067	-4.7221	7.6841	4.6914	3.5714	0.4968	3.876	4.2846	3.1486	6.9841	-0.8696	2.487	1.4778	1.7206	2.8978	3.7775	0.5236	2.2827				6.403																4.9861
1999/6/15	-4.8485	-5.3037	-8.8649	-4.9875	-8.0139	-8.7149	-8.4211	-4.6997	-3.5548	-7.7694	-7.8176	0.3764	-9.5144	-6.8396	-4.6552	-7.7684	-0.9701	-5.2713	0	-0.7418	-4.1161	-5.2578	-9.5007	-4.8038	-4.4633	-7.9879	-3.2986	2.1459				-8.7611																0
1999/6/16	4.0946	4.4264	4.5077	1.0499	2.2727	3.3981	7.1839	4.726	3.2628	7.8804	9.629	3.125	3.724	4.6835	3.9783	5.0536	9.5705	3.0278	-0.3663	10.0149	3.8705	4.1622	2.4521	4.833	4.3382	3.8462	5.8049	5.042				9.9903																10.0264
1999/6/17	4.8951	5.4498	-2.1566	-4.9351	-2.037	-1.8779	0.9383	4.2511	1.2288	7.3887	0.7252	9.2727	-3.2735	-1.8138	-0.1739	-0.5102	2.2472	1.112	-2.2059	0.8152	3.9295	2.7664	1.4959	5.3559	4.4243	3.2804	4.5814	6.32				0.7055																9.952
1999/6/18	-1	0.2461	0	0.1366	1.3233	1.5949	8.7649	0	0	0.7037	-3.68	9.9834	4.8035	-2.5862	6.9686	6.5201	-1.9231	0.3142	3.1328	-2.4259	-2.8683	5.683	1.6949	-1.9305	-3.6243	0.7172	-2.3797	-5.0414	140.3315			-3.5026																-1.7448
1999/6/21	4.798	3.8462	9.9768	0.1364	4.4776	4.7096	5.9829	2.8858	2.4855	-3.1056	0	9.9849	1.9792	6.1947	9.9349	1.7882	3.7815	1.3312	8.627	3.1768	7.2483	2.8302	2.6812	3.937	2.2775	3.6623	2.7147	2.0602	-2.069			3.4483																-0.111
1999/6/22	-0.9639	-0.3152	-0.9494	3.406	2.8571	1.4993	-1.2673	-1.2195	-0.564	4.7276	9.9668	0	10.0102	4.7619	4.4444	5.2027	0.0675	6.6461	-0.783	-0.4016	-0.5006	-0.9174	-2.1171	-0.8838	-1.3982	-0.2944	9.9784	0	2.8169			-0.1754																1.5556
1999/6/23	2.5953	4.1107	10.0106	3.0303	6.7708	8.5672	2.6838	3.5185	-1.9285	1.3772	-1.2085	9.9954	3.2498	-0.7955	-0.2837	6.0373	3.7761	-1.0145	3.4949	2.4194	2.4528	6.1111	2.3792	1.2739	3.3613	1.8701	10.0049	1.941	0.6849			2.3726																2.5164
1999/6/24	7.9051	6.1503	9.971	-2.3018	0.4878	6.1224	-0.5682	6.2016	1.0989	-3.4717	-1.1468	-0.4168	7.6439	4.6964	1.138	8.4797	10.0065	1.6837	-1.9608	1.1811	6.6298	1.5707	-0.2817	0.3774	10.0102	0.7729	9.9866	-0.1523	2.4943			3.6052																-2.0277
1999/6/25	0	-4.4349	-8.9789	-1.9634	-7.767	-9.8718	-6.5143	-3.7058	3.2037	1.9547	-5.4138	1.0883	-8.4378	-8.8621	-1.5471	-7.8727	-6.6745	1.8719	-7.7778	-8.0415	1.2666	-7.646	0	-1.1905	1.2933	-8.629	-3.1212	-2.0595	-6.4159			-8.5336																-3.0501
1999/6/28	10.0366	10.0299	9.9613	4.9399	4.9123	5.9744	10.0244	8.9796	9.9778	9.9693	4.6607	7.8675	4.927	5.042	0	7.8788	6.6456	7.7032	2.8916	9.0268	0	0	10.0282	3.9949	9.9863	9.0241	10	9.0343	3.5461			6.6123																10
1999/6/29	1.7976	6.8027	-0.8795	1.3995	6.0201	-0.2685	8.8889	1.2841	6.3508	4.1841	-1.875	1.6123	-2.2609	10.0571	10	-2.9213	-3.2641	-0.7218	-1.0539	9.9612	0	5.8605	-2.9525	-0.6098	6.0116	-2.1174	-2.7767	-3.6429	-2.7397			0.5947																-1.9608
1999/6/30	-6.7364	-7.3885	-8.1633	5.0188	-7.0978	-5.249	-5.102	-6.6033	-3.9336	-7.162	-6.1306	-8.7269	-0.9786	-7.1651	4.1558	-4.7454	-5.6442	-6.4111	5.5621	-5.6471	7.2769	-7.1178	-8.0026	-6.2577	-9.1122	3.1465	-9.3897	-10.0074	-3.0516			-5.8277																-5.1579
1999/7/1	-9.8878	-9.9725	-9.9517	-5.0179	-8.9983	-9.9432	-10	-9.8982	-6.4628	-10.0216	-0.3393	0.1242	-9.0746	-9.9553	-9.9751	-9.9635	-10.013	-10.0282	-8.1839	-9.9751	-10.0159	-10.0284	-9.9928	-9.8822	-9.9828	-10.0095	-10.0173	-9.9671	-8.7167			-9.9552																-9.9889
1999/7/2	5.6031	2.8266	1.7167	0.6289	10.0746	7.8864	5.0179	2.7621	1.7932	3.3654	8.8511	5.0434	3.1621	4.3478	0.1385	1.8219	3.685	4.3171	10.0122	4.4321	-1.9435	5.0473	4.0735	3.9942	0.8604	5.3534	9.9808	4.7575	9.9912			4.9801																4.1924
1999/7/5	3.3161	-3.6404	-6.962	5	4.5763	-3.0702	-5.802	-5.9255	-2.487	-0.9302	9.3823	-3.0303	3.2567	2.619	-5.5325	-3.1146	-5.0174	-2.4078	2.8857	6.1008	-6.3063	2.9029	2.1489	-1.6061	-8.5308	5.1829	-8.9005	-8.9956	0.9646			-4.1746																-3.5503
1999/7/6	-7.8459	-7.0933	-6.9161	-5	-3.7277	-4.8265	-5.7971	-5.2597	-3.7726	1.4867	-2.7877	-7.9951	10.0186	-7.7726	-3.6603	-0.4104	-0.3668	-5.5513	-7.0119	-5.125	-5.1282	-4.2802	-5.3343	-2.7679	-0.2073	-3.0918	0.7663	0.7678	-5.8121			-0.9901																-5.8896
1999/7/7	2.4768	3.7344	5.2375	-1.5038	2.862	2.5357	3.7179	4.318	2.0983	5.6284	10	1.4557	-0.7589	1.0063	5.0152	1.6484	6.0383	1.7959	1.5081	4.2161	5.4054	1.5244	2.6984	2.3358	6.2825	1.2961	4.3726	8.8571	2.6205			1.6																4.1721
1999/7/8	-0.9063	1.04	1.3889	-1.2723	-1.1457	-0.6182	0.8653	0.0657	-1.2439	-1.2409	1.4037	4.6522	4.8428	-0.6227	-0.7236	3.5135	-1.0417	3.3681	-0.4571	1.7699	1.1538	1.3013	1.932	2.2111	-0.8793	5.0197	0.0455	-2.2747	1.1532			1.2795																1.7522
1999/7/9	-0.9909	-1.1085	4.1096	-3.3505	9.9338	4.1991	0.4902	-0.3283	0.0548	-1.7738	5.4713	-0.3739	-7.0502	-2.7569	-1.4577	-0.5222	1.4035	0.6982	-1.2629	1.3665	1.2674	-1.4822	0.9098	-0.2094	-0.0493	3.6551	-1.2745	-1.4324	-3.0945			2.2352																2.091
1999/7/12	-4.0801	-2.7222	-5.1535	-3.7333	3.1627	-3.5821	-1.0976	-2.635	-1.6968	-5.3424	-0.5	8.9241	1.7437	-3.4794	-2.5148	-4.1995	3.4602	-1.4638	-0.6977	0.4902	-3.6295	-4.3129	-3.3809	1.3986	-5.572	-0.6329	-4.2416	-3.5422	0.6723			-6.5589																-0.241
1999/7/13	-6.26	-4.7737	-3.1214	-1.8006	-4.8175	2.4768	-3.8224	-4.0595	-1.6147	-10.0159	1.8216	-0.4594	-0.6855	-4.1389	1.214	-4.0411	-4.8829	-4.8475	-0.4684	-5.8537	-2.3377	-4.0881	-1.8663	-3.0345	-2.141	-5.9145	-2.311	0.3766	-2.5042			1.9329																-3.5024
1999/7/14	3.5103	3.7165	3.1026	4.0903	8.8957	6.6465	1.6667	2.9619	0.7923	-1.2367	-3.1462	-7.2692	-3.5375	3.3426	0.8996	-0.1428	0.7736	2.6294	1.1765	1.0363	2.992	1.8579	2.8526	1.3514	4.0555	2.4178	10.0049	2.1576	4.5377			4.2914																2.6283
1999/7/15	-2.316	-1.9167	-0.6944	0.9485	-2.2535	-1.5581	-1.3871	-2.0548	0.3369	0.8945	-7.5796	-7.7976	1.9678	-1.0782	-1.6345	-3.7169	-2.3029	-2.8022	2.093	-3.4615	5.2292	0.3219	-2.4653	-2.5965	-1.2308	-3.6827	3.8082	-2.2957	-2.5389			-2.7751																-2.1951
1999/7/16	-2.5402	-1.3594	2.331	1.745	-4.755	-3.5971	-4.8593	-1.3986	-0.6715	-4.2553	3.2391	-5.9829	3.0702	-1.0899	-5.8912	-0.8166	-5.1429	-4.4481	1.2528	-3.9841	2.7607	-2.4599	-0.7109	-1.2248	-2.9076	-5.7843	-3.0643	-2.6316	3.6975			-3.4449																-1.7456
1999/7/19	-4.4309	-4.7373	-6.0364	-5.0132	-1.6641	-4.0299	-1.8817	-3.6879	-0.3944	-7.4074	3.004	-9.5694	3.3191	-3.5813	-4.9759	-5.015	-4.744	-5.9483	-7.4241	-5.8091	-4	-4.4956	-5.171	-6.1269	-3.2086	-5.8273	-10.0178	0.1931	1.1345			-3.16																-5.9645
1999/7/20	10	10.0362	6.6667	-1.5278	5.0769	6.3764	7.9452	10.0147	5.2036	10	1.685	10	1.318	6.8571	8.6149	8.5894	9.6443	9.9908	3.0377	8.37	3.7935	7.8071	5.5369	5.7498	10	8.1768	-3.9584	7.8035	3.9263			7.0526																9.0418
1999/7/21	6.0331	4.4277	1.1364	1.5515	-0.5857	0.2924	0	2.8112	-0.7527	10	-1.211	2.4531	-1.626	2.139	0.311	2.6851	1.8745	0.8333	-1.533	-0.4065	4.254	0.1065	1.9078	0.6613	4.219	0.9193	7.827	0.0894	-0.6939			0.295																3.7129
1999/7/22	-6.3133	-6.56	1.3483	-0.1389	-5.1546	0.4373	-4.0609	-5.2083	-2.8711	-4.1322	-4.4516	-6.1502	-1.3223	-5.6283	-6.0465	-4.8763	-5.8033	-6.5289	-5.509	-4.898	-3.4483	-5.3191	-4.1342	-2.1898	-7.0361	-6.4777	-7.5454	-2.5893	-4.1149			-3.7255																-1.074
1999/7/23	2.6622	3.0822	1.9956	-1.2517	4.3478	1.5965	0.2646	2.8846	0.2789	2.5862	2.5658	1.5508	-1.9263	1.387	0.9901	3.7147	2.0285	2.3873	0.8872	1.4306	1.9643	1.6854	2.5224	2.0149	2.4883	2.8139	-2.8926	10.0092	1.2955			0.9165																0.4825
1999/7/26	4.5381	8.3887	6.3043	1.5493	4.6131	5.1429	2.7704	4.8064	0.5562	-1.7647	-1.2508	-2.8571	3.3305	3.3058	4.902	1.7192	0.2209	-0.4318	2.2613	5.7828	3.9113	0.5525	1.8254	0.951	0.4047	1.6842	-2.0213	2.0219	-1.0392			9.9899																2.2809
1999/7/27	-2.4806	-3.2184	-2.454	2.0804	-0.9957	-3.125	3.5944	-2.7389	-0.1659	1.7109	0	-2.2819	4.0496	2.4	0.7788	0.1408	0	0.8673	-2.7027	4.2667	0.0562	-0.1099	3.2736	-0.4348	-0.2015	-1.1387	-1.6287	3.2205	-0.1616			0.1835																-1.5258
1999/7/28	0.159	0.5542	0.7338	1.4946	-1.1494	0.2805	-0.3717	-0.7204	8.9751	-0.7569	0.8	2.1796	6.2748	0.9115	2.7821	-0.4923	-0.0735	1.2038	2.0202	-0.6394	-3.4812	0.8801	-1.7358	3.2023	1.7163	0.8377	1.5453	0	0			2.9304																-1.0727
1999/7/29	-0.3968	-2.2047	-3.642	-2.1419	-1.1628	-2.9371	-1.8657	-1.3852	-1.3218	-1.7797	1.8519	1.2189	-2.1674	-2.0645	4.3609	-1.1307	0.5882	-0.4248	3.5891	0.3861	-1.1053	1.7448	-1.0753	-0.7757	2.5806	-1.2461	-1.413	3.12	0.1618			-2.669																-0.4819
1999/7/30	2.9482	1.2882	0.432	3.1464	1.3235	1.8732	0.3802	4.0134	-1.3395	1.4668	3.5065	-0.4516	6.1115	1.9763	-1.7291	1.2152	0.1462	-1.1945	-2.0311	1.2821	1.2941	-0.4287	-2.6398	-0.924	-1.5481	1.9979	1.323	-1.0861	0.4039			1.0969																-0.9685
1999/8/2	0.4644	0.7154	-1.0753	5.0398	-1.3062	-0.4243	2.0202	0.9646	-0.1567	4.932	1.5056	-4.8891	-1.2959	4.9096	-0.5865	0.9887	1.2409	1.0363	-1.0976	1.0127	0	3.9828	0.3987	0.4304	0.7371	2.3711	-0.4353	-1.3333	2.1722			1.5371																1.7115
1999/8/3	-1.1556	-0.2368	2.7174	1.6414	0.5882	4.6875	1.4851	0.9554	-0.7845	-1.2156	1.2979	-1.0599	-0.8023	0.9852	2.3599	0.3497	2.3792	2.6496	2.0962	-1.0025	2.4971	-0.9317	4.0508	0.0714	-1.9512	-0.7049	2.1858	1.1924	0.7087			0.1781																-1.0817
1999/8/4	0.5456	0.2373	-0.3175	-2.7329	-1.6082	-0.9498	-0.8537	0.9464	-2.4776	0.7383	3.6608	2.3032	0	-0.7317	-1.0086	0.4878	0.3521	2.2481	-0.4831	1.0127	-1.983	0.1045	-1.0687	0.1428	1.9403	2.9412	9.5187	1.5711	0.86			-3.7333																2.7947
1999/8/5	1.2403	2.2099	-1.2739	0.894	0.7429	3.5616	-1.599	-2	-3.1892	-0.6515	-0.0589	3.2984	-0.7353	-1.8428	-1.6012	-0.1387	-1.5439	4.5603	0.9709	0.2506	-2.3699	2.0877	2.5463	-1.1404	-1.4153	-1.5764	-1.6602	-6.8059	-1.4729			-1.4774																2.8369
1999/8/6	1.0187	-3.166	-3.0108	-2.1519	-1.4749	-2.9101	-2.25	-0.2551	0.1675	-1.9672	-1.2367	-2.4328	-1.1852	-2.5031	-1.3314	-2.0139	-1.8532	3.271	-2.6442	2.875	-1.717	-1.5337	0.8277	-0.9373	-1.5347	-3.003	-0.993	5.4772	-1.5736			-1.7807																2.8736
1999/8/9	-2.1008	-3.6683	-3.1042	-1.9405	1.9461	1.2262	1.6624	-1.2274	2.1182	-2.1739	-1.0137	-1.2987	1.7241	-1.4121	0.1499	-2.2679	-2.687	-3.4691	-0.1235	0.729	0.5422	1.0384	0	-0.2183	-2.4635	-3.096	-2.2066	-1.8096	0.3197			0.9542																2.5698
1999/8/10	-3.4335	-1.904	0.5721	2.1108	2.9369	-2.8264	3.1447	-0.9156	0	-1.1111	0.3012	-0.5263	-1.9897	0	-2.5449	-1.0152	0.2239	-3.8281	-1.3597	-3.2569	-2.0371	-2.8777	-3.7313	2.9905	1.5464	-3.0884	-2.2564	-2.5641	-1.1155			-4.0643																-4.5752
1999/8/11	-0.7111	0	-2.0478	-3.23	-2.7104	-4.1551	-0.9756	-0.132	-0.4913	-1.4693	-1.9219	0.4233	2.1805	-0.3906	-2.1505	-1.978	-2.2338	-1.7872	-2.005	-1.7456	-1.4067	-1.3757	-0.7752	-0.8499	-4.2132	-0.2198	-1.9937	-1.3158	0.8058			-1.0837																-1.9406
1999/8/12	-0.1791	0.4219	-1.5099	-1.6021	1.0264	1.7341	3.3251	-0.1322	-0.1097	-4.386	-1.3472	0.1581	3.3113	2.6144	-0.314	0.2242	-0.3046	-1.0753	-2.5575	-0.3807	-0.1241	0.5365	0.7812	-1	0.053	0.2203	-0.6424	0.75	1.4388			-0.6972																-1.7462
1999/8/13	-0.5381	-1.5966	-0.3538	0.5427	-1.8868	-2.5568	0.7151	0.3309	0.7139	2.6606	0.1241	-1.6307	-0.7123	1.4013	-1.1024	0.1491	-1.6043	0.1672	-2.3622	2.293	1.677	2.9883	-0.4651	-0.2886	-0.4767	-2.1978	0.431	0	1.4184			3.009																0.5924
1999/8/16	-3.3363	-4.0991	-2.3669	-0.2699	-3.8462	-3.3528	-2.2485	-2.3087	0.1091	-1.966	-1.9219	-3.4759	-2.1521	2.1357	-1.1146	-2.4572	-2.3292	-4.0902	-2.1505	-1.3699	0.733	1.2435	2.7259	-1.5195	-1.7563	-1.1236	-1.3948	4.9628	-1.0878			-1.5579																2.9446
1999/8/17	3.1716	2.4043	1.5758	1.8945	0.4615	2.4427	0.1211	1.418	0	1.0939	6.8268	-0.4432	-0.9531	5.0431	0.8052	3.7405	1.0334	1.6536	1.7857	2.2727	1.2735	-1.74	-0.1516	2.2777	0.7584	0.7955	0.8705	2.2853	1.2569			2.4728																1.7162
1999/8/18	-0.5425	0.9565	2.148	2.656	-0.9188	0.5961	-1.0883	-0.1332	-0.4902	-5.1398	0.5325	-6.7334	1.3323	-1.0539	-1.7572	-1.0302	-0.8655	0.5993	-0.135	0.2469	-1.976	-2.1875	-0.9112	0.431	-0.6452	0.1127	-0.7551	-0.6163	-0.931			2.5097																0.1125
1999/8/19	6.2727	4.9096	3.1542	0.3881	2.3184	2.0741	4.0342	4.6667	0.8758	6.5589	3.7669	1.6706	2.2644	0.5917	3.7398	4.2379	3.9683	3.5745	5.2703	2.4631	1.1607	3.3014	2.682	3.5765	6.0065	3.491	3.6957	6.2791	1.8011			1.7891																3.0337
1999/8/20	2.1386	-1.642	-3.171	1.5464	1.2085	-2.1771	-3.8778	-0.6369	0.3798	-1.8733	2.4957	-5.0469	-4.2857	-1.6471	0.7837	1.1412	0	-1.3969	1.1553	-1.4423	-0.3623	-2.0619	-1.4179	0.7597	-1.3783	1.197	-1.2579	0.7294	2.3077			-2.5902																-1.7448
1999/8/23	0.5025	0	5.614	3.2995	4.3284	4.451	1.7115	0.1282	5.1351	-0.9091	-2.269	-2.0396	-3.0597	2.7512	0.311	-0.4937	3.2824	-1.4167	4.0609	1.0976	3.8788	-0.2105	1.3626	1.5079	-0.6211	-1.0753	-1.5924	0	1.203			2.6591																2.7747
1999/8/24	-1	-0.8347	-1.2182	-1.7199	-1.8598	-1.2784	1.9231	1.6645	2.365	0.0917	-2.1518	3.4069	4.6189	0.8149	-0.4651	-1.4174	-1.4782	-1.6061	0.2439	-0.7238	3.8506	-1.3713	1.9417	-1.0804	0	2.0652	0.9709	-1.8827	-2.6746			-1.4801																-0.7559
1999/8/25	-2.3569	-2.1886	-2.9148	-1	-3.6443	-3.0216	-1.7689	-3.0856	0.3516	-2.7498	-0.9259	-1.9524	0.7358	2.194	-2.8037	-1.1503	-0.6752	1.4605	-0.6083	-2.6731	0	0.2139	-2.1245	-2.2526	-0.7292	-2.5559	-0.1068	-2.6568	0.9924			-0.939																-2.7203
1999/8/26	0.2586	0.6024	1.2702	3.4091	0.9077	0.7418	5.042	0.2599	2.3023	2.7333	-1.8692	-1.0579	2.4105	2.1469	0	-2.1091	-0.5287	-1.2701	-0.1224	0.7491	1.0112	-1.4941	0.5988	1.257	-0.3148	0.8743	2.3529	2.9568	2.3432			4.2654																1.2304
1999/8/27	-0.8598	-0.5133	-1.3683	-1.3431	-0.8996	-1.3255	3.0857	-0.7777	-1.1742	-1.3761	1.8452	1.761	1.6405	-1.7699	2.0833	1.0401	0.8352	0.5146	3.799	-0.2478	-1.0011	0.4334	-0.9673	0	1.2105	0.9751	1.3584	-2.43	1.1078			-0.6364																0.5525
1999/8/30	-0.8673	-1.0318	-1.5029	-4.9505	-2.4206	-1.9403	0.7761	-1.8289	-0.7921	-1.3953	-2.3963	0	2.6667	-4.0541	2.9827	-0.7353	3.0873	-1.6212	5.9032	-1.8634	1.4943	0	-1.4275	0.2759	0.156	2.3605	-2.6804	-0.3774	-0.6574			-1.7383																1.0989
1999/8/31	0	1.5639	0.939	2.2135	0.3101	1.5221	-0.9901	1.2641	0.6986	1.6981	-0.6587	6.2423	0.6152	1.1737	-1.372	0.8148	-1.1687	0.6071	1.2263	0.6329	-0.906	-0.7551	-0.2287	2.5447	1.9211	-1.2579	0.6356	0.0758	-0.1471			0.2793																0
1999/9/1	-2.0122	-2.053	-2.093	1.0191	-2.0093	-2.099	-2.6667	-1.774	-0.9415	-0.7421	-3.1344	-0.6399	-3.6005	-4.0603	-2.9366	0.5143	-2.2912	-1.4655	-1.3216	-1.761	-2.4	-1.3043	-1.8335	-2.2803	-2.4452	-2.6539	-2.5263	-2.1196	-3.6819			-3.8069																0.6522
1999/9/2	0.1786	0	0.7126	0.3783	-2.3659	0.1531	2.8539	1.0033	0.1501	0.2804	0.2489	-1.8735	2.0437	4.3531	0.9554	-0.8041	2.8744	-0.4374	1.0045	0.3841	-1.4052	0.2203	1.0895	0.4118	1.6188	1.6358	1.2959	0.1547	1.1468			1.9305																0.432
1999/9/3	-1.6934	-1.9214	-1.2972	1.6332	0.9693	-1.9878	-1.3319	0.2649	3.0969	-1.1184	-3.2278	-1.79	-0.4834	-2.4334	-1.2618	1.4738	0.6618	-1.406	-2.7624	0	0.2375	-0.8791	-0.7698	-0.2051	-2.3638	-1.824	-1.919	-2.6255	-3.2502			-1.9886																-2.5806
1999/9/6	-2.2665	-2.5824	-1.4337	0.9889	-2.88	-1.7161	0.1125	-1.5192	-0.969	-3.77	-3.0789	-2.7339	-1.2491	-1.7815	-2.5559	3.0501	1.3879	-1.6934	-2.2727	-3.0612	-1.0664	-1.8847	-1.8619	-1.3014	-0.4211	-1.2022	-1.1957	-2.7756	-0.7813			-1.9324																-1.766
1999/9/7	0.1855	0	0.4848	-1.1016	0.659	0.7937	0.2247	0.1341	0.0978	0.1959	3.1105	0.7495	-0.2108	1.5719	0.4918	8.3862	-1.2968	0.9973	0.4651	1.7105	2.3952	0.791	0.0791	-1.4573	-0.1057	0.885	0.33	0.3263	0.2362			0.6897																-0.2247
1999/9/8	0.3704	0.7313	3.7394	2.104	1.964	0.6299	2.5785	-0.3349	3.9101	0.5865	1.733	-0.062	-0.2817	1.1905	0.1631	-2.4057	0.8029	1.7056	-1.0417	1.5524	2.3392	1.4574	1.1058	0	0.4233	0.6579	0.4386	1.9512	2.5137			2.4462																0.4505
1999/9/9	7.1956	7.9855	4.3023	-0.3636	4.9759	5.3208	3.388	6.8548	3.1985	7.3858	4.9211	7.8164	2.048	4.3529	6.3518	2.1985	8.9066	5.3839	6.7836	4.4586	3.4286	4.8619	4.4531	5.6338	10.0105	5.1198	6.3319	6.2998	2.9885			3.916																5.8296
1999/9/10	0	-2.1008	-2.4526	-1.4599	-2.1407	-2.2288	-2.6427	-2.3899	-1.3674	-2.1719	3.9086	-3.855	2.699	-2.593	2.2971	4.0417	-0.0665	-2.0101	-0.8762	-1.4634	-3.0939	-3.0558	0.1496	-0.5333	-1.0536	0.2073	-2.5667	1.0503	0			0.9191																3.178
1999/9/13	-1.1188	-0.8584	2.2857	-0.7407	-1.4063	0.4559	1.1944	2.6418	-1.5712	-0.6475	-0.5208	1.3764	3.504	3.4722	0.9063	1.5038	0.6653	0.9402	5.3039	0.8663	1.4823	1.087	1.9417	0.3351	0.9197	4.1365	-0.2107	-1.7075	1.5625			2.7322																4.8255
1999/9/14	-0.9574	-0.0866	0.5587	3.3582	0.6339	0.1513	2.6824	0.1883	-0.5634	7.4488	-2.4433	-1.4758	-1.237	-1.3423	1.1976	-4.0741	-0.7931	1.6088	-2.2036	-0.1227	-0.2809	1.0753	2.2711	0.5344	-1.199	-1.4896	7.603	3.4743	-1.0256			-1.6844																-0.2938
1999/9/15	-1.8453	-1.1265	-2.2222	-2.5271	-1.2598	-1.6616	0.5225	3.3835	0	1.0399	-4.2934	-0.4194	0.2637	-0.907	-2.071	-2.6384	-2.7315	-2.0833	-2.0386	-1.7199	0.2817	-2.234	-0.8596	-0.9302	-1.4563	-2.0161	-1.8646	-2.1168	-1.9245			-0.2705																-1.1788
1999/9/16	-0.0895	-0.2629	-0.5682	0.7407	-1.4354	-0.3072	-3.6383	-2.2424	0.0472	1.2007	0.7477	-2.6474	-0.1315	-2.1739	-1.9637	2.5116	-0.8904	-1.8723	-0.4381	-1.375	-0.7865	1.0881	0	2.2133	-1.3793	-0.4115	1.1	-1.2677	0.3774			-1.8083																-2.1869
1999/9/17	-0.5376	-0.2636	-0.8	1.2255	1.4563	-0.1541	-0.9709	-1.1159	0.8023	-0.2542	-3.525	-0.309	0.1975	0.2339	-0.9245	-0.0645	1.3131	0.6071	-0.5501	0	-1.359	1.7223	-1.1561	1.5092	0.8492	0.7231	-1.6815	0.0755	-0.9023			0.4604																-0.1016
1999/9/20	-2.5225	-1.7621	-1.7281	0.6053	-1.7544	-1.5432	-2.9412	-1.9436	-2.7622	-3.6534	-0.1923	-0.8679	-2.2996	-3.6173	-1.7107	-1.6129	-2.0464	-0.9483	-3.4292	-1.6477	-1.8944	0.3175	1.0965	2.2624	0.5448	1.9487	-3.0181	-2.7925	-1.8968			-1.9248																-0.7121
1999/9/21	-0.1848	-0.1794	-0.3517	-2.1661	0	0.3135	0.7856	-0.0639	-1.2518	0.0882	-0.6423	0.8755	-2.2192	0.9685	0.9494	0.8525	0.4875	-0.6092	0.6873	0.5155	-1.9895	-2.2152	-0.0723	0.7585	0.936	0.503	-0.3112	-0.2329	0.3867			-0.4673																-2.2541
1999/9/22	0.3704	0.5391	0.7059	0.738	2.9221	-0.4688	-1.3363	2.3672	-0.7314	0.4405	2.0685	-1.0539	1.1004	-2.1583	-1.0972	0.13	-0.2772	-0.1751	0.9101	-0.5128	-1.4925	-1.726	-2.3155	-1.1292	0	3.2032	-0.3122	2.1012	-0.9245			1.5023																-1.4675
1999/9/23	-0.1845	-1.1618	0.8178	5.0061	-2.3659	-1.4129	-1.8059	3	-0.2947	-2.4561	0.2533	-1.817	-0.4762	-0.8578	-0.9509	-0.2597	-0.139	-1.0526	-1.6911	-1.4175	0.3636	0	0	-3.8071	-1.3665	-4.0737	-1.8789	-0.9146	-2.4883			1.6651																0.2128
1999/9/24	0.3697	1.5371	0.5794	-2.7907	5.3312	1.9108	1.1494	-0.8495	0.936	0.6295	5.1169	3.2546	-0.8886	1.8541	1.6	0.2604	0.9047	0.5319	0.344	1.5686	2.3551	0.7684	0.7407	0.3958	3.4142	1.2133	1.7021	1.3077	2.7911			-0.9099																1.38
1999/9/27	-1.1971	-1.0686	3.4562	-0.9569	-0.7669	-1.5625	-2.0455	3.4884	-2.2938	0	-2.7043	-2.0396	-3.5172	-3.2767	-1.4173	2.5974	-2.6897	-0.5291	-2.4	-1.287	-2.5369	-0.6536	-0.5147	-1.4455	-4.1222	1.4985	-1.569	-0.5315	-0.5431			1.7447																-0.9424
1999/9/28	0	0.18	-2.1158	2.5362	-1.7002	0	-1.6241	-0.9462	1.5984	-3.5746	0	-0.8833	0	-1.6311	-0.639	-0.8228	-2.0553	0.3546	-1.6393	-1.043	-0.1211	0	0.5913	-0.3333	-1.38	-1.5748	-0.8502	0.916	-2.3401			-2.7978																-2.7484
1999/9/29	-0.3728	-0.0898	-2.7304	-1.8846	0.6289	-0.6349	-1.1792	-1.6119	0.1967	-0.0927	2.2236	-0.2546	-1.787	-0.3827	-0.3215	-0.9572	-1.809	-0.6184	-0.9524	0	1.8182	-1.0965	-0.9552	-0.4682	0.4844	-0.1	-0.3215	0.9834	1.4377			-1.6713																-1.413
1999/9/30	-0.7484	-0.8094	-1.6374	-3.9616	-3.125	0.1597	-0.9547	-2.8519	-1.3248	-0.7421	5.2568	0.0638	0.4367	2.0487	0	-0.9665	-1.7686	-1.3333	-0.2404	-0.527	-0.5952	0.6652	-3.8576	-0.4032	-0.857	-3.003	-0.5376	0.0749	-1.1024			-1.5109																-2.5358
1999/10/8	-2.8275	-1.8132	-2.1403	-3.5	-1.2903	-3.0303	-3.1325	-3.8101	-0.547	1.7757	2.698	-6.5051	3.2609	1.1292	-2.2581	0	-2.8507	-2.7027	-2.7711	-3.1788	0.1796	-1.2115	-0.1543	-2.834	-2.5932	-3.4056	-1.4054	-3.3683	-1.4331			-2.1093																-2.7149
1999/10/11	-1.8429	-2.1237	-0.1215	1.0363	-2.2876	-1.3158	0.6219	-1.7532	-0.45	-1.9284	-2.8508	-3.6153	-0.4211	0.4963	-2.3102	0.6506	3.7066	-0.5556	-1.3631	-1.7784	-0.1793	-0.7804	-1.391	0	0.6101	0.2137	0.1096	0	1.9386			-0.2938																-2.7907
1999/10/12	0.6917	0.4717	1.2165	-1.5385	-0.8361	0.5	1.2361	0.7931	-0.3014	0.1873	-0.2877	6.8648	0.4933	0.7407	1.6892	3.2967	-1.936	1.2104	2.1357	0.9749	0.5389	3.3708	1.8809	2.7778	-0.1103	0.6397	1.6429	0.5422	1.1886			1.8664																1.4354
1999/10/13	-2.6497	-2.8169	-2.524	-3.2552	-4.2159	-1.99	-3.1746	-0.0656	-0.5038	-1.1215	-0.4616	-4.106	-2.6648	-3.6765	-2.4917	-2.1902	-3.4169	0.46	-0.246	-1.6552	0.1787	-1.6304	-0.9231	-2.6351	-1.9868	-3.072	-1.9397	-1.1556	-1.9577			-2.7001																-2.8302
1999/10/14	-0.3024	-0.3865	-1.1097	-2.1534	-0.7042	-1.692	0.1261	-1.7717	-1.5696	-0.5671	-3.3623	1.0359	-1.513	-0.1272	-0.8518	-1.6635	-0.2358	-1.0989	-2.836	-1.2623	-0.1784	1.326	0.0776	-1.4573	-1.7455	0.2186	-0.1099	-0.6235	1.0383			-0.1982																0.1214
1999/10/15	2.2245	2.1339	2.8678	1.9257	3.3688	3.0981	1.6373	1.8704	0.463	2.0913	2.4595	4.7847	1.7557	2.4204	2.921	2.9928	2.6005	2.037	3.2995	2.5568	0.1787	1.9629	0	2.1127	1.9484	2.072	1.3201	3.6078	1.3439			2.8798																3.6364
1999/10/18	-3.0663	-3.3238	-3.8788	-1.8893	-1.3722	-3.5058	-2.1066	-2.8197	-1.2289	-2.2346	0.1171	0.848	-1.8692	-4.1045	-3.6728	-2.7164	-1.3057	-3.4483	-2.9484	-3.0471	1.0702	0.107	-0.6982	-0.9655	-3.6537	-3.2051	-2.063	-2.3467	-2.4181			-1.2548																-4.4444
1999/10/19	-3.2653	-2.3576	-4.4136	-2.3384	1.7391	-1.5571	-3.2911	-2.4966	-0.311	-2.7619	-0.7602	-1.8111	-3.8095	-2.4643	-2.5997	-1.8831	-2.7237	-3.1955	-2.9114	-2.8571	-0.4706	-1.9231	-3.5156	-2.2284	-2.042	0	-4.9889	-0.3876	-1.1191			-2.6393																-3.3048
1999/10/20	0.1055	1.4085	0.1319	0.7042	0.6838	0.3515	-0.7853	6.3668	0.624	1.0774	-1.0018	0.1318	0.2285	-0.133	0.1779	-3.64	0.8	0.9709	1.9557	0.7353	-3.9598	0.2179	2.4291	0.9259	1.5485	0.6623	-2.3337	0.1556	3.3953			1.4056																1.0127
1999/10/21	-2.529	-2.5794	-5.0066	0.4196	-3.9049	-2.2767	-3.6939	-0.9109	-0.9819	-2.5194	-1.6071	-2.6316	1.9757	-3.0626	-2.8419	-5.2198	-2.381	-4.1346	-2.6854	-2.9197	-1.1692	-1.087	-2.5296	-0.494	-1.9941	-2.7412	-3.8232	-5.5167	-1.4073			-3.8614																-2.8822
1999/10/22	2.4865	2.2403	3.3287	2.6462	1.9435	1.2545	2.1918	1.5102	-0.3653	2.1869	1.5124	2.7027	2.161	3.022	2.3766	2.8986	3.3333	2.8084	4.9934	2.5564	2.6152	2.8571	1.541	3.4752	5.0269	3.1567	5.2174	1.6447	2.617			4.0165																3.0968
1999/10/25	-2.4262	-2.2908	-3.2215	-1.7639	-3.6395	-2.1239	-3.3512	0.6468	-0.9429	-0.6809	0.5959	0	-3.7199	1.3333	-0.5357	-3.2394	-2.1243	-2.8293	-0.8761	1.4663	-0.9102	-1.0684	-2.2364	-1.3023	-1.5954	-1.5301	-2.8335	-5.5825	-0.1546			-1.9802																-2.5031
1999/10/26	0.2162	2.1407	1.1096	0.1381	1.9784	1.2658	1.9417	0.7069	0.1058	-0.0979	-1.4218	3.2895	2.0455	-0.3947	0.3591	1.1645	1.9293	0.6024	2.1465	1.1561	0	2.5918	1.3072	1.9444	1.3897	1.6648	1.0936	0.0857	1.7802			1.0101																1.6688
1999/10/27	7.0119	4.3912	4.8011	1.931	3.5273	3.75	5.7143	4.6586	0.3698	3.9216	-0.3005	2.293	1.856	3.0383	5.0089	2.9496	2.9968	4.5908	1.3597	3.4286	2.2045	2.6316	2.9032	1.8392	4.1119	2.5109	4.5673	5.137	1.1407			3.4																5.303
1999/10/28	-1.9153	-3.1549	2.6178	-0.1353	1.8739	0	-2.8314	-1.4024	0.3684	-1.9811	-0.8439	0.4981	2.9155	-3.0769	-2.7257	-2.376	-1.9142	3.9122	-2.1951	-2.7624	-1.2582	-2.2564	-1.0188	-1.3378	-1.0971	-2.8754	-2.2989	-2.1987	-2.8571			-2.8046																-2.6379
1999/10/29	0	-1.0859	-2.551	-1.7615	-2.0067	-2.0654	-1.5894	-1.5461	0.1049	-0.9625	-0.4863	-1.6109	1.983	0.3968	-0.8757	1.1453	-1.5613	-0.2755	-0.8728	-0.8523	-0.0607	0	-0.9501	2.6441	-2.3849	-0.8772	-1.7647	-1.0824	-1.935			-0.4975																-2.0936
1999/11/1	-2.5694	-1.2974	-2.356	-1.3793	-2.7304	-2.812	-0.4038	-3.2663	-0.0524	-1.7493	-0.4276	-4.1562	0	-2.5033	-1.5901	1.2436	-1.1895	2.8545	-3.1447	-1.7192	-0.2429	-3.6726	-1.279	0.9247	0.1136	0	-1.6766	-2.5253	0.9471			0.1																-0.7547
1999/11/2	0.211	-0.1011	-0.2681	-0.6993	-2.2807	0.7233	-1.2162	0.7792	-0.2621	-0.7913	0.4294	-0.2628	-3.4722	0.6757	-0.3591	-0.289	0.2408	-0.6267	-0.1299	-0.8746	-0.2435	-2.5054	1.5385	-2.5524	0.7378	0.6637	0.2436	0.3454	-0.3127			0.2997																0.1267
1999/11/3	-1.2632	-0.1012	0.1344	-1.831	-1.2567	-0.7181	0.5472	0.9665	-0.4729	-0.997	-0.733	-0.4611	-3.6691	-1.745	0	-0.2174	0.8006	-0.4505	1.5605	0.1471	-0.7322	0.6704	-0.7974	-1.7461	0.4507	-0.989	-1.2151	-1.7212	-1.5686			-0.5976																-1.2658
1999/11/4	-0.3198	-1.7224	-2.1477	-2.8694	-0.1818	-1.6275	-1.4966	-0.1914	0.0528	-2.8197	-2.4	-1.7207	-0.5228	0	-3.2432	-2.1786	-1.9063	-0.8145	-1.9206	-1.3216	0.9219	-1.7758	0.0804	-0.8202	-2.1312	0.111	-0.123	-2.5394	3.1076			-2.8056																-1.2821
1999/11/5	10.0535	5.3608	3.9781	-0.4431	3.8251	2.7574	0.2762	1.9182	-0.2111	0.7254	-0.1892	1.8182	-0.6757	0.9563	1.3035	-2.2272	-0.4049	-0.1825	-0.6527	-0.1488	-0.4872	0.339	-1.2048	0	0	-1.2195	-0.1232	-0.5391	0.3864			1.3402																-0.5195
1999/11/8	8.7464	5.1859	4.8813	2.9674	7.3684	7.1556	0.1377	3.1995	-0.0529	0.2058	-0.0632	1.1243	-2.5699	0.5413	3.8603	0.1519	-0.4065	2.7422	-1.1827	0.2981	-0.4896	0.4505	0.4065	1.8608	-0.5731	4.2649	0.2466	0.3613	0.5389			1.4242																-0.1305
1999/11/9	-0.2681	-3.0698	-3.3962	-1.4409	-4.2484	-2.8381	1.9257	-1.0334	-0.5291	-0.308	-3.6662	-2.0929	-0.0776	1.6151	-1.7699	0.0758	0	-0.1779	1.1968	0.2972	-1.476	-0.7848	0.081	-1.1502	-1.4409	-1.7223	-0.861	-2.2502	0.1531			0.4012																-0.1307
1999/11/10	0.6272	-1.2476	-1.1719	-2.924	-0.6826	-2.0619	2.5641	-0.86	-0.0532	-0.7209	2.0997	0.2004	-0.9317	-1.9868	-2.1622	0	-1.3061	0.6239	-2.1025	-1.3333	0.437	-3.2768	-1.699	-1.5743	0.5263	1.3143	-1.9851	-1.4733	3.4722			-2.1978																1.9634
1999/11/11	-2.6714	-2.2352	-3.1621	0.3012	-3.2646	-2.6316	-0.9211	-1.8587	0.1064	-0.6224	-1.671	-0.0667	3.7618	2.4324	-0.7366	2.6515	-1.3234	-0.8857	-0.9396	-1.0511	0.8701	-2.4533	0.4115	0.2086	-1.4543	0.3243	-3.038	1.4019	0.7457			-1.0215																-1.5404
1999/11/12	-0.5489	0	0.2721	1.0511	0.1776	2.3423	-0.7968	0.1894	0.1595	-0.8351	1.5686	0.2001	-1.5861	1.4512	-0.1855	0.369	0.2515	-0.4468	-0.271	0.3035	-1.1707	-0.9581	0.9016	0	2.5974	2.694	0.2611	1.0138	-1.1843			0.1032																0.5215
1999/11/15	3.8638	1.6899	0.9498	-0.5944	0.1773	1.4085	8.9692	0.7561	6.104	-2.4211	1.9949	-0.466	-1.6884	-0.7802	-0.3717	-0.9559	-2.3411	-1.6158	-1.2228	1.5129	-0.2494	-2.0556	1.4622	1.5267	-0.1726	0	-3.125	0.5474	2.3221			-0.7216																6.096
1999/11/16	-2.5686	-1.2708	-2.957	-2.9895	-1.2389	-1.9097	-0.6143	-0.3752	-2.001	0	4.0379	-0.5351	-4.0593	-2.4902	-0.9328	2.8953	-0.4281	-4.562	-1.5131	-1.3413	-1.25	0.9877	-1.1209	-1.5038	-2.1326	-3.8825	2.0161	1.4519	-3.8799			-1.4538																-1.1002
1999/11/17	8.7273	6.8317	7.8947	2.1572	6.2724	6.5487	0.1236	3.892	-0.4594	2.2654	5.7004	3.9005	2.5224	2.5538	3.2015	2.0924	2.1496	0.3824	2.2346	0.7553	1.7722	1.8337	1.8623	2.7065	3.0624	2.1834	0.3953	4.5617	2.2087			4.3203																0.1236
1999/11/18	-1.5886	0.4634	-0.3851	2.5641	-0.5059	0.4983	0.6173	0.6042	0.359	2.3207	7.2289	0.3236	1.5079	2.228	2.0073	0.424	2.6936	3.5238	2.7322	4.4978	2.4876	3.2413	0.7154	2.027	1.0857	1.2821	2.7559	-0.941	1.1923			0.5051																0.9877
1999/11/19	0.5947	0.0923	2.4485	-0.4412	2.7119	2.4793	-2.3313	-0.5405	0.511	-2.0619	-0.428	2.7097	-0.7037	-2.5641	0	0.4926	-2.2951	0	-2.1277	-2.2956	-0.3641	-1.3953	-0.3946	0.5298	-1.6393	-0.9494	-2.5543	-2.8497	0			0.603																-2.0782
1999/11/22	-1.5203	0.4608	-0.3774	0.8863	3.9604	0.3226	1.1307	-2.7174	0.9659	-1.2632	2.7405	3.3291	-0.7874	0.5263	-1.61	0.9804	-0.9228	0.184	0.1359	-1.1747	2.3143	-1.533	-0.1585	-0.527	0.1149	1.278	-1.3106	-0.3556	-0.2946			1.3986																0.6242
1999/11/23	2.0583	0.9174	-0.5051	0.1464	-1.5873	-0.9646	-1.2422	3.1037	1.007	0.6397	-0.5753	-1.8237	1.5873	1.7016	-0.1818	2.9126	1.4395	1.6529	1.4925	0.5944	0	-1.0778	1.1111	0.3311	0.5166	0	0.1328	-0.0892	2.2895			-0.9852																1.861
1999/11/24	-2.1008	-3.0909	-2.5381	-0.4386	-1.9355	-1.9481	0.3774	-1.5653	-1.1964	-1.4831	3.5245	-1.7957	0.7812	-2.3166	4.0073	-0.2695	-1.0017	-0.7227	0.2674	-0.2954	-0.1786	0.4843	-0.8634	-1.0561	-0.5711	-2.103	-0.5305	-0.4464	-1.3718			-0.2985																-1.4616
1999/11/25	-4.1202	-2.1576	-1.0417	-2.6432	-2.1382	-0.9934	-3.1328	-0.7339	-0.3532	-0.8602	1.4736	-1.5763	-1.3178	-1.4493	-2.1016	-1.2838	-1.5177	-0.455	-1.8667	-1.037	-1.61	-0.3614	-0.4751	0.467	-0.9765	-2.1482	-1.7333	-0.6278	-0.9517			-0.499																-2.4722
1999/11/26	-0.0895	0.5753	-0.1316	0.7541	1.0084	0.1672	-0.7762	0.3697	0.6582	0.3254	-1.9029	1.8578	-0.0786	-1.0695	1.4311	0.616	0.4281	-0.457	1.6304	0.2994	-0.4848	-0.2418	0.716	0.996	-0.8121	0.7684	0.1357	-1.2635	-0.0739			1.3039																0
1999/11/29	1.2545	-0.858	-0.2635	-1.6467	0.9983	0.1669	-0.9126	-0.2455	0.1006	0.2162	1.4803	0	-2.3585	-0.9459	2.2928	-0.6803	-1.023	0.0918	-0.2674	-1.4925	-0.3045	-0.3636	2.0537	-0.3287	-1.6959	-0.4357	-1.355	-1.2797	-1.6272			-0.396																-1.1407
1999/11/30	-1.6814	-0.4808	0.3963	3.0441	-1.4827	-1.6667	-0.1316	-3.6923	1.809	0.4315	-2.2133	1.5094	0.4831	0.2729	-0.6897	-0.6849	0	-1.0092	1.8767	0.1515	0.0611	-0.8516	0.3096	0.7256	0.7139	0.4376	0.1374	0	-0.6767			-0.6958																0.5128
1999/12/1	-0.18	0.5797	0.7895	1.7725	0.1672	1.3559	0.6588	1.5974	3.6032	1.0741	0.5658	-0.8674	0.4808	0.8163	-0.5208	1.1034	2.4117	1.6682	3.8158	0.4539	2.442	1.227	-0.0772	1.8337	0.3544	0.4357	0.6859	3.5185	1.4383			0.1001																0.7653
1999/12/2	-2.3445	-1.3449	-0.6527	-1.7417	-2.0033	-2.0067	-1.9634	-3.1447	-0.9528	-2.4442	-1.023	-2.125	-1.9139	0.2699	-2.4433	1.2278	-1.1775	1.0027	-1.9011	-0.6024	0.1192	-1.8182	1.0039	0.3859	-0.0589	-0.4338	-0.8174	-2.6834	-2.0149			-2.5																-0.7595
1999/12/3	1.8467	-0.6816	-0.2628	3.6928	0.3407	-0.1706	2.6702	-0.1299	0.2405	0.1089	1.9638	-0.3831	1.2195	-0.1346	-0.1789	0.1348	-0.2553	2.1661	-1.1628	0.1515	-0.6548	0.2469	-1.2232	-1.3453	-0.1178	2.1786	-0.9615	-0.0919	2.2848			0.4103																-0.3827
1999/12/6	1.2693	0.3922	1.9763	1.4245	0.8489	0.6838	-1.3004	-0.065	3.3109	-1.0881	-2.5849	-2.1154	-0.4016	-1.2129	0.1792	-2.0188	-0.3413	-1.1484	0.3922	-1.3616	-0.5392	-0.6158	0.3096	-1.1039	0.5307	-0.4264	-1.387	-1.7479	0.8191			-0.1021																-1.1524
1999/12/7	-0.6267	0.6836	1.292	0	-0.1684	0	-1.3175	1.9519	-0.5109	-0.9901	1.1967	-0.262	3.4677	-0.8186	-0.1789	-0.206	1.2842	-2.8597	-0.3906	-0.1534	0.6627	-0.6196	-0.2315	-0.5253	1.4663	0.6424	-0.4219	1.8727	-0.1477			0.7157																-0.5181
1999/12/8	-2.973	-1.3579	-2.6786	-2.809	-3.0354	-1.1885	-1.7356	-1.9145	-0.7937	-1.4444	-3.0334	1.7728	2.1824	-1.5131	-2.3297	0.2065	1.0144	-2.4839	-3.3987	0	0.3591	-1.4963	1.7015	0.6601	-0.6936	1.2766	4.661	0.3676	0.2219			-0.9137																0
1999/12/9	-2.4141	-0.9833	-2.228	2.3121	-0.8696	-2.4055	0	0.2602	-0.0471	-0.7892	1.2725	2.7097	0.2288	-0.9777	-1.4679	-1.0989	-1.0042	0.566	-1.6238	0.6144	-1.3119	-1.8987	0.5323	-0.9836	0.1164	-3.3613	-2.5641	-1.4652	-1.2546			-0.6148																1.1719
1999/12/10	1.1418	0.6951	0.4021	-0.565	1.2281	0.3521	0.2717	0.584	0.1883	1.1364	3.1414	0.8794	3.1202	0.2821	0.7449	4.5833	2.5359	-1.5009	0.6878	0.458	0.6042	1.6774	1.6641	-0.0662	2.093	0.7609	-0.4155	1.3011	2.3169			0.1031																-1.1583
1999/12/13	-1.6933	-0.8876	-1.7356	-1.1364	-2.4263	-1.7544	-1.7615	-0.4516	0.5639	-1.1236	6.0914	-1.4321	0.0738	-2.5316	-0.3697	5.9761	-0.5771	-2.4762	-1.6393	-1.5198	-0.8408	-1.7766	1.1905	-2.5845	2.5057	0.4315	0.2782	-2.0183	-0.9496			-2.1627																-1.5625
1999/12/14	-0.2871	-0.398	0.2717	5.0287	0	1.4286	1.1034	-0.8425	1.6355	0.4545	2.6794	0.1263	-1.2537	-0.4329	2.0408	1.0652	-0.4975	2.4414	1.3889	-1.3889	0.7874	0.7752	-1.1765	0	2.7222	-1.3963	-0.1387	0.9363	1.7699			-0.6316																0.5291
1999/12/15	7.9655	4.0959	2.5745	-0.4104	3.73	3.6972	2.1828	3.3987	-0.1379	3.8462	-1.5843	1.0726	-0.0747	2.4638	2.1818	1.0539	2.9167	0.1907	0.9589	1.252	-0.5409	3.4615	-0.1488	1.2245	1.1357	1.3072	2.6389	3.8961	3.913			2.8602																1.9737
1999/12/16	-0.8	-2.1113	-2.5099	-2.1978	-1.8836	-1.8676	-1.8692	-1.5171	0.0921	-3.0501	4.5928	-1.9351	-1.2706	-2.4045	0.3559	-0.184	-1.1336	-2.1884	-1.7639	0.7728	-1.3293	-1.8587	-1.1923	-1.6129	-0.0535	-1.1828	-2.0298	-2.2321	0.9763			-2.7806																-1.5484
1999/12/17	-3.2258	-1.2745	0.1355	0.9831	-1.7452	-1.3841	-0.1361	-2.2465	-0.184	-1.0112	2.5804	-1.2731	-0.1514	-2.1739	-2.8369	-2.0897	-2.5389	0.2918	0.2762	1.3804	0.7348	-1.3889	-2.7149	2.7322	-3.7453	-1.6322	-0.9669	-1.9178	-2.7624			-0.6356																-1.1796
1999/12/21	-2.037	-1.7875	-1.6238	1.2517	-1.7762	-2.1053	-0.8174	-2.9547	-0.3226	-2.4972	-2.7361	-3.5461	-0.834	-2.6667	-1.4599	-0.0628	-3.1092	-2.7158	-2.0661	-2.7231	-1.7021	0	-1.7829	-1.9282	-1.5008	-2.6549	-2.371	-2.2346	-2.0597			-2.1322																-2.5199
1999/12/22	-5.9546	-0.8089	-0.8253	-2.7473	-1.9892	-0.5376	-1.0989	0	-2.4503	-1.8626	-3.0399	-0.6684	-0.6881	0.761	-1.2963	1.7588	0.4337	1.5952	1.2658	0.4666	-0.8658	-2.6889	1.5785	-0.339	1.298	-0.2273	-2.1429	-2.381	2.3205			-1.8519																-2.3129
1999/12/23	-1.407	-1.1213	-4.8544	-4.9435	-0.369	-1.4414	-4.0278	-3.0447	-0.7109	-2.3725	-0.5615	-3.7012	-3.3102	-3.4743	-0.3752	2.4691	-0.9499	0	-3.8889	-4.0248	-0.4991	0.3947	-3.0303	-2.9932	0	-3.303	1.4599	-2.439	-1.9135			-1.2209																-2.6462
1999/12/24	0	-1.4433	-2.3324	-5.052	-2.5926	-1.0969	0	-2.7216	-0.4773	-1.2151	3.2471	-0.2096	-5.5732	-1.252	-2.0716	1.506	-1.0462	0.7851	-3.4682	-3.2258	-2.2571	-0.1311	0.1603	0	1.3928	-1.5312	-1.0072	1	0.0723			-1.9101																-2.289
1999/12/27	-3.5678	-2.6151	-4.0299	-4.3818	-3.9924	-4.8059	-2.6049	-2.5108	0.1918	-0.369	-0.2279	-8.8936	4.1315	0	-1.5385	-0.3561	0.0881	-2.4343	-1.0479	-2.8333	-0.1924	-2.6247	-2.8	-1.0519	3.4066	-2.8708	-4.0698	-1.0891	2.4549			-3.551																-2.6354
1999/12/28	1.1628	-0.2148	0.7776	1.6367	0	1.165	1.0401	0.4415	-0.2393	0	-2.2385	-1.2298	5.749	2.2187	-1.1719	2.3824	-0.088	-1.497	-0.1513	0.5146	1.3496	-0.1348	-0.5761	0	-1.9129	0.7389	1.2121	0.4004	-0.2819			0.9501																1.203
1999/12/29	0.8359	1.0764	-0.1543	-0.9662	0.5941	-0.1919	1.0294	1.0989	0.048	0.2469	2.1028	1.6342	0.4594	0.155	0	0.7563	0	-2.7356	0.7576	0.6826	0.8244	0.8097	-1.4073	-0.7796	-1.6793	0	1.1976	1.3958	-1.5548			1.1765																0.5944
1999/12/30	1.0363	0.7455	1.0819	1.9512	1.1811	0.9615	4.0757	3.0435	0.4796	2.2167	1.0526	2.4502	2.1341	0.774	1.3834	-0.6928	1.5859	-0.5208	-0.7519	0.5085	1.6352	-0.2677	1.4274	0.5	1.3774	1.2225	0.5917	0	1.2922			0.6977																1.034
2000/1/4	5.641	2.537	2.7523	1.9139	6.0311	2.6667	1.958	1.7581	0.1432	2.7711	-0.4529	1.2706	3.7313	1.8433	2.3392	2.907	2.5152	1.5707	3.7879	2.3609	0.6188	2.2819	2.2351	2.4876	4.0761	3.2609	5.8824	4.8181	4.0397			2.5404																3.9474
2000/1/5	-2.5243	-0.9278	0.5952	2.6604	-0.5505	-0.9276	-1.2346	-1.1748	-0.3337	2.1102	-1.2739	-0.2952	-2.8058	0.4525	-0.7619	1.8079	-0.6768	0.3093	0.292	1.4827	0	0.2625	0	0.5548	-1.2533	0.2339	0.4167	-1.3133	-1.703			-0.6757																0.1406
2000/1/6	4.6813	3.0177	3.4024	-0.1524	3.321	4.4944	3.6111	3.1469	0.3826	3.5591	-0.7373	5.7735	3.3309	2.8529	3.071	2.1088	4.8552	4.111	2.4745	2.2727	0.615	3.6649	2.834	2.8276	3.5431	2.217	7.4689	7.0342	6.0291			4.8753																5.0562
2000/1/7	4.5671	5.5556	3.4335	2.5954	2.3214	1.9713	3.0831	2.3729	1.191	5.3215	6.4531	10.007	0.7163	3.6496	3.9106	0.9783	2.1121	3.5538	2.2727	2.8571	2.0782	5.0505	1.6535	1.006	2.0429	4.3379	7.3359	2.9307	1.4379			2.8108																7.754
2000/1/10	10	3.5407	4.1494	0.1488	1.9197	1.9332	5.4616	3.1126	0	6.6316	-0.5669	9.4148	7.3969	1.4085	1.9713	4.8977	1.3524	-0.9533	0.2778	4.784	1.1976	1.0817	0.6197	1.7928	5.6557	0.9847	0.4796	10.0086	8.0541			1.2618																0.3722
2000/1/11	-5.2448	-6.2847	-6.3745	-4.4577	-5.9932	-5	-7.0284	-5.2023	-2.354	-7.1076	-8.5526	-7.3837	-7.4172	-5.9722	-5.6239	2.6167	-3.4537	-5.5823	0.554	-6.7747	-1.8343	-5.4697	-5.3118	-4.3053	-3.1265	-5.0921	-7.7566	7.6078	-5.963			-6.4382																-7.293
2000/1/12	-3.5055	-3.3531	-3.5461	-4.1991	-2.9144	-3.4483	-2.122	-2.981	-4.9662	-3.8257	1.6307	-4.5825	-1.7883	-1.6248	-2.6071	-7.4	-4.1463	-2.7523	-5.5096	-3.0016	-1.4467	-3.1447	-0.4878	-1.8405	-2.2983	10.0457	-3.881	-8.2362	-3.1706			-3.4406																-3.8667
2000/1/13	-0.1912	-0.7143	-1.3235	1.6234	0.3752	0.3759	2.3035	0.4888	-2.8412	-2.2099	-1.5573	-3.1579	0.874	-1.5015	-1.3384	1.9438	-1.6115	0.3145	-1.7493	-1.3029	2.9358	0	0.4902	0.0694	-3.4535	-3.6307	-1.6151	-4.0508	0.8513			0.5747																-0.9709
2000/1/14	-3.9272	-2.6721	-2.3845	-1.1182	0	-2.4345	-2.9139	-2.0848	0.4178	-1.3559	-1.2464	-3.3288	-0.722	-2.7439	-1.1628	4.4492	-1.2931	-1.9854	-1.3353	-0.6601	5.8824	-1.039	0	0.4858	-2.9549	-6.6738	-2.736	-1.4073	1.6883			-2.2857																-1.2605
2000/1/17	3.2901	1.3728	2.1374	-4.5234	-1.4953	-3.6468	1.0914	0.7807	0.312	2.7491	4.4175	8.714	2.1818	2.1944	0.7843	2.8398	0.6987	-1.3859	-0.3008	1.6611	-0.1122	1.706	1.2195	-0.6215	4.594	10.0346	3.3755	4.9538	6.705			1.0526																1.844
2000/1/18	-3.4749	-1.4583	-2.9895	3.8917	-2.277	-1.3944	0	0.1408	7.9316	-1.8952	4.5095	-3.1028	4.484	-2.9141	-0.3891	4.4872	-1.1275	-2.1622	0.7541	0.3268	0.7865	1.9355	1.6867	-1.6678	-3.524	2.3061	-1.3605	-2.8	-1.9749			0.6944																0.9749
2000/1/19	1	0.1057	1.5408	-1.3029	0.9709	1.6162	3.9136	0.211	8.2613	0	0.6673	0.1334	-0.2725	0.4739	0	10.0047	0.8772	1.8785	-0.1497	4.0717	0.8919	3.1646	-0.158	1.9081	5.982	1.7418	-0.5517	0.4115	5.4945			1.1494																1.931
2000/1/20	1.7822	1.9007	0.9105	2.9703	-1.3462	-1.7893	-1.2987	4.9825	9.3611	1.9318	-1.5466	4.064	3.0738	3.6164	1.3672	6.3921	2.1739	0.7592	-1.1994	0.4695	3.7017	0.2454	4.1139	1.5257	6.5435	2.2155	1.8031	4.1803	1.5625			0.3409																2.1651
2000/1/21	-1.9455	-0.9326	-2.8571	-1.6026	-1.5595	-2.4291	-2.5	-0.4679	0.1623	-2.7871	-2.5583	-1.1524	6.892	-2.8832	-1.9268	10	1.4468	-1.6146	-3.7936	-0.3115	1.2786	3.5496	-1.3678	0.7514	1.9691	3.3498	2.9973	-0.4721	3.3048			-2.6048																0.6623
2000/1/24	-1.8849	-2.7197	-3.5604	-2.1173	-2.9703	-3.3195	3.1039	-1.6118	10.0041	-1.9495	9.9954	5.1166	9.9814	10	5.6974	10.0073	-1.3423	-2.8446	-4.4164	3.2813	1.1047	10.0473	4.6225	5.0847	5.6552	4.4805	-2.7778	3.7154	4.0816			2.5581																-2.5
2000/1/25	3.9434	0.5376	0.4815	1.8303	2.6531	1.2876	4.3194	-1.843	1.9882	10.0585	0.4188	-1.8484	1.1838	2.2727	-2.6022	2.9657	1.3605	5.2928	4.9505	-0.1513	-2.1852	-3.2223	-2.2828	-2.5806	-4.4822	-4.7445	0.8163	2.7439	-6.9952			0.3401																-1.6194
2000/1/26	-1.3619	0.7487	0.1597	5.0654	0.994	3.8136	-3.3877	6.6064	2.7076	3.2944	6.6305	0.5022	5.6267	-1.8056	0.1908	10.3236	1.594	-1.0695	-2.044	3.0303	0.2128	-1.9978	-2.0347	1.2583	0.0456	1.5326	0.5398	1.1128	2.1652			-0.678																0.5487
2000/1/27	0.3945	6.051	-1.9139	-0.311	-3.1496	-3.8776	0.7792	-1.3699	4.8506	-0.4115	-2.3856	-0.1874	5.4852	-2.1216	1.7143	-0.704	4.0462	-2.5946	-0.4815	0	-2.1762	1.6988	4.2308	-0.3924	6.4208	7.5472	-0.6711	2.7146	1.5616			-1.5927																-0.5457
2000/1/28	3.6346	10.01	2.7642	-4.0562	3.6585	2.9724	0.7732	-0.1323	3.5199	4.1322	2.524	6.0701	-3.35	1.7341	-0.7491	3.1019	2.5397	1.5538	-2.7419	2.9412	-2.3874	-0.3341	6.2731	-2.8234	-1.5832	10	5	0.2857	-2.5261			6.7052																2.0576
2000/2/14	8.8152	10.0091	10.1266	4.7154	7.451	8.2474	9.9744	6.0927	6.7034	10.119	9.4177	10.0295	10.1397	9.9432	8.4906	9.2264	9.9071	10.1639	9.2869	6	10.0056	8.9385	10	9.8649	10.1304	9.9681	10.1673	9.8291	9.8592			8.234																9.9462
2000/2/15	-2.0035	-4.1356	-2.5862	4.9689	-3.6496	-3.619	-1.1628	-4.4944	-5.3414	-6.1261	0.6429	-1.6086	4.2743	-0.9044	6.7826	6.7681	-4.5775	-0.8929	-0.3035	-5.9299	8.0344	0	-0.2525	4.4895	4.4216	10.0073	5.1402	-1.6213	-0.7692			-4.7047																1.8337
2000/2/16	-0.6222	4.8318	2.0649	5.0296	1.8939	1.9763	-2.7059	-2.2876	3.142	-2.4952	-1.6678	-1.7984	3.6937	9.3872	9.772	11.0319	-3.4686	-2.2022	9.8935	-2.2923	9.7755	4	-1.3924	2.06	10.0189	10.0198	10.4444	4.1529	-0.7235			10.1891																1.5606
2000/2/17	10.0179	-4.0329	9.9711	5.0704	7.4349	3.1008	5.8041	2.2074	-10.0093	-3.5433	-0.7218	-9.9889	-9.9913	-6.317	-8.0119	10.0022	-5.4281	-2.5589	-3.0471	-2.1994	-6.7746	-8.8757	-10.0128	-8.7659	-10	0	-7.0423	-10	-9.9948			-6.0057																1.6548
2000/2/18	-1.626	-1.801	-7.3587	4.1555	-6.5744	-4.8872	-2.1714	-3.4686	5.6995	1.7347	5.0527	0.5549	-1.0135	2.0356	0	9.998	3.4762	-0.2101	-1.8571	-2.5487	10.0091	-0.974	3.5663	1.9595	5.3837	-5.9317	5.303	-1.6878	-0.2313			0.8114																-3.6047
2000/2/21	10	4.3668	3.5461	-5.0193	2.4074	1.7787	2.3364	2.1695	2.8431	-0.7021	-1.0035	-0.981	-9.9951	-2.6185	-0.1613	-5.5779	-2.6562	7.3684	1.0189	2.9231	0.7478	-2.8415	-0.3444	0.186	-10	10	-5.5498	10.0143	-7.1884			5.332																10.0121
2000/2/22	-6.2359	-6.4435	-5.8904	-3.9295	-4.1591	-2.7184	-4.1096	-1.7916	-7.7216	-4.0404	1.8875	-2.6625	-2.4377	-3.9693	-2.5848	-9.9942	-1.0433	10	-3.7464	-3.438	-6.433	-2.8121	-2.8334	-2.599	-5.9984	-10.0174	-4.7878	-10.013	-1.8114			-6.5903																-6.6886
2000/2/23	3.766	-5.1878	-3.639	1.1283	3.7736	-2.7944	1.9048	-2.5676	-7.9201	1.5789	-2.1612	-3.3715	-3.9423	-2.9333	-3.4826	-10.0065	1.9465	9.9822	-3.8922	-3.2508	0.4848	-2.5463	-0.8535	-3.0496	0.0428	-9.7812	-5.9429	2.8902	1.2723			-2.3517																-2.2327
2000/2/24	0.9266	2.8302	1.0574	0	-0.3636	1.232	5.9579	0.2774	1.3837	1.1399	-3.1206	3.0941	7.5723	0.8242	3.0928	-1.2673	1.8298	2.188	2.8037	2.24	1.3596	2.7316	1.8651	1.2451	4.8373	7.3466	5.3463	0.3511	2.7638			2.6178																1.3221
2000/2/25	-2.2953	-3.1193	-1.6442	5.0209	-0.1825	-0.8114	-1.4333	-1.5906	-1.5492	-1.127	-6.8404	-5.0447	-1.1284	-1.2262	1.6667	0.4844	-3.0469	9.2784	-0.1515	-1.4085	-1.8607	4.3931	-2.8169	-1.2298	-2.8175	-0.7309	-3.3449	-3.1491	-2.8729			-2.0408																-1.7794
2000/2/28	5.5599	4.1667	2.5836	5.0465	0	1.8405	-0.3356	2.3893	6.0322	10.0518	3.885	3.5642	5.8696	3.4483	4.7541	0.9882	2.9009	0.2903	6.9803	2.381	4.4974	4.8726	3.6232	3.7353	6.2185	9.9732	5.3699	3.7572	4.3424			4.1667																2.4155
2000/2/29	10.0148	4.8182	7.1111	5.0569	10.0548	7.6305	-1.6835	3.6376	-3.1449	3.8606	0	-0.5195	-2.7721	0.5333	-0.7825	0.0477	2.2709	4.848	0.7092	1.3953	-4.3038	-4.1183	-0.6294	-0.6949	-5.0633	1.1564	-3.0578	-3.273	-4.7648			5.9																2.3585
2000/3/1	3.8436	-1.3877	-0.5533	5.0542	9.9668	2.0522	9.589	-0.9272	1.8606	-2.4479	9.985	5.6136	4.8046	1.3263	-0.6309	5.2719	-1.608	-1.8634	3.9437	1.8349	-9.4356	1.1013	3.8705	3.3715	-2.5	4.0313	-1.1682	0	-1.14	88.2353		-0.1889																-2.765
2000/3/2	-3.5065	0.2639	4.7288	5.0401	9.9698	4.2048	10	0.8021	7.4499	-1.9517	8.8065	-3.0902	3.5264	4.712	-1.1111	-4.8493	-1.5564	0.5626	1.626	-1.3514	1.2658	-1.9608	0.8808	-0.4923	2.0513	10.0058	1.6548	-1.0799	-0.3203	10.026		5.0142																-0.4739
2000/3/3	1.144	0.614	-1.992	-3.3806	-2.6099	-1.7544	10.0379	0.4642	-0.0667	2.0853	-4.0313	7.2704	0.438	-3	1.2841	-5.9776	3.083	9.6503	2.9333	1.9787	-0.1923	2	3.6938	3.4014	-1.3819	-2.6288	1.2791	0.7278	2.6992	10.0592		5.9459																4.7619
2000/3/6	-9.98	-6.626	-5.2846	-4.9661	-6.488	-5.1786	4.9914	-2.4422	-10.0067	0.5571	-3.6145	-4.5184	0.1453	-5.2835	-5.8637	-10.0051	-4.0644	10.0128	-7.1244	-0.7463	0.1927	-5.9913	-6.8653	-5.0239	-7.0064	-8.4233	-4.5924	-2.0954	-6.1952	6.9892		2.6361																-4.6591
2000/3/7	-1.9217	1.6807	2.1459	-4.9881	2.5641	3.5782	-4.7541	-1.2179	1.6679	-0.554	0.2365	0.0623	-3.193	0.6803	0.8418	-9.9916	-1.4388	-5.2174	0.9763	-2.2556	-0.0962	2.0857	0.8345	5.3526	0.9132	0.8844	-0.6017	-2.8044	-2.9353	3.3166		-5.0539																0.1192
2000/3/8	4.8229	-0.3673	0.5602	5	6.4706	-0.3636	-1.0327	2.0548	0.4375	2.0427	0.7752	-0.4356	0.1999	2.027	1.6694	7.8799	1.9465	0.0612	0.5525	0.7692	2.0212	1.3621	0.6897	1.0759	2.0362	6.8381	1.6949	1.3667	1.7869	-6.1284		3.7522																1.6667
2000/3/9	-1.5097	0.4608	-0.2786	-2.7381	-2.2099	-1.4599	-2.6087	-1.0067	1.9238	-0.273	-2.3411	-2.0625	4.2394	-1.7219	-2.1346	-6.6667	-1.6706	-1.5892	-2.6099	-1.5267	-2.4528	5.1512	-1.0274	-2.5429	-2.2173	2.0241	-0.4762	-1.9476	-0.7427	-3.8342		6.3919																1.4052
2000/3/10	-4.3796	-2.5688	-2.7933	-1.1016	-2.2599	-1.4815	-1.0714	-2.4407	-1.9943	-2.4635	-2.911	-4.0204	-1.4354	-1.2129	-1.0067	10.0621	-1.9417	0	0.5642	-2.3256	-4.3037	5.9638	0.4844	-2.3665	4.4444	-5.3619	4.4258	-2.2918	0.9524	0.431		-1.0277																-3.3487
2000/3/13	1.2977	1.8832	5.6034	3.4653	4.0462	9.9624	-3.5199	1.8763	-1.2355	1.9645	-2.5044	3.9229	-2.1845	2.4557	1.1864	6.8002	0.495	-1.5528	2.805	2.2222	-0.4548	3.9196	5.7163	0.6837	-2.3448	3.6261	1.9473	3.1274	-0.2695	-0.3219		0.2396																1.5532
2000/3/14	-4.1447	-3.0499	8.7075	-3.9474	-0.6944	10.0855	-0.8419	-3.0696	0.3311	-4.6789	3.0029	-2.6871	-4.268	-1.9973	-0.1675	1.4003	-2.0525	1.7666	6.0027	-1.087	1.1168	-4.6422	-3.127	-1.7901	-4.0462	-7.1077	-4.8315	-0.3033	-3.0405	0.7535		-8.8446																-2.1176
2000/3/15	0.9434	2.9552	-3.0038	0.7472	10.0699	-1.8634	1.7925	1.2667	-1.2101	0.385	1.4401	1.4464	3.2141	2.9891	3.5235	0.3648	2.0956	2.4799	-1.5444	1.8838	0.502	-1.927	7.5992	1.8856	1.0195	2.1778	4.3684	-0.5323	4.1115	5.7692		4.2832																0.9615
2000/3/16	-7.4766	-5.9259	-7.871	-4.9444	-5.2097	-6.3291	0.9268	-3.9611	-5.9391	-5.9444	-4.8823	-4.3422	-7.2828	-4.6174	-5.3485	-5.5815	-3.5304	-2.9038	-5.2288	1.3867	-7.3427	-7.6525	-6.875	-2.3442	-4.4954	0.576	-1.3575	-3.7462	-4.4846	-6.1616		-9.1366																-5.8333
2000/3/17	5.1347	2.0669	5.3221	-0.5202	9.3834	5.5743	5.7851	2.6773	1.4996	4.3833	3.3491	2.168	3.6295	1.7981	1.3699	0.7149	1.4468	4.7352	3.4483	1.9757	4.3127	3.2475	3.3557	3.2217	2.8818	10.0229	9.9771	1.9063	2.0322	2.2605		3.5055																2.6549
2000/3/20	1.8415	2.1215	7.9787	3.7908	10.049	10.08	3.0382	2.6075	7.4261	3.7109	0.9158	2.5862	0.7841	3.6685	2.7027	-9.9918	3.5235	9.9941	6.1333	3.8748	-2.2739	4.3384	10	3.978	2.1942	9.9948	10.0104	1.7927	4.3956	9.2632		2.7629																1.8473
2000/3/21	1.3365	3.0217	-2.8325	1.2594	-3.2294	-1.8895	-3.0329	10.0275	5.1755	-0.7533	1.1867	3.2967	1.556	2.228	1.9737	-0.4853	-0.4862	10.0054	2.0101	-1.0043	2.1153	6.1331	3.0106	-0.5886	1.3705	9.9858	1.7062	1.9908	1.1842	10.0193		0																0
2000/3/22	-1.6292	-1.6499	0.3802	-1.3682	8.2854	-0.5926	1.9114	-1.4357	1.1356	4.4592	5.9331	-0.8761	3.2686	-0.7692	-1.4516	-1.463	1.3029	-2.0649	-0.9852	-2.6087	7.3019	2.8404	-2.5215	-0.1184	3.425	2.1084	2.3299	-1.0511	1.0403	-4.2032		6.765																0.2418
2000/3/23	0.8675	1.1184	1.0101	0.8827	-0.3188	1.0432	1.705	1.0133	0.3403	1.7257	0.4233	0.0631	0.3956	4.3928	2.6187	2.6291	1.2862	9.8394	6.4677	-0.4464	0.1448	7.619	-3.5273	2.0154	0.1307	7.0796	-2.1858	-0.2276	-0.2574	2.3766		0.8936																3.1363
2000/3/24	-0.6255	1.0138	3.375	5	10.0213	2.8024	3.9396	-2.6959	0.0339	2.5	9.987	3.0284	-1.8719	-1.7327	-1.5949	-0.0603	-2.7778	10.0091	-2.6869	1.0463	-0.4819	-4.7788	-1.95	-3.0796	-1.8277	3.6206	-5.121	-0.8365	-1.7419	-4.5536		-1.8519																-1.5205
2000/3/27	3.4618	6.8431	9.6735	1.1905	5.0388	5.7389	10	3.8015	7.0847	5.2265	9.9941	6.3074	9.99	5.2897	10.0486	6.1821	3.8367	7.1043	9.8439	4.5858	1.4044	3.6245	1.1187	2.1583	1.1082	-1.5572	1.8646	7.6687	6.763	2.8064		8.2034																6.6508
2000/3/28	-1.8251	-2.6473	-2.2051	-2.1176	-1.107	-7.7341	0.0733	-1.6139	-1.1713	-3.1457	-3.5379	-2.6498	3.4231	-1.3158	0.1473	-2.2153	3.695	-5.1978	-0.3279	2.6874	-0.6208	-1.435	0	4.1667	1.5344	-7.716	-1.1561	5.8405	0.369	-1.3649		1.1372																-1.1136
2000/3/29	-0.9295	-1.4035	-4.1714	-2.6442	-5.9701	0.4412	-4.1026	3.5331	0.4805	3.8462	-7.2798	-0.1183	-1.5887	-3.0303	1.1765	-0.3485	-3.1084	0.6547	-3.1798	-2.3416	-2.3066	-2.8207	-1.598	-2.1408	2.9793	3.3863	1.5595	-2.4226	1.5931	-4.059		-4.1229																-1.8018
2000/3/30	1.7983	1.1566	1.7647	3.5802	6.5476	3.6603	5.806	2.986	10.0096	-0.9877	1.9479	0	-1.7489	2.625	-0.8721	2.5066	4.2254	-2.7642	3.8505	0.141	8.0669	1.4981	1.3741	2.5907	2.0126	-2.2645	-0.5758	1.4483	-0.1206	1.7308		2.1892																3.3257
2000/3/31	-2.5346	-1.4952	-2.4277	1.7878	-3.4451	-2.4011	-2.6715	-3.0178	1.4199	-3.325	0.4997	-3.3768	-3.8795	-2.5579	-3.0792	7.7907	3.7538	8.4866	1.4177	2.1127	1.4565	1.1993	4.4978	-0.3928	-1.3564	0.2482	-1.3514	-2.8552	-3.3213	3.0246		-3.137																-2.3307
2000/4/3	-1.2608	-0.4464	-2.7251	5.0351	0.4822	-0.5789	2.0772	-1.6473	-9.9906	-2.1496	-4.0655	1.6554	2.4691	5.375	0	-0.0264	9.9855	-3.8536	0	0.2759	-1.301	-2.1878	0.2358	0.2817	0	-1.8572	3.9139	3.7789	-2.4984	-2.2936		-2.0537																-1.0227
2000/4/4	-2.075	1.5247	1.3398	-5.0167	10.0768	-2.6201	-5.0872	-3.2258	-9.9825	0.1757	0.4268	4.8251	-2.1779	-3.9146	-3.9334	-1.3456	-4.6053	-1.8838	-9.2473	-3.989	2.2273	-5.3122	-4.5882	-2.9213	-3.7917	1.7662	-2.7307	-4.5853	0.3844	-2.9108		-1.0484																-2.0666
2000/4/5	1.0595	7.3322	4.0865	-0.939	10.0262	4.6338	-1.2251	3.4615	-10.0039	0.8772	1.3661	5.0058	0.0947	0.2469	6.9291	-3.6106	-1.8621	-2.165	1.0664	-1.0029	6.5807	0.3937	1.2947	-0.2894	-0.4331	1.7769	-0.3872	-1.2014	-0.5743	1.5474		2.771																-1.1723
2000/4/6	7.5	3.4568	9.4688	2.8436	9.9842	8.8571	2.3256	5.3284	-3.1883	4.1739	0.1497	-0.0548	1.4671	6.0345	4.271	1.0821	2.811	1.3361	9.9648	2.4602	3.3792	6.3725	3.9562	0.9286	0.4785	6.3743	2.0408	2.289	0.8986	1.4286	129.3478	9.437																3.3215
2000/4/7	-2.1755	-3.1026	1.7932	-1.3825	0.8646	-4.0682	5.6061	-1.5882	-5.919	0.3339	1.9737	2.4671	4.8507	2.7875	3.6723	1.0705	-0.3418	3.0902	4.4776	1.1299	-2.7441	-0.553	-2.2248	0.4025	3.0303	-2.2137	6.1905	0.6294	1.8448	-0.0939	0.2844	1.5942																4.1332
2000/4/10	2.8374	2.1346	-1.658	5.0234	0.3571	2.5992	2.2956	-0.0598	6.386	2.9118	2.1994	-3.7453	0	-2.3729	-1.2262	-4.5084	-1.8519	1.3989	3.2653	1.676	-0.7054	4.912	-0.2395	1.9473	1.4286	1.4832	-0.2691	-0.6949	0	5.0752	-1.2287	-0.7133																0.882
2000/4/11	-2.088	-4.0193	-5.1633	-2.1135	-3.9146	-3.7333	-0.2805	-2.3325	-3.0236	-3.0719	0.8608	-1.9455	-2.4021	2.8935	-4.2759	-0.5404	1.2579	2.365	6.3241	-2.0604	2.5909	-2.0318	-2.1008	-1.1798	1.1185	-0.9231	-3.777	0.8397	2.7483	-3.8462	0.0957	-4.454																-2.9508
2000/4/12	-2.2087	2.0101	2.5556	2.1591	-3.4074	0.554	-5.6259	-0.9186	-2.5218	-1.251	0.9957	0.3401	-4.2844	1.5748	1.2968	0.0858	-2.3464	0.8856	10.0372	7.8541	2.8106	-2.615	-0.7971	-1.0802	-3.3593	-3.1444	-2.1495	-2.1513	-3.2219	-1.3953	-0.478	2.2556																-0.3378
2000/4/13	4.5171	0.1642	-0.325	-2.4472	1.3804	0.1377	-5.6632	1.9778	-0.4704	-0.5912	6.7887	-1.5819	0.9524	5.5371	-0.569	0.2	4.3816	-1.145	0.8446	0.7802	-2.1791	0.6481	0.6799	0.3448	1.2717	-0.8016	0.8596	3.4752	-0.5653	0.1887	1.7291	-0.0735																3.0508
2000/4/14	-1.8629	5.6557	1.087	1.3683	-3.7065	-0.9629	-2.0537	-1.8788	-2.2684	0.2549	-3.0071	1.8944	-2.2642	9.9685	-1.1445	-2.053	1.4895	-4.1699	-6.9514	-1.5484	-0.1215	3.1279	-1.4119	3.2073	-1.5069	0.9293	-1.7045	-2.0562	-0.9476	-0.8475	-0.9443	0																1.4254
2000/4/17	-3.7206	-2.0946	-4.8387	-4.4994	-2.9851	-1.3889	-4.5968	-1.6059	1.9342	-3.3898	-5.3576	-3.9437	-2.5097	0	-3.0391	3.3479	5.537	-4.1096	9.991	4.8493	-5.1095	0	-2.0548	-2.0533	-3.7399	-2.4019	-0.8671	6.0182	-4.2092	-3.5138	-1.2393	-5.0773																-2.9189
2000/4/18	0.9464	-1.1094	1.4689	1.2956	4.6964	-1.5493	-0.2536	1.381	-1.0911	3.1579	-4.9138	0	0.1485	-0.4771	1.0448	0	-2.0228	3.0252	-1.0638	0	1.6239	4.8171	1.2715	0.2833	2.0309	5.8244	-0.2915	0	0.5992	0.5906	0	3.876																1.8931
2000/4/19	-0.0781	-1.3622	0.4454	-1.2791	0.3094	4.721	-2.6271	0.1858	0.7194	0.2551	-4.3215	1.8768	1.6312	-3.5475	0.7386	1.8592	-1.0323	5.2202	-3.3085	-1.25	-2.3129	-0.3404	-0.6277	1.9774	0.7789	0.6589	1.3645	-0.396	1.7869	-0.9785	0.3861	-1.9403																0.4372
2000/4/20	0.0782	-0.3249	-0.7761	4.947	-2.0817	1.5027	6.0923	0.1854	-1.2857	0.933	-3.8534	-1.4968	-0.8268	1.3917	2.4927	-4.1759	-0.5867	0.155	1.2831	-1.8987	0.0861	1.0248	1.5793	0	1.4599	4.3897	0.2885	-1.1266	-0.5202	1.3834	-0.3846	2.4353																-0.3264
2000/4/21	0.5469	0.489	-0.2235	0.3367	4.0945	-2.5572	-0.7383	1.0487	-2.3637	-2.1008	0.5256	-0.7013	-1.9127	-7.3529	-2.432	0.1443	-2.7541	-6.9272	0.9291	0.5161	2.1505	4.4801	-1.4925	2.7701	1.1003	0	1.534	-1.0054	0.6536	-0.7797	-1.2548	0.2972																-2.5109
2000/4/24	-2.7972	-2.1087	1.0078	-2.1253	6.354	-0.5525	-3.4711	-1.8926	-4.7925	-0.9442	2.451	0.3531	-0.75	-3.1746	9.2375	2.8818	0.5394	-3.8254	-4.7699	-1.6688	-2.1053	0.9709	0.8838	6.7385	0.9209	9.9963	-2.2663	6.3643	-0.0649	-2.6523	-1.2708	-1.7778																1.0078
2000/4/25	-1.0392	-2.237	-2.1064	-2.2857	-3.1294	2.2222	-1.5411	0.1867	0.8822	0.5199	-1.9139	-2.8739	-2.5693	0.5464	0.1342	-1.7367	-1.5426	1.1241	-5.2724	-1.1749	5.8925	-4.5673	-2.0025	2.6768	2.8204	9.9933	-0.5797	-2.1642	0.3899	1.4127	1.8812	-2.7903																-1.2195
2000/4/26	0.3231	0.7627	-1.1325	1.2865	-1.0279	0.2717	-0.6087	-0.3106	-1.0802	0.8621	-5.8862	-0.1208	-0.7756	-0.4348	-0.8043	-0.1425	-0.8174	-3.805	2.2263	0.2642	-0.853	0.5877	-0.6386	-1.4757	1.8556	-2.2561	-1.069	-0.3904	-0.9061	-1.6915	-1.2634	-1.7843																1.2346
2000/4/27	-1.8519	-0.2523	-4.6964	-4.157	-4.5252	-3.794	-0.2625	-2.7414	-0.468	-2.3932	-5.2522	-1.2696	2.0323	-3.1659	0.1351	0.8734	-1.2363	-0.7556	-6.4428	-0.6588	-2.3761	-4.8414	-4.6915	4.1438	-1.703	9.2015	-4.8134	-3.3965	0.0653	-2.3279	-0.3937	-3.0806																-1.1086
2000/4/28	2.379	1.2648	0.4808	-0.1205	7.2261	1.1268	0.8772	1.5375	3.4483	1.5762	2.1152	1.041	3.8815	0.9019	9.9865	-2.5493	3.0598	8.2848	1.6489	0.2653	0.7973	2.4561	0.472	0	4.3513	-1.4567	1.9608	1.5551	1.7624	1.8653	1.7787	1.793																1.7937
2000/5/8	-1.4423	2.6644	0	-3.4982	-3.8406	-0.6964	-2.6087	-1.4511	-8.1818	0	1.0357	1.2121	3.2448	2.7933	8.8344	-4.2942	-2.834	9.8842	5.0573	-1.455	0	-1.7123	-1.5436	10.0192	1.5444	-10	-3.8462	-1.8642	-1.0263	0	1.068	0.9608																0.5507
2000/5/9	-1.626	-3.0819	-5.0239	-2.5	-1.7332	-3.0856	-3.125	-2.5608	-3.9604	0.431	-0.0353	-2.515	-3.3333	-4.3478	1.8038	-3.3522	0	3.6131	4.4505	0.1342	-2.2898	-1.3066	3.9536	0.2614	-4.2586	-1.4171	-2	0	-2.4627	3.8657	2.7858	-2.7756																2.1906
2000/5/10	-3.8843	-6.3598	-5.0378	1.1538	-4.2178	-4.631	-3.5023	-3.3509	-1.6037	-4.2918	-0.884	-4.6683	-1.7241	-5.9091	-3.1008	-1.4941	-5.3472	-1.1987	-4.4348	-4.6917	-2.0452	-6.4431	-4.0656	-5.4759	-4.7657	0.3267	-4.2965	-7.1235	-4.0532	-5.093	-3.7383	-4.7308																-0.8574
2000/5/11	-2.7515	-2.4129	-5.0398	-4.943	-6.3251	-3.0349	-2.9608	-0.136	-7.2177	-4.1256	0.6422	-2.7706	-1.7043	-3.744	-5.8286	-1.4085	-4.182	0.1103	-6.2784	-3.6568	-3.7408	-2.5472	-3.2126	2.023	1.7515	6.4474	-2.6936	-4.748	-0.4155	-6.192	-1.8447	-2.5685																-5.5135
2000/5/12	-0.9726	-0.1832	-5.0279	-0.1333	-4.5299	-0.939	5.8071	-0.6807	-0.1255	-1.4032	7.2669	0.9278	-0.051	0	8.1311	-1.3736	0.6126	1.726	-3.7864	0	0.7682	-1.4521	-0.2119	4.1009	5.123	5.8428	-0.5767	0.6135	2.2253	0.5501	0.7913	-0.3515																0.9153
2000/5/15	-3.4821	-0.5505	-2.9412	-4.9399	2.7753	-0.6319	0.4651	-1.782	0	3.9848	0	-2.5607	-1.1224	2.5094	-8.8664	-3.2312	-1.5221	-1.8051	-5.2472	-1.0219	-1.6143	1.0806	-1.8401	10	5.77	-0.1734	-3.8283	1.1433	-1.0204	-4.267	-4.5142	-0.7055																-3.8549
2000/5/16	2.6827	1.0148	4.3939	2.6685	-0.2613	6.2003	0.1852	2.3726	-0.4397	0.365	0.0661	1.2129	2.4768	0.1224	0.7389	-0.3454	1.7002	-4.8529	3.1949	1.6224	1.1395	0.9718	0.9373	-4.1322	0.3686	-7.3538	3.1363	1.1304	2.543	2.1714	1.0277	3.1972																1.533
2000/5/17	-0.1802	-0.6393	-2.0319	-0.684	-0.524	1.7964	-0.2773	0	0.8833	1.8182	0.3633	0.7989	0.1511	-2.445	-3.6675	9.9942	-0.076	0.966	-0.6192	-0.7257	-0.7661	-1.4437	1.2857	2.381	-0.8447	1.1875	1.7544	-2.5335	2.0107	0.2237	-0.7121	0.7745																-1.1614
2000/5/18	3.2491	2.9412	2.0741	1.7906	3.4241	10	6.3021	1.5678	0.6879	4.1096	-0.8226	2.1136	1.8602	3.1328	2.7919	6.0924	2.6616	7.8454	2.0768	1.9006	2.2252	3.125	5.0776	4.4908	1.8519	-2.0692	1.7241	3.211	1.0512	2.6786	2.7664	0																0
2000/5/19	-1.5734	0.4464	-0.5806	2.8417	1.0187	-0.8021	0.1744	0.3356	0.9317	1.3158	4.4459	2.5226	1.925	2.6731	2.3457	-0.4455	1.4074	1.1001	5.2899	1.7217	0.7552	1.2311	0.4698	7.9432	2.1818	0.7253	0.565	2.2222	-0.5202	1.1957	-0.3988	3.6721																9.9882
2000/5/22	4.8845	2.5778	3.7956	1.7105	9.0756	9.973	0	3.01	7.0769	3.0303	1.5883	2.776	10.0242	2.8402	1.5682	-0.7956	2.1183	-3.0888	2.6087	2.1157	1.4109	2.058	1.8704	-0.7821	0.1779	5.8547	4.7191	1.6667	4.2484	3.4372	2.2022	2.1417																1.9231
2000/5/23	-0.9314	0	1.5471	1.5524	-2.1572	0.4902	3.4813	-1.039	-3.2184	-0.1681	-1.1506	-2.701	2.1127	-0.6904	-2.3753	-4.3609	-0.5722	5.3604	-2.0716	-0.8287	-1.3043	-0.55	-1.0492	3.368	3.5169	-1.8042	-2.2532	-0.5702	-0.0627	1.7653	1.665	-1.2903																6.9182
2000/5/24	2.2222	1.3865	0.9695	2.8025	1.5748	10	1.5139	1.9685	0.3563	2.6094	-4.2004	1.0095	9.0517	1.854	5.5961	3.3543	1.0072	3.0251	1.9231	0.6964	1.7621	3.2258	1.2591	-4.922	3.4317	2.6506	0	1.0753	1.3802	0.2041	-0.578	3.7582																0.4902
2000/5/25	0.2508	1.7094	-0.4115	-0.8674	-0.5426	4.7672	-1.0771	0.9653	0.2367	0	-0.4226	-0.0625	0.7905	4.2093	3.1106	-1.6734	1.8519	-0.4004	1.7925	2.3513	4.3723	1.7857	0.3927	3.1717	-0.564	1.4671	2.3052	2.0567	0.9901	0.8147	0.5814	0.8661																-0.4878
2000/5/26	0.0834	-1.5126	1.1019	-2	-2.65	0	-2.9313	1.2747	0.9445	-2.9532	6.0477	1.1875	-2	-2.2926	-2.0112	-0.8767	0	2.6466	2.4096	-0.1351	-2.0324	-2.0175	0.1956	8.5866	3.637	-1.1278	0	-1.8763	10.049	0.9091	0.578	-2.42																0.4902
2000/5/29	0.75	1.7918	-2.0436	0	4.7238	-0.7407	-1.8119	-0.5035	0.5848	-0.5917	4.7024	1.2353	0	-1.7877	-0.4561	2.7055	0.8392	-6.4948	-3.1674	3.2476	2.6672	-0.7162	-1.1711	3.5796	5.5377	-2.8956	-1.5021	0	2.951	-1.1011	0.3831	-0.16																-1.7561
2000/5/30	-2.8122	-2.5147	1.1127	4.9745	0.6881	7.5693	0.8787	-2.53	-3.4302	0.3401	-4.2045	-2.9896	0.3601	-1.479	-3.3219	2.0263	-3.2594	-3.1414	0.4673	-3.4076	2.433	-1.2624	6.0566	-0.7226	-0.6711	-2.1084	-1.7429	0.779	-0.5408	-3.1377	2.8626	3.6058																-2.4826
2000/5/31	1.1915	2.0636	-0.9629	-1.2151	5.1632	3.4688	-0.6969	3.7638	-1.8061	3.6441	-1.0474	-0.6918	9.2504	2.194	1.6588	4.9652	0.7885	-1.1171	1.7674	1.6282	-2.1739	2.1005	-0.3104	-0.7278	0.4914	0.0308	0	-2.319	0.435	1.8809	10.0186	5.9551																1.833
2000/6/1	5.635	2.7801	1.6667	-0.984	-1.5884	-1.9157	-0.1754	1.626	-0.8584	-0.4088	2.5706	1.3933	-2.9562	1.3559	0.9324	-1.9868	-0.2845	0.4009	5.0274	6.1415	-2.0576	3.6673	-1.2453	-6.7899	-5.9291	0.8613	0.8869	-0.1439	0.1624	7.4872	-2.6138	-1.2409																1.8
2000/6/2	0.3185	0.7377	0.6831	0.3727	1.8342	-4.5898	4.1301	-0.7385	-0.3092	0.4926	-3.8329	0.4997	-0.3009	2.5641	-1.3857	-2.751	1.4979	-5.148	-2.5239	0	0.4202	-1.5531	-0.0631	-0.8208	1.9168	-2.3483	-0.5495	0.7205	0	0.4771	2.7706	-0.5174																-1.9646
2000/6/5	-1.5873	-1.2205	2.171	-0.2475	-2.3055	-6.2436	-1.1814	-0.9299	0.7444	0.1634	-4.7522	-1.3673	-2.4896	-3.587	-3.0445	-3.2754	-1.546	-1.2393	-5.8036	-1.5094	0.3347	-2.8922	-2.8391	0.6552	-1.817	-7.1205	0.5525	-1.2876	0.7568	-4.5584	-2.9486	0.5944																-0.8016
2000/6/6	2.3387	0.8237	-1.4608	1.4888	-0.4425	3.1659	-0.3416	1.8148	2.8325	5.0571	1.1266	2.3945	4.3327	0.9019	1.4493	1.334	3.4975	3.4617	0.9479	-0.6386	0.2502	1.2635	1.8182	-0.2741	1.5909	-0.9415	1.5385	3.1884	1.4485	0.597	2.1701	1.551																0.9091
2000/6/7	0.4728	0.0817	2.5606	2.5672	-1.2593	-1.5873	6.084	0.1229	-1.497	1.0093	0.3714	-1.0462	-2.1876	2.6816	-0.119	-0.7595	0	1.8402	-2.6291	3.9846	-1.5391	0.713	1.4668	0.1031	1.4062	5.2274	5.6277	-0.1404	-0.4231	-1.1869	1.8692	-3.2																-0.9009
2000/6/8	-0.6275	1.7959	3.1537	3.3373	-1.7254	1.2903	0.9693	0.6139	-1.9453	-1.3067	-1.1628	-0.8085	0.4549	-3.3732	3.4565	-1.1735	-0.9655	-0.2053	2.4108	1.2361	4.6895	6.0177	-2.3884	-0.1373	-1.3237	3.2258	-3.4836	1.9691	-0.9559	-0.9009	7.1726	-0.7513																-0.8081
2000/6/9	-2.0521	-2.2454	-3.3121	-4.3829	0.687	-1.6985	-3.44	-1.8914	-0.8679	-2.2586	-1.0695	-1.5047	-1.7358	0.5631	-2.8802	-0.9293	-2.9248	-2.3457	-2.354	-1.9536	1.9774	2.7546	1.0303	-0.4124	-1.5011	-0.6562	-2.5478	-4.2759	-3.7534	-0.9091	0.3891	3.6336																-1.7312
2000/6/12	-0.7252	-0.8203	0.7905	2.6538	5.8378	-0.8639	0.7457	-0.6841	-0.2502	1.3546	1.4595	0.1273	-2.1889	2.4636	-0.2372	-4.1167	-0.2869	-2.992	-0.4822	-0.6227	1.9786	-1.0561	2.8043	3.2436	1.1997	-4.9701	-0.7625	0.5043	-1.8384	0.1019	6.3566	1.0226																4.456
2000/6/13	1.1364	1.4888	2.6144	3.1727	0.0716	10.0218	2.3849	2.2542	1.3793	0.6289	-0.586	0.445	4.9863	4.5902	4.5184	8.8043	2.8058	-2.3892	2.7132	4.01	-2.4447	2.9557	1.3639	-0.9358	1.8584	-0.7944	1.2075	0.2867	2.4404	3.5642	0.9475	3.6153																0.1984
2000/6/14	0.6421	-0.7335	1.4013	-0.9112	10.0215	0.8911	-1.8474	1.1635	-1.5461	-0.7813	-2.3044	2.0886	-2.3934	-1.8809	-1.3652	-3.4466	-1.3996	1.4686	-2.2642	-1.2048	-1.6309	-0.8772	-2.8135	-2.193	-0.9122	1.8685	0.7592	-1.0007	-1.6066	-1.1799	-0.9386	0																0.9901
2000/6/15	1.9936	4.844	4.0201	1.7241	1.6265	1.0795	2.5368	0.4237	0.0628	-0.8661	-1.0422	3.2238	-1.2261	4.1534	6.8051	-2.5349	0.071	-0.4386	-0.0965	0.2439	0.1213	-1.1263	2.0138	0.0345	-0.8571	1.5395	-0.5382	0.2888	-1.295	0.995	2.7697	0.8374																0
2000/6/16	-2.9711	-2.8974	-4.9517	-4.5198	-5.4417	-4.5631	1.2769	0	1.4438	3.8125	-2.8271	-2.1021	-0.3103	-3.272	-2.6998	1.5924	1.3475	0.5286	2.3188	-0.4866	-1.4136	-2.6037	-0.987	1.069	0.4483	-3.0645	0.974	-0.7919	2.51	-0.3941	-3.617	-2.9066																-1.9608
2000/6/19	-0.967	0.6452	-4.9555	-4.9704	-4.6039	-3.4588	1.182	-3.1344	-1.4233	3.137	0.2852	-2.0859	-0.3891	-0.1057	-2.5527	6.2173	1.9594	0.5697	2.4551	3.1785	1.27	-1.5038	3.676	2.2859	-1.1795	6.4892	-1.6077	-1.4514	-1.5025	-2.1761	3.0169	-2.7798																-2
2000/6/20	-0.9764	-2.9647	0	0.3736	-2.2711	0.6322	-1.947	-1.1201	-1.1299	-3.8576	6.7691	-1.0025	-2.2656	-4.127	-2.6196	-5.2632	-2.4022	-0.8715	-2.0276	-1.7773	1.1327	-1.0178	-1.3822	1.034	-0.4839	-1.25	-1.0893	0	-0.904	-1.1122	3.2857	-0.1466																3.0612
2000/6/21	1.0682	1.7341	-0.9358	-0.4963	0	1.3613	0.7149	0.1259	1.0159	2.6235	0.1066	0.0633	3.8369	0.4415	0.5848	-2.0768	1.9691	-8.2637	-0.2822	-0.965	0.84	1.9709	1.7672	2.9713	1.2966	1.5506	0.5507	2.0619	-0.6842	1.636	1.314	0.9545																-0.9901
2000/6/22	-0.0813	-1.2987	-1.4845	-2.3691	3.0501	-2.2727	1.9716	1.8228	1.3828	0.3008	-1.2241	-0.3163	0.7698	0	-0.814	0.6363	-1.0345	-2.6833	4.434	-1.4616	-1.3883	0	2.7545	-0.6092	3.616	-0.2805	-0.4381	-1.2987	1.0333	-1.5091	-1.0239	-0.7273																0.6
2000/6/23	0.7323	0.7401	0.411	1.1494	-2.0437	0.74	0.0773	-0.5556	-0.682	-1.0495	3.6099	1.7766	1.2605	1.3187	1.4068	-0.1054	5.5052	3.2989	-0.7227	0.1236	5.3097	2.605	2.5058	2.3871	9.8209	-4.8125	0.6601	7.4561	1.875	0.8172	3.5172	1.7582																1.3917
2000/6/26	3.0695	1.3878	-0.5457	-1.1364	0.9353	7.3452	3.1685	3.9106	5.9301	2.5	0	2.5561	1.8484	0.7592	0	-0.8966	0.1321	-1.4299	-1.6379	2.716	4.8128	-0.4095	-5.4576	0.4096	1.2936	-0.6238	3.1694	-2.381	-0.1673	0.304	-1.5989	-0.504																0.9804
2000/6/27	1.8025	2.496	0.1372	-0.894	-1.3542	-1.3685	3.2959	0.9558	-2.3571	2.8825	1.196	-0.9119	0.7407	1.1841	0.578	-1.703	-1.5172	0.2901	-2.6827	5.5288	0.7653	-1.9737	0	-0.9128	0.3609	0.4295	-0.7415	-0.6969	-0.1676	3.7374	-2.0988	2.4602																-0.4854
2000/6/28	0.7698	2.0424	0.137	0.6443	-0.3613	-0.4955	1.1603	1.1834	0.9656	-0.8621	-1.2333	-0.8589	-0.3309	-2.6596	2.1839	-1.3535	0.5358	0.2893	0	0.1139	-1.0127	-0.755	-2.4053	0.0953	-3.2365	-0.625	-1.8143	3.8596	3.8612	-1.0711	0.2766	-1.9068																5.6585
2000/6/29	0	5.3888	3.1464	1.2804	0.5801	0.6972	5.5197	10	-2.3909	0.4348	-1.6649	-1.9802	-1.5492	-3.6066	-2.3622	-1.2623	0.2665	-0.4808	3.0418	-0.6826	-1.6076	0	-0.8626	0.4126	-3.1161	2.9129	0.5435	0.2027	-0.2694	-1.1811	-3.5862	2.0878																0.831
2000/6/30	3.2086	-1.7531	1.1936	-1.7699	-4.4701	-4.8467	1.4946	4.6252	-1.6534	2.0924	0.1587	-0.1894	-1.4238	0.1134	3.9171	0.7226	-2.8571	0.8696	-4.9815	0.6873	-3.1935	0	-0.4972	-2.0228	0.059	3.4416	-1.5135	-1.5509	-1.6207	-0.498	0.6438	-1.3399																-3.022
2000/7/3	-2.6647	-2.8996	-4.194	-3.4749	-3.4717	-2.2869	3.4137	-0.1016	0.0623	2.4028	-3.5922	-0.3163	2.2425	-4.3035	1.4412	-2.9249	-2.052	-0.2874	-4.466	2.7304	-0.2685	-4.0575	-0.4372	-0.1935	-1.8284	-2.0522	-3.1833	-1.3014	-3.899	-2.8028	0	-3.6455																-3.1161
2000/7/4	-0.6084	0.1531	5.0616	3.0667	1.0946	2.1277	4.3366	-1.7294	-0.0622	0	0.8767	0.3173	3.7175	1.1834	-0.8743	2.274	1.1173	0.0961	1.4228	-1.7719	1.9615	0.793	2.0703	-3.0381	2.6434	0.8889	1.2472	-0.2776	0.8571	0.309	-1.2793	0.1484																1.3645
2000/7/5	-0.5356	0.4587	0.5208	0.9056	1.5468	-1.25	-0.9305	3.5197	-1.1208	5.383	-2.0098	-0.3795	4.767	0.5848	-2.5358	-2.0011	-0.8978	1.1516	1.3026	0.1127	1.1694	0.3497	-0.5532	-0.4333	0.1171	0.6923	-0.7839	0.3479	0.5666	0.616	-2.8798	-3.2593																-1.25
2000/7/6	-1.5385	-1.6743	-3.2383	-1.5385	-0.8378	0.3165	-5.5103	-4.2	-0.1259	-0.262	2.3836	-1.0159	-1.9158	-1.0465	0.6787	-1.3046	-0.4181	4.1746	-1.8793	1.8018	-1.7524	-2.0035	0.2472	-0.7365	2.2508	-1.5625	0.2257	-0.4161	-0.507	0.8163	0	-1.3783																0.2921
2000/7/7	1.7187	2.0898	0.9371	1.0417	-0.5376	1.2618	0.729	3.3403	1.0719	2.3638	0.2707	-1.4112	3.7321	1.1751	-1.0112	1.0345	1.5395	1.776	3.125	-1.6593	3.6053	2.1333	0.1233	-1.113	2.9731	0.4444	0.9009	0.6267	0.7361	3.2389	2.7428	2.3292																0.8738
2000/7/10	1.7665	3.3359	-1.9894	-1.933	-1.9305	-2.3884	4.2105	4.1919	-0.6862	4.4259	-2.2138	-1.1061	1.2105	-4.065	0.9081	-2.1615	2.2054	0.6711	-3.4213	3.4871	0.8425	1.0444	-0.7389	-0.7503	-2.8318	-0.1264	3.125	2.7682	-1.3491	3.7255	1.1544	-0.4552																3.5611
2000/7/11	1.8868	-1.5407	1.2179	0.5256	3.4646	4.1489	2.6515	-1.0664	1.1708	0.9214	0.2761	2.7632	0.1329	1.6949	-1.9123	2.7907	0.5394	1.0222	3.0364	0.9783	-0.9444	3.7898	-0.1241	2.1649	1.3429	1.2658	-0.8658	2.3569	-0.7407	-1.7958	-0.8559	2.3628																-0.0929
2000/7/12	-0.4444	-0.2981	0.2674	1.8301	-2.3592	0.4086	-2.952	-0.7349	-0.953	-1.5216	1.1564	-1.7926	-0.9622	-0.2381	0.344	-3.7896	-0.6036	0.8359	-2.2593	-0.1076	-1.1001	-1.9087	-0.8696	2.0518	-1.3251	-2.3437	-0.4367	-0.9868	0.4592	10.0096	2.3741	-0.8191																3.1628
2000/7/13	2.6042	-0.9716	-1.7333	2.0539	2.65	-3.0519	-1.5843	-3.9487	-1.0997	-3.6465	1.0343	-1.3038	-0.402	-0.9547	2.8571	0.9994	-0.6748	-1.0035	-1.809	-2.2629	0.0371	-1.692	-0.8772	-2.1094	1.6857	-0.16	-0.8772	1.9934	3.4286	9.9738	1.8974	-1.952																-2.2543
2000/7/14	1.1603	1.3585	1.7639	3.2704	-1.9742	0.8395	0.6439	0.4111	0.417	1.4112	0.1616	1.4531	-2.3882	0.9639	-1.2222	-1.5134	1.087	-1.2781	0.3071	-0.5513	-0.5189	-0.6024	-0.885	1.6835	-2.1354	0	0.7743	3.5179	3.4254	-3.0231	-1.931	1.072																1.3059
2000/7/17	-0.7168	-0.2234	1.0667	4.5067	-2.0139	-1.5609	-2.5592	-0.9724	-1.7301	-0.3795	-1.291	-1.6276	-5.8236	-0.716	-4.6119	-2.2459	2.1505	-3.2143	-3.2653	-2.7716	-2.2727	-1.3853	1.4668	1.9868	0.4881	-0.4808	-1.3172	-2.7061	-1.7628	-0.4922	-3.0239	-1.6794																0.6446
2000/7/18	-0.2888	0.2985	2.6385	5.0117	-0.3162	-0.2114	0.9192	1.2403	1.1268	1.8413	-1.5259	-0.728	1.4636	2.2837	0.8255	1.6929	0	4.7048	1.2658	0.3421	0.8006	1.8437	2.5141	-0.487	0	-2.0934	0.2225	0.194	2.1751	6.5952	2.0305	0.7764																-0.2745
2000/7/19	-0.4345	0.2232	0.5141	4.9945	2.8549	2.9661	2.8627	1.5824	-0.4875	0.9975	0.6641	1.1333	4.5799	1.4101	-2.2222	0.0595	1.9737	3.7004	1.0417	0.9091	0.1513	-1.7241	0.1226	-1.925	-1.4286	1.9737	2.1088	-1.8076	0.479	-3.4029	-0.2843	-0.4622																-0.9174
2000/7/20	6.0364	2.8953	1.4066	4.9683	-1.542	-1.1317	0.9488	5.9296	2.0994	4.4444	-0.7147	-0.9888	-0.8966	1.3905	1.555	-0.8318	-1.4194	-1.4444	2.9897	1.5766	-1.3595	-0.4386	-0.4287	-0.0998	-0.1449	0.0323	1.087	0.8547	0	-2.7222	0.7128	1.2384																0
2000/7/21	-2.1948	0.2907	0.3783	-0.2014	0.9397	3.0177	6.391	-1.7078	-0.6854	-1.7139	0	-0.7989	0.2436	-1.7143	-1.1779	-0.8987	-1.1126	5.4741	4.004	3.1042	0.6891	1.1454	0.0615	0.5661	1.4514	-0.0322	2.1505	-1.4993	-1.6949	0.4938	-0.92	2.5229																0.8333
2000/7/24	3.2959	3.2609	1.5075	-2.22	-0.931	10	0.6478	-0.1931	-1.6563	-3.9086	1.5504	0	-2.638	1.0465	-2.1454	-1.9347	-1.1913	-0.8173	0.5775	4.1935	-2.2053	-2.439	1.721	-1.0596	2.289	-0.4516	-2	-2.0516	2.3707	-5.2416	-1.4286	3.8031																2.4793
2000/7/25	-0.611	-0.4211	0.7426	4.9536	0.4699	1.9284	0.9947	-0.8704	-0.3509	-0.5632	-0.6543	2.953	1.7825	1.8412	1.3398	-0.1233	0.3349	1.5657	-0.0957	-4.2312	-1.0109	0	0	1.7403	4.5874	-0.1944	0.1074	0.9459	-0.0526	0.7779	-1.3768	0.9339																0.1792
2000/7/26	0.2049	2.1846	0.9828	5.0147	-0.6235	0.991	1.9119	-0.2439	1.1972	-0.8811	-0.6586	-0.5215	-0.8757	2.5989	1.9231	2.4691	1.9359	-5.8418	-1.341	3.4483	2.2388	1.6071	0	1.5461	0.9093	-0.1623	-0.6438	1.5395	2.2117	1.458	0.8817	6.8327																1.1628
2000/7/27	-2.3858	-2.6207	3.163	4.9625	1.3333	-1.6949	-3.809	0.489	1.6006	0.5079	2.7624	0.4587	1.5548	-0.8811	-1.2972	-0.8434	-0.1965	-3.2745	0.8738	-0.8333	-1.9593	-0.1757	2.2356	-0.8098	-2.4384	0.065	-0.216	-1.1206	-0.2061	-2.1133	-0.874	0.2665																3.8904
2000/7/28	-1.5363	-1.6997	0.5896	4.9955	2.4768	-3.176	-0.0591	-4.9148	-0.7534	1.7688	3.3871	-1.5003	2.6096	3.5556	-0.9558	-0.3038	-1.5092	0.6682	2.5024	5.2521	0.6661	0.6162	3.487	0.3919	-0.326	-0.065	0.974	0.2	0.6711	0.1727	0.5878	3.5216																2.9787
2000/7/31	-1.5603	0.7205	-1.0551	5.0127	1.1329	-0.4686	1.7741	0.7677	-1.4493	-0.869	-1.9241	0.3974	0.4408	0.9657	0.8444	-0.7313	1.8654	1.2389	3.3803	0.998	2.3355	4.0245	-0.6282	-0.7482	-0.5996	-2.439	0.6431	0.7984	4	2.1552	5.1132	2.8883																1.9835
2000/8/1	2.3055	1.073	-3.5545	-4.6926	-2.4645	7.0621	-0.6973	1.6252	0.07	0.8766	1.9088	1.5831	1.553	-1.7003	-0.8373	2.4555	1.5043	-0.6119	-1.2716	-0.9881	-0.5706	-0.841	-0.4598	-0.4589	4.3872	-0.0667	1.3845	2.0462	0.8876	-0.5063	-0.6949	-0.4367																1.4587
2000/8/2	-0.7746	-1.4862	2.5799	3.5654	-1.6845	-1.5831	0.2926	-2.5987	0.6298	3.1657	-0.6764	-0.0649	3.5904	5.8378	-0.3619	0.6591	-0.451	-4.5295	-1.5639	-1.3972	-0.6121	-0.4241	-0.6928	-1.2183	-0.8143	-0.934	0.3151	1.4877	0.1955	2.799	4.4087	-2.193																0
2000/8/3	-0.9936	-0.5029	5.0299	0.9016	0.4673	1.7873	0.2334	0.4105	-0.6259	3.5499	-0.5238	-0.4548	-2.2144	0.1021	0.8475	6.4286	-0.7767	-0.783	3.271	1.1134	-0.3079	-0.5111	0.5814	-0.8333	0.5032	-2.7273	0.5236	-0.6373	1.2195	-0.495	3.6193	9.9936																-2.3962
2000/8/4	-0.7168	-1.3718	2.9647	-4.8741	-0.9302	-3.5119	-1.8044	-3.1681	1.3296	-0.2324	-0.8425	-1.0444	0.2297	-1.0204	0.8403	2.9083	-1.5656	0.2786	-2.5339	-3.8038	3.2819	1.6267	-1.7919	-0.8403	0.1318	3.8768	-1.0417	-2.6299	-1.0602	-3.9801	-3.3635	-2.5626																0.4092
2000/8/7	1.3718	1.3909	4.9834	0.0854	-1.5649	0.364	0.0593	-3.4828	1.4503	-4.1934	3.9299	0.2639	0.7204	-0.4124	0	1.6848	0.0663	-1.9907	5.7567	1.9771	0.3364	-4.7577	3.9435	-1.6949	4.6842	-0.6664	-0.8421	0.2635	-1.2664	-1.5544	2.4096	0.8966																-0.5705
2000/8/8	0.2137	0.1444	3.5865	5.0341	2.6232	-1.7226	-0.0592	1.5856	5.1055	1.5198	4.3434	1.3816	-0.7802	6.1077	3.5714	-0.5879	-0.1325	7.6523	2.6339	-0.2041	0.4098	-1.2951	-0.906	-2	-0.4022	3.1869	0.3185	-0.8541	-0.296	0.7018	2.7451	-0.5332																-0.2459
2000/8/9	-1.2082	-2.5234	-0.611	5.0366	-1.6266	0.4613	-0.0593	0	2.6554	-5.2096	-0.049	3.4393	1.2779	0	-1.3793	-0.3763	-1.2599	-4.0369	0.6843	0.409	1.9295	1.0309	9.0857	3.8353	-1.5901	-1.4954	1.3757	1.3254	-0.3464	-1.1324	-1.5903	-2.561																-2.1364
2000/8/10	0.7194	-1.0355	-1.6393	-4.2537	-0.9449	-1.2856	-1.2456	0.3229	0.7571	-1.9583	-0.6369	-0.5019	-0.0971	-1.9512	-2.4476	-2.0507	1.9476	0.1829	-2.3789	-1.4257	0.0364	3.0612	-3.0382	-3.8631	1.8466	-0.396	1.0438	0.981	1.6385	-1.4978	-2.3271	-4.0342																-0.5038
2000/8/11	2.5	2.3169	-2.9167	0.3231	1.3514	0.7442	4.0841	2.5419	-2.129	1.8041	5.6213	-0.5675	5.829	-1.8905	-0.2389	1.2672	0	-0.2738	1.4795	-1.6529	-2.1834	2.6103	-0.9724	1.2337	1.4606	0.729	-1.0331	-1.6839	-1.5633	0.7156	-1.2574	1.4013																0.6751
2000/8/14	0.9756	-0.6574	5.0429	4.9919	1.2549	0.1847	0.5193	-0.5802	-0.8957	-1.3924	-1.2605	-0.7609	-1.1322	0.4057	-0.1198	-1.469	0.1976	4.119	3.3448	1.3655	-1.9717	1.2281	-0.4364	-2.9596	2.0104	0	-1.0438	-1.8445	-1.1911	1.5986	0.134	-0.1884																6.3705
2000/8/15	-0.5521	-0.2206	0.8172	-0.3067	-1.4717	0.3687	-1.0907	-2.122	1.2912	1.6046	0.5201	0.8307	-0.4024	3.0303	-0.2398	-1.6013	1.5779	6.3736	-0.4149	-0.9326	-0.2657	2.253	1.2603	1.3276	-1.0462	3.1579	-0.7384	-0.4698	0.2511	-1.049	0.3347	1.6362																0.788
2000/8/16	1.1797	-1.4738	-2.3303	2.2308	-0.3145	3.6731	-0.1161	-0.7588	-1.5934	0.4422	-2.2107	-1.1407	-1.3052	-2.9412	-0.3606	2.3008	0.3236	4.1736	-1.75	2.8243	2.8539	-1.0169	-0.8117	-0.4958	-0.1721	6.5051	2.1254	0.6069	1.1523	-0.9717	2.2015	0.4954																-1.0164
2000/8/17	-0.0693	0.0748	-0.4149	3.6117	-0.5521	-1.4172	0	2.8946	-0.0648	-1.2579	-2.5974	0	0.5668	10	0.7238	-1.2068	-0.7742	3.7683	0.4241	-1.119	-1.7758	-1.4555	0.6001	-0.1779	0.665	-1.6168	-1.3528	-0.9383	-0.1981	3.1222	-2.154	-1.4171																-2.0537
2000/8/18	-1.595	-1.3453	2.8125	0.4357	0	-2.8751	0.2324	0.2654	-1.1017	0.1274	-1.1358	-0.1282	-3.2561	5.9688	-1.1976	0.111	-0.7152	-5.4281	-2.6182	-1.4403	0.4143	-0.8688	-1.41	-0.4278	-0.1468	-1.9781	-0.6329	-0.406	1.34	-1.3841	-0.1334	0																0.2419
2000/8/21	0	0.6818	3.7487	-3.6876	0	1.2026	2.3768	-1.0588	-1.3761	-5.5811	0.7992	-0.5135	-2.6214	0.4333	2.0606	-1.3866	2.816	-1.1318	4.0763	0.6263	-3.826	2.454	-1.5952	1.7902	-1.7398	0.7762	2.3355	1.8342	-1.1753	1.7544	-0.8016	-0.625																0.885
2000/8/22	-3.1712	-1.7306	-4.9805	-2.1021	-1.9826	-2.1938	-2.8879	-1.0166	0.0664	0.6954	-1.3875	-0.7097	-1.1299	-5.0906	-2.019	-1.0686	-4.3312	-1.8806	-4.1667	-1.971	-1.5991	-3.1651	-1.062	0.6331	-2.2444	-0.5545	-1.971	-1.9346	-1.5857	-1.5517	-2.0875	0.3145																-3.11
2000/8/23	-0.3639	-1.4548	-1.4388	-2.3773	-2.9935	-4.1121	-3.9067	5.1892	-1.3944	0.2762	-0.4523	-1.6894	-1.5798	0.1818	-1.5758	-1.0802	-0.7989	-1.125	-2.2609	-2.7513	-1.7043	-1.1484	-2.4859	-0.9787	0.0255	1.0533	-1.164	-1.9048	-2.9708	-0.8757	-2.2696	-2.9467																-2.3045
2000/8/24	1.607	-0.3885	2.9197	1.4925	-0.417	-0.5848	1.1529	-0.4111	-1.7508	0.2755	0.5553	0.3305	-0.9563	0.363	-0.4926	2.7586	0.8725	-5.394	0.089	0.1088	0.8065	0.5362	0	4.9418	1.7343	2.7284	-1.2848	-0.6935	-2.2314	-0.7067	1.6186	0.9044																-0.674
2000/8/25	-1.3659	1.014	1.3171	-0.4644	3.0151	1.8627	-3.4193	-0.516	1.1652	-0.2747	1.3052	2.0422	2.6897	3.7975	1.2376	-0.8389	0.5988	1.069	0.8	0	0.48	-0.0889	1.5064	-6.3846	-0.9526	1.3727	0.1085	1.8156	0.3715	0.5338	-0.277	0.8963																0.8482
2000/8/28	-0.9475	-0.6178	2.8	4.9767	-2.439	-0.6737	0.3727	0.3631	0.4065	-1.0331	2.4281	0	-0.1343	1.3937	-1.467	-1.2972	0.0661	-3.8784	6.1728	1.5217	-1.1146	1.0676	2.3402	-2.6111	0	-1.0892	-0.325	-0.5487	2.2739	2.5664	1.3889	3.4898																1.7662
2000/8/29	1.0302	2.6418	-2.4319	-4.963	-0.5	0.7752	-2.6609	0.3101	-0.8097	1.2526	0.3387	1.6785	-2.1184	-0.8591	1.1166	2.2857	-0.9914	-2.0174	0.4983	-0.6424	-0.2818	-1.2324	1.3943	0.04	-1.0883	-0.4464	0.3261	3.1724	0.879	0.604	4.1096	-0.3679																-0.9917
2000/8/30	-1.2382	-2.271	-2.2931	4.4427	-1.9263	-2.6923	0.89	-4.0701	-1.3605	2.8866	-1.8804	-1.7143	-3.6414	-4.1594	-1.5951	2.6816	-1.8024	-1.825	-2.4793	-1.7241	-0.2422	-1.5152	-2.8603	-2.4	-0.9468	-2.1226	0.8667	-1.5374	-1.8965	-2.7444	-1.3158	-3.0154																-2.9215
2000/8/31	-3.6873	-4.0279	-3.7755	-2.2388	-3.0743	-5.1383	-3.0246	-3.8668	-1.7241	-3.2064	-3.4398	-2.6486	-2.5312	-6.0579	0	-2.7748	-3.399	0.8103	-5.2542	-4.4956	-1.3355	-2.6244	-4.5866	-3.2787	-3.1258	-2.1075	-1.1815	-4.3449	-4.3887	-2.6455	-2.7333	-4.7589																-4.6432
2000/9/1	-2.2971	-2.5827	-4.666	-4.7328	0.2643	0.625	1.3645	-1.8994	-4.7018	0.207	1.0178	-0.4645	2.853	-0.8662	0	4.4208	-0.7037	-0.7092	-0.5367	-2.411	0	-0.0929	0.8902	1.6525	1.92	1.248	-2.6087	-0.3549	-0.5464	-2.2645	-2.6731	-0.8661																-3.156
2000/9/4	2.2727	1.9056	3.8932	4.9679	-1.406	0.207	3.8462	-0.3986	-1.6937	0	2.8212	-1.6667	-0.5334	3.6893	-5.2369	0.2144	1.0631	1.1429	2.4281	0	-0.7383	0.093	1.7647	-0.5836	-0.0785	1.0169	-1.0045	1.4957	-0.4945	-0.278	2.3239	0.8065																1.0242
2000/9/5	-2.682	-3.7398	-2.3555	5.0382	-3.0303	-6.095	-2.8395	-3.6021	-2.1723	0.3444	-2.0088	-1.7627	3.325	-5.3371	-3.8158	-1.5508	-2.1739	-0.0471	-3.5996	-3.8824	-1.4463	-2.4164	-2.8902	0.6289	0	-2.349	-2.1421	-3.5789	-0.497	-3.1599	-2.2712	-2.5333																-3.318
2000/9/6	-3.4646	-4.5608	-0.3289	-0.5087	-5.5147	-6.0506	-0.8259	-2.0759	-5.5896	1.304	-1	-4.0718	-1.1419	1.3848	0.1368	-0.5432	-1.7921	-0.7065	-1.6393	-3.7944	-3.7736	-3.2381	0.7143	-0.0417	1.0998	0	-1.4977	-3.2751	2.4417	-6.9098	-0.0704	-4.446																-4.6711
2000/9/7	2.0392	2.0354	1.9802	4.9671	1.5564	7.377	2.4343	0.7268	8.678	0.0678	0.2525	4.6043	1.1901	2.2439	-1.9126	2.5669	2.1168	0.5218	1.1111	2.2901	0.3922	0.3937	2.8369	-0.2918	0.8806	0	0.7018	1.8811	-0.1625	3.9175	0.7752	2.219																4
2000/9/8	-0.5596	-0.7806	2.4811	5.0104	-1.341	-1.3086	0.5629	1.383	-2.3134	0	1.0076	-1.3067	0.173	-0.6679	-1.3928	-2.0234	0.3574	0.3775	-1.6484	0.7463	1.3455	0.6863	3.908	-0.4599	1.5404	-9.2471	0.4646	0.2954	0.2713	-0.6944	-0.0699	1.1905																0.0962
2000/9/11	1.3666	2.0979	-0.5263	-1.4579	0.3883	0.9945	0	-0.1186	-2.6738	-1.8957	-0.4988	0.6969	-0.9669	0.8646	1.9774	-1.087	0.0712	0	-0.6518	2.5926	-0.7709	-0.6816	0.6084	2.058	-1.3906	2.5818	-0.3468	0	-0.2706	-0.2997	-3.7089	1.3841																3.3622
2000/9/12	3.8065	3.4247	-1.5873	0.1345	9.9613	3.8293	-1.1194	2.8504	2.8257	2.1394	1.1529	1.3149	-1.1506	6.0952	2.7701	1.0989	0.7829	-1.2224	1.687	0.361	2.8054	1.6667	-1.3194	2.8807	0	3.8926	2.5522	1.8409	0	4.2084	-0.436	0.6143																-1.1152
2000/9/13	0.5348	-0.1656	0	0.6044	3.6939	-0.7376	-0.1887	-0.4042	-0.1527	2.3649	1.0902	-0.2732	1.2346	-1.167	-0.2695	-1.087	0.2825	0.6188	0.2765	0.7194	0.1259	0.675	0.7799	0.76	0.8205	0.2261	-0.2262	-0.2169	1.0852	0	2.5547	-0.1357																0.6579
2000/9/14	-1.8237	0.1658	2.6882	-1.9359	-4.1561	-2.3355	0.6301	-2.3188	-1.6055	-0.066	3.7745	-1.3699	-0.1394	-1.9074	-2.1622	-0.9341	-1.0563	-1.8448	-0.5515	-2.0238	-0.8805	0.0958	-0.7186	-1.31	0.7121	-1.3535	-1.0204	-1.3043	-1.3956	-1.8269	-0.3559	-1.5625																-0.5602
2000/9/15	0	-2.1523	2.9319	4.9694	0.885	0	1.3776	-0.4748	0	2.642	1.6533	-0.4861	0.4885	2.7778	-0.8287	-1.6639	-0.427	-0.241	-0.647	-0.729	-0.1692	-1.244	0.7795	0.1609	2.0202	0.6534	-0.3436	0.9545	-0.4355	-1.0774	-1	-1.3803																0.4695
2000/9/18	-2.4768	-2.8765	0	4.9935	-2.6316	-3.3696	-0.9883	-1.61	-2.4087	-1.3514	-2.8346	5.5827	3.6806	-2.5225	-0.6964	-2.6509	-0.9292	-1.5459	0.9302	-2.2032	-2.161	-2.3256	1.2707	-0.4016	-1.4604	-0.2597	-1.4943	-2.4	-1.8589	-1.0891	-4.4012	-1.6095																-3.5514
2000/9/19	-1.5873	-2.5261	-3.764	-5.0031	-3.3333	-2.6997	-0.1871	-3.9394	-1.4331	-5.2185	-2.0564	-2.7759	-2.5117	-4.8059	-4.7686	0.0579	-2.9582	-1.9627	-4.7005	-3.3792	-2.0788	-3.9683	-3.437	-0.4435	-4.0683	-2.7335	-3.0338	-3.1297	-2.2284	-1.7017	-0.3019	-4.1252																-1.2597
2000/9/20	1.371	1.3405	-0.8457	-4.8765	1.4911	2.8902	0.3125	1.388	3.3926	3.1659	1.3184	4.4188	0.1374	2.6214	1.3255	3.7058	1.4126	1.5015	0.0967	0.7772	0.6634	1.1364	1.5819	-0.162	-3.7173	-0.3011	1.3237	1.3846	-0.8547	-1.7312	-2.8009	1.4837																2.9441
2000/9/21	0.1591	-0.7055	1.4925	-2.1873	-1.7447	-2.6966	-0.6854	-1.6179	-1.9531	-0.467	-1.012	-1.3672	-1.7839	-3.9735	-0.2907	-0.0558	-0.9531	-0.2465	-1.7391	-0.7712	2.6362	-0.6129	-1.5573	0	-2.447	-0.8725	0.2375	-2.1244	0.4598	0.4145	-0.3115	-1.3158																-2.3832
2000/9/22	-0.9531	-1.5098	-3.3613	5.0314	-1.7757	-0.4619	-1.3802	-1.8343	-1.1952	-1.3405	0.2921	-2.3762	-0.9431	0.4926	-1.895	-1.1173	0	-0.5437	0	1.4249	-2.2688	-1.3361	-1.6949	-0.2028	3.01	1.3879	0.237	-1.0853	-1.7162	-0.4128	-2.2656	1.1111																0.4883
2000/9/25	-1.3633	-1.7133	-0.1087	2.5948	-0.4757	1.8561	-6.2341	0.5155	0.9677	0	0.5825	-1.2847	-1.1636	-0.7843	0	0.3955	-2.8127	-0.2982	-2.9499	1.9157	0.219	-3.125	-1.7241	1.9512	-4.4372	-2.8381	0.4728	-1.2539	0.2328	-3.0052	-3.5971	0.3663																-3.7901
2000/9/26	0.4065	0.9174	2.2851	4.9935	2.4857	1.4806	0	1.2821	0.7188	-1.087	-0.2413	0.137	0.2141	2.5692	-0.1486	-0.0563	2.2848	0.0499	0	0.5013	1.3986	-0.2151	1.6374	-0.1196	3.1144	-6.1856	-0.9412	2.381	0.6388	0.9615	0	1.8978																0.6061
2000/9/27	1.1336	1.5455	0.1064	5.0031	3.7313	1.0101	1.1533	0.8861	0.7137	0.3434	-0.5322	1.2312	-0.7476	0.4817	2.6786	0.7883	0.8935	0	1.7224	0.9975	1.681	2.8017	1.2083	0.3992	9.9945	-3.663	0.8314	0.6202	1.5003	1.9048	0.6633	1.0029																1.6064
2000/9/28	-1.8415	-2.5067	0.4251	5	-3.5072	-3.6667	-1.1402	-1.3802	-2.0472	-1.232	2.286	-1.4865	-1.4706	-3.2598	-2.6087	-1.0615	-0.5166	5.132	-2.3904	-1.4815	-2.0348	-3.2495	-1.3644	0.2386	-5.1423	-1.673	-0.9423	-0.7704	-0.8528	-1.5576	1.5651	-2.3404																-1.9763
2000/9/29	0.8972	0.6428	1.0582	4.93	0.932	0.692	1.4925	1.2723	1.3666	0.3465	0.1902	1.8519	0	1.9822	4.3155	0.7905	0.5935	-0.2844	1.2245	0.5013	3.2021	2.2752	1.7867	-0.4363	1.4737	2.2428	0.9512	0.6211	0.7454	1.1603	0.6488	1.8155																0.8065
2000/10/9	0.7276	-0.0912	5.0262	3.0432	-1.108	-0.3436	-0.5348	-0.691	-0.8723	-3.0387	-0.3322	0.6061	0.4368	3.0126	0.7133	2.2969	1.6224	1.4259	2.5202	3.7406	2.3061	3.3898	3.7373	0.7171	-3.3195	0.9834	0.1178	0.9259	0.1138	2.3983	1.6922	0.5706																0.3
2000/10/10	1.8459	3.105	0	-1.399	3.5481	2.2989	0.672	2.4035	2	0	-0.6667	1.2048	-0.0725	4.2453	0.4249	-0.8762	1.1611	1.4527	3.3432	3.0048	1.2705	0.2049	1.3646	-1.5032	-0.2146	0	0.9412	1.9878	3.9795	0.8147	1.1094	5.5319																0
2000/10/11	-1.6548	-2.1258	4.985	4.9921	-2.0739	-1.6854	0.1001	-1.4824	0.3922	1.2821	-0.815	-1.0582	2.0675	-0.0905	2.2567	-0.5525	-1.7217	-0.4157	-2.2835	2.4504	0.1619	-0.818	-2.3156	-0.5622	-2.6344	-2.6217	1.3986	-0.8996	-1.2575	-1.8182	-1.489	0.9409																2.991
2000/10/12	-1.4423	-1.3575	5.0332	5.005	-1.4733	-1.4857	-2.4	-0.6897	-1.7969	-2.7426	-0.6767	2.139	0.533	9.9638	0.4138	-0.8889	1.3869	-3.2468	2.0448	-0.1139	-1.0505	1.2371	1.5436	-1.252	-1.9879	-3.8462	-1.8391	-2.118	0.7752	-1.4403	-1.6706	2.1305																-2.2265
2000/10/13	3.1707	2.7523	2.0796	5.0048	0.7477	0.58	-2.0492	1.452	-0.716	2.82	-0.9732	-0.589	-1.4846	-0.9885	-2.4725	-1.9058	0.432	-0.3835	-0.4771	-2.0525	-0.5717	1.833	0.9229	-2.454	0.5634	-4.12	-0.7026	-1.0046	0	0.2088	-1.4563	-2.8683																-0.6931
2000/10/16	-1.7336	-0.7143	0.8857	-4.9932	-1.9481	-1.9608	-1.6736	-2.738	-0.7212	1.1955	-3.6855	0.5925	-0.287	-0.9983	-2.6761	0.8	-1.0753	-0.5294	-2.4928	-3.1432	-1.6427	-2.8	4.5724	-2.3061	1.0084	-0.3338	-1.7689	-0.8587	-0.6044	-1.6667	2.1346	-0.8054																-1.0967
2000/10/17	2.3256	-0.3597	-4.8288	-1.6722	0.7569	0.5882	6.383	0.7038	0.7264	0.0695	0	-0.9162	3.9942	6.1345	1.8813	1.3605	0.3623	0.5322	-0.1967	0.2404	0.2088	-0.2058	1.5947	0.3433	0.8874	-0.9209	1.0804	1.6535	-0.4422	1.0593	2.09	2.7064																0.6048
2000/10/18	0.627	1.3538	1.476	0.5345	0.0939	0.5848	-2	1.3977	0.8814	-1.3889	-0.3061	0.7926	-0.5882	0.7126	0.8523	0.783	1.8051	-0.385	0.4926	-0.2398	0.875	1.3402	0.0506	0.8127	0.3848	0.2535	-0.4751	1.0844	1.9989	1.5723	0.3937	0.1318																-0.6012
2000/10/19	-1.1682	1.5138	-4.4545	-4.9783	-1.0319	0.2326	-3.5714	-1.6291	-0.7943	-1.338	0.6653	-1.7038	-2.2276	-5.1887	-1.4085	-2.0533	-1.1348	-0.1932	-0.3922	-0.1202	-0.8674	-1.5259	-3.1883	-1.6971	-1.3691	9.9874	-0.716	-0.3831	-0.0544	0.6192	-1.5686	0.5263																-0.6048
2000/10/20	2.9157	1.7544	-3.8059	-4.9847	3.3175	2.3202	-0.7407	1.9108	4.1633	0.3569	4.1688	1.1333	3.7736	-5.3068	1.4286	0.9632	2.8694	-0.5324	0.0984	1.083	0.2083	1.7562	-0.7841	0	2.7762	-1.1494	2.0433	2.9231	2.2331	0.6154	-1.0359	-1.8325																1.927
2000/10/23	0.536	-0.5172	5.0445	1.7131	-0.7339	0.2268	-0.533	2.4375	-0.7686	-0.569	-0.6833	0.857	-0.8233	2.8897	0.9859	-0.5051	0	0.9732	2.2616	-0.119	5.3638	1.9289	5.5848	0.6905	-1.9989	-0.0775	1.0601	-0.1495	-1.5983	3.7717	3.0596	3.3333																0
2000/10/24	0.1523	-1.2132	-0.9416	-4.3684	-0.8318	3.9593	0.3215	-0.5491	-0.7746	0.3577	-1.5233	1.7647	0.0692	1.1915	-1.5342	-0.6768	-0.2789	0.0964	-1.7308	2.2646	0.4736	-0.8964	-0.0998	1.0716	-0.3859	1.5209	-0.3497	-0.8982	1.3535	-0.0982	0.625	0.5161																-0.2985
2000/10/25	1.1407	1.4912	0.6654	1.9813	1.5843	-0.4353	2.2436	1.2883	2.8103	-0.4989	3.7924	0.6423	-0.9679	2.1867	1.4164	-0.1704	0.5594	-0.1444	4.5988	0.4662	2.828	0.5025	2.5475	-0.212	-1.0515	-2.7287	0.5848	1.2085	1.7094	0.9833	3.2609	-0.9628																2.0958
2000/10/26	-0.7519	-1.6422	0.0944	5.0189	-1.7431	-1.9672	0	-1.2114	-1.3667	0.7163	-1.4904	-1.2125	-0.6632	-2.8807	-1.1173	-1.0808	0.4172	-0.3857	-0.8419	-1.3921	-0.4584	-1.5	-0.5845	-0.9775	-0.2237	0.11	-1.8605	-1.4925	3.2563	-1.5579	-1.6541	-1.685																-1.2708
2000/10/27	2.0455	1.0545	1.2264	0	-0.3735	0.7804	1.0449	0.0613	0.6159	-0.7112	0.1464	-0.969	-0.2108	0.5085	0.4237	0.6901	-0.4155	-0.2904	1.0377	-1.6471	-0.921	0	-1.0289	0.5579	1.1771	-0.989	0.1185	-0.7576	0	-0.8902	0.5352	-1.2525																0.7921
2000/10/30	0.7424	0.8696	-1.6775	-4.3679	0.2812	-0.9956	1.241	2.9412	-1.8363	-0.4298	-1.6082	2.4136	-0.7746	-1.6863	5.3446	-0.6282	-0.8345	0.5825	-0.2801	-0.2392	1.0844	-1.0152	-1.5347	-0.6402	1.9391	-3.9956	-0.5917	0.1527	3.5605	1.996	0	-0.267																0.1965
2000/10/31	-2.7266	-1.4655	0.3791	2.5793	-0.9346	-0.6704	-1.2257	-2.0833	-1.6368	0.6475	-1.8326	0.3185	-1.5259	1.9726	-2.2697	0.6897	-1.7532	2.3166	-2.1536	-1.0791	-0.0766	0.8205	-2.916	1.2887	4.2391	-2.3699	0.4762	0	-1.3752	-2.1526	-2.8137	-1.9411																1.1765
2000/11/1	0.3788	0.0875	-0.2833	-2.043	-0.0943	2.8121	-0.4137	-0.4863	0.1585	1.4296	0.1514	0.8889	0.7568	4.037	0.2732	0	2.1413	3.066	0.1914	1.3333	2.339	6.8159	0.9839	-1.0602	4.8488	0.4144	-0.237	-0.0762	-0.0498	0.1	0.0782	0.273																1.3566
2000/11/2	-0.3774	0.6119	0	-2.0856	0.2833	2.954	-0.2077	-0.0611	0.9494	0.0705	2.1662	-0.7552	-0.2861	1.0509	-0.6812	1.5411	-0.3494	-1.373	0.8596	0.7177	2.2855	-0.0952	-0.2051	1.0287	-1.1437	-1.9458	2.019	1.373	2.1425	0.6993	-0.7819	0.7488																-0.6692
2000/11/3	-0.1515	1.9114	-0.7576	-0.3823	-0.7533	-3.8257	-1.3528	0.8557	-0.4702	0.1408	-0.9369	-0.4439	1.0043	-2.48	-1.6461	-0.2248	-0.8415	-0.5568	-1.7045	-0.5938	1.4652	-1.3346	0.4111	-0.7213	1.66	0.3608	0.4657	-0.301	8.1951	0.496	-1.0244	-0.1351																-1.4437
2000/11/6	2.2762	0	-2.1947	-4.0022	-0.1898	-2.9834	-2.1097	-0.6667	-0.4724	-1.4768	-0.1991	2.3567	-0.4616	0.8203	0.1395	0.8451	2.3338	2.0999	2.1195	3.5842	0.4332	0.9662	1.3306	-0.2991	0.6432	-0.1198	-0.1159	4.6792	4.9594	1.382	0.3185	2.3004																0.5859
2000/11/7	-0.5935	0.7673	0	1.6562	1.4259	0.9112	-0.6466	-0.9762	-0.2373	1.3562	-0.4988	0.0622	3.3535	-3.1733	0.1393	-1.1732	0.2073	0.457	0.283	0.8074	-5.9663	-1.3397	-0.101	0.1286	6.0472	-0.7199	-0.232	1.5141	-1.5464	2.0448	0.9524	-1.1243																-0.7767
2000/11/8	0.597	0.9306	4.9756	2.3034	-0.3749	0.2257	1.3015	3.6969	2.1412	-0.6338	-0.0501	0.1244	-0.4487	2.1008	1.5299	0.6218	1.0345	-1.7288	-0.7526	0	0.9577	1.3579	0.8595	0.0856	0.4636	-1.7523	0.2326	-0.7102	1.8325	-0.2863	5.1887	0.3344																0.0978
2000/11/9	0.2226	1.8441	4.8327	-1.5925	2.9163	2.027	-0.1071	0.0594	0.3106	-0.3544	0.1003	-0.6211	2.3232	-1.6461	0.274	-0.618	-0.4096	0.3704	0.8531	0.6865	0.8696	0.9569	-0.6516	0.0855	6.0452	-3.0135	2.4362	1.5021	-4.3702	-0.3828	-0.7474	1.0667																1.4663
2000/11/10	1.8505	2.6337	-3.5461	-0.7254	1.0055	-0.1104	1.9293	1.8409	1.7028	0.1422	1.0521	0.1875	-1.3894	0.3347	1.3661	3.2222	1.2337	0.0461	1.2218	0	-1.7241	-1.327	-0.6054	2.906	-1.436	3.2974	1.2458	2.841	0.233	0	-0.6024	0.4617																2.1195
2000/11/13	3.0523	0.401	3.125	-2.0798	-0.543	1.2155	0.2103	2.449	0.5327	-0.4972	0.942	-0.4991	0.5155	3.6697	1.0782	3.943	0.8802	-1.2448	0.2786	3.4091	-0.8772	1.3449	0	-0.4568	0.8389	0.1842	0.8949	0.2762	-0.9297	1.4409	1.0606	-0.2626																0.3774
2000/11/14	0.4231	-0.5591	-0.3565	4.9943	-0.364	1.5284	2.7282	-0.2846	1.2112	6.2812	1.3261	0.3135	-1.5043	1.2872	-0.5333	-0.8957	0.604	-0.6069	-0.8333	-0.6593	6.959	3.3175	-0.8629	0.5423	0.613	-1.4093	-0.5543	0.6887	2.1701	0.2841	1.1244	1.9092																1.4098
2000/11/15	-0.8427	-0.0803	0.8945	3.3352	0.0913	-1.2903	-1.1236	-1.7694	0.1496	0.8731	1.4057	0.875	-1.7008	0.8737	0.2681	-1.6481	-0.467	-0.8924	4.0149	-0.4425	0.188	-2.0183	-0.0512	0.166	-0.7398	4.9099	1.0033	-1.5732	-2.0666	1.0387	2.298	4.4574																2.317
2000/11/16	0.2125	-0.4823	0.7092	-1.4286	-0.365	0.8715	4.3388	-0.1162	1.9417	0.1997	0.0478	2.1685	0.0706	0.0787	-0.2674	-0.1081	0.4021	0.6635	0.5386	0.6667	0.1877	2.6217	2.9713	-0.1243	-2.0605	0.7109	0.883	0.6254	0.3517	2.8972	0	0																0.0906
2000/11/17	-1.6961	0.5654	2.9049	-3.1669	0.7326	2.4838	-0.099	1.1635	0.9524	1.3953	-0.1911	-1.2129	-0.2117	2.3603	0.6702	-0.974	-0.7343	3.2957	-1.7857	0.3311	2.3604	-0.0912	-1.1443	0.1244	-1.0295	-2.0588	0	0.8978	-0.5841	-1.1807	1.3043	-1.4842																-1.3575
2000/11/20	2.1567	1.8474	3.0796	0.6652	4.4545	6.2171	0	1.9551	-0.1451	0.3932	-2.202	1.903	-0.9194	1.9216	-0.3995	1.5847	2.8245	4.5579	1.1818	-1.6502	-0.0732	1.8265	2.315	1.8227	5.8797	-2.6426	-1.5317	1.3689	-1.5864	-1.1949	-2.0029	0																-0.2752
2000/11/21	-1.5482	-0.7098	-2.5726	-0.9361	3.2202	-2.0833	-0.9911	-2.0869	-1.9622	-1.1749	-2.0558	-0.4819	1.1777	-0.9804	0.9358	0.0538	-1.308	-1.177	1.4376	0	2.674	0.3587	-1.0821	-0.4475	1.1961	1.4189	0	-1.2154	0.7761	-1.0233	0	0.3139																-0.552
2000/11/22	1.3581	1.1914	3.9182	5.0028	1.602	1.925	3.3033	1.9009	2.6686	0.9247	0.7996	1.6949	0.1058	0.6093	2.2517	4.7312	2.717	-1.4116	0.3543	0.4474	-0.3924	1.3405	4.1273	0.4495	-1.2241	0.5474	1.6667	1.0936	-0.1185	0.9398	1.6788	1.8148																2.4052
2000/11/23	1.5515	0.6279	1.7213	4.9762	-2.1577	-0.6958	2.1318	0.7914	0.6498	0.7199	0.0992	0	-0.6695	-1.7411	1.1658	2.7207	1.2258	1.2975	-0.8826	4.6771	0.1433	-1.2346	2.0535	-0.7323	-1.3675	0	0.3279	1.9608	0.8304	1.7691	-0.2872	-0.4917																3.4327
2000/11/24	-4.4444	-4.9142	-4.996	-4.6899	-4.4953	-6.006	-4.649	-3.4773	-3.7303	-4.7433	-1.8821	-5	-1.6318	-5.547	-4.8656	-4.2479	-4.3977	-0.8834	3.1167	-2.9787	-4.113	-4.6429	-5.9429	-2.1721	-5.3726	-1.9359	-3.159	-4.7745	-2.2941	-4.4831	-4.6796	-5.0649																-4.8035
2000/11/27	0.7994	-0.8203	-1.0178	2.7513	0.6217	-0.7455	1.791	-1.0459	-0.5961	-0.955	0.8077	0.7519	-0.3967	1.6313	5.5182	2.3486	6.1333	1.3369	5.095	1.5351	2.6483	2.4345	0.8955	0.8379	-1.1447	-1.9124	-1.2373	0.2786	-1.8663	-2.0115	-0.9063	-2.3422																-0.1835
2000/11/28	0.9373	1.3234	3.2562	2.7291	3.2657	1.7167	0.9775	0.7634	2.1739	2.2039	0	0.8706	0.8689	0.321	3.5714	0	1.696	0.1319	2.5472	0.54	0.6177	0	1.8245	0.0831	0.6484	1.1321	1.5945	1.8056	0.7362	2.346	1.753	1.8654																1.9301
2000/11/29	-1.5714	-1.2245	-0.8299	-4.7118	-2.8205	-1.2658	-1.8393	-0.9907	-0.807	-1.3477	1.9029	-1.9112	1.1486	-1.76	-1.601	0.255	0.6794	-0.3513	-2.8846	0.4296	0.3973	-2.1024	-2.7119	0.166	0.3682	-1.1194	2.13	-1.5007	-1.8879	-1.1461	-0.2247	-2.0929																-2.2543
2000/11/30	1.5965	0.9917	-0.8368	1.9989	-0.7916	-0.1068	-2.5641	-0.9417	0.1479	-0.6148	-0.0983	-1.4456	2.4485	0.8143	-0.1252	-0.8138	4.3558	-1.7188	-1.7327	0.4278	1.4388	-0.4669	0.2987	-0.9532	-1.9257	-1.195	-1.7563	0.4155	-1.8622	-0.3865	-1.1261	1.0688																-0.369
2000/12/1	1.3571	1.0638	0.6751	-2.3724	0.3546	2.246	1.8219	0.3565	1.2555	1.4433	-0.6394	1.4031	-2.0436	0	-1.1278	2.3077	0.3527	0.8072	1.4274	-0.9585	2.3404	0.469	1.6377	0.7531	2.1973	0.4456	5.9218	-0.2759	0.9488	1.7459	0.1519	1.0575																0
2000/12/4	1.5504	5.587	3.3529	-0.8452	1.7668	1.569	-1.2922	2.9011	1.8235	-0.4743	-1.7327	0.1258	-1.4498	2.9887	0.2535	2.9574	0.4101	-1.6014	-0.6623	0.9677	2.5641	5.5089	1.3184	0.3738	-2.1043	-0.9506	-1.0549	-0.4841	1.1905	2.0019	1.4405	1.8967																1.0185
2000/12/5	1.1103	0.1534	-1.1354	-1.1721	-1.1285	0.7209	1.1078	0.5754	-0.1433	-0.2723	-1.864	-0.1256	-0.287	-1.4118	0.885	-2.6777	-3.0922	1.8535	3	-1.4909	-0.0676	-1.8584	-1.8313	-0.4137	1.1215	0.128	-1.5991	1.4593	4.8297	0.1869	0.4484	1.8614																-0.4583
2000/12/6	-1.9904	-2.6034	-2.379	-0.4852	-1.9315	-2.6585	-1.494	-2.9748	2.0803	1.0239	-1.7967	-1.5094	-0.6837	-2.7844	-3.0075	-0.9505	-1.7459	0.3995	-3.3172	-0.3243	-0.7437	3.697	-0.9327	0.457	-1.2477	0.5112	-2.2752	-0.274	1.5948	-2.8918	-2.1577	-2.3314																-1.4733
2000/12/7	-0.9804	-1.022	-1.0924	-2.6544	-0.8057	0	-0.8089	-0.7075	-2.7407	-0.1351	-0.4705	1.2133	-0.7971	-2.6187	-1.4212	-1.0101	1.1029	-0.3537	-3.0962	-1.5184	-1.4305	-0.6957	-2.4281	0.1654	-2.5269	1.7165	0.4435	-1.3049	-0.8721	-0.7685	-2.4335	4.4516																0.8411
2000/12/8	0.5658	-0.0794	-0.5947	-1.2243	1.8051	1.0504	0.4077	0.4751	0.1445	1.8268	1.5756	0.0631	0.8766	0.3361	0.5242	-1.5306	-1.0303	-0.3549	2.5907	-3.8372	1.244	0.5254	-0.2539	0	2.9285	-2.0625	-1.3245	0.5567	-1.0557	1.3553	0.4677	-0.5559																-1.0195
2000/12/11	-0.9845	-2.0668	-1.1966	0.0563	-2.5709	1.7672	-1.4213	-1.3002	-0.4329	-0.6645	-1.758	2.5221	-1.5568	-2.8476	-2.6076	-0.9326	-3.9192	-0.6233	-1.431	-3.1439	-2.6962	-1.2195	-4.0224	-1.1561	-2.3321	-1.0849	-2.4609	-2.0761	0.9484	-1.6237	-1.474	-1.677																-2.5281
2000/12/12	0.3551	1.461	3.4602	5.0113	-0.182	0.4086	0.103	1.1976	-0.5072	0.8027	-0.8947	0.6765	0.5885	0.3448	1.4726	0.9414	1.0198	-0.4032	0.0854	0.6242	1.1926	0.0882	2.4934	0.2506	0.1433	-1.6129	0.6881	-0.2827	0.3523	0.2913	0.0787	0.8844																0
2000/12/13	-1.4154	0.88	-1.3378	-4.1287	-1.1851	-0.6104	-1.4403	0	-0.5827	0.4645	-0.7435	0.4887	0.4753	1.9759	-1.0554	-2.228	0.7571	0.5398	1.6212	-0.9926	0.8666	-0.793	1.8634	0.0833	1.6214	-1.377	0.1139	0.1417	-0.9362	-0.8712	-0.3147	1.3776																0.0961
2000/12/14	-1.4358	-0.7137	-0.9322	-0.5034	0.0923	1.0235	-0.2088	-0.4142	0.3663	-0.3963	-0.5886	-0.3647	0	0.4212	-0.5333	-0.5299	-0.1252	-1.4318	0.3359	0.5013	-1.3746	-0.6217	0.5081	-0.3331	2.1586	0.1995	-1.0239	-0.92	-0.5316	-0.0977	-0.3157	-2.1001																0.2879
2000/12/15	0.0728	0.2396	-1.1976	-1.4615	-1.1982	2.3303	-1.3598	-0.7724	0	1.061	-0.1615	-2.3185	0	-2.6846	-0.8043	-1.1721	-0.9404	-1.5887	-2.3431	-0.6234	-2.1603	-2.0554	-1.5167	-0.1671	3.3532	0.8626	-0.9195	-1.3571	-1.6033	-1.4663	0.6334	0.0631																-1.1483
2000/12/18	0.4367	0.239	-2.7706	-4.8488	1.2127	-2.2772	1.8028	-0.8982	-2.4088	0.3937	0.0539	0.7495	-0.7278	-1.6379	-0.9459	-1.4555	1.2658	-1.7528	-1.8852	-1.7566	0.4274	-1.4599	0.462	-0.5021	-2.7111	-1.7105	-0.8121	2.7516	-0.6639	-0.5952	1.8096	4.5397																-0.7744
2000/12/19	0	-0.0795	-0.2671	0.06	-1.2903	-0.7092	-1.25	0.2417	0.5236	-0.1961	3.3944	1.7359	-0.7331	0.7888	0.6821	1.2035	1.6875	0.5164	-1.1354	0.3831	2.0922	0.8333	1.2264	0.0841	0	0	1.1696	-1.8323	-0.1823	0.7984	0.1546	0																0.1951
2000/12/20	1.4493	1.432	1.6071	-3.1156	1.2138	0.4082	0.1055	1.5672	-0.0744	-0.5894	-1.6154	0.4875	0.8863	0.087	0.6775	-0.973	2.8273	-1.7282	0.3534	-0.3817	0.0347	2.2039	0.4543	0.6303	0.4111	0.4016	-0.578	4.738	2.8606	0.7921	0	1.2666																1.3632
2000/12/21	-0.7143	-0.0784	-2.3726	-1.4842	-0.738	-1.1179	-0.3161	-0.4154	0.968	0.3953	-0.6356	-0.9096	3.2577	1.5639	1.0767	-0.3821	-1.1357	6.1787	-0.2641	0.1277	-0.4861	-0.6289	0.603	0.3758	0.4095	1.3333	0.6977	-0.7539	-1.6568	1.0806	1.7747	-1.0125																0
2000/12/22	-0.1439	3.5322	0.6301	0.2511	-0.8364	-0.4111	2.8541	1.0131	-1.6224	0.1312	0.1599	4.0392	-0.8862	-1.882	-0.7989	-0.6027	-0.4232	-4.2525	1.2357	-0.6378	-1.2561	-1.6275	-0.0999	0.5408	-1.8577	-0.5921	-1.8476	0.4144	-0.0602	-1.6521	-0.9856	-1.3839																-1.0567
2000/12/25	0.9366	-0.0758	-0.7156	-1.0019	-1.7807	-1.9608	-1.3361	1.1209	-1.8741	0.3277	-1.1708	1.1765	-1.6452	-1.3949	-0.9396	0.1103	2.7322	-1.6363	0.6103	0.8986	-3.2509	1.1029	-2.65	0.1655	-3.0009	-1.2574	-1.1765	0.3439	-0.602	-0.7905	-1.7611	0.3661																-0.1942
2000/12/26	0.2141	0.2276	-1.8018	1.1385	2.5763	-0.7368	-0.1042	0.8751	0.5348	0.4572	-0.377	0.9302	-0.5455	-0.7958	1.7615	-1.1013	0.1773	-0.808	0.0867	1.2723	-0.073	2.0909	1.3354	0.6196	0.0476	-1.4075	1.3095	1.782	-0.3028	1.0956	-0.7015	0.7295																0.7782
2000/12/27	-1.4957	-1.7411	-2.7523	-2.8143	-1.5814	-0.2121	-1.4599	-2.14	-0.6839	-0.3251	-1.6216	-2.7074	0.2925	-0.8913	-1.5979	0.0557	-3.0088	-2.7312	-6.2338	0.1256	-2.8874	-1.0686	-1.7233	-0.78	0.8088	-2.5833	-0.9401	-2.2896	-1.3366	0.4926	-0.471	-5.0694																1.2548
2000/12/28	-0.0723	0.077	-0.4717	-3.7967	0.0945	0.2125	-0.3175	-0.2364	0	0.2609	-0.0549	0.1776	0.5833	-2.518	0	2.1146	-2.2506	0.2956	-2.0314	0.7528	-0.7151	-0.27	-1.7019	0.6206	-0.991	-1.4655	2.0166	1.5162	0.1232	-2.8431	0.3943	0.1907																-0.4766
2000/12/29	1.2301	1.6936	3.7915	-3.01	1.322	0.9544	1.4862	0.5924	0.3826	0	4.6729	3.1324	1.7398	0.9225	0.8119	1.4169	2.738	1.9646	1.3195	0.2491	2.5019	0.6318	0.1574	0.9868	0	-0.8499	1.1628	1.0183	0.984	0.8073	0.5499	-0.5711																1.2452
2001/1/2	3.431	4.0878	1.9178	5.0345	1.3979	2.8361	2.7197	3.1213	1.9055	3.2531	2.0483	3.1519	-1.3538	3.1993	2.4161	-0.8598	3.9976	-2.6975	0.9302	0.3727	-0.8506	2.2422	0.4715	0.4886	3.7178	1.0714	0.4598	1.6801	1.4007	1.8018	0.0781	2.0421																1.8921
2001/1/3	2.557	0.5091	0.5376	4.9902	1.9301	1.0215	3.2587	1.7704	0	-0.8822	-0.1544	-0.5	-1.4085	1.6829	1.7038	-1.355	0.1747	2.6733	3.0415	-0.3713	2.2007	1.1404	1.2513	-0.6888	-0.5055	-0.212	-0.5721	1.388	1.5616	2.2616	4.2935	1.8136																0.65
2001/1/4	0.1348	-0.6512	-1.5152	0.813	-1.1722	-1.7189	-1.3807	-1.0662	-1.8699	2.4158	1.5464	1.5075	0.4762	-1.5679	-0.5155	0.6044	1.7442	-1.9769	0	-1.2422	0.4015	-1.2142	-2.6262	2.4888	-2.2633	0.9915	-1.0357	-0.3911	-1.6558	-0.7692	-0.4491	-2.2113																-1.0148
2001/1/5	0.5384	1.0925	-0.724	-1.9851	0.6387	0.5144	2.9	1.7016	-0.3811	0.3724	-1.1168	2.2002	1.1666	-1.9469	1.5544	-0.3823	0.9143	-0.1968	-1.61	-0.6289	-2.181	1.6681	-4.2306	0.7564	-0.0945	-1.9635	-0.5814	3.4686	-0.6013	1.5504	2.1805	3.8945																2.5163
2001/1/8	1.3387	1.3689	-2.917	-5	-2.0852	-2.4565	0.3887	0.6135	-2.8309	0.7421	-1.694	-2.2067	-1.0811	-2.5271	-1.0204	-2.1382	-2.8879	-0.1971	-1.1818	4.8101	-4.385	-0.8636	-2.7057	-1.857	0	-4.5064	-0.4678	0.5693	-1.1494	0.8588	-2.1339	-2.4184																8.5455
2001/1/9	-0.6605	-0.5686	2.6291	-0.6662	0.8333	0.3148	-1.2585	0.6652	-0.6299	0.0614	0.0522	-1.3759	-1.2386	-0.463	2.4485	-2.409	0.8746	-0.4444	0.092	-1.3285	-4.1197	-0.4355	2.6107	0.5636	-2.0814	0.9738	1.8801	0.6289	0.3672	-0.3784	-2.1805	1.6729																-2.2613
2001/1/10	5.4521	4.0029	5.032	1.6767	3.1221	4.6025	0.6863	5.0661	1.9017	2.5767	1.4092	5.9152	-1.8075	3.2558	0.7547	2.6406	1.3295	0.1488	2.0221	0.1224	2.0673	3.2371	-0.1659	-0.7206	0.3865	-0.0742	1.2687	1.8125	2.2561	0.5698	1.8447	2.5594																1.0283
2001/1/11	-0.7566	-1.0309	1.9164	0.1319	2.4933	1	-0.8763	-2.044	-0.2333	-0.7177	-0.6691	-1.0011	0.864	-0.5405	-1.1236	2.1253	-2.1677	-0.5448	-0.9009	0.489	-0.0397	-0.5085	-1.108	0.2016	-2.4062	-1.3363	-0.9112	-1.7802	-1.3119	-0.0944	-0.3774	-0.9507																-0.7634
2001/1/12	-1.0801	-2.1528	0.3419	-1.1199	-1.8245	-0.6931	-1.3752	-1.8727	-1.0133	-0.7229	-1.2435	-1.0112	-1.7132	2.0833	-1.1364	-0.6024	-1.3994	0.3486	-0.7273	-0.9732	-0.7549	-0.937	-0.3922	1.0463	-2.9586	-2.6336	0.2299	-3	-1.4502	-1.6068	-0.9848	-2.7594																-2.906
2001/1/15	-5.0739	-4.1874	-5.0256	-1.8654	-1.6814	-3.2901	-2.7888	-3.217	-0.9449	-3.5194	-2.9381	-8.2796	-4.7366	-0.7986	-2.9374	-3.7466	-4.7309	0.0496	-4.304	-3.0713	-3.1625	-3.5254	-2.3622	-0.5177	-4.3191	0	-2.5229	-3.9948	-1.8394	-3.074	-2.7544	-4.38																0.3521
2001/1/16	1.4885	1.3333	1.9731	-0.2716	-0.18	1.6495	-0.1025	0.9014	1.9873	0.4403	0.1081	1.6999	0.2784	0.5367	0.9211	0.7441	0.5587	-0.3472	0.4785	0.507	-2.315	1.0695	1.0945	2.442	1.6463	-6.1051	1.1765	0	-0.2498	0.7929	-0.0787	-0.7742																1.5789
2001/1/17	-0.8667	-1.3158	0	4.9694	-1.4427	0.9128	1.1282	-0.67	-1.1691	-0.6888	0.9719	-1.8444	-2.4593	-2.1352	-0.9126	-0.5114	-1.5432	1.1448	-0.9524	0.6305	0.8887	-1.4991	0.7407	1.4068	0.5747	0.2469	-1.3953	-1.0738	-1.2523	-0.1967	0.315	-0.6502																0.4318
2001/1/18	-0.269	0.3704	1.6711	-2.0752	-0.5489	0.5025	-0.6085	0.0562	-0.3943	0.1261	0.5348	1.3506	-2.3993	-2.7273	0.3947	1.028	0.0627	1.2303	-0.5769	0.2506	1.2584	-0.0895	-0.4525	-0.9634	0.3636	0.1642	0.3538	-0.1357	1.2682	0.3941	0	-1.0471																0.8598
2001/1/19	0.6743	1.1808	0	1.8543	0.736	0.8	1.0204	0.5618	1.5044	1.2594	1.8085	1.1587	1.5417	1.215	1.3106	0	0.188	-1.896	1.7408	1.25	2.3198	1.2545	1.8182	-1.0117	2.4845	2.377	2.9377	1.3587	3.1935	1.1776	0.9419	0.6614																1.1935
2001/2/5	-4.5546	-3.7929	-2.8547	-0.5202	0.0913	-1.8849	-2.6263	-4.0782	-2.4961	-2.9851	-1.8809	-3.7801	-1.5183	0	-0.3881	-1.6393	-3.5647	-0.7929	-0.2852	-1.6049	-2.915	-2.3009	-2.9018	-0.8255	-4.6465	0.9608	-1.484	-2.681	-2.8519	0.097	-1.3997	-4.0736																-3.4541
2001/2/6	0.6316	-1.0614	-0.8905	1.9608	-1.1861	0	-0.2075	0.7571	-2.32	0.8974	-1.4909	-2.9762	-2.2917	-5.8172	-0.5195	-0.0575	-1.297	-0.0999	-1.4299	-1.1292	-2.9191	-1.1775	-1.7241	0.6342	-2.6483	0.5551	-0.5794	-0.0689	-3.248	-0.969	-1.5773	1.0274																-2.1815
2001/2/7	-1.6736	-1.9923	-2.0665	-0.641	-0.831	-2.6289	0.104	-1.2139	0.0819	-0.3177	-2.1622	0	-0.6397	0.3922	1.436	-1.6676	-0.1314	0	1.354	0.5076	-3.6082	-1.4665	-2.924	1.6542	-2.0675	0.1577	1.1655	-0.3446	-1.6785	1.6634	-1.3622	-2.0339																0.3568
2001/2/8	-2.9787	-4.4566	-2.844	-4.9677	-2.2346	-2.6999	-2.3884	-3.3938	-1.7185	2.2945	-0.8287	-3.0675	-4.0773	-2.2461	-2.574	-3.9181	-3.75	-8.65	-3.1489	-1.3889	-2.3173	-2.9767	-7.2892	0.1937	-1.0556	0.5512	-2.4194	-4.0802	-0.394	-2.2137	-3.7368	-3.4602																-0.2667
2001/2/9	1.7544	1.8003	2.9273	-3.8697	0.9524	1.7076	1.4894	2.0594	1.582	-0.8723	0.6685	1.2658	2.3714	1.3986	0.7926	0.6695	2.0506	1.6968	5.2217	1.2804	3.1022	0.6711	2.859	2.0882	2.4705	10.0235	0.3542	2.0908	0.4614	1.378	1.2658	1.7204																1.7825
2001/2/12	0.9339	2.5723	-0.2752	-5.0141	2.2642	1.0493	-0.8386	0.5935	-0.6557	0.3143	0.166	1.1875	10.0087	-0.4926	0.2621	-3.5671	3.4159	0.4844	2.7154	-0.5057	0.177	0.2857	1.0739	-0.3409	0.7671	6.6904	-0.5882	-0.2825	-1.2467	3.1068	-0.8333	-0.4228																1.5762
2001/2/13	-0.2847	-0.2351	0.736	-4.9814	-1.3838	-0.6231	0.6342	-0.177	-0.0825	1.4411	1.0497	0.0618	-2.6619	0.7921	0.6536	0.2508	-1.3601	-0.4285	-0.8204	0.2541	-1.5018	-0.7597	0	-0.2281	-2.9364	-0.0667	0.355	-0.6374	-0.3322	-1.4124	1.2605	0.0708																0.2586
2001/2/14	1.2848	0.3142	-2.1918	-5.0078	-0.3742	-1.0449	-0.105	0.0591	-0.1652	0.4324	-0.2187	0.4938	-0.0816	-0.9823	-0.1299	0.5003	0.9849	-0.8069	-0.3676	0.3802	0.0448	0.3828	-0.5	2.0952	1.1204	0.267	-0.2358	-1.0691	1	2.5788	-0.4979	1.0608																1.3758
2001/2/15	0.5638	-1.1746	-0.0934	-4.6952	-0.5634	0.528	0.9464	-0.0591	-0.0827	-0.1845	1.7534	-0.9828	-3.1046	-1.5873	-0.6502	0.4978	-1.8856	-1.8438	-1.476	-0.7576	1.7481	-1.8112	-0.6281	-0.4478	-1.4958	-2.6631	-0.2364	-0.5764	-0.198	-0.4655	-1.0008	-2.1693																0.3393
2001/2/16	1.6819	2.2979	-1.4019	-4.2351	0	-1.2605	-1.1458	-1.4184	-1.904	0	-0.2693	-0.1241	2.0236	-3.629	-1.4398	0.3715	1.3917	-2.0994	0	-1.3995	0.3524	0.6796	0	-0.075	0.2812	-4.2408	-1.5403	0.4367	0.5952	0.0935	-1.0952	-1.4306																-1.5216
2001/2/19	1.9297	1.9365	1.8957	4.9639	0.9443	0.9574	1.4752	2.0384	-0.7595	0	0.216	1.8012	-0.5372	2.6151	-0.664	2.8378	0.9804	-1.298	1.2172	0.129	2.6339	1.7358	1.0114	1.8005	2.9164	-0.7143	-0.722	-0.3623	0.1315	1.8692	0.937	3.701																3.7768
2001/2/20	-2.6369	-2.2796	-1.8605	-0.4299	-1.5903	-1.3699	-0.3115	-0.9401	-0.5952	-2.9575	-0.1616	-1.4033	-1.3295	-0.8155	-1.738	0.06	-1.7476	-0.3431	-1.2026	-0.1289	-2.0958	-1.4218	2.2528	-1.8423	-0.9264	-0.3597	-0.6061	-0.4364	-1.5758	-0.7339	-1.4346	-2.5192																-1.9024
2001/2/21	-6.9444	-2.9549	-5.0237	-4.7496	-9.981	-5.1282	-2.5	-3.618	-9.3242	0.0635	-1.565	-4.146	-2.5684	-7.1942	-3.6735	-1.7986	-2.8986	-2.2375	-2.7154	-2.7097	-1.7038	-2.3077	-4.7124	-1.6517	-1.9802	-5.6318	-3.6585	-2.1183	-1.4009	-2.5878	-3.6815	-3.1587																0.6745
2001/2/22	1.8657	0.4808	-4.99	4.9864	-4.2239	-2.027	0.7479	0	-4.2453	-0.1269	-0.3289	-2.9051	0.0432	-1.2182	-0.2825	-0.6105	1.0855	0.2347	-0.6737	-1.1936	2.1333	0.3937	-5.0096	-1.9084	0.0561	1.8363	-2.5316	-1.1194	-0.4736	0.1898	-2.6667	-0.8154																0.5025
2001/2/23	1.2454	2.6316	0.8403	5.0086	1.9846	2.1839	0.6363	1.0462	1.6749	1.906	-0.44	1.7287	3.6285	0	0.4249	-0.9214	1.2752	1.6979	0.6783	0.4027	0.0435	1.9608	0.0676	2.1012	-0.1683	9.9925	1.039	1.2075	3.8749	1.4205	-0.5479	2.6158																0.5
2001/2/26	-0.6512	1.1655	-2.5	5.0164	-0.8649	0.1125	1.1591	0.6699	2.907	0.9352	0.7182	0.7843	2.0842	2.4664	0.9873	0.31	1.3917	0.6908	0.0962	2.139	0.435	1.0577	-0.1351	-1.5244	2.7528	0.9563	4.1131	1.1186	0.0654	1.4006	3.4894	1.2382																0.4975
2001/2/27	1.8208	0.9217	3.6325	5.0117	7.0883	1.236	0.9375	1.2099	3.5782	1.3589	-0.1646	1.9455	-0.98	1.5317	-0.2793	1.3597	0.4575	-0.0572	2.1154	0.1309	-0.2165	0.3806	2.9093	-0.4257	1.1482	0.2706	-0.2469	1.0324	-0.0654	-1.0129	-0.1775	0.4317																-0.9901
2001/2/28	-1.5021	-0.3805	-1.134	0	-2.2403	-1.1099	0.4128	-0.4184	-2	2.2547	0.2747	1.5267	-1.2371	0.431	0.2801	-0.8537	-0.2602	-0.5721	0.8475	-1.0458	-0.1736	-0.4739	0.9862	-2.293	-0.7027	0.4049	-0.7426	-1.2409	-1.3089	1.2093	0.4444	-1.2894																-1.6667
2001/3/1	-0.3631	0.8403	1.4599	-3.3557	1.25	0.2245	-0.7194	-1.0804	-0.2783	-0.5959	-0.7671	-0.7519	-0.2088	0.1073	0.6983	0	0.3262	0.1726	0	-0.2642	0.1304	1.3333	-0.1953	-0.8751	1.1432	2.2177	0	-0.2956	0.0663	1.5625	-0.708	1.1611																1.6949
2001/3/2	3.5714	1.8939	0.8222	-3.5494	0.3086	2.1277	0.4141	1.8204	1.2093	0.06	1.7118	0.3157	1.0042	0.4287	1.387	1.6605	1.3654	0.6318	1.2138	1.7219	3.1264	3.1955	1.7613	-6.5409	0.3229	-2.7613	0.9975	1.5567	-0.5964	-0.181	2.4955	0.8608																0.8333
2001/3/5	-0.9148	-1.7844	2.7523	4.4	-1.8462	-0.2193	-1.2371	0.2384	-0.4596	-2.0971	-1.1401	1.1328	2.1541	0.9605	-0.684	-0.1815	-0.5773	2.8539	-0.8303	0.3906	-0.5895	2.0036	2.9487	-1.331	-0.6974	0.7437	-0.2469	2.1898	1.2667	1.1786	0.2609	0.1422																1.9008
2001/3/6	-0.4261	1.9682	-1.0913	-3.1418	-1.7764	-0.2198	0.5219	-1.1296	-2.4931	0.7344	1.318	-0.809	-0.0406	-1.797	-1.2397	-0.6061	-0.5161	0.1665	-0.186	-0.2594	0.8047	0.5357	-0.8095	0.1305	-0.108	-1.2081	-0.495	0.7857	-2.0408	0.1792	-1.5611	-0.8523																0.2433
2001/3/7	0.1427	-0.9651	-1.1033	-2.6899	-0.1064	-0.5507	-0.8307	0.1804	2.178	-0.0608	1.1382	-0.2509	0.568	0.3229	0.1395	-0.061	1.1025	0.8864	1.4911	0.3901	0.2941	-0.6217	0.5022	-1.3038	0.1622	0.6114	0.1244	-0.2126	0.1344	-1.5206	0.2643	0.3582																-0.8091
2001/3/8	1.2821	1.949	1.4199	1.7886	3.0884	1.5504	0.6283	2.2209	0.9268	0.5471	0.5359	2.1384	2.622	1.2876	0	-0.122	0.7697	-0.7688	0.0918	0.1295	0.4608	-0.0894	0	1.7613	-0.8099	-2.8359	0	0.142	0	-1.0899	-0.5272	9.9929																0.3263
2001/3/9	0.2813	1.3971	-1.1	-0.5591	0.6198	0.2181	0	0.9982	2.3875	1.0883	1.2793	0.3695	-0.4717	0.7415	0.9749	2.0159	3.6919	-1.4388	-1.1009	1.6818	0.2085	0.1789	-0.6871	0.6058	2.1775	-0.3475	1.3665	2.0567	1.745	0.3673	0.7067	-0.584																-0.4065
2001/3/12	0.9818	-1.0877	0.6067	-2.0884	-1.0267	-1.0881	3.0177	-0.5814	-0.9865	2.4522	-0.2632	1.227	0.3949	1.7876	0.4138	0.0599	10.0061	-0.3369	-1.2059	-1.0178	-0.4161	0.1786	2.0755	-2.1505	2.3974	4.1841	-0.7353	2.1543	-1.1214	-1.1894	2.6316	1.436																0.4082
2001/3/13	-1.4583	-1.0997	-0.201	2.7892	0.4149	0.11	-1.2121	-0.1754	-1.9928	-0.9924	-1.3193	1.1515	0	-2.1694	-1.0989	-1.8552	0.5022	-1.1268	3.662	-1.0283	-1.5462	-1.8717	1.0474	0.1758	-1.821	-0.4685	-1.2346	-1.0204	-0.8005	0.5556	-1.6239	-2.0592																-1.7886
2001/3/14	0.9866	0.9637	5.0352	-0.0798	1.0331	2.3077	0.6135	1.3474	1.2939	0.2358	-0.107	-0.2996	-1.1015	2.1119	0.6944	0.061	1.055	-1.5954	0.7246	0.7792	-0.3396	-0.6358	0.9146	-0.3949	1.4838	-0.3362	0.5	2.4742	0.538	0.5525	0.9557	0.7884																0.2483
2001/3/15	-1.1165	-0.3671	4.9856	1.9169	0.3067	-1.3963	-1.5244	-0.8671	0.4562	0	-0.6424	-1.4423	0.1989	2.8956	0	1.5844	7.1429	1.0423	-0.8094	0.6443	0.0852	0.5484	-0.6042	0.0881	-0.7833	0.3374	0.3731	-0.1341	-0.2007	-1.4652	0.7745	0.5867																2.0644
2001/3/16	-0.0706	-0.8106	0.4566	2.116	-1.0194	-0.7625	2.064	-0.3499	2.089	0.2353	1.0237	-0.1829	-1.31	2.7136	-0.6897	0.5999	-0.6154	0.1146	1.0879	-0.2561	0.5957	-0.2727	-0.304	-0.1761	-1.1053	-1.345	0.4957	-0.9402	2.748	-0.5576	3.5013	3.046																-0.8091
2001/3/19	2.048	3.3432	1	-0.307	1.8538	1.6465	0.3033	2.8087	3.3808	2.2887	0.6933	0.0611	-1.1263	1.8591	2.2222	-0.4174	0.5676	-0.0572	1.8834	1.5404	0	1.4585	0	3.6155	0.3725	-0.6135	-0.4932	0.339	2.4788	0.6542	0.495	3.0189																-0.0816
2001/3/20	0.8997	0.7189	-0.9901	1.9246	2.4267	1.1879	3.2258	-0.5122	1.8072	-0.6311	1.536	0.9158	-0.3255	4.5149	0.1359	-0.3593	-0.3592	2.6346	-0.088	1.5171	-0.6768	0.7188	1.8902	-3.1489	-0.053	0.2058	2.1066	1.3514	1.0821	1.5785	1.1494	-1.0379																-0.7347
2001/3/21	0	-0.6424	1.8182	-1.3595	0.0987	0.2134	5.3711	0.9153	0.1691	-0.3464	0.6781	-0.484	1.8367	1.5625	0.1357	0.5409	-2.7291	1.8415	-1.3216	2.6152	0	-0.1784	1.8552	-0.4394	1.061	2.3956	0.1214	-0.4	0.7557	-0.0914	-0.3247	-1.6039																0.1645
2001/3/22	2.332	0.5029	1.6964	-1.7611	2.4655	3.0884	0.3707	0.907	1.2658	0.5214	0	3.0395	0.2004	-2.2624	1.4905	4.7818	1.1646	3.0685	0.1786	-0.1214	2.1721	1.6979	-0.1763	-1.9859	0	-1.1364	1.0909	-1.6064	-0.5625	-0.0915	-0.6515	2.5078																-0.6568
2001/3/23	-3.3512	-3.7884	-4.6532	-1.325	-3.6574	-3.0992	-3.4164	-3.427	-3.5	-0.9222	-1.5544	-3.1858	1.08	-3.7963	-2.1362	-2.567	-4.5526	-2.605	-4.1889	-2.3086	-0.5836	-3.0756	-0.1766	-1.9811	1.8373	2.5693	-1.0791	-1.7007	-1.0685	-0.1832	-2.541	-5.0153																0
2001/3/26	2.7739	1.9316	2.8545	4.9763	0.8991	1.2793	0	1.5707	0.8636	4.0721	1.0526	1.4625	0.7915	3.4649	1.6371	2.6932	2.4671	-0.8734	1.9535	1.1194	3.5639	1.1786	2.7123	0.0919	5.1546	6.4601	0.6061	1.3841	0	1.4679	1.7662	1.3522																0.5785
2001/3/27	1.1471	1.0204	3.2229	0.6772	0.6931	0.6316	1.3384	0.4582	0.4281	0.1677	0.7813	0.2402	0.903	-0.5581	0.6711	0.5701	1.4981	0.7159	0.6387	0.369	1.7004	0.8065	1.9518	1.3768	0.4902	0.5573	0.6024	4.2321	2.859	1.085	0.9917	0.7624																1.1504
2001/3/28	1.7345	0.8658	-0.3469	-2.1674	0.6883	-0.3138	0	0.5701	-0.4263	-0.6696	1.0336	0.2996	-1.1284	-1.1225	-0.4	-0.8503	-0.369	-1.8589	2.1759	-0.4902	-0.8758	1.6889	0.6757	0.9959	-1.0244	-1.7241	0.2395	2.2266	-0.0618	-0.4472	1.7185	0.1261																2.1121
2001/3/29	-1.2459	-0.5722	1.9147	0.5348	-1.1719	-1.2592	1.0377	-1.1905	-1.5411	0.7865	0.665	1.9116	-0.9445	3.8789	-1.3387	-1.0863	3.7566	-1.5599	-0.6211	0.7389	-0.9639	-0.2622	-1.2864	-0.9861	-0.6407	-2.2556	-1.3142	1.4094	0.7417	-1.2579	-0.4827	-0.3149																-1.432
2001/3/30	0.4648	0.7194	-0.7686	2.3556	-0.3953	0.1063	0.8403	-0.2295	0.6087	1.1706	0	0.0586	1.1919	0.0911	0.6784	7.6879	-0.5609	1.245	1.6071	0.2445	2.2709	0.4382	-0.9065	-2.7162	3.9187	1.2821	-0.1211	4.3588	-0.8589	-0.364	1.3743	-0.2527																-0.8878
2001/4/2	-0.1983	0.6429	-0.6885	0.8166	-0.6944	0.4246	-0.463	0.345	-0.4322	-0.551	0.7622	-4.0422	-0.0785	1.9108	-0.9434	-0.5904	-0.4103	2.4595	0.5272	0.3659	1.8239	0	-1.4294	-1.4891	0.3341	-1.2658	-0.6061	0.1211	0	3.105	2.3923	0.19																1.7915
2001/4/3	-1.1258	-1.9163	-0.26	-1.2518	1.5984	0.2114	-1.1163	1.6619	0.5208	-0.6648	-0.7564	0.7326	-1.7289	-0.3571	1.4966	-0.7019	-1.2358	-1.1457	-1.3112	-1.3366	0.2336	-1.4834	0.6961	-0.8503	1.9505	0	1.4634	-1.0278	1.7946	-0.3543	-1.0125	-1.0114																-0.96
2001/4/4	-1.8084	-1.7366	-3.0408	-1.4914	-1.8682	-1.8987	-2.6341	-2.7621	1.5544	0.0558	-0.8638	-2.303	-0.4398	-2.7778	-0.2681	-1.3594	-1.6684	-1.8764	-1.5943	-1.4778	-4.2735	-2.1258	-1.7857	2.001	-2.0065	-3.9103	-1.4423	-1.0385	-0.7903	-2.2222	-2.1243	-0.8301																-1.8578
2001/4/5	1.296	0.7364	1.9713	4.9962	0.501	1.2903	1.3527	1.1014	3.4014	-0.3902	0.205	1.0546	0.0402	2.0276	2.1505	2.2602	0.8484	0.2812	1.8002	1.125	0.6494	1.448	0.7625	-0.3737	2.381	0.4003	0.6098	2.8395	2.5123	1.4545	2.2508	4.765																0.2469
2001/4/6	-0.8081	-0.2193	-0.703	4.9748	-0.997	0	0.286	-0.9174	-0.3289	-0.1119	0.7673	-1.1664	0.3613	-1.626	0.1316	-0.7008	0.4732	-0.2804	-0.8842	-0.618	-0.5645	-0.446	-0.5821	1.7815	0	-0.5316	0.3636	-1.0804	-1.0759	-0.9857	-0.8648	-1.1678																-0.821
2001/4/9	0.7468	-0.293	1.7699	5.0137	0.6042	-0.4246	-1.3308	-0.0579	-0.33	0.6162	-0.8122	-1.9876	-0.08	3.1221	2.3653	-0.38	-0.4186	-0.6187	2.587	0.8706	0.0811	0.7168	1.9321	-0.9673	-0.5116	-1.1356	-0.3623	4.0655	0.1208	0.181	1.8239	2.6119																-1.5728
2001/4/10	1.9542	3.5268	-0.1739	0	0.8008	0.6397	0.6744	2.432	-0.2483	-0.5011	-0.2047	1.2674	1.6813	3.2947	-0.3851	-0.1635	0	-1.1885	0.9565	0	-0.081	0.089	0.4021	0.3721	0.935	0	1.3333	0.2332	0.5432	0.271	0.7788	-2.9091																2.9437
2001/4/11	-0.1983	0.9226	-1.2195	0	-0.6951	-0.2119	-0.1914	0.4522	-1.0788	0.5596	-0.5641	1.5645	-0.3543	-0.3448	-0.9021	-0.7096	-0.2627	-3.4364	1.7227	-0.4932	0.2433	-1.7778	-1.0297	0.4171	-0.7411	1.2162	-0.2392	0.1745	-0.8403	0.7207	0.0773	-0.3121																-0.9804
2001/4/12	-0.1325	1.1955	1.4109	0	0.5	0.6369	-0.9588	2.87	-0.1678	0.1669	-0.2579	-0.6161	1.8965	-2.4221	-0.7802	-0.3299	0.1054	1.3642	-1.1008	-0.6196	1.335	-0.905	-1.4451	1.8459	0.3266	0.8011	0.5995	-0.9292	-1.0291	-1.1628	-1.1583	-1.0645																-1.1551
2001/4/13	0.3316	0.7644	-0.7826	0	-0.4975	1.2658	0	1.86	0.1681	2.5556	0.0517	-0.186	0.6979	0.6206	-0.6553	0.1655	5.5263	0.2926	2.9966	0.7481	-0.1996	-0.6393	0.7038	1.0421	0	2.7152	-0.1192	1.8757	0.4893	-0.181	0.0781	0.1266																-0.5008
2001/4/16	1.7845	3.4483	0.5259	0	1.5	3.0208	1.6457	4.9946	0.3356	-1.896	1.8088	-0.4969	1.8483	-2.0264	1.715	1.1013	2.5935	0.5251	0.8313	1.2376	0	1.011	-0.2912	-1.0762	-0.6047	-1.225	1.9093	0.0575	1.4607	0	0.3123	1.7699																2.2651
2001/4/17	0.9091	0.4	-0.1744	0	2.9557	0.2022	0	0.6138	-1.3378	-0.6074	3.401	1.6854	-1.3611	1.6187	5.8366	1.7974	-2.6738	-0.8706	-1.319	-0.6112	6.64	3.0937	1.8692	-0.3173	0.8423	-2.3499	-0.4684	-2.4727	2.5795	-1.8132	-1.9455	-1.0559																-1.9688
2001/4/18	-1.1583	-1.5272	0.6114	0	-1.4354	-0.6054	0.381	-1.8302	0.2542	0.6667	0.0982	-0.1842	0.7666	-1.7699	0	-1.2306	-1.1988	-0.8782	-0.0835	-0.369	-1.4254	-1.5004	4.9885	1.4097	2.2274	2.2727	-1.8824	-2.2406	-0.8772	0.6464	0.5556	2.6993																0.251
2001/4/19	0.1953	0.944	-1.8229	0	-1.068	-1.5228	0.5693	1.8643	2.2823	0.7726	-0.4414	-0.1845	-1.1031	-1.6216	0.9804	-2.8169	2.8311	4.0165	-0.1672	0.3704	-0.761	1.2545	-0.4369	0.4933	-0.6355	-1.634	-0.4796	1.3269	0	-1.4679	0.2368	-0.1834																-1.1686
2001/4/20	-0.5848	-1.8036	-1.5915	0	-0.9814	-0.7216	0.4717	-3.457	-0.6612	-1.3143	-0.3941	-0.4313	0.3462	0.5495	-2.6699	-0.7804	-2.4582	0.3407	-2.3451	-1.353	-2.1856	-0.354	-1.2068	-0.3124	-0.1827	-2.392	-0.6024	-2.5	-0.767	-0.838	1.1811	1.286																-1.098
2001/4/23	-1.2418	-1.9728	-2.0665	0	-2.4777	-1.3499	1.5962	-1.8431	-2.2463	0.222	-0.8902	0.6807	-1.4565	1.7304	-1.995	-2.3596	-0.1008	2.1505	-1.2007	-1.7456	2.5088	1.1545	1.5547	-1.7905	0.8696	-3.1995	0.4848	-0.4884	-2.1998	-1.2207	-1.0117	2.5998																3.5013
2001/4/24	0.2647	0.5552	2.7523	4.9706	0.1016	0.7368	-1.1091	0.6438	0.4255	0.7198	1.0978	2.5814	-0.0389	0.7162	-0.1272	0.6904	0.4036	-0.3324	1.9097	1.3959	1.262	-0.0878	1.3122	-0.3646	-0.1815	2.0394	1.3269	1.1656	0.2432	0.7605	1.1792	0.4714																1.3201
2001/4/25	-3.1683	-1.9324	-1.3393	4.9844	-0.203	-1.6719	-2.8972	-2.8785	-0.8475	-0.8796	-1.7275	-2.6363	0.1556	-1.6889	-2.0382	-1.3143	-4.1206	1.8899	-4.5997	-2.2528	-2.1903	-3.3392	-2.9682	-1.1894	-3.5	-1.5162	0	-2.9109	-1.698	-1.6038	-2.2533	-4.4575																-1.0586
2001/4/26	-0.0682	0.0704	-2.1719	-2.6706	-1.6277	-0.8502	-1.155	-1.0428	-1.7094	0	1.8584	-0.1231	-0.5051	-2.17	-0.7802	-0.1158	-2.7778	1.0366	0	1.5365	-1.5058	-0.3636	-0.9455	-0.9259	-2.4965	-2.0994	-0.2381	-0.6871	-0.0617	0.5753	-1.5898	-2.5783																-0.4115
2001/4/27	-0.0682	0.9845	-0.37	1.8902	0.1034	0.6431	0	0.721	0.2609	-0.1109	0.0493	1.2939	1.6009	0.2773	0.7864	-0.9275	0.3235	-0.162	0.9821	-0.8827	0.1568	-0.0912	0.8422	-0.0467	1.1594	0.4289	0	1.0692	0.4938	-0.6673	-0.4039	0.189																0
2001/4/30	-0.4778	-0.2089	0.5571	-0.3591	-0.7231	0.213	-0.8763	0.8811	-2.255	-0.6663	1.035	0.7299	2.9593	2.212	-0.2601	-1.5214	-1.1822	-0.5949	1.9452	-0.3817	0.7828	0.6393	2.0045	2.7583	0	-0.4982	-1.79	0.0622	0.7985	1.2476	-0.2433	-1.0692																-0.0826
2001/5/8	0.3429	1.1863	3.0471	-1.3814	0.9365	3.0818	0.1965	0.4367	0	-0.9503	-0.5366	0.7246	0.1493	1.7133	0.6519	0.1188	2.9364	0.3264	1.7346	1.6603	1.2816	-0.5445	-0.3821	-3.5942	-4.489	2.6466	0.8505	1.0572	-0.2438	0.2844	1.7073	1.78																0.7444
2001/5/9	-1.2987	-0.5517	0.1792	-3.106	0	-0.1031	-0.5882	0.2717	1.1535	0.1129	-0.4414	-0.5396	-1.3045	1.773	0.2591	-0.7122	-0.7924	1.8438	6.5644	-1.2563	-0.3834	1.4599	1.2603	-1.2742	0.35	-1.7422	-0.3614	-0.7385	0.1222	0.3781	-0.5596	0.5621																-0.3284
2001/5/10	0.3463	0.7628	0.1789	-1.6342	0.1031	1.032	-0.4931	1.2466	0.614	0	0.0493	1.748	0.4154	5.2265	0.646	3.4071	0	2.9819	1.28	0	-0.3079	0.2698	0.5952	0.0956	-0.8969	-0.1418	0.2418	2.8518	0.3661	-1.2241	3.135	2.1118																1.318
2001/5/11	0.6901	-0.0688	0.1786	-1.4058	0.4119	-0.3064	0.3964	0.3747	-0.4359	0.1127	-0.0985	2.0142	0.9402	-0.4967	-0.2567	-0.7514	0.3195	-0.5171	3.3965	2.4173	-0.3861	0	0.5917	1.0984	2.3127	-0.5682	0.8444	-0.2411	-1.6413	0.6673	-0.2338	0																2.0325
2001/5/14	1.4393	1.4463	2.3173	-4.9903	1.5385	-0.4098	-0.5923	0.4267	-0.1751	-0.7883	0.3943	-0.4646	-0.5216	1.2479	0	-0.5242	1.9108	-1.8191	-0.8403	0.6211	1.2016	1.3453	1.7112	0.3779	3.8821	-2.0714	0.9569	-0.5438	0	0.7576	2.1094	1.4599																2.3108
2001/5/15	0	-0.7468	-1.0453	-1.9782	-0.7071	-0.5144	2.284	-1.009	1.3158	-2.6674	0.6382	1.2252	1.7978	-1.1504	-0.5148	0.4098	2.9687	1.8528	5.7781	1.6049	3.1406	-0.354	-0.2103	3.0118	1.561	2.9176	0.4739	0.729	-0.1854	0.9398	-0.306	1.259																-0.3115
2001/5/16	0.6081	0.2736	-1.6725	-2.9228	0	0.5171	-0.8738	-0.2146	-0.4329	2.9155	2.4878	-0.4611	0.3679	3.4081	-0.7762	0.4082	-0.8093	-0.4678	0.5098	-0.3645	0.0743	-0.6217	-1.0537	0	-1.1644	-1.3466	-0.3538	1.0856	0.1858	-0.5587	2.3024	-1.1841																-0.7813
2001/5/17	-1.276	-0.2729	0	-1.4337	-1.3225	-1.4403	-0.8815	-0.5376	-0.5217	-0.7932	2.1894	-2.0266	-0.9897	-1.045	-0.7823	0.5807	-2.4987	1.2533	-2.2464	0	0.2597	2.8597	2.2897	0.0457	2.3563	2.7299	0.4734	1.9093	-1.2979	-1.3109	-1.0503	-1.4979																-1.3386
2001/5/18	0.9524	0.5472	1.9696	5.0182	0.2062	0	0.0988	-0.2703	-0.2622	0.2856	2.4686	-0.3546	1.4069	0.8936	0	-0.5774	1.1506	2.0113	3.7806	0	0.2961	1.3032	0.1562	-0.7306	0.8287	0.4196	1.1779	0.1171	2.3168	0.4744	0	4.562																0.0798
2001/5/21	-1.3477	-2.1769	4.9166	3.8781	2.8807	3.1315	-0.3949	0.271	2.454	2.529	6.4091	3.2028	0.3286	1.7713	0.2628	0	-0.7756	0	0.5714	1.8293	1.2546	-0.0858	1.2474	4.8758	-1.5068	-1.1142	0.3492	0	0.918	-0.8499	1.2889	1.2216																1.5152
2001/5/22	-0.9563	-1.1822	1.6736	-0.6667	-0.7	-0.7085	-0.3964	1.0811	3.8494	0	-1.8368	0.977	0.182	0.4747	-0.5242	-0.1161	-1.3028	0.5561	0.6392	-0.479	-1.6035	-1.5451	-0.924	6.8421	-1.3445	-0.1408	0.348	0	-0.1213	2	-0.9731	-0.4023																2.5137
2001/5/23	1.1034	-0.7741	1.1523	1.6107	-1.712	0.8155	-1.393	-1.6043	-0.8237	-1.2667	-1.1314	-0.1707	-0.4722	1.5748	-1.3175	-1.8023	-0.8976	-0.553	-3.1052	0.2407	-1.3333	-1.0462	-1.1399	2.7094	-0.9868	-0.9168	-1.3873	-2.3977	-0.3643	-1.4939	2.3432	4.674																-1.5326
2001/5/24	-1.5689	0.0709	-2.0342	-4.8217	0.9221	3.2356	-1.2109	-0.8152	0	-0.6752	3.125	2.3945	0.5109	0.3876	0.1335	-1.0657	1.4917	0.3033	0.3642	0.12	0.976	1.2335	0.3669	3.717	-0.5695	-0.7117	-0.3517	-0.2397	0.3656	1.9905	1.4771	-0.7166																-0.7004
2001/5/25	-1.3167	-0.6378	2.7409	1.1797	1.2183	1.4691	0.715	-0.4384	-3.0731	0.9517	-3.7132	1.1693	-0.1816	-2.1622	-1.2	1.4363	-1.2073	-5.2923	0.8708	0	-1.2268	-0.9574	-1.9321	-1.6956	1.1456	-1.362	2.3529	-0.9009	0.4857	0.6506	0.0728	0.8329																0
2001/5/28	-0.7022	-1.9258	3.3145	5.0069	1.1033	-1.2548	-2.0284	-5.4485	-1.2853	-0.8754	-2.305	0.4953	-1.6006	-1.2628	0.9447	-2.0649	-1.169	-3.6722	6.3309	0	0.828	-0.6151	0.0532	1.2152	-1.6517	0.8721	-0.2299	-2.0606	0.2417	-1.2004	-1.3818	-3.1938																-2.1944
2001/5/29	0.4243	0.7273	-1.252	3.3312	-1.6865	2.1505	0.5176	-0.1164	0	0.2717	-0.6352	0	-0.2218	0.1599	-1.2032	0	1.129	0	-0.3383	-0.3597	-0.7092	-0.2653	1.2773	-0.0387	-1.6315	2.0173	-0.1152	1.1757	-2.2303	2.3364	0.59	0.2275																-0.641
2001/5/30	0.9859	1.3718	-1.3471	-1.3274	0.6054	0.1914	1.0299	0.641	1.6493	0.0678	5.2511	-1.3691	0.7781	1.3567	1.0825	2.4096	2.0734	3.7569	0.3394	1.2034	2.406	1.2411	0.7357	-0.1162	2.2439	1.5537	1.7301	3.0581	3.2059	3.8356	0.4399	1.7026																1.0484
2001/5/31	-0.9763	-0.641	1.4458	0.8328	0.3009	1.9102	-1.8349	-0.579	-0.0854	-1.0156	2.658	2.1099	-0.1103	0.6299	-0.6693	-0.9412	-0.3125	-1.4377	2.7064	-0.1189	1.3216	1.0508	0.3652	-1.3189	1.1927	-0.904	0.907	0.5935	2.0311	-0.2639	-0.073	1.6741																-1.2769
2001/6/1	0	0.3584	-2.2961	-1.2706	0.9	2.1556	1.0384	1.5725	0.2564	-0.1368	-0.8065	0.1088	0.0368	2.2692	2.0216	-0.7126	1.9331	-2.269	-0.5929	0.7143	2.8986	-0.8666	2.2869	0.5896	-1.3673	-1.193	0.1124	0.118	0.7076	-0.4409	-1.9722	-0.494																0.6467
2001/6/4	-0.7042	0.5	-2.107	4.8263	-0.4955	0.8257	0.925	-0.6881	-1.2788	-2.2603	0.0856	-1.0864	-0.6623	0.5356	-1.5852	-0.3589	0.4613	1.2161	-2.452	1.5366	-1.1972	1.6608	1.7276	-0.7034	-0.5736	0.8523	0.2245	0.1179	0	2.4801	2.0119	1.1031																0.241
2001/6/5	0.922	1.2793	3.4768	-1.0436	-0.3984	1.4559	3.4623	-0.1732	4.9223	0	-1.3681	-2.1966	-0.1481	-0.3044	2.4161	1.6206	-0.8163	-0.1638	0.4755	-0.9313	0.4633	-0.258	-0.0999	1.22	-0.7212	5.3521	-1.6797	-1.648	-0.3513	0	2.8488	0.6547																2.5641
2001/6/6	-0.5622	-0.8421	0.88	0.4963	1.5	0.8969	-1.4764	2.0821	1.893	-0.7708	-0.9536	4.548	-0.0371	-0.458	-0.3932	-0.1181	-0.8745	-1.3676	-2.7045	-0.47	-1.3125	0	0.5	3.7714	-1.0654	-0.4011	-1.3667	0.3749	0.2938	-0.4332	1.5625	3.1436																-1.3281
2001/6/7	0.3534	0.2831	-2.3791	-0.1235	1.9704	0.7111	-0.0999	-0.5666	-0.8078	0.9181	-1.3129	0.913	0	-1.3804	-0.3947	-1.1827	3.0335	0.6101	-2.6407	-0.2361	0	1.1207	0.597	2.1731	0.1468	-2.1477	0.3464	-1.4939	2.1675	-1.5666	-0.9091	-1.6816																-1.346
2001/6/8	-0.493	-2.0466	1.2185	-2.9666	-1.4493	-1.2357	-1.2	-1.2536	3.3388	-0.6298	0.7095	-1.7563	2.7458	-2.8771	-1.4531	-0.4189	-0.3553	0.2205	2.641	-0.1183	-1.1862	-1.023	-1.1869	0.4767	0.1958	0.9602	-0.5754	0.7583	2.4656	-0.2653	-0.494	-2.7258																-1.2039
2001/6/11	-0.8493	-0.8646	-1.7657	0	1.8627	6.2556	-0.5061	0.4039	3.3885	-0.1408	2.0255	2.6544	-1.1557	0.0801	-0.6702	-0.1803	2.649	-0.495	-2.2949	-0.8294	0.0364	1.5504	-0.7007	0	-1.8564	3.9402	-1.0417	-2.3518	0.1119	-0.1773	0.7092	-1.6484																0.0812
2001/6/12	0.571	0.7994	2.2876	0.4459	2.7911	1.598	0.3052	1.1494	0.4573	0.7052	1.4243	0.2111	1.498	1.92	0.135	0.0602	0.3474	3.3167	3.1317	1.5532	1.7455	0.7634	0.5544	2.5182	0.6471	-0.3922	1.7544	-0.0963	3.6892	2.9307	1.0563	1.0615																0.7305
2001/6/13	1.7033	1.2978	2.0767	0.4439	-0.4682	-0.5795	2.3327	0.2273	-1.214	0.1401	-1.1064	-0.9479	-0.216	-0.157	1.6173	-0.6017	0.2967	1.1771	0.4831	0.5882	0.9292	0.5051	1.0025	1.2104	-0.1484	-0.1312	-0.1149	0.9643	1.5633	0.0863	1.6725	0.7186																1.3699
2001/6/14	-1.5352	-1.7794	-3.2081	0.6313	-3.1985	-1.4988	0.4955	-1.7574	-3.7634	-1.049	-0.8176	-2.9771	2.3449	-4.0094	-1.8568	-1.3317	-4.5365	-1.1634	-3.5714	-1.9883	-1.1686	-1.4238	-1.6873	-6.472	0.6934	-3.9422	-1.8412	-2.5788	-1.8047	0	-3.7012	-4.3908																-3.0207
2001/6/15	1.7718	0.6522	-0.6467	-0.941	3.4985	-0.5072	0.789	-0.2308	1.5962	0	0	0.2192	0.0705	-0.0819	0.5405	1.8405	0.5165	-1.0701	-0.3561	0.716	0.8599	-0.5947	-0.101	-4.0617	-0.7378	0	-0.4689	-0.9804	0.8649	1.6379	1.4235	0.4018																0.082
2001/6/18	-1.8802	-2.5198	-2.1969	4.8132	1.4085	-2.9737	-2.4462	-3.0075	-3.2993	-1.0601	0	-3.8272	-1.6203	-4.2623	-1.7473	-1.747	-3.7513	-2.2715	-5.9328	0.5924	-1.1012	-2.3077	-4.5478	-6.1544	-1.2389	-2.9412	-2.3557	-1.2871	-1.3398	-2.8838	-3.6491	-4.5169																-3.276
2001/6/19	0.7097	-0.2216	-2.0799	0.4834	-0.463	0.3503	0.9027	0.2385	0.3249	-0.7857	-0.2603	0.4548	0.358	0.5137	0.2736	2.1459	1.0144	1.6602	0.6079	0	-0.3951	0.35	-0.7941	-1.086	1.2042	2.3961	0.3619	1.9057	0.163	-0.9607	-0.2185	0.7784																3.1329
2001/6/20	-1.5504	-1.1103	0	-0.3007	-1.7674	-0.9599	-1.0934	-0.7733	-0.3239	-2.5918	0.261	-0.7357	-0.107	-0.7666	-0.1364	0.3001	-0.4228	-0.5444	0.3776	1.1779	0.7573	-0.6975	-0.1601	-1.9848	-0.9916	-1.7206	-0.601	-0.9843	-2.115	-1.0582	0.5839	-0.0594																-1.642
2001/6/21	2.7201	1.7964	2.0391	-0.7238	0.6629	2.2026	0.5025	2.3381	1.5435	-0.2217	0.9544	0.8552	0.3929	1.2017	0.9563	0.6583	1.0085	-0.3284	2.6336	1.7462	0.1432	2.1071	1.2827	1.8957	1.2519	1.1204	0.7255	-0.0994	1.2742	1.5152	1.0885	1.9025																0.5008
2001/6/22	0.4181	0.5882	0.7494	3.8275	-0.2822	4.3103	1.5	-0.5858	1.04	2.2963	1.633	1.1871	2.4191	2.799	1.4885	0	0.6831	2.581	0.2199	-0.2288	-0.1072	-0.086	0.5805	0.296	0.6429	-0.6233	1.4406	0.4975	-0.9847	0.0878	0.3589	2.6254																1.5781
2001/6/25	0	3.4357	-0.0826	2.048	1.7925	2.2314	0.2956	2.5928	0.6334	1.3034	0	0.8939	1.3894	1.4026	6	0.8918	0.2088	-0.5889	0	-0.2294	1.3238	1.8072	0.6296	-0.1686	0	2.7178	-0.1183	3.7624	0.221	1.4912	2.0029	0.9096																1.063
2001/6/26	3.331	0.5654	0.2481	3.4404	0.278	-1.8593	1.6699	0.5744	-1.2589	-2.2159	3.0444	3.2669	0.6509	-0.895	-1.6352	0.7071	1.0417	-0.377	3.0724	-0.8046	0.2472	1.3525	5.0052	-0.7601	0.4423	-0.2035	0.4739	-0.2863	-0.6064	0.1729	0	-0.2254																-0.4045
2001/6/27	1.7461	-0.2811	2.8878	3.1042	-1.0166	-1.8122	-0.7729	-0.5711	-1.1155	0.5848	-0.2052	-0.2145	0.3063	0.6568	-1.023	-1.3458	-2.1134	-0.8108	-1.5614	0	0.317	0.933	-0.3476	-0.1702	-0.4403	0.3399	-1.1792	-1.4354	1.1647	0.9491	-0.7714	-1.7504																-0.9748
2001/6/28	-1.8482	-1.7618	-1.2831	-1.4516	0	1.594	-1.0711	-2.0678	1.1281	2.1076	-0.5345	0.7523	0.2036	-0.7341	0.5168	0.1186	-1.4218	-1.4714	-0.721	0	0.1404	-1.8487	-1.1958	-1.023	-1.6216	-2.168	-0.4773	-0.8738	0.1096	-0.5983	-1.2014	-0.7471																-0.6563
2001/6/29	-0.4035	0	0	0.6547	-2.3343	-1.7341	0	0	-0.5578	1.8505	-0.7854	-0.0533	-0.8466	0	-1.0283	0.2962	2.1368	0.1659	0.7262	-1.5064	0.2805	0.2568	-0.1513	-0.4737	1.2488	-0.2078	0	-0.0979	-1.1501	-0.8598	-0.3577	-0.7528																0
2001/7/2	-1.3504	-1.363	0.6499	-4.2276	-1.1472	-0.6723	0	-1.0557	-1.2019	0.0699	-0.6667	-1.8143	-0.5806	-1.2325	-1.5584	-0.886	-1.5167	-0.3313	0	0	-0.8392	-0.3416	-0.6061	-3.0723	-0.444	-0.9715	0.2398	-0.6863	0	0.8673	-1.5075	-1.3419																2.3947
2001/7/3	0.7529	0.3636	-0.8878	0.6791	1.0638	1.5228	-4.5276	1.2448	0.4866	-0.419	1.0067	0.163	0.584	-0.6656	0.9235	-0.4172	0.9028	0.7202	-1.1536	-0.7126	2.7151	-0.5998	-1.9309	-3.1696	-0.9911	1.9622	-0.7177	0.691	-2.2161	-1.2038	1.5306	1.4193																-0.6452
2001/7/4	-0.8832	-0.5797	2.0358	5.0028	-1.3397	-0.75	-0.1031	-1.1124	2.502	-0.4208	0.8306	-0.7596	-0.888	-0.4188	0.5229	1.0174	-0.3684	-0.9901	-0.2918	0	-1.5791	-0.6034	0.3109	2.2591	2.5025	-0.2062	-0.241	-0.098	-2.7195	-0.7833	-1.8665	-0.6997																2.1104
2001/7/5	-1.3023	-1.2391	0.8779	-1.0707	-1.8429	-1.8472	1.1352	-0.3552	-1.9685	-0.8451	-1.1944	-1.8589	-3.4459	0.6728	-1.9506	-0.7701	-2.0074	0.1667	-2.7067	-2.2727	-2.7904	-0.7806	0.0517	-1.578	-1.6113	-0.8264	-1.087	-1.2758	-0.1165	-2.1053	-1.8288	-1.2918																-0.6359
2001/7/6	-0.8333	-0.1476	-3.1646	-1.6775	0.3953	-2.4808	-0.3061	-0.7724	-0.9639	1.2784	-0.5836	-1.5599	0.571	1.0025	-0.9284	-0.0597	0.8086	0	0.3759	-0.4896	-3.8751	-1.1364	3.3557	1.4659	-0.8437	-0.5556	-0.4884	0.0994	0.2332	-0.3584	-0.5961	-0.0595																0.4
2001/7/9	0.07	0.5913	0.3268	2.9169	-0.0984	0.3509	-0.8188	0.479	-0.4055	1.2623	1.2159	0.5659	-0.5323	2.895	0.1339	0.6571	-0.2674	-1.553	-1.573	-0.492	0.3359	0.5305	0.7493	5.6885	-1.3514	1.1872	0.2454	-0.2979	-0.0582	-0.1799	0.3748	0.0598																1.9124
2001/7/10	1.5395	1.1756	0.8958	1.5508	1.2808	2.7098	0.1032	1.0131	0.6515	0	1.2013	3.0388	0.8919	0.6431	0.8021	0	1.0724	-1.0141	1.9026	1.6069	0.0372	-1.4072	0.0992	0.6835	1.0147	0.7591	0.9792	1.1952	-0.7567	3.0631	2.3152	4.0048																-0.5473
2001/7/11	-1.7919	-1.0893	1.1299	-1.0532	-1.6537	0	-2.1649	-1.3569	-2.0227	2.4238	-1.4327	-1.9115	-0.6365	-0.9585	-1.7241	1.4243	-1.2202	-6.3745	-1.5683	-1.4599	0	0.3568	-1.4364	-1.1031	-1.4063	1.8493	-1.2121	-0.689	0.8798	-2.1853	-1.6058	-2.3563																-1.4151
2001/7/12	-0.4211	0.6608	1.9952	-1.6498	-0.0989	2.1277	-1.1591	-0.4785	-1.569	-1.0818	-0.4153	0.167	-0.6762	0.2419	0	0.5282	-1.9334	-0.6079	0.0759	-0.4938	0.0372	-1.6889	-1.6583	1.0296	0.917	0.3362	-0.4908	-0.6938	-0.0581	-0.0894	-0.6677	0.412																0.0797
2001/7/13	0.4228	0.5106	-0.7042	1.1364	0	-0.75	0	0.0601	-2.2651	1.162	3.1693	0.0556	-0.4658	-2.3331	-0.2699	-0.467	-1.4239	0.0612	-3.6391	0.7444	0.1115	0.4521	1.1753	1.7834	1.6658	-1.3405	0	-0.6986	0.5236	-0.3578	0.3734	-0.5275																-0.7968
2001/7/16	1.0526	0.7983	3.3885	-1.0166	-0.198	0.9236	-2.7719	0.3003	-2.7468	-0.2703	2.1827	-1.5556	-1.2239	-2.5535	0	1.9941	-3.1111	0.5501	0.7081	-1.9704	-0.8541	0.9001	1.2626	0.4172	-1.3406	0.1359	-1.1097	-0.5025	0	-0.4488	0.6696	-1.8857																0.8032
2001/7/17	-0.6944	1.0799	-0.0762	-1.7838	-2.5794	-0.1664	-0.9868	0.1796	1.5004	-0.6098	-1.5427	0.1693	-0.0729	0.7608	0.8119	-1.2076	0.6307	-0.304	2.8125	-0.5025	-2.9588	0	2.5436	-1.0802	0.2516	-1.4925	-1.4963	-0.303	0.463	-1.2624	1.2565	-0.6006																-2.008
2001/7/18	1.3986	1.4957	-0.6102	-0.8806	-0.1018	0.1667	0.9967	0.4184	0.7826	0.2045	-0.1607	1.4085	0.547	0.8389	0	-0.7567	0.6838	0.6098	1.8997	1.1364	-1.0807	0.9813	0.0973	-1.848	0.4016	-0.7576	0.8861	0.1013	-0.6912	-0.4566	0.146	-0.6042																0.4918
2001/7/19	-0.069	-0.3509	-3.3768	-1.8878	0.8155	-1.9135	-0.4386	0.0595	-0.2588	-2.0408	0.161	0.1667	-1.0156	3.0782	-0.5369	-0.3519	1.8676	0.0606	-1.7151	-0.3745	0.9754	1.2367	0.5345	0.9414	1.5	0.4858	0.2509	-1.8219	-1.1601	1.1927	2.0408	0.7295																0.1631
2001/7/20	3.5197	3.9437	1.4297	2.8297	3.8423	4.0712	3.304	5.7704	0.8651	1.9444	1.0446	1.8857	0.7695	0.3228	2.834	5.0618	0.5	-0.2423	1.5175	1.7544	3.0526	2.0942	-0.4833	0.8902	-0.5419	2.2099	1.3767	1.7526	-2.1714	1.0879	10	3.2589																2.6059
2001/7/23	-1	-1.2195	1.8011	2.3665	-0.3895	2.8525	-1.4925	-1.7998	-1.2864	0.545	-0.3976	0.6532	0.0364	2.3331	-1.0499	-1.1204	-1.8242	-1.275	2.6158	-0.2463	0.0375	-0.1709	0.4371	-2.3109	-1.1887	-0.6081	-0.6173	3.5461	-1.1998	-0.8072	7.6623	0.0584																0.2381
2001/7/24	-1.6835	-2.4691	-1.3077	-1.0753	-1.6618	-1.8225	-1.6234	-1.0309	-1.3901	-1.2195	-0.3992	-2.6501	-2.6172	0.7862	-1.1936	-1.983	-2.027	3.0135	-1.748	-1.9753	-1.3868	-3.0822	-2.2727	-1.9785	-0.3509	1.9714	-1.3665	-1.6634	-1.0322	-1.6275	3.0157	-2.278																-2.1378
2001/7/25	0	-0.3516	-2.4942	-2.1739	-0.0994	0.4843	-0.44	-0.6944	0.4405	-0.8916	-1.3627	0.7222	-1.829	-1.6381	-0.2685	-1.1561	-0.7471	-1.6716	0.0741	-1.1335	-0.7982	-0.53	0.2474	0.7021	-0.9054	-1.2667	0.1259	-1.4925	-1.4724	-1.2868	-1.171	-0.4184																0
2001/7/26	0.5479	-0.0706	-1.0392	-0.7778	-1.592	-1.4458	-0.442	-0.2914	-1.6667	-0.346	0.2032	-1.9305	-3.0418	-2.7756	-1.4805	0.5848	-2.7794	-1.275	-2.0741	-1.0191	-1.1494	-0.5329	-1.4808	-1.4379	-0.5076	0.4727	-1.2579	-0.9091	0.5604	-1.4898	-5.391	-1.6206																0.0809
2001/7/27	-1.2943	-2.1893	-1.7771	-1.1198	0.1011	-4.9715	-1.3319	-0.2922	-1.4273	-0.625	-0.7299	-1.4061	-2.1176	0.8972	-0.8197	-1.1628	-1.6081	-0.984	-2.0424	-0.1287	-2.6744	-3.3929	-4.8597	-0.3979	-3.0612	-2.7554	0.3822	-0.5097	-1.8576	0	-7.1384	-1.1592																-1.3743
2001/7/30	-4.0028	-3.9711	-5.0164	-4.983	-5.6566	-9.777	-9.1114	-5.9203	-6.1538	-3.8435	-5.3105	-6.0468	-5.5288	-6.3056	-7.438	-3.7059	-9.201	-9.0989	-8.1853	-7.3454	-5.8144	-6.5619	-5.0026	-3.6396	-4.2105	-8.2239	-7.2335	-6.3525	-4.1009	-6.1437	-0.8092	-8.1481																-8.0328
2001/7/31	-0.5751	-0.9023	-5.0216	-5.006	-2.4625	-1.4259	-2.104	-0.3738	-0.8679	-3.561	-1.2942	0.0607	-0.3817	-10.0086	-0.8929	0.9774	1.2	2.2137	-2.0185	-2.5035	-3.5941	-1.088	-4.9335	-0.5067	0.2198	1.0542	0	-2.1882	-1.25	-3.0211	2.0394	0.2016																-2.4064
2001/8/1	3.0369	3.0349	3.5552	2.9486	3.2931	5.4002	3.287	2.6266	5.0584	3.3911	1.792	3.7015	5.1511	8.9166	4.0541	0.726	4.1502	2.1657	4.6352	3.9943	4.1228	5	5.0146	2.1759	2.4123	7.079	3.2832	4.4743	5.7961	1.973	4.1972	5.0302																4.7489
2001/8/2	-0.7018	-0.5155	-1.8486	-2.5594	-1.2752	-2.8362	-2.0808	-1.5844	-1.7593	0.1458	-0.2147	-1.0532	-1.8219	-1.4965	-1.1544	-1.3814	-0.4428	0.1843	-2.0509	-2.7435	-1.727	-1.0476	2.2765	-1.4046	-1.1242	1.3918	-1.8543	-2.3555	-2.6448	-0.1018	-3.7084	-1.6603																-1.3078
2001/8/3	0.3534	0.7402	1.3453	1.1257	-0.1076	1.6949	-1.25	0.6811	0.4713	-1.0917	0.2582	-1.2419	-1.0309	0.0894	0.5839	-0.3045	0.0635	-0.552	1.5913	0.9873	1.3716	0.2887	2.0087	-0.2757	-1.4618	0.3432	0.5435	-0.2193	-0.4528	0.4077	0	-0.3247																0.265
2001/8/6	-1.6901	-3.2329	-4.1593	-3.7106	-4.7414	-5.9259	0.5063	-3.1365	-3.4709	-1.1773	-3.5193	-2.994	-3.0417	-3.0357	-3.7736	-2.2602	-3.8095	-1.3876	-3.0503	-3.7709	-2.1564	-3.4549	-2.6078	-2.3041	-0.4396	-0.9576	-4.0541	-3.5165	0	-3.0457	-5.7769	-3.4528																-6.1674
2001/8/7	0.2149	-5.2392	0	3.9178	3.3937	1.1811	1.1335	0.7619	1.069	4.4676	0.1335	1.1111	0.4297	2.7624	2.1116	-0.8125	2.6403	0.5629	1.2755	-2.4673	0.6482	1.9881	1.694	-3.5849	-0.6623	0.2762	-0.2817	2.2779	-1.5595	1.7801	-0.1409	2.5641																1.4085
2001/8/8	-0.5004	-0.4006	3.4164	0	-1.4223	-5.0584	1.2453	-1.0712	-0.6731	-1.0691	-1.1995	0.7326	-1.7116	-0.5376	-0.4431	-0.4411	-0.5145	-1.7724	0	1.3393	0.4723	0.1949	0.2687	-1.4188	0	-1.3774	-0.2825	-0.3341	-1.3861	-0.6173	0.0706	-0.9868																-0.5556
2001/8/9	2.227	3.5398	4.1964	1.1125	2.1088	2.5615	3.075	2.9936	1.8393	0.4323	0.4047	3.2121	4.2664	2.6126	1.3353	2.4684	1.7453	1.4245	4.3661	2.4963	0.3846	1.3619	0.3751	0.9926	0.2222	1.5363	0.9915	1.5642	2.5435	2.1739	3.9492	2.5249																2.4209
2001/8/10	0.6325	1.1655	0.1714	0.7335	0.6522	3.0969	0.358	0.7421	1.616	0.0717	1.4778	-0.1762	2.881	1.4047	0.8785	-0.0618	1.9695	-0.1873	0.885	0.2865	1.6177	1.5355	0.8542	2.8642	1.2195	-2.4072	2.244	0.9901	2.154	1.6211	0.4749	0.6481																1.5455
2001/8/13	1.1872	1.8433	-1.4542	-1.9417	0.432	-0.1938	0.5945	0.3069	-0.0935	0.0717	0.5296	-0.1176	-1.8669	0.2597	0.1451	0	-0.81	0	-0.4785	-0.5714	0.4608	-1.1342	0.0529	-0.5281	-1.3691	-1.339	0.4115	0.3268	0.639	-0.1994	-0.8103	-0.322																-0.0895
2001/8/14	1.1042	1.3575	-1.0417	-0.7426	-1.2903	-0.9709	-2.3641	0.612	-2.0599	-0.2865	-1.712	-1.0601	-0.6617	-1.5544	-1.1594	-1.4215	-2.3869	-0.7505	-2.5641	-0.7184	-1.5847	2.3901	-1.4286	-1.6892	0	-0.0714	-1.9126	-1.1944	-1.9048	-1.3986	3.8121	-1.8088																-1.7025
2001/8/15	0	-0.2976	0.4386	0.8728	0.1089	-0.3922	0.4843	0	1.8164	0.431	1.6972	0.4762	-0.2498	1.0526	0.4399	-0.0627	1.0296	0.0945	1.727	0.5789	1.2712	0.8403	0.6441	0.8346	-0.1666	2.5733	0.2786	-0.3297	-0.1294	-0.5066	0.3279	1.4474																0.5469
2001/8/16	-2.4573	-2.0896	-0.6114	5.0062	-2.0675	-1.7717	-1.8072	-2.129	-1.5962	-0.7153	-1.1858	-2.2512	-0.626	-1.3889	-1.7518	-0.5646	-1.465	-1.2276	-2.5869	-0.7194	-1.4226	-2.963	-1.6533	-0.5355	-1.0567	-0.2787	-1.9444	-2.2051	0.1944	-1.222	-3.7255	-1.751																-1.4506
2001/8/17	0.6998	1.1433	-0.7909	-2.0012	0.4444	2.3046	-0.4908	1.0038	-0.3817	2.3055	-1.5556	0.3636	0.672	-0.2641	-0.5944	-0.3155	2.0685	0.7648	0.4149	-0.8696	-0.6791	0	0.9219	0.0979	-0.8432	-1.9567	-0.4249	0.5637	-1.8758	-0.1031	-0.0679	-0.132																0.092
2001/8/20	1.2509	0.5275	0	1.6817	-0.4425	1.3712	0.4932	0.2484	0.6705	1.0563	-0.6772	1.2681	0.7509	1.5004	0	-0.2532	0.0633	-0.0949	0.1653	0.8772	0.2137	-0.7634	-0.3224	0.7335	-0.5669	1.9244	0.2845	0.6726	0.3296	1.7544	0.3397	0.9914																0.2757
2001/8/21	0	-0.3748	2.9229	1.0632	1.2222	0.5797	0.9816	0.062	0.5709	0.0697	-0.0909	-0.1789	-0.2899	0.6957	0.299	0.1904	0.6962	2.2792	0.8251	1.0145	0.3412	1.5385	1.2399	0.9223	0.2281	2.0979	1.7021	0.2227	1.5769	-0.2028	-1.151	0.6545																1.2832
2001/8/22	2.7102	0.8277	-2.4957	-2.2209	-0.6586	-1.9212	-0.984	-0.805	-1.6083	-0.5571	-0.6824	-1.7324	-1.8272	-2.418	-1.4903	-0.8233	-2.7027	-2.507	-1.2275	0.1435	-2.2099	-1.4205	-1.3312	0.0962	-1.8771	-0.6849	-1.5342	-1.6667	-1.6171	-2.439	-2.7397	-2.7958																-2.2624
2001/8/23	0.6766	2.2388	1.677	-0.1195	0.7735	2.3506	0.1242	0.2497	0.4808	1.1905	-2.4279	0.304	0.8883	1.5929	-0.4539	-2.6181	0	-1.5238	0.0829	2.8653	-0.6953	-0.8646	0.3238	0.0961	-0.6377	0	-0.5666	0	-0.0657	0.9375	1.1268	1.0033																0.3704
2001/8/24	-0.4704	-1.6788	-0.3472	-0.5984	-1.2061	-1.5311	-1.4888	0	-1.0526	-0.8304	-0.939	-0.6061	-1.9706	1.0453	-0.4559	-0.2623	-1.0982	0.3868	0.0828	-1.6713	0	-1.1628	-1.4524	-0.3361	-3.1505	-2.9655	-0.9972	-1.0169	-1.3158	-1.4448	-1.1142	-1.0596																-1.2915
2001/8/27	-1.688	-2.3756	-3.3101	-4.6358	-3.2186	-4.0816	-3.5264	-6.6002	-1.354	-1.8842	-6.2085	-2.9268	-3.2506	-1.5517	-5.0382	-4.4707	-3.7231	-2.8902	-0.2481	-3.2578	-3.0197	-6.8627	-2.7293	-3.5645	-5.0602	-2.3454	-5.3237	-4.5662	-1.4	-4.1885	-5.8451	-5.2209																-3.7383
2001/8/28	2.9533	3.27	1.7117	1.9571	-0.4587	2.0263	-0.2611	1.6667	1.0784	1.7781	0.758	0.4397	2.6525	-0.3503	-0.3215	-2.9594	2.578	0.3968	-0.9121	2.0498	2.0758	1.2632	1.0101	1.3986	1.3959	0.5095	2.1277	1.1962	1.217	1.5301	2.169	2.2599																1.2621
2001/8/29	-1.2675	0.1495	-0.7972	-0.1858	0	-1.1917	0.7853	-0.1311	0.679	1.3277	-1.2036	-0.1876	-1.4212	-1.0545	-0.3226	-0.5674	0	4.6443	0.8368	-1.0043	1.901	-0.4158	-0.0556	1.1823	-1.5645	-0.7965	0.1488	3.5461	0.4008	-0.9688	-1.4641	-0.8287																0.6711
2001/8/30	-1.3514	-2.0149	-1.1607	-0.6824	-1.3825	-0.402	-2.3377	-0.7879	-1.0597	0.8966	0.7614	-0.4386	-0.0437	-1.0657	-1.2945	-1.3552	-1.3889	-0.5666	0.083	0.1449	-0.6941	-1.8789	-2.1123	0.779	1.0172	-3.8686	-1.1887	-1.7123	-0.5988	-0.9783	-2.0059	-1.2535																1.2381
2001/8/31	0	-0.3046	-0.813	-0.1874	-0.1168	-0.1009	-0.266	0.0662	-0.6816	-0.2734	0.7053	0.0629	-0.0437	-0.8977	0.1639	-1.4461	-0.3353	-0.3799	-1.6584	0.7236	0.4806	0.5319	0.795	-1.0628	0.6293	-1.2149	-0.3008	-0.6969	0	-0.7684	-1.213	-0.0705																1.0348
2001/9/3	0.274	-2.521	-1.184	-0.7509	-4.6784	-2.9293	-1.2	-1.1243	-0.6863	-0.2742	-0.7004	-0.1258	-1.6178	-2.6268	-1.1457	-2.4211	-0.7402	-0.7626	-0.5902	-0.1437	0.3478	-1.3757	-0.2254	0.0977	-1.1882	-6.4566	0.7541	-1.9883	-0.4016	0.2212	-4.835	-1.6937																-1.2104
2001/9/4	3.0055	2.6646	1.1982	2.1438	1.8405	2.8096	3.3738	2.7425	2.1718	3.0241	0.6549	2.6448	5.2	2.3256	2.8146	2.0301	3.0508	1.3449	3.0534	0.7194	4.3328	2.3605	1.581	4.6829	2.2152	1.5612	2.3952	2.9833	0.5376	1.8764	2.0161	3.374																0.9425
2001/9/5	-0.9284	0.3817	-0.9107	0.1235	0.9639	-0.1012	1.1749	0.3906	1.6425	0.4003	2.4024	0.4908	-1.0139	-0.1818	0.3221	0.8106	-0.2632	0.1896	-0.4938	-0.4286	-1.2043	-0.8386	0	0.1864	1.4861	1.3754	0.1462	0.4635	-0.1337	0	1.7391	0.9722																0.3735
2001/9/6	2.4766	1.673	-1.1029	-2.2811	-0.2387	0.6079	-0.5161	0.3243	-0.0951	1.4618	0	0.1221	-1.3231	-0.3643	-0.6421	0.8041	-0.2639	-0.3784	-0.7444	-2.0086	-0.8827	0.9514	1.6676	0.4186	-1.1592	-0.6385	-1.6058	0.2307	-0.3347	-0.1083	-1.0878	0.0688																-1.3953
2001/9/7	-3.3965	-3.5901	-5.0186	-1.7035	-4.4258	-4.3303	-2.594	-2.3917	-3.9962	-1.9646	-3.4213	-3.4756	-2.3356	-4.1133	-2.5848	-3.4808	-2.8439	-2.0893	-3.75	-4.5388	-2.8838	-4.8168	-2.8978	-4.1686	-4.321	-3.3735	-2.2255	-4.3728	-0.8731	-2.603	-5.7345	-4.4674																-1.1321
2001/9/10	3.4483	3.5687	0.7828	1.9897	3.2541	2.8421	4.7936	3.5762	1.8831	3.1396	1.9737	2.3373	1.3729	2.0019	2.8192	3.0053	2.6549	1.9399	2.1645	2.454	2.4017	3.7404	0.2252	1.015	2.5806	1.6625	3.1866	3.3694	1.355	2.0045	4.1667	3.3813																3.8168
2001/9/11	-0.0654	0.0749	-1.6505	-0.5035	-0.2424	-0.1024	-0.1271	-0.7033	-0.6809	0.1295	-0.9926	-0.5556	0.0437	-0.5607	1.2903	0.8023	-0.2653	-0.1903	-0.1695	-1.0479	-1.919	-1.4846	0.5618	0.0478	0	1.3083	-1.1765	-0.4657	-0.4679	0.2183	0.32	0.6263																0.2757
2001/9/12	-1.2426	-1.7216	-3.2577	-2.783	-1.8226	-3.1762	-3.3079	-2.1893	-2.0568	-1.7464	-2.2556	-1.2415	-2.5764	-2.2556	-2.2293	-0.1447	0.133	-2.0019	-3.3107	-2.2693	-3.7391	-2.2605	-2.4581	-1.913	-1.3836	-0.8878	-1.9345	-1.9883	-1.5447	-2.3965	-2.7911	-1.4523																-2.5665
2001/9/13	-1.457	-1.1424	0.6122	-3.3182	-0.9901	-2.6455	1.8421	-0.3292	0.4	-0.3292	1.4872	0.5657	0.4931	0.5769	-0.6515	0.5072	-1.3944	1.751	-0.3512	0	0.6323	0	1.0309	-0.195	0	0.9772	0.1517	-1.074	-1.5689	-0.6696	-0.7383	-0.5614																-0.6585
2001/9/14	-0.2016	-0.8475	-4.9696	-4.9798	-1.5	-2.1739	2.7132	-0.9247	-2.2908	-0.1321	0.4548	-0.875	0.8029	-7.457	-1.6393	-1.1536	-2.1549	-0.478	-9.6035	-2.6316	-4.8474	-0.5507	-4.9887	-1.6121	-0.8929	-0.7258	-1.2121	-1.0856	-2.079	-1.1236	-2.1488	-1.976																0.0947
2001/9/17	-2.3569	-2.0979	-4.2689	0.2833	-4.5685	-5.4444	-0.6289	-2	-6.9317	-1.9841	-1.4085	-3.2787	-2.2124	-4.2355	-5.8333	-2.0423	-3.0282	-2.1134	-1.5595	-0.7949	-6.6981	-4.0975	-3.9379	-1.3903	-3.5393	-1.381	-4.6012	-1.8293	-7.9264	-5	-5.5743	-2.8078																-0.0946
2001/9/18	1.3103	0.873	3.1215	3.0367	1.4628	0	1.6456	0.3401	0.9858	1.0121	0.4592	0.7171	2.6244	2.589	0.531	1.1914	1.9872	1.1776	1.1881	-1.4423	-1.2133	2.6559	1.5528	3.1219	0.934	0.659	-0.3215	0.8696	-3.5357	3.5885	2.415	0.3704																0
2001/9/19	1.6338	1.4949	-2.7027	-0.6169	2.228	4.5828	0.6227	2.0339	1.0846	1.67	0.7618	1.3592	1.8078	1.2618	1.2324	-0.2208	-0.0696	1.1639	0.9785	1.3008	3.1218	1.3498	-4.0367	2.0508	0.3305	3.1915	0.9677	1.1084	0	-1.0393	0.8734	2.5092																3.2197
2001/9/20	-1.1386	-1.0853	-0.5556	-1.3103	-1.0256	-0.6742	-1.8564	-1.1296	-0.9657	-0.1971	-0.8065	0.1916	1.0394	-0.3115	-1.3913	-0.0737	-1.1838	0.4794	-2.1318	-1.6051	-0.7444	4.5505	-1.6571	-0.4306	0.527	-0.2379	0.3195	-0.609	0.6375	1.1669	0.6926	-1.0799																-0.367
2001/9/21	-0.542	-1.2539	-0.1117	-1.4675	-1.2953	-2.4887	-1.5132	-0.7392	-1.4085	-0.1975	-0.7622	-1.211	-0.2572	-1.875	-0.8818	-1.1808	-0.6342	-0.4771	-0.6931	-1.4682	-1.5	-1.5924	0.9073	-1.3936	-0.3277	-0.2385	-1.4331	-1.348	-0.5542	-0.9227	-0.9458	-1.0189																-0.9208
2001/9/24	-0.2725	-0.7143	-2.0134	-1.773	-0.1312	1.3921	-1.7926	-0.1354	-2.1978	-5.8707	1.0753	-0.9032	0	-1.0616	0	-0.5975	0.3546	-1.3423	-5.1844	-0.8278	-1.0152	-2.3732	-1.5414	-1.7544	0	1.5139	-0.4847	-0.1242	0.9554	0	1.8229	0.3676																-1.487
2001/9/25	1.9809	1.3589	-1.1416	-0.4332	0.657	-0.5721	0.7823	-0.2034	0.6742	-0.1402	-1.2665	-0.0651	-1.3322	0.4292	0.1779	0.6762	-0.5654	-1.069	-2.4185	0	0.5641	0.5525	-2.544	2.0337	0.3945	-0.5495	0.3247	-0.1244	0	-0.2328	-0.5115	-0.8791																0.1887
2001/9/26	-1.0717	-1.735	-4.9654	-4.7136	-2.3499	-1.611	-2.3286	-0.4076	-1.3393	-2.0351	-0.2052	-3.5179	-2.0035	-4.594	-1.9538	-3.8806	1.1372	-1.7682	0	-2.5042	-0.6119	-2.4176	-4.4177	-1.1181	0.7859	-0.3157	-0.4854	-1.6189	-1.2618	1.7503	-3.0848	-1.6999																-1.7891
2001/9/27	0	0.2408	-1.5796	0.2283	-1.0695	-1.7544	-0.1325	-0.0682	-2.4887	0.3582	0.2571	-1.418	0.9778	2.1277	-0.3623	-0.1553	-2.1785	-1.3	0	0.1712	3.6429	0.2252	0.2101	-9.9803	-1.3645	-0.3167	-1.3008	-1.3924	0.3195	0	1.1494	0.1504																1.6299
2001/9/28	0	-0.0801	0.4938	0.9112	-0.2703	0.7143	0.6631	-0.273	0.58	2.07	0.1026	-1.9178	-2.2447	-1.3158	0	-5.21	0.1437	-1.4184	-3.6638	1.1966	1.1386	1.1236	1.3277	3.0038	-1.054	1.3503	-0.3295	-1.027	-0.0796	-4.1284	-0.5245	-2.3273																0
2001/10/8	-0.6093	-2.0032	0.4914	-4.2137	-3.794	-3.0733	-0.9223	-3.0801	-6.4591	0	-1.998	-0.4888	-5.448	-0.5556	-3.8182	-7.3011	1.4347	-1.9527	-4.3624	-2.027	-0.3426	-1.1111	-2.2759	-5.7264	-0.2663	-1.6458	-2.9752	-1.297	-1.6733	-2.1531	-3.7786	-3.3051																-2.0755
2001/10/9	1.0899	0.8994	1.467	2.121	1.2676	1.4634	1.1968	0.7062	1.603	0.6993	0.8364	0.7719	-0.7143	2.5698	1.5123	0	-0.9901	1.0482	4.4444	2.069	0.1473	1.0112	1.2703	1.1811	-1.4019	0.7968	1.3629	1.1827	0	-1.8337	3.1963	0.9539																0.3854
2001/10/10	-0.4043	-4.376	-3.6145	-5	-4.8679	-4.9279	-3.1537	-1.4025	-3.7621	-1.25	-1.6071	-6.9638	-4.1727	-3.7037	-3.5382	2.2124	-5.5	-4.668	-3.2475	-4.0541	-9.024	-1.3348	-4.9477	-7.1151	-3.2498	-5.1383	-4.5378	-4.5455	-2.107	-2.8643	-3.5398	-4.6457																-3.071
2001/10/11	-7.0365	-5.0847	-5	-5.0202	-4.6784	-2.6549	-4.6133	-6.8279	-3.9092	-1.8987	-5.3214	-4.8653	-4.1041	-2.6018	-2.8958	-4.7619	-2.4187	-4.8966	-0.463	-2.993	-4.3666	-5.7497	-1.2463	-5.9246	-3.1491	-2.75	-2.993	0	-2.0695	-2.5641	-2.844	-1.6515																-5.7426
2001/10/12	1.8923	1.4286	2.7632	3.1543	3.3742	5.8442	1.9915	2.9008	5.9055	0.3584	6.7334	4.0126	3.0271	6.0395	3.7773	2.3636	1.3943	1.373	4.8837	2.3593	2.0857	2.512	3.415	3.117	1.0838	-7.3693	1.2704	3.4014	2.6205	1.5789	1.983	4.9538																5.7773
2001/10/15	-3	0.2641	1.7926	5.0413	0.8902	1.8405	-1.2552	-0.816	1.3631	-3.4286	-0.4171	0.4539	-0.2026	-0.1095	2.4904	-0.9769	-0.2292	-0.9029	2.3282	-0.1773	-0.0552	-1.5169	1.0768	-1.789	-1.2866	2.2202	0.7168	-0.1316	1.1532	0	-0.9259	-0.32																0
2001/10/16	-2.7246	-3.4241	-0.2516	0	-3.9706	-2.6506	-0.9887	-1.6455	-1.5892	-0.2219	0	-5.0452	-2.5381	-1.9737	-2.4299	-4.0359	-3.3691	-0.4556	-2.4919	-1.9538	-4.7514	-1.0664	-0.7812	-2.5126	-0.7241	-3.5294	-0.8897	-0.527	-0.8958	-1.8182	-4.1121	-2.488																-0.6951
2001/10/17	-0.0757	-0.8182	-2.6482	1.4949	-0.6126	1.8564	0	0.3042	-1.7391	-0.593	-2.9319	1.586	0	-0.8949	0.5747	-0.4673	-1.981	-0.9153	1	-0.9058	0	-1.6766	-1.3601	-1.6753	0.5835	-1.4071	-0.7181	-1.9868	-0.9039	-0.2646	-1.1696	0.5761																-1.4
2001/10/18	-4.5455	-1.6499	-3.3679	-2.3256	-2.0031	-2.7947	-2.4251	-2.2745	-0.2528	0	-2.2114	-2.8884	-1.8229	-2.9345	-2.0952	-2.8169	-2.4252	-2.5404	0.5501	-1.6453	-0.6381	-1.5834	-3.0479	-1.7038	-2.103	0.2854	-0.1808	-2.2973	-1.3267	-2.9178	-1.2821	-1.473																-2.7383
2001/10/19	-1.4286	-3.5415	-4.8257	-4.4444	-2.673	-1.5	-4.5322	-4.2669	-0.6337	-1.4169	-1.8202	-5.2251	-4.191	-7.093	1.1673	-4.7343	-4.3911	-2.4882	-1.9694	-4.2751	-0.8757	-4.8267	-4.491	-4.0667	-3.4074	-5.0285	-2.1739	-2.4896	-1.4286	-1.9126	-5.0949	-9.9668																-3.9625
2001/10/22	-1.6103	-1.9324	-4.9296	-4.9834	-3.8772	-3.0457	-5.513	-2.7553	-2.551	-2.1936	-1.1798	-8.3121	0.2215	-1.7522	3.8462	-3.9554	-6.3258	-5.1033	-6.4732	-2.9126	-0.53	-4.5514	-5.0157	-4.1696	-3.3742	-9.2907	-3.7037	-3.8298	-0.682	-2.507	-6	-2.6753																-8.5776
2001/10/23	9.9836	10.0493	5.037	4.9825	10.084	9.9476	10.0486	10	9.9476	9.8995	10.0057	9.9907	10	10.0637	10	10.0317	9.9907	9.9872	10.0239	10	10.0059	9.9455	5.033	10.0073	10	10.022	10	10.0295	10.0429	10	9.9664	10.0474																9.9762
2001/10/24	3.869	3.4915	4.9365	4.9958	10.0763	4.6429	5.891	5.2273	4.6429	-5.7002	3.3075	5.3827	4.4199	4.7454	0.8418	9.6929	9.8402	3.1432	5.7484	10	1.9914	5.7001	5.0275	3.8233	3.6797	10.01	4.8951	4.2895	-2.1841	3.5065	9.9796	6.2877																5.0756
2001/10/25	-1.7908	-1.6436	1.0753	1.5067	-0.6935	-3.9818	-4.1725	-2.0878	-3.6405	1.791	-5.3527	-4.2298	-2.3088	-3.6464	-3.8397	-1.4873	-2.5268	-3.8375	-4.1026	-4.4628	-1.372	-3.1653	1.1219	-2.1587	-3.897	-2.6388	-3.8333	-3.599	-2.5518	-2.5094	0.8333	-3.5656																-1.5416
2001/10/26	-0.7294	0	5.0532	1.9531	0	1.8957	1.5965	-1.8382	-0.3542	0	1.9027	0.6667	-2.2649	4.2431	1.3889	-0.3552	-0.3928	-5.0469	1.0695	-0.519	0.321	-1.0896	0.9615	-2.7255	-0.3621	-3.271	-1.0399	-0.6667	-2.0458	0	0.0918	0.7563																0
2001/10/29	1.0287	1.1434	4.6835	3.8314	0.9777	1.0465	1.2857	1.1985	1.4218	-4.3255	1.0373	1.4073	-1.9144	1.7602	1.8836	0.9804	1.5773	1.3597	0.9524	1.5652	0.8	0.3672	2.9304	0.7338	0.6541	3.3816	2.8021	1.745	-0.1671	-0.2574	4.4037	1.8349																0.7307
2001/10/30	-2.5455	-2.9565	0.7255	-0.6642	-1.1065	-2.0713	-1.4104	-1.4804	-1.0514	-0.613	-2.9774	-1.2245	-0.3595	-2.2703	-2.521	-0.5296	-2.4068	-3.4146	-1.782	-1.7123	-0.4762	-0.3659	-1.637	-2.649	-1.7329	-1.4019	-2.2147	-0.3958	-1.0042	0.7742	-1.5817	-1.7199																-0.9326
2001/10/31	0.0746	1.7025	-1.9208	-1.263	1.3986	0.235	6.7239	0.6011	-0.5903	1.7733	2.8042	-0.3306	-0.0515	0.9956	1.0345	-1.0648	-0.7955	-0.2525	0.8538	0.3484	0	1.4688	0.4342	-0.068	-0.5878	3.6019	1.0453	-1.0596	-0.3381	-0.128	-1.5179	0.25																4.3933
2001/11/1	0.8949	1.3216	2.8152	0.301	0.6897	1.524	-0.8043	0.8215	1.9002	-0.7576	-1.8013	1.99	1.083	1.3143	0.8532	1.9731	2.1652	1.519	1.3757	1.0417	0.0532	1.8094	1.4409	0.8169	0.813	0	3.2759	0.5355	0.3393	1.1538	2.5385	1.8288																-0.3006
2001/11/2	-1.6999	-3.5652	-0.9524	-1.4254	-1.5068	-1.0393	0.8108	-0.7407	-0.8159	-0.3817	-0.0524	-1.7073	-1.3265	0	-1.5228	-0.1759	-1.0989	-0.7481	-0.8351	0.1718	-0.6376	-0.8294	-0.9233	-1.4855	-0.0733	1.4639	-0.5008	-0.1332	1.9442	2.4081	-2.122	-1.551																-1.1055
2001/11/5	-0.7519	0.8115	-1.2019	1.0654	-0.9736	-1.2835	0.2681	-1.8657	-1.4101	-0.8429	-0.9963	4.2184	-1.4995	-0.6486	-1.5464	-3.2599	-1.9841	-0.3769	-2.8421	-4.4597	-3.5294	-1.9116	-1.362	-1.0281	-1.9076	1.1722	-2.6846	-2	-0.3317	0.1238	1.1743	-0.8292																1.3211
2001/11/6	0.303	-0.7156	-0.2433	-1.6566	0.1404	0.1182	-1.8717	0	-0.4768	-0.2318	-1.6949	-0.1587	0.4724	-0.5441	-0.5236	-1.4572	-2.2672	-0.6305	0.2167	-2.5135	-0.7761	-0.2436	0.9448	-0.6233	-0.4488	-0.5348	0	-0.6803	-6.4892	-1.2361	-0.5357	-0.1672																-1.2036
2001/11/7	-4.5317	-5.9459	-5	-4.977	-7.1529	-8.3825	-4.6322	-5.3992	-5.8683	-3.5631	-2.7478	-7.3132	-5.5904	-6.0175	-6.4912	-6.5619	-7.2908	-5.8376	-8.7568	-2.3941	-4.9721	-5.0061	-4.9676	-5.2962	-5.8603	-6.1828	-5.8621	-5.3425	-7.5623	-7.3842	-8.3483	-6.2814																-6.9036
2001/11/8	0.8703	0.6705	-1.2837	0.5641	0.4532	1.933	2.2857	0.5627	0.3817	0.4016	0.7202	-0.8576	0.2214	0.1164	1.1257	1.4837	0.3575	1.4825	-2.6066	0.9434	0	0.2571	-0.9091	2.7962	-0.9577	3.1519	0.7326	0.2894	-1.0587	2.4324	2.4486	1.1618																1.6358
2001/11/9	4.0784	1.8078	1.3004	1.5224	3.0075	2.7813	0.2793	1.9185	2.1546	1.36	1.7602	1.1246	1.9879	3.8372	2.0408	2.8265	2.9386	2.9216	1.5815	1.4953	2.2928	2.5641	-0.2294	1.4316	1.531	6.4815	2	2.4531	1.07	0.9235	1.0516	1.6784																1.7167
2001/11/12	-2.1854	-0.9346	4.6213	-0.9471	-1.0219	-1.968	-1.9499	-0.3922	-0.7444	1.8153	-0.973	1.1976	-2.653	4.1433	-0.3636	-1.4218	0.2595	-0.2581	-2.0359	-0.5525	0	-1	1.1494	-2.2583	0	-1.3913	-0.5348	-1.6901	-0.6737	-0.2614	-2.5544	-1.8245																1.7932
2001/11/13	-1.3097	-2.2642	-2.5767	-1.992	-1.0324	-1.5056	-2.4148	-2.3622	-1.125	0.2326	-0.3821	-1.1834	-0.723	-1.1828	0	-1.3462	-1.1217	-0.6468	1.2225	1.8519	-1.1494	-1.2626	-2.3485	-0.722	-0.3968	0.0882	4.6595	-1.0029	-3.5853	-1.8349	-0.9709	0																1.9689
2001/11/14	0.3123	1.3514	0.5038	0.8943	0	-0.3822	0.1456	0.6452	-0.3793	0.5414	0.1644	-0.1711	-0.3922	3.5909	-0.7299	0.2924	0.349	-0.7812	-1.2077	-0.9091	-0.5233	0	0.0776	-0.5818	2.3108	-0.5286	-1.0274	-0.5789	-0.201	1.7356	0.6863	-0.354																-0.6098
2001/11/15	0.7782	0.1905	0	1.6116	-0.4471	1.023	0	0.8814	0.2538	-0.1538	0.7659	-0.1714	0.9561	0	0.5515	1.8465	0.8696	-0.1312	-0.6112	-0.7339	-0.7598	1.023	0	0.4389	-1.4798	-1.9486	-0.8651	0	-0.3021	-0.2625	0.2921	0.3552																0.409
2001/11/16	1.6216	1.5209	1.5038	2.2998	2.994	2.5316	0	1.668	2.7848	3.2357	1.7372	2.1459	2.6184	0.9454	2.3766	1.9084	2.4138	3.4166	0.984	1.6636	2.2379	1.6456	1.8605	4.807	1.9763	0.9033	1.3962	1.8923	1.1111	0.6579	6.0194	2.5664																0.8147
2001/11/19	0.228	2.1536	5.0617	2.4806	1.0174	0.9877	2.3256	2.1094	0	0.0746	-0.2668	1.5966	0.4886	1.4568	0.8929	1.03	1.431	-2.6684	1.4616	1.6364	1.8433	1.4944	5.0228	1.5288	2.093	2.0591	1.5491	2.1429	2.997	1.5686	3.4799	3.2787																0.8081
2001/11/20	1.213	3.2997	1.4101	0.6808	2.446	1.7115	1.8466	2.3718	2.4631	2.3863	2.9428	4.5492	2.107	1.2308	1.2389	2.873	3.7344	3.1332	4.2017	2.8623	3.3371	1.8405	1.087	3.0116	5.6948	0.8772	0.678	2.7972	2.8128	1.4157	0.885	3.0075																1.2024
2001/11/21	0	-0.2662	1.1587	-0.3757	0.4213	1.3221	-0.2789	0.299	0.4808	-0.2185	-0.2079	0.3165	2.9101	-1.1145	0.1748	0.3604	-1.04	3.9241	2.0737	2.7826	0.1642	1.5663	0.3584	0.1993	3.2328	-0.087	0.3367	0.9524	2.7358	3.4264	-0.3509	-0.1622																-0.6931
2001/11/22	0.4494	0.9786	-0.2291	-0.2262	0.6993	0.7117	2.0979	0.9687	3.11	-0.073	0.9375	4.7319	1.3368	-0.1025	2.0942	4.7576	1.7785	1.0962	0.4515	0.1692	0.8743	0	0.2857	2.7188	2.2269	2.785	0.6711	2.0216	2.3875	0.1227	0.7042	0.8123																2.6919
2001/11/23	-1.044	-0.5286	-0.9185	0.1512	-0.5556	0.1178	-1.0959	-0.9594	1.0441	0.5113	-0.8256	0.753	-2.1309	1.2308	-1.1966	-1.4567	-0.8737	-1.3253	-1.236	0	-0.1083	-0.949	-0.7123	-0.581	-2.1784	0.4234	2	-0.2642	-0.3587	0.3676	-1.1364	-1.4504																-1.4563
2001/11/26	-1.1304	-0.8857	2.2016	0.3774	-1.1173	-1.8824	-1.662	-0.8197	-1.6073	0.5814	1.4568	-1.1211	-0.6739	-0.4053	-2.0761	-1.913	-1.1218	-0.8547	-0.5688	1.5203	-1.0304	-1.3174	0	-1.1039	-0.8351	0	0	-1.7219	-1.3501	-1.0989	-0.6189	1.7171																-0.6897
2001/11/27	0.3049	0.983	1.2472	1.203	1.6949	2.7578	0.7042	1.2021	2.1004	0.9393	0.9744	0.2268	1.096	1.8311	1.5901	1.0638	1.2966	1.601	2.2883	0.3328	0.0548	1.335	1.0043	0.1313	0.9825	4.2159	0.817	2.6954	1.0949	1.2346	1.9573	0.4823																0.9921
2001/11/28	0.6079	0.531	1.0078	1.0401	0.9722	0.2334	1.8182	1.1136	0.2286	0.0716	0.1524	3.4691	2.2199	0.4995	0.1739	0.7895	2.24	4.3636	0.783	-0.4975	2.793	2.1557	2.3437	2.4918	1.5288	1.6181	0.1621	1.1811	2.2563	0.9756	1.1344	1.2																-0.0982
2001/11/29	0.6042	-0.2641	-0.3326	-0.4412	0.2751	-0.1164	0.1374	-0.2203	-0.6842	-0.0715	-1.217	-0.5831	6.6162	-0.994	1.7361	0.1741	1.4085	3.6005	2.1088	-0.5	0.0533	0	-0.4164	1.1516	-0.8898	-2.0701	2.1036	2.4643	1.8535	0.1208	0.4314	1.7391																1.0816
2001/11/30	1.3514	1.4122	2.2247	2.5111	2.8807	2.7972	3.4294	1.9132	1.4925	-0.5727	1.6427	0.2199	0	2.7108	0.3413	0.7819	1.5432	0.6726	-0.2174	1.1725	1.4909	2.3447	3.1359	2.4668	1.5193	-0.5691	3.645	0.5063	1.0399	1.8094	1.7182	1.554																0.8755
2001/12/3	0.5185	0.7833	1.741	1.4409	0.5333	-0.3401	0.2653	0.9386	0.7919	1.5119	0.303	0.6584	1.1843	0.1955	0.1701	1.2931	5.6231	-0.2227	0.8715	0.6623	0.4722	1.8328	0.4054	0.8025	2.449	0.9812	0	1.7632	0.1715	0.3555	-0.1689	-0.0765																-0.1929
2001/12/4	0.3685	0.8636	-0.3209	0.2131	0.2653	0	-0.2646	0.9299	0.4489	1.3475	-0.7553	1.0174	-0.9831	1.0732	1.0187	0.766	1.0072	0.4464	0.54	-0.1645	1.201	0.6749	0.6729	-0.1837	2.5232	-1.3765	3.0581	0.8663	-0.6849	0.8264	1.0998	1.072																0.2899
2001/12/5	-0.3671	-2.1404	-3.4335	-3.1892	-3.7037	-2.8441	-2.2546	-1.1339	-2.905	-1.8894	0.1522	-6.1151	-1.7021	-4.6332	-3.0252	-1.0135	-2.9915	-3	-5.1557	-2.6359	-2.6832	-1.5642	-5.0134	-0.2454	-0.9715	-0.6568	-2.0772	-3.3129	-0.9483	-3.2787	-3.2636	-2.5																-2.5048
2001/12/6	-0.2948	1.6623	2.7778	1.757	0.9615	0.4684	1.0855	0.8602	0.1151	-0.9272	0.8105	2.3755	-0.481	2.9352	-0.3466	-0.1706	2.8634	0	1.359	0.1692	0.6363	0.3405	-2.6038	-0.984	3.0085	-0.9917	-0.7576	3.5533	1.4795	5.2058	1.2111	0.6993																-0.8893
2001/12/7	-0.7391	-0.3442	-1.9459	0	0.5442	-0.4662	0.6711	-0.1421	1.954	0.7199	1.5578	-1.4222	0.3867	-1.6716	1.3913	-0.0855	-0.8565	3.0928	-1.3408	0.8446	-0.9484	-0.4525	-2.4566	4.472	-0.1905	-0.8347	-1.5267	1.348	0.3431	-1.496	-0.5983	-1.0031																0.2991
2001/12/10	2.3083	2.5043	-0.441	-0.8633	-0.1353	0.2342	-0.5333	1.637	2.7057	0	-1.4349	0.7593	0.337	-1	-0.5146	1.0265	0.504	-0.7778	-2.6048	-0.67	0.5319	0.9091	-0.2222	0.654	0.1272	1.1785	-0.155	-0.6046	-0.4274	4.5561	1.3758	1.4809																1.3917
2001/12/11	-1.7467	-2.4431	-0.6645	-2.6851	-1.4905	-2.2196	-1.4745	-2.2409	-1.5368	-2.3588	-3.8153	-1.1304	0.2399	-1.5152	0.8621	-1.7782	-1.9341	-2.4636	-2.7907	-1.1804	-0.7407	-2.1396	0.297	-0.6497	-0.7624	-1.1647	-1.087	-2.1898	-2.8326	-1.7877	-1.1874	-1.6897																-2.1569
2001/12/12	-0.8889	-1.2953	-2.7871	-0.6711	-1.9257	-2.0311	-1.2245	-1.1461	-1.7837	-1.6105	-0.4175	-1.0671	-0.2872	-1.7436	-3.0769	-1.3793	-1.8262	-1.6073	-2.2727	-1.3652	0.4797	-2.0713	-4.3671	-0.0595	-1.9846	-1.5152	-0.7849	-0.2488	-1.0601	-5.2332	-0.6867	-0.7031																-2.505
2001/12/13	-1.2706	-1.4873	-2.2936	-1.5015	-1.5428	-1.7073	-2.0661	-2.1739	-2.1566	-1.7857	-0.8386	-2.9276	-1.0562	0.4175	-2.1164	-2.4476	-1.2649	-3.1505	0	-1.3841	-1.4324	-0.5875	-1.7802	-4.1642	-3.0046	-0.0855	-2.057	-2.1197	-1.6071	-1.3205	-0.6914	-2.2817																-2.0555
2001/12/14	0.0757	0.2664	-0.1174	0.1524	-1.4245	-0.4963	-1.2658	-0.4444	-1.2761	1.2121	-0.0529	-1.746	0.1456	0.4158	-1.0811	-2.3297	-0.8289	-0.6024	0	-1.5789	0.0538	0.4728	4.5705	-2.0484	0	-0.2566	-0.8078	-1.2739	-1.8149	-0.2433	-2.5239	-0.9662																-0.3148
2001/12/17	-0.3782	-0.4429	-2.3502	0.2283	-1.4451	-0.8728	0.2849	0.4464	-2.1152	-2.6198	-2.3797	-1.2116	0.5329	2.0704	-1.0929	-2.0183	-1.7477	-3.1515	0	0.5348	-0.4841	-4	-1.1304	-1.0139	2.5589	-2.3156	0.1629	0.2581	-0.1848	0	-2.8571	-0.6504																-1.5789
2001/12/18	2.2779	1.9573	1.9254	0.8352	2.0528	2.1384	0.8523	1.7778	1.5606	0.6149	1.3001	0.7359	2.747	0.8114	1.2891	1.5918	3.4803	-0.2503	-10.0367	1.4184	1.5676	1.8382	-1.6768	2.1127	3.4143	3.5996	3.7398	3.0888	3.6111	0.8537	2.0221	1.473																1.3904
2001/12/19	-1.2621	-1.3962	-0.4723	-1.5813	-0.8621	-2.2167	-0.7042	-1.6012	-0.9456	-0.5348	-2.4064	0.5682	-0.1407	-3.4205	-1.6364	1.0138	-0.8969	-1.8821	1.3605	-1.5734	-1.4369	-1.444	0.3101	-0.7524	-0.5079	-1.1864	-2.3511	-1.3733	-1.0724	-2.0556	-0.9009	-0.7258																-2.0042
2001/12/20	-2.2556	-2.7434	-3.9146	-3.2135	-3.1884	-1.0076	-1.9858	-2.5888	-2.864	-1.7665	0	-3.2284	-0.6106	-5.1042	-2.403	-2.9197	-2.8658	-3.3248	-4.0268	-3.3748	-0.486	-2.3199	-2.5502	-1.3266	-3.6375	-4.2024	-2.2472	-1.7722	-2.71	-4.1975	-3.1818	-3.4931																-2.4758
2001/12/21	-0.0769	0.8189	1.1111	0	0.7485	-1.0178	2.026	0.1519	0.7371	0.86	-0.274	1.1676	-0.189	-1.7563	0.5682	0.4699	0.5435	2.1164	1.8182	1.1029	0.8681	0.875	1.7446	0.7042	0.9934	0.4476	2.4631	0.2577	1.2071	0.3866	1.1268	0.9259																0.6623
2001/12/24	-2.0785	-0.722	0.1221	-1.1858	-1.4859	-1.2853	-0.9929	-1.2889	-3.2927	-2.3256	-0.8242	-5.1937	0.1894	0	-2.2599	-1.9645	-5.7915	-2.0725	-4.6703	0	0.3228	-1.6109	-4.9883	-3.6872	-2.7541	-3.4759	-1.7628	0	-1.8349	-2.9525	-2.507	-2.2519																-2.9605
2001/12/25	0.8648	0.3636	0.6098	1.12	-1.2066	1.4323	-0.5731	0.384	0.7566	1.2698	0.1108	1.8261	-1.0397	-3.352	0.1927	-0.2863	0.5738	-1.3228	0.4323	-2.3636	1.1796	-0.5038	5.0041	-2.1122	0	-1.662	-1.3051	-3.0848	-1.7757	0	0.8571	0.5119																0.678
2001/12/26	1.403	1.2681	3.5152	3.4019	3.0534	1.027	2.5937	1.3772	1.3767	0.3135	1.2728	1.7079	2.4355	1.1561	1.3462	0.2871	1.63	2.681	1.2912	0.9311	1.6428	1.8987	5	2.0229	2.8995	1.1268	1.9835	1.3263	0.9515	1.9841	0.8499	2.292																1.0101
2001/12/27	-1.0761	-1.1628	-1.9906	-1.5302	-0.7407	-0.3812	-0.7022	-0.9057	-1.1111	-0.1563	1.0383	0.4198	-0.1865	-2.4	0.1898	-0.2863	0.0802	-1.5666	-6.9405	-0.369	1.4077	-0.4969	1.5625	-0.6609	-3.2765	3.2498	-0.6483	-1.0471	-1.3195	-0.5188	0.8427	-1.2448																-1
2001/12/28	2.1756	0.4525	-2.509	2.5641	0	-0.5102	0.8487	1.0663	0.6242	0.2347	1.6225	-2.0067	0.6072	-1.8735	-0.947	0.4785	-0.0801	-1.4589	1.2177	0.1852	-1.1311	0.3745	-2.8571	0.1331	-0.4743	0.0899	-0.3263	0.2646	2.3878	1.3038	2.1356	0																6.2851
2001/12/31	1.5209	0.4505	2.2059	0	0	-7.6923	-1.122	0.4521	0.4963	0.9368	3.4061	-4.1809	1.9963	-0.9547	0.7648	-0.1905	0.0802	-1.2113	-5.1128	-0.7394	0.104	0.6219	0.6033	3.3223	-3.4037	0.8086	-0.8183	2.1108	0.1866	-0.9009	1.4545	-0.2521																-1.1616
2002/1/4	-2.6966	-1.9731	0.4796	0.0758	-2.8358	-0.2778	-2.1277	-2.6257	-1.2346	-0.1547	-3.8085	-0.9795	0.7283	0.241	-1.8975	-2.1947	-2.8846	0.8174	1.4263	-1.676	-3.1688	-1.6069	0.2249	-3.4727	-0.2819	-3.0303	-2.1452	-2.7132	-1.0242	-3.3766	-2.7778	-4.1281																-2.7778
2002/1/7	-1.2317	-2.4703	-1.5513	-2.1196	-1.5361	-0.4178	-1.3043	-1.772	-0.875	-0.8521	-0.7491	-0.6295	-2.5305	-1.6827	-1.354	-1.4634	-0.495	-2.2973	0.7812	-1.7045	-1.9313	-1.8844	2.8422	-2.3318	-1.7668	-2.7574	-2.3609	-1.7264	-2.7281	-1.6129	-0.9217	-0.8787																-1.6484
2002/1/8	-1.0133	-1.0319	-4.9697	-0.6187	-1.5601	-0.8392	-0.4405	0	-1.261	-1.1719	-0.3774	-9.9548	0.649	0.7335	-0.1961	0	0.2488	-2.0747	-2.6357	0.3854	-0.93	0	-1.9636	-1.2278	-2.1583	-0.189	-0.1727	-0.9459	-1.0638	-1.3661	-1.6744	-0.9752																-0.1117
2002/1/9	-1.0236	-1.1374	-4.9745	-2.179	-3.0111	-1.4104	-1.7699	-0.4706	-3.1928	-0.3953	-2.0563	-9.0452	-0.1842	-4.733	-2.3576	-2.2772	-2.1505	-3.5311	-4.9363	-2.1113	-5.0248	-2.1767	-3.635	-1.3122	-2.7206	-5.0189	-2.7682	-2.1828	-1.2708	-1.2465	-2.0814	-3.581																-2.2371
2002/1/10	0.5569	-0.3835	0.6711	1.5115	1.1438	0.2861	0.6006	1.3396	-1.0554	0.3175	1.0497	2.6519	0.5999	0.7643	1.006	0.304	1.437	1.4641	9.7152	1.3725	2.2674	2.8796	1.3087	3.429	2.7967	0.0997	1.2456	2.0921	-0.9901	-0.561	2.1256	2.3213																1.0297
2002/1/11	-2.6108	-2.0212	-4.9333	-2.5078	-3.231	-3.1384	-4.4776	-2.3328	-5.0667	-1.6614	-1.6949	-5.8127	-0.2752	-5.1833	-3.1873	-0.6061	-0.1667	-3.4632	-0.7634	-2.3211	-3.2405	-3.944	-3.7234	-2.4357	-2.1324	-3.2869	-2.2847	-2.7322	-1.4	-6.6291	-4.6358	-3.4483																-3.5108
2002/1/14	-2.2746	-5.9921	-4.9088	-4.9839	-6.8447	-3.3873	-2.6562	-4.2994	-2.3876	-0.6436	-2.1135	-4.1143	-3.4039	-6.6667	-5.144	-5.8943	-5.2588	-5.8296	4.6154	-3.9604	-2.5852	-3.8411	-2.2889	-3.9528	-2.3291	-6.3852	-4.1367	-3.3708	-4.6653	-5.4381	-3.0754	-4.8872																-2.8169
2002/1/15	-3.0756	-1.1494	-5.0147	-2.4535	-1.0753	0.6098	-0.8026	-1.7471	-0.7194	-0.081	-3.0114	-0.3576	-5.1429	-2	0	-4.9676	-2.8194	-1.746	-0.2941	-1.8557	-0.3619	-1.9284	-1.1309	-0.6498	1.4615	0.11	0.1876	-1.0174	-2.3404	0	0	-3.0632																-4.3478
2002/1/16	0.8576	2.3256	-1.5528	2.7754	2.3551	1.8182	1.1327	0.0847	0.7246	-0.7293	0.9959	2.2727	0.251	3.4985	1.3015	1.5909	2.6292	3.5541	2.0649	0.8403	1.0896	1.1236	1.3072	1.5988	0.3791	0.8791	-9.9251	1.0279	1.4161	3.8339	-1.8424	2.1407																1.7677
2002/1/17	-4.1667	-4.6488	-5.0473	-4.9789	-6.3717	-7.7381	-6.4	-5.3299	-7.7698	-3.8367	-5.4524	-9.1228	-3.1547	-9.5775	-9.4218	-7.6063	-4.7703	-7.9563	-9.9711	-6.25	-3.4731	-6.1111	-3.5484	-3.505	-6.1178	-4.0305	-9.9792	-5.5233	-9.13	-4.9231	-7.7164	-4.7904																-7.4442
2002/1/18	0.0887	0.5417	-4.9834	-4.9734	-2.2684	-3.3871	-1.1966	-1.2511	-4.0562	-3.1409	-0.184	-2.8314	0.4654	0.7788	-3.3097	-0.2421	-5.4731	2.2034	-9.9518	-6.6667	-3.4739	-2.2189	1.0033	0	1.3677	-0.1135	-1.3857	-1.8462	-0.9456	-1.9417	0.226	1.153																-1.0724
2002/1/21	-2.9255	-5.819	-5.0699	-4.9533	-7.7369	-7.5125	-8.4775	-9.9548	-9.1057	-2.5416	-0.8605	-9.9338	-2.3675	-6.0278	-10.0244	-1.9417	-9.9117	-5.4726	-9.9822	-7.619	-10.0257	-6.5053	-4.9669	-6.3751	-3.4127	0.5682	-5.3864	-8.6207	-10.0239	-9.901	-5.186	-9.9482																-7.1816
2002/1/22	1.6438	-0.2288	-4.9724	-5.0147	-8.3857	-0.1805	-0.7561	-1.206	-3.3989	-2.3381	0.31	-6.9118	0.1581	-10.0329	-3.2609	-1.2376	-0.6536	1.7544	-9.901	0.7732	-4.2857	-1.9417	-4.9652	-0.4751	-10.0247	-0.791	0.495	-0.1715	0.2653	-3.4799	-9.3936	-10.0115																-2.3358
2002/1/23	7.9066	7.6835	5.0388	4.9689	9.611	9.9458	7.0476	7.7314	9.0741	10.0368	9.1471	9.9526	9.1579	6.2157	9.8315	8.6466	9.8684	8.6207	9.2308	9.9744	7.5373	10.066	2.2915	8.1941	3.2877	3.8724	10.0985	9.622	7.9365	8.9184	9.4488	4.9872																9.8655
2002/1/24	0	1.9169	4.9815	-0.8876	4.3841	0.6579	3.0249	1.1331	3.5654	1.9247	0	3.1609	-1.6393	3.2702	3.5806	0.346	2.7944	1.5873	2.8169	2.3256	1.1797	-0.1499	2.5986	1.1029	-2.4757	0.9868	2.9083	0.4702	2.6961	4.1812	-0.4796	-1.3398																1.9048
2002/1/25	-0.0833	0.418	4.9209	3.4826	5.6	9.9673	0.3454	1.0271	1.4754	-0.5747	-0.9626	3.6212	-0.1961	1	1.7284	0	-1.6505	-1.0938	2.9354	0.6818	-1.9204	0	0.1747	-1.1636	0.544	-0.1086	-0.2174	1.248	1.9093	-0.1672	0	3.7037																-1.0681
2002/1/28	-6.3333	-6.4516	-5.0251	-5	-10.0379	-5.9435	-7.9174	-7.3937	-7.5929	-5.5326	-7.7759	-9.0054	-8.8409	-9.736	-8.4951	-9.1954	-7.4038	0	-10.076	-9.4808	-10	-8.7087	-4.9695	-5.8867	-9.2876	-8.3696	-8.061	-7.0878	-9.8361	-8.7102	-10	-10																-6.6127
2002/1/29	3.2028	2.7809	4.9383	-0.8097	2.1053	9.9526	4.1121	3.3932	5.5944	3.6713	8.4315	6.3516	2.4784	6.2157	6.1008	3.5443	3.4115	-2.6856	7.1882	4.9875	5.0505	4.2763	1.4679	2.3456	2.1869	3.6773	4.5024	2.9851	3.2468	4.0367	4.4177	4.8942																2.7457
2002/1/30	-0.5172	0.4329	-0.5042	4.898	1.8557	0.5747	5.0269	2.7027	1.6556	0.253	-1.2007	3.3333	1.2618	8.4337	1.75	0.2445	0.5155	-0.8117	0	3.3254	0.074	0.9464	0.6329	0.3056	2.5292	0.1144	2.0408	1.4493	1.761	4.9383	1.2821	3.0265																4.9226
2002/1/31	7.279	8.1897	5.0676	4.9611	6.6802	5.7143	10.0855	9.9624	7.6547	8.5786	9.8958	9.9462	6.1786	6.1905	6.8796	7.561	8.2051	9.9836	0	6.2069	9.83	8.4375	5.0314	8.0731	9.962	6.4	6.4444	7.1429	10.0124	10.084	8.9873	10.0367																9.9196
2002/2/1	0.8885	2.5896	4.9839	4.0778	2.0873	0.4054	1.087	3.5043	2.4206	-0.4648	-0.5266	-0.1222	-0.978	-1.6442	-1.8391	3.4014	1.2322	-1.7857	10.0592	-1.2987	0	1.585	1.6253	0.6342	5.2632	1.1815	-0.2088	0.1481	1.7978	0.916	1.1614	0.4449																-1.4634
2002/2/4	0.6405	0.8738	2.7565	1.6919	4.0892	0.6729	4.1475	1.1561	1.6248	1.9455	1.694	5.3856	0.1975	4.2553	4.2155	6.25	1.6854	4.2424	10.0358	3.9474	0.7402	3.5461	4.2088	0.6303	2.377	1.6985	4.1841	1.4793	2.2075	2.2693	2.2962	1.8826																2.3515
2002/2/5	-0.4773	0	0.149	4.9912	-0.1786	-0.4011	1.1799	0.4082	1.0174	-1.5267	-1.4576	-0.4646	-1.1828	0.1458	1.3483	-0.7224	0.0921	1.5988	8.7948	3.3755	1.1356	-0.411	-0.4039	-0.0696	-1.7614	-1.357	1.004	0.5831	-0.432	0.2959	0.6734	0.5435																-0.7255
2002/2/6	-1.279	-2.7911	-5.0595	2.0017	-5.5456	-3.8926	-3.207	-3.252	-4.7482	-1.938	-0.317	-5.1342	-1.596	4.5124	-4.2129	-2.8067	-3.7718	-3.7196	0	-5.102	-3.7649	-5.9147	-0.2433	-0.2089	-3.3415	-3.5979	-4.5726	-3.3333	-6.0738	-3.9823	-4.4593	-4.973																-0.609
2002/2/7	1.3765	2.1782	3.2915	0	2.6515	2.6536	2.8614	3.6975	4.3807	1.3439	1.1129	1.476	0.8616	1.532	2.3148	1.7112	5.8317	7.578	-3.5928	2.1505	3.2944	0.8772	5.0407	6.0712	1.9393	2.1954	2.0833	2.8486	10.0462	1.9969	3.5006	4.4369																1.348
2002/2/8	-0.1597	-0.8721	5.0076	5.1513	-0.1845	0.6803	6.1493	-0.2431	-1.8813	-0.312	-1.4151	1.2121	0.5025	-3.2922	-0.2262	-0.8412	-1.8067	-3.0387	-2.3292	0.4211	-0.1993	-0.2899	-0.387	0.5921	0.1654	-1.0741	0	-1.0204	2.4134	-0.1506	-0.5637	-0.8715																-0.8464
2002/2/25	2.56	4.6921	4.3353	0	9.9815	6.8919	0.9655	4.7929	1.3274	3.2864	2.1797	10.0599	-0.65	6.383	4.3084	4.1357	1.7479	1.1396	0	2.7254	1.265	3.4884	0.3885	1.4388	1.8167	3.0402	3.2653	1.4728	3.3811	3.9216	4.195	3.4066																2.3171
2002/2/26	-0.624	0.1867	1.108	-0.6998	4.3697	1.0114	0.2732	-1.5504	4.0757	0.5303	-0.2601	1.9587	-0.1007	4.6667	1.087	1.222	0.4521	-0.4225	10.0159	1.8367	0.263	-0.8427	0.3096	-0.5803	-0.6488	-0.6322	-0.3953	0.4354	0.3964	0	-0.2176	2.5505																-0.9535
2002/2/27	0.314	-0.6524	-0.8219	0.8614	1.9324	-2.1277	-0.2725	0.0787	-0.979	1.3564	-0.8346	-0.9605	-0.5038	-0.1274	-0.4301	-1.006	-0.36	0.5658	0.7225	-0.4008	0.8525	1.6997	-0.463	-1.5564	3.8367	0	1.3889	0.7225	0	1.7417	0.2181	-0.3109																-0.8424
2002/2/28	-1.0955	-1.5009	-0.4144	-1.941	-1.1058	-0.2558	-2.3224	-2.5177	-2.1186	-1.487	-1.3151	-1.8319	-1.0127	-1.7857	-1.9438	-2.0325	-1.5357	-1.1252	-2.2956	-2.4145	-0.13	-1.3928	0	-1.3834	-1.9654	2.8632	-1.7613	-2.0086	-3.1589	-1.8545	-1.8498	-2.4948																3.1553
2002/3/1	-1.3449	-1.7143	-3.8835	-2.0586	6.0703	-0.1282	-3.7762	-1.3721	-3.3189	-0.4528	-0.9062	-0.7684	-0.5115	-3.5065	-2.6432	-2.9046	-1.6514	-3.2717	-4.8458	-3.0928	-2.2786	-1.8362	-2.7132	-2.0708	0.3208	-3.6082	-2.5896	-3.0747	-1.4271	-2.7616	-2.7716	-3.6247																-3.4118
2002/3/4	0.9623	2.1318	2.886	1.7785	3.3133	1.6688	3.7791	2.2913	2.2388	0	3.4965	2.9867	-0.6684	3.0956	2.4887	1.7094	1.6791	2.6471	10.0309	2.5532	1.1992	3.8849	2.4701	1.5007	1.1191	2.4599	1.0225	2.2659	2.3785	1.9432	2.6226	5.3097																1.0962
2002/3/5	3.1771	3.9848	4.2076	4.3685	10.0583	5.5556	5.4622	3.6	6.5693	3.26	3.4823	5.478	1.9669	2.2193	3.532	5.7773	3.211	3.1519	5.6101	2.4896	5.3983	4.8476	1.0886	2.2849	2.6087	2.5052	2.6316	3.3973	1.9192	2.0528	2.4444	8.2983																2.4096
2002/3/6	1.3857	2.3723	3.9031	0.9893	10.0662	4.067	1.7264	3.9382	10	1.6153	1.7077	4.0733	1.066	3.9591	6.823	1.4896	0.3556	2.2222	1.1952	1.6194	-0.6871	1.0568	2.0769	-1.9711	0.6163	0.611	5.1282	1.5714	0	1.0057	1.41	6.7895																0.8235
2002/3/7	2.5057	3.7433	4.2746	1.8086	9.988	2.1839	1.6971	4.0119	6.3512	0.7948	2.0247	4.0117	0.4018	9.9509	8.7824	3.0333	4.3401	7.337	3.8058	7.1713	3.0818	3.9216	2.8636	0.9383	3.1394	4.3522	2.6266	3.9381	2.3786	3.4139	10.0535	1.7257																3.734
2002/3/8	-0.7407	0.6873	-1.6149	1.6284	6.7834	1.0124	1.9255	0	2.5761	-0.6452	4.453	0.2822	2.5513	1.5642	-0.1835	1.3295	3.056	10	2.9077	0.1859	3.5387	0	0.3663	4.4489	-0.0742	1.1639	3.8391	7.9838	5.4211	3.4388	-0.3887	6.3393																0.4499
2002/3/11	0.9701	0.256	4.6717	0	-1.2295	1.1136	-0.1259	5	0.2283	0.8658	1.6219	7.0356	1.0244	1.7602	3.125	2.6242	1.8946	3.9125	2.5799	5.0093	3.1232	2.6415	3.4307	4.8315	0.6686	1.6299	2.993	0.7519	1.2856	3.0585	1.9512	0.7557																2.1277
2002/3/12	-1.6999	-1.617	-0.1206	4.5885	2.9046	-3.304	-3.5309	-4.0816	-3.7585	-1.7167	-4.6056	-5.0833	2.8489	-2.1622	-1.2478	0.9132	-2.8294	-3.2115	-5.988	-3.0035	-4	-3.6765	-2.5406	-3.1534	0.9594	-1.9811	1.5385	-2.3632	0.1813	-1.0323	-2.6794	-4.8333																3.0702
2002/3/13	-1.6541	-3.2872	-4.8309	-2.2284	-1.8145	-2.9613	-4.5752	-3.4752	-4.142	-2.329	-2.1033	-4.1551	-3.2864	-5.1934	-6.1372	-4.2534	-2.8286	-4.2334	0.1274	-4.3716	-2.0833	-2.2901	-1.6655	-2.8804	2.3392	-1.7324	-4.7138	-4.0764	-3.8009	1.8253	-3.6382	-2.9772																-0.9574
2002/3/14	2.4465	2.415	4.1878	2.2792	5.7495	3.8732	4.6575	2.4982	5.1852	1.6393	3.2227	5.5877	2.0388	4.4289	5.3846	3.0246	4.1952	6.9295	7.2519	4.5714	4.0122	3.5156	2.7246	4.3198	0.3571	3.9177	3.0035	4.2497	3.0103	2.9449	4.4898	4.7834																1.7186
2002/3/15	-2.9104	-3.8428	-1.827	-4.6657	-6.2136	-4.1808	-3.6649	-3.9427	-4.4601	-1.393	-1.8448	-4.6533	-2.4738	-5.0223	-4.927	-4.4954	-2.8759	-5.3631	-6.0498	-4.1894	-3.2729	-4.4025	-2.724	-4.0173	-3.9858	-4.8068	-4.4597	-4.9682	-2.1918	-6.9652	-4.1992	-4.9957																-4.1183
2002/3/18	0.7686	1.5441	1.6129	-0.073	10.0414	3.184	0.2717	1.0448	1.9656	-0.9665	-0.3373	-0.7656	0.9756	-0.47	1.1516	-0.5764	1.269	0.8264	2.0202	0.5703	-0.2417	0.2632	0.2211	2.7688	0.5189	0.7921	0.7181	0.5362	2.4276	-0.8021	1.9368	2.4479																-1.5419
2002/3/19	0.9916	1.7889	2.0757	2.9971	3.4807	3.4286	3.1165	1.9202	1.2048	2.7027	1.499	2.1215	1.8357	1.889	0.9488	2.9952	2.8404	2.459	1.4851	1.7013	2.1199	2.4934	4.3382	2.193	3.9823	3.1434	3.2086	3.8667	3.1905	2.965	3.4	3.6283																2.9083
2002/3/20	1.5861	0.2636	0.7177	-0.1419	-0.7273	-0.7735	0.2628	-0.1449	-0.7143	-0.9503	2.0486	2.644	-0.1423	1.6222	0.5639	0.469	2.762	1.6	0.2439	2.2305	1.6607	4.0973	0.0705	0.4292	-0.8511	0.9524	-0.6908	-0.6418	0	0.6545	1.1605	0.1708																0.2174
2002/3/21	-1.0409	0.8764	-1.1876	-0.1421	-1.3736	9.9109	0.3932	1.4514	3.3573	-1.0332	0.2334	-1.104	-0.9501	-1.1403	2.0561	4.4818	-0.8696	-1.1249	-3.0414	9.0909	-1.2835	-0.984	-0.5634	0.4884	2.5036	-0.3774	3.6522	1.6796	-0.6184	0	-0.956	1.364																0.4338
2002/3/22	-1.4275	-1.6507	-2.2837	-1.0676	-4.9211	-3.7487	-1.0444	-2.0744	-0.58	0.3729	-2.0028	-1.7674	-0.4796	-2.1915	-1.8315	-2.1448	-1.4354	-2.5028	-2.2585	0.5	-0.1773	0.9938	0.2833	-3.4022	-2.582	-1.0417	-2.1812	1.6518	-2.7556	-1.1704	-1.6409	-0.3364																-0.432
2002/3/25	-0.1524	-0.3534	0.738	-0.7914	0.7812	4	3.8259	0.5844	-0.9335	2.6003	1.6635	-0.0947	2.4096	0.8255	5.0373	1.6438	-0.0809	0.3501	2.3107	-1.6584	0.4737	0	4.661	-1.2579	-0.2149	3.0622	0.5146	1	-0.3656	3.6842	0.5888	1.6878																2.7115
2002/3/26	-2.1374	-2.4823	-1.9536	4.7136	4.4574	0.7085	-1.6518	-1.2346	-2.3557	-1.6655	-1.4493	-2.654	6.1647	-3.7427	-1.9538	0.4492	1.1336	-3.1395	-1.3802	-3.7099	2.7696	-3.075	-2.0918	-2.5478	-3.0151	-2.1356	-2.901	-3.0941	-1.0092	-2.2843	-2.3415	-2.5726																-2.8511
2002/3/27	2.0281	2	1.7435	-0.1385	1.9481	1.005	1.0336	0.1471	-0.2413	1.9882	0.7116	1.6553	1.773	2.4301	1.087	-1.2522	2.6421	2.401	5.9796	2.2767	0.5161	0.8883	-5.031	0.1961	0.3701	4.2694	0.5272	-0.3831	1.1121	0	1.1988	0.5111																0.1087
2002/3/28	-0.3058	-0.0891	3.1824	1.2483	-4.0036	-0.597	2.4297	1.2482	1.6929	-0.361	-1.366	1.9157	-0.4355	0.3559	-1.2545	0.9058	-1.4821	-0.4689	1.3205	-0.1712	-0.9127	-1.3836	1.0885	0.848	-0.3687	-0.6369	0.8741	-0.7692	-0.275	0.2597	2.4679	3.3898																-0.2172
2002/3/29	-2.7607	-3.479	-3.796	-4.5205	-2.2749	-4.5045	-1.8727	-2.9732	-4.6373	-1.5217	-2.0535	-3.5714	-3.0621	-5.0827	-3.2668	-3.3214	-4.7506	-4.3581	1.7773	-3.9451	-3.1088	-4.5918	-5.0251	-4.7865	-3.849	-5.7692	-3.6395	-3.1008	-4.5956	-4.2746	-2.7938	-4.1803																-2.5027
2002/4/1	0.0789	0	3.6991	3.2281	4.0737	1.4675	5.598	-0.0747	-0.2494	-0.6623	1.5602	1.9493	0.0451	2.1171	-1.5009	0.2786	0.5819	1.3547	10.0116	-0.3571	-1.5449	2.6738	0.9826	2.106	-2.2325	0.2915	-0.3597	0.4	0	0	4.8563	0.4277																-0.8929
2002/4/2	-1.8125	-2.8651	0.3567	-0.278	3.1687	0.7231	-1.4458	-2.6926	-2.5	0.0741	-1.3922	4.8757	-1.6689	3.0488	-1.9048	-1.8519	-1.0744	0	-2.5397	-1.7921	-3.7417	0.7813	-0.2246	-3.1936	0	-0.4845	-1.9856	-2.1248	-3.6609	-2.8417	-1.6068	-1.6184																-1.9144
2002/4/3	0.8828	0.7612	1.0664	-0.7666	-5.0587	-0.9231	-1.1002	-0.2306	-0.3846	-1.1103	-1.2658	-2.6436	-2.6606	-0.8284	0.9709	0	0.1671	-1.9441	-6.2975	0.7299	0.627	-0.646	1.2753	0.4811	0	-1.3632	0.7366	0.4071	1.7	-0.9749	3.7464	-2.7706																0.2296
2002/4/4	1.5115	2.5496	1.8757	2.6685	-0.9515	1.4493	1.7305	3.3898	3.4749	1.7216	4.0927	4.1199	3.9585	5.9666	2.8846	1.6038	3.0025	5.2045	2.3175	3.0797	3.1153	2.0806	2.0741	2.8044	3.5433	2.9615	3.4735	3.2432	3.6382	3.7975	1.0185	3.2057																5.4983
2002/4/5	-0.7837	0	-0.1151	0.8208	-0.5764	1.4286	-1.8226	0.2235	1.4925	-0.2208	-1.0895	0.1799	-2.1759	0.5631	-0.3738	-0.1857	0.1619	-0.8245	0.5663	-0.1757	0.2417	0.8917	0	0.7984	-1.9772	-0.6711	5.8304	-0.7853	2.0873	0.542	-1.5582	1.6393																0.8686
2002/4/8	0.7109	1.8416	0.1152	3.46	0.9662	0.7042	-0.7426	0.5204	2.0833	-0.2212	0.1437	-1.0772	0.6487	0.224	0.3752	-0.186	0.2425	-0.5938	1.0135	0	-0.2411	0.6313	0.8708	6.0066	0.7758	0.7722	-0.6678	-0.1319	2.3234	-0.2695	0.0931	1.8676																0.5382
2002/4/9	2.3529	2.6221	2.4166	1.1148	4.1148	2.3976	2.2444	3.2544	3.3613	1.1086	1.7695	2.3593	0.3223	1.7877	3.1776	3.8211	2.0161	2.3895	2.2297	1.2324	2.0544	1.3802	3.1655	2.3661	1.7706	1.9157	1.0084	3.5667	0.6358	2.2973	0.6512	3.3333																1.7131
2002/4/10	-0.7663	-0.5286	-1.1236	-0.7782	0.9191	4.4878	0.8537	-0.8596	-0.9292	2.7047	0.282	2.1277	-0.1836	-0.6586	0.1812	0.5386	0.3953	1.9837	-0.5453	1.0435	0.3552	1.8564	-1.1855	0.2433	2.2693	0.8459	0.6656	0.1276	-0.0903	2.642	0.647	-0.4839																-0.5263
2002/4/11	-1.9305	-1.5058	-2.0455	-3.0065	-1.275	-1.8674	-2.1765	-2.0231	2.1102	-1.7794	-3.3739	-3.559	-1.6092	0	0	-2.1429	-2.7559	-3.0892	-6.1404	-2.5818	-1.7699	-2.6731	-1.9054	-1.8204	-2.2929	-1.9571	-3.1405	-2.9299	-2.6197	-2.7027	-2.5712	-3.4846																-1.164
2002/4/12	0.1575	0.3597	-0.58	0	-0.369	1.9981	-0.3708	0.1475	-0.8037	-0.3623	0	5.8506	-0.0935	0	0.1808	0	0.3239	1.5348	-1.986	-0.1767	1.2613	3.4956	2.0144	2.3486	0.1514	-2.1863	0.3413	0.5249	1.577	0.9259	0.6598	0.8396																0.3212
2002/4/15	-0.7075	0.0896	-1.2835	-1.2129	1.8519	0.7463	-1.9851	-1.0309	0.8102	-2.2545	-0.582	2.8061	-1.8241	-2.2099	2.1661	-0.9124	-1.2914	0.4651	-2.8605	1.5929	-1.72	-0.4825	0.4937	-0.4831	0.3023	-1.7493	-0.6803	2.0888	-1.5525	1.8349	-0.6554	-1.0824																0.1067
2002/4/16	-0.0792	0.8057	2.7187	1.5689	-2.0909	1.7593	-1.3924	-0.2976	-1.7222	0.2976	2.2439	-2.0678	0.5241	1.9209	-1.2367	0.4604	0.5724	-1.3889	1.4724	-0.8711	-0.9053	-1.8182	-0.1404	1.7597	0.3014	0.3956	0	-1.4066	0.0928	-0.5148	-0.9425	-3.2828																-0.9595
2002/4/17	-0.6339	0	-0.6904	-0.403	-3.6212	-2.3658	0.3851	0	-1.4019	0.1484	-0.7634	0	-1.8483	0	-1.0733	0.8249	0	0	-0.7255	0.3515	-0.0609	-0.2469	-0.5622	3.7567	2.1788	0.197	0.5137	-0.1297	-0.3707	0.6468	1.1418	1.0444																-0.1076
2002/4/18	-0.319	-2.0426	-3.5921	-1.8206	-0.3854	-1.3979	-1.6624	0	-4.8578	-0.1481	0	-4.9831	0.4346	-4.9889	-2.3508	1.8182	-1.626	-2.6995	-0.2436	-3.1524	-2.2547	-1.3614	0.7067	0	0.2206	-1.6716	-1.0221	-1.6883	-2.4186	0	-2.3518	-2.1533																-1.9397
2002/4/19	-0.24	0	-1.5625	-1.7857	-6.7698	-1.8904	0.3901	0	1.7435	-1.3353	-1.875	-4.9778	0.1442	-2.3337	0.7407	-1.7857	0.0826	0.1206	-2.5641	3.9783	0.6858	0.6274	-0.7018	2.1839	0	-0.2	-0.1721	0.7926	0.858	-2.9563	-0.289	0.3521																1.4286
2002/4/22	-1.684	-2.0852	1.8315	-1.3986	-5.8091	-1.9268	-1.8135	-2.2388	-2.2032	0.9774	2.3518	-4.9579	0.048	-1.4337	0.3676	-3.3636	0.0826	-1.2048	-4.2607	-0.1739	-0.9288	-1.4963	-0.5654	-0.1687	1.6875	-1.002	-1.0345	0	-0.8507	-3.3113	-1.7391	-1.2281																-1.0834
2002/4/23	-0.1631	-0.2778	1.199	-0.2837	-1.652	0.6876	1.3193	0.7634	1.1264	0.0745	-0.2872	0.1969	-0.1919	-0.9697	2.0147	-0.2822	1.0726	1.9512	-1.7016	1.2195	-1.25	0.8861	-2.914	-2.5915	2.6696	-1.8219	0.1742	1.7038	-0.9533	0	0.59	0																-0.5476
2002/4/24	-0.5719	-1.0214	-2.1327	-2.276	1.3438	-4.7805	1.0417	-1.1364	-1.6089	-1.2649	-1.0082	-5.0098	-1.25	-2.6928	-0.8977	-0.1887	-0.8163	-2.1531	2.1305	0.5164	0.0633	2.6349	0.1464	-1.3881	-3.4434	-0.2062	1.2174	-0.1289	-2.7911	-0.9589	-2.0528	-0.9769																-0.2203
2002/4/25	-0.0822	0.7505	0.9685	1.4556	-3.0939	0.5123	-1.4175	1.1494	2.7673	0.4521	1.7459	2.0683	-0.5842	2.1384	0.7246	0.9452	0.2469	1.3447	0	0.8562	1.3283	2.2005	2.924	-0.3519	-1.8923	0.1033	-0.5155	1.1613	1.7822	0.6916	0.6986	1.9731																2.649
2002/4/26	1.398	1.9553	0.8393	0	4.447	4.9949	0	0	1.5912	1.1253	1.2869	2.7356	1.9099	2.3399	3.0576	0.8427	4.023	3.4982	4.9544	0.1698	2.809	0.9569	2.4148	2.2955	0.6677	2.2704	1.8998	0.8929	2.7237	2.4725	1.8831	3.0783																1.1828
2002/4/29	1.3788	2.1918	4.0428	7.5323	1.4192	1.7476	3.3987	2.7273	4.0964	2.819	1.4588	1.9724	0	3.0084	0	2.9712	3.3938	3.6131	1.118	0.5085	3.7644	0.8294	4.9931	1.5535	0.3685	2.1191	0.8475	0	2.0833	1.8767	2.9183	2.9863																0.6376
2002/4/30	-0.64	-0.1787	-1.7143	-1.8012	-3.4446	-0.6679	-0.2528	0.0737	-0.5787	-1.7316	0.603	-0.9671	-3.8443	-0.4673	1.5707	-1.1722	-0.229	-2.1372	-0.7371	-0.5059	0.2926	-1.6451	0.7926	0.5099	7.1953	-0.4941	-0.6723	0.5057	-0.6494	-0.6579	-1.6068	-0.4143																-0.3168
2002/5/8	-1.0467	-2.4172	-2.5581	-2.038	-2.6756	-2.2094	-2.1546	-1.916	2.9104	-0.8811	-3.0429	0.4883	-3.7481	0.939	-1.3746	-1.7336	-0.9946	-1.954	0.7426	-1.1864	-1.9837	-2.0311	-0.6553	-1.7475	-3.1507	-0.4965	-0.846	-1.761	-2.4276	-1.457	-0.3842	-1.6639																-1.3771
2002/5/9	-0.4882	0.367	0.8353	0.4161	8.5911	2.1611	-0.2591	-0.2254	9.9548	-0.2963	-1.0461	0.8746	-0.5192	5	0	0.1857	2.2411	-0.4689	1.8428	0	-0.1786	0.3659	0.4617	-0.2869	-0.2122	0.1996	2.3891	0	-0.7656	0.1344	0	0.9306																-0.8593
2002/5/10	-0.7359	-1.3711	-2.2485	-0.8978	-2.9536	-1.3462	-1.2987	-0.5271	2.7778	0	0.4805	-2.0231	0	-2.3256	-1.5679	0	-1.4361	-0.9423	-3.1363	-1.3722	-2.5045	-0.8505	-1.4445	-0.1726	-1.8427	-0.3984	0.5	-1.1524	0.2893	-0.6711	2.2179	-0.7544																-1.3001
2002/5/13	-0.9061	-0.9268	-0.7264	0	-0.1087	-1.9493	-1.8421	-0.4542	-1.9019	-3.4918	-0.5739	2.6549	0	-0.5669	0	-1.2975	-1.5337	-1.0702	-2.7397	-1.913	0.9174	1.348	0.7995	-1.0375	-1.9495	-1.8	-2.6534	-1.4249	-1.6346	-2.1622	0	0.9291																-0.2195
2002/5/14	-0.665	-0.0935	0.122	-1.2544	-0.2176	-0.2982	-0.8043	-0.3802	-3.6735	-1.6936	0.5772	2.7778	0	-0.6842	-1.9469	-3.4742	-0.7009	-0.3606	0.8963	0.1773	0.303	0.3628	5.0231	0.4659	-0.2209	0.1018	-0.1704	-0.1314	0.1955	-0.1381	-1.1321	1.4226																-0.8801
2002/5/15	-1.0042	-0.5618	-1.3398	-1.4114	-3.1625	-1.5952	-0.9459	-0.7634	0.9534	0	-2.3912	0.8388	0	-0.6889	-0.5415	-1.6537	-0.7843	-0.1206	-2.5381	-1.4159	-1.2085	-0.8434	-0.0629	-0.7536	-1.5498	0	-1.8771	-0.1316	-0.7805	-0.1383	-3.2443	0.6601																-0.333
2002/5/16	-2.5359	-4.049	-4.9383	-3.5075	-8.1081	-0.7092	-4.3656	-4.7692	-6.2959	-1.7228	-3.6747	-4.9908	-5.5846	-4.9711	-4.5372	-4.7478	-2.9249	-4.8309	-4.9479	-4.1293	-3.9755	-4.7388	-4.9118	-4.2056	-4.5727	-5.7986	-4.5217	-4.8748	-3.1465	-5.1247	-3.9448	-4.1803																0
2002/5/17	-0.4337	0.2944	-1.4286	2.1513	0.7353	0	2.1398	0.5654	2.9115	2.6295	1.4751	-3.5992	0	-1.3382	1.3308	-0.6231	1.6287	3.1726	-3.8356	0.3745	1.5287	0.1276	-0.1987	0.7927	2.5137	0.432	0	1.8006	2.132	1.0219	1.4374	3.5928																-2.1158
2002/5/20	2.3519	-1.8591	-1.581	-2.687	-1.0949	0	-2.3743	-3.1325	-3.1556	-1.0093	-0.4511	1.0091	-1.8795	0.8631	-1.1257	-3.3438	-1.0417	-2.583	3.1339	-2.9851	-1.3174	-3.4395	1.3935	2.1174	-4.1379	-2.1505	-2.0036	-2.9932	-2.9821	-2.4566	0	0																-2.2753
2002/5/21	1.3617	3.7886	3.7483	3.2836	2.706	2.9592	3.4335	3.1509	4.7191	2.6667	2.2155	4.4955	2.0845	3.423	4.5541	2.1622	4.1296	6.8182	2.4862	4.6154	4.2594	0	1.8979	3.7915	9.992	4.0659	4.461	4.0673	5.7377	5.7778	2.6316	4.1288																3.376
2002/5/22	-2.0991	-2.4976	-3.6129	-2.2399	-3.5928	-1.5857	-2.0747	-1.5273	1.7167	-1.7571	-1.33	-3.3461	-0.1104	-2.2459	-2.9038	-0.1058	-4.5101	-2.7187	-4.9865	-0.7353	-0.6707	2.1108	-0.9634	-0.742	0.7267	-1.4784	-1.7794	-2.6954	1.2597	-2.2409	-2.6627	-0.6344																-4.0541
2002/5/23	1.2007	0.0985	0.4016	1.9217	2.3602	1.1078	0.4237	0.1633	-0.9494	0	0.5492	-1.7804	1.6575	0.7255	1.3084	-1.1653	1.1401	-0.243	0.9929	1.8519	0.6753	0.646	-0.7782	1.2076	1.0101	0.8574	0.9058	1.108	-0.3828	0	1.0132	4.7087																0.939
2002/5/24	0.1695	-1.0827	-0.1333	-1.3778	-1.2136	0.1992	-2.1097	-0.8965	-2.9819	-1.633	-2.4826	0.1007	-0.3804	-2.8812	-0.738	-2.5723	-0.8857	-1.827	-0.8427	-1.8182	0.5488	-0.7702	-2.4183	-0.3409	3.2857	0.6376	-1.7953	-1.5068	-2.9779	-1.8625	-1.7051	0.686																-1.0465
2002/5/27	-0.1692	2.2886	1.7356	0.9559	3.5627	2.4851	0.1437	1.0691	1.9759	0.3953	1.222	-0.6036	0.7092	0.8653	0	0.44	0.8936	0.6203	-2.2663	1.2963	0.0606	0.6468	4.0857	0.9122	-0.2075	0.3168	0.9141	0.6954	1.9038	-0.146	-0.8163	-0.6056																1.0576
2002/5/28	-0.678	0	0	-1.0925	-1.0676	2.8128	1.7217	-1.1391	-0.7535	-0.7087	-0.6052	0.7085	-0.2709	0.6127	0.3717	0	0.4831	0	-0.5797	0.3656	-0.4242	0.5141	-2.9601	0.2825	-2.4948	0.1053	0.1812	-0.2762	-0.4916	0	0.6173	-1.9802																-0.2326
2002/5/29	-2.2184	-2.5292	-4.9869	-2.7982	-2.6379	0.1887	-3.103	-3.0453	-4.2299	-0.8723	-3.8559	-4.8241	-1.032	-3.1669	-2.7778	-3.2859	-2.2436	-3.2059	-4.9563	-3.2787	-4.017	-2.9412	-2.8515	-1.5211	-0.4264	-3.1546	-1.8083	-2.4931	-3.2609	-2.7778	-3.9877	-2.6418																-2.5641
2002/5/30	-0.349	-0.499	-0.8287	-0.9848	-0.7389	-0.1883	-1.1645	-1.6978	-1.0193	1.44	4.9077	-3.5903	0.933	1.0063	-0.381	1.5855	0	0.5096	0.9202	0	0.1902	-1.3175	0.7509	0	0.1428	0.8686	-0.7366	0	-0.2043	0.7519	-1.065	-0.9577																0
2002/5/31	-1.0508	-0.6018	-1.532	0	-2.9777	-0.0943	-1.0309	-3.1952	-3.8902	-0.9464	0.5533	-0.3286	-0.0544	-0.9963	-0.7648	-0.7804	-0.3279	1.3942	-2.1277	-0.565	-1.6456	-0.267	-0.6775	-2.2883	-1.283	-0.7535	-0.1855	-1.8466	-0.9212	-2.3881	-1.8299	-2.498																0.1196
2002/6/3	-1.2389	-2.1191	-4.9505	-4.5907	-6.9054	-5.3824	-4.4643	2.1409	-3.2143	-0.5573	-2.2011	-4.9451	-0.5441	-4.7799	-3.4682	0	-3.0428	-4	-4.9689	-3.0303	-2.3166	-1.4726	-3.0696	-1.9906	-2.3105	-0.8677	-3.5316	-2.026	-3.8223	-5.0459	-2.9605	-4.2149																-2.8674
2002/6/4	0.9857	3.8144	1.0417	0.3208	1.2363	1.497	0	0.524	1.23	0.5604	2.711	-2.4277	0.4923	-1.9815	0.7984	1.6854	-0.5937	-1.3021	0.1634	0.9766	0.7905	-0.6793	0.3519	-0.0597	0.813	2.2976	0.578	1.6393	-0.5371	0.9662	2.5989	1.4668																0.246
2002/6/5	-1.5972	-1.9861	-1.4728	-5.1958	-4.0706	-3.7365	-1.8692	-3.2146	-5.7108	-3.0255	-1.6434	-4.7393	0.2722	-4.717	-4.3564	-4.5304	-4.5222	-4.6174	-4.894	-3.2882	-2.6144	-4.5144	-2.1038	-1.6736	-3.2991	-1.0695	-3.4483	-0.4399	-4.1037	-2.2329	-2.533	-6.2075																-3.4356
2002/6/6	4.3282	4.3566	4.9327	7.2513	10.0424	5.7201	6.5079	5.8348	7.8608	4.7619	3.7468	4.9751	1.9544	4.9505	6.8323	4.5139	5.2726	6.5007	4.9743	4.8	3.9597	5.3009	4.3696	4.1945	5.9894	4.6486	5.3571	4.271	5.9685	5.4098	5.3107	7.2529																4.9555
2002/6/7	-1.2965	0.4854	2.5641	0.5503	10.0257	0.5797	2.0864	1.2723	0.9558	-0.2351	0.1464	4.9763	0.0532	2.2911	1.3566	1.4396	0.1698	3.6364	5.0654	2.2901	0.3228	1.2245	3.569	-1.0502	0.7153	0.7231	0.3766	0.565	0.2125	2.1773	0.7511	0.9298																0.9685
2002/6/10	-0.1751	-0.1932	-0.9722	-1.4855	5.8411	-0.1921	-1.4599	-0.9213	-1.4201	-2.9065	0	1.5801	-0.2661	0	-1.1472	-1.4192	-2.3729	-2.6316	4.9767	-1.1194	-1.287	-1.2097	-1.1266	-1.7099	-0.071	-0.1026	-0.9381	-0.7022	-2.6511	-1.8265	-0.1065	-1.4238																-1.0791
2002/6/11	0.2632	-0.484	0.8415	0.7937	-1.4349	0.8662	0.7407	-0.0845	1.4406	-0.4854	1.8519	0.6667	0.5336	1.1858	0.9671	1.3289	0.5208	1.1583	-0.7407	1.3208	1.2386	0.9524	0.4692	1.2597	1.7768	0.5133	0.5682	1.273	1.8519	4.3411	0.939	1.9541																1.2121
2002/6/12	0	-1.2646	-1.5299	-0.5512	-1.6797	0.3817	-1.1765	-1.7766	-1.3018	1.5447	-0.0957	-1.1038	0.8493	-1.3021	-1.1494	-0.6557	-1.3817	-1.2723	0.7463	-1.676	1.0303	-1.0782	-0.0667	-1.2441	-1.3268	-0.4086	0	-1.257	-1.4973	-0.4458	-0.9302	-0.5																-1.0778
2002/6/13	0	0	-0.565	-0.7918	1.2528	-1.616	-0.8929	0	-1.3189	-0.9608	0.1916	-0.7813	2.2105	-2.7704	-0.7752	-2.6403	-0.0876	-1.4175	-4.7407	-0.7576	1.211	-0.9537	-1.0681	-0.2999	-0.4954	-1.7436	-0.9416	-1.4144	-1.8458	-2.5373	-0.3521	-1.5075																-1.6949
2002/6/14	0	-2.069	-4.2614	-2.3943	-3.0371	0	-0.9009	-1.8088	-3.8882	-0.485	-0.478	-4.8369	0.8754	-2.8494	-0.7812	-1.5819	-1.4023	-2.8758	-4.8212	-1.7176	-1.3854	-1.9257	-0.3374	-1.9856	-2.3471	-0.1044	-0.9506	-2.0086	-1.9912	-2.144	-1.5312	-2.9762																-1.2315
2002/6/17	0	0.6036	0.7418	0.3271	6.8445	1.4493	-0.303	0.614	7.8382	0.6499	0.7685	2.6005	0.4084	0.9777	-0.7874	-0.1148	0.7111	0.2692	5.0654	0.5825	2.1073	-0.1403	0.6093	-2.8545	1.6023	-0.1045	0	-0.2928	1.4673	-0.1565	-0.7177	1.0517																0.1247
2002/6/18	0.5249	2.6	5.0074	4.564	1.3029	3.2381	4.1033	5.1439	9.9648	1.7756	1.4299	0	4.1688	2.7663	2.7778	2.5287	2.5596	4.0268	4.9767	2.7027	1.8762	3.2303	1.0094	2.9384	0	2.7197	2.8791	3.3774	4.2269	3.4483	3.253	3.3825																2.8643
2002/6/19	-1.6536	-1.2671	0.9818	-1.7927	0.7503	-1.7528	-1.3139	-1.4925	-0.3198	0.1618	-1.3628	1.0369	-0.1952	-2.0188	2.5097	-2.4664	-1.0327	-2.4516	-2.5185	-1.1278	-2.0872	-0.4082	-1.1992	-0.7366	-0.2867	-1.0183	0	-1.4205	-0.5336	-0.4545	-0.7001	-1.3423																-0.4902
2002/6/20	1.0619	1.8756	3.0556	1.1905	1.8085	1.9718	4.5858	3.7447	6.2032	0	-0.5717	1.8244	0.978	0.8242	2.6365	1.6092	0.5217	0.9259	5.0152	0.9506	1.1912	1.9126	0	0.1855	-0.7189	0.2058	-0.1866	-0.1441	0.3219	2.7397	0.47	3.0612																0.7389
2002/6/21	4.2032	0	4.9865	10.0392	6.4786	9.8527	10.0424	10.0082	9.9698	4.9273	1.0062	5.0392	1.9855	5.0409	10.0917	4.7511	4.1522	4.194	1.8813	4.8964	2.7261	4.0214	2.4949	3.2407	4.4895	2.7721	4.2991	5.3391	3.7433	3.7037	4.4444	9.6535																4.2787
2002/6/24	10	9.9806	5.0064	9.9786	10.0098	9.9749	10.0257	9.9925	9.9817	9.8537	9.962	5.0107	10.019	5.0584	10	10.0432	9.9668	10.0629	4.9716	10.0539	9.7708	10.0515	5	9.6861	9.9792	9.99	10.0358	10	10	10	9.9664	10.0075																9.9648
2002/6/25	-0.6875	10.0441	5.0122	-1.685	1.0705	1.372	1.285	0.0678	6.4946	-4.555	-3.0198	1.0152	0.3021	2.4691	1.5152	-0.9814	-2.4924	0.2286	0.2706	-2.1207	-5.4945	0.1171	-1.6917	-4.4154	-1.8273	-3.4514	1.9544	-2.1171	-1.5933	-1.6883	-0.4073	-1.368																-1.2793
2002/6/26	-0.6923	0.4003	1.979	-0.1318	-2.8244	0.3008	-0.9227	-1.084	-3.2838	-0.8076	0	-0.603	0.1291	0.4819	-0.1493	-1.1893	3.0209	2.5086	1.2146	-0.8333	1.0465	1.2865	-0.8286	0.6843	0.706	0.378	7.6677	2.4173	2.4762	0.6605	1.1247	-2.0111																1.0799
2002/6/27	-0.9295	-0.3987	-0.6849	-2.6403	-2.1798	0.075	1.0477	-1.1644	1.4551	-1.3323	-2.5356	1.7189	-1.59	0.5995	1.9432	1.3039	0.3759	-1.7798	0.1333	1.1765	0	-1.0515	0.2571	-1.6143	-0.2549	-0.3766	-0.2967	4.3478	-0.8364	1.0499	0.91	-2.1939																2.2436
2002/6/28	3.2838	2.8823	0	-1.4915	0	-2.0225	-2.1889	-0.1386	0	-0.6002	1.141	-1.4911	-2.5807	-2.503	-3.0792	-1.9802	-1.4981	-1.1325	-3.4621	-0.8306	0	-2.0071	0	1.1226	-5.4952	-2.6465	-2.5298	0.7143	-1.7807	-2.0779	0	-0.5789																10.0313
2002/7/1	0	-2.9572	-4.5977	2.34	-1.2071	-1.0703	-1.1779	-0.2082	-5.8964	-0.3019	-1.8502	-2.3209	1.8764	-3.7897	-1.5129	-1.9192	0	-1.26	0	0	-3.0495	-0.8434	-3.2051	-0.5978	-1.8932	-0.2913	-3.0534	-3.0733	-0.9542	-0.9284	1.7034	0.0728																-2.3742
2002/7/2	-0.3028	0.7217	3.012	0	1.6917	0	1.0727	1.5299	1.1854	1.2869	-1.5172	0.2066	-0.5959	3.3037	2.3041	-1.2358	-0.9886	1.3921	0	-0.5025	0.2374	1.7011	2.2517	-0.3436	1.9986	2.7264	3.1496	1.9512	1.6378	1.071	-0.0985	2.5455																0.5837
2002/7/3	-1.2149	-0.0796	0.4678	0.1345	-1.0166	2.0866	-0.3538	-0.8904	0.251	-1.3453	0.6069	0	-0.654	-0.123	-1.0511	6.2565	-0.768	0.5721	0	2.1886	0	0	-1.5544	1.2069	0.9459	-0.7583	-1.2214	-1.1962	0.2844	-0.2649	2.5641	-1.1348																0.1934
2002/7/4	-1.9985	-0.7968	-2.5611	-1.7461	-2.4276	0.3028	-1.4201	-2.0041	-2.2538	-0.7576	-1.3921	-2.1649	0.5485	-1.601	-1.0622	-0.4907	-1.2384	-2.6166	0	-2.4712	-1.1249	-0.8363	-0.2632	-0.5111	-1.7403	0	-0.9274	-1.5738	-2.0794	0.5312	-2.0192	-1.8651																-2.7992
2002/7/5	0.6275	-1.1245	0.2389	1.5038	-0.5742	-0.3019	0.2401	-0.2821	-1.1956	1.4504	0	1.7914	0.6001	-0.2503	-0.3067	-0.5917	0	0.2336	-4.1379	-0.3378	0.9581	2.2892	0.2639	-1.4555	1.2943	-0.2865	-0.312	0.738	-3.668	0.7926	-0.1963	0.5848																0.8937
2002/7/8	0.0779	1.5435	0.5959	1.3468	1.2512	1.4383	1.5569	0.8487	8.7295	-0.301	0.0941	0.6211	-0.705	1.2547	0	0.6944	0.5486	1.049	-0.2878	1.6949	-0.2372	0.2356	5	0.4344	0.269	-0.4789	0.7825	-0.1221	5.7114	1.9659	-0.59	1.3081																-0.0984
2002/7/9	-0.4673	-1.12	0.7109	-0.8638	1.711	-0.2239	-0.2358	-0.7714	-1.4308	0	2.4448	-5.0412	0.0546	-0.9913	0.3077	-1.3793	0.0779	-0.5767	1.8759	-0.5	-0.1189	-1.4101	-1.6291	-2.1626	-0.939	-0.1925	-0.7764	0	-2.2749	-0.2571	-0.9891	-0.5022																-0.2956
2002/7/10	-1.5649	-2.9935	-2.1176	-1.6086	-2.8037	-1.9447	-3.3097	-1.5548	-3.7097	1.2075	-2.0193	-1.6251	0	-1.1264	-1.9939	-2.7972	-2.2586	-1.6241	-2.8329	-2.0101	-1.6071	-2.2646	-0.3185	-1.8568	-0.6093	-0.675	-1.5649	-1.8337	-1.8429	-1.4175	-2.4975	-2.6676																-2.2727
2002/7/11	-0.159	0.0834	-0.2404	0.1362	1.6346	-0.9153	-0.2445	-0.1436	-1.675	-0.2237	-1.5457	1.7621	-0.1638	0.3797	-0.313	0.3083	0.239	-0.2358	0.7289	-0.3419	1.5729	-0.4878	0.5112	0.0901	-1.703	0.4854	0	2.7397	1.1858	0.915	0.1025	0.6667																-1.5167
2002/7/12	0.2389	0.25	0.4819	1.6327	1.2299	2.6944	0.2451	0.5751	2.2147	-0.3737	2.9971	0.5411	0.4921	3.1526	0	0.1025	0.0795	-1.5366	2.1708	-0.1715	-0.0596	-0.2451	0.2543	-1.8902	0.3465	1.256	-0.7949	-0.4848	-0.5859	2.3316	-0.2047	-0.4415																0.616
2002/7/15	-1.2708	-1.7456	-1.4388	-0.2677	-1.3084	-2.2489	-2.3227	-2.2873	-1.1667	1.4254	0.3233	-1.507	-0.4897	-0.7335	-3.4537	-1.9447	-1.112	-1.0804	-1.4164	-1.7182	-0.4172	0.1229	1.3316	-1.1009	1.5193	-0.2863	-1.6026	0.609	-1.1788	5.443	-1.4359	0.2956																-2.0408
2002/7/16	0.2414	0	-0.4866	-0.4027	-0.5682	2.3006	0.1252	0	2.2766	-0.3698	-1.6575	0.8743	2.515	0.1232	0	0.5219	0.4016	0.1214	5.0287	0	-2.4536	-0.4908	4.7559	0.1855	-0.8163	2.201	0.3257	0.2421	1.0934	-1.6807	0.7284	0.958																0.8333
2002/7/17	0.9788	1.5228	1.956	-1.0108	3.7143	-0.075	1.625	1.3899	4.2869	-0.5939	-0.7491	0.6501	-0.16	0.861	1.7886	0.7269	1.76	0.6061	0	1.5734	-0.6135	1.3564	-2.0311	-2.7778	0.1372	0.6554	1.7857	0.1208	0.4916	-0.8547	0	0.438																1.1364
2002/7/18	1.2924	0.5833	-0.2398	-0.2723	-0.9183	0.9002	1.23	0.8658	-1.0277	0.0747	0.8019	1.1841	3.3654	2.1951	0.639	-0.7216	-0.1572	2.1687	0.2736	0.5164	0.9259	-0.2433	2.5	2.1905	0.4795	0.093	0	0.965	1.1742	-0.4926	1.4463	-0.7994																-0.3064
2002/7/19	-0.1595	-0.4971	1.0817	0.3413	-0.9268	-4.0892	0.1215	-0.0715	-0.3195	-0.2985	-0.5615	0.8511	1.7054	-0.2387	1.1111	0.6231	-0.5512	2.4764	-1.0914	0	0.1835	0.3659	0.5354	0.5592	-1.4997	0.0929	-0.319	0.8363	1.0638	0.1238	-0.2037	-0.7326																1.7418
2002/7/22	-1.9968	-2.5812	-2.497	-1.6327	-2.6193	-0.155	-2.5485	-2.2906	-2.8846	-1.497	-1.8824	-2.9536	-2.8455	-2.7512	-2.1978	-2.064	-1.346	-2.8769	0.4138	0.6849	0.2442	-1.7011	-2.0118	0.3707	-1.7993	-2.2284	-1.92	-1.7773	-3.0622	-3.4611	-1.4286	-1.0332																-2.719
2002/7/23	-0.8965	-0.1709	-0.8537	-0.2766	-1.0567	-3.2609	-0.2491	-0.3663	-1.2376	-0.4559	-0.1918	-0.7609	0	-1.107	0.321	-0.7376	0.321	-1.7773	-4.6703	-1.1905	-0.4263	-0.7417	-2.2947	2.2161	-2.0437	-0.095	0.4894	-1.5682	-0.1974	-2.8169	0.3106	-1.6406																-0.5176
2002/7/24	-0.4934	-1.0274	-0.615	-0.0693	-0.7767	-6.5811	-1.3733	-1.0294	0	-1.374	2.5469	0.4381	0.1046	0.4975	4.8	-0.7431	-1.68	0.3619	-1.7291	-1.2048	-0.5505	-0.1245	-0.1236	-1.1743	-1.0791	-0.1901	-0.974	-0.1225	0.9891	-0.3953	-0.4128	-1.5921																-0.1041
2002/7/25	-0.8264	-0.346	-0.9901	-1.2491	-4.5988	-2.7491	-0.8861	0.9658	0	-0.4644	-1.5933	-0.5453	0.0522	-0.495	-1.374	-0.2139	-0.2441	-1.0817	1.173	-0.1742	0.9225	-0.8728	0.3094	-0.1828	0	-0.1905	-0.9836	-0.4908	-1.9589	0.9259	-0.9326	-3.3898																0.4167
2002/7/26	0.0833	-0.9549	0.125	-0.7027	-2.5641	-5.212	-0.3831	-0.9566	0	0.2333	0.619	-0.3289	-1.7232	0	1.2384	0.3215	0.2447	-1.8226	-0.7246	-0.1745	2.6204	0.1258	-0.2468	-0.7326	0.3636	-0.4771	-0.4967	-0.3699	1.5984	-0.9174	-0.9414	0.7974																-1.4523
2002/7/29	1.582	1.4899	0.6242	0.6369	3.4737	3.4483	1.4103	-0.0743	0	0.1552	-0.8045	0.11	-3.56	-2.1144	0	-0.3205	0.4882	0.495	-1.3139	0.5245	0.1781	-0.1256	2.6592	1.2915	1.6667	-0.767	-0.4992	0.3713	0.295	-1.3228	-0.3168	1.2658																0.2105
2002/7/30	-0.4098	-0.3454	-0.3722	0.4219	-1.4242	0.6306	0	-1.1152	-10.0251	0.1549	1.145	0.1099	0.0551	0.3812	-1.8349	0.1072	-1.4575	0.1232	1.4793	-1.2174	-1.6005	1.1321	-0.1205	0.5464	0.2851	-0.4831	1.1706	0.2466	-0.4902	-0.4021	0.3178	0.0781																0
2002/7/31	-0.823	-2.773	-1.4944	-1.8207	-1.9608	-0.8057	-1.6435	-1.2782	-1.6713	0.3094	1.5566	5.0494	1.0463	-1.0127	-1.5576	-2.4625	-0.9039	-1.23	-0.8746	-0.8803	-0.241	-1.7413	-1.146	1.087	-2.2033	-0.4854	-0.9917	-3.936	-0.9852	-0.4038	-0.6336	-2.42																-1.9958
2002/8/1	0.4149	0.713	0.2528	0.9272	1.2632	-1.083	-0.6427	0	2.1719	-0.6939	-1.0218	5.0157	0.218	0.3836	0.1582	-0.2195	0.2488	1.3699	-0.1471	0	3.0797	-0.6329	0.061	-0.6272	0.5087	0.2927	-0.5008	0.6402	0.199	-0.2703	-0.8502	2.4																-0.1072
2002/8/2	0.2479	0.354	-0.3783	0.5654	-0.5198	0.5474	0.7762	0.5331	-1.5712	0.2329	-1.2201	0.4975	-1.1419	0.8917	-0.4739	-0.33	0.4136	-0.9828	2.9455	0.5329	0.7616	0.6369	0.3659	0.7214	-0.6508	0.3891	1.0067	0.2545	-1.5889	1.2195	0.5359	0.0781																0.3219
2002/8/5	-0.8244	-0.3527	-0.8861	-0.7027	0.5225	-0.4537	-0.8986	0.3788	0	-0.8521	0	5.0495	0	0.3788	-0.6349	3.0905	0.659	-1.737	0.7153	0.53	0.1744	0	-4.0097	-0.2686	0.5822	-1.0659	-1.1628	0.2538	-1.11	-1.071	-1.0661	-1.6393																-0.9626
2002/8/6	1.1638	2.2124	2.2989	1.0616	2.9106	1.4585	2.7202	2.2642	4.9765	0.2344	0	0.1885	2.5853	0.1258	1.9169	-0.4283	0.6547	2.399	0.142	1.2302	-0.1741	2.5316	0.3165	0.7181	0.0724	0	1.8487	1.6456	0.9184	1.0825	0.7543	2.381																1.7279
2002/8/7	-0.493	-0.5195	-0.8739	-0.6303	-1.6162	-1.6173	0	-0.2214	-2.415	0.4677	0	-1.5992	0.429	-1.005	0	0.1075	-0.3252	-0.4932	1.9858	-1.0417	-0.7558	-0.4938	0.3155	-0.2674	-1.1569	0.6856	0.33	-1.1208	-1.0111	1.4726	-0.9626	-0.3876																-0.5308
2002/8/8	-0.8258	-1.3925	-0.3778	-0.6342	-0.7187	-0.9132	-1.261	-2.4408	0.6416	0.0776	0	-0.478	-0.4271	-0.8883	-0.3135	1.5038	-1.2235	-0.8674	-1.2517	-1.0526	-1.9918	0	-1.3208	-0.5362	-0.8778	-0.4864	-1.3158	-1.1335	-0.2043	-1.4512	0.432	-0.7004																-0.3202
2002/8/9	-0.9159	0	-1.6435	-0.7092	-1.3444	-1.7512	-1.0217	0	0	-0.4651	0.285	0.5764	0.4826	-2.0487	-0.7862	-0.3175	0.0826	-1	-0.4225	-0.7092	-1.3748	0.8685	-1.211	-1.6173	0.9594	-0.2933	-0.8333	-0.7643	-1.3306	-1.4726	-1.2903	-1.3323																-0.9636
2002/8/12	-0.7563	-0.9709	0.1285	-1.2857	-1.4675	0.0938	-0.6452	-3.26	-1.0929	-1.8692	-1.1369	4.9666	-0.1601	-1.4379	-1.4263	-0.7431	-0.165	-0.5051	3.819	-1.6071	0.7273	1.23	-1.2903	-1.3699	-1.6813	0.2941	-0.8403	0	-1.0373	-1.3587	-0.5447	-0.7149																-0.6486
2002/8/13	0.7621	4.3672	1.1553	0.0724	0.5319	0	0.5195	0.3135	-1.105	0.9524	-0.3354	2.7298	0.6948	0.6631	0	0.2139	-0.1653	-0.3807	0.2725	-0.1815	0.6619	-0.486	0.719	-0.5556	-0.6691	0.391	1.6949	0.1284	0.1048	0.551	0.2191	1.6																0.5441
2002/8/14	0.3361	1.1956	0.7614	1.2292	1.7989	2.1556	1.292	0.7812	1.3035	1.022	-0.0481	0.1771	0.1592	1.054	0.6431	0.3202	0.1656	0.8917	0.6793	1.4545	0.2989	0.6105	2.3361	1.1173	0.4491	0.5842	6.3333	0.641	1.0471	0.9589	0.3279	0.7087																1.4069
2002/8/15	-1.4238	-1.7722	-0.8816	-0.5714	-1.8711	-0.5505	-0.6378	-0.7752	-2.3897	0.856	-2.0202	1.1494	-0.159	-1.5645	-1.1182	-0.7447	-0.3306	-1.0101	-0.8097	-0.5376	-1.0131	-0.8495	-1.7755	0.0921	0.2235	-0.1936	-1.8809	-0.6369	-1.3472	-1.0855	-0.3268	-0.5473																-1.0672
2002/8/16	0.1699	0.6873	0.8895	0.5747	-0.3178	1.2915	1.1553	1.1719	-0.2825	0.3858	0.7364	3.3217	0.2654	0.9272	0.9693	-0.3215	0.8292	1.148	0.5442	0.9009	0.7225	0.8568	0.3873	-0.368	1.8587	0.485	1.278	0.5128	0.4202	1.2346	0.8743	0.8648																0.6472
2002/8/19	0.7634	-0.604	-1.7632	1.2143	-1.169	-0.9107	-0.2538	-1.0039	0.5666	-0.7686	-0.5361	-0.846	-0.7411	-0.2625	-0.64	0.1075	-0.7401	-0.5044	2.8417	0	-0.7173	-1.5777	-0.3215	-0.277	1.1679	-0.6757	-1.4196	-0.3827	-0.2092	1.4905	-0.2167	0																0.7503
2002/8/20	1.431	1.3889	1.7949	0.4234	2.5806	0.2757	2.0356	2.1841	1.8779	1.6266	1.2739	-0.6826	-0.0533	2.2368	2.0934	1.5038	1.4913	2.1546	0.5263	1.4286	2.7092	0.7398	0.8387	0.5556	0.7937	-1.4577	0.8	1.2804	1.5723	1.0681	1.8458	1.2471																2.234
2002/8/21	0.6639	2.1404	0.1259	-0.1405	0.4193	0.7333	0	-0.0763	0.3687	-0.9146	-2.3222	0.8591	0.2134	0.3861	-0.7886	-0.7407	0.3265	-0.1241	-0.6545	-0.7042	1.1137	0.8568	0.128	0.9208	0.3579	-1.0848	0	-0.3793	0.6192	0.7926	2.3454	1.3087																0.2081
2002/8/22	0.5771	-0.3353	1.1321	1.126	1.2526	-0.546	0.6234	1.3751	0.2755	1.4615	0.3467	-0.2555	1.1182	-0.2564	0	0.4264	1.956	2.3602	-0.2635	0.8865	0.2899	0.2427	0.9585	-0.0912	1.3552	1.0967	-0.4762	1.5228	1.5385	-0.3932	0.2083	1.1398																0
2002/8/23	-0.4918	-0.9251	-0.1244	-2.0877	0.2062	-1.0064	-0.7435	-0.4521	1.6484	0.0758	0.1481	0.7686	1.5798	-0.3856	0.6359	0.2123	-1.1191	-0.9709	-1.321	-0.8787	-0.6936	-0.7264	0.9494	-0.9132	-0.9148	-0.2959	-0.9569	1.375	-0.7071	0	-0.6237	-1.127																0.1038
2002/8/26	-1.6474	-1.6129	-1.9925	-0.3554	-1.9547	-0.647	-2.2472	-1.3626	-2.1622	-0.6818	-0.5421	-3.3051	0.4666	-1.9355	-1.4218	-1.3771	0.1617	-1.2255	-2.8112	-1.2411	4.773	-1.7073	2.1317	-0.6452	-1.0653	0.8902	-0.8052	-1.1097	-1.8311	-2.8947	-1.6736	0.6839																-1.4523
2002/8/27	0.8375	0.5177	0.5083	3.281	1.0493	-0.186	0.1277	1.8419	0.5525	0.4577	2.0813	-0.9641	0.5676	0.3947	-0.641	1.6112	3.7934	0	1.7906	0.3591	9.1365	0.4963	0.798	0.6494	3.5894	2.451	0.974	0.6234	1.9689	0.271	0.9574	2.4151																0.1053
2002/8/28	-0.4983	-0.9442	-0.2528	-1.3812	-1.2461	-0.932	0.2551	0.0754	-1.0989	-0.6074	-0.6311	0.2655	-1.334	0	0.1613	-0.5285	-1.3997	2.3573	-3.6536	0.3578	-4.9005	-0.4938	-1.4616	0.0922	0.3465	-0.7656	-0.9646	-0.6196	-1.3211	0.4054	0.2107	-0.5895																-0.6309
2002/8/29	-1.0851	-1.5598	-0.6337	-1.5406	-1.0515	0.1881	0.5089	-2.0331	-0.7407	-0.9167	0.0977	0	-0.104	0.5242	-1.9324	-0.8502	-1.4984	-1.3333	-0.2809	2.3173	-1.7177	-0.3722	-1.9778	0.0921	-1.5884	-2.5072	-0.487	-1.4963	-0.7209	0.4038	-0.8412	-1.705																-0.3175
2002/8/30	0.1688	0.6162	-0.5102	-0.0711	0.3188	0.3756	0	0.2306	0.1866	0.0771	-0.4392	3.1774	0.4164	0	-0.9852	-0.7503	-0.2402	0.1229	-1.831	-2.439	-0.8738	0.2491	0.3153	-0.092	-1.5439	-0.2967	0.4894	-0.2532	-0.5187	0.2681	-0.3181	0.5279																0
2002/9/2	-0.0842	-0.0875	0	0.1423	0	-0.4677	0.2532	-0.5368	-0.7449	0.1541	0.3922	0.0855	0.4147	1.043	-1.6584	-0.324	1.0433	0.3681	0	0.3571	-0.0551	0.6211	-0.6285	-0.2762	0.6415	0.0992	1.2987	0.1269	-0.1043	0.4011	-0.2128	1.2753																-0.6369
2002/9/3	0.4216	1.4886	0.641	0.995	1.0593	0.5639	1.3889	1.0794	1.5009	0.1538	0.5859	0.6838	0.8776	-0.3871	0.5059	0.4334	0.4766	1.8337	0	0	0.5513	0.6173	0.6958	-0.4617	1.7705	0.3964	-0.8013	0.2535	1.0438	0.5326	0.1066	-1.7778																0.5342
2002/9/4	-0.5038	-0.9491	-1.0191	-1.0556	-1.0482	-0.2804	1.3699	-0.9916	-0.647	-0.3072	-0.4854	-0.4244	-0.2047	-0.3886	-1.0067	-1.9417	-1.3439	-1.0804	0	-0.1779	-1.8092	-0.9816	-0.691	0.4638	-0.6263	-0.2962	-0.6462	-0.7585	-0.9298	-1.3245	1.4909	0.3771																-1.2752
2002/9/5	-0.7595	-1.9164	-1.8018	-1.4225	-1.4831	-1.4995	-2.457	0.5393	-1.5814	-1.0015	-2.0976	-0.682	-0.2051	-2.2107	-1.8644	-0.6601	-0.9615	-1.9417	0	-0.8913	-2.2892	-2.3544	-1.3283	-0.6464	-0.4202	-1.7822	-2.1138	-1.2739	-1.4599	-2.0134	-2.6233	-1.5778																-0.7535
2002/9/6	-0.3401	-0.0888	-1.0485	-1.8038	-1.1828	-6.9458	-0.8816	1.5326	-3.5917	-0.3891	0.1495	1.1159	0.2569	-0.6649	-0.3454	-0.6645	-1.5372	-0.2475	0	-0.8993	0.4	-0.6345	0.1923	-0.3717	-0.9142	-0.4032	-0.8306	-0.3871	0	0	-0.6466	-0.1527																-0.2169
2002/9/9	-2.0478	-1.5111	-2.2517	-0.8817	-3.482	-2.5562	-2.033	-0.9057	-2.8431	-0.7031	-0.2985	-4.3294	0.205	-2.2758	-0.5199	-2.7871	-0.2465	-2.4814	0	-1.8149	0.7399	-1.0217	-1.4715	-0.0933	-0.6388	-0.8097	-1.1725	0	0.1058	-1.3699	-1.5184	-3.2875																0
2002/9/10	0.0871	0.6318	0.4065	0.5189	-0.451	0.6296	0	2.2848	0.2018	0.1574	-0.499	1.331	0.2558	0.6849	1.0453	1.6055	0.8237	0.6361	0	0.9242	-0.0565	0.129	0.7143	-2.0542	0.2857	0.8163	0	-1.1658	0.3171	0	0.6608	-0.3953																-8.913
2002/9/11	0.7833	-0.8969	0.6748	-1.3274	0.6795	-0.4171	-0.5188	0.1489	-1.1078	1.2569	0.2006	0	-0.3061	-0.8163	-0.8621	-0.6772	-0.4902	0.5057	0	-0.5495	-1.3002	-0.7732	-0.1289	-2.2879	-1.9943	-0.1012	-1.0169	-1.1796	-1.0537	-0.2778	-0.2188	0.873																-0.4773
2002/9/12	0.5181	-0.0905	0.4021	-0.5979	-0.1125	-0.3141	0.1304	-0.5948	-0.7128	1.3964	0.1001	1.4886	0.1535	1.3717	0	0.6818	0	0.2516	0	0.1842	1.4318	0.3896	0.6456	-1.0732	0.9448	0.5066	0.5137	-0.1326	0	0.2786	0.5482	0.5507																-0.4796
2002/9/13	-0.5155	-0.9964	-0.6676	-0.5263	-1.464	-2.8361	-1.6927	-1.8699	-0.5128	-0.153	0	0	-0.2044	-0.9472	-0.6957	-0.2257	-0.1642	0.1255	0	-0.5515	1.2422	-1.2937	0.3849	0.3945	-1.1519	0.1008	-0.1704	-0.2656	-0.426	-0.6944	-0.4362	0.1565																-0.6024
2002/9/16	-1.3817	-1.3724	-1.2097	-2.4943	-1.9429	0.7568	-1.9868	-2.439	-0.1031	-0.8429	-0.5	-1.8982	-0.9729	-2.1858	-3.1524	-1.4706	-1.2336	-2.381	0	-2.403	-1.2828	-1.5727	0.4473	-2.3576	-0.5827	-1.1078	-2.2184	-1.731	-2.3529	-1.8182	-1.4239	-2.8906																-2.5455
2002/9/17	0.7005	-0.1855	-4.2177	0.0775	-1.049	0.1073	0.5405	0.2344	1.032	0	0.7538	-1.0554	0.2585	-4.1899	0.7233	2.1814	0.1665	0.3851	0	-0.3788	-1.2994	0.5326	-4.9618	0.4024	0.0733	-1.3238	0.8726	0.271	0.3286	-0.7123	0.3333	0.3218																0.7463
2002/9/18	-0.8696	-0.8364	-2.5568	0.1549	-0.2356	-0.4287	-0.9409	-0.6235	-1.6343	0.0773	-0.4489	0.3556	-0.3094	-0.2915	-1.9749	-1.1236	-0.1663	0.3836	0	-1.711	0.7441	-0.9272	0.0669	-2.004	1.8302	-0.1032	-1.2111	-0.1351	-1.0917	-0.8608	-1.1074	0.2406																-1.2346
2002/9/19	3.0702	4.4986	4.9563	3.7123	10.0354	7.535	4.0706	3.2941	9.9688	1.0039	0.2004	0.8857	0.8795	1.6082	7.5092	2.8409	1.9983	2.6752	0	3.0948	0.5682	2.5401	0.7358	1.4315	2.0848	1.2397	2.627	2.571	1.5453	3.1838	1.5677	3.92																2.125
2002/9/20	-1.7021	-2.5112	-0.2778	-3.2066	2.5751	-1.8018	-2.4772	-1.5945	-3.6827	-0.2294	-0.05	-1.7559	-0.1026	-1.8705	-3.2368	-1.6575	-1.3061	-2.4814	0	-0.5629	0.5085	-1.1734	-0.0664	-0.504	-0.2817	-1.1224	-1.8771	-1.5831	-0.8696	-1.5428	-1.6538	-1.2317																-0.612
2002/9/23	0.7792	-0.644	0.2786	0	2.3013	0	0.2674	0	1.0784	-0.613	0.1001	-1.7873	-0.2053	0.5865	-0.3521	-0.2247	-1.158	0	0	0	1.7988	-0.1319	-0.598	-1.1145	0.2825	0.1032	0	0.5362	-0.9868	-0.9972	0	1.325																0.7389
2002/9/24	-0.8591	-1.0185	-1.8056	0.3852	-2.1472	-1.631	-0.6667	-0.463	-1.7459	0.2313	-0.05	-2.1838	-0.0514	-3.7901	-1.0601	-0.3378	-0.4184	0.3817	0	0	-0.7731	-1.4531	-1.2701	10.041	-0.5634	-0.6186	-0.3478	-1.2	-0.3322	-0.7194	-0.7848	-0.7692																-0.8557
2002/9/25	0.1733	0.1871	1.8388	0	-0.5225	-0.3109	0.4027	0.6977	0.9872	-0.7692	0	0.9302	0.0515	-0.1515	0	0.452	0	0	0	0.9434	-1.9477	0.134	0.2031	4.6555	-0.9207	-0.6224	-0.349	-0.2699	-0.2222	0.1449	-0.226	4.4186																-0.6165
2002/9/26	-0.519	-0.0934	-1.3889	0.0767	-1.5756	1.1435	-1.2032	-0.4619	0.391	-1.5504	-0.25	-0.4608	0.3086	-2.4279	-0.7143	-1.2373	0.084	-0.2535	0	-0.3738	-1.0216	-1.071	-1.6892	-0.8007	1.1437	0.4175	-0.8757	-0.2706	-1.0022	-0.2894	0.1133	-1.4848																0.9926
2002/9/27	-0.6087	-0.1869	-0.4225	-1.7638	0.5336	-1.3361	-0.2706	0.5414	-0.9737	0.0787	-1.203	-1.8519	-0.1538	0.311	0.3597	0	0	-2.1601	0	-0.9381	-0.1147	-0.2706	0.4124	-3.4081	-2.1201	-0.9356	-0.1767	0.4071	-0.1125	-0.1451	0.1131	2.4868																-1.2285
2002/10/8	-1.1374	-1.2172	-1.1315	-2.2639	3.5032	-1.3542	-1.7639	-0.4615	0.59	-1.7309	-0.5581	5	-1.3867	-0.9302	-0.1792	-1.7084	-1.8472	-1.2987	0	-0.1894	0.1722	-0.5427	0.1369	0.65	-3.2491	-0.7345	-1.2389	-0.5405	-0.9009	-1.3081	-0.565	0.2941																-1.2438
2002/10/9	-1.8584	-2.2749	-2.432	-2.8754	-4.7179	-6.4414	-3.3149	-3.2457	-6.6471	-0.7206	-0.7143	0.2695	-0.7812	-2.0344	-5.386	-4.9826	-1.0265	-1.8421	0	-1.1385	-3.3811	-1.5007	-1.2987	-7.5646	-1.9403	-1.6913	-2.3297	-3.2609	-1.7045	-2.0619	-1.4773	-6.8182																-3.0227
2002/10/10	0	-0.7759	0.7331	0.1645	-0.7535	1.1287	0.1429	0.3994	-1.5707	1.0484	-2.8777	0.0896	1.2073	1.5974	0.5693	-0.2439	-0.605	-0.4021	0	-0.3839	-3.5587	-0.554	-0.2078	-0.2994	-0.3044	-0.4301	-0.7339	0	-1.3873	-0.3008	-1.0381	0																0
2002/10/11	0.0902	0.1955	0.4367	0.3284	1.5184	1.2277	-0.1427	-1.3524	0.2128	-0.0798	-2.1164	-1.1638	-0.9855	1.4151	0.3774	1.8337	-0.4348	0.1346	0	0.1927	0.1845	-0.1393	0.6246	2.2022	0.458	-0.6479	0.1848	0	-1.4068	0.3017	0.4662	2.2817																0
2002/10/14	0.4505	-0.2927	1.4493	0.491	6.3034	2.5358	1.2857	1.0484	3.0786	-0.4792	1.3514	-0.1812	0.3667	4.031	1.3158	0.12	-0.6114	0.9409	0	1.5385	-0.9208	0.4184	1.6552	-0.1959	-0.4559	0	0.1845	0.1404	1.0702	-0.3008	-0.232	4.3846																-2.5974
2002/10/15	-1.1659	-1.0763	0.2857	-0.6515	0.5025	-1.2903	-0.9873	-1.2769	-0.8239	-0.321	-0.6933	-0.4537	-0.2088	0.149	-1.6698	-0.9592	-0.4394	0.5326	0	-0.1894	-0.8674	0.1389	-0.6106	1.5702	1.374	0.3261	-0.7366	-0.2805	-0.4706	-1.0558	-0.5814	-0.6632																0.2667
2002/10/16	1.4519	1.4837	0.4274	1.6393	1.4	1.7429	1.1396	0.6467	4.8806	3.0596	0.0537	-1.0939	0.1569	-0.2976	1.8868	0.6053	1.5004	1.1921	0	0.3795	2.75	1.9417	1.1604	1.5459	0.5271	0.7584	1.2987	0.5626	0.8274	1.5244	0.3509	0.7418																0.3989
2002/10/17	-1.1628	-2.2417	-0.9929	-2.3387	-1.5779	-2.5696	-1.2676	-2.1687	2.2772	-1.9531	-1.6103	-2.765	-0.4178	-2.3881	-1.4815	-0.9627	-1.913	-0.9162	0	-1.5123	-2.0073	-2.585	-1.8219	-1.4272	-2.2472	-0.7527	-1.2821	-2.0979	-1.8757	-1.8018	-0.6993	-1.3255																-2.2517
2002/10/18	0.4525	0.8973	0.8596	-0.4955	2.6052	1.978	0.2853	0.0821	0.9681	1.2749	0.6001	1.0427	0.6293	-0.7645	0.9398	-1.3366	0.1773	-0.2642	0	-0.3839	0.7449	0	0.5498	-0.7722	0	0	0.1855	0.1429	0.1195	0	-0.8216	2.3134																1.4905
2002/10/21	0.5405	0.6917	0.5682	0.9959	1.4648	0.6466	0.9957	-0.2461	-0.0959	-0.8655	-1.3015	0.3752	-0.0521	1.6949	1.1173	0	-0.531	-0.2649	0	1.3487	0.3081	0.6983	-0.8202	0.9728	-0.8429	0.1083	0.3704	-0.5706	0.9547	1.682	0.2367	0.8023																0.9346
2002/10/22	0.8065	1.0795	0.9887	1.1504	-0.5775	0.9636	0.9859	1.2336	0.5758	1.1111	1.2637	0.9346	0.9385	1.5152	1.8416	1.3547	1.2456	2.656	0	1.711	2.2727	2.3578	1.5851	3.2755	2.3957	1.0823	1.845	2.5825	1.8913	1.5038	1.6529	0.2171																1.455
2002/10/23	0.2667	0.9709	1.6783	1.1373	0.2904	6.4687	0.1395	0.2437	-0.2863	0.7064	-0.4341	0.5556	0.6715	0.8955	0.1808	-0.1215	-0.3515	-0.7762	0	0.7477	0	0.271	5.0204	0.0933	-1.434	0.2141	-0.1812	0	1.1601	-0.4444	0.4646	1.3718																-0.3911
2002/10/24	-1.1525	-1.8269	-1.9257	-0.9639	0.5792	0.5976	-1.1142	-0.6483	-1.244	-1.5588	1.1444	-1.105	0.2052	-3.5503	-1.083	-1.2165	0	-1.1734	0	-2.0408	0	-0.9459	4.9742	1.5843	-1.1485	-1.9231	-1.2704	-1.1189	-0.6881	-0.744	-0.9249	-1.6382																-1.3089
2002/10/25	-0.4484	-1.8609	-2.5245	-1.6221	-3.3589	-2.8713	-1.9718	-1.0604	-3.4884	1.346	-0.3772	2.4209	-0.4608	-1.5337	-0.5474	-0.7389	-1.1464	-1.715	0	0	-1.8018	-2.1828	-4.9846	-1.2844	-0.1549	0	-1.6544	-0.1414	1.1547	-1.949	-1.2835	-2.6068																-1.8568
2002/10/28	-0.7207	-0.499	-1.4388	-2.4732	-0.0993	-0.2039	-1.5805	-2.7205	-1.004	-1.4062	-0.7031	-2.4545	-0.463	-2.1807	-2.9358	-3.2258	-2.0517	-1.745	0	-5.303	-2.1407	-0.5579	-2.6554	-4.7398	-0.5431	-1.4161	-1.1215	-1.2748	-4.1096	-2.9052	-1.8913	0.7435																0.2703
2002/10/29	0	-0.7021	2.6277	1.268	-1.1928	-1.43	0.5839	0.5932	0.8114	1.8225	0.7625	0.3728	0.5685	0.4777	1.8904	1.2821	0.1821	1.5027	0	0.4	0.5	0.561	1.5303	1.2683	-0.078	0	0.3781	1.4347	1.6667	0.6299	0.9639	1.0332																-0.1348
2002/10/30	-0.2722	0.8081	-0.9957	0	-0.3018	1.7617	0.1451	-0.5055	0.6036	1.1673	1.2432	0	-0.2055	-0.7924	-0.5566	4.1772	-0.3636	-1.8843	0	-0.5976	-0.4975	-1.5342	0.1311	-0.4817	0.0781	0.3315	-0.1883	-0.4243	0.1171	-0.4695	2.3866	0.2922																-0.135
2002/10/31	0	-0.3006	0.431	-1.3356	0.6054	1.1202	0	-0.8467	0.4	0	-1.1746	0.1857	0.103	2.0767	0.5597	-0.8505	0.1825	-1.2346	0	-0.2004	0.125	0.4249	-0.4581	-0.3872	-0.546	-0.3304	0.3774	-0.2841	1.8713	0.4717	0.2331	-2.0393																0
2002/11/1	0.546	0.402	-0.4292	-0.5076	-1.1033	-0.2014	0.1449	0.1708	-0.996	0.7692	1.8909	0.0927	0.1029	-2.9734	0.1855	-0.6127	-0.6375	0.9722	0	0	0.4994	0.7052	-0.7232	0.5831	-2.5098	-0.7735	0.188	0.4274	1.1481	0.313	-0.1163	-1.5613																0.6757
2002/11/4	0.724	1.9019	0.8621	1.6156	1.6227	1.2109	1.5919	1.2788	5.835	0.229	1.2195	-0.6481	1.7986	1.129	2.963	1.4797	1.3749	2.4759	0	1.004	0.8075	1.5406	0.3311	0.6763	2.3331	-0.5568	1.6886	1.7021	1.0216	1.4041	2.4447	1.6616																2.4161
2002/11/5	1.5274	1.8664	2.2792	2.0921	2.5948	1.3958	1.8519	2.6094	4.4677	0.1523	1.9906	0.466	-0.101	2.8708	2.518	1.7011	2.6221	0.8054	0	1.5905	1.5404	1.3793	1.6502	2.2073	0.4717	1.3438	2.0295	1.8131	0.5618	2.7692	2.2727	2.6746																2.228
2002/11/6	-0.885	-0.7715	-0.5571	0.4918	0.1946	-0.0983	-0.8392	0	1.0009	-1.749	-0.8731	5.0093	-0.9601	-1.2403	-0.8772	0.4779	-0.7048	-0.5326	0	-0.5871	-0.5461	-1.2245	-0.974	-0.0939	0.0782	-0.442	-0.5425	0	-1.5642	-0.2994	-0.8889	0.2894																-0.8974
2002/11/7	0.7143	0.0972	-0.4202	1.3866	-0.6796	-1.0827	-0.7052	-0.7383	-1.7117	0.387	1.0363	0.7067	-0.8163	0.314	-0.885	0	0.2662	3.079	0	-0.3937	-1.0372	-0.1377	-0.2623	0	-0.7037	-0.8879	-0.3636	0.5479	-0.1135	-0.4505	-1.4574	-0.2165																-0.7762
2002/11/8	-0.3546	-3.1068	-4.9226	-3.3789	-4.4966	-4.7761	-3.125	-2.4793	-4.1247	1.6191	-1.2821	-2.3684	-0.2058	-3.4429	-3.2143	-1.6647	-3.4513	-4.4156	0	-2.9644	-2.7127	-3.4483	-3.2216	-2.4436	-2.4409	-1.7917	-2.7372	-3.1335	-3.6364	-3.0166	-3.868	-3.8322																-3.3898
2002/11/11	-2.5801	-1.6032	-0.8876	-1.3322	-0.6141	-3.2393	-2.346	-2.2881	0.3824	1.7451	-1.9221	1.3477	-0.3608	-5.0243	-0.369	-0.4837	-1.0082	0.2717	0	-2.2403	-1.7744	-1.2857	-0.1359	-0.7707	-1.8563	-0.7982	-0.9381	-1.1252	0	0	-0.5917	-1.203																-1.2146
2002/11/12	-3.5616	-4.1752	-4.7761	-2.2785	-6.6941	-3.3477	-3.003	-2.6886	-3.8095	-1.2677	0.2648	-3.2801	-1.3451	-4.9488	-3.1481	-3.7667	-4.4444	-4.2005	0	-5.4167	-3.871	-2.8944	-1.4286	-2.233	-7.8947	-2.1839	-3.9773	-2.9872	-5.1887	-6.8429	-2.0238	-4.1857																-1.2295
2002/11/13	-0.947	-1.7003	0.627	3.6269	0.9934	1.1173	0.9288	0.2674	1.5842	-0.3776	1.2678	-1.1916	0.1573	0.1795	1.1472	-0.3788	1.2597	1.1315	0	0.6608	1.2081	-1.6393	2.7605	-1.291	-1.875	0	0.3945	0.4399	0.3731	0.3339	0.1215	1.112																0.5533
2002/11/14	-4.0153	-2.3784	-4.3614	-3.75	-4.0437	-4.7514	-4.6012	-3.8222	-2.4366	-0.9856	-1.3563	-1.8553	-0.2094	-2.1505	-1.7013	-2.9151	-3.3493	-3.4965	0	-3.7199	-2.8515	-2.5758	-1.5447	-1.3078	-3.3667	-1.7626	-1.7682	-2.7737	-3.8414	-2.4958	-3.3981	-4.7918																-0.2751
2002/11/15	0.498	0.2215	-0.9772	0.8658	1.2528	0.6961	2.4116	0.3697	0.6993	-0.0766	0.1586	-0.8507	0.6296	-1.4652	0.3846	1.0444	0.198	0.7246	0	0.6818	1.0922	0.6221	0.955	-0.2039	1.8832	0.2392	0.4	0.3003	0.6443	1.0239	0	1.1551																-0.5517
2002/11/18	-0.892	-1.6575	-3.125	-2.1459	-1.7998	0.2304	0	-0.3683	-3.7698	-0.7663	-0.5808	-4.0991	-0.4692	-4.461	-4.5977	0.3876	-0.5929	1.0072	0	-0.4515	-1.418	-2.3184	0.4054	-1.7365	-1.3863	-2.0286	-2.1912	-1.497	-1.9206	-0.5068	-1.8844	-5.4649																-0.9709
2002/11/19	2.3	1.1236	2.0374	1.1404	4.811	2.6437	-0.157	0.7394	1.134	-0.3089	-0.1062	0.6958	0.5762	5.0584	1.004	1.9305	1.8887	0.2849	0	1.1338	0.2055	1.4241	2.2207	0.6237	2.4367	0.7308	1.4257	0.7599	1.6971	3.056	0.2561	0																1.4006
2002/11/20	1.0753	-1.3333	-4.8253	-4.7702	-2.5137	-4.1433	-3.6164	-2.5688	-3.16	-0.6197	-2.286	-1.4808	-0.7812	-4.4444	-2.9821	-3.5354	-2.9268	-5.5398	0	-4.7085	-4.2379	-4.2122	-0.5925	-2.5826	-4.6661	-3.5067	-4.0161	-3.4691	-3.0809	-2.9654	-3.576	-4.1415																-2.6243
2002/11/21	-2.9014	-3.7162	-4.5455	-7.0128	-8.4081	-5.4907	-2.7732	-4.9906	-9.3684	-1.0133	-1.7954	-0.6012	-0.6299	-5.0388	-3.8934	-3.4031	-3.7186	-5.5639	0	-3.2941	-2.2841	-2.7687	-3.9073	-4.5599	-3.6468	-3.3835	-5.6485	-5.625	-4.106	-3.2258	-4.5033	-7.2007																-2.5532
2002/11/22	1.7928	0.3509	2.0147	0.0979	-2.0808	0.3708	0.6711	1.5857	-2.6713	0.3937	-0.7202	0.504	0.2113	-3.8776	4.2644	3.3875	0.3132	-0.7962	0	9.9757	1.1687	1.1725	-1.1027	-0.6667	0.5976	0.5188	2.8825	0.9934	0.2762	-0.8772	1.2483	1.7459																-0.1456
2002/11/25	-0.0978	0.2331	2.693	-0.7828	-0.25	0.8621	0.8333	-1.3659	-0.716	-1.3333	-0.1116	0.1003	0.1054	1.6985	1.0225	1.4417	0.5203	0.1605	0	0.4425	0.7942	0.1656	-0.6272	-0.6711	0	0	0.6466	0.6557	0.2755	0.177	0.137	0.858																0.5831
2002/11/26	-4.0157	-2.093	-4.8951	-3.4517	-3.3835	-3.7851	-2.8099	-1.4837	-3.0048	0.4769	-0.9497	-0.4008	-0.5793	-5.0104	-2.4291	-3.7468	-2.381	-2.5641	0	-4.185	-4.298	-3.9669	-2.8752	-3.3784	-0.198	-3.7419	-2.5696	-2.443	-2.6099	-1.7668	-2.1888	-5.0095																-2.8986
2002/11/27	-1.1224	0.2375	1.1029	1.0215	1.0376	0.3807	1.1905	0.7028	0.1239	0.0791	0	0.2012	-0.053	-0.8791	2.4896	0.6711	1.8028	1.8092	0	4.5977	0.2994	1.8933	-1.083	-3.1469	0.0992	-0.2681	2.6374	1.6694	1.9746	0.8993	0.1399	0.995																0.8955
2002/11/28	2.6832	3.3175	3.0909	3.7412	5.2632	6.574	3.3613	3.3898	4.5792	0	1.8613	3.2129	0.159	3.7694	4.8583	2.6667	3.75	5.8158	0	3.0769	6.5672	3.3784	1.6788	5.2948	4.0634	2.4194	4.0685	2.4631	3.1812	1.7825	3.352	3.8424																2.6627
2002/11/29	1.809	2.2936	2.2928	2.924	5	1.7794	2.7642	2.2179	5.2071	2.6087	1.2182	0.7782	-0.4233	2.1368	0.3861	1.4286	1.004	3.9695	0	-1.4925	0	1.7974	2.4408	0.5714	0.9524	2.3622	0.823	1.1218	1.0724	2.1016	1.3514	4.7438																1.585
2002/12/2	-3.3564	-4.7085	-4.4828	-5.3977	-5.3426	-5.0117	-4.9051	-4.1509	-5.6243	-1.3097	-1.3676	-2.5097	-0.4251	1.046	-4.2308	0	-3.0815	-3.0837	0	-1.5152	-3.2213	-3.6918	-2.9432	-4.3182	-4.717	-3.7179	-4.898	0	-4.7745	-3.9451	-4	-4.4384																-3.6879
2002/12/3	0.715	1.1765	2.5271	1.4014	2.2086	1.4724	1.1647	0.8858	1.907	1.171	0.2773	0.297	-0.7471	3.3126	1.4056	-1.6645	1.4359	1.5152	0	2.1978	2.9667	1.6667	0.1444	0.7126	1.4851	1.4647	1.9313	-1.2678	1.9499	1.4286	0.5556	1.7062																1.3255
2002/12/4	0.8114	0.3488	1.0563	0	0	-0.4837	2.7961	0.2927	1.0526	1.1574	0.7743	0.0987	-2.0968	0.8016	0.7921	0	-0.7078	-0.597	0	-1.5054	-1.1947	1.6393	0.9373	0.9434	1.561	0.2625	0	-0.6421	0.4098	0.3521	0.4144	0.0932																0.436
2002/12/5	-0.6036	-0.8111	0.3484	-1.6782	0.4802	-1.0936	-0.8	-1.1673	-0.5787	-0.6102	-0.3842	-2.6627	0.0549	-3.7773	-1.1788	0.2604	-0.5092	-1.6517	0	-0.8734	0.2134	0	-0.2143	-1.1682	-0.5764	-0.9162	-1.2632	-0.6462	-1.6327	0	-1.6506	-1.1173																-0.2894
2002/12/6	-0.2024	1.7523	3.2986	1.1044	0.2389	0.2457	-0.8065	1.378	0.1164	0.5372	0.4408	2.3303	0.9879	-3.5124	-0.1988	0.3896	0.6141	-0.3053	0	-1.3216	-0.9226	1.4516	1.0737	0.4728	2.8986	0.7926	-0.2132	0.1626	-0.2766	-0.5263	0.4196	0.565																1.3062
2002/12/9	-0.6085	-0.5741	-2.0168	-0.1986	-0.8343	-0.4902	-0.4878	-0.9709	-0.9302	0	-0.1097	-1.0891	-0.3804	0.6424	-1.1952	0.2587	-1.119	0.3063	0	-1.5625	-0.4298	0.318	-1.0623	0.5882	-0.939	-0.3932	-0.2137	-0.974	0.8322	-0.1764	-0.8357	-0.2809																0.5731
2002/12/10	-0.8163	-1.8476	-2.0583	-2.0896	-3.2452	-1.4778	-1.9608	-1.9608	-2.6995	0.3817	-0.5491	-0.5005	0.0546	-3.8298	-2.4194	-1.9355	-1.0288	-3.0534	0	-1.1338	-2.5899	-2.6941	-1.4316	-2.2222	-2.4645	-1.7105	-1.4989	-0.8197	-1.3755	-2.6502	-1.264	-2.8169																-1.7094
2002/12/11	0.1029	-0.7059	-1.2259	-1.4228	-1.7391	-1.25	0.3333	0	-0.6031	-0.7605	-0.3865	-0.503	-0.5998	1.3274	0	-0.6579	-0.9356	0	0	-0.6881	0.4431	-0.9772	0.0726	-1.9139	-1.3605	-1.8742	-0.4348	0	-0.1395	-0.5445	-0.4267	-0.0966																-0.7246
2002/12/12	-0.1028	3.91	4.078	1.0309	1.6435	0.8861	0	1.2	1.4563	0.3065	0.4989	-0.4044	-0.8777	2.8384	0.8264	0.6623	0.7345	2.2047	0	0.9238	0.5882	0	-0.1451	1.4634	0.5911	0.4093	-0.2183	0	0.5587	0	0.5714	0.5803																-0.146
2002/12/13	0.5144	0.3421	1.3629	1.5306	0.8706	1.2547	1.495	1.2846	0.4785	0.382	-0.1655	0.6091	-0.6641	2.7601	1.0246	1.8421	3.3333	2.4653	0	1.8307	2.4123	1.6447	0.5087	0.601	0.9794	2.4457	1.7505	1.6529	2.3611	1.4599	2.2727	1.4423																1.6082
2002/12/16	0.7165	0.7955	-0.5042	1.5075	0.3699	0.6196	1.3093	0.7805	0.8333	-0.6849	0.221	0.1009	1.8942	-0.2066	2.0284	0.1292	2.1169	1.0526	0	1.1236	-0.0714	0.6472	0.5061	2.1505	1.3579	1.5915	0.6452	0.9756	0	1.4388	1.9444	0.8531																1.4388
2002/12/17	0.7114	0.2255	1.1824	1.3861	2.2113	2.0936	0.4847	1.3553	4.6045	-0.5364	2.4807	1.3105	0.9841	4.9689	0.7952	0.6452	0.1974	0.2976	0	0.6667	1.0714	0.6431	0.2878	2.5731	0.3828	1.1749	1.2821	0.6441	2.3066	1.2411	0.545	1.8797																0.1418
2002/12/18	-0.8073	-0.225	-1.1686	0.7812	-0.7212	1.0856	-0.4823	-0.6686	-1.9187	-0.4622	0.3228	-0.8955	-0.3249	-1.9724	-1.7751	1.1538	-0.4926	-1.632	0	-1.766	0.1413	-0.7987	0.4304	-2.2805	5.6244	-1.1613	1.4768	-0.64	-1.5915	1.7513	-0.813	-0.0923																0.7082
2002/12/19	-0.1017	-0.7892	0.5068	0	0.2421	0	-0.3231	-0.3846	0.4603	0.6192	0.5362	0	-0.4889	5.0302	-0.4016	-0.1267	-0.099	2.2624	0	0	0	1.9324	-0.0714	-0.2334	-1.1733	1.436	4.5738	0.3221	0	-0.1721	0.8197	1.5697																-0.1406
2002/12/20	1.222	1.5909	0.3361	1.0659	0.7246	0.716	1.2966	1.4479	1.0309	0.2308	0	0.4016	0.9279	4.9808	2.4194	0.6345	1.3875	0.59	0	1.573	0.8469	0.4739	0.2859	1.7544	0.274	1.5444	-0.1988	2.2472	3.7736	1.2069	0.542	1																0.8451
2002/12/23	0.4024	0.3356	1.34	-0.4794	2.0384	1.4218	0.48	-0.2854	0	2.3791	1.3333	0.3	0.649	0	-0.5906	0.2522	-0.782	-1.3196	0	0.885	0.5598	-0.4717	0.2138	-0.5747	0	-1.1407	-0.996	-0.6279	-0.1299	-0.6814	0	-0.36																-0.2793
2002/12/24	-0.3006	-0.4459	-0.8264	-0.8671	0.3525	0.2336	-0.1592	0	-0.3401	0.2999	-0.5789	2.4925	0.1612	1.0949	-0.396	-0.3774	-0.4926	0.8915	0	0.8772	1.7397	0.158	-0.0711	-0.4624	-0.1821	-0.2564	1.4085	0	0	0.3431	0.1348	-0.3613																-0.1401
2002/12/25	0.201	-1.4558	0.6667	1.3605	-2.1077	-2.0979	-1.4354	-0.1908	-1.479	0	2.9116	0.5837	0.2146	0	-0.994	-0.3788	-1.4851	-1.9146	0	-1.9565	-1.6416	-1.4196	0.2847	1.9744	0	-1.2853	-2.381	-2.0537	-1.5605	1.1966	-0.8075	-0.1813																-0.561
2002/12/26	-1.9057	-3.5227	-4.9669	-4.8897	-4.7847	-4.7619	-3.5599	-4.2065	-4.388	-2.0179	-0.6687	-3.5783	-1.0171	-5.0542	-1.6064	-4.436	-3.2161	-4.8048	0	-4.4346	-3.8248	-4	-3.2647	-6.0364	-5.6569	-4.5573	-4.6748	-3.5484	-5.1519	-5.0676	-4.0706	-3.4514																-4.0903
2002/12/27	0.1022	-0.3534	-2.439	0.8065	1.1307	1.125	-0.8389	-0.499	-0.1208	0.9153	-1.0357	1.1033	3.2991	-2.8517	-0.2041	0.7958	0	0	0	-0.232	-0.2892	0	0.4402	-1.2121	3.8685	-2.0464	-0.2132	0.3344	0.9749	-0.5338	-0.4243	0.4704																0
2002/12/30	-1.9408	-1.8913	-1.4286	0	-1.7391	0	-1.8613	-0.9027	-1.3301	-0.5291	-0.6279	0	1.7277	0.3914	-1.636	-0.3947	-1.3499	-3.9432	0	-1.3953	-1.2328	-1.3333	-0.2922	0.2454	-2.7002	-0.4178	-1.2821	-1.6667	-1.3793	-1.7889	-1.8466	-2.1536																-1.1765
2002/12/31	0.5208	-1.5663	-1.9928	-3	-1.5171	-3.3375	-0.3448	-2.0243	-1.348	1.2158	0.5266	-2.7778	-3.1395	-5.0682	-1.2474	-0.2642	-0.9474	0.1642	0	-1.6509	-0.514	-0.6757	1.5385	-0.4896	-0.5742	2.7972	0	-1.8644	-0.8392	-2.3679	-1.013	-1.8182																-0.744
2003/1/2	-4.6632	-0.9792	-1.8484	-2.268	-1.6688	-2.1739	-2.7682	-2.7893	-1.118	-2.5526	-4.4002	-3.6735	-4.6227	-2.8747	-1.8947	0.2649	-3.0818	1.8033	0	-1.6787	-1.845	-1.7007	-3.3911	-4.428	-0.385	-3.4014	-0.6494	-1.3817	-1.9746	-0.3731	-2.193	-2.4366																-2.8486
2003/1/3	-1.1957	0.1236	1.6949	-0.4219	0.5222	0.7843	1.2456	-0.2125	0.7538	-0.5393	-0.274	-1.8008	-2.9526	3.3827	0	-0.9247	0.1096	0.6441	0	1.4634	0.7519	0.346	-0.224	-1.4157	0	0.7042	1.0893	0.1751	-0.1439	0.7491	0.4484	0.8991																0.463
2003/1/6	0.6601	1.358	2.963	1.9068	2.4675	1.6861	2.109	1.065	2.4938	0.6197	0	4.2071	-1.2629	3.4765	1.7167	0.6667	2.5192	4.48	0	1.9231	1.5672	1.8966	1.6467	2.0888	1.8357	1.2587	1.0776	1.3986	2.4496	2.0446	1.1905	1.9802																1.5361
2003/1/7	-1.2022	-0.609	-0.5396	-1.8711	-1.5209	-0.7653	-0.5164	-0.6322	-0.2433	0.077	0.7692	-1.6563	-0.3488	-1.1858	-0.8439	-0.7947	-1.1752	-1.6845	0	-0.7075	0.147	-0.5076	-0.0736	-0.3836	0.9488	-0.5525	0.2132	-0.3448	-0.1406	2.1858	0	-0.5825																-0.4539
2003/1/8	2.1018	2.6961	5.0633	3.4958	4.6332	3.7275	2.9412	2.333	4.0244	1.8462	3.3806	3.6842	-0.4084	-0.4	2.9787	2.1362	2.7027	3.8941	0	4.9881	2.7146	2.7211	0.958	2.9525	1.7857	2.3611	5.1064	2.0761	2.6761	1.9608	2.9412	3.0273																3.7994
2003/1/9	3.6836	1.9093	1.2048	3.48	2.337	2.4783	4.0336	2.487	1.7585	1.0574	2.3207	0.1015	-0.4101	3.6145	2.2727	2.3529	1.8947	1.949	0	1.1312	2.6429	1.9868	1.8248	1.7456	1.2004	2.578	1.0121	3.3898	1.2346	4.1958	2.1429	2.8436																1.9034
2003/1/10	-0.3135	-1.8735	-2.2109	-1.5826	-2.2837	-1.8138	-2.9079	0.4044	-2.0737	-0.8969	-1.2371	-0.4057	0.1176	-2.5194	-1.8182	-0.7663	-1.1364	-2.6471	0	-1.566	-2.2269	-1.461	-0.5018	-1.7157	-1.9161	-0.6614	-2.004	-0.9836	0.542	-2.349	-0.8392	-1.0138																-0.1437
2003/1/13	-0.1048	0	1.7391	0.1005	2.337	0.2463	4.4925	-0.9063	-0.2353	0.6033	-0.7307	-0.8147	2.3502	3.3797	0.2058	0.9009	1.1494	1.9637	0	0	1.4235	-0.659	-0.1441	-0.7481	0.3721	0.9321	-1.227	0	3.0997	-0.5155	-0.7052	0.2793																-0.5755
2003/1/14	5.1417	4.6539	3.7607	4.4177	3.9663	4.4226	4.4586	5.0813	5.4245	2.6987	6.4669	4.1068	1.2629	2.6923	5.5441	3.699	4.4421	4.7407	0	4.7727	2.3158	4.6434	3.0303	5.0251	3.6145	3.4301	6.2112	5.1325	10.0654	4.3178	4.2614	4.6425																5.3546
2003/1/15	-1.0978	0.7982	-0.8237	-0.9615	0.578	-0.2353	-2.439	-0.4836	-1.0067	-1.3139	-1.9259	-1.3807	-0.907	-0.9363	-0.1946	0	0.3956	-1.6973	0	-1.7354	0.823	-0.7924	-0.4202	-0.9569	0.1789	-1.7857	-1.9493	-1.8898	1.3064	-1.4901	-0.4087	-1.8634																-1.9231
2003/1/16	2.4218	1.3575	2.3256	3.1068	2.1839	2.0047	1.5625	1.6521	1.8079	0.9615	-0.8056	1.1	-0.6865	2.6465	0.5848	0.615	3.4483	2.7338	0	1.5453	1.0204	2.2364	0.7736	10.0242	3.2143	2.3377	1.3917	2.8892	1.4068	1.5126	2.052	2.7125																1.8207
2003/1/17	0.0985	-0.1116	0.487	-0.6591	-1.2373	-1.7341	-0.7692	-0.5736	-0.333	-0.3663	1.269	-0.3956	1.0369	1.105	-0.969	-1.2225	-0.5714	-1.4006	0	1.5217	-1.1448	-0.9375	0.1396	1.7563	-1.8166	-1.0152	-1.3725	0.624	-0.6936	-1.6556	0.134	-0.9683																-1.3755
2003/1/20	0.7874	2.4581	1.454	5.6872	1.9362	3.1765	0.7752	4.4231	3.4521	0.5882	-0.6015	0.6951	0.4561	0.5464	1.7613	0.8663	0.5747	0.2841	0	-1.2848	0.0681	0.7886	-0.5575	0.3236	-0.4405	0.641	0	4.186	-2.5611	0.8418	-0.1339	3.1111																-0.4184
2003/1/21	-2.832	-3.1625	-0.7962	-4.3049	-4.1341	-3.9909	-2.7692	-4.512	-4.4133	-1.2427	1.0086	1.1834	0.3405	5.0725	-1.9231	0.6135	-0.7619	-2.4079	0	-1.9523	-1.9061	-2.9734	-0.911	-5.6989	-1.7699	7.2611	-2.3857	-4.4643	-0.2389	-2.6711	-2.681	-3.3621																-0.2801
2003/1/22	-0.804	-0.3378	1.4446	0.3749	-0.8159	-0.3563	-0.4747	0.0964	0	1.5544	1.0984	3.8986	-0.5656	1.5517	-0.3922	1.2195	3.5509	0.1451	0	1.1062	-0.2082	0.9677	0.6365	0.114	0.6306	-1.0689	1.6293	0	-0.5988	0	1.6529	0.0892																0.5618
2003/1/23	-0.6079	-1.2429	-2.5316	-2.7077	-1.8801	-0.9535	-1.1129	-0.1927	-2.1396	-0.5831	-2.6667	-2.1576	-0.3413	-3.3956	-0.9843	-0.3614	-2.873	-0.5797	0	-1.0941	0.2086	-0.3195	-1.1244	-0.9112	-2.3277	-4.0816	2.2044	-1.5576	-2.0482	-0.6861	-1.626	-1.426																0
2003/1/24	1.5291	2.4027	-0.1623	7.1977	1.5569	1.083	2.7331	3.4749	1.2658	0.5132	1.9787	0	-0.4566	-4.3937	1.3917	0.3628	1.3359	1.895	0	1.5487	2.6371	1.1218	0.7818	0.9195	1.1916	0.1252	1.5686	1.2658	0.984	2.0725	3.719	1.4467																1.3966
2003/1/27	0.9036	2.6816	2.2764	1.0743	1.0613	1.6667	0.313	0.3731	2.9545	0.7294	1.1443	0.3835	6.1927	0	1.5686	-0.4819	0.565	2.432	0	1.9608	0.1352	1.4263	-0.0705	1.139	2.7174	1.25	0.1931	1.7187	1.218	2.0305	0.7968	0.8913																1.7906
2003/1/28	-0.796	0.1088	0	0	0	0.2342	0.156	-0.4647	-0.1104	1.3758	0.0492	1.0506	-0.162	4.9632	1.3514	0.3632	-0.3745	0	0	0.8547	-0.6077	1.5625	0.8469	2.1396	-0.8818	-0.6173	-0.578	-0.3072	-0.4813	0.3317	-0.2635	1.9435																0.1353
2003/1/29	1.003	-1.1957	-0.6359	-3.7201	0.1167	0.2336	0.1558	-0.0934	3.2044	0.3571	2.5565	-0.8507	-0.4867	2.2767	-0.381	0.1206	-0.3759	-1.676	0	-1.4831	1.2228	-0.9231	1.0497	1.1025	-0.8007	-0.9938	-0.7752	0.9245	0	-0.8264	-0.2642	-1.1265																-0.5405
2003/2/10	-1.9861	-2.2002	-1.28	-2.3919	-2.331	-2.6807	0.6221	-2.8037	-2.5696	1.8505	1.534	-0.572	-1.5217	1.5411	-2.1033	-1.6867	2.4528	0	0	-1.0753	-1.8792	-1.8634	-0.3463	-2.3991	-2.1525	0.5019	0	-2.2901	-2.1765	-0.6667	-2.2517	-1.5776																-2.9891
2003/2/11	2.0263	0.8999	0.3241	1.2253	2.6253	5.1497	3.4003	1.4423	2.4176	0	-0.0472	1.2464	1.6004	0	0.5859	2.5735	1.1971	1.4205	5.0215	2.6087	0.8892	1.2658	0.0695	0.2235	0.8249	0.9988	0.1953	1.0937	0.9889	1.5101	1.2195	0.7124																1.1204
2003/2/12	1.291	1.0033	0.9693	0.838	1.3953	1.8223	3.2885	2.2749	0.2146	0.0699	-0.992	0.3788	1.358	2.3609	1.9417	2.6284	1.3649	2.1008	3.5519	1.2712	0.4068	2.3437	0.3472	4.7938	2.2727	1.2361	1.1696	1.5456	2.8152	2.314	2.1419	1.1494																1.385
2003/2/13	-0.098	-0.1104	0.96	-0.0923	-0.9174	-1.6779	-1.4472	1.5755	-0.7495	0	0.6679	-0.566	0	-2.9654	-1.3333	0.1164	-0.3591	-1.6461	-2.2427	-1.2552	1.688	-0.7634	-0.4844	0	0.1778	-1.221	0.1927	-0.6088	-2.0238	-1.454	-0.3932	-0.2622																1.0929
2003/2/14	0.6869	-0.1105	-0.317	-0.2773	0.5787	1.0239	-0.1468	0.2737	0.1079	-0.1397	0.4265	0.3795	-0.3215	-2.0374	0.5792	0.9302	2.5225	0.1395	1.8893	1.4831	0.1328	4	0.4868	4.3617	0.4437	0.2472	-0.1923	0.6126	0	0.1639	0.9211	1.1394																4.5946
2003/2/17	-0.7797	-0.3319	-1.1129	-1.1121	0	-1.2387	-1.6176	-0.273	-1.5086	0	3.7754	-1.0397	-0.4839	-1.3865	0	-0.8065	2.8998	-1.2535	0.2649	-1.2526	-1.9894	0.2959	-0.346	-2.4465	3.6219	2.5894	-1.5414	-0.9132	-1.2151	-0.491	-0.3911	-1.2998																-1.1628
2003/2/18	0.1965	2.6637	-0.3215	0.7498	-0.4603	1.7104	0	-0.1825	-0.2188	-0.9091	-1.7735	0	0.3241	1.7575	-0.9597	-0.1161	-0.1708	-0.2821	-0.3963	0	0.1353	-0.7375	-0.5556	0.5225	-1.5345	-0.1202	-0.3914	-0.768	0.246	1.3158	0.1309	0.2634																-0.1307
2003/2/19	0	1.6216	0.6452	1.3953	1.9653	0.3363	1.1958	2.7422	1.0965	-0.8469	2.7315	0.9551	0.2693	-0.6908	1.5504	0.2326	-0.1711	1.1315	0.1326	1.4799	-0.1351	1.4859	0.2793	1.6632	0.2597	0.2407	0.9823	1.2384	2.5767	0.487	3.3987	1.7513																1.5707
2003/2/20	-0.9804	-1.2766	0.4808	-0.7339	-0.4535	-0.8939	-0.5908	-0.8897	-0.3254	0.3559	-0.5858	-0.7569	-0.5371	0.6957	-0.9542	0.116	-0.1714	-0.8392	-0.1325	1.4583	1.6915	-1.4641	0.0696	2.1472	0.1727	-1.5606	-0.1946	-0.3058	-1.3158	0	-0.5057	1.6351																-0.9021
2003/2/21	-1.5842	-2.4784	-3.9872	-1.6636	3.1891	-1.1274	-2.8232	-1.8851	-1.4146	-1.3475	-1.9492	-0.6673	-0.7559	-5.0086	-1.5414	-3.0127	-3.6052	-3.103	-4.6419	-2.2587	-0.1331	-2.8232	-1.4614	-2.3023	-2.6724	-3.2927	-1.9493	-2.9141	-1.8182	-2.7464	-1.2706	-2.7096																-1.3004
2003/2/24	0.3018	0.5525	0	-0.8459	1.8764	1.0262	-0.9174	1.8298	0.5519	1.5816	-0.7397	-0.9597	0.7617	-1.4545	0	1.3142	-1.2467	0.4367	-0.4172	0.2101	-0.8661	0.6116	0.2119	-0.3074	0.0886	-0.5044	-0.1988	0	1.358	-0.3322	4.1184	0.6963																-0.6588
2003/2/25	2.3069	4.2857	2.8239	4.2654	1.1918	3.1603	3.0864	9.973	2.6345	3.6801	2.4686	-0.4845	1.6739	3.321	2.1526	0.3538	2.3445	2.8986	2.514	1.8868	2.0161	2.1277	1.6913	3.8027	2.2124	2.2814	1.992	3.0016	2.8015	1.6667	0.618	4.9265																1.7241
2003/2/26	-0.1961	-0.9484	0	-0.1818	-0.4283	0.7659	-0.1497	-2.2876	-0.5348	0.4096	0.1818	0.9737	-0.0531	0.1786	-0.5747	0.47	-0.3524	0	-0.6812	-0.6173	1.8445	-0.2976	0.4158	-0.5941	-0.2597	0.3717	0.3906	-0.1534	-0.9479	-0.1639	0.3686	-0.9061																0
2003/2/27	1.6699	0.1064	-0.9693	-1.275	-1.1828	-0.4343	-0.4498	-1.9231	-0.8602	0	-0.5898	0.5786	0.2125	-0.8913	0.3854	-0.4678	-0.4421	-0.8451	1.5089	-0.4141	-1.0349	-0.2985	-0.4831	0.3984	-0.1736	-0.8642	-0.9728	-0.1536	0.5981	-0.4926	0.1224	0.7481																-0.7823
2003/2/28	-0.1932	-0.7439	0.8157	0	-0.5441	-0.9815	-0.4518	-0.1705	1.7354	-0.2719	1.6887	-0.767	0.7953	0.7194	-1.5355	-0.235	0.3552	-0.142	0	-0.4158	0	-1.7964	-0.1387	1.0913	-0.4348	-0.7472	-0.3929	-0.9231	-1.0702	-0.165	1.2225	-1.5677																-0.5256
2003/3/3	3.2914	1.3919	0.1618	-1.7528	1.2035	1.3216	1.6641	0.9394	0.2132	1.3633	2.1095	-0.3865	0.9469	-2.1429	0.3899	-0.3534	-0.708	0.569	-0.4054	-0.4175	0	0.7622	-0.1389	-0.1963	0.6114	0.3764	0.3945	0.3106	0.3606	0.4959	0.4831	0.1676																1.0568
2003/3/4	2.6242	-0.3168	0.8078	0.1878	-1.2973	-1.413	-0.8929	-1.692	-0.7447	1.4795	-0.5714	0	0	0.5474	-0.3883	-0.4728	0.2674	0.1414	1.0855	-2.3061	-0.2614	0.6051	2.1558	-0.295	-0.6076	1.375	-0.7859	-0.6192	-0.5988	0.6579	-0.9615	-0.1674																-0.7843
2003/3/5	-0.3653	-0.4237	-1.2821	-0.2812	0.3286	1.2128	-0.4505	1.1188	-0.9646	0	-1.2378	6.9835	-1.1464	-0.363	-0.1949	-0.5938	-0.5333	-1.6949	-1.3423	0	-1.0485	-1.3534	-0.7488	-1.6765	-0.524	-0.6165	-0.198	-0.6231	-1.2048	-0.6536	-0.8495	-1.0897																-1.1858
2003/3/6	-0.55	-2.3404	-1.461	-1.5977	-2.9476	-3.8126	-2.8658	-3.4043	-1.5152	-1.8555	-1.2534	0.0907	-0.1581	-1.8215	-2.1484	-2.0311	-2.0554	-2.1552	-1.6327	-2.3605	-1.5894	-1.5244	-0.6859	-1.7051	-1.2291	-2.1092	-0.9921	-1.5674	-1.5854	-2.1382	-1.5912	-1.9492																-1.6
2003/3/7	0.4608	-0.6536	-0.659	0	-2.2497	-1.2458	-0.3106	-0.7048	-0.8791	2.0932	-0.272	-1.6304	0	-2.7829	-0.7984	-0.3659	-1.0036	-0.1468	-0.5533	-0.2198	0.4038	-0.1548	0.3453	-0.3061	-0.5333	-0.7605	0.8016	-0.1592	-1.1152	-0.6723	0.995	-1.1236																-0.271
2003/3/10	-1.8349	-2.8509	-4.1459	-3.1519	-2.8769	-2.9817	-2.4922	-3.2831	-3.3259	0.3968	0.5909	-2.6703	0	-4.9618	-0.8048	-2.0808	-3.1336	-2.7941	-1.9471	-2.6432	-2.3458	-1.8605	-0.8947	-1.3306	-2.681	-3.3206	-2.7833	-2.7113	-3.5088	-1.692	-3.9409	-2.0979																-2.7174
2003/3/11	0.4673	-0.3386	0.346	0.0986	0.7109	0.3546	-0.3195	0	-0.2294	-1.054	0.8134	-0.7569	0.1056	5.0201	-0.6085	0.75	0.5709	1.2103	0.1418	1.3575	-0.0686	0.7899	0.0694	0	-0.2755	-0.1321	-0.818	0.3279	0	0.3442	0.3846	1.0714																-0.2793
2003/3/12	2.3256	0.6795	-0.1724	0.2956	0.2353	0.8245	0.3205	0.9174	0.8046	-0.1332	-0.7172	-0.572	0.0527	0.1912	0.8163	-0.1241	-0.9461	1.0463	4.9575	2.9018	0.2747	1.2539	0.2082	-0.6224	-1.5654	0.7937	0.4124	-0.4902	0.7792	-0.1715	0.894	0.1767																-0.2801
2003/3/13	-1	-1.5748	0.1727	-1.1788	-2.1127	-1.7523	-1.4377	-2.4545	-1.8244	-0.0667	-0.4966	-0.1918	0.5799	-1.145	-0.4049	-1.6149	0.191	-1.3314	-0.6748	-1.0846	-0.9589	-0.9288	0.0693	0.1044	-0.8419	-1.5748	-0.4107	-0.9852	-0.7732	-1.2027	-1.7722	-1.4109																-1.4045
2003/3/14	3.8567	1.1429	-0.1724	0.1988	-0.1199	-0.1189	0.1621	1.6775	0.2323	-0.1334	1.225	-0.1921	0.5241	1.7375	0	-0.6313	0.286	-0.4498	0.4076	-1.3158	0.4841	0.4687	0.0692	1.147	0.4717	0.6667	-0.4124	1.3267	0.7792	0.1739	0	0.2683																0.2849
2003/3/17	-1.061	-1.0169	-1.7271	-1.5873	-1.0804	-2.0238	0.1618	-1.2832	-1.854	-0.2004	2.1067	0.0962	0.6257	-0.9488	-0.813	1.6518	2.4715	-1.2048	1.3532	2	-1.5829	-2.9549	-0.4841	0.7216	-0.8451	-1.457	-0.207	0.491	1.5464	-0.1736	-2.1907	-1.1597																-0.5682
2003/3/18	1.0724	0.2283	-2.2847	-0.2016	0	-0.486	-0.6462	-0.5571	-0.9445	-0.2008	-0.7463	-0.9615	-1.0363	-2.682	-0.2049	-1	-1.4842	-0.3049	-2.4032	-2.8322	-0.1399	-1.4423	0	0.6141	-0.3788	-0.672	-1.2448	0.6515	-1.1421	-1.2174	-1.4493	-0.9025																0
2003/3/19	1.5915	0	-0.5396	0.7071	1.335	1.221	-0.3252	-0.5602	0.1192	0.6036	2.0345	-1.4563	-0.2618	-0.1969	0.2053	-0.5051	2.8249	0.1529	-1.5048	-0.4484	-0.1401	0.3252	-0.0695	-0.8138	-1.1407	1.0825	0.2101	0.3236	-0.1284	0.1761	0.9358	1.0929																0.4286
2003/3/20	-0.9574	-1.7084	0.7233	-0.4012	-1.0778	-0.7238	-0.9788	-0.8451	-0.7143	-0.4667	-0.2167	-2.3645	-0.21	0	-1.6393	-0.2538	-1.4652	0.458	-1.1111	-0.9009	1.3324	-0.9724	-0.6259	1.3333	-0.5769	-1.071	0.2096	-1.129	0.6427	0.8787	-0.5298	0.1802																0.569
2003/3/21	0.3515	1.1587	1.2567	1.4099	1.2107	1.2151	1.1532	1.5152	1.199	1.7415	0	0.7064	0.5786	0.5917	1.4583	-0.6361	-0.6506	3.0395	1.5449	1.5909	-1.3149	1.964	0.4199	0.9109	1.5474	1.2179	0.8368	0.6525	1.6603	1.0453	1.1984	0.9892																0.8487
2003/3/24	2.4518	0.2291	0.3546	0.1986	0.3589	-0.12	0.4886	0.2799	0.8294	1.4483	1.2163	1.002	0.0523	-0.3922	-0.8214	-0.5122	-0.8419	-0.4425	-0.8299	0	-0.2805	-0.1605	2.2997	-0.1003	0.2857	-0.1337	0.8299	-0.3241	-0.8794	-0.6897	0.9211	0.4452																-0.7013
2003/3/25	-0.4274	-1.2571	-1.2367	0.0991	-2.0262	-1.0817	-1.7828	-2.4186	-0.9401	-0.5191	-0.6867	-0.9921	-0.2614	-0.7874	-1.8634	-1.287	-1.8868	-1.6296	-0.1395	-1.7897	-1.2658	-2.09	-0.9537	-3.2129	-2.1842	-0.5355	-2.2634	-1.3008	2.2814	-1.3889	-1.1734	-2.4823																-2.4011
2003/3/26	0	-0.463	-0.3578	-1.3861	-2.0681	0.3645	0.9901	-2.0019	-0.5931	0.4566	0.4322	-0.3006	-0.0524	4.1667	-0.6329	-0.3911	-1.7308	-0.9036	0.2793	-1.139	-0.9259	0.4926	0	-1.1411	0	0.1346	-1.0526	-0.3295	-2.1066	-0.3521	-1.1873	-1.3636																-0.2894
2003/3/27	0.6867	3.0233	2.693	2.8112	4.2236	3.1477	2.2876	4.1829	3.222	0.2597	2.5818	3.2161	2.2549	0.381	3.397	4.0576	3.7182	2.5836	3.0641	3.2258	2.5162	2.6144	0.4127	1.7838	2.6214	1.8817	3.8298	2.4793	2.6582	3.1802	3.3378	3.9631																3.193
2003/3/28	-1.5345	-0.9029	-0.5245	-0.7812	-1.5495	-1.5258	-0.3195	-0.747	-1.1561	0.3238	-2.0973	-1.0711	-0.1026	4.9336	-0.8214	-1.761	-2.6415	0.2963	-1.4865	-1.7857	0	-0.6369	-0.9589	-2.6804	-1.5137	1.1873	0.2049	1.4516	3.6991	0.8562	-0.2584	-0.7092																-0.4219
2003/3/31	2.2511	1.139	1.0545	0.4921	1.0896	0.8343	0.641	0.1881	0.7018	0.581	0.7712	0	0.8214	5.0633	1.0352	0.5122	0.7752	1.3294	0.1372	0.6818	0.4208	0.8013	0.2766	0.6356	0.5764	0	1.636	0	0	2.2071	-0.2591	1.25																0.9887
2003/4/1	0.508	2.4775	1.913	2.0568	10.0599	3.6643	2.0701	3.5681	3.7166	-0.2567	-0.2126	0.0984	1.5275	0.8606	2.2541	1.4013	1.4423	0.2915	0.9589	0.9029	0.2095	0.159	0	0.9474	1.4327	0	0.6036	0.159	0.5945	0.9967	1.9481	2.2046																0.979
2003/4/2	-0.0842	-0.989	-1.0239	-1.1516	-0.7617	-1.1403	0.468	-1.4506	-1.4558	-1.5444	-0.6391	-0.1967	0	0	-1.2024	1.3819	-0.6635	-0.2907	-0.9498	-0.6711	-0.9756	0	-0.5517	0	0.7533	0.1304	-0.4	0.9524	1.3002	-0.8224	-0.6369	-1.2942																-0.554
2003/4/3	-0.5902	-1.6648	0	0.6796	-2.6316	-1.4994	-1.3975	-1.104	-1.1364	0.5882	-0.3002	-0.3941	-0.4012	0	-1.217	-1.6109	0.1908	0.4373	-0.274	-0.2252	0.2815	-0.1587	-0.1387	-1.6684	-1.5888	-1.6927	-0.4016	-0.3145	0.3501	-1.3267	-1.2821	-1.3112																-0.8357
2003/4/4	1.6115	0.7901	-1.2069	-1.0608	1.3514	0.4684	-0.7874	0.186	0.5747	1.1696	0.5591	0.3956	0.9063	0	1.0267	-1.6373	-0.8571	0.8708	-1.6484	-0.4515	0.3509	0.159	0.6944	-0.4242	2.4691	-1.457	1.2097	-0.9464	-0.1163	0.1681	0.3896	-0.1771																2.1067
2003/4/7	-0.5843	-3.1355	-2.4433	-1.6569	1.5556	-1.3986	-1.9048	-2.0427	-3.4286	-1.1561	-1.4115	-0.0985	-0.1497	0	-1.0163	-0.6402	-0.7685	-2.1583	0.1397	-1.3605	-1.8881	-2.2222	-1.1724	-2.1299	-0.9268	-1.2097	-1.3944	-2.2293	-1.0477	2.0134	-1.9405	-1.2422																-1.1004
2003/4/8	-1.0915	0	-0.8945	-1.3875	-1.7505	-1.6548	-1.1327	-1.6114	-1.1834	-0.5198	1.0412	0	-1.0495		-1.6427	-0.5155	-1.1617	2.7941	-3.4868	-1.8391	-1.0691	-1.1364	-1.2561	-1.0881	-0.1871	-1.3605	1.0101	-0.1629	-0.4706	0.8224	-1.715	-1.5274																-0.1391
2003/4/9	1.6129	1.1561	-0.722	2.2111	0.1114	0.8413	2.455	2.0231	0.8383	-0.2613	0.9017	-0.9862	-0.6061		2.2965	0.2591	1.1753	1.7167	-3.9017	0.4684	0	0.6568	-1.3428	-1.2101	2.0619	0.9655	2.8	0.8157	-0.7092	3.9152	-1.3423	-0.365																4.7354
2003/4/10	5.2632	2.4	-0.1818	1.0816	3.2258	1.7878	-0.3195	2.1719	0.9501	0.3274	-0.383	-2.2908	0.0508		0	-0.7752	-0.0968	0.4219	4.9624	-0.4662	2.9539	0.4894	-0.5014	-1.4477	1.1019	-1.5027	-0.5837	0	2.0238	-1.2559	2.7211	0.3663																0.7979
2003/4/11	1.2698	1.5625	1.8215	2.4319	0.7543	0.2342	4.4872	1.1091	0	0.3916	4.1862	1.9368	0.711		5.7143	1.3021	0.6783	0.4202	3.1519	3.7471	-0.6298	3.4091	0.144	-1.2429	-3.9055	0.2774	3.9139	3.8835	-0.9335	4.6105	0.5298	0.6387																0.5277
2003/4/14	4.6238	3.1868	5.0089	3.2289	2.3529	3.1542	9.9693	3.2907	3.5294	-0.3251	4.387	2.3	0.5547		3.2819	5.6555	3.1761	2.5105	2.5	5.1919	2.0423	2.0408	0.647	2.6316	1.6068	3.7344	2.4482	2.4922	2.4735	0.9119	4.6113	2.3572																4.7244
2003/4/15	4.9438	0	-0.6814	-0.644	-1.5674	0.7928	4.6025	-0.0885	2.2727	7.3712	10.0157	-0.2933	-0.5015		0	-0.1217	0.1866	-0.2721	-2.71	-2.1459	1.6563	-0.3077	1.5714	-1.0033	2.3256	3.2	-1.4706	1.0638	1.4943	-1.3554	2.1411	1.0629																-1.1278
2003/4/16	-1.4989	-1.7039	-4.2882	-1.9444	0.4246	-0.6742	-3.6	-2.4801	-1.1111	0.1823	-5.5356	-1.0784	0		0	-2.9233	-0.0931	-3.2742	0.4178	-4.1667	-3.2587	-2.0062	-2.4613	-3.1532	-3.3636	-5.0388	-4.8507	-1.3534	-2.0385	-3.9695	-2.836	-2.9798																-4.8162
2003/4/17	1.2319	-1.1918	0.5376	0.1889	0	-1.1312	1.1065	-0.1817	2.6966	-0.9096	-3.4247	-0.2973	0.3528		-4.486	-1.5056	-0.8388	2.1157	4.9931	1.6018	0.2105	3.4646	-1.7304	0	0.9407	0.1361	0.5882	2.1341	-0.6936	0.9539	-0.1269	-0.9937																2.1305
2003/4/18	-0.5727	1.6447	-0.5348	3.6758	2.3256	3.6613	-1.7784	1.6379	2.0788	0	3.3885	0.1988	-0.0502		1.1742	3.4395	0.8459	-1.105	5.0198	-2.2523	-1.1905	1.6743	1.6875	0.1163	-0.6524	0	0.1949	-1.4925	5.7043	0	1.0165	1.7336																0.7823
2003/4/21	-4.7516	-1.5102	1.9713	0	-2.2727	3.7528	-1.2535	-3.3124	-2.358	-5.6304	-3.9634	-3.0754	-0.1005		-2.1277	0	-1.7707	-2.514	-0.7547	-2.0737	-1.4883	-2.3952	-0.7215	-1.2776	-3.1895	-1.3587	-2.1401	-2.8788	-3.6344	1.2598	-3.522	-2.3318																-2.8461
2003/4/22	0	0.7667	1.9332	-1.5455	2.4313	5.3191	0.4231	0.2778	1.9759	0.1946	-1.4286	0.2047	-0.3521		-0.3953	-1.1084	1.0436	0	0	0	0.6475	0.4601	0.6541	3.4118	0.0969	0	0	-0.156	0	0.9331	-1.4342	0.6428																-1.3316
2003/4/23	-0.4535	3.0435	0.6897	0.554	5.5728	10	-1.8258	2.7701	4.7363	1.6181	-1.6103	-0.3064	-0.7572		1.7857	-1.868	-0.939	-3.0086	1.2674	0	-1.4296	-0.458	-2.4549	-0.9101	-0.3872	-1.3774	-1.7893	-1.7187	1.1429	-2.6194	-0.1323	0.5474																0
2003/4/24	-5.3151	-4.3249	-4.7945	-5.7851	-6.3539	3.7649	-4.4349	-2.2462	-5.4471	-1.9745	-4.5008	-1.4344	-0.5595		-0.7797	1.5228	-3.128	-1.7725	-5.0063	-4.9412	-1.0152	-0.1534	-3.701	-6.3146	-2.3324	-0.9777	-2.0243	-2.3847	-1.4689	-3.3228	-1.7219	-3.8113																-6.0729
2003/4/25	-2.085	-4.0794	-3.2374	-4.2885	-6.8894	1.6814	-1.9461	-4.4118	-8.1522	-1.6894	0.5141	0	0.2046		2.947	0.875	0.0978	-1.9549	-3.9526	-4.9505	-1.1722	-0.9217	0	-2.2059	-0.199	-0.4231	-1.2397	-0.9772	-6.078	-2.1277	-0.5391	-5.4717																-0.5747
2003/4/28	8.1081	-5.2874	1.3011	0.9165	4.3722	-2.785	3.3588	0.4808	3.0769	-1.0817	5.9676	-1.2474	1.4293		7.0611	0	0	3.681	1.7833	-2.6042	-2.3721	-0.3101	0.2306	0	-1.5952	2.8329	-0.8368	1.1513	3.1746	2.5084	0.1355	0.3992																-1.7341
2003/4/29	-4.4697	-6.5534	-2.9358	-4.5547	-6.6595	-0.9848	-3.2496	-3.3493	-4.1332	-3.8882	-2.494	-1.5789	-0.4026		-5.8824	-3.7175	1.4663	-5.1775	1.0782	1.0695	-2.4298	-3.888	-1.0736	-1.6291	-6.5856	-1.6529	0.4219	-2.6016	0	-3.752	-3.1123	-4.175																-1.4706
2003/4/30	1.8239	-0.2597	-2.4575	-0.4242	-1.0357	-9.5841	2.1374	0.6931	-0.3593	-1.2642	1.8977	-2.9947	-0.2021		-1.5152	-2.7027	-7.6108	1.092	-0.1333	1.5873	-1.0117	-0.8091	-1.1628	-0.6369	-3.1453	-6.0224	-0.4202	0.1669	-2.1302	1.0169	-3.0726	-4.4606																1.3433
2003/5/12	1.6355	-4.6875	-4.845	0.426	0.4651	-6.1	0.1495	-2.0649	-1.9231	-0.8963	-2.753	-5.0717	0		-2.3077	-1.1905	-0.8342	0.3086	-0.1335	-4.6875	-3.5377	-1.4682	-1.8824	-2.5641	-7.7268	-5.9613	0.6329	-1.5	-2.4184	0.6711	-2.5937	0																-2.7982
2003/5/13	0.3065	-5.6011	-3.666	-8.8017	1.6204	4.8988	-5.5224	-4.9197	-8.4559	0.5168	-3.8301	2.439	-1.3671		-4.9213	-5.2209	-4.837	-4.3077	4.2781	1.0929	0	-3.9735	-5.036	-5.2632	2.9126	-5.8637	-5.4507	-5.9222	-6.9393	-2	-6.0651	-9.6634																-4.3939
2003/5/14	1.4515	3.7627	3.3827	3.1395	1.4806	0.4061	0	2.6399	3.2129	-0.2571	3.6364	3.0612	-0.308		2.2774	3.1073	2.5414	2.2508	0.7692	1.6216	-1.5485	1.5517	-1.431	3.0556	3.184	2.5253	2.6608	2.3381	1.5979	0.8503	4.252	3.3654																2.2187
2003/5/15	3.3886	4.3236	3.0675	3.7204	2.9181	1.1122	9.9526	4.8354	5.4475	2.1907	2.3392	0.7701	0.3605		2.2267	7.2603	5.4957	6.2893	0.5089	1.0638	2.1523	2.7165	1.1102	2.965	3.7714	5.0903	1.9438	4.0422	6.1599	3.7099	3.0211	3.4884																4.3411
2003/5/16	1.0925	0.5348	-0.3968	-0.9783	0.2181	1.5	1.1494	-0.3925	1.107	2.7743	-1.9592	-0.3275	-0.2565		-0.198	-0.3831	-1.43	-1.1834	-1.2658	0.2632	-1.3776	-0.1653	0.7601	-0.3927	-1.652	0.9375	-0.6356	-0.5068	-1.8519	2.1138	-0.7331	0.6742																1.4859
2003/5/19	0.1441	1.4628	1.7928	2.3052	2.2851	0	-0.142	1.4778	0	2.9448	-0.5828	0.3286	-0.6173		-0.3968	-1.1538	2.7979	1.497	1.0256	2.0997	1.6434	0	2.2632	2.7595	1.5677	-0.1548	0	0.3396	0	0.1592	1.1817	3.125																-0.7321
2003/5/20	-1.0072	-1.8349	-0.7828	-2.0386	-1.383	-5.0246	-1.8492	-2.3301	-0.6083	1.0727	-1.0888	-1.31	-0.1553		0	-1.0376	2.3185	-1.7699	-1.0152	-1.0283	-2.8294	-0.6623	-0.1639	-1.5345	-2.4256	-1.3953	1.4925	-2.0305	-0.2516	-2.3847	-2.3358	-1.8398																-1.4749
2003/5/21	-0.2907	-0.534	0	-1.2048	0.4315	0.5187	2.8986	0.1988	0.1224	-1.4151	0.8467	0.5531	1.2442		-1.1952	-1.0485	-2.5616	2.2523	-1.7949	-1.039	0.8319	0.8333	-0.1642	1.1688	-0.565	0	-0.8403	0	-0.1261	-0.8143	-0.1495	-1.5436																-0.4491
2003/5/22	0.656	-1.2081	0.1972	-0.1109	-1.1815	-0.516	0.4225	-1.0913	-0.7335	0.4785	-0.5877	0.11	0.5632		-0.6048	3.0464	-0.91	2.79	1.1749	2.6247	1.4851	0.9917	0.7401	-1.1553	0.6818	1.5723	-1.0593	5.0086	-1.5152	0.3284	1.497	-0.224																2.2556
2003/5/23	-0.2937	0.4076	0	0	0.8696	2.3859	-0.9818	1.9057	1.2315	0.5952	0.6757	-0.6593	0.5601		2.0284	0.2571	1.8367	-0.4286	-0.9032	-1.2788	0.5691	-0.3273	0	-1.1688	1.0158	0.4644	3.212	-0.8224	7.4359	0.491	2.3599	1.2346																1.4706
2003/5/26	-0.1473	0.8119	2.1654	1.8868	1.0776	1.1145	0.5666	0.0984	0.4866	0.7101	2.4329	0.2212	0.1013		0.3976	1.6667	-0.9018	1.0043	2.8646	1.2953	-0.8892	2.2989	4.9796	0.2628	1.676	0.7704	9.9585	-0.4975	0.8353	-1.4658	2.8818	0.1109																1.4493
2003/5/27	0	3.2215	0.578	1.7429	2.6652	4.008	0.7042	1.7699	2.4213	0.8226	-0.6552	0.2208	0.0506		0.9901	0.3783	1.7189	1.2784	1.2658	0.7673	2.7732	-0.8026	1.5552	0.9174	0.989	-0.7645	-1.6981	1	1.7751	0.4959	-0.7003	4.3189																-1
2003/5/28	-1.3274	0	3.0651	-1.4989	-3.7383	-4.1426	-2.9371	-1.8357	-2.6005	-0.6993	-1.4839	-1.1013	-1.5422		-0.9804	-0.1256	-3.1809	1.122	-1.625	0.7614	0	-0.9709	-2.9096	3.8961	0.4353	0.7704	-2.4952	-0.9901	1.7442	-2.1382	-0.9873	-2.5478																-1.1544
2003/5/29	0.7474	-0.3901	-2.0446	0.7609	1.2945	3.0151	1.4409	0.7874	2.4272	0.5869	1.0879	-0.1114	0.0824		0	-1.5094	2.9774	2.9126	0	-1.7632	-0.1587	2.6144	-0.6309	-0.625	2.7086	1.3761	1.5748	1	4.8	0.6723	-1.4245	2.5054																1.3139
2003/5/30	5.7864	3.1332	1.3283	2.6969	2.2364	1.0732	1.7045	7.4219	0.8294	1.6336	0.9106	0	1.2356		2.5743	3.7037	0.997	-1.2129	-0.8895	1.5385	2.2258	1.2739	1.5873	3.0189	-0.211	1.0558	-0.7752	0.6601	1.9629	0.5008	1.0116	1.594																1.585
2003/6/2	1.683	0	0.5618	0	0.9375	-0.9653	-0.6983	-0.9091	-0.1175	2.411	-0.9844	3.3445	-0.9764		0.9653	-1.601	-0.691	-2.0464	1.6667	1.5152	1.633	-1.2579	-1.4063	9.5238	-0.6342	-0.2985	0.3906	2.7869	-2.7807	-0.1661	-0.5722	-1.4644																2.1277
2003/6/3	-2.069	-2.2785	0	-2.521	-3.096	-2.4366	0	-2.3853	-2.9412	-0.3363	-1.5742	-1.1866	-2.2186		-2.4857	-1.8773	0.994	-2.507	0.8827	0.2488	-0.153	-0.1592	0.5547	-2.3411	1.5957	0	-2.1401	0.319	2.3102	0.8319	0.1439	-0.6369																-2.0833
2003/6/4	-0.1408	-0.6477	-3.7244	-1.1853	1.1715	0.999	-1.5471	0.282	0.3636	-1.2373	0.0842	-1.2009	-0.1681		-0.1961	0.1276	-0.4921	1.2857	-1.25	-1.2407	-1.3027	-0.7974	-1.576	-0.7991	0.9424	-2.5449	0.1988	-1.4308	3.0108	1.9802	-1.7241	-0.1068																1.1348
2003/6/5	-1.8336	-2.086	-0.1934	-0.7634	-2.4211	-2.9674	-1.1429	-1.7807	-1.3285	-0.4556	-0.7569	-0.5525	1.1785		-0.9823	-0.3822	-2.0772	-1.9746	-0.8861	1.7588	-1.7857	-1.7685	-2.9624	-2.4166	-1.3485	-0.6144	-1.1905	-0.9677	-1.4614	-2.589	2.193	2.5668																-0.4208
2003/6/6	-2.5862	-1.5979	-1.1628	-0.8791	-2.589	-2.9562	-1.3006	-1.813	-2.0808	0.3432	-2.2881	-0.6667	3.1614		-1.7857	-0.7673	1.0101	1.8705	-4.3423	-0.9877	-1.9763	-1.3093	1.5677	-2.8302	1.6824	0	-1.4056	-1.4658	-3.2839	-0.8306	-2.7182	1.0428																-2.2535
2003/6/9	-1.4749	-1.3532	-0.7843	-1.1086	-1.6611	-2.1008	-0.5857	-1.7493	-1.5	-1.8244	0	-0.4474	-1.2903		-0.8081	-0.5155	-0.1	-1.6949	-0.1335	-3.2419	-1.6129	0.8292	-2.3558	-1.0922	-5.9979	-1.391	-1.6293	-1.8182	1.6429	0	-2.2059	-0.516																-2.0173
2003/6/10	0.7485	0.9602	2.1739	1.2332	0.9009	1.073	1.1782	0.6924	5.0761	-0.3484	2.3417	0.4494	0.4085		1.222	0.6477	1.1011	0	0.6684	1.8041	0.8197	0.4934	2.579	1.4724	0	1.4107	0.8282	0	0.5388	0.1675	0.7519	0.1037																0.5882
2003/6/11	1.1887	2.4457	1.5474	1.9934	2.4554	2.017	3.0568	2.2593	0.8454	1.1655	1.7797	0.3356	0		2.0121	0.6435	0.7921	2.0115	1.1952	1.2658	1.1382	0.8183	-0.2433	4.1112	1.4301	2.1638	2.0534	1.5152	1.7149	1.6722	1.3433	4.3523																3.0702
2003/6/12	-1.0279	-1.1936	0.1905	-0.8686	0	-1.1446	2.1186	-0.7685	-1.4371	-1.1521	-1.1657	-0.3344	-2.6037		0.1972	-1.023	-0.7859	0.2817	-1.5748	2.25	1.9293	-0.974	0.6504	1.626	-0.9761	-1.059	0.2012	-0.6633	-2.7397	-0.4959	0.1473	-1.0924																2.3021
2003/6/13	1.1869	1.2081	3.4221	1.3143	-0.7625	-0.4211	0.6916	0.9681	0.1215	0	0.2527	0.3356	-1.2531		-0.7874	0.7752	-0.396	0	-0.9333	0	-1.3407	1.3115	-0.6462	-0.8	0.3286	3.0581	0	0.8347	-1.0834	1.495	0.2941	0.502																0.2813
2003/6/16	-1.4663	-2.122	-1.2868	-1.4054	0.2195	1.6913	-0.1374	-0.8629	-1.2136	-0.8159	-0.4202	-1.0033	-1.0998		-0.7937	-0.641	-1.2922	-1.4045	1.7497	0	0.3197	-0.4854	-0.813	-0.576	-1.0917	-0.1484	2.008	-0.6623	-0.1095	-0.3273	-0.8798	-3.6963																-0.561
2003/6/17	-0.744	-0.1355	-2.6071	0.8772	0.3286	1.9751	-1.238	1.0638	0.1229	0.8226	-0.8439	5.4054	-0.8554		-0.2	0	0.2014	-0.9972	-0.1323	-2.2005	1.1952	-2.9268	0.4918	0.1159	-0.4415	-1.9316	-1.5748	0	1.3158	-0.6568	-0.1479	-2.3859																-1.1283
2003/6/18	-0.8996	0	2.6769	-0.8696	-2.6201	0.6116	0.9749	-0.5742	-0.1227	-0.5828	0.1702	-0.7479	2.4159		-1.002	0.5161	1.809	0	-1.457	0.25	-1.1024	0.1675	-0.8157	-1.8519	-0.6652	-0.4545	0.2	0.3333	-1.0823	-1.157	-0.5926	-0.4251																-1.1412
2003/6/19	-2.2693	-1.4925	1.3035	-2.0833	-1.7937	-3.2421	-2.2069	-0.5775	-2.0885	-1.524	-1.2744	-1.507	-1.011		-0.6073	-0.7702	-1.1846	-2.7338	-2.4194	-0.9975	-0.7962	0.6689	-1.398	-2.7123	-1.2277	-0.761	-2.3952	-1.495	-0.1094	-1.3378	-0.7452	0.2134																-1.7316
2003/6/20	-0.774	-0.1377	-1.2868	0	-1.0274	-0.6283	0	0	0.2509	0.3571	0	-1.2022	-0.8511		0.4073	-0.9056	1.7982	0.2959	-0.8264	0	-0.321	0.9967	0.0834	1.8182	3.3898	5.2147	0	0	-2.8478	-0.678	-0.4505	-0.7455																0.2937
2003/6/23	-3.4321	-1.3793	-2.7933	1.1198	-1.6148	-2.8451	-1.8336	-1.9361	-1.2516	0.2372	-0.6885	-1.1062	-0.7725		-1.217	-2.8721	-0.0981	-2.0649	-2.7778	-2.5189	-1.9324	-2.3026	-1.3333	-1.7857	-1.2022	-5.9767	-1.227	-1.3491	-5.2988	-1.8771	-0.6033	-1.5021																-2.0498
2003/6/24	0.8078	-0.2797	1.9157	-0.6645	1.1723	-0.4338	1.1494	0.1974	1.0139	-0.9467	0	-0.2237	0.346		0	-1.2097	3.3399	1.2048	0.7143	2.0672	0	0.1684	-0.3378	0.2424	0.9956	-0.9302	1.0352	0	-0.8333	0.8696	0.3035	1.1983																0.1495
2003/6/25	-2.7244	-0.1403	-2.0677	-1.3378	-0.3476	-0.3268	-0.4261	-0.3941	0	0	0.6932	-1.2332	-1.1207		-1.0267	-0.1361	-1.616	-0.2976	-0.7092	-1.2658	-3.0378	-1.0084	0	-0.4837	-0.2191	-0.1565	-1.0246	-1.1966	-2.521	-1.7241	-0.7564	0.7535																-0.1493
2003/6/26	-1.1532	-0.5618	-1.3436	-0.565	-3.4884	-5.1366	0.5706	-1.7804	-1.1292	0.5974	0.6024	0.1135	-0.4359		-0.8299	-0.6812	4.3478	1.6418	-1.5714	-1.2821	1.4395	-0.6791	-0.5932	-0.9721	0.7684	0.7837	-0.207	0.519	2.4631	0.8772	0.1524	-3.5256																0.7474
2003/6/27	-2.8333	-1.9774	-1.5564	-2.2727	-3.1325	-3.4562	-0.7092	-0.3021	-2.0305	1.0689	-1.0265	-0.1134	-0.5254		-1.6736	-1.6461	0.6481	-2.9369	4.9347	-0.5195	-1.3356	-1.1966	1.364	-0.6135	-1.3072	-1.3997	-1.2448	0	2.0433	-1.0435	-1.8265	-2.3517																-2.9674
2003/6/30	-0.1715	-0.8646	-1.3834	-0.9302	0	-1.9093	-4.2857	-1.4141	-1.1658	0.9401	-0.0864	-0.227	-0.1761		-0.4255	-0.6974	-4.3238	1.6641	-2.213	-1.8277	-2.4535	-1.5571	2.2708	0	-2.3179	-2.5237	-1.2605	-3.6145	-0.4711	-1.406	0	-1.7202																0
2003/7/1	0	-2.907	0.4008	-1.1737	-7.8358	0.365	-2.9851	0	-0.3932	-1.7462	0.6055	-1.2514	-0.4409		0.2137	0.2809	-3.4615	-1.4881	-3.819	-1.3298	-1.2142	-0.3515	-2.8783	-1.4815	1.0169	0.1618	-0.4255	1.25	2.1302	-1.426	-1.5504	1.0502																0
2003/7/2	1.2027	-1.7964	-0.3992	-2.6128	-7.5574	-6.2271	1.5385	-1.2295	-0.5263	-0.3555	2.1496	0	-2.1258		-0.2132	0.4202	-2.49	1.3595	1.3235	1.3477	-1.1414	2.1164	0.3387	0.1253	0.783	0.4847	1.4957	0	1.2746	1.2658	0.4724	-0.8083																1.3761
2003/7/3	2.5467	0.7622	2.004	0.8537	3.3577	2.0833	0	0.8299	0.9259	0.1189	0.6734	1.6129	0.8145		0.641	-0.1395	0.5107	0.5961	1.7417	1.0638	1.1545	1.3817	0.4219	-0.6258	0.6659	0.8039	0	1.7637	0.3432	0.5357	0	0.4657																-0.7541
2003/7/4	-0.6623	-1.6641	-0.9823	-0.9674	-1.5537	-1.9133	0	-0.2058	-0.1311	0	-1.0033	1.3605	0		0	-0.9777	0.5081	-0.7407	-0.7133	-0.5263	-0.1756	-1.3629	0.5042	0	-1.7641	-0.319	0.2105	0.8666	-2.6226	-0.5329	-0.4702	-0.1159																-0.4559
2003/7/7	2.3333	-1.0769	-0.7937	-2.8083	0.1435	1.5605	0	0.4124	0.6562	-0.7126	-1.098	1.0067	-1.7953		-0.2123	-0.4231	-2.3256	-0.7463	0	-1.5873	-0.1759	1.8998	-0.1672	0.7557	-1.0101	0	-0.2101	0.8591	0	-0.7143	-0.7874	-1.3921																-1.8321
2003/7/8	1.1401	3.2659	1.6	2.0101	4.5845	7.1703	-2.8788	1.7454	1.6949	0.5981	-0.1708	-0.443	-1.7367		1.0638	1.4164	0.5176	0.9023	1.0057	0.8065	2.5551	-0.339	-0.67	1.25	0.4535	0.48	1.0526	0	-1.6393	1.0791	1.4286	1.8824																1.0886
2003/7/9	-1.1272	-0.9036	-0.1969	-1.4778	-1.3699	-1.4337	0.624	-1.0091	-0.8974	-1.308	-1.1976	-0.6674	-2.1395		-0.8421	0.5587	0.6179	-0.5961	-0.7112	0.5333	1.4605	-0.8503	-0.5059	-1.358	-3.0474	-0.1592	-0.625	-0.6814	-0.8333	-1.0676	0	0																-0.3077
2003/7/10	0.9772	2.5836	0.3945	1.875	0.5556	1.2121	3.876	1.631	0.9056	1.6867	3.29	0.224	-0.2852		1.2739	-0.4167	1.5353	1.949	-0.2865	1.061	-0.0847	0.3431	0	0	3.6088	0.319	1.2579	1.4011	1.9208	1.7986	0.4695	1.1547																1.8519
2003/7/11	0.1613	-0.8889	-0.5894	-0.8589	-1.105	-0.7186	0.1493	-0.2006	-0.7692	-1.0664	-0.3353	0.3352	-0.1907		-1.0482	0.1395	-0.7056	-0.8824	-0.431	-1.0499	0	0.5128	0.2542	0.2503	1.4607	-1.9078	0.6211	0.1727	-1.2956	-0.7067	-0.4673	-1.0274																3.3333
2003/7/14	0.8052	-2.0927	0	-1.4851	-2.2346	-1.8094	0.7452	-0.7035	-1.8088	-0.479	-0.5887	-0.1114	0.191		-1.2712	-0.4178	-0.9137	-0.5935	-1.2987	1.061	-1.6949	-1.8707	-1.0989	-1.3733	-2.1041	-0.6483	-1.4403	-1.5517	-1.79	-1.0676	-0.939	-1.3841																-1.3196
2003/7/15	0.639	-0.7634	-0.7905	-0.1256	2.1429	-0.4914	-1.0355	-1.1134	1.4474	0.4813	0.1692	-0.223	0.7626		-1.2876	-0.4196	-0.1025	-1.0448	-1.1696	-1.3123	0	-0.6932	-0.6838	-1.3924	-2.6018	-0.4894	-0.4175	-0.5254	1.3366	1.7986	1.1058	-1.5205																0.8915
2003/7/16	1.1111	1.3846	-0.3984	0.6289	0.4196	0.6173	-2.0927	0	1.1673	0.3593	0.2534	0.2235	-0.473		-1.3043	0.7022	-0.7179	-0.6033	0	0.7979	-1.0345	0.1745	0.2582	-1.027	0.1161	0.1639	0.8386	-0.3521	-0.8393	0.1767	-0.7813	1.4252																0
2003/7/17	2.3548	-0.4552	-1.2	0	-1.3928	-1.5951	0.6107	-0.1024	0	0.1193	1.0952	0	-0.2852		0.6608	-1.1158	1.1364	1.3657	2.5148	-0.2639	-0.8711	0.8711	-0.6867	4.2802	0	-0.8183	-0.2079	0.3534	2.1765	-0.1764	-2.2047	-0.7026																0.1473
2003/7/18	-4.1411	-2.439	-2.834	-2.75	-2.6836	-2.9925	-1.5175	-1.7418	-2.6923	-1.0727	-2.5	-1.2263	-0.1907		-1.0941	-0.5642	-2.145	-2.3952	-2.4531	-2.9101	-1.406	-1.5544	-1.2965	-1.4925	-1.2761	-0.33	-2.0833	-2.1127	-3.3136	-3.0035	-2.7375	-1.8868																0
2003/7/21	0.48	-2.6563	-2.7083	-2.0566	-2.9028	-0.5141	-6.3174	-1.4599	-2.3715	0	-0.3419	-1.0158	-0.7641		-3.0973	-3.2624	-1.357	-0.7669	-2.6627	4.0872	-2.139	-3.1579	-2.8021	3.5354	0.8226	-0.6623	-1.7021	-0.7194	-3.1824	-2.7322	-2.4834	-1.8029																-4.2647
2003/7/22	0.1592	1.2841	1.9272	2.0997	3.7369	4.0052	0.4934	0.5291	1.7544	0	0.5146	-0.9122	0.385		1.1416	-0.5865	1.5873	1.0819	1.9757	1.3089	-0.2732	0.7246	0.9009	1.8293	1.2821	0.6667	3.2468	1.4493	2.0228	0.1873	0.6791	1.9584																0.1536
2003/7/23	0	0.4754	-0.4202	1.0283	-0.2882	0.8696	0.6547	0.4211	-0.5305	0	-0.5119	-0.2301	0		0.9029	0.59	0.1042	0.9174	-0.4471	-0.7752	0.274	0.3597	0.1786	0.3593	1.1507	1.6556	-0.8386	-0.3571	0.8674	2.0561	1.0118	-0.8403																1.227
2003/7/24	-0.7949	-0.4792	-0.6329	-1.9084	-2.4566	-2.2167	-0.6504	-1.4675	-1.3333	-0.241	-0.4288	-1.8454	-0.2876		-1.3423	-1.4663	-1.0406	-0.6061	-0.1497	-3.125	2.0036	-1.2545	-0.8913	-0.9547	-1.3652	-0.8143	1.0571	0.3584	-2.5799	-0.3663	0.1669	-0.7264																-1.3636
2003/7/25	-1.2821	-0.6421	-2.3355	-1.8158	-1.037	-1.5113	-0.3273	0.6383	-1.0811	-0.1208	-0.3445	-2.3502	0.2885		-1.1338	-1.9345	-0.8412	0.1524	-3.5982	-0.5376	-2.2321	-2.5408	-1.9784	-3.012	-1.2687	-0.4926	-0.8368	-1.4286	-0.1261	-1.4706	-1.6667	0.6098																-1.5361
2003/7/28	-0.487	-0.4847	-1.5217	-1.7173	-3.4431	1.023	-0.6568	-1.4799	0.2732	-1.451	0	-1.083	-0.8629		-2.0642	-1.0622	-2.2269	-1.8265	-2.0218	2.1622	-0.1826	-1.3035	1.5596	-2.1118	-3.6215	-0.6601	-1.0549	0	-0.6313	-0.9328	-1.8644	-0.8485																-0.936
2003/7/29	2.6101	1.9481	0.2208	0.4032	0.7752	0.2532	0.6612	0.7511	0.2725	0.2454	-0.1729	0.7299	1.0638		0.7026	0.3067	0.6508	-0.155	0.7937	0.2646	1.0064	0.1887	-1.355	-0.1269	0.2424	0.4983	-0.6397	-0.3623	0.8895	1.1299	2.9361	0.3667																0.7874
2003/7/30	1.5898	-0.6369	3.9648	-1.071	-2.3077	-1.6414	0.4926	-0.852	-0.4076	0	0.0866	-2.5362	0.9569		-0.4651	-1.682	0.3233	-0.7764	1.5748	0.2639	0.2717	0.7533	1.0073	0.3812	0.1209	1.157	-0.4292	0.3636	-1.5113	-0.7449	-1.0067	-0.2436																-0.625
2003/7/31	-0.313	1.2821	-1.2712	-0.1353	0.7874	0.6418	-0.4902	0.5371	0	-0.2448	-3.0277	0.6196	-1.2322		0.4673	0.311	-0.5371	0.1565	-2.1705	0.5263	-0.271	-1.4953	-0.7253	0.5063	-0.9662	-0.1634	-0.6466	0.1812	0.1279	-0.5629	2.5424	-0.2442																0.7862
2003/8/1	0.314	-1.1076	1.2876	0.813	0	-0.3827	-0.6568	-3.7393	0.1364	-1.227	-4.8171	0.1232	0.2879		0.2326	1.2403	0.108	2.5	-0.4754	-1.5707	1.8116	-1.518	0.1826	-1.5113	1.0976	-0.982	0.4338	-0.5425	-0.1277	-1.5094	-0.6612	-1.3464																-0.312
2003/8/4	2.5039	3.04	0.8475	3.0914	5.7812	4.3534	1.9835	2.8857	9.9455	2.4845	-2.0619	2.337	1.4354		2.0882	0.4594	1.9417	0.4573	0.9554	-0.266	1.4235	1.9268	-0.7293	0.2558	1.2063	0.1653	0.432	2.3636	2.4297	0.9579	2.8286	3.2258																2.5039
2003/8/5	1.0687	0	0	0.1304	-0.8863	-0.7362	-0.4862	-1.0787	2.3544	-0.2424	2.0096	0.2404	-0.4717		-0.4545	1.2195	0.2116	-0.7587	0.7886	0	5.614	-0.3781	0.3673	0.5102	4.0524	1.9802	0.8602	1.0657	-0.1248	0.3795	0.9709	-0.3606																-0.7634
2003/8/6	-0.9063	3.5714	0.6303	6.7708	3.1297	2.843	-0.6515	1.1996	0.6053	-0.1215	-0.8443	0.3597	-1.5166		1.3699	-1.3554	-1.2672	-0.9174	0.626	0.2667	-0.4983	0.9488	0.4575	2.5381	-0.1145	0.6472	-0.2132	1.0545	-1	0.3781	-1.1218	2.4125																-0.7692
2003/8/7	0.4573	-1.6492	0	-1.5854	-0.289	0.2404	-0.3279	-0.8621	-0.361	-0.365	0.3784	-0.3584	0.385		-0.9009	0.3053	0.5348	-0.3086	-0.311	0.5319	-1.6694	-0.188	1.6393	-0.9901	0.9174	-0.3215	1.2821	-1.3913	-0.3788	0	-1.1345	-0.3534																-0.155
2003/8/8	-1.5175	-2.2866	-1.6701	-3.2218	-1.7391	-2.7578	-0.4934	-1.9565	-1.6908	0	-0.5655	-0.5995	-0.3835		-1.5909	-1.2177	-1.1702	-1.0836	2.4961	-1.0582	-2.8014	-2.0716	-1.4337	-1.125	-1.25	-0.8065	-2.1097	-1.2346	-2.5349	-0.7533	-4.4262	0.8274																-0.9317
2003/8/11	0.1541	-0.312	-0.8493	2.0487	1.7699	2.0962	0.1653	0.5543	3.5627	0	2.654	2.4125	2.5024		0.2309	-0.6163	0.9688	1.7214	0.6088	-0.5348	-0.262	0.1923	-0.0909	0.2528	3.9125	0	-0.431	-0.5357	0.5202	-0.5693	1.5437	1.8757																0.1567
2003/8/12	0	0.626	4.9251	0.2509	0.5797	-0.1208	0.33	0.2205	-0.8304	0.1221	-0.0923	2.9446	-1.0329		0.2304	0.7752	-1.0661	-0.3077	0.6051	0.5376	4.2907	0.1919	0.091	0.2522	1.4396	0.6504	1.5152	0.7181	0.5175	0.3817	0.1689	-0.4603																0.626
2003/8/13	0	-1.2442	-1.6327	-1.8773	-2.3055	-1.8138	1.6447	-0.8801	-1.4354	1.2195	-1.9409	0.2288	-0.1898		-1.3793	0.6154	-0.7543	-0.7716	-2.1053	-1.0695	0.7557	-0.1916	-0.0909	-1.6352	-2.6201	0.4847	0	0.1783	-1.8018	-0.7605	-0.8432	-1.9653																-0.7776
2003/8/14	-0.3077	-0.4724	-1.0373	-0.8929	0.59	-0.2463	0.4854	-0.333	-0.4854	0.8434	-0.754	0.6849	0.8555		-0.4662	-0.7645	0.4343	0.311	-1.9969	-0.5405	-1.1667	-0.1919	-1.5469	-0.1279	2.3543	0	-1.0661	-0.8897	-0.7864	-0.3831	1.3605	-1.1792																-0.4702
2003/8/15	0.3086	-0.3165	-1.6771	-0.6435	-1.9062	-0.1235	-0.9662	0.2227	1.0976	0.2389	0.1899	3.0612	-0.377		-0.7026	-0.6163	-0.973	0.7752	-1.7241	-2.4457	-0.1686	0.5769	1.2015	0.128	-2.9573	-0.3215	-1.0776	-0.3591	0.3963	-1.1538	0.8389	-1.1933																0
2003/8/18	0.7692	0.7937	0.4264	1.8135	0.1495	1.8541	0.4878	0.8889	-1.0856	-1.1919	-0.4739	-1.4301	0.3784		-1.4151	-0.3101	-0.1092	0.1538	-0.4785	0.2786	0	-0.7648	0	-0.2558	-2.1445	-1.129	-0.4357	-0.9009	-1.1842	0.1946	-0.3328	0																-1.2598
2003/8/19	2.1374	1.4173	1.0616	0.3817	2.9851	0.4854	-0.6472	0.8811	-0.4878	0.8444	0.5714	1.1161	-0.1885		1.6746	0.7776	0.6557	0.768	2.2436	0.8333	-0.1689	1.9268	0.0913	-0.2564	0.9227	-0.3263	-0.2188	0.1818	1.3316	0.1942	1.3356	0.2415																0.319
2003/8/20	-0.1495	-1.7081	-2.1008	-0.1267	-1.5942	-0.7246	-0.3257	-0.8811	-0.9804	-0.2392	-1.1364	1.1038	-0.0944		0	-1.2346	-0.8686	-0.4573	0.3135	-1.3774	-0.6768	-1.5123	-0.365	-0.7712	-0.1143	-0.1637	0	0	-0.5256	-1.1628	-1.1532	0																0.159
2003/8/21	-1.0479	2.0537	3.4335	0.3807	2.2091	2.6764	-0.6536	0.8889	1.1139	-0.2398	0.2874	1.2009	0.5671		-0.9412	3.125	0.9858	-1.3783	-1.0938	0.838	-0.4259	-0.1919	-0.4579	2.5907	-0.4577	-0.1639	-0.2193	-0.363	-0.9247	-0.5882	-0.8333	0.3614																-0.3175
2003/8/22	0.4539	1.2384	1.0373	1.6435	2.3055	2.2512	0	0.8811	0.8568	-0.2404	0.191	-0.1079	-0.188		0.7126	0.6061	-0.6508	-0.4658	-0.316	-0.831	2.053	0	0.92	0.6313	-1.6092	-0.4926	-0.4396	0.1821	-2.5333	0.3945	0.8403	0.9604																0
2003/8/25	-2.259	-1.5291	-0.8214	-1.8657	0.2817	1.1587	-1.4803	-2.2926	0.9709	-1.6867	-0.9533	1.0799	-0.8475		-0.7075	-3.1627	-0.8734	-1.4041	-1.2678	-1.1173	1.9279	-2.8846	-1.5497	-1.0038	-1.4019	0	-1.5453	-2.7273	-1.9152	-0.1965	-3.1667	-1.7836																-1.4331
2003/8/26	-0.1541	-0.6211	1.0352	0.507	-1.1236	-0.6873	-3.3389	-0.5587	2.0433	0.3676	1.9249	-0.2137	0		0.2375	0.311	0	0	2.0867	0	1.5625	-0.7921	-0.9259	0.3802	5.4502	-0.495	-0.6726	0.5607	-0.2789	-0.1969	1.8933	-0.2421																-0.9693
2003/8/27	-1.6975	1.0937	0.2049	-0.7566	-0.7102	-0.4614	2.2453	-0.4494	-1.1779	-0.3663	-0.2833	-1.4989	0.1899		0.7109	0.155	-0.8811	0.6329	2.9874	0.8475	-1.1336	0	1.3084	0.1263	2.5843	0.6633	1.8059	0.1859	1.958	-0.3945	-1.0135	0.4854																-0.1631
2003/8/28	-0.314	-0.1546	-2.045	1.906	1.1445	2.0857	-2.7027	0.1129	0.3576	0	1.4205	-0.3261	1.9905		-1.1765	-0.1548	0.3333	0.4717	-2.1374	-3.0812	-0.4914	-1.7964	-1.2915	-0.3783	-4.0526	0.4942	-1.1086	-0.9276	-2.7435	0	-1.3652	0.6039																0
2003/8/29	1.7323	1.3932	-0.2088	1.6209	1.5559	-0.1135	-0.6944	0.3382	-1.3064	0	1.3072	2.9444	-0.6506		-0.7143	-1.0853	-0.3322	0.313	2.3401	-2.0231	-0.4115	-1.4228	1.028	-1.3924	1.5982	-1.1475	1.1211	-0.5618	0	0.9901	1.3841	0.6002																1.9608
2003/9/1	2.1672	2.2901	1.8828	1.8405	2.3677	3.9773	2.0979	2.4719	1.9254	0.4902	5.4378	1.9068	1.3096		1.4388	1.8809	1.3333	1.5601	1.0671	1.4749	0.9091	2.4742	0.7401	0	6.0674	2.6534	0.8869	1.6949	3.103	1.1765	3.0717	1.9093																2.2436
2003/9/2	0	0.7463	1.6427	1.0843	0.8163	1.0929	-1.0274	1.0965	3.1877	0.3659	-2.0979	0.9356	3.0471		0.2364	0.6154	0.1096	0.6144	-0.905	-0.8721	-0.4914	0.4024	0.1837	0.1284	0.8475	-0.1616	-0.6593	-0.5556	-0.4104	-0.7752	-0.1656	-0.4684																-0.4702
2003/9/3	-2.7273	0.2963	0	0.8343	0.2699	-0.6486	2.5952	0	-0.6865	-0.6075	-1.1607	-0.103	5.8244		1.6509	0.7645	0	0.7634	0.6088	1.173	-0.7407	0.8016	2.1998	-0.1282	0.2101	-1.1327	0.6637	0.1862	0.1374	0.1953	1.3267	1.6471																0.9449
2003/9/4	-1.5576	1.034	-0.202	-2.1277	0.1346	-2.0675	-0.3373	1.5184	-1.8433	0.6112	1.7164	0.3093	0		-0.232	0.7587	0.4381	-0.4545	-1.059	0.2899	0	-0.3976	-0.4484	-0.3851	-0.8386	-0.491	0.4396	0.9294	0	1.5595	-0.1637	-1.3889																-0.78
2003/9/5	0.3165	-2.7778	-1.417	-1.4493	-3.3602	-2.7778	-2.3689	-2.3504	-0.7042	-0.729	-1.3321	0.925	-0.4234		-1.8605	-1.6566	-1.3086	-1.3699	-0.6116	0	-1.5755	-1.1976	-2.2523	-0.9021	5.074	3.2895	-1.5317	-2.3941	-1.9204	-2.4952	-2.1311	-1.5258																-0.6289
2003/9/8	-0.6309	0.6015	0.2053	-0.2451	-0.4172	1.0286	-1.7331	-0.8753	0.2364	0	-0.09	1.0183	-2.2959		0	0.9188	-0.442	-0.6173	0	-1.7341	-0.5055	-1.0101	-0.4608	-0.9103	0.503	1.2739	-0.6667	0	-0.4196	0	0	1.0727																1.1076
2003/9/9	-4.6032	-1.4948	1.2295	-1.7199	-0.9777	-3.2805	-1.2346	-0.9934	-2.8302	0	-0.6306	-1.2097	0		2.6066	-1.9727	-0.5549	-0.4658	0.3077	1.1765	-0.254	0.6122	0.3704	-1.706	-4.004	0	-0.6711	-0.9434	-0.7022	0.5906	-0.1675	-0.3538																0
2003/9/10	0.4992	-0.4552	2.2267	-1.125	0.2821	1.1696	0.5357	-0.1115	-0.8495	-0.3672	0.9973	-2.2449	3.1332		0.2309	1.2384	-0.1116	-0.312	0.4601	-0.2907	-0.0849	-0.6085	0.2768	0.8011	-0.2086	-1.5723	0.2252	-0.5714	0.2829	-0.1957	1.0067	-0.2367																0.626
2003/9/11	0.1656	0.1524	1.9802	0.7585	0.7032	0.4624	0	0.558	-0.8568	-0.3686	-2.1544	1.6701	0.0844		-1.1521	-0.6116	0.1117	0.1565	1.0687	2.0408	0.1699	0.4082	-1.196	-0.6623	-2.6123	-1.278	-0.2247	0	0	-0.1961	-0.6645	-0.8304																-0.311
2003/9/12	-0.1653	-3.1963	-1.3592	-3.3877	-1.5363	-1.2658	-2.4867	-1.3319	-0.7407	-0.4932	-1.4679	0.308	0.6745		-2.5641	-0.7692	-1.5625	-1.5625	2.2659	-2.2857	-3.3079	-2.0325	-2.4209	-2.1333	-2.1459	-0.4854	-2.027	-1.341	-3.244	-1.3752	-2.3411	-2.3923																0
2003/9/15	-2.4834	-0.9434	-2.5591	-2.4675	-4.539	-4.8951	-2.5501	-2.0247	-2.8607	0.2478	-0.6518	0.2047	1.9263		-1.9139	-2.0155	-2.7211	-0.6349	-1.4771	-0.8772	-0.7018	-0.2075	-1.9084	0.1362	-3.6184	0	-1.1494	-0.3883	-2.9155	-1.3944	-0.5137	-3.0637																0
2003/9/16	1.0187	0.9524	2.4242	1.9973	1.3373	1.5931	0.7477	0.8037	2.3047	0.618	1.0309	2.8601	-1.8077		1.4634	0.4747	0.6993	1.5974	0.5997	1.1799	1.1484	1.6632	-0.2918	0.2721	3.5267	-0.813	-0.4651	1.3645	1.6517	0.202	1.2048	1.1378																1.092
2003/9/17	-1.5126	-2.044	0.1972	-1.8277	-2.1994	-2.0507	-3.3395	-1.9362	-1.1264	0	-0.7421	-1.3903	-1.6736		-1.4423	-2.8346	-1.6204	-0.7862	0.8942	1.4577	-2.6201	0.2045	-2.439	0.4071	-1.7582	-1.9672	-1.4019	-1.1538	-2.0679	-2.2177	-1.7007	-2.25																-0.7716
2003/9/18	-0.1706	0.4815	-1.5748	0	-0.2999	0	0.7678	0.1161	-0.8861	-0.2457	0.3738	-1.4099	-0.2553		0.4878	-0.9724	-1.4118	-1.5848	0.4431	0.5747	0.0897	1.6327	-1.5	0	-1.3423	0	0.4739	0.3891	1.0558	0.8247	-3.1142	-0.5115																-1.3997
2003/9/19	-0.6838	0.4792	0.6	0.7979	0.6015	1.2315	0	-1.2761	0	0.9852	-0.1862	0.4086	0.3413		-0.2427	-0.6547	-0.9547	1.7713	-0.8824	-0.2857	1.1649	0	1.8274	1.2162	6.1224	0.3344	0.4717	0.1938	0	-0.409	0	0.2571																0.7886
2003/9/22	-0.6885	-0.4769	-0.994	-0.3958	0	-0.1217	-0.1905	0.5875	-1.0217	-0.2439	-0.9328	-1.2208	1.0204		-0.2433	-0.9885	-1.5663	0	-0.1484	1.4327	-1.3286	-1.2048	-2.0937	1.2016	3.6325	-0.5	-1.1737	-1.1605	-2.8358	0.4107	1.25	0.3846																0.313
2003/9/23	1.5598	0.3195	0.8032	0.7947	0.7474	1.4616	0.7634	1.6355	1.1613	0	1.0358	0.206	0.0842		0.2439	1.6639	0.8568	-0.1582	1.6345	-0.2825	9.9641	2.0325	-0.611	0.3958	-0.1031	1.675	0.9501	0.3914	0.3072	0.409	0.5291	0.5109																0.468
2003/9/24	2.3891	1.2739	-0.7968	9.9869	1.9288	1.2005	0.947	0.8046	0.6378	-0.489	-1.3979	0.1028	1.1775		1.7032	0.982	1.9417	-0.1585	-1.0234	0	0.3265	-0.5976	3.9959	-0.3942	0.9288	-0.1647	0.7059	0.7797	1.8377	1.4257	0.5263	1.3977																-0.1553
2003/9/25	-1.8333	-2.044	-3.4137	-4.0621	-3.0568	-3.796	-2.0638	-1.0262	-3.929	-0.1229	-2.741	-0.7187	0.665		-1.9139	-1.9449	-2.1429	-1.1111	0.5908	-2.2663	-2.0342	-1.4028	-1.8719	-1.0554	-1.636	-0.9901	-1.6355	0.1934	-0.7519	-2.4096	-2.0942	-1.8797																1.0886
2003/9/26	0.3396	-0.9631	-0.2079	-0.2491	-0.9009	-0.3699	-0.3831	-1.7281	-1.0554	-0.369	0.0972	0.1034	-0.0826		-1.2195	-1.8182	-0.6083	-0.1605	-0.8811	-1.1594	0.3322	-0.813	2.3092	1.3333	-2.7027	-0.3333	0	0.1931	0.7576	0	-0.5348	-0.5109																-0.3077
2003/9/29	-2.3689	-4.5381	-2.0833	-1.1236	-3.6364	-3.7129	0	-8.0891	-2.6667	0.1235	-1.068	-0.6198	-0.7438		-1.2346	-3.1987	-1.836	-0.1608	-0.8889	-3.2258	0.6623	-1.4344	-0.5888	0.1316	-2.2436	-2.3411	-2.6128	1.3487	-2.406	-2.2634	-1.9713	-3.2092																-0.3086
2003/9/30	1.5598	-0.3396	1.2766	-0.2525	0.7862	0.1285	-1.3462	-0.2551	0.411	1.1097	1.2758	0.3119	-0.1665		0.25	-1.0435	0.9975	1.7713	3.5874	1.2121	-1.9737	0	0.0987	1.5769	1.9672	1.5411	1.2195	-1.1407	0.7704	2.1053	0.5484	0.5305																0.9288
2003/10/8	0.8532	-0.6814	-0.2101	1.1392	-0.156	0.6418	0.9747	0.1279	0.8186	0	0.2907	0.829	-0.9174		-0.7481	-0.3515	0.6173	2.8481	0	3.8922	-0.5872	0.2079	-0.789	1.0349	2.1436	0.3373	1.2048	-0.7692	0.3058	4.1237	1.6364	-0.6596																-0.6135
2003/10/9	-0.3384	0.1715	0	-0.8761	0	0.1276	-0.5792	-0.3831	-0.1353	-0.2439	-0.4831	-0.7194	-0.2525		0.2513	0.5291	0.3681	-1.3846	-1.8759	-1.7291	2.7004	0.4149	-1.9881	-0.5122	0.3148	-0.8403	-0.9524	0	0.4573	-1.7822	-0.8945	0																-2.0062
2003/10/10	2.7165	3.0822	1.2632	3.1566	2.9687	3.8217	2.9126	2.9487	3.6585	3.8156	1.6505	1.4493	-0.4219		2.5063	2.807	4.401	1.7161	0.1471	1.173	0.986	1.8595	3.0426	0.1287	2.6151	2.3729	2.4038	1.938	2.4279	2.4194	3.0686	2.9216																2.8346
2003/10/13	-0.4959	-0.4983	0.4158	1.224	0.7587	-0.4908	-0.566	-1.2453	-1.1765	-1.072	-1.8147	0.102	-0.2542		0.489	7.3379	-0.8197	-1.5337	0.1468	1.1594	-0.3255	-0.2028	0	-0.5141	0.8155	-0.3311	0.4695	-0.5703	0.4444	-0.1969	-0.8757	-0.5161																1.072
2003/10/14	-0.8306	-1.8364	-0.4141	-1.451	-1.3554	-1.9729	1.3283	-1.5132	0.9259	-1.7028	-1.6537	-1.0194	-0.1699		0.4866	-1.7488	0.3542	-1.8692	-3.5191	-1.4327	-1.9592	-2.439	-0.2953	-0.5168	-0.1011	-0.4983	-0.2336	-0.7648	-1.0324	-1.3807	-0.1767	-1.0376																-0.1515
2003/10/15	0.5025	3.4014	0.8316	2.2086	4.5802	3.6478	-0.7491	1.9206	1.1796	0.315	2.1761	0	0.5106		6.5375	0.3236	0.1176	0.7937	0.6079	-1.4535	-1.3322	1.25	-1.5795	-0.6494	-4.7571	1.0017	0.2342	-0.578	-1.3413	-0.6	-0.177	1.3106																-0.9105
2003/10/16	-2	-3.4539	-2.6804	-2.7611	-2.7737	-1.5777	-1.6981	-2.8894	-2.5907	-0.6279	-0.1936	-1.9567	0.508		-4.7727	-2.4194	0.3525	-0.7874	-3.6254	-1.7699	-0.2532	-0.6173	-2.7081	-0.1307	-0.5313	-1.8182	-0.4673	0.1938	-1.6616	-2.4145	0.5319	-1.9405																-1.5314
2003/10/17	0.3401	0.1704	-0.2119	-0.2469	-0.7508	-0.1233	0.1919	1.5524	0.9309	0.158	1.8429	1.3655	-0.5897		-0.9547	2.4793	-3.0445	-0.1587	0.4702	1.2012	0.2538	-0.207	0.5155	-1.7016	1.9231	0.1684	-0.2347	-0.1934	0.6144	0	-2.2928	0.9235																-0.311
2003/10/20	0.1695	-2.381	-0.4246	-2.104	-1.9667	-2.2222	-1.341	-0.3822	-0.1318	0	-0.7619	-0.6218	1.6949		1.6867	-1.2903	-1.8116	-0.7949	0.78	-1.1869	1.2658	-1.6598	-0.8205	1.0652	-1.3627	-1.0084	-1.8824	-1.1628	0	-1.0309	2.7076	-1.9608																-2.3401
2003/10/21	1.0152	3.1359	0.4264	2.6549	2.9321	2.399	1.7476	1.4066	2.1108	-1.5773	-0.2879	0	-0.8333		3.3175	1.3072	0.123	0.641	-0.1548	-1.2012	0.1667	-0.8439	4.9638	0	-0.1063	0.1698	0.7194	0.9804	3.5115	0	1.5817	0.5333																0.1597
2003/10/22	3.3501	2.5338	1.6985	2.0936	2.8486	2.4661	2.4809	1.7654	1.6796	0.4808	3.1761	-0.1043	2.1008		0.9174	1.2903	2.9484	1.2739	0.3101	1.2158	1.8303	2.5532	0.2956	0.2635	2.1277	1.0169	2.1429	2.3301	2.5074	5.4167	1.2111	2.122																2.0734
2003/10/23	-1.4587	-1.9769	1.2526	-0.965	-1.0204	-1.2034	-1.676	-1.6109	-1.6518	-0.9569	-1.2127	0.2088	-0.0823		-1.1364	-1.1146	-1.5513	-0.4717	0.7728	-1.5015	-1.9608	-1.2448	-1.1788	0.1314	-1.3542	-0.1678	-0.4662	-1.7078	-1.4388	-1.3834	-0.8547	-1.2987																-1.875
2003/10/24	-0.3289	-1.5126	-2.0619	-1.827	-1.4728	0.8526	-2.4621	-2.5189	-1.5504	-1.7713	-1.6997	-0.3125	0.659		-2.2989	-0.8052	-1.5758	-1.2638	1.227	-3.9634	-1.25	-3.5714	-1.1928	-0.2625	-5.5966	-1.3445	-1.171	-0.5792	0.5839	0.8016	3.4483	-1.3158																-2.707
2003/10/27	0	-8.8737	-3.3684	-3.598	-2.2422	-1.6908	-0.3883	-1.0336	-2.6247	0	-0.5764	-1.3584	-0.491		-1.1765	-3.8961	-0.2463	-0.32	-2.7273	-3.8095	-3.6287	-4.793	-1.6097	-2.8947	-7.7181	-1.1925	-1.8957	-1.165	-1.7417	-1.9881	-2.3333	-4.2667																-0.6547
2003/10/28	-0.6601	-0.1873	-0.2179	-1.9305	-2.9052	-0.2457	-3.1189	-2.0888	0.5391	-0.3279	0.5797	0	0.7401		-0.7143	0	-1.2346	-0.9631	-1.8692	-0.6601	-0.7005	0.4577	-3.0675	0.271	0.1212	-0.1724	-0.9662	-0.7859	0.2954	2.0284	-1.0239	-3.0641																0
2003/10/29	0.9967	-2.2514	-4.8035	0.5249	0	-1.601	-4.6278	-6	-4.0214	-0.1645	-0.2882	-1.589	-0.4082		-2.1583	-2.8716	-2.5	-0.3241	-4.7619	-3.3223	-0.7937	-4.7836	-4.2194	-1.3514	-6.7797	-1.0363	-2.9268	0	-2.3564	-3.1809	-4.6552	1.0057																-2.9654
2003/10/30	-1.3158	-2.3033	-5.0459	-2.611	-3.4646	-1.3767	-0.8439	-1.2766	-0.5587	0.1647	-2.0231	-0.1076	0		-1.7157	0.1739	-1.0256	-0.9756	-4.5	-0.6873	-1.5111	-2.3923	-1.9824	-1.3699	-1.5584	-1.9197	-1.5075	-5.7426	-1.5083	-3.2854	0.1808	-2.7027																-0.3396
2003/10/31	-1	1.1788	0.4831	-0.8043	0.1631	-1.0152	-2.3404	0.8621	0.7022	0.6579	0	0.1078	0.4918		1.2469	-0.3472	1.0363	0	0.1745	2.7682	-0.0903	0.4902	0.4494	3.6111	0.6596	1.2456	0.7653	4.2017	1.072	0.4246	0.5415	0.2924																2.0443
2003/11/3	2.0202	-0.9709	-0.2404	2.7027	1.3029	0.641	1.7429	-0.2849	0.6974	1.4706	0.7866	-0.1076	0.1631		0.7389	0.3484	0.641	0.3284	-0.6969	-1.6835	0.3613	1.4634	1.2304	-0.4021	-3.0144	-1.5817	-0.2532	1.8145	2.4242	3.5941	3.4111	0.5831																1.6694
2003/11/4	2.8053	1.9608	1.6867	1.7105	0.6431	1.7834	5.5675	1.5714	1.108	-0.161	1.3659	0.2155	0.1629		1.7115	0.8681	1.9108	1.3093	0	2.7397	2.5203	0.9615	0.884	-1.6151	2.027	0	3.0457	0.396	1.6272	1.8367	0.8681	2.1739																1.642
2003/11/5	-1.4446	-1.5385	-1.4218	-1.1643	0.9585	1.0013	0	-0.8439	-2.6027	-1.2903	-1.8287	1.3978	-0.813		0.2404	-1.2048	-1.25	-2.1002	-4.7368	-2	-1.6681	-0.7143	-2.4096	-0.2736	-0.3974	-0.8929	2.4631	-1.5779	-1.7467	-0.8016	-1.0327	-1.5603																-1.7771
2003/11/6	-0.9772	-4.2969	-3.125	-5.2356	-4.5886	-2.4783	-4.0568	-5.6738	-6.0478	-1.1438	-2.9412	-0.8484	-1.8852	-5.6314	-2.3981	-4.5296	-3.038	-2.9703	-4.9724	-5.102	-6.25	-3.5971	-5.0505	-9.8765	-8.2447	-2.1622	0.2404	-4.2084	-2.6667	-3.2323	-3.4783	-6.9164																-2.7961
2003/11/7	-2.1382	0.4082	-0.9926	-1.9337	-7.2968	-1.7789	-1.4799	0	-1.6467	-1.6529	-4.5455	-1.0695	-1.0025	-5.0633	-1.4742	-3.4672	-5.7441	-0.5102	-3.2946	-3.2258	-2.0952	-3.7313	-4.2553	-3.0441	2.3188	-4.4199	-2.8777	1.046	-4.2618	0.6263	-2.1622	-0.4644																-0.5076
2003/11/10	0	-0.2033	1.0025	-2.5352	-1.2522	-1.2937	3.0043	-0.3008	-1.6743	0	-1.3757	-1.0811	-0.0844	-4.9524	1.4963	2.0794	0	-0.8547	0	1.4815	-3.6965	1.8088	-2.0988	0.7849	-2.8329	-1.7341	1.9753	-1.2422	-1.5898	3.9419	-2.2099	-0.7776																0.6803
2003/11/11	0.1681	1.0183	0.2481	1.4451	-0.3623	0.5242	0.4167	-0.4525	0.1548	-0.1681	0.2146	-0.6557	0.2534	-3.006	-0.4914	0	1.9391	0	5.01	1.0949	-1.7172	1.5228	0.7566	-2.0249	0	0.1961	1.2107	0.2096	-0.4847	3.992	1.6949	-0.7837																0
2003/11/12	-1.1745	-1.6129	0	-1.4245	-8.5455	-10.0391	-2.9046	-0.7576	-6.4915	-1.5152	-1.606	-10.011	1.2637	-4.9587	-2.4691	-1.4815	-2.5815	-1.5517	-0.9542	-1.444	-2.7749	-2.5	-1.3767	0.159	-2.9155	-0.9785	-4.067	-2.0921	-3.2468	-1.3436	-1.4815	-2.5276																-2.5338
2003/11/13	-1.528	2.0492	0.9901	-1.8786	1.1928	-3.3333	-1.0684	1.5267	1.4876	2.3932	-2.5027	-10.0244	0.3328	1.087	0.5063	-1.6917	-1.3947	0.7005	-1.3487	3.663	1.4799	1.0256	1.269	-1.5873	1.3514	-2.7668	0.2494	-0.2137	1.8456	0.9728	0.188	1.1345																-0.3466
2003/11/14	0.1724	0.6024	0.7353	0.4418	1.7682	1.4993	1.2959	1.3534	0.8143	0.5008	-2.0089	0.1359	0.995	-3.871	1.0076	2.8681	1.1315	0.3478	1.3672	-1.0601	0.8333	3.2995	-0.2506	-1.7742	1.3333	0.2033	0.2488	1.4989	0.9885	0.578	1.6886	1.6026																1.0435
2003/11/17	0	-0.3992	0.4866	1.4663	-0.9653	-1.4771	0.6397	-0.7418	-0.3231	0.3322	-0.9112	-1.2212	-0.6568	4.9217	-0.2494	-2.0446	0.8392	-0.8666	0.7707	2.8571	-1.2397	-0.7371	1.6332	0.4926	-0.4386	0.2028	-0.7444	-0.8439	-0.3263	-1.9157	-0.9225	0																2.2375
2003/11/18	-0.3442	-1.4028	0.2421	-2.6012	-0.1949	-1.3493	-1.6949	-1.7937	-0.8104	-1.4901	0.9195	-0.5495	0	-0.2132	-1	-0.3795	-2.2191	-0.6993	-0.1912	2.0833	-2.0921	2.7228	-1.3597	0	-1.1747	-0.2024	-1.25	0	-1.964	-0.7813	-0.9311	-1.1041																-0.8418
2003/11/19	0.5181	2.8455	0.2415	2.819	6.0547	3.7994	2.5862	3.653	5.3922	1.6807	0.9112	2.3481	0.4132	1.0684	1.7677	1.9048	2.1277	2.1127	3.0651	1.3605	1.4957	0.9639	1.2531	0.9804	5.2006	1.8256	2.2785	1.9149	3.3389	2.1654	1.1278	2.7113																1.0187
2003/11/20	1.3746	3.7549	1.9277	3.3189	4.2357	4.978	3.7815	5.4332	4.9612	0.9917	1.693	2.0243	3.8683	2.1142	2.9777	5.6075	5.9722	3.9655	1.8587	0.6711	5.1579	1.9093	3.3416	5.6634	6.7797	3.5857	2.9703	7.5157	6.9467	0.9634	2.4164	5.4348																2.3529
2003/11/21	-0.5085	-3.8095	-1.182	-2.514	-3.8869	-3.7657	-2.6316	-4.4568	-4.8744	-1.1457	-2.2198	-1.1905	-0.3962	-0.6211	-2.1687	-2.1239	-2.4902	-0.995	-2.3723	-2.3333	-2.6026	-3.0445	-1.7964	2.2971	-4.3651	-0.1923	-2.1635	-0.5825	-4.2296	0.1908	0.9074	-3.3873																-1.9704
2003/11/24	2.385	5.5446	2.1531	3.5817	9.9265	6.087	3.9501	6.1224	4.8137	2.1523	4.5403	1.4726	1.3524	1.4583	3.202	2.8933	2.957	5.3601	2.4299	1.3652	2.8777	5.314	3.0488	0.2994	2.9046	2.1195	4.6683	1.9531	3.6278	1.9048	2.1583	4.2683																2.6801
[truncated: 4,886 more rows]
[truncated: 53 more columns]
