# Supplementary material for: Can systematic skewness factors predict future interest rates: Evidence from China
Source: PLoS One. 2026 Feb 5;21(2):e0334345. doi: 10.1371/journal.pone.0334345 (PMC12875505; doi:10.1371/journal.pone.0334345)
Supplement: S1 File — Data1.zip comprises data such as the monthly price change of the SSE index, dividend yield, daily stock data and daily price change of the SSE index. (ZIP) [file pone.0334345.s001.zip › Daily stock data/Daily price change/Daily price change:finance.CSV]

	000001.SZ	000166.SZ	000415.SZ	000563.SZ	000567.SZ	000617.SZ	000627.SZ	000686.SZ	000712.SZ	000728.SZ	000750.SZ	000776.SZ	000783.SZ	000987.SZ	001227.SZ	001236.SZ	002142.SZ	002423.SZ	002500.SZ	002670.SZ	002673.SZ	002736.SZ	002797.SZ	002807.SZ	002839.SZ	002926.SZ	002936.SZ	002939.SZ	002945.SZ	002948.SZ	002958.SZ	002961.SZ	002966.SZ	300033.SZ	300059.SZ	300803.SZ	600000.SH	600015.SH	600016.SH	600030.SH	600036.SH	600053.SH	600061.SH	600095.SH	600109.SH	600120.SH	600155.SH	600318.SH	600369.SH
	ƽ������	�����Դ	��������	�¹�ͶA	���¹ɷ�	�����ʱ�	��ï����	����֤ȯ	�����ɷ�	��Ԫ֤ȯ	����֤ȯ	�㷢֤ȯ	����֤ȯ	Խ���ʱ�	��������	��ҵ�ڻ�	��������	�����ʱ�	ɽ��֤ȯ	��ʢ���	����֤ȯ	����֤ȯ	��һ��ҵ	��������	�żҸ���	����֤ȯ	֣������	����֤ȯ	����֤ȯ	�ൺ����	��ũ����	����ڻ�	��������	ͬ��˳	�����Ƹ�	ָ����	�ַ�����	��������	��������	����֤ȯ	��������	�Ŷ�Ͷ��	��Ͷ�ʱ�	��ƹɷ�	����֤ȯ	�㽭����	��������	��������	����֤ȯ
	�ǵ���(%)	�ǵ���(%)	�ǵ���(%)	�ǵ���(%)	�ǵ���(%)	�ǵ���(%)	�ǵ���(%)	�ǵ���(%)	�ǵ���(%)	�ǵ���(%)	�ǵ���(%)	�ǵ���(%)	�ǵ���(%)	�ǵ���(%)	�ǵ���(%)	�ǵ���(%)	�ǵ���(%)	�ǵ���(%)	�ǵ���(%)	�ǵ���(%)	�ǵ���(%)	�ǵ���(%)	�ǵ���(%)	�ǵ���(%)	�ǵ���(%)	�ǵ���(%)	�ǵ���(%)	�ǵ���(%)	�ǵ���(%)	�ǵ���(%)	�ǵ���(%)	�ǵ���(%)	�ǵ���(%)	�ǵ���(%)	�ǵ���(%)	�ǵ���(%)	�ǵ���(%)	�ǵ���(%)	�ǵ���(%)	�ǵ���(%)	�ǵ���(%)	�ǵ���(%)	�ǵ���(%)	�ǵ���(%)	�ǵ���(%)	�ǵ���(%)	�ǵ���(%)	�ǵ���(%)	�ǵ���(%)
1997/1/2	-0.2418		2.9012	2.103	8.3521	1.2281	-2.7143
1997/1/3	-1.2121		-0.7199	-3.1926	-1.4583	-4.9393	4.9927
1997/1/6	-2.5153		-3.8066	-6.7021	-7.3996	-10.1185	-9.5105
1997/1/7	7.1114		2.9523	10.0342	4.7945	5.5781	3.0139
1997/1/8	-3.114		-1.0372	3.6269	-4.1394	-1.537	-2.4756
1997/1/9	0.3639		2.2811	0	2.5	-0.4878	1.1538
1997/1/10	2.1148		5.4852	9.9	0.8869	1.4706	1.9011
1997/1/13	-0.5917		0.5714	1.3649	6.5934	4.3478	3.7313
1997/1/14	-2.0238		-3.2386	-6.912	3.7113	-4.1667	-3.9568
1997/1/15	0.5468		0.411	2.2179	0	1.8357	0.3745
1997/1/16	0.7251		0.4678	-1.1321	-1.7893	-0.8539	-0.8209
1997/1/17	0.4199		0.1164	-0.7634	-0.8097	0.0957	0.0752
1997/1/20	0.2987		0.5814	-0.5769	0.4082	1.6252	2.406
1997/1/21	1.1316		-0.1156	1.0638	-1.4228	-1.317	-1.9824
1997/1/22	3.0035		1.7361	-0.2871	0.2062	-0.0953	-0.2996
1997/1/23	3.7164		0.2844	0.3839	0	1.3359	-0.3005
1997/1/24	-0.4961		0.9643	0.1912	1.0288	1.6949	1.7332
1997/1/27	-0.0554		1.236	0.5725	0	2.2222	2.963
1997/1/28	1.1641		-0.4994	2.8463	3.4623	-1.2681	1.1511
1997/1/29	3.2329		-1.7847	5.0738	0.3937	-1.3761	-2.6316
1997/1/30	0.7431		-1.3061	-2.0193	8.2353	-0.093	-2.6297
1997/1/31	1.6333		-0.5178	0.3584	-6.3406	0.3724	-0.4501
1997/2/17	-0.3629		0.9254	-0.7143	2.1277	-0.9276	-0.6782
1997/2/18	-8.4807		-9.7994	-9.982	-10.0379	-10.0187	-9.9393
1997/2/19	7.5611		6.925	5.994	8	3.7461	1.9377
1997/2/20	-0.2643		4.9317	-2.262	2.729	-4.012	-4.5455
1997/2/21	0.6889		0.2265	1.7358	10.0569	4.5977	3.8961
1997/2/24	-0.5263		10	0.9479	6.2069	2.3976	2.4167
1997/2/25	2.5926		4.0062	6.5728	0.487	1.0732	3.4988
1997/2/26	0.7736		-0.0988	-0.1762	5.1696	2.1236	2.1226
1997/2/27	-1.2282		3.6579	-1.5887	-1.2289	1.8904	-0.8468	130.5643
1997/2/28	-0.5181		-0.0954	0.8072	-0.6221	0.3711	5.5901	-1.7675
1997/3/3	0.8333		2.2434	1.6904	2.5039	8.3179	9.8529	5.3287
1997/3/4	-1.0331		-2.3343	-1.3123	-1.0687	-1.4505	1.6734	-1.2484
1997/3/5	-0.7307		-1.2428	-1.5957	0.6173	-3.5498	-4.5425	-0.7319
1997/3/6	0.1577		1.5973	1.1712	0.3067	1.4363	0.6897	1.6756
1997/3/7	0.3675		-4.2401	-0.1781	-1.5291	-0.6195	-0.3425	2.2413
1997/3/10	1.5167		1.791	1.6057	-0.3106	1.6028	3.1615	0.8382
1997/3/11	1.0819		1.6618	0.6146	9.9688	2.0158	2.5983	2.1739
1997/3/12	2.1407		-0.2885	1.2216	10.0567	1.9759	-0.5844	0.8761
1997/3/13	-0.7984		2.6037	-1.9828	-9.3951	-1.4322	-2.5474	-1.2407
1997/3/14	2.2636		4.3233	-0.2639	-2.1307	3.4188	1.5416	2.8894
1997/3/17	9.8377		-0.9009	3.9683	-3.6284	-0.0826	-0.264	3.663
1997/3/18	0.9852		-1.8182	-3.3079	1.506	-0.8271	-1.6545	-0.2356
1997/3/19	3.9024		0.9259	-0.1754	-0.7418	5.5046	2.0861	3.1877
1997/3/20	-1.4085		-3.6697	-0.8787	-2.0927	-4.9012	-3.0323	-4.7483
1997/3/21	5.6277		4.7143	3.7234	0.7634	2.8263	1.1557	2.4024
1997/3/24	10		2.0919	3.5897	-0.6061	0.8892	1.6129	-1.8182
1997/3/25	3.3905		-3.7862	-1.9802	-2.1341	-0.641	5.4894	-1.135
1997/3/26	1.5135		1.25	2.862	3.271	3.2258	-0.7524	1.4502
1997/3/27	-2.3784		6.4015	1.2275	3.6199	0.5469	-2.0846	-1.3103
1997/3/28	0.1091		-1.3752	3.7995	-3.7846	-2.8749	-1.2903	2.1726
1997/3/31	-0.8355		0	2.3364	2.2693	0.96	0.6536	0.7679
1997/4/1	0.5495		-0.2179	-1.446	0.7396	-0.9509	2.0779	-0.8792
1997/4/2	-0.9836		-0.7424	-2.471	5.1395	-0.4	-1.9084	0.7096
1997/4/3	2.9433		9.7228	2.4545	-1.3966	-0.3213	-1.1025	-1.4093
1997/4/4	3.6455		-3.9695	-1.2365	-3.966	0	0.3279	-0.0596
1997/4/7	1.7586		1.0438	0.313	-4.1298	-0.6446	-0.8497	0.5364
1997/4/8	-4.1003		-3.3884	-4.7582	-2	0.2433	-2.9005	-3.2602
1997/4/9	1.0954		0.5133	0.3276	1.0989	5.2589	1.222	2.9412
1997/4/10	-1.8175		3.0638	-1.2245	-1.087	-0.538	-2.884	0.3571
1997/4/11	-0.5696		-3.1792	-0.8264	-0.471	-2.2411	0.6215	-2.3725
1997/4/14	-1.3605		4.435	0.8333	9.9369	2.7668	-1.0295	2.7339
1997/4/15	1.9964		-2.4091	1.6529	1.8651	4.5385	-0.4854	-0.1183	159.6154
1997/4/16	-0.7117		0.8787	0	-0.1408	1.8396	-1.0453	-0.7105	-5.8201
1997/4/17	4.3011		6.5948	1.7886	-1.9746	-0.7225	0.0704	0.1789	-1.6854
1997/4/18	-0.3436		-2.2957	-0.9585	0.7194	2.8384	-0.6334	-1.369	0.1143																																	136.7857
1997/4/21	7.2414		0.7567	1.2097	-1.2857	0.2123	0.9915	1.9916	0.4566																																	10.0302
1997/4/22	-0.3215		-1.2648	-2.3904	3.0391	-0.2825	3.6466	1.1834	2.2727																																	10.0069
1997/4/23	3.6129		4.0833	1.6327	-0.2809	0.9207	3.6536	1.345	-1.5556																																	4.9844
1997/4/24	0.8406		3.8462	-1.6064	-1.9718	-2.0351	5.6789	-1.6157	-2.5395																																	10.0297
1997/4/25	0.494		5.5556	-3.4286	-1.5805	-1.6476	-3.8295	-2.346	3.0689																																	9.9784
1997/4/28	9.3702		7.6842	-9.6365	1.1679	-2.5492	0.8349	5.8258	-0.2247																																	10.0049
1997/4/29	0.4213		-6.1584	-0.3742	-1.8759	0.8221	-4.2675	9.9886	-3.9977																																	-3.7004
1997/4/30	2.7972		0.625	4.0376	9.8529	1.1119	1.7964	-5.3148	0																																	0.9259
1997/5/5	10.0136		2.6225	0.1805	10.0402	2.8592	0.7843	0.218	-1.5249																																	3.4862
1997/5/6	9.9926		3.9005	0.7207	3.163	0	0.5188	1.6857	-0.2382																																	0.3546
1997/5/7	9.9618		-1.2298	9.9284	-3.4198	-0.8553	7.3548	-0.107	4.1194																																	-1.811
1997/5/8	-8.18		-3.0144	-4.7193	-4.7619	-5.248	1.5024	-9.5289	-4.9312																																	-5.4881
1997/5/9	4.5434		2.9054	5.38	10	2.2762	10.0059	6.3905	0.7238																																	3.9981
1997/5/12	-1.3634		1.4117	8.4279	10.0233	3.3383	-0.9688	2.8921	4.491																																	-0.9153
1997/5/13	-2.7646		-2.4603	-5.3812	6.3559	-1.6511	-6.9022	-4.0541	-2.2923																																	-2.0785
1997/5/14	-7.53		-3.684	-6.0821	-9.9602	-5.0365	-9.1068	-6.4225	-3.9296																																	-2.3585
1997/5/15	-0.9128		2.5155	5.9714	-1.7699	4.1507	5.973	1.7459	3.1746																																	0.4831
1997/5/16	-9.9636		-9.2773	-8.254	-9.7973	-9.0775	-9.697	-9.2899	-9.9408																																	-10
1997/5/19	-0.4577		4.1126	3.8062	-4.4944	2.2727	-0.3356	1.1089	-1.5769																																	0.9615	138.7097
1997/5/20	10.0081		3.2384	0.8333	1.3072	3.5714	2.8956	6.7742	0.1335																																	2.2751	-3.3784
1997/5/21	-1.8687		-2.1372	-7.5207	-7.0968	-3.5249	-4.3848	-5.136	-3																																	-3.2592	1.3986
1997/5/22	-8.1934		-10.0035	-10.0089	-10	-10.0079	-9.9932	-10	-9.9656																																	-9.8396	-10
1997/5/23	6.5775		5.6751	2.5819	-2.9321	0.4413	-1.9772	0	-2.2901																																	7.5326	-1.3027
1997/5/26	-3.201		2.3704	-0.8712	6.5183	-6.942	-0.6982	-2.5478	-0.7813																																	-0.3861	-3.9596
1997/5/27	-1.9048		3.7627	7.7148	3.1343	1.8405	4.4531	3.8489	10																																	0.4983	2.021
1997/5/28	-3.1014		0	-1.1786	-4.4863	-1.5663	-2.3934	-1.2587	-2.6485																																	0.7163	1.0301
1997/5/29	-8.0156		-1.6039	4.6789	2.8788	-1.836	-0.1533	-0.3541	1.6176																																	-0.7112	-1.9608
1997/5/30	1.7852		-0.0709	2.2787	6.0383	0.6234	2.0721	2.2033	1.3025																																	0.551	3.68
1997/6/2	3.5077		2.4823	2.6564	5.1389	3.4696	5.7143	3.2684	3.2143																																	3.0137	6.4043
1997/6/3	-0.0862		-2.0761	-1.6694	-2.2457	-0.1198	-0.2845	-2.0202	0.9689																																	0.5319	-0.5076
1997/6/4	0.0862		0.3534	0.764	10	9.952	1.9258	3.0928	-1.7135																																	-1.9577	-2.3324
1997/6/5	1.4934		2.8521	-1.6007	8.1081	-3.4896	-2.7292	-1.8667	-2.9986																																	-0.5397	-2.2388
1997/6/6	-6.5648		-6.9154	-7.5342	-9.2045	-8.3616	-7.2662	-9.375	-5.9669																																	-6.1313	-8.0916
1997/6/9	-1.8474		-0.8459	-1.0185	1.7522	2.3428	1.0861	2.6237	-0.2294																																	-1.0983	-3.0731
1997/6/10	-2.0673		-1.0757	-4.3031	-7.7491	-5.0602	-4.835	1.7531	-2.2989																																	-1.578	-4.1988
1997/6/11	0.6616		-5.3993	9.9707	0.4	-3.5533	-3.3065	-0.7179	-4.1569			147.7778																														-3.9192	2.6834
1997/6/12	-3.4116		-0.7134	-3.2889	-3.7185	1.0526	6.7556	-0.7954	0.9002			0.6726																														-0.1854	2.439
1997/6/13	0		4.4311	8.364	4	2.2135	2.9687	5.4665	4.9473			10.0223																														1.4241	7.2279
1997/6/16	0		2.026	-1.1874	7.1618	1.7834	2.2003	-1.7968	0.8501	94.3056		1.3158																														3.8462	-2.5377
1997/6/17	0		-0.7119	1.8884	-3.8366	-1.3767	-3.6377	-3.9342	-3.0651	-10.0071		-7.0929																														-2.4103	-3.7429
1997/6/18	0		-1.5472	-3.2013	0	-2.7919	-1.849	-4.4762	-0.3953	-5.7188		-3.3333																														-1.8072	-2.7895
1997/6/19	0		-0.6899	1.0444	-5.148	-0.9138	-2.8257	-9.2722	-4.127	-8.5931		-2.2247																														2.3926	0
1997/6/20	10.0454		5.1717	0	5.4274	5.1383	5.5735	10	5.298	8.1106		5.6883																														7.3697	4.5217
1997/6/23	7.5677		-0.1101	5.5125	-4.7619	-3.5088	10.023	9.99	-2.9088	-4.3478		-4.7363																														0	-4.6589
1997/6/24	4.599		5.0698	0.9796	2.7027	3.3766	2.0862	1.9982	3.6437	1.6043		1.5819																														1.8415	0.8726
1997/6/25	-0.3402		0	-1.3743	-0.2632	3.0151	2.1117	-1.4248	3.9062	-1.3158		-0.6674																														1.9178	-1.8166
1997/6/26	0.2889		0.2448	-1.6393	-3.8259	1.8293	-2.068	0.1807	2.2556	-2.4889		-3.3595																														-1.2903	-1.7621
1997/6/27	-1.1783		2.2323	-3.4167	-6.9959	-7.1856	-3.406	-3.6069	5.6618	-7.0191		-5.562																														-3.5403	-6.278
1997/7/2	-4.266		-1.5694	-5.6083	-6.4897	-7.6129	-3.1735	-6.4546	6.6806	-8.3333		-6.9939																														-5.703	-1.5311
1997/7/3	-3.6812		-5.13	-1.1883	-5.9937	-2.6536	-3.8602	-3.5	-7.5669	0.9626		0.3958																														-3.5928	-2.8183
1997/7/4	-0.6034		0.3288	0.555	3.8591	0.5739	3.2576	-0.5181	3.952	-1.589		1.3141																														0	2
1997/7/7	-8.9332		-7.6839	-8.1877	-9.5315	-9.9857	-6.8232	-8.4375	0.1358	-9.2573		-9.2088																														-6.8323	-7.0588
1997/7/8	4.9841		3.7475	4.1082	-1.25	-2.5357	5.3543	0.1138	3.7288	0.5931		2.4286																														0.5333	-1.0549	92.9066
1997/7/9	2.8122		0.3422	0.8662	-1.9892	-0.813	0.7474	3.8636	-1.634	1.4151	128.8984	-0.2789																														-0.3979	-0.4264	-8.8789
1997/7/10	-2.7059		-0.1137	-3.2443	-2.7675	-0.1639	-1.7062	1.7505	-4.9169	-4.3023	7.8125	-2.7972																														0.6658	-2.5696	5.6102
1997/7/11	3.9903		3.4143	3.5503	4.1746	6.2397	4	9.3548	5.311	7.2904	10.029	9.2086																														3.1085	7.4725	9.972
1997/7/14	1.5407		1.6508	4.6667	2.0036	2.9366	4.1364	6.9813	6.9011	4.3035	5.216	2.2398																														2.3092	2.6585	10
1997/7/15	-0.9447		-1.6961	-2.3658	1.6071	-0.9009	-1.8118	2.0221	0.869	-2.063	2.9544	-1.8041																														-1.5674	-3.8845	0.2311
1997/7/16	3.1503		-1.5051	-2.0503	10.0176	-3.9394	-0.8517	-5.3153	-1.1692	-2.8825	-5.0097	-3.8058																														1.2739	0	-3.9201
1997/7/17	3.6425		2.0499	-0.5709	-2.8754	0.6309	0.6442	1.3321	3.7983	1.2557	-1.5873	2.3192																														-1.5723	3.1088	4.8
1997/7/18	0.5948		2.1914	2.1053	1.1513	1.7241	3.4851	0.4695	0.06	1.3529	1.5088	5.2																														0.8307	1.1055	-1.9084
1997/7/21	-1.3437		-2.1086	-1.2184	-2.439	9.3991	2.3368	2.8037	-1.7386	2.4472	-4.1517	1.3942																														4.2459	-0.497	-3.5019
1997/7/22	0		4.6002	4.1746	2	4.2254	-0.2686	7.0909	-1.1592	0.76	1.3369	3.125																														-1.9453	0.1998	1.4516
1997/7/23	0.7083		-2.6178	-1.8215	-1.1438	-1.3514	-1.7508	-0.3396	-4.6914	1.1853	-2.6385	-3.0303																														-1.5499	-0.997	-2.6232
1997/7/24	-5.518		-2.509	-2.6902	-4.6281	-2.7397	-4.3866	-3.4072	-0.6477	1.7039	-0.1626	0																														-2.3929	-2.8197	-2.1224
1997/7/25	-0.0859		-3.6765	0.9533	-1.5598	-1.831	1.0753	-1.2346	-1.2386	-1.5707	-1.1944	3.375																														-1.2903	-0.1036	-2.1685
1997/7/28	-3.7822		-8.6538	-2.8329	-5.2817	1.8651	-4.6099	-3.5714	-8.1848	-4.8936	1.0989	-2.6602																														-2.7451	-2.4896	-5.3708
1997/7/29	1.8463		-1.5789	0.5831	4.8327	-1.2676	1.2639	0.9259	0.0719	0.4474	2.1739	-2.6087																														-0.0672	-0.4255	3.3333
1997/7/30	1.7544		2.3682	5.314	2.8369	4.7076	1.6887	4.1284	4.8851	3.5635	7.4468	5.2296																														2.2192	4.7009	2.2668
1997/7/31	-0.3161		0.3731	0.367	-2.069	-0.9537	-1.6606	0.2643	0.7534	-1.9355	-2.5248	0.9697	73.5144																													0.1316	0.6122	-1.2788
1997/8/1	-1.0089		-2.0074	-1.4625	2.2887	-0.2751	1.2482	1.0545	0.3399	0.5482	-1.5236	-0.3601	-1.3699																													1.1827	1.7241	0.5181
1997/8/4	-1.6599		0.8346	-0.2783	5.5077	2.8966	0.0725	0.4348	4.4715	2.8353	0.2063	1.8072	7.1429																													2.4026	4.4865	-0.6014
1997/8/5	0.9772		-0.3762	-1.2093	-2.1207	-2.1448	2.6087	0	0.6485	4.1357	-0.1544	-0.8284	-2.5																													-1.4585	-0.7634	1.9879
1997/8/6	-1.3196		-3.0211	-2.1657	1.5	-3.0137	-2.5424	-3.7229	-3.0284	-4.888	-5.7216	-3.9379	-2.2792																													-2.8314	-5	-3.8136
1997/8/7	-0.2377		-0.3115	0.8662	2.1346	2.5424	1.2319	2.518	5.9801	2.8908	-0.7654	3.7267	0																													0.5298	4.1498	0.9692	295.4545
1997/8/8	1.3405		-2.6562	0.8588	7.717	0.1377	-3.3644	-4.7368	-0.3135	-10.0937	-8.7052	-4.1916	-4.0816																													-10.0132	-2.2352	-1.6579	-8.2759
1997/8/11	-2.7337		-4.8957	-1.7975	4.6269	1.6506	-3.3333	-0.3683	-3.4591	-3.2407	0	0	-7.4975																													-9.224	3.3797	-5.4126	-5.7644
1997/8/12	-4.7749		2.9536	0.0963	-6.1341	-5.0068	-1.9157	-7.7634	0.2606	-2.6316	-5.854	-2.5	-2.7382																													0.4032	-4.8077	-2.8143	0.5319
1997/8/13	-2.5389		-2.459	-1.6362	1.9757	-6.6952	-2.2656	-3.8076	-5.9129	-2.7027	-5.7692	-5.2564	-5.4054																													-4.9799	-1.5152	-2.1236	-5.291
1997/8/14	2.8655		0.8403	1.5656	1.6393	3.5115	1.5188	1.7708	4.9724	1.6414	6.4626	3.5183	5																													2.705	3.8974	4.0434	5.4469
1997/8/15	-2.2159		-1.6667	-3.1792	-5.2786	-1.9174	-3.937	-1.433	-0.3947	-2.8571	-4.4089	-1.9608	-3.8549																													-3.2922	-4.3435	-4.0758	-4.9007
1997/8/18	-1.2302		-5.5932	-5.6716	1.548	-2.2556	1.2295	-4.4652	3.2365	0.3836	2.0053	-4.2667	-5.3066																													-4.8511	2.1672	-4.1502	-4.4568
1997/8/19	2.9171		-1.9749	-1.3934	3.5061	0.6154	0.5668	-1.087	-1.9194	-0.6369	-2.228	0.1393	0.8717																													2.3256	-0.5051	-0.4124	1.312
1997/8/20	4.1401		0.3663	3.587	0.8837	-0.1529	-1.6908	7.1429	4.3705	3.3333	-0.4692	3.4771	1.1111																													3.4091	5.0761	3.5197	3.3094
1997/8/21	-3.2416		8.3942	1.9937	2.1898	3.0628	4.8321	1.9487	3.125	1.1166	-2.3569	1.2097	6.2271																													0.1691	-0.4831	3.3	2.7855
1997/8/22	-0.2212		0	1.1317	4.4286	-0.4458	-1.7969	1.4085	4.1818	1.5951	10.069	2.656	1.7241																													0.4219	3.6893	0.5808	-1.084
1997/8/25	8.2736		3.1145	3.5605	1.368	0.4478	0.2387	-8.2341	4.0721	-0.9662	1.6291	3.2342	1.5819																													1.8487	2.809	0	-1.2329
1997/8/26	-1.1484		-1.7143	-1.277	2.969	-0.4458	5.0794	0.973	0.0559	3.4146	2.4661	-0.3759	-1.0011																													-1.4851	-0.9107	10.0096	-1.387
1997/8/27	-1.1618		-1.3289	0.398	2.228	4.3284	-0.7553	0.5353	-0.5587	1.4151	-0.7822	-0.3774	4.382																													0.8375	0.4596	9.9738	4.0788
1997/8/28	0.9946		10.0168	6.1447	6.2821	-3.2904	-1.446	-0.213	3.3146	0.9302	-2.3044	1.5152	-2.0452																													-0.3322	-1.1894	10.0239	-2.7027
1997/8/29	-0.8057		3.2135	-2.4276	-6.9964	-3.8462	-0.5405	-0.6403	-2.882	3.2258	-1.0552	-0.6219	-2.0879																													-0.4167	0.9259	-0.94	2.7778
1997/9/1	0.1354		-4.2254	-1.9139	3.1128	-3.0769	0.6211	2.0408	-0.6159	1.5625	1.6311	2.0025	3.1425																													0	0.0917	-3.0657	4.5946
1997/9/2	0.721		-0.3096	0.9756	2.3899	1.4286	-1.6204	0.8421	-0.169	-2.3077	0	-0.6135	-0.4353																													3.5983	3.8497	2.9367	-1.4212
1997/9/3	3.5347		1.3199	1.3527	-0.4914	-0.939	2.5882	-1.2526	1.1851	0.1125	1.6667	1.2346	3.6066																													-0.3231	0.1765	-1.0973	2.228
1997/9/4	-0.3457		1.1494	-0.858	-2.0988	2.6856	2.2936	1.4799	1.0597	1.6854	-0.1214	0.122	0.3165																													5.1053	0	-0.5178	-0.1282
1997/9/5	-0.2602		-0.6061	-0.6731	1.5132	0.6154	-0.0747	3.2292	3.0353	-1.6575	-1.5198	-0.8526	-1.5773																													-1.3878	-1.5859	0.6691	-2.3107
1997/9/8	-0.913		-1.2957	-0.5808	4.9689	4.1284	0.9723	0.9082	0.5892	-0.5618	-0.6173	0.86	0.4274																													-1.0946	-2.2381	-2.5111	1.0512
1997/9/9	-1.0531		-1.8533	0.3895	-5.3254	-4.4053	-2.2222	-3.8	-3.0884	-2.8249	-0.6211	-1.7052	-3.4043																													-4.3478	-2.1978	-1.2879	-2.4707
1997/9/10	0.9756		-0.7081	1.8429	3.625	3.533	-0.3788	-0.2079	0.4945	1.3953	-0.875	0.6196	1.2115																													2.9752	2.0599	0	1.8667
1997/9/11	0.5709		1.4263	-1.9048	-4.9457	2.3739	-0.5323	-1.5625	-0.7654	-1.4908	0.1261	-1.4778	-2.0675																													-2.488	-2.7523	1.0744	-3.0105
1997/9/12	-2.1834		-3.2031	0.2913	-4.4416	4.2029	-2.0642	-1.5873	-1.0468	-4.4237	-1.8262	-3.125	-2.2222																													-2.0576	-1.7925	-3.1891	-2.834
1997/9/15	-2.6786		-4.7619	-0.3872	0.664	-1.9471	-1.6393	-3.0108	-3.3964	-1.7052	-3.143	-3.4839	-3.9773																													-2.1008	-3.074	-4.7843	0
1997/9/16	-0.0917		0.339	-0.8746	1.4512	3.5461	-1.5873	0.2217	1.4409	1.7348	1.0596	0.6684	0.4734																													0.2575	0.5946	0.4942	0.8333
1997/9/17	-1.0101		-0.9291	-3.2353	-0.7802	-1.9178	-1.129	0.2212	-0.2841	-0.8526	2.4246	-0.3984	-0.4711																													-0.9418	0	-2.0492	-2.2039
1997/9/18	-0.3711		-0.2558	0.5066	-1.0485	-2.514	-0.1631	0	0.2849	1.9656	-0.064	1.6	0.5917																													0.6914	0.9852	2.0084	0.4225
1997/9/19	0.5121		2.5641	0.7056	-0.6623	1.0029	1.7157	1.3245	2.5	2.4096	2.7529	2.3622	3.5294																													1.8026	3.3171	0.4922	1.683
1997/9/22	-6.3455		-6.6667	-7.3073	-10	-9.9291	-5.2209	-8.8235	-5.8204	-6.5882	-5.296	-7.6923	-6.4773																													-5.9022	-4.627	-6.5306	-7.1724
1997/9/23	-5.094		-9.4643	-7.1274	-9.9259	-8.9764	-7.5424	-9.08	-9.947	-5.1637	-3.2895	-4.1667	-8.87																													-9.4982	-6.9307	-8.2969	-7.1322
1997/9/24	6.5659		8.284	6.6279	9.0461	6.2284	4.7663	7.3587	5.1634	8.2337	5.6463	5.2174	7.7333																													5.7426	6.0638	10	5.92
1997/9/25	1.4181		-0.5464	4.3621	2.5641	3.5831	-0.2625	3.4272	2.5482	2.454	-0.1932	2.2039	0.2475																													1.1236	4.9147	4.7619	4.3807
1997/9/26	0.3857		-1.9231	1.4629	-2.7941	3.4591	-1.3158	0.5917	2.8485	-1.7964	-0.6452	-2.0216	-0.8642																													-0.1852	-2.1033	-2.1488	-2.6049
1997/9/29	0.2882		1.774	-4.6344	-6.5053	-6.535	-2.6667	-5.2941	-3.6535	-4.878	-1.8182	-3.3012	-4.1096																													-4.5455	-3.0273	-4.1385	-5.2006
1997/9/30	2.0594		10.7339	1.7279	2.4272	1.4634	0.9132	1.118	1.5291	2.5641	4.5635	1.2802	1.8182																													1.8465	0.8056	2.2026	1.8809
1997/10/6	-0.9855		-0.9114	-2.3355	-2.0537	0.8013	-1.1765	0.1229	-0.3012	1.5	-1.3283	3.9326	-0.7653																													-0.6679	-1.0989	-0.3448	-0.7692
1997/10/7	0.8531		-2.592	4.3478	0.6452	-1.4308	1.4652	-1.3497	-0.6042	-1.3547	0.9615	-0.9459	0.8997																													0.4803	-0.5051	-0.0865	2.7907
1997/10/8	2.9135		1.6309	2.5	6.7308	3.0645	2.4368	3.1095	2.7356	3.3708	4.5714	3.2742	3.949																													3.5373	2.5381	3.8095	2.4133
1997/10/9	-1.3699		-2.027	-2.3374	-2.2523	-1.5649	0.4405	1.4475	-0.5917	-1.8116	-1.6393	-2.1136	-2.0833																													-1.385	-1.4851	-2.1685	-1.62
1997/10/10	0.6019		0.6897	-0.5203	0.768	1.2719	-0.1754	1.0702	-0.5952	0.123	2.8395	1.4845	2.1277																													1.6854	1.5075	0.8525	1.7964
1997/10/13	-0.9664		0.1712	-0.4184	-0.7622	5.6515	-1.4938	-2.1176	-1.1976	1.2285	0.8403	-1.5957	-0.7353																													1.0129	0.297	-1.7751	-2.2059
1997/10/14	0.5112		-2.5641	2.521	2.9186	-2.2288	-0.9813	-1.8029	-2.7273	4.3689	-1.1905	-0.9459	-1.7284																													-1.0027	0.1974	-0.1721	0
1997/10/15	4.577		0.7018	4.918	-0.597	-0.6079	1.2613	2.3256	0.3115	-0.3488	1.8675	1.3643	1.3819																													2.6703	0	1.5517	0.4511
1997/10/16	4.3324		3.5714	0.5859	-1.0511	-0.6116	3.8256	1.6746	4.5342	1.7503	4.6718	3.3647	1.487																													4.0359	2.5616	3.9898	2.6946
1997/10/17	2.6695		10.0084	0.6796	0	1.2308	3.9417	3.5294	2.4361	-0.2294	0.8475	1.4323	2.0757																													1.7241	1.8252	3.102	-0.5831
1997/10/20	2.5175		2.4465	0.675	3.3384	4.1033	-0.4122	1.0227	4.4664	3.7931	1.4006	1.4121	4.1866																													2.5424	0.9434	-0.1584	1.4663
1997/10/21	1.4493		1.4179	3.9272	0.2937	-1.7518	2.4834	2.1372	-0.111	-1.9934	0.6077	2.1519	2.1814																													-2.562	-1.028	2.2998	-1.1561
1997/10/22	4.7619		-3.6056	10.0461	-3.6603	-5.9435	-3.958	-4.6256	-2.2235	-4.9718	-3.899	-4.9566	-3.4831																													-3.9864	-3.6827	-3.1008	-3.8012
1997/10/23	-2.0076		-0.1527	-5.4439	1.3678	0.316	1.3457	-0.8083	3.9795	0.7134	2.8	1.4342	3.376																													-1.0601	1.4706	-0.16	-1.2158
1997/10/24	-0.116		3.4404	-2.7458	2.3988	4.7244	5.3942	5.4715	4.3193	0.8264	5.5031	6.6838	0.7883																													-0.2679	1.4493	2.484	5.6923
1997/10/27	0.5031		8.8692	-0.6375	0	-1.8045	-1.5748	3.532	5.87	1.5222	-0.0527	-0.241	1.1173																													10.0269	6.4762	4.6912	5.968
1997/10/28	-3.4655		-4.6843	-4.583	-4.3924	-5.8193	-2	-1.0661	-5.7426	5.6517	-5.1133	-5.7971	-1.8785																													-0.7323	-6.2612	-6.348	-7.2802
1997/10/29	2.0742		6.8376	3.2661	1.072	1.626	0	0.9698	9.1387	10.4803	5	4.7436	3.491																													-1.6393	-0.7634	0.4785	1.037
1997/10/30	-2.3056		-1.6	-4.7442	-2.5758	-1.92	-0.1633	-2.1345	4.0905	-2.668	-0.3704	0	-3.5909																													-2.5	0.4808	1.1905	0.4399
1997/10/31	0.36		1.626	3.125	0.1555	1.1419	-0.1635	0.3272	1.2483	-1.1168	7.0101	4.0392	3.7246																													-0.4274	0.9569	0.6275	-0.438
1997/11/3	0.0797		0.9333	-1.8939	-0.9317	0.8065	-0.7371	-0.7609	-2.8311	0.616	1.4888	3.5294	5.1143																													0.1717	0.0948	-1.9486	-0.1466
1997/11/4	2.3895		-1.4531	0.4826	1.8809	-0.96	2.2277	-0.8762	-0.3759	-1.2245	4.1565	-2.0455	1.5528																													-1.7995	1.3258	-0.4769	-0.7342
1997/11/5	1.478		2.0777	1.2488	-0.1538	0.3231	3.067	1.8785	3.6792	1.8595	5.7746	-0.116	0.6116																													1.3089	-1.8692	2.2364	0.1479
1997/11/6	-1.5332		-3.086	-2.8463	-0.7704	2.5765	-0.2349	-0.7592	1.0464	-1.7241	-0.1775	0.1161	1.5198																													-1.292	-1.619	-1.5625	-0.8863
1997/11/7	0.0779		-1.2195	1.6602	1.7081	2.8257	6.2794	1.7486	1.801	1.2384	1.0227	1.1601	0.998																													1.6579	1.2585	2.9365	2.9806
1997/11/10	-1.9837		-4.3896	-1.2488	1.6794	-3.5115	2.5111	3.5446	1.1057	-5.1988	-3.9613	-4.1284	-2.3715																													1.1159	1.2428	10.0231	0.7236
1997/11/11	-0.119		0.4304	3.4047	0.6006	-0.4747	-1.1527	-0.6224	4.112	-2.1505	-1.4665	-0.8373	-0.8097																													-2.0374	-1.322	2.8732	4.1667
1997/11/12	-0.2384		0.7143	0	-4.3284	-1.4308	-3.6443	-4.071	-3.1933	0.5495	-2	3.3776	1.6327																													-1.4731	-1.4354	6.9482	-4
1997/11/13	2.947		0.7092	7.0555	-2.0281	1.6129	1.3616	1.197	2.8646	0	1.5662	2.1004	0.3012																													3.4301	0.5825	-0.1274	-0.5747
1997/11/14	-0.3095		-0.5634	-1.9332	0	-0.6349	-1.791	-1.6129	-1.9831	-2.8415	-0.4673	-3.4286	-1.3013																													-0.1701	0.8687	-2.4235	0.8671
1997/11/17	-0.4657		-1.204	-1.5233	-2.0701	-2.7157	-1.9757	-0.5464	-1.4206	-0.7874	-0.0469	-1.1834	-1.6227																													-1.1925	-0.1914	-2.6144	0.2865
1997/11/18	0		-2.6523	1.0009	-1.3008	0.9852	-0.5426	-2.0879	-2.4017	-2.4943	2.6303	-1.1976	-0.5155																													-1.7241	-1.9175	0.3356	-2.2857
1997/11/19	0.039		-0.81	-2.4324	-2.6359	-2.439	-1.325	-1.5713	1.9558	0	0.6865	0.4848	-3.5233																													-0.1754	-0.5865	-1.0033	-1.0234
1997/11/20	-1.4419		-0.5197	-3.5088	-2.5381	-2.8333	0.7109	-2.0525	-7.0058	-2.3256	0.9091	1.8094	-2.1482																													-2.2847	-0.6883	-3.1081	-1.034
1997/11/21	-1.5817		-2.9851	0.6699	-0.6944	-1.5437	-3.2157	-3.1432	-4.843	-0.4762	-5.3153	-1.7773	-0.1098																													-1.259	-0.6931	-1.2552	-1.4925
1997/11/24	-3.4954		-1.6154	-2.8517	-3.1469	-3.1359	-2.188	-2.7644	-4.147	-3.7081	-5.9467	-0.7238	0																													-4.1894	-1.2961	0.0706	-3.6364
1997/11/25	0.4996		1.0946	1.3699	5.2347	1.259	0	1.2361	1.2783	2.1118	1.6186	-0.1215	3.6264																													-0.4753	2.3232	3.458	2.2013
1997/11/26	0.29		1.7015	0.3861	-1.8868	2.1314	4.2254	1.3431	-0.0971	2.6764	0.9457	0.4866	0.6363																													3.1519	1.1846	-0.0682	1.0769
1997/11/27	-1.9		-3.4981	-2.6923	-3.6713	-3.4783	-4.7695	0.3614	-0.8746	-3.91	-4.6351	-4.3584	-3.5827																													-3.5185	-2.3415	-3.2765	-3.5008
1997/11/28	2.1474		1.8913	4.0514	1.9964	2.1622	0.8347	1.9208	-0.1961	6.1652	4.1882	2.5316	1.6393																													1.7274	2.2977	2.6817	4.1009
1997/12/1	-1.4839		-1.7788	-2.2792	-2.1352	-1.2346	0	2.4735	-2.554	-1.626	-1.7866	-0.3704	-0.6452																													-0.9434	0.8789	1.5808	-0.1515	206.6138
1997/12/2	-0.4184		-0.7874	-0.2915	0.1818	1.4286	0.3311	-1.4943	-2.7218	-2.4793	0.9096	-1.3631	-2.5974																													-0.2857	-2.0329	1.3532	-1.3657	-6.126
1997/12/3	-0.2521		1.5079	-0.4873	-3.2668	1.4085	-1.0726	-1.6336	-0.9326	0.3632	1.9029	-3.2663	1.3333																													0.7641	-1.087	0	0	-3.4926
1997/12/4	0.5897		4.0657	1.3712	1.3133	-0.3472	4.9208	2.847	10.0418	0.965	4.6192	4.5455	1.7544																													1.4218	1.6983	2.5367	0.3077	4.7619
1997/12/5	0.0838		-1.5778	-1.5459	0.3704	-0.8711	-1.2719	-0.692	1.3308	-0.2389	-2.7243	-0.6211	-0.1078																													-0.4673	0.1965	-2.7995	0.3067	4.5455
1997/12/8	0		-0.458	0.3925	-0.1845	-2.2847	-1.2077	-0.1161	-2.439	-0.8383	1.5934	1.875	-1.0787																													1.1268	5.098	3.148	0.3058	-0.4348
1997/12/9	0.2929		1.9939	1.1087	3.6969	2.518	3.097	2.2093	1.3462	0.3623	1.1407	0.8589	2.181																													0.9285	0.1866	1.1039	0.7622	2.6201
1997/12/10	0.7927		0.4511	0.2193	-0.8913	-0.8772	0.5534	3.6405	-0.6641	1.3237	-0.3759	-0.9732	2.4546																													-0.368	0	-0.1285	0.7564	-0.2128
1997/12/11	2.6076		-1.7964	0.547	-2.518	-0.885	-1.4937	0.7684	-0.9551	-1.1876	0.7547	-0.86	0.625																													3.6934	-0.2793	-0.9646	-0.4505	4.307
1997/12/12	-1.5732		-0.9146	-1.8498	0.1845	-1.9643	0	-1.634	-1.1572	1.6827	1.4981	-0.9913	-1.9669																													-3.5619	1.0271	2.5325	0.6033	2.2077
1997/12/15	-0.7377		1.1538	-1.2195	1.6575	0.9107	3.751	2.3256	-1.3659	1.773	3.5517	1.3767	-1.056																													3.3241	5.268	8.2964	3.2984	-0.08
1997/12/16	0.4129		-1.3688	-0.2245	-1.9928	-0.9025	1.6154	0.974	1.088	-1.1614	1.1136	1.7284	0																													1.8767	-0.1756	-4.9708	-0.5806	2.0817
1997/12/17	-1.6036		2.5443	-3.2621	-3.8817	-3.643	-4.0121	-5.2519	-3.1311	-3.1727	-4.3612	-3.6408	-3.4152																													-4.386	-4.0457	-1.4154	-4.2336	-6.0784
1997/12/18	-0.3343		-0.0752	3.1395	-0.7692	-0.189	0.1577	1.6968	1.1111	-1.335	0.0461	1.1335	-1.547																													-0.0917	1.5582	-0.8739	2.2866	-2.2965
1997/12/19	-0.2096		0.8277	-1.8038	0.7752	-1.5152	0.7874	-0.8899	-0.5994	0.369	2.6243	2.1171	0.4489																													0	1.2635	0.7557	2.6826	2.1368
1997/12/22	0.1261		-1.5672	-0.3444	2.8846	-3.6538	3.125	2.3569	-2.5126	-0.6127	3.5891	5	-1.8994																													2.112	3.3868	3.125	2.7576	5.4812
1997/12/23	-0.9232		3.7149	-2.0737	4.486	4.99	-1.2879	1.6447	5.1546	2.3428	-1.2993	-0.2323	3.0752																													-1.7086	-0.1724	-1.2121	-1.9774	-0.833
1997/12/24	-1.8213		-0.9503	-0.4706	-3.7567	-1.5209	-0.1535	-2.3732	4.0196	-0.3614	1.8868	3.2596	-0.221																													-0.6404	1.1226	-1.8405	0.4323	0
1997/12/25	-0.3451		-1.476	0.2364	-2.6022	-0.1931	1.5373	0.5525	0.377	2.6602	1.6365	1.2401	-2.1041																													3.4991	-0.2562	0	1.8651	1.44
1997/12/26	1.0823		0.2996	1.7689	2.8626	2.9014	0	2.3077	0.939	1.5312	-0.8898	1.2249	1.9231																													1.7794	-0.6849	1.125	0.5634	4.8896
1997/12/29	-0.985		-1.0456	0.4635	5.0093	2.4436	2.0439	5.2632	0	-1.6241	-2.5224	-1.3201	-0.444																													0	-3.0172	-1.9778	-2.8011	0.3008
1997/12/30	-1.0381		-1.1321	-1.2687	-1.0601	-0.9174	-2.819	0	-1.3023	-2.3585	0	0.8919	-1.8952																													-3.9336	0.5333	3.3417	-0.5764	2.6612
1997/12/31	-0.7867		-0.7634	0	-0.8929	-0.9259	0.7634	1.9388	-2.4505	0.7246	0.9211	0.884	-0.5682																													1.9108	-0.4421	3.0506	1.0145	5.3304
1998/1/5	5.7269		2	1.6355	-0.3604	0	1.4394	0.2002	2.4155	0.5995	4.5198	1.2048	3.2																													0.2679	3.0195	3.6116	-1.0043	0.5199
1998/1/6	-0.6667		0.3771	-1.954	3.0741	1.8692	0.2987	0.8991	-3.3962	2.2646	-0.79	1.6234	0.5537																													6.8566	2.5862	-0.8571	1.7391	-0.069
1998/1/7	-1.8876		8.9406	0.5862	6.3158	10.0917	1.6381	-0.7921	3.418	3.2634	0.1257	0.852	1.5419																													-0.9167	-0.5882	3.0548	2.2792	1.2422
1998/1/8	-1.0688		-0.8276	-0.5828	-0.9901	5.3333	0.0733	-2.1956	0	-0.3386	-0.1674	-2.9567	0.3254																													-2.439	-1.9442	-1.0067	-2.507	-2.9312
1998/1/9	-0.3457		-1.669	-0.9379	4.1667	-3.1646	-0.5124	-1.6327	1.6053	-2.4915	-2.0964	-0.6529	-3.6757																													-1.8103	-0.3448	-1.9774	-0.2857	0.948
1998/1/12	-0.2168		2.1216	-0.2367	0.96	-0.817	1.5453	3.2158	6.9703	2.439	-2.3555	-2.4096	-1.0101																													0.0878	-1.3841	-2.5937	1.0029	-2.9565
1998/1/13	-3.2595		-7.0637	-8.6595	-7.29	-4.7776	-5.0725	-6.7337	-7.3849	-6.4626	-5.614	-6.1728	0.6803																													-7.0175	-7.193	-6.8047	-6.383	-6.2724
1998/1/14	1.2129		1.4903	5.3247	10.0855	7.9585	1.4504	2.3707	6.7542	1.8182	0.7435	2.2727	2.5901																													2.0755	2.552	1.5873	5	1.3384
1998/1/15	-0.4439		0.6608	0.6165	-1.3975	5.4487	3.085	0.7368	1.406	3.4524	1.0609	2.2222	1.6465																													1.8484	1.7512	0.625	7.9365	0.6792
1998/1/16	-0.2229		-0.5835	0.8578	-4.252	-4.8632	-1.0219	-0.7315	-2.0797	-2.3015	2.3733	-0.6865	4.2117																													-0.363	-0.4529	0.9317	-3.7433	4.5727
1998/1/19	-0.9383		-1.9076	-2.1871	0.4934	0.7987	-1.8437	-1.7895	-0.0885	-1.7668	3.3437	-1.1521	0.5181																													-2.2769	-1.7288	-1.9077	1.25	-0.7168
1998/1/20	0.3157		-2.543	-1.4907	-3.437	-1.9017	1.2772	1.3934	-3.1887	-0.1199	-2.5453	-0.3497	0.4124																													0.1864	1.3889	-2.5094	-0.1372	-3.6462
1998/1/21	-0.5396		-1.1512	2.2699	-1.0169	-0.9693	-1.1869	0.5285	-3.2022	-0.8403	-2.7446	0	0.616																													0.5581	1.0959	-0.2574	-0.9615	-1.8734
1998/1/22	2.4864		1.1646	-1.7263	0.5137	-0.4894	-0.7508	3.3649	-0.4726	0.3632	2.3213	2.4561	0.102																													1.0176	0.9937	3.871	-1.5257	1.7946
1998/1/23	2.2497		1.6117	2.0075	1.7036	4.7541	0.9834	-0.1017	1.5195	0.8444	0.3114	0.7991	-0.3058																													1.0073	0.8945	0.4969	5.3521	-0.6377
1998/2/9	2.9336		0.8308	2.706	5.6951	1.4085	1.7978	-0.2037	0.0935	2.0335	1.6851	4.1903	1.0225																													1.5413	1.9504	0.9889	2.8075	-0.5285
1998/2/10	-1.7603		-1.6479	-1.9162	-1.4263	-2.7778	-0.1472	-0.4082	-1.1215	4.3376	-3.2272	-0.1087	0.2024																													0.8929	-1.913	-3.06	4.4213	-3.9848
1998/2/11	-1.4505		0.5331	0.9768	0	2.5397	-0.5158	0.9221	-0.9452	4.2697	0.0451	0.8705	1.9192																													1.5044	0.266	0.5682	0.8717	-0.0395
1998/2/12	-1.0823		-0.7576	2.0556	2.2508	-1.0836	-1.8519	-1.6244	1.4313	-1.2931	-0.6306	-2.4811	4.8563																													0.959	-1.1494	-0.8161	1.2346	-1.9375
1998/2/13	0.2188		2.0611	0.7109	-3.3019	-0.939	8.5283	2.6832	4.7037	-0.5459	0.3626	1.2168	0.4726																													-1.5544	0.4472	0.6329	0.122	1.8145
1998/2/16	-1.3974		-1.6455	3.2941	0.813	-1.4218	-1.2517	4.5226	-2.0665	0	-3.5682	4.8087	1.1289																													1.3158	-1.6028	-2.6415	-1.5834	-1.7426
1998/2/17	-0.0443		-0.6844	-0.3417	0	1.4423	1.9718	-0.6731	0	-1.0977	-0.7026	-0.8342	2.1395																													6.7532	0.4525	0.646	-0.7426	-0.0403
1998/2/18	0.1329		1.072	-1.0286	3.2258	-1.4218	0.2762	5.4211	-0.7339	-1.2209	-1.3208	-1.7876	3.2787																													-2.7575	0.5405	-1.6688	-1.3716	-0.8065
1998/2/19	2.2566		-0.9848	3.6952	-1.5625	0.9615	-0.9642	2.4793	-2.1257	-0.4494	-0.717	-0.9636	-1.4109																													-1.5847	-1.1649	-0.4569	1.1378	0.7724
1998/2/20	-0.9087		-1.2242	-0.5568	-2.0635	-1.746	-0.6954	2.6882	0.9443	0	1.2037	0	-0.805																													0.8475	-0.272	0.3279	-1.5	0.2824
1998/2/23	-1.31		-2.6336	2.3516	-0.9724	-2.1002	1.6106	3.6649	-2.1515	-2.4831	-1.5224	-1.6216	-2.2543																													1.8487	-1.8182	-3.6601	-1.9036	-1.8504
1998/2/24	-0.1327		-1.1138	-0.8753	0.3273	0.165	-1.3094	4.798	-0.5736	-0.2315	-4.1546	-1.0989	0.8303																													-2.3927	-0.463	-3.1208	2.0699	-0.2049
1998/2/25	-0.7089		-0.885	-3.2009	-0.8157	-1.6474	0	-6.4257	1.25	-1.6241	-1.3105	-1.6667	-1.8298																													-3.8039	-1.2093	-1.4006	2.6616	-2.423
1998/2/26	0.2677		0.5682	-0.114	-0.6579	-0.1675	-1.676	0.9442	-0.6648	1.2972	3.1665	1.2429	2.5163																													0.8787	1.6008	6.8892	8.0247	1.2205
1998/2/27	1.0681		-2.4213	5.0228	-1.9868	1.5101	-1.7756	-1.9558	0.7648	-1.8626	-1.1386	1.0045	-3.7273																													0	-1.2048	-2.5914	-2.1714	-3.1185
1998/3/2	-3.5227		-4.7146	0	-5.0676	-4.6281	-4.0492	-3.5559	-4.5541	-2.0166	-6.6099	-4.3094	-4.627																													-4.3554	-3.8462	-4.2974	0.1168	2.2747
1998/3/3	0.1369		2.4306	-0.4348	3.2028	1.7331	4.3708	2.3381	-1.2922	1.6949	-0.3217	-2.7714	3.1683																													1.5483	0.9756	2.6372	1.2835	0.5036
1998/3/4	0.4558		-2.5424	-0.8734	0	0.5111	1.8051	3.6907	-0.8056	1.3095	-3.0124	1.9002	0.3839																													0.8072	1.256	-1.3889	2.4194	3.9666
1998/3/5	-1.951		0.8696	-2.7533	0	-1.1864	-0.9929	3.8983	0	-1.8801	3.8824	-1.1655	1.3384																													-1.2456	-0.2863	1.2676	1.3498	-0.3614
1998/3/6	-1.1569		-1.8103	0	-1.5517	1.0292	-0.0716	-2.8548	0.6091	-0.3593	-1.6017	4.9528	4.5283																													0.9009	-0.8612	-0.9736	4.3285	1.2092
1998/3/9	-2.2004		-1.2291	-0.6795	0.7005	0.1698	2.3656	-1.6793	-3.8345	0.7212	-6.8367	1.236	-0.0903																													-1.7857	-0.1931	-2.2472	-2.6596	-1.2346
1998/3/10	0.0957		3.2	-0.7982	0.1739	2.5424	1.6106	2.3911	-0.7345	0	2.6209	-0.444	1.7164																													0.9091	0.7737	1.0057	2.8415	-1.129
1998/3/11	0.2869		-1.8088	-2.5287	-0.3472	-1.6529	-1.7229	-0.9174	-2.2199	-1.432	-1.1351	-3.01	-1.0657																													-1.7117	-0.6718	0.0711	-2.763	-0.2447
1998/3/12	-1.3352		-0.5263	1.4151	-1.9164	-3.8655	0.0701	-2.4411	-3.8919	-1.937	1.4351	1.1494	-2.1544																													-1.6499	-3.1884	-0.1421	0.4372	-1.6762
1998/3/13	3.5283		2.0282	1.1628	1.0657	1.7483	0.0701	2.3296	1.6873	0.6173	1.6978	0	0.4587																													1.8639	0.8982	1.0676	2.0675	1.0395
1998/3/16	0.5602		1.815	5.0575	2.2847	-0.6873	2.7311	-0.5059	-0.1106	0.3681	4.0623	1.1364	1.9178																													-1.0979	1.1869	3.8732	6.6098	2.0165
1998/3/17	2.2284		1.1036	-0.6565	4.6392	1.7301	-0.6135	2.9661	1.4396	1.5892	0	1.573	-0.5376																													2.4052	1.955	-0.4068	-2.2	1.6539
1998/3/18	-2.1344		-0.9236	-2.2026	1.8062	0.8503	-1.2346	-1.4815	-0.8734	-1.5644	-0.2674	-2.1018	0.9009																													-1.084	-2.2052	-2.9952	0.1022	-1.746
1998/3/19	-0.5104		0	-1.2387	-2.9032	-0.8432	-0.2083	-0.919	-1.9824	0.1222	-1.8767	0.678	0																													-2.2831	0	1.8947	1.6343	-1.6559
1998/3/20	-1.0728		-0.1695	-1.2543	0.8306	-1.7007	0	0.5902	1.0112	-0.7326	-0.8197	-1.3468	-0.5357																													0	-0.9804	-1.584	8.0402	1.5606
1998/3/23	-0.7544		-1.6129	2.0785	-2.6359	-1.0381	-1.4614	-0.2515	-2.0022	-1.845	0.4408	2.3891	-1.2567																													-1.215	1.4851	-3.7089	-2.3256	3.1136
1998/3/24	4.8931		-0.2588	4.0724	2.8765	0	0.7062	0.5882	-1.7026	0.6266	0.3291	2.4444	-0.7273																													3.122	0.9756	2.5436	5.7143	0.3922
1998/3/25	-1.8116		0.7785	-3.2609	-0.4934	1.5734	-0.0701	-1.086	-2.0785	-0.3736	3.8819	-1.3015	-1.8315																													-2.0183	0	2.0553	7.9279	-1.7578
1998/3/26	-2.4446		-2.8326	-2.2472	2.314	0	-2.4561	-0.7601	-0.9434	-1.875	-2.6316	-2.6374	-1.0261																													-0.8427	-1.4493	-0.2778	6.7613	-1.4314
1998/3/27	1.6076		1.7668	-0.1149	1.7771	5.1635	1.4388	2.6383	1.1905	1.5287	1.8919	2.7088	1.885																													1.4164	1.9608	3.7604	9.4605	1.6136
1998/3/30	0.4188		2.2569	-0.4603	3.6508	1.964	0.7092	6.7993	5.5294	2.2585	3.6605	0.989	1.9426																													2.9795	3.0769	3.1544	9.8571	0
1998/3/31	-0.0463		2.292	-0.4624	-0.6126	-1.9262	2.5352	-3.028	1.8952	-1.227	-0.87	-1.9587	-0.1815																													-1.4467	-1.8657	-2.8627	-3.1209	-0.8337
1998/4/1	-0.9736		-0.249	-0.813	0.7704	0.6547	-1.4423	3.2826	-2.954	-0.2484	-1.4972	4.6615	1.5455																													-1.6514	-0.6654	1.4066	5.3691	-1.5212
1998/4/2	1.0768		0	1.4052	1.9878	4.2276	4.3206	-1.1628	0.2255	3.3624	-0.4193	-1.8028	5.1925																													2.6119	2.3923	-1.5852	1.2102	1.1382
1998/4/3	3.5201		3.2446	4.388	5.3973	1.7161	-0.8016	1.5686	-0.3375	-0.3614	-0.3684	1.0799	2.0426																													0.9091	3.271	-1.3423	-5.6639	2.09
1998/4/6	-0.8949		1.2087	-1.3274	6.6856	1.3804	1.0101	1.7761	10.0451	1.5719	-2.0074	2.2436	3.7531																													1.8018	2.2624	0.2721	-5.3369	-0.6693
1998/4/7	-0.4966		-1.8312	7.5112	-2	-1.6641	-1.3333	-1.7451	8.2051	-0.5952	1.186	-1.7764	-0.3215																													-1.3274	-2.4779	-0.882	2.1846	3.0519
1998/4/8	0.0454		0.4055	5.318	3.4014	7.6923	0	-0.6178	0.0948	-0.1198	0.4262	1.0638	-2.9839																													0.8969	1.3612	4.3806	6.069	1.1538
1998/4/9	-0.0907		-4.0388	-1.9802	-8.6842	-8.2857	-1.3514	-2.0979	0.7576	0.7194	-1.008	-0.6316	0.0831																													0.3556	-3.9391	-3.6066	-4.5514	-2.1673
1998/4/10	0.3177		2.6936	8.2828	4.0346	-3.271	2.6027	2.2222	3.4774	-0.9524	3.3226	6.9915	4.402																													3.8087	2.5163	1.2925	0.4768	4.1197
1998/4/13	2.4434		6.5574	-1.4925	-3.4626	-0.6441	2.1362	4.0373	-1.7257	-0.2404	3.3714	1.9802	1.7502																													-1.5358	1.3636	2.2163	0.9492	5.1885
1998/4/14	-1.9876		-1.5385	-0.3788	4.4476	1.2966	-2.4183	-0.0746	-3.7893	-0.8434	0.3512	-2.1359	-0.6255																													-1.7331	-0.8072	-0.2628	0.6716	-1.9517
1998/4/15	-0.4957		-0.3125	1.711	2.6099	10.08	1.2726	5.4518	-0.2882	1.2151	-0.15	5.754	3.0685																													1.5873	1.4467	2.5033	3.2688	0.5429
1998/4/16	0		1.8809	2.8037	-2.2758	5.3779	-1.9841	-1.4873	7.5145	1.2005	-2.8042	-2.5328	-1.9084																													-1.9097	2.852	0.7712	-5.0388	-2.0878
1998/4/17	-3.2609		-2.7692	-0.4545	2.1918	5.3793	-1.1471	-2.3724	-3.0466	-2.7284	-2.0093	-2.5024	-1.6342																													-1.7699	3.4662	-4.2092	2.0408	-3.4926
1998/4/20	-3.839		-2.9272	-2.2831	6.3003	1.7016	0.3413	-1.3255	0.5545	0.6098	-0.3155	0.1974	0.3956																													-1.6216	-2.4288	-1.1318	-2	-1.3333
1998/4/21	0.4869		0.163	0.4673	4.0353	10.0386	1.4966	2.5373	6.6176	-1.4545	0.4747	1.7734	-1.8125																													0.7326	3.3476	0	0.8844	1.5444
1998/4/22	0.8236		1.2205	3.814	3.1515	2.6901	-0.067	0.8006	2.1552	1.722	2.4147	1.4521	1.1236																													2.7273	2.907	3.6364	-2.8321	0.7224
1998/4/23	-0.4325		-1.1254	-1.5233	0.9401	1.0251	2.2803	-1.2274	-3.1224	-1.451	-0.0513	1.145	0																													-1.2389	-1.1299	-0.7147	-5.6211	-0.3398
1998/4/24	0.6274		-1.4634	2.0928	3.6088	-6.6516	4.918	0	-3.3101	0.3681	0	-4.717	2.2222																													0.8065	-3.5102	-0.9817	-1.4706	1.7045
1998/4/27	-1.6307		3.3003	-5.7041	-2.6966	-10.0242	4.4375	0.5117	-4.2342	1.467	8.2051	1.0891	2.0963																													1.7778	-1.0152	-0.2644	-7.3881	2.3464
1998/4/28	1.804		1.6773	0.0945	4.0416	6.3087	-0.0598	3.1273	1.6933	1.3253	1.5166	6.5622	0.5323																													0	1.9658	0	9.9919	-0.0364
1998/4/29	-0.6705		-0.2357	-2.2663	-1.5538	-1.3889	-0.9581	1.9041	2.3127	0	0.0934	1.7463	0.6051																													5.3275	-1.0897	4.0424	-3.5897	0.5825
1998/4/30	0.5786		-1.5748	0.3865	0.451	2.4328	0.3628	0.0692	-1.8083	-0.9512	0.2332	1.2647	0.0752																													-2.3217	1.6949	1.1465	0.9119	-0.5067
1998/5/4	1.534		5.76	4.6198	1.1223	-3.75	2.0482	0.2766	0.3683	4.2017	4.188	0.8921	0.3005																													-0.8489	-1.5	1.0076	-1.8825	0.5154
1998/5/5	-1.322		2.4206	0.46	3.2186	9.7403	1.4168	-1.3103	1.7431	-1.9585	-1.9205	2.2989	-1.573																													-1.4555	2.1151	-0.5611	0.5372	-1.3187
1998/5/6	-1.0048		1.1817	1.4652	-1.5054	3.432	-2.2119	0	-3.0658	-1.6451	-2.6412	-2.0743	-2.3592																													-2.4859	-1.4085	-1.6928	-1.5267	-0.8166
1998/5/7	-1.3533		-2.9197	-2.8881	-3.6026	-5.7208	-3.1548	-3.7238	-1.3953	-1.4337	-2.666	-3.3539	-2.8059																													-3.8239	-2.521	-3.0612	-1.1628	0.0374
1998/5/8	0.6859		3.8346	0.2788	1.812	1.8204	0.799	1.8868	3.2075	1.2121	0	2.3744	2.5662																													2.4096	1.8966	2.9605	2.7451	2.8432
1998/5/11	-0.5353		-2.1723	-0.6487	-1.7798	2.3838	-1.9512	-4.3519	-0.3656	5.7485	-1.1052	-2.1409	-3.1274																													-0.7059	-2.7073	-1.7891	-2.2137	-2.0371
1998/5/12	-0.636		-0.5181	-1.3993	4.3035	4.1909	1.3682	-1.2585	-2.1101	-3.8505	0.6317	-2.1878	-0.9685																													-0.1185	0.4348	0.3904	8.3528	-1.2254
1998/5/13	0.6893		1.0417	4.0681	9.9891	0.2235	0.3067	3.3333	8.5286	0.9423	1.69	2.3299	1.8745																													0.5931	3.8961	0.7129	10.0144	0.1128
1998/5/14	-1.0269		0.7364	2.1818	1.8756	-3.456	-0.9174	-2.7514	-3.4542	-1.0502	-1.472	0.6375	-1.52																													-1.2972	-2.5	0.5792	-3.4054	-1.2768
1998/5/15	2.2727		0.3655	6.8505	3.2946	-2.6559	1.2963	0.6829	-3.22	0	2.1687	0.6335	0.8123																													1.4337	0	-0.8317	1.0169	1.7497
1998/5/18	-1.5459		0	0.4996	2.1576	0	3.5954	5.9109	-0.647	-1.2972	-0.8491	2.7878	-0.7252																													-0.5889	0	-1.0968	-2.0134	-1.3832
1998/5/19	-0.6869		-2.2578	5.1367	-1.9284	-0.2372	-2.3529	-2.1043	-0.6512	-0.1195	2.9971	-1.1374	-2.5162																													-1.1848	0	-1.1742	0.3425	-0.2274
1998/5/20	-0.1976		-1.7139	1.8913	-2.7154	0.7134	-1.2048	-1.8692	0.2809	-0.9569	-0.97	-1.0619	-0.0833																													-0.3597	-1.7094	-1.5842	-1.0239	-1.2158
1998/5/21	-0.0495		1.5921	-0.464	2.9836	5.0767	1.0976	2.1905	1.5873	0.4831	-0.3265	1.7889	-1.25																													5.5355	0.8696	1.8779	3.1034	1.4615
1998/5/22	0.0495		2.6866	4.8951	-1.3084	-1.0112	0.1252	-1.0252	-0.3676	0.9615	-0.234	0	1.9409																													1.4823	0.8621	-0.4608	-2.3411	0.417
1998/5/25	-0.495		1.7442	0.2963	3.5985	2.8377	-2	-0.6591	3.69	1.3095	-2.0638	4.5694	-2.1523																													-1.6854	1.9658	5.6878	2.0548	0.453
1998/5/26	-0.2488		-1.7857	1.034	2.1938	6.8433	1.9133	0.4739	-1.3345	3.7603	-1.0536	3.8655	2.7919																													0.4571	-1.2573	-1.1264	5.906	-1.165
1998/5/27	0		2.9818	4.6053	1.0733	-0.9298	-1.0013	3.9623	4.0577	-0.906	1.1617	3.3981	-1.7284																													2.3891	1.4431	-1.2658	-1.0773	-0.9506
1998/5/28	0		-1.2006	-1.8169	-1.1504	-4.2753	0.885	-1.9964	2.253	-1.7143	-0.1435	-3.3646	-0.0838																													-1.6667	-0.1004	-0.641	-1.9859	0.7678
1998/5/29	0.0998		-2.0729	-1.21	-0.1791	0.6536	0.8145	1.6667	4.4915	1.9767	3.7374	-1.2146	1.6764																													3.9548	0.9045	2.3871	-0.6536	0.9524
1998/6/1	0.299		0.438	-0.4323	0.2691	0.1082	2.6725	3.2787	0	2.8506	2.0323	4.918	3.1327																													10	2.6892	2.3945	-2.1053	3.3208
1998/6/2	-0.6458		1.7442	4.0521	5.9928	-1.6216	-0.6659	-1.0582	-0.3244	-0.8869	-1.0412	0.7812	-1.279																													-2.1739	-1.7459	-0.9231	-1.2097	-1.0957
1998/6/3	-1.5		-0.6429	2.8512	0.6751	1.0989	-1.5235	2.7629	-1.0578	1.9016	-1.5554	0.6977	-1.7814																													-0.7071	0.8885	4.3478	-1.9728	-0.2585
1998/6/4	-0.0508		-2.2286	-4.4625	2.6823	-2.0652	-1.7946	1.9948	0.2467	2.5247	0.1859	-2.6944	-0.4122																													0.4069	-1.6634	-1.6667	2.0125	-1.1477
1998/6/5	1.5744		-0.6618	-1.2031	1.3061	-5.5494	-0.189	-2.2959	-4.3478	-2.1413	0.4174	-1.1867	-1.1589																													-2.8369	-1.0945	1.0291	2.7211	0.9363
1998/6/8	-2		-0.074	0.8596	3.1426	-5.1704	-0.3788	-0.6963	-1.5437	0.8753	3.3718	0	-1.4238																													-2.2941	-0.4024	-1.7376	6.4238	0.5566
1998/6/9	-1.2755		-1.6296	-4.1193	-10.1563	-6.4436	-3.6122	-4.2068	-5.0523	-4.5553	-3.4406	-1.5212	-2.7188																													-5.5496	2.5253	-3.0488	-0.4356	1.2546
1998/6/10	-1.3437		0.3765	0.3704	-4.4348	1.3245	1.6437	-0.2745	0.9174	-0.4545	1.6659	2.8455	4.3668																													1.1299	0.2956	1.8868	-0.4375	2.7697
1998/6/11	-1.0477		-1.7254	1.107	-2.1838	-3.1373	1.3583	-2.2018	-2.7273	-3.5388	0.1365	-2.1344	-2.6778																													-2.1229	-2.6523	-3.0864	-0.8161	-2.2695
1998/6/12	1.1117		3.3588	4.2336	6.3256	6.7476	1.9783	3.0019	2.243	5.6805	2.2727	5.8158	1.5477																													2.7397	2.4218	2.9299	3.7342	1.3788
1998/6/15	-2.3037		-2.8065	-0.2801	-0.6124	-4.5512	-1.4393	-2.7322	-2.8336	2.5756	-0.9333	0.6107	-3.3023																													-2	3.8424	1.4851	0.061	-0.1432
1998/6/16	-2.4116		-2.9635	-0.2809	-1.8486	0.3974	1.6508	-0.3745	-0.3763	1.7467	-1.5702	0.2276	2.8021																													-1.9274	-3.3207	-1.2195	-6.0976	-3.19
1998/6/17	0.1647		0.0783	3.9437	0	1.0554	3.6852	1.5038	-1.7941	-0.2146	-1.5953	-0.8327	-2.1712																													1.7341	0.6869	-1.8519	-5.2597	-0.4073
1998/6/18	3.6732		-0.2347	-1.084	0	0.5222	0.9639	1.2963	1.7308	-0.1075	1.2506	0	-2.611																													0.3409	-0.0975	1.3208	1.4393	0.2602
1998/6/19	-0.6346		5.5686	0	6.7265	3.2468	0.537	3.4735	3.1191	-0.6459	0.4117	1.145	-1.0724																													2.3783	2.2439	1.8001	3.9865	1.2236
1998/6/22	-2.661		3.8633	-0.4795	-2.8571	3.7736	3.3234	1.8551	-0.4583	4.0087	2.3235	3.0189	1.626																													0.6637	2.958	1.8293	-3.8337	1.0256
1998/6/23	-0.4921		-0.3577	-2.0647	-2.3356	-4.9697	1.3785	-1.9948	-1.0129	0.625	0.1336	2.4176	-2.6667																													-1.0989	-1.2048	1.4068	-0.3378	-0.3626
1998/6/24	0.1099		4.1637	0.2108	1.4172	1.4031	0.9632	2.3009	-1.1163	-1.2422	0.578	0.5007	-1.0959																													-1.5556	0	0.5428	-1.0169	-1.2009
1998/6/25	-0.2744		-2.2743	-0.561	-1.8341	-3.2704	-2.3569	-1.4706	1.5992	-3.9832	-1.9452	0.1423	-0.831																													-1.8059	-3.1895	-2.2795	0.6849	-0.884
1998/6/26	-0.2752		-0.9168	3.9492	-3.0249	0.6502	-0.6322	-1.7559	-1.1111	0.5459	-0.3607	0.995	-0.2793																													1.7241	0	-0.5525	0	1.5236
1998/6/29	-2.5938		-2.1352	1.0855	-4.4954	-3.1008	-3.181	-2.5916	-5.5243	-1.5201	-2.2172	0.2815	-0.5602																													-2.8249	-2.6163	-1.5432	0.4762	-1.6105
1998/6/30	-3.0028		1.3818	2.5503	2.2094	-1.8667	-2.3895	0.5505	-2.5768	-0.5513	-2.7765	-4.5614	2.1127																													-0.5814	-1.0945	-3.1348	-0.8125	-3.1994
1998/7/1	-1.285		-1.7217	-1.5052	-1.5038	-2.3098	-1.1628	-1.0036	-1.6277	-1.3304	-1.2851	-6.4706	-2.6207																													-1.7544	-1.9115	-2.0712	-0.4096	0.6918
1998/7/2	1.1243		-0.8759	3.5216	2.6718	5.7024	0.2681	1.2903	1.5512	0.5618	-0.7715	0.6289	0.5666																													2.9762	-0.8205	0.7931	0.0685	-0.3817
1998/7/3	1.1118		0.81	-0.5135	1.7658	0.5263	-0.4011	-1.3649	-1.1202	-1.3408	-0.6317	3.2031	-1.5493																													0.6936	0.6205	0.3934	-0.7534	-0.1916
1998/7/6	-2.7778		-0.8035	-1.6129	-0.3653	-4.4503	-2.2819	-0.738	-5.5613	-0.7928	-3.8142	-4.6177	-3.0043																													-0.1148	-3.9054	-3.0046	-2.3464	-2.4952
1998/7/7	-0.5952		-1.8409	0.918	1.0999	1.2329	0.0687	0.8364	0.6543	0.4566	1.0676	2.619	1.3274																													0.5747	0.4278	-0.5387	0.212	0.315
1998/7/8	1.5569		0.7502	0.1949	0.9066	2.0298	0.755	1.3825	0.8667	1.1364	0.2515	-0.464	4.8035																													0.1143	0.1065	0.3385	0.141	2.6295
1998/7/9	0.1769		0.4468	2.8534	1.3477	-1.1936	1.6349	0.7273	1.826	-1.4607	1.0035	-1.7094	-1.3889																													2.2831	1.2766	0.4723	0.6338	-1.3384
1998/7/10	-0.6474		-0.7413	3.0895	-1.773	2.953	0.8713	1.1733	1.6878	1.3683	2.2851	2.5296	0.7042																													1.6741	1.3655	2.4177	2.8691	1.5504
1998/7/13	-0.1185		5.8999	3.0581	-0.722	-0.9126	-1.6611	-0.0892	-2.1784	2.8121	1.1656	4.7803	-0.4196																													-2.6345	-1.658	-1.2459	0.3401	-1.7939
1998/7/14	-1.7794		0.4937	-0.2967	-0.3636	-3.5526	-1.7568	-2.0536	-2.439	-3.7199	-3.6486	0	-2.2472																													-3.044	-2.0021	-2.7224	-1.0169	-0.1166
1998/7/15	-2.4758		4.1404	-0.4762	0.365	-0.1364	0.2751	-0.7293	0	1.1364	-0.299	2.7962	2.2989																													0.5814	0	-0.273	-1.3699	0
1998/7/16	-2.1672		0.4043	-1.8541	-2.5455	-1.6393	-2.9492	-1.4692	0.9783	-3.3708	-2.049	-1.6464	-1.6854																													-1.1561	0	-2.8063	0.625	-0.3891
1998/7/17	-1.1392		-0.2013	0.3047	-0.1866	-0.5556	-2.8269	0.1864	-0.3229	-2.3256	0.5102	0.1456	-1.5714																													-0.3509	-2.3656	-0.1408	-0.2761	-2.3438
1998/7/20	-2.8169		-2.8245	-2.7947	-4.6729	0	-3.4182	-2.0465	-4.8596	-2.619	-4.7208	-3.343	-3.0479																													-1.9953	-4.2952	-3.244	-0.8304	-3.76
1998/7/21	9.8814		1.0381	5.9375	1.7647	1.9553	4.2922	2.2792	2.7242	2.0782	2.1843	2.782	1.7964																													1.6766	1.8412	3.4985	1.8842	3.0756
1998/7/22	2.9976		-2.7397	0	2.4085	2.4658	-3.7545	-2.6927	-0.442	-2.6347	-2.3983	1.5362	-2.0588																													-1.649	-2.7119	-2.5352	-0.3425	-4.0323
1998/7/23	0.6985		-0.3521	0	0.6585	3.3422	3.826	0.3817	1.5538	1.845	1.1752	4.0346	1.0511																													1.1976	4.2973	1.0838	0.6873	0.6303
1998/7/24	2.8324		1.0601	3.3628	2.0561	-1.5524	1.1561	1.616	1.7486	1.2077	2.5343	3.0471	0.5944																													0	0.4454	1.5011	-1.9795	2.1294
1998/7/27	-0.2248		2.7972	-1.5411	-1.7399	0.1314	-0.3571	-1.6838	-1.7186	-1.3126	-1.7508	2.0161	-0.8863																													3.1953	-1.9956	-1.0563	0.2089	-1.063
1998/7/28	-1.9718		-1.2925	-1.7391	-0.2796	2.4934	1.2903	1.4272	1.0929	-0.6046	-1.7296	-3.5573	4.769																													-2.0642	2.1493	-0.7829	-0.6949	-0.4959
1998/7/29	0.4023		-2.8256	-0.767	-2.243	-3.073	-2.2647	-1.2195	-2.2703	-0.2433	0	-0.1366	-1.707																													-1.2881	-3.1008	1.4347	-0.4199	0.9136
1998/7/30	-0.8014		-0.4965	-2.0214	0.956	0.7926	0.7965	-0.095	-0.9956	-0.2439	-0.2667	0.4104	0.8683																													-0.5931	-0.8	-0.9901	0.3514	-0.9053
1998/7/31	-0.4039		-2.2808	-1.0922	3.125	2.3591	-1.5805	0.9506	0.7821	0.489	-0.5882	-2.3161	2.5825																													0.8353	1.3825	-0.5714	-1.9608	0.5814
1998/8/3	-3.4762		-2.8446	-0.9202	0.0918	2.6889	-1.9708	-1.5066	-1.2195	-1.7032	-3.12	-1.8828	1.3986																													-1.1834	-1.4773	-1.2213	-2.2857	0.1652
1998/8/4	1.3806		-0.6757	0.3096	-0.0917	2.6185	0.3723	-3.9197	-2.2447	-1.7327	-0.5552	0.1421	-1.931																													-0.7186	-3.4602	-1.0182	4.5322	-2.3083
1998/8/5	0.1776		2.5699	2.4074	2.8466	-0.8505	0.1484	1.194	2.0666	2.0151	0.5025	3.9035	1.1252																													0.8444	1.6726	0	6.9231	3.3755
1998/8/6	-1.4184		1.1054	-1.4467	3.9286	-2.6961	-1.037	-5.0147	-0.7874	-2.4691	1.1111	1.571	-1.2517																													-1.1962	-1.2926	0.0735	0.3924	-3.0204
1998/8/7	-0.1799		-4.1545	0.4281	-4.5533	-3.0227	-2.994	-4.2443	-2.1542	-1.8987	-1.0989	-0.4707	-1.4085																													-3.0266	-2.619	-1.1013	0.9772	-0.6734
1998/8/10	-1.9219		-2.2814	-0.4872	-3.0603	-8.5714	-6.1728	-4.7568	-4.4032	-4	-1.3333	0.9459	-2.8571																													-5.1186	-3.3007	-4.0089	-0.7232	-3.1356
1998/8/11	-2.327		-0.3891	0	-2.4141	-2.1307	-4.4408	0.227	-1.4545	-1.2097	1.8018	0.0669	0.5882																													-3.9474	-1.3906	-3.5576	-2.1192	-0.7874
1998/8/12	1.1912		-3.2813	-1.0404	1.9029	-2.1771	-2.926	1.5855	-5.2891	-3.9456	-2.9867	-2.2742	-2.6316																													-3.4247	0.5128	-6.1748	-1.8268	-1.2346
1998/8/13	-0.062		0.2423	2.7829	1.0271	1.7804	2.3936	-0.7804	0.2597	5.5241	0.9122	1.232	0																													1.5603	0.5102	4.7009	-6.4094	-0.1786
1998/8/14	-1.7359		1.0475	0.2407	-1.1091	-5.6851	-6.9264	-6.0674	-5.4404	-7.1141	-5.7627	-2.2989	-3.1532																													-4.3296	-4.8223	-4.0816	-7.511	1.1181
1998/8/17	-4.164		-6.5391	-8.3433	-3.7383	-10.2009	-9.9535	-10.0478	-4.6575	-9.6821	-0.1799	-9.827	-10.2326																													-9.927	-10	-9.9574	-10.0318	-8.0053
1998/8/18	1.3167		2.0478	-1.0568	1.4563	-2.926	-4.0289	-0.266	-0.5747	-4	3.6036	2.5326	-3.6269																													-3.5656	-2.2222	-1.1342	-8.0531	0.7212
1998/8/19	3.4438		6.1873	8.1442	3.8278	6.383	8.5038	6.8091	6.6474	5.8333	4.058	5.3892	6.81																													5.5462	7.4242	5.3537	5.6785	4.0573
1998/8/20	-0.2513		0.4724	0.4321	2.5806	3.6667	7.4405	2.875	7.7236	2.5197	-0.3343	1.0653	2.6846																													10.0318	2.9619	1.5426	0.0911	2.2936
1998/8/21	8.0605		0.627	-0.2459	-0.7188	-0.3215	-0.0923	-0.3645	0.3774	-0.1536	2.6272	0.3514	2.6144																													2.026	0.137	1.8767	3.7307	3.9462
1998/8/24	-2.331		1.6355	-0.4929	-3.5294	2.4194	2.1257	-1.3415	0.3759	0.9231	-0.7081	0.2801	0.4777																													-0.9929	1.2312	3.0702	10	1.8119
1998/8/25	-0.895		-0.0766	0.9907	-3.3771	2.2047	-4.4344	0.1236	-2.7466	-2.5915	-1.2068	0.6285	0																													-1.4327	-0.5405	0.3404	9.9681	0.4237
1998/8/26	-1.2643		-2.3006	1.8394	1.165	-3.5439	-3.7879	2.963	-0.1284	-0.4695	-0.6108	0	-2.6941																													1.0174	1.7663	-2.4597	5.1487	-2.1519
1998/8/27	-1.8902		1.2559	-0.0602	-2.5912	-1.4377	-2.0669	0.7194	-2.8278	-3.3019	-1.676	-2.1513	-2.9316																													-3.1655	-0.534	-2.087	-3.4483	-0.7762
1998/8/28	-1.0566		-1.5504	-1.0241	0.3941	-0.8104	-0.804	-5.2381	-2.1164	-1.7886	-1.7045	-1.4894	-3.0201																													-0.4458	-0.6711	-1.3321	2.7857	-0.0435
1998/8/31	1.3819		1.1811	-1.339	-0.4907	0.9804	0.1013	3.5176	2.2973	0.4967	1.7919	0	0.692																													1.4925	3.3784	3.0603	0.417	2.6087
1998/9/1	-1.6729		0.5447	-0.1234	-5.3254	-0.8091	-1.8219	0.6068	-0.9247	1.1532	-1.59	2.8798	0.3436																													-1.4706	3.6601	-2.3581	-1.0381	0.7627
1998/9/2	-0.252		0.5418	1.4206	2.7083	-1.9576	-2.9897	1.4475	0.6667	0.1629	-1.0387	-1.1896	-2.226																													0.2985	-0.1261	-0.7156	-1.8182	-0.9672
1998/9/3	-0.1895		0.077	0.609	-0.7099	1.6639	2.763	1.9025	2.3841	0.4878	1.2245	0.2833	0.1751																													0.4464	2.6515	1.8919	0.0712	2.7176
1998/9/4	0.6962		1.3077	-0.7869	0.4086	2.1277	3.3092	2.1004	3.3635	2.1036	2.5346	1.8362	1.5734																													2.963	1.476	2.9178	0	2.2323
1998/9/7	0.0629		1.7464	-1.5863	3.9674	3.0449	4.3043	4.6857	4.5056	2.5357	1.0112	0.4854	1.3769																													9.2086	6.303	2.5773	0.5694	0.8492
1998/9/8	0.1884		-1.0448	0.124	-2.0548	-1.5552	0.096	-1.0917	-3.1138	-3.5549	-0.6674	0.8282	-2.2071																													-2.8986	-0.7982	-2.4288	3.6801	-2.7666
1998/9/9	0.3762		1.9608	-0.3715	1.6983	4.1074	1.4382	2.0971	2.4722	1.4634	1.6237	1.232	1.3889																													0.8141	4.023	4.721	1.7065	1.8557
1998/9/10	1.3741		1.4053	2.6103	0.4912	1.8209	2.6465	0.5405	1.4475	2.5641	2.9752	0.4057	1.3699																													1.0767	1.2155	3.6885	-2.6846	2.3482
1998/9/11	-1.1091		2.7717	-0.848	3.0303	-0.8942	-2.2099	2.1505	1.308	-1.875	-0.2675	1.1448	3.2095																													-0.1332	-1.9651	1.0277	-1.3793	-0.7516
1998/9/14	0.2492		3.5486	0.7941	-1.3283	5.4135	5.3672	0.4211	3.4038	8.4395	2.7897	1.1984	0.8183																													1.3333	3.7862	1.3302	-0.2797	1.5145
1998/9/15	0.7458		-0.5483	2.9091	-2.4038	1.2839	-2.2341	-3.2495	-2.6107	2.3495	-2.6096	-3.1579	1.461																													-1.9737	-5.0429	-2.3166	0.2805	-1.6883
1998/9/16	-0.7403		-0.9649	6.4193	1.1823	0.1408	2.6508	0.7584	1.3986	-0.2869	-0.7503	-1.1549	4.8																													2.0134	1.4689	0.0791	0.6294	-0.1597
1998/9/17	-1.8024		-0.7655	-0.9408	-1.85	9.8453	-2.0481	-2.1505	-2.9885	-3.5971	-2.5378	-0.3436	-0.458																													2.6316	-0.1114	-2.4487	-4.8645	-1.84
1998/9/18	-0.8861		3.1557	0.7263	-0.8929	-6.274	2.9091	-0.989	-4.1469	-1.6418	-1.385	1.2414	-2.9141																													-1.9231	-4.3478	-2.1862	-4.3097	-0.7742	153.8
1998/9/21	-0.2554		4.6907	6.0455	0.1001	0.8197	6.4488	4.5505	3.8319	2.4279	1.1798	0.4768	0.158																													0.5229	1.9814	2.0695	3.8168	2.5873	-1.0244
1998/9/22	0.3201		3.8961	-3.8703	3.6	-0.271	-1.5768	1.1677	0.7143	-2.3704	-0.4997	-0.2712	-0.3155																													-0.5202	-1.3714	-1.2165	4.5588	1.9215	-3.3439
1998/9/23	0.7658		-1.4375	3.7541	-0.3861	0.2717	-0.5902	2.5184	6.6194	-1.3657	1.0603	-0.4079	0.3165																													2.7451	6.0255	1.2315	2.3207	-0.9034	-1.9769
1998/9/24	-1.8999		1.078	-2.0975	-3.1008	0	-0.4241	-1.0235	-3.6585	-4.3077	-2.1535	-0.8191	-3.6278																													-4.5802	-5.6831	-2.4331	2.1993	-0.3171	0.8403
1998/9/25	-0.2582		0	-2.3032	3.3	2.5745	-0.937	-1.758	6.214	4.0193	1.0158	1.2388	0.8183																													2	4.2874	3.9069	-1.8157	1.7495	-1.6667
1998/9/28	0.3883		7.6537	-3.6184	-2.7106	1.321	-3.1814	-0.9474	3.6836	2.1638	-0.5587	0.4759	1.7857																													1.4379	3.4444	-0.4	-0.0685	0.0782	0.1695
1998/9/29	1.4829		1.1072	2.5597	-0.398	-2.3468	0.3552	-1.4878	0.8359	1.3616	0.8427	-0.406	-0.9569																													1.0309	0.1074	1.3655	-1.0281	1.3276	0.2538
1998/9/30	0.1906		0.8646	0.6101	2.8971	-0.534	1.6814	1.5102	0	0.597	-0.2786	2.1739	0.6441																													-0.1276	0.7511	2.4564	8.0332	2.0809	0.6751
1998/10/5	-1.4585		-3.8857	0.0551	0.9709	-0.9396	-1.4795	0.5313	1.4508	0.5935	2.6816	2.0612	-1.6																													2.1711	2.2364	-0.7734	-1.3462	0.7928	0.6706
1998/10/6	-1.1583		-3.5672	-1.4325	2.0192	-0.9485	-3.4452	-3.1712	-5.1073	-3.5398	-3.21	1.8893	-3.252																													2.75	-1.6667	-2.728	-3.3138	-1.1236	-0.0833
1998/10/7	-0.4557		0.6165	-4.0246	-0.0943	-1.6416	0.5489	1.0917	-2.6911	-0.9174	-2.0236	3.6445	-1.3445																													0.9732	-3.6017	-0.7212	-1.9489	-1.0227	1.3333
1998/10/8	0.1962		0.3676	-2.1549	2.6415	2.7816	3.2757	0.216	2.5442	0.6173	2.1228	0.6786	1.5332																													0.241	1.978	0.8878	1.9191	-0.4975	0.7401
1998/10/9	-0.2611		1.9536	0.2976	-1.1949	2.3004	-1.4978	3.3405	-1.2945	1.6871	0	4.7794	0.6711																													-0.8413	-0.1078	0.72	2.7572	0.1538	-2.0408
1998/10/12	-0.4581		2.5749	1.8398	0.2791	5.4233	1.2522	0.7299	1.8579	1.0558	-1.3483	4.2105	3																													1.8182	0.6472	-1.2708	-1.178	-0.4992	-1.5833
1998/10/13	0.263		-0.8173	-0.1166	-2.2263	-2.133	1.5018	-1.1387	0.3219	1.6418	0.7973	-0.1122	0.3236																													-2.8571	-1.8221	2.5744	-2.1192	0.2316	1.8628
1998/10/14	-0.7213		-1.4126	-1.6919	-1.7078	1.2821	-1.8277	-0.3141	-1.0695	-1.3216	1.5254	-0.5618	-1.9355																													-0.7353	0.3275	0.1569	-0.6766	0.6931	-1.7456
1998/10/15	1.0568		2.3881	-1.4837	-0.0965	2.6582	2.2163	0.7353	1.0811	4.4643	1.4469	6.6667	0.3289																													0.6173	4.0261	5.7165	-2.7248	1.3384	2.6227
1998/10/16	-0.1961		4.9563	1.6265	0.2899	-3.5758	-0.6071	1.6684	0	-0.5698	0.2743	2.7542	0																													-1.4724	-2.0921	-2.5185	3.8515	0.7547	1.7312
1998/10/19	-0.1965		3.6111	-1.6005	-1.5414	-0.1279	1.4834	2.6667	3.7433	2.4355	2.6258	-1.8557	-1.3115																													-1.9925	1.4957	0.5319	-2.8995	1.161	1.0535
1998/10/20	-0.6562		1.6622	-1.8072	0.5871	2.4328	-1.4617	0.8991	-2.268	-1.6783	-2.9851	0.1576	-1.1628																													1.906	0.7368	0.6047	0	-0.4073	-0.9623
1998/10/21	-2.8402		-3.692	-1.4724	-2.9183	-4.5	-4.8866	-5.6436	-2.3207	-5.2632	-3.6264	-0.2098	-3.0252																													-3.99	-5.9561	-4.7333	0.5556	0.7435	-2.996
1998/10/22	-0.8838		1.3143	0.0623	-0.3006	1.4398	-0.9174	1.6789	0.8639	-0.3003	1.1973	1.3137	1.0399																													0.9091	-0.6667	0.7886	0.2762	0.0369	0.8347
1998/10/23	2.2634		-0.9189	1.9913	0.402	-2.5806	-1.0185	-0.1032	-1.7131	-0.4518	0.1127	6.1722	0.5146																													-1.4157	-3.2438	-1.7997	-0.1377	-0.4058	-0.8278
1998/10/26	-2.4816		0.9274	0.9152	-2.6026	-1.5894	-1.7774	-1.8595	-2.1786	1.2103	-0.619	0.5374	-2.0478																													-3.7859	-2.8902	-1.1952	-7.5172	-1.4815	-0.5008
1998/10/27	-1.1692		5.6216	0.9674	2.4666	0.2692	-0.1905	4.1053	1.7817	1.1958	2.7746	0.2915	1.7422																													1.0855	2.2619	1.2097	-2.61	10	2.349
1998/10/28	0		0.5629	-0.479	0.2006	6.1745	5.0573	3.64	3.2823	3.2496	0.9917	-1.0174	-0.8562																													2.953	1.397	1.1952	8.4227	5.3315	-0.1639
1998/10/29	0.6959		-1.7812	-0.9627	-1.4014	9.9874	3.4514	3.3171	-0.5297	0.2861	-1.7458	-0.3916	-0.3454																													-1.9557	-1.7222	-0.7874	-0.4237	-3.634	-1.4778
1998/10/30	2.9026		-0.2591	-0.1215	-1.4213	0.5747	2.3705	-2.5496	5.7508	0.2853	5.1083	-0.3931	0.1733																													-0.5319	0.2336	1.1905	1.2766	-0.0673	1.4167
1998/11/2	-0.6716		-0.2078	-0.5474	0.9269	1.7143	4.4597	0.3876	0.9063	2.9872	3.2752	-3.8481	-1.0381																													-0.5348	1.3986	3.2941	-1.9608	-0.6065	3.3689
1998/11/3	-1.1494		2.9151	0.1223	-0.102	-3.1461	-0.9031	1.7375	-0.5988	-1.7956	-0.7673	0.667	-0.3497																													3.2258	2.9885	0.2278	-0.3571	1.3559	1.1924
1998/11/4	0.5472		1.5175	1.2217	1.9408	5.2204	-2.0713	-1.2334	5.1205	3.3755	2.0103	3.7207	-0.1754																													-1.8229	-1.8973	-2.4242	-0.3584	-0.3344	1.3354
1998/11/5	1.1565		-2.7902	2.3537	0	1.4333	5.753	-0.7685	0.191	-0.1361	2.0718	5.4054	1.2302																													0.5305	0.7964	2.4845	-0.0719	1.9463	1.938
1998/11/6	0.7397		-2.1527	4.0094	-1.3026	-3.6957	-1.52	0	-3.0505	-2.3161	-0.5941	-3.1702	0.6944																													1.0554	0.1129	-0.3788	-1.2959	1.3825	-3.4221
1998/11/9	1.4686		0.2095	-0.3401	0.5076	-1.693	-0.2437	2.7106	-0.1967	-0.4184	0.2988	-0.8185	4.1379																													4.8303	4.8478	1.9011	1.3129	0.974	3.0709
1998/11/10	1.5132		0.6796	0.8532	-0.101	4.3628	-0.9772	-1.3195	1.0837	4.0616	-1.3406	1.9417	-0.3311																													-1.6189	-2.4731	1.6418	-1.4399	-2.9582	-0.4584
1998/11/11	-0.9721		1.0384	-0.1692	3.1345	0	-0.2467	-0.191	0.8772	0.8075	0.5536	0.9524	-1.9934																													-0.3797	1.323	-0.8811	-1.0957	-1.6567	0.9977
1998/11/12	1.3089		2.261	1.6949	-2.451	-3.9604	-2.5556	-0.6699	0.0966	2.9372	-1.3514	1.1792	0																													-1.2706	0	-1.1852	1.1817	1.0445	-1.9757
1998/11/13	0.0646		-1.9598	-0.6667	-1.206	2.8637	1.3536	0	1.834	-1.8158	-1.0654	2.4242	-0.1695																													-0.9009	0.6529	1.0495	-3.6496	-0.6335	-1.0078
1998/11/16	9.7482		-1.6914	0.5593	0.1017	0.6682	-0.7513	-0.289	3.6019	0.3963	2.5641	2.64	-0.5093																													-0.1299	0.4324	1.5579	-1.5152	0	0.4699
1998/11/17	0.5882		-1.4599	-0.1669	-1.1179	-3.6504	3.4483	-0.5797	-1.9213	-1.1842	-1.25	-0.3104	1.7065																													0	-2.2605	-1.534	-2.3077	0	1.4809
1998/11/18	-0.4678		0	0.2228	-0.925	0.2296	-2.439	-1.3605	2.3321	-1.3316	1.2658	-4.0036	0.6711																													1.4304	-1.8722	-0.5935	-1.5748	2.0134	-2.4578
1998/11/19	-1.5276		0.5291	2.5014	0.5187	-2.6346	-1.6667	-0.8867	0.2735	2.5641	0.8	-0.3707	-0.6667																													0.3846	-0.6734	-0.9701	0	-0.6908	-0.7087
1998/11/20	0.0597		-0.8421	0.9761	-0.1032	-2.5882	0	-0.0994	1.8182	-0.9211	0.3968	-1.2558	-0.1678																													2.4266	0.791	-1.1304	1.68	1.6231	0.3965
1998/11/23	-1.2522		-1.1677	-1.8797	0.4132	-3.3816	-1.7797	-3.7811	-0.8036	0.3984	-0.1482	0.7065	-2.1849																													1.6209	-2.6906	-0.2287	0.3147	0	1.8167
1998/11/24	0		0.2148	-3.2293	-1.749	3.375	0	0.5171	-0.6301	-1.455	2.9193	0.3742	-0.3436																													-3.4356	0.4608	0.0764	-4.0784	0.3585	-1.6292
1998/11/25	-2.8382		0.8039	-0.7919	-2.5131	-3.2648	-2.5022	-1.4403	-2.0833	-2.5503	-1.7308	0	-1.5517																													-2.4142	-0.8028	-1.5267	-7.1137	-0.6171	-0.7886
1998/11/26	-1.1187		-0.2127	-0.5701	-1.826	-0.25	0.7965	-0.8351	-4.9029	-0.9642	-2.4951	-1.0718	-0.1751																													-0.651	-0.1156	-1.1628	0.7042	1.2745	-2.3052
1998/11/27	-1.3199		-0.0533	0.172	2.407	-3.5088	-1.6681	-0.7368	-4.572	-1.3908	-1.5554	0.471	1.7544																													-3.4076	-0.3472	-1.5686	-2.535	-0.6131	-1.546
1998/11/30	0.9554		-2.9851	0.1717	-2.6709	1.9481	-0.1786	0	3.4659	0.141	0.8665	0.2813	-2.069																													0.5427	0.4646	-0.3187	0.4484	-0.6169	1.2397
1998/12/1	-1.3249		-1.1538	-1.6	-3.6224	-1.9108	-2.8623	-1.1665	-1.7734	-0.7042	-3.234	-0.2338	-0.5282																													-1.8893	-1.8497	0.0799	0	-2.9075	-0.4082
1998/12/2	1.023		-0.5003	-1.6841	0.7973	-1.6883	0.9208	1.7167	0.5015	-1.844	-0.8877	-0.1874	0.177																													1.6506	-0.5889	-0.7987	-2.2321	3.5666	1.1475
1998/12/3	0.6962		-3.9665	0	0	-1.4531	-1.2774	-2.0042	2.3952	3.1792	0.3161	-1.3146	-0.53																													-1.6238	-0.237	-0.5636	-3.0137	-1.4945	-0.8104
1998/12/4	-0.2514		0.4072	-0.7679	-0.904	0.5362	-2.2181	-1.6146	0.2924	-2.6611	0	1.3321	0.3552																													-1.6506	-0.2375	-0.4049	-0.8475	-2.1108	0.0817
1998/12/7	-0.7561		-0.0579	0.2976	-0.3421	-0.5333	-0.189	-0.2188	-0.4859	-2.446	-0.7353	-1.5493	-0.885																													0	-0.3571	-2.0325	0.6648	-2.3585	-2.2041
1998/12/8	0.1905		1.4493	0.5935	2.4027	1.3405	1.2311	1.4254	-2.4414	0	-0.2646	-1.6214	0.5357																													0.6993	1.1947	1.9087	1.6981	0.069	0.4174
1998/12/9	-0.9506		2.4	-0.885	-0.2235	-1.7196	2.2451	0	2.4024	-1.4749	1.5385	-0.2424	-0.8881																													1.5278	-0.8264	0.9772	-3.8033	0	1.33
1998/12/10	-1.7914		1.8415	-1.369	-0.112	-0.5384	-2.2873	-1.8378	-7.2336	-3.4431	-1.3062	-1.3605	-1.7921																													-2.052	-3.5714	-0.0806	-3.3751	-3.6207	-2.461
1998/12/11	1.4984		-0.3288	-0.2414	0.5605	1.2179	0.1873	1.1013	-0.5269	2.6357	0.5823	-3.2512	1.2774																													0	2.3457	0.4843	-1.1976	0.8229	1.0934
1998/12/14	-2.0539		0.055	0.121	-2.2297	-2.139	-0.4673	-1.1983	-1.2712	-3.1722	-2.8421	0.4073	-0.9009																													-0.838	-1.0856	-1.5261	-4.3434	-1.3485	-0.1664
1998/12/15	0.0655		-1.0989	0.1208	-0.9122	-1.2295	-2.6291	-1.1025	0.2146	0.312	0.5959	2.3327	1.4545																													0	-0.7317	0.0816	-1.4784	1.7986	1.5833
1998/12/16	-0.9823		0	-0.1811	-3.2221	-3.3195	-0.7715	-2.2297	0.1071	-0.6221	-0.4847	0	-1.4337																													-1.4085	-2.0885	0.0815	9.9678	-0.8834	-1.6407
1998/12/17	-1.5212		-4.5	-3.5671	-2.7348	-3.1474	-2.8183	-2.6226	-0.8556	-2.1909	-2.0563	0.6442	-3.6364																													-2.8571	-2.7604	-1.9544	-2.729	-0.8913	-0.3336
1998/12/18	0.2686		1.5125	-1.6301	0.1222	-2.9542	-1.7	1.0539	-1.8339	-1.6	-0.1105	0.3939	0.9434																													-1.0294	-0.2581	-0.1661	-5.511	-0.3597	1.0879
1998/12/21	0.5358		-2.063	-0.5736	1.0989	0.4566	0.1017	-0.5794	0.2198	-2.439	-0.2212	-0.2452	-0.7477																													-0.5944	-0.3881	-0.9983	6.5748	0.722	1.1589
1998/12/22	1.3324		0.9947	2.1154	2.4155	7.4242	5.1829	4.1958	2.9605	4.8333	3.1042	1.0324	3.2015																													4.3348	3.8961	3.2773	2.4876	1.7204	1.8822
1998/12/23	-1.0519		-1.5064	-0.1255	-2.1226	-0.4231	-1.6425	-1.0067	-1.1715	-1.4308	-0.8065	-1.0219	-1.4599																													-1.7192	-1.875	-1.546	0.8738	-2.0437	-1.7671
1998/12/24	-0.3322		-1.7647	-0.5028	-0.6024	-0.1416	-0.2947	1.0169	-1.6164	-1.2903	0.1626	-3.6873	-1.1111																													-0.8746	1.0191	0.6612	-1.4437	0.7194	-0.0818
1998/12/25	0.3333		0.5389	0.7581	3.7576	-1.844	0.9852	0.5593	2.3001	1.3072	0.1082	1.5824	1.8727																													0.5882	0.2522	1.1494	-0.6836	1.4286	0.6547
1998/12/28	-0.6645		-1.3699	-0.2508	2.1028	-0.578	-2.3415	-1.7798	-0.9636	-1.7742	-0.5405	-0.8543	-2.0221																													-0.731	-1.1321	-1.9481	-1.2783	-1.4085	-0.813
1998/12/29	-0.9365		-2.2947	-3.0798	0	-0.2907	-2.5974	-2.4915	-1.4054	-1.8062	-0.8696	-2.0274	-1.6886																													-1.9146	-0.7634	-1.4901	-5.0797	0.7143	-2.2131
1998/12/30	0.7427		0.4326	-0.7134	8.238	-0.5831	2.2564	1.0453	0	0.6689	1.9189	0.7243	-0.3817																													-1.6517	2.3077	0.4202	1.3641	0.6383	2.5985
1998/12/31	-0.4692		0.3077	-0.3919	-3.3827	-1.3196	-1.8054	0.6897	0.7675	-1.495	-0.8069	1.9004	1.1494																													1.374	-1.5038	0.4184	0	-0.6342	-1.9608
1999/1/4	-2.0202		0.7362	-0.3934	0.8753	-1.9316	-3.6772	-2.7397	-1.8498	-0.5059	-2.0607	-0.4032	-3.7879																													-2.1084	-2.2901	-2.4167	-4.7619	0	-2.9167
1999/1/5	-0.4124		1.0353	-1.3167	-0.2169	-1.5152	-0.106	-1.9953	-2.6608	-0.5085	-0.6645	-0.1012	-1.7717																													-0.7692	1.5625	-1.3664	1.087	1.7021	0.0858
1999/1/6	0.6211		1.2055	1.4009	0.1087	1.5385	1.5924	1.1976	-1.0251	1.0221	0.2787	-0.2026	0.6012																													1.0853	1.2821	0.4329	1.6129	1.7085	0.3431
1999/1/7	2.1948		-0.4169	0.9211	-2.4973	1.2121	0.7315	-0.2367	1.9563	-0.8432	-0.2223	-0.8122	0.3984																													0.4601	-1.2658	1.0345	3.1746	-0.4114	-0.6838
1999/1/8	0.9396		1.9737	3.9765	2.784	5.3892	3.112	4.2705	4.0632	4.5918	3.3426	0.6653	1.5873																													3.8168	3.8462	2.3891	5.5385	2.5129	2.7539
1999/1/11	-0.266		-2.2874	-0.1254	-1.6261	-1.9886	0	1.2514	0	-0.4878	0.3235	-0.0508	0.5859																													0.2941	3.7037	1.25	4.7619	0.403	0.1675
1999/1/12	-1.8		1.0204	-1.5694	-2.314	-2.8986	-1.8109	-1.1236	-2.2777	-1.9608	-0.5911	1.2716	-1.9417																													-1.7595	-2.9762	0	-4.8237	-1.0033	-0.1672
1999/1/13	-0.5431		0	-4.4643	-1.1844	-5.8209	-0.4098	-1.5909	-1.8868	-2.5	-1.2432	-1.2054	-0.5941																													-1.6418	-0.6135	-1.7284	0.8772	-0.9459	-1.8425
1999/1/14	0.3413		-0.0594	-0.6008	-1.7123	-4.7544	0.6173	-0.9238	-1.0181	0	2.3536	-0.9659	0.3984																													0.1517	0	-1.9263	-2.5121	0.307	-0.5119
1999/1/15	-0.5442		-1.308	-0.2015	-6.6202	-4.1597	-2.6585	0.3497	-0.2286	-2.5641	0.6417	-2.5154	3.7698																													0	-2.8395	-3.0743	-7.0367	-0.034	0.4288
1999/1/18	1.7784		2.2289	0.8075	-0.7463	3.4722	-1.2605	0.813	-1.4891	-3.8596	4.0383	1.3691	1.912																													2.7273	1.7789	-0.0881	5.5437	0.8844	-7.8565
1999/1/19	-0.1344		3.1821	1.3351	6.7669	1.1745	0.3191	1.9585	2.3256	3.2847	-0.8172	3.2208	-0.5629																													0.7375	1.2484	0.6173	-1.2121	2.1578	1.2048
1999/1/20	-0.9421		-1.1422	-0.527	-2.1127	0.3317	0.3181	2.8249	-1.1364	-1.0601	-1.5963	3.0196	1.8868																													-1.1713	-1.3564	0.1753	-2.3517	0.9901	-0.0916
1999/1/21	-0.4076		0.9821	-0.3974	-1.0791	1.4876	5.9197	-0.4396	1.0345	0.8929	0.8373	1.2702	-0.3704																													0.8889	1.125	1.2248	7.5393	0.3268	-0.275
1999/1/22	0.3411		1.8307	0.7979	1.4545	-1.7915	-0.8982	-0.3311	0.6826	0.708	-0.7265	-0.2894	0.9294																													0	0.7417	2.8522	-1.1685	3.9088	0.4596
1999/1/25	-1.2916		-0.6742	-0.3958	0.3584	-2.3217	-2.6183	-0.5537	-4.2938	-3.3392	-3.241	-0.9676	-0.1842																													1.1747	-1.8405	-1.6807	2.266	0.3135	-4.4831
1999/1/26	-0.6198		0.5656	-0.3311	0.3571	4.4143	-0.9307	-0.6682	3.66	-0.9091	-0.7023	0.8305	-3.5055																													-2.7576	-2.75	-2.6496	-1.4451	-1.2813	-1.5326
1999/1/27	0.4158		-0.3375	2.1262	2.3132	8.1301	1.7745	1.2332	-3.6446	2.5688	-0.0544	0.9281	0.1912																													0	1.0283	0.7902	1.2708	0.6648	2.1401
1999/1/28	-0.6901		-1.6366	0	5.7391	-0.7519	2.1538	0.1107	-1.4184	1.61	-0.9254	-0.2874	-1.9084																													-1.4925	-1.0178	-1.5679	1.2548	0.8176	-1.4286
1999/1/29	0.5559		1.2622	0.0651	-1.8092	4.697	0.8032	2.8761	-1.0791	-1.0563	-0.5495	-0.5187	0.1946																													0	-1.0283	-0.7965	4.0991	2.1522	-2.5121
1999/2/1	-1.3131		-3.1161	0.4551	-1.005	-0.1447	0.1992	-1.9355	-4.1212	1.9573	-1.2707	-0.8111	-1.165																													-0.303	0.2597	-0.8029	5.2198	-1.9847	0
1999/2/2	0.07		-2.3977	1.2298	-4.3993	-2.8986	-1.3917	0.6579	3.1606	-1.3962	0.8954	0	0.7859																													-0.4559	0.7772	1.4388	-3.3943	2.9595	-2.1804
1999/2/3	-0.9097		-2.5764	-1.4706	-0.708	0.8955	-2.7218	-1.1983	-0.9804	-2.1239	-0.4992	-0.2336	-1.5595																													-0.7634	-0.3856	-1.5071	0.9009	4.357	-2.7356
1999/2/4	-2.2599		-1.2915	-0.9734	-3.7433	-1.7751	-2.5907	-0.6615	-2.2277	-2.5316	-1.0033	0	-0.7921																													-1.3846	1.5484	-0.45	-5.9821	0.6089	4.0625
1999/2/5	-2.0954		0.9346	-0.3932	-2.2222	-5.1205	-0.4255	1.3319	-3.7975	-3.8961	-3.9977	0	-0.1996																													-2.3401	-1.906	-1.8987	-5.0332	-0.951	-2.5025
1999/2/8	-1.107		2.1605	-0.5263	-1.5152	-1.4286	-0.4274	-3.5049	-5.1316	-2.3166	-1.4076	-2.1077	0																													-0.639	0.3886	-2.9493	-1.3	-3.8406	1.848
1999/2/9	1.4179		6.6465	0.7937	4.4231	3.2206	2.1459	3.1782	4.1609	1.9763	-5.5919	4.3062	0.8																													1.1254	2.8387	1.1396	4.154	1.9667	1.8145
1999/3/1	1.9868		-0.8499	-0.0656	1.8416	4.6802	1.0504	-0.33	2.53	2.3256	-1.2602	-2.9817	0.9921																													1.1129	4.6424	0	0.2918	-2.3145	1.4851
1999/3/2	-1.0101		0	-0.2626	0.9042	3.1297	0.8316	4.0839	0.3896	-0.5682	0.8296	2.1868	-0.5894																													1.7296	0.7194	-0.1878	1.8429	-0.3949	-2.439
1999/3/3	0.8746		1.8857	0	3.405	2.1676	2.5773	0.2121	3.4929	3.0476	2.2785	3.1232	1.7787																													2.473	0.8333	2.9163	3.9048	-1.1894	2.4
1999/3/4	-1.1561		-0.7852	-0.1975	1.2132	-1.4144	1.206	-0.9524	1.75	3.6969	-1.2995	-0.2804	-0.9709																													-1.0558	0.5903	0.8227	-2.9331	1.2346	0.3906
1999/3/5	0.9503		0.4522	-0.3958	2.3973	1.0043	-0.2979	-0.641	1.5971	4.9911	0.815	-3.0934	0																													0.9146	0.939	5.0771	4.7214	2.7134	-1.5564
1999/3/8	-1.0138		4.9522	-0.9272	5.1839	4.6875	2.6892	1.5054	10.0363	2.5467	2.5498	-5.6297	3.1373																													2.719	1.0465	3.6238	1.8936	0	1.2846
1999/3/9	2.1946		2.3056	-0.4011	-2.3847	-3.3921	-1.2609	-1.3771	0.1099	-2.3179	-2.3651	-1.845	-1.711																													-0.2941	-3.107	-2.1649	1.7699	1.217	-0.9756
1999/3/10	-1.5748		-0.3145	0.6711	1.7915	0.1404	-0.7859	-1.0741	-1.7563	4.0678	1.1801	1.6917	-0.7737																													-2.5074	4.2755	1.3617	-2.7826	0.5865	-1.5764
1999/3/11	1.1636		1.8402	-0.3333	8.48	1.122	2.5743	0.76	1.5642	1.9544	0.5525	1.0474	0.7797																													2.7231	0.7973	0.5038	5.3667	-0.6122	4.1041
1999/3/12	0.5751		0	-0.0669	-0.885	1.387	1.1583	2.8017	1.6502	-0.3195	0	2.6829	0.7737																													0.7364	0	-0.0835	-0.1698	2.1707	1.0577
1999/3/15	-0.4289		0.1033	-0.0669	-0.8929	-1.7784	0.1908	0	-0.4329	-3.0449	0	2.3753	1.7274																													3.8012	0.565	0.8361	0.085	1.0623	2.569
1999/3/16	-0.7179		0.6704	-0.6698	3.4535	1.6713	0.7619	1.0482	-1.087	-0.4959	-1.3431	-3.2483	-1.1321																													-1.4085	-0.1124	0.4975	-2.7188	8.2822	-0.2783
1999/3/17	0.5061		-0.666	0.3372	-4.0639	-3.6986	-2.1739	0	-1.978	-1.9934	-0.6807	-1.1391	-0.1908																													-1.7143	-3.1496	-2.2277	-2.6201	-1.4164	-3.0698
1999/3/18	-1.0072		2.9397	0.672	-1.9667	-0.9957	-0.7729	-1.4523	0.7848	-1.6949	0.3115	0.1213	-2.1033																													-1.4535	-1.5099	0	0.4484	-4.4061	3.9347
1999/3/19	0.7267		6.4629	4.2056	3.2407	2.5862	1.7527	2	1.6685	2.5862	3.4161	-0.1211	2.7344																													1.7699	3.5377	2.1097	3.2143	3.4569	1.7544
1999/3/22	-0.938		-0.9882	-0.1281	-3.5874	3.5014	-0.0957	0.8256	3.1729	-2.0168	-0.4204	0.0606	1.9011																													0	-3.1891	1.405	-2.7682	1.8886	0.363
1999/3/23	-0.3642		-1.2833	-0.8339	-1.0853	1.4885	-1.9157	-0.7165	-1.1665	0.5146	-1.6285	0.4848	-1.306																													-0.8696	0	-0.8965	1.8683	-0.903	-1.5371
1999/3/24	2.6316		1.0592	2.458	0.9404	-1.0667	-0.8789	-0.7216	-1.2876	0.8532	0.1226	-0.965	-0.9452																													4.386	1.4118	-0.9046	-1.31	-2.5899	-1.2856
1999/3/25	-1.6382		1.7337	-1.0732	-1.087	4.0431	0.0985	-1.3499	-1.087	3.3841	-1.8983	0.1827	-1.9084																													-1.1204	2.7842	-1.7427	-0.6195	-1.4771	-1.9535
1999/3/26	-0.2172		-0.1826	2.3612	0.7849	0.1295	-0.689	0.8421	0.3297	-1.6367	-0.2497	1.7629	0.1946																													2.5496	0.2257	0.5068	-0.089	1.6992	0.5693
1999/3/29	0.7257		-1.8902	-0.187	4.9844	0.7762	0.5946	0.8351	0.8762	3.4942	-0.9387	0.2987	0.9709																													0.2762	2.4775	0.1681	4.0998	2.7027	1.6981
1999/3/30	-0.9366		2.486	-0.8745	-3.4125	-3.8511	0	-2.0704	-0.4343	-2.7331	0.1263	1.8463	1.1538																													-2.4793	-2.5275	-0.5872	-2.6541	-2.3923	-2.6902
1999/3/31	-0.4364		2.1225	-1.2602	1.6897	2.5367	-2.7586	0.4228	2.3991	-0.1653	-0.9464	2.7485	2.0913																													2.9661	1.3529	-0.7595	1.5831	-0.9804	-1.2393
1999/4/1	-0.4383		3.0285	-0.702	1.0574	2.2135	3.4448	1.8947	3.7274	-0.9934	-0.0637	-4.0979	0.5587																													1.5089	-1.0011	0.2551	-0.7792	0.9406	0.5792
1999/4/2	0.9538		-0.9222	0.5784	3.2885	0.5096	-3.3301	0	0.8214	1.3378	1.7846	-3.0267	-2.4074																													0.1351	0.3371	2.799	-1.1344	2.7464	4.3186
1999/4/5	1.6715		-1.1053	-1.3419	0	0.7605	-0.7092	0.2066	0.611	0.495	-0.4383	-1.53	10.0569																													-0.135	2.3516	0.6601	-5.5605	0.1909	3.3119
1999/4/6	-1.4296		-0.5294	-0.3886	-2.7496	-1.761	3.8776	-2.0619	-1.8219	2.4631	1.5094	0.3108	3.9655																													-0.8108	-0.9847	-0.9836	0.5607	-0.6193	0.089
1999/4/7	0.7977		2.7794	-1.1053	4.4643	-0.7682	0	0.3158	0.1031	-0.641	1.3011	1.6729	-0.3317																													-1.2262	1.4365	-0.9106	-1.6729	3.0201	0.3559
1999/4/8	5.036		-0.0575	0.1315	1.1396	-2.4516	-0.8841	-2.4134	-1.6478	0.3226	-0.2446	1.7063	-1.8303																													0.6897	-1.9608	-0.6683	2.0794	1.9079	-2.8369
1999/4/9	-2.1918		-1.3241	-2.1668	-2.3944	3.5714	-3.5679	-0.6452	-1.5707	-2.2508	-1.5328	-0.8987	3.7288																													0.274	-2.2222	0.2523	-2.7778	-0.9589	-3.5584
1999/4/12	-1.7507		0.1167	0.3356	-3.8961	-3.8314	-2.6721	-0.1082	-2.8723	-5.7566	-2.2416	-2.3579	0.9804																													0.9563	2.8409	-1.8456	-2.8571	-2.3513	-2.3652
1999/4/13	1.283		0.1166	2.0736	-0.4505	-2.5232	-1.056	0.5417	-0.9858	-3.3159	-0.1274	0.3096	-5.6634																													-1.7591	-0.1105	0.5128	-0.3922	-1.6997	1.5504
1999/4/14	-1.0556		4.0745	0.0655	0.6033	2.4523	1.2807	-1.2931	1.8805	1.444	0.2551	-0.4321	-1.5437																													1.1019	0.3319	-0.1701	3.7402	-1.585	0.1908
1999/4/15	-1.138		-0.8949	-1.2443	-2.5487	-3.7234	-1.1591	-1.5284	-1.7372	-3.3808	0.7634	0.8679	0.5226																													2.3161	-2.4256	-2.0443	-2.0873	-1.6593	-0.5714
1999/4/16	-0.0719		0.9029	0.4642	-2.6154	-3.3149	-1.919	-1.5521	-2.2099	-2.2099	0.4419	-0.1229	-3.2929																													-2.53	-5.0847	-0.3478	-1.6473	-0.4963	0.3831
1999/4/19	-1.0079		-2.2371	-0.5941	7.109	0.1429	-0.1087	0.9009	1.3559	0.3766	2.137	0.1846	1.7921																													0.8197	0	-1.8325	0	-2.4938	-0.0954
1999/4/20	0.6545		-1.4874	-0.1328	1.6224	2.9957	0.3264	0.7812	3.9019	5.0657	0	0	2.4648																													3.252	1.3095	-0.8889	1.1823	2.3018	-0.4776
1999/4/21	-1.4451		0.2323	-0.5984	-3.0479	-2.3546	-0.3254	-1.5504	-3.2189	-3.2143	-2.7077	-0.5528	-4.2955																													-2.8871	-2.7027	0.3587	-1.6553	-4.9	-4.6065
1999/4/22	-1.2463		-0.0579	1.0033	-0.5988	-2.1277	-0.8705	-2.1372	1.1086	1.107	0.253	-0.2471	-3.0521																													-2.7027	-0.3623	0	1.3861	0.3155	0.2012
1999/4/23	2.1529		-0.5217	-0.2649	1.6566	0.8696	0.9879	0	1.9737	0.9124	0.6309	-0.1858	3.7037																													-0.8333	0.6061	-1.6979	-2.0508	-0.4717	-0.6024
1999/4/26	-2.8343		-0.5828	-0.4648	-1.4815	-5.3161	-5.4348	-0.3448	-2.1505	1.4467	-3.4483	-0.4963	0.1786																													-3.6415	-3.3735	-2.7273	-3.1904	-1.3691	-1.0101
1999/4/27	-1.7951		-8.2063	-0.8672	-2.5564	-4.8558	-0.9195	-2.7682	-2.7473	3.9216	-10	-0.4988	-3.9216																													0.436	-1.8703	0.8411	-5.0463	-0.1602	-2.0408
1999/4/28	0.6093		5.364	1.0767	-2.4691	0.319	0.116	0	0	-3.0875	1.5152	-1.0652	-3.8961																													-1.8813	-1.5248	3.7071	0.8677	4.0107	0.7292
1999/4/29	0.6813		0.6061	0	1.5823	4.6105	1.854	2.3725	2.4859	1.5929	1.2793	0.832	2.3166																													2.5074	2.0645	0.5362	5.3763	2.4679	3.9297
1999/4/30	0.7519		5.3012	0.1332	0.4673	1.2158	3.2992	0.1159	2.5358	0.8711	0.5614	0	4.1509																													2.3022	3.4134	0.1778	0	-0.9032	1.6915
1999/5/4	-0.8955		-1.8307	0.6649	-2.6357	-3.1532	-1.7621	0.6944	0	-1.5544	-2.6518	-0.9002	0.1812																													-2.1097	-1.956	-0.976	-2.0408	0.2532	-2.6419
1999/5/5	-0.8283		2.0396	0.0661	-0.7962	0.6202	1.009	1.0345	0	-2.6316	1.0753	-0.0757	-1.2658																													-0.8621	2.2444	2.1505	0.625	-0.5051	0.7035
1999/5/6	1.7464		0.9709	0.9901	0.8026	1.6949	2.2198	2.1615	3.4409	0.5405	0.9929	0.3788	0.5495																													1.1594	0.6098	0.4386	4.5549	-1.0152	1.497
1999/5/7	-2.2388		-0.7353	-0.5229	0	-1.2121	4.6688	-1.559	1.3514	-1.6129	-1.1938	-0.6792	-1.6393																													-0.8596	-2.0606	-2.3581	-1.9802	0	-1.5733
1999/5/10	-2.4427		-5.9259	-1.3798	-6.3694	-5.5215	-5.4979	-5.8824	-5.641	-6.0109	-3.1983	-2.7356	-5.3704																													-5.7803	-7.1782	-4.2934	-5.4545	-5.8974	-5.8941
1999/5/11	0.7042		2.4228	1.5989	2.0408	2.7597	2.3052	2.7644	4.3478	2.5194	2.5698	1.1719	3.5225																													3.5276	3.3333	1.8692	2.9915	2.4523	2.7601
1999/5/12	0.5439		0.4731	-0.2623	-2.3333	-1.5798	-1.1803	-0.9357	-1.1458	-0.9452	3.4359	0.3089	2.2684																													-0.7407	-0.6452	2.7523	2.6971	0	-0.9298
1999/5/13	-1.8547		-0.8829	-0.6575	-0.6826	0.6421	-1.6287	-0.2361	-3.0558	-0.5725	-1.7205	-0.6928	-3.1423																													-1.4925	-1.2987	-1.0714	-1.7172	-1.3298	-1.4599
1999/5/14	-2.2047		-1.4846	-1.0589	-4.4674	-3.8278	-0.9934	-2.1302	-2.6087	-2.1113	-2.9905	-0.8527	-2.8626																													-3.0303	-2.8947	-1.6245	-1.5416	-0.5391	-2.1164
1999/5/17	-1.1272		-1.3261	0.2676	-2.518	-1.1609	-0.4459	-2.4184	-3.7946	-1.3725	2.1805	-0.7819	-1.5717																													0.7812	-0.542	-0.9174	1.0438	-1.1924	-1.5135
1999/5/18	-0.4886		-0.4887	-0.5337	0.1845	0.3356	-0.3359	-0.7435	-3.7123	0	-1.3981	0.1576	-1.996																													-0.7752	0.1362	-0.0926	-0.7231	1.2068	0.1098
1999/5/19	6.383		5.4021	3.0181	5.8932	5.1839	4.382	4.7441	6.0241	3.9761	5.0746	3.4618	4.6843																													4.375	4.898	6.0241	3.0177	2.3848	5.0439
1999/5/20	4.3077		-3.3197	4.1016	4.3478	4.6105	1.2917	2.8605	5.9091	2.2945	3.5511	0.9125	1.5564																													2.2455	3.5019	3.2343	2.5253	5.2938	3.7578
1999/5/21	0.295		-1.6265	0.5003	-2.1667	1.5198	3.932	0.1159	0.5365	-0.9346	2.6749	-0.3014	3.4483																													-0.5857	0.2506	2.7096	1.2808	3.6199	1.5091
1999/5/24	4.1912		2.0821	1.7424	2.385	0.2994	2.1472	3.7037	2.4546	1.8868	6.7468	2.7967	2.4074																													2.2091	2.75	5.7708	1.1673	-0.0485	2.0813
1999/5/25	-1.6937		4.3191	-1.2844	-1.1647	0.7463	-3.4034	-2.6786	6.1458	-1.2963	-3.4418	-0.1471	-3.7975																													-1.2968	-2.9197	-1.9486	-1.9231	2.233	-2.4272
1999/5/26	9.9785		3.1627	9.9752	2.6936	1.3333	1.4508	1.9495	7.4583	1.3133	1.6202	9.352	1.3158																													1.6058	0.3759	0.7154	0.8824	4.4634	0.796
1999/5/27	9.9869		0.7246	6.5915	3.1148	-0.4386	5.0051	3.4871	3.0137	2.963	3.9541	4.0404	3.8961																													4.3103	4.3695	1.3418	1.5549	10	4.1461
1999/5/28	0		-2.601	-2.3256	0	-0.7342	-0.8755	-3.0435	10	-2.518	0	1.9417	0.1786																													-1.9284	0	-2.5701	1.244	2.0661	-2.0853
1999/5/31	10.0297		-1.9318	-3.1926	-1.9078	-5.0296	-0.8832	-3.0269	9.9613	-2.214	-2.5767	-2.7937	-1.6043																													-1.6854	-3.9474	-0.8793	-1.7013	3.2389	-2.4201
1999/6/1	8.4142		0.7532	2.5154	10.0486	2.0249	0.297	2.659	10.0264	5.283	0.5038	3.5271	2.8986																													6.1429	7.2229	2.8226	5.3846	-0.3137	3.373
1999/6/2	0.7463		-2.8752	-3.217	-5.3019	7.6336	1.5795	-0.5631	9.992	-3.5842	-1.0652	-2.3344	-3.8732																													-3.9031	-4.6458	-1.9608	-4.4708	-3.1471	3.6468
1999/6/3	-1.8272		3.7892	0.9014	-3.577	-4.9645	0.6803	-1.5855	2.907	-2.0446	-3.2932	4.0698	-3.1136																													-3.0812	-2.5579	-3.04	-2.5788	-0.6905	-2.3148
1999/6/4	2.0624		9.9829	2.9034	0.4839	-1.3433	3.861	3.2221	-8.6864	0	4.7806	7.2626	0.7561																													7.5145	-0.25	3.1353	0.4902	2.3722	2.3697
1999/6/7	3.9428		10.0104	3.2013	4.8154	2.8744	5.7621	3.9019	-3.5576	1.7078	1.75	3.6458	0.9381																													0	3.1328	4.8	0.3902	1.3184	0
1999/6/8	-2.0863		-1.6973	-1.7876	2.7565	-0.8824	1.406	5.1502	10.0241	2.0522	1.8428	-9.9944	0.9294																													-1.6129	-0.9721	-1.5267	4.4704	1.8139	1.7593
1999/6/9	0.0969		5.5156	5.684	1.9374	5.3412	1.1265	4.0816	-6.3411	2.5594	-1.0253	-1.799	1.2891																													1.0929	2.454	0.0775	2.1395	1.0844	-0.6369
1999/6/10	0.0484		-2.0909	7.4749	3.3626	-0.9859	-0.5141	-1.6667	-5.0584	1.6043	-0.8531	-4.6115	1.6364																													1.2162	1.6766	0.6971	4.4627	4.8276	0.2747
1999/6/11	-0.4352		8.9136	-3.9864	2.8289	2.845	-2.1533	9.3719	-3.1967	1.4035	-0.9219	0	1.2522																													3.4713	1.1779	-1.1538	-0.8718	1.8275	4.6575
1999/6/14	0.2914		2.387	1.9435	2.6135	8.5754	2.1127	10.0273	3.5563	3.9792	5.6452	0.596	7.5972																													10.0645	5.1222	6.07	6.0686	6.2455	4.712
1999/6/15	-0.1453		-5.0791	-1.8198	-8.8472	-9.0446	0	-9.6106	-2.8618	-6.1564	-4.815	0.3292	-4.5977																													4.9238	-5.8693	-5.7227	-9.204	-5.0676	-7.0833
1999/6/16	3.3948		4.5614	3.0891	3.3824	5.7423	8.7069	8.1577	5.0505	3.9007	9.9938	1.706	6.7126																													3.6872	4.4706	10.0389	4.1096	6.7616	6.3677
1999/6/17	5.4409		4.8238	0.1712	-1.8492	-0.1325	3.4893	-1.0169	5.3686	-0.3413	5.1598	1.0323	0.4839																													-3.0172	6.4189	9.9717	-1.1404	-2.9333	1.0118
1999/6/18	-1.5125		-2.8411	3.5897	2.4638	0.5305	6.2069	-0.6849	-2.7376	9.9315	-1.6	2.1711	-0.8026																													5.6667	10.0529	1.6077	5.1464	3.022	2.4207
1999/6/21	0.7227		-1.771	2.3927	6.082	5.1451	4.7619	3.2759	1.8765	9.9688	3.0352	3.625	5.6634																													0.9464	4.3269	2.0253	7.0886	7.2667	3.912
1999/6/22	-1.9283		-0.2935	2.7397	3.4667	9.0339	-1.1708	-0.3339	4.0675	1.2748	-0.4734	-0.9047	-0.6126																													-0.7292	1.8433	-1.0546	-1.8913	-1.243	-0.7843
1999/6/23	6.31		0.3785	1.9608	1.5464	-1.2658	1.0453	4.6901	0.7375	0.5594	0.9514	7.3037	4.0062																													0.9444	3.2579	6.4577	1.9277	5.4122	2.7668
1999/6/24	10.0215		0.2095	6.4615	-1.1421	-2.2145	10	1.44	-0.8053	9.8748	4.6597	0.3403	0.1481																													1.3514	0.7888	10.0118	10.0079	8.9552	-0.7692
1999/6/25	1.0946		9.9916	-7.8757	-8.344	-5.7211	-0.3135	-8.8328	-7.6015	-7.8481	-2.5013	-4.1832	-3.4024																													-6.7692	-9.2174	0.1071	0	-1.3699	-6.8992
1999/6/28	8.9714		9.9962	5.8039	7.8431	2.6549	6.9182	5.5363	2.2364	7.9388	6.7214	5.0147	5.8193																													2.7503	3.0651	10	2.0774	2.5	5.3289
1999/6/29	1.1001		3.49	-1.3343	1.2987	8.1281	-3	7.0492	-3.9844	-4	-1.9231	1.8539	8.5384																													-1.4989	-2.4164	7.9242	-3.8596	2.981	-1.2648
1999/6/30	-3.3345		-5.5426	-7.2126	5.2564	0	-3.2141	-6.2021	3.336	-0.9409	-7.7941	-1.3789	-7.2																													0.2174	-2.7619	-9.2342	-8.0292	-3.1053	-1.0408
1999/7/1	-2.1786		-4.4892	-9.9595	-5.1157	-10.0228	-7.0802	-9.9592	-10	-10.0407	-9.9947	0.7271	-9.6264																													-9.9783	-8.619	-9.6774	-10	-1.7382	5.178
1999/7/2	-0.631		9.9186	3.4173	9.7561	7.4684	6.878	5.9837	2.6247	3.0166	9.8641	5.4414	3.9746																													3.012	4.5016	3.0769	4.4974	3.068	10
1999/7/5	-6.0889		-2.7946	0.1739	9.5906	7.0671	4.7319	9.8375	1.7903	-4.0996	-1.7204	2.1064	-3.5168																													-2.6901	0	-10.0213	-3.3755	2.4403	2.7972
1999/7/6	-8.3532		-3.0828	-4.0799	-10.032	-9.1309	-2.7711	-9.891	-4.1876	-4.1221	-2.0788	-4.7963	-2.6941																													-0.8413	4	1.5995	-3.4934	-2.7487	-10
1999/7/7	4.9913		-0.1787	2.7149	-2.847	0.3632	7.8686	1.4693	1.3112	1.7516	5.5307	0.1083	1.4658																													1.3333	2.9586	10.0292	1.81	4.4415	4.4596
1999/7/8	-1.5296		-4.3577	-0.4405	0.3663	2.8951	-1.8955	0.5111	4.5729	3.2864	-0.7411	1.1364	1.4446																													7.177	-2.7778	0.9539	1.7778	2.6804	4.9204
1999/7/9	-0.3778		-1.0301	-1.5929	-3.4063	-4.1032	-0.4684	-0.4237	1.8152	1.5152	4.32	-0.4815	-2.2152																													2.2321	1.4778	10.0262	-2.1834	2.51	-4.8276
1999/7/12	-6.7004		-2.3219	-5.6655	-0.7557	-3.7897	5.8235	1.4468	-5.2674	-0.1493	0.6135	-2.3656	2.2654																													10.0437	-1.9417	-4.5802	9.5536	2.5955	-7.1739
1999/7/13	-7.0009		3.8525	-2.8599	-5.8376	-3.939	2.8905	-3.1879	-5.047	-5.8296	-4.7256	-0.1101	-3.0063																													-4.7619	-4.1584	-4.85	-0.7335	-0.5728	-5.3084
1999/7/14	3.9825		-0.5919	1.0795	3.7736	1.9841	8.2658	2.3397	2.7027	1.746	2.88	0.6064	3.752																													7.7083	2.0661	6.4417	-0.6568	0.3361	2.3908
1999/7/15	-1.915		-1.31	1.9417	-1.8182	0.7782	0.8982	-2.8789	-2.807	7.3323	-2.0736	0.2192	-0.9434																													-2.8046	0.2024	0.634	0.9091	-0.4306	-1.6103
1999/7/16	-1.9048		1.2872	-2.381	1.1905	-1.9305	2.3244	-4.7951	-6.1372	-1.8895	-4.1292	-0.7654	1.1111																													-5.6716	0	4.8683	1.2285	0.913	-4.0098
1999/7/19	-6.699		3.2566	-2.9268	-7.7124	-5.2493	-0.4833	-6.7766	-3.5577	-4.2963	-5.0248	-2.0937	3.4537																													-4.9578	3.6364	-3.4407	4.2071	-1.7857	-0.2558
1999/7/20	9.9896		-1.4615	8.9447	8.4986	5.2632	1.9427	7.6621	8.2752	5.8824	8.1977	3.4328	4.0971																													9.323	5.3606	10.0113	3.4161	3.0303	7.265
1999/7/21	8.7512		1.4832	5.9963	-0.7833	4.8684	8.8614	0.0912	-0.0921	2.3392	1.8807	3.4276	-0.5831																													0.8122	0.185	10.0257	-1.2012	-5.4118	0.6375
1999/7/22	-5.2197		-3.7692	-6.9626	-5.5263	-1.8821	2.1007	-5.196	-5.9908	-4.4286	-5.8017	-1.2099	-6.305																													1.712	-2.1237	-2.8037	-8.4347	-4.7015	-4.9881
1999/7/23	1.5603		-2.3581	1.2161	0.1393	3.7084	0.7287	1.6346	10	3.139	1.1758	1.278	1.7214																													3.9604	4.2453	7.4519	1.8257	1.8011	5.4167
1999/7/26	-0.5874		0.2047	0.2773	1.8081	-0.9864	1.617	2.176	5.8824	2.7536	-0.6641	0.1577	0.7692																													-0.9524	-2.2624	-0.6711	-4.8085	-1.5385	-1.1858
1999/7/27	-0.3636		2.8595	-1.4747	-1.6393	6.9738	-1.7588	-1.0185	-3.6195	-1.4104	-0.5571	0.5774	-2.7481																													-2.2115	0.0926	-3.1532	-3.6815	-2.6042	2.48
1999/7/28	0.4106		-0.6354	0.6548	4.3056	5.8207	-1.6198	0.3742	1.1354	-2.5751	-0.8403	-0.9916	-4.3956																													-0.4916	-0.5628	0.4186	3.1111	3.7433	-0.6245
1999/7/29	0.2272		-0.3597	-0.7435	-2.3968	-1.7602	3.9428	0	-0.7772	-1.7621	-0.565	-1.6342	0.1642																													-3.6561	-0.4717	0.2779	-1.7241	2.5258	1.3354
1999/7/30	0.1813		-0.2407	0.1873	0.8186	-4.0314	2.0008	1.6775	5.1349	2.3916	-1.0795	0.1608	0.3279																													1.5385	-0.0948	1.2933	-1.2281	5.455	0.3101
1999/8/2	3.6652		2.0909	1.8692	2.571	0.3501	0.0409	1.7415	-2.4007	0	3.1017	-0.7491	0																													-1.4141	-0.1898	7.6151	4.6181	-0.5959	5.0232
1999/8/3	-0.7857		-0.4332	0.0917	1.715	7.907	-3.1046	-0.6306	0.7634	0.146	-1.5599	1.6173	0.9804																													3.8934	-2.2814	10	-0.9338	-1.7026	-2.7226
1999/8/4	0.9679		2.8085	1.5582	-0.1297	-2.0474	-0.0843	0.272	0.9259	2.7697	-0.3396	3.0769	1.4563																													-0.8876	2.6265	0.0385	5.8269	1.0002	0.2269
1999/8/5	-1.1329		3.8861	-1.083	4.9351	2.8603	0.6329	-0.9946	0.9174	-1.9858	1.1925	1.2352	-0.9569																													-0.8955	-1.2322	0.8471	7.2874	-3.8647	-2.1887
1999/8/6	-0.9696		-1.1481	-2.3723	-2.9703	-1.8182	-0.2935	-1.3699	-3.3058	-0.5789	-2.5814	-0.1017	0.3221																													-0.6024	-0.4798	0.3436	1.8868	2.8894	-0.8488
1999/8/9	-2.6257		-3.2971	-0.6542	5.102	10.0218	-1.8082	-2.037	0.9402	-1.6012	-2.1313	-1.1705	0																													4.0404	2.4108	-1.5221	-1.2593	1.9536	1.1673
1999/8/10	-1.9653		-3.0221	-0.1881	-3.2767	-1.1881	-0.6424	0	5.4191	-1.4793	-8.1813	-2.9351	-2.4077																													-4.2718	3.5782	-3.9799	5.4764	-2.2994	-2.6923
1999/8/11	-1.2121		-1.0787	-0.4713	-8.2811	-1.3026	-0.3879	-0.8507	0.5622	-0.1502	0.8974	-0.5305	-0.6579																													-2.5355	0	-0.2817	0.2845	-2.1819	-0.1581
1999/8/12	0.8495		-0.6866	0	-1.2312	-4.5685	0.5625	-0.9533	-2.0767	2.5564	-1.9695	-0.0533	-0.9934																													-2.6015	-4.0909	-4.1162	-3.9007	-1.2531	1.7419
1999/8/13	-0.0468		0.2847	-3.4091	-1.2465	-3.9362	-0.3873	0.9625	1.3866	1.4663	-1.8146	-2.2946	-1.3378																													0.4274	-9.3839	0.8418	-1.1808	2.0305	0
1999/8/16	0		1.987	-0.9804	-2.6648	2.2148	-3.5853	-2.3832	-0.8045	2.1676	-3.3003	-0.8738	-1.8644																													-4.2553	-2.8243	-3.6311	-0.7468	-0.5224	0.4669
1999/8/17	2.6685		-0.5169	5.8416	2.4496	-0.6501	1.7921	1.1719	-0.7299	-4.1018	1.1604	1.2121	2.0725																													1.3333	1.7223	3.7679	0.6772	1.7754	2.7111
1999/8/18	0.3192		0	-1.4967	0.4219	0.2181	2.2007	-0.0965	-2.6961	1.7699	-0.8097	-1.252	-0.6768																													0.7675	-0.5291	2.1703	4.1854	-0.2457	0.6033
1999/8/19	8.8182		-0.4396	7.1225	3.3613	3.3732	0.9044	4.3478	3.5264	3.6232	6.8707	3.032	2.5554																													4.1349	4.3617	6.25	1.0043	3.7438	3.0735
1999/8/20	-1.0025		-0.562	-2.4823	-1.355	-2.5263	0.2561	-0.9259	1.1354	2.5175	-2.6098	1.8192	-0.4983																													-1.7764	0.9174	-2.3837	-1.6335	-1.7331	-2.1818
1999/8/23	1.2658		-2.5838	0	1.7857	10.0432	-1.1069	4.6729	-3.8492	0.2729	0.1307	-1.1035	-1.0017																													-0.3191	3.1313	1.536	4.4765	0.9906	-1.1152
1999/8/24	0.25		1.3676	-0.2727	-0.135	1.3739	0.043	-1.3393	-1.7515	0.8163	2.0888	-0.2125	1.3491																													1.3874	-2.0568	0.7758	4.3538	-1.244	3.2331
1999/8/25	-1.8703		-1.8806	-1.9143	-2.4324	-3.2914	-0.5164	2.8959	1.4431	0.4049	-0.5754	-1.0117	-2.1631																													-2	-0.2	-3.6952	4.6358	-0.0484	-2.185
1999/8/26	0.8895		0.5833	0	1.2465	3.7037	0.0433	0.088	-1.59	-1.8817	2.701	0.0538	0.3401																													1.7186	1.7034	2.478	-0.6329	-0.921	1.4147
1999/8/27	1.0495		-0.2071	0.0929	0.9576	1.2548	3.2425	2.109	-1.4456	4.1096	-0.4383	0.3763	-0.1695																													-1.7951	0.9852	-0.351	-0.9554	-4.5988	-2.0558
1999/8/30	2.9497		-2.8643	1.2071	-1.626	-2.8599	2.5126	0.1721	5.1769	0.1316	-1.8239	-1.2855	-1.3582																													-2.1505	0.4878	-1.409	-0.9646	0.7692	-0.6747
1999/8/31	-0.5246		-1.4957	-0.0917	0.8264	0.3925	0	-1.2027	3.6916	-1.1827	0.8969	0.1085	0.5164																													1.0989	0.5825	0.6749	1.9481	0	1.8868
1999/9/1	-3.1643		-1.6052	-3.1221	-2.0492	-2.6393	1.1029	-2.4348	-3.0063	-3.8564	-1.3333	-0.4336	-2.3973																													-1.6304	-0.9653	-2.9968	-3.5669	-1.7812	-2.2963
1999/9/2	1.0054		1.0582	2.1801	0.6974	1.3052	-0.2424	0.8021	4.6493	1.9364	-0.4505	0.5444	0.7018																													-0.1105	0.2924	2.8049	0.2642	0.2591	0.834
1999/9/3	-2.1153		-1.1344	-0.5566	0.1385	-2.5768	-2.7542	-2.0336	-1.403	-2.171	-1.616	0.6497	-2.439																													0.5531	-1.1662	0	-0.5929	0.2584	-1.5038
1999/9/6	-0.4661		-1.6328	-0.8396	-1.9364	-1.9329	1.9575	-2.5271	-2.6877	-3.4674	-1.9054	-0.9145	-0.7143																													-2.0902	-2.6549	-3.796	-1.5905	-1.0825	-1.145
1999/9/7	0.6811		-0.314	-1.0348	4.2313	0.5187	4.8529	0.5556	0.0812	-0.1437	0.8038	0.4343	0																													-0.5618	0.202	-2.3017	-0.3367	-1.1204	0.3861
1999/9/8	0.6342		1.7552	0.2852	3.9242	0.9288	-1.1921	0.8287	2.9221	2.0144	0.3322	-0.2162	0.5396																													5.4237	-0.504	-1.6407	0	0.2635	-0.3077
1999/9/9	5.8824		7.9611	4.0758	2.3438	5.8282	5.181	5.4795	5.5205	4.9365	8.2781	4.442	6.0823																													4.5016	4.3566	9.923	10	5.1248	5.0926
1999/9/10	-1.9048		-2.2532	-1.9126	-2.2901	1.0628	-0.7422	-1.3853	-2.6906	1.8817	0.367	-2.5934	-0.1686																													-2.359	0	-2.0026	-2.2113	0	1.7621
1999/9/13	0		4.736	4.8282	3.2552	2.9637	-0.136	2.4583	2.381	0.1319	0.4266	0	0																													-0.8403	-2.3301	1.9117	0.7538	0.25	0.8658
1999/9/14	-0.8091		-1.2805	-0.4429	-1.8916	-2.4141	-0.6807	-1.4567	1.8755	-1.581	-0.6068	-6.4963	2.5338																													0.4237	5.4672	-1.0349	-0.8728	-1.2469	5.0072
1999/9/15	-0.2039		-2.878	2.4911	-1.5424	-1.6175	-0.7539	-1.8261	-1.8409	-1.8742	-0.3663	-0.5125	-0.659																													1.2658	-1.0368	1.2418	-7.8616	2.2222	-1.9755
1999/9/16	-0.5313		-0.0417	3.0382	-1.5666	0.677	0.0691	-0.5314	-1.4254	-0.4093	-1.9608	-3.8351	0.1658																													-3.0208	-1.3333	-1.162	-1.7065	0.5188	0
1999/9/17	-0.2876		-0.4175	-2.4431	0.5305	-0.0961	1.8634	0.1781	-1.7504	0.8219	-0.375	-1.7262	0.6623																													0.6445	2.2201	0.5879	1.3889	0.2458	0.7644
1999/9/20	-1.0301		-2.3061	-2.7634	-1.3193	-2.9808	-1.6938	-0.5333	-1.0844	-2.038	-0.6274	-0.6057	0.6579																													-2.0277	2.2663	-0.9091	-2.3973	-2.4271	-0.8966
1999/9/21	-0.8743		1.2017	1.5098	-0.6684	1.2884	-1.8608	-0.4468	-1.4879	-0.8322	-1.0101	1.4625	-2.6144																													0.6536	-1.4774	-2.7523	1.4035	0.4774	1.9485
1999/9/22	-0.084		0	1.3123	0.1346	-0.8806	0.0702	0	-0.159	0.5594	0.1913	-1.6216	-0.6711																													-0.4329	0.656	0.7412	-0.346	-2.7902	-0.7509
1999/9/23	0.7146		-2.1628	-3.0225	-0.2688	-1.382	-1.4737	-0.5386	0	-1.8081	-0.5729	-2.0147	-2.1959																													-1.5217	1.0242	0.0669	-1.4583	-2.6235	2.3384
1999/9/24	0.2087		2.2974	-0.2671	2.1563	1.001	2.4217	0.722	1.3535	1.1331	1.6645	1.433	1.5544																													0.7726	1.1982	1.0027	0.7047	1.8067	4.5699
1999/9/27	-0.833		-1.9915	-2.1429	-1.9789	-3.9643	-1.5994	1.7921	-2.0424	-1.9608	-0.8816	-2.3956	-1.1905																													-1.3143	-2.8233	-1.456	-2.0294	-0.9963	-1.2211
1999/9/28	-0.756		0.2594	-1.3686	-2.4226	0	0.8481	0.088	-0.8821	-1.4286	-0.4447	-1.7621	0.5164																													0.7769	0.5623	0.0672	-2.2857	2.2013	-1.1711
1999/9/29	0.2539		0.9487	-0.0925	-0.1379	-2.9928	-0.7708	0	-0.89	-1.7391	-1.0849	0.4484	-1.1986																													-0.8811	-1.4911	-0.6711	0.3655	-0.2462	1.975
1999/9/30	-1.6885		0.6408	-0.8333	0.6906	0.1064	-0.2825	-1.9349	0.9796	-1.1799	-1.2258	0.6378	-0.1733																													-0.6667	-0.8515	-1.6892	-0.0728	-1.5731	0.1937
1999/10/8	-2.8338		-1.4431	-1.2138	-2.6063	-4.3571	1.2748	-3.139	-2.4252	-2.3881	-0.9798	-0.5703	-2.4306																													-2.1253	-2.3855	-4.055	-2.6239	0.9088	-1.8041
1999/10/11	-1.8559		-1.5073	-1.3233	0	0.5556	2.7972	3.7037	5.2196	-1.8349	0.7256	-0.0637	-0.1779																													-0.5714	-0.4888	-1.9341	3.6677	-0.9317	-2.3622
1999/10/12	1.1706		0.7975	1.9157	0.8451	1.989	6.5306	3.5714	0.5512	0.1558	1.0478	0.9566	0.8913																													1.1494	0.1965	1.534	-0.6498	0	-1.2097
1999/10/13	-2.4477		-1.8196	-3.1015	-0.9777	-3.792	0.1916	-0.6897	-1.9577	-2.0218	-1.8795	-3.6639	-2.4735																													-2.3864	0.7843	-2.518	-0.0727	-0.9718	0.6803
1999/10/14	-0.5931		-4.2707	0.194	-0.8463	-1.1261	0.4461	1.3021	0.4792	-0.1587	0	-1.3115	0.1812																													-2.2119	0	-0.1476	0.6545	0	-1.3514
1999/10/15	4.0385		1.431	3.1946	2.1337	5.3531	2.0305	0.2571	1.9078	3.4976	2.2457	1.794	2.17																													0	2.1401	1.9956	2.6012	0.6648	1.3699
1999/10/18	-1.903		-3.2365	-3.3771	-2.2284	-2.7027	0	-2.8205	-0.39	-3.6866	-2.3256	-3.3943	-2.4779																													0.119	-1.2381	-4.7101	-2.4648	-1.3208	-1.4865
1999/10/19	-2.8176		-6.175	-1.9417	-3.7037	-0.8889	-4.291	-4.4855	-3.2106	-2.7113	-0.8598	-3.5135	-3.0853																													-2.497	-3.4716	-2.8137	-1.083	-2.167	-1.2346
1999/10/20	2.6141		-1.5539	0.7921	0.8876	4.5964	0.13	1.7495	0.1618	1.3115	0.7338	0.7703	0.5618																													3.6585	0.2997	0.1565	-1.3869	-0.0326	2.5694
1999/10/21	-2.1306		-4.4568	-1.3752	-3.9589	1.2862	-2.7904	-3.1674	-1.7771	-2.1036	-0.9934	-3.4051	-2.6071																													-2.3529	-3.3865	-4.1406	-2.4426	-4.3337	-0.4739
1999/10/22	3.7861		6.8027	2.5896	3.3588	0.6349	1.3351	2.3364	5.8388	2.4793	2.1405	3.0935	2.8681																													2.4096	0.6186	6.7645	6.0698	2.7589	1.3605
1999/10/25	-2.0064		-4.3676	-1.9417	-3.8405	-1.367	-0.6588	-2.2831	-0.3885	-2.4194	-1.7027	-2.3726	-2.4164																													-2.4706	-0.2049	-3.8168	-2.0029	-1.0607	-1.0067
1999/10/26	1.7683		0.9515	2.4752	0.768	2.1322	0.7294	0.8411	1.7941	2.1488	1.8654	1.0722	0.9524																													1.3269	2.1561	1.746	1.0219	-0.335	0.6102
1999/10/27	1.5089		4.6183	1.4493	3.5061	1.357	1.4483	3.7071	1.9157	3.5599	5.5592	4.6676	4.3396																													3.8095	2.4121	4.9142	1.5173	4.0336	3.7736
1999/10/28	-1.8468		-0.9009	-2	-2.7982	-1.8538	0.3245	-2.0554	-1.5038	-2.1875	-2.1685	-2.027	-1.4467																													-1.7202	0.0981	-1.9331	3.7722	1.2924	-2.5974
1999/10/29	-0.9637		-0.9091	-0.6803	1.3636	8.1847	-0.5175	-1.1861	3.7405	-1.278	1.8999	-0.069	1.1009																													-2.1004	0.8824	-1.5921	-0.5487	0.1595	-0.3333
1999/11/1	-0.8804		-1.2844	-1.5656	-1.0463	-1.9399	4.0312	0.7387	1.9132	-1.1327	1.1809	-0.6901	0.1815																													-0.5959	1.5549	-1.3867	-1.3793	-1.7516	-0.602
1999/11/2	2.805		-0.9294	1.1928	-1.2085	-2.8684	2.5	-0.8249	-1.1552	-0.491	-2.6413	-1.1814	-3.0797																													-0.3597	-0.4785	0.7031	-2.5874	0	0.1346
1999/11/3	0		-1.5009	-0.2947	-2.2936	2.7495	-1.1585	-1.5712	-1.534	-0.1645	-0.9464	-0.9142	-0.3738																													-0.361	0	0.931	-1.7947	-0.9076	-0.1344
1999/11/4	-1.0459		0.4762	0.0985	-2.0344	-3.9643	-1.0487	-1.6901	2.3739	-1.1532	-1.3376	-0.6388	0.5629																													-0.4831	-1.0577	-2.6134	-7.1637	-0.9486	0.8075
1999/11/5	0		-1.0427	-0.7874	0.639	-2.9928	-0.3117	-1.1461	-1.6667	-0.6667	0.7101	0.1429	-5.1625																													-0.2427	0.0972	-0.2368	-2.4409	0.3633	-0.6008
1999/11/8	3.4467		-0.3831	4.0675	1.2698	0	-0.6254	0.3865	-0.5895	-1.0067	2.2436	0.9272	-1.4113																													-0.1217	0	-1.1076	0.7264	0.1974	-1.276
1999/11/9	-1.155		-0.4808	-0.1907	-1.5674	-1.4894	0.1259	0.0962	2.298	0.678	-0.7524	2.2615	-0.409																													-0.2436	-0.1942	-0.72	1.3622	-0.0657	-0.6803
1999/11/10	-2.5169		-2.1256	-3.8204	-1.2739	-0.432	-0.1886	-2.3077	-0.2174	-2.6936	-1.8951	0.1382	-1.848																								177.5					-1.8315	0.9728	-0.2417	-1.1067	-0.4272	1.0274
1999/11/11	0.7838		-0.9872	0.2979	-0.8065	-0.7592	0.6297	0.0984	-2.1786	0.8651	-1.3522	-1.1042	-1.046																								-0.1441					-0.7463	-0.7707	-1.2924	-1.279	-1.0561	0.2712
1999/11/12	0.6404		2.7916	-0.396	0.6504	2.0765	0.0626	0.7866	0.2227	-2.2298	0.1958	0.7676	0																								1.227					0.6266	0.6796	-0.0818	0.4049	0.0667	-0.7437
1999/11/15	-1.8636		-1.3579	-0.5964	6.1389	2.1413	-0.0625	0	0.7407	-1.0526	1.0423	1.108	-1.2685																								-1.0695					3.1133	4.6287	-1.0647	-0.8871	0.6	-0.1362
1999/11/16	-1.9453		-0.6883	0.1	1.5221	-2.2013	0	-0.0976	-1.5441	-0.3546	-1.9987	-0.9589	-2.7837																								-4.3243					-1.57	-2.212	-3.0629	-2.3596	0.3976	0.6139
1999/11/17	1.0864		1.7822	0.2997	4.048	1.8221	-0.2503	2.4414	2.3152	3.0249	2.3026	0.2766	0.4405																								2.3729					1.227	1.3195	2.4765	2.4167	0.6931	1.4915
1999/11/18	0		2.6265	0.7968	-0.2882	1.8947	0.7528	1.2393	4.3066	2.418	1.9293	2.2069	2.6316																								-0.5887					5.0909	2.4186	1.8333	1.546	0.7866	1.2024
1999/11/19	-0.3738		-2.1801	2.2727	-2.1676	-0.2066	1.868	-0.0942	-0.9097	1.0118	-2.1451	1.552	0.2137																								-0.5181					-2.9988	-0.1817	-2.2095	-0.0801	-0.748	-0.5941
1999/11/22	-0.5629		-0.5814	-1.8357	-1.9202	-0.1035	0.1222	-0.6598	1.6949	3.6728	-0.7092	0.3987	-1.7058																								-1.5997					0.4756	3.1847	-1.9247	0.1604	0.1638	0.664
1999/11/23	-0.8019		1.6569	0.8858	1.9578	-1.7617	2.442	-0.8539	1.3889	0.9662	-0.3247	0	2.3861																								0					0	-0.3527	0.9386	2.2418	1.5375	0.2639
1999/11/24	-2.2349		-0.767	-1.0732	-1.3294	-1.5823	-0.1788	0	0.0685	-2.5518	0.7818	0.1985	-1.4831																								-0.0756					0.5917	-3.2743	-0.5917	-0.9397	0.6765	-0.3289
1999/11/25	-0.7296		0.4831	-0.3945	-3.1437	0.2144	-0.4179	-0.1914	-1.232	-1.3093	-0.7757	-3.3686	-1.0753																								-0.1135					-2.1176	-2.0128	-0.4252	-0.1581	-0.16	-0.132
1999/11/26	-0.539		-0.4808	0.396	-1.2365	0	-0.6595	0.6711	-2.0097	1.99	-0.2606	0.2734	0																								0.1894					0	1.4939	0.0854	0.3167	1.6346	0.9914
1999/11/29	-1.9704		3.1884	-1.3807	0.626	-1.1765	-0.3621	-1.2381	-3.3239	-2.2764	0.7185	-1.0907	0																								-0.4537					-1.3221	1.012	-1.2799	-1.4207	-0.7253	3.534
1999/11/30	-1.0553		1.2172	0.3	-0.4666	-1.1905	0.0606	0	-2.0483	3.3278	1.0376	0.2757	-0.8696																								0.2659					1.0962	-2.7322	0.2593	-0.4804	-0.1906	2.7813
1999/12/1	0.711		4.4403	0.2991	0.9375	0.7667	-2.0581	1.2536	4.4063	-0.9662	0.1926	0.9622	0.6579																								0.7576					0.6024	0.5618	0.5172	-3.4594	0.5092	3.1365
1999/12/2	-0.8573		1.0629	0.2982	-2.0124	-1.1957	-2.843	-1.0476	-1.5021	-1.4634	-0.7687	-1.2253	-1.3072																								-1.2782					-1.1976	0.2793	-1.2864	-3.3333	0.5383	-1.4311
1999/12/3	-0.9156		-2.0158	0.0991	1.8957	-0.9901	-1.2723	0.4812	0.4357	-0.495	0.7101	0.4824	0.4415																								0.3808					-0.4848	1.2999	2.172	1.5517	-0.063	-0.7864
1999/12/6	-2.1047		-1.8784	-0.9901	0	-1.3333	0.2577	0.0958	2.0969	-3.1509	-3.4615	-0.0686	-0.8791																								-2.6555					2.3143	-2.1082	-1.1054	-3.6503	-0.2521	0.4878
1999/12/7	-0.3671		0.8204	0.1	1.8605	0.3378	-1.0283	1.4354	-0.4249	0.5137	-2.7888	-0.2745	0.6652																								-0.2338					-0.4762	0.6554	1.2898	0.4405	-0.7899	1.0316
1999/12/8	0		0.2712	1.1988	-1.9787	-0.1122	-3.0519	-0.1887	-0.4267	-0.6814	0.5464	-0.8259	-1.1013																								-0.2734					-1.555	-1.5814	3.82	-1.9298	-0.0318	-1.5015
1999/12/9	-1.3684		2.7953	-0.3949	-2.3292	-1.1236	-8.0375	0.5671	-3.4286	-1.2007	-1.087	-1.4573	-2.8953																								-0.6659					-0.8505	-1.7013	-1.5536	0	-0.9876	3.0488
1999/12/10	2.2412		-1.4035	0.1982	0.318	-0.1136	-5.3897	0.094	-0.9615	0.5208	0.3434	0.8451	-0.4587																								2.4054					1.1029	0	3.4053	1.3417	0.0322	1.7751
1999/12/13	-0.8351		-0.9786	-1.088	0.1585	-1.8203	-7.2363	-0.7512	-3.6594	0.5181	-0.6845	-0.1397	-2.0737																								-0.1925					0.3636	0.0962	-1.2048	0.8826	-0.9971	-3.4884
1999/12/14	0.2105		-0.3594	1	1.4241	-1.3905	9.3776	-1.6083	-1.5504	-0.1718	0.7868	0.0699	1.1765																								0.3086					0.2415	-0.0961	0.4065	-0.2625	-0.0975	-4.2169
1999/12/15	3.0987		1.8034	1.2871	1.4041	1.2926	5.9181	1.8269	1.4961	1.5491	1.2775	2.6555	1.8605																								1.7308					1.8072	1.25	5.1822	0.7895	0.2927	1.761
1999/12/16	-2.1396		-2.2143	-0.5865	-1.8462	-2.3202	-0.7163	-2.1719	-1.7067	-1.1864	-1.6118	-1.5657	-2.0548																								-1.7013					-0.355	-0.7597	-0.6928	-3.0461	-0.454	-1.1125
1999/12/17	-1.5096		-2.5362	0.4916	-1.4107	0.4751	-1.3709	-0.8687	-2.6835	-1.8868	-0.9259	-0.4149	-1.3986																								-1.6154					-0.2375	-0.9569	-3.4109	1.4363	-0.1954	-0.125
1999/12/21	-3.5941		-1.9517	-1.7613	-2.0668	-4.1371	-4.316	-1.9474	-1.4599	-2.4476	-2.9475	-1.7361	-1.4184																								-1.3292					-0.2381	-4.8309	-1.6854	0.7965	-0.1632	-3.8173
1999/12/22	-0.9868		-0.8531	0.2988	0.974	-0.1233	0.3823	-1.7875	-1.3169	0.1792	-1.4815	0.3534	-1.6787																								-0.3566					3.1026	-0.9137	0.898	-0.6146	-0.6865	0.5205
1999/12/23	-1.052		-2.0076	-4.568	-2.2508	-2.4691	0.6855	-4.9545	-1.251	-2.6834	-0.1504	-0.493	-2.1951																								-1.4712					-1.0417	-3.4836	-0.8091	-3.1802	-0.5925	-0.0647
1999/12/24	-1.399		0.4878	-1.873	-4.2763	-2.9114	0.9834	-4.0426	-2.027	-2.3897	-1.9578	-1.6277	-0.2494																								-0.1211					-1.9883	-2.5478	0.6525	-2.8285	0.1656	-0.7124
1999/12/27	-3.1782		0.0971	-4.0297	-0.8591	0.2608	0.4494	-4.5455	-3.5345	-2.0716	-2.2273	-1.9424	-0.75																								-0.6869					-4.1766	0	1.1345	-5.7277	-3.8017	0
1999/12/28	0.5275		1.0669	0	-1.3865	1.0403	-0.2237	3.252	0.0894	0.9615	0.4713	-0.9538	2.5189																								0.0814					0.2491	-1.0893	0.1603	-2.49	-7.2165	0.5219
1999/12/29	1.1079		-1.0557	-0.5525	1.406	-0.2574	-0.3737	0.4499	0.5357	1.3333	0.0782	0.6667	4.4226																								0.2439					-2.3602	-1.9824	-1.04	0.6129	4.2593	0.9085
1999/12/30	0.6344		1.6489	1	2.4263	0.7742	0	0.224	3.4636	0.5639	1.9531	1.1773	-0.7059																								0.365					0.2545	1.1236	0.4042	1.8274	4.4405	0.2572
2000/1/4	4.8138		3.2443	2.9703	2.5381	3.5851	1.4254	0.8939	4.2918	1.8692	3.908	1.8182	1.6588																								3.3131					2.5381	3.1111	3.8647	1.1964	-1.7007	3.0148
2000/1/5	-1.2575		-0.3697	-0.8547	0	2.4722	2.8107	1.6611	-2.1399	-0.367	-1.1799	-0.2857	4.1958																								-1.1341					0	1.2931	-1.5504	-0.2956	0.519	-0.5604
2000/1/6	3.9867		4.731	3.2328	2.8053	3.7394	7.4101	4.6841	1.9344	4.0516	2.9851	3.5817	9.6197																								2.8085					3.2178	2.6596	3.7795	9.4862	0.654	1.4402
2000/1/7	4.0469		10.0089	3.2359	4.1734	1.2791	0.6028	3.3299	5.5281	3.5398	3.4783	4.0802	-1.0204																								3.5013					3.4772	3.1088	7.5114	3.7004	3.2832	3.3951
2000/1/10	3.0706		7.4879	7.0779	1.849	1.0333	3.7949	0.1007	2.3456	10.0855	0.6303	1.6611	-1.8557																								1.3011					4.5191	4.0201	1.976	-1.8277	2.4834	1.4328
2000/1/11	-5.6604		-6.9663	-6.4212	-6.354	-6.5909	-1.2187	-5.332	-5.2712	-3.882	-4.5929	-5.2288	-4.8319																								-3.8532					-6.8736	-4.9275	-6.7128	-4.4326	-5.0727	-5.827
2000/1/12	-4		-4.9114	-4.6418	-2.2617	-2.6764	-3.4416	-3.6132	1.2903	-3.0695	-2.407	-2.2069	-3.3113																								-4.1221					4.6429	-5.5894	-4.1543	-4.8237	-2.8251	-3.125
2000/1/13	-0.5482		-3.641	-0.5291	-1.157	-1.75	-0.269	0.441	-1.5924	-0.8333	0.9716	-0.0705	-1.3699																								-0.8758					-2.0478	-0.3229	-1.6254	-3.0214	-0.1751	-0.5161
2000/1/14	-1.4333		0.8787	-1.0638	-2.1739	-0.5089	-0.5394	-0.4391	-1.6181	-5.5462	-0.9623	-1.3409	-2.5463																								-2.8112					-2.439	-2.3758	-0.8655	-1.5075	-0.7018	-0.1297
2000/1/17	1.1186		7.1429	-0.2151	0.8547	-1.2788	1.1525	1.1025	0.1645	5.516	1.719	9.1559	2.8504																								0.8264					1.6667	1.7699	1.5079	-1.6327	-0.7067	1.2987
2000/1/18	-2.1571		0	-2.1552	-1.5254	1.8135	0.9383	0.3272	-0.1642	-2.8668	1.9838	0.983	0.6928																								-1.0656					1.2881	0.5435	-1.4855	-2.6971	2.242	0.2564
2000/1/19	0.5653		-2.9268	0.8811	1.7212	-0.3817	-1.0624	1.3043	0.0822	-1.2153	0.5764	0.8436	-1.1468																								-0.0414					-0.8092	-1.4054	1.5079	10.0213	6.126	-0.0639
2000/1/20	0.1124		2.6801	0.3275	-1.0152	2.0434	3.0872	0.6438	3.6976	2.109	2.5788	3.0245	1.1601																								1.2847					1.6317	4.057	1.5637	4.7481	0.2296	-0.064
2000/1/21	0.8422		5.3018	2.2851	-1.3675	10.0125	0.4557	-0.3198	-2.6149	-2.0654	-1.8855	-2.436	0																								-0.6956					-0.1147	-1.2645	2.3865	-3.7928	-1.8325	2.4968
2000/1/24	-2.5612		2.4012	2.1277	1.2132	6.5984	-1.6202	-1.4973	-0.3255	-1.5817	3.1317	-1.4085	-3.6697																								-0.3708					-0.3444	2.0277	3.3083	-6.25	0.1667	2.3735
2000/1/25	1.3143		-2.9501	-1.7708	7.0205	-4.2689	-0.527	6.4061	3.5102	0.3571	-1.3112	1.6234	0																								1.6956					-1.7281	2.5105	-2.6201	4.8205	1.4975	-1.3423
2000/1/26	-0.5076		-1.7147	2.9692	-1.92	-2.6756	2.3179	1.2245	-1.8139	2.3132	2.4476	1.4058	1.9048																								-0.732					3.3998	0.2041	-1.0463	-1.1742	3.6066	3.3395
2000/1/27	1.4172		2.5377	-2.2657	2.1207	-0.2291	2.589	0.8065	-2.9719	-2.4348	2.116	-1.0712	-2.1028																								0.7374					-1.1338	0.8147	6.1934	0.8911	-2.3734	0.0598
2000/1/28	3.4097		6.8832	-1.4752	-0.3195	0.4592	3.0284	3.6	5.8775	-0.1783	1.1364	-0.0637	0.716																								1.83					-0.8028	-0.404	4.5519	-0.3925	1.4263	2.9904
2000/2/14	10.1081		9.9855	8.4492	7.2115	9.8286	6.9198	9.749	9.9296	10	8.2617	8.2855	6.3981																								8.6262					8.5549	8.7221	10	10.0493	10.0032	9.9884
2000/2/15	-4.4674		4.6053	3.3531	-1.6442	8.2206	-4.4101	0.088	-2.5605	10.0649	-4.5788	-6.4744	-2.2272																								-5.5882					-3.5144	-0.0933	0.804	10.0269	-1.2202	0
2000/2/16	-3.2374		9.3711	9.3511	9.7264	2.6923	-2.4566	0.1757	-0.073	10.0295	0.8317	-3.4613	1.5945																								-1.8692					9.6026	9.9907	2.454	10.0081	2.6471	-5.491
2000/2/17	-0.1593		-8.0506	-9.6859	9.9723	-3.7453	10.0123	-5	-4.8941	10.0536	-6.0914	0.0652	-0.8969																								-1.1905					-4.8338	-2.3769	-10	-0.1479	-6.7335	-10
2000/2/18	-2.0745		5.9412	0.7729	0.5038	-1.2646	9.9944	-0.554	2.9186	9.9878	2.2297	-0.1954	-2.2624																								-0.8835					2.1164	6.9565	2.7944	3.3333	1.9355	1.4898
2000/2/21	2.7159		-2.5974	2.5887	-4.8872	10.0493	10	-1.857	-1.1194	-0.3322	-1.8506	1.8277	-0.463																								4.5381					10.0518	-0.4878	-5.7605	-1.0753	-3.255	-1.8349
2000/2/22	-3.4902		-7.697	-4.0187	-4.2161	-9.1316	-9.3678	-0.5676	4.5283	3.7778	0.202	-1.2821	-0.9302																								-4.0698					-8.6629	-6.8627	-1.7857	-8.6957	0.5296	-1.5576
2000/2/23	-0.8219		-5.3841	-2.7264	-5.6396	-5.4187	-9.9796	-2.4738	0.2888	4.4968	0.2688	-2.6623	0.939																								-0.6061					5.1546	-4.1228	-1.8182	-9.127	1.0226	4.1139
2000/2/24	0.442		4.7189	2.002	2.7697	5.1042	-5.2036	2.1463	3.9597	-2.459	4.6247	1.3342	1.1628																								0.8943					2.7451	0.5489	3.3476	2.6201	2.6074	0.3647
2000/2/25	-0.495		-0.7952	-1.6683	-2.8369	-1.1893	-1.1933	-2.0057	0.9003	6.5126	-2.6906	-1.9092	-0.9195																								-0.8864					-2.0038	-1.0009	-0.8959	-3.0638	-2.5411	-2.7256
2000/2/28	2.5981		6.8136	3.6926	7.8832	4.1123	0.1812	2.0468	-8.6479	9.9606	10.0066	1.2081	3.7123																								1.9512					9.0555	5.6985	5.6328	10.0088	3.9877	0.7472
2000/2/29	-1.2931		-3.127	-1.8287	-2.4357	-2.6012	-1.6878	7.0678	-6.9121	-9.9552	-2.693	-1.1936	0.8949																								0.3589					0	4.3478	-1.975	-3.5914	-0.5605	-0.2472
2000/3/1	2.6747		-4.9709	2.3529	4.4383	2.7695	2.8204	-2.9438	3.3091	-0.3984	-4.3665	1.2752	2.2173																								2.5824					-4.4643	-1.6667	0.1343	-1.4901	-2.9665	-2.974
2000/3/2	-2.286		3.2609	4.3103	3.1873	2.8874	5.4264	-1.6544	-1.5625	-4.2	1.9293	-0.5964	-2.1692																								-1.5492					1.6822	-0.678	-0.7378	5.8824	-0.9477	-1.341
2000/3/3	1.0881		4.7368	4.2241	-0.9009	7.9514	-0.5656	1.6822	-1.0317	-0.8351	-0.5678	1.2	0.8869																								2.2817					-1.8382	4.2662	0.6081	0.6349	1.5432	2.2654
2000/3/6	-1.8299		-6.2814	-8.0176	-0.9091	-9.9653	-3.0148	-4.0441	-2.2454	-10	-4.8223	1.3834	-0.4396																								-1.5385					-5.5243	-1.0638	-5.3727	-1.4196	-2.1581	-2.0253
2000/3/7	4.3311		3.9544	7.1839	-3.1455	1.6362	1.0557	1.9157	-1.9688	3.6257	0.9333	-0.3249	1.5453																								0.7812					1.3875	-1.5715	-0.4968	0.8	1.3048	-2.0672
2000/3/8	-1.5765		0.9026	-0.3575	1.7591	3.8826	8.1834	0.6579	3.7657	-0.7901	1.5852	-1.5645	-0.4348																								-0.4264					-0.0978	5.4622	2.9957	-3.5714	0.1227	2.5726
2000/3/9	7.2077		2.3003	3.139	1.4628	-0.3646	2.897	1.774	0.8065	-2.7304	-1.5605	-1.3245	-1.5284																								2.7637					2.6419	-0.7968	-1.662	0.823	2.6034	1.2219
2000/3/10	-5.1793		-3.4354	-5.913	-3.5387	-8.8747	0.5214	1.9266	-2.64	7.6023	-2.7081	-1.745	-1.7738																								-2.9545					-2.5739	0.8032	-2.1127	-2.8571	1.7313	1.2706
2000/3/13	0.4727		0.5821	2.7726	1.7663	2.008	-3.0083	6.2106	10.0247	-2.1739	1.4936	8.5383	0.9029																								-0.3513					2.544	4.2231	0.5036	1.2605	3.5211	0.1255
2000/3/14	-2.8228		-2.3151	-3.6871	4.6729	-1.7717	0.9626	-3.5593	7.0202	-4.2222	-3.0769	-2.2656	-2.4609																								-0.4309					10.0191	-5.1988	-1.4316	-2.1577	-4.7336	-2.7569
2000/3/15	-0.8069		-0.9875	0.3735	2.6786	1.9038	-1.589	0.3515	3.4892	0.9281	2.8986	0.6439	4.8165																								-1.1015					1.4744	-1.371	1.1619	0.7634	2.3802	0.1289
2000/3/16	-2.82		-5.9176	-1.3953	-7.8261	-6.6863	-0.3767	-6.4799	-4.7876	-7.0115	0	-4.5425	-4.814																								-2.5457					-9.3162	-5.8054	-4.0919	-5.7239	-6.4226	-3.4749
2000/3/17	1.3951		3.4629	3.7736	4.8518	2.529	4.2139	1.6854	9.9858	2.9666	0	1.8767	2.7586																								1.4694					5.655	3.2986	1.4222	3.5714	5	2
2000/3/20	0.2752		1.9809	4.7273	10.0257	6.372	-0.6739	5.8932	9.9807	1.3205	-1.006	1.1184	3.3557																								0.6436					9.3666	2.6891	1.476	3.5345	2.3366	0.0654
2000/3/21	0.2195		-0.8038	-0.2604	1.0514	1.6425	0.0522	3.3043	-1.6393	2.4882	1.2873	0.7807	-1.0823																								-0.0799					-3.3442	6.383	0	1.582	0.0578	2.1555
2000/3/22	1.2048		0.2026	3.5683	0.9249	-0.1901	-0.5216	1.5152	2.8571	-1.0405	1.1371	1.3557	1.5317																								1.36					5.5696	-0.1538	2.6182	2.459	-0.3466	0.5115
2000/3/23	0.7035		-0.6065	10	9.9656	0	0.1573	2.5705	0.6944	3.8551	-0.1323	1.4013	5.6034																								0.6709					0.1599	4.7766	-0.4252	3.6	4.2029	0.4453
2000/3/24	-0.5911		1.5593	1.2987	2.3958	0.381	1.9895	-4.042	3.6782	-3.2621	-0.8609	-2.0729	-3.4694																								0					-3.0327	-1.1029	-0.7829	-3.3205	-1.0292	0.5066
2000/3/27	1.5676		3.004	9.1252	3.2553	4.1746	0	5.2233	1.8847	1.5116	2.4048	4.8108	9.9366																								1.5288					4.1152	4.8327	1.076	2.6358	1.602	0
2000/3/28	-0.5322		5.5736	-4.0774	-1.6749	0.1821	-0.154	0	-6.148	2.4055	5.4142	-0.8568	2.8846																								-1.5444					-2.1344	1.4184	4.1874	0.9339	-1.7981	2.2054
2000/3/29	-1.0701		-3.008	-4.1066	-2.6052	-2.2727	-0.3599	5.5244	-1.8551	6.264	-1.2995	-1.5432	7.1028																								-1.2549					-1.2924	-2.0979	-1.2262	-0.9252	-0.7606	-1.9729
2000/3/30	0.4327		0.3797	2.4793	-1.2346	7.4419	8.2559	1.7451	0.5907	-0.2105	1.442	0.3762	-2.6178																								0.7943					0.6547	0	-0.2069	3.1128	0.369	2.8302
2000/3/31	-1.077		5.2333	0.0733	7.0833	10.0433	-1.7159	-3.2066	0.411	-2.4262	-0.3708	-0.9994	-1.2545																								-0.6304					3.4146	1.4286	-1.6586	5.6604	0.1131	0.1835
2000/4/3	-0.4899		-1.438	2.1245	-1.6537	4.0126	0.388	-2.2342	-2.6316	-1.9459	-1.737	-0.1262	-5.2632																								0.0793					1.4937	-2.0423	-0.8433	-2.4286	0.226	-1.0989
2000/4/4	-0.93		-5.2888	0.2152	-0.9891	-3.9334	-0.0966	-4.4129	-5.6456	-2.7563	-3.346	-1.3266	-2.682																								-1.3471					-3.718	-3.6664	-1.4883	-4.8316	1.1274	-1.1111
2000/4/5	1.3252		1.733	1.0021	1.5984	10	0.4352	0.5771	4.9013	0.7937	0.7838	0.8963	0.9843																								1.004					0.9654	-1.2687	-0.1439	1.9231	0	-0.2497
2000/4/6	0.7084		0.9464	-0.1417	9.6362	0.3579	0.5296	2.7869	2.4879	3.0371	2.8516	2.3477	1.3645																								0.6362					0.8765	3.1746	1.6571	2.717	-1.0591	2.816
2000/4/7	2.3268		-0.75	3.3357	0.2691	-3.6377	0.5268	-0.1595	1.5394	-2.4017	-0.4411	0.806	1.1538																								1.5014					4.3444	0.3663	-0.1417	-0.147	2.9577	-0.7912
2000/4/10	-0.4759		0	-0.8929	-1.3417	0.7402	2.4297	3.1949	6.0641	1.566	2.7215	2.5215	1.9011																								-0.5839					0.1514	0	-0.6388	-0.2943	0.684	6.0123
2000/4/11	0.4251		-1.1965	-6.4449	-4.4424	-3.5268	2.7907	-2.8638	-2.309	0.2203	-1.1091	-1.6797	-3.5448																								0.0783					2.0408	0.219	5.5714	1.9926	-0.5163	-0.7523
2000/4/12	1.164		-1.5296	1.1111	-3.1309	9.9772	-0.543	-1.0359	-1.7445	-2.1978	0	-2.0134	0.3868																								-0.4304					5.9259	1.9665	-2.8417	-0.8683	-2.1579	-1.4577
2000/4/13	0.0523		0.3883	-0.5861	0.1959	9.9723	1.9563	1.4493	3.7228	-1.0112	0.9346	0.5604	3.0829																								0.5894					2.028	2.1429	-1.3231	1.3139	5.1089	-0.7101
2000/4/14	1.8819		-1.7408	-2.5055	0.1955	-0.5038	4.6408	-1.0317	0.1104	-0.5675	2.963	0.6192	0.7477																								0.8984					-8.9788	-2.5175	0.7057	-3.5303	1.328	1.6091
2000/4/17	-1.5906		-2.5591	-4.6863	-5.1707	-1.1392	-0.8529	-1.684	-6.4534	-2.8539	3.717	-1.7846	-3.7106																								-2.0519					-4.3675	-1.0043	-2.4527	-2.5392	-3.0144	-4.5161
2000/4/18	-0.4171		1.0101	1.5067	2.9835	9.8592	0.172	3.0179	0.2358	-1.2926	0.6358	1.1278	1.1561																								0.0791					1.4173	-1.087	0.5029	0.9962	0.7297	1.9656
2000/4/19	0.2618		0	1.6406	0.0999	-1.1072	0.0859	1.346	2.7647	5.4762	0.9765	0.9913	-0.9524																								-0.079					-0.5435	0.0733	1.5011	0.3794	-0.7513	0
2000/4/20	-0.6789		-0.2667	0.2306	-2.2954	6.3052	-0.1716	0	4.6365	-0.6772	0	1.227	0.3846																								0.0791					2.6542	1.0249	2.8169	-0.6047	0.5677	4.1566
2000/4/21	-1.1041		-0.1337	-1.4571	0.9193	1.3304	-0.0859	0.3125	0.1094	-2.7273	-2.7873	-2.0606	-1.5326																								-0.6714					-1.2167	2.5362	1.0274	4.8669	0.4032	-2.2556
2000/4/24	-1.2759		-1.9411	-2.9572	4.1498	0.2188	0.9032	2.7259	1.1475	-0.5841	-0.8777	2.104	0.1946																								-1.3121					4.7729	-0.4947	-1.6949	7.2516	-0.6693	-0.5917
2000/4/25	0.6462		-0.7509	2.1652	-2.7211	-2.4017	0.0426	-2.5777	5.9968	1.6451	0.3542	-0.0606	0																								0.0806					-2.7186	2.8409	-1.4483	-1.6227	-0.6739	-0.3571
2000/4/26	2.3542		-0.2751	0.5495	-1.998	-0.0559	-0.0426	-2.4903	3.211	-1.0405	0.8235	2.0012	0.5825																								0.6441					-1.435	0.8978	0.14	2.1993	-1.6282	0.3584
2000/4/27	-1.9341		1.4483	-2.498	-5.9123	-9.0655	-1.5772	0	-7.7531	-1.285	-1.2835	-1.843	-1.5444																								-1.04					-1.3793	0.0684	-1.2579	-2.4882	-2.0414	-2.0833
2000/4/28	1.5991		1.9714	0.7206	9.9675	0.2462	0	-0.9577	1.1777	0.5917	5.6738	1.272	-0.3922																								1.0509					0.0871	-0.5472	2.6185	1.1034	4.6184	1.5198
2000/5/8	-1.3641		-0.8667	2.3847	1.2808	4.4813	1.6457	-0.4835	-3.7037	-1.6471	0.0559	3.8278	0.3937																								0					0	1.4443	-1.5172	3.0014	-1.9919	0
2000/5/9	-2.2872		-1.8157	-2.9503	-2.9183	0.4113	-0.8948	-1.3765	-1.0989	-1.9139	-0.8944	-2.3041	-2.7451																								-2.28					-4.6087	-3.7288	-1.4706	-0.7947	-3.1035	-2.3952
2000/5/10	-1.252		-2.9452	-5.68	-3.9078	-2.3991	-0.6449	-4.1872	-4.1667	-5	-5.2453	-4.1274	-5.0403																								-1.7601					-5.6518	-3.0986	-3.1272	-5.3405	3.5543	-3.9264
2000/5/11	-0.8269		-2.2583	-2.2901	-3.1283	-7.9137	0.0865	-2.485	-1.5072	-3.2092	-0.9524	-0.615	-2.3355																								-0.4167					-0.4831	-2.689	-1.6875	2.5388	-0.33	-0.6386
2000/5/12	0.1668		-0.6498	-1.2153	0.1076	0	0.3026	0.6151	-0.412	0.5305	2.4038	-1.2376	0.4348																								0.1674					-0.9709	3.062	-2.0149	0.2751	0	0.2571
2000/5/15	-2.8857		-4.0698	-2.6362	1.3978	-10.026	0.0431	-1.8341	-0.2364	-3.6939	1.6432	-2.1303	-2.1645																								-3.6759					-3.3333	0.5072	-0.9901	1.8519	-0.3974	1.6667
2000/5/16	1.3714		2.6515	1.6245	3.4995	1.3025	2.0166	1.8683	2.1919	1.7808	0.1732	1.1524	1.9912																								0.6071					1.927	1.5141	1.5385	-0.1347	3.0585	0.1892
2000/5/17	-0.5073		-0.2214	-0.444	-2.0492	-6.2857	0.3041	-0.4367	1.2174	-0.9421	0.7493	1.2025	-0.8677																								-0.2155					1.4925	-1.2784	0.1515	4.2481	-0.3226	-1.825
2000/5/18	1.0198		1.6272	1.6949	2.1967	1.372	0.6064	2.7193	-0.5727	3.8043	4.2334	1.3133	3.0635																								0.432					4.2157	2.6619	1.2103	-0.2587	0	2.3718
2000/5/19	0.5609		2.1106	2.193	0.5118	8.5714	0.6027	1.1956	1.0369	0.3927	3.5126	-0.1235	1.4862																								1.0753					-0.2822	4.2747	0.299	3.4371	0.3236	0.4383
2000/5/22	0.8366		3.35	3.9485	4.888	1.2465	2.0969	2.5316	0.171	6.6493	0.9544	2.5958	1.6736																								0.8085					4.2453	5.8468	2.0864	4.0752	2.7419	3.2419
2000/5/23	0.4425		-1.4483	-2.3121	-0.2913	-3.1464	1.2225	2.5514	0.3984	-1.467	5.8298	1.0843	2.0576																								-0.9287					-0.724	-0.3175	-0.6569	8.4337	2.0408	1.0266
2000/5/24	-0.4956		2.0294	0.4227	-0.4869	0.6356	-1.8841	-0.8026	2.4376	2.1092	-0.1985	-1.1919	-0.8065																								0.6817					-0.6381	-0.9554	1.7634	-2.6111	2.3077	2.4507
2000/5/25	3.2097		0.2058	3.4512	1.5656	0.7018	0.2462	2.5081	-0.9408	0.8505	5.6191	0	1.2195																								2.7931					4.4954	-0.9003	0.6498	1.5402	-0.7519	-0.3501
2000/5/26	-1.7694		-0.5476	-1.9528	0.1927	-2.3693	2.8978	-1.7364	-2.1788	-2.4096	9.887	0.965	2.008																								-1.6056					5.5312	1.233	1.8651	-1.236	-1	-2.2834
2000/5/29	-0.2729		0.4129	1.1618	0	0.571	1.957	1.1245	-0.8567	1.6049	4.3273	-0.8363	2.9528																								-0.6695					0.9983	-1.7308	-0.8451	6.0865	-0.0612	4.8532
2000/5/30	-1.2042		-2.1933	-3.1993	-2.8846	5.11	-1.7322	-2.1446	-2.8226	-1.5796	-0.5749	0.1205	-3.0593																								-1.4322					-3.7891	1.3046	-2.3438	1.8767	-2.2665	-2
2000/5/31	-0.277		-0.4205	0	-2.1782	2.0257	-3.3826	2.1104	0.7706	4.9383	-0.1652	5.0542	3.9448																								0.2137					1.3699	2.1249	-0.3636	-2.6316	-1.7549	-0.6414
2000/6/1	0.3333		0.2815	2.3729	0.2024	-0.7942	-0.641	0.9539	-1.1765	0.2353	-0.4137	-0.3436	0.3795																								-0.0426					0.7601	-0.3783	1.4599	0.8108	-0.1595	-1.115
2000/6/2	0.7752		-0.1404	-1.5728	-1.1111	-1.7345	0.2978	2.3622	-0.8333	-0.3521	3.4483	-1.2069	3.7807																								1.1092					-1.7603	-0.5696	-0.5036	-4.8257	2.0767	0.8902
2000/6/5	-0.5495		-0.0703	-2.6072	-3.1665	-4.2091	-0.9401	-2.4615	-4.5618	0.4711	-1.2048	-1.7452	-2.5501																								-0.211					-3.4983	-1.9733	1.3015	-3.0423	-2.0344	-1
2000/6/6	0.884		2.391	3.3679	5.4852	5.4571	0.1998	1.735	3.4591	0	-2.2358	0.5329	3.7383																								0.8034					3.4483	0.6494	2.7123	5.5782	2.6198	1.7825
2000/6/7	1.3143		0.2747	2.7569	0.7	0.0672	1.1466	-0.3101	1.3982	1.524	0.2079	-0.8834	0.9009																								0.3356					-1.1966	-0.8387	-0.6949	-0.3853	4.5455	0.934
2000/6/8	1.0811		3.5616	0.7317	-2.6812	0.0672	0.6407	-1.0886	1.3189	5.6582	-2.1577	-0.2674	-1.4286																								-0.0418					5.4498	3.1434	-1.6795	-2.7624	1.2507	2.3713
2000/6/9	-1.8717		-2.2487	-3.1477	-0.2041	2.349	2.9383	-1.8082	-2.8994	-0.6557	-0.4665	-3.4853	-2.8986																								-1.5056					-1.5587	-1.0794	-0.8541	-1.9886	4.2647	-0.452
2000/6/12	0.7084		-0.6766	-1.0833	0.1022	10.0328	-1.1893	0.6405	-1.2797	1.1001	0.9374	-1.3889	2.2388																								0.2972					0.5	-1.6046	-0.7179	-1.3913	0	-0.7378
2000/6/13	0.5952		0.2725	1.0952	1.43	1.9666	2.5518	1.6706	0	3.5909	8.1047	2.5352	2.0638																								0.9314					1.8242	0.3914	0.6508	2.4691	3.2722	0.5718
2000/6/14	0.4841		-0.5435	1.5833	2.4169	1.578	-1.784	0.313	-0.3086	-3.3613	-1.2886	0.2747	1.1029																								1.4262					2.0358	0.065	-0.7184	-0.7458	2.431	-2.2172
2000/6/15	0.5889		-0.4781	2.5431	6.3913	5.0058	-1.2428	2.8081	-0.4954	-1.1957	-0.6329	-0.8219	0.7273																								0.7444					-1.0375	0.5195	0.7236	0.289	-2.1333	1.1628
2000/6/16	-1.5966		-1.0981	-1.6	-3.4196	-1.7534	-2.759	-2.5797	-1.4935	-2.9703	-1.2341	-1.105	-3.6101																								-1.601					-3.2258	0.1292	0.2874	0.2882	-1.7439	-1.4368
2000/6/19	-1.1357		-0.7634	-0.8943	6.3158	-3.5694	0.896	0.4673	2.2742	0.907	-1.3301	-1.2104	3.5581																								-0.7092					-1.9167	-0.4516	1.7192	3.3333	-3.1614	0.4082
2000/6/20	-0.4923		0.1399	-1.6407	-1.7102	-1.7929	0.0493	-2.2481	0.6794	-2.4719	1.2255	-1.508	1.9892																								-0.6303					-1.0195	-0.7129	-2.4648	0.1112	0.1432	-1.7422
2000/6/21	0.2199		1.257	1.0008	-2.2894	-5.7715	0.2465	1.9033	2.3926	0.2304	9.4835	3.3493	0.1773																								0.2114					0.4292	1.5013	1.083	0.2778	-0.3432	1.6548
2000/6/22	0		1.4483	-0.4955	0.656	8.125	3.1972	-1.0895	-0.5392	0.6897	-0.4055	-0.9259	7.4336																								-0.6751					2.3932	0.6431	-0.1429	-3.6011	-0.0574	-0.1163
2000/6/23	-0.0549		-0.6798	0	-0.3724	-0.578	1.6683	1.8883	-0.0602	2.7397	4.4782	0.9346	-0.9885																								0.085					-0.5843	5.3035	1.0014	-2.2989	-0.1148	0.5821
2000/6/26	-0.1098		1.9165	-0.9129	9.4393	2.7907	3.7506	3.861	-1.5069	2.7778	-0.4959	-0.7407	1.4975																								0.0424					3.3585	0.2427	0.9207	-8.2353	-0.9773	2.1991
2000/6/27	-0.3846		0.0672	0.0838	-1.1956	0.7353	6.6878	1.4126	-2.0808	-1.5135	0.534	1.2127	1.9672																								-0.6364					-0.3249	-0.2421	-1.0526	0.7692	-1.2482	2.3216
2000/6/28	0.1103		-0.5369	0.4184	-0.5186	1.1791	2.2448	-1.0264	0	-0.1098	2.6204	-1.106	-9.9678																								-0.0427					-0.0815	-1.8204	0	2.2901	1.0582	-0.1107
2000/6/29	-0.4408		-1.0121	-1.75	-3.0408	-4.1065	-9.9834	-1.4815	7.6875	-3.0769	-2.3119	-1.3979	-3.3929																								-0.4699					-1.5498	-1.7305	0.2128	-0.0622	-0.8144	-0.554
2000/6/30	0.332		1.4997	-0.0848	-2.3297	-0.463	0.8744	4.1353	0.6384	2.381	-1.8721	0.3781	-2.2181																								1.073					-0.58	-1.195	2.1939	-3.7959	-0.4985	0.2786
2000/7/3	-2.1511		2.0148	-1.2733	-4.3119	-1.0465	0.365	1.7329	-1.3841	-3.5437	1.1519	-1.8832	-3.9698																								-1.3588					-0.8333	-4.6467	2.1468	-3.1048	1.0905	2.7222
2000/7/4	0.5637		-0.7242	0.4299	1.7258	0.9401	0.1364	-0.9936	2.4561	1.0333	-0.4626	-0.2879	3.1496																								0.0861					0.9244	2.47	-1.0169	0.8011	-0.4373	1.2439
2000/7/5	-0.9529		-0.8621	-1.113	-0.8483	0.6403	0.4993	0	-1.2557	-1.5909	0.7866	2.4062	1.145																								-0.129					2.0816	0.5863	1.3699	0.3311	0.0293	2.5641
2000/7/6	0.283		-0.8027	-1.1255	3.1369	0.2313	2.5294	-0.2867	-1.2139	-1.0393	0.6385	-0.9398	-1.3208																								0.0434					-1.1419	3.3679	2.2973	-0.396	0.8782	-1.5625
2000/7/7	1.2415		0.4046	0.8757	0.553	2.5967	-0.4405	3.1632	-1.1703	1.1669	1.7977	0.5693	3.2505																								0.7366					1.0726	0.4386	-0.6605	-2.8496	0.8125	2.381
2000/7/10	-1.2821		-1.0745	1.3021	3.758	0.1125	0.1327	1.6028	-2.013	4.2676	-3.7396	1.4151	1.1111																								-0.6022					0.1633	-1.4348	0.3989	0.2729	-0.9499	-0.5168
2000/7/11	1.8069		1.833	0.9426	-2.0318	3.2584	0	-1.5775	0.4834	-0.4425	-4.3165	5.5814	0.7326																								1.5145					4.1565	-1.962	-0.7947	-1.3605	-0.9009	-1.3506
2000/7/12	0.9983		2.6667	0.2547	-1.1722	-1.0881	-1.6792	-0.9059	0.902	2.3333	-0.2256	-0.9692	0																								0.5968					0.626	0.4519	-0.8011	1.7241	0.7038	1.3691
2000/7/13	-1.1532		1.1688	-1.4395	-3.7409	0.385	-3.4157	-3.0942	-2.4434	-0.5429	-2.7882	-0.9786	0.9091																								-0.678					-3.4215	0.8355	2.288	5.4915	2.1258	3.0649
2000/7/14	-0.2222		-1.6688	-0.945	1.4218	-0.6575	1.3495	1.4514	-0.3054	4.3668	-2.3643	0.9883	4.1441																								0.6826					-1.7713	-0.8286	-1.7105	-1.1568	2.0816	4.6875
2000/7/17	-0.7795		3.5248	1.4744	-1.8692	-2.813	5.5556	-2.6466	0.3676	1.046	4.4859	1.6014	-0.346																								-0.8475					-1.6393	-1.671	-2.8112	-1.4954	-0.3073	-2.0221
2000/7/18	0.1122		1.198	1.0256	0.9524	-0.681	-2.1314	0.9552	0.7326	-0.207	6.8009	0.0876	-0.5208	173.2843																							-0.2137					0.4167	1.3072	0.7576	1.3201	0.7005	1.4251
2000/7/19	1.1211		-0.3738	0.3384	-1.9811	0.4	0	-5.3857	0.9091	-1.782	5.5141	-1.1374	1.2216	-2.5112																							1.5418					1.0788	-1.2903	-0.3418	-1.1075	-0.473	-0.436
2000/7/20	-0.7761		-2.1263	2.8668	0	-2.0489	-0.1333	1.2308	-1.2012	0.6403	0.1349	-0.9735	2.2414	2.0239																							-1.0966					-0.4105	0.0654	-1.0288	6.5217	-0.0839	1.9951
2000/7/21	-0.3352		1.3419	1.9672	2.0212	2.8472	0.4005	-1.2918	0.304	-0.6363	-0.0337	0	-2.0236	-1.2624																							0.3838					-1.2366	-0.7185	0.1386	-0.5566	-0.6715	0.1908
2000/7/24	-0.6726		-2.396	-1.2862	-1.5094	2.4294	-1.4184	0.2309	-1.7576	-1.7076	-0.0674	-1.6086	0.5164	-1.4612																							-0.9771					-0.3339	-0.6579	-2.2837	3.2338	1.6338	-1.6667
2000/7/25	0.3386		0.4522	0.6515	0.5747	0	-1.259	2.381	-0.3085	1.5201	-1.2808	0.6358	-0.3425	2.595																							0.9009					2.3451	0	0.4958	6.0241	-0.4712	0.8232
2000/7/26	-0.4499		-0.7074	-0.8091	4	-0.9928	0.9107	-0.075	0.3094	6.3102	-1.8095	1.8953	1.2027	-0.9033																							-0.5527					-0.2455	0	0.6342	2.2159	-0.5291	0.1441
2000/7/27	7.2316		1.0363	3.6705	-0.2747	1.0585	-0.722	-2.027	3.578	0.8048	-0.0695	-1.1515	-0.8489	0.1823																							4.8739					3.8556	-0.9272	-2.2409	-0.7226	-0.4759	-1.4388
2000/7/28	-2.687		0.641	-1.7309	3.3058	4.5755	-0.0909	1.0728	-1.9059	-0.0998	0.8003	-1.6129	2.226	-0.7279																							-2.2014					3.5545	-1.4706	0.8596	-0.6719	0.0563	1.9465
2000/7/31	0.2166		1.2739	0.1601	-1.5111	10.0158	-0.364	0.9098	1.5179	1.1988	-1.933	-1.7304	2.1776	-0.4583																							0.2501					1.8307	0.4749	-0.3551	-0.7892	-0.1968	-0.9069
2000/8/1	0.3241		-0.5031	-0.0799	-2.1661	10.0144	-0.0913	-0.8264	2.3923	-2.7641	0	1.3902	-0.3279	1.105																							0					-1.1985	0.6752	1.2117	-1.6477	0.4225	2.0713
2000/8/2	-1.6694		-1.3274	-0.96	2.4908	2.9617	0.1828	-1.2121	-1.9276	1.5228	-3.1327	-0.9141	-0.1645	-0.4554																							-0.8316					-2.3503	-0.6036	-1.1268	-2.022	0.8415	4.2945
2000/8/3	-0.1095		-0.0641	-0.9693	-0.7201	-3.5533	-0.3193	0.1534	-1.7272	0.2	-0.7631	-0.5535	0.659	0.6404																							0.2096					1.6304	0.4049	-0.9972	2.0047	-0.2225	-1.8552
2000/8/4	0.0548		1.6026	0.4078	-3.4451	-5.9211	-0.5034	-2.6799	4.1818	-2.495	-3.918	-0.7421	-1.6367	0.1818																							-0.0837					-2.903	-1.6801	1.0791	2.3121	-0.4739	-1.1065
2000/8/7	0.274		4.1009	-0.5686	0	-9.9767	0.644	-0.5507	-1.1053	-0.1024	-3.2393	0.7477	2.6622	2.5408																							-0.0838					1.967	0.2051	1.4235	0.7345	-0.2801	0.4662
2000/8/8	-0.4918		-0.2424	-0.817	1.784	-4.9715	-0.0457	2.1361	-1.0588	2.459	0.9059	2.4119	2.107	-0.885																							0.1676					2.9321	-0.2729	-0.4912	-1.29	1.4045	2.5522
2000/8/9	0.7688		0.4253	0.4942	-1.476	-2.2343	0.503	0.8521	-0.4162	-0.9	-1.9126	-1.2681	-1.746	0.2679																							0.7113					-1.0495	2.5992	-0.3526	0.6818	3.4626	-1.8552
2000/8/10	-0.7084		-1.0284	-0.5738	0.3745	-3.6789	0.273	-0.9217	0.7761	-1.2109	-1.1938	-0.6422	-1.7771	-0.9795																							-0.7063					-1.5152	1.4	2.6185	1.0158	-0.3748	0.3688
2000/8/11	0.3842		-1.467	1.2366	2.9851	1.3889	1.3158	-0.6977	1.8365	0.5107	2.6983	0.1847	-0.1645	1.0791																							0					0.3077	-0.9862	-1.5172	0	-0.215	-2.1589
2000/8/14	1.2028		-0.1241	1.6287	3.0797	-6.621	-0.7165	0.8587	-0.4072	1.1179	5.6863	0.8295	0.1647	1.3345																							0.9205					3.1442	0.7968	-0.8403	2.7933	0.4848	0.7042
2000/8/15	-1.1345		1.8634	0.0801	-1.4938	-2.8117	-1.3081	1.548	-0.7593	2.3116	0.2597	0.8227	0.1645	4.0386																							-0.2073					-1.2639	-0.1976	0	-0.5435	2.5194	0
2000/8/16	0.6557		-3.5976	1.1209	-0.2676	4.3396	-0.4113	-0.2287	0.6474	1.1788	-0.5181	2.0852	0.6568	-0.7595																							0.2493					2.7861	-0.8581	-0.565	-2.623	2.6928	3.4965
2000/8/17	0.8686		0.3795	-1.1085	0.3578	-2.6522	0	1.1459	-0.5263	-1.068	-3.9807	1.865	2.2838	0																							0.2072					-0.2198	-0.5326	-0.3551	1.908	-1.2475	-1.4414
2000/8/18	-0.5382		0.8192	0.5604	6.9519	1.1765	0.9179	0.7553	-1.0582	0.1963	1.821	0.5231	-1.2759	-1.1054																							-0.5376					-1.395	0.4016	0.0713	-0.3304	-0.3609	1.3711
2000/8/21	-0.4329		0.5625	0.8758	2.1667	-2.0808	-0.3183	1.2744	-0.1783	3.428	0.3805	3.0356	4.8465	3.0954																							-0.3326					1.1914	2	-0.2849	-1.0497	-4.0362	1.4427
2000/8/22	-1.3043		-3.3561	-1.7364	-4.4046	-0.9375	-0.1825	-2.7387	5.6548	-3.8826	-0.5307	-2.3569	-3.0817	-2.8357																							-0.7092					-3.2377	0.4575	-0.3571	-1.1725	-2.3996	-1.0976
2000/8/23	-0.3855		-1.672	-1.9277	-1.0239	-3.0284	-1.7367	-1.2177	1.2394	-1.5764	0.1143	-2.5862	0	0.6867																							-0.8403					-2.2053	-2.0169	-1.4337	-2.9379	-1.4365	-4.965
2000/8/24	0.0553		0.0654	-0.2457	5.8621	-0.6506	-0.4651	0.077	3.3945	-0.1001	1.142	0.885	-0.159	0.5115																							0.0424					0.6998	4.5817	0	-0.4657	1.4574	-1.1678
2000/8/25	0		0.9804	0.5747	0.9772	10.0196	0.3271	1.5396	2.7987	1.3026	0.6775	0.7018	0.3185	2.3749																							0.593					-0.2317	0.381	1.8182	0.3509	3.7293	1.2438
2000/8/28	-0.1105		-1.165	1.1429	1.2903	0.3571	-0.2795	1.1372	3.5079	-0.0989	0	2.3519	2.0635	2.0713																							-0.2526					-0.3096	4.3643	-1.3571	2.972	-0.5326	-0.4914
2000/8/29	-0.2765		-1.3752	1.6949	-0.2389	-1.0083	0.0934	2.3238	1.3151	2.3762	1.3458	-0.6809	0	-0.2435																							-0.7176					0.854	-0.303	-0.2896	-0.9621	0.5622	-0.8642
2000/8/30	-0.7765		-1.1288	-3.0159	3.9106	-2.8161	-1.1666	-1.8315	-4.5432	-2.7079	3.9838	-2.3136	-0.4666	-2.5224																							-0.7653					-2.3095	-0.9119	-0.5084	0.5714	3.3264	-0.4981
2000/8/31	-0.7826		-1.7461	-3.8462	-2.2273	-2.5894	0.5666	-3.3582	-7.0084	-4.7714	-1.4544	-3.4211	-4.6875	-3.4224																							-0.3856					-3.8613	-3.0675	-2.2628	-3.4659	-1.1785	-3.9424
2000/9/1	-0.0563		0.4785	-0.3404	-1.0212	0.3797	-0.8451	0	-0.1125	-2.8184	-0.8639	-0.9991	-1.9672	0.605																							-0.2151					-1.6393	-2.2785	-1.419	0	-0.9308	0.1303
2000/9/4	-0.5073		-1.0204	0.5978	4.7619	2.0177	0.7576	1.39	1.1824	1.6112	-0.581	0	0.6689	1.2887																							-0.1724					0.5833	3.3031	-0.3788	-1.9423	0.1762	1.7567
2000/9/5	-2.4929		-2.6117	-3.2258	-3.4091	-3.0284	-0.8929	-1.4471	-2.059	-4.2283	1.3149	-1.9266	-3.4884	-3.0534																							-3.1952					-3.0655	-2.6959	-0.8365	-0.9604	-0.0879	-1.4706
2000/9/6	-2.1499		-3.1052	-0.9649	-4.7059	0.6373	-0.3793	-0.1546	0.4545	-2.8698	-3.6049	-0.1871	-3.6145	-1.1374																							-1.6057					-3.5897	1.0309	-4.0644	-1.2121	-0.9094	0.3894
2000/9/7	0.9501		1.0925	0.7086	0.823	0.6966	0.238	2.3994	0.9615	1.1364	-1.3463	0.4686	3.3929	0.7965																							0.544					1.5071	0.1276	0.9592	1.227	1.2137	1.7453
2000/9/8	-0.2941		0.7925	0.1759	-0.0816	0.6289	-3.4663	2.7211	2.2409	2.3596	3.3359	0	-0.6908	-0.0878																							0.0902					-0.6114	3.5201	1.9794	1.2121	0.0877	1.0165
2000/9/11	-0.059		2.0729	1.0536	3.5131	-0.125	-0.6886	0.2208	2.0822	1.427	0.5869	0.1866	1.2174	2.109																							0.0901					1.0545	4.9271	-1.0093	-0.3593	0.0584	-0.6289
2000/9/12	1.3577		-0.6303	2.2589	-0.6314	-1.5019	6.8846	0.9545	0.3757	1.5152	-0.5106	0.6518	0.8591	-0.6024																							0.8101					1.4783	-1.918	-0.3922	-0.2404	0.0876	-0.0633
2000/9/13	1.3395		0.1409	-0.4248	-0.3177	1.6518	-1.2048	-0.2909	1.0695	0.4264	0.2933	0.6475	3.9182	-0.3463																							0.4911					-0.3428	-0.2023	0.3937	-0.8434	1.3423	-0.19
2000/9/14	-1.6092		-2.0408	0.5119	0.3984	-0.625	-1.0319	-0.8753	-0.7407	-1.6985	1.8275	-1.2868	-2.1311	-0.695																							-0.9773					-2.1496	0.473	1.6471	4.192	1.3821	-1.0787
2000/9/15	-0.4673		2.658	-0.5942	4.4444	0.5031	-1.8483	-0.2208	-0.533	-1.2959	-1.2204	-0.2793	-1.1725	-0.2625																							-0.5832					-1.7575	-0.0672	-1.2346	0.0583	-1.2496	-1.347
2000/9/18	-1.2911		0	-3.0743	-4.2553	-1.6896	0.7243	-1.0324	-0.6431	-2.5164	-2.7616	-2.1475	-0.1695	-1.2281																							-1.7148					-2.5939	0.3365	-1.7188	-1.049	0	0.13
2000/9/19	-2.497		-4.6186	-2.8194	-3.3333	-1.4004	-0.8629	-4.0238	-2.7508	-4.6016	-2.0927	-3.626	-0.5093	-2.9307																							-2.663					-3.6731	-2.6157	-3.0207	-1.8257	-0.8341	-1.1688
2000/9/20	0.7317		0.8804	2.9012	0.9852	1.8722	0.0484	0.854	1.3311	2.7059	0.9924	0.6931	3.0717	1.3724																							0.4717					2.9552	-0.7576	1.0656	-0.12	-0.29	-2.1682
2000/9/21	-0.3632		-1.7455	0.7048	-3.6585	-1.2674	0.2417	-1.3857	0	-2.8637	-1.7385	0.1967	-1.9868	-0.6318																							-0.1408					4.3519	0.1388	-0.811	-0.9009	-1.4252	-0.0672
2000/9/22	-1.2151		-1.4064	-1.3998	-5.0633	-0.4493	0.7715	-0.8587	-0.4926	-2.1226	-2.3846	-1.3739	2.1959	-0.545																							-0.141					2.8394	-0.0693	-1.063	-1.8182	1.1508	-0.2016
2000/9/25	0.984		-2.4024	-0.7986	1.1556	-1.9342	2.2488	0.3937	-0.385	1.2048	1.2608	-0.4975	-3.8017	-0.274																							0.1883					0.604	1.595	0	0	-0.0875	-0.4714
2000/9/26	1.0962		2.2308	0.1789	-0.8787	3.0901	0.0468	1.8039	0.2209	1.4286	2.179	-0.1	0.1718	0.8242																							0.7049					-0.6861	0.0683	0.9917	2.1605	0.6715	-0.8119
2000/9/27	2.8313		1.3544	1.6071	3.9007	-0.0638	-0.9822	1.3097	-1.3223	1.7606	0.2285	0.9009	0.8576	1.5441																							1.7266					0.2591	0.3411	1.3093	0.2417	0.8411	0.955
2000/9/28	-1.0545		-1.2621	-2.0211	-3.9249	3.3184	0.2362	-1.5209	1.8425	-1.2687	-1.0638	-0.7937	-1.3605	-1.61																							-1.3761					0.7752	-2.1074	-1.454	-0.8439	-0.0575	-2.4324
2000/9/29	0.4144		0.9023	0.3587	1.5098	1.4824	-0.0943	0.3089	-0.2193	1.285	-0.9985	1.1	0.8621	0.5455																							0.4651					0	0.5556	0.9836	1.3982	0.259	0.7618
2000/10/9	-1.2382		1.7139	0.983	-0.8749	3.7127	-1.6038	1.8476	-1.6484	0.692	0.4655	1.1869	-0.3419	1.3562																							-1.1574					0.0855	-0.8978	-0.8117	2.8777	0.5454	0.4124
2000/10/10	5.0149		1.0989	3.0088	3.8835	-0.4108	4.9377	1.5873	0.5587	1.1455	1.0811	0.782	1.0292	0.8029																							2.8571					5.8924	1.8815	1.3093	2.4476	3.3685	1.3005
2000/10/11	-0.7391		-2.029	-1.89	-1.7842	-3.2999	0.5025	-0.6696	-0.0556	1.0193	-2.0626	-1.4549	-1.1885	-0.531																							-0.6831					-1.9355	0.0684	-0.4847	-1.479	-0.8561	-0.3378
2000/10/12	-1.4891		-1.997	2.1016	2.4221	1.6453	-0.9091	1.8727	-0.3891	1.5695	-0.234	-0.9843	-1.7182	1.6014																							-1.0087					1.8092	0.4785	-1.9481	0.5196	-0.1114	-0.678
2000/10/13	-0.0581		0.3774	-0.1715	1.9426	-2.8777	-0.5046	-0.7353	0.1116	2.649	-0.5473	0	0.8741	-1.3135																							0.9264					-2.504	-0.5442	0.0828	4.5376	-1.5616	0
2000/10/16	-2.3851		-1.7293	-0.6014	-0.4971	-0.679	0.0461	-0.8148	-2.2854	-1.828	-2.9088	2.2863	-2.4263	-1.1535																							-2.0193					-2.5684	1.368	-2.316	-1.3187	-1.4731	-1.0239
2000/10/17	0.8939		0.5356	0.4322	0.0833	0.4972	-0.5069	1.4937	-0.1711	2.8478	4.5344	2.7211	-0.1776	0.3591																							0.1405					0.9354	1.2146	3.0483	0	0.4888	0.2759
2000/10/18	0.3544		1.7504	-0.8606	-0.1664	0.1237	-0.4169	1.9132	0.5714	-0.3195	0	-1.0407	0.7117	0.6261																							0.2339					-0.4212	2	-0.1643	-0.6125	1.2876	0.4814
2000/10/19	-1.1772		-1.7203	-1.1285	-3.0833	1.1736	-0.3256	-2.2383	-0.0568	-2.2436	-0.8521	-1.5296	-0.1767	-1.2444																							-0.6066					-1.7766	-1.1765	-0.7407	-2.6331	-0.1412	0.616
2000/10/20	1.5485		2.8919	1.4047	-1.0318	-0.4884	-1.7266	0.8124	0.5117	0.765	0.3906	0.8738	1.2389	1.8002																							1.4554					0.9475	1.8519	4.3947	-0.1726	2.546	3.1293
2000/10/23	2.1114		1.4793	0.3463	4.1703	-0.3681	0.5223	1.685	-0.509	0.5423	-0.3113	3.6574	1.3986	1.3263																							0.4165					3.413	-0.1948	-1.2708	1.7291	0.0276	0
2000/10/24	0.7467		-0.8746	-0.4314	0.0834	0.4926	-0.4251	0.2882	-0.2843	0.1079	-1.0148	0	0.5172	1.2216																							-0.3687					-0.9901	-1.2362	-0.4023	-0.7932	0.2758	-1.715
2000/10/25	1.1973		0.5147	2.0797	1.5	-0.1225	-1.2334	-0.3592	0.5701	0.5388	1.9716	-0.0929	0.3431	1.2069																							1.3414					0	1.8445	0.4039	1.3135	2.3652	-0.0671
2000/10/26	-2.0845		-1.0241	-1.2733	0.0821	-1.9018	0.6244	-1.0094	-0.5102	-1.5005	-0.1547	-1.3941	0.6838	-1.7036																							-1.0954					2.0833	0.1294	-1.6895	1.4656	0.1612	2.4177
2000/10/27	0.5178		0.4435	-0.7739	-0.9844	0.5003	-0.716	-0.1457	0.6268	-0.9793	0.1549	-0.5655	-0.3396	0.0867																							-1.0614					-0.8163	2.6486	-0.9002	0.3889	1.8777	-0.6557
2000/10/30	0.4007		1.4717	-0.6932	0.4971	-1.7424	-0.5288	2.7717	-0.2265	3.6264	2.3202	-0.5687	-0.5111	0.8658																							-0.1866					-0.9877	5.7269	-0.4955	-2.3243	0.0263	1.5842
2000/10/31	0.057		-1.2328	-0.6981	-2.2259	-1.2666	-0.1933	-1.9872	-0.1135	-2.0148	-1.5117	-0.0953	-0.1712	-1.7167																							-0.4673					-1.2469	-0.5952	0.4979	-0.2833	1.5004	-0.065
2000/11/1	0.8547		-0.2937	0.703	0.3373	1.796	0.4358	-0.2172	0.0568	0	0.8442	-0.1908	-1.0292	0.4367																							0.5634					0.5051	5.8084	0.4955	-2.3864	-0.2075	2.4057
2000/11/2	0.9605		1.3255	0.349	-1.2605	-0.252	-0.2411	1.4514	-0.1136	1.1905	0.0761	0.0956	1.5598	-0.087																							0.8403					-0.2513	-1.8676	0.8217	-0.1746	1.8191	-0.5714
2000/11/3	-0.9513		2.8343	-0.8696	-1.2766	-0.4422	0	3.6481	0	5.2406	-1.3688	-0.5731	-1.1945	0.5222																							-0.8333					-0.084	0.8074	-1.304	0.2915	0.051	-0.6386
2000/11/6	-1.3977		0.212	-0.4386	2.069	0.1904	0.5317	-0.2761	-0.0569	1.1179	0.3084	0.2882	1.7271	1.039																							-0.2334					1.4286	1.1442	0	-0.5814	-1.5051	-0.5141
2000/11/7	-1.8686		-0.5642	0.2643	1.7736	-1.14	0	0.8997	-0.3413	1.5075	2.2291	0.0958	1.0187	0.6855																							-0.0468					0.4143	0.1131	2.9727	0.3509	0.4662	-0.3876
2000/11/8	1.5102		0	0.1757	1.1618	0.5766	0.3846	0.1372	0	0.9901	-1.5038	1.4354	1.5126	0.5957																							0.3277					0.165	0.452	-0.401	-1.049	0.0516	-1.0376
2000/11/9	0.194		1.3475	0.7895	-1.9688	0.5732	0.1916	0.4795	0.7991	0.6863	-0.6107	0.0943	-0.3311	0																							1.2599					0.9061	0.7874	1.2882	-1.0601	0.4896	0
2000/11/10	0.3228		-0.9797	1.4795	-0.3347	0.57	0.2868	-0.5453	-0.6795	-1.85	1.3825	0.377	6.6445	0.3384																							0.9217					-0.2449	-0.9487	1.7488	1.0714	0.8974	0.7864
2000/11/13	0.8366		0.8481	0.3431	9.9916	0.5668	-2.7169	5.072	-0.3421	0.2976	0.5303	1.5962	1.2461	0.6745																							0.8219					1.0638	-0.4507	0.7812	-1.7668	0.7116	-0.9103
2000/11/14	0.5743		1.4015	1.6239	1.5267	0.4383	-1.6659	0.1957	-0.9725	0.9891	4.0693	-0.647	-1.0769	0																							-0.1359					2.2672	2.9428	-0.3101	-1.0192	-0.2776	1.378
2000/11/15	1.3959		-0.4838	-0.3364	6.7669	7.1072	2.5909	-1.3672	0.0578	1.763	2.0275	1.8605	0.311	2.0938																							0.8163					0.3167	3.7383	1.0886	5.8147	3.1377	2.2006
2000/11/16	-0.0626		0.2778	0.0844	-0.5634	-1.2806	-0.7771	1.6502	0.2309	1.8287	0.2129	-0.4566	1.8605	2.379																							-0.8097					1.4207	4.1865	1.6923	-0.4007	0.8096	-0.57
2000/11/17	-1.6281		-2.0083	-1.2648	-1.983	-0.1769	-0.93	-1.6234	8.2949	0	-1.6289	-1.3761	-0.761	-0.8814																							-0.5896					-1.7121	-0.4069	-1.2859	0.5747	-0.5597	0.1274
2000/11/20	-0.4456		-0.9894	2.6473	2.4566	-1.7129	0.3953	-2.2442	-1.0106	10.0189	0.144	0	-1.0736	-0.9701																							-0.8212					-0.3959	0	1.0728	-0.7429	-0.514	-1.7176
2000/11/21	0		0.4283	-0.9983	-2.4683	1.5024	0.2953	-0.6752	-1.9882	3.6082	-2.0129	-0.2791	0.155	0.7347																							0.69					-1.0334	2.9111	-1.0614	-1.0363	3.7146	-0.9709
2000/11/22	0.9591		1.2082	2.7731	0.7231	1.7762	2.6006	0.8158	-1.3158	2.3217	-0.8804	2.6119	1.7028	0.2431																							0					1.6064	0.2481	7.5096	3.4322	0.5218	0.3268
2000/11/23	0.57		0.9129	0.8994	-0.4307	7.6207	1.0521	0.3372	1.8333	-0.5673	-0.2221	1.2727	0	2.2635																							1.3248					0.5534	-0.2475	-1.3542	-0.5062	-1.5809	0.9772
2000/11/24	-0.3149		-1.2526	-3.1605	-5.6236	-6.2162	0.284	-2.4866	-3.5461	-7.5795	-2.6706	-3.5907	-5.4795	-2.2925																							1.4427					-1.8082	-2.134	0	-3.9005	-1.1748	1.871
2000/11/27	-1.2634		2.1142	0.3347	-0.0764	1.1527	2.1236	2.1365	-0.3959	3.7919	-2.0579	3.4451	-0.161	2.4272																							-1.9111					-0.8006	-0.8621	-3.5405	3.8824	0.1941	4.0532
2000/11/28	0.2559		2.8986	1.5013	1.8349	1.3105	0.2773	2.4966	0.7382	-0.2549	3.4241	4.5905	1.9355	1.1058																							0.7703					3.632	0	0.6742	1.1325	-3.1961	-1.5216
2000/11/29	-0.9572		-1.5426	-1.8077	-2.4024	-1.5748	-0.1382	-2.8966	-0.1127	4.0886	-1.4296	-1.1188	-1.7405	-0.7813																							-1.1241					1.7913	-2.1995	-1.7857	0.3359	-1.1506	-1.5451
2000/11/30	-0.1933		0.545	0.5858	0.8462	-1.2571	-1.7536	-0.6102	-0.2257	-1.8822	0.6107	-0.8703	0.161	-1.2598																							-0.0455					0.2295	-1.6736	-0.8333	3.5714	-1.8978	-1.381
2000/12/1	0		-0.4065	-0.2496	1.6781	0.1157	1.1273	1.7053	1.8665	-0.5838	-1.4416	0.2634	0	-0.0797																							0.091					-0.916	2.6064	0.4584	1.5625	-4.0495	1.5277
2000/12/4	0		0.4082	0.834	2.3256	2.3121	-0.3251	0.2012	-1.8323	1.7617	-0.3849	0.613	2.09	2.9529																							-0.4545					3.1587	-0.8813	-0.3802	0.1592	-1.0484	-1.6928
2000/12/5	0.1291		-1.355	1.737	-1.393	0.791	-0.0466	-1.2048	1.81	-2.2259	0.0773	-1.2185	-1.1024	0.6202																							0.4566					0.4481	3.818	-0.229	-1.536	-0.6792	-1.2117
2000/12/6	-0.8382		-1.9231	-2.5203	-0.9665	-1.065	0.3263	-3.7263	2.2222	-3.2884	-1.6988	-2.0264	-1.2739	-0.6934																							-1.1818					-2.974	-2.1662	-1.5302	2.2593	4.0755	-0.9038
2000/12/7	-0.5202		-1.1905	-1.1676	2.4024	-1.2465	0.2323	-0.563	-0.8696	-2.354	-0.3142	-1.4388	-1.129	-0.1552																							-0.598					-1.2261	0.1545	0.5439	-1.2099	-1.4455	-1.4332
2000/12/8	-0.7843		0.0709	0.5907	-1.4663	0.4016	-0.7881	1.0616	-1.3158	2.4107	-1.3396	0.8212	0.1631	-0.3108																							0.1851					2.0946	1.0283	0	-0.7987	0.4	0.0661	146.8627
2000/12/11	-2.5692		-1.204	-2.2651	0	-2.8	-0.1402	-2.8711	-0.8333	-2.6155	1.4377	0	-2.443	2.8059																							-1.4781					-2.0517	-1.7812	-2.5502	-0.6978	-0.664	-2.642	-4.2891
2000/12/12	1.3523		0.6452	0.8584	0.8185	0.2352	0.3276	0.8652	0.7843	0.9848	-1.1811	-1.5385	1.0017	0.9856																							1.7346					1.7843	-0.1036	0.793	1.7297	1.9251	0.5427	1.9087
2000/12/13	-1.0007		0.0712	0.4255	5.1661	-0.4106	-1.1194	2.7877	0.0556	0.9752	-1.992	-1.011	-0.3306	0.0751																							-1.2442					0.686	-0.0519	1.1015	-1.4346	-0.9969	2.0294	1.3029
2000/12/14	0.8086		-0.1423	0.8475	-1.4737	-0.3534	-0.1415	-0.5563	-0.3333	-0.0878	0.4878	0.0929	-0.995	-0.9002																							1.4932					1.1355	1.6087	3.035	-1.0782	-0.3445	0.6859	-2.09
2000/12/15	2.0053		-0.7128	0.5882	-2.9915	0.2364	-1.5116	-0.7692	-1.8952	-2.4605	-1.8608	1.1132	-1.5075	2.5738																							0.9195					-0.8982	0.6129	-1.5861	-2.7793	0.7179	0.2725	-0.5747
2000/12/18	0.0655		-0.3589	2.005	-0.2937	-1.533	0	-1.6813	1.1364	0	-2.3083	-1.6514	0	1.6974																							0.7745					0.6798	2.2843	0.5372	2.6345	0.5808	0.8832	0.1652
2000/12/19	-2.0956		-0.6484	-2.2113	0.8837	1.8563	0.6235	0.5948	0.1685	0.6306	0.8439	0.0933	0.3401	1.1611																							-2.8029		57.2881			0.4501	5.1117	0.1527	-0.1638	0.2625	0.6061	0.2473
2000/12/20	-0.602		1.4503	-0.7538	0.8029	-0.6467	0	-0.4435	0.9534	2.4172	2.0921	0.466	0	1.1478																							-0.6977		-2.4784			0.5975	0.9915	3.2774	-0.547	-0.5236	1.9411	0.9868
2000/12/21	-0.2692		-0.5718	-0.4219	-1.7379	0.5917	2.1926	2.0045	-1.8333	2.1853	-0.9016	0.7421	1.0169	-0.7092																							-0.1405		-0.0552			1.1878	-1.5428	-0.8856	3.1903	0.5263	2.2981	-1.0586
2000/12/22	-1.1471		-1.0784	-0.5085	2.5792	-0.7059	1.166	0.0728	1.6978	0.7699	0.579	-1.2891	-1.8456	7.1429																							-1.2195		-2.377			0	1.6144	-0.0745	0.4797	-0.1309	-1.1553	-0.7407
2000/12/25	-1.7747		-1.3808	-0.5111	2.5144	-0.4739	0.6916	1.7455	0	-0.1698	-2.1382	-0.8396	-1.0256	0.4																							-2.0418		-2.6048			3.595	-0.2336	-0.5961	0.5305	0.498	-1.2987	1.0779
2000/12/26	0.0695		1.6949	0.5137	-1.2614	-0.4762	0.2747	-0.143	0.2226	-2.2109	3.8655	1.1289	0.6908	0.9296																							-0.0969		0.6977			-1.1331	-0.7026	0.4498	-3.3773	0.6781	-0.3289	2.0509
2000/12/27	-0.1389		-0.7246	-0.3407	-2.484	-0.2392	-2.1005	-2.219	-1.4436	1.5652	-0.3236	-0.6512	-1.3722	-1.25																							0.6793		-1.2125			-0.5731	-2.0283	-1.791	-4.4238	-0.5181	1.7822	1.7685
2000/12/28	-0.1391		0.5109	0.0855	-0.0728	-2.2782	-0.7463	0.2928	-0.9014	-3.5103	-0.974	1.779	1.0435	-6.529																							-0.7711		-0.1753			0.4323	-3.3221	-0.304	0.8571	-0.026	-0.1297	-0.4739
2000/12/29	1.1142		1.1619	0.5978	-1.6752	-0.6135	0.3289	0.5839	-0.7391	6.0337	0.5738	-0.552	2.7539	1.1404																							0.7771		0.8197			-2.0086	2.5896	0.4573	0.5666	-1.0159	0	1.746
2001/1/2	0.2066		1.9383	2.4618	0.3704	0.9877	0.7026	1.5239	0.9737	-0.251	3.423	1.5726	0.8375	1.198																							0.8193		0.9872			2.5622	2.8641	2.2762	-1.0704	0	0.5195	1.014
2001/1/3	-0.756		0.3521	0.2486	2.214	0.1834	0.093	1.1437	-0.9643	4.0268	1.576	1.3661	-0.4983	-1.6017																							-0.478		-0.5175			1.0707	0.5191	2.8932	-1.5945	-0.3947	0.9044	-0.2317
2001/1/4	-0.6233		-0.5614	0.6612	0.361	0.9762	0.9294	0.1413	-0.9737	0	-1.474	-0.8985	-0.8347	4.6001																							-0.8165		-0.8092			-1.2712	1.8779	0.1442	2.7199	0.1321	-0.6402	-0.6192
2001/1/5	-1.0453		-1.1997	-0.5747	0.5755	0.3021	-0.1381	1.8349	0.5205	0.6452	1.0236	-0.544	-0.6734	0.6766																							-1.3075		-1.3986			-1.5737	1.3825	4.0317	-1.9718	-0.0528	-1.2242	2.4143
2001/1/8	-1.4085		-0.7143	0.578	-5.0787	-0.6024	-0.0461	-1.9404	-3.1646	-2.0032	-1.7147	-0.6381	0.5085	-3.4946																							-2.5025		-1.9504			-1.8895	-1.3636	-0.692	-3.7356	0.1056	-0.5871	-0.3042
2001/1/9	3.9286		-0.2158	1.8883	0.0754	-1.1515	-0.3229	-0.636	0.4159	-0.4906	-0.5551	1.8349	2.0236	0.6267																							1.6608		2.6522			2.5926	-1.0599	-2.0906	-0.1791	-0.3165	1.0499	-0.7628	147.2492
2001/1/10	-0.8935		2.6676	0.8058	-1.4307	0.5518	-0.0925	1.707	0.5917	3.1224	-0.0797	0.3604	0.8264	0.8304																							0.2475		0			0.5054	0.0466	0.9253	0.8373	0.2646	2.2727	0.6149	2.8141
2001/1/11	2.5659		0	0.0799	1.0695	0	-0.5095	0.4196	-0.7059	-1.0359	0.3192	0.9874	-0.1639	-2.5395																							0.6914		2.0552			-0.0718	-2.7002	0.3526	-1.1862	0.5013	-0.4444	0.382	0.191
2001/1/12	0.0676		-0.4213	-0.0799	-1.7385	-1.6463	-1.3035	-0.6267	-1.5995	-2.5765	0.1591	-1.0667	0.1642	-1.9014																							-0.0981		0.8631			-1.5097	-1.1962	-2.2488	-0.3601	3.308	0	-1.5982	-1.5883
2001/1/15	-4.1216		-3.3145	-3.6771	-5.4615	-1.7979	-1.8589	-3.5039	-3.6725	-6.4463	-3.0183	-2.7853	-3.4426	-6.0302																							-2.2091		-4.4495			-5.7664	-2.2276	-2.66	-2.8313	-1.6518	-2.7423	-3.2483	-5.1646
2001/1/16	2.0437		1.0212	1.0788	-0.4882	-1.5152	0.34	0.0726	-2.1875	1.7668	1.638	1.4787	1.528	1.4515																							0.9036		1.6119			0	1.5354	-0.0739	-2.2939	0.5168	0.5246	1.3589	4.0163
2001/1/17	1.3812		-0.722	-0.821	0.3271	-0.7692	0.6292	-0.7257	0.9585	-1.3021	-0.8864	-1.184	0.8361	-1.4307																							0.7463		0.9988			-0.6971	-1.0244	-0.2956	-1.0152	0.5141	0	-1.5773	3.2068
2001/1/18	1.4986		-0.5818	0.4967	-3.0155	-1.5504	-0.5291	-0.2193	1.962	-0.2639	0.7317	-0.2765	0.1658	0.2292																							1.4815		1.2798			-0.936	0.5421	0.0741	-0.4487	0.2558	-1.3046	0.1603	-0.6341
2001/1/19	0.5369		0.951	1.318	0.5882	1.5748	-0.9671	1.1722	0.6828	1.4109	0.565	0.9242	0.8278	2.3628																							1.0706		0.8041			1.4961	2.9412	0.8889	1.481	-0.7653	1.2558	1.28	0.5743
2001/2/5	-2.6035		-1.2319	-2.0325	-0.1671	-1.938	-1.416	-4.3447	-2.5894	-3.2174	0.2408	-0.4579	-0.4926	-4.8399																							-2.6481		-3.1339			-4.0341	4.5714	-3.4508	-0.5076	-0.0257	-1.7624	-3.4755	-1.6497
2001/2/6	0.6169		-1.3206	1.1618	0.4184	-3.7549	-0.0991	-0.8327	2.1519	-4.2228	-0.9608	-1.104	-0.165	-1.7997																							-0.1484		0.1176			-1.3743	2.2769	0.3802	-1.148	-0.8228	-1.3289	0.982	-0.129
2001/2/7	-0.9537		-0.7435	-2.1329	-0.8333	2.3956	-0.0992	-1.5267	-0.3098	-1.5009	-0.485	-0.6512	0.4959	-1.3546																							-0.842		-0.9988			0.8197	-1.2021	0.0758	-3.9355	-0.337	-0.8081	-0.8914	-0.969
2001/2/8	-2.8198		-2.0974	-1.5926	-4.5378	-2.0053	-0.1489	-2.7132	-3.1075	-3.9048	-2.437	-1.8727	-1.8092	-1.454																							-0.6993		-1.7804			-2.1951	-3.6052	-3.028	-6.313	0.2081	-1.5614	-1.2265	-2.0874
2001/2/9	1.8401		1.6832	4.5145	0.088	-1.2278	-0.1491	1.5139	1.4753	2.8741	1.249	1.0496	1.005	2.2131																							0.7042		1.8127			1.2469	2.1973	1.4832	0.9319	0.026	0.069	0.8278	1.5989
2001/2/12	0		0.301	0.978	-2.1988	-4.6961	-0.2489	0.6279	-1.201	-0.1927	0.0822	0.5666	0.3317	0.8821																							1.8981		1.0682			1.642	0	-0.3846	0	1.9984	1.0338	0.1642	0.7213
2001/2/13	-0.6254		-0.3751	-0.3228	2.4281	0	0.1996	0.858	0.064	0.5792	0.0822	-0.3756	-3.1405	0.159																							-0.9804		-0.7046			0.2423	0.0915	0.695	1.2074	-0.458	-0.0682	0.6557	-0.5208
2001/2/14	-0.6294		-0.6777	0.1619	-0.1756	1.4493	0.0498	0.6961	-0.5754	-0.1919	-0.1642	-0.2828	-1.0239	-0.9524																							-0.8911		-0.2957			-1.2087	1.3711	-0.3834	-1.0526	-0.0256	0.2048	-0.4886	1.178
2001/2/15	-0.4222		-0.3791	-1.536	-0.2639	-3.2143	0.0498	-1.3057	0.0643	-2.3077	0.1645	-0.5671	-0.3448	-0.1603																							-0.2997		-0.949			-0.4894	-0.9468	-1.0008	-0.9929	0.2046	0.1362	0	-0.3234
2001/2/16	0.2827		-0.4566	0.0821	0.0882	-3.4686	-0.1493	-3.035	-2.5707	0.8858	-0.5747	-1.1407	-1.9031	-0.5618																							-0.2004		-1.0778			-0.4918	1.502	0.1555	0.2865	-1.0972	-4.5578	-0.9002	1.0383
2001/2/19	2.1142		1.2997	2.2149	0.5286	0.9174	-0.0498	1.7657	0.3958	2.0488	0	0.7692	1.0582	2.4213																							1.2048		1.3923			1.6474	2.0179	0.5435	1.4286	0.903	-0.3564	1.2386	1.1561
2001/2/20	-1.5183		-3.0189	-0.4013	-0.3506	2.2727	0.0499	-1.183	-0.8541	-1.5296	0	0.2863	-1.0471	-1.6548																							-1.1905		-0.7761			-0.9724	1.011	0.3089	-2.2535	-0.1023	-0.8584	-1.2235	-0.6349
2001/2/21	-1.8921		-5.1362	-2.1757	-9.5866	-2.5926	0.0498	-2.7135	0.729	-2.4272	-3.6334	-2.0932	-2.9982	-2.1635																							-3.012		-1.9254			-2.1277	-2.0888	-1.8476	-6.3401	-0.3071	-2.9582	-1.569	0.1917
2001/2/22	-1		-1.4766	-0.1647	-8.1712	-0.4563	0	-0.9844	-1.3816	-3.2836	-4.8843	-1.2634	-2.9091	0.4914																							-0.6729		-0.8589			0.1672	1.3333	-0.3137	-3.1538	-0.3851	-2.7509	-0.1678	0.8291
2001/2/23	1.8759		-1.8318	1.4026	2.8602	-0.6112	0.4482	1.8227	0.4003	-0.3086	-0.9009	1.378	-1.1236	1.793																							2.9703		2.599			1.419	0.2193	-1.0228	-0.7149	0.4639	2.37	1.5126	1.3283
2001/2/26	0.6374		2.1204	0.9764	4.8404	-0.0769	0.8428	1.3832	-0.3322	4.644	0.4545	0.7767	2.4621	1.6813																							0.9109		0.3619			1.9753	1.0503	1.3514	0.8	0.0257	2.3898	1.4073	0.4994
2001/2/27	-0.7741		1.9934	0.0806	0.1965	2.3846	0.0983	0.7223	-0.0667	0.789	2.1719	0.0963	1.2939	0																							-0.7523		-0.7212			-0.7264	3.0316	0.1569	2.381	0.1539	1.3129	0.3265	0.2484
2001/2/28	-0.0709		-0.57	1.5298	-0.098	2.6296	1.1788	-0.4781	0.2668	-1.1742	-0.3543	-0.8662	-0.7299	0.3937																							0.3032		-0.7264			-0.2439	1.6393	-0.5482	0.9302	-0.3073	-0.216	-0.4068	1.8587
2001/3/1	1.4904		-0.0819	0.0793	0.2944	0	1.3592	4.0833	-0.7319	0.9901	0.1778	0.6796	1.1029	0.7843																							0.2519		0.5488			1.63	-1.1993	0.7874	-0.1536	-0.9247	-0.6494	1.634	1.3382
2001/3/2	5.2448		1.3934	1.0301	5.6751	2.0498	0.431	1.4615	2.2118	1.6667	1.7746	1.1572	1.2727	2.0233																							2.7638		3.6992			0.9623	0.3767	0.625	2.7692	-0.0778	1.2346	0.1608	-0.1801
2001/3/5	0		-0.0808	-0.2353	-0.0926	-0.7174	-0.4292	-0.4549	-0.7213	-1.9286	-0.959	0.0953	-0.3591	0																							-0.8802		-0.4678			-0.7149	0.4587	0.9317	0.8234	0.467	-1.0043	-1.1236	0.3007
2001/3/6	0.3322		-0.5663	-0.1572	-0.5561	0.4335	0.3352	-0.8378	-1.5192	-0.59	-0.7042	-0.8571	-0.7207	-0.8391																							0		1.1163			-0.72	0	-0.3846	-1.7075	0.5165	-0.3623	0.0812	0
2001/3/7	2.1854		-0.0814	1.0236	1.1184	-0.3597	0.716	0.3072	0.3353	0.2967	5.3191	0.1921	0.363	0																							0.6907		0.6973			0.8058	-0.3736	0.0772	0.5287	0.0514	-0.2182	0.9732	-1.3789
2001/3/8	4.9255		1.5472	1.8706	0	-0.0722	-0.4739	0.6126	2.2727	1.9724	-0.6734	-0.1918	-0.5425	-0.8462																							2.4008		2.1927			-0.8793	-1.25	-0.1543	-0.2254	0.1027	3.4257	-0.4819	0.304
2001/3/9	0.0618		1.1227	-0.4591	-0.8295	0.8671	-1.7619	0.2283	0.4575	3.9652	-0.4237	-0.5764	-0.3636	0.7758																							0.1435		-0.6211			1.6935	1.2236	1.391	0.9036	0.4361	0.7047	-0.4036	2.4242
2001/3/12	-0.4321		5.5511	-0.6918	2.974	1.9341	-0.8725	0.9871	1.4314	1.3023	-3.1489	1.8357	-0.9124	3.1563																							-1.0033		-1.3068			1.586	0.0417	-0.5335	3.9552	0.0255	-0.4199	-0.081	0.5917
2001/3/13	-0.806		-1.5778	-0.774	0	-0.9136	-0.1956	-0.7519	-0.5773	-1.7447	-1.406	-0.8539	1.2891	-1.9403																							-1.5444		-0.9787			-1.0929	-1.5	-1.3027	-0.0718	-0.0511	-0.773	1.2165	-0.7059
2001/3/14	3.75		0.687	1.4041	0	0.3546	1.6659	0.6818	0.7097	1.1215	0.5348	0.0957	1.2727	0.6088																							0.8824		1.9767			2.2099	0.2538	0.1553	2.7299	0.0511	1.1331	1.4423	3.6137
2001/3/15	0.6024		-0.5307	-1.0769	0.9025	1.4134	0.7711	0.1505	4.3562	-1.0166	-0.266	0.5736	0	0.1513																							-0.3887		-1.0262			1.5444	1.2658	-0.3101	-0.3497	0	-0.4902	-0.3949	0.0572
2001/3/16	-0.8383		0.9146	-0.6221	0.6261	-0.3484	0.0478	2.2539	0.5525	-0.8403	-0.4444	-0.1901	1.4363	-1.2085																							0.0488		-0.3456			0.076	-0.4167	-0.4666	2.5263	0.9959	-0.4222	-0.3965	-2.5143
2001/3/19	0.5435		0.9819	1.4867	5.1556	1.049	-0.239	1.6899	-0.8547	2.1657	-0.8036	1.9048	0.354	0																							-0.0488		0.289			0.9878	7.113	-0.3906	4.5859	0.6321	-0.9187	1.9108	-0.9379
2001/3/20	0.3003		-0.5236	-0.0771	0.3381	0.4152	-0.8146	0.2168	0	2.0276	1.1701	0	0.5291	1.7584																							-0.0488		0.4035			0.602	0.9766	1.1765	-1.1126	0.0251	0.7846	0	2.5444
2001/3/21	1.5569		-0.4511	1.8519	0.7582	1.2405	0.5314	0.4326	-0.431	2.71	0.9786	0.1869	0.3509	-0.5259																							2.489		1.9518			0.8227	-0.7737	1.5504	-0.9927	-0.1005	0.4954	-1.7188	-0.4616
2001/3/22	-1.2382		0.6798	-0.5303	-0.6689	0.8169	-0.2403	-0.7897	3.4014	-0.8795	3.7885	0.9328	0.1748	0.1511																							0.619		0.5068			-1.1128	0	0.0763	-1.4037	-0.1509	2.6056	0.6359	-0.5797
2001/3/23	-3.9403		-1.6504	-2.4372	-4.798	-3.4436	0.0482	-2.3155	-1.8541	-3.2831	-2.4618	-1.9409	-2.2688	0																							-2.3663		-2.577			-2.7757	-1.3645	0.1526	0	0.3274	-0.5491	-2.0537	-1.6327
2001/3/26	1.5538		0	2.498	2.6525	4.8252	-0.4333	4	-0.6094	2.9358	-0.087	0.6598	1.6071	1.0558																							0.7271		1.2076			1.3117	-0.0395	0.6855	0.7458	0.4267	2.8295	1.2903	1.5412
2001/3/27	-0.3672		2.0595	1.5994	1.1197	0.0667	-3.2398	0.9259	0.6131	-0.1783	2.5261	0.6554	-0.1757	1.6418																							1.0587		0.5114			0.5331	0.0395	1.8911	1.7497	1.2497	3.0201	0.2389	2.2183
2001/3/28	0.6143		0.8969	0	-0.8518	0.3333	0.1999	-0.7057	1.2797	-0.2679	-0.5098	-0.093	0.5282	-0.2203																							-0.5714		0.1696			0.3788	0.7115	-1.1136	-1.918	0.2222	-0.3257	1.5091	0.2284
2001/3/29	-0.3663		0.2222	0.7496	0.4296	0.7973	0.6983	-0.6397	-2.1059	1.0743	-0.9394	0.838	0.3503	-1.4717																							0.0958		1.9187			-1.434	0.2747	-0.976	0	1.6549	1.1765	-0.5477	2.2792
2001/3/30	-0.6127		-0.7391	-0.2232	2.2241	0	1.4364	2.2175	0.3688	1.4172	-0.3448	-0.1847	-0.5236	0.224																							0.3828		0.5537			2.4502	0.1957	-0.3033	2.4949	-1.0078	0.7106	1.4949	0.1671
2001/4/2	1.9112		-0.5957	1.4169	-1.841	2.7686	-0.0488	0.4199	-0.7961	0	-1.2976	1.0176	0.3509	-0.3726																							1.6683		2.8634			1.4948	-0.0391	-0.3802	-1.3158	-0.1958	-0.6414	0.6977	-0.4449
2001/4/3	-0.363		-0.5243	-0.3676	1.4493	1.2187	1.9541	1.8815	1.1728	0.3493	0.7011	-0.641	-0.3497	-1.5707																							-0.5157		0.6959			-1.1046	-0.2345	0.3817	1.6	1.4123	1.0329	-0.7698	3.7989
2001/4/4	-1.7001		-2.259	-2.214	-2.6891	0.8872	0.0479	-0.684	-2.1965	-4.2646	-1.1314	-2.212	-1.4035	-2.2036																							-1.0839		-1.1164			-1.7126	-0.1958	-1.597	-2.231	-0.5803	-4.5367	-1.7843	2.422
2001/4/5	0.6794		1.0015	1.0566	0.8636	1.4447	0.0479	3.3058	0.6862	2.5455	0.2641	0.8483	0.3559	0.6993																							1.4769		1.7742			1.5152	0.471	0.7728	0.0671	-0.5837	4.3507	2.1327	2.7325
2001/4/6	0.0613		-0.3051	-1.1949	-1.0274	3.096	-0.9095	0.0667	1.8587	2.305	-0.7902	-0.3738	1.9504	-0.5401																							0		-0.317			0.3731	1.3672	-0.6902	1.006	-0.5871	5.7729	-1.0054	0.0512
2001/4/9	-0.2452		0.153	0.3023	2.5087	2.2222	-0.2415	1.8654	0.3041	0.6066	-0.177	0.3752	2.6087	0.7758																							-0.2347		0			2.6022	1.3487	-0.5405	2.9216	-1.9291	0	4.1406	-0.9714
2001/4/10	0.799		0.6875	0.6029	0.6751	-0.7051	0.6295	0.327	-0.5458	0.6029	1.9504	0.7477	0	1.4627																							0.1412		1.4838			0	-0.4943	0.4658	-0.5161	-0.6825	-0.6064	-0.15	2.2199
2001/4/11	0.5488		-0.8346	-0.6742	-0.2515	-0.1183	-0.0481	-0.3911	1.4634	1.113	-0.8696	-0.5566	-0.1695	-0.5311																							0.4699		0.47			1.0145	-0.6496	-0.4637	-0.7782	1.0914	-2.6846	2.1037	3.1818
2001/4/12	-0.3032		1.5302	-0.8296	-1.8487	0.0592	0.0481	-1.9634	-0.0601	-1.5241	0	0.7463	-1.1885	-1.4493																							-0.9355		-0.9875			-0.3587	0.5769	1.0093	-0.9804	-0.6397	-3.511	-0.4415	-0.1468
2001/4/13	2.4939		-0.5275	-2.5095	0.2568	-1.4802	-0.2406	-0.4005	1.0222	0.086	0.0877	1.8519	-0.5155	0.4644																							0.0944		0.1575			0.7919	0.613	-0.538	-0.9901	-1.2072	0.5848	0.5174	0.2451
2001/4/16	0.2967		1.7424	-1.17	-1.7079	-0.9615	-0.2894	0.2681	1.6071	-0.0859	-0.4382	0.3636	-0.1727	1.3097																							-0.0472		-0.3145			0.3571	0.0762	1.932	-0.7333	-0.2037	0.1938	0.1471	-1.4181
2001/4/17	-0.8284		0.7446	1.105	1.1295	2.6092	0	1.9385	5.3896	-0.3439	-0.4401	-0.9964	0.8651	0.076																							-0.9438		-0.7361			-1.7082	0.0761	-0.5307	0	0.1633	-1.1605	-0.3671	0.4464
2001/4/18	-1.0143		-1.4043	-1.4052	-1.3746	0.9462	2.4673	-1.6393	-1.7232	-1.5531	1.4147	-0.4575	-1.7153	1.0638																							-1.334		0			-0.5069	-1.1407	0.9146	2.0819	2.0782	1.2394	4.2004	-2.8148
2001/4/19	-1.2055		-1.4243	-1.6627	3.223	-2.109	0.5666	0.9333	-0.7919	1.1394	-1.2206	-0.7353	1.0471	2.4812																							-0.5311		-0.9534			2.1834	0.6154	-3.0211	-0.9868	1.1976	-0.1289	0.1414	2.3374
2001/4/20	-1.1592		0.8365	0.4831	2.7848	-0.2394	-0.1878	-0.2642	-1.5964	-2.253	-0.8826	-1.0185	-1.0363	1.5407																							-0.3883		-0.6952			-2.4217	-1.8349	0.4673	2.2591	-0.7495	-1.6774	-1.7655	-0.6951
2001/4/23	-0.4321		-0.6033	1.2019	3.202	-0.2999	-0.1411	1.2583	-0.9849	-1.5071	-0.3562	0.7484	-1.3962	1.8786																							-0.1462		-0.4308			-2.1898	0.8567	-1.3953	3.8986	-2.6232	0.5906	0	-2.55
2001/4/24	0.124		-0.2276	-0.3959	-1.1933	0.9025	-0.7537	0	0	0.36	-0.7149	-0.2786	0.885	-0.9929																							0.0976		0.4867			2.9851	0.2317	0.2358	-0.7505	-0.6122	2.4136	-0.8627	0.3592
2001/4/25	-2.6625		-1.0646	-2.7027	-3.8647	0.7752	-0.7119	-1.4388	-1.5214	-1.8834	-0.6301	-1.3966	-2.1053	-3.2951																							-1.804		-2.3143			-2.3188	-1.1556	-0.9412	-2.4575	-0.1232	-2.3567	-3.1907	-2.3517
2001/4/26	-1.2087		-0.0769	0.3268	1.2563	-1.2426	0.2868	-1.7253	-0.5942	-2.1938	-0.7246	-1.1331	0	-1.4815																							-0.9434		0.6061			-2.0772	-0.7015	-0.5542	-0.0646	-2.1382	0.9132	-1.4232	1.2565
2001/4/27	0.7727		0.0769	0.2443	-3.5567	0.2397	0.0953	-0.3376	0.1793	0.3738	-0.7299	0.7641	0.3584	0.6015																							1.9048		1.0405			3.5606	0	0.1592	2.3917	0.6303	1.0989	0.4559	-0.2585
2001/4/30	-0.7668		-0.4612	-0.0812	0.6861	1.0161	1.2857	-0.7453	0.716	-0.6518	0	-0.5687	0.3571	0																							-1.0821		0.9214			0.2195	0.7064	-0.9539	0.8207	0.167	0.0639	-0.3026	-0.7258
2001/5/8	-0.1932		-0.3089	1.2195	2.6405	2.6036	1.8806	2.7304	-0.2962	3.7488	2.2978	3.0505	1.4235	0.2242																							-0.4475		0.3759			1.1679	0.1559	1.7657	1.4402	-0.1667	0	1.214	2.0888
2001/5/9	0.0645		-1.2393	-1.1245	2.4066	-1.3264	2.0766	-1.6611	-0.9507	-0.542	-0.4492	-1.0176	-1.7544	0.9694																							-0.0999		0.9096			-1.0101	-0.3891	-1.4984	2.9012	-1.0438	0	0.1499	1.023
2001/5/10	1.1605		1.1765	0.6499	0.5673	0.8182	0	1.0135	-1.4397	1.6349	0.722	-0.0935	0	0																							0.25		-0.053			8.4548	-0.7813	1.6013	-1.1398	-0.2532	0.3195	0.8982	-0.2025
2001/5/11	-0.0637		0.3101	-0.565	0.7252	-1.4493	0.1356	3.4783	0	0	1.1649	0.0935	3.0357	1.2555																							0.7481		-0.3183			0.8065	-1.6535	0.9456	0.1214	1.4805	1.5924	2.0772	-0.8118
2001/5/14	0.7653		0.3864	0.2435	2.72	-0.4118	0.4966	3.6199	2.4954	-0.4468	-1.3286	1.4953	1.9064	1.0212																							0.6436		2.2352			-0.0667	-1.6813	-0.8587	-1.2121	0.4585	-0.6897	0.3634	-1.3299
2001/5/15	-1.0127		1.5396	0	-1.324	0.7679	-0.3594	0.8734	0.1781	0.0898	1.7953	0	-1.0204	-1.083																							0		-0.2603			5.9373	4.5603	0.315	2.0859	1.0788	-1.0101	-0.4345	0.3629
2001/5/16	0.7033		1.5921	1.6194	2.2099	4.6307	0.1803	-0.804	2.2525	0.8969	0.1764	0.8287	-0.5155	-0.7299																							0.8362		1.9311			-0.9446	1.0903	1.0204	0.4808	2.0525	1.148	1.4545	0
2001/5/17	-1.4603		0.5224	-1.3546	-0.695	-0.4482	3.7354	-0.8105	-1.3913	-1.1556	0.3521	-0.9132	-1.0363	0.5882																							-1.2195		-0.1536			-1.2079	0.5393	-0.6993	-0.2392	1.609	1.2369	-0.7168	-1.2397
2001/5/18	-0.8376		2.3756	0.4039	0.6221	1.1818	4.0347	1.1314	-1.1758	2.4281	-1.2281	-0.553	0.349	0.5117																							-0.4938		0			2.6384	-0.7663	-0.7825	2.1583	-0.9501	1.4098	0.722	0.4707
2001/5/21	-1.0396		5.0761	-0.7241	0.9274	2.9477	-0.417	0.2486	1.1303	1.8437	1.865	2.1316	0.1739	1.8182																							0.4963		2.2564			0	-0.2317	-1.0252	0.8803	-1.279	-1.5755	-0.4301	3.0713
2001/5/22	1.3789		0.8282	-0.3241	-1.5314	-0.6483	-2.0519	0.186	-0.1176	-0.5172	-0.8718	-0.726	0.3472	1.0714																							-0.0988		0			-2.3197	-1.7028	0	0.0582	2.0243	-1.6949	1.3679	-0.303
2001/5/23	1.8782		-1.7112	0.4065	-1.944	0	1.584	-2.5371	-1.5901	-2.773	-1.6711	-1.2797	-1.7301	-1.4841																							1.0875		-0.5517			-2.1181	-1.2598	-0.0797	0.5814	-1.3095	-1.1494	-2.1307	-1.2665
2001/5/24	-1.1443		0.2791	-0.7287	1.0309	-2.5557	-1.3581	2.2857	-0.8977	3.0303	-0.3578	0.1852	-0.5282	1.7217																							-0.7824		1.412			4.2623	-0.319	-1.1164	2.8902	0.2413	0.3876	0.2903	-0.3079
2001/5/25	0.0643		-2.0181	0.0816	-1.0989	0.7254	-1.3259	0.5587	-0.1812	0.7785	0	0.5545	0.354	0.0705																							-0.8379		-0.9945			-1.8868	0.32	1.5323	-0.2809	-0.1203	-0.7722	-0.2894	-1.0293
2001/5/28	1.928		-1.9886	-0.978	2.381	-2.2161	0.9819	0.9877	2.2384	-2.5751	1.0772	1.5625	-1.2346	0.0705																							0		-0.452			-1.0897	-0.319	-1.5091	0	-2.008	-1.9455	1.3788	-3.1721
2001/5/29	0		1.4493	0	3.7984	-0.7365	0.3071	1.7726	-0.4734	0.793	0.2664	0.0905	0.5357	-1.1972																							-0.6461		0.2018			0	-0.16	1.8548	-1.0141	-1.5574	0.9921	-0.2863	2.5242
2001/5/30	2.7743		1.3571	1.2346	0.0747	0.2854	-0.2041	2.6426	1.1891	4.3706	1.3286	1.6275	0.8881	3.1587																							0.6003		1.1078			4.1095	3.125	0.5542	-0.1138	1.582	1.1788	2.6561	-0.0524
2001/5/31	-0.6135		-0.6342	0.0813	1.0448	3.3011	0	0.3511	1.1163	0.5025	-0.9615	-0.4448	-0.8803	0																							-0.547		2.0275			2.4436	-0.5439	-1.2598	-1.2536	-1.0246	-0.3883	0.3497	0
2001/6/1	0.6173		0.5674	0.3249	-0.2954	-0.8264	2.863	0.3499	0.8716	0.75	2.2065	3.4853	0.7105	1.9485																							1.15		3.4615			-0.0612	0	-0.0797	0	0.8696	-0.9747	-0.5575	0.5241
2001/6/4	-1.3497		0.7052	-0.4049	-1.037	0.2778	-0.0497	1.2202	1.7281	0.4963	1.0363	1.1226	1.0582	0.0683																							-0.7415		-0.4957			-1.0404	-1.5625	1.0375	1.4426	4.2693	-0.4921	1.6118	1.147
2001/6/5	-1.0572		1.5406	-0.0813	0.524	2.1053	0.547	-1.7796	-0.6795	-1.7284	-1.1966	-0.5978	0.349	-0.0682																							0.996		-0.3736			-0.1237	-0.7937	0.4739	-1.0808	-0.1969	0.1978	-1.1724	2.8351
2001/6/6	0.0629		-1.0345	2.9292	2.0104	-0.1628	2.3739	1.4611	1.1973	2.0101	0.346	0	-0.3478	0.9556																							0.4438		-0.625			-2.2291	0.08	1.4151	-0.9776	-0.2367	1.6782	0.7002	-0.6015
2001/6/7	-0.5025		-1.5331	-1.1858	-2.0438	-2.0652	2.1739	-2.477	-0.3944	-2.0525	0.6034	-1.0309	1.5707	-2.096																							2.16		0.5031			-1.7099	0.0799	-0.6202	-0.9872	-0.949	-1.068	-0.904	5.648
2001/6/8	-0.6944		0.6369	0	-1.4903	-0.4994	0.0473	-0.7088	0	-2.0956	1.0283	-1.9097	-0.3436	-1.6575																							-0.7208		-0.5632			0.7088	0.0799	2.1061	-2.2874	-1.3972	-0.1963	-1.193	-1.432
2001/6/11	-1.0807		0.7736	0.64	0.2269	-0.2231	-0.3781	0.119	-1.0181	0.2568	-0.5089	0.354	1.3793	0.632																							-0.0484		-1.6362			-2.1113	-0.3192	0.382	2.3409	-0.4049	-0.7866	-0.3551	0.4843
2001/6/12	0.3213		0.6978	0.9539	0.4528	0.0559	-10.0095	-0.2971	2	2.1349	-0.341	0.4409	0.5102	1.1863																							-0.4358		0.6398			2.1569	-0.3203	0.3805	1.4663	0.2033	0.2973	2.5659	0
2001/6/13	1.8578		0.4851	-0.3937	0.6011	2.2346	-1.8977	1.7606	1.5126	0.3344	0.7699	0.7902	-0.3384	2.4138																							0.1459		-0.1907			0.8957	-0.8032	-0.4549	-0.0578	0.0811	0	2.3628	1.2048
2001/6/14	-0.9434		-0.6207	-1.581	-3.5848	-3.2787	0.3761	-3.1142	-3.9183	-3	-1.6129	-2.7875	-2.0374	-3.771																							-1.8941		-1.0191			-2.0292	-0.5668	-1.3709	-3.1232	-0.0811	-0.7905	-2.7155	-3.0952
2001/6/15	0.254		-0.9022	-0.4016	-0.9295	1.6949	0.7495	5.7143	1.2062	1.2027	0	0.5376	4.5061	1.4696																							-0.0495		-0.7079			0.0647	-0.1629	0.3861	0.8955	-0.8925	-1.2948	3.21	0.3931
2001/6/18	-2.0899		-2.3109	-1.7742	-3.2056	-4.2222	-0.797	-3.3108	-0.6243	-3.6503	-2.0708	-1.9608	-1.8242	-3.7931																							-1.8326		-3.3701			-4.7219	-0.9788	-0.5385	-3.1953	-0.9005	-3.4309	0.1352	-2.5453
2001/6/19	-0.194		-0.8602	-0.6568	0.6462	0.116	0.4285	5.5206	1.9989	2.0264	-0.3524	0.3636	0.1689	-0.4301																							0		-0.0671			1.3578	0.0824	0.9281	-1.2836	0.9913	-0.209	-0.4051	1.9588
2001/6/20	-0.9721		-0.5061	-0.4959	-0.1605	-0.5794	-0.2667	2.2517	0.168	-1.209	-0.7958	-0.8152	2.8668	-0.144																							0.1514		0.2685			-0.5358	0.4115	-1.0728	-0.1858	-0.8589	-1.3613	-0.7458	-0.3941
2001/6/21	0.3927		0.8721	1.0797	1.6881	0.641	-0.0535	-0.5829	2.5154	0.4371	0.8021	1.2785	0.1639	1.6583																							0.806		0.1339			2.2222	0.5738	0.8521	2.9777	0.6601	1.38	1.5027	1.088
2001/6/22	1.5645		1.0086	-0.7395	0.4743	3.0689	0.2675	0.5863	-1.6358	1.8277	0.2653	0.7214	3.1097	0.2837																							0.9995		1.3369			1.8445	0.652	0.0768	0.3012	1.6393	2.0942	0.1346	1.1799
2001/6/25	0.7702		0.7133	0.745	0.3147	-0.7865	-0.1067	3.1736	6.9845	0.4274	0.7055	0.5372	0.6349	1.4851																							0		0.3298			1.7464	2.5101	1.3814	0.4204	-0.4032	-0.3077	2.0833	-1.3605
2001/6/26	-1.1465		1.6289	-0.6574	1.1765	1.6421	-0.1603	3.3271	0.0518	0	1.2259	-0.2671	-1.2618	-0.3484																							-0.2969		-0.6575			-0.89	4.6603	0.6813	0	-1.2146	-1.4403	-0.4608	-1.4778
2001/6/27	-0.451		0.1394	1.6543	-0.6202	1.2256	0.4815	1.2758	1.5018	0.3404	-0.7785	1.1607	-1.5974	-1.1888																							-0.4467		-0.728			0.9622	1.1321	-0.0752	1.555	0.123	0.4175	-0.7937	1.45
2001/6/28	-0.9061		-1.9485	-1.0578	0	-0.3302	0.426	-1.0198	-2.551	0.4241	-0.6103	-0.7944	0.6494	0.1415																							-0.6979		-0.4			0.2541	-1.5672	0.4515	0.8834	-0.7368	0.3119	-0.6667	-1.035
2001/6/29	0		-0.2129	-0.6579	0	-1.6565	2.6511	0.5455	-0.3665	0.9291	0.5263	0.2669	-0.3226	-0.5654																							0.1506		-0.1339			-1.0139	-0.6823	-1.7228	-1.0508	3.2165	0.9326	-0.604	0.9462
2001/7/2	0.2613		0.0711	-1.5728	-0.39	-0.3369	0.155	0.1808	-2.6274	-1.2552	-1.8325	0	-1.2945	-1.2793																							-0.3008		-0.6702			1.6645	-2.3664	0.0762	-1.3569	1.1187	0.4107	-1.2154	-0.74
2001/7/3	0.1954		-0.5686	0.2523	-0.2349	0	0.0516	-4.5126	1.4031	-0.7627	1.6	-1.1535	0.3279	0.36																							0		0.4723			1.8262	-0.5473	0.9139	-0.7775	1.6199	0.9202	0.6152	0.5964
2001/7/4	1.3654		-0.9292	-0.2517	2.6688	0.2817	-0.0515	-2.3314	0.0532	-0.427	1.3123	-0.3591	-1.4706	-0.7891																							0.5028		0.2015			-1.0513	1.022	-0.7547	0.9644	-0.0778	0.2026	-1.2228	0.9881
2001/7/5	0.449		-0.6494	-0.0841	-1.3761	-1.7978	-0.2579	0	-2.3936	-1.801	-1.0363	-1.0811	-1.6584	-1.8077																							0.6503		1.8767			-1.1875	0.7004	-1.1407	0.6567	-1.0895	-0.8089	-2.4072	-1.3699
2001/7/6	-1.0217		-0.1452	-1.3468	-2.093	-1.7735	-0.4654	3.2903	-1.7439	-0.262	-0.6108	-0.1821	-1.3491	0.0736																							-0.5964		-1.9737			0.759	-0.6182	0.1538	0.8304	-0.6294	0.8155	-0.7752	0.248
2001/7/9	-0.7742		0.5091	-1.4505	0.8709	-0.2912	-0.0519	-1.5615	1.442	1.3135	-0.7902	-0.9124	0.8547	1.0302																							-0.35		-0.604			2.3227	2.4106	0.0768	3.4706	0	3.5389	0.7812	0.099
2001/7/10	0.4551		1.2301	1.3853	1.8838	1.4019	0.2079	3.0457	1.1482	1.1236	0.4425	1.1971	1.0169	0.2913																							0.2509		0.6752			1.411	1.3667	0.8442	-0.0569	-0.6334	0.0977	1.4094	0.6426
2001/7/11	-1.165		-1.644	-0.5124	-1.849	-1.3249	0.1037	-0.5542	-2.4865	-2.1368	-0.8811	-0.8189	-1.6779	-0.7988																							-0.4505		-0.7378			-2.2989	-1.8727	-0.1522	-0.6826	-0.5578	-0.7805	-2.2238	0.5894
2001/7/12	-0.6549		-1.1628	0.0866	-0.471	0.7005	0.9326	2.9721	0.1663	-1.2227	-0.2667	-0.367	1.3652	-0.8053																							-0.9553		-0.5405			-0.3096	-1.4504	0	-0.9737	0.0401	0.295	-1.3504	-0.3418
2001/7/13	-0.3955		-0.1471	0.519	-0.8675	-0.5217	2.6694	-0.1203	0.0553	0.5305	0	0	-0.5051	-0.369																							-0.7614		-0.8152			-1.7391	1.0844	-0.2287	0.5784	0.9211	0.098	-1.2968	-0.294
2001/7/16	-1.0589		-1.6937	-0.6024	-1.432	-3.2634	1.15	1.9266	-0.4425	0.5277	-1.8717	-0.3683	-1.1844	-1.7037																							-0.8184		-0.9589			-1.5803	0.9962	0.8403	-0.5175	-1.3095	-1.5671	-0.5839	1.5233
2001/7/17	-1.0033		-0.7491	-1.4719	1.6949	0.5422	-0.9392	-1.1223	-0.8889	-0.35	-0.1817	-0.3697	-0.3425	0.2261																							-1.1862		-3.7344			-0.4496	0.0759	0.1515	-1.3295	-0.3217	-1.0945	2.4963	-1.7909
2001/7/18	2.4324		0.6792	1.7575	1.1111	1.2582	-0.1497	-1.3142	-0.0561	-0.3512	0.273	0	0.3436	0.4511																							0.7307		0.431			0.7742	0	1.2859	2.4605	0.121	0.1006	-0.2149	-0.5914
2001/7/19	-0.2639		-0.8246	1.8998	-1.0204	1.7751	0.05	0.0605	0.8974	-0.9692	-0.2722	0.1855	1.5411	-0.5988																							3.2642		0.1431			1.9846	0.2274	-0.5228	-1.0292	0.0806	-0.402	1.0768	-0.0496
2001/7/20	0.5291		1.6629	0.9322	1.6653	0.2907	0.999	1.9359	1.7788	1.7794	0.455	1.3889	0.3373	2.7108																							0		2.3571			1.0672	0.9077	0.5255	-0.8666	-1.0064	1.3118	3.8352	0.3472
2001/7/23	-0.5921		1.1896	-0.084	1.4041	-1.7971	0.3956	-0.2967	0.0546	-1.2238	1.4493	-0.3653	-1.1765	0.9531																							0.1004		-0.7676			-1.1801	-0.2999	0.4481	2.4476	-1.1793	1.5936	-0.8208	-0.5437
2001/7/24	-0.7942		-0.6613	-2.437	-1.6923	-0.8264	0.4926	0	-1.9651	-1.2389	-1.4286	2.5665	-1.3605	-2.687																							-1.3033		-2.1097			-0.8799	-1.5789	-1.7844	-0.6826	-0.9053	1.7647	-2.3448	-0.994
2001/7/25	-1.3342		-1.6272	0.2584	-0.7825	1.1905	0.1471	0	-0.8909	-2.509	-1.721	-2.0554	-2.4138	0.1493																							-1.5236		-0.8621			-2.6633	-1.6807	-0.9084	-0.3436	0.1661	-2.5048	-1.4124	-0.8534
2001/7/26	-0.1352		-2.1805	-0.3436	-2.3659	1.4118	0.3426	-2.2024	-1.5169	-0.9191	-1.1982	-1.5511	0.53	-1.0432																							1.5472		0			-2.3453	-1.7871	0.1528	-4.3103	-0.4975	0	-0.8596	-0.5063
2001/7/27	1.4895		0.2306	-1.2931	-0.6462	-1.1021	1.3659	-3.4693	0.1141	-0.7421	-1.4925	0.0927	-0.3515	-0.4518																							-0.5079		-1.087			-2.4016	0.8703	-2.1358	-2.7027	-1.375	-0.3953	0.0723	0.3562
2001/7/30	-6.6044		-5.2914	-0.4367	-9.5935	-5.8065	0	-2.2068	-4.7863	-10	-10.0379	-4.537	-7.231	-6.1271																							-5.8193		-5.4212			-8.0656	-6.0392	-6.8589	-5	-2.1124	-6.5476	-5.4152	-4.1582
2001/7/31	-1.2143		-1.3765	-1.8421	-5.6655	-6.2267	-1.1068	2.45	-2.0946	-7.4766	-5.2632	-1.5748	0	-1.6922																							-3.4688		-0.4648			-0.6691	-0.6678	0.4184	-4.4834	-4.1864	-4.6709	-2.8244	-0.582
2001/8/1	2.7477		2.5452	1.6086	5.9104	4.8473	0.0973	7.6778	2.1394	7.6319	5.3333	2.9	5.3232	3.6885																							2.4144		3.035			3.6677	3.3613	3.25	4.5578	1.1261	4.6771	3.8492	0.7983
2001/8/2	-1.8297		-1.5212	-3.2542	-1.5302	-1.14	-0.9237	-0.1169	-4.3088	-2.5026	-1.1603	-1.3605	-0.1805	-0.7905																							-2.0833		-2.7946			-1.8051	-1.0569	2.0985	-0.6506	-0.7127	-1.2766	-2.4206	-0.7392
2001/8/3	-1.0036		-0.1626	-0.7273	1.1883	-0.5125	0.3925	-0.6437	1.8762	0.2139	0.5336	0	-1.085	-0.0797																							-0.3919		-1.3209			-0.2206	0.9039	-0.7115	0.1965	0.0449	1.6164	0.2326	-1.0638
2001/8/6	-5.5033		-3.9902	-2.0147	-4.1554	-3.7347	-0.9775	-1.5312	-4.4813	-3.7353	-4.4586	-2.5616	-2.3766	-2.8708																							-10.0056		-4.0157			-5.6743	-2.443	-3.1847	-2.6144	-6.5022	-3.7116	0	-0.5914
2001/8/7	0.8429		0.1696	0	2.3563	2.3411	0.0494	1.4354	0.5784	1.663	1.6667	1.1122	0.7491	2.4631																							-2.7483		2.461			1.0156	0.5843	1.9737	2.0134	-0.2878	1.652	-1.5468	-0.5949
2001/8/8	-1.2918		0.9314	-1.1215	0.0921	1.3072	0.4933	-0.7665	-1.5974	-0.5453	-1.0929	-1	-1.487	0																							-2.3764		-2.3219			0.3094	0	-1.2903	0.8553	0.0481	-0.9751	-0.7855	-0.9793
2001/8/9	0.7698		2.1812	2.0794	2.8519	1.0968	0.9327	4.3969	3.1169	1.864	1.4365	1.8182	0.9434	2.5641																							1.3158		1.8852			3.6237	1.5768	2.6144	2.9354	1.5865	1.5317	1.5835	0.6593
2001/8/10	2.6738		1.1494	0.8333	0.8945	6.4454	0.5837	0.9106	1.2594	0.7535	1.4161	0.6944	0	0.4687																							2.7273		2.8962			0.372	1.3072	0.1592	-0.1901	3.2655	0.5388	1.5588	1.0371
2001/8/13	0.1488		-0.0812	0.1837	-0.6206	-0.1199	0.5803	0.0564	0.1244	1.3889	2.6853	-0.4926	1.6822	0																							0		-0.3909			1.2602	0.1613	-0.7949	-1.0794	-0.1375	0	-0.1535	0.7563
2001/8/14	-1.0401		-1.7059	-1.5582	-0.8029	-2.7611	0.4808	-1.8602	-1.3043	-0.2107	1.3598	-1.7822	-0.9191	-0.1555																							0.5057		0.2355			-1.0981	1.8519	2.484	-1.2837	-0.2295	-1.5005	-0.8455	-1.555
2001/8/15	0.1502		0.5785	-0.3724	0.6295	0.3086	0.2392	-0.3446	0.6923	2.6399	-0.6192	0.3024	-0.1855	-0.7788																							-0.1258		0.1566			0.4441	0	0.4691	1.9506	-0.874	0	0.0775	0.7625
2001/8/16	-1.8741		-1.2325	-1.4019	-0.2681	-1.0462	0.0477	-1.7291	-0.6875	-2.1605	1.2461	-1.407	-1.3011	-1.7268																							-1.5113		-2.1892			-1.916	0	-1.323	-0.7653	-0.7425	-1.0881	-2.0914	0.8108
2001/8/17	0.9167		0	0.3791	-1.1649	0.7463	0	0.7038	0.8181	-1.0515	-0.8205	1.4271	0.1883	1.8371																							-0.1279		0.7194			-0.6762	0	-0.5521	-0.3856	-1.6363	0.22	0.1582	0.5898
2001/8/20	0.0757		0.2496	-0.1889	0.6346	2.716	-0.2863	1.9802	0.4994	1.7003	-1.4478	-0.402	0.7519	1.8039																							2.7529		1.1111			1.5129	-2.0553	1.1102	0.7097	-1.1407	0	0.9479	0.2132
2001/8/21	0.7564		0.4979	0.473	1.0811	0.5409	-0.3349	-0.3427	0.1242	-1.2539	0.4197	0.8073	0.1866	-0.6163																							-1.1838		0.2355			0.8197	-1.6949	0.3922	1.7297	0.2404	0.4391	0.7825	0
2001/8/22	-1.2763		-0.9083	-2.2599	-2.139	-1.9725	-0.24	-0.3438	-2.5434	-2.2222	-2.1944	-2.3023	-2.9795	-1.5504																							-2.2699		-1.5662			-2.5129	-1.8062	-1.25	-1.7632	-0.4317	-1.7486	-1.7081	-1.5957
2001/8/23	-0.3042		0.9167	0.7707	0.0911	-0.061	0.0481	1.7826	0.7002	-0.3247	-0.7479	-0.6148	1.5355	0.3937																							0.1935		1.432			-1.9712	0.2508	0	0.5128	0.0963	-0.6674	-0.316	-0.5405
2001/8/24	-0.6865		-0.3303	-2.0076	0.091	-0.061	-0.0481	-1.4689	-0.6321	-1.3029	-0.8611	-0.5155	-1.8904	-1.5686																							-1.159		0			-2.3202	0.0834	-1.4241	-1.7219	0.9143	-1.3438	-1.7433	-0.2717
2001/8/27	-1.8433		-2.237	-5.4634	-4.2727	-4.823	-0.7218	-2.5229	-4.1985	-2.9703	-2.2801	-4.1451	-4.4316	-2.9482																							-1.5635		0			-5.7799	-2.0833	-2.0867	-4.0883	-1.7644	-5.7889	-3.629	-5.7221
2001/8/28	0.2347		0.2542	0.7224	1.4245	5.5805	-0.1939	2.4118	0.2656	1.4739	1.6667	-1.4054	1.4113	1.8883																							1.9193		-4.1569			-0.3361	1.0213	0.8197	0.6089	0.2913	-0.3614	1.0042	-7.052
2001/8/29	0		0.5917	1.4344	-0.1873	-0.8505	0.6314	0.919	0.3311	0.6704	1.0929	0.6579	0.5964	-0.4835																							-0.3247		2.7005			1.3491	0.0842	0.0813	0.2017	0.1452	0.4837	-1.5742	1.6791
2001/8/30	-0.8587		-0.7563	2.4242	-1.5009	-0.7353	-0.3378	0.0569	-0.5941	0.8879	-1.7297	-0.7625	0.1976	-0.6478																							-0.1954		-1.753			-1.8303	0.9259	-0.0812	-0.6711	-0.9183	-1.5644	-0.7576	-3.0581
2001/8/31	0.0787		0.508	0.9862	-0.1905	0.4938	0.1937	-0.3982	0.5976	0.6601	0	2.0856	-0.3945	-0.326																							0.5222		1.3788			-2.9661	0.6672	0.0813	-0.7432	0.1463	0.1222	-0.0848	-0.5047
2001/9/3	-1.0228		0	-1.8555	-4.1985	1.2899	0.2417	0.0571	-0.33	0.765	-0.9901	-0.7527	-1.9802	-0.2453																							-0.6494		1.6			-5.4148	-0.9942	-1.0561	0	-2.0945	-0.6105	0	-2.3462
2001/9/4	2.9412		2.7801	2.5871	3.4861	0.9703	3.0858	4.8516	2.053	1.3015	1.8889	1.6251	3.2323	2.8689																							2.7451		4.252			3.1394	1.0042	1.8883	2.2464	-0.4975	2.0885	1.4431	0.3247
2001/9/5	-0.1544		2.8689	-1.0669	0.9625	-0.9009	0	-0.6532	2.0117	-0.3212	2.9444	0	0	-0.3984																							0		0			3.0439	0.2486	0.5641	-0.466	2.5	0.9627	0.5021	0.8414
2001/9/6	0.6187		-1.1155	-0.8824	-0.858	-0.0606	-0.0935	-0.0548	1.0178	-0.2148	-1.2712	-1.8124	-1.5656	-0.56																							-1.6539		0.0755			1.2163	1.5702	-0.641	0	1.2683	-0.5959	0.0833	0.0642
2001/9/7	-2.4596		-2.9815	-3.7587	-3.8462	-1.0309	-0.4213	-2.4671	-3.9043	-5.3821	-2.4678	-2.6059	-2.5845	-2.3331																							-2.5873		-3.0189			-5.6652	-2.441	-2.4194	-2.8763	-0.8671	-3.1175	-3.7438	-3.3996
2001/9/10	2.4429		2.5748	1.8499	3	0.4289	-0.094	2.8668	2.8834	1.934	1.3201	3.233	1.4286	2.883																							2.2576		3.3463			4.9136	2.9191	2.2314	1.584	1.5549	1.8564	1.9015	0.9296
2001/9/11	-0.8462		-0.4049	0	0.0971	-1.0982	0.2824	1.0383	0	0.4464	-0.5429	-0.6479	0.8048	0.0801																							-0.4545		0.2259			1.6479	0.4862	-0.5659	0.8814	0.1435	0	0.933	0.5921
2001/9/12	-2.0171		-1.7886	-1.7154	-2.3278	0.2468	0	1.3521	-2.2293	-1.6667	-1.7467	-1.5217	2.7944	-1.28																							-2.0222		-0.8264			-1.4505	-1.6935	-1.7886	-4.1667	-1.3378	-2.0656	-2.0168	0.5232
2001/9/13	-0.3167		0.5795	2.5667	-0.8937	1.6	0	0.0534	-0.5863	-0.678	0.3333	-0.6623	-1.9417	-0.4862																							0		0.5303			-0.6061	-1.1485	-0.5795	-3.2258	0.0484	0	0.4288	0
2001/9/14	-1.5886		-0.823	-1.5015	-9.4188	-0.4846	0	-2.4533	-0.3932	-3.6405	-1.3289	-1.4444	-0.9901	-1.0586																							-1.1318		-1.6579			-1.5679	-0.4149	0.3331	-5	-0.9681	-4.8387	-1.4518	-1.3663
2001/9/17	-3.067		-1.8257	-1.1179	-1.6593	-4.3822	-0.7977	0.8201	-3.6842	-8.8548	-2.3569	-4.8478	-2.6	-0.1646																							-2.2222		0.613			-0.4425	-1.8333	-1.2448	-2.4409	-0.2933	0	-3.6395	-1.1873
2001/9/18	0.7494		0.3381	2.0555	3.3746	-0.0637	0.2365	1.0846	-2.3907	2.0725	0.5747	0.5924	1.0267	-0.1649																							1.1019		3.2749			0.8889	0.9338	1.0924	4.4566	0.1471	-2.2164	-1.4388	1.8692
2001/9/19	6.3636		1.9377	7.4522	0	1.2739	0.9438	-8.4764	0.9097	0.2538	1.1429	0.8245	0.2033	0.9909																							5.2452		4.8673			2.0264	-0.6728	1.2469	-1.9461	0.8321	4.2667	0.4562	1.5727
2001/9/20	-1.7094		-0.7438	-2.2493	-0.1088	0	-0.4208	2.0516	-1.1789	-0.7595	-0.452	0.3505	0	1.3083																							-2.1359		-1.6174			-0.6908	0.3387	-0.6568	-1.2977	1.8447	-0.8951	0.6358	0
2001/9/21	-0.0791		-0.9159	0.2876	0.6536	1.0063	-0.6573	1.7806	-2.1754	-2.4235	-0.9081	0	-0.6085	-0.565																							-0.3307		-0.6433			0	-1.3502	-1.4876	1.3148	-0.9056	-0.5161	-0.722	-0.6452
2001/9/24	-1.1076		-1.0084	-1.434	-0.7576	-2.0548	0.8505	1.1851	-1.9369	0.6536	0.3436	-0.9313	-1.2245	-0.8117																							-0.5972		0			-1.0435	0.3422	-0.5872	-0.6107	-0.6734	-0.5188	-1.1818	-1.8831
2001/9/25	0.72		0.1698	1.4549	-2.072	-0.1907	-0.1405	2.0636	-1.0973	-0.2597	-0.4566	1.0576	0	0.2455																							0.534		1.0072			-0.5272	-0.2558	-1.1814	-1.8433	-0.6295	0.3911	-0.092	0.9265
2001/9/26	-1.2708		-0.8475	-2.5813	-2.4499	0.7006	-0.2815	-0.4372	-1.2574	-2.8646	-0.6881	-1.1628	-1.0331	-1.551																							-1.3944		-1.3533			-0.8834	-0.9402	-1.7933	-5.0078	0.0487	-1.6883	-0.7366	-0.918
2001/9/27	0.4827		-0.4274	-1.0795	0.2283	0.1898	1.4114	0.7135	-2.6217	-0.6702	-1.963	2.2353	-1.6701	-2.1559																							0.5387		1.083			1.6043	0	-1.7391	0.3295	0.6332	-1.1889	1.1132	-0.0662
2001/9/28	2.0817		0.3433	1.5873	-0.3417	1.5783	-0.2784	-0.654	-2.5385	-0.8097	0	-0.4603	0	-3.8136																							1.9424		2.2143			-0.4386	0	-3.0973	-2.8736	0.3872	-1.3369	-1.1009	-1.1921
2001/10/8	-1.4902		-10.0086	-2.0508	-1.7143	-0.8701	-0.4187	-0.6583	0.3157	-2.9932	-1.0601	-2.1965	-1.4862	-2.7313																							-2.2996		-1.8868			-2.2907	-1.6393	-8.9498	2.2823	-0.5786	-2.0325	-4.9165	-0.9383
2001/10/9	2.3089		-1.4259	2.991	2.093	0.9404	0.1402	3.4787	2.9898	1.8233	-0.5952	0.1182	0.8621	0.7246																							1.4122		1.4957			0.0902	-1.5789	2.6078	0.9917	0.5335	0.9682	2.2439	-0.8796
2001/10/10	-3.8132		-6.8467	-2.5169	-6.6059	-0.7453	-0.9097	-1.3874	-3.0558	-4.9587	-2.8743	-1.4168	-3.4188	-3.777																							-1.5252		-3.0877			-4.5045	-3.7433	-3.7146	-4.6645	-0.8683	-4.1096	-5.2481	-0.273
2001/10/11	-2.2654		-1.3458	-2.6812	-7.439	-0.7509	-0.7062	0.2165	-2.1277	-3.3333	-4.3157	-4.4311	-2.8761	-5.6075																							-2.0875		0.1448			-0.4717	0.3704	0	-3.0901	-2.2871	-3	-5.8409	-0.0684
2001/10/12	4.4702		3.7775	4.3878	7.1146	0.8827	-0.1422	-0.27	4.9114	6.8966	3.0928	2.2556	2.0501	3.7624																							4.5392		4.1215			3.3175	4.059	0.5076	2.6572	2.3406	3.3873	5.0267	6.1644
2001/10/15	2.6941		-0.2022	2.2483	0.492	-1.4375	-0.641	-0.2166	1.0744	1.2623	-1.5	0	0.4464	-0.0954																							2.3684		-0.1389			-1.7431	-1.9504	-1.7172	1.5531	1.4599	-0.1425	-1.1202	1.2903
2001/10/16	-1.1574		-1.8237	-1.6252	-3.4272	-0.7609	-0.2867	-1.4107	-0.6834	-2.7701	-1.3959	-1.2255	-2.2222	-2.1968																							-0.5141		0			-0.3735	-0.5425	-2.8777	-0.9346	-0.6235	-0.2853	-4.4284	-0.3822
2001/10/17	1.7174		-0.7224	2.3324	0.3802	-1.5974	-0.2157	-2.6417	-0.4587	0.4274	-1.287	-1.2407	2.2727	-1.4648																							1.4212		-2.1558			-2.0619	-1.1818	-1.4815	-1.8868	-0.5792	-1.2876	-0.3233	-1.023
2001/10/18	0.4605		-1.2474	0.1899	-2.7778	-1.6883	-0.1441	-1.3002	-0.9217	-1.4184	-1.8253	-1.7588	-0.8889	-1.3875																							-1.7197		-2.3454			-4.3062	0.276	-2.1482	-4.458	-0.3398	-2.8986	-1.4054	-0.8398
2001/10/19	-2.8266		-5.7895	-4.9289	-1.4286	-9.9736	-1.6595	-1.5464	-6.5891	0.2878	-3.1873	-3.4527	-1.5695	-4.4221																							-2.7868		-1.0189			-6.3	-2.844	-5.3787	-4.849	-0.6332	-1.791	-2.7412	-0.456
2001/10/22	0.7075		-6.1453	-2.2931	-3.8208	-9.978	-1.1005	-0.7563	-4.2324	2.1521	-4.1152	-8.6093	0.2278	-5.4679																							-1.1333		-5			-4.6958	-3.0217	-4.9884	-5	-3.8235	-3.7994	0.3382	-0.1963
2001/10/23	9.9922		10	10	10	10.0244	6.6766	9.7304	9.9653	9.9719	10.0143	10	10	10.0111																							9.9798		9.9845			9.9664	10.0292	10.0122	4.9595	9.7859	9.9526	10	10.0328
2001/10/24	0.1419		8.5498	2.6902	4.9813	-1.7037	-4.3811	-2.9915	6.3042	3.8314	2.9909	6.5876	3.3058	8.999																							0.3066		0.9852			7.4338	1.3274	9.8779	5.0145	-7.2423	3.8793	10.0102	-2.2646
2001/10/25	-2.3388		-3.3898	-0.6323	-3.5587	-4.3708	0.8	-1.8722	-3.3358	-5.1661	-3.9141	-3.5847	-4.6	-3.525																							-1.956		0.9756			-5.2133	-4.8035	-2.6263	2.2039	2.2523	-3.7344	4.0854	0.4878
2001/10/26	0.8708		-1.032	2.0909	1.107	1.1032	0.0722	0.1122	0.4601	3.6316	-1.4455	-0.3846	-0.6289	0.2885																							1.995		-0.6901			1.4	-0.7339	0.1037	5.0314	-1.3705	-1.1494	1.8733	4.3689
2001/10/29	-0.0719		2.0855	0.1781	2.1898	1.1691	0.0721	3.3632	2.5191	1.0013	1.2	2.0592	1.8987	2.6846																							0.1222		0.9034			2.1696	-0.8318	1.1399	4.9615	-1.2407	2.4709	2.2767	-0.2907
2001/10/30	-1.9438		-1.6343	-1.8667	-1.1905	-0.7704	0	0.0542	-2.0849	-1.9827	1.3175	-0.3783	-1.2422	-1.774																							-1.8926		-1.6529			-2.5097	-0.2796	-2.0492	3.749	-0.2513	-0.9929	-1.9692	-1.8076
2001/10/31	1.395		-0.4154	2.1739	2.5301	-3.1056	0.072	-0.0542	3.27	-0.1264	1.4304	1.0127	-0.6289	0.1901																							0.7467		0.8403			1.6832	3.7383	-1.4644	5.0275	0.2519	-0.4298	0.8734	-0.5344
2001/11/1	-0.2172		2.3983	-0.7092	0.9401	0.8814	0.216	4.3926	-0.1473	0.8861	-0.1282	1.1278	1.8987	1.0436																							0.6794		1.8056			1.0711	0.7207	1.6985	0.8227	1.5075	2.5899	1.8182	0.5373
2001/11/2	-1.3062		-0.5092	-1.6964	-1.7462	0.7943	-0.2874	0.2597	-1.8437	-1.7566	-1.1553	-0.3717	-0.8282	-1.4085																							-1.6564		-1.6371			1.0597	0.6261	-1.0438	1.4095	0.099	-0.9818	-2.381	-2.1378
2001/11/5	-1.3235		-1.9447	-1.3624	-0.237	-1.576	-0.1441	2.228	-0.4508	-6.7688	-1.6883	-0.4975	-1.2526	0.4762																							-1.5596		-0.1387			-0.7626	-0.8889	-2.4262	-3.804	-0.0989	-1.1331	-1.0453	1.0922
2001/11/6	-0.2235		-1.8789	-0.2762	0.3563	-0.3203	0.0722	-1.6726	-1.6604	0.137	-0.5284	-0.375	-1.0571	-1.327																							0.6337		-1.25			1.1527	-0.6278	-1.1892	0	0	-0.1433	0.088	0.7203
2001/11/7	-4.2569		-6.1702	-4.9861	-8.7574	-2.5703	-1.2257	-0.7732	-7.4444	-5.8824	-5.1793	-6.0226	-5.3419	-5.8598																							-3.6524		-3.6568			-6.1728	-5.0542	-5.5799	-5.019	-1.7822	-4.5911	-6.0686	-2.0262
2001/11/8	1.4821		1.9274	1.9436	-0.3891	-0.1649	0.8029	0.3636	1.1609	1.5988	-0.1401	-0.534	0.9029	0.8163																							0.9804		2.1898			-0.3036	-0.6654	1.0429	2.0817	0.0504	0.1504	2.6217	-0.7299
2001/11/9	2.3828		1.2236	1.2393	1.1719	3.3856	0	1.8116	2.7869	0.8584	0.8415	2.0134	0.6711	1.9231																							3.754		1.3571			2.0305	-0.1914	1.8349	5.0196	2.0151	0.6006	1.9161	2.5123
2001/11/12	-0.3754		-1.3187	-1.5066	-1.5444	2.2364	0	-1.4743	-2.1531	0.1418	-1.2517	-0.6579	0.2222	0.1986																							-1.6843		-1.339			-0.995	-2.3969	-2.5901	0.4481	-0.2469	-1.4925	-0.8953	-0.5977
2001/11/13	0.1507		0.2227	0.6692	-3.7908	-0.3906	-0.2896	-0.4128	-0.7335	-1.4164	0.4225	5.9603	1.9956	-2.2795																							-0.1904		1.4286			-1.3065	-9.9214	-0.3468	-3.0483	-0.2475	0.303	-1.355	-0.6615
2001/11/14	-0.7524		0.1111	0.095	1.4946	-0.3137	0.0726	0.9845	0.1642	-0.5747	-0.561	-0.625	-0.8696	0.2028																							0.9536		-0.9155			2.0367	-4.5802	0.9281	-0.3067	0	-0.1511	5.0366	1.0896
2001/11/15	-0.7582		0.222	0.6641	2.008	0	-0.0726	0.2052	-0.6557	0.289	0.2821	1.3836	0.8772	0.7085																							0		1.2082			0	-0.3429	0.6897	4.3846	-0.7444	0.7564	0.6975	-0.3593
2001/11/16	1.2223		1.8826	1.7908	1.8373	1.6522	0.2179	1.4849	1.8977	1.8732	0.5626	1.861	0.6522	2.0101																							0.9446		0.2809			1.2974	-1.3761	10.0457	-0.6632	0.75	1.952	1.5584	5.0481
2001/11/19	0.0755		4.3478	1.0185	2.8351	-0.2322	-0.1449	-0.7064	1.5385	1.6973	2.6573	0.9744	1.5119	2.4631																							0.9981		0.4902			1.9704	3.0233	4.3568	1.632	-0.2481	1.7673	3.4953	-3.2037
2001/11/20	1.7345		0	2.1082	2.5063	4.1117	-0.5806	0.1524	2.7113	2.7816	3.406	0.7238	1.9149	2.3077																							0.803		1.5331			2.4155	3.6117	1.6899	0.365	1.0945	3.4732	0.4942	-1.4184
2001/11/21	1.4826		4.8958	1.4363	0.8557	-0.5216	-1.1679	-2.7905	0.4658	1.2179	0	0.5988	-0.2088	-0.3759																							2.2672		1.5786			1.1321	1.1983	-0.391	-1.0909	1.624	0.6993	-0.3279	-0.8993
2001/11/22	0.073		-0.2979	-0.7965	0.7273	-0.4494	-0.6647	0.3132	1.6229	0.9358	4.4796	0.119	0.4184	1.4151																							1.4979		0.8108			0.8396	4.0904	0	-0.2941	-0.0484	0.6944	0	1.2099
2001/11/23	-1.1679		-0.3984	-1.7841	-0.722	2.2573	0.8178	-0.1041	-1.0646	-0.7947	-0.3783	-1.5458	0.4167	-1.2093																							-0.2361		-0.6702			0.8326	-1.3444	0.6869	-2.2861	-0.0484	2.069	-0.5757	0.5977
2001/11/26	-1.1078		-0.3	0.545	-0.6061	-1.1038	-0.0737	1.0417	-1.0761	-1.3351	-1.3924	0.2415	0	-1.1299																							-1.2426		0.2024			-1.8349	-1.6771	-1.3645	0.3019	-1.0664	-0.2703	1.0753	-2.4955
2001/11/27	0.2987		1.003	0.6323	2.3171	1.9345	0.0738	0.9278	1.4763	2.1651	0.7702	1.2048	0.6224	1.9048																							0.719		-0.202			1.9626	-0.3198	1.9763	2.2573	-0.441	1.626	1.1457	0.1828
2001/11/28	0.5212		0.7944	0.8079	0.7151	0.5109	-0.1475	1.2257	1.7611	2.5166	0.5096	1.4286	2.0619	1.215																							0.238		0.6073			1.2832	6.2032	-0.0969	0.883	-0.6398	-0.2667	-0.4854	1.8856
2001/11/29	-0.8148		0.3941	-1.3357	2.7219	1.5977	0	-0.4541	-1.2792	-1.1628	-0.1267	0.7042	1.4141	1.108																							-1.4837		-0.6707			2.2624	0.1007	0.388	1.5317	-0.6934	-0.4011	-0.6504	1.3731
2001/11/30	0.224		0.3925	0.9025	1.2673	3.0021	0.2216	1.3685	2.8201	1.9608	1.0152	2.9138	0.996	1.2785																							0.1807		0			1.5044	1.006	1.4493	1.2213	0.2494	2.5503	0.7365	0.0589
2001/12/3	0.5961		1.2708	0.0894	2.3891	-0.2082	0	-0.55	2.5945	2.9487	0.3769	1.9253	1.7751	0.3607																							0.2405		-0.2026			0.8718	-0.996	0.9524	-0.5678	1.393	1.4398	0.1625	-0.2354
2001/12/4	0.6667		0.2896	0.8937	1.5556	1.3908	-0.0737	-1.0558	1.0838	2.3661	2.378	-0.4444	2.1318	0.5391																							2.2196		0.203			3.3708	4.829	-0.1887	-1.6417	0	0.5161	0.5677	-1.4749
2001/12/5	-2.5754		-2.7911	-3.0115	-5.0328	-3.6351	-0.885	0.3557	-2.4303	-5.1095	-2.934	-2.0089	-3.6053	-2.4129																							-2.1714		-2.0257			0	0.9597	-4.4423	-5.0073	-0.6869	-3.3376	-3.3065	-3.1737
2001/12/6	0.1511		0	0.5479	3.2258	2.847	2.3065	-0.1519	0.0733	2.6923	-0.6297	1.2528	0.3937	0.9158																							0.18		1.5162			0.6689	-1.8061	0.8902	1.7571	0.0494	0.7968	0.417	-1.5461
2001/12/7	-0.5279		1.3861	-0.9083	-1.6741	-0.4844	2.8364	-3.6511	0.366	-1.4981	0.8872	0.225	-0.7843	0																							-1.2575		-0.4752			-1.5781	-1.3553	-0.3922	1.3514	-0.2963	-0.3953	-1.7442	-3.4548
2001/12/10	-0.3791		-0.8789	0.7333	-0.1135	-1.7385	-0.6365	0.1579	0.7294	0.1267	0	-0.3367	-1.1858	-0.726																							0.1819		-0.0682			1.4346	6.8695	0.5906	0	1.2878	0.2646	2.1978	0
2001/12/11	-0.6088		-0.6897	-1.7288	-1.7045	-2.2647	-0.7829	0.3678	-2.2448	2.2785	-0.6281	0.3378	-1.6	-1.1883																							-0.7264		-0.5461			-1.9967	-1.4692	-0.8806	0.8148	-0.7824	-1.715	-1.6543	1.3012
2001/12/12	-1.6845		-1.7857	-0.9259	0.1156	-0.4345	0.5739	-1.623	-1.3333	0.6188	-1.6435	-2.1324	1.2195	-1.0176																							-1.5244		-2.059			-1.528	-2.7027	-1.2833	0.5878	-1.035	-2.2819	-0.1682	-1.9268
2001/12/13	-0.9346		-2.0202	-1.4019	-3.4642	1.6727	-0.0713	-4.2044	-2.7778	2.829	1.1568	-1.3761	-2.2088	-0.9346																							-0.3715		-1.2614			-2.931	-6.4176	-2.4	-4.6019	-1.0956	-1.3736	-4.1281	-2.2921
2001/12/14	-0.0786		-1.0309	1.4218	-2.0335	-0.8584	-0.4996	2.7778	-0.7722	-3.4689	-1.5248	-1.5116	-1.4374	-1.2264																							-0.1865		-0.7097			0	-6.0389	-2.6639	-0.536	0	-0.6964	-1.7575	-4.1555
2001/12/17	-0.8655		-1.5625	1.8692	0.1221	-2.4531	-0.5739	-2.4865	-0.3891	-1.7348	-2.5806	0.3542	-2.2917	0.4776																							0		-1.644			1.2433	0.6536	0.3158	-1.3857	-0.5035	-0.2805	-0.0894	-1.8182
2001/12/18	0.7937		2.4339	-0.9174	0	0.5178	0.2886	2.6053	1.4062	-0.8827	0.3974	0.7059	0.8529	2.6616																							0.7472		0.9448			2.4561	0.7576	2.2036	-4.9961	0.1012	2.2504	2.0591	0.2849
2001/12/19	-1.2598		-1.0331	-1.7593	-0.8537	-0.6623	1.0072	-0.054	-1.3097	0.7634	-1.9789	0	-0.6342	-1.8519																							0.618		0			-1.7123	-1.3963	-2.4641	0	0.8595	-1.9257	-1.7544	0.2131
2001/12/20	-1.8341		-2.4008	-2.1678	-3.936	-3.1852	-0.7123	-1.0811	-3.4348	-3.4091	-2.4226	-3.3879	-2.1277	-2.6415																							-2.5184		-1.9438			-3.3101	-3.5948	-2.7368	1.9721	1.0025	-3.0856	-3.3036	0.1417
2001/12/21	0.1625		0.9626	-0.6744	1.1524	0.9946	0	0.6557	0.8892	0.7843	0.5517	-0.2418	0	0.3876																							-0.6301		1.6153			2.0721	1.6949	1.1905	1.7728	0	0.5789	0.1847	1.8401
2001/12/24	-1.8654		-2.0127	-3.2008	-2.4051	-2.4242	-0.4304	-2.7144	-1.9231	-5.7069	-3.4294	-3.1515	-3.6957	-2.2201																							-2.6633		-1.3006			-3.2657	-0.5556	-3.1016	-4.2755	0.397	-3.0216	-2.3963	-1.0424
2001/12/25	0.2479		0.2162	0.1002	-1.5564	0.3882	0.4323	2.6786	-0.7353	-1.3755	-0.7102	0.3755	0.9029	0.0987																							-0.5212		-1.1713			0.6387	0	0.5519	3.8875	0.9392	0.2967	0.661	1.4045
2001/12/26	1.4015		1.1866	1.8018	2.108	2.7069	-0.2869	1.087	2.2222	1.5342	1.8598	2.8678	2.0134	1.0848																							1.2443		1.5556			1.6319	-1.0056	0.7684	1.1146	0.4407	1.4793	2.0638	0
2001/12/27	-1.626		-0.533	-1.3766	-3.2258	-0.1506	-0.3597	-0.2688	-1.1272	-1.2363	-1.8258	0.2424	-0.6579	-0.878																							-1.229		0.7294			-1.6057	-0.1129	0.1089	-0.8661	3.0717	-1.0204	-0.2757	-1.5235
2001/12/28	0.4959		-0.4287	-0.6979	-1.2	1.7345	-0.2888	-0.0539	0.2443	-0.6954	1.4306	0.2418	0.4415	1.378																							0.7859		3.3309			-0.544	-0.565	0.4353	-2.1446	0.7569	0.4418	1.8433	-4.993
2001/12/31	0.7401		-0.8611	0.6024	0	0.0741	0.2896	1.1327	-0.2437	-1.9608	0	2.4125	0	0.7767																							1.9493		1.6819			1.5497	2.1591	0.4334	-0.5682	-0.8451	0.8798	0	-4.5152
2002/1/4	-1.1429		-0.8686	-0.1996	-3.2389	-2.2963	0	-1.3333	-2.2801	0.8571	-1.2694	-1.8846	-2.4176	-1.9268																							-2.1033		-3.8594			-2.693	-1.2236	-2.1575	1.6327	-1.4678	-1.7442	1.9005	-3.3333
2002/1/7	-0.578		-3.0668	-2.5	-0.1395	-1.8196	-0.361	-1.0811	-1.5833	-1.2748	-2.2857	-0.9604	0.4505	-1.5717																							-2.3437		0			-6.2731	-1.3514	-1.2128	-1.2048	-0.0481	-1.1834	0.0888	0.0802
2002/1/8	-0.1661		-0.678	-0.5128	-1.5363	-1.0811	0	0.7104	0.3387	-3.8737	-0.8772	-0.3636	-0.8969	-0.2994																							0		-0.7885			-1.378	-0.1142	-0.6696	-0.2439	-0.3365	-0.1497	-3.0169	-0.4006
2002/1/9	-1.0815		-1.1377	-9.2784	-8.0851	-3.9813	-0.5797	0.2713	-2.9536	-0.2985	-4.8673	-0.7299	-2.0362	-0.9009																							0		0.0723			-1.3972	-3.4286	-2.2472	-4.9715	-0.4342	-1.949	-3.2937	-0.885
2002/1/10	-0.6728		2.4166	-3.2955	1.2346	0.0813	-0.4373	0.4329	0.3478	-0.4491	1.7054	0.4902	0.6928	2.1212																							0.2		-0.361			1.8219	-0.9467	2.8736	-1.801	0.2907	2.2936	3.122	-0.8117
2002/1/11	-2.4555		-2.1348	-6.8155	-4.2683	-1.4622	-0.2196	-0.7543	-3.8995	-7.5188	-3.5061	-1.0976	-6.6514	-3.0663																							-1.5303		-1.2319			-3.8767	-3.3453	-3.6872	-2.8821	0.2415	-2.6906	-3.6697	-3.1097
2002/1/14	-4.3403		-1.3777	-6.6835	-5.2548	-4.2869	-1.6141	-1.1944	-5.2299	-6.5041	-4.2654	-3.4525	-2.9484	-4.5918																							-2.5676		-2.201			-3.8263	-8.1582	-1.3921	-5.036	0	-3.2258	-4.6667	-6.4189
2002/1/15	-1.4519		-10.0116	-0.1351	-1.6807	-0.5168	-1.1931	0	-2.8544	-2.087	-3.4653	-3.1928	0.5063	-2.246																							-1.2483		-2.1755			-1.0753	-1.4805	-1.1765	-4.9242	-0.9639	-3.3333	-0.1998	-1.5343
2002/1/16	1.2891		-4.0103	0	2.5641	2.4242	0.2264	0.989	1.2733	2.6643	2.3932	0	2.0151	0.8753																							0.7022		0.3067			1.087	0.9563	0	2.49	-6.764	1.4778	2.7027	-0.1833
2002/1/17	-6.2727		-5.7951	-6.3599	-9.1667	-4.3956	-0.3012	0.7617	-9.7679	-10.0346	-8.1803	-8.7071	-4.9383	-6.6161																							-3.4868		-4.2049			-8.9247	-5.0068	-6.4286	-3.3042	1.2004	-6.1489	-5.653	-6.0606
2002/1/18	-1.1639		-0.5722	-9.5376	-4.2202	-0.9726	-0.2266	-1.4579	-3.3226	-2.1154	-3.0909	-1.3006	-6.4935	-2.439																							0.289		-0.399			-0.7084	-0.2849	-5.4707	5.0251	1.4956	-2.069	-0.4132	-3.1281
2002/1/21	-5.79		-6.0432	-8.9457	-9.9617	-6.25	-0.2271	-0.3288	-8.204	-8.4479	-9.9437	-9.9561	-10	-8.3333																							-4.3948		-5.5288			-7.0155	-3.8571	-9.9596	-4.9761	0.1524	-4.7535	-6.3278	1.6145
2002/1/22	0		2.4502	0.7018	-10	-10	0.0759	-0.6597	-4.7101	-10.0858	-2.0833	-7.3171	-6.1728	-1.1688																							-1.2811		2.6293			0.3836	-4.4577	-1.3453	-5.0352	-0.964	-1.6636	-1.5504	3.2771
2002/1/23	7.7083		8.8191	9.7561	9.9291	5.7143	0.834	0.4427	9.5057	10.0239	7.234	9.8246	9.8684	9.724																							5.6489		7.1901			9.5541	9.9533	10	4.9841	-1.793	8.4586	10.0112	4.2308
2002/1/24	0.1934		0.4121	4.7619	10.1075	1.4014	0	-5.1791	2.662	6.5076	2.9762	1.9169	4.7904	0.8383																							0.9393		0.9252			4.3023	-0.4243	1.3774	2.8283	1.9823	5.026	2.454	-2.1218
2002/1/25	-1.4479		-0.8208	0.303	0.3906	7.0089	-0.1504	-4.6485	1.1274	2.2403	5.2023	0.1567	8.8571	-0.2375																							-0.6442		-0.7639			-1.1148	0	0	-0.0982	-1.2788	0.8251	-0.5988	5.0895
2002/1/28	-5.6807		-6.3448	-8.6103	-9.9222	-5.9041	-0.5271	-0.0609	-7.6923	-9.9602	-9.707	-7.6682	-2.8871	-7.1429																							-5.9078		-5.9276			-9.2446	-9.9432	-8.5598	-5.0147	-2.6425	-9.6563	-7.6305	-6.1883
2002/1/29	1.6615		2.9455	5.2893	7.3434	5.3922	-0.2271	-0.6707	2.657	5.0885	8.7221	4.2373	8.9189	3.2051																							1.6845		2.5368			3.9752	2.2082	4.0119	-0.5176	1.0112	4.3478	4.5652	1.434
2002/1/30	0.8172		2.289	1.7268	4.6278	10.0465	0.1517	-2.3941	2.4706	7.1579	2.9851	0.813	-1.2407	1.6149																							-0.6777		-0.2394			0.3584	1.6975	0.4286	1.9771	-0.0527	2.4306	0.4158	-1.6965
2002/1/31	6.6869		8.2517	10.0309	8.4615	6.7625	4.3182	10	9.9885	8.055	8.3333	10	5.0251	7.7017																							7.2024		6.8			8.9286	10.0152	9.6728	5	2.0032	6.7797	8.2816	9.4919
2002/2/1	-1.4245		-1.1628	3.5063	-0.1773	-1.8211	-2.3239	-0.0572	-1.6701	-0.5455	-2.8428	5.2786	-2.1531	-1.2486																							-0.6365		-0.824			-0.4372	-1.5172	0.5188	3.1098	-2.9457	-1.9048	-0.956	1.4886
2002/2/4	1.8304		3.5294	2.71	7.46	0	0.223	1.2014	3.2909	4.7532	4.1308	0.6964	2.2005	3.4483																							0		0.6798			1.7563	4.902	1.9355	1.7908	0.213	3.2362	1.6409	0.6903
2002/2/5	2.0814		-0.3788	1.715	0.3306	4.5161	-0.0742	-0.9045	-0.4111	0.5236	1.157	2.3513	0.4785	-0.3333																							2.7758		0.5251			-0.2157	0.6676	0	-0.7407	1.8066	0	2.1842	0.9426
2002/2/6	-3.7071		-3.8023	-4.6693	-6.5898	-1.6975	-0.2227	-0.2282	-4.8504	-5.7292	-5.0654	-3.9189	-4.2857	0																							-2.0083		-2.0896			-3.6757	-2.9178	-3.5443	-4.5709	-0.8351	-3.2915	-2.881	-3.9049
2002/2/7	2.9836		4.7431	3.1293	4.9383	1.5699	9.9702	1.2007	2.7115	2.3941	3.2702	2.6723	1.4925	-0.3344																							2.5442		1.8293			0.1122	1.0929	8.399	3.6168	1	4.8622	1.3397	1.8551
2002/2/8	-0.3738		-0.6289	-1.847	-1.8487	-0.9274	2.3681	0.226	0.6336	-1.7986	-0.8333	-0.9589	-0.9804	0.5593																							0.4824		0.0749			-2.8027	-1.8919	-1.5738	0.8491	0.1563	-3.2457	-1.0387	1.8213
2002/2/25	-1.8762		1.8987	1.6129	4.4521	0.312	-2.2472	0.2255	2.6233	6.044	3.3613	1.6598	2.4752	1.4461																							-2.332		-3.5153			5.075	2.0661	-0.246	2.8064	1.0406	2.5559	2.5763	1.3629
2002/2/26	-2.4857		-0.4969	-0.9259	5.5738	0.0778	-1.8256	-1.2936	1.1247	3.4542	1.626	0.4082	3.3816	-0.6579																							-1.8961		-1.6279			0.3293	3.2389	-1.1097	1.2739	0	1.4019	-0.8372	1.6807
2002/2/27	1.0784		1.1236	4.2724	-1.2422	0	3.9256	2.0513	5.0556	-1.0017	2.72	0.4065	-0.7009	0.6623																							0.7874		2.0489			1.7505	9.0196	-0.1247	0	-0.6179	0.4608	-1.0319	0.9917
2002/2/28	-1.5519		-0.6173	-1.0243	-1.5723	-1.2432	0.5964	-1.3959	-2.5987	-1.3491	4.8287	-2.2942	-1.8824	-2.0833																							-1.0653		-1.39			-2.1505	-2.518	-1.623	-0.2695	0.8808	-1.5291	-1.0427	-1.8822
2002/3/1	0.3941		-2.6087	-3.6223	-5.1118	-3.6192	-2.8327	-0.2831	-3.2609	-1.1966	-3.7147	-1.7956	-2.1583	-1.6797																							-0.6461		-1.1746			0.2198	-0.738	-1.269	-3.8739	0.0514	-2.4845	-2.2031	-0.7506
2002/3/4	1.6683		1.5306	4.2953	3.7037	3.5102	0.7458	1.3061	2.4515	3.2872	4.6296	4.6414	2.2059	2.164																							0.9393		0.8716			2.0833	1.9827	3.4704	3.7488	0.0513	1.5924	1.763	2.1849
2002/3/5	2.3166		4.7739	3.861	3.5714	1.9716	-0.4038	0.3363	3.1904	1.675	0.295	4.8387	2.6379	3.1215																							1.6464		1.7282			1.826	0.1215	2.236	3.252	-0.1026	2.6646	1.8287	2.3849
2002/3/6	1.8868		1.4388	0.2478	2.8213	0.232	-0.6757	1.1173	0.7729	0.9885	0	1.2821	0.4673	0.6486																							0.4225		0.3861			1.0549	2.5485	-1.2151	1.0499	1.1813	1.9847	0.7561	0.1606
2002/3/7	5.6481		4.9645	6.1805	8.8415	2.3148	1.0204	-0.7735	3.3557	4.4046	3.3824	6.0759	4.4186	4.189																							3.5764		2.6923			4.4885	1.8935	4.551	1.2987	0	3.8922	6.0038	0.8821
2002/3/8	0		2.2523	0.8149	0.8403	0.8296	2.5589	2.4499	4.1744	2.3437	0.569	6.3246	5.3452	3.1959																							2.1666		-0.4494			0.1998	4.065	6.5882	0.1709	0.6091	2.3055	1.0619	-0.4769
2002/3/11	1.0517		2.4229	3.2333	5.6944	6.1331	-0.5253	-0.8152	2.3152	5.9542	3.3946	-1.3468	1.4799	9.99																							2.1206		1.8811			3.5892	0	0.1104	4.6928	-0.0505	8.0282	0	8.147
2002/3/12	-2.3417		-3.2258	-4.1387	-1.4455	-5.2149	-0.462	-1.3699	-3.3072	-0.5764	-0.684	-5.4608	-0.4167	-4.6322																							-2.0766		-2.5849			-2.7911	-0.8929	-2.8666	-2.282	-0.0505	-3.5202	0	-2.8065
2002/3/13	2.3979		-4.1111	0	-5.3333	-2.0818	-1.061	0	-2.9703	-5.7971	-4.27	-0.9627	-3.9749	-2.9524																							7.1571		2.7293			-3.8614	-0.3378	-2.6107	-2.1685	0.0505	-4.0541	-4.3783	-3.1915
2002/3/14	1.0408		4.4032	1.5169	7.4648	2.4298	2.0777	-1.2778	3.525	6.3077	3.4532	2.6731	4.5752	3.5329																							2.9685		0.0738			3.1926	3.0508	6.2937	3.7511	0.3029	4.0845	2.9304	3.8462
2002/3/15	-2.4893		-2.3307	0.8046	-4.8493	-4.3736	0	-0.0563	-0.8065	-5.644	-4.5897	-2.4852	-4.1667	-4.9289																							-1.6817		-1.9174			-4.0918	2.7412	3.2895	-3.7798	2.1641	-4.1949	-4.7153	-4.384
2002/3/18	4.6655		0.5682	2.9647	0.9642	-0.155	-1.1162	-1.1824	1.2647	-0.7669	-1.0204	-1.4563	0	0.8973																							3.1155		2.1053			-0.5203	0	-2.3355	0.5978	-0.2956	0	0.1867	-1.8182
2002/3/19	0.4205		2.1469	0.6645	0.8186	3.5714	1.0624	-1.7094	2.0517	1.0819	2.2091	2.4631	1.3043	3.1621																							0.9479		1.3255			3.3473	3.4152	1.9565	1.6978	0.4447	5.5085	5.1258	3.3816
2002/3/20	-0.4188		0.5531	0.7701	0	0.2249	2.5624	0.2899	1.5734	6.1162	0	-0.2404	2.5751	0.2874																							0		0.1453			2.0243	4.2312	-0.8529	5.0083	0.2951	0.1339	1.1525	3.5826
2002/3/21	-0.9251		2.4202	-1.0917	0.5413	-0.5984	-1.1531	3.3526	2.2375	-1.0086	2.5937	1.5663	-0.2092	-0.8596																							0.2347		-0.5806			1.0913	-0.7921	-0.4301	-0.0795	-0.1962	4.1444	-1.5776	-1.4286
2002/3/22	-2.5467		-1.7186	-2.649	-2.4226	3.0098	-1.685	-0.3356	-1.3468	-2.4745	-2.2472	-2.1352	-0.6289	-0.6744																							-1.2881		-1.3869			-0.2944	-3.1936	-3.8877	1.0342	-0.3931	1.1553	-1.0686	2.1358
2002/3/25	0.3484		1.0929	1.0204	1.1034	0.1461	-1.2525	-0.6734	0.6826	1.791	1.1494	1.0909	0	1.4549																							0.4152		1.1103			0.3937	-1.0309	-1.3483	2.6772	-0.7893	-0.8883	1.8902	0.5228
2002/3/26	-1.9097		8.7568	-2.8058	-2.0464	-1.8964	-0.534	1.2429	-1.6102	-3.2258	-2.2727	0.2398	-2.9536	-1.434																							-2.0083		-2.9283			-2.3529	-3.3333	-2.8474	-0.9969	1.1934	-2.0752	-2.2968	-2.7489
2002/3/27	-0.177		1.0934	0.2309	0.9749	-0.4461	-2.2148	2.2879	0.7752	0.7576	-0.1453	1.4354	1.7391	2.7158																							1.3261		0.4525			0.3012	1.8319	3.2825	0.3098	-0.2457	-0.7947	-0.7233	0.2292
2002/3/28	0.1773		10.0295	0.1152	-1.6552	0.0747	1.7159	0.7638	-0.7692	0	1.31	0.8255	-1.7094	-0.5666																							0.238		-0.0751			2.4024	-1.0582	-1.5891	-3.0888	-0.3448	-0.4005	1.275	-1.2195
2002/3/29	-2.3894		2.2341	-4.603	-2.1038	-3.8806	-3.1039	-1.7867	-3.9621	-3.7594	-3.7356	-4.4444	-3.4783	1.5195																							-2.6706		-2.7047			-3.4213	-3.4225	-4.9596	-2.7888	-0.4449	-4.0214	-2.4281	-6.5586
2002/4/1	-0.4533		-0.2622	-1.0856	4.4413	0.3106	0.2089	3.5832	1.2556	4.8437	-0.597	0.4896	0.4505	-2.3386																							0.3049		1.9305			-0.6073	0.3322	-0.8495	3.1967	-0.1986	1.1173	-0.2765	-1.9818
2002/4/2	-2.6412		-4.3821	-3.5366	-2.8807	-1.6254	-0.5559	-1.9691	-0.7972	3.4277	-1.8018	-1.9488	-1.5695	-2.3946																							-0.4255		-0.2273			-1.1202	-1.6556	-0.8568	-1.0326	-0.2488	-2.6243	-3.7893	-5.3075
2002/4/3	0.8419		1.6499	1.6435	4.8023	0.236	-1.188	-0.2714	0.8036	-0.2882	1.8349	-1.4907	2.9613	0																							2.5031		2.5057			-1.2358	-1.2346	0.9877	-0.2408	0.399	1.844	-1.0567	0.3559
2002/4/4	3.0612		-1.1722	4.1045	2.1563	2.3548	1.0608	2.2319	2.5686	5.2023	3.9039	3.2787	2.6549	2.9441																							0.8934		0.6667			2.9197	6.1364	3.6675	1.609	0.3477	4.5961	3.6893	4.2553
2002/4/5	0.36		0	1.9116	3.1662	0.4601	0.3499	0	3.5406	-1.6484	1.7341	-0.3663	-1.0776	-1.3346																							-0.2361		-0.0736			-0.5066	-1.0707	-1.533	-0.2375	0.7426	-1.4647	-0.4682	1.3605
2002/4/8	1.0762		-2.1898	1.4068	-0.2558	0.3053	0	-1.1182	0.0834	-0.9777	0.4261	-0.3676	1.0893	1.3527																							0.1775		0.1473			-0.2037	-1.5152	1.7964	0.3175	-0.3931	-0.1351	-0.4704	0.8389
2002/4/9	-1.0648		2.5187	0.6936	3.8462	2.7397	0.0697	-0.377	1.25	1.2694	1.1315	2.583	2.8017	2.8599																							-0.9451		-1.25		46.0274	2.3469	4.0659	1.1765	1.1076	0.296	1.4885	2.552	3.0782
2002/4/10	-0.2691		4.4586	0.1148	-0.8642	0.1481	1.3937	-0.5405	-0.4115	0.4178	0	2.1583	-0.4193	0.1854																							0.5963		0		-0.5629	1.6949	2.6399	2.093	-0.2347	0.1968	0	1.1982	0.565
2002/4/11	-0.8993		-4.1812	-4.0138	-3.6115	-2.2929	0.0687	-4.2935	-2.1488	-1.8031	-2.0979	-3.169	-1.6842	-3.0527																							-1.8969		-1.1914		-0.7547	-2.3529	-3.6008	-3.303	-1.4902	-1.1291	-0.9333	-1.7304	-2.9695
2002/4/12	0.8167		-0.9091	0.5974	2.1964	1.8925	0.5495	0.9086	1.3514	0.7062	1.2857	3.5152	1.0707	1.3359																							0.3021		1.1304		0.4753	0.502	-1.8143	0.3534	0.6369	0	0	0.1854	1.4061
2002/4/15	-1.9802		-0.7339	-2.1378	3.6662	0.5201	-2.6639	-0.5627	-0.5833	-0.561	0.141	0.3513	-1.0593	-1.3183																							-0.241		-0.8197		-1.7029	-1.0989	-0.7609	-1.4085	0	-0.993	-0.9421	-1.0176	-0.4894
2002/4/16	-1.0101		-0.0924	-0.6068	-1.8293	-0.2217	-0.6316	0.7923	-0.6706	-1.4104	0.1408	-0.8168	-1.0707	0.1908																							-0.2415		-0.6762		-2.2137	-1.5152	-0.7667	1.0714	1.1076	0	-0.6793	-0.2804	-0.7377
2002/4/17	-0.2783		-1.9426	1.221	0	-1.1111	-1.0593	-0.1123	1.9409	2.289	1.8284	-0.5882	-0.4329	-0.1905																							-0.5448		0.6051		0.5906	0	-1.2141	-0.1178	-0.626	-0.5517	-0.684	0.0937	0.6606
2002/4/18	0		-3.5849	-2.2919	-4.9689	-0.4494	0.0714	0.6745	-1.3245	-3.2168	-0.8287	-0.9467	-0.4348	-1.5267																							-0.0609		0.2256		-0.9785	-0.8205	-0.7821	-2.2406	-1.1811	-0.7564	-0.4132	-2.0599	-3.1993
2002/4/19	-2.5116		2.7397	0.7407	-1.1765	0.8277	1.1412	0.67	0.2517	-0.8671	-0.6964	0.9558	0.655	0.8721																							1.2789		0.3751		0.1976	-0.1034	1.2387	0.4825	1.992	-0.2541	0	1.6252	1.3559
2002/4/22	0		-2.0952	-0.6127	-1.7196	-1.1194	-0.4231	-1.8857	-2.0921	-0.2915	-0.7013	-1.1834	4.3384	-0.3842																							-1.383		-0.5979		-1.2821	-6.0041	0.1112	0.2401	-0.7031	0.3566	0	-1.4111	-0.5017
2002/4/23	0.3817		2.0428	0	-1.7497	0.0755	0.2125	-0.0565	1.0256	-2.193	0.7062	0.9581	-2.2869	0.3857																							0		-0.6767		-0.0999	-1.5419	-0.3333	-1.1976	-1.1802	-0.6091	0.8299	-0.2863	-0.4202
2002/4/24	-0.2852		-3.3365	-1.3564	-2.8767	-0.6787	-0.7774	0.5656	-1.692	-1.1958	-2.244	-2.0166	3.4043	-1.4409																							-1.0366		-1.9682		-2.3	-1.4541	-1.2263	-0.6061	-1.4331	1.1747	-0.4115	-1.0526	0.2532
2002/4/25	2.0972		-3.4517	0.25	3.8082	0.5315	0.1425	0.3375	1.1188	2.118	1.2912	-0.7264	-0.2058	0.4873																							-1.8484		0		0.4094	1.4756	0.6772	-0.2439	0.727	1.0096	-1.1019	0.3868	0.6734
2002/4/26	0.8403		2.9622	2.2444	3.125	2.7946	-0.0711	0	2.7234	1.9259	1.2748	2.0732	2.6804	2.3278																							1.0044		1.3127		0.3058	1.6779	3.5874	0.978	1.8444	5.4149	1.9499	1.2524	3.5953
2002/4/29	1.4815		3.5714	1.4634	2.7668	4.5555	0.0712	0.7848	4.2254	1.7442	1.958	1.6726	0.4016	1.9905																							0.9323		1.2957		0.1016	1.4301	1.4069	1.937	5.0394	3.8025	1.776	0	0.8071
2002/4/30	4.927		-2.0115	2.4038	-0.8974	-1.4758	-0.0711	-0.7786	0.0795	-1	1.5089	-0.7051	-1	-0.4647																							1.601		1.4296		1.7259	-0.6508	2.1345	-0.4751	0.8246	1.5424	-0.8054	2.0932	-1.1209
2002/5/8	0		-2.1505	-1.8779	2.3286	0.0713	0.2847	-0.3924	-0.7943	1.0101	-2.027	0.7101	0.8081	-1.9608																							-0.6061		-0.2226		-1.1976	-1.2009	-1.9854	-1.3126	-1.487	-3.2911	-1.2179	-1.3979	-2.0243
2002/5/9	2.6087		1.4985	0.2392	1.2642	0.4989	-0.2839	-1.5194	-0.8807	3.8571	1.931	0.1175	4.4088	1.9048																							-0.1829		0.2974		0.404	0.7735	-0.533	0.9674	0.6038	-0.5236	-0.8219	-0.2836	-0.7438
2002/5/10	-2.3729		-0.9843	-1.6706	-3.8702	-2.0567	0.2135	-1.7714	-2.504	-2.3384	2.3004	-1.0563	4.4146	-2.6168																							-1.2828		-1.2602		-1.3078	2.4123	-2.1436	1.5569	-0.6752	-0.1316	-0.6906	-0.1896	0.5828
2002/5/13	-1.6493		-2.5845	-1.0922	-0.6494	1.3034	0.9233	-2.6178	-1.4085	1.4085	-3.4392	-2.2539	-1.6544	-0.3839																							-1.6708		-0.9009		-1.9368	-1.9272	0.1095	-2.3585	3.4743	-0.1318	-0.6954	3.5138	-0.745
2002/5/14	-0.8826		0	-1.3497	2.7451	-1.0007	1.4778	0.7168	0.6723	0.2778	-0.5479	-0.3641	-0.3738	-0.1927																							-1.1957		-0.9091		-1.4553	-1.4192	0.9847	0.2415	-0.365	0.2639	0.4202	-1.2844	-0.5838
2002/5/15	-1.2467		-2.6531	-0.3731	-2.9262	-2.5271	-0.9709	-1.0083	-1.5025	-1.385	-2.7548	-1.3398	2.6266	-1.2548																							-2.1019		-0.9939		-2.0042	-3.3223	-2.4919	-0.4819	-0.9524	-0.3289	-1.2552	-1.487	-0.0839
2002/5/16	1.0821		-5.1363	-4.6192	-4.9803	-2.4444	-1.9608	-1.8574	-4.8305	-5.8989	-6.0907	-4.0741	-5.3016	-4.7898																							-2.3422		-2.3166		-1.507	-3.4364	-3.2222	-3.8741	-2.3669	0.5281	-5.5085	-3.3019	-4.9538
2002/5/17	0.8029		1.547	0.9223	-0.1379	0.2278	0.2143	0.2442	0.8014	2.2388	2.5641	0.5148	2.8958	1.3347																							1.3991		1.0277		1.0929	0.8304	1.3777	1.8892	-0.0758	1.5758	1.0463	0.878	1.4134
2002/5/20	-1.2389		4.2437	-3.0026	1.6575	-1.3636	-0.5702	1.0962	-3.0035	-0.8759	-2.9412	-0.7682	2.0638	-2.1277																							-1.8397		-2.4257		-2.9189	-2.9412	-1.812	-0.2472	-1.7437	0.3878	-3.1065	0	0
2002/5/21	2.509		0	4.4415	3.3967	3.4562	0.1434	5.3614	4.6448	4.4183	4.697	7.2258	1.6544	3.5197																							2.3427		1.3633		2.2272	3.7576	2.6528	3.0979	2.0833	1.4166	4.8855	3.1915	2.7875
2002/5/22	0		0	-3.0928	-2.8909	-0.5197	-0.5011	-4.1166	-1.3055	5.2186	-0.4342	-1.444	2.5316	-0.8																							-1.4388		-1.9778		-2.6144	1.6355	-1.0112	-1.3221	-2.4943	0.1905	-2.4745	-1.7807	-3.4746
2002/5/23	-2.1853		0.8351	0.6649	1.2179	0.7463	0.1439	-3.2797	1.6755	-1.8767	1.8895	0.4884	3.5273	0.4032																							-0.5309		-0.8071		0.4474	0	1.2486	0.3654	0.7752	0.3169	0.7463	0.2863	0
2002/5/24	-2.2341		-3.2091	-2.5099	-1.4706	-2.3704	0.1437	-0.1233	-1.9948	4.5082	-1.7118	-2.9162	-2.2147	-1.6064																							-0.934		-5.2075		-1.2249	-1.6092	-1.5695	-1.5777	-1.2308	-0.5685	-2.0741	-1.3321	-2.1949
2002/5/27	-0.3656		0.4278	0.1355	-0.4071	0.9105	-0.0717	0	-0.354	1.1765	-0.5806	0.7509	1.5679	0.3061																							-0.8081		0		0.451	1.285	0.2278	0.8631	0.3894	-1.9695	-0.3026	-0.675	-0.5386
2002/5/28	1.8349		-1.4909	-0.406	0.6812	-0.7519	0	-3.9506	1.2433	-3.1008	0	-0.2484	0	0.3052																							-0.5431		2.1459		0.1122	1.1534	0.4545	-0.1222	-0.0776	-1.1017	1.0622	0.0971	0
2002/5/29	-0.7207		-3.7838	-4.3478	-3.9242	-1.1364	0	0.2571	-2.6316	-3.8667	-2.3358	-3.6115	-3.6021	-3.6511																							-1.3652		-3.6975		-2.8027	-2.3945	-2.3756	-3.3048	-2.4068	-0.5242	-3.003	-2.2308	-3.8809
2002/5/30	2.2686		-1.4607	-0.142	0.9859	0.7663	0	0.3205	-0.9009	2.9126	-0.8969	0.2584	-1.9573	-0.5263																							0.2768		0.6981		0.9227	1.6355	-0.1159	-0.6329	-0.8751	0.5929	-0.6192	-0.8929	-2.0657
2002/5/31	-0.976		-2.0525	-1.138	-0.4184	0.1521	-0.0718	1.2141	-2.3636	-1.6173	-0.1508	-1.2887	-3.2668	-2.0106																							-0.7591		-3.8128		-0.5714	-2.2989	1.5081	0.2548	-2.5682	-0.6549	-1.4019	-1.7017	0.8629
2002/6/3	-0.0896		-3.7253	-2.446	-5.042	-1.3667	-0.5029	-1.8939	-3.8175	-2.1918	-3.6254	-2.7415	-4.5028	-1.9438																							-1.5299		-0.9009		0	-1.7647	-6.6286	-2.1601	-2.1417	-1.3843	-2.6856	-2.9532	-3.6122
2002/6/4	2.3318		2.2975	8.2596	-1.0324	0.077	-0.0722	1.8018	0.6776	0.1401	0.4702	1.4765	7.8585	0.7709																							2.3305		3		1.8391	1.3174	0	-1.4286	-0.5892	-0.2005	0.8117	0.7345	0.6903
2002/6/5	-3.1551		-2.1277	0.4087	-5.0671	-0.9231	-1.5896	-0.9482	-3.4615	-5.035	-5.4602	-3.836	-3.4608	-2.7322																							-1.9324		-1.1474		-1.3544	-2.6005	-5.0184	-2.5033	-4.9958	-0.4019	-2.7375	-4.0625	-3.3301
2002/6/6	3.0769		6.8841	10.0407	5.0235	4.5031	0.514	3.2546	6.5737	5.1546	6.4356	4.6768	5.0943	5.618																							3.2372		4.5536		2.9748	7.0388	0	4.1892	4.2781	0.8742	5.1325	5.3203	5.2685
2002/6/7	0.3512		0.226	0.1233	1.3453	-0.5201	-0.6574	0.2472	1.8692	3.2213	3.2558	0.9198	0.5386	1.0638																							0.409		0.5124		-0.2222	0.3401	10.0515	1.5564	1.7949	-2	2.0472	0.5155	1.0587
2002/6/10	0.9624		-1.5784	2.2167	-0.885	-0.224	0.5147	-2.0345	-1.1009	-1.3569	-1.5015	-1.6927	-2.1429	-2																							0.1358		-0.4248		0.1114	-1.4689	-0.7026	-2.1711	-2.6029	-1.3605	0.1543	-2.1538	-1.9048
2002/6/11	-0.3466		9.9656	-1.0843	1.9345	0.1497	1.3168	1.7621	1.6698	2.4759	0.9146	0.3974	0.1825	1.1815																							0.2034		0.4266		-0.5562	2.6376	0.1179	0.7833	5	1.1034	0.4622	1.153	4.0777
2002/6/12	0.6087		3.75	3.0451	-2.1898	0.0747	0.9975	-0.6803	-1.7336	0.6711	-1.2085	-1.3193	-1.6393	-0.4246																							-0.8119		-0.5947		-0.783	-1.2291	-0.3534	1.0363	3.9409	-1.0232	-0.9202	0.4145	-0.9328
2002/6/13	-1.815		-3.4137	-3.7825	-1.194	0.1494	-0.3292	-0.3736	-0.0929	-2.6667	-0.3058	-1.738	0	-0.9595																							-1.3643		-0.7692		-1.2401	-0.6787	-1.0638	-0.1282	-3.6335	-0.0689	-1.0836	-1.1352	-1.7891
2002/6/14	-1.6725		-5.0936	-3.9312	-1.8127	-0.4474	-0.2477	0.5	-2.2305	-3.9726	-2.7607	-0.9524	-2.037	-0.9688																							-0.6224		-0.8613		-0.9132	-2.6196	-2.509	-1.4121	-0.8197	-0.2759	-1.7214	-1.9833	-2.7804
2002/6/17	0.2686		-0.3286	1.5345	1.0769	-0.3745	0	0.3109	0.7605	1.8545	0.1577	0.9615	-0.3781	-0.5435																							0.0696		0.695		-0.2304	0.117	0.1225	-1.4323	-0.9091	0.1383	-0.6369	-0.5325	0.2959
2002/6/18	1.4286		2.7473	3.2746	1.9787	1.0526	0.0828	1.6739	2.7358	2.521	3.1496	3.2653	3.4156	2.9508																							2.1558		1.9845		1.7321	2.8037	3.3048	3.1704	1.0842	1.2431	4.0064	2.6998	2.7532
2002/6/19	-1.7606		-2.0321	-2.1951	-1.4925	0.0744	-2.2333	0.9756	0.2755	-1.9126	-1.0687	1.054	-1.8349	-1.6985																							-0.885		-0.0979		-1.4756	-1.0227	-2.1327	-1.4085	-3.3003	0.4775	-1.6949	-1.367	-1.5311
2002/6/20	0.448		0.2183	0.4988	1.5152	1.1152	-0.1692	-0.6039	0.4579	0	0.6173	1.1734	0.9346	0.6479																							0.7555		-0.0979		0.576	0.8037	0.2421	0.6494	0.6826	-0.1358	1.2539	0.2132	-0.0972
2002/6/21	6.2444		5.0109	3.9702	4.0299	2.7941	0.5085	2.2479	4.1021	4.039	4.7546	5.1546	5	6.3305																							3.9536		3.2353		2.7491	2.7335	3.9855	5.8065	4.1525	-0.4759	4.1796	5	5.3502
2002/6/24	9.9916		9.9585	10.0239	5.0215	0	5.3963	9.9822	9.9825	0	9.9561	10.049	10.0529	9.9899																							10.0328		9.9715		10.0334	9.9778	9.9884	10	4.9634	7.8552	9.9554	10.0304	9.9723
2002/6/25	10		-3.2075	8.4599	2.1858	5.7225	-5.84	3.1875	0	10.0402	0.9321	10.0223	-1.1218	-1.2844																							3.2181		4.9223		5.8764	-3.4274	-2.3231	-3.2151	-0.4651	-3.6732	-1.0811	-1.3812	-1.5113
2002/6/26	0.2082		0.9747	-1.8	-1.2032	0	0.5947	0	-2.8662	1.3382	6.5963	-0.6073	-0.8104	0																							-1.5012		-1.8107		-2.1053	0.9395	2.5946	2.291	-0.5452	-0.3945	0	1.6807	2.728
2002/6/27	2.2853		-0.6757	0.1018	0.5413	-1.4885	-1.2669	-1.3089	-1.4754	-1.4406	1.9802	6.11	-0.1634	-0.3717																							0.3517		0.1676		2.6393	-2.5853	-1.1591	-0.224	-0.3132	0	3.4153	-0.3673	1.9087
2002/6/28	1.5572		-1.9436	1.0173	0	-0.3434	0.3422	0.2653	-2.6622	-2.5579	-1.8204	0	-3.2733	0.9328																							0		4.3515		10	0	0.9595	0	0	0	1.7173	-1.3825	3.013
2002/7/1	-1.2667		0.6938	-4.5317	-4.8452	0.5513	-0.1705	-0.1058	-0.5128	-1.5	-3.0902	0	0.6768	-2.6802																							1.3435		-1.9246		0.2597	-2.2293	-0.528	0.5612	-2.9851	-1.0561	-3.2468	0	-2.6984
2002/7/2	0.9453		3.937	1.7932	1.8388	0.5483	1.5371	0.6356	1.89	2.1574	2.2959	-2.3033	3.8655	0.1899																							1.0375		2.2895		-1.209	-0.3257	0.7431	5.1339	0.8097	-0.8672	1.4765	-1.4953	0.6525
2002/7/3	1.3378		-0.5682	0.1036	-0.1389	0.4772	0.0841	-1	-0.4216	0.1242	-0.8728	-1.3752	0.1618	0.9479																							0.9127		0.3997		0.2622	2.3965	2.1075	-1.5924	-0.3213	0.1346	-0.7937	0	-0.4862
2002/7/4	-2.3762		-2.2857	1.4493	-1.8081	-1.2212	4.2017	0.7443	-1.3548	-0.8685	-1.6352	-1.3944	-1.6155	0.4695																							-1.7524		-1.672		-3.1386	-0.8511	-0.1032	-0.6472	0.0806	0.2688	-1.6	-1.9924	-2.2801
2002/7/5	0.8114		-0.0975	-0.8163	2.4079	2.9533	-0.8871	0.2111	0.2575	1.3767	2.4297	2.2222	1.4778	0																							0		0.8907		1.7102	-0.5365	1.0331	-0.6515	1.1272	1.0724	0.813	0	0.1667
2002/7/8	-0.2012		0.4878	-0.3086	0.2766	0.2001	3.4174	0.4213	1.0274	0	0.4994	1.1858	-0.1618	1.215																							0		0.321		0.354	2.4811	0.6135	0.1093	2.3089	2.7188	1.3441	2.6137	1.9135
2002/7/9	0.1344		-0.7767	-0.516	-0.4138	-1.1318	-0.6294	-1.8353	1.1017	-0.7407	0	-0.9766	-1.1345	-1.7544																							-0.2301		-0.72		2.7337	-0.7368	-0.2033	-1.0917	-0.2335	0.6456	-1.1936	-1.1321	-1.2245
2002/7/10	-3.4228		-2.4462	-3.2158	-1.662	-1.2795	0.7918	0	-2.0956	-2.6119	-2.6087	-1.3807	-2.623	-1.0338																							-2.9988		-2.9815		-2.9185	-2.2269	-2.444	-0.6623	-1.9501	0.6414	-2.6846	-1.0496	-2.2314
2002/7/11	-0.6254		-0.4012	-0.4287	0.8451	0.2729	0	-0.2137	0.3425	-0.7663	0.7653	1.7	-0.6734	1.5195																							-0.0595		0.4983		-1.061	-0.2169	4.071	-1.1111	0	1.0835	0.2759	-0.8679	-0.3381
2002/7/12	-0.5594		-1.0091	0.2153	0.838	0.1361	0.1571	0.0535	1.5358	0.1287	-0.1266	1.6716	-0.339	-1.2161																							0.119		0.6612		-1.4298	0.4348	-1.1033	-0.5618	0.6364	0.7566	-0.1376	-0.2918	0.2545
2002/7/15	-1.4065		0.8155	-2.6853	0	-0.6793	0.0784	-1.6586	-0.4202	-2.5707	-1.3942	-0.677	0.5102	-1.2311																							2.555		-0.9031		-1.7226	-3.6797	2.0284	0.452	-1.1067	-0.5632	0.6887	-1.2683	0.423
2002/7/16	-0.2853		-4.5501	0.6623	-0.277	1.026	-0.2351	0.8161	0.3376	0.2639	-0.3856	1.0711	-0.1692	1.0547																							-0.2317		0.6628		0.1845	-1.1236	-3.7773	0.4499	-0.1599	-0.2517	-0.2736	0.1976	1.5164
2002/7/17	3.1474		1.2712	2.193	2.3611	0.2031	-1.0212	-0.8635	-1.0934	2.5	1.5484	0.0963	1.0169	1.1494																							0.2904		1.893		1.5654	-0.6818	0.673	0.7839	1.6813	-0.8202	0.4115	1.0848	1.4938
2002/7/18	3.5368		-0.9414	-0.3219	2.578	0	0.2381	-1.1432	-0.1701	-0.2567	0.7624	-1.7324	0.6711	1.3258																							0.4632		0.0808		0.6346	1.6018	-3.3422	-0.7778	-0.0787	-0.2545	0.9563	1.8537	-0.4088
2002/7/19	0.4019		0.528	0.1076	0.2646	-0.473	-0.4751	0.6057	0.8569	0	1.1349	-1.2733	-0.6667	-0.0935																							2.3631		0.565		0.3604	0.1126	4.9793	0.8959	1.0244	0.574	2.4357	-0.8621	-1.0673
2002/7/22	-3.2688		-2.8361	-3.9785	-2.1108	-1.0183	-1.5115	-0.7115	-1.4444	-2.574	-2.6185	-2.2817	-2.1812	-2.1515																							-2.1959		-2.4077		-4.0395	-2.0247	-6.9829	-1.4428	-1.7161	-1.3316	0.3963	-1.4493	-2.5726
2002/7/23	4.9477		-1.8378	1.9037	0.8086	-0.6859	-1.8578	0.1654	-0.0862	0.1321	-0.5122	0	0	-0.3824																							0.7484		0		0.9355	1.3777	-5.8074	-0.4505	-0.3175	-0.4499	-1.8421	0.9804	-0.1704
2002/7/24	0.0664		0.7709	-0.3297	-1.4706	-0.2762	-0.823	0	0	-0.6596	-1.5444	-2.335	-1.5437	-0.4798																							0.4		1.398		-0.0927	-0.6795	0.6015	0.6787	0.1592	0.1291	-0.2681	-1.4563	-1.2799
2002/7/25	-1.858		-0.4372	-1.5436	3.1208	-1.9391	-0.332	0.9356	-0.9491	-1.1952	-0.2614	-0.5198	-1.3937	-0.675																							-1.1952		0.5677		-1.1132	-0.114	-1.3453	1.3483	-0.159	0.2579	-0.9409	0	0.0864
2002/7/26	0		0.4391	-0.5599	-0.6579	0	1.1657	-0.6543	0.1742	-1.2097	0.1311	0.9404	-1.4134	0																							-1.6705		-0.0806		-0.3752	-0.7991	-0.6061	0	-0.7166	1.9293	-0.5427	0	-0.2591
2002/7/29	1.4199		0.9836	0.7883	1.9868	0.4944	-0.0823	0.6586	0.3478	0	-0.1309	0.5176	2.6882	-0.8738																							0.8202		2.3406		0.6591	0	0.9146	-0.8869	2.2454	3.1546	0	0	0
2002/7/30	0		-0.2165	10.0559	0.6494	-0.1405	0	-0.8724	-0.3466	1.2245	0	-0.103	-0.5236	0.8815																							2.1499		3.5489		2.4322	1.0357	0.1511	0.6711	-0.0784	0.3058	-0.5457	0.9852	1.5584
2002/7/31	0.0667		-1.5184	-2.4365	-0.6452	-0.8445	0.5766	0.165	-0.3478	-2.0161	-2.7523	-1.134	-2.4561	-1.9417																							-0.7395		-2.7418		-2.2831	0.4556	-1.6591	0.5556	0	-0.3049	-0.6859	-1.2683	-3.6658
2002/8/1	1.1326		-0.2203	-0.6243	-2.0779	0.7807	-0.3276	1.0434	0.349	0.6859	-0.2695	-0.3128	0.3597	1.0891																							-0.2865		0.7831		0.2804	2.0408	-1.3804	0.3315	1.8838	0.7951	0.1381	0.1976	-1.4159
2002/8/2	0		0.9934	0.4188	1.4589	0.9155	-0.0822	-1.9022	0	0	0.9459	0.2092	0	1.8609																							0.5172		-0.0777		0	1.8889	1.0886	0	-0.4622	-0.182	0.1379	-0.5917	0.5386
2002/8/5	-2.1739		0	-2.1898	-0.915	0.977	0.0822	-0.277	-0.2609	0.8174	-1.3387	-0.4175	-0.7168	-1.3462																							-1.5437		-1.8663		-1.9571	2.5082	0.6154	-0.3304	-0.1548	2.3708	-0.8264	-0.7937	-0.5357
2002/8/6	0.9428		10.0546	1.0661	0.5277	0.2764	0	0.6667	0.4359	0.2703	1.0855	1.153	1.2635	1.3645																							0.6969		1.4263		0.3802	0	1.0703	-0.884	-0.155	-0.8907	1.1111	0.5	3.7702
2002/8/7	-0.0667		-2.8798	2.1097	0.2625	-0.4824	0.2465	-0.6623	-0.1736	0.2695	0.2685	1.2435	-0.8913	1.25																							0.346		0		0.3788	-1.2766	-0.3026	-0.8919	0.5435	1.1384	0	-0.0995	-0.519
2002/8/8	-0.4005		0.5112	-0.8264	0.6545	-0.0693	-0.4918	0.1667	-0.6087	-0.5376	0.1339	-1.1259	-1.259	1.1396																							0.2299		-0.8594		0.4717	-0.3233	-1.3657	0.1125	0.0772	-1.5995	0.9615	-0.0996	-0.5217
2002/8/9	-0.4692		-2.4415	-0.1042	-2.3407	-0.2079	0.2471	-0.4437	-0.2625	-1.4865	-1.3369	-0.7246	-1.6393	0																							-0.344		-0.8668		-1.1268	-0.5405	-0.7692	-2.0225	0	-1.9266	-1.4966	-0.8973	-0.7867
2002/8/12	-1.2795		2.0855	0.4171	-1.4647	-0.3472	0	0.5014	-0.0877	-2.0576	-2.3035	-0.7299	-1.6667	-1.6901																							-0.2877		0		-1.8044	0	-1.5504	-2.4083	-1.0031	-3.3149	-1.105	-0.3018	-0.4405
2002/8/13	0.0682		0.1021	-1.6615	0.1351	-0.3484	-0.2465	-0.3326	1.1414	-0.1401	-0.1387	0.3151	0.9416	0																							-2.135		-0.5564		0	2.0652	0.7874	0.3525	-0.1559	-0.9524	-1.3966	0.3027	0.2655
2002/8/14	1.227		1.3265	1.1616	0.135	0	-0.1647	-0.1112	-0.0868	1.4025	1.3889	0.733	0	-0.191																							-0.2358		0.7194		1.1605	3.0884	0.1562	0.5855	1.5613	-0.641	1.2748	0.6036	3.5305
2002/8/15	-0.0673		-1.6113	1.5658	-1.4825	-1.3287	-0.6601	0.2227	0.0869	-0.8299	-0.8219	1.2474	-1.1194	-1.1483																							-0.1182		-0.7143		-0.1912	-1.4463	-1.092	-0.9313	-0.0769	-0.0645	-1.2587	-0.8	-1.1083
2002/8/16	-0.5391		0.2047	0.4111	0.8208	0.567	-0.8306	1.1111	0.434	0.8368	2.7624	0.616	1.8868	0.2904																							0.1775		-1.0392		0	0.4193	0	-1.0576	0.2308	2.2595	0.5666	0.8065	3.1034
2002/8/19	1.8293		3.0644	2.0471	0.6784	0.2819	0.1675	-0.1648	0	1.1065	-0.9409	0.8163	0.3704	-0.7722																							1.8311		0.8078		1.1494	-0.3132	-0.4732	-0.1188	0.5372	1.2626	-0.8451	-1	0.5017
2002/8/20	4.3247		1.1893	8.0241	1.3477	0.4216	-0.3344	0.0607	0.6914	2.1888	1.7639	0.9109	3.5055	2.1401																							5.3364		3.5256		3.4091	1.2565	1.9017	1.7836	1.2214	0.5611	1.7045	1.0101	0.3328
2002/8/21	-1.148		-0.8815	-1.1142	1.5957	-1.2596	-0.3356	-1.335	0.8584	0.5355	-0.5333	-1.2036	-0.1783	0.5714																							1.3216		-0.2322		-0.4579	-1.758	-0.6221	-0.9346	1.2821	-0.9919	0.1397	-0.7	-1.0779
2002/8/22	-0.0645		0.3953	1.2207	0	0.9213	-0.7576	-0.1845	1.5319	1.3316	0.9383	0	1.25	1.2311																							1.4839		0		0.184	0.2105	1.4085	1.2972	-0.4468	-1.5654	0.9763	1.9134	0.922
2002/8/23	0.2582		-0.7874	-0.7421	-1.4398	-0.2809	-0.0848	1.3555	-0.5029	-1.0512	-0.9296	-0.6091	0.7055	0.2806																							3.818		0.4655		0.2755	-1.0504	-0.3086	-1.397	2.3186	0	-0.6906	-0.2964	0.4153
2002/8/26	-1.481		-1.8849	-1.028	0.3984	-0.8451	0	0.8511	0.4212	-1.0624	-1.2064	-1.6343	-1.9264	-0.7463																							-0.0782		-0.3089		-1.4652	-0.7431	-1.7028	-2.8335	0.8772	-1.4631	-1.2517	-1.7839	-1.737
2002/8/27	-0.1961		2.3256	-0.9443	-0.7937	2.8409	-0.6791	-1.1453	2.5168	0	0	-0.3115	0	1.9737																							-1.4096		-0.3873		0.3717	0.7487	-0.315	0.9721	0	-0.4519	0.4225	0.6054	0.9259
2002/8/28	1.5062		-1.1858	1.6206	0.6667	-1.105	-0.8547	-0.122	-1.5548	-0.1342	1.7639	0.5208	0	-0.2765																							0.2383		1.0109		0.3704	-0.5308	0.6319	-0.2407	-1.5942	-0.7782	-0.7013	0.5015	-1.1676
2002/8/29	-0.5806		3.3	0.0938	-0.7947	-0.838	0.1724	-0.5495	-2.1613	-0.672	-1.3333	0.3109	-1.25	-1.2939																							-1.1094		-0.4619		-0.4613	0.3202	-0.157	-0.1206	-0.7364	-0.9804	0.2825	-0.499	-1.2658
2002/8/30	-0.0649		0	-1.2184	3.4713	0.2113	-0.2582	-0.2455	1.0195	-0.5413	0.4054	0.4132	0.9042	1.1236																							0.0801		0.0773		0.1854	-0.6383	-0.3145	-0.2415	0	-0.396	-0.2817	-0.1003	0.3419
2002/9/2	1.1688		1.0649	1.3283	2.5806	0.3514	0.6903	2.1538	0.0841	0	-0.2692	-0.5144	0	-0.463																							0.2402		-0.3864		-0.185	0.8565	0.1577	-0.4843	1.0386	-0.7952	0.565	0.4016	0.3407
2002/9/3	0		-0.9579	3.0899	-0.8805	-0.1401	0.7712	0.1807	-0.1681	0.6803	0.2699	-0.2068	0	-0.6512																							3.8339		1.3189		1.3902	0	-0.4724	0.2433	0.5874	0.2672	0	1.1	0.764
2002/9/4	0.0642		-1.5474	-2.089	2.5381	0.1403	-0.4252	0.0601	-0.6734	-0.8108	-0.1346	-0.829	-1.2545	-0.2809																							-1.2308		-1.072		-0.9141	-0.9554	-0.7911	1.9417	-0.365	2.7315	0.7022	-1.1869	-1.0952
2002/9/5	-2.4375		-2.2593	-2.2263	0.8663	-0.1401	-0.5978	0.4207	-1.8644	-1.6349	-2.2911	-0.7315	-2.1779	-1.9718																							-2.0249		-2.0124		-2.0295	0.2144	-1.9139	-0.2381	-0.293	0.1946	-1.3947	-1.6016	-2.0443
2002/9/6	-1.0519		-0.201	-1.7078	-1.8405	-0.1403	0.2577	0.8977	0	-0.554	-0.4138	-0.6316	-0.5566	-0.7663																							-1.1924		-1.1848		-1.8832	-3.4225	-0.3252	0	-0.3674	0.5178	-0.7072	0.3052	-1.3913
2002/9/9	-1.1296		-0.4028	-2.7992	-1.5	-0.3511	-0.3428	-0.2372	0.3454	-0.6964	-1.662	-1.4831	-1.306	0.8687																							-1.5286		-1.199		-0.4798	-0.9967	-0.9788	-0.1193	-0.5162	0.4507	-0.9972	0.3043	-0.2646
2002/9/10	0.2016		1.0111	-0.4965	4.9492	0.4933	-0.4299	-0.2973	0.6024	1.2623	0.2817	4.7312	0.5671	0.0957																							0.7353		-0.4045		0.0964	0.2237	0.1647	-0.2389	1.9274	-0.8333	-0.4317	0	0.6189
2002/9/11	0.1341		-3.5035	2.6946	-1.2092	-0.2805	0.2591	0.5367	1.1121	-0.9695	-0.2809	0.2053	-0.188	-1.0516																							0.1622		0.5686		-0.4817	0.1116	-0.4934	-1.0778	-0.1455	-1.8746	-1.8786	0.8089	0
2002/9/12	0.3349		0.5187	-0.3887	-0.1224	-0.0703	-0.2584	-1.1269	0.423	-0.1399	-0.1408	1.4344	0.565	0.7729																							-0.1619		-0.1616		-0.1936	0.4459	0.8264	0	-0.0728	-0.5929	0	-0.5015	-0.3515
2002/9/13	0.4005		-0.2064	-1.2683	0.2451	-0.1407	0	0.06	1.3479	-0.8403	0	-0.6061	-0.9363	-0.9588																							0		0.0809		0.485	-0.6659	-0.1639	-0.7264	-0.5831	0.6627	0.7364	0.4032	-0.7937
2002/9/16	-5.5186		-2.999	-4.0514	-1.7115	0.2114	-0.4318	-0.2998	-2.4106	-1.5537	-2.2567	0.2033	-3.7807	-0.8712																							-3.4874		-2.5869		-2.7992	-0.7821	-2.2989	-1.8293	-0.1466	0.0658	-1.9006	-1.506	-1.6889
2002/9/17	0.3519		-1.919	0.7209	-2.3632	0.1406	-0.1735	0.9621	0.3407	-1.4347	-0.4329	4.2596	-0.5894	-0.1953																							0.4202		0.332		0.1986	0.4505	0.3361	0.3727	-3.2305	-0.1316	0	-1.0194	0.2712
2002/9/18	-1.8233		-0.2174	-1.9427	1.2739	-0.4916	-0.0869	0.0596	0.764	0.1456	-0.5797	-0.9728	0.1976	-0.4892																							-0.8368		-0.579		0	-0.7848	-0.8375	0.2475	0	-1.1858	-0.4471	0.7209	-0.1803
2002/9/19	2.7143		3.3769	4.9009	3.522	0.2117	-0.087	0	1.8534	2.6163	2.9155	1.1788	2.3669	1.5733																							2.1097		1.9967		1.7839	1.8079	1.5203	1.1111	0.1517	0.2	2.0958	2.045	1.7164
2002/9/20	-1.2517		-0.6322	-1.4911	-1.3366	-0.7042	0	-0.5952	-1.2407	-1.1331	-1.2748	-1.5534	-1.7341	-0.484																							0		-1.4682		-1.2658	-1.4428	-1.8303	-1.5873	0.303	-1.1311	-2.0528	0.7014	-1.421
2002/9/23	0.1408		-0.4242	0.3027	0.2463	0.1418	-0.087	-0.2395	-0.335	0.4298	-0.4304	0.2959	0.1961	0.1946																							-1.7355		-0.3311		0.1972	1.5766	0	-0.6203	-0.0755	-0.2019	-0.1497	-0.597	-1.6216
2002/9/24	-1.2658		0.3195	0.9054	-3.1941	-0.9915	0.0871	0.1801	-1.3445	-0.5706	-0.4323	-1.2783	-0.5871	-0.4854																							0.0841		0		0.5906	0	0	0.6242	-0.3779	-0.5394	-0.2999	-1.3013	1.1905
2002/9/25	1.4245		-1.1677	0.2991	1.269	-1.8598	0.5222	-0.0599	-0.5963	-1.2912	0.1447	-0.3984	-0.1969	-0.2927																							0.1681		0.3322		0.5871	-1.5521	1.0169	-0.4963	1.5175	0.339	0.1504	0	0.2715
2002/9/26	0.2809		-1.1815	-1.3917	-1.0025	-1.7493	1.039	-1.3789	-0.3428	-1.0174	-0.4335	-0.5	0.5917	-0.4892																							-0.0839		-0.0828		-0.7782	-1.2387	-0.8389	-0.8728	-1.3453	-0.8784	-0.4505	-1.217	-1.1733
2002/9/27	-3.5714		0	-0.1008	0.6329	0.8902	0.5998	0.304	-1.8917	0	-0.2903	2.4121	0.1961	-1.3766																							-0.3359		-2.7341		-1.1765	1.5964	-1.692	-1.3836	-0.303	-0.1363	-0.3017	0.1027	-0.8219
2002/10/8	-2.2513		-3.587	-1.9173	0.2516	-0.5147	-0.6814	0.9697	-1.7528	-1.4684	-1.4556	-1.0795	-1.3699	-1.1964																							-3.1171		-0.1704		-0.7937	-5.0505	-1.5491	-1.2755	-3.3435	0.6143	-1.9667	-1.3333	-0.0921
2002/10/9	-1.1887		-4.6223	-6.3786	-4.5169	-0.2956	-1.9726	-1.0204	-2.3194	-1.6393	-1.1817	-1.0913	-4.5635	-2.6236																							-0.9565		-1.3652		-3	-3.6643	-2.0979	-1.1628	-0.8648	0.7463	-0.9259	-1.0395	-0.9217
2002/10/10	-1.5789		1.0638	-0.5495	0.5256	-0.8154	-1.3123	0	-0.5479	-0.9091	1.0463	0.1003	-0.4158	0																							-3.1607		-0.9516		-1.3402	-2.2086	-0.8929	0.1307	0.8723	0.6061	-1.2461	-0.7353	-0.7442
2002/10/11	-1.4515		0	-0.3315	-3.268	-0.7474	2.5709	-0.1213	-0.0918	0.1529	1.1834	0.1002	-1.6701	0.2073																							-1.8132		-1.3974		-0.627	-4.266	-0.5405	-0.7833	0.6289	-0.1339	-0.4732	-1.2698	-0.5623
2002/10/14	0		1.4035	0.2217	-0.9459	-1.1295	0.2593	0.6679	-0.2757	0.3053	0.1462	-1.5015	0.2123	0.1034																							-0.277		-0.8857		0.9464	0.5242	1.8116	1.4474	4.1406	0.2681	0.7924	0.2144	-1.6965
2002/10/15	0.4651		0	0.2212	-1.0914	-0.9901	-1.0345	-0.1809	-0.8295	-0.3044	0	-2.7439	-1.0593	-0.3099																							-1.7593		-1.6086		-1.1458	-1.8253	-0.3559	-0.6485	-0.3751	0.2674	0.3145	-0.7487	-0.2876
2002/10/16	0		0.9227	4.3046	1.931	0.0769	0.0871	0.1208	1.1152	0.7634	0.7299	0	4.2827	0.7254																							3.016		1.7257		2.1075	1.5936	1.7857	1.0444	0.753	0.5333	0.627	0.5388	0.6731
2002/10/17	-1.3117		-2.8571	-2.7513	-4.8714	-0.1537	-0.3481	-0.5432	-1.9301	-1.8182	-2.029	0	-2.2587	-1.4403																							-2.4703		-1.3393		-0.516	-2.2222	-2.2807	-0.1292	-0.5232	-0.5305	-1.8692	-1.0718	-1.6237
2002/10/18	3.9875		0.7059	1.4146	1.8492	0.4619	-0.0873	-0.6068	0.0937	-0.6173	0.2959	0.9404	2.3109	0.7307																							1.6886		0.724		0.3112	-0.8021	0.5386	-0.7762	-0.0751	0.6	0.6349	-0.325	-0.1942
2002/10/21	1.2782		-1.5187	1.3948	0.838	-0.3831	-0.0874	0.1221	-0.5618	0.1553	0	-1.6563	0.616	-0.5181																							0.6458		0.2695		0.7239	1.752	1.9643	-1.1734	1.9549	0.0663	0.1577	1.087	0.1946
2002/10/22	0.5197		3.9146	0.7407	1.108	2.1538	0.175	-0.3049	1.7891	2.1705	1.6224	1.4737	1.4286	1.25																							1.9248		2.1505		1.232	3.0464	1.4011	0.6596	0.5162	1.1258	2.0472	0.6452	1.2621
2002/10/23	-0.9601		1.3699	-0.8403	0	-0.3012	-0.1747	0.5505	0.37	0.3035	0.1451	0.8299	0	-0.5144																							-0.8993		-0.7895		-0.6085	0.1285	0.1727	-0.9174	-0.2201	-0.1965	0	-0.4274	0.4794
2002/10/24	-1.4169		-1.6892	-1.1653	-1.6438	-0.6798	0.0875	0	-1.106	1.2103	-1.4493	1.1317	-1.4085	-1.0341																							-1.4519		-1.5915		-0.5102	-0.5135	-1.8966	-1.1905	0.7353	-0.1969	-1.5432	-1.9313	-0.4771
2002/10/25	-1.3616		-2.9782	-1.9293	-0.8357	-0.6844	0.2622	-0.6083	-1.3979	-0.8969	-1.3235	-0.6104	-2.0408	-1.1494																							-0.6446		0.0898		-0.8205	-2.5806	-2.109	-0.4016	-0.9489	-0.8547	-1.0972	-0.2188	-2.8763
2002/10/28	-1.3037		-0.5903	-1.2022	-2.3876	-2.3737	-0.1744	-0.8568	-2.6465	-1.9608	-2.3845	-3.173	-2.5	-0.9514																							-1.5755		-1.167		-1.4478	-7.8146	-1.0772	-3.7634	-0.0737	-1.7905	-0.317	-1.7544	-2.7641
2002/10/29	1.0878		2.019	0.7743	3.5971	1.2549	0.262	-0.3704	0	0.3077	-0.3053	-0.5285	1.0684	0.8538																							1.2241		1.7257		0.9444	1.0057	0.5445	-0.419	-0.295	-0.2026	0.4769	0	0.8122
2002/10/30	0.0769		2.0955	-0.6586	-1.6667	0.3873	1.3937	-0.062	0	-0.3067	-0.4594	0.5313	0.4228	-0.8466																							-0.4651		-0.9821		0.2079	1.2802	0.722	0.561	-0.1479	0.9472	0	-0.4464	-0.9063
2002/10/31	-0.5376		-1.5964	-0.221	0.565	5.0154	-0.7732	0.124	-0.0971	0.1538	-0.1538	-1.3742	0.4211	0.2134																							0.0935		0.2705		-0.7261	0	-0.5376	-0.5579	1.037	-1.5416	-0.4747	0	0.1016
2002/11/1	-0.3089		0.8111	0.3322	0.4213	-0.2204	0	-1.2384	-0.8746	-0.1536	-0.1541	-0.4287	0	0.426																							0.1867		-0.1799		0.627	-1.8258	0	-0.8415	-0.7331	-0.5446	-0.159	-1.009	4.3655
2002/11/4	3.4857		1.2644	3.3113	-1.1189	-0.3682	0	3.2602	1.5686	1.8462	1.3889	1.0764	1.6771	1.9088																							2.7027		1.8018		2.0768	2.432	1.0811	2.6874	-0.0739	-0.3422	1.5924	1.5855	6.9066
2002/11/5	1.6467		1.7026	2.0299	2.1216	0.9608	0	0.6072	1.9305	1.9637	2.1309	2.7689	2.8866	1.3528																							1.7241		1.5044		0.9156	2.095	3.9216	3.719	0.8869	1.0989	1.5674	2.5641	2.8207
2002/11/6	-0.5155		-1.2277	-0.4188	0	-0.2928	-0.2597	-0.1811	-0.5682	0.8889	-0.5961	-0.3109	-0.8016	-0.5133																							-0.1784		0.2616		-0.2016	0.5472	-1.3722	-0.7968	1.5385	-0.3397	0.1543	-0.8696	-1.2389
2002/11/7	1.4064		-0.904	0.1052	-0.831	-0.1468	-0.1736	-0.3628	0.381	-0.5874	0	-0.104	-0.8081	-0.4128																							0.983		1.0435		1.0101	-1.3605	0	-0.9371	-0.5051	-0.409	2.1572	-0.6579	-2.1505
2002/11/8	-3.0657		-3.5348	-3.9916	-2.933	-1.9853	-0.5217	-1.2743	-3.4156	-3.9882	-3.2984	-4.0583	-2.8513	-2.1762																							-2.6549		-1.5491		-1.6	-2.8966	-3.8261	-4.1892	-0.6526	-1.4374	-2.7149	-2.649	-2.8388
2002/11/11	-2.1084		-0.591	-1.3129	5.036	0.075	-0.7867	-0.8605	-0.7859	-1.3846	-2.6357	-1.5184	-2.3061	-1.4831																							-2.5455		-0.8741		-1.626	-1.1364	-0.7233	-0.5642	0.146	-1.0417	-1.0853	-1.5873	1.4138
2002/11/12	-0.4615		-6.7776	-2.439	-3.0137	-1.0495	0	-0.806	-4.0594	-4.6802	-3.0255	-5.9471	-0.8584	-3.1183																							1.5858		-0.3527		0.6198	-2.2989	-2.3679	-2.5532	-0.2915	-0.9123	-2.9781	-4.0323	-4.9257
2002/11/13	0.4637		1.148	0.6818	-2.6836	0.303	-1.1454	0	1.6512	-0.6547	0.1642	-0.7026	0.6494	0.333																							-0.0918		0.0885		-0.616	2.0588	-0.3731	-1.0189	-0.5117	-0.3541	-0.1616	-0.6002	2.346
2002/11/14	-2.3077		-3.9092	-4.0632	-2.7576	-1.1329	-0.4456	-1.125	-3.5533	-2.8007	-2.2951	-3.184	-3.2258	-3.5398																							-1.8382		-1.1494		-2.1694	-2.7378	-2.9963	-3.2353	-0.2204	0.6397	-2.9126	-1.9324	-2.3878
2002/11/15	-0.1575		0.3937	-0.8235	0	-0.7639	0.1791	-2.5284	0.1053	0.8475	0.3356	-0.3654	0.4444	0.5734																							0.8427		0.2683		-0.7392	-0.4444	0.3861	0.9119	1.2518	-0.4237	0.5	-0.3695	6.5558
2002/11/18	-3.6278		-1.1765	-3.4401	0.2985	-0.3849	-2.7703	-2.7237	4.1009	-4.2017	-3.5117	0.2445	-2.8761	-1.7104																							-0.4643		-1.7841		-2.4468	0.2976	-1.3462	-0.753	0.9455	-0.0709	1.4925	-0.4944	-0.8264
2002/11/19	0.5728		1.5873	2.0885	1.9345	0.3091	0.4596	-1.3333	-0.404	1.0526	1.2132	0.2439	0.4556	1.6241																							0.2799		1.3624		0.7634	3.1157	0.9747	1.5175	0.2161	0.2839	2.1242	2.236	1.4815
2002/11/20	-1.1391		-3.5156	-3.8508	-2.7737	-0.6934	-3.1107	-2.027	-4.3611	-4.5139	-4.1096	-3.0414	-4.5351	-2.8539																							-2.7907		-2.7778		-1.4069	-4.8921	-3.861	-2.8401	-2.1567	-0.4246	-3.36	-4.1312	-5.3832
2002/11/21	-2.7984		-5.803	-6.383	-4.955	-4.2669	-0.9443	-1.4483	-6.2566	-6.5455	-4.4643	-1.7566	-4.7506	0.7051																							-2.6794		-0.7373		-2.854	-1.6641	-3.8153	-5.8462	-1.8369	0.5686	-3.9735	-3.6755	-3.6644
2002/11/22	-0.0847		0.1433	0.2674	-2.8436	-3.5656	0	-1.6095	1.3575	2.9183	1.4953	-0.2554	1.7456	2.3337																							0.7866		0.1857		0.226	1.2308	0.6263	0.9804	-2.5449	0.4947	0.1724	0.5263	1.6016
2002/11/25	0.2542		0.5722	1.0667	2.2764	-0.8403	-1.0486	3.0583	0.1116	1.8904	0.7366	-1.1524	1.9608	-1.0262																							0.0976		0.3707		0.3382	1.5198	3.3195	-1.2945	-0.4608	-0.1406	0.1721	1.4398	-0.7882
2002/11/26	-1.9442		-1.4225	-3.9578	-3.3386	-4.9153	-0.3854	-6.4182	-1.3378	-3.3395	-1.4625	-0.6477	-2.6442	-8.4101																							-1.9493		-1.108		-1.1236	-2.3952	-3.6145	-1.3115	-2.0062	-0.2817	-2.0619	-3.2258	-9.7319
2002/11/27	0.8621		1.8759	0.1374	2.1382	0.9804	0	-2.7286	1.4689	2.6871	2.2263	-0.6519	5.1852	-0.2516																							-0.0994		-0.0934		1.3636	2.1472	6.0417	-2.3256	-0.7874	-0.4237	0.1754	-0.9333	-3.9604
2002/11/28	2.4786		3.8244	4.6639	1.7713	1.9417	-0.2901	0.834	2.5612	4.1121	3.2668	2.0997	3.2864	3.0265																							2.3881		1.8692		2.13	3.4535	1.9646	10.034	0.9524	0.1418	3.1524	3.0956	4.0092
2002/11/29	0.9174		1.91	4.325	0.4747	3.6364	0.291	1.1278	2.063	0	0.5272	1.928	-0.9091	1.5912																							0.7775		0.367		1.0977	2.4673	-0.1927	2.7821	1.2579	1.2748	1.1885	1.6971	2.8634
2002/12/2	-3.9669		-5.6225	-4.8995	-2.9921	-3.8429	-0.4836	-1.8587	-2.5532	-4.3088	-4.5455	-2.7743	-2.0642	-3.8554																							-2.6037		0		-3.0402	-3.5411	-4.0541	-4.9624	-2.3292	-0.2098	0	-3.466	-5.6745
2002/12/3	1.2048		2.5532	1.4531	1.6234	2.3458	-0.9718	1.2121	2.0742	1.6886	1.6484	2.0752	1.8735	2.005																							0.7921		-2.011		0.8959	1.0279	2.6157	3.3228	0.6359	1.6118	-1.3423	4.6543	1.3621
2002/12/4	0.2551		0	0	0.7987	0.1698	-0.2944	-1.1976	0.107	0.5535	0.9009	0.5083	-0.4598	0.6143																							0.1965		-0.3731		-0.111	1.1628	0.3922	-1.072	1.1058	0.5517	0.3401	2.033	2.3516
2002/12/5	-1.2723		-0.2766	-1.4323	-0.317	-0.7627	-1.2795	1.1364	-0.7479	-0.1835	-0.8929	2.402	-0.9238	-0.7326																							-0.9804		-2.809		-1.8889	-1.7241	-1.5625	-0.9288	-0.3906	-0.2058	-1.8644	-0.7472	-0.4376
2002/12/6	0		-0.1387	-0.3963	2.7027	0.2562	-0.1994	-0.5993	1.1841	-0.9191	-0.3604	-1.4815	-0.9324	2.214																							0.099		-0.6744		-0.1133	-2.6316	1.1905	-0.3125	0.3922	0.756	-0.3454	-1.1292	-0.4396
2002/12/9	-0.6014		-1.1111	0.2653	0	-0.7666	1.2987	0.9797	-0.4255	-1.6698	-0.5425	-3.0075	-1.4118	-1.444																							-0.3956		-0.291		0.6803	0	-0.3922	-0.3135	-0.3906	-1.0232	0	1.3959	-0.883
2002/12/10	-1.21		-1.9663	-1.8519	-3.2508	-1.1159	-0.1972	0.2239	-0.5342	-1.6981	-1.4545	-0.7752	-1.432	-2.0757																							-0.7944		-0.7782		-2.1396	-0.6006	-1.9685	-2.9874	-1.4902	-0.7581	-2.9463	-4.005	-3.118
2002/12/11	-2.3622		-0.4298	-1.2129	0.16	-0.6076	0.2964	-2.0104	-2.6853	-0.1919	-1.476	0.651	-1.2107	0.1247																							-0.4004		-1.9608		-0.4603	1.2085	-0.6024	2.107	1.1146	0.2083	-0.1786	-0.9126	-0.5747
2002/12/12	-0.8961		0.5755	-0.4093	1.4377	0.8734	0.2956	0.6079	-0.5519	0.5769	0.3745	2.5873	1.7157	0.1245																							-0.5025		-0.2		-0.578	0.4478	0.8081	0.6349	0.1575	0.2772	0.3578	0.2632	0.1156
2002/12/13	0.4521		3.0043	4.2466	2.2047	0.6061	0.1965	0.2266	1.5538	3.6329	2.4254	3.7831	1.4458	1.1194																							0.303		0.6012		1.0465	2.3774	2.6052	0.6309	0.1572	0.0691	1.7825	2.231	2.3095
2002/12/16	0.18		1.6667	0.7884	3.2357	-0.9466	-0.6863	1.2811	0.1093	0.9225	2.5501	0.729	1.4252	1.107																							0.6042		0.3984		-0.1151	1.1611	1.1719	1.8809	0.314	-0.0691	0.5254	0.3851	2.1445
2002/12/17	0.7188		0.5464	0.7823	-0.2985	1.6507	0.7897	-0.4464	0.655	2.1938	5.3286	0.6031	1.171	1.0949																							0.1001		0		0.1152	1.5782	0.3861	0.3077	-0.939	0.4147	1.0453	0.6394	0.3315
2002/12/18	-0.3568		-1.087	-1.423	-2.3952	1.1966	-0.2938	0.3737	2.603	-1.9678	-2.8668	-0.4796	-0.6944	-0.9627																							0		1.0913		-0.2301	-0.2825	-0.7692	-1.9939	0.158	-0.5506	-1.2069	-0.2541	-0.6608
2002/12/19	-0.0895		3.7088	2.3622	0.9202	-0.3378	0.0982	0.5957	0.1057	0.365	-0.1736	-1.5663	-0.2331	-0.3645																							-0.3		0.4907		-0.692	0	0	-0.1565	0.1577	-0.346	2.0942	0.2548	2.9933
2002/12/20	1.4337		0.6623	0.5128	-0.304	1.1864	0.0981	-0.074	0.9504	1.8182	1.5652	2.448	1.4019	2.1951																							0.9027		0		1.626	3.1161	1.3566	6.8966	0.8661	0.2083	0.5128	1.3977	0.4306
2002/12/23	-0.0883		-0.7895	-0.8929	0.4573	0.335	-0.1961	0.5926	0	1.0714	-0.1712	0.5974	0.4608	-0.358																							0.0994		0.0977		0.4571	2.3352	0.1912	-1.7595	0	0.1386	0	-0.1253	-1.3934
2002/12/24	-1.061		0	-0.3861	1.214	-0.7513	-0.2947	-0.4418	-0.523	0	-0.5146	1.3064	0.2294	-0.3593																							-0.993		-1.1707		-0.1138	0.4027	-0.1908	1.0448	0.7806	0.1384	0	-0.1255	0.9783
2002/12/25	-0.7149		-1.061	-0.2584	0	-0.5887	-0.0985	-0.8136	1.6824	-1.0601	-0.6897	-0.8206	-0.6865	-1.0817																							-0.4012		-0.7897		-0.9112	0.4011	-1.3384	-1.4771	-0.5422	-0.1382	-1.3605	-0.1256	-1.507
2002/12/26	-4.3204		0	-5.6995	-4.048	-2.5381	-0.5917	0.2237	-2.7921	-5.3571	-4.3403	-3.9007	-4.6083	-4.0097																							-3.1219		-2.1891		-2.6437	-3.4621	-3.4884	-5.3973	-1.4798	-1.3841	-3.1034	-4.4025	-4.4809
2002/12/27	-1.0348		0	0	-2.0313	0.0868	0.8929	0	2.9787	0.9434	-0.726	-2.214	-0.4831	-0.3797																							-1.7672		-1.6277		-0.7084	3.7241	-0.2008	1.5848	0.3162	0.2105	-0.3559	-0.3947	-0.3432
2002/12/30	0		-5.0938	-1.9231	2.5518	-1.1275	0	4.0923	0.6198	-1.8692	-1.4625	0.7547	-2.1845	0.1271																							2.328		-3.3092		-2.2592	1.9947	-2.2133	-2.1841	2.6793	0.6303	-1.4286	-1.8494	-4.1332
2002/12/31	-0.2852		-2.1186	-1.6807	0.1555	-1.8421	0.1967	8.5776	1.6427	2.0952	-2.2263	-1.9975	-1.4888	-1.1421																							1.9648		-1.7112		-0.9732	-1.4342	-1.2346	-1.9139	2.4559	0.6959	-1.8116	-3.9031	-2.0359
2003/1/2	-4.3851		-1.7316	-0.5698	0.9317	-0.983	-1.1776	-8.5583	-5.2525	-3.3582	-1.518	-3.949	-1.7632	-2.439																							-6.1866		-3.1556		-0.9828	-0.9259	-0.625	0.6504	-4.6442	-0.622	-1.476	0.1401	-4.2787
2003/1/3	-0.0997		0.5874	2.2923	0.9231	0	0.1986	-3.7437	-4.2644	0.5792	0.9634	1.061	1.2821	-0.1316																							0		0.5618		0.7444	4.9399	2.0964	0.4847	-0.6284	0.1391	0.3745	0.1399	1.1494
2003/1/6	0.3992		2.9197	-0.4202	5.0305	0.9025	-0.0991	-0.2244	3.3408	1.3436	2.2901	1.0499	1.7722	1.581																							0		0	11.3333	0.4926	3.1807	1.0267	2.09	0.3953	0	1.4925	1.676	2.2727
2003/1/7	-0.1988		-0.9929	-0.7032	-0.2903	0	-0.2976	-0.3748	-1.6164	1.5152	-0.9328	-1.2987	-0.4975	0.9079																							0		-0.6704	-3.1936	-0.9804	-0.9864	-0.813	-0.9449	-0.8661	0.2778	-1.1029	-0.8242	0.6173
2003/1/8	4.8805		2.8653	7.5071	0.4367	1.4311	0.4975	0.7524	2.8478	2.7985	3.2015	4.2105	4	2.1851																							0		4.162	10.1031	4.2079	2.9888	3.2787	2.5437	0.6354	-0.1385	3.1599	2.4931	3.5583
2003/1/9	1.5195		2.6462	1.7128	1.5942	3.7037	0.198	0.1494	3.1949	1.6334	2.5547	2.399	1.2019	1.8868																							0.7568		2.1598	9.9251	3.8005	0	1.9841	2.4806	0.6314	-0.2774	2.3423	2.2973	1.8957
2003/1/10	-1.4967		-2.3066	-2.0725	-1.8545	-1.7857	-0.2964	1.1186	-0.3096	-1.9643	-1.6014	-1.3564	-2.3753	-0.8642																							3.3262		-0.9514	5.7922	-1.4874	0	-0.3891	-2.7231	-1.5686	0	-1.2324	-0.9247	-2.7907
2003/1/13	-1.2346		0	1.1905	0	0.3463	-0.7929	-0.6637	0.207	1.275	0.3617	-1.25	0	-0.7472																							-3.2191		-1.2807	1.4493	-0.9292	-0.8464	-0.3906	3.2659	-0.0797	-0.2782	0	1.0667	0.7177
2003/1/14	10		4.8611	7.0588	2.6163	2.8473	0.6993	3.0438	9.9174	5.2158	5.4054	4.9367	6.326	4.7679																							9.9785		8.2162	3.8095	9.9648	1.4634	4.902	4.2169	1.9936	0.4881	5.3476	4.8813	5.3444
2003/1/15	-2.0979		3.9735	-2.0757	-0.4249	0	-0.0992	0.1441	-3.7594	-2.3932	-0.1709	-1.2063	-1.8307	-0.8383																							-1.9512		-1.998	4.2813	-1.919	0.3606	-1.6822	-0.7225	0.5473	-0.347	0.5076	-0.6289	-0.3382
2003/1/16	1.5179		1.7834	2.3691	3.6984	1.2584	-0.2979	-0.5036	0.5859	1.9264	1.7123	1.5873	1.8648	1.9324																							-0.4975		2.6504	-0.1466	1.087	0	1.711	2.0378	1.0886	-0.2089	1.3468	2.0253	2.4887
2003/1/17	0.1759		-2.5031	-0.4872	0.1372	-0.58	9.9602	-2.3138	1.3592	-0.8591	-1.0101	0.1202	2.5172	-0.237																							1.9		-0.1986	-3.8179	0	-0.8383	0.3738	-1.9971	1.3077	-0.5583	-1.3289	-0.8685	-1.8764
2003/1/20	1.4047		-1.1553	2.8152	-0.9589	2.5	8.9674	3.4049	-1.6284	2.253	3.9116	-1.2005	0.4464	0.1188																							-2.4534		1.592	4.1221	2.4731	-2.1739	-0.7449	0.2911	-0.1519	-0.4912	-0.6734	-0.6258	0.1125
2003/1/21	-2.9437		-1.9481	-2.619	-1.3831	-2.6016	-2.5769	-0.859	-1.4606	-2.0339	-4.2553	0	-3.3333	-0.5931																							-2.6157		-2.3506	-3.5191	-0.9444	4.4444	-2.6266	2.6125	-2.2053	0.9873	-2.0339	-2.267	-3.3708
2003/1/22	-0.1784		-0.2649	0.3667	1.5428	2.6711	-0.1706	0.2166	-0.5929	0.8651	0.8547	-0.8505	2.5287	1.432																							-0.2066		0.2006	-1.3678	-0.9534	2.6005	1.5414	0	0	-0.2793	0.173	0.3866	0.1163
2003/1/23	-0.1787		3.0544	-2.0706	-1.6575	-2.439	-0.8547	-0.3602	-2.0875	-0.5146	-1.6949	-1.9608	-1.5695	0.1176																							-0.6211		0	0.1541	-0.5348	0.6912	-0.9488	-2.8289	-0.9331	0.07	0.1727	-0.7702	-0.4646
2003/1/24	1.7905		0.9021	1.8657	-0.9831	-0.6667	2.3276	-1.7354	2.4365	0.8621	2.069	0.5	3.8724	2.4677																							2.9167		2.4024	7.2308	2.5806	-0.9153	1.1494	1.8923	0.314	-0.3499	2.4138	1.9405	2.1004
2003/1/27	1.759		1.4049	0.6105	0.9929	1.2584	-0.0842	-0.2943	0.4955	1.5385	1.0135	5.9701	1.0965	0.344																							1.9231		0.8798	-0.1435	2.5157	1.3857	1.5152	1.4286	0.7042	0.0702	1.0101	1.6497	1.8286
2003/1/28	0.1729		2.0151	0.3641	0.2809	1.3256	2.3609	-1.5498	-0.0986	2.6936	1.1706	-0.7042	1.5184	-0.4571																							0.993		2.4225	1.1494	0.1022	-0.7973	0.5597	-0.4225	-0.5439	0.2807	0	0.4994	0.3367
2003/1/29	0.3451		-1.6049	-2.2975	-0.9804	0.4906	3.7891	-0.2999	-0.1974	-1.3115	-1.157	-1.4184	-2.1368	-1.1481																							1.3766		3.122	-1.8466	0.5107	1.837	-0.1855	0.7072	1.4062	0.9097	1.3333	-0.9938	-0.2237
2003/2/10	-2.7515		-2.8858	-1.7327	3.5361	-0.0814	-2.0635	1.0526	-1.5826	-1.1628	-2.0067	0	3.9301	-3.1359																							-2.1339		-2.1101	-2.1708	-2.9472	-2.3675	-1.6729	0	0	0.4854	-2.1382	-1.8821	-2.3543
2003/2/11	0.6189		1.6796	1.3854	-0.4098	0.0814	0.4052	-0.8929	0.804	1.3445	2.0478	0.8393	0.6303	1.6787																							1.0902		1.0309	0.8876	0.1047	0.6928	1.5123	-0.1404	0.1541	-0.4831	1.8487	1.5345	1.9518
2003/2/12	0.3515		1.0165	1.4907	0	1.6273	0.3228	-0.0751	1.8943	1.4925	2.0067	1.4269	0.2088	1.6509																							1.0784		1.1132	2.1994	0.7322	-0.5734	2.6071	1.5471	0.4615	1.1096	1.1551	2.0151	3.3784
2003/2/13	-1.5762		1.8868	-0.9792	0.1372	-0.1601	-0.8045	-0.0751	-0.6849	-0.4902	-1.3115	-1.4068	1.0417	-1.1601																							-1.7459		-1.6514	-0.7174	-1.8692	1.8454	-0.9074	-1.108	0.3063	-1.0288	-0.3263	-0.6173	-1.634
2003/2/14	0.8007		-1.2346	0.2472	-1.0959	0	-0.5677	-0.6767	-0.2956	0.9852	0.8306	1.1891	1.4433	0.5869																							0.1974		0.1866	0.289	0.5291	-0.2265	0.5495	0	-0.3053	-0.1386	0.1637	0.9938	1.1074
2003/2/17	-1.0591		-1.75	0.1233	4.9861	-1.7642	0.8972	-0.8327	0.7905	10.0813	0.3295	1.9976	-1.8293	-1.4002																							-1.5764		-1.676	-2.0173	-1.1579	-0.9081	0.9107	-1.9608	0.0766	0.0694	-0.817	-0.492	-1.0953
2003/2/18	-0.2676		0	0.7389	-0.9235	-1.7959	0.0808	2.2901	-0.5882	-1.4771	-0.821	1.3825	-1.6563	0.9467																							-0.4004		-0.3788	1.0294	-0.5325	0	-0.361	0.1429	-0.0765	0.2774	-0.3295	2.5958	0.1107
2003/2/19	1.1628		1.145	1.467	3.1957	1.8288	-0.2423	-0.2239	0.3945	-0.8996	2.1523	-0.3409	1.6842	2.2274																							0.9045		0.7605	0.8734	1.7131	3.551	0.5435	0.8559	0	0.6224	1.157	0.241	1.4381
2003/2/20	-0.3537		-0.3774	-1.2048	0	-0.5714	-0.1619	-0.6731	-0.4912	-1.3616	-1.1345	-1.2543	-0.6211	-0.8028																							-0.8964		-1.3208	-0.8658	-0.2105	0.6637	0.3604	-0.2829	0.3063	0.2062	-0.9804	-1.2019	-0.5453
2003/2/21	-3.1056		-3.2828	-2.6829	-3.2258	-2.2167	1.6221	-1.2048	-2.7641	-2.6074	-3.1148	-3.2333	-3.125	-3.1214																							-3.2161		-2.7725	-2.4745	-2.2152	-0.1099	-3.5907	-2.695	-0.8397	-0.5487	-1.8152	-1.9465	-2.9605
2003/2/24	-0.641		-0.5222	0.1253	-1.3333	-0.1679	-0.2394	-0.3811	0.5076	0	-0.5076	-0.4773	-0.6452	-0.358																							0.1038		-1.1799	-0.1493	-0.6472	3.4103	0	-0.1458	-0.3849	-0.7586	0	-0.3722	0.452
2003/2/25	2.0276		2.4934	1.5019	2.027	2.1026	-0.24	0.7651	1.3131	2.0472	2.2109	1.9185	2.381	2.2754																							1.3485		2.6866	2.6906	1.8458	0.1064	1.676	3.3577	0.8501	0.9729	2.0168	3.9851	5.3993
2003/2/26	0		-0.3841	1.4797	0.3974	0.1647	-0.0802	-0.6834	-0.1994	-0.6173	0.3328	0.1176	0	0																							0.3071		-0.1938	0	-0.1066	-0.2125	-0.9158	-0.9887	0.6897	-0.0688	-0.659	0.8383	-1.0672
2003/2/27	0		-0.7712	3.2807	-0.6596	-0.7401	-0.1605	0.7645	0.2997	0.7764	-0.4975	0.9401	0.4228	-0.4684																							2.0408		1.6505	0	1.8143	-2.5559	-0.3697	-0.7133	-0.5327	0.2755	0.1658	-0.3563	-0.3236
2003/2/28	1.8067		0.6477	-1.4118	-0.5312	0.58	0	-0.2276	0.8964	-0.6163	-0.8333	1.397	-0.2105	-0.3529																							-1.8		0	0	-1.2579	0.5464	-0.1855	-0.431	1.3007	-0.206	-0.4967	-0.2384	-0.7576
2003/3/3	0.6211		1.6731	0.2387	0.4005	0	-4.7428	0.5323	-0.1974	-0.7752	0.1681	-0.3444	-0.6329	0.2361																							0.9165		-0.191	1.0189	0.3185	1.1957	0.5576	0.7215	0.4532	-0.3441	0	0.9558	1.9629
2003/3/4	0.6173		-0.1266	-0.2381	-0.133	1.1532	0.9283	0.9834	0.4946	0	1.0067	0.6912	-0.4246	1.4134																							1.9173		0.4785	1.1527	1.0582	2.7927	0	0.2865	3.1579	-0.4834	0.9983	1.6568	-1.1765
2003/3/5	-0.8764		-1.6477	-1.3126	1.1984	-0.9772	-0.5017	0.1498	-0.9843	-0.4688	1.3289	-0.9153	-0.2132	-1.0453																							-0.9901		-0.7619	-1.567	-0.3141	0.418	-0.7394	-1.2857	-0.1458	0	-0.4942	-0.6985	-0.2165
2003/3/6	-2.0336		-2.3196	-2.1765	1.0526	-0.9868	-0.084	-2.2438	-1.9881	-2.5118	-2.459	-1.2702	-2.5641	-1.8779																							-1.5		-2.1113	-1.4472	-1.3655	-1.5609	-1.676	-2.026	-0.6569	-0.4164	-1.9868	-2.2274	-2.603
2003/3/7	-0.2708		-0.1319	-0.1236	-0.3906	-1.1628	-0.2523	-1.2242	-0.1014	0.4831	-0.5042	-0.117	0.8772	-0.4785																							0		-0.1961	-0.5874	0	0.1057	-0.7576	0.1477	-0.0735	0	-0.5068	-0.8393	-0.8909
2003/3/10	-2.3529		-3.4346	-3.0941	-3.9216	-0.4202	-0.9275	-1.7041	-2.6396	-2.2436	-2.027	-0.8197	-1.3043	-2.4038																							-1.4213		-0.8841	-1.3294	-2.2364	-3.0623	-2.0992	-2.8024	-2.5	0.3484	-1.6978	-2.5393	-2.6966
2003/3/11	0.278		1.0944	0	-1.0884	1.0127	-1.0213	-1.4184	0.1043	-0.3279	0	-1.0626	-0.8811	0.4926																							0		0.4955	0.2994	-0.4357	0.4357	1.9493	-0.607	0.6787	0.1389	0.1727	-0.2481	-0.1155
2003/3/12	0.2773		0.8119	-0.1277	0.4127	-0.5848	-0.3439	-1.1191	-0.625	1.4803	-0.3448	0.2387	0.8889	0.2451																							0.8239		0.4931	-2.2388	0.4376	-0.7592	0.5736	-0.1527	0.4494	0.208	0.6897	0.1244	0.4624
2003/3/13	-0.4608		-2.1477	-2.3018	0.274	-0.4202	-0.2588	-1.0509	-1.4675	-0.4862	-1.0381	-1.0714	-0.8811	-0.7335																							-0.6129		-0.4907	-0.916	-0.1089	2.623	-0.5703	-1.0703	-0.2983	0.346	-0.6849	-0.8696	-1.1507
2003/3/14	0.7407		-0.1372	0.1309	0.6831	-0.5063	-0.4325	-1.7157	0.1064	-0.8143	-0.1748	-0.8424	-0.8889	0.7389																							0.5139		-0.2959	-0.1541	0.7634	-0.1065	0.7648	0.3091	2.0194	-0.069	-0.3448	-0.7519	0.9313
2003/3/17	-0.0919		-1.0989	-0.3922	-1.4925	0.933	-0.2606	-3.1588	-1.2752	0.4926	0	-0.4854	5.6054	-2.3227																							0		-0.0989	1.3889	-0.1082	-1.7058	0.3795	-1.2327	1.7595	-0.4831	0	0.5051	-1.3841
2003/3/18	-0.644		-0.8333	-0.9186	-1.6529	1.1765	-0.9582	0	-0.1076	-2.6144	-1.7513	-1.2195	-1.6985	-0.5006																							1.4315		0.297	-0.4566	0.9751	1.0846	-0.7561	-0.156	-1.2248	-0.2774	-0.692	-0.7538	-1.1696
2003/3/19	1.8519		0.1401	2.2517	-0.5602	-0.7475	-0.088	-3.3476	0.1078	0.1678	0.3565	-2.2222	0.6479	0.5031																							3.2258		4.541	0.7645	2.2532	0.9657	0	0.4687	-0.3647	0	0	-0.8861	1.0651
2003/3/20	-0.5455		0	-0.2591	-0.5634	-0.4184	-0.7042	1.421	-0.5382	-1.34	1.9538	-1.8939	-1.2876	-1.2516																							0		0.4721	0.1517	0.2099	-0.1063	-0.381	-0.9331	0.2928	0.2086	-0.6969	-1.4049	-1.171
2003/3/21	2.468		0.6993	1.5584	0.9915	-0.084	4.7872	9.9825	0.7576	1.528	1.2195	2.0592	-0.6522	0.7605																							1.9531		1.8797	0	0.5236	0.9574	0.7648	0.9419	-0.9489	-0.0694	1.2281	1.0363	2.1327
2003/3/24	0.0892		-0.6944	0.2558	0	0.0841	-1.0998	-0.1592	-0.5371	1.1706	-0.5164	0.2522	-1.3129	0																							0.2874		1.1993	-0.9091	-0.5208	0.4215	0.5693	1.0886	1.4738	0.4167	0	-0.1282	0.116
2003/3/25	-2.139		-1.5385	-1.9133	-0.8415	-0.8403	-2.3952	-3.5088	-1.2959	-0.1653	0.173	-0.8805	0	-0.7547																							-1.3372		-0.5469	-4.1284	-0.2094	2.5184	-1.6981	-2.1538	-0.0726	-0.2075	-0.6932	-2.0539	-2.4334
2003/3/26	0.6375		-0.8523	0.5202	1.273	0.2542	-0.6135	-2.3967	-0.2188	1.8212	-1.0363	0.6345	-2.439	-0.8872																							1.4521		4.1247	-0.9569	1.7838	4.4012	0	-0.1572	1.3808	0.1386	0.5236	-0.3932	-0.5938
2003/3/27	5.0679		3.4384	9.9612	1.5363	1.1834	0.0882	3.4716	2.193	1.7886	3.1414	2.7743	2.7273	3.1969																							4.1985		2.8169	6.7633	4.0206	0	1.7274	2.8346	0.3584	0.346	1.9097	3.0263	2.8674
2003/3/28	-0.1723		-0.9695	-1.4118	-2.0633	-0.0835	0	-2.3732	0.2146	-0.639	1.8613	-0.1227	-0.4425	-0.8674																							0.1832		-1.1986	0.4525	0.1982	1.9608	0.9434	-0.7657	1.3571	0.9655	-1.3865	-1.4049	1.5099
2003/3/31	1.7256		0.4196	0.9547	0.4213	-0.5853	-1.4978	0.2515	1.0707	0.1608	0	-3.8084	1.1111	1.125																							1.9196		2.3397	0.6006	1.6815	3.5577	0.5607	0.3086	0.9161	1.2978	3.1634	0.9067	0.4577
2003/4/1	0.0848		1.532	1.0638	0	0	-0.3578	-1.3378	0.1059	0.8026	0.4983	-1.2771	0.4396	0.3708																							0.0897		-0.1693	4.3284	1.6537	-1.0214	0.1859	1.3846	-0.9078	-0.4046	1.7036	1.027	1.2528
2003/4/2	1.6949		-0.4115	1.9883	-0.6993	-0.3364	-1.3465	-1.2712	-0.7407	-0.9554	-0.4959	1.6818	-1.0941	-0.2463																							0.2688		0.1696	1.5737	0.4785	-2.8143	0.1855	-0.4552	-0.6342	-0.2031	-0.8375	-0.3812	-0.8999
2003/4/3	-1.3333		0.551	-1.7202	1.831	-0.3376	0.6369	-1.03	-0.9595	-1.6077	-0.6645	-3.4351	-2.2124	-1.2346																							-2.2341		-1.2701	-0.7042	-2	0.1931	-1.6667	0.6098	0.5674	-0.2714	-1.3514	-1.0204	-0.681
2003/4/4	2.3649		-0.411	2.1004	-0.5533	-0.508	2.8933	-0.0867	-0.7535	0	-0.8361	-1.8445	-0.4525	0.75																							3.0165		4.6312	2.2695	0.9718	1.0597	0.1883	0.7576	0	-0.6803	0.3425	-0.2577	0.9143
2003/4/7	-0.6601		-2.4759	1.9429	4.1725	-1.8723	6.4148	0.6944	-1.7354	-1.1438	0.3373	0	-0.2273	-1.9851																							0.7098		0.7377	1.2483	3.9461	-0.6673	-0.3759	-1.8045	0.2116	-0.3425	-1.5358	-1.5504	-1.4723
2003/4/8	-0.2492		-1.4104	-0.6726	0.4005	-0.2602	-1.2386	-1.5517	-1.4349	-2.8099	-1.6807	-5.3691	1.3667	-1.6456																							0.1762		2.0342	1.3699	0.7407	-0.2879	-1.8868	0.7657	-3.026	-0.3436	-1.2132	-1.3123	-3.6782
2003/4/9	3.164		0.1431	2.4831	-1.0638	0.6087	-3.3445	-0.4378	0.224	-1.3605	0.3419	-0.5674	3.1461	1.4157																							2.9024		3.6683	9.5946	6.6176	-2.1174	1.9231	-1.5198	0.4354	-0.2069	0.3509	0.133	-1.1933
2003/4/10	-0.9685		-0.4286	-2.0925	-0.9409	0.7779	-0.692	-1.759	1.4525	-1.8966	2.5554	-0.7133	1.7429	0.7614																							0.5128		1.0769	-0.6165	0.9483	-1.7699	0.1887	0.7716	-1.8786	-0.1382	1.9231	1.5936	1.6908
2003/4/11	0.5705		1.8651	-0.1125	0.1357	0.2573	2.3519	-2.7753	-0.2203	3.5149	1.495	1.5805	0.6424	2.1411																							1.0204		6.621	0.6203	1.1102	1.001	1.8832	-0.4594	0.7364	0.2076	2.0583	1.8301	0.1188
2003/4/14	1.6207		4.2254	0.3378	2.5745	2.5663	-2.2128	2.0258	2.5386	3.9049	0.982	7.7793	2.766	3.4525																							4.2929		9.7856	6.7818	3.7162	-0.9911	3.8817	5.6923	1.3889	0.5525	2.1849	3.3376	4.3891
2003/4/15	-0.1595		-1.2162	-1.7957	0.3963	3.8365	-0.6092	6.3177	0.6459	2.6144	2.269	6.9554	0.4141	0.3576																							0.565		0.0849	0.3464	2.443	2.7027	-0.8897	-0.2911	2.0187	1.7857	0.1645	-0.7453	3.75
2003/4/16	9.984		-2.8728	3.0857	0.6579	-3.2932	-0.8757	-4.4992	-2.9947	0	-3.962	-6.5031	-2.4742	-2.7316																							3.6918		1.7812	-1.1507	0.4769	0.7797	-3.0521	-3.0657	-0.3534	0.5398	-2.9557	-1.3767	-3.6145
2003/4/17	-2.2513		-0.1408	-0.9978	1.4379	0.6645	0.265	-1.1556	2.3153	-3.3439	2.6403	-1.9685	-2.3256	3.4188																							-1.3932		-4.5	-1.0477	-1.3449	0.5803	0.7407	2.8614	6.7376	-0.7383	0.3384	-1.0152	-0.3409
2003/4/18	-4.2348		1.4104	-1.4558	3.7371	0.4125	0	1.0791	2.2629	-1.4827	0.6431	0.2677	0.8658	-0.9445																							-3.8462		-4.363	-3.4118	-3.769	-6.25	1.1029	-0.8785	-1.196	-0.879	0.8432	5.641	1.7104
2003/4/21	-1.7067		-1.8081	6.1364	-4.9689	-1.8899	-0.793	-1.5125	-0.843	-2.1739	2.8754	-3.7383	-2.7897	-2.3838																							-1.2245		2.9197	-4.1413	-2.8333	-0.5128	-1.6364	3.9882	-1.0087	-1.5689	-2.0067	-3.1553	1.5695
2003/4/22	1.8153		0	-0.6424	-2.6144	0.67	0.6217	-0.1807	-0.9564	3.5897	-2.1739	-0.4161	1.5453	0																							0.3306		-0.8865	0	1.2007	-5.3608	-2.0333	-1.4205	-2.5136	0	0.5119	-1.8797	2.0971
2003/4/23	-2.4806		-1.983	-3.556	-0.2685	-0.416	-1.5004	-1.7195	-2.2532	-1.1551	3.0159	-0.2786	1.087	-4.0293																							-1.5651		-3.0411	-2.1601	-2.7119	-1.9608	0	-3.4582	0	-0.693	-3.056	0.6386	-3.6757
2003/4/24	-4.9285		-3.3237	-3.7989	-1.2113	-0.8354	0.9857	-3.2228	-2.854	4.3406	2.9276	-3.352	-5.8065	-1.9084																							-4.8536		-4.5203	-1.2987	-2.6132	-0.6667	-0.3774	-4.0299	-4.4599	-1.2561	-1.9264	-3.8071	-5.0505
2003/4/25	-0.5853		0.5979	-6.7364	-4.3597	-1.6849	-0.7986	-2.0932	-2.4859	-2.72	-0.2994	-1.5896	-0.2283	-1.297																							0		-0.1932	-0.6579	0.3578	1.6779	-1.7045	-0.4666	-1.4588	-1.0601	-1.25	-2.7704	-2.9551
2003/4/28	6.8966		-0.7429	7.721	0.8547	0.9426	0	-1.1662	-1.5064	7.7303	2.1021	-1.0279	2.0595	1.5769																							10.0264		9.8742	10.0662	9.893	-0.11	0	5.7812	2.5167	0.5714	0.3617	0.1357	-7.0646
2003/4/29	-2.9111		-3.8922	-0.6936	0.565	-2.1222	-1.3417	-1.1799	-2.3529	-1.9847	-6.6176	-2.2255	-2.0179	-2.9754																							0		-0.3524	-2.2864	-0.4055	0	-3.2755	1.6248	-2.6715	0	-2.5225	-3.1165	-4.5872
2003/4/30	0.7293		-2.648	0.8149	-2.5281	1.301	0.3626	0.2985	-1.3253	5.4517	-2.9921	2.1244	1.6018	0																							3.3573		0.7958	1.1084	0.6515	4.9559	-2.5896	-5.9593	0.2226	-0.4261	0.5545	-6.4336	1.0989
2003/5/12	1.2872		-4.96	2.0785	-3.7464	-0.6849	-0.7227	1.2897	-3.1746	8.1241	-1.7857	-3.1204	1.3514	-3.0667																							6.0325		3.4211	3.0451	3.1553	4.617	-2.454	-4.6368	0.2221	-0.4993	-1.4706	-6.577	-5.2989
2003/5/13	-5.004		-6.0606	-4.638	-2.5449	-2.931	-1.2739	-2.1548	-3.1526	0	-4.9587	-4.4479	-6.8889	-6.4649																							-5.2516		-4.1561	-4.3735	-5.098	-0.4012	-3.5639	-0.3241	-3.9882	0.3584	-4.4776	1.44	-6.7432
2003/5/14	0.9197		10.0358	1.3049	2.6114	0.3552	1.8433	2.6026	1.9531	-1.6393	1.5652	3.3708	4.5346	1.9118																							3.0023		1.6814	2.225	1.9835	-1.5106	4.7826	1.7886	3	0.1429	5.8594	2.5237	4.3077
2003/5/15	1.4913		0.8143	2.1077	1.0479	2.4779	-0.2715	0.5854	3.4483	-0.9722	2.5685	1.5528	0.4566	2.886																							0.5979		0.087	1.3301	0.4052	1.0225	1.8672	3.3546	-0.7468	-0.1427	1.476	2.9231	5.4572
2003/5/16	2.8571		4.8465	2.2936	0.8889	1.8998	-0.5445	2.3278	-1.4815	-3.7868	4.0067	0.1529	-1.3636	2.244																							0.5944		1.5652	0.9547	0.8878	-0.6073	0	-1.7002	0.5267	-0.1429	-0.3636	-0.8969	0.4196
2003/5/19	1.5873		-0.4622	1.4574	2.2026	-1.1017	-0.5474	0.9479	2.2556	0.5831	-0.9631	2.9008	0.2304	-1.0974																							-2.1418		-1.113	-1.5366	-1.2	4.1752	0	1.7296	0.2994	0.2146	0.1825	0.4525	0.4178
2003/5/20	-2.1094		0.3096	1.326	-1.4368	0.7712	0.9174	-1.2207	-0.2451	-3.913	-1.6207	-1.0386	-1.3793	-1.8031																							-2.566		-1.8182	-2.401	-2.4291	-1.7595	-1.833	-2.9366	-0.2985	-1.4276	-1.8215	0	-1.387
2003/5/21	-1.1173		-1.5432	-1.4177	1.7493	-0.5952	-0.6364	5.5133	-1.2285	0.7541	-0.4942	-1.1994	-1.3986	0.8475																							0.6197		0	-0.123	0	-1.393	0	0.4777	0.9731	0.0724	-0.3711	1.0511	0.1406
2003/5/22	1.1299		0	2.2124	0.2865	0.6843	-0.5489	0.9009	-0.4975	-0.7485	-0.9934	-1.9727	1.4184	-0.1401																							5.0038		1.8519	2.7094	2.7386	0.6054	0.2075	-0.1585	-0.0741	-0.1447	0.1862	0.1486	-0.5618
2003/5/23	0.4789		3.1348	-0.974	-0.1429	0.1699	0.276	3.125	0.5	3.6199	0.8361	-0.774	2.5641	1.2802																							-0.0733		0.1732	0.5995	0.8885	-1.4042	0	0.6349	-2.2255	0.2174	0.3717	3.5608	1.5537
2003/5/26	1.112		-1.5198	-0.3279	0.1431	1.1026	0.2752	-0.6061	1.4925	-1.0189	0	9.9844	3.6364	2.2472																							1.2472		1.4693	0.7151	0	-2.645	1.6563	0.3155	-0.4552	1.7354	1.8519	3.4384	2.6426
2003/5/27	-0.0786		-0.9259	0.5482	0	-0.9228	-0.5489	-2.1777	0.8578	-2.5	-1.6584	2.2695	-0.4386	0.1374																							0.6522		1.2777	3.0769	0.0801	3.7618	2.0367	1.1006	-0.2287	1.0661	-0.3636	0	-0.542
2003/5/28	-0.8648		0	-3.0534	0.8571	-1.3548	0.092	0.8905	0	0	0.3373	-1.9417	0	-0.2743																							-3.0958		-3.4483	-3.9036	-2.24	0.6042	-1.5968	0.1555	-0.7639	-1.4768	0.1825	-2.4931	1.2262
2003/5/29	0.2379		3.7383	0.225	-2.2663	0.4292	-1.011	3.0891	0.486	3.0166	0.1681	2.8289	0.2203	0.1376																							-0.5201		-0.5226	1.5532	-0.2455	0	-0.6085	3.5714	-0.6928	-0.2855	0	-1.2784	2.6918
2003/5/30	-0.712		-0.9009	-0.1122	0.4348	0.3419	-0.0929	-1.4555	1.8138	-0.4392	1.6779	-1.5131	0.4396	1.0989																							0.0747		-1.1384	-0.3529	-0.2461	-0.9009	2.8571	-1.0495	3.1008	1.4316	2.0036	1.7266	1.4417
2003/6/2	-0.9562		2.1212	-0.5618	0	0.3407	-0.1859	-1.3032	-0.2375	-1.7647	-0.495	-0.1397	0.4376	0.1359																							0.3731		0.1771	-0.4723	0.3289	0	0.5952	-1.2121	-0.2256	-0.0706	0.8929	-0.7072	0.5168
2003/6/3	-1.2068		1.9288	0.452	3.1746	1.1036	-0.7449	-0.6162	-1.0714	-0.8982	-2.1559	3.2168	-2.1786	-0.9498																							-2.1561		-1.4147	-0.4745	-0.5738	0.7071	-2.1696	-1.227	0.6782	0.2825	-1.7699	-1.9943	1.5424
2003/6/4	1.6287		-2.329	6.2992	-0.6993	-1.0076	0.0938	0	-0.8424	1.5106	-0.1695	-2.0325	0.6682	-1.0959																							1.5957		1.7937	1.3111	1.6488	1.8054	-0.4032	-1.087	0.2994	0.5634	0	0	-2.4051
2003/6/5	-1.4423		-1.9374	-3.5979	-1.1268	-0.6785	-1.9681	0.4429	-1.9417	-2.381	-1.0187	-1.5214	-1.3274	-0.6925																							-1.3463		-1.3216	-1.8824	-1.3788	-1.1823	-0.8097	0.314	-0.7463	0.2801	1.4414	-1.0174	-0.1297
2003/6/6	-2.1138		-1.6717	-2.1954	-1.1396	-0.3416	1.1472	0.0882	-0.7426	0	-1.2007	-2.3876	0	-1.1158																							-1.6679		-1.875	-3.2374	-1.398	-0.7976	-1.4286	-1.8779	-1.5789	0.2095	0.8881	-3.0837	0
2003/6/9	-1.412		-2.6275	-2.0202	-0.8646	-3.0848	1.5123	-0.4405	-1.7456	-5.9451	-1.0417	-1.8705	-0.4484	-0.7052																							-2.7756		-3.1847	-2.3544	-2.7523	-1.5075	-1.2422	-1.4354	-1.0695	1.4634	-2.4648	0	-2.5974
2003/6/10	0.4212		0	0.2291	1.0174	0.0884	1.4898	0.177	1.269	0.3241	0.8772	1.9062	3.3784	1.2784																							-0.0793		0.282	0.7614	0.7719	0.6122	1.0482	0.6472	0.8494	1.6484	-0.361	0.7576	0.2667
2003/6/11	1.6779		1.9048	3.3143	0.1439	1.2367	-0.7339	0.53	2.381	1.6155	1.7391	0.4317	2.3965	2.244																							2.5397		2.6242	3.5264	3.4894	0.2028	1.2448	1.6077	0.536	6.4865	1.087	2.1053	3.3245
2003/6/12	-1.1551		0.9346	-1.3274	0.2874	0.2618	-0.9242	0	1.224	-0.6359	-1.3675	-1.0029	0	-0.5487																							-1.2384		-0.5479	-1.0949	-1.3158	0.2024	0.2049	-0.7911	-0.5331	2.8553	-1.2545	-0.7364	4.6332
2003/6/13	1.3356		-0.7716	0.8969	2.149	-0.4352	3.1716	-0.703	0.3628	1.12	0.8666	0	0	0.2759																							0.2351		0	0.738	0.3333	-1.2121	0.818	2.5518	0.6891	-2.6527	0.363	1.7804	2.337
2003/6/16	-1.2356		-1.0886	-1.1111	-0.1403	-0.7867	-0.6329	0.177	-0.241	-0.6329	0.1718	-0.4342	0.8511	0.6878																							-2.1892		0	-1.221	-1.9934	-1.8405	0.2028	1.8663	-0.8365	0.3052	0.7233	0.5831	-1.6827
2003/6/17	-1.1676		0.4717	1.1236	-1.6854	0.0881	6.0965	-0.265	-0.3623	0	0.3431	-1.1628	-1.4768	-0.6831																							-1.9984		-2.9385	0.618	-0.678	0.8333	-1.0121	-1.6794	0	0.9128	-0.8977	-1.1594	2.934
2003/6/18	0.0844		-1.5649	0.7778	0	0.7042	1.6295	1.1515	1.0909	-1.4331	-0.5128	2.3529	-1.0707	0.1376																							0.1631		0.2838	0.2457	-0.0853	0.8264	0.409	-0.9317	-0.5368	2.4121	-0.1812	0.7331	-0.3563
2003/6/19	-2.1079		-1.4308	-1.7641	-2	-0.8741	-0.5907	-0.5254	1.9185	0	-1.5464	-2.0115	0.4329	-1.7857																							1.1401		-0.6604	-0.8578	0.2562	1.0246	-1.833	-0.627	-0.1542	-2.9441	-1.0889	-2.7656	-3.3373
2003/6/20	-1.292		0	0.4489	0.1458	-0.7937	-10.017	0.7042	-2	-1.1309	-0.5236	-0.5865	-1.5086	-0.2797																							-2.8986		-2.0893	-1.4833	-1.7888	-1.0142	0	0	-0.3861	-0.6067	-0.7339	0.8982	-2.5894
2003/6/23	-0.4363		-1.2903	-3.0168	-1.8923	-0.9778	-10	1.3986	3.9616	-2.451	-2.1053	-2.9499	0.6565	-0.9818																							-1.0033		-1.8429	-2.8858	-1.3877	-2.7664	-1.2448	-1.8927	-0.6202	-2.3398	-1.1091	2.9674	-2.6582
2003/6/24	0.7888		0.1634	-0.4608	-0.2967	0	-9.9581	-0.7759	0.9238	0.67	0.8961	0.152	0.2174	0.5666																							-0.5068		0.3953	0.3876	-0.4398	0.843	0	0.3215	-1.3261	0.5208	0	0.7205	1.3004
2003/6/25	-1.3913		-0.9788	-2.0833	1.9345	-2.3339	-10.0116	-0.0869	-1.8307	-2.3295	-1.2433	-1.5175	-4.5553	-0.4225																							-1.7827		-0.689	-2.0592	-0.265	-0.8359	-0.2101	-0.4808	-2.7668	-0.5181	-0.3738	-4.4349	-2.9525
2003/6/26	0.2646		-0.659	0.3546	0.292	2.4816	-9.9612	-0.1739	-2.6807	3.0664	-0.5396	0.7704	1.1364	0																							1.3829		0.9911	2.3653	1.6829	-2.0021	-0.2105	1.7713	0.5691	0.7292	0	5.2395	0.7937
2003/6/27	-2.2867		-1.8242	0	-0.8734	-1.7937	-10.0575	0	-2.3952	-0.3306	-2.3508	-1.9878	-0.2247	-3.1117																							-0.7673		-1.5702	-2.5674	-1.1324	-1.6129	-1.2658	-2.3734	-1.4551	0.3102	-1.3133	-1.2802	-3.0184
2003/6/30	-0.18		-2.3649	-8.9517	-1.6153	6.758	-10.0639	-0.9582	0	3.1509	-1.6667	0	-1.3514	-1.7518																							0.2577		-0.5982	0.1318	-0.2643	-0.6557	-2.3504	-1.1345	-0.9844	0	-1.3308	0.2882	-1.0825
2003/7/1	-0.0902		0	-0.7762	-0.1493	-3.2506	-9.9467	1.4952	-2.6994	-0.4823	-1.1299	0.624	-0.2283	-0.7429																							0.8569		0.6018	0.5263	0.53	2.8603	-0.8753	0	-2.5684	0.7216	-0.1927	1.7241	-2.4624
2003/7/2	1.9856		0	2.2164	-0.299	-1.061	-1.3807	2.513	0.1261	0.1616	0.7619	1.0853	1.1442	-1.0479																							2.6338		3.1904	2.6178	4.3937	-0.7487	0.4415	0.3279	-1.1905	0.1024	1.3514	-2.1186	1.8233
2003/7/3	0.0885		0.173	-1.0204	0.1499	0.8043	-2	-0.4227	0.8816	0.4839	1.5123	1.8405	-0.2262	1.5129																							-0.5795		-0.6763	-0.5102	0.5051	-0.3233	0.8791	0	0.9466	-0.9202	-0.381	-1.0101	1.7906
2003/7/4	-0.9726		0.1727	-1.1598	1.0479	-0.6206	0.8163	-0.5942	-2.372	-0.321	-0.5587	2.4096	0	-1.0432																							-2.4979		-1.1673	-1.4103	-1.2563	-1.6216	-1.0893	-0.3268	0.5115	-0.1032	-0.3824	-1.312	0.2706
2003/7/7	-0.3571		0.1724	-0.7823	3.8519	-0.0892	0	0.854	0.2558	-1.6103	-1.1236	4.8529	0	-0.4518																							-0.0854		0.7874	0	-0.3393	1.3187	-0.4405	-0.4918	-0.2545	0.2066	0.1919	2.9542	-2.1592
2003/7/8	1.2545		1.5491	1.9711	-0.1427	-0.8929	-3.6437	0.4234	1.4031	0.6547	3.5985	-1.122	0.907	2.118																							0.9402		0.6836	0.6502	0.4255	-1.41	1.7699	0.9885	1.0204	-0.7216	0.7663	-0.2869	1.6552
2003/7/9	-1.2389		-1.3559	-1.933	-1.7143	-0.4505	0.6303	1.602	-1.2579	-1.626	-0.7313	-0.5674	-0.4494	-1.1852																							-1.8628		-1.5519	-2.0672	-0.4237	-0.22	-1.087	-0.8157	0.4209	0.1038	-1.3308	-1.1511	-1.2212
2003/7/10	2.0609		0.3436	2.1025	0.2907	0.905	1.2526	0.7469	1.2739	0.9917	0.5525	0.2853	1.1287	1.4993																							3.5375		2.266	3.0343	2.6383	1.4333	1.5385	1.4803	-0.1676	-0.5187	1.3487	0.8734	0.9615
2003/7/11	-0.7024		-0.8562	0.5148	-2.1739	-0.7175	-2.4742	1.318	-0.1258	2.1277	-1.6484	1.9915	-0.6696	-0.4431																							0.1667		-0.0963	-1.5365	-0.4146	-0.1087	-0.8658	-0.1621	-1.3434	-1.0428	0.3802	-1.443	-1.6327
2003/7/14	-1.5031		-1.5544	-1.9206	-1.037	-0.6323	2.3256	2.0325	-0.8816	0.641	-1.1173	0.2789	0	-1.1869																							-0.416		-0.675	-1.3004	-0.9992	-0.4353	-0.655	-1.2987	-0.5957	1.686	-1.5152	-1.757	-1.6598
2003/7/15	0.4488		-0.1754	0.7833	0.1497	0.3636	-0.6198	0.7171	-2.033	-0.9554	0	-0.4172	0	0.9009																							0.5848		0.6796	0.9223	1.2616	-1.8579	0.2198	0.1645	-0.1712	0.4145	0	0.2981	0.1406
2003/7/16	0.4468		0	0.2591	0.299	-0.3623	0	2.3734	0.5188	1.9293	0.1883	0.838	-1.1236	-0.5952																							0.9136		1.7358	0.1305	1.5101	-1.3363	0	0	0.2573	-0.2064	0	-0.8915	-0.8427
2003/7/17	0.6228		-1.0545	2.0672	0.149	0	0.6237	-0.6182	0.6452	0.1577	-0.3759	0.831	0	0.7485																							1.2346		1.327	5.7366	1.3223	2.5959	-1.0965	-0.4926	0.941	-1.1375	1.7308	-1.3493	-2.4079
2003/7/18	-3.5367		-2.3091	-3.4177	-1.9345	0.2727	-4.1322	-1.944	-1.5385	-4.252	-1.5094	-3.7088	-3.1818	-1.0401																							-3.0894		-3.4612	-3.0826	-2.447	0.11	-0.6652	-2.4752	-0.4237	-0.8368	0	-3.0395	3.6284
2003/7/21	-2.2915		-2.9091	-4.7182	-2.4279	-0.272	-7.1121	-3.2514	-2.3437	-2.6316	-2.2989	2.8531	0.939	3.3033																							-1.0067		-1.7442	1.145	0.0836	-1.0989	-3.5714	-1.8613	0.6809	-0.3165	0	-2.8213	2.6611
2003/7/22	-0.9381		0.7491	0.5502	-1.2442	0	2.3202	2.0492	0.5333	1.5203	0.7843	-1.8031	0.4651	-0.1453																							-2.5424		-0.3945	-0.8805	-2.5898	0.5556	0.6944	0.3448	2.6205	-0.5291	-0.189	2.0968	-0.1364
2003/7/23	1.7992		1.1152	0	0.7874	-0.8182	-1.8141	0.0803	0.7958	-0.1664	-0.5837	-0.2825	-0.2315	-0.4367																							0.5217		0.198	0	-0.6003	1.2155	0.2299	1.5464	-0.659	-1.1702	1.8939	-0.6319	-0.6831
2003/7/24	-1.5814		0	-3.0096	-0.7813	0	-1.6166	-1.2039	0.2632	-1.1667	0.7828	-0.8499	-0.6961	-2.6316																							-0.346		-1.1858	-1.0152	-0.9491	-0.9825	-0.6881	-1.5228	-2.1559	-1.507	-0.3717	0	-3.0261
2003/7/25	-0.7561		-0.7353	-1.9746	-0.315	-0.1833	-4.2254	-1.6247	-1.0499	-2.3609	-1.3592	1.4286	-1.8692	-2.8529																							-1.9965		-0.1	-2.6923	-0.8711	-1.4333	-2.5404	3.6082	-1.1017	0.5464	-2.2388	-0.7949	-0.4255
2003/7/28	-1.0476		-1.2963	-2.3022	-1.2638	-1.7447	-0.2451	-1.569	-1.9894	-2.418	-1.378	-3.0986	-0.4762	-1.7002																							-1.4172		-2.5025	-4.2161	0.2636	-1.2304	-1.1848	0.8292	0.5998	0.5435	-0.7634	0.1603	-0.8547
2003/7/29	0.6737		0.3752	1.3255	1.76	-0.0935	0.7371	-0.755	0.8119	0.885	1.7964	-0.8721	0.2392	1.1006																							0.6289		1.0267	0.9629	1.0517	3.624	0.4796	-1.6447	0.1704	0	0.3846	0.96	0.8621
2003/7/30	1.6252		-1.4953	0.5814	-0.1572	0	-0.9756	0.2536	-0.1342	1.7544	-1.7647	-2.0528	0.4773	-0.6221																							-0.625		-0.1016	-1.2262	-0.954	-0.6557	0.716	-1.505	-1.0204	-0.6486	-0.7663	1.2678	-0.9972
2003/7/31	-0.1881		1.518	-1.4451	-0.7874	0.0935	-0.7389	1.0118	0.1344	-0.6897	-0.1996	-0.4491	-0.2375	-1.252																							-0.3594		-0.2035	0.6897	-0.7881	1.2101	-1.4218	0.1698	-0.6873	-0.4353	-0.1931	-0.313	-1.295
2003/8/1	1.7908		1.8692	1.3196	0.3175	-1.4019	1.4888	2.1703	0.1342	-0.1736	-1	-1.6541	0.2381	-0.4754																							0.9919		1.5291	0.5479	0.9709	-2.1739	1.6827	2.0339	0.2595	2.0765	1.5474	-0.471	-1.895
2003/8/4	0.7407		1.2844	2.3155	1.2658	1.0427	0.2445	-1.9608	2.681	2.087	2.4242	1.8349	1.1876	1.1146																							1.9643		1.3052	1.9074	0.9615	0.4444	1.8913	0.6645	-0.3451	4.1756	1.7143	-0.3155	3.1204
2003/8/5	-0.6434		3.2609	-0.5658	-0.625	0.6567	2.9268	-0.6667	0	1.7036	0.5917	1.952	-0.7042	0.315																							-0.4378		-0.7929	-0.4011	-0.6061	-1.4381	-0.232	-0.33	-0.2597	3.2888	-0.7491	-0.6329	-0.7205
2003/8/6	-0.2775		-1.7544	-0.4267	0	-0.6524	-0.9479	-1.0906	0.7833	-0.5025	0.3922	0.2946	-0.2364	0.9419																							-1.6711		-0.8991	-1.0738	-1.2195	-0.3367	1.3953	-0.1656	0.8681	-3.5821	-0.566	-0.7962	-0.1451
2003/8/7	1.577		-1.0714	5.2857	0.7862	0.1876	0	0.7634	-0.7772	-0.6734	-0.9766	2.2026	0.4739	-0.4666																							1.0733		1.4113	3.7992	1.1464	0	-1.6055	-0.8292	-0.9466	-1.9608	-0.5693	0.4815	0.2907
2003/8/8	-2.1918		-0.1805	-3.1208	-0.312	1.8727	3.11	1.0101	-1.1858	-2.5424	-0.789	-3.4483	-1.4151	-2.3438																							-1.8584		-1.3917	-2.0915	-1.3078	-0.3378	-1.3986	0.5017	-1.9114	0.4211	-1.145	1.1182	-1.5942
2003/8/11	0.2801		-0.3617	3.5014	-2.9734	-1.8382	0.232	-1.25	0.4	2.2609	0.1988	-0.8929	0.2392	0.48																							0.7214		0.7056	3.6048	0.7067	-1.4689	1.182	-0.3328	-1.8601	0	1.3514	3.4755	-0.4418
2003/8/12	0.1862		1.6334	-0.1353	0	0.3745	1.1574	0.1688	1.4608	-0.1701	1.3889	0.1502	0	1.7516																							0.8953		0.3003	0.3866	0.1754	-0.1147	1.1682	0	-0.2708	0.2096	0.9524	-0.3053	1.0355
2003/8/13	-1.3011		-0.8929	-1.626	0.3226	2.7985	-2.5172	1.4322	-0.6545	-1.8739	-1.5656	-1.1994	-1.6706	-0.7825																							-1.5084		-1.0978	-1.5404	-1.6637	-2.9851	-1.6166	-1.8364	0.4525	-0.6276	-1.5094	0.9188	0.2928
2003/8/14	-0.2825		0.9009	-1.9284	-1.1254	-1.6334	-2.1127	-0.7475	0.6588	-0.8681	-0.3976	-0.7587	-0.4854	-0.4732																							-0.9009		-0.7064	-1.6949	-2.0481	-4.9704	-0.7042	0.6803	-0.9009	-0.6316	-0.3831	-0.607	-1.3139
2003/8/15	1.8886		-1.7857	1.9663	0.3252	0.4613	-0.4796	-0.5858	-1.7016	-0.1751	-0.1996	0.1529	-0.9756	1.1094																							-0.9091		-0.3049	2.122	-0.6364	0.8717	0.4728	-0.3378	-1.1818	0.8475	0	-2.5954	-0.4438
2003/8/18	0.8341		1.8182	-1.2397	0	-0.9183	-0.4819	0.9259	-0.5326	0.5263	-1.6	1.0687	-0.9852	0.627																							-0.2752		-0.5097	-0.7792	-0.366	-1.358	-0.9412	0.8475	0.644	1.2605	-0.1923	-0.4702	-1.1887
2003/8/19	-0.1838		0.7143	-0.6974	-1.6207	-0.6487	1.2107	1.1676	1.071	0.6981	1.0163	-0.3021	0.4975	1.0903																							-0.092		0.5123	-0.6545	0.2755	-3.1289	0.7126	-1.0084	3.0165	1.971	0.1927	0.7874	1.203
2003/8/20	-1.1971		-0.1773	0.4213	-2.4712	-0.5597	-0.4785	0	-0.7947	-0.6932	-0.8048	-1.8182	-0.9901	-0.9245																							-0.5525		-1.8349	-1.3175	0.3663	-0.9044	-1.4151	-1.6978	-1.0648	-1.2208	-0.5769	-0.3125	0.4458
2003/8/21	1.1184		-0.1776	0	-1.3514	-0.5629	1.2019	-1.0717	-0.534	-0.6981	-0.4057	0.1543	0.25	0																							-0.7407		-0.3115	1.3351	-1.0036	-4.9544	0.4785	0	0.2691	0.309	0	-0.4702	-1.0355
2003/8/22	-0.9217		-1.0676	0.1399	0.6849	0.4717	-0.4751	0.0833	-0.1342	-5.4482	0	0.1541	0.2494	-0.7776																							-1.8657		-6.1458	0.6588	-1.3825	-2.1948	-0.2381	0.1727	-0.2683	-4.7228	-0.1934	-0.4724	-0.1495
2003/8/25	-2.1395		-2.6978	0.838	-2.381	-2.8169	-0.716	-0.4996	-1.6129	-3.3457	-2.2403	-0.7692	-2.4876	1.0972																							-1.8061		-2.1088	-1.3089	-1.7757	-4.0673	-1.432	-2.069	-1.6143	0.7543	-2.7132	-2.3734	-2.2455
2003/8/26	0		0.1848	1.108	-0.1742	0	-0.2404	0.4184	-0.1366	0	-0.4167	0.7752	-0.5102	0.9302																							0.1936		-0.1134	0.9284	-2.0932	1.6082	0	1.0563	-2.2789	1.9251	-0.3984	0.3241	1.3783
2003/8/27	-0.4753		-0.5535	-0.137	5.0611	-1.3527	2.6506	-0.1667	0.8208	0.3846	1.046	0.7692	-0.5128	-0.768																							-0.1932		1.2486	0.1314	-1.7493	1.295	0.9685	-1.3937	-0.1866	-0.7345	-0.2	-0.6462	-0.9063
2003/8/28	-2.5788		-0.1855	-2.1948	-1.9934	-1.4691	-1.6432	0.7513	0.6784	-0.3831	-0.6211	1.8321	0.5155	-1.2384																							-1.5489		-1.009	-1.7896	-1.5826	-4.8295	-0.2398	-0.3534	-0.9346	0	-1.6032	-0.9756	0.7622
2003/8/29	1.2745		0	3.0856	-1.8644	-0.3976	0	2.7341	0.2695	-1.7308	-1.25	-0.4498	1.2821	1.5674																							1.7699		1.5855	3.6096	2.1106	0	-1.2019	2.4823	-0.7547	1.9027	0.8147	-0.6568	0.6051
2003/9/1	0.8712		1.3011	1.3605	1.8998	5.988	2.148	0.2419	1.3441	2.7397	2.7426	1.506	2.2785	2.9321																							1.5459		1.5608	2.3226	2.3622	1.6418	3.6496	1.5571	1.9011	2.9046	2.4242	3.6364	3.4586
2003/9/2	-0.7678		0	-1.3423	-1.3559	-1.2241	-1.4019	-0.1609	-0.5305	-0.1905	-0.4107	0.5935	-1.4851	-1.0495																							-1.9029		-1.0977	-1.3871	-1.4423	-1.3216	-0.939	-0.5111	-1.306	-0.3024	0.1972	-0.4785	-1.3081
2003/9/3	0.1934		4.4037	1.0884	-0.1718	-0.3813	1.6588	1.6922	1.0667	1.7176	2.268	0.295	0	1.8182																							0.291		-1.1099	1.1509	-1.1707	-2.0833	3.5545	-0.1712	-1.3233	-1.0111	-0.5906	-0.1603	0.4418
2003/9/4	0.0965		-1.406	-1.3459	1.3769	-0.7656	-1.1655	0.9509	-0.6596	-0.9381	0.2016	-2.2059	1.7588	-0.8929																							-0.1934		0.4489	-2.0228	0.1974	1.9757	-1.6018	0.3431	2.2031	-0.2043	-0.198	0.321	1.3196
2003/9/5	-1.5429		-2.4955	-1.91	-1.8676	-1.1572	-1.4151	-1.4914	-1.7264	-2.0833	-1.8109	-3.1579	-1.7284	0.1502																							-2.3256		-1.2291	-2.1935	-1.3793	0.2981	-1.8605	-1.7094	1.2184	1.1259	-1.3889	0.16	-2.3155
2003/9/8	-0.8815		-0.7313	-0.4172	0	0.4878	-0.7177	-0.239	-0.1351	0.9671	-1.2295	-0.9317	-1.005	2.2489																							-0.5952		-2.4887	2.2427	-0.0999	-2.526	0	-0.6957	-1.1111	-0.7085	-0.6036	-0.9585	2.2222
2003/9/9	-0.6917		0.9208	-1.5363	-0.173	-0.8738	0	0.3994	-0.1353	-0.7663	1.4523	-1.5674	-1.0152	-0.8798																							-0.3992		-0.116	0	0	0.6098	-0.9479	0.3503	-2.3408	-0.2039	0	0.1613	-1.0145
2003/9/10	0.6965		0.365	0.9929	-0.5199	0	0.241	0.5569	-1.2195	2.7027	1.4315	-4.4586	0.5128	-2.5148																							1.002		1.2776	0.6452	1.6	0.1515	0.9569	0.5236	0.0959	-0.1021	-0.2024	0	-1.9034
2003/9/11	0.7905		-1.2727	1.1236	0.6969	1.1753	-0.2404	1.5032	0	-1.5038	-1.0081	-0.6667	0	-1.214																							0.496		2.1789	0.8974	0.9843	-1.3616	-0.9479	2.0833	0.0958	0.2045	0	-1.6103	-0.2985
2003/9/12	-2.2549		-2.0258	-2.6389	-1.3841	-0.6776	-2.8916	0.1559	-2.0576	-2.2901	-2.0367	-2.0134	0.7653	-1.5361																							-1.4808	27.6786	-3.1425	-2.5413	-2.729	-5.0613	-0.7177	-1.8707	-2.9665	2.7551	-1.4199	-1.3093	-1.6467
2003/9/15	-3.6108		-0.7519	-2.4251	-0.3509	-0.3899	-1.737	1.7121	-0.5602	-1.1719	-1.4553	-0.5137	1.0127	-2.0281																							-2.4048	1.3986	-2.4334	-0.7823	-3.8076	-5.0081	-1.2048	-1.0399	-2.86	0.5958	-1.8519	-3.1509	-0.6088
2003/9/16	0.9365		1.1364	1.6082	0.3521	0.2935	1.0101	-0.8416	0.4225	1.7787	0.8439	1.0327	1.2531	0.6369																							-1.232	0.4138	0.1188	1.7083	-1.25	-2.2109	0.7317	1.5762	0	1.2833	1.2579	0.1712	1.3783
2003/9/17	-2.9897		-2.4345	-4.1727	0.5263	-0.7805	-2.25	-2.6235	-2.3843	-0.9709	-0.4184	-2.0443	-1.2376	-2.057																							-2.079	-1.2363	-2.6097	-0.9044	-1.2658	-4	-0.7264	-0.8621	-0.203	3.2164	-1.0352	-3.4188	-1.6616
2003/9/18	0.8502		-1.1516	-0.4505	0	0.7866	2.046	0.4754	0.5747	0.1961	0.2101	0.5217	-1.2531	-0.6462																							0.5308	1.1127	0.4872	1.5645	1.0684	5.0725	0.2439	0.6957	0.2035	0.661	-0.6276	0	-0.1536
2003/9/19	-0.1054		0.7767	0.905	0.8726	0.878	-0.2506	-0.9464	0	0.5871	-0.2096	0.692	0.5076	0.6504																							2.6399	-0.1376	0.4848	1.4121	0.5285	-1.0345	1.2165	-0.8636	-0.6091	2.7205	-0.8421	-1.0619	-0.4615
2003/9/22	-0.9494		-1.3487	-1.1958	2.7682	0.3868	0.5025	3.1051	-0.4286	0.3891	1.0504	-0.6873	-1.2626	0.3231																							-1.6461	-0.6887	-1.93	-0.6329	-3.2597	1.3937	-0.4808	-0.1742	0	-1.0959	0.4246	1.4311	2.3184
2003/9/23	1.5974		1.5625	2.8744	-1.5152	-0.289	0.5	-1.1583	0.4304	0.7752	0.4158	-1.5571	1.023	1.4493																							4.3933	1.9417	2.706	1.9108	1.7391	-2.4055	1.6908	1.9197	-0.1021	-0.4617	1.0571	0.5291	1.5106
2003/9/24	-0.4193		1.3462	0.4412	-0.8547	0.4831	0.2488	1.4063	1.4286	1.3462	1.0352	1.0545	-0.2532	0.3175																							0.1002	-0.5442	0.3593	-0.375	0.3205	-4.9296	1.9002	1.1986	10.0204	4.1744	0.8368	0.3509	-0.1488
2003/9/25	-1.5789		-1.8975	-0.4392	-1.3793	-2.9808	-1.9851	-0.7704	-1.6901	-1.8975	-1.2295	-2.2609	1.269	-2.2152																							-0.7007	-0.9576	-1.3126	-1.6311	-0.213	-3.5185	-2.5641	-2.3689	-2.0446	0.4452	-2.6971	-2.2727	-2.0864
2003/9/26	-0.107		-0.5803	-1.7647	1.9231	0.1982	-0.5063	-0.9317	0	0.5803	-2.6971	2.847	-1.2531	-0.4854																							-0.504	-0.4144	-0.4837	-0.8929	0.7471	0	0	-0.1733	6.5465	1.773	0.6397	-0.1789	-1.0654
2003/9/29	-1.3058		-2.7237	-2.0958	-1.2007	-1.088	-2.2901	-0.7837	-2.0057	-1.7308	-2.7719	-3.1142	-1.7766	-1.3008																							-3.9514	-0.4161	-1.7011	-1.0296	-1.1653	-4.6065	-1.4354	-1.9097	2.4933	-1.0453	-1.0593	-2.3297	-0.7692
2003/9/30	1.1025		0.4	-1.682	-0.6944	0.5	-0.2604	-1.4218	0.731	1.9569	1.9737	-0.7143	1.8088	0.1647																							0.5274	0.6964	0.7417	-5.9818	0.5359	-2.6157	-0.2427	2.1239	-0.8688	-0.5282	0.6424	1.2844	-2.1705
2003/10/8	0.3272		-0.1992	-0.7776	1.5734	-1.4925	0.2611	3.0449	-0.4354	2.6871	-0.6452	8.2734	1.269	0.6579																							-0.2099	-0.4149	-0.3681	-2.7663	0.2132	-0.6198	0	3.8128	-0.3506	-1.0619	0.4255	2.7174	0.6339
2003/10/9	-0.3261		0	-0.7837	-1.7212	1.1111	2.6042	-0.6998	-0.2915	0	-0.4329	-3.1561	-1.2531	-0.817																							-0.2103	-0.5556	-0.2463	0	-0.3191	4.9896	-0.2433	-0.6678	-1.1434	-3.0411	-0.8475	2.2928	-2.3622
2003/10/10	2.5082		2.3952	2.8436	1.5762	1.5984	0.5076	0.4699	2.4854	2.0561	2.8261	2.7444	2.0305	1.9769																							2.0021	1.8156	2.4691	3.4139	1.3874	-0.5941	4.1463	1.8487	0.9786	4.2435	2.5641	3.7931	2.4194
2003/10/13	-0.6383		-0.9747	-1.0753	0.3448	-0.4916	-1.0101	3.2736	-0.2853	-0.7326	-0.8457	-1.1686	1.2438	-0.3231																							0.4132	-0.5487	-0.1205	-1.6506	1.0526	0.5976	-0.7026	-1.1551	2.5551	0.177	0.4167	-1.6611	-0.7874
2003/10/14	-2.0343		-1.378	-2.1739	2.0619	0.2964	-1.2755	0.7547	-0.7153	-2.0295	-0.2132	-1.6892	-0.9828	0.3241																							-2.0576	-0.8276	-1.8094	-1.5385	-1.25	-3.3663	0	-1.3356	-1.2027	0.7951	-1.2448	1.0135	-3.4921
2003/10/15	-1.2022		0.3992	0	1.1785	0.6897	-0.5168	-1.2734	0	-0.7533	1.2821	-2.4055	0.2481	-0.6462																							-3.1513	-0.1391	0	0.142	0	-0.4098	0	-1.0152	-2.087	-0.3506	-0.8403	-1.505	0.3289
2003/10/16	0		-1.5905	-2.381	-3.4942	-0.1971	-0.7792	-0.9105	-1.2968	-0.3795	-0.4219	-2.6408	-0.495	-1.1382																							-0.4338	0	-0.86	0	-2.0042	-4.9383	-0.7075	-0.8547	-0.2664	-0.088	-0.8475	-2.2071	-3.2787
2003/10/17	-0.4425		0	-0.3252	-1.7241	0.691	-0.5236	1.072	-1.0219	1.1429	0	-0.3617	0	0.1645																							1.8519	-0.2786	0.1239	-1.1348	0.1076	-2.5974	0	0	-0.2671	-1.1444	-0.4274	-1.0417	-0.1695
2003/10/20	-0.4444		-2.2222	-3.0995	-0.7018	-1.4706	-1.8421	-0.9848	-1.1799	-2.4482	-0.2119	-0.726	-1.99	-0.3284																							-1.7112	-0.838	-0.1238	-4.5911	-0.6452	0.6667	-1.4252	-1.7241	-6.7857	-5.0757	-2.3605	3.6842	-2.3769
2003/10/21	-1.2277		-0.6198	-2.0202	-4.947	-0.597	0	0.8416	-0.2985	2.1236	1.6985	-0.1828	0	-3.1301																							-2.0675	-1.6901	-0.1239	0	-2.0563	-4.6358	0.4819	0.1754	-2.1073	0.2814	0.8791	1.0152	-0.1739
2003/10/22	1.9209		1.8711	3.0928	0	2.2022	1.8767	0.2276	1.6467	6.2382	1.8789	2.1978	3.0457	1.8707																							3.1111	2.0057	3.7221	3.609	4.1989	5.0926	2.1583	1.9264	1.5656	-1.029	3.7037	1.005	2.6132
2003/10/23	-0.8869		-1.8367	0.6667	0.9294	-1.2733	-1.8421	0.3785	-0.7364	-3.2028	0	-1.0753	-0.9852	-1.8364																							-0.6466	-0.7022	-0.8373	0.7257	0.106	-2.8634	-1.4085	-1.0309	0.3854	-1.3233	-2.1008	-0.6633	-1.6978
2003/10/24	-0.6711		-0.8316	-0.6623	-2.0258	-0.0992	-2.1448	0.0754	-0.5935	0	1.2295	-2.3551	2.4876	-1.5306																							-1.3015	-0.9901	0.4825	-1.7291	0	-4.9887	0	-1.0417	-2.4952	-0.9579	-0.8584	-0.3339	-2.9361
2003/10/27	-2.027		-2.0964	1.8333	-5.0752	1.0924	-4.3836	-0.6029	-2.9851	-2.2059	-1.417	-2.5974	-0.4854	-3.7997																							-0.989	-0.5714	1.2005	2.346	-0.8475	-5.0119	-2.619	-4.2105	0.0984	-1.9342	1.2987	-1.8425	-2.1352
2003/10/28	1.0345		-2.5696	0.491	-4.9505	-1.7682	-3.4384	0.1516	0.1538	2.8195	-3.6961	-0.9524	1.4634	-0.8977																							2.2198	1.8678	1.7794	1.7192	3.312	-3.5176	0.489	-4.0293	-2.6549	3.4517	0.8547	-0.3413	-4
2003/10/29	-2.0478		-2.1978	1.7915	-5	-1.2	-2.0772	0	-4.9155	-2.7422	-6.3966	-1.5385	-1.4423	-2.1739																							3.8002	1.1283	1.5152	-0.7042	2.999	-4.9479	-6.326	-3.8168	-4.7475	0.9533	-2.5424	-2.7397	-3.2197
2003/10/30	-4.6458		-2.0225	-3.2	-2.193	-2.2267	-0.6061	-3.2551	-0.6462	-4.3233	-1.3667	-0.7812	-2.6829	-2.5926																							-1.569	-0.9763	-2.9851	-3.8298	-1.6064	0	-1.5584	-1.7857	1.3786	-0.3777	-1.3043	-2.2887	-1.3699
2003/10/31	-0.8526		1.3761	0	3.139	-0.6211	2.7439	0.4695	0.9756	1.1788	1.6166	0.1969	0.2506	0.7605																							-0.2125	0.9859	-0.2367	-0.59	-0.5102	4.9315	0.7916	1.2121	0.1046	0.1896	1.1013	0.9009	1.5873
2003/11/3	0.3686		1.3575	-0.3306	0	-1.25	0	-0.1558	0.161	0.9709	-0.6818	1.7682	1.75	0.7547																							1.3845	0.6974	1.5421	1.7804	1.1282	0	-0.2618	0.1996	-0.7315	-2.0814	0	4.8214	0.1953
2003/11/4	2.6928		1.3393	1.99	0.4348	1.4768	0.8902	2.2621	1.4469	1.9231	0.6865	1.1583	3.1941	2.4345																							2.416	2.329	2.6869	3.7901	3.3469	4.9608	1.5748	1.1952	0.1053	-1.9324	1.7429	0.6814	1.3645
2003/11/5	-2.3838		-3.304	0.6504	-2.1645	-1.1435	-2.6471	-1.2967	-2.3772	0.1887	-2.5	-2.4809	3.8095	-3.1079																							-0.3077	0.2845	1.1377	0.5618	-0.3925	-1.99	-2.0672	-5.315	3.5752	-0.4926	-1.4989	-1.1844	-3.6538
2003/11/6	-1.8315		-7.9727	-5.8158	-5.0885	-4.2061	-4.5317	-3.1685	-6.3312	2.2599	-5.1282	-7.2407	0	-5.0943																							-3.2922	-1.2766	-2.1372	-1.3966	-1.8719	-5.0761	-6.8602	-7.2765	-4.3655	-2.3762	-6.5217	-1.8836	-7.984
2003/11/7	-1.8657		-1.9802	-3.4305	1.8648	-1.9759	2.2152	-0.2394	-2.4263	-4.2357	-0.4914	-3.7975	-5.0459	-2.3857																							-2.234	-2.2989	-1.4943	-0.8499	-3.4137	-5.0802	-1.1331	2.6906	-3.2909	-1.4199	-1.6279	-1.5707	-1.0846
2003/11/10	1.3942		1.0101	-0.3552	-2.5172	-2.5756	-1.548	0.72	0	0	-0.2469	-1.0965	5.0725	1.4257																							0.8705	-0.8824	0.9335	-2.1429	0.8316	5.0704	0.8596	-3.2751	0.1098	0	0	0.5319	0
2003/11/11	0.125		0.75	-0.1783	-0.2347	1.1494	2.2013	3.4154	-0.1776	0.3846	0.7426	0.4435	0.6897	1.004																							-0.9709	-0.4451	0	-1.3139	-0.6186	3.4853	1.4205	1.3544	-0.6579	0	1.6548	1.7637	1.7544
2003/11/12	-2.372		-1.2407	-6.4286	-0.2353	-1.7045	-3.0769	-2.4578	-3.9146	-2.8736	-0.9828	-1.1038	-2.2831	-1.5905																							-4.4662	-4.4709	-4.5087	-2.5148	-3.6307	4.9223	-1.4006	-1.7817	-1.9868	-0.2058	-1.1628	-4.5061	-4.5259
2003/11/13	-0.5115		1.005	-0.7634	0	0.6936	3.4921	-0.7874	1.4815	-1.3807	1.2407	0.4464	-0.4673	1.0101																							-0.4561	0.156	-0.1211	-0.1517	-0.9688	2.963	0.2841	1.3605	-0.9009	0.9278	-0.9412	-0.5445	3.1603
2003/11/14	0.6427		2.9851	2.3077	-0.7075	0.8037	-0.3067	0.7937	3.6496	1	1.4706	2.2222	0.7042	1.8																							1.1455	1.4019	1.3333	0.9119	1.1957	-1.9185	0.5666	3.8031	2.1591	0	1.6627	0.365	1.9694
2003/11/17	-1.5326		-0.4831	-0.7519	2.8504	6.8337	-0.6154	0	-0.3521	0.198	-1.4493	-0.8696	-0.6993	-0.7859																							-1.2458	-1.3825	-1.555	0	-1.3963	4.89	3.3803	-1.5086	0.1112	-1.2257	2.5701	0.7273	1.073
2003/11/18	-0.6485		-2.9126	-1.7045	-0.6928	-3.0917	0	-0.3937	-2.6502	-0.9881	-1.4706	-0.6579	-3.0516	-0.7921																							-1.6055	-1.5576	-0.9721	-3.6145	-0.9804	0	-1.6349	-0.4376	-2.2222	-0.7239	-1.8223	-0.5415	-1.6985
2003/11/19	2.8721		3	2.6975	0.9302	1.9802	1.8576	0.3162	2.9038	1.5968	2.2388	3.9735	1.2107	1.5968																							1.9814	1.8987	1.7178	4.375	1.7602	-4.8951	2.4931	2.6374	2.2727	0	1.3921	2.1779	3.8877
2003/11/20	4.9492		5.3398	5.0657	2.0737	4.315	4.2553	1.8125	4.7619	3.9293	4.6229	5.5202	2.6316	3.9293																							3.2	2.3292	2.5332	4.1916	1.9459	4.6569	4.8649	10.0642	4.4444	0.3125	3.8902	5.3286	7.0686
2003/11/21	-2.2975		-1.8433	-2.5	-1.3544	-3.8263	-2.3324	-1.0836	-2.3569	1.1342	-1.3953	-4.6278	-0.9324	-2.2684																							-1.2182	-1.5175	-0.2353	-3.592	-0.8484	-3.5129	-3.3505	1.9455	-2.3404	0	-2.2026	-1.0118	-3.8835
2003/11/24	3.4653		7.0423	4.9451	3.2037	2.1505	5.0746	0.0782	3.2759	1.1215	5.8962	3.7975	2.3529	3.675																							5.8296	3.0817	4.3632	6.4083	3.7433	4.8544	3.4667	1.145	2.9412	0.1038	2.9279	2.2147	4.0404
2003/11/25	3.9474		0.2193	8.5515	3.1042	0.8421	3.9773	0.7037	2.5042	0.1848	0	3.6585	0.2299	1.6791																							1.0593	1.1958	-0.113	2.381	0.9278	5.0926	0.5155	-2.0755	-0.1058	0.9336	0.8753	-0.1667	1.3592
2003/11/26	-1.0357		1.0941	-2.5723	-0.2151	-0.8351	10.1093	-1.941	0	0	-0.6682	1.9608	2.2936	2.0183																							-0.2096	0.1477	-0.905	-0.8208	0.1021	5.0661	3.5897	-0.3854	0.9534	-0.6166	0	0.1669	6.1303
2003/11/27	-3.2558		-4.7619	-2.8053	-3.0172	-0.6316	-2.4814	0.3167	-2.443	-0.9225	-2.0179	-4.8077	-0.6726	-4.1367																							-2.2059	-2.5074	-1.8265	-3.1724	-2.551	-5.0314	-3.4653	-1.354	-2.7282	-1.4478	-3.2538	-2.6667	-5.0542
2003/11/28	0.7212		1.3636	0.5093	-0.6667	0.5297	-5.3435	-0.7103	0.6678	0.1862	-1.1442	0.202	0.4515	0.7505																							0.1074	0.3026	1.2791	1.1396	0	-5.0773	-0.2564	-0.7843	0.3236	-0.5247	1.3453	1.1986	0
2003/12/1	2.6253		5.3812	3.3784	-0.2237	2.2129	4.0323	2.0668	2.4876	2.2305	3.2407	2.8226	1.573	2.2346																							3.8627	2.7149	2.411	2.5352	3.6649	-4.8837	2.3136	2.5692	2.6882	0.6329	3.9823	3.0457	2.4715
2003/12/2	-0.814		1.7021	-0.817	4.9327	-0.7216	-1.5504	-1.0125	-1.6181	-1.8182	-0.4484	-0.7843	-0.6637	-0.3643																							-1.1364	-0.8811	-1.3453	-0.2747	-1.2121	2.934	1.7588	-0.578	-0.6283	-1.9916	-0.2128	-0.6568	-0.3711
2003/12/3	-0.2345		-1.6736	0.8237	4.9145	1.0384	1.8373	0.5507	1.8092	1.1111	-0.4505	-0.3953	0.4454	0.5484																							0.3135	0.4444	0.3409	0.1377	0	-4.038	-0.9877	-1.1628	0.2107	-0.8556	0.8529	1.9835	0.3724
2003/12/4	1.6451		-2.1277	2.1242	-2.444	2.5694	-1.2887	1.9562	0.6462	-0.7326	0.4525	0.9921	-0.4435	0.7273																							2.3958	2.3599	3.3975	2.0633	4.1922	-1.7327	1.4963	0	-1.0515	-0.5394	0.4228	-0.1621	0
2003/12/5	-0.578		3.6957	-0.16	0.2088	-0.6012	0.5222	4.4513	2.5682	1.845	1.1261	0.9823	1.1136	0.722																							-0.3052	0	-0.6572	0.4043	0.0981	-5.0378	-0.9828	2.549	0.5313	-9.9783	0.8421	-0.8117	3.7106
2003/12/8	-1.3953		-1.0482	-2.5641	-1.6667	-1.8145	-2.5974	3.2329	-2.3474	-2.7174	0.6682	0	0.8811	-2.8674																							-1.6327	-1.4409	-1.7641	-2.6846	0.098	5.0398	-0.7444	-2.6769	-3.277	-10	-2.9228	-2.7823	-1.9678
2003/12/9	-0.7075		-0.6356	-0.1645	0.2119	0.7187	0	0	0.3205	0.9311	0	0.1946	0.4367	1.2915																							-0.6224	-0.5848	-1.459	-0.2759	-1.9589	-1.5152	0	0.5894	-2.9508	-10.0402	-0.2151	0.3367	-1.0949
2003/12/10	2.3753		0.8529	1.6474	-0.6342	0	2.6667	4.6975	0.3195	1.476	0.2212	0	1.3043	0.9107																							3.4447	2.3529	3.1891	2.213	5.4945	-2.0513	0	1.7578	2.4775	-9.9702	2.3707	0.3356	1.107
2003/12/11	2.0882		2.1142	1.7828	2.766	-3.16	4.6753	0.4079	0.6369	1.0909	0.4415	-0.3883	0.6438	2.8881																							3.0272	1.0057	1.766	0.9472	3.9773	3.6649	3	-0.1919	-0.5495	-0.8264	-1.0526	-0.1672	-0.365
2003/12/12	2.7273		-0.6211	1.9108	-1.4493	0.1053	-2.9777	-1.8957	-0.3165	-0.7194	-0.4396	1.1696	-1.919	-0.7018																							0	2.4182	3.9046	0	0.2732	1.2626	2.4272	-0.5769	10.0552	-3.6667	0.2128	-0.335	0
2003/12/15	-1.4381		-1.6667	-1.4063	0.8403	-1.4721	-1.5345	0.3451	1.5873	-0.7246	-1.3245	0.3854	-1.087	1.0601																							0	0.1389	-0.8351	0.5362	-0.8174	1.4963	-0.7109	-0.9671	4.5181	-1.3841	-1.2739	0.8403	-0.7326
2003/12/16	-1.3468		-2.7542	-1.1094	-0.4167	0.7471	-1.039	3.7827	-2.3438	-1.0949	-2.2371	-0.7678	-0.6593	-1.049																							-1.665	-0.4161	-0.3158	-1.2	-1.1905	4.914	-1.432	-2.9297	-2.7858	1.5789	-1.2903	-2.5	-1.845
2003/12/17	-0.9101		-2.6144	-2.7244	0.8368	0.8475	0.2625	-0.2651	-1.76	2.952	2.0595	-0.1934	-0.4425	-1.4134																							-0.5976	-1.3928	-1.7951	-2.2942	-1.4829	0	-0.9685	-2.4145	-0.8893	-3.4542	-1.3072	-2.735	-2.2556
2003/12/18	-1.0333		-2.4609	0	-4.9793	3.9916	-3.9267	2.1927	-2.9316	-2.509	-3.8117	-0.969	2	-3.0466																							0.1002	1.1299	1.0753	0.2762	1.5052	-4.918	-1.956	-2.0619	-2.2931	-6.4401	-2.4283	-1.5817	-4.2308
2003/12/19	-2.2042		-4.1284	-4.1186	-5.0218	-0.8081	-8.4469	2.0806	-6.0403	-5.1471	-5.3613	-6.0665	0	-5.1756																							0.1001	0	0.6383	0.551	1.9462	-4.9261	-7.7307	-4.8421	-8.2653	-9.7514	-3.8462	-1.9643	-3.2129
2003/12/22	3.4401		3.3493	3.0928	-4.5977	6.0081	3.2738	1.8471	2.6786	2.5194	2.4631	0.4167	6.1002	2.729																							3.5	4.4693	2.7484	5.0685	3	-4.9223	2.4324	4.646	3.782	2.9661	2.1176	0	1.0373
2003/12/23	0.6881		9.9537	0.8333	3.6145	-0.6724	-0.2882	-0.9381	2.7826	2.8355	-0.9615	-1.8672	1.232	-1.518																							1.0628	1.2032	-0.2058	0.2608	-1.5004	-3.8147	0.2639	-1.0571	1.9293	-1.8519	1.3825	4.5537	-1.0267
2003/12/24	1.7084		2.9474	2.1488	-2.093	0.5803	-1.4451	0.3788	-0.5076	0.5515	-0.2427	-1.0571	0	2.5048																							0.7648	2.5099	1.8557	2.6008	0.8961	-4.2493	-0.7895	-1.9231	-0.8412	0	0.9091	1.0453	5.6017
2003/12/25	-1.6797		-3.8855	-1.7799	-4.5131	-0.8654	-0.8798	1.4465	-2.0408	-1.6453	0.2433	-1.7094	1.4199	1.8797																							-1.3283	-0.3866	-1.5182	-1.3942	-1.3321	-5.0296	-0.5305	1.0893	1.9088	2.935	2.4775	-2.2414	-1.7682
2003/12/26	-0.2278		-0.4255	1.1532	-0.7463	-0.485	1.1834	4.6497	0.5208	-0.3717	0.9709	0.2174	-1.6	-1.476																							0.6731	-0.5175	-0.4111	-0.1285	-0.27	0.6231	3.2	0.431	-2.2893	-1.0183	-0.4396	-1.0582	0.6
2003/12/29	-1.8265		-2.3504	-1.1401	1.7544	-1.3645	0.5848	-0.4739	-1.3817	3.5448	0.2404	-0.6508	-2.2358	-3.5581																							-1.4327	-1.6905	-1.2384	-1.1583	-1.1733	-4.9536	-0.5168	-1.2876	-2.2364	-2.2634	-2.8698	0	-2.7833
2003/12/30	1.1628		1.9694	-1.8122	3.4483	0.0988	-2.6163	-2.5	-1.4011	-3.6036	-2.6379	0	0.8316	-0.1942																							1.8411	1.0582	0.3135	1.5625	-0.3653	0	-1.8182	0	0.7625	1.8947	1.5909	-2.3173	-3.4765
2003/12/31	-2.1839		-3.4335	-2.6846	2.381	-0.2962	0	-3.2967	1.5986	0.9346	0.2463	-1.7467	-2.0619	-0.5837																							0.1903	0	-1.5625	0.1282	-0.9166	-4.886	-1.5873	-1.7391	0	0.4132	-1.566	-2.0073	-0.6356
2004/1/2	1.5276		-0.2222	0.8621	-2.7907	0.495	-1.194	-6.6919	1.3986	0.5556	0.9828	1.7778	4.6316	0.7828																							-0.2849	1.3089	1.3757	2.1767	0.6475	-2.0548	0.5376	0	0.6486	0.2058	0	-0.5587	0.8529
2004/1/5	3.2407		-2.6726	2.3932	2.1531	1.8719	-2.4169	-2.0298	-0.1724	2.2099	-1.4599	-1.7467	3.4205	-1.3592																							5.0476	5.4264	5.5324	3.6341	4.5956	2.7972	-1.8717	-1.3274	-0.9667	-4.9281	0	9.9251	3.5941
2004/1/6	4.5964		-2.0595	1.5025	-1.4052	-2.0309	-0.9288	1.5193	-3.1088	1.2613	-0.7407	-5.7778	-1.5564	-1.1811																							2.9918	2.9412	3.363	1.3301	3.6028	0.6803	-1.6349	-2.4664	-0.7592	-1.2959	-1.8182	-0.1704	-3.0612
2004/1/7	0.6431		0.9346	1.6447	-4.5131	5.8243	1.5625	0.9524	2.139	0.7117	2.2388	2.3585	0.3953	0.7968																							1.7606	1.5476	5.8373	3.222	1.1874	-1.3514	3.3241	10.1149	0.3279	1.3129	1.8519	3.413	-0.2105
2004/1/8	0.213		0.9259	0.8091	1.2438	-0.4664	4	3.6388	1.9197	0.53	0.4866	2.9954	-0.9843	2.9644																							0.6055	0.1172	0	0.2312	1.0059	-2.0548	1.0724	1.2526	1.9608	3.4557	2.2727	-0.165	3.7975
2004/1/9	-4.0383		0.9174	-3.3708	0.9828	-2.1556	-1.1834	-2.7958	-0.6849	-3.1634	0.9685	0.2237	-2.5845	-0.5758																							-1.3758	-4.2155	-3.5262	-4.2676	-3.3195	3.1469	-0.7958	-2.8866	0.641	6.4718	-0.6667	0.4959	-0.813
2004/1/12	1.7719		-1.5909	0.4983	-2.1898	1.7241	-1.497	-1.6722	0.3448	1.6334	-0.9592	-1.5625	2.6531	0.1931																							4.1848	3.3007	6.4667	2.6506	3.2618	2.3729	0.2674	-0.2123	0	0.1961	-0.2237	-0.8224	-1.0246
2004/1/13	-0.1088		3.9261	-1.157	3.2338	3.3898	3.0395	-0.8163	1.5464	0.3571	1.6949	4.0816	-2.7833	1.7341																							-1.6736	-0.7101	0.2641	-1.6432	-1.0806	-2.9801	2.6667	2.9787	3.5032	9.9804	2.9148	-0.6633	1.4493
2004/1/14	-1.634		-0.4444	-0.8361	1.2048	-0.4554	2.6549	0.1372	1.8613	2.4911	0.7143	1.3072	2.863	2.2727																							-3.0638	-2.2646	-2.2827	-2.506	-2.3529	0.6826	2.3377	-1.4463	-1.3333	7.4733	0.2179	2.6711	1.8367
2004/1/15	0.7752		-2.0089	1.855	-3.0952	0.4575	-2.0115	-1.2329	-1.3289	0.1736	-0.9456	3.4409	-2.1869	0.5556																							-0.2634	0	-1.7969	0.2448	-0.2582	-5.0847	-2.0305	0.6289	-0.5198	-5.4636	-1.087	6.8293	-2.2044
2004/1/16	1.978		-0.2278	0.6623	-0.4914	2.7322	-0.2933	1.2483	0.6734	2.253	1.432	-1.6632	-0.4065	-0.1842																							0.3521	1.2195	1.2809	0.9768	0.5177	-5	-0.5181	2.0833	-0.9404	-3.1524	1.978	7.0015	0
2004/1/29	2.694		2.2831	5.0987	4.9383	8.2447	3.8235	-0.6849	3.1773	1.1864	10.1176	3.5941	2.449	2.952																							2.4561	1.3253	2.0777	3.9903	1.8026	0	5.2083	3.6735	3.27	2.8933	3.4483	9.9573	3.4836
2004/1/30	-2.6233		1.7857	-2.9734	1.4118	-4.1769	2.2663	-1.7241	0.9724	-3.3501	10.0427	3.0612	-2.988	-1.2545																							-3.6815	-4.8751	-4.5133	-3.7209	-3.204	4.8872	0.495	3.5433	-1.43	-1.2302	-0.4167	1.5524	1.7822
2004/2/2	4.2026		10.0877	10	5.1044	3.3333	2.2161	0.9825	1.7657	3.6395	-0.7767	0.5941	1.0267	2.5408																							3.7333	2.375	3.5218	10.0242	4.2683	5.0179	1.9704	0.3802	4.8705	1.6014	2.9289	-1.9108	4.4747
2004/2/3	1.6546		6.9721	1.3196	5.0773	-0.7444	5.4201	1.7373	1.8927	1.505	-1.5656	1.1811	1.626	3.7168																							1.8852	1.0989	3.9391	1.8661	1.086	2.7304	2.4155	2.0833	4.7431	7.7058	5.6911	0.3896	1.3035
2004/2/4	1.8311		3.9106	0.8683	5.042	0.8333	4.3702	2.459	2.4768	0.8237	1.9881	1.5564	0.6	1.5358																							0.9251	2.657	3.1869	2.0474	1.9835	4.9834	1.4151	1.6698	0.7547	2.7642	2.8846	1.0349	2.9412
2004/2/5	0.4995		0.7168	4.5911	5	-1.0744	10.0985	3.7333	4.2296	0.1634	5.2632	3.6398	2.7833	2.0168																							1.9167	0.5882	-0.2504	8.8701	-0.4052	5.0633	4.6512	1.0949	0	7.5949	0.3738	0.128	3.5714
2004/2/6	4.4732		-1.7794	-2.1948	-4.9524	1.9215	-1.3423	-2.5707	0	0	-4.6296	-2.0333	-0.1934	-1.9769																							-0.0818	-1.1696	-1.2552	-0.582	-0.4068	-5.1205	-3.3333	-2.3466	0.9363	-5.1471	-2.2346	3.0691	-4.4828
2004/2/9	0.7612		1.4493	1.5428	5.01	-1.6393	1.3605	-2.7045	2.6087	0.8157	0.5825	0.7547	5.2326	6.3866																							1.0638	1.0651	0.7627	3.2195	1.5523	5.0794	1.1494	1.1091	2.5046	1.3953	0.9524	-0.1241	1.6245
2004/2/10	1.4164		10	-0.4144	2.0992	-1.0833	-1.1186	-1.1525	-1.1299	0.6472	0.1931	1.4981	-0.9208	-0.9479																							-2.834	-1.4052	-2.1026	-3.3081	-1.9308	2.4169	1.5909	2.011	-1.9005	2.4465	0.1887	-1.8634	2.3091
2004/2/11	-1.1173		-2.7597	-1.5257	-0.9346	-1.1794	-1.5837	-1.0288	-1.4286	-1.2862	-0.578	1.6605	-1.487	0.7974																							-2.0833	-1.6627	-1.8041	0.5865	-1.7227	4.1298	1.7897	-0.1792	-0.738	6.4179	3.0132	-3.7975	3.9931
2004/2/12	-1.0358		0.5008	0.1408	5.0943	1.023	10.1149	1.386	1.7391	-0.6515	2.3256	0.726	-1.6981	-0.4747																							-2.0426	-1.087	-0.9624	-3.207	-1.9199	5.0992	1.3187	3.2316	2.3234	1.2623	-1.6453	-0.6579	0.8347
2004/2/13	-2.4738		-6.4784	-2.2504	-0.1795	0.8439	-7.3069	0.4101	-3.2764	-1.6393	-3.0303	-3.6036	0.1919	3.1797																							0.3475	0	0.1767	-1.4056	0.0851	-5.1213	-3.6876	-4.3478	-2.2707	-4.5706	-1.6729	-1.7219	-4.1391
2004/2/16	3.4146		1.421	3.1655	-0.8993	1.0879	3.3784	-5.9905	2.9455	1.8333	1.1719	0	5.5556	1.6949																							3.29	2.8083	2.9982	4.1752	4.5068	1.4205	2.027	3.2727	2.0446	2.9028	0.9452	1.8868	2.0725
2004/2/17	-0.283		1.5762	0.4184	1.4519	1.8212	2.3965	-3.1137	3.7196	0.6547	4.4402	3.5514	-0.5445	0.303																							-1.2573	-0.8314	-2.911	0.0978	-0.0814	-1.9608	1.1038	0.7042	2.7322	-0.141	1.1236	3.4392	1.5228
2004/2/18	-0.3784		-1.2069	2.0833	1.2522	0.4065	-0.2128	1.3453	-0.5517	0.4878	-0.7394	1.444	1.8248	-1.0574																							-0.3396	-0.5988	0.7937	-1.0742	-1.0586	-3.1429	0	-0.3497	1.3298	-1.1299	0	-2.4297	3.8333
2004/2/19	0.5698		3.1414	-0.8163	-0.8834	2.1053	-0.6397	-1.5487	-0.1387	5.178	0.3724	-1.4235	0	-1.374																							-2.0443	-0.9639	-2.3622	1.1846	-1.4815	5.0147	-0.655	1.7544	-1.0499	4.1429	2.2222	3.2765	1.1236
2004/2/20	5.0047		-1.692	1.6461	0.5348	-2.8549	1.5021	-1.1985	2.5	1.3846	2.9685	1.8051	0	0.3096																							1.7391	1.0949	1.7025	0.3902	1.4202	1.6854	1.978	0.1724	0.9726	-1.6461	0.1812	-0.7614	-0.4762
2004/2/23	-1.8885		2.2375	-4.0486	0.5319	-1.0612	3.3827	0.0758	-3.252	3.0349	-4.1441	-0.3546	-4.6595	2.6235																							-3.5897	-3.9711	-3.7885	-4.5675	-3.9539	4.1436	1.0776	-1.3769	-2.7145	-1.2552	-3.4358	2.3018	-1.4354
2004/2/24	-2.7498		-1.6835	-2.8129	-4.9383	-1.8152	2.863	-0.2273	-1.9608	1.62	-3.5714	-2.3132	2.4436	-1.3534																							-2.6596	-1.8797	-2.6557	-1.1202	-1.3722	-4.244	2.7719	-1.9197	-2.3402	-3.3898	-2.2472	2.75	1.1327
2004/2/25	-2.9218		-2.3973	-1.8813	-0.5566	-1.5966	-5.3678	0.3037	-3.7143	-2.7536	-1.5595	-3.2787	-2.0183	-4.878																							-2.9144	-2.4266	-1.5052	-1.7508	-2.9565	3.6011	-5.1867	0.8897	-2.8571	-5.2632	1.5326	0.7299	-5.76
2004/2/26	0.3883		-5.9649	1.1799	-4.4776	0.2562	-5.8824	-0.0757	-1.3353	-1.6393	-2.9703	-0.3766	4.6816	-1.9231																							0.9381	0.6545	3.916	0.4193	0.9857	-5.0802	-3.7199	4.4092	-0.3795	-3.5494	0.3774	0.6039	-0.6791
2004/2/27	0.1934		2.0522	0.8746	1.5625	1.2777	3.7946	-0.9091	1.9549	8.4848	3.0612	4.1588	0.3578	0.817																							0.8364	0.13	-1.1029	2.0877	-1.0648	-3.662	2.0455	-1.3514	5.0476	3.2	-0.3759	-1.0804	-0.1709
2004/3/1	0.0965		2.011	0.4335	0.5769	0.9251	5.3763	1.682	0.59	0.838	0.7921	-2.9038	2.6738	0.6483																							-0.553	0.5195	-1.1152	0	-0.8072	0.8772	2.4499	-0.8562	6.981	2.9457	1.3208	8.9806	1.7123
2004/3/2	0.7715		0.3584	0.8633	1.3384	2.25	-2.6531	1.1278	2.346	-1.5235	2.1611	-1.8692	-1.2153	0																							1.2048	0.5168	1.3158	0.9202	0.8137	4.9275	-0.6522	0	-0.678	0.753	-0.9311	-0.6682	-0.6734
2004/3/3	1.5311		-3.5714	-2.5678	0	-0.815	-2.7254	-0.5204	-4.0115	-2.8129	-3.0769	-3.2381	-2.4605	-1.7713																							-1.3736	-1.0283	-1.8553	-3.8501	-1.0762	-2.2099	-2.407	-3.7997	-2.3038	-0.5979	-2.6316	-3.4753	-3.0508
2004/3/4	4.2413		2.2222	1.3177	5.0943	1.1504	1.2931	-4.559	3.2836	0.5789	1.3889	-1.7717	1.982	1.4754																							0.8357	1.2987	2.1739	-1.1591	0.6346	-3.3898	0.2242	1.2567	1.1354	6.3158	0.7722	1.1614	0.6993
2004/3/5	-3.5262		7.4275	-2.0231	-0.5386	-1.2998	1.7021	-1.2529	0.4335	-3.0216	-2.1526	-2.004	-2.2968	-0.6462																							-1.5654	-1.5385	-1.1101	-0.2132	-1.0811	0.5848	0.4474	-1.9504	-0.8636	1.273	-0.1916	-2.8703	0.3472
2004/3/8	-2.4367		-5.3963	-2.8024	-4.1516	-1.2346	-5.2301	-1.2688	-3.0216	-4.451	-3	-0.6135	-0.7233	-2.2764																							-2.8999	-3.9063	-2.6193	-4.2735	-2.9144	-4.9419	-2.6726	-3.255	-2.9617	-6.8436	-3.8388	-4.7281	-3.8062
2004/3/9	0.1921		-2.852	-1.0622	0.1883	-1.6667	0.883	1.0442	-1.9288	0.9317	-0.6186	0	1.0929	-2.1631																							-0.3854	0.1355	-0.9606	0.3348	0.2814	-4.893	1.1442	-2.6168	-0.8977	-2.8486	-1.3972	-1.6129	-1.6187
2004/3/10	2.3969		3.3028	2.3006	1.8797	1.3559	5.0328	1.8283	1.8154	3.3846	1.8672	-4.9383	2.7027	1.7007																							3.8685	3.1123	4.6557	3.8932	3.2741	0	2.7149	2.6871	1.2681	3.3951	2.2267	2.0177	2.011
2004/3/11	1.03		3.3748	0.4498	1.6605	0.5853	1.0417	-0.6245	0.4458	0.8929	2.2403	2.381	0.1754	2.0067																							0.4655	0	0.3707	0.2141	-0.2717	5.1447	1.9824	0.9346	0.3578	1.9403	1.1881	1.9778	2.1505
2004/3/12	-1.2048		0.5155	-1.194	-0.9074	4.4888	2.6804	-1.1783	-0.8876	-1.0324	-0.3984	-2.7484	2.4518	4.5902																							-1.7609	-1.0499	-0.4617	0.1068	-1.1807	3.6697	1.9438	-0.1852	2.5847	1.0249	-0.9785	-1.5758	-1.0526
2004/3/15	2.9081		0.6838	3.1722	1.2821	1.8298	0.4016	2.8617	4.3284	2.2355	0.8	5	3.0769	0.7837																							4.2453	3.3156	3.525	3.4152	3.4926	0	1.0593	3.525	0.7819	2.6087	1.7787	2.2167	0.3546
2004/3/16	-0.6381		6.2818	0.1464	3.0741	0	-0.2	4.5595	-0.7153	1.895	0.3968	1.6563	-0.3317	-0.6221																							0.2715	0.1284	0	0	-0.5329	5.0147	-0.4193	1.6129	-1.7241	0.9887	0.5825	3.494	1.7668
2004/3/17	3.0275		-3.0351	0.8772	-0.5263	-0.9375	1.6032	-0.5174	-0.1441	-1.1445	1.9763	0.611	-0.8319	1.4085																							0.8123	0.8974	1.1649	0.516	0.8036	-2.2472	-1.0526	-0.3527	-0.5263	-1.2587	0	1.2806	-0.8681
2004/3/18	-2.0481		3.4596	-3.0435	-2.8219	2.918	-3.7475	-0.5944	2.7417	-3.0391	-2.1318	1.0121	-1.0067	-3.3951																							-2.0591	-2.1601	-2.8344	-2.9774	-1.24	-4.8851	-1.9149	-2.8319	0.97	-3.6827	-0.3861	-1.3793	-1.0508
2004/3/19	1.5455		1.1146	1.0463	1.6334	3.9847	0.8197	1.8685	2.1067	5.2239	1.1881	-0.4008	3.0508	0.9585																							0.5484	1.039	0.8204	2.2222	0	0	3.0369	2.3679	4.2795	1.7647	1.3566	1.049	2.4779
2004/3/22	1.2534		3.7795	1.3314	2.3214	1.1054	-1.0163	1.6141	0	1.1348	1.1742	-1.006	1.8092	0.6329																							3	0.8997	1.2658	1.8634	1.5247	4.2296	0.2105	1.0676	0	-0.7225	0	-0.8074	0.6908
2004/3/23	-2.0336		-1.9727	-1.4599	-0.349	-0.5102	0.4107	-0.7942	-1.5131	-1.2623	-0.9671	-0.4065	-1.6155	0.4717																							-1.1474	-1.6561	-1.3393	-1.626	-1.5901	-1.4493	0.2101	1.9366	4.9414	-1.1645	-0.1912	-1.0465	-0.5146
2004/3/24	-1.7148		-2.9412	0.1481	-0.8757	-0.7326	-1.636	-2.2562	-0.838	0	1.7578	1.4286	0.6568	-1.4085																							-1.7857	-1.2953	-1.9005	-1.1364	-0.6284	-0.8824	-2.0964	-1.3817	-3.1923	0.4418	-0.5747	-2.8202	-0.5172
2004/3/25	-0.0918		-2.3923	0.1479	4.947	-2.583	-1.4553	-0.8935	0	-0.2841	-1.3436	-0.6036	-2.1207	-0.4762																							0.9091	0.9186	1.0148	0.1045	0.4517	0.5935	0.2141	-0.8757	0.0824	-0.1466	1.1561	0.2418	-0.3466
2004/3/26	-0.2757		1.3072	0.1477	-0.1684	-1.8939	-0.8439	0.9016	-0.8451	1.9943	-0.9728	0.2024	-0.8333	0																							-0.4505	-1.0403	0.3653	-0.7307	0.3597	5.0147	-0.4274	0.3534	-6.6722	-1.909	0	-0.7238	1.5652
2004/3/29	-2.8571		-2.4194	0.59	1.6863	0	0.6383	0.5212	-0.5682	-2.933	-0.5894	1.4141	-0.1681	0.4785																							-0.4525	0.5256	0	-3.8906	-0.448	-3.3708	0.2146	-1.9366	-1.9417	-0.8982	-1.1429	-1.2151	0.1712
2004/3/30	0.759		-0.1653	-1.0264	-0.4975	0	0	-0.0741	2.2857	0.7194	-0.3953	-0.1992	1.5152	-0.6349																							0	0	-1.7288	1.3129	-1.1701	-0.8721	-1.2848	1.6158	1.6202	1.8127	1.1561	-0.369	2.735
2004/3/31	0.3766		3.4768	2.963	-0.3333	7.9537	1.6913	0.8154	1.3966	-0.5714	1.9841	2.1956	0.3317	4.6326																							-1.2727	0.915	0	0.6479	-0.2732	0	3.2538	4.5936	0.0886	0.5935	1.5238	2.4691	0
2004/4/1	0.2814		-0.8	-0.1439	3.01	3.3619	0	1.6912	-0.1377	2.2989	2.1401	0.7813	-0.9917	-1.0687																							2.302	1.1658	1.3889	2.4678	1.9178	2.346	-0.4202	-0.3378	-0.177	-0.59	0.3752	0.3614	5.3245
2004/4/2	0.3742		-0.9677	0.1441	3.8961	3.391	-0.4158	0.7231	2.8966	-0.4213	0	-0.1938	-1.5025	2.4691																							0.27	0	0.8219	0.6283	0.7168	-0.2865	-0.211	0.8475	1.0638	1.0386	0.1869	-0.12	0
2004/4/5	-1.3048		-0.4886	-8.2014	4.6875	-0.1339	0.2088	0.9332	2.2788	3.103	0.381	-2.1359	-2.8814	1.6566																							0.5386	-1.1524	-1.9022	-1.5609	-0.8007	-1.4368	3.1712	-0.1681	1.4912	-1.6153	0.7463	-0.4808	0
2004/4/6	0.5666		2.1277	0.627	-1.0448	6.5684	-0.4167	-0.0711	0.7864	2.052	-0.1898	0.3968	1.9197	-0.2963																							-0.4464	1.1658	1.108	3.1712	-0.1794	-1.7493	-0.2049	2.3569	1.5557	1.4925	1.2963	1.3285	1.1058
2004/4/7	-1.3146		-1.6026	-0.9346	0.6033	-0.8805	-1.046	-1.3523	-1.9506	0.5362	-0.3802	2.9644	-1.5411	-0.5944																							-1.7937	-0.7682	-1.9178	-0.2049	-1.2579	2.3739	-1.848	-1.9737	-1.5319	2.9412	-1.0969	1.3111	1.25
2004/4/8	-1.1418		0.6515	-2.8302	3.4483	4.8858	-2.7484	-0.7937	-0.1326	-0.4	-0.7634	1.1516	-1.2174	0.7474																							-3.1963	-0.9032	-1.2104	-1.6427	-1.1829	0.8696	1.2552	-1.8456	-1.6422	0	-0.3697	3.2941	-3.3951
2004/4/9	-1.4437		-4.5307	-1.6181	-3.3333	2.0569	-0.8696	-0.6545	-4.3825	-4.4177	-0.7692	0	0.5282	-4.0059																							-1.0377	-1.8229	0.1885	-3.7578	-1.6575	-4.8851	-4.5455	-2.906	-2.1968	-3.8571	-3.154	-5.467	-2.3962
2004/4/12	0.3906		0.678	0.3289	0.2999	2.0154	1.7544	2.123	1.1111	0.2801	10.0775	0.9488	-2.1016	-0.1546																							0.1907	-1.5915	-1.317	-2.0607	-0.8427	-4.2296	0.4329	1.5845	0.2695	0	0	-0.241	-0.1637
2004/4/13	-3.6965		-1.6835	-2.9508	-1.3453	-2.1499	-3.6638	1.0036	-0.6868	-1.5363	-2.6408	-4.1353	-4.4723	-0.774																							-1.9981	-0.2695	-0.286	0.443	-0.7554	-5.0473	0	-0.8666	-2.2401	-1.7831	-0.1916	-1.4493	-0.1639
2004/4/14	-2.8283		-2.3973	-2.027	-3.1818	-3.8005	-4.0268	0.1419	-2.4896	-2.4113	9.9458	-3.9216	-0.7491	-0.78																							-1.5534	-2.4324	-1.3384	-2.7563	-1.5224	2.6578	-1.2931	-4.8951	-1.8332	-3.177	-1.1516	0.2451	1.642
2004/4/15	1.7672		-4.386	-2.069	-3.9124	2.716	-3.0303	0	-1.4184	-2.1802	-1.3158	-4.4898	-2.2642	1.5723																							-0.4931	0.1385	0.969	-2.0408	-0.3865	-4.8544	0	0	-0.4669	-2.1875	-0.3883	-9.291	-3.0695
2004/4/16	-0.4086		0.367	-2.2887	-1.7915	0.3606	3.8462	-3.7562	-0.2878	0	-1.5	2.1368	2.3166	0.1548																							2.0813	0.9682	0.6718	0.463	1.2609	-5.102	-3.4934	-0.7353	-1.1257	-3.9936	-0.1949	-5.2561	-4
2004/4/19	-4.1026		-2.3766	0.3604	3.4826	0.5988	-0.9259	0.7364	-1.443	3.2689	0.3384	-1.8828	-2.2642	1.8547																							-1.068	-1.9178	-1.0417	-3.2258	-1.2452	-5.0179	-2.4887	1.6667	-1.8975	0.1664	-0.7813	-0.8535	-0.3472
2004/4/20	0.3209		-1.6854	0.7181	2.5641	0.8929	-1.8692	2.0468	0	-1.7266	-4.3845	-4.4776	0.3861	0.7587																							0.8832	0.838	1.0526	0	2.1339	-4.9057	0.6961	-0.1821	-0.0967	-0.9967	0.3937	1.1478	0.6969
2004/4/21	1.4925		1.1429	-0.713	-1.7188	-3.0088	-0.4762	-0.4298	1.1713	0.7321	-4.7619	0.2232	-1.1538	2.4096																							-2.2374	0.4155	-0.651	0.4762	-1.2346	-5.1587	-0.4608	-1.0949	0.1936	-2.5168	-0.1961	-0.9929	-0.8651
2004/4/22	0.8403		1.3183	-2.8725	0.9539	-1.8856	2.6316	-1.7266	-0.4342	-0.8721	1.4815	2.0045	-0.1946	0.4412																							0.0995	1.1034	0.2621	1.5403	0.8654	5.0209	-1.1574	0.9225	0.2899	2.4096	0.7859	0.7163	-0.5236
2004/4/23	-2.2917		-2.974	1.6636	-1.1024	1.3019	-1.6317	-2.5622	-1.0174	4.1056	1.0949	-2.8384	-4.2885	-7.6135																							-1.9881	-1.6371	-2.0915	-3.0338	-1.4299	5.1793	-1.4052	2.011	-3.5645	-2.8571	-1.3645	4.2674	-1.9298
2004/4/26	-0.2132		-8.4291	1.4545	-2.8662	2.2644	-2.6066	0.7513	-4.699	-1.2676	-3.2491	-3.3708	1.222	-2.8526																							1.4199	-0.6935	-0.9346	-1.5644	0.4836	-4.1667	-2.6128	-3.5842	0	-6.9204	-1.9763	-1.0914	1.4311
2004/4/27	-1.9231		-3.9749	-0.5376	0	-1.4363	-4.8662	-0.1491	-4.6225	-3.1384	2.4254	-1.1628	-3.8229	-0.8157																							0.6	0.2793	0.9434	-4.1565	1.155	5.1383	-2.1951	-2.974	-3.4965	-0.9294	-2.4194	-2.4828	-1.5873
2004/4/28	0.6536		4.793	2.1622	-3.4426	0.1821	2.3018	0.2987	2.7464	0	0.5464	3.2941	1.2552	0.8224																							-2.0875	0	2.4032	0	1.8078	4.8872	2.7431	-0.1916	0.4141	2.8143	0.6198	2.1216	-0.3584
2004/4/29	0		-1.8711	0.5291	-2.3769	-2.5455	0	0.1489	-0.6289	-5.4492	-4.8913	-1.5945	3.9256	-1.4682																							-0.7107	1.6713	0.1304	-3.0612	1.215	0	-1.4563	-0.1919	-1.2371	0.1825	0	0.1385	-5.036
2004/4/30	0.974		1.0593	1.0526	0	-7.1517	0.75	-1.6357	0.9494	0.6231	-0.9524	1.1574	2.9821	-0.8278																							-1.636	0.8219	2.6042	1.3158	0.831	0	0.4926	-1.9231	0.1044	0.3643	-1.6427	0.2766	-1.7045
2004/5/10	-2.7867		-2.5157	-3.9931	-0.8696	-2.6792	-3.2258	0.3779	-1.2539	-3.7152	-0.9615	0.9153	-2.3166	-1.0017																							-2.183	-2.5815	-3.0457	-5.4545	-2.9304	0	-2.6961	-2.9412	-0.6257	-1.8149	-2.5052	-1.2414	-0.578
2004/5/11	0.9923		1.9355	0.7233	0.1754	2.1335	1.0256	0.5271	-0.1587	-0.3215	0.5825	0.907	5.5336	-0.5059																							-0.3188	1.1158	1.9634	2.1978	2.0548	0	0.2519	0.8081	0.8395	0.3697	1.0707	2.933	0.7752
2004/5/12	1.9651		9.9156	2.8725	2.9772	1.6173	3.5533	-0.6742	2.3847	3.871	6.1776	1.7978	1.4981	0																							2.2388	1.5172	1.7972	3.7634	1.6779	0	3.5176	2.4048	6.0354	4.2357	2.1186	10.0407	5.9615
2004/5/13	-0.2141		5.3743	-0.6981	-0.5102	-0.7958	-0.2451	-5.5807	-0.9317	-0.6211	0.7273	-0.883	-1.476	1.8644																							0.4171	-0.6793	-0.5044	-0.7772	0	0	2.6699	-0.7828	-0.8832	-1.4134	-1.0373	4.1924	-2.5408
2004/5/14	-2.1459		-3.4608	-2.812	-1.1966	-2.5401	-0.4914	2.476	-2.3511	-3.125	-3.9711	-3.118	-3.1835	-2.3295																							-1.973	-1.5048	-2.2814	-3.2637	-1.6502	0	0.2364	-0.1972	-2.9703	-3.2258	-1.2579	-0.5917	1.676
2004/5/17	-0.8772		-0.1887	0	0	-0.3429	-0.7407	-0.8574	0	0.8065	0	0	-2.3211	-0.1704																							-1.6949	0	-1.4267	1.7544	-3.0201	0	-0.4717	1.3834	-1.3265	-0.5556	0.4246	-0.5952	0.7326
2004/5/18	2.323		0	3.7975	0.173	1.3076	3.2338	1.3365	4.6549	1.76	2.2556	1.6092	5.9406	2.0478																							1.2931	1.1111	1.4474	1.7241	0.4614	0	1.6588	1.3645	2.7921	2.4209	1.9027	2.7545	0
2004/5/19	-0.3243		-0.3781	-0.1742	0.1727	0.1359	5.0602	-1.1637	-0.6135	0.6289	-0.1838	-0.2262	-0.5607	0.1672																							-0.1064	-0.6868	-0.5188	0.3911	0.6889		-0.6993	-0.7692	3.2193	1.2727	-0.2075	-0.4662	-1.2727
2004/5/20	-0.9761		-2.0873	-2.9668	-0.6897	-2.0353	3.211	0.8634	-0.3086	-1.0938	-3.8674	-1.8141	-2.0677	1.0017																							-0.3233	0	0.1304	0.2597	1.3683		-1.6432	-0.7752	-0.2924	0	0.6237	-1.2881	-2.7624
2004/5/21	0.5476		2.7132	0.8993	0.6944	0.2078	0	0.5447	2.7864	0	0.7663	-0.6928	2.6871	-0.8264																							1.1892	0.4984	0	-0.1295	0.6749		2.148	-0.3906	0.0978	4.8474	-0.4132	0.2372	-0.5682
2004/5/24	-0.6536		-1.3208	-0.5348	-4.1379	1.4513	-2.4444	0.4644	-1.506	-1.8957	-0.5703	-1.1628	-0.1869	-1.1667																							-0.641	-1.3223	0.1302	-2.7237	0.4469		-0.7009	-1.3725	-0.8789	-2.226	-0.4149	0	-0.381
2004/5/25	-1.0965		-6.6922	-5.1971	-5.036	-0.2725	-4.5558	0.2311	-3.211	-2.4155	-5.5449	-4.9412	-3.9326	-3.0354																							-0.7527	-1.8425	-1.8205	-1.8667	-1.2236		-4.7059	-3.1809	-3.1527	-8.4063	2.0833	-4.142	-1.3384
2004/5/26	-1.7738		2.459	0	-2.4621	1.5027	2.148	-0.4612	0.7899	-1.4851	-2.0243	-4.9505	0.9747	-0.8696																							1.0834	-0.5119	0.2649	2.038	0		0.2469	-0.2053	-1.3225	0	-4.2857	0	-2.3256
2004/5/27	3.8375		0	2.4575	2.9126	0.8075	2.1028	-0.3861	3.1348	2.5126	3.3058	0.5208	2.7027	2.2807																							1.5005	1.7153	1.1889	2.7963	2.027		1.4778	1.8519	2.0619	3.2505	2.3454	6.1728	1.1905
2004/5/28	0.5435		3	-3.5055	-0.9434	1.1348	-1.373	0.3101	0	-0.6536	2	0.2591	0.3759	-1.3722																							-0.9504	-1.3491	-1.436	-1.5544	-0.5519		-1.4563	0	-1.4141	3.7037	0	-1.8605	-1.9608
2004/5/31	4		0.7767	0.3824	-0.1905	1.9142	1.6241	-0.3091	-0.7599	0.4934	0.3922	-4.9096	0.1873	-1.0435																							0	0.8547	1.3245	2.5	0.7769		1.7241	1.6162	0.6148	2.8571	2.0833	0.5924	0
2004/6/1	0.3119		1.1561	0.381	0.9542	1.101	0.2283	-0.6202	1.9908	3.2733	1.5625	2.7174	0.7477	2.109																							1.4925	1.5254	1.4379	1.1553	2.0925		1.2107	1.7893	3.3605	0.5208	1.0204	1.1779	2.6
2004/6/2	3.0052		0.9524	0	-2.2684	-1.4094	0.2278	0	1.952	-2.6941	-1.7308	-2.1164	-2.2263	0.1721																							-0.2101	-0.3339	-1.1598	-1.0152	-0.5394		-0.7177	1.5625	1.8719	-2.0725	0.8081	-1.7462	-1.3645
2004/6/3	-2.3139		-1.3208	-1.1385	-1.9342	-2.0793	-3.8636	-0.624	-2.651	-2.2801	-2.9354	-3.2432	-3.4156	-1.5464																							-2.3158	-2.0101	-2.3468	-2.0513	-2.3861		-2.1687	-2.3077	-3.0948	-3.5273	-3.2064	3.3175	-2.3715
2004/6/4	-0.8239		1.5296	0.5758	0.3945	-0.4645	1.6548	1.0989	2.7231	0.1667	0	0.2793	0	0.8897																							0.3233	-0.1709	-0.267	0.9162	-0.3333		0.4926	0.1969	0.1996	0.1828	1.4493	-0.344	-0.6073
2004/6/7	-2.2845		-4.1431	-2.8626	-3.7328	-0.6	-5.1163	-0.6211	-2.2091	-2.1631	2.0161	-4.4568	-1.7682	-2.4691																							-0.7519	-1.8836	-0.2677	-3.6316	-1.6722		-1.2255	-2.947	-1.3944	-2.7372	-1.6327	-5.0633	3.055
2004/6/8	-2.2317		-1.5717	-1.9646	-0.2041	-0.4695	-0.4902	0	-3.012	-0.5102	-3.1621	0	-2.8	-1.085																							-2.5974	-3.4904	-9.1275	-3.2301	-1.4739		-1.9851	-1.2146	-1.0101	-1.3133	-2.6971	-9.2121	-0.3953
2004/6/9	-1.087		-5.3892	-1.002	-4.908	0.2022	-2.2167	-0.4687	-3.7267	-4.2735	-6.5306	4.6647	-1.2346	-3.2907																							-1.1111	-1.6275	-3.9882	-1.1127	0.4603		-2.7848	-3.4836	-2.551	-5.8935	-3.6247	-7.0761	-2.5794
2004/6/10	-0.2198		0.4219	-0.8097	-2.5806	0.9415	-1.2594	0.0785	-0.4839	-0.8929	1.5284	-3.0641	1.875	-0.3781																							1.1236	0.7353	2.9231	0.7032	-1.0309		0.5208	-0.6369	-2.7225	-1.2121	2.4336	1.4368	-2.6477
2004/6/11	0		0.4202	-2.449	-0.6623	0.4664	0.5102	-0.2353	-0.6483	0	-1.7204	-0.8621	-0.818	0.759																							-2.4444	-0.9124	-5.6801	-1.4185	-0.8102		0	0.4274	-0.4306	1.4315	0.8639	-0.4249	4.3933
2004/6/14	-2.0925		-5.2301	0.2092	-2.6667	-0.3979	-3.0457	-0.8648	-3.9152	-1.982	-3.7199	-4.9275	-7.0103	-2.4482																							-2.0501	-3.4991	-1.1094	-2.1583	-0.8168		-4.1451	-3.1915	-3.6757	-5.0403	-2.5696	-9.1038	-2.4048
2004/6/15	4.6119		4.415	7.9332	2.2831	1.3316	1.8325	-0.8723	2.2071	2.0221	1.8182	-0.3049	1.7738	0.9653																							3.9535	5.1527	4.9679	8.9706	3.1765		2.4324	2.4176	3.8159	2.5478	1.3187	2.5039	2.6694
2004/6/16	-0.9677		0.4228	-2.3211	4.9107	5.3876	-0.7712	-0.32	0.4983	0.7207	0.6696	-1.2232	3.268	0.1912																							0.2237	-1.8149	-1.374	-1.0796	-0.6842		-0.5277	-0.2146	-0.2162	0.4141	-0.6508	0.7634	0
2004/6/17	-2.2801		1.0526	-5.7426	-4.2553	-0.1247	-3.886	-0.2408	-1.9835	-1.4311	-1.9956	-2.1672	-3.3755	-1.145																							-1.8973	-2.7726	-2.7864	-2.4557	-1.9518		-2.3873	-2.1505	-2.4919	-1.2371	-3.9301	-2.8788	-2
2004/6/18	1.1111		1.0417	0.8403	1.7778	-1.8102	-1.6173	-0.5632	1.0118	-1.6334	-1.5837	-2.2152	-1.0917	-0.7722																							-1.479	2.0913	-0.1592	0.4196	-2.6932		-0.2717	-1.3187	-1.1111	-1.2526	0.9091	-0.468	3.2653
2004/6/21	-0.2198		1.4433	-1.25	-1.31	1.1443	2.1918	3.3172	2.1703	0.9225	3.4483	0.6472	1.1038	0.9728																							2.0785	-0.7449	1.9139	-2.7855	-0.1203		0.8174	7.1269	2.4719	2.9598	2.4775	0.3135	3.1621
2004/6/22	0.3304		1.2195	1.0549	2.4336	2.577	1.8767	3.1323	0.817	0.5484	1.1111	0.9646	0.655	1.5414																							-0.2262	0.3752	-0.626	3.0086	1.4458		1.3514	-0.2079	1.4254	0.4107	0.6593	2.8125	-0.3831
2004/6/23	-0.6586		-2.008	-1.8789	-1.2959	-1.5319	-2.3684	-0.4556	-2.107	-1.6364	-1.3187	-2.2293	-2.3861	-0.3795																							0.4535	-0.7477	-0.6299	0.5563	-0.8314		-0.8	-2.0833	-1.8378	-1.4315	-0.8929	-3.0395	-0.3846
2004/6/24	-1.4365		-1.6393	-2.766	-0.2188	3.6092	0	-1.2967	0.4967	-1.4787	2.0045	0	-6	1.3333																							-0.6772	-1.5066	-2.0602	-0.8299	0.1198		-0.8065	-0.6383	2.7533	-0.2075	0.4505	3.2915	-2.5097
2004/6/25	-0.5605		-3.9583	-0.2188	-1.3158	0	-5.6604	-1.2365	-2.6359	-4.3152	-5.0218	-4.886	-0.9456	-2.4436																							-1.25	0	-0.3236	-0.1395	0		-2.439	-4.0685	-4.1801	-4.158	1.7937	-4.2489	-4.7525
2004/6/28	-5.186		-6.2907	-3.0702	0	-2.4024	-3.4286	0.1565	1.1844	-0.9804	-3.4483	-1.7123	-3.58	2.3121																							-0.4603	-1.3384	0.487	-4.4693	-1.0766		-3.6111	-0.4464	-1.4541	-3.0369	0.2203	-7.1315	-0.2079
2004/6/29	2.2592		0.9259	-2.2624	0.4444	-1.6615	0.5917	0.0781	2.3411	4.3564	0.4762	-0.6969	6.4356	3.3898																							2.0809	0	1.7771	2.924	2.4184		1.4409	0	0.227	1.566	-2.6374	3.0717	1.0417
2004/6/30	0		-1.3761	-0.463	0.885	0.9387	0	-0.3123	-3.1046	-1.518	1.4218	4.9123	-2.093	-1.6393																							-0.453	0	-0.6349	-1.1364	0.1181		-0.8523	0.2242	-2.4915	-2.6432	-0.6772	1.1589	0.2062
2004/7/1	1.8605		4.6512	4.4186	2.193	1.4259	3.2353	-0.7048	3.0354	4.0462	8.6449	5.0167	4.038	2.963																							2.5028	3.4884	2.2364	4.454	2.2406		2.8653	4.0268	2.7875	3.8462	2.2727	4.0917	2.8807
2004/7/2	-0.7991		0	0.4454	-0.4292	0.3667	1.1396	-0.6309	-0.1637	1.2963	-1.0753	5.0955	1.5982	-1.6187																							0.111	0.1873	1.25	-0.2751	0.692		-0.2786	0.4301	0	-0.8715	-0.6667	-0.6289	-0.8
2004/7/5	-0.5754		-1.1111	0	0.2155	-2.7406	3.9437	0	-0.6557	2.7422	-1.087	1.5152	0.8989	-2.011																							1.3304	0	0.9259	0.8276	-0.3436		1.1173	-1.4989	-0.678	0.6593	-0.6711	1.4241	-0.2016
2004/7/6	0.463		0.8989	0	1.0753	2.6925	3.523	0	0.6601	-0.1779	0.4396	5.0746	0.6682	-0.1866																							0.4376	0.1869	0.4587	0.684	1.0345		0.8287	-0.6522	2.7304	1.5284	0.2252	-0.312	-0.8081
2004/7/7	-1.3825		0.4454	-1.5521	-4.6809	0.6098	-1.8325	-1.3492	-2.459	-1.7825	0.4376	-1.7045	-1.3274	-1.4953																							-0.9804	-1.4925	-2.1309	-1.087	-0.9101		-1.9178	-1.7505	-1.7719	-1.7204	-1.7978	-2.9734	0
2004/7/8	-0.5841		-1.5521	0.6757	-0.2232	0.9091	0.5333	-0.2414	-0.1681	1.6334	-1.0893	-3.1792	2.4664	0.3795																							0.9901	0.947	0.9331	0.9615	1.4925		0	-0.2227	-0.451	0.2188	0	0.1613	-3.055
2004/7/9	-0.7051		1.3514	-1.1186	-0.6711	-1.8619	-2.3873	1.4516	-0.3367	-1.4286	-1.7621	1.194	-1.3129	-1.1342																							-0.3268	-0.9381	-0.3082	0.6803	0.4525		-1.3966	-0.4464	-1.0193	-1.0917	-0.9153	-1.9324	-0.6303
2004/7/12	-1.7751		-4	-5.4299	-4.2793	0.4284	-2.1739	0.318	-4.8986	-2.5362	-5.8296	5.0147	-2.6608	-3.8241																							-2.1858	-2.2727	-2.1638	-5.9459	-1.464		-1.6997	-1.7937	-4.0046	-4.1943	-3.4642	-3.2841	-6.7653
2004/7/13	0.6024		1.8519	0.2392	0.2353	0.1219	0.8333	0.7924	-0.3552	-0.1859	1.1905	-4.2135	2.9613	1.3917																							0.4469	0.1938	0.4739	-2.7299	1.0286		-0.8646	-0.4566	0.3576	0	-1.1962	3.2258	0.2268
2004/7/14	-0.8383		0.6818	-3.8186	-2.1127	-1.7042	-1.1019	-0.7075	-1.7825	3.1657	0.7059	0.5865	3.3186	-1.9608																							1.1123	-0.1934	1.1006	0.4431	1.2443		-3.4884	-1.8349	-2.019	1.3825	-1.937	0.1645	-6.1086
2004/7/15	1.4493		0.6772	1.2407	-0.4796	2.1053	2.2284	-0.4751	1.0889	2.7076	-0.4673	1.1662	1.0707	0.8																							2.5303	1.7442	2.9549	-0.8824	1.8994		2.4096	0.9346	-0.8485	0.9091	1.4815	0.9852	2.4096
2004/7/16	2.2619		3.3632	3.6765	2.4096	3.5779	2.7248	0.6364	3.0521	1.5817	4.2254	3.7464	0.6356	2.7778																							0.7511	2.4762	2.568	4.1543	0.8772		2.6471	1.8519	2.6895	2.2523	1.9465	2.9268	2.5882
2004/7/19	0		0	1.4184	-3.5294	1.5808	-0.7958	-0.1581	-0.3484	-0.346	-0.9009	2.2222	2.1053	-0.5792																							1.278	0	0.1473	-0.4274	0.2174		-1.1461	1.5909	-0.8333	0	0	-1.1058	-2.5229
2004/7/20	-1.5134		-1.9523	0	-1.4634	-0.9798	-1.8717	0	-1.5734	0	-0.4545	-2.7174	0.2062	-0.9709																							-1.2618	-1.1152	-1.3235	1.7167	-0.5423		0	-2.2371	-1.3205	-2.2026	-0.4773	-1.5974	0
2004/7/21	-0.8274		1.1062	1.3986	0.2475	8.4983	-0.545	1.0293	-0.3552	-1.5625	-2.0548	0.2793	-1.6461	-0.3922																							0.1065	0.5639	-0.4471	-0.8439	0.3272		0.2899	-1.1442	-1.2165	-0.6757	1.6787	3.0844	0.2353
2004/7/22	-1.907		-3.7199	-2.2989	-0.2469	-3.97	1.3699	-0.4702	-1.6043	-3.7037	-1.6317	-5.0139	-2.7197	-1.5748																							-2.234	-3.3645	-1.9461	-3.5461	-3.6957		-3.1792	-1.6204	-1.2315	-0.232	-3.3019	-5.3543	-3.0516
2004/7/23	-1.0936		-0.9091	1.4118	-0.495	-0.8939	-1.0811	0.2362	0.1828	1.4652	1.4218	-3.8123	-0.6452	0.8																							0.7617	0.5803	0.7634	0.8824	1.1287		0.2985	-1.4118	-0.7481	-0.2326	0.4878	1.3311	-0.7264
2004/7/26	-0.3686		-1.1468	-0.6961	-0.995	-3.2694	-1.0929	0.1571	-2.5547	-0.1805	4.4393	-1.8293	-2.5974	-1.7857																							0.324	-1.5385	-0.9091	-2.3324	-1.3393		-2.0833	1.1933	-2.0101	-2.0979	-1.9417	-2.2989	-2.6829
2004/7/27	-0.8631		0.464	-1.8692	-1.005	0.8159	0.2762	-0.1569	-0.1873	2.3508	-1.1186	-2.795	3.7778	-0.404																							-0.2153	-0.1953	-1.0703	-5.0746	-1.6968		-0.9119	-3.5377	0	-3.0952	-2.2277	-0.8403	0
2004/7/28	0.7463		1.6166	-0.9524	0	-0.7514	-1.3774	-0.4713	0.7505	1.5901	0.905	5.1118	0.6424	0.6085																							-2.2654	0	1.0819	-5.6604	0.6904		-0.6135	0.7335	-1.2821	1.2285	1.0127	2.2034	0.7519
2004/7/29	1.2346		0.6818	1.4423	-0.2538	2.5044	0.838	0.2368	2.0484	1.2174	0.8969	-0.6079	1.0638	0.6048																							1.4349	1.5656	1.8349	0.8333	2.1714		1.8519	1.9417	1.2987	1.9417	1.5038	3.1509	1.4925
2004/7/30	-1.0976		-2.9345	0.4739	0.2545	-0.7386	-1.385	0.6299	-1.6423	-1.7182	-3.7778	-2.1407	-3.5789	-2.004																							-0.8705	-1.3487	-1.952	-0.8264	0.1119		-0.9091	-1.6667	-0.7692	-2.8571	-1.9753	-3.3762	-2.6961
2004/8/2	-0.6165		-3.0233	-0.9434	-1.7766	-2.0607	-2.2472	0.626	-0.5566	-0.8741	0.2309	-3.125	0	-1.636																							-1.0977	-0.9766	0.1531	-1.6667	0.3352		-1.2232	-0.7264	-1.292	0.4902	-1.0076	-0.9983	-0.5038
2004/8/3	-0.3722		0.9592	0.4762	-2.0672	-9.6435	0.5747	-0.0778	0.3731	3.351	-1.8433	1.2903	-1.7467	0.2079																							-5.3274	-0.3945	-1.3761	-0.678	-1.8931		0	0.4878	-0.7853	0.2439	0.2545	0.1681	-1.519
2004/8/4	1.9925		2.8504	5.9242	2.9024	1.9405	5.7143	0.1556	2.7881	2.0478	3.9906	1.9108	3.5556	2.4896																							1.6413	2.5743	2.0155	4.0956	3.0647		3.096	2.1845	10.0264	2.1898	2.5381	2.6846	2.8278
2004/8/5	-1.221		2.3095	0.8949	1.0256	-0.0635	0.2703	0.0777	-1.6275	-1.0033	-0.9029	0.9375	-0.6438	0.2024																							-2.8835	-1.7375	-2.1277	-0.8197	-1.8722		1.2012	-0.9501	0.8393	0.7143	-1.9802	-1.4706	-0.75
2004/8/6	0.1236		-2.4831	-9.9778	2.0305	0.1905	-0.5391	-0.0776	0.5515	1.3514	-0.2278	-1.2384	-1.0799	-0.202																							0.8314	0.3929	0.9317	-0.3306	0.3367		1.7804	1.6787	-2.8537	-1.8913	1.0101	-1.4925	0.7557
2004/8/9	0.2469		0.463	-5.1724	-1.7413	2.3447	-1.084	-0.6216	-0.7313	2.1667	0.6849	-2.5078	2.6201	-0.2024																							1.1779	0.7828	1.5385	-0.995	2.4609		-1.4577	-0.9434	-0.2448	-3.6145	0	0.3367	-1.5
2004/8/10	0.2463		1.3825	1.5584	0.7595	1.548	0	0.3127	2.2099	-0.4894	0	0.6431	0.2128	1.6227																							1.2806	1.5534	1.6667	2.1776	1.2009		0	-0.9524	0.4908	0.75	-0.75	0.3356	0.5076
2004/8/11	-0.6143		-1.5909	-2.046	-1.7588	-1.2195	-2.1918	-0.2338	0.1802	-3.2787	-2.0408	-1.9169	-2.9724	-0.3992																							-0.4598	-1.1472	-1.1923	0	-1.6181		-0.5917	-1.4423	-2.8083	-1.2407	-1.0076	-1.6722	-3.0303
2004/8/12	-1.4833		-2.0785	-3.9164	-0.7673	-1.8519	-1.4006	-0.1563	0.3597	-2.5424	-1.8519	-1.9544	0.6565	0																							-1.1547	-1.354	0.1508	-1.1475	0.4386		-2.0833	-1.4634	-2.6382	-1.5075	-1.7812	-5.4422	-2.8646
2004/8/13	0.7528		1.1792	3.8043	-1.0309	3.2075	-0.2841	-1.0955	-0.1792	3.6522	0.7075	2.3256	-9.1304	2.2044																							1.7523	1.1765	0.6024	1.3267	1.31		0	0	0	0.5102	-1.2953	0.7194	0.8043
2004/8/16	0.3736		0.9324	-2.8796	-1.8229	-1.6453	-1.7094	-0.5538	-0.5386	-0.1678	-3.2787	-3.2468	-1.4354	-1.9608																							-0.1148	-0.7752	0.5988	-0.8183	-0.7543		-1.2158	-2.9703	-1.6774	-1.7766	0.2625	2.1429	-3.4574
2004/8/17	0.1241		0.4619	2.4259	-0.7958	-0.062	0	0.7955	0.5415	-0.1681	-2.1792	0.6711	-0.4854	0.4																							-0.3448	1.3672	0.8929	2.1452	0.8686		-0.3077	0.2551	6.2992	0.2584	2.8796	-1.2238	-1.9284
2004/8/18	0.7435		-1.8391	-0.5263	-4.5455	-0.186	1.4493	0.8682	-0.3591	-1.8519	-0.2475	-0.3333	-0.4878	-1.1952																							1.0381	0.7707	0.4425	0.3231	1.0764		-2.7778	-1.0178	-3.4568	1.5464	-0.5089	-2.1239	-1.1236
2004/8/19	-0.492		-4.918	-4.2328	-1.9608	-4.3478	1.1429	0.0782	-4.5045	1.2007	-3.2258	3.6789	0.4902	0																							-0.4566	-0.3824	0.7342	-1.9324	-0.1065		-4.4444	-5.9126	-6.9054	-2.5381	0	-2.17	-3.4091
2004/8/20	0.8653		1.2315	-1.3812	-1.4286	-0.974	0	-0.86	5.6604	-0.1695	2.3077	-0.6452	0.2439	0.4032																							0.9174	1.1516	1.1662	-1.4778	0.4264		6.3123	0	-1.2363	0.2604	1.023	1.6636	2.9412
2004/8/23	-0.8578		-0.2433	-0.2801	-2.8986	0.3279	-1.1299	0	0.7143	-9.6774	2.005	1.9481	-1.2165	-0.4016																							-2.6136	-1.518	-1.2968	-0.1667	-1.8047		1.25	0.8197	-1.1127	-1.2987	0.5063	0	0
2004/8/24	0.4944		2.1951	5.3371	2.0896	0.6579	2.8571	-0.1577	9.9291	2.0677	1.4742	0.6369	2.2167	2.2177																							0.5834	0.7707	-0.5839	2.8381	0.1081		7.4074	3.252	1.8284	3.4211	1.7632	3.6364	5.7143
2004/8/25	-0.615		1.9093	-1.3333	-1.462	-2.6797	-2.5	0.158	-10	0.3683	-1.937	-3.1646	0	0																							-0.348	-1.3384	-1.6153	-1.9481	-0.8639		-2.8736	-1.5748	1.7956	-0.5089	-0.7426	-0.1754	-1.0811
2004/8/26	-0.9901		-2.5761	-3.2432	-0.8902	-3.4251	-0.5698	0.0789	-5.914	1.6514	-0.4938	-2.6144	1.4458	-0.5917																							-0.1164	0	0.7463	0	0.2179		-1.4793	-2.1333	-2.3066	-1.2788	-0.4988	-0.703	-1.0929
2004/8/27	-0.5		-2.1635	-1.9553	-0.5988	0.904	-1.7192	-0.1576	-5.1429	-2.5271	-2.7295	-2.6846	-1.9002	-1.9841																							-0.6993	-1.1628	-2.2222	-1.3245	-0.2174		-3.9039	0.8174	-2.5	-0.5181	-2.2556	0.531	-0.8287
2004/8/30	1.2563		0.7371	6.8376	0.9036	2.6878	0.8746	-0.1579	-0.6024	1.6667	0.7653	1.3793	0.9685	-0.4049																							0.8216	1.3725	1.0606	3.3557	-0.6536		0.9375	0.8108	0.5698	0.5208	0.5128	-1.0563	-3.3426
2004/8/31	1.2407		2.439	3.2	1.791	1.8121	1.7341	0.3953	3.6364	3.643	2.0253	2.381	0.9592	2.6423																							1.7462	1.1605	1.6492	4.7078	1.2061		3.7152	4.0214	2.2663	2.5907	1.7857	1.7794	4.8991
2004/9/1	-1.7157		-2.381	-1.8088	-3.2258	-1.9776	0.8523	0.6299	-2.729	0.1757	0	-0.3322	0.4751	-2.9703																							-2.746	-1.912	-1.6224	0.7752	-2.3835		-2.6866	-1.2887	-2.3546	2.5253	-1.2531	-1.2238	2.1978
2004/9/2	-0.1247		2.6829	0	0	0.7397	1.9718	-0.0782	3.2064	1.4035	0.7444	1.3333	-0.7092	2.449																							0.5882	0.5848	0.2999	3.5385	-0.5549		4.2945	1.8277	2.1277	1.2315	1.7766	1.7699	0.2688
2004/9/3	-0.3745		2.3753	2.3684	3.0303	0.267	-1.3812	-0.7831	-0.3883	-1.0381	1.2315	1.6447	-0.7143	1.5936																							-0.8187	-0.969	-1.1958	-1.1887	-0.4464		0.8824	-0.2564	-0.6944	-0.4866	0.7481	-1.0435	2.9491
2004/9/6	-0.1253		-1.1601	-1.0283	1.7647	-0.2663	0	0.5525	0.1949	1.2238	-0.9732	-1.2945	0.9592	0																							-0.9434	-0.1957	-0.1513	-2.7068	-0.6726		2.3324	-0.7712	-0.4196	-0.2445	0.2475	-0.8787	-1.3021
2004/9/7	1.7566		1.8779	3.6364	-0.8671	0.1335	0.2801	0.0785	0	-2.2453	0	0.3279	0.4751	2.1569																							1.0714	1.1765	0.9091	2.9366	1.5801		0	0.7772	-0.7022	0.4902	0.2469	-0.7092	-1.0554
2004/9/8	-0.2466		-0.2304	-0.7519	0.5831	-0.4	-1.676	-0.3922	-0.7782	-0.7067	-0.9828	-0.6536	-1.182	0																							-0.3534	-1.5504	-2.4024	-0.9009	-0.7778		-1.7094	-0.5141	0.1414	-1.4634	-0.7389	-0.8929	-0.8
2004/9/9	-1.9778		-3.6952	-0.5051	2.6087	-1.8742	-1.9886	-0.1575	-1.3725	-2.669	-1.4888	-1.3158	-2.1531	-2.4952																							-0.9456	-2.5591	-1.8462	-3.6364	-1.6797		1.1594	-4.6512	-1.6949	-2.9703	-2.2333	-2.1622	-2.1505
2004/9/10	1.7654		2.1583	0	-0.2825	-1.0914	0	-0.7098	0.1988	0.5484	0.7557	-4.3333	0.2445	0.3937																							-0.1193	-0.404	0	1.2579	0.7973		3.1519	1.355	-1.7241	0	0.7614	0.3683	0.5495
2004/9/13	-1.9827		-1.4085	-1.0152	-1.983	-5.3103	-1.4493	0.7149	0	0	0.75	-3.8328	-4.1463	-1.9608																							-2.0311	-1.4199	-3.2915	0.7764	-1.3559		3.3333	-2.4064	-3.2164	-3.3163	-2.267	-3.8532	-2.459
2004/9/14	2.2756		6.4286	7.9487	4.9133	5.5353	4.7059	0.4732	2.7778	1.8182	3.7221	3.6232	3.3079	3																							3.0488	3.4979	3.7277	3.5439	2.4055		2.957	5.2055	3.0211	4.2216	3.866	2.2901	5.042
2004/9/15	2.9666		4.9217	2.8504	4.1322	4.6239	5.3371	-0.2355	3.668	4.6429	4.067	4.8951	3.9409	3.1068																							2.9586	3.7773	3.9063	4.0179	3.6913		4.9608	5.7292	5.132	10.1266	5.2109	10.0746	10.1333
2004/9/16	0.2401		-1.0661	0.4619	0.2646	0	-0.8	0.1574	0.1862	1.7065	0	5	0.7109	0.1883																							0.9195	1.5326	1.203	0.1431	1.0787		-1.7413	1.4778	1.9526	-0.2299	-0.2358	0.678	1.6949
2004/9/17	2.0359		1.9397	3.4483	1.847	6.2005	2.6882	-0.2357	2.7881	2.8523	1.3793	5.0794	4	3.1955																							2.8474	3.0189	3.1204	2	2.6681		1.519	3.6408	3.2832	2.5346	2.6005	3.0303	2.8571
2004/9/20	2.9343		2.9598	3.5556	2.5907	4.9689	3.9267	0.3937	3.7975	2.7732	4.0816	4.2296	2.4887	2.5501																							3.2115	4.0293	4.1787	4.3417	2.183		1.995	10.0703	4.9007	4.2697	0	4.5752	3.0093
2004/9/21	-1.0262		-1.0267	-3.2189	0	1.5976	-2.267	-1.4902	-1.9164	0	0	-0.8696	-2.4283	0.7105																							-1.3948	-2.1127	-2.3513	-1.745	-2.238		-1.7115	0	-1.3889	9.0517	2.0737	-2.1875	-2.4719
2004/9/22	0.4608		-2.9046	-3.3259	-3.2828	-0.9319	-2.0619	0.0796	-2.6643	-0.7937	-3.9216	-4.386	0.6787	-3.351																							-3.1556	-2.6978	-3.3994	-2.1858	-2.9136		-3.9801	-4.8936	-3.073	-0.9881	-3.1603	-2.2364	-3.2258
2004/9/23	2.4083		3.2051	2.9817	1.0444	4.0564	2.1053	0.1591	2.7372	4	2.2676	1.8349	3.1461	1.6423																							3.2584	4.0665	4.8387	3.352	5.2519		10.1036	3.5794	2.1136	0.1996	2.331	2.9412	3.0952
2004/9/24	-3.8074		-5.176	-1.1136	-3.1008	5.3672	-1.5464	-1.0326	-3.73	-4.3077	-5.3215	-3.3033	-4.5752	-2.5135																							-2.2851	-3.73	-3.4965	-2.7027	-3.3605		-6.1176	-4.7516	-2.5873	-7.9681	-2.9613	-3.3333	-4.388
2004/9/27	-3.376		2.1834	-4.955	-2.4	3.0095	-2.6178	-0.4013	-2.0295	4.9839	-1.8735	-4.6584	-0.6849	-0.5525																							-3.118	-6.8266	-1.8841	-0.5556	-0.9484		-2.005	-2.2676	-3.1873	-4.329	3.2864	0.1642	-3.3816
2004/9/28	-0.9639		-1.0684	-0.7109	-3.0055	-1.7529	-0.2688	-0.6446	0.7533	1.8377	0.9547	3.5831	1.3793	0																							0.4598	-0.198	-0.4431	-2.095	0		-0.5115	0.6961	0	1.81	-1.8182	3.2787	1
2004/9/29	-1.3382		-2.5918	-3.8186	5.0704	-3.1436	-1.8868	0	-1.8692	-3.4586	-0.7092	0.3145	-2.7211	-1.4815																							-2.0595	-0.3968	-0.5935	0	0		-2.0566	-2.765	-1.2346	-2.8889	-0.9259	7.7778	-3.4653
2004/9/30	0.6165		-2.8825	-4.2184	5.0938	1.0526	-1.9231	0.9732	-2.0952	-1.0903	1.1905	0.3135	-3.2634	-1.1278																							-0.8178	-0.996	-1.0448	-3.4237	-0.4255		-3.1496	-1.4218	-3.3333	-1.6018	-2.1028	-4.1237	-4.1026
2004/10/8	0.4902		2.5114	2.0725	5.102	4.1667	2.2409	1.2851	2.9183	3.7795	7.5294	5	2.1687	1.9011																							0.2356	1.2072	0.1508	2.0679	-0.7479		6.2331	-5.2885	3.0172	5.3488	3.1026	3.9939	1.0695
2004/10/11	0.4878		-0.6682	-2.7919	1.2136	-0.8333	-0.274	-0.3965	0.3781	-0.607	-2.1882	2.0833	-7.0755	-0.5597																							-0.3525	-1.9881	-1.3554	0	-2.1529		-1.5306	1.7766	0.2789	-1.5453	-0.6944	0	-2.1164
2004/10/12	-2.3058		-2.9148	-1.3055	0.4796	-2.8571	1.0989	-0.7962	-2.8249	-3.9695	-10.0671	0.8746	-2.7919	-0.9381																							-2.3585	-3.0426	-3.6641	-1.1577	-2.4202		-3.1088	-3.7406	-1.8081	-3.139	-2.0979	2.8065	-3.7838
2004/10/13	1.2422		-1.8476	3.1746	0.716	0.346	0	0.1605	0.7752	1.1129	-3.4826	-1.1561	-4.1775	0.3788																							0.4831	0.8368	1.4263	5.4173	0.3382		0.8021	-4.4041	1.8414	0.6944	0.2381	0.8621	0.8427
2004/10/14	-3.4356		-5.4118	-9.7436	-4.9763	-1.5517	-6.5217	-0.8013	-4.8077	-6.9182	-9.2784	-1.7544	-7.6294	-5.283																							-0.9615	-4.5643	-0.7813	-6.9444	-1.236		-1.5915	10.0271	-4.7288	-7.5862	-4.7506	-8.8319	-6.6852
2004/10/15	0.2541		0.995	-2.5568	-1.4963	2.9772	-0.5814	-0.3231	0	1.5203	-0.5682	-0.5952	1.1799	1.3944																							-0.2427	-1.9565	-1.2598	-0.2985	1.0239		-5.9299	4.9261	-1.8978	0.4975	-0.2494	-0.4687	-0.8955
2004/10/18	-1.7744		0.9852	1.7493	-1.2658	8.7585	0.5848	-0.4052	-1.0101	0	-2.2857	0	0.5831	0.7859																							-2.1898	-0.8869	0	0.2994	-0.3378		0.8596	-2.5822	1.3393	-0.495	-0.5	0.6279	1.2048
2004/10/19	0.6452		-0.4878	10.0287	1.5385	-1.0946	0.8721	0.0814	0.2041	0.8319	0.5848	4.1916	-2.8986	-0.5848																							0.1244	0.4474	-0.1595	4.6269	0.113		-1.9886	0	0.7342	0.2488	3.0151	-1.5601	-0.5952
2004/10/20	-2.0513		-2.2059	-6.5104	-5.0505	3.6364	-1.4409	-0.0813	-2.8513	2.3102	-6.1047	-2.8736	-5.6716	-1.3725																							-2.4845	-2.8953	-3.5144	-1.2839	-2.3702		-3.4783	-6.747	-2.7697	-1.2407	-0.9756	-0.6339	-6.2874
2004/10/21	-8.2461		-10.0251	10.0279	-5.0532	1.7544	-1.7544	-1.546	-5.0314	-1.2903	-5.8824	1.1834	-1.8987	0																							-7.0064	-5.7339	-5.7947	2.4566	-4.6243		-4.8048	-5.4264	-3.7481	-1.7588	-2.4631	-0.319	-9.2652
2004/10/22	-2.4251		-3.3426	10.1266	5.042	0.1499	-5.0595	-0.4959	-2.2075	2.1242	9.8684	-3.5088	0	3.9761																							0.411	1.2165	1.406	1.5515	1.9394		2.8391	-2.459	-2.1807	-5.3708	1.5152	0.16	3.8732
2004/10/25	1.1696		5.1873	3.908	-3.2	0	-2.8213	2.3256	0.6772	-3.04	-0.2994	-3.9394	2.5806	-1.3384																							-1.91	-1.9231	-2.0797	-0.6944	-0.2378		-3.9877	-4.2017	-1.5924	1.6216	2.4876	2.3962	-3.7288
2004/10/26	0.8671		0.5479	-3.5398	-0.551	-0.524	2.2581	-0.7305	1.3453	0.9901	-0.9009	1.2618	4.0881	1.5504																							2.2253	3.1863	3.7168	-0.6993	3.8141		3.8339	1.462	0.1618	2.3936	3.3981	-0.78	9.8592
2004/10/27	0.1433		10.0817	0	-2.7701	-1.1287	3.47	0.9812	2.6549	0.3268	2.4242	2.1807	0.6042	-0.1908																							1.3605	0.7126	1.3652	0.2817	2.0666		3.0769	2.3055	5.9774	3.1169	-0.7042	0	1.9231
2004/10/28	0.1431		9.901	10.0917	1.7094	4.4901	-2.7439	0	-1.5086	1.3029	4.7337	-0.6098	-2.4024	-1.3384																							0.8054	0	-1.1785	0.5618	-1.5748		-1.4925	0.8451	-2.7439	-0.7557	-1.8913	1.4151	-2.5157
2004/10/29	2.4286		-0.4505	-7.2917	-1.9608	0.437	-2.1944	-0.4858	-2.1882	-3.8585	-2.2599	-3.3742	-3.3846	-3.4884																							-1.3316	0	0.6814	-4.6089	1.1429		-1.2121	-3.0726	-2.6646	-3.2995	-2.4096	-7.1318	-4.5161
2004/11/1	0.8368		-2.2624	-0.6742	1.4286	-1.0152	0.641	-0.5696	0.2237	-0.5017	-2.3121	3.8095	-1.2739	0.2008																							-1.3495	-2.3585	-1.8613	-1.757	0		-2.454	-0.5764	-1.1272	-0.5249	-0.4938	-7.6795	1.3514
2004/11/2	-1.9364		-2.7778	-1.81	-0.8451	-0.5861	0	-0.5728	0.2232	-6.8908	-1.1834	-1.2232	0.3226	0																							1.7784	-0.2415	1.0345	1.1923	-0.791		0.6289	2.8986	0.1629	0	-0.2481	-1.9892	-0.6667
2004/11/3	0.2821		2.1429	5.7604	3.6932	3.4635	2.5478	0.823	2.6726	3.0686	3.2934	1.548	1.9293	1.4028																							0.672	2.1792	0.8532	2.2091	2.0501		4.6875	1.9718	1.9512	2.3747	2.2388	2.7675	4.698
2004/11/4	-2.2504		-4.4289	-3.7037	4.9315	-0.2849	-1.5528	-0.8163	-0.4338	-3.1524	-6.087	-1.5244	-2.5237	-1.7787																							-1.4686	-1.8957	-1.5228	-3.4582	-1.4509		0.8955	-4.6961	4.1467	-2.8351	-1.7032	-3.2316	-5.7692
2004/11/5	0.1439		2.1951	2.4887	1.3055	-4	2.5237	0.4115	2.3965	-1.6275	0	-0.9288	-0.3236	0.2012																							0.813	0.4831	-0.3436	1.6418	1.5855		-2.9586	-1.1594	-3.0628	0.7958	0.2475	0.5566	-1.7007
2004/11/8	-1.2931		-0.716	1.3245	1.8041	-0.744	-1.2308	3.8525	-1.0638	0.9191	0.3086	0.3125	0.6494	-0.8032																							0.1344	-0.7212	0.1724	1.6153	-0.223		0.9146	2.0528	0.158	0	4.1975	1.6605	0
2004/11/9	-0.1456		0.9615	-0.6536	-0.5063	3.5232	-0.6231	-2.5257	-0.4301	0.1821	4.3077	0.6231	0	1.0121																							-0.6711	0.7264	0	0.7225	0		-0.9063	1.1494	-0.7886	0.2632	-1.4218	-0.5445	0
2004/11/10	3.4985		3.5714	4.386	1.5267	2.0275	3.4483	-0.8907	3.2397	3.4545	3.2448	2.7864	4.5161	2.4048																							3.6486	3.3654	4.6472	4.0172	1.676		3.6585	7.9545	3.1797	4.4619	2.8846	3.1022	4.8443
2004/11/11	-0.5634		-2.2989	-1.6807	-1.2531	-0.8517	-0.6061	-2.1242	-1.046	-1.406	0.2857	1.506	0.3086	-0.5871																							-0.9126	-0.6977	-1.3158	-1.1034	-1.0989		-1.1765	-2.6316	1.3867	-0.5025	-1.1682	-1.2389	2.3102
2004/11/12	-0.7082		-1.4118	-4.2735	-1.0152	4.3665	0.6098	-0.4174	-0.6342	0.1783	-0.8547	3.2641	1.8462	0.9843																							0.2632	-0.2342	0.3333	0	0.4444		0	1.6216	-0.152	0	-0.7092	3.2258	0.9677
2004/11/15	1.2839		0.4773	1.5625	-1.2821	2.332	0.9091	0.5868	1.4894	1.9573	2.0115	0.2874	1.2085	0.5848																							-0.3937	1.4085	0.3322	1.1158	-1.7699		1.4881	1.0638	2.7397	1.0101	0.4762	-1.3889	1.5974
2004/11/16	1.4085		-0.4751	-1.3187	-2.0779	0.3351	-0.6006	-0.3333	-0.8386	1.2216	-1.6901	-1.4327	-1.194	-0.5814																							0.6588	1.1574	0.3311	-1.3793	1.1261		0.2933	-0.2632	-0.7407	4	-0.9479	-0.5282	-1.8868
2004/11/17	-1.8056		-1.9093	-1.7817	-0.5305	-0.7348	-3.3233	-0.8361	-0.8457	-1.2069	-1.1461	-0.2907	1.5106	0.9747																							-1.4398	-2.0595	-1.6502	-0.979	-1.0022		0	2.3747	-1.791	-3.3654	-0.2392	-2.8319	-1.6026
2004/11/18	1.6973		2.6764	2.9478	2.1333	1.4132	2.5	-0.7589	0.8529	1.3962	2.029	0.5831	2.9762	0.5792																							0	0.4673	0.1678	0.2825	-0.225		0.5848	3.6082	1.3678	1.2438	0.9592	1.0929	1.9544
2004/11/19	3.0598		6.6351	4.185	0.5222	-0.5309	2.439	1.9541	2.7484	0.5164	2.5568	-0.2899	-0.578	0.3839																							1.328	1.6279	1.675	2.2535	1.4656		1.4535	-0.4975	2.099	1.2285	1.4252	1.6216	1.278
2004/11/22	-0.4049		-0.6667	-0.2114	1.2987	-1.2675	1.4881	-0.3333	0.823	0	2.7701	2.0349	-1.1628	0																							0.5242	-0.2288	0	-1.5152	-0.4444		1.4327	-0.25	1.3216	1.2136	0.9368	2.4823	4.7319
2004/11/23	-1.4905		1.3423	4.0254	2.3077	-2.9054	-0.5865	-0.5017	1.6327	-1.7123	5.1213	2.5641	0	-0.1912																							-1.5645	-1.1468	-1.318	-1.1189	-1.2277		1.9774	-0.5013	1.7391	0.7194	-0.6961	-0.519	1.506
2004/11/24	-1.5131		-4.6358	-5.499	-4.5113	-2.714	-0.59	0.1681	-2.4096	-2.439	-6.4103	-4.1667	-2.6471	-1.7241																							-0.6623	-0.9281	-0.8347	0	-0.226		-4.1551	-3.0227	-2.9915	0.9524	-2.3364	1.913	-0.8902
2004/11/25	0.5587		-2.7778	5.819	-1.3123	1.1445	-0.8902	-4.698	-1.6461	0.5357	-2.1918	-2.029	3.9275	0.3899																							-1.3333	0	0.1684	2.546	-0.2265		-1.4451	-1.5584	-2.2026	-3.5377	0.9569	-2.3891	-5.6886
2004/11/26	-0.2778		0.9524	-1.6293	-1.5957	0.495	2.6946	0.5282	1.046	0.3552	1.4006	-0.8876	-0.5814	0																							0.1351	-0.2342	-0.1681	-1.3793	-0.227		1.173	0.7916	0.7508	0.7335	0.237	-0.3497	1.5873
2004/11/29	-1.6713		0	-3.1056	1.6216	-2.2519	0.2915	-0.7881	-2.0704	-0.885	-2.2099	-0.2985	-1.7544	-0.9709																							-1.3495	-1.8779	-1.3468	-4.1958	-0.1138		-2.6087	-1.5707	-2.3845	-2.1845	1.182	-2.2807	-3.4375
2004/11/30	-0.1416		0	1.0684	1.0638	0.504	-0.8721	-0.4413	-0.2114	0.8929	-1.4124	2.0958	-0.2976	1.1765																							-0.9576	-0.4785	0	-0.438	-1.0251		0	0.5319	1.374	0.2481	0.4673	0.3591	1.6181
2004/12/1	-1.5603		-2.1226	-1.2685	2.6316	0.1433	-0.8798	-0.8865	0.8475	0.885	-1.1461	-1.4663	-1.194	0																							-0.1381	0	-0.6826	-0.4399	0.1151		-1.1905	1.5873	0	-0.9901	0.9302	-0.3578	1.2739
2004/12/2	0.8646		1.4458	-2.9979	0	-0.5722	1.7751	-3.3095	3.1513	0.1754	2.029	0	-1.2085	1.3566																							0.2766	0	-1.2027	-2.0619	-1.4943		2.1084	1.3021	1.6566	1.5	1.6129	-0.3591	5.0314
2004/12/3	0.2857		2.1378	0.6623	0.7692	1.5108	1.1628	-0.7401	0.8147	2.2767	3.4091	-0.8929	0.6116	0.956																							-0.2759	0.7212	0.1739	0.4511	0		1.4749	0.5141	1.9259	2.2167	-0.907	1.0811	-0.5988
2004/12/6	-0.5698		1.3953	0.2193	0	0.1417	-1.4368	-5.1258	0	-0.1712	1.6484	0.9009	1.2158	0																							0.1383	0.716	0.1736	-0.4491	0.1167		0.2907	-0.5115	0.436	-1.4458	-0.4577	1.9608	2.7108
2004/12/7	0.2865		-4.3578	-2.1882	-2.5445	-1.2739	-2.9155	2.1611	-3.4343	-1.8868	-5.1351	-0.8929	-3.6036	-2.4621																							0.6906	-0.4739	0.3466	-1.9549	0.2331		-2.3188	-3.599	-3.3285	2.2005	-1.3793	-0.3497	-3.8123
2004/12/8	-0.5714		1.4388	0.8949	1.0444	0.7885	0.3003	-2.4038	0.6276	0.3497	1.1396	0.3003	2.1807	0.5825																							0.5487	0.4762	-0.1727	-0.1534	0.814		0.5935	0.5333	0.7485	0	0.2331	-0.1754	3.3537
2004/12/9	1.8678		-0.4728	1.3304	0	-0.2134	-0.5988	1.6749	1.8711	3.3101	-1.1268	2.3952	1.8293	1.3514																							1.3643	2.6066	1.0381	1.3825	0.2307		0	-0.2653	0.1486	-1.1962	0.4651	1.0545	-2.9499
2004/12/10	-2.1157		-3.8005	-10.0656	-0.7752	-0.2138	-3.9157	-0.7752	-4.0816	-2.6981	-4.5584	-4.9708	-2.994	0.5714																							-1.3459	-1.8476	-0.8562	-3.3333	0		-2.6549	-4.2553	-3.4125	-3.632	-3.4722	-2.4348	-3.9514
2004/12/13	0		1.2346	-4.3796	-2.8646	-0.4286	-1.5674	-0.0977	-0.2128	0.6932	-0.8955	-4	-1.5432	-1.7045																							-0.6821	-1.6471	-1.0363	-2.8213	-0.4603		-2.7273	-1.1111	-1.2289	-2.0101	-1.199	1.0695	-1.8987
2004/12/14	-1.0086		-0.9756	-0.2545	0.2681	-2.0803	0.6369	-0.4888	-0.6397	-2.926	-0.9036	0.9615	-0.9404	-2.6975																							-1.0989	-0.2392	-0.5236	0	-0.1156		0.9346	-1.1236	-0.9331	-0.7692	-0.4854	-0.7055	-2.2581
2004/12/15	1.31		-4.1872	-1.5306	0.2674	-0.1465	-0.9494	-0.1965	-0.6438	1.0638	-2.4316	-2.5397	3.7975	0.198																							-0.2778	1.4388	0.8772	-0.9677	0.1157		-1.5432	-1.1364	0.157	0	0.2439	2.6643	-2.6403
2004/12/16	0.431		-1.7995	2.8497	-0.2667	1.2472	-1.9169	-0.3937	-0.432	-1.7544	-1.8692	-0.3257	-3.6585	-0.7905																							0.5571	2.3641	1.3913	0.3257	0.9249		-0.3135	-0.5747	-1.8809	-1.292	-1.2165	-3.2872	-1.6949
2004/12/17	-1.1445		-0.7853	0.2519	2.6738	0.4348	0.3257	-0.3953	0.2169	-2.1429	1.2698	0.3268	-1.8987	-0.7968																							-0.6925	-0.4619	-1.0292	-1.461	-1.0309		0.3145	-1.4451	-0.4792	0.2618	-1.2315	-2.3256	2.7586
2004/12/20	-0.7236		1.3193	0.2513	-1.3021	-0.0722	0.974	1.7857	-2.1645	0	10.0313	-2.2801	0	0.2008																							-1.3947	0.9281	-1.2132	-0.659	-1.3889		-0.9404	4.3988	1.6051	-0.7833	0.4988	-1.0989	0
2004/12/21	0		0.7813	-0.7519	2.6385	0.2166	0.6431	0	1.3274	1.4599	-1.7094	0.3333	0	-0.2004																							-1.273	-0.2299	0.3509	0.4975	-0.4695		0.9494	-2.5281	-0.158	1.0526	0.2481	0.3704	1.3423
2004/12/22	1.6035		2.8424	4.0404	1.5424	1.1527	2.2364	-0.3899	2.4017	2.518	2.3188	2.99	2.2581	1.6064																							1.7192	2.3041	1.9231	3.1353	2.0047		4.0752	3.4582	2.057	3.125	2.2277	2.0295	3.6424
2004/12/23	-1.2912		-3.5176	-3.8835	-0.7595	-0.9972	-3.125	-0.2935	-1.7058	-2.9825	-5.949	-1.9355	-2.2082	-0.9881																							0.2817	-2.4775	-2.4014	-3.04	-1.0405		-2.7108	-1.6713	-1.5504	-2.7778	-2.1792	-1.4467	-3.5144
2004/12/24	-0.8721		-1.0417	-0.5051	5.102	-0.2158	0	0	0.6508	0.7233	0.9036	0	-0.3226	0																							-0.1404	-1.1547	0	-0.8251	-0.4673		0.6192	-0.5666	-0.315	-0.5195	0.2475	-0.5505	-2.9801
2004/12/27	-1.0264		0	0	-2.4272	-0.2884	0	-0.9814	0.2155	-1.0772	0.8955	0	0.9709	-1.1976																							-1.1252	-2.8037	-4.9209	-1.8303	-2.5822		0.3077	0.2849	-0.4739	0	-0.7407	-0.369	0
2004/12/28	-0.8889		-0.2632	-1.0152	-3.4826	-3.543	-0.6452	0.2973	-0.8602	-0.5445	-0.8876	1.3158	-1.2821	-0.202																							-0.1422	0.2404	0	1.3559	0.6024	70.2509	-0.6135	-1.4205	-0.1587	-0.7833	-0.2488	-0.7407	-0.3413
2004/12/29	-0.4484		2.1108	-1.2821	-4.6392	-1.7241	0.3247	-1.1858	0.8677	-1.4599	-4.1791	0	-2.5974	-0.4049																							-0.2849	0	-0.3697	-1.3378	-0.7186	-5.0526	-2.4691	0	-0.318	-0.7895	-0.7481	-0.7463	-2.0548
2004/12/30	-1.2012		-2.8424	3.3766	0	0.3051	-1.2945	-0.2	1.2903	0.3704	2.4922	0.6494	1.3333	0.6098																							0	-0.2398	1.1132	-0.1695	0.1206	-5.0998	-1.5823	0.5764	-1.1164	-0.2653	0	-0.188	0
2004/12/31	0.152		-3.9894	-3.0151	0.2703	-5.9316	-4.2623	1.3026	-0.6369	-1.6605	-1.5198	2.5806	-2.3026	-1.8182																							0	-0.2404	-0.1835	0.3396	0.6024	-4.9065	-0.9646	-2.2923	0	-2.6596	0.7538	5.2731	-9.7902
2005/1/4	-1.0622		-0.554	-1.0363	0.8086	3.7995	-0.6849	-0.5935	0.2137	-3.0019	-0.9259	-1.5723	-8.4175	-0.2058																							-1.7143	-1.2048	-0.9191	-0.846	-2.1557	-4.914	-0.6494	1.4663	-0.8065	-2.459	0.2494	-1.4311	0.3876
2005/1/5	-0.9202		2.507	3.6649	1.0695	0.6231	2.7586	-0.398	3.6247	2.1277	2.1807	3.8339	2.2059	1.6495																							-1.5988	0.2439	-2.4119	1.8771	0	0	1.9608	3.1792	1.7886	1.9608	0.4975	1.9964	3.4749
2005/1/6	0.9288		0.8152	0.5051	4.2328	-2.0124	-2.0134	-0.2997	-1.2346	-0.7576	2.7439	-0.3077	-0.3597	-1.217																							-1.3294	-1.2165	-1.3308	0.1675	-1.9584	4.9096	-0.9615	-1.9608	-0.9585	-1.3736	-4.9505	0	0
2005/1/7	-0.1534		1.6173	1.2563	0	0.8689	0.6849	-0.8016	-2.9167	0.1908	-2.0772	-1.2346	1.083	-0.4107																							0.2994	0.4926	-0.1927	0.1672	0	0.4926	0.3236	0.5714	1.6129	1.1142	0.5208	-0.3559	10.0746
2005/1/10	1.2289		0.5305	0.9926	-0.5076	1.0963	2.7211	-0.303	-1.073	0.9524	1.2121	0.625	1.0714	0																							3.4328	2.2059	2.7027	1.1686	3.6205	-4.902	1.6129	0.8523	0.4762	1.3774	1.0363	-1.0714	0
2005/1/11	0		0.2639	-0.9828	-1.5306	0.3873	0.6623	-3.7487	1.3015	0.566	-0.2994	0.6211	1.7668	0.6186																							1.1544	0.7194	2.0677	0.495	-0.241	1.0309	-0.3175	0.5634	0.158	0	-0.5128	0.361	2.7119
2005/1/12	-0.9105		0.2632	-0.9926	2.3316	-0.0772	0.6579	-10	-0.6424	-0.5629	-0.9009	0.6173	1.0417	-0.6148																							-0.5706	-0.9524	-0.9208	-0.9852	0.4831	5.102	1.5924	-0.8403	-0.9464	-0.2717	0.7732	-0.1799	-2.3102
2005/1/13	0.6126		-0.5249	1.5038	-0.7595	0.9266	-0.9804	-9.2398	0.8621	-0.1887	0	-1.227	-1.0309	0.8247																							-0.1435	-0.4808	-0.3717	-1.3267	-0.7212	4.8544	-1.8809	1.1299	0.6369	1.6349	-0.2558	-2.1622	1.6892
2005/1/14	-1.0654		2.3747	-2.4691	2.2959	-0.306	-2.3102	-1.1598	-0.641	-0.7561	-2.1212	-2.4845	-3.125	-0.6135																							-0.5747	-1.2077	-0.7463	-1.0084	-0.2421	3.7037	-0.9585	-1.1173	-1.2658	2.4129	-1.5385	-0.1842	-4.6512
2005/1/17	-3.8462		-2.5773	-6.5823	0.9975	-1.3814	-1.3514	0	-4.086	-3.4286	0.3096	5.0955	-1.4337	-3.4979																							-1.7341	-1.956	-0.7519	-10.017	-2.6699	4.6875	-0.3226	3.9548	-3.8462	-6.0209	-4.1667	-2.214	-4.5296
2005/1/18	-0.48		2.1164	3.523	1.7284	-0.856	3.0822	-3.3898	1.5695	0	1.8519	2.1212	2.1818	2.3454																							1.1765	0.2494	-0.947	0.3774	0.7481	-4.9041	2.9126	2.1739	1.3333	0.2786	1.6304	0.7547	9.854
2005/1/19	-0.9646		-0.2591	-1.3089	0.2427	-0.471	2.3256	0.4049	0.883	-6.3116	1.5152	0.2967	1.0676	1.0417																							-1.4535	-1.4925	-1.7208	-1.3158	-0.1238	4.2601	-1.2579	-2.1277	-0.6579	-0.5556	-0.5348	1.1236	0.3322
2005/1/20	-2.4351		-2.5974	-2.9178	-2.6634	-0.7098	-2.2727	-1.0753	-2.8446	-3.1579	-1.194	3.8462	0	-2.6804																							-0.885	-1.0101	-1.751	0.5714	0.1239	-4.9462	-0.9554	-2.7174	-2.3179	-2.2346	-0.5376	-5.3704	-0.6623
2005/1/21	6.6556		1.6	10.1093	-0.4975	2.5417	1.9934	-0.8152	1.5766	1.9565	1.8127	-1.7094	3.169	1.9068																							9.9702	6.8878	7.7228	3.9773	5.198	-3.3937	1.6077	1.3966	1.5254	1.1429	1.0811	-2.7397	2.6667
2005/1/24	0.936		2.8871	1.4888	1.75	0.5422	1.6287	-4.9315	2.439	5.5437	2.9674	2.029	3.7543	1.6632																							3.5183	0.4773	0.1838	1.6393	1.1765	3.2787	1.8987	1.3774	2.1703	2.2599	2.6738	4.2254	1.9481
2005/1/25	-2.473		1.7857	-0.7335	4.914	0.4622	0.3205	-9.2219	0	-1.0101	-2.0173	-0.5682	-1.6447	-1.4315																							-2.3529	-1.6627	-1.8349	-0.1792	-1.0465	4.9887	0.6211	0.8152	-1.1438	-1.9337	1.8229	-0.9653	-3.1847
2005/1/26	-0.1585		-1.0025	-1.2315	4.918	-0.6902	-1.9169	1.2698	-1.7316	-0.2041	-1.7647	0	0	-1.0373																							-0.6693	-0.4831	0.5607	0.1795	0.47	0.216	-2.1605	0.8086	-0.9917	-1.4085	-1.023	-2.5341	-0.6579
2005/1/27	-2.5397		-4.8101	0.7481	0.8929	-1.1583	-1.3029	-7.0533	-1.7621	-3.272	1.1976	-4.8571	-3.6789	-2.5157																							-1.6173	-1.699	-1.8587	-3.2258	-1.7544	-4.9569	-0.3155	1.3369	-1.3356	-2	-3.1008	-2.6	-3.3113
2005/1/28	0.4886		-4.2553	-4.2079	5.0885	-0.0781	-3.3003	-4.7218	-0.6726	-0.2114	-4.4379	0	-2.7778	-1.2903																							1.9178	0.2469	-0.5682	-2.2222	0.4762	0.2268	-1.2658	-4.2216	-2.7073	-6.9971	-0.8	1.0267	-7.5342
2005/1/31	-1.7828		-3.6111	-5.9432	-1.4737	-2.8929	-5.1195	-0.708	-1.8059	-3.6017	-5.2632	-4.2042	-1.4286	-4.1394																							-0.9409	-1.2315	-0.7619	-5.6818	0.4739	0	-3.2051	-7.7135	-3.4783	-5.0157	-2.957	-3.0488	1.1111
2005/2/1	0.495		-1.1527	3.8462	-4.9145	-3.8647	-0.3597	0.8913	-6.4368	-0.2198	-1.3072	-0.627	1.4493	-0.4545																							1.7639	0.4988	1.7274	0.4016	1.4151	-4.9774	-2.9801	-2.0896	-1.4414	-0.9901	0.277	-0.8386	-4.7619
2005/2/2	5.0903		5.5394	6.0847	1.1236	3.8526	5.4152	4.947	5.1597	7.489	5.298	5.0473	5.3571	3.8813																							5.0667	5.2109	6.7925	10	2.907	-0.9524	4.7782	5.4878	4.936	5.6667	4.6961	6.5539	6.1538
2005/2/3	-1.4063		0.8287	1.995	-4.8889	-3.9516	-3.0822	-2.0202	-2.5701	0	-2.8302	-1.8018	-2.0339	-1.7582																							-2.7919	-2.5943	-2.4735	-3.2727	-1.5819	-4.5673	-3.5831	-3.7572	-2.439	-3.47	-2.3747	-2.9762	-3.2609
2005/2/4	4.5959		1.0959	2.2005	-3.0374	0	1.7668	-4.4674	1.199	2.0492	0.9709	2.1407	1.7301	2.0134																							6.0052	5.569	7.7899	5.0752	4.248	0.5038	3.3784	2.4024	1.6071	1.634	0.8108	1.8405	0
2005/2/16	-0.1515		1.626	1.6746	5.0602	-0.2519	1.3889	-1.6187	2.1327	0	1.9231	2.6946	3.0612	0																							-0.9852	-1.1468	0	0	-0.2203	3.5088	-0.3268	2.0528	1.5817	3.2154	0.8043	1.4056	4.4944
2005/2/17	-0.4552		0.2667	-0.7059	1.6055	1.0101	1.0274	2.011	0	-1.2048	4.0881	0.2915	-1.3201	0.4386																							-2.1144	1.6241	-0.1681	-0.8945	-1.1038	0	0.9836	1.4368	0.519	5.296	0	0	0.3584
2005/2/18	0.6098		-1.0638	0.4739	-0.9029	6.75	-1.6949	-0.5376	-0.232	-1.2195	-0.9063	-0.8721	-0.6689	0.4367																							-0.8895	-1.5982	-3.367	-1.083	-1.6741	-3.1477	-0.6494	-1.1331	-1.0327	-2.3669	0	-1.3861	-0.7143
2005/2/21	1.6667		1.6129	1.6509	1.5945	0.1561	1.7241	1.0811	1.3953	2.4691	1.5244	1.4663	1.0101	0.4348																							3.4615	2.5522	4.878	1.8248	2.3837	2.5	0	1.7192	1.7391	1.2121	2.3936	1.4056	0.7194
2005/2/22	0.4471		2.9101	2.0882	2.2422	2.1044	1.6949	1.9608	8.4862	2.4096	1.8018	1.4451	1.3333	4.329																							0.4957	0.905	1.6611	2.8674	0.7761	1.7073	2.2876	0.2817	2.5641	4.7904	0.7792	2.5743	3.5714
2005/2/23	-1.0386		-0.2571	-1.3636	5.0439	0.9924	1.3333	9.965	-0.6342	-0.9804	-1.1799	-0.5698	0.3289	-0.6224																							-2.4661	-1.3453	-1.4706	0	-2.0902	0	1.5974	1.6854	2.5	1.4286	0.2577	1.1583	4.1379
2005/2/24	-0.5997		0.2577	2.5346	2.2965	-0.9826	0.9868	3.6566	0	2.7723	2.0896	3.7249	-1.3115	0																							-0.3793	0	1.3267	0	-0.1124	-0.2398	-0.6289	-0.2762	-0.6504	-0.8451	1.5424	4.5802	2.649
2005/2/25	0.1508		-0.5141	-2.2472	0.6122	-0.5344	-0.6515	-1.8405	-1.4894	-1.3487	-2.3392	-1.6575	3.6545	2.5052																							1.1421	-0.6818	-0.1637	-1.3937	0.8999	5.0481	0	1.662	-1.1457	-0.8523	-1.519	-1.2774	-2.5806
2005/2/28	-2.4096		-2.3256	-2.2989	-5.071	-0.2302	0	-1.7187	-1.5119	-0.9766	0.8982	1.4045	5.7692	0.2037																							-2.8858	-2.746	-2.7869	-1.4134	-2.7871	5.0343	-0.3165	0.545	0.1656	-1.7192	0.5141	-0.7394	-1.3245
2005/3/1	-1.2346		3.1746	0.2353	-1.0684	0.3077	-0.9836	1.2719	1.3158	0.5917	2.0772	-3.3241	-1.5152	-0.6098																							-1.5504	0.7059	-0.1686	1.2545	0.2294	-2.3965	0	0.542	4.9587	0.5831	-0.2558	-0.1862	1.0067
2005/3/2	-0.3125		-3.0769	-0.2347	-1.7279	0.0767	-0.9934	0.157	-2.5974	0.1961	-3.1977	1.7192	-0.9231	-2.454																							-0.2625	-1.1682	-1.8581	-2.1239	-1.6018	-4.9107	-0.3175	-0.5391	-4.0945	-1.7391	-1.0256	0.1866	-3.3223
2005/3/3	0.9404		2.6455	0.7059	5.0549	-0.4598	1.0033	5.0157	1.1111	-0.3914	0.3003	0	-0.6211	-0.4193																							1.7105	0.9456	1.5491	1.085	0.6977	-1.4085	-0.3185	0	0.9852	0	-0.2591	4.2831	1.0309
2005/3/4	-1.2422		-1.2887	-1.1682	0	6.3895	0	-0.4478	-0.4396	0.3929	-2.0958	0	-0.625	-0.6316																							-0.9056	-0.7026	-0.8475	-0.7156	-0.1155	-0.4762	-1.5974	2.71	-1.7886	-1.4749	-0.7792	-3.5714	-0.3401
2005/3/7	-1.8868		0.2611	1.8913	-5.2301	2.0984	0	-1.949	0.883	1.1742	0.3058	5.9155	0.3145	-0.4237																							-0.1305	0.4717	0.3419	-0.3604	1.3873	3.3493	0.3247	-1.5831	0.9934	0.2994	1.3089	-0.1852	1.0239
2005/3/8	1.7628		2.3438	1.8561	2.649	0.7087	1.9868	1.2232	1.7505	0.9671	1.8293	0.7979	1.5674	1.4894																							1.6993	0.939	1.7036	2.17	0.4561	-0.2315	1.2945	0.8043	1.3115	2.9851	2.584	2.0408	1.3514
2005/3/9	-0.9449		1.5267	-0.9112	0.6452	5.5595	-0.6494	-1.5106	1.0753	-1.1494	-1.1976	5.5409	-0.9259	0																							-2.6992	-1.8605	-2.5126	-0.177	-2.7242	0.9281	1.9169	-0.266	1.1327	0	0.2519	0	0.3333
2005/3/10	-2.0668		-4.7619	-4.3678	-2.9915	-2	-2.2876	-0.7669	-3.617	0.1938	0	-3.25	-3.7383	-3.5639																							-1.5852	-2.1327	-2.0619	-5.8511	-1.4002	2.069	-3.4483	-3.7333	-2.56	-4.9275	-3.0151	2	-4.3189
2005/3/11	-0.6494		-1.0526	-2.6442	-4.6256	1.8367	-1.6722	-3.2457	0.2208	-1.9342	-3.6364	6.2016	0.9709	0																							-0.5369	-0.7264	-1.0526	-2.4482	0.1183	-3.1532	1.9481	0	0.1642	-0.6098	0.7772	9.9822	-2.7778
2005/3/14	-0.6536		-2.1277	0.4938	1.3857	2.004	-3.0612	-3.9936	-2.2026	0.5917	-2.8302	-1.4599	-2.5641	-0.8696																							-0.5398	0	1.2411	-0.1931	0.591	-1.6279	5.414	-2.2161	-2.1311	-1.5337	0	10.0486	-3.2143
2005/3/15	-1.4803		-1.9022	1.2285	-2.2779	-2.7505	0.7018	-3.6606	-2.027	0.5882	0.9709	-6.4198	-3.2895	-0.2193																							-2.8494	-2.1951	-2.8021	-0.3868	-1.9976	0	-3.3233	-2.2663	-2.5126	-1.2461	-2.0566	-3.8292	1.845
2005/3/16	-1.0017		-0.277	-2.9126	0.2331	-0.6734	-0.3484	0.6908	-0.6897	-0.1949	-0.641	1.3193	1.0204	-0.8791																							0	0.7481	-0.1802	-0.7767	-0.1199	-4.0189	-4.0625	-0.5797	-1.3746	0.9464	-2.0997	-3.6753	0.3623
2005/3/17	0.6745		-0.5556	-2	-2.7907	1.4915	-1.7483	0.3431	-0.463	-0.3906	-2.5806	-4.6875	-0.6734	0.8869																							-0.419	-0.9901	-0.5415	-1.9569	0.2401	-0.2463	-5.8632	-0.2915	-2.0906	-1.5625	-1.3405	-5.5644	-3.2491
2005/3/18	-0.67		-4.1899	-1.7857	-4.3062	0.6012	-3.5587	4.6154	-3.4884	-4.7059	-2.3179	-3.5519	-2.7119	-2.1978																							0.8415	0.25	1.9964	0	1.1976	-1.2346	0	-1.1696	-1.0676	-1.9048	-1.087	2.6936	-1.8657
2005/3/21	0.1686		0.5831	-2.5974	0.25	5.7105	0.738	-1.3072	0.241	-0.823	-0.339	3.966	-1.0453	-0.8989																							0.6954	0.9975	1.2456	-0.1996	0.7101	-5	1.0381	-0.5917	-0.7194	0.3236	0.5495	-1.8033	0.3802
2005/3/22	-6.734		-4.058	0	-7.7307	1.3819	-6.9597	-3.1457	-3.3654	-0.4149	-9.1837	2.1798	0	-3.4014																							-5.5249	-2.963	-2.6362	-4	-0.8226	-5	-4.1096	-2.0833	-4.8913	-7.4194	-3.8251	1.3356	-9.0909
2005/3/23	-3.2491		-0.3021	1.6	-0.5405	2.2924	-0.3937	0.6838	-0.995	-2.2917	0.7491	-0.8	0.3521	-1.8779																							1.0234	0.5089	0.361	-4.5833	1.4218	-0.554	-1.7857	-0.9119	0	2.439	-1.7045	-1.318	-2.5
2005/3/24	0.7463		3.3333	0	1.087	-8.298	3.9526	-3.3956	2.5126	0.4264	10.0372	1.3441	0.3509	1.1962																							0	0	0.7194	1.9651	0.3505	0.2786	1.8182	1.227	1.9048	0.3401	0.8671	2.6711	3.4188
2005/3/25	0		-0.5865	-0.2625	2.1505	0.5284	-1.9011	0	-0.7353	-1.2739	2.027	-2.9178	1.049	-0.4728																							-0.7236	-0.5063	0.1786	-1.7131	-0.4657	-3.8889	-0.3571	1.2121	-1.3084	0	1.4451	-2.6016	-1.6529
2005/3/28	-1.8519		-1.7699	-3.4211	0.2632	-0.3285	0.7752	0.5272	-0.4938	0.2151	-4.3046	2.1858	-2.0761	-0.4751																							0.5831	-1.2723	0	-3.268	0.8187	-4.9133	-2.509	-4.491	-1.8939	-1.0169	0.8547	-2.8381	0
2005/3/29	0		0.3003	0.2725	-1.3123	-0.9888	5.3846	0.5245	-0.2481	1.073	3.1142	-2.139	1.4134	-0.716																							0.2899	-0.2577	-0.1783	-2.9279	0.464	1.2158	-0.3676	-0.3135	0.7722	0	0.2825	-1.5464	0.4202
2005/3/30	-3.7736		-5.3892	-6.25	-3.9894	-6.6578	-6.2044	0.6957	-2.9851	-2.7601	-3.0201	-10.1093	-1.7422	-3.8462																							-2.4566	-2.8424	-5.1786	-1.6241	-1.2702	-2.4024	-4.428	-0.6289	-2.682	-3.0822	-0.8451	-3.8394	-6.6946
2005/3/31	2.1569		1.2658	1.4493	2.4931	2.5678	3.1128	1.8998	-0.5128	-1.0917	1.0381	1.2158	3.5461	1																							2.5185	0.5319	1.6949	0.9434	1.1696	0.6154	2.3166	0.3165	0.5906	3.8869	-4.5455	2.5408	4.4843
2005/4/1	7.4856		3.4375	10	4.0541	4.7288	0	-1.3559	3.866	4.6358	3.7671	3.003	5.8219	2.4752																							4.6243	3.4392	5.1852	10.0467	2.7746	3.6697	1.8868	3.47	3.9139	5.102	5.9524	4.6018	2.5751
2005/4/4	-3.2143		2.1148	-0.5195	-2.8571	-1.1952	-0.3774	-2.921	-2.4814	3.1646	-4.2904	-4.6647	-2.2654	-1.6908																							-3.3149	-3.5806	-2.993	2.3355	-1.1249	-2.6549	-1.1111	-2.1341	-2.0716	-3.5599	3.3708	-5.753	-0.4184
2005/4/5	1.2915		-3.8462	-1.0444	-0.2674	4.0323	-1.5152	-6.1947	-2.2901	-2.454	-2.7586	-1.5291	-2.3179	-1.4742																							0.2857	-1.061	0.5445	-2.2822	0	-4.8485	-0.3745	-1.8692	-4.4231	-2.0134	-0.5435	-6.4632	0.4202
2005/4/6	2.1858		0.9231	-0.2639	1.3405	6.5891	2.3077	-1.3208	2.6042	-1.8868	0.7092	3.7267	3.7288	2.2444																							2.4217	2.1448	2.1661	5.3079	2.2753	-5.0955	3.0075	0.6349	2.4145	1.7123	1.3661	-0.9597	4.1841
2005/4/7	9.9822		1.5244	4.7619	0.5291	0.3636	3.0075	0.956	1.5228	1.9231	0.3521	2.6946	0	0.9756																							2.9207	3.6745	2.4735	3.0242	1.7798	2.349	0.365	1.8927	1.7682	1.6835	0	1.5504	-1.2048
2005/4/8	10.0486		1.5015	0.2525	0.2632	1.2681	2.9197	0.5682	1.25	1.0482	2.1053	1.4577	1.3072	1.6908																							1.6216	2.5316	2.5862	0.9785	1.0929	-3.2787	1.4545	2.4768	2.3166	1.9868	0.2695	-1.145	1.2195
2005/4/11	2.2091		0.2959	-1.2594	0.7874	-3.4586	-1.773	1.5066	0.7407	3.112	4.1237	-1.1494	-1.9355	2.1378																							-0.3989	-1.2346	-1.3445	-2.7132	-1.1892	5.0847	-0.3584	4.5317	-0.3774	-0.3247	-2.1505	2.7027	1.6064
2005/4/12	-4.3228		-2.6549	-4.5918	-4.1667	-0.1235	-2.5271	-0.5566	-3.9216	-1.4085	-3.6304	-4.6512	0.3289	0.9302																							-1.4686	-2.25	-1.3629	-3.5857	-1.4223	5.1613	-4.6763	-4.0462	-1.8939	-3.9088	-2.7473	-2.2556	-5.5336
2005/4/13	3.6145		1.2121	9.893	2.7174	-0.4947	1.8519	-1.306	3.0612	1.0204	0.6849	2.439	1.6393	1.1521																							1.355	3.0691	2.2453	9.9174	1.2209	4.2945	3.0189	1.8072	2.8958	2.3729	2.2599	2.6923	3.3473
2005/4/14	-4.0698		-1.1976	-2.1898	-2.1164	0.4351	-1.0909	-4.5369	-2.4752	-2.4242	-3.7415	-4.7619	-2.9032	-1.8223																							-1.738	-2.2333	-2.027	-2.0677	-1.7544	-5	-2.9304	-3.2544	0.3752	-1.3245	-3.0387	-1.6854	1.6194
2005/4/15	0.4545		-1.2121	-1.99	-4.0541	-2.8465	-4.4118	-8.1188	-2.7919	-6.4182	-4.947	-2.5	-3.3223	1.3921																							-1.2245	-2.2843	0.1724	-2.8791	-0.558	-4.9536	-2.6415	-2.1407	-2.4299	-2.6846	-3.4188	-4.381	-6.3745
2005/4/18	-3.0166		-2.7607	-2.7919	-3.9437	-1.6561	1.9231	-6.681	-2.0888	-3.5398	-5.2045	0.641	-3.0928	-0.4577																							-1.6529	-0.7792	-0.4184	-2.7668	0.1122	-0.9772	6.9767	-4.6875	-2.2989	0	0.885	-9.9602	0
2005/4/19	4.9767		1.5773	5.483	0.8798	2.2668	0	0	-1.8667	-1.3761	0.7843	-0.3185	2.8369	5.7471																							0.9804	1.8325	-0.4202	4.065	1.5695	-0.3289	-3.6232	0.6557	0.1961	6.5517	-0.2924	-9.9558	2.5532
[truncated: 4,547 more rows]
[truncated: 71 more columns]
