# Supplementary material for: Can systematic skewness factors predict future interest rates: Evidence from China
Source: PLoS One. 2026 Feb 5;21(2):e0334345. doi: 10.1371/journal.pone.0334345 (PMC12875505; doi:10.1371/journal.pone.0334345)
Supplement: S1 File — Data1.zip comprises data such as the monthly price change of the SSE index, dividend yield, daily stock data and daily price change of the SSE index. (ZIP) [file pone.0334345.s001.zip › Daily stock data/Daily price change/Daily price change:industry.CSV]

	000008.SZ	000009.SZ	000010.SZ	000019.SZ	000032.SZ	000035.SZ	000039.SZ	000049.SZ	000055.SZ	000056.SZ	000065.SZ	000068.SZ	000088.SZ	000089.SZ	000090.SZ	000099.SZ	000151.SZ	000157.SZ	000338.SZ	000400.SZ	000404.SZ	000410.SZ	000425.SZ	000429.SZ	000498.SZ	000507.SZ	000519.SZ	000520.SZ	000528.SZ	000530.SZ	000547.SZ	000548.SZ	000551.SZ	000557.SZ	000570.SZ	000576.SZ	000582.SZ	000595.SZ	000619.SZ	000626.SZ	000628.SZ	000632.SZ	000638.SZ	000652.SZ	000680.SZ	000682.SZ	000695.SZ	000701.SZ	000720.SZ
	���ݸ���	�й�����	������̬	�����ع�	��ɣ��A	�й����	�м�����	�������	������	��ͥ����	��������	��������	�����	���ڻ���	�콡����	���ź�ֱ	�гɹɷ�	�����ؿ�	Ϋ����	���̵���	���绪��	��������	�칤��е	������A	ɽ��·��	�麣��	�б����	��˺���	����	��ɽ����	���췢չ	����Ͷ��	��Ԫ�Ƽ�	������ҵ	�ճ���A	�ʻ��ƹ�	�������	����ʵҵ	�����²�	Զ��ع�	���·�չ	��ľ����	�򷽷�չ	̩��ɷ�	ɽ�ƹɷ�	��������	������Դ	�����Ŵ�	����̩ɽ
	�ǵ���(%)	�ǵ���(%)	�ǵ���(%)	�ǵ���(%)	�ǵ���(%)	�ǵ���(%)	�ǵ���(%)	�ǵ���(%)	�ǵ���(%)	�ǵ���(%)	�ǵ���(%)	�ǵ���(%)	�ǵ���(%)	�ǵ���(%)	�ǵ���(%)	�ǵ���(%)	�ǵ���(%)	�ǵ���(%)	�ǵ���(%)	�ǵ���(%)	�ǵ���(%)	�ǵ���(%)	�ǵ���(%)	�ǵ���(%)	�ǵ���(%)	�ǵ���(%)	�ǵ���(%)	�ǵ���(%)	�ǵ���(%)	�ǵ���(%)	�ǵ���(%)	�ǵ���(%)	�ǵ���(%)	�ǵ���(%)	�ǵ���(%)	�ǵ���(%)	�ǵ���(%)	�ǵ���(%)	�ǵ���(%)	�ǵ���(%)	�ǵ���(%)	�ǵ���(%)	�ǵ���(%)	�ǵ���(%)	�ǵ���(%)	�ǵ���(%)	�ǵ���(%)	�ǵ���(%)	�ǵ���(%)
1997/1/2	2.6578	0.4342	3.3557	-0.5664	5.2381	1.5873	-0.0565	4.4944	0	0.2239											3.4146	2.4194	0.7326			3.7778	7.4	-0.0903	2.7613	0.8584	2.4447	3.9855	2.6855	9.7384	0	1.1029	2.2785	7.3196	0.8333	0.3937	-0.1724	0.6696	0.2613	1.8963
1997/1/3	9.0615	-1.0086	-5.1948	0.2532	-3.4691	-3.9063	-1.6393	-1.4337	-1.2459	-3.5741											-4.2453	-5.7368	-4.2909			-1.9272	10.0559	-1.9874	-2.1113	-1.4894	-5.3409	-4.7038	-0.2378	4.106	-0.9934	-3.4545	-3.7129	-5.4755	-4.2074	-5.098	-3.1664	-3.3259	-3.6482	-4.4665
1997/1/6	-10.2374	-6.8413	-10	-4.1667	-9.5313	-9.7561	-2.2989	-10	-5.1129	-4.6332											-3.8424	-8.3532	-8.6626			-8.0786	-9.9831	-4.7005	-4.7059	-1.7279	-9.964	-3.1079	-2.3832	-7.2519	-3.01	-5.7439	-6.8123	-9.3496	-5.9608	-7.5207	-5.5886	-5.8716	-5.0034	-6.4935
1997/1/7	4.9587	4.5313	6.0883	2.8986	10.0173	5.7658	1.7059	4.3434	3.219	4.4534											2.3566	4.4271	4.6589			4.5131	6.5789	2.4178	4.321	3.0037	9.0667	3.0189	2.0508	10.1509	1.4483	6.8931	4.2759	5.0448	5.5046	4.5576	2.5189	1.8031	3.7011	3.6806
1997/1/8	-0.9449	-1.1958	-1.0043	-1.5365	-2.1978	-0.6814	0.6362	-1.8393	0	-2.6357											-0.3003	-1.1222	-1.0334			0	-2.2928	-1.7941	6.3116	-0.7824	-1.7115	-0.9158	1.4354	3.4869	-0.7478	-1.8692	10.0529	-3.2017	-0.0791	-2.3932	0.7985	1.484	-1.304	-2.0094
1997/1/9	0.7949	1.9667	5.5072	1.2354	0.8026	0.8576	0.5747	5.6213	0.678	0.7166											0.9036	2.0177	0.8032			0	6.4982	1.7308	1.8553	0.3584	0.1244	2.403	3.7736	-0.361	0.5479	0.1905	0.3606	1.2128	-0.3165	1.8389	5.3016	0.5189	2.2253	3.5543
1997/1/10	2.5237	0.1484	0.2747	1.9268	0.1592	0	0	-1.1204	0.202	0.7905											0	0.1236	1.1952			0.6818	-0.1695	1.2287	-0.1821	-0.3571	0.3727	-0.1805	-0.4545	1.2077	0.4768	1.711	7.5449	1.634	0.7937	0.6019	-0.5787	2.6748	1.3605	0.9241
1997/1/13	5.8462	1.9259	2.7397	0.5041	4.2925	4.4218	2	2.9273	2.5538	3.5294											1.2935	4.0741	2.2047			6.0948	7.1307	1.774	4.7445	2.509	7.4257	8.1374	0.6849	6.5632	0.6102	1.6822	2.0045	3.7513	3.7008	4.1026	0.9895	2.3766	1.745	6.4748
1997/1/14	7.2674	-3.1977	3.2	-2.2571	-3.9634	-3.4202	-2.521	-4.3119	-1.7038	-3.9394											2.1611	-4.1518	-3.698			-4.0426	-4.1204	-3.211	-4.1812	-2.2378	-5.2995	-3.6789	1.0884	-2.0157	-1.6846	-3.4007	-3.821	-3.9256	-3.6446	-4.1051	-2.0749	-2.8571	-3.1662	-2.457
1997/1/15	-0.271	-0.1502	-0.1292	1.0263	1.4286	1.0118	2.2989	-0.6711	1.7333	0.2366											-0.9615	0.495	3.2			0	1.8182	0.0948	0.1818	0.5007	1.5815	1.7361	1.7497	0.5714	-0.2742	1.1418	2.1566	0.5376	1.0244	1.9692	0.6474	0.0919	1.2943	0
1997/1/16	-1.087	-0.1504	-2.1992	-0.0635	1.4085	-0.6678	-0.2247	1.834	1.5727	0.7081											-0.7767	0.4926	-1.1628			-0.2217	-1.2987	1.2311	-0.726	2.3488	-1.1976	6.1433	0.7496	0.5682	1.9244	-0.2822	-1.5556	-0.5348	-0.624	-0.5038	-0.5848	-1.1478	4.2367	-2.0781
1997/1/17	-0.9615	1.2048	0.5291	4.5108	-0.1543	-0.3361	1.4077	-0.8531	6.3226	2.3437											0.1957	-0.1225	1.5686			-0.4444	-0.4934	1.4967	0.9141	5.0765	0	-0.6431	1.4442	5.8757	2.0229	1.5094	7.9007	1.0753	0.7064	0.9283	3.2941	-0.0464	2.2581	-2.0579
1997/1/20	0.8322	0.2976	3.9474	4.4377	6.9552	3.7099	-0.0555	-0.5736	0.9102	0											2.9297	1.227	2.3938			2.2321	1.6529	0.9217	2.1739	1.1913	1.4545	1.6181	-0.8197	2.1345	-0.1983	3.1599	2.9289	1.8085	0.3897	0.1672	-0.3417	-0.0929	0.3155	0.3283
1997/1/21	-1.3755	-0.5935	-1.8987	-2.7939	-1.5896	-2.439	0	-0.9615	1.6236	-1.7557											-1.518	-0.9697	-0.4525			4.3668	-1.1382	1.7352	-1.4184	1.1772	3.3453	-2.2293	-0.5655	-1.2539	-0.596	-1.8919	2.439	-0.9404	-1.1646	-1.5025	-1.3714	-1.8605	-0.9434	-1.8325		118.9086
1997/1/22	-1.3947	1.4925	0	3.7725	1.0279	0.6667	2.1111	1.068	3.5503	1.7871											0.0963	0.8568	0.8333			-1.8828	1.1513	0.9874	0.7194	4.2017	-0.4624	-1.3029	5.5118	0.7407	3.4644	1.6529	0.6944	-0.1055	0.5499	0	0.8111	0.9479	0.7619	-1.2	116.3551	0.6957
1997/1/23	2.2631	1.3235	1.9355	1.1541	6.3953	0.9934	2.8836	0.8646	0.0571	2.1374											0.4812	2.0631	0.3757			1.2793	0.3252	1.5111	0.1786	1.9231	1.5099	1.1551	0.0829	2.3109	2.0605	4.6974	4.2365	3.1679	1.3281	4.2373	2.0115	1.1737	0.5671	-0.8772	-4.1037	-1.4968
1997/1/24	-0.8299	1.7417	3.7975	1.5402	4.5082	4.5902	-1.2163	1.1429	-2.9126	-0.2242											3.4483	4.6373	2.3952			1.6842	2.107	-0.0876	4.4563	-0.5478	-0.5721	2.447	0.9528	-1.7454	-0.9464	1.4668	3.4972	1.6377	2.9298	-1.626	0.2817	-0.6961	0.2506	1.9741	3.6036	0.4091
1997/1/27	-0.1395	1.7118	0.2439	0.8989	5.2288	-0.627	0.6424	0.4708	1.4118	4.1199											9.9074	0.9091	4.7515			4.1408	-0.4762	0.9641	2.3891	0	1.496	1.5924	1.4362	2.2989	0	7.0578	-0.8219	2.2155	1.3483	1.0744	1.4045	6.3551	0.5	0.267	-0.4348	-0.1164
1997/1/28	1.8156	0.7013	-1.2165	-0.0557	2.4845	0.6309	-0.7447	-1.1246	-1.5081	-1.7266											1.4322	-0.2252	0.4885			0.5964	1.4354	-0.9549	1.8333	0.4896	1.8141	2.9781	0.2427	-1.43	-0.828	-0.7149	2.3941	-0.9852	-1.6999	0.7359	-0.7756	-1.1424	-0.8085	-1.4647	-1.2009	0.2331
1997/1/29	-1.7833	0.2786	-1.1084	-2.7298	-0.1212	1.4107	-0.5359	0.4739	-0.4122	-1.757											-2.5748	-1.0158	-1.7361			-1.7787	-0.1572	-0.7888	-1.1457	-0.4263	-1.3363	-2.2831	-0.5246	-1.5544	0.6423	1.76	-0.2698	-0.995	0	-1.7045	0.3908	-1.2889	-1.2539	-1.4865	1.6575	0.1163
1997/1/30	0.5587	2.6389	1.4944	-1.2027	9.9515	3.7094	1.5625	0.8491	0.7096	-0.2235											-1.9608	1.0262	-1.0601			1.8109	2.0472	0.0883	1.3245	0.3058	0.2257	0.3115	0.3245	1.1579	0.3191	0.0786	-1.3526	0.7035	0.0752	0.9083	0.0556	-0.3602	0.381	-0.3429	-1.5217	2.0325
1997/1/31	-1.5278	-1.2179	-1.8405	-0.8696	-1.766	-2.8316	1.6446	0.3742	0	-0.0747											-1.0435	0.1129	-0.3571			-0.5929	-2.0062	2.3831	0.9804	2.1341	-0.7883	-2.1739	-0.5257	0.4162	1.0814	2.0424	0.1828	-0.7984	-0.2254	-0.1637	3.8911	3.987	0.4428	-0.5506	-0.6623	-0.2846
1997/2/17	7.1932	-1.2329	1.125	-1.2281	5.5056	0.9202	-0.6785	2.3299	0.3523	-1.0463											2.3726	-1.1274	1.7921			1.9881	2.5197	0.5172	1.9417	-0.0597	-0.5675	0	0.5285	-0.3109	-0.8811	-1.0778	2.0073	-1.7103	-0.9789	-0.9836	1.1236	-0.3912	0.063	0.692	1.3333	0.1712
1997/2/18	-10	-9.9861	-10.0124	-10.0059	-10.0106	-10.0304	-9.9842	-10.0182	-10.0059	-9.9698											-9.7854	-10.0342	-10			-9.9415	-9.9846	-10.0343	-10.1587	-9.9761	-10.0457	0	-10.0687	-9.9792	-9.9683	-9.9611	-9.9284	-10.0307	-9.962	-10.0166	-10	-9.9764	-10.0692	-10.0344	-10.0877	-10.0285	413.1818
1997/2/19	6.1404	5.8552	6.3187	9.4079	10.0592	8.277	4.9621	5.8704	6.632	4.4463											3.7108	5.3232	4.7731			9.9567	9.5563	7.1497	9.0106	5.9721	5.203	1.746	3.0126	5.7737	5.7123	4.7537	6.0576	4.4369	3.4628	3.4959	5.3498	4.6248	5.8782	3.8961	5.7317	4.1799	8.2374
1997/2/20	-0.8264	-2.4745	5.168	-3.187	-0.4301	-2.3401	-0.723	-3.5373	-2.5	-3.6145											-4.6789	-4.8135	-2.8379			6.6929	-2.648	-4.9822	-2.5932	-2.3168	-3.9807	-4.5242	-2.1825	-4.0393	-2.3349	-3.8779	0	-3.7037	-2.9388	-3.5556	-2.3438	-5.0876	-3.7673	-4.1912	-3.6909	-4.6809	-4.3372
1997/2/21	1.1111	4.4776	0.6143	-1.1801	-0.7559	2.3962	0.7843	3.3697	1.1882	3.5833											2.3099	4.6776	2.6902			2.0295	1.6	2.4345	2.1631	1.0897	4.2714	0.9804	2.4096	9.1013	1.776	1.8026	1.8727	3.3937	2.7754	3.1336	4.8	5.3603	2.8159	4.1443	1.5569	5.3571	-0.8554
1997/2/24	3.2967	0.4286	1.3431	-0.6914	2.2851	4.5242	1.0006	0.1918	-3.6465	-0.4023											4.2333	0.8454	-0.2994			-0.1808	0.9449	-0.5484	0.8143	0.8878	3.253	0.4854	2.7451	-2.3983	0	2.4452	7.6287	1.2035	1.1457	1.8767	1.6903	-0.3336	0.0668	-1.4001	-0.9434	-1.7554	-2.6747
1997/2/25	-0.133	0.8535	1.2048	3.1646	0.5319	0	0.1651	4.4019	1.0904	2.0194											0	1.1976	1.7267			-0.3623	0	0.9191	0.6462	2.7656	1.6336	1.1272	0.4241	4.1667	1.9463	1.07	1.4518	0.8649	1.1327	3.3333	1.8767	1.4226	1.1348	1.4948	0.4762	0.4313	2.1277
1997/2/26	0.5326	1.2694	2.1429	1.8405	0.1058	2.2388	3.2967	5.6829	1.8401	1.346											1.9856	2.9586	2.8044			1.6364	2.0281	6.1931	2.7287	0.8563	3.3295	3.0255	3.0405	0.3077	1.7775	1.3844	2.7778	2.8939	3.52	1.8676	0.6316	9.3234	5.5446	4.7865	2.2512	3.0675	0	189.6806
1997/2/27	2.2517	0.5571	7.9254	-0.6627	3.0655	0.146	1.9681	1.6479	1.9938	0.8594											-0.0885	1.7241	-0.9332			0.3578	1.2232	-1.458	-0.3125	-1.3341	-0.8889	0.6182	1.0246	0.9202	-0.5175	-0.8835	-0.4095	1.4583	-0.3091	1.1667	0.4184	-0.9811	4.1276	3.5137	-1.1587	-0.6548	1.1285	-1.2723
1997/2/28	2.0725	0.831	1.5119	-1.2735	4.6154	5.9767	2.8691	5.1195	-0.733	3.0209											1.4172	0	0.2174			0.1783	5.287	0.5222	0	0.1844	1.3453	-1.0753	-0.7302	7.9027	-0.3251	0.3241	1.1513	2.1561	0.6202	1.8122	10	2.9726	5.045	-1.4257	-0.3517	1.8574	0.9442	0.3436
1997/3/3	3.8071	4.9451	2.6596	0.0614	2.8431	4.9519	0.355	6.9805	3.0769	4.5113											3.4061	5.8757	3.0369			2.1352	2.0086	4.4156	3.4483	1.1043	8.4071	4.1925	3.6371	0	3.653	6.3005	2.9268	5.4271	4.9307	6.3107	4.6402	6.0696	6.3465	9.9862	3.5294	1.7647	3.0612	5.9932
1997/3/4	0.1222	-0.6545	6.7358	1.4119	-1.2393	-0.5242	-1.5664	-1.214	-0.8358	0											5.5743	8.2177	3.7895			6.0976	2.1097	-1.3267	1.6667	-1.3956	-1.6327	3.4277	-2.3265	4.6948	-1.3216	1.2158	-0.3949	1.6206	2.4229	-0.4566	-1.81	-1.2561	4.9462	6.0739	-0.4545	-1.4451	-0.9076	-2.4233
1997/3/5	-3.2967	-3.5573	0.4854	-2.4818	-3.2819	0.527	-1.9507	6.3748	-3.0102	-4.5324											-4.8	-3.2544	-4.0568			-4.2693	-3.9945	-2.605	-2.8316	-0.8	-1.6598	0.7205	0.6459	-3.3184	-2.2321	-3.5285	2.617	-3.6585	-4.0143	-4.4343	-2.8571	-3.4629	-4.2008	-3.1287	0.3425	-0.176	1.8318	-1.904
1997/3/6	7.702	2.1858	0.7729	1.3656	1.2974	3.4076	1.466	0.7942	0.9311	0.2261											0.4202	3.6697	0.6342			0.8576	1.1478	0.4314	0.9202	0.1241	3.903	0.4292	0.6819	2.7829	0.3914	0.7782	2.3957	1.0711	5.3025	1.04	1.0911	1.9034	1.6043	-0.0609	0.2275	-0.1175	4.4971	5.8228
1997/3/7	3.7515	-0.8021	3.5475	-2.6332	0	2.0279	2.064	-1.2894	-0.0615	-0.1504											-0.4184	-1.6716	-1.1905			-1.0204	-0.4255	-0.1718	-1.2158	2.0446	-2.335	-1.9943	-1.5936	-1.6245	1.6894	-0.3861	4.7547	1.6378	-0.1418	0	5.5842	-1.2213	0.1053	-2.1951	-1.4756	1.7059	-0.7042	-2.7911
1997/3/10	7.5706	0.8086	1.4815	-0.3145	0.3941	1.7391	0.8595	1.9586	0.0615	3.012											2.521	2	1.0631			-0.3436	-1.1396	0.6024	0.1538	3.4608	1.2474	-1.0174	0.9312	3.4862	0.4473	1.8605	-0.1441	5.5924	1.5625	3.4046	3.0222	4.7273	1.6299	4.0404	1.6129	1.5038	0.8668	0.9024
1997/3/11	0.105	0.9358	8.8504	0.7571	2.0608	-1.221	1.7544	4.3757	6.3961	0.1462											1.2295	1.7647	1.9635			1.5517	1.585	1.5398	0.4608	-0.2934	2.6694	2.0558	3.2892	1.3298	0.5089	0.5327	-1.8759	0.3591	-0.6294	4.1348	-0.1726	8.4722	1.1381	10.0324	0.5669	4.1595	-1.6406	0.813
1997/3/12	-1.574	0.7947	-1.5088	1.3776	-2.4038	-0.8653	7.5862	-2.045	0.578	4.4526											0.4049	-0.9634	-0.3439			-0.6791	0	0.7582	4.4343	1.5892	2.8	-1.4388	1.3592	-0.4374	3.8608	2.9523	0.7353	-0.7156	2.7445	3.0147	1.6422	2.4968	3.0691	3.7255	2.7057	0.7659	4.6863	5.4032
1997/3/13	1.7058	-2.1025	-4	-1.7912	0.8867	4.1147	-1.3278	-2.5052	-2.2989	-1.747											2.4194	-1.6537	-0.9662			-1.7094	1.844	-1.8395	-2.7818	-0.2897	2.3346	-1.8978	-2.1839	3.6907	-1.2797	-2.4265	0.7299	3.7838	3.0822	-2.2127	0.7653	-2.3735	-2.4814	-3.3081	-2.4149	5.9175	-2.352	2.7544
1997/3/14	3.2495	0	4.6099	0	0.293	1.4371	5.2436	1.606	1.1176	0.2845											-0.0787	0.6924	4.1812			-1.0435	-1.8106	5.8773	-0.753	5.6363	-0.8555	0.2976	1.841	2.5424	1.9753	0.0754	9.4203	-1.0417	6.5116	0	3.5865	3.6468	2.0356	-0.2933	-0.8999	6.612	-0.3108	2.6806
1997/3/17	4.7716	1.745	3.3051	5.3459	-0.779	-2.4793	1.3668	-1.0537	9.7731	-0.2128											2.2853	-1.0806	1.9398			-1.5817	-0.8511	5.0684	-0.9105	2.6953	-0.2876	-1.3353	0.7308	1.4876	6.6586	2.9367	-1.2583	0.8772	6.0512	1.7518	0.9369	-1.2346	-0.399	-1.9608	-1.2486	2.9808	-1.4809	-0.145
1997/3/18	-1.3566	1.715	-1.9688	8.6567	-0.8832	-1.937	0.696	-0.426	-0.5299	-0.6397											-2.0801	3.2771	-1.7717			0.7143	-2.0029	-1.608	-1.072	-1.4462	-0.4808	6.7669	-0.8782	-1.1401	-2.2134	4.2429	3.0181	-1.3913	-1.1765	-1.7217	-2.5424	-1.25	-1.6024	-1.3	0.3448	2.7077	0.0791	9.2956
1997/3/19	0.9823	-0.9079	2.5105	-5.6044	-0.9901	-0.3704	0.6479	-1.3904	-0.2131	2.2175											3.5405	0.4808	0.7348			-1.9504	0.7299	-0.4669	0.6192	1.7935	-1.8357	-0.8451	1.5408	0.5766	-0.8125	5.4737	-0.3906	1.2346	-0.1786	2.7737	4.3478	0.6962	1.5776	-0.9119	0.1145	-0.6818	3.9526	5.2492
1997/3/20	-5.9339	-3.1414	-3.1837	-4.9476	0.8	-0.8674	-3.9485	0.1085	-4.7517	-3.289											-4.4073	-3.3493	-3.183			0.1808	-1.7391	-2.111	-0.7692	-4.9119	-2.6575	-3.6932	-2.352	-2.9484	-0.7022	-5.1231	-2.3529	0.0871	-4.4126	-3.4091	-3.9683	-2.8284	-3.3066	1.227	-0.4577	-2.6087	-4.4106	-5.3662
1997/3/21	0.9307	2.7027	0.1686	1.4085	2.5794	0.75	2.7703	0.9751	2.5785	0.9407											3.3386	1.8812	1.5068			1.8051	1.4749	1.278	0.7752	2.9197	3.4378	0.295	1.4763	3.5443	1.65	2.3843	3.079	4.4386	6.675	2.7941	3.3058	1.8758	0	0	0.9195	2.9135	3.1026	5.9373
1997/3/24	1.332	9.7368	1.1785	-2.657	2.9981	-0.1241	1.7391	7.9399	3.2787	1.2903											-0.3077	1.8465	-0.6073			1.2411	1.0174	4.4953	4	-0.4364	-0.782	-0.4412	2.6034	1.304	-0.2899	-0.6849	0.5195	0.8333	1.7544	-0.5007	4	-0.3175	-0.2591	-2.2222	3.4169	0.4566	-0.7716	-0.1889
1997/3/25	0.6067	-1.199	-1.8303	-2.6055	-2.0657	0.6211	3.7179	-2.3857	-1.3228	2.1231											-0.5401	-0.7634	0.3394			-0.5254	1.4388	0	-0.7396	1.8082	0.4926	-0.7386	7.2761	3.1376	3.2558	0.6207	2.1964	-2.8926	-3.1034	-1.5097	-3.9231	1.0191	3.3766	-1.8595	-2.7533	-0.9091	-1.2442	0.9464
1997/3/26	7.1357	0.2427	3.3051	0.828	0.0959	1.9753	-2.4722	0.3055	0	0.9702											0.6982	3.5577	5.6834			3.169	2.5532	3.6226	4.62	0.6459	3.7255	1.7857	1.8435	3.0421	2.7027	0.4798	0.5057	0	1.4235	1.2409	0.0801	0.6936	10	2.7368	10.0793	1.055	0.7874	2.625
1997/3/27	0.469	-0.2421	10.0082	-1.4529	3.8314	3.2688	-2.6616	2.7411	-2.1448	-1.5786											0.5393	-0.3714	-1.0243			3.5836	3.4578	-1.8937	2.1368	-1.1765	-1.7958	4.2398	2.0833	0.0757	-2.3026	-1.7735	4.2138	1.0213	-2.3392	-0.9373	-0.72	-0.5009	0.5025	-0.7172	-4.2181	-0.4085	-0.4688	-2.497
1997/3/28	1.9608	-0.4854	0.2983	1.9231	3.321	-3.1653	0.3472	-0.2964	-1.3151	0.6974											-1.9923	-2.0503	-1.8111			-4.1186	-4.1444	-1.7817	-1.5342	-0.2706	2.7911	-1.683	-3.2118	0.4539	-1.1223	0.4167	3.3193	-1.9377	0.5389	-0.4367	0.2015	0.3776	2.3182	-1.032	3.4372	2.5068	-1.1774	-0.3748
1997/3/31	2.2894	6.4634	5.3532	1.4465	10	10.0484	1.2111	7.8295	2.7207	4.9861											3.1274	4.6622	3.9526			4.811	3.6262	2.7967	5.3824	4.612	10.0187	6.2767	-0.1037	5.2711	1.2486	3.7344	9.9883	3.9519	-1.2507	1.9737	3.9405	2.6959	0.1777	1.3556	4.7767	2.6234	1.4297	-0.3135
1997/4/1	0.1791	1.8328	6.7749	0.372	0.487	0	-0.641	1.011	0.5405	-0.3958											-5.8378	0.2727	-1.1407			1.3115	0.9421	-1.0294	1.7473	-0.6743	-1.2766	-0.4027	2.6298	-0.6438	-1.6256	-1.1333	-0.7966	-0.4132	-1.6888	4.5161	0.5803	-1.4042	0.2217	2.4691	1.2884	7.4523	3.9154	-0.6289
1997/4/2	-2.5916	-2.1372	-1.5202	-2.4089	3.1502	-1.6502	0.9462	0.9099	0.0538	-1.7219											0.6441	-0.1813	-1.6667			3.0744	3.4667	-1.4116	-0.1321	-1.3055	1.8966	0.1348	-2.6298	-1.7279	-1.3105	-1.6183	-0.7495	-1.1618	-1.1043	-3.9781	-2.3077	-1.4861	3.2743	0.7028	-5.3816	-1.129	-2.7882	0.3165
1997/4/3	-4.0367	-0.6897	4.4966	0.1266	2.036	-2.1253	0.3835	-1.8034	2.0956	-1.0108											3.04	-1.4532	-0.5215			-3.4537	-3.0928	0.8289	-2.1164	5.9788	5.5838	-1.2113	0	5.7143	5.0231	-0.7539	1.3484	-0.6717	-0.8685	-0.8571	0.6299	-1.3828	5.9126	-2.8913	-1.9648	-1.3051	-0.6202	0.0631
1997/4/4	-2.9637	0.6944	3.8536	-0.9482	6.6769	2.6286	5.6876	0.4591	6.3158	1.0892											4.9689	-1.3825	-0.7208			-1.7886	-3.0585	2.0927	-2.1622	9.8352	2.484	-2.4523	10.0069	-0.3465	3.4634	1.7265	1.1176	0.2536	3.7547	-0.5764	2.5039	1.0198	5.0971	-1.7454	1.0549	2.2727	-1.3261	2.1438
1997/4/7	-1.2808	-0.9195	0.1237	0.1914	-0.7914	-3.2294	4.1767	-2.1938	7.6238	3.6364											-0.1479	-2.9907	2.6403			-2.9801	2.8807	1.5373	-0.1381	5.0455	-2.502	-2.3743	5.7602	1.9471	5.4198	4.4128	10	-0.9275	-2.0507	-2.1739	6.6412	-1.2618	-3.3872	-3.0303	-2.714	8	3.1621	-1.6049
1997/4/8	-3.1936	-3.8283	-4.2619	-4.6497	-4.9311	-5.8688	-4.7032	-2.8037	-3.8178	3.5737											4.5185	-2.9865	-3.8585			-1.5358	-4	-4.3259	-1.9364	-4.2839	-7.2975	-1.7167	-0.7143	0	-5.2419	-4.6164	8.0861	-1.3617	-3.2635	1.6296	-2.5412	2.3642	-1.6335	-1.7241	-1.9313	3.4418	-3.5249	-0.3137
1997/4/9	-0.2062	0.4825	-0.7097	-1.5364	5.9497	1.7115	0.7282	0.2885	2.1521	1.4429											4.4649	1.4896	-0.4013			3.4662	0.8333	4.4461	2.5388	3.481	2.8547	1.8923	9.6223	-0.3411	1.9149	0.818	5.9761	3.9689	0.8275	0.2915	3.2685	-0.7491	-1.1746	1.2061	1.86	5.1718	2.9388	0.8811
1997/4/10	0.6198	0.7203	-2.2742	-3.1886	-2.9518	1.3221	-1.3253	-0.2876	-2.1067	-3.9579											-0.4749	2.544	1.0074			-2.3451	10.0551	-0.8658	-2.0633	1.0485	-2.8595	-2.4286	-3.0079	-3.4223	-2.453	-1.5551	8.1036	0	1.0101	-1.4535	-0.6046	-1.8868	1.5984	-2.0585	-2.2556	0.0688	0.6173	0.2495
1997/4/11	7.7002	-2.1454	-3.8564	-1.8921	0.1484	-2.9656	-3.5002	-2.4038	-3.0607	-3.5415											2.5903	2.0038	-1.2633			-2.2298	4.1302	-1.8195	-2.2472	-3.4155	-1.645	-2.6354	-3.4395	-2.4096	-2.6752	-2.7473	-4.7141	-1.7427	-2.9375	-3.0973	-2.7907	-2.8205	1.1295	-2.1018	0.3297	0.1031	3.9877	-2.4891
1997/4/14	-0.1907	0.8526	2.213	0.2143	0.6667	1.8337	2.9523	0.6897	2.6147	2.2029											-2.0598	4.6773	0			2.6316	-0.1202	0.1483	1.8678	0.761	2.7289	2.8571	-1.4307	1.3072	-0.1649	0.2825	0.9732	4.5608	2.2537	1.446	-0.8465	0.1979	0.4388	0.339	2.9573	-2.197	1.9174	-0.702
1997/4/15	-0.2865	0.8454	0.8119	0.1426	-1.3981	1.4406	-0.4506	3.7182	0.9615	-1.3717											-2.6459	0	-1.1448			0.5128	8.3032	5.1073	2.9619	-6.3972	-1.4567	-0.731	2.1919	1.0753	0.4956	1.6901	-0.0803	1.2116	-1.0076	1.6504	0.1485	-1.2508	-1.2311	0.2252	-0.6383	-1.1934	-4.1245	-1.3496
1997/4/16	-2.0115	-0.1198	1.4765	-0.2847	0.3731	0	-1.1111	0.9434	1.7619	-0.1987											-0.3484	-2.1448	-0.4768			-0.3401	2.8889	0.7042	0.8219	0.7119	1.4783	0.5891	0.8986	1.3475	-0.6027	-0.831	-0.0804	-1.0375	-0.4453	-1.1808	-1.4455	1.3333	0.764	6.2921	0.1071	1.2433	0.3774	1.6287
1997/4/17	-2.2483	0.3597	-2.3148	5.4961	1.487	-0.9467	-0.1248	-1.8692	6.4577	-4.1805											-0.9091	0.4566	0.616			1.7065	3.1317	1.2587	-1.9022	-1.6023	3.0848	-0.5857	2.7578	-0.9797	-0.882	-0.5587	-0.2414	0.0806	-1.7252	-1.3443	1.1282	-1.6447	0.1596	-2.7484	0.107	-0.7018	-0.9774	-1.2821
1997/4/18	0.8	-1.3142	-1.7603	-1.8945	8.0586	-0.4779	0.6667	-0.1905	-1.011	1.2465										109.8485	0.5646	7.6364	0.4082			-1.0067	0.4188	1.6575	0.831	1.1494	2.2444	-0.7364	0.2516	1.0601	0.4449	0.7725	2.8226	1.1281	2.7308	-0.0757	0.781	-0.7358	-0.3984	-1.413	-1.1752	0.8834	-0.0759	-4.8701
1997/4/21	-0.496	3.632	-0.6203	-1.0345	0.2712	1.5606	4.3046	-0.2863	1.0213	0.5472										6.4982	0.7018	3.2939	1.084			3.3898	-1.4599	-0.9511	2.3352	4.6402	-2.1138	4.1543	1.2828	1.3287	2.1041	-4.878	-1.2157	2.5498	-2.2152	1.2879	1.4022	0.2695	3.2	0.3308	1.5135	1.2259	0.5319	1.0239
1997/4/22	-2.7916	-0.8178	6.7961	-1.2544	0.4057	-0.9456	0.3968	-0.9569	0.8352	0.8844										2.4213	-0.0697	0.8177	0.3351			-1.9672	2.1164	0.4115	-0.1342	1.3575	-2.0764	-2.2792	2.3954	0.069	1.9523	-0.3663	-1.7467	0.8547	1.4887	-1.4959	0.4003	-0.6048	3.6822	-0.8791	2.5559	0.4498	2.4187	2.7027
1997/4/23	9.641	-0.7067	2.2727	10.0212	1.5488	1.074	2.7273	1.9324	1.3949	1.0789										1.6076	-1.1855	1.3788	1.6032			6.689	0.9326	-1.0929	-2.0161	1.8304	-2.2901	-1.0204	9.9463	1.3103	-1.3298	-2.2794	2.101	-0.7704	-1.7857	4.7836	4.9293	2.4341	0	-0.5543	-2.0768	4.1681	0.2214	-0.8553
1997/4/24	3.8354	0.5931	-3.4921	-1.2187	1.2599	0.1181	0.885	6.2559	2.1066	-2.6017										6.1424	-1.9054	1.36	-2.3011			-2.3511	9.9589	-1.3812	-1.5089	-0.9206	-2.4306	-0.8837	9.9756	0.0681	-1.9946	-3.3108	5.461	-2.4845	-0.6494	10	5.8722	3.2343	6.9159	-2.0067	-1.0604	9.9868	-1.3255	-2.5216
1997/4/25	-5.7658	-0.2358	-2.3684	-3.3766	-5.0426	-3.3019	6.9794	0.0892	2.3158	-1.5068										4.3402	-0.2878	-1.105	-0.2692			-4.3339	9.9907	0	-3.4819	9.823	-1.8683	-3.2689	-3.9573	3.1973	6.1606	1.6342	2.3265	0	10	-9.0909	5.7096	-3.3248	4.1958	-0.2275	-1.3934	0.7216	0.8955	0.6807
1997/4/28	-5.1625	-10.0473	-2.4259	-2.1505	-8.9655	-9.0244	9.8752	-4.3672	6.749	-1.3908										5.042	0.3608	1.5962	6.2078			4.0268	10.017	2.451	-4.6176	8.8235	-4.9864	-7.2197	4.4444	-0.9888	10	-2.5268	6.344	-1.7516	-0.713	-0.5072	5.8333	-2.9762	5.1007	-6.4994	0	2.5672	-0.2959	-3.1778
1997/4/29	3.4274	1.8397	-2.6243	-0.5495	-2.2727	5.63	-1.817	-1.2116	-4.7803	-2.2567										-6.88	-2.9475	-1.0212	-1.5883			10	7.6389	-2.1189	4.6899	-2.0733	1.145	-3.3113	-3.3688	-2.7963	-0.1413	2.6709	-5.2414	0.2431	-3.6505	2.185	-7.1158	-2.5222	1.3729	3.7805	1.1957	-5.7043	-1.7062	3.9106
1997/4/30	-2.729	-0.7742	5.8156	1.7956	2.4806	-7.3604	2.4124	1.7925	1.9838	4.5455										2.0189	3.4815	0.7937	-0.0646			5.8651	-3.4409	2.4441	-0.4335	4.1588	2.8302	-2.3973	0.8257	2.6712	-6.0849	-0.9946	1.0553	0.8084	-0.6832	-0.4989	0.9419	2.5175	0.9419	-0.8226	2.0408	0.3086	0	-0.5376
1997/5/5	4.7094	2.4707	0.8713	4.6133	0.6808	4.9315	6.5505	1.7609	3.2156	1.7943										0.5895	0	3.5433	1.938			8.4488	10.0223	2.9993	3.0479	6.4973	3.578	2.807	2.8207	4.4029	8.5384	0.9274	0.2881	2.1652	1.0632	0.1433	2.6439	0.5457	0.4462	1.4218	4.6316	0.8923	1.1321	2.6351
1997/5/6	0.4785	4.6954	-0.7973	-1.5564	-2.3291	10.0522	9.9334	2.9144	9.6154	3.7288										2.1348	2.219	-0.3042	0.507			-2.5543	9.9865	4.3018	-1.1268	6.419	0.0886	-1.3652	9.9558	-1.7891	5.8769	6.049	1.9749	0.6279	-0.8663	-0.5722	0.303	1.7639	2.5848	-1.285	-1.2072	2.4398	-0.9701	-1.7117
1997/5/7	10	-2.7879	-2.2773	2.3057	9.8462	1.0676	-1.4876	1.5929	8.5965	-1.1111										-1.7623	-2.1709	1.2967	2.5221			0.5242	8.589	-2.8553	0	-2.5397	2.6549	4.1522	9.8592	-0.7807	3.1031	-2.6715	-0.8099	3.2761	2.809	3.0216	-0.6344	10	10	4.497	-1.6293	-0.3275	2.11	6.0951
1997/5/8	-9.9567	-6.2344	-5.4147	-6.6323	-3.7115	-6.6901	-7.7181	-4.1812	-9.9838	-6.8077										-4.0467	0.2147	-7.3795	-8.4871			-8.8657	6.2147	-6.597	-6.2678	-7.1661	-5.6034	-6.1462	-3.8462	-4.9836	-2.713	-5.7864	-0.6035	-7.4773	-5.8895	-5.8659	-1.7939	-4.2424	1.2885	-7.701	0	-2.9271	-4.797	-6.5657
1997/5/9	3.5577	3.4574	4.2754	3.1034	9.8182	8.1761	6.0606	2.5455	4.056	3.5461										3.9565	2.2143	3.252	3.5618			8.1545	-0.6915	3.5664	3.3435	4.2105	3.105	5.4867	6.2857	5.245	3.573	2.3622	9.5	3.4286	2.9032	2.5223	3.0031	6.962	3.7102	3.9264	-1.5528	6.8	2.8682	2.5	191.3994
1997/5/12	10.0279	9.8972	4.0306	3.5452	4.5695	10	-1.4286	10.0177	-1.5178	4.4521										0.5855	9.993	4.1732	3.3744			9.9206	-0.3749	7.0898	10	0.5892	5.2259	10.0671	-1.6129	10.0328	9.3395	5.3077	0	5.367	2.1944	4.7757	-1.7133	3.5503	-1.1925	9.4451	5.0473	0	3.2404	3.2301	7.3037
1997/5/13	-6.4135	-5.1462	-3.8076	-1.8088	-5.6365	4.2283	-1.6232	-0.2417	-2.8371	-3.6721										-2.3701	2.4778	3.4014	-3.1387			-6.3779	0.6989	-3.9723	-6.4171	-3.3054	-3.1987	5.0305	-2.3679	5.3039	-4.3863	-3.6523	-4.1096	-3.0712	5.092	-3.7983	-1.0092	-5.4857	-2.3448	-5.0701	-4.1041	-4.9842	-1.8248	-4.5977	-3.5897
1997/5/14	-9.1073	-6.6584	2.5694	-0.7237	-9.396	-10.0406	-5.4803	-3.4733	-6.9575	-2.9952										-5.1107	-6.5716	-7.2368	-3.4349			-9.126	-9.984	-4.8588	-5.5714	-5.8416	-8.087	-10.0145	-7.9478	-1.4148	-7.3239	-5.2312	-4.2857	-5.255	-7.589	-4.1637	-6.1477	-6.4087	-4.2373	-5.4545	-5.3236	-3.2747	-3.3457	-3.8153	-6.2379
1997/5/15	3.6706	3.0383	5.6195	1.3254	5.1852	-1.8038	2.8678	6.6946	4.6106	1.0526										4.3986	1.5262	3.2309	0			4.6676	-10.0237	2.8295	6.8079	2.9412	2.7436	1.2903	3.3644	3.4443	6.6001	2.4	9.8081	2.3654	1.7056	2.6217	2.0408	3.9406	3.6136	1.9231	2.3153	3.3542	2.1538	2.9923	6.7561
1997/5/16	-10.1435	-6.1538	-9.6795	-10.0065	-9.7887	-9.8737	-9.8485	-9.9608	-7.3333	-10.1389										-9.6733	-9.8693	-10.0763	-10			-8.9189	-10.0198	-9.8658	-9.0652	-10.0446	-9.9448	-10.0318	-9.9216	-9.9889	-10.0204	-10	-9.9029	-9.9602	-9.9379	-10	-9.8387	-10.1927	-10.2847	-9.316	-10.1293	-9.2508	-9.8645	-9.5946	-7.7778
1997/5/19	1.278	5.0546	1.3485	1.8169	3.9813	-0.7643	-0.5714	4.5296	3.1575	2.3184										3.2842	3.4083	2.6316	2.3863			2.3739	-8.4249	4.3187	4.2056	0.1985	2.045	3.0088	-3.0039	-1.418	-3.1236	0	4.3463	0.0885	1.3793	0.5677	0.8945	-0.9689	-1.2297	4.2913	2.8777	6.6176	2.0886	4.4843	2.1477
1997/5/20	-3.8906	-0.7802	3.2913	-0.4996	1.7267	0.3851	8.8573	1.8333	5.153	-0.3021										0.9217	-0.4208	0.0827	2.3307			-0.4348	3.84	1.7131	0.5979	6.9341	-0.8016	0.3436	7.7199	1.3135	6.3084	4.1667	0.7229	1.6799	4.0816	4.8387	6.0284	2.2362	3.012	-0.2494	1.9814	3.1348	-0.3273	-0.0715	-0.5128
1997/5/21	-4.267	-4.7182	-2.6441	-0.4304	-6.6421	-4.2199	-3.1677	-5.7283	-3.832	-4.5455										-3.4247	-4.7887	-3.8017	-4.6975			-4.5124	-8.2435	-2.5263	-4.9034	-2.9643	-7.0707	-4.7945	-4.6667	-3.9758	-5.5824	-3.4167	0.8202	-0.9565	-2.549	-4.6923	-3.2107	1.7772	-1.6764	5.125	-4.4571	-6.1094	-3.7767	-4.9392	-5.6701
1997/5/22	-9.9429	-10.0413	-10.0279	-10.0144	-9.9605	-10.0134	-9.4291	-9.9826	-9.9617	-10										-9.9764	-9.9852	-9.9656	-10.0075			-10.061	-9.9916	-10.0072	-10	-9.9761	-10	-9.8921	-10.0087	-9.991	-9.9628	-10.0086	-9.9661	-10.0088	-9.9933	-10.0081	-9.9862	-10.0067	-9.9921	-9.9881	-10.0478	-9.9676	-9.9829	0	-10
1997/5/23	-6.599	1.9878	-6.3467	0	-4.3898	-2.0772	4.8513	-3.6644	5.2766	-2.1164										4.2017	-1.1504	0	-2.7386			-4.0678	0	0	-4.3403	2.8102	-3.5024	-3.5928	1.797	-6.5	3.9814	-2.7804	-6.0994	-3.5122	0.5961	-3.7668	3.9923	-1.4179	-4.4053	-3.6988	0.7979	0.7189	-1.9905	-9.0361	-0.1214
1997/5/26	-6.25	-2.5487	-9.2562	-1.9215	-3.9486	-7.5758	5.64	-3.8038	6.3056	-2.1622										9.9798	-0.665	0	-2.5597			3.1802	-2.6119	2	-3.8113	6.395	-2.0025	-3.9337	-5.1527	-2.9947	8.901	-2.3669	-7.7787	-3.9434	0	-2.1435	0.4061	-3.4822	-4.1475	-4.1152	-1.847	-4.354	-0.3868	-5.4636	2.7356
1997/5/27	5.0725	6	4.0073	2.0408	5.0669	5.2459	2.3018	9.9896	2.1033	3.4991										1.2374	2.1757	3.7214	4.1156			5.9932	7.3755	1.5686	5.8491	2.0359	5.6194	7.7586	1.5091	4.7409	3.653	6.2626	5.8261	4.9474	4.963	7.2381	1.1765	2.4314	6.7308	2.289	3.2258	4.403	3.8835	4.641	3.6686
1997/5/28	-0.4138	-0.8708	0	-1.2	1.2739	-2.648	-2.4688	-0.473	-1.8352	0.8897										-1.856	-0.2457	-1.2879	0.0841			-3.0695	0.0892	-2.0849	-1.2478	0	0	1.8	1.4866	7.0526	0.8811	-3.0418	0.1643	0.3009	0	-2.9307	0	0.0766	3.2432	0.4196	-0.3906	-2.4303	1.6822	-1.4226	-2.2831
1997/5/29	2.4931	-1.9034	-3.5902	-0.4049	-0.2695	5.76	0.3204	9.981	0.1526	0.7055										0.6919	-2.2989	-0.466	1.6807			-1.3333	-0.3565	-0.5521	-0.722	-2.3753	-2.2975	1.9646	-1.6113	-1.3766	2.2271	-0.7843	5.4143	-1.7	0	0.183	-0.3997	2.1044	0.5236	-2.2284	-0.7843	1.0256	-0.2757	1.1036	-1.285
1997/5/30	9.8649	2.5373	5.7221	2.5203	3.1532	3.177	2.8425	0	2.0571	4.9037										1.5575	4.8739	3.3708	9.4215			0	4.1145	1.9033	3.6364	2.1411	3.3416	5.973	1.9355	3.4895	2.862	1.2846	7.3152	3.0519	0.1411	2.2831	1.3864	0.8244	1.6059	2.2792	2.3715	1.0152	0	1.2594	1.7751
1997/6/2	6.6421	7.5691	8.2474	5.4718	7.3362	6.1584	3.7267	9.5073	2.9862	5.5927										3.2476	3.0449	4.8007	2.1903			8.6149	9.9656	4.2802	5.2632	3.4302	5.8683	3.2727	4.7225	6.3584	2.5748	4.7805	7.2516	2.6654	3.5941	9.8214	5.2897	3.843	4.229	3.7604	2.9601	9.9785	6.4516	5.7214	4.9419
1997/6/3	2.6528	6.2246	2.8571	3.7594	4.0683	6.2155	-0.1497	2.9203	-0.0362	2.8458										-1.6164	-1.3219	3.0251	-2.3651			-2.1773	1.9531	-0.9701	-2.1667	-1.1515	3.2805	-1.4085	-2.5105	-2.7174	1.8623	6.9832	0.4057	-0.3846	-1.4286	-1.1382	-1.8797	9.9213	5.6557	-2.6846	-0.875	2.4804	-1.9913	0.3137	-1.108
1997/6/4	3.8202	-1.4013	2.0062	8.2609	1.0164	-0.9103	0.7496	-2.2239	-2.6106	-0.3075										0	-0.2364	4.4463	0.9841			0.159	-0.4598	0.3768	4.4293	2.9823	0.1095	-0.5357	-1.2876	2.4209	-0.3577	-1.9147	-1.2121	10.0386	0.6211	0.3289	-0.418	-2.5788	0.737	8.6897	7.1879	-1.0191	6.2721	8.1314	3.8655
1997/6/5	9.9567	0.5168	-1.6641	0.7363	3.2508	-2.4934	-0.7143	2.9804	-0.8191	-0.6168										-1.0657	0.5529	-2.4096	-1.949			-2.6984	-0.2309	-1.5766	-2.9364	-0.8145	-2.8446	-2.8725	3.43	-2.4545	5.3051	-1.6859	-2.045	0.8772	0.6859	-0.4098	-0.4897	-2.2059	-0.6161	-3.5533	2.9412	2.7027	7.3982	-2.8923	1.1866
1997/6/6	5.9055	0	-8.0769	6.113	-7.1214	-9.5559	-5.5156	-6.8545	-5.8183	-7.6804										-6.553	-7.3056	-7.8189	-8.945			-7.3409	-9.4136	-7.2464	-6.3866	-7.208	-9.7973	-8.3179	-8.454	-7.8285	-6.4773	-8.3935	-7.8636	-6.7826	-8.1744	-1.7284	-5.3779	-7.594	-6.0442	-9.0789	-8.6857	-8.3333	-6.3467	-8.1162	-9.435
1997/6/9	0	4.2416	10.0418	2.4421	7.1832	8.9286	1.0787	5.0695	0.5978	10										-0.0961	-0.678	1.9643	4.7859		77.551	2.1127	-0.5963	1.1513	2.1544	-0.7375	1.7478	0	-4.8469	0.8089	2.1871	3.2512	0.4532	0.1866	3.635	0.5025	0.2972	1.546	4.4536	1.1577	7.6345	0.3418	2.3967	1.7018	1.236
1997/6/10	-10.0372	-7.7682	-5.3232	-6.1736	-6.0994	-5.6011	-5.1475	-5.0584	-3.6846	-4.5837										-0.8173	-2.0478	-5.8669	3.8462		-9.9617	-5	-7.7121	-3.252	-2.812	-2.1793	-5.1534	3.8306	-4.9866	-2.3069	-5.6679	-0.4771	-6.7669	-7.3557	-3.3644	-3	-1.4815	-4.6474	-0.1974	-4.1488	-4.8837	-5.654	-6.7797	-1.5936	-3.4302
1997/6/11	-5.1653	-2.5401	-0.7229	-2.2801	-1.9246	0	-3.9378	-3.2787	-5.7589	-2.3219		138.1651								-2.8599	-5.1394	-3.7209	-3.6265		-3.7234	-0.363	-1.6704	-5.1261	-3.4358	-6.0253	0.1294	-1.9417	-6.2077	-1.3347	0.9244	-0.767	-4.8387	-5.187	-6.2963	-2.0619	-6.6917	-4.2017	-3.125	-3.7313	0.3667	-1.2274	-8.0519	2.1053	1.8663
1997/6/12	1.5251	-1.6461	-0.8091	-4.3333	-2.1259	1.7366	-0.1033	-1.2712	0.7857	-2.0492		6.3174								0.0499	-0.551	-1.4493	0.2402		-3.4254	-2.1858	3.624	-1.5058	0.5618	1.1853	-1.6796	-0.9901	-1.6245	-1.1446	-0.1665	-2.6087	7.2881	-0.7634	1.1858	-1.9298	0.9267	1.3158	-3.6341	0.7752	1.4616	-0.5117	0.3952	-1.8239	1.5366
1997/6/13	9.9785	2.7894	3.9967	5.7143	4.4277	6.1166	9.6207	4.206	5.9766	5.1046		9.3478								3.7406	3.0471	4.8039	3.8339		7.8947	3.1657	3.8251	4.7662	5.2142	3.0351	3.4166	1.6	3.9755	5.6842	7.5897	4.5635	8.9258	1.5385	3.9063	5.1878	3.7924	3.8095	-1.2712	2.9231	1.8007	3.8207	1.0499	2.504	8.5565
1997/6/16	2.7317	0.9498	1.8824	-0.3955	2.32	3.3512	3.8062	1.8946	0.8582	0.4777		-2.1869								1.3462	2.4194	2.4322	-1.0769		0.5302	3.9711	9.5789	6.1803	8.1416	1.9121	4.1931	1.5748	4.3529	2.3904	1.7829	1.0436	5.9463	2.0202	3.3835	0.5952	3.6923	2.5855	-0.8155	3.438	0.8255	0.7785	2.7273	4.3341	2.9491
1997/6/17	1.8044	-3.3602	-0.8468	-0.1324	-2.6583	-0.5188	-2.4242	1.0509	0.2836	-2.5357		-5.1491								-2.6565	-2.0997	-2.4658	-0.1026		-6.962	-3.9931	-4.8991	-1.3743	-3.437	-4.1075	-3.2927	-2.7132	-4.4532	-2.6265	-1.7517	-3.7559	-2.6694	-3.4653	0.3636	0.1691	-1.224	-2.439	-0.9952	-4.0462	-3.9766	-0.2809	-5.8154	-3.0967	-3.125
1997/6/18	-3.6381	-0.8345	-1.0093	-1.9881	-1.0442	-0.3911	-2.8261	-0.16	-0.2828	0.1626		-0.8571								-1.7544	-0.4468	0.6554	-5.4471		-1.3605	-0.9042	-1.7172	-1.5574	5.4237	-0.7932	-2.9004	1.5936	-3.3628	2.4975	0	-1.3659	-1.2658	-2.4359	-2.1739	-3.1224	2.6662	-2.6667	-1.5297	-1.506	-1.827	-4.0141	-2.0134	-3.3515	2.4194
1997/6/19	-0.0968	0.4208	-0.549	0.1352	-0.2435	2.0942	0.5419	1.6827	-0.9319	-0.1623		-2.9539								-0.744	-1.3465	-1.4884	-4.7826		-5.0575	-2.3723	-3.4943	-1.0824	-2.2508	-1.8124	-1.039	-1.9608	0	3.5088	-1.0465	-0.9891	-1.7806	-3.2852	-2.963	0.0871	-0.3292	1.5411	0	-1.3761	-0.1241	3.2282	-3.1507	-0.0806	0.4724
1997/6/20	8.5271	6.7039	5.2839	7.2248	0	5.8974	7.4212	7.565	6.544	7.2358		6.83								4.8476	7.5523	6.3267	6.0502		5.3269	6.1682	9.6912	6.8182	5.0987	7.2204	6.2992	4	10.0122	9.9812	6.8939	4.8951	7.2516	5.163	5.2672	0.2611	5.945	5.3963	4.7492	4.6512	4.8447	4.1222	3.9604	4.8426	8.5684
1997/6/23	-1.7857	-0.5236	2.3221	-2.5819	9.6827	-2.9056	0.3474	-0.8059	-0.9981	-0.6823		-1.0424								-1.3346	-2.0305	-2.3091	-3.1216		-4.8276	-1.4085	2.233	-2.6793	1.4085	-0.7089	-2.4691	-0.9615	7.1587	6.6781	-1.026	-2.0192	-1.6227	-3.1008	-3.3358	9.6354	5.9924	-1.6	-2.5424	-2.963	-2.8436	-1.6382	-3.4014	-2.8483	2.0693
1997/6/24	0.2727	-0.1316	3.8067	3.0381	3.4866	2.4938	1.5	1.9202	1.9775	1.7557		0.2809								3.285	4.6632	5	3.3333		1.6908	6.6071	2.0893	3.4818	6.0185	3.0087	9.4937	9.9029	6.4733	2.488	2.1844	2.8459	3.2302	4.9333	4.6512	0.1899	1.2745	6.6667	2.1739	4.2748	2.1951	2.9146	1.1268	4.9921	3.2532
1997/6/25	3.0825	-2.3715	-1.622	0.1255	-2.509	-2.1898	-1.1747	1.7391	-1.1787	0.9002		0.3501								5.7063	-1.4026	0.7792	-1.9355		-1.0689	0.67	-2.8837	0	1.31	-0.2475	-2.659	0.1767	2.5778	-1.8794	-0.471	2.6718	-2.1305	-1.0165	2.724	-2.3697	-2.3556	-0.6098	-0.8511	-0.7321	0.358	-0.5394	0.2786	-1.8868	2.8767
1997/6/26	-1.6711	-2.1592	-2.4373	-0.8772	-0.9559	-2.8607	0.3451	2.3504	-1.3082	-1.1896		-2.1633								-0.3097	-3.0126	-1.9759	-2.5219		-2.1609	-2.4958	-0.9579	-0.939	0.8621	-1.4888	-1.6627	-2.9982	-0.9957	1.9154	-0.182	-2.4164	-0.3401	-1.2837	-2.3029	-0.6796	3.503	-2.0706	-1.5021	1.6224	-2.497	5.4237	-2.0833	-2.2308	-3.8615
1997/6/27	-2.5939	-4	-5.8046	-5.8154	-5.7164	-5.3777	1.261	-4.0362	2.885	-5.9443		-3.5663								0.3107	-3.2787	-3.3304	-4.4994		-6.3804	-4.7782	-3.3849	-3.6335	-1.9943	4.0302	-5.0725	-4.1818	-4.0709	-1.3312	0.1094	-3.8095	-6.0068	-4.5514	-3.0714	2.6393	-5.2363	-3.9937	4.2266	-5.0798	-4.3902	-1.0289	-5.6738	-2.0456	0.9234
1997/7/2	-7.8972	-6.4655	-5.2262	-7.2483	-5.9055	-5.2774	-1.9245	-5.7288	0.1895	-1.6		-7.9142								2.5221	-5.62	-5.349	-6.3604		-8.6501	-6.4516	-2.7027	-5	-2.6163	6.2954	-4.3257	3.2258	-5.2421	-5.7143	-2.0036	-2.0792	-5.1561	-5.1771	-3.832	-3.2381	-9.2992	-2.2838	-0.209	-6.422	-7.6531	2.6641	-8.5714	-4.0161	-4.5288
1997/7/3	-9.9701	-7.2197	-6.8313	-9.3343	-7.7824	-8.1429	-5.6175	0.3846	-4.9924	-7.3171		-7.4699								-4.1001	-6.6163	-5.7471	-7.044		1.8651	-6.3218	-7.2016	-5.0906	3.1343	-6.5604	-4.6543	-5.8824	-5.7429	-10.0168	-4.9071	-5.3589	-6.3553	2.5862	1.9157	-6.9882	-9.9554	-4.424	-6.3678	-5.5556	-7.7944	-2.0253	-4.7697	-4.9372	-4.5041
1997/7/4	9.5238	2.4834	2.6502	3.1923	2.2686	3.577	-0.693	2.6054	3.1051	0.4386		-0.6944								0.7201	-0.1012	2.2358	1.0825		0	2.045	5.3215	1	3.7627	-0.1463	0.4184	6.25	2.0682	-6.5482	0.6646	-1.2821	8.5854	0	-2.5564	1.2698	1.8977	-0.4367	1.566	2.2491	-2.1583	4.1344	-1.0363	-0.2641	3.7632
1997/7/7	-1.9211	-9.8546	-7.5731	-9.9768	-9.9379	-9.3093	-10.0164	-9.6341	-8.0695	-9.9563		-9.965								-8.1769	-10.0304	-10.0398	-10.0402		-9.1549	-10.02	-9.3684	-9.631	-3.7657	-2.8809	-8.3333	2.0221	-8.379	3.2421	-5.6311	-9.9567	-8.1325	-9.944	-3.9352	0.1045	-9.9595	-8.3333	-9.163	-9.9831	-9.7426	0.9926	-9.9476	-9.9735	-2.9497
1997/7/8	5.9794	-2.1505	9.8696	0.4296	2.9557	4.1391	0.958	4.2975	1.428	-2.2308		-1.5534								6.18	1.9144	-3.2044	-2.2321		2.3256	2.0045	2.2067	0.0996	1.7391	3.0669	3.0303	2.5225	5.4991	0.4907	1.358	-2.2837	6.1475	-1.2442	1.2048	8.5595	-3.0576	2.3923	-3.2008	-0.9398	-1.6293	1.2285	-0.1938	-2.549	2.0927
1997/7/9	3.1128	-1.6484	2.1186	2.9085	-0.1914	1.5898	2.6209	1.5055	0.0414	-0.2976		8.4813								-0.1375	3.3149	0.4566	-1.0654		3.6364	-1.9651	1.1364	0.4975	-1.2821	0	-0.4412	-2.4605	0.0567	5.7617	-0.609	0.861	0.6178	3.937	-1.0317	4.2308	3.8961	0.7477	1.6032	3.4156	-0.207	3.1553	5.4369	2.9175	0.5368
1997/7/10	-2.6415	-1.676	-1.3278	-4.4057	0	-1.4085	-2.2457	-2.42	-0.8692	-0.796		-3.0909								-2.7536	-3.6364	-1.9318	0.7692		2.924	-0.8909	-0.4494	1.5842	-3.8961	-0.7805	-1.034	0	-3.2276	-2.0314	-0.1225	-1.8293	-3.0698	-3.3333	-2.4058	2.6753	1.9643	-0.6494	1.0848	-1.1009	0	5.4706	-2.3941	-2.346	0.8252
1997/7/11	3.1977	5.4924	5.0463	5.2174	3.5475	2.381	3.5586	2.88	5.5532	3.8114		8.2552								5.3327	3.6626	4.5191	4.2748		9.9432	4.0449	4.4018	3.1189	3.3033	4.0806	4.4776	7.5676	4.6811	3.2045	6.0941	4.8447	3.9588	4.3887	3.5333	2.6056	4.4658	4.8553	10	10.0186	2.6971	4.2387	7.7358	5.4054	2.9851
1997/7/14	4.507	-1.2567	3.9231	1.2397	10	1.8605	2.1749	10.0311	0.0791	2.3188		3.7262								3.405	9.9572	1.8847	4.978		2.8424	-0.216	2.7027	5.6711	1.8895	1.4643	2.1429	5.5276	-0.5031	1.8265	0.8096	2.1327	3.2749	5.4054	1.5873	4.2032	4.694	5.699	3.9911	9.9494	3.8384	10.0054	5.9545	1.8044	3.3661
1997/7/15	-3.5939	0	-1.772	-3.0362	4.1246	0.3044	4.6403	3.2509	-1.1858	-0.7554		-2.7569								-0.3466	4.3817	1.5234	1.8131		-4.0201	3.2468	-3.6842	0.2683	6.99	-1.517	0	-1.5873	-2.6966	-3.139	-0.0382	2.4362	-2.8024	-3.8462	-3.9062	1.5966	-1.6013	-0.9267	-1.8763	6.2883	-1.1673	-1.1673	-1.6529	-1.8657	4.2967
1997/7/16	-1.1184	1.4545	-0.7843	-3.5354	0.1617	3.1866	-2.4003	2.4641	2.2	-0.7612		-3.0928								0.087	-2.9851	-4.1801	-4.1096		-3.9267	-1.8868	-2.2951	1.1597	-2.9333	-1.0071	-3.4965	0	1.3857	4.1667	3.9786	-2.8313	-2.959	-5.1852	-5.8537	0.7444	-3.2547	4.7619	3.8244	3.7518	-2.7559	2.1161	-3.6975	-2.0913	-0.3903
1997/7/17	0.1885	1.7921	-0.7115	4.9215	0.3228	-1.9118	0.7086	2.4048	1.4481	2.8763		0.266								3.0843	1.4423	0	-0.8571		0	-1.9231	-0.3356	-1.3228	5.7692	-0.1197	0	-3.2258	-0.5125	4.7111	-0.9566	0.5828	1.3292	4.4408	0.5181	0.4105	0.9251	1.7045	-2.4278	3.7552	0	-2.2651	2.6178	0.1942	-0.2612
1997/7/18	-1.0348	-1.7606	-0.8758	7.3852	-1.3677	-0.4498	1.7798	1.1742	-0.1157	-0.5592		2.2104								-1.0535	2.1801	4.3624	2.4496		-0.8174	0	9.9888	1.4298	1.6883	1.8574	4.4928	0.3333	1.2593	-1.6978	-0.1114	9.9652	0.2315	1.1024	1.2887	2.453	4.8333	-0.1596	-0.7722	-2.4129	2.834	3.2051	0.1701	8.5271	-0.0873
1997/7/21	-4.3726	-3.2258	-3.2129	-0.6506	5.0571	-3.4639	-2.074	-3.6106	-2.6265	4.9672		-3.5467								0.5963	3.6178	-0.7503	3.0942		-1.0989	-2.1786	7.2449	-2.9075	-0.5109	1.7059	2.1148	-4.6512	-3.2787	-3.2815	-1.7851	3.372	-3.6952	5.1402	4.4529	4.15	2.1463	0.3197	-3.5884	-5.7692	0.3937	-2.4367	0.6791	-1.25	2.7523
1997/7/22	3.8767	2.2222	3.3195	1.9645	2.0186	1.092	0.8306	7.0234	0.357	3.125		0.2691								0.5504	0.3581	1.5119	0.4093		2.3611	2.0045	0.9515	1.9056	-0.5135	1.2146	3.1065	-1.2195	0.8182	0.7143	2.1583	3.6697	2.2382	5.3333	-0.1218	-0.3831	0.0778	-0.3984	3.5874	2.4781	-0.1961	3.7218	0.3373	1.7179	-2.1259
1997/7/23	-2.201	0.3623	-0.7229	-2.6606	-2.5875	-0.6173	-2.0593	-1.875	0.1976	4.7619		1.5206								-2.0211	-3.2114	-1.0638	2.9891		-0.1357	2.4017	-1.7908	3.4728	-2.1935	-2.4	4.878	-1.4109	-1.5652	0.266	-1.8162	-2.1632	-1.4073	-1.8284	1.4634	-1.7692	-2.0218	3.68	-0.5628	-1.138	2.7505	5.5241	3.0252	-2.2222	-1.8679
1997/7/24	-2.544	-2.5271	-1.3754	-3.9585	-3.9844	-3.4161	-2.0606	-2.6752	-3.8264	-3.8843		-3.6123								-2.4925	-5.2535	-2.1505	-3.8259		-3.9402	-1.4925	-3.9347	5.4217	-4.2216	-2.8689	-3.1464	-4.2934	-2.8269	-3.0946	-3.7373	-0.603	-3.0135	-3.4384	-4.9279	-3.6805	-2.2222	-1.5432	-2.3944	-1.5827	-2.8681	-2.953	-2.9364	-2.3636	-4.4267
1997/7/25	3.8153	-1.1111	-0.3322	0.5888	-1.3832	-3.537	-1.2452	1.1126	-1.0664	-4.0413		-1.5539								0.1322	2.6265	-1.6484	-0.6859		0.4243	-1.7316	2.8971	0.4082	2.0661	-0.3014	-1.6949	0.9346	-2.4242	-1.3686	1.4902	-2.1234	-1.063	-1.0386	0	-0.0813	-1.7857	0.627	0.5798	3.5088	-0.9843	-0.876	-2.6891	-1.5829	-4.1223
1997/7/28	-2.3211	-4.8689	-0.4167	-6.439	-4.7855	3	-4.5652	-4.5955	-4.8507	-5.1613		-4.9211	101.8832							-3.8292	-4.2654	-3.1285	2.9006		1.2676	-1.5419	-4.8544	-4.7154	-1.7544	-6.711	-1.5805	1.8519	-5.4658	-3.8853	-3.9577	-2.0661	-5.8678	-0.5997	0.5057	-5.8584	-4.9587	-6.8536	-9.3126	5.9322	-2.5845	-7.2558	-0.1727	-2.8382	0.3865
1997/7/29	2.5743	1.1811	3.1799	0.3128	3.1196	0.3236	-0.2278	-1.6282	-0.5229	1.1338		0.7813	9.8881							0.6865	2.1782	0.346	-0.6711		-0.9736	4.698	4.5918	-2.7304	0	-2.1387	1.6058	0.5455	1.8397	1.9249	3.06	-0.3165	0.9658	-0.4525	-1.3836	1.9879	2.5217	1.3378	-6.1513	5.2	2.2449	-2.3069	1.2111	0.0974	-0.4812
1997/7/30	3.7645	8.1712	0.4055	3.2225	2.1008	1.6129	2.1918	5.5172	2.1463	1.1211		4.2636	1.1885							1.3182	1.8411	3.4483	3.7838		2.6685	2.5641	2.3415	0	5.0824	1.9868	3.8793	2.7125	1.4194	2.644	0.1979	2.4339	1.7391	4.5455	2.9337	4.661	1.3571	0.6601	2.3029	-2.4081	5.1896	-0.462	3.4188	2.4319	1.3056
1997/7/31	0	-1.0791	-0.727	-0.3021	0	0.4762	1.4745	-0.0654	0.4717	-0.7761		-1.487	-3.7752							0.5832	0.1903	0.6667	5.4687		-0.2736	-2.2917	1.9066	-1.3514	-0.6536	1.2987	-1.7981	-1.2324	1.0178	-2.0239	-0.4346	2.2727	-1.2821	-2.7536	0.4957	-0.4049	0	3.0328	5.1948	-3.3766	-1.7078	1.4956	-1.157	0.4748	0.8115
1997/8/1	4.186	2.3636	0	0.202	0	0	-0.4844	1.2426	1.067	0.5587		0.1887	8.1081							0.7583	-0.6648	1.5453	3.0864		2.8807	3.1983	-0.3742	1.4944	-1.5789	-3.9103	0.4225	-1.2478	-1.2594	-0.939	1.1111	0.5051	-0.7792	-1.0432	-0.7398	0.4878	-0.4184	-1.3524	1.2346	3.0914	1.7375	-1.8293	1.0033	0.6616	0
1997/8/4	0.5357	1.2433	1.3019	2.3185	0	5.5292	-2.3009	-1.4212	-2.576	1.8889		7.2505	3.629							-2.0806	0.3824	3.6957	6.4671		3.0667	3.5124	4.6948	0.9816	0.9358	-0.7338	3.7868	1.444	-1.7857	0	-3.6107	1.3065	3.5777	4.8193	1.6149	1.1327	-0.7563	-1.6129	-1.626	7.5619	6.6414	-2.4327	4.1391	2.6291	4.8769
1997/8/5	-0.1776	-2.2807	4.4177	0.9852	1.5638	-1.3473	0.7246	3.8008	-1.2137	1.1996		-2.1071	1.6342							0.3165	2.4762	-2.5157	-2.6997		-1.8111	-2.5948	0.4484	0.729	-1.1921	1.6801	-1.4865	1.4235	1.4935	3.128	0.5293	-2.2817	-1.4322	0.5747	-0.978	1.52	2.7096	-0.1639	-2.2314	-0.6061	-0.3559	1.2732	-1.2719	-1.5554	4.1986
1997/8/6	-4.1815	-4.4883	-1.1538	-4.0976	-3.5656	-2.5797	-1.0791	-3.4722	-3.3348	-3.2328		-3.4978	-3.9816							-1.1266	-4.2751	-2.6882	0.2312		-4.4796	-4.7131	-6.4286	-2.4125	1.3405	-3.5691	0	2.4561	-2.0473	-3.5846	0.3645	-3.4518	-3.8462	1.4286	0.2469	-1.4972	-3.7098	-0.6568	-2.6205	0	-3.5714	-0.9953	-3.0596	-3.2528	-1.6464
1997/8/7	-0.2786	4.717	1.9455	0.5086	1.6807	1.2461	-0.9545	-0.7194	-2.2696	0		2.2305	2.8708							-1.1395	1.5534	-0.5525	3.5755		2.7586	4.5161	2.0038	1.4833	4.2328	0	-0.823	3.5959	-1.241	0.0953	0	0.3155	0.8889	5.6338	0.3695	0	0.5993	-1.2397	-0.3472	-0.2439	5.3704	0.6349	2.3256	1.633	0.6167
1997/8/8	-3.0726	1.4414	-1.2977	-3.0364	-3.1405	-1.2308	1.8357	-1.581	3.3442	-0.8909		-3.1818	-3.9535							-8.2527	-2.1989	-0.1445	-3.3408		-2.4161	1.6461	-2.2451	-0.2436	-0.6345	-1.9191	1.3831	1.157	-1.3228	-1.5238	3.2284	-1.6771	-1.1454	5.4667	-1.4724	-1.28	-2.1277	-1.2552	-4.1812	3.912	-0.5272	0.9989	1.2987	-2.3629	-0.2627
1997/8/11	0.1921	-2.1314	-1.3921	-4.071	-7.1672	1.2461	-5.3177	-9.9732	-7.5056	-3.7079		-2.8169	-4.1969							-6.0804	-4.3011	-1.3025	1.3825		-2.3384	1.6194	-3.5407	3.1746	-5.4917	-7.7568	2.1828	1.1438	-6.3003	-3.7718	-4.6521	8.209	-8.2888	-1.6435	-0.9963	-3.5656	-2.6957	-1.7797	-2.5455	7.1765	2.4735	3.696	8.8141	-2.2265	-3.1607
1997/8/12	-2.9722	-1.9964	-0.549	-5.3319	0.3676	6.1538	-5.2832	-9.9628	-1.5549	-4.5508		-2.9952	-4.802							-0.0535	-3.9837	-3.6657	-10		-2.8169	-6.1753	-3.869	1.5385	-8.3784	0.6061	-6.5421	-10.0162	-7.3677	-7.6382	-5.3711	-3.6453	-10.0097	-9.7686	-4.9057	-7.1429	-4.5576	-5.0906	-0.1866	-2.4149	-3.4483	-2.2088	-7.2165	-1.9802	-1.1786
1997/8/13	-2.1739	-1.8519	-1.0252	-1.3793	-3.022	-2.8986	-5.0251	-9.9917	-0.5429	-1.2225		-1.8924	-1.0619							-7.2805	-4.2553	-5.0228	-4.0404		-1.7391	-2.1231	-5.0568	-3.1469	9.587	-2.4849	-2.8571	-5.7451	-2.5483	0	-3.3795	-2.045	-10.0432	1.1396	-2.5132	3.6199	-3.0899	-1.3636	-3.1776	0.1125	-2.6786	-9.8563	0	-5.0505	0.3211
1997/8/14	6.5657	1.8868	3.1873	1.3986	2.4551	2.3881	3.3862	3.4862	4.0199	2.2277		2.5381	3.6673							5.9469	3.1111	3.2051	5		9.4395	2.1692	8.6957	3.1288	8.7483	3.166	8.8235	4.1905	6.1807	2.5027	7.1749	2.6096	0.8403	2.8169	-0.4071	6.5502	1.9324	1.659	2.7027	6.8539	2.7523	2.5057	0.7937	2.1277	1.5089
1997/8/15	-2.8436	-1.1111	-2.3938	-5.0575	-2.8571	9.4752	-0.9212	-10.0177	-2.5763	-2.5424		-2.7723	-2.3296							-2.9973	-2.3707	-3.1056	-2.8822		-2.965	-1.2739	0	-2.217	-0.2475	-1.8713	-2.1622	-3.2907	-2.9851	-0.1062	-2.9289	4.2726	2.2619	-4.1096	-0.545	-1.6393	0.7583	4.0798	-2.4436	3.9958	8.0357	0	-4.7244	-3.8542	-0.0901
1997/8/18	-4.7805	-2.4345	-4.5886	-10.0484	1.0436	0.7989	2.0145	-1.0837	0.1469	-1.9876		-7.943	-4.417							0.2809	-5.9603	-4.0064	-1.9355		0.1389	-1.9355	-3.1	2.6253	2.7295	-4.6529	1.105	-0.189	-3.3846	-3.6132	-2.6724	1.2683	-1.0477	4.1429	-6.0274	-0.8333	-3.3866	-2.5261	-4.6243	0.7078	-1.9835	-3.3333	2.4793	-9.8592	0.1803
1997/8/19	-8.9139	-0.1919	-0.3317	-4.4415	-7.5117	-6.8692	0	-4.3825	0.2445	-1.9011		0.3319	-1.2015							-0.5602	-0.8216	1.0017	1.9737		-0.4161	-0.6579	0.1032	-0.4651	-1.087	-1.6	2.1858	-0.7576	-3.5032	5.9537	-0.5757	-1.5414	-1.1765	-2.332	-0.1458	-0.084	-1.9474	-0.983	1.0101	-1.6064	3.3727	1.7241	-0.4839	-1.3221	0.9001
1997/8/20	-9.6738	0.3846	-0.9983	-0.9859	-5.9898	0.7092	-1.2658	-2.7083	0.1463	-1.4212		4.5204	2.8999							1.9718	3.1953	3.3058	-0.129		3.3426	2.4283	-2.1649	0.9346	-7.6923	7.0732	2.139	-0.1908	2.5578	3.0177	1.8708	0.6849	-1.9048	-3.9326	1.7518	-4.9622	-2.1847	1.083	4	2.551	4.894	1.1299	1.2966	3.7759	0.5352
1997/8/21	3.1133	1.9157	-0.5882	1.2802	3.4783	1.1268	2.0513	9.3148	4.2377	4.8493		1.7932	3.1818							0	1.4908	2.08	3.1008		1.0782	1.2931	2.7397	2.5463	-2.9101	-0.1519	4.0576	5.7361	-9.9759	2.3232	1.0494	3.4985	3.7621	1.9006	2.1521	-2.8319	5.0761	0.7143	0.4808	-4.2786	6.9984	2.514	3.2	3.6385	0.9317
1997/8/22	-0.7246	2.2556	0.4227	6.6011	5.9874	1.6713	2.0603	-0.1959	2.3832	0.875		1.5544	0.5286							5.1381	-0.226	0	3.5088		1.4667	2.1277	-1.0256	0.4515	1.3624	2.8897	2.8931	0	-1.2511	-0.2962	0.5193	0	0.9357	-4.4476	0	-9.0164	0	4.6099	1.244	-1.2474	-2.0349	0.654	-3.5659	-1.0193	0.9231
1997/8/25	3.2847	-0.5515	-4.9663	-3.0303	-6.5411	1.0959	2.3141	-5.2993	1.3236	-1.1152		-4.2857	1.1394							1.4188	1.359	-3.2915	2.4213		2.1025	2.0833	-5.4922	2.809	-5.2419	-2.5129	1.1002	9.9458	-2.4434	1.3861	6.7585	0.4695	2.781	-0.9009	-0.8427	1.1011	-6.4734	6.7797	3.1191	-1.3684	1.7804	0.1083	-0.3215	1.6018	3.6585
1997/8/26	4.2403	3.3272	-2.7458	1.4946	1.9088	-0.813	-0.385	-1.9689	-0.9009	1.3784		-0.533	3.6395							2.4352	0.4469	2.269	2.8369		1.0296	1.2245	0.5482	-0.8743	0.4255	6.6717	-2.2975	-0.8224	3.2468	-0.8789	-6.4516	-0.7477	-0.6764	-0.9091	7.5071	-0.396	-0.9298	-1.2698	2.7498	6.3584	0.5831	1.0817	0	-1.5766	0.6723
1997/8/27	7.3446	5.1878	2.7322	2.008	4.4745	4.6448	-1.4493	8.351	-2.8636	1.2361		4.2872	1.6722							-2.0738	0.1112	3.0111	-0.9195		-0.3822	5.0403	1.4177	-1.2128	3.5311	-1.4215	0.2475	2.6534	1.0782	0	-1.1638	-0.7533	6.2429	3.9755	0.6588	5.3678	5.9437	-1.9293	-1.6949	10	4.2029	-2.4612	2.4194	2.4027	-0.5426
1997/8/28	-3.1579	2.551	-5.1418	1.5748	0.5976	-3.6554	-0.2451	-2.439	-0.8423	-0.6105		-1.9527	-1.5625							-2.4277	-0.4444	-0.9231	-0.116		-1.2788	0.7678	0.6452	-0.1116	-0.5457	-1.8025	0.3704	2.4233	-0.8	-1.2808	-1.7008	2.3719	-2.2436	-1.0294	-0.5236	-4.8113	-1.6732	2.7869	-1.5426	-1.2846	-0.9736	0.0549	0.1575	1.3408	-0.2098
1997/8/29	-0.2174	-3.4826	-0.6542	-3.1008	-1.6832	-1.7615	-0.7371	-1.3	-1.8405	-1.7199		-0.7338	-4.7619							-0.4764	0.4464	1.7081	-1.1614		4.6632	-2.2857	0.1068	2.7933	-2.1948	-1.7621	3.075	-2.5237	-1.2545	3.5928	-1.9521	-2.2243	-0.765	-0.4458	-2.7632	0.1982	2.1021	-1.1164	-3.318	3.1031	-0.2809	0.1645	2.5157	-1.6538	-1.3877
1997/9/1	-3.5948	1.3746	-2.3518	-2.8	-3.424	-0.1379	-1.6337	0.4053	3.3654	4.75		0.8448	7.1053							-1.5957	0.5556	-5.3435	1.7626		0.495	-2.3392	-2.6681	0	0	-1.5695	-0.4773	-0.3236	-2.9038	-2.1195	-0.9502	0.1896	-2.8634	8.209	-1.0825	5.4402	-1.3725	0.7258	-1.1439	4.6602	3.5211	-2.5725	5.8282	2.8027	-4.9467
1997/9/2	0.452	-0.8475	4.817	1.5089	-0.4171	0.8287	1.9124	-0.9082	-0.4651	-2.0286		-1.0471	1.1466							0.5405	-0.884	-0.4839	-0.6928		-0.4926	1.3972	3.6184	-0.9783	-0.8415	0	-1.3189	0.3247	1.8692	0.4921	-0.0914	0.2838	2.0408	1.1034	-0.1368	-0.8443	-0.0994	1.3611	3.0858	1.8553	-0.6803	0.7865	-2.3188	-1.5267	-1.4356
1997/9/3	-0.225	0	1.1029	0	1.5707	0.411	1.2346	0.2037	3.5047	0.8526		6.9841	-0.081							1.2903	1.8952	2.4311	1.2791		0.8663	0	-1.6931	1.3172	5.0919	2.5816	-0.1215	0	3.8532	4.1136	1.2346	0	2.8889	0.8186	1.0959	-1.7029	0.4975	-0.316	0.9355	-2.6412	-0.137	3.1773	1.1869	2.8793	1.0469
1997/9/4	0.2255	3.2479	-1.2727	0.5405	0.1031	-1.0914	0.0488	4.6748	-1.7156	5.0725		4.8467	-0.4862							-0.1592	1.9694	-0.9494	3.2147		-0.3681	-0.7874	1.1841	-0.5417	-1.6151	-0.074	0.6083	3.0744	3.7102	-0.1881	-0.813	0.9434	-0.54	5.0068	5.0136	-1.3474	3.6634	1.3471	3.7998	0	0	1.7828	1.0264	3.5522	-0.6306
1997/9/5	-0.5624	-1.4901	1.0129	3.4946	-1.2358	5.2414	-0.9264	-1.7476	-1.5618	0.5747		-0.566	-0.6515							-0.4785	-2.3605	0.9585	-1.5573		-1.8473	0.7937	2.9787	-1.0893	-1.7784	3.4074	-1.5719	-1.4129	-2.2998	-1.6965	-0.7286	-1.5888	-0.3257	0.7732	-0.9032	-0.9756	-1.6237	-1.4073	1.5179	0.5613	-0.9602	-1.6454	-1.7417	-1.8711	0.544
1997/9/8	4.5249	2.8571	-1.8232	1.2987	0.7299	5.5046	-1.8209	-1.4822	-1.9132	0.5714		-1.1385	3.2787							-1.7094	2.8571	3.481	1.2429		0.1255	5.315	4.7521	-0.7709	1.6713	-1.361	0.7371	4.7771	-1.3949	-1.1505	-1.3761	0.9497	-0.2179	4.2199	0.1302	-1.6749	-0.4854	-1.2688	2.0229	0.3721	-0.277	-1.1873	4.7267	1.4831	-2.9306
1997/9/9	-4.329	-3.1046	0.3714	2.3077	0.9317	-3.1056	-0.5013	-2.4072	-0.5709	-3.5227		-3.3589	-3.0159							-1.3587	-2.7778	-2.5994	-3.4598		-1.3784	-4.2991	1.9724	-1.4428	-3.0137	-0.9441	-1.3415	-3.1915	-2.2989	-0.9699	2.2791	-1.5052	-1.9651	-2.454	-2.2107	0.2004	-2.439	-2.7309	-5.6034	0.6487	-1.3889	-0.0546	-4.6544	-3.4447	0.7896
1997/9/10	0.6787	5.059	-0.2775	9.0226	6.359	1.2821	-1.1083	1.5416	-0.9569	1.0601		0.5958	1.0638							-0.4959	0.4396	8.0063	1.1561		1.2706	5.2734	0.4836	1.3514	2.1186	-0.7331	3.8319	0.6279	0.4525	1.763	-2.4102	-0.6686	2.2272	-0.8805	2.1277	0.3	2	1.1561	2.7397	-0.0921	1.831	-0.5464	2.071	0.973	-0.4608
1997/9/11	-2.2472	-0.4815	-1.6698	-5.5172	0.0964	-4.4304	2.3943	-2.3279	1.9807	-1.8648		-1.9743	-0.4049							2.8793	-1.86	-5.3779	-2.1714		-1.2547	-3.3395	0.0962	-1.5556	-4.2877	0.517	-3.2143	-4.6802	-1.6216	-2.1174	2.0503	0	-3.3769	-5.5838	-3.6458	0.8973	-2.2549	-1.6327	-2.0444	0.4608	-2.9046	0.0549	-4.6377	-0.9636	1.1574
1997/9/12	-3.1034	-1.9355	-2.3585	-5.1095	-3.4682	-2.2517	-2.4378	-3.6269	-1.9422	-2.2565		-3.3233	-3.4146							-2.5834	-2.7871	-2.6114	-3.271		-3.6849	-3.6468	0	-3.4989	-3.3237	-2.8655	-2.829	-3.2733	-1.9231	-3.1465	-1.9178	-3.6538	-0.5637	-1.4785	-2.1622	-4.6443	-2.7081	0	-3.8113	0	-2.9915	-1.2081	-2.5836	-2.0541	-3.4325
1997/9/15	-2.7284	-4.1118	-6.3768	3.2051	-2.1956	-2.439	-3.0597	-6.3441	-1.6908	-4.0097		-2.7083	-4.8822							-1.9337	-3.0963	-2.2082	-4.8309		-4.2216	-2.3904	-3.8462	-3.5088	-4.7833	-3.5552	-5.0633	-4.2301	-4.2951	-5.0761	-3.1657	-4.1916	-4.0816	0	-4.558	-5.9067	-3.0928	-5.0622	-2.8302	-3.3945	-5.2863	-3.0017	-4.5242	-2.8698	-5.3081
1997/9/16	1.7073	1.0292	1.548	-0.4969	4.7959	1.25	0.4734	-0.1148	0.688	1.3924		1.0707	1.7699							0	0.4734	1.2903	0.5076		0.551	1.2245	-2	0.3636	1.5699	0.9412	0.1333	1.2367	0.6829	0.5348	0.625	1.875	0.1182	-3.4106	0.7236	3.5242	0.8511	3.3217	0.9709	1.6144	1.7054	1.4327	1.7974	0.6818	-0.3003
1997/9/17	-2.7578	-3.2258	0	2.1223	-3.1159	0.823	-1.3613	-1.7241	-0.9273	-0.3745		-1.2712	-1.8261							-1.0141	-0.8245	-2.0701	-0.8838		-0.274	-4.4355	-4.0816	-2.2947	-3.4003	-1.7094	-2.7963	-2.9668	-0.969	0.1064	-1.0989	-2.9652	-2.0071	-1.8362	-0.8621	0	-1.8987	-1.0152	-0.9615	1.028	-2.5915	-1.3559	-0.4815	-2.8217	-0.3012
1997/9/18	0.1233	0.8772	-1.4228	4.6455	-0.402	2.585	-0.69	2.3392	0.3941	-0.3759		2.0386	1.1515							-0.0569	1.5439	2.7642	-0.3822		1.0989	0	0	0.7417	0	-0.2372	5.6164	0.1799	0.0978	0.4251	0	0	0.4819	2.8777	1.4493	0.8511	0	-0.4274	0.9709	0.2775	-0.1565	0.5155	2.4194	1.0453	-0.3021
1997/9/19	1.7241	2.087	4.5361	2.6869	-0.6054	0.1326	0.8552	-0.3429	0.0981	1.8868		0.9464	1.1384							0.2278	0.9357	1.2658	2.046		1.9022	2.3207	1.0638	0.6135	2.4	0.1585	-0.3891	3.2316	0.5865	0.5291	0.3865	0.9484	0.2398	0.4196	1.7143	1.8987	0.9677	1.2017	1.9231	1.107	3.2915	1.4245	0.1575	1.7241	1.4141
1997/9/22	-5.569	-8.6882	-5.3254	-0.6826	-9.8477	-5.9603	-7.2072	-9.4037	-6.7647	-6.1728		-6.5625	-7.0996							-6.3068	-8.1112	-8.4375	-8.5213		-7.2	-9.0722	-7.3684	-6.7073	-3.2812	-9.019	-9.5052	-9.3913	0	-6.5263	-9.9615	-7.3069	-8.0144	-9.0529	-6.7416	-6.9358	-8.5197	-4.2409	-5.7547	0.7299	-7.739	-5.4494	-8.0189	-7.5706	-5.3785
1997/9/23	-9.359	-7.6493	-7.2917	-9.622	-6.4189	-5.0704	-9.1376	-9.7468	-8.4648	-9.8684		-9.476	-7.9217							-8.5506	-8.8272	-10.0683	-8.0822		-5.1724	-5.8957	-8.1818	-8.4967	-10.0162	-8.6087	-8.2014	-8.8292	-9.9125	-9.4595	-1.3896	-9.4595	-7.1521	-9.4946	-8.8855	-9.8999	-10.0116	-9.3888	-5.9059	-5.9783	-7.8947	-7.9026	-5.9829	-8.4352	-9.7368
1997/9/24	6.082	7.8788	5.3933	10.0127	7.2202	5.9347	6.1596	5.7504	6.8352	6.2774		6.5271	8.2996							6.1671	5.6708	5.3131	6.1103		5.7576	6.506	6.4356	5.5714	6.2837	5.7088	6.5831	8	4.4229	5.4726	4.5528	6.0945	5.1821	7.445	5.124	4.321	7.1151	4.4966	5	5.8767	6.9643	5.4194	4.3636	6.5421	8.2799
1997/9/25	0.8	0.1873	4.4776	7.6037	1.0101	0.2801	0.6513	4.1114	-0.2688	0.4121		0.6936	-0.0935							0.812	2.2251	0.7207	3.5112		4.0115	4.9774	1.0465	0.1353	0.5068	0.5401	1.4706	1.7544	-1.7562	0.8255	0.5702	0.3517	1.1984	6.2992	1.8868	1.7751	-1.4493	1.1225	-0.7092	-1.4559	1.6694	-0.6732	6.2718	3.5088	2.4233
1997/9/26	-0.6614	-0.9346	3.2653	1.7131	-1.1111	-2.933	-0.8235	3.4395	-1.8868	1.368		5.3961	-1.8709							-0.5576	5.7618	-1.61	-1.0855		-2.2039	-2.5862	-1.611	0.1351	-0.1681	-1.5219	-1.4493	-1.9157	-2.734	-1.0526	-1.6495	0.4673	7.6316	-1.3333	0.3086	1.7442	1.9608	1.2951	-2.0408	0.4617	-1.8062	-0.801	-4.7541	3.5109	0
1997/9/29	-4.7936	-2.4528	-4.0514	-0.8421	-4.1573	-5.036	-3.2622	-4.1872	-1.2637	-4.0486		-4.793	-3.9085							-2.8037	-3.8741	-3.8182	-2.8807		-3.8028	-3.7611	-2.924	-4.0486	-4.7138	-5.4545	-4.1176	-3.125	-5.4054	-4.6099	-0.4193	-4.0698	-4.89	-4.6547	-3.3846	-4.1143	-4.5673	-3.653	-4.6875	-4.8713	-4.3478	-1.9876	-4.6472	-3.9766	-2.9392
1997/9/30	0.4196	-0.1934	0.4119	0.1062	0.4689	3.7879	2.0846	3.4704	1.2799	0.5626		1.0297	1.4881							0.9615	-0.5038	0.9452	1.5537		1.0249	0.4598	2.4096	1.2658	0	1.9231	1.0736	1.0081	0.4571	1.7348	3.1579	3.5152	0	1.1024	0.1592	-0.1192	0	1.1374	1.6393	3.3816	1.9231	2.0279	2.8881	1.3398	-0.493
1997/10/6	1.3928	0.969	-2.5641	-2.1209	-1.867	4.8175	1.8619	-1.6149	-1.0989	-0.2797		-1.6988	-0.8798							1.0159	0.1266	-0.1873	-1.5299		-0.7246	2.0595	-0.5882	-0.4167	3.0189	0	1.8209	0.1996	-1.2514	0.1218	-2.551	-0.4684	-1.0283	0.3115	-1.1129	-1.5513	-0.1259	0.7498	-0.4301	-0.7477	-1.0292	1.2422	-0.7018	0.9615	-0.92
1997/10/7	3.5714	-0.1919	1.0526	4.8754	2.8537	-0.4178	-0.059	-1.1364	1.7778	-0.2805		-1.0369	0.8876							1.5085	-0.6321	0.3752	0.2825		0.438	0	0.355	0	-1.0989	0.4717	0.2981	1.5936	0.8065	0.4866	-0.5759	0.3529	-1.039	-1.2422	-1.4469	-0.7273	-1.0088	0.2791	0.432	-1.8832	2.253	0	-0.8834	0	0.3571
1997/10/8	1.5915	3.6538	2.0833	4.7521	3.9306	2.0979	3.4808	3.4483	4.4214	3.7975		3.376	4.7898							2.8483	3.8168	3.1776	3.5211		3.343	3.139	4.3632	4.3236	3.7037	4.4131	4.0119	4.7059	10.0571	3.8741	1.5798	3.517	5.2493	4.717	3.752	2.5641	3.6943	4.1744	6.4516	2.2073	3.7288	3.6196	3.5651	2.5	3.5587
1997/10/9	-0.5222	-0.9276	0.4082	0.4931	-0.7786	-0.5479	-1.0262	1.8519	-1.3068	4.4715		1.9144	-1.5858							-0.9031	-1.348	2.7174	0.1361		1.2658	-1.9565	0.565	-1.4706	-1.9643	0.2698	-1.4286	-1.3109	3.5306	0.5828	-0.5702	-1.2458	2.4938	-0.6006	4.5597	3.0952	9.9509	-1.5138	1.5152	-0.4695	-1.9608	3.3156	0.3442	-1.2776	-2.9553
1997/10/10	-0.2625	0.3745	0.6098	1.8646	-0.3363	0.1377	0.6336	-0.1212	1.589	-0.7782		2.2099	0.2844							-0.0608	2.3602	0.3527	1.7663		0.2778	1.5521	-0.4494	3.6635	5.4645	2.87	1.7391	0.3795	-0.3009	2.4334	-0.4171	2.1789	0.6083	3.6254	-0.7519	1.2702	3.352	0.4521	-0.597	3.1132	0.6667	1.0315	4.8027	2.3529	0.8499
1997/10/13	0	-1.4925	-0.101	-1.4451	-1.6873	-0.9629	-1.8317	-1.2136	-0.9385	-1.9608		-1.9459	-1.9849							-0.9119	4.733	0	3.0708		-1.108	-0.655	-1.8059	-1.0471	5.3541	-2.354	-0.2849	0.5671	2.5151	-2.1493	-0.3665	0.1122	-2.4184	-2.6239	-2.2727	-2.6226	-1.1892	-2.4302	-0.4004	1.7383	0.4967	-0.7374	0.3273	-1.4943	-1.6854
1997/10/14	5.9211	0.3788	5.1567	-0.391	2.5172	1.3889	-0.8746	-0.6143	-0.5263	2.1333		-1.4333	0.2893							-0.8589	-2.5492	-1.406	-2.0725		0.5602	1.978	-1.954	-1.0582	0	-0.7143	-1.7143	-1.3158	-1.8646	-0.578	0.578	-1.3453	-0.8674	-1.0479	0	-0.9368	-2.8446	-0.8303	-0.7035	-1.6187	-1.1532	-0.5714	-1.7945	-2.1004	-0.0714
1997/10/15	1.7391	1.1321	10	-0.7851	2.1205	2.8767	2.4706	1.3597	1.5873	0.5222		1.9016	1.7308							0.9282	-1.5458	-0.1783	0.6614		0.1393	1.9397	0.8206	1.2032	-1.3115	0.7194	1.7442	1.5238	1.1	1.1628	0.9927	1.1364	-0.125	0.9077	0.9302	0.2364	2.5901	0.3721	0.3036	1.5539	0.8333	0.5172	1.3289	1.907	1.0007
1997/10/16	-1.8315	2.0522	4.8951	-1.1869	1.8579	1.8642	7.4627	2.3171	7.0833	1.2987		5.4885	4.4423							5.886	0.2415	0.7143	0.9198		1.5299	-0.8457	2.093	3.0383	-1.1628	10	1	-0.9381	4.451	2.7586	6.001	2.9213	3.3792	0.4498	0.3072	2.5943	2.9638	3.9852	4.2381	4.8605	1.9835	7.0326	-0.1639	3.5088	4.4586
1997/10/17	1.3682	1.4625	1.4167	2.9029	2.897	2.0915	5.609	5.4827	2.9669	1.2821		2.2893	2.2624							3.9954	2.4739	2.8369	1.5625		0.5479	0.6397	10.0228	2.8205	0.5042	6.25	8.628	1.7045	7.4811	4.2506	4.4412	2.5109	10.0484	1.4925	2.6034	2.6437	10.0213	2.139	5.5179	-0.0858	1.1345	3.0983	0.4926	10.0565	4.4038
1997/10/20	3.681	0.7207	4.1906	2.6265	5.8394	2.4328	0.6576	3.2768	1.4171	3.9241		5.5951	0.177							0.2227	6.7344	4.3103	2.4359		3.406	2.1186	3.5197	1.1222	2.0067	0.7639	4.4271	3.9106	-0.6167	3.97	0.4206	0.3195	5.9406	3.6765	2.6866	6.9429	3.6822	0.1745	0	2.8351	1.6026	-1.1917	2.9412	6.5708	-0.584
1997/10/21	0.5917	1.0733	0	2.0853	1.2808	0	4.2714	-0.547	2.4686	1.0962		0.6744	4.3286							1.8889	8.6905	0.8264	1.7522		4.2161	0.2075	-1.6	0.4932	1.6393	7.4299	0.4988	0	2.5709	0.4128	0.7445	1.2739	-0.3115	0.7092	5.9593	-2.0942	2.3364	2.3519	0.2752	1.7544	-0.6309	2.0451	3.4921	4.0462	0.9791
1997/10/22	-5.6471	3.7168	-4.1798	-6.3138	-6.4202	-5.125	-1.4458	-4.8405	-3.1818	-4.4578		-6.6029	-2.5402							-2.9989	-2.6287	-6.5574	-5.0431		-6.0683	-3.7267	-4.9797	-4.1718	-6.129	-3.8814	-1.4888	-5.3763	-3.1115	-5.1387	-3.0947	0.6289	-6.25	-5.6338	-5.6241	-5.7754	-4.0183	-3.5745	9.3321	-3.6125	-4.127	-0.7708	-6.4417	-5.9259	-1.81
1997/10/23	3.3666	2.901	5.2675	2.8741	1.8711	0.6588	1.3692	9.711	1.8779	2.2699		1.0246	1.7376							0.8432	1.3498	0.3509	-0.2591		0.6729	3.0108	1.4973	2.4328	-0.3436	1.7621	-3.0227	0.1894	-0.0892	0.6501	1.5253	-0.1042	1.6667	0.7463	-1.1628	-1.2486	0	3.2657	5.1883	1.1073	0.8278	-0.1036	0.1639	0.9843	0.1317
1997/10/24	3.4982	-0.1658	2.3456	10.0193	3.0612	2.8796	2.0743	3.7935	0.5069	8.1381		4.8682	0.6832							4.8495	0.8879	1.3986	2.7273		4.0107	2.5052	0.1054	4.125	2.5862	2.4531	2.5974	1.3233	1.25	2.3681	1.1737	0.9385	5.6831	1.3333	2.2059	4.5977	3.4253	3.2479	0.716	-1.0952	1.8062	1.0886	1.473	1.1696	6.1144
1997/10/27	0.1166	1.3289	7.7158	9.9825	0.495	1.3995	0.5671	5.6853	1.1004	3.3067		-1.7408	0.8482							1.1696	-1.5402	1.3793	5.0569		-1.2853	3.8697	-0.2105	0.2401	2.3529	-0.7042	-1.2658	-0.7463	4.5855	2.9443	1.2529	0.8264	3.8263	0.1462	-0.7194	-1.6484	0.184	0.1656	-1.2638	1.6184	0.4839	1.4872	0	1.7341	0.8055
1997/10/28	-6.5192	-6.5574	-2.8369	7.4045	-4.6305	-6.1481	-3.7124	-6.7243	4.3084	-6.181		-4.9213	-5.3827							-4.3615	-6.5922	-5.7823	-5.8965		-5.2083	-6.8627	-3.27	-5.988	-4.4335	-4.6099	-6.4103	-5.0752	-6.661	-5.3115	-2.3831	-5.123	-4.5817	-4.2336	5.3623	-3.0168	-6.2443	-4.9587	-6.4	-3.6882	-5.4575	-1.8696	-4.8387	-2.178	-4.4868
1997/10/29	7.0984	1.9298	1.5328	1.6308	10.0207	6.1497	2.0498	4.0165	4.1304	6.1176		6.7288	2.2222							1.7582	1.6746	1.2635	2.6854		0.9615	1.2632	1.3086	1.1465	0.8591	2.2305	2.3288	1.7822	0.813	2.4811	0.4695	1.1879	5.0104	2.1341	6.3274	7.2581	1.8609	1.6522	1.3675	2.0888	0.5093	0.6694	1.6949	9.8742	1.6088
1997/10/30	-5.1163	-3.2702	0.5751	-5.981	-1.9718	-3.7783	1.1478	-3.0693	-1.9207	-4.6563		5.1406	0.6957							2.3758	2	-2.6738	2.7397		-1.4966	-2.9106	-2.1529	-1.1335	-3.5775	-1.0909	-5.087	-2.5292	-2.4194	-3.1579	1.9626	-2.5614	-1.8887	-2.9851	-4.2691	-0.6445	6.7308	-1.7109	-2.1079	7.2464	-1.3514	6.5473	-2.5	-4.8458	-1.0766
1997/10/31	2.451	0	6.9335	3.7238	2.2031	-0.5236	-1.3712	6.8437	-1.7454	-1.2791		-1.107	8.1174							-0.0527	-3.1142	4.0293	5.5758		1.105	1.2848	0	3.8217	1.9435	-0.0735	2.6798	2.5948	-0.3673	0.8696	-0.55	1.2048	0.8105	2	-1.4865	2.3784	-1.4414	0.5222	-0.5168	0.0795	3.7671	-2.0643	0.8547	2.8704	6.146
1997/11/3	-1.555	-0.1779	-2.5401	2.0194	3.9363	0.6579	-1.1505	7.8394	-0.5633	1.1779		-1.306	-2.0767							-0.5277	-1.1905	7.0423	4.248		1.2295	1.0571	-0.44	-1.8405	-0.6932	0.5887	0.2747	4.8638	-1.5668	-1.5086	0.8295	-0.974	6.4322	-0.4525	4.8011	6.1246	9.9634	-1.5584	-1.3853	1.1914	-0.9901	-0.4902	3.7288	-0.9901	-1.0253
1997/11/4	0.486	-0.1783	2.4005	1.0264	-1.8936	-1.5686	1.1154	-1.773	1.3072	-1.397		-1.2287	2.6917							-0.4244	0.9639	-3.2895	3.8546		1.7544	-0.2092	-0.5525	0.25	-0.6981	-0.2195	-0.6849	-2.5974	4.6816	1.2035	0.5484	-0.4372	-1.4164	0.6061	-2.4869	0.199	-3.2419	1.5831	2.5461	2.5118	-0.1667	0.197	-1.9608	2.7273	-0.7313
1997/11/5	0.8464	1.9643	0.6698	0	-0.4596	1.4608	2.1583	2.7076	2.1075	2.2432		1.4354	-0.9531							2.9302	0.1193	0.6803	-1.4846		0.2653	4.8218	1.3333	0.9975	0	4.4721	2.2069	-0.9524	0.0894	3.3514	1	2.6345	1.341	0.9036	-0.6711	-0.6951	2.0619	2.8571	2.226	-1.2251	0.5008	1.4258	-0.3333	0	2.7624
1997/11/6	-2.518	0.1751	1.5303	-2.6851	-3.7858	-2.356	-1.7371	-3.1634	-2.6959	-3.2333		-3.0189	-3.2077							0.5176	2.6222	-2.5338	3.5522		-1.5873	-3	1.4254	-1.358	5.2724	-1.7544	-2.2942	0.1923	-2.681	-2.8243	0	-1.7112	-2.4575	6.5672	-2.7027	-4.1	-1.7677	-2.3569	1.8425	0.6977	0.3322	2.1328	-1.505	0.708	-2.0908
1997/11/7	3.321	-0.1748	-1.4417	2.3117	2.6871	3.2172	1.9589	0.2722	1.2121	0.716		0.7782	-0.1657							0.6694	2.6713	2.9463	-1.1435		1.4785	0.8247	1.0811	1.3767	0	1.5714	4.0055	0.9597	0.0918	1.1841	0.7651	1.197	1.5504	-0.5602	1.6667	-0.1043	-0.5998	2.6724	-0.9046	6.0816	9.9338	0	6.961	0.9666	1.0372
1997/11/10	3.3333	-1.7513	-2.5931	-1.9679	-3.7383	2.5974	-1.5933	-4.1629	-2.053	-1.0664		-2.2201	-3.6515							-2.4552	0	2.1886	-3.3649		1.7219	-1.8405	3.6364	1.358	-1.8364	-2.9536	-1.992	-0.1901	-0.9174	10	0.4913	1.828	-1.2405	-4.0845	-2.1858	-3.6534	-3.5345	-0.084	-3.6515	-1.016	2.259	-3.4172	4.2857	-1.1314	-3.3816
1997/11/11	-3.2258	1.2478	-0.0683	-2.6766	0.9709	4.4304	-1.619	-0.3777	-1.0917	3.1138		0.1974	-0.9475							-0.8915	4.638	1.318	-2.5027		5.0781	2.5	-2.58	-0.609	0.8503	-0.8696	1.626	2.2857	-1.3889	-2.0309	-1.8222	-1.6895	-2.4155	0.4405	2.2346	0	0.1787	-0.6723	-1.8088	4.8387	-2.0619	-1.3759	-0.3044	-3.3451	-1.9375
1997/11/12	-2.2619	-1.9366	0.7514	0.7639	-2.7885	-4.4848	-1.3553	-3.8863	-1.5453	-3.9489		-2.069	-0.8696							-1.4815	-4.973	-1.9512	-5.1339		-5.948	-2.2358	-2.5424	2.3284	-3.7099	0.2924	-3.2	-1.4898	-0.4695	-4.8371	-2.5351	-2.0408	-2.7723	-3.5088	-3.1421	-1.9502	-3.1222	-1.7766	-2.193	1.7483	-4.9624	-0.3488	-4.7328	-1.7304	-1.211
1997/11/13	2.9233	-0.5386	1.0169	0.4549	2.6706	0	0.8342	2.1696	0.8969	0.9674		0.4024	2.193							1.2352	1.5927	1.1609	5.6471		1.7128	0	-0.7609	6.4671	0.7005	2.9155	0.551	1.7013	0.4717	6.2241	1.7185	1.9737	5.7026	2.2727	-1.9746	-0.5525	1.2891	2.0672	3.8565	1.0309	0.6329	-0.1	-0.641	1.6682	1.9355
1997/11/14	-1.7751	-0.9025	-0.5369	-1.8868	-2.2158	-1.6497	0.146	-2.027	0.2222	-1.1976		1.7034	-2.1459							-0.9019	2.9115	-3.2787	-2.0045		-2.2021	-0.8316	2.9573	-1.2373	-1.3913	-1.2748	-0.8219	-1.8587	-0.939	-1.7578	-1.1416	-3.1183	-2.6975	-1.3333	8.2014	1.6667	1.3636	-1.6878	-3.4542	0	0	1.6016	-0.6452	-3.0082	-1.8987
1997/11/17	-3.012	-2.0036	0.6073	6.1538	0	-0.6452	3.4985	0.2956	-1.1086	-0.3636		-0.8867	-1.3158							-0.9636	1.5234	-1.5254	-2.5		-1.8543	-2.0964	-1.383	0.4556	-1.2346	6.241	-1.9337	-2.6515	9.763	-2.4851	-1.2471	-0.111	-0.9901	-0.4505	-2.1277	-2.1858	0.2691	-2.1459	-2.2361	1.9728	-2.5157	0.4433	-1.7857	3.3835	-0.8387
1997/11/18	-2.9814	-1.3011	-0.7378	-1.5217	2.266	-3.1169	-2.3474	-1.9646	-1.8834	-1.7032		-1.7893	-1.2444							0.8108	-3.2154	-1.7212	-1.5152		-1.4845	-2.3555	-2.9126	-4.0816	-2.3214	-3.2411	-0.7042	-1.1673	-1.8998	0.3058	-1.3096	-0.7778	0	3.3183	-3.5326	-0.4469	-2.5045	-0.614	-0.2745	0.0667	-1.2903	1.5204	-1.4876	-3.1818	-1.7567
1997/11/19	-1.7926	-0.7533	0	0.3679	2.2158	-0.6702	0.7692	-1.1022	0.5484	-1.8564		-1.417	0.27							4.5576	-0.7752	-0.8757	-1.1834		-0.6849	-1.0965	0	-2.6005	-1.4625	-1.8842	-0.7092	-1.1811	-3.257	-0.7114	-1.4218	-1.2318	0	4.9635	-1.1268	-2.0202	-1.3761	-1.1474	0.8257	-0.2667	-0.6536	4.6377	-1.5101	-1.4085	0.5298
1997/11/20	-0.7823	0.3795	-2.027	-2.6393	-4.0528	-3.5088	-1.0496	-2.7356	-1	-2.9004		-1.232	-0.4488							-1.641	-3.3482	-3.0035	-3.4731		0.6897	-1.1086	0	0	0	-1.6358	-2.8571	-1.5936	-2.9117	-2.7636	-2.4519	-0.7937	0.8	-4.0334	-0.4274	-1.9473	-2.4186	0.1786	-2.3658	-2.5401	-0.8224	-2.3546	-1.1925	10	1.3834
1997/11/21	-0.1314	-1.5123	-1.8621	-5.0452	-3.6346	0.4196	-2.9412	-3.4375	-2.4334	0		-2.9106	-2.8855							-2.659	0.4619	-0.1821	-0.4963		-1.9178	-1.1211	1.1111	-2.6699	-1.8553	-3.0369	-1.9118	-1.6194	-2.9991	-3.6842	-2.4643	-1.8286	2.1825	-1.8841	-3.4335	-1.8692	-3.3365	-2.6738	-3.3551	-3.9095	-2.3217	-2.0331	-2.4138	-6.5801	-2.5991
1997/11/24	1.1842	-2.8791	-4.4273	-8.2474	-6.3201	-4.5961	-3.1793	-7.2276	-2.5882	-1.1688		-3.1049	-3.714							-2.9459	-4.5977	-2.7372	-3.99		-2.2346	-2.2676	-0.989	-2.2444	-2.4575	-2.9828	-0.2999	-2.2634	-3.0918	-4.153	-1.8191	-1.979	1.7476	3.3973	0.7407	-2.0238	-5.0296	-3.663	-2.7965	-6.3526	-2.7165	-4.1506	-2.2968	-5.3753	-4.1361
1997/11/25	0.3901	0.7905	-0.2941	-0.3457	0.8705	1.4599	-0.2052	3.7209	1.401	0		0.5525	1.4465							-0.3863	-1.2048	1.3133	1.9481		0.5714	2.0882	-0.222	0.5102	1.938	0.3843	0.7519	4.8421	1.994	1.4823	1.1323	0.3563	-1.813	3.4286	-1.4706	0.3645	1.973	-0.4753	0.0992	3.0488	1.9197	-0.3021	1.9892	0.8815	0.2088
1997/11/26	-1.0363	1.1765	1.4012	2.8621	1.9417	-0.1439	1.7995	1.6816	5.6694	1.4455		2.5275	0.7605							1.8837	1.2195	1.6667	3.8217		0.8523	0.6818	3.782	0.8883	-0.1901	1.4548	1.4925	-1.2048	-0.1955	1.0112	-0.7125	0.5917	1.6521	1.9337	1.0448	3.5109	1.7312	2.0057	0.0991	3.9941	0.8562	1.0101	0	0.4854	2.1528
1997/11/27	-4.9738	-2.5194	0.1455	-4.2159	-2.7513	-2.1614	-3.5354	-3.4179	-3.8323	-3.886		-3.7513	-3.4906							-2.1207	-4.9398	-3.4608	-3.5583		-3.5211	-3.386	0.7503	-4.1509	-4	-4.9811	-4.2647	-4.4715	-3.8198	-3.782	-1.4864	-3.2941	0.956	-4.336	-2.5111	-3.5088	-4.3043	-3.0899	-3.6634	-0.9246	-3.056	-1.55	-0.5319	-2.9952	-3.467
1997/11/28	1.3774	1.1928	3.4858	2.6408	2.1763	2.0619	2.5131	2.7397	2.391	0.6739		2.4499	3.1281							2.8889	2.1546	1.5094	3.8168		2.9197	1.4019	-0.1064	2.0997	1.5873	4.2097	4.4547	1.7021	3.5642	3.5838	0.5203	2.1898	3.4091	3.5411	2.7273	1.9394	4.1841	2.4155	2.261	1.5793	2.4518	1.5236	1.426	3.1873	2.5352
1997/12/1	-3.3967	-1.5717	-1.6842	-1.458	-3.0884	-3.6075	-1.6854	-3.3333	-1.7857	-2.4096		-2.1739	-2.4645							3.1857	-1.737	-1.8587	1.1029		-2.695	-2.0737	0.1065	-2.4422	-1.9531	-1.753	3.8235	-2.5105	-2.1632	-2.567	-0.5176	-2.1429	4.8535	3.42	-2.9499	3.6861	-1.1044	3.0189	-1.9095	3.1095	-0.8547	0.6003	1.7575	-2.5097	-1.2363
1997/12/2	0.4219	0.1996	-0.6424	-2.3499	-0.1099	-1.3473	-0.7273	1.4943	0.2331	-1.2346		-0.4444	-0.7775							-0.5756	-0.7576	-0.7576	-1.0909		0	-0.4706	-1.5957	-0.527	0	-0.3879	-0.8499	0.8584	-0.7035	-0.9164	-0.1041	0.9732	-0.8734	-1.8519	-0.9119	2.1789	-1.5228	-1.0073	2.3566	2.536	-0.1724	-0.5967	-2.0725	0.297	0.4868
1997/12/3	-1.9608	-1.5936	-0.8621	-4.5455	-2.0902	1.214	-0.157	-2.265	-1.1163	-0.9722		-2.4554	-0.9794							-0.0526	-2.0356	-2.0992	-1.348		-0.5831	-1.8913	2.2703	-1.457	-3.1873	-1.6355	-2.5714	-2.3404	-2.7328	-0.6936	-0.9896	2.8916	5.3744	-2.0216	0.4601	-0.2245	-1.7526	-0.8326	-1.3013	-2.607	-1.5544	0.5503	-1.2346	-1.4808	2.6298
1997/12/4	1.4286	1.0121	1.087	9.9907	2.9213	1.3493	3.5115	2.6651	4.3274	4.9088		2.8604	2.5717							8.6888	3.8961	0.1949	1.6149		2.4927	2.1687	-1.6913	3.0914	1.2346	2.7712	0.8798	0.2179	2.9136	2.6775	2.5776	2.8103	-1.7559	5.7772	1.0687	2.4747	4.7219	2.6119	5.8824	0.5491	0.8772	3.4826	0.8929	3.2064	6.1362
1997/12/5	4.2254	0	0.3584	2.7165	0.5459	0	0.3038	1.1287	4.3733	-1.3369		0	0							-3.8275	-0.125	-0.3891	-1.1002		-1.2876	-1.4151	-0.5376	-1.1734	0.813	0.077	0	-0.8696	-0.1011	-0.6803	2.5641	-1.9362	-4.2553	-2.8609	0.9063	-1.8661	0.3006	0.1818	-0.7663	0.1365	2.6087	-1.4423	-0.531	-0.1942	-1.3977
1997/12/8	-0.1351	-1.8036	-0.3571	-3.6364	0.4343	0.7396	1.9687	-1.0045	4.2333	-0.813		-1.3348	-1.6393							2.5693	-2.378	-1.9531	-1.4833		1.4493	-1.6746	-0.1081	-0.5277	-1.6129	-1.7706	0.1453	-1.9737	-2.0243	-1.5982	-0.5	-0.6969	-3.2889	0.9371	-1.9461	-1.0067	-2.1978	-1.1797	-2.7027	-3.2038	-0.339	0.3902	-1.4235	-0.8755	1.7397
1997/12/9	0	1.2245	1.4337	3.9451	1.0811	-0.4405	4.1584	3.6077	-0.5387	0.8197		0.1127	2.1569							2.2102	3.2051	2.988	0.3764		1.5714	3.4063	1.5152	0.7958	3.4836	1.9592	0.1451	10.0671	0.2066	1.9722	0	0.5848	4.6875	3.183	1.0687	0.678	2.145	0.2755	0.3968	2.6056	0.1701	2.0408	1.083	1.6683	1.2033
1997/12/10	-1.6238	1.6129	0	1.2376	-0.6417	-0.59	-0.808	-0.5441	0.25	1.626		2.8153	0.9597							0.7689	2.236	-0.5803	2.5		0.8439	-1.1765	-1.7058	3.2895	-0.7921	1.6141	-0.2899	-2.0325	2.4742	1.5927	-0.2513	1.7442	-1.6681	2.9563	3.0211	1.5713	0.1	0.0916	0.5929	-0.6863	1.3582	0	0.1786	0	-0.6884
1997/12/11	-0.9629	-1.3889	1.7442	1.304	3.9828	-1.9288	0.9104	-1.7505	-0.2909	0.6667		-0.7667	-1.1407							-1.2876	-2.1871	-1.1673	-1.3415		-2.371	-1.1905	9.9783	-0.8917	-1.7964	0.2269	-1.1628	2.0747	-1.006	-1.4558	3.728	-1.9429	-2.6786	-0.7491	-2.346	1.4365	2.2977	0.366	-1.7682	-0.2764	-1.675	0.4762	-1.9608	2.027	-0.6931
1997/12/12	-1.5278	-0.8048	2.8571	-4.3443	-3.2091	0.6051	-1.5195	-0.8909	-0.5836	-1.9868		2.2075	-1.8269							0.0483	-1.6149	0.9843	0.9889		0.2857	0.4819	-1.7751	-1.0283	0	-0.8302	-1.7647	0.4065	-0.5081	-1.3636	-1.3113	-0.4662	0.7339	1.3836	-1.6517	-0.1089	-2.3438	0.0912	-0.3	-1.0395	0	-0.237	0.7273	0.6623	-1.9036
1997/12/15	-0.2821	-0.4057	6.3492	-0.1682	-1.0695	-1.0526	1.0608	-1.236	2.0545	0		0.7559	0.7835							3.38	2.904	-0.5848	2.6928		0.9972	1.6787	0.8032	2.3377	2.2358	1.6743	-0.7485	3.2389	-0.8172	1.3825	0	-0.4684	3.0055	3.4739	0	1.3086	-0.7	0.0911	1.3039	-2.0308	-1.0221	2.1378	-1.083	4.4173	2.1992
1997/12/16	0.8487	-0.2037	1.8657	-2.3589	0	0.152	2.8149	1.0239	4.7658	0.4054		-1.0718	0.6803							1.0743	0.7362	-0.7843	4.8868		1.4104	-0.9434	-0.7968	-1.0152	-1.1928	3.2934	2.2187	-1.5686	2.6777	0.1136	1.7224	1.7647	3.3599	-0.9592	3.8168	1.0764	-0.1007	2.1838	-1.2871	-0.6433	1.2048	4.6512	0.1825	-1.0801	1.4557
1997/12/17	-2.6648	-2.2449	-3.663	0.3451	0	-4.5524	-3.4803	-3.7162	-4.5098	0.2692		-3.792	-2.5097							-4.6673	-4.2631	-2.9644	-2.5		-1.9471	-2.8571	-4.4177	-3.5897	-3.0181	-4.4203	-3.5659	-3.5857	-3.009	-3.1782	1.8384	-3.6994	-5.3037	-3.5109	-4.8529	-4.4728	-0.1008	-2.0481	-1.6048	2.2302	-2.381	-4.1333	-3.2787	-4.3676	-3.1192
1997/12/18	-0.4323	-0.8351	0.3802	-1.1178	-1.1892	-0.7949	-0.6731	-1.7544	0.2875	1.6107		-1.0135	-1.4851							-0.6302	-1.9084	-1.833	1.3986		-0.5674	0	-1.6807	0.133	0	-0.4549	0.4823	3.719	-1.0341	-0.3517	0.5701	-0.2401	-0.4517	-1.2547	0.1546	0.5574	-1.4127	2.6364	-0.5097	2.4631	-0.6969	0.2318	-1.3183	-0.666	-0.7083
1997/12/19	-2.4602	-2.1053	-0.1515	-1.4783	0.6565	-1.4423	1.1617	-2.381	-0.0819	3.1704		-0.2275	-1.005							0.7805	-0.1297	1.4523	2.2989		1.2839	1.4706	3.312	-1.7264	-1.0373	-0.6093	-1.28	3.9841	-1.9854	-1.5294	-1.4643	0.6017	-4.1742	0.1271	0.1543	1.663	-0.3071	0	-0.8197	0.3434	0.1754	1.5264	1.5267	0.6705	-0.1946
1997/12/22	-5.0445	-1.7204	-2.5797	-4.9426	2.1739	2.6016	5.3589	-3.0488	3.1967	2.6889		-3.3067	-4.8731							5.4695	1.1688	-3.8855	-0.1124		3.9437	-0.7246	4.3433	0.4054	0.6289	2.682	-3.8898	6.5134	-2.9851	0.2389	2.6846	1.4354	-5.5871	-5.4569	-4.1602	2.7263	-2.3614	3.3658	-3.0992	-2.1218	2.9772	2.8246	-3.3835	3.5205	2.859
1997/12/23	3.125	1.7505	0.5452	1.5785	-1.0638	2.5357	0.8174	2.1384	-2.1843	-1.8703		1.6509	1.3874							0.0459	0	2.766	-2.5872		-0.6775	2.1898	-0.4955	2.288	0.4167	-0.597	3.7099	5.7554	1.4286	3.2181	-1.2138	-0.9434	2.3069	0.9396	0.6431	1.38	1.5773	-0.8569	2.2388	-0.6993	4.0816	-1.4178	2.1401	-2.3897	1.4529
1997/12/24	-1.0606	1.2903	0.1549	-1.6453	-1.9355	-1.7002	-1.2613	0.4926	-0.6902	-2.9225		-0.348	-1.1579							-0.1835	2.1823	3.7267	-1.7321		-1.2278	0.4762	1.6932	-1.3158	7.0539	-1.4264	-0.4878	0.6803	0.8667	-2.194	-2.8828	-1.0714	-2.549	7.0479	1.278	0.1047	-0.7246	-1.6422	-0.5214	4.7183	-1.634	-0.3596	-0.1905	-0.1883	0.6227
1997/12/25	0.6126	-2.3355	-0.8507	-1.6729	-0.8772	-2.044	1.9617	-0.7353	0.695	2.356		2.3283	-0.7455							1.1029	-2.1357	-1.7964	0.47		0.8287	-1.8957	9.9902	0	-0.5814	0.9139	-0.3268	6.4189	-0.7519	-0.5903	-0.7299	2.2864	-0.8048	7.0807	-1.5773	1.046	-1.6684	-0.703	-1.782	1.5467	1.3289	0.5864	-0.1908	3.0189	2.4752
1997/12/26	1.5221	0.4348	1.4041	1.4178	2.2124	6.9021	-0.8054	1.7284	-2.1518	-0.2558		-0.1138	3.5408							0	3.3376	1.626	0.2339		1.7808	3.1401	-1.3357	2.9333	0.5848	0.3774	3.2787	4.6032	1.1905	2.8504	0.4902	2.3529	-0.5071	-1.6241	2.5641	1.2422	2.5451	3.0973	2.8815	-0.7947	-0.6557	1.6592	4.0153	4.6703	-1.4493
1997/12/29	10.045	3.8961	3.4615	2.1435	2.0563	2.4024	-0.5413	5.8252	-0.166	2.1795		0.7973	1.658							-2.0455	2.7329	4.2	1.1669		-0.5384	1.171	6.6787	2.2021	2.5194	0.5263	3.1746	-0.3035	2.5668	3.4642	2.9756	1.3793	2.4465	1.0613	1.5625	1.4315	0.7239	-0.2575	1.7635	-1.0681	1.1551	-2.0732	1.1029	1.4873	-0.7353
1997/12/30	2.3161	-2.0833	-0.9665	-1.8248	-2.333	-2.4927	-4.3537	4.1284	-1.1638	-3.2622		-2.2599	-3.0581							-1.2529	2.9021	4.6065	1.0381		-1.4885	-0.2315	7.9526	3.8023	-1.3233	-2.169	-2.9231	1.5221	8.2377	-3.5714	-2.2264	-1.0204	2.2886	2.217	-1.0769	3.8306	-1.848	-1.8933	0.6116	-0.8097	-2.447	-2.1622	0.5455	1.5517	0.0617
1997/12/31	-1.8642	-1.0638	0.6006	-1.1152	-0.6515	0.7519	-0.9957	0.3304	1.6821	1.9455		0.4624	-0.3155							1.5508	-0.8226	-4.2202	-2.6256		0.5495	1.6241	0.5486	-1.0989	-1.9157	0.3823	-1.1094	-3.1484	-3.3719	1.6204	1.0174	-0.1145	-2.3346	3.1963	2.3328	-1.4563	1.2552	0.8772	-0.304	1.8367	0.3344	1.3812	1.6275	4.9236	3.7014
1998/1/5	0.8141	-0.6452	-2.9851	0.8459	3.6066	-0.1493	1.9636	5.3787	4.0529	1.0178		1.3809	0.4219							3.3318	1.7773	-0.9579	1.4068		-0.9563	-1.8265	2.9618	-0.6173	-2.3438	2.2087	0.8013	5.2632	2.0937	1.9362	2.3501	1.3761	-1.494	-1.2168	1.6717	1.2808	0.4132	3.0435	-1.4228	8.5504	-1.1667	2.634	3.3808	6.7152	2.796
1998/1/6	-1.0767	-0.4329	0.1538	-1.9571	-0.7384	-1.4948	2.9122	4.1667	0.5167	-0.7557		-0.454	-1.0504							-0.5822	-2.3283	0.9671	-1.1561		2.069	-0.2326	6.056	0	1.6	3.4277	3.0207	10	-0.1953	1.1173	1.4527	0.1131	2.73	2.4636	0.4484	2.0428	9.9794	2.5316	2.6804	5.4154	0.8432	4.2478	0.5164	2.2745	3.588
1998/1/7	1.6327	1.7391	1.3825	-0.3802	3.6132	3.7936	-1.2323	0.2	-1.3839	1.7766		0.4561	2.8662							1.6667	0.7151	1.1494	3.3918		0.4054	3.4965	-0.9993	2.4845	3.3465	-0.7205	2.4691	0.9358	3.229	0.1105	-1.6166	0.904	-0.3937	-0.4372	1.4881	-1.9066	3.7418	0.3292	5.2209	1.1092	1.8395	-0.9762	3.0822	-0.593	2.0112
1998/1/8	1.7403	1.7094	6.5152	3.626	-0.1026	0.8772	-0.878	3.8922	-1.5638	2.1197		2.2701	1.9608							1.4621	-0.5917	1.3258	-2.8281		-0.5384	3.6036	-0.9373	0	4	-2.0319	-0.6024	-0.2649	-2.654	-1.8764	-1.5962	-0.6719	-2.1739	-3.4029	9.9707	-2.8183	-2.4346	-2.297	-2.4809	-0.7506	2.6273	0.2572	0.6645	0.2237	-1.4786
1998/1/9	3.9474	-1.4706	4.6942	-1.6575	-2.8747	-0.2899	3.3566	-2.6897	0.4073	0.1221		-1.2209	-1.417							-0.0437	7.8571	-2.0561	0.2328		2.4357	-2.1739	-2.7656	-3.0303	-0.5495	-0.6667	-5.4545	-1.8592	-1.6553	-0.5624	2.2424	-1.1274	-0.404	1.5909	-2.8	3.6	0.0924	-1.1755	-2.2505	2.3851	-2.56	0.4275	0.6601	2.9762	-0.945
1998/1/12	-2.4051	-1.0661	-3.3967	-2.5281	-0.8457	6.686	6.5404	1.2833	1.1359	-0.7317		0.8989	-2.0534							-1.6601	-1.766	-1.9084	-0.2323		-1.0568	-1.7778	0.7485	-0.25	-2.5783	2.1626	9.9359	-0.1353	-1.4851	-0.3394	2.4265	2.7366	-0.6085	-1.3423	0.823	0.1931	1.5697	1.1045	2.2022	1.9318	-0.3284	-0.6386	6.5574	-3.4682	1.0101
1998/1/13	-8.8197	-7.7586	-6.8917	-8.9337	-5.9701	3.2698	-6.1389	2.4366	-7.1801	-5.4054		-7.0156	-7.4423							-5.8196	-6.4045	-5.8366	-7.5669		-5.8745	-5.8824	-8.9153	-6.391	-6.6163	-6.1314	10.0583	-8.5366	-7.7387	-6.6969	-6.7426	-7.3252	-8.1633	-7.9365	-5.1701	-7.2254	-6.6364	-5.9664	-6.3663	-9.2531	-5.4366	-5.1414	-4.1538	-7.8593	-7.2778
1998/1/14	6.4011	5.1402	1.8882	3.27	5.5556	10.0264	1.9847	3.5205	0.2593	5.974		2.2754	4.1903							0.8962	3.2413	9.7107	3.9043		2.9787	8.6538	5.4649	2.9451	5.8704	1.3997	4.6358	10.0741	2.9412	3.163	4.0059	4.6707	1.6667	8.1281	6.0258	3.946	0.6816	2.1448	0.9414	5.2826	3.3101	-0.0903	9.9518	2.9245	1.8574
1998/1/15	3.0749	6.8889	1.5567	2.9622	2.6853	-2.8777	1.6807	3.7684	1.7241	2.8186		2.5761	0							0.8883	3.3721	2.0716	0.6061		2.7548	6.1947	3.7896	6.502	4.0153	2.3773	-2.9114	0	1.0582	2.4764	-0.7985	7.6659	2.1858	-2.5057	-0.1353	0.0999	-0.4836	0.175	4.1451	-0.1167	2.0236	-0.0904	2.6277	0.2368	-0.2941
1998/1/16	-4.6693	-3.5343	-1.4599	-2.5794	-0.6276	-7.1605	-1.4354	-2.5686	0.678	-2.503		-2.5114	0.9783							1.7146	-2.6997	-4.6125	0.6024		1.3405	-6.25	-1.5648	0.7326	-4.5956	-1.7978	-5.4759	-2.6918	0.6283	-0.3452	0.2367	-4.0383	1.4973	2.5701	-4.4715	0.6986	0.0972	0	-1.4925	-3.2126	-1.3223	-0.4525	-5.9744	4.0945	1.2389
1998/1/19	-0.8163	-2.1552	-1.037	-2.2403	0	-0.5319	-2.2065	-0.9091	-1.7256	0.489		-0.7026	-2.5834							1.1845	-0.6936	2.3211	4.6707		0.9259	-0.2222	-1.5897	2.7879	-1.7341	-1.373	3.0345	-0.4149	-0.1041	-1.8476	-0.1417	0.2215	-3.2666	-2.6196	1.1348	-1.0902	-2.4272	0.524	2.3232	1.3277	-2.1776	-2.8182	5.1437	0.5295	-1.5734
1998/1/20	-2.7435	-0.2203	3.5928	-1.6667	-0.1053	-6.2834	-1.3989	-1.8349	-2.4411	-1.4599		-1.2972	-0.5525							-3.0617	-1.397	-2.0794	2.2883		-1.4417	-1.559	2.4615	-1.2972	-0.7843	-1.7788	-3.079	0.2778	-2.8125	0.3529	-1.7975	-1.768	-0.8715	-3.2749	0.2805	-2.6052	-0.597	-0.9557	-2.0731	0.2978	-1.0274	1.9645	-3.4532	-2.6336	-2.0722
1998/1/21	-1.9746	0.4415	-1.0116	4.2373	-3.2666	0.1427	0.0458	-1.7757	0.4829	-3.0864		-0.3584	-0.1111							-1.0683	-2.3613	-1.5444	-5.3691		-2.1277	-0.2262	-2.027	0.4779	-0.5929	-0.3937	-3.3149	-0.831	-0.5359	-0.1172	-2.2158	-1.0124	-1.2088	0.4837	1.3986	-2.2634	-0.2002	-1.4912	-1.0081	1.4846	0.173	-1.8349	-2.3845	-2.8594	-0.0605
1998/1/22	-1.295	-1.5385	-3.9416	-2.6423	-1.0893	0.9972	0.5032	-0.666	1.7912	-1.5287		-0.9592	-0.7786							0.892	-0.3628	-0.5882	-1.0638		0.8152	-2.0408	-0.2299	-2.497	-1.1928	-0.3953	-2.1429	1.1173	-0.431	-1.2911	-0.5911	-0.2273	-0.2225	-0.361	0.1379	2	1.9057	-0.4452	0.3055	-0.9947	-0.8636	-0.6075	-0.1527	2.9435	1.0284
1998/1/23	2.1866	1.7857	1.8237	0.1044	0.8811	1.2694	0.9103	2.4904	0.6438	1.1643		2.1792	2.5785							1.9079	2.3058	0.9862	0.9558		2.5606	2.0833	5.7604	1.9512	2.8169	1.4286	1.8978	0.8287	1.5152	3.2105	1.8831	1.7084	3.01	0.2415	0.4132	3.096	2.6575	0.9839	0.9137	2.8369	1.3937	0.6582	7.1865	-0.4637	2.2156
1998/2/9	3.9943	1.9737	3.9552	2.3983	10.0437	4.7354	0.5864	5.6075	1.1087	2.9412		1.1848	2.7322							0.0913	2.3725	1.3672	0.5917		1.9711	2.4943	8.9325	6.1005	2.1526	2.1127	2.8653	2.6027	2.0256	2.8802	-0.9728	2.7996	1.2987	2.4096	0.2743	0.2002	3.5475	1.8601	1.6097	-0.4023	2.7491	2.0084	9.9857	1.0093	0.6444
1998/2/10	-0.1372	0.8602	-2.369	3.7678	9.3254	0.3989	-2.7803	0.354	-3.0367	0.6211		2.2248	1.4894							-2.281	5.2144	4.6243	-1.0588		-2.0619	2.2124	1.3333	1.4656	1.7241	-1.6858	3.4819	0	0.5225	3.1355	-2.1611	-1.3072	3.8462	4.7059	-0.5472	-0.5994	-1.2963	-1.5652	-2.2772	-1.3272	1.3378	-2.4725	-1.0376	-2.6902	-2.5611
1998/2/11	1.511	2.7719	-1.1765	0.3925	2.1779	0.6623	0.3229	0.7055	0	0.9877		1.9473	-0.7338							0.747	1.1013	2.0258	2.1403		1.1842	0	2.3684	-0.6667	0.7533	1.4809	-2.961	7.2096	1.5593	2.4973	-0.3012	2.0971	-1.3374	-1.7978	-1.3755	0.7035	-0.0938	1.1484	1.3171	1.9298	0.9901	-1.9718	3.4076	0.4739	-0.2389
1998/2/12	-0.8119	-2.2822	-0.0744	-0.391	6.5719	-2.5	-2.5287	6.3923	-0.4785	0.8557		-1.6854	0.4224							-1.0658	5.7734	1.6245	1.0477		3.9012	-1.5152	-1.0925	0.5593	0.9346	-0.9217	0	-0.6227	3.0706	2.4364	-1.0574	0.6486	-0.3128	-1.7162	-1.8131	-0.5988	3.1925	3.4061	2.6	-1.0901	-1.4706	-2.1552	-2.7883	-0.8648	-1.497
1998/2/13	-1.0914	-0.8493	2.6806	4.8086	-3.25	-1.4845	1.3679	1.9753	0.9615	-0.3636		-0.3429	-1.5773							0.6557	-1.5448	-2.6643	-0.9217		1.7522	-0.6593	-0.7147	-3.4483	-3.1481	-0.0775	-0.8322	0.2506	-2.5819	4.3433	1.1196	-2.0408	-1.1506	-0.4657	0.8523	-1.6064	-1.0919	-0.3378	-1.8519	-0.522	-1.4925	0.6363	0.6519	2.6963	0.9726
1998/2/16	-0.9655	0	-2.8281	5.8052	-3.6176	2.4658	-1.3495	6.134	-1.2987	3.7713		-1.6055	-1.3889							-1.8148	2.5105	2.1898	1.3953		0.861	-1.3274	-2.0288	2.765	3.4417	-1.3189	-1.1189	6.125	-3.16	-1.3875	-1.3588	2.193	-2.1164	-2.1053	-0.8451	-0.5102	-1.4719	4.9153	2.284	-1.7493	-0.3367	-2.7237	2.5907	2.1622	-1.8061
1998/2/17	1.532	2.3555	0.1493	-3.5398	2.7703	2.139	-0.9906	-0.3802	0	0.3517		-0.3497	2.9252							0.4739	-1.1224	-1.25	-0.8028		0	2.0179	0.5344	0.2242	7.024	-0.7075	0.7072	0.1178	1.3684	4.9246	-1.2245	0.2146	2.0541	0.3584	3.6932	-0.5128	-1.8674	3.3926	6.7961	0.7715	2.7027	-0.2	-1.7677	-1.1338	-2.0846
1998/2/18	-0.823	6.4854	-0.2981	-4.4037	-2.8696	-1.3089	-1.4769	0	-0.6579	-0.3505		2.6901	6.8421							-0.4717	2.4768	0.7233	2.0809		-1.4634	1.5385	-1.9934	3.8031	-2.9361	1.5835	-0.9831	-6.5882	0.2077	-2.9693	-0.8781	-0.2141	-1.2712	-1.6667	-1.9178	4.9485	1.8078	-0.9375	-3.2727	-4.2992	0.9868	-0.3006	-4.8843	-1.9878	-0.3131
1998/2/19	0.9682	-1.7682	-0.5232	-1.1516	-2.2381	1.9894	1.8859	-0.5344	-0.2208	0.2345		-1.8223	-2.9557							1.564	3.8268	3.0521	-0.3398		1.8564	-1.5152	-0.339	-0.8621	-2.1352	-0.9353	4.3972	1.1335	-1.0363	-5.0346	5.0026	-1.5021	-1.073	-0.1211	0.419	-1.5717	-0.2804	2.4448	-0.3759	3.8769	-1.3029	2.4623	-2.973	-1.092	3.7688
1998/2/20	-2.0548	-2.8	-0.9767	0	-3.2051	4.0312	0.1424	4.4513	0	-0.8187		-1.0441	-2.132							0.14	-3.0068	-0.3484	-3.1818	79.2976	-1.7011	-1.7582	-2.381	-0.4348	0.5455	-0.7868	-2.5815	-2.9888	-0.8377	-2.5988	-2.3325	-1.4161	-0.2169	-2.1818	-1.669	-2.495	-2.7179	-2.1555	-2.3585	0	-0.495	-0.5395	0.2786	0.1577	-2.4213
1998/2/23	-1.1189	-1.4403	-0.3794	-2.5243	-0.6623	0	-2.7962	1.1021	-1.9912	-1.533		-1.4068	3.6307							-2.4697	-4.2	1.049	-2.6995	-0.8247	-3.0902	-1.3423	0.7666	-0.7642	4.5208	-2.6963	2.9289	-4.4929	-1.7951	0.1067	-1.5752	-1.105	-1.413	-3.8414	-0.9901	-1.2282	-2.6012	-3.3832	-1.6425	0.7109	-1.99	-1.9231	0.9722	-3.7008	-1.737
1998/2/24	-1.273	0.6263	-1.2947	0.1992	-1.2381	-3.75	-2.3403	-1.9622	-1.9865	-1.4371		1.1891	6.5065							-3.01	-1.9833	0.173	-0.4825	-4.0541	1.0204	0.4535	0	-0.11	-2.2491	-1.304	0.4065	4.7043	0.4301	-2.2388	-1.3939	-1.2291	1.4333	0.9021	-1	0.3109	0.6924	-1.3844	-0.6876	0	5.0761	-2.1116	1.3755	-1.8806	-1.5783
1998/2/25	-0.2865	-0.6224	0.5401	-3.1809	-1.35	-0.1299	-1.7474	-5.8562	-0.9673	-2.0656		-1.6451	-2.6316							0	-1.4909	-3.9724	-1.0909	-3.9003	-0.7576	-1.3544	0.1383	-3.6344	-1.9469	-1.1561	-4.1835	-8.7291	-1.606	-1.3086	-1.3613	-0.4525	0.7609	-0.5109	-0.5772	-1.4463	-1.3752	-2.0644	-2.0772	-0.1176	-1.9324	-2.2599	-4.2062	-3.0833	-2.5016
1998/2/26	-0.431	-0.6263	2.4559	0.2053	6.9404	5.9818	2.998	-5.1181	2.3721	-1.2407		0.2389	0.2896							2.3645	1.6216	-2.8777	1.348	2.0293	-0.6361	-0.6865	-0.8978	-1.1429	-0.722	1.8379	0.1408	1.5471	0.4353	3.4254	1.9108	1.5909	-1.5102	0.6418	1.8868	-2.5157	1.494	0.9275	0.9091	0.5889	0.821	3.836	-2.5496	3.6113	3.6184
1998/2/27	-0.4329	6.3025	-2.0225	0.3074	-3.2907	-1.227	-1.332	2.9876	-2.8169	1.1307		3.9333	-2.6949							-2.0693	-3.0851	-0.1852	-1.451	-2.2099	-1.0243	1.6129	-1.1847	2.1965	-0.7273	-1.8868	-1.5471	-3.4626	-0.5417	-3.0983	-0.9896	-2.0134	-1.2048	-1.0204	-3.1339	3.2258	-0.7851	1.3367	0.9009	-2.2248	1.9544	-2.3279	0.5814	-2.2407	-2.2222
1998/3/2	-2.8986	4.7431	-0.841	-3.4729	-4.9149	-1.8634	-3.25	-3.4649	-2.3375	-3.354		-0.8028	-5.8358							-3.8821	-6.1471	-5.0093	-3.681	-5.3107	-2.458	-2.4943	-4.0197	3.7126	-3.4799	-7.0234	-5.1429	3.2999	-2.9412	-3.3076	-4.4713	-2.968	-5.4324	-3.0928	-2.6471	-4.0625	-3.363	-3.9571	-5.1587	-3.1737	1.278	-0.5699	-4.0462	-5.8574	-3.8961
1998/3/3	1.4925	0	0.2313	0	0.1988	2.2785	2.3256	-6.177	3.303	2.8278		1.2717	1.8908							2.045	4.7953	2.621	2.9299	3.4606	3.0504	1.6279	-0.9552	0.5774	1.518	1.0791	4.0663	0.1389	1.0101	1.9384	4.6256	1.2941	1.8757	-0.5319	4.2296	-1.6287	-0.2047	-9.9571	0.7322	3.525	-0.1577	1.3028	-0.6024	2.0739	3.0405
1998/3/4	1.0294	-1.3208	9.1538	2.963	1.6865	-1.4851	1.3636	1.2456	3.4291	0.25		1.5982	-2.1649							-0.3006	2.3437	1.9646	0.1238	-0.2307	1.0296	0.9153	2.7448	3.3295	0	-0.2669	-0.5789	0.2774	-0.2222	0.3356	0.9474	1.0453	-1.1507	4.4118	1.7391	-1.8764	2.359	-3.6225	0.7269	-0.4779	1.7378	-2.6235	4.3939	-0.8834	-1.3115
1998/3/5	-1.8923	0.3824	-3.5236	-0.6166	-1.9512	-3.392	-1.3951	5.4482	-2.7778	-2.1197		-1.236	0.6322							1.407	-2.8353	0.1927	-1.1125	-1.1561	-2.293	-2.2676	-0.4332	1.7778	-0.9346	-1.7841	-1.7467	2.4896	0.5568	-1.7837	-1.4599	-0.4598	-2.7939	1.2804	-2.7066	0.1125	0.8016	-0.1978	0.8247	-0.3001	-0.4658	0.2641	-0.4354	-0.3565	1.0631
1998/3/6	0.7418	1.1429	-0.7305	-1.8614	1.4925	-1.4304	-1.718	-0.3333	-2.1659	-0.5096		-1.2514	-1.466							-0.892	-0.6734	-1.7308	-0.5	1.6374	1.043	0.232	2.9007	-0.9825	-1.1321	0.3633	1.3333	-1.4845	-1.1074	2.2701	1.1111	0.6928	-0.479	-1.1378	3.0747	-0.5618	-1.7893	0.3964	0.1022	-0.2408	1.8721	0.5796	0.4373	-0.8945	-0.7232
1998/3/9	-1.3255	3.3898	-1.2509	-1.8967	2.2549	0.5277	-1.7995	-4.097	0.895	0.5122		5.4147	-1.169							-3.4	-1.0169	0	-1.8844	1.496	-2.0645	-0.463	-2.3961	1.323	0.1908	-2.0814	-0.8772	-5.0685	-1.3438	-0.8879	0.9419	0.344	-2.6474	2.046	2.4148	0	1.1134	-1.1846	-3.9837	-2.0519	2.2971	-2.0953	-2.3222	-2.9783	-2.2517
1998/3/10	-0.4478	-2.3679	1.9374	2.0408	-1.7258	-1.706	-0.0524	1.1334	-0.1401	-0.6369		-1.0929	-0.3226							-2.1222	-0.4566	0	-0.5122	-1.2472	2.3715	0	-0.361	-1.5234	-0.1905	-0.0924	0.1475	0.8658	-0.681	0.4479	-1.0368	0.1143	0.9889	2.005	0.1387	1.4689	-3.1031	1.2987	-1.5957	-0.3697	-2.0958	-0.8561	-0.1486	1.7674	2.6423
1998/3/11	-1.6492	-3.1716	-1.3158	0.3158	-1.6585	-1.6021	-0.0524	0.5172	-1.2155	-1.2821		-2.4309	-1.1866							0.5817	-0.344	-1.5656	-1.1583	-2.6406	-1.8018	-1.8605	-1.4493	1.547	-2.2901	4.3478	-2.5037	4.578	-1.7143	-1.5608	1.3096	-2.7397	-1.224	-2.2113	-0.9695	-2.3385	-1.0331	-0.9862	-2.1622	0.8658	-2.7523	-1.673	-2.6786	1.4625	0.198
1998/3/12	-0.7622	-1.9268	0.3704	4.8269	-4.8611	-2.4423	-1.3103	-1.801	-1.5144	0		-1.0193	-0.7642							-0.6835	-1.8412	-1.5905	-1.1719	0.3538	-1.3106	-1.4218	0.0735	-1.8498	-1.5625	0.4433	-1.8127	6.156	-3.2558	-3.2843	-1.758	0.5869	4.461	1.3819	-0.1399	-0.4561	-1.6701	-1.8924	-2.0994	0.4292	-0.1572	2.6345	0.9174	0.8108	-1.7787
1998/3/13	0.9217	2.1611	0.2952	-1.9019	1.0428	2.0862	0.0531	-1.7467	0.913	-1.2987		-1.0297	0.8801							0.4764	-1.6413	1.4141	1.4493	1.0576	0.1328	0.9615	3.3064	1.663	2.5794	-0.4413	0.9231	3.0928	2.7644	1.7564	-0.1053	0.3501	-1.7794	5.948	0.7003	3.2073	-2.2293	0.5076	1.2415	1.8315	-1.2598	1.7112	1.2121	-1.0724	0.6707
1998/3/16	2.7397	-0.3846	2.1339	5.5102	2.064	4.9046	0.7962	-2.5778	0.9048	0		7.3988	1.9629							-0.5269	4.0524	-1.3944	0	3.6047	1.8568	-0.2381	4.5519	3.7077	-1.1605	1.5957	1.8293	-4.75	-1.2865	1.1507	-1.4752	6.9767	-0.3623	0.2339	1.2517	0.444	1.8458	5.3535	0.8919	2.6379	1.7544	4.5741	3.1437	3.252	3.7975
1998/3/17	1.1852	3.861	2.7378	-0.7737	-0.1011	8.1818	1.1058	-2.281	2.0293	2.8947		1.9376	1.6043							2.8602	0.9164	2.2222	2.3377	-0.7856	3.5156	1.9093	-0.3401	1.4721	1.7613	0.6981	0.8982	-0.9186	7.2275	3.0717	0.5348	-0.4348	2.4242	-0.7001	2.0604	0.3315	2.1322	1.2464	0.442	0.2336	-0.3135	1.9608	0.1451	0.5249	-0.0642
1998/3/18	-1.9034	-2.2305	0.8415	1.2671	-1.3158	-5.1621	-0.1042	4.2951	4.1166	-1.5345		-2.5343	-2.8421							0.6179	-2.3837	-1.1858	-2.2843	2.9412	-0.6289	-1.6393	-3.0717	-1.658	0.7692	-1.0399	-1.1869	-0.6623	-3.8674	-0.883	-1.3298	-1.7467	0.1183	0.7051	-1.4805	0	2.2965	-2.8409	-1.7602	-0.641	0.6289	-2.3176	-2.6087	-2.9591	-1.991
1998/3/19	-0.597	2.2814	1.1127	-3.7536	-1.2308	1.6456	-1.1992	-1.5219	-2.088	0		5.2004	0.7584							1.8424	-1.1628	2	-0.1299	-0.989	0.1266	1.1905	-0.9859	-1.4752	-1.9084	-3.0648	-0.9009	0.2667	-1.0345	-1.6704	-1.7251	-0.3333	-3.6643	-1.2835	-0.8197	2.3128	-1.3265	3.0214	-1.1198	-0.2933	1.25	-1.5144	5.0595	-1.2556	-1.1796
1998/3/20	-0.4505	0.7435	-1.7882	-2.9	-1.1423	1.2453	-0.4749	0.2727	-0.1815	2.5974		-0.8239	-1.2903							-1.7588	0.5882	0	-0.5202	-0.444	-0.6321	0.9412	-1.8492	-0.6417	0.9728	-1.1743	1.0606	-0.7979	0.6969	-1.359	-0.2743	-1.7837	-1.1043	-1.3002	0.551	-1.507	0.3102	0.3784	-0.906	0.5294	-2.9321	-0.1538	0	-0.6358	2.122
1998/3/23	-1.0558	1.2915	1.8908	-2.4717	-1.8908	-0.123	-2.7041	1.5413	-0.7727	-1.2658		-3.0114	-1.634							0.3069	-5.4971	-1.5686	-2.6144	-1.8952	2.4173	-1.1655	2.1739	1.9376	-2.5048	-2.5594	-2.8486	3.2172	-2.3068	-1.3777	-2.0352	-0.1135	-1.9851	0.3593	-1.6438	-2.623	-1.0309	1.4138	-3.3143	-0.6437	-2.7027	-0.1027	1.5581	-0.3656	-2.7273
1998/3/24	1.372	-1.8215	1.512	2.4287	2.7837	1.4778	1.3624	4.8214	1.3284	-1.2821		1.7131	1.1074							0.051	3.9604	0.1992	1.4765	-0.5682	-0.6211	0.4717	0.0709	-0.528	0.7905	0.3752	1.0802	-0.5195	1.2987	0.1164	-0.9545	0.9091	-0.5063	0.2387	1.8106	1.7957	0.2083	-0.8364	1.5366	0.8834	-0.3268	4.2138	4.6025	3.211	0.9346
1998/3/25	0.1504	6.308	-0.677	-0.2062	5.3125	4.9757	-0.4301	0.7666	-2.8481	-0.7792		-1.4737	-0.8762							-1.1723	-2.381	-0.7952	-0.5291	-0.8	-1.75	0.939	-0.2835	-0.3185	-0.3922	-0.9346	-1.0687	-2.7415	-1.049	0.5814	7.5397	-0.4505	0.1272	-2.381	-0.8208	-1.1025	1.0395	0.9372	-1.2806	4.028	-0.6557	2.2189	-1.7333	1.9556	2.5132
1998/3/26	2.1021	-0.349	0.3408	-2.1694	-1.088	-0.1156	-1.4579	1.0144	8.0968	-1.3089		-1.1752	-0.221							-1.444	-0.4878	1.002	-2.2606	-0.8065	-2.0356	2.3256	0.2132	-1.278	0.7874	-0.8491	2.6235	0.5369	-0.9423	-1.6185	1.7396	-1.4706	0.8895	0	2.7586	-1.8952	-2.8807	-2.2284	-2.7123	0	1.4851	0.4824	-0.2714	-3.1386	-3.0323
1998/3/27	6.6176	1.0508	5.7745	2.5343	4.7	9.9537	0.9315	0.0837	4.4339	1.4589		1.9459	1.8826							1.5175	3.9216	2.9762	2.0408	1.7422	4.2857	3.8636	10	0	2.3437	2.569	2.8571	5.474	2.0214	3.6428	-1.3472	0.9185	4.534	0.6098	3.6242	2.2727	3.178	1.0446	2.4242	0.2245	-1.1382	3.9366	-1.9048	9.991	-0.1331
1998/3/30	1.7931	5.3726	0	3.2956	0.382	7.1579	5.2117	1.8395	3.1739	2.2222		0.7423	4.0217							2.4742	4.9528	2.1195	3.8667	1.0274	0.3736	0.2188	9.9936	-0.1079	1.9084	0.2783	2.0468	4.9367	2.5641	2.7211	-0.4727	3.9818	3.494	3.1515	0	10	5.1335	0.7519	3.5503	0.7839	0.6579	-0.2309	9.2926	5.7283	3.1312
1998/3/31	-2.8455	1.9737	-3.6609	3.2901	-2.8544	1.8664	-2.5284	-2.1346	-0.6792	0.3836		2.7368	-3.1348							0.503	-2.3596	-1.8868	-0.2567	-2.2599	-1.6129	-2.4017	-5.8617	1.0799	-1.8727	0.8326	0.5731	-2.5332	-1.9318	4.8565	-0.7916	-2.0788	-1.0477	0	1.6839	-1.0101	-0.5859	1.3993	0.6857	0.2222	4.2484	-1.1111	-0.5076	-2.322	-1.4212
1998/4/1	1.6736	10	0.3333	-2.2201	0.4897	10.0289	-1.3235	-0.1678	1.0861	0		2.5615	-0.2157							-1.8018	0.1151	-0.3846	1.1583	1.5029	-0.2522	2.9083	3.0511	0.5342	2.8626	-2.1101	7.9772	4.8267	-0.927	-1.5789	-0.3191	-0.2235	-0.3529	2.4677	2.6752	0.5102	-0.0982	2.0239	-1.7026	1.8847	-2.8213	2.9963	0.7653	1.9017	-1.5727
1998/4/2	1.9204	3.3724	2.6578	5.923	1.3645	9.9912	0.8584	0.5042	-0.0398	2.1656		-1.3986	4.4324							0.9174	5.1724	3.4749	1.5267	1.7084	1.1378	2.6087	-3.7462	3.7194	0	1.4995	-5.1451	-2.5974	6.9006	0.8556	-0.8538	1.5677	7.0838	-1.3761	-0.7444	-0.4061	-0.295	0.4509	3.4642	7.3449	0	-1.7727	10	-2.0995	1.1318
1998/4/3	4.9798	6.0993	4.9191	2.4231	3.0769	9.6414	1.3298	1.8395	0.199	2.6185		-0.8105	2.2774							0.404	2.4044	1.6791	5.1378	1.3438	8	1.6949	0.3766	-1.5369	1.6698	2.8624	-2.9207	0.3636	-1.5317	-2.9692	-1.8299	1.2128	0.1103	1.0465	-0.125	2.9562	0.4931	0.3591	0.8929	-0.9123	0.1613	-0.509	5.4085	-2.3034	-8.0316
1998/4/6	0	6.1497	-0.4935	-0.364	6.3433	-0.0727	-0.0525	4.1051	0.5165	1.5796		0	0.7085							-1.4085	1.2807	6.789	0.9535	-0.9945	4.3981	5.625	-1.1882	-1.1446	4.1971	0.5386	10.0287	2.657	1.8889	1.5301	-0.6579	1.3072	-0.9912	4.1427	4.005	0	2.5515	0.8945	1.1062	-2.5064	4.3478	-0.2326	-1.7467	5.122	3.078
1998/4/7	1.9231	1.2594	3.5338	-4.1096	-1.2281	10.0364	1.313	1.735	0.1581	2.7512		-0.9193	-2.2111							1.0204	1.3699	-2.7491	-1.771	1.8973	-3.2151	-2.3669	-0.6962	1.0526	-3.3275	-1.3393	3.9063	1.4118	-0.9815	0.4306	1.6004	-1.6129	3.4483	-2.8729	-0.1203	1.3861	-0.7656	0.7092	-1.5317	8.8905	-3.0864	0.6993	1.5556	-2.9389	-1.0417
1998/4/8	4.4025	0	3.1737	4.4762	5.0622	9.9802	0.8294	2.7132	1.4996	3.6088		3.0928	2.261							1.2626	9.9792	0.7067	2.524	2.4096	0	1.0101	6.9471	-1.1458	3.9855	3.9819	4.8872	-1.7401	2.4229	3.2154	-0.5975	1.0929	0.3226	1.1377	10	9.9609	5.3038	1.2324	1.5556	-2.9015	0.3185	0.5556	2.407	-0.3984	-0.9825
1998/4/9	-6.747	-5.7214	-2.2055	-4.2844	-5.8326	8.1731	-1.2339	-1.9623	1.2053	-5.2809		-3.4	2.7136							2.2444	-5.7656	0.3509	-3.6342	-2.5668	-3.7801	-4	-4.6484	-1.1591	-1.5679	-2.698	-6.81	-0.8264	-3.0108	-4.6729	-0.5464	-2.7027	-2.2508	1.5748	-3.6145	2.6643	-1.0989	-2.9565	-0.2188	-1.6678	-2.5397	-0.7366	-7.5855	-3.04	-0.1417
1998/4/10	-1.0336	1.9789	-0.2967	-3.8095	-2.7828	-10.2222	5.0495	0.077	2.8813	-1.7794		0.207	-0.1957							4.6341	3.4102	-2.0979	2.1898	0.2195	1.0714	0.4167	1.875	-0.2132	-1.5929	0.805	-1.4103	0.3571	-0.8869	-0.4357	2.7473	0.3333	-2.193	1.3289	2.2727	-2.3356	0.8333	1.0753	-0.3289	1.8375	-0.1629	3.8961	0.3468	1.6502	3.9744
1998/4/13	-3.2637	-1.1643	1.3095	0.198	-2.4007	-7.7351	4.9058	3.0769	-2.1285	2.0531		3.0992	-0.5882							-0.5594	4.3647	-1.25	-0.8333	-0.8762	-2.3557	-2.6971	-0.6135	0.9615	-1.9784	1.331	-3.9012	-2.3725	-1.0067	-0.547	1.1765	3.3223	2.0179	1.5301	-0.5556	0.9743	0.7346	-1.2411	0	-0.4858	-0.8157	-0.2232	-2.5346	-1.5422	1.0922
1998/4/14	0.9447	-0.7853	0.5875	-1.1858	1.8921	-5.835	-2.4091	4.5522	-0.992	-1.7751		1.6032	-1.3807							-2.8129	-1.0223	1.2658	-0.9604	-1.547	0.6031	2.1322	-1.2963	-1.3757	1.2844	0.7005	0.9472	0.3645	1.4689	6.4906	-2.7484	-1.5005	-2.6374	-2.6911	3.352	-2.3684	-2.3701	-1.6158	3.4103	0.4881	0.1645	-3.5347	5.5556	-1.1542	-1.553
1998/4/15	2.5401	0.6596	6.3084	3.5	2.1356	5.3419	-1.5005	-0.7138	-1.079	0.9639		-1.6765	-0.3							-0.4824	9.9531	6.25	3.0303	-0.3367	4.1966	2.2965	0.2502	-1.073	1.4493	10	3.0831	7.6271	4.6771	0.2066	1.4674	0.4353	3.6117	0.9956	4.973	6.1995	0.9337	1.1861	-0.4255	-0.2082	0.821	1.9944	0.8959	2.1685	0.7545
1998/4/16	-1.9557	-0.7864	10	2.3188	2.2727	0.7437	-1.5725	-9.9928	3.545	0		-0.7021	-2.9087							-1.5996	0.7686	0.5042	0.3529	0.3378	-3.2221	-2.6531	-1.3724	-1.5184	-3.5714	0.2372	-3.5111	5.5118	-3.5106	-2.1649	-0.0536	-1.0834	10.0218	-0.7667	-1.3388	1.4382	2.5902	2.9757	-1.7094	-1.3908	-1.1401	0	-2.7747	1.8776	-1.9741
1998/4/17	2.5266	-3.8309	3.0969	-3.8716	-1.6889	-5.7718	-2.4463	0.3994	-0.3762	0.9547		-2.0202	-2.0661							-1.4286	-0.678	3.01	-2.4619	-2.5814	-0.2378	10.0629	1.2018	-1.8722	1.2963	-4.0221	1.0782	-2.6652	-1.5436	-1.1591	-4.1265	-1.6429	-0.8911	-2.7594	-1.2526	-4.9208	-1.0821	-1.9264	-3.2609	0.141	0	-1.8645	-2.8539	-3.2853	-2.7083
1998/4/20	1.9455	-3.2967	-0.8236	-2.7505	-2.5316	-7.6923	-1.6377	-10.0239	-0.7553	2.2459		0.3093	-3.481	57.5235						1.1494	-2.1331	0.487	0	-0.3456	3.8141	3.4286	-3.1875	-2.4691	2.7422	-3.0403	4.8	2.0811	-0.3359	-5.4371	-2.9625	-0.2227	0	0.227	0.4228	-2.6316	-1.1851	2.3214	-1.3483	-1.9718	-1.4827	-0.4171	-1.8801	-0.58	-1.2848
1998/4/21	-1.3995	4.2614	5.5203	1.0101	-6.308	10.0309	0.4162	-2.0336	-0.3805	4.3931		-1.1305	0.8743	1.6915						-0.0988	6.2772	-1.1309	3.125	0.8092	2.5258	0.5525	0.0646	7.8251	3.3808	0.339	-1.7812	0.5365	-0.2247	0.2255	0.5184	0	3.5964	1.5855	-0.2105	2.2523	-0.738	3.0541	2.3918	-2.227	0.8361	0.0465	4.0719	1.6667	1.0846
1998/4/22	3.0968	3.5422	0.6944	3	5.9406	4.979	1.2435	2.3466	1.7189	-1.8826		3.2225	1.8418	0.6849						0.7913	0.7383	2.9412	4.1958	2.0642	3.0235	0.1832	2.4516	6.6169	0.1721	1.3514	1.943	6.7236	2.027	5.7368	0.8596	2.9018	-0.675	2.1182	4.3249	1.7621	4.368	-0.254	1.7798	3.6738	3.3167	4.4651	0.3452	4.3443	1.9313
1998/4/23	-3.1289	-0.3947	-2.9885	-2.233	-0.1869	-1.9372	-0.2047	-4.0564	-2.0278	-1.8059		-1.4099	-0.9574	-1.7493						-0.1472	0.2443	-2.6984	-2.5727	-1.3483	-1.3043	-4.3876	1.0076	-0.1001	-3.7801	-0.8333	-2.5413	-1.6	-1.4349	0.9574	-0.5114	-1.41	5.7282	-1.4192	-2.9323	-3.8095	6.5004	0.4244	-1.5301	-1.3466	-2.0867	7.0793	3.555	-0.2357	-1.3333
1998/4/24	-2.7132	-3.4346	-3.2227	-2.5819	-3.4644	-3.4741	0.9744	4.8713	-1.4948	-2.2989		-1.43	-1.2889	-1.9782						1.5233	-3.0869	-2.9364	-1.9518	-1.2528	-0.8811	-3.2505	-2.6185	-0.3006	-2.5	-0.6723	-1.1734	-6.6057	-2.4636	-3.2666	0.514	-1.4301	1.1019	-2.5471	-3.125	-0.5401	2.5084	0.5917	0.9989	-0.5029	-0.4918	8.5239	-4.7619	-2.3622	3.6984
1998/4/27	-0.7968	-3.42	-0.0979	0.9174	-3.4918	-4.3754	1.9807	-9.9912	1.9844	3.4118		1.5544	-0.1088	-4.0363						2.5653	-1.425	-3.6975	1.2881	-0.2307	1.8889	-8.1028	-1.0243	-0.1005	-1.4652	-1.6074	-3.9578	-4.5702	-2.6406	-1.1983	0	0.4464	5.6312	0.7955	-5.4839	-2.2624	1.3866	0.2521	5.6044	0.361	-2.1417	10.2682	-0.4651	3.9516	-1.5089
1998/4/28	0.1339	1.5581	-0.9804	0.8081	3.0151	4.2804	1.7928	-0.6816	4.8836	-0.1138		2.8571	3.159	2.9443						5.899	1.3605	1.7452	1.3873	0.578	2.8353	-3.2258	2.1345	4.829	0.1859	2.6655	3.1593	0	-8.0189	1.323	1.3636	4.2222	0.5159	2.4803	1.5927	-3.3333	-0.4827	0.5868	-0.5203	4.964	0.8418	-1.0424	1.4019	2.6377	3.9694
1998/4/29	2.4064	-2.0921	-0.6436	-1.4028	5.2683	5.2371	-1.1742	-0.8824	0.9458	-1.4806		0	-1.9007	-0.1021						2.0945	1.2584	1.7153	-2.2805	-1.3793	-1.6967	2	4.3065	1.2476	1.1132	2.5126	-1.3316	5.0171	2.5641	0.1088	2.5224	-0.9595	2.3097	-0.33	-1.4558	4.5977	5.2546	-0.8333	-2.7197	-1.7135	-0.6678	1.2289	-0.6912	-1.0582	0
1998/4/30	1.0444	1.2821	3.6373	0.4065	2.7804	-0.538	0.099	1.7804	0	0		-0.9921	0.4306	-0.409						0.0436	7.3737	-0.6745	0.7001	1.049	0.863	0.2179	-0.425	-0.4739	-1.2844	-1.1438	3.2389	0.2172	-1.25	7.0652	0.2187	1.1841	4.0134	-0.3311	2.2727	-1.2821	7.1429	-0.8403	0.9677	-0.0697	1.1765	5.6885	6.2645	3.7433	-0.9377
1998/5/4	3.876	3.6568	0.8173	3.3401	10.009	2.7721	2.1266	6.2196	-0.1081	2.3121		0	0.2144	2.9774						4.5812	0.9259	-0.8489	3.0127	0.1153	5.3476	-1.9565	3.5366	0.6667	-0.9294	-0.5785	1.5686	1.3001	-0.7595	6.4975	-0.6001	5.3191	0.7235	4.0975	1.1111	2.1336	10.0358	1.9492	2.2364	1.8842	-1.1628	-0.3938	4.2576	0.8837	2.9074
1998/5/5	3.607	-2.171	0.0477	7.4437	0.6557	6.5789	-1.3559	1.8298	1.8038	1.6949		-1.002	0.7487	-0.997						0.0834	1.2232	4.4521	-1.3498	2.6498	0.5076	2.2173	7.5383	-1.6083	1.3133	-0.4156	5.5341	0.5348	3.5714	-2.0972	-1.8661	-0.303	6.8635	-1.0638	4.3956	3.1789	1.4332	-1.5794	-0.1042	3.7671	0.8403	-0.0659	-0.2094	1.0219	-1.0512
1998/5/6	0.7203	-1.387	2.4786	-3.6463	10.0163	0.5556	-2.2091	1.2579	-1.9135	4.3333		-0.7085	1.8047	-1.712						0.2918	1.8882	0.9836	4.1049	-1.5713	3.8384	2.3861	2.6287	3.8462	3.7037	-1.8364	-3.5366	5	-1.7241	7.1081	-1.0067	-1.8237	1.1949	-1.1828	-3.1579	-0.5282	-0.6423	-1.1824	-1.2513	1.9802	-0.6667	-2.5717	-3.2529	0	-2.4568
1998/5/7	1.4303	-1.1252	-4.186	5.6764	-3.6269	-5.7704	-1.7068	2.4845	-2.6373	-0.9585		2.6504	-0.8342	-1.4344						0.2494	3.1134	-2.9221	-2.7382	-2.9647	-2.821	1.4831	-6.6702	-1.8519	-3.9286	-1.3605	-1.8963	-4.5593	-1.8797	-2	-1.2994	-3.4056	0.9594	-2.3939	-2.7174	-4.7788	-7.3045	-0.9402	-0.4224	-1.5534	-1.1745	1.5228	0.8677	-6.4306	-2.5868
1998/5/8	9.1657	1.9915	1.9417	10.0269	6.9892	3.9739	2.0429	3.2035	3.2282	3.2258		0.993	0.8412	1.9751						1.2852	-1.8692	3.3445	3.1532	1.8801	1.8018	3.9666	2.5157	0	2.0446	1.4655	4.5103	4.9894	9.9617	5.8442	1.2021	2.5641	1.3889	2.3411	0.8939	9.9442	1.1158	0.3451	0	0.526	0	-0.3667	1.6129	2.6255	0.9085
1998/5/11	-4.3057	10.0418	-0.5714	0.895	-4.6662	-3.7594	0	-1.8456	-0.9705	0		-2.4582	-1.877	-2.1407						-3.07	3.2967	5.5016	2.8384	1.0381	1.3766	1.004	0.3904	-3.3962	3.643	-1.0195	3.3292	-1.9211	2.7875	-0.3506	-1.6968	-1.6667	-5.5516	-1.1983	-0.3322	2.2823	1.5172	-2.1496	8.5896	2.8777	4.584	2.7099	10.0529	-3.0098	-0.831
1998/5/12	-4.2745	-4.436	-4.9808	-0.5645	-2.259	3.4505	-3.1031	-0.3419	-3.1942	-3.2292		-1.3105	-0.6376	0.5208						2.9983	-5.3191	0.6135	-3.2909	1.0274	4.0737	-3.5785	1.2778	-2.1484	3.1634	1.7167	-2.0286	0.4124	-3.9548	1.847	-0.9206	-0.3178	3.9695	0.5513	4.3333	-2.4793	-1.5625	-1.3181	-4.0039	-2.2886	-2.4351	6.1889	5.3846	1.3964	-0.6983
1998/5/13	3.7603	0.5305	0.3024	3.6496	0.6934	-0.4405	-0.3099	-1.2864	0.4874	1.0764		0.3064	-0.6417	-0.7254						0.287	4.8689	-1.6768	1.3172	0.565	5.7782	2.6804	2.3039	0.6986	10.0511	1.6034	5.9683	-2.4641	1.1765	4.9223	1.626	0.4251	0.2203	3.0702	1.065	2.5424	0.4141	0.6233	1.7294	-0.7807	-0.1664	3.3742	-1.1861	3.3665	0.9845
1998/5/14	-1.359	-2.7704	7.2864	-5.2426	1.4537	-2.402	1.8653	-1.7376	0.0373	-1.4909		-1.0183	-0.7535	-1.0438						3.8021	2.8571	-1.0853	-1.0834	-2.0225	-1.5859	-1.6064	-0.8043	-1.4866	-3.2508	-1.9934	-2.6437	-2.2105	-2.4419	-0.1646	-1.1429	1.7989	-2.1245	2.5532	2.1075	-2.9752	-2.0619	3.5398	-1.5	-0.0656	1.3333	-1.2463	-2.1237	-1.9985	2.8552
1998/5/15	-1.3777	-1.2212	2.9977	0	-3.5445	-2.5259	0.1526	1.4147	0.7087	-1.6216		0.7202	1.3015	0.211						3.1902	-7.0833	-0.7837	-0.9858	-0.2294	1.4324	-2.6531	4.2162	0.7042	-4.32	0.678	-3.66	-3.2293	0.5959	0.2473	0.1734	-0.9356	-1.497	0	-3.9216	-1.1925	-1.9649	4.1026	-2.7411	-0.0656	-0.8224	0	0	5.8157	0.2031
1998/5/18	-1.1641	-0.8242	-3.2742	-3.2205	3.2838	-1.3289	0.6094	-2.5283	-0.7407	2.1978		-0.6129	-1.0707	0						1.2595	-2.4664	-0.4739	2.2124	-1.2644	-4.4131	-1.0482	0	-0.1998	1.505	0	0.1225	0.6674	4.1469	-2.6316	0.0577	0.1049	4.8632	0.4149	-1.1815	1.7241	-0.859	4.023	1.2526	-1.5758	-0.995	1.1118	3.8679	7.0664	-0.1351
1998/5/19	2.5913	0.831	-3.6671	1.5358	6.813	1.3468	-2.2211	0.805	-1.9776	-1.3978		-0.4111	-0.974	-1.2632						0.9423	2.4521	-1.5873	-1.8398	-0.3492	2.6777	-0.6356	0.8299	1.3013	-1.4827	-2.1886	0	3.3149	0.1138	0	-1.9031	-0.8386	1.9565	-2.9959	-0.3261	-0.8475	-0.0722	-0.6314	-1.5464	-1.2675	-0.8375	-4.101	1.8165	-2.2667	-1.4208
1998/5/20	0.4592	-1.0989	1.1713	1.8487	6.8746	-1.4618	-0.6195	1.5084	2.6266	-0.2181		-2.064	-0.765	-1.4925						-2.0164	-2.7674	0.8065	-1.7641	-0.7009	4.1367	4.2644	0.463	-1.7921	3.01	-1.1188	-1.224	-0.3209	-2.2727	0	-1.8225	1.0571	8.6709	-0.9585	0.3272	1.6239	-0.3613	-2.1446	-0.733	0.2703	-0.8446	-2.2312	-1.4273	-1.4325	0
1998/5/21	2.0571	0	1.206	-0.33	5.9682	3.2367	-0.7273	0.4371	-0.9644	0.5464		1.4752	0.5507	0.974						0.2287	-0.7692	-0.8	1.2346	0.5882	4.2314	8.589	-1.0241	-2.0681	-1.1364	-1.0444	0.4957	-0.5365	1.0465	0	0.3593	1.1506	1.9621	1.0753	3.4783	0	5.1487	-1.1364	2.4262	1.0108	0.8518	5.2298	-1.448	5.1903	-1.8531
1998/5/22	2.4636	0.8333	-0.715	0.9106	1.8773	4.9641	0.0523	4.4386	-1.3109	0.6522		8.6189	1.6429	-0.6431						0.4183	1.0853	1.7742	0.8869	-0.2339	5.0539	-1.6949	2.4832	0.3727	-0.3284	-0.6157	1.7263	1.5102	-0.2301	0.5912	-0.8353	0.3102	-2.5016	-0.4255	-0.3151	1.0934	-1.6552	0.9852	2.0597	-0.3336	-0.3378	-0.0904	6.9789	-1.0526	0.4196
1998/5/25	0.3279	5.5096	-1.3922	2.0509	10.0123	-0.2489	-0.6276	5	0.1139	2.9158		-2.3901	-1.4009	-0.7551						-2.1583	-1.6104	3.4865	2.1978	-0.3517	0.1577	2.2989	3.0793	-1.3614	1.318	0.9735	2.303	-0.6376	-0.1153	1.2594	1.0229	-0.2062	2.0395	1.9231	3.8988	7.2379	1.9635	-0.2439	1.8163	3.2129	1.8644	0.5427	3.2618	0.133	2.507
1998/5/26	-1.4161	-3.5248	-0.4382	-3.4566	-0.1675	-2.4329	0.2632	-1.5873	-0.8719	-1.0493		-1.665	0.6557	2.7174						-3.0573	6.5472	0.3063	1.0753	0	3.937	9.9251	1.1263	-0.5019	3.252	2.1034	2.9621	2.7807	7.9677	3.3997	1.9655	0.8264	2.45	2.7254	3.0426	6.3615	-1.1692	4.075	3.0723	-0.2594	-0.9983	0.1799	2.5769	-0.7304	1.7663
1998/5/27	-0.9945	-1.0825	0	-1.7485	-4.4183	-1.4066	-0.5774	1.2097	-0.4971	4.1357		-1.2948	-0.8686	-1.4815						0.9182	2.853	3.8168	4.3617	0.9412	5.303	3.2368	-1.2591	-1.5132	-1.5748	-1.5451	4.1427	2.4974	-0.6417	2.6464	-1.6355	3.5861	-3.5242	-1.5306	-2.2638	-1.7505	-0.9047	1.018	-1.1538	0	10.084	1.1972	2.7553	-1.0702	-1.1348
1998/5/28	-1.3393	-1.0944	-1.5159	-0.4237	3.8619	0.1946	-1.0032	1.1952	5.6111	-1.9348		1.6642	1.3143	-0.7519						0.0396	2.9872	0	-2.5484	0	-2.0863	-4.6205	-1.9617	6.0179	-1.6	-1.3078	-2.6519	-2.9442	-2.9064	-0.1563	-1.5439	-1.8793	-3.0007	1.0363	-3.1219	0.7424	-1.8258	-2.4806	-1.1673	0.6502	-0.7634	-3.1352	-1.9716	-1.4875	5.7394
1998/5/29	2.2624	0.4149	-1.5392	1.1064	-4.2817	-1.4239	1.8667	-4.4882	-0.4731	0		-1.7857	0.8649	3.6797						0	-3.1077	-2.5	0	1.3986	0.5143	0	-3.3517	-1.57	-0.813	0.9717	-0.227	0	4.878	2.3474	3.1363	4.3347	-0.7397	4.2051	1.0395	0	0.7868	-0.5564	2.6575	2.6486	-1.2308	-0.1527	4.5052	2.9513	3.1928
1998/6/1	0.1106	-0.4132	-1.6641	-2.2727	-1.9423	0	-0.0524	0.4946	5.6673	2.6999		-0.7576	1.8221	-1.2526						1.1862	0.4989	2.8658	2.7197	2.069	6.1404	7.2664	0.4141	-1.4724	-0.8197	2.7122	2.5028	-2.8243	10.0423	-0.0765	1.5205	1.3527	-2.2358	4.7244	0.823	0.0737	-0.5678	1.7586	1.1505	3.6501	-0.1558	-0.9786	6.3895	-2.2	-0.495
1998/6/2	-1.547	-0.4149	-2.5641	2.6701	3.7215	-1.2475	-0.3143	-0.7383	-1.4187	-0.91		0.916	-2.2105	-1.0571						1.8367	5.6028	-2.7859	2.9532	-1.8018	0.551	-2.4194	-1.1856	-0.6227	0.8264	4.5997	-1.8868	-1.3994	6.4361	-0.6886	-0.576	-0.3174	0.4851	-2.3496	-0.4082	-0.7364	2.07	-0.9427	-0.9479	0.85	-1.7161	0.3706	-1.809	0.5453	0.5597
1998/6/3	4.4893	0	-2.4737	1.6779	4.3403	-0.266	-0.6831	1.6529	-1.8954	0.2041		-1.059	-0.9688	0.2137						0.7291	1.9476	4.2232	0.3956	-1.3761	-0.4795	-2.8099	1.5128	1.1278	1.6393	-1.5472	-0.7919	2.1834	1.8051	-0.7704	-1.6222	-1.38	4.2759	1.3474	0.3074	-1.1869	3.5664	-1.7446	1.4354	-1.3245	0.7937	1.3846	-1.4001	-0.339	1.2987
1998/6/4	0.5371	0	4.3173	-2.1452	2.0521	1.0667	-0.4762	0.4878	-1.7889	0		-0.9174	-0.7609	-0.7463						-1.981	0.1976	3.1838	-1.6749	-0.9302	-4.5423	0.5102	-3.443	-1.7348	-1.9355	-2.1505	2.2805	-3.0983	-3.9007	3.882	-1.5312	-0.4306	-3.5714	-3.2289	-2.7579	-0.8258	-3.5787	-1.5335	-2.1698	-1.0372	-1.5748	4.522	-3.9611	-2.0408	-2.5641
1998/6/5	-3.8462	-1.25	-1.5003	-1.6863	-5.0543	-1.9789	1.967	-0.7282	2.1129	-1.222	360.804	-1.0802	0.6572	0.3222						1.0494	9.6647	-2.244	3.3066	2.6995	-6.2725	-4.9069	1.4902	0.5044	-2.9605	0.5917	-3.6789	0	-3.4133	-1.719	1.555	-0.5405	-2.8121	-1.7664	-1.2605	-2.5738	-0.9104	0.7377	-1.8322	2.3428	-1.12	4.5587	1.2451	0.7639	-2.0677
1998/6/8	-1.3333	-0.1406	-0.1576	-2.4014	-1.8317	-3.8358	0.365	-10.0244	-0.7492	-2.9897	3.1625	-1.8721	-1.0881	2.2484						3.6923	2.2782	-0.4304	2.1339	4.4571	-3.9231	-5.3381	2.7792	0.2509	-4.9153	-0.2521	-3.3565	4.1896	-3.8204	-2.6616	2.1201	-2.6087	-3.3169	-1.2987	-2.3404	-2.1756	-0.424	-1.546	0.4912	-1.8072	0	6.637	-3.5357	2.1365	-1.0237
1998/6/9	-5.518	-5.3521	-2.1568	-1.1424	-5.4227	-6.3681	-1.8701	0	0.4673	-4.4633	-3.9112	-4.1335	-3.4103	-2.5131						-2.2626	-1.2896	-5.4755	-6.8376	-1.86	1.8415	-5.2632	-0.2551	-3.6295	-3.7433	-4.1281	-6.3473	-1.0582	-3.6743	-0.8594	-2.6528	-4.0179	0.8759	-3.0364	-3.5948	-3.4154	-4.4003	-4.2975	-5.1808	-0.9202	-3.2362	-2.7083	-4.6215	-3.3063	-1.4867
1998/6/10	-1.0727	-1.6369	1.3978	-1.5111	4.8089	6.278	-0.4764	-4.9819	-2.0394	2.8921	-1.8152	3.6484	0.7973	-0.3222						0.4934	0	-1.2195	-1.2232	3.6789	-1.3365	2.5794	-0.7673	0	-1.8519	0.3515	1.7903	4.492	0	1.9701	1.4218	4.3023	-4.5586	-0.1044	-1.4689	0.2467	0.8909	0.1727	0.3093	-1.3622	-0.3344	1.9004	-1.0025	-0.8374	0.3281
1998/6/11	-2.5301	-5.4463	-1.9088	0.0903	0.7647	-2.7426	0.266	-4.9571	-1.0226	-2.5946	-4.2017	-3.04	-2.8249	-2.5862						-3.9275	-1.4846	-4.6296	-4.3344	-2.043	-2.8685	-2.1277	-1.5464	-3.1169	1.1321	-1.4886	-2.5126	-2.7636	-7.3196	-1.391	3.3294	-2.2297	-6.8234	-2.9258	-3.3257	-2.1329	-4.4886	1.3793	-3.8027	-0.3766	-1.1745	-4.3867	1.519	-4.8557	0.5886
1998/6/12	4.5735	4.32	2.4324	1.5329	9.749	2.0969	4.5623	-3.5105	1.0701	3.2186	2.3392	1.6502	2.7907	1.5487						2.044	8.4388	7.6052	4.8544	2.854	5.7424	8.1028	2.6178	3.4853	2.6119	2.2222	4.2526	2	10.0111	8.5423	5.4833	2.1665	6.2653	4.4133	4.9822	3.5205	3.1587	3.4864	3.6325	0.4411	2.3769	1.3736	6.7332	3.4763	1.3654
1998/6/15	-4.0189	-4.1411	-3.4301	-4.8845	-3.9894	-3.6827	-1.5728	-4.9896	-1.2048	-3.4409	-2.2286	-1.9481	0.1131	-1.9608						-1.6949	-2.3346	-2.2556	0.5144	-2.6681	-4.2669	-4.0219	0.051	-3.7565	-3.6364	-2.2609	-3.3375	-1.8576	4.7523	1.8051	-1.4469	-3.125	-4.3645	-1.2371	-4.8588	-0.081	-3.6594	-3.3689	-2.268	0.6901	-2.3217	-0.271	2.4143	-4.2173	1.347
1998/6/16	1.9704	-1.92	0.1639	-0.5602	5.374	0	-1.8041	-3.3917	-0.6652	-1.3363	3.2729	-2.4834	1.3559	-2.4444						-1.2539	-7.2282	0.1538	-0.7165	-2.4123	-0.4862	3.0476	-0.6629	-2.288	1.5094	-2.1352	-1.023	1.367	0	4.8936	-0.7613	-1.9585	1.5212	-1.357	-2.3753	-0.1621	-3.1008	-0.5102	-1.6878	-0.1869	-1.3582	-0.788	1.8251	-0.8209	3.7342
1998/6/17	-1.9324	1.6313	-2.5095	-2.1596	-3.4175	-2.3529	-0.4199	-1.9253	-0.0744	-1.4673	-1.6978	1.8676	-2.5641	-0.9112						0.0397	-1.5951	0.6144	-2.0619	-1.236	0.6515	-2.0333	-0.3593	-0.1377	-0.7435	0.5455	-0.9044	-1.4523	-1.9305	1.2847	-2.0274	0.235	0.2366	0.1058	0.4866	-0.974	-1.12	-1.2821	0.3219	2.372	0	1.2873	0.1494	-1.0534	-2.7456
1998/6/18	1.2315	2.5682	-3.1897	0.3839	0	1.1295	0.6853	-1.3857	0	0.6873	0.6333	0.5	1.6018	2.5287						2.4197	0	0.916	1.4737	0.7964	1.8608	0.9434	0.3606	4.1379	0.7491	1.4467	1.6949	3.3684	1.378	-1.9359	0.2796	-0.4689	1.4949	0.6342	1.0896	5.4098	5.9061	0.0866	1.0695	1.4024	2.2375	0.3245	-2.5354	3.7262	-1.192
1998/6/19	1.9465	0.626	0.4624	2.7725	3.6473	2.755	0.3141	2.9274	0.5212	3.0717	2.8032	1.4925	-0.3378	-0.2242						1.4717	4.7382	1.3616	3.3195	0.4515	0	0.9346	0.8727	-1.1921	0.5576	0.4456	1.2821	-1.222	-0.5825	2.6549	6.135	1.1779	0.7752	3.1513	2.6347	1.0886	0.5348	1.9031	2.0106	-0.1804	0.3367	2.6954	0.9946	1.3196	2.6667
1998/6/22	-1.79	-3.1104	5.8113	0	-6.7227	-1.8116	-0.6785	0.1138	2.1111	-0.4415	4.3406	-1.7974	-1.6949	0.3371						2.8244	-0.0595	3.1343	2.2088	-0.6742	6.5925	-2.963	1.374	-1.3405	-0.1848	-0.6211	0	-1.7526	-1.2695	4.3103	-0.2102	3.6557	3.2308	1.833	-1.5169	1.8462	1.6717	0.2547	-0.4149	-1.0843	-1.0067	-0.7874	-4.697	-1.8813	0.1855
1998/6/23	-1.5796	-1.1236	-1.0875	-2.3256	1.5766	-1.3284	0.2102	-0.1136	-1.0881	0.7761	-1.6	-0.4992	-2.6437	-0.6719						2.0045	0.0596	1.4472	-1.4735	-1.5837	0	0.1908	1.7068	-2.038	0	-0.8929	0.8861	-0.6296	-2.5717	2.0343	-1.0005	0.6826	-1.7884	-1.8	-0.1185	0.8308	-3.3632	-0.7621	-1.25	-1.1571	-0.678	-1.164	0	-1.1799	-0.9259
1998/6/24	1.4815	1.9481	-1.5943	1.619	-3.2151	1.5707	-0.8915	-2.2753	-1.8335	1.4301	-1.1924	10.0334	1.0626	3.1567						-1.31	3.75	-2.8531	-1.5952	1.6092	5.8122	-0.5714	3.307	3.4674	1.6667	-0.2703	1.0038	-2.2175	2.5381	3.1153	-0.6383	-2.4859	0.3794	-1.0183	4.3891	-2.6217	-0.232	-1.0239	0.3165	-2.0333	0.8532	-1.258	1.7488	2.7612	4.9221
1998/6/25	-2.7981	-2.3885	0.5028	0.0937	-3.8946	-2.2828	-0.6349	-1.2806	0.6724	-3.5792	-2.249	-3.0395	0	-2.623						0.1475	0.1147	-3.9648	-2.1277	-1.6968	-0.9859	-1.9157	3.1534	-3.0831	-2.9144	0	-3.8509	-0.54	-2.9703	-4.4713	-0.1606	-1.7381	0.2268	-2.6749	-2.9545	-1.5385	-2.0155	-1.9828	-2.9443	-1.5723	-1.692	-1.6265	-0.5469	-2.7596	-2.6722
1998/6/26	-1.5019	-0.4894	-3.2796	2.809	0	0.0754	-0.4792	3.184	-0.4453	-0.4499	1.459	-1.2539	-3.0374	1.0101						-0.9573	0	0.4587	-0.1035	-0.1151	-3.5562	-0.1953	3.7981	-0.8299	0.3752	0.4517	-1.1628	1.9544	-1.5306	-4.3643	-0.5898	0.4717	-4.6757	-0.5285	2.3419	0.2344	-0.4747	-1.6711	2.8169	1.278	-0.1721	0.3307	-1.3354	-1.3443	-0.9152
1998/6/29	-3.1766	-3.2787	0	-3.1876	-8.8796	-4.5934	-1.0166	-2.7429	0.9782	-2.9379	0.5531	1.5873	-2.7711	-2.2222						-3.5316	-5.5587	-2.7397	-3.3161	0	-1.4749	-3.3268	-3.3021	-0.5579	-2.4299	-2.8777	-4.183	-1.3845	-3.9378	-0.7275	-4.1532	-1.8779	-1.6614	-2.0191	-3.4325	-4.9104	-3.7361	-4.3828	-2.8451	-2.3344	-2.069	-1.7028	-4.6975	-2.4981	-3.3251
1998/6/30	-0.7874	-3.0508	-5.1149	-3.1044	1.6351	0.6314	-1.7523	-4.8179	0.2235	-2.0955	-0.33	-2.0313	-2.1066	0.4545						-1.3873	-4.1869	0.4695	-2.6795	-3.5714	1.2725	1.2146	0.5999	-1.122	-2.2989	-1.2963	0.955	-1.9438	-1.4024	-1.1326	0	-1.3158	-2.2526	-1.0846	-3.3175	0	-1.4038	-0.0935	-1.3015	-2.9716	0.3521	-1.6485	1.5038	-1.3199	-1.465
1998/7/1	-0.3968	0.6993	-0.9691	-2.8155	-4.5689	-0.4706	-0.246	0.2469	1.1896	-0.4756	9.4923	-2.2329	0.6329	-0.6787						-2.3837	-8.2964	-1.0903	-1.1013	-0.7168	-1.3304	-1.8	-3.1651	-0.5674	-0.3922	1.0319	-2.5676	-2.8634	-0.6565	-1.4151	0	-0.6061	-3.8683	-1.7544	-2.2059	-2.1311	-2.5126	-0.4682	-2.3077	-2.8628	-0.5263	-4.7159	2.7984	-0.3934	-1.8746
1998/7/2	5.5777	10.0694	-2.1407	5.8941	-2.8995	0.5516	-0.4932	4.4335	0.4776	3.4648	0.252	0.3263	0.6289	1.3667						0.1601	-2.6934	0.9449	1.7817	2.0457	3.8202	6.11	-2.2738	1.1412	0.3937	-0.1857	1.6644	0.6803	2.0925	7.2454	-7.2032	4.1463	-3.5103	1.3393	2.6316	0.335	-0.6014	8.1844	0.8999	2.8101	0.5291	-0.7156	1.6013	0.237	0.4611
1998/7/3	-3.1447	1.735	1.25	-2.4528	2.9861	-0.0784	0.1239	-0.7075	3.0713	-0.3464	3.4188	-0.4878	1.5	2.0225						-2.518	-3.4776	-1.4041	0	-0.9434	-0.2886	-3.263	-1.9874	0.5642	0.3922	2.4186	-1.0914	-1.1261	-1.1866	1.8483	1.698	-0.3513	1.331	0.5507	-0.4884	0.4174	3.6301	-0.6957	0.3344	-0.2667	0	2.1021	0.5516	1.1032	0.0656
1998/7/6	-1.8182	-4.031	-0.3086	-2.5145	-3.9784	-4.3922	-2.7847	-1.6627	-3.299	-3.2445	-5.0559	-1.3072	-1.7241	1.5419						-3.526	-3.8971	-2.2152	-3.6105	-1.4286	0.1447	0	-1.4837	-1.9635	-2.1484	0.0908	-3.0345	-2.164	-4.5852	1.3767	-4.5319	-1.5276	-5.4291	-3.2859	2.2086	-1.5794	-2.9191	-3.1524	-3.1111	-0.2674	-1.7544	0.0588	2.6646	-2.9647	-3.0144
1998/7/7	0.2646	2.7464	-0.9288	1.6865	-1.7556	-2.7071	-0.5729	-0.2415	-0.4769	1.7964	-3.533	0.6623	-0.3759	0.1085						0.1275	1.5302	0.1618	1.1351	0.4831	1.0838	0.1984	0.7028	6.7239	2.1956	0.0907	1.138	-4.5402	0.5721	-0.3704	-2.9981	-2.506	-2.5	5.2095	1.3205	0.5912	2.6632	0.8137	0.1147	-0.6032	-0.3571	3.6449	0.0763	0	0.1351
1998/7/8	1.5831	-0.4717	2.875	1.4634	1.787	1.1804	0.5122	0.4843	0.3317	3.2941	1.2208	0.1645	2.8931	3.1419						2.9287	0.4521	0.1616	0.4489	1.2019	1.8585	-0.396	1.8445	0.8043	0.3906	0.9973	0.8439	2.1951	2.3891	1.1152	1.0303	0.612	2.944	-0.9688	1.7773	-0.2519	-0.8368	0.2691	2.4055	0.3372	1.0753	4.9348	-0.2288	1.0735	-0.7422
1998/7/9	0.1299	-1.2638	-0.3038	-1.1538	-1.1236	1.6667	-1.0828	-1.3253	-0.5511	-1.4806	1.9927	-0.6568	-0.7335	0.8403						0.2062	-1.0503	-3.2258	-1.676	-1.4252	0.9825	-1.7893	-1.1258	1.8617	-1.5564	-1.9608	0.8368	-0.358	0.2222	1.0417	0.956	-0.2433	4.5203	-1.9565	-1.397	1.2626	0.6751	-0.3578	-1.0067	-0.7392	-0.5319	0.3243	-0.7645	1.3889	0.7478
1998/7/10	1.9455	0.16	1.036	2.6265	8.0966	7.541	1.7386	2.1978	-0.2586	1.1561	0	1.157	0.1232	0.2083						1.6461	5.3071	4.6667	3.1818	1.3253	4.2391	1.6194	-1.0396	3.1332	2.3715	0.5714	3.4578	1.6766	0.3326	4.9727	2.1465	1.9512	5.737	1.3304	0.1181	2.2444	2.5985	0.0898	1.3559	0.4739	2.4955	5.5496	4.3914	2.0951	2.2267
1998/7/13	-1.0178	-0.3195	1.3269	-1.2322	-1.117	-1.8293	-1.7089	2.6284	2.2222	-0.9143	-1.2853	2.1242	-0.123	-0.4158						-0.9717	-0.144	-1.1146	-0.6608	-0.3567	2.6667	-0.5976	0.6003	5.0633	0.9653	-1.6098	-1.738	4.947	-2.6519	2.253	-3.152	-1.7943	0.3339	-2.4935	0.1179	-2.0325	-0.1634	-0.4484	-1.5608	3.0997	-1.0435	-0.4594	1.3284	0.0789	-1.7822
1998/7/14	-1.671	-2.2436	-4.7619	-2.2073	-5.2492	-2.4068	-3.4127	-1.1641	-1.3043	-2.0761	-3.4375	-1.12	-2.4631	-1.6701						-3.8839	-6.1283	-1.6103	-2.439	-1.432	-1.5584	-2.6052	-0.3481	-7.3494	-2.6769	0.4812	-1.3793	2.0202	-1.1351	-5.2542	-2.9355	-0.1218	-5.99	-2.961	-1.7668	-1.2448	-3.437	-3.2432	-0.7928	-0.1961	-1.5817	-1	1.9665	-2.3659	-3.2698
1998/7/15	-1.1765	-0.8197	1.125	0.5888	-0.9818	0.6364	-0.7333	1.8846	-0.5507	2.3557	-0.4854	-1.1327	0.1263	0.2123						1.2761	2.4578	-0.3273	0.6818	-0.2421	2.8364	1.6461	0.2994	0.9103	2.554	-0.6705	0	2.3102	-0.6889	4.5319	-0.7232	3.1707	1.8584	0.2774	-1.5588	1.3445	-1.0169	-0.838	-0.4566	-0.6549	-0.5357	1.0619	2.1429	-0.8885	0
1998/7/16	-1.5873	-0.8264	-0.9271	-0.5854	2.762	-0.4743	-1.8133	-0.4624	-0.5537	2.8769	2.9268	-0.982	-1.3871	-0.7415						-2.226	-1.0495	1.4778	-0.4515	0.2427	0.3207	-2.2267	-4.0299	-3.4794	-2.1073	-2.0251	1.8182	-2.043	-4.3931	-0.6845	1.7881	-1.182	-2.0851	-2.7663	-1.7052	-2.4046	-0.9418	-0.5634	-2.4083	-2.1094	0	-3.3829	-4.7552	2.771	-1.4085
1998/7/17	1.4785	-2.5	-2.5577	-0.3925	-2.9635	-0.9531	-1.6416	-2.6713	-2.2272	-1.566	-1.3691	-0.9917	-0.7673	0.4269						-1.5464	0.9848	-3.0744	-2.2676	-1.5738	-2.4936	0.8282	-5.1322	-2.5367	0	-2.9528	-1.6484	-0.9879	-0.4837	-2.5273	-2.0169	-1.555	-0.4437	0.2845	0.1239	1.1045	0.7779	-0.3777	1.0576	-2.4916	-1.0772	-1.618	-5.4234	-2.5377	0.1429
1998/7/20	-5.8278	-0.6838	-1.7286	-4.0394	-0.9233	-4.4106	-2.9903	3.9379	-1.3667	2.2727	-1.9754	-3.172	-4.768	2.0191						-4.1449	5.4014	1.0017	-3.4803	-4.059	-1.5082	2.6694	-3.6066	-2.7397	-0.1957	-4.1582	-1.676	-0.1109	-2.7947	0.0589	-5.7769	-3.0377	-3.2977	-3.8298	-1.2376	0.6723	-4.0309	-2.8436	-2.907	-4.2818	-2.5408	-5.4462	-3.8492	-1.6273	-1.2839
1998/7/21	4.0788	5.1635	2.7362	1.1294	3.2975	3.8591	7.5269	1.0333	1.6166	1	0.7625	1.7241	2.0298	3.0208						2.4124	3.0605	0.6612	0.9615	1.9231	2.5965	1.4	3.458	2.2535	1.3725	2.328	2.4148	1.1099	5	4.7114	4.0169	0.6266	2.3041	2.5074	1.5038	0.1669	3.0384	1.8537	2.2754	2.0924	1.8622	3.1936	4.085	3.3912	2.0231
1998/7/22	-3.2432	-3.437	-3.2974	-1.0152	-3.8862	-1.8578	-2.3333	5	-0.0758	-1.9802	-2.973	-1.5254	-2.5199	-1.6178						-5.8667	0.8287	2.7915	-1.0714	0.3774	-1.5574	-2.1696	8.2192	-2.4793	3.4816	-1.5512	1.8031	-0.1098	-2.2619	-2.9246	-2.3713	-1.7435	-1.8018	1.4388	-1.2346	4.5833	-2.4284	-2.4904	-1.8735	1.4134	-1.2797	-5.2224	-1.8838	0.96	-0.9915
1998/7/23	1.257	1.5254	0.9836	0.3077	0.7942	1.2346	1.0239	-0.4329	0.4549	-1.908	-0.9471	1.3769	4.3537	3.0832						0.5194	-3.0822	6.0703	2.8881	-0.3759	0.1978	0.8065	0.7595	1.6949	-0.1869	1.9958	1.4986	-1.8681	2.3143	-1.5064	1.0409	0.7605	10	0.7092	3.375	0	1.7778	1.3752	3.9379	5.2265	1.6667	3.7901	0.8	0.8716	2.8612
1998/7/24	2.7586	2.6711	7.013	2.7607	7.3782	9.7561	1.3514	-0.5435	1.8491	0.4577	2.5872	0.6791	3.1291	-0.8973						4.4152	-2.6148	0.1506	2.6901	0.6289	-3.2895	2.4	-1.2563	5.1389	0.1873	0.5149	0.6711	-2.5756	1.5476	-0.1765	2.2665	0.6289	2.8357	0.1408	-0.3628	-0.7171	5.5895	2.2287	0.4592	-0.0662	0.5464	0.2809	-0.5556	3.0636	0.2086
1998/7/27	3.2215	0.3252	-2.7306	1.5075	-0.6671	1.037	1.3333	2.7322	0.8151	0	-0.6579	-0.8432	-0.885	1.4085						2.3392	-0.7257	4.5113	0.7973	-1.125	0.6803	4.1016	-3.5623	4.3593	1.3084	-1.6393	2.1333	-2.5287	-1.993	-0.1179	1.276	-1	6.2449	-2.1097	-0.2427	-1.4446	1.0753	0.6635	-0.5714	0.1988	-1.2681	0.2241	0.5587	1.6768	4.0944
1998/7/28	0	-1.6207	-1.4348	-1.4851	-2.0148	-2.9326	-0.1974	0.8511	2.5358	0.4098	2.5386	0.8503	5.8673	-0.496						4.7473	0.1462	-3.3094	0.452	1.3906	0.5405	0.1876	-1.6359	-2.1519	-1.107	0.2083	-2.2193	1.1792	0.1196	1.3569	-2.4536	1.6414	-1.145	-0.1437	0.6083	-1.6287	-1.7185	-0.7533	-0.8046	1.455	3.1193	2.0123	-4.6032	-2.099	0.4
1998/7/29	-2.7308	-0.1647	-1.1392	-2.5126	-2.2618	0.0755	0.0659	-2.1097	4.2294	-0.8163	-2.3143	-1.1804	-2.2892	-2.0937						-2.2241	0.219	-2.0833	-2.4362	0	-0.672	-1.8727	-1.3948	-2.8461	-2.2388	1.6632	-1.8692	-1.2821	-2.0311	-2.9104	-1.9714	1.6149	-5.8687	0.4317	-1.8138	-0.2483	-1.9151	-0.8539	-0.3476	-0.6519	-1.4235	0.5479	3.9101	-2.9096	1.7264
1998/7/30	0.1337	-0.495	-0.8963	0.9278	0.0701	3.3962	-0.3953	-2.8017	1.066	-2.8807	0.6612	-0.5119	-1.233	0.1018						-0.2575	-0.2185	0.152	-0.4756	1.0178	-0.203	-1.5267	-2.3395	0	-0.9542	3.5787	0.5442	2.8335	-0.4878	-7.3141	3.19	-0.7335	-4.84	-1.4327	-0.8621	-1.6598	-0.6791	0.3828	1.8605	0.2625	2.5271	-3.2698	5.6845	0.7886	0.0653
1998/7/31	1.0681	0.1658	1.4212	0.715	1.4716	-1.7518	0.5952	2.3282	-0.034	1.6949	0.4379	-0.1715	0.7491	0.4069						0.4733	0.5839	1.8209	1.4337	-1.3854	-0.2712	5.6202	2.3398	0.6658	1.9268	-1.1846	1.6238	5.0517	-0.2451	7.5679	-1.5457	-0.6158	10	-0.436	1.2422	1.6878	0.7692	-0.9533	-0.2283	0	1.7606	4.0282	4.0909	0	0
1998/8/3	2.2457	0.9934	-2.2293	0.7099	-2.9696	-0.2229	-1.7751	1.4085	-3.1654	-0.4167	-1.6894	-1.89	-0.6196	-0.5066						-2.2698	2.7576	0.149	-0.7067	-1.0217	-0.8838	0.1835	-1.4698	-3.1746	0.9452	-2.7972	1.0652	-1.6393	0.2457	-1.0824	-2.3208	-0.9913	2.7429	1.0219	-1.1043	-0.4149	-2.7142	0	1.373	-0.5236	2.7682	-3.2494	-0.2911	-3.2081	-2.1526
1998/8/4	-1.8088	-1.6393	-0.3909	-1.3092	0.9253	3.5741	-1.7403	1.3889	-0.0351	-0.5579	-0.7761	-0.3503	-2.7431	-2.3422						0.2191	-2.048	1.7857	-0.8304	-0.7742	-0.6859	-1.4652	-0.7735	-0.2732	-1.8727	-1.0277	-2.5033	-1	3.799	-2.3708	0.4193	-1.2516	1.373	0.289	-1.6129	0.3333	-1.0462	-1.4437	-2.3702	-1.5132	-2.862	0.056	-2.1898	0.4042	-0.3333
1998/8/5	3.4211	0.3333	0.981	5.3061	-0.4937	-2.2286	0.2044	4.9526	0.1055	1.4025	-0.1117	1.5817	1.0256	2.3983						0.0875	1.5862	2.4854	1.9139	1.5605	-1.3122	1.8587	-0.6125	1.5068	2.8626	0.8307	3.2432	0.3367	0.2361	-2.3039	0	1.5209	0.301	2.3055	1.8916	0.4983	1.4978	2.2461	1.0405	-0.4008	0.5199	-1.2308	2.0149	0.6441	2.6087
1998/8/6	-1.145	-1.8272	-1.1658	-1.6473	0.8505	0.0735	-0.4759	5.0201	0.843	-1.6598	-0.783	-1.9031	-1.0152	-2.6477						-0.7864	0.2129	-2.4251	4.3427	-1.4085	-0.07	-2.3723	0.2801	-1.8893	-1.1132	-0.9269	-1.3089	1.2304	-3.0624	0.7648	-1.3222	-1.7478	-0.9752	0.9859	-2.104	0.4959	2.1701	0.0955	-1.8307	0.0671	-0.1724	-0.8779	-0.7315	-1.12	0.1304
1998/8/7	-2.3166	-1.1844	0.5898	-2.9557	-2.7407	-3.4533	-2.459	-4.5889	0.1393	-0.2813	-3.044	-1.94	0	-0.6276						-3.1264	-0.2833	-3.655	3.1496	-2.0779	-3.7115	-3.3645	-2.067	-1.3755	-2.0638	-2.2869	-2.2546	-1.8785	-1.4581	-2.4668	-2.5388	-1.7789	-5.7576	-2.5105	-1.3906	0.3289	-2.3789	1.813	-2.2145	0.2011	-2.7634	-2.8286	-1.1791	-1.5372	-0.0651
1998/8/10	-3.4256	-1.8836	-2.2801	-3.2487	-5.5636	-6.3927	-3.3613	-4.8096	-1.913	2.2567	-1.7442	-5.036	-3.5897	-1.8947						-3.5909	-3.4091	-3.6419	1.1996	-4.244	-3.5636	-1.5474	-4.6777	-2.6499	-2.2989	-4.2553	-3.5278	0	-0.6165	-0.9079	-6.2952	-5.8215	0.4823	-2.8612	-3.2051	2.623	0.1741	-2.1556	-4.41	-3.4783	-3.1972	-2.8227	-2.6846	-0.6574	-5.4072
1998/8/11	-2.7285	-1.7452	0	-8.3945	-3.5195	0	0.6522	-4.6316	-0.0355	-3.4483	0	-3.4091	-1.1968	-1.5021						-1.0844	-2.9412	1.2598	-1.4009	0.831	-0.0754	0.7859	-2.0347	-1.0029	-0.7843	-1.8889	-9.8453	0	-2.1092	-5.3665	1.7761	-2.7473	-2.56	-2.7982	-3.5762	3.5144	0	0.2874	-2.7431	0.7623	-1.4679	-1.5129	-0.8429	-1.6543	3.2369
1998/8/12	-4.6283	-4.0853	-0.1333	-0.9164	-1.9826	2.3577	-3.5277	3.4216	-4.9308	-3.8571	-0.9467	-2.549	-3.7685	-0.6536						-4.0038	-2.5	-1.5552	0.765	-2.3352	0.7547	0	-1.2828	-5.9334	-3.7549	-4.6433	-3.2761	0	-3.1686	-4.5643	-4.6282	-3.8136	1.7241	-1.6667	-1.3736	0.3086	-7.298	0.2865	-4.6154	-0.4127	-2.6071	-1.0445	-0.3091	-1.3457	-1.8679
1998/8/13	2.2059	0.7407	-0.4005	0.4624	2.4272	2.3828	2.2388	4.3757	-0.5597	0.2972	0.9558	1.8109	0.4196	1.864						0.7944	8.0808	1.1058	2.7115	0.1406	0.9738	3.7037	4.6411	1.8462	1.6427	-0.4751	1.9355	0	0.3927	1.4493	-1.1933	0.5874	3.1477	1.5408	1.2535	1.2308	2.2493	1.1429	0.9409	-0.2072	2.8681	1.4902	1.0853	2.728	3.399
1998/8/14	-5.8993	-4.4118	4.2225	-5.5236	-5.0553	-3.4135	-2.3358	4.6012	-1.5385	-2.8148	-8.284	-0.1976	-5.2925	-3.014						-4.0394	-3.6664	-3.9063	-1.7951	-3.6517	-3.7092	-3.7594	-3.0751	-5.136	-3.8384	-4.1766	-0.9494	0	-6.7797	-4.3571	-7.4074	-5.6934	-4.0689	-3.9454	2.4759	2.5076	-5.1329	-7.7213	-3.0626	-1.8685	-3.3457	2.4778	-1.8405	-4.5643	0.6575
1998/8/17	-9.9388	-10	-5.5305	-7.43	-9.9002	-4.8996	-10.0149	-4.9853	-9.2988	-10.2134	-8.5161	-9.505	-9.7059	-9.6559						-7.5975	-8.9552	-9.9187	-5.6989	-10.0583	-9.9384	-8.3984	-7.6876	-10.1911	-10.084	-9.9626	-10.0639	0	-9.7902	-8.1404	-9.913	-7.7399	-7.9935	-9.7946	-5.7718	-8.1542	-9.1787	-9.3878	-10.0275	-5.1481	-10	-7.4627	-8.75	-9.8261	-3.0699
1998/8/18	-0.3396	0.641	1.2934	-2.6316	-3.3241	1.1824	0.4983	-2.7778	-2.521	-1.528	-0.2116	-2.6258	0.1629	1.1057						2.2222	3.2787	-3.4296	2.8506	-1.6207	0.1711	3.4115	-0.2644	-5.4965	-1.8692	-3.8728	-5.151	0	-2.7907	-0.4065	-6.5637	3.6913	0.6206	-0.7005	0	-9.7659	-3.0851	-5.6306	-5.3435	3.197	-4.7009	8.6452	2.4829	-10.0289	-1.6173
1998/8/19	6.1329	7.2187	2.957	5.4054	5.0621	4.2571	10.3306	4.9735	5.5603	5.3448	6.0071	6.7416	6.6667	5.5893						7.1739	6.1905	5.7944	4.7672	4.7776	5.9778	3.7113	5.9642	9.5685	6.6667	10.2158	5.2434	0	5.1037	8.6531	9.9174	4.2071	5.5507	6.7019	6.8376	0.1789	7.6839	4.7733	8.7097	5.7637	6.0538	4.2162	4.01	6.538	3.2192
1998/8/20	2.7287	0.7921	4.2428	3.7179	10	2.6421	10.0375	5.0403	1.6333	2.7823	1.8667	1.4737	2.2866	1.1507						0.6592	1.5695	1.7668	2.4339	2.3585	4.5125	0.1988	2.1263	6.3356	1.5625	3.3943	3.7367	0	6.6768	2.855	9.9624	1.5528	0.1669	3.1405	2.4	3.75	9.9898	2.2779	5.0445	0.545	1.6913	-0.5698	2.6506	2.5151	5.1095
1998/8/21	0.9375	2.554	0.0626	-0.4944	5.0413	-0.39	10.0068	4.9904	3.0534	0.6369	1.6361	6.0166	1.3413	3.0717						2.1159	-0.8094	-1.0417	-0.1033	0.6144	4.0093	2.1825	0.8573	0.3221	-0.4396	-0.1263	0	0	-2.5605	-0.6574	-2.6496	0.6116	2.0833	0.4808	-1.0417	7.6592	10.0093	1.8931	-2.8249	0.6098	0.8316	0.4011	1.4867	1.0795	0.3788
1998/8/24	-0.1548	0	0.5006	1.7391	-2.0456	-1.5662	0.0619	1.2797	0.2729	-0.7911	-1.7386	-1.1742	0.7576	-0.3311						-0.3453	-0.0751	1.7544	1.9648	2.2901	-1.0378	-1.165	4.8573	-2.5682	1.5453	3.5398	0	0	-2.0438	2.5735	1.8437	-1.0638	4.2449	0.4785	2.6316	-5.9153	1.011	-0.8743	1.7442	0.8754	-0.4124	1.0274	0.9252	-1.3592	0.5031
1998/8/25	-0.9302	-1.7241	-0.0623	-1.4652	1.6867	-0.7955	0.804	0.9025	-2.2939	1.1164	-0.3932	-2.1782	-0.3008	1.3289						0.5446	1.2772	0.8621	1.3185	-3.7313	-0.9738	-1.1788	-0.9844	-0.659	1.5217	-1.8315	3.6021	0	4.0238	-1.6487	-1.5517	-1.3825	0.0783	0	0.7692	0.1699	0.2502	1.323	1.7143	2.0027	-1.4493	-1.1299	2.7502	0.7874	1.2516
1998/8/26	-1.5649	0.3899	3.4891	4.2131	-1.1848	-0.6415	-1.7791	-5.0089	-0.5173	-0.9464	3.3553	0	1.0558	-1.6393						-2.4618	-1.4837	-2.3932	-2.8028	0.7752	-2.7231	3.1809	-0.7602	-0.1658	-3.212	-3.1095	-2.9801	0	-2.7221	-1.6035	-2.3643	-1.0903	0.5477	-0.7937	-2.6718	3.6472	-1.9135	-3.0468	-2.5281	-0.7199	0.4202	-0.0571	0.1487	0.6836	0.3708
1998/8/27	-4.6105	-5.0485	-1.9266	-4.2806	-3.5285	-1.937	-2.4984	-0.1883	-1.4	-3.5032	-1.9733	-5.668	-3.4328	-1.1111						0.9591	-2.259	-4.5534	0.9269	-2	-3.0327	0.9634	-3.0053	-3.9867	-2.6549	-3.2092	-4.2662	0	-3.2401	-1.7778	-4.3946	-3.937	-2.7237	-3.04	-1.5686	-0.3273	-3.3927	-2.9181	-3.7464	-0.1318	-3.5565	-0.3716	-0.5197	-2.8128	-1.601
1998/8/28	0.5	9.407	-4.7268	-1.2422	-3.1588	-0.1646	-2.5625	-1.1321	-0.8114	-1.3201	-2.2727	-3.0043	-1.5456	-2.0225						-0.2	-2.5424	0.1835	-1.1224	2.0408	5.5333	-3.2443	-2.1871	-5.7093	0.4545	-0.5305	0.8913	0	5.6317	-2.5641	-2.3452	0	-3.44	-2.4752	-0.1328	1.3136	0.0878	1.0405	-3.4431	-1.9802	-1.0846	-3.3286	-2.3134	-1.6966	-2.7534
1998/8/31	0.3317	-4.486	-0.7088	0.6289	4.6352	2.1434	6.7719	2.6718	2.2086	3.01	-0.3322	1.1062	0.157	1.4908						1.002	1.7391	0.7326	5.2632	1.2308	0.7599	2.9586	3.0435	2.5688	2.2624	1.3333	2.2968	0	-0.4323	3.9474	5.5716	1.6393	3.2312	3.5533	2.3936	2.8363	5.0877	0	3.1008	0.8081	1.7544	6.1146	0.4584	1.0152	4.3758
1998/9/1	-2.6446	-3.5225	-0.7787	-1.5	-2.0509	-2.3406	-2.8941	-3.4387	-2.3609	-1.6234	0.6667	-3.7199	0.4702	-0.565						0.9921	-0.4662	-0.1818	-2.0588	-1.5198	-1.8854	-1.9157	-4.0386	-2.8623	3.0973	-2.3684	-2.418	0	4.7757	-2.0104	-2.1838	-1.129	-4.3339	0.6536	-1.1688	1.1032	-3.0885	0.3432	-0.4511	-0.668	4.7414	-3.4126	1.3688	-1.5075	3.021
1998/9/2	-3.056	-1.4199	0.9156	0	0.0838	-1.2397	-1.078	-1.0587	0.3689	-0.6601	1.3245	0.2273	0	-0.9091						4.7151	0.7026	-2.1858	-1.7017	-1.0802	-1.3067	-2.3437	0.5025	-2.2099	-2.1459	-0.5391	-1.4159	0	-2.2099	-1.7477	-1.4884	-0.8157	0.2517	-0.8117	0	-2.3383	-0.6029	-3.7628	-0.6042	0.3362	-2.4691	-0.5213	2.1755	0.102	-0.2992
1998/9/3	9.9825	0.4115	-2.3979	0.8883	1.59	0.7531	0.7692	2.1401	-0.3675	2.99	0.8497	0	0.936	1.2615						-0.5629	0.3101	1.1173	0.7128	3.2761	2.1807	-0.4	1.5	3.3898	0.6579	0.542	0.8977	-4.0541	-1.2712	0.3094	2.9273	0.3289	-0.4184	1.473	3.2852	-0.3192	0.7799	1.1848	3.9514	1.0054	1.2658	1.5429	5.58	1.7329	1.3205
1998/9/4	3.5032	0.4098	0.0664	1.8868	2.883	2.99	1.5903	0.7619	0.9016	2.9032	1.8146	1.3605	2.0093	1.1325						1.4151	0.6955	1.105	2.1234	0.1511	1.6768	1.004	1.1084	1.275	0.6536	2.4259	2.847	1.7606	-0.1431	3.5466	3.8532	3.1148	2.437	3.3871	0.6361	0.0801	1.5477	9.9878	1.0234	0.9954	0.625	0.9461	-1.3908	3.2064	2.0735
1998/9/7	0.3077	-0.2041	0.5972	3.7037	1.4412	1.6129	1.0645	-0.0945	2.0309	10.0313	2.4188	6.4877	1.0606	0.7839						1.7209	2.7629	2.0036	0.8911	0.905	-1.4243	-0.1988	0.8526	0.7194	1.0823	5.5263	3.1142	-0.9227	2.8653	2.1593	0.53	2.5437	-0.7383	8.5803	1.7699	5.76	1.7782	9.9668	5.3546	1.1827	2.0704	0.9088	5.2891	3.1068	3.018
1998/9/8	-1.6871	0.6135	-0.2639	-2.9762	-3.3149	-1.1905	-1.1772	0.2838	-1.2341	3.1339	10.0062	1.0504	-1.0495	-2.2222						0	0	-1.9643	-1.8646	-1.3453	-1.1407	0.5976	-2.3551	0.3571	-2.5696	3.1172	-1.5101	1.397	0.1393	-1.895	0.9666	-2.0155	-1.8182	-2.8736	0.7453	5.5976	-1.9967	-0.4028	-3.5714	-0.9091	-2.2312	-0.591	-1.4735	-3.2015	-0.6197
1998/9/9	5.1482	0.6098	1.1905	4.0491	5.6327	4.6586	1.1285	3.0189	0.5643	1.5193	1.0734	1.0395	2.2727	2.5						4.1152	-0.1494	2.3679	3.4	1.2121	0.5385	1.7822	2.5974	1.4235	1.3187	0.8464	4.77	5.0517	0.4172	1.263	0.5222	1.8987	3.1145	2.3669	3.4525	4.5845	3.056	3.0334	3.2764	3.8008	1.2448	1.9253	4.0789	3.1128	-0.9637
1998/9/10	-0.5935	2.0202	0.9804	4.3632	1.8547	1.3047	3.9058	0.9158	1.8437	0.6803	0.0559	-0.2058	1.9259	0.9978						0.4831	3.3657	1.7794	0.8704	1.1976	3.0604	0.5837	3.1344	2.1053	1.9523	0.2398	2.6016	4.8087	2.0776	3.595	3.8095	1.5528	3.1837	1.5896	0	-2.8082	4.3657	0.5888	1.7931	2.0202	0.8197	1.6111	3.2005	3.6792	0.6297
1998/9/11	0.8955	-0.9901	5.3074	2.4859	5.6904	1.8939	0.716	-1.1797	2.2432	7.973	-0.838	-2.0619	2.0349	-0.9879						1.486	-0.3618	-0.6993	-1.4382	0.7396	3.2665	0.7737	0.4676	2.5773	-1.9149	-1.4354	1.1094	1.2513	4.6133	-2.1246	-1.4178	-1.5291	2.769	0	0	-0.9866	-0.8682	3.5122	0.9485	0.8045	-1.4228	-0.7928	3.9241	1.0919	3.5267
1998/9/14	5.1775	1	5.1014	6.0639	8.5427	9.9628	0.7109	1.9284	-0.6928	0.8761	1.1831	1.2632	2.5641	0.7761						1.3351	3.7763	2.6408	0.6809	2.9369	2.66	3.6468	2.9668	0.5025	3.0369	1.335	2.6646	4.1195	0.5188	0.9407	2.7919	2.3292	7.0054	3.5562	3.3373	-1.0676	1.4331	2.0735	3.3557	2.2713	4.9485	0.8542	6.5773	1.2601	5.0549
1998/9/15	-2.9536	0.7921	-4.386	-3.1185	-4.1005	-2.1636	-1.4706	1.4414	-1.4341	-0.2481	-1.2249	2.9106	-1.25	-0.5501						1.02	-2.8691	-1.8868	-2.5121	0.428	-4.8319	-2.2222	-3.1638	-0.6667	-0.4211	-1.6766	-3.0534	-1.2859	-2.9677	-1.7921	-3.4568	-0.7587	-1.9424	-3.1593	-2.5375	0.9353	-1.4129	-0.0923	-1.8182	-1.3205	-1.7682	-0.6011	-3.7143	-1.8667	0.4707
1998/9/16	6.6667	0.7859	0.2446	0	3.5172	4.8376	-0.8955	0.7993	0.0786	1.7413	1.6347	0.202	-2.1097	1.7699						0.7152	-0.5764	1.2238	1.0902	-0.5682	-1.3981	-0.5682	-0.8751	1.3423	0.4228	-0.7308	2.3622	0.3006	-0.3989	-0.219	-0.5115	0.6116	-0.5869	3.8298	0.2367	1.5681	0.3185	1.0166	0.7937	1.2774	0	1.9241	3.2641	0.7246	-0.5726
1998/9/17	1.9022	0.9747	-3.8438	-2.1459	-3.4644	-3.4278	-1.2651	-3.9648	-1.9646	-5.2567	-1.7194	-2.4194	-1.2931	-2.1739						-0.4595	-4.2029	-2.9361	-3.1373	-1.4286	-1.5672	3.619	-0.2354	1.8212	0.6316	1.5951	-2.3077	-1.4985	10.0134	-3.6576	-3.1705	1.8237	-5.4613	-4.5082	2.8335	-3.2281	-3.5714	-4.5746	0.1312	-2.1622	-2	3.3711	-2.4138	-2.518	-2.0942
1998/9/18	-4.1333	3.0888	-0.1904	-3.0702	-5.452	-4.5051	-2.7456	-3.0275	-2.2044	-4.129	-1.8059	0	-3.2023	-3						-1.8044	-1.2103	-3.3808	0	-2.7536	-0.9856	1.1029	-2.8319	1.9512	-1.2552	-4.2271	-3.622	-3.2454	-5.2184	-1.3667	-1.4159	-2.8358	-0.4684	-3.7196	1.0333	-4.351	-2.8807	-3.6433	-3.6697	-1.903	-2.0408	-1.174	-2.179	-3.0443	0
1998/9/21	6.9541	3.3708	5.213	1.5837	4.2336	5.5039	1.6939	0.8515	1.8852	3.2301	0.1724	1.6529	1.6541	1.0309						0.8547	3.6753	2.2099	4.0486	0.149	1.608	1.8182	0.0607	0.319	3.8136	0.7566	2.6144	2.4109	0.8963	1.6166	1.4363	-0.1536	1.8824	1.7831	2.2727	-0.0758	2.1186	2.7861	2.0408	0.3755	0.4167	3.4583	4.696	1.6175	1.6043
1998/9/22	0.7802	-1.9928	-1.8731	0.5568	-2.381	-0.8808	-2.0358	2.5328	0.9654	-1.8253	0.2295	0.2033	-0.8876	-0.2268						2.2881	1.2555	-1.0811	-2.2374	-0.744	-1.1304	-2.6786	0.1214	-2.2258	-1.0204	-1.8773	1.5924	-0.7165	-1.5228	-1.5909	-0.531	1.0769	0.4619	-1.0219	-1.2222	-3.4901	3.1535	2.4201	-0.9333	1.808	0.8299	2.0669	3.0477	-1.4045	-0.2632
1998/9/23	4.2581	-0.5545	-1.8473	-0.3322	-0.3587	0.8886	0.7557	1.5554	0.0398	1.8592	2.5758	-1.4199	-0.2985	-0.5682						-0.2486	-1.6776	2.9144	0	0.2999	0.2287	2.2018	-0.1212	-1.1382	-1.4433	1.4031	6.5831	4.8454	-0.1289	-1.3087	1.4235	-0.4566	-0.8429	1.3274	0.1125	4.5597	-0.2414	0.189	5.6528	-0.8573	1.0288	-0.65	3.7388	3.6087	-3.905
1998/9/24	-3.9604	-5.2045	-2.2585	-1.5556	-2.9518	-2.7778	-1.625	-3.6036	-1.1947	0.3911	0.3348	-1.8519	-2.8443	-1.6						-1.2043	-3.4125	-4.2478	-3.7811	-1.4948	-2.2814	-5.5655	-1.9417	-3.2895	-5.4393	-1.5094	-3.5294	-1.6716	-5.1613	-1.5601	-3.4211	-5.1988	-0.4637	-1.7467	-5.2809	-0.6015	-0.8871	-2.4528	-2.8025	-2.1001	-4.6843	-3.2461	0.9145	-3.6664	-6.6447
1998/9/25	3.866	1.5686	-0.1284	2.5959	2.7448	2.439	0.7624	1.8692	0.7658	3.8961	0.1669	-0.4193	1.2327	2.6713						0.5885	5.2227	1.2939	2.0683	0.3035	0.3891	1.711	0.8663	1.5306	2.6549	2.1711	5.1829	-0.4	2.7211	1.2678	1.0899	1.6129	1.2422	2.0741	4.3891	4.236	3.7429	3.7718	6.1599	0.3155	1.7094	2.4187	2.6119	6.7555	0.9412
1998/9/28	-1.6129	0.3861	-3.5347	1.8702	-1.2996	-1.0204	2.1438	-0.6422	-0.04	2.625	-0.6108	0.4211	2.1309	1.0181						0	-3.0657	0.365	-1.1145	0.7564	-0.155	0.7477	-0.7362	-0.67	0.431	3.125	1.1594	-3.012	-1.0596	-1.252	1.8868	0.7937	0.8436	3.0479	-0.9091	0.0726	-2.2745	3.1687	0.2469	-1.0063	2.9412	-2.6966	-1.2987	-0.6239	-0.9907
1998/9/29	-1.6393	-0.3846	1.7988	-1.7279	-0.8778	0.8935	1.2963	-2.2161	-0.4002	-3.5323	0.6704	-1.4675	0	-1.1198						0.6686	-1.7668	0.7273	-1.6393	0	0.6988	-1.2987	-0.2472	-1.3491	-1.9313	-0.8485	-1.7192	-3.0021	-0.1339	2.4564	0.4409	-0.7874	-1.673	-2.2535	-2.5229	-0.0725	-0.9631	-1.5357	-2.0936	1.6518	-1.6327	0.047	-0.1579	-0.6278	-1.8835
1998/9/30	1.9231	0.1931	-0.1963	1.2088	3.321	3.2698	0.7922	0.9443	2.5713	2.2727	1.5538	1.2766	0.5961	0.2265						-0.3736	1.6787	1.2635	1.9792	0.3003	1.542	3.5714	1.3631	1.3675	2.1882	1.1002	1.6035	2.2412	1.7426	2.2428	0.6146	1.1111	0.232	2.3055	4	-0.5806	0.9724	1.4679	1.5094	1.625	0.4149	4.4131	-2.4776	1.7148	5.219
1998/10/5	3.1447	-1.1561	-0.918	-1.3029	2.1429	1.5831	-1.5115	-2.2451	-1.3709	-2.3457	1.4754	-1.8908	1.3333	0.791						-1.0417	-3.066	1.6043	-1.8386	0.4491	-2.7335	2.7223	0.2445	-0.8432	-0.2141	-1.5719	4.3042	-1.6701	2.8986	0.4539	-2.1815	0.314	0.3086	-1.4085	-1.4706	-0.292	-0.8828	-3.3454	-0.9913	-0.0615	-0.4132	7.8237	-0.4324	3.7267	5.0171
1998/10/6	-0.2439	-1.5595	-1.3898	-2.5303	-2.8671	-3.7662	-2.3327	-2.201	-0.6751	-2.402	-0.4308	-2.3555	-3.0702	-2.2422						-2.0211	0.8516	-4.386	-1.4568	-2.6826	-0.3123	-3.3569	1.1585	0.3401	-2.7897	-2.9484	-4.5392	-1.2739	-4.6095	-3.5392	-1.8733	-2.3474	-3.8462	-2.8571	-0.1148	-2.6354	-2.1862	-1.4967	-4.2553	-1.8462	-2.2822	-0.417	-0.38	-3.6784	-1.1944
1998/10/7	2.934	0	-3.2886	0.9029	-1.3679	1.8893	-1.0057	0.5871	-0.12	0	-1.7307	-0.6579	-1.3575	-0.9174						0.3008	0.2413	0.1835	-0.7392	2.2971	2.6625	0.5484	-3.0741	0.5085	0.2208	-0.6329	-2.3055	0.1075	-0.9396	-1.0148	-2	-1.6026	-0.88	-0.4412	2.2989	0.6767	-0.5795	-1.8993	0.7843	-1.0658	-0.8493	3.057	0.8174	-1.0657	2.7473
1998/10/8	0.4751	2.3762	4.2332	1.4541	2.7007	0.5298	0.9524	0.6809	0	2.7202	0.2201	9.9338	3.9755	1.1574						0.2571	0.1203	1.8315	1.9149	0.4491	0.5339	4.7273	0.1866	1.1804	3.7445	1.0191	1.9174	2.0408	0.6775	1.183	0	3.5831	0.9685	2.0679	2.4719	0.8215	1.9983	3.1946	1.5564	-0.8238	1.2848	2.2755	-1.0811	1.2567	4.1711
1998/10/9	-3.9007	-1.7408	-2.1305	-0.441	-2.4165	-1.8445	-0.5031	1.0628	0	3.2787	-0.0549	6.0241	-0.7353	0.3432						-2.5641	4.3269	1.0791	0.5219	-0.2981	0.4552	-1.3889	-0.0621	-2.1667	-0.6369	0.1261	-1.1577	0	-0.1346	-1.7927	1.9481	-1.2579	-0.9592	-0.7236	0.3289	2.963	-0.4082	-2.1576	0.2554	1.4058	0.6342	-2.1454	2.7322	-0.266	3.1828
1998/10/12	0.615	-0.5906	-2.2449	2.1041	-0.2913	0.5369	-0.4425	-1.5296	-2.2418	10.2564	1.978	-2.8409	-1.1852	-1.2543						0.4386	-0.4608	3.2028	1.7653	-0.8969	2.1148	-1.5845	-0.4969	-2.2147	-1.7094	-1.2594	3.8067	-3.5789	-1.2129	-1.9841	-0.9099	-1.1146	-0.0807	3.4985	0.2186	-0.0719	-0.9016	8.8207	3.4395	0.189	-1.2605	-3.8165	2.1277	-0.9778	2.3383
1998/10/13	-0.3667	0	0.1392	-0.3254	3.0679	-0.6676	0.8889	0	-0.2867	2.99	-1.7241	0.9747	0.1499	1.7321						-0.1747	0.6944	-1.7241	-0.102	-0.1508	-3.3284	1.0733	1.1236	0	0	0.7653	0.141	-1.6376	3.0014	2.1862	-0.0918	0.8052	-1.8578	-1.5493	-0.8724	2.5198	0.9098	-2.3789	-2.3399	-0.9434	1.7021	0	0.7813	1.3465	-2.528
1998/10/14	0.7362	-0.5941	-2.7102	-1.741	-1.0631	-1.9489	-0.1259	0.9709	2.3409	2.043	-0.6031	-1.9305	-1.1976	-0.1135						0.6124	-1.1494	-0.3509	-1.1236	-0.1511	-1.1477	2.1239	-0.679	-0.3484	2.8261	2.2785	1.1268	-0.8879	-2.7815	3.1696	-0.8272	0.639	-0.0823	0.8584	-2.0902	2.6685	-1.2295	-0.722	-1.1349	0.0635	0	1.3086	1.5504	-0.62	-0.0998
1998/10/15	-0.609	1.1952	-0.9286	0.7752	5.2292	1.8506	-0.4411	2.3077	-1.7255	-1.3699	1.2135	-1.9685	0	0						-0.0435	0.3488	3.6972	0.1033	-0.6051	0.6192	-1.3865	-0.5594	0.8741	0.2114	4.703	-1.6713	1.7917	0.6812	-0.768	0.5561	-0.4762	0.0824	2.9787	1.0112	1.1628	0.7469	0	6.3776	0.2538	-1.046	0.7083	1.2723	0.4456	0.1498
1998/10/16	0.2451	0.7874	7.2819	2.7473	-1.9061	-0.4038	1.2658	-0.7519	2.2866	-1.3889	-0.1635	0	0.7576	0						0.0435	0	1.528	1.1352	0.9132	-2.9231	-2.109	2.9375	0.1733	-1.0549	-1.6548	-0.8499	2.9703	0.6766	7.5077	2.3041	1.4354	2.6337	-1.3774	-1.0011	-1.2847	1.1532	-1.3636	-0.1199	3.7975	1.9027	-0.7034	1.7588	0.8873	2.0937
1998/10/19	0.3667	0.5859	-1.0081	2.4599	3.8168	-1.2838	0.9375	3.8826	-1.8762	1.6251	1.2555	4.8193	1.5038	3.9773						-0.6522	1.9699	0.6689	3.8776	0.1508	-2.8526	-0.3591	-0.1821	-0.8651	1.7058	1.0817	-0.4286	-1.4957	1.6129	2.5198	6.6667	0.9434	-1.4435	5.4469	3.3708	0	2.7687	0.4608	0	2.8659	3.7344	-1.3333	4.9877	0.3518	1.3184
1998/10/20	3.8977	-1.165	-1.6972	-1.8789	-1.738	0.8214	-1.3622	-3.3728	-0.773	-1.2793	3.0189	-2.2989	-1.4815	-2.5137						0.5689	-1.9318	1.3289	-2.3576	0.1506	-1.1419	-1.0811	1.4599	-0.349	-1.8868	-2.6159	2.439	0	-2.5132	-0.2107	-2.6182	-2.648	-0.8137	-1.7219	-1.087	2.3973	-0.7924	-1.3761	0.3601	-0.7113	-2.6	-1.2669	-1.4581	2.1034	0.9639
1998/10/21	-3.7515	-3.9293	-3.453	-5.1064	-4.966	-3.5981	-2.6365	-3.7736	-2.091	-6.5875	-1.9362	-4.3137	-3.1579	-2.6906						-3.0026	-2.6651	-4.918	-4.6278	-5.2632	0.8251	-3.8251	-2.8777	-4.028	-4.7009	-3.663	-5.4622	-1.7354	-5.0204	-5.2076	-4.2498	-2.88	-4.4299	-5.2561	-5.3846	-2.1405	-3.9137	-5.2093	-4.9043	-1.3731	-3.0801	-2.9085	-2.864	-4.8069	-2.0525
1998/10/22	0	0.2045	4.3634	0.8969	0	0.2113	0.5803	0.6863	3.4757	4.5087	2.2412	0.4098	-0.6211	1.3825						1.0319	3.0952	-0.6897	2.9536	0	1.1457	0.3788	-1.2346	-0.5474	-1.1211	0.1267	-0.5926	-1.766	1.4286	3.9347	1.2681	-0.9885	1.4592	1.4225	2.0906	1.8455	0.665	-1.1776	0.1258	0.1816	-1.0593	1.0573	1.9165	0.0902	3.2651
1998/10/23	-1.4616	0.2041	2.0562	0.2222	-0.9306	-0.3514	0.7051	-1.5579	-0.6475	-0.4425	2.6096	-1.2245	0.625	2.2727						2.4194	-2.3095	1.2153	-2.0492	8.254	-2.1036	0	-0.375	-0.367	-0.6803	0.1266	-2.8316	-0.1124	-0.8451	-3.5	0.1789	0.6656	-1.8613	-1.8233	-1.7065	1.8792	-1.8167	0.993	-1.3819	3.565	0.6424	3.8797	-0.6268	-1.1712	4.7664
1998/10/26	-4.9444	-1.6293	-0.6044	0.9978	-2.8179	-3.4556	-1.3367	-0.0989	-2.2403	0.6667	6.2055	-2.0661	-1.3975	2.3333						1.0499	-0.7092	-1.7153	-2.8243	0.5865	-4.1322	-1.8868	-3.8896	-2.7624	3.8813	-1.3906	-2.6074	-3.4871	-3.5511	-0.074	-1.6964	-2.6446	4.1379	-1.5714	0.1157	10.0132	-2.6072	-3.6382	-2.0382	-1.3419	-2.1277	-2.0143	-1.0189	-2.7347	1.8018
1998/10/27	2.4707	-1.6563	-2.5676	0.8782	0.3717	-1.3879	-0.6452	5.0495	-1	-1.6556	0.4789	-0.8439	1.1024	-1.5201						1.5584	0.5952	2.6178	2.2605	1.4577	3.2759	0.7692	1.1749	0.3788	0.8791	0	0.7874	1.8648	0.4418	3.037	2.089	0.5093	-2.3179	1.4514	3.0058	1.9162	1.0363	0.3061	2.8609	-1.0053	-0.2174	-1.9272	0.7353	0.2812	0.1327
1998/10/28	4.4416	1.4737	6.0333	4.4614	2.2963	1.8519	0.3896	2.9218	1.0101	3.2548	0.1907	1.0638	1.4019	0.441						0.2131	-0.5917	2.7211	1.0526	3.3046	2.0033	-0.5725	-1.2903	3.0189	3.268	3.7179	5.4688	-1.1442	1.173	-1.0065	3.6477	1.5203	-1.0169	2.432	1.908	0.235	0.8547	2.9502	2.0228	-1.6129	1.7429	-0.2183	-1.1192	1.4953	-2.9165
1998/10/29	4.6173	-1.2448	5.1668	3.0208	-1.8827	-0.7273	0.3234	0.0916	0.3333	-0.5435	0.333	0.2105	0.9217	-1.0977						0	3.4524	-1.1589	1.4583	1.1127	-0.8183	-1.5355	9.085	-2.5641	-0.8439	-2.1014	-2.2222	-2.662	-0.7246	-1.5251	-1.2876	-0.9983	-2.0548	3.352	-0.8811	2.6377	-1.0169	-0.9881	2.2305	-0.4857	-0.4283	-0.744	1.4764	-0.6446	0
1998/10/30	0	0	4.3532	-0.91	0.369	3.4432	2.7724	1.0979	0.0831	0.2186	-0.4267	1.8908	1.9787	0.8879						1.1484	0.1151	-1.1725	-1.3347	-2.0633	-0.6601	2.5341	-3.6549	0	-2.5532	0.5051	0.1515	3.4483	0.438	0	3.4783	4.8739	0.6119	-2.5676	-0.4444	-2.9126	0.0856	1.5968	-2.7879	0.6711	1.0753	0.8818	5.6741	1.0195	0
1998/11/2	6.7364	-0.6303	0.7747	4.1837	3.5294	1.3456	3.5132	4.8869	0.166	3.2715	1.8095	-1.8557	2.0896	-1.4301						3.995	0	0.1695	0.4162	0.8427	-1.9934	-2.0913	2.6119	-1.3158	-0.8734	3.0151	6.2027	-1.3793	-2.1802	0	3.6975	-1.4423	-0.695	3.3287	2.4554	3.2353	1.9675	1.6699	1.6209	-0.0606	-1.4894	0.4371	0.5966	2.3853	-1.2745
1998/11/3	-2.1763	0.6342	0	-1.763	-0.071	-1.188	-0.1818	2.5884	0.7457	-1.7951	0.7484	-0.2101	-1.6082	0.3348						-0.1617	2.1839	-1.0152	3.6269	0.6964	0.8475	0.5825	0.6667	0.7619	0.2203	1.2195	0.1425	1.6317	6.6865	1.7699	-0.5673	3.0894	2.0122	1.2081	0.8715	5.4131	1.5101	-1.1594	0.3681	-1.5161	0.8639	2.698	0.9124	-0.5376	-4.2877
1998/11/4	5.0056	0.8403	0.1183	-1.0967	-1.7058	-1.1315	4.0073	-2.3549	2.0559	-1.5054	3.9926	-0.4211	0.7429	-0.1112						0.9721	3.0371	-1.8803	-1.2	-1.5214	-1.0084	0.1931	-1.2643	3.2136	0.4396	-2.5301	1.5647	-3.0963	-1.8106	-1.8841	-2.119	0.6309	1.2864	-2.3873	-2.0518	3.4054	-1.157	-1.3685	0.3667	-1.7857	0.2141	2.2458	-1.085	-1.6216	-0.3372
1998/11/5	-1.6949	0	-2.5989	0	0.5061	0.3577	1.8097	0.9475	1.3699	0.3275	3.3036	1.0571	0.1475	2.5612						1.1231	5.786	0.1742	1.5182	-0.1404	-1.6978	-0.1927	0.9146	-0.9158	-0.6565	0.3708	0.8403	0.1183	0.7092	0.2954	2.6644	0	1.6088	0.5435	0.2205	-1.3068	0.5853	0.3964	-0.8526	0.8777	0	3.3983	-4.0219	1.9231	4.5916
1998/11/6	-4.6336	2.5	-0.4245	-2.7218	1.8705	1.283	1.8349	-2.9863	1.2321	-2.0675	3.1979	0.2092	1.7673	1.3029						0.833	-1.1352	0	-0.997	-0.8439	-0.1727	0.7722	1.2085	0	1.7621	2.7094	-1.5278	1.182	0	2.2828	1.6221	0.3135	-2.25	-0.5405	-2.4202	-0.2119	2.0781	1.0859	0.2457	2.9832	2.9915	3.6473	1.6667	3.3243	-1.1091
1998/11/9	0.678	3.0488	4.6285	1.3472	0	-0.4222	1.464	0.2639	0.1963	-1	0.4188	1.2526	1.7366	0.7503						1.0622	0.7307	3.3043	2.719	0.7092	0.692	1.5326	0.2985	2.403	2.1645	5.5156	-0.5642	-1.8692	2.8169	2.8798	7.7414	3.4375	0.4263	0.6793	0.5637	1.38	1.3844	6.25	3.3088	-0.3018	1.4523	-1.7788	1.5925	2.6087	-3.0374
1998/11/10	3.5915	-0.5917	-4.2491	-1.7382	1.3418	-1.0601	-1.1099	0.614	-0.4702	3.8159	-4.0867	3.5052	3.9829	-0.5319						-1.7517	3.7306	1.6835	0.9804	2.6761	6.0137	0	2.381	-1.083	-0.6356	-1.9318	2.9787	5	-0.8219	-1.8894	-0.3704	-1.2085	-1.3582	3.5088	-0.5605	2.6702	-1.2048	0.7353	-1.1862	-0.4843	-0.818	-2.3622	-0.6455	-2.0339	1.6867
1998/11/11	-2.4919	0.1984	0.9119	0.9365	2.7875	3	0.1684	1.1334	1.1811	-1.9459	-2.0435	-2.1912	-1.5048	-0.6417						0.3962	3.3966	3.9735	3.8835	2.7435	-1.6207	-1.6981	-0.6977	-0.9124	2.3454	1.1587	3.9945	2.0408	-0.5525	-1.2126	1.2639	7.0336	7.4871	10.0391	1.2401	1.9888	-0.0813	-1.9161	-0.3601	-1.1557	1.0309	0.7661	-0.3248	1.3841	1.2322
1998/11/12	1.3333	-1.7822	0.6024	-1.134	-2.3051	-1.5257	1.5126	-1.8966	-1.4008	-1.2128	0.1332	-1.6293	0.6944	8.7191						0.5919	-1.5459	-1.2739	1.6822	-3.0708	-0.3295	0.3839	-2.1663	0.1842	-2.5	1.9473	-2.2517	-2.8889	5.4167	0.722	-1.8355	0.4286	-0.6405	-1.4218	3.0067	-2.45	-1.6273	-0.5581	1.0843	0.9231	-1.4286	1.5206	-0.3724	2.1331	3.3708
1998/11/13	-1.6447	-1.2097	2.6347	0.4171	-1.3879	-1.0563	-0.9382	-0.2636	-0.1184	-1.2277	-0.2216	3.1056	-2.069	4.4554						1.6085	-1.8646	2.0968	-0.4596	-1.1019	-2.4793	-0.7648	-0.8378	-1.4706	1.4957	2.809	0.6775	-0.9153	-2.2398	-1.0753	-1.8699	-0.8535	0	-2.0433	0	-0.4613	2.9777	-1.6838	-0.9535	-0.7317	-0.8282	-0.5124	4.9533	2.5898	0.6341
1998/11/16	4.3478	1.8367	0.7585	3.6345	4.7854	-0.9964	2.7855	0.2643	-0.9087	2.2599	-0.5775	-1.6064	1.6901	1.327						1.4286	1.4	0.158	4.4321	1.3928	-1.3559	-1.7341	0.7846	0.3731	-1.2632	1.2022	2.5572	1.2702	1.752	1.3043	1.372	-1.8651	-0.8864	2.3313	2.5946	-1.2358	0.3213	2.0932	0.722	-0.6757	0.4175	0.5943	1.4248	6.5147	-3.1053
1998/11/17	-2.8846	-1.8036	-1.6792	-2.3046	-1.4103	-0.1438	-1.0298	1.2302	-0.2791	-1.989	0.0894	-1.4286	-1.8006	-0.4677						2.0175	-1.1834	-0.1577	-2.0336	-2.3352	-1.5464	-0.3922	-1.1976	-0.7435	-0.8529	-2.1598	-2.0997	-2.2805	-2.9139	-1.7167	-0.8271	0	-1.626	-3.1175	1.2645	2.8154	-1.9215	-1.9571	0.3584	-2.4119	1.4553	-1.5754	0.6146	0.9939	1.2541
1998/11/18	-0.9901	-0.4082	0.6478	-1.9487	-2.1117	-1.7279	-0.8762	-1.3021	-0.04	-2.4803	-0.2679	-1.2422	0	0.3759						-0.597	-0.499	-2.2117	-1.8953	-0.4219	4.712	-0.1969	-0.9091	0.9363	-1.5054	-1.9868	-0.9383	-0.7001	2.5921	-0.8006	-2.4261	2.193	0	1.4851	-0.7284	-0.5578	0.4898	0.3802	3.9286	-0.1267	-1.8443	-1.9208	-1.5707	-1.6654	1.8349
1998/11/19	3.5556	-1.2295	-1.6969	-1.1506	-1.4614	0.293	-2.2099	2.7265	1	-1.7341	0.7162	0.4193	-1.1283	-4.1199						2.8529	3.3099	-0.4847	0	-0.2825	-3	-1.5779	-1.1009	-1.6698	-0.4367	-0.5631	-2.571	3.2902	-2.2606	-1.4674	-0.5439	-4.721	-1.8182	-2.3171	-3.8784	-3.1107	-2.3558	-1.0417	-2.6346	-0.5076	-1.6701	-0.0408	-1.1968	-3.3872	-3.3784
1998/11/20	-3.6481	0	0.1786	0.1058	-0.0706	0.6574	0.9605	-0.6849	0.2852	0	-1.4222	-1.0438	-1.4265	0.1953						-0.7299	0.2913	1.461	1.7479	0.9915	-0.6873	2.004	0.6184	0	-0.2193	-0.906	1.25	-1.5927	-0.1361	2.3827	-0.2344	-0.9009	2.4411	-2.6217	-0.6543	3.5789	0.416	0	-0.5882	0.1276	-0.8493	-0.8163	-0.4935	7.9681	2.2378
1998/11/23	0.2227	-0.8299	1.7825	0.2114	-2.0495	-0.2177	-1.0632	1.2931	-1.4692	-3.0588	-5.4103	-1.2658	-0.7236	1.2671						-1.5809	0.2904	-2.56	2.7125	-0.8415	-0.519	-1.9646	-1.2907	-1.3208	-1.0989	-2.5143	-0.1372	0.1156	-0.2725	-3.2	0.2349	0.7576	-2.2186	1.6667	-1.7563	-0.4065	-1.8227	-1.9139	-0.4734	0.5096	0	-2.4691	-0.1353	-0.8118	0
1998/11/24	-0.8889	-0.2092	-0.4086	0.211	-0.0722	0.2909	0.0566	0.3404	-0.3367	0.4854	-1.3346	0.8547	-0.2915	-0.5775						0.1121	-1.0618	-0.4926	-1.4085	-0.2829	0.1739	0.6012	2.3661	0.3824	0.4444	1.0551	-1.2363	-0.4619	2.5956	0.6762	1.5625	4.0602	-0.9244	-1.5132	1.676	0.7653	0.4219	-1.0732	-0.5945	-0.6971	1.7131	2.4051	0.4063	2.4554	1.4592
1998/11/25	-0.5605	-0.4193	-0.0586	-0.1053	-0.9386	-1.5228	-0.6783	-3.3927	-2.1718	1.087	-3.3816	-0.6356	-0.5848	-2.4201						0.6716	0.1951	0	-4.1071	0	-0.3472	-1.3944	-1.1557	-0.9524	-1.3274	-0.348	-0.9736	-2.5522	-3.0626	-1.7164	-1.9231	-3.1792	-1.866	0.6402	-3.1868	-1.3165	-0.5042	0.0986	-2.3923	-1.723	-1.8947	-1.9365	-3.0126	-3.268	0.1348
1998/11/26	0	1.0526	-0.9971	-1.3699	-1.6035	-1.3255	-0.7968	-0.878	-1.6774	-2.6284	1	-1.2793	-1.3235	-1.8849						0.1112	0.9737	-2.3102	-1.7691	-2.1277	-1.3937	-3.0303	-0.4923	-0.3846	-0.2242	-3.0268	0.2809	0.119	-1.3736	-0.4556	-2.2745	-2.3881	-0.8643	1.145	-1.8161	5.6952	-1.0135	0.0985	-2.2059	0.1948	0	-1.6807	-4.8215	-2.4775	-0.5386
1998/11/27	2.4803	1.875	0.1185	-0.7479	0.2963	-2.3881	-2.4096	-3.8973	-1.9067	-2.2086	0.7426	-0.8639	-0.5961	-2.0222						0.9626	1.6393	-2.3649	-2.654	-3.1884	-2.1201	1.875	-0.6803	-0.9653	0	-2.2809	3.2213	-0.5945	-1.6713	-2.3646	-3.13	-0.1529	-0.0872	1.8868	-1.1561	-3.5922	-1.2799	0.0984	-1.8797	-0.5185	-1.2876	1.8803	0.4384	-2.6944	-2.1661
1998/11/30	0.7701	-2.045	1.7751	0.6459	2.5111	-0.7645	-1.2934	0.4608	1.2276	-1.3802	-2.2113	0.2179	0.4498	2.1672						-0.5134	-1.1385	0	1.3632	0.7485	-0.9025	-0.818	-0.8095	-0.1949	0	0.9828	-1.7639	-2.8708	0.5666	1.25	-0.9114	1.8377	0.349	-0.9877	0.117	-10.0201	-0.0864	-1.3766	0.2554	-1.1075	0.4348	1.4681	-0.097	0.7911	0
1998/12/1	-2.8384	0.2088	-1.5698	-2.0321	-2.5216	-0.2311	0.536	-2.0183	-2.476	-2.0356	-0.402	0.4348	0.4478	0.9091						1.3638	1.3436	-1.2111	-2.4015	0.4458	-2.5501	-0.4124	-2.3854	1.1719	1.1236	-1.2165	-0.8287	-0.1232	-1.1268	-2.2377	-2.5084	-1.6541	-2.1739	-5.1122	-2.1028	-7.5546	-0.6055	-1.3958	-1.7834	-2.3715	3.8961	-3.8032	-3.2039	-3.6107	-1.4299
1998/12/2	1.1236	2.7083	0.1772	1.2009	0.5174	0	1.2441	-1.3109	-0.1554	-0.2597	2.775	-1.0823	1.0401	4.1041						0.3273	1.3258	1.0508	1.8701	1.3314	3.7383	-0.8282	0.3859	0.9653	2.8889	0.9852	-6.2674	-2.9593	-0.4274	-0.3157	1.3722	-0.7645	-1.3333	-2.7595	1.074	1.2712	0.087	-0.6067	1.4267	0.4049	4.5833	-0.3008	-2.658	1.7915	-3.0884
1998/12/3	-0.2222	-3.0426	-0.5307	-1.8339	-2.0588	0.4633	-0.4681	-0.3795	1.1417	2.8646	0.0491	0.2188	-0.5882	-2.1154						-3.0808	-1.4953	1.5598	-1.8357	-1.8978	-2.1622	-0.4175	-0.3203	-1.3384	-2.1598	0.2439	-0.8915	-2.033	-1.2876	0.3167	-2.7073	-0.3082	-1.1712	-1.8919	-1.6529	0.1793	0.1739	-1.2208	-1.2788	0.1344	-1.3944	-1.3362	-2.1123	-1.68	-0.0483
1998/12/4	2.1158	-1.2552	-5.0385	0.1099	0.3754	-1.153	-0.5291	0.9524	2.155	-2.5316	0.0981	-1.9651	2.9586	-1.9646						-0.187	-2.1822	-2.7304	0.8858	-1.1905	0.1842	-2.0964	-0.5784	-0.7752	-2.4283	-1.5815	-1.3493	-2.7237	-1.3043	-1.7364	0.8696	-1.0819	-5.196	0.2755	-2.6411	-0.358	-2.9514	-0.206	-2.2021	0.5369	-3.4343	0.3932	-1.8421	-0.6509	-3.7681
1998/12/7	-0.1091	0.4237	-1.2484	-1.6465	-3.9641	-1.3997	-0.7092	-0.566	-2.009	-0.6494	-2.2059	-2.6726	0.5747	-0.3006						-0.1873	-2.2308	-2.2807	-0.4878	-1.3554	-1.6544	-0.4283	-0.6464	-1.3672	-0.905	-2.3486	-2.7356	-1.3333	-1.4684	-1.7671	1.0345	0.625	-2.9808	-1.0989	-1.3564	1.497	-3.1306	-2.9928	-0.9272	0.9346	-0.6276	-1.436	-5.0938	5.2416	-2.7108
1998/12/8	-1.31	0.4219	2.1492	0.7812	-1.7913	-0.2366	0.4167	1.0436	0.1538	1.0458	-0.2005	1.373	-1	2.6131						0.3754	0.0992	1.4363	1.6667	1.0687	0.1869	0.6452	0.9109	0.198	1.1416	1.2658	1.7187	5	2.5335	2.2077	1.1092	3.4161	0.5946	1.1111	2.375	2.3009	-1.108	1.8085	0.2674	0.1323	1.4737	0.883	2.3729	2.5681	-2.6316
1998/12/9	0.885	-1.0504	-0.3094	0.7752	-2.1412	0.1581	0.2371	0.7512	2.0983	-0.1294	0.7534	0.9029	0.7215	-0.8815						0.9723	-1.1893	-0.531	-0.2893	0.9063	-0.5597	0.641	-0.0645	-0.1976	-1.1287	3	-0.1536	-1.287	-0.7267	0.64	-0.2532	4.3544	1.3793	-0.8242	-0.6105	-2.7105	1.8674	-0.418	0.6667	-1.321	-0.4149	-0.9628	2.649	-0.2276	3.8156
1998/12/10	2.0833	-1.9108	-0.807	-1.7582	-2.7553	-0.5525	-1.0645	-4.0075	1.604	-3.7565	0.7976	-2.6846	-2.7221	-0.5929						-0.4074	-2.5075	-0.8897	-3.3849	-1.0479	-2.8143	-2.3355	-0.7097	-1.9802	-2.0548	-2.3058	-2	-1.8253	-0.8785	-0.8744	-2.7073	-0.2878	-2.0408	-4.4321	-2.3342	-2.1932	-1.0082	-1.7838	-0.6623	0.0669	-1.875	-1.0605	0.4839	-0.8365	0
1998/12/11	0.2148	0.2165	-1.4393	0.3356	1.8333	-1.3492	2.8691	0.7767	1.48	0	0.7913	0.6897	0.7364	1.7893						-0.2231	1.1317	-0.3591	1.001	0.1513	0.1931	-0.2174	-0.5848	0.6061	0.9324	2.6087	0.6279	2.9216	0.8863	2.0048	0.9565	1.2987	-0.7937	1.8841	1.1321	0.7879	1.7593	0.641	-0.2667	-0.3344	3.6093	1.4739	2.2472	0	1.2251
1998/12/14	3.1083	-1.2959	2.2222	-0.223	-3.6007	1.7699	-1.8013	-2.0231	-3.7433	-3.6339	-2.159	-1.5982	-2.4854	0.9766						-0.41	-1.2208	-3.0631	-2.0813	-0.4532	-3.0829	-4.1394	-0.5229	-2.4096	-2.3095	-2.1792	-4.9922	-2.1935	-1.757	-3.4591	-1.3781	-2.5641	-4.3	-3.8407	-2.9851	-1.4432	-1.7288	-1.4862	0.4011	-1.1409	0.4098	-2.3768	0.9419	0.6135	-2.9249
1998/12/15	2.5988	1.7505	3.0435	0	1.0187	-0.3953	0.8876	-1.2783	-0.2525	0.838	1.3039	-0.9281	-1.0495	-1.1605						0.1871	-0.8239	-0.5576	0	-0.607	-0.1988	1.3636	-0.7884	-1.2346	-0.2364	1.4851	2.6273	0.9235	-0.149	0.0814	-0.0873	-0.731	0	-0.1479	0	2.1354	0.7407	-0.8621	-1.0652	-0.3394	0.2041	1.4427	-0.7776	3.9634	0.3636
1998/12/16	-4.8632	-2.7957	2.3508	-1.676	-1.8487	-1.8254	-1.4076	-3.9841	-1.7722	-2.3546	-0.8416	-1.6393	-1.5152	1.9569						0.1494	-1.4538	-2.0561	-2.4291	0.458	-2.1912	-4.4843	-1.2583	-2.5	-1.1848	-2.439	-2.08	-0.6536	-0.1493	-1.546	-3.1469	-0.5891	4.0752	-1.1852	-0.5128	1.5532	-2.3897	-1.413	-0.5384	1.5668	1.833	-1.2889	-1.2539	-3.1525	0.0518
1998/12/17	-7.5612	-0.885	-0.7067	-5.1136	-1.113	-3.0719	-1.9631	-3.527	-1.134	-1.9858	-0.5492	0.7143	-1.3846	0						-1.492	-3.372	-2.6718	-3.4232	-2.8875	-2.8513	0.2347	-5.4326	-2.7778	-0.7194	-1.25	-1.1438	-4.8684	-3.2885	-4.1322	-2.6173	-2.8148	-2.6104	-3.5982	-0.6443	-2.5882	-2.8249	-2.0948	-3.9242	-1.7438	1.8	-3.1968	-5.5026	-7.0401	-0.6725
1998/12/18	-10.023	-0.6696	-0.1779	0	-0.5195	-1.5013	-0.7888	-0.6452	1.6684	-0.7236	-0.502	-1.182	0.624	-1.3436						1.0981	-1.8539	1.9608	0.3222	-0.4695	-0.8386	-0.2342	-2.4113	0.2198	0.7246	-1.519	-0.1653	-4.5643	-1.0819	-1.7241	-0.0927	0	-0.4124	-0.311	1.4267	0.7246	-0.7752	-0.9009	-0.7042	-4.0956	4.1257	-1.3953	-0.056	-1.6287	-0.5208
1998/12/21	-5.5058	-1.1236	-0.1783	1.5569	1.1314	0.254	-0.9786	1.1905	-3.0769	1.7493	3.6327	0	0.7752	-3.9883						-1.0487	0.8889	0.7692	0.7495	-0.3145	-1.2685	0.2347	0.5087	0.8772	1.199	-1.671	1.8212	-1.0145	-0.625	-2.4561	0.6494	-0.3049	-0.1035	0.624	0.6394	-0.4197	-1.7578	1.1364	0	-0.4982	0.7547	-2.3585	0.2241	0.8278	0.1571
1998/12/22	10.0271	2.7273	2.6786	1.533	4.9914	7.6858	3.7678	4.8128	2.5397	5.4441	0.779	2.8708	0	3.3435						1.6654	3.8546	2.8626	4.0383	5.3628	10.0642	2.8103	4.2661	3.913	1.6588	3.268	5.3659	3.5139	4.5597	5.1259	4.3318	3.3639	3.1088	5.7364	3.5578	-0.6623	5.8648	4.0449	3.6879	4.3634	-0.9363	3.285	4.1923	3.6125	2.9796
1998/12/23	7.7586	-0.4425	-1.6812	-1.5099	-3.2787	-2.3529	-0.8929	-1.7347	-1.032	-0.4076	-0.5314	1.1628	10	-1.6667						-1.1914	-0.5302	-1.2987	-1.43	-1.6467	0.7782	-2.0501	-2.5659	-0.2092	-0.6993	-1.2658	-1.0802	-0.2829	0.6015	-1.882	-1.4134	-0.1479	1.206	-1.7595	-2.3313	-1.8788	-0.939	-2.2678	-2.3256	-1.1652	-1.7013	-2.6193	-2.7361	-2.1395	-1.1675
1998/12/24	1.4857	-1.5556	-1.6509	-1.7689	0.2542	-0.4819	-1.982	-0.6231	0	-1.6371	-0.8256	1.8391	-1.2587	-0.997						-0.3391	0.533	-0.3759	0.3109	-0.761	-0.7722	-1.1628	-0.3559	-2.0964	-1.1737	0	-1.4041	-2.4113	0.8969	-0.6103	-0.448	1.3333	-3.0785	-0.4478	-0.6281	-3.6442	0.1896	-1.2155	-0.8403	-0.4854	4.8077	-1.0086	-1.5444	0.7287	-2.0031
1998/12/25	2.3649	1.1287	0.4197	-1.5606	0.1691	0.8071	0.4902	0.1045	1.1992	0.5548	-1.0774	-1.8059	-1.1331	1.007						1.172	0.3181	-0.1887	0.6198	-0.3067	-0.9728	0.2353	1.3571	0.8565	0.2375	0	0.7911	1.7442	-0.8889	0.0877	0.5401	-0.731	0.1025	0.4498	0.3793	-3.141	0.5676	0.5593	0.4237	-0.1394	-1.2844	4.3183	-0.2801	0.3215	-1.5723
1998/12/28	-3.6304	-1.5625	-1.791	-1.7073	-2.7848	-3.9231	-0.8537	-1.8789	-2.6275	-0.6897	-0.9406	-2.069	0.2865	-0.6979						-0.8969	-3.277	-2.2684	-2.0534	-0.7692	-3.7328	-1.6432	-1.4094	-3.397	-1.4218	0	-1.7268	-0.1429	-2.3916	-0.0876	-1.7905	-0.8837	-1.0235	-2.9851	-1.1335	-5.5592	-2.6341	0	-1.4065	-1.0468	-1.8587	2.8372	-1.1236	-3.8462	0.426
1998/12/29	-2.8539	-0.4535	-2.1277	-4.0943	-0.8681	-0.5	0.492	-0.8511	-2.2751	-1.5278	-1.5492	-1.4085	-2.7143	-1.506						-0.0377	-2.7322	-1.5474	-1.6771	-2.4806	-1.8367	-1.432	-1.2152	-1.5385	-1.4423	-2.5641	-0.639	-1.2876	-2.144	0	-1.9143	-2.9718	-5.4809	-1.2308	-1.6561	-1.4716	-1.4493	-3.5595	-1.4265	-2.6798	-2.4621	-0.1357	-4.7727	-2.5	1.6967
1998/12/30	1.4101	-0.2278	-0.3106	0.5175	3.4151	0.7538	0	0.7511	-5.9015	1.1283	-4.0609	-0.7143	4.2584	1.0194						6.0355	-2.2472	0.3929	1.8124	1.1129	3.7422	0.2421	1.3025	0.8929	-0.2439	-0.7895	1.9293	-0.2899	0.1565	1.4035	1.1152	1.8377	0.6565	2.1807	2.0725	-7.6102	0.6863	2.3068	-1.013	-2.4638	5.4369	-0.6341	2.506	0.8547	-1.4599
1998/12/31	-3.3604	-0.9132	-0.6231	-1.287	-1.2701	-0.7481	-0.306	-1.278	4.5455	0.1395	2.8042	1.199	-1.6901	-1.5136						0	0.2299	7.045	-0.9424	-1.8868	-1.8036	0.9662	-1.4286	-0.4425	-0.7335	-1.1936	-1.4196	4.0698	0.9375	-0.2595	-0.5515	0.6015	-3.2609	-1.2195	-2.1574	-1.0778	6.2317	0.3382	-0.5848	-0.6686	-1.105	1.6408	4.773	-1.5254	1.7989
1999/1/4	4.5564	-1.8433	-1.8182	-2.8683	-1.6295	-2.4288	-0.5525	0.3236	-3.8525	-2.3677	-7.1024	-3.5545	-0.4298	-1.7418						-7.3995	-4.0138	-4.936	-2.2199	-2.5641	-2.0408	-2.3923	-2.5362	-1.1111	-2.7094	-3.2215	2.56	-2.095	-2.322	-1.6479	-2.0333	-2.8401	-6.4045	-2.7778	-2.7237	1.9455	-5.0412	-1.6854	-2.5	-2.3186	-2.2346	-1.8386	-2.1667	-3.4423	-0.9875
1999/1/5	2.2936	0.4695	0.1277	-0.6711	-1.4821	-0.7725	-2.0988	-0.4301	-2.6331	-0.1427	-0.0554	-0.2457	4.4604	-0.4171						-0.3073	-6.3321	1.7308	-2.1622	1.3158	0	-2.2059	-1.8587	-2.6966	-0.5063	-1.5257	2.6521	0.9986	-1.4263	-4.0564	-1.8868	-0.1538	2.0408	-1.9048	-0.1333	2.6718	-0.6757	-0.9143	0	1.7611	1.9048	-0.868	-1.3061	2.4064	-0.21
1999/1/6	-1.009	8.8785	3.9541	2.7027	0.531	1.8166	-0.0631	2.8078	0.5291	2.8571	0.8869	1.4778	-0.551	1.2565						0.1927	1.4031	1.5123	1.326	0.3247	0.625	5.0125	0.8333	1.1547	1.7812	0.8451	0.4559	0.9887	1.6077	0.9191	1.1538	0.4622	0.9412	1.7799	1.4686	-0.5204	1.5549	3.1142	4.2232	1.4296	1.4953	0.0461	1.7261	1.7406	-1.0521
1999/1/7	1.9253	-1.7167	0.8589	1.4474	-0.8803	-0.085	0.1262	0.2101	-0.5848	5.6944	-1.0989	-0.4854	0.9695	-0.7239						-0.1923	3.3962	0.5587	0.1091	1.7799	-0.6211	-0.9547	-0.4508	-0.6849	-1	-0.1397	3.9334	-0.1399	-1.1076	-1.4572	-0.1901	0.9202	0.8159	0.159	-0.2632	-2.9148	-0.7656	-0.6711	0.2894	-0.5935	-1.4733	2.5795	-0.4525	-1.0265	1.0633
1999/1/8	1.5556	1.0917	3.8929	4.0208	9.1474	5.4422	3.4657	1.9916	5.2941	2.8909	3.3333	2.439	0.823	2.2917						1.5029	4.3796	1.6667	4.0305	0.9539	4.1667	1.9277	5.1321	3.2184	2.7778	3.2168	4.0757	2.2409	4	4.8059	4.381	1.9757	6.474	4.9206	4.3536	4.6959	3.4716	4.2793	2.886	2.0896	3.7383	4.8496	1.3636	4.2351	0.7891
1999/1/11	-1.6411	-4.9676	0	1.8703	0	0.2419	-0.9744	-0.3083	-1.2291	-0.5109	2.6882	-0.2381	2.0408	2.3422						0.2658	-0.6993	0.1821	0.8377	0.1575	-1	-2.3641	0.5025	1.1136	1.4742	-0.6775	-0.4196	0.6849	-0.7692	-0.3527	-0.7299	1.6393	0.2172	-0.3026	0.1264	-2.1324	1.5843	1.4039	-0.1403	1.0965	3.6036	2.1413	-3.4753	1.7413	0.6785
1999/1/12	-0.4449	-3.6364	-3.2201	-4.5288	0.4068	-2.1722	-0.492	-0.2062	0.9615	-4.7497	-0.6806	-1.9093	-1.8667	-0.398						2.1204	-2.5822	-3.4545	-1.5576	-2.2013	-0.6061	-2.9056	-1.3571	-1.9824	-2.6634	-0.5457	-5.0562	-0.6803	-0.7752	-2.3894	-3.3088	-2.346	5.2004	-2.7314	-1.1364	-1.9534	-1.7431	2.2364	-2.3876	0.3615	-2.6087	-2.2222	0.7549	-0.7335	2.2291
1999/1/13	-0.5587	1.4151	-0.605	-2.3077	0.7293	-1.398	0.2472	-1.343	-1.7367	-1.752	-1.476	-1.4599	-0.6793	1.3986						-1.0753	-1.0843	-0.9416	-1.5823	-0.9646	-1.4228	-0.9975	-1.3758	-1.573	-1.2438	-2.1948	1.1834	4.6575	-0.7813	-1.2693	0.4753	2.7027	-7.0031	-0.936	-1.4049	0	0.8403	-3.75	-2.3022	-0.5043	-0.3571	-0.1286	-1.7867	0	-1.1156
1999/1/14	-0.3371	-3.7209	-0.1826	0	-3.5398	-2.1685	4.8089	-1.2565	1.1973	-1.2346	-0.9096	0.7407	-2.4624	-0.4926						0.937	0.4872	-0.9506	0.2144	1.1364	-0.2062	-2.0151	-0.8811	0.4566	-0.5038	0.4208	3.8012	-0.2618	-3.1496	3.1221	1.0407	0.2924	-0.7752	-0.9449	-3.7565	-0.2299	3.2407	-0.6494	-0.2946	3.5482	-0.3584	-0.6011	-0.8216	-0.7389	0
1999/1/15	0.6764	-5.7971	0.6098	-4.4619	-4.8374	0.1705	0.2353	-2.9692	0.0563	-3.6111	-2.2678	-1.9608	2.244	-1.3861						-0.2228	2.303	-1.3436	1.1765	-1.7657	-0.4132	-2.3136	2.7407	-2.2727	-1.519	-0.9777	-3.0986	0.5249	-9.9187	-1.3357	2.1536	0.8746	5.0223	-0.9539	-2.5572	-0.3072	-2.1525	-3.0501	-2.3634	0.4196	-0.8993	-0.3456	-1.716	-3.8048	-1.0769
1999/1/18	9.9664	0	3.5758	1.6484	6.5732	2.1277	3.2277	-0.5464	2.4775	-1.7291	0.6077	-1.75	-0.1372	3.5141						0.4466	3.7915	-2.1401	4.9683	2.1242	1.4523	-3.1579	1.6583	-1.6279	-1.7995	3.8082	-2.3256	4.9608	-4.3321	4.6931	4.1247	3.6127	-0.4251	1.1236	3.3149	4.0062	3.0247	2.5843	3.177	4.5961	-5.0817	3.251	-1.6857	2.4936	-1.5034
1999/1/19	0.1018	0.7692	-1.8724	1.8919	0.6579	-0.9167	-0.8528	5.0549	-1.2088	3.3724	2.7457	0.7634	-0.9615	0.679						0.3705	-0.1142	2.1869	-0.1007	-0.8	6.3395	-0.8152	1.0638	2.3641	1.8325	2.1739	4.1667	0.2488	3.2075	4.0517	-0.2641	-0.1395	3.5219	0.7937	2.0053	-2	-0.089	0.8762	1.3196	0.3329	0.956	0.6297	3.4293	1.1745	2.4211
1999/1/20	9.9695	-0.7634	-1.7889	-1.1936	-1.8791	0.0841	-2.9817	2.3013	-2.6696	-0.1418	-1.4965	2.5253	-1.1096	-0.7707						-0.7014	-1.6	-0.3891	-1.3105	2.0968	-1.9231	1.6438	-1.0526	3.9261	0.2571	-2.3936	4.5714	-1.1166	0.5484	-1.657	-2.3831	-2.514	1.2371	-0.315	2.097	2.1164	-2.0481	-1.6287	-0.2894	0.7299	-0.7576	-0.4589	-1.8354	-2.073	-0.8222
1999/1/21	5.8279	0.2564	0.4857	1.4765	1.3322	3.7815	2.8369	0.6135	1.3714	3.6932	1.465	0.4926	1.4025	1.6505						0.8922	-0.2323	0.7813	2.145	2.3697	4.1176	-0.8086	1.4184	-0.4444	-0.7692	0.6812	2.459	0.8783	1.6364	1.5164	1.9892	2.0057	-0.3055	2.2117	-0.3851	2.2206	1.5455	1.9868	3.0479	2.5692	0.5725	-1.0897	-1.8697	1.6088	-0.2073
1999/1/22	2.2727	1.2788	-0.9668	0.3968	-1.3969	-2.1053	-1.6092	2.7439	-1.7475	-1.0959	-1.0695	2.451	-0.8299	-1.2416						-0.5527	-0.5821	-0.7752	-0.7	0.1543	1.3183	1.9022	-0.6993	1.1161	1.8088	0.1353	-2.4	2.8607	-0.8945	2.7386	-0.5319	-1.4045	-0.1021	2.473	3.3505	2.6792	-1.4324	0.1082	-0.2817	0.0642	0.5693	0.9746	0.0615	-1	2.1288
1999/1/25	-0.0855	-1.5152	-2.7456	-1.3175	-2.5	0	-2.1612	-0.5935	-2.3523	-2.2161	-1.6216	0.2392	0	-2.2244						-3.0011	-0.5855	-1.1719	-3.5247	-2.9276	0.7435	1.0667	-2.1127	4.415	1.7766	-2.973	0.9563	0.9674	1.083	-4.685	-2.852	-2.5641	-2.863	0.4525	-1.3716	-0.7052	-2.7248	-1.8378	-1.1299	-0.3851	-1.5094	-3.0214	-6.0811	-1.5152	-0.1017
1999/1/26	-0.5133	-1.2821	-2.0075	1.4686	0.0855	-2.2333	-1.3134	-2.1891	-0.7051	0.9915	1.9231	-1.9093	-3.7657	0.0989						-2.5974	3.8869	0	0	-0.9524	-4.059	-2.6385	-0.8633	0	-1.4963	-0.5571	-3.1123	-2.6347	-1.7857	-1.6949	-1.4679	0.1462	-3.1579	-2.4024	-2.402	2.1307	-1.2138	-1.3216	-1.5714	-0.7088	1.5326	-1.5145	0.2616	-0.2564	-1.7303
1999/1/27	9.9742	2.5974	1.4725	5.1316	1.6225	1.3536	0.9679	1.4242	0.5917	4.4881	2.3181	0.2433	1.5942	0						-1.8039	5.4422	4.9407	1.2526	0.9615	4.4231	2.981	-1.3062	-0.8457	2.5316	0.7003	0.1397	-1.107	2.3636	0.7759	0.1862	0.8759	0.4348	3.6923	1.1658	2.7816	0.3781	1.2277	1.4514	0.7138	1.3208	-0.1318	-5.5447	-0.0857	-1.6054
1999/1/28	2.1892	-1.519	-0.1893	-2.0025	0.8403	0.1669	-1.7376	-1.2036	-0.8824	-2.953	-2.2655	1.9417	-2.1398	-1.9763						1.5974	-0.7527	-2.0716	-1.134	-1.5873	-2.5783	0.7895	-0.1471	-2.9851	-0.9877	-0.1391	4.1841	-0.6219	1.0657	-1.0265	-1.2082	-4.0521	1.2987	-2.5223	2.9449	2.3004	-1.3183	-1.2128	-2.5751	-0.7732	0.1862	1.1439	-2.7624	-2.5729	0
1999/1/29	-4.4376	0.7712	0.5057	-1.788	3.0833	-0.8333	0.3659	0.5076	0.3561	-1.2448	-0.5391	0	-1.0204	-0.2016						-0.1179	3.0336	2.1154	-1.6684	0.3226	-0.7561	1.8277	0.9573	0.8791	2.9925	0.8357	4.8193	-1.7522	-0.3515	-1.7286	-0.2822	0	-1.6026	-0.4566	-1.4925	-2.7778	-0.2863	-0.1116	1.3216	1.8831	0.5576	0.348	0.4972	0.1761	-2.5789
1999/2/1	1.1209	3.8265	1.3208	-2.3407	1.2126	-3.0252	-1.3366	-3.0303	-3.5482	0.2801	-1.8428	1.4286	-1.1782	-0.303						0.9445	-4.7319	1.3183	-2.439	0.1608	-2.2857	8.4615	0	-2.3965	0	2.0718	-1.4049	0.8917	1.7637	-2.4626	-1.1321	-0.3017	-3.0402	1.3761	4.4192	2.0408	-3.0622	-2.2346	7.1014	1.4659	-0.9242	-3.2076	-0.3534	-2.6362	0.2701
1999/2/2	0.6334	-3.4398	-0.7449	3.0626	0.639	2.1664	1.5394	-0.625	0.3066	0.9777	1.767	2.3474	2.9806	0.304						1.3255	-2.3179	-3.3457	1.8478	-0.8026	0	-2.8369	-2.6988	-1.3393	-1.4528	-2.0298	0.9067	-1.3889	-3.8128	1.6231	1.0496	-1.059	-1.2318	-1.9608	-0.8464	1.7333	3.4551	1.4857	-2.0298	0.9422	-2.4254	2.06	0.9929	2.4368	-3.7177
1999/2/3	-1.3375	-1.5267	0.9381	-2.7132	-4.3651	-1.5267	0.1213	0.6289	-1.8337	0.2766	-0.1628	-2.9817	-2.4602	-2.1212						0	1.0169	-1.5385	-1.0672	-0.3236	0.9747	-1.4599	-0.1499	0	-1.7199	-1.5193	3.3376	-0.3841	-1.982	-1.331	-0.7554	-1.8349	1.2472	-2.6154	-2.6829	-1.2451	-2.1947	-2.9279	0	-1.0579	-1.3384	0.351	0.2809	-2.1145	-1.1192
1999/2/4	0.1595	-1.292	-2.1066	-0.7968	-1.9087	-1.8949	-1.8171	-2.8125	-2.7397	-0.5517	0.5435	-1.8913	-1.1869	-0.516						-4.1554	-5.3691	-2.3437	-1.2945	-2.1104	-4.6332	-4.6914	-0.976	-2.9412	-2.75	-1.2623	-2.4845	-1.671	-0.7353	-0.9892	-2.0932	0	-1.9037	-0.9479	1.3784	-0.7299	-0.1951	0	-2.2099	-1.8868	-0.5814	-2.1425	1.8908	-0.9001	-0.7923
1999/2/5	5.6529	-3.6649	-1.519	-1.2048	-1.3536	-2.9851	-1.5423	-1.8221	0.5122	-4.8544	-2.7568	-3.6145	-2.1021	-2.9046						0.0803	-4.9645	-3.2	-4.5902	-3.1509	-3.2389	-3.6269	-3.0326	-2.7972	-2.3136	-4.4034	-6.242	-3.0065	-1.8519	-3.5422	-3.1098	-4.5171	-2.1689	-3.3493	-5.068	-2.0053	-1.955	-1.3921	-2.9661	-3.4615	-2.729	0.5362	1.0997	-2.3615	-0.057
1999/2/8	0.1507	-3.2609	2.635	-2.439	-1.7153	-6.8778	-2.3183	-0.655	-2.4841	-2.7697	3.0573	-1.25	-0.6135	-0.641						-0.0401	-1.7413	-1.0331	-3.7801	-3.7671	-1.4644	-1.3441	-4.5348	-0.4796	-1.3158	-2.8232	-1.4946	-2.4259	0.566	-4.8023	-3.1093	-3.752	1.9837	-1.8152	0.1302	2.3192	-2.1934	-3.7647	-0.8734	-2.1912	-2.6052	-1.0667	-0.7478	-4.9302	0.1712
1999/2/9	3.8375	3.3708	0.814	1.6667	2.007	3.1098	1.8602	2.6374	0.9798	2.2489	1.5102	2.0253	2.7778	3.1183						1.3644	3.038	2.2965	1.1905	2.847	3.1847	3.5422	0.2457	2.4096	2.4	2.2936	2.069	1.9337	2.0638	1.4837	3.0021	2.7119	7.3227	3.1933	3.9012	6.9333	1.8349	2.2005	3.3774	3.9375	0.6173	1.0782	1.5068	2.8376	1.5954
1999/3/1	2.971	3.5326	2.5466	0.9563	0.4277	-0.0943	-1.1335	0.4283	-1.3583	2.9326	0.9564	1.4888	0.6006	-0.9385						-1.8211	-2.3342	2.2449	-0.3529	-0.173	1.8519	4.4737	-0.4085	1.8824	2.3438	2.0927	7.973	0.4065	2.3897	2.3392	0.5025	0	5.4371	0.6515	3.2541	1.808	-0.5005	0.1196	2.6989	0.5879	3.8855	0.0444	-2.4291	3.5205	-1.29
1999/3/2	-0.8445	-1.0499	-0.1817	5.6834	-0.6814	-1.4151	-1.5924	0.533	-2.9508	0	-0.0526	-0.489	-1.4925	-0.6316						-0.9274	2.8931	1.1976	0	1.5598	-0.202	0.5038	-2.461	0.4619	1.7812	-1.1713	-1.8773	3.7787	1.7953	-2.381	-1.1	0.8251	-2.4267	1.7799	1.0909	-0.9186	0	1.1947	9.9585	-1.4935	-1.7717	-1.8214	-0.7607	-1.9301	-2.0455
1999/3/3	0.2129	3.183	-0.3034	1.7926	4.4597	8.134	2.1359	4.9841	1.8243	4.2735	-0.6846	3.6855	2.5758	2.3305						0.2849	3.5452	2.5641	5.1948	2.7304	3.2389	3.0075	5.1304	2.069	1.5	3.7037	0.3827	4.0312	1.7637	6.9268	3.4378	3.437	0.829	2.5437	2.518	0.6799	3.5211	3.66	0.6289	3.4278	2.004	0.2262	0.2091	3.5614	-0.348
1999/3/4	0.0708	0.2571	-0.1826	1.2579	-1.3136	0.354	0.5703	0	3.8487	-0.9563	-2.6511	1.1848	-0.5908	0						-0.2029	-1.5348	-0.5769	-1.3468	-2.1595	2.1569	2.9197	2.48	0	0.7389	-1.2857	5.845	1.25	-0.8666	-0.9124	-0.2933	1.2658	3.186	0.4651	-1.2865	-0.0614	-1.3605	-0.4556	0.375	0.7648	-1.7682	-0.8126	4.5202	0.905	-0.5821
1999/3/5	-0.1415	4.8718	0.5488	2.236	2.0799	3.7919	0.252	4.8485	4.5367	8.2759	1.3072	1.6393	2.3774	0.4141						1.0573	0.1199	0.5803	1.0239	1.528	-0.7678	0.2364	-1.171	4.0541	1.467	1.013	-1.5606	-1.6049	3.6713	-0.5525	0.5882	-0.7813	2.5896	0.463	0.1185	-1.7813	1.8719	2.6316	-1.6189	-1.3283	5.8	-1.6841	-0.9315	0.0897	0.2342
1999/3/8	0.0709	-0.2445	-1.7586	-0.3645	6.4385	0.6797	-1.1942	1.2524	-1.1002	0	6.7742	-0.6912	0.7257	-1.3402						-0.6439	-0.479	2.3077	0	0.5017	-0.3868	-0.4717	0.316	9.9567	0.241	2.4355	0.9756	0.2509	-0.3373	-0.8333	0.6823	1.1024	1.3592	1.8433	3.6686	1.3133	0.5803	-0.1115	3.6709	-1.2821	3.0246	-1.9907	0	0.3584	0
1999/3/9	-0.0708	-1.4706	1.5432	-1.8293	-2.7565	-0.7595	1.145	-0.666	-1.2361	2.5478	-0.3021	-1.3921	-2.3055	1.5674						-0.7695	-1.3237	-2.4436	0	-0.8319	-0.9709	-2.8436	1.4961	-1.1811	-2.6442	-1.3986	-3.6232	-2.2528	-1.692	5.042	-0.6776	-1.7134	-4.4061	-2.5641	-0.4566	-1.358	0.4808	-0.6696	-2.1978	-0.1299	1.8349	4.393	-0.8059	-0.2679	0.1168
1999/3/10	0	-1.7413	0.6687	3.9752	2.2835	1.0204	-0.6289	3.5441	0.3755	-1.3665	0	0.7059	-1.0324	-0.9259						0.7347	0.8537	-1.3487	0.4505	-1.3423	-0.7843	0.4878	-1.8619	-1.1952	0.2469	-1.844	2.5063	-1.7926	0.1721	-1.4222	-1.6569	-2.3772	1.2024	-1.2384	-0.8028	0.8135	0.4785	-2.1348	-1.1236	3.9662	-1.4414	-1.81	-2.0311	-0.7162	1.4586
1999/3/11	9.9929	2.0253	-0.8454	5.7348	0.9238	2.1886	2.4684	2.3127	2.4938	2.3929	-0.7071	3.271	1.3413	0.3115						2.107	4.7158	3.125	3.6996	1.0204	2.3715	2.4272	1.4229	1.8145	2.2167	2.6012	6.2347	2.4772	1.5464	1.4427	1.8831	1.7857	0.5941	8.6207	0.578	0.2483	1.619	3.3295	1.0101	2.7517	0.3656	2.2467	4.9067	2.0739	2.0127
1999/3/12	-1.933	0.4963	-1.7052	-1.1299	-1.6018	-1.4827	0.0618	3.1646	0.1825	-0.984	-1.1699	0	0	-0.1035						0	-1.5012	7.9545	-0.6486	3.1987	4.6332	2.6066	0.9353	-0.5941	2.1687	2.1127	-1.1507	-0.6361	7.445	-1.0667	2.4319	0.7974	0	0.7215	-0.8046	-2.1672	0.0937	3.1111	4.75	0.0609	-0.9107	0.293	-2.2398	-0.8834	0.3382
1999/3/15	-4.0736	-0.4938	-1.1772	0.8	2.093	1.8395	0.6173	-0.9641	0.7286	-0.1242	0.1029	2.2624	1.1765	-0.6218						-0.5952	2.3447	1.4035	-0.7617	-0.8157	-1.2915	-0.2309	4.8649	-0.1992	-0.4717	-0.1379	2.2119	0.128	-0.4724	1.8868	3.5138	0	-3.7402	-0.8596	-0.5794	2.7848	1.9663	0.6466	-0.358	1.0341	-1.4706	-3.3593	0.6739	3.2977	-1.1236
1999/3/16	4.1096	-1.2407	-0.4389	2.0408	0	0.2463	-1.3497	1.4159	-5.003	-1.7413	0.2571	-1.1062	-0.7267	0.7299						-1.1178	-0.9164	6.0554	-0.6579	-0.4934	-1.1215	-1.8519	0.3682	-1.5968	0.9479	-1.2431	-3.0752	-0.6394	0	0.4409	-0.7339	-1.1076	1.636	1.1561	-0.8159	1.2315	-1.5611	-1.7131	0.3593	-1.3847	-1.306	-0.1511	-4.2838	1.7256	-1.1364
1999/3/17	-1.3816	1.5075	-0.6297	-5	-4.328	-2.5389	-0.6841	-2.2688	-2.2208	-2.6582	-0.9744	0	-0.5857	1.2422						-1.09	0.4624	-4.894	-0.7726	0.8264	-1.3233	-0.9434	-2.788	-1.4199	3.7559	0.1399	-0.1175	5.0193	0	-4.741	-1.756	0.8	4.4266	-3.7143	1.0576	1.399	-2.5187	-2.0697	-0.5967	2.0147	0.9452	0.8073	2.4476	-2.8838	0.0575
1999/3/18	-5.4703	-1.9802	-0.8238	-3.1579	1.0317	0.9244	-1.2523	1.6071	0.584	-0.5202	2.3304	-2.6846	-1.0309	0.2045						2.3673	3.6824	-2.4014	-2.5584	-2.1311	-1.1494	-0.9524	0.0755	-2.8807	-3.8462	-3.0726	-2	-0.3676	-1.8987	-3.7788	-2.3518	-1.9048	-1.2524	-0.8902	0	-0.8998	-0.5742	-2.4472	-2.8812	-0.5386	-2.2472	4.5546	0.2048	0.262	-1.0339
1999/3/19	0.5646	1.7677	-0.5751	3.6232	2.7494	2.0816	1.3951	2.4605	2.5806	3.7908	3.1883	0.9195	0.5952	5.6122						3.5885	0.6659	4.2179	2.1689	1.005	3.1008	0.9615	2.7903	3.8136	1.8824	1.585	7.563	5.0431	1.6129	2.3946	2.9865	0.6472	7.0244	2.5449	2.3256	0.3027	5.6785	3.4208	3.2138	1.083	1.7241	0.5744	-1.0899	1.9164	-0.5223
1999/3/22	4.2807	0.2481	1.5424	-2.5641	-2.37	3.0179	-0.9381	-1.7153	2.956	-1.7632	0.2943	-0.4556	2.6627	0.2899						2.5789	-3.4179	-2.5295	1.5642	2.3217	-2.6316	-1.9048	-4.9156	-1.8367	-1.6166	3.6879	-7.2545	5.0351	-0.1587	-2.058	-2.2451	-0.6431	0.6381	-1.8978	2.5	0.1207	-1.3661	-1.1025	-2.515	-1.1905	0.7533	0.476	-3.168	2.5641	-0.175
1999/3/23	1.2786	2.7228	-1.2025	0.3589	1.3312	1.1085	2.6515	0.6981	2.5046	1.5385	-0.7824	-1.1442	-1.1527	-1.7341						0.9006	-0.5708	-0.173	-1.8702	-1.2966	1.5444	0.4854	-2.1605	-0.2079	-0.2347	-2.5992	-1.444	0.223	-0.4769	2.3878	-0.5742	-0.4854	1.4493	-0.1488	-0.2217	-1.2658	5.6325	0.3344	2.457	-0.7229	-1.3084	-1.7054	-1.2802	-0.0833	0.0584
1999/3/24	-1.9934	-2.1687	2.4343	-1.3111	-0.6955	-2.036	-0.984	-0.7799	-1.4899	-1.0101	-2.3164	-0.6944	0.1458	4.6078						1.0596	-0.9185	1.9064	-0.6726	0.1642	-1.3308	0.7246	-1.3407	1.6667	0	0.5618	1.0989	-1.3348	3.9936	-1.3993	0.5775	-0.1626	-1.9643	0.2981	-1.1111	-2.442	-1.3112	1	-1.6787	-0.1214	-0.5682	-0.1446	-1.7291	-2.3353	-0.6425
1999/3/25	1.3559	-1.4778	-3.3771	1.9324	-1.0117	-3.2774	-1.3665	-1.1354	-0.9074	-0.5102	-1.1604	-0.9324	-2.329	-0.9372						-0.7726	-3.708	-4.2517	-1.0158	-1.8033	-1.3487	0.4796	-0.2398	-2.6639	-1.6471	-1.9553	-4.8309	0.6764	-1.2289	-1.6083	-0.4785	-0.3257	-2.9144	1.0401	-0.2247	3.1289	-1.7715	0.8801	-1.3415	-0.486	0.9524	-0.4344	-2.346	-1.7079	1.6461
1999/3/26	-4.6154	0	-0.2589	4.2654	1.4151	3.3058	0	-0.6184	-0.6105	7.6923	-1.2251	1.1765	0.149	1.4191						0.1669	0.6017	-0.1776	0	0	0.1953	2.148	0	0.2105	0.4785	0.4274	-2.0305	1.7917	-0.4666	0	-1.1538	-0.1634	0.3752	-1.0294	-0.4505	-0.8495	-0.0902	2.5082	-0.1236	-0.2442	-0.3774	-0.5332	-4.5796	1.7376	4.627
1999/3/29	0.4208	0.25	-2.6606	2.2727	-0.0775	-0.72	-1.8892	0.4444	-0.86	0.3571	0	0.6977	0.5952	0.0933						0.4442	0.4785	1.9573	0.6842	0.3339	0.1949	3.5047	2.484	0.8403	1.4286	0.5674	5.3109	-0.44	6.0937	3.75	-1.07	2.2913	1.215	3.2689	1.1312	-1.2852	0.0903	2.1277	0.495	0	2.2727	-1.0721	1.6522	0.7686	3.0404
1999/3/30	-0.419	-1.4963	0.3333	-3.5556	-2.0946	-0.4029	-1.6046	-1.2389	-1.1152	-3.9146	-1.0853	0.4619	-0.8876	-2.6095						1.4925	-1.9048	-1.3962	0.453	-1.6639	-1.1673	-2.9345	-2.111	-1.875	-1.1737	-0.141	-0.369	-1.547	-3.0928	-0.9268	-0.0983	-2.72	-3.0471	-9.4964	0.8949	-0.372	-0.9919	-2.9167	0	-0.918	-3.5185	-0.2463	-0.1548	-3.6441	-1.0193
1999/3/31	0.1403	0.5063	-1.4618	1.3825	0.6339	-0.6472	-0.3262	1.5233	-1.0652	3.2099	0.7315	2.069	-0.597	0.8612						2.6688	0	0.708	2.1421	-0.3384	0.7874	7.4419	-1.9169	0.8493	2.3753	0.1412	3.3333	1.5713	-0.9119	-0.3742	-0.3937	0.9868	0.2857	1.4308	1.3304	-1.7424	-0.3643	0.3219	1.9704	2.2854	0.5758	0.1975	3.3333	0.5277	0.1084
1999/4/1	-0.2101	1.2594	1.7532	3.9773	0.7874	0.3257	-0.7199	2.3831	4.3699	0.9569	-1.2448	1.5766	2.2523	-2.0873						0.9019	0.9709	3.6907	0.4415	1.528	1.1719	0.2165	0.1629	-0.4211	2.7842	0.9873	0	0.663	2.454	-1.6901	0.0988	-0.4886	1.8993	-1.0972	0.8753	-3.2299	1.7367	-0.2139	2.5362	0.0604	0.1908	-0.7393	0.15	-1.7498	0.7038
1999/4/2	0.3509	2.2388	-0.8615	-1.0929	1.0156	0.0812	1.8457	0	-1.0922	-0.237	3.6239	0	1.7621	8.3333						-0.1577	0.9615	0	0.6593	1.0033	-0.7722	-1.5119	1.0569	3.8055	-0.9029	3.0726	10.0358	2.1954	0.8982	2.1968	1.8756	0.3273	2.1435	2.3772	-0.3254	0.0654	0.6289	0.2144	0.4711	1.5691	1.7143	0.5958	-0.9738	2.3152	-1.3978
1999/4/5	0.979	2.1898	-1.6711	1.768	2.0882	2.352	-0.5825	-0.9483	-0.2454	0.2375	-2.5849	-0.8869	3.7518	1.61						0	0.8333	2.0339	0.5459	2.1523	0.5837	0.6579	1.7699	2.6477	1.139	3.523	2.1716	-0.6445	-1.632	1.4019	0.6783	0.6525	-0.6387	3.5604	0.2176	0.654	0.1786	0	0.3517	1.426	-0.9363	-0.7897	-2.0424	-0.4352	0.1636
1999/4/6	0.277	-1.6667	3.3311	-2.4973	-1.6667	0.3962	0.9115	-0.9574	1.2915	-1.4218	-0.3642	-0.6711	-1.669	0.2641						1.8431	-0.2361	-2.3256	-1.3029	-0.1621	5.029	-1.5251	-1.2648	-1.1905	-0.9009	0	9.458	0	-0.905	0.9217	1.0587	-2.7553	-1.1019	0.5979	-0.5429	-1.9493	-0.8913	-0.4278	-2.6869	-0.2929	2.0794	-0.4478	1.0039	2.6224	-0.7077
1999/4/7	2.7624	2.1792	-0.6579	0.3341	-0.5393	-1.7364	-0.7097	-1.0545	-2.2465	0.1202	-0.2611	1.5766	1.1315	3.863						4.1882	-2.0118	1.8707	2.8603	0.6494	2.0258	3.0973	-2.0016	-0.8032	2.2727	-1.7016	2.9126	-0.5405	-0.3044	-0.8219	1.8095	1.8333	-1.0214	0.1486	-1.0917	-1.8555	-0.8094	-1.3963	-1.0804	-0.8813	3.7037	-0.05	-0.2294	-0.3407	-2.193
1999/4/8	7.0565	-0.7109	0.5298	-1.7758	-0.8521	-0.5622	0.065	-0.0888	-1.0559	-1.8007	-1.466	-1.1086	-3.4965	0						-0.794	-1.3285	-3.005	-0.9626	0.4839	-2.1661	-3.4335	0.0817	0.2024	-3.1111	-0.7989	2.5472	4.0217	-2.2901	-1.1971	-1.4967	1.6367	-0.8443	-2.5223	-1.5453	-2.9034	-0.272	-0.6536	-0.9709	-1.067	-1.7857	-0.35	0.7663	-1.8803	2.6906
1999/4/9	-3.9548	-0.716	-1.1858	-1.6949	-2.8125	-0.5654	1.5584	-1.3333	-1.5066	0	-1.4346	-2.0179	2.1739	1.3525						0.2001	0.4896	-1.3769	2.9158	3.0498	-1.107	-0.4444	-1.7959	-1.2121	4.1284	-1.4765	-2.0239	-1.6719	0.7812	-2.2367	-0.8547	-1.9324	-3.3113	-1.9787	-0.2242	3.4771	0.4545	-0.7675	-3.4314	-0.1198	-2	-0.6021	-2.3574	-2.0035	-0.6004
1999/4/12	-1.1765	2.4038	-1.2	-1.3793	-2.09	0.0812	-2.3018	-1.8919	-3.7604	-4.5232	-2.4798	2.5172	10.0709	-3.0859						-2.1468	-3.0451	2.4433	0	0.9346	3.9179	1.3393	-2.0781	1.636	0.2203	-1.7711	-1.5962	-2.9756	-2.4806	-2.2879	-2.4904	-0.9852	-3.1311	-0.6211	3.2584	1.4785	-2.6244	-3.6464	-1.6497	-1.0798	-0.1855	0	-3.5826	-3.5556	-1.7573
1999/4/13	1.1243	-2.5822	3.5088	-0.5828	1.1494	7.7922	-1.178	-0.4591	-1.457	-0.5122	1.1609	-2.4554	-4.1237	0.6885						-2.551	-1.2563	2.8961	-3.9874	-3.2407	-2.8725	-3.7445	0.6791	-3.0181	-3.956	-0.8322	-3.2443	2.1906	-2.3847	-0.9756	-0.7859	-0.1658	1.8182	-0.9375	-0.9793	0.3311	-1.1152	-0.344	-2.8387	-0.1213	0.7435	-0.3534	-4.3619	0.8295	-1.1738
1999/4/14	0.981	0	6.5841	1.0551	3.3279	8.5843	-0.9934	3.5055	1.0081	2.0592	0.2732	0	6.3172	5.8974						1.7801	0.1272	0.9934	0.1093	0.4785	-0.7394	1.1442	2.6981	-0.4149	1.6018	-0.6993	5.6213	1.8221	0.8143	0.2956	0.198	-1.3289	0.1984	1.1041	1.4286	-2.6403	0.5639	2.1864	1.992	0.0607	0.369	0.6079	-0.0845	0.3656	0.0566
1999/4/15	0.1295	-3.1325	-1.5902	-3.0162	-3.0636	0.4161	-0.8027	-1.5152	-2.7279	-3.5309	-0.8174	-1.8307	-1.6435	-0.8878						-1.4918	-3.1766	0.9836	-3.4934	-2.381	1.3035	-1.1312	-1.8062	-1.875	-3.3784	-0.8451	-2.7077	3.0526	-4.3619	-3.1434	-3.0632	-3.0303	-2.7723	-3.9002	-2.0585	-1.3559	-1.8692	-1.2387	-2.7344	-0.6675	-4.0441	0.6546	6.7625	-3.2787	-2.2046
1999/4/16	2.1992	-0.2488	-0.808	-1.7943	-1.1345	-2.6934	2.4275	-0.6335	0	-1.9608	3.956	-1.6317	-1.0283	-2.3616						-1.0444	0.3937	-7.3052	-0.5656	0.1626	6.8015	3.2037	0.3344	0	1.8648	-1.9886	-7.1977	-3.2686	0.1689	1.0142	1.9368	0.8681	-0.5092	-1.461	-0.5531	-1.0309	0	-2.0525	-2.2758	-0.9774	-0.3831	4.9525	3.8797	-0.0942	-1.6763
1999/4/19	1.1392	-0.2494	3.3208	-2.3143	5.6557	-3.0518	-1.4483	1.8215	0	-0.6667	-1.3214	-0.237	-0.1299	0.9174						-3.3245	-3.3987	2.1016	1.2514	-0.974	3.9587	3.7694	-1	0.4246	10.0686	-4.3478	-0.6205	-2.2175	2.8668	0	-1.9	-0.5164	-2.8659	0.9885	0.2225	1.1111	-0.8571	0.2328	2.4658	-0.9254	0.3846	-0.143	1.9055	-1.3195	0.9994
1999/4/20	4.1302	1.25	-0.3639	1.995	-1.6292	1.4641	-2.672	0	-1.368	-2.0134	-0.6427	2.3753	2.7308	0						1.1463	0.2706	9.9485	0.3371	0.4918	3.9735	1.2821	0.1684	2.7484	8.7318	3.6364	6.5557	2.8078	0.3279	3.2129	-2.1407	1.0381	1.686	1.1419	0.7769	-0.4121	-0.0961	1.0453	-0.9358	-0.4981	3.4483	1.0501	-2.3934	-1.2416	-0.0582
1999/4/21	-4.1466	0.7407	-0.4869	0.3667	-1.4984	-4.8341	-0.4804	-2.0572	-3.2594	9.3151	-0.3235	-0.6961	-5.0633	-2.2314						-0.8635	4.7233	3.4321	-2.5756	-0.4894	-4.2994	0	-2.0168	0.823	-2.2945	-3.3626	-5.2734	0.4202	-2.6144	-1.8482	-2.8125	-1.0274	-0.4145	-2.2581	2.8634	-0.5517	-0.3846	-2.5287	-0.2699	-3.1289	-3.7037	-1.1809	-6.4368	-0.3868	0
1999/4/22	-0.6897	-1.7157	-1.6514	-1.9488	1.281	-1.6679	-2.1379	-1.7352	-2.0072	-3.7594	0.0541	-1.1682	-0.9333	0.7608						0	0.6443	9.9548	-1.1494	1.1475	8.1531	-5.0633	-3.0875	-0.4082	9.9804	-3.177	0.3093	-0.8368	-1.3423	2.1804	-1.8221	0.346	-3.3299	-1.4851	1.1777	4.7157	0.5792	-1.533	-1.2179	0.0646	-0.7692	2.7247	-1.9656	-4.7573	2.0384
1999/4/23	-0.4419	3.99	-0.5597	1.3665	0.2372	-1.3107	2.1846	1.3011	-0.1463	-0.651	0.3243	6.383	1.6151	0						0.0544	-1.4085	10.0137	1.0465	3.4036	-2.3077	-2	0.0885	5.7377	-1.0676	1.5625	2.8777	-2.8481	3.7415	5.9166	10.0437	4.4828	1.7223	3.1826	1.5873	1.9868	0.9597	1.6766	-0.411	-0.3228	3.1008	1.9544	0	-1.3252	2.7397
1999/4/26	-0.3171	0.9592	-1.4384	-2.6961	-2.6025	-3.9063	-3.5862	-1.5596	-4.6886	-5.5046	-1.8319	1.7778	-3.5762	-1.6779						-2.0675	-4.1558	3.2419	0.5754	0.3135	-3.1496	-4.9887	-6.4545	1.5504	1.259	4.1538	0.7992	-4.9946	-1.6393	-0.1832	0.2976	-1.8152	2.2222	-1.461	2.7083	-0.9091	-4.1825	1.0601	-3.7139	-3.9508	9.9624	-2.4646	-9.6909	-5.6818	-1.1667
1999/4/27	0	-3.5629	-1.9036	-3.4005	-1.3765	1.7886	-1.5737	-3.4483	1.3067	-2.0804	0.7684	-5.6769	0.4121	-0.1706						-0.0556	0.4065	-3.6232	-3.5469	-3.2812	-8.7805	-5.0119	-4.7259	-4.771	-9.4139	-4.7267	-3.9643	-4.4571	-4.1667	-2.844	-3.0663	-4.3697	-5.074	-2.4712	0.8114	-1.3761	-0.496	-3.0303	-1.5714	-2.0229	-5.812	-2.1526	-9.3432	0.7667	-1.5177
1999/4/28	0.1272	-3.6946	0.1294	-0.3911	1.8062	1.278	-0.436	1.2548	2.0486	-0.2833	3.4858	0	-2.1888	0.3419						0.3891	-0.6748	-10.0251	-0.2372	-0.8078	-4.2781	-0.5025	0	-4.2084	-5.8824	-2.1705	3.096	1.0766	-0.3478	1.8886	-1.3265	0	-1.559	-2.1959	-5.4326	-2.0598	2.1934	0.9615	-1.1611	1.9959	-6.1706	5.2128	1.6327	8.4783	-0.4566
1999/4/29	0.0635	0	0.7106	3.2723	0	1.1041	2.1168	3.9085	1.0409	2.5568	-0.1689	0.9259	2.9371	5.6218						-0.3322	1.2228	10.0279	2.7348	0.4886	3.9106	2.5253	4.4643	2.5105	8.75	1.2678	5.005	4.9704	0.349	1.9462	0.9307	2.812	2.9412	1.8998	2.0213	-2.6459	1.0732	1.0714	1.7621	5.2632	3.0948	0.2273	2.008	2.9058	1.9495
1999/4/30	5.9048	-3.5806	0.7056	-0.2535	-0.3226	0.312	0.0715	-0.6422	1.5453	0.554	-0.5922	-1.1468	-0.8152	-1.2903						1.5556	3.0872	1.1392	-0.463	0.1621	-0.7168	0.7389	1.8044	0	1.7241	2.0344	10.0095	0.1127	0.8696	-1.7273	0.4098	0.8547	1.5385	0	10.0104	-1.7422	-0.0965	2.0024	5.9163	-1.2179	-0.3752	0.0454	0.1969	-1.0711	-1.0686
1999/5/4	-1.5588	0.7958	-1.2102	-1.1436	0.4045	4.6656	0.2143	-0.9234	-1.087	-1.2397	-2.7234	4.1763	2.7397	-0.3268						-1.5864	-2.6042	1.2516	0	-0.9709	1.8051	-2.2005	1.7724	0	-1.6949	-2.9141	1.2998	-1.0135	0.8621	3.5153	-1.4286	5.4237	-1.7316	-2.0339	0.0948	2.8369	-2.1256	-1.963	-2.1798	-1.6872	1.5066	0.0453	-1.7682	-2.5591	-1.4213
1999/5/5	0	-2.6316	1.225	0	3.4649	1.6345	0.4989	0.3728	0.5128	1.1158	-1.1374	-2.0045	-1.4667	1.1475						-0.667	-0.1337	-2.5958	-1.1628	-1.3072	-0.1773	-2.5	2.0165	-1.2245	0.7663	-0.9479	-5.3037	0.9101	0.8547	0.4468	-0.207	-0.3215	-1.4317	2.0761	-1.7992	-0.069	2.1718	-0.1178	-1.8106	0.5281	0.9276	1.1328	-2.2	10	0.2884
1999/5/6	0.1218	0.8108	0	1.928	0.8567	1.9006	0.7801	0	0.2915	2.069	1.7699	3.1818	1.8945	-0.6483						1.1192	1.2048	7.1066	1.1765	0.9934	3.9076	1.5385	-0.1797	1.0331	5.5133	2.0734	0.813	2.0293	1.6949	1.8683	0.9336	-0.4839	3.1285	1.3559	3.0858	-0.207	1.1594	2.0047	2.1277	0.1313	1.2868	0.7168	10.0204	4.775	-1.1501
1999/5/7	0	0.5362	0	-1.3871	2.7027	-2.726	-1.5482	-1.5785	-2.1802	-0.4054	-0.1739	2.2026	-1.5936	-2.1207						-0.4427	-0.7937	-2.2512	-1.7442	-1.6393	-1.1966	-1.0101	-1.2601	-1.227	-1.6216	0	-3.1362	-0.663	-2.3333	-2.3581	-1.3361	-0.1621	-0.1083	-1.505	-4.4804	3.7344	-2.0057	-0.3468	-1.5278	-1.1148	-2.9038	-1.5569	-0.3717	4.8203	-0.2909
1999/5/10	0.2433	-5.0667	0	-6.7775	4.3609	-0.2212	-5.7184	-4.717	-5.1263	-5.8345	-3.3972	2.1552	-5.803	-5.5						-1.8899	-4	-7.7576	-5.7988	-6.5	-8.3045	-5.102	-7.2015	-4.7619	-7.5092	-2.3438	-7.4006	-5.0056	-6.1433	0	-5.2083	-6.6558	-5.0976	-5.4329	-6.7864	0.1333	-2.8265	-5.6845	-5.6417	-3.183	-4.486	-2.892	-6.903	2.4247	0
1999/5/11	0.1214	0.2809	1.7197	4.1152	0.7925	6.0606	1.8196	2.9703	1.7228	3.8905	0.9919	1.4768	1.7192	1.7637						0.3399	2.5	4.0736	1.6332	3.3868	3.5849	1.3441	3.2417	3.0435	5.3465	0	3.6963	0.1171	3.2727	-2.5045	1.7582	4	3.2	1.9749	3.5332	-1.1318	1.5045	2.829	1.7937	0.5479	2.3483	-0.1861	6.8136	0.2449	-2.6838
1999/5/12	1.2121	0.8403	-1.8785	-0.1318	-1.1437	-0.7666	-1.4892	-0.9615	1.0778	-0.5548	0.8036	-0.6237	-1.9718	2.253						0.7905	0.271	-2.0202	0.1236	-0.6897	-0.7286	-1.8568	2.4738	-1.0549	-0.5639	7.2	1.5414	-1.6374	0.1761	1.2844	1.8359	-1.505	0.7752	0.8803	-2.4819	-2.3569	1.581	-0.1196	0.1468	-0.8856	-0.7648	0	1.4071	4.316	-1.0791
1999/5/13	0.5389	-0.2778	-1.0211	-1.4512	-1.88	-3.0197	-1.6629	-1.7476	-2.5133	-0.9763	-1.3286	-2.5105	-2.2989	-2.5424						0	-1.8919	-3.9948	-1.2346	-1.2153	-4.4037	-1.3514	5.8496	-0.6397	-2.6465	-1.0448	-5.9772	1.308	-1.406	-0.4529	-1.9088	-1.528	-1.0989	-1.7452	-4.666	-0.8276	-0.7782	-1.6766	1.0264	-3.7801	-1.1561	0.0932	-2.7752	-1.249	-0.1212
1999/5/14	0.2382	-4.7354	-1.4829	-3.079	-3.7583	-4.1999	-2.3059	-2.7668	-0.7813	-4.6479	-0.4488	-2.7897	-1.7647	-1.4783						-0.7283	-2.7548	-6.443	-3.875	-2.9877	-4.2226	-1.0959	-6.4035	-3.0043	-5.4369	-2.7149	-8.1736	-2.23	2.3173	-3.7307	-2.7027	-1.3793	-3.3333	-4.4405	1.2236	-4.3811	-2.549	-3.7759	-4.7896	1	-2.924	-2.3288	-4.0913	-5.7708	-0.3641
1999/5/17	-0.1188	-2.6316	0.0654	0.1381	4.9005	7.4074	-2.6751	-1.9309	-0.3937	0	0.0902	2.8698	0.8982	1.7652						0.5079	-1.5581	1.8651	2.9909	-1.2681	1.2024	2.2161	2.1556	-2.8761	0	1.5504	1.978	-1.5606	-1.2195	1.5123	-0.4444	-1.3986	0.1149	0.3717	-1.2088	5.9636	0.4024	-2.0253	-1.2195	-4.1018	-1.8072	-0.5722	3.373	0	-1.5225
1999/5/18	1.0708	-0.6006	0.7194	-0.5517	-2.4818	-1.9704	0.7276	0.3109	6.7984	-1.6248	-0.8108	-3.2189	-0.7418	-3.2958						-0.3369	-0.1439	-4.7887	-2.0202	-0.5505	-1.7822	-0.271	2.4771	-0.6834	-4.9281	-1.6794	-2.2629	1.2195	-1.2346	-0.4655	-1.7857	-1.5957	-1.837	-1.2963	0.8899	-1.8531	-2.505	0.3876	1.0802	1.9174	-3.681	1.4868	3.9347	3.8591	0.1237
1999/5/19	3.5903	2.719	3.3766	4.577	10.0299	6.748	10.0321	4.3388	9.9926	4.8048	3.2698	3.9911	3.8864	5.3812						6.7606	5.9078	7.9882	5.2835	4.2435	5.6452	4.0761	5.4611	4.5872	5.6156	3.7267	5.7332	4.9398	2.8571	3.6483	5.6818	4.1441	4.3275	4.5028	5.8434	0.6993	6.6804	5.4054	3.6641	8.466	4.8832	3.8752	3.4164	8.1583	1.05
1999/5/20	2.2159	5	0	4.7745	4.0136	0.8742	6.9292	3.6634	6.0627	0	4.7493	3.838	3.0216	2.8936						2.7968	3.8095	7.8082	2.6928	2.4779	2.6718	1.0444	2.3769	2.6316	4.499	2.2455	6.1522	1.6073	7.1181	4.5126	4.3011	2.5952	3.6996	2.3339	3.125	0.1389	3.4682	1.4652	4.5655	0.4003	3.0364	1.2284	2.6786	0.7468	0.8557
1999/5/21	-0.1668	0.8403	3.4548	1.2658	9.7449	6.6667	1.5007	-0.2865	3.0829	6.1605	4.7859	-1.0267	1.8156	-0.9926						-1.0267	-0.7864	-3.8119	-1.4303	-1.7271	-2.974	-3.3592	3.3997	-1.2821	-5.0881	1.757	-4.6169	0.339	-2.4311	1.209	-0.2062	2.0236	1.0811	-0.8772	-2.4242	-2.8433	3.9106	0.1203	-1.6901	1.5282	-1.3752	2.5169	0	10.0074	4.8485
1999/5/24	-0.1114	0	-0.0607	3.125	6.1979	5.25	2.6882	1.9157	7.8505	1.4845	4.6474	5.3942	1.6461	0.5013						4.668	3.4346	-1.5852	3.2648	3.8664	0.5747	-1.0695	6.5758	2.381	0.8247	1.4388	9.9897	4.955	0.9967	9.9829	5.5785	2.6446	3.5294	1.9469	4.1408	9.9929	3.405	3.0048	3.8682	4.123	1.992	5.6116	7.6522	9.973	1.5607
1999/5/25	-0.1115	-0.8333	8.4447	-3.3939	-4.2088	-4.81	-3.7958	-1.0338	-4.7949	-2.2606	-5.513	-5.1181	0.9447	4.4888						5.0545	1.9157	-1.3423	-2.459	-0.5076	1.7143	0.8108	-4.1384	-0.4228	1.4315	-3.4043	3.9326	3.3262	-0.9868	-2.0171	-3.6204	-3.2206	-3.5124	-3.125	-1.0934	-4.0234	-4.6794	-3.0338	-2.069	-1.4456	0	1.8265	-3.3118	6.7402	1.5936
1999/5/26	0	2.521	0.6723	4.7679	1.2888	0.5614	10	2.3742	2.4879	10.068	0.4052	1.2448	2.2727	4.5346						5.4245	-1.6291	1.4966	3.6014	0	1.6854	1.3405	-0.6279	1.9108	3.629	0	0.1802	-1.4538	1.6611	7.601	8.1218	1.3311	2.0343	10.0358	3.7186	0.6761	1.6364	4.4525	3.9437	1.148	0	-0.53	1.0025	1.0907	3.8095
1999/5/27	-0.6696	2.459	-1.0573	2.3952	-0.4627	-0.2481	4.4527	4.8237	2.8419	-0.8653	2.502	0.4098	6.0131	-1.5982						-1.7897	1.5287	1.2064	4.2874	4.5918	5.8932	1.3228	1.4218	3.9583	1.1673	5.2863	-6.3849	4.9526	4.085	3.3848	4.6009	6.7323	6.5058	-4.5603	-0.5814	-1.5447	1.6995	4.2627	1.084	3.3417	3.5156	0.7377	2.4814	-0.6246	0
1999/5/28	9.8876	-2.6667	6.0742	-3.3918	3.4282	0.5597	-2.2499	-2.1239	-2.9361	0.9975	-0.7874	10	-4.0691	0.232						-8.0182	-3.0113	0	-2.1111	-1.9512	-4.3478	3.9164	-2.3364	0	7.5	-2.371	0	0	0	-4.484	-3.1418	4.4615	-3.6453	8.7031	-2.0468	5.3888	-1.4952	-3.6464	-3.4853	0.4271	-1.8868	2.9699	-4.6812	7.8286	2.9142
1999/5/31	10.0204	-1.9178	3.8176	0.9685	1.1236	0	0	-1.085	-1.4235	-4.5679	-0.3968	0	-3.4704	3.0093						-9.8068	-1.423	10.0662	-3.0647	9.9502	-0.5455	0	-2.8708	2.8056	5.9034	-2.4286	3.6503	0	4.5526	3.2042	-2.7804	10.0147	-3.0675	-2.9827	8.2587	-0.9709	-0.8929	-2.5229	-2.7778	2.5516	-2.8846	-1.6199	-4.9958	4.3985	-2.439
1999/6/1	6.2732	0.5587	1.5322	2.9976	0.4444	0.8658	-1.272	5.0274	4.3923	2.458	7.9681	10.0186	6.2583	0.1498						-2.2515	9.9738	9.988	3.0445	-1.2066	4.0219	-1.7588	2.4631	-0.5848	2.3649	2.1962	1.9462	10.0402	2.1021	2.0217	0.858	5.6225	1.4768	4.3689	2.4816	0.3268	1.8018	2.3529	3.8571	0	3.1683	1.1245	9.9822	-3.1472	-0.5645
1999/6/2	0.0437	5	-5.9356	-3.376	-1.4934	-4.4758	-4.6012	1.8277	-3.4006	0	-5.5351	-4.5531	-4.386	-3.5901						5.0562	0	-9.5186	-1.3636	-1.6794	-4.0422	0.7673	-1.4423	-2.3529	-9.0759	3.1519	-0.5455	10.0365	4.2647	-3.8924	2.4575	-6.0837	-1.2474	-3.1008	-2.87	-0.1303	0.708	-1.1494	-1.6506	9.5379	-2.1113	-1.112	2.5932	-5.4507	4.9473
1999/6/3	-2.229	-3.1746	-4.0642	8.7952	-1.8529	-3.1451	-1.672	5.0427	-1.3723	-3.2828	-2.7344	2.2968	-1.1796	-0.8534						-3.1016	1.074	-4.1112	-3.2258	-2.795	-3.4799	-2.5381	-1.7073	-3.6145	-0.5445	-4.1667	-3.2907	4.4776	2.8209	-4.4183	4.6125	3.2389	-3.0526	-1.92	4.4321	6.8493	-3.3392	-2.3256	-2.0979	1.7307	-1.9608	0.4819	-5.3712	1.9401	7.4961
1999/6/4	1.3411	-0.8197	1.4493	3.2115	2.3455	6.163	3.6625	4.9634	4.0532	0.9138	1.5261	-1.8998	1.3263	2.8951						0.4415	0.9445	1.7654	1.3095	0.9585	-0.9488	-2.0833	2.316	-1.0417	-1.8248	-1.7391	7.5614	1.5079	-1.6461	0.9245	-1.3228	-1.3072	3.0402	-2.1207	7.9576	10.0122	4.0909	1.0714	3	2.5518	2	9.992	2.4207	-2.5014	-0.3595
1999/6/7	0.8381	0.2755	1.4286	1.824	2.2359	1.7478	2.8391	5.0388	8.4302	3.6223	2.5316	2.6408	-0.3927	5.4753						2.6374	0.8187	3.3457	3.4078	2.8481	1.341	1.3298	6.2247	2.9474	2.2305	1.4749	6.942	2.8147	0.2789	0.3053	3.3065	-0.5298	0.843	6.5	1.3104	6.8257	8.2969	6.1249	3.0513	0.8294	-0.3922	3.0887	0.4075	0.3346	-0.7937
1999/6/8	10.0175	0.8242	-1.7335	-2.4236	1.5309	-0.9816	-1.4724	3.9852	-2.4129	-1.4981	1.466	1.2007	6.9645	10.0216						2.1413	4.4084	1.3189	-0.2273	-0.9231	1.3233	2.8871	-2.7397	0.818	1.0909	3.7791	-3.5333	-1.4449	1.3908	3.5008	-2.2491	0.3995	10.0313	-0.313	-2.8294	-3.7403	-2.5806	6.3263	3.6339	0.1028	1.5748	0.3877	5.1948	4.836	0.4364
1999/6/9	2.8628	3.2698	10.0331	1.2959	-2.3156	-1.0533	2.6152	0	-1.2637	3.929	0.6084	0	9.9509	6.422						-2.0964	-0.4444	-2.1302	3.1891	2.1739	2.6119	3.5714	2.0344	0.4057	3.4173	1.5406	-0.4259	-2.6235	-2.0576	-3.0882	-0.6195	0.7958	-1.2346	6.7504	-0.0832	0.8095	1.7384	3.6534	1.1688	-2.414	3.1008	2.7388	-1.7747	-3.1283	1.3758
1999/6/10	3.5949	1.5831	7.8156	4.5842	-2.6461	0.814	10.0121	-2.1299	-0.4452	9.878	5.7445	-0.5085	-1.7877	-1.5394						1.1777	-2.4554	-1.5719	-0.2208	6.383	0.7273	-1.2315	-0.6902	3.8384	-2.7826	-0.6897	1.7964	-1.3471	0.8403	-1.0622	0.2671	-1.1842	-2.3077	-0.8824	9.9917	0.3212	-0.9764	-2.1148	-1.1553	3	-0.5639	2.8025	-1.5711	-2.0252	1.3571
1999/6/11	10	4.9351	0	3.6697	0	2.1118	9.2113	-2.8292	-1.2856	2.4417	-1.5726	-1.5332	0.7964	2.8143						-0.1058	-0.5721	1.5971	1.2168	-0.1429	0	4.4888	1.39	1.9455	1.61	1.1111	0.8403	5.5422	5.2778	2.2239	0	-1.5979	0.5906	3.7092	-2.3467	-1.2807	0.986	-0.9259	2.7273	-0.0511	1.7013	0.9309	6.6241	0.6704	3.0303
1999/6/14	-4.3419	4.9505	5.5762	5.5064	0.453	3.4672	0.8586	3.0235	1.1325	0.5417	0.8715	3.9792	6.4334	0						10.0106	3.3372	3.8694	6.9945	3.7196	9.0253	2.6253	6.4737	7.6336	5.6338	5.2198	0.8333	4.8706	8.4433	4.2761	4.9734	2.3004	4.2074	1.8598	1.5504	0	10.0081	2.9076	3.4134	5.3681	4.6468	-3.8538	8.2335	1.8313	5.2668
1999/6/15	0.7092	-4.9528	-9.243	-9.2265	-0.1691	-4.3504	-8.2624	-7.3913	-5.6551	-10.0216	-4.8236	-2.8286	-7.9533	-4.8054						-4.3813	-3.8976	-6.6356	-8.0695	-6.069	-6.9536	-4.8837	-5.8655	-6.0284	-9	-5.7441	-6.7769	-8.2003	-6.326	-6.4748	-4.8223	-3.836	-5.0704	-8.8483	-3.4351	-1.6216	-3.4024	-6.9627	-7.335	-2.523	-3.73	2.7749	-9.8202	3.1608	-3.0539
1999/6/16	3.0634	2.2333	9.0204	4.4148	4.4043	5.5317	9.607	7.277	5.0445	6.3473	3.4039	4.1096	3.341	10.0319						10.0201	3.1286	7.1072	6.2222	6.4611	3.2028	1.467	7.8267	5.6604	4.2125	4.4321	4.9645	4.1897	5.4545	4.0769	6.3111	4.5392	3.9565	8.9368	8.3794	0.1099	8.7289	4.2299	5.409	4.5296	3.69	10	2.3773	9.9842	4.4236
1999/6/17	-2.9382	-3.1553	-1.5125	-2.0649	1.947	10.0175	0.6474	0.4376	6.8927	0.4505	6.6569	-1.3158	1.3378	3.0197						1.0984	8.427	-1.7462	2.5105	1.6552	4.8276	-2.8916	0.6342	5.5357	-2.4605	4.1114	-3.9696	-2.7314	1.601	4.8041	3.5953	-1.1842	2.7593	-2.4045	0.5835	1.8112	2.5352	1.9771	-0.3755	10	-0.3559	8.5152	4.4944	-3.6023	3.0809
1999/6/18	0.9504	-2.2556	-1.897	0.8032	-5.0398	-4.1821	-1.0391	6.5359	-1.6913	0.8969	-2.8121	-1	-1.2101	1.4092						3.3047	-0.4145	-2.7251	3.6735	-2.171	3.4539	-1.737	0.4202	-2.3689	0.7207	-0.6369	10.0264	3.0421	0.3636	6.6291	-1.4528	8.7883	2.6852	0	-3.5533	2.372	-1.4423	5.4082	0	0	3.9286	4.6914	-3.5842	-5.6303	-0.6227
1999/6/21	0	2.5641	5.8932	2.3904	0.5587	0.1105	3.55	3.8855	2.2581	2.4444	5.7869	7.2391	4.2316	-0.1112						4.8203	1.873	7.9172	3.248	5.1318	3.6566	2.2727	2.7894	8.8388	6.0823	10	1.0392	5.6775	7.0048	-0.1323	4.095	0.2448	5.2299	10	2.3308	0	1.6725	2.2265	7.1608	5.1515	4.4674	1.1736	2.8253	-2.5871	0
1999/6/22	4.0098	2.5	8.087	7.1012	4.7778	1.5453	-1.014	0.7874	-0.1052	8.5683	9.8065	-1.0989	-0.4274	10.0167						6.1873	6.2308	6.8849	0.0953	9.8945	0	4.9383	3.1208	1.7516	7.9258	1.5152	1.5032	0.2149	6.5463	-1.1921	2.439	-1.7094	-1.4567	10.0132	1.1021	1.0532	1.9191	-0.6629	2.2274	-0.3294	-0.4934	-1.6082	6.8691	2.7642	-2.2556
1999/6/23	0	1.7073	4.4248	-1.9982	7.7413	1.1957	2.3902	2.7344	2.5263	-1.5984	-0.9113	5.7143	4.2918	1.0116						6.7323	0.7692	-1.5839	3.2381	1.0804	8.8957	4.4706	0.3289	5.7903	6.7187	1.0333	1.0133	0.5718	8.0508	0.5362	8.1413	1.9876	2.5217	-0.3593	10.0291	1.6675	3.5642	3.5272	5.2752	0.7435	3.8017	0.4823	0.6089	6.9093	5.641
1999/6/24	0	-2.8777	0.077	0.9268	2.4606	9.7744	5.8599	-1.3308	9.6509	1.4213	1.7167	2.2523	-0.3086	8.2123						4.1313	2.8626	5.1502	7.3801	0	-1.4085	4.955	2.9508	1.4793	3.2211	1.25	-2.6235	10.0213	-1.9608	2.6	3.6932	0.609	-0.4241	2.1635	9.9736	9.9949	7.0779	1.1971	-0.4357	5.3301	0.1592	8.08	0.6725	0.9373	0.6068
1999/6/25	2.883	0.7407	-9.0839	-8.2645	-8.5975	-2.8865	-2.9703	-6.262	-7.2566	-8.9089	-5.425	-9.3979	0	-1.7584						-5.7032	-7.3284	-10	-3.6082	1.1876	-8.4286	3.4335	2.0382	0	-9.9291	-6.2851	-3.645	-1.938	-3.2	-3.5088	-6.5068	-7.0218	-8.2624	-6.2353	-0.8408	10.0186	-0.1213	-7.1884	-8.4245	-2.9194	-6.9952	3.5776	-2.2044	-4.9365	-5.0663
1999/6/28	9.4167	0	3.387	4.8048	7.7772	8.3123	8.9518	4.2138	9.995	3.2967	7.3295	4.2139	5.0568	9.9859						3.6439	0	2.381	5.0802	6.6901	6.0842	4.9793	8.9888	10.0583	5.6693	6.5868	9.375	7.9051	4.3388	6.734	7.033	3.6458	4.1783	6.2735	0.2423	0	10.0182	0	7.8853	9.984	10.0855	10.0048	0	0	0
1999/6/29	-2.6802	4.902	-0.4914	-2.4833	2.1453	-4.6977	1.7029	-2.5641	2.3405	1.1702	-3.5036	-2.7994	10.0196	0.2141						-2.1385	10.01	9.4131	0.5937	-0.33	1.4706	4.9407	-2.52	10.0662	3.4277	1.1236	-3.609	-2.0757	5.9406	-1.9558	0	10.0503	-1.0695	1.0626	-4.2296	9.9958	4.4702	7.8431	1.1074	6.0153	5.4348	10.0043	2.459	10.0257	9.9746
1999/6/30	-6.6401	4.9065	-9.0535	-4.9951	7.3508	-9.5168	-6.8229	-6.0729	-2.7803	-6.7298	-5.9692	-5.44	3.5714	-5.9829						-1.8148	-3.6397	-9.7166	-1.5177	-4.8565	2.8986	5.0847	-7.1093	8.6643	-5.4755	-5.5556	-4.6802	-6.4214	-4.2056	-6.0489	-4.3806	-6.0502	10	-5.6075	-3.7224	0.1155	0	-4.3636	-4.9288	-1.3067	-6.4801	9.8622	-8.8667	-9.8131	4.5061
1999/7/1	0.8194	-4.8998	-9.9548	-10	-10.0044	-9.9784	-10.018	-10.0216	-10.0092	-10.0338	-10.0131	-3.3841	-10	4.4091						-0.7167	-10.0094	-9.9776	-6.5925	-9.9768	-9.2958	5.0179	-9.9937	-9.9668	-10.061	-10	0.6547	-8.5943	-9.9512	-9.6575	-10.0215	-9.9635	-9.9918	-9.5297	-10.0262	3.8077	-9.9842	-9.981	-10.023	-9.8606	10.0787	-9.3352	-10.0219	-10	-8.8447
1999/7/2	0.3576	1.4052	10.0503	6.8729	-4.3478	5.6321	4.693	9.9401	1.9477	4.8872	6.2545	5.0788	9.9617	10.0131						4.7492	6.5058	2.6152	9.9908	5.2835	4.8137	4.9488	2.8812	-2.706	2.3729	4.3137	5.7724	1.9679	9.9675	4.1698	3.1822	2.1592	8.0983	8.2079	9.9782	5.9652	-6.0446	5.0686	2.4328	7.684	6.0086	3.1818	1.626	-5.9298	5.5185
1999/7/5	-4.2436	1.1547	0.0913	-2.4652	-9.814	-8.6784	-1.3352	0.2179	-5.4801	1.1947	-6.8446	-3.3333	2.9617	-0.1187						0.5803	-5.4187	1.2136	5.4167	-2.8152	5.9259	5.0407	-4.0984	-6.574	2.649	-2.7569	5.6111	-6.7191	7.1921	-4.8035	-3.1611	-4.2272	5.1347	0.885	-1.6556	1.3287	-9.7439	1.206	6	-2.1608	-3.2389	-6.8761	-6.8	-9.3635	-6.2644
1999/7/6	-0.7442	-5.0228	-5.5657	-3.0769	-2.3482	0.9938	-4.0599	-5.5435	-5.4255	-5.1948	-3.0125	-3.7931	-8.4602	-5.9826						-4.7602	-5.4167	-7.3141	-6.2451	-5.2897	-5.4545	-4.9536	-5.4131	-7.423	-7.9032	-4.6392	-7.5691	-2.3755	-7.9963	1.6055	-5.2548	-1.3793	-8.3267	-4.7619	1.0101	5.107	-2.5606	-3.7736	-6.0142	-5.9579	-10.0418	0.6582	1.5451	2.7684	-2.3912
1999/7/7	-0.0682	-0.2404	6.2802	2.8345	6.3343	5.7811	3.7783	2.6467	4.3307	0.1245	4.3182	1.6129	2.5878	2.9499						2.1961	2.8634	1.1643	3.7099	3.9894	-0.7396	5.0489	5.1205	8.9259	0.1751	2.7027	1.4173	5.4945	3.7962	4.8909	1.5126	2.5175	0.9607	2.2368	3.8667	10.0131	7.8125	2.064	2.2585	2.3484	0.4651	9.9918	2.1978	4.5335	0.2513
1999/7/8	-3.2742	-1.6867	0.1818	-0.3308	-0.1655	-1.686	0	0.1121	-0.1617	8.9552	0.9441	-1.94	0.0901	4.3799						1.9266	2.9979	0.1279	3.3333	2.4297	4.1729	-0.7752	1.5043	-1.25	0.8741	2.6316	-2.0963	-2.381	0.9625	-0.0717	10.0166	0.5457	0.692	2.9601	-0.3851	9.9821	-1.1199	1.1122	1.5951	-3.1483	-1.6975	3.3067	-1.2407	-3.7084	-1.9424
1999/7/9	0.3879	0.9804	-1.2704	1.1186	-1.0497	-0.0591	-1.4563	-0.7839	-1.0259	-5.7078	0.0719	3.9568	1.3501	1.3333						5.598	3.1185	0.894	-0.6294	3.8702	3.7196	5	0.6351	-1.6878	-0.3466	1.0256	0.4758	0.1524	-1.3346	3.6612	-1.0534	-2.171	-2.4055	4.625	4.8325	8.2214	2.2652	5.1	0.8454	0.2204	-3.1397	6.3658	-0.2513	-3.329	-0.3834
1999/7/12	0.7025	-1.4563	-4.2279	3.9823	-8.0402	-4.7337	-0.7882	-3.4989	-4.0917	-0.3632	-2.66	2.9412	-4.5293	-7.9334						2.1687	8.2661	1.8987	-9.9762	1.4423	-0.6897	5.0595	-2.5245	-3.8627	-3.3043	1.5228	-1.8942	-4.5662	-6.2802	-0.9695	-1.5209	-4.0222	-5.6338	-1.3142	-3.9951	-10.0038	-3.5179	0.3806	1.6766	-3.4634	3.4036	-2.2823	-4.2821	-5.7394	-4.0411
1999/7/13	-0.3837	-3.202	-3.3589	-5.5319	-4.6752	-6.8944	-4.3694	0.3509	-1.479	-2.7947	-3.8405	0	-5.7674	1.0509						-4.1105	-9.9628	-5.7143	-1.4072	-0.7109	-2.9167	4.9575	-4.6763	2.0833	-5.5755	-4.1772	-9.4127	-7.0175	-5.0515	-3.007	-4.0154	-3.6127	-4.291	-0.7264	-2.6889	-9.9875	-4.1864	-4.8341	-4.947	-5.5809	-4.0752	-6.7993	-5.2632	2.7937	-1.0695
1999/7/14	1.0854	5.0891	4.8659	2.5901	4.5223	3.8025	4.621	2.5641	6.2356	2.625	3.6098	2.6891	3.0602	-0.2496						0.9136	0.7239	1.4493	1.6057	4.6539	0.2861	4.9933	1.9623	2.6239	2.8571	2.3778	2.3979	7.5472	1.7372	0.8652	2.3331	2.6987	1.3645	8.7805	1.6447	-5.1532	3.4531	3.3865	2.7261	9.5899	2.451	4.8264	1.9444	4.3206	1.1486
1999/7/15	0.1039	3.8741	-2.2727	-2.3052	3.1688	1.3496	-1.6873	1.25	-2.9348	-2.3143	-1.2602	-1.473	-2.4904	-2.6272						-2.8552	-4.7228	-2.3377	-3.9508	-2.5086	-3.5663	5.0129	-1.0363	-2.2727	0.5556	-2.0645	-3.2958	-0.638	-1.8143	-2.9307	-1.5723	-1.4599	1.6346	-0.4484	-2.0712	-3.72	-0.4768	-3.7572	-2.6538	-1.1558	-0.319	0.4427	2.4523	-0.5344	0.7348
1999/7/16	0.3114	-2.0979	-2.907	-2.0225	-4.1937	-4.8193	-2.5745	3.7037	2.7436	-3.1172	-4.8048	-3.9867	-0.1965	-6.9807						-2.8315	-3.9871	-5.5851	4.936	0.2339	-3.5503	2.0808	-1.9447	-0.2907	-2.0258	-0.527	3.8565	-2.809	-3.6957	-2.8719	-3.3546	0.2963	-3.3578	-5.4054	0.9253	-3.4062	-3.2854	-3.003	-0.2478	-0.0557	-2.08	-2.574	-2.3936	-4.4325	-2.122
1999/7/19	3.2425	-4.0476	-6.0878	-4.8165	2.7744	-4.1306	-6.6321	-5.8442	-4.6322	-4.6332	-2.918	-4.6713	-8.4646	2.3481						-5.1641	-5.9484	-4.2254	2.3519	-3.9673	-7.9755	-5.036	-7.3227	1.7493	-3.9474	3.1788	0.1727	0.7432	0.3386	-6.3685	-4.3802	1.6248	-1.5201	-4.4048	-3.0124	0.8947	-6.9356	-2.9928	-4.8447	-5.961	-3.1046	-3.7821	-2.9064	7.168	-1.7615
1999/7/20	0.6348	2.9777	7.7577	6.6265	8.6383	10.0069	9.9889	4.2529	8.5143	7.2874	6.4175	7.441	10	9.9865						5.212	6.8019	8.8235	3.6596	5.9538	8.1667	-5.0505	-1.2346	7.4499	6.6536	9.8845	4.6552	9.8361	10.0112	8.4211	9.7666	5.9593	6.8357	9.4645	6.6172	9.7548	10.038	6.5957	4.3081	8.2938	6.2827	4.0436	6.174	5.9016	4.9655
1999/7/21	-1.0624	-0.241	0.5917	0	-1.1596	2.4005	6.4581	0.441	1.6324	2.5157	8.3206	-0.6757	2.1505	1.4315	158.375					0.9242	-0.2235	-0.5405	0.2463	6.4965	0.3082	5.0532	10	-1.3333	1.8349	4.3224	-1.1532	-0.1493	1.636	1.1949	-0.9449	-1.2346	-1.7544	-0.9101	3.8632	-6.3688	4.3538	-0.3992	2.7534	1.2035	3.9409	1.1931	3.0837	-0.9288	1.5112
1999/7/22	-0.2685	-2.657	-6.3725	-4.1808	-5.9218	-4.4417	-6.6825	-4.7201	-3.3679	-4.908	-1.8323	-4.2517	-6.9856	-6.8145	-7.0634					-1.2821	-5.9351	-5.8424	-2.457	-0.6536	-5.6836	2.1519	1.9697	-5.2703	-5.5856	-6.9429	-4.0833	-5.2317	-2.3139	-5.6089	-5.8029	-4.5833	-1.2605	-1.2629	-4.1463	-3.3503	-5.5629	-5.4108	-4.5067	-3.2432	-5.0553	0	-4.7863	-6.1875	-4.2718
1999/7/23	-0.0673	1.2407	1.5707	1.533	0.4157	0.1291	1.1173	-2.8802	-0.1072	5.1613	-1.364	1.421	2.6749	2.6828	-0.0521					0.8163	1.0714	8.2251	1.5113	1.7544	1.4658	-1.3631	0.2972	2.2825	2.2901	2.0457	1.2163	1.735	1.8538	2.4238	2.0253	1.0189	0.2128	6.0465	1.972	-0.9454	3.0154	2.7542	0.7653	0.9497	1.3311	5.0554	2.3339	1.8654	-0.2028
1999/7/26	-1.6162	0	2.9897	4.9942	0.4731	-0.2579	-0.0502	1.7794	1.4493	4.0491	-0.3639	0.3503	0.7014	0.9271	-2.6042					1.7667	2.5913	3.2	-1.2407	5.3879	0.8026	0.1256	0.7407	1.6736	3.9179	1.533	10.0429	1.2403	-0.91	-1.6794	0	0.1441	0.4246	1.7544	-2.0586	0.053	0	1.8557	3.038	6.7515	1.8062	-3.2307	-0.7895	0.981	1.2873
1999/7/27	-0.5476	-0.4902	3.003	-0.2212	-2.0012	-1.2282	-0.9045	-2.0979	-1.4815	-2.7123	-0.2191	-1.7452	-1.6915	-1.2526	1.016					-0.5787	-1.7222	-2.0672	3.2663	-2.1472	-0.1592	0.8783	4.2647	4.6639	-0.5386	-1.8583	-1.7161	5.8193	-0.8163	-1.4752	0.9098	1.4388	-1.797	2.1552	-0.5732	-4.1865	0.4765	-2.0243	-2.0885	-4.6138	2.0968	0.0176	-1.2378	-1.6192	0.1338
1999/7/28	0.1032	1.9704	-2.6239	2.2173	1.4414	0.4581	-0.1014	-0.119	-1.2889	2.4242	0.2928	4.7957	-0.5061	2.8753	-0.2647					1.1277	-0.1168	2.9024	1.3788	0.418	1.2759	-1.7413	0.9873	-1.7038	-0.5415	-1.7751	0	0.9407	1.4403	4.0189	-0.9016	4.2553	2.0452	2.4262	4.6124	-3.927	1.626	0.7231	0.6274	2.7174	-0.7899	0.3689	-0.8057	1.4483	-0.1336
1999/7/29	2.0282	0.2415	-1.8962	1.9523	-0.1776	-0.7818	0.6599	1.7878	-1.3058	-2.8402	2.0438	-1.0169	-0.4069	4.6856	0.2123					-1.9065	1.7544	-0.641	1.28	-3.4339	-1.1024	-1.0127	-1.8855	-1.6	1.9964	-1.2048	0.7143	1.2186	0.5071	-0.0758	0	-0.6803	0.211	1.4418	0.9186	-1.4968	-0.0667	-0.7179	3.2419	-1.746	-1.5924	-1.9079	7.6715	-1.1681	0.2007
1999/7/30	0.0674	-0.9639	1.7294	1.5957	1.1269	3.3487	-0.1528	2.3419	-1.6538	2.9233	-0.2146	0.1712	-0.8172	-1.2171	0.6356					0.0733	3.1034	-1.4194	1.0269	1.8319	-0.6369	-1.1509	-2.1352	2.71	0.3559	1.8293	0.7092	-2.3371	0	-1.5921	-0.8271	3.1507	0.5263	-0.3046	-4.9757	0.4091	-1.8012	-0.7231	1.6908	-1.7232	-0.4854	-0.6602	-2.4308	0.8536	-0.0668
1999/8/2	-0.5387	3.8929	1.4	1.3613	1.2317	-5.0191	0.5102	-1.373	1.2892	2.2485	0.3584	3.4188	8.2389	1.1526	-0.5789					1.5024	0.3344	2.0942	1.5637	0.9524	1.9231	-2.8461	0.0727	-0.9235	2.6596	0.2395	2.1909	3.7708	3.33	3.2357	1.0842	2.9216	2.3037	2.2403	0.447	3.3178	0.0679	1.5609	2.019	0.7123	-0.1626	-1.0239	5.9278	0.5859	2.1376
1999/8/3	-0.8463	3.0445	0	8.2645	-2.6072	-0.1338	-1.5228	4.4084	-0.8854	0.6944	0.9286	6.7769	-1.1418	-0.5894	-0.8999					-0.5054	-1.2222	0.1282	-1.3087	-2.6205	2.3585	3.0626	1.3081	-1.4647	2.7634	-1.1947	4.9005	-1.3277	2.6367	0.7463	-0.165	0.129	3.5824	-0.7968	4.9587	4.507	-0.2716	1.6393	0.4657	-1.0337	1.4658	0.4174	2.9197	-0.712	3.5971
1999/8/4	-2.2533	-2.2727	3.4517	5.4389	5.354	4.1527	1.6495	-0.6667	2.4009	3.7931	1.7693	-0.1548	0.2887	0.9486	-0.1068					-1.9956	1.5748	6.402	0.312	2.2605	0.9217	4.0052	4.3759	0.4054	1.6807	4.474	0.219	2.1246	-0.5709	3.7037	3.3884	4.6392	0.0988	-2.6104	2.4833	-2.0485	2.4506	2.8226	1.3905	-0.4948	1.4446	-0.5061	0.8668	9.9739	-0.3157
1999/8/5	3.3531	-0.2326	-1.8112	-0.543	-1.1858	-1.6077	-0.8621	-4.9217	-1.3631	0.2215	-2.7121	-1.5504	-3.9347	5.6382	1.4973					-2.3695	-1.2182	-0.2407	2.8771	2.9474	-1.0654	-1.8634	0.4124	-1.7497	4.1322	-1.3889	2.8405	-0.9015	4.2105	-1.0714	-1.199	-2.0936	2.0731	-4.433	0.591	-4.7881	2.5249	3.9216	0.4571	5.4696	-1.7405	0.1453	-3.4375	-3.0824	-1.9633
1999/8/6	-2.0615	-0.2331	-1.9417	-1.2739	-0.5143	-1.5033	-1.023	1.4118	-1.2714	-3.5359	-0.0715	-2.0472	-1.7982	-2.0385	-1.5279					0.948	-1.9058	-2.1713	-0.1512	-1.8405	-2	-0.5063	-1.4374	-1.6438	-3.9683	-1.5258	5.8782	-2.7292	-1.9284	-1.1552	-1.3754	-3.0189	1.0638	2.8047	2.2914	5.896	-1.5554	0.7547	-3.5267	-1.1001	-1.4493	2.3581	-2.1845	1.1009	-1.0336
1999/8/9	-1.3803	1.1682	-0.8911	1.659	-2.757	-2.0571	-2.8941	-2.6682	-0.9518	0.6873	-2.6466	-0.6431	0.4069	1.3243	-2.6752					-3.4936	-2.0571	4.9322	0.1514	-1.6667	0.314	1.0178	-2.3611	-2.2284	-1.157	0.5959	9.0301	-4.964	0.2809	-0.1461	-1.4766	-2.8534	-0.5742	7.0304	6.7777	0.4913	-1.8433	-1.779	0.2358	-2.8072	2.9412	0.5494	-0.1654	-4.2952	-3.3943
1999/8/10	-0.035	-2.7714	-2.2977	-0.9066	-2.5399	0.4743	-1.3837	0.1192	-10.0057	-3.7543	-0.8082	-2.589	-1.0132	1.0456	-1.5943					-4.0872	-0.8168	3.4078	-3.0234	-3.3898	-1.0955	-0.5038	-1.4936	1.567	-2.3411	-1.6588	-2.5767	-0.0757	-0.2801	4.1697	2.4147	0.8011	-2.7911	-2.451	-8.553	4.1825	-2.2133	-2.7645	-2.4706	0.2725	4.127	-7.2083	-0.9114	-3.603	-0.3378
1999/8/11	-0.21	-2.1378	-1.3292	-6.7704	-1.0303	-1.3486	-1.2412	-0.9524	-3.0151	1.6548	-0.8889	-1.495	0.1024	-5.1737	-2.1788					-1.1769	0	-5.3409	-0.8574	0.3289	-1.4241	-2.4051	-1.3718	-3.0856	-1.7123	0.3614	2.8967	-2.9545	1.6854	-2.3876	-1.0569	-3.1788	-2.4752	2.4121	4	5.4745	0.1646	-1.7647	-1.0856	-4.3478	-2.2866	-6.9706	-1.505	-1.0492	0.2712
1999/8/12	-2.5605	1.699	-0.5181	1.0795	-0.4287	-3.0759	-0.6011	-1.5625	-2.2021	-0.5814	-0.8221	1.0118	-2.3517	0	1.028					0.8214	0.4706	2.8812	0.6289	0	-1.2841	-0.6485	0.6589	-1.1577	1.9164	-0.7203	-3.7944	-0.3123	7.1823	2.8777	1.5612	-1.7784	0.3046	2.6497	0.4525	-4.1028	-4.6836	1.6966	-0.9756	-1.7045	9.5164	-1.2658	-2.8862	0.3976	-2.0284
1999/8/13	-2.9158	-0.2387	-1.5625	5.0485	0.738	-0.4231	10.0055	-0.7326	-1.9868	-0.8187	1.4318	2.5042	-1.2565	-4.1309	-2.7134					-0.2444	0.7026	-2.4504	-0.7813	-1.3115	-0.9756	3.7859	1.0909	0	0	-2.2975	3.0534	0.2349	0.6873	5.2448	1.6181	-1.6713	2.2267	-0.2868	2.3649	4.9485	-0.5172	1.2758	0.3695	-1.7341	-3.5613	0.1241	1.2238	-0.33	-2.2084
1999/8/16	-4.0044	-0.2392	-2.8571	-3.1423	-0.6716	-3.0453	-4.8476	-3.936	-4.5946	0.1179	-2.4517	-1.1401	-2.6511	-2.439	-3.5445					-0.49	-3.3721	-3.8278	1.0236	-1.8826	0	-0.6289	-1.7266	-2.7818	-1.1966	-4.0842	3.3951	2.6562	5.5461	-0.598	3.4236	-2.6912	1.4851	-0.2876	-2.0902	3.5363	-9.9653	1.6473	0	-3	-0.8863	-2.1479	3.3679	-5.298	-2.7523
1999/8/17	-0.3862	0	3.0501	2.0992	-0.1844	1.0957	-0.0525	1.4085	2.1246	0.4711	0.1523	0.4942	0.7625	2.0417	1.5663					4.5958	1.6847	0.2488	-1.1691	0.6772	2.4631	1.8987	2.7818	3.4639	-0.173	0.3871	0.7761	0.0761	3.4762	0.2005	-1.6936	2.4745	0.878	1.8269	3.8202	-4.4118	-2.8874	-0.7626	0.3681	2.4864	1.3413	1.6885	0.3342	1.3287	3.1205
1999/8/18	6.2815	-0.7194	-0.74	5.3271	-0.8621	-0.2168	-0.1051	1.0101	2.1498	5.2755	3.8783	4.0984	-0.8649	0.1633	1.4235					-0.6669	-0.5917	1.737	3.0757	0.1121	-1.6026	2.9814	0.4274	-0.8734	0	-1.4139	-5.6872	-1.2928	0.625	-1.4009	0.1566	0.9943	0.677	-0.3777	-3.3009	0.9926	2.4777	0.5764	2.445	1.7751	-2.6471	-0.3736	0.2498	1.2422	-0.8445
1999/8/19	1.3864	3.3816	3.9404	2.8394	4.6584	5.4308	3.9979	3.875	3.9375	1.8931	1.6105	-0.4724	4.9073	5.0958	3.2164					2.4092	3.8095	2.561	7.192	2.1277	3.9088	0.1206	7.5177	3.0837	5.7192	3.2595	-0.2513	5.0847	5.1242	2.7064	-0.2443	3.9381	4.3228	2.3697	2.4063	7.2236	3.4816	1.6716	2.148	4.8256	2.2659	0.0417	3.4053	6.2713	3.7615
1999/8/20	-0.3958	0.2336	-1.5369	-1.2942	-1.3056	-1.4423	-1.3151	-1.5644	-0.196	2.5137	-1.2248	-2.2152	-0.5198	-0.1939	-1.1331					-0.8099	-1.1468	0.7134	-1.2134	0.8772	1.4107	0.6024	-1.3193	6.2678	0.8197	4.5455	-0.1889	-1.7595	-2.4372	-1.7787	-2.8571	-0.8119	-3.7753	4.3519	0.1639	-1.2374	1.8692	1.0638	-1.285	-0.9983	2.6588	-4.1025	-1.9277	-2.4375	-1.026
1999/8/23	-0.6503	4.8951	1.769	9.965	-1.7438	-1.0453	-1.999	1.3447	-1.178	1.8124	1.3858	0.1618	2.9258	-2.8372	1.9484					-2.3328	4.8724	2.1251	0.578	1.413	1.8547	0.1198	-1.1364	-0.9383	0.813	-0.2415	0.9464	-1.791	-0.0757	-1.2743	0	1.2278	0.5742	4.5253	1.4184	-3.6659	-1.6514	1.6268	5.2071	-0.8403	1.4388	4.9294	-0.819	-1.7094	-0.8293
1999/8/24	-0.1455	3.1111	-4.908	1.4308	1.4076	1.5493	0.4184	2.8951	1.457	0.9424	-0.8633	-1.454	-0.6091	1.96	-1.3491					-0.4379	1.7699	-1.9653	1.2931	0.7503	-0.1517	-1.7943	3.5159	-0.6766	-1.2903	0.4843	3.4375	0.6839	4.0909	-0.2038	0.5042	0.9434	-3.901	-0.8489	1.9903	-0.289	4.0112	-1.6949	-0.4499	0.5085	-0.9929	5.5877	2.3947	1.6722	0.6969
1999/8/25	-2.5492	-1.9397	-1.828	-1.1755	1.0863	-0.2774	-1.0417	3.1653	-0.9138	-3.2158	-2.3222	-1.9672	-3.1665	-2.3931	-0.3419					-0.8796	0.1087	-1.0613	-2.4113	0.1064	-2.2796	-3.8977	-2.8739	-2.4523	-3.268	-1.6867	2.2961	-1.7358	5.4585	-2.9952	-1.6722	-3.2043	0.6931	-0.5137	-2.2152	-0.7729	-1.3453	-2.7778	-3.7288	-1.1242	-3.2951	-1.0192	-2.8226	-0.1974	0.0692
1999/8/26	0.1121	0.4396	-0.4381	2.1412	-0.1791	2.0862	0.8421	-0.7955	-0.3953	0.8574	1.0401	0.5017	0.7535	3.8987	-0.5718					-1.1295	0.9772	0.1192	-0.0727	-0.2125	2.4883	4.943	0.538	0.6983	1.3514	1.2255	1.4767	0	0.4141	-0.2105	1.8707	0.5517	-1.1799	-0.7745	-0.9709	0.1461	-0.0909	0.9852	5.6338	-0.5117	0.7407	-0.8317	-0.4979	0	0.1383
1999/8/27	-0.0373	0	1.3201	-1.3975	1.256	1.9074	0.261	0.6873	-0.6614	3.4006	1.9118	-0.9983	0.3205	-0.1934	0.345					0.2448	3.7634	-0.5952	2.2545	0.213	3.1866	4.9517	-0.3344	-0.2774	-0.6667	-1.0896	-0.0582	0.2304	0.4811	0.0703	-1.0017	7.2702	0.8955	-1.7346	6.2092	1.1181	0.546	-0.0976	2.7778	0.2286	-1.0294	-0.4593	-0.417	1.7139	2.279
1999/8/30	-1.0829	1.3129	-0.5429	-4.8819	-1.5357	0.6684	3.2275	-3.413	-1.6644	-1.5416	0.3608	-0.8403	-0.852	0.6977	-1.7765					-0.4884	1.1399	-2.2754	-2.5605	-0.4251	-0.1471	-0.8055	3.0872	-2.2253	-1.8456	-0.612	-6.5812	-1.6092	0.8208	-2.4596	-2.0236	-2.046	3.1558	0.353	1.0256	0.5769	-2.7149	-3.3203	0.2162	-2.7366	-1.9316	-0.7021	-1.9263	-0.1296	-1.1479
1999/8/31	-1.8498	-1.5119	-0.4367	-0.9934	0.7798	-0.4648	-1.059	-0.2356	1.5572	-1.4614	-0.0719	-0.5085	0.4296	-0.6928	0.0583					-0.6544	-0.9221	1.9608	-0.7299	-0.7471	0.4418	0	1.3672	1.8492	2.0513	2.3399	-0.1247	0.5452	0.2714	1.585	5.4217	1.8277	3.1549	4.0457	-1.5228	0	1.3023	1.5152	-0.5394	-0.7034	1.8182	-1.1313	0.0854	1.3628	-2.0492
1999/9/1	-0.4615	-3.0702	-2.4123	-3.0936	-1.7857	-2.9353	-1.682	-1.2987	-1.6667	-3.4958	-2.518	-2.7257	-0.7487	-1.2791	-0.8163					-1.4409	-0.8273	-0.7212	-2.6471	-3.6559	-0.5865	0	1.0918	-1.676	-2.0101	1.2034	0.6866	-1.859	-4.6685	-1.6312	-0.5714	-2.3077	-2.1316	-1.8597	-1.6495	-1.434	-2.5712	-2.9851	-2.4946	0.1771	-1.3393	-1.5121	-2.0478	-3.009	-2.5802
1999/9/2	0.2705	0.2262	-0.4494	3.8827	2.2424	1.6495	0.1037	0.4785	0.678	3.0735	0.5904	3.5026	0.5388	1.4134	0.3527					-0.6683	0.7299	-0.8475	3.3233	0.6696	-0.885	-0.8121	5.5909	-0.142	0.5128	2.7348	0.31	0.2368	2.2001	1.0815	0.9852	0.5249	-0.7576	0.5168	0.7862	0.5335	2.0735	0.6154	2.1135	0.7071	0.7541	0.0207	0.3484	1.5842	0.5727
1999/9/3	-0.501	-1.1287	2.0316	-1.5781	2.1932	1.8932	-1.709	2.381	-0.2694	-1.3845	-1.4674	-2.3689	-2.4652	-1.5099	0.703					0.0841	-1.7598	-2.9304	3.0702	1.663	-2.5298	-1.9883	-1.5644	-1.2802	-2.381	-2.3148	0.4326	-1.8898	3.2639	-2.2825	-1.626	-0.9138	-2.6718	-0.3428	-0.26	-2.1708	-2.2161	-1.1213	-3.5948	0.2341	-2.6946	-0.8504	0	-2.2092	2.6335
1999/9/6	-1.007	-1.3699	-0.9956	2.1941	3.8283	3.1851	-2.1075	1.6279	7.5625	0.54	0.8191	-2.5997	-2.8571	-1.0024	1.2216					-0.2521	-3.1612	-2.7673	-1.4184	-0.7634	-3.5115	-3.222	2.1394	-2.1614	-2.9617	-3.5545	-2.2769	-3.3708	-1.6812	-4.1606	-2.562	-2.3715	2.549	-0.4299	-2.659	2.5641	-2.0774	-1.9588	0.904	-0.934	-2.9231	-1.6736	-2.7778	-1.6611	-1.1789
1999/9/7	1.1346	1.3889	-0.8939	0.6606	-1.8994	-2.5723	-0.0538	1.7162	-1.381	3.0075	3.3235	-0.3559	-0.5656	0.1787	1.3793					-0.1685	2.6115	1.2937	0	0.4396	2.2152	-0.2466	-0.4189	0.8837	0	0.6143	-1.6373	0.4153	-0.1368	0	-0.5089	1.0796	1.434	-0.0864	2.6781	-3.4135	0.1929	1.8927	1.0078	1.3553	-0.1585	-0.0426	-0.1786	0	-0.9123
1999/9/8	0.0774	2.5114	1.8038	1.6407	3.3599	5.4125	0.7539	0.5624	0.5092	5.318	-1.2152	0.8929	1.7065	-0.7729	-0.6803					4.7257	0.2121	0.1277	0.6475	-0.4376	1.2384	0.1236	-1.0216	0.7299	1.2567	0.4884	-0.5122	0	-0.6164	0.0762	1.1083	1.3351	0.377	-0.1729	-2.2431	-0.1493	-0.385	0.2064	1.5521	-1.4535	1.1111	0.0426	-1.3417	0.473	-1.204
1999/9/9	4.9478	2.4499	4.9834	4.6812	10.0275	10.0188	7.7499	5.9284	4.6865	2.0792	6.0781	5.4867	6.1521	9.6465	5.1941					6.6479	7.1958	5.8673	6.0758	3.8462	4.4343	-1.2346	6.4359	5.7971	6.0284	5.7108	6.8211	10.0083	2.7567	8.7471	5.2277	6.4559	3.8498	0.0866	6.9904	5.1844	10.0483	4.2225	4.2576	9.1445	6.1224	4.2553	5.621	10.0202	4.2294
1999/9/10	-2.8729	-3.2609	6.4346	10.0231	-1.6024	1.7644	-2.381	1.7951	-2.7828	-4.1707	0	-2.6846	-3.0558	-2.8962	-0.3256					-2.6445	-2.4679	-1.8072	-1.6173	0.8466	-2.6354	-3.75	3.6509	-2.1918	-2.1739	-1.6092	-1.8072	5.0376	3.5547	0.1449	-1.0417	0.1238	-1.7179	-4.0657	0.5486	-2.1327	10.0088	-1.1858	2.9319	-2.9189	-1.3314	-0.3265	-0.0858	0.2445	-2.0633
1999/9/13	-0.0758	-0.4494	9.0188	-0.9811	-0.4071	-0.1678	0.6098	6.8465	-0.4356	7.8947	3.3424	0.8621	1.9565	-1.0692	0.9799					-1.0865	2.5304	1.9632	1.6438	0.7345	6.6165	3.2468	10.0165	0.4202	1.8803	4.0888	-1.5951	-1.2169	-0.7124	0.9407	1.2955	3.9555	1.4719	-0.3607	-0.1984	7.4576	1.5962	0.9	-0.1017	0.5568	0.4498	-1.0852	2.5773	-0.3659	2.79
1999/9/14	-0.9867	1.1287	-1.4545	-1.9816	-4.2923	1.2885	-0.7576	0.0971	-0.875	-0.6567	-0.9901	0.3419	5.5437	-2.1047	-1.2399					-1.3339	-2.0731	-0.2407	0.876	1.5625	-0.9873	1.1321	-4.4022	1.2552	1.0067	-0.6734	-0.3117	-1.1594	0.7828	-0.7168	-0.6395	-1.4269	-2.4479	-1.5385	-1.5408	6.8049	2.4352	0.7929	-1.7312	-0.4983	1.0448	-0.6831	-0.8375	-1.224	0
1999/9/15	-0.1916	-1.3393	-2.583	-0.722	0.9076	-2.5442	-1.4758	3.7827	-1.261	1.983	-1.8667	-1.5332	-0.6061	-1.8013	-1.8559					-1.6302	-2.0161	-2.1713	2.7388	-1.4359	-0.8547	-1.8657	1.8315	-1.7906	-1.9934	-1.3559	-0.5629	-1.9795	2.4595	-1.8051	-1.4481	-2.5332	-0.6506	-2.4816	-0.0505	-2.0253	-1.4571	-1.6716	0.5181	-2.3929	-1.3294	-0.3126	-1.2669	-0.4957	-0.9286
1999/9/16	-0.7296	0.4525	1.6098	2.0364	-2.0635	-3.6322	-0.1033	-2.1495	-1.5964	-0.0926	-2.1739	-1.3841	-1.7276	0.8876	-1.0567					0.0808	-2.0576	-1.7263	-5.1939	-0.1041	0.431	-0.2535	-1.9013	-0.8415	-0.8475	-1.1455	-0.1887	-0.2992	1.6425	-1.4706	0	-0.1238	0.2806	0.4713	2.2727	0.7752	-2.2568	-0.7	-2.7835	1.8814	0	0.0209	1.5398	-2.1793	0.0721
1999/9/17	-0.1547	-0.4505	-0.6524	-0.6415	-0.054	2.8857	-0.2068	-3.2474	-0.1298	-1.9462	0.3472	0	-1.8614	-0.3519	0.9556					0.5654	-0.6303	0.5019	-1.4609	1.1458	1.2876	-0.2541	-0.6286	-0.1414	0.1709	0.6952	-0.252	0.4501	4.5991	0	0.4082	-0.7435	4.1978	0.1876	-0.2469	3.4188	1.1943	1.6113	0.6363	-0.5596	-1.497	1.2124	-0.7582	0.8912	1.2248
1999/9/20	-0.0775	-1.5837	-2.9081	-3.0846	-0.1622	0	-1.2953	4.541	-1.3029	-1.3233	-0.346	-1.0526	-0.2107	-1.7069	-1.8931					-0.8032	-0.8457	-1.4981	0.593	0.206	0	-2.0382	-5.1133	-1.2748	2.0478	0.5754	-2.211	-2.7633	-1.9014	-1.6418	-1.9512	-1.623	-1.5219	-1.1236	2.1287	2.686	-1.6522	0.3964	-0.2107	-0.1125	-2.8875	2.2305	-2.8014	-1.7666	-1.21
1999/9/21	0.0388	-0.9195	-1.6425	-1.9245	1.6784	-1.3165	-0.2625	-3.2106	0.198	-1.6284	-1.5278	-1.4184	-0.2112	-1.3772	-0.2838					-0.2024	0.9595	-0.3802	-0.8843	-1.1305	-2.9661	0	-2.9444	-0.8608	-1.8395	0.6865	0.4522	0.384	-4.2399	-0.3035	0	-0.8883	0.0909	-0.4735	-4.8958	-0.6439	3.6	-1.7769	-0.528	-0.9014	0.313	-0.8485	-1.3974	0.7065	0.3602
1999/9/22	-0.3101	0	0.6876	1.434	0.1597	-1.3921	0.6316	0.1951	-0.5929	3.7975	-0.2116	0.7194	-1.3757	-0.2429	0.5692					-0.6085	-0.7392	-0.3817	-0.2974	-1.2474	0.1456	-0.2601	0.4579	-0.5789	-0.1704	-2.7273	-2.5723	0.0765	-5.3763	-0.3044	-0.9121	0.2561	2.4523	-2.1884	3.0071	-3.8477	1.8533	0	-2.1231	-2.5014	-0.468	0.2852	0.7972	-0.0638	2.2254
1999/9/23	-1.5552	0.9281	-0.9756	-2.0089	0.4253	-0.5882	-1.1506	-1.2658	0.0663	-3.3771	-2.3322	-1.0714	-0.6438	-0.4869	-1.6978					-0.7347	-0.8511	-1.788	-3.4303	-0.8421	-1.0174	0.5215	1.4245	-1.31	-2.3891	-2.1028	0.066	0.1529	1.738	-1.9847	-1.2552	-0.3831	-0.6206	-2.821	-0.7422	-3.1592	-2.1228	-0.402	-1.41	0.4082	-0.7837	0.0406	-0.7909	-0.5105	-0.8427
1999/9/24	0.5529	0	0.4926	2.0501	1.0058	0	0.4762	-1.7751	0.6623	-0.0971	2.1708	1.083	1.0799	0.1835	2.418					2.7549	1.2876	1.4304	0.1544	0.3185	0.8811	1.9455	1.7978	1.0324	0.1748	0.5967	1.5172	0.687	-6.5703	-0.2336	1.6102	0.8974	0.3568	4.1041	2.1934	-0.3915	0.4648	1.0091	0.8801	0.4065	0.9479	0	0.3543	0.5131	-2.2663
1999/9/27	1.0998	-0.6897	0.8824	-2.4554	-2.8826	-0.5325	-0.5793	0.9036	0.5263	-2.5267	-0.6374	-0.1786	-1.0684	-1.7705	-1.3491					-2.2409	-2.8602	-1.9231	-2.7756	2.0106	0.4367	-0.5089	0.8278	-1.4599	-0.8726	-0.8304	-2.0143	-1.4405	-5.1336	1.171	-0.9174	1.6518	-3.1111	-0.1923	0	0.131	-0.771	-1.5984	-1.7448	-0.694	-1.5649	-1.9293	-1.5887	0.6382	-1.6667
1999/9/28	-0.1166	0	0	-2.4409	-2.6983	-3.8073	0.053	-4.5771	-1.178	-0.3988	-1.0691	-1.2522	1.4039	0.3108	0.1709					-1.8453	-0.5453	-0.915	1.1102	-1.4523	-3.7681	-0.7673	0.1095	0.1481	-0.7042	-0.7177	0	-0.7692	0.3706	2.6235	-0.5051	-2.25	1.1927	-0.6744	0	-2.6603	-2.4087	-0.5076	-2.7747	-0.8736	-0.9539	0.5177	-0.2691	1.0146	-0.3685
1999/9/29	-1.8281	0.463	-3.6929	1.7201	-2.3849	0.9276	-0.4764	1.0428	-0.9934	-1.9019	0.7925	-1.087	-1.4909	-1.0533	-2.446					1.1191	-0.7675	-0.7916	-2.902	0	0.1506	0.3866	1.1482	-0.8876	-0.7092	-1.2048	-0.3979	-0.6977	5.2437	-1.0526	-0.846	-1.4066	-0.0907	-1.5519	0	2.0609	-0.3981	-0.102	0.7991	-0.7638	-0.1605	0	-0.9892	1.5694	0.074
1999/9/30	1.149	-1.6129	-3.0272	-1.3836	0.0568	3.4926	-0.4255	5.676	-1.0033	-3.0612	-0.8578	0	-0.8649	0.8766	-0.4082					0.7083	-1.326	-0.133	2.9079	-0.9474	0.1504	-0.3851	0.3243	-0.2985	-1.25	0.6098	2.7963	-1.5613	3.6491	-0.9119	-0.0853	-1.1673	-2.4501	0.7882	-4.0976	-1.0975	-2.3981	-0.3064	1.359	-1.1841	-0.3215	0.7005	1.2716	-3.7083	-0.3695
1999/10/8	-0.1175	-3.2787	-3.3299	-4.8324	-2.1579	-1.717	-2.1902	0.8789	-0.6757	-2.2105	-1.6583	-2.9304	-2.3991	0.4345	-0.2342					-0.2637	-3.1355	-3.5952	-3.2967	0	-0.4505	-1.933	0.7004	-2.994	-2.3508	-1.9394	2.0078	-0.8723	-3.3175	-1.7638	0	-3.1496	-2.8837	-0.2933	-8.6979	-1.5091	-4.0131	-2.6639	-2.4581	-2.2169	-2.2581	-1.473	-1.1659	-3.9795	0
1999/10/11	-0.5098	-1.2107	0.2153	-2.2932	-1.567	-1.4458	-0.71	-2.3233	-0.068	0.7535	1.3196	-1.6981	-1.676	-1.9159	1.4085					-1.5425	1.1561	-0.1381	2.1104	-0.1063	-2.5641	-4.9934	0.8561	-2.6235	-0.5556	0	-2.4762	-1.04	0.1401	0	-4.1845	-0.9485	-1.341	-0.3922	-9.8607	-0.4507	0.6826	-0.5263	-2.4055	-0.9804	0.8251	0.6644	-0.2722	-0.2005	-1.632
1999/10/12	0.4336	0.4902	1.2889	-0.1676	1.4151	2.9951	-0.11	8.1269	-0.1361	2.4573	-0.2171	0.1919	1.3636	-0.126	1.5046					0.7162	-1.1429	0.5533	0.9539	0.5319	-0.1548	-4.9793	5.9947	1.2678	1.3035	1.2361	1.5625	1.0509	0.9091	0.8587	1.1586	0.9576	5.6311	-0.4921	-1.4215	3.0783	1.1017	1.0582	2.1127	-0.2475	0.1637	-0.6188	0.6369	1.1386	0.7541
1999/10/13	-0.4317	-2.1951	-2.439	-3.4425	-2.6744	3.2047	-1.4317	0.4583	-1.0225	-4.9009	-2.4656	-2.682	-3.139	-1.1356	-0.3421					0.1778	-2.3121	-1.5131	-1.8898	-0.6349	-2.4806	-0.2911	-0.3504	-1.5649	-2.5735	-1.8315	-1.7949	-4	-3.8808	-1.0836	-2.9075	-2.439	-1.8382	-1.7804	-3.5737	0.1757	-2.5147	-1.8848	-4.023	-1.799	-1.9608	-2.4491	-0.9946	-2.4503	-1.6467
1999/10/14	-1.2219	-0.2494	-1.1957	-1.3913	1.1947	-1.4951	-0.2793	-0.8212	-1.5152	0.9868	0.2974	-0.1969	-0.5787	-1.1487	-1.8879					2.307	-0.1183	-0.6983	4.4141	-0.1065	-0.9539	-3.9416	1.9086	-0.6359	-0.566	-0.4975	-0.6527	0.5833	0.5047	0.5477	-0.9982	-1.25	0	-0.8056	0.2601	-3.0688	0.6019	-0.5336	0	0.6317	-0.6667	-1.1489	-0.5479	-0.2037	0.0761
1999/10/15	0.838	2	4.5105	6.4374	1.2397	3.4442	1.4006	5.7038	2.028	3.4745	2.2239	2.9586	2.3283	0.4519	3.965					4.033	1.5403	2.2504	3.9201	1.0661	2.8892	0.152	-1.9714	1.44	3.2258	2.25	2.1682	1.0771	0.5022	2.5681	2.4748	3.2349	2.1536	1.2183	1.0376	0.0452	2.5641	1.9313	2.8743	1.5694	2.0134	5.0366	1.2856	2.449	0.6844
1999/10/18	-1.0685	-1.7157	-3.0526	-2.237	-3.207	-2.0316	-2.4309	-5.6571	-0.9596	-5.4565	-2.0305	-3.2567	-3.2992	-2.5707	-2.636					-3.5015	-1.6336	-2.8886	-1.2574	-0.3165	-3.9002	-5.0076	-7.7929	-2.3659	-2.5735	-2.445	1.0289	-2.459	-3.6403	-1.5933	-3.22	-3.6785	-4.2163	3.1093	-3.466	-1.4467	-3	-2.3158	-5.0058	-2.4104	-2.9605	-4.2623	-2.5385	-3.6521	-0.6042
1999/10/19	1.36	-0.4988	-1.1944	-3.1356	-3.012	1.3825	-2.8879	-3.5055	-1.5917	-0.8879	-1.7024	-1.5842	-3.1765	-3.2982	-0.288					-3.9741	-3.0842	-3.6827	-0.3745	-1.0582	-2.1104	-4.9521	0.6543	-3.8772	-2.0755	-2.5063	-2.2279	-1.5966	-3.1111	0.1542	-3.3272	-1.9802	-2.8708	-2.821	0	-0.0459	-3.7801	-3.2328	-0.6127	-3.3566	-3.7288	-3.8527	-2.3256	0.6892	-0.6079
1999/10/20	1.1839	-0.2506	1.5385	4.6369	1.4286	0.0568	-0.0583	1.2428	0.7032	1.9037	0.9789	0.8048	1.8226	0.6139	0.9821					0.1799	0.7344	0.7353	-0.7519	0.4278	0.1658	2.0168	1.0293	0.3361	0.7707	0.3856	2.7995	1.1956	-1.0703	-0.2309	0.0956	1.0101	0.2956	-0.2002	1.5957	0.9179	2.5	1.3363	0.7398	-0.4587	0.5282	-1.6919	1.619	-1.0267	-1.0703
1999/10/21	0.117	-1.7588	-4.2208	-3.01	-1.286	-2.0443	-2.4504	-5.0047	-2.2346	-3.2967	-1.9389	-2.3952	-2.3866	-2.0339	-1.3158					-0.5837	-4.0097	-3.7956	-2.3485	-2.0234	-4.4702	-3.1301	-0.8579	-4.0201	-2.6769	-3.073	1.14	-3.1224	0.3091	-2.4691	-2.8653	-2.5714	-4.3222	0.3009	0.7853	-2.0009	-2.3519	-2.7473	-2.6928	-3.555	-3.6778	-4.9819	-3.4677	-3.1812	1.7774
1999/10/22	1.4024	2.5575	2.3729	4.1379	4.7767	4.2899	2.1531	3.0815	1.2857	2.8409	1.597	1.8405	2.6895	2.9066	2.2609					2.981	2.7848	2.1244	4.2669	2.3913	2.4263	4.932	0.9735	3.4904	2.1611	2.1136	2.5673	4.878	2.6194	1.2658	2.3599	3.2258	2.6694	2.8	1.2338	-0.5104	5.2632	2.7119	2.7673	3.4812	3.4545	1.4299	1.7476	8.4286	3.4928
1999/10/25	-0.0768	-1.995	-2.0971	-3.1457	-2.0722	-2.279	-1.815	-0.8679	0.3526	-3.9779	-2.6198	-0.8032	-2.381	-0.3362	-0.737					-2.1491	-1.1084	-1.0401	0	-1.0616	-2.8765	5.0243	-0.5892	-2.1922	-2.1154	-2.3286	-3.3578	-3.0731	-0.976	-1.1719	-1.7291	-2.1307	-2.8	0.4864	-0.5131	-2.6586	-3.2203	-1.9802	-2.6928	-1.781	-2.812	-1.2688	-3.626	-4.9407	-0.2935
1999/10/26	0.6151	0.5089	1.2401	1.7094	3.8089	3.5836	1.3715	0	1.4758	-0.2301	1.4604	0.4049	1.0976	5.7355	4.6259					0.8068	0.7472	1.8018	0.8929	0	-0.6969	4.9383	0.7543	8.6207	1.3752	0.5298	0.1895	1.8852	0.9098	1.1858	1.0753	1.5965	1.0288	1.6457	-0.0645	0.0958	1.4886	1.0101	1.3836	0.0672	1.2658	-0.3808	-0.297	4.158	0.0736
1999/10/27	1.1464	1.519	4.7884	3.2773	4.6593	7.3037	3.8235	4.0856	3.5319	7.0358	2.7273	4.6371	6.5139	1.723	0.5459					3.2459	4.3263	4.1298	0.2212	4.0773	5.614	0.2941	0.4278	6.3492	4.6512	3.2938	3.4048	3.9529	6.0105	3.125	4.7389	3.5714	3.7678	1.1429	1.4194	-4.4998	6.126	2.7778	4.3424	1.6107	4.6429	7.5012	3.7736	6.2542	3.0147
1999/10/28	5.629	0.9975	-2.763	-2.3596	0.4452	-2.8147	-0.6232	-2.8037	-1.5385	-3.125	-1.1799	-2.6975	-1.4723	-1.7566	-1.9001					-2.4548	-2.4882	0.2833	-0.7358	-0.3093	-1.3289	-3.8123	-2.6624	-2.5373	-0.9259	-2.2959	-1.5244	-2.8317	-1.4883	-1.6667	0.554	-2.2069	2.159	-2.1657	-0.7634	0.5514	-2.7642	-1.7297	-3.3294	-1.7173	-2.2184	-0.0889	-0.2871	0.5636	-0.2141
1999/10/29	3.4692	0.7407	-1.5301	-0.6667	-1.4958	-3.1069	-1.9384	-1.5385	-0.2717	-0.7786	-1.0448	0.5941	-1.4943	-1.0856	0.5534					-0.2208	-1.0936	-1.8362	3.3358	0.2068	0.8418	0.1524	-4.5405	-1.9908	-2.0561	0.1305	-5.3251	-0.6661	4.2446	3.5439	-0.8264	-0.8463	-0.9606	-1.0587	-0.9615	0.9472	-1.4214	-0.9901	1.353	0.0672	-1.3962	-3.8701	-1.8234	-3.4869	-1.4306
1999/11/1	2.9381	-2.2059	-0.111	-3.6074	-0.1125	-0.4891	-2.1512	-2.7344	-0.8174	1.1211	1.2821	0.3937	-1.867	-0.7101	-2.3115					0	-1.5971	-1.0072	-2.5108	-1.1352	-3.005	-4.8706	2.9226	-2.6563	-0.9542	-1.4342	1.1772	-1.5088	2.2084	-1.4137	-1.7593	-1.5647	-2.2308	0.3891	0.1942	-4.4444	-1.4419	-1.1111	-1.8204	-0.3358	-1.2389	-2.7302	-0.9775	-2.2581	0
1999/11/2	-1.4439	-1.7544	0.4444	-0.7833	-0.3378	-3.4954	0.3565	-0.502	0.0687	-1.2195	-1.7126	-0.9804	0.8323	0.2601	-0.8451					-0.354	-0.1248	-2.3256	1.9868	0.1044	-0.8606	4.96	-0.3898	0.321	-0.7707	-0.2646	-0.7111	-0.4255	-0.8103	0.5283	-0.8483	0.1445	0.0992	1.2597	0.1292	-1.8605	-0.1721	-0.2247	-0.4944	-0.2022	0.7168	0.7612	-1.2833	-0.33	-0.6531
1999/11/3	0.477	0	-1.4381	-1.4035	0.339	-0.5093	-0.5329	-2.4218	-0.2745	-2.6936	0.3788	2.7723	-1.4151	-2.1401	-0.3977					-0.5773	0.75	-0.4464	1.2987	-1.4599	-0.8681	-3.3537	-0.1677	-0.32	0.5825	-2.122	-0.5859	-0.0855	-2.4506	-1.0511	-0.3802	-0.4329	0.3964	-0.1914	0.6452	-0.7372	2.069	-1.0135	-1.3665	-1.2154	-1.0676	-1.2748	0.3	1.0596	-3.9445
1999/11/4	0.5765	-0.5102	-0.3367	-1.6014	-5.0676	1.1945	0	1.6546	-0.5506	-2.9988	0.5283	3.6609	-0.8373	-2.0543	0.3993					0.4913	-1.2407	-1.3453	0.8547	-1.6931	0.3503	-2.2082	0.056	-2.0867	-1.3514	-0.6775	-2.4885	-1.1976	-3.0007	-2.2762	-1.4313	-1.3043	-2.0731	0.1918	-0.7051	1.2202	-2.3649	0.6826	-3.6524	-2.1873	-1.6187	-1.9608	-1.6949	-3.0799	-0.9125
1999/11/5	-0.0674	0.7692	0.7883	0.6329	-0.7117	1.9674	0.7738	1.6277	0.4844	-0.2378	0.6757	0	-0.1206	0	0.0568					0.4	-0.5025	0.6061	-0.565	-0.1076	-0.1745	1.6129	0.1119	0	0.1957	-0.6821	-8.0591	-1.7316	0.4317	-0.5435	0.6776	-0.7342	-0.6048	0.3828	0.9684	-1.4151	-1.3841	1.0169	-0.5229	0.0699	0.1828	0	0.4057	-1.217	3.3001
1999/11/8	2.834	2.0356	0.7821	2.2462	0.8961	1.5436	1.4767	0.9009	0.2066	-0.7151	1.044	0.5576	1.8116	8.2544	2.2714					0.8853	1.0101	-0.1506	0.071	2.4784	-0.6993	0	0	1.3115	0.9766	1.2363	5.2593	-0.8811	1.0029	-0.7806	1.5385	1.0355	1.8256	-1.6206	-0.2558	-1.2759	0.0877	1.1186	0.9198	-0.4888	1.0949	1.1707	1.3131	0.5476	-0.7429
1999/11/9	2.231	-0.7481	0.9978	-0.8787	-0.5921	-0.9229	0.6985	-1.6865	1.0309	1.2005	0.2214	-2.7726	2.847	0.0625	-0.3331					-0.7459	-1	-0.7541	0	-0.3155	3.3451	-2.8571	-0.2795	2.7508	-0.7737	-1.6282	-1.8043	-1.8667	3.0496	0.4721	-0.5682	-1.6105	0.5976	-1.2597	0.9615	-2.2079	-0.8764	-1.3274	-0.9115	-2.386	-1.083	-0.7232	-0.7976	-1.3615	0.0749
1999/11/10	5.2953	-2.0101	-0.2195	-0.6206	-0.7743	4.1096	-1.7919	-2.1191	2.6531	-3.5587	-0.2209	0.1901	-1.2687	5.8089	-0.7799					-1.4147	-2.6515	-4.2553	-2.3421	-1.1603	1.1925	-3.4314	-0.5045	-2.2047	-1.9493	-1.6552	-1.5548	-2.1739	1.7206	-0.6265	-1.4286	-0.744	-2.4752	-3.0422	-1.3968	-5.4515	-1.2378	-1.2332	-4.0736	0.2876	-1.8248	-2.4769	-1.9095	-0.6211	-0.8975
1999/11/11	5.2423	-0.5128	-1.9802	4.7279	0.1801	-1.4211	-0.824	-0.7216	-1.5905	-0.984	-1.3284	-2.0873	-2.4533	-2.1251	0.2246					0.2691	0.5188	-0.9524	0.2907	1.2807	1.5152	4.3993	0.0563	-0.6441	-0.1988	0	-0.3589	-1.2037	-0.6766	1.4184	-0.1932	-2.5487	-1.0152	0.2024	0.9015	1.2231	-2.4172	-0.227	-2.6027	-1.2903	-0.1859	-0.3486	-1.7418	0.6944	0.6792
1999/11/12	2.8671	0.5155	1.0101	1.9591	1.3781	1.9221	0.4154	-1.1423	-0.5387	0.7453	0.5236	0.3876	0.7186	-1.5078	0.7843					0.3578	-0.7742	-0.3205	2.8986	-2.4236	-2.1559	1.7828	0.732	0.3241	0.7968	0.2805	2.5216	0.5623	1.158	0.4662	-1.0649	0.7692	-1.641	-1.2121	-1.0211	4.5455	-0.0917	0.1138	0.8439	-0.4357	2.2346	-1.2494	0.1043	0	-0.5997
1999/11/15	-1.9144	-1.5385	5.6667	-0.1671	-0.5319	0.681	1.4775	-0.8403	0.1354	-2.836	-0.5208	-1.5444	1.9025	-1.041	1.7788					0.4456	0.5202	-2.5723	0.1408	-1.5119	3.3898	-1.4331	0.2795	1.454	-1.1858	0.979	1.7569	1.0252	-1.4141	0.3094	0.3914	-1.374	1.0428	-0.2045	1.2895	0.3853	-1.7447	1.7045	-5.4393	2.4799	0	-3.8462	-1.9792	-0.6207	-0.4525
1999/11/16	-1.7222	-1.3021	-1.4721	-3.1799	-1.9608	-0.3122	3.4945	-4.9788	-2.3665	2.1574	2.3186	-1.5686	4.9008	1.547	-2.1846					-0.2662	-0.1294	2.3102	-1.6174	4.6053	-0.4918	3.7157	0	-0.7962	-1.8	-1.5235	0.5525	-1.845	-4.3033	0.5397	-1.2671	0.6192	2.1672	-1.7418	-0.1273	3.6732	-1.6822	0.3352	5.1622	-0.9964	0.1821	-3.3158	-1.0627	-1.6655	0
1999/11/17	3.4171	3.4301	1.4941	2.9386	3.0303	0.7307	1.0129	4.3478	1.2465	3.4783	2.8509	2.1912	1.0011	1.036	2.6242					0.5783	1.0363	1.129	0.7863	0.4193	-0.3295	0.1558	0.0557	1.7657	2.2403	3.3755	4.3956	3.2895	1.0707	1.6871	1.6782	0.7692	0.9091	0.1043	0.7011	0.1586	2.6616	4.1203	6.0309	2.3005	3.2727	0.7077	1.2889	3.1757	1.1364
1999/11/18	4.1231	3.0612	0.8412	-0.4198	1.1176	-1.8653	0.5571	3.6325	1.2996	1.9208	-0.5686	1.5595	2.3128	0.1809	-0.6529					1.7249	2.4359	10.0478	4.2553	5.9499	1.157	1.3997	-1.0028	1.4196	3.1873	1.0884	-0.7895	1.1829	-0.7768	0.5279	1.8447	2.1374	4.7047	1.5625	1.2658	4.1183	2.963	-0.2139	0.5291	0.9136	1.0563	2.5946	3.0753	2.2572	0.1498
1999/11/19	-2.8207	-0.2475	-0.4171	1.2648	-1.1053	0.3168	-1.2742	1.134	-1.1479	0.1178	-0.9292	0.5758	-0.3229	-3.2511	-0.5476					0	-1.627	-2.7536	0.1361	0.0985	-1.4706	-1.8405	-0.5627	-1.2442	-1.9305	-2.4226	-2.3873	-2.0683	-1.9217	-1.2753	-1.8112	-0.4484	0.1912	-2.0513	1.1875	-1.0142	-2.0683	-0.5359	2.1053	-1.6017	-1.7422	-1.1591	1.6461	-2.0067	0.7479
1999/11/22	1.7025	-1.2407	-1.5707	1.582	-0.5294	1	2.6375	-0.8155	1.5027	1.7647	-1.7316	1.7176	0.432	-1.9291	1.7621					0.7826	-1.7812	1.7884	0.6793	1.378	-2.3217	0.4688	-0.2264	-0.9449	-1.1811	1.2414	1.019	-2.2039	0	-0.304	-0.6796	-2.2523	0.4771	-1.5707	-0.2471	-1.998	-2.0202	1.4009	1.4175	-1.9816	1.0638	-2.1855	-1.417	1.4334	0.0742
1999/11/23	0.4116	-0.5025	-0.4255	-1.6393	1.4784	3.0224	-1.0388	2.1583	-0.5384	-1.9653	1.3216	-1.1257	-2.1505	1.0152	1.461					0.4745	1.0363	-2.1962	0.3374	-0.8738	-0.6791	2.1773	-0.2836	0.159	0.7968	0.2725	-2.0847	1.4085	0.0726	1.0671	1.3685	0.768	-1.0446	0	0.8669	-0.6796	0.7498	-0.9564	-1.6518	0.8664	0	0.327	1.6427	1.6151	1.632
1999/11/24	-2.3777	1.0101	-0.8547	-0.8333	-0.2914	-0.0506	-0.8287	-1.4085	-0.7442	1.7689	-0.1449	-1.7078	-0.7692	0	-0.48					0	1.2821	-1.9461	-0.3362	0.2938	-0.1709	1.8265	-0.4551	-1.5873	1.581	0.4076	-2.8159	-0.9259	-0.9427	0	-0.7715	1.2195	-1.9194	-1.383	-0.9822	-0.1579	0	-0.7511	-1.8088	0.2863	-1.5789	0.1086	-2.4242	-2.5166	-0.8029
1999/11/25	0.4199	-2	-1.8319	-3.1092	-0.1169	1.6194	-1.0028	-0.8163	-0.3408	0	-1.5239	-1.3514	0.1107	-0.691	2.5188					-1.2452	-1.1392	-1.5267	-1.8219	0	-1.1986	-0.5979	-0.2857	-0.8065	1.5564	-1.4885	0.212	0.0935	0.1464	-1.5837	-0.8746	-1.9578	0	-3.1284	0.372	2.7412	-0.186	0.5405	6.4474	-1.4989	-1.6043	-0.5426	-1.4493	-1.4946	-1.1038
1999/11/26	0.0558	-0.2551	0.1098	0.2602	0.5266	3.7849	0.1125	-1.749	0.2052	2.4334	0.6632	0	1.7699	0	-0.3659					-0.7391	3.7132	0.155	0.5498	-3.8086	0.1733	0.6015	0.1719	0.6504	-0.9579	-0.8242	0.4937	-0.3735	-1.2427	0	0.3922	0.1536	-1.3699	-1.4477	0.4324	-1.2827	-0.1864	0.2151	-0.1236	-1.3768	2.8986	0.7638	0.105	-0.4828	-1.1161
1999/11/29	2.7027	-0.7673	-0.8772	-0.692	0.6985	0.144	-0.7307	2.4084	-0.4096	-1.1312	0.5124	-0.9785	-1.413	-0.9488	-0.3673					0	-1.2346	-0.6192	-3.6227	-0.8122	0.346	0.5979	-0.5721	-0.9693	-1.354	-1.385	1.3333	-2.9053	-3.0348	-0.0766	-0.293	1.8405	-0.5952	-0.565	-1.2915	-1.2474	-2.2409	-2.0386	0.7426	-3.0125	-0.7042	-0.9746	-0.3148	-0.9009	-2.4831
1999/11/30	5.5345	0.5155	0.1106	-0.6098	2.2543	1.1979	0.1133	-1.1247	1.2337	0.4577	-0.7283	0.7905	-2.0948	-3.0651	0.0527					-0.3066	1.5	0.1558	0.9929	2.9683	-0.3448	0.7429	0	0.8157	-0.3922	1.1236	0	-1.4479	-3.2061	1.0736	-0.0979	-1.0542	0.1996	1.9318	-0.3115	1.3158	0.5731	1.0953	-0.7371	-0.8333	-0.5319	2.023	0.8421	0.6294	0.9259
1999/12/1	2.365	0.5128	0.3315	0.9641	1.6959	4.5928	1.5837	-1.241	0.0677	0.7973	-0.2201	0.3922	0.7883	0.7246	1.3158					1.5817	-0.1232	0.7776	1.4747	-0.0994	0.519	-0.7375	0.6329	0.3236	1.378	0.8333	0.9003	1.0774	1.2618	-0.9863	1.4706	0.9132	-0.8964	0.7804	-0.8125	0.4156	1.7094	0.5417	1.6089	0.6875	0.713	-0.3215	1.1482	1.1119	0.6881
1999/12/2	-0.8287	-1.0204	0.7709	-1.8229	-2.2235	-0.1811	-1.6704	-1.1518	-0.5413	0	0.8088	-0.9766	-2.7933	0.981	-2.7532					-0.9948	-0.9864	0.463	-0.2768	-0.597	-1.5491	-2.526	0.5718	-1.2903	-1.5534	-0.551	-0.2059	-1.2597	0.3894	-0.1533	-0.6763	-0.905	-1.608	-2.7655	-0.7561	-1.3451	-2.0542	-1.6164	-3.4105	-2.6555	1.7699	-0.5914	3.3024	-1.5808	-1.063
1999/12/3	0.7597	0.2577	-1.0929	0.6189	2.274	5.6689	0.1699	1.6949	-0.6122	-0.904	0.2188	0.3945	0.9195	0	-0.7479					0.8737	-1.7435	2.9186	6.2457	-2.002	0.8741	-1.372	1.0233	-0.4902	0.1972	-0.277	-1.238	-0.5888	1.5516	0.3837	0	-1.2177	0.1021	-1.1377	-1.7143	-1.9402	-0.0953	2.6287	-0.3783	0.1559	-0.1739	1.6766	1.998	0.2095	-0.4605
1999/12/6	0.955	0	-0.3315	-1.1424	1.4452	2.3176	-0.6218	-2.0833	1.232	-0.2281	0.8006	1.9646	0.2278	0.7124	0.1076					-0.7362	0	-0.2985	1.9595	-1.9408	-1.3865	-3.4003	1.5757	-1.1494	-0.1969	0	-0.5571	-0.5923	-0.6875	-0.6116	-0.1946	0	0.4082	1.3809	2.3902	0.5882	-0.2863	0.9605	-3.038	1.7899	1.0453	1.0638	3.9177	-1.2544	0.3855
1999/12/7	0.2987	0.7712	0	0	0.274	0.2517	-0.1138	-0.9574	0.879	-0.8	1.3718	0.3854	-0.4545	-0.9003	0.914					-0.0873	-1.1407	-2.5449	-0.0641	-1.0417	-0.1757	3.2	0.1662	0.3322	-0.1972	0	-1.4006	0.5958	0.0769	1.4615	2.3392	1.0786	1.626	-1.0216	-0.8833	2.3392	1.4354	-0.9514	-0.5222	2.8287	-0.6897	0.4211	-1.3195	0.5646	0
1999/12/8	-0.546	-1.5306	-1.2195	-0.2667	-1.9126	-6.2762	-1.3667	-1.1815	0.6702	-1.3825	-0.7835	-2.1113	-1.5982	0.0649	-1.4385					-1.8777	-0.641	-0.9217	-0.3846	0.5263	-3.169	2.4806	-0.6084	-1.8212	-1.1858	0.4167	-0.9233	-0.4936	-0.6918	0.9856	-0.9524	0.1524	1	0.9174	-0.3819	0.7273	-0.6604	-1.2807	-3.4121	-0.1487	-1.0417	2.2013	-1.2416	0.1404	0.8449
1999/12/9	4.1428	-0.5181	-0.1122	-1.426	0.6128	-2.5893	-0.6928	-0.1087	-1.5313	-1.5187	-1.005	1.9608	-1.9722	-0.9728	-0.8649					-1.2016	-0.7742	-0.4651	1.4801	-1.3613	-2.5455	-1.8154	0.5008	0	1.4	0.2766	0.5735	-0.7937	-1.2384	0.976	0.4808	-0.1522	-0.6931	-0.1136	0.0639	0.4642	0.3799	-0.4324	1.4946	1.0424	-0.8772	-0.0513	1.5474	0.4905	-0.3808
1999/12/10	2.1088	0.7812	0	-2.7125	3.433	4.9496	0.9302	0.3264	0.4733	-0.2372	1.3778	5.1923	0.5917	2.4885	0.9815					1.8018	-1.3004	0	0.5707	4.5648	-0.3731	0.9245	-0.3322	0.6745	0.3945	2.069	1.8532	2.1	-0.0784	0.1487	0.4785	1.6768	-1.6949	0	1.7241	2.0021	4.0681	1.9544	-1.8742	-1.0317	1.2389	-1.0262	-1.3333	2.7197	0.0765
1999/12/13	2.0418	-1.5504	-0.6742	-3.6245	-1.3919	1.6594	-1.7281	-1.8438	-1.6151	-1.4269	-0.6438	-0.7313	-1.4118	-1.853	-3.0238					-2.0354	0.2635	-2.3364	-2.0807	-2.335	-1.8727	-2.2901	0.4444	-1.34	-1.3752	-0.5405	0.6298	0.2938	-0.7059	2.3756	-1.9048	-0.1499	0.1014	-1.0239	3.3898	-1.4092	-3.9091	-1.278	-1.5007	-0.2234	-1.2238	-2.0218	-3.3784	-1.6972	-0.8403
1999/12/14	-2.4839	1.0499	-2.4887	1.7358	0.1629	-1.2457	-0.1758	2.5414	-0.2052	-0.4825	-0.216	0	3.1026	0.1953	0.7795					-0.4517	0	3.0303	-1.7386	-0.6237	2.2901	2.9687	5.3097	0.6791	1.5936	0.4076	0.765	-0.8789	-0.5529	0.7977	-0.6796	-0.4505	1.925	-0.2299	0.3036	-0.7147	1.9868	-0.1079	1.662	-0.3731	-0.177	0	0.999	-0.5525	-0.3852
1999/12/15	-0.4953	0.7792	1.8561	1.8957	0.6504	2.4793	2.7598	1.5086	0.1371	2.9091	2.5253	1.2891	1.8519	2.0143	0.3315					3.1307	1.0512	-0.3096	2.9489	2.4059	1.4925	0	0.7353	2.5295	0.9804	0.9472	1.1732	4.532	0.0794	-0.2158	2.4438	1.5083	0.8946	1.3825	4.1162	4.6272	4.3599	1.8359	2.9973	2.5468	0.7092	4.6561	0.0989	3.8889	2.0108
1999/12/16	2.9154	-1.5464	-3.6446	-2.9767	-1.6155	1.4856	-1.1429	-3.2909	2.3272	-1.5312	2.0408	-3.6364	-2.6136	1.9108	-2.533					-1.1879	-1.9506	-2.1739	2.0369	-1.7365	-3.3088	-3.7936	0.5735	-2.6316	-2.1359	-2.681	-1.0914	-2.5448	0	-2.3071	-1.7176	0.8915	-0.9852	-0.9091	-2.093	-2.7027	-1.1556	2.439	-3.7037	-0.5844	-2.8169	-4.4995	1.581	-0.0668	-0.0758
1999/12/17	-0.0921	-0.5236	-3.1915	-0.2876	-3.0104	-2.6767	-1.6185	-0.7684	-0.602	5.622	-0.9655	-1.5094	-1.4002	-1.8125	-0.678					-0.935	-0.1326	-0.6349	-2.0586	-0.7277	0.5703	-0.7886	-2.281	-0.5068	-0.3968	-1.9284	-1.1724	-2.2244	-0.1587	-0.1476	-0.3883	1.3255	-0.597	-1.0321	0.4751	-2.0202	-2.518	-2.381	0.4121	3.086	-2.1739	-3.4939	-1.751	-2.8763	-1.5933
1999/12/21	-5.6478	-1.8421	-2.9304	-0.8654	-1.9752	-2.7503	-1.2338	-3.4292	-1.4805	-1.4723	0.8357	-2.1073	-1.6568	-1.846	0.5119					-0.764	-4.3825	-1.9169	0.3185	-1.1518	-2.2684	-4.6105	-2.5995	-1.8676	-2.988	-1.264	-0.4885	-2.8684	-0.7949	-0.7391	-1.5595	3.1977	-1.9019	-1.5064	0.4728	0.8247	-1.7528	-2.439	-2.5992	2.9223	-3.7037	-1.2617	-3.4653	-1.6529	-1.3878
1999/12/22	0.5619	3.2172	-3.0189	-1.3579	0.6908	0.0442	0.5949	-3.551	1.4344	-4.3678	-2.4862	2.1526	-1.8051	-1.297	-3.339					0.9511	0.1389	-0.9772	-0.127	-0.4237	-2.1277	0.5	0	-0.8651	-0.8214	1.5647	0	0	-0.2404	0.5212	-0.6931	-2.3944	0	-0.8235	-0.2353	0.5112	0.3756	-1.5217	-3.6517	-2.2853	-3.0769	-0.8889	-1.1282	0.1401	-0.0782
1999/12/23	0.9961	-3.8961	-3.8911	0.295	0.1715	-1.7226	0.8279	0.9501	-0.4714	-2.4038	-2.6204	-1.9157	-0.2451	-1.5112	-2.1663					0.3589	-1.8031	-0.6579	-2.1615	0.1064	-0.9881	-1.6584	0.1089	-1.9197	-3.5197	-0.8403	1.2623	-3.5642	-1.8474	-0.7407	-3.4895	-4.6176	-3.0612	-3.2028	-0.2948	-1.7803	-0.1871	-1.766	-2.3324	1.63	-1.1905	-6.7825	-1.6598	-2.3776	-0.7825
1999/12/24	0	-4.0541	0.5398	-0.2941	0.1142	0.1798	-0.5279	-0.5882	-1.5562	-3.9409	-3.2	-0.5859	-0.1229	-0.467	-0.2394					1.9222	-0.1412	-3.6424	-5.3931	-2.1254	-2.5948	-4.5531	-1.9587	-1.0676	-1.9313	-2.5424	0.554	-0.7392	-0.0818	1.2687	-1.6529	-3.6309	-2.5263	-3.4314	0.2365	0.3625	-1.4058	-1.6854	1.4925	-0.8368	-4.4177	-3.7883	-1.8987	-4.298	-1.3407
1999/12/27	1.4674	-3.662	-5.5034	-0.9833	1.9954	0.1346	-0.6486	-3.3136	-3.7801	-6.1538	1.2772	-1.5717	-4.305	2.2118	0.4799					1.6667	-1.1315	-3.6082	-2.1978	0	0	-4.947	0.8324	-2.518	-3.9387	-2.7536	1.0331	1.0638	-9.828	0.2211	0	-2.8257	-2.4838	-3.2995	-0.531	0.516	0.4753	-2.8571	2.9412	1.1955	-3.3613	0.125	-5.1613	0.7485	-3.1974
1999/12/28	-0.1185	2.6316	2.6989	1.5889	0.1677	2.4194	0	1.4688	0.7143	1.9126	-1.5579	-0.998	0.8997	0.459	0.5373					0.302	-1.2876	0.1783	2.0365	1.5201	0	0	-0.9906	1.845	0.6834	0.149	-1.4315	-2.1053	-4.8138	2.5735	-2.6261	0	-0.3322	-0.1312	0.0593	2.1047	0.1892	-0.3529	-3.4286	0.6949	-2.1739	-0.7491	1.7007	-1.1144	-3.9637
1999/12/29	-0.2848	0	0.6916	-1.2708	2.0647	-1.0499	0.7122	0.1206	-0.9929	-0.2681	-0.1507	-0.4032	1.1465	1.5666	-1.7815					-2.2366	1.1594	1.2456	5.9876	0.107	1.2295	0	0.3891	1.6304	1.81	0.2976	0.1383	-1.7204	-2.0038	0.1434	0.7551	1.7771	0	1.8397	1.067	0.2514	-1.0387	2.0071	2.8107	1.0352	-0.8889	2.7673	3.3445	1.2021	-3.2674
1999/12/30	0.6903	0.8547	0.9615	1.9802	-1.3669	1.7241	0.1768	0.9639	0.5014	0	-0.2264	1.0121	1.0076	0.1285	0.0605					2.3757	-0.8596	1.0545	-0.7143	1.2821	1.2146	0.1859	0.1107	-0.5348	0.4444	0.4451	2.0718	2.5164	0.4869	0	0.6424	-1.746	2.1111	2.7097	2.346	0.1003	1.2405	-0.2315	-0.7194	0.6831	2.4664	3.978	-0.5394	0.4454	1.5111
2000/1/4	6.1702	1.4124	1.6327	4.7573	4.7118	3.2595	3.8824	2.7446	0.4277	5.7796	2.118	2.8056	3.2419	2.1823	2.719					1.3322	2.6012	5.7391	6.4748	1.0549	1.8	1.8553	1.7699	2.1505	2.2124	1.7725	3.3153	4.1622	3.5853	3.078	2.234	3.0695	2.0675	0.3769	4.0688	0.6513	3.6758	2.0882	2.4638	2.3066	2.6258	8.5933	0.8677	9.9778	2.7145
2000/1/5	1.6477	0.2786	1.4726	1.5755	-2.594	-1.5572	-1.3024	0.4646	3.0518	2.1601	-0.8148	-1.1696	-0.6039	-1.3819	-1.5294					0	0.2817	1.1513	-1.4128	1.357	0.5894	4.918	2.7717	3.8596	-0.2165	1.4514	-0.9823	3.8934	-0.1871	-1.5278	0.4162	-0.4702	-0.2132	3.2541	1.8722	0.448	-1.1818	0.4545	-0.9901	1.4589	0.4264	5.6911	0.2151	2.5538	0
2000/1/6	2.4754	3.6111	2.6385	6.5693	2.9348	5.9427	5.9094	2.4277	2.6171	9.9502	2.6139	2.9586	3.5237	1.8471	4.1816					2.078	3.2303	1.626	5.919	8.8568	1.9531	-1.0417	0.6346	3.3784	3.4707	4.1488	2.7116	4.0434	2.5305	4.1608	4.6632	3.1496	3.953	7.8788	5.4054	8.1269	3.4039	3.5068	3.2857	1.8954	3.397	10	2.6824	4.325	7.0759
2000/1/7	4.6387	2.1448	4.1131	2.226	2.4815	4.9233	2.9252	7.3363	3.4899	9.5023	2.6201	3.2567	3.4038	6.7542	2.1216					2.6174	4.6259	2.56	5.3529	0.2838	3.4483	5.0877	0.1051	2.1242	4.4025	4.2582	5.4089	6.6351	4.2048	1.828	3.7624	3.3588	2.261	8.9888	0.0513	5.3621	3.6477	3.388	5.1176	1.796	7.5975	10.0233	5.6426	1.3191	0.5573
2000/1/10	7.191	1.3123	2.716	9.2127	5.4096	-0.6923	3.6316	-1.0515	0.8431	6.3017	1.4184	1.2987	4.5403	-0.4101	1.7967					5.668	1.3004	1.5601	-0.2792	-0.1887	3.8889	4.1736	0.6299	6.56	3.4137	4.0843	3.7874	1.6889	5.4386	0.266	1.9084	2.0679	0.804	2.8866	-2.2553	5.1762	1.6309	0.2114	1.7105	1.3863	2.2901	4.2797	0.1978	4.2777	1.1085
2000/1/11	1.5247	-3.3679	-6.4904	-3.0675	-6.7937	-3.1371	-5.8913	-5.526	-4.5016	-7.5802	-4.4056	6.2271	-6.1889	-6.2353	-4.6332					-5.977	-5.6483	-5.8372	-1.2878	-5.3875	-6.0606	-4.9679	0.7303	-6.3063	-5.4369	-5.9494	-5.6504	-7.3427	-4.2429	-0.5305	-5.0562	-5.4993	-6.2812	-5.8116	-1.9402	-0.8271	-5.8277	-4.8523	-6.727	-2.486	-5.597	-7.9642	-5.1333	-6.7182	2.5059
2000/1/12	2.6657	-1.6086	-3.599	-3.4019	-4.8243	-1.4394	-1.8888	-1.9123	-2.3569	-5.0473	-1.9751	-6.2069	-3.3565	-2.8858	-3.0075					-2.9747	-3.4014	5.3834	-0.4538	-2.997	-1.8975	-5.059	-3.159	-4.0064	3.4908	-3.2301	2.2458	-4.717	-4.2572	5.7333	-3.5503	-3.3691	-2.766	-4.2553	-0.9091	5.5046	-3.2287	-0.8869	-2.7739	-5.7361	-3.1621	-3.7969	-4.1623	-4.2065	-2.2918
2000/1/13	4.4249	0	0.1333	-0.4914	1.9284	8.2353	-0.9901	4.1284	-0.6897	-2.5471	-0.4478	-2.2059	-0.8383	-0.9044	0.4174					-1.386	-0.9859	-4.7988	2.4501	1.1329	-0.7737	-0.7105	-0.7487	-0.6678	-4.3651	-0.2782	0.6711	-1.5842	-1.8149	-0.8827	-1.3292	1.1094	-1.2035	1.3333	-0.3238	-4.7036	-1.2048	-1.1186	-2.4251	-2.5017	-0.4082	4.4975	1.7372	-2.3287	2.8929
2000/1/14	4.4125	0.8174	-2.6631	-1.07	1.9459	2.2489	-2.5	-1.8722	-0.5556	-4.3182	-0.8996	-1.8797	-1.6908	-1.5645	-1.3658					0.9796	-1.138	-2.9268	-0.723	0.3055	0	0	-1.5625	-1.6807	-2.9046	-1.9526	3.0303	-3.9235	-1.0166	1.5903	-1.0363	-1.5674	-0.443	-1.4254	0.1083	1.742	-1.5947	-0.5656	0.8772	-3.6061	-3.8934	3.0742	-1.7076	-2.3842	-3.7994
2000/1/17	5.6683	-1.6216	-1.2312	4.8253	1.7497	0.7698	2.6781	0.3367	0.2793	4.7506	1.2103	1.7241	2.5799	0.6623	1.0837					0.8013	1.1511	0.335	0.5042	1.8274	-0.5848	-1.61	0.4926	1.0256	1.4957	0.569	-2.8824	3.0366	1.774	10.0188	1.7801	0	-2.8921	1.0011	0.4327	-2.1606	0.9533	0.3413	0.7246	4.2446	3.838	0.8948	-0.1086	0.2094	-0.158
2000/1/18	6.6497	0.5495	1.662	-2.1429	-2.814	6.9844	-0.222	-1.566	-0.8357	-3.8549	-1.1211	0.9416	-2.0359	2.6974	0.0596					-0.1674	1.4225	1.5025	-3.1215	1.5952	-0.7843	0.1818	-1.0893	0.6768	-1.6842	4.9505	6.1175	-0.9146	1.8349	-1.5367	-0.6173	-0.7962	0	-3.8546	0.1077	2.5	-2.7384	-1.0204	-3.4532	-2.3464	-0.2053	-0.6334	-1.1957	-4.2479	-0.712
2000/1/19	6.756	-0.8197	0.2725	0.811	10.0268	9.9966	1.0567	-1.8182	0.0702	1.0613	4.3084	-0.7463	0	1.4094	1.1905					0.964	-1.122	-0.6579	1.6686	1.6683	-0.5929	-1.6334	3.7445	-0.1681	0	0.9434	1.1416	0.9231	0.8108	4.4509	2.381	1.6051	2.8637	-2.6346	3.8193	3.3333	1.068	0.2291	1.0432	0.212	0.2058	-0.8075	0.33	2.8364	-1.992
2000/1/20	5.2411	-0.2755	-1.4946	1.7699	-0.8285	6.2133	1.9263	3.9352	2.386	3.9673	0.5797	-0.5639	0.6112	0.379	1.4118					1.9925	-0.7092	-0.6623	-0.9621	1.7375	1.3917	-1.6605	2.6539	1.0101	0.6424	0.1335	0.7901	3.1504	0.0894	10.0166	1.9211	-1.1058	-0.6682	2.1176	0.9326	2.7931	1.537	1.6	0.59	6.7701	-0.616	7.1123	2.9605	9.9717	0.1626
2000/1/21	6.4636	-1.105	-2.2069	-1.1858	1.4742	-0.1746	-0.324	-1.8931	-2.0562	-1.2346	-0.7925	1.5123	-0.3645	-1.6362	-0.6961					1.7094	-0.5714	-1	10	9.962	-0.9804	2.2514	8.5315	0.5	-2.3404	-3.6	1.2318	0.9852	-2.8571	1.0563	-0.6944	-1.7572	-2.3543	10.023	-2.9774	-1.1098	2.176	-2.4747	0.4399	-0.3303	-0.2066	9.96	-2.2364	1.2219	-0.974
2000/1/24	0.622	-0.838	-4.7955	0.08	3.8257	3.4985	-1.4626	6.924	-1.3296	5.6818	5.3014	-3.1657	-0.9756	-1.3436	1.1682					3.5214	5.1724	-0.1684	5.1429	8.5418	-2.7723	-3.8532	0	-2.6534	-1.5251	-1.7981	3.4845	2.2439	-4.3199	2.3395	-1.7982	1.4634	-4.7072	2.0942	2.0635	8.2043	-1.8519	-2.1915	-2.7737	-3.3797	-2.0704	7.6755	-1.1983	7.4968	-2.7049
2000/1/25	-3.5608	-0.2817	4.2963	-1.6787	-6.9963	-5.9437	3.3535	-1.2739	0.7092	-2.1505	-2.7586	0.3846	1.4778	2.4643	-2.1363					-3.7495	2.5956	-1.6863	-2.4209	-3.1797	1.4257	4.9618	0.0476	0.6814	2.8761	0.7042	4.7034	0.3817	4.2267	4.0856	1.5259	0.1603	3.012	-3.8974	0.0518	-5.5794	-0.566	1.4151	2.4024	0.5487	0.4228	-3.3784	10.0331	-5.1418	4.5493
2000/1/26	0.6795	5.0847	-1.5625	9.8374	2.3069	3.5939	-1.8085	-1.828	-0.6338	-2.967	-1.4894	-1.341	2.9126	-0.9494	0.413					-2.0482	-2.3968	0.8576	-0.3038	1.3136	0	5.0909	-5.8571	3.8917	1.2903	-0.2797	-2.9096	-2.0913	1.4747	-1.1682	-1.503	-1.44	-1.0526	-1.921	-0.6218	1.5152	-1.1385	-1.1628	0.7331	-1.0232	3.1579	1.6434	0.3006	-0.4361	-0.2417
2000/1/27	8.8629	5.1075	2.1645	1.0363	5.1471	3.0934	0.9209	-3.724	3.4727	0.1133	1.6559	-0.1942	-2.5943	0.1917	-0.5875					7.2571	-0.5457	4.5918	1.2697	7.5365	-2.2088	0.8651	6.1204	2.9316	-1.9108	-1.5428	5.205	1.8447	2.634	3.8771	-0.6104	-0.6494	-0.7092	3.5909	-0.7821	6.5299	5.3743	0.2353	-2.1834	-1.5851	-1.8367	10.0103	0.1998	1.4393	1.8578
2000/1/28	6.4452	5.1151	0.1412	7.326	3.2634	-0.7852	-0.161	1.7065	-3.9726	3.9593	0	0.7782	1.2107	1.7219	2.1868					-0.6881	2.8807	-1.1382	0.8024	-2.4115	3.0801	-0.6861	10.0095	-1.4241	0.6494	-0.1425	-1.5492	5.2431	-1.3274	-7.3737	1.2282	1.7974	9.7619	5.7773	0.8933	6.4448	4.5537	2.8169	1.3393	4.6919	0.8316	6.8793	2.1934	4.8735	3.0928
2000/2/14	7.022	5.1095	9.3089	9.2833	10.1129	8.5924	7.3656	9.9553	9.5578	10.1197	9.8442	8.8803	8.8517	10.094	5.0896					9.5843	8.2667	8.3882	9.2537	9.2664	7.5697	5.0086	9.7054	7.5441	9.2473	8.8445	9.9492	9.9638	13.722	9.9263	10.1112	7.3836	7.4837	10.0298	10	10.0033	10.0174	7.3059	10.1322	10.0334	9.6907	10.0059	10.0488	10.1176	10
2000/2/15	7.6907	5.0926	-3.7419	4.8095	7.8311	6.7153	-4.3565	4.6796	-2.3437	0.7905	-1.354	-3.0142	-2.967	5.9226	-2.5867					-3.5827	-4.5567	-1.3657	2.9144	0.212	-1.4815	1.9737	3.673	-2.9851	-3.1496	-2.6212	9.7415	-1.1532	10.0158	-2.1904	-1.7447	-1.0463	-3.1282	-3.8809	1.8466	9.991	-0.2375	-2.1277	-2.9333	-2.1277	-5.0752	10	7.2695	9.5085	10
2000/2/16	9.487	4.185	7.9088	2.5626	8.7072	10.9756	-2.6178	3.0126	9.6667	9.7059	6.2092	-0.1828	-1.5855	9.9462	-1.5819					-5.0273	-1.6774	0.9231	8.0531	2.8209	3.7594	5	4	4.3077	7.7236	1.8843	1.8511	10	8.2437	4.936	-5.1402	5.5891	-1.875	4.2254	-0.5579	-1.0335	-1.5873	-1.087	7.5549	-1.5528	10.099	-0.3143	6.281	9.9512	-0.1271
2000/2/17	0.6967	-5.074	-2.6087	-9.9942	-10.0035	7.7143	-0.2151	1.8868	-8.2067	9.8302	-7.8769	2.5641	3.9125	-1.8093	1.3777					-5.9839	9.9738	3.0488	-2.457	-0.4801	-1.6304	5.0691	2.7839	-2.3599	-4.5283	2.5099	-9.9959	-8.7121	-5.4305	-10.0174	3.8424	-5.8655	3.0786	-10	1.4493	-5.7433	-7.9839	4.0659	-5.1086	-5.489	2.3381	-9.9927	-7.776	-9.9823	-8.2113
2000/2/18	0.4238	-4.8998	-1.7857	10.0065	6.3739	9.9572	-1.9397	-1.6667	4.7682	5.0448	-0.8016	-3.0357	-2.4363	10.01	-1.7554					-0.4896	7.3986	-2.2189	-1.0915	6.754	-4.2357	4.9708	3.35	-1.0574	-3.1621	4.3814	-4.9564	3.6515	1.4006	-0.2904	4.1746	-0.6079	-1.3388	-3.9039	2.6728	1.2828	3.9439	-1.7951	-9.825	6.4753	-3.3392	-0.0808	10.0337	2.3164	9.9861
2000/2/21	-5.2446	4.918	2.5974	7.3357	-0.3288	2.6536	2.5824	-4.3315	0.5689	7.3586	1.8855	3.4991	4.5403	2.6709	1.1527					3.567	10	-1.2103	-2.4194	1.0329	5	5.0139	3.7931	5.6489	0.6122	3.4568	-1.9314	-3.9231	-6.0773	3.932	10.0182	3.0581	3.6534	1.7708	2.5135	-3.0225	-2.8668	6.129	10	0.8777	-1.0909	-10.0054	3.3716	-10.0193	10.0252
2000/2/22	-9.9973	-3.7946	-4.3038	-3.3898	-8.9809	-7.1764	-2.571	-2.5591	-4.1483	-10.0289	-4.5605	-3.9146	-4.9946	-10.0088	-2.2222					-5.1861	-10	-2.7565	-0.609	-2.1725	-3.1136	-5.0398	-3.9203	-5.7803	-0.2028	0.358	-4.6775	-5.0833	2.0588	4.3905	-7.8642	0.7418	-2.5176	10.0307	-0.394	-3.3541	-2.1701	-5.2685	3.6635	-6.215	-2.0221	-5.5439	-7.6353	-5.0857	-2.7507
2000/2/23	-9.997	-2.5522	3.0423	-1.1319	-9.9074	-9.9903	-3.2435	-2.2222	0.5246	-10.0241	-2.4931	2.7778	-2.1714	-9.9951	0.3497					-3.5073	-9.9888	-3.4646	3.1072	-3.8537	0.5671	-5.0279	2.9737	-4.1411	3.0488	-7.4911	-5.7335	-5.0044	0.5764	10.0224	-2.6954	1.7673	-3.0992	0.2791	2.6813	-8.8145	-2.2183	-2.7807	-7.0681	-1.5905	-2.8143	-6.8528	-3.2905	-4.9069	-7.4838
2000/2/24	4.5215	1.1905	0.3851	10.0172	9.3876	-2.7261	1.1364	2.9959	2.4136	2.6738	2.983	-0.9009	0.3505	7.73	7.4332					1.6443	1.3716	0.8157	1.7827	6.5897	0.3759	-1.7647	-2.9886	1.92	4.7337	2.4422	6.7945	3.6044	7.808	1.952	4.1551	3.4732	0.6397	1.8553	6.464	-1.8862	2.2686	1.2101	2.3944	1.9529	0.7722	10.0136	1.9917	5.9905	10
2000/2/25	-3.714	-3.0588	-3.1969	6.9199	-3.0241	-4.4484	-0.9551	-2.9087	0.0637	-5.0347	0.2759	4.5455	-2.3283	0.3032	-3.3514					4.8106	-2.214	-1.7799	-7.0892	-5.7361	-1.6854	0.5988	10.0035	-1.8838	3.3898	-2.7604	1.7958	-1.4273	3.7874	-1.5955	6.2943	3.9161	-1.8008	7.377	6.0314	1.8538	-1.1535	-2.7174	-1.6506	-2.2457	-1.1494	8.452	-4.0683	-2.2384	4.4007
2000/2/28	-0.0557	4.1262	2.3778	4.1363	7.8803	5.7728	3.1764	2.7893	2.5461	7.0384	2.751	6.4348	1.6687	0.6549	1.566					4.7522	3.522	2.9654	-4.1741	0	3.4286	-0.744	10.0063	8.32	10.0182	1.8065	6.754	6.2443	-0.6402	4.2562	10.0083	9.4213	2.2654	10.0085	0	9.7068	4.6679	2.6816	4.0559	4.1216	2.3256	5.6238	5.4283	7.842	6.7665
2000/2/29	-5.7892	2.0979	10.0645	-1.3551	-5.0391	-0.3741	0.3848	10.0503	0.1862	-4.2699	0.4016	-2.1242	3.1653	-2.8028	3.5793					-2.6367	1.3366	4.32	2.7166	-2.1636	7.919	-4.048	3.2323	-2.9542	-1.1589	-0.7605	-3.6827	1.8739	0.0644	-2.7605	-0.3033	-5.4121	-0.6329	10.0231	-6.0675	0.1536	-1.8868	2.2851	1.0753	2.6606	3.4091	-9.5946	-0.5632	-4.4586	-6.2338
2000/3/1	-2.8061	0.2283	4.3376	-3.3633	-3.1674	-0.4197	0.2191	-0.9132	-1.9207	2.587	3.4667	0.8347	-1.9318	1.4418	-2.1265					1.8319	0.8393	-0.6135	2.2344	-0.8293	-3.5836	5	-3.9069	0.6088	-3.3501	2.8097	-4.4118	-3.3445	-5.7308	-1.0796	5.8555	-2.7308	6.1571	-7.4982	-1.7763	-3.865	6.3811	0.7447	1.5957	1.3906	-0.1832	-5.4111	-2.6699	-3.0556	-3.2133
2000/3/2	-3.1794	-2.2779	-2.0225	-6.0784	1.4444	1.1535	-1.6393	-2.3041	1.7056	3.913	-1.8041	-2.1523	3.1286	4.5685	-1.9555					2.4638	-0.1189	3.3951	-2.2302	0.6969	1.0619	4.7619	-1.0957	-1.8154	-2.4263	-1.4907	-0.2051	-1.3841	0.2732	6.1035	9.9926	-1.0695	-2	2.2727	3.1648	4.9458	1.9721	-0.9504	1.178	6.9202	-1.8349	4.5828	0.4156	1.0888	0.0572
2000/3/3	-4.3659	2.331	2.1789	-2.8706	0.0838	2.9167	2	3.0189	2.6708	-0.3347	1.6404	-0.1692	6.5169	-2.3786	1.385					8.7023	2.9762	-0.2985	-2.2354	2.0761	1.9264	-3.125	-8.5423	1.6949	3.9076	1.8916	1.0277	2.9825	0.8174	-5.5238	-1.2786	1.4865	5.6122	-1.7037	-1.0359	3.5269	-1.9339	6.29	-1.2937	-1.6327	6.9159	0.272	7.202	1.5306	-0.8009
2000/3/6	-5.6177	-2.7335	-7.5196	-4.9973	-5.3975	-6.5843	0	-8.4249	-2.1779	-2.7708	-5.2292	-5.0847	-6.7511	-5.6191	-4.0984					-9.375	-3.0058	-1.9461	-2.0999	-3.4576	-5.4983	-1.7595	-10.0096	-4.2424	-4.9573	-3.3416	-5.9003	-6.3884	-3.7838	0.0403	-8.0436	-6.7909	-2.5121	-9.7965	-0.2415	1.2922	-5.9162	-6.319	-1.3106	-3.3195	0.6993	2.3207	1.8533	-7.1468	-8.6505
2000/3/7	8.6005	-1.6393	-3.5194	1.9796	-0.5307	-4.3796	1.7429	3.8	-0.3092	0.7772	1.4305	0.3571	2.2624	-0.0527	1.7094					5.2693	-0.9535	-0.1527	-0.1907	3.0197	-0.5455	-1.4925	3.8611	0	1.4388	-1.1524	1.4595	0	0.9129	3.8291	9.0437	1.8571	10.0099	6.7669	-0.565	3.9432	1.8341	0.6424	0.2656	1.962	-1.2153	1.8557	10.0076	1.7438	-0.5051
2000/3/8	-2.8366	0.9524	6.9182	1.8857	3.3348	5.3674	-1.0707	-0.4817	2.4814	4.7986	0.0672	0.8897	2.5442	0.6853	-0.5602					0.4417	2.2864	0.3058	2.6743	5.5896	1.4625	1.2121	0.0682	1.4241	-0.1773	1.2953	6.0202	1.5469	2.5052	3.0668	-2.1074	0.9818	0.0901	0.7825	4.099	-2.0642	0.3431	0.5319	-0.2649	0.8419	0.5272	4.5402	-0.1378	3.6052	2.7919
2000/3/9	0.1057	0.7075	-1.5294	2.3408	-2.926	0.7471	1.4069	-2.4201	4.1162	-3.1889	-0.5369	-1.0582	-2.2654	2.0942	-0.2817					-0.7329	-2.5882	-2.1341	1.1628	2.3241	-1.982	1.9461	-0.8862	-1.4041	-1.5986	-1.023	0.2513	6.362	-0.2037	-1.8832	5.5556	-1.5278	-2.3402	-3.3385	-2.3392	-0.4557	-0.9402	-0.5291	-1.7264	-1.133	-2.4476	-5.1729	-0.8972	-2.0536	-1.358
2000/3/10	2.1114	-1.6393	-3.1063	0.1596	-1.5957	0.3596	-3.3618	-1.5873	0.4651	-1.0135	-1.552	8.1996	-1.766	-2.0513	-2.1469					-2.9531	-2.5362	-0.1558	0.5977	-9.9685	-1.2868	-0.2937	0.9285	-1.4241	-2.5271	-1.8088	-2.1053	-3.2013	0.6122	-2.1497	-1.5789	-3.244	-4.977	-2.4096	-0.519	-0.4864	1.2079	-1.2766	-2.8378	-3.4379	-1.6129	-1.0793	-3.273	2.0384	0.1252
2000/3/13	-0.5945	4.0476	1.8496	2.3367	1.3514	2.4854	0.2209	6.754	-1.8519	2.6451	4.1124	8.8962	2.6966	-0.1047	0.6351					0.9509	2.974	4.5242	4.936	-4.1345	2.7933	4.4183	2.2147	1.1236	3.5185	1.5789	-2.4578	1.6536	0.4057	0.51	-0.2674	2.7697	2.5218	3.0453	1.4848	-0.8338	-0.0853	1.6164	1.9471	2.6858	3.4608	-2.4771	2.0878	2.911	-2.0625
2000/3/14	0.702	-1.6018	1.5738	-5.7602	-3.9556	-10.0066	-1.8733	0.0944	-3.7736	-3.9069	1.0533	-3.6309	-2.2976	-5.7128	-1.6064					-1.168	8.7846	0.4478	-2.0035	-2.1199	-1.8116	-3.8082	-2.3333	-2.381	-1.9678	-2.9793	-6.0367	-4.7089	-2.6263	-2.498	-7.3056	-2.5532	3.9735	-4.2332	-1.2653	-2.7834	-2.4744	-1.9088	-0.5457	-2.129	-2.4648	-2.3284	-1.9746	-3.827	-3.1908
2000/3/15	-1.3168	5.1163	3.9333	-1.707	-2.36	-3.3018	-0.1684	2.5472	0.4902	-2.3356	0.456	0.7849	2.0157	-0.3891	1.4577					-2.7449	-2.5442	5.9435	-2.2222	3.5101	3.8745	-1.6129	1.8771	1.1382	3.1022	0.4005	-4.0223	-1.3477	0	4.0833	-6.363	1.8923	-1.4559	-3.0025	2.0825	1.4017	0.9624	3.7838	3.5665	-1.0566	2.8881	-3.9628	-2.446	-1.2687	-0.1318
2000/3/16	-2.9958	-5.0885	-6.9954	-9.8599	-5.8294	-9.9925	-4.6119	-1.9319	-5.4268	-9.4774	-4.2802	-6.3863	-6.0373	-4.2969	-3.7931					-3.7632	3.5187	-8.6957	0.3182	-3.0303	-6.5719	-5.0671	-5.0586	-5.1447	-8.1416	5.1862	-7.4505	-6.8306	-5.3942	-2.9615	-9.6525	-4.7143	-6.8329	-9.8022	-2.1185	-2.8529	-4.8527	-0.2083	-6.4901	-5.4648	-6.6667	-6.6409	-5.6047	-5.4907	-6.4026
2000/3/17	0.8092	1.1655	4.0691	3.729	3.9758	-7.364	2.0047	4.9719	3.9329	4.0117	0	4.1597	4.5561	4.3149	1.4337					4.1141	1.9737	3.8402	5.2107	1.1905	2.4715	2.0408	3.458	0.678	1.7341	1.2642	5.9748	2.737	5.7018	2.8141	4.1026	2.2489	1.9822	2.2879	1.002	5.3588	2.0947	7.62	2.2663	3.588	1.8797	10.0138	6.4844	3.3993	5.7828
2000/3/20	0.0268	2.3041	7.4645	-2.5764	1.6457	-3.6736	1.3295	10.0089	3.536	3.4807	10.0271	4.6326	2.5698	0.3354	3.1213					3.482	7.957	5.4734	9.9914	-1.1029	3.7106	4.4615	-0.0682	1.5152	5.303	2.1223	-2.4332	1.5224	-1.4523	1.2722	1.642	3.3724	1.8465	4.5666	5.0794	1.7241	1.6057	4.9467	2.6316	4.8108	2.214	-0.5022	4.1086	1.3748	2.8
2000/3/21	-0.3879	3.3784	-2.5358	2.214	1.4286	-4.5327	2.6241	-4.5491	-0.8987	-1.6364	-3.1404	-2.1374	2.3965	-1.0028	2.2273					0.1134	-3.2869	-0.7013	3.1323	1.1896	2.1467	-0.1473	-1.8771	0.6633	3.777	-1.1002	3.1022	-0.5623	0.2807	2.7408	-2.504	0.4255	2.8626	-2.139	2.3414	0.8475	1.6681	-1.2939	3.2389	-1.5912	1.083	-0.9464	-1.4094	-1.4741	-1.8158
2000/3/22	-0.4699	3.0501	-1.6968	-1.2635	2.4883	2.1284	-0.3335	0.8511	1.9952	1.1091	1.8436	9.9844	8.4043	0.1125	-2.6816					-1.0952	-1.9567	0.7062	2.4677	1.9104	0.3503	2.5074	0.6957	-0.3295	-2.5997	-1.1125	1.7109	4.7125	2.5192	-0.8892	1.1599	-2.1186	-0.5566	-1.275	2.0295	-3.3894	0.9499	10.0187	-0.915	1.6791	-0.8929	3.8854	-0.5004	5.1466	0.1321
2000/3/23	1.7941	-0.4228	4.0276	0	0.4123	0.3206	0.8924	4.135	0.1778	2.3766	0.1873	1.2766	0.3925	9.05	0.7463					1.6037	2.6261	0.9818	-1.2597	4.0375	4.5375	2.0144	0.0691	1.4876	1.4235	1.25	-1.6241	5.2205	9.1468	-0.5234	-1.2285	2.0202	1.0261	5.3506	1.6275	0.8118	0.8554	10.0426	4.2216	1.5291	4.1441	-1.9007	4.2385	-0.3984	0.2639
2000/3/24	-2.6769	-0.8493	-0.7743	1.8282	1.7792	-1.8217	-1.1056	-4.7002	3.0178	-3.4821	-2.0561	-1.5406	-2.4438	-3.6082	-0.057					-2.1796	-4.1965	0.6944	-3.9775	-1.9404	-3.5058	-2.3977	-0.1381	-1.3029	-2.4561	1.2346	-2.1226	1.1976	-2.6266	2.3675	-0.0829	-0.1414	5.9095	2.627	0.8185	2.9911	0.2545	9.9768	-2.5316	-3.1928	-1.9031	-0.0625	-4.4108	-1.8857	-1.3816
2000/3/27	1.7838	4.9251	10.0334	3.1119	1.2102	-6.0221	0.8385	1.9558	5.5141	3.1452	1.5903	8.1081	9.7194	-0.6417	2.2805					0.2305	1.6026	3.7241	1.0942	-0.2827	3.6332	5.0578	-0.0346	5.9406	4.3165	5	1.5663	6.3398	-0.2569	5.837	3.1535	5.949	10.0262	0	0.2471	-2.2619	3.4687	9.9859	10	4.8538	8.8183	0.2502	2.3792	1.9802	-0.6671
2000/3/28	-1.8194	5.102	7.0922	-0.058	2.7015	1.9051	3.4922	-2.7523	-0.9254	2.2422	2.5047	-1.5789	-1.8265	-1.0226	0.7804					0.5366	1.2618	-0.266	2.9378	0.4252	2.8381	4.9519	3.0083	-0.4673	2.4138	-1.7422	-1.4235	-1.8283	-0.4507	-1.1793	1.1263	-0.6684	-2.7734	1.9625	0	-0.8571	2.2077	-5.5627	-0.1181	4.9258	-1.2966	-1.4972	-1.338	3.3695	10.0067
2000/3/29	-1.0628	0	-6.1495	5.5168	10.0043	9.9932	1.9818	-3.0017	-2.9121	-2.4561	4.0929	-3.4759	-3.6279	1.1419	-1.9912					-0.6862	-3.2191	3.3333	-2.7037	-0.9174	-1.461	0.1311	5.7402	-2.0344	-2.5253	-2.4823	4.1516	-2.2672	-1.8111	-0.6669	8.1941	-0.1346	1.793	-3.2636	1.4085	0.8646	-2.24	-6.1611	-3.1915	-2.3756	-5.9113	1.0133	7.2091	3.9779	-3.2967
2000/3/30	-0.7575	5.0485	1.0081	2.8068	0.1568	-2.1014	-1.313	1.6799	2.8862	0.5396	0	0.9695	2.2201	1.3978	3.4424					4.1843	9.9785	0.2581	3.242	0.7835	0.1647	4.9738	-3.619	0.7987	0.3454	0.6061	-0.5199	1.0771	0.527	-1.6608	-1.4706	3.6388	3.1225	0.6055	10	7.8857	0.2455	-1.7316	1.221	-0.6373	1.2216	0.094	1.1984	8.3953	1.2626
2000/3/31	0.458	4.9908	-1.2974	-5.1392	-6.0665	-1.2626	0.3193	6.6087	10.011	-2.3256	-1.8779	-1.5089	-0.5666	-1.3786	-1.0911					1.8423	1.1707	-4.5045	-0.6729	2.6855	3.4539	4.6135	-3.1291	-0.4754	-1.0327	-2.6506	-0.5807	0.5738	-0.7208	0.7905	-0.1493	-2.7308	-3.9596	-3.0095	8.2702	4.3167	-2.0408	0.3671	-0.965	0.2332	-1.5517	-3.539	-0.5921	-4.2157	-2.8678
2000/4/3	0.0138	2.8169	0.8089	1.0158	-1.0417	0.5435	1.5385	-2.447	0	-1.3736	0.9569	0.1393	0.2849	-0.8602	-0.0552					-1.2301	-0.8679	-3.2345	2.9733	0.6194	1.1129	-3.8141	-2.3801	0.1592	-0.8696	0.8663	5.4322	-2.8525	-0.462	-0.4991	-3.7369	1.8717	-2.9911	-1.0638	-4.9563	-4.392	2.9167	-7.8274	3.2887	-1.2216	-0.1751	0.1948	0.5956	-5.6295	-1.6688
2000/4/4	0	-4.9658	-2.8084	-4.5251	-4.7579	-4.1653	-3.9707	-2.9264	-2.2	1.6713	-4.9171	-5.5633	-3.8826	-2.7115	3.2009					-1.2454	-4.8638	0.6964	1.9737	-1.4364	-5.3459	-4.7088	-0.0348	-3.3386	-3.3333	-3.0675	-2.8255	-3.4396	-2.8515	-0.1433	-1.8634	-3.4121	-5.4167	8.871	3.0061	2.8678	-2.996	2.619	-4.1274	-3.4158	-2.807	0.0972	-7.2368	0.9761	-2.0888
2000/4/5	0.0967	-2.8829	-1.6512	1.2873	0.0884	-0.4977	1.3602	4.565	4.7546	8.1279	1.2461	0	1.2808	0.1672	0.8556					4.2656	0.2045	-1.2448	0.1792	-2.5677	0.1661	2.7308	1.8815	0	0.726	2.9114	1.8244	0.0869	1.57	2.9422	-3.0854	1.2228	2.2026	5.8436	6.7004	0	0.2504	-3.3256	-0.369	1.2195	0.361	3.2373	0.5674	0.2685	0.1333
2000/4/6	4.871	5.0093	8.6044	2.0797	4.682	1.4672	2.4691	6.8369	0	3.4628	3.3846	5.1546	10.0195	0	1.6437					-0.0356	4.0816	3.2213	-0.644	4.3447	1.4925	2.2785	0.1026	3.6184	3.2432	1.968	0.3919	2.6042	-1.5457	0.0349	0.898	2.5503	3.0172	-0.4666	1.8699	0.6711	4.8293	2.64	6.7901	4.2169	2.1583	2.5713	2.9619	0.4821	1.8642
2000/4/7	-1.7368	0.53	-1.256	0.1698	-0.6329	0.8216	-0.2095	-2.313	-1.8546	-2.449	0.8333	-0.9804	9.9912	7.7908	6.2076					3.1317	0	-0.8141	0.4321	6.0751	2.2876	0.495	-0.9224	4.127	3.8394	0.8444	-1.0039	1.4382	-5.4608	10	1.0518	5.6283	0.4184	0.625	-0.5479	-0.8718	-0.8737	1.325	-0.3468	1.1561	2.4648	-1.5592	-2.3973	0.2132	-0.0654
2000/4/10	-1.473	-0.3515	0.3914	-2.5424	2.1231	-2.6076	1.4698	1.105	-0.5967	-1.1715	-0.7674	-1.273	0.9646	2.065	-1.3261					0	0.3922	3.0096	-0.1434	9.2664	4.1534	4.9261	0.5172	1.5244	2.3529	1.6746	-2.2535	1.5013	0.2166	0	-1.6013	-0.8674	0.5833	-0.6211	-0.4959	-1.7331	3.125	0.5385	3.0162	6.7429	3.6082	-2.5776	-0.4912	1.5957	-1.0464
2000/4/11	-0.4485	4.5855	-1.5595	1.3333	4.4906	1.9746	0.776	-4.1374	-0.1501	-2.3709	-1.7847	-2.4355	0	-2.9843	-3.783					1.2422	-1.1719	-3.8513	-0.4309	3.1802	-2.454	-2.4648	3.3619	-3.1532	-3.7767	-3.0588	2.4207	-2.8759	2.3775	0.3168	1.6273	0	0	-5.0781	-0.1107	-2.6586	-3.3411	-3.3665	-3.0405	-0.6424	-3.4826	1.9127	-1.4104	2.6178	2.9081
2000/4/12	0.8191	1.1804	-1.4851	-1.7162	0	-3.4132	-1.54	0.9772	-3.507	0	-1.272	1.6153	-5.7325	1.0428	0.9829					-2.8971	-2.1739	-0.6906	0.4327	-1.3128	4.5597	1.3237	-1.0621	2.3256	1.1945	-1.0922	-2.7575	-1.3536	-1.7593	1.263	3.6829	-1.875	-1.8227	0.7407	1.663	4.1103	-1.3666	-0.6334	-1.3937	1.5625	0.1718	-3.0341	-0.7153	-5.1531	-1.0918
2000/4/13	-0.4739	0	-0.9045	1.2806	-3.1039	3.8396	0.4171	-2.7419	1.7653	0.4337	2.0859	-0.289	3.0405	-0.6192	-1.4857					1.755	0.202	0.8345	-5.0628	-4.6848	1.8045	4.038	1.9457	1.5152	2.5295	5.2761	0.2894	3.6878	-1.5043	7.4836	1.4672	0.8917	-0.5063	-0.6536	-0.627	-3.3112	-0.2445	1.5936	0.2356	6.5252	3.259	0.1935	0.7205	-0.1614	0.0649
2000/4/14	-1.1837	10	1.1156	-2.2989	-3.9425	1.2762	4.9844	2.2388	0.7653	1.8135	-1.0216	3.1884	-3.1967	0.3634	-1.5081					6.8299	-1.7137	-0.4138	1.6263	2.0631	1.034	5.0228	2.3363	-1.6418	-2.1382	0.2331	3.4622	-1.9851	0.9455	-0.8703	-4.414	2.7778	0.7634	-2.6316	-1.0151	-3.5052	-0.6536	-2.0392	-0.7051	0.4482	0.8306	0.3863	1.0014	-2.1552	-0.6489
2000/4/17	-1.5558	5	-2.9087	-1.2353	-1.8811	-3.1987	2.9674	-3.0008	-7.0886	-4.0712	-4.1894	-3.0899	-3.895	-0.776	-1.6895					4.1653	-3.4872	-4.4321	1.7864	-1.962	-2.4854	5	0	-1.9727	-2.3529	3.7209	5.9119	-3.6287	-0.9366	4.7117	-3.8217	-2.9484	-5.7239	-3.8007	-3.0765	-6.0543	-3.5362	-6.3251	3.787	-4.3133	-2.8007	-3.3034	-5.17	-4.185	-3.0046
2000/4/18	0.4755	-4.329	0.9298	3.6331	1.4379	2.1362	-0.8646	2.1739	0.9809	1.4147	1.9645	-0.7246	1.674	0.0521	0.8593					3.6888	3.0818	1.1594	3.9854	2.6683	-2.8486	0.8282	-2.4116	2.322	0.6885	1.7937	-1.6324	1.4011	2.3273	0.3354	1.8212	0	1.1607	1.3169	1.6872	-0.1778	2.8986	3.0769	0	-0.5181	1.6949	1.2604	-0.3734	0.5747	0.9428
2000/4/19	-1.3502	-2.8658	-0.5118	3.1609	-1.2457	-1.3072	-1.3081	-0.9002	0.5936	2.7027	1.243	0.8759	0.7799	-0.6253	2.2364					-1.9133	0.5155	2.0057	5.8017	9.9232	1.2346	-0.7187	-1.5486	-0.9077	3.7607	7.5991	-0.9101	-0.6908	-0.924	-0.195	-1.1382	0.5063	-0.2648	-0.0867	-0.1969	6.634	1.2428	-2.1559	-1.3683	4.3229	10	0.0655	1.6492	1.1429	4.8699
2000/4/20	5.6441	2.0186	3.3951	3.3983	-0.8264	-1.4901	-0.3436	2.8076	2.1996	-1.4431	0	0.8683	-0.172	-0.3146	-0.0521					-0.061	0.3077	-0.1404	10.0033	1.2896	-1.2195	-1.758	1.1714	3.2061	1.4827	7.7789	-0.8104	2	0.9326	2.1763	0.4112	4.534	1.2389	1.2142	2.5077	-2.9645	1.3093	7.0339	1.0405	-0.2996	-1.9697	-0.5237	-1.4749	-1.0169	2.0356
2000/4/21	-1.9768	-2.7397	1.0945	-1.4009	-0.5702	1.2101	-1.4778	-2.8916	0.2625	-1.3781	0	-1.8651	-1.5504	-1.1047	-2.3971					-1.757	-2.2495	1.5471	1.6616	-1.5915	-2.3148	5.0526	-0.8601	-1.7751	1.1364	-0.5698	3.4314	-2.1313	-2.2743	-0.8192	-0.1638	3.6145	3.9336	-2.1422	-1.4568	-1.3769	0.4039	-2.9295	-0.6865	-1.1517	6.0278	-0.0329	1.497	-0.3995	2.0574
2000/4/24	-3.5291	-3.9124	2.2638	-1.9672	1.0146	-1.6274	-2.6	-1.737	-1.5183	5.5895	-1.7188	-3.655	-1.3123	-1.4894	1.228					-5.9613	-0.7322	0	-3.6553	0	-0.4739	1.3026	-2.2022	0.9036	0	-3.1519	-2.8963	-1.6551	-1.8182	0.9361	-1.1485	4.3023	0.0841	-2.3643	1.9247	-2.6178	1.6895	1.4682	-2.9954	-3.0395	6.9971	-0.2962	-1.4012	-1.8911	-1.2217
2000/4/25	0.0141	0.8143	-3.2724	-3.9019	2.1834	-1.3504	0.7187	-2.1886	-3.243	2.5641	-0.3123	1.8209	-0.7092	-0.324	-1.2658					9.9842	2.0021	0.1385	-0.987	-0.9704	1.2698	0	2.4906	3.2836	-2.5682	-5.0296	-2.3861	-0.3543	-0.7407	1.964	-0.9959	1.6722	-2.437	2.2422	-1.04	-1.7921	-2.057	-2.2508	-2.2565	-1.3062	-2.3161	-0.6273	-1.6455	-0.7593	-5.0711
2000/4/26	-0.0282	-0.6462	0	-2.3202	1.3675	0.5476	0.2548	0.0861	-0.2198	-3.2258	0.9398	-0.4471	0.4464	1.6793	-0.5342					0	-2.0661	-1.9364	-1.6822	-0.4899	-1.0972	-9.9901	-2.1305	-1.3006	7.743	0.7269	-0.7778	0.2667	0.3731	1.7121	0.0838	-1.3158	-2.0672	-1.5789	-0.9126	-1.2318	-0.1616	-1.6447	0.729	0.5823	-1.8131	1.5947	0	0.2354	-1.3029
2000/4/27	0.0565	-3.9024	-4.9751	1.3658	-2.0658	0.2042	-1.4235	-3.6973	0.1101	-2.6667	4.4072	-3.4431	-4	-1.1188	-2.3093					-2.3535	-2.8481	-1.6925	0.9823	-0.2188	-3.962	-10	-0.3401	-4.246	-5.3517	-6.3918	0.9518	-1.5957	-2.6022	8.5744	-2.0101	-3.8889	0.088	0.4456	-0.3349	3.9261	-2.589	-1.6722	-0.7238	-2.2105	-2.2727	5.1668	-2.1293	0.6459	1.3201
2000/4/28	0.9459	0.846	-2.5131	-0.9373	4.6061	5.231	0.9799	0.5357	-0.11	0.0856	4.7562	-0.4651	1.4815	2.8017	1.4843					2.0659	2.063	-1.0043	5.7107	3.0154	1.8152	-3.663	2.2526	0.1529	-0.8078	1.5419	1.8303	2.1622	3.5115	8.4302	1.1111	3.9306	0.703	0.6211	5.5447	1.3333	2.99	0.8503	5.7108	3.3369	-0.2907	3.2338	0.9324	2.6838	0.456
2000/5/8	-0.4196	-1.0067	-4.9409	4.9675	-0.3292	8.0052	1.9918	4.4405	0	-1.6253	1.0216	0	1.3686	0.5241	0					1.2048	-3.1915	0.2899	0.2671	3.0867	-1.4587	0.6337	-2.0694	1.0687	-0.9772	3.5792	-1.7974	-1.6755	2.5811	0.2681	-1.8597	4.4494	-1.1344	-2.1164	0	-1.9737	-1.5323	3.7099	0.4598	3.2292	2.0408	-2.1084	-1.8476	-1.9318	-1.297
2000/5/9	-0.9691	-3.3898	-4.9718	0.7887	-4.6243	-5.1704	-2.003	0.085	-3.0837	-0.9565	-0.4494	1.8692	-3.5104	-1.147	-1.6251					-0.8095	0	-3.4682	-0.3848	-0.6711	-0.6579	-2.8967	-0.5794	-2.719	-3.9474	-1.8848	-1.9412	-1.2556	-4.0259	-1.2478	-1.8949	3.5144	-0.8826	-3.5135	3.8737	2.0134	3.8493	-1.626	-0.4577	-2.3713	1.2857	-4.4308	-2.902	-2.8389	-1.7083
2000/5/10	-0.4397	-5.9649	-1.4269	-3.6892	-2.1645	-3.9395	-4.0368	1.1045	-3.3523	-6.5847	-5.9819	-5.1988	-5.1306	-3.9557	-3.1388					-2.0163	-5.3846	-4.1916	-3.9227	-4.3659	-4.6358	-5.9663	-0.3428	-4.0373	-4.4521	-6.6169	-0.7919	-4.178	0	-0.6769	-2.1949	-3.9095	-6.5004	-4.5752	-0.0766	-4.6491	-1.8139	-4.3802	0.3448	-4.4961	-7.7574	-1.7386	-2.2617	0.2982	-3.008
2000/5/11	-0.8405	-2.0522	-0.1206	0.1161	-2.3009	-0.5249	-1.5974	1.6807	-4.468	-3.5714	0.3601	-3.2258	-2.5565	-0.7139	-1.9898					-3.7727	-3.0197	-0.9375	1.1754	-3.2065	-3.6458	2.069	-1.8232	-1.7799	-1.9713	-3.3143	-3.1357	-2.1801	-1.573	-0.9541	-0.9874	-5.2463	-0.6667	-1.8591	9.9948	3.4959	-5.3815	-0.5186	-6.1856	-4.7619	0.4587	1.4744	-3.3884	-1.308	-3.4459
2000/5/12	-0.0287	0	0.1208	2.029	-0.6341	0.9235	-0.1082	-2.7273	-0.1846	0	1.256	-1.6667	0.4036	-0.2212	0.232					-1.9857	-0.1198	-0.9464	-0.0306	-0.5053	4.3243	-3.9189	1.5067	0	-1.6453	-2.1277	-1.1772	-1.0659	-1.3699	-1.6514	0.9066	1.5819	-1.6299	-0.0997	5.0792	-2.4444	-1.6978	-2.3458	1.8315	-0.6818	0	2.0665	0.941	-2.6506	-0.0714
2000/5/15	-1.2071	-3.4286	-2.2919	1.6477	-2.0055	2.2876	0.1625	-6.712	-1.3564	-2.6316	2.1855	0.678	6.3317	-0.5543	0.8102					-1.974	-2.6379	-1.9108	0.581	-2.2573	-0.1727	0.2813	-1.001	-1.1532	-2.974	0.2415	0.0596	-0.5877	-0.463	-7.1828	-4.8518	-2.2247	0.2924	-2.6946	2.3282	0.0911	1.1226	0.7117	-3.2374	-1.0297	2.5875	0.348	-3.6441	-3.5891	-3.7857
2000/5/16	-0.1164	10.0592	2.4691	5.7574	1.4419	1.5016	0.649	3.0965	3	1.5015	3.4682	2.3569	1.0397	0.223	1.0907					0.7419	3.4483	1.2987	-3.6485	1.7321	1.7301	3.3661	-0.3487	1.3333	3.2567	2.2892	0.8333	4.2365	2.2481	0.3518	0.9443	4.3231	1.6521	2.8718	-0.13	-3.5503	1.281	1.5901	1.487	1.0405	3.2641	0	1.3193	1.0911	3.415
2000/5/17	-2.2572	1.7921	0.6024	-0.7928	0.5961	-1.1646	-0.6448	-2.3852	0.6675	-0.0986	-2.7374	-0.6579	-1.4032	-0.0556	-0.7382					-0.263	0.5952	-0.3205	2.5868	-0.681	-2.381	-2.8494	0.14	-0.1645	0.1855	-0.9423	-0.9445	-1.1342	0.0758	3.6054	-0.0935	0.2181	-1.912	-0.6979	-0.0651	0.3775	-0.4216	0	-0.6105	0.6293	-0.2874	0.9142	-1.2153	1.7143	1.4358
2000/5/18	2.6371	3.5211	3.5928	-0.1598	1.2762	1.0191	1.4062	1.81	2.4714	2.5666	4.3079	1.9868	7.1157	1.8364	1.7735					1.2658	1.8935	2.7331	-0.0615	-0.5714	4.3554	2.7933	0	4.1186	5	2.1403	1.6091	0.8604	0.6818	0.58	2.9963	5.7671	3.3138	2.6104	1.7152	6.488	3.2176	4.9565	1.2285	2.2172	9.9424	2.4992	5.2724	1.623	0.4954
2000/5/19	-0.1597	-0.5102	1.9653	2.9883	1.2151	0.0946	0	2.0444	0.1765	1.0587	2.3678	1.6234	4.5173	1.4754	0.2248					-1.5625	1.626	0.939	-0.4308	1.2644	3.5058	-0.1359	0.0349	0.3165	0.8818	2.7939	0.1173	0.4739	1.4296	1.1052	0	4.8354	2.6415	0.3914	-0.1281	1.0596	3.9377	3.4797	5.2184	3.4483	9.9607	0.4877	1.0851	1.2285	-0.3521
2000/5/22	-0.1309	2.5641	-0.3401	1.0363	2.2677	0	7.04	4.0941	3.5819	0	4.7337	4.6326	1.0169	2.8002	1.7386					1.164	1.7143	2.7907	2.4104	0.681	3.3871	5.8503	0.5239	2.0767	2.2727	1.9253	3.5735	2.6415	3.0415	3.2319	4.8182	-0.7851	2.2059	3.2164	4.9583	0.9611	1.8153	3.8431	1.1534	0.8065	-0.7151	0.0303	1.569	2.4272	3.2509
2000/5/23	-0.4076	0.6667	-1.0239	-1.641	-1.6522	4.3465	-0.4983	-1.4226	2.6077	4.4762	1.0786	-1.0687	0.8389	-0.8905	-0.2756					2.3013	-1.4607	0.4525	0.4225	3.5513	-0.312	-1.7995	1.2856	0.1565	-0.5128	0	0	-1.4706	-0.072	-2.0718	-1.6479	0.4946	-0.7194	1.983	0.3665	2.3367	4.2636	-1.3878	6.0433	0.8	3.9616	-2.7592	3.9837	-2.0142	-2.4641
2000/5/24	0.5409	9.9338	1.3793	3.8582	3.5809	-0.2113	0.5508	6.2818	-0.884	2.917	-1.1179	-0.3086	2.4126	4.8097	1.0503					-1.4826	0.5701	1.3514	-2.3438	1.1976	-0.313	1.178	1.0978	0.7812	1.2027	-2	0	2.1455	0.1441	-2.3977	1.7637	0.8858	5.7065	1.7593	0.5275	9.8943	1.1152	-0.6255	-1.0753	1.0053	0	3.2934	0	3.0834	3.2281
2000/5/25	-0.4071	0.6024	0.3401	-0.3514	0.0427	1.3309	0.5976	0.4792	1.3935	-0.7086	-2.3638	2.6316	0.9748	-0.706	0.7112					0.6746	6.0091	1.037	0.3077	2.6358	0.314	0	5.3275	3.876	1.3582	5.3288	5.6561	4.0183	5.4676	1.1079	9.9653	-1.1707	1.114	3.2757	1.4733	2.9627	0.8824	6.6876	1.087	0.0524	0.4619	-1.8357	0.5473	-0.2933	1.8355
2000/5/26	-0.9343	-1.3473	2.5989	-3.8287	0.9386	9.3731	4.505	3.2591	0.1649	-0.9813	2.2632	4.5249	-3.0571	-0.7618	-0.5975					-0.3608	-1.8182	1.9062	0.5521	-0.2621	1.5649	3.1048	0	-0.597	3.5176	0.4306	-2.4625	-1.9315	-0.8186	-2.4297	0	-2.1718	-1.6949	1.2335	-0.4972	4.4469	0	-1.4012	-0.4301	1.6754	-1.6092	-1.3287	-1.8623	-0.2941	-1.8024
2000/5/29	-1.2378	0.1517	-1.4317	-0.7858	1.437	4.1758	4.2634	7.8522	4.2261	-0.991	4.9923	1.5873	-1.3278	2.303	1.6393					-0.5173	0.7625	0	10.0061	1.3663	3.3898	-2.2585	1.4497	3.003	0.1618	-0.5359	1.5368	0	0.1376	2.832	-2.1277	0.1009	0	4.4386	-0.5197	1.1449	0.9475	-2.0942	2.6998	0	3.0374	0.3491	-1.0726	0.826	-0.4079
2000/5/30	-1.3876	-2.8788	0	0.9504	-2.9583	-3.4844	-3.7256	-0.4283	-3.2122	-0.6369	-3.0392	-2.5568	2.3549	-0.8004	-2.8495					-1.8201	-2.5946	1.4388	-0.6656	-2.5402	-5.2161	-5.0064	2.6301	-3.3528	1.2924	-3.4483	-3.3514	0.4476	-2.1978	-0.5223	-2.657	-3.629	-3.1034	-1.9167	-4.3601	-2.1931	-3.5379	-2.0626	-4.2061	-2.0082	9.9773	-1.9384	2.2519	-2.9257	-1.6382
2000/5/31	0	5.4602	0.6704	2.9812	-1.331	-3.7188	0.8023	3.7993	-0.9249	1.1905	2.3761	1.312	-0.4108	0.1513	-0.4427					0.053	-0.111	0.8511	0.5025	-0.3723	1.1006	0.9459	-2.8969	1.2066	1.1164	1.6741	-0.1678	-1.7825	-3.3708	-0.5251	1.9851	5.3347	2.669	1.9541	-1.6807	-4.9186	1.2725	1.4821	1.0977	-0.4204	0.6186	-2.889	1.7129	-1.1453	0.347
2000/6/1	-1.7098	5.4734	-1.5538	0.4571	1.262	2.6783	-1.264	-0.3453	0.1647	4.9774	-1.5802	0.4317	0.2475	1.4099	0.5559					0.2647	1.1111	1.5471	-0.1667	2.456	-0.6221	-0.9371	-2.7539	5.2161	5.836	5.2689	-0.6723	3.9927	0.218	3.3109	-0.6488	0.5958	3.2062	-2.0833	0	-0.0761	0.3695	0.8455	-1.0858	0.7388	1.8443	2.1921	1.7642	-0.7317	-0.4841
2000/6/2	-0.3541	9.9579	0.6764	0.5561	-1.59	-1.5651	-0.6164	0.4851	-1.5899	0.7759	-3.6126	3.5817	5.5144	-1.9861	0.3317					2.9039	1.6484	1.5235	-3.4502	1.7718	2.9734	4.0541	0.236	3.3994	0.149	-1.5641	0.846	-1.2216	0.3626	0.7896	-1.0612	-2.7641	2.0991	-2.383	0.5769	1.9794	-1.4728	-0.7622	-1.7563	-2.3049	-3.3199	-2.1961	-1.6548	0.4914	6.2543
2000/6/5	-1.653	-0.2551	-1.4558	-0.8547	0.8734	-4.7141	4.6756	-5.3103	-2.0613	-2.5663	-1.9781	-1.7981	0.624	-1.5198	-1.157					-1.9497	-0.3243	-3.1378	-4.4957	2.4066	-1.8237	-1.5584	1.9423	-3.4247	-6.3988	0	-1.1186	-2.3852	-0.289	6.1751	0.165	-4.5685	-3.2895	-3.4002	-1.1685	-4.8899	0.6726	-2.765	-0.5587	-1.3405	-3.3299	-0.4178	-2.8846	2.2005	-3.2047
2000/6/6	-1.0682	9.9744	1.3636	-3.3976	3.8961	-1.815	2.0966	9.9053	3.0717	2.5461	2.1243	0.4225	0.6977	-0.1543	2.4526					3.1397	0.8677	0.8451	1.9916	7.3	-0.1548	0.7916	-1.6166	1.844	1.9078	0.9534	2.2059	0.9955	1.3768	1.9965	2.0593	1.7021	2.2959	2.5271	-0.5804	-0.9419	7.1269	1.8167	2.3596	1.9565	2.7987	3.5658	2.7228	2.6914	3.7838
2000/6/7	-2.0483	4.5349	2.8027	-4.6194	-0.9583	3.1306	3.2589	6.6269	-0.1104	8.2192	-0.416	0.2805	1.1547	1.7517	1.8498					-0.2029	3.2258	0.838	3.2544	0.9786	0.7752	3.1414	-2.9343	-1.532	-0.624	1.9937	-1.6049	1.3441	-0.2144	-3.3191	-0.6457	-1.046	2.66	1.5845	1.7081	1.9414	-0.5544	0.3879	-2.0856	3.0917	-0.6283	1.7215	1.6867	-1.6308	2.7995
2000/6/8	0.4863	-4.5606	0	6.219	-2.2297	-8.355	1.6429	-4.2884	0.9392	-4.1139	-1.5666	-1.6783	2.5114	0.1519	-1.7628					-1.1185	-0.4167	2.3546	-3.1519	-10.0138	3.0769	5.9645	2.4788	-1.4144	-2.6688	-3.4979	-0.4499	-1.3263	-1.8625	-3.9173	2.3558	-0.3171	2.5911	-1.7331	1.3605	-4.7415	-2.23	-0.0773	4.0359	-3.3609	-0.7376	-1.4933	-1.4218	-1.5394	-1.5199
2000/6/9	-0.1452	8.6247	-2.9444	-0.4145	0	-8.3912	-2.9775	-0.1299	-1.4778	-3.7954	1.3263	-2.9872	-4.2316	-2.4772	-1.5226					-1.9023	-1.6736	-2.7064	-3.6686	-10	5.9701	-2.3952	0.708	-1.4347	2.2581	-2.0256	-2.4294	-2.3297	-0.8759	2.2446	-0.9524	-3.3934	-4.0253	-1.4991	1.6359	-3.876	-2.7085	-1.7788	-0.7543	-1.0701	-0.7431	0.1516	3.3654	-1.0824	-2.2508
2000/6/12	0.1292	-2.3605	3.3708	-1.5088	-1.8933	3.7879	5.4362	1.6905	-1.6111	2.7444	3.1414	2.346	-0.8527	0	0.9939					-0.891	3.617	4.3115	-2.2727	-3.0769	2.6761	2.454	0.1757	0.2911	4.1009	1.4146	0.0579	-0.4587	0.5891	1.3441	2.3237	0.8782	2.0559	-0.1791	0	2.292	1.4652	-0.7874	6.5147	0.3786	7.5936	-1.8668	5.3488	-0.8511	0.0658
2000/6/13	-0.6292	-3.4066	0.9783	-2.2187	1.0088	0.1659	0.499	-1.9182	0.734	-0.2504	-0.0508	1.7192	1.0164	2.6957	0.4374					0.9519	0.924	0.1333	2.6398	-7.0547	0.823	2.994	-0.2339	2.7576	1.8182	1.1803	0.8102	3.2258	0.2196	-2.0778	3.8371	2.938	0.7252	1.7937	2.1874	2.2407	-0.7942	3.0952	0.1019	-1.0776	1.2922	-0.4627	-0.2943	1.0423	0.526
2000/6/14	-0.8443	0.3413	1.9376	0.2161	-1.4329	-1.1593	-1.1998	-2.086	-1.4013	2.8452	-2.5394	-0.5634	-1.548	7.0671	-0.3811					0.5762	-1.8311	-1.4647	-0.1837	-1.9608	-1.3605	-1.1628	-1.2896	0.1412	-2.0833	0.4242	-1.2629	-1.6071	0.8766	2.3025	-0.905	-1.797	-1.28	-1.1454	-1.8174	-2.3945	-0.9461	1.0778	0.7128	-1.3617	-4.2198	-0.7231	0.738	-1.0922	-1.7659
2000/6/15	-0.1965	-3.288	0.9504	-1.0782	1.2335	1.508	0.5863	0.5992	-1.535	0.7323	1.1464	4.6742	0.3931	0.7544	1.8033					-0.4167	0.3109	0.4054	-0.6135	1.0323	-2.069	-2.1176	-0.5344	2.8209	1.2158	1.3728	-0.3488	0.6352	0.7241	-0.353	-2.4353	2.1529	-0.4052	1.9608	-1.0695	-1.3721	1.543	2.818	-1.0111	0.1657	-0.3074	-0.1041	-0.9524	0	-0.1997
2000/6/16	0.1969	-0.9379	-2.4059	-0.8719	-0.7398	-1.9148	0.0833	-3.3752	0.1732	-1.9386	-1.8547	-0.406	-1.2529	0.2808	-1.2346					-0.8891	-2.2727	-2.8264	2.5309	-2.8736	0.2817	-1.6827	-1.4925	-2.332	-2.8529	-1.875	-0.7001	0.7214	-0.5751	-1.7715	1.248	-1.1591	-1.7087	-2.0979	0.3119	4.1737	-1.6643	-0.8148	0	1.2128	1.0277	-0.5729	-2.7367	-0.0613	-0.8005
2000/6/19	-0.2947	-4.142	-5.0375	-1.5943	0.3507	-2.4234	4.6173	-0.3425	0.8069	0.0824	0.3675	1.3587	-2.2205	3.7331	-0.6522					-0.0528	-2.8541	-1.2465	0.2408	0.5917	-3.6517	-2.3227	0.6061	-0.8427	-1.2365	-1.2739	-0.6463	-1.3429	-0.2892	-0.6312	-2.6194	-1.7058	-0.1656	3.0357	0.7876	-3.966	-1.1038	-1.3443	-4.6987	-1.4161	5.9003	2.4096	-0.7605	-0.4911	1.5467
2000/6/20	1.6916	6.4198	0	-0.838	1.2669	-3.484	-1.1531	2.6117	-1.0863	-4.0329	-2.249	-3.8874	1.9465	-2.5641	-0.6565					-0.1056	0.2176	-0.7013	2.2222	1.6502	0	-0.5006	-1.0241	-2.8329	0	-2.2581	0	-1.8149	-2.3205	-1.6334	-2.6899	-1.41	-2.7363	-2.513	0.6992	-3.0763	-1.2649	-2.3467	2.0364	2.5967	9.9904	2.4041	1.6092	-0.1234	-1.6556
2000/6/21	9.9968	-0.6961	2.1445	-1.1268	1.2942	1.3581	0.5632	6.6979	0.578	0.9434	1.3911	4.3236	2.2275	3.7396	1.5419					0.9514	1.0858	1.5537	3.5253	-0.7143	1.0204	1.1321	-0.3652	1.895	7.6682	0.44	3.9622	5.0832	0.9651	0.2768	2.6829	1.9802	4.0068	0.5333	-0.4288	-3	1.8086	0.2326	0.6303	1.9925	4.8908	0.05	3.4691	1.2971	1.1448
2000/6/22	9.5287	-1.8692	-1.768	-2.4501	0.5537	2.3272	9.92	2.0088	2.1839	-0.9346	-0.8971	8.1551	0.1556	-0.089	-0.5423					-0.5236	-1.1815	0	3.5187	3.0085	1.7316	-1.6169	2.6268	1.1445	1.7442	1.6429	-2.5597	-1.4952	-1.0294	-2.7139	-1.346	-1.4024	2.9508	-0.7073	-0.3692	2.3308	0.5181	-0.232	-1.9833	0.3168	0.0833	-1.7474	2.551	4.878	-0.466
2000/6/23	0.1877	2.619	-1.3498	-0.0584	5.8873	5.5824	-0.3275	-4.1846	0.6749	3.259	1.1715	0.3708	0.3108	-0.2227	2.4537					7.3158	2.3913	2.2253	1.0965	-0.5714	-0.4255	1.7699	0	0.4243	0.1429	1.2931	1.4594	0.1786	1.7831	-1.3712	1.1236	0.9847	1.5127	0	-0.0823	0.7008	1.62	1.3953	-0.639	1.3684	3.1614	1.1687	1.2082	-0.0581	0.3344
2000/6/26	-3.8266	0	-1.8244	-0.7013	0.44	-2.2193	5.9876	1.7983	0.3352	0	2.1053	3.4483	2.9435	-1.8304	0.8515					6.8661	1.9108	2.0408	-0.4338	0.2554	0	0.8696	1.0714	1.9718	5.7061	2.234	1.1507	3.2086	-1.1679	-0.9588	0	-0.8667	2.0392	0.1781	0.7005	3.4798	0.6522	0	2.0364	-0.0519	7.6613	-1.6072	0	-1.8615	1.1333
2000/6/27	-5.2031	5.1044	1.9744	-2.884	-2.9869	-0.267	4.5815	8.5804	0.167	1.3289	-1.3918	0.119	-1.5049	-2.4557	-0.5805					0.0459	0.9375	1.6	-2.5054	-2.1656	2.2792	3.4483	-0.3534	2.0718	2.1592	0.9365	-2.3891	-0.6045	-0.4431	-3.4366	-1.0317	6.776	-1.0761	3.1111	2.8642	-1.3031	-1.9438	0.5352	-1.4706	-1.6104	-3.221	-3.267	3.0197	-2.5489	4.7462
2000/6/28	3.1259	-1.766	-1.139	1.6364	1.1905	0.3347	6.3241	0.3486	0.1112	1.9672	-0.6796	-2.9727	0	3.2634	0.6369					1.3761	1.3416	-1.4436	-2.3464	-0.3906	-2.3677	-0.4762	1.5366	-2.4357	0.1321	2.1649	-0.5245	-0.7819	-0.5935	2.2055	0	0.4094	1.1655	0.6034	-0.9348	-2.8535	0.3671	4.4867	0.2132	0.3168	6.0372	0.4749	5.7941	-0.1825	-1.0069
2000/6/29	1.9923	-2.809	-0.9217	-0.0596	-1.7444	-2.9019	-5.0186	-7.238	1.9434	-2.09	-1.4737	1.4706	10.0076	-0.9481	3.8913					-0.362	2.0367	-2.2636	2.8604	-1.3725	-1.4265	1.4354	2.6193	-1.2483	-3.9578	-1.5136	-0.0586	-1.3135	-0.4478	3.9235	2.8067	-0.2039	0.5376	-1.5424	-0.3814	-1.0522	-2.9993	0.2911	-4.6809	0.2105	-9.781	1.1555	-0.1289	-0.975	0.89
2000/6/30	-1.7162	-1.5029	-0.1163	-5.1909	-0.3303	0.5496	-1.9243	-1.7478	0.3813	-2.0525	1.3355	-2.2947	-0.5556	-1.3674	1.0262					0.3633	-4.0918	2.0436	-0.9455	0.729	-1.7366	-1.4151	-0.0567	0	-1.511	3.9959	-0.5275	-1.0648	-1.4993	-0.5191	-1.7161	-0.4086	-2.6738	-2.9591	0.0605	0.8418	-3.4691	-3.5559	-3.3482	1.2605	7.9288	-0.8307	6.7742	-0.8	0.126
2000/7/3	-6.4594	-3.7559	-0.8149	-2.3285	-3.5211	-1.4349	-6.9837	-1.3977	2.9843	-2.7661	-5.2188	-4.8208	-1.5363	-3.6969	-1.3713					1.267	0.4162	5.3405	-1.7967	-3.2237	-2.5037	0.3589	4.0295	-1.5449	-5.2999	-4.335	-1.5321	-1.704	-0.9893	-0.8539	-3.9683	-4.4103	-2.5118	-5.2018	-0.7452	-2.4605	-3.75	-1.0534	-2.5404	-2.1266	-1.5742	-2.5654	9.2447	-2.0471	-1.3216
2000/7/4	3.0202	1.0976	-1.4085	1.0954	1.1164	5.8232	2.2524	1.8041	2.3182	0.8621	0.1112	5.974	-0.0709	0.4319	-1.1843					6.0769	2.2798	-1.3942	2.8588	-0.4079	1.6616	-0.5959	9.9836	0.7133	6.9219	1.7508	1.0174	0.2737	2.9977	0.1435	1.3223	1.7167	7.649	2.176	-0.1623	-2.027	3.6526	2.1293	3.0806	0.053	5.4075	-1.5583	-0.4978	0.4433	1.7219
2000/7/5	-0.604	-1.4475	0.8333	-3.3779	-1.4862	0.3603	-4.3007	1.2658	-2.1112	0.5128	-0.9444	-1.1029	2.2001	-1.0033	0.0521					-0.8846	0.4053	-0.2571	0.6115	0.3413	-1.1887	1.5588	0.248	-0.8499	0.1377	2.3279	-0.7701	-0.6369	-1.4179	0.3344	1.3051	-1.3713	-0.1496	-1.1111	-0.6301	0	-1.9577	-0.8191	-1.6092	0.6356	9.8988	0.3821	-3.1128	-1.3871	0.8777
2000/7/6	-2.905	1.5912	0.7084	-2.9024	0.3448	0.9138	-3.1056	-1.875	-1.2625	-0.5102	1.963	-1.487	-2.0833	0.8205	-2.1875					-1.1475	2.1191	4.2526	-2.2652	-0.068	3.1579	3.0697	-1.0886	-1	0.4127	0	2.7463	-0.3663	0.0757	0.1429	1.9324	-1.0695	-1.1985	-1.4981	2.8636	0.9195	-0.8786	-1.6517	-1.285	-0.5789	3.3531	-1.5769	-0.6885	-0.7033	1.1809
2000/7/7	-0.8854	1.2048	0.5862	2.4457	1.5034	-0.2911	1.5837	-1.0828	1.6516	-1.1111	0	0.8805	1.1348	3.0637	1.6507					2.3216	2.9644	0.1236	6.2182	-0.6807	0.1458	0.1145	-0.2501	2.5974	1.3699	-0.0989	0.7554	1.3787	0.7564	0.2378	-0.237	-0.1081	3.7908	-0.4753	1.8493	0.2278	1.6116	1.145	0.9467	1.3764	3.7532	1.0497	3.7551	0.3863	-1.2285
2000/7/10	-2.2486	-1.4286	2.0979	-3.2493	-0.8887	0	-4.1945	0.0644	-0.0524	5.7908	-2.2552	4.4888	3.4362	-2.0901	0.4715					-2.7311	2.3033	0.9877	-2.661	-2.6731	1.8923	1.7162	-0.4514	2.1097	2.973	3.9604	0.2884	-0.9973	-1.1261	0.3321	2.6128	5.8442	2.1914	-1.4327	-0.5076	0.8182	1.8239	5.2075	-2.3447	1.8277	0.7357	-4.4286	5.8463	-2.5657	1.3682
2000/7/11	4.7582	2.5362	1.3699	-3.2214	5.7216	-1.2001	-2.0147	-1.6731	-0.8915	0.4902	1.9696	-1.1933	-1.6949	-0.6167	0					-0.0864	-3.2833	-2.5672	-1.2575	3.5211	-0.1429	-3.712	5.7935	1.5152	-3.4121	-1.8095	0.9776	4.0293	1.5945	-0.7565	-1.0802	-2.3517	-2.2159	1.6473	-0.6279	-3.2913	3.271	-1.7934	-0.4802	2.5641	-2.4346	4.405	-4.2609	3.3575	-0.4908
2000/7/12	-3.9104	0.1178	2.9279	2.9037	-2.1809	-3.1845	3.0447	-1.8325	-1.3228	1.5447	-1.2141	0.8454	-0.7586	-1.3842	0.1043					-0.5188	3.7827	1.7566	0.3322	0.068	2.0029	0.7009	1.1429	1.2212	0.8152	2.8128	-1.2528	-1.0563	0.2242	0.6193	-0.624	1.2565	1.3158	-0.4766	-2.7646	0.2331	-0.5279	4.821	3.7394	-0.35	0.1871	-2.2466	-2.8571	-2.4841	0.8631
2000/7/13	0.1565	-2.4706	-1.5317	1.1012	3.2205	2.3737	1.6117	-2.4	1.126	-1.0408	2.1788	0.1198	-1.6678	-1.5005	-0.0521					0.3911	-1.9626	-3.8224	1.3245	1.5636	-2.1038	-2.7842	2.1186	-2.1448	-3.0997	-2.9245	0.692	0.6228	-0.7457	-0.7576	0.6279	-0.8273	-3.1746	-0.7663	-1.7059	1.1628	-1.0614	2.2997	0.2326	-0.3512	0.3736	4.0919	-3.3371	3.1352	6.9682
2000/7/14	-1.0314	0.1206	-0.4444	3.6079	-1.48	-2.3518	-0.7553	6.2158	0.2121	-0.8091	0.2187	-1.7943	0.636	1.0811	-1.0422					1.645	-1.7159	0.641	-0.6536	0	0	2.7446	-2.0286	5.4795	2.2253	-0.5831	-0.6873	-0.9726	2.0285	0.0477	-0.858	2.0855	1.9374	3.7645	0.0207	-1.0575	-0.3831	-1.0218	-1.7401	-0.1007	7.134	-0.9155	6.495	-1.33	1.3143
2000/7/17	-2.0212	-3.6145	0.4464	1.117	-0.4872	1.5943	-3.3866	-1.865	3.0688	-1.6313	0.2182	2.9233	-0.4213	-0.632	-0.316					-2.0443	-2.4248	-0.1274	-0.5482	-1.071	4.4413	-1.8583	-2.5882	1.4286	-1.9048	-0.9775	0	-0.8929	1.0309	0.2384	2.0456	3.2686	-2.7778	-1.8605	1.4253	-2.6022	-2.3077	-2.1335	-1.5348	-1.0081	3.8217	-1.5761	-2.3626	-1.733	-0.846
2000/7/18	0.0806	1.125	2.2222	0.6498	-0.204	-0.8681	0.6302	0.8519	0.0513	-0.6633	0.1089	4.2604	0.9873	0.6849	3.3281					-1.5217	1.9881	0	0.3308	0.4736	1.3717	2.3669	0.9662	0.5122	0.5548	0.1974	-1.3264	0.991	0.5831	0.9515	1.2336	0.2967	-0.0752	-1.327	1.4664	-1.5267	0.7087	1.1955	2.518	-1.4257	-1.7847	-0.6626	0.5627	0.5879	-1.5927
2000/7/19	3.0596	-2.3486	0.2174	0.581	1.2674	0.0337	-0.9393	-1.8194	-1.7445	0.0835	0.5982	-0.7946	1.9553	-3.0126	-0.818					-1.5453	-0.7797	1.6582	0.989	0.404	-1.7591	3.237	4.067	-0.8917	2.4828	0.4926	0.8767	2.3194	-0.5797	-0.1414	0.2285	0.9862	1.5801	-0.3842	-0.4817	-1.3081	0.5473	-1.8763	0	1.0847	1.0789	-0.2779	-2.5741	0.5844	0.1156
2000/7/20	-2.4844	-2.2785	-0.9761	-2.439	-1.413	1.4141	-3.4249	-0.5295	-2.3499	1.7515	-1.3514	2.0595	1.3699	0.6012	-0.567					-1.1659	-0.8841	0.1255	1.0337	-0.1341	-1.6529	1.0078	3.3563	-1.671	5.6528	0.2941	-1.7961	-1.4821	-0.1458	6.0406	-0.6079	-1.4648	-1.2593	1.8322	-1.1295	-4.5655	-1.3997	-0.4958	2.4561	-1.4819	-2.3596	0.3344	-0.2872	1.2266	-1.4434
2000/7/21	0.1763	2.8497	1.3143	-2.6316	0.86	0.6972	0.2887	0.0665	-0.4278	-0.9836	-1.4247	-0.2242	-1.1486	0.0498	1.296					0.2722	1.5857	2.005	0.9155	-0.3358	2.521	1.663	1.4235	0.6536	-0.3822	0.2961	1.6519	0.354	-0.9489	0.267	0	-2.775	5.8515	0.5682	-0.408	-0.823	0.2366	1.3523	1.0274	-1.8672	-1.0357	-0.6667	0.7488	-2.0408	0.1757
2000/7/24	-0.8957	-0.6297	-1.9459	-2.2297	-2.4361	-1.6485	-2.1793	-0.1995	-1.5038	4.572	-1.8899	-1.7978	-1.2303	-0.6471	-0.7165					-2.9412	-1.1707	1.5971	-5.016	-0.1348	5.1913	0.1091	-0.7895	-1.5584	1.7903	-1.7717	-0.2322	1.0582	-1.916	2.53	4.1284	0.7136	1.4883	1.7891	1.7821	1.4523	-1.1802	3.2303	0.565	-1.3742	-5.2326	-1.2304	1.2007	-1.4323	-1.8129
2000/7/25	-0.0323	1.0139	2.6461	2.9717	-0.5826	-1.6426	8.9954	1.6656	1.7993	1.3514	1.0198	0.3432	-0.2076	0.6513	-0.9794					-2.9371	1.5795	-1.451	1.573	0.135	-0.1299	1.634	2.4315	1.5831	-2.2613	1.4028	-0.349	3.6649	-0.4508	1.2121	-1.3216	-0.7085	-0.9777	2.9602	2.8577	3.2209	2.2293	-1.0204	-1.1236	1.0718	4.8466	-0.7928	-1.0169	-0.0661	0.3574
2000/7/26	1.2108	-0.7528	-0.3222	0.2685	0.879	-0.818	-1.7354	5.6356	-1.0712	0.4706	0.2243	-0.3421	-0.208	0.5475	-0.4164					2.4976	2.6239	0.1227	0.4425	0.3369	0.13	-1.6077	2.6759	0	0.2571	2.8656	-0.934	0.9259	0.0755	0.3422	3.3482	0.3058	2.2567	-0.2695	-0.2739	1.684	2.4922	-0.9622	2.8409	0.1591	-1.931	2.226	0.2283	1.0575	0.178
2000/7/27	-0.7816	-0.2528	4.9569	3.3467	-0.249	0.2062	-0.9812	0.1241	-0.3249	-2.1077	-0.5596	-2.2883	-0.9034	-0.7426	-0.6796					-1.6401	-1.8939	1.5931	-0.2753	-1.276	-1.1688	-1.4161	-2.7743	-0.3896	0.8974	-2.0173	-0.1179	-1.251	-0.1508	-0.1279	-0.9359	2.6423	-2.7586	-1.8919	6.8668	-1.2664	0.076	-1.4573	1.547	-0.4235	-2.2673	-0.67	-0.1708	0.2616	-1.3626
2000/7/28	0.1286	2.9151	5.0308	0.7124	0.2504	-1.4746	0.5549	0	-0.3802	3.11	2.9826	1.7564	-0.2805	0.1496	-0.4737					0.0953	-1.6409	1.2063	3.2579	1.7687	5.3876	0.884	1.5132	-1.3038	-1.3977	-0.6863	-0.354	3.8851	0.6042	0.7256	1.4535	-0.5941	-1.4894	-0.551	-1.8359	2.1707	0.2278	0.6338	0.7617	0.7974	-2.5031	0.1124	-1.0839	0.0652	0.6006
2000/7/31	-0.851	3.0788	3.7146	3.2154	-0.5828	1.4271	-3.311	-1.5489	0.3817	2.7069	-1.8579	2.8769	0.5626	-0.4482	-0.1058	91.1765				5.2832	0.2944	-0.5959	-0.2674	0.3342	0.2494	1.7525	-2.598	1.1889	2.4485	1.1846	-1.0657	0.7317	-0.4505	5.5085	1.0745	3.8845	2.0158	5.9095	2.0572	-0.7726	1.6667	-1.3296	0.216	1.1076	-5.5729	0.5053	-1.9608	-0.3911	-0.1791
2000/8/1	1.3603	-1.9116	-4.2413	-2.6791	-1.0469	0.9266	0.1223	10.0063	3.6936	-0.6024	1.1693	-1.6779	-0.7692	-0.9005	0.3176	-1.5897				0.4069	-0.8806	-1.199	-0.7507	-0.4664	-1.2438	-1.2917	0.5247	0.5222	-0.2516	0	0.7181	-1.0492	1.0558	2.1285	-2.197	-1.0547	-1.482	1.3078	-0.678	-1.5572	-3.1297	2.8369	-2.694	-1.4606	1.4589	1.5642	3.6471	1.4398	1.555
2000/8/2	0.3036	-1.4616	1.2795	0.064	1.4812	5.9164	-0.9772	-0.9725	0.4715	-1.5909	0.055	-1.3652	-0.1409	-0.5048	-0.8971	0.6774				0.09	0.4936	-0.6068	0	0.1339	-0.3778	-0.7634	0.1305	-1.039	-1.7654	-1.1707	-0.7724	-1.0604	-0.3731	-0.3146	1.3043	2.4225	-4.6562	-0.4303	-0.2399	-0.5932	0.6154	-0.2759	2.5471	-1.1117	3.1373	0.495	3.7457	0.5161	-0.4711
2000/8/3	-1.3061	0.3708	4.9563	-1.4715	0.6672	-1.1236	-0.6579	2.8885	-0.8342	0.077	-1.4301	-0.8074	0.494	-0.964	0.639	6.5735				-1.9793	-0.5894	1.3431	-0.8644	0.7353	1.7699	0.2198	0.4778	1.0499	-1.027	-0.2962	0.6587	1.4839	0.3745	1.5779	3.0043	0.7569	-1.2772	0.6914	-1.2206	0.8951	3.211	3.1812	-1.6199	1.3919	-4.943	-0.5473	0.1641	-1.733	1.8935
2000/8/4	0.6294	0.8621	4.6296	-0.1299	-0.0829	-0.2273	-0.2897	-2.3021	-2.7865	-2.0769	0.3348	-2.2093	-2.0365	0.7172	-1.5873	9.6163				-2.2487	-3.0632	-1.4458	-0.4905	-0.6636	-4.0994	-2.7412	-0.6053	-2.2078	2.4643	-1.3861	-0.6544	-1.1373	-1.5672	-0.932	-0.2778	-5.6338	0.8371	1.3734	0.2621	0.2464	-0.1481	-1.8097	-2.1954	-1.0032	-6.8	6.6593	-1.9115	2.8086	-1.1614
2000/8/7	-1.2831	-1.0989	-0.531	-0.7802	-4.3947	0.7159	-0.0415	2.069	2.7582	-1.7282	0.4449	2.7348	-2.6523	-0.8138	-0.3226	-1.0191				1.5962	0	-0.2445	-0.6024	-0.1336	0.9067	0.9019	-0.3045	2.7888	4.3038	-0.6024	-1.497	-2.0542	0.0758	1.96	1.6713	1.592	-3.0189	1.3548	0.2801	-2.1632	-0.5193	3.2765	1.3468	-1.1733	1.9313	2.838	-1.4477	1.3342	-0.4113
2000/8/8	0.6336	0	3.1139	-0.7208	-1.1709	-1.2601	0.2492	-0.0563	-0.8421	1.1191	1.4396	-0.9259	1.7673	1.641	1.0248	1.1638				-0.3697	2.8542	3.1863	1.9835	-0.4013	2.1823	-0.4469	3.7958	0.1292	-0.6068	1.7172	-0.4255	0.2517	-0.8333	6.8051	3.6301	-1.3712	1.4786	2.8404	0.9125	1.9095	2.8337	0.3966	6.2016	0.3778	-0.4211	0.1505	0.5085	-0.7524	0
2000/8/9	0.3067	-0.7407	1.6393	2.3102	2.2378	-0.6545	3.9354	1.5775	-1.0085	0.3162	4.2031	-2.2196	-1.809	0.4036	0.8542	0.531				-0.9276	-1.4866	3.6817	-0.7023	-0.403	-2.1357	-1.2346	-1.4292	2.9677	0.3663	-0.993	1.9536	-0.3347	0.0764	-0.072	-1.2558	0.993	1.1503	-1.9496	-0.4798	-0.8876	-1.0152	2.8308	-1.9812	0.9677	2.8894	0.1002	-1.2929	2.3373	0.531
2000/8/10	1.5291	-1.7413	-4.8387	-1.6774	1.7597	1.9104	-1.9928	-2.7177	-0.3753	-2.0489	-0.3143	-1.6726	-1.1791	3.2161	-0.8999	-2.5088				6.6948	-1.2072	-1.1455	1.6866	0.944	0.1284	2.5	-6.1834	-2.5063	-2.9197	-0.6018	4.0719	4.45	3.4351	0.7565	-0.9371	-1.7699	-1.8196	0.2486	-0.3152	-1.6915	0.9524	1.7286	-0.4255	-0.1597	-0.6849	1.1512	0.6834	0.1235	-1.2911
2000/8/11	1.3633	4.1772	-0.8029	-0.1969	-0.9279	-0.8727	4.514	-1.0832	1.3455	0.5632	-1.5765	1.4581	2.088	-0.925	1.2286	2.754				-2.0623	0	-1.3905	0.5886	4.2084	-2.1795	-2.1064	-6.1364	-1.5424	-1.3784	-1.11	-2.1289	1.8489	-1.1808	-0.8581	2.6351	-1.8018	1.39	-1.0744	0.3162	-1.67	-2.1771	-1.2587	2.1368	0.2667	5.3103	-1.2865	0	-1.8496	-0.8323
2000/8/14	-2.8151	-0.9721	4.4065	2.8928	-2.1286	-1.5324	0.4669	-1.8444	0.0531	3.36	0.1068	3.5928	-0.5844	-0.0983	-0.1055	1.4938				0.3136	1.833	3.0552	-0.5319	0.1923	0.5242	-0.1133	-5.5206	0.2611	3.8119	-0.9184	-0.7643	0.3946	-1.0456	1.4785	0.8558	0.8155	1.5232	0.0835	0.0742	-1.6984	0.5193	0	2.0921	0.266	-0.3929	-2.3559	3.6199	-1.3191	0.06
2000/8/15	0.9012	-1.7178	-2.7562	-1.278	0.4785	-0.9934	0	0.4698	-0.69	-0.2322	-1.0133	-0.578	-1.1756	-0.7378	2.5357	2.1645				0.134	2	-0.7982	-0.8556	0	0.2608	-0.7937	-0.3588	-0.5208	-1.7136	1.5448	-0.2962	-3.3805	0.3774	0.6397	-3.1332	0.4044	-1.1253	2.6711	-0.1297	-0.6806	-0.369	-5.7361	-0.6148	2.0159	-1.4464	-1.7454	-0.7642	0.3819	0.719
2000/8/16	0.2073	0.2497	-0.62	0.3236	-0.8658	1.1037	-1.3555	-0.4091	0.9621	0.0776	2.3168	0	-0.7435	-1.5362	-1.2365	-2.1186				-1.1597	-1.4706	2.4138	-1.726	2.4032	2.0806	0.8	-2.2634	2.0942	0.2491	-0.3043	0.713	0.6509	-0.8271	1.5537	-2.0216	2.4169	-1.214	-1.0569	-3.2653	6.3258	-0.963	1.2847	1.8557	-1.04	-1.6011	0.8359	0	-0.7609	-0.8923
2000/8/17	-1.6075	-0.6227	1.3369	-0.8387	-0.917	-1.1578	-2.2772	2.3474	0.2647	-0.8527	-1.0532	1.7442	0.5993	-1.3588	0.6781	1.342				-1.8953	0.199	-0.7856	0.494	4.5632	-0.8917	3.4014	3.0526	-0.641	3.4783	0.3052	-0.708	-0.7276	-0.3791	0.4868	-0.2063	-0.6883	0.9985	4.2728	-3.9701	0.0992	0.8227	-0.6676	1.3158	-1.1035	1.0169	0.0518	-0.7701	0.5112	-0.9004
2000/8/18	0.4853	2.1303	0.9675	-1.7567	0.3085	-0.4685	1.8481	1.1468	1.5312	3.9093	-0.7451	-0.8	0.5212	-0.3571	-1.658	0.6835				-1.058	0.8937	0.5656	0.9831	0.187	-1.2853	-0.2193	-0.5107	0.6452	4.2017	2.5355	-0.8913	1.7915	0.6088	0.0346	0.6892	-0.8911	-1.0646	0.8668	1.1784	-0.9411	2.0772	-1.6801	5.1948	-0.9033	0.1342	-0.5179	-0.1109	-0.5722	0.0606
2000/8/21	0.1771	-0.3681	4.9652	0.3974	-2.2847	-1.5804	6.6667	-1.0204	-0.156	2.1821	0.8043	1.9585	-0.963	-0.1536	0.3688	-1.7395				-3.6727	3.248	4.4994	-0.7031	-3.4225	3.5156	0.2198	-2.1047	2.5641	7.8341	4.0554	-2.2782	-0.08	-0.4539	-0.0692	4.6543	1.998	1.6141	3.4375	-1.4805	-0.95	0.436	1.7088	3.5138	-0.2681	1.6756	1.3535	-0.6659	-1.2148	-0.7264
2000/8/22	-0.3696	1.7241	1.6598	0.1979	-0.1349	0.205	-2.9216	-0.9164	-2.0833	-5.0074	-1.383	-4.5198	-0.4488	0.5641	-1.8373	-1.1226				0.2413	-3.0505	-4.6286	-0.4357	0.2577	-3.0189	-2.6316	0.3146	-3	-5.3419	-4.0875	-1.4724	-0.7206	-0.3799	-3.7729	-4.5128	-2.7424	0.1513	-4.2296	-0.2404	-1.6658	-3.6903	-1.1425	-3.945	-0.6452	-4.4166	-2.2599	-1.6201	-0.6472	-0.5488
2000/8/23	-1.4032	-0.3632	4.7347	-2.1066	-1.1256	-1.5343	6.4762	0.578	-2.6596	-1.1628	-2.6969	-1.8935	-2.3291	-1.5808	-1.123	-1.6157				0.8666	-2.2616	0	-1.2035	-2.0566	-1.4267	-2.4775	-1.3591	-2.4485	8.0135	-0.9911	-2.802	-1.6935	-2.5934	1.0072	-2.0548	-1.9134	5.3625	-1.4984	-1.2854	-0.6674	-1.0518	-2.9232	2.9608	-1.5152	-0.8276	0.8408	-3.2368	-0.9772	-1.0423
2000/8/24	0.229	8.0194	-0.2338	-1.2105	-0.7741	-0.6233	2.4687	-0.8621	-0.4918	-1.9608	-0.1109	0.6031	2.4087	-0.5699	0.5949	1.0209				1.432	1.006	0.1129	5.0941	-1.9029	0.5263	-0.2309	-0.6359	1.5852	-0.5225	-0.1001	-2.1781	-0.1641	-0.5482	-0.6766	-0.6993	0.1027	-0.1434	1.3611	-0.1424	0.3618	0.9871	-1.7507	2.8757	-0.0549	1.2517	4.1688	1.1737	3.2895	0.3098
2000/8/25	1.828	1.1249	4.1406	3.4037	1.4686	0.7317	0	-0.8696	-0.1647	0.96	1.8313	-0.7194	-0.1517	1.0943	0.2688	0.0879				0.1882	-0.0996	1.8038	-0.9484	0.3344	-0.3927	0.6944	-0.7467	-0.13	-0.9454	-0.1002	1.7682	0.1643	1.1811	-0.2151	-1.338	-0.9231	1.2204	-0.4739	-0.7131	-1.1843	-0.7519	0.4277	0.7214	1.0995	0.1374	-1.4007	-0.232	-0.8917	3.5207
2000/8/28	-1.0098	-0.4449	2.2506	0.0658	-0.7689	0.4151	-1.0475	0.1754	0.385	2.2187	0.3815	1.3285	3.4954	-0.7502	0.429	0.3073				-1.4561	2.1934	2.99	-1.117	0.4	5.6505	1.3793	-1.8807	-0.5208	4.5599	2.3069	-2.7671	0.9844	2.6459	7.7255	2.07	1.9669	0.5674	0.1587	0	-0.6253	-0.1515	1.4194	-0.5372	-1.6857	1.2346	0.6088	-0.0581	-0.7069	-0.4773
2000/8/29	-2.5421	-2.6816	1.1005	-0.0658	-0.7293	-1.1368	-1.235	2.5686	1.2055	-0.7752	0.4343	0.2384	-0.2937	-1.0259	2.2958	4.1138				0.715	1.0732	-1.1828	0.0538	0.1328	0.6219	-0.6803	-1.1501	1.9634	0.2028	0.4902	1.6545	-0.6499	-1.0614	3.936	3.007	0.5076	-1.763	3.4865	3.9606	-1.5207	0.8346	0.4199	0.18	0.1106	2.6423	-0.6556	1.7452	-0.3236	-0.1799
2000/8/30	-2.3094	0.9185	-3.193	-1.1192	1.4233	-0.7317	-3.8942	0.9106	-2.1115	-2.8906	0.4865	-1.7836	-1.9882	-1.5276	-2.2965	-2.48				-1.1832	-2.7027	-3.6997	-0.5376	-1.3263	0.4944	-2.2831	2.1053	-2.439	-3.7449	-2.5366	-0.5208	2.2077	-1.3793	-0.0963	0.1358	-0.202	-0.3589	-2.9862	-3.2767	-0.7987	0.4515	-2.5087	-4.3127	-0.5525	-0.5281	-1.0152	2.5729	0.1948	1.5616
2000/8/31	-0.051	-4.6644	-1.3493	-3.7949	0	-2.1762	-3.3086	-3.0457	-2.9867	-3.218	-3.1737	-3.5109	-2.4793	0.277	-3.0449	-3.4052				-1.9636	-3.0754	-3.8418	-1.5135	0.7392	-5.2891	-3.6215	-1.8448	-5	-5.4679	-1.1011	-2.356	1.76	-3.1857	-0.1927	1.2203	-4.9595	-5.7637	-5.1302	-1.1633	-0.5368	-4.1199	-5.4325	-5.0704	-2.2222	-5.3086	0	-3.6789	-2.4627	-3.016
2000/9/1	-3.8455	-0.716	-4.7112	-0.8997	-0.8601	-1.3276	1.115	0.4654	-0.171	-1.7456	-1.1667	-2.8858	-2.3112	-0.3867	0.0551	-0.7586				-0.8305	-2.7636	-3.4078	-1.1526	0.467	-1.039	-1.4545	0.995	-1.5235	-4.2269	-3.3401	-1.3405	-0.8648	-0.5618	-0.0644	3.0141	-0.5325	-0.9939	-0.3328	-0.1858	0.2698	-1.1719	0.1512	2.8684	-1.7045	-5.6762	-0.9231	-0.1157	-0.3322	-0.9756
2000/9/4	0.3716	2.4038	1.9936	1.9553	-1.4155	-1.0909	1.9011	1.216	-0.514	1.1844	0.5059	3.7468	0.0789	-0.5546	0.6608	2.0234				-1.9704	1.4737	3.4063	0.4997	0.0664	2.6247	0.369	-1.3136	1.1252	6.1556	2.6178	-1.019	4.2823	-2.0178	6.248	-0.5202	0	1.3127	1.8364	0.8482	-0.592	0.7905	1.7358	1.1538	-0.0578	1.4116	0.6729	0.8111	0.1333	-0.2463
2000/9/5	-1.8336	-1.6432	-0.0782	-2.7397	-2.8717	-2.9044	-2.9851	2.1167	-3.1573	-3.0936	-1.8456	-2.7397	-3.3885	-1.952	-2.954	-3.4817				-0.8543	-3.6307	-4	-0.7735	-1.0617	-2.046	-1.8382	-0.2773	-3.4771	-4.267	-3.2653	-2.5395	-3.6502	-2.3888	0.9397	-0.5229	-3.8544	-1.2957	-3.6885	0.3282	-0.5956	-3.2941	-3.0415	-1.8061	0.2313	-0.0733	-0.5656	0.5172	-2.8628	-2.0988
2000/9/6	-1.0955	-2.9833	-1.0172	-3.5915	-3.8627	-4.5816	0.1923	0.9524	1.3634	-3.365	-2.1083	-1.1524	-3.6705	0.6257	-2.1984	-3.1963	130.4627			-2.7876	-4.0904	-1.8382	-0.8909	-1.8109	-1.1749	-2.372	-2.2803	-4.755	0.9143	-1.8987	-2.4648	-4.8145	-3.9662	-1.7117	-3.6137	1.1136	-5.5598	-3.5745	-0.6952	-2.7778	-2.6764	-3.29	1.2585	0.2308	-4.1789	-0.7239	0	-2.9472	-3.5309
2000/9/7	-0.2905	0.369	1.1858	0.073	1.1905	1.5873	1.4971	2.2198	1.0526	2.2321	0.0582	1.2953	1.8628	-1.3567	2.1326	1.1321	3.7368			0.5735	2.0202	2.372	1.6854	0.4098	4.7556	0.1279	-1.2521	0	1.5855	1.0753	2.3105	1.0779	1.4938	0.7944	8.0436	4.6256	0.2453	1.0591	0.5353	-2.6331	1	1.5823	1.7208	1.3241	4.0551	0	0.5146	1.1299	1.0458
2000/9/8	0.0364	-0.7353	3.6719	1.3139	0.4412	1.7578	-1.2859	-0.4886	-1.7361	4.1921	1.0471	-0.7673	1.4131	-1.0315	-0.1129	0.6996	-2.7957			-1.1923	0.8801	5.8537	2.0994	-1.7007	0.6305	-0.6386	1.9597	3.0257	-0.8919	-1.0638	2.1171	-2.5431	2.7706	-0.0606	-5.4259	2.9474	-1.0604	0.262	-1.0035	4.603	0.8251	1.8692	-0.4699	-0.2841	0.6618	1.7188	-0.6826	0.6983	-0.194
2000/9/11	0	-1.358	-0.9043	3.3862	-1.8058	-0.5758	-2.3755	3.9825	0	0.4191	2.015	-1.0309	7.7869	-1.3897	-0.3955	-0.4632	1.9912			-0.3673	0.9815	2.5346	0	0.4844	4.01	1.0283	0.7914	-1.6153	1.2373	-0.9677	2.4188	-0.7576	-1.011	0	-1.7345	4.09	1.7312	2.6132	0.9723	-1.0451	0.491	-0.6881	5.3824	-2.2222	-1.6801	-0.4096	1.8328	0.8322	-0.1296
2000/9/12	-0.3823	2.5031	0.3042	0.4181	-0.6461	1.0425	1.1774	-0.7345	2.2968	0.3339	-0.9594	6.6406	0.3042	0.411	1.7016	-0.1396	-1.0846			2.2643	1.8359	-0.1124	0.0541	-0.2755	-0.6024	2.5445	-1.5704	2.2388	2.3333	2.2801	-1.552	2.1204	-0.8511	1.9108	0.8147	0.4912	0.5673	1.2733	0.5532	-1.1117	0.4072	-0.3079	-0.8065	-1.2821	1.4116	-1.3368	10.0112	-0.8941	1.5574
2000/9/13	1.3889	0.3663	0.3791	-0.4164	2.1511	1.0317	1.3576	-1.1628	0.1727	0.6656	-0.2849	4.2735	-0.3033	7.9532	0.3904	0.5126	0.2741			-0.7209	-0.7423	1.7998	-0.0541	-0.6215	-0.6061	1.1166	0.3989	2.9197	0.76	0.3185	0.0685	-0.9136	1.6309	1.4286	-2.4242	-0.4888	1.1281	0.0838	0.5094	-1.5177	1.9465	1.3127	-0.813	1.2397	8.4249	0.4169	-1.0225	1.1797	-0.1917
2000/9/14	6.7592	0.365	0.6042	-0.3484	0.6366	-0.9455	-1.0716	1.7647	-0.977	0.7438	1.0857	-2.459	-1.597	-1.571	0.5556	-0.9736	-0.3827			1.9191	-1.0684	-2.3204	-0.3247	-0.417	-0.4878	-1.9632	1.0216	-1.5603	-1.6164	-1.4815	0	-1.7603	-1.1824	-1.6725	-1.2422	-1.7682	-1.8327	-2.1776	-0.3243	-0.0571	-1.5115	0.6098	0.1821	0.0583	2.6351	-0.1038	-2.2727	-0.8916	-0.7682
2000/9/15	-5.1832	0.3636	3.979	-2.0979	-1.6058	0.5346	0.735	-1.3663	0.1741	-0.2461	-1.0175	0.9604	2.473	-0.4953	-1.2707	-0.7491	-0.8233			-0.5598	0.108	-0.3394	-0.4343	-0.5583	3.799	-0.7509	2.7528	-0.7205	-0.3286	-0.4296	-1.4384	2.1331	-1.1111	-1.8204	-0.7687	-1	-0.6494	0.1712	-0.5491	1.8846	-0.5654	0.7576	4.0909	-1.2821	-2.6333	0.6753	0.4757	-0.6228	-0.6452
2000/9/18	-0.1246	-1.9324	-1.1552	0.7143	-1.5826	-1.937	-1.6129	-2.504	-2.4334	-3.2895	-1.6562	-2.497	-2.7149	-1.9912	0.2238	-3.7264	-4.2612			-2.5077	-1.9417	-4.5403	0	0	-2.4793	-1.3871	0.2187	-2.7576	-5.8242	-1.6181	-2.2238	-4.4277	-1.5557	-1.459	0.6338	-4.2424	-2.7778	-3.4188	-0.7566	-2.1861	-2.3558	-3.0075	0.524	-3.6009	2.0284	-2.5284	-1.8411	-1.9499	-1.2338
2000/9/19	-1.9968	-3.0788	-4.9671	-2.8369	-3.7186	-3.4857	-2.9274	-1.694	-2.6128	1.1905	-3.6005	-2.9268	-3.4109	-1.7494	-1.5075	1.7148	-4.4509			-1.1549	-3.4103	2.2592	-5.289	-3.0877	-1.6949	-3.3248	-3.928	-2.6866	-6.0677	-4.2763	-1.2793	-3.7587	-2.8095	-0.9254	-4.8286	0.1055	-3.3613	-1.0619	-0.577	-2.6934	-3.3278	0	-5.6473	-4.4703	-2.1206	-0.5294	-5.0911	-2.2727	-2.6956
2000/9/20	-0.3275	1.0165	-0.1537	1.8978	0.9395	0.321	0.1608	0.6115	3.0488	1.6807	1.988	-0.1256	1.9262	0.8041	0.2834	0.6262	2.7828			0.7435	0.7973	0	3.9724	1.9551	5.2956	2.381	0.8518	1.3804	2.6087	1.1455	3.5997	1.9982	-0.1807	2.4284	0.5147	-0.6322	2.1739	2.6834	-0.5181	1.4134	1.3769	-3.4884	0	3.141	0.5416	1.2773	1.0164	2.3256	0.5405
2000/9/21	-0.8396	-2.1384	-1.8476	-0.2865	-1.4478	-2.4	-1.0036	-0.3867	1.9527	-1.6529	-1.1813	-1.2579	-2.2835	0.2849	0.1696	-1.4361	-2.2955			-1.5287	0.113	-0.814	0.5537	-0.7102	-3.1579	-2.3256	0	-1.5129	-3.0266	-2.0385	-0.278	-1.959	0.543	-0.4255	-2.2677	-1.8028	-2.4681	-0.8711	0.6042	-3.0197	-1.2733	-1.6064	5.709	-2.2996	-1.0774	-0.3678	-1.5092	-0.6392	0.2016
2000/9/22	-0.1472	-7.455	-0.3922	-2.0115	-1.6264	-2.459	-0.5272	1.1093	-1.7411	-0.9244	-0.4782	-0.1274	-0.8864	0	0.5643	-1.5542	-0.7229			-1.2848	-1.693	-1.6413	-1.2665	-0.7153	-2.2947	-1.9841	-1.6892	-3.0722	-2.372	1.0405	0	-3.4514	-2.4302	0.6716	-0.0749	-1.4039	0.2618	-1.5817	2.1744	0.4192	-2.3216	-1.7143	-2.7003	0	-1.3615	-2.1624	0	0.143	-0.939
2000/9/25	-0.2212	0.4167	-1.4961	3.8123	0.2667	-2.3109	-1.5899	-0.8228	0.5316	-1.6115	-0.3604	0	0.5691	-1.0795	1.0101	-0.2467	-2.3665			-0.9761	-2.411	-1.6687	-2.5098	-0.8646	-5.9333	-2.969	0.7446	-0.1585	-1.1509	3.6613	1.1847	-2.0696	-0.0923	-0.758	-1.1236	-0.8762	-2.8721	-2.1429	-0.5878	-1.5504	-1.6725	0.1661	-5.1925	-0.3181	0.9662	-2.0485	-3.0079	-0.1428	-1.2864
2000/9/26	-0.0554	1.9364	1.5188	1.8362	1.8617	5.1613	1.3256	1.0509	1.4101	-1.0345	1.2658	0.7653	3.7995	0.9765	0.7778	0.6924	2.7968			-0.8215	1.5294	0.3636	1.7735	0.1453	-1.0512	0.8345	0.3411	1.4286	1.5524	0.3311	1.584	1.633	2.1237	0.1833	0.6818	1.326	0.9857	-0.6387	0.2042	-1.5748	1.0743	0.8292	0.8499	0.1276	-0.6152	2.5867	2.6916	0.7863	1.5089
2000/9/27	0.1294	-0.5427	2.2835	0.2774	1.7755	1.0225	1.7989	1.8062	-0.0579	1.3937	3.2143	2.6582	2.0249	3.6405	0.2205	2.2102	0.9674			1.4909	1.854	1.2077	1.068	1.0885	2.7888	1.7931	1.4164	1.0955	2.8025	0.6601	0.4746	1.8904	1.8987	0.6709	1.2792	1.4177	1.7746	1.0101	0.815	0.3077	3.0115	1.8092	1.4045	0.1275	-0.1376	1.3412	-0.2279	0.7092	1.2162
2000/9/28	-0.3692	-3.4106	1.6936	-1.1757	-1.4366	1.2146	-2.4498	-1.8817	-1.3333	-1.8041	1.9031	-2.5894	0.3053	-0.2195	-0.8801	-1.4897	-2.8144			1.197	-2.1615	-2.3866	-0.723	0.3589	-4.522	-1.626	-0.5028	-2.9412	-3.2218	-3.0601	-1.417	-2.8757	-2.0408	-1.8479	-1.5602	-2.1505	0.0872	-2.5455	0.0404	1.6564	-1.6337	-2.0194	-3.5088	-0.9548	-5.0275	-2.0116	-0.1713	-1.338	-1.2684
2000/9/29	-0.1112	1.9774	2.9523	0.8397	0.7288	0.2	1.9761	1.3699	0.9401	1.0499	0.5659	2.5316	0.4566	0.6051	0.2775	1.3171	1.8484			0.8065	1.6279	0.8557	0.056	2.0029	0.6766	0.8264	2.0775	0.9569	0.6402	1.3529	-2.9432	2.1968	1.1775	-0.7099	1.2075	1.2088	1.4808	1.306	-0.9697	1.9312	1.049	1.2366	0.8612	2.0566	0.2901	2.7012	2.6888	0.8565	6.0852
2000/10/9	1.484	-1.5235	1.4706	-1.3879	0.2584	0.1996	-1.5341	-1.1892	0.8731	2.5108	0.7316	3.0864	2.6515	-0.2187	-0.4981	1.0592	2.5408			1.4933	2.8604	1.2121	-0.9518	-1.122	-0.672	1.3661	-0.44	0.7899	2.0356	1.5573	6.1354	0.4673	0	0.0622	-1.8643	0.4343	2.0601	1.5654	-0.6528	0.9473	4.4118	2.1987	6.2619	0	-2.0969	-0.1052	2.6741	-1.2739	-1.9758
2000/10/10	-0.3473	1.1252	0	6.1224	0.2062	5.9363	2.501	2.2976	2.3658	1.2669	5.5866	0.7186	0.0738	0.2192	2.1135	1.191	-0.118			-0.8408	1.4461	1.9162	0.1131	-1.0638	2.1651	2.1563	-1.4917	2.0376	2.9925	0.8762	-0.1993	2.0465	1.3429	0.6834	1.5198	1.6216	0.0841	2.4479	-0.8624	0.6452	0.2486	0.7171	2.2321	1.7003	0.4431	0.3686	1.4107	1.2903	0.7802
2000/10/11	-0.5319	-0.6954	5	-1.2599	0.6687	-3.6104	-0.72	-1.8717	-1.1838	0.5838	-2.4339	-2.2592	-2.6549	1.8043	0.1089	-2.2128	2.0083			-1.1129	-1.6447	-2.2327	-1.1858	0.2867	-1.8543	-1.5831	-0.1683	-1.3825	0.1211	-1.8458	0.5326	-2.3701	-1.0601	-0.5862	-0.7485	-1.4894	-0.5042	0	-0.9942	-0.4662	-0.9091	-0.5538	-0.3493	-0.3715	-3.0147	-0.3148	-1.5516	0.6369	0.3226
2000/10/12	-0.2397	-0.1401	-0.3451	-1.0745	-2.4016	-1.9899	-0.8058	1.3624	-1.5402	2.9851	0.1627	2.1898	-0.5303	-0.7519	0.3808	-1.1074	-1.8529	89.4035		-1.6613	1.7837	3.9663	-0.2857	-0.7148	1.0796	-1.3405	-0.6742	-1.4019	0.2418	-0.7743	-0.6623	-1.774	-1.5179	-1.8001	-1.7345	-1.5119	-1.2669	2.9204	0.3766	-1.1124	-2.3353	-1.1933	4.3821	-1.8024	-5.6103	-0.2632	-1.1957	-1.1252	2.0579
2000/10/13	-0.2588	0.561	-2.9778	1.9688	-1.1518	0.0398	-0.9342	2.1505	0.8111	-2.8986	-1.9491	1.7857	0.1523	-1.3528	1.9512	0.0974	0.354	-2.6523		-0.327	1.5334	2.5434	0.8596	-0.216	-1.7356	-0.4076	0.1697	1.1058	-1.93	-1.0033	1.6667	0.1901	-1.1786	-7.2377	-3.3768	0.7675	0.0855	3.4394	-0.6669	-3.0195	1.0248	1.3688	1.5113	-0.1899	-3.7751	-2.5858	-0.44	-1.0669	-1.8273
2000/10/16	-0.5745	3.2078	-1.2134	2.996	0.1059	-1.1938	-1.763	4.1053	0.8046	-0.6633	3.1474	0.117	-1.2167	-1.2068	-0.4253	1.1673	-2.9394	-3.7463		1.0935	-2.1575	-0.9019	-0.7386	1.5152	-2.8533	-1.3643	-2.3151	-1.5625	0.492	-1.464	-1.7049	0	-0.4587	5.4855	-0.556	-0.9793	-3.4188	0.1663	-0.5036	-2.3199	-2.3669	-2.3828	0.9098	-1.9658	1.6694	0.6501	-1.2707	-2.0848	-1.6046
2000/10/17	-0.2423	0	0.578	-0.5171	1.8519	-0.4833	0.5008	0.0506	0.171	2.5042	0.1071	-0.9346	-1.3087	0.3331	1.0144	0	1.0902	1.2826		-0.5408	0.882	-0.1138	0.8586	-1.919	1.2587	1.6598	0.1734	0.9524	-0.7344	1.4857	-0.3336	0.9488	0.1843	4.845	2.3163	-0.2198	2.4779	-0.6639	-0.8435	-2.3125	1.5584	0.2441	-3.1148	-1.6171	0.5747	-0.4306	-2.1265	1.4684	-0.848
2000/10/18	0.0934	-0.6757	0.0718	-0.7147	2.3377	1.9021	1.495	-2.0212	1.2521	-0.8143	0.8021	-0.3538	1.092	1.5495	-0.4228	1.0096	0.0599	-0.1747		1.5769	1.7486	1.0251	2.2134	-1.3043	-0.8287	1.3605	3.7507	1.4151	4.9322	1.2387	-0.1339	0	2.9439	-0.0308	-1.6393	0.2203	-0.6045	1.0025	0.1701	0.064	3.8363	1.7045	5.8376	1.2492	-1.9592	1.1892	1.2007	2.4602	0.5263
2000/10/19	-0.1307	-0.1361	-2.4408	-2.4869	-1.5736	-2.1048	-1.8003	-3.6617	-1.068	-2.381	1.8568	-1.0651	-1.3117	0.1635	-1.8577	0.0476	0.5389	-2.9309		-1.1242	6.3373	-3.044	-1.7213	1.6153	-0.6964	-1.745	-1.9466	-1.5504	0.7051	-0.3337	-0.5362	-1.5038	-1.3405	-1.0169	0.7143	-1.0989	-0.0869	-1.9851	-1.4862	-2.1739	-1.9704	0.8779	0	0.5844	-3.3306	-0.2671	-0.904	-1.1299	-0.589
2000/10/20	2.6542	0.1362	0.1472	0.8725	7.0655	4.9899	2.625	-1.4454	2.2727	0.9251	0.4167	-0.7177	1.5637	0.1088	1.2439	3.7108	1.1912	4.1911		2.3281	-0.101	-1.6279	1.4689	-0.7948	0.7013	2.3224	0.8508	0.7874	-2.4504	0.558	1.0782	2.1947	6.4312	-0.9651	2.4429	1.7778	3.1304	-1.2658	1.3362	2.8105	5.8626	1.6614	-4.2366	2.0658	0.0861	3.5351	1.3683	4.5714	1.9092
2000/10/23	-1.6934	-0.9524	2.2043	-0.3327	-1.3006	0	1.2586	0.9777	1.1111	0.6667	0.8299	0.3614	1.4627	0.5435	0.6944	0.5505	1.3537	1.1678		-0.3175	9.7068	1.6548	-1.6147	0.5098	1.3928	3.6048	-0.8999	2.3437	2.0335	1.5538	2.7333	0.0934	1.9574	-2.1377	2.7692	0	0.8432	6.7521	-0.2127	0.1907	2.2152	0.3891	3.0885	-0.1265	1.7212	-0.8795	1.1811	-0.888	0
2000/10/24	-0.7964	-1.3736	-0.7189	0.1335	-0.2928	-1.4683	-0.5613	-0.8607	1.0989	-0.9934	-1.0802	0.3601	-0.6829	-1.1892	-0.3714	0.6387	2.2648	2.7362		0.3185	-0.6452	0.6977	1.8676	0.5797	-0.9615	0.5155	-0.5675	-0.7634	0.2345	-0.3279	-0.3245	0.0933	-0.7513	-0.7067	1.7964	0.1092	2.5084	0.4804	-1.9608	-1.0787	-0.1548	1.5504	2.6721	0.6333	1.269	0.261	-0.8338	0.1378	1.7442
2000/10/25	0.4668	0.8357	-1.593	2.5333	0.8321	1.0196	3.5081	0.1085	0.3261	2.0903	2.3401	2.6316	0.7639	0.2188	2.7157	0.136	3.8614	-0.5826		1.746	-0.3711	0.2309	-0.5	-0.7205	1.387	0	-0.8562	1.0769	-0.4678	0.6579	0.9766	1.6775	0.0841	0.7441	-0.2941	0.8724	-0.3263	0.7968	3.2609	1.9885	0.155	1.6031	0.5521	1.888	-1.086	0.2603	-0.2242	-0.2753	0.381
2000/10/26	0.0929	-1.5193	0.5887	0	-1.4078	-1.3199	-1.9868	-2.4932	-1.571	0.2457	1.372	1.2821	1.213	-0.9279	-0.7258	-0.4074	-0.5467	-0.1256		0.052	-3.1657	5.0691	-1.34	-0.9434	0.5472	1.1538	0.806	-1.8265	-2.3502	-1.9608	1.1605	1.8332	-1.7647	-0.0321	2.9499	-1.1892	-0.5728	-1.7391	-0.8	-0.9434	-2.322	-1.728	-2.902	-1.3589	-1.2669	-1.3499	-0.2247	-1.2422	-1.5813
2000/10/27	-0.427	0	4.9744	-0.8453	-0.1477	2.2817	0.5962	1.1673	-0.6604	2.3693	-0.9023	-0.2301	0.3745	0.6612	-0.2611	-1.0909	0.6597	0.8801		-1.0395	0.2885	0.8772	-1.528	1.978	-1.6327	-1.1407	1.1422	1.0853	1.8051	1.1111	1.2747	-1.5302	0.7699	0.3534	4.1547	0.2188	-0.2469	2.4135	-0.4669	-0.9524	1.1886	1.4526	-0.727	-0.9393	-2.053	0.1053	2.9279	-0.9085	1.5424
2000/10/30	-0.7086	1.5428	-2.7178	0.6557	-0.9862	-1.5769	-1.2248	-1.1538	0.1108	0.4789	-0.1517	1.1534	0	0	0.8901	0.8732	2.0208	-1.7449		-0.5252	-0.8629	1.3043	-0.8621	-1.2213	1.6598	1.5385	0.9599	2.1472	0	1.4286	-0.6923	-1.9196	0	-1.0883	-1.9257	0.5459	1.1551	2.1995	0.0426	0	-1.9577	0.6029	-1.1391	-1.0746	-1.6594	-1.3144	1.5864	-0.5642	-0.5063
2000/10/31	0.0751	-1.5193	0.2865	1.4984	-2.2908	-0.9379	-0.4	-1.612	-0.6641	-2.6211	-3.2421	-2.1665	0.597	-1.0947	-1.5049	-1.959	-4.1221	-2.1142		-0.8448	0.1934	-3.6481	-0.2899	-0.5818	-1.7687	-1.8939	0.7271	-0.4505	-2.3641	0.4334	-2.4081	1.1184	-0.6791	-0.4531	-1.8233	-1.1944	-2.5285	-3.7663	-0.0426	-2.1154	-1.7572	-1.9476	0.9877	-0.7029	4.2629	-1.4917	-3.1233	0.4965	2.8626
2000/11/1	0.2064	-0.561	1	-0.7702	0.3058	2.4852	-0.4819	2.0339	1.0028	0.4894	5.2356	0.4662	-1.3353	-0.2214	0.3161	0.2788	1.005	1.8143		0.3195	-0.5792	3.118	1.3372	-1.0973	1.108	-0.5148	0.2221	2.7149	0.3632	-0.3236	-0.7792	-0.553	-0.8547	0.2276	-1.3571	0.3297	2.7615	0.639	0.0426	1.2443	2.6016	1.6807	-0.7335	1.5444	9.9659	1.4062	2.3902	0.2117	3.6487
2000/11/2	2.2097	0.2821	0.0707	-0.194	0.7622	-0.3079	3.1073	0.2769	-1.8202	0.487	-0.1493	-0.464	-0.2256	0.1664	-0.7353	1.8536	0	-0.891		-0.7431	0.2913	-1.2959	0.4016	1.7751	-0.6849	0.6468	1.3296	8.37	-1.2063	-0.1082	0.4581	0	-0.0862	0.1622	1.7379	1.0953	-1.0586	0.6349	-0.341	10.0259	-0.9509	0.5259	2.6273	1.2674	1.1619	-0.7467	3.5831	3.0282	0.4177
2000/11/3	-0.8978	-0.2813	-1.6254	2.3979	0.3026	0.695	1.0568	1.7118	0.0562	-1.3732	2.7902	-0.9324	-0.9797	-0.2215	-0.6349	1.4104	-1.382	0.5137		-0.8021	-1.0649	-0.7659	0.5714	-0.5087	0	-1.1568	-0.3827	-3.794	-0.1221	0.2167	3.8436	-1.0195	-1.0354	3.206	-2.4911	2.3835	0.2469	-1.5773	-0.5988	-3.5273	-0.4	-0.8969	-0.24	-0.5632	-1.4548	0.5911	0	-0.4785	0.9507
2000/11/6	-0.5916	-0.7052	0.3592	2.2785	0.3017	-0.6135	-0.2324	-0.1086	2.1336	1.1466	-1.2118	2	0.1522	-1.4428	0.1065	-0.0449	2.9148	3.4072		3.1267	0.9785	2.2051	4.7727	3.5062	2.2069	-0.2601	0.8782	3.0986	0.1222	0.1081	-0.8783	1.1236	0.7847	-0.4079	0.7299	-1.0582	2.6273	-0.8013	-0.3442	2.011	2.0884	1.5837	-2.4058	1.9509	-1.4763	1.2821	2.8302	-0.4808	0.2943
2000/11/7	-0.9113	1.4205	0.859	-0.3713	-0.6516	0.3086	-0.5435	-0.5978	-0.4948	0.8907	0.8342	1.4994	0	0.1689	1.0106	1.4363	3.159	0.7002		0.9932	-0.1938	3.6677	-3.4165	-1.1291	1.2146	1.8253	-0.1088	0.4098	3.1746	5.1836	-0.7595	-0.7407	-0.0865	0.3151	-1.1594	-0.5348	0.08	4.0388	0.5181	-0.9558	0.7081	2.3756	-0.2465	-0.8642	-0.2366	0.0527	-1.4781	-0.6901	-0.4108
2000/11/8	-0.1877	-0.5602	3.4067	-0.4348	4.5913	1.3077	5.2693	-0.164	0	1.3644	0.292	0.1136	0.7599	0	0.9479	-0.0885	0.6336	-0.6135		0.7764	-0.3883	0.6243	-0.393	1.5703	-0.8	0.128	-0.6536	-0.9524	-0.7101	0.5133	1.2117	0.5597	2.5108	0.0628	1.393	1.0753	0.6395	0.7764	0.1289	0.6634	-0.4687	0.0725	0.9061	0.2491	0.0791	0	-3.0005	0.7644	-0.2946
2000/11/9	0.2633	0.7042	-0.9609	-0.811	1.3025	2.5816	2.2618	-0.2738	0.9392	-0.3167	-0.6308	0.227	1.3575	3.5975	0.1565	0.3543	-0.3148	0.2058		3.4412	3.9961	-0.5171	0.451	1.0541	0.8065	1.5345	0.6031	1.0989	1.7878	0.1021	-0.252	1.6698	-0.3378	3.5154	0.5785	0.7447	0.0794	0.6934	0.3861	1.0785	0.7064	-0.2174	-1.2245	0.3106	5.7662	2.3195	2.72	2.5517	0.8274
2000/11/10	0.6002	1.958	-2.1483	-0.4403	-0.619	1.8875	-1.7404	0.9336	0	-1.1914	-1.3672	3.7373	0.2976	-0.0543	0.7813	0.1324	-0.9474	-0.2053		-0.993	-1.3121	-0.6237	1.1785	0.2782	-0.2667	0.8816	-0.4905	-0.5435	-0.7026	-0.5102	0.6317	1.3686	0.5932	0.5155	0.8627	0.2112	0	0.7651	6.5812	1.0077	-0.3118	2.5418	-1.6529	3.1579	-1.5683	8.9129	4.1018	1.0087	2.0516
2000/11/13	1.0067	0.1372	1.1331	-0.4422	0.2396	0.6175	6.5683	-0.1632	3.0651	1.6881	0.495	2.1834	1.5579	2.6059	1.292	-1.234	1.3815	0.1235		2.2568	-0.9497	1.7782	4.548	0.8322	3.4759	1.3733	5.9693	1.5027	2.5943	0.9231	-0.4394	1.7102	1.011	-0.1508	-1.1404	1.0537	0.7937	-0.3037	4.0497	0.4695	1.6419	2.3371	2.8571	2.6411	-0.6829	4.3046	0.6983	0.3329	0
2000/11/14	2.5102	0.6849	-2.0308	0.8883	2.4857	-1.4801	1.662	-1.9074	1.9649	-0.5534	0.4926	1.8162	0	0.1058	2.2449	0.2231	1.6247	2.3839		-0.4414	3.5475	-1.3361	-1.9098	-0.619	-0.5168	0.1232	-0.7752	1.6151	-0.8046	-0.4065	0	-0.531	0	-0.9366	3.0281	2.1898	-0.1575	-0.9901	-0.6936	4.8481	2.6923	-0.692	0.4085	0.0585	5.5768	0.3175	4.9034	-0.5972	-0.8041
2000/11/15	-1.5304	2.1769	-0.2144	-1.4465	-0.653	-1.8322	-2.1798	-1.3333	-1.7187	2.7822	0.9804	-0.1049	0.073	-0.6871	-0.998	-1.2021	1.3925	-0.4014		0.4433	3.6111	0.1042	-0.7572	0.346	0	0.861	-1.25	-1.5894	-1.0429	0.102	-0.5044	-0.089	-0.3336	0.0305	-1.2596	-0.6122	0.1577	3	-1.9402	1.4485	3.5955	-1.9512	-0.7323	-0.2922	2.3878	0.1808	-0.3777	0.2003	0.9844
2000/11/16	-1.1337	0.2663	-0.4298	1.404	-0.939	0.4479	1.6365	-0.4505	0.5299	0.232	1.0194	9.979	1.3869	-0.5854	0.504	1.6224	0.8647	0.3225		0.4414	0.3575	5.307	0.327	-0.3448	0.3896	0.122	-0.8439	-0.6729	3.0445	2.3445	0	1.87	-0.1674	0.122	0.7796	0.8214	2.5984	3.062	-0.4353	1.318	0.1446	1.6347	-1.2295	0.2345	5.159	3.1137	-2.3697	0.6662	-1.7202
2000/11/17	-1.4611	2.1248	-0.5755	-1.5733	-0.5687	3.1215	-3.0147	-0.509	-1.3706	-0.6944	4.1807	-1.8147	1.7279	-1.2313	3.4604	-1.7295	-1.5129	-1.5669		-1.2207	-0.8905	-1.1858	-0.5975	0.2076	-0.9056	-1.218	2.9787	-1.084	-1.5909	-1.5936	-1.7744	-1.5734	2.2632	0.0305	-2.3207	-2.0367	-1.3814	-0.8696	-0.6359	-1.7344	-0.2888	-1.049	1.4938	-1.1696	-1.8817	3.7199	0.534	0.1324	-1.2252
2000/11/20	2.9092	-1.1704	-0.8683	-0.3836	0.0477	-1.3694	1.9781	-2.7288	0.0534	4.0404	6.0886	4.4747	1.3447	0.7588	8.095	-1.444	1.7409	1.0204		-1.4335	5.0314	5.5	-0.765	1.6575	-0.1305	-0.7398	-1.343	0.411	4.0416	0.4049	-0.3871	-1.1545	1.7213	-2.0091	-1.0079	2.3909	0	3.7281	0.04	-0.8825	3.1861	-1.1307	2.1259	0.8876	0	-0.1266	-1.2554	0.6609	0.7679
2000/11/21	-1.5138	-1.0526	1.0219	-1.0911	-1.0005	-1.0596	-0.9352	4.6172	-0.9081	-1.1202	-1.6522	-0.9311	-1.676	2.0441	-0.8072	0.3663	1.6105	0.1212		0.2006	-2.3097	-1.0427	10.022	0.2038	0	1.8634	-0.2618	-0.5457	0.111	1.4113	-1.2953	0.3594	-1.7728	-0.0311	-0.4364	0.1015	0	-0.8457	0.04	-0.946	-2.2456	-1.1437	-0.2402	-1.4663	-3.4247	-4.098	2.9829	-1.1819	0.2931
2000/11/22	0.6481	2.3936	-1.5173	1.8819	1.4918	0.2585	1.2238	-1.0615	0.7008	2.4924	-0.1768	1.5038	1.3494	4.428	5.877	1.0493	2.4269	0		-0.3003	0.613	3.0651	6.6066	-0.1356	3.6601	4.7561	0.5249	1.5089	2.9933	3.1809	-0.0656	2.2381	1.2305	0.7147	0.8766	1.4199	1.323	1.2082	3.5971	-0.7303	0.5025	1.8077	2.2472	0.5952	1.4894	2.0264	1.5195	-0.4651	-0.8767
2000/11/23	-1.012	-1.1688	1.1005	-0.9554	0	0.9208	-0.5527	1.9198	0.9101	0.6632	1.9929	-1.6667	1.2614	-0.7067	0.5551	1.3093	-0.2901	-0.8475		1.8072	-1.8277	3.0669	6.8075	0.4752	0.5044	0.6985	0.2611	3.2432	-0.3229	-0.289	-0.9849	0.9632	1.9449	-1.1108	0.5793	0.4	0.9985	-0.3511	1.1188	4.4143	-0.9286	0.8523	-0.5495	-0.1775	1.6771	-1.468	-2.2451	0.1335	-0.8255
2000/11/24	0.0743	-3.4166	-2.3222	-1.5434	-4.1252	-3.7226	-4.6891	-2.4377	-3.5544	-6.2225	-4.3856	-5.2731	-4.7751	-3.9654	-5.0531	-2.7629	-5.2376	-3.6223		-3.8462	-5.1418	-3.4265	1.8022	0.1351	-3.7641	1.6185	-3.5937	-4.0576	-5.6156	-4.3478	-1.5252	-4.1631	-4.213	0.0936	-1.1519	-4.2829	-4.4867	-2.7484	-2.1366	-3.3604	-4.7585	-3.7324	-5.9984	-2.9046	-6.1856	-4.6012	-5.6459	-2.4667	-1.843
2000/11/27	0	-1.4966	-0.5944	0.8491	-1.2364	-3.1463	-1.2391	-1.4764	-1.5402	1.3271	3.8601	0.1988	-0.5814	0.0529	0.6708	-1.2832	3.5824	1.098		-0.8205	-0.8411	1.9608	-1.7271	0.0675	1.6949	1.1377	-1.4046	1.2278	0.8009	-1.0101	-1.3468	2.2624	0.7469	0.3117	-0.437	0	-0.3185	6.0145	-2.5341	0	-1.3626	0.7315	-0.5877	-1.0379	-8.8645	-1.2862	1.5213	-1.2987	-0.6663
2000/11/28	0.2415	1.9337	-0.1495	2.0078	0.651	0.9785	1.0701	1.4409	1.1173	1.2327	1.6616	2.9762	1.2427	0.5291	2.3989	0.9285	4.496	0.3342		0.3102	2.9218	2.5641	3.6028	0.2697	3.0769	0	1.8082	1.752	0.3405	1.3265	2.2526	0.7965	0.2471	-0.3729	2.414	1.2487	1.9968	1.0253	1.8	0.1122	2.6861	2.3965	1.5203	2.5293	-1.9293	0.9772	0.4995	0.9695	2.439
2000/11/29	-0.5003	-0.6775	0.3743	-0.9524	-0.6468	-0.7752	-1.3143	-1.7614	-0.221	-2.207	-1.0753	-0.4817	-0.2888	-0.5789	-1.9523	1.012	1.3239	-1.5404		-0.0515	-1.5568	-1.875	-0.8906	1.345	0.4975	-0.225	0.0538	2.649	-1.81	-1.712	-1.9359	-1.6681	0.493	-0.655	2.2857	-1.3361	-0.7048	2.774	-1.6896	-1.0644	-2.0927	-0.7801	-0.5824	-0.1203	-1.3934	-3.2258	-1.7893	0.4801	-2.0833
2000/11/30	0.1676	-0.6821	0.522	1.2821	1.6525	0.5859	1.2949	1.2146	-0.6091	0.2335	0.7826	-1.8393	-0.7241	-0.847	0.0885	1.4117	-1.3066	0.2114		-0.4642	0.4651	-2.2748	2.2251	-0.5309	0	-2.2548	-0.7531	-0.7742	0.8065	1.127	2.4506	0.625	0.4906	2.3862	-0.5587	0.3125	-0.7098	-0.1975	1.5188	-0.906	2.9771	-0.9292	-0.8368	-1.1446	-5.32	0.0952	0	1.9113	-0.304
2000/12/1	-0.1859	-0.4121	1.9288	1.5823	2.9557	-0.5825	1.4609	6.8571	1.4485	0.6211	2.4159	2.3669	0.2918	0.3737	0.9284	-0.5837	1.844	0.8017		1.0363	1.6667	0.5587	-0.1674	0	0.1238	0.5767	-0.8672	0.2601	-0.1143	0.7092	-0.7973	-0.976	1.3832	0.276	-0.632	-0.4154	0.7149	0.5937	-1.5354	0.2286	-0.4448	0.6494	1.1814	0.4875	1.4925	0.9515	0	-0.4689	1.2195
2000/12/4	-2.1233	1.1034	1.31	0.4984	0.1435	-0.7813	-0.072	0.5348	-0.6041	1.929	0.2424	4.9133	2.6182	-0.3723	9.1108	1.626	3.714	-1.0046		-0.6154	1.4572	0.1852	-2.0126	-0.7338	1.3597	-0.4587	-1.6402	0.9079	2.1739	2.3139	-0.3349	3.9427	1.1236	0.4587	0.7067	2.5026	2.1293	-0.5902	-0.5598	2.7366	1.936	2.8674	0.5004	-1.3948	-2.9412	-1.2724	3.6437	-0.9421	1.747
2000/12/5	-0.3425	0.4093	3.3046	-1.4259	-1.2422	1.1024	-1.4049	-0.8511	-0.442	-0.8327	-1.7417	-0.1837	-1.0631	-0.7475	-1.2043	3.0222	-0.0448	1.3108		0.3612	-1.526	-1.2015	-3.3376	-0.2016	1.3415	-0.4608	-1.5008	-2.0566	0.7839	-0.1967	-0.8737	-0.431	-0.3175	0.1522	-0.4912	1.4242	4.4788	1.6491	-1.0454	0.444	0.073	0	-1.4938	1.6605	-6.6845	-3.1981	2.4902	0.3397	-1.5986
2000/12/6	0.5538	-1.4946	-2.9903	0.0629	-1.7417	0	-1.5711	-0.0536	-2.6637	0.3817	0.2462	5.2438	-1.5759	0	-2.7225	-1.5099	-1.3883	1.3356		0.2057	-1.4585	-3.3676	1.3723	0.8081	-1.6847	-2.8935	0	-2.6247	-3.1111	-2.4631	-0.9492	-1.1255	-2.0701	-0.3343	-2.6093	-2.9087	-0.2956	-2.7904	-0.5282	-2.0442	-2.1898	-2.5784	-4.1281	-0.1815	-0.7641	0.0493	0	-1.4895	-0.7822
2000/12/7	-0.1139	-0.5517	0.2867	6.1596	0.3939	-1.1682	-1.9673	1.664	2.0525	3.0418	-2.5049	0.6993	-1.0189	-0.2152	-1.8797	-0.1752	-1.4986	-1.6886		-0.4618	-2.4052	0.7744	-0.8297	0.1336	1.1016	-0.9535	-1.298	0	-1.4908	0.303	-0.7529	0.7881	-0.8943	-0.3965	-1.5206	0.2066	1.9274	-3.6716	1.634	0.9588	-0.597	0	-2.4605	-1.3333	2.7911	0.5421	-0.3811	1.3058	-1.1522
2000/12/8	-0.3612	0	2.5018	-1.3618	0.2943	0.197	0.2272	3.9071	1.3966	-0.738	-0.2519	-1.5625	-0.2206	-1.3477	1.4474	0.0439	1.0604	-0.5446		-0.6186	1.0427	1.3449	-1.7613	0	1.0896	0.722	0.3431	0.1348	0.2328	-0.2014	1.0345	2.5195	-0.082	-0.4593	0.3676	-0.5155	1.0182	-0.2079	1.0852	-0.1676	1.3514	0.6438	0.7207	-0.4914	-1.3109	-0.2451	0.2391	-0.2035	0
2000/12/11	-1.8126	-1.387	0.2092	2.401	1.467	2.0842	-1.7756	-1.2703	2.4793	5.4275	-2.1717	-2.2928	-0.0737	-2.3497	-3.9446	-1.7105	-3.4215	-1.8955		-1.5041	-2.439	-4.455	-0.4931	0	-1.4371	-1.6726	-1.6524	-2.1534	-3.8328	-1.5136	0.6826	-0.7627	-1.5599	0.9536	-4.0293	-2.2798	-2.6638	-3.3333	-1.2724	-1.5109	1.1111	-2.914	-3.8462	-1.8519	-3.7002	-3.6855	-0.8111	-2.0394	-0.5521
2000/12/12	0.1749	0.2813	0.0696	0	1.6386	0.9245	2.9231	1.1837	-0.6452	0.141	7.1244	3.3394	0.885	1.1752	0	3.2575	0.3779	0.5152		0.3686	2.0192	0.496	-0.9459	0	0.243	1.2151	2.781	0.5502	1.8116	0.4098	1.3559	1.7933	0.5004	0.518	1.145	0.9544	0.5917	1.9397	1.2082	0.7955	2.5641	2.7086	1.8605	2.2013	1.4778	1.0714	0.2405	0.2776	-0.0617
2000/12/13	0.2716	-1.122	2.5035	-1.6413	-0.5216	-0.6489	0.5232	-0.1526	-0.487	-2.5352	3.6145	-0.0873	0.5117	-0.885	1.0048	1.1668	-0.6588	0.1709		0.2623	-0.5655	2.5666	5.1387	3.002	-1.8182	1.3205	-1.1838	-0.1368	-0.8304	4.3878	0.2676	0.8389	-0.083	0.5153	-0.3019	-0.3151	1.6176	-0.7752	-1.6713	0.5637	-0.3571	1.0691	3.105	-0.9231	3.3981	-1.9687	-0.096	-0.5536	-0.7407
2000/12/14	-0.7932	0.8511	0.1357	-1.0131	-1.2393	0.8836	-0.8922	0.1019	-0.0544	-1.4451	-1.3488	-1.5734	0.8727	0.7812	0.3028	-0.8971	-0.1421	-0.7249		-0.5756	-0.6635	-1.4437	0.0433	-0.3886	0.1235	-1.4218	1.7114	-0.5479	-0.7177	-1.173	-1.1341	-0.9151	-0.6645	8.5042	-0.0757	-0.5269	-1.7366	-3.7642	-0.9713	-0.1682	-0.8602	3.244	-2.3029	0.1863	-2.2535	-0.8239	-0.6724	-0.4871	-0.1244
2000/12/15	-0.858	-0.8439	-2.9133	2.5286	0.2896	0.1904	1.8755	-0.7125	-0.1088	-0.1466	-3.5361	-2.1314	-1.5141	0.7198	-0.8193	0.4741	-1.8027	0.6014		-1.0526	0.1908	-1.7578	-3.1128	0.13	-2.4661	-1.4423	1.5143	-0.8264	0.3614	0.8902	-1.0121	-1.2594	-0.4181	1.751	-0.6061	-1.2712	-1.9882	-2.4354	1.9616	-1.2353	-2.0969	-0.6831	0	-0.124	0.8646	-1.0903	-0.0967	0.7692	-0.2491
2000/12/18	5.0157	-0.4255	0.4187	2.4075	3.3205	0.3421	0.8837	-0.0513	1.7974	-0.2203	1.564	-0.2722	-0.7321	-1.4294	1.4783	2.4882	1.9324	2.1776		1.117	-0.2857	-1.6899	-0.9371	-0.974	-0.7585	-1.0976	-0.1105	1.3889	-0.12	2.1569	0.1363	-1.2755	-1.1755	-0.3005	-0.9146	0	2.9301	4.7655	0.2004	-2.4446	2.2895	2.4072	-2.2665	-0.0621	-0.8571	-0.1575	-1.5005	0.2776	0.4994
2000/12/19	-2.7159	2.4217	2.5017	2.4656	-0.7452	1.2121	-0.9854	-2.0513	0.321	-0.3679	0.5294	-0.273	1.5487	0.725	2.5278	-0.3349	-1.2796	-1.0029		0.8417	1.2416	-0.5056	-0.9459	-1.1803	0.5096	0	-1.5487	-0.274	-0.2404	-1.5355	-0.1361	0.7752	1.1045	-1.5068	0.6923	0.5365	-1.3869	4.3321	0.44	1.3986	-0.6498	-0.7388	1.2987	0.6211	1.633	1.5247	1.2776	-0.5536	0.1863
2000/12/20	1.9446	-1.3908	-2.0339	-0.4477	5.068	3.256	1.6218	0.5236	1.8133	0.7386	-1.1967	0.4562	1.0893	0.3322	3.1341	4.7879	4.1767	3.2503		2.8691	0.9434	-0.4065	0.4093	-0.1327	0.8872	0.2466	-0.5618	2.6099	0.241	0.7797	0.8862	0.5983	2.1008	2.8929	0.7639	1.2807	0.8142	-0.2768	2.5488	0.1149	6.3227	-0.6766	-1.0989	1.2346	-0.3781	-0.3625	0.1941	2.366	0
2000/12/21	0.3966	-1.6925	-1.2457	2.8668	0.7146	-2.1385	-1.2332	1.1458	1.1524	0.5132	0.2907	-1.4532	-1.0057	-1.4349	-1.9449	0.2004	-0.2765	-0.7768		1.0142	2.1495	4.0816	0.2717	-0.3987	0.5025	0.861	-0.0565	3.079	0.9615	-0.7737	-0.7432	-0.1699	0.0823	-0.7299	0.6065	-0.6322	0.4405	2.9146	1.5146	-0.1722	0.1367	1.0899	-0.7407	0.122	-1.8027	-0.9356	0.678	-0.4759	1.3639
2000/12/22	-1.298	0.5739	1.1913	-8.7647	-1.9069	-0.3333	-1.0283	-2.0597	-1.1911	1.9694	1.4493	1.106	0	0	0.0826	-0.08	0.1386	-1.8541		-1.1044	-1.9213	0.3922	-0.1807	1.4009	1.25	-1.0976	-0.0565	-0.7792	-0.7143	1.2671	0.4765	-1.1064	0	-0.463	-1.3564	-1.2725	3.3626	-0.8766	1.2624	-1.7826	2.3891	-0.2022	-1.306	-0.4263	-0.9662	-0.1049	1.1063	-0.2732	2.63
2000/12/25	-2.0202	0.5706	-2.3546	-3.2237	0.2712	0.8175	1.2245	-9.9895	0.5241	0	2.8571	2.0055	2.3222	-0.168	-0.7432	0.4404	0	0.7976		1.9797	-1.6791	-2.6367	0.5882	0.5921	2.5926	-0.1233	-0.5656	-1.4398	-2.0384	2.5024	-1.6938	-0.3442	0.5757	-1.0944	-0.6112	0.9667	0.9194	2.2449	1.8889	-2.8689	0.8	2.4308	-2.6465	0.1223	-4.1951	-1.3655	3.0447	-1.0959	-0.5959
2000/12/26	0.1362	-0.1418	-2.9787	-0.2665	-1.3075	1.8798	2.0161	-2.1612	0.1564	-2.7182	1.3889	-0.0894	0.2837	2.5799	0.7072	-0.1594	3.784	0.708		0.5973	0.6641	-0.6018	0.6748	-1.4388	-0.4813	1.8519	0.967	0.5312	0.612	3.1925	0.5513	0.8636	0.7359	2.0194	-0.7686	1.383	-0.4905	-2.4617	-1.4461	1.3261	-1.7196	0.9229	2.1359	0.0611	4.3788	-0.5325	4.2475	0.554	-1.0791
2000/12/27	-1.0878	-1.4205	1.0965	-2.2712	-2.6496	-1.1577	-2.4075	0.1791	1.822	-4.5588	-2.1918	-1.61	-1.6266	-1.5309	-1.8174	-3.1537	-0.578	-0.2895		0.0495	-1.0368	-1.4127	-1.7426	-1.2608	-1.8138	-0.9697	0.9577	-1.321	-0.7299	-1.8198	-1.5764	-0.5993	-1.3799	-0.7592	0	-1.1542	-0.9155	-3.206	-4.4018	3.8073	-2.4226	-3.3312	-1.616	0.4884	2.3415	1.7666	-0.0886	-1.5152	0.0606
2000/12/28	-0.4517	0.8646	-0.2169	1.9822	0.9385	-2.7086	0.6996	3.7545	0.1022	0.077	-1.3539	-4.6364	0.7189	0.8329	-0.0841	-0.371	0.9392	0.0415		0	0.1905	0.3071	-1.3188	-1.2097	-0.1232	-0.2448	0.2232	0.5355	-1.7157	4.5412	0.9749	-2.7562	1.5638	1.7213	-0.9295	-0.1062	-1.7058	-2.1846	-0.4723	-1.5473	0.4828	-0.6757	0.6763	1.6403	-0.1907	1.1047	3.9007	0.2797	1.6354
2000/12/29	-0.7497	1.7143	-0.942	0.2011	0.8368	-3.988	2.1572	0	3.0133	-0.9238	0.4259	0.7626	1.0707	0.7159	0.9684	0.5792	1.152	2.4046		0.2473	0.3802	0.5102	-0.2765	2.3129	2.4661	1.8405	0.1114	0.7989	3.3666	-0.0887	1.5172	0.0886	0	1.343	2.8929	0.8502	0.8677	2.8818	1.2258	-0.3492	1.0295	0.9524	3.071	1.315	9.3601	-0.052	-1.9625	1.1158	1.0727
2001/1/2	-0.1193	0.9831	0.5852	0	1.8903	0.1959	2.6843	-2.9294	3.5201	1.8648	0.8954	-1.1353	6.2853	0.8201	2.0434	2.1802	0.0438	0.5263		-0.74	2.178	3.1472	-0.0462	0.9309	1.083	2.4096	-0.723	1.7173	1.0856	1.5084	1.2228	2.6549	1.7828	-1.1132	4.8632	3.6881	4.5878	1.8908	0.0781	0.7593	3.8043	1.8868	1.3035	2.0059	-6.7249	-0.1562	-1.8712	1.7241	0.2358
2001/1/3	-0.5771	3.6161	1.9636	-0.2676	0.5882	0.8604	0	-1.8935	1.4847	1.5256	0.794	3.6364	-0.5316	1.3015	0.6539	0.5636	-0.3065	1.8123		-0.5467	3.7998	1.2795	-0.7397	-0.0659	-0.3571	1.1765	-1.1204	0.6494	1.3126	-1.7483	1.8792	1.2069	-0.2389	0.0536	1.5217	1.2195	0.6169	0.0687	0.1561	0.5797	0.6545	0.5291	-0.8272	-0.1735	-1.1236	-0.9385	-1.7295	1.3559	-0.2941
2001/1/4	0.06	-1.2081	-0.428	0.1341	1.0796	-0.4653	1.0108	-1.93	1.6989	-1.2021	0.5561	2.5854	0.6012	-0.4818	2.5985	1.5212	-1.3175	-1.1076		-0.9495	-0.1786	-0.9718	-1.6768	-0.9229	4.3011	0.1163	0.2266	2.4516	-1.1779	0.8007	-0.8564	1.5332	-0.7981	0.6429	-1.0707	1.3052	1.2262	-1.2363	0.0779	0.2882	-1.4304	-0.5921	-1.3902	-1.2746	-1.9886	-1.0526	1.083	-1.6722	-0.059
2001/1/5	-4.4409	1.2228	-0.6447	0	-0.4005	-1.2466	0.069	-1.599	-0.6497	-0.9125	-0.2304	-0.27	1.328	2.2593	0.277	-1.183	-1.3351	-0.28		-1.11	0.3578	-1.3739	-0.7579	-0.9315	0.4582	0.6969	-1.8655	0.6297	-0.9535	-1.1474	-0.7973	0.0839	1.5286	-0.3993	2.0202	2.8741	2.288	-2.0862	0	1.092	2.9024	2.7134	0.9398	0.8803	-1.5459	-0.6383	0.0893	2.381	-0.4132
2001/1/8	-1.7166	1.0738	-1.442	1.8754	-3.0831	-3.9448	-3.069	-5.4375	-1.7749	-1.3814	-2.8176	-3.8809	1.3761	-1.1047	-2.2494	-2.4741	0.0902	-0.2808		-1.0204	-1.0695	-2.1891	-1.1933	-1.2089	1.0262	-1.3841	-4.7811	0.8761	-0.9627	-3.3929	1.6745	-1.9279	-0.9509	-0.0534	-1.6973	-1.2524	-1.7763	-2.4858	-0.4673	-1.0233	-2.4359	-2.9639	-2.7002	-2.2688	-1.8646	-2.5696	-2.0963	-1.9269	-1.0077
2001/1/9	0.9585	-0.7968	-0.5121	-0.3287	0.1383	0.6571	2.0277	1.7845	-0.4755	2.2568	-2.5665	0.3756	-1.4867	-2.5	-2.4223	-0.1637	0.4056	0		0.9794	0.4505	0.3052	-0.1449	-2.3793	-1.1287	0.5848	0.5445	-1.737	0.8505	1.756	1.4493	4.4444	-0.88	0.5348	-0.5755	-0.9756	-0.8038	1.6023	0.8607	0.7467	-2.0368	-1.2616	0.9569	1.131	-1	-1.0989	-0.1367	-1.1518	2.1557
2001/1/10	-10	0	0.3676	1.9129	0.1381	-0.0408	1.0809	5.4545	4.1567	0.6088	0.8293	1.6838	1.1811	1.0911	2.8134	0.9836	2.693	0.8045		0.1021	2.0628	2.0284	-1.7417	0.9053	1.8265	1.6279	-0.9627	1.0101	2.2892	2.9973	0.5844	0.8183	2.1792	-0.4255	1.5919	3.3498	0.4727	-0.7885	0.1164	0.057	0.4695	2.0175	1.7062	2.8252	2.8283	2.2778	2.3266	0.5483	0.762
2001/1/11	-10.0094	10.0402	1.7582	-2.0712	-1.0115	0.7347	-0.6554	-0.431	-2.5229	-1.5885	-1.403	-0.552	2.4643	-0.9174	-9.8592	-1.8263	-0.3497	0.5188		-0.306	-0.7909	1.3917	0.3447	0.5521	0	0.5721	4.4957	0.125	1.0601	-1.7637	1.2912	-1.7045	1.8957	-0.0801	0	-1.0486	-0.1344	-0.7948	0.5037	0.057	-1.2016	-1.5162	3.7279	-0.3434	-1.3752	-1.4123	-1.4712	0.5453	-0.9889
2001/1/12	-10.0026	1.9465	1.0799	-1.2558	-2.0437	0.1216	-1.3889	-2.2263	-1.1765	-0.9224	-0.3925	0.8326	-1.0759	0.7625	-1.1161	-0.7854	-2.5877	-2.7392		-0.8696	-2.7458	-1.1765	3.7782	1.304	-1.6816	-2.1615	-1.1047	-1.9975	-0.3497	-1.7953	-0.5099	0.3303	-0.8527	-0.1069	-1.4245	-1.8304	-3.432	-1.5295	-0.5012	0.1708	-0.6081	-0.2008	-1.0782	0.5169	0.498	-0.4408	-2.2624	-1.0169	-0.9988
2001/1/15	-9.9855	-5.9666	-2.4929	-5.4217	-4.4097	-3.278	-3.5915	-1.9608	-4.5714	-3.5687	-2.9064	-5.0459	-4.7345	-1.3514	-3.8826	-4.8333	-6.8438	-3.4694		-1.9608	-4.827	-3.5714	-1.7021	-1.355	-1.4823	-2.5581	-2.6455	-3.6943	-3.8596	-5.0274	-1.089	-3.4568	-2.8147	-0.5619	-2.6734	-0.0981	-4.669	-2.9586	0.0775	0.8528	-5.3025	-4.3595	-2.9973	-2.3429	-2.6759	-1.7709	-7.3611	-2.3973	-3.9763
2001/1/16	-10	1.269	0	0.4954	2.0833	-1.7155	1.3148	1.8065	0.5988	0.5632	0.4566	-0.4831	1.8805	-0.8767	0	0.3503	1.4983	0.2114		0.3158	1.0526	-0.2058	-0.962	-1.8544	0.6944	0.9547	0.2415	2.1164	1.7032	0.9625	-0.6477	0.5115	1.2872	0.4575	0.1485	5.8939	-0.2193	-1.1433	0.0387	-0.2818	1.1486	1.4025	0.2809	1.1118	-0.7128	-1.8592	0.4498	0.8421	2.1014
2001/1/17	-3.4655	-0.6266	-2.4105	-0.6338	-1.312	-0.8089	-1.1175	1.0139	-0.7937	-1.2	-4.1414	-0.5825	-0.857	-0.5528	-2.0197	0.3054	-2.3333	-0.3797		-0.8919	-1.2311	-1.8557	0.0486	0	-1.1494	-0.4728	-0.3012	0.7772	-0.2392	-1.1439	-0.0652	-0.1696	-1.2708	-0.1607	-0.2224	-0.4638	0.0733	-0.3084	0.0387	0.0565	-1.1356	-1.1065	-1.5873	-3.0671	0.2051	-2.411	0.2985	-0.1392	0.3632
2001/1/18	0	-0.2522	1.7216	-0.9922	1.5263	0.9871	0.5833	-0.8783	0.45	0	-0.7376	-1.2695	0.5984	-0.1668	0.5753	0.522	0.6338	0.1271		0.4235	-0.0959	-2.521	-0.7767	-5.2484	2.6744	-0.1188	0.1813	0.1285	-0.9592	-0.4822	1.4351	-0.1699	0.5632	-0.0268	-0.1486	-1.3979	-0.8053	-0.9281	1.2766	0.0565	-0.4307	-0.3497	-0.0949	-1.3731	-0.2047	2.1176	-2.5794	0.3484	-0.6634
2001/1/19	-9.1784	0.1264	1.1038	1.718	0.6305	1.36	1.4136	1.8354	2.3395	2.1053	0.9023	3.0663	0.2644	1.6704	2.2879	2.6828	1.2597	1.9882		0.6326	1.5355	0.5388	0.8806	0.0739	1.0193	1.6647	1.5078	1.2837	0.7264	1.938	0	0.3404	0.88	-0.2684	1.1161	5.3875	0.5166	3.1226	1.4133	-0.1129	2.7397	1.0526	0.4748	1.0291	2.7692	2.5346	0.1527	0.9028	0.9107
2001/2/5	-3.097	-3.7879	-0.8006	-3.1668	-4.4819	-2.4319	-4.1458	-2.4239	-4.572	-3.0135	-4.3661	-6.6219	-3.5597	-2.9573	-3.2619	-4.9305	-5.3589	-3.9403		-2.043	-3.1191	-4.6088	-1.7459	-7.6015	-0.7848	-1.0526	-0.8318	-2.4081	-0.2404	-3.1369	-0.4502	0.6785	-0.8723	-1.8568	-2.3547	-1.3453	-3.6711	-0.6813	-2.4482	-2.7699	-3.2281	-2.9861	1.1342	-2.2169	-3.0938	-0.4494	-10.0153	-3.097	-2.8279
2001/2/6	1.6821	0.6562	-2.201	-1.5262	-2.4218	-1.676	-0.6711	-3.8854	-7.3394	-0.4088	-0.9901	-3.6999	-0.8886	-2.3138	-3.0829	-1.5071	2.3256	-0.734		-1.5508	2.0488	-0.5618	-0.3455	-5.3514	1.8079	-1.5366	0.6591	-0.1299	-0.9639	-1.1776	-1.8734	3.1171	-1.28	-2.9888	0.7536	3.5455	-1.2957	-2.9726	-0.3861	-1.686	-1.3053	-1.9327	1.8692	-0.5515	-2.0597	-1.1287	2.4859	-0.4261	-0.6192
2001/2/7	-0.1241	-2.086	-5.0263	-1.107	-1.8614	-2.3164	-0.2628	-0.5964	-1.6502	-2.381	-1.1111	0.8538	-2.069	-1.3865	-1.839	-1.1251	-0.3458	-2.5228		-0.0543	-1.0516	0.339	-0.5944	3.2068	-0.5549	-0.4802	1.369	0.3901	-0.8516	-0.8937	-1.3167	-1.3072	-0.8104	0.2826	-0.5236	-2.1071	-1.5444	-3.0636	-1.5891	-0.414	-1.6899	-1.3139	-0.367	0.3081	-3.47	0.3995	-2.9217	-0.2853	-0.0623
2001/2/8	0	-2.7963	0.237	-6.194	-4.8999	-8.7696	-1.4678	-4.8	-4.0828	-1.3457	-3.3708	-4.7619	-0.0704	-4.1008	-3.9494	-5.3254	-4.1646	-7.4967		-2.1739	-2.6087	-2.8153	-0.8969	-2.6165	-5.2455	-3.0157	-2.4662	-4.1451	-2.5767	-1.9038	-3.002	-2.4007	-3.268	0.4228	-4.1353	-6.009	-1.9608	-3.3225	0.0394	0.4751	-4.1106	-3.7285	-2.1179	-2.3956	-5.2288	-5.1165	1.1925	-2.3605	-2.1197
2001/2/9	1.5735	1.5068	2.1277	1.3524	2.9363	5.1986	1.4515	5.6723	2.5073	1.1083	0.8721	0.4444	2.4665	1.6494	3.0575	2.7885	3.9317	3.1838		0	1.5873	1.854	0.1508	1.4274	1.649	1.4925	-0.3612	1.2162	0.5038	1.5322	1.0316	1.7812	0.9291	0.1684	2.7451	0.3817	1.92	1.1735	0.1969	-0.9456	2.728	1.7041	3.9511	0.1259	2.2989	1.2582	-0.7856	0.8791	0.6369
2001/2/12	-0.9376	-1.0796	1.7747	-1.2559	-2.0452	-0.2797	0.5271	0.0663	-2.446	-1.3491	2.3055	-0.5531	2.4072	-0.4207	-0.9719	-0.3742	0.3484	-0.4208		-0.6111	0.3906	1.479	-0.1506	-1.1589	2.2016	0.6127	1.5106	0.6676	-1.2531	1.6097	1.4976	1.4167	-0.8368	-0.6725	-0.5344	-1.9011	1.2559	-0.0829	-1.0609	-1.969	-1.3657	-0.2285	2.6244	-0.8799	-0.2247	-1.8935	-2.0362	-2.106	-0.3797
2001/2/13	0.2469	0.6821	-0.6065	1.3514	0.3846	-0.8883	-0.3745	0.1325	0.1749	0.8547	0.7324	0.4449	-0.6044	0.1207	2.3244	-0.7512	0.0496	-0.7042		1.2297	0.2918	-0.2242	-3.5696	-0.0838	0.3401	-0.2436	-1.1905	0.2653	0.5076	-0.9901	0.0671	-1.1504	0.1688	0.141	1.6884	0.5814	0.8527	0	0.5957	2.678	2.0769	0.9924	-0.6173	1.078	-1.2387	1.3872	5.1386	0	-0.953
2001/2/14	0.5337	0.271	0.5339	1.0196	0.2737	-0.0943	0.9398	-0.7937	0.4657	2.5424	0.2796	5.7586	2.1622	1.1453	0.4543	0.3311	0.2479	0.4728		-0.4417	0.194	0	-0.2086	-0.4191	-0.113	-0.3663	0.3012	-0.9259	0.1263	0.2	-0.3351	1.7456	-0.5055	0.3944	-0.1509	0.0963	-1.2298	0.7463	0.4737	0	0	-0.3779	1.0648	-1.3174	3.5348	0.0595	-1.263	-0.0742	0
2001/2/15	-4.6141	-1.4865	0.4552	-2.795	0.4913	-1.3692	0.1862	-1.4667	-2.1437	-1.8182	-1.5616	-1.2565	-1.455	-1.4303	-1.5075	-0.0943	-0.544	-1.6471		-1.1093	-1.7425	-1.9101	0	-1.0943	0.1131	-1.2255	-0.8408	-1.2016	-2.0177	-0.7984	0.4707	-1.7157	-1.8628	0.5051	-1.8141	2.8874	0.5447	0.7407	0	-1.6598	-2.4115	-1.1381	-2.4583	-0.3814	-2.2026	-0.7134	-1.3348	-0.3712	0.5773
2001/2/16	0.8134	0.2743	-0.5287	1.3578	-1.6839	1.7233	0.3346	0.4736	1.9538	0.8418	0	-0.6363	0.4698	-0.1209	-1.7347	-0.236	0.1989	0.3349		-1.0656	-2.1675	-0.1145	0.5225	1.7021	-0.339	0.2481	0.4846	0.2703	-1.4157	-0.4024	-0.3347	-1.2469	-1.2079	-0.3908	0.154	-0.6548	-1.161	-2.2059	0.0393	0.3617	1.7761	-0.5372	0.6301	-0.7688	1.0135	0.8982	-0.3382	-0.3726	-0.7015
2001/2/19	0.5945	1.2312	-1.139	4.1765	1.6575	2.6824	1.8525	0.202	1.3357	3.2554	2.6062	2.2412	0.8684	2.724	1.7653	2.176	0.4963	1.1922		0.4535	-2.2155	1.7202	0.4678	-0.251	2.9478	0.3713	-1.748	0.5391	0.5222	2.0202	0.1343	0.9259	1.2227	0.0561	1.7679	2.2599	1.6445	2.7569	1.3354	0.4805	0.8346	1.3889	0.9839	0.7747	0.7804	1.1276	1.414	0.0748	0.1285
2001/2/20	-2.1528	-2.027	-0.3072	-2.3449	-0.5435	-6.0953	-2.51	-1.2097	-2.6934	-2.8294	-1.5461	-1.8789	-1.2583	-1.591	-0.9184	-1.1574	-1.2346	-0.754		0.7336	-1.2358	-1.9166	3.7248	-2.8523	-1.652	-0.6165	1.6564	-1.0724	0.2597	-0.7921	1.1402	-1.6681	-0.4314	-0.5882	0.0755	-0.9208	-1.5408	-2.439	0.0388	-1.4943	0.5267	-2.1309	-1.5943	-1.2812	-0.5531	2.2887	-1.7847	0.2242	-2.5016
2001/2/21	-3.4513	-2.2069	-0.5393	-7.3586	-4.3716	-2.3914	-7.4627	-4.6939	-8.1272	-8.6522	-4.6551	-3.2979	-2.951	-0.7186	-1.4933	-1.6393	-2.5	-1.9943		-0.9524	-3.1283	-4.3678	-2.1446	-2.1589	-0.6719	-3.2258	-0.1207	-2.5745	-3.886	-9.6806	-2.5199	-4.5802	-3.1196	-0.3381	-9.434	-4.9257	-3.3646	-5.4167	0.2712	0.6675	-2.7695	-3.6547	-9.541	0.584	-2.8921	-1.3769	-2.3282	-2.4609	-0.3289
2001/2/22	0.2681	-1.1283	1.0844	1.087	0	2.25	1.1694	-3.1406	0.3205	-2.5501	0	0.11	0.8984	-3.7394	-0.2091	0.2381	1.0256	0.3391		-1.0181	0.2153	-0.2404	3.8736	-2.9126	1.4656	-2.8205	2.5982	-0.6954	-4.4474	-0.3315	-1.0204	0.0889	0.2683	0.311	-0.75	-0.5865	-0.3239	-1.3216	-0.1932	-0.8439	0.077	0.4036	-9.9502	-0.3871	-3.8946	2.9668	-3.314	-2.2171	-0.462
2001/2/23	4.3672	2.1398	3.8314	2.3987	-0.8	3.5208	2.1921	-3.7583	3.0032	2.6168	1.2353	3.6264	1.5068	2.005	0.5762	2.5653	1.3706	2.3177		-0.8571	1.1815	1.6867	2.3062	-0.4545	-2.7778	3.562	0.6478	2.1008	2.1157	3.1042	1.3746	0.7993	0.8029	-0.0282	1.5113	2.0649	-0.1625	1.3393	-0.9679	-0.6079	0.8462	2.492	-1.547	0.7772	-0.4768	0.226	0.7817	-2.6583	0.7294
2001/2/26	5.9778	0.5587	1.1808	0	2.0737	-0.0472	1.5991	7.3507	2.5434	-0.6375	3.1377	2.0148	2.3617	0.9214	2.6042	1.2506	1.2519	2.2652		3.6311	1.0616	1.1848	1.6307	0.3653	-0.5714	0.2548	1.1118	0.6859	1.9337	-0.6452	-0.8814	0.5286	2.1239	0.0564	-0.9098	0.4817	2.9292	3.9648	1.2119	-0.0612	1.8307	1.9608	-1.3468	1.2211	2.1557	1.4092	0.1193	0.8835	2.1066
2001/2/27	-1.3699	0.6944	-0.4376	4.2003	0.7336	0.8507	0.6142	0.1427	1.2099	3.3914	1.3521	0.2079	-1.1206	0.0609	-1.1168	-0.183	0.7913	-0.7845		-0.1669	0.8403	2.2248	-0.6135	1.3649	0	0.6353	1.4468	0.1362	0.1355	4.1126	-1.026	-0.7011	0	-0.0282	3.0885	-1.1505	0.6324	-0.339	0.1159	-0.6732	-0.3745	0.3846	3.7543	-0.3175	0	-0.667	1.907	1.5127	1.225
2001/2/28	1.2255	-0.9655	0.4396	0.155	-0.112	-3.9363	-1.0683	-1.2108	-1.4345	-1.8617	1.3897	0	0.7333	-0.4258	2.4127	-0.0917	0.1963	0.3721		-0.3343	-0.7292	0.1145	-2.7066	3.4111	-0.6897	0.1263	-0.9127	-0.6803	-1.2179	-2.4948	-0.6911	-0.7061	-1.2132	2.0011	-1.9433	1.8429	-0.2357	0.1701	0.4244	-0.0616	-1.5038	-1.2261	0.6579	0.5096	-1.4068	-0.6156	2.6316	-1.6471	-0.6369
2001/3/1	-0.0807	0.2786	-0.0729	0.6192	1.5704	-0.0976	0.4628	2.1629	-1.1522	0.7227	3.2895	1.8672	-0.5295	0.1833	-1.1028	-0.3211	2.8404	0.1854		0	0.4197	-0.4577	0.1952	0.0868	2.1991	0.6305	1.5544	0.5479	1.6438	0.3198	0.8351	0.8	1.0526	1.9619	-1.3212	1.8095	0.5512	0.0849	0.1537	-0.3699	1.374	1.5516	-1.0893	0.0634	-0.4756	-0.2815	-0.9687	0.4785	0.1282
2001/3/2	0.0808	1.25	0.8029	0.3846	1.2148	0.0977	-0.1919	0.7057	0.9202	0.1794	4.9363	-0.3055	-0.1996	2.1951	1.2671	-0.7363	2.8571	0		0.6149	1.5674	1.1494	3.5558	-0.5204	-0.3398	0.5013	-0.3401	0.8174	2.0216	0.5313	-0.4141	0.97	1.2153	-0.1626	0.9205	-0.3742	0.5482	2.1204	0.8822	1.6708	1.5813	0.5348	0.4405	-1.2666	4.1816	1.3552	2.0138	7.7778	0.8323
2001/3/5	-1.1703	-0.5487	3.8378	-2.2989	1.2548	-0.0976	-1.1538	0.2102	-1.5198	-2.1486	-2.1244	0.715	4	-0.6563	-0.4004	-0.7881	-0.9722	-1.2488		-0.3889	-0.6173	-1.25	0.9407	0.959	1.7045	-1.1222	-0.4551	0.8108	-1.1889	-1.6913	0.0693	-0.8734	-0.9434	-1.6287	1.99	-0.8451	-1.0125	-0.0831	-0.6464	1.339	0.3706	-0.228	2.8509	1.1546	-0.5734	-1.9499	5.8094	-1.7673	-0.8889
2001/3/6	2.2866	-0.8276	0.0697	2.3529	-0.8621	0.5859	-0.0389	0.3497	-1.7284	-1.0979	5.168	1.217	0.2564	0.3003	-0.7538	-0.1402	1.5428	-0.8431		-0.1115	-1.4493	-0.8055	2.9357	-0.0864	-0.8939	-1.0088	1.3143	-0.6702	-1.738	0.1075	0.0693	-0.4405	-1.5584	0.9382	1.4634	2.0833	-0.8655	0.5819	0.1148	-3.9039	-1.034	-0.3046	-0.533	0.4439	-0.346	-0.8523	0.693	-0.5997	1.2172
2001/3/7	-1.2774	1.669	-0.4181	-0.3831	-0.5435	-0.4854	0.5839	0.4181	1.7588	0.7401	-1.2776	0.2004	-1.4066	0.8982	0.3544	-0.5615	-0.9669	0		0.5025	0.105	0.464	-0.6338	-0.0864	0.3382	0.5096	0.3948	0	1.3605	1.0741	2.0069	1.7699	0.4398	-0.6288	2.1635	0	0.3968	1.7355	-0.5352	0.625	1.1194	0.5348	-0.9646	-0.0631	0.463	0.0573	1.6411	0.3017	1.3924
2001/3/8	1.9005	0.8208	0.07	4.5385	1.4754	1.9024	1.5867	7.6336	0	3.214	4.7785	-1.1	0.3243	1.1869	1.11	2.0235	0.6974	2.0784		1.1667	1.0493	2.0785	-0.1367	1.2111	3.1461	1.5209	-0.5618	-0.135	0.4027	0.5313	-0.1357	-0.087	0.8757	-0.9904	1.098	-0.6494	2.2134	0.7311	-0.6918	-0.2484	2.0664	0.8359	0.5411	0.379	1.0369	1.0309	1.875	1.1278	-0.1248
2001/3/9	3.1746	0.4071	-1.3986	-0.2208	2.1002	2.3456	-0.2286	2.2566	4.0123	1.8683	2.9454	-0.5056	-1.1635	1.6422	0.6487	0.9225	-1.108	0.2314		0.8237	1.4538	2.4887	0.2281	1.6239	0.2179	-0.3745	0.226	-0.6757	0.9358	-0.74	1.1549	-0.087	2.3437	0.2501	-0.8534	0.5602	0.232	1.5323	1.2384	-0.5604	0.4338	0.1507	1.1841	-0.0629	1.7104	2.1542	-1.9427	3.7175	1.1875
2001/3/12	0.7692	-1.3514	0	2.4336	0.2637	-0.8887	-0.7255	0.8197	-1.9585	-1.31	-1.7074	-1.4228	-0.327	-1.3849	2.9251	-1.1883	0.4202	2.1699		0.2723	-0.8307	2.649	-0.1821	-0.2523	1.9565	-0.6266	-1.4092	-0.5442	1.3245	-0.426	2.2834	0.3484	-0.8482	-0.3049	-1.7997	2.8784	1.2346	4.3685	-1.5673	-1.1271	1.7999	1.4296	1.0638	-1.3854	3.5874	0	1.512	-0.3584	-1.1736
2001/3/13	-3.4733	2.6027	0.7801	-2.3038	-2.1568	-0.8966	-0.7692	2.3139	-1.3923	-0.9735	-3.662	-0.5155	0.2625	-1.2288	-2.1195	-1.0638	-2.1385	-1.3556		-1.1407	-0.9424	-1.9355	-0.1824	0.0843	-0.2132	-0.1261	-2.287	0.9576	-0.915	1.4973	0	-1.4757	-0.5988	-1.0008	0.1594	-1.6245	-1.8293	-2.4353	0.1942	-0.57	-1.2023	-1.5579	-2	-0.3831	-1.5152	-1.7758	-1.3867	-0.7914	0.25
2001/3/14	0.514	1.4686	-0.3519	1.9897	0.6452	0.1905	1.3953	4.3399	0.6139	0.8937	3.9961	0.5181	2.4215	0.1185	0.3937	2.0103	1.1876	2.153		0.0549	0.9514	0.3289	0.1827	0.7582	0.4274	1.1364	1.9895	0.542	1.3193	0.7376	0.6566	0.7048	0.0861	1.6849	0.0796	0.7339	0.4658	1.4041	0	-0.6369	1.5032	0.8289	0.5371	1.0897	0.1099	-0.2825	2.4479	0.5801	3.4913
2001/3/15	-1.4555	-0.6579	5.0141	-0.4335	-1.1218	-0.1426	3.9755	4.1593	2.4405	-0.7086	5.2484	1.8557	-0.3195	0.355	0.6863	-0.275	-1.0329	1.4798		-1.0983	1.3613	-0.4372	0.0912	-0.0836	-0.4255	0.3745	1.1124	-0.1348	1.0417	0.8368	-0.1957	0.175	1.3758	-0.1933	-1.9873	0	-0.1546	-0.3846	-0.0388	0.9615	-0.7757	-0.1495	2.0299	-0.1902	0.9879	-0.6799	1.2201	0.9373	0.6627
2001/3/16	0.0798	-1.9868	1.2105	-0.8708	-1.1885	0.4284	0	2.4184	-0.7147	1.6949	0	2.6316	0	-0.8844	-1.1685	-0.4596	3.9848	-1.3699		0	1.5496	-0.9879	-0.6378	-0.8368	-1.2821	-0.6219	-1.5634	-0.135	1.0309	-0.9336	-0.6536	0.6114	-0.6785	-0.3597	-0.0811	-0.3643	2.3994	-0.8494	0	0.1905	-1.8479	0.7485	1.466	0	1.087	0.5705	0.8538	-1.5714	-0.2394
2001/3/19	-0.0798	-0.2703	-0.5316	3.1479	1.7496	-0.5213	5.3309	0.3844	1.9796	4.2105	-2.0481	0.1972	4.359	0.8328	0.4926	-0.5078	-1.688	0.224		-0.8884	0.9156	0.8869	-1.0546	1.6878	0.2165	2.7534	-0.6471	1.3514	1.4031	1.9895	0.6579	0.434	0.9394	0	0.6494	-2.468	1.4361	3.7383	0.0388	1.5209	0.8689	2.4517	1.6512	-0.1271	2.1505	0.9075	0.1494	-1.3788	0.6599
2001/3/20	1.1577	0.813	-1.7368	2.1292	1.612	1.8104	-0.9773	6.6193	1.1765	0.3367	0.5455	1.6732	-0.6143	0.295	0.3431	0.232	-0.7889	0.0447		0.1681	2.4194	1.978	-1.4365	2.9876	1.7279	0.3654	-0.7105	-0.5333	0.7547	1.54	-0.1307	0.2593	1.7766	0.1389	1.8548	0.656	4.0238	0.2252	0.3488	1.7478	-0.5743	0	2.5381	1.5903	6.2105	1.4053	1.9393	1.1773	-0.1192
2001/3/21	0.1973	0.8065	-2.0394	0.6254	0.9519	2.5269	0.9165	0.7696	0.5814	1.0067	-2.396	1.6457	0.8035	2.0588	1.1724	1.6204	0.3742	0.0447		0.6711	-0.4921	-0.5388	-0.094	2.8203	-0.3185	0.1214	1.0733	0.9383	1.623	0.3033	0.9162	2.069	0.2494	-1.0815	-0.5542	-2.0484	-0.4298	-0.6742	1.0429	0.1227	1.8051	0.2901	-0.297	1.0019	-0.892	1.4412	1.4634	1.0182	0.895
2001/3/22	2.1268	10	2.1513	1.174	0.681	0.3195	0.489	-1.222	1.7341	0.7475	-1.7601	-1.0476	-1.2262	0.0576	1.4003	1.3212	0.1864	0.4466		2.1111	0.3956	1.3001	-1.2235	0.5486	2.4494	0	-0.885	0.9296	-0.4914	1.1089	0.3243	-0.3378	1.99	0.3084	1.2739	0.3802	-0.3597	0.3017	3.0963	-0.5515	-0.8511	0.1446	-0.5958	0.496	-0.8	0.2186	-1.0577	0.36	0.4731
2001/3/23	-3.2781	-5.8182	0.5435	-3.959	-2.7575	-2.1838	-3.5801	-3.5567	-3.3523	-3.9571	-3.6304	-2.4062	-2.9795	-2.2465	-1.3333	-1.5288	-1.814	0.0445		-1.7954	-2.9557	-3.2086	-2.4297	-1.5588	-0.3119	-1.697	0.2381	0.3947	-2.8395	-3.2901	-1.8746	-2.5424	0.1626	0	-2.5943	1.7045	-2.8159	-3.609	0	-1.4171	-3.7911	-3.1047	-1.7982	-1.6656	-2.2177	-0.9269	-1.6521	-1.9369	-3.4726
2001/3/26	1.6746	1.6731	4.2568	2.6297	2.3007	1.814	1.7664	1.3362	1.4109	2.5751	2.1526	0.789	1.9834	0.0589	-0.1448	1.4612	1.3738	2.2222		0.4986	2.7411	3.9779	-1.1719	1.7419	5.6309	0.7398	1.9596	1.4417	2.9225	1.134	1.4493	0.5217	1.1364	0.531	1.2914	2.9795	1.0401	1.4821	6.1179	0.6875	0.223	2.459	1.2208	3.0113	3.9175	1.0457	0.9387	0.2926	1.0366
2001/3/27	1.7255	0.2532	1.0369	0.0693	1.5167	4.9794	4.8176	-1.0021	0.7536	-0.5021	0.4789	0.7828	0.3137	4.1814	1.2083	1.4851	1.5888	1.4783		1.8192	2.1739	1.169	2.2233	0.3891	-0.4936	2.3256	0.4659	-0.2584	0.2469	1.8349	-0.6494	1.1246	0.0803	0.0834	2.7888	0.2712	0.3676	1.3836	1.6422	0.9311	1.1128	0.0727	-0.3015	0	2.9762	2.7778	2.2026	2.7717	1.2674
2001/3/28	-1.1565	-0.8838	1.2829	-1.2457	-1.185	-0.7833	5.0017	7.1391	0	0.0841	-0.6196	-0.9709	-1.5009	1.0741	1.4804	-0.6208	0	-0.6427		0.1083	0.5803	1.5756	1.2566	-0.3101	2.381	-0.5981	-0.2899	-1.0363	-2.0936	-0.6006	-0.3268	-1.1976	-1.4435	-0.3889	0.6977	0.7214	2.1978	2.9568	-2.2344	1.1685	-0.8804	1.0174	-0.9073	-1.0353	-0.289	0.265	1.2452	-1.0646	0.0596
2001/3/29	-0.858	0.8917	0.57	-2.0322	-0.3128	-0.3509	-0.0966	-0.8951	-1.3234	-0.7563	3.1175	-0.1961	-0.127	-0.9508	-1.6941	-0.9817	0.92	-0.0862		-1.3521	-1.0577	-1.6546	-1.0024	0.2333	-0.8721	-0.361	1.3372	-0.6545	1.2579	0.6042	1.1803	0.0866	-0.0814	-1.1991	0.7698	-0.6267	-1.0753	-1.3255	-2.7426	-0.0608	1.1843	-1.0072	3.0519	0.9846	-0.9662	-1.0042	0.2838	-0.9326	0.3574
2001/3/30	0.7081	0.2525	0	1.073	0.2092	0.3521	0.0644	0.5519	0.1166	0.7621	-1.2558	1.0806	1.5893	-0.3953	-0.9574	1.2168	1.5497	0.6042		1.3706	-0.6803	0.5258	2.4108	0.2327	-2.346	0.1208	0.1721	1.054	-0.1242	2.5025	0.0648	0.8651	-0.57	0.508	0	-0.2703	-0.7246	0.4478	0.1808	-0.1825	1.8288	0.7994	-0.2962	-0.6094	0	0.3203	0.3302	0.5793	1.1869
2001/4/2	-0.4297	-1.5113	-1.2594	1.6985	0.261	0.2632	3.2518	-0.0998	-0.2912	1.9328	4.2393	1.069	0.6884	0.1134	0.5317	0	0.763	1.3299		0.2704	0.2935	-0.523	-0.1883	2.2446	-2.3023	-0.2413	-0.7446	-0.7823	-0.2488	0.5859	1.101	2.916	0.5733	0.4212	3.7433	0.1807	0.6569	1.9316	1.0466	-0.2438	-0.2874	1.2257	-0.9901	0.6744	-1.4634	0	-1.0813	1.0799	0.9971
2001/4/3	1.02	-1.5345	-2.1046	-0.9047	-1.0932	-0.7437	-2.7752	-6.0939	2.8037	-1.1542	1.8979	-0.4808	-0.6215	-0.6795	-0.9615	1.5138	-2.4499	0.4657		-0.863	-0.878	-1.7876	0.566	-0.0757	1.0246	-0.3628	-0.8078	-0.5256	2.8678	-1.5534	1.4094	0	-1.0586	0.028	-0.4418	3.4265	0.7977	-0.5831	-0.1429	-1.0385	-1.3689	-0.3561	0.6	0.9744	-2.6733	-1.8627	-0.3327	2.1368	0.5807
2001/4/4	-2.0583	-0.2597	0.5863	-2.4579	-1.6316	-2.2477	-2.9827	-0.5319	-1.875	-1.0008	-1.9956	0.7729	-1.7511	-0.5131	-2.3786	-3.2018	-2.5571	-2.2335		-1.1425	-2.0669	-2.0343	-0.1407	-0.9848	-1.4199	-0.7282	0.0582	-0.9247	-2.4242	-2.5641	-1.0107	0	-1.4815	-1.2021	-2.4408	-2.0052	-0.7194	-2.9326	-1.073	-1.8519	-1.3148	-2.7877	0.2982	0.7841	0.2035	-1.5184	-2.289	-2.0921	-1.8476
2001/4/5	0.3965	1.1719	2.4611	0.9359	1.9797	1.3977	5.4545	1.1765	0.7528	1.1794	2.8959	1.1505	1.0185	0.2865	0.3978	1.8124	0.9841	0.9052		-0.2752	1.608	2.0765	0.9864	-0.0765	1.2346	0.2445	-0.8721	1.7333	3.7267	1.2146	-0.1276	0	2.5063	1.245	1.9712	5.2491	1.087	1.284	-0.94	0.7547	0.5181	0.7353	1.7839	3.7104	0.4061	-0.3304	-0.0488	1.1396	0.0588
2001/4/6	0.5134	-0.2574	3.287	0.0713	-2.0986	0.667	-3.7618	-0.8457	0.4598	-0.9159	-0.7476	1.0427	-0.252	-0.7429	-0.7925	0.0445	-1.2529	0.5126		-0.6623	-1.7804	-1.3919	0.2326	0.536	-0.813	2.561	-0.8211	1.7038	0.9581	0	-0.3195	0	0.2445	1.4533	-0.6691	0.7608	2.0789	-1.2677	-2.1898	-0.6866	0.8837	-0.5839	0.1947	-0.3462	1.2133	0.1657	-1.3672	0	1.117
2001/4/9	-1.5324	-0.129	0	0.6415	-1.3934	-0.3975	-2.1498	0.533	5.4348	2.521	-1.595	-0.1876	-0.9476	-0.5181	-0.1498	0.9342	0.8929	1.105		-0.0556	2.3162	2.3887	1.2993	-0.3046	-1.7418	0.8323	0.0591	-0.2577	0.3559	1.3	0.1923	-0.4167	-0.8943	0.4408	-1.1228	1.5101	0.9831	1.0574	1.0075	-0.6914	-0.6569	0.5874	4.5675	1.216	-0.1998	1.9857	0.099	2.0423	-0.2907
2001/4/10	0.1995	1.1628	-1.7136	1.9122	-0.7609	0.6652	0.2663	-1.8558	-0.7054	-0.1639	2.1162	-0.6579	0.7653	0.8102	0.85	1.7629	-0.6986	0.1681		0.3891	0.5906	0.6363	-1.0536	0	1.877	-0.3538	-1.182	-0.5168	-0.591	0.0987	-0.4479	-1.2552	1.3946	-0.6583	0.6056	0.4959	-0.9736	0.4484	-0.2586	0.6329	-0.6613	0.8029	-0.1859	0.0572	1.7017	0.1082	0.1978	-0.5521	1.1079
2001/4/11	-0.8363	1.4049	-0.0623	-1.9458	1.6977	1.4978	2.2576	-2.4311	2.1311	1.7241	2.6455	0.2838	1.2658	-0.1722	2.5285	0.563	0.1876	-0.3357		-0.3322	0.1957	1.5806	-1.9444	-0.2292	2.3541	-0.5917	1.256	0	-0.2378	0.5917	-0.1928	0	-0.7282	-0.3313	-2.7088	-1.4803	-1.1938	-1.6369	-0.2963	-0.3145	0.3698	1.3034	-0.838	-0.3431	-0.1969	0.2161	-1.7275	-1.8737	-1.2687
2001/4/12	1.004	-2.1411	-1.5576	0.1417	1.7771	1.2587	-1.3961	3.3776	-0.7491	-0.3228	-1.933	-1.1321	0.0625	2.2427	2.853	-0.0431	-0.2809	0		1.3889	-0.5859	-0.4149	-1.8886	0	-1.5	-0.8333	-0.2363	-1.1688	-1.0727	1.4706	2.2537	0.4237	-0.4075	0.2216	-1.0828	-0.9182	0.2132	-0.9077	2.4146	3.4069	0.2948	-1.9299	-2.3474	0.7458	2.6627	1.2938	0.8538	0.8487	0.8762
2001/4/13	0.3976	0.3861	1.2658	-0.5662	-0.5291	0.4715	-0.5927	1.2319	-0.2695	-0.1619	2.6719	1.0496	1.3117	0.7312	-0.3761	1.2925	0.939	-1.3474		-0.274	-0.7859	0	0	-0.3828	0.7107	0.12	0.3552	0.2628	0.7229	0.1932	0	-0.2532	-0.0818	0.7186	0.4691	1.0952	-0.7092	0.5344	0.4715	0.5491	0.2204	1.2391	2.5962	0.2278	-0.2882	-0.9047	0.5478	-0.6311	0.9265
2001/4/16	1.2673	1.4103	1.9375	0.9253	3.1915	2.3038	1.2587	1.2698	-0.7568	1.4599	0.7253	-0.4721	0.5549	1.2842	1.6989	1.2761	2.8837	1.0243		2.6923	2.0792	-0.7292	0.5775	1.8447	1.8145	1.9185	0.118	1.1796	2.0335	1.4465	0.6297	1.692	1.0647	-0.4391	0.2335	0.5	-0.7143	0.3037	1.2996	-1.699	1.6862	1.0799	-0.4686	1.3068	-1.5414	-0.1074	2.4765	0.4234	1.1474
2001/4/17	3.5197	-0.3793	-1.6554	-2.1862	0.3608	2.2102	-1.2758	-0.9927	0.7625	-0.7194	1.6518	1.7078	-0.7357	1.7089	1.0673	0.546	1.0398	2.4926		1.4446	-0.097	-0.9444	3.8278	-1.1321	0.099	0.7059	3.0053	-0.2591	-1.1723	1.711	1.0638	-0.2496	1.1345	0.0276	2.3292	-1.0779	-0.9353	5.4504	0.1426	-0.679	1.442	1.2821	0.0942	0.4487	-0.9785	-1.7204	1.45	4.2867	-0.6239
2001/4/18	10.0113	-2.2843	-2.4314	3.0281	1.6436	5.1816	1.3917	-2.3747	-1.8919	1.8519	-0.2917	4.1978	-0.8647	0.4336	-1.0101	-1.3367	-1.745	-0.742		-1.3713	-0.5825	-0.4237	0.7834	-0.6107	0.3956	0.5841	-0.5721	0.9091	-1.4235	-1.4019	-0.9288	-0.2502	-0.8814	-1.5431	-1.4416	1.1735	2.1786	-1.7947	1.3523	1.8645	-1.6347	2.2504	2.2578	0.4467	-0.9881	-0.1094	-3.5255	-1.1456	0.9132
2001/4/19	2.0604	-1.9481	-1.3419	3.7089	-0.9096	-0.2715	-1.5359	-0.4324	-0.7713	0.1581	-3.1759	-1.0743	-0.1869	0.2159	-1.9017	-1.2701	-0.7286	0.4153		0.1604	0.3906	-1.8085	0.503	-0.1536	-1.0837	3.252	-1.0357	-1.5444	-1.5644	-0.6635	0.375	-1.087	-0.6467	-2.0991	-1.2317	-2.237	-1.4215	0.4386	0.4213	0.183	-0.8671	-1.4443	-0.92	-1.4452	-0.6986	-0.6572	4.2469	-0.4772	0.1131
2001/4/20	-5.6864	0.5298	-2.0078	-2.2267	-1.3768	-0.9724	-6.1069	-1.1401	-1.7213	0	3.9275	-2.2624	-1.0612	-0.7539	-1.513	0.0429	0	0.2068		-1.3348	0.4864	-0.7584	2.2748	-0.5385	-2.3904	-1.2373	-1.7442	-2.2222	-1.3447	-0.9542	-1.6189	-0.0845	0.2441	-3.1447	-1.5588	-3.3898	-2.7397	-0.3639	-2.9371	-0.7308	-0.3644	-1.8842	-3.4355	-0.564	0.5025	-0.1654	0.7106	-1.1644	-0.904
2001/4/23	5.1017	-1.4493	2.4455	1.7253	-1.241	-0.1178	0.0353	1.922	-1.4689	2.0521	-1.2874	-1.9444	-1.7666	-1.682	-1.1042	-1.2859	-2.2477	-0.3302		-2.0022	2.2265	-0.8734	0.1161	0	-0.5102	-1.4806	-0.8876	-0.9358	0.9913	-2.0231	0.1266	0	-1.2987	1.3282	-1.0293	0.614	-0.2224	2.4836	-0.3963	2.3926	3.5845	0	0.3846	-0.7374	-0.5	-1.2148	-2.1167	0.4158	-1.9954
2001/4/24	-2.2064	-0.2674	0.7097	1.7639	0.3141	-0.7865	0.636	-0.4849	1.0894	0.232	-1.5566	0	0.9634	-0.9934	0.4369	0.4342	0.2346	0.6211		-0.3865	0	2.9736	2.3188	0.3867	-0.4103	0.4624	0.8358	0.2699	-0.6135	1.8682	0.5689	0.0846	0.3289	-0.5243	0.8	1.0462	1.6345	0.6415	-0.5425	0.1198	0.9887	0.3556	0.5747	0.2286	-0.1005	-0.7267	4.6612	-0.8282	1.5125
2001/4/25	-2.9504	-1.8767	-2.1781	-3.2667	-1.9833	-3.6861	-1.4045	-1.5701	-1.3613	-3.7037	0.8974	-3.1161	-1.3995	-0.1672	-2.0783	-0.562	-2.3408	-2.428		-0.6098	-3.2197	-2.7807	-3.4561	-0.6163	-0.8239	-2.3015	-0.2368	-1.8843	-2.0988	-0.7722	-2.5141	-1.7751	-2.377	0.4978	-1.6667	-3.5375	-2.7778	-3.0453	0.5091	-1.1969	-2.9371	-1.4883	-3.1429	-2.3375	-2.2133	-1.5203	-2.9844	-2.9228	-2.5215
2001/4/26	-6.2589	0.1366	-1.1788	-1.4473	-1.4909	-2.4691	-1.6738	0.6601	-1.3801	-1.7628	-2.5413	-1.7544	-1.0323	-1.34	0	-1.7391	-0.767	1.2231		-1.1154	-2.0548	3.3003	1.5845	-1.0853	-0.3115	-1.0601	-0.9496	-0.1372	-0.8827	0	-0.6447	-1.2909	-1.5113	0.1166	-0.9685	-1.4311	0.0752	0	-3.0391	-0.7268	1.6571	-1.223	-1.4749	0.6421	-0.7202	-1.3722	-0.8519	-1.7921	-0.1176
2001/4/27	2.8615	-0.4093	0.4639	-0.7692	1.7838	1.2658	0.9779	0.5464	1.2245	-0.4894	0.1304	0.5952	0.7171	0	-0.2468	0.177	-0.2415	0.2083		0.3384	0.2997	1.1715	0.4622	-0.1567	3.75	0.3571	-0.1198	0.5495	0.5089	0.4864	0.0649	0.2616	0.682	2.0664	-0.326	0.8167	1.8783	-0.6574	1.1194	1.2813	-0.2126	0.5098	0.7984	0.6381	1.0363	1.4493	0.2387	0.8029	0
2001/4/30	-6.4911	0.137	0.1979	-0.7047	-0.7966	-0.7083	-0.0717	0.1087	1.7281	0.8197	-0.4774	0.789	0.0647	1.0753	2.4245	-1.8551	0.3874	0.2911		1.1242	-0.3984	1.5789	-0.115	0.7064	0	-1.0676	-0.3599	-0.4098	0.5063	-0.5808	0.9728	0.4348	-0.254	-0.1996	-1.063	0	-1.2537	2.4265	0.6273	0	-0.6392	-0.3623	0.396	0.5187	-0.9231	1.5429	0	0.0724	-1.648
2001/5/8	-2.4593	0	-1.58	1.0646	0	2.308	2.0818	2.063	0.9626	1.3821	0.0436	0.1957	0.5175	0.5599	-0.0966	0.8101	-0.1447	0		-0.2223	1.3	1.4508	-0.4606	0	-0.8032	1.9185	0.301	0.9602	0.8816	5.0633	1.5414	1.1255	1.1885	0	2.0661	2.6103	0.9709	3.4458	0	1.0843	4.0743	0.7273	1.2821	1.4908	1.4493	5.4024	-0.8571	0.5789	1.7355
2001/5/9	-0.488	1.2312	0	1.264	0.5889	-0.4102	-0.1406	-0.5851	-0.7291	2.7265	1.1334	-0.8789	-0.4505	-0.5568	-1.1605	-0.8929	0.628	0.539		-0.8357	1.2833	3.1665	-2.6027	0.1559	0.1012	-0.7059	-0.3601	0	0.8739	0	0.253	-0.0856	-0.755	-0.1429	-0.7287	0.5263	1.4793	0.0694	-1.4301	0.1192	0.4121	1.1552	0	0.452	0.6122	1.4949	0.3842	0	1.4706
2001/5/10	-0.1635	0.6757	-0.8696	1.6644	0.6919	-0.4119	0	-1.1236	-0.678	0.7026	-0.0431	0.5911	0.1939	0.3359	-0.2935	-0.0901	1.4402	2.7216		1.1236	1.1696	0.495	-1.3658	-0.856	4.0445	0.9479	-0.6627	-0.4076	0	-0.3707	-0.2524	0.6855	1.0989	-0.4006	-0.4078	1.6579	1.895	3.4674	0.2976	2.0833	-0.2052	1.7131	3.3106	0.9561	-1.0142	-2.9458	0	0	0
2001/5/11	1.7601	-0.5369	1.7544	0.5457	-0.8985	0.3722	-1.3732	-2.0563	0.3413	-0.0775	-0.9056	-0.6856	-0.3871	0.4464	1.2267	2.2994	-0.2366	0.2409		-1.4444	-0.289	-0.5911	-0.7827	0.471	0.0972	-0.2347	1.0309	0.1364	-0.495	4.186	-1.3915	1.1915	-0.5017	0.4022	1.638	-0.3433	-0.3577	1.0724	0.1484	-0.4082	1.5079	-0.4211	0.0943	0.4457	0.2049	3.3062	0.2392	-0.0719	0.4058
2001/5/14	-0.6838	2.5641	0.9947	1.0855	2.56	1.7305	0.0714	-5.9669	0.3401	-0.6206	0.4787	0.2959	0.9067	0.8889	1.745	0.617	2.1347	1.3216		-1.1274	1.4493	0.2973	-1.1529	-0.0781	-1.3592	0.8235	0.6002	0.545	2.1144	0.625	0.1283	-0.1682	0.4202	-0.887	-0.4835	0.2584	0.3589	-0.3316	-0.3704	2.6932	0.135	0.7047	0.7533	-2.1076	0	2.7807	1.1456	1.2959	1.097
2001/5/15	2.0251	-0.5263	-0.6566	1.0067	1.4561	1.9036	4.2455	0.2938	-0.8475	0	1.3859	-0.3933	0	1.5969	3.2873	-0.0876	-0.6038	-0.2372		2.6796	-0.7619	-1.4822	1.7188	3.8311	0.1969	-0.3501	0	0	1.0962	0.7098	0.3203	0.5897	1.6736	-0.9901	1.2146	-1.2887	-0.4292	2.4617	0.4089	0.171	-1.5509	-0.2799	-1.1215	1.7564	0	-2.0929	2.3596	0.5686	0.9138
2001/5/16	-1.0322	-0.7937	4.4283	0	0.4613	1.0731	2.7379	-0.9373	2.1652	-1.9516	2.264	0	0.6418	0.0542	-0.369	0.833	0.8879	0.1585		-0.3887	-0.2879	1.9057	0.9053	0.6777	1.7682	-0.2342	2.5656	1.084	-0.9639	-0.5286	-0.5109	0.0838	1.8107	0.6471	-0.48	-0.6963	0.5029	-0.6494	0.2592	0.7968	1.7123	1.6842	0.4726	0.1114	1.7382	-1.6163	3.2734	1.7668	-0.5093
2001/5/17	-1.3237	-1.4667	1.2658	0	-1.2755	-0.118	-1.3991	-0.6505	-1.227	-1.672	1.0025	-0.2962	-1.148	-0.4334	-0.2315	-0.0435	-0.56	2.2152		-0.8361	-0.8662	-1.2795	0.8971	-1.0471	0.3861	-1.5258	-1.1053	-0.9383	-1.0949	-2.4801	-0.5135	-1.0042	-1.2935	-0.5845	-1.7685	-0.1753	-0.9292	-2.4183	-0.2216	-2.3151	-2.4916	-0.9662	-0.5644	0.3893	-1.407	-1.4838	0.8929	-1.1111	-0.0569
2001/5/18	1.4634	-0.1353	1.125	-1.5282	1.0336	-0.5906	-1.3514	0.8929	0.6254	2.1053	0.0827	1.9802	-0.7097	-1.3058	-0.7889	-1.0439	3.2379	1.1997		-0.5621	0	-0.7976	-0.652	0.1512	0.1923	0.7151	-0.8235	-0.6766	0	4.5413	0.7742	-1.0989	-0.5733	-0.0294	0.9002	1.8437	3.1025	4.3537	1.1103	0.4046	0.1381	0.9756	1.7029	0	0	0.8069	0.5752	-0.9831	2.1059
2001/5/21	-0.8814	0.1355	-1.7923	4.251	0.6138	0	0	-1.3569	-0.2825	2.617	-0.6198	0.6796	-1.9493	-0.1654	1.7306	1.3187	2.5909	2.1415		0.6218	4.2718	-0.7035	-1.6706	-1.2075	1.3436	-1.1834	-0.949	0.2725	1.599	2.6933	0.2561	-0.1709	0	-2.2934	-1.2165	-0.9483	2.9391	1.0911	-0.4758	1.209	1.3103	1.4493	2.3256	0.7202	4.9949	0.6937	1.1439	-0.4965	0.1672
2001/5/22	-0.2425	0.2706	0.1888	-0.5178	-1.4743	0.9901	-1.6781	0	0.3966	-0.4637	-0.0416	-2.0251	0.1325	0	-1.0575	-0.2603	-0.1329	-0.6365		-1.236	1.1173	2.2267	-0.6068	0.3464	0.0947	-0.1198	0.5988	0.4076	0	0	1.2133	2.1404	0	1.2037	0.5747	2.9591	-0.6118	1.5873	2.3906	0.1138	1.1572	0.4762	-0.8182	-0.11	-0.4854	-1.4308	3.1753	-0.784	0.1113
2001/5/23	-0.3647	-0.4049	2.0101	-1.2362	-0.5676	0.549	-0.0697	-1.3158	-1.2415	3.3385	-1.2895	-1.6732	-0.4633	-0.8283	-1.9517	-1.6964	-0.2218	-2.5245		0.7964	-1.105	3.4653	-1.0379	-2.6467	0.0946	-0.4796	-0.6548	-0.1372	-0.9685	2.2843	3.9117	-0.2515	-1.9769	-0.2081	-1.1429	-0.9298	-1.5732	0.25	-1.6882	-1.5341	-2.1534	-0.8802	-2.1998	-1.652	-1.0732	-0.5376	-0.8853	0.6466	-0.2779
2001/5/24	-1.5047	-1.084	-0.2463	0.9881	0.0519	1.014	-1.7776	5.0909	-0.7429	0.6762	0.5478	-1.7017	-1.4628	-0.3898	0.5213	-1.2389	-1.823	-0.2319		-0.6208	1.4898	0.4785	-0.802	-1.3002	1.7958	0	0.2397	-0.8242	1.2225	1.8197	0.3036	1.0924	-0.4202	-0.1788	-0.578	-1.2799	1.1814	-0.187	0.5846	0.1731	0.0688	2.0492	3.5614	-1.1198	0	-1.1351	1.0208	-0.8565	-1.8952
2001/5/25	-1.4451	1.2329	0.4938	-0.3262	-0.4668	0.1931	0.8517	6.5744	0.1727	-0.2985	-2.347	-1.0183	0.8097	-0.2236	2.2159	0.3136	-1.4946	-1.0849		-0.2271	-1.0092	-0.9524	1.306	-0.479	-0.5571	0.1205	-1.0161	-0.831	2.4155	-1.0561	-0.4843	2.0781	2.7004	-0.597	0.0831	-1.0372	1.2363	-1.4366	-0.1453	0.7488	-1.1684	0	0.8145	2.265	-0.3945	-0.8748	-0.5474	-1.2959	-0.8523
2001/5/28	-3.0582	-1.2179	-2.0885	-1.1126	-1.6154	10.0193	-0.7741	-1.6775	1.6667	-0.524	0.6867	-3.6008	-0.9371	0.5042	-1.2454	-0.8039	-1.1494	3.3686		-1.309	-2.2243	-1.25	-1.5347	-0.2407	-0.5602	0.8424	2.5966	-0.6983	1.4151	2.7094	-0.5474	0.1629	-1.3969	-0.991	-1.9087	-1.7467	-1.0176	-4.3093	-0.582	-1.4294	1.669	-3.079	0.8977	-0.7198	1.1881	-0.4413	-1.4818	-1.6047	0.1719
2001/5/29	1.9447	0	-1.3802	1.2574	2.8072	0	-0.5319	1.541	-1.0741	-1.1287	-1.0656	3.3084	-0.7432	0	-0.7473	1.6811	-0.186	1.1747		1.3841	0	0.1947	-1.2469	-1.4475	1.4085	0.8353	-0.5297	0.4219	1.0465	-2.7978	-0.7339	-1.7886	0.0833	-0.3336	1.0998	0.3556	-0.4798	2.9139	1.3904	0.348	0.8208	0.6906	-1.4235	-0.8366	1.4677	2.2161	-1.9768	0.3706	0.8581
2001/5/30	2.7978	0.6849	0.2545	3.0065	5.9763	10.0175	2.6738	0.6504	0.4571	2.6636	3.4468	0.9298	1.3615	1.1973	0.8471	1.4298	1.8173	1.0487		0	1.5166	1.069	-1.0101	0	-0.5556	0.355	0.8876	0.7003	1.2658	0.7401	0	1.7384	0.3331	2.1607	0	1.1515	1.9284	2.8958	-0.0722	1.8497	1.7639	1.989	0.4513	0.5624	0.4822	0.271	0.3946	1.551	1.9285
2001/5/31	0	-0.6803	-0.698	0.3173	-0.6806	1.6874	-1.7361	-2.1002	-0.7395	0.8154	-1.8326	-2.6612	0.2015	-1.3521	3.3598	-0.4846	-0.0915	-2.0756		1.0808	2.1475	2.4038	-0.4464	3.1824	0.2793	-0.7075	0.2933	-0.1391	0	1.3061	0.4929	1.546	1.8257	0.0596	3.1799	2.2767	-0.0676	0.1251	-0.325	0.3973	0.8667	-0.269	1.5274	0.3356	2.6871	0.5946	0.9607	-0.7273	-0.3339
2001/6/1	2.0206	0	-1.5335	0.5693	0.2447	-3.0056	1.4134	0.7701	-0.0573	-1.3235	2.0789	-1.5773	-0.8043	-0.0571	0.1354	-1.0181	4.6725	0.3407		0.1125	0.0914	-0.1878	2.4984	-0.7117	1.2071	-0.5938	1.2865	1.6713	-1.3636	0.4029	0.3066	-0.1603	0.0815	-0.0893	-1.541	-1.0274	1.2847	1.2492	0.5072	3.3352	-0.3966	1.0789	1.9469	-0.8919	-0.4673	-0.0537	-0.0865	-0.4396	0.5025
2001/6/4	-1.7785	-0.9589	0.584	2.1384	0.7812	10.0065	0.8711	-1.0917	-1.0894	1.9374	3.2835	0.5342	-1.8243	-0.2286	1.5329	0.805	1.0503	1.8106		-0.8432	1.3699	-0.5644	-1.4375	-1.5532	3.1193	-0.2389	0.8661	0.9589	3.8018	-2.3274	3.1785	0.321	1.0586	-0.5662	1.318	1.2976	-0.534	0.3085	-0.3965	1.6958	1.3935	2.7352	2.2569	-1.0124	1.6901	-0.8065	0.7792	0.5887	1.1111
2001/6/5	0	0.9682	-0.1935	-1.5394	-1.3081	-0.4695	-0.6563	0.1104	0.8696	0.2193	1.6901	1.8066	0.7571	-1.1455	-0.1776	2.2183	0.4331	1.0004		0	-0.6306	0.2838	-1.078	-0.3641	0.1779	0.7186	2.3469	-0.1357	-0.333	-1.5612	-0.3555	-0.4	1.0475	-3.7459	0.9756	-0.5978	-0.0671	-2.091	-0.9772	-0.9145	-0.2618	0.2597	-0.764	2.2727	2.0314	-0.813	0.3007	1.1704	-0.5495
2001/6/6	2.0165	-0.411	0.1939	2.7517	-1.1291	-5.1297	-0.3825	-1.2128	3.2759	4.0117	-1.8995	0.7307	1.776	-0.1738	1.6904	-0.3906	3.9672	-1.3206		0.4014	2.9918	-1.0377	-2.0513	-0.3654	0	3.3294	-0.783	-0.8152	0.2227	0.3339	0.9512	-1.2851	-0.2392	-1.1519	1.5298	0	0.0672	1.2563	0.7675	0.6515	-1.706	1.8135	-0.5988	0	0	-0.5464	-0.4283	-0.1446	-0.442
2001/6/7	-1.6539	0.6878	4.5806	0.913	4.568	1.1809	-0.1745	2.7344	1.3356	-1.6129	0	-1.2435	0.3356	1.1608	-1.9685	0.8715	-0.871	0.5576		0.514	-2.0246	-1.8112	-1.8325	0.2445	-2.0426	1.496	0.5637	-0.274	-1.2222	-1.4143	-0.9423	-0.5696	1.279	-2.8976	-1.6653	-1.6323	-1.3423	-1.4268	0	-0.4315	-0.8678	-1.9084	2.1515	0	-0.9955	-0.4945	2.8387	-0.7241	0.5549
2001/6/8	-1.1075	2.459	2.8378	-0.5428	-0.2849	-1.9963	0.3497	-0.6518	-0.1647	-1.1404	0.9278	-1.3641	-1.0033	0.1147	-1.5618	0.216	-0.2092	-0.1113		-0.5114	-0.6289	0.3883	0.7333	-0.9756	0.4533	1.3605	1.1771	-0.5495	-1.5748	0.5907	-0.7729	-0.5728	-0.3946	0.0973	-0.7258	-0.6114	-1.2245	-0.944	0.6529	-1.9502	0.7407	-1.4916	-2.5274	-0.5556	-1.0969	0.2209	0.2509	-0.4376	-0.2208
2001/6/11	-1.2443	-0.8	-0.4199	0.3032	-0.2857	-2.2877	-0.453	2.515	1.4301	2.3071	0.7194	-1.2766	1.2838	0.0573	0.9973	1.3793	3.4382	1.7088		-0.5711	2.0796	-2.0309	0.9265	0	-1.8953	-0.1119	0.1108	-0.2762	-0.8	2.6846	0.4194	0.4938	-1.1094	0.2916	-0.4062	1.0545	0.6198	1.5248	-1.2252	1.105	-0.3342	0.3292	0.605	0.4469	-0.2773	-0.6612	-0.2503	-0.9524	-1.4381
2001/6/12	0.756	-0.4032	3.012	-0.786	1.7192	1.5715	1.0851	1.3333	-0.3796	0.9161	-1.3889	1.0776	1.8679	0	1.7504	0.3401	-0.7702	1.4609		0.4021	0.62	0.691	-2.0328	0.3695	0.736	-0.224	-0.4981	1.8006	5.4147	1.0621	-0.2387	0.5733	0.5609	0.2262	0.4078	0.6087	2.2587	3.0663	0.6202	0.0546	1.2743	2.9528	2.5773	1.7798	1.0195	-1.3866	-1.1292	0.6657	0.7856
2001/6/13	0	1.2146	-0.8187	-0.5484	-0.892	-1.8945	0.4155	-0.3158	0.7077	-0.5587	2.0121	0.2132	0.131	-0.1718	0.5734	0.339	-0.0408	0.8639		1.1442	0.3521	0.1961	-1.4726	0.1227	2.3744	1.2346	-0.4449	0	0.3279	0.2425	1.3756	0.7329	2.7092	0.4191	0	0.7779	1.2048	-1.9429	-2.4293	3.1677	-0.3311	-0.1275	0.5025	2.0219	0.367	1.2936	1.9036	0	-0.0557
2001/6/14	-1.6257	-2.1333	-3.8325	-4.2279	-3.7423	-1.6415	0.8966	-3.9071	-3.1351	-4.7051	2.4852	1.4894	-2.6815	-1.1474	-3.4649	-3.0405	-3.8414	-0.2855		-1.5271	-2.807	0	2.3098	-1.7157	-2.3194	-3.2151	-2.2346	-1.9048	0.1089	-3.7097	0.177	-2.4252	-2.3274	1.0594	0.8123	-3.0017	-3.7037	-2.4149	-0.4088	2.6998	-4.186	-2.6803	-3.1667	-1.4462	-2.1938	-1.166	-0.8302	1.8369	-0.1671
2001/6/15	0.2119	0.1362	0.6131	0.6398	0.4921	2.2579	0.8544	-1.2088	2.5112	1.9897	0.9623	1.5723	0.9409	0.5804	0.7269	1.7422	1.9125	0.4295		0	0.0903	-1.9569	1.9256	0.2494	0.7306	0	2.5143	0.1387	3.482	0.335	0.0589	0.58	0.0794	1.5883	0.2417	0.3537	0.8929	1.7132	0.4851	0.5155	0	-1.9672	-0.2582	0	-0.0935	0	-0.5023	0.5772	0.4464
2001/6/18	-2.1142	-1.6327	-1.4625	-4.0687	-3.0362	1.248	-2.6432	1.2236	-1.5787	-5.0578	-2.2875	-2.4768	-1.1318	-1.4426	-3.6536	-2.1832	-2.6689	1.2473		-1.6083	-3.156	-1.6966	0.9121	0.4975	-1.1786	-1.26	-0.8361	-1.385	0	-4.0902	-3.4138	-2.2241	1.9048	1.2508	-1.6881	-2.9956	-4.1525	-4.1797	-0.2971	-0.4103	-2.7739	-3.5452	-3.365	-0.7667	0.5613	-1.6854	-4.6698	-2.0803	-2.5139
2001/6/19	1.0799	-0.1383	0.1855	1.723	-0.8586	0.8217	0.9398	-0.2747	3.0973	0.1522	0.039	1.164	-0.6061	-0.5855	0.1873	-0.4376	2.1851	0.6336		-0.5254	0.4655	0.3046	-1.5494	-0.2475	1.4679	-0.348	-0.6745	0	-0.1052	-1.5666	0	0.0842	-0.3894	1.05	0.1635	-1.1807	0	0.4557	0.298	-2.0597	1.2126	0.6241	1.1607	0.4415	1.1163	-1.1429	-0.4413	-0.5861	-0.2292
2001/6/20	1.5385	-1.108	-0.1852	0.5212	0.8151	-0.3448	-1.4828	0	-1.5558	0.228	0.585	-1.2552	0.542	-0.6478	0	-0.2637	-0.2516	2.0287		-1.7606	-1.5755	-0.3036	1.2459	0.3722	0.5425	0.2328	1.6412	0	-2.9474	0.1768	-0.4875	0.3367	-0.7037	-0.9474	-1.3061	-0.5515	-0.2841	-0.1296	0.4456	0.2629	-2.1142	-0.3446	-1.0591	-0.4396	-1.3799	0.578	0.5319	-0.6632	-0.919
2001/6/21	0.2946	0.9804	0.8658	0.5833	1.8191	0.6291	0.595	0	1.2534	1.5921	0.6979	1.8008	0.5391	-0.1778	1.028	1.2781	2.48	4.5252		1.5532	1.6949	0	2.9145	0.1236	1.7086	0.6969	1.6147	0.8427	2.603	1.3239	1.1635	1.5101	0.7087	-0.3085	2.4814	1.6636	1.567	1.5574	-0.2218	0.4195	0.7199	2.9046	1.0705	0.1656	1.6791	-0.2874	1.3668	0.7418	0.9275
2001/6/22	-0.4616	1.8031	0.2452	-0.1933	0.8437	2.4383	-0.3827	1.5978	0.6997	-0.1493	1.9638	0	2.4799	1.4252	1.3973	0.1305	2.6251	0.7871		-0.0588	0.1852	1.5228	0.6293	-0.3704	0.3537	1.8454	0.0548	2.9248	0.74	1.8293	0.3632	0.8264	2.4238	-0.1548	-0.4843	-0.0909	0.6311	-0.3195	1.2227	1.9843	1.4296	0	1.677	1.4325	0.8257	0.8646	0.0435	-0.2209	0.2298
2001/6/25	0.801	0.545	0.5505	2.8405	0.5934	0	1.467	1.0304	4.7568	3.2885	1.4728	2.7055	1.7659	-1.1124	2.2508	1.5211	0.1599	-0.6834		0.0589	1.9409	1	2.0638	0	2.2026	0.906	0.4929	0.6766	1.7838	0.6843	1.2063	0	0.3053	-0.8679	1.3788	1.8198	1.3937	2.7564	0.5124	-0.1536	2.6779	2.2177	1.4757	0.4889	1.7288	-0.0571	0	0.369	2.1777
2001/6/26	-0.5019	0.4065	0.0608	-0.2511	-0.7866	-2.8685	0.7917	0.6978	0.5612	0.0724	-0.521	-0.1013	-0.8997	2.9011	-0.2695	0.6421	1.0375	2.9161		2.9412	0.544	-0.297	-0.7353	-0.8674	0.6034	1.459	-0.2725	-0.672	-0.8247	-0.5098	-0.6555	-1.2295	0	-0.6567	0.32	0.1787	1.4433	0.3743	-0.3642	-1.5385	-0.4804	2.8928	-0.3422	0.1081	0.6261	-0.6861	-0.3478	1.5441	0.6169
2001/6/27	-1.5973	-0.5398	-1.459	-1.888	-1.338	-1.6023	-0.444	2.1855	-1.4206	-1.3015	0.1122	-0.3043	2.2698	0	-0.9009	0.3403	-1.2638	4.107		-1.1429	0.541	0.6951	0.679	0.375	1.114	3.3186	-0.2732	-0.8119	2.183	-1.281	0.9598	-0.7469	-0.1522	0	-0.4785	2.6762	5.5556	-0.8701	0.6944	-0.6771	-1.3793	0.5112	0.6009	0.378	-2.0444	0.1747	-0.6108	0.5069	0.8919
2001/6/28	0.4272	0.2714	-1.6656	-0.8339	0.5023	1.0217	-1.1664	1.4085	-2.1616	-1.978	-0.1868	1.5259	0.6341	0.3452	-1	-0.8902	-1.64	1.4373		-0.578	-1.7937	-0.9862	0.6131	-0.1245	-3.0508	0.6424	-0.7671	-0.955	-1.7294	-0.0865	-0.7724	0.1672	-4.0396	0.2518	-1.0417	-0.9557	1.7972	-1.8809	0.6897	0	0.3497	-1.9072	-2.1331	0.5379	-1.8149	0.0581	-1.1853	1.2248	-1.326
2001/6/29	0.2127	0	-1.5684	-0.194	0.5497	1.1378	1.1454	-1.4918	-0.4208	0.4484	-0.4118	-1.503	-1.0165	-0.0573	-0.3673	0.4705	-0.2847	-1.1155		0.5814	-1.4612	-0.3984	1.7063	0	0.6119	-0.2128	1.6013	0.1377	-1.9669	0.0866	-0.2395	-0.1669	-2.3034	-0.0314	0	-1.3158	-2.0177	0.1917	0.4686	-2.3073	-0.4181	0.324	-0.8718	-0.5886	0.3697	0.2905	0.2665	0.427	-1.1758
2001/7/2	-0.0849	-0.8119	1.9758	-1.4258	0.1988	-0.6562	-0.8236	0.3133	-2.6941	-0.9673	-1.203	-2.8484	1.733	-0.1721	-0.4147	-1.0217	1.0604	0.0305		-1.2717	-0.0927	-1.1	-2.2169	-0.2494	4.1703	-0.9595	1.7391	-1.1004	-0.7392	-1.6436	-1.3806	-0.6689	0.2439	0.7538	-0.4858	-0.8	1.6088	-0.9566	-0.0718	-2.3081	-2.0294	-1.292	0.1759	-0.4306	-1.105	0.2317	-1.2406	-1.2048	0.0567
2001/7/3	-0.0425	-0.4093	-0.3125	2.1696	-0.744	-2.0761	-0.8651	-0.7288	2.6059	0.1503	-3.7291	0.5236	1.388	-1.2069	0.4165	0.129	1.251	2.103		-0.5855	0.8349	-0.7078	-3.0637	0.25	2.3353	-0.4306	-0.2671	0.4172	-0.1064	-0.3518	0.1217	1.2626	0.9732	-0.2494	0.4068	0.3584	1.0766	1.3522	0.754	1.978	0.2143	1.9634	-0.7024	0.8649	-1.0242	0.578	0.314	0.0717	3.8505
2001/7/4	0.2975	-0.274	0	0.6473	0.5497	1.6383	0.1396	-0.2622	-1.3228	-1.1253	-3.6759	-0.9375	-0.4356	-0.2909	-0.3687	2.4055	-1.1558	-0.1194		0.1178	-0.46	0	0.5057	-0.1247	-1.793	0.3243	0	-0.554	0.1065	0.2648	-1.0334	0.3325	-1.1245	0.25	-0.1621	-0.3571	-1.6291	1.0801	0.5702	-0.8082	-0.4277	-1.9897	1.1494	-0.0536	-1.223	3.6207	-0.3578	-0.8602	2.6718
2001/7/5	0.2966	0.6868	-3.3229	-0.3215	-1.2425	0.0948	-1.2896	-1.367	-1.9839	-0.9105	0.041	-1.1567	-0.1875	-0.175	-1.1563	-0.2097	-2.5403	-5.1405		0	-1.6636	-1.9348	0.3774	0	-1.2448	-1.5086	-1.5533	-0.5571	-2.9787	-2.7289	-1.8428	-1.0771	-0.6499	-0.0623	0.487	-2.2401	1.2102	0.0629	1.2403	-2.3357	-2.0043	-2.3576	-2.0105	-1.8231	-2.8571	-0.721	-1.7056	1.2292	0.8497
2001/7/6	-1.0139	-1.5007	0	-0.0645	1.1575	0.4421	0.3178	-1.5991	-0.3282	-2.144	-1.8048	0.4255	-0.7514	-0.3507	-1.0763	-0.3363	1.2826	-0.2836		-0.5882	-0.7519	-2.0768	2.1303	-0.8739	-1.5966	-1.4223	-2.1763	0.1401	-0.9868	-1.5385	-0.3129	-0.2513	0.5724	0	1.1309	0.1833	0.6293	-0.7538	-1.0501	-1.2792	0.2191	0.6036	-1.0705	-0.8192	0.7843	-1.3408	0.2283	0	-1.2638
2001/7/9	-0.2561	-0.1385	1.9455	-1.2266	-0.4975	1.1946	0.3872	-0.325	0.9879	-0.626	-0.8772	-0.5297	1.5773	-0.4106	-1.2772	2.6149	5.7598	3.3175		-1.3018	0.3821	0.5302	2.7607	0.7557	-0.7686	1.8868	0.0556	0	2.1041	2.0221	-0.3766	-0.5038	-0.2439	1.9027	-0.5591	0.366	3.0019	2.2152	0.566	0	0.9475	2.8667	0.1803	0.826	-2.1401	-0.6229	0.9567	1.0714	1.5467
2001/7/10	0.5135	0.4161	0.8906	1.3725	0.35	0.7456	1.2272	0.9783	0.9783	3.1496	2.3599	1.5974	1.2422	0.4711	1.2458	0.4932	0.2704	3.578		0.5396	1.3321	1.6878	-1.2537	-0.5	3.9587	1.4161	0.8338	0.2797	0.7592	1.3514	1.7013	0.5063	0.4075	0.153	1.5261	0.7293	0.3036	1.3622	0.4221	1.9718	0.361	9.9806	2.7003	1.5292	1.9881	1.4245	0.7038	0.424	1.5231
2001/7/11	-1.3623	-0.5525	-1.0088	-0.5803	-0.0498	2.6519	-1.5587	1.7223	1.1841	-2.2901	-1.1116	-1.4675	1.2883	-1.1723	-1.7037	-1.8814	-0.8475	-1.8305		-0.477	-1.6901	-1.1411	-0.9069	-1.005	3.4768	0.8593	-0.3324	-0.6974	-2.3681	-2.6667	-1.1772	-0.5038	1.1364	1.0086	-1.8196	-1.267	-0.8475	-1.2217	-1.5762	-1.3812	-2.0863	0.5303	-1.227	0.5379	-0.5848	-0.5056	-0.8154	0.1407	-2.1728
2001/7/12	-0.3021	0	-0.0637	0.454	4.2373	7.8702	0.2815	1.2698	1.2766	0.7031	0.3331	0.7511	-0.424	-0.0593	0.1444	-0.792	3.3023	1.8947		1.3182	-1.0506	-1.574	1.2813	-0.1269	-1.12	-0.3195	-0.5003	-0.2809	0.882	1.4612	-0.7524	-0.9283	-0.9631	1.3011	-0.967	1.0999	-2.0147	0.1855	1.21	-0.5042	0	2.0516	-0.4437	0.6956	-0.4902	0.0565	-2.2314	0.6325	-0.2644
2001/7/13	0.2165	0.1389	-0.5099	0	-1.913	-4.205	0	-1.8286	-0.2101	-1.1637	0.0415	-0.1065	-0.2433	0.178	-0.4808	-0.2941	-2.1813	3.4534		-0.8279	-0.5792	0	1.3253	1.0165	1.8608	-2.1368	0	-0.1408	-1.4208	0.8174	0.1263	0.1704	-2.107	-0.3883	-0.1627	-0.7299	-2.5545	4.7531	-0.1406	1.0698	0.2204	-4.0207	-0.1783	0.3719	0	-1.5801	-2.8829	0.0698	-0.053
2001/7/16	-4.4492	-1.387	-0.5766	-1.2266	-1.5115	-1.2209	3.0877	-0.1597	-3.1053	-1.4914	6.5948	-2.6652	1.0366	0.6517	-0.9662	0.3371	-1.6148	5.6776		-1.0733	-0.0971	-1.0661	0.1784	1.3836	2.78	0	-1.676	-0.4231	0.6652	-2.7027	-1.2618	-1.3605	-2.5662	0.2399	-1.5485	-2.5735	2.3018	0.4714	0	-0.8914	-0.0733	-2.3938	-0.4464	0.1059	-1.7734	-4.1284	-1.1132	-2.3726	-1.9629
2001/7/17	-3.4358	-0.5626	-0.9021	-2.2222	-1.5347	0.1471	0.7488	-0.8529	-0.8148	1.992	1.5953	-1.2048	-1.0863	-0.3531	-0.9756	-1.344	-0.5862	0.9179		-0.1808	-0.2915	2.0474	-1.2463	0	-0.8501	2.9476	-0.7386	-1.8414	-1.2115	-1.1111	-0.5751	-0.8621	0.2549	-0.3889	-0.6623	0	1	-3.1672	0	-0.1124	0.807	2.0233	-2.2422	0.1586	-1.003	-3.1699	-0.8755	-1.4296	-0.6494
2001/7/18	-0.6086	-0.5658	-0.5202	-1.738	0.2514	-0.5583	1.3514	-1.9355	-0.1643	-0.625	0.8809	-0.8869	0.3051	0.5907	0.4926	1.0217	-2.1226	-0.2408		-3.0193	1.9493	-1.2672	1.2019	1.2407	-0.5456	0.2121	0.1145	-0.4329	-1.5608	1.2172	-0.3213	-0.2609	0.8475	0.1502	0.75	0.1887	-0.9901	2.9679	2.1127	0.1688	1.31	-3.9062	0.2752	0.3696	1.0132	0.1235	5.0473	0.145	1.1438
2001/7/19	0.1413	0.2845	-1.4379	2.0408	0.6018	1.3593	1.8792	-2.6316	-3.1267	-0.3145	-2.2399	-2.1253	-0.4866	1.1744	0.7843	0	3.9357	-1.904		0.3113	2.1989	0.5348	-1.7221	0.6127	1.8025	1.9048	0.0572	0.7246	1.6988	-0.2775	2.2566	1.5693	-0.7563	-0.6297	-0.9926	-0.8475	-0.875	1.6471	-0.069	0.4494	0.2874	1.0006	-0.7319	1.1047	0.3009	-0.0617	0.1201	-0.2896	2.0463
2001/7/20	1.317	2.5532	2.5862	1.3333	0.4487	1.2828	2.0422	5.0676	1.812	1.5773	-0.1942	2.1714	2.8729	1.0447	3.0642	1.3485	2.0479	-0.5194		1.1794	0.3742	2.1277	2.2356	0.2436	0.9238	1.2461	2.4571	1.7266	2.0045	3.3395	0.2522	1.8884	1.1854	0.7846	1.4202	2.1842	3.657	-0.2315	0.2761	1.2304	1.0745	3.096	3.1336	0.7284	2.2	-1.0494	-1.9796	0.9441	0.2111
2001/7/23	-1.2071	-2.0747	0.0646	-1.5789	1.0422	-0.2015	-0.7424	0.6431	0.2781	1.5528	-1.284	-2.7964	3.5651	1.7231	-1.4158	-0.2911	0.5301	2.7205		-2.1472	-0.466	0.8333	2.1277	1.4581	-2.4409	1.2308	-0.4462	-0.7072	-0.655	0.4488	-0.3797	-2.1904	-0.8368	-1.0479	-0.9061	-0.8364	1.764	-2.0302	0.4474	1.3812	-0.2126	-0.7808	-0.4468	1.343	-0.8806	-7.5483	-2.0808	1.0791	-0.1053
2001/7/24	-3.1015	1.4124	-2.1964	-0.5348	0.5894	1.4422	-2.6016	-1.9702	-1.553	-2.5229	-3.3898	-1.611	0.6311	-1.4116	-2.3935	-2.5021	-2.2599	0.2943		-3.6364	-2.1536	-1.9628	0	-0.7186	0	-2.6342	-0.5042	-1.567	-2.0879	-0.3575	-1.2071	-1.6365	-1.1814	-0.9077	-0.9975	-1.687	-2.63	-2.8419	-0.6852	-0.7629	-2.0597	-3.3293	0.3591	-1.5291	-1.0859	-4.6559	-2.125	-1.5658	-2.8466
2001/7/25	-0.097	-1.9499	-0.0661	-1.1425	-0.8789	0.199	-0.8013	-1.1407	-0.0563	-1.1765	-0.2448	-2.1053	-3.1927	-0.8018	-0.5885	0	-1.9268	3.4676		-1.6265	1.6268	-0.7376	-0.1157	-1.0856	-2.6583	2.0812	-0.0563	-1.4472	-2.3569	0.6278	-2.4437	-0.1751	-1.6225	-1.7405	-0.6717	-1.7159	-2.3941	-2.986	-0.8969	-2.3064	-1.1603	-0.9393	-1.3417	-0.7764	0	0.7077	-1.0856	-1.0123	1.7906
2001/7/26	-2.8641	-0.5682	0.0661	-1.4276	-3.1527	-9.9886	0.9761	-0.989	-2.593	1.9841	-0.2863	-2.27	-0.1178	-2.1363	-0.7893	-1.7964	-2.7505	-1.9335		-1.3889	-1.1299	0.5308	1.2746	-1.2195	1.1245	-0.5097	-0.3944	-1.3216	-1.8391	1.8717	-1.3843	-1.1404	-2.5174	-0.3108	-0.0845	-1.5519	-0.0629	-0.2513	-0.174	-0.7307	-2.3478	0.6953	-1.9946	-1.0955	-0.1996	-3.4434	-3.8735	-1.2418	0.7463
2001/7/27	-4.1979	-1.5714	-0.6605	-2.7586	-4.883	-8.8903	-3.2	-2.8857	-0.1736	-0.3891	-4.1017	1.7115	-0.5896	0.413	-0.7956	-2.0906	-4.1616	-5.9674		-4.7619	-0.4762	0.528	0.1716	0.1235	-2.6211	-2.5615	-1.414	-1.0417	-0.9368	-3.6745	-0.869	-0.0887	-0.2671	-1.1222	-9.9831	-1.5764	0.6923	-3.4005	0	-2.6614	-1.2021	0.4394	-1.6651	-1.635	-1.8	-5.968	-1.4103	-1.1834	2.6455
2001/7/30	-9.0767	-10.0145	-8.5771	-6.2411	-2.7807	-6.1246	-3.6501	-7.3714	-3.8841	-6.5625	-10.0086	-6.3702	-5.3974	-5.6404	-6.6667	0	-7.3356	-10.0084		-6.9718	-9.8565	-6.3025	-1.542	-3.4525	-10.0326	-5.8885	-6.7699	-9.4737	-6.0284	-4.6322	-3.1693	-5.9503	0	-2.5221	-9.9624	-7.7077	-8.8125	-7.236	-3.4868	-4.8866	-6.7681	-8.625	-6.9614	-5.4692	-9.4705	0	-6.0627	-7.1108	-5.4124
2001/7/31	-0.2295	-2.0968	-3.2727	-2.7988	-0.7151	1.3638	-3.0379	-5.6138	-2.7744	-4.6823	1.711	-3.8511	0.1254	-1.5567	-3.3298	-7.4288	-1.7288	0.0621		-0.2271	-2.3355	0.7848	1.7401	-2.1711	-8.2502	-1.1173	-1.2308	-0.1661	0.2516	-3.8095	-1.3928	0.2833	-10	0.0647	2.0877	-2.3861	-0.3427	0.2811	0.7948	-1.0398	-0.4078	-1.368	-4.2467	-2.2689	0.1125	0.4644	-1.5954	-0.967	-3.6512
2001/8/1	4.4278	3.6244	3.609	4.9027	3.1025	6.6909	7.9617	4.5098	2.7916	4.7368	5.8879	2.8037	3.8197	3.1626	4.1111	2.8832	5.5093	2.9804		3.7178	4.4565	3.337	3.1357	0.3916	9.9802	4.1808	2.7414	5.1581	3.3877	4.2574	3.8842	2.354	3.0754	-0.5495	3.0675	4.5556	5.9147	4.6952	0.6093	2.534	3.5217	3.7448	5.5966	3.5984	3.3708	1.772	6.1901	4.0683	3.5068
2001/8/2	-3.4692	-2.0668	-2.3948	-1.1128	-2.0419	-2.7948	0.2048	-1.8136	-0.5432	-1.9263	-1.8976	-2.5974	-0.6634	-0.1839	2.1345	-2.3354	-0.6582	-6.3913		-2.4872	-1.3528	-0.2153	0.2764	-3.6411	0.3594	0.6508	-0.4851	-1.8987	-1.699	-2.4691	-2.5833	-0.644	-2.5987	0.065	2.1825	-1.2752	0.2597	-0.7363	-0.4631	0.7233	-1.8196	-1.738	-2.1	-0.6723	-2.2826	-9.3111	-3.1228	-1.9547	-1.6393
2001/8/3	0.1141	0.6494	-0.3717	-0.2251	3.1816	0.8415	0.8518	-0.4459	-0.6675	0.5978	2.1143	3.8667	1.2143	0.3071	-0.627	0.9565	1.1484	3.2206		2.0255	-0.6329	0.2157	-0.2205	-1.6194	-0.8057	0.3233	1.7672	0.1613	-0.6173	0.5842	1.0468	0.2778	0.6917	0	-2.0388	0	0.6477	-0.8766	0.3221	1.0174	0.4835	1.1565	0.4086	0.282	0.3337	-4.8414	0	0.4785	0.7778
2001/8/6	-4.3305	-3.0645	-6.4179	-2.406	-3.9872	-4.3811	2.1622	-4.0307	-3.1765	-4.4992	-2.7313	-3.7227	-3.5393	-2.3882	-2.734	-1.9422	-3.2751	-3.9002		-4.1176	-5.3079	-2.2605	-2.9834	-4.2524	-4.1516	-0.8593	-1.7964	-2.4155	-6.4596	-2.9042	-3.8674	-3.7858	-7.5564	0	-3.3697	-0.1076	-2.2523	-5.4422	-0.3924	-2.2512	-4.571	-5.4472	-3.764	-3.8245	-3.6585	-5.1754	-4.7278	-8.1746	-1.4884
2001/8/7	2.6206	1.4975	-1.1962	1.6949	1.8826	-4.1091	-1.1243	1.4667	0.8833	1.7778	0.4529	2.1333	1.3682	1.2547	1.6216	0.9179	2.7991	1.1364		1.8405	2.2422	1.9824	3.0752	0	-0.3766	1.3001	-0.7317	1.1551	2.3904	1.4955	0.5747	1.7274	2.7601	0	1.9487	2.3707	0.9247	2.518	0.7163	1.0303	-1.0924	0.8535	2.1142	1.1696	4.603	7.8631	-0.1504	1.4693	0.1119
2001/8/8	-0.9286	-1.1475	-1.1299	-0.6061	0	-5.9917	0.3344	0.3285	-6.5041	-1.2227	0.3156	1.3055	0.2454	1.7348	-0.7447	1.101	2.5033	-0.5778		-1.3554	-0.3289	0.8639	-0.1105	-3.1519	-5.293	2.6738	-0.7371	-1.4682	0	-1.5717	-0.7143	-0.1887	-1.8595	0	-0.8048	1.7895	0.1309	-2.386	-1.138	-0.7199	-1.4444	1.0578	0.4141	0.0578	-0.11	0.6003	-1.506	-0.2555	-1.9005
2001/8/9	2.519	1.4925	3.7551	3.3537	0.5978	0	0.1333	3.3399	0.3344	3.3599	1.2584	1.933	1.5912	0.0609	2.3044	1.4678	1.928	6.5224		2.1374	2.7503	1.4989	0.1106	-0.2959	-8.2834	0.9375	0.1856	0.8278	4.0208	2.1956	1.4388	2.2684	3.2632	0	1.217	0.8273	2.6144	3.0913	1.259	1.0876	3.8793	2.582	2.4742	1.3287	2.0925	1.1935	0.9939	1.1956	4.0456
2001/8/10	3.4286	1.1438	3.2258	1.0324	1.2966	8.4308	1.1318	0	0.5333	0.8554	0.9765	0.885	0.7831	2.3737	0.2095	0.5133	-0.2102	0.1516		0.0747	1.1777	0.6329	-0.9392	2.5223	0.7617	0.3096	1.2353	1.1494	1.3716	1.3672	0.922	2.0333	2.3445	0	1.002	0.6154	0.3185	2.5105	0.0355	0.4184	1.5768	-0.5442	1.1066	1.3683	-0.5394	4.465	2.5738	0.6751	0.6572
2001/8/13	1.3812	0.1616	0.2287	-0.365	-0.7467	4.2783	-0.5596	2.6616	0.7294	-0.4241	0.1319	-1.2531	0.1195	1.0107	-0.575	-0.2786	1.9798	-0.0908		4.5556	-0.4233	0.3152	-1.1712	0.1447	-3.5637	0	-1.2813	0.1623	-0.492	0.578	-0.0703	-0.4529	0.1992	0	0.0992	-1.0194	-0.381	0.2041	0.2486	0.5952	0.2451	0.8892	-0.199	-0.3937	-0.4338	-0.2419	-2.3616	0.5868	0.4897
2001/8/14	-1.9619	-1.2903	-2.5856	-1.2454	-0.6448	-0.8205	-1.7213	0.3086	3.6866	-1.5332	-2.3266	-1.6497	-1.5522	-1.4126	-0.2103	-1.3501	-1.6935	-2.8476		-0.7143	-2.2317	-0.733	-3.0474	-0.578	6.159	-1.1317	-1.5451	-1.4587	0.1236	-1.9157	-0.4923	-0.091	-0.0994	0	-1.7839	-1.6478	-1.8483	-1.4936	-0.2834	-0.5917	1.956	1.8983	-0.6979	-1.8634	-1.634	-2.8294	-1.7385	-1.1667	-1.9491
2001/8/15	6.2257	1.4706	1.7174	1.3353	1.3521	7.9137	1.0441	-0.6154	-0.4444	1.2111	-0.764	0.3871	1.698	-1.3731	0.3161	0.2832	0.3782	1.372		0.7914	1.1957	0	2.3865	-0.2907	-1.3713	2.0812	-1.0044	0.9868	0.6173	0.7812	0.7774	-0.5464	0.2985	0	-0.1009	0.8377	0.5195	-0.1378	0.3197	0.3571	-0.1599	-0.3327	0.2008	0.5754	0	3.6606	0.2308	1.1804	1.2148
2001/8/16	-2.1978	-2.0934	0.614	-1.6105	-1.2273	1.7	-0.7333	-1.4241	-1.6582	-0.4274	-0.9511	-2.5707	-0.2982	0.7264	-1.1555	0.0941	-2.4697	-3.7219		-0.2855	-2.4705	1.7932	-0.1706	-0.5831	0.6417	-2.3445	0.0634	-2.1173	-1.5951	-2.1318	-1.8233	-0.9158	-1.7857	0	-0.8081	-2.1807	-3.1008	-2.0014	-0.779	-1.6607	-1.4412	-2.3364	-1.3026	0.3432	-1.3289	-1.2039	-0.4605	-2.4167	-0.3273
2001/8/17	-1.2841	-0.8224	0.3814	-0.372	0.108	-2.0977	0.9402	-0.6281	-0.3891	-1.2017	-0.0457	0.3958	-0.7177	-0.1202	-0.4251	-0.3761	0.6867	-0.8307		0.859	0.2203	0.1036	2.6196	-0.5865	-3.2944	0.8351	-0.7605	1.3311	-0.7481	1.4851	-0.7857	0.3697	1.7172	0	-0.1018	0.6369	0	-0.1408	0.8565	-0.3619	-0.1625	0.7519	-0.6091	0.057	0.3367	-1.0561	-0.5397	1.9641	-1.2042
2001/8/20	2.439	0.1658	1.0638	1.5683	-0.8095	-0.7365	0.7984	1.1378	0.4557	0.6082	0.8234	1.1827	1.9277	2.5872	1.174	-0.4247	0.4689	4.9291		0.2129	0.5495	1.4493	0	0.7375	0.7692	0.207	-0.894	-0.3284	0.8794	1.4634	1.2959	1.3812	0.7944	0	-0.7136	-0.1055	0.4667	2.7504	-0.4246	-0.1211	0.7323	-0.1357	2.0429	0.1709	0.5593	0.4105	0	0.335	0.2216
2001/8/21	1.164	0	1.3534	0.5882	-0.272	2.1248	0.6601	1.875	0.0648	0.2591	-0.0454	0.2597	0.3546	-0.1173	-0.4219	0.1422	-0.594	0.0921		0.4958	0.6557	-0.3061	0.444	0.4392	-0.5453	0	1.8041	0.1647	1.6189	1.8269	0.5686	1.9982	0.0985	0	0.1027	1.1616	-0.8626	0.2745	0.5686	1.8182	0.5654	-0.4076	0.4004	-0.0569	0.3337	-0.5724	1.7054	0.4174	1.7137
2001/8/22	-2.5105	-1.9868	-2.003	-1.462	0.3819	-3.93	-2.2951	0.4908	-2.7202	-1.9811	-0.8171	-2.9793	-0.6478	-1.3506	-2.5424	-1.3725	-1.7072	-0.092		-1.9027	-1.7372	-1.433	1.4365	-2.4781	0.7675	-3.2025	-0.6962	-1.8092	-1.9608	-0.661	-1.4134	-1.7809	-1.9685	0	-1.2308	-1.8789	-1.6734	-1.848	-0.3534	-1.9048	-2.8112	-3.0014	-1.6949	-0.5692	2.2173	-2.9605	-1.4482	-2.0781	-1.3043
2001/8/23	-1.1803	-1.3514	0	0.1484	0.0543	-0.9969	-1.3758	-0.5495	-0.7989	0	-0.0915	-0.4005	-0.4742	2.381	1.087	-0.2399	0.2605	1.9036		0.9339	-0.221	0.8307	1.4706	-0.5979	-0.8705	1.8143	-0.7648	-0.335	0.5	2.5665	0.0717	0.0907	0.1004	0	-1.6615	0.3191	0.3404	0.4184	-0.7447	1.6383	-0.1653	1.0549	0.9128	-0.8014	0.5423	0.1695	0.8507	-0.6791	0.9361
2001/8/24	-0.2714	-1.0274	-0.6813	-0.8889	0.8148	-1.0417	-1.361	-1.9644	-0.2013	0.2636	0.3207	0.134	-1.1316	0.5814	-1.0753	-2.1645	-0.9961	0		-0.427	-1.3289	-1.7508	0.5368	-0.9023	-2.1954	-2.935	0.0642	-1.3445	-1.6169	-1.9462	-1.1461	-0.3623	0.1013	0	-3.9071	-1.3786	-4.2062	0.3472	-0.0357	1.4925	-0.2483	-1.8093	-0.5025	-0.7501	-2.6969	-1.8613	-1.1503	-0.7692	-0.4364
2001/8/27	-5.6614	-6.5744	-5.1067	-2.6158	-2.5323	-1.4386	-2.1732	-4.3206	-5.0437	-4.1192	-4.5205	-5.4886	-3.5542	-1.7341	-2.1196	-2.6549	-4.6369	-3.9771		-2.8592	-4.1526	-3.6688	-1.0144	-3.0349	-9.2031	-2.8078	-2.3107	-4.0886	-3.4134	-3.8752	-5.3623	-2.6364	-3.0364	0	-5.4945	-2.043	-6.3739	-3.3218	-0.2859	-1.8235	-3.3195	-4.961	-4.5455	-5.7558	-3.7694	-5.1724	-4.5772	-5.0818	-3.0685
2001/8/28	1.9619	0	-0.3213	0.5372	0.1106	1.7444	2.6093	1.4398	0.5666	0.1828	-2.3912	-0.8499	2.2486	1.8235	-0.1666	-2.2222	2.844	-0.6903		0.2943	1.9906	1.741	1.4024	-1.8779	0.618	2.5556	-5.1905	0.1776	0.9162	1.7699	0.3063	1.3072	1.1482	0	2.093	1.0977	2.8744	3.5791	-0.1792	0.6591	6.2661	2.3379	0.2116	0.987	0.6912	3	4.7154	2.3593	2.1481
2001/8/29	1.8676	1.1111	-0.0806	0.0763	1.0491	0.4899	-0.8591	-0.3871	1.1972	0.0912	0	0.7143	-1.0385	-0.8666	0.3893	0.6715	-0.3568	0.0632		0.6603	-0.4592	-1.4973	-0.9574	1.2759	-0.86	-1.5168	1.1088	0.3546	1.0376	0.4831	2.9008	0.4608	0.9288	0	0.2278	0.1086	-2.1324	-1.0366	0.1077	-0.5952	-0.0808	-0.5895	0.528	-0.0611	0.3432	1.4122	1.2422	2.4823	1.6049
2001/8/30	-0.2222	-1.0989	-0.7258	-0.0763	0.4372	-0.9053	-1.5945	0.2591	-0.1392	-2.0055	-1.0289	-0.7092	0.9259	-1.69	-0.7202	-2.1036	-1.0743	-3.0313		-0.3644	-0.4614	-1.1944	-0.4834	-2.0472	-1.2392	-1.1001	-2.6045	-0.8834	-0.2567	-1.3462	0.2226	-0.4587	-1.3292	0	0.7955	-1.3015	-1.5778	-0.7682	0.0717	0.7186	-0.9701	-0.8154	-0.6303	-1.4059	-0.5701	-1.3925	-0.9969	-1.7301	-0.6536
2001/8/31	0.2227	0	-0.4874	-0.7634	0	-0.0703	1.1272	0.3876	-1.115	-0.9302	-0.297	0	-0.9174	-0.1186	-0.558	0.1572	-0.543	-1.4002		0.0732	0.5794	0	1.8888	0	-2.8858	0	-0.0704	-0.1783	-0.3861	-0.0975	0.2221	-0.3687	0.2073	0	-0.7892	-0.2198	0.687	-0.8445	-0.2151	0.2378	0.4082	-0.9716	0.1057	0.31	-0.6881	-2.2948	-0.9295	0	-0.2741
2001/9/3	3.3333	-1.6667	0	-0.1538	-0.0544	-1.7229	-0.5225	-1.9305	-1.0571	-0.939	0.3972	-1	-1.1728	-0.1187	-0.4489	-0.0523	-3.1847	-7.1334		0.2924	-1.6129	-0.2198	-3.178	0	-2.7132	-3.6707	-2.4648	-0.3571	-0.5168	-1.6585	-2.5849	-1.1101	1.241	0	-1.5909	-0.5507	-3.1084	-2.626	-0.1437	-0.949	-1.0569	-1.6604	-1.3728	-1.1125	-0.2309	-2.8907	-2.4238	0.7923	0.2199
2001/9/4	1.6129	3.3898	2.8571	2.6965	1.7964	3.3989	1.8207	0.853	2.5641	3.0332	2.4728	3.1746	1.1243	2.139	2.5366	2.4084	1.5038	1.5647		3.0612	3.0445	2.3128	0.4376	0.6431	7.7025	2.7714	2.1661	2.509	3.1169	2.381	2.3503	1.6838	1.9408	0	2.194	2.5471	3.9124	2.9155	0.8993	1.7365	2.7938	3.3768	2.8908	2.25	2.3148	4.7442	4.7276	3.6681	0.384
2001/9/5	-1.6931	-0.1821	3.5714	0.075	0.4813	-0.692	-0.3439	-0.1301	1.1111	0.368	1.3514	0	-1.1118	0.8726	0.055	-0.0511	1.1111	-0.105		0.0707	0.2273	-0.1076	0.1634	1.1182	-1.233	0.2247	3.7456	0.5245	-0.5038	0.4845	0.4444	0.46	1.4028	0	1.3559	0.216	-0.1506	0.9207	0.7843	1.3537	0.6395	-0.2227	0.6243	-0.2445	0.5656	-2.6643	-0.6121	-0.0842	0.9836
2001/9/6	-0.8073	-0.1825	-1.6858	-0.2999	-0.6386	1.324	-0.6211	-0.8469	-0.0687	1.2832	-1.2857	-0.979	-0.3123	0.0577	-0.7143	-0.3581	-0.3205	-0.1402		0.3534	-0.907	-1.4009	0.0544	0.316	1.1236	-1.7937	-0.1362	-1.0435	-0.7595	-1.1572	-1.4012	-0.4579	0.5929	0	0.223	-1.4009	0.3771	-1.4035	-0.283	-1.1614	-0.6354	0.2976	-1.1375	-0.6127	0.1125	-1.1861	-1.3087	-0.4216	-0.4329
2001/9/7	-5.5345	-3.2907	-4.5207	-3.1579	-0.7499	-7.1527	-2.7778	-2.9566	-3.0241	-3.0769	-1.3507	-4.096	-2.1303	-3.0548	-2.5457	-3.7988	-3.1695	-0.0351		-4.9296	-2.9748	-1.6393	-0.9783	-2.6772	-5.5556	-3.0822	-4.161	-3.1634	-3.4439	-1.6585	0	-2.6679	-4.4204	0	-3.782	-2.7322	-4.6582	-2.4911	-1.0287	-0.8813	-3.9169	-3.4125	-2.9289	-5.1788	-2.5843	-9.88	-1.7941	-3.4716	-3.9674
2001/9/10	3.8484	2.0794	4.898	2.6398	2.4285	1.6667	1.7857	0.4739	2.3388	1.6807	1.6626	1.7673	5.5058	2.8537	2.4986	2.1878	2.7989	1.8258		4.3704	2.3585	2.6667	-0.3293	0.3236	7.1895	5.1826	3.9858	1.6334	2.9062	2.0833	-0.0748	1.6068	2.1583	-10.0032	2.3121	2.6966	6.9346	2.6277	2.6882	1.2448	2.8286	3.3026	2.9095	4.8765	1.7301	-9.4262	2.9388	4.4737	2.2637
2001/9/11	-1.1062	0.3704	-0.856	-0.1513	-0.9484	-6.6302	-1.8596	-1.5499	0	0.6428	3.4151	1.5919	-0.3641	1.0405	-0.831	0.2611	-0.323	4.6552		-0.6388	-0.1152	-0.7576	1.2115	0.1613	-0.2439	0.4479	-0.4107	2.5	0.5135	0.4859	-0.9731	-0.2791	0.503	-9.9964	0.452	-0.3282	2.3581	0.4267	-0.1745	-0.5855	3.1553	0.8922	-1.1518	-1.4879	-0.7937	2.9412	0.1543	3.9463	-0.0553
2001/9/12	-1.566	-2.3985	-1.0989	-2.1212	2.1277	-2.302	-1.0726	-4.9281	0.0693	-2.0985	0	-2.849	-1.4616	-1.9451	-3.2402	-1.1979	-3.1481	-2.3723		-0.0714	-1.9608	-1.8539	-0.8705	-2.2544	-1.3447	-1.6722	-1.1684	2.6132	-1.9157	-1.9342	-1.9652	-1.3993	-2.5025	-9.984	-2.4747	-1.8661	-0.7919	0.3541	-2.8322	0.0589	-0.9412	-2.4318	-2.7542	-6.0415	-2.6286	-1.0989	-2.9276	-0.727	-2.5471
2001/9/13	-1.0795	0	-1.9841	-0.3096	-1.5625	2.8355	0.1084	0.216	-0.2768	-0.0932	0	1.173	0.1236	2.1004	0.4619	-0.369	0.1912	0.5062		-1.0722	-0.9412	0	1.1526	0	-2.4783	-1.0204	-0.1391	-2.3769	-0.5208	-0.2959	-0.771	-0.473	-0.4107	-9.9777	-0.8074	-1.1186	-1.0885	-2.0466	0.1439	-1.4126	-0.9501	-0.0755	-0.1089	0.4689	0	0.5556	0.7937	1.4646	0.8523
2001/9/14	-1.3785	-1.5123	-0.6478	-2.0186	-1.3228	-3.6505	-0.0722	-4.5977	0.2082	-1.5858	-1.0233	-2.7536	0.1852	-0.4571	-1.4368	-1.164	-2.2424	-0.7388		-2.0231	-3.4442	-2.7778	-0.2713	-1.318	1.5248	-0.2291	-1.9499	-0.5217	-1.7016	-0.6924	-2.1756	-1.2357	-2.0619	-9.9951	-3.0233	-3.3937	0.4402	-1.9452	0.4671	0.4776	-1.4388	-1.6629	-5.1254	0	-1.7606	-9.5028	-1.2598	-2.1652	-0.6197
2001/9/17	-0.5824	-2.1113	-2.3635	-3.8827	-1.2869	-3.95	-6.1416	-2.8614	-3.0471	-2.2749	-1.3158	-3.4277	-1.7868	-1.1481	-2.8571	-3.4797	-2.3914	-1.5562		-1.9174	-2.583	-5.4857	-2.4483	-2.6711	2.6283	-1.837	-2.9119	-2.4476	-5.1931	-4.2829	-3.1771	-2.7911	-1.7895	0	-3.4772	-4.0984	-1.3879	-1.6899	-0.1431	-2.0796	-2.5953	-1.7679	-2.2989	-2.7333	-3.8232	0.4884	-2.9506	-1.3934	-4.2517
2001/9/18	1.6403	1.3725	1.0851	1.5664	-1.9011	1.0071	2.0015	0.6977	1.8571	0.8729	2.2381	1.5432	0	1.0453	1.4406	0	2.45	1.2027		0.9774	1.0101	1.0883	-2.9002	0.8576	-0.122	0.8187	0.8047	0.8961	1.1236	0.4162	0.4922	1.1881	0	-10.0055	1.6149	1.7094	-0.1481	-2.2422	-0.0716	-0.3034	1.4155	1.4085	3.1765	3.1528	-0.3727	1.4581	1.2325	1.0806	0.6513
2001/9/19	1.4409	1.5474	1.8993	1.7857	0.7752	2.1188	1.7736	1.4627	0.8415	0.9615	-0.0932	1.8237	0.3137	0.7471	1.0059	2.6068	2.2938	5.5688		0.5957	1.375	0.4785	0.5169	2.0408	-0.2442	0	1.4514	1.7762	1.1111	1.2435	1.6327	4.5988	2.0364	-10.0183	0.978	0.6002	-0.2967	1.6055	-0.0717	-0.3652	2.0525	1.8519	0.3421	2.3256	1.4963	1.6766	2.6786	2.4671	2.8235
2001/9/20	-1.7614	0	-1.1345	-0.9569	-0.1648	-1.1798	-1.3348	1.2898	-0.4172	1.4286	-1.958	-1.4925	-1.1882	-0.1711	-0.5272	2	0	0.386		-1.1843	0.1233	-0.5952	-0.6857	-0.1667	-1.3464	-1.3921	2.289	-0.5236	-0.2747	-1.74	-0.7229	-1.7774	0	-9.9796	-1.3317	-0.2387	-1.7857	1.8059	-0.4663	0.9163	-0.5632	-0.7576	-0.5682	0.5195	0.2457	-2.8269	0.9486	-1.8459	-1.3158
2001/9/21	-2.9497	-1.3333	0.4098	-1.2077	-0.2201	-1.1939	-0.9395	1.3483	-1.9553	-0.939	0.7608	0.9091	-0.6329	-1.2571	-0.5889	-0.7949	-2.0992	-0.0641		3.5206	-1.3547	-2.3952	-0.6904	0.1669	-2.6055	-2.1176	1.1888	-1.9298	-0.8264	-3.0208	-1.4563	-1.4286	-1.1555	-10.0302	-0.2454	-2.0335	-2.197	-0.813	-0.5405	-0.1211	-1.0518	-1.6794	-1.9429	-1.4212	-0.2451	-1.0909	0.9397	-0.1635	0.2899
2001/9/24	-1.6091	0	-0.7347	-0.8965	-0.2758	-1.875	0	1.3304	-0.4274	-0.4739	-2.3596	2.1021	-6.879	-1.8519	0.1777	-1.1218	-1.2671	-2.4687		-0.5789	-0.4994	-3.9264	-0.7532	-0.6667	-2.4204	-2.4038	0.2073	0	-1.6667	-1.1815	-3.1199	-1.4493	-0.1063	-9.9749	2.952	0	-0.6197	-0.8942	0.0362	-0.9091	-0.8994	0.3882	-1.3986	0.0655	-0.6143	2.0833	-0.4655	-1.0647	-2.2543
2001/9/25	-0.6663	1.3514	-0.2467	0.0822	0.2765	3.0573	0.3414	1.3858	-0.2146	0.2857	-0.435	0.2941	0.0684	-0.1769	0	-0.054	0.2962	-5.6542		0	0.5019	0.894	-0.4086	0.3356	0.1305	-0.6158	-1.1724	-0.1789	0.4237	-0.2174	0.8475	0	-0.3191	-9.9628	-0.8363	0.2442	-0.7794	-0.3759	0.6882	0.1835	0.165	1.0054	0.4728	0.7204	0.2472	-3.2413	-1.7927	0.5795	0
2001/9/26	-2.1341	-1.7143	-3.5449	-1.3969	-0.0552	-1.5245	1.8904	-2.446	-0.6452	-1.6144	-2.3786	-1.9062	0.4785	-0.2953	-0.2957	-0.8108	-1.9685	0.7676		-2.4745	-1.1236	-2.5316	-2.6377	-0.5017	-4.4329	-3.4696	-0.7676	-1.6129	-3.5162	-3.7037	-2.1849	-0.3922	-0.5336	-10.031	-2.4096	-0.609	-2.121	-2.2642	-0.3597	-0.1832	-1.318	-1.4548	-1.4118	-0.13	-0.1233	-2.7295	2.619	-4.1975	-2.0698
2001/9/27	-2.866	-0.5814	-6.0684	-0.25	0.0552	0.2092	0.1855	1.4749	0.7215	-0.0965	0.3481	-1.1958	-2.8571	0.2962	-0.1186	2.5613	0.4518	2.7701		-0.5224	-0.1263	-1.5584	0.602	-0.8403	-2.0464	-1.2837	-1.1955	-0.1821	-0.7289	-0.3394	-1.4605	-0.2953	-2.2532	-10	0.1235	-0.4902	-0.2408	-1.39	-1.444	-0.9174	-0.3339	0.0777	1.5513	-0.3906	-2.8395	-2.4235	-0.464	0.6873	-0.3623
2001/9/28	0.0641	0.1949	-0.6369	-0.1671	0.3861	0.334	0.5926	0.1453	1.5043	0	-0.892	1.2103	0.6303	0.0591	0.2375	0.1594	1.2494	-1.6173		-0.15	-1.0114	-0.3958	-0.2992	0	0.4178	0.9103	0.1423	0.365	-0.2937	1.0216	-0.3487	0.0987	-5.0494	-9.9617	-0.1233	0.7389	0.5632	1.6445	0.7326	1.6049	0.5863	-1.3199	0.8226	-0.3922	0.6353	-9.0196	-5.1282	-0.5119	-0.1212
2001/10/8	-9.359	-2.9183	-4.9451	-1.0879	0.0549	-1.2484	-1.7305	-1.8142	-1.9054	-2.3188	-1.7	-1.9432	-5.7063	-2.5974	-3.9692	-4.0849	-1.7769	-1.9178		-1.9534	-3.8314	-1.8543	-2.7611	-1.0169	-7.4896	-6.3144	-1.3504	-4	-1.1782	-4.6067	-2.8871	-5.2268	-5.4335	-9.9291	-0.9877	-3.423	-4.32	-3.698	-0.2545	-0.1823	-2.9975	-4.2486	1.2821	-0.7874	-4.0404	2.0115	-9.7461	-3.6021	-0.9102
2001/10/9	2.9703	0.6012	2.6012	0.6768	0.8237	0.59	0.4121	0.3695	0.7194	1.4837	0.3052	2.1341	2.4354	0	1.789	0.2765	2.2613	2.3743		2.5287	2.2576	1.3495	1.2346	0.6849	4.048	1.7882	0.2882	0.3788	1.3413	1.4134	0	1.6649	2.934	3.7795	1.3716	1.8987	0.1672	0.48	0.2552	-0.7912	0.8584	1.7256	1.8412	0.5952	0.7895	3.662	-4.9002	1.5125	3.368
2001/10/10	-3.228	-4.3825	-4.9765	-3.3613	0.0545	-1.7176	-2.9478	-5.0074	-4.3571	-5.3606	-7.7586	-2.6866	-1.513	0	-5.8788	-5.7363	-3.5872	-2.7285		-2.4664	-4.1558	-3.5952	-0.4268	-1.5306	-3.4582	-4.8649	-2.8736	-4.5283	-5.7353	-5.2265	-4.5045	-2.8659	-3.5629	-3.3384	-4.551	-4.0994	0	-9.6338	-0.0364	-2.454	-9.9574	-4.0388	-4.8588	-1.3807	-4.8303	-2.8533	-6.3931	-2.6293	-2.7844
2001/10/11	-0.7097	-4.1667	-2.5692	-3.6522	-2.0686	-2.5149	-1.7301	-0.155	-3.6594	-5.1493	-5.0027	-5.9816	-0.3658	-2.1212	-2.7044	-7.2557	-4.5107	-10.0281		0.9962	-2.71	-2.3481	2.0821	-4.4905	0.1493	-2.983	-2.3669	-1.581	-4.6802	-4.6569	-2.3585	-2.4236	-0.8621	3.2967	-3.3505	-2.8497	0	-6.4317	-1.7825	-10	-5.6711	-5.0505	-3.9192	-4.2667	-3.9781	2.0979	1.8349	-4.6805	-2.011
2001/10/12	3.7169	3.913	4.2596	3.4296	3.7799	-2.0988	0.939	5.5901	1.0078	3.2573	9.4329	3.2626	3.5242	-0.0619	2.8458	3.2177	-0.8006	0.3118		1.2898	3.0641	3.1117	5.3185	0	5.8122	4.246	0.8333	2.4096	4.2553	5.527	3.4783	2.3758	4.0994	-0.304	3.0667	2.6667	-1.2521	4.049	0.1852	-2.4458	3.507	3.5461	1.8541	5.1532	2.7143	4.7945	4.9049	2.644	3.4826
2001/10/15	-0.9649	1.2552	-1.8482	0.349	0.4285	-2.3225	0	-0.9559	0.921	-0.1052	-1.6393	0.4739	0.4255	-2.4783	-1.4157	2.2005	-1.2107	-3.0303		-2.8464	1.4865	0	0.8808	4.8825	1.2676	1.1236	0.1503	1.7647	-0.471	-1.9488	0.8403	0.3165	0.1193	-3.811	1.423	-0.5195	-1.8597	-0.4525	-0.1848	-3.2951	-0.8712	-0.1712	0.7282	0	4.3115	-4.4444	-2.8626	0.092	-1.9231
2001/10/16	-2.2269	-2.8926	-1.9822	-2.6087	-3.68	-4.1152	0	-0.297	-2.6616	-3.6842	-3.8172	-1.4151	-1.4831	-3.6213	0	-3.11	-4.1667	-1.9231		-1.0794	-2.53	-1.5089	0	-1.5517	-2.5035	-1.5278	-2.5506	-1.9268	-2.5237	-2.7329	-2.2222	-2.6288	-2.2646	-6.1807	-3.3163	-1.8277	-5.3402	-1.9091	-0.3704	-2.5926	-1.2695	-4.6312	-2.1687	-2.9139	-0.4	-1.9152	-2.2593	-1.011	0.1838
2001/10/17	-0.8541	0	-2.4267	-0.8036	-3.2115	-4.721	-2.5194	-2.3083	-0.3906	0.765	-0.559	0	-0.3584	-1.1866	-3.0026	0.1852	-2.387	-3.5948		-1.0133	-1.6393	-0.2786	-0.1164	-0.5254	0.8559	0	-3.3872	-0.7859	-0.1618	-0.894	-0.947	1.1879	0	2.7027	0	-0.5319	-4.3676	2.873	-0.3717	0.7605	-1.5826	0.1799	-0.7389	1.6371	2.008	0.6974	0.3015	0	-0.4281
2001/10/18	-4.8816	-1.7021	-2.487	-1.1701	-3.3181	-0.0501	-6.3221	0	-1.4118	-2.7115	-2.4733	-2.3923	-2.9496	-0.934	-1.6151	-2.7726	-5.1528	-0.2542		-1.4961	-0.1389	-1.676	0.7576	-1.4085	-3.9604	-2.5388	-2.7888	-0.7921	-1.1345	-0.3866	-1.8164	-2.0277	-3.0488	-9.375	-3.0343	-2.4064	-1.5224	-1.3514	-1.7537	-2.1887	-6.5327	-1.2567	-0.7444	-0.6711	-3.2808	-5.8172	-2.1042	-2.7855	-1.4128
2001/10/19	-4.0755	-2.381	-5.3135	-3.0055	-1.716	0.1502	-4.7538	-1.372	-4.6142	-3.01	-4.2075	-2.2876	-2.298	-1.1448	-4.6512	-4.436	-8.1952	1.0195		-3.9169	-3.7552	-2.2727	-0.6362	-2.3214	0.7364	-2.4602	-0.8197	-3.992	-1.6393	-4.0103	-2.5316	-1.4161	-5.5346	0	-2.9932	-3.2877	-4.058	-5.2968	-2.0129	-2.3148	-3.6559	-6.4545	-5.875	-5.3378	-0.4071	-1.9118	-4.4012	-4.2025	-2.6791
2001/10/22	1.4162	-1.3304	-4.0404	-3.7559	-3.6123	-2.5	-0.6684	-8.8099	-3.0859	-5.0575	-8.2431	-4.3478	-1.9727	-3.406	-4.4476	-4.1777	-1.3039	3.1119		-1.8303	-4.3353	-6.686	-0.1164	-1.0969	-1.0234	0.1484	-1.9008	-2.4948	-3.3333	-4.1779	-2.997	-3.6464	-2.6631	9.9819	-4.6283	-3.5411	-1.8127	-4.5323	-1.4729	-3.6335	-2.4554	-6.3168	-7.0385	-2.4982	-3.1335	1.949	-0.8565	-3.3898	-3.201
2001/10/23	10.0078	10.1124	10.0585	10.0488	9.9938	10	10.0045	10	9.9828	10.0484	10.0328	9.965	9.9845	10.0141	9.985	10.0346	9.9593	10.0326		10	9.9698	9.9688	10.0233	9.9815	10.0443	10.0741	10.0253	10.0213	10	9.9859	9.9897	9.9771	9.9863	10.066	10	9.9853	10.0513	10	9.7561	10	9.9542	9.9585	10	10.0293	9.9859	10	10.0432	10.0103	9.9868
2001/10/24	2.7504	5.9184	8.8204	6.117	4.9404	1.3986	2.2023	2.3112	3.3646	5.6106	7.7473	5.7234	3.3075	0.2564	9.0785	8.1761	8.4104	4.2995		0.5393	6.1813	5.949	3.125	-1.3445	2.6846	5.249	-0.2297	2.7132	7.3668	7.6726	5.8989	10.0104	7.5871	0	4.2781	6.008	8.8537	6.0606	-3.2975	7.3025	5.8273	7.6415	7.6623	0.0665	3.3248	0.8021	3.7291	3.1895	2.5857
2001/10/25	-3.6376	-3.4682	-4.2969	-4.4277	-1.6775	-4.4598	-1.4366	-6.1747	-3.1037	-3.9583	-1.9358	-3.9098	-3.8828	-4.8593	-3.0038	-1.9186	-3.9216	-6.1834		-4.1379	-4.1397	-4.5455	-1.3867	-4.0886	-5.8824	-3.3248	-2.7629	-3.3962	-3.9416	-3.2067	-2.7409	0	-3.815	0	-4.359	-3.9043	-4.6233	-5.0216	1.3343	-4.5139	-2.3599	-0.2629	-4.8251	-3.125	-3.9604	-4.5093	-2.649	-0.8182	-2.4619
2001/10/26	0.8547	-0.1996	0.7143	0.4371	-2.8068	1.5399	0	-0.8828	-1.4063	-0.2169	-1.3536	0	0.7087	0.0672	-0.6452	-1.1855	-2.2183	2.8788		-2.0783	-0.5398	1.5406	-2.7083	-1.2433	1.25	0.6614	-5.5249	-0.7813	-0.4559	-0.1227	-1.8182	-3.7915	-0.8413	0	-0.4021	-0.1311	0.2693	1.1851	-1.2436	0.2182	0.1007	-2.109	0.1267	0.1373	-1.1598	-2.3611	-3.9845	-0.7333	-0.3005
2001/10/29	0.2825	3.4	-0.7092	1.6536	-0.0566	-1.0427	0.8907	-0.1619	2.0602	1.1957	2.9731	4.2254	0.8445	-0.6716	1.9481	2.3395	4.9909	1.5464		0	1.8996	1.3793	2.0343	2.1583	0.4115	1.3141	1.5038	1.5748	3.5115	2.2113	0.8333	3.2512	1.4545	-6.1469	1.7497	1.706	2.3277	0.1802	0.6667	0.2903	2.0121	1.6158	6.3291	-0.8225	1.3038	0	1.1134	1.662	1.8083
2001/10/30	-1.6901	-1.5474	-2.2449	-1.5411	-0.8499	-2.5862	-2.2873	3.8118	-0.6211	-1.2889	-1.7213	1.3514	0	-0.9466	-0.6369	-1.6999	-1.2965	0.2175		1.7959	-1.1984	0.2721	-0.8395	-1.9366	-0.5464	-1.5564	0	-0.3876	-2.0649	-2.0433	-0.551	-2.3855	-1.1947	0.639	-1.0582	-1.6774	-2.7122	-1.1691	-0.1104	-1.5919	-2.5641	-0.8834	0.5952	-1.4513	-0.2574	0	-1.6016	-1.4532	-2.6051
2001/10/31	-1.5759	1.1788	2.9228	-1.0435	-0.9714	-2.3599	2.0534	-0.0781	1.25	0	0.1695	0.7407	2.8611	2.0478	-1.6667	1.133	-0.1751	1.1577		0.0802	-0.1348	0.1357	-1.0582	1.4363	7.2802	5.5336	-0.2469	0	0	0.6135	-1.2004	-0.4888	0.3628	-2.0635	-0.4011	1.3123	6.7446	-0.364	1.2155	-1.5441	1.8219	-0.3565	4.7337	-0.1403	-1.6774	-1.2802	0.6104	0.3687	0.304
2001/11/1	0	1.3592	1.927	0.8787	3.693	2.3162	-0.0402	-0.3127	1.5432	1.0881	1.2408	2.5	-1.6282	2.8763	1.369	1.3561	0.7895	1.4306		-0.5609	2.969	1.7615	2.1925	1.4159	0.2561	-0.9988	0.9901	1.5564	3.6145	2.561	2.7103	5.1081	0.4819	-0.8104	1.4765	4.2746	0.2527	3.9269	0.1456	2.9126	0.8946	4.2934	0.565	0	1.3123	-0.2882	0.91	0.8264	0.6667
2001/11/2	0.7278	-1.5326	-0.6965	-1.0453	0.1113	-2.3622	-0.4831	0.6275	-0.5319	-0.2153	-0.5014	-1.0043	0.1379	-0.13	-0.2572	-1.5707	-2.1758	0.7052		-1.1281	0.5242	-1.0652	-0.6803	-0.1745	0.1277	-0.2522	2.1242	-1.341	0.8721	0	-1.7288	-6.4486	0	0.1634	-0.2646	-0.6211	0.6723	-1.6696	-0.0727	0.7257	-1.2808	0.8576	-0.1124	-0.9831	-1.5544	-1.4451	-0.2004	-1.6393	-0.3612
2001/11/5	-1.5173	-0.9728	-0.3006	4.3134	-1.612	-0.252	-0.3236	-1.403	-1.1459	0	-1.4558	-0.1449	0.8953	-1.6927	0.1934	-0.4137	-1.6014	-1.4706		-3.586	1.1734	-0.6729	-0.6849	-0.3497	-0.6378	0.5057	-0.8	-1.165	1.585	0.7134	-0.9259	-6.6933	-1.7986	-3.0995	-1.1936	1.75	0.7513	-1.4298	-0.1818	-1.2248	-1.2974	1.7007	-2.6997	-0.7092	1.8421	-1.4663	-0.2008	-2.4074	-1.6918
2001/11/6	-0.5136	-0.1965	-0.7035	-2.7004	-1.2429	1.1117	-1.0958	-0.7905	-1.0819	0.4315	-0.3409	-1.1611	-2.4573	-0.8609	-2.1879	0	-1.085	1.4215		-3.8039	-0.1289	-1.2195	0	0	-2.6958	-2.2642	-3.3065	0.1965	-1.5603	-2.7155	-0.5607	0.6424	0.1221	-1.1785	0	-1.5971	-1.5742	-0.6346	-0.1821	-0.2188	0.3033	-0.1672	4.8555	-0.4286	0.7752	-0.4464	-0.9054	0.2846	-0.1844
2001/11/7	-4.2773	-5.315	-6.6802	-5.2038	-1.6018	-4.4478	-5.6217	-3.5857	-5.625	-4.8335	-9.7491	-5.1395	-3.0791	-4.676	-6.3158	-6.2315	-9.9634	-4.9755		-10.0176	-7.3548	-5.8985	-1.6446	-3.8596	-7.124	-7.3359	-4.4204	-3.5294	-5.3314	-5.2184	-7.4248	-3.617	-6.8293	-5.4514	-6.9799	-6.4919	-6.229	-7.4818	-1.5328	-3.4357	-8.7702	-6.1977	-4.1896	-3.5868	-6.4103	-8.9686	-5.9898	-5.298	-2.0936
2001/11/8	-0.2311	1.0395	0.9761	0.6404	2.0349	4.5502	1.0435	5.8678	0.9106	1.693	0.6949	2.7864	1.3718	1.7519	0.7725	2.5316	-1.7259	0		-2.832	2.0891	0.4373	-1.6181	0.5474	5.8239	2.5	0.5236	0.2033	3.0441	0.3841	1.9289	1.766	0.9162	1.8018	1.8759	2.0027	2.2442	1.8738	-0.4818	-0.6056	2.0994	3.4821	4.4879	-0.9673	-0.8219	0	0.432	1.5984	1.8239
2001/11/9	1.4672	1.6461	1.826	1.6364	2.4501	0.05	0.0861	1.4052	0	6.8812	3.5132	5.2711	1.4957	1.0331	2.0209	1.8519	4.6488	5.4572		-0.201	1.91	1.7417	3.0702	0.9074	0.5369	0.271	2.5174	1.6227	1.9202	2.8061	0.1992	2.0607	1.0376	-0.885	0.4249	2.356	2.2827	0.7744	-0.2235	2.0564	0.974	3.7964	2.4229	2.1788	0.9669	0.9852	1.2903	4.2281	2.2236
2001/11/12	-0.2283	0.4049	-0.4219	-1.3417	-1.5017	-2.9	-1.7197	3.8491	3.5275	0.4154	-2.1212	2.289	-1.5439	-1.9768	-2.1175	-2.4242	-3.2577	-1.6084		-0.8056	0.4016	0.8559	-0.6915	0.3597	-2.2697	-3.2432	0.9314	0.3992	-1.3043	-0.6203	0.8946	-0.5313	-0.8986	-2.6786	-0.141	-0.5115	-3.6052	-2.7858	0.3359	-2.1642	-0.5359	1.7456	0	-1.3971	-0.9576	-2.6016	-2.3355	-1.3208	1.4502
2001/11/13	-1.9069	0.2016	-1.4831	-0.0907	0.7905	-1.1843	-0.6124	0.2965	-0.4754	-0.5171	0.9288	-0.1399	-1.0691	-1.2517	-0.6281	-2.236	2.2449	1.8479		0.5076	-1.6	-0.5658	-0.5892	1.7921	-1.0929	-0.5587	0.0839	1.3917	-1.4684	-2.372	-0.9852	0.4274	-1.2953	-4.5872	-0.8475	-1.0283	-3.6509	4.0514	1.4509	0.5339	-1.4009	-1.4706	-0.4301	0.2237	-1.5193	-4.8414	-1.413	-0.7648	1.7272
2001/11/14	1.3219	0.2012	-0.1075	1.1797	-0.1681	0.2606	-0.3961	-0.813	0.0796	0.9356	-0.2454	0.8403	-1.2968	-0.2113	0.7022	0.4447	0	-0.0698		0.9091	0.271	-1.138	-1.2392	-0.7042	0.5525	0.1404	-0.6706	1.3725	1.3413	1.6624	2.9851	-0.5319	1.0499	1.9231	0.2849	1.2987	0.8318	5.793	-0.7701	2.0486	-1.6393	0.2488	-2.4838	-1.0417	0.8415	-1.0526	-0.1103	-0.4817	-0.4684
2001/11/15	0.4605	0	0.2153	-0.0897	0.1122	0.3119	0.707	-0.8942	-0.9547	0.9269	0.0615	-1.5278	0.292	0.988	1.4644	-0.0633	-0.8982	0.6983		-1.2012	0.9459	0.7194	-1.0911	0.3546	-0.8242	0.1403	0.8439	-0.5803	1.0294	-1.1321	0.7729	-0.5348	0.7792	-1.1321	0.142	1.0256	1.5582	-1.0772	-10.0148	-1.487	0.6667	0.2481	0.8859	-0.3759	-0.4172	-0.1773	0.883	-0.484	-1.7647
2001/11/16	0.8403	0.8032	2.5779	1.7953	1.3453	-0.3627	3.5542	0.6767	1.9277	1.1224	0.3073	1.1283	0.3639	-0.559	1.7182	3.7975	1.8127	4.4383		1.1145	1.7403	2.1429	3.0336	0.1767	1.2465	1.8207	2.2594	0.1946	2.1834	2.0356	1.8217	2.043	2.4485	-9.9237	2.4113	1.9036	2.3466	1.3612	-3.7372	0.5283	3.7528	3.7129	0.5488	2.4906	1.5363	-6.2167	1.9694	2.0428	2.0958
2001/11/19	-1.7424	0.7968	1.3613	2.0282	-2.0465	0	1.9068	0.4481	1.2608	2.22	1.7157	5.8577	2.393	0.2811	2.8378	1.4024	1.9782	0.7968		2.505	1.9737	1.6783	-1.4454	1.4109	0.9576	1.3755	-0.4092	0.9709	2.1368	2.2444	1.8832	0.2107	2.0126	-9.9576	0.6925	2.1171	1.1464	1.6115	1.1945	0.9009	2.9787	2.864	1.31	0.6627	1.1004	-5.8712	1.073	2.0019	0.6452
2001/11/20	3.3924	1.581	3.719	1.7286	0.2823	2.8601	2.9106	2.2305	1.5564	0.691	1.988	0.7905	2.1246	2.1724	1.8397	2.1648	9.9903	4.0184		5.6696	4.3871	1.5131	-0.7605	0.3478	2.3035	3.1208	1.0682	1.1538	1.2552	2.6829	2.2181	1.9979	5.7953	1.1765	3.1637	1.2195	2.0052	1.4097	1.3912	1.0417	1.7562	1.0054	2.2629	1.0241	3.1293	10.0604	2.4416	1.7757	2.5641
2001/11/21	4.2506	0	1.2948	0.085	1.0135	10.0101	0.202	-1.0909	0.2299	-0.5882	0.0591	-0.1307	1.2483	-0.4801	2.0645	-0.2943	4.0564	-1.14		0.2775	-0.2472	1.084	-1.7515	0.3466	1.1921	0.1316	3.0081	1.1407	-0.2755	4.3943	-0.3617	0	0.2331	3.2558	1.6	0	0.0855	-0.2606	-0.3742	0.2946	-0.3046	-0.2297	0.1054	-0.2896	0.9235	8.2267	5.0777	0.6428	-0.7955
2001/11/22	1.5737	0.7782	0.59	1.0187	0.2787	0.3676	-0.2016	2.4265	1.1468	0.4931	0.4723	0.1309	0.3425	1.654	0	2.4793	0.0847	1.2812		1.2915	1.487	0.2681	0.1671	2.418	3.4031	0	-1.026	-0.188	0.1381	1.5927	0.6352	1.3402	1.6279	9.6847	0.3937	0.4819	1.281	1.8293	0.793	1.1747	1.833	-0.307	-1.2632	3.4132	0.5229	9.9662	3.5503	-0.0912	-0.9164
2001/11/23	-1.831	-0.1931	-1.8573	-0.8403	0	-1.1447	0.202	-1.5075	-0.7559	-1.0795	0.7638	2.7451	1.2969	0.8814	-1.3906	-0.4608	2.5402	-0.8223		1.0018	-1.4652	-0.4011	-0.1669	-1.1804	-0.1266	0.2628	1.4354	0.3766	1.1034	-0.6719	-0.8115	-0.8138	0.1144	-4.1068	-1.4379	1.3189	-1.1804	-0.3422	0.4141	-1.3062	-1.2	-1.0008	1.8124	-1.6152	2.6008	1.0753	-0.8571	-0.5479	-0.3468
2001/11/26	0.9326	-0.9671	0	-1.1017	-1.8899	0.3242	-0.7661	-1.9679	2.818	0.2976	-0.8746	0.5089	0.8086	-1.2769	-0.9615	-1.1574	1.2386	-0.7015		-0.9919	-0.9913	-1.2081	-2.507	-0.1706	-1.2674	-1.7038	0.1572	-1.3133	-0.8186	-1.3529	-0.3636	-0.7179	-1.4857	-0.4283	2.5199	-1.1834	-1.2799	-1.1159	-1.9381	0.5882	-0.6073	-0.6221	-1.8848	-0.2855	0.1267	0.9119	8.3573	-1.1938	0.6961
2001/11/27	1.7058	0.7812	9.2629	1.5424	-0.5099	0.6925	1.3816	0.9665	0.8889	2.275	0.2941	0.5063	0.4011	0.2723	1.4887	2.5761	6.5253	1.5414		0.8197	2.1277	1.2228	-2.5714	0.5128	2.0539	1.3333	0	0.7605	0.6878	2.2857	3.0109	0.5165	0.9281	0.8602	-0.1294	1.7964	1.1236	-0.1736	-0.1262	0.8772	1.3238	1.7214	1.3874	-0.3579	-0.1266	1.3554	8.0674	2.6952	-0.9217
2001/11/28	0	0.5814	2.917	1.097	3.1321	0.1834	0.6012	1.9146	1.1747	0.0967	0	-0.5038	-0.0666	2.5119	1.5944	-0.3425	4.5942	3.5421		-0.6323	-0.3676	1.3423	-0.2933	0.3401	1.3836	0.6579	0.314	0.566	0.1366	2.6816	0.0886	0.7194	2.7586	-0.8529	2.5907	0.5882	2.0513	1.7391	1.0105	0.6522	2.6131	-0.4615	0.2105	2.9454	1.2674	-1.0401	0.6563	0.6335	0.9884
2001/11/29	0.9783	0.3854	0.3543	1.586	0.3313	-1.6018	-1.1952	-0.6503	0	-0.3865	1.4663	-1.7722	0	-0.2649	0.1255	-0.3436	-4.7584	-1.3439		-0.1818	1.107	4.3709	2.7059	0.1695	-0.9926	1.0458	1.252	0.5629	-0.5457	-1.0881	2.5664	-0.6122	0.3356	1.9355	2.0202	-1.1696	0.1675	0.3419	0.4585	0.36	-0.1959	-0.3864	-2.1008	-0.2791	-0.5006	6.1562	-2.282	-0.1799	2.0725
2001/11/30	1.1765	0.5758	0.2648	0.8217	0.055	1.0698	0.6855	1.2364	0.1451	0.8729	-1.2717	0.6443	0.1999	0.5312	0.4389	0.2874	-2.2291	0.743		1.0929	1.4599	0.6345	0.0573	1.1844	0	1.423	0.3091	0.9328	1.0974	0.9901	1.0354	1.232	2.4526	-1.0549	0.495	1.4201	1.1706	1.0221	-0.083	2.1521	1.3739	0.4655	0.2146	0.9797	2.3899	-1.273	1.5847	1.0811	-0.6204
[truncated: 5,358 more rows]
[truncated: 1,352 more columns]
