# Supplementary material for: Can systematic skewness factors predict future interest rates: Evidence from China
Source: PLoS One. 2026 Feb 5;21(2):e0334345. doi: 10.1371/journal.pone.0334345 (PMC12875505; doi:10.1371/journal.pone.0334345)
Supplement: S1 File — Data1.zip comprises data such as the monthly price change of the SSE index, dividend yield, daily stock data and daily price change of the SSE index. (ZIP) [file pone.0334345.s001.zip › Daily stock data/Daily price change/Daily price change:it.CSV]

	000004.SZ	000021.SZ	000034.SZ	000045.SZ	000050.SZ	000062.SZ	000063.SZ	000066.SZ	000070.SZ	000100.SZ	000158.SZ	000409.SZ	000413.SZ	000503.SZ	000509.SZ	000532.SZ	000536.SZ	000555.SZ	000561.SZ	000586.SZ	000636.SZ	000670.SZ	000676.SZ	000725.SZ	000727.SZ	000733.SZ	000810.SZ	000823.SZ	000829.SZ	000836.SZ	000938.SZ	000948.SZ	000977.SZ	000988.SZ	000997.SZ	001229.SZ	001266.SZ	001287.SZ	001298.SZ	001308.SZ	001309.SZ	001339.SZ	001373.SZ	002008.SZ	002017.SZ	002025.SZ	002036.SZ	002049.SZ	002055.SZ
	��������	��Ƽ�	��������	���֯A	������A	���ڻ�ǿ	����ͨѶ	�й�����	�ط���Ϣ	TCL�Ƽ�	��ɽ����	�ƶ��Ƽ�	������	���½���	���ܿع�	�����ʱ�	��ӳ�Ƽ�	������Ϣ	������	��Դͨ��	�绪�߿�	ӯ��΢	�Ƕȹɷ�	������A	�ڽݿƼ�	�񻪿Ƽ�	��ά����	��������	�����ع�	��ͨ��Ϣ	�Ϲ�ɷ�	������Ϣ	�˳���Ϣ	�����Ƽ�	�´�½	���ӿƼ�	��Ӣ����	�е��	���Ϻ�	���ڿƼ�	������	��΢����	�����²�	���弤��	���ź�ƽ	�������	��������	�Ϲ��΢	�������
	�ǵ���(%)	�ǵ���(%)	�ǵ���(%)	�ǵ���(%)	�ǵ���(%)	�ǵ���(%)	�ǵ���(%)	�ǵ���(%)	�ǵ���(%)	�ǵ���(%)	�ǵ���(%)	�ǵ���(%)	�ǵ���(%)	�ǵ���(%)	�ǵ���(%)	�ǵ���(%)	�ǵ���(%)	�ǵ���(%)	�ǵ���(%)	�ǵ���(%)	�ǵ���(%)	�ǵ���(%)	�ǵ���(%)	�ǵ���(%)	�ǵ���(%)	�ǵ���(%)	�ǵ���(%)	�ǵ���(%)	�ǵ���(%)	�ǵ���(%)	�ǵ���(%)	�ǵ���(%)	�ǵ���(%)	�ǵ���(%)	�ǵ���(%)	�ǵ���(%)	�ǵ���(%)	�ǵ���(%)	�ǵ���(%)	�ǵ���(%)	�ǵ���(%)	�ǵ���(%)	�ǵ���(%)	�ǵ���(%)	�ǵ���(%)	�ǵ���(%)	�ǵ���(%)	�ǵ���(%)	�ǵ���(%)
1997/1/2	4.1876	0.8357	-0.2016	1.4306	2.7778							0	0.2317	5.6522	9.7928	2.2727	7.0652	8.8481	0.982	6.8605	1.6393	-1.2015	-0.2214
1997/1/3	-3.537	-0.6077	-3.3333	-4.0903	-3.027							-3.6634	-3.698	-5.3498	-5.6604	-0.8889	6.7682	-5.5215	-2.5932	-5.1143	-3.7634	-2.4876	-4.5858
1997/1/6	-8.5	-2.7793	-6.6876	-4.7059	-8.2497							-8.7359	-6.4	-9.8551	-9.0909	-7.8475	-9.1918	-9.2532	-6.3228	-6.8807	-5.6983	-4.2517	-8.4496
1997/1/7	5.2823	2.6301	3.3595	2.9321	6.4399							3.491	3.9316	7.8778	6	4.6229	6.4572	5.0089	4.7957	3.6946	6.5166	6.1575	4.5724
1997/1/8	-1.0381	-0.3343	-1.9502	0.1499	-1.2557							5.5495	-2.3026	3.7258	-0.1887	1.8605	-2.1311	-1.1925	-1.6949	-0.2375	-2.1135	3.179	-0.4049
1997/1/9	2.2727	0.5031	1.4365	0.2994	0.578							-0.2062	1.0101	-0.5747	2.0794	-0.2283	0.335	0.8621	1.0345	0.3571	1.9886	2.1622	0.813
1997/1/10	-0.1709	0.3893	-0.2179	1.194	0.9195							-0.7231	2.1667	7.5145	6.6667	-0.4577	-0.6678	-0.3419	2.7304	2.3725	0.8357	1.3228	1.2903
1997/1/13	4.9658	0.554	2.1834	5.4572	3.1891							2.0812	1.9576	7.5269	4.5139	5.7471	4.7059	9.9485	3.8206	3.3604	2.4862	7.0496	4.5382
1997/1/14	-3.5889	-0.8264	-2.5641	3.7762	-3.4216							-4.5872	-3.2	0.875	-2.99	-4.1304	-2.8892	6.5523	-4	-3.8117	-2.965	-1.6585	-2.8941
1997/1/15	1.5228	0.1667	0	-1.6173	0.8							0.4274	1.2397	0	1.3699	0.4535	8.7603	-1.1713	0	0.5828	0.5556	0.9425	2.7451
1997/1/16	-1.3333	3.9933	0.6579	0	0.2268							-0.1064	-0.2449	0	-1.5203	0.9029	-1.9757	-2.963	1.3333	-0.1159	1.6575	1.2776	-1.145
1997/1/17	0.5068	0.8	1.8519	-0.9589	1.81							0.426	0.8183	6.1958	0.5146	-0.4474	-1.3953	-1.2214	-0.1645	1.3921	2.1739	3.3479	0.1544
1997/1/20	3.3613	1.1111	0.5348	1.2448	1.8889							0.106	0.8117	0	2.0478	10.1124	3.1447	0.7728	0.9885	2.2883	0.3191	-0.4695	1.7733
1997/1/21	-1.626	0.4186	-1.2766	0	-1.5267							-0.7415	-1.2077	-2.6838	-1.3378	1.0204	-2.7439	-1.8405	-1.1419	-1.566	1.8558	-2.3585	-2.197
1997/1/22	0.4959	2.7097	6.3578	0.2732	0.7752							0.6403	0.489	-0.2398	-0.8475	-1.8182	0.3135	-1.5625	1.8152	3.6364	1.0932	1.1111	0
1997/1/23	0.9868	4.0081	1.6211	0.8174	7.5824							0.7423	1.8654	0.9615	3.7607	1.2346	0.7812	0.7937	1.9449	0.3289	0.309	0.1911	0.5422
1997/1/24	3.4202	-1.4146	-0.4985	4.0541	0.9193							0	1.1146	-1.1905	3.4596	0	-1.0853	1.4173	4.6105	3.2787	-0.3593	-1.526	0.1541
1997/1/27	-0.7874	0.0495	3.2064	-0.6494	0.2024							7.6842	3.3858	0	0.7962	0.813	0.3135	1.2422	0.304	5.9259	2.0093	3.8741	0.6154
1997/1/28	0.7937	-0.0989	-1.7476	-0.915	-0.5051							-0.782	-2.2848	3.253	2.6856	1.2097	2.5	2.9141	0.1515	-1.0989	0.6566	-0.7925	-1.1468
1997/1/29	-1.4173	-0.396	0.4941	0.7916	1.5228							-0.5911	-0.7794	1.9837	-1.6923	-1.992	-1.6768	-1.9374	-0.9077	-0.303	-0.2007	2.7726	-1.2374
1997/1/30	2.2364	3.3797	0.9833	0.3927	1.2	91.8421						0.892	0.7855	-1.7162	2.9734	4.6748	2.4806	1.6717	2.1374	1.1145	0.1006	-1.326	-0.3132
1997/1/31	0.4687	0.8173	-0.0974	0.2608	-0.7905	0.5487						-0.9823	-0.5456	-2.0955	0.7599	-1.3592	-2.7231	-2.2422	0	-0.1002	0.9543	0.0927	0.3928
1997/2/17	1.8663	0.0477	-0.5848	4.0312	0.2988	-1.4097						1.1905	-1.4107	-0.1189	4.0724	2.3622	1.0886	1.2232	1.7937	1.2036	0.0498	1.9444	-0.2347
1997/2/18	-7.6336	-9.9142	-10	-10	-10.0298	-9.8247						-10	-10.0159	-10	-10	-9.8077	-10	-10.1208	-9.9853	-10.0099	-9.4978	-9.1735	-9.9608
1997/2/19	10.0826	5.7143	5.0109	7.6389	4.8565	5.3197						3.3769	4.682	6.746	9.9839	9.8081	7.3504	6.8908	5.7096	6.6079	6.044	8.5	4.4425
1997/2/20	7.6577	-1.4014	-4.0456	1.6774	-4.1053	0.1457						-3.372	-2.5316	10.0372	3.6603	2.3301	-2.8662	6.6038	-3.7037	-3.3058	-1.3472	-2.3041	-4.9208
1997/2/21	-0.2789	0.9137	2.4865	2.665	3.1833	0.194						1.9629	2.4242	6.1937	-1.5537	2.4668	3.2787	10.0295	2.2436	1.2821	2.1534	2.8302	3.3333
1997/2/24	-1.3986	4.829	1.0549	-0.1236	1.4894	-0.1452						2.8877	-0.1691	-0.3181	2.0086	-0.9259	6.8254	2.9491	0.1567	-0.1055	8.6375	-0.2752	-0.8489
1997/2/25	0.4255	-1.0557	3.0271	-0.3713	1.6771	1.4057						2.079	2.9636	0.1064	-0.7032	3.9252	-0.8915	2.0833	0.1565	0.3168	-0.8519	1.15	2.5685
1997/2/26	0.7062	1.6489	2.5329	0.8696	3.0928	9.7036						3.7678	0.7401	8.6079	1.2748	0.7194	1.1994	-0.8929	8.2812	2.2105	1.9093	5.2751	2.3372
1997/2/27	2.5245	5.1527	-0.3953	0.8621	5.5	0.4793						-0.0981	1.7143	3.7182	0.5594	0.7143	2.6667	2.9601	4.9062	0.9269	0.7494	5.1836	1.3051
1997/2/28	1.2312	2.0871	6.1508	1.8315	1.7062	5.7242						1.0806	-0.5618	6.5094	1.5299	5.1418	0.2886	-0.125	-0.2751	3.0612	1.1158	0.5749	-0.0805
1997/3/3	3.7838	1.7778	4.486	2.7578	5.8714	2.5431						9.9125	4.3584	2.8344	3.4247	4.7218	5.036	2.0025	3.4483	3.8614	4.2759	1.1433	3.9484
1997/3/4	-0.7812	-1.9214	-2.5045	1.1669	5.6338	1.44						3.4483	0.6187	-2.3256	0.1325	9.8229	-0.9589	-0.2454	-0.4	-1.4299	-1.6314	-0.2826	4.4186
1997/3/5	-1.4436	-0.0445	-2.7523	-2.9988	-3.8333	0.3155						-3.5043	-3.2283	-4.4974	-2.5132	-2.7859	-0.5533	-4.059	-3.4806	-2.9981	0.0448	2.0648	-0.7424
1997/3/6	1.731	0.6682	1.6981	1.5458	1.4731	6.0928						1.4172	1.668	4.5245	0.6784	0.905	4.7288	1.9231	2.6352	4.6859	1.1649	-1.5073	-0.6731
1997/3/7	0.7853	7.7434	-1.2059	-0.5855	0.0854	2.9641						-1.4847	-1.3281	-1.5018	-0.2695	-1.1958	-2.7888	-0.6289	-1.8919	-0.4762	0.6643	1.4901	-1.7319
1997/3/10	0.3896	2.9979	4.1315	1.2956	1.6212	2.1591						3.9007	1.7419	6.6368	-1.0811	-0.7564	1.0929	0	0.551	-0.1914	5.4114	2.1032	0.613
1997/3/11	-1.0349	0.9171	4.5987	-0.2326	-0.084	-0.7045						4.4369	3.6576	4.2893	1.3661	3.0488	0.2703	3.5443	0.6849	0.6711	1.7529	1.2437	3.1988
1997/3/12	0.3922	2.2916	2.3276	1.1655	-0.1681	-0.7095						-0.8987	-1.2012	-0.1613	-0.9434	-1.7751	2.6954	-1.1002	-0.1361	0	-1.2305	-0.3839	1.476
1997/3/13	-1.9531	7.3774	-2.8644	-1.3825	0.1684	1.0361						-1.6488	-1.5198	-1.3732	-0.9524	0.6024	-1.5748	-2.225	-1.3624	-1.2381	-0.1661	-0.7707	-1.7455
1997/3/14	0.3984	5.036	4.0763	0	4.958	5.6931						2.6823	0.3086	3.6855	-0.6868	-1.7964	-1.4667	3.1606	1.3812	0.2893	-0.1248	1.6311	1.1843
1997/3/17	0.3968	9.8288	1.4167	-1.6355	1.281	7.0592						4.4082	1	-1.8167	-1.7981	-2.2866	-2.571	-1.2255	3.406	2.3077	6.8721	6.9163	-0.3658
1997/3/18	0.6588	4.3966	-0.7395	-0.8314	-2.3715	1.875						-2.6583	-0.9901	-0.3218	2.1127	-2.6521	-0.2778	-1.9851	-1.8445	-1.9737	-2.65	-3.8599	5.58
1997/3/19	-1.0471	0.5974	4.8013	-0.479	4.4534	2.1779						0.4016	3.2308	8.9588	-2.4828	-0.1603	-1.1142	-1.7722	-1.8792	-0.0959	1.5212	-1.9331	1.3908
1997/3/20	-2.7778	-8.2245	-4.9763	-0.8424	-4.3411	-1.8313						-4.24	-3.0551	-3.1111	0.1414	0.1605	-1.2676	-1.933	-0.684	-1.3436	-3.0757	-3.2221	-4.9383
1997/3/21	1.9048	1.8764	2.7431	2.6699	2.107	1.3761						1.9215	1.9216	5.5046	2.9661	0	1.9971	2.8909	1.2397	1.1673	1.4646	3.0161	3.8961
1997/3/24	4.0053	0.1905	0.9709	2.1277	1.5873	0.8446						0.8197	0.4525	0.2899	4.6639	0.641	-0.5594	-0.894	4.4898	1.4423	-0.6415	-0.8745	-1.25
1997/3/25	0.8986	9.8257	-0.641	0.9259	1.3281	3.2007						-1.1382	-0.4505	2.9624	-3.0144	1.9108	1.2658	0.7732	-1.1719	0.4739	-1.5335	2.6084	-0.8439
1997/3/26	2.2901	-0.8658	0.8065	4.8165	-0.2313	-3.4203						1.5625	2.5641	6.386	2.7027	3.9062	2.6389	3.1969	7.3781	6.5094	-1.3115	2.1308	2.0567
1997/3/27	9.0796	-1.3974	3.84	1.0941	2.0093	-0.3902						-2.0243	-1.1765	-1.4512	10	1.203	2.8417	10.0372	-1.1043	-2.9229	3.1146	3.8433	-1.7373
1997/3/28	-5.5872	-1.4172	-3.0817	-2.4892	-1.5909	-1.2956						3.2231	-0.5208	-2.2088	-3.9474	-3.7147	-2.2368	-6.6441	-3.3499	-0.0912	4.712	-1.1632	1.3437
1997/3/31	4.7101	5.87	2.7027	9.8779	5.0038	0.58						7.2058	2.4682	-2.1218	2.3661	3.5494	8.6137	2.5332	2.0539	3.1963	4.1538	-0.5706	0.8374
1997/4/1	3.1142	0.2546	0.3096	5.9596	4.4721	0.4856						-2.0164	2.5547	-2.4476	3.4063	0.8942	-1.7348	-0.1176	0.3774	4.5133	0.1846	1.8651	0.4152
1997/4/2	-1.4541	0.8465	-1.3889	9.4376	-3.0175	2.9296						-2.2104	-2.2064	1.0753	0.7059	3.2496	-1.6393	1.1779	-0.2506	-1.0161	-1.9167	4.5423	-0.827
1997/4/3	-2.6107	5.0084	-1.6432	7.5784	-0.8683	0.3228						-0.2338	-1.0189	-2.1277	-1.285	1.4306	-1.9231	-3.9581	-0.3769	5.1326	0.6764	3.6713	4.934
1997/4/4	-1.3986	9.992	0.6364	3.2389	1.2409	7.5753						0.3906	-0.2941	0.7246	-3.432	-3.244	-1.5686	0.6061	-1.6393	3.6615	1.7171	6.7251	-2.9801
1997/4/7	-2.6005	10.0048	-2.8458	-2.7451	-1.2257	1.3866						-2.8794	-1.6962	6.9065	-0.2451	-0.8746	-1.7264	-4.3373	-0.8974	10.1256	10.0183	0	-0.0683
1997/4/8	-4.2476	-4.074	-3.336	-4.4355	-4.3066	-3.7812						1.3622	-0.9752	-3.432	-3.9312	-4.5588	0.1351	-2.267	-3.2342	4.0627	8.0053	-2.344	-1.6393
1997/4/9	2.7883	7.5987	2.3569	0.9283	-1.4493	2.0903						1.502	0.8333	0.9059	2.046	0.9245	2.1592	2.0619	2.2727	-0.7534	1.1118	6.702	4.4444
1997/4/10	-1.603	-2.1976	-1.9737	-3.3445	-1.8576	-0.9009						-2.5701	0.3757	-3.7293	-2.381	0.6107	-1.9815	1.5152	0.915	-4.0718	-0.1527	-2.1911	-0.3989
1997/4/11	2.381	-2.356	-2.6007	-4.5848	-2.9968	-2.1763						-2.2382	-2.994	-1.1478	1.7972	-3.1866	-1.6173	-2.3632	-1.2953	-2.8777	-0.7036	-3.853	-2.2029
1997/4/14	0	-1.6979	3.273	2.2665	1.9512	-1.4644						1.1447	2.4691	1.8142	4.0353	4.0752	0.8219	1.2739	1.1811	3.1852	6.9316	1.6775	-0.5461
1997/4/15	-0.7344	1.8182	-1.5847	-1.5957	2.9506	0.0286						-0.5659	-0.5271	-0.9266	-1.9394	2.259	-0.6793	-0.6289	3.6316	-2.0101	-0.0288	-1.3138	0.8922
1997/4/16	1.603	1.942	0.0847	10	0.4648	0.6286						0.8943	-0.1514	0.6475	-1.1125	-0.1473	1.2312	0.1266	1.627	-0.5128	-1.4697	4.8297	1.9728
1997/4/17	0.6068	-0.2409	-0.4234	0.5733	-0.8481	-1.1073						1.3699	0.0758	1.3581	0	0.1475	1.3514	0.1264	-0.3695	-0.7364	-0.6727	0.5316	2.7352
1997/4/18	-1.6888	0.6585	-0.6803	-1.3029	-0.4666	0.4307						0.159	-0.5303	2.1157	3	-0.8837	0	3.2828	1.9778	2.3739	2.4146	1.0576	1.8182
1997/4/21	4.908	4.4483	1.1986	-1.4851	1.7187	2.3442						2.8571	3.1988	0.4144	1.335	3.2689	3.4667	0.489	7.2727	-2.1014	7.188	5.6977	6.1862
1997/4/22	-2.1053	0.1044	0	-0.335	2.765	2.7933						1.466	-1.9926	0.0688	-2.3952	-1.4388	-1.0309	-3.2847	0.565	-1.6284	2.7361	7.8108	2.042
1997/4/23	-0.2389	8.9885	-1.0152	-1.7647	-1.4948	8.6957						-2.1293	-0.9789	3.0241	-1.1043	1.4599	-2.0833	-1.2579	-2.3596	1.0534	4.3864	9.898	0.5886
1997/4/24	0.1198	7.1565	-1.0256	3.0796	-0.9863	5						-1.9425	-1.2928	7.8052	0.3722	-3.0216	2.7926	1.4013	6.099	-2.3083	7.3037	1.6713	-1.5214
1997/4/25	-3.11	5	5.7858	-3.9004	-1.8391	9.881						-1.8225	0.5393	-3.651	-4.2027	-4.0059	-5.5627	-2.0101	-1.3015	-9.0701	7.8788	-1.5982	0.0594
1997/4/28	-9.5062	9.3197	-5.0612	-0.6908	-1.8735	10.0758						1.3721	-10.0383	2.6975	-7.871	-4.7913	-8.6301	-7.9487	-4.7253	-6.9573	8.4702	1.3457	0.7126
1997/4/29	2.0464	-5.1027	-6.7068	-1.0435	-1.1933	2.7559						-1.2739	-4.1738	-4.0025	9.944	8.4416	-3.5982	8.6351	2.3068	5.5856	0.996	-3.2051	-2.1226
1997/4/30	-9.893	5.6066	-1.7512	1.8453	3.7842	0.9387						1.6129	-1.1556	1.1726	-0.8917	0	-2.1773	-0.7692	0.9019	-2.0478	-2.6233	0.8042	1.8072
1997/5/5	7.5668	0	1.7824	2.2433	2.8704	2.4862						2.1429	1.6187	-2.7688	5.9126	2.8443	2.2258	4.522	2.4581	2.7003	1.3976	3.5664	0.355
1997/5/6	1.3793	4.5948	2.765	1.4346	2.5641	-1.1111						4.1181	-0.177	0	-1.2136	-1.0189	-0.7776	0.2472	-0.9815	5.7676	0.8789	3.9873	3.184
1997/5/7	8.7075	-6.8418	0.3587	0.9983	1.5441	-2.4906						4.4776	4.6099	-7.0861	1.2285	-0.4412	5.0157	4.0691	-2.8634	-2.9671	-2.0198	-1.8736	4.0571
1997/5/8	-8.6358	-6.6274	-6.613	4.201	-8.0377	-2.0549						-8.9286	-6.4407	-9.9786	-5.3398	-7.0901	-7.4627	-9.5972	-5.8957	-6.7769	0.2021	-3.1972	-7.743
1997/5/9	10	4.0266	2.7751	8.0632	0	3.1569						4.9412	2.2645	4.1172	5.7692	5.4054	4.8387	10.3539	3.3735	4.2553	5.7886	2.7523	6.7262
1997/5/12	9.9626	-3.2311	9.1248	2.7067	10	-2.9652						5.3812	4.9601	3.8783	10.0606	9.9548	10	9.9762	6.993	4.7619	-0.858	5.3571	3.0117
1997/5/13	7.1348	-1.6271	-4.4369	-7.1937	2.2906	-0.1763						-4.2553	-3.2068	-4.0264	-6.0573	-4.2524	-4.8951	2.1598	-4.902	-3.8149	-3.6731	-0.8051	0
1997/5/14	-10.0423	0.4997	-6.5179	-9.1328	-6.8579	-4.1994						-5.7037	-1.1334	-6.7887	-8.558	-7.4499	-7.3529	-10.0423	-7.331	-2.9536	-2.1761	-7.5609	-9.8538
1997/5/15	-0.1175	5.5203	1.8147	3.7162	0.9767	3.2364						3.1422	0.5291	3.5188	5.1282	5.418	3.1746	0.1175	3.2138	1.3043	2.0408	4.3438	8.1081
1997/5/16	-10	-9.9756	-10.2251	-10.0163	-9.8958	-9.9206						-9.901	-10	-10.0395	-10	-9.1043	-10	-9.6244	-9.9401	-9.9571	0	-10.2303	-5.8333
1997/5/19	1.9608	1.3896	2.4033	1.3575	1.0735	-2.2907						1.8597	0.6823	-2.2847	2.5745	3.231	3.5897	-0.2597	2.3936	0.572	-9.9	-4.7854	1.4749
1997/5/20	-1.5385	8.5974	1.4286	1.0714	5.3922	10.009						0.8299	-0.6776	9.2626	0	0	-0.495	1.3021	0.2597	0.4739	6.5483	4.1451	3.8953		129.7078
1997/5/21	0.2604	-2.9667	-4.829	6.0954	-3.7984	-1.6189						-5.5144	-4.4834	-3.786	-4.4914	-4.8513	-5.6385	-5.3985	-4.9223	-4.2453	0.1667	-3.4826	-5.3721		-8.3392
1997/5/22	-10	-7.6014	-10.0423	-9.9917	-9.9919	-9.9563						-10.0174	-10	-10.0086	-9.9585	-10.0329	-10.0176	-10.0543	-9.9455	-9.9507	-8.2779	-9.8969	-8.5748		-10.0231
1997/5/23	-2.1645	5.3748	-4.8179	-4.0703	-1.6115	6.2919						-2.3233	-4.7619	-0.0951	-3.9939	-3.1079	-2.7344	-4.2296	1.5129	-2.1882	4.3537	4.0618	1.5524		3.599
1997/5/26	-4.1298	0.4511	-3.0864	-2.6037	-0.273	0.5441						-2.4777	1.9048	-4.8525	-1.92	-2.2642	-4.6185	-5.6782	-0.7452	-0.4474	-3.0856	1.7042	7.5159		0
1997/5/27	4.9231	0.0864	5.6051	4.5545	4.3796	0.5195						4.1667	4.2056	3	5.5465	4.0541	6.5263	7.5251	5.1051	3.9326	1.4798	1.6757	2.4882		6.617
1997/5/28	-3.2258	-0.0345	-0.7238	-0.2841	-0.4371	-0.5599						0	-1.009	2.7184	-0.7728	-0.7421	0.7905	-1.2442	-2.8571	-1.8378	-2.8723	-2.6582	-2.659		-2.5601
1997/5/29	2.7273	-1.6054	0.486	-1.8044	0.3512	-1.1693						0.9756	-1.2458	-1.7958	-1.7134	0.3738	0	0.315	-1.0294	1.8722	-0.8189	-1.1469	-0.5344		-0.3981
1997/5/30	3.2448	0.2456	0	3.9652	4.0245	0.1315						1.0628	3.211	3.4649	0	2.7933	3.9216	4.5526	4.4577	1.7297	-1.2844	0.7735	2.209		5.1958
1997/6/2	5.1429	1.9426	10.0363	6.0465	5.2986	3.4354						5.8317	4.5556	4	9.9842	5.4348	3.7736	5.1051	5.5477	7.2264	6.8773	4.057	2.6285		5.2432
1997/6/3	4.8913	-0.2747	10	2.4561	2.5559	-0.9943						1.9874	-1.8066	0.805	2.4496	-2.2337	-1.4545	-2.8571	-2.1563	-0.892	2.4348	1.5279	0.3984		-1.0108
1997/6/4	0	4.9062	0.3996	-1.8836	-1.0125	1.7094						2.3029	2.7056	0.7098	4.6414	4.2179	5.1661	1.7647	0.2755	3.8	6.6638	-2.1796	0.0567		-2.1152
1997/6/5	7.772	-0.9353	1.99	-0.7853	7.0024	-0.5882						-2.3377	0.5269	-3.6123	-3.4946	-2.6981	-3.1579	-2.4566	4.3956	-2.0231	-1.9101	-0.8488	-1.1331		-1.6393
1997/6/6	-7.6923	-4.8534	-6.3415	-8.6192	10	-5.3888						-9.0426	0	-9.1408	-8.4958	-8.6655	-9.9638	-9.9259	-8.8158	-9.4395	-5.1521	-3.7988	-2.5788		-9.0909
1997/6/9	9.8958	-1.0097	9.7917	7.796	10.0267	-1.3625						1.9493	-3.7736	0.9054	4.8706	2.277	3.2193	1.1513	9.9567	1.7372	-2.2669	-0.9455	2.5294		2.1667
1997/6/10	-3.5545	-4.0274	-7.3055	-6.3393	4.0097	-3.125						-4.4933	-5.2288	-6.4806	-4.9347	-4.8237	-4.2885	-3.252	-4.0682	-3.9488	-6.7834	-1.8529	-3.0407		-4.4861
1997/6/11	4.1769	-6.6887	-2.5589	-1.1439	-5.0234	-7.223						-2.9029	-6.7816	-4.2644	-1.5267	-1.9493	-0.2037	-1.1765	-0.4104	-2.3333	-5.2113	0.1144	0.4142		-4.0991
1997/6/12	-3.8915	-0.3928	-2.3109	-0.1929	-1.599	-0.7307						-0.2062	-0.1233	-1.3363	0.155	0.994	0	1.5306	-3.1593	1.0239	-0.9906	-0.0571	3.0642		-0.4452
1997/6/13	3.681	4.6136	4.8387	3.1884	7.375	3.934						3.4091	1.6049	3.4989	2.6316	2.7559	1.8367	4.0201	3.4043	3.491	5.4027	1.4866	1.7724		6.0823
1997/6/16	4.0237	7.2559	0.7179	1.779	-0.6985	5.2747						4.0959	4.4957	5.9978	2.7149	2.682	3.006	1.2882	1.0974	5.1143	4.4139	0.4507	4.1573		0.8432
1997/6/17	2.1615	3.813	-2.2403	-2.4839	-2.6964	3.4563						-2.5912	-2.907	-3.7037	-3.8179	-3.5448	-3.6965	-3.6566	-2.578	-2.1739	-1.8182	0.3926	-0.8091		-4.1806
1997/6/18	-2.784	-2.4035	-1.7708	0	-0.9036	-2.0404						-1.4778	-0.479	-2.0299	-2.2901	-0.7737	-1.0101	-1.3201	-0.8357	-2.4339	0.7407	-1.1732	-1.0332		-1.4834
1997/6/19	-2.0619	-1.4568	0.7423	-2.8302	-1.0334	-1.6251						-0.9	-0.6017	1.0905	-1.4063	0	-0.2041	-2.1739	-2.1067	-1.8438	0.6434	0.3957	-2.1978		-1.3286
1997/6/20	6.9006	9.9965	7.7895	8.0583	6.8182	10.0047						5.8527	3.753	6.7961	6.4976	5.0682	4.908	6.6667	5.4519	5.6354	5.5251	5.6306	3.5955		7.2711
1997/6/23	-1.86	5.1381	-0.1953	-1.168	1.0926	9.7293						-0.858	-1.9837	-3.7374	-3.2738	-4.0816	-4.0936	-3.3654	-2.8571	-1.6736	0.3894	-0.8529	1.3015		-4.5188
1997/6/24	1.4493	2.474	1.8591	4.3636	10.0114	5.8211						2.8846	9.1667	2.9381	4.7692	3.675	9.5528	4.1459	5.1821	2.5532	2.3707	1.6129	2.2484		1.3146
1997/6/25	-2.4176	0.5365	-2.3055	-0.784	8.0662	-1.4026						3.8318	5.2345	6.6259	3.0837	-0.1866	0.1855	0.3185	2.53	0	-0.2947	1.2698	6.0209		-0.4325
1997/6/26	-3.8288	3.1723	-1.1799	0.6146	2.5837	6.743		252.5836				-2.7903	-4.0415	-1.6252	-2.7066	-3.3645	1.1111	0	-3.1169	0.9336	1.3936	-1.8809	0.1975		3.9965
1997/6/27	-7.26	1.9828	-5.8706	-5.7592	-1.9123	10.0035		9.5259				-3.2407	-4.5356	-4.3732	-4.0996	-2.5145	-6.4103	-8.0952	-3.4853	-5.036	1.4577	-2.8222	0.1479		-2.4227
1997/7/2	-5.5556	-3.0713	-8.2452	-8.5185	7.6557	-2.5488		9.9961				-5.1675	-6.448	-5.2846	-4.5802	-5.754	-5.0881	-7.9447	-4.4444	-3.6797	-0.821	-3.3973	-1.5748		1.1986
1997/7/3	-8.2888	-5.6105	-8.7558	-10.0202	3.5336	-10.0097		-4.4723				-5.1463	-5.3204	-5.9013	-5.6	-5.2632	-3.9175	-5.8161	-2.907	-3.2584	-6.457	-1.6449	-4.1		-6.599	85.5314
1997/7/4	6.2682	0.9855	2.1465	3.937	9.5563	-4.3416		-5.8801				2.1277	3.3206	1.9384	0.678	2	1.9313	1.5936	0.7485	-0.2323	0.9735	1.1534	2.1376		-0.3623	-10.0069
1997/7/7	-10.0137	-9.1186	-10.0124	-9.9567	-3.4268	-10.015		-9.8687				-8.5417	-9.8888	-7.1588	-7.5758	-8.061	-8.4211	-9.6078	-9.0639	-9.3132	-8.9395	-7.3546	-2.6034		-10	-9.9693
1997/7/8	2.7439	4.8322	1.6484	-1.4423	-10.1613	3.4181		9.8455				-1.3667	-2.4691	1.9277	-3.8251	0.7109	0.6897	4.7722	-0.3268	2.0539	5.871	4	4.9266		-1.6162	-1.2777
1997/7/9	1.632	0.8323	-1.0811	0	10.01	-0.8464		-0.3215				-1.1547	0.8439	-0.7092	2.5	-0.2353	-1.8265	-0.6211	-0.3279	-0.3774	3.6364	2.9586	3.3966		-0.2053	-4.6592
1997/7/10	-4.2336	-2.9841	-2.1858	-3.5366	4.8198	-3.0894		-1.5323				4.0888	-2.7894	-3.6905	-1.0163	-1.4151	-1.1628	-1.875	-0.1645	0.6313	1.9737	-0.5747	-1.6425		0.2058	-0.905
1997/7/11	3.6585	3.9267	2.514	5.0569	-1.2462	4.1527		4.4636				3.2548	4.3042	5.8096	2.4641	5.5024	3.0588	5.7325	3.9539	4.0151	3.4839	1.6185	4.3222		7.4949	8.6758
1997/7/14	2.9412	0.6927	2.3161	2.8881	8.6597	-0.6847		-0.5488				2.5	1.5131	1.7523	2.2044	0	0.6849	2.4096	0.7924	1.6888	1.1222	4.9488	3.3427		9.8376	6.6387
1997/7/15	-2.2857	-1.4071	1.1984	-2.807	4.2851	3.8118		-0.9854				-3.3934	0.6775	3.9036	1.1765	2.0408	2.2676	1.7647	2.8302	4.0332	4.439	5.5285	0.6834		-2.2609	-3.6249
1997/7/16	-2.924	-0.3172	-3.2895	-1.6847	-1.7281	-1.3281		3.0653				-1.9763	-0.4038	-3.7569	-2.1318	-0.2222	-0.8869	-1.9268	-3.211	0.9122	0.5903	-0.0514	-3.0317		4.5374	-3.2706
1997/7/17	2.7108	0.5727	0.6803	0.9792	-1.4068	0.0396		-1.5836				-1.0753	-2.4324	-0.1148	-1.9802	-0.6682	-2.4609	-1.1788	-0.7899	4.1808	-2.1127	1.3875	0.3266		1.7021	-0.4227
1997/7/18	-1.9062	0.5378	0.5405	1.2121	-3.9635	-0.1187		-0.3925				4.8913	3.8781	1.1494	2.0202	1.1211	1.8349	3.7773	3.0255	1.1931	-0.5196	6.0314	-0.2326		0.3347	3.2258
1997/7/21	-0.1495	-2.8005	-2.1505	2.0359	-5.324	-3.4865		-2.7581				4.9223	-0.1333	-3.9773	5.9406	0	-2.7027	-2.4904	-2.7821	4.6088	-0.9241	-1.195	0.8858		5.6714	-2.8783
1997/7/22	1.6467	1.3273	2.0604	7.7465	2.4412	2.6273		1.2966				3.2099	0.8011	8.0473	-0.9346	-0.2217	0.6944	1.1788	1.4308	-1.332	0.9732	1.016	0.9704		0.5525	3.7257
1997/7/23	1.4728	-2.2364	1.8843	-4.0305	-2.8511	-2.4		-2.4				-1.9139	0.6623	6.3527	0	2.2222	9.4253	0.9709	-0.3135	-0.9346	-1.6867	-2.4425	-1.1442		2.5118	-2.2857
1997/7/24	-4.209	-2.2549	4.2272	-2.7242	-1.0951	-1.5984		-1.8033				-3.4146	-1.9737	-9.9897	-3.7736	-2.1739	-1.8908	2.5	-2.5157	-4.0881	-4.2892	-0.6873	2.963		-0.7657	-3.5923
1997/7/25	-0.303	-2.7416	-2.7883	2.6838	-0.3543	-1.9992		-1.7112				-1.2626	-2.6846	-6.1785	-0.9804	-0.2222	-1.9272	-1.5009	-0.4839	-2.4044	1.5792	-0.692	-2.9227		-1.8519	-1.2132
1997/7/28	-5.3191	-7.8377	1.4342	-3.5227	-10.1333	-6.1623		-3.6093				0	-2.069	-9.1463	-1.3861	-1.559	1.5385	-0.9524	-2.269	-2.7996	-2.7311	-3.9323	-5.5581		-3.3019	-5.4386
1997/7/29	0.321	0.6714	-3.0848	-1.7668	-1.2859	0.5435		1.2775				-0.2558	0.2817	-0.6711	1.004	2.9412	0.6494	5.9615	1.99	1.8433	0.2592	3.6269	5.3948		2.439	0.4638
1997/7/30	4.8	-0.1482	2.122	4.0767	3.7074	0.8108		0.5655				2.5641	2.9494	4.0541	4.3738	2.8571	3.2258	2.7223	4.878	4.0724	1.1633	1.2	-0.4188		2.7778	3.9705
1997/7/31	0.3053	3.0427	-1.4286	-2.5346	7.8261	4.9598		0.3028				1.375	-0.2729	-0.3896	-0.9524	-1.2821	-1.875	-2.2968	3.4109	-1.3043	1.2351	0.7905	-0.3271		5.4054	-1.6874
1997/8/1	1.6743	-1.3324	1.1858	0.8274	1.6129	-0.894		-1.3368				-0.1233	0.9576	2.8683	-2.1154	1.9481	-0.4246	-0.5425	0.4498	0.2203	1.5987	1.3725	-2.1097		5.9341	1.5357
1997/8/4	2.8443	-2.9927	1.6927	1.4068	-2.7337	-1.89		-1.9231				0.1235	4.27	3.0418	2.1611	4.034	2.3454	2.5455	1.194	1.3187	-3.4783	4.4487	-0.6705		3.7344	2.669
1997/8/5	-1.8923	0.8277	0	-0.8092	0.816	-0.1751		1.0695				3.5758	-1.4531	-2.829	-2.1154	-2.6531	-2.5	-2.8369	-2.3599	-0.8677	0.9438	-3.8426	-1.2054		-0.6667	-0.7799
1997/8/6	3.7092	-1.9403	-4.4814	-1.958	-5.1259	-2.5		-2.5132				-3.5714	-3.3512	-1.519	0.7859	-2.935	-1.0684	-4.0146	-1.2681	-3.7199	-3.1024	1.0111	-2.8795		4.698	-3.8428
1997/8/7	3.0043	-1.0654	1.8767	0.5706	-0.237	-0.4049		-1.7639				-0.2469	2.2191	0.8997	8.577	2.8078	4.9676	4.1825	2.0183	3.9773	-3.0702	1.5729	1.2563		5.3846	1.5441
1997/8/8	-4.3056	3.7308	-1.4474	0.7092	-2.8504	2.8907		1.2431				-1.3614	0.1357	-1.6561	-3.0521	3.5714	2.6749	1.6423	1.7986	-2.7322	0.6787	6.0066	-2.9777		-0.7908	-2.5045
1997/8/11	0.1451	-5.0056	2.6702	0.2817	-6.6993	-3.9508		-10.0045				-1.5056	1.355	1.2953	5	1.4199	4.2084	2.3339	-1.9435	-10	-5.3933	-0.3541	-1.3299		3.6787	-7.0642
1997/8/12	-5.7971	-9.4457	-5.0715	-4.4944	-4.1929	-10.0091		-8.5397				-3.6943	-4.4118	-2.046	-6.5256	-5.2	-8.2692	-6.6667	-4.5045	-7.8652	-0.7126	-1.5993	-0.985		-4.317	-1.2833
1997/8/13	-0.7692	-5.2586	-3.6986	-5.8824	-10.0109	-7.0594		-0.442				-2.7778	-4.1958	-5.2219	-3.7736	-1.2658	-2.7254	-2.2556	-0.9434	-4.878	1.3397	-2.7088	0.8901		-1.4215	-3.5
1997/8/14	8.2171	6.6424	2.276	1.7188	10.0304	6.9945		9.4895				1.4966	2.4818	0.551	4.3137	1.0684	2.3707	0.9615	2.0952	0.8547	4.8159	3.0162	1.1417		3.9498	4.6632
1997/8/15	0.1433	-3.1997	-2.6426	-4.7619	0.9392	-3.524		-5.7273				2.1448	-3.9886	-2.7397	3.7594	1.2685	4	-0.381	-2.7985	0.2825	-1.8468	-2.7027	-2.5141		-2.3522	-3.9604
1997/8/18	-1.2876	-4.3191	-4.5714	-2.2581	-5.8566	-9.9524		-1.8817				1.0499	-4.3027	-8.4507	-0.1812	-2.714	-3.8462	-1.5296	1.5355	-4.0845	-1.7898	1.3426	-2.4211		-1.9148	-6.1856
1997/8/19	-1.0145	-0.9673	-0.8982	0.6601	-2.3837	-5.291		1.4795				-1.039	-0.9302	-1.2308	-1.2704	-6.0086	-0.8421	-0.5825	-0.5671	0	0.4673	0.5025	1.4024		0.7557	0
1997/8/20	-3.0747	-1.1628	0.9063	0.8197	0.536	-1.9243		0.432				3.0184	6.4163	5.919	0.9191	2.7397	-0.2123	-0.5859	0.9506	2.0558	0.2791	1.5909	0.5319		2.5	2.8571
1997/8/21	1.3595	1.6471	3.2934	3.9024	0.7109	1.7089		2.4194				0	0.4412	-0.1471	3.2787	1.7778	2.1277	2.947	1.8832	3.3094	3.3395	2.2819	0.7937		2.0732	4.0598
1997/8/22	4.4709	8.4722	0.8696	5.4773	-0.5882	7.9029		1.0499				-0.8917	0.2928	3.0928	3.351	0.4367	0.2083	1.145	2.403	-1.3928	4.9372	-0.6999	-0.3675		-0.2987	0.4107
1997/8/25	6.99	-1.6219	-2.2989	-0.1484	1.0059	8.0738		0.1558				1.671	-1.3139	-2.4286	3.0717	2.3913	4.7817	2.0755	1.9856	0.8475	2.5663	2.2026	0.4742		2.5764	4.1922
1997/8/26	4	0.9544	3.2353	0.8915	-0.703	0.3735		0.3631				2.0228	1.7751	9.9561	-0.8278	1.6985	0.1984	2.7726	-1.4159	-0.5602	-0.0417	0.5172	-1.0488		-0.7593	-1.0795
1997/8/27	-0.1282	1.9338	2.2792	2.3564	0.118	-1.4354		1.292				2.8501	4.5058	7.0573	1.8364	3.7578	3.9604	2.8777	5.386	2.6761	-1.1264	-1.5437	-3.4446		-1.1183	2.0833
1997/8/28	0.3851	-4.3845	-1.532	0.8633	-0.4714	-2.1036		-2.6531				1.3253	-1.669	3.1095	1.4754	3.0181	-0.9524	-3.4965	0.1704	-0.4115	-1.3502	-2.0035	-3.9517		-0.8929	-1.8465
1997/8/29	-3.5806	-1.9841	-2.6874	-0.9986	-2.2499	-0.8264		-2.4633				2.497	-1.9802	1.4475	0.9693	-2.1484	0.1923	2.8986	-2.381	4.1322	-2.0958	-1.0222	0.2286		-0.8408	-1.6832
1997/9/1	1.1936	-0.5398	-4.9419	-1.2968	-2.3016	1.6111		-0.9672				-2.6682	-5.4834	-7.1344	-3.04	-2.3952	-2.4952	6.5141	-2.2648	-2.6455	1.7475	-0.3143	1.1973		1.9382	4.431
1997/9/2	-1.3106	1.0403	0.3058	2.1898	5.3937	0		2.3332				-0.2384	-1.0687	2.1767	-2.3102	0	-1.5748	-2.8099	1.2478	-0.2717	-0.4723	0.2252	-0.3944		-0.2377	-0.7715
1997/9/3	-0.2656	4.5658	0.6098	0	-0.6471	0.7654		1.7497				1.5532	1.3889	-3.6341	0.5068	1.8405	2.6	-0.5102	0.3521	0.8174	1.3374	2.382	0.905		0.1191	2.2352
1997/9/4	3.8615	1.2414	2.1212	0.8571	-0.6513	1.465		0.4169				3.4118	3.5008	-0.6502	-0.8403	-1.2048	-0.5848	1.7094	3.6842	1.8919	-0.8089	-0.6585	1.1211		4.5806	3.8023
1997/9/5	3.2051	-1.0571	-0.8902	1.6997	0.8939	-1.4439		0.4152				-0.9101	-1.6176	4.712	1.5254	0.6098	0.3922	-1.1765	-1.0152	0.1326	-0.8584	-1.9885	-1.3304		-1.6496	-2.1062
1997/9/8	1.6149	-1.9231	1.7964	5.8496	-1.3585	-1.7906		-1.8088				1.3777	1.4948	5	2.6711	5.2525	4.1016	2.2109	1.8803	2.7815	-1.3853	-0.7214	-0.5618		-1.0989	-0.8419
1997/9/9	-4.1565	-0.5664	-1.1765	-3.2895	-1.9162	-0.6077		-1.9474				-0.2265	3.0928	-4.4048	-3.7398	-3.071	-3.3771	-4.9917	9.8993	0	0.3512	-0.6358	0.565		0	-3.3019
1997/9/10	2.0408	-0.6135	6.8452	2.0408	0.2442	-1.0561		0				0.6985	5.5714	4.4832	4.3919	5.7426	8.3495	5.4291	3.2061	2.5773	-1.0936	-1.2797	-0.4494		-2.3392	0.9756
1997/9/11	-4.625	1.9841	-3.2033	-4	-0.1218	2.1348		1.3419				-2.7746	-5.0068	-4.1716	-2.7508	-4.4944	-3.7634	-2.6578	-5.6213	-4.2714	2.123	0.7407	-0.2257		-0.5988	-0.9662
1997/9/12	-3.9318	-2.1617	-3.8849	-0.9722	-1.0366	-2.0902		-2.4364				-2.497	-4.1311	-3.7313	-4.8253	-2.3529	-2.6071	-3.7543	0.3135	-2.4934	-2.5552	-1.3327	-2.6584		-3.012	-1.7561
1997/9/15	-3.0014	-2.7397	-2.994	-6.0309	-4.8675	-3.3708		-2.2258				-3.0488	-3.4175	-1.5504	-5.5944	-2.8112	-4.3977	-4.2553	-2.5	-3.9031	-2.2222	-3.8193	2.3823		-3.1056	-1.6882
1997/9/16	0.4219	0.4998	-0.1543	1.791	0.4534	0.4651		0.7773				-1.1321	1.6923	0.3937	0.3704	1.2397	1.6	1.8519	1.1218	1.9608	-0.5455	1.6465	-0.1135		1.7949	1.0101
1997/9/17	-2.8011	-1.7179	-1.0819	-0.2933	-3.0303	-1.6204		-0.8264				-0.7634	4.8411	-0.3922	-2.0295	-3.8776	-3.1496	-4.5455	-4.5959	-1.3736	-1.9196	2.1915	-0.1136		-1.1335	-2.4
1997/9/18	1.0086	0.276	2.0312	1.0294	-0.266	0.2941		0.3889				2.4359	2.4531	-0.7874	1.1299	0.6369	2.6423	1.1429	-1.1628	-0.2786	0.8388	-0.1399	-0.1138		0.6369	4.0984
1997/9/19	0.8559	0.367	-0.3063	6.2591	0.2	0.8798		1.3282				1.3767	-1.6901	-0.9259	1.676	1.8987	0.9901	2.0716	5.7143	1.9553	1.1553	0.8403	-0.9112		0.3797	2.1654
1997/9/22	-9.7595	-7.5411	-9.5238	-6.4384	-5.7219	-5.1744		-6.7176				-8.8889	-6.1605	-10.2804	-8.7912	-8.6957	-10	-9.4096	-9.38	-7.3973	-5.3906	-4.7222	-1.7241		-8.3228	-6.3584
1997/9/23	-9.2476	-8.1562	-9.6774	-1.9034	-7.1277	-8.0319		-7.1429				-9.3496	-6.5649	-9.9702	-7.6305	-6.3492	-8.4967	-5.2953	-2.6316	-9.0237	-5.8426	-3.207	-5.848		-8.597	-8.0247
1997/9/24	7.4266	7.9656	5.4511	10	7.1429	6.6667		6.053				6.577	5.5556	9.5868	4.7826	6.7797	6.1905	9.0323	7.2072	5.3659	4.1026	3.5643	5.5901		10.0075	6.264
1997/9/25	0.1608	0.5484	1.426	9.2266	8.7943	0.1875		0.2973				4.6283	5.8824	3.0166	3.7344	1.1338	2.2422	5.7199	0.8403	2.3148	0.3941	-0.4363	-1.1765		2.4624	2.9474
1997/9/26	2.7287	-0.8428	3.8664	-1.4907	0	-1.5596		-1.1263				-3.3512	3.8012	-2.6354	-1.2	-0.4484	-1.3158	-1.1194	-3.3333	3.3183	-2.1099	-1.4119	2.381		-0.2003	0
1997/9/29	-4.5313	-3	-5.5838	-5.9269	-4.824	-2.4081		0.1199				-4.2996	1.4085	-5.7143	-3.8462	-3.1532	-3.1111	-5.6604	-4.8276	-2.7737	-2.6065	-0.642	-2.7326		-3.9465	-5.4192				177.7778
1997/9/30	0.6547	2.8351	0.3584	1.2064	0	1.2987		2.0958				0.7246	0	0.7974	0.8421	2.093	0.9174	2	0.9058	0.6006	2.5733	2.6342	0.4184		1.5674	2.1622				10
1997/10/6	-0.6504	0	-0.5357	-2.9139	-1.4384	2.2436		-0.9971				0.1439	-2.5	-1.1076	5.0104	0.2278	1.3636	-0.3922	-1.4363	2.2388	1.7561	-1.5981	-0.5952		-2.572	-0.3175				-4.8701
1997/10/7	1.8003	0	-0.3591	0.5457	-0.6949	-0.627		-0.5924				-0.5747	5.8405	1.6	2.3857	0	1.1211	0.1969	3.2787	0.438	-0.641	-0.1969	0		-0.3168	-1.0616				-2.9352
1997/10/8	2.4116	3.7594	5.2252	4.0706	2.9391	3.4069		3.0393				3.7572	2.0188	5.5118	1.5534	3.4091	8.204	3.7328	1.7637	5.3779	3.9702	3.3037	1.8563		5.1907	4.0773		80.4829		0.9845
1997/10/9	2.0408	-1.7391	8.3904	0.5215	0.2039	-1.0982		-1.6773				2.9248	-2.2427	-1.9403	-2.1033	-1.0989	-2.2541	-0.3788	-2.4263	0.1379	-0.0477	-1.1933	-0.9994		-1.1078	2.3711		-3.9019		0.6267
1997/10/10	1.2308	-0.2458	-0.4739	0	0.7463	0.2468		2.0588				-0.1353	2.5641	1.9787	0.7813	1.5556	1.6771	0.3802	1.5986	-0.4132	0.1433	0.9662	0.2375		0.7128	1.4099		4.9884		1.8685
1997/10/13	-1.8237	-0.7886	-2.5397	1.1673	-2.2896	-0.4923		-2.0173				-0.6775	-2.7632	-2.3881	-1.938	-1.3129	-1.4433	2.8409	1.049	-0.6916	-1.3829	-0.8612	0.1185		-1.9211	0.0993		-2.5414		-1.6304
1997/10/14	1.7028	0.0994	2.1173	7.0513	-0.8959	-1.4842		-0.0588				-2.4557	-1.4885	3.3639	0.5929	0	-1.6736	3.4991	-1.3841	-1.8106	-1.354	0	0		-0.9278	-0.2976		-0.3401		-1.3812
1997/10/15	1.6743	3.0769	-1.2759	-2.3952	-0.5563	1.946		1.7657				0.979	0.5495	1.4793	0.3929	1.9956	1.4894	-1.7794	0	2.8369	1.7157	1.3514	1.4793		2.8096	0.6965		0.4551		0.7003
1997/10/16	-0.2994	10.0144	0.1616	0	10	9.9754		10.0058				2.7701	-1.776	0.1458	0.1957	0.2174	-0.4193	-2.1739	0.3509	4.2759	7.9518	4.7143	3.4985		4.1498	3.5573		6.0023		10.0139
1997/10/17	0.7508	10.0219	2.5806	1.3497	6.103	9.7984		6.572				4.8518	-0.4172	-0.2911	2.3438	0.2169	1.0526	-0.1852	1.9231	-0.1323	5.1786	1.5007	2.5352		5.1506	4.2939		0.3205		9.9874
1997/10/20	6.1103	8.5521	10.0629	5.4479	5.033	6.0683		4.9334				1.7995	5.0279	6.1314	2.6718	2.8139	3.3333	4.8237	1.7153	1.7219	0.0849	0.224	-0.5495		3.4196	6.2214		10.0106		10
1997/10/21	0.5618	7.7318	10	0.8037	2.2818	10		6.2059				9.9747	4.7872	-1.1004	-1.487	1.0526	-0.6048	-0.177	1.3491	0.7813	1.7812	1.4752	0.9945		1.6086	0.0861		9.7773		9.9791
1997/10/22	-5.8659	-4.3197	0.1299	-5.5809	-5.5215	-0.6993		-5.3564				-5.1665	-7.868	-5.007	-4.1509	-4.375	-0.4057	-3.3688	-5.1581	-4.9096	-2.0417	-2.0705	-1.9147		-5.0132	-6.5404		-3.9683		2.4228
1997/10/23	2.6706	2.133	9.987	10.0121	1.4758	4.6215		1.4032				0.2421	0.6887	2.1962	1.378	0.8715	-1.222	2.7523	1.9298	-0.8152	4.5938	7.6023	-0.6135		2.5926	2.302		0		7.0965
1997/10/24	2.7457	0.2088	3.6557	0.6579	1.5707	0.1683		0.1384				1.2077	0.8208	3.1519	1.7476	1.9438	0.6186	1.4286	4.1308	2.3288	1.098	-0.3763	4.5455		3.6101	3.4203		0.0918		-2.2087
1997/10/27	0.8439	0.6947	3.6405	0.4357	0.2291	0.42		0.0921				-0.9547	-0.9498	-1.1111	0.9542	3.8136	1.0246	-1.4085	0.3306	-0.2677	0.1609	2.35	-1.2346		-0.2613	2.611		-1.4679		2.9672
1997/10/28	-7.113	3.1045	0.3293	-5.8568	-4.5714	1.8821		-0.1841				-5.3012	-5.6164	-4.4944	-5.6711	-6.3265	-5.6795	-6.0714	-6.0956	-4.0268	-3.8153	-4.346	-2.0652		-4.3668	-5.0042		5.959		8.8172
1997/10/29	7.3574	4.8177	9.4092	4.3779	4.7904	6.5271		10.0046				3.5623	1.4514	3.0882	1.4028	6.7538	1.0753	0.7605	0.8772	1.8182	2.5887	1.3288	0.444		1.7352	9.1964		1.9332		10.1186
1997/10/30	-4.4755	-1.2767	-7.5	-6.0706	7.3714	-4.3931		-1.5507				-0.4914	-1.7167	-3.709	-2.7668	-1.4286	-3.1915	-3.5849	-0.8696	-2.4725	7.6516	1.0152	7.7901		-0.8079	-0.4906		-1.2931		-0.2513
1997/10/31	2.9283	-3.1038	-0.5405	1.0576	-0.2661	-2.3781		-1.0217				-0.2469	-0.4367	-0.7407	2.6423	-0.8282	1.5385	2.7397	10	0.1408	-0.8696	0.8375	-3.3316		3.2579	2.2186		-1.2227		-6.4412
1997/11/3	-1.8492	-1.5682	4.0217	-2.7907	-0.7471	-1.7754		-1.0753				-1.3614	5.2632	0.597	3.3663	-0.8351	2.8139	0.7619	10.0478	0.9845	-0.8772	2.99	3.3934		5.872	0.4019		-1.5915		-5.1154
1997/11/4	-0.4348	2.8136	-2.2989	10.0478	0.5376	3.5309		4.3043				1.3802	-3.0556	1.9288	-1.5326	-0.2105	-2.5263	2.6465	3.6232	2.9248	1.2312	0.4839	-0.4615		-1.4073	0.3203		2.8751		8.5529
1997/11/5	1.1645	2.9674	-0.5348	-3.4783	1.4973	2.9639		1.1672				1.9802	-1.1461	-1.0189	-0.1946	-0.4219	0	-2.3941	0.2797	5.2774	2.2425	2.5281	-0.6698		2.8547	3.9904		0.786		-0.3734
1997/11/6	-2.446	0.2241	-3.3333	-2.7027	-3.3193	-2.3265		-2.019				-2.9126	-0.7246	1.4706	-1.1696	-2.1186	0.216	-0.7547	7.5314	-3.0848	-2.342	-1.9569	0.8817		-2.8571	-1.8419		-0.1733		-1.1244
1997/11/7	1.1799	2.7796	1.5573	0.5787	0.654	0.8882		1.7662				10	1.3139	4.3478	1.3807	2.381	1.5086	2.6616	9.4682	6.6313	1.6368	-0.0399	0.874		0.7563	0.86		0		3.2221
1997/11/10	1.7493	3.2017	-6.2432	-2.7618	0.3249	1.3205		-1.157				4.5455	0.8646	-4.1667	2.7237	-0.6342	-1.4862	0.7407	-4.3839	-3.3582	-1.3858	-0.4792	-1.4271		-3.1693	-2.5581		-3.3854		2.6441
1997/11/11	-0.8596	3.494	1.4019	0.5917	-1.7809	1.1058		0.0836				0.8696	3.4286	2.3188	0.7576	2.3404	4.9569	6.0662	-1.1152	1.6731	-1.2533	-1.3644	-1.758		-1.7227	-1.8298		-0.9883		-1.8962
1997/11/12	-3.0347	-1.5425	-0.1152	-1.7647	-0.7143	2.7734		-0.919				-3.8793	-4.6961	-3.966	0	-4.158	-5.3388	-4.6794	-4.5113	-4.3038	-0.0385	-2.7665	-1.5789		-1.6652	-1.4587		-2.6316		-1.167
1997/11/13	0.5961	3.4585	8.1892	0	-0.3874	2.7746		1.602				1.4574	0	0.7375	4.1353	0.8677	1.9523	-0.9091	7.0866	-0.1323	0.4232	1.046	-1.0695		1.6043	1.8092		1.3979		2.0295
1997/11/14	3.4074	-1.2857	-1.919	-0.1198	-0.5556	0.3328		-1.6598				-0.9945	-1.3043	-1.757	0.722	0.2151	-0.4255	-0.9174	-2.2059	0.6623	1.954	-1.0352	4.3243		-1.0526	-1.454		-2.5735		-2.0615
1997/11/17	-1.4327	-0.7236	-2.1739	-2.518	-1.3966	2.101		0				-2.1205	-2.2026	0.4471	0	-1.7167	-1.9231	-0.5556	-3.8847	1.1842	5.2236	0.8368	0.9326		1.6844	-1.8852		-1.7925		-1.9572
1997/11/18	-2.907	-1.8367	-3.3333	-2.214	-0.5666	-2.9603	205.4332	-2.1519				-1.0262	-0.1502	-1.3353	-4.3011	-1.7467	-1.9608	-1.8622	-1.4342	-3.1209	4.2143	-1.6598	-1.9507		-2.5283	-0.5013		-0.0961		-1.6949
1997/11/19	-1.9461	-1.5147	-0.2299	-3.2704	-0.114	-0.6696	-2.6442	0.3019				-2.1889	-2.2556	-0.4511	-1.6854	-1.3333	-1.7778	-1.3283	-0.3968	-0.6711	-1.645	-0.7173	0.2618		-0.7156	-0.084		1.5385		1.3027
1997/11/20	-1.9847	-1.3872	-2.6498	1.3004	-0.7416	-2.7715	9.9259	-1.4187				-3.1802	-2.4615	-3.1722	-2.2857	-1.1261	-0.4525	-1.9231	-5.0465	-2.973	1.0453	2.7624	0.2611		-1.4414	3.3613		-1.7045		-2.2315
1997/11/21	-3.1153	-3.3028	-3.5503	-3.8511	-4.3103	-3.8521	-3.549	-4.0558				-1.4599	0	-3.2761	-2.3392	-1.8223	-0.2273	0	0.6993	-0.9749	-1.0345	-1.1166	1.0938		-3.1079	-0.4065		-3.7572		-3.7911
1997/11/24	-2.4116	-0.1581	-4.4172	-2.9372	-3.9039	-0.641	1.7233	-2.5909				-2.8395	-3.47	-2.4194	0	0	1.139	-1.9608	1.3889	-0.5626	-5.6794	1.0038	-0.6698		-3.3019	-0.2449		-4.7047		-2.694
1997/11/25	2.1417	1.2987	1.4121	-0.1376	2.9375	1.5323	0.0916	1.2599				0.3812	2.7778	6.281	2.3952	1.8561	2.4775	2.4	-0.6849	1.1315	0.7388	0.207	1.0373		1.4634	-2.7005		0.5252		3.2231
1997/11/26	0	-0.1563	0	1.9284	1.0929	-0.7149	-3.0192	1.0138				3.1646	0.159	-1.8663	-0.3899	0.4556	-1.0989	1.7578	-0.1379	1.3986	2.6769	0.9917	9.6509		0.7692	1.3457		1.7764		0.1201
1997/11/27	-3.7097	-4.0401	-5.5696	-2.5676	-3.7237	-4.16	-3.0189	-4.927				-4.2945	-2.8571	-3.3281	-3.7182	-2.7211	-4.2222	-3.8388	-1.3812	-3.4483	-2.8571	-3.2733	-4.7753		-3.4351	-2.0747		-4.3121		-3.5986
1997/11/28	2.3451	3.9817	3.0831	1.5257	2.6825	5.5092	4.2315	4.7505				1.2821	1.634	3.2787	1.8293	0.6993	2.0882	1.7964	0.4202	2.4286	0	2.8342	2.9499		5.7312	2.4576		2.5751		3.1107
1997/12/1	-1.8003	-3.0132	-4.4213	-1.6393	-2.7947	-3.7975	-3.4998	-1.3743				-0.1266	2.4116	-2.2222	-2.7944	-0.2315	-1.1364	-1.5686	-3.7657	-2.2315	0.9559	2.2624	-0.6208		-2.0561	-1.737		-2.7197		-2.8962
1997/12/2	0	0.2589	-0.6803	-0.8333	1	1.1102	-0.0484	0.7896				-1.3942	-0.6279	-0.6494	-0.8214	-0.464	-2.069	1.7928	-2.1739	-0.1427	-0.2185	0.3218	0.913		-1.6221	0.5892		0.1075	132.6	1.5742
1997/12/3	-2.1667	-0.3228	-3.2877	-1.8207	0.1238	-0.8133	0.3387	1.1521				-2.4422	-2.8436	-0.3268	-0.6211	-1.6317	1.4085	-1.1742	-0.2963	-1.2857	0.219	4.1299	-1.619		0.388	3.2636		-0.4296	-7.9966	0.2855
1997/12/4	0.5111	3.2707	6.2323	2.8531	3.2756	3.485	3.2305	4.738				2.3715	1.626	1.3115	3.3333	0	-0.2315	3.3663	1.1887	1.5919	3.6052	1.8483	3.9206		5.7005	3.4036		3.8835	4.2056	1.8707
1997/12/5	1.1864	-1.1289	2.5333	0.9709	-0.2992	-0.7132	-1.0276	-1.0439				1.9305	-1.44	0.3236	-1.8145	0.4739	-2.3202	-1.341	4.4053	0.5698	-1.406	-2.4197	-1.8165		-2.6508	-2.3511		3.1153	-2.3318	5.3493
1997/12/8	-2.0101	-0.222	-0.3901	-2.0604	3.2413	-0.0798	0.3303	2.6813				-1.6414	0.487	1.9355	-1.6427	-1.1792	-0.2375	-2.9126	-1.6878	0.2833	1.8538	2.4022	2.4668		0	1.8459		-1.2085	1.9284	1.402
1997/12/9	2.0513	0.6039	0	0.8415	2.5	0.7987	0.7056	2.7397				1.2837	-0.6462	1.2658	2.0877	2.6253	3.0952	2.4	0.2861	0.2825	3.0452	-0.227	0.9259		2.3474	3.3885		1.9368	0.7207	0.9342
1997/12/10	-0.67	0.5371	0.5222	1.9471	-0.1702	0.2377	2.8958	-0.9167				0	2.439	0.1562	-0.409	0	-1.3857	-0.5859	-0.7133	0.2817	-0.8152	1.5927	0.3211		0	-1.1433		-0.3	-0.1789	-0.9256
1997/12/11	-0.6745	1.6656	-2.0779	-1.7735	-1.5341	1.581	-0.8171	0.2103				-1.2674	-0.3175	-2.9641	-1.6427	-2.093	-0.9368	-1.5717	-0.431	-0.1404	-0.4452	0.3359	-1.0059		-0.9174	-1.4649		-0.7021	-2.1505	0.1495
1997/12/12	-1.3582	-1.4529	-2.5199	3.0556	-0.577	-1.8677	-0.2288	-1.9303				-0.8986	-2.0701	0	0.4175	0.4751	0.4728	1.1976	-1.8759	-0.8439	-1.8576	2.3065	-1.94		-1.8519	-2.0344		-1.7172	-0.5495	-1.0821
1997/12/15	1.5491	0.3137	-1.2245	-1.6173	3.8886	0.0793	6.3761	5.0064				2.5907	0.813	0.1608	0.4158	0.9456	0.9412	6.9034	-0.2941	4.2553	1.6474	3.9636	0.2355		0.3774	3.8339		2.5694	2.5783	2.0747
1997/12/16	-1.8644	3.3771	1.9284	-0.5479	0.4469	3.645	3.0185	1.5077				-1.0101	-1.129	-1.2841	-0.8282	-0.7026	-1.3986	-1.6605	0.59	-1.3605	2.3103	-1.2242	2.1147		1.7857	0.3077		1.2024	4.6679	2.9933
1997/12/17	-1.8998	-3.539	-3.7838	-0.2755	-4.505	-4.2813	-4.2696	-3.9743				-2.8061	-3.4258	-1.4634	1.8789	-2.3585	-2.1277	-3.1895	-2.6393	-2.7586	-2.1908	-3.9306	-3.6355		2.3084	-4.2945		-4.5545	-4.6312	-4.1622
1997/12/18	-0.5282	-0.2509	-0.8427	-0.6906	-0.1165	-0.6789	0.8308	1.087				-0.1312	-2.1959	-2.4752	3.0738	-0.7246	0.2415	6.2016	-1.0542	-0.5674	-0.5169	1.4007	-0.8118		1.6245	-0.1603		-1.3485	-1.0791	0.0749
1997/12/19	-2.4779	1.3518	-2.2663	-1.2517	2.3324	1.6486	2.4718	5.0868				-1.4455	-1.3817	-3.5533	1.7893	3.6496	1.6867	8.3942	2.2831	1.1412	1.3162	3.3079	0.4815		3.4636	2.7287		2.5237	-0.6364	8.6794
1997/12/22	5.9891	3.8151	-3.6232	-1.5493	3.1339	2.8085	6.0093	8.2251				-0.5333	-3.6778	-3.3333	-0.5859	-0.7042	-3.3175	0.1684	-3.125	-3.385	6.6667	2.2167	4.3603		5.4936	6.0938		8.2051	-2.2873	10.0172
1997/12/23	0.5137	-0.9561	10.0752	2.8612	10	-0.3848	2.2355	-1.8545				5.7641	5.2727	9.9819	0.7859	1.8913	2.6961	3.1933	9.9846	0.7299	-0.9936	-1.2392	-0.5051		-1.9528	0.7364		-2.4645	0.4682	2.2215
1997/12/24	-0.6814	0.2715	-0.6831	0.5563	0.5525	-1.7767	-1.2886	0.2223				-2.9151	-2.9361	-1.9802	-0.5848	-0.6961	1.1933	-2.443	-4.1899	0.1449	-1.2302	-0.2788	1.4767		1.9087	1.3889		0.7775	2.8891	0.0918
1997/12/25	-0.8576	0.0301	-0.6878	-0.4149	8.3916	-0.9831	0.0396	-0.9242				-1.1749	-0.1779	-3.5354	-1.9608	-0.7009	2.3585	3.172	2.1866	-0.2894	0.8194	-0.1398	4.0928		0.57	0.5768		3.1823	1.3587	5.2294
1997/12/26	2.5952	2.406	1.5235	1.25	1.659	2.8991	1.0676	2.0522				2.2457	3.7433	1.2216	2	3.7647	1.1521	9.5469	-0.9986	1.7417	0.13	-1.5401	0.4369		2.753	1.7204		-0.0935	2.5022	-2.354
1997/12/29	4.3845	0.9398	2.5921	2.8807	-1.9946	-0.6561	-2.5822	-1.7185				2.9716	4.9828	9.4828	3.1373	0.907	0.9112	-2.3634	3.4582	3.1384	-1.6883	-3.3061	-1.3049		-2.3641	-0.9866		-2.7128	4.0105	-1.7857
1997/12/30	-2.2617	-0.0582	-0.3989	-1.7333	1.2488	-1.7483	-1.2048	-0.8929				-1.6311	-1.964	4.0945	2.2814	3.3708	4.5147	4.8411	-2.3677	4.8409	-0.5945	2.7941	-1.2781		-2.7441	2.3488		-2.6923	0.5029	1.2727
1997/12/31	-2.1488	1.2227	-2.9372	1.7639	0.9593	1.4235	4.878	5.7808				3.3163	10.0167	-1.9667	-2.7881	-1.7391	-3.6717	-6.0606	0	-2.2427	2.5249	-0.608	1.9196		1.7427	6.8846		3.7549	-0.0834	8.6475
1998/1/5	-0.5068	5.5508	-0.8253	0.2667	10	5.2632	8.062	10.0071				1.7284	4.0971	5.4012	1.912	-2.4336	-2.0179	-1.9969	4.7076	-0.8097	7.9067	4.3181	2.3215		3.8336	5.0748		3.8095	0	9.9972
1998/1/6	1.6978	-1.6349	2.0804	-0.7979	0.9461	-1.2593	-2.4032	3.2258				-1.2136	3.207	7.1742	9.3809	2.7211	3.8902	10.0313	3.5422	2.7211	0.8408	-1.3453	-1.6267		-1.8068	-1.548		0.9174	0.5008	-2.3786
1998/1/7	3.6728	-0.554	0.5435	2.2788	3.097	0.9002	4.9247	2.375				1.5971	0	-0.6831	2.916	0.883	3.7445	2.2792	4.8684	3.3113	-0.8636	-0.6993	0.8268		0.32	4.9057		7.2727	2.1595	0.4873
1998/1/8	0.8052	-0.0557	6.3514	3.0144	2.5692	-0.8178	-0.4904	0.8547				0.1209	-2.8249	-2.8886	-2.3333	3.9387	1.0616	-2.9248	-0.7528	-2.3077	0.9312	0.5282	-1.5106		-0.638	-1.199		1.6949	0.4065	0.4849
1998/1/9	-2.2364	-0.7804	-1.6518	-1.9084	-3.8536	-0.3373	-1.1968	-0.8475				-2.2947	-3.4884	5.2408	-3.2423	-2.3158	-2.1008	-4.1607	4.6776	-1.1811	-0.9226	-1.7863	3.7248		-1.5249	-1.517		-1.9167	-2.0243	0
1998/1/12	3.7582	-3.0899	0.1292	-0.1297	8.0962	-2.0308	-2.4581	-4.7009				-0.4944	-1.9578	-5.3836	-0.3527	-0.6466	1.5021	1.7964	2.657	0.664	0.5107	0.8916	-1.5632		-0.2445	-2.711		0.5947	-0.1653	-4.572
1998/1/13	-5.1969	-4.8986	-6.9677	-5.974	1.0753	-7.4856	-6.7202	-7.7835				-6.7081	-6.6052	-6.9701	-5.1327	-6.0738	9.9366	-9.5588	8.9412	-5.9367	-6.1566	-4.8074	-5.3219		-7.4346	-7.9797		-6.5034	-6.2086	-8.198
1998/1/14	9.9668	1.1582	5.1318	3.453	5.8694	2.1992	2.5842	5.6964				4.3941	4.2763	9.1743	6.1567	8.3141	10	6.0163	10.0432	9.9579	0.4777	-0.1114	1.0879		1.7652	2.4776		1.7164	1.0591	6.3207
1998/1/15	3.7764	-0.5725	7.5198	4.1389	-3.1878	-0.3248	-1.145	0.6244				1.7857	3.3123	-1.6807	0.3515	2.3454	1.3986	2.3006	2.5515	9.949	0.9826	1.1524	1.9283		1.0408	2.0819		-0.6217	1.31	-0.1364
1998/1/16	-5.6769	2.3333	-6.135	-3.0769	0	1.7923	1.0039	0.0653				2.2556	-3.0534	-4.8433	-4.3783	-3.5417	-8.6207	-1.0495	-6.6986	-6.6125	0.0628	-0.735	-0.8359		0.6867	5.6579		-0.983	-2.1552	0.2458
1998/1/19	6.9444	-1.3918	-2.6144	-2.7778	0.179	-1.8808	0.6116	2.1867				4.1667	-2.3622	0	-2.7473	1.7279	1.6981	10	1.4359	1.8634	-1.5684	0.3332	1.0204		-1.9608	0.0623		-2.5271	-2.6432	-0.4903
1998/1/20	-1.5873	-3.2132	-2.2819	-0.2721	-5.0732	-3.4258	-3.8374	-3.6729				-4.3529	0.4839	-2.3952	-0.1883	-2.3355	-4.0816	-5.3719	-4.7523	-5.122	-3.0593	-2.1033	0.4392		-0.4348	-0.6845		-1.1111	-1.267	-4.3252
1998/1/21	-1.7595	-2.1098	-2.1978	-0.955	-7.3767	-2.2804	-3.793	-5.7029				-1.353	-1.2841	0.1534	0.566	-1.7391	-3.2882	-3.4934	-3.1847	-4.2416	-1.5779	-1.9977	-2.7547		-2.0087	0.1253		-0.2809	-1.0999	-5.7797
1998/1/22	0.7463	2.8843	0.2809	-0.8264	6.4608	4.408	4.5175	6.4346				0.9975	-0.9756	2.2971	1.3133	0.4425	-2.2	-2.8658	-1.5351	10.0671	1.3026	0.9231	-0.3597		1.6043	2.4406		3.7559	0	9.9909
1998/1/23	-1.037	0.4621	0.8403	0.4167	-0.7634	0.0414	0.0393	-1.9161				0.6173	0.4926	0.2994	-0.3704	0.8811	0.818	-0.7764	1.559	-0.4878	1.7804	2.8963	-0.3159		0.5263	0.9774		0.2715	3.3364	-0.8007
1998/2/9	1.7964	0.276	4.8611	3.4578	-2.3462	1.3653	-0.5106	-1.0441				1.9632	2.9412	3.1343	5.3903	5.4585	3.0426	6.2598	0.6579	3.1863	-1.8465	-0.6667	-0.4074		2.4433	2.0569		1.1733	1.5247	-3.0615
1998/2/10	3.2353	-2.5688	-0.6623	0	-2.9145	-3.8367	-3.3557	-3.5398				-0.1203	2.2222	3.6179	-2.1164	4.9689	10.0394	0.1473	7.6253	-3.2067	-3.5314	-2.2744	-3.6364		-2.4702	-5.1571		-2.9438	-2.6502	-2.4691
1998/2/11	0.4274	-0.2197	2.6667	2.8075	1.0142	0.8913	-0.0408	0.5999				1.9277	1.2422	-2.2346	0.3604	-1.7751	-1.2522	5.7353	-2.6316	1.8405	1.4027	-0.2671	-0.0472		-0.1747	-0.75		0.0919	1.3612	1.4719
1998/2/12	-1.5603	-0.8179	-2.0779	-2.0806	-0.8835	-1.5566	0.5313	0.3157				-0.1182	-1.9939	2.5714	-2.1544	0.6024	-3.0797	-3.338	-2.4948	-2.4096	-1.0121	2.8309	-0.4247		1.8373	-2.0151		2.2957	-1.2534	-1.3635
1998/2/13	-1.8732	1.5541	-1.5915	-1.0624	2.3096	1.7094	1.8293	1.7483				-1.8935	-0.313	-3.4819	1.4679	-0.1996	-1.1215	1.1511	-1.8124	0.6173	2.1132	0.186	3.1754		-1.8041	2.7635		-0.3591	0.9066	0.5294
1998/2/16	-1.0279	-1.7801	-1.6173	2.0134	-1.4653	-2.8992	-0.1996	4.4674				-1.3269	-1.4129	-1.443	2.7125	-2.6	4.9149	6.5434	-0.6515	-0.9816	2.3031	1.3739	0.5053		-1.1374	0.5629		2.5225	-0.4492	-1.3751
1998/2/17	-0.2967	-0.7631	2.6027	3.5526	-0.9646	0.2164	-1.44	-2.8289				0.978	0.7962	0	0.1761	1.6427	-1.8018	-0.1335	0.1093	-1.1152	-0.9462	-1.6117	2.3309		2.5664	-0.8706		-1.6696	-0.8123	-1.4239
1998/2/18	1.6369	-2.0186	-1.8692	-3.4307	-2.1104	-0.9067	-1.8669	-1.8619				2.9056	0.316	-0.4392	-0.703	1.8182	0	-3.6096	-0.5459	1.0025	-1.9104	-2.0477	0.3573		-2.0708	-1.0038		-2.7703	-1.2739	-1.926
1998/2/19	-2.0498	2.0275	2.0408	-1.1842	1.99	1.5251	2.1919	1.3798				-0.9412	4.5669	-0.7353	4.0708	-2.1825	0.5505	1.8031	-0.6586	1.3648	-1.6454	-0.7602	1.4686		-0.5286	0.6337		-0.8272	0.6452	3.0991
1998/2/20	-0.8969	-1.1538	-3.2	2.3968	-0.4472	-0.515	-0.8903	-1.1228				-1.9002	-2.4096	-2.0741	-3.2313	-2.4341	-2.7372	-3.406	-1.547	-1.4688	-1.6729	-2.6044	0.614		-0.5314	0.1889		-1.2975	-0.5495	-0.0893
1998/2/23	1.0558	-2.9507	-1.1019	5.9818	-4.655	-3.4513	-2.1233	-0.2065				-2.5424	-0.6173	-2.2693	1.5817	-2.2869	1.3133	-3.385	-3.5915	-1.4907	-2.8472	-3.1066	0		-3.2057	1.1942		-2.5352	-1.7495	0.3873
1998/2/24	-1.0448	-4.5105	-1.1142	-3.4356	-5.6959	-4.9598	-2.8369	-2.2414				1.2422	0.7764	0.6192	1.9031	1.4894	-0.3704	0.292	-3.1432	-1.3871	3.574	-1.5828	-0.959		-0.736	0.6211		-0.6744	2.0619	-1.0089
1998/2/25	-2.2624	-1.7145	-0.4225	-1.5248	2.5431	-3.7142	-2.5333	-5.0441				-2.3313	-3.0817	0.3077	-1.6978	-2.5157	-3.1599	0.8734	2.2837	-1.5345	-3.3816	-1.567	-2.7729		-1.9462	-3.8889		-0.582	-1.7447	-1.4688
1998/2/26	-1.2346	10.0036	0.7072	2.8387	8.326	10.0098	6.9604	7.3551				1.5075	-0.7949	-1.0736	0.5181	2.3656	0.7678	1.0101	0.5875	-0.1299	3.1429	2.1366	-3.4857		1.7013	2.4406		2.7317	0.9346	7.3319
1998/2/27	-1.875	0.4854	-1.264	-2.3839	-5.8054	-2.9294	-4.2834	-4.4983				-2.7228	0.8013	-1.5504	-2.2337	-1.8908	-1.1429	-2.4286	-2.5701	0.5202	-2.3199	-2.0098	3.3771		-1.8587	-2.3197		-2.849	-1.8519	-4.3651
1998/3/2	-2.8662	-6.6989	-4.8364	-1.928	-6.8576	-5.3498	-6.1102	-6.4855				-4.5802	-3.3386	-1.7323	-6.1511	-0.8565	-3.6609	-4.246	-0.1326	-5.6921	-5.0691	-4.1859	-2.2232		-4.3561	-6.7394		-4.4966	-5	-9.9881
1998/3/3	2.623	2.1747	1.4948	1.9659	4.2404	3.7681	3.6205	2.9059				2.6667	1.9737	1.2821	3.1835	2.1598	2.4	0.7645	0	2.4691	1.4397	0.4806	-1.4849		2.1782	1.927		1.0235	-0.0993	-10.0099
1998/3/4	0.639	-1.0811	0.2946	0.6427	-1.654	-0.3724	-0.6192	-2.2214				-0.2597	0.1613	-0.7911	-1.2704	1.4799	-0.9766	1.3657	-1.328	-1.2048	0.1151	3.3043	-0.4239		-0.7752	-2.0932		-0.9119	0.1988	-6.8789
1998/3/5	0.6349	0.0342	-1.7621	-2.0434	0.5909	-0.9346	-1.7802	0.1155				-0.1302	-0.6441	-0.4785	-1.4706	-2.5	-0.789	-1.497	5.9219	1.626	-0.0766	1.936	0.5676		0.5859	4.4138		0.7157	-1.5873	0.7073
1998/3/6	-1.735	-1.7071	-0.5979	-0.3911	-1.446	-1.3208	0.0453	-1.5769				-0.9126	0.4862	-0.4808	1.6791	-0.2137	1.1928	-1.0638	-1.0165	0.8	-2.2239	-3.5095	3.9981		-1.2621	1.255		-1.2183	-1.4113	-3.0433
1998/3/9	-0.6421	-2.3967	0.6015	-3.1414	-2.3384	-0.8126	-1.2681	-1.2114				2.7632	-2.2581	-0.8052	-2.2018	-0.6424	3.3399	1.9969	-0.2567	-1.9841	-1.2549	3.9795	-1.8091		-1.1799	0.9785		0.3083	-2.2495	-3.0986
1998/3/10	0	-1.8505	-0.8969	-0.5405	-0.6573	-0.9639	-0.2752	0.4747				-1.7926	1.9802	-0.6494	-0.5629	0.2155	-1.1407	-1.0542	0.7722	-2.4291	0.9929	1.0288	-1.1976		0.398	0.7106		0.4098	4.8117	4.2774
1998/3/11	0.1616	-0.5801	-3.3183	-1.9022	-0.0473	-0.7299	0.92	2.2835				-1.5645	-1.6181	-1.7974	-0.3774	-2.3656	-2.3077	-3.653	2.1711	-1.2448	0.118	-2.2811	0.2797		-1.4866	0.1924		1.9388	-2.6946	0.677
1998/3/12	-1.7742	1.2035	-1.7161	-1.5235	0.4255	0	1.0939	1.2317				-2.2517	-2.4671	-1.6639	-2.2727	-0.6608	-0.7874	-0.4739	-1.375	0.1401	1.0605	0.5002	-1.2087		-1.5091	-0.2561		-2.5025	0	3.5997
1998/3/13	1.3136	4.036	2.2222	2.6723	3.0603	1.8627	2.7502	1.597				0.271	-0.5059	0.5076	0.969	0.2217	0.7937	2.2222	1.3942	-2.289	0.6607	3.8158	2.0235		-9.2952	1.4121		-4.2094	3.3846	7.8274
1998/3/16	2.9173	2.1822	3.7267	0.6849	3.5633	1.155	2.5011	3.9671				2.5676	1.3559	1.5152	0.7678	1.1062	1.378	2.4845	4.25	1.757	1.4672	1.2385	0.4613		3.3784	4.0506		2.358	2.381	-0.5666
1998/3/17	0.315	-0.0678	0.2994	0.9524	-1.588	0	-0.7277	1.6199				0.1318	2.0067	3.3167	1.9048	0.6565	0.7767	-1.0606	-1.4388	0.4317	-1.2177	-0.9866	0.0918		0.6536	-0.4866		5.0262	-0.3876	1.745
1998/3/18	-1.8838	-2.3066	-2.0896	-1.8868	2.6446	-1.9981	-1.6818	-0.6376				-1.3158	-1.3115	-2.4077	-1.4953	-1.087	2.1195	3.0628	0.6083	-1.4327	-2.2342	-0.6776	-1.3761		0.7576	0.2445		-0.3988	-1.07	-0.245
1998/3/19	-0.8	-0.8681	-0.1524	0.2747	-0.786	-0.2427	-0.9211	-2.4955				-0.4	-1.3289	-0.1645	-0.759	0	0.7547	-0.4458	2.7811	-1.1628	-1.3002	-0.4815	-0.0465		-1.7186	2.622		1.3013	1.3766	-2.7719
1998/3/20	0	1.9264	2.5954	-0.6849	4.0493	-0.7299	2.2134	4.5704				-0.6693	2.0202	0.4942	0.7648	-1.0989	-1.8727	-2.2388	0.4706	2.5	0.9581	0.2016	-0.4188		-1.4208	-0.8318		0.7905	-1.4549	3.284
1998/3/23	5.9677	-0.3436	-2.9762	-1.7931	2.4112	-1.1765	5.6735	2.7273				-0.5391	-0.6601	-0.3279	-2.6565	-1.7778	1.5267	-2.1374	2.9274	-2.0086	3.4006	-1.9718	-1.1215		-2.6608	1.4979		1.9608	-2.4606	-0.7338
1998/3/24	-0.6088	9.3793	0.3067	2.5281	1.9	3.2738	4.3033	3.5398				1.7615	0.6645	-0.6579	3.3138	2.9412	5.8271	3.7441	3.9818	1.757	1.109	1.5599	2.1267		2.9613	1.2397		-0.4808	2.8254	3.8015
1998/3/25	1.3783	-1.3556	2.7523	-0.274	-2.0673	0.9126	-0.0393	-2.3997				2.3968	1.8152	2.9801	-1.3208	-1.0989	0	-0.7519	-2.1882	-1.5827	5.938	-0.485	-0.6941		1.3274	-1.4577		-1.1594	0.0981	0.4069
1998/3/26	-0.1511	-0.3516	1.0417	1.0989	-2.0695	-3.8553	7.272	0.5389				-2.4707	-1.4587	4.3408	1.1472	0.6667	-3.9076	2.1212	-4.8098	6.5789	-3.5702	1.1373	2.5163		-1.9651	-0.7692		2.0528	2.9412	-1.3847
1998/3/27	4.3873	5.0674	3.2401	3.6685	5.5368	3.6634	5.5332	3.3836				3.6	0.6579	1.849	6.0491	2.4283	6.2847	5.3412	2.3502	0	4.1096	4.8996	4.2273		1.3363	1.4908		2.0115	0.1905	5.8904
1998/3/30	1.3043	0.0916	1.4265	1.5727	7.7293	5.0621	-0.5903	1.361				2.0592	3.7582	2.118	4.8128	2.3707	4.3478	-0.5634	1.837	1.6461	0.4267	-0.0383	6.2364		6.3736	0.9401		3.662	1.711	0.3881
1998/3/31	-2.7182	-3.2632	-2.391	-2.5806	0.4034	-0.6818	-2.7593	-3.7084				0.8827	-1.7323	-2.5185	4.932	-1.8947	-2.3333	0	-3.044	3.7787	-2.3371	0.383	-3.6946		-2.5826	-2.2119		-0.1812	-2.4299	-2.7706
1998/4/1	4.5588	1.198	2.3055	0.6623	-1.1161	-2.1053	2.1911	9.9934				-1	-0.641	3.3435	0	-0.2146	6.4846	1.1331	0.9302	0	-1.0515	-0.8394	2.3018		1.8028	-0.0595		-1.1797	-0.8621	1.3585
1998/4/2	2.1097	-0.8723	0	3.8158	-1.5801	-0.8415	-1.7575	-0.4226				2.2727	2.9032	1.9118	6.9692	3.2258	-0.9615	2.9412	-0.6912	0	-0.8428	0.9234	-1.2083		1.3542	3.0375		1.0101	0.3865	-1.2749
1998/4/3	2.3416	0.3771	3.3803	6.5906	-2.0183	-0.8958	1.1449	-0.3334				0	4.232	6.4935	2.5758	2.2917	3.8835	10.068	-0.6961	1.8205	-1.9956	1.1819	0.3374		0.1028	0.6358		1.8182	-0.5775	-1.6556
1998/4/6	4.0377	1.722	1.4986	9.9881	4.3539	2.569	10.0106	2.9805				3.7037	4.0602	9.8916	3.9882	2.444	5.1402	0	9.6963	2.1711	2.4133	0	0		0.616	3.274		-1.25	3.7754	0
1998/4/7	-1.8111	-1.7852	-1.3423	-1.9459	-2.6021	-2.1336	0.7074	-2.7171				-0.8333	-2.4566	-3.2059	-0.8523	-1.9881	-3.1111	-2.3486	-0.852	-2.25	-1.1414	-0.1884	-0.042		-0.8163	-1.6685		1.8083	0.0933	5.2189
1998/4/8	9.8814	-1.0655	9.3878	2.4256	0	0.7109	-0.5109	-1.3661				6.4826	5.7778	3.0573	0.8596	3.0426	-0.6116	5.0633	-0.1074	4.7315	-0.2235	3.0578	-1.0513		4.8354	-1.3575		0.7105	3.3551	-1.888
1998/4/9	-6.4748	0	-5.4726	-7.1044	3.1783	0.9412	-0.5456	-2.1237				-3.4949	-5.4622	-8.529	-6.5341	-3.5433	-6	-6.6265	-2.4731	-3.9072	1.0078	-1.8315	1.3175		-3.7291	-1.4335		0.1764	-2.7953	-2.1526
1998/4/10	-0.8974	1.3621	-2.1053	0.1159	5.3571	2.4709	2.5169	7.6415				4.9065	-1.1852	1.3514	2.4316	-1.6327	-0.982	-2.5806	-1.4333	0.3812	2.9933	0.6716	2.6846		0.9174	2.2688		-1.4085	1.4842	1.6333
1998/4/13	-1.2937	-0.5625	-3.2258	-4.2824	-1.8644	0.546	-2.5181	-1.8405				0.2227	-3.1484	-5.0667	-4.3027	1.4523	-4.1322	-3.8411	-1.6779	0.3797	0.1435	-1.5938	2.0833		2.2222	2.8441		1.875	4.8446	0.3608
1998/4/14	0.6553	-0.8171	0.9722	1.5719	-2.9361	-1.1765	0.0969	-1.7857				1.6667	1.548	-0.5618	2.7907	0.2045	3.7931	2.2039	0.1138	9.9622	-1.2182	-0.1507	-0.8003		-2.0751	-2.1018		-0.0876	-0.6975	-1.6993
1998/4/15	4.2969	0.4436	0.1376	0.4762	1.5125	1.8315	1.0968	-0.1818				9.8361	2.7439	0.7062	2.4133	1.8367	6.4784	-0.4043	1.7045	4.7018	1.5959	-0.4527	0.8068		3.8345	1.1864		1.7544	2.5461	1.5293
1998/4/16	-0.1248	-0.2839	0.8242	-0.4739	-2.4978	-2.1583	0.4786	-0.2429				8.6567	4.1543	4.9088	-5.4492	-1.002	-3.4321	-2.0298	-3.352	-1.2048	0.6783	-0.341	-0.9604		2.8183	-1.2842		1.2931	-2.3973	2.685
1998/4/17	-2.625	-2.3094	-2.1798	4.0476	-2.3371	-3.171	-2.3817	-3.1954				-4.6703	-0.2849	-4.2781	4.6729	9.7166	3.231	2.3481	0	2.439	-2.8723	-1.635	2.4646		-3.7807	-2.6584		-3.0638	-5	-2.7105
1998/4/20	1.2837	-2.6231	-0.2786	1.6018	-3.4054	-2.0408	-2.9928	-0.9745				1.9212	7	0.9777	4.3155	-0.369	10.0156	9.9865	-6.474	-3.6797	-0.3286	-0.2706	1.735		1.1788	-1.8013		3.0729	0.1847	-0.0328
1998/4/21	3.4221	-0.5986	1.3966	3.491	7.5274	3.4399	-0.7378	0.381				-1.9793	-1.8692	2.9046	9.9857	-0.5556	-1.8492	1.227	1.7305	1.6854	-0.8059	1.938	-1.6667		-0.3883	-0.2959		-0.3407	-1.0138	0.0656
1998/4/22	1.1029	5.6875	2.0661	-1.4146	3.7661	2.7166	5.473	5.1866				10	4.0816	2.2849	-3.1128	1.8622	1.1594	0.6061	3.4022	0.3315	3.4343	0.3802	3.9417		1.3645	5.0445		1.9658	4.7486	9.9934
1998/4/23	-2.7879	-2.5324	0.8097	-2.0971	-2.3911	-1.2768	-2.3703	-3.3073				9.7902	0.5229	-5.3876	-4.5515	-3.4735	-4.298	10	-3.0552	-3.6344	1.8208	1.9697	0.4513		2.8846	-1.4689		1.8441	0.8	-1.7277
1998/4/24	-2.3691	1.3641	-4.9531	-4.2841	0.35	0.0924	0	-1.0572				-1.1943	-7.2822	-2.7778	-1.8233	-4.1667	-5.0898	6.0241	-1.697	-3.0857	3.7868	-0.0743	-0.6418		4.6729	0.0573		-1.07	-1.2346	-0.7275
1998/4/27	-2.2989	-1.4418	-3.662	-3.5336	1.2642	0.1384	4.9869	0.8171				9.9919	-5.6101	-6.5714	-7	0.1976	-5.6782	-0.9298	-0.8631	-2.3585	1.2838	0.7435	-1.6796		1.5179	2.4069		0.9151	0.4464	-1.8321
1998/4/28	2.6144	2.3082	-7.8947	1.9536	4.52	3.6406	4.75	2.2132				8.0586	-3.4175	-3.5168	-1.5361	3.5503	-5.1839	3.3368	-0.995	1.3285	0	3.7638	1.9711		0.4398	0.6156		6.7601	3.1111	1.7729
1998/4/29	-0.6369	5.1478	1.1111	0.479	-0.2059	3.7795	3.3115	2.4398				-1.5593	7.2308	0.4754	4.0562	-1.1429	1.7637	-0.8073	2.3869	2.6222	3.8359	0.4979	6.3144		-0.3503	1.2792		1.3127	-0.0862	0.9474
1998/4/30	1.5385	4.1704	1.7268	2.0262	3.0128	0.557	0.6353	1.1908				9.573	0	0.6309	3.1484	4.2389	10.052	-1.6277	2.9448	-0.3484	-1.4134	1.7339	2.7879		3.8664	9.7199		-1.6006	0.8628	2.7551
1998/5/4	8.3333	1.5956	-1.2346	2.8037	3.1651	1.3208	0.1722	1.4416				9.868	1.0043	-0.7837	-1.7442	-2.9575	3.4646	0.7239	-1.1919	1.8648	1.0101	1.1478	0.1769		2.6227	5.5556		-1.2393	2.6518	0.0295
1998/5/5	2.7972	-0.4283	5	2.8409	-0.932	-2.397	0.0286	-0.7831				0	2.983	0.6319	6.213	0.5714	0.9132	4.1068	1.3269	2.9748	-3.0323	0.8941	0.0589		-2.803	-0.4267		4.3137	-0.9167	0.6775
1998/5/6	0	0.4015	0.8929	-1.989	1.0976	-0.9048	0.5727	0.8477				10.0114	-1.2414	5.4945	1.2535	3.2197	-0.4525	-2.5641	-2.381	-0.3333	-1.7631	-1.1588	-0.7059		2.4597	2.8571		0.5263	-1.5139	-1.1118
1998/5/7	1.5873	-4.7415	1.3274	5.0733	-3.4897	-1.3043	-3.2175	-4.3478				9.1004	-2.2346	-2.6786	-1.1004	1.6514	-0.6061	0.2024	-2.6829	-1.5608	-2.8446	-2.8276	-3.0806		-5.6291	-5.0463		-2.917	-3.6721	-3.6686
1998/5/8	2.3437	1.0195	2.7656	5.9013	0.1607	0	0.1471	0.9091				0.3813	0.8571	3.6697	3.8943	8.3032	4.7256	2.4242	2.8822	0.906	1.5336	-0.6742	0.1222		1.7544	2.3403		0.6934	4.078	1.0135
1998/5/11	2.181	-2.5527	2.5496	0.304	-3.2892	-0.4405	-2.4677	-1.8619				9.2118	-4.5326	1.7699	4.4177	-0.3333	4.8035	-5.3254	8.2826	0.7856	-1.9911	-2.4652	-4.0293		-3.5345	-3.7637		-3.9021	2.385	-2.4628
1998/5/12	0.8538	0.2132	-1.9337	-0.404	0.1659	0.9292	-0.8434	-0.3366				8.3478	-0.7418	-2.3188	-1.7949	-0.6689	-5.6944	7.1875	-4.6119	-1.8931	0.7706	1.0989	-2.0356		0.3575	1.2871		1.8312	-2.579	0.6858
1998/5/13	3.7037	0.2736	1.4085	10.0406	2.1946	1.1837	3.0073	1.7808				-1.6854	1.7937	1.0386	4.5692	0.6734	-0.1473	6.8999	0.5896	2.2701	1.147	0.7246	1.2987		2.3152	2.5415		4.9257	0.0854	1.3932
1998/5/14	-2.2449	1.1216	-2.7778	-3.0415	-0.1216	-0.3466	1.1501	5.0075				-2.6531	-0.4405	-1.6153	-4.8689	-3.5117	-1.3274	5.9091	1.6413	0.8879	1.6151	-0.9712	1.2821		2.9591	0		2.8316	-1.0239	1.1298
1998/5/15	-5.0104	-0.5096	-2.4286	-6.749	-1.7444	1.3043	-1.4577	0.4309				2.6415	-4.4248	-4.4776	-5.643	0	-1.6442	-1.7167	0.9227	-1.1001	-1.8938	-0.0363	-1.3924		-2.1133	-1.0963		-0.5797	0.431	-1.4191
1998/5/18	3.1868	-1.0545	0.8785	0	-0.578	-0.8584	0.5917	0.5149				-1.7974	-1.0802	-0.625	3.7552	-2.9463	3.3435	-1.31	-1.4857	-1.7798	-1.7235	0.9448	-1.9255		-1.3817	-1.4458		-0.7289	3.0901	-1.9296
1998/5/19	-1.5974	-1.7966	-0.2903	1.3252	0.4983	-1.342	-2.2353	-3.1588				-0.208	3.7441	2.5157	-0.8043	0.3571	2.5	1.3274	0.464	0.453	-0.947	-0.468	3.9921		1.6637	0.8313		4.2584	-0.9159	0.8745
1998/5/20	-0.4329	-1.0853	-0.7278	-1.6097	-1.6942	-0.8776	0.7822	0				-8.6286	0.9023	-1.5337	-1.0811	9.9644	-2.439	0.4367	-2.0785	3.4949	-1.204	-2.2423	3.713		-1.4643	-1.8429		1.7606	-0.5042	-2.322
1998/5/21	1.8478	0.9718	0.8798	4.09	-1.219	1.6822	1.6418	-1.0873				8.3485	-2.9806	2.4922	2.7322	1.9417	0.8824	1.3043	-1.1792	2.6144	0.8602	0.444	-3.034		3.2343	1.0375		0	2.6182	0.1585
1998/5/22	1.6009	-0.5278	3.4884	-1.1788	1.3617	-0.4789	1.8209	0.0594				0.1263	4.6083	3.6474	0.3989	-2.0635	0	1.2876	0.1193	0.1062	1.1727	-1.8048	-0.6258		-1.0161	1.2225		2.5606	0	-0.1899
1998/5/25	0.5252	0.8739	5.618	5.9642	-2.183	-1.1374	-1.9037	-1.8409				-2.7754	4.9927	2.6393	6.3576	1.4587	3.3528	0.9322	2.0262	4.3478	0.4215	-2.0255	0.1889		7.1001	0.1932		1.1471	10.0412	-1.7438
1998/5/26	-2.6123	-1.2686	-2.5266	-1.8762	0	1.2832	-0.3234	-0.7864				-3.59	5.035	3.1429	0	3.3546	9.8731	1.7632	-2.3364	-1.4228	4.0224	1.6845	-1.0685		-1.7572	-1.6393		1.0007	-1.1219	-1.0649
1998/5/27	-0.4292	-0.8148	1.6371	1.2428	-1.588	2.5775	-0.885	0.6707				-1.1216	-2.1305	0.1385	-3.9851	-0.9274	-2.0539	2.1452	1.1962	-2.0619	-0.9079	0.3389	2.859		-0.4065	-0.098		-1.5192	-0.8321	0.4566
1998/5/28	-0.3233	-1.4218	-2.2819	-2.8329	-1.0031	2.2998	-1.5476	-1.3022				0.2722	-0.8163	-4.8409	2.3346	-3.5881	1.3106	0.5654	0	0	-0.5769	-0.5629	-0.9883		1.4694	0.736		-1.8779	-0.8391	-0.5195
1998/5/29	3.027	1.9231	2.8846	0.2915	3.0837	4.7877	1.5417	0.3375				-0.4072	2.4691	1.7442	0.1267	0.3236	0.2587	2.5703	-1.773	7.5789	0.8532	3.4717	-0.3743		-1.9308	1.6074		2.8025	5	2.1867
1998/6/1	4.9318	-1.5409	4.2724	-1.3566	-2.0513	-0.2781	-3.7809	-2.4465				5.4975	0	5.5714	-1.7722	1.4516	0	-2.1926	0.1203	9.9804	-0.1692	2.2976	3.1935		0.7383	3.5475		-1.1303	0.1465	-2.108
1998/6/2	-2	3.2258	-1.0243	2.7505	0.9599	1.1155	-0.1238	0.3448				0.8183	-2.8112	0.5413	0.2577	-0.159	-1.5484	-4.0032	4.5673	0.8007	-2.0678	-1.1052	1.335		-0.7329	-1.4815	-85.06	-1.8157	1.6094	0.8157
1998/6/3	-1.3265	-2.1968	-0.9056	5.6405	-1.2532	1.379	-1.9517	-2.1868				4.2717	-0.551	-0.1346	6.5553	5.0955	-0.7864	1.251	1.8391	2.1183	-1.7307	0.2163	2.9341		0.4102	-2.2556	-1.6064	1.3014	1.1519	-1.8123
1998/6/4	-1.241	-0.9174	0.5222	-2.8959	-1.0503	-3.6145	2.2433	-0.7985				-1.8845	-4.9861	-4.0431	-1.2063	2.2727	-3.1704	-2.0593	-2.5959	-3.9758	1.4089	-1.5827	-2.7341		-2.2059	-0.0962	4.0136	0.9466	-1.5658	-0.4614
1998/6/5	-2.0942	1.788	3.6364	0.7456	1.6807	0.2419	2.2559	2.4791				4.3841	0.5831	-1.4045	-5.0061	-4.1481	-4.0928	0	-2.3175	-3.5104	3.3692	1.4985	-1.3158		-2.1721	1.0587	-3.4663	0.4019	-2.4584	3.2119
1998/6/8	-2.3529	2.133	-4.7619	0.9251	0.9569	3.3789	3.8985	0.7854				-1.2	-0.2899	0	-2.8278	-3.5549	-5.4054	1.0093	-0.7117	-1.1194	2.6546	-0.6122	-1.2121		2.4765	1.6667	2.6423	0.0667	1.9274	0.4171
1998/6/9	-8.5433	-2.5184	-6.4474	-5.8662	-1.3356	-1.9455	0.9017	-1.7456				-2.834	-5.0872	0	-7.672	-7.3718	4.3609	-0.6661	-2.8674	-7.2642	-0.8511	-3.0797	-2.8221		-3.5833	0	-4.6865	-3.8	-4.8727	0.0958
1998/6/10	0.1198	0.3781	-0.2813	0.779	3.7555	2.4603	0.1153	2.4746				-3.5417	-0.9188	-9.9715	0.8596	0.692	-3.4582	0.5029	0.492	1.6277	2.4761	0.2243	0.3157		-1.815	-2.0609	-0.3463	1.8711	-0.7645	3.0961
1998/6/11	-2.9904	-2.8249	-3.9492	0.7729	-2.862	-3.6406	-2.5338	-2.322				-5.2268	1.391	-3.7975	-2.5568	-2.7491	-2.6866	-0.3336	-2.9376	1.1011	-3.3827	-2.0515	0		-1.8486	-3.9216	-2.4322	-1.5646	-3.621	-2.8793
1998/6/12	4.0691	0	4.699	5.2733	3.4229	0.7235	2.1861	1.3629				6.0164	2.8963	0	5.9767	4.947	3.681	2.9289	3.4048	0.7921	3.5012	1.9421	2.4544		4.4843	6.0229	2.4217	4.4229	4.8761	1.0838
1998/6/15	-0.9479	-2.0672	-3.9271	2.459	-2.6812	-2.3144	-2.6308	-3.127				-4.5572	-1.7778	-4.9342	-4.9519	-4.2088	0.1479	-1.3821	-1.9512	0.6876	-1.0954	-1.7557	-2.457		-2.4893	-1.7371	-4.5202	-0.8604	1.0671	-2.9328
1998/6/16	2.1531	-1.0554	-0.292	-3.9111	-2.2385	-2.2876	0.2375	-0.9038				3.018	-0.4525	-3.2872	0.2894	-0.5272	-1.3294	-2.6381	-2.1144	-3.122	-1.7264	0.2662	-0.5668		2.5528	-1.6722	-2.9862	0.1335	0.3017	0
1998/6/17	-2.5761	-3.3333	0.5857	-2.6827	-0.5284	-0.2508	-1.0367	-1.4332				-3.4543	-1.2121	-3.5778	-1.8759	-0.1767	-0.1497	0.1693	-0.1271	-2.719	2.055	-1.7823	0.19		-2.3176	0	-3.5285	4.5333	0.3008	-1.2346
1998/6/18	0.2404	0.931	0.4367	1.616	0.7968	2.6404	1.1972	0.2644				0.8605	2.7607	1.4842	3.8235	4.4248	0.4498	5.2409	1.5267	-0.2692	0.3573	1.6602	0.4425		4.0422	-0.2915	2.179	-2.3597	-0.2999	0.3947
1998/6/19	1.4388	4.2023	2.1739	1.2161	1.4493	2.4091	8.133	4.087				-2.5595	-0.7463	0.5484	2.8329	3.0508	2.9851	2.9719	0.8772	5.1282	2.2977	1.0254	1.6992		1.098	1.9981	6.0929	0	3.0827	2.8178
1998/6/22	1.8913	-3.4426	-2.2695	-1.2939	-0.9524	0.1196	-1.1803	2.6599				-4.8848	-2.406	2	-3.168	-0.3289	-0.4348	5.6942	-2.1118	3.3376	1.5501	-0.7143	3.2178		2.0886	2.37	0.2154	-2.0901	3.647	0.733
1998/6/23	-3.4803	-1.4661	-1.8868	2.0599	0.6993	1.354	3.5833	-1.0487				3.2461	-0.3082	2.852	2.5605	-1.8152	3.9301	4.797	0.1269	-3.2298	0.4673	0.7194	0.2998		0	-2.9126	4.3696	-0.2001	-0.563	0.3164
1998/6/24	-0.2404	0.4844	0.5917	0.9174	-0.3906	-0.7073	0.6972	0.4472				6.992	-1.0819	-1.7331	4.577	0.5042	1.9608	6.1972	-1.2674	-1.2837	-1.2403	1.9549	-1.3748		-3.2733	-1.2308	-1.51	0.9358	-1.3447	1.7345
1998/6/25	-1.8072	-0.9986	-2.3529	-3.2727	1.0458	-1.5038	-0.1332	-2.7519				0	-1.0938	-4.5855	-0.2653	-4.1806	-4.6703	-3.5146	-1.9255	-2.7308	-2.1036	-2.6917	-1.8788		-2.7073	0.6231	-2.5087	-0.6623	-3.0846	-3.0998
1998/6/26	-0.4908	-0.9043	0.4518	-1.8797	-1.6818	-0.5625	-3.1733	2.2056				-4.2982	2.3697	4.9908	3.7234	0.8726	-1.0086	-6.9416	-1.0471	0.2674	1.2508	-1.4778	0.4941		1.3043	-1.7802	-2.6447	-0.0667	2.1466	-1.0237
1998/6/29	-3.6991	-3.7557	-2.2489	-3.9272	-4.386	-0.9293	-3.3049	0				-5.4995	1.2346	-1.2324	0	-3.1142	-2.0378	-2.5111	-4.3651	-4.6667	-1.0453	-2.9231	-1.4751		-1.7167	-5.1221	-2.4229	-0.8005	-1.8841	-2.3917
1998/6/30	-3.201	-1.7141	-1.5337	-6.2812	-2.9817	0.4486	1.9083	-5.2932				-6.2076	-0.7622	-3.3868	0.8974	1.6071	-1.9316	0.6818	-1.5214	-3.4965	-2.4328	1.0301	-2.1834		-0.8734	-3.7375	3.8375	-2.0847	-2.8804	-0.7947
1998/7/1	-1.1905	-0.1855	-0.1558	-1.0638	-1.7494	0.2842	-2.5154	-3.3104				-6.1531	-0.6144	-1.845	-4.5743	0.1757	-2.2727	3.085	-1.1236	0.5797	0.7218	-0.5882	-0.1913		-1.1454	-2.8473	-0.942	-6.3874	-2.8897	-3.7049
1998/7/2	2.9451	3.3457	6.5523	0.9677	3.0799	3.6437	1.2615	1.3339				3.8017	0.3091	-0.7519	1.5979	0.5263	2.3256	1.8978	2.4148	1.1527	2.2801	0.5128	1.278		0.4456	6.4831	2.853	4.5488	1.4879	1.6291
1998/7/3	-0.7802	-0.9712	-2.0498	1.3845	-1.7274	-1.1328	-0.8211	-1.1409				0.2123	0.4622	-0.7576	3.8008	-1.5707	-0.7576	-1.4327	-1.6644	0	0.3503	-3.2575	0.6309		3.0169	-3.1693	-1.9203	1.614	-0.463	-1.3643
1998/7/6	-4.9803	-3.3781	-3.8864	-6.9328	-4.8456	-1.3433	-0.0856	-3.7284				-2.1186	-0.3067	1.145	1.3889	-0.3546	-1.374	-2.9797	-3.103	-3.4188	-1.9042	-4.0568	-2.1944		-3.9621	-3.1008	3.2632	0	-5.4264	-3.527
1998/7/7	0.6897	-0.7143	1.3997	-1.2415	-1.9628	0.1201	1.1429	1.0604				1.0823	1.6923	-0.7547	-0.1245	1.4235	1.0836	-1.573	1.1645	0.295	0.55	0.4228	0		4.4843	0.0889	0.9831	0.4834	1.8852	0.5018
1998/7/8	2.0548	1.4767	-0.3067	2.6286	9.0862	1.52	2.5424	-0.5474				-1.1777	0.4539	1.5209	4.2394	-0.1754	-0.3063	-1.6743	2.446	0.4412	1.5766	1.7263	0		1.4592	0.2664	-1.1127	2.7491	-0.7241	1.5692
1998/7/9	1.3423	-0.7463	-1.0769	-2.6726	2.1647	0.4728	0.3306	-1.5138				0.1083	0.1506	1.1236	-3.2297	-1.406	3.533	-2.709	0.1404	0.4392	-0.6652	-1.9454	0.8333		1.3536	2.1258	0.0703	0.5351	1.6207	-0.5969
1998/7/10	1.5894	3.6466	1.5552	3.2037	1.3358	0	1.5651	3.4932				8.9827	-1.5038	1.1111	-1.4833	1.9608	-0.1484	1.3524	1.2623	2.4781	2.551	1.984	2.2886		0.9182	1.8213	2.6704	1.1976	1.5949	2.1194
1998/7/13	-0.7823	-2.5027	0.3063	1.9956	-3.1818	5.8431	-0.3514	-2.3402				1.6882	0	0.5495	4.1405	-1.049	0.2972	-3.9246	-1.9391	1.9915	3.8246	-0.5795	-0.0622		0.9098	-2.1295	0.4107	3.0901	0.6279	-1.6949
1998/7/14	-2.7595	-1.0417	-2.1374	-4.5652	0.7512	-2.4454	-2.713	-0.1843				-2.3438	1.2214	-1.4572	0.6024	0	-3.5556	6.5359	-3.2486	-3.0683	-0.3594	-3.5803	-1.6169		-0.082	-2.3499	-4.2263	-4.3367	-3.6661	-1.0556
1998/7/15	0.1351	-0.3008	-0.936	-1.5945	-1.4445	0.5697	0.2789	-0.277				1.25	-3.1674	-1.2939	-0.2395	-0.53	0.3072	6.6718	0.5839	-1.7266	-1.0821	-0.3022	-1.3906		2.6251	-0.3565	0.427	3.3333	-0.1619	-0.0711
1998/7/16	-0.2699	-1.9608	-1.1024	0.463	-2.1277	-2.4924	-6.8409	-3.1019				-0.5926	-1.0903	-4.1199	7.2029	-0.3552	-2.2971	-2.5162	-2.1771	-1.4641	-1.8535	-5.1971	2.4359		1.279	1.4311	-1.63	1.1613	-1.1354	-2.3843
1998/7/17	-1.8945	-2.8462	0.1592	-2.4194	-1.3043	0	0.5672	-4.0134				3.4774	-0.315	5.0781	6.9429	3.3868	0	5.826	-1.0386	0.7429	-0.6192	1.1878	-3.0663		-2.4467	-2.6455	-0.4323	1.7857	0.1641	-1.9322
1998/7/20	-3.3103	-3.9984	-2.8617	-4.6045	-2.839	-0.426	-4.1259	-2.9866				-2.6404	0	5.0186	0.4188	4.1379	-1.8809	5.784	-4.9475	-3.2448	-2.8349	-1.7607	-5.0355		-2.2654	-6.25	-2.6049	-0.8772	-3.3579	-3.0855
1998/7/21	3.4237	7.3814	1.1457	10.0248	4.6851	2.8005	4.8607	5.1821				2.9586	1.5798	4.9558	-2.6069	-0.6623	1.278	6.6535	4.5741	1.9817	3.4947	7.1598	0.9517		3.394	3.3816	1.1887	0.6321	3.1356	4.9866
1998/7/22	-0.6897	-1.1137	-0.8091	1.3498	-3.7536	0.2649	-0.8562	-2.6829				-0.431	4.5101	5.059	3.212	-2.1667	0.1577	-1.7912	-1.6591	-3.139	-2.8191	-3.0973	-2.6936		-1.6813	-3.0841	0.0734	-0.7538	-3.0403	-1.498
1998/7/23	2.2222	-0.7767	1.6313	0.444	1.3	1.7358	0.4169	1.0025				-1.8759	-0.5952	0.1605	8.8174	1.5332	3.1496	0.6289	2.6074	4.6296	-1.817	5.0228	0.9689		0.9772	0.5786	0.5869	0.3165	1.2712	-0.2596
1998/7/24	2.9891	2.1135	1.9262	5.9669	-1.2833	0.9644	4.7746	3.5236				-4.4608	0.2994	-2.7244	-2.5739	1.6779	-0.916	-3.8125	1.3453	-0.295	2.3701	1.3043	1.0281		1.9355	2.6846	0.2188	-1.1987	1.4226	7.0658
1998/7/27	1.1873	-0.345	-1.1024	-2.3983	0.75	-0.4409	-0.3114	-1.1505				-4.1047	5.0746	4.9423	2.9354	0.9901	2.9276	-0.8447	-0.7375	3.5503	-0.9198	0	-1.6282		5.2215	7.3763	-3.7118	-4.2146	-2.1452	-1.702
1998/7/28	1.8253	-1.5385	3.3439	-3.5256	0.2978	-0.4797	-0.3407	-1.9884				-0.0535	-1.7045	4.2386	-6.0837	-1.634	-0.7485	0.8519	4.0119	-1.2857	-0.128	-2.3605	0		0.4511	-0.7826	0	3.9333	2.4452	-0.8834
1998/7/29	-2.5608	-0.1563	-3.3898	0.2215	-1.5339	-2.0393	-0.7692	-0.9401				-1.8737	-0.578	-2.1084	-6.1741	-2.99	-2.5641	-1.2346	-2.8571	-1.8813	0	-1.0989	-3.0345		-3.7425	-2.2787	-0.6047	0.8339	-2.716	-2.1747
1998/7/30	-0.2628	-0.5869	0.7974	1.8785	-0.2513	-1.2112	1.3781	1.8981				-0.2182	1.8895	-1.2308	4.6386	-0.1712	0	-4.3421	-2.7941	-1.9174	1.7628	0.4444	-0.7824		0.6221	-1.6143	-1.1407	0.9542	-0.846	0.9475
1998/7/31	0.1318	-1.3381	6.1709	0.8677	0.2519	-0.0383	1.2461	0.1471				0.0547	1.9971	3.1153	0.7216	4.1166	2.9412	-0.9629	1.3616	3.1579	1.3858	-0.8407	1.9355		-0.0773	0.1823	-4	-1.0712	-2.4744	1.9134
1998/8/3	2.3684	-1.6354	7.4516	-2.2581	-2.4121	0.9966	0.4196	-2.1537				1.8579	-1.2587	-2.2659	-2.0471	1.8122	5.5639	1.1111	0.8955	1.6035	-2.5784	-3.3467	-2.7426		-3.9443	-3.1847	0.4006	0.7006	-2.5372	-1.8066
1998/8/4	-1.1568	0.3244	-3.6061	-3.1903	0.8239	-0.1518	1.0028	0.5003				-1.2876	-1.983	-3.5549	-2.6123	0.6472	-1.1396	0.6181	-1.7751	-1.5782	-1.4668	-3.6934	-3.543		-0.161	0.282	-1.1173	-2.277	0.5386	-0.9019
1998/8/5	4.2913	0.7276	1.7266	2.8409	-0.4086	1.2923	-0.2206	0.7466				-1.087	0.8671	2.5641	5.9013	1.9293	2.0173	-1.0922	2.259	2.0408	0.1942	0.4794	2.5487		0.8871	0.4686	0.8878	-0.9061	-0.625	0.2912
1998/8/6	-2.1197	0.6421	-2.6874	-0.5525	-0.5128	0.075	-1.4373	-0.2964				0.5495	1.5759	0.7812	0.2026	-2.2082	-1.8362	-0.7591	0	-0.4286	0.0646	0.7156	-0.6579		1.5188	0.653	-3.76	0.5879	-1.8868	0.9074
1998/8/7	-3.4395	-1.3557	-4.9419	3.3333	-1.3402	-2.5497	-3.5614	-1.3875				-6.0109	-3.244	-2.9457	2.1234	-1.4516	-2.446	-6.9541	-2.5037	-3.7303	-3.4861	-3.837	-0.6623		-4.0157	-2.0389	-4.2394	0.1948	-2.9304	1.4388
1998/8/10	-4.0897	1.4956	-2.4465	-3.1183	-3.8662	-2.1932	0	-0.1508				-5.7558	-0.5831	-2.5559	-4.6535	-3.2733	0.59	-6.0538	-3.3233	-4.1729	-2.9097	-6.2562	-3.6296		-4.5119	-0.3784	-4.9479	-0.4537	-4.2453	2.8369
1998/8/11	-3.0261	5.3365	-0.4702	1.7758	-0.6522	-0.5114	-0.378	2.315				-0.7403	-4.2522	-1.9672	0.2077	-5.4146	-5.8651	-6.4439	-1.25	0.311	-0.1033	0.1051	0.538		-1.2887	-0.3799	0.7306	0.0651	0.2956	0
1998/8/12	-3.2624	2.3062	0.7874	-2.7263	-4.1575	-3.875	-1.0508	2.3119				-1.9267	-1.9908	-1.8395	-1.7617	-5.5456	-1.2461	-6.3776	-2.8481	-4.186	0.3448	-1.5223	6.9572		1.5666	1.1439	-0.272	-0.5205	-1.4735	1.3103
1998/8/13	2.6393	-1.626	2.0312	-0.5605	2.3402	1.1107	2.5959	4.1346				8.9987	-0.1563	4.9404	0	2.2727	1.735	1.9074	0.8143	-0.1618	4.7423	7.516	0.5718		1.8852	5.1838	1.9091	0.5886	0.7976	-0.7488
1998/8/14	-3.8571	-3.7941	-5.0536	-8.6809	-8.9794	-2.7665	-2.674	-5.3555				-2.4419	-3.1299	-0.1623	-3.1646	-4.8148	-4.3411	-7.1301	-4.685	-4.376	0.3609	-5.3049	3.7669		-4.4575	0.0896	-9.9911	-2.6658	-3.5608	-3.1207
1998/8/17	-9.3611	-4.3733	-10	-10.1235	-9.8039	-9.1632	-2.5702	-5.561				-10.1311	-4.8465	-4.878	-10.1307	-9.7276	-10.0486	-8.6372	-10	-9.661	-5.5247	-9.8953	-9.1781		-9.8592	0	-10.0099	-4.5424	-9.9487	-3.3628
1998/8/18	-1.6393	2.0825	-6.81	-0.9615	-5.5707	3.0861	1.8799	1.2397				4.5756	-4.9236	-2.3932	-0.1212	-3.0172	-3.4234	-3.3613	-4.5198	-3.0019	0.692	-2.6148	-0.3017		1.0742	4.3868	-4.7357	1.8195	-6.6059	1.8315
1998/8/19	8.3333	3.28	6.1538	5.6865	7.1942	4.647	3.7202	3.6224				3.8681	1.4286	6.1296	7.767	6.4444	4.8507	9.7826	6.5089	6.383	2.7491	6.8019	4.236		5.7971	6.0034	7.052	3.7113	6.8293	2.7338
1998/8/20	2	-0.3486	4.7101	3.937	3.6913	2.1776	-0.0287	0.9847				0.1221	5.1056	4.9505	3.6036	3.1315	-0.1779	9.2079	4.0741	3.8182	2.6756	1.2849	-0.1451		1.8265	-0.5663	7.2354	0.3313	4.2237	-0.105
1998/8/21	0	2.7983	-2.2491	1.0101	0.4531	3.6774	1.4638	4.0956				3.7805	0.1675	2.2013	0.6522	-0.4049	-0.713	4.8957	8.1851	2.2767	0.2932	3.3094	-1.4535		0.8969	0.4068	3.6254	0.7266	2.8478	1.2969
1998/8/24	3.0166	-0.4159	8.6726	1	0.6443	0.1209	-0.1697	-4.2155				-2.2914	-2.6756	-1.0769	0.8639	1.626	5.7451	1.3829	-1.4803	-1.0274	-0.7795	0.5873	3.2448		-1.2444	1.1345	2.138	0.2623	0.639	-0.3114
1998/8/25	1.757	1.2908	-1.9544	2.8465	-1.7286	-0.161	-1.2468	2.445				-1.4432	4.9828	4.9767	0.6424	-0.6	2.5467	5.4561	-2.8381	0	-1.4403	1.2208	2.0714		-0.7201	-0.2404	0	-1.6351	0	-0.9719
1998/8/26	-0.2878	-2.9235	-2.1595	0.9627	-1.8241	-1.6129	-2.1521	2.7208				-3.2337	1.1457	-2.5185	1.9149	-0.2012	-3.4768	8.8925	-3.9519	-0.8651	-0.8635	-2.6219	-1.1197		2.4479	-2.5703	2.2835	0.3989	0.2116	-0.7711
1998/8/27	-1.7316	-2.3552	-4.584	-0.7151	-3.1188	2.418	-0.3812	0				-1.8916	0.1618	0.152	4.2797	-3.2258	0.8576	-7.3497	-2.6834	-3.4904	-1.34	-2.3694	-3.397		-0.177	-3.6274	0.4651	-0.7947	1.3728	-1.2716
1998/8/28	1.3216	-1.0281	0.3559	-1.6807	0.411	-0.6803	-0.7359	-1.487				-2.0566	-0.8078	-1.3657	-4.004	-4.1667	-0.1701	-4.1667	-0.7353	-1.8083	-0.5772	0.5516	-1.3187		-1.6844	0.5988	-1.3889	-1.2016	-0.4167	-2.3256
1998/8/31	1.4493	2.9964	0.3546	2.1978	0.7503	-0.0403	1.7497	1.3208				1.706	-0.9772	1.2308	3.2325	3.6957	1.1925	-1.7559	2.5926	3.1308	0.3415	0.8777	4.6028		0.2705	4.5068	1.2207	-1.7568	3.4519	2.4542
1998/9/1	2	-2.948	-3.0035	4.3011	0.4062	-0.927	-2.0111	-2.7933				-4.7097	-4.1118	-5.0152	2.6263	0.6289	-3.0303	-6.383	-2.1661	-1.25	-1.7699	0.6525	-3.0518		-3.1475	-3.5801	0.1855	-0.1376	0.4044	-2.6457
1998/9/2	5.7423	-0.1599	-0.9107	-1.6037	-0.8092	-0.0814	-0.1785	-0.431				2.5051	-4.1166	-1.12	3.248	-3.125	-3.8194	2.4545	-1.2915	-1.6275	0.3119	2.6472	-1.9766		0.1857	0	3.6111	0.4821	-0.2014	-0.4774
1998/9/3	0.5298	0.1601	0.3676	0.5821	1.2237	0.285	0.9833	0.3367				-1.7834	0.8945	1.4563	-1.1439	0.8602	1.083	-1.1535	1.1215	1.2868	0.9326	1.8421	1.7924		1.4829	-0.5063	1.0724	-0.6169	4.5409	0.2952
1998/9/4	0.527	1.199	2.1978	0.9259	7.2532	0	0.3541	0.7191				4.304	-0.8865	1.2759	3.6644	1.0661	1.7857	8.1688	1.6636	3.6298	1.7112	0.5685	-1.4095		1.3699	2.4597	0.0884	1.4483	-0.9653	1.8764
1998/9/7	5.7667	0.5529	1.7921	1.9495	2.1916	0.2842	0.2646	3.2842				1.8698	5.0089	0.7874	4.9302	2.3207	0.7018	1.0788	4.1818	5.0788	-0.4038	-0.7708	-0.5267		2.8829	1.4901	6.7138	1.0877	2.729	1.2279
1998/9/8	-0.6196	-0.6284	-1.4085	-2.9246	-3.4926	1.7004	-0.176	-1.3825				-0.5063	4.9404	2.3437	-1.5071	-1.4433	3.4843	-3.2841	-3.4904	-3.1667	-1.1486	1.709	2.118		-0.7005	-2.0392	-2.3179	-0.269	-2.9412	-1.3914
1998/9/9	5.1122	2.0553	3.5714	3.9397	3.746	1.035	2.7321	5.9346				4.5165	1.1364	0.458	3.3303	1.6736	2.6936	3.9049	1.9892	2.5818	1.7088	0.8147	2.5926		3.2628	3.164	2.0339	1.5509	5.0831	2.6773
1998/9/10	0	1.6266	0.1724	0.5574	5.814	2.0095	2.6594	0.5734				3.1041	0.9631	-0.9119	0	1.2346	2.2951	-0.9804	2.1277	2.1812	2.9234	0.7071	1.8051		1.1102	1.6142	2.8239	0	0.9302	1.4799
1998/9/11	2.9656	-1.2195	-1.0327	4.6563	0.2313	3.4376	-1.6713	2.807				5.4309	4.9285	3.5276	2.7003	-1.2195	-1.2821	-1.9802	-1.3889	4.1051	1.3386	4.8144	0		-1.1824	-1.5091	2.504	0.2656	-0.4608	0.1042
1998/9/14	1.2673	2.7006	4.3478	1.6949	5.5395	1.0082	1.6431	0.5973				7.6148	5	5.037	-2.6293	2.6749	6.3312	0.5892	4.5775	2.2082	-0.1289	1.9139	0.7092		0.7692	1.2097	0.8668	3.4437	1.3889	0.6243
1998/9/15	-1.2514	-1.3524	-3.1667	-2.1875	-2.6244	-0.5176	-1.1427	-0.0848				-3.538	5.0505	1.6925	0.784	0.4008	-1.2214	2.8452	-0.6734	-2.6235	0	-3.0516	-0.0704		4.9194	-2.2311	-2.3438	-1.9206	-1.0046	0
1998/9/16	-1.1521	-0.5331	0.6885	10.0106	2.0213	-0.2973	2.7629	1.8676				3.7756	-2.0604	0.1387	2.7658	-0.3992	0.7728	-2.3596	-0.1695	0.6339	-0.6452	-0.2421	-1.339		1.4551	0.7335	3.68	-0.5875	-0.369	-0.5515
1998/9/17	3.7296	0.9571	0.5128	5.1307	-4.2378	5.1062	2.8807	-1.0417				-7.4324	-3.5063	2.4931	-4.2893	2.6052	-2.1472	0.25	-1.528	-0.6299	3.4091	-2.9126	-1.7857		1.8327	-2.4272	-1.3117	0.4596	-4.1667	-1.5598
1998/9/18	-4.2697	-2.6166	-0.3401	-2.6703	-2.9885	0.3901	-2.8	-1.4316				0	-3.9244	-4.7297	0.8787	-1.1719	-1.2539	-5.32	-3.1034	-2.5357	-3.1711	-1.25	-3.7818		-2.5822	-2.9851	-1.8765	1.6993	-1.4493	-1.831
1998/9/21	1.8779	0.1168	0.8532	0.3784	2.3104	0.0353	0.0357	-2.6057				-7.0185	2.118	4.9645	3.6585	2.3715	3.6508	0.5268	1.9573	1.9512	0.4215	0.3038	2.7967		3.1325	0.6838	0.7968	-0.5141	10	1.1478
1998/9/22	-1.0369	-0.6223	-0.3384	0.377	-2.432	1.3065	-2.852	-1.7982				1.1473	-1.4815	1.8919	4.0336	-1.7375	-1.072	1.3974	-1.3962	-1.5949	0.4843	-0.0505	0.7353		0.0779	-1.2733	4.5059	-1.0336	-2.4955	-0.7447
1998/9/23	0.1164	-0.3523	-0.3396	1.6901	2.9674	-1.1502	0.0734	2.9924				-2.2687	3.609	-1.8568	0	0.1965	3.4056	-1.3781	0	4.2139	2.1851	-0.303	-0.073		0.7004	0.5159	0.6051	3.6534	2.8336	0
1998/9/24	1.5116	-1.9639	-5.2811	-2.5854	-2.0173	-3.914	-1.0268	-3.686				-3.7874	-4.6444	-1.2162	-2.1809	-4.5098	2.994	-4.2795	-2.8319	-2.7994	-2.2013	-3.1915	-3.141		-4.0185	-2.4808	-3.0827	-4.3303	-3.4667	-1.3934
1998/9/25	5.3837	0.7212	3.5971	-1.2322	2.2353	1.2844	0.0371	0.6303				1.3333	2.8919	1.6416	0.578	1.848	0.7267	2.1898	1.4572	1.6	0.3215	0.9942	2.187		1.0467	1.4035	0.0776	1.4737	1.8416	0.9058
1998/9/28	4.1304	-0.1193	0	-3.071	-0.748	1.9565	-1.4815	5.0112				-1.3784	-4.2899	0.4038	0.2463	0.6048	0.4329	2.7679	0.5386	1.8898	-1.9872	-1.399	0.738		-0.1594	-1.5571	-0.7752	-0.9336	0.1808	0.1795
1998/9/29	-1.0438	-0.4381	-1.7361	-2.8713	0.1739	-0.7107	0.6767	-0.8522				1.2706	0.3091	-2.1448	-0.9009	-0.8016	-2.7299	1.9114	1.9643	5.8733	3.5903	4.6768	-1.4652		-0.7981	0.1757	-1.5625	-0.3141	-0.5415	0
1998/9/30	0.9494	1.96	4.417	1.9368	1.8519	0.0358	1.1202	0.9884				6.7754	-0.4622	0	0.6612	1.6162	1.6248	3.1543	8.056	-0.7299	2.1591	0.1506	1.487		2.2526	1.8421	3.1746	0.105	1.6334	0.5735
1998/10/5	-4.8067	-1.53	3.5533	1.2	-1.1932	-0.7513	1.2555	-1.7021				-0.7638	-0.4644	1.9178	-0.821	2.1869	-0.2907	-1.9008	3.5656	-1.6176	-0.5562	-1.4035	-0.8791		-0.1574	-2.3256	1.6154	-1.469	2.5	1.7463
1998/10/6	-3.2931	-1.5538	-4.085	0.6917	-2.1852	-2.7397	0.5106	-1.2554				-4.1445	-1.8663	2.1505	-3.1457	-2.7237	-2.9155	-4.0438	-2.9734	-3.139	-0.4474	-2.2369	-1.4782		-1.0244	-2.1164	-1.9682	2.7689	-3.4843	-2.1016
1998/10/7	-1.4756	-0.9308	-0.3407	1.5702	-1.2346	-0.1112	-2.0682	-2.4112				-1.2353	0.6339	-1.5789	-1.8803	-1	-0.6006	-0.6146	-2.4194	-1.8519	-0.7303	-0.988	0.075		-0.2389	0.1802	-1.1583	0.2073	0.1805	-1.288
1998/10/8	4.1475	0.1634	1.0256	2.9952	1.131	1.1503	0.4446	0.8086				1.9387	0.7874	3.2086	2.6132	2.6263	2.8701	1.0601	2.9752	2.5157	1.9242	0.0525	2.4738		0.5587	0.5396	2.1875	-0.5171	2.2523	0.6887
1998/10/9	-3.0973	0.2855	-0.846	-0.9381	0	0.4402	0.4795	-0.2674				-1.5337	4.5313	5.0518	5.2632	-0.9843	0	0.0874	-2.2472	-1.5337	-0.4442	-0.1575	4.1697		1.4286	-0.7156	0	-1.4553	-0.5286	-0.108
1998/10/12	6.5068	-1.708	2.3891	-1.5152	-0.9417	0.3652	-1.4684	-2.815				-1.8692	2.9895	5.0555	1.6935	0.1988	4.5521	-0.4367	-1.3136	3.5826	-0.725	-0.4732	3.3708		2.5039	-1.982	0.9939	-1.0549	3.1887	-1.4054
1998/10/13	0.1072	1.1585	-1.8333	0.1923	2.3767	0.0728	0.3353	0.4598				2.6667	-3.0479	4.9296	-0.8723	1.5873	-0.7022	-1.2281	1.6639	-1.8045	1.1236	-0.1585	-0.8152		-0.916	3.0331	1.2869	1.1727	-0.6867	1.6082
1998/10/14	0.5353	-1.227	1.6978	1.5355	-1.451	-0.4	0.1857	-1.0984				-1.4842	1.7964	5.0336	-0.8	2.7344	1.6973	1.0657	-0.8183	-1.2251	1.6667	-1.3228	1.0274		-0.7704	-0.5352	3.7369	1.686	1.0372	-0.8993
1998/10/15	-0.3195	-0.2484	2.3372	-0.9452	1.2956	-0.0365	1.149	-0.1388				0.4394	4.2647	5.0053	5.4839	-1.3308	-0.9736	-1.3181	2.1452	2.3256	2.2404	-0.3753	2.9831		0.2329	0	-0.5764	-0.5181	2.6518	0.1089
1998/10/16	0.9615	0.2906	-1.4682	0.7634	0.2907	1.607	3.5178	0.7878				-0.3125	-0.5642	4.9696	0.5352	3.0829	-1.5449	1.2467	-1.454	0	2.0844	1.1841	-1.3167		0.0775	0.2691	-0.7246	0.4167	0.8333	1.8129
1998/10/19	1.164	0.2483	2.649	3.3144	3.2464	2.0129	2.6549	1.0575				-2.3792	3.5461	-3.1884	-1.3688	-1.1215	1.9971	4.5734	0.6557	2.8788	2.0942	1.9149	-2.7352		3.1734	0.7156	-1.1679	4.1494	4.9587	1.4245
1998/10/20	4.0795	1.0322	-2.4194	-1.9248	-1.7967	-0.7047	-2.3448	1.4559				1.8464	-4.9315	0.998	-0.2313	-2.8355	-2.9371	-3.8688	-0.6515	-2.651	-1.8974	0.4175	0.9602		-1.2003	0.1776	1.1817	-0.2988	-0.8661	-1.1938
1998/10/21	-3.7186	-3.7597	-5.4545	-4.5794	-3.4305	-2.0227	-2.8955	-2.9596				-3.4808	-4.611	0.8893	-1.2365	-3.1128	-5.7637	-4.3745	-4.918	-4.236	-3.5546	-3.1705	-4.4837		-5.3151	-3.9894	-1.8978	-2.0979	-5.2423	-2.4876
1998/10/22	-2.1921	-1.6136	0.6993	2.0568	-0.296	-0.7968	-0.0364	-0.9242				-0.8264	3.0211	4.9951	0.7825	-1.004	2.5994	-0.2745	0	0.6319	0.8672	-0.5368	-0.7824		0.4812	-0.3693	-0.372	0.6122	3.5205	-0.328
1998/10/23	0.8538	0.259	-0.5208	-0.096	-0.772	1.3874	1.1277	-0.2799				-2.0455	3.8123	4.8507	1.4752	-0.8114	-1.6393	-1.7431	-1.8966	-1.5699	0.4299	-0.7555	-0.6452		-0.3192	-1.0195	-0.0747	2.0284	-1.2146	0.1463
1998/10/26	1.9048	-2.8412	-2.0942	-2.2094	-2.5135	2.1966	0.7194	-2.7128				-4.099	4.9435	-0.2669	-0.6886	-0.818	-2.2727	-4.7619	-1.5817	-1.4354	0.0535	-3.2083	-2.5974		-1.281	-2.0599	0.5232	3.8767	6.6393	-1.789
1998/10/27	5.919	-2.5255	1.7825	-1.7682	0.6753	2.1142	0.2857	-1.6827				0.7258	4.9798	-5.4416	1.772	0.2062	2.0155	0.7843	0.1786	0.8091	-0.5348	0.6742	4.5185		-0.4055	-0.7648	0.5948	-0.5742	-0.0769	0.3717
1998/10/28	10	1.4545	1.7513	2	1.6463	1.1042	-0.5698	0.4401				0.7206	5	1.9811	0.2271	1.0288	0.6079	0.8755	1.7825	2.7287	1.9892	0.558	-0.9213		2.3616	1.7341	2.2173	1.5399	4.7692	1.2222
1998/10/29	9.9822	0.7616	-1.5491	0.9804	-0.8398	2.0137	1.0745	1.0711				-1.0334	-3.0525	-0.7401	2.568	-1.0183	-0.9063	-2.2179	-1.4011	-1.875	-0.7907	0.8879	2.6466		-1.6706	-1.2311	1.0123	0.1896	2.7166	-0.8416
1998/10/30	3.9708	1.2895	1.2238	7.5728	3.4483	4.6504	0.6378	0.289				7.6305	-5.0378	-0.2796	-0.7364	1.2346	-2.2866	-0.0986	-0.7105	-0.1592	-0.4251	1.2101	-0.5575		1.1327	1.1505	-2.0759	-1.7975	-1.2152	1.1439
1998/11/2	0.0779	1.0097	5.3541	5.0542	1.9883	4.7954	4.1197	2.5937				-1.0448	5.1724	-0.1869	-0.7418	-1.4228	2.1841	2.2705	0	1.2759	-1.1206	0.5435	0.4905		0.08	3.2227	0.8772	1.4451	-0.5065	3.174
1998/11/3	-4.5171	3.3898	-2.9508	-3.0069	0	-1.7694	1.7585	0.6554				1.9608	0.8827	4.9625	2.0179	1.2371	-0.1527	-1.0618	0.7156	2.5197	3.0221	2	0.9763		0.2398	0.551	0.0725	-0.1899	3.7091	-0.8133
1998/11/4	10.0326	-1.5132	-0.5068	3.6315	-0.9748	-0.9938	-0.6979	-0.6512				-1.997	-2.5	0.1784	0.3663	0.2037	1.2232	1.4634	1.2433	-2.1505	-0.9953	0.5299	-2.0028		2.3126	-1.7352	-1.1586	1.2369	0.2805	-0.9269
1998/11/5	0.2224	4.7375	1.528	0.7692	1.2739	4.0778	3.9491	2.0599				2.566	-2.3077	-0.5343	1.8248	0.4065	-1.3595	-0.9615	-0.7018	0.7849	0.5291	1.6342	0.7047		0.3897	1.3941	0.3663	3.1015	3.1469	2.195
1998/11/6	1.1095	5.0122	-1.3378	-2.2053	5.3173	1.0549	0.6439	2.2936				0.2943	0.1312	-1.7905	-1.5054	0.8097	-0.1531	-1.9417	3.0035	-0.1558	4.8421	1.1929	0.4199		0.7764	2.1082	0	-0.9116	-1.0847	6.0211
1998/11/9	-1.9751	0.4657	3.0508	-2.1683	8.3062	1.3719	0.128	0.3587				-0.5136	0.5242	0.2735	-1.7467	2.4096	-0.3067	3.8614	1.2007	5.1482	4.4177	0.2563	3.4843		-0.077	0.0898	4.0146	0.092	-1.9877	0.2989
1998/11/10	4.1045	-0.7339	-1.6447	3.4574	-2.7569	0.2059	-1.3419	-2.3235				-1.5487	1.3038	1.7273	-0.8889	-0.9804	2.1538	-2.5739	-0.1695	-2.0772	-1.9712	-1.8405	-0.6734		-1.0023	-1.1659	-0.3509	-0.4596	1.2587	-1.7881
1998/11/11	-0.5018	0.8949	2.8428	-2.9135	1.9588	-0.4698	3.3031	1.0979				-0.3745	4.6332	0.8937	3.5127	2.3762	0.9036	-0.6849	1.6978	3.0303	2.8936	2.5	-1.0169		0.4673	-0.9074	-1.5493	-2.3084	-1.3812	0.472
1998/11/12	-2.0173	-1.7354	-2.1138	-2.1183	-3.2861	-1.7404	0.8777	1.991				-0.3759	-4.182	-1.7715	-0.4332	-1.7408	0.597	1.5764	-3.172	3.0882	4.8141	-1.9309	0.4795		0	-0.4579	-0.7153	-0.189	1.0504	-1.6779
1998/11/13	0.3676	1.2166	5.9801	-0.1803	-1.2023	-0.3302	2.6725	0				0.6792	-1.1553	2.615	0.7977	-0.3937	2.3739	3.9767	-1.5517	5.5635	1.5916	0.5699	1.1588		6.5891	-0.828	0.7205	-0.6629	0.1386	-0.3413
1998/11/16	9.7436	2.1326	1.0972	2.71	1.0582	2.5301	0.1211	2.0408				-1.3493	-0.9091	-0.3515	0.7914	-0.7905	-0.4348	4.944	0.7005	-0.1351	-0.3133	2.8851	-0.6065		0.8727	0.9276	-0.7868	-0.4766	0.2076	2.7055
1998/11/17	-6.4753	-1.063	2.0155	-2.6385	-0.1571	6.4584	2.7207	-0.6522				1.2158	4.9803	0.97	-2.7123	-2.1912	-2.329	-3.5556	-1.2174	-0.406	0.3143	-1.352	2.9831		0.0721	7.4449	0.0721	1.0536	-1.8646	-0.8336
1998/11/18	-4.2113	-0.307	-1.2158	0.813	-2.9365	-0.2967	-2.5603	0.3939				-1.2012	-2.4969	-0.786	0.8804	0.2037	-2.5335	-0.2765	0.1761	5.4348	-1.5667	2.4873	-0.4608		-2.1614	-3.4217	1.585	-1.8009	1.4778	-1.3786
1998/11/19	-4.62	-2.2325	-3.6923	0.8065	0.7023	-2.1825	-1.5403	-0.1744				-0.304	2.4328	-4.4894	0	-0.4065	0	-3.0499	-1.2302	-0.7732	-1.3643	-1.1392	-0.6614		-1.3255	-0.8857	-0.2837	-0.3861	0.4161	-1.3297
1998/11/20	-4.7656	0.2756	-0.7987	-3.9111	2.3069	1.3185	-0.3067	-0.917				-0.9909	2.25	4.7926	0.2182	-0.8163	-0.6116	-1.1439	0.7117	-3.3766	2.0747	-0.9519	0.9987		-0.2985	0.983	2.1337	1.6473	1.105	1.6586
1998/11/23	-1.8868	-1.9238	-2.2544	-2.4052	-1.8353	-0.7341	1.4769	-1.234				-2.3095	5.0122	1.759	-2.7576	0.823	-1.6923	-1.4465	-1.5901	-1.3441	-1.2195	1.1128	0.5274		-2.3952	-1.2389	2.0891	-0.858	2.1175	0.3739
1998/11/24	-1.3378	0.1631	0.8237	-1.4218	-0.1068	-1.2437	0	-0.0446				0.1576	-4.4237	-1.0372	-0.1493	1.2245	0.939	0.4892	-0.1795	-2.3161	-1.0059	2.8014	0.3279		0.6135	1.2545	0	4.0385	-0.3344	-0.6095
1998/11/25	3.5593	-1.7501	-1.7974	-1.5385	-0.9091	-0.5446	-0.9096	-0.6696				-1.7309	-1.827	-1.6594	-1.9432	-2.4194	0.6202	-1.1685	-0.5396	-2.0921	-0.97	-0.9732	-2.4183		-2.7439	-2.3894	-5.5935	-1.2939	-1.0738	-1.1584
1998/11/26	-5.1555	-0.3728	0.4992	-2.5391	-2.6983	-1.1294	-1.8972	-0.3146				0	-3.9702	-1.3321	0.6098	-0.4132	0.7704	-0.7882	-0.3617	-1.9943	-1.166	-1.0319	-2.8801		-1.2539	-2.0852	-4.263	-0.7491	-2.5102	-0.4137
1998/11/27	-9.3184	-1.1227	0.9934	-1.3026	-2.8286	-1.3153	-1.0293	-1.1722				-1.281	-1.0336	-2.0702	3.7879	2.9046	9.9388	-1.6882	1.4519	-1.3081	-1.0854	3.2771	-0.1379		-2.4603	-1.2037	-1.7358	-1.5094	-5.6367	-2.1115
1998/11/30	1.4272	-1.7241	0.1639	1.5228	1.5982	-0.0702	0.6618	0.365				-0.2433	-0.3916	-3.2169	0.6569	0.2016	-5.007	-3.0303	-1.4311	1.3255	-2.8626	0.6731	-0.0691		2.0342	0.4686	-0.5376	0.0958	-4.8673	0.7072
1998/12/1	-0.2814	-1.3693	2.7823	-3.3	-2.3596	-0.2808	-2.2542	0				0.2439	-1.7038	-4.9383	-1.2328	-1.006	4.978	-3.0208	0.5445	-3.1977	-3.831	-0.7163	-2.6261		-1.6746	-1.306	-3.2432	-1.3397	2.4031	-1.861
1998/12/2	-0.5644	1.2581	1.1146	0.3102	1.8412	3.0271	1.8258	0.2273				5.1906	-4.9333	-4.995	-5.6535	1.0163	-0.8368	0.8593	-1.8051	0.4505	-1.6343	-2.6455	0.7807		0.8921	0.0945	-0.0798	-0.679	-0.0757	0.322
1998/12/3	0.2838	0.7712	-1.2598	-3.0928	-1.3559	0.5466	-0.4404	-1.1338				-2.6214	-5.0491	-4.9422	-2.7237	0.4024	-3.6568	-1.7039	-1.2868	1.1958	0.6231	-0.4447	0.3521		-1.9293	-0.4721	1.1182	-0.6836	-2.9545	-0.1427
1998/12/4	1.7925	-0.1276	-5.1037	-2.8723	-0.0573	-0.7136	1.1058	-1.5138				-2.0586	0.2954	-2.1018	0.4	-3.006	-1.6058	-2.1668	-1.8622	-2.9542	0.3612	-1.4392	-0.3509		-1.2295	-0.8539	-0.4739	-0.0983	-1.5613	0.25
1998/12/7	-3.8925	-1.788	-2.8571	-1.862	0.0573	-0.0684	0.2813	-1.5836				-0.5659	1.9146	4.9718	-0.0797	-2.0661	-2.5223	-4.8726	-1.3283	-2.2831	-2.0051	0	-0.5634		-1.5768	-0.8612	-0.4762	-2.2638	3.8858	-0.4631
1998/12/8	1.2536	-1.6905	1.5571	2.6786	0.4582	-1.0959	0.8725	0.142				1.626	1.0116	4.9516	1.0367	0.8439	1.0654	1.5134	1.9231	2.4922	1.5215	2.2155	1.2748		1.2648	0.6757	1.2759	-0.4028	-0.9924	0.2147
1998/12/9	-5.4286	-1.1023	1.1925	-1.7391	0.5131	-0.831	0.0927	2.4575				-1.28	-4.2918	2.6667	-0.0789	0	-2.1084	-1.8349	-1.3208	-2.2796	1.3953	1.5764	1.049		0.6661	0.6711	-0.7874	0.5056	1.2336	0.7857
1998/12/10	-7.0493	1.0254	-3.1987	-0.3319	-1.1912	-0.5237	-2.716	1.5221				-3.7277	-4.9327	-4.995	-1.5008	-3.7657	-2.9231	-5.7243	-2.1033	-3.2659	-0.9174	-1.3579	-0.2768		-1.8197	-1.3333	-1.5079	-2.3139	-3.9604	0.2835
1998/12/11	4.3337	0.9709	0.6957	-0.7769	0.4018	0.6669	1.5228	0.0909				-0.4209	-1.5723	-2.5237	0.7217	2.3913	1.4263	2.4783	1.1719	1.9293	3.6523	1.2291	-1.1103		0.8425	0.3861	0.2417	-0.103	1.3481	0.3887
1998/12/14	-4.4652	0.8741	-1.7271	-2.5727	-2.0583	-1.4993	-2.1562	-1.7249				-4.6492	-4.9521	3.8835	-2.1497	-2.5478	-3.75	-0.4837	-2.1236	-2.2082	-1.7866	0.9228	-1.4035		-3.1746	-1.4423	-4.0997	-2.268	-5.3991	-1.1968
1998/12/15	0.2174	-0.2166	0.5272	-0.3444	-0.1751	-0.3894	-0.9262	1.5704				-2.4823	-3.6975	3.5306	-1.6273	-0.2179	3.7338	0.9721	2.5641	2.0968	-0.2527	0.1444	0.7117		-0.0863	-0.5854	0.5029	-1.8987	-1.5715	-0.9619
1998/12/16	0	-1.3026	-2.2727	-0.8065	-2.5731	-0.8884	-1.354	0.2729				-1.8182	2.7923	-0.8024	-3.6394	0.2183	-2.3474	3.4898	-1.9231	-2.5276	-2.4316	-0.8169	-1.1307		-2.5043	-0.8832	3.2527	0.3226	-1.9328	-0.6115
1998/12/17	-6.9414	-1.5398	-2.5045	0.3484	-3.3613	-3.8724	-3.4314	-0.2268				-4.0741	1.528	-0.91	-0.4292	-0.4357	-3.2051	-4.186	-0.3922	-2.7553	-4.2056	-0.5329	-2.2873		-3.4544	-3.8614	0.8885	-2.7867	-2.7421	-2.7506
1998/12/18	2.9138	5.0045	-2.3853	4.7454	0.6211	-1.5293	-0.5753	0				0.5792	-3.01	0.2041	-0.5172	-0.8753	-2.1523	-0.3641	-0.9843	0	1.897	-1.7048	-0.6584		-0.367	-2.4717	-1.4412	-0.6615	0.0881	-0.1489
1998/12/21	0.1133	-2.5957	1.1278	1.2155	0.1235	-0.5303	0.3744	2.4545				0.4798	-2.5862	-2.444	3.3795	-0.6623	-0.6768	4.5067	0.1988	0	-2.3936	0.0991	0.8837		-0.8287	-1.1616	-0.4062	-1.1099	7.0423	0.0373
1998/12/22	9.9548	3.1018	3.3457	2.1834	5.3021	2.5133	4.7813	2.0408				5.0621	4.9558	-0.7307	5.7837	2.6667	3.9182	2.4476	2.381	4.5	2.4523	1.8812	2.0438		6.0353	4.9145	5.5465	4.6016	2.7961	3.3905
1998/12/23	-3.3951	0.9322	-1.4388	0.2137	-1.3466	0.26	-0.1294	0.2174				-2.7273	-1.3491	-1.2618	-1.8225	-1.0823	-0.3279	-1.7065	-0.1938	-1.5949	-0.2128	-1.4091	-0.7868		-2.014	-1.3238	1.391	-2.3605	-1.84	-1.5856
1998/12/24	2.2364	-0.5038	-2.1898	-0.8529	0.0593	0.2594	1.0045	0.0434				2.243	0.1709	-4.2599	-2.5827	-0.4376	-1.3158	-1.0417	-1.3592	0.1621	2.5586	0.2957	-0.6489		0.3575	1.9608	0.3811	0.5495	0.7335	-0.2197
1998/12/25	0.3125	-1.308	1.1194	-0.1075	0.8304	1.0717	-1.8928	-0.1735				-0.7313	-0.8532	4.4494	0.0829	0.2198	0.5	-1.9883	1.1811	0.4854	0	-0.3931	0.7983		0.5343	1.2146	-0.9112	0.1093	0.3236	0.5505
1998/12/28	-6.5421	-2.7362	-1.845	-4.6286	1.0588	0.1097	-1.3407	-1.0426				-3.4991	-4.9914	-2.4494	-4.0563	-0.6579	-3.6484	-2.7446	0	-1.7713	-1.5073	-2.812	0.072		-3.1887	-2.2	0.3831	-0.655	-2.0161	-1.2044
1998/12/29	1	-1.0549	-0.188	1.5801	-1.2224	-2.2644	-1.6904	-1.1853				-2.3855	-5.0725	-1.7467	-0.8628	-1.5453	-3.6145	-1.8405	-3.5019	-1.6393	-3.4828	1.269	-2.0144		-1.1894	-2.7607	-6.1069	-1.2088	-1.7284	-0.9974
1998/12/30	0	-3.5984	-0.1883	-1.4444	0.4714	0.8969	1.3149	-0.4442				3.6168	-0.7634	3.4444	0.5222	0.6726	1.0714	0.875	-1.2097	0.8333	-4.9754	1.0025	0.4405		0.8333	0.9464	3.0894	0.8899	3.3501	0.6716
1998/12/31	0	4.1014	-1.1321	-2.4803	-0.5865	2.9259	2.5291	2.2311				-0.7547	-0.9615	2.6853	1.4719	-1.3363	-2.6502	-2.2305	-0.2041	-1.3223	6.4442	-0.397	2.193		-0.0918	-1.0417	0.3943	-0.7718	4.376	0.0741
1999/1/4	-4.5105	-2.656	-3.0534	-2.8902	-3.1268	-3.3465	-2.986	-0.1309				-3.4221	-5.0485	0.9414	-1.8771	-2.7088	-3.4483	-3.2953	-4.908	-5.0251	-2.8108	-2.1923	-2.7182		-2.9412	-3.2632	-0.0786	-4.5556	-2.5621	-1.2222
1999/1/5	-0.9217	-0.6367	6.2992	-2.5	-0.1218	0.1489	0.5688	0.1311				-1.8701	-3.0675	0.3109	-1.3043	-0.464	3.3835	-0.3932	-1.9355	-0.5291	-1.2236	-2.0886	0.7353		-0.0947	-1.741	-0.2358	-1.6298	-2.6295	-1.0124
1999/1/6	1.2791	-0.1831	-0.1852	0.6105	1.0976	0.7435	1.4305	0.7857				6.7202	5.0633	-0.9298	1.8502	1.8648	1.8182	2.8947	1.3158	3.1915	0.1689	1.0926	1.1679		0.8531	0.9967	0.8668	0.5917	0.5728	0.2273
1999/1/7	5.3961	0.8253	1.8553	-0.6068	0.3016	-0.1845	1.8039	0.8662				1.5038	2.2088	-0.9385	-1.8166	-0.6865	0.8929	1.5345	0.8658	-1.3746	0.2811	-0.1544	0.5772		-1.0338	0.2193	0.2344	3.4118	-0.0814	-0.0756
1999/1/8	10.0218	2.7285	1.0929	6.9597	3.7282	2.1072	2.1263	3.0056				10	0.1965	2.6316	6.0793	3.6866	3.7168	9.9496	7.5107	4.5296	4.0919	2.7835	1.8651		5.0332	3.9387	4.1309	2.8441	4.1531	2.8744
1999/1/11	0.8911	1.1067	-2.8829	-1.2557	-0.2899	-0.2534	2.429	3.0429				7.0707	-3.7255	-0.5128	-2.3256	-1.1111	-3.0717	3.2073	5.5888	1.5	1.6155	0.0502	1.7606		1.8987	0.4211	2.8443	-0.3319	0.0782	0.5882
1999/1/12	-6.5751	0.3503	-4.0816	-2.8902	-0.407	1.8875	-1.0163	0.2832				-1.8868	-4.0733	-2.0619	2.2959	-3.3708	-4.2254	-0.444	-3.9698	-3.4483	-0.424	-0.9023	-0.9689		-2.1295	-1.2579	-1.0189	-0.111	0.7812	-1.2792
1999/1/13	-5.2521	3.0105	-1.7408	-1.9048	1.4011	-0.9975	-1.4001	-0.121				-1.4423	1.6985	0.4211	0.4988	-0.9302	-4.7794	-7.3579	-0.9843	-1.8707	1.703	-1.568	-0.4193		-1.5413	-0.9554	-0.5882	1.1111	-0.4651	1.518
1999/1/14	-9.9778	1.3977	-6.4961	0.1214	-1.7847	-0.8276	0.1893	2.1809				-3.4959	0	-1.5723	-0.8271	-1.4085	-5.2124	1.5644	-1.7893	-1.9064	-0.8373	1.2847	0		-0.2762	-1.0718	-0.5917	0.2198	-2.4143	0.2188
1999/1/15	-9.9754	0.2506	-6.5263	-9.9394	-2.3447	-0.6168	-0.315	0.5138				-0.5055	-5.0104	0	-0.6672	-4.5238	-2.2403	-0.3555	-4.251	-2.8269	-0.8971	2.3846	0.2105		-0.277	-0.1083	0.2232	-3.6184	-0.5587	-1.7467
1999/1/18	6.4295	4.0833	-1.8018	-2.4226	2.3409	-0.7667	3.6967	-0.118				9.9915	-2.4176	-3.4079	-0.084	-3.2419	3.75	5.9453	2.7484	0	2.3429	4.3112	0.8403		4.7222	2.82	-1.1878	1.8203	2.6485	2.9259
1999/1/19	-3.0848	-0.5204	2.9817	2.7586	1.4663	0.8462	0.1219	0.7087				1.6936	3.6036	0.1103	3.9496	0.7732	3.4137	2.3569	-0.2058	1.6364	0.4683	-0.38	2.2222		0.4421	-0.211	0.5259	-0.6704	-0.2346	2.8427
1999/1/20	3.7135	-1.4487	-2.0045	1.0738	2.3121	-1.7147	-1.1869	1.3292				5.2233	-2.1739	0	-0.6467	-0.2558	0.1942	0.9868	-1.6495	-1.61	-1.6572	-1.1922	-0.6114		-1.9366	-2.1142	0.1495	-1.4623	-0.3918	-0.3149
1999/1/21	3.1969	0.8167	-0.2273	0.2656	0.791	-0.0742	1.2935	-0.3086				-0.7194	2.6667	4.6256	-0.3255	0.7692	0.7752	-0.9772	1.4675	1.0909	-0.0527	0.8205	0.7519		1.4363	0.54	2.2388	0.4566	-0.8655	0
1999/1/22	-1.3631	-2.0251	0.6834	-1.7219	-0.6166	-1.6716	-3.5573	-2.5542				0	-1.0823	3.1579	0.3265	1.5267	-1.9231	2.193	4.1322	0.3597	0.7376	-1.3404	-1.4247		4.0708	0.7519	0.438	0	-0.3175	-2.6325
1999/1/25	-4.0201	-3.4725	3.6199	-1.6173	-2.0305	-4.4579	-2.1438	-2.6608				-3.5507	1.3129	0	-1.6273	-1.2531	-1.9608	3.5408	-3.1746	-1.6129	-1.3598	-1.7952	0.1376		-2.9762	-2.452	-1.7442	-2.8409	-3.0255	-2.8118
1999/1/26	1.3089	1.4133	-2.6201	2.6027	-0.403	0.6722	-0.2899	1.4688				2.9301	-1.5119	-3.3673	-1.5715	-2.5381	3.2	-2.9016	1.4344	0.9107	-1.6437	-0.7411	-1.7182		-0.9641	-0.5464	-0.1479	1.0526	-1.9704	0.1484
1999/1/27	4.6512	-0.2111	4.2601	6.275	0.9249	-1.2176	0.1616	0.1206				-1.8248	5.0439	0.8448	0.6723	4.4271	2.7132	5.016	0.8081	3.6101	0.7547	-0.0996	-2.1678		0.177	0.5495	0.7407	0.463	-0.335	0
1999/1/28	1.1111	1.0157	-1.0753	-1.5075	-0.4582	-3.3002	-1.9032	2.008				-1.3383	5.0104	2.9319	-0.9182	0.2494	3.3962	7.9268	5.2104	-0.5226	-1.5516	-0.5481	-0.6433		-2.8269	-1.4208	-3.2353	-0.9217	-1.7647	-1.1111
1999/1/29	-3.2967	0.2095	1.3043	-0.3827	0.0575	0.0411	0.1315	-0.9843				-6.4054	-2.9821	2.4415	0.0842	2.9851	-0.1825	-2.354	-1.3333	2.4518	1.3043	0.3006	-0.3597		-1.8182	-1.3304	-2.3556	-1.1628	1.3687	-0.0375
1999/2/1	-2.6515	2.1321	1.7167	-0.7682	-3.9103	0.5754	-1.642	-2.505				-1.3688	0.8197	-1.9861	-2.0202	3.8647	0.3656	-6.4609	3.4749	3.7607	-1.3948	0	-2.3105		-6.2037	-2.2472	4.7471	-2.7059	-1.2658	-1.0491
1999/2/2	-0.3891	0.1228	-4.4304	-0.129	1.6158	2.0842	2.404	2.0799				10.0408	-2.6423	-0.5066	0.3436	-3.7209	1.8215	-2.0619	-5.0373	-3.9539	1.0337	0.999	1.9956		-3.3564	2.5287	-1.9316	0.3628	1.5385	2.0068
1999/2/3	-3.2552	-1.4718	-2.2075	-2.8424	-0.8245	1.9215	-1.1738	-0.6392				-2.1513	-3.7578	-1.0183	-2.226	-2.4155	-0.1789	0.9474	0.3929	-2.4014	0.0539	0.9397	-4.1304		0.3064	-1.4574	0.0758	-0.8434	0	-2.4499
1999/2/4	1.2113	-2.8631	-1.3544	2.3936	-0.8907	0.6677	-1.8476	-2.3321				0	-0.4338	-3.7037	0.5254	-1.4851	0.1792	-5.1095	-4.501	-1.7575	-0.7535	-0.245	-3.099		-3.666	-2.0478	1.9682	-2.5516	-0.3367	-0.9513
1999/2/5	-5.5851	-0.7689	-5.0343	-4.9351	-2.6363	-3.3164	0.8067	3.9522				0	-4.3573	-0.641	0.3484	-2.5126	-5.9034	-1.5385	-3.2787	-1.9678	-1.898	0.3438	-2.4961		-4.7569	-0.6969	-3.712	-2.7431	-0.3378	-4.3411
1999/2/8	-4.507	-1.3345	0.4819	-1.0929	-5.2308	-1.937	-0.7002	0.6337				-10.0076	-2.2779	1.3978	-0.3472	-2.8351	-3.8023	-0.1116	-1.0593	-0.1825	-1.7137	0.0489	-3.76		-2.2198	-4.0936	-1.7733	-1.1538	-1.1017	-3.5341
1999/2/9	6.7847	1.8761	3.1175	9.9448	1.8831	2.3868	1.9812	1.4168				-10.0253	3.9627	4.1357	1.5679	2.9178	4.7431	2.0112	2.3555	2.5594	1.4623	0.6849	0.9975		2.0431	0.6098	3.6107	2.7237	4.3702	2.2898
1999/3/1	2.7624	-0.8565	3.4884	6.1558	-2.8043	-0.5225	-0.2634	-2.4059				1.1236	4.9327	0.4073	5.5746	2.5773	5.283	8.4337	1.8828	3.9216	-4.0466	-2.5753	-1.3992		2.7809	1.697	0.6818	-0.5051	1.1494	-3.663
1999/3/2	4.0323	-1.4687	2.4719	-2.3669	-0.7213	-1.3737	-0.6273	-2.1869				0.463	2.1368	0.2028	-0.8936	1.5075	0.3584	-2.7273	-0.2053	0.3431	-1.7909	-1.8454	-1.9199		-1.5152	0	-0.4515	-0.7614	3.7338	-4.9007
1999/3/3	9.9483	0.833	2.4123	6.6667	3.6988	-2.6219	0	0.7724				6.5438	3.5565	4.9595	2.1311	2.2277	3.75	4.8806	3.7037	3.7607	3.7647	-2.998	1.5319		2.967	10.0119	-0.3023	3.5806	0.5477	3.2874
1999/3/4	8.6957	0	10.0642	1.0227	1.1465	-2.1035	2.1595	0.6051				-2.2491	2.6263	4.6287	-0.1605	2.6634	0.6885	1.0891	3.5714	-1.4827	-1.644	-0.3667	0.5029		0.2134	2.7086	-0.6823	0.3704	1.5564	0.3441
1999/3/5	-2.0541	0.3043	3.5019	4.9494	1.5113	4.3404	-0.1301	-1.0024				3.5398	-0.9843	1.7512	-0.4823	1.6509	0.5128	-2.5465	-2.1073	4.0134	0.6916	-0.1577	-0.1668		-1.065	-1.6878	1.2977	0.123	-0.4598	0.3858
1999/3/8	3.532	-1.9506	-2.4436	-1.5005	-1.3027	-1.4003	-1.8235	-1.6606				1.2821	-0.7952	1.9022	0.0808	-0.6961	0.8503	0.402	1.1742	4.1801	-1.2021	-4.7393	5.0125		-0.4306	-0.2146	0.9043	-1.1057	3.7721	-2.3057
1999/3/9	-3.0917	0.3537	2.5048	0.4353	0.5657	-0.5848	1.3267	2.5124				6.5823	2.6052	0.7111	6.2954	-2.8037	-3.5413	1.001	-0.1934	-2.7778	0.4056	1.2714	0		3.1351	0.5376	-1.3443	2.236	4.0801	1.9668
1999/3/10	1.1001	4.3612	0.7519	8.559	0.5	0.7983	1.9967	1.9285				3.8797	-0.1953	0.6178	0.0759	1.4423	5.7692	-2.1804	-2.3256	-1.9048	1.2695	-1.1463	-3.3413		-1.5723	-1.0695	-0.3028	-2.7947	-2.2808	1.9717
1999/3/11	5.7671	-0.1266	2.9851	0.6986	3.296	1.0004	0.3209	0.1971				-0.8384	5.0881	0.0877	1.214	3.3175	2.4793	0.304	1.3889	3.2362	0.5698	3.3131	2.2222		1.8104	0.3243	-0.9871	1.75	-1.3129	1.1349
1999/3/12	-1.2346	-0.7185	2.8986	-2.4777	-1.6255	-0.9492	-1.0877	0				0.9992	5.0279	0.6135	-3.0735	0.6881	-0.9677	-2.7273	2.7397	3.2915	2.9462	-0.0534	-0.161		0.3138	-1.4009	-1.1503	3.1941	-4.5824	-1.1638
1999/3/15	-0.5208	-0.5109	-0.8803	1.2195	2.5704	-1.4583	-0.0647	-2.9898				9.9696	-1.4184	-0.3484	-1.9335	-0.4556	-1.6287	9.3458	-0.9524	-1.5175	1.596	3.1016	2.0161		1.7727	-0.6557	-2.1722	1.4286	-0.6197	0.1682
1999/3/16	4.2932	0.0856	-1.0657	-1.004	-1.1933	0.4228	-1.2945	-1.0138				2.2145	5.036	1.8357	-2.3659	-1.1442	0.8278	-0.2849	4.6154	0.6163	-1.1918	-0.7261	-1.3439		0.7172	0.22	0.7137	-0.5869	2.5721	0
1999/3/17	-5.6225	-1.2398	-4.3088	-4.6653	-1.9324	1.4316	-0.4262	1.5567				-5.2133	0.3425	1.4592	1.1309	0.6944	-2.6273	-3.8095	-2.9412	-3.0628	-2.4123	-1.1494	-2.6442		-2.645	0.3304	-0.5512	-1.0626	-0.7599	-1.5533
1999/3/18	-3.2979	1.0823	-1.6886	-2.3404	-0.4926	0.7887	1.1854	0.4841				9.3571	-1.8771	-4.9915	-1.1182	-2.5287	-4.8904	-0.396	-2.6515	-1.7378	3.8202	0.0529	-0.4938		0	0.3293	-0.6334	-2.2673	1.072	2.516
1999/3/19	3.5204	0.1713	3.2443	5.8824	1.4851	3.9539	0.3905	-1.0839				-1.3717	1.5652	4.9866	2.504	1.1792	5.6738	4.8708	1.3619	2.5723	0.6494	-0.4226	1.3234		0	1.0941	2.4701	1.7094	5.2273	2.7038
1999/3/22	-2.9756	0.4703	-4.2514	6.3786	0.3659	1.664	0.8104	1.2581				-0.9272	-3.4247	4.7498	-2.6005	-0.2331	0.6711	1.1374	0.5758	-1.5674	-2.0968	2.3873	1.7959		1.3584	2.7056	-0.5443	-1.4406	-0.216	1.9846
1999/3/23	2.1906	4	3.668	0.0967	3.0377	2.0265	-0.1929	0.6814				-0.6684	-2.1277	-1.2955	2.5081	0	0.3333	-0.5623	0	0.3185	1.3729	-0.6736	-3.1275		-2.6804	-1.4752	1.1728	-0.7308	2.381	0.6354
1999/3/24	-1.6077	-0.982	-2.2346	-2.2222	-2.1816	-1.1459	-0.3866	-1.3933				-1.4805	0	-1.8048	-2.6046	2.3364	-1.1628	-2.3563	0	-0.9524	-2.4919	-0.7303	-0.6623		-1.4831	-1.7112	-1.3138	-1.1043	-0.2114	-1.8153
1999/3/25	-1.3072	-2.3967	-0.9524	9.9802	-2.4714	-0.5796	-1.3583	-1.1304				-1.0246	2.5362	2.8404	0.081	1.5982	1.3445	0.0965	-2.6718	4.6474	-1.1111	-0.7882	-2		-0.5376	-0.7617	-0.3915	-1.737	-1.2712	-2.7733
1999/3/26	0.6623	-0.2117	2.5	6.1096	-0.0618	0.4275	-0.0656	-0.1633				-2.5535	4.947	-0.1625	1.6194	-0.4494	1.6584	-1.9286	0.3922	2.144	-0.5618	-1.2182	1.5306		1.7297	-0.3289	1.022	0.1263	-0.2861	-6.5316
1999/3/29	7.3465	0.4243	1.8762	-0.0847	-0.6803	-0.6192	0.0984	-0.6135				1.204	5.0505	-1.7901	-0.4781	2.9345	4.4046	1.4749	0.5859	1.949	-1.4689	-2.0375	0.2513		2.8693	0.6601	0.7782	1.5132	3.1564	-2.2556
1999/3/30	-3.5751	-1.6054	-3.3149	-0.2542	-1.6812	-3.1153	-0.6883	-1.0288				-0.2799	-1.9231	-1.2428	-0.4003	-2.8509	-3.2813	-2.6163	-0.9709	4.7059	-0.8028	-1.4778	2.6734		-2.5826	-0.6557	0	0.6211	-1.669	0.9955
1999/3/31	7.2034	0.8587	0.9524	10.0255	0.6966	-0.4019	0.132	-0.2911				3.5088	0.3268	-0.5872	3.537	2.4831	-0.1616	1.2935	0	3.5112	0.578	2.0556	-1.8714		-1.3786	-1.7602	0.2317	-0.7407	1.768	-0.9857
1999/4/1	3.9526	-2.0434	3.3962	-0.3861	-1.8868	-1.2914	-1.0877	-2.1268				-2.7119	0	1.1814	0.2329	1.3216	0.6472	-0.6876	2.3529	1.3569	0.1724	3.3206	2.8192		1.3978	-0.8959	-0.9245	1.6169	0.9729	-1.267
1999/4/2	1.616	1.9122	-1.0949	0	2.2436	1.0221	0.1	2.2582				0.7666	-0.6515	0.0834	-2.0139	2.1739	2.2508	4.7478	-0.3831	-1.6064	0.9753	0.7376	-0.4032		0.8484	1.6949	1.944	0.3672	2.5465	0
1999/4/5	-1.5903	-1.2367	1.107	-4.8062	0.0627	-1.1736	-0.1332	0				2.213	0.9836	0	-2.0553	1.0638	-1.1006	-1.8886	1.3462	1.4966	-1.9318	0.1569	1.7814		-0.3155	-1.1111	5.9497	-0.2439	-0.9396	9.9908
1999/4/6	6.3688	1.209	-1.4599	3.2573	-0.8772	-1.1876	0.1667	-1.25				-1.9621	-2.4351	0.5	-2.3406	-2.1053	1.2719	-1.6362	1.3283	5.3619	-1.0429	2.4021	0.8751		4.4304	1.236	-1.7279	1.5892	-1.626	4.5833
1999/4/7	0	-0.4266	5.1852	0.5521	-0.5057	-1.6162	-0.3993	-0.8017				-2.8295	-3.1614	-0.4975	1.6529	2.1505	3.6107	-2.7397	0.1873	6.3613	0.1171	-0.8159	-1.735		-1.5152	-1.2209	2.1245	-0.2407	2.2039	-1.992
1999/4/8	-5.1832	0.557	-1.7606	-2.9804	-0.1271	-1.0952	-1.4367	-0.4254				-0.9943	4.9828	-0.9167	-2.439	-1.0526	-2.2727	-3.3199	-1.3084	1.0766	0.8772	-1.3368	-0.6421		0.4103	0.6742	2.2238	0.3619	-0.6739	-3.1707
1999/4/9	-3.4873	-0.0852	-2.3297	-1.536	-1.3995	-2.0443	-3.7288	1.0679				1.076	-1.8003	0.7569	2.5833	-2.3404	-0.7752	1.5609	-1.3258	5.7988	0.2319	0	-1.5347		-1.8386	-1.0045	2.9474	0.8413	-2.4423	0.8816
1999/4/12	-4.4922	-2.7292	-2.2018	0.4926	-3.2258	-5.3043	-0.7042	-3.508				-3.6196	0	-1.8364	-3.7368	4.5752	-2.1875	-6.1475	3.263	-3.4676	-1.6194	0.469	-2.1329		-3.642	-2.4803	-0.9543	3.3373	-3.2684	-4.4944
1999/4/13	0.2045	-0.0877	-0.9381	-5.1471	0.4667	-4.6373	1.0638	1.3579				-3.2401	1.3333	1.9558	-2.9536	-5.2083	-1.4377	0.4367	-4.461	-7.0684	0.7055	-1.2967	-0.2515		1.9438	-1.7341	-5.0241	-3.2295	-0.8627	1.6122
1999/4/14	4.7959	-0.0439	0.947	-0.1723	1.5262	1.8777	-1.193	-0.5618				-0.6849	1.6447	1.0008	0.8696	2.6374	2.107	1.5217	0.3891	4.3641	0.5254	0.4204	0		3.2839	1.1765	0.8696	-0.8343	-1.0152	-1.1578
1999/4/15	-4.6738	-1.1853	-3.3771	-2.3296	-2.0915	-3.4499	-2.6989	-1.4342				-5.5172	-1.6181	-0.3303	0	-1.9272	-3.0159	-2.4625	-1.938	0	-0.9292	-1.0989	-1.0084		1.7436	-2.5581	-1.4368	-2.524	-1.3187	-0.8677
1999/4/16	-7.048	0.1777	-3.6893	3.7986	-6.6088	2.3005	-0.8029	0.0441				1.6221	-3.6184	0.3314	-0.8621	-0.8734	-3.437	-2.3052	-0.7905	-6.0932	1.2896	0.3175	-0.2547		-2.3185	1.1933	1.8222	-1.3564	2.7468	-0.0438
1999/4/19	-3.2967	-0.5322	-1.0081	4.1702	-2.0729	-0.5742	-2.8698	1.7629				-3.9904	0.6826	-0.4955	-1.5652	1.1013	-0.339	-2.2472	0	-1.2723	0	-1.6878	0.5106		2.9928	-1.2972	-6.5855	0	-1.4451	-0.9632
1999/4/20	4.7727	-0.8471	5.2953	-1.4706	2.1898	-0.9625	-1.0985	-0.4331				2.1613	2.5424	0.6639	1.5901	3.7037	10.034	7.3563	1.3944	5.0258	-0.9259	0.2146	1.1008		0.7014	1.9116	-2.682	0	0.8065	-1.8126
1999/4/21	-3.9046	-0.3597	-2.3211	-4.9751	2.7857	-2.8183	2.5661	-3.2188				-1.2205	-1.6529	-1.319	-2.1739	0	3.4003	-3.9615	0.5894	-6.2577	0	-1.6595	-1.0888		-3.5821	-2.1102	-1.3386	0	-0.1455	-0.1351
1999/4/22	-2.7088	1.1282	-1.5842	2.7051	-1.7373	-3.1	0.8962	3.7303				-2.1417	1.0084	-2.8404	-0.8	2.9412	2.2422	-0.7804	0	0.9162	-0.7009	-0.1633	-1.9475		-2.3736	0.479	-2.6337	-0.625	0	0.541
1999/4/23	0.58	0	2.8169	0.9346	-1.4851	-2.6316	-1.3694	1.7331				-3.1145	3.3278	1.2898	1.2545	3.0612	-1.9006	-0.2247	9.9609	2.7237	1	0.8724	0.3454		-0.3171	-1.3111	1.3115	-0.7547	0.5098	-1.6143
1999/4/26	0	-3.5698	0.9785	-5.9764	-3.0869	-5.9353	-4.9531	-2.8961				-5.2129	-2.0934	-2.4618	-1.8584	-1.9802	-1.6393	0.1126	4.2629	-2.904	-2.5626	-1.7838	-2.6678		-1.9088	-2.1739	-1.7799	-2.4081	-1.0145	-5.3327
1999/4/27	-4.9596	-1.851	-7.3643	-1.5219	-1.1852	2.9859	0.1974	0.307				5.4995	-4.6053	-4.8738	-0.8115	-5.8586	-10	-6.1867	-6.644	-8.7126	-1.7932	0.7155	-2.7409		-2.4865	-0.1235	-0.3295	1.4286	-4.6852	-1.1555
1999/4/28	-4.9757	1.3673	-6.9038	0.0909	2.3988	5.4158	2.4429	2.711				6.5161	-4.4828	4.7575	0	-2.7897	0	0	-5.6569	-2.9915	1.1564	0.8743	2.5455		0.9978	3.8319	0.4132	2.4328	-0.4608	4.2377
1999/4/29	-4.9808	0.4651	0	-1.0899	0.6589	-0.467	-0.1538	0.596				-1.3051	5.0542	2.6201	4.4545	2.2075	-5.0505	0	4.0619	5.58	1.3839	0.8667	-0.7092		2.5247	0.8333	0.823	0	2.392	-1.1682
1999/4/30	2.8226	0.3704	2.0225	0	0.5091	-0.9385	1.8875	0.2539				-1.7355	4.9828	0.3404	0.5222	1.5119	3.7234	3.1175	-2.6022	1.2517	0.7715	0.2685	-0.3571		-0.4283	-0.3542	0.2449	-0.625	1.2811	1.0875
1999/5/4	-3.268	0.2768	-1.5419	-3.7649	-0.5789	-1.6316	-2.0794	-2.9674				-3.8688	2.2913	0.933	-0.6061	-1.4894	-4.4444	-3.4884	4.9618	2.4725	-0.6478	-1.5533	-1.3441		-2.4731	-2.1327	-0.2443	-1.3836	-2.753	-1.7774
1999/5/5	-4.0541	1.242	-3.8031	0.1908	1.31	2.0867	2.2394	0.7339				6.7367	-0.16	0.7563	-1.5679	-1.7279	-3.5778	0.9639	-1.0909	-0.9383	1.9561	0.3808	1.1807		2.5358	2.6634	0.4082	1.7857	0.5356	0
1999/5/6	5.0704	0.7724	4.4186	5.0476	1.2931	0.5241	0.5287	-0.4857				1.1475	0.3205	0.5004	1.3274	-1.0989	2.0408	-0.358	0.9191	0	0.1744	0.813	1.526		0.4301	-0.3538	0.4065	0.1253	1.0654	1.6667
1999/5/7	2.4129	-0.3607	-0.2227	0.1813	-2.0567	-1.0949	-1.3899	0.6711				-1.4587	3.6741	-1.5768	-0.6987	-0.8889	1.0909	-0.7186	-2.7322	0	-1.567	-1.129	0.3537		-1.4989	-2.0118	-1.6194	-0.8761	-0.6777	-2.5761
1999/5/10	-4.9738	-3.6971	-4.9107	-4.9774	-3.8378	-2.4249	-3.2762	-3.8788				-3.7829	-4.9307	-4.9747	-3.2542	-5.157	-5.036	-4.5838	-5.2434	-7.9838	-3.3019	-2.7189	1.8502		-6.3043	0	-5.9259	-5.4293	-1.8196	-3.9904
1999/5/11	1.2397	0.2477	1.8779	0.4762	2.4849	0.2161	0.7877	0.6305				5.2991	1.4587	-0.0887	0.2727	1.8913	-1.3258	5.0569	2.7668	3.6765	-0.4878	0	5.9689		3.2483	-1.57	1.4873	1.8692	1.39	1.1517
1999/5/12	-0.6803	-1.7295	-1.3825	3.128	2.1308	-0.9164	1.7976	0.1253				-0.6494	-1.5974	0	-3.0825	-0.6961	-0.3839	-1.083	0.5769	-1.2766	-1.1029	1.0061	2.3673		2.0225	5.5215	2.069	1.3106	2.2848	0
1999/5/13	-1.9178	-2.0742	-1.8692	-2.2059	-2.1583	-2.0131	-1.4203	1.627				-1.0621	0.3247	0.3552	0.0935	-0.7009	0.9634	0.7299	2.8681	2.5862	0.2478	-0.9408	0.0797		-1.9824	-1.7442	1.6892	-1.423	-0.7446	-1.6337
1999/5/14	-3.2123	-3.9795	-4.7619	-2.3496	-2.0588	-0.9439	-2.3364	-2.4631				1.8993	2.1036	-0.531	-2.8037	-4	-4.9618	-1.9324	-2.2305	4.0616	-2.3486	-2.4022	-1.2749		-4.0449	-2.8402	2.1595	-2.7559	-3.2258	-3.4222
1999/5/17	-5.0505	-0.0668	-4	1.0587	-1.2763	0.7287	-0.319	0.3157				3.7277	0.7924	-0.1779	0.6731	0.4902	-2.8112	3.8177	5.1331	5.7873	0.1266	-1.6027	2.0178		-3.0445	0.8526	-0.0813	0.135	1.8605	-1.0422
1999/5/18	0.7599	-0.7358	1.5625	0.1905	0	-0.3895	-0.48	-2.1397				-3.9062	1.4151	0.6239	1.5282	-0.4878	0.8264	3.5587	-3.0741	-2.9262	0.1896	-0.5236	0.6329		-2.0531	-0.9662	0	-0.4043	0	-2.317
1999/5/19	4.8265	9.1644	5.1282	3.327	8.9734	5.9218	5.7476	6.9453				5.7724	4.9612	3.3658	3.4807	4.6569	4.918	1.9473	4.6642	6.1599	5.9937	4.9708	2.1226		7.275	6.9512	2.2783	4.3302	1.8265	9.0566
1999/5/20	3.3094	3.5802	3.9024	4.4158	3.9079	3.0591	3.0407	3.4275				2.9208	-0.5908	-1.8852	3.6364	3.7471	4.8828	0.1124	1.6043	-1.6049	1.9048	2.7855	0		3.7931	3.1927	0.2387	4.2802	0.7474	4.1522
1999/5/21	-0.6964	3.2181	0.7042	-1.8502	3.2908	4.7595	4.1313	5.407				5.9746	-5.052	2.5328	-0.2632	-2.2573	-2.9795	-0.5612	5.2632	-7.1518	3.0958	0.542	2.9253		7.309	2.8729	1.1111	4.4776	2.7448	4.4139
1999/5/24	-0.4208	9.7575	-1.8648	5.1167	6.762	10.0147	0.8856	5.8467				8.1748	-3.7559	3.4072	1.4952	0.6928	-1.3436	2.9345	8.1667	-0.4054	10.0283	3.1267	9.8728		5.9856	8.2707	1.5699	4.6429	2.7437	10
1999/5/25	4.507	-1.2625	0.9501	-2.8181	-4.0195	0.1332	0.0702	-4.7421				-4.5603	-1.3008	5.0247	3.8995	0	-0.7782	5.0439	-7.2419	-1.3569	-1.2873	-1.7773	-4.7651		-4.9659	-5.0595	1.2365	-2.8441	-3.0218	-4.0083
1999/5/26	-1.2129	2.9835	1.6471	2.4605	0.6345	1.5078	1.2281	1.7505				-1.2287	1.318	5.0196	0.3336	1.3761	1.3725	0.9395	2.3256	10.0413	6.8858	0.9047	-1.7155		0.8197	1.6719	0.7634	-0.4684	-0.8696	1.1623
1999/5/27	-3.1378	4.3456	-1.6204	5.7461	1.9546	1.5727	0.4853	2.6344				0.4147	-5.0407	5.0037	1.995	7.9186	-0.9671	-0.6205	-0.6494	-0.125	2.489	4.2194	2.9818		1.0163	2.261	0.3788	2.2353	8.9912	0.5957
1999/5/28	0	-1.0412	4.9412	-3.7307	-2.9066	-0.129	2.6906	-1.4144				-0.6194	0.6849	1.7781	-2.445	5.0314	0.5859	1.6649	-1.7974	-4.1302	0.1905	-0.1012	-3.1073		-2.6157	-0.5025	-2.717	0.2301	-0.5366	-0.7614
1999/5/31	-4.7887	-1.9038	-3.8117	-5.139	-1.2739	0.6891	-2.1498	2.0723				-4.3629	-3.5714	0	-0.4177	-2.3952	0	-2.8659	2.8286	-1.436	5.4183	-1.4184	-2.6968		-0.1033	-0.8081	-3.1808	2.0666	-1.0789	-2.2165
1999/6/1	3.8462	-0.0511	4.8951	1.9538	0.6452	2.7809	-0.2746	1.4576				2.0999	1.7637	5.0314	8.9765	1.4315	2.1359	1.5806	2.2654	4.2384	0.4959	-0.4111	-0.0749		10.031	6.4155	-1.6026	0.8999	0.2045	0.5231
1999/6/2	4.7009	1.1753	2.4444	-4.2683	-1.7308	-1.0281	-1.7212	-2.001				2.2695	2.5997	-4.1251	1.3857	-2.8226	0.9506	-3.2158	-4.4304	3.8119	1.5253	-1.9608	1.7241		-4.5113	0.6699	2.1987	0.223	-5.8503	-0.477
1999/6/3	-3.4014	2.7273	-1.5184	-4.7316	-2.544	-1.5856	-1.9965	-1.7277				1.2483	-1.6892	-0.2776	0.1519	-2.2822	-3.5782	-1.0718	-4.3046	-3.672	-3.8003	-2.9474	-1.6949		-2.0669	3.7072	-2.6295	-2.3359	-3.1792	-1.5686
1999/6/4	-2.1127	9.9803	-2.4229	0.7641	7.0281	6.3889	5.0751	10.016				10	-2.0619	0.1392	3.7149	0	-1.7578	2.7086	3.4602	-0.2541	8.5898	2.9826	3.5232		3.1156	2.7498	0	0.2278	0.7463	6.3302
1999/6/7	2.7338	8.4041	1.3544	2.9384	2.5016	3.6031	4.3537	6.2954				5.7908	-1.2281	0	8.9181	0.6369	0.3976	-0.1055	0.5017	7.1338	4.9069	1.8431	1.3034		2.8265	2.4086	0.6547	2.3864	1.8519	2.7061
1999/6/8	5.042	-2.3505	4.8998	4.512	-2.6846	-1.4113	-2.412	1.8679				0	1.5986	5.0035	-0.6711	-0.8439	3.3663	-1.9007	0	5.3508	-1.2097	-0.1551	-1.3581		-2.5592	-0.2613	4.7154	-0.9989	-0.3636	-2.7158
1999/6/9	5.0667	3.674	5.0955	0.8811	-0.3762	-0.7157	0.0334	0.1789				-3.2372	2.7972	3.3091	-0.473	2.3404	4.2146	1.8299	-1.3311	1.3544	5.5102	-0.0518	-2.2464		-0.8755	0.8734	1.7857	-1.9058	2.1898	0
1999/6/10	-2.665	-0.0407	5.0505	5.5022	2.769	-0.6694	4.9082	-1.6071				0.3041	-3.0612	0.5125	4.0054	1.6632	-2.2059	0.4228	2.6981	3.5635	0.2708	10	3.6323		0.4907	3.8095	-1.7544	10.0571	-0.4286	0.0417
1999/6/11	4.9544	-0.652	5	10.0166	4.1029	-1.6071	1.0185	-2.9038				-0.5458	5.0877	2.4857	4.3734	10.0204	5.0752	5.0526	6.5681	-3.0108	-2.7392	4.3806	3.0758		0.9766	-2.6689	0.9317	3.0114	1.1478	-0.4165
1999/6/14	4.7205	0.4102	4.9451	10.0075	0.7647	2.0548	-1.3548	1.4019				1.4634	2.0033	2.6119	-1.6886	9.2937	2.5045	2.3046	1.6949	0.8869	2.1817	3.926	3.331		3.675	4.0274	3.4615	2.0161	3.5461	2.4258
1999/6/15	-4.9822	1.4297	-3.6649	-9.9863	-5.1372	-0.1549	2.1718	-1.0599				-5.2885	-4.91	-4.9697	-1.5267	-9.1837	-5.0611	-4.9951	-6.5152	-0.1099	9.2003	-1.0421	-5.8428		-4.1045	-4.9423	-4.8327	-3.1621	-2.6712	-2.4091
1999/6/16	0.4994	6.6049	5.0725	7.0669	5.8462	5.8945	7.7212	8.8496				7.6142	1.5491	4.9745	8.5271	4.1199	-1.1029	4.2268	3.5656	6.6007	5.0835	2.809	4.1369		7.7821	6.0659	4.6094	10	3.2372	10
1999/6/17	-4.9689	3.3245	5	-3.7615	6.5116	10.0098	2.3796	2.2251				1.4151	-3.2203	3.6452	10	-0.7194	-3.3457	-3.6597	0	1.548	4.3978	8.8115	0.6164		3.7906	9.9673	-2.0164	7.3284	6.8848	10.0038
1999/6/18	-1.8301	-1.9013	4.9261	-1.6962	-1.0371	3.107	-3.6762	-0.4186				-4.0698	-3.3275	0.7034	-2.381	-1.6304	0.5769	-3.7988	0.939	9.9593	4.2126	-4.1431	-1.6338		-1.1304	3.3432	5.1829	-2.9386	5.4209	-1.314
1999/6/21	0.1332	4.4353	4.6948	1.2003	0.4964	0.6457	6.8047	2.5221				1.0909	1.8116	-3.9581	3.2151	3.4991	2.6769	1.2807	4.3411	9.9815	-4.3221	-3.2089	3.1142		3.7819	3.307	2.8986	1.5138	1.3914	-0.2102
1999/6/22	4.7872	-0.9993	4.9327	5.5597	-0.933	-0.7699	-0.0554	-2.419				-1.8585	1.7794	0.4242	4.6724	4.6263	5.0279	0	9.9554	6.2185	-1.6575	8.1191	9.2617		-0.2542	2.366	-0.1408	0	1.79	1.7907
1999/6/23	1.9036	3.0281	3.2764	-2.4579	2.3823	1.5517	3.4368	6.2605				3.2376	2.2727	-1.2674	0.1539	0.6803	4.4326	4.3203	-1.4865	-1.2658	8.2948	7.0713	-1.9656		2.8037	2.9232	2.3272	6.3717	3.1653	4.9672
1999/6/24	0.1245	10.007	0.4138	-2.3758	8.0087	10.017	9.9946	10.004				8.9941	-2.735	5.0122	9.9898	-2.1959	-1.0187	-3.4343	0.9602	7.7724	7.6594	-0.4091	1.4411		4.2149	5.6803	1.5162	5.574	-1.7045	9.9901
1999/6/25	-0.1244	3.1489	4.9451	-3.7611	-2.6052	-0.5787	4.7259	-0.8627				-0.8143	-3.6907	3.5506	2.1425	-8.1174	0.1715	-1.6736	-0.5435	-9.145	-4.0533	-4.9883	-7.3502		-1.7446	0.9375	5.3632	-7.8014	-1.3295	1.2549
1999/6/28	4.9813	9.9907	4.9738	0.5364	8.0247	8.6535	10.0023	10.0073				6.185	4.927	5.0028	9.9863	5.4511	4.9658	2.6596	9.9727	8.7561	7.1196	5.4972	5.2		6.134	5.9443	9.9871	6.7521	7.2056	10.003
1999/6/29	-1.7794	10.0084	4.9875	9.5274	-1.8095	1	10.0021	6.7568				-3.299	0	4.9786	9.9917	9.2692	3.4258	0	10.0621	-4.6652	10.011	-3.3372	8.365		-0.076	-4.1496	10.0176	-0.8807	10	10.0054
1999/6/30	-2.2947	4.4597	4.9881	0	-8.6324	-2.1216	5.7286	-6.9466				0	5.0435	-1.5808	-2.2239	-6.6884	-0.4732	0.5181	4.4018	-6.6298	4.3871	-8.5403	-6.6082		-7.6865	-8.2927	-2.6624	-5.6543	9.9851	-7.8274
1999/7/1	-3.5847	-5.0012	1.6968	-10.0209	-9.9788	-10.0072	-10	-7.1666				-10.0213	2.8146	0.3109	-7.8643	-5.0699	-4.9128	-4.1237	-9.9459	-9.9746	-9.9904	-9.4702	3.9449		-9.9753	-7.1809	-10.0109	-10.0171	0.2258	-10
1999/7/2	3.7179	-1.2327	5.0056	-6.4192	4.9528	0.1606	-3.6566	-0.0715				-5.9242	-0.9662	3.719	9.3534	9.9448	0.6667	5.0538	-4.3217	5.5399	-0.3469	10.0219	5.241		4.0293	7.3782	3.0395	2.7593	1.0365	-3.5777
1999/7/5	4.9444	-10.0104	4.8729	-10	-6.6854	-9.2585	-10.0021	-9.907				-10.0126	5.0407	-0.6474	-2.5258	6.7002	3.3113	5.0154	-10.0376	-7.9181	-9.585	3.6569	0.8014		-7.2183	-5.3369	-1.4749	-2.4074	-3.033	-9.7823
1999/7/6	-4.947	-8.9281	-4.9495	-1.6529	-0.1806	-0.3534	-2.3532	1.31				-2.3093	-4.9536	-2.1554	-5.5359	-10.0471	-1.4423	-4.5809	-7.6709	1.3527	-2.3394	-3.9769	-7.0982		0.759	-1.7618	-2.6347	-4.0797	-2.0239	5.3705
1999/7/7	-0.8674	9.3909	-1.4878	1.774	3.6791	4.8759	9.0193	7.6803				7.8797	2.6059	3.8934	0.8728	5.0611	-2.439	-1.5322	9.9698	6.101	5.2153	3.0728	2.8117		3.1073	4.5911	3.3825	3.4619	1.4085	10
1999/7/8	-0.5	-2.1462	4.6386	-2.1101	-0.9308	3.2544	-3.7645	0.9461				-2.0584	-0.4762	3.5503	6.2423	-1.6611	2.8333	2.6971	-2.8846	-2.0665	0.8357	-1.9443	-2.0214		1.0046	4.1152	2.439	0.3824	0.9259	4.7507
1999/7/9	-3.1407	1.1855	5.0515	2.6242	0.0594	-0.2047	0.7505	0.1802				5.0169	-0.1595	4.2381	0.9308	0	4.0519	-0.202	-0.2829	-1.8349	1.5147	0	-0.3034		-0.1808	3.2938	-1.2776	-0.0952	2.2018	0.168
1999/7/12	0	-6.2976	5.0049	1.0959	-2.9674	-2.297	-8.0361	0.7557				-8.5216	4.9521	1.6446	-1.902	-2.027	1.7134	1.2146	-4.3972	-5.3271	-3.2658	-4.8909	-1.0956		3.9855	-3.7628	-1.3529	-3.2412	-2.1993	-2.5154
1999/7/13	3.7613	-7.7212	0	0.1807	-3.9755	-1.8472	-6.6765	-6.5357				-1.8349	5.0228	-3.4157	1.3514	-3.7931	-0.6126	1.3	1.7804	-5.3307	-2.5029	-5.0035	-3.9385		-4.7909	-5.2353	-2.6834	-5.7143	0.9637	-9.3463
1999/7/14	1.25	4.0312	5.0467	1.0821	3.121	2.5663	3.919	3.9358				2.5881	5.0725	4.4207	3.0725	5.3763	2.0031	5.0346	0.2915	2.2941	4.0597	5.0475	-0.7047		2.4703	5.3147	2.8186	2.6123	0.8636	4.2062
1999/7/15	5.0617	2.7027	4.9822	-3.2114	-0.8647	6.2552	0.4303	1.4338				-1.4716	4.9655	-2.2727	-2.1372	-0.1701	-0.9063	4.9812	0.436	-0.6116	-0.5737	-2.2284	1.7419		-1.5179	-1.9256	3.3969	-3.055	-1.5322	1.1836
1999/7/16	-2.4677	-4.9144	0.5085	-4.7005	-3.053	-3.022	-4.3599	-2.5734				-3.2717	4.9934	-5.016	-3.1609	-1.3629	5.0305	-4.0286	-4.0521	-0.8205	-0.8944	-1.567	-2.2194		-1.7226	-2.5051	0.2305	5.8824	0	-4.5591
1999/7/19	-4.8193	-6.3354	-4.9747	-6.0928	-3.9846	-1.4164	-1.3175	-3.0506				-5.2941	5.0063	-1.3442	-5.1632	5.1813	-2.6125	0	-3.3183	-7.3423	-1.5429	-4.4863	-8.3009		-5.4428	-3.75	-0.8051	-2.5794	-9.9771	-3.3312
1999/7/20	-1.2658	10.0036	1.1535	8.033	9.9732	10.0164	10.0134	10.0153				10.0155	5.006	4.4282	10.0125	2.2989	-4.918	-4.1045	7.9563	8.4821	9.9941	6.5152	9.9717		7.2195	9.7403	5.8551	9.8778	1.5252	10.013
1999/7/21	1.0256	10	1.7544	1.5253	4.93	1.6791	5.5825	5.9644				2.3289	4.9943	0.5592	0.6826	-1.7657	0	4.9611	1.3006	-1.2346	3.2258	1.0669	1.9293		0.546	1.5779	2.7382	-0.3707	-2.3535	2.9846
1999/7/22	-0.6345	-5.8252	-1.6379	-2.8169	-7.1926	-4.4037	-6.6667	-6.6491				-6	3.6757	-0.0463	-3.3898	-3.7582	0.627	3.7998	-5.8488	5.4167	-5.9115	-2.2519	-3.47		-5.3394	-7.8964	-2.6652	-3.5349	-1.7436	-6.6284
1999/7/23	0.3831	3.7488	-4.1192	0	3.0625	1.4971	3.3498	2.9972				1.9809	-5.0052	-2.5035	5.3801	-0.5093	-3.271	0.5357	0.9091	1.2846	4.1517	0.6479	0.3268		1.7208	1.0541	0.2738	3.3751	4.3841	7.8058
1999/7/26	4.9618	-0.271	5.0274	6.1836	0.6671	0	0.1192	2.7046				-1.0791	-4.9396	-0.3329	1.7758	-2.7304	0	2.3091	0.7508	2.7317	4.8366	-0.2146	2.8013		-1.0338	0.765	-1.1469	-1.1194	-1.05	1.4253
1999/7/27	1.3333	0.8152	4.2646	0.273	-0.9036	0.0378	0.8569	1.2333				0.7273	-4.9654	1.145	-0.4907	0.5263	3.3816	0.1736	-1.3413	5.603	-0.7605	-2.509	0.0634		-0.4748	-1.7253	-4.1989	-1.4151	-1.4654	5.059
1999/7/28	3.4689	0.2995	-4.8414	0.2722	0.6079	-0.3781	-3.382	4.4122				1.083	0.9721	2.0283	-4.1644	0.349	0.4673	-0.4333	0.9063	-1.8885	2.3244	0.2941	-0.3167		1.7734	2.9494	-0.5767	0.4785	-1.8462	-0.2541
1999/7/29	-4.3931	-0.5076	-1.7544	-0.362	-3.9879	0	-2.2916	-1.6083				0	-3.2491	3.4674	-3.6592	4.5217	-1.2403	4.9608	2.8443	-0.3666	5.0175	2.566	-0.3177		-0.9681	0.3411	-6.5545	1.7143	-4.2842	-2.5757
1999/7/30	4.9577	-1.2305	-1.6071	-2.3615	0.6293	0.5313	-1.2629	-3.4615				-0.7857	0.7463	-0.1787	1.4243	-2.1631	0.7849	4.9751	5.6769	-4.3238	0.9033	-0.5718	-0.3187		0	-0.068	-0.6828	-2.4345	-1.8559	-1.075
1999/8/2	4.9539	1.0027	-4.9909	2.1395	-1.0632	0	1.5662	0.9628				2.0158	-0.2469	-0.6267	-2.4576	10.034	1.2461	3.0806	1.5152	5	-1.5548	1.5816	2.3018		2.4438	1.9048	4.375	-1.4395	5.2836	-1.0279
1999/8/3	5.0494	-1.8351	-0.7641	5.6466	1.7699	-2.2273	-1.9789	-1.71				0.0706	1.7327	0	-0.4199	3.5549	2.3077	0.1533	-2.578	-2.4725	0.7657	-0.4246	1.6875		2.5763	2.0694	-0.7784	1.2658	-2.2715	-0.6528
1999/8/4	2.9258	2.6663	5.0048	-1.1207	2.236	-0.0772	2.0713	2.0743				2.8914	-0.365	-0.7207	1.2651	4.3284	0.1504	1.5302	1.2535	0.7512	0.7362	2.9851	0.2459		-0.093	0.9156	-0.2414	2.7885	1.5135	1.2843
1999/8/5	-0.8122	-1.8209	-0.55	-1.7437	-1.2151	-0.3091	-1.3614	-1.1472				-1.7135	1.3431	1.5426	-0.119	10.0143	-2.2523	1.7332	-1.9257	-1.5843	-1.0137	-0.7591	-0.6744		-1.1173	-3.1108	-1.2704	-1.029	-0.9585	-2.2117
1999/8/6	-3.7871	0.1216	-0.2765	-0.0887	-0.123	-0.1163	-0.8333	-1.9894				-1.6039	-1.3253	-2.1448	-3.9905	-5.9818	-3.2258	1.1852	-3.2258	2.0833	1.4051	3.9638	-0.9877		-1.4124	-0.602	-1.348	-3.4972	0	-0.9047
1999/8/9	-0.6383	-4.13	1.2015	-2.7531	-1.7241	-5.8983	-4.2542	-1.9621				-1.8427	5.0061	-2.4201	-0.1861	6.5007	-1.746	-4.978	-1.0145	-4.2672	-3.147	0.5351	-2.7431		-1.9102	-2.3553	-1.3043	-0.9794	0	-4.0475
1999/8/10	3.8544	-5.0998	1.4612	-0.8219	0.1253	-2.4742	-3.1816	-2.3464				-2.0939	2.907	-1.2635	-3.1697	-5.1948	0.8078	-2.0801	-0.8785	-2.8101	-3.2493	-4.857	-1.7308		0.2921	0.3446	-3.0837	-0.1978	0	-1.7444
1999/8/11	-3.0928	-1.2684	0.27	0.8287	-0.438	-0.7611	-2.2663	1.0954				-2.2861	-2.4859	-0.1896	1.027	-3.6986	-3.2051	-2.0456	0	-2.8913	-2.2055	-6.5734	-2.544		-3.0097	0.6868	0.9091	-0.892	0	-6.4881
1999/8/12	-0.4255	0.3043	-4.8474	0.4566	2.4513	2.0878	0.2899	-2.1671				-0.0755	2.5492	-0.8547	-0.3812	-3.2717	-1.3245	-1.2048	-0.7386	0.5133	-1.4352	-2.1707	1.071		-1.1011	-2.0464	2.4453	0	-1.1828	0.5868
1999/8/13	-0.641	0.1348	-5	4.3636	-1.3497	-0.1252	0.7225	-0.9289				-5.4381	-1.4689	-1.8199	-2.1684	1.4706	-0.5034	2.439	-1.4881	0.6129	-1.8721	0.306	-1.6556		-1.2146	1.4624	0.1884	-2	0.1088	-0.9609
1999/8/16	0.2151	-2.861	-0.6951	-0.0871	0.2488	0.6686	-7.7475	-2.0555				-2.0767	0	2.439	1.1082	-1.0145	-0.8432	3.1746	-2.568	-3.5533	-2.3052	-2.0595	-2.3569		-1.2295	0.2059	0.4389	-3.4694	-0.4348	-3.6036
1999/8/17	5.0429	1.6286	1.7	0.2616	0.1241	0.3321	2.6128	3.9396				5.4649	-1.3761	0.381	2.1277	2.0498	2.551	3.3077	1.5504	1.5789	1.3832	0	1.2414		2.2822	1.9178	0.437	2.7484	0.0546	3.307
1999/8/18	0.3064	0.4773	-0.4916	8.4348	1.487	0.4137	-1.1822	-0.4959				-0.7734	-1.5116	-0.3795	0.8838	0.4304	-0.3317	2.2338	-7.9389	3.5233	2.3274	-1.0125	-1.2262		-1.6227	0.8065	-0.3729	1.4403	0.3273	-0.6263
1999/8/19	-0.4073	6.583	3.1621	1.9246	3.7851	6.6749	9.1718	8.1524				6.0795	0.9445	-0.9048	3.2541	5	1.4975	-2.4763	3.6484	5.9059	1.3333	3.3045	3.5862		5.4639	6.3333	2.932	4.4625	1.4682	7.3529
1999/8/20	5.0102	-2.929	4.9808	-0.8655	-1.7059	-2.0085	-0.2248	-1.4154				-2.1308	1.6374	-0.865	-0.6061	4.898	1.3115	-3.2114	3.68	-2.1739	-1.9092	-0.9901	-0.466		3.2258	-0.4389	-0.7273	-0.9709	0.5359	-2.381
1999/8/23	4.9659	-0.2296	1.7336	2.381	2.3339	0.2365	-1.2672	2.0367				-1.3514	2.4166	-4.9927	0.3049	4.2802	3.7217	-0.463	-0.9259	1.4493	-0.6839	-0.8462	0.4682		1.4205	3.5264	0.0611	-0.1961	-2.452	-0.4009
1999/8/24	-1.6698	0.6575	-0.8969	-3.4884	-0.8772	2.5167	1.3406	-1.2435				1.3699	1.4607	-5	1.0334	-1.8657	2.8081	1.5504	0.1558	4.1905	-1.2182	2.2498	-0.5326		-1.0271	0	-0.061	0	-2.623	0.9393
1999/8/25	-5	0.3919	-1.9005	0.4819	0.236	-1.496	-2.2235	-2.4188				1.5766	0.6645	4.9946	0.2407	-4.1825	1.6692	-2.5954	0.311	-4.1133	-0.2949	-0.9863	-1.6064		-1.6038	-3.3455	-0.7326	-1.9646	2.5253	-1.8611
1999/8/26	-0.4965	0.1627	-0.1845	3.1974	0	-0.1558	0.3454	0.4075				-1.626	-2.3102	0.2558	-0.2401	2.1164	-0.2985	-0.5486	-0.9302	0.7626	1.1024	0.1533	0.068		1.2464	4.0906	-0.0615	0.4008	0.1642	-0.9482
1999/8/27	-1.3972	-1.2991	-1.756	6.584	5.8858	-1.8721	0.0861	-0.9131				-0.3005	1.464	0.3061	-2.0457	-1.1658	4.1916	-0.3152	-0.939	2.0814	0.5319	1.9893	-1.7675		1.7045	0.5441	0	-1.1976	-1.9672	-0.0342
1999/8/30	-2.1255	-0.9872	0	-3.125	-4.3357	-1.9078	-2.5222	-3.1741				-2.5622	-0.333	-4.4761	1.7813	-4.9803	-2.2989	2.3715	-2.2117	1.7609	-0.0794	-2.3256	-3.2526		-2.7002	-0.1804	-1.7846	-1.2121	-2.2854	-1.4706
1999/8/31	0.7239	0.6979	-0.8467	0.6002	1.104	0.2836	0.7351	1.3747				1.3921	-3.118	-2.2364	0.5432	1.5172	2.7941	-0.3861	0.8078	-2.7322	0.2118	0.6144	3.3619		3.7321	-0.4819	-1.6291	1.1247	-1.0268	0.1388
1999/9/1	-1.848	-1.9472	-1.4231	-5.3691	-3.1609	-1.7374	-2.9772	-1.5647				-1.9069	-4.5977	0.6536	-0.4202	-2.7174	0.7153	-1.7054	-1.7628	-3.5581	0.0528	0.7634	-1.7301		-1.3838	-2.845	0.9554	0	-2.0173	-2.4263
1999/9/2	-0.6276	2.0868	0.9625	1.4972	2.908	-0.0411	0.9025	2.296				2.9549	-0.241	2.8139	0.1206	2.6536	-2.5568	-0.6309	0.9788	1.068	0	0	1.2676		2.6193	0.6231	0.0631	0.91	0.3529	4.405
1999/9/3	1.2632	-2.1761	0.4766	-2.3292	-2.5375	-1.8511	-2.743	-2.4862				-1.8127	-0.9662	-0.6316	-0.1204	-1.7687	-1.6035	-2.6984	-1.6155	-2.9779	-0.977	2.0455	1.0431		0.6381	-1.7337	-0.5675	1.002	-2.1102	-2.0415
1999/9/6	4.5738	-0.91	5.0285	-1.8283	-0.5917	-0.4191	-1.4408	-0.8499				-0.0769	-1.8293	-2.3305	-1.6275	3.1856	0.7407	-1.3051	-1.1494	-0.297	-0.48	0.3712	-0.4818		2.7174	-1.7013	-0.5707	4.0675	-1.1976	-0.6947
1999/9/7	-1.6899	0	4.9684	1.1336	0	0.3788	-0.0933	0				1.3087	1.2422	0.2169	0.0613	0.6711	0.5882	-0.1653	-0.1661	-0.5958	1.313	-2.3669	5.1176		-1.4991	1.6026	-1.6582	-0.6673	0.1818	-0.8045
1999/9/8	-2.9323	-0.034	-2.7539	2.4019	1.0714	1.0482	0.6227	0				3.7994	1.227	3.5173	0.3062	0.6667	-1.0234	0.4139	0.8319	0.8991	0.5025	0.6061	-1.3158		-1.1638	2.6498	-0.1946	0.1919	2.0569	-0.1058
1999/9/9	1.9792	10.0034	5.0442	6.0985	7.0671	9.834	9.9938	10				10.0293	0.7273	0	8.6691	3.1788	1.9202	2.3083	6.2706	6.9307	9.9487	5.7229	5.0667		9.9638	9.8341	7.2125	8.1418	6.6983	9.9894
1999/9/10	-2.7579	-0.8042	4.8863	-0.6632	-1.7602	-3.8156	2.5035	-3.4091				-0.7319	-2.7677	1.8296	2.191	-4.2362	-2.6087	-1.9339	0.6211	-2.037	1.6876	-1.8519	-0.2538		2.8007	-1.5669	1.0909	-1.3286	-2.5	-0.7702
1999/9/13	-1.5756	-0.5925	4.9799	2.4481	0.3919	-2.5137	-1.2075	-0.8403				-0.5362	1.3614	2.1561	-0.8796	0.5362	0.1488	-2.0542	-0.463	2.741	-2.8249	1.3788	-1.4631		3.2051	0	-0.4796	0.4488	-1.2536	-0.7439
1999/9/14	3.4152	-1.788	4.9732	1.3758	-0.725	0.3626	-0.3333	-0.7797				-0.1348	-1.5873	-1.0553	1.2202	1.8667	3.7147	0.5034	0.6202	-0.644	-0.1453	0.9306	-1.0329		0.0776	1.1939	-1.8072	2.4129	-0.7501	-0.8146
1999/9/15	-1.4448	-1.4372	0.4373	-3.6429	-0.7865	-1.7262	-1.3935	-0.9224				-0.2699	-0.2481	-0.4063	0.8767	-2.356	5.0143	1.7529	-1.6949	-2.4074	-1.6376	-0.8511	0.5219		5.4306	-0.0562	-3.6196	0.6981	-1.0465	-1.0184
1999/9/16	-0.6283	0	-5.0073	-0.7413	-0.6795	-1.4297	-1.4132	-0.4483				-2.1651	2.1144	0.9179	-1.195	-2.9491	-0.4093	-0.3281	-0.7837	-1.3283	-2.3307	-2.5751	-1.1032		-4.1943	-3.204	-0.0637	-4.1594	0.3525	-1.0953
1999/9/17	-2.0021	0.4213	-4.9656	2.3152	0.3421	-0.4973	0.344	-0.0346				1.8672	-1.5834	1.0611	-1.2095	0.2762	-1.5068	-1.8107	-0.7899	-0.5769	0.4545	-1.2482	-0.3937		-2.381	0.3484	1.2102	-1.4467	1.2295	0.302
1999/9/20	-1.0753	-0.2581	2.1704	-2.6277	-1.1364	0.2082	-2.1714	-1.2474				-1.9009	-0.9901	-1.6	-1.3912	-2.4793	0.2782	0.5868	-2.2293	-1.4507	-0.6787	-1.0409	-0.7246		0.236	-1.0995	1.0069	-1.0092	-0.347	-1.1375
1999/9/21	-0.3261	-0.8412	5.0354	0.8246	0.5747	-0.7897	0.5549	0.3509				1.0381	-4.875	0.6098	-0.8465	-0.4237	-2.3578	0	0.9772	0.6869	0.5315	-0.8264	-3.1188		4.3956	0.5266	0.2492	0.3707	-0.1741	0.846
1999/9/22	1.1996	0.1305	4.1199	-1.1896	-1.0286	-0.377	0.4066	-0.2448				-1.4384	-1.7083	0.303	0.3415	0.7092	0.8523	0	-1.129	-0.1949	-1.7749	-0.4545	-0.2055		-1.5789	-1.2806	0.0622	-0.9234	-1.6279	-0.1678
1999/9/23	-0.2155	-0.9123	-0.9353	-1.2039	-0.6928	-0.2103	0.4628	-0.7711				0.278	0	3.0211	-0.1702	-0.8451	-0.5634	1.5833	-0.3263	-1.8555	-0.0384	-0.3805	2.7454		-2.6738	-0.8844	-1.1801	-1.3048	-1.0638	0.0672
1999/9/24	-0.108	0.5919	-3.1227	1.2947	0.2326	-0.1264	3.0521	1.0244				1.1781	1.6043	-0.6354	0.7955	0.8523	-0.2833	-1.8868	1.3093	0.796	-0.2308	0.8403	0.2004		0	1.6062	0.5028	0.8499	0.9558	1.1085
1999/9/27	-1.7297	-1.9614	1.2744	-2.7068	-1.3921	0.6751	-1.6206	-1.014				-2.0548	-1.5789	-0.0492	-1.8602	-3.5211	-1.7045	-0.9197	2.9079	-1.1846	-0.2313	-1.0606	-2.6667		0.3925	0.5269	-0.0625	-1.3109	-0.355	-0.9635
1999/9/28	-0.7701	-1.9673	-0.074	0.7728	-1.3529	-0.7125	-0.9372	-1.4836				-0.4895	0.5348	2.3622	-0.7467	-0.292	1.4451	0.4219	-2.5118	-1.998	-2.8594	0.0766	-0.274		-2.1892	-0.8736	-0.2503	-1.9924	2.4941	-1.476
1999/9/29	-1.9956	-0.6463	-2.5926	-1.3037	1.0733	0.1266	-0.3727	-1.7569				-1.1947	0	0.9135	-2.7778	-1.1713	-0.1425	0.084	-1.1272	0.9174	0.2387	-1.0712	-0.0687		-2.2382	-0.1175	-1.2547	0.0968	-0.8111	-1.2598
1999/9/30	2.4887	-0.3766	0.2281	1.3986	-0.472	-1.2648	-0.5755	-0.292				-1.707	-0.133	3.6684	2.2619	0	-3.281	0.5038	0.1629	-2.6263	-0.4365	-0.3867	-0.2062		-2.2077	-2.7059	-0.7624	-1.354	-0.7009	-0.6897
1999/10/8	0.7726	-1.7869	0.3035	-3.295	-1.6598	-2.8181	-1.7945	-1.2079				-2.8944	-3.0626	-0.7813	-1.7462	-2.8148	-5.0147	-0.1671	-1.626	-1.971	-2.7102	-0.9317	-1.1708		-4.5987	-4.8368	1.0883	-1.3725	-0.7059	-1.9097
1999/10/11	0.7667	-1.2246	-3.3283	1.5055	1.2658	-1.6696	-1.6799	-1.1486				-0.4471	-0.1374	-0.0463	-0.5924	-1.6768	0.3106	-3.0962	-0.9917	0.9524	-1.3109	-0.4702	3.4843		1.0517	-1.906	-0.8866	0	0.7109	-0.4248
1999/10/12	-0.7609	0.4251	0.0782	1.7174	0	-0.3575	1.0492	0.4498				2.3204	0.4127	-0.7878	0.6555	0.4651	-0.9288	0	1.1686	1.3627	0.8302	0.7874	1.6835		1.4744	3.1736	0.8946	0.2982	1.1765	0.6754
1999/10/13	-1.862	-1.552	1.251	-2.5326	-1.6667	-3.2287	-2.2249	-3.097				-2.7798	-2.0548	-0.9809	-1.0065	-5.8642	-1.0938	-0.5181	-2.4752	-2.6887	-1.8526	-1.1719	-1.5232		-4.4444	-2.8876	-0.38	-2.8741	-0.0581	-1.5537
1999/10/14	-1.0045	-0.2508	-1.9305	-0.7087	-1.2107	0.0927	-0.0607	-0.8086				-0.301	0.8392	0.6132	0	0.8197	-2.6856	-1.2153	-0.6768	-1.169	-1.1745	0.2372	-0.3362		0.5367	0.1293	-2.5429	1.4286	-1.5125	-0.3228		201.23
1999/10/15	1.6911	1.9756	4.8031	2.9342	2.3284	1.8519	1.3358	1.5528				2.6415	0.5548	1.4534	0.2392	4.5528	3.0844	0.9666	2.5554	3.2258	1.0611	1.9716	-0.7422		5.516	2.5823	3.0007	2.3139	3.4259	1.5833		0.0408
1999/10/18	-0.7761	-3.0997	-3.982	-0.6934	-2.6946	-3.4091	-3.3853	-4.893				-3.1618	-3.1724	-0.1848	-2.685	-4.5101	-0.7874	-0.4352	-3.4884	-2.9167	-3.5279	-2.1655	-3.0591		-4.3845	-4.7829	-0.1267	-2.4582	-0.1142	-4.5342		-4
1999/10/19	-5.0279	-4.5438	-4.8513	-1.7843	-2.1538	-4.4235	-2.6357	-1.6479				-1.6705	0.2849	-2.1296	-1.3489	-3.0945	-4.7619	-2.4476	-3.9587	-3.5408	-8.0104	-2.8458	-1.8934		-1.2346	-5.618	2.3462	-4.0323	-1.6009	-3.2653		1.1905
1999/10/20	-0.4706	1.1043	0.9868	0.7109	0.7547	1.5263	0.7962	2.0842				1.6216	0.8523	-0.6623	1.243	1.6807	2.8333	5.0179	0.5376	-1.0011	-1.4671	-1.3832	0.5004		1.6964	1.4006	1.9207	1.3655	0	2.8002		0.084
1999/10/21	-0.7092	-2.9755	-2.443	-0.0784	-0.9363	-2.6188	-3.5387	-2.8823				-2.7356	0.9859	-1	-0.6139	-4.2975	-1.4587	5.0341	-3.5651	-5.3933	-1.9693	-4.2904	-2.3471		-4.0386	-2.6934	-0.6687	-4.2487	-0.8135	-2.6493		-0.4618
1999/10/22	0.8333	4.1149	1.419	3.6107	2.5835	6.8725	3.7995	4.122				4.4531	5.0209	-0.2886	1.2971	3.1088	3.2895	1.381	3.1423	2.9691	4.3116	1.8103	1.6752		4.1171	4.9681	3.9168	3.8961	3.5735	4.1012		9.9958
1999/10/25	0.1181	-3.7286	0.3292	-1.6667	-1.6585	-2.5163	-3.1556	-3.365				-2.6178	2.3904	-1.3989	-2.2561	0.8375	1.7516	0.8814	-3.0466	-3.1142	-3.8046	-2.3709	-3.2951		-2.8998	-3.1102	0.53	-2.9167	1.81	-2.651		-0.4985
1999/10/26	0.1179	1.433	0.1641	0.7704	2.5609	2.5813	0.7494	1.8025				4.0707	-0.5188	1.2231	0	1.6611	0.1565	-2.1446	2.5878	1.0714	-0.6348	0.5204	1.1111		2.7149	2.7216	-1.0545	0.7511	0.4444	2.118		1.4644
1999/10/27	1.8846	4.0473	0.3276	2.9052	2.497	1.5843	5.5951	4.2254				5.9779	0	1.885	3.2439	4.2484	0.3125	-0.8117	5.4054	10.0118	5.0614	3.5375	3.2967		5.1982	4.9592	1.6578	4.2599	0	3.7037		1.4432
1999/10/28	-1.5029	-1.5413	4.898	-2.0802	-0.5348	-4.2202	-2.6034	-1.2741				-2.9944	0	-4.981	-2.0544	-2.8213	-1.5576	1.473	-2.735	-1.4989	-0.0935	-2.5	-1.844		-2.3451	-2.589	0.233	-2.4515	0.1106	-2.5		-1.6848
1999/10/29	-0.7042	-1.6772	0.0778	0.9105	-2.27	1.1494	-1.8553	-1.2515				-1.9383	-0.6519	-4.9925	-0.8637	-1.2903	-0.7911	-1.6129	-1.406	1.087	-0.8427	0.3419	1.1561		-2.0583	-1.3289	-1.5689	-1.6754	0.1105	-0.8425		-2.0183
1999/11/1	-1.773	-1.6679	-4.9767	2.782	-0.3667	-1.8939	-0.9612	-2.495				-1.3177	-3.2808	0	-0.9956	-3.1046	0.1595	-0.4098	-1.6043	-2.9032	-2.1246	4.4293	-1.3571		-1.6637	-2.6263	0.2952	1.4909	-0.7726	-0.4802		1.0494
1999/11/2	-0.1203	0.5397	-0.1637	0.1463	0.0613	-0.1931	0.3235	1.5435				0.9644	-0.4071	-0.6306	-2.0113	-0.1686	-1.5924	-1.2346	0.5435	0.8859	0.193	-2.8548	1.3758		0.6233	-0.5533	-0.5297	-0.3148	4.4494	1.3363		1.8846
1999/11/3	-3.1325	0.3834	-3.7705	-4.3828	0.1226	-0.677	0.387	-0.4				1.6899	-1.2262	0.3702	-0.5773	-1.1824	-0.4854	-1.9167	-1.0811	0.6586	0.2407	-1.0076	-1.5714		0.6195	0.8345	0.5917	-0.8421	-1.1715	2.4176		-1.51
1999/11/4	-1.6169	-2.1772	-4.5145	-6.1115	0.9798	-0.6329	-1.2849	-1.1647				-3.3237	-0.2759	0.0527	0.6452	-0.1709	-1.1382	-0.5947	-0.7286	-3.4896	-0.1441	-0.7634	0.8708		-2.3747	-2.4138	-1.1176	-0.6369	-0.9698	-1.3233	341.8723	-1.2265
1999/11/5	1.5171	-0.9762	1.1597	-3.5801	-1.0916	0.9799	-0.0651	-0.2438				-1.2706	4.9793	0.2633	-0.1282	-0.6849	0.1645	2.1368	0.1835	1.4689	-0.1924	1.5385	0		-0.4505	0.2827	0.1785	-1.0684	3.4276	-2.5734	-1.3675	-0.2716
1999/11/8	0.9963	0.8281	0.1764	0.2532	1.1649	1.8438	1.4002	1.4664				0.3785	0.1318	-1.4181	-0.0642	1.8966	0.3284	1.3389	2.1978	1.8931	0.0964	-1.0101	0.3597		-2.2624	-0.8457	-0.8907	0.432	0.7365	0.6696	3.7688	0.2335
1999/11/9	-1.233	-2.0727	-2.6408	0.9259	2.1818	-0.5241	-1.0276	0.0401				-1.5837	-0.2632	0	2.1837	-2.7073	-0.491	3.6334	-0.5376	-0.5464	0	-0.9354	-1.362		-2.4074	0.3554	0.0599	-2.1505	-0.1567	-0.85	-3.6884	-2.7562
1999/11/10	-1.623	-1.7173	0.6329	0.834	0.5338	-0.5747	0.0973	-1.9663				1.5326	-2.3747	-0.4795	-2.577	-2.7826	-2.9605	1.5139	-1.8018	-0.6593	0.9629	-0.6009	-0.9448		-2.277	-3.1161	-1.497	-2.1978	-3.7657	-0.7454	0.6057	0.1198
1999/11/11	-2.0305	-1.9098	1.6173	-1.3234	0.236	-2.0713	-0.5511	-1.2689				-0.6038	2.973	0.2141	-0.4516	0.1789	-0.5085	2.6688	0.9174	-2.2124	-0.0477	-0.4318	0.5136		-1.5534	2.3392	0.1216	-0.6742	0.1087	-0.1502	0.5826	-1.7943
1999/11/12	3.4974	2.1955	-0.5305	-0.4191	1.5892	0.3443	0.6845	-0.0415				0.1519	-0.2625	0.641	-0.3889	0	1.0221	-1.7584	0	1.1312	-2.2424	-1.0408	0.146		1.8738	0.6429	0.3036	-0.2262	-0.1086	1.5795	0.5213	1.4616
1999/11/15	0.5006	-1.9051	-3.4667	10.0168	-0.3476	-1.3235	-2.3309	-2.696				-0.3791	1.5789	-0.2654	-0.6506	1.9643	1.6863	3.8911	-0.5455	-2.1253	1.4641	1.5776	2.2595		-2.0329	-2.626	0.4843	-1.7007	2.1739	-0.1481	-0.1153	-0.3601
1999/11/16	1.7435	-4.5041	1.9337	0	-4.4186	-1.4903	-5.3033	-5.0725				-1.9026	0.9067	-1.8627	2.685	-2.2767	-2.1559	-3.3708	-0.9141	6.0571	-1.5873	-0.0863	-0.9266		-2.8656	-4.5918	-1.3253	-3.6909	1.2766	-4.0044	-2.6731	-2.8916
1999/11/17	0.2448	3.029	1.626	-1.2242	2.7372	2.118	0.77	4.4454				1.8619	0.1284	-0.705	-0.8291	2.3297	1.3559	5.0388	2.3985	0.6466	-1.4663	2.5907	1.5827		3.1536	3.3613	0.1221	2.2754	2.8361	3.09	2.3316	2.0678
1999/11/18	0.2442	5.9639	1.2444	2.7111	0.8289	0.0988	1.3546	1.9776				-0.1523	3.7179	-1.4746	1.4148	2.1016	3.01	2.2878	3.4234	2.6767	0	0.2525	2.9745		1.8738	2.3651	3.2317	1.7564	5.0562	1.1615	-1.7764	1.3371
1999/11/19	-0.8526	-3.6861	2.3705	-2.8658	-2.1726	-2.812	-3.1528	-2.656				0.6102	0	-0.2217	0.1268	6.175	0.6494	4.6176	-1.0453	-1.9812	0	-1.8472	1.0316		-2.1297	-2.1661	0.4135	-1.611	-1.1667	-2.963	-3.735	-1.1995
1999/11/22	1.9656	-1.8107	-0.6003	0.9317	2.401	-1.3706	-2.3001	-0.9095				-1.6679	0.9889	1.4444	-0.0633	7.1082	0.8065	2.6897	-1.4085	0.8511	-3.125	-1.9675	0.0681		-1.5826	-2.8782	0.0588	-0.4678	-0.1968	-0.229	-0.1225	-2.0639
1999/11/23	-0.6024	1.2154	0.5177	-1.1538	0.1172	0.2573	0.9779	2.0542				1.0023	-1.9584	1.0405	-0.8872	0.3017	-1.12	4.2982	2.3214	0.6329	0.0512	-0.5236	-0.3401		1.5075	1.7477	-0.3527	0.47	-2.5628	0.6121	0.3271	2.1074
1999/11/24	0.1212	-2.236	0.4292	-0.7782	-1.6979	-0.924	-2.5825	-1.8415				-1.4504	0.6242	-0.2168	0.3197	-3.0075	-0.1618	3.0264	-1.0471	-0.4193	0.3071	0.8772	-1.7065		0.396	-1.5683	0.177	-0.8187	-2.1244	0.1141	-1.4877	-1.4164
1999/11/25	-2.5424	-0.1271	-0.5983	-2.8235	0.2978	-2.1762	-0.4418	0.3927				-0.3873	-0.7444	-0.0543	-2.4857	-2.4806	-1.9449	-0.125	-1.5873	-2.4211	-1.3265	-0.8696	0		-0.4931	0.1517	-2.0612	-1.2972	-1.3953	0.4558	-0.0621	0.3695
1999/11/26	-1.6149	-0.3393	2.8375	-1.6949	-0.2375	-0.3708	1.5902	-0.4781				-0.2333	0.25	-1.087	1.2418	2.3847	0	-5.0063	0.5376	1.1866	0.3102	-0.1754	-0.7639		0.6938	0.4545	2.2249	0.5974	0.0524	0.189	0.1863	0.3681
1999/11/29	0.3788	-1.1064	-3.01	-0.0821	-1.0119	-2.4455	-2.4754	0.6987				-2.1824	4.9875	-1.3736	-1.6785	-0.6211	-1.4876	-5.0066	-0.3565	-2.0256	-1.8557	-0.703	-0.7698		-2.3622	-1.9608	0.4118	-0.8314	-1.8858	-1.0943	-2.2727	-0.2445
1999/11/30	2.8931	0.5594	-1.8966	1.8899	0.6013	2.3978	1.4184	0.1735				0.3187	-1.0689	0.2786	-0.5909	1.4062	1.1745	-3.3287	-0.3578	-0.9793	-2.2584	-0.531	1.1283		0.6048	-0.3846	0.7616	0.9581	0.3737	-0.3052	1.797	0.3676
1999/12/1	0.2445	2.4818	0	0.0806	1.315	0.0532	0.6625	0.4329				1.0326	-0.8403	-0.3889	-0.5945	4.9307	1.6584	-0.2869	0	0.989	0.0537	3.5587	1.1158		1.1022	0.1544	-0.3488	0.2372	4.0426	2.1049	2.0561	2.442
1999/12/2	0.7317	-1.6284	-0.5272	-3.3038	-0.413	-1.5957	-1.2431	-2.1121				-1.6509	-0.9685	1.1712	-0.3987	-3.3774	-1.9576	-4.8201	-0.3591	-2.3939	-0.3759	-2.1478	-1.0345		-0.9911	-0.6939	-0.7585	6.0355	-1.1759	-1.7991	-0.8547	-2.1057
1999/12/3	3.753	0	0	1.5833	0.1777	0.1622	0.7034	-0.044				-0.8793	0.3667	0.2756	-0.0667	-2.5836	3.6606	-2.192	1.4414	-2.4526	0.6469	-1.4047	-0.6969		-1.001	-0.6988	0.2352	-2.9018	-1.2416	0.1908	0.5747	-0.5682
1999/12/6	3.734	-0.8489	0	-1.4766	3.1934	-0.8635	-0.3676	-1.0573				-8.1452	-1.5834	0.055	-0.2003	0.624	1.2841	2.7821	-0.8881	4.8	0.2678	-0.6233	-0.6316		-2.2245	-2.8929	0	-2.8736	0.9429	2.4381	-0.2245	0.898
1999/12/7	-2.1372	1.8836	-1.1484	-0.7494	-0.5158	2.3408	2.1033	-0.0445				0.439	1.4851	2.4725	-0.3344	-0.7752	-1.1094	1.203	-1.0753	-1.0905	2.5641	1.0753	-1.9774		0.5171	0.5636	0.176	0.355	2.8023	4.7973	0.675	0.1618
1999/12/8	-1.6092	-0.5042	-2.2341	-1.3423	-2.2465	-0.8511	0.7951	0.9354				-0.6119	2.3171	-2.4129	-0.3356	0.4687	-2.0833	-3.3432	1.9928	2.2051	8.125	2.039	0.1441		-1.749	-1.0408	0.1171	-0.1179	-0.6562	-2.4485	0.386	-0.0808
1999/12/9	0.5841	-0.9713	1.7367	-0.3401	-0.9428	2.897	0.3227	0.6178				0.9675	1.4303	0.3846	-0.4714	3.888	-0.3273	-2.5365	0	3.9914	-2.553	-2.172	-1.7266		0.1047	-2.4272	-0.0585	-0.2361	0.1016	2.3281	-0.8905	1.0509
1999/12/10	-0.2323	5.4584	-1.168	0.9386	2.32	4.1189	3.3595	5.7018				2.7003	3.1727	-0.3831	-0.4736	1.3473	0.1642	-1.5773	2.3091	3.527	4.4488	0.8881	2.2694		2.9289	2.9851	-2.165	2.3669	1.0152	6.4344	10.0061	3.92
1999/12/13	-1.5134	-1.0918	-5	-3.3812	-1.8023	-2.1032	-1.4177	-2.0332				-2.3749	-3.0752	-1.4835	-1.4276	-5.0222	-0.3279	1.7628	-1.5625	1.2024	0.4259	-1.5845	-0.1432		-0.3049	-0.5636	0.7775	-0.9249	-0.5025	-2.6052	1.2623	-1.1547
1999/12/14	4.9645	2.9436	-2.2967	-1.1374	-1.7762	-0.6138	1.1575	2.1177				-0.2606	2.7027	-0.4462	3.3103	9.9533	4.4408	0	0.8818	0.198	1.7908	-0.4472	0.2867		-2.2426	0.8097	0.3561	-0.4667	1.4141	5.8985	2.9698	1.0903
1999/12/15	1.6892	3.2566	0.4897	3.7168	2.3508	3.3968	3.9875	3.3596				6.3589	-4.9199	-0.2801	2.2029	1.5559	-1.5748	0	1.5734	1.7787	5.7407	2.336	1.1437		6.5693	3.8554	0.887	2.6964	-1.1454	0.9715	1.175	1.4253
1999/12/16	1.5504	-0.6923	-1.6569	-1.5358	-1.9435	-1.8417	-0.967	-1.8058				0.0819	2.1661	4.382	-1.3063	-5.4318	0	-0.7874	-3.0981	-0.1942	-0.1313	-1.4925	-2.0495		-0.5871	-2.4749	-0.2931	0.1142	0.1511	0.5773	2.3579	0.4178
1999/12/17	0.5453	-4.0279	-2.8741	-0.0867	-1.6216	1.927	-3.8384	-2.738				-4.419	2.0024	1.2917	-1.9854	-5.5965	2.24	4.6825	-1.7762	-2.6265	-6.2253	-0.8021	0.5772		-3.4449	-3.4893	1.117	0	-3.169	-3.986	-4.3493	-3.4418
1999/12/21	2.1692	-1.3721	1.4286	-0.0867	-2.1368	-0.4975	-1.4706	-0.5042				1.113	4.157	0	-3.2411	-4.0562	2.8169	-1.5921	-2.3508	-1.2987	-2.7583	-4.4924	-1.363		-0.6116	0.0822	0.2326	-2.7366	-4.5195	0.9963	-0.9885	-1.0967
1999/12/22	-1.5924	3.1097	-4.4266	-0.3472	0.4991	3	1.8834	1.6047				3.387	0.4435	-2.2848	-3.8381	-4.5528	-0.6088	-4.3914	-0.3704	3.7449	3.2212	-1.9755	-0.9455		1.5385	1.0673	3.5383	-3.0481	-2.9924	1.2496	1.2525	1.4653
1999/12/23	-3.8835	1.0714	-4.6316	-1.3937	-1.6139	-1.5049	-1.0813	0.0416				-1.3104	-1.1038	-1.0332	-3.701	0	-5.0536	-2.6591	-3.3457	0.2927	-1.5836	-3.6468	-1.3216		-2.1212	-1.0561	-2.8571	-2.6602	-0.8413	-2.5982	-1.3266	0.1171
1999/12/24	-4.1526	-0.157	-4.8565	-4.5053	-0.2524	-2.76	-2.433	-0.1246				-0.4149	-4.0179	1.978	-2.11	-4.5997	-5	1.4901	-1.1538	-0.8755	0.0473	-0.498	0.2976		-0.8256	-0.2463	-1.7878	-2.1118	1.6403	-2.5008	-0.5087	0.3119
1999/12/27	-0.7026	3.7357	4.9884	-2.6827	-1.3915	-0.2027	2.06	2.4126				2.5	4.186	0.0539	0.154	-1.6071	-4.2445	-2.9364	0	2.0608	5.2034	-3.9039	-1.3353		-0.9365	1.3992	-0.6459	1.3959	-0.3339	3.078	1.7166	2.9926
1999/12/28	0.9434	-0.834	4.9724	0.8555	0.0641	-2.5901	-0.3187	-0.528				-2.9268	0	-1.2386	6.6872	-1.4519	0.8865	-0.084	0.1946	-0.8654	0.3597	-1.5625	-0.3759		-1.9958	1.461	-4.4917	0.6258	0.5025	1.2276	-0.7002	-0.1132
1999/12/29	-0.1168	-0.4205	-1.7895	-1.0368	1.0256	3.4932	1.1368	0				-2.2613	0.6696	1.0905	0.5043	2.2099	-0.8787	1.0093	-0.5825	-3.1038	3.0466	-0.7407	3.0943		-1.2862	2.72	-2.2896	-0.4975	1.5556	0.0656	0.7955	-1.2467
1999/12/30	-0.4678	-0.4223	2.2508	1.8095	-0.1269	0.2015	0.843	2.0825				0.9426	1.1086	1.1866	-1.7921	0.3604	1.2411	0.7494	1.3672	3.003	-1.5217	1.0661	0		0.5429	1.0125	0.6333	1.125	3.884	-0.1965	1.2556	-0.5356
2000/1/4	2.7027	4.5104	5.0314	2.9935	3.5578	2.2122	4.1101	5.64				4.7538	-2.193	5.0107	0	6.2837	1.7513	0.9917	1.9268	3.9845	8.0795	3.3755	3.8067		4.9676	4.0093	2.2656	2.9666	0.158	5.3167	7.9185	6.0769
2000/1/5	3.2037	-2.5821	4.99	1.2716	-1.0429	-1.4265	-1.171	-1.666				-1.2156	0.3363	4.0609	8.6131	-1.5203	1.5491	1.964	1.5123	-0.8411	2.9412	3.9796	-0.8463		0.5144	-2.6686	-0.7385	0.7203	-1.6299	-2.4618	-3.677	-2.6468
2000/1/6	4.2129	5.9447	5.038	5.1121	3.4718	3.7425	6.7705	7.8552				6.7268	-0.4469	4.6341	-0.2688	3.0875	0.5085	-0.4013	3.9106	3.6758	8.0952	3.2385	2.4182		6.8577	5.2551	-0.186	10.0119	1.4431	3.099	2.9823	4.5438
2000/1/7	5	3.431	2.3529	3.0717	1.7975	5.1467	3.1072	1.8565				0.9992	0.1122	4.8019	4.3801	1.4975	3.3727	2.3368	2.509	0.8182	1.3216	6.4639	0.2778		2.7778	4.1245	1.8012	8.1257	-2.1602	1.7044	1.7872	0.3919
2000/1/10	4.9645	1.0021	5.0398	3.8907	1.4715	0.2287	1.1378	-2.0329				0.0761	-1.3453	4.9822	5.3583	3.1148	-0.4894	-1.4961	0.8741	8.1154	2.3913	-0.1786	9.9723		0.8388	3.4746	1.8914	0.501	-0.6462	1.5235	2.2761	3.0163
2000/1/11	0.1931	-5.4396	2.5253	-7.251	-4.8144	-6.2072	-6.5978	-4.1503				-6.2357	0.9091	5	-5.0245	-6.6773	-3.9344	5.036	-6.9324	-6.5888	-6.7233	-6.9767	-1.4484		-6.3771	-1.6118	0.5389	-7.2782	-2.981	-5.4622	-2.75	-1.9979
2000/1/12	-5.0096	-4.3777	-5.0082	0.8591	-2.8641	-2.7737	-4.7201	-4.0687				-3.0819	-1.1261	3.6723	0.4516	-2.2147	-2.5597	-2.1309	-3.1657	-4.8214	-2.2382	-5.5769	-4.2812		-3.2577	-4.8464	-0.9529	-4.6237	-1.1732	-2.8889	-2.8931	-2.9174
2000/1/13	-1.6227	-0.3027	-3.7165	-1.6184	0.6901	-2.6527	-1.0249	0				-2.0921	-3.4169	4.9825	-3.8536	-1.2195	1.0508	-2.5661	-0.1923	0.3752	1.6686	-1.6293	2.0027		-1.8367	-4.1607	-1.2628	-2.0293	-0.1131	-0.5557	2.508	-0.7965
2000/1/14	2.9897	-2.5806	-1.9749	-0.2597	-1.9315	-2.5707	-2.865	0				-2.3077	-2.7123	0.7045	-2.5384	-1.7637	-1.7331	0.5587	-3.6609	-4.9533	1.9847	1.7598	7.199		-2.079	1.9461	-3.7759	-3.2221	-4.3577	-2.8271	-0.0493	-0.3285
2000/1/17	5.005	0.6233	-0.5495	-0.5208	2.2236	1.3193	0.8884	0				1.3123	-4.6061	5.0074	-1.1652	0.8977	-4.9383	-3.0952	0	1.0816	0.1871	-0.1017	1.3431		1.8047	7.0485	-0.0633	3.4483	1.3609	1.1164	1.4128	0.8788
2000/1/18	4.9571	-1.2002	0.6446	-1.8325	-2.1753	-3.9583	-0.8101	0.4669				-2.5907	-0.8895	5.014	-4.1609	2.3132	1.8553	-4.9959	-1	0.0973	-0.8592	-0.4073	-2.4096		-2.1898	-2.6749	-0.8233	-2.1839	-1.6929	-1.1375	2.9321	1.1978
2000/1/19	1.7257	2.2727	-1.3724	0.2667	4.7649	1.3015	2.2017	3.4082				1.4184	-1.2821	5.0083	0.3618	-2.7826	-0.7286	-4.4828	0.8081	3.7901	0.1507	3.0675	3.0864		1.2793	10.007	0.5747	1.9976	0.6532	4.7716	6.012	0
2000/1/20	5	1.3027	5.0093	0.3546	1.0309	3.212	2.5017	1.5356				1.3112	5.0649	4.9921	3.8212	-2.1467	3.4862	1.9856	-1.2024	1.3109	4.5147	-0.0992	5.988		2.8421	2.05	-0.3175	0.2304	3.1858	0.4845	1.0986	4.627
2000/1/21	5.017	1.6641	1.1484	-0.7067	4.2017	10.0104	1.322	3.246				2.4159	4.6972	4.997	1.9444	-3.1079	-0.3546	1.5929	0.6085	-3.7893	8.1353	-2.6812	7.2881		3.6847	2.7621	-1.3376	2.9885	-2.7444	2.0572	3.7592	1.8855
2000/1/24	5.0202	1.1905	-2.8821	0.8007	3.2258	6.7421	1.4052	2.0364				1.4322	-3.8961	4.9899	1.2943	1.6981	-3.9146	1.9164	2.4194	4.611	0.233	-2.1429	0.0527		2.3692	10.0183	7.295	-0.6696	2.5867	1.5433	-0.9907	4.9798
2000/1/25	5.0116	-3.125	-1.9784	3.0009	-2.9018	-5.477	-3.8271	3.2913				-3.7375	2.9484	5	-1.9502	-2.0408	1.4815	-3.0769	0.3937	-2.0202	-3.5204	1.2513	5.2632		-3.7608	9.9944	0	3.8202	0.1146	-3.6911	-3.1447	-4.9359
2000/1/26	-2.8634	-1.6698	0.0917	-2.0566	-3.2759	1.6822	-1.578	-3.338				-1.2942	1.3126	4.9974	3.2922	1.1364	2.1898	-0.2646	-1.7647	-0.9372	0.241	1.7508	-0.7		-2.004	1.9182	-0.7822	-1.8398	-1.3165	2.351	1.2249	1.18
2000/1/27	2.6455	9.9961	-1.7415	-1.7498	5.7041	5.6526	10.0035	9.9964				4.8077	-1.2956	5.0087	6.1089	-2.2472	-4.2857	2.122	-2.994	2.2706	9.9931	-2.4291	0		10.0204	8.9648	-1.8799	7.1665	-1.7981	9.7546	6.6774	9.9967
2000/1/28	-1.3255	3.1579	5.0373	3.1167	0.0562	-0.696	3.6439	5.5849				10.0083	2.7446	5.0071	8.761	0.7663	0.1866	-3.0303	3.0864	1.9426	0.9678	0.1037	-6.3444		10.0372	5.9091	-1.1743	2.8807	-1.0632	-1.2328	1.4077	1.6359
2000/2/14	-1.5672	9.8639	4.9734	6.9085	10.2247	9.505	10.1498	10.0782				10.0076	4.5296	4.9944	9.8964	10.076	5.0279	4.9107	9.98	9.9819	9.7712	10.0518	9.9462		9.9662	9.9142	9.631	10	10.0299	9.8694	9.9865	9.1505
2000/2/15	-4.928	3.7152	4.9915	-2.8271	-2.6504	-0.32	4.0244	1.4217				-2.2743	-1	4.9935	9.2147	-0.8636	-1.0638	-2.9787	1.6334	3.6304	5.6338	1.6949	8.5575		-0.0768	9.9961	9.5265	4.0909	-1.7906	1.4795	7.8299	3.4954
2000/2/16	5.1037	-0.0896	4.996	5.6525	1.3089	-0.7223	4.0288	2.4951				5.0776	1.0101	5.0021	3.0681	9.9303	4.6595	0.3509	4.8214	10.0318	1.3333	-3.3333	-0.6306		4.3812	10.0106	-5.2083	-1.048	-3.8674	2.3171	10.0909	9.1029
2000/2/17	0.1517	-10.009	0.0767	1.7309	-9.5607	-9.9838	-10.0026	-10.0109				-10	-2.3333	4.998	-2.8372	-6.0222	-3.2534	-2.6224	-6.1329	-2.7496	-10	-4.5977	-7.3889		-10.0147	-9.5192	1.978	-9.9735	-2.8736	-10	-7.3596	-9.9879
2000/2/18	5	1.2948	3.6043	-2.8616	5.6	-0.6736	-1.6529	0.6991				0.3729	-3.0717	5.0019	-2.6807	1.5177	4.9558	-4.6679	1.6334	7.5149	1.0526	6.1245	-9.9853		5.2373	5.8845	0.1078	-1.0784	0.8284	3.2231	9.1476	-1.9344
2000/2/21	4.9784	-6.0964	5.0333	9.0764	10.0108	-5.5606	-6.317	-2.8373				-4.3091	5.0469	4.9938	-0.9346	0	5.059	4.9906	2.5	-3.4602	-8.5648	10.0284	-0.0544		-7.3095	-10.0034	10.0108	-2.4218	6.4554	-8.1348	-10.0041	-10
2000/2/22	4.055	-0.9075	5.0035	-8.5401	-9.6409	0.718	-1.0207	-2.8891				0.7764	5.0279	4.9924	-0.9434	-4.9834	-1.1236	5.0224	1.7422	-7.957	-0.9177	-2.4936	0.6529		-1.594	-1.235	-3.1311	-3.4126	-0.1654	-0.2982	-8.0082	-5.1142
2000/2/23	-5.0198	-3.7689	-4.9664	1.1173	-2.7763	-0.8555	-3.0938	-4.6065				-3.698	-4.6809	-0.1285	-6.7669	0.3497	-1.1364	4.0991	-5.6507	-5.919	-5.3338	2.2046	0.0541		-3.7511	-10.0038	-5.4545	-2.7837	-0.3865	-3.1699	-3.7238	-0.0321
2000/2/24	-5.007	6.1127	-5.0141	0.8682	3.4155	4.5062	4.4824	5.9356				2.32	3.683	4.8416	3.6559	0.5226	-0.9852	-2.5431	1.4519	4.2219	6.5115	0.7765	2.6472		3.9858	5.1789	-1.3889	5.9471	3.6031	4.4781	5.9298	3.2092
2000/2/25	-4.978	-2.5526	-4.9071	-3.6776	-2.7071	-3.0734	-1.5432	-0.6331				-1.6419	0.7535	5.0015	0.3631	-2.0797	0.8292	-3.7879	-1.4311	0.556	-1.4254	-2.6541	0.4737		-1.1925	1.1209	2.6002	-1.6632	7.0626	0.2069	0.7375	-1.1505
2000/2/28	0.8475	8.3894	5.0039	0.3249	4.8414	3.1708	9.2163	10.0032				10.0159	2.8846	4.9971	3.0491	3.5398	0.6579	-0.2625	1.8149	8.6098	7.8728	2.8144	-2.0953		4.8276	9.3032	5.9662	3.0655	-0.1052	6.7257	6.7451	7.2035
2000/2/29	3.5141	-3.8863	4.9888	3.3198	-0.8493	-2.844	-4.7359	-3.0698				-0.7948	-1.7653	4.9958	3.1595	4.9573	5.0654	-0.0877	9.2692	-3.3455	-4.6768	8.6399	-3.4778		-2.2204	-6.0848	-2.8899	3.0769	-2.7383	-4.9475	-6.0715	-5.8685
2000/3/1	-2.583	-2.2426	0.1418	1.0972	-2.9979	1.3692	0.4218	-2.8384				0	4.9683	4.9967	1.264	1.1401	-1.3997	1.8437	-5.0571	3.7622	0	0.0787	-2.7716		0.1682	-5.1678	-0.9749	-3.4826	-0.379	-1.5411	-0.0359	0.2182
2000/3/2	5	1.4251	3.8244	1.1628	3.7528	-1.7233	-2.6403	-1.599				6.555	5.0352	-3.0548	-2.6404	-0.3221	3.47	0.431	6.3574	-0.6526	-2.3437	7.2384	0.3421		0.3359	0.366	8.8083	-0.6186	1.087	2.1855	2.7422	0.6221
2000/3/3	-1.0101	-0.377	4.9795	2.6054	0.9043	0.4739	0.5547	2.6563				-0.6152	4.9856	-4.1276	-2.9586	8.2391	-0.6098	4.721	-0.4847	2.9197	1.76	-0.9538	1.875		0.3347	2.9984	-1.5714	0.8299	0.2688	0.0578	1.0956	0.8655
2000/3/6	-1.1662	-5.0912	-5.0032	-6.1987	-5.1133	-5.8019	-5.026	-8.4018				-5.9835	-3.105	-4.998	-4.065	-0.2985	5.0613	4.918	0	-5.1773	-4.0252	-8.0741	-6.4138		-5.2544	-9.9921	0	-5.144	-2.681	-6.0947	-7.7588	-8.4891
2000/3/7	-3.3923	1.0874	-1.5048	-0.5573	0	0.3005	0.839	1.7281				1.6094	-4.9953	1.1437	-0.4767	5.8383	-3.9416	-2.3438	-3.4091	10.0224	2.9817	-0.7252	-0.1788		0.1761	0.5245	-4.8379	0.3254	-1.3774	1.5995	1.8498	0.134
2000/3/8	5.0382	1.1474	4.7917	0.9608	0	4.3435	3.68	1.7315				1.0799	2.0833	5.0035	3.6722	10.0424	1.3678	-2.8	-2.0168	8.2257	7.6997	3.4903	3.5821		1.5817	4.913	6.7616	0.7568	-3.0726	3.5422	2.9329	1.4381
2000/3/9	4.9419	0.6026	-0.1988	-1.6653	1.6667	-2.5837	-2.3148	-0.4496				-1.2821	-3.3042	-5.2093	0	6.9409	-2.5487	-0.4938	2.0583	-2.701	-1.0931	-1.2549	-2.5937		-2.0761	-2.2793	-1	-1.2876	-0.2882	-1.9883	-0.9895	-1.1869
2000/3/10	-3.5319	-2.3961	-2.3904	-1.0484	-2.459	-1.9646	-1.4534	1.2903				-0.1443	-4.9246	4.9844	-2.0021	-2.8846	2.4615	-4.4665	-3.6975	6.8431	-2.3895	0.2383	-2.1302		0.1767	2.3325	-1.8759	-0.6522	3.2948	-0.4177	3.7568	0.4004
2000/3/13	1.005	2.0217	5.034	2.0375	0.112	0.1503	1.2504	7.6115				0.0723	-1.2685	5.0047	-1.5191	10.0248	0.6006	-0.6061	1.3962	-0.1208	0.7956	3.0111	4.7158		1.94	2.901	0.2451	0.2188	2.5182	0.5093	2.9361	0.0997
2000/3/14	-4.9751	-3.9986	-4.3394	-1.1981	-3.7493	-3.2516	-3.5149	-4.1136				-3.6823	2.8908	-2.4089	1.6489	-2.0247	-3.7313	4.9652	9.9828	-6.1101	-6.5877	-4.5385	-1.9053		-3.8062	-3.8663	-4.7433	-1.9651	-2.0197	-4.1133	0.3044	-3.0544
2000/3/15	-0.9723	-0.5898	2.5728	3.7995	3.314	0.3619	2.2645	-1.5741				0.4498	1.1446	4.1579	0.0523	-6.3146	-0.155	-0.166	-0.313	-0.0644	-3.8674	1.2893	-1.236		-0.6295	-2.6393	-0.1027	0.3341	0.7242	1.3677	-0.6969	0.6849
2000/3/16	-4.6073	-4.4494	-5.0165	-6.3084	-5.3461	-4.1731	-3.8832	-6.2716				-4.3284	-5.0412	-4.9423	-3.3473	-7.598	-2.0186	-4.9875	-8.4772	-6.9632	-5.6119	-5.8075	-0.4172		-0.2715	-6.7986	-3.443	-3.7736	-2.1571	-4.5078	-5.0368	-3.5714
2000/3/17	4.3547	3.6088	3.8221	2.5769	5.2319	3.2258	2.3038	3.7136				3.8222	-0.7584	4.746	1.461	9.9469	2.3772	0.4374	3.6021	3.1185	6.2321	1.3514	1.6756		2.9038	5.494	2.661	2.8835	9.723	2.7617	4.1359	2.716
2000/3/20	-0.9105	1.1985	5.0201	2.4311	1.0169	1.1458	1.077	2.0645				9.9925	1.4192	0	-1.3867	10.0121	4.0248	1.0453	3.8079	2.0161	1.0115	1.3333	4.8852		2.9982	1.7943	-1.4515	1.7937	5.152	2.0938	1.5337	6.1126
2000/3/21	1.9908	-1.3323	4.9713	1.5823	-0.4474	3.4501	0	-0.2212				-0.2732	3.7675	-10.0038	-0.4867	-2.193	5.0595	2.5862	-0.4785	-3.0303	2.0694	0.4112	-0.8418		-1.113	-1.4617	0.0526	9.4714	0.343	-0.2143	0.4622	-1.4887
2000/3/22	1.6517	2.1005	2.3072	-0.0779	0.8427	0.2489	2.1957	2.0272				-0.274	3.9419	-6.166	1.6304	3.139	1.1331	0.8403	0	3.2609	2.191	2.1294	0.6791		3.0303	4.363	2.3134	-1.5091	5.0293	1.4417	1.7168	1.8397
2000/3/23	4.8744	0.6613	-0.6528	4.3648	3.3426	-0.3476	0.6319	1.0866				0.4808	-0.998	2.3361	0.2139	1.1957	-0.2801	2.5	1.7628	1.25	-0.992	4.2502	0.0562		-0.3361	1.9649	4.9332	0.2043	-0.2789	1.27	0.5074	0.5161
2000/3/24	-2.6761	-0.073	-0.4779	-3.6594	-3.7736	-2.8899	3.2967	0.5528				4.1012	0.1008	-0.0589	-1.174	-5.2632	2.6685	-4.2276	10.0787	-3.7687	-1.3575	-2.6923	1.6292		-3.3727	-2.255	2.4486	-2.1407	-4.289	-1.6423	-2.8427	-2.439
2000/3/27	1.8813	2.5931	2.0408	6.8992	2.9692	2.2063	6.6869	5.3757				4.9902	1.6113	-7.1323	-1.5659	6.9161	5.0616	3.9049	10.0143	-1.2154	-0.2294	-0.3162	1.4925		2.4433	0.5872	4.0153	9.8958	2.7764	2.0036	0.5423	1.9737
2000/3/28	-1.5625	0.0712	-2.4706	-0.6526	2.2851	0.6024	-1.2821	-2.1159				-0.6254	3.4688	-0.476	-0.8777	9.9682	-1.0417	4.9837	5.5917	3.1442	-1.4778	7.7716	-2.0697		5.9625	-0.2919	0.2298	2.5592	6.2559	3.0357	-0.4382	1.3226
2000/3/29	4.9784	0.9249	0.6031	-0.5109	0	2.6946	-2.8571	-0.918				-3.9648	2.8736	-1.1958	2.7117	0	0.7895	-2.2568	-4.9261	3.5123	0	-2.1339	2.4472		-2.0096	2.4258	-2.155	-4.0665	0.9813	-0.0289	1.2414	1.369
2000/3/30	5.0172	-1.5862	3.6571	3.9618	0	-0.7775	0.3862	-0.3288				-1.3106	0	-1.4685	6.3039	10.0289	4.9608	5.0159	9.9741	-3.265	-0.2	1.6541	-2.063		1.4766	-1.9192	-0.2343	5.684	0.2208	-0.8957	-0.9252	5.1822
2000/3/31	4.9738	-0.6805	4.0486	-2.1877	-1.4894	-2.5465	1.243	0				-2.3904	-2.0484	-5.0278	1.4698	-6.6608	4.9751	5.0038	-2.2379	-2.7134	-1.3026	-2.3669	0.6098		0.7276	-3.9134	0.047	1.9143	2.5562	-1.9534	-2.4752	-2.8367
2000/4/3	-0.3741	0.2885	-2.7237	-2.0202	9.9892	-1.1055	-2.66	0.4198				0.6122	-0.5703	-4.9836	-2.2478	10.0469	4.9763	-0.9386	-4.0964	-0.2041	8.6294	-2.5	-0.8264		4.3339	-2.7296	5.3052	1.61	0.5587	0.1784	0.8883	-1.8439
2000/4/4	-0.8761	-2.0856	-3.8286	-3.5346	-6.1365	-1.1687	-3.6937	-1.8513				1.3523	-4.4933	5.1906	-2.4527	-0.256	-3.0474	-5.0292	-4.0201	0.9543	-5.2025	-5.2836	-2.1111		-4.8462	0.2227	-2.1846	-5.2817	2.0085	-2.9682	0.1715	-3.1935
2000/4/5	-2.399	-0.6978	0.1188	3.4351	4.0795	0.6684	0.0935	1.1865				0.1334	1.3013	5.4693	-0.4715	1.7109	-5.0058	0.4605	2.0942	4.1864	-0.1972	2.8712	-1.5323		2.1827	-2.1778	4.3756	10.0372	-2.3879	-0.0612	0.5479	0.0323
2000/4/6	3.8163	0.6287	2.73	6.2731	2.5126	2.5536	0.9346	0.8118				2.3318	2.0751	-3.9588	-0.2632	-2.8595	-0.9804	2.3682	0.8974	0.4537	3.0622	1.2759	5.072		2.6108	0.4089	3.9301	2.027	0.8584	1.4386	1.4986	0.5496
2000/4/7	-4.9844	1.4333	-2.3108	-0.3472	8.7255	1.2948	0.9877	1.4017				-1.7578	-1.2585	0.2896	0.7916	4.7619	-1.3614	-2.0896	-0.3812	-0.129	-0.3834	-0.3937	1.0422		-0.1542	0.2262	-3.4034	1.1589	5.8723	1.5088	-1.2752	-0.3215
2000/4/10	0.5902	1.087	-1.3601	2.0906	-0.8566	-1.1308	0.7946	0				3.8436	0	0.7643	-0.7853	0.7438	-0.5019	0.7622	-2.0408	5.168	0	3.6364	-0.1086		-1.3127	-1.7607	-0.8264	1.8003	3.7781	0.0892	1.9828	0.0323
2000/4/11	-1.4993	10	0.06	-0.6826	-1.9554	4.8235	5.1546	9.0882				-1.723	3.8235	-1.3484	0.2639	-5.3322	1.261	-0.3782	0	-4.0541	1.4432	0.0763	-0.0543		1.1737	7.6287	-0.1754	-2.6527	-1.3555	4.1877	0.0778	3.0958
2000/4/12	0.5956	-5.6696	0.0599	3.6426	-4.3599	-2.8463	-4.8443	-6.0394				-2.4026	1.0387	-2.614	-1.3158	-3.3795	-0.3736	-1.5186	-0.7812	-1.4085	-0.411	0	-2.9364		-3.3256	-5.6362	-2.4605	-2.6424	-4.5936	-4.504	-1.865	-3.0967
2000/4/13	-1.4474	8.4974	-1.3772	0.3979	0.9699	2.4902	1.9394	3.9598				-1.5968	1.215	0	-1.28	7.6233	1	-0.9252	0.2625	2.4675	1.3651	1.9817	0.9524		1.12	0.7692	-2.1622	0.4241	-1.9342	1.4328	0.5656	-0.0323
2000/4/14	-0.8678	0.0318	1.0929	-1.1889	-3.7944	1.191	-0.2378	-3.4778				-1.3523	3.1394	3.1754	0.4322	1.75	4.9505	0.856	-0.7853	-1.1407	1.1275	-0.4484	-0.222		-1.4241	-1.392	-0.4144	-3.7162	-2.8955	-0.5886	-1.0124	-1.4207
2000/4/17	2.4916	-6.8746	-3.1231	-2.7406	-3.1453	-3.2486	-3.2181	-6.2053				-3.6326	5.0134	0.119	-0.4841	9.9918	0.3538	1.6975	-6.2005	-5.3846	-4.026	-1.6517	-1.4461		-3.0498	-4.4627	-3.8373	-4.5614	-3.8462	-3.2564	-5.6818	-4.5201
2000/4/18	5.1248	9.1934	-3.4098	1.7182	1.701	1.2165	0.9544	1.7683				0.7824	-3.5806	2.4117	0.2162	9.9777	1.0576	-1.3657	1.2658	0.8808	0.9419	4.8855	2.4831		2.2351	1.1439	2.3558	4.0441	3.8202	0.6732	1.2048	1.5094
2000/4/19	-1.4375	0.5634	3.5944	-1.2162	-0.8109	2.4038	1.8298	-0.2397				1.3409	2.2989	-0.9121	0.7012	-1.828	0.3488	0.7692	7.3611	-0.2015	-0.2574	5.1674	0		2.4291	-0.5184	-0.047	0	3.0303	2.7356	1.1905	1.7236
2000/4/20	0.9512	-0.0934	-0.1859	1.9152	3.0659	4.1784	1.6771	-0.9009				0.2786	1.21	0	-1.4462	5.7931	4.9826	1.2214	0	0.5384	-1.2258	-1.1765	5.4515		1.0277	-0.5211	5.2162	-0.3534	-1.3025	1.9231	-0.6118	0.1993
2000/4/21	-0.7538	-2.243	-0.6828	3.2886	-1.0907	-2.2983	1.3844	2.8182				-1.25	-3.0743	-2.9289	-0.1087	-6.1278	-1.766	2.3379	-4.2691	-1.6064	1.8942	-2.8711	-1.4099		0.7825	0.5714	-1.9652	2.9255	0.4683	-1.8868	0.0237	-0.8952
2000/4/24	1.6456	-3.4736	-4.4375	-5.9779	-0.8521	-2.4446	-1.5979	0.7368				5.4149	-4.6696	0.2931	-0.5985	2.5694	-4.9438	4.1268	-1.0811	-4.3537	0	5.8399	-0.9534		0.9317	-2.4621	-0.8656	2.584	-1.4831	-1.3314	0.5444	-2.3754
2000/4/25	-3.5492	0.033	-3.0739	0.2073	1.9717	-0.8983	-1.4762	-0.6437				-2.2015	3.512	-0.3266	0	-0.1354	-4.6099	-5.0248	-1.6393	0.2134	-0.641	0.4087	0.9626		-3.2308	0.4369	-2.8493	-2.0991	-0.4301	0.1499	0	0.0685
2000/4/26	0.0646	-0.7261	0.4049	-2.4138	-1.3386	0	-0.1498	3.7691				0.3411	0	-0.1035	1.1494	1.4915	1.6109	-2.0119	0.1389	-2.626	1.5161	0.2035	-1.4831		0	0.435	0.473	-0.8576	2.3326	0	0.0471	-0.1712
2000/4/27	-2.0645	-5.2527	-1.8145	0.7067	-4.8744	-1.7653	0.8103	1.277				-3.2631	-10	-1.174	-0.7576	5.4776	-2.561	0	-1.9417	-4.0087	1.6206	-1.8957	-1.9355		-2.0668	0.4331	-1.2712	-3.3737	-1.984	1.0778	-0.1882	-0.0343
2000/4/28	1.1199	4.8772	-1.5743	2.9474	3.0111	0	3.6023	10.0028				2.2488	-4.4643	4.9092	1.3086	-0.1267	0.3755	0.7605	1.1315	0.6074	9.0682	-0.6211	2.3026		2.9221	5.8936	1.5737	2.8648	1.6365	5.7464	9.6063	4.0837
2000/5/8	-1.1726	-3.5129	-5.4242	-3.3401	-1.9487	0.8256	0.0862	1.35				-2.8866	-2.8037	-1.2656	-2.0452	3.9949	1.8703	-1.8868	-5.8741	2.4151	0	0.6944	3.9657		-0.4732	-2.4887	2.5352	1.7406	0	-1.0924	1.1507	0.2308
2000/5/9	-3.5597	-1.7337	1.3971	2.8209	-1.2552	-2.9383	-2.8424	-6.1322				-1.9108	-0.5342	-2.8504	0.0549	-4.8171	-2.0808	-2.9231	-3.8633	0	0	-3.3103	-1.4948		-2.7734	-2.413	-1.3736	-4.1061	-0.4237	-2.917	-4.3696	-2.2039
2000/5/10	-0.8886	-1.9407	-2.0305	-1.3032	-3.8136	-3.1266	-3.7825	-0.2677				-2.6696	-5.3706	-2.7257	-3.1301	-6.6624	1.5	0.2377	1.7002	-1.7686	0	-1.8545	-5.4422		-3.26	-2.7104	-1.3463	-4.2819	-2.6383	-0.0583	0.5559	-2.3209
2000/5/11	-4.9655	-3.7783	-5.0333	2.9882	0.2203	-1.1783	-1.7199	-3.7315	263.2911			-1.8532	1.5891	-2.0882	-3.5714	-7.3439	2.8325	-3.7154	-4.7112	0.15	0	-2.6163	-2.269		-2.8887	-2.7859	-2.5882	-3.9143	-6.0315	-0.8757	-0.3184	-1.4463
2000/5/12	0	0.8227	-1.0133	7.0175	-0.1099	0.1555	-1.125	-0.502	10			-0.8308	-3.9106	0.2552	-0.7055	-8.2222	2.0359	-0.9852	-1.9139	-2.0974	0	-0.0746	10.0227		-2.4497	-1.1564	-2.3671	0.679	-1.1628	-2.4146	-4.5608	0
2000/5/15	5.0073	-2.7819	3.1496	-2.9634	-0.8251	-1.7081	-1.8015	-2.2702	-1.8055			-0.3808	-0.2326	0.3455	-5.151	-10.0081	1.6432	1.99	-2.9268	-4.2846	-10.0057	0.3734	3.1395		6.9955	-3.4588	-1.6329	2.6975	-3.0588	-2.6554	-2.6032	-2.2362
2000/5/16	4.9758	1.9077	4.1985	1.6894	2.3849	1.6324	1.4483	2.667	0.129			0.841	3.0303	-1.9206	2.9963	10.0448	0.1155	3.4959	2.8476	-0.9592	-0.9557	2.3065	0.8483		-0.5868	0.4742	0.8048	2.7205	1.9417	1.0229	2.0809	1.1079
2000/5/17	4.8058	0.0749	2.5641	-3.0671	0.2167	-0.7254	-0.0317	-0.6983	0.3544			-0.5307	-2.7149	0.2586	1.2121	-2.282	-1.7301	-0.4713	-0.3257	-2.5827	-0.9971	-1.0909	-1.0391		3.204	1.5732	0.6487	-2.2831	-0.4286	0.2148	-0.9538	0.3888
2000/5/18	5.0251	1.7209	0.7143	5.1417	1.2973	2.1921	2.2533	1.5471	-0.4494			1.2957	3.4884	0.9582	4.8503	0.834	0.4695	1.8153	3.7582	1.8227	0.3574	0	3.6		3.6765	0	1.7848	5.3271	1.3869	1.8983	2.1903	1.9366
2000/5/19	5.0239	0.5517	-1.4184	-1.0658	1.921	0.5107	0.3104	3.2964	0.6772			1.2039	-0.7865	-1.4419	3.084	8.7676	0.3505	0	0.6299	2.3596	0.1942	4.8529	2.3166		7.171	3.5106	1.9971	3.638	1.8868	0.9615	2.8455	-0.3454
2000/5/22	2.2779	2.3775	2.9496	1.3942	1.5707	1.5752	1.8255	3.6203	8.6483			2.4535	4.1903	-1.0926	-0.0554	7.9848	1.2806	2.093	3.2864	4.372	1.6478	0.0701	0.2358		0.8088	4.389	1.0029	5.3082	1.8519	2.5	2.2098	3.0849
2000/5/23	0.2227	-2.4294	0	3.375	-0.5155	-0.9505	-2.4613	-2.7692	-1.9458			-0.7983	1.5217	2.0221	0.2772	-3.5915	3.1034	0.7593	0.1515	0.6093	-0.0318	-1.9622	-2.4941		-0.4376	-2.6278	-3.4988	0.7317	-2.2727	-1.597	-1.3008	0.6725
2000/5/24	-3.5556	1.9773	-0.9783	0.8464	2.6943	1.5152	2.6168	1.7833	0.3007			3.8771	9.743	-0.1101	-0.1658	0.6574	-5.0167	0.6029	0.4539	0.5299	1.0493	3.2881	0.4344		0.1465	3.3366	9.9951	0.0807	0.7442	2.6557	0.8014	2.0708
2000/5/25	0.8065	0.3591	-1.2703	-2.2782	1.1604	0	0.8804	0.1569	1.6187			0	-0.0976	-1.2493	0.0554	-2.1045	0.7042	2.2472	4.3675	-0.3765	2.1712	0.4152	0.1922		4.316	0.7597	5.5679	5.2419	1.385	0.3162	-0.0883	-0.1963
2000/5/26	4.8571	0.7156	-2.4303	-3.5583	-0.6983	0.2488	4.5742	0.9138	-3.7758			0.6338	-0.8789	2.2512	0.9408	1.4826	2.5641	0.1465	-1.0101	-2.3432	1.7863	-1.4473	-3.741		-3.9972	0.1414	-2.0675	-1.4559	4.2805	2.8367	-1.3793	1.8033
2000/5/29	5.0136	-0.746	4.9817	0.6997	-1.0045	0	1.5252	1.1643	-2.1459			1.3996	2.3645	0.4185	9.1557	-2.9949	2.6136	-3.365	-1.6035	0.1548	4.0545	1.958	-0.0997		0.4383	-1.1765	6.8505	-1.0109	-0.8734	1.1702	1.5062	3.0596
2000/5/30	4.9818	0	5.0244	-1.7688	0	-2.4318	-3.8265	-2.4552	-1.6291			-2.4155	-0.385	-0.8697	0.5023	3.9157	2.99	1.1355	-0.2963	-1.391	0.4653	-1.9204	10.0249		3.2727	-1.9524	-1.4516	-1.2569	1.674	-3.4977	0.106	-3.9062
2000/5/31	3.6579	-2.0759	3.7874	3.4727	6.3927	-1.0173	-1.2673	0	-0.4459			-0.7072	-1.4493	-0.5118	-1.2994	-0.4348	2.3656	-1.1976	-0.4458	-1.8809	-1.6498	-0.4196	5.2131		2.1831	-2.0398	0.9411	2.7844	0.13	-0.5137	-1.8175	-0.4912
2000/6/1	-3.9103	-0.1096	4.9936	0.5594	-0.3815	0.4625	0.6567	-0.1049	2.0473			0.0712	2.549	-4.8319	-3.0886	-1.1645	-2.416	-2.8788	1.0448	0.639	-1.2655	-2.9494	-2.8436		-2.0675	0.3966	-0.0405	-2.1672	-0.7789	0.2295	-0.2876	-0.1645
2000/6/2	4.7643	0.3293	-2.5	-2.225	-2.4414	0.7673	1.0973	1.4173	-1.2853			-0.0712	-0.0956	-1.4093	2.6646	0.2946	-0.1076	4.9922	6.3516	-1.4286	0.6557	3.1114	10.0222		-2.4631	0.5432	-1.1354	-2.2152	-1.4392	0.6583	-0.4867	1.0877
2000/6/5	2.7001	1.3858	1.0006	-1.8331	2.0118	2.8934	1.0267	2.6398	-2.1594			3.7037	-1.4354	2.5651	-0.7634	3.6711	-2.1552	4.9777	-4.1667	-2.0129	3.8496	-1.3333	-4.3934		-0.7937	2.5049	4.4299	-0.0809	-2.7876	1.4501	-2.1916	0.6521
2000/6/6	0.5996	3.777	-1.1146	2.0605	2.8379	3.5027	4.6748	2.4206	3.8299			3.9148	0.0971	-1.05	-1.7949	4.2493	2.4229	5.0248	1.1594	3.6976	4.8474	3.5562	9.4857		4.0727	6.0374	0.707	3.7247	10.0137	3.6715	2.8704	3.1746
2000/6/7	-1.7882	-1.6638	-0.5009	0.9464	2.8064	-2.1926	-1.1096	-1.8464	-2.1257			-1.5863	-2.1339	-0.4823	6.893	1.8342	0.4301	-1.8868	1.0029	0	2.9916	-0.2747	1.6943		-1.5374	-0.6778	-2.3401	-1.6393	-4.5925	-0.757	-1.1521	-1.4443
2000/6/8	-1.634	-2.1854	0.6923	-2.25	0.091	-2.0955	-0.8976	-1.8059	-1.0859			-1.9476	-1.1893	-0.252	0	-4.2028	-2.3555	5.0137	-2.1277	4.8336	-1.5051	-2.2727	-0.7952		-0.2129	-0.5914	-0.3195	-0.7937	1.9081	-2.3427	-1.6573	-2.0707	286.2516	311.3019
2000/6/9	-5.1732	-1.0811	-1.875	-0.8951	-1.5	0.896	-1.5001	0.154	-2.7769			-0.274	-3.5105	-0.9718	1.9541	-4.1783	-0.4386	3.5971	-3.0435	-2.6455	-1.2064	-1.4094	-3.2061		-1.6358	-0.2288	2.9247	-0.96	-1.0213	-1.9247	-1.8704	-2.0169	-6.3465	-4.2957
2000/6/12	0	-1.02	-4.4586	0.6452	-2.3996	-1.332	-0.8966	-2.5759	-0.0332			-0.0687	1.8711	-0.6673	4.8395	3.9971	0.8811	-4.8611	0.8969	0.9317	-1.6282	-0.2144	-1.2224		7.9537	-0.9174	0	2.1002	1.2038	1.1945	0.0189	0.166	0.1076	6.5055
2000/6/13	5.005	1.3265	5	1.7949	-1.4657	1	-0.4871	0.5919	-0.5316			0.6186	0	-1.2843	-1.0055	0.6289	-0.3275	-0.8626	2.6667	0.0769	0.331	-1.2178	1.8363		0.134	-0.0463	-0.7785	0.9494	3.2441	-0.0281	-0.0189	0.2983	-0.5372	-1.2967
2000/6/14	1.7159	-1.0909	1.2063	-2.33	2.3033	-0.9901	-1.1189	-3.6093	-2.5384			1.571	2.0408	-4.7238	-0.9695	-1.0417	1.0953	5.0201	-1.5873	-2.1522	-3.2444	0	0		4.0134	-2.5475	-2.3931	1.4107	5.7345	-1.3776	-1.472	-1.388	-2.4487	-3.1115
2000/6/15	-2.2962	-0.1471	-1.9448	-0.1934	0.5629	-0.5	1.662	0.9361	1.1995			-0.4035	1.1	-4.3487	0.1865	-3.2281	0.8667	4.9713	3.0792	-1.414	-1.2788	2.8281	-2.5872		-0.2572	-1.9011	-1.6881	2.3957	-0.7429	1.1973	-0.3639	1.0054	-0.0369	0.785
2000/6/16	1.3429	-0.3314	-0.5118	-2.584	-0.6063	-0.2513	-0.6609	-0.4435	-0.8127			-1.688	2.6706	7.9288	-3.8157	5.8738	2.4705	-3.0965	-1.5647	2.7092	2.1589	0.8463	-0.8048		3.2237	-0.1938	-4.211	-1.2075	-3.7425	-0.2535	0.6728	-0.6967	-0.3323	-0.6019
2000/6/19	-3.6441	-0.4802	-3.537	-2.2546	-2.2994	-0.7053	-0.7353	-1.9846	-0.8535			-2.8159	-0.6744	7.4685	-2.5157	10	5.0314	-3.3835	1.1561	3.879	1.3525	3.9161	-0.8114		2.1237	0.0485	4.3534	-1.9099	2.6439	1.1014	0.9357	-0.3675	-3.2975	-0.8905
2000/6/20	5.0098	0.2227	-3.4667	1.0176	-1.3929	0.4566	0.4586	-0.0826	2.4793			-1.1307	-2.1339	-0.4166	-0.0496	1.4321	4.99	4.9935	-3.5714	-1.7177	-0.2502	-0.3365	0.0818		-2.2018	-0.3396	0.8589	-1.8692	4.4697	0.1397	0.1513	-0.8384	1.1111	1.3477
2000/6/21	1.3096	2.3333	-1.105	0.7388	1.6561	2.4747	2.809	3.6394	2.0497			1.2152	0.9911	1.1029	0.3476	2.5783	5.038	-0.5559	0.8889	0.6839	2.5084	2.971	3.065		1.0006	2.2395	3.2441	2.0635	7.3241	3.0683	2.0023	2.8069	3.3346	3.1915
2000/6/22	-1.6159	-1.1944	-0.838	-0.4667	2.3958	-1.2814	-0.6831	-2.1149	-2.9305			0.1412	-1.7664	4.1941	-2.6225	0.7181	4.9774	-0.6211	0	-1.2075	0.5438	-0.2623	0.7137		3.096	-0.2857	-2.3959	-1.0886	-2.027	-0.7578	0.7407	-0.625	-2.4202	-1.2027
2000/6/23	1.0324	1.2088	0	-1.0717	2.0122	1.7561	4.1265	3.3021	2.2727			2.6093	1.1988	-0.4693	1.0163	0	-4.4828	2.9375	1.3216	-0.1528	7.5717	-2.4326	1.9685		-0.3604	3.0564	-0.7646	2.9874	0.2069	6.5994	2.3897	3.575	5.8249	3.513
2000/6/26	2.2294	-1.882	5	2.3697	2.7064	0.5917	1.6513	-1.1839	-1.5257			-1.1684	-0.3949	0.6892	-1.006	0.3565	4.9639	-3.4608	-0.7246	1.6832	-2.5641	-1.0782	0.6178		0.7836	-1.2512	-2.6764	5.1908	-2.2023	0.2814	-1.4363	-1.534	-1.5625	-0.9913
2000/6/27	-2.9532	0.1475	-0.6036	0.9921	1.9205	3.8235	-2.0468	-1.877	-1.2125			-1.9471	0.9911	-2.1254	-1.4736	0.4737	4.9871	0	-0.8759	1.2792	-1.3932	2.9292	9.5549		1.9139	-2.3932	-0.7083	-1.2337	0.4222	-1.8878	-3.4244	-1.6878	-0.3968	-0.577
2000/6/28	0.5618	-0.1842	-0.4723	-1.5062	2.3663	0.5666	-0.398	-1.0989	-0.0341			-0.7092	0	-2.8156	1.7019	-1.0018	-2.7027	-3.7736	1.0309	0.2229	2.5379	-0.728	2.1366		-0.1174	-0.9135	-2.8116	-0.8082	-1.9622	2.6001	0.7356	0.8914	-0.326	-0.1536
2000/6/29	0	-0.5904	0.2034	0.6649	6.0788	1.3615	-0.1665	-0.0823	-0.307			-2.1429	-2.0608	-4.9422	2.1298	-2.8571	-4.798	-4.902	-2.7697	-3.9288	-0.9696	-1.3333	-0.5487		-4.4653	1.7952	-3.4111	-0.7462	2.0729	3.3705	0.1123	2.0288	-1.8895	-0.7863
2000/6/30	1.3501	-0.7795	-3.9242	-2.642	-2.4213	-1.9917	-1.034	-1.771	-0.4105			-0.7299	-6.4128	1.5737	-1.6385	-1.4093	0	-1.1684	-2.2489	-1.7747	-0.2577	-0.2027	2.069		10.0246	-0.0477	1.2964	1.1278	-5.1821	-2.5742	-0.7294	-2.4695	-0.4815	-1.2578
2000/7/3	-0.8268	-1.908	-0.8451	-5.6988	7.8164	-3.5917	-1.5504	-7.7987	-3.7101			1.7647	-2.7837	-2.726	-1.6658	-2.3617	-2.0336	2.9207	-3.5276	-1.5711	-2.635	-0.3385	3.9527		-0.3913	-3.0997	-4.3689	-2.8253	3.8405	-4.0513	-1.6014	-2.0388	-2.4191	-2.3382
2000/7/4	-0.4169	0.6865	0.2131	2.1583	1.611	0.7353	0.3081	0.0455	-0.107			-0.8671	-2.0925	0.625	-1.4374	1.7823	4.9639	-2.027	2.5437	-0.5587	-0.0531	1.7663	6.4673		1.6274	-0.8858	1.4767	0	3.1294	2.8324	0.5169	-0.3357	2.4027	0.6789
2000/7/5	0.4651	-1.1364	0.4961	-1.4085	-1.8498	-0.3893	-0.3413	2.2727	0.9286			-2.4052	5.0619	0.1002	2.2917	-0.1876	-1.8057	1.931	-1.3953	-0.7223	0.0531	-1.4686	-3.3272		0.7178	-0.7944	0.7731	0.7651	-2.2759	-1.6067	-0.4571	0.0337	-1.8994	-0.5856
2000/7/6	-0.1852	0.3065	2.6798	0.5714	-6.1538	-0.7328	-0.5822	0	-2.3355			-1.8671	-1.4989	-1.8415	-0.1527	-1.3784	-2.014	-0.5413	-1.2579	0.3234	-1.3797	-1.897	-0.5052		-0.4934	-0.4505	0.6318	3.3409	0.8469	-1.0627	-0.1722	-0.4377	0.1519	1.5352
2000/7/7	0.2783	0.3438	-0.7555	1.2074	0.9426	2.5098	0.5856	-1.9556	1.3768			5.0989	1.087	-0.367	1.0199	-1.2706	0.7149	0.6803	1.7516	-0.6446	1.2376	1.174	6.6963		2.7548	1.0558	-0.0448	-1.0287	1.1197	1.7815	0.7476	0.4058	1.5163	0.6857
2000/7/10	-1.2488	-1.5988	-2.699	-0.3509	-3.2481	-1.3442	0.0342	-3.9438	-2.0014			-3.4033	-2.7957	0.0819	0.7067	7.3359	-0.7098	-2.3649	0.939	-0.8921	2.6575	1.1604	5.4134		-1.6622	-4.2289	1.7497	2.0045	-2.7682	0.3089	-0.8942	-1.0104	1.4937	4.6621
2000/7/11	0.9368	3.5977	-0.7824	2.3239	4.1125	2.1411	3.492	4.3417	7.6951			0.6747	1.5487	2.3108	-0.1504	-1.3789	-0.5362	-3.6678	8.3721	-3.437	2.2262	1.2146	2.991		-0.5453	3.3766	-0.3527	4.6579	-2.4199	3.5412	3.3788	3.4025	3.6792	1.9853
2000/7/12	-2.2738	-2.4272	0.7168	-0.5506	-2.1765	-0.5241	-1.3563	-0.8593	-2.7091			-1.2658	0.9804	-3.5978	-2.2088	4.2553	2.0665	0.1437	-0.8584	5.2542	0	4.4667	4.9041		-2.0285	-2.4623	-2.1681	0.8345	3.7929	-1.14	-1.9127	-1.6453	-1.6678	-0.458
2000/7/13	-0.2374	2.9468	1.8505	-1.6609	4.9032	1.5326	3.8229	6.1588	7.205			2.5641	-1.8339	2.9235	-1.078	-6.7638	1.2324	5.0215	1.443	-1.6103	1.5447	-1.4678	4.4398		1.2311	4.5337	-1.2212	2.7586	-2.4596	4.5375	3.7675	6.457	9.9964	6.3599
2000/7/14	-0.9995	-1.0409	0.9783	1.3371	2.9851	-0.8962	1.6796	-1.3322	-1.039			0.2206	-0.4396	0.2216	-1.5568	-4.5654	1.3043	4.3716	-1.2802	4.7463	-2.3192	-1.5544	-6.2016		-0.2211	-1.5278	-2.6099	-1.745	1.3689	-1.271	-1.5508	-1.3828	1.4764	-0.7417
2000/7/17	5	-1.3148	0.2768	0.0694	-1.4111	-1.9515	1.3024	-2.047	-1.0171			0.1467	-0.2208	-0.603	0.5271	-10.0262	0.2575	1.767	-3.0259	3.5156	-0.5106	1.7763	-6.345		0.0554	-1.1512	0.141	-1.7077	-0.5686	-0.6801	-1.5011	-0.4143	-2.6188	-3.4091
2000/7/18	4.9908	0.7233	4.9689	0.1388	-1.8182	0.6311	1.5052	1.7786	0.6629			-0.1465	0.3319	0.0607	0.9963	0.1457	-0.6849	-0.3859	1.1887	-0.0755	0.6159	-0.905	-5.1808		1.7719	1.0127	0.4695	3.3356	0.7863	0.3424	0.1129	0.032	3.5525	1.112
2000/7/19	4.6664	-0.0378	0.7232	0.1386	0.6698	-0.6753	-1.2666	1.0485	-0.6585			0.3668	2.8666	0.3436	0.5711	-0.5091	-0.1724	1.6785	0.1468	0.8308	-0.4081	-1.8265	9.997		-0.4897	0.7018	0.4673	-1.8157	-0.3546	-1.5111	-0.0752	2.8151	-2.1161	1.8648
2000/7/20	-2.8333	-1.2098	-1.3055	-2.2145	0	-1.2627	-2.2841	-1.3403	-2.5522			0.5848	0.2144	-1.6918	0.9809	-0.731	-0.6045	2.7302	3.0792	2.1723	-1.767	0.3322	0.655		0.2734	-1.7919	-2.9302	-2.6027	2.4199	-2.9448	-0.6207	-2.3335	-1.8343	-1.7055
2000/7/21	2.9588	-0.6889	1.1905	2.6185	-1.4538	-0.3935	3.4902	-1.0079	-1.0884			0.3634	-1.2834	-1.7619	2.3517	7.3638	0.1738	-0.1854	-1.4225	-0.0733	0.8863	1.0596	1.3557		0.4907	-1.9767	10.0144	-0.4219	0.2085	-0.5609	-0.6624	-0.4141	-1.5682	0.3502
2000/7/24	4.9979	-1.657	3.268	-1.5172	-3.0702	-0.5926	-0.495	0.3099	-1.8226		59.3851	-2.2448	-0.4334	-1.2304	-0.1998	-4.0466	2.255	-2.4768	0	-0.2935	0.1034	-0.1311	-1.9262		0	-3.3092	2.3955	-1.9774	1.1096	0.4872	0.4572	-6.5899	-0.1017	-2.7126
2000/7/25	3.451	-0.2743	-0.3797	-0.4902	0.3702	0.0994	-0.8085	-0.0883	0.6655		10.0508	1.4815	4.8966	-0.3378	3.3534	-2.5733	5.0042	1.5238	2.4531	4.1207	-0.2581	2.2966	-2.7278		2.4959	0.3743	2.1693	0.2882	0.8916	0.3317	-0.1138	-0.0685	-0.6108	-0.7663
2000/7/26	2.3006	0.6287	-1.3977	1.9001	3.4836	0.4963	1.5361	-0.265	1.6006		-0.6458	-0.438	-0.3112	2.2881	0.0484	-1.7608	0	0.0625	2.8169	-1.3428	0.9058	-2.5016	-0.9254		1.6411	-0.3729	9.9917	2.5144	-0.8158	0.4578	-0.1519	0.2742	0.956	0.3943
2000/7/27	1.5742	1.7962	-1.0954	2.1409	-1.9406	0.7407	-0.247	0.1329	-1.0959		0.2786	3.2258	1.769	-0.9321	-0.4356	1.1202	1.9386	2.125	-0.137	0.788	-0.0769	-0.9211	2.4625		-1.7187	0.9091	0.1136	-2.1023	-0.7539	-2.557	-0.019	-0.3759	-1.5894	0.4583
2000/7/28	2.9151	0.4219	1.8241	-0.0676	0.3635	-0.6863	0.7428	1.0172	0.277		2.3148	1.7756	0.2045	1.9862	-0.6806	-0.6647	2.8526	0.7344	0	1.4925	1.2064	-1.3944	1.9061		0.265	3.2856	1.7013	-1.0021	-0.5525	0.0779	0.6657	-0.2058	0.3436	2.1505
2000/7/31	-1.5059	0.4202	4.9904	2.774	-0.6036	-0.5923	1.321	2.1016	1.5539		-1.448	0.8374	3.0612	2.2345	0.1958	-2.0074	-2.0801	0.8505	-1.0974	-1.2605	2.6376	-1.0774	-1.9517		-1.1628	-2.2576	-3.1227	-1.9523	0.3472	1.9211	5.5545	0.1375	3.4247	-0.7974
2000/8/1	-4.6232	-0.8368	0.5484	-1.4483	2.2267	-0.3972	0.0606	-0.6432	-1.7681		-0.4591	-0.7612	-1.4851	2.9878	-0.6351	1.5175	-4.642	-0.6024	-0.5548	3.8298	-0.4695	-1.2934	-4.6171		-1.6578	-0.7874	3.3384	3.9086	0.2768	-1.2481	-1.3245	-0.7209	-1.0265	-1.4952
2000/8/2	-5	-0.4603	1.0909	-1.4696	-1.3861	0.6481	3.9394	4.9202	0.2077		0.0923	0.2092	-1.9095	0.2142	0.1967	6.6517	0.5776	-1.8788	1.3947	0.6831	-0.0497	1.0345	6.8986		-1.0332	0.1058	-0.4085	-1.1356	-0.2761	0.9286	1.4693	0.9336	-0.6357	1.1914
2000/8/3	0.7634	0.7322	1.0192	1.7627	-2.7309	-0.0495	1.4869	1.9334	0.8636		0.2765	-1.2526	1.0246	-2.0983	-0.8342	-0.6307	-1.2305	-1.2353	1.7882	1.4925	3.1048	-1.0922	2.4946		2.967	0.5285	-1.9389	-2.0818	0.4844	1.5589	4.1831	0.4111	2.1886	1.2581
2000/8/4	1.6746	1.798	-0.4748	-1.3991	-0.3716	1.5362	0.3735	1.816	1.3356		4.2279	-1.5504	-1.5213	2.9569	0.3464	-3.3145	-0.0831	1.8136	-2.973	-1.4706	-0.0964	-2.4845	0.0529		-1.5475	0.8412	-0.7605	0.7331	-1.5152	-0.3775	-1.5786	-0.2047	1.2191	-2.3574
2000/8/7	-0.5882	1.428	0.2385	-0.1351	-2.155	-1.5129	5.8958	5.0337	-0.7097		0.0882	0.2147	3.3986	6.4187	-0.1479	1.8964	1.9119	-1.4128	3.0641	-0.4749	-0.3858	2.477	0.4231		2.2764	-0.8342	3.2567	1.1645	-1.3986	-2.6269	2.7022	-1.1624	0.8464	-0.6852	121.9144
2000/8/8	-2.4458	0.5558	3.5098	1.4208	1.2283	0.9415	0.5946	1.5472	0.1702		2.1145	6	1.494	-0.5072	-0.2963	-2.0759	0.6525	2.8037	2.4324	-3.4765	2.106	0.2762	-0.2106		-0.424	1.3144	0.5195	3.3094	0.5674	-1.5045	-0.1867	1.2798	-2.3241	0.5092	0.3973
2000/8/9	-2.9519	0.9211	0	2.3349	0.0837	2.16	6.0989	1.8209	2.6504		1.0354	-0.0674	0.4907	1.0013	-0.7429	-0.5848	-0.8914	5.0303	-1.0554	-0.8475	2.11	-1.0331	-1.5303		6.4396	2.3871	5.9432	-1.2535	2.2567	1.7646	0.5272	1.0587	1.0575	1.9938	3.0808
2000/8/10	5	2.9573	-3.3908	-1.4342	5.2676	0.7208	-0.2786	1.8613	1.0262		-1.9641	5.9339	-1.1719	-1.3158	-2.4451	-1.1029	-0.2453	1.0387	-1.7333	-1.6382	0.2786	-2.1573	6.8864		-1.3	3.9027	-0.7317	2.8209	-0.3448	0.9834	0.0508	1.3856	2.4526	1.2017	-0.1645
2000/8/11	-1.8651	-2.6596	1.0113	-1.1243	-2.3034	-2.0515	-2.0061	-3.7263	-2.4902		0.8711	0.2546	-0.1976	1.7352	-4.8593	-0.8922	0	-0.6853	-1.2212	-2.9689	-2.3848	2.2048	0.9526		-0.6079	-2	-2.5623	-1.4403	-1.3149	-2.4346	-2.5533	-1.4	-2.0747	-1.4408	-0.7141
2000/8/14	1.0918	-1.7122	1.2956	0.4682	-2.8862	-1.1203	0.6478	-0.9676	-1.1425		1.468	-1.1429	-0.495	2.9623	0.0538	0.4501	2.377	2.2427	0.2747	1.1194	-1.6366	-2.4356	1.2913		-1.0703	-2.0408	-0.2522	-3.2707	-0.2104	-0.2627	-1.527	-1.5213	0.2934	4.4177	-1.6598
2000/8/15	0	0.0741	0.1744	0.8655	0.9627	0.2463	-2.137	0.4885	0.102		-0.4255	-0.8349	0.2985	-2.7376	-1.5583	3.8088	-1.6013	1.2373	-0.8219	2.952	0.1206	0.2853	1.2013		-0.0515	-1.1687	-0.0361	0.2878	-0.4216	-1.1851	0.4229	0.2403	0.52	3.8923	2.0534
2000/8/16	-1.4	-0.7407	1.6251	-0.33	-0.5804	-0.688	-1.2365	-1.6081	-1.1205		-1.0256	4.5337	0.5952	-2.2589	-1.583	-0.2158	0.1627	-0.8333	3.1768	-0.6452	-0.5539	5.6188	1.4777		0.2577	-0.3085	0.2529	-1.2912	1.3409	0.0533	0.4738	-0.5479	-1.6489	-1.7474	-0.7718
2000/8/17	-2.6369	0.597	-5.0257	0.4636	-1.1676	0	1.4917	0.076	-1.8201		0.6908	-2.2305	0.8876	0.2751	0.1664	0.1442	-0.0812	-4.986	0.4016	-1.7316	-0.0727	-1.7508	0.931		0.617	-0.4642	0.7207	0.1453	0.1393	-0.1598	-0.4366	-0.4821	-1.0848	0.2562	-0.8611
2000/8/18	4.1667	-1.1869	-1.3229	1.0547	-0.3797	-0.2969	-1.1811	-2.0509	0.3498		-1.1149	0.7605	4.1056	-1.4267	-0.3322	1.7999	0.4065	0.4127	1.3333	0.3671	-0.1939	-2.1933	1.4191		-0.9198	0.1036	1.8962	-0.2903	4.1725	-0.4269	-1.7015	0.346	-1.2629	-2.7511	-0.3082
2000/8/21	0	-5.3679	1.5235	1.6308	-1.4824	-0.1985	-3.5857	-2.7142	-0.732		0.954	3.0818	4.1315	1.169	0.1667	-1.6973	-0.4049	-1.8203	3.9474	5.3402	0.2428	-0.4205	10.0047		-0.1031	-0.9834	-2.9846	1.8923	-1.3351	-1.5541	-1.8558	-0.2759	1.0098	0.1855	-1.1523
2000/8/22	5	-0.833	-3.1212	-3.0809	0.9458	-1.0443	-1.1846	-0.3587	-0.7725		1.3746	-3.0506	-4.5987	-0.9538	-0.0555	0.2878	0.1626	-0.4187	-3.7975	-3.2639	-0.6783	-0.7741	0.4452		-0.9809	0	-0.1448	-3.2143	-1.6238	-0.3811	-0.6364	-0.6916	-2.3659	-2.6231	-2.1894
2000/8/23	4.9905	-1.84	-1.6729	-1.9868	-1.7462	-1.9095	-1.6448	-1.44	0.3185		6.6949	0.8181	-0.0945	-1.4444	-0.333	0	5.3571	-0.9009	0.6579	-2.4408	-2.4878	-0.7801	0.4221		-2.659	-2.2478	0.0362	-2.583	-0.4127	0	-1.7383	-1.4624	-1.0239	-1.7588	-2.064
2000/8/24	5.0073	-0.3667	4.5369	0.6081	-0.3034	0.9734	-0.2834	0.7711	-0.1764		2.8594	3.4956	4.825	0.7328	-1.1693	1.1478	-1.6179	0.1212	-0.2614	-0.7358	-0.7754	0.2144	0.8407		-0.4285	0.3743	-0.0725	-0.303	0.1381	0.2459	0.3352	0.0707	-0.1034	-0.7097	5.3428
2000/8/25	5.0104	2.0041	-1.748	1.7461	1.5217	0.7103	2.7572	3.4636	0.8834		-1.4672	0	-0.0903	0.5969	0.338	-1.2057	-1.4096	0.0605	-0.1311	-0.3706	0.5798	-1.7118	1.2505		0.4303	0.8524	-0.0363	0.5319	1.8621	1.6353	1.7632	0.8121	4.591	3.7524	2.226
2000/8/28	5.0016	-0.9222	2.638	0.6601	-1.6702	-1.0076	-1.0235	0.545	-0.9107		1.3323	1.6285	1.897	-0.1113	-0.5053	3.5894	2.0651	0.9074	3.6745	0.5208	-0.1754	-1.2337	1.2557		-3.6422	-1.3207	0.3627	-0.6047	1.2187	-1.3408	-1.3861	-0.9807	-1.6832	-2.3329	-0.1103
2000/8/29	5.0141	-0.8903	-3.1082	0.5902	4.5296	-1.0178	0.1677	-1.8583	-0.1767		0.5414	0.1187	-1.5957	0.0186	-0.9029	0.2079	-2.7237	0.8393	2.2785	-0.2961	-0.477	1.3226	0.183		-0.7782	-1.3383	1.5179	1.0646	-0.8027	-0.2718	-0.3329	-0.2122	-0.1343	0.1924	1.1038
2000/8/30	-0.567	0.5717	-2.6527	-0.4563	-1.25	0.7712	-2.6786	-1.6963	-1.204		-3.1538	-3.1417	-1.6216	1.4662	-1.082	-3.2503	-0.16	-2.9132	-2.104	0.8909	0.1261	-1.2328	1.2581		0.2241	-0.4883	1.6732	-2.2573	-2.4949	0.1908	-0.5381	0.1063	-1.0756	-0.8	3.357
2000/8/31	-3.4814	-3.0451	-2.9151	-3.7983	-3.4599	-2.602	-2.695	-3.2504	-1.2903		-4.6068	-3.3048	-3.3883	-1.4633	-1.4968	-2.5018	-1.0417	-2.4495	-4.1719	-3.8263	-2.973	-3.0837	1.9639		-2.8508	-2.3991	-1.0854	-5.3118	-1.8672	-3.4004	-1.5299	-2.8683	-3.0581	-2.0484	-4.0401
2000/9/1	-5.0062	-3.0151	1.1749	-0.3404	0	-1.362	-2.2982	-2.4886	-0.2542		1.4155	-0.3165	6.0664	-1.2809	-1.3442	0.4399	0.081	-1.4438	-0.3958	-3.443	-2.2592	-0.8333	3.5377		-1.6686	-1.5084	-0.2124	-1.3821	0.1409	-1.8305	0.0379	-1.3124	-0.5258	0.4281	-1.3209
2000/9/4	1.3421	-2.9793	-1.3548	2.3907	0.5245	-0.3717	3.1062	2.2118	-2.7303		1.7241	1.5873	0.6256	-0.771	1.3033	0.7299	-0.2427	5.0318	5.0331	3.7242	0	-1.2987	5.1253		-0.117	1.3046	-0.1064	0.5771	1.7593	0.2295	0.7576	-0.8127	0.5285	2.1479	1.3943
2000/9/5	0.0969	-3.1598	-1.9621	-2.9353	-0.3478	-2.9851	-1.0822	-2.7882	-3.8548		-3.5513	-2.1875	0.3552	-4.1501	-1.345	-4.3478	0.1622	4.9727	-3.9092	-3.6669	0.3985	-1.161	6.8978		0.703	-3.5834	-0.142	-4.1803	-2.1438	-3.091	-1.2594	-2.1229	-3.6453	-2.0225	-3.7404
2000/9/6	-3.5495	-3.3548	-2.2015	0.1375	-4.4066	-2.6374	3.2229	0.0856	-1.9074		-3.7657	0.5112	3.5398	0	-1.719	-0.4545	0.5668	0.5199	4.8556	-4.0444	3.0696	-5.2467	2.6351		1.1635	-0.7549	-1.8137	-3.3362	0.424	0.0886	-3.9216	-0.4947	-1.4187	-0.4423	-1.9714
2000/9/7	0.368	-2.0447	1.3643	1.1668	0.2738	0.7901	1.0885	0.7271	0.7937		1.8261	4.6408	1.1111	-1.1665	0	0.5327	1.9324	4.7126	1.627	1.3223	0.4878	0.3306	2.3371		1.7826	0.5851	-0.833	1.1504	0.4926	1.0032	-0.3368	0.3442	1.1439	1.662	1.6613
2000/9/8	0.5333	4.466	4.9798	2.171	0.0455	1.3998	0.9918	1.104	1.6535		-0.0854	0.6683	-2.1133	3.0406	1.8697	-3.8607	-0.8689	4.9945	2.7094	0.7341	0.281	3.542	1.0936		-0.565	1.9779	0.3652	4.0245	-0.9104	1.636	1.7495	1.6768	1.058	0	1.0321
2000/9/11	-0.5968	-1.6264	1.2821	3.6521	0	-1.2148	-0.0561	-0.966	0		2.3932	0.9656	-1.5544	-0.7765	0.2368	10	-2.1514	3.8683	-0.4796	2.2672	0.5096	-0.7955	0.1591		0	-1.4832	-0.655	0.5046	0.3534	-0.3162	1.485	-0.3748	-0.3971	2.6546	-0.6527
2000/9/12	0	-0.5668	-2.0886	0.3203	1.7743	0.559	-2.0213	-0.8058	-1.2393		1.0851	-0.8368	6.6667	-2.1718	1.2995	5.1539	0.1629	-1.2582	2.2892	2.6128	-1.2928	1.5237	-10.0064		1.7045	0.6948	2.1978	-0.5021	3.8028	0.1153	-1.2707	-0.9029	0.8699	-0.9934	2.5421
2000/9/13	5.0033	1.1876	0.1939	-1.0217	-0.8941	0.7226	-0.9742	0.4703	1.2549		0	2.5919	-0.6579	0	0.1749	6.5351	0.1626	-4.3833	-2.2379	-0.0772	-2.5039	1.8957	-5.8595		-0.5587	1.7826	0	0	-1.7639	1.3249	3.9002	0.6074	0.6109	-0.6211	-1.1142
2000/9/14	4.9873	2.4883	-0.3226	3.4194	1.1728	-0.9382	-0.8102	-0.0426	-0.8521		-0.7432	0.9401	0.1656	0.9861	-0.8149	-1.1502	-0.2435	2.7719	0.4819	-1.0039	1.5804	0.6202	9.7488		0.1685	-0.226	0.8244	2.1867	-1.5193	-1.2507	-1.9332	0.8679	-1.3214	-0.5929	-0.7606
2000/9/15	4.9924	-1.8781	-0.8414	0.8734	0.1783	-0.7242	-0.1167	-1.1069	-0.6641		2.7454	0.8731	0.9091	-0.8418	-0.9977	4.9127	0.0814	-0.7261	-0.9592	-0.156	0.3112	0.1541	0.2733		0.1683	-0.6229	0.3199	-1.3169	1.4727	-0.5469	-0.2297	-1.0475	-1.4477	-1.6121	-0.1987
2000/9/18	-2.5648	-2.4276	-2.6762	-2.1027	-1.7356	3.7037	0.0584	-3.0133	0		-3.0769	-0.1731	2.3751	-2.275	-1.4226	2.8343	0	-4.1275	-0.4843	-2.5781	-3.955	-2.3077	-4.8722		0.5039	-2.3932	1.5237	-3.5863	-1.3131	-2.1418	-0.6138	-1.7013	-2.1667	0.1147	-2.5028
2000/9/19	-4.9985	-2.6794	-2.3474	-2.0215	-3.9402	-2.1645	-1.7513	-2.885	-4.9941		-2.5063	-3.2948	-4	-4.8645	-1.8641	-4.0743	1.1382	-0.8719	-5.8394	-1.8444	-2.7453	0.4724	-6.9126		-1.2256	-3.094	0.0349	-3.8927	0.2101	-2.7802	-2.1617	-2.8846	-1.3889	0.0327	-2.8588
2000/9/20	-2.9577	1.5733	0	3.2882	-0.7544	0.3872	0.2971	1.0055	1.2003		3.2562	0.7173	-0.3333	-2.3009	2.2672	6.1212	-0.9646	5.0027	-0.3876	4.5752	-0.4981	4.7806	-10.0038		-1.2463	1.6265	2.1982	1.8002	0.3494	1.369	0.0197	2.3762	1.8652	2.3887	0.9009
2000/9/21	2.0533	-0.6776	0.1374	-4.2447	0.9501	0.4408	0.2666	-1.0407	0.818		-2.6556	-1.9585	-2.8428	0.6355	-0.9587	1.4126	0	5.0262	-3.8911	0.3125	-0.9595	-0.7479	-2.8645		-3.1923	-1.1855	4.6432	-1.1494	0.1393	-1.3205	0.0789	-0.1934	-0.4111	1.8536	-1.0417
2000/9/22	-2.5464	-0.6823	0.4115	-3.9765	-2.3529	0.1646	2.0384	-1.0059	-1.1359		-0.7673	-0.0605	-4.5611	-1.9316	-0.9074	-1.509	0	0.997	-0.2699	-1.0125	1.8113	-2.4868	-3.213		2.7607	-0.2999	-1.5987	-0.4472	-0.5563	0.4258	-1.2219	0.2326	-0.1876	-0.8158	-0.8722
2000/9/25	4.3226	-1.2758	-1.5027	-2.1045	-2.3614	0.0548	2.5767	-1.5242	0.8617		-4.2096	-6.0569	-5.5005	-0.2273	-0.1221	-0.825	0	-0.4936	-3.3829	0.3147	-0.9516	-2.3184	2.5921		0.3731	-0.1805	-2.1883	0.2695	-1.5385	1.0297	-0.1197	-0.0387	0.7143	0.2689	1.0922
2000/9/26	-2.8757	1.6402	0.6241	0.9015	0.2962	-0.0547	-1.4677	0.469	0.6916		-0.0897	1.4829	2.4809	0.1139	-0.8557	5.1099	0	-1.2897	1.4006	0.7843	0.2506	0.1582	1.4628		-0.2974	1.1453	0.0339	1.0753	0.071	1.4688	2.6169	0.9671	0.224	-0.5364	1.1405
2000/9/27	-0.382	2.3961	-0.3446	1.6495	2.2638	-0.2738	0	3.1279	1.4141		1.8851	1.5248	1.2104	0.5309	0.3083	1.7524	0	-1.2563	2.4862	2.179	5.5	2.7646	0.9611		0.522	1.9666	2.4737	3.5461	0.7807	0.5022	1.2264	0.5364	1.0056	2.2839	-0.2077
2000/9/28	0.3516	-2.3878	2.4205	-2.1636	-1.6362	-1.6474	0.1719	-1.0412	-2.3904		-2.2026	-1.189	-2.8519	0.1886	-0.1229	-2.1667	0	0.6107	-3.7736	-1.2947	-2.8831	-1.153	-1.8607		-1.7062	-2.2209	0.0331	-2.7397	-0.9859	-2.4397	-1.5	-1.2576	-1.8068	-2.2329	-0.6839
2000/9/29	3.121	1.6634	0.3376	1.4513	1.908	0.4467	4.0034	1.3724	2.0408		0.9009	0.38	2.7462	1.2048	1.4769	-2.3282	0	4.6029	1.8207	3.0093	1.098	0.3888	-2.7337		0.7547	1.853	1.157	2.2887	0.3556	1.868	1.4643	1.0421	1.5396	4.2823	1.9461
2000/10/9	0.0618	-1.155	-0.1346	0.8174	-1.3442	0	1.5672	-0.4513	0.2		0.625	3.7224	5.8986	-6.25	0.1213	5.1163	2.3539	-1.7892	2.4759	3.2959	-0.9654	0.0775	3.7171		-0.6742	0.939	-1.6993	0	0.4252	-0.7986	-1.3084	-1.4515	-0.5547	3.5437	-0.4405
2000/10/10	-0.3704	0.0974	0.876	1.2162	1.7032	-0.1668	1.7325	0.6346	0.1198		1.331	1.9465	0.4352	-10	-0.3634	1.7699	2.3791	1.5263	2.5503	-0.2175	-0.2031	2.709	2.7535		-0.3771	-0.5814	0.9973	2.4957	2.1171	1.2522	1.2283	1.3178	0.1859	-1.7333	0.3835
2000/10/11	0.6196	1.8969	1.4696	-0.3338	2.2967	1.0022	-1.3837	0.9009	0.2791		-0.613	0.2983	-2.9463	0.0441	1.3982	4.2935	-1.7816	3.0553	-1.0471	0.6541	-1.3024	-2.1854	0.7231		0.757	-1.0526	2.1725	-2.351	-0.3455	-1.119	-0.3659	-0.3443	-0.7424	-1.7339	-1.0873
2000/10/12	1.447	-1.1933	0.4608	-1.5405	-1.1225	-1.323	-1.2682	-2.4554	-1.7495		-1.4978	0.4759	2.5893	-2.3799	-1.6787	0.2084	-1.4984	-2.5882	3.0423	-0.1444	-1.6907	1.4638	0.7179		-0.7513	-1.8913	1.933	-2.0636	-1.0402	-2.025	-1.4692	-0.9981	-1.9073	-0.6389	-1.3963
2000/10/13	-3.3991	0.9179	-0.7208	-0.1361	-0.8515	-0.7263	0.2733	-0.5492	0.5261		0.5367	-2.3091	0.9574	0.4063	-0.8537	2.2881	-0.9608	-3.8647	3.5944	-3.3984	-0.0419	-1.9742	-0.3354		0.3028	1.6867	0.1264	-0.5268	-1.1913	0.2128	-1.7069	-0.349	-0.3431	0.5052	-0.5423
2000/10/16	-3.2045	1.6754	-2.6403	-1.158	-1.6698	-2.5886	1.4718	-1.7487	-2.3752		-1.5125	-0.1818	0.6897	-1.259	-1.353	-0.6101	-0.4042	-1.809	-1.8587	0.2246	-0.042	-2.4012	-3.9966		3.6981	2.2512	-0.6313	-0.5296	1.0638	-1.4255	-2.2954	-1.5953	-2.2188	2.0259	-1.5147
2000/10/17	-0.6816	0.3296	5.0169	0.3446	2.4745	-0.2889	0.188	1.171	2.0619		0.4517	6.3145	-1.4555	-4.4171	1.4963	-1.5345	0	5.0154	-1.2626	1.5683	0.6297	-0.873	-5.7406		-1.0189	0.0579	-0.2859	2.0408	0.2807	2.1538	1.3075	0.1582	1.9562	4.6432	2.9222
2000/10/18	-5	3.0502	4.1963	0.206	1.3258	1.3326	2.0107	2.6389	3.596		0.7194	-0.9138	1.3032	1.4293	1.1057	-0.2078	0.6494	-0.9259	1.5345	0.0735	3.0455	1.6813	9.9954		1.4706	1.9108	-1.6884	1.7391	-0.7698	1.8072	2.803	2.5661	4.6815	7.633	1.1955
2000/10/19	-4.988	-2.5046	-3.0359	-0.6854	-1.6822	-1.6581	-0.6045	-0.857	0.936		-0.8929	0.2882	-4.0309	-1.3152	-1.5188	-1.9261	-0.5645	0.787	-3.6524	-1.9838	-2.7126	0	-2.6627		-0.0725	-1.5909	-1.2314	-0.9402	-0.8463	-1.5385	-2.3342	-0.6928	-2.0528	-0.5037	-1.772
2000/10/20	4.9964	4.3905	0.8307	0.8972	5.846	3.6628	4.8916	5.5505	6.1824		2.2523	3.2759	-2.3235	2.6178	2.2825	-0.7431	0	1.0737	-1.0458	3.0735	4.1615	-0.4724	-0.3908		2.6106	4.5035	-1.0171	4.2278	0.569	5.3486	5.2018	5.7364	7.8967	4.4764	6.5544
2000/10/23	0	-1.5213	0.8238	1.7784	0.8083	-0.4487	-0.2773	-1.7241	0.4367		0.8811	1.0017	4.0256	-5.9833	-0.2413	0.3743	-0.0811	1.4003	1.8494	0.8	-0.5593	2.057	-1.3078		-0.7067	-0.2762	-0.1657	1.4073	-0.0707	0.1711	-0.8209	-0.9164	-0.1041	2.6014	0.254
2000/10/24	5	-1.4993	2.1999	0	-0.4454	0.9014	-1.9211	-1.2719	1.3043		0	-2.0386	-1.1434	-3.2067	-1.0278	3.2499	0.8929	0.381	2.0752	0.2165	-1.808	0.0775	-0.0442		1.21	-1.8283	1.9256	0	-0.2123	-0.1139	-0.6545	1.2209	1.3889	3.1568	1.0132
2000/10/25	-4.9918	-0.2768	-2.214	1.4113	3.9374	0.5025	1.0825	0.4887	-0.9299		3.0568	0.1125	-0.089	0.3058	-0.1222	-0.1032	-0.5632	-0.759	-0.7624	-0.7199	1.0229	0	-1.6792		0	-0.6772	2.1173	-0.3265	1.4184	0.0855	2.112	1.0234	-1.6096	-3.3735	0.1115
2000/10/26	-2.5579	-1.8039	-2.0126	-0.8615	0.6027	-1.5556	-3.1107	-1.6357	-1.6606		-1.2712	-1.6854	0.089	-0.9146	-0.6116	-0.9814	-0.0809	2.3901	1.9206	-2.103	-1.6201	-0.8521	0.3596		-1.7581	0	-0.2552	-2.2932	-1.5385	0.1994	-1.9734	-1.7728	-1.7403	-2.9177	0.0557
2000/10/27	1.1352	1.2247	0.4493	1.0027	0.0428	-0.395	0.0789	-0.6292	0		0.2575	-1.1429	-0.8007	1.1282	0.1231	-0.9911	-0.1619	2.1942	0.5025	-1.1111	0.6587	-1.5625	0.403		0	-1.5341	0.032	0.4191	0.7812	0.5117	1.0259	-0.221	0.8502	1.6697	3.1711
2000/10/30	-4.174	-2.1871	-0.0639	0.5956	-2.3952	-1.4164	-0.0789	-1.0403	0.4038		0.3425	0.5202	4.7534	9.9899	-1.2907	5.4795	-0.0811	0	0.5	2.5468	-0.2454	1.1111	0		0.1432	2.0773	-1.2788	-1.0017	-1.0571	-1.0747	-1.3221	-0.6275	-0.5971	-1.1369	-1.1324
2000/10/31	-0.1098	-0.7612	0.1918	-2.5658	-0.0876	-0.1149	0.1579	-0.6856	-3.3272		-1.9625	-2.5877	0.9418	6.3624	-2.3039	2.2977	-0.0812	1.5532	-2.3632	-2.7757	-1.271	-2.3548	-0.8921		-0.143	-1.3567	-3.6593	0.1686	-1.567	-2.287	-0.4854	-1.5602	-2.8622	-2.6323	-2.4816
2000/11/1	-0.6962	0.4314	0.5105	0.6077	0.7895	1.8412	2.4698	1.2425	1.3616		0	0.3542	-1.1874	-0.4335	1.7208	2.7344	-5.0366	1.0346	0	0.0751	0.9967	1.6077	1.2601		0.0716	0.6304	0.7059	3.5354	0.1447	0.6729	0.2537	0.4906	1.928	1.706	0.6711
2000/11/2	0.6642	0.1432	-1.7778	0.4698	0.6963	-0.339	1.0513	0	0.3731		-0.087	3.4706	-1.6309	0.4354	-1.817	0.3802	-4.7904	3.7845	0.1274	-0.1502	0.1645	0	0.0444		0.1431	-0.7403	0.4005	-0.6504	-1.6618	1.7727	0.8174	1.0139	0.464	-0.0903	1.1111
2000/11/3	-0.9897	-0.5243	1.81	0.4008	0.605	-0.7937	0.4567	-0.8182	-0.7063		-0.4355	0.6822	-0.9599	3.5977	-0.702	-1.5152	-1.6173	0.4719	-1.6539	-1.5038	-0.78	-0.8703	-0.7108		0.5714	-0.4016	0.0665	-1.2275	0.147	-3.7407	-0.2317	-0.632	1.1012	0.6457	-1.0714
2000/11/6	-0.7775	1.2937	2.2857	0.4657	1.3746	-0.2286	-1.1872	0.4583	1.1606		1.6623	0.1694	0.793	5.1464	0	2.0192	-0.1826	0.5551	0.1294	-1.0687	0.2069	-0.6385	-0.5817		2.2017	1.3825	0.1329	0.1657	6.0161	0.267	0.7159	1.6461	1.0541	1.1934	1.7495
2000/11/7	1.8657	0.9461	-0.6207	-0.6623	-0.4237	0.3436	1.7127	0.7299	1.5174		2.7539	-1.9166	0.7867	-0.9948	0.3213	-1.2253	1.7383	1.1465	0.9044	-0.5401	3.2205	-0.4819	1.7102		-0.4864	0.8523	-1.8248	0.4136	-0.692	0.3846	0.365	0.6625	-0.1391	1.4456	0.4367
2000/11/8	5.0183	-0.0469	0.0625	-0.2667	-0.4255	0.3425	2.9404	2.038	0		-0.335	0.1149	2.9488	-0.8842	-0.1281	-2.3378	-1.0791	-1.5533	1.1524	0.931	3.6	2.9056	-0.4425		1.3268	1.8592	0.2366	0.5766	-1.2544	2.5641	1.072	0.5484	0.4526	-0.0125	1.2772
2000/11/9	4.9878	2.1097	0.8739	1.2032	0.8547	1.7065	1.6357	1.953	2.1509		-0.1681	-0.8037	-0.4212	0.8921	3.2072	-0.8305	-3	-1.0661	2.4051	-0.0769	2.7799	-0.3922	-0.3111		2.2743	2.7102	-0.9777	3.3579	0.7763	1.4655	1.6288	1.5636	1.0399	-0.075	0.0268
2000/11/10	-1.3289	0.5051	-1.1139	0.9908	0.8475	0.7271	-1.0089	-0.3483	-0.4996		0.5051	-0.4051	0.5076	2.4116	3.1697	1.6749	1.2184	5	-1.8541	0.7692	0.4508	0.1575	0.2229		6.7385	0.4308	0	2.6941	1.4006	0.9629	-0.1491	-0.6445	0.0343	3.0777	0.2682
2000/11/13	4.6465	2.1014	-1.1264	1.3734	0.5462	1.7213	4.0767	3.9755	1.363		0.5863	0.9297	1.8519	0	1.6867	1.6957	-0.9259	5.0082	3.7783	2.1374	5.2356	3.4591	2.847		1.2626	-0.9651	8.5121	1.6975	0.5525	2.4404	0.7839	0.1802	-0.6859	-0.9831	0.1873
2000/11/14	4.5689	-1.387	-1.519	0.3871	-1.0447	-0.6004	0.0699	-1.0504	-0.1062		-0.4163	2.7058	1.6529	7.81	-1.1848	-2.1439	2.3364	1.6419	0.4854	-0.5979	0.462	-0.228	9.9913		2.6185	-1.1911	-0.4707	0.8346	-1.4423	-0.4929	-1.2963	0.1079	-0.2072	-3.2238	-0.6943
2000/11/15	-1.8462	-1.588	0.6427	-0.8997	-1.7736	0.659	-3.0988	-2.2505	-1.594		1.7559	0.6166	2.0325	5.9337	-0.2398	-4.7712	0.0913	3.5	-1.9324	-0.3008	-2.2639	0.0762	0.4719		-2.6731	0	0.6305	1.6554	0.9756	-1.7611	-1.3508	-0.6468	-1.2803	-1.5833	-1.1562
2000/11/16	1.4107	0.5071	0.1916	2.7886	0.5589	0.3273	1.106	0	1.5839		-0.1643	0	0.5578	-3.9519	0.5409	-0.7669	0.5474	-3.6789	0.7389	5.5053	0.2172	0.5327	-0.6654		2.809	-0.8767	5.9211	3.701	2.1394	0.3641	2.7387	1.1935	2.734	-0.399	-0.5441
2000/11/17	-2.6584	-0.5963	-0.7648	-0.5047	0.7696	-1.3051	-1.0702	-0.3475	-0.1417		-1.893	-1.727	-2.3772	4.2218	1.0759	0.9789	0.6352	3.7037	0.978	-1.0007	-0.325	-1.6654	0.0788		-0.1214	2.4323	-0.562	4.1399	0.3378	-0.3907	-0.1111	-0.8935	0.6824	-0.4523	0.465
2000/11/20	0.0635	0.0461	3.3398	1.1414	1.3577	-1.3774	-1.3221	-1.4385	-1.9872		0.2517	0.5669	2.0292	-1.2358	1.0645	5.4592	-1.8034	-1.9717	4.1162	1.083	-1.8116	0.3849	1.8898		-0.8511	-0.054	1.9929	0.3427	1.5488	-0.6444	-0.2039	-2.4522	-1.7621	-1.5966	-1.6608
2000/11/21	0.8251	-0.9225	1.3052	-1.5674	2.4697	0.7821	0.7065	1.1499	-1.412		0.3347	2.6494	-1.3524	-0.4866	0.7022	-1.403	-0.3673	-0.5693	-2.093	-1	-0.7749	-0.3067	0.4637		0.6131	-0.6479	-3.2324	-1.7077	0.0663	0.3384	0.2414	-0.5915	-0.9314	1.4642	0.1661
2000/11/22	0.3462	3.0261	3.681	0	0.4085	2.7716	1.9352	2.7547	0.9548		1.6681	0.7688	0.6452	-0.8383	-0.7554	0.0491	-0.2765	-2.0992	0.5938	2.0202	1.0041	3.2308	1.9231		1.036	0.0543	-2.0719	1.4593	-0.6627	1.1804	0.0371	0.2975	0.6267	0.104	0.5528
2000/11/23	-1.8193	-1.4008	-0.4142	1.7834	-0.7323	0.863	-1.7798	-1.1489	-0.4729		1.3946	-1.4169	0.5609	3.7689	-0.3513	-2.7464	2.5878	2.6511	3.4238	-1.2023	-0.6996	0.2235	1.6604		0	-0.6518	3.4111	-0.9589	-0.2001	0.5833	-0.5185	0.2225	0.173	-0.1299	-0.7971
2000/11/24	-3.9936	-2.1082	0	-3.7547	-4.3033	-3.3155	-2.2469	-3.1425	-2.6681		-4.0453	-1.8795	-0.5578	-5.8724	-2.5852	-1.765	-4.955	-4.5955	-5.7078	-4.1518	-2.8179	-2.0074	2.3014		-3.4379	-1.4762	-1.1273	-6.1549	-4.2112	-2.4027	0.2606	-1.4798	-0.9326	-1.7945	-2.3552
2000/11/27	1.3977	-1.8727	-3.6245	1.4304	-2.5696	-0.3319	-3.1389	-0.9778	-2.4033		1.0961	7.0986	-2.2436	-6.0224	-3.0157	0.462	0	4.7373	6.0533	0.8962	-0.8394	0.607	0.2177		-1.8738	-2.1088	-1.1824	-1.3265	2.2331	0.7074	-2.655	-1.6147	-1.2204	-1.9995	-0.227
2000/11/28	4.9885	0.7156	2.8977	1.9872	2.0659	1.4983	1.2248	0.9874	0.808		0.834	2.9984	2.0492	2.0338	1.3682	-0.511	0.9479	-0.7982	3.7671	2.7387	0.9619	2.6395	3.0775		1.5913	0.1134	1.4103	3.6594	-0.0683	0.6462	1.2397	1.5267	0.7413	0.3918	1.5074
2000/11/29	-0.3751	-0.2842	0.9587	-1.3199	-1.3781	-1.0388	-2.1931	-0.6222	0.4198		1.0753	-1.9408	3.2932	-0.4889	-2.5153	-1.284	-1.2207	0.728	2.0902	-1.0807	-0.8384	-1.9104	4.0042		-1.9424	-0.1699	-0.2528	-1.7291	-2.0492	0.8096	0.6971	0	-0.5957	-1.7362	-0.8126
2000/11/30	0.3452	0.19	-2.0772	3.4395	0.8297	0.221	0.5155	-0.4025	0		-1.0638	1.1979	1.0886	5.8957	-0.1259	-2.8616	-0.2852	0.5325	-1.6164	4.4428	1.9985	-0.5993	6.0115		-1.5335	-0.7374	4.5205	-1.0264	0.2789	1.7724	1.5903	1.1278	0.0705	2.1504	-0.1412
2000/12/1	3.0957	0.1422	0.0606	0.9236	0.4331	-0.2205	0.4103	-0.3592	-0.4941		0.4963	2.316	0.6154	-1.2848	0.189	-4.1778	2.1926	-0.6432	-1.3143	0.0697	4.1447	-0.3014	-3.0583		1.6223	-0.1714	-0.3234	1.1111	-0.2086	-0.7891	0.3315	-0.7435	0.5636	0.4023	0.4243
2000/12/4	-0.5763	-0.7576	0.5451	0	0.2587	1.4917	-1.9663	-0.4957	-1.0695		2.3045	0.8048	1.5291	1.2292	-0.6289	1.5651	-0.3731	-2.5514	2.8857	0.2787	-0.398	1.6629	0.0657		-0.447	0.0572	4.6634	2.8571	-0.3484	0	-0.3488	0.2996	1.0158	-0.5609	0.8169
2000/12/5	0.3051	-0.7156	-1.747	-1.8304	-0.7742	0.2177	0.3907	0.3623	0.4633		-0.4023	-1.3972	-2.4096	0.0714	-1.7722	4.2378	1.4045	-1.524	-2.4811	-2.1543	-1.8888	-1.71	-3.2184		1.2187	0.2288	5.5792	-1.4245	1.3287	-1.2891	-1.5472	-1.643	-1.595	-0.376	-1.2015
2000/12/6	2.129	-1.0091	1.0423	3.0454	0	-1.5209	0.1557	-0.9928	-1.0377		1.2116	0.6579	-2.3148	-1.8558	-0.451	-3.5375	-3.7858	1.746	-3.0973	-1.9176	-0.8145	-1.059	-5.9722		0	0.1712	-1.4312	-1.3728	-1.8634	-1.4726	-0.9167	-1.139	-1.339	-0.7549	-1.1878
2000/12/7	-1.8463	0	-1.2743	2.1713	4.4213	-0.1655	1.7358	-0.4102	0.0777		-0.9577	-2.4133	-1.5798	-2.6545	0.1294	-1.4778	0.2879	1.7551	-2.1689	0.0724	-0.7092	-0.3823	-5.7019		-0.5703	-0.6838	1.1541	-0.8059	-0.2813	0.5358	-1.4162	-0.4224	-1.0357	0.815	-0.229
2000/12/8	-1.4867	1.4563	-0.1844	2.8335	-0.5812	-0.2762	-0.4329	0.595	0.3104		0	0.9274	1.8459	-0.2241	0.4525	-0.6667	-0.1914	-0.1533	0.4667	0.5789	0.7143	0.1535	2.9468		-0.6373	-0.8032	3.3861	-0.3693	-0.4937	0.3927	1.1492	0.0771	-0.7578	-0.5524	-0.3729
2000/12/11	-3.6649	-1.2919	-0.3079	3.3295	1.0438	-2.2161	-2.8133	-1.5014	-1.9342		-1.531	-4.7984	-4.7281	0.8985	-2.6384	-1.1745	-0.2876	0	-2.3229	0.2878	-2.1277	-2.7586	-3.0112		-1.1546	-2.7183	-1.9224	-2.8169	-1.63	-1.6206	-1.5338	-1.2331	-2.1455	-2.0051	-1.0942
2000/12/12	0.3836	0.2424	0.1235	0.5556	1.157	0.8499	0.2105	1.2009	0.1972		0.3273	1.6622	1.9024	-0.4082	-0.1983	5.4895	1.6346	-1.1516	0.9512	2.1521	0.7246	0.8668	1.4948		-0.2596	3.9834	-1.6334	0.6102	0.7205	0.6816	0.2885	1.7948	0.8919	-1.9217	2.0087
2000/12/13	0	-0.677	0.1851	-3.6464	-0.4493	-0.4494	-1.1292	-0.8215	0.6299		1.9576	4.1139	0.8929	1.304	3.8411	-1.7167	-1.7029	-1.3592	0.1178	-0.8427	-0.3786	-0.0781	-0.4532		0.6506	1.2007	2.0295	1.2889	-0.2146	1.213	-0.1918	-0.7282	-0.3315	-1.6634	2.0833
2000/12/14	-0.6369	-0.3408	-0.7389	-0.5734	-1.7645	-0.4515	0.3718	-0.5983	-0.2347		-1.52	0.7092	0	4.1192	-2.3597	-1.9105	-0.4812	-0.5906	-2.3529	0.3541	-0.3041	-0.86	-0.1138		2.6503	-0.9605	0.3978	-1.2725	2.0789	-0.7804	-0.634	0.1931	-0.2587	-2.0929	-1.4817
2000/12/15	0.3205	-0.3908	0	-4.0369	-0.6683	1.3605	0.0265	-0.2778	2.4314		0.5686	-0.4024	-2.5744	-4.0268	-0.8491	-1.3356	5.029	0.5941	-1.4458	0.4234	0.6862	-1.0252	0.5317		-0.5668	-2.1107	-0.8646	0.1516	-1.8258	1.0112	-0.3287	2.659	1.9637	2.2694	1.5323
2000/12/18	-1.1182	-0.3923	-2.0471	0.7212	3.6165	-0.5593	-0.6349	0.6035	1.6462		2.1809	-0.2525	2.3121	-1.7298	0.1976	1.2408	-3.8674	-2.7559	1.2225	1.546	1.4767	0.3984	-1.5489		-0.3167	0.1166	-1.9985	0.9841	-1.2876	2.8365	3.8215	3.491	1.9622	2.9921	1.8726
2000/12/19	1.7771	-0.5908	0	-0.2387	1.4205	-0.4499	-0.4792	-0.0923	-1.3183		-0.3162	-0.962	-0.1614	0.5243	-0.526	0.1114	1.4368	1.1336	0.4831	-0.4844	-0.5597	1.4286	6.6385		1.8424	-1.5716	-0.6303	-0.9745	0.5797	0.3515	0.0187	-1.4871	-1.675	-2.2797	-1.0974
2000/12/20	4.7619	2.2288	0.19	2.7512	6.2425	1.8644	4.2536	2.2171	2.9771		0.7137	4.1922	0.0808	-0.2608	-0.727	0.5565	-1.1331	1.281	0.8413	0.2782	1.651	-0.3912	0.4678		1.9963	-0.0591	-0.7463	4.0878	0.1441	2.9372	0.6725	3.7555	3.3345	2.1053	3.4397
2000/12/21	-1.1818	1.405	0.7585	-1.1641	0.0377	-0.1109	-2.6944	0.3615	-0.3336		0.2362	-1.6192	0.1616	-2.6522	2.1971	0.6087	-0.8596	-1.4625	0.2384	1.9417	-0.849	0.3928	-1.6834		-1.2232	0.9467	-0.5639	0.4364	-0.1439	-0.7592	-1.4474	-0.2839	-0.3508	-1.1424	-0.5095
2000/12/22	0	-1.1467	-2.0703	2.5913	-1.8449	-0.8329	-0.0527	-1.846	-0.7066		1.8853	-0.7481	-0.6452	-3.7989	-1.5635	-1.3201	0	1.444	1.0702	0.8163	-1.8987	-0.939	-3.2423		-1.4861	0	-3.327	0.1448	-1.585	2.8489	-0.9791	-0.9253	-1.5839	-2.3816	-1.7251
2000/12/25	-0.368	-1.9816	-1.6656	0.6889	2.7234	0.6719	0.6596	-1.1468	-1.8352		1.9275	1.5075	1.461	1.1966	-5.8901	-1.3378	-0.1927	1.9375	-0.5882	0.6748	0.3795	-1.1848	-1.8825		-1.2571	0	-0.5475	0.7954	-1.1713	0.2052	-0.6465	0.1796	-0.8226	1.0972	0.1371
2000/12/26	-1.4466	0.4931	4.9511	0.7982	-1.0829	3.5595	-0.5242	0.3248	1.4117		-0.9077	1.7822	1.52	-0.6701	-1.4768	0.5085	-0.0965	0.0388	0	-2.6139	-0.6049	0.9592	-0.1151		1.4004	0	-1.7302	1.076	0	-0.2048	0.3062	-0.0717	2.4522	-0.1142	0.5204
2000/12/27	0.9369	-0.6869	-0.5587	-4.1855	-4.8698	-1.7186	-1.1858	-0.4163	-0.301		1.9084	-1.5078	-2.9157	-5.6349	-0.7852	0.8994	-5.0242	-2.8693	-2.9586	-2.2023	0.6086	-1.1085	0.1153		0.4394	-4.6893	-3.2413	-2.8389	-0.0741	-2.7956	-0.0572	-1.2917	-1.1968	-2.0729	-1.6621
2000/12/28	0.8045	-0.7411	-1.0612	0.059	0.4365	0.0546	0.24	-0.1393	-0.3396		-0.6742	-1.8272	0.6494	0.9251	1.5108	0.2786	-4.9847	-1.0379	-0.6098	-2.0408	2.9868	0.3203	0.5372		0.25	-1.476	-0.9926	1.8262	-0.6672	-0.2375	0.2291	-0.3999	-0.6056	0.292	-0.1663
2000/12/29	1.2891	0.4978	0.9464	0.059	0.5927	1.1469	1.2769	0.2791	0.833		-0.9804	0	0.3226	4.9583	0.4252	0	-2.6767	3.1061	0.6135	0.5747	-1.4317	-0.2394	0.916		2.1197	1.7478	4.8454	-0.2869	0	2.301	2.8381	1.1679	0.9677	0.3057	1.36
2001/1/2	1.0606	1.2878	-0.5625	1.6509	0.5499	2.5918	2.0751	1.5306	1.84		1.6756	-0.1509	1.2862	2.6598	2.6112	-0.5	-0.9901	0	1.7073	1.8571	0.5587	2.24	-1.3238		-0.1832	0.3681	1.2351	2.0144	0.8955	1.1117	-0.2593	1.6955	1.1715	2.2348	1.6977
2001/1/3	-0.1799	0.7335	0.1257	1.1021	-3.2422	-0.1053	3.5255	-0.5939	3.3923		0.2247	2.7708	1.5079	-0.8121	1.9945	-1.4517	4.5556	-0.8607	0.8393	0.2805	0.7407	2.0344	1.5715		0.1835	2.5061	2.6368	-0.2116	2.5888	0.1023	0.2043	1.0642	2.2807	2.2995	1.3463
2001/1/4	-2.8237	-1.9417	2.4482	0.2869	2.2608	-0.4215	-2.0631	-1.1949	-1.4622		-1.2706	-2.6961	-0.9382	-2.3782	-0.2697	-1.2465	-2.763	-1.7364	-1.7836	-2.0979	1.9853	-1.9939	-1.6604		2.0147	-0.477	-1.342	-1.9788	-1.1536	0.1533	0.0741	-1.6497	-1.578	-0.6383	-1.5143
2001/1/5	-2.6275	-0.198	2.5735	1.1442	0	-1.1111	-1.9036	-2.4186	0.5791		0.5299	-6.0957	1.8942	-2.9952	-2.9074	0.9753	-2.5137	-2.008	0.6053	0.7143	-1.4059	0.2347	1.65		0.1795	-1.2582	1.1271	0.7931	-1.3858	0.0255	-1.8333	0.0357	0.5925	-2.0528	0.3507
2001/1/8	-2.5079	-5.8532	0.9558	-1.9231	0	-2.0332	-2.7426	-9.2469	-2.1591		1.8072	-9.9785	-2.4012	0	-3.4123	-4.0341	-5.0448	-5	-2.2864	-3.1915	-3.8026	2.7322	-1.812		0.6571	-2.6699	-0.8839	-2.0029	-3.4024	-4.0541	-3.4899	-3.1395	-3.5343	-4.6051	-2.4462
2001/1/9	-2.2143	-2.0548	-0.8876	-1.3264	0	0.6554	-1.5696	-5.1471	-1.2505		-0.6657	-10.0119	-2.381	-1.4409	5.1911	1.4802	-3.4238	5.0043	-2.0936	0	0.7602	0.6079	0.9612		-2.2552	1.6209	0	-1.4599	0.3063	0.7175	1.2314	0.1842	0.2514	0.8818	0.0551
2001/1/10	0.7659	2.3131	5.0149	0.2338	0	0.5969	1.5405	4.3189	1.0801		1.1914	4.7682	1.3008	-0.1671	-1.3708	1.5753	5.0122	1.8488	4.2767	0.4396	-0.0377	1.284	-0.8378		0.1821	1.5337	0.2714	1.7778	1.8321	0	-0.0386	0.4412	-0.3941	-0.5185	0
2001/1/11	-1.3219	-0.2629	5.0028	0.3499	-4.5795	-0.7551	-1.5172	-0.5839	-0.7369		-0.0736	-2.3388	-1.4446	-4.477	0.0695	0.9765	1.5134	3.6708	0.965	-0.8023	-2.3774	1.2677	-0.576		-1.3939	1.5106	1.2761	-1.5284	-1.3493	-2.1372	-3.8053	-1.3177	-1.7266	-2.3232	-0.3305
2001/1/12	-0.5023	-1.476	0.8121	-2.5567	-2.0273	-0.7609	-1.5946	-1.8153	-1.7817		-2.7982	-0.9061	-1.7101	1.4017	-1.1111	-1.2514	-0.344	-1.2451	-1.3142	0.6618	-2.4353	-1.9146	0.4249	35.5357	0.1229	-3.4524	-1.1073	-0.813	-0.304	-1.5098	-1.0643	-0.7418	-0.5124	-2.973	0.829
2001/1/15	-5.0151	-3.2103	-1.3963	-5.0089	-3.8007	-1.8072	-1.9225	-3.2083	-3.6659		-5	-7.9686	-4.3082	-1.5119	-1.8258	-4.7235	-2.6467	-3.9007	-2.9056	-5.0402	-5.626	-2.4024	0.0769	-10.0132	-4.911	-3.0826	-0.7336	-3.6513	-3.8872	-4.2978	-5.4597	-1.0463	-2.1339	-5.484	-3.9189
2001/1/16	2.4096	-0.4422	0.6536	2.8876	2.2388	-0.0558	-2.4923	1.1236	0.1962		1.1164	0.8517	1.1255	1.0965	0.0715	-0.6046	0.2364	5.0021	0.3741	1.7692	1.5113	0	0.7686	-5.4173	1.162	-0.2545	-0.3501	1.3921	-1.6653	0	-2.4259	-0.1133	-0.7519	-1.2136	1.255
2001/1/17	-3.2526	0.4997	0	-0.8542	-1.2881	-0.7254	-0.6031	-0.7778	-0.4307		-1.183	-1.4778	-0.2568	1.0412	-1.0007	-0.8516	-0.2358	1.3667	-0.7453	-0.6047	-0.9926	0	0.2288	-2.4252	-1.2763	-0.3827	0.3513	-1.5256	1.0484	-0.2002	-3.1023	-0.9074	-0.7576	-5.7388	-2.3944
2001/1/18	-2.0029	3.0387	-2.9221	-0.1846	-1.1309	0.3935	2.3693	1.9037	0.9044		0.1596	0.9286	-1.1159	1.7604	0	-0.4908	-0.2364	-0.8475	-0.2503	-0.3042	0.2506	0.1538	0.9893	0.0529	0.6464	0.4481	0.8168	0	-0.4789	0.3153	3.3606	1.5261	1.0687	1.8568	0.8947
2001/1/19	2.1898	1.3405	-4.6823	0.6782	0.8799	1.9037	1.3266	0.2747	1.6758		1.6733	3.8217	1.7361	-1.6878	1.083	0.4932	2.9621	0	1.3802	0.6102	2.375	2.1505	0.5275	2.2199	2.3764	1.4022	2.2377	1.5492	0.8821	0.7143	2.9218	0.6764	1.1707	0.6135	0.9725
2001/2/5	-3.5714	-3.545	-3.2164	-3.2456	-3.2272	-2.4725	-4.9304	-3.0685	-7.1292		-4.1536	-4.3626	-1.8771	-3.9914	-1.1429	-4.4172	-1.2658	-3.2634	-1.9802	-1.2889	-3.0932	-1.8045	-2.3613	-7.2906	-3.8896	-2.2627	0.6792	-2.9748	-3.4181	-6.8085	-7.4066	-3.2848	-4.8152	-10	-5.0992
2001/2/6	-1.0741	-0.4388	1.994	-2.0253	-0.0451	0	-1.9631	-3.3352	-0.9492		0.4906	2.9936	-1.913	-1.7434	-2.8179	-5.0064	-1.5152	-2.0884	-1.5152	-8.679	-1.302	0	-0.2303	1.227	0.1958	-1.8006	-0.4873	-1.4937	-1.5638	2.5571	-3.2503	-0.6175	-0.0784	-0.8904	1.403
2001/2/7	-3.2946	-0.2755	-1.0071	-1.8088	-0.0902	-1.0704	-1.4943	-2.3392	-3.4167		-1.3832	-0.1384	-1.3298	-0.9099	-1.2639	-2.027	-2.7219	-1.7637	-1.9231	-0.7569	-3.9574	1.4548	0.808	-1.5427	-0.456	1.2443	0.113	-1.5164	-1.8395	-1.1576	-1.644	-1.5146	-3.0612	-1.2305	-1.8251
2001/2/8	-3.5617	-5.3591	-5.8049	-3.1579	-3.2491	-4.9544	0	-2.5749	-1.4668		-2.6403	-2.8413	-3.5939	-2.9844	-2.1837	-4.1379	-4.9878	-3.9666	-1.6993	-5.9322	-7.222	-1.3585	-0.229	-4.0291	-2.7487	-5.8215	-0.3386	-0.4052	-2.4702	-4.8348	-5.4506	-5.836	-6.6802	-5.0425	-5.1874
2001/2/9	-2.0072	1.7513	1.3342	2.6495	2.0056	1.3182	-1.5777	1.4136	2.4081		2.4576	-0.5706	1.4911	-2.035	3.3102	1.6547	-1.7926	-3.913	1.8617	4.4144	0.9551	1.2242	0.1913	2.9155	1.4805	1.4423	0.4153	1.3832	0	2.7138	2.0753	2.4707	3.2104	0.9996	2.6249
2001/2/12	-1.3929	-2.2375	-0.815	-0.4633	0.9602	-0.5322	-1.942	-2.1212	0.2565		-0.579	-0.4304	0.1837	0.3865	-2.459	3.3263	-1.1734	4.7059	-0.9138	4.4003	-1.3245	2.4187	-0.7637	-0.6232	-1.2599	-5.0102	-2.1805	-0.0803	-2.7074	-0.7066	0.3765	-1.7164	0.4203	-0.8866	0.7704
2001/2/13	3.2405	0.2934	5.9418	0.3989	-0.3623	0.2973	1.226	1.4861	-0.5544		0.7488	0.1441	0.0917	1.155	-1.0695	2.0548	5.0132	0.8643	1.4493	-1.8182	-0.4314	-0.6642	0.7695	-0.8552	1.4775	0.4277	1.7679	-0.1606	-0.8079	0.1238	0.7752	0	0.3767	0.1872	0.0917
2001/2/14	1.0463	-0.2926	-1.1337	0.3974	0.1818	0.4742	2.1118	1.8914	-0.0429		-0.6606	1.295	0	1.4272	0.0772	-2.4832	-1.005	-1.114	-0.6494	0.1684	1.974	0.3715	-0.6109	0.6325	0.4633	0.6388	0	-0.4827	1.9005	-0.2781	0.0993	0.6653	-0.5004	2.1595	0.2139
2001/2/15	-3.2258	-1.7019	-2.3537	-1.715	-0.8621	-1.3569	-2.646	-2.0958	-0.429		-0.3325	-2.2727	-1.0989	-3.6585	-0.2315	-1.17	-1.7766	0.1733	-0.915	-2.6891	0	-6.2916	0	3.7143	-0.2635	-3.1735	-0.4532	-2.5869	-1.865	-0.6198	-1.3386	-0.6609	2.0117	-2.9675	-1.0976
2001/2/16	3.0041	-0.8358	1.0507	0.2013	1.1442	-1.555	1.8432	1.0398	0.6463		-1.4178	0	-1.5741	-1.3632	0.1547	0.4178	-5.0388	0.9948	-1.1873	-1.1226	0.7554	-0.9479	0	2.2039	-0.3303	-1.4567	-2.6176	-1.2448	-0.4525	1.1225	2.0101	1.7879	3.4511	6.8496	-0.0617
2001/2/19	0.8789	0.9633	0.4893	5.6932	1.7647	0.5468	4.6933	1.0896	0.6849		0.7614	1.9622	3.1985	0.0987	0.5405	0	-0.8163	0.2141	-0.534	2.4454	1.0309	-2.6316	-6.3773	0.6469	0.8615	5.1737	-0.7402	3.1092	0.3636	0	1.601	0.4493	-0.1589	0.9018	1.3263
2001/2/20	0.7129	0.3578	0	-3.6755	-1.7341	-0.9668	-0.1465	0.1796	-0.2126		-1.4274	-0.8553	-1.9143	0.3452	-0.3072	-0.6935	-1.2346	-1.7094	0.1342	-1.705	-0.2783	0.7371	6.7706	-3.3208	-0.3285	0.2108	0	-0.5705	-0.8152	1.4184	-1.2121	-1.0167	-2.148	-1.36	-0.4871
2001/2/21	0.5112	-2.9115	-3.8344	-7.8289	-2.4887	-3.5387	-2.1127	-2.5702	-2.5565		-3.0664	-7.1172	-7.342	-1.1794	-3.8521	-9.4972	-5	0	-5.63	-3.2958	-2.1395	-4.1463	-0.4996	-7.313	-2.5049	-2.9453	-2.0408	-2.541	-6.5753	-2.706	-2.4294	-1.3147	-2.6829	-2.6591	-1.9272
2001/2/22	-2.1909	-0.7956	0.2532	1.4276	1.3921	-0.6325	0.9892	0	-0.0875		0.1757	-7.4303	-2.4072	0.9448	-3.8462	-2.0062	-4.9708	0.2609	-9.233	-8.3408	0.6654	0.0848	0.4249	1.1955	-1.0818	0.6503	1.9631	0.2523	1.4663	0.7187	0.8551	0.3747	1.6291	2.7115	0.7798
2001/2/23	0	0.6786	2.904	2.0408	-4.9428	1.2094	3.0573	0.9202	1.1816		2.3684	-1.9231	2.9805	0.6897	-1.6667	1.811	1.3846	0.8239	4.3818	-0.0978	1.9358	-1.1864	0.3846	3.0124	1.8455	3.0869	3.6542	2.4329	-0.8671	1.9857	1.6209	1.2028	0.6576	1.7336	1.8261
2001/2/26	0	4.0441	2.0859	-0.4828	0.2407	1.5094	0.7776	3.3435	1.5571		1.114	4.0068	-0.6986	0	2.2881	9.9768	-4.2489	-0.129	1.4993	0.7835	4.7707	2.3156	0.4215	-1.0894	1.0738	0.2786	-0.6823	1.3104	2.3324	2.4338	0.8589	1.1475	1.0617	0.4067	1.8237
2001/2/27	1.36	0	3.3053	3.7422	1.2488	-0.3717	-0.6002	-0.0588	-0.3833		0.4237	0.4098	4.5226	5.2838	1.4913	-1.9691	5.0713	-0.9475	-0.7386	1.8465	0.84	1.1735	0.1145	4.7536	0.9296	0	0.7462	0.0808	4.1785	-0.2376	0	-0.8104	0	-1.2729	1.9403
2001/2/28	-1.3418	-0.7656	-0.6981	-2.2044	-1.2334	0.1244	-2.9902	-0.6474	-0.8551		-0.7595	1.1429	-1.8269	0.9758	-0.3265	2.8694	0.4525	-0.5217	1.1905	-0.2863	-1.1837	-1.7399	3.1631	-2.5457	-0.7895	-0.9722	1.6296	0.1616	-1.0939	1.3397	-1.6788	-0.1225	-0.5253	-2.6177	-0.7613
2001/3/1	0.72	-0.3561	0.5272	-0.3415	0.2402	1.4907	0.7706	-0.8294	0.3881		0.9354	3.5513	0.1959	0.2761	-0.6552	-0.9763	-1.6517	0.4808	2.5	-0.8612	-1.2866	-0.5059	-0.8496	-0.3407	0.0663	-0.561	-0.1944	-0.3226	-0.6452	-0.7344	-1.1631	0.409	-0.1219	0.4814	-0.8852
2001/3/2	5.004	2.8588	0.0583	1.0281	3.8812	0.9792	0.1176	0.8961	1.4175		1.1794	-0.0779	0.782	0.0918	1.8137	0.5634	-1.0687	-1.0874	1.8651	2.4131	1.2135	1.1864	0.6706	0.3989	0.5964	1.481	-0.3408	1.9417	1.2059	0.3255	1.2018	0.8554	0.1627	1.2178	0.4466
2001/3/5	4.9924	-0.2316	-0.3494	-0.2714	0.4613	-1.4545	-1.4982	-0.0592	-1.0165		-0.6661	-1.092	-1.2609	6.0981	3.0769	-1.0504	4.9383	0.6596	-0.1408	-1.0368	-2.1314	1.5241	-1.3193	-1.2486	-0.527	-1.5288	-0.1954	-1.746	-2.1998	-2.0354	-0.2969	-1.0501	-0.1218	-2.1302	-2.1636
2001/3/6	0	-0.058	0.526	-0.6803	1.2856	-1.353	0.8052	-0.4739	-0.4279		-0.4191	-0.7886	0.0982	0	-0.707	-0.92	5	-1.2669	-1.8336	1.3333	-1.4519	-1.0842	-0.8403	-0.5172	-0.7947	-0.5646	-0.4895	-0.6462	0	-1.2346	0.3722	-0.4082	-1.626	0.9875	-0.6362
2001/3/7	0.6484	-0.4646	1.3953	0.137	-0.3173	-0.1247	0	-0.2381	0.9024		0.0842	-0.7949	0	0	0.4747	3	5.042	0.0885	2.0115	0.3759	0.3683	0	-1.1941	0.6932	0.0668	0.2129	0.6886	0.4065	0.5623	0.3659	0.2967	0.3279	-0.124	-0.2395	1.0671
2001/3/8	-1.7538	2.6838	-0.6307	3.42	0.3638	1.4357	-0.0592	1.9093	1.0647		0.841	2.0032	1.7664	0	0.3937	4.7157	-4.2667	-0.9726	0	-0.0936	2.156	-0.4216	1.3645	1.0901	-0.7338	3.4703	0.2443	1.7004	7.3625	0.2126	0.2958	0.6944	0.8688	0.3801	0.6938
2001/3/9	-1.9308	2.3864	2.5967	0.5952	0.3625	2.5231	0.4737	2.7518	1.6856		1.251	4.1634	-0.0964	9.9827	1.4118	-0.2649	2.2284	0.8929	4.7887	-0.1874	1.392	0.6774	0	0.7946	5.4435	3.6277	-0.0975	0.3981	2.1701	1.364	2.433	1.5822	1.5176	1.6142	0.689
2001/3/12	1.8202	-0.9434	2.8684	-0.3945	-1.1287	-0.3601	0	-0.3989	-0.1658		0.4942	5.2036	1.834	9.1159	-1.8561	-0.8632	5.0409	1.1947	8.6022	5.7277	-1.5058	0.5887	2.0769	1.9144	-3.3779	-1.1889	-0.2439	0.7137	-0.2549	-1.0167	-1.6795	-0.2396	-0.7273	-1.3532	-1.9042
2001/3/13	-2.6268	-2.521	-1.6402	-0.9901	-1.9178	-2.0482	0	-3.4325	-2.034		-1.3115	-2.2939	-1.7062	-6.986	-1.7336	0.067	1.8158	0.962	-1.3614	0.7105	-1.4838	-0.5853	3.5041	-2.3757	-1.1873	-1.8717	-0.489	-1.2598	-0.0852	-0.6042	-0.8541	-1.4412	-1.9129	-1.8489	-2.3961
2001/3/14	0.0749	0.8621	0.6115	1.3333	1.4898	0.5535	0	0.237	0.6356		0.4983	1.3206	1.1572	-0.542	0.1604	0.2008	1.4013	-0.6929	3.3877	6.3492	1.1867	0	-2.5482	0.283	-1.2016	0.9537	-0.1966	1.5152	0.5968	1.3982	0.0246	0.6093	0.9959	0.2633	1.9267
2001/3/15	-0.6365	-0.8547	-1.6022	-0.3289	-0.4587	-0.3058	0	-0.2364	-0.1684		0.7438	1.231	0.9533	-3.3865	1.0408	-0.4676	0.5025	0.3053	-0.8495	0.4975	-0.857	1.1775	-0.0374	-0.9594	-1.2162	-1.0796	0.9355	1.6496	0.678	-1.6487	-1.2549	-0.4845	0.2054	-0.2828	-1.5244
2001/3/16	0.2261	-0.7471	1.2353	0.5941	2.3041	-0.6135	-0.6482	0.0592	-1.1388		0	-1.8598	-0.1889	1.3296	4.9128	-0.2013	-1.625	4.3478	-1.5912	3.7954	-1.3194	-0.8313	-0.6726	0.114	-2.8044	-0.5457	0.2439	1.1592	2.9461	-2.0421	-0.8223	0	-0.738	0.6078	-0.6811
2001/3/19	0.6391	0	1.9412	3.3465	0.1802	0.4938	2.8173	0.1776	-0.6399		1.7227	1.6764	7.8524	1.5507	-0.9063	-1.8157	0	0.6667	0	1.2719	-0.461	1.9279	-1.4296	-0.6261	-2.2519	0.1372	4.0876	0.382	0.5724	0.4356	-0.7538	-1.5822	-0.7022	-1.6512	2.1197
2001/3/20	-0.3362	1.3897	-0.3264	-0.6984	5.3957	2.5799	-0.8653	-0.1182	0.3864		1.2097	-0.9319	-0.2632	0.1175	2.1341	-1.9178	4.9555	-1.9868	2.4876	0	0.0463	0.3289	0.4198	0.2291	1.1519	0.9589	2.2908	0.1522	-0.813	-1.0223	0.3544	0.1237	0.208	0.0205	-0.2747
2001/3/21	0.0375	3.084	4.7489	1.9182	0.0853	1.7964	1.833	3.1361	2.3097		-0.3984	5.644	-0.8795	-0.3129	1.5672	-2.5838	-1.3317	-0.8868	-1.0922	0.9419	1.8519	-0.4098	0.114	2.8571	1.5658	1.7639	-0.3199	-0.228	1.1475	2.2848	1.4127	2.0996	3.0303	1.8833	1.4692
2001/3/22	4.009	2.4377	-1.1985	0.6901	1.023	-0.4706	2.5429	0.6885	1.087		2.56	-1.2329	0.976	-2.0008	-1.1021	2.509	-4.6626	0.1278	-0.8589	3.7325	1.5	1.1523	0.1139	1.1111	0	0.5333	-1.2838	0.457	-0.8914	1.4994	1.2438	0.4032	0.6849	3.2148	1.086
2001/3/23	-3.098	0.2163	-4.8523	-3.7383	-4.6835	-1.1229	-2.6748	0.6268	-1.5715		-3.5881	-2.3578	-4.0422	-1.4011	-3.4175	-2.2378	0	-0.1277	-3.7129	-4.7226	-2.0152	-2.3596	0.1517	-3.1868	1.4015	-2.122	-1.0218	-3.4117	-3.2706	0	0.0246	-0.7229	-1.5606	0.5061	-1.4623
2001/3/26	0.5948	1.2952	0	2.0065	1.4608	1.5541	0.9447	1.812	1.6387		1.5372	3.054	2.5641	-0.0406	1.9231	1.5737	1.1583	0	2.5707	1.6522	0.5484	1.0833	-1.4388	2.6674	-0.7602	1.7615	3.191	1.2559	0.9298	-0.3015	0.2211	1.0518	1.2195	0.2324	0.4846
2001/3/27	2.5499	1.8114	-1.0532	0.6345	0.5236	0.5886	3.9705	3.4483	2.439		0.3187	0.9649	1.25	1.7465	2.1887	10	-2.4173	9.9276	1.3784	-0.8514	4.6364	0.5771	1.7288	0.6081	1.1142	2.3968	-0.0455	3.876	-0.0838	2.4191	7.1814	2.3219	2.6506	3.1111	2.2604
2001/3/28	-0.4685	-1.5175	0.8403	0.3153	-0.3906	-0.8192	0	-1.5054	-1.0089		0.4766	-0.6143	-0.7055	-1.3972	0.8124	0.5122	-1.3038	-0.2713	-0.3708	1.6393	-1.3032	1.2295	-0.0378	-0.989	-0.0689	-0.7802	-0.2275	-0.8955	2.4308	0.0886	-3.5445	-1.1737	-0.5869	-1.1432	-0.9431
2001/3/29	-0.1448	-1.6472	-1.1111	0.1257	-1.1765	-0.767	-1.8276	-1.5284	-1.6307		-1.2648	-0.206	1.1545	-2.7935	-0.6593	5.414	0.6605	-1.166	0.7444	1.7665	-0.2641	-0.4858	-1.0956	0.9434	-2.2743	-1.0485	1.596	-0.4518	2.5368	-0.3835	-1.8729	-0.7126	-1.0232	-2.0284	-0.9521
2001/3/30	3.6258	0.4322	-0.8427	2.2599	2.1164	1.7241	0.2223	0.9424	1.1604		0.7206	-1.927	1.3169	-1.1245	2.5074	1.4502	-0.7874	-0.9044	1.601	-0.9811	2.6478	-0.3255	0.0382	5.2226	3.5966	0.6623	-0.8079	0.0756	1.1173	4.4418	1.3771	0.5582	0.6759	0	1.1715
2001/4/2	0	-0.5917	1.4731	0.3069	1.2522	-0.7013	0.3881	-1.6474	0.4916		-0.5564	1.4737	1.5598	2.0219	0	-0.2978	2.381	1.4683	-0.8485	6.4024	-0.043	0	0.84	5.9039	0.7488	-0.5921	-0.181	-0.3779	-0.4736	-1.3609	0.5958	0.7137	1.5008	2.709	0.8314
2001/4/3	-0.6998	0	-0.5025	-1.53	-1.919	-1.0006	-0.3038	-1.8425	-0.6523		-0.8793	-1.1757	-1.7065	-0.4542	-0.9353	-0.4779	2.7132	-0.5866	-1.1002	-0.5014	-1.7204	0.4082	-0.7573	2.072	1.3514	0.1985	-1.2239	-0.8346	-1.0309	-1.6097	-1.2556	-1.4961	-0.7782	-0.1507	-0.1767
2001/4/4	-1.4094	-2.6515	-1.6274	-2.486	0.913	-1.6052	-2.1053	-0.4551	-1.7645		-1.4516	-2.5892	0.1736	0.2074	-2.5418	-5.3421	-3.8994	0.9835	0.2472	0.288	-2.9322	-2.1138	0.9157	-2.8516	-1.5333	-2.3118	-2.8453	-1.5302	-1.6026	-2.4248	-1.9914	-1.3589	-2.1961	-2.9057	-1.7699
2001/4/5	1.7513	4.0578	1.5402	1.6571	3.3606	0.7855	0.4527	1.8857	0.6266		1.2275	1.9397	1.1265	2.6076	-0.149	1.3316	2.0942	0.5064	1.7263	1.8665	0.1803	0.4153	-0.7183	3.4328	0.677	0.879	3.0704	0.777	0.1629	0.8982	0.6365	0.7293	0.6415	0.0972	0.0901
2001/4/6	-0.1054	-0.9615	-0.2247	-0.3135	-1.0838	-1.0791	1.4085	-0.2243	-0.4981		-1.0509	-1.339	0.0857	-0.363	-1.4925	-0.1877	-1.1538	2.4419	2.7879	-0.5638	1.2601	-0.7444	0.0381	3.9923	0.7397	-0.067	0.9624	-0.6168	-1.0569	-0.3561	-0.6081	-0.1609	-0.0398	0.5048	0.39
2001/4/9	-1.6174	2.4811	-1.1824	-0.566	1.5171	0.9091	-0.6944	-0.3935	-0.5006		0	6.4286	2.226	-2.3077	2.1212	2.5078	2.4643	-0.5297	0.9434	-0.9213	-1.6889	-0.5833	-0.4949	-0.185	-0.267	-0.6036	-0.7263	-0.5431	-0.4108	-1.0721	0.0734	1.4504	-0.1993	0.0966	0.538
2001/4/10	0.5718	-0.6842	1.7094	1.2018	0	-0.1201	1.8462	0.4515	0.9644		0.7353	-0.4027	-0.1675	0	-0.5935	0.367	0	-2.2442	-0.9346	1.073	-0.1808	1.3412	1.3772	-0.4171	-0.6024	2.9015	-0.3201	0.624	0.9076	0.9332	-0.538	0.6751	1.1182	0.4824	0.327
2001/4/11	1.5991	-0.265	-0.8964	2.625	-1.5774	1.383	-0.2746	1.3483	-0.6229		1.541	-1.1456	-0.5034	-1.0775	0.8955	-0.975	0.5063	1.1673	-1.0613	-0.6369	-0.4529	1.3234	-0.8679	-2.2336	2.2222	-0.1311	-0.0917	0.7752	0.1635	0.507	-1.1802	-0.6706	0.1975	1.2867	1.2148
2001/4/12	-0.7695	0.0531	-0.961	-0.4872	0.1687	-0.1779	2.038	1.2195	2.0894		-1.0383	0.9543	-1.0118	1.7176	2.071	0.5538	-2.3929	-0.6923	0	1.9943	1.1374	1.2245	0.1142	-0.3332	0.6588	2.2981	-0.3673	1	-0.8163	1.0979	1.1943	0.834	1.1431	0.5499	-0.0293
2001/4/13	0.0352	-0.7435	0.5137	0.0612	0.1684	1.2478	4.2375	-0.4929	0.3684		0.4036	3.5787	1.1925	-2.2652	0.6522	2.754	-4.2581	1.6654	-0.5959	-0.1397	-0.6298	-0.1613	-0.6084	-1.1461	0.7199	1.4763	0.2304	-0.5331	-0.5761	-0.2935	0.3934	-0.3545	0.3507	-0.0566	0.41
2001/4/16	2.0789	-0.1605	-0.9086	-0.9786	1.261	0.1761	1.3982	1.1558	2.3654		1.3666	0.5867	1.8519	1.6013	-0.36	0	0.9434	0.4952	-1.199	-1.1888	3.6668	0.4847	0.1148	9.0821	1.9493	0.9488	1.931	1.8377	-1.2417	1.2658	3.3309	2.3715	0	1.9057	2.0122
2001/4/17	4.591	0.7503	-1.2034	-0.3706	0.4566	-0.1757	-0.8682	-0.7073	-0.3984		-0.4758	1.4906	1.157	0	2.5289	0.5956	-1.0681	-0.834	-0.6068	-1.7693	-0.3493	-0.9646	0.2675	0.31	-3.7604	-1.3784	-1.0825	2.1053	1.2573	0.2035	-0.237	-0.0386	1.4369	3.8141	-0.0858
2001/4/18	0.33	-0.5851	-2.4362	0.744	0	-0.8803	-1.5714	-0.8767	-1.32		-1.1952	0	-0.4902	1.9909	0	-2.9603	-2.5641	-0.9557	1.221	3.9625	-1.8843	1.1364	-0.6479	-2.0751	1.9868	-0.5718	-1.0032	-0.7364	-0.3311	-1.0734	0.9741	-0.5794	-0.8806	-2.0153	-1.3448
2001/4/19	-1.25	-1.3911	3.0321	3.1385	-2.4793	-1.0657	4.6323	-0.6081	0.0811		-0.6452	-1.5326	3.1199	0.4067	-0.1409	0.5491	-0.831	-1.7754	-2.1713	1.8018	-0.6699	0.0803	0.3069	4.0577	0.7792	-0.7029	0.3224	-0.6677	-1.0797	4.0176	-1.4588	1.2432	-0.5794	0.2548	0
2001/4/20	0.0666	0.1085	-2.4812	-1.1337	-1.9915	-0.0598	-2.8014	0.0556	0.81		-0.6494	-0.6485	0	0.81	-1.1291	-1.6383	-1.1173	-0.9823	-1.3564	-2.0422	0.7644	1.4435	-0.2294	-1.8198	-1.9974	0.0644	-0.3214	0	-0.4198	1.3814	0.2865	-0.0767	0.8547	-1.0167	0.319
2001/4/23	0.7989	-1.897	-1.0059	2.2933	-0.1729	-1.7365	0.0772	-2.1679	0		0.0817	-1.5013	0.5573	-0.4018	-0.9993	-0.4935	-0.1412	-1.6667	-2	1.1814	-1.651	-0.9486	0.8816	-2.8685	-0.7232	-0.9646	-0.5527	-2.3152	-1.3491	1.1958	-1.1905	-0.1536	1.6564	-2.201	-1.272
2001/4/24	0.0661	0	0.6575	2.1829	-0.4764	0.3656	1.2085	0.1705	0		0.4082	-0.0663	-0.4751	-1.0085	-0.6489	0.806	4.9505	0.8878	1.9133	0.6868	-0.7713	-0.3192	0.5699	-0.6361	-1.0596	0.0649	0.2779	-0.0765	0.1709	-0.3572	0.7952	-0.3462	0.1137	0.4501	0.1464
2001/4/25	-3.3333	-1.6575	1.1283	-3.5219	-1.5666	0	-3.9126	-2.439	-2.5713		-2.3577	-1.3926	-3.1026	-2.6487	-1.3062	0.492	0.6739	-0.92	-2.5031	-4.3656	-2.7435	-2.4019	0	-4.161	-0.9371	-2.2064	0.4157	-1.1477	-1.1945	-2.1236	-3.2513	-2.7403	-2.8766	-3.118	-2.5146
2001/4/26	-1.5705	-1.7416	-1.879	-2.0946	0	-2.2465	0.4495	-0.407	-1.3608		-1.6653	-1.076	-1.642	-2.8464	0	2.8764	-3.6145	0	-0.8986	0	-0.5642	-0.7383	-1.2089	-2.0038	-1.9595	0.5972	-1.012	-1.2384	-2.2453	-0.8453	0.0741	0.2381	-1.0522	0.3683	0.4799
2001/4/27	0.2081	0.5146	0.5984	1.956	0.84	0.6211	-0.1843	0.2919	0.4599		0.8467	1.9714	0.5843	1.034	0	2.2011	5	-0.2422	0.7772	0.9272	0.0946	-0.2479	1.7973	0.4869	1.9297	-1.2533	-0.4647	1.8025	-1.1484	2.5575	0.6667	0.5146	1.221	0.3862	0.9552
2001/4/30	-0.0692	0.3982	-0.2974	-1.0791	-0.0877	0.1235	0.8439	0	-0.1248		0	2.7333	-0.166	-1.8337	-0.4412	-1.5134	0	7.5273	-0.5141	-0.212	-0.2362	-0.58	0	0.9205	0.5409	-0.4008	1.0271	0	-0.6256	2.3829	0.417	-0.2363	0.2335	0.2309	0.0887
2001/5/8	2.0436	0.5666	0.2387	2.9091	0.5265	2.5894	0.1831	0.5239	0.2917		0.9236	-0.3245	2.1613	0.2606	1.9941	2.9551	0	-2.5216	2.584	3.3994	0.8996	0.6667	-1.0894	0.8161	0.1345	0.5366	-0.2311	-0.5389	1.1691	0.8931	0.4397	0.8685	0.1553	3.5893	1.034
2001/5/9	2.3422	-0.5634	-1.6667	1.0601	0.3928	-1.863	-0.757	0.2316	-0.2077		-0.5824	-0.7161	0	0.4766	-0.0724	-0.1148		-1.4286	-1.3854	0	0.8447	0	1.9749	1.8095	-1.4103	0	-2.4548	0.4644	2.2222	-0.9657	-1.4591	-0.1957	-1.5116	-1.3341	-0.8772
2001/5/10	-0.3317	-0.3966	-0.3632	1.1655	2.2609	-0.3062	-1.8411	-0.1733	0.2082		0.4184	1.1148	0.0814	1.2074	1.3768	-1.7241		-2.2718	1.1494	1.0274	-1.3029	-0.4139	-0.5214	0	0.4768	-0.934	-1.0446	1.6179	1.4783	-0.1625	0.5923	0.5882	-0.551	0.0751	-0.649
2001/5/11	-0.599	0.1138	-0.486	-0.6912	0.2126	0.3071	-1.7953	-0.6944	0.8309		1.6667	2.7886	0.1626	0	1.0007	0.9942	0	-0.4008	-0.7576	0	-0.5186	0.9144	1.4601	0.3274	-1.1525	0.5387	5.6142	0	-0.4284	-0.0271	-0.1472	0	-0.0791	0.1126	0.9204
2001/5/14	1.0378	1.9318	0.7326	0.174	-0.8485	0.1837	0.7367	1.3986	2.019		0.3279	2.6498	0.974	-2.0026	0.5662	-0.9265		0.2012	-0.7634	3.5932	2.2275	1.9769	-0.369	0.8392	-0.5487	0.4019	-0.0454	0.9856	1.5491	3.8263	0.6143	2.0663	2.1782	0.2812	2.5596
2001/5/15	0.0994	-0.2787	2.1212	-1.4476	1.7972	-0.0611	0.2167	0.2299	-0.1212		0.4085	-1.2293	0.0804	0.4348	0.2111	-1.1689		0.4016	0.641	2.945	-0.6954	-0.4847	1.2593	-0.601	1.3793	1.9346	-0.7727	-0.6757	2.1186	0.2614	0.5128	0.3056	1.5891	0.2617	0.4016
2001/5/16	0.662	0.7826	-0.2374	-0.4113	0.3363	0.9174	2.5405	3.211	0.7279		-0.2461	0.4356	0.8032	-0.3896	3.3239	0.414		0.08	-0.3822	0.0636	-0.0467	-0.0812	-0.4389	-0.6977	1.6438	0.2618	0.1374	1.6629	1.4108	0.5996	1.9922	-0.2666	1.1828	1.5101	-0.1143
2001/5/17	-1.5784	-0.7765	2.7365	0.118	-1.9271	-0.7879	0	-0.7222	-0.843		-0.3289	-1.0533	-1.1952	6.5189	-0.2053	1.9435		-0.2398	-1.4066	-2.2872	1.1677	-0.9748	1.2491	2.0141	-1.8868	-1.8277	-0.4575	-1.6357	0.9002	1.2179	-0.6193	1.9091	0.641	-0.8081	1.0011
2001/5/18	0.4678	-1.062	-0.3474	3.0642	1.7941	-0.3054	-0.8962	-0.5036	-0.1215		0.6601	0	0.6452	2.1624	-3.2922	-1.3865	-0.7937	0.7212	1.6861	0.6502	-0.7387	0	0.1814	0.3214	-0.206	-0.3989	0.0919	-0.6047	1.2165	-4.1987	1.1026	-0.5245	-0.8617	2.3329	0.1699
2001/5/21	-1.563	-1.5819	-1.9175	2.2298	0.1259	-0.7353	-1.3032	-1.631	1.8241		1.8852	2.0038	1.2019	-0.6789	2.9787	-0.9959		-0.5171	-1.5306	2.7132	-1.3953	0.4922	0.7606	1.9222	-2.2712	-0.6676	0	0.3802	0.1603	-2.5387	-1.6121	-1.1676	-0.9448	0.8142	0.0848
2001/5/22	0.8108	-0.1722	-1.0664	-0.8949	1.1735	0.6173	-0.5659	-1.5437	-1.2341		-0.6436	-1.6575	-0.6334	2.0507	-0.4132	-0.8284		-0.3599	-0.9067	-0.6918	-0.6604	1.4694	-0.1078	-0.6736	0.5634	-0.2688	0.5051	-1.0606	0	-1.2613	-0.8434	0	-0.0763	-2.5664	-1.5254
2001/5/23	-0.8043	-1.1501	0.1198	-0.7336	-1.7399	-1.0429	-1.1653	0.4065	0.2418		-1.4575	-1.9975	-1.5139	0.0394	0.9682	-2.5656		-0.8026	1.8301	-0.57	-1.3295	-0.9654	1.0435	-3.3002	-1.1905	-1.3477	0.137	0.4594	-1.52	0.5276	-0.7776	-1.372	-1.0732	-0.6447	-0.8032
2001/5/24	-0.2365	-0.5817	-0.9569	1.6487	-0.3373	0.062	-1.2613	-0.8097	-0.9353		1.8899	0.2548	0.5663	-0.4726	0.7534	1.4085		-0.4854	-1.4121	1.5924	-2.3267	0.7311	0.3561	0	1.1339	-0.888	0.5018	1.5244	-0.8123	-2.5967	0.147	-0.3478	-0.8911	-1.2421	-0.1157
2001/5/25	-0.3048	0.7042	0.3019	0.6711	0	-0.9294	0.7776	-0.758	0.2053		2.1774	0.6353	2.3331	-2.9284	1.8355	1.8116	-2	-0.2439	0.3906	-1.5047	-3.3251	0.2419	0	-2.4778	0.2102	0.5513	0.0908	-1.3514	-1.5561	0.6807	0	-0.5816	0.2737	-0.5069	-0.9844
2001/5/28	-0.7473	-1.7483	-1.5051	0.2778	1.9459	-1.1257	-2.2596	-1.7039	-1.6796		-1.026	1.5783	0.1572	-1.9568	-1.2016	-1.898		-2.608	0	-3.0554	-4.9795	-1.2068	0.3194	-1.4861	0	-1.1652	0.907	-2.4353	0.6656	-2.2535	-1.4429	-0.78	-1.7154	-1.4906	-0.117
2001/5/29	-1.7796	1.898	-0.2445	-1.9391	-0.8299	0.5693	0.1128	0.4184	0.4167		0.3987	0.808	-1.0204	0.9979	-0.7432	-0.6046		-0.0418	-1.1673	0.3283	3.1875	-0.8958	0.1415	0.8273	-1.8881	0.4161	0.6292	0	7.1074	-0.0288	-0.0496	0.3538	0.357	1.245	0.7026
2001/5/30	0.8362	0.4657	1.4093	2.9944	2.9289	1.3208	2.5063	1.5476	0.7469		1.3503	2.2195	0.1586	2.1408	-0.8169	-0.1825		3.0138	0.5249	1.0471	7.644	1.8077	-1.2716	2.751	0.1426	1.3122	0.7593	2.8861	-0.3086	1.7296	1.1172	1.5276	2.3715	1.0783	1.4535
2001/5/31	-0.5529	-1.4484	0.2417	0.2743	-0.0407	0.2483	-1.0165	-0.9379	0.0412		0.1567	-2.5935	2.7712	1.9347	1.2354	-0.1828		-0.447	-0.5222	2.4611	-2.7724	1.7073	-0.5367	-2.1137	0.3559	-1.2952	4.8759	0.834	5.1858	-1.9269	-0.7366	0	-0.6178	-1.3663	0.4871
2001/6/1	-0.6254	-0.5291	-0.8439	2.1882	1.5047	-1.3622	-0.3886	-0.4734	-0.6999		-1.1737	-0.9288	1.3097	0	0.2034	-1.6484	-2.0408	-0.4898	-1.1811	0.1264	-3.5518	-0.7194	-0.6835	-0.8637	0.7092	0.1381	-2.071	-1.0526	0.8094	-0.3178	-0.371	0.3507	-1.3598	0.3416	-1.0265
2001/6/4	-2.028	-0.4137	-0.0608	1.9272	0.8814	-0.3139	-1.1424	-0.8323	-0.1658		0.5542	-0.9375	2.5095	-0.3163	-1.5562	-4.6555		-1.5587	0.2656	-0.8838	-0.6743	2.0129	-1.0141	1.2585	-1.1972	1.8621	0.8632	1.3678	1.4599	0.7246	-0.3227	-0.7379	0.2757	0.9266	0.461
2001/6/5	1.3205	-0.4154	-0.1217	-0.2101	-2.3828	3.4635	0.9301	1.4388	0.9136		0.5512	0.9464	0.9644	-1.785	-0.756	1.888		-0.4583	2.649	0.0637	0	0.2368	0.9879	2.5335	0.3564	0.3385	0.5135	2.5487	-1.4388	1.6691	0.4981	0.626	0.5892	-0.1874	0.2581
2001/6/6	-1.3737	4.1716	-0.1218	6	0.4068	-0.9738	0.3072	0.4728	0.0412		2.2709	-0.75	-0.2204	0.9693	-0.554	-1.5974		0.4186	-0.7742	-1.3367	-0.7833	0.9449	0.0725	0.2331	0.071	-0.6073	-2.2137	-0.2193	-2.1898	-0.9907	-0.1239	1.0886	-0.4295	-0.4505	1.5446
2001/6/7	-2	-0.7437	1.2805	-0.8441	0.2026	1.4136	-1.6982	-0.8824	1.3986		-1.1485	-0.4408	2.651	-0.8	-0.4178	2.3377		-0.8337	-1.8205	-1.7419	-0.4211	-1.17	0.1086	-0.9767	-0.5678	-0.2037	1.4367	-1.0256	0.8955	-1.6295	-0.6452	1	0.7843	-0.6034	-1.1831
2001/6/8	0.1458	-0.8646	-1.1439	-3.9559	0.5661	0.5455	1.3877	-0.5935	0.1217		-0.6971	-0.5693	-0.3587	-1.0081	1.2587	0.5076	5	-2.2699	0.9272	-3.2173	-0.1057	0.7893	0	3.0531	-0.7852	-0.8163	-0.3863	-0.2961	-0.4438	0.3778	0.2747	-0.7997	-0.7004	-0.3984	0.6271
2001/6/11	-2.2198	-0.8721	-0.6699	0.5214	-1.5279	0.4822	-0.6425	-0.4179	0.1621		1.3261	1.4631	1.5119	0.7739	-0.8978	-0.947		-0.2151	-1.1811	1.7639	-1.4286	2.5842	0.3978	1.3218	-1.4388	-1.3032	0.5601	0.5939	2.4517	-1.3897	-1.2204	-0.5758	-0.8621	-0.8	-0.17
2001/6/12	0.4094	0.4106	0.3066	0	0.49	0.9598	-0.2811	-0.06	0.9304		2.0015	0.7524	0.6383	-1.4147	-0.2091	2.7406		1.0776	-0.7968	0.5333	-0.161	0.6107	0.4683	-0.09	1.6058	0.6949	0.6427	1.0332	1.5228	-0.0294	-0.1513	1.0039	1.3439	0.2112	0.1419
2001/6/13	-0.3706	0.0584	-0.1834	1.0373	1.6254	0.1783	0.1973	0.18	1.0421		0.2264	-0.6223	-2.0437	-0.779	0.838	0.7444		1.7058	1.4726	0.1326	1.9355	-0.4552	0.6095	0.8104	-1.7241	1.3112	1.0217	-0.2191	-0.5	2.4082	1.7929	0.6116	1.6771	0.8431	1.4168
2001/6/14	3.497	-1.2843	-1.1023	-4.1581	-3.3187	-2.0759	-2.1666	-1.5569	0.0397		-3.1627	-3.0683	-4.2446	-1.1983	-2.2853	-3.8793		1.9287	-2.1108	0.5298	-1.9515	-2.1341	0.2495	-3.573	0.8041	-2.0436	-0.7585	-1.1843	-3.3022	-2.4663	-1.6621	-1.8237	-2.1097	-2.0331	-2.0822
2001/6/15	0.647	-0.1774	-2.0433	1.2855	1.0753	0.424	0.0575	0.3041	3.6875		1.0886	-0.7106	2.3291	-0.2509	-1.9135	-0.2562	5.0265	1.1929	0.5391	1.1199	-0.4841	0.2336	0.4621	0.9264	-0.2901	0.0695	-1.189	0.4494	1.2621	0.2352	-0.5045	1.0062	2.4687	0.5818	0.6897
2001/6/18	-3.8214	-1.5403	0	-4.8652	-2.2095	0.3016	-3.1331	-1.698	-1.4532		-2.3077	-4.3591	0	1.2998	-2.5289	-2.7617		-1.9919	-2.0107	-3.9088	-2.5946	-2.8749	0.1415	0.9637	-1.0909	-2.1543	-0.6876	-2.9828	-2.346	-1.3494	-3.0426	-1.9923	-0.7648	-3.0659	-1.3128
2001/6/19	2.7479	0.1203	-3.2238	1.612	0.1255	-0.7216	0	-0.5552	-1.2029		0.7087	-0.5442	-3.3774	-0.3311	1.5567	0.0661		-0.0415	-0.1368	-0.339	0.333	1.12	-0.424	3.5909	-1.9853	0.071	0.9087	0.2306	1.4264	0.2379	-1.046	0.0391	1.7341	-0.5371	0.347
2001/6/20	0.3614	-0.1803	-0.7838	-0.9847	-0.7104	-1.4537	-0.3561	0.062	0.5106		-0.5473	-1.5732	0.152	-0.3738	-1.2409	1.3201		-0.2905	0.274	-2.381	-1.5487	-0.6329	-0.6742	-1.6674	0.4501	-0.4258	0.3002	-0.4601	0.148	0.267	0.1586	-0.3517	-1.3258	1.16	-1.9885
2001/6/21	-0.2881	0.6623	2.4358	1.2155	1.5152	1.2907	0.9529	1.0605	0.6252		1.4151	1.8763	1.1381	0.8337	0.5174	1.4984		1.4149	0.5464	0.6969	-1.236	0.8758	0.3215	1.7849	0.5975	1.2117	-0.2565	0.8475	3.9172	1.5385	1.0373	0.7843	0.5758	0.3361	1.1173
2001/6/22	-0.325	1.1364	-0.5141	2.5655	0.1244	1.5777	1.0619	1.4198	-0.699		1.1628	1.3643	0.4501	0	0	-1.2195	5.0378	0.5334	2.7174	0.9689	2.0478	0.6314	0.1425	-0.3946	1.9302	-0.6338	1.0287	0.1528	-0.2845	0.2331	0.9213	0	-0.458	-0.2365	-0.2035
2001/6/25	-0.1449	-0.1774	-0.969	2.0756	1.3665	0.3584	0.2919	-0.426	0.1955		2.9885	-0.4711	1.419	0.7441	0	-0.9097		-1.551	2.381	-0.0685	-4.5151	0.1569	-0.2489	2.3327	0.5098	0.9922	2.588	1.373	1.4979	-0.4651	-0.7303	0.8171	0.8052	-0.8098	0.8159
2001/6/26	3.1205	0.7109	3.9139	1.9291	1.5931	0.5988	-0.7567	1.7726	1.0148		0.2976	1.6903	0.5155	-1.5593	3.6765	-1.1803		-0.6633	-0.5168	-0.2058	0.4086	0.3915	0.2852	-2.1505	0	0.9123	-0.7444	-0.6772	-0.4216	0.9346	-0.578	-0.4245	-0.5706	0.4978	-0.8092
2001/6/27	0.8093	-0.9412	-1.1299	-1.2276	0.4021	0.5357	-1.2903	-1.6817	-0.1932		0.6677	-0.9309	-1.4652	-2.0008	-0.4255	-0.4645		-0.7513	1.2987	-1.9244	-2.2674	0.468	0.1066	0.1319	-0.0725	0.4172	0.6667	-0.7576	1.6937	0.6944	-0.4228	-0.6202	1.9128	-0.5944	0.3497
2001/6/28	0	-0.8907	-1.2063	1.3465	-1.4818	0	1.9014	-0.3665	-1.4712		1.2528	-2.1477	-0.2974	1.7439	-2.0655	-1.2667		-1.0513	-1.2821	-0.0701	0.238	-1.3975	0.071	-2.1949	0.7977	-1.5235	-0.4139	-0.7634	0.6246	-1.1494	0.1592	0.234	0.8258	-1.0763	-1.2776
2001/6/29	1.2914	0.5992	-0.7069	0	1.5041	-1.0065	0.6122	0.1226	-0.3929		-1.0917	1.0288	-0.8949	-1.7977	0.2909	0	0	0.2975	-0.9091	-0.3506	1.7804	-0.0787	-0.1065	0	1.0791	-0.2813	-0.2494	0.1538	0.069	1.5116	0.8744	0.1556	-0.8191	0.4634	0
2001/7/2	-1.4473	-0.8934	-0.9709	-1.9417	-2.5631	-1.0167	-1.5648	-0.9798	-0.8284		-1.2509	0.5431	-1.7306	-2.4691	1.8854	-0.0675		-1.2712	-0.1311	4.152	-1.7493	-0.7092	-0.2487	-1.2567	-0.5694	0.4937	-0.2917	-1.1521	-1.5162	-1.3746	-0.5516	-0.8547	-0.9009	-1.6245	-1.2941
2001/7/3	1.3986	-0.4207	0.719	-0.938	0.3699	0.6647	-0.7948	0.4329	0.8751		0.2235	-0.7427	1.3783	-8.9044	0.1423	0.1351		-0.6438	3.2808	-0.6757	-0.5935	1.2698	0	0.6818	0.2147	0.1423	0.6686	0.3108	0.07	-1.6551	-0.0264	0.2351	0.3409	0.7747	0.1192
2001/7/4	-0.6897	0.1207	0.0649	-1.1047	-1.5152	-0.5402	-0.0593	-0.5542	0.4338		-0.6691	-0.5442	-1.0574	4.5041	-0.7107	-0.8097		-1.0367	0.7624	0.2041	1.0746	-1.2539	-0.3205	0.0451	-0.8571	0.1421	0.6227	0.4648	-0.2797	-0.7086	-0.1585	0.6646	-0.5663	-0.6676	0.0893
2001/7/5	-0.6944	1.8083	-1.0376	-1.7553	0.1247	-0.4828	0.386	0.3096	-1.7668		-1.1976	-0.6156	-1.9847	-0.5961	-1.9327	-0.8844		0.3055	-2.0177	1.222	2.3036	-0.4762	-0.5002	-1.8502	-1.0086	1.4194	-0.4125	-1.3878	-1.8934	-1.1894	0.3705	-0.3883	-0.7593	0.9776	-0.3866
2001/7/6	-0.6643	0.7697	-0.4587	-0.5414	-0.3766	0.5458	-0.7098	1.2963	0.1199		-0.8333	-0.2065	-1.1682	1.5683	0.146	0.8922	0	-0.2176	-1.8018	-1.3414	-0.5774	-0.8772	-0.6104	-1.3793	0.1456	0.2799	0	-0.9382	0.0715	0.1204	2.4519	0.9747	-0.3443	2.1581	0.4776
2001/7/9	0.0352	-0.0588	-0.2633	0.4899	-0.798	1.0253	-1.7277	0.6094	-0.7186		0.5348	0.2759	-0.0788	0	-2.3324	1.0884		0.3053	0.6553	-1.0877	0.5226	-1.1263	0.1084	0.8858	-0.1453	-0.3489	-0.58	-1.3418	3.5714	-0.2104	-0.7977	-0.5019	0.3839	-0.9674	0.2377
2001/7/10	0.0704	1.117	0.5941	2.3835	1.5665	0.2985	0.6062	-0.3634	0.6433		1.5198	1.6506	1.735	-0.0908	-0.2985	1.0767		0	0.5208	0.6873	-0.9243	0.5696	0.5413	1.0628	-0.2183	0.07	-0.8333	1.44	0.069	0.0602	0.5188	0.3104	0.2294	0.2193	0.6224
2001/7/11	0.9142	-1.9767	-0.7874	-1.6402	-1.2088	-1.1905	-0.8135	-1.459	-2.1175		-2.021	-0.0677	-2.093	-2.1818	-0.0749	-1.4647		3.4348	-2.7202	0.0683	-1.5743	-0.0809	0.5025	-1.8747	-0.4376	0.07	1.0924	-1.1041	-0.6203	-2.4684	-1.2645	-0.9671	-1.5643	0.0796	-1.0309
2001/7/12	2.0906	0.4152	-2.1825	1.3986	-0.5907	-1.1446	0.6379	0.2468	0.0408		1.0695	-0.677	1.8211	-0.0929	-1.573	-0.4054		-1.7654	-1.0652	-2.0464	-0.1777	-1.0526	-0.0714	0.3728	-1.0989	-0.6294	-0.3325	0.2392	2.5713	1.6975	0.5489	-0.7031	-0.6589	-1.0137	0.2381
2001/7/13	-0.1024	-0.3544	-0.879	-1.2732	-0.5942	-0.1219	0.5433	-0.1846	0.2856		-0.9826	-0.818	0.311	-0.186	0.3805	-0.3392	5.036	-0.7274	0.2692	-1.0446	0.0593	-0.1637	-1.3224	0.2786	-0.2963	0.6334	-0.2502	0.6364	-0.1355	0.4249	1.0658	-0.118	0.1171	0	-0.0594
2001/7/16	0.4783	-1.3634	-3.6835	-1.612	-0.2562	-0.7932	1.471	-0.6782	-0.4882		0	-2.6804	-1.3178	-0.3728	-0.3791	-1.4295		0	-1.0738	0.2111	-2.3132	-1.6393	-2.2093	0.8796	-0.6686	-1.3287	-2.1739	-0.7905	1.0855	-2.0852	0.0514	-1.733	-1.4419	-1.6064	-0.1783
2001/7/17	-0.306	-0.1803	-2.1955	-1.8023	-1.6695	0.246	1.2722	-2.2967	-0.8177		-1.145	-1.6243	-0.0786	-0.3742	0.3805	-2.9006		-1.681	1.6282	0.9831	-1.3965	0.5833	6.7407	-1.8357	-0.1496	0.2126	-0.0427	-0.239	-0.604	-0.6481	0.2314	-0.6012	-0.7117	-0.1429	-0.2381
2001/7/18	0.3411	0.4214	2.824	1.0567	0.1306	-0.1227	-0.0584	-0.953	0.5771		-0.695	1.5075	-0.5503	1.8779	-1.7437	-0.3556		-1.1399	-0.9346	0.0695	-0.6158	0.6628	3.7127	-0.7013	-0.2247	0.2829	0.2993	-1.1182	3.3086	0.8077	0.513	-0.4435	0.5575	0.1431	0.2685
2001/7/19	-1.0537	0.2398	-0.7746	-0.2201	1	-0.6143	-0.9646	-0.2566	-0.2049		0.6221	-0.0707	-0.4743	1.4305	1.8519	0.9279		-0.0887	-0.1348	-0.278	-1.6109	-0.1646	-2.2081	0.1412	0.3754	0.6347	3.2396	-0.6462	4.6405	-0.678	1.5055	0.4455	0.0792	0.6122	-0.4165
2001/7/20	0.0344	1.7344	3.4067	3.2543	0.5596	1.3597	-0.0295	1.7363	1.0267		2.3957	2.6893	1.8268	-0.3185	1.2879	1.8388	5.0228	1.1096	0.6748	2.5784	0.6927	1.4015	-0.6842	2.0216	0.374	1.0512	-0.2477	2.2764	0.3123	0.1862	0.0251	0.8468	1.3059	1.3996	0.7171
2001/7/23	-1.6827	0.823	-1.6472	0.9615	-0.7277	0.4268	-0.9743	-1.9595	0.0407		0.8302	-2.1365	2.0281	0.4108	-2.0194	-1.6667		0.439	-0.5362	2.7853	-1.8762	-0.813	-1.0334	-1.659	-1.1177	0.5548	-1.0762	-1.1129	3.6115	-0.3716	-1.9352	-1.1995	-0.625	-1.8604	0.178
2001/7/24	-3.4928	-1.4577	-1.9539	-0.4762	-2.5442	-0.9715	-4.0549	-3.1593	-2.2755		-1.9461	-1.6901	-1.7584	-1.9091	-0.229	-1.2712		-2.0542	-0.5391	1.1236	-4.0153	-0.9836	0.3133	-2.2493	-2.0347	-1.8621	0	-0.3215	0.601	-1.8962	-2.4603	-2.8733	-1.7296	-2.8944	-2.1025
2001/7/25	-0.2533	-1.4793	-0.7829	1.4354	-2.0796	-0.6131	-1.1809	-1.9308	-1.2058		0.458	0.788	-0.7004	-1.7609	-1.3007	-0.9299		-0.0446	-1.084	-1.3725	-1.328	-2.1523	-2.0819	-3.3078	-3.4615	-2.5299	0.0837	-1.4516	-4.7192	-3.929	-1.1298	-1.9167	-2.88	-1.6373	-0.9074
2001/7/26	-1.6691	-2.2823	-1.9369	-0.3145	-0.5874	-2.2825	-3.7421	-4.6164	-2.2727		-6.9149	-1.1372	-0.7837	1.6509	-4.6512	-1.9495		-1.1161	-1.0959	-1.5905	-6.1911	-1.269	1.6655	-3.3713	-1.5936	-1.3699	-0.5435	-3.437	-4.7022	-2.0778	-3.2155	-1.6568	-1.4827	-3.5851	-2.3199
2001/7/27	-4.059	-4.4868	-0.8778	0.3155	-0.9545	-1.2626	-4.8024	-1.7082	-1.292		-0.5714	-2.2286	-0.9479	-1.8561	-1.1382	-2.0619	5	0.7675	-0.4155	-3.7037	-5.5237	-1.8852	0.8365	0.1026	-1.3765	-0.731	-0.0841	-3.7288	1.6447	-4.6817	-9.9945	-3.0238	-2.801	-4.1611	-1.2813
2001/7/30	-4.0769	-4.4402	-7.3063	-5.7652	-6.7921	-7.0332	-0.3432	-4.2723	-8.6387		-7.1429	-3.3824	-6.6986	-3.5461	-6.1678	-6.8421		-2.509	-7.7886	-6.5734	0.4556	-7.4236	-1.3826	-8.6622	-6.6502	-8.0265	-4.9642	-8.3627	-7.767	-4.9823	-10.0061	-6.4143	-6.4516	-4.157	-6.2362
2001/7/31	-1.7642	-0.3367	-6.051	1.1123	-3.8405	-3.7827	0.4477	1.059	-2.5788		-0.8842	0	-2.9915	-7.0588	-1.8405	-1.3721		-2.5735	-0.3017	-1.9461	1.5117	-2.6415	-0.1052	0.954	-1.0554	-2.9624	-2.479	-3.7464	1.4737	-0.3347	0.8475	-0.9995	-1.2874	2.0241	-3.0722
2001/8/1	4.4082	2.8378	5.8475	2.9703	4.0963	3.1451	1.7827	3.6677	4.7059		4.5495	7.2298	4.2291	1.5295	6.4286	4.7463		4.2453	3.9334	6.1069	1.787	4.6512	1.2632	4.0022	2.5778	3.5479	6.9905	5.5888	5.2559	6.6045	2.1176	3.3173	4.285	3.9206	4.4235
2001/8/2	-2.3456	-2.0368	-0.5604	2.9915	-2.1643	-0.9009	-3.166	-3.1769	-3.5581		-0.5973	1.0646	-1.7751	-0.7792	-1.4262	2.8125		-2.7149	-1.6012	-3.0216	-6.8764	-1.2037	-0.104	-1.1224	-1.6464	-3.0279	-1.6546	-3.5917	-0.9198	-1.5751	-5.3654	-3.5831	-1.6079	-1.5227	-2.435
2001/8/3	2.522	-0.8048	-1.6103	-0.8817	1.7597	-0.8392	-1.1478	0.5966	0.9223		0.2575	-0.3511	0.4303	-3.7173	-0.4255	0.9119	-9.2133	-0.4651	0.5917	1.2611	0.3928	0.0937	0.3469	-0.4324	-0.793	0.1643	1.2511	0	2.1883	0.7112	-2.2957	-0.4826	-0.1816	0.6462	0.6154
2001/8/6	-4.3342	-5.3414	-4.0917	-2.9827	-5.7806	-5.2186	-6.4743	-5.1149	-7.5517		-2.911	-3.1712	-3.2562	-10.0054	-4.7009	-2.4096		-2.8037	-4.1176	-4.1026	-4.6948	-5.4307	-1.0024	-5.1574	-6.9272	-6.4807	-1.4061	-3.8235	-2.7904	-3.7076	-6.4792	-6.3046	-7.4125	-5.939	-4.859
2001/8/7	0.3265	1.7857	2.4744	-4.6926	3.9329	2.0833	2.0316	2.3437	1.9771		2.2928	0.3639	1.5058	1.2085	1.6143	2.7778		-2.8846	2.454	1.6807	5.1724	1.4851	1.4316	2.3469	6.0115	2.8947	0.605	3.8736	0.7343	-0.1467	3.997	2.588	2.6523	1.6821	1.7857
2001/8/8	0.0814	-1.4035	-1.1657	-0.1698	1.6145	-0.1458	-0.4425	-2.1374	0.102		0.3448	-1.8854	0.4363	-3.2836	-1.7652	0.2252		-0.5446	-0.8982	0.1503	-0.7026	1.3659	0.4475	-0.6711	-1.5302	-0.682	0.0859	-0.9814	0.3976	-2.8645	-0.3294	0	-0.5263	-0.0719	-1.7544
2001/8/9	2.561	0.9253	2.4431	1.3039	1.3406	0.9489	0.5185	1.7161	0.9174		3.7801	0.5174	1.7376	2.4691	0.3594	2.0225		1.5431	1.3595	2.7007	2.2013	0.0962	0.0685	2.3649	0.5484	1.8026	1.1588	2.5768	3.2343	1.5123	0.5876	2.0182	1.3949	0.7678	0.3214
2001/8/10	0.2774	1.2694	3.9474	1.7907	1.1269	1.2292	2.395	2.2239	1.9192		0.8278	2.7206	1.7933	4.2771	3.2229	0.6608	2.5086	1.2255	1.4903	0.8035	1.8462	0.8654	0.8219	3.0803	2.6364	2.7825	0.9334	1.5459	0.3197	3.054	3.2859	1.3848	2.7514	2.1429	2.8124
2001/8/13	0.1976	1.2535	1.3449	-1.2644	-1.2112	-0.2857	4.4261	2.1755	0.6442		-0.3284	-0.1432	1.9295	5.4304	-0.6071	0		-2.1792	-0.1468	-0.0725	-1.1329	-0.858	0.5095	0.8584	-0.1771	0.5742	0.2942	2.7593	0	0.2891	-0.6716	0.878	0.2308	-0.3263	1.2812
2001/8/14	-0.6706	-2.4072	-2.3419	-1.3363	-2.1089	-1.0745	-1.5507	-2.2761	-1.7725		-0.4942	-0.5735	-1.5638	-1.1507	-1.3089	0.5835		3.3168	-0.8824	-1.5228	0.3056	-1.25	-0.4393	-2.0213	-2.307	-1.5498	-0.1257	-2.037	-1.912	-6.0541	-2.1708	-2.4178	-1.2437	-0.4911	-1.4359
2001/8/15	0.0794	0.9866	0.3197	0.5079	0.7515	3.2585	1.3651	0.6762	0.6015		0.4967	0.5047	0.5853	-0.6098	-0.2653	1.5954		-0.2875	0.8902	0.0736	0.2285	0.0974	0.5771	0.8143	2.9064	1.2428	-2.0562	0.9452	-0.5848	3.7591	1.3459	-0.1982	0.4198	-0.8696	0.5203
2001/8/16	-0.6349	-1.4655	-1.992	-0.8422	-1.5415	-1.8934	-0.8978	-1.2687	-1.3951		-1.7298	-2.0803	-1.4963	-1.7289	-0.2664	-2.7123		-1.8741	-1.6176	-2.1339	-2.6596	-1.751	-0.2025	-2.8541	0.0883	-1.3093	-1.4139	-2.1536	-4.5752	-1.146	-2.1177	-1.291	-1.5327	-1.138	-1.9669
2001/8/17	-0.1198	-0.3541	-0.5691	-0.7361	-0.2525	-0.9292	1.6376	-0.4535	0		-0.2515	0.2198	-0.4219	-0.681	-0.1781	2.4945	0	-0.5387	-0.4484	2.1053	0.0781	0.9901	-0.4058	0.4435	0.8818	-0.8292	0.9561	0.1914	-0.5479	0.374	0.0367	0.503	-0.2358	0.2398	0.3168
2001/8/20	0.04	0.3554	-0.3271	-0.3423	1.3165	0.1443	0.0343	0.8352	1.3138		0	-0.1462	0.9322	2.8571	0.8029	1.4316		0.0985	0	0.3682	-1.092	0.9804	0	0.8278	0.1748	0.3344	0.9471	0.7641	3.0303	0.2235	2.346	0.0501	0.3783	-1.0766	0.7018
2001/8/21	0.7194	0.6374	0.6563	1.2021	-0.4998	-0.5043	0.2056	-0.2259	0.9476		0.8403	0	0.7557	0.5556	-0.531	0.0706		0.2459	0.6006	1.9076	0.6309	-0.6796	0.5093	-0.821	-1.3089	0.5	0.8102	0.9479	2.0722	0.3717	0.6447	0.4002	0.4239	-0.2902	-0.3833
2001/8/22	0.4365	-0.9148	-2.119	-1.3575	-2.2099	-2.1723	-2.907	-1.8868	-1.6798		-1.6667	-2.7086	-1.4167	0	-0.6228	-2.4683		-1.8155	-1.6418	-1.5119	-2.1944	-1.7595	-0.3041	-0.7174	-1.8568	-1.3267	0.0423	-2.4413	-2.947	-6.2593	-2.7758	-2.0927	-2.0638	-2.4739	-2.0287
2001/8/23	-1.1458	-0.7812	0	1.8922	0.7191	0.2961	-1.3385	-0.2308	-0.7035		0.0847	-0.9029	1.3525	3.2044	-0.1791	1.0123		-0.05	0.7587	0.5117	2.0032	-0.398	0.3728	1.6676	-1.8018	0	0.0423	0.385	-0.135	-0.3951	-0.1464	1.0178	-0.3831	-3.3325	-0.0357
2001/8/24	-0.0799	-0.4295	-0.6661	-0.5627	-1.3259	-1.1808	-0.2499	-0.6168	-0.9109		-0.9314	-1.063	-1.7515	3.8009	0.2691	-0.7874	-1.1123	-0.15	-1.9578	-1.1636	-0.707	-0.7992	-0.4389	-0.9295	0.5505	-1.1765	0.3804	-1.4382	-1.5541	-1.2297	-1.0997	-2.2166	-1.2019	-1.698	-0.9286
2001/8/27	-0.4	-3.6664	-3.6044	-1.6978	-3.3592	-0.8962	-2.6843	-3.4135	-2.9622		-2.9915	-4.6815	-0.764	-5.0026	-1.7889	-5.9885		-0.4006	-4.4547	-2.2075	-3.3228	-5.8409	-2.0685	-2.0419	-4.1058	-3.2313	-1.0526	-2.1401	-5.3535	-4.2169	-3.0393	-3.5033	-2.9684	-5.9932	-6.0202
2001/8/28	0.4016	-2.8358	0.6087	4.0875	1.3369	2.2607	2.979	10.0402	1.4211		2.5551	0.6441	1.4542	2.6059	0.3643	2.0721		-0.1006	0.6431	2.784	3.1915	-1.0695	2.2955	1.0704	1.6175	3.6907	-0.0851	1.8887	-5.0036	2.0545	3.4021	1.9754	3.1093	2.5334	1.8796
2001/8/29	0	0.9985	2.1608	-0.9403	0.2639	0.2211	1.25	2.3358	1.8682		-0.2577	1.44	0.6745	3.0688	1.2704	-0.0752		0.9059	0.3195	-0.4392	2.2205	1.2973	-0.1726	-0.7246	0.5618	2.6271	0.8944	1.6585	0.0763	-0.1233	0.1109	2.9319	0.0973	-0.1358	0.1506
2001/8/30	0	-1.1407	0.7614	-0.2792	-1.7368	-0.8088	-1.7637	-0.3566	0.866		-1.9811	-1.183	-0.5025	-1.7967	0.1792	-2.1068		-0.1995	-0.7962	-1.4706	-0.8534	1.0672	-0.5187	-1.123	-1.4898	-1.1561	0.2955	-1.3436	-1.9069	0	-0.997	-1.1699	-0.8746	-2.1207	-1.5414
2001/8/31	1	-0.1538	0.084	0.224	-0.0536	-0.8895	0.8618	0.9306	-0.7071		-0.1757	-0.0798	1.1785	-0.6796	0.9839	-1.6141	0	-0.05	-0.6421	1.194	-1.0955	-0.3168	-1.5064	-0.1704	-1.9849	1.3367	0.5892	-0.3891	2.0995	0	0.7087	-0.1544	-0.5392	2.2222	-0.1145
2001/9/3	-2.0594	-0.7704	-2.0134	-1.6201	-0.268	-0.374	0.4628	1.773	-0.6104		-1.2324	0	0.8319	-0.8947	0.9743	-1.5625		-0.05	-0.6462	-1.0324	-1.8196	-1.2712	-3	-1.0808	-4.6287	0.742	-0.795	0.1953	-2.0564	0	-0.8148	-1.2887	0.1971	1.0054	-0.1147
2001/9/4	2.1027	4.6584	5.6507	1.3629	3.439	3.2282	5.3154	3.9721	5.1177		2.7629	4.4728	1.4026	0	2.193	4.2857		0.7504	2.439	3.7258	5.3989	3.4335	0.3032	3.5078	4.5501	4.91	0.1687	3.4113	1.3219	3.2497	3.4354	4.1775	3.4924	4.4122	2.832
2001/9/5	0.5941	0.2967	-0.2431	0.7283	0.5714	0.2909	-0.7066	-1.6756	0.2921		-0.2602	0.0765	-0.3255	3.5582	-0.6867	-1.1416		-1.3903	1.4286	-1.5086	0.3823	-0.2075	3.3253	0.8889	-1.7408	-1.014	0.5053	1.508	0.8442	-0.5578	0.1805	0.0501	0.0475	-1.0564	0.4838
2001/9/6	-0.9843	-1.0355	-0.4874	1.2236	-1.4979	0	0.5422	-1.1588	0		-0.4348	-0.6875	-1.0612	1.8462	-0.0864	0.077		-1.3595	-1.5649	0	0.7616	-1.0395	-1.4628	-0.9361	-2.1654	-0.3152	0.1257	-0.3714	-0.9132	-1.9231	0.7568	-1.002	-0.9976	-1.3021	-0.3704
2001/9/7	-2.1869	-3.0643	-3.6735	-1.9231	-3.4085	-3.6983	-4.4152	-4.4138	-4.3204		-2.2707	-3.8462	-2.7228	-5.3374	-3.1142	-2.6154	-11.1361	-1.4803	-1.7488	-3.2093	-6.0469	-4.5168	-1.0689	-3.3908	-6.6398	-4.585	-0.6695	-5.3122	-4.3011	-5.5147	-4.1488	0	-3.263	-3.6939	-3.3086
2001/9/10	1.7073	3.7779	3.7288	3.2493	2.4973	2.259	5.3597	6.9264	3.3486		5.4513	2.88	2.2901	3.1383	2.5893	3.0016		1.8135	1.7799	2.11	1.6895	1.3201	0.12	3.3372	2.3707	5.0539	3.2013	4.2323	1.5249	4.2802	3.2463	1.2146	3.1746	4.1096	4.2291
2001/9/11	-1.7186	-0.5944	1.5523	0.1628	0.1589	0.7364	-0.3347	-1.4845	0.4418		-0.1695	0.3888	0.1658	0.361	0.087	-0.2301		-0.2545	2.2258	0.738	0.1582	3.0402	-0.3597	0.0557	0	-0.4732	5.4694	0.8499	0.2372	1.5755	-0.5421	3.1	0.2885	0.1053	-0.2582
2001/9/12	-2.562	-1.42	-1.8504	-1.5168	-0.8461	-2.1199	-1.041	-0.8904	-0.2933		-1.528	-1.859	-2.3179	-2.9805	-1.6522	-0.0769		0	-2.3328	-3.2234	-1.4218	3.5827	-0.722	-2.1146	-2.6316	-0.1585	-1.5867	-0.5618	-2.9968	-0.8163	-1.9985	1.2609	-0.767	-1.1041	-1.8491
2001/9/13	-4.2571	-1.3647	-0.9016	-1.5402	-1.3333	0.5975	-0.1357	-0.2073	-0.7843		-1.1207	-0.8682	0.678	-1.1123	-0.7958	-2.0769		1.5306	-0.1592	0.3028	-0.7212	-1.6277	0.0606	-0.4548	2.7027	-0.7937	-0.3932	-0.4708	0.3252	1.2346	0.3337	-0.3352	0.4831	1.3557	0.6029
2001/9/14	-1.918	-0.8455	-1.158	0.4469	-1.4054	-1.7817	-1.7329	-1.662	-1.7787		1.3949	-2.2293	-1.7677	-1.1248	-0.6239	-4.7133	-11.3924	-0.2513	-1.4354	-3.2453	-1.3721	0.2068	-0.424	-0.9709	-2.3158	-1.68	0.5132	-1.5137	1.1345	0.8943	-0.9239	-2.3546	-1.9231	-1.9145	-0.8989
2001/9/17	1.2	-1.8605	-1.841	-0.723	-3.7281	-4.6863	-1.9364	-1.338	-2.0121		0	-3.2573	-2.3136	-1.4085	-1.5247	-2.4732		-2.1662	-2.1036	-4.1342	-1.7185	-1.3416	-1.8856	-3.3449	-0.8621	-3.0919	0.5499	-1.537	-1.7628	-2.0951	-1.9769	-0.7874	-1.4706	-1.9786	-0.8692
2001/9/18	-0.5709	1.8957	2.3018	-0.9524	1.4237	0.7137	0.9873	1.9986	1.4887		-1.2038	1.6835	1.2281	0.2747	0.8197	1.1834		-0.7724	0.9917	0	1.582	0.7322	0	0.2387	0.4348	2.267	0.7813	1.6585	2.0392	2.3045	1.6362	3.2242	0	1.3366	-0.4956
2001/9/19	0.6625	2.7907	3.3333	-1.5271	2.3582	1.4173	4.0503	3.8488	2.3268		0.8703	1.0762	0.8666	2.9041	0	2.2556		0.1038	1.8003	-3.1733	2.2951	1.7653	-0.806	2.2619	3.0303	3.8588	-0.0775	2.3992	1.5188	1.6895	2.3212	1.8741	3.8806	5.7066	2.9119
2001/9/20	-0.4388	-1.8854	-1.7742	-1.0913	-0.1646	-0.6211	0	-1.752	-0.2966		-1.4668	-0.4914	-1.1168	-0.1597	1.5357	-1.634		-0.2074	-0.3215	0	-1.8429	-1.0204	0.125	-0.7567	-0.6303	-1.4229	0	-1.5933	3.0709	-0.9889	-0.8782	-1.5566	1.5805	-1.2987	-0.2606
2001/9/21	-1.0577	0	-1.4778	0.813	-2.1978	-1.5625	-1.7785	-0.823	-0.6941		-1.1384	-1.3992	-1.3032	-0.5333	-1.0676	-0.2492	-7.1429	-0.1558	-1.4516	-0.084	-1.0612	-1.6495	0.0624	0.2933	-0.2114	-0.8821	-0.0388	-1.4286	-0.7639	-0.7591	-1.3289	-0.8625	-0.8015	-0.5676	-0.3733
2001/9/24	-0.1336	0.6918	1.25	-3.9747	-0.0562	1.4286	0.1367	1.314	0.0499		-1.1515	-1.3356	-0.4401	-0.9115	0.2698	-2.9975		0.4683	-0.1637	-2.2708	-0.2475	-0.1048	-0.2495	-0.5263	4.5551	1.1327	-6.5192	-0.6763	-0.5389	-3.2206	0.2619	0.29	1.1882	0.8563	-0.7493
2001/9/25	-1.0259	0.9924	-2.2222	-1.0798	0.5621	-0.626	0.1365	0.1365	0.2994		0.2688	0.6768	0.0884	-0.1082	0.8072	-0.0858		0.5179	0	0.6885	-0.1654	-0.2099	-0.0625	-0.0588	-1.4184	0.8	-1.3284	0.1946	1.6254	0.5408	-0.8582	-0.0482	0.047	0.2315	0.7173
2001/9/26	-0.8562	-1.6629	-0.8418	-2.1831	0	-3.1496	1.4651	-2.6585	-0.995		-0.8043	-0.6723	-2.8269	-0.1083	1.2456	1.89		-0.6182	-1.3115	-2.1368	-2.237	-2.734	-0.1877	-0.8235	-2.4666	-2.7778	0	-1.3592	-2.0564	-4.427	-0.7527	-2.459	-1.4085	-2.4641	-1.4243
2001/9/27	2.9545	-0.4612	-0.0849	0.372	-0.0559	-1.1382	1.0074	-0.7703	-0.9548		-2.6126	-0.0846	-2.7273	-1.8438	-0.3515	0.8432		3.0067	-0.4983	-0.262	-10	-0.2162	-0.5643	-0.5931	0	0	0.2945	0	-1.3997	-0.6061	-0.0758	-1.1369	0.1429	0.2895	0.4183
2001/9/28	-1.5453	0.3861	0.9346	1.2353	0.2237	0.7401	-0.0332	0.7763	0.2029		-6.2905	-0.1693	0.0935	0	0.1764	0.3344	-7.8462	3.07	-1.8364	-0.1751	-9.9812	-0.1083	-0.5044	0	-0.3161	-0.4898	1.0067	-0.3937	4.0221	-0.6098	0.5693	1.2	-0.0951	1.8893	-0.1136
2001/10/8	-1.2108	-4.2308	-2.9461	-1.0982	-4.2411	-3.6735	-1.9621	-1.7507	-1.0633		-4.0474	-2.1204	-5.6956	-2.9834	-2.5528	-2.25		-1.709	-7.6531	-1.0526	2.5105	-2.3861	-0.1901	-9.4272	-0.9514	-2.7071	2.5748	-1.7787	-1.213	0.2629	-1.5472	-5.6324	-4.6168	-2.086	-2.9947
2001/10/9	0.1362	0.9639	2.255	0.5552	1.1072	0.7627	1.0855	1.283	3.7871		2.1605	1.2998	2.2772	0.2278	1.5357	0.682		3.5768	3.6832	0.266	3.6735	1.7778	0.6984	0.527	0.6403	1.7707	0.3644	0	3.3001	1.3986	-0.2683	1.1518	0.9481	1.5255	2.4619
2001/10/10	-5.2584	-4.0573	-4.665	-5.7669	-4.8991	-7.4012	-3.0872	-3.2372	-5.572		-4.3303	-5.4748	-3.7754	-4.4318	-7.3843	-9.9915		-1.7266	-3.73	-6.4545	-3.5433	-3.821	-1.261	-6.8807	-2.333	-3.9768	-0.5244	-3.1187	-2.9718	-7.7586	-9.9923	-5.383	-6.525	-5.285	-5.0343
2001/10/11	-4.3062	-3.1509	-5.7829	-3.6458	-2.1212	-4.178	-2.3546	-3.3455	-5.483		-4.4211	-3.6199	-3.5211	0.1784	-8.0692	-9.9718		-10.0049	-1.845	-5.482	2.0408	-3.2917	-1.788	-2.2519	-3.8002	-2.2433	-1.987	-5.5036	-1.5314	0.3738	-3.2878	-2.0788	-1.6393	-1.6685	-0.7229
2001/10/12	0.05	4.5377	0.9443	3.5811	4.644	4.1706	3.9362	4.5899	1.9337		3.5242	2.1596	4.171	6.1721	3.4483	2.9258	-18.5309	3.1996	5.0752	4.3	6.2	1.8779	3.7061	3.7437	2.5959	1.677	1.324	2.7473	1.0886	0	3.0464	4.4693	2.8495	2.5591	0.4854
2001/10/15	-2.7486	0.4914	-1.3096	-0.9785	-1.1243	4.7316	-1.433	0.2158	-2.2222		0.3191	-1.8382	1.001	-1.5651	0	0.9137		-0.6831	2.6834	0.6711	0.9416	-1.8433	0.1254	0.694	-1.5402	-0.434	0.735	0.2139	0.6154	-8.6127	-2.4422	-1.6043	-1.725	0.1899	-2.818
2001/10/16	1.4388	-1.956	-1.6114	-1.3175	-0.1795	-2.2589	-2.6999	-2.1536	-1.8847		-2.439	-1.5918	-2.3786	1.0221	-2.2222	-1.5091		-0.7407	-1.9164	0	-3.2649	-2.23	-0.1879	-5.031	-3.0168	-1.918	-0.2837	-2.1345	-2.2171	-0.2547	-1.9763	-2.5	-3.4574	-1.4618	-2.6926
2001/10/17	-0.9625	-0.3325	0	-1.2016	-1.199	-0.7111	-3.0472	-1.6875	-1.5254		-0.3261	-2.1884	0.6091	-3.7099	0	-1.3279		-1.3326	-0.3552	1.7143	-1.35	-0.3601	-0.3764	0.508	-1.4977	-1.6	-0.813	-0.2181	-1.1728	-2.6047	0.2688	0.2787	-1.9284	-1.0989	-2.4266
2001/10/18	-0.2558	-1.5847	-0.4817	-1.3514	-1.2136	-1.1638	-5.0907	-0.0746	-2.467		-1.7448	-3.9883	-1.11	-0.934	-3.2025	-3.7267		-2.107	-2.139	-2.1536	-0.782	-3.012	-1.0705	-1.9495	-0.7018	-1.8067	-1.1885	-1.6393	-0.9494	-2.6219	-0.7149	-1.8899	-2.5281	-1.3889	-2.7051
2001/10/19	0	-1.6949	-3.2914	-2.3288	-6.6339	-2.9891	-2.0522	-2.3898	-6.7647		-5.4384	-3.9514	-4.0816	-1.7089	-3.2017	-4.5161	-9.8361	-2.4283	-4.1894	0.1914	-1.5764	-3.8509	-0.8275	-3.8292	-4.5936	-5.1518	-2.2397	-6.1111	-9.984	-2.8002	-6.0756	-6.0623	-6.5706	-7.831	-6.3677
2001/10/22	-1.641	-3.3621	-5.2052	-1.4727	-2.5	-1.5873	-3.7143	-3.6725	-6.6246		-4.9296	-5.1688	-4.2553	-3.1175	-6.2845	-1.9144		0.2828	-2.2814	-2.8653	0.2002	-5.6848	-0.706	-5.0536	-1.6049	-4.8497	-1.8668	-4.2604	-10.0266	-0.7756	-3.6895	-4.7648	-5.984	-1.4059	-4.2146
2001/10/23	10.0104	9.9911	10.0317	10.0356	9.9865	9.962	9.9901	10.0079	10		10	10.0111	10	10.0248	10	9.9885		9.9831	9.9222	10.0295	9.99	10	10.0194	10	10.0376	9.9898	8.9927	10.0124	9.9606	9.9944	10	10.0063	9.9738	10.0124	10
2001/10/24	1.1374	3.974	4.4146	5.1746	4.6012	5.3494	7.1493	4.3321	8.4767		9.9888	7.0779	5.2525	-0.9561	6.9519	6.4718		-1.5385	5.1327	5.1832	1.3624	4.9813	-6.9918	9.9707	1.4823	4.2632	-5.7517	4.0449	-2.3318	5.2284	6.6486	6.563	9.4869	10.0028	9.0455
2001/10/25	-6.2793	1.4821	-3.0331	-4.059	-2.6393	-2.8665	-0.5036	0.8304	-1.9819		-3.0612	-1.322	-3.9347	-5.9057	-3	-3.9216		-1.0938	-4.2088	-3.6534	-0.5376	-1.4235	-3.4744	-0.6667	-2.6966	-1.4222	-0.0421	0.432	1.4692	-1.4954	-2.8414	-1.1885	-1.8529	-1.3576	-1.6674
2001/10/26	-1.9	-2.2291	-1.327	1.7949	-0.4819	0.1686	0.9701	-0.0686	-1.7909		0.8421	-0.8612	0.2997	0.8449	-1.3402	-0.2041	0	-2.5803	0.703	-0.3527	0	-0.8424	-2.8141	-0.5369	-1.6166	-0.9017	-0.4632	-1.0753	-3.0769	-2.1548	-0.8293	0.1093	-0.4442	-1.3503	-1.6532
2001/10/29	-0.4587	1.4151	-0.1921	-0.1889	1.3923	1.431	0.8772	1.511	1.7059		2.8184	1.3514	1.8924	1.7355	3.1348	0.7157		0.8108	1.2216	2.6549	1.2613	1.9417	-0.1347	1.2146	0.8216	1.2739	0	0.8696	1.9608	0.7007	0.7923	0.1638	1.4501	-0.2369	2.069
2001/10/30	-0.2048	0	-0.385	0.2524	-0.7761	-2.1577	-1.8219	-3.0447	-1.5038		-1.5228	-0.9524	-1.564	0.3529	-0.7092	-1.4213		-1.2869	-1.5517	3.4483	-3.4698	-1.5476	-0.2023	-1.2	-1.979	-2.2462	0.846	0.3233	3.7546	-1.1431	-1.7467	-1.7993	-1.4294	-3.6412	-1.9426
2001/10/31	0.1539	-2.4806	-1.6425	4.657	-0.1203	0.933	-0.5061	0.4885	-2.525		4.3299	-0.3846	1.1917	-0.4689	-1.1224	-3.6045		2.4443	0.3503	4.25	-1.659	2.2975	1.8919	-1.7544	-0.8314	-0.5515	-0.5034	0.9667	0.7944	-1.2066	-1.4667	-1.7213	-1.2828	-0.9036	-0.2153
2001/11/1	-0.1025	1.3514	0.5894	-1.1425	1.4458	2.1849	0.6359	0.9028	2.2289		-0.6917	0.9653	0.6869	0.8245	1.3416	3.0983		-0.5832	2.2688	2.3181	1.2184	1.8913	-0.4642	2.0604	2.1557	1.4787	1.9393	1.5957	0.0876	1.1705	0.857	1.1299	1.2429	1.7408	1.8558
2001/11/2	-1.0256	-1.9608	-1.2695	-1.0341	-1.4252	-0.7401	-0.674	-1.2388	-1.5321		-0.0995	2.2945	-0.5848	-1.1682	-2.0367	-1.3472	0	0.32	-1.1945	-0.0781	-3.7037	-1.3921	0.0666	0.4038	-1.524	-2.459	0.0827	-1.8848	0.4374	0	-0.0894	-1.2849	-1.3951	-0.1086	-2.1186
2001/11/5	0.9845	-1.84	-0.8902	0.2459	-1.3855	-0.7457	-3.3079	0.3484	-1.8552		0.3984	-1.6822	-0.8824	-1.0638	-0.6237	-1.6807		-0.8506	-0.1727	-0.7037	-7.8846	-2.3529	-0.8655	-2.1448	-1.4286	-2.8945	0.124	-1.174	2.9617	-3.8229	-3.8496	-1.245	-2.6599	-2.0663	-0.7792
2001/11/6	-1.5906	-0.163	-0.0998	-2.2072	0.1833	-0.6678	-0.3947	-0.4167	0.4878		-1.9841	-1.1407	-0.7913	1.9713	-1.6736	-1.0684		-0.7507	0.519	-1.5748	0.5219	-0.6024	0.2015	-0.9589	-0.6039	-0.6731	0.0413	-0.108	4.0609	0.5753	-0.419	0	0.5814	0.3887	-0.3054
2001/11/7	-3.3889	-4.6531	-5.5944	-5.8307	-6.6463	-6.1345	-5.6363	-5.8577	-7.0995		-8.0972	-8.6538	-6.68	-4.0422	-6.1702	-5.1836		-3.8358	-6.0241	-8.72	-4.9844	-7.5152	-1.4745	-6.9848	-6.3183	-3.7754	-0.9901	-6.3784	-3.6585	-5.5642	-4.6283	-4.298	-6.8786	-5.9458	-6.3457
2001/11/8	4.1015	0.5993	-0.8466	3.2623	0.2613	2.0591	0.56	0.7407	1.6329		3.0837	1.8947	2.3504	0	0.3401	1.3667		0.2809	0.3663	1.227	0.6557	0.9174	1.3605	0.3717	0.2594	0.7042	-0.4583	0.3464	8.9451	0.9912	0.6373	-0.0599	1.2415	0.9703	0.5607
2001/11/9	0.985	0.8511	0.7471	-1.354	2.1498	1.7544	2.2738	1.9118	4.1131		0	1.8595	1.5658	4.1514	2.1469	1.3483	0	2.7451	4.927	3.0303	1.7372	1.9481	0.4698	0.7407	2.9754	1.8981	0.4604	2.1864	6.1193	2.9444	2.7764	2.4566	2.5751	1.922	2.4164
2001/11/12	1.1294	-1.3502	-0.6356	-3.1373	-1.0204	-1.2931	-1.1343	-0.6494	2.0988		-2.5641	10.0406	-0.8222	-0.6448	0.5531	0.6652		-0.2181	2.9565	-0.7563	-2.0277	0.1274	1.002	-0.7353	-2.5126	-0.9804	-0.625	0	-1.0949	-2.3835	-0.8057	-0.4678	-1.9127	-0.6	-0.5898
2001/11/13	4.0609	-0.5133	-3.838	-2.4966	-0.451	-2.0087	-0.6884	-1.3072	-0.5441		-1.6447	-0.2765	-1.9689	0.59	-2.7503	0.2203		-1.6393	0.1689	-1.1008	-2.8322	1.3995	-0.463	-1.1852	-1.8041	-1.7822	0.1677	-1.6892	2.8044	-1.7906	-1.2422	-1.8801	-1.5844	-1.4085	-1.3236
2001/11/14	1.1707	-0.086	0.4435	-0.346	0.0647	1.426	0	-0.2943	1.3982		0.223	0.2773	0.4228	0.2346	0.6787	0.8791		-2.0556	-0.6745	0.1712	-2.0179	0.3764	0.1329	0.7496	0.5249	-1.4113	0.1256	-0.3436	-1.9383	1.2707	-0.0484	-0.5988	0.6192	-0.5831	0.5088
2001/11/15	-1.5911	-0.1721	0.4415	0.9722	-0.1294	0.5272	2.2643	0.5166	0.06		0.1112	-0.3687	-0.2105	1.2288	-0.1124	-0.8715		1.5315	-0.1698	1.7949	2.1739	2.625	-0.3318	6.7708	0.2611	1.227	0.0418	-1.3793	-2.6354	1.5821	0.4356	0.4819	0.4308	-0.5572	0
2001/11/16	4.7036	1.9828	2.5275	0.8253	2.1373	2.3601	2.5757	1.909	1.5578		2.4444	1.3876	2.3207	-0.8092	2.9246	-0.6593	0	1.1173	1.1905	1.7632	0.8959	1.3398	1.0652	3.1359	2.3438	1.8182	0.9611	2.7972	1.2782	1.6112	2.2169	2.8177	2.6348	2.0643	3.0833
2001/11/19	0.9827	0.2536	1.0718	1.5007	4.0583	0.6832	0.4846	1.1527	1.9469		2.9284	0.9124	2.9897	0.8159	2.0765	1.8805		-0.1657	1.3445	1.4851	-1.4428	2.6442	-0.1976	2.5676	1.2723	1.2897	-0.1242	1.9274	6.3846	1.2685	1.1787	1.2828	2.7463	1.8492	1.875
2001/11/20	0.6951	2.6138	3.2874	1.7473	1.1578	1.9508	1.9728	1.7094	1.2153		1.4752	1.1754	1.6016	0.2312	4.7109	9.9891		1.2728	0.8292	0.813	7.9955	1.171	-0.7261	0.0659	6.6583	4.0157	-0.746	3.4483	-0.6281	3.0271	3.2153	2.7058	1.9756	2.6383	3.5933
2001/11/21	-1.8868	0.493	4.9281	-0.2642	1.3253	-0.5824	0.6019	1.1204	-0.2287		0.4154	1.6086	-0.2956	0.173	-0.9202	1.9743		2.623	0.1645	0.0806	1.5641	-0.5787	-0.7979	1.58	-0.3534	0.1883	1.0438	2.1505	1.7556	0.304	0.9481	0.1121	-0.057	-0.2488	-0.4653
2001/11/22	-0.7036	1.7989	0	0.7947	0.5945	1.0042	0.1282	-0.554	0.6877		0.4137	2.2867	0.7905	0.5181	1.4448	0.9681		0.0532	0.1642	0.1612	4.1068	0.1164	0.2681	-0.1944	1.5366	0.188	0.2066	0.4211	0.2761	1.9697	0.5814	0.3359	0.5701	0.4433	0.255
2001/11/23	-0.803	-1.4458	-0.9785	-0.3942	-1.3593	-1.0771	-0.7682	-0.9053	-0.5692		1.0299	0	-0.3922	0.2291	-1.5259	-0.767	5	-0.7451	0	1.2068	-1.8738	-0.5814	0.6684	-1.5584	-1.7462	0.7505	-0.4948	-1.3627	-0.6194	-1.6345	-1.3339	-0.8929	-1.2472	-0.5517	-1.3141
2001/11/26	-0.6667	-1.63	-0.6917	-2.1768	-0.1198	-1.34	0.4301	-0.8433	-1.7745		-1.4271	0	-0.4921	0.4571	-1.343	-0.4831		2.5201	-1.6393	-1.5898	-1.407	-1.6374	-0.0664	-0.1979	0	-1.3035	-0.0414	-0.8502	0.0693	-0.3525	-1.9829	-0.9009	-0.4592	-1.8585	-1.2027
2001/11/27	3.0201	1.9884	2.4876	0.7417	0.7199	1.1885	0.5567	1.4174	0.9907		0.5171	0	0.7913	1.0239	4.3979	1.165		0.6276	0.8333	0.4039	0.6116	0.8323	-0.3322	3.4369	1.6588	0.9434	0.1658	1.0718	0.1384	1.4654	3.1724	0.8523	1.2687	1.0458	1.3478
2001/11/28	1.4425	3.0057	0.0971	4.083	2.978	2.1812	2.0443	1.1181	1.3272		0.7202	3.2674	1.0795	1.3514	3.8114	3.6468		-0.2079	1.157	0.4827	4.6606	1.533	-0.6667	0.0639	5.2448	2.0561	0.1242	4.0297	1.3131	1.6932	2.2727	2.2535	1.8223	2.4336	1.5873
2001/11/29	1.2385	-0.4732	6.2076	0.1286	-0.694	0.5747	-0.1252	-0.8984	0.2847		0.9193	-0.4163	1.4563	4.1667	-0.7729	-0.5556		0.2083	0	2.8022	-0.0968	1.7422	0.3356	-0.1916	1.2182	0.1832	0.8681	-1.3252	-3.6153	-0.1959	-0.61	-0.1653	0.5034	-0.5188	-0.5068
2001/11/30	-0.4984	0.2377	1.0959	0.6423	1.2231	0.898	0.5015	0.3487	0.6246		1.5182	0.5853	1.244	-1.8667	0.9737	1.0242	4.9784	1.0915	1.3072	1.1682	0.5814	3.3105	-0.2676	1.7914	0.6565	0.7313	0.3279	0.7231	3.8924	0.8342	0.833	0.4967	0.6121	0.8784	0.6791
2001/12/3	0.5009	0.7905	0.3613	1.9783	0.5754	-0.0809	2.9106	1.5983	0.7336		0.5982	0.1663	1.1342	0	0.7715	0.2765		-0.3599	0	1.3087	2.7938	0.442	0.3353	0.1886	2.0652	1.3612	0	1.2308	-1.2943	1.1192	1.7826	1.0983	0.9403	0.8707	1.1804
2001/12/4	-0.5437	0.3922	0.8101	1.6896	1.5446	0.081	1.4141	3.762	-0.2801		0.0991	0.9129	0.4673	0.2174	0	-0.6434		0.6192	0	0.3799	-1.0309	-0.11	0.3342	-0.5646	-0.3195	2.6858	-0.2042	0.304	4.7619	0.8662	-0.2136	-0.8691	-0.6575	0.5665	-0.0833
2001/12/5	-1.5945	-2.4219	-2.8571	-1.9077	-2.9296	-1.8608	-0.8765	-2.1094	-2.2472		-2.0792	-4.7697	-2.3256	-3.0369	-2.2967	-4.1628		-0.7692	-3.5484	-2.8766	-4.3561	-2.8634	-0.7995	-2.7129	-3.312	-2.0924	-0.1228	-3.0303	-1.3175	-2.2424	-2.8253	-2.2466	-2.6475	-1.2607	-2.1685
2001/12/6	0.3704	0.7206	0	-0.8783	0.4643	0.1649	0	3.0303	0.2874		0.2022	1.8998	0.7619	0.0559	0.6856	-0.0965		-0.5168	0.1672	1.6368	6.9307	1.4739	0.2015	0.454	2.0994	1.6028	0	5.2083	1.4686	1.6593	0.5286	1.1771	0.8499	0.7607	-0.0853
2001/12/7	4.0129	3.4181	0.6434	0.6329	0	0.6584	-1.3264	-1.0458	-0.2865		0.8073	-1.2712	0.7561	0.0559	0.7782	0.5797	4.9485	0	-0.1669	-0.6902	2.7778	-0.2235	-0.134	-0.0646	0.3247	1.6652	0.082	-0.099	-0.5263	1.3922	0.7888	-0.277	-0.0562	-0.6471	0
2001/12/10	4.3016	0.3075	0.3653	1.2579	-0.5199	0.2453	-1.4257	0.1982	-1.3218		0.1001	0.4292	-0.5629	-0.7821	-0.9653	4.1306		-0.6234	-1.1706	-1.0811	1.4414	-0.4479	0.7383	-0.323	2.1575	0.431	0	0.2973	0.463	-0.9943	-1.3043	0	-0.5059	-1.0312	-0.4266
2001/12/11	-0.5102	-2.5287	-2.0018	-0.1242	-1.6841	-1.4682	-1.2397	-2.7686	-0.9901		-1.4	-1.7094	-1.8868	-1.1261	0.0975	-0.0923		-0.6796	0.3384	-1.6393	-2.4867	-2.1372	-0.7328	-2.2035	-2.0063	-2.4893	-0.0819	-1.4822	-2.8308	-2.3434	-0.4405	-1.5556	-1.1299	-1.7823	-1.5424
2001/12/12	-1.9231	-0.5503	-2.5998	-1.8035	-0.2953	-0.9106	-0.8368	0.2712	-1		-1.6227	-0.9565	-1.7308	-1.3098	-2.4343	-0.1847		-2.1053	-0.6745	-0.7937	-0.4554	-1.7241	-0.2685	0	-2.1552	-2.0246	-0.2049	-0.9027	-3.1165	-0.049	-1.7699	-0.3386	-1.4857	-2.5963	-1.2185
2001/12/13	-2.8322	-1.1858	-0.858	-1.8366	-2.2512	-2.2556	-0.9283	-1.9608	-2.4955		-3.0928	-1.7559	-1.9569	-0.2885	-2.994	-3.9778		0.2688	-0.1698	-0.08	-2.9277	-2.1053	-0.5384	-2.6508	-2.2026	-2.1563	-0.2053	-2.2267	-0.1399	-2.6948	-1.036	-0.9626	-0.522	-1.691	-2.2026
2001/12/14	-0.4484	-1.68	-1.7308	-1.7419	-1.1515	-1.2821	0	-0.1379	-0.5484		-1.2766	-4.2002	-0.998	-0.6366	2.572	-1.6378	0	-0.0536	0	-1.1209	0.5655	-1.4337	0	-1.2934	-2.027	-0.1837	0	0.4141	0.1401	-1.5106	-1.5476	-2.4585	-1.2245	-0.1458	-0.4505
2001/12/17	0.9009	-1.7087	-2.1526	0.3283	-0.8584	0.0866	-0.1278	0.2762	-1.9608		-0.9698	-1.4925	-0.7056	-1.3978	0.3009	1.8609		0	-0.5102	0.8907	0.4686	-1.2121	-0.7442	0.5517	0.2299	-0.184	-0.0412	0.3093	2.5874	-0.409	-1.1558	-0.8206	-0.7674	-0.438	-0.3167
2001/12/18	0.3571	1.4073	2.2	0.5236	1.979	2.3356	1.6205	2.2039	1.875		2.7203	2.9356	2.4365	0.7088	1.7	1.1538		-0.2146	1.1966	0.8026	1.6791	1.4724	-0.0682	1.7833	2.6376	2.212	0.1235	2.1583	0.409	1.9507	1.029	1.0638	1.4277	1.9355	0.4993
2001/12/19	1.2011	-0.9796	-1.6634	0.9766	-1.4554	-0.7608	0.4196	-1.4825	-1.0429		-1.9068	-1.5639	-2.3786	-3.5777	-0.4916	-1.9962		-0.5914	-1.3514	-3.1847	1.0092	-0.6046	-6.0027	-1.752	-1.4525	-1.8034	-3.1661	-1.9115	-3.9375	-1.6616	-0.5093	-1.1696	-0.7625	-2.0426	-0.1807
2001/12/20	-1.3626	-2.061	-2.9851	-2.3211	-1.7846	-3.7479	-3.761	-3.8304	-1.5499		-1.7279	-3.3645	-1.8274	-1.399	-2.5692	-3.6857		-1.0276	-3.9384	-5.5921	-4.178	-2.6764	-0.5806	-2.6063	-2.6077	-3.0303	-1.9958	-3.2821	-5.9364	-2.9698	-2.3732	-2.2485	-3.6643	-0.8223	-2.7602
2001/12/21	0.2674	0	0.7179	1.5842	0.188	0.2655	0.1737	0.2845	0.6297		-0.989	0.5803	0.7239	1.1721	0.8114	1.2085	4.9116	0.3825	-0.1783	0.2613	-1.5166	1.375	1.3139	0.9859	0.2328	0.8523	0.3033	1.0604	0.9016	1.0554	0.2383	2.1792	0.3067	0.1481	0.0465
2001/12/24	-1.3778	-1.2626	-3.1568	-0.3899	-0.3752	-2.5596	-1.7339	-2.2695	-2.4406		-1.7758	-2.4038	-1.7454	-0.7927	-4.326	-5.4726		-0.4355	-3.5714	-2.4327	-5.1011	-3.4525	0.072	-3.1381	-4.878	-3.4742	3.4125	-2.7282	-0.8935	-2.1932	-3.4712	-1.1256	-1.0398	-2.5724	-0.9302
2001/12/25	1.397	1.023	0.4206	0.3262	-0.1255	0.5435	1.4557	-1.2337	-0.2566		0.339	0.3941	0	1.1063	-0.5258	0.1053		0	0.7407	-0.1781	0.7099	0.5109	0.576	-0.144	0.2442	0.5837	-1.2531	0.2157	-1.2021	0.3737	0.4433	0.0599	0	0.1517	1.1737
2001/12/26	-0.3556	0.0844	2.5131	1.3654	0.6914	1.4414	0.7826	1.9838	1.0289		2.1396	0.4907	1.4629	-0.7295	1.9027	2.734		-0.1093	1.1029	2.7654	1.4099	1.6518	0.2147	0.8652	2.0706	2.0309	-0.0846	1.7223	-4.6388	1.7021	0.6866	0.5988	1.9778	1.1515	1.949
2001/12/27	-3.1222	-0.7589	-0.4086	-0.7056	0.8739	-0.2664	-1.4236	-1.2248	-0.0637		-0.6615	-1.6602	-0.6179	-0.9798	1.6598	-0.7165		0.3831	-1.2727	-1.9097	-1.3903	-0.875	-2.7143	-0.0715	-1.432	-0.6635	-1.0584	-2.1164	0.0797	0.1046	-0.1461	0.2976	-0.6667	0.8089	1.9117
2001/12/28	3.4991	0.3398	0.3077	-1.1628	1.9183	0.4452	1.7068	0.6565	0.6369		-1.3319	0	0.4145	-0.2474	0.6122	1.4433	5.0562	-1.8539	-0.5525	-0.4425	-5.0352	0.8827	0.1468	0.5722	-0.8475	-0.0954	0.7702	1.8378	-4.8606	0.1567	0.4878	0.0593	0.9762	4.0119	0.1787
2001/12/31	-2.0018	-0.5927	1.0225	3.9216	1.7001	1.4184	0.9466	-0.7246	1.2025		-0.6749	-2.1847	-0.6192	-0.8679	3.9554	0.7114		1.1667	0.1852	-3.3778	-1.6967	0.75	-0.2199	-1.707	0.9768	0.2865	1.5711	0	2.6801	1.1998	0.1456	0.7117	1.3293	0.0571	0.0892
2002/1/4	-0.8171	-2.4702	-3.0364	-2.7673	-2.7463	-1.9231	-2.8133	-3.5766	-3.0644		0.1133	-0.9137	-1.6615	-0.3752	-5.6585	-5.449	4.9911	0.3295	-2.0333	0	0.5394	-1.737	-0.0735	-1.5919	-2.5393	-2.381	-0.0418	-2.1231	5.6281	-4.0722	-1.745	-3.1213	-3.8163	-2.056	-2.3608
2002/1/7	0.1373	-1.31	-2.0877	-2.458	-0.5525	-1.9608	-0.8333	0.757	-1.0968		-1.6968	-0.6148	-2.6399	-0.2511	-1.4478	-1.6009		-1.7515	-0.9434	1.012	-1.6094	-1.0101	-0.2206	-2.3529	-1.9851	-1.561	-0.2509	-0.5423	3.4749	-0.1612	-0.592	-1.459	-0.744	-1.4577	-1.9161
2002/1/8	-0.3656	0	-0.9595	-0.4642	-1.2346	-0.4545	-0.575	-2.2539	-0.848		-1.0357	-1.3402	-0.2169	-0.6923	-1.9937	0.6508		0	0	-1.0018	-2.181	-0.6378	0.0737	-1.1295	-0.6329	-0.9911	0.1677	-0.1091	-3.209	-0.4306	-0.6948	-0.6786	-0.1874	-0.7988	-0.4651
2002/1/9	-1.6055	-3.3628	-1.9376	-1.4657	-0.75	-2.3744	-1.2011	-0.0769	-1.1184		-3.2558	-3.0303	-4.1304	-10.0127	-3.6403	-1.1853		0.2228	-3.2381	-1.2879	0.1115	-3.3376	0	0.457	-1.7834	-1.1011	0	-1.8559	-2.0817	-1.5135	-6.1469	-1.5528	-1.1264	-0.9245	2.9907
2002/1/10	0.7459	0.3663	1.9759	0.879	1.3854	2.8999	0.3152	1.7692	0.7984		2.524	-0.431	2.0408	-5.8451	1.5556	1.5267		-1.8899	2.1654	-5.4986	1.4477	0.2656	-0.2209	2.881	4.1505	2.9352	-0.1256	0.1112	6.2205	2.4149	-1.4377	0.4416	2.0253	-0.8128	1.4973
2002/1/11	-2.2675	-6.8431	-2.5834	-0.6032	-3.0435	-1.1818	-3.3214	-2.3432	-4.2904		-3.6342	-3.355	-3.4444	-8.5266	-3.6105	-5.3706	4.9236	-0.8499	-1.9268	-3.4517	-3.7322	-3.3113	0.2214	0	-2.7397	-3.0482	-0.2515	-2.3333	-2.298	-3.9657	-3.0254	-2.6382	-3.9702	-3.7633	-2.101
2002/1/14	-6.25	-4.2116	-6.0773	-1.2812	-5.6374	-2.1159	-2.6927	-4.8762	-4.1379		-2.1898	-7.2788	-4.603	-9.9755	-2.9512	-5.3348		-1.0286	-4.1257	-10.0102	-10.0342	-4.3836	-0.2209	-5.6743	-3.7132	-4.6653	-0.4202	-5.5745	-1.9727	-7.1429	-1.9499	-4	-4.3928	-5.6449	-4.0639
2002/1/15	-4.0404	-0.6135	-8.2353	-2.7322	-0.5431	-3.4774	-2.1947	-10.0081	-2.6619		-2.8607	-2.8986	-3.9807	0.0908	-9.7076	-0.9592		0.3464	-1.8443	-9.6481	-2.5349	-3.2951	0	-2.9688	-1.7287	-3.2979	-0.3797	-9.8795	-9.2879	-2.7043	-1.7614	-3.2258	-2.2297	-0.7353	-3.5697
2002/1/16	0	1.6461	2.9487	-1.4045	1.7065	-1.4606	2	-3.8879	1.8477		1.6645	0.3731	1.7588	1.6334	1.2953	3.0266		2.6467	1.8789	1.7588	3.6411	1.7778	0.8118	1.8519	2.0298	-0.44	-0.5083	2.4064	4.0956	3.3972	2.2556	0.6944	2.4879	-1.1111	0.7897
2002/1/17	-4.5789	-5.5668	-5.7285	-8.7607	-5.8389	-9.0909	-2.8216	-8.3725	-8.5631		-5.9194	-10.0372	-6.6667	-5.3571	-8.5678	-3.8778		-4.148	-7.7869	-4.0741	-6.399	-8.2969	-0.9517	-6.3241	-8.2228	-5.4144	-0.5109	-5.483	-2.623	-4.3608	-5.5995	-5.0345	-5.5968	-9.7038	-4.2116
2002/1/18	3.0336	0	-4.4914	-5.9329	0.3564	-2.1739	1.8701	3.1828	2.1429		-2.9451	0.551	-5.291	5.6604	0.6993	0.8557	-11.0032	-0.5263	-1.5556	-2.9601	3.3512	-2.381	0.0739	2.1097	1.0116	0.2336	-1.4976	0.8287	1.7677	1.4366	3.0557	1.0167	-0.5714	1.5837	0.5112
2002/1/21	-2.5161	-7.717	-9.1286	-8.9627	-6.6761	-10	-0.1932	1.4925	-7.77		-9.931	-5.2055	-9.3575	-1.3393	-4.1667	-5.4545		-0.2939	-9.9323	-5.9682	0	-7.3171	-0.4431	-2.2314	-9.5851	-5.4779	-0.2606	-4.3836	-2.895	-1.5394	0.1163	-4.9605	-3.1609	-6.4217	-2.3906
2002/1/22	1.1532	1.9744	-1.0654	-0.9116	0.8371	-1.8519	1.8393	4.0196	1.8534		-6.1256	1.8786	2.1572	4.3439	-1.7391	0		-2.7123	-10.0251	-2.2567	3.5019	0.1754	-0.2967	1.0989	-0.7911	2.3428	-1.5244	0.4298	0.5111	4.065	5.2265	1.7398	1.9288	6.3864	0.6774
2002/1/23	5.7003	6.9476	10	7.8197	7.3962	7.7987	7.2719	8.3883	9.0984		9.9511	9.9291	9.3514	5.9844	9.292	10		1.0909	10.0279	9.9567	6.5163	9.4571	-0.5208	9.1973	10.0478	7.4699	0.3981	9.1298	8.4746	6.3101	6.1258	6.8401	8.3697	5.742	5.5901
2002/1/24	-1.1299	0.7455	0.8392	0.4266	0.4216	1.2835	1.8609	-1.5652	0		3.8576	3.2258	2.069	0.982	2.4291	5.4779		0.8993	2.0253	3.4121	-0.8235	2.24	-0.374	-1.072	3.1884	0.8969	0.793	0.3922	0	-0.3392	-1.6641	0.2784	-0.5373	-2.0804	-0.098
2002/1/25	-0.6753	0	0.4161	1.9541	-0.14	1.1521	0.7395	-0.0883	1.213		-0.4286	0.625	-0.5405	-1.2156	-0.527	-1.2155	-6.3636	-0.5348	0.7444	1.5228	0.2372	0.939	0.6757	-0.5418	0.4213	0.2222	3.1031	-0.2604	0.0781	-0.5105	1.5865	-0.6246	-0.0675	0.6122	-0.1963
2002/1/28	1.046	-6.1311	-9.5304	-3.9167	-7.4982	-7.9727	-5.8722	-8.6649	-7.2659		-9.7561	-9.9379	-6.9293	-10.0082	-8.2119	-6.5996		-0.4182	-8.1281	-10	-9.5858	-9.1473	-0.7457	-8.6381	-5.7343	-9.9778	-0.5511	-8.6162	-7.338	-9.065	-9.6304	-7.1229	-8.6486	-7.8382	-7.5713
2002/1/29	0.4141	1.3514	4.7328	5.0304	3.7879	5.0743	3.9908	3.8722	2.9887		3.8156	3.8621	5.9854	1.8232	3.3189	5.2695		-1.3197	7.7748	5.1389	2.4869	4.2662	1.0518	2.6405	4.451	4.064	-0.0426	2.8571	3.1171	2.5078	3.2834	3.3083	2.6627	3.3786	3.1383
2002/1/30	1.7526	-1.8889	3.3528	-0.6606	-1.3139	0	-0.3088	0.1864	0.4706		2.6034	2.2576	2.0661	-1.4324	1.8156	0.3413		-0.6079	1.99	2.3778	0.5109	3.1097	0.0743	-0.4149	0.2841	1.6568	0.1706	0.9722	-0.6536	-0.2446	4.5733	-0.5822	0.7925	0.0376	2.8365
2002/1/31	5.7751	8.607	8.0395	7.2319	7.8402	7.6561	9.115	7.6279	9.5238		8.6567	8.7013	7.8273	9.8093	9.6022	7.3696		4.7095	4.6341	8.3871	9.5299	8.7302	2.8975	9.4167	6.2323	8.149	2.384	9.4911	6.0033	8.7676	4.3733	8.0527	9.8642	9.9887	7.0712
2002/2/1	-1.5326	-0.5214	0.2611	-1.0853	-0.6173	-0.4376	-0.2433	-0.4322	0.4989		0.2747	-0.9558	-1.0013	0.7444	0	-0.6336	3.8835	-1.4019	-2.0979	-1.9048	2.6682	2.3358	-2.8159	-1.5994	1.6	0.1076	0.9979	-1.6332	-1.474	4.7914	-5.6719	1.2873	-0.4554	-0.956	-2.4356
2002/2/4	0.0973	2.2013	2.7344	1.0972	2.2084	3.6264	1.1789	1.9097	2.8369		3.5616	2.4125	4.0455	1.3957	2.5031	2.2317		1.1848	10	4.8544	3.1638	1.9971	-0.5944	2.1672	1.706	2.043	-0.4117	2.682	2.126	0.6455	-2.4377	1.806	1.3072	0.586	0.8641
2002/2/5	-1.6521	4.1026	1.3942	-1.0853	-0.135	1.3786	-0.3616	-0.1704	-1.4483		0.6614	1.2956	-0.6075	1.9433	-0.8547	-1.2474		0.1171	1.5152	-0.5787	-1.2048	-1.2587	0.1495	-0.4545	-1.0323	0.6322	-0.124	1.4925	2.6214	-0.7483	2.8318	-1.2484	0.3871	-0.3427	-0.3808
2002/2/6	0.247	-4.8276	-4.875	-1.8809	0.0676	-4.1841	-0.121	-3.157	-2.5892		-2.6281	-5	-3.6675	-3.7331	-3.8177	-3.1579		0.2924	-6.3966	-3.376	-3.1042	-3.6827	-0.1493	-2.0548	-4.0417	-4.2932	-0.1242	-4.4118	-3.1555	-0.9693	-4.0497	-1.9295	-3.0848	-0.7221	-1.7678
2002/2/7	0.9364	4.0373	6.4389	2.0767	2.5	3.9301	3.9564	5.1982	3.3764		2.2942	10.0367	3.1726	2.4752	5.5058	2.6087		1.8076	2.0501	2.0482	3.5469	2.7941	0.299	3.2634	6.7935	8.6433	0.2901	4.7436	0.7758	2.6101	1.8571	3.1208	3.9125	3.256	2.1401
2002/2/8	1.5137	-0.4975	-1.2346	-0.313	-1.5821	-0.8403	0.1942	-1.0888	-0.3475		-0.1319	-2.2247	0.615	-1.2077	-1.0922	-3.3898	0	-1.2027	-0.2232	-1.4168	-0.3315	-0.5722	2.459	-0.602	-2.4173	-2.6183	2.562	-1.1016	-0.154	-1.6428	-0.5525	-1.7763	-1.1487	-0.1342	-0.381
2002/2/25	-0.5291	1	2	1.2559	1.1386	1.9068	-0.0775	0.4234	0.5579		3.3025	2.1615	1.7115	4.4825	2.454	4.7149		-0.5797	3.3557	3.1138	5.0998	1.8705	0.5818	1.8925	2.3468	1.758	0.2015	2.8465	1.4649	0.0539	1.1111	0.6028	2.5823	-0.739	1.2906
2002/2/26	3.0464	-1.3861	-0.7353	0	-1.3907	0.9356	-1.7455	-1.855	-1.1789		0.3836	1.0022	1.0817	8.0343	-1.0778	0.5236		-0.8746	2.5974	4.1812	-1.2658	0	-0.5785	-0.4458	-0.6369	0	0.1608	0	-0.228	-1.7232	-1.8681	-0.3995	-1.888	-1.2521	3.5866
2002/2/27	2.7687	0.9036	1.7284	0.7752	0.403	2.6777	0.987	-0.5155	-0.9123		2.1656	-1.2128	1.1891	-0.5054	-0.3632	2.5		-0.2941	-1.2658	3.7904	-0.8547	0.9887	0	-0.8955	0.8974	-0.6098	-0.1204	-0.1203	1.9802	-0.6575	1.0638	-0.0668	-0.2566	0.1371	-0.5011
2002/2/28	1.7352	-0.597	-1.9417	-0.3846	-0.0669	-1.1033	-0.86	-1.9862	-0.2833		0.9975	-3.125	1.7626	-0.7983	-0.6075	1.2195		-1.4159	-1.2821	-2.9001	-0.5388	-1.2587	-1.0909	-0.9036	-0.5083	-0.409	-0.1206	-0.4819	-0.0747	0.0552	2.4377	-0.4682	-1.3505	-0.7529	-2.6557
2002/3/1	0.3591	-1.9019	-2.3515	-2.3166	-1.2718	-2.2312	-0.2366	2.9075	-0.9233		-3.4568	-3.1106	-4.157	0.1463	3.6675	-0.1004	5.0467	-0.9575	-3.8961	-0.4425	-2.7086	-2.2663	-0.5147	-2.2796	-2.5543	-2.1561	-0.161	-2.0581	-1.6442	1.4333	2.9746	-1.6801	-1.4993	-0.6897	0.1881
2002/3/4	-1.1628	1.7347	2.6616	0.6324	1.0169	2.4896	1.2253	2.3973	1.7921		1.6624	3.0916	2.1687	1.3148	2.8302	3.1156		0.6647	2.7027	1.3333	0.7795	2.029	0.5174	1.3219	3.0144	2.4134	-0.0403	1.7305	0.228	4.2391	0.7878	1.8455	1.6545	2.2569	1.784
2002/3/5	0	3.2096	7.037	9.9764	4.5638	3.3401	1.4838	2.0903	2.8169		2.8931	3.5755	2.3585	4.1817	3.211	1.6569		2.1609	2.4123	2.8509	3.3149	0.8523	0.9559	1.9954	3.4351	2.3566	0.4032	1.7011	3.3359	0.4692	2.0323	2.953	2.9297	1.8676	2.8137
2002/3/6	-0.4525	6.8999	6.113	2.2143	1.733	3.0362	-0.7695	0.7371	1.9178		0	1.2249	0.6912	-1.6609	-1.3333	-2.3011		1.7039	3.8544	0.7463	2.8877	4.0845	-0.3642	0.8277	3.567	0.9009	-0.3213	3.8232	1.1005	0.1038	-1.0215	0.5867	0.253	0.4333	-0.7178
2002/3/7	-0.2727	3.6364	2.2826	1.5374	1.6404	2.5665	0.9306	2.5203	3.0242		3.3007	3.3003	4.5767	1.1963	2.7027	2.7478		0.5199	8.2474	3.3862	3.7422	3.3829	0.5848	3.5821	2.4941	2.877	0.967	2.4166	0.6531	2.3847	1.7028	2.3979	2.1451	1.8586	1.1297
2002/3/8	2.0055	2.6316	2.1254	3.097	1.2415	2.6877	2.5355	2.617	1.696		0.8284	4.7923	1.0941	0.2086	3.3991	3.1519	4.9822	0.5172	1.3333	1.74	10.02	1.3089	3.125	2.4496	3.1286	8.1967	0.5188	5.9551	0.7931	2.3797	4.4647	3.3544	4.8796	2.9977	1.8767
2002/3/11	-0.4915	0.5983	3.538	1.4686	4.3532	1.3538	-0.1124	1.391	1.4753		4.9296	3.252	3.5714	2.7759	2.1209	4.1667		3.259	5.2632	9.9598	5.0091	4.1344	0.7047	1.4065	0.6742	2.3173	0	5.0901	2.9328	0.544	0	1.9596	-0.0589	1.993	0.307
2002/3/12	-2.4697	1.9541	-3.4171	-3.4211	0	-4.0962	-4.2761	-4.4207	-3.3502		-2.6846	0.9843	-3.3438	-2.7684	-0.6231	-3.9111		-2.6578	-2.1429	-3.0192	-3.6427	-3.9702	0.8397	-3.0513	0	-0.9582	1.1513	-3.1282	-4.2391	-0.9346	-2.7198	-3.0631	-2.8285	-0.031	-2.8422
2002/3/13	-0.8748	-2.5	-3.1217	-1.6349	-5.5229	-3.0641	0.9404	-7.0175	-1.4388		-3.6782	-5.1657	-3.1351	-2.6389	-2.7168	-1.1101		-0.967	-5.1095	-2.7358	-2.8803	-2.8424	-2.1513	-2.0029	-5.8036	-4.1337	0.4317	-3.8542	0.7257	-2.6812	0.4993	-0.6196	-0.5458	1.179	0.9901
2002/3/14	2.6475	2.4786	3.4372	2.4238	2.4876	3.3525	0.7764	2.7444	3.3842		3.6993	6.372	3.7946	2.3538	3.1149	4.5837		1.0913	6.7308	3.2978	2.5023	3.9894	2.2695	3.3577	3.5545	4.5872	2.6182	2.8169	1.0807	2.449	2.3845	3.1796	2.7439	1.3186	1.3369
2002/3/15	3.0317	-0.2502	-5.1921	-4.9358	-3.4587	-2.317	-2.5424	-0.6678	-3.1451		-3.9125	-0.2899	-3.6559	1.324	-2.9167	-3.6673	5.0847	-0.2841	-5.045	-4.9765	-2.5316	-1.7903	0.208	1.1299	-3.3181	-3.7719	-0.8759	-3.0558	-3.1361	-4.1833	-0.9704	-2.4773	-3.3234	-1.6344	-3.2982
2002/3/18	2.7668	-2.7592	0.9858	2.4182	2.0113	0.5693	0	-1.4286	0.3976		1.0778	-0.7752	0.8929	-0.8941	0.1073	0.1857		-0.7977	0.1898	-2.0751	0.8349	1.6927	0.346	3.9106	3.787	1.4585	1.0373	-0.5435	-1.2509	0.4158	-3.3807	0.9294	0.0614	0.3077	1.5007
2002/3/19	2.7778	-0.4299	2.1692	1.3889	1.602	1.7925	1.1858	1.7903	4.7525		3.0806	2.1484	2.4336	3.2616	2.7867	1.3902		1.9529	0.7576	3.1282	2.0239	4.6095	0	2.957	5.9293	3.5939	5.5955	3.6066	2.9806	3.5197	2.6876	3.008	3.8037	6.227	4.4803
2002/3/20	-1.8711	-0.6908	0	0.0685	0.3639	0.6487	1.0547	0.2513	1.6383		1.6092	0.8604	0.6479	3.0242	1.5641	-0.0914		0.338	0.3759	1.5656	1.8936	0.1224	-0.6897	-0.5222	-0.2153	-0.2602	0.1945	0.1055	0.5789	0.4	0.2469	2.1454	1.7139	-3.0898	-2.1012
2002/3/21	2.9237	1.8261	5.414	1.1636	1.3293	0.8287	0.0773	1.3367	-1.6119		-0.5656	0.6635	0.4292	1.3699	-0.616	1.7383		4.3234	1.8727	-0.578	0.6195	-0.2445	0.0694	-0.2625	-0.1079	1.1304	-5.0461	1.4752	0.0719	2.8386	0.3448	-0.175	0.1162	-2.1156	2.5405
2002/3/22	-1.7703	-2.9035	-2.3162	-0.8119	-2.266	-1.6438	-0.309	-2.7205	-1.0712		-1.5927	-2.5424	-1.3889	-2.8314	-2.376	-1.9784	5	1.9376	-1.6544	-1.6473	-2.5506	-2.451	-0.347	-2.5	-2.6998	-2.4936	2.1461	-2.3884	3.3789	-1.0169	-1.8164	-0.8767	-1.9153	0.3653	-3.8872
2002/3/25	-2.7242	0.9675	-0.1031	1.6371	0	-0.8357	-1.3173	-1.0169	0.7643		-0.4624	-1.1594	-0.325	-1.3245	0.3175	0		-0.3696	0.5607	2.1675	-0.4513	-0.6281	0.9749	0.9447	0.7769	-0.3527	1.3007	-0.7447	0.6954	0.2446	-0.05	0.2358	-0.355	3.3667	3.2
2002/3/26	-1.3356	-2.2648	-2.6832	0.0671	-1.3423	-1.1236	-2.6698	-3.6815	-2.7181		-2.3229	-1.8573	-1.7391	-0.8725	-2.7426	-1.1927		-2.2258	-1.8587	-2.3144	-1.5413	-1.7699	-1.3103	-3.2754	-2.9736	-3.0088	-0.5926	-2.0364	-1.174	-1.9034	-3.3017	-2.6471	-1.1876	-1.6432	-1.2059
2002/3/27	-2.5764	-1.6043	0.5302	9.3897	0.4947	-0.3788	0.6858	-1.6889	-0.5198		0	1.5936	-0.1106	0.9479	1.6269	0.65		3.252	0.3788	2.1718	0.1842	-0.9009	0	0.622	-0.3405	0	-1.0432	0.7659	2.376	-0.796	-0.776	0.9668	-0.2404	-1.1635	1.0462
2002/3/28	0.6275	0.2717	1.8987	-2.5751	2.3385	0.6654	0.4407	1.5371	0.3266		0.5945	-0.7843	0.6645	1.2743	-0.9605	1.1993		-0.0525	-0.1887	-0.4831	0.7353	0.9091	0.0699	-0.4121	-0.6834	-0.1825	-3.8655	0.9772	-2.1843	-0.7523	-0.8342	-0.5984	0	-0.9961	-1.3374
2002/3/29	-2.539	-4.336	-3.2091	-3.0837	-3.0066	-4.3437	-3.1113	-3.9181	-4.1016		-3.3097	-3.6561	-1.9802	-3.5762	-5.2802	-1.9143	5.0691	-3.8866	-3.9698	-4.1748	-5.0182	-3.7323	0.0698	-4.3448	-3.4404	-4.1133	-2.9765	-3.2258	-3.0007	-3.8403	-3.6278	-1.2643	-3.8554	-3.3841	-5.0284
2002/4/1	-1.3711	-1.4164	1.4973	-0.7792	0.372	-0.5923	0	-1.8536	-0.9504		0.978	-0.9231	0	0.2747	1.0239	0.7435		-0.0546	0.1969	-0.5066	-1.3449	-0.2674	0.3489	0.0721	-0.3563	1.0486	2.8525	0.3333	-0.6475	1.051	0.982	-0.6707	-0.5013	-0.568	1.2891
2002/4/2	-3.6145	-3.0651	-1.3699	-3.0759	-0.803	-3.0785	-0.5764	-2.7384	-3.0158		-2.9056	-3.7267	-2.5814	-2.8082	-3.0405	-4.428		-3.4992	-1.7682	-4.277	-2.5316	-2.681	-1.7385	-2.4496	-1.7878	-3.7736	-1.0989	-2.1041	3.1137	-2.8081	-2.7553	-2.8238	-2.4559	-2.5389	-2.7727
2002/4/3	0.7692	0.5929	0.641	-1.0128	0	0.5123	0.6211	1.2621	0.636		0.3741	0.6452	0.6912	0	0.3484	1.4479		-0.4533	1	0.1064	0.3996	1.9284	1.6985	-0.4431	0.1214	0.098	-3.7037	0.5656	0.8427	0.107	0.7778	-0.2527	0	0.6187	0.0468
2002/4/4	2.0515	4.1257	4.8832	6.9577	2.8643	4.0775	2.3457	4.2186	3.7921		3.8509	4.9145	3.8902	5.0035	4.5139	2.6641		2.3904	3.9604	3.4006	4.2786	2.973	1.4614	3.2641	4.9697	4.7013	2.967	3.8245	2.0195	3.8482	5.7883	3.7365	4.0026	5.8252	2.8037
2002/4/5	-0.5143	0.0943	1.6194	-2.3597	1.2712	0.1959	-1.8898	-1.8399	-1.7591		0.2392	-0.7128	1.4317	-1.4765	-1.4396	-0.8341	4.9708	-0.5003	0	0	-0.7634	-1.4436	0	-0.1437	-0.6928	-1.7774	-3.095	-1.9502	0.3413	-1.3381	-0.938	-1.16	-0.869	-1.0703	-0.4545
2002/4/8	-0.8459	-0.0943	2.49	1.1757	1.0161	0.782	-2.0492	1.687	0.1377		5.4893	-0.8205	2.063	0.1362	-0.1124	1.3084		-1.2849	0.5714	5.036	-1.1538	-0.2663	0.0686	0	1.3953	-0.381	-0.6057	0.221	-0.4082	0	-0.3682	-0.2471	0	-0.8037	0
2002/4/9	0.9479	2.9245	0.6803	0.0646	0.4734	2.7158	2.0084	2.212	2.2008		1.0181	2.2751	0.9574	1.5646	4.387	1.107		1.5846	1.8939	4.9902	2.821	5.474	0.9596	2.8777	2.6376	2.7725	2.9363	3.0871	1.0246	2.1388	1.2144	2.4768	1.5028	2.0567	1.3242
2002/4/10	3.2394	2.5665	-1.1583	1.1613	-0.4711	1.2276	-0.2461	0.6312	2.1534		-0.5599	4.0445	-0.6322	-0.067	0.9698	1.8248		1.0028	3.5316	1.3979	1.0407	0.6329	2.444	0	1.7877	1.5814	0.0538	-0.107	-1.6227	1.0215	1.0433	0	1.3572	1.9847	0.721
2002/4/11	-2.4557	-2.2341	-0.9766	-2.2959	-2.3077	-2.9851	0.1234	-1.1649	-2.9644		-2.4775	-3.5957	-2.7572	-1.4745	-2.6681	-0.9857		-0.8825	0.7181	1.7463	-2.7154	-2.3899	5.7654	-2.3776	-3.4029	-2.4725	0.0538	-2.0343	2.4742	-2.8311	-2.9427	-1.3897	-2.6172	-3.1138	1.3423
2002/4/12	1.3054	-0.9141	0.0986	0.5875	0.848	2.0192	-0.8624	1.5413	0.2716		1.5012	0.504	0.7634	0.8844	0.3289	1.267	5.0139	0.0556	0	0.4517	0.5775	0.5155	1.3158	1.0029	0.4545	0.3756	-1.4516	-0.6557	0.2012	0.1561	0.4255	0.9804	0.3125	3.3375	-1.8543
2002/4/15	-1.1045	0.5535	-1.4778	-0.7138	-1.0811	-1.0368	-1.2842	-1.7857	-1.4218		-0.3413	-0.7021	-0.5411	-0.8766	-0.5464	-0.7149		-0.2781	-0.1783	5.036	-1.6268	1.0256	-1.1132	-1.5603	-1.1442	-2.4322	-1.0366	1.2101	-0.2677	-1.7143	-1.589	-1.5777	0	0.4187	-1.8444
2002/4/16	-0.3723	3.3028	0.4	0.6536	-1.1536	1.1429	0	1.9091	1.0302		-0.7991	1.0101	0.1088	0.4082	-0.7692	-2.1602		0.7808	-1.7857	-0.9418	0.5837	1.5228	-0.0625	0.5764	0.8102	0.5753	1.5987	0.3261	-0.3356	0.9514	2.099	1.1097	0	-1.3699	0.7333
2002/4/17	0.1401	-0.9769	-0.996	0.2597	-1.2899	-0.7533	0.6295	-0.8029	4.2148		1.611	-0.9	-0.6522	-1.084	-0.5537	0.368		-0.3874	-1.6364	-2.5065	0.8704	-1	2.6909	-0.2149	-0.2296	-0.4766	0.8681	0.6501	-0.404	-0.1571	-0.1054	1.5854	1.1838	0	-0.2275
2002/4/18	-1.5858	-2.7803	-3.8229	-1.7487	-1.8046	-2.277	-1.543	-1.3489	-3.392		1.6988	-1.2109	-0.6565	-1.2329	-1.7817	-1.0082		-0.1111	-2.5878	2.8369	3.3557	-4.4192	-0.1828	-1.7229	-2.0713	-0.4789	0.3228	-1.507	-1.5551	-1.4158	-1.7942	-2.581	-2.7094	-1.7814	-0.1368
2002/4/19	2.3697	-0.8303	0.8368	-1.2525	1.4575	0.0971	-0.9318	-0.1823	0.3376		-0.8909	-0.4086	0.5507	0.208	1.5873	1.4815	5.0398	-0.8343	0	0.3448	0.9276	1.5852	-0.6716	0.8035	1.6451	2.3099	0.6434	0.9836	3.1593	0	0.2687	1.4171	0.5063	-0.707	0.3653
2002/4/22	-1.6204	-1.3953	-1.8672	-0.4005	-1.624	-1.0669	-0.9833	-1.8265	-0.2019		-0.3371	-1.9487	0.2191	-1.3149	-1.2277	-0.7299		-0.7291	0.1898	-2.2337	1.1029	-1.0403	-0.0615	0.2174	0.578	-0.4704	-2.0245	0.1082	-0.3329	0.3191	-1.0718	-1.0936	-1.2594	-0.8669	1.0464
2002/4/23	-0.5176	-0.0943	-0.2114	-0.8043	0.3175	-0.4902	-2.5907	-1.0233	-1.3486		-1.5784	-0.523	-0.5464	-0.561	-0.226	-1.4706		0	0	-0.703	-1	0	0.0615	-1.0846	1.1494	-1.1342	0.5982	1.6216	-1.6032	-0.4772	0.1083	-0.9214	-5.1658	0.2186	-1.0356
2002/4/24	-0.6623	0.3777	-2.0127	-0.6081	-1.2025	-0.9852	-0.3103	-0.4699	-1.8455		-1.6037	-1.6824	-1.2088	-2.1157	-0.3398	-0.8396		0.0565	-2.0833	-2.0354	-1.7447	-1.9711	-0.1229	-1.9737	-1.5909	-1.2428	-0.4865	-2.766	-1.5614	-1.2786	-0.7035	-1.4259	-0.4035	0.0312	-0.273
2002/4/25	3.8095	2.7281	1.4054	0.6118	0.5125	0.796	0.0445	0.9443	0.766		0	1.4973	-0.7786	0.8646	0.1136	0.6585		-0.0565	0	4.065	0	0.4021	-0.2462	-0.522	-0.8083	0.3872	0.0543	1.3129	0.1379	-0.3238	-0.3815	0.9434	0.8778	-0.3115	0
2002/4/26	3.1651	1.4652	2.8785	3.8514	3.2505	2.1718	1.3333	2.8064	2.6261		2.0955	2.6344	3.5874	2.5	2.0431	3.0841	0	1.5254	2.5145	1.5625	2.7103	1.8692	-3.3313	1.6492	1.8626	2.0251	0.0543	1.1879	0.6887	2.0574	2.0788	1.8692	1.6734	0.625	0.8668
2002/4/29	0	2.4368	3.2124	3.123	2.963	2.3188	1.7982	1.5469	2.3569		1.4823	3.0801	4.4372	2.9965	1.7798	3.3545		2.7268	2.6415	1.1111	1.4559	1.8349	0.3191	2.5811	3.2	2.3629	2.0619	1.7076	1.4364	4.244	2.4652	2.1407	1.3825	1.2422	2.8042
2002/4/30	-2.6234	-1.0573	-1.1044	-0.3155	-1.0791	5.6657	-0.2154	-0.7168	-0.3947		1.1236	-0.498	1.1399	1.8268	-1.0929	0		-0.5959	-0.5515	2.874	0.3587	1.0296	0.0636	-0.0719	-1.1074	-0.4617	-1.1696	-0.7345	0.8092	-0.1018	-0.8891	-0.6587	-0.6494	0.2454	-1.4958
2002/5/8	-2.2831	-2.1371	-2.5381	-2.3418	-0.9091	-2.3235	-0.475	-2.1661	-1.7173		-1.6667	1.8018	-2.0492	-2.3256	-1.326	-2.3684		-0.654	-0.9242	-1.3969	0.2681	0.6369	0.445	-0.7194	-1.9037	-1.3915	-2.9048	1.3742	0	-2.2924	-0.5277	-1.1453	-0.9804	-1.4688	-1.1166
2002/5/9	3.785	2.5478	0.8333	-0.1944	0	3.2022	1.692	0.5535	0		0.339	-1.1799	-0.3138	-0.9524	-0.4479	-1.168		0.6583	1.6791	-0.75	0.2674	2.9114	0	-0.5072	0.9132	-0.3763	-2.7147	0	-1.3378	-0.6257	-0.2122	-0.1829	0	-0.4348	-1.6712
2002/5/10	3.7371	6.1224	-1.6529	-0.974	-0.4281	-0.0887	-1.2799	2.0183	0.2688		-0.6757	0.0995	-0.1049	0	-0.225	-2.7273		-0.3815	-2.0183	-2.7708	1.2444	0.738	0.1899	0.3642	0.1131	1.6053	-1.7654	-4.0667	-2.9153	2.4659	1.1164	-0.733	0.33	0.9357	0.2756
2002/5/13	0.6076	0.7525	-1.0504	-1.6393	-1.7199	-2.0408	-2.809	-1.0791	-1.8097		1.2472	-1.1928	-0.2101	-2.5412	-3.044	1.1215		0.1641	-0.7491	-0.7772	-2.5461	1.5873	-0.8844	-2.1045	-1.5819	-2.6022	5.4493	-0.4348	-1.6061	-0.768	-1.8927	-0.8615	-2.0395	-1.7614	-2.0614
2002/5/14	-2.0708	-1.5768	-0.1062	1	0.25	-0.1812	0.0445	1.8182	0.8191		-0.5599	2.6157	1.6842	-0.0705	-2.2093	0.8318		-0.6008	-0.566	-0.2611	-1.4414	-2.8846	-0.6373	0	0.1148	0	-1.1545	-1.4192	-2.0582	0.9804	0.5895	1.0552	0.7388	1.9503	0.3274
2002/5/15	0.7489	-2.6138	0.1063	0.8581	-0.4988	-2.9038	-0.8889	-2.3214	-0.5416		0.6757	-0.9804	-1.4493	-0.7757	-1.1891	-0.55		0.989	-0.9488	-1.3962	-1.4625	0.1238	0	-1.4085	-1.1468	-1.4313	-0.5562	0	0.1449	-1.5841	-1.2254	-1.1057	-0.5333	-2.4684	-1.5851
2002/5/16	-4.4163	4.329	-4.5648	-2.356	-3.3835	-1.3084	-2.87	-3.6563	-4.4929		-4.2506	-4.7525	-5.7773	-4.7619	-2.6474	-4.0553		1.4146	-3.6398	-4.7788	-4.3599	-4.9444	-2.0526	-3.7594	-5.1044	-3.3882	-1.9575	-5.2049	-3.9797	0.2596	-1.5102	-4.2857	-3.8874	-2.8156	-0.9
2002/5/17	2.6075	8.6307	0.8899	0.5362	2.2698	7.9545	0.554	0	2.1383		1.0514	9.8753	1.2263	3.1343	4.6972	2.2094		0.3219	1.3917	-0.5576	2.8128	2.8609	0.0655	1.875	2.6895	3.507	0.4564	1.6355	2.2607	6.318	3.3954	1.817	2.7197	0.8138	0.3824
2002/5/20	-0.8471	1.5279	-4.0794	-0.4667	-0.3171	1.5789	0.4132	6.8311	-0.2791		-1.5029	0.2838	-1.8722	0.5065	1.1806	2.3496		-0.3209	-0.9804	1.1215	3.3019	-2.1492	-0.7853	-2.1472	-1.4286	0	-0.0568	-2.1839	-3.4635	-1.8509	2.6483	-0.8923	-2.444	-0.0646	-0.4762
2002/5/21	2.3381	6.6215	6.092	2.4782	2.9898	0	2.1491	6.9272	3.9188		6.338	3.4906	4.0404	7.1274	3.8506	4.3159		3.1652	4.1584	3.9741	3.653	5.814	0.7916	3.8401	4.7101	3.969	2.8409	3.4078	4.2748	3.1762	2.2704	4.0514	4.3841	2.1971	3.6364
2002/5/22	-1.8893	0.4234	-2.4919	-2.7451	-0.9883	2.5043	-1.3876	-1.8272	-0.6734		0.3311	1.1851	-1.5102	-1.9489	0	-3.6972		-2.8081	-4.1825	-3.7333	-2.0264	1.5873	-0.7853	-2.0377	-0.692	-0.2793	-1.4365	-0.5682	-2.7818	-0.3848	-2.22	-1.9778	-0.1333	-1.9602	-2.6316
2002/5/23	-0.6717	-4.0759	0.6667	0.2016	1.2477	-1.6007	-1.3711	-1.0152	0.9492		-0.7701	-1.8018	1.3143	1.0281	1.0112	0.9141		-1.2841	1.9841	1.0157	1.7086	0.8413	-0.3298	0.077	-0.1161	-0.1867	0.6726	-0.9143	0.6777	0.9174	0.516	-0.0631	-0.4673	-0.0322	0.4742
2002/5/24	-1.9838	-1.685	0	-1.4085	-1.9717	1.8836	-0.6024	-2.6496	-2.552		-2.5499	-2.6606	-2.1622	-1.2212	-2.8921	-0.5435		-1.3008	-0.9728	-0.3656	-2.3873	-2.7414	-1.9854	-1.6166	-1.3953	-3.1805	0.0557	-2.1915	-0.9723	-4.0191	-2.0021	-1.6404	0	-1.5161	-2.1236
2002/5/27	0.736	0	-1.2141	-0.068	-0.3771	0.5882	0	4.2142	0.0689		1.0239	6.5975	1.326	1.8544	-1.1455	2.0036		0	0.9823	0.367	-0.9058	3.0637	-2.7119	-0.2347	-0.2358	0.8696	0.2782	0.2358	0.7553	0.997	0	1.2187	-2.884	0.2293	1.0125
2002/5/28	3.516	-1.0432	0.5587	0	-0.0631	-2.5898	0.8392	-2.2746	-1.0331		-0.2252	-2.8294	1.4177	0.2023	1.5064	0		0.3295	0	1.0055	1.0969	-1.4269	-1.324	-0.3137	0	0.0958	-0.7769	-0.8235	0.1499	-0.2468	3.0906	-5.0697	0.1381	0.4902	0.9547
2002/5/29	-1.191	-3.6898	-2.8889	-1.0211	-2.0833	-3.6021	-0.5086	-2.2414	0		-3.386	0	-2.6882	-4.7779	-3.3105	-2.7679		-0.6021	-2.1401	0	0	-3.0157	-0.7768	-3.1471	-4.0189	-3.1579	-1.0626	-2.1352	-3.0689	-3.2162	0.8638	-1.4019	-2.4138	-3.6098	0.4255
2002/5/30	1.1607	1.4855	-0.8009	-1.6506	-1.354	2.847	-0.3717	3.351	-2.5748		-0.2336	-3.4577	-0.663	2.0495	-0.3542	3.9486		1.0463	0	-2.2624	0.5425	1.6169	-0.8541	0.1625	-2.9557	0.2964	1.0741	-0.2424	-2.0849	0.409	3.6272	0.2031	0.1413	-0.8097	0.5179
2002/5/31	0.5737	-1.772	-1.7301	2.7273	-0.3922	-2.4221	-0.9795	-2.3038	-0.7143		-1.8735	-2.0735	-1.4461	0	-1.6588	-0.1767		-0.8174	-0.994	-2.3148	0.5396	0	-0.2154	0	-1.6497	-1.5764	-0.1678	0.729	-1.6562	-1.7312	-0.1458	0.2738	-0.7763	-0.6463	-0.8899
2002/6/3	-3.0715	-4.0784	-3.0516	-3.676	-3.0184	-1.3298	-2.261	-3.4061	-5.9712		-3.9379	-4.6198	-4.2889	-1.0388	-2.5301	-3.3628		0.5495	-3.4137	-5.0237	-1.6995	-2.0808	-0.4317	-2.6764	-3.2258	-3.2032	-1.5126	-1.6888	1.2029	-4.7668	-3.4567	-2.3891	-0.569	-3.1838	-1.1342
2002/6/4	1.9919	5.3148	0.2421	-0.5654	0.6766	3.3243	0.2892	0.7233	0.7651		0	2.8254	0.2358	-0.07	1.9778	1.0989		0.6011	-0.2079	-2.1956	1.5469	-1.25	-0.2168	0.6667	1.4667	0.8273	0.6257	0.3681	0.4754	1.0337	-2.2189	1.3986	-0.3577	1.1315	-2.1511
2002/6/5	0.3995	0.3106	-4.5894	-4.6908	-3.4946	-2.5217	1.2975	-2.8725	-2.4298		-4.7205	-6.4769	-5.6471	-1.6106	-4.3636	-4.0761		-2.7159	-4.7917	-3.5714	-2.4194	-6.8354	-0.0724	-1.8212	-4.205	-3.6923	-1.5263	-3.423	0.5521	-3.8234	-1.5472	-1.7931	-1.364	-1.7483	-1.5633
2002/6/6	1.901	5.8824	6.4557	2.9828	4.5961	4.6387	3.1784	4.7135	4.9027		6.1278	6.8206	6.2344	4.1281	4.8162	3.5883		1.6192	7.0022	4.9735	4.2241	4.6196	1.0145	4.7218	5.487	5.5378	2.411	4.6835	3.9216	4.0873	2.8287	4.073	6.8413	6.726	2.6303
2002/6/7	0.2169	-0.5848	1.308	2.2448	0.2663	0.8525	-0.046	0.353	1.3353		0.86	0.3929	1.1737	0.2734	0.6046	3.3728		-0.2747	0	3.125	3.0837	1.8182	0.7891	0.3221	1.8205	0.5045	-1.1771	2.1765	0.2264	0.7531	0.9679	1.0796	-0.0681	-2.5675	0.0491
2002/6/10	-2.684	-0.6618	-1.7606	-1.6997	-0.7968	-0.5917	-0.966	-1.5831	-1.9034		-1.7052	-1.1742	-0.58	-0.0682	-1.3221	0		-1.157	2.6585	-2.8348	-2.3077	-1.7857	-0.1423	-1.3644	-1.6603	-0.9036	-1.021	-2.2485	-0.9789	-1.8153	-2.0182	-2.4032	-1.636	-1.2663	-1.177
2002/6/11	-5.3381	1.0363	1.4337	1.9452	1.004	0.2551	-0.3716	3.3065	1.2687		1.2392	1.4851	1.4002	1.5007	0.609	0.6173		-0.1672	0.996	3.1187	0.7874	1.5584	0.3564	0.0814	0.6494	0.1013	0	1.3317	0.7605	0.2719	1.1329	1.5732	0.2772	0.5199	0.2481
2002/6/12	-1.7857	-2.4908	-0.4711	-1.4134	0.9278	-2.2901	-0.6527	0	-1.1054		-0.2448	-1.4634	-1.2658	-0.1344	-0.8475	2.454		1.5075	-0.9862	-1.6585	-1.9097	-0.2558	-0.4261	0.6504	-1.0323	-1.0121	-0.5158	-0.8363	2.7925	-0.7592	1.3238	0.202	-0.9675	-0.5862	1.3861
2002/6/13	-1.2919	-3.0804	-2.4852	0.0717	-1.5102	-1.9097	-0.2346	-2.4221	-0.5216		0	-2.0792	-0.8159	-0.5384	-2.6862	-1.882		-0.44	-0.996	-0.3968	-1.9469	-2.8205	0.5706	-1.3732	-0.9126	-1.1247	0.0576	-0.8434	-1.1747	-0.8743	-0.402	-1.4785	-0.8374	-1.4915	-1.3184
2002/6/14	-0.2424	0	-2.1845	-0.4298	-0.5333	-0.708	-1.4111	-1.6844	-1.4232		-0.9816	-2.8311	-2.7027	-0.8796	-1.3802	-1.4821		-0.5525	-2.8169	-1.494	-2.5271	-1.715	0.1418	-0.3276	-2.6316	-1.758	-0.3454	-0.486	-2.7489	-1.5436	-1.2109	-1.0914	-1.4075	-0.7042	-0.7917
2002/6/17	0.4859	1.5504	0.7444	-0.2158	-0.134	0.4456	-0.2863	-0.2705	0.0762		-0.2478	0.9365	-0.3623	0.9556	1.6539	0.9735		0.3333	0.207	-0.5056	0.2778	-0.2685	0.4958	-0.5752	0.5405	0.1053	-1.2132	-0.6105	-0.382	-0.3359	1.379	0.5517	-0.2141	0	2.8429
2002/6/18	0.2418	4.9618	4.5567	2.5955	1.9463	3.3718	2.0574	2.7125	2.7439		2.3602	2.9897	4	2.2312	2.0025	3.5933		1.3289	2.8926	2.439	3.0471	2.6918	0.9161	2.3967	3.3602	2.103	0.3509	3.317	1.9172	2.5281	1.2091	1.8519	1.9313	2.4113	6.0136
2002/6/19	-1.0613	-1.9636	1.649	-0.4216	-2.1725	-2.5751	-0.9376	-2.1127	-0.816		-1.4563	-1.9019	-1.8648	-1.2566	-2.0859	0.9306		0.5464	-1.004	-1.1905	-2.509	-1.5727	0	-0.4843	-1.9506	-0.4162	-0.0583	-1.4269	-1.1287	-1.1081	-1.1448	-1.3468	-0.8421	-1.385	-1.9671
2002/6/20	0.8289	0.816	3.5921	1.6231	0.9421	1.2335	-0.284	1.4388	0.7479		2.3399	0.9184	1.1876	0.3349	0.3759	-0.7544		-0.1087	2.8398	0.3012	0.1838	0.9321	0.419	-0.2433	0.9284	0.418	-1.1079	1.6888	-0.0761	0.5042	-0.1007	0.2048	0.4246	0.0702	0.3733
2002/6/21	-0.8704	4.1943	6.3758	6.8056	6.0667	9.3124	3.7969	4.6099	5.4195		3.4898	6.0667	4.6948	4.0053	4.2447	3.7162		0.9793	5.3254	3.003	3.945	4.3536	2.3644	4.5528	4.205	4.4745	-1.9458	3.796	2.818	3.6789	3.629	3.6785	3.3122	2.807	0.8368
2002/6/24	5.0856	10.0282	9.9895	10.013	9.9937	10.0318	10.0137	10	10		10	10.0095	9.9776	10.0128	0	10.0163		6.8427	9.9251	4.9563	9.9735	9.9874	7.8125	10.0311	9.9622	9.9602	7.0355	10.0571	8.6667	10	10.0195	9.9869	10.0273	10	9.3592
2002/6/25	-10.0047	0.6418	-0.0956	-4.7281	-3.8857	1.809	-3.2003	-1.6949	-2.6889		-3.1712	4.4194	-2.2426	-1.9837	9.9401	-2.5167		-4.7907	-1.3629	5	0.321	-2.1839	-0.3781	-0.2827	1.4908	0	0	-1.0494	-5.1125	-1.4663	-2.6967	-2.6284	-2.6658	-3.6612	-1.5599
2002/6/26	-1.8614	1.4668	-1.4354	1.2407	0	0.8529	1.7175	3.0564	2.5658		0.3275	1.3278	0	0.7738	0.6536	2.126		-2.5424	0	-2.7337	6.4	2.4677	0.6958	1.3466	5.9887	5.2536	-10	0	-1.5805	1.5377	3.5438	1.7791	4.2675	1.4171	2.5268
2002/6/27	0	-1.2571	-1.165	-2.3897	-0.7134	-1.198	1.0553	-0.8365	-1.0904		-0.7617	-1.8837	0.1043	1.1813	-0.8658	0.1493		-1.0326	1.209	0.272	-2.3308	-2.0642	-2.0101	-1.3986	-0.7463	-1.0327	-0.8739	1.0604	0.6569	-1.3679	-1.1409	-0.4219	-1.4661	-2.1912	0.3342
2002/6/28	2.0021	0.4456	0	-2.3227	-1.1976	-1.1412	-0.3342	-0.9202	-1.751		-1.2061	-1.9199	-2.0833	-3.6778	-1.31	0.149	38.1313	0.2197	3.9249	-1.6275	-1.7706	-2.459	-0.3205	-2.4113	1.1815	-0.087	0.3149	-1.3641	-3.3358	-1.1887	-2.3968	-1.5738	-1.2399	-2.5974	0
2002/7/1	0	-0.6337	-4.5187	-0.8355	-0.4242	-0.2165	-0.3353	0	-0.396		0	-0.5957	-1.0638	-0.7273	-1.2168	-0.744	0	-0.1096	-3.1199	-3.125	1.0188	0.2401	-0.7074	-0.7267	-1.4862	-1.0444	-1.5694	-0.9574	-0.9752	-0.1504	0.0455	-0.0615	-0.8161	0	-0.458
2002/7/2	-1.8595	-1.148	1.6461	2.3331	1.339	0.0723	-0.1682	-0.5418	1.0603		-0.333	1.2842	1.2903	0.6716	0.7839	3.5232	-5.0274	0.768	0.8475	0.5693	0.5431	2.515	0.0648	1.3177	0.5388	0.6157	0.0638	0.7519	0	1.6064	0.8182	0.6154	0.3797	0.2	-1.0038
2002/7/3	1.0526	1.2258	0.2024	-0.76	-0.7207	1.7341	-0.6318	-0.0778	0.1311		1.3363	-0.1691	0.4246	0.3639	-0.3333	-0.2896	-5.0048	0	-0.8403	0.1887	-0.5401	-0.8178	0.2589	0.0723	-0.9646	-0.3497	1.8483	-0.8529	1.5909	-0.6423	-0.9919	-0.1223	-0.0631	-0.5323	-0.3802
2002/7/4	-1.0417	-2.2307	-1.3131	-2.2336	-1.2704	-1.9886	0.975	-1.6355	-2.1611		-1.4286	-1.7782	-1.6913	-2.4169	-1.5608	-1.4524	1.0132	5.0626	-1.3559	-0.2825	-1.1637	-2.1201	-1.0975	-2.1661	-0.974	-1.2281	0.1252	-0.5376	-1.1931	-1.7902	-1.8215	-1.5922	-0.694	0.2676	-0.3393
2002/7/5	0	-2.2164	2.0471	0.0653	0.674	-0.5797	-1.2594	0.1584	-0.2008		0.5574	-0.6034	0.3226	-3.2198	-0.453	1.5475	-2.4072	-1.658	1.7182	0	-1.4914	1.444	0.1958	0.2214	-1.0929	-0.444	0.4375	-0.8649	-0.7559	0.1013	-0.0464	0	-0.1906	-0.1668	0.4681
2002/7/8	0.0526	0.6	4.2126	1.1742	0.6695	1.3848	0.2126	0.6324	1.5426		0.5543	0.7806	2.5723	0.7678	1.1377	-0.6531	0.5139	0.2107	1.8581	1.0387	0.7171	0.4745	-0.1303	1.4728	1.4365	0.6244	1.3068	0.3272	-1.1424	0.9105	1.4385	1.1823	0.4456	-0.1002	-0.3388
2002/7/9	-0.0526	1.9218	2.7911	-0.2579	-0.5441	-0.3595	-0.0424	-0.2357	-1.1889		0.1103	-0.3442	-0.418	1.0794	-0.8999	0.3652	-3.0675	0.8412	-1.8242	-1.4019	1.1076	0.9445	0.5219	-0.6531	-0.2179	-0.6206	0.1229	-0.6522	0.9245	-0.9524	-1.1894	-0.492	-0.2535	-1.7726	-0.5525
2002/7/10	0.7895	-2.4057	-3.1835	-1.6807	-2.6748	-2.7417	-2.8862	-2.8346	-2.2727		-1.4317	-2.7634	-1.0493	-0.9422	-1.5891	-1.7467	0.1055	2.7633	-1.8581	0.3791	-3.7559	-0.9357	0.8436	-2.7757	-3.0568	-1.7841	-1.9018	-1.6411	-1.0687	-1.8219	-0.9722	-1.3597	-0.2541	-0.7491	-3.7179
2002/7/11	0.5222	-0.2676	-0.0967	-0.5917	0.9994	-1.4095	-1.7483	0.1621	0.4788		0.4469	0.6217	2.8632	0.5073	0.4614	-0.5926	-0.843	6.6971	-0.1721	-1.2276	-2.439	2.1251	2.574	-0.7513	0.4505	0.0908	1.9387	0	0.2315	-0.0515	-0.7948	-0.188	1.1465	0.446	1.154
2002/7/12	-1.1948	0.2683	0.5808	0.8598	-0.2474	1.5049	-0.1335	1.7799	0.1361		0.4449	0.0883	-0.8247	0.8833	0	-0.2981	-0.3188	0.5231	-0.8621	-0.0956	-2.6667	-0.3468	0.3764	-0.3785	-0.3363	-0.4537	0.5521	0.1112	-0.5389	0.4126	1.9793	-0.3766	-0.5038	-0.7514	-0.4388
2002/7/15	-1.9453	-1.7391	-3.4649	-1.6393	-0.806	-2.298	-2.2272	-1.7771	-0.9517		2.1041	-0.4409	-2.4948	0.9381	-1.7222	0.2242	-2.0256	6.2914	-1.913	0.0957	-0.6849	-2.4362	0.0625	0.6839	-2.4747	-0.6381	-0.8542	-1.1111	-0.5418	-1.5408	0.1848	-0.6931	-2.0886	-0.8947	-0.7052
2002/7/16	1.9303	0.2723	0.997	0	0	0.0759	-3.6902	-0.7401	-0.2059		-0.4338	0	-0.7463	0.6815	-0.1168	0	0.7617	0.089	0.7092	0.0956	0	1.1891	1.1243	0.6792	0.2307	0	0.2462	-0.1124	0.3891	-0.7825	-0.1845	-0.3807	-0.2586	0.1736	-0.2219
2002/7/17	0	2.9871	2.1718	1.2667	-0.0625	0.6065	-2.9328	0.9114	0.4127		0.2179	1.24	1.3963	0	-2.3392	0.0746	1.5119	0.7114	1.0563	0.382	-1.5517	0.9401	0.5559	-0.3748	2.7618	0.8257	0.5525	1.2373	2.2481	-0.1052	-0.0924	0.1911	-0.2592	-0.104	1.29
2002/7/18	-0.0526	-0.7251	-0.6763	-0.1317	-0.3752	1.6705	0	0.2463	-0.137		1.1957	0.6124	-0.2119	-0.9846	-0.3593	-0.2981	-0.8511	2.1192	0	0.8563	2.8897	1.7462	-0.0614	1.3544	0.224	0.091	-0.0611	0.7778	0.6823	0.7895	-1.0176	0.7629	0.065	-0.0694	0.1318
2002/7/19	0.2632	-0.996	0.2918	0.857	0.4394	-0.2987	0	-0.1638	0.4801		0.7519	1.8261	2.1231	0.2486	1.3221	0.8221	3.97	-0.2162	0.1742	1.9811	0.854	1.7162	0	-0.5939	0.2235	1.2727	-0.1222	-0.1103	-0.3765	-0.5222	0.3271	-0.0631	0.1307	0.6597	-0.1316
2002/7/22	-3.4646	-2.3474	-2.2308	-0.5882	-1.5625	-2.397	0.3411	-2.5431	-1.7065		-2.9851	-2.9035	-0.2079	-0.806	-1.3049	-1.2602	-1.032	-1.2998	-0.6957	-0.37	-2.7096	-1.6873	0	-2.1739	-2.4526	-3.1418	0.0612	-1.6556	-2.0408	-1.5748	-3.3069	-2.2096	-1.8277	-0.6899	-0.7466
2002/7/23	0.0544	-2.3352	-0.3968	-1.1177	-0.3175	-1.1512	-3.4483	-0.7576	-0.2083		-2.0879	-0.7916	-0.3125	-0.3125	-1.0817	-0.4505	-1.9812	2.3705	-1.0508	-2.0427	-2.5239	-1.2586	-0.0615	-0.3831	0.4571	-0.3707	0.1222	-0.4489	0.3086	-1.5467	-0.2408	-0.4519	-0.6649	-1.4936	-0.0442
2002/7/24	0	-0.6329	-1.3944	-0.3989	-0.1274	-1.941	0.4024	0	-1.3918		-0.5612	0.0887	2.2989	-0.6897	0.3645	-0.2262	-0.4255	6.7324	-0.708	-1.4218	0.4464	-1.7381	-0.6765	-1.1538	-1.3652	-1.0233	0	-0.3382	-1.5385	-0.325	-1.014	-1.3619	-0.5355	-0.3879	0.0443
2002/7/25	6.3043	-2.6893	-0.404	-1.4686	-0.1276	-0.2375	2.7054	0.1696	-1.2703		-1.1287	-0.0886	-0.5107	0.2525	-0.4843	-2.8723	-0.3205	1.2455	-0.8913	0	1.1556	-1.2972	0.0619	1.0895	-0.2307	-0.094	0.0611	-0.2262	-0.625	0.5435	0.0976	0.4602	0.2692	0.0708	-0.3982
2002/7/26	-2.3517	0.8	-0.5071	-0.6775	0.2554	0	-0.2927	0.254	0.143		-0.7991	-2.305	-3.6961	0.1889	-0.1217	1.0895	-1.8221	-4.6032	-1.4388	0.1923	-0.703	0	0.8663	-0.5389	-0.1156	0.0941	-0.122	-0.2268	0.2358	0.7568	0.3411	0.5236	0.4698	0.0354	-0.1333
2002/7/29	2.199	2.8139	1.0194	0.955	1.2739	1.9841	-0.3425	4.1385	0.7138		0.9206	-0.363	0.3198	0.5028	-0.3654	-0.077	-0.7642	4.3677	1.0949	-0.2879	0.9735	0.9558	0.6748	0.4644	1.2731	1.2218	0	0.7955	1.1765	0.1609	-0.4371	0.5208	0.2672	0.1768	-0.3559
2002/7/30	-1.1783	-0.7018	-2.4218	1.3514	-0.8176	-0.3891	-1.2273	-0.3244	0.9213		-0.114	0.4554	0	-0.0625	0.8557	2.1572	0.44	0.0797	0	-0.8662	1.227	0	0.0609	0	0	-0.65	-0.2443	0.1127	0.2326	0.4285	-0.0488	-1.8782	-0.1999	0.7766	0.3125
2002/7/31	1.9699	-2.4735	-0.1034	-1.1333	-0.0634	-1.875	-0.5964	-2.2783	-1.5449		-0.6849	-1.8132	-1.2752	-0.1877	-0.9697	-0.4525	0	2.9869	-0.5415	-0.6796	-1.9048	-1.0651	-0.0609	-0.6163	-1.9429	-1.3084	1.2247	-0.9009	-0.3867	-2.1867	-1.6105	-0.462	-0.534	-0.8056	0.089
2002/8/1	-2.3894	-0.8696	-0.9317	0.5394	0.7614	-0.3185	-0.15	-0.1665	0		-0.5747	-0.831	2.7987	0.5643	0.4896	-0.1515	0.2191	2.2042	-0.5445	1.0753	-0.4413	0.9569	0.0609	-1.5504	-0.2331	0	0.1815	-0.5682	-1.5528	0.9815	-0.1984	0.4642	-0.8725	0.0353	-0.0889
2002/8/2	-1.1458	0	0.209	0.2683	-0.1889	-0.1597	-0.1002	0.0834	0.4993		-0.1156	1.676	-0.1047	-0.2494	-0.3654	1.1381	0.765	7.6428	0.1825	1.4507	-0.0887	0.237	-0.0609	0.3937	1.0514	-1.0417	3.5628	-1.0286	1.735	0.8639	0.8946	0.066	2.0988	-0.4589	1.2016
2002/8/5	0.1054	-2.2661	-1.0428	0	-0.8202	-2.8	1.604	-1.5	-0.7807		1.0417	-0.4579	0.8386	0.5	10.0244	-2.7007	-0.4338	1.5466	-0.7286	-0.0953	-1.6859	0.4728	0.6094	0.2353	0.3468	-0.4785	-1.5743	-1.1547	0.3876	-0.6959	1.2315	-0.066	-0.3316	0.1418	0.088
2002/8/6	-0.5789	2.8422	3.0558	1.3378	1.0814	2.4691	-0.1973	1.1844	1.216		0.9164	1.3799	0.6237	0.6841	7.1111	0.3084	0.4357	-0.1385	1.1009	0.5725	0.8123	0.8235	0	1.3302	2.4194	1.1538	4.8578	1.4019	1.2355	0.5391	1.4599	0.9901	0.998	0.4603	0.5272
2002/8/7	1.1117	-0.2182	-1.8405	-0.5281	-0.5664	-0.8032	-0.346	-0.2508	-0.7067		-0.454	-0.8167	0.1033	0.3706	-3.527	0.6918	-0.3254	-3.0849	-0.726	0.1898	-3.3124	0	0.848	-0.3861	-0.4499	0.1901	-1.7514	0.2304	0.4577	-0.6434	-1.3909	-0.5882	-0.3953	-0.7402	-0.6119
2002/8/8	-0.6283	-0.0729	0.3125	-0.2654	-1.0127	-1.5385	-2.0337	-0.4191	-2.9181		-1.3683	-1.6468	-1.4448	-0.8	0	-1.145	-1.8498	-0.8584	0.3656	-0.8523	0.3704	-1.5169	-0.2402	-0.6977	-0.791	0.2846	1.2076	-1.4943	-1.3667	-0.2159	-2.286	0.5917	-1.5873	0.142	-0.8795
2002/8/9	-0.0527	-2.2611	-1.2461	2.3287	-0.3836	-2.3849	-8.5063	-0.7576	-0.9531		-0.1156	-1.5814	0.3141	-1.9851	-2.043	-0.0772	-2.5499	-2.381	-1.6393	1.2416	-2.0295	-1.3033	0.0602	-1.171	-0.4556	-1.4191	-2.1023	-1.4002	1.0008	-2.2715	-3.9323	-1.3072	-2.0161	-3.1206	-0.2662
2002/8/12	-2.214	-2.0149	-0.1052	1.9506	-0.706	0.1685	-0.3874	-1.2723	-0.7402		0	-1.5123	-1.6701	-0.443	-0.3293	-1.4683	1.1377	1.9956	-3.1481	-1.3208	-2.1657	0.12	-0.0602	-0.7109	-0.8009	0.7678	0.1161	-0.8284	-2.5152	-0.7194	-2.0725	-0.2649	-0.9602	-2.3792	-0.3559
2002/8/13	0.2156	0.2285	-0.4211	-0.3827	-0.1293	0	-1.4444	0.1718	0.0746		-0.1157	0.5758	0.8493	1.0172	0.2203	-0.2353	-2.3622	-1.6304	0.1912	0.1912	0	0	1.2643	-0.0796	0.1153	-0.2857	1.3333	0.2387	0.86	0.1672	0.1587	0.332	0.2078	0.1875	0.3125
2002/8/14	1.0758	1.0638	1.1628	0.3201	0.5825	1.9344	1.9166	2.8302	1.5648		0.6952	2.0038	1.1579	0.4405	1.2088	0.6289	0.9217	-1.1418	1.5267	4.8664	2.2137	0.5995	1.0702	0.7166	0.8065	1.2416	0.1144	1.9048	0.3876	0.8347	1.6376	0.0662	0.622	0.4117	0.445
2002/8/15	-0.7451	-0.3008	-1.4629	-1.8507	-0.2574	-2.2277	-1.4934	-1.0008	-0.6603		0.4603	-2.2451	-1.5609	-0.7519	-0.9772	-0.0781	0.1142	-1.006	0.5639	-0.8189	-1.5066	-0.3576	-0.0588	-0.5534	-1.0286	-1.6038	-0.8	-1.8692	-0.3089	-1.4349	-0.6757	0.1984	-0.4808	-0.4845	-0.4874
2002/8/16	-1.3941	0.4525	1.1665	0.1951	1.0323	1.9409	-2.8074	1.5164	0.3693		0.3477	0.7656	1.9027	0.8207	-2.4123	1.0946	-0.4561	-0.1129	0.1869	2.7523	0.956	0.3589	0.5297	0.6359	1.6166	-0.3835	1.4977	1.1905	0	0.224	1.5175	0.5941	-2.0704	0.1873	0.5788
2002/8/19	-0.1088	-1.0511	-1.2579	-1.4925	-0.3868	-0.9934	1.4443	-0.4149	-0.9566		-0.9238	-1.2346	-0.5187	0.1879	3.4831	-0.6187	-1.3746	1.7332	-0.7463	0	-0.7576	-1.0727	0.4098	-1.0269	0.6818	-1.2512	-0.9648	0.5882	-0.5422	-0.6145	-1.134	-0.9186	-1.7618	0.5234	-0.2213
2002/8/20	0.3811	3.4143	1.6985	1.2516	1.0356	1.5886	0	1.6667	0.8915		1.6317	2.1154	1.5641	1.9375	1.4115	1.1673	1.3937	2.7778	1.8797	-0.0893	1.145	1.5663	0	1.1971	1.2415	1.2671	0.6304	1.0526	0.2336	1.6863	1.147	1.6556	2.0803	0.4463	1.2866
2002/8/21	-0.2169	0.7337	0.5219	0.5205	1.3453	0.0823	2.5057	-0.2459	2.1355		-0.6881	0.565	1.4374	-0.7357	1.606	0	0.6873	0.2162	1.6605	-0.3575	-0.283	-0.1186	0.2332	0.5521	1.4493	0.5775	1.2528	0	-0.8547	1.6031	1.0309	1.4332	1.1244	3.6653	0.657
2002/8/22	0.7609	1.748	1.1423	0.712	1.5803	1.8914	3.7778	0.9039	3.8212		1.1547	2.0599	-0.2024	1.6059	2.2129	0.3077	1.5927	-0.5034	1.4519	-0.2691	3.4059	0.5938	1.9779	3.1373	0.2198	2.0096	-0.2812	1.0417	1.7241	1.9587	2.0408	3.4682	5.0035	1.2857	1.8277
2002/8/23	-0.863	-0.9306	-1.0267	-0.3856	-0.7467	0.0807	-1.7666	-0.4886	-1.4583		-0.6849	-1.3761	0.2028	-1.0334	0.3093	0.2301	-1.1198	-3.867	0.7156	0.3597	-1.4639	-0.2361	2.3959	-0.9886	-1.3158	-0.6567	1.41	-0.5727	-0.6163	-1.2273	-1	-1.1794	-0.6618	0.4972	-2.3932
2002/8/26	-0.3264	-1.9509	-1.8672	2.3871	2.1317	-2.1774	-0.327	-1.3912	-0.0705		0	-1.3953	2.2267	-0.6143	0.6166	0.6121	-0.1133	-1.2406	-1.9538	-2.8674	-0.2786	-1.3018	-0.0557	-0.9217	-1.1111	-1.322	-0.4449	-0.8065	0.0775	0.9184	-1.2121	1.1935	-0.533	0.9541	2.4081
2002/8/27	0.9825	1.6949	0.2114	1.8273	3.1921	0.8244	1.1482	1.3278	2.7504		-1.954	5.3774	2.9703	-0.2472	-0.5107	1.1407	1.9274	-0.1523	0.3623	-0.369	0.7449	0.3597	0.1115	3.4884	2.0225	2.3923	1.676	1.1614	1.6266	3.9615	3.5276	4.8417	3.148	3.6752	2.6935
2002/8/28	-0.5405	-1.1594	-0.3165	-2.0421	-2.558	1.6353	-1.6216	-0.9009	-1.51		-0.1172	-1.6115	-2.2115	-0.8674	0.2053	-0.3759	-0.8899	-1.2962	-0.9025	0.8333	-2.1257	-0.3584	2.4499	-0.9738	-1.2115	-1.4953	-1.3187	-0.4592	-1.372	-2.2142	-1.3827	-2.0722	-1.5584	-2.5658	-0.8743
2002/8/29	-0.6522	-1.6862	-0.3175	-1.4529	-1.3431	-1.9308	-1.978	-0.9091	-1.7422		-1.0563	-1.6379	-1.5733	-0.9375	-1.127	-0.4528	-1.7957	0.3862	0	-0.4591	-1.0387	-9.952	0.1087	-1.2859	-0.6689	-0.5693	-2.1158	-1.6148	-0.0773	-2.2643	-1.8027	-2.5998	-1.5172	-2.2869	-0.042
2002/8/30	-0.1094	-0.1491	0.1062	-0.2564	0.1856	0.082	0.1682	-0.3336	0		0.1186	0.555	1.1988	-0.2524	-1.9689	0.3033	-0.2286	2.2701	-0.1821	0.9225	-0.5725	-1.5979	-0.0543	-0.0766	-0.7856	-0.3817	0.9101	-0.2345	-0.6187	0.2694	0.204	0.3724	0.3349	0.0709	-0.084
2002/9/2	0.1095	0.0747	0.4242	1.5424	0.4324	-0.2459	0.2798	-0.1674	-0.1418		-0.8294	1.196	0.4936	0.3795	0.4228	-0.0756	0.1145	2.4831	-0.365	0.6399	0.4798	0.406	2.2814	0.3067	0.3394	0.5747	-0.7892	1.4101	-0.4669	0.2149	0.2545	0.804	-0.0668	0.815	0.0421
2002/9/3	-0.4923	0.7463	10.0317	-0.3165	0.5535	1.1504	0.2232	1.0897	0.7102		0	0.5455	-0.0982	0	3.7895	-0.1513	0.6865	0.2937	0.9158	-0.9991	1.0506	1.3477	0.9028	0.3823	0.9019	0.1905	0.625	1.1587	1.4855	1.2869	0.7614	0.4908	1.0688	0.8787	-0.3783
2002/9/4	1.6493	2.5185	-2.1113	-1.3333	-1.2232	-0.4874	-1.392	0.1658	-0.5642		1.7921	-0.6329	-0.3933	0.252	-0.2028	-2.1212	-0.7955	-0.5857	-0.726	0.367	-2.1739	1.0638	-0.0526	-0.5331	-1.1173	1.1407	-2.0327	-0.8018	-1.3097	-1.2705	-0.5542	-1.5263	0.0661	2.1603	-2.1519
2002/9/5	-1.298	-2.9624	-0.6863	-2.1236	-1.3003	-2.8571	-2.0327	-2.1523	-1.9149		-2.1127	-1.8198	-1.7769	-0.5657	-0.9146	-0.1548	-1.7182	-1.0677	0	-0.7313	0.1932	-2.6316	0.0527	-2.2205	-1.6949	-1.1278	-0.9798	-1.7321	-0.5464	-1.8231	-1.2158	-2.1699	-2.2457	-0.9891	0.1725
2002/9/6	-0.3288	0	-2.8628	-1.3149	2.8231	-1.9328	1.4409	-0.5922	-0.1446		-1.0791	-0.9268	-0.804	-0.1264	2.6667	-0.6202	-0.2331	0.4838	0.1828	-1.0129	-0.2893	0.2703	-0.0526	0.3915	-0.3448	0.9506	0.3492	-0.47	-1.5699	-0.2731	0	0.2535	-0.2027	2.2735	0.2152
2002/9/9	-0.9896	-1.6381	0.5081	-0.8661	0.061	-3.2562	-0.5682	0	0.2172		-1.4545	-1.029	0.2026	-0.0633	0.4995	-0.78	-2.2196	-2.2963	2.3723	-4.186	-0.4836	-0.4043	0.7372	-1.248	0.8074	1.5066	-1.0441	-0.4723	-0.9569	0.1643	-0.5128	0.5057	0.1354	4.4459	0.4296
2002/9/10	-3.1649	-2.271	0	-0.2016	2.1341	-0.7972	1.2	-0.2553	0.578		0.246	0.189	-0.91	0.19	-0.6958	-0.1572	0.4779	0	0.5348	1.165	0.2915	0.6766	-0.1568	0.3949	0	-0.0928	0.8206	0.7117	-0.161	0.164	0.8247	1.761	0.4733	0.5805	0.8554
2002/9/11	3.211	-0.8521	-5.7634	0.8754	0.0597	0.0893	-1.1858	-0.7679	-1.2931		0.3681	-1.1321	1.3265	-0.2528	-0.8008	-0.7874	-0.2378	1.1372	-1.2411	-1.1516	0.2907	-0.9409	0.3665	-0.3934	-1.8307	-0.2786	-0.1163	0.1178	0.3226	-0.655	-0.7157	-0.8035	-1.5478	-2.2443	0.212
2002/9/12	0	0.3906	-0.9657	-0.534	0.2983	0.3568	-0.2857	0.258	0.8734		0.6112	-0.1908	-0.3021	-0.1267	1.2109	0.5556	1.907	0.4123	-1.6158	0.0971	-0.3865	0.8141	-0.4695	0.7899	0.1166	0.9311	0.291	-0.4706	-1.6881	0	0.6694	0.5607	-0.3418	1.3447	0.127
2002/9/13	-1.8889	-0.6226	-2.1668	0	-0.9518	-0.4444	2.0057	-0.2573	-0.2886		-0.6075	-0.1912	0.303	0	0.7976	0.8682	-1.6374	-0.7839	-1.4599	3.3948	-0.485	-1.7497	0.7338	0.5486	-0.8149	-1.9373	0.2322	0.591	-0.8177	0.2747	-0.2046	0.4337	-0.2743	-1.6181	1.3525
2002/9/16	-1.812	-1.4879	-1.3289	-0.6711	-1.6216	-1.7857	-0.618	-1.5477	-1.3025		-1.2225	-1.4368	-0.7049	-2.5381	1.7804	-1.7997	-2.8537	-0.4138	-2.5926	-2.439	-1.9493	-3.8356	-0.1561	-0.7015	-3.2864	0.3763	-0.579	-1.7626	-2.6381	-1.3699	-2.1015	-2.0358	0	0.8553	-0.7506
2002/9/17	0.519	-0.4769	-2.1324	-0.3378	0.0611	-0.0909	0.7914	-0.0873	0.5865		-0.2475	-0.1944	0.3043	0.4557	-3.8873	0.9562	-3.06	0.4533	-0.5703	0	-0.5964	-0.2849	0.0521	-0.9419	0.8495	1.2184	-0.6407	0.5981	1.5241	1.0556	2.1466	0.1889	-1.9945	3.4899	0.7563
2002/9/18	-2.7539	-0.639	-0.4587	-0.9492	-0.4881	-0.7279	-2.0752	-0.8741	-0.5102		-0.3722	0.0974	-2.1234	0.1296	0	0.0789	-0.6313	-0.5641	-1.5296	4.3269	-1.1	-3	0	0.2377	0	1.0185	-0.9379	-0.5945	0.7506	-0.7147	-1.4864	-0.0629	-1.0526	-1.954	-0.1251
2002/9/19	2.1829	2.6527	6.9124	3.217	3.924	4.308	1.6609	2.1164	2.4908		1.868	3.4047	1.1364	1.6181	0	0.7886	1.6518	1.5885	3.4951	0.553	2.5278	3.9764	0.0521	2.0553	2.8881	1.9248	0.5917	1.0766	0.9934	0.9967	1.4568	1.6981	1.0638	-0.0643	0.0418
2002/9/20	-0.0577	0.3132	-4.0948	-2.0557	-0.885	-2.109	-1.7465	-1.6408	-1.3581		-1.956	-2.1637	-0.4086	-0.6369	0	-0.4695	-1.75	-0.8563	-1.6886	-1.5582	-2.7613	-1.8414	-0.0521	-1.007	-2.5731	-1.1691	0	-1.4201	-0.8197	-1.1513	-1.0256	-0.6803	-0.1404	-1.962	-1.2104
2002/9/23	0.8088	0.6245	1.1236	0.4739	-1.1905	-0.1795	0.4014	-0.1756	-0.3623		-0.8728	0.0962	0.3077	0	0	-1.1006	-0.1272	-2.2155	-0.9542	-1.0242	-0.7099	-0.4329	0.0521	0.3912	-0.2401	1.0919	-0.4118	0.4802	-0.5785	-0.2219	-0.8808	-0.9963	-0.5622	0.0656	-0.845
2002/9/24	0.2865	-0.8534	0.6667	-1.0782	-1.9277	-0.5396	-1.2564	-0.3518	-0.7273		-1.5094	-0.2882	1.0225	-1.0897	0	-0.9539	-1.7834	0.2304	-0.7707	-2.1637	1.5322	-1.8841	0.6247	0.3897	0.2407	-1.1701	-1.0632	-0.7168	0.3325	-0.667	-0.1568	2.5157	0	0.1967	-1.4913
2002/9/25	1.1429	-0.1565	0.5519	4.8365	0.7985	0.6329	-0.5205	-0.5296	-0.0733		0.1277	-0.1927	-0.4049	-0.7129	-9.3023	-0.9631	4.0208	2.2605	0	0.7692	0	0.7386	-0.1035	2.8727	0.7203	-1.5483	0.9552	0	0.8285	-0.2238	-0.9948	0.7362	-0.5654	-1.7997	-1.6003
2002/9/26	-0.3955	-1.6458	-1.2075	-3.5737	-0.975	-0.9883	-7.6163	-0.5324	-1.6129		-0.3827	-1.3514	-1.4228	-0.1305	1.3378	-1.6207	-2.9925	-1.3114	0	-1.4313	-1.2072	-2.1994	-0.5179	-0.4528	-0.4768	-2.0352	-0.0591	-0.4813	-1.8077	-0.5048	-2.6441	-1.8879	-0.4975	-0.7331	-0.044
2002/9/27	0.6239	-0.6375	-0.7778	-0.7412	-2.2154	-1.2704	-1.825	-0.446	-0.8942		0.5122	-1.3699	-0.7216	-1.9608	1.1001	-0.0824	-1.4139	0.1519	0	-0.0968	-0.5092	-2.099	-0.6767	-1.8196	-1.4371	-2.7384	-0.2367	-1.6929	-0.251	-0.1691	0.4889	-2.4829	-1.4286	-0.9735	1.4072
2002/10/8	-1.071	-1.2831	0.224	-1.1541	-2.0138	-1.1949	-1.0256	-1.2545	-1.2782		-1.2739	-0.9921	-2.5961	-0.8667	0.1088	0.3298	-1.9557	-2.1607	-0.7767	0.1938	-2.7636	3.2159	-0.7338	-0.5405	-4.4957	0.8738	-0.1779	-1.599	-0.0839	-1.7504	-1.6216	-2.6098	-1.0145	-1.7627	-0.3036
2002/10/9	-1.9373	-4.7929	-4.3575	-3.0907	-2.0552	-3.1628	-2.3316	-1.9964	-0.8378		-1.6774	-1.6032	-2.7719	0	-2.2826	0	-3.5904	-0.7361	-3.3268	-3.1915	-2.3158	-2.0772	0	-1.0093	-0.8906	-2.5987	-0.2971	-0.5	-1.2594	-1.6092	0.3846	-1.634	-0.366	-0.8972	-1.3919
2002/10/10	-1.5107	-1.9625	-0.2336	-0.2126	-0.7869	-0.7685	0.1326	-0.463	0		-0.1312	-1.5275	0.5482	-0.6725	-5.4505	-4.5193	0.4138	-0.1171	-0.4049	-0.6993	-0.9698	-1.0606	0	-0.7843	0	-0.4941	0.4768	-0.2513	0.1701	-0.4089	-0.1095	0.4651	-0.2204	0.383	0.2647
2002/10/11	-0.472	-0.087	-0.1171	0.142	-0.0661	0.3872	0.6623	-0.5581	-0.0768		0.3942	-0.1034	-0.4362	-1.151	-0.1176	-1.5491	0.2747	-2.1493	0.6098	-2.0121	0.1088	-0.4594	0	-3.5573	-0.5135	-0.993	0.0593	-0.3778	-0.2547	-1.0557	0.1096	0	-0.3682	-0.6937	-0.396
2002/10/14	-1.0077	3.3101	2.4619	1.2057	0.2646	2.5072	1.9079	1.6838	0.6149		1.178	1.5528	0.3286	2.0548	0	2.4476	2.0548	0.639	0.8081	0.2053	-1.087	0.7692	0.3696	-0.9836	0	1.2036	0.0593	-0.1264	-1.0213	0.652	1.1494	0.6614	0.8869	-0.4541	-0.53
2002/10/15	-0.5389	-0.9275	-1.1442	-0.8409	-1.6491	-1.6933	-1.4848	-1.196	-0.0764		-0.9056	-0.6116	-0.2183	0.6711	1.7668	-0.1706	-0.1342	-0.4762	0	0	-0.989	-0.3053	-0.5786	0.0828	-1.1613	-1.4866	-0.237	-0.3797	0.172	-0.8834	-0.2706	-0.7884	0.1465	-0.3509	-0.6217
2002/10/16	-0.0602	2.8936	2.4306	1.6961	1.4085	1.6268	1.5727	3.8175	1.2232		1.0444	1.641	0.6565	0.4667	-0.1157	1.453	0.1344	-1.1164	1.002	0.4098	4.3285	1.3783	-0.5291	0.7444	1.5666	1.4085	0.2375	1.0165	-0.6009	1.426	0.6511	0.6623	1.3899	0.9155	0.6256
2002/10/17	-1.2048	-0.9098	-2.4859	-1.3204	-1.0582	-1.8832	-1.9355	-1.9731	-2.3414		-2.0672	-2.9263	-0.9783	-1.2608	-0.927	-2.2746	-3.4899	-0.8468	-2.381	-5	-1.2766	-1.9637	0.0532	-2.2989	-2.1851	-1.6865	-0.0592	-1.6352	-2.3316	-3.5149	-0.4852	-0.7895	-1.8759	-2.3029	-0.5329
2002/10/18	-0.9756	0.1669	-0.2317	0.4225	0.8021	0.7678	0.5263	1.0064	0.1547		0.3958	0.2079	0.2195	0.8065	0.5848	0.7759	0.4172	-2.196	0.6098	-1.1815	2.5862	0.6163	-1.3291	1.1765	-1.1827	0.7064	0.0593	0.3836	-5.7471	-0.425	0.2709	-1.9231	-0.3676	-0.4286	0.1786
2002/10/21	-0.9236	-0.25	0	-0.2104	-0.7958	1.3333	-0.9817	0.4529	0.4633		1.8397	0.3112	-0.1095	0	0.6977	0	3.8781	-0.0832	1.0101	0	1.2605	-0.1531	0.0539	0.4983	1.0638	-0.7014	0.1777	0.2548	0.2814	-0.061	1.5127	0.7437	-0.369	0.3587	0.4456
2002/10/22	0.9323	1.8379	3.9489	1.3352	1.9385	1.3158	2.7759	1.4427	1.6141		2.5806	2.4819	1.6447	1.4667	1.6166	0.6674	2.6667	4.5776	3.6	2.2826	0.6224	2.3006	0.1616	1.3223	2.5	1.9173	1.1236	1.906	1.1225	1.9524	1.0112	2.0134	2.2222	1.8227	0.5768
2002/10/23	0.1232	0.082	1.4525	-0.4161	0	0.2783	0	0	-0.3782		-0.6289	0.4036	-0.5394	0.9855	-0.7955	-0.1105	-0.1299	-0.5571	0.1931	0.9564	-0.4124	0.8996	-0.1613	-0.8157	-0.5135	-0.495	-0.4678	-0.3741	0.37	-0.4788	-0.7903	0.1974	-0.6522	-0.8424	-0.2647
2002/10/24	-0.861	-1.1475	-1.9824	0.6964	-2.1639	-1.7576	0.0643	-1.8667	-1.2149		-1.1392	-1.809	0.6508	-2.0169	-2.9782	-1.6593	-1.1704	0	-1.3487	-2.3158	-1.9669	-1.9316	-0.2154	-0.7401	-0.5161	-1.0945	0	-1.3767	-2.4885	-1.9844	0.7435	-0.5909	-0.8023	0.3894	0.2211
2002/10/25	-1.5509	-2.6534	-2.0225	-1.9364	-1.7426	-2.0716	0.5784	-1.2681	-0.7686		-1.2804	-4.8106	-1.9397	-0.996	0.2361	-3.2621	-0.3947	-2.521	-2.3438	3.3405	-0.7392	-2.1212	-1.0254	-1.4085	0	-0.6036	-0.1175	-0.5076	-2.741	-0.4294	-1.476	-1.9155	-1.0294	-1.9746	-0.7502
2002/10/28	-4.4739	-1.3629	-1.4908	-0.5642	-6.0709	-0.9615	-6.1342	-1.6514	-2.7885		-1.297	-3.5484	-0.5495	-1.8779	-2.4735	0.4651	-4.4914	0	-0.6	-4.9009	-0.5319	-3.4056	-2.3991	-2.521	-3.1128	-2.3279	-1.4706	-0.6378	-1.6521	-2.2797	-2.0867	-0.6061	-2.3774	-2.8417	0.1779
2002/10/29	-0.8575	2.2453	1.397	0.7092	1.5251	1.9417	3.9483	1.6791	-0.0797		0.657	2.2297	1.768	1.3671	0.6039	0	0.9682	-1.2726	1.4085	0	1.1765	-0.1603	0.1676	1.8103	0.8032	0.829	0	-0.7702	-3.9526	1.8916	0	1.0163	1.446	1.0737	-0.3107
2002/10/30	-0.2661	-0.3378	-0.1148	-0.2817	-1.4306	-0.1905	-0.1965	-0.8257	-1.9139		2.4804	-1.4177	-0.4343	1.0115	0.12	0.463	0.9589	4.5738	-0.7937	0	-1.4799	-0.8026	0.1115	-0.8467	0.1328	-3.5971	0	-1.2937	-1.2346	-0.6807	-0.6011	-0.6707	-1.5754	-0.293	-1.87
2002/10/31	0.2001	-0.0847	-0.2299	0.6356	-0.2903	-0.8588	-0.6562	0.9251	-0.8943		-0.1274	0	-1.4177	-0.4005	-0.7194	-0.3456	-2.171	0.4771	-0.2	0	0	0	-0.4457	0.3416	0.5305	0.2132	0	-0.5242	2.1875	-0.3115	0.8796	-0.8778	-0.3811	0.147	-1.3158
2002/11/1	-0.466	0.933	2.8802	0	-1.0917	-0.1925	4.6235	0.1833	-0.4102		0.2551	0.3319	0	0.2011	-5.4348	-0.1156	0	-1.1476	0.4008	0	0.9657	-0.9709	-0.1119	-0.3404	-0.7916	0.6383	0.4776	0	-2.0387	0.0625	-0.2725	0.6812	0.0765	0.2935	-3.954
2002/11/4	1.806	4.1176	1.3438	0.7719	2.4283	5.1109	3.2197	3.3852	3.7891		1.0178	2.5358	1.6593	1.7391	1.5326	8.4491	0.6935	-0.8006	1.5968	0	3.1881	2.2876	0.3361	3.5867	2.7926	2.8541	0.4753	2.5033	5.2029	3.6852	2.459	2.5034	3.0581	1.6459	-2.9679
2002/11/5	2.6938	0.9685	0.442	0.9749	1.4368	1.1009	0.367	0.2655	1.3492		1.2594	1.7204	2.2851	-0.526	1.8868	-0.9605	3.4435	4.8426	1.5717	0	1.7508	2.2364	0.5025	1.0717	2.0699	1.1305	-0.1183	1.0283	3.9565	0.8434	0.9067	0.6601	1.2611	1.9431	0.9867
2002/11/6	-1.5355	-0.3197	-0.33	-0.3448	0	-0.4537	-1.2188	-1.0591	-0.0783		-0.995	-1.0571	-0.3191	0.0661	-1.2346	-1.2931	-0.1332	-0.3079	-0.9671	0	0	-1.25	-0.2778	-0.8972	-0.8872	-0.9146	0.6513	-0.6361	3.8059	-0.9558	-0.8457	-0.3279	-0.4396	-1.306	-2.1006
2002/11/7	0.13	2.486	-1.1038	-0.4844	-0.4249	1.1851	-1.9124	1.3381	-0.627		0	0.7479	0.3202	3.3686	-1.125	0.1092	0	-0.7336	-0.1953	0	0.1012	-1.1076	-0.3343	0.1646	-0.5115	-1.2308	1.3529	0	-0.7333	-0.0603	-0.3198	-0.8553	-1.2509	1.3591	1.3972
2002/11/8	-1.8819	-4.0689	-4.2411	-2.6426	-4.3385	-4.3243	-0.9434	-3.257	-3.3123		-3.2663	-4.3478	-4.1489	-3.77	-3.4134	-4.1439	-4.9333	-1.3613	-2.9354	0	-4.3478	-4.32	-1.2297	-3.0403	-3.599	-4.7767	-0.6965	-2.4328	-3.6934	-3.5607	-2.8342	-2.1898	-2.3845	-3.1757	-2.0669
2002/11/11	-0.1323	-1.6313	-1.049	-0.1429	-1.71	-1.5066	-2.2857	-1.4559	-1.0604		-1.2987	-1.4412	-0.5549	-2.3904	-1.8325	-1.0239	-0.1403	-0.3549	-1.0081	5.0439	-1.9027	-1.3378	-0.3962	-1.1017	-1.0667	-1.3086	0.9936	-0.3937	-1.8217	-1.0638	-0.6604	-0.9498	-0.6107	-0.9111	0.4523
2002/11/12	-2.9139	-3.3997	-2.3557	-3.2904	-1.5885	-3.7285	0.6498	-1.5697	-2.3083		-2.3684	-4.2745	-1.5625	-3.1293	-4	-2.1839	-5.0562	-3.4428	-4.0733	4.4885	0.8621	-2.5424	-0.625	-2.2279	-3.504	-3.8674	-0.6944	-3.5573	-3.125	-2.4035	-4.4321	-3.0137	-3.149	-3.1629	-5.4527
2002/11/13	-4.0928	1.8026	0.3619	-0.1479	1.8447	0.4965	2.2595	1.2195	0.6751		-0.2695	0.3525	1.8141	2.7388	1.1111	0.1175	0	0.123	0.4246	-2.8971	1.1752	2.2609	-0.4002	-0.5259	1.1173	0.4598	0	2.459	2.0161	1.1017	0.8696	0.8475	0.4758	0	-3.4392
2002/11/14	-3.8407	-3.457	-3.2452	-3.1852	-2.3396	-3.1621	-1.0732	-3.1511	-2.347		-3.2432	-6.7916	-4.4543	-2.529	-0.8242	0.3521	-3.9941	-1.5145	-4.4397	-4.2181	-2.4287	-3.5714	-0.1722	-1.4978	-2.7624	-5.492	-0.9324	-2.1333	-3.8538	-2.8205	-1.1494	-2.8011	-3.3149	-1.1394	-5.0959
2002/11/15	9.9852	1.1354	-0.3727	0.306	-1.0046	0.6122	2.5526	0.3828	1.2017		0.419	1.7588	-0.6993	1.4025	0.6925	2.3392	-0.7704	0.0416	0	-0.9667	0.4329	1.0582	1.8401	0.4472	1.7045	2.1792	-0.1765	3.951	6.372	0.7916	0.0581	0.1441	0.1633	1.0373	0.9815
2002/11/18	6.8594	-1.2953	-2.3691	-3.1274	-0.1561	-2.5355	-0.3111	-0.7626	2.6293		-1.9471	-2.0988	-1.8779	0.7607	0.4127	-2.8571	-1.5528	2.742	-2.4336	-4.8807	-2.2629	-1.2216	0.0565	-1.0686	-0.2793	-1.5403	-1.2375	3.2765	2.1256	-0.1309	-0.6973	-1.295	-0.4075	2.9658	-0.1144
2002/11/19	-1.0069	-0.6999	1.2771	1.9685	1.4073	0.4162	0.3121	1.0567	0.1653		1.9858	2.7743	0.8373	4.5985	4.1096	0.9412	2.0505	1.0514	1.3605	-1.3683	0.9923	3.5336	0.1693	-1.4401	0.1401	2.6474	-0.716	0	0.5676	0.9174	1.2288	1.2391	1.7185	0.0739	-1.1448
2002/11/20	-5.658	-3.348	-4.2875	-2.6255	-4.549	-3.9378	-0.9956	-3.2319	-3.3828		-3.8943	-2.8221	-3.0842	-4.8556	-5.1316	-0.2331	-4.9459	-2.2809	-3.5794	-4.9711	-5.3493	-3.5836	-0.338	0	-3.4965	-3.517	-1.0216	-5.4569	-5.4563	-3.1818	-2.948	-2.7358	-2.6549	-2.583	-6.6589
2002/11/21	7.7493	-6.6545	-6.0606	-3.1721	-2.4233	-7.0119	-1.2571	-5.5992	-3.9283		-4.4863	-5.6818	-3.1824	-2.3448	0.1387	-4.2056	-5.0407	-3.3579	-6.0325	-4.9878	-5.075	-4.0708	-0.3957	-6.758	-2.1739	-2.7947	-0.7286	-2.1477	0.796	-3.0852	-4.5861	-2.7387	-2.9752	-0.947	-0.4342
2002/11/22	-1.4384	0.3906	0	0	0.2483	1.2761	-4.5194	0.4162	0		0.6061	1.2048	0	1.1299	1.108	0.6098	-0.3425	-1.2712	2.716	-2.4328	0.486	1.845	0.1135	-0.6856	-5.4815	1.125	0.367	-1.2346	-0.1974	-0.4844	-0.1248	0.3805	-0.4259	0.1912	3.053
2002/11/25	-2.665	0.3891	0	-1.3104	-0.4955	0.8018	-0.6	0.4145	-0.4444		1.2048	1.7196	-0.1264	0.419	4.1096	-0.6061	2.5773	0.3433	1.6827	2.7559	1.0883	0.1812	0.1701	-0.1972	3.1348	0.8653	0.4875	-1.1111	-0.2967	0.4868	-1.0625	0.0758	-2.053	0.5344	0
2002/11/26	-3.7158	-3.1977	0	-0.9959	-2.4896	-3.9773	-2.7498	-2.4768	-1.4286		-2.0833	-3.5111	-3.2911	-3.1989	-1.7105	-3.9024	-5.0251	-1.6253	-2.8369	-4.2146	-4.3062	-3.255	-0.0566	-3.8538	-5.1672	-1.9608	0.0606	-1.1236	-5.1587	-3.391	-3.6639	-1.5909	3.0568	-0.5315	-3.688
2002/11/27	0	0.6006	-2.6648	0.5029	-0.5957	2.0118	-0.069	0.9524	-1.087		0	1.752	1.178	0.3592	1.7403	1.9036	2.2928	3.2174	4.1363	1.7333	0.375	2.243	1.0759	-1.0277	0	1.125	0.3636	0.5682	2.8243	0.5014	0.9836	-0.4619	-0.9322	0.1145	-1.5694
2002/11/28	2.0988	3.9801	4.1787	2.7523	4.1952	4.4084	4.0028	3.9832	3.663		2.7356	6.4901	2.9754	4.6528	2.3684	2.9888	3.7931	0.7161	3.0374	3.1455	5.3549	4.2048	0.8403	6.0228	0	4.4499	0.9662	3.6723	4.883	6.8425	4.4156	4.6404	4.876	3.8124	4.7832
2002/11/29	0	2.3923	4.2877	3.0032	1.7256	2.4444	0.7299	1.0081	0.8834		1.7751	1.1194	3.6432	1.4364	0.1285	1.8138	0.6645	0.3346	0.6803	1.7789	1.8913	2.4561	0.0556	1.2733	0	0.355	3.2895	1.7711	0	1.8012	1.7413	0.0739	1.5498	0.2571	1.339
2002/12/2	-2.0557	-4.3925	-5.4377	-3.7037	-2.6656	-5.3145	-3.6891	0	-3.7653		-3.7791	-4.92	-4.8485	-2.8995	-3.2092	-2.9691	-4.1254	2.501	-3.6036	-4.9938	-3.7123	-4.4521	-0.3887	0	0	-4.1274	-0.9844	-4.8193	0	-4.1284	-4.0342	-4.062	-3.5341	0	-2.7027
2002/12/3	-1.151	2.8348	0.9818	0.491	0.8299	2.52	1.368	-0.7984	0.8189		1.2085	1.9405	0.6369	1.6667	0.7958	0.9792	3.0981	0.244	5.1402	3.4166	1.5663	2.1505	0	-1.5474	7.3718	2.091	0.117	1.8284	0	1.162	1.0191	1.6166	0.7494	-2.4908	0.4321
2002/12/4	0.411	0.3802	0.2778	0.0814	0.2469	0.3352	0.135	-1.2072	0.6318		1.3433	-0.2538	1.2658	-0.9563	0.2632	-0.4848	1.8364	0.2434	-0.8889	1.5248	1.898	-0.1754	0.3344	0	-0.597	-0.241	-1.285	-0.1381	0	0.0676	0.2522	0.7576	-0.4959	0.2254	1.2907
2002/12/5	-1.0914	-0.7576	-1.385	-1.4646	-1.4778	-0.8909	-0.876	-1.222	-1.0762		-0.8837	0.2545	-1.5	-1.5862	-1.5748	-0.2436	-0.9836	-0.8903	-0.6726	3.8798	-0.2328	0	0	-0.0982	0.9009	-1.2077	-0.8876	-0.5533	0	0.135	-1.3208	-1.5038	-0.1661	-2.099	-1.2136
2002/12/6	-1.5172	-0.7634	0	-0.7432	-0.3333	-0.2247	-0.6118	-0.3093	-0.4533		-0.4458	-0.7614	0.8883	-0.4905	-0.5333	-0.7326	-1.3245	-3.43	-0.6772	-0.9639	-1.1669	-0.3515	0.1667	-0.3933	-1.0417	0.978	2.4478	0	0	-0.472	-0.0637	0	-0.1664	0.2297	-0.43
2002/12/9	-1.8207	0	0	0.6656	0.1672	-0.9009	-0.9576	-0.6205	-0.8197		-0.7463	-1.5345	-0.2516	-0.5634	-1.6086	-0.615	0	2.6216	-1.3636	0	0.2361	1.5873	-0.0555	-0.7897	-0.6015	-1.3317	0.7576	-0.8345	0	-0.6098	-1.0842	-0.458	-0.8333	-0.7257	-3.6397
2002/12/10	-2.9957	-2.6923	-1.4045	-1.2397	-2.0868	-2.3864	-0.2072	-1.5609	-1.1019		-0.7519	-1.8182	-2.2699	-3.187	-1.6349	-1.4851	0.5034	-0.0412	-0.9217	-0.9732	-1.649	-1.5625	0.2775	-2.8856	-3.9334	-1.3497	0.5784	-1.683	0	-2.863	-1.0316	-0.5368	-1.9328	-0.0385	-3.137
2002/12/11	4.4853	0.4941	-1.1396	-0.9205	0.4263	0.1164	-0.2768	-0.4228	-0.2786		-0.7576	0	-1.2903	0.2195	-3.4626	-0.2513	-2.1703	-2.3908	-1.3953	-2.9484	0.8383	0.3527	-0.332	-0.7172	2.0472	1.1194	0	0.1427	0	0.0702	0.3257	-0.5397	-0.4284	1.0393	1.5863
2002/12/12	-2.1816	0.3933	1.1527	0.5068	0.5942	0.814	0.1388	2.1231	1.4898		0.3053	1.8519	0	0.7299	-2.2956	-0.6297	4.9488	3.0405	0.4717	1.2658	2.3753	2.9877	-0.111	0.8256	1.0802	1.476	-1.5526	0.8547	0	1.4727	1.2987	0	1.8072	1.6381	1.4314
2002/12/13	0.0719	1.5671	1.9943	0.8403	1.0127	1.1534	-0.0693	1.2474	0.9174		1.2177	1.8182	2.0915	1.2319	6.9016	0.8872	3.5772	-10	2.1127	1.875	1.2761	1.8771	0.1668	2.2518	4.8855	1.0909	0	1.4124	0	0.2073	0.7692	1.8605	0.9298	0.2624	2.694
2002/12/16	0.0719	0.5786	1.3966	1.5833	1.086	1.2543	1.0402	0.7187	0.5455		1.3534	1.4031	1.5365	0.9306	0	3.6432	0.471	6.2842	1.6092	-0.1227	0.5727	-0.1675	0.222	1.1011	-0.5822	0.5995	-0.7009	0.5571	0	2.3448	0.1908	0.9893	1.1725	0.2617	0.2498
2002/12/17	3.4483	1.0547	2.2039	0.3281	1.5702	1.6892	-0.2059	0.2039	0.9946		0.7418	0.8805	0.1261	-0.4965	0	6.1818	0.9375	6.1697	0.2262	1.1057	0.2278	0.8389	0.4983	0.9901	1.757	0.3576	0.4706	0.4155	0	-0.1348	0.4444	0.3768	0.3311	-0.0746	0.1246
2002/12/18	-2.0139	-1.3283	9.973	1.2265	1.1391	-1.2182	0.8253	-0.7121	-0.5372		-1.1782	-0.7481	0	-1.3542	0	-2.2831	-2.7864	-0.9282	-1.1287	-1.0936	-1.0227	-1.4975	-0.3857	-0.3922	-2.0144	-0.8314	0.4098	-1.3793	0	-0.8097	-0.1264	0	-1.0726	-1.0821	-0.1245
2002/12/19	-0.7796	0.8654	1.7157	-0.4847	-0.8045	0.3363	-1.7735	-0.7172	-0.09		0.4471	0.3769	-0.5038	-0.1445	-0.6868	1.4019	1.5924	1.7108	0	-0.4914	0	-0.5068	0	-0.7874	-0.7342	0.1198	0.1749	-0.2797	0	0.2041	-1.1392	0.3003	0.9174	-1.9615	0.3738
2002/12/20	1.7857	3.4318	-1.6867	0.6494	3.163	2.7933	1.7361	3.096	1.8018		1.7804	5.1314	1.6456	1.1577	1.6598	-1.3825	5.0157	-0.3204	1.5982	1.9753	2.411	1.3582	0.2212	2.7778	3.1065	2.512	0	2.3843	0	1.4257	3.4571	1.497	2.0661	0.5771	2.0484
2002/12/23	0.2105	-1.0138	-0.4902	0.0806	-0.7075	-0.6522	0.2048	-0.3003	-0.4425		0.4373	-0.8333	0	1.3591	1.3605	0.2336	0	0.2009	0.4494	0.3632	0.5605	-0.1675	-0.2208	0.3861	-0.7174	0.3501	0	-0.411	0	1.004	-0.9901	-0.1475	-0.8097	2.5249	-0.8516
2002/12/24	0	1.8622	-0.8621	-0.5641	-0.0792	0.1094	-0.2044	0.2008	-0.1778		0	0.9604	-0.1245	-0.494	2.2819	-0.3497	2.3881	-1.9647	-0.2237	4.9457	-1.0033	0	-0.2212	-0.8654	1.1561	-0.5814	-0.2328	-0.5502	0	0.729	0.25	-0.2954	0	-1.306	0.2454
2002/12/25	-0.7003	-1.6453	-2.236	-0.8914	-2.2187	-1.0929	-1.0922	-1.2024	-0.8014		-1.4514	-2.2592	-0.7481	1.773	-1.706	0	-1.312	0.5317	-0.8969	-0.9195	-1.0135	-1.3423	-0.2772	-1.3579	-1.2857	-1.9883	0.2917	-1.1065	-2.5218	-0.9211	-0.8105	-0.8889	-1.2245	-0.794	-0.7956
2002/12/26	-4.2313	-4.5539	-5.2097	-3.4342	-5.5916	-4.4199	-4.1408	-4.6653	-3.7702		-3.5346	-4.3796	-4.7739	-3.4843	-4.6729	-3.3918	-5.0222	-0.773	-4.0724	-4.9884	-2.3891	-5.4422	-0.3891	-3.8348	-5.4993	-3.6993	-0.1745	-3.3566	-6.1692	-3.9841	-3.1427	-3.8117	-3.4711	2.3247	-2.4059
2002/12/27	0.7364	0.4869	-0.5362	0.1693	-1.2876	-0.1156	-2.7358	1.5957	0.0933		-0.1527	1.145	-1.0554	0.6498	0.5602	-0.2421	1.2442	-0.902	0	-0.7326	0.6993	-0.5396	-0.0558	0.6135	-0.3063	0.4957	0	0.2894	-5.5143	0.0692	-0.5191	0.3108	0	3.8734	-2.0228
2002/12/30	6.7982	-1.0659	-1.6173	-0.6762	-1.3913	-1.7361	-4.5892	-1.466	-3.1687		-3.211	-0.7547	-2.6667	3.1564	-1.532	-1.8204	0	2.1928	-1.1792	-1.722	-2.3148	-1.8083	-0.0558	-2.2358	-2.1505	-0.6165	0	-4.0404	-2.3569	-1.7968	-1.0437	-1.7041	-2.0548	-2.9401	0.1935
2002/12/31	2.601	-0.7835	-1.3699	-1.2766	-1.3228	-1.4134	-0.3103	-2.2317	-2.9836		-0.9479	-0.7605	-1.7808	-2.7121	4.5262	-0.1236	-4.1475	1.498	-1.432	-2.378	-2.0142	-1.4733	-0.0559	-1.6632	0	-1.6129	0.641	-3.1579	0	-0.6334	-1.3184	0	-1.3986	-3.8419	0
2003/1/2	-4.1361	-1.382	-0.1389	-2.5862	-1.2511	-2.27	-0.5447	-2.6087	-1.7857		-1.7544	0.5109	-1.5342	2.1444	-2.1651	-3.3416	-0.3205	-1.2365	-1.2107	0.5128	-0.4837	-2.6168	-0.3354	-0.3171	-2.0408	-2.5221	-0.1737	-1.5528	-2.4138	-2.1955	-1.2692	-2.9945	-0.0887	-0.0768	1.481
2003/1/3	-1.7397	0.3003	5.9805	1.6814	0.6335	-0.2445	0.4695	-0.4464	0.6061		0.8117	4.1931	1.6997	0	1.3831	1.2804	3.2154	-1.252	0.4902	2.2959	-0.8505	0.7678	-0.2243	-0.2121	0.641	0.9056	-0.29	0.6309	-3.298	0.1448	-1.1502	-0.1625	-0.3549	0.7689	0
2003/1/6	1.0623	1.996	3.1496	4.4386	2.0683	2.3284	1.4019	2.0179	3.012		0.9662	2.561	2.3677	3.5689	2.4557	0.6321	1.5576	-2.8221	1.2195	0.1247	2.0833	3.2381	0.1686	2.9756	2.5478	1.7949	-0.1745	2.5078	9.9878	1.88	0	1.6273	0.9795	0.992	3.0457
2003/1/7	-1.1212	1.272	0.2545	-1.5833	-0.793	2.994	-0.6144	0.8791	-1.8519		0.4785	-2.0214	-1.7687	-0.7432	-1.731	-0.1256	-1.227	0.3788	-0.4819	0.2491	0	-1.845	0.0561	-0.4128	-0.9317	1.1335	0.1748	-1.3761	1.4396	-1.2065	0.616	0.4003	0.4409	0	-2.4631
2003/1/8	2.6223	2.4155	4.0609	2.0322	2.9307	2.907	2.7048	1.8519	3.1778		3.0159	5.5825	4.4321	3.8121	2.0325	1.8868	3.2609	0.0839	3.1477	3.1056	2.521	3.3835	0.1683	4.7668	6.4263	1.9925	0.6399	2.7907	0	3.0891	2.9932	1.7544	2.4583	0.9445	1.9571
2003/1/9	1.9337	2.3585	1.3415	1.9087	4.2278	1.3559	3.085	1.7112	4.3311		1.5408	1.0345	1.4589	10.0328	0	3.7037	1.203	0.6703	1.4085	1.6867	1.9906	2.7273	0.3919	2.6706	1.9146	2.1978	-0.6936	2.4133	1.4192	2.2997	1.7834	2.7429	2.7421	1.7216	3.4056
2003/1/10	0	-2.6728	-1.444	-2.1987	-1.9868	-0.3344	0	-1.5773	-1.9373		-1.214	-2.8441	-1.9608	-3.3373	0	-2.8571	-3.1204	-1.831	0	-2.4882	0.2296	2.3009	-3.3463	-2.1195	-0.578	-1.0753	-1.1641	-2.0619	-2.0452	-1.4986	-2.2713	-2.2121	-2.1685	-1.3245	-1.6168
2003/1/13	-0.7453	2.5568	2.3199	-0.4163	-0.6757	0.783	3.7956	0.4274	-0.0941		2.3041	2.1077	0.1333	5.4871	1.7264	-0.4902	3.681	3.0521	-0.9259	1.0936	1.1455	-1.5571	-1.9619	0.2953	3.1977	3.3816	-0.53	5.7143	0.4396	-0.7607	0.332	1.248	2.8133	1.6033	-1.6433
2003/1/14	3.6177	6.3712	3.9379	3.7625	4.5918	4.4395	9.9859	5.3191	4.8023		4.0541	3.8991	5.0599	3.2145	2.2193	3.6946	2.6627	3.8667	5.1402	3.9663	5.6625	7.3814	0.412	5.0049	3.9437	5.1402	1.8354	2.7027	3.9387	5.5052	5.1621	4.3914	3.7313	2.7156	4.4554
2003/1/15	-0.9881	0.5208	-1.2629	2.2562	0.9756	1.169	1.4706	0	1.0782		-1.1544	-0.7726	-0.8872	-0.7928	0.894	4.1568	0.1441	2.9703	0.8889	1.1561	-1.179	-2.6187	-3.0481	-0.4673	0	-2	-2.907	0.4155	0.5263	1.6513	4.4682	0.4428	0	0.8217	0.8886
2003/1/16	3.5928	3.4542	4.5349	0.6304	1.7713	3.8866	2.0164	2.5253	1.9556		1.8978	1.7798	2.1739	0.5137	0.8861	4.675	2.446	0.8846	1.3216	1.4857	1.7354	1.1765	0.1209	2.6291	1.2195	2.1542	-1.1976	1.7931	1.9895	1.3645	0.8434	1.8369	1.5188	0.6378	1.5854
2003/1/17	-1.3487	0	3.8932	-0.5482	1.4241	-0.5056	-0.5559	-1.4778	-1.8309		0.1433	-0.6557	2.1277	0.795	-2.6349	-2.3965	-0.1404	-3.3168	-1.3043	0.2252	-1.8124	-1.6611	1.872	-0.6404	-3.079	-1.8868	-6	-1.4905	4.2094	-1.6026	-0.0597	-1.8038	-1.811	-0.0352	-1.8497
2003/1/20	0	1.6694	2.3555	3.2283	9.9844	0.9146	-0.1242	1.6	5.4174		-0.4292	0.33	0.1225	1.4648	2.3196	-0.1116	0.1406	-2.8785	-0.4405	-0.6742	1.1944	0.5068	1.1855	4.0516	1.2431	0.1131	-9.9936	-0.5502	1.2808	0.3257	-1.0759	0.2939	0.8821	-1.0215	0.9423
2003/1/21	-2.0833	-3.5304	-5.7531	-3.0511	-1.4894	-4.8338	-3.1095	-2.4606	-4.0438		-1.8678	-3.6184	-3.3048	-5.5525	-4.1562	-1.4525	-0.7022	-1.9488	-2.4336	-0.1131	-2.4678	-1.6807	-0.5858	-0.885	-2.1828	-1.6949	10.0287	-1.2448	0	-2.4026	-2.0544	-1.978	-2.0668	-0.605	-1.5169
2003/1/22	-1.3298	0.3404	1.7758	0.3147	-0.432	0.4233	0	-0.5045	0.1756		0.8785	0.1138	0.6329	0.5879	0.3942	1.2472	1.6973	2.1946	1.8141	1.2458	0	2.5641	0.0589	0.5357	2.371	0	-10.026	-0.8403	0	0.0665	-0.1851	0.7474	1.7857	-0.179	-0.5924
2003/1/23	-1.0782	-0.7634	-3.4896	-3.0588	-4.7722	-1.686	0.5777	0.5071	-0.4382		1.8868	-1.8182	-1.8868	-2.3378	-0.5236	-2.0157	-1.8081	-2.4716	-1.1136	-2.6846	-0.33	-2	-0.4122	-0.8881	-1.7711	-0.8046	-5.7164	-0.2825	0	0.1995	0.0618	0.3709	2.0734	-0.7174	-0.298
2003/1/24	1.8392	2.3932	1.1299	1.9417	2.5057	3.1083	3.2546	1.3118	1.1444		0.5698	2.3148	1.9231	1.6158	1.1842	2.5143	-1.1331	1.1217	1.3514	0.2299	1.2141	2.0408	1.715	-0.3584	1.9417	1.0429	-1.4582	0.9915	0	1.5262	0.8647	0.5174	2.0312	0.4697	0.4782
2003/1/27	0.4682	1.2521	1.1173	0.873	0	0.5198	1.2361	1.0956	0.3481		1.2748	0.905	1.5094	1.3545	1.5605	-0.6689	1.2894	1.479	4.2222	1.4908	1.1996	2.6667	0.6395	0.4496	1.7687	1.9495	0.7788	1.4025	0	0.7843	1.5309	0	0.536	0.6832	1.1303
2003/1/28	0.5992	-0.4946	-0.1105	0.0787	-0.963	-0.3102	2.7473	0.7882	-0.8673		-0.5594	-0.2242	0.3717	-1.2783	-0.2561	-0.3367	0.2829	-1.9838	1.0661	0.452	-0.3233	-0.8117	-0.3466	1.3429	0.4011	-0.4499	0.3864	0.2766	0	0.0649	0.3016	1.1029	-1.0663	0.1429	0.1176
2003/1/29	-1.9193	3.8111	-0.6637	-0.0786	-0.0748	1.0373	-0.5348	0.8798	0.6124		0	1.4607	-0.4938	0.4709	-0.5135	1.3514	-0.141	-0.2478	-1.2658	0.1125	1.7297	-1.1457	0.2899	2.1201	0.1332	0.113	-0.2309	-0.5517	0	-3.1756	-1.7438	0	-0.6928	-0.214	-0.9988
2003/2/10	-2.834	-1.9952	-2.6726	-2.0456	-2.8443	-2.1561	-3.644	-2.4225	-2.6087		-2.5316	-2.4363	-0.7444	-4.8037	-3.0968	-1.3333	0.9887	-0.9524	-2.1368	-1.1236	-2.8693	2.3179	0.289	-2.2491	-2.6596	-2.0316	-1.3889	-1.8031	0	-1.9411	-1.3464	-1.5273	-2.9457	-1.9299	0.0593
2003/2/11	2.4306	1.5472	2.1739	1.2048	2.4653	1.6789	1.4259	0.4965	0.8036		1.0101	1.7026	0.625	0.9231	1.731	1.9144	0.1399	0.209	1.31	0.3409	0.4376	1.4563	0.1729	0.177	1.9126	1.0369	0.313	1.5537	0	1.0922	0.9926	0.2954	1.8371	0.328	2.6097
2003/2/12	0.6102	0.9623	4.1433	1.1905	1.8797	1.4448	1.8337	1.4822	1.6829		1.8571	1.7857	1.8634	3.6585	4.0576	0.5525	2.2346	0.0834	1.0776	0.3398	1.5251	10.0478	0.3452	0.7951	4.2895	1.8244	0.546	1.8081	0	0.9453	1.4742	1.2518	0.7843	0.6902	0.578
2003/2/13	1.2803	-2.3034	-2.2581	-0.0784	-0.5904	-1.2208	-0.8403	-0.9737	1.7422		0.4208	-1.864	-0.9756	-4.1765	0.3774	0.8791	-0.9563	-0.792	-0.8529	0.9029	-1.2876	4.4928	-0.344	9.9912	-1.7995	-0.112	1.3964	-0.5464	0	0.2676	-0.8475	0.1455	-0.2335	0.1804	-0.5172
2003/2/14	3.3932	-0.0813	-0.33	0.157	-0.6682	1.0299	0.2421	0.0983	1.1986		0	-0.2235	0.8621	1.5347	1.6291	-0.4357	0	-0.5042	-0.4301	0.2237	0	-0.9709	-0.1726	4.3028	1.9634	0.2242	1.3007	0.5495	0	-0.3336	0.4884	0.5084	0.078	0.7202	0
2003/2/17	-2.6384	-1.3019	-0.6623	-0.0784	-0.8221	1.0194	-2.2343	-1.277	-1.692		-0.1397	-1.6797	0.2442	-0.1814	-2.2195	-0.7659	-1.7931	-0.549	0	0.3348	-0.7609	-3.0812	-0.2305	-1.6807	-0.3851	-1.3423	0.0755	-1.2295	0	0.0669	-0.6683	-1.6618	-1.4809	-0.286	-0.6355
2003/2/18	4.4944	0.5771	-0.7778	2.1961	-0.1507	-0.5045	0.0618	0.4975	0.1721		1.2587	0.9112	0.3654	1.6959	-0.3783	-0.441	-1.1236	0.4246	-0.216	2.6696	-0.6572	-0.4335	0.0578	-0.5439	0.3866	-0.7937	-1.0566	0	0	-0.3344	-0.6116	-0.0735	0.1582	-0.3586	0
2003/2/19	0.3795	1.5574	2.6876	-0.2302	1.2075	0.9128	0.6173	1.7822	0.5155		0.4144	2.3702	1.2136	0	1.0127	1.3289	1.2784	0.5074	1.0823	0	1.5436	-0.1451	0.5196	0.0781	1.2837	3.6571	-0.3814	1.5214	0	1.3423	0.8615	0	0.4739	0.7557	0
2003/2/20	-1.7643	-0.4036	-0.4362	-0.6923	0.4474	0.3015	-0.6135	0.4864	-1.453		-0.9629	1.323	-1.6787	-0.7743	-1.6291	-1.0929	-0.4208	0.3366	0.6424	1.3001	0	-1.3081	0.6318	-1.9516	-1.1407	0.882	-0.536	1.7711	0	-0.5298	0.122	0.7353	-0.3931	2.25	-0.2326
2003/2/21	-1.9243	-0.4052	-2.7382	-2.4012	-3.1923	-3.507	-1.7284	-2.6137	-2.6019		-2.6389	-2.7203	-3.0488	-4.4418	-1.6561	-3.0939	-1.9718	-0.2516	-2.9787	-2.6738	-2.6059	-3.8292	0.3425	-4.0605	-3.3333	-2.9508	-2.2325	-3.6145	0	-2.0639	-2.4375	-2.7737	-2.5257	0.9431	-2.5058
2003/2/24	2.4199	-0.2441	-0.5631	0.2381	-0.6135	-0.4154	0.5025	-0.3976	0.5343		1.1412	-1.2304	0.3774	-4.8367	-0.2591	0.3421	1.2931	-1.1349	-1.0965	0.6593	-0.7804	0.1531	0.5688	-0.6639	-0.6631	-0.1126	0.4724	-0.1389	0	-0.3399	-0.0625	0.0751	0.3239	3.0796	-1.2552
2003/2/25	6.258	2.2023	2.718	2.5337	3.0864	3.2325	1.625	3.0938	2.7458		1.6925	3.624	2.005	0.5941	3.5065	2.3864	1.4184	0.5527	1.7738	0.9825	2.0225	1.9878	0.7919	2.005	3.3378	1.8038	1.0188	2.3644	0	2.3874	3.1875	2.9257	3.7127	8.3585	2.6029
2003/2/26	-2.9447	0.5587	-0.3308	0.4633	1.6467	-0.101	-0.369	-0.3872	0.1724		-0.8322	-0.4372	-0.1229	-1.4436	-0.3764	-0.444	0.5594	-0.592	0.2179	-0.7568	0.1101	-0.4498	0	0.9828	-0.3876	-0.8859	-0.6982	-0.8152	0	-0.1999	-1.272	0.8746	-0.5447	-2.7881	0.472
2003/2/27	-1.548	0.3175	-0.6637	-0.6149	-1.62	-1.1122	1.2963	-0.2915	0.3442		0	-0.1098	-0.615	1.731	-0.5038	0.1115	-0.9736	-1.1059	-0.6522	-0.7625	-1.1001	0.6024	-0.2806	-1.0543	-0.3891	0.3352	-0.3906	-0.8219	0	0.3338	-0.5521	0.0723	1.1737	-1.2747	0.3523
2003/2/28	-1.8868	-1.5032	-0.7795	-0.6187	-0.5988	1.4315	2.6204	-1.1696	-1.1149		-0.2797	-1.0989	0	-0.5236	-1.519	-1.3363	-0.9831	1.0323	0.2188	-0.9879	-0.8899	-0.5988	1.0692	1.8852	-1.6927	-0.6682	-0.549	-0.1381	0	-0.9315	-0.0617	-0.5776	1.2374	1.4526	-0.1755
2003/3/3	0.8974	0.3213	1.5713	0.7782	0.753	2.9234	3.0879	0.8876	1.4744		0.9818	1.1111	0.2475	-1.0526	0.5141	0.5643	-0.2837	0.4683	2.4017	0	1.0101	-0.4518	0.0557	-0.3218	1.3245	0.5605	0.6309	2.213	0	1.4103	1.2963	1.6703	1.6807	-0.7954	4.3376
2003/3/4	-1.2706	-0.1601	-0.663	1.2355	1.0463	-1.3712	0.1152	0.2933	-0.9402		0	1.0989	2.0988	1.6622	-1.1509	0.3367	-0.569	-1.3559	1.0661	0.8869	-1.1111	-1.059	-1.0573	0.1614	0.1307	-0.4459	-0.3135	0	0	-0.0662	-0.0609	1.4286	-0.9016	0.449	1.5169
2003/3/5	0.5792	-1.1227	-1.4461	-0.9153	1.7751	-1.1917	2.5316	-1.1696	-1.6393		-0.8333	-1.3043	-1.0883	-1.2426	-0.5175	-1.566	-0.2861	0.8162	0.8439	-0.3297	-1.573	-0.7645	0.1687	-1.6116	-0.7833	-1.5677	-1.1792	1.2179	0	-1.0603	-1.0976	-1.4085	-0.834	-0.3831	-0.3874
2003/3/6	-1.6635	-2.352	-2.7088	-2.3865	4.2151	-2.5126	-1.4029	-2.4655	-1.5789		-1.6807	-2.7533	-2.3227	-2.3179	2.0806	-1.25	0	-0.2983	-2.7197	0.882	-2.0548	-1.3867	0.2246	-2.5389	-3.0263	-1.8203	-2.5457	-2.4064	0	-1.5405	-1.0481	-2.2143	-1.5291	-2.5	-1.5
2003/3/7	-0.4554	-0.1661	-1.7401	-0.6309	-0.3487	-0.8247	-0.9676	-0.1011	-0.1783		-0.7123	-0.906	-1.0013	-0.0678	-0.6369	-0.8055	1.1478	0.8547	0	1.5301	-0.4662	0.3125	0.112	-0.3361	-1.2212	0.2317	-1.7959	-1.0959	0	-0.1361	-2.3053	-1.0226	-0.1553	0.263	-1.128
2003/3/10	-3.0719	-1.0815	-2.9516	-1.9841	-2.7992	-3.3264	-1.1494	-2.7328	-2.9464		-2.1521	-1.8286	-2.5284	-0.6784	-3.4615	-3.2483	-3.6879	-0.8898	-2.7957	1.0764	-0.7026	1.7134	-0.2238	-3.2884	-1.3736	-2.8902	-4.8213	-4.1551	0	-2.6567	-3.9541	-1.1808	-2.4883	-1.3443	-1.312
2003/3/11	0.0674	0.3364	0.365	0.081	-0.504	0.6452	0.4651	-0.4162	0		0.1466	0.1164	0.2594	-1.1612	-1.328	-0.2398	1.9146	0.5558	0.4425	-1.7039	-0.5896	-1.3783	-0.2804	0.3487	0.5571	0.4762	2.5328	-0.4335	0	-0.3499	0.7304	-0.0747	0.319	-0.2659	-1.4451
2003/3/12	-0.8086	0.2515	-0.1212	-0.4854	5.644	0.1068	1.331	0.418	0.276		1.1713	1.1628	0.2587	0	-0.5384	0.1202	-1.4451	1.9983	-0.2203	0.325	0.2372	-0.7764	0.1687	1.1295	1.9391	0.1185	-0.7666	0.1451	0	0.5618	0	1.2706	1.7488	0.933	1.7009
2003/3/13	1.2228	-0.1672	-2.3058	-1.0569	-0.8219	-1.6009	-0.7995	-1.9771	-1.0092		-0.4342	-2.1839	-1.0323	-1.1748	-0.6766	-0.3601	-0.5865	-2.4594	-0.6623	0.6479	-1.0651	-2.3474	0.0561	-2.6632	-0.9511	-1.5385	-2.5751	-1.3043	0	-1.5363	-1.1206	-1.107	-1.3281	-0.8914	-1.9031
2003/3/14	-1.1409	-0.0838	0.2484	0	0.6215	0	0.5181	-0.1062	0		-0.1453	-1.1751	-0.2608	3.3566	0.1362	0	-0.7375	0.5128	-0.2222	0.3219	-0.8373	-1.2821	0.1684	1.1474	0	-0.4808	0.1762	0.1468	0	0.2128	0.5333	-0.2239	-1.0293	0.8661	-2.4103
2003/3/17	-0.4752	-0.4191	-0.8674	-0.7395	0.1373	-1.3015	-0.8591	0	-1.5755		0.1456	-1.308	-0.915	0	0.1361	0.3614	-1.6345	-0.7228	-0.8909	-0.4278	-2.2919	5.3571	1.0084	-1.3089	-1.0974	-0.9662	-2.7265	-1.4663	0	-0.5662	-0.5305	-1.3463	1.04	0.1651	0
2003/3/18	0	-0.5892	1.125	-0.9106	-0.4798	-0.989	0	-0.6376	-0.6591		-0.7267	-0.1205	-0.6596	2.0974	-2.8533	-0.3601	-0.7553	-1.4989	-1.573	-2.1482	-0.7407	-1.5408	0	0.2653	-0.4161	-0.7317	-2.3508	0	0	-0.427	-1.3333	-1.213	0.4751	-0.5935	-0.4819
2003/3/19	-0.4093	-1.7782	0.8653	0.2506	1.8595	0.9989	-0.1155	0.107	-0.7583		0.5857	-0.2413	0	0	-1.958	0	-1.3699	-0.2609	0.4566	-1.7563	0.8706	0	0.2773	3.2628	0	0.1229	-0.5556	0	0	-0.143	0.2027	0.614	-0.1576	0.3648	0.4843
2003/3/20	-2.5342	-2.6724	-1.348	-1.1667	0.4733	-0.8791	0	-0.4274	0		0.4367	-1.0883	-0.9296	0	-1.5692	-0.8434	0	1.5257	-0.4545	-1.5642	-0.9864	-1.252	-0.4425	-0.7686	-0.4178	-0.2454	-1.8622	-1.3393	0	-0.7158	-0.8766	-1.1442	1.4207	-0.9914	0.1807
2003/3/21	0.9838	0.7972	1.2422	1.4334	2.961	1.2195	0.8676	0.9657	1.2416		1.3043	2.445	1.3405	0	2.1739	1.8226	0.9259	-0.9446	1.5982	0.7946	2.1171	-0.4754	-0.0556	1.1188	1.2587	1.353	9.962	0.4525	0	1.2978	1.7007	1.3889	0.4669	2.1028	-1.383
2003/3/24	-0.0696	0	0.8589	0	0	-0.3286	2.0642	0.2125	-0.8491		1.2876	-1.1933	0.5291	2.7833	-0.1418	-0.8353	0.7645	-1.5171	-0.4494	1.3514	-0.4878	1.5924	0.2223	-0.9362	-0.2762	0.1214	7.5065	0	0	1.9217	0.0669	-0.9893	-0.5422	-0.2942	-0.5488
2003/3/25	-1.1142	-2.4605	-0.365	-0.9144	-2.9412	-1.0989	-1.5169	-1.5907	-1.2369		-0.4237	-1.8116	-1.5789	-0.1934	-2.1307	-0.2407	-1.214	-0.4401	-1.3544	-1.1111	-2.0833	-1.7241	0.1109	-0.8591	-2.3546	-1.9394	-2.5682	-2.2523	0	1.6061	-1.2701	-1.7679	-1.324	-1.3115	-1.1649
2003/3/26	-1.338	-1.8919	-0.1221	-0.2517	0.6061	-2.2222	-0.5134	-2.1552	-0.7707		-1.4184	-1.722	-1.6043	0.7106	-1.1611	-1.93	1.2289	-0.5305	-1.1442	0.7865	-2.5031	-2.8708	-0.277	-1.5598	-2.1277	-1.1125	5.8484	-0.3072	0	-1.0997	-0.4739	-0.7042	-1.105	-0.0997	-0.8065
2003/3/27	4.1399	4.6832	2.2005	2.439	1.3387	3.75	1.7775	2.7533	2.8155		2.7338	3.2541	2.8533	1.2829	3.0837	0.861	1.5175	0	3.2407	1.8952	4.7497	2.4631	0	2.4648	3.913	3.125	0.9339	1.6949	0	2.0153	2.517	2.4429	2.5539	1.1307	-2.439
2003/3/28	-2.1933	-1.3158	-1.9139	0.1642	-2.8402	-1.2048	-1.0704	-0.6431	-0.5666		0	-2.303	-1.321	-1.5199	-1.4245	-0.4878	-1.6442	-2.2222	-0.2242	-0.6565	-2.0833	-0.8013	0.1111	-0.3436	-1.8131	-2.0606	-3.6237	1.8182	0	-1.9074	-1.3935	0	-1.4786	1.5784	8.3974
2003/3/31	0.2803	1.2444	0	-0.6557	0.2719	0.1109	-0.6264	1.6181	1.1396		0.5602	0	0.9371	5.7878	0.4335	-0.8578	2.5836	6.7727	0	0.6608	0.3755	0.4847	0.0555	0.1724	1.8466	1.9802	0.16	0	0	3.4722	0.6057	0.4615	1.2638	-0.7446	-1.5376
2003/4/1	0.9783	1.6681	2.439	1.4026	1.0847	1.7719	1.8911	0.7431	1.5962		0.1393	-4.9628	1.1936	0.304	2.5899	0.8653	0.1481	6.9817	0.8989	-3.8293	2.4938	0.9646	0.0555	1.2048	2.2315	2.3058	-0.0799	1.0417	0	0.6711	1.6722	0.6891	2.0281	3.5551	-0.4204
2003/4/2	0.2076	1.8135	-0.4762	-0.895	1.2072	-0.4353	-0.4499	0.6322	-1.4787		0.2782	-0.1305	-0.7864	0	0.4208	-2.2059	-1.1834	-3.5018	-1.1136	-1.3652	-0.2433	1.7516	-0.0554	-0.5102	-0.6821	0.1186	-1.1191	-1.0309	0	-1.5333	-0.7895	-0.8365	0.6881	-0.8819	-0.5428
2003/4/3	-0.5525	-0.7634	-1.7943	-0.821	-1.9218	-1.2022	2.0904	0.1047	1.3133		-1.2483	0.5229	-0.1321	0.4848	-0.2793	0.6266	-0.4491	-2.0619	-0.9009	0.1153	2.0732	-1.4085	-0.2773	-1.0256	-0.2747	0.5924	0	0.2976	0	-2.8436	-0.2653	0.1534	-0.7593	-0.1271	-0.0606
2003/4/4	-0.2083	0.1709	-1.3398	-0.2483	-2.2973	-0.4425	0.9408	-0.7322	-0.5556		0.2809	-1.9506	1.5873	-0.4825	-1.1204	-0.4981	-0.7519	-1.6	0.4545	-1.3825	0.3584	2.2222	0.4449	0.9499	-0.9642	-0.2356	-2.7486	-1.1869	0	2.0906	-0.5984	0.0766	1.0712	-1.7499	-0.4248
2003/4/7	-1.9485	-2.7304	-0.4938	-0.9129	-2.4896	-4.2222	-1.1513	-2.8451	-2.4209		-1.5406	-3.9788	-2.3437	1.2121	0	-3.5044	-1.5152	-2.9525	-2.2624	0.9346	-2.8571	-2.795	-0.3322	-3.5928	-1.8081	-2.0071	0.1663	-2.4024	0	1.2969	-1.4716	-1.5302	-2.1953	-5.0715	-1.8282
2003/4/8	-0.7807	-0.8772	-7.9404	-1.0888	0.7092	-1.0441	1.0538	0.2169	-0.8588		-0.4267	-4.4199	-2.6667	5.0299	-4.9575	-1.5564	-2.3077	2.0282	-0.9259	-4.1667	-0.1225	-2.8754	-0.4444	0.3549	-1.2748	-1.3253	-0.8299	0.7692	0	4.0431	1.3578	0.3885	1.4706	3.7671	-1.6139
2003/4/9	-1.073	0.885	-0.6739	-1.1854	-0.8451	1.0551	-0.2744	1.2987	-0.5775		1	2.1676	0.5479	0.3421	-0.7452	0.3953	0.315	0.2161	1.1682	-2.1739	1.227	-2.1382	0.0558	-1.5031	1.4347	0.7326	-7.113	4.5802	0	-0.2591	-0.2679	-0.1548	0.6865	0	0.3155
2003/4/10	-0.3615	2.193	1.3569	0.4284	-3.6932	1.3921	3.9075	2.8846	1.7425		0	-0.7072	-1.9074	-0.3977	2.1021	-1.706	-0.6279	-2.7598	-1.1547	1.7284	-0.7273	-3.0252	0.6693	0.2693	1.5559	0.6061	1.6216	0	0	2.0779	1.1417	1.938	2.5758	0	2.6415
2003/4/11	0.7257	1.9742	-3.3467	-0.7679	2.0649	1.0297	-0.2648	0.6231	-1.0466		3.2532	1.2821	-0.4167	-0.8557	-1.6176	2.9372	0.316	-1.5965	2.1028	-1.2136	-0.9768	0.3466	0	-0.3581	0.8357	1.2048	-2.6596	0.146	0	0.5725	0.5976	0.2281	2.0679	-1.9142	1.1642
2003/4/14	2.5216	2.9461	3.0471	3.3534	1.4451	3.3975	5.6824	3.096	3.2692		2.7397	4.3601	4.8815	-3.107	3.7369	5.1881	2.2047	-1.0816	2.9748	0.3686	3.8224	4.4905	-0.1108	7.0081	2.9006	3.0952	2.1858	2.7697	0	0.5693	2.3762	2.5797	1.3025	6.3257	2.4833
2003/4/15	2.1082	-0.5724	2.6882	0.6656	5.9117	0	7.4874	0	1.8622		-0.2667	-1.0782	1.3298	-2.2565	-1.0086	-1.3564	-2.4653	-0.2278	-1.1111	2.5704	2.019	-0.3306	0	-0.5877	-0.5369	-0.1155	3.0303	0.1418	0	-1.5723	0	0.3698	-1.0714	8.1013	0
2003/4/16	-1.3765	0.4112	-4.5812	-2.4793	1.1432	-1.862	-2.7115	-2.8028	-3.7477		-2.9412	-2.9973	-2.8871	10.0243	1.0189	-3.75	-3.0016	0	0	-2.3866	-2.0955	1.3267	-0.1664	0.5912	-3.6437	-2.7746	-2.0761	-3.2578	0	-0.4473	-1.4184	-2.0634	-2.6715	-5.5621	-2.4823
2003/4/17	1.7446	3.1941	1.6461	-0.1695	5.0532	-0.3348	-0.0961	2.1627	0.095		1.3774	1.8258	2.8378	0.8283	-0.7205	0.3896	-0.3257	-4.9772	-4.9438	0	-0.3567	-0.491	0	2.267	4.0616	2.6159	1.9435	0.2928	0	4.4288	2.6815	-2.9345	3.0415	0.124	-0.303
2003/4/18	6.31	-0.9524	4.8583	-0.2547	0	1.0078	-1.443	-0.9073	2.277		-0.2717	-1.3793	0.3942	-0.931	-1.8868	3.6223	1.634	1.3936	-4.9645	-2.2005	1.79	-4.1118	0.2778	-2.2989	-2.8264	-0.6952	4.0728	0.7299	0	-2.0897	-1.6561	0.4651	-2.0158	0.6192	-2.8571
2003/4/21	6.2581	-3.8462	1.0296	-1.3617	-4.8734	-2.9933	-2.8306	-2.3398	1.8553		-2.1798	-0.979	-1.8325	-4.0907	-3.4024	-1.623	2.2508	-0.7583	-0.4975	1.875	-2.2274	-1.2007	-0.277	-3.6975	-1.5235	-1.0502	-5.8285	-2.029	0	-4.2687	-2.9145	-1.0031	-3.0125	-4.3077	-0.3129
2003/4/22	-4.3716	0.25	-1.0191	1.2942	0.998	-0.4571	-0.0502	-0.5208	-1.4572		1.2535	-3.9548	-1.3333	3.6888	1.072	-1.269	-1.4151	-0.2865	-1.75	-1.1043	-1.5588	0.1736	0.2778	3.1414	0.7032	-1.0613	-1.9452	-0.2959	0	-0.9836	-0.7338	-0.6235	0.1515	0.9003	0.1883
2003/4/23	-3.5556	1.33	2.8314	-1.0221	-3.3597	-0.2296	-0.6533	-0.9424	-2.403		-0.1376	-4.7059	-0.8108	-4.7248	-6.6667	-0.8997	-0.319	0.0479	-4.8346	1.4888	-5.1157	-4.3328	-0.277	-2.7073	-1.676	-2.8605	0	-2.819	0	-3.9073	-1.2097	-1.5686	-2.3449	-3.2505	-1.0652
2003/4/24	-1.8433	-5.8244	-6.6333	-3.4423	-4.0218	-2.9919	-5.3617	-2.7484	-6.5341		-2.8926	-4.6296	-2.5886	-4.2007	-2.1104	-2.8534	-4.64	0.1915	0.5348	-0.8557	-3.5944	-1.6304	-0.5556	-3.3913	0.5682	-0.7362	-8.7466	-2.2901	0	-1.9297	-2.1769	-1.753	-3.1758	-5.2701	-1.7099
2003/4/25	-0.3353	-1.9164	-3.7534	-0.0891	-1.0653	-3.5587	0	-1.1957	-3.7487		1.4184	1.2945	-2.0979	-3.3496	3.9801	-1.3351	-1.8456	-0.2389	-1.8617	1.1097	-0.6658	-1.105	-0.2793	-0.5401	-2.9661	-1.8541	-9.4862	-3.125	0	-0.1405	-0.2086	0	-2.88	1.0431	-1.5464
2003/4/28	-3.7685	3.0195	1.8106	-1.3381	2.369	0.861	7.0551	1.3201	-2.7368		4.7552	-4.7923	-0.1429	3.8437	1.4354	2.3004	-3.0769	4.3582	-1.897	-4.2683	-3.4853	0.3724	3.4174	0.9955	1.8923	0	2.9476	0.4839	0	0.9852	1.324	-4.4607	1.318	2.8906	0.9817
2003/4/29	-2.0979	-4.0517	-2.052	-6.0579	-2.6648	-3.2927	-2.7958	-3.1488	-2.2727		-2.2697	2.349	-2.5751	-2.7306	-2.5157	0.7937	2.1164	2.3405	4.9724	-2.293	-3.75	-2.5974	-0.5417	-4.0323	0	-2.1411	-3.3934	-2.2472	0	-3.554	-1.5131	-2.8862	-2.6016	-3.7458	-1.2962
2003/4/30	0	1.4376	1.257	-1.4437	0.7925	-1.6393	-0.3082	-0.2242	-2.1041		-1.9126	-4.918	0.2937	-0.5614	0.3226	-1.706	-2.2453	1.8386	-2.1053	0.7823	3.7518	0	0.2179	-0.747	-3.1429	-0.9009	-4.9396	1.642	0	-7.0809	-4.2598	-3.7587	-4.8414	1.6678	0.8536
2003/5/12	-2	3.0115	-2.6207	-5.5664	2.5733	-0.3846	1.8547	0.8989	-0.4525		-0.6964	-5	-4.3924	5.0816	-5.3055	2.0027	-4.947	1.1008	-5.1075	-3.2342	-0.9736	-4.9524	0.163	-0.5644	-2.5074	0.2597	1.8476	-5.1696	0	0	-8.1692	-1.0899	-0.3509	0.1367	-3.776
2003/5/13	-4.0816	-4.1273	-7.2238	-1.4478	-4.5993	-7.3359	-3.5407	-6.3474	-3.6364		-8.2749	-0.5445	-5.513	-3.1642	-8.1494	-3.9267	0.3717	-1.9599	-0.2833	-4.9465	-4.4944	-5.01	-0.4883	-5.7711	-5.7489	-7.2539	-5.5556	-3.9182	0	-10.0311	-2.78	-4.8669	-5.1056	-3.959	-2.6387
2003/5/14	1.1398	7.3543	1.9847	2.2036	3.2871	4.1667	1.2061	4.1617	4.1274		0.7645	3.6496	4.5381	7.8298	3.512	6.267	2.963	2.7543	1.4205	0.7032	4.1176	-1.8987	0.2726	2.1084	2.5682	1.9553	3.9616	2.4823	0	4.2351	3.8399	3.9575	2.5974	0.2132	0.2085
2003/5/15	6.311	10.0251	4.9401	1.848	5.3748	10	9.7409	10.0457	4.983		1.5175	1.2324	2.7907	10.0057	4.1071	2.8205	0.3597	0.0865	4.4818	2.095	10.0282	0	1.1963	9.2429	6.1033	7.6712	3.4642	7.7855	0	6.4677	9.9921	5.2925	6.5099	6.0284	4.0222
2003/5/16	0	6.9096	-1.5692	-1.1089	-0.6711	-0.7273	-2.3135	-0.9336	0		0.4484	-0.8696	-0.4525	-0.7277	-0.3431	-2.2444	-0.1792	-0.0864	-0.8043	0.4104	-0.8986	-0.2151	0.0537	-2.7903	-2.0649	-3.1807	-0.6696	-1.4446	0	-3.3489	-4.0773	-1.3228	-2.6316	-1.6054	0.6667
2003/5/19	-1.6961	2.983	1.7391	1.631	0.6757	3.0525	2.9966	2.7225	-0.2157		0.4464	3.5088	2.5758	-0.2618	1.8933	1.0204	2.3339	0.1729	1.8919	1.2262	2.5907	4.3103	0.2685	1.2037	2.7108	2.4967	6.2921	1.3029	0	2.1757	1.3423	1.4298	1.5693	2.1754	-0.5298
2003/5/20	-1.1503	-2.6207	-1.9943	-2.5075	0.3356	-2.1327	-0.2346	-2.5484	-2.9189		-1.7778	0.5085	0.2954	0.8399	1.1824	-1.7677	-0.7018	-0.9495	-0.7958	-1.4805	-2.5253	1.0331	-0.4285	-1.6468	-1.6129	-2.9487	-3.1712	-1.9293	0	-2.9968	-1.8396	-1.704	-0.4292	-0.9315	-1.731
2003/5/21	-0.3636	-0.8499	0	-0.2058	-1.204	0	-0.7056	1.3598	-0.7795		0.4525	0.5059	-2.2091	-2.4987	0.1669	-1.1568	1.2367	0.61	0.5348	-0.8197	-0.2591	-1.8405	-0.269	1.4884	1.0432	0.6605	-3.0568	0	0	0.9756	0.8246	-2.8285	0	-1.4103	0
2003/5/22	-0.146	-1	-0.2907	-2.4742	0	-1.0896	0.379	-0.1032	0.4489		0.9009	-1.0067	0.6024	-1.7619	1.6667	-0.6502	1.9197	0.563	0	4.9587	-1.4286	2.0833	0.0539	0	0.1475	0.1312	-0.3378	-0.6557	0	0.161	-0.2974	1.2207	0.431	-1.2262	-1.084
2003/5/23	0.0731	5.267	0.5831	3.8055	1.2187	3.9168	1.1435	10.0207	1.3408		0.1488	-1.5254	-0.4491	5.3804	10	2.2251	-1.8836	-2.2394	-1.5957	-0.2625	2.7668	-1.4286	0.4852	4.1247	1.4728	1.9659	0.565	1.9802	0	1.7685	2.1626	1.8553	1.6309	1.1724	0.8219
2003/5/26	-1.0957	0.6854	0.5797	-0.1018	0.1338	-1.0601	1.3002	0	0.1103		0.5944	2.5818	2.406	1.1862	-1.0432	1.7926	0.8726	1.5859	1.3514	1.8421	-0.2564	2.0704	0.0536	-0.2641	0.5806	-0.3856	-0.6742	1.4563	0	-0.3949	-1.0219	2.5501	-1.4358	2.9312	0.8832
2003/5/27	1.551	0	5.1873	3.262	-1.002	0	-0.1116	1.3146	10.022		0.4431	5.0336	0.4405	0.4587	2.4096	3.1447	0.8651	0	2.1333	-0.9044	2.9563	1.217	-0.7507	0.6178	-0.2886	1.5484	2.6018	1.5949	0	2.2998	2.4336	3.286	2.7421	5.6954	0.2694
2003/5/28	-0.5091	0.0681	-2.1918	-0.7897	-2.5641	1.4286	-1.0615	-2.595	-1.6016		0.1471	2.8754	0.2924	6.4434	0.4412	-2.6829	3.7736	0.1301	0.2611	1.5645	0	1.002	-0.4322	-2.4561	-1.4472	-1.0165	2.9768	-2.3548	0	-1.0853	-1.9438	0.258	-0.834	1.817	0.3358
2003/5/29	1.9006	8.7755	4.7619	0.2985	2.5623	3.9906	3.9526	6.7555	4.7813		0.149	-2.1739	0.8746	7.102	0.2928	3.6341	-1.9835	0	-2.0833	-1.2837	2.8714	-1.9841	0.3798	3.9568	3.6711	4.4929	-0.8565	2.8939	0	4.7022	5.58	2.2298	2.8595	4.5538	2.9451
2003/5/30	1.076	-2.0638	2.0053	2.0833	1.2829	0.2257	0	-0.713	-1.5534		1.0417	3.1746	1.3006	-2.0027	-1.7518	-0.1209	0.5059	-0.563	0.7979	0	-0.4854	0.2024	0.4865	0	0.2866	-0.7371	0.8639	1.875	0	-0.6737	-1.0431	-0.6711	-0.4088	0	1.1704
2003/6/2	-0.2129	0.5747	-0.1311	1.4577	0.2667	-1.6892	-0.4345	-0.6284	-1.3807		1.0309	1.6923	1.1412	0.6812	1.4859	0.3632	-0.1678	0.0871	3.6939	2.4707	0.3659	2.6263	-0.0538	3.9792	-0.5714	-0.495	-1.1777	-0.3067	0	-0.0754	0.1405	-1.5203	-0.9852	1.7069	0.8997
2003/6/3	-2.4182	-2.6667	-2.231	-1.341	-2.0612	-2.4055	-3.0551	-2.3487	-2		-1.7493	-3.6309	-1.4104	-3.0672	-1.757	-1.8094	0.5042	-0.8268	0.2545	-1.1421	-3.5237	0	-0.1076	-0.5824	-1.8678	-2.9851	1.0834	0.3077	0	-2.7903	-1.9649	-1.458	0	-2.9514	-1.2739
2003/6/4	-0.1458	-1.1089	2.0134	-0.8738	0.2716	0.3521	1.0129	2.5902	0.5102		-1.0386	-4.5526	2.432	1.5821	-1.3413	-0.9828	-3.3445	0.3949	-2.5381	0.6418	-0.1259	-3.3465	0.3772	1.2552	0.1464	0.3846	-3.4298	-1.0736	0	-1.3964	-1.2169	0.2611	-2.4046	0.7752	2.4516
2003/6/5	-0.365	-1.3852	-0.5263	1.763	-1.828	-1.8713	-1.0585	-1.9838	-2.5381		-1.0495	0	-1.5363	0.6871	-2.4169	-0.4963	0.346	0	2.3438	-1.148	-1.261	0.8147	-0.3221	1.157	-1.9006	-1.5326	-1.2209	-2.3256	0	-1.4162	-1.8841	-1.6493	0	-0.355	0
2003/6/6	-0.7326	-2.8763	0.5291	0.4812	0	-2.3838	-2.0833	-2.2079	-2.5		-1.0606	-2.7961	0.1418	-2.1838	-3.096	-0.2494	-0.6897	-0.3497	-1.5267	-1.6774	-1.9157	-2.6263	-0.2154	0	-1.0432	-1.1673	-1.573	-0.4785	0	-1.0375	-0.8863	-0.7061	-1.9541	-1.3064	-2.3929
2003/6/9	-0.8118	-3.3058	-1.9737	-2.5862	-2.5517	-0.7326	-1.9551	-3.3866	-1.1752		-1.2251	-2.8765	-0.2833	-9.0698	2.5559	-0.875	-2.0833	-0.1754	-2.584	-2.7559	-2.2135	-3.112	-0.2698	-3.3497	-1.8072	-1.3123	0.7991	0.1603	0	-1.5323	-2.0119	-0.6222	-1.4731	-0.5415	-1.9355
2003/6/10	0.5952	1.0684	-0.9396	0.7866	0	0.861	0.5865	0.2921	0.7568		0.6202	3.3101	3.9773	-0.7673	2.3364	-0.1261	1.0638	-0.5712	3.9788	0.2699	0.5326	4.7109	0.2706	0.2028	0.7669	0.5319	1.6988	0.32	0	0.5733	1.3688	0.3578	0.1759	4.5372	1.25
2003/6/11	1.7012	2.7484	0.813	3.9024	1.4154	1.9512	3.0321	4.2718	3.1116		1.5408	1.5177	-0.1366	2.4742	0.4566	3.1566	0.5263	-0.1768	0.2551	1.4805	2.9139	2.045	0.3778	0.8097	1.8265	2.1164	4.0089	1.5949	0	1.7915	2.4006	1.0695	1.4925	2.7778	1.1696
2003/6/12	-1.2364	0	0.2688	-1.4085	0.2094	1.0766	1.0187	1.676	0.7284		-0.607	3.3223	0.5472	-0.7545	1.6667	-1.4688	1.5707	-0.9739	1.0178	0.3979	-0.2574	1.002	0.5394	2.51	-0.8969	-0.5181	-2.0343	-1.5699	0	1.28	-0.2198	0.5291	-0.4325	2.3649	-0.8992
2003/6/13	0.5155	-0.5487	2.0107	0.0952	-0.0696	2.7219	-1.5126	0.1832	-0.3099		1.0687	1.2862	-0.5442	-1.1657	1.3413	-1.118	0	-1.1176	0.7557	1.4531	1.0323	1.1905	-0.1609	2.4486	1.0558	2.6042	10.0546	0.1595	0	0.079	0.514	0.2632	0.6082	-1.3751	-0.324
2003/6/16	-1.2454	-1.6552	-0.2628	-1.9981	-1.1847	-1.7281	0.967	-0.5484	-0.5181		0.4532	0.1587	-1.2312	1.1795	-2.5	0	0	-0.9946	0.25	2.7344	-0.2554	5.098	-0.4299	0.3824	-1.0448	-1.3959	0.7944	0.1592	0	-1.7364	0	-1.6623	-0.0864	-3.6252	0.13
2003/6/17	-0.5935	0.4909	4.7431	2.9126	0.141	1.4068	1.0704	-0.6434	0.4167		-0.7519	-4.4374	-0.6925	0.4562	-1.6591	-0.5025	2.0619	3.79	-2.7431	-2.0279	0.5122	-3.9179	0	-0.6667	0	-0.7722	-1.0837	0.7949	0	0.241	-0.7305	-0.089	-0.7779	0.3472	0.6494
2003/6/18	1.194	0.3489	0.2516	-1.6981	0.493	0.578	0.2787	0.37	0.3112		0	0.995	-0.1395	-0.5045	1.0736	-0.3788	0.1684	2.5957	0.5128	0.3881	-0.5096	0.1942	-0.1079	-1.534	-0.3017	-0.3891	-2.7888	-0.3155	0	-0.2404	-0.2943	0.8905	0.1758	-1.6148	0.4516
2003/6/19	-0.5174	-4.0334	-0.8783	-1.7274	-1.8921	-3.2184	-1.8899	-2.9493	-0.4137		-1.3636	-0.1642	-1.3966	-6.7951	-2.1244	0.507	-1.3445	0.3002	-1.2755	-1.6753	0.128	-0.3876	-0.3241	-2.0448	-1.5129	-1.6927	-3.2787	-0.9494	0	-2.008	-2.4354	-0.4413	5.7895	0.2931	0.0642
2003/6/20	-0.2972	-1.5217	0.2532	0.5859	-1.5714	-1.1876	-1.5297	-0.7597	-1.1423		-0.1536	3.6184	-0.1416	-3.3732	-0.6202	0.3783	-0.6814	0.5985	4.9096	0	-2.1739	-0.9728	0.2168	-0.2982	-0.4608	-0.2649	-1.0593	-1.9169	0	0.082	-1.6641	-0.6206	-1.4096	0.8767	1.4121
2003/6/23	0.5961	-1.3245	-1.6414	-1.4563	-1.3062	-1.4423	-1.2658	-0.8612	-4.0966		1.3846	-2.8571	-1.1348	0.2815	-0.936	-0.2513	-3.7736	-1.2325	-3.202	-3.1455	-1.0458	-4.7151	-0.1622	-0.1994	-1.3889	-1.7264	-6.6381	-0.8143	-8.463	-1.5561	-0.6923	-1.8733	-0.4205	-0.9849	-0.7595
2003/6/24	-2.5185	0.3729	-0.2567	0.5911	0.2941	0.7317	0	0.1931	1.3143		2.5797	1.4706	0.7174	-1.8529	0.4724	-0.6297	0.3565	1.8503	3.3079	-1.3532	2.2457	2.0619	0.1625	0.3996	0.4695	0.1351	0.344	0	-3.6132	0	1.4717	1.0909	-1.4358	-2.6916	-2.3597
2003/6/25	0.304	-0.8915	1.5444	0.6856	0.2199	-0.7264	-1.3986	-0.3854	-1.1892		-1.3314	1.1272	-0.8547	-1.6018	1.2539	-1.2674	0	-3.591	0.9852	-0.2743	-1.8088	-0.8081	-0.3245	-1.99	-1.2461	-0.8097	-0.5714	-1.642	-1.8743	-0.2496	-1.7557	-0.1799	-0.3428	-0.2405	0.2613
2003/6/26	-0.1515	5.6222	2.5349	-2.6265	1.0973	1.7073	3.4279	5.4159	1.7505		0.7496	2.0701	0	5.1744	4.0248	0.3851	-1.9538	4.2945	0	0	2.5	-1.0183	0.2713	3.8579	2.2082	2.0408	0.3448	1.3356	0.3371	2.1685	2.7972	0.4505	3.0095	2.4111	2.0195
2003/6/27	-3.1108	-4.1164	-1.7305	-1.6983	-2.1708	-3.1175	-1.6	-3.6697	-2.5806		-1.9345	3.7441	-0.2874	-4.1459	-2.0833	-1.1509	-0.7246	2.9412	0.9756	-0.5502	-2.6958	-0.823	-0.3247	-2.346	0.3086	-2.2667	-2.4055	-3.1301	-5.5991	-2.7755	-2.4943	-2.1525	-2.3372	-3.1783	-1.6603
2003/6/30	-10.0235	0.4441	-0.3774	0	-1.5533	0	0.5807	0.381	-1.1038		-1.0622	-4.9624	0.1441	0	0	0	4.927	3.2653	-1.4493	-2.4896	-1.715	-2.4896	-0.2172	1.5015	-1.8462	-1.6371	-4.2254	-2.0408	-0.8304	-9.6558	-0.9302	0	0	-2.31	-2.2078
2003/7/1	-3.0461	-0.2948	-1.6414	-2.2358	0.2254	-0.9901	1.3279	0.1898	-0.6696		0.1534	-5.0633	-2.1583	-2.5952	-0.152	-1.8111	-4.5217	-1.2253	-1.2255	4.9645	-1.0738	0	0.272	0.2959	0	-0.2774	-1.5931	-0.6944	-3.5885	-1.9517	-1.252	-2.3831	-1.453	-0.1245	-2.0584
2003/7/2	-0.5386	0.8869	2.6958	0.8316	0.4498	-0.75	1.0256	1.9886	1.1236		1.072	-3.3333	-1.1765	0.6513	0.6088	1.1858	1.0929	-1.0804	0.7444	-0.6757	0.2714	0.4255	0.3256	1.6716	1.0972	0.8345	2.1171	0.8741	-1.861	1.4218	-0.8716	-0.2817	-0.1735	0.81	-0.5424
2003/7/3	1.9856	1.0989	2	-0.7216	0.7463	0.5038	0.1692	1.2071	0.4444		1.6667	3.1034	1.1905	4.4706	-5.5976	0.5208	2.8829	-1.0922	-0.2463	0.6803	-1.7591	1.4831	0.3245	0.3868	0.155	0.8276	0.122	0.6932	4.4248	-0.5607	0	-0.1883	-0.0869	0.4326	-1.3633
2003/7/4	-2.1239	0	-0.7353	-0.5192	-1.2593	-0.5013	-0.5068	-1.1009	0.6637		0.4471	-3.6789	-0.4412	-0.6194	-1.1218	1.2953	0.1751	-2.9448	-1.7284	0.9459	-2.0661	-1.8789	-0.3774	-0.9634	-1.3932	-1.0944	1.4616	-1.3769	-1.937	-1.5977	-0.3197	-0.9434	-0.7826	-0.6769	-0.2764
2003/7/7	0.3617	1.5942	2.3457	-0.6263	1.5754	1.1335	1.5846	2.9685	1.3187		2.2255	-2.7778	1.1817	2.0963	-1.7828	-1.5345	-2.4476	-3.4555	-2.0101	-1.2048	-0.9845	-1.2766	0.3788	-2.2374	-0.157	-0.4149	1.9208	-0.8726	1.2346	-1.6237	0.1604	-1.8095	0.0876	0.5576	0.4158
2003/7/8	0.4505	2.2825	1.0856	1.3655	0.6647	0.9963	0.7242	1.5315	3.2538		0.4354	2.1429	1.4599	0.5549	1.1551	-0.1299	0.8961	0.9166	2.0513	-0.4065	3.6932	4.9569	0.3235	2.6866	1.1006	2.0833	0	2.2887	1.8293	3.7864	1.201	1.6489	1.7513	0.3697	0.8282
2003/7/9	-0.2691	-1.046	5.4893	-0.829	0.5136	-0.8631	2.1018	-0.6211	-1.8908		-1.1561	0.6993	0	-1.7108	1.6313	-0.7802	2.4867	-0.6488	-1.2563	-2.0408	0.274	1.232	0.2149	-0.6783	-0.9331	-0.5442	2.3557	-0.1721	-1.0778	0.2806	1.3449	-0.9542	-0.4303	-3.5605	-0.5476
2003/7/10	1.0791	3.735	1.9231	1.2539	0.8759	2.1144	6.1213	2.2321	1.1777		1.1696	0.5208	1.0072	6.5132	3.0498	0.5242	0.1733	-1.6543	1.0178	0.4167	1.3661	-0.4057	0.4826	2.439	2.9827	2.052	-0.2301	1.7241	0	1.959	2.8884	3.3719	2.8522	9.9936	1.17
2003/7/11	5.2491	-0.8832	-1.7758	0.4128	-0.8683	0.1218	-1.4293	0.6114	0.2116		1.1561	1.8998	-0.2849	0.5799	-1.2461	-0.5215	-0.692	-0.4427	-0.5038	0	1.3477	-0.8147	-0.3202	0.9524	-0.9146	-1.0724	-1.7301	-0.678	2.9056	-1.3724	-0.5311	3.1687	-0.2521	0.2315	0.4167
2003/7/14	-1.9442	-0.2742	-1.6949	-0.8222	-0.7299	-2.0681	0.8804	1.5625	-2.0063		0.2857	0.1695	0	-1.0482	-0.6309	-1.1796	-0.5226	-3.2014	2.2785	1.1065	-2.6667	2.6694	0	2.7358	-1.5385	-0.813	-2.8169	-1.8771	-1.8824	-0.9276	-1.7544	-1.5357	-2.0219	-3.1755	2.1438
2003/7/15	6.0345	-0.6873	-0.6897	-1.1399	-0.8824	-0.3727	-1.4374	-2.0513	-0.3233		-1.8519	-0.5076	-0.8571	-2.0657	1.1111	-0.2653	-0.8757	0.0919	0.495	0.5472	0.274	-0.2	0.1606	0.6428	0	0	2.1739	0.8696	-2.7578	-1.2172	-1.2422	-0.5505	2.8375	0.0596	-2.5728
2003/7/16	0.6504	0.6228	-2.7778	-0.4193	0.1484	-0.2494	0.5729	1.4834	-1.7297		-1.7417	0	1.7291	1.0276	-1.2559	0.6649	1.2367	-1.2391	0	0	-0.2732	-0.8016	0.1069	-0.5474	-0.3125	0.8197	0.3546	-0.8621	0.3699	-0.8531	0.3931	-0.8303	0.6689	-1.907	-0.6949
2003/7/17	3.231	-0.4127	1.0714	-1.0526	0.3704	-1.125	3.4697	-0.8598	0		0.5908	-0.8503	-0.1416	-0.5353	0.7949	-0.5284	-1.0471	-0.0929	-0.7389	1.9048	0.5479	-0.404	0.267	3.3945	0	1.355	-1.0601	0.5217	5.2826	-0.478	0.2349	-1.6744	-0.6645	1.0936	-0.3499
2003/7/18	-3.1299	-4.1029	-4.947	-1.5957	-3.6162	-2.0228	-1.5516	-4.51	-2.4202		-2.79	-4.6312	-2.8369	-5.7589	-0.1577	-1.7264	-3.7037	-2.3256	-3.7221	-3.6048	-3.1335	-2.4341	-0.426	-1.7746	-1.8809	-3.0749	-3.6905	-2.2491	-4.2007	-2.5937	-1.0938	-1.7975	-3.5117	-3.9063	-2.1067
2003/7/21	-3.8772	-1.0877	-4.0892	-0.3243	-1.9908	-1.2903	0.9659	0.9991	-2.8185		-0.3021	-3.777	-1.7518	0.9138	-1.2638	0	-2.9304	1.8095	-3.866	-3.7396	-0.8439	-2.2869	-0.2674	4.1554	-2.0767	0.8276	-0.2472	-1.9469	-1.218	-1.3807	-2.4487	-1.5414	-2.3397	-1.1257	-0.1435
2003/7/22	5.042	1.173	2.7132	0.2169	1.4062	1.8301	0	0.8094	1.1601		0.9091	0.9346	0.1486	2.3769	0.16	0	1.1321	-1.7774	1.3405	1.7266	0.9929	1.2766	-0.0536	-0.3469	2.1207	5.7456	1.2392	1.6245	1.233	2	0.4049	0.8806	2.307	1.1385	-0.431
2003/7/23	4.4	3.1884	1.1321	-0.974	-0.4622	1.4121	-0.6042	1.2489	-0.2294		0.9009	0.3704	1.632	3.4273	1.1182	0.5405	0.1866	0	1.3228	1.4144	1.1236	-0.2101	0.2146	1.6536	0.3195	0.1294	0.7344	0.7105	-0.4872	0.3922	1.4516	0.582	0.4337	0.3127	-2.1645
2003/7/24	-3.7548	-1.9663	-2.8607	-1.4208	-0.6966	-1.6456	-1.0132	-1.2335	0.6897		0.2976	-3.321	-0.292	-2.6724	-2.3697	-1.0825	-2.0484	-0.619	-1.8277	-1.9526	-0.8333	0	-0.2141	-2.1404	-1.7516	-1.938	-1.2151	-1.2346	-0.1224	-1.5625	-1.3514	0.1929	-1.468	-1.8703	-1.4749
2003/7/25	-1.9904	3.0802	-1.4085	0	0.9353	0.7823	-0.9724	1.5441	1.3699		0.2967	-4.9618	-1.1713	2.581	1.4563	-0.4104	-0.9506	0.0479	-3.4574	-0.4267	0.8403	-1.8947	-0.0536	0.0875	1.1345	1.9763	-1.722	1.9643	-3.4314	2.877	1.6116	0.5775	0.6135	1.8424	-0.6737
2003/7/28	0.3249	3.6831	0	-2.9933	-1.9305	1.8111	-1.0853	1.0733	-0.9009		-1.3314	-0.2008	2.6667	0.5889	-1.4354	-2.0604	-0.3839	-0.1437	0.2755	-0.1429	-1.1111	0	0.161	0.7867	1.1218	-0.2584	-1.3767	-0.5254	-0.7614	-1.8322	0.1586	-1.9139	-0.1742	-0.8734	-2.11
2003/7/29	-0.1619	-0.134	-1.1688	0.5714	1.1024	1.6518	1.6196	1.5929	-0.1136		0.2999	2.4145	-0.1443	0.2129	-0.9709	1.9635	1.7341	-1.4388	1.0989	1.2876	-0.4213	1.2876	0.268	0.3469	1.5848	-0.5181	1.3959	0.5282	-0.6394	1.5717	0.3959	0	-0.5236	0.6293	-0.2309
2003/7/30	-1.541	-0.7383	-2.1025	-1.1364	-0.7788	-1.875	0.4113	-0.6098	-0.9101		-0.1495	-2.1611	-0.289	0.9028	0.817	-0.8253	-0.3788	3.455	-0.5435	-0.9887	0.5642	1.6949	0.3741	-1.7286	-1.4041	-1.3021	-1.627	-1.2259	-2.574	-0.677	-0.3943	0.0976	-0.8772	-1.0632	0.463
2003/7/31	0.2471	0.8114	-2.2819	-0.5747	0.157	0.3822	1.6897	0.7011	-0.2296		-1.497	-1.2048	-1.0145	3.6842	-0.6483	-0.5548	0	-0.0941	-0.8197	-4.2796	0.561	-1.25	-0.0532	1.3193	0.1582	2.2427	-1.3995	-0.5319	-1.1889	-0.8763	0.1584	0	0.2655	1.201	0.2304
2003/8/1	5.0945	0.8048	3.022	1.7341	-0.0784	1.269	0.7049	1.6536	2.6467		0	2.439	-1.1713	1.5736	0.3263	0.5579	-1.3308	-3.0132	-0.551	0.4471	2.9289	0.6329	0.1598	2.6042	1.8957	2.0645	-1.0323	4.9911	3.6096	2.947	2.8458	1.5595	2.2065	-0.1249	-0.3831
2003/8/4	6.1767	0.1996	4	5.2273	2.3529	3.5088	2	0.4281	1.6816		3.0395	2.1825	0.8889	-0.5997	1.7886	0.6935	0.7707	4.6602	2.2161	0.2967	2.168	3.1447	0.1064	3.9763	1.3953	0.2528	2.2164	1.528	1.2903	1.7176	0.9224	0	0.6045	0.1251	2
2003/8/5	-6.4801	-1.2616	0	-1.2959	-0.7663	-0.9685	-0.1471	-0.8525	-0.7718		1.3274	-0.7767	-0.1468	0.4525	-0.9585	0.551	0.7648	-0.2783	0.813	1.9231	0.7958	0.2033	-0.1063	0.1627	0	-1.261	2.4235	-1.3378	-1.1465	-1.1257	-1.2947	1.7274	-0.9442	-0.9369	0.3017
2003/8/6	0.0787	2.5555	0.5128	1.5317	-1.0811	1.8337	-1.08	-0.6879	1.6667		0.2911	0.7828	-0.2941	1.8519	-0.4839	-0.8219	0.1898	-2	0.2688	-1.5965	-1.8421	-0.8114	0.1064	0	0.6116	1.6603	0.4981	0.339	10.0515	2.0873	-0.1543	-1.4151	0.6066	0.1261	-0.9023
2003/8/7	-1.1015	-0.8525	-1.4031	-0.3233	1.249	-0.12	-0.3474	-0.7792	-1.7486		0.2903	2.9126	0.7375	-1.6708	-0.6483	0.1381	0.3788	-1.6137	1.6086	0.295	-0.5362	1.227	-0.1063	-0.0812	-1.3678	-0.7538	0	-1.3514	-0.5855	-1.3011	-0.6182	0.2871	-1.3781	-0.4408	1.1381
2003/8/8	-1.8298	-2.6455	-2.8461	-2.1622	2.8527	-2.4038	-1.5936	-1.9197	-2.1135		-0.1447	2.2642	-0.8785	-1.5992	-1.6313	0.6897	0	-2.3637	0.2639	0.1471	-0.4043	-1.4141	-0.2128	-2.7642	-1.849	-2.2785	-1.3631	-1.1986	-2.8269	-1.1299	-2.1773	-1.7176	-0.786	-2.9096	-2.2506
2003/8/11	3.2415	0.6793	1.1984	1.105	-1.2744	0.4926	-0.0506	0.8007	0.2273		-4.3478	-1.476	-0.5908	0.3047	1.6584	0	-0.7547	-0.2964	0.2632	0	1.2179	-2.0492	-0.1599	0.6689	0.314	0.1295	2.0101	0	1.8182	-1.1429	0.0795	0	0.1761	3.1922	-1.4582
2003/8/12	-0.9419	0.0675	0	1.0929	1.6705	-0.2451	1.2152	0.4413	0.4535		0	0.1873	-0.4458	1.519	0.1631	-0.274	2.0913	0.9911	0.5249	1.0279	0.1337	0.8368	0.0534	0.5814	0.626	-0.3881	1.601	1.2132	0	3.0829	0.8737	1.165	-0.0879	-1.2626	2.4143
2003/8/13	-1.7433	-3.5064	-2.3684	-1.1892	-1.2696	-1.3514	-0.9505	-3.4271	-1.3544		-3.0303	-3.1776	0.7463	-5.0873	-1.6287	-1.6484	-2.2346	-1.2758	-1.8277	-0.5814	-2.4032	-1.4523	-0.0534	-2.3947	-1.3997	-1.4286	-0.9697	-1.5411	-1.9048	-1.8692	-1.9685	-0.8637	-1.759	-2.4297	-0.2281
2003/8/14	0.7258	1.9567	0.6739	-0.4376	-1.8911	0.6227	-1.3131	1.6379	-0.1144		-1.7188	-1.5444	-3.1111	0.4729	1.3245	0.5587	0	-0.5964	-2.6596	-0.5848	-0.4104	0	0.1602	1.269	0.6309	1.3175	-1.5912	0.6957	0.6068	0.7619	4.498	2.1297	0.4476	0.4587	1.753
2003/8/15	0.4003	0.7539	0	-0.7692	-0.2313	1.3614	-0.2559	0	0.3436		0.159	-0.7843	1.3761	-0.6799	-3.1046	1.3889	-0.9524	-0.15	0.8197	0.2941	-0.2747	0.8421	-0.2665	1.9215	1.2539	0.13	-1.3682	0.5181	0.7238	0.8507	2.5365	0.1896	0.713	0.0652	-1.0487
2003/8/18	-0.319	-0.9524	-0.4016	-0.8859	-1.5456	-0.2442	0.4105	-1.2534	1.1416		0	1.1858	-0.4525	-1.8431	-5.7336	0.8219	0.5769	-0.2504	0.813	-1.3196	0	-1.4614	0.1603	1.7213	-0.1548	0.9091	-0.8827	0.5155	-1.0778	4.03	-1.0495	2.4598	-0.354	-1.7601	1.1355
2003/8/19	-0.4	1.3049	2.957	0.5587	0.471	0.2448	0.3066	0.0907	1.0158		-1.9934	1.7578	0.303	2.7361	1.61	1.4946	0.3824	0.2008	1.3441	1.3373	0.1377	-0.2119	-0.2134	0.6446	0.155	1.8018	0.3817	-0.3419	0.7264	-0.6306	0.6818	-0.4617	0	0.0664	1.0479
2003/8/20	-2.008	-0.1356	-0.6527	-1.6667	-0.7031	-0.4884	-2.2415	-0.8152	1.4525		-1.6949	-2.4952	-2.1148	0.47	0.7042	-1.071	-1.5238	0.1503	-1.8568	-0.7331	-0.8253	-0.8493	-0.2674	-0.2402	2.0124	0.7585	-0.507	-0.1715	0.7212	-1.1786	0.3762	-1.0204	-0.2664	-0.1326	-1.2593
2003/8/21	0.2459	0.1358	-0.2628	0.678	0.7081	0	-0.0521	0.4566	-0.9912		-0.8621	1.378	-1.2346	1.4553	-0.5245	-0.5413	0	-0.2501	-0.8108	1.034	0.1387	-0.4283	-0.1609	-0.2408	0.1517	-0.7528	0.6369	-0.5155	-0.5967	1.4679	0.6747	0.2812	0.3562	-1.66	-1.0503
2003/8/22	0.4088	-3.4576	-0.527	1.5713	-0.3125	0.9816	0.5214	-2.9091	-0.5562		0.8696	-0.7767	0.9375	-0.9221	-0.8787	0.5442	-0.5803	-0.2006	0.545	4.386	-0.1385	0	0.2148	-3.9421	-1.9697	-1.6435	0.5063	-1.3817	-1.5606	0.5425	-1.787	-0.8411	0.3549	0.4051	-1.213
2003/8/25	-1.3844	-2.6685	-3.5762	-2.0994	-1.2539	-1.8226	-2.9046	-1.8727	-2.5727		-1.5517	-2.9354	-1.2384	-2.999	-3.9007	-0.9472	-1.751	-0.5528	-2.439	4.0616	-2.0804	0	-0.3751	-2.2613	-1.8547	-1.928	-1.6373	-4.7285	-4.3902	-4.5863	-1.6679	-2.7333	-1.7683	-2.4882	-0.2302
2003/8/26	0	-0.1443	0.6868	-0.3386	0.2381	3.5891	0.4274	0.8588	0.8037		0.3503	1.6129	0.1567	-1.9723	0.369	-0.2732	0.198	-0.4548	0.5556	-0.6729	1.1331	0.8602	-0.7531	1.0283	0.9449	3.1455	1.6645	1.2868	0.6378	1.3195	0.3855	0.2907	0.36	-1.1724	-0.6923
2003/8/27	1.1561	-0.6503	-0.955	1.5855	0.5542	0.1195	-0.1064	-1.1353	0.4556		-0.6981	1.7857	0.4695	0.1631	1.6544	-0.274	0.5929	2.4873	1.105	-1.084	-0.7003	-0.2132	-0.4336	-3.6472	-2.1841	-0.3812	1.5113	-0.9074	-2.9151	-0.3721	0.3072	-0.1932	-2.2422	-0.2094	0.3873
2003/8/28	0.6531	-2.4727	-1.3774	0.3344	-0.7874	0.1193	-0.6922	-2.0096	-1.0204		-2.4605	-1.7544	-1.4019	-2.2801	-1.9892	-1.3736	-3.3399	-0.9906	-2.1858	-1.6438	-0.5642	-1.2821	-0.3266	-0.4401	-1.2759	-2.4235	0.8685	-1.6484	0.5222	-0.3735	-0.3828	-0.3872	-1.8349	-0.0699	-0.3858
2003/8/29	-0.6488	1.3423	0.5587	-0.5556	1.5873	2.9797	1.7158	0.293	-0.3436		1.4414	-2.381	0.158	1.8333	0.1845	0.2786	-2.439	-0.5003	-1.1173	0.6964	0.7092	-3.8961	0.1092	1.5031	1.1309	-0.6536	-0.615	-1.8622	0.6494	-3.7488	-0.6149	0.4859	0.2804	-0.14	-1.5492
2003/9/1	0.1633	2.7226	1.6667	2.1229	1.0156	1.3889	2.214	2.9211	3.1034		2.4867	2.6423	1.1041	1.9094	3.3149	0.4167	1.25	-0.9553	1.4124	0.9682	1.9718	1.1261	0.3273	2.2648	1.7572	1.8421	3.2178	2.0873	1.8065	1.85	2.8616	2.8046	2.1435	2.0322	1.8096
2003/9/2	0.978	2.2206	0.5464	0	1.3148	1.0274	0.722	0.5676	2.2297		-0.8666	0.5941	1.092	0.1606	-0.8913	3.4578	0.823	-0.2538	-0.5571	-2.3288	1.3812	-0.6682	0.1631	0.1704	0.314	1.8088	-1.3189	-0.5576	-0.2535	5.5449	4.5113	1.5052	2.0073	1.4423	1.0819
2003/9/3	-1.3721	-0.2803	-0.4076	4.0481	-0.8397	-0.339	-0.2048	-0.4704	0		2.0979	1.7717	1.5432	3.581	3.4173	-0.8021	0	0.1018	0.5602	0.2805	0.9537	2.4664	0.1086	-1.8707	0	0.2538	1.4581	1.8692	-0.6353	0.0906	-1.0791	-0.4634	-0.7156	-1.6249	1.2232
2003/9/4	-0.982	-0.8433	-0.2729	-2.103	-0.5389	-1.9274	0.5131	-0.7561	-0.1091		-0.8562	-1.1605	-0.152	-1.0836	0.5217	0.2695	3.8776	-0.5592	0.8357	-0.6993	-1.0796	-0.4376	-0.1085	0.1733	-0.626	0	-0.7186	-0.1835	4.0921	-1.1765	-0.1455	-1.2104	-0.1802	-1.5829	-0.0755
2003/9/5	-1.8182	-2.4805	-2.052	-2.5779	-1.7802	0.2312	-3.6753	-2.7619	-2.4017		-2.2453	-0.9785	-1.6743	1.9301	-2.7682	0	-2.7505	-0.2045	-1.9337	-3.2394	-0.6821	1.3187	-0.2714	-0.519	-2.0472	2.2785	-2.6538	-2.5735	-3.317	-2.381	-2.7677	-1.9793	-2.4368	-1.5385	0.1512
2003/9/8	-2.3569	-1.3808	-0.9777	0.882	-0.3152	-0.8074	-0.9539	-1.1753	0.5593		1.0601	2.9644	-1.548	-1.5353	-0.8897	-0.672	0	0.1025	-0.8451	-0.7278	0	3.2538	0.0544	-2	0.3215	0.7426	-0.9913	-0.3774	-0.6353	-1.97	1.0487	0.0962	0	0.142	0.5283
2003/9/9	2.8448	0.5158	1.2694	-1.5301	-1.2648	-0.6977	-1.2306	0.7929	3.6707		1.5734	-0.7678	1.8868	-1.6112	2.5135	-0.406	2.8283	1.2282	0.2841	-0.1466	-0.4121	-1.6807	-0.0544	-2.6619	-0.4808	-1.9656	-0.6258	0.7576	0.6394	0.1914	-0.6672	0.2882	0.2775	-0.3546	0.3003
2003/9/10	-0.7544	1.3196	-0.6964	-0.333	-2.8823	0.9368	0.4334	1.2783	-0.7511		0.6885	-1.9342	0	0.7924	-0.1751	0.5435	-1.7682	-0.7078	-0.5666	1.7621	0.2759	0	0.2722	1.5497	0	1.1278	0.1259	0.5639	-0.5083	-0.0955	3.806	0.3831	-0.1845	1.7794	0.2246
2003/9/11	-0.9291	-0.7236	-1.122	-0.7795	-1.8961	-1.5081	0.9709	-1.2621	0		-0.8547	0	-0.1543	1.3627	-0.3509	-0.6757	-0.2	0.611	0.5698	-1.443	-0.5502	-1.0684	0.2714	-0.7181	0	-1.2392	0	-1.4953	-0.894	0	-0.647	-0.7634	0.5545	-1.2587	1.3443
2003/9/12	-0.9378	-1.8222	-2.9787	-1.7957	-2.605	0.7067	-0.4274	-1.0816	-2.5946		-2.069	-3.3531	-1.7002	-2.637	-2.4648	0	-2.6052	-0.6073	-2.5496	-2.489	-2.213	1.0799	-0.379	0.0904	-1.1272	-1.5056	-1.761	-1.518	-1.1598	-0.956	-0.3618	-1.1538	-0.9191	-0.5666	1.4738
2003/9/15	-0.9466	-1.0393	-2.7778	-0.8	0.0863	-4.9123	-1.824	-3.0815	-1.1099		-2.4648	-0.6122	0	-0.5842	-2.5271	-2.585	0	-0.1527	-0.8721	-0.4505	-0.9901	-3.8462	0.0543	0.1807	-1.4658	-1.9108	-1.0243	-2.5048	-0.9126	-1.0618	0.9441	-1.8482	0.1855	-0.2137	-0.8715
2003/9/16	0.695	2.2506	2.8571	1.1521	2.5	1.23	0.4918	2.359	2.0202		0.9025	1.232	1.1006	4.3803	1.2963	1.1173	0.6173	-1.8868	1.173	1.6591	1.2857	1.1111	0.1086	0.4509	0.9917	2.5974	0.9056	1.581	3.1579	1.561	2.3022	0.5946	2.037	0.9279	0.8791
2003/9/17	-2.6747	-1.2472	-2.0468	-1.9362	-1.598	-2.1871	-2.1207	-2.3046	-3.5204		-5.1878	-0.6085	-1.2442	1.3306	-0.9141	-0.5525	3.0675	0.052	-0.5797	-0.7418	-1.9746	-1.5385	-0.2713	-3.9497	-0.3273	-2.5316	-0.3846	-2.3346	0.5102	-2.3055	-2.2504	-2.1675	-2.9946	-2.546	1.4524
2003/9/18	0.266	-0.5201	-0.7463	-0.4646	0.2564	0.8696	0.0556	1.1282	-0.5701		-0.1887	0.8163	-0.9449	-0.6566	-1.6605	0.1389	-1.5873	-0.1039	-0.5831	0	-0.5755	-0.6696	0.1632	-0.2804	0.3284	-0.5195	-0.2574	-0.3984	2.9188	0.0983	-0.1439	-0.5035	-0.0935	0.0726	-0.6442
2003/9/19	-0.0884	1.0456	1.5038	1.1669	0.9378	0.9852	0.1666	0.3043	0.8028		0.5671	-0.4049	-0.6359	1.881	-1.6886	-0.9709	1.2097	-0.208	0	-0.1495	0.4342	0.6742	0.1086	0.2812	-1.1457	1.9582	1.1613	0	-0.9864	1.4735	1.0807	0.4049	0.8427	-0.7252	-1.8012
2003/9/22	-1.1504	-0.7391	-1.3333	-0.8074	-1.6047	-0.4878	0.1109	-1.1122	0.3413		0	-1.0163	0.8	-1.2475	-1.145	0	-0.996	-0.6253	0	-1.7964	-1.2968	-0.6696	-0.3256	-1.4953	-0.3311	0.8963	0.2551	0.2	-3.1133	-1.7425	-0.8553	-0.3024	-1.5785	-0.2191	-1.4674
2003/9/23	0.8953	0.968	1.8018	2.093	1.1159	1.9608	-0.0554	1.0225	0.907		0	2.0534	0	0.5053	1.3514	1.1204	1.006	-3.5658	4.9853	-1.2195	0.5839	1.1236	0.0544	0	0.9967	1.7766	0.2545	1.3972	0.6427	0.4926	-0.0719	1.7189	1.4151	-0.4392	0.0745
2003/9/24	0.7098	0.295	1.9174	0.9112	0.1698	1.2019	1.4404	0.8097	0.4494		1.5038	3.0181	0.9524	-3.1674	0.7619	1.662	-0.1992	2.6645	-0.5587	1.2346	0.5806	0.2222	0.1088	1.518	0.1645	-0.8728	0.2538	0.5906	-1.6603	0.6863	-0.4317	-0.1988	-0.4651	0.2206	3.2738
2003/9/25	-2.0264	-0.3676	-2.8944	-2.5959	-1.8644	-0.5938	-0.0546	-1.8072	-2.6846		-1.8519	-2.9297	-2.673	-1.9211	-2.0794	-1.0899	-2.994	3.8136	-0.8427	-1.0671	-2.3088	-2.8825	-0.2717	-2.7103	-1.642	-2.2642	-1.1392	-1.7613	-2.0779	-1.6553	-3.685	-1.8924	-3.7383	-0.3668	-2.0173
2003/9/26	-2.6978	-4.5756	-0.5961	-0.6952	-1.0363	-1.6726	0.1093	-3.5787	-2.9885		-1.5094	-1.4085	1.454	0	-0.3861	-0.4132	-0.4115	-2.8571	-1.6997	-0.1541	0	0.9132	0.1635	-1.1527	-2.0033	-1.4157	-1.4085	-0.7968	0.5305	-0.7921	-1.1253	-0.3046	-3.0097	-3.3873	0.4412
2003/9/29	-3.7893	-9.5128	-3.1484	-0.2334	-3.4904	-0.3645	-1.7467	-3.7116	-2.8436		-1.1494	-4.898	-2.3885	-10.0053	0.1938	-0.9682	-2.686	0	-2.3055	-2.9321	-2.3634	4.9774	0.1088	-2.7211	-2.5554	-4.6997	-3.2468	-1.8072	-6.7282	-4.7904	-3.9454	-3.055	-2.9029	-0.7622	-1.9766
2003/9/30	1.2488	1.0256	-5.8824	1.5205	0.8137	1.5854	1.2778	0.8811	1.8293		3.6822	-1.9313	0.4894	-4.0588	0.5803	0.9777	0.2123	2.9412	1.4749	0	1.059	-0.8621	0.3261	-0.1998	-6.2937	0.9589	-1.0738	0.409	0.2829	1.2579	0.8689	1.2605	1.6495	-0.0768	2.9873
2003/10/8	-1.8027	-1.7766	-2.1382	-0.8065	1.0762	-0.12	0.6583	0.4367	0.1198		0	0	0.974	-2.3912	2.5	-0.4149	0.6356	-0.051	0	-0.9539	1.0479	0	0.2709	0	1.6791	-0.4071	0	-0.611	0.4231	-0.4141	-1.3312	0.6224	0.1014	0.4612	-3.1182
2003/10/9	0.9662	0.2584	1.6807	-0.1161	0.5324	0.7212	0.9809	-0.4348	0		-0.9346	-0.8753	-2.2508	1.3819	-1.3133	-0.1389	-1.4737	-0.2042	-0.2907	-0.321	0.2963	-1.5217	-0.108	2.7027	-1.2844	-0.4087	0	0	-0.5618	-1.0395	0.2381	-1.8557	-0.2026	0.2295	0.1497
2003/10/10	3.3493	3.6082	2.314	3.2558	3.707	5.6086	2.4285	3.0568	3.2297		1.8868	1.5453	5.5921	3.9033	3.2319	0.9736	1.7094	-0.4604	3.207	2.0934	3.1019	0.6623	0.4327	6.8226	2.0446	2.3256	2.171	2.6639	3.1073	2.9412	2.9295	2.6261	2.7411	2.4427	0.7474
2003/10/13	-2.7778	-0.3317	-1.6155	-0.2252	0	-0.452	0.3688	-0.5297	-1.5064		2.4074	1.5217	-1.5576	-1.9678	-1.8416	2.6171	0	-1.3361	-0.2825	1.735	-1.1461	0.6579	-0.0539	-0.9124	0.1821	0.4011	-0.664	-0.3992	-0.8219	-2.3469	-1.5385	-1.0235	-1.087	-1.2668	3.7092
2003/10/14	0	-1.9967	-1.4778	-0.3386	-1.8723	1.1351	-1.5748	-1.4909	-1.4118		0	-2.1413	-0.9494	-3.8321	-2.439	-0.1342	2.3109	0.5208	0.8499	-0.7752	-2.029	-0.4357	-0.1616	-1.2891	-1.0909	-2.53	-1.2032	-1.8036	-0.1381	-1.4629	-1.9531	-1.1375	0.0999	-1.6604	-1.7883
2003/10/15	-1.4286	1.2733	2.1667	1.1325	0.6938	-0.7856	-0.64	-0.5405	0		-0.9042	0.8753	2.7157	-0.1898	-0.5769	1.6129	-0.8214	0.9845	0	-0.1563	1.0355	-1.9694	0.054	-0.3731	1.1029	0.5464	-0.1353	-0.4082	0	-0.2121	0.1594	-0.523	-1.8962	-0.2302	-1.3838
2003/10/16	-2.8986	-2.6823	-1.9576	-4.1433	-1.3781	-2.2624	-1.2346	-1.9565	-1.074		-1.6423	-4.3384	-3.7325	-9.5057	-3.0948	-0.6614	-2.8986	-1.0775	-3.3708	-0.626	-2.489	4.9107	-0.3236	-3.0899	-0.9091	-1.087	-1.355	0.4098	-3.7344	-3.1881	-2.864	-1.6824	0.7121	-1.5385	-2.7326
2003/10/17	0.4975	-0.0861	0.6656	1.0514	1.31	0.1157	0.8152	-0.1109	-0.1206		-0.1855	-0.6803	0.4847	-0.9804	-0.1996	-1.1984	0.2132	1.2967	0.2907	0.6299	0	5.1064	0.2706	1.1594	-0.5505	-0.2747	1.511	0	-0.5747	0.4391	0.9828	-2.3529	0	0.3125	0.1519
2003/10/20	-3.4653	-1.1207	-1.8182	-1.3873	-0.6897	-1.3873	-1.7251	-0.444	-1.9324		-1.8587	-4.1096	-0.6431	-1.4144	-3	0.4043	-1.9149	-0.9729	-1.1594	0	-0.1502	-0.4049	-0.1619	0.7641	0	-1.9284	0.1353	-1.2245	-4.6243	-1.2022	-1.3788	-2.4096	-1.1111	-1.324	-5.2312
2003/10/21	-4.6154	1.4821	0.8418	-2.6964	-0.8681	3.2825	-0.9325	1.0033	-0.3695		-0.3788	-2.1429	0	2.3673	-0.2062	1.0738	-1.0846	0.7239	0	-0.626	-0.4511	5.0813	0.0541	3.8863	0.1845	2.5281	-2.973	0.2066	0.9091	-2.1018	0.5757	0.3367	-1.43	0.3157	0.64
2003/10/22	1.9355	3.1787	2.8381	2.7711	2.1016	1.5891	2.9347	2.0971	2.1014		3.0418	1.9465	1.1327	2.1724	3.0992	2.2576	1.3158	-0.462	2.0528	2.9921	1.8127	-0.1934	0.1621	2.9197	2.9466	1.9178	-1.6713	1.4433	3.003	0.452	1.6353	1.3423	2.1762	1.3375	0.4769
2003/10/23	-4.1139	-1.4155	-1.9481	-2.4619	-0.6003	-0.8939	-1.8827	-0.4324	-1.5738		-2.0295	-2.864	-2.4	-3.0864	0.4008	1.2987	-1.0823	-1.3925	0	-1.2232	-1.4837	-0.7752	-0.2157	-1.1525	0.3578	-0.8065	-2.5496	2.2358	-0.8746	-2.1372	-0.0805	-0.3311	0	-1.7857	-0.1582
2003/10/24	-4.7305	-1.1824	-1.1589	-1.6827	-1.3805	-2.0293	-0.4934	-1.9544	-1.23		-1.1299	-4.914	-2.9508	0.4954	0.1996	0.2564	-5.0328	0.9414	-2.0115	-1.3932	-2.7108	-2.3438	-0.0541	1.0762	-1.6043	-2.981	10.0291	0.3976	-1.7647	-2.6437	-2.0934	3.5437	-1.3185	-0.7115	0.2377
2003/10/27	-1.0393	-5.3846	-6.0302	-1.956	-1.3123	-0.6904	-0.9366	-3.433	-4.8568		-0.381	-4.9096	-6.25	-7.3239	-3.5857	-0.6394	-4.3779	-0.0518	-4.9853	-3.2967	-5.418	5	0.2163	-1.9521	-4.3478	-5.0279	0.1321	-7.7228	-5.988	-3.8961	-3.0428	-3.4225	-5.8582	-2.5478	-0.3953
2003/10/28	-2.6838	-4.6974	-7.3084	0.2494	-2.305	-1.6222	-0.6674	-1.7202	-6.0209		-0.3824	0.2717	-1.2613	-3.4954	0.8264	-2.3166	-1.6867	-0.0518	-0.6173	-2.5974	-1.1457	0.5714	-0.2159	0.8145	-3.5985	-3.2353	-1.4512	-4.0773	-1.9108	0	-9.4996	-6.9767	-3.821	0	0.1587
2003/10/29	-4.9161	-1.327	-3.2692	-1.1194	-2.9038	-1.1779	2.6876	-2.3337	-2.7855		-5.9501	-0.542	-2.9197	-3.5433	-6.3525	-3.1621	-4.1667	-0.1037	-2.795	-5	-8.1126	-3.9773	0.1622	4.9372	-3.7328	-2.2796	-6.0241	-3.132	0.3247	-1.7199	-0.656	-4.0476	-1.9296	-3.5948	-2.3772
2003/10/30	-4.7919	1.4409	-0.7952	-3.1447	0.2804	0.2384	-1.4177	0.3584	0.1433		-0.4082	-4.9046	-2.2556	1.8776	-3.5011	0	-0.5115	0	-3.8339	-2.4561	1.0811	-0.9862	0	-0.4277	0	0.6221	-2.2792	-1.6166	8.4142	-0.25	0.3774	-0.7444	-3.7037	-3.6441	-0.1623
2003/10/31	3.9735	-0.2841	2.4048	1.2987	-1.0252	1.6647	-0.4978	-0.119	0.5722		1.2295	4.8711	0	-1.3622	3.8549	-2.0408	2.8278	2.5961	1.6611	1.259	-0.3565	-0.5976	0.054	-0.945	1.0204	1.0819	1.312	1.1737	-0.2985	2.381	1.3158	1.125	1.3221	0.6157	0.4065
2003/11/3	5.4777	0.5698	-0.5871	1.2821	0.6591	-0.117	1.0561	-2.3838	-0.7112		0.2024	-1.3661	1.5385	0.0812	-0.655	1.3889	-1.25	-1.9231	-1.3072	1.2433	1.2522	2.6052	0.7555	1.4744	0	-0.1529	0.2878	0	-0.1497	-1.224	-0.2783	0	0.7117	0.5245	4.4534
2003/11/4	0.7246	2.0774	1.5748	2.1519	1.4967	1.7564	2.3102	2.5641	2.5788		1.6162	1.662	-0.947	1.461	3.2967	0.411	0.7595	-0.9288	2.3179	1.2281	0.1767	1.5625	0.1607	-1.1966	1.0101	0.7657	9.8996	1.3921	3.4483	1.1152	1.3023	1.1125	1.0601	-0.087	0.3101
2003/11/5	-3.1175	-2.3127	-3.1008	-2.1066	-2.212	0.6904	-1.5054	-2.2619	-6.4246		-1.7893	-4.9046	-4.7801	-5.52	-4.0426	-2.3192	-5.0251	0.1563	-0.9709	-2.4263	-2.9982	3.6538	-0.2674	-0.0865	-4.6	-5.0152	3.5248	-3.6613	-1.7391	-4.0441	-4.4995	-2.8117	-1.5152	-1.6536	-1.8547
2003/11/6	3.7129	-4.3561	-7.6	-3.7975	-5.7493	-3.7714	-4.2031	-6.5773	-7.0149		-2.834	-4.8711	-9.2369	-3.2176	-3.5477	-3.352	-5.0265	0.312	-3.268	-4.9734	-4	-2.2263	-0.2681	-0.6061	-9.0147	-5.92	-3.5309	-5.9382	-6.0472	-3.0651	-5.6731	-7.4214	-6.2722	-7.0796	2.5984
2003/11/7	-0.1193	4.3564	3.6797	-2.2368	-1	1.0689	0.7977	8.0834	3.0498		-1.25	-2.1084	2.2124	2.6247	0	-3.1792	-1.1142	0	5.0676	-4.6729	4.5455	-1.3283	-0.3763	-0.6098	4.8387	4.7619	2.8758	3.5354	10.0471	3.0303	2.5484	1.087	3.4091	-0.381	-1.2279
2003/11/10	-4.0621	-1.8027	-2.9228	-0.9421	0	0.1175	-0.5088	-2.1713	-1.4019		0.4219	-4	-2.8139	-4.6036	-1.8391	-2.9851	-1.9718	-0.2592	-1.2862	-3.1373	-1.9928	-0.9615	0.054	-3.681	-1.3187	-1.461	-1.7789	-2.439	1.9971	-0.3836	0.0994	-1.0753	-1.4652	-3.1549	0.3108
2003/11/11	0.8717	0.4831	-2.1505	1.2228	-1.0101	1.0563	-7.6705	3.6991	0.6319		1.6807	2.8846	0.2227	0	0.4684	-1.2308	2.2989	0.104	0.3257	2.2267	0.9242	3.6893	0.1618	1.1829	0.4454	0.659	-0.2587	1.25	-0.979	-0.2567	-0.7944	0.2717	-1.3631	2.5666	0.0775
2003/11/12	-1.4815	-0.3846	-2.1978	-1.8792	-1.0204	-1.9744	-1.4769	0.3567	-1.7268		-2.8926	-3.4268	-0.6667	1.6086	-3.0303	0	-1.6854	-0.2077	-0.6494	-0.9901	-2.0147	-1.6854	-0.1077	-1.7986	-2.2173	-1.964	-1.297	-1.9753	-1.9774	-1.287	-1.2012	-3.523	0	-0.6737	-1.2384
2003/11/13	-0.2506	2.1236	2.4719	-0.1368	0.4124	0.9479	1.7489	4.2654	2.3962		0.6383	3.5484	1.7897	6.3325	2.6442	0.4673	2	-0.4162	0.6536	0.8	2.243	-4.381	0.1617	-0.0916	2.2676	2.6711	3.2852	1.7632	3.0259	2.3468	2.6342	1.4045	3.6432	2.7132	0.3135
2003/11/14	0.5025	0.9452	5.9211	1.5068	-0.7187	-3.4038	0.7366	-0.1136	1.4041		2.3256	1.2461	2.1978	0.4963	3.2787	0.9302	-0.5602	0.4702	-1.2987	0.7937	4.3876	1.7928	0.2153	2.3831	1.3304	0.813	-0.7634	0.495	-1.5385	1.5287	-0.2962	2.0776	0.2424	-0.1887	1.3281
2003/11/17	0.25	-0.2809	-2.0704	0.5398	-1.0341	0	-0.2438	-1.1377	0.9231		1.2397	0.3077	-0.4301	-2.2222	-1.5873	-0.4608	0.8451	1.6121	-0.6579	1.7717	-1.4011	-0.9785	-0.1074	0	-1.0941	-1.2903	-2.0513	1.2315	2.4148	-1.7566	-1.8812	-1.0855	-0.9674	-2.0794	-0.5397
2003/11/18	-0.9975	-1.8779	-0.8457	-0.6711	-2.0899	-0.9721	0.3054	0.1151	-2.2866		-2.2449	1.8405	-3.4557	1.1785	1.3825	-0.7716	0	-1.4841	0	-0.5803	-0.8881	-2.9644	-0.2151	-2.5067	-1.3274	-1.1438	-4.0576	-1.4599	-1.1096	-0.6386	-0.3027	0.1372	-1.3431	-1.5444	0.0775
2003/11/19	2.8967	3.5407	10.0213	1.6216	2.5614	0.9816	1.1571	3.1034	3.4321		1.6701	1.506	4.0268	3.3278	2.5	1.0886	0.838	0.1558	1.3245	1.751	3.9427	0.4073	0.2694	3.6731	4.4843	3.4711	1.5007	2.4691	2.1038	3.599	3.2389	3.4247	4.2079	5.8824	1.5492
2003/11/20	7.7111	9.6118	10.0775	2.7926	8.4287	2.7947	2.5888	5.5741	7.994		0	4.7478	5.1613	8.5346	9.9778	4.1538	2.7701	-0.1037	2.9412	3.2505	6.3793	3.2454	0.5911	4.0744	10.0858	8.4665	3.4946	10.1205	4.533	10.0496	7.9412	7.2848	7.0071	6.4815	4.2715
2003/11/21	1.1364	-5.312	-0.8803	-1.5524	-3.4549	-3.1915	-2.8169	-4.4351	-3.6313		1.848	-2.5496	-2.045	-4.822	-2.2177	-3.5451	-1.0782	-0.5711	-1.5873	-2.963	-4.0519	-0.1965	-0.0534	-1.4468	1.9493	-3.6819	-2.5974	4.5952	1.1827	-4.3968	-4.4505	-3.2099	-3.8846	-4.087	-0.2195
2003/11/24	1.236	3.1167	2.3091	2.8909	4.3738	2.8083	3.2005	1.547	4.3478		3.629	1.7442	4.3841	4.8324	2.8866	1.6845	1.9074	1.2533	1.6129	2.8626	3.0405	2.7559	0.3741	2.8497	1.1472	2.5994	7.8667	4.6025	3.5065	2.9481	3.327	3.4439	2.6559	3.1732	4.6188
2003/11/25	0.222	0.1727	2.9514	2.8097	1.3333	-0.8314	-0.5851	-0.2176	0.6944		0.9728	4.5714	2.8	1.8587	2.4048	1.3554	2.4064	0.8252	0	1.8553	-0.4918	0.5747	-0.1065	-0.7557	-0.9452	0.4471	0	-3	-1.7566	-0.9164	0.736	0.4932	0	4.9209	-1.4015
2003/11/26	-1.6611	4.0517	-1.1804	-0.9938	0	1.4371	-0.1177	0.7634	0.8276		5.5877	-4.918	0.5837	8.9781	-0.3914	1.1887	0	-1.1765	1.2698	-0.7286	0.3295	-0.7619	-0.1599	-1.692	-0.7634	-1.0386	2.3486	-0.6186	-1.6603	0.8092	1.4612	0.2454	1.9123	-0.5863	2.4165
2003/11/27	-3.491	-2.9826	-5.4608	-3.1368	-3.0075	-2.9516	0	-2.8139	-4.2408		-3.2847	-4.8851	-4.0619	-4.2867	-4.5187	-1.1747	-4.6997	-0.1035	-4.7022	-3.4862	-2.1346	0	-0.3737	2.5818	-1.1538	-3.5982	1.3285	-4.5643	-0.5195	2.5229	-2.9703	-3.1824	-2.4283	-3.6226	-1.5267
2003/11/28	0.3501	1.7079	2.5271	1.8135	6.8798	-0.1217	1.4732	0.6682	0.2857		1.6981	-3.0211	0	0	1.0288	2.3774	-0.274	-1.0363	-1.6447	0.3802	0.1678	-0.1919	0.268	2.4329	0.1946	0.7776	-4.1716	-0.2174	2.7415	-3.0201	0.1855	0.885	-0.3394	-0.4371	3.3827
2003/12/1	10	2.4349	3.3451	2.0356	2.5385	0.7308	2.7875	3.0973	3.2764		1.1132	0.9346	3.4274	4.1987	4.0733	0.8708	4.6703	0.4188	1.3378	3.0303	3.0151	-0.7692	0.2672	7.0434	2.9126	3.0864	8.3333	3.0501	1.6518	2.8835	3.5185	3.0075	3.2917	1.4047	-0.4772
2003/12/2	1.1628	-0.7377	1.7036	1.2469	-1.3263	0.2418	-1.2429	0	3.0345		-1.2844	4.9383	-0.7797	2.3506	0	-0.1439	2.6247	-0.7299	1.6502	2.2059	-1.3008	3.1008	-0.2132	-0.5356	-1.8868	-0.8982	-2.9851	-0.6342	-1.625	1.1211	1.5206	-0.2433	-0.7692	2.684	1.3014
2003/12/3	-2.8213	-1.0735	-0.5025	-0.7389	0.3584	-1.3269	1.0297	-0.8584	0.1339		-0.5576	-1.1765	0.5894	-1.0499	0.1957	0.4323	-0.7673	-0.3151	0.3247	0.1799	-1.4827	-0.7519	0.2671	6.8462	-0.9615	0	-0.8284	-1.0638	-1.7789	-0.6652	-0.0881	1.7073	-0.8859	0	1.4875
2003/12/4	-1.828	0.1669	5.8923	-1.1166	1.4286	-0.7335	-1.3024	0.8658	-0.6684		0	0	2.5391	-1.2599	0.9766	1.1478	-1.2887	-0.3688	1.6181	-1.2567	2.0067	3.9773	0.1598	0.6479	2.3301	1.6616	-2.148	1.2903	-0.1294	-0.7812	-0.5291	0.2398	-0.5587	0.8432	-1.1326
2003/12/5	-2.9573	-1	0.159	1.5056	-0.5282	0.7389	0.2869	1.7167	-1.0767		1.6822	0	-1.3333	-1.7461	1.5474	1.4184	1.0444	-0.7403	0	3.2727	0	-0.3643	-0.0532	-0.1431	1.8975	0.2972	-0.6098	-0.2123	-1.0363	0.4499	-0.7979	-0.9569	1.573	-0.1672	0.9434
2003/12/8	2.2573	-1.7677	0.9524	1.3597	-1.9469	-1.1002	0.3432	-1.2658	-2.3129		-2.5735	5.0595	-1.7375	1.7772	-2.2857	-1.8182	0	-0.9057	1.9108	-1.0563	-2.1311	0.1828	-0.3193	-1.2894	-3.1657	-2.6667	0.2454	-1.7021	0.3927	-2.6876	-2.681	0.2415	-2.1018	-2.5963	-0.7343
2003/12/9	-0.1104	1.4567	-1.1006	-0.8537	-0.722	-0.618	1.7104	1.8162	1.2535		0.1887	-3.966	-0.1965	0.7388	-0.3899	-0.2849	-1.8088	0.5376	0	0.3559	2.1776	0.5474	0.1068	0.9434	1.1538	1.5221	-0.9792	1.5152	2.4772	1.2658	0.3673	1.8072	4.0678	1.7197	0.2017
2003/12/10	-2.6519	1.0135	2.3847	0.615	0.2727	0.4975	2.9148	0.2099	2.3384		1.3183	0.885	1.5748	0.7333	2.9354	0.1429	-1.0526	1.0695	-0.3125	0	2.459	-0.363	0.16	-0.2157	1.711	1.0495	1.4833	1.919	1.145	0.9091	1.6468	6.2722	2.4973	0.2536	1.2081
2003/12/11	0.681	-1.0033	2.3292	-0.7335	0.0907	-0.3713	-0.3268	-1.3613	-1.3441		3.1599	1.1696	0.3876	-2.7134	1.9011	-1.5692	-0.266	-0.582	0.3135	0	-0.32	0	-0.0532	1.4409	-0.9346	0.8902	-2.1924	0.4184	-2.7673	-0.3378	-0.27	-2.6726	-1.1653	3.0354	-1.061
2003/12/12	2.0293	-0.5068	-2.7314	1.4778	1.4493	1.2422	0.0546	-1.4862	-0.9537		-1.4414	0	-0.5792	0.9524	-1.6791	-0.8696	2.4	0.1064	0.625	0.1773	2.8892	4.1894	0.2131	-0.7102	1.1321	-0.4412	2.1171	-1.0417	1.6818	-0.678	-0.4513	-0.9153	-1.6077	-1.8822	-0.9383
2003/12/15	0.221	1.1036	-3.1201	-0.8495	-0.4464	0.2454	0.3277	0.2155	-0.6878		-1.4625	4.0462	-0.9709	1.8868	-0.1898	2.193	1.0417	0.2127	-0.3106	-0.354	-0.312	0.5245	-0.4785	-3.3619	-0.7463	-1.3294	-0.4878	-1.8947	4.3257	0.3413	1.1786	-0.2309	0.1089	-1.1676	-1.4208
2003/12/16	-3.4179	-2.351	-0.3221	8.4455	0.1794	-0.612	-2.2319	-2.3656	-2.2161		-0.7421	-0.8333	-0.7843	0	-3.0418	-0.5722	-0.2577	-0.0531	-1.2461	-2.3091	-2.5039	0	-0.2671	-1.4064	-3.3835	-2.3952	-3.0637	-1.7167	-1.3415	-2.9478	-2.8674	-3.588	-3.6997	-1.1814	0.2745
2003/12/17	2.1689	-1.9776	-3.7157	1.4673	-0.3581	-1.1084	-0.8909	-1.4317	-1.1331		-1.4953	-2.521	-1.7787	-3.3069	-0.3922	-1.8705	-2.3256	0	-1.5773	-1.8182	-2.5682	-3.1304	0.0536	3.0781	-2.3346	-1.5337	-0.5057	-2.6201	-3.2138	-2.8037	-2.3985	-2.521	-2.1469	-0.5124	0.4791
2003/12/18	1.1173	-1.5789	2.0134	-0.7786	-1.4376	1.3699	1.4045	-3.352	-2.8653		-0.759	-4.8851	-4.4266	-3.8304	3.3465	-2.9326	-5.0265	0	-2.8846	-4.4444	-1.9769	-0.5386	0.1071	0.8012	-3.5857	-2.9595	-3.4307	-4.2601	-1.6603	-3.6058	-3.1191	-2.0936	-1.963	-1.8884	-0.7493
2003/12/19	-9.9448	-4.9911	-8.7171	-8.4081	-3.0082	-4.1769	1.1634	-4.6243	-6.7847		-5.9273	-5.136	-7.3684	-8.8193	-7.4286	-3.3233	-5.0139	-0.0531	-4.6205	-3.876	-6.0504	0.1805	0.1604	-2.4566	-6.1983	-4.1734	-8.4211	-5.6206	-9.8701	-4.3641	-4	-4.6541	-3.8869	-0.6999	-2.059
2003/12/22	1.5951	6.6604	4.6847	2.8152	1.6917	1.6667	2.0263	7.5152	3.9557		3.0488	-2.8662	4.5455	9.9844	4.5267	0	-2.6393	0.3717	-4.8443	5.0403	3.5778	0.3604	0.267	0	6.6079	4.5226	3.8793	4.2184	2.4496	4.824	6.0976	5.0132	5.7598	2.467	3.0834
2003/12/23	-3.3816	-0.7036	4.475	0.8333	-2.7726	-0.3783	-0.9662	-0.9019	-1.3699		0.9862	0.9836	0	4.8936	3.7402	9.5313	0	0.0529	-0.3636	0.9597	-1.209	3.9497	0.3195	4.2963	-0.8264	0.1603	1.1065	0.7143	-2.5316	-1.3682	-1.6284	-0.7538	-1.0429	-1.1178	0
2003/12/24	-3.75	-1.7715	0.1647	-2.4793	-0.3802	2.4051	2.71	-1.1377	0.6173		0.3906	-4.8701	-1.3043	0.0676	1.8975	-1.4265	-2.1084	0.1586	-4.7445	0	-0.3497	0.1727	0	-0.9943	0	0.16	-1.0944	-1.8913	-0.5772	-1.3871	-1.2658	-0.5063	-1.0539	-2.1739	3.9429
2003/12/25	0.6494	0.8115	0.6579	2.3002	0.7634	4.6972	-0.9499	-0.1151	1.8405		-1.1673	-4.4369	-0.6608	4.3243	-2.2346	2.1708	1.8462	-0.4752	-3.8314	-1.1407	1.4035	-0.8621	-0.2654	6.528	0	5.9105	-1.6598	-0.241	1.3062	0.3836	-1.3807	-0.8906	-0.2367	0.4444	-1.308
2003/12/26	0.9032	1.2522	-0.6536	2.9586	1.1364	-2.4793	-0.3729	1.0369	0.6024		0.3937	1.4286	3.1042	2.785	0.381	-1.6997	-0.9063	0.2122	2.7888	0	0.173	0	0.2129	0.0673	0.625	-1.6591	0.2813	1.9324	0.1433	1.9108	3.7	1.6688	1.4235	2.0354	0.5964
2003/12/29	0.7673	-1.0601	-2.7961	-1.2644	1.8727	-1.937	0.2674	-2.6226	-3.4431		-1.7647	-4.9296	-2.7957	-0.6301	-2.277	1.2968	-4.878	0.0529	-5.0388	-2.8846	-1.7271	3.1304	-0.1593	-0.7402	-2.6915	-1.3804	0.2805	-1.8957	-4.0057	-1.875	-1.1572	-3.5354	-2.1053	-1.9081	0.527
2003/12/30	1.269	-0.4464	-2.7073	2.3283	2.6654	0.4938	0.8	-0.9368	-1.2403		0.1996	0	0.4425	0	2.9126	-0.7112	-4.8077	0	-4.898	0.396	-1.2302	1.0118	0.1596	-0.0678	-1.9149	-0.7776	-1.5385	-0.4831	0.5961	0	-0.0976	-0.5236	-0.5974	1.4147	2.2936
2003/12/31	5.0125	-2.4215	-0.8696	-0.9101	5.5506	-2.2113	-1.0582	-1.0638	1.0989		-1.992	-1.1111	-3.304	-3.6779	-2.6415	-1.2894	2.0202	0	-1.7167	-0.3945	-2.1352	2.1703	-0.1593	-3.9349	-1.0846	-0.627	-1.7045	-0.4854	-2.963	-0.5096	-0.3906	0.6579	0.1202	-0.6975	-2.3062
2004/1/2	-3.8186	1.1949	3.5088	-1.7222	-0.3393	-1.7588	-1.3369	0.9558	0.9317		0.4065	3.3708	1.5945	1.2508	-0.7752	2.0319	3.3003	0.3704	2.1834	2.1782	8.7273	-0.3268	0.4255	0.2119	2.193	1.1041	0	2.6829	1.2214	0	1.7647	0.6536	1.6807	0.2634	-1.5082
2004/1/5	-2.6055	3.4514	0.8475	-2.4533	0.766	2.3018	2.9268	3.0769	0.7692		1.0121	-3.2609	0	1.3654	-6.8359	0.2845	0.639	-0.4744	-2.9915	0.969	2.8428	2.459	0.3708	3.4531	1.9313	1.092	-1.8786	-0.9501	2.4133	1.6645	1.1561	2.2078	1.5348	0.0876	-1.1984
2004/1/6	-1.4013	5.2678	-2.8571	-1.1976	1.5203	-1.125	3.7915	4.1332	1.5267		0	4.8689	-1.7937	-1.4753	-3.1447	-1.5603	0.9524	-0.4237	2.6432	1.1516	6.5041	-1.28	-0.0528	4.4959	2.9474	1.3889	1.7673	5.7554	-2.0619	-3.0227	4.0952	1.7789	4.7674	6.2992	0.1348
2004/1/7	0.3876	1.6681	1.3841	0.3636	2.3295	-1.0114	0.964	0.7718	1.203		3.6072	5	0.9132	10.026	0.4329	-1.0086	-1.5723	-1.5426	-0.4292	-1.1385	2.1374	-0.9724	-0.2112	0.1956	-1.227	1.9787	-1.3025	-0.2268	4.0602	0.6494	-1.1894	-0.3745	0	-1.07	2.0861
2004/1/8	3.2175	4.9221	1.0239	2.5362	-0.813	1.2771	10	3.3917	3.7147		1.9342	-0.6803	3.6199	5.0296	2.1552	3.3479	-0.9585	0.3782	1.2931	3.4549	7.4738	0.1637	-0.0529	1.3663	3.1056	1.9403	3.3724	1.1364	1.7341	2.9677	4.2593	2.1303	1.7758	2.995	-0.6592
2004/1/9	-0.7481	-3.9875	4.223	-1.2956	-0.9016	-1.0088	3.6546	-2.328	-2.2923		-2.277	0.6849	0.655	-0.3944	7.173	1.1268	3.2258	0.2691	3.4043	1.8553	-4.3115	-3.1046	-0.0529	1.5404	-2.8112	-3.2211	0.9929	0.8989	0.4261	1.3784	-0.7105	-1.227	-2.3991	-2.9079	1.3271
2004/1/12	0.5025	1.0586	-1.1345	0.2387	2.7295	0	0.3526	0.7584	-1.9062		0.3883	-1.7007	-0.2169	2.8846	4.7244	0.1393	-1.25	0.3757	-2.4691	4.918	4.6512	1.1804	0.1059	5.8786	0.6198	1.3616	0.2809	-0.2227	-1.9802	-1.3597	0.9839	-0.7453	-0.5587	1.6639	0
2004/1/13	2.625	0.4029	3.2787	2.2619	1.2077	3.6943	-1.4054	0.5376	3.438		1.9342	1.3841	2.8261	-1.5393	0.5639	0.5563	0.9494	-1.123	0	5.0347	-0.6944	1	-0.1058	0	2.2587	1.194	1.1204	1.5625	1.1544	3.7594	0.8857	2.0025	1.4607	1.473	-0.5239
2004/1/14	0.2436	3.2905	5.2381	0.5821	7.6372	-1.1057	-0.4009	1.0695	2.0231		-0.3795	1.7065	-0.8457	-3.6293	-1.6822	4.1494	1.2539	-0.4327	0.8439	-1.4876	-3.2168	-2.6403	0.1059	0	1.2048	-0.295	-1.2465	2.1978	2.9957	-2.4155	-2.2827	0.3681	-1.2182	-2.3387	-0.1317
2004/1/15	-2.7947	-1.0101	-1.2066	-2.7778	6.0606	1.6149	0	-1.4815	-1.2748		0.9524	-5.0336	-1.4925	6.0834	-0.9506	-0.7968	-2.4768	0.1086	-4.1841	-2.5168	1.8786	-0.5085	-0.4233	0	1.5873	1.1834	-0.561	-3.0108	-2.7701	-0.7426	0	-1.467	-0.7848	0.7432	-0.791
2004/1/16	2.25	6.7504	1.0687	0.7143	10.0348	2.0782	3.3095	5.8002	3.1564		-0.1887	-2.1201	6.71	3.0038	2.1113	3.8822	0.9524	-0.1628	0	4.9914	10.0709	1.0221	-0.2657	-3.403	6.4453	9.0643	-0.5642	9.9778	2.849	1.6209	4.0431	4.3424	4.5198	6.8852	2.7243
2004/1/29	5.9902	3.3088	3.3233	3.4279	9.4364	2.8743	10	6.1929	4.7288		3.0246	5.0542	9.9391	3.9236	6.391	4.1237	2.8302	0.5978	3.4934	5.082	10.0515	1.1804	0.4262	4.6972	5.1376	3.8874	3.2624	10.0806	7.7562	4.2945	6.0449	4.1617	8.973	1.7638	2.458
2004/1/30	1.1534	-4.911	0.8772	1.8286	-1.331	-3.6088	1.0626	-4.8757	0.1328	78.169	4.0367	2.0619	2.7675	-2.551	-1.5901	-2.3515	4.893	-0.7563	1.6878	2.8081	-6.2061	0.6667	-0.2653	-2.5974	-4.014	-2.0645	2.4725	2.381	-2.6992	-2.7059	-2.7687	-2.8539	-4.5635	-2.4868	-0.3788
2004/2/2	3.6488	1.2725	0.7246	8.642	2.0528	4.2271	4.1667	2.4121	9.9469	10.0132	4.0564	3.367	4.3088	5.3927	1.4363	0.1267	4.9563	-0.1633	4.5643	-0.4552	1.623	-0.4967	0.1596	5.8788	2.3636	1.7128	1.3405	0.1789	3.3025	4.9577	2.1776	5.0529	3.5343	0.7728	2.8517
2004/2/3	1.3201	0.5913	-0.1439	-1.1364	-1.8966	3.1286	-3.028	0.4907	0.3619	1.7964	-0.678	2.9316	-2.0654	-2.1858	0.885	-0.1266	5	-2.2901	1.5873	2.1341	-1.2285	1.6639	0.1593	-4.4648	0.8881	1.1658	2.6455	0.7143	3.5806	1.4977	0.5738	1.1186	4.3173	4.4479	0.3697
2004/2/4	7.4919	1.6899	4.611	4.3887	3.6321	1.3483	4.202	1.9531	0.8413	2.2353	0.1706	3.481	2.4605	0.1524	0.7018	4.8162	5.0265	1.5067	3.5156	1.0448	9.4527	0.3273	0.3181	1.7975	4.2254	1.5365	1.933	4.078	1.1111	4.3133	1.3855	2.4336	1.2512	3.0103	1.7802
2004/2/5	3.8384	0.4335	-0.4132	2.002	-1.3002	0.4435	1.6648	-0.2874	4.5292	5.8688	1.8739	4.893	0.3431	-1.0649	9.9303	3.5067	5.0378	1.0995	4.9057	-0.1477	-1.1364	4.7308	0	-4.3555	-0.3378	-1.261	4.2984	0.3407	0.6105	1.8498	1.7685	-0.108	-1.2357	-0.5702	0.1809
2004/2/6	-4.7665	-1.5827	-3.8728	10.0098	-3.6655	3.2009	-3.2751	-0.2882	-3.1927	-1.9565	-3.5117	-4.9563	-0.5128	-0.1538	-1.9017	-1.986	5.036	2.9908	-4.6763	-4.142	-3.7931	-4.8287	-0.0529	0.4923	-3.3898	-3.1928	-5.0909	-4.584	-4.1262	-4.1667	-3.1596	-2.4865	-2.2137	-2.509	-2.4082
2004/2/9	3.5751	2.4854	3.4532	0	9.9881	3.2086	0.602	2.7938	2.4735	1.3304	1.5598	2.7607	2.0619	10.0103	-0.3231	2.9797	0.9132	2.4287	2.6415	2.1605	2.7479	0.6547	-0.0529	4.8377	6.3158	1.847	2.4266	8.0071	4.4304	2.0067	2.1207	2.3282	2.8543	2.9412	2.7144
2004/2/10	3.1558	0.7846	6.1196	9.9911	-0.9189	3.2124	-1.5333	-0.4686	4.9425	-3.0635	2.3891	4.1791	2.862	0.6066	-0.9724	0.5787	0.6787	1.0309	0	3.4743	-1.2791	-0.6504	-0.2646	-1.3435	3.1353	0.1295	0.4988	-2.6359	0.3636	0.8743	-1.8371	1.0834	1.3397	-1.0714	-0.3604
2004/2/11	-2.1033	-1.6277	-1.3106	3.4063	1.1457	-2.6104	-0.3038	-2.1657	2.5192	1.9187	-0.3333	2.5788	-0.3273	3.8033	-2.455	-1.611	-0.8989	-0.5102	5.1471	2.9197	-2.2379	-0.3273	0.0531	2.1906	2.24	1.6818	-0.7444	-1.0152	1.57	2.0585	0.4882	4.5016	0.661	0.6498	-1.4467
2004/2/12	-2.3438	0.1439	-5.3121	-2.9804	-3.0744	-1.7526	-1.6762	0.0962	-2.1368	-3.5437	1.8395	5.0279	-1.4778	-3.0384	-0.3356	4.2105	4.9887	-0.5128	4.8951	-1.2766	1.8072	0.9852	-0.106	-0.927	-0.939	1.9084	4.25	0.6838	0.2378	0.5308	1.3765	-1.7436	-0.6567	1.8651	0.0612
2004/2/13	2.6	1.8678	1.683	-5.578	-0.946	0.2099	3.2933	0.9615	-3.7118	-1.3777	-1.642	-5.0532	-3.3333	0.9677	-3.5354	1.459	-4.9676	-2.4227	-4.6667	3.0172	0	-2.7642	0.1592	-2.3977	0.6319	-2.2472	-3.3573	3.7351	-2.1352	-0.8448	3.9137	-1.6701	-0.8499	-0.3521	-0.3667
2004/2/16	4.4834	3.8082	3.4483	2.3973	4.7753	2.6178	2.6257	4.7619	3.288	1.7462	2.0033	0.5602	2.5862	6.2072	2.4433	0.6637	-0.2273	-2.43	4.8951	1.2552	6.5089	2.0067	0.212	1.3182	4.8666	6.258	3.3499	5.5646	3.2727	4.6858	9.9923	3.8217	4.8571	3.9576	1.5951
2004/2/17	2.1455	-0.8832	2.2667	0.2508	0.4826	-1.8367	2.4488	-0.5455	1.5368	-0.5721	3.1097	-0.5571	3.0252	10.0129	3.7479	0.8791	-1.139	-1.7325	0	2.4793	1.1111	0	-0.0529	1.4784	5.0898	0	0.6002	1.3953	1.8779	4.1709	9.993	3.681	3.5422	2.3114	2.0531
2004/2/18	-1.2785	2.8101	1.6949	0.5838	-0.6403	1.7672	0.2497	1.7367	6.4865	0	-0.7937	0.5602	3.2626	0.1562	-0.9852	-1.0893	2.5346	2.0937	5	-3.3602	-1.5385	2.9508	0.4233	-1.2821	0.4274	-0.3606	0.2387	-1.0703	1.7281	-0.6836	1.9695	0.4931	2.6316	-0.6645	0.7101
2004/2/19	-1.0176	0.6667	1.7949	-1.4925	-2.2556	0.4086	-1.9217	0.2695	10.0508	0.8055	0.32	3.0641	-1.4218	0.546	-0.3317	-0.8811	2.6966	0.2698	5.0794	2.9207	-0.6696	0.1592	-0.9484	-0.4723	0.2837	-0.8444	-2.1429	-2.6275	-1.4723	2.0649	-0.9346	6.6732	6.9231	3.6789	1.7039
2004/2/20	1.4019	-1.8543	-1.1335	10.0168	-1.1538	3.4588	-1.4514	-1.7025	0.738	-2.3973	-1.1164	1.0811	0.1603	2.0946	2.1631	0.8889	0	0	1.8127	3.1081	0.4494	0.6359	0.1596	-0.3559	1.8388	0.6083	3.163	1.2698	1.4943	-0.578	2.5786	-0.644	-0.6395	-0.2581	0.5199
2004/2/23	-0.0922	-4.1835	-2.8025	10.023	-0.2779	-3.0482	-4.3078	-3.2817	-1.8315	-3.7427	-3.0645	1.3369	-2.72	0.6079	-4.0717	-4.4053	4.5952	4.3057	-2.3739	-0.1311	-2.5727	0.9479	-0.1593	-4.2857	-4.0278	-3.9903	-0.5896	-4.5455	-1.359	-3.5853	-4.7823	-2.3148	-5.0684	-3.5576	1.7241
2004/2/24	-3.1365	-1.4789	-2.8834	-4.0334	-0.7804	0.4057	0.3848	0.1885	-5.3172	2.9162	-1.4975	-2.3747	-1.1513	-2.9456	-2.7165	1.0369	2.7197	2.1672	-4.8632	0	-3.0999	-2.8169	-0.266	-0.3109	0.5789	0.1259	-3.3215	-2.7915	-4.0184	-3.6181	1.7386	-4.2654	-1.6949	-1.945	-2.3729
2004/2/25	-2.381	-3.0021	-1.7544	0.7246	-1.4607	-5.3535	-4.0245	-3.857	-1.6749	-4.0142	-3.0405	-2.1622	-3.827	-0.7782	-4.712	-2.7366	-1.833	0.9091	1.5974	0.1312	-2.2512	-0.3221	-0.1067	1.622	-1.7266	-1.5094	-3.681	-1.0135	3.11	-4.171	-5	-1.6832	4.6552	-1.9152	-0.2315
2004/2/26	-3.8049	0.2211	-2.4725	-1.7986	-3.0787	-0.8538	1.8371	-1.0763	-3.8076	0.246	-0.6969	-4.9724	-2.5952	1.7647	0.1832	-1.0551	-4.9793	-5.005	-5.0314	-5.7667	-0.7273	-3.231	0.2136	-3.9288	-0.8785	1.2771	-3.949	-1.8771	-4.0603	0	-1.5323	-1.3092	0.7414	-1.2552	-0.232
2004/2/27	2.1298	1.0294	1.831	2.3443	1.7647	0.9688	-0.0392	1.8793	1.875	0.1227	2.2807	0.2907	2.1314	3.237	2.1938	1.3033	0.2183	-0.5269	-1.6556	0.8345	2.1978	-0.6678	0.2131	1.5974	2.9542	1.5132	1.5915	2.6087	0.6046	2.1763	1.4885	5.4082	3.5977	1.6243	3.0814
2004/3/1	0.7944	1.4556	2.3513	10.0215	6.5896	1.2793	2.9816	2.233	3.5787	0.3676	1.7153	4.9275	1.5652	4.5539	0.7156	-0.117	-0.4357	-1.8008	2.6936	0.6897	3.3453	3.1933	0.2127	0.566	4.878	2.7329	1.3055	2.0339	4.4471	1.1715	2.6667	0.3872	6.472	1.8763	2.9893
2004/3/2	0.3941	-1.1478	-1.4865	-3.9037	-2.4946	1.0526	-0.9524	2.4691	-2.9615	1.0989	-1.3491	4.9724	1.3699	-6.2835	-0.3552	0.1171	5.0328	-1.2945	0.3279	-2.7397	-2.1965	-0.9772	0.1592	-2.0638	-0.684	-2.0556	1.8041	-1.8272	1.496	-1.6842	-3.1169	-1.6393	-4.2254	0.955	2.1358
2004/3/3	-2.5515	-3.0479	-1.9204	2.6405	-1.0567	-2.7083	0.2692	-2.9657	-2.7467	-2.0531	-2.0513	0	-3.0405	-0.7238	-2.852	5.0292	0.4167	0.4918	-3.268	-2.5352	-3.5461	-1.8092	-0.2119	-1.6603	-2.4793	-3.0864	3.7975	-2.7073	-2.9478	-3.1049	0.4021	-3.9216	-2.2446	-2.9054	-1.2869
2004/3/4	1.9134	1.1228	1.2587	-1.715	-1.7988	0.5353	1.2658	2.1012	-0.6276	-0.2466	1.3962	-5	1.5679	3.8757	0.7339	0	-3.527	-1.7945	-1.6892	4.1908	2.6961	0.8375	0.0531	0.5195	0.9887	0.8917	-0.3659	2.6087	9.229	1.4365	4.8732	2.8571	2.9295	2.2269	-0.1086
2004/3/5	-1.1858	0	0.6906	-1.0067	-0.2862	1.278	0.4167	1.7774	-1.6842	-1.8541	-0.8606	-4.9861	-1.5437	-3.2508	2.9144	-1.6704	-0.8602	0.7752	0.3436	-2.4965	-1.432	0.1661	-0.1592	2.3902	-0.6993	-1.1364	-3.1824	-1.5254	-2.7807	-0.3268	-3.6919	-1.6865	-5.8462	1.0211	4.894
2004/3/8	6.7	-4.2191	-5.2126	-9.1525	-3.1573	-3.1546	-3.2441	-3.0331	-3.3191	-3.2746	-2.4306	-4.9563	-4.007	-8.4383	-4.0708	-3.624	-4.9892	-0.0549	-4.7945	-5.2632	-5.3269	-0.995	-0.4782	-2.8391	-6.338	-5.2363	-4.1719	-5.6799	-3.1903	1.6393	-4.957	-4.3391	-6.1275	-4.2453	5.8061
2004/3/9	2.9991	-1.932	-3.9074	-2.9104	0.4149	1.8458	-0.9747	-3.5071	-2.2148	-0.3906	-1.9573	-1.227	0	1.2927	-0.1845	-1.8801	0.4566	0.2749	2.1583	-2.4024	-2.3018	-1.8425	0.1068	-0.6494	0.1504	-1.6173	-0.1319	-1.8248	-2.5	0.1075	-1.669	-0.8439	-2.698	-1.5482	-5.8305
2004/3/10	6.0965	3.0733	3.3133	5.073	2.0661	2.5586	1.4961	2.7505	4.1903	3.268	2.9038	-0.3106	2.5408	7.8633	2.2181	2.515	1.5909	-0.7127	-0.3521	3.2308	3.6649	0.3413	0.16	3.1373	4.5045	2.7397	3.0383	2.974	3.4965	1.9334	3.3239	2.1277	4.5617	2.1444	1.3528
2004/3/11	10.0343	1.2232	2.3324	1.1704	0	2.183	0.7758	0.0956	3.1522	-0.5063	2.1164	4.9844	1.7699	2.0229	1.6275	-0.8178	1.566	1.3805	3.5336	1.1923	0.5051	1.0204	0.2662	-0.2535	0	0.2667	3.0769	3.0686	0.6757	0.2107	-0.8214	0.625	-0.5133	0.3499	-0.2053
2004/3/12	-0.7015	-0.3776	-2.1368	-2.7477	1.3881	-1.7294	-0.1925	-1.8147	0.5269	-0.8906	0.3454	0	-1.3913	0.5238	2.669	0	-0.8811	-1.2527	-0.6826	-1.62	0.7538	0	-0.1062	2.986	0	0.5319	-0.8706	-0.8757	-2.1253	-0.3155	1.6563	-1.2422	0.172	0.1395	2.2634
2004/3/15	0.3925	4.8522	2.1834	1.6357	3.4227	1.7598	4.1265	3.9883	1.2579	3.2092	1.5491	0	2.2928	1.0048	3.4662	3.6514	1.1111	0.6067	-2.4055	2.0958	3.2419	1.8519	0.2127	2.7144	1.8678	1.9841	2.6349	3.0035	0.4571	1.5823	7.1962	2.0964	2.4893	2.507	0
2004/3/16	-0.5473	-0.7954	0.7123	2.1214	0.6619	-0.5086	0.2963	1.029	-3.7267	0	0.339	-0.8902	0	3.2424	-0.8375	-0.5682	3.2967	-0.2193	0	0.1466	-0.3623	0.8264	0.2122	0.3003	0	0.2594	-0.489	-1.0292	0.7964	-2.1807	-0.38	0.1027	1.5913	-1.2228	0.9557
2004/3/17	-2.3585	0.2187	1.5559	1.9341	0.1644	-1.4315	3.6558	2.6852	0.3226	-0.3731	-0.6757	1.1976	0.1724	-0.2498	-0.8446	2.5143	-1.2766	0.6593	-1.4085	1.757	-0.2424	0.9836	-0.1059	0.6587	-1.6925	2.0699	-1.3514	0.1733	-0.9029	-1.1677	-2.1615	-0.5128	-2.2259	-0.9629	-0.4484
2004/3/18	9.9034	-2.6909	-3.6212	-4.7084	-2.3523	-3.6307	-2.3869	-2.615	3.9657	0.9988	-1.3605	-5.0296	-2.2375	-4.7943	-3.7479	-3.1215	-3.4483	1.5284	-4.6429	-2.1583	-0.9721	-1.2987	-0.265	-2.558	-3.2999	0.2535	1.7435	-3.8062	-2.9613	-2.4705	-1.2346	0.2062	0.0843	-1.1111	-0.7508
2004/3/19	-3.0769	3.2138	1.8786	1.6224	4.7059	1.3994	0.4745	6.0185	1.9588	1.1125	2.7586	0	2.8169	1.5408	2.4779	2.4166	1.1161	-0.2688	-0.3745	0	2.0859	1.6447	0.2125	0.3053	2.3739	1.0114	2.3256	4.6763	2.9343	1.3216	2.9605	0.3086	1.1794	1.5449	-0.2521
2004/3/22	3.0234	1.3758	0.9929	-0.6531	-2.0867	-0.1062	-0.4722	1.8341	0.2022	-0.978	1.1745	-2.8037	2.0548	-3.5899	1.7271	0.3371	-1.3245	0	4.8872	8.0882	0.601	5.0162	0	0	3.913	0.1252	-1.1962	0.8591	0	0.3261	0.7029	1.641	-0.5828	1.2448	0.3539
2004/3/23	0.2935	-0.0714	-0.1404	-1.3148	-0.5464	0	-1.7153	0	-1.2109	-1.1111	-0.6633	0.9615	3.5235	-0.3455	0	-0.5599	0.2237	-0.8625	1.7921	-0.4082	0.2389	1.0786	-0.3181	-1.1564	1.8131	-1.5	0	-1.8739	-0.7982	0.325	-1.4594	-0.8073	-2.0101	-0.4781	-0.403
2004/3/24	-2.0483	-1.2152	-0.7032	-0.9623	4.2308	-0.1063	1.0026	-1.3722	-1.5322	1.3733	-1.0017	0	-1.7828	-1.1941	-2.2071	-1.5766	4.9107	0.0544	-1.0563	0.2732	0	0.6098	-0.0532	0.7389	0.137	-1.3959	-2.4213	2.9514	-1.3793	2.9158	2.8976	0.1017	-0.5983	2.8826	-0.2529
2004/3/25	0.0747	0.2171	2.2663	1.3453	10.0158	0.5319	2.8309	-1.0435	0.1037	0.3695	-1.0118	-3.8095	-0.6601	-1.5984	-0.3472	-0.8009	-1.0638	0.5435	-4.2705	-2.1798	1.7878	0.9091	-0.479	3.3619	1.6416	0.5148	0.3722	3.3727	-0.4662	-0.3148	1.6896	-0.9146	0.6879	0.6671	-0.2028
2004/3/26	0.1493	2.7437	0.1385	3.0973	0.1437	1.5873	3.3965	2.812	2.3834	0	0.8518	0.33	0.3322	0.8716	1.9164	2.3068	0	-0.3784	-0.7435	1.6713	1.8735	-3.4535	0.0535	0.0591	-1.0767	1.0243	-1.8541	0	-1.0539	1.3684	10.0308	2.8718	2.9035	5.0364	0.1524
2004/3/29	-2.608	-2.319	-1.6598	-1.4306	0.4306	-2.0833	-1.5214	-1.1966	1.3158	-2.5767	1.1824	0.6579	-1.1589	0.3535	-0.3419	1.9166	0	-0.1628	1.4981	-3.5616	-2.069	1.0886	-0.6414	2.305	-4.3537	-2.5349	-0.3778	-3.0995	-0.5917	-0.7269	-3.0201	-0.2991	-1.2448	-1.5773	0.3551
2004/3/30	1.6067	-0.0719	2.8129	3.701	0.5241	0.2128	-0.2809	-0.519	4.1958	-3.6524	3.3389	-0.6536	1.1725	-2.7789	2.2298	3.4292	4.9462	-0.9783	-4.059	-1.1364	-0.7042	-0.9231	0	0	1.8492	0.6502	2.0228	1.5152	1.3095	2.7197	4.3829	5	3.6134	0	-0.455
2004/3/31	-0.753	1.2959	1.7784	0.2099	2.5592	4.034	0.8099	1.3043	1.2464	-3.1373	0.3231	0.9868	9.9338	-2.2142	0.5034	1.7112	3.4836	0.3842	0	4.023	4.6099	3.7267	-0.4841	0.4622	0.6983	3.23	1.3631	4.6434	1.0576	9.9796	-1.3812	0.1905	0	2.6282	0.9142
2004/4/1	-1.4416	-0.2843	-0.5376	-2.2346	-1.6174	-0.3061	-0.4541	2.0601	-1.6098	1.8893	-0.6441	1.3029	5.8735	6.1342	0	0.6309	-3.3663	0.0547	0	0.1381	-0.791	4.9401	1.1351	0.46	1.387	0.7509	-0.2445	0.1585	0.6977	2.4074	-2.1289	0.3802	0.6488	-3.3104	2.6673
2004/4/2	1.2317	-0.9266	3.3784	-0.9286	0.4697	1.0235	1.7544	-0.6728	2.5024	-1.3245	0.6483	-1.2862	-1.9915	-2.0559	1.3356	1.9854	-1.0246	0.2186	0	1.3793	0	0	0.0534	-0.2862	3.1464	-0.7453	10.049	0.3165	-0.4619	-5.2441	1.2021	10.0379	1.4504	2.0672	0.2941
2004/4/5	0.4563	2.6619	1.9608	2.6676	7.5269	3.7487	-3.8966	-0.9314	-1.8779	-2.0134	-1.4493	-0.6515	1.8868	-2.6931	4.1186	0	-1.0352	0.3272	0	2.449	-1.0251	1.2839	0.1603	2.124	1.3263	2.6283	4.8998	1.2618	4.0603	-1.145	0.9615	-0.8606	-1.2708	1.5823	4.1056
2004/4/6	0.8327	1.4716	-0.8974	-0.0702	4.6522	-0.8789	0.3947	5.1282	-1.0526	3.1507	2.7778	-0.6557	-0.4274	1.0989	-1.2658	6.7623	-0.6276	-0.5435	0	-0.5312	2.1864	0	0.16	4.8904	-0.6545	-0.7317	-1.8047	0.1558	-0.5574	1.0618	-0.2801	-2.1701	-0.1609	-0.652	5.0704
2004/4/7	5.7808	-2.2099	-2.7167	0.0703	-3.4483	-2.5616	-1.5726	0.6504	0.1934	0.2656	0	4.9505	-3.0043	0.9259	-2.7244	1.0557	0.8421	1.8579	0	-1.3351	-1.1261	8.169	0.213	-0.1608	4.2161	-1.7199	2.9189	-0.9331	-2.0179	-2.1968	-0.7865	-0.8873	-1.2893	-2.8712	-1.3852
2004/4/8	-0.9936	-1.6949	-1.8617	-1.264	7.4871	-0.5056	-2.687	0.727	-1.2548	-2.5166	-1.4308	0.3145	0.295	6.9007	-0.3295	-2.3742	1.6701	0.3219	0	-1.0825	-1.5945	-0.2604	-0.0531	3.0596	0	2.375	-0.3151	-1.7268	0	-2.3438	-2.1518	-1.4324	0.2449	0.5912	0.725
2004/4/9	-4.3011	-3.1609	-2.8455	-4.3385	1.201	-4.3699	-3.7313	0.401	-5.9629	-0.9511	-3.871	-3.1348	0	-0.8209	-3.4711	-2.9183	-3.0801	0.9626		9.9863	-4.0509	-1.9582	-0.319	-0.5729	-4.0455	-2.6862	-1.5806	-3.9936	2.4027	-0.9	-4.456	-5.1771	-4.0717	-1.7632	2.2042
2004/4/12	-1.1985	0.3709	0.9763	2.3792	-1.1076	0.1063	4.5349	3.8339	0.8316	0.9602	-0.6711	1.9417	-1.7647	0	0.1712	1.2024	-1.0593	1.1653		0.8706	-1.2063	1.4647	0.2133	2.9859	-1.4493	-0.6274	-0.1071	-0.6656	5.5866	1.2109	1.9382	0.4789	1.6129	-5.812	-0.8803
2004/4/13	0.1516	0.4435	-1.105	-2.3239	-4.84	-1.4862	-0.4449	4	0.9278	-1.4946	-0.5068	-1.5873	-2.5449	10.0075	0	-3.1683	-2.7837	-0.5236		7.0284	-1.5873	2.231	-0.1064	-5.2899	-1.0695	-0.1263	0.8574	0.5025	-1.7989	-4.1874	0.0594	-1.5253	2.3392	-1.0889	-1.7762
2004/4/14	-2.271	-1.766	-10.0559	-0.7435	-2.438	-2.4784	-1.0056	-3.7722	-2.2472	-3.8621	-2.2071	-4.8387	-2.765	-4.2066	1.5385	-1.1247	-2.4229	-0.4737		-2.4194	-3.3499	-3.7227	-0.2664	-4.189	-3.2432	-3.9191	-7.2264	-2.1667	-4.2026	-4.1623	-3.5036	-2.9042	-3.102	-1.1009	1.4467
2004/4/15	-5.0349	-2.1723	-6.5217	-2.0225	-3.2314	-2.2099	0	-2.3828	-4.1797	-4.1607	0	-5.0847	-0.7899	-5.0696	-6.9024	-2.3785	-1.5801	-2.4326		-4.3684	-0.3851	-5.4667	0.1068	2.5224	0.838	-1.8421	-3.7801	-1.7036	0.5624	-2.823	-1.2308	0.5982	-3.0329	0.7421	-2.0945
2004/4/16	-3.4258	1.3017	1.6611	-2.2936	4.3188	0.565	1.9564	6.2992	0.1091	0	0.5208	-2.1429	-1.4331	7.0703	-3.7975	0.2119	-2.0642	-0.3794		7.037	1.4175	1.6925	0.2134	0.0547	1.9391	-1.4745	-2.0238	2.0797	-2.5727	-1.0056	0	-0.2973	0.695	3.6832	-2.9131
2004/4/19	-3.6318	-0.3023	-3.1046	-0.626	-2.2194	-2.1348	-1.8819	3.9259	-1.8519	-2.6946	-1.8998	0	-1.6155	-2.9505	-1.8797	1.0571	1.6393	0.5441		0.2307	-4.3202	-8.0444	-0.213	0.2732	0.2717	-4.0816	-1.0936	2.7165	9.9885	-4.6275	-3.5514	-2.4851	-4.0552	-3.3748	-3.2818
2004/4/20	1.6652	1.0614	1.3491	-0.0787	1.3968	1.3777	-2.2189	-4.0627	-1.6648	4.7692	-1.7606	0.365	1.1494	-0.8686	1.5326	-2.1967	-0.9217	0.0541		-5.8688	0	1.2066	0.0534	-1.1989	1.2195	1.1348	0.1229	2.4793	-2.6096	0.4734	-3.8114	-1.0194	-0.8094	-1.9301	0.2908
2004/4/21	-0.6034	0.9752	0.4992	0.2364	-1.2484	0.3398	-4.8846	-0.0743	1.0158	4.1116	-1.0753	3.6364	1.7857	-2.7747	-0.3774	0.8556	-3.0233	-0.4867		1.3447	7.3041	2.0864	-0.2667	-2.1511	-1.6064	2.1038	-0.2454	5.1613	3.537	-2.2379	1.0745	1.8538	0	-4.03	0.435
2004/4/22	-0.1735	1.1887	1.4901	-0.3931	-3.6181	1.9187	0.2831	-3.3457	4.2458	0.5642	1.4493	0.3509	8.6124	1.3519	-1.5152	0.3181	0	-0.2717		-2.4125	2.7228	1.1679	0.1604	0.6201	-3.1293	1.3736	-3.567	1.9939	4.1408	4.6988	4.5183	2.1234	3.3545	1.7578	3.0318
2004/4/23	-5.3866	-3.0103	-5.7096	-1.7364	-0.4071	-3.5437	1.9355	2.5385	-1.3934	-2.9453	-1.7857	-1.049	-4.1116	-5.1871	-4.4231	0	-2.1583	-0.545		-4.3263	-2.6506	-3.3189	0	4.8739	-0.4213	-2.981	-3.3163	0	-4.3738	-3.5673	-4.1958	-3.9604	-3.2456	-2.7831	-0.4204
[truncated: 4,786 more rows]
[truncated: 1,026 more columns]
