# Supplementary material for: Can systematic skewness factors predict future interest rates: Evidence from China
Source: PLoS One. 2026 Feb 5;21(2):e0334345. doi: 10.1371/journal.pone.0334345 (PMC12875505; doi:10.1371/journal.pone.0334345)
Supplement: S1 File — Data1.zip comprises data such as the monthly price change of the SSE index, dividend yield, daily stock data and daily price change of the SSE index. (ZIP) [file pone.0334345.s001.zip › Daily stock data/Daily price change/Daily price change:material.CSV]

	000012.SZ	000060.SZ	000301.SZ	000401.SZ	000408.SZ	000420.SZ	000422.SZ	000426.SZ	000488.SZ	000506.SZ	000510.SZ	000545.SZ	000546.SZ	000553.SZ	000565.SZ	000592.SZ	000603.SZ	000612.SZ	000629.SZ	000630.SZ	000633.SZ	000635.SZ	000655.SZ	000657.SZ	000659.SZ	000672.SZ	000677.SZ	000683.SZ	000688.SZ	000691.SZ	000698.SZ	000703.SZ	000707.SZ	000708.SZ	000709.SZ	000717.SZ	000731.SZ	000737.SZ	000751.SZ	000758.SZ	000761.SZ	000762.SZ	000778.SZ	000782.SZ	000786.SZ	000789.SZ	000792.SZ	000795.SZ	000807.SZ
	�ϲ�A	�н�����	����ʢ��	����ˮ��	�ظ��ҵ	���ֻ���	�����˻�	��ҵ����	����ֽҵ	������Դ	�½�·	������ҵ	��Բ�ɷ�	������A	����ϿA	ƽ̶��չ	ʢ����Դ	������	���ѹɷ�	ͭ����ɫ	�Ͻ�Ͷ��	Ӣ����	�����ҵ	���ٸ���	�麣�и�	�Ϸ�ˮ��	���캣��	Զ����Դ	���ǿ�ҵ	��̫ʵҵ	��������	����ʯ��	˫���Ƽ�	�����ظ�	�Ӹֹɷ�	���Ϲɷ�	�Ĵ�����	����ͭҵ	пҵ�ɷ�	��ɫ�ɷ�	���ְ��	���ؿ�ҵ	��������	����ɷ�	���½���	������	�κ��ɷ�	Ӣ�廪	�����ɷ�
	�ǵ���(%)	�ǵ���(%)	�ǵ���(%)	�ǵ���(%)	�ǵ���(%)	�ǵ���(%)	�ǵ���(%)	�ǵ���(%)	�ǵ���(%)	�ǵ���(%)	�ǵ���(%)	�ǵ���(%)	�ǵ���(%)	�ǵ���(%)	�ǵ���(%)	�ǵ���(%)	�ǵ���(%)	�ǵ���(%)	�ǵ���(%)	�ǵ���(%)	�ǵ���(%)	�ǵ���(%)	�ǵ���(%)	�ǵ���(%)	�ǵ���(%)	�ǵ���(%)	�ǵ���(%)	�ǵ���(%)	�ǵ���(%)	�ǵ���(%)	�ǵ���(%)	�ǵ���(%)	�ǵ���(%)	�ǵ���(%)	�ǵ���(%)	�ǵ���(%)	�ǵ���(%)	�ǵ���(%)	�ǵ���(%)	�ǵ���(%)	�ǵ���(%)	�ǵ���(%)	�ǵ���(%)	�ǵ���(%)	�ǵ���(%)	�ǵ���(%)	�ǵ���(%)	�ǵ���(%)	�ǵ���(%)
1997/1/2	0			1.7256	0.9585	1.0009	-0.8579	2.8571		4.3702	5.305	3.7202	7.8723	0.4785	9.6732	2.004	1.0701	2.3456	2.0202	0.6536	0.8	1.0788	3.1123	0.1517	2.6207	0.9259	-0.6008
1997/1/3	-1.2733			-3.3079	-3.3228	-3.1982	-3.7317	-1.6204		-3.9409	-4.7859	-4.5911	-0.9862	-2.8571	-2.6222	-5.3045	0.5823	-2.5974	-5.7426	-3.0032	-5	-5.665	-1.5748	-5.303	-2.8898	-7.0058	-4.9698
1997/1/6	-6.0516			-6.0526	-10.1473	-0.6515	-3.9326	-4.7647		-7.6923	-4.8942	-7.8195	-7.3705	-3.6275	-4.7736	-9.3361	-5.7895	-6.3529	-9.0336	-9.2887	-9.7744	-10.3568	-7.6667	-9.68	-10.1038	-6.7265	-6.5724
1997/1/7	2.5343			4.6685	5.5556	2.7166	2.3392	2.903		5	5.9805	6.8515	6.6667	3.0519	7.5835	3.8902	2.514	3.6851	4.2725	4.2435	6.0185	6.1165	2.8159	7.8831	0.3079	4.8077	4.0847
1997/1/8	-0.8239			-1.8733	0	-0.1368	-2.8571	0.12		-0.2646	-1.1811	-1.374	-0.8065	-1.1846	-2.0311	-0.8811	-0.8174	-0.5654	-0.8859	-1.9469	-2.1834	-2.5618	0.2809	-3.1199	-3.6838	-2.1101	-2.9797
1997/1/9	1.6615			1.4545	1.3805	5.7534	3.7647	0.7194		0	0	0.4644	1.8293	1.0989	1.8293	0.3333	1.5385	1.5435	0.1117	1.2635	0.2679	1.2207	-0.2101	0.4237	-1.1952	0.3749	1.8727
1997/1/10	0.6129			0.6272	-1.2766	1.2953	0.3401	7.1429		-0.5305	0.2656	-0.6163	0.5988	0.7905	0	0.6645	2.0022	0.56	0.4464	0.2674	0.7124	1.2987	1.0526	1.9409	3.7903	2.3343	1.1029
1997/1/13	2.2335			4.3633	2.7586	-3.6658	3.3898	4.4444		4.8	2.7815	9.7674	7.5397	1.3725	5.3892	4.1804	3.7135	2.3071	4.4444	2.5778	3.8904	3.4799	3.8889	5.5464	0.8547	3.8321	6.7636
1997/1/14	-3.1778			-2.8157	-2.8523	-2.4336	-1.4754	-2.0213		-3.0534	-2.7062	-4.3785	-4.059	-2.5145	-4.5455	0.7392	-2.6087	-1.0886	-4.2553	-3.2929	-4.1702	-3.5398	-1.0027	-3.5294	-3.698	-3.1634	-1.9074
1997/1/15	0.5128			0.2634	-0.0864	-3.4014	1.2202	0.7058		0.7874	0.3974	7.2378	2.8846	0	4.7619	0.1048	-0.2101	0.6289	0.2222	1.4337	1.2433	1.3761	0.9453	2.7642	0.24	4.5372	1.7361
1997/1/16	1.6327			1.8389	-0.1729	-0.9859	0.8219	1.779		-1.0417	0.2639	-2.2039	1.8692	1.2897	0.7955	-1.1518	-0.9474	0.4687	-0.7761	4.947	0.1754	0.0905	0.4682	-1.5032	1.3567	-0.0868	-0.6143
1997/1/17	1.8072			1.2898	2.1645	-4.9154	4.7826	3.178		-0.2632	1.8421	-0.8451	2.7523	3.9177	1.8038	0.4237	0.9564	1.8663	0.2235	0.4209	0.5254	1.4467	1.5979	-0.1606	-0.7874	-0.9557	-0.5495
1997/1/20	0.8876			0	0.4237	3.2203	1.0373	-1.4374		1.3193	3.876	2.2727	7.6786	0.8483	0.443	1.3713	-1.4211	2.5191	0.3344	2.2632	-0.6969	0.3565	1.9004	-0.2414	-0.3968	1.1404	0.6906		203.8462
1997/1/21	-0.782			3.3956	0.5063	-3.2841	-0.924	-2.0833		2.6042	-2.2388	-2.7778	-1.99	-1.1215	-0.7718	-1.769	-1.6017	-0.5957	-0.5556	2.459	0.8772	-0.9769	0	1.6129	-0.9562	-1.8213	-1.2346		-0.3331
1997/1/22	3.2512			4.6798	0.2519	0.1698	6.0622	4.2553		-1.269	2.2901	-0.5714	3.0457	1.8904	2.1111	1.1653	-1.1937	1.6479	1.4525	1.92	-0.7826	0.2691	-0.7074	-1.4286	1.0459	-0.265	-0.6944		0.1337
1997/1/23	3.2443	143.75		5.0196	0.7538	-1.5254	-2.1983	2.1429		0.2571	3.1095	2.0115	4.9261	3.8033	5.5495	4.8168	-0.659	4.4215	1.1013	1.4129	1.4899	1.6995	1.2306	3.0596	0.3185	-0.2657	1.6084		1.4019
1997/1/24	-0.1848	-1.5385		-1.643	3.4913	3.2702	-1.8482	0.3996		0.5128	-0.4825	0.7042	-0.7825	-0.8937	1.5464	1.5984	3.372	-0.2823	-1.1983	-1.7028	2.9361	0.2639	-0.8317	-0.9375	-0.3968	-0.0888	-1.0323		-1.3825
1997/1/27	1.1111	4.0104		0.6074	3.0522	6.25	1.2214	-0.995		2.551	1.5758	2.2378	2.8391	1.9838	4.3655	1.2783	-0.5882	1.7693	2.7563	0.0787	1.7617	3.3333	0.2581	4.7319	7.8088	0.4444	-0.2086		0.0668
1997/1/28	-1.6484	-1.8027		0.3774	-2.0265	-2.1176	-1.2066	0.2513		0	-0.358	2.3256	1.227	-0.7073	0	0.4854	-1.291	0	-1.073	-1.7309	-1.0717	-1.528	-0.3218	-1.4307	-1.6999	-1.2389	0.2091		-1.1341
1997/1/29	-0.838	-0.8669		1.4286	-2.0684	-0.0801	-0.7634	-1.5038		-1.2438	-0.479	-1.8717	0.9091	0.2671	-0.3891	-1.256	0	-0.2086	-0.2169	0.1601	0	-1.0345	-0.9038	-2.2154	-1.6541	-0.5376	-1.2517		-0.135
1997/1/30	-0.0939	-0.9774		-0.4448	0.4874	0.1604	-1.7949	-0.7634		2.7708	2.1661	0	-0.9009	0.2664	3.0273	0.4892	-0.8719	1.1847	1.5217	-1.199	-1.0833	-0.5226	-0.456	-0.0781	-0.4587	1.8919	-1.0563		1.0811
1997/1/31	5.7331	-0.5195		-0.5957	-0.1617	-1.9215	3.6031	-1.5385		-1.2255	-0.1178	-0.8174	0	1.8601	0.1896	-0.6816	0.3299	0.551	-2.3555	-0.5663	-0.4212	-0.1751	0.5236	-0.7819	0.5376	-1.9452	-0.9253	128.18	0.2005
1997/2/17	0.5333	-1.8277		-0.3745	0.4049	1.2245	-1.4617	-0.5208		9.9256	3.3019	-0.5495	2.7273	-0.087	5.4872	2.9412	-0.274	0.6164	1.7544	0.0814	-1.0152	-1.4912	-1.6927	1.8125	1.6043	-1.1722	-0.8621	10.3774	2.6684
1997/2/18	-9.9912	-9.8936		-10	-10	-10.0806	-9.9744	-9.8429		-0.9029	0	-9.9448	-11.0619	-10.0087	0	-10.0952	-9.8352	-10.0749	-10.1293	-10.1626	-10	-10.0623	-10.1987	-9.9845	-9.9248	-10.0365	-9.9275	-4.1958	-10.0065
1997/2/19	5.2063	3.9551		4.5948	3.0466	4.843	7.9545	6.0976		10.0228	3.5388	6.4417	9.9502	4.0619	5.2915	5.7203	4.6923	8.9326	5.5156	3.4389	3.2289	6.0396	3.1711	4.7291	4.1736	3.4483	4.5857	9.6513	4.9819
1997/2/20	-3.4547	-4.5429		-2.0767	-2.6087	-3.7639	-2.8947	-1.642		9.9379	-4.6307	-2.3055	1.81	0	-5.1959	-4.2084	-2.7357	1.1119	-4.3182	-4.287	-4.8758	-4.7619	-3.6455	-4.844	-4.1667	-4.902	-4.2308	9.7633	-3.3012		95.3125
1997/2/21	1.7408	0.8328		3.5889	2.5	4.0889	2.6016	3.1163		-2.4482	-0.6936	3.9823	0	-0.3717	-1.5274	2.3013	1.7355	-3.0928	3.2067	9.9634	2.9981	2.7451	3.635	2.157	2.4247	4.0206	5.3815	2.2911	1.138		-2.56
1997/2/24	0.8555	-1.4749		0.2362	4.2683	-1.1102	0.317	2.6444		0.1931	0.4657	4.2553	-0.5926	-2.1455	-0.6387	0.2045	0.8824	2.1277	2.1864	5.5694	1.0329	1.6221	0.0716	10.1351	-0.4082	0.4955	-1.6768	-3.3597	-0.9845		-3.202
1997/2/25	2.7333	4.1916		1.8853	10.0251	1.0363	3.7388	1.9979		-0.1927	-0.4635	8.1633	5.8122	2.0019	-0.0918	2.6531	1.4577	0.9028	3.6036	0.3937	3.6245	1.0329	1.4306	8.5123	0	0.5917	1.1628	0.409	2.1307		-0.3393
1997/2/26	1.9266	1.0345		3.3153	-0.0759	4.1026	5.9391	3.866		0	2.6775	0	0.4225	1.4019	2.2978	7.3559	5.7471	4.4047	1.087	1.9608	2.2422	2.881	2.6093	0.1413	6.0656	3.4314	2.2222	1.1541	0.6954		1.7872
1997/2/27	-0.7201	-1.2514		3.3582	4.4073	-0.7389	-1.1021	-3.3251		1.7375	-0.3401	-1.0063	-0.7013	0	-0.8985	1.2963	-1.7935	-1.5821	0.4301	2.7692	-0.0877	0.0903	1.4433	1.6231	-0.541	0.9479	0.6747	-1.0067	0.9669		-1.7559
1997/2/28	1.4506	-0.6336		-0.722	0.4367	-0.7444	4.8934	0		0.1898	-0.4551	-0.5083	0.2825	-0.0922	2.9012	6.4899	-1.5495	0.134	-0.2141	-0.2994	-0.2634	0.5415	2.3035	1.4583	8.7801	1.0329	0	1.0169	0	182.7642	-0.766
1997/3/3	4.1108	3.0725		3.9273	0.7246	7.4167	1.8018	0.154		1.7045	2.4	5.7471	1.831	2.7675	1.2335	5.5794	2.8106	2.0067	10.0858	2.4024	4.9296	6.6427	5.8278	4.7228	6.4286	4.9257	4.9888	4.3624	2.6676	8.6832	2.4871
1997/3/4	1.7167	8.8301		0.9797	2.7338	4.6548	2.1103	0.9226		3.1657	-0.6696	-1.2077	1.9364	-1.167	-1.2185	-1.7886	2.351	-0.9836	2.6316	-1.6862	0.2517	2.3569	0.1252	-1.5033	-0.0671	1.0629	1.4184	-1.865	2.3318	-1.6931	-0.9205
1997/3/5	-3.9662	-5.0646		-2.9799	-4.5518	-3.4099	-2.9333	-1.4728		-3.9711	0.4494	-3.1785	-3.6635	-1.9074	-3.0837	1.0762	0.8547	-1.9868	-4.5584	1.3423	-3.431	-3.2072	-0.4375	-4.5786	-3.8952	-4.4698	-3.6364	0.4587	-3.7109	-1.7761	2.1115
1997/3/6	0.703	1.252		-0.1429	0.5869	1.5349	-0.4121	1.5464		0.3759	0.4474	4.0404	2.3944	0.5556	2.6364	3.3579	1.7479	0.5405	0.6965	1.6924	0.8666	0.6797	0.2511	0.8345	0.9085	1.8349	0.2903	1.0437	3.9216	4.6575	0.3309
1997/3/7	-0.6981	0.4301		-0.6438	-1.5317	-2.4187	0	-1.269		0.7491	-1.3363	1.9417	-1.238	-0.1842	-1.24	-2.1395	4.1124	-0.5376	0.2964	2.5326	0.0859	-0.5907	0.0626	-1.8621	-1.385	0.3604	-0.9407	-0.9038	-0.5205	-2.0942	-1.4839
1997/3/10	1.5817	2.9443		1.5119	0.963	3.5631	0.6897	2.108		-1.1152	0	3.5714	-0.8357	-0.369	-0.8072	-0.3239	0.85	3.3784	1.8719	4.7283	2.3176	1.3582	1.8148	4.1462	0.9129	0.5386	1.3148	7.101	0.327	6.9519	0.5858
1997/3/11	0.346	3.3801		0.7092	2.3478	5.1608	2.3288	3.1219		1.3158	0.5643	2.9885	2.6685	0.7407	1.7179	3.2494	9.9812	0.1307	1.5474	0.6739	1.9295	0.5863	1.0449	3.8462	4.5233	3.5714	1.8745	3.3455	2.9987	1.5	0
1997/3/12	1.6379	-0.8048		0.493	3.6559	-1.138	3.012	6.8848		-1.1132	-0.2245	-0.8929	-0.2736	1.1949	-1.5111	-1.0228	6.3356	-0.4569	7.9048	-0.5355	1.2346	3.9967	2.1898	2.6641	3.9281	3.1897	1.0616	1.0006	0.443	0.4926	3.2446
1997/3/13	-1.6964	-2.2312		-1.6819	-1.2448	-2.5899	-2.6641	1.2334		0.9381	1.4623	-2.8153	-1.5089	-1.7257	-1.1733	-2.0668	-3.2206	-1.0492	-2.9126	-1.4132	0	-1.9215	2.6786	-1.962	-2.7546	-1.9215	3.5014	-1.1655	-1.7643	-2.8922	0.1612
1997/3/14	0.5177	0.778		2.2808	0.8403	-0.8863	0.6676	7.1751		-1.1152	-0.8869	0.6952	-0.5571	1.1091	-0.0913	2.2727	-0.1664	9.3439	-0.1818	0.273	0.813	1.1429	0	0.0646	0.7905	1.448	-1.6238	6.6627	0.7697	4.7451	-1.0459
1997/3/17	3.3476	-0.772		2.0209	1.3194	-0.2981	-0.6631	-1.7263		-1.8797	0.3356	-2.3015	-1.2605	3.2907	-2.1024	3.3333	-1.25	3.5758	-1.4572	-0.6127	-0.7258	-1.0492	-1.1594	3.6774	-0.1307	-0.6717	-1.7882	4.5882	0.2546	1.253	-0.813
1997/3/18	0.0831	0.1037		-2.1858	0.6169	-1.4948	-0.8011	-1.671		-1.7241	-1.4493	0.7067	8.0851	-0.9735	1.4939	4.2243	-1.9409	4.6811	-1.756	4.1096	4.7929	1.876	0.5865	-1.0579	-1.7016	-0.4227	1.4006	0.6871	4.6349	3.189	0.2459
1997/3/19	-1.7427	1.3472		-0.1397	1.4305	0.7587	3.432	4.4009		-1.5595	-0.905	-2.5731	1.5748	-0.8043	-2.1159	-1.5475	4.389	-1.1738	1.5052	1.7763	4.5736	3.9231	4.0816	0.4403	2.1971	1.528	5.8011	2.8871	1.2743	0.5074	1.7171
1997/3/20	-2.5338	-0.9202		-2.4476	-1.8805	-2.1837	-2.9928	-5.5927		0.198	-0.6849	-0.8403	-3.23	-0.3604	-0.4699	-4.9401	-4.2045	-2.1493	-3.5218	-5.1713	-1.8532	-4.1602	-3.8095	0.1879	-3.5831	-1.5886	-4.4386	-2.1429	-3.2355	-4.1303	0.6431
1997/3/21	1.5598	2.58		2.8674	2.5325	2.5404	1.8109	0.3537		1.1858	1.7241	1.0896	4.6729	1.4467	0.2833	3.5433	1.1188	6.8208	1.537	2.045	9.9698	4.5016	3.6692	1.25	1.2838	1.5293	2.459	5.2138	6.2539	4.3562	5.9904
1997/3/24	10.0683	-1.6097		0.6969	-0.534	-0.3754	10.0132	-2.511		-0.5859	1.6949	0.5988	2.551	3.2086	-1.9774	0.3802	-0.8511	0.6494	-0.3784	-1.8036	2.7473	8.4615	-0.1124	-2.4691	-0.8005	2.5105	-1.6667	7.78	5.7692	-2.156	-1.1304
1997/3/25	0.9302	-0.8691		3.2526	5.0336	0.2261	9.9401	2.5757		0	-0.5556	3.5714	-0.4975	4.3178	0.8646	-0.303	-0.6009	0.2151	-1.4245	-1.5646	-4.746	-3.9007	-1.5748	-5.8228	1.5467	-1.8776	-1.1525	1.1034	-0.0551	-2.4848	-1.8293
1997/3/26	-0.1536	2.1145		-0.067	2.1086	3.5338	-0.9259	0.7489		1.9646	3.5754	1.954	10	-0.9106	0.9524	2.8875	2.7634	7.8326	1.0597	2.9717	-1.7544	0.8856	1.0857	-0.7392	0.596	-0.2496	2.1948	0.4548	5.7883	4.5673	0.6211			128.8506
1997/3/27	1.3077	-2.0707		-1.5426	3.0038	0.8715	-1.5943	0.0875		3.4682	-0.7551	1.1274	2.2727	-1.2531	2.4528	-2.2895	-2.1008	-2.2388	3.7178	-2.6174	-1.7857	2.414	3.2222	-2.1666	2.8308	0.1668	-2.349	-4.8891	-0.9901	0.046	-1.0031			-5.1733
1997/3/28	-0.9112	-0.1547		-0.6131	-2.9162	-3.1677	0.5587	-3.9318		-4.6555	-2.0652	-2.2297	0	-0.5922	-2.7624	0.8314	0.3433	-0.5598	-2.3897	0.1378	0.3636	-0.1429	-2.0263	0.4152	-1.9846	-0.9159	-0.8247	-0.6663	-1.5263	-3.3548	-1.0133	1619		0.3178
1997/3/31	1.5326	-0.0517		3.4955	0.6884	3.3457	0.5556	3.6835		3.9063	1.9978	3.1927	4.6667	2.1277	2.178	5.922	4.2772	0.6653	1.8832	0.7571	0.5797	1.216	6.2046	1.1716	3.5271	0.7563	2.4255	4.3124	0.9086	3.6139	3.5433	5.7592		-1.32
1997/4/1	-2.1132	1.447		-1.3245	-1.1809	-0.7194	-0.7735	-1.7544		-0.3759	7.617	0.884	-2.7601	-0.0833	2.2243	-0.5662	-1.0664	-1.881	3.512	2.459	0.7205	0.212	-1.5789	1.3624	3.5962	2.7523	-1.3532	-0.3215	-1.4831	5.14	-0.7605	0		0.321
1997/4/2	0.2313	-1.5792		-1.5436	0.6918	-1.1594	-0.1114	0.4464		7.3585	-2.9323	-2.4096	-0.655	-1.5013	-0.9973	-1.7082	-1.5755	-0.5181	-2.7679	-7.4667	-1.2876	-3.385	0.4278	-1.2097	-3.0451	-3.0032	-1.0974	-4.5622	-2.6344	1.4404	-1.6858	-2.5303		0.8533
1997/4/3	-1.5385	1.9151		-0.9543	2.436	-0.5865	0	-0.4444		-4.0422	-0.625	-2.4691	-3.8462	-0.5927	-1.9231	-1.231	-1.1794	2.5	-1.7447	-2.2334	-2.1014	0	1.4377	-0.7483	-1.3819	0.4184	2.7739	3.4283	1.8774	-0.6454	0	3.2731		-0.7932
1997/4/4	2.3437	8.6846		-0.2065	1.7073	0.295	3.5117	3.5714		-2.9304	-0.4193	-1.2658	-2.8571	1.7888	-1.8674	-0.4399	1.4493	1.1179	0	0.8106	-0.148	-0.365	0.7349	-0.4112	-0.3822	0.3333	-2.6991	0.3268	-0.271	3.7246	1.5588	3.0055		-0.693
1997/4/7	1.9084	-2.6168		0.8276	-10.2518	-2.1324	0.4308	3.9224		-2.0755	0	-3.38	2.2353	2.9289	-2.569	1.1782	-1.6807	2.2111	-2.5234	-2.7778	-3.6323	-2.1245	6.149	-1.17	0.8951	-1.495	-2.0111	5.5375	-2.5543	3.5073	-1.9954	0.0531		-1.3956
1997/4/8	4.7191	-5.5182		-3.6252	-2.4716	-0.2254	-0.8043	-5.4334		0.7707	-3.7895	0.7238	-0.9206	-3.7398	0	-3.7846	-2.735	-3.6873	-3.0681	-1.3534	0.3846	-3.8174	-2.16	-2.2284	-3.1052	0.1686	0.9908	-1.8519	1.0039	-3.5095	-3.6805	-4.5069		-2.7763
1997/4/9	1.0014	1.1681		2.1292	1.4384	0.6024	4.2703	0.4386		0.956	3.9387	0.479	6.8525	3.5473	6.3477	1.6641	0.4394	2.0929	0.9891	3.3537	1.6092	1.4008	-0.2509	2.7778	0.7194	4.2088	10.021	3.7287	-9.9945	4.3896	1.626	1.8878		2.0157
1997/4/10	-3.1161	-1.9578		-1.1814	-0.4051	-1.9461	5.1322	-0.2183		-2.2727	-2	-2.6222	-3.6957	0.6525	-5.0505	0.372	-1.5748	2.05	-1.0774	-1.9174	-5.8824	0.614	1.4085	-1.3167	-1.4286	1.2116	2.1656	0.9528	0.4294	-2.0825	-0.8	-2.3978		-2.0307
1997/4/11	-2.924	-1.0241		-2.1097	-3.322	-1.4504	-2.9586	-2.4945		-0.5814	-0.1074	-1.836	3.2731	-2.5932	-1.8375	-1.7791	-1.5111	-2.2048	0	-1.5789	-3.8462	6.6362	-2.2321	-1.7556	-2.108	-0.2394	-3.1172	-1.9305	-3.482	-1.3088	-1.6129	1.7309		0.8403
1997/4/14	1.8072	0.3104		4.2385	0.1403	1.1619	2.439	-0.8528		1.5595	8.2796	1.995	0.4372	0.6656	0.5911	0.6792	1.3538	0.2004	1.3861	3.285	1.5	-1.3591	9.9949	3.0021	0.9421	0.56	2.2523	-0.7437	1.2658	-1.3262	1.1475	-0.6586		0.6111
1997/4/15	1.5533	-1.2378		-3.5148	-0.8403	-0.6891	-0.744	-2.2182		-0.5758	2.9791	-3.7897	-2.0675	0.3306	-0.2938	-0.5997	0.1781	1.25	-0.7812	0.5917	2.4631	-0.2175	2.7675	-0.4164	-0.8	-1.1933	-1.1957	-0.2204	2.9375	0.168	-1.0535	0.4972	194.7368	-1.27
1997/4/16	1.8937	-5.1175		1.4286	-0.565	-1.0023	2.6987	-2.4537		0.1931	-1.4465	2.6684	7.6667	0.4942	0.6876	0.1508	2.6667	2.3704	0.4921	0.9559	5.2885	-1.5988	-0.1346	0.2787	3.2258	0.5636	0	-0.7509	-1.9429	-0.2935	0.4914	-1.1545	-4.1071	-2.2371	78.4165					150.3769
1997/4/17	1.0722	-2.0363		2.9577	0.8523	-0.3115	-0.4866	1.0916		0.1927	-0.3914	-2.7228	-1.9608	1.6393	-0.1951	0.2259	-0.7792	-0.7718	-0.7835	-0.9468	1.9787	0.7386	-1.3034	0.4864	-2.4089	-0.3203	-0.1274	-0.089	-0.4954	-0.1262	-0.0815	-0.3337	-1.4898	0.5721	-4.0729					-3.1611
1997/4/18	0.4243	-1.1236		-0.7524	-1.0563	-0.7813	-1.0269	3.7559		0.1923	3.9293	0.1272	0.4211	-0.8065	-0.9775	-0.9767	-0.5236	1.5557	1.382	3.3088	2.2388	-1.0264	-1.184	4.426	0.0667	0.8032	1.8495	-0.4454	0.6845	1.6842	-0.2447	-0.6696	0.6616	-1.8771	-2.0913					-0.2591
1997/4/21	1.9718	0.3409		0.5513	0.2847	1.7323	-1.2846	-9.9548		3.6468	1.6068	-0.6353	-0.3145	2.6016	0.1974	-0.1517	1.0526	4.5955	-0.1947	2.4911	2.4088	-1.3333	5.8525	2.5828	-0.3333	1.0359	-0.1879	0.4474	1.9778	-0.0828	0.4088	-0.1124	9.9531	0.4058	2.589					3.8961
1997/4/22	-1.3812	2.8879		-1.645	2.1292	-2.0898	-1.1512	-1.2563		-0.5556	0.6512	0.3836	-2.2082	-0.1585	-0.6897	-1.5957	-0.8681	0.778	2.439	0.9722	-2.851	0.2252	0	2.6469	-0.3344	1.4196	1.3802	3.7862	0.9091	2.6109	6.5961	0.6749	2.7327	0.4619	2.5237					0
1997/4/23	-1.4006	-1.2658		0.7666	-1.1814	-0.4743	-0.1519	-2.2901		-0.9311	-0.9242	-1.2739	-1.2903	0.9524	-0.1984	2.2394	-0.1751	7.3569	-2.2857	-0.619	-2.4211	-0.7491	0.1306	-0.8176	-1.0067	-1.5552	0.5569	3.0043	-1.4414	3.7157	-2.3682	-1.1732	0.2494	1.3793	-1.6615					-1.3
1997/4/24	1.1364	-2.4526		-2.4896	-2.0394	10.0079	-1.3692	0.4167		-0.188	-3.1716	-2.0645	0.2179	-2.7516	-1.0934	-2.4924	10	5.2876	-1.5595	-1.1073	1.5038	-1.8868	3.6957	-1.9658	10.0339	-1.5798	-0.6154	4.5833	-0.1828	8.0607	-2.1909	-1.2436	0.4146	-2.4943	-1.627					6.6869
1997/4/25	-1.0534	1.7143		-1.0638	-1.2922	-3.2491	5.9126	-3.112		-2.8249	2.7938	-4.4796	-4.3478	-0.9701	2.1106	-1.2393	9.9681	7.0711	-0.9901	-1.8195	4.8148	6.8462	5.7023	0	9.9815	0.4013	3.2817	6.6534	-1.7705	1.9099	-0.16	5.3234	2.8076	1.7442	1.6539					-0.2849
1997/4/28	2.484	6.1236		0.3584	-1.6727	-2.9851	0.8252	-5.2463		-5.0388	8.9035	-5.2414	9.8864	2.2857	-4.7244	-4	-6.2364	-1.0131	-4.5	2.6372	2.0495	0.432	4.0857	1.9405	1.9048	0	3.3573	4.2585	-3.1075	3.1825	0.7212	-3.2609	0.8434	6	9.2616			196.4451		3.2381
1997/4/29	-1.2465	-3.2292		3	4.8817	-2.0769	-4.0924	-0.3955		3.6735	-2.1515	6.5502	1.3444	-1.0375	3.5124	2.1242	-2.9389	-7.8848	0.733	4.375	-0.9695	-0.3584	-4.7256	-0.5076	-5.4426	-3.0376	-2.9002	-5.5894	2.3733	-6.1343	-0.5569	0.2809	-4.102	-4.0431	-3.6082			1.6684		-3.2749
1997/4/30	5.1192	1.0394		1.3176	1.3399	1.9639	2.6606	2.042		-6.4961	2.7265	0.8197	7.2449	3.0645	6.6866	-0.88	2.7888	5.8848	1.8711	3.3267	5.7343	1.5827	0.68	0.7015	1.1047	0.4122	0.8363	2.0114	-0.8145	2.9573	0.64	-1.0644	-0.9551	-0.2809	1.9608			-2.6667		1.0968
1997/5/5	4.4029	3.0861		4.6543	0.0696	0.7704	2.5428	2.0567		5.2632	2.6541	5.6911	6.2797	8.0595	4.7708	1.6949	3.1008	0.1166	4.0816	2.1249	8.7963	9.9858	0.8741	-0.1267	2.0702	1.7241	0.6517	0.9301	0.5054	2.1631	3.0207	1.1325	0.3354	-0.1127	2.4476			0.4215		2.8302
1997/5/6	0.3195	4.5168		4.1203	-0.904	5.2752	10.0143	-2.5054		5.2	-0.417	-1.2821	0	2.0275	4.4643	0.3968	4.1353	0.7376	-2.1978	3.4048	-3.2827	1.0947	1.5754	-2.8254	3.1549	-1.5335	1.7069	-1.2164	-0.0629	0.6942	8.642	0.224	-0.3343	1.2408	10.0114			-1.7838		0.9174
1997/5/7	-2.4204	-0.402		-2.8266	2.2456	-1.4524	-0.8669	6.3128		-2.6616	-2.5126	-1.8182	-4.1182	-1.6324	2.5641	5.0593	3.8989	1.3873	4.0858	-1.8293	-1.5713	-2.2293	-1.551	7.9295	9.9399	9.0984	-0.9259	2.1642	3.3333	0.2413	-2.8409	2.9609	2.3899	1.9499	-0.0517			-0.7479		10.6364
1997/5/8	-7.3107	-9.1826		-7.4984	0	-7.1481	-7.7394	-6.989		-6.6406	-3.9519	-7.8042	-4.2951	-6.9264	-9.5833	-7.2987	-5.4899	-7.6397	-7.262	-9.6273	-10.0255	-5.4723	-2.7176	-8.7347	-3.229	-6.3862	-4.2056	4.4558	-5.5995	0	-8.4064	-5.0461	-8.4767	-4.6448	-9.9845	93.5567		-7.4273		-5.5053
1997/5/9	3.7324	5.6111		6.2194	0.755	3.4921	3.1754	3.2203		4.6025	5.5456	10.4735	5.2683	5.1163	5.3456	3.0032	4.2647	2.5926	2.8571	5.1546	3.9744	3.377	3.1579	4.025	3.4908	4.2536	3.7195	3.2867	3.2237	0	4.4693	1.4286	1.4765	0.8023	7.0115	1.9308		2.3256		6.3043
1997/5/12	4.0733	5.7338		6.9079	7.4932	9.8926	0	2.3536		8	10	10	9.3605	5.6047	8.9239	5.8314	6.9817	2.1661	4.7325	3.9216	2.0478	1.3333	-0.1177	9.9742	1.6865	0.3849	5.8201	-0.8125	0.0625	-1.9945	4.5073	1.4085	1.4109	0.9096	2.0408	5.7479		0.1705		-1.3497
1997/5/13	-3.7182	-0.9453		-6.4	-5.0697	-4.4662	-10.0138	-2.7807		-4.8148	0.2311	-5.6671	-5.5932	-3.2123	-5.3012	-4.691	-5.0758	-5.583	5.8939	-2.327	-5.7525	-2.5658	-1.4145	3.9875	-3.7073	-1.3958	-2.2778	9.0785	-2.4345	0.9123	-3.5819	-2.6667	-3.5652	-1.5211	-4.0526	-5.3119		-4.6512		-4.5191
1997/5/14	-5.1491	-6.0773		-4.6022	-6.3418	-6.282	1.072	-3.3553		-4.6693	-8.2244	-8.8861	-8.4381	-1.9481	-7.3791	-4.6875	-6.25	-8.982	-9.1837	-3.0264	1.4904	0.8778	-1.5943	-8.4962	-7.0415	-7.9879	-3.411	-4.4431	-1.3436	-5.911	-3.8666	-2.8539	-5.771	-1.2014	-6.418	-2.6745		4.5806		-4.9501
1997/5/15	2.5	2.2995		2.55	3.9914	3.2736	0	1.309		3.6735	5.4439	3.7088	3.8235	2.2811	2.5641	2.0492	4.0741	0.9868	2.6558	4.1169	3.4965	2.1419	1.4986	2.1364	2.9973	3.2967	0.3531	-2.0956	3.048	1.9956	1.735	1.6451	3.7321	1.1002	4.3376	1.2064		3.6405		4.2942
1997/5/16	-9.9652	-10.1411		-10.0806	-10.6335	-9.8113	-9.7475	-9.9438		-6.8898	-9.1333	0	-10.0094	-10.1439	-10.0893	-10.0402	-9.9644	-9.9349	-10.2488	-8.0995	-9.7973	-10.0262	-9.6568	-9.9759	-9.4709	-11.7021	0	-9.8997	-7.5519	-10	-8.5271	-9.9422	-9.5018	-10.0229	-8.3146	-9.6026		-9.5499		-9.9869
1997/5/19	1.3932	1.9197		3.6622	3.038	3.431	0.8394	0		0.6342	6.4615	-5.298	-0.7345	-0.3203	3.9722	0	1.581	-3.9783	1.2195	3.4004	2.9963	3.6417	4.682	-0.7149	1.6365	0.3614	-8.2111	-5.7164	0.7488	0.6441	2.5424	3.2734	7.0336	2.1642	2.3284	2.5641		6.7961		3.4063
1997/5/20	1.0687	0		1.2978	4.7502	-1.2945	2.6637	2.8696		-1.2605	0.7707	-1.3986	0.4228	0	1.0506	0.8036	2.5681	4.049	-0.1095	0	3.2727	1.6163	2.5316	1.2601	2.3577	2.1609	1.5974	9.2913	2.973	3.2	1.0744	0.1243	1.1905	0.0623	1.7964	-0.0714		-0.5682		2.5882
1997/5/21	0.9819	2.3402		-3.1317	2.7365	-0.9836	-4.2162	1.0309		-4.4681	-6.0229	-3.4043	-5.4737	-2.1687	-3.4026	1.4172	-3.6419	-3.2579	-4.9342	-4.1611	-0.7042	-4.4952	-2.2634	-6.1333	-3.8202	-6.3455	-4.1509	-2.6657	-3.2152	-3.1008	-4.0883	-3.9106	-4.5647	-3.7983	-3.9412	-5.218		-4.5143		-3.6697
1997/5/22	-10.0224	-9.9833		-9.9927	-9.9696	-10.0166	-9.9887	-10.024		-10.0223	-9.9695	-9.9853	-10.0223	-10.0164	-9.7847	-9.9563	-10	-10.0094	-10.0346	-10.014	-10	-9.9928	-9.8947	-10.0379	-9.9883	-10.0376	-9.9738	-9.9926	-9.9661	-10	-9.9744	-10.0129	-10.0099	-9.9676	-9.9816	-10.0302		-9.994		-10
1997/5/23	-0.0831	1.6109		-0.1633	2.705	-4.5078	-1.5674	-1.6011		-1.9802	3.6158	-5.0571	-5.3218	-1.1861	2.2777	0	-1.1374	-2.2869	0.2564	1.4786	0	-5.3097	2.8037	-5.2632	3.7638	-2.9289	-0.8746	1.5625	-0.9789	2.5778	0	3.8047	0.4932	1.0784	2.6531	0		0.9309		2.8571
1997/5/26	-2.1631	-2.439		-0.4088	0.823	-3.8536	-1.2739	-1.2881		-3.5354	1.4177	-3.0928	-3.9216	2.4007	6.0445	-7.6625	-0.885	4.2553	-1.5345	2.3773	-3.4673	0	-0.6364	-4.4444	-0.813	0.1437	3.6765	-1.5385	2.2053	0.3033	-3.5985	0.6916	-1.036	0	0.729	-2.1794		-2.1739		3.1379
1997/5/27	5.102	2.8125		3.8588	5.551	0	4.1935	4.1896		4.712	1.5054	9.0426	8.7075	2.9757	2.6	3.4664	4.7321	9.898	5.1948	4.0449	2.0408	2.8037	4.8033	5.6977	2.5851	4.7346	1.4184	3.7007	3.0506	3.0238	6.8762	2.9533	4.6832	3.1294	2.3684	4.3702		2.963		3.0424
1997/5/28	-2.8317	0.0608		-2.6877	3.7123	5.4108	-0.9288	4.2189		2.25	-3.2839	-2.9268	0.6258	-1.2259	-2.729	-1.4213	-0.5115	0.3714	-1.2346	-1.3679	0.16	-0.8264	9.2536	0.7701	0.7376	-2.4658	0.4196	-0.6344	1.444	-0.4612	1.5625	-2.2015	-1.2105	3.3103	-2.5707	-1.3136		-1.7659		-2.6621
1997/5/29	1.0824	-0.6683		-0.8123	0.1491	-3.0418	-1.875	-1.265		1.2225	-1.0953	0.1675	0	-0.7979	0.1002	0.103	0.4284	0.0925	-1.75	2.9197	-1.7572	-2	-4.6744	-1.0917	-0.8542	-0.8427	-2.2284	-1.5962	-1.3523	0.1685	-2.2624	-0.6821	-0.3197	-0.8678	-1.5172	1.9135		-0.1332		0.1989
1997/5/30	3.7068	3.9755		2.0475	5.659	2.549	5.7962	5.3171		0.7246	2.5471	2.6756	2.8607	1.7873	1.9019	1.749	2.0478	3.1423	1.7812	0.7092	1.626	1.6156	0.461	1.2141	0.9231	2.9745	2.5641	0.6488	1.3709	1.3457	2.7778	0	1.1758	-0.6734	2.8131	0.6531		1.3333		1.4392
1997/6/2	4.6863	5.4118		4.9759	9.3023	4.3977	8.9103	3.4063		7.9137	5.6156	4.0717	4.8368	6.2335	2.8487	5.3589	3.4281	3.4946	5	4.7887	4.96	4.1004	-0.2503	7.4155	6.0976	5.6396	2.5694	9.1861	2.1352	3.444	3.4234	5.4258	9.9842	10.0339	5.5375	4.6229		5.2632		3.7182
1997/6/3	5.0076	-0.7254		-0.3058	6.4475	-2.1062	-0.9397	-1.2941		4.4444	-1.4315	-2.8169	-3.1142	-0.2479	1.3372	5.5662	-0.3234	-0.9524	-2.1429	0.8065	1.6768	0.4019	2.7862	1.4213	-1.092	-2.474	0.0677	1.2546	-1.4634	-0.4412	-2.439	-2.0195	-0.6244	9.9815	0.2469	2.8682		0.1875		-0.4245
1997/6/4	-1.0838	1.7426		4.1411	2.9679	6.8288	0.9487	2.7414		0	6.0166	0.6441	1.0714	0	1.6965	-1.8182	0.4866	1.2238	1.3382	1.2667	-1.7241	2.1617	-2.1245	1.1011	-0.1162	10.0134	1.8945	0.1458	-0.2122	0.3223	0.8929	0.9309	0.6767	-1.1204	0.1847	-1.8086		-1.1229		-0.5685
1997/6/5	-1.0226	-2.5967		-1.1782	-0.9412	-3.1524	-1.1056	-0.6961		-1.9149	-1.4677	-1.6	-3.1802	4.3082	-3.4291	-2.963	-1.7756	-3.886	-1.8007	0.0658	-1.9832	-3.2132	-1.2725	-2.9703	-0.4072	-3.5194	-0.9296	-0.9461	-1.9844	-0.4016	-2.0354	-1.8445	-1.5362	-2.3229	-0.2459	-2.4559		-0.9464		1.4769
1997/6/6	-6.7897	-7.544		-7.9732	-1.6033	-8.7703	-9.6702	-5.9579		-6.9414	-7.7458	-9.1057	-9.4891	-7.6251	-8.8292	-9.3511	-8.2991	-9.434	-7.0905	-6.1842	-8.0156	-7.6923	-7.7331	-8.9796	-6.5421	-9.434	-8.7131	-7.1271	-4.7722	-7.2581	-8.1301	-8.3221	-8.0936	-7.1926	-7.7018	-7.7891		-7.8981		-7.6995			100.8163		162.0573
1997/6/9	7.6801	2.454		1.7814	3.621	0.6938	0.2475	4.2236		6.0606	1.0764	2.3256	2.6882	2.5795	2.1053	3.1579	1.2545	-0.9921	1.8421	2.5947	9.9831	2.6316	-3.2046	-1.3453	0.5625	3.0556	2.7166	0.0791	1.7464	2	2.2616	3.1479	-0.3183	0	1.2684	1.5358		-0.6224		-0.3052			-5.9451		-9.7169
1997/6/10	-6.1765	-4.9102		0	-2.2714	-3.5433	-2.1605	-4.4696		-5.4945	-4.1534	-4.5455	-6.4136	-5.2808	-3.5052	-5	-2.2124	-4.509	-3.3592	-3.5543	-0.2308	-1.3675	0.764	-2.2727	-2.7346	-5.2561	-3.2166	-5.2174	-3.2836	-3.1969	-3.8462	-3.6196	-5.2688	-3.9375	-2.8345	-4.2017		-3.3403		-3.0612			-9.5084		-4.918
1997/6/11	-2.2727	-3.0227		-6.9212	1.3111	-5.3061	-4.6057	1.1853		-2.093	-2.2222	-0.9158	0.979	-3.8053	-2.8846	-4.4039	-4.9774	-6.7156	-4.8128	2.6931	-0.771	-4.6794	-4.0438	-1.8605	-3.9617	-0.569	-3.5451	-5.0042	0.1543	-5.1959	-2	-3.6082	-4.4944	-1.4314	-4.2741	-3.9474		-5.6875		-5			3.5821		-2.099
1997/6/12	-1.7642	-1.2987		-1.7094	0.8824	-1.6164	-0.7275	-1.3564		-1.9002	-1.9318	0.1848	-1.8006	-1.104	0.11	0	0	-0.4499	0.8427	-0.9662	-1.3209	0.7273	-0.7902	0.7109	1.1311	0.8584	2.9862	1.6681	0.5393	1.9972	-1.5306	-0.3056	-0.7059	0.9901	2.4096	0.4566		-0.7634		0.277			-3.17		-2.6034
1997/6/13	3.9184	5.1316		3.6522	2.2157	3.5049	2.9314	6.5625		2.4213	4.9826	2.3985	4.6544	2.6977	3.2967	3.2584	4.381	7.3446	2.0891	4.5296	3.5433	1.8953	3.5398	2.5882	2.1053	1.844	3.2714	3.4542	4.0613	4.2805	3.2124	3.4483	5.2133	4.2484	5.6055	5.9091		6.9231		3.7569			3.0952		9.5126
1997/6/16	2.121	2.0025		2.2651	5.8756	4.4444	2.2654	-0.2933		1.182	3.7528	3.7838	3.7736	2.5362	8.617	3.3732	4.1058	1.6842	3.6835	2.7333	4.8669	1.6829	1.5385	1.4908	3.0928	3.0641	3.3837	1.7529	5.5228	1.5721	1.9076	2.2963	4.4482	0.8777	0.0655	0.0858		0.1439		0.7455			4.388		2.5126
1997/6/17	-2.7692	-2.8834		2.1329	1.4009	-3.4448	-0.9494	1.0588		0.2336	-2.8723	-3.8194	-4.5455	-2.6502	-4.2116	-3.3684	-2.454	-3.8302	-3.9474	-2.6606	-3.6983	-0.2613	-3.9562	-3.2768	-1.875	-3.2432	-2.507	-2.1329	-3.4892	-1.2038	-2.9557	-2.824	-3.0728	-3.3561	-3.0779	-3.9451	241.6949	-4.454		-2.7484			-4.8673		-6.1625
1997/6/18	-0.3165	1.0739		-1.4458	0.797	-3.5677	0.2556	-1.0477		-3.4965	0.1095	-1.444	-2.0408	-0.2722	-5.1125	-0.5447	-1.168	-2.0452	-2.0548	0.3333	-0.1506	0.3493	2.454	-1.285	-1.1465	1.257	-0.3571	-2.2632	-3.4707	-0.8268	-1.7259	-0.4471	-2.8365	-1.6077	-2.7027	-1.3393	9.8545	-2.1053		-2.5			-4.186		-4.1791
1997/6/19	-0.3175	-0.3125		-2.3635	-1.1597	-1.5234	-2.4857	-0.7059		-0.9662	-2.5164	-2.9304	-2.6389	-2.3658	-1.7241	-0.8762	-1.8182	-1.0989	-0.6993	-0.3987	-1.5083	-2.611	-0.7699	-1.7751	-1.0954	-2.7586	-1.2903	-2.6587	-2.2472	0.1755	-2.2727	-2.6946	-2.5186	-1.2418	-0.5556	-0.4525	-6.7429	1.2289		-0.6132			-3.0947	103.9494	-3.3489
1997/6/20	6.5287	5.2038		5.5927	2.5067	6.1878	7.1895	3.436		4.1463	0	8.3019	9.9857	6.4306	4.7149	5.4144	5.5556	6	4.507	4.1361	3.7519	4.647	3.5345	5.9036	0	4.9645	4.1394	7.3128	4.3678	9.4174	8.2452	6.8462	7.1051	5.4931	4.0503	5.1818	6.5203	5.1593		6.8424			4.6337	9.9923	5.3989
1997/6/23	-0.5979	-1.8474		-2.0553	-0.2081	-2.9136	-0.9146	-2.8064		-3.9813	9.9888	-3.4843	3.3722	-2.014	-3.3508	-2.7254	-1.3158	-2.5157	5.5256	4.0359	-3.69	-2.3911	-0.4996	-3.868	10.0326	-3.3784	-1.5342	1.8062	0.9687	3.3227	-4.0039	-1.2959	1.864	-2.3212	-2.0805	-3.1979	-1.1818	-3.3189		-1.8373			-2.5733	5.1408	-3.8991
1997/6/24	1.6541	2.0036		2.7441	0.1043	4.5016	4.6154	3.6941		2.1951	3.6735	7.0397	2.2585	1.2511	2.1668	8.8362	4	1.7204	3.4483	-0.2463	1.9157	6.9116	0.5021	5.2071	1.8354	2.6573	4.8159	9.0323	4.428	8.95	3.9674	9.3363	5.4898	7.2575	1.0281	0.8929	0.5826	3.7313		2.6738			0.43	-2.3443	0.3182
1997/6/25	-1.6272	1.1905		2.9065	0	1.5385	1.3529	0.625		-1.6706	-1.7717	-1.6863	-1.9632	3.0009	1.0604	0.9901	4.7009	6.1311	-1.8519	-2.7778	-1.6541	0.6547	-1.7485	2.8121	-0.8721	2.7248	-0.6081	-2.5148	2.5442	-1.9559	3.4247	-1.3342	-0.6633	-2.0958	1.4925	2.2124	3.9024	6.9784		3.9583			1.896	0.5487	0.3172
1997/6/26	0.9023	-2.7059		1.7557	4.3229	-2.4242	2.1474	-1.4907		-1.699	0.4008	-3.0875	0.1252	-2.3993	-3.4627	-2.9412	-1.6327	1.5936	-3.7736	-0.4444	0	-2.0325	1.2712	-3.8293	-0.9971	0.3979	0	-0.5311	5.9269	-0.4353	-3.3113	-0.4733	-1.5922	2.0795	-2.3396	-1.4719	7.3944	-1.7485	61.7251	-1.1523			-1.6206	-1.296	-2.7668
1997/6/27	-4.3964	-3.8694		-3.1508	-1.0484	-3.7267	0.5114	-3.8462		-1.7284	-5.6886	-4.4248	-5	-3.5996	-2.6087	-4.1414	-3.7344	-5.1961	-3.1373	-0.4464	-7.1101	-3.5685	-5.4393	-5.0057	-0.237	1.321	-3.1271	-3.9664	1.8868	-1.1658	-3.1311	-3.6685	-3.7578	-4.1342	-3.1485	-3.0756	2.6503	3.6961	-7.1667	-3.4972			-4.881	2.0041	-3.0894
1997/7/2	-5.5339	-0.6918		-1.3168	-3.1282	-5.5914	3.7309	-2.623		-4.7739	-3.8095	-6.4815	-4.4737	-4.4627	-4.6875	-4.215	-3.4483	-4.0331	-3.1039	-2.8187	-5.1852	5.4217	-6.1062	-7.5449	-3.8005	10.0391	-2.2456	-4.8451	1.341	-8.3303	-5.2525	-3.103	-5.4772	-5.3125	-5.9364	-6.165	-0.1065	0	2.9623	-3.5189			-9.5574	3.1165	-2.9362
1997/7/3	-8.4983	-5.2565		-5.0235	0	-5.3531	-5.9946	1.8855		-5.0132	-6.4906	-7.5248	-6.0606	-4.0038	-1.5222	-4.1804	-4.4643	-4.9569	-3.4819	-2.1094	-5.3819	-4.0816	-2.0735	-6.0881	-3.1481	-9.8341	-4.8816	-5.4257	-3.9067	-9.9679	-5.2239	-5.4585	-3.7292	-4.9505	-6.9121	-3.3816	-5.0626	-9.967	-7.6722	-3.865			2.1277	-5.4534	-4.3215
1997/7/4	0.0902	0.2674		2.4793	0.7813	-0.1203	-2.029	3.2386		6.3889	0	3.8544	3.0792	0.1986	-1.308	0.1148	0.3738	-1.7007	0.7215	4.9158	-1.8349	3.1489	-2.6949	-0.4138	1.3384	-2.6281	0.7547	-0.353	2.7541	0.8929	1.0124	-4.9269	2.3242	2.5	-0.4036	1.3	1.0385	4.7654	-0.5666	-0.3398			0.1389	-0.6254	-0.9937
1997/7/7	-9.4595	-10		-7.2581	-9.9742	-10	-7.9882	-4.6095		-8.094	-7.1765	-9.6907	-8.9616	-9.6135	-9.6386	-9.9771	-7.8212	-10.0346	-8.3095	-4.8139	-10	3.1353	-6.0336	-9.4183	-6.2893	-9.9865	0.3745	-7.7059	-3.7652	-10	-9.7996	-10	-8.5614	-9.8916	-9.2382	-9.8717	-7.2778	-3.8488	-9.6866	-9.6591			-7.4202	-7.6923	-10.0365
1997/7/8	-0.6965	1.3333		3.0435	-2.411	-3.6145	-0.3215	4.2282		3.6932	0.8872	3.4247	3.4375	0.2193	-2.2667	-0.7643	2.0202	-0.641	0	2.0229	-4.6729	6.4	2.8421	0.9174	0.6711	1.949	-3.0597	1.1516	3.1167	-6.9813	0.4938	-3.6257	3.1847	-0.7519	-1.7857	-0.8762	3.2954	3.2023	-2.2082	2.5157		108.1159	-1.4232	4.1667	-0.6085
1997/7/9	1.8036	0		0	2.8235	-0.2778	-2.2581	3.0264		-0.274	-0.1256	-1.766	-1.2085	1.3129	-1.6371	0	0.6931	0.9032	0.4687	0.7931	1.3072	-2.6316	1.3306	-0.9091	0.3333	-1.7647	-0.3079	1.4231	2.8939	1.4799	2.5799	0.3641	-1.2346	5.4545	3.4545	1.6575	0.058	-0.9168	2.3656	0.4294		3.6212	1.8237	-0.2182	4.5918
1997/7/10	-2.2638	-1.5351		-1.097	3.3753	-0.6964	12.7272	-0.125		-1.0989	-2.8931	0	-3.3639	0	-0.1387	-1.027	-0.9833	0.5115	-2.3328	-1.6393	4.3011	-1.4672	0.404	3.9755	0.8638	-3.2934	-2.8571	-3.087	0.4375	-3.6458	-3.2335	-3.3857	-1	-3.0172	-3.3392	-2.1739	-0.7246	-2.5623	-3.4664	-1.2217		2.3522	-2.5373	-3.1341	-3.5122
1997/7/11	4.2296	4.0831		4.7782	3.7078	9.3969	3.9049	2.7534		5.8333	4.0155	3.8202	5.0633	2.5918	5	5.9663	4.1708	2.799	3.0255	4.1333	4.2268	7.3668	5.1308	3.9706	3.2938	6.192	6.5183	2.9923	4.6049	8.1081	3.3416	4.3805	3.851	4.4444	4.4545	5.3333	4.8467	5.5515	8.9227	4.9474		9.9803	10.0306	6.2453	8.6957
1997/7/14	1.3527	2.7104		3.4202	0.4269	8.5897	7.6797	3.4105		-0.2625	3.9851	0.8658	1.3554	5.2632	5.4233	0.9792	3.3365	4.9505	2.7821	4.2894	9.9901	4.9635	10.0478	2.546	1.3393	3.4985	-2.1277	5.0609	1.1303	3.5	6.1078	1.6787	10.0304	8.5106	10.0087	9.7046	0.3063	6.7128	9.99	2.6517		9.8507	4.6625	2.6912	6.0465
1997/7/15	3.1459	2.2536		-0.4724	0.4782	-4.0142	8.5736	-0.4711		8.1579	-2.8743	1.7167	3.7147	4.9	0.1255	-2.9091	-2.0295	-3.8915	0.1504	-0.5525	0.7194	1.5299	0.2609	-1.2414	-0.5664	-3.5211	-2.9748	-3.3006	0.8824	-2.3188	2.2573	2.8302	2.2652	-2.0261	9.1772	4.8077	-2.1099	-2.3346	5.9946	3.1573		0.6522	1.5293	-2.4828	-1.4035
1997/7/16	-3.1423	-2.2039		-3.481	-0.899	-4.797	-1.5374	-1.4793		2.1898	1.3564	-2.1097	-4.0115	-2.4786	-2.1303	-2.3352	-2.354	-3.0675	0	-0.8642	2.5893	-2.3973	-1.7346	0.419	-1.0759	-0.7299	-4.5991	-2.3063	3.3819	-3.2641	-2.8698	-1.4908	-2.5392	-2.6017	-2.029	-3.211	0.5956	1.0624	-1.0283	-3.7284		-4.3197	1.5062	1.4851	3.2028
1997/7/17	2.0992	-0.4225		3.4426	0.2668	3.7209	1.7033	1.2613		-1.4286	-0.4866	-1.5086	-2.0896	0.5865	-1.4085	6.4698	1.2536	1.7722	-1.5015	2.802	8.094	-0.1404	-1.5887	5.5633	0.8957	1.0294	-1.6069	2.5496	1.5228	2.454	-1.1364	1.5134	-0.8869	1.3699	2.7367	6.0664	-1.1559	3.088	4.2424	-1.5607		0.6772	-1.3548	1.0453	1.0345
1997/7/18	1.1215	2.8996		2.0602	3.2996	0.299	4.1172	5.1601		0.7246	2.8117	2.8446	1.6768	2.3324	6.3636	0.3963	4.7619	0.1244	10.061	4.1187	-2.2544	-1.9677	-0.0897	4.0843	1.078	0	5.7789	0.1842	-2.4444	6.3872	4.023	5.6193	3.0761	1.2162	1.5839	4.8257	0.6845	1.7846	3.8206	1.7616		1.9058	4.3819	1.5862	3.3276
1997/7/21	-0.5545	1.8557		1.5528	-0.3606	2.0864	2.748	4.7941		-2.8777	2.1403	0.8511	1.0495	-0.9823	-2.442	-1.1842	3.4545	4.5963	0.277	1.3962	-0.9885	-3.2975	5.2065	3.6709	1.0038	4.8035	3.2067	1.8382	-1.5945	-2.2514	2.8729	0.1086	0.4341	-2.5367	-3.4727	-1.2788	-10	-3.0056	-3.28	-2.5389		-2.2552	-2.381	-2.0367	0.7432
1997/7/22	2.1375	-0.8097		1.7825	0.8273	2.1898	0.4566	1.1841		-0.4938	0.8149	1.8987	-0.4451	0	1.627	-0.1332	1.0545	0.3563	-1.6575	3.8439	3.827	1.9274	7.4232	1.8315	0.1242	9.0278	-1.496	1.083	1.2731	4.6065	0.9667	1.7354	0.4322	0	0.5874	1.5544	1.8256	-0.581	3.8048	1.2433		2.3635	0.7702	0.4851	3.1148
1997/7/23	-1.7288	0.7483		-2.7145	1.5385	3.2857	-2.5974	-2.6064		1.4888	3.3487	2.4845	2.3845	0.7937	0.9852	6.6667	-0.4348	9.7041	-0.7022	-2.2099	3.3654	-3.6364	1.8268	1.7986	0.4342	-3.1847	1.1682	5.5357	-2.9143	1.9266	-2.5532	-0.8529	1.291	0.274	-2.1898	-3.0612	-3.3694	-2.9221	5.7371	-0.2924		-2.0341	-1.9745	0.069	0.6359
1997/7/24	-3.0556	0.7427		-0.27	-0.1515	-4.5643	-4.1333	-3.4954		1.467	-4.9162	2.0202	-2.6201	-3.4449	-2.1951	-1.125	-2.8821	0.9709	-3.819	-0.452	-6.0465	-1.1321	-5.2262	-4.7114	-3.0883	-1.1842	-3.0023	0.423	-4.3555	-2.9703	-1.7467	-0.2151	-3.4519	0.2049	-2.9851	-5	-4.1587	-3.9465	1.055	-2.6979		-1.5152	-3.8337	-2.6878	-4.6603
1997/7/25	-0.2865	-0.7373		-0.8123	-1.3657	1.1594	1.3908	0.6225		-1.2048	-0.8226	2.9703	-1.9432	-0.6116	-1.7456	-3.5398	-1.9784	-2.7778	0.8824	-0.681	-1.8152	-1.2214	2.963	-1.8541	-0.2549	-2.7963	-1.7857	0.9267	4.6154	-2.1336	-2	4.5259	-1.5952	-0.6135	-1.1538	2.2161	3.8051	2.7159	-1.7151	-0.5425		-2.2222	-1.2162	-1.0623	1.0771
1997/7/28	-4.2146	-4.4564		-6.2784	-7.3846	0.4298	-5.5556	-1.5748		0.9756	-2.1327	3.2692	-2.5915	-5.1282	-3.2995	-2.228	-3.4862	3.7363	-2.4781	2.9714	-1.5126	1.932	6.9544	-6.801	-3.3227	0	-2.0606	-4.2571	0	-4.6445	-1.9274	3.5052	-0.5031	-1.8519	-5.0584	-4.4264	-3.537	-4.4746	-7.0561	-1.8182		-7.8671	-5.472	-2.2906	-2.8689
1997/7/29	-1.2	-1.0601		0.2913	1.6611	-0.2853	1.6703	0.5714		6.0386	0.8475	-1.1173	1.4085	0.3243	-0.1312	-0.134	0.7605	7.9449	1.1958	3.9401	0.256	0.4549	1.4948	0.6757	0.1983	-1.2329	-0.9901	-1.1334	0	1.5905	1.1561	-0.6972	0.1124	-1.1181	1.6393	2.552	-2.5	0.7807	5.7143	2.4691		2.3403	2.7496	0.8059	-1.6878
1997/7/30	4.4793	4.6429		2.5169	0.7625	1.8598	2	7.9545		-0.9112	3.0012	3.2015	3.0864	4.6336	3.548	3.7584	2.3585	-2.2571	2.0679	1.4415	0.3404	2.0377	-0.0736	3.6242	-7.058	2.3578	2.5	3.0864	3.2941	1.7613	1.8286	2.3069	5.4994	4.4523	4.6774	4.6083	-0.2393	1.0563	3.0888	3.6747		5.5624	1.6197	4.2151	3.6052
1997/7/31	5.4662	-1.6382		0.2833	-1.3514	0.1404	-0.4902	-3.4211		1.1494	-0.2331	-0.5474	-2.0958	-0.6179	1.0152	1.2937	-0.2765	0.502	-0.1447	-1.4211	0.0848	1.3314	4.1268	-0.2591	-2.0582	-2.0325	2.1951	1.0265	0.3417	1.3462	-0.3367	-0.2941	-1.5426	0.6089	2.3112	0.0881	1.4393	-1.8815	-1.7228	-0.2324		-0.8782	-0.9009	-1.1158	3.3969
1997/8/1	-0.5081	-0.9022		0	-0.8767	-0.4208	-1.4778	-2.4523		2.5	-1.0514	-0.9174	2.4465	-0.5181	2.7638	-0.3831	0.7394	2.6973	3.1884	-0.1602	5.8475	-1.4599	0.2123	1.1688	1.1594	1.2448	-0.9547	-0.508	0.9081	-0.8539	1.2387	1.7699	4.376	-0.4707	0.6024	4.1373	-0.6757	1.1364	1.2957	1.456		0.1181	3.4266	-0.141	1.9231
1997/8/4	0.1021	0.4202		-0.0942	-1.2714	3.5211	2.0714	0.2235		0.2217	2.3613	4.0741	4.4776	3.8542	0.7335	1.2821	1.7431	8.0739	1.6854	1.0695	0.8807	-1.5556	4.3785	4.2362	-1.8625	2.3224	2.1687	0.4255	0.5624	1.244	2.3359	6.087	1.3458	0.2027	1.6467	1.437	-2.1429	3.6517	5.3424	3.6165		-0.295	4.8682	6.4972	6.0535
1997/8/5	-0.102	-0.2789		-1.2253	-2.2956	-1.2245	-0.3499	0.223		-4.4248	-1.3841	-2.847	-2	-1.3039	-1.8204	1.519	-0.3607	0.6301	-1.9337	-2.0106	-3.0159	0.0752	0.4736	-0.4926	0.8759	1.8692	-1.7689	-0.4237	3.7472	-0.2836	-0.7609	-1.0929	-1.5832	6.0013	-0.9573	-2.8333	0	-1.626	-3.1429	-0.3878		0.8876	-1.354	-0.1326	-1.4085
1997/8/6	-4.2901	0.3497		-2.958	-1.5473	-3.9945	-2.9494	-0.3893		-2.7778	-3.7427	-4.3956	-3.7901	-2.6423	-2.9666	-4.8628	-3.3484	-4.6512	-2.9577	-0.324	-4.2553	-3.0075	-5.0505	-2.3515	-2.8944	-3.6697	-2.7611	2.1277	-2.965	1.327	-3.0668	-5.6169	-2.439	-2.8626	0.0743	-2.2298	-9.9757	-3.0303	-1.9912	-2.6696		-4.3402	-3.5294	-3.5193	-3.985
1997/8/7	1.174	-1.3937		2.1632	-2.5611	1.1478	0.9407	-1.6192		3.5714	4.0097	4.4061	3.7879	1.4614	3.4395	2.7523	2.0599	6.9418	2.3222	-0.5959	-0.8547	-0.7752	3.4043	2.6616	-1.1923	1.0884	1.2346	7.3333	0.7222	4.2095	0.452	4.2927	0.7979	4.2567	0.9658	3.5088	-10	0.2841	1.8811	2.4571		2.0846	2.3035	-1.5829	4.1504
1997/8/8	-0.6329	-1.0601		2.5987	7.049	2.1277	-2.5806	-2.0999		-0.9195	-2.1028	1.6514	3.6496	-0.5144	0.8621	0	-1.8349	-2.8947	0.1418	2.3978	-2.5	-7.8906	-1.9204	-1.8519	-2.4887	-2.4226	-1.4634	-9.6273	-1.2686	-3.9497	0.7874	-2.7128	-0.686	1.7588	-1.6924	-1.8644	-6.1776	-3.4703	-3.1758	0.2231		-5.9459	-4.106	-5.5944	-3.0075			103.5782
1997/8/11	-2.5478	-6.5714		-3.6585	-2.3438	1.25	2.0603	-6.087		-2.7842	1.1933	1.9856	0.7042	4.5502	-1.9536	3.4439	-1.6822	-2.2584	1.983	-1.1176	-2.7409	-6.7006	5.6643	-1.1321	-2.6295	0.6897	-2.9703	1.9759	-3.9665	-1.028	-2.6786	-0.4808	-1.7003	-0.2469	4.9401	1.8998	-7.0416	-2.4211	0.3051	-3.172		-6.3857	-2.8315	2.2222	-2.1705			-9.7132
1997/8/12	-1.5251	-1.5291		-2.629	-4	-4.2524	-3.1002	-2.7778		-3.3413	-3.4198	-8.4956	-6.5734	-4.0554	-4.1096	-5.672	-3.1369	-9.9815	-4.1667	-2.6372	-0.1818	1.3636	-0.9927	-2.5445	0.4766	-5.6164	-1.0204	-5.9815	-3.7231	-4.8159	-2.5229	-7.4396	-3.2432	-5.9406	-1.2126	-3.9831	0.1476	-2.406	-2.2814	-0.8621		-1.7053	-2.5586	-3.0435	-5.7052			-3.791
1997/8/13	1.3274	-7.6087		0	-2.6786	-2.5788	-3.497	0.3175		-1.2346	-3.663	-1.9342	-0.4491	-2.0619	-0.1299	-0.915	-2.8459	-9.9589	-2.8986	-0.8845	-0.7286	3.3184	-1.6711	-4.6997	0.2372	-1.7417	-4.2526	-1.4337	4.4109	-0.7937	-6.1176	1.0438	-2.514	-1.9737	-0.2166	-3.9718	0.3438	-3.0817	-4.0467	-5.971		0.6246	-2.9905	0.1495	0.6723			0.639
1997/8/14	0.7642	3.7815		1.5	1.5291	1.9118	3.3153	3.1646		1.75	2.9151	2.5641	1.5038	2.1053	1.6905	-2.3747	4.0404	0.3421	2.9851	3.0675	-1.6514	-2.5174	1.8355	2.7397	2.5237	3.2496	-0.8075	4.0909	-0.9838	-5	1.3784	2.2727	3.0946	2.1477	2.7496	4.136	1.5663	6.1208	5.0284	1.233		3.4483	3.7594	2.3881	5.5092			1.164
1997/8/15	-3.1419	-2.996		-2.6601	-0.7229	-1.2987	-3.806	3.0675		0	-2.7094	-1.9231	-2.8148	-1.8557	7.4169	-0.2703	-3.1068	1.7045	-3.3333	-1.5152	-1.4925	-2.0481	0.1335	-2.2667	-2.6923	-2.7182	-2.4423	-3.9301	-0.6429	-0.5263	-3.0902	4.5455	-2.4458	-3.1527	-4.2254	0	-3.759	-2.6217	-2.7027	2.9233		-5.6667	-2.2464	-2.1137	-2.6108			-5.1255
1997/8/18	-6.5996	-3.4224		-5.9717	-5.3398	-3.8012	-3.0256	0.5952		-1.4742	0	-4.7059	-7.1646	-1.1555	-2.381	-2.981	-4.8096	-3.9106	0.2999	-1.6484	-4.2614	-6.3636	-1.3333	-1.5007	-2.6087	-2.7941	-5.5633	2.7273	-3.9412	0.5291	-1.148	3.5749	-0.9117	-4.5778	-0.3676	4.06	-8.3625	0.5385	0.6349	-3.5503		-8.1272	3.7064	0.1489	2.1933			-7.0562
1997/8/19	0.9581	-0.605		-0.4306	1.2821	2.5836	0	0		4.2394	1.2658	-4.9383	1.4778	4.4633	1.8293	2.7933	1.1579	-2.4419	2.8401	-0.2793	0.8902	-3.0097	0.5405	1.385	-2.1104	-1.2103	0.1473	-0.885	0.7348	-3.1579	0.5161	2.6119	3.2202	-1.919	-0.738	0.933	0.8197	-1.2242	0.9464	1.227		1.8462	-0.2859	-1.8587	-0.6359			4.3891
1997/8/20	0.2372	3.1304		-1.4054	0	0.7407	3.68	0.2959		-1.6746	-0.125	2.8139	0	0.5086	0.5988	2.1739	2.4974	-1.0727	1.0174	0.056	-1.9608	6.2062	-0.672	-1.9126	2.6534	2.6034	0.7353	0.3571	0.304	1.6304	1.4121	5.3636	0.1671	3.587	0.5948	4.3697	0.7046	1.0844	1.1719	-0.4848		-2.568	-1.362	-8.3333	-0.4			1.0227
1997/8/21	2.4852	1.6863		5.2632	1.7089	4.2647	2.0062	5.0147		1.2165	2.5031	2.1053	2.4272	2.5304	2.381	2.1277	1.2183	4.8193	0.7194	0.5039	2.9	1.6023	2.6387	2.3677	1.3732	0.2985	10.073	3.0249	4	2.4599	2.9114	8.5418	1.3904	1.7838	3.0303	3.9452	3.0678	3.4483	1.6216	1.8879		-10	3.1977	3.8017	6.988			1.7998
1997/8/22	1.3857	2.1559		-1.0417	2.8002	-1.6925	2.8744	-0.3933		3.6058	0.2442	1.8557	1.7378	0.5923	-0.1163	-1.1719	1.7051	0.9195	0	3.6212	2.6239	1.3915	0.1318	2.8571	0.7968	0.8929	5.9682	1.3817	0.7576	7.62	-0.492	-0.5564	2.1942	1.0309	0.8608	0.6971	3.9164	-0.6667	0.6839	1.1955		3.1008	3.4507	4.1401	3.3784			0.1105
1997/8/25	-3.8724	-1.3799		-2.1053	1.2712	-7.4605	0.8088	-0.9588		2.0882	1.827	1.417	-5.4348	4.318	2.4447	4.3478	-1.8738	4.1002	1.8571	-0.2151	1.7992	-2.5618	-1.3825	-1.5873	-0.4743	4.1298	0.1252	4.1738	0.7519	4.9467	1.9778	1.3589	1.0735	3.5714	1.5647	1.5385	-4.9246	0.6711	1.1321	3.2487		-5.9315	0.0681	-0.7645	2.4691			6.2914
1997/8/26	4.2654	-0.5761		1.5054	2.2116	0.4651	0.7294	1.8793		7.9545	5.2632	-0.998	0	0.0941	1.1378	-1.8939	-0.9045	4.3764	-1.683	0.4849	-0.3721	1.3146	0.6676	6.7204	1.5091	-1.983	4.5	0.1635	-0.7463	3.4196	0	3.47	0.1593	-0.9852	-1.0504	-0.8333	1.5328	1.4815	-1.194	1.9451		4.5293	-0.9524	8.6287	1.9135			0.9346
1997/8/27	0.9091	3.394		2.2246	-0.117	4.0123	-2.1723	-1.621		3.1579	-0.7955	4.8387	3.2841	-0.6579	0.625	1.6731	-4.1582	1.0482	0.8559	0.0536	1.5873	4.3559	4.9735	1.0076	-0.939	4.0462	-0.8373	-1.2245	-1.6773	-2.2341	0.6061	-1.2195	-0.5832	1.4925	0.2831	-0.6875	0.6247	-2.2628	-0.3776	1.2346		2.0391	3.4341	-0.0709	-0.6259			0.9259
1997/8/28	-1.8018	-2.0817		-1.1399	-2.0492	-0.8902	-0.8142	-1.3068		4.2857	0.6873	1.9231	-0.159	-0.8515	1.4907	0	-2.0106	-3.112	1.5559	-0.3751	2.9412	-3.1972	-0.0632	3.4913	-1.2638	2.6389	-0.4825	0.0826	0	3.3821	1.0843	-0.6173	-2.5067	-1.7647	-0.494	1.5385	-1.4485	-0.9709	-0.834	0.8869		-0.0833	-1.3944	-0.1419	1.5395			-2.0387
1997/8/29	-2.4083	-5.8872		-1.9916	-0.1793	7.0359	-0.7463	-2.1301		-4.1096	-0.1138	2.2642	-1.5924	0.6679	10.0367	2.5316	0.8639	-1.9272	4.3175	0.0538	2.6786	1.2844	1.0114	-5.7831	-1.28	-0.8119	-0.6061	2.3121	0.4706	3.7135	-0.5959	-0.1553	-1.8053	1.0978	4.1135	0.303	0.2625	1.3575	-0.6116	-6.7033		-3	0.1347	5.1883	-2.481			-2.2893
1997/9/1	-1.5276	3.4752		2.9947	-1.5569	5.1748	3.0075	0.5294		0.4082	1.3667	-2.583	-0.6472	-1.327	-1.3348	1.8519	-1.8201	2.6201	0.6676	-2.6882	0	0.3623	1.3767	-0.8951	0.081	2.5921	1.8293	3.1477	0.0585	0.5968	0.8393	0.5443	1.2256	2.6654	2.7929	1.3595	-2.0942	1.9345	0.9231	4.2403		7.8179	-0.6725	0.6757	2.4028			7.5612
1997/9/2	1.074	3.9463		0.5192	3.1022	-0.3989	-1.4599	-1.6969		1.2195	-1.7978	0.1894	1.6287	0.8646	0	-2.0606	2.5082	0.2128	-2.5199	1.326	-0.8696	-1.083	-1.2346	-0.5161	0.4049	-2.1277	-1.3174	1.3302	0.9362	0	3.5672	-0.5414	1.2658	0.2885	-1.3917	-0.6706	0.6417	-1.3869	4.1921	0.8475		1.992	1.4895	0.2013	-0.2761			0.297
1997/9/3	4.3684	2.7464		2.4793	2.0649	3.7383	4.5926	3.631		2.6104	1.0297	-0.3781	-0.641	0.9524	2.2548	1.8564	2.766	2.017	0.6803	0.8179	-1.1404	1.1861	1.4375	2.3346	4.8387	1.4946	1.0922	0	0	0.8475	0.3444	2.7994	0	-0.0959	0.1344	0.5251	1.7535	0.9623	0.2195	0.8403		4.0625	0.7338	0.3349	4.3599			1.6782
1997/9/4	-0.905	-1.3365		0.7056	0.1156	0	3.3994	0.1149		-3.5225	0.453	0.3795	3.871	1.3208	-0.6615	1.7011	-0.5176	0.8325	0.1351	3.0287	-0.1775	1.4427	1.0474	1.1407	1.5385	-0.2677	4.6819	0.6178	-0.1739	-0.4202	-0.9153	2.5719	1.9565	1.7274	-0.1342	1.4179	2.8721	2.4194	-0.146	1.3889		-1.5015	2.5166	-1.4686	2.0557		122.7586	-1.2621
1997/9/5	-1.3699	0		-1.8018	2.8291	-3.3462	-2.5342	0.9753		1.6227	-1.3529	0.189	0.3106	-1.676	-1.5538	-2.0311	-1.3528	4.4376	-1.0796	2.4672	-0.8889	-0.4444	0.6098	9.1479	-1.4394	0.1342	0.344	-1.9186	0.7549	0.0844	-0.6928	-1.8437	-1.4925	-0.8491	-0.5376	0.2208	-1.1675	-1.2169	-2.0468	1.0959		-1.6768	-1.2274	0.2033	-0.2599		2.1672	1.0816
1997/9/8	2.4306	6.2948		-1.1213	-0.4492	2.2636	-2.4596	-0.9091		0.998	0.1143	6.0377	2.9412	-0.7576	3.044	0.8537	7.7004	1.581	1.91	-0.8709	0.8969	0	1.6364	9.07	-1.153	2.0107	0.5714	0	1.902	5.3963	-0.1163	-1.5778	-1.8398	-1.2369	0.6757	-1.2482	-0.9759	-1.2319	1.1194	1.084		0	-0.5886	2.975	0		2.0202	1.5564
1997/9/9	0.452	-3.4483		-0.1031	1.2635	-4.1667	-1.9452	-1.8349		-2.1739	-2.7397	-2.1352	-3.9098	-2.1947	-3.7199	-3.023	-4.7013	1.1673	0.1339	-2.0672	0	-3.5714	-3.3393	-5.2632	-1.1664	-2.7595	-2.7273	-3.5211	-2.9412	-5.6	-1.8626	-2.2137	-0.6615	-2.4085	-3.0201	-3.0483	-1.4523	-2.201	-2.7306	-2.1448		-3.876	-2.9605	2.2981	-2.9316		-4.0594	-4.6935
1997/9/10	1.7998	-1.0093		0.9288	-2.852	4.212	2.8655	-0.1168		5.8586	1.7606	5.2727	4.0689	1.4634	1.1364	1.995	1.1305	2.4038	4.4118	-0.5805	-2.2222	0	0.4318	1	-1.2589	1.4865	0.4673	1.1354	-0.3497	2.5424	3.3215	0.4684	-0.6104	0.3949	1.4533	1.227	-0.6316	1.2753	0.7587	-0.8219		0.2419	1.9661	0.7702	0.604		2.064	1.407
1997/9/11	-2.4309	-1.5686		-2.6585	-1.4679	-0.5215	0	0.8772		-4.0076	-1.3841	-3.7997	-3.0075	-1.1538	-3.7079	0	-1.9309	1.4085	-5.2497	0	-1.7273	0.2778	-1.2285	-6.4906	0.3984	-2.1305	-2.093	-2.1652	-0.7018	-4.0496	-0.9185	-0.777	0.1117	-1.1799	-1.7735	-1.5909	1.4301	-2	-0.8283	0.4972		-3.4594	-1.1968	3.758	-0.7338		-1.9211	-3.1715
1997/9/12	-3.8505	0		-3.2563	-3.1657	-3.1455	-4.6429	-2.4348		-3.7773	-3.8596	-3.4111	-3.2558	-3.5992	-3.734	0.978	-2.487	-0.0926	-3.7838	-1.0616	-1.0176	-2.6777	-3.3582	-3.1765	-1.6667	-4.0816	-2.9691	-1.5574	-1.5901	-5.2541	-4.1715	-3.6022	-2.1194	-2.3881	-2.9861	-3.2333	-2.3499	-1.5117	-1.9742	0.055		-0.8333	-3.2301	-2.0258	-3.1586		-4.1237	-2.3541
1997/9/15	-2.2379	-2.3904		-3.9088	-4.9038	-2.0298	-3.8951	-2.2579		-3.3058	-2.6764	-3.7175	-2.5641	-3.7336	-3.5152	3.2688	-0.9564	-5.2827	-3.0899	-4.9356	-1.8692	-3.2258	-5.0837	-1.7011	-2.3406	-3.5461	-5.0184	-4.2465	-2.4536	-4.4545	-3.023	-4.9553	-2.6781	-5.1988	-3.7223	-4.5346	-3.7433	-2.1489	-3.1758	-1.2637		0.8403	-2.9903	0.8145	-1.5961		-4.3011	-3.3543
1997/9/16	0.4819	-0.1633		0.565	-1.1122	4.8343	1.2471	0.1824		0.4274	0.875	1.9305	0.6579	0.7338	1.5075	-0.5862	1.9313	1.7613	0.8696	1.3544	-2.381	0.8824	1.0169	1.1125	-0.2479	2.2059	1.5464	1.0435	-0.0613	1.4272	0.4988	1.7094	-1.0539	1.7204	0.1487	1.0833	0.8427	1.8824	0.96	-0.7234		0.1667	1.147	-0.0622	0.6347		2.2472	0.6508
1997/9/17	0.2398	-3.1071		0	-1.8405	-1.4493	-0.9238	-1.0922		-3.8298	-2.7261	-0.5682	-1.7974	-1.769	-0.7426	-4.9528	0.9474	-1.25	-3.0172	0.2227	-2.439	0.6803	-0.4027	-1.3447	-0.4143	3.4532	-0.6345	-2.5818	-3.6219	-1.5009	-0.7444	-2.605	-2.9586	-1.797	-2.2272	-2.3083	-0.7242	-0.8468	-1.4263	-0.6726		-3.0782	-0.0709	0.0622	-2.4527		-1.2088	-2.2629
1997/9/18	1.555	0.6751		1.573	5.5208	3.2086	2.1756	0		-0.6637	1.5287	-0.381	1.6639	1.1653	-0.4988	2.1092	5.318	3.9922	0.7407	5.1111	1.8	0.8687	0.4043	3.8414	0.416	5.5633	0	1.6784	1.6561	0.4762	0.5	2.4159	3.5976	0.8611	1.4427	0.9283	-0.2806	0.1553	2.09	-0.1129		0.8584	0.3546	-0.1865	2.0833		1.3348	1.5436
1997/9/19	-1.0601	0.7544		1.2168	0.691	2.0725	1.1407	0.6135		2.4499	0.1255	0.5736	0.3273	0	0.8772	-0.729	-2.4752	3.9326	1.3235	-2.4313	0.6876	1.6268	1.9463	-0.4773	0.4971	2.5033	3.1928	0.9557	0.2506	2.1801	0.6219	1.0952	0	0.3202	0.1497	1.8395	0.7316	0.3876	0.7874	0.8475		1.617	1.0601	5.5417	1.689		0.1098	1.3029
1997/9/22	-8.0952	-7.1547		-7.6503	-3.1373	-7.4873	-6.9173	-6.0366		-10	-8.2707	-9.8859	-9.4617	-6.0733	-7.7019	-10.1591	-8.4264	-5.7658	-7.2569	-7.6923	-5.3659	-4.1431	-6.3858	-9.952	-7.6669	-6.9409	-8.4158	-6.6265	-4.25	-7.2356	-7.0457	-7.0833	-6.1212	-6.383	-7.3244	-8.046	-8.324	-7.3359	-6.4844	-4.7059		-9.129	-4.8951	-0.236	-4.5675		-9.2105	-7.2883
1997/9/23	-9.715	-6.81		-8.8757	-10.0202	-5.487	-9.5315	-6.684		-0.7246	-8.7432	-7.384	-9.9099	-9.476	-8.4791	-9.2643	-9.4235	-4.3977	-7.3552	-6.2207	-6.1856	-8.6444	-5.4149	-9.8535	-9.8214	-3.7293	-8.1081	-8.0184	-5.3525	-9.5	-7.5798	-9.417	-3.7618	-9.8864	-8.2258	-10.625	-7.8611	-9.75	-5.3467	-5.9377		-8.2949	-4.5588	-9.9941	-5.3662	67.3709	-8.6957	-8.2081
1997/9/24	4.7346	4.7115		5.1948	6.4117	8.8534	6.6071	5.146		7.2993	6.5868	7.2893	6	5.7882	7.3529	7.6577	5.8752	9.7	6.5878	9.8874	3.956	5.5914	6.2454	8.1241	4.4554	9.7561	7.0588	7.4148	5.4483	10.0552	4.8921	6.7327	9.6417	5.6747	7.645	8.7912	4.5635	6.1865	6.0018	9.875		6.8342	4.4684	10.3154	8.7356	5.7504	7.2751	6.5491
1997/9/25	0.9589	1.0101		1.6049	2.8541	7.3333	-1.005	0.5291		3.6281	0.7022	2.7601	1.5094	0.6985	1.2329	1.2552	3.4682	3.2817	0.7924	4.2141	1.4799	1.833	0.2799	0.2732	0.0948	6.1438	0.5495	1.0261	-1.8967	3.9157	-0.1372	0.1855	-1.4854	-0.5967	0.8163	2.3875	0.9488	5.2174	0	0		4.6096	1.6962	-0.6552	-0.1409	4.5093	0.8631	1.4184
1997/9/26	2.578	0.7273		-2.4301	4.3165	-2.4845	-0.0846	-0.6579		0.4376	-1.2552	-2.2727	-0.9294	-0.9249	1.2179	0.2755	-1.4525	-3.0009	-0.9434	-1.7486	-0.8333	-1	-0.2094	-1.4986	-0.3788	-1.8473	0.8197	-1.4774	4.6667	-2.3188	5.7692	-0.9259	-1.6888	0.8403	-1.6194	-1.3453	3.2581	-1.6529	-0.9159	-1.7065		-2.8777	-2.3205	0.6595	-1.1997	-4.5685	-2.8117	-2.0979
1997/9/29	-5.4233	3.3394		-4.1096	-4.6305	-2.1656	-3.895	-2.1192		2.3965	-5.0847	-3.8055	-5.0657	-1.9837	-4.4118	-4.1209	-4.3084	1.7288	-3.3333	-3.2258	-3.2563	2.0202	-3.3566	-2.9046	-4.1825	-3.3877	-3.1165	-3.8425	-1.4013	-3.8576	2.7273	-3.0841	0	-3.5714	-3.8683	-4.0909	-4.0655	-2.1008	-2.9412	-0.463		-5.0926	-2.7468	1.2507	-0.1429	-6.25	-3.7736	-4.0476
1997/9/30	0.4196	1.31		4.026	-0.8264	1.4323	0.6167	1.2855		1.0638	2.2321	2.1978	1.3834	1.0714	1.3986	0.2865	1.8957	-1.6995	0.9852	3.1034	2.4973	0.9901	1.0854	1.1396	1.1905	-0.2597	0.979	1.2671	0.3876	0.7202	-0.6321	6.3645	0.0613	0.6173	2.5685	0.4739	2.1505	0.6009	0.8658	-0.2907		2.0488	2.6718	1.5294	2.3605	2.1277	3.268	2.8536
1997/10/6	-0.5571	-1.8966		-1.3733	2.0833	-2.1823	-0.2627	-0.334		2.5263	1.31	0.2151	0	-0.4711	3.4483	5.5714	-1.1628	-1.0009	0.4878	0.223	1.8008	0.7843	0.2147	-1.4085	-0.3922	-2.3438	0.277	-0.385	0.1931	-0.8172	-1.0178	1.7226	-0.3679	0.1227	1.2521	0.566	-0.3096	-1.0239	0.4292	0		4.7801	2.0074	-0.8111	5.5206	-1.3889	-1.2658	-1.3269
1997/10/7	0.2801	0.1757		0	3.2653	1.706	-1.6681	-0.4021		1.4374	-0.5747	1.5021	0.3899	0.355	-0.6667	2.1651	-1.1765	-3.6765	0	-0.7786	0.8325	0	0	2.1429	-0.5906	4.6667	-1.7956	-0.4831	-1.9268	2.5747	-1.5424	-1.6934	0	-0.4902	0.5771	0.3752	-1.118	0	0.9402	3.7901		0.0912	0	-0.8178	-1.0596	0	-0.2564	-0.2445
1997/10/8	4.3296	2.0175		2.6582	3.4585	1.8065	5.7143	3.7685		0.2024	4.0462	2.9598	4.0777	4.9528	2.2819	2.1192	3.6905	6.3931	3.0744	3.0269	2.4768	0.4864	3.8571	4.7552	4.1584	1.5287	3.5162	3.7864	3.1434	2.51	3.0026	2.3572	2.5231	3.3251	2.377	2.8037	3.8945	2.1552	3.5563	0.5618		3.1905	3.1341	-0.1767	1.4726	2.2535	3.856	3.1863
1997/10/9	1.6064	-2.0636		2.0962	-1.6237	3.8023	-1.3514	-1.3619		-2.2222	1.25	0	1.306	-1.7978	-1.0499	1.1673	4.4776	1.704	-1.5699	-2.0675	1.6113	0.0968	-0.9629	-1.6021	2.5665	4.5169	2.4457	-1.4967	0.2857	-1.2733	-2.2814	-1.6829	-1.5606	-1.3111	-1.5212	-0.4545	-1.5719	-0.8439	-2.2895	-0.1117		-1.2367	-2.4735	-2.2419	-1.847	-1.9284	-2.7228	-1.5439
1997/10/10	6.1924	3.1607		0	-0.1942	2.1978	1.0274	0.4602		2.686	0.4115	1.232	2.2099	0.6865	2.3873	4.4872	-0.8791	-0.7055	1.7544	-0.2222	0.0991	1.354	-0.2083	0.8141	-0.3707	5.1621	-0.2653	1.5195	-0.2849	0.6944	2.4643	0.9009	1.0366	1.3285	0.1626	0.9132	1.4742	0.4255	1.4226	1.2304		3.9356	2.3913	4.1642	3.4274	2.2472	2.4173	2.5332
1997/10/13	2.8536	-1.0213		-2.4155	1.3619	-1.3142	-0.4237	-1.178		-0.6036	-1.776	-1.6227	-1.8018	-0.5682	-1.1658	-1.5951	-0.4435	-0.8881	-1.2539	-1.1136	1.3861	-0.7634	-1.531	-2.8264	-1.3953	-0.4566	-0.9309	-1.5903	-1.9048	-1.7734	2.9114	-0.1786	-1.5088	-1.907	-1.2987	-1.086	-0.7264	2.3729	-2.4752	2.2652		-0.1721	-1.2739	2.2596	-0.065	-1.0989	0.9938	-1.2941
1997/10/14	0.2413	-0.3439		6.1881	1.4395	0.2421	-1.3617	-0.1987		-0.8097	-1.669	-0.6186	-0.1835	-1.0286	-1.8349	-0.4988	-2.1158	-1.8817	-1.5873	-3.7162	0.0977	-1.0577	-1.0601	-0.277	-1.4151	-1.3761	0.5369	-0.7605	-0.9709	-1.2036	-0.123	-0.8945	-1.0417	-0.9721	-0.9046	-1.6468	-0.6098	-1.6556	1.5228	-2.215		1.3793	-0.3584	2.6629	-0.6502	-0.1389	-2.583	-1.0727
1997/10/15	-1.2034	2.0708		-0.1166	-0.3784	-2.0531	1.7256	0.4645		1.0204	0.2829	1.0373	0.9191	0.6928	2.2697	0.2506	-0.9101	1.8265	0.8065	2.924	3.122	0.4859	1.3571	0.6944	1.4354	3.6047	0.1335	0.5747	0.6863	0.7107	-0.4926	0.9928	1.0526	1.4724	0.8299	1.3953	1.1043	2.3569	2.8333	2.7624		0.5952	4.4604	3.8079	0.9817	0.2782	1.7677	4.0964
1997/10/16	1.218	4.9028		0.3501	1.7094	-1.603	8.6514	4.1612		-1.2121	3.385	-0.8214	-0.5464	3.4404	1.3055	-0.125	3.9036	0.4484	1.6	1.9318	1.6083	3.675	4.2988	1.931	3.5849	-2.3569	1.3333	4.1905	4.7712	3.3266	1.4851	4.4683	5.0245	3.2648	4.0329	4.3119	10.0121	2.4671	2.9173	3.2258		1.0144	3.6501	0.4785	6.092	2.3578	2.8536	1.9676
1997/10/17	4.8135	3.7873		2.2093	2.6144	-1.6291	5.3084	3.9949		1.0225	2.4557	3.9337	1.0989	4.102	7.732	1.2516	2.5414	5.9821	1.2598	3.456	2.4209	0.1866	4.1216	1.6238	10.0182	-2.4138	4.3421	5.0274	7.6208	6.0488	1.2195	3.5073	2.6838	4.2155	3.4019	2.9903	4.5229	1.2841	1.1811	8.3333		1.59	0.8638	0.582	1.7104	0.271	0.2413	1.9296
1997/10/20	2.5258	-1.3975		1.3652	0.9099	4.0764	-0.2965	-0.6707		4.251	0.5326	2.1912	4.1667	-0.426	0.3589	1.7305	2.3707	0.4212	1.8663	3.4483	4.7273	1.4898	-0.3245	1.8642	2.649	4.1225	3.0265	0.4352	5.1813	1.196	-0.6024	0.5785	0	-0.7865	-0.0765	4.526	2.6385	4.2789	1.9455	-0.3077		6.5074	0.1318	8.3114	2.042	10	6.7389	1.8931
1997/10/21	1.7917	1.1811		0.2245	3.8774	-2.448	5.7249	3.1308		4.6602	1.7219	4.8733	10.087	0.4278	0.9535	1.5796	-1.2632	-1.3423	1.5267	-0.7292	1.1285	0.9174	0.7813	0.6536	2.9032	-1.9231	-0.612	2.3397	1.7241	3.6364	-0.1212	4.355	2.2159	2.0385	1.072	0.817	2.7763	-0.4559	0.5344	0		3.867	5.8553	0.7771	1.8246	-2.0885	-0.1127	5.1366
1997/10/22	-4.8405	-5.8366		-3.5834	-5.5556	-4.0151	-3.7975	-3.0357		-2.0408	1.8229	-5.948	-4.8973	-2.5559	-3.1877	-3.9474	-2.5586	-5.8673	-4.5113	-2.0986	0.515	-1.9091	-3.4238	-4.2857	0.7053	-6.9204	-4.1872	-1.3548	-3.1477	-5.5263	-4.3689	-1.6535	-3.3352	-4.2175	-1.8939	-2.7553	1.8509	-3.7405	-2.0501	6.713		-6.9248	-3.8533	2.1205	-3.6994	-6.399	-3.0474	-5.0936
1997/10/23	3.0058	0.5785		-0.1161	-0.5515	0.7843	3.5088	1.8416		7.9545	2.046	-1.581	-0.1661	0.2186	0.7317	4.0455	-0.4376	0.271	-0.7874	-0.4287	-1.4518	1.6682	1.1371	0.9498	1.7899	-0.6196	0	-1.2876	7.5833	-0.1857	-0.7614	2.4019	2.4727	1.0429	-0.0772	0.5	2.1611	4.2823	6.8992	1.2292		2.08	4.2017	2.8787	7.9832	6.3003	7.9162	2.6287
1997/10/24	6.5095	3.0403		7.6744	1.9409	1.8158	3.1073	5.3647		1.5789	-0.5013	3.4137	1.4975	2.2901	4.1162	1.7011	2.1978	2.3423	2.6984	2.0452	1.3865	8.7511	1.8519	7.3925	0.3823	3.616	2.8278	2.5217	0.6971	2.8837	2.046	4.6912	2.9181	2.0642	3.4003	4.3947	0.8654	1.0646	4.5685	2.7143		4.1536	3.0397	10	3.8911	2.0177	1.5102	2.1345
1997/10/27	2.6344	4.7049		-1.1879	-1.2693	4.7134	2.0548	2.3455		-2.9361	1.0076	-1.165	-1.4754	3.4115	0.3488	-2.509	7.8495	-1.7606	2.6275	10.0211	-0.8547	0.4191	3.7662	-0.1252	7.3115	-2.5271	1.25	-0.0848	-0.0769	1.8083	2.1303	0.9709	-0.0545	4.6067	-0.5232	-0.0794	4.5281	0	-0.6935	1.1822		-0.8277	1.1439	2.1268	1.4446	-1.8541	0.4251	1.2539
1997/10/28	-5.1335	-5.6359		-6.0109	-6.7034	-6.5693	-4.8322	-2.0123		-0.5338	-5.985	-5.8939	-5.8236	-5.8763	-5.4461	-5.0245	-6.68	-4.1219	-5.7229	-0.767	-0.431	-4.9249	-5.0688	-5.6391	-2.3421	-5.0617	-5.0617	-4.7538	0	-6.3055	-5.1534	-4.4379	-0.6547	-6.2299	-4.583	-5.9618	-6.156	-3.8375	-3.6313	-4.8797		-5.0076	-4.7619	-2.4091	-5.327	-2.5189	-4.8677	-6.0888
1997/10/29	6.0606	2.4213		1.3953	2.0669	1.9531	2.7504	9.9829		2.6834	1.3263	1.2526	2.4735	0.7667	2.3284	2.4516	1.3889	0.1869	1.4377	1.4493	1.7316	4.9166	1.7139	1.5936	2.0349	2.0806	1.3004	0.713	0	2.0853	2.3286	2.0124	3.4596	0.8018	1.2598	2.705	3.2556	1.0955	6.7391	2.0954		2.9553	7.625	-1.6736	8.6908	5.168	3.0033	2.6374
1997/10/30	-4.3878	-1.4972		-2.4083	-3.0858	-3.8314	5.3535	6.1722		-6.0976	6.0209	-3.0928	-4.1379	-0.7609	-1.9162	-2.7708	-2.2129	-1.306	0.6299	-4.2857	2.0426	-2.0084	-1.2314	0.2614	1.2108	2.6752	-2.439	0.6195	-3.0793	0.1857	-0.1264	-1.9727	0.6369	0.9091	7.465	-0.0823	-1.4588	0.6192	-4.4128	-2.4062		-1.0085	-3.6005	-4.7234	-2.8191	-3.8084	-4.6436	-2.8908
1997/10/31	-0.3202	-0.56		1.0576	2.4876	0.1328	4.2345	-4.3967		-1.6698	8.3951	2.3404	1.7986	1.6429	3.2967	2.5907	1.1853	-1.2287	2.6604	0.4975	0.1668	0.7686	2.2966	0.1304	-0.0704	-1.9851	1.9737	0.2639	-1.5091	1.6682	1.2658	1.7802	0.1055	0.6757	1.1577	0	-2.0535	-0.6923	-0.3551	-0.5076		1.2539	1.3855	1.4292	3.7975	0.6386	5.6625	1.4333
1997/11/3	-0.8413	-0.2414		0.6977	4.8544	1.8568	-0.0625	0.6643		5.6604	0	4.158	4.417	-1.9397	-0.9456	-1.6414	-0.213	1.1483	5.6402	-2.2772	-2.4979	-0.9322	-1.9243	2.0833	0.6338	-0.1266	-0.3871	1.2281	2.7419	8.8423	4.125	-0.3042	0.7376	3.915	1.0014	0	-1.7552	2.3238	0.784	-2.8426		1.161	-1.1289	-1.0128	-2.185	0.6345	-1.179	0.5435
1997/11/4	-1.8182	1.4516		-0.5774	-0.7407	0	0.5629	1.6244		1.7857	0.4556	-1.996	-2.5381	0.2198	0.716	-0.7702	3.7353	0.7569	-2.7417	0	6.1486	0.4277	-0.1308	0.1276	-0.9797	-1.2674	2.0725	-1.5598	-0.9419	-2.9313	-3.0012	-0.5339	-0.3661	-1.3994	-0.8499	-0.4119	2.4814	4.2392	2.1216	3.7509		5.7383	2.524	3.2473	0.7792	-1.1349	2.4946	-1.5135
1997/11/5	1.6049	4.6105		2.6713	-1.2127	-1.8229	1.306	8.5914		0	-0.4535	0	-1.0417	1.5351	5.5687	0.6468	3.8066	-0.5634	-0.4451	3.0395	-0.2414	3.2368	4.2567	1.4013	0.2827	0.6418	3.2995	1.4085	4.4374	1.8119	0.6188	4.2178	3.937	-0.3275	1.5714	4.2184	10.0242	3.6311	2.7008	2.5307		2.6773	1.2896	-0.9479	4.0722	1.0204	1.2698	4.281
1997/11/6	-2.5516	-2.2796		-1.6968	-2.7384	-1.1936	-2.5169	-0.92		-1.9298	2.2779	-0.611	1.4035	-1.6199	-3.7037	1.0283	4.3608	-2.5496	-1.6393	-2.7532	-1.2097	0.2475	-0.3769	-0.8794	2.6779	-1.5306	-1.4742	-2.3437	2.6555	-2.2881	-1.107	-1.8396	2.6263	-2.4096	-2.2504	-1.0317	4.0493	-2.1023	0	-2.3977		-3.5236	-2.7199	-1.9574	-1.5354	0.7576	1.7764	1.7895
1997/11/7	2.7431	1.4774		5.4085	1.9417	3.0872	1.1965	6.7317		3.7567	-1.0022	1.2295	1.2111	2.7442	-0.9324	0.3817	1.6144	1.1628	1.9697	3.0334	1.4694	3.2922	0.6305	2.6616	4.5299	5.9585	2.1197	1.2444	0.5913	-0.2602	3.9801	0.6747	3.1496	1.0101	0.3597	3.4483	1.0998	1.9327	0.5394	0.1445		5.6976	0.1785	0.5768	-1.3078	0.3759	0.5133	0.4137
1997/11/10	-2.5485	2.4521		0.8734	-1.4286	1.5625	0.9334	-1.3049		-2.069	-3.4871	-0.6073	4.9573	1.4957	-4.3529	-0.3802	-1.8692	-3.6398	-2.2288	-4.318	-3.2985	1.1952	-1.0025	1.7284	1.8385	-3.3007	2.442	-0.3512	-0.4409	-2.6957	0	-3.0529	-2.3378	-1.7778	-3.2975	-4.9612	-4.5188	-3.8624	-4.0912	-2.8139		-2.0041	-3.8005	1.2792	-4.7401	0.6242	-2.9622	-4.3254
1997/11/11	-1.6189	-1.3463		-2.2727	-1.5459	1.4103	-1.603	0.4848		3.3451	-1.8648	2.444	-1.3029	-1.8947	-1.599	-0.7634	-1.1429	4.3738	2.7356	-1.5385	-0.8319	1.9685	-1.4557	0.1214	-1.225	2.402	10.0119	-0.5286	-1.9188	2.0554	3.11	-1.6897	-0.4397	-1.4706	-1.4085	1.2235	1.4899	-0.6574	-0.5594	-0.5939		0.0705	-0.6173	3.8763	0.1605	-0.8685	-1.7895	-0.4306
1997/11/12	0.8861	1.2889		-3.2115	0.0981	-4.804	-1.6291	-2.7193		-4.5997	-2.2565	-4.5726	-5.4455	1.5021	-2.25	-3.0769	-4.6243	-2.9524	-3.6982	-2.6042	-1.9295	-3.3205	-0.9634	-0.6061	-0.2611	-4.4444	-7.0423	-2.6572	-1.4296	-3.5026	-4.1763	-1.6406	-2.3553	0	-0.7519	-3.3038	-2.7202	-0.6618	-2.7426	-0.6721		-3.735	-1.9255	-0.7128	-3.4722	-4.1302	-3.0011	-1.7297
1997/11/13	1.6311	0.0749		0.2288	1.9608	1.992	1.2739	2.2543		0	5.1033	-0.4167	0.8726	0.4228	1.2788	3.1746	1.0101	1.0795	-0.9217	0.5348	2.4808	-0.9585	5.7069	1.2195	5.6283	0.2584	-0.3497	-0.091	-0.7634	2.7223	-0.4843	-0.1589	1.2563	-0.1148	0.9091	1.6667	1.1984	1.3323	1.9523	-0.6015		1.4641	3.8632	0.2956	5.1467	3.1332	2.7624	2.2002
1997/11/14	-2.963	-1.2715		-0.4566	-2.4038	-1.9531	-2.7044	-1.8959		0.3571	-2.659	1.046	-1.7301	-0.8421	-1.5152	-3.2051	1.8	-1.7476	0	-1.0638	-3.2554	0	-4.908	-2.0482	-1.1772	-1.0309	-2.1053	0.1821	1.2308	-1.7668	-1.4599	0.9547	-1.8859	0.9195	-0.1502	2.541	-1.9737	-1.7531	-0.8511	2.118		-1.5873	-1.3415	1.2632	-0.4211	-2.5316	-1.3978	-2.0452
1997/11/17	-2.1628	-1.4394		-1.3761	0.5911	-0.3984	-2.0685	-0.0449		-1.2456	-1.9002	-1.6563	-2.1127	-1.2739	0	0	-2.7505	-0.6917	-1.3953	0.7527	-0.7765	3.2258	0.5161	-1.599	0	-2.3438	-2.27	1.0909	1.8237	-0.6295	-1.2346	-0.6304	-1.8715	-1.4806	-1.5038	1.9185	2.9083	-0.5204	-0.8584	1.8519		-0.6598	-2.3486	3.9085	-1.6913	-1.9481	-1.4177	-1.0989
1997/11/18	-1.1704	-1.9985		-1.6279	-1.0774	-0.9333	-1.3201	-0.8094		0.5405	-2.1792	-1.0526	-1.0791	-0.8602	1.2821	0	-2.0202	0.0995	-0.9434	-2.3479	2.3478	-0.625	-1.1553	-3.75	-0.1254	-2.2667	-0.1222	-2.4281	-2.1642	-3.1674	-2	-0.6344	-0.5155	-1.2717	-1.0687	-3.5294	-2.1739	-2.9148	-1.1544	0.1455		-1.845	0.3165	-1.3205	0.1613	-2.5166	-2.323	-1
1997/11/19	-0.9211	0.2353		-0.9456	-1.7822	-3.9031	0.9365	0.8613		0.1792	0.495	-2.1277	-1.8182	-0.9761	1.0127	-2.649	3.8144	-2.5845	-1.9048	0.2186	1.0195	1.1792	0.1299	-1.9481	-0.3139	-1.91	-0.8568	-1.4747	2.8223	-1.3084	-1.7857	-1.9952	0.5181	-1.2881	-0.0772	0	-0.8889	-1.1547	-0.7299	-1.2346		0.2256	-0.3155	0.2839	0.3221	-0.5435	0.2265	-1.6835
1997/11/20	-1.992	-2.9734		-2.148	-2.0161	0.1401	1.3917	2.0674		-1.0733	-2.7094	-1.7391	-2.2222	-1.3143	-2.8822	-0.9524	-0.993	-3.5714	0.3236	-0.5453	-0.3364	3.3411	0.1297	0.5298	-4.9118	0.1391	-4.1975	0.0935	0.5193	-0.5682	0.3896	-1.0586	2.0619	-1.5421	-1.5444	-0.813	0.8072	1.0903	0.8088	-3.3088		0.5251	0.6329	-0.2022	-0.4815	-0.9563	0.565	-0.2283
1997/11/21	-2.8455	-0.8065		-1.3415	-3.1893	-3.4965	0	0.6605		-3.9783	-1.519	1.3274	-1.5152	-1.7758	-3.3548	-1.3736	-3.4102	-2.8571	-1.7742	-1.5351	2.1097	-2.8571	-2.6554	-2.2398	-2.5828	-2.7778	-1.5464	-1.6822	-0.4428	-2.6667	-2.7167	-2.716	-3.0303	-2.4096	-1.0196	-2.541	-4.3594	-2.1572	-2.407	-3.1179		2.3134	-2.5157	-2.9173	-3.9785	-2.3448	0.7865	-2.5172
1997/11/24	-2.0921	-3.9024		-2.843	-4.2508	-4.3478	2.4183	-3.3246		-1.1299	-3.4704	4.1485	-1.5385	-3.9548	-2.5367	-1.6713	-3.946	-0.3268	-2.2989	0	-1.4876	-1.935	-2.8609	-4.8518	-1.0197	-2.8571	-3.7958	-2.8517	-1.5567	-2.1526	-2.6596	-0.1692	-4.4792	0.6173	-2.4564	-3.0278	-5.9535	-3.0709	-4.2601	-1.5699		-1.24	-4.1935	-2.2538	-1.0638	2.6836	-5.3512	-3.0516
1997/11/25	1.8519	0.6768		1.145	1.2209	3.0303	0.0638	-0.9955		0.7619	1.1984	-0.4193	2.7344	-0.8235	0.411	1.1331	1.4054	0.3279	0.6723	-3.6748	-1.7617	-0.5525	0.2055	3.3994	3.5027	1.6176	2.0408	0.1957	-0.5271	1.2	0	1.6949	1.9629	-0.6135	0.4062	1.301	1.8793	-0.0812	0.6245	2.3126		4.7267	0.8754	0.0427	-1.4714	-1.1004	1.2956	1.2107
1997/11/26	0.6993	1.5966		1.3836	0.3289	0.4412	-0.1276	3.8391		3.0246	2.1053	0.8421	1.5209	1.7794	0.955	1.1204	1.2793	1.3072	1.0017	1.1561	0.3416	2.7778	0.8202	1.0959	-0.3318	1.013	2	0.7812	0.9084	1.3834	1.9126	2.5833	1.8717	1.2346	1.5372	1.6267	3.6408	2.6829	5.4306	0.2338		0.4937	0.7343	-0.2134	1.838	1.5299	2.3256	2.0335
1997/11/27	-2.9167	0.1654		-2.9777	-3.7158	-4.978	-6.258	-3.3451		0.1835	-3.866	2.9228	-3.5581	-3.8462	-3.2432	-3.7396	-2.1053	-3.2258	-2.6446	-5.1429	-3.9149	2.5483	-0.7458	-3.1165	-4.0613	-3.5817	-4.5752	-2.3256	0.8252	-2.924	-3.3512	-3.2494	-3.0446	-2.439	-3.1076	-2.5274	-4.4028	-3.1671	-4.1943	-0.8554		-2.4561	-3.7773	-2.6091	-1.8049	-3.6986	-1.1364	-3.8687
1997/11/28	1.4306	3.3031		1.6624	2.9512	2.1572	1.8392	-0.6831		4.0293	2.2788	3.6511	1.9417	2.7879	2.933	1.8705	2.043	2	0.5093	0.4819	1.1515	2.1837	1.9126	2.7972	3.2616	4.0119	1.5068	1.1905	6.5476	3.012	2.3578	2.267	6.9843	1.5	2.4671	1.9879	3.8217	0	4.2243	0.2353		0.1439	3.2369	0.9223	3.0442	2.1337	2.8736	2.3171
1997/12/1	-1.8336	1.1191		0.6289	7.9383	-2.1116	-4.4147	-2.7052		0	-2.6212	-2.1526	0.7619	-2.2406	0	-0.4237	-2.0021	2.7233	0.3378	-1.3189	-0.9632	-0.0737	-2.1448	0	0.8065	-0.7143	-1.4845	-0.4902	0.5587	-3.7037	-0.271	-0.3284	0.8603	-1.2315	-1.5249	-1.7797	-1.8405	4.5789	0.7369	-1.8779		1.0057	-2.535	-2.0888	-0.6689	-2.7855	-2.6816	-1.4303
1997/12/2	-2.2989	2.6087		-1.25	-1.9408	0.1541	2.0994	-0.2828		-0.7042	-1.3459	-2.8	-1.3233	-0.2413	1.3569	1.5603	-1.6129	0.9544	-0.8418	0.3645	0	0.9587	0.6164	1.4966	-1.2	-1.7266	1.2329	-0.7882	-4.5139	0	1.2228	0.3295	-0.0502	0.1247	0.2445	-0.1726	2.2115	-1.8765	-1.6094	0.4785		-1.9915	0.4791	-2.8889	1.7957	0.1433	1.0333	-0.3628
1997/12/3	-1.6176	3.8521		-0.3797	-3.2292	-3.0769	-1.1652	-3.4026		-2.8369	1.5007	-1.6461	-1.9157	-0.8464	-1.7403	-2.2346	0	-2.416	-1.6978	-1.6949	1.061	3.9445	1.9741	-1.0724	1.8219	1.0249	0.1353	-0.6951	-2.7636	-0.8097	-2.1477	-1.0673	4.1165	-1.6189	-1.1382	-1.5557	0.0941	-1.9124	-0.8922	-2.8571		-0.7257	2.4523	1.4645	-1.9294	0.1431	-2.2727	-0.1214
1997/12/4	1.6442	5.3412		2.6684	2.1529	2.2222	3.19	6.2133		-1.0949	1.3441	0.6276	-0.1953	1.8293	0.8174	0.8571	2.1858	2.2605	1.0363	1.601	2.3622	-0.6325	2.8037	0.813	1.5242	3.6232	2.027	5	2.3934	3.6735	2.6063	3.2365	2.8447	2.0253	3.2072	2.8095	7.1429	3.5743	2.7007	3.7582		6.1404	3.7234	1.263	4.4407	2	0.814	2.0656
1997/12/5	2.0588	-3.9437		1.2376	0.5269	-0.3106	-1.5457	-0.0461		-1.6605	-0.5305	1.6632	-0.1957	-0.2395	-1.0811	0.7082	0.5348	-0.4211	0.1709	5.5758	0.5128	-1.2023	-1.6234	-1.8817	0.5222	-0.979	0.5298	-1.2381	0.7305	-1.378	-0.8021	-1.1254	-3.6568	9.1811	1.2749	-0.6832	-2.6316	-1.2549	-0.7305	-0.9449		0.8953	-1.6026	6.0134	-1.4532	-0.5602	-0.8074	0
1997/12/8	-2.7378	7.5513		-0.978	-3.0398	-2.3364	1.57	1.8433		-2.2514	2.6667	2.2495	-1.1765	0.4802	1.0929	-0.9845	3.1915	0.8457	-1.0239	0.3444	0.1701	-1.5032	-0.9901	2.1918	-0.4545	-2.5424	1.1858	-1.2536	-1.2328	-1.6966	-0.5391	0	2.9197	-2.9545	-1.0228	0.4299	1.7117	3.0977	1.3245	-0.5564		3.8908	-0.9772	-3.4454	1.3654	-0.8451	-0.1163	2.1429
1997/12/9	2.963	0.818		1.7284	-0.5405	0.9569	-0.2688	0.905		2.8791	1.5584	0.6	2.9762	1.5532	-0.2703	0.8523	0.7216	5.0314	0.8621	-0.6865	1.9525	4.1424	1.4667	4.4236	1.7613	1.5942	4.1667	0.5859	3.2305	1.5228	1.897	1.4634	1.2293	-0.8197	1.3514	0.7705	1.8158	2.1572	1.6703	5.9952		2.6281	4.6711	0.3046	2.9095	0.9943	1.7462	0.4662
1997/12/10	1.295	-0.9466		-1.0922	-1.3043	-0.4739	1.9542	-0.0448		1.8657	-2.3018	-2.3857	-0.7707	0.9412	-0.1355	1.1268	0.2047	-1.6966	2.5641	-0.9217	1.6653	-3.2798	0.3285	-1.5404	-2.2436	0.2853	-2.875	0	2.276	0.9	2.1277	1.2821	0	0.7084	0.9412	2.8037	-0.7829	-1.5083	-0.5714	3.5445		-2.1767	0.5657	0	-1.0471	1.2658	0.5721	-0.232
1997/12/11	-1.8466	-2.2526		-0.9816	3.8724	3.4921	2.7098	-0.0449		-3.663	0.3927	-1.0183	-1.5534	-1.3986	-1.2212	0	-0.9193	-1.9289	-1.8333	-1.1628	4.4226	-1.443	2.1611	2.086	2.2951	-1.138	-1.6731	0.2913	0.4868	-1.2884	-1.4323	-0.0791	-1.0743	1.993	-1.4763	0.1653	-1.4467	10.0306	-0.5029	-0.5827		-2.4869	1.75	-0.6508	0	-1.9444	-0.4551	0.5814
1997/12/12	-1.5919	-2.3045		-1.1152	-1.4254	2.1472	-0.6435	-0.763		0.1901	-2.6076	5.144	0	2.3641	-1.0989	1.3928	-1.6495	-2.381	-0.6791	-0.4706	-0.7843	-1.0981	1.9872	-1.0217	0.0641	-1.4388	-1.4398	-1.4521	1.1073	-0.6024	0.5284	0.3959	1.5109	-2.2989	-0.6309	-1.4851	-0.4004	-3.2707	-2.0217	1.3919		-0.6711	-2.027	0.524	-1.9048	1.1331	0.4571	2.7746
1997/12/15	-1.0294	3.3595		-0.7519	-1.0011	2.5526	-2.5907	-0.0905		-1.518	-0.4016	5.4795	1.7751	2.7714	-0.5556	0.2747	-0.3145	1.2725	-1.0256	1.5366	-0.9486	6.8098	6.6625	1.6774	1.6015	-0.292	-0.3984	-0.3929	0.2738	-1.1111	0.5256	1.4196	4.3256	-0.4706	0.4762	0.4188	1.7865	2.0144	1.7686	1.8786		2.3649	1.2539	0.3041	2.4811	1.1204	4.8919	4.162
1997/12/16	-0.5944	4.7718		1.7677	2.2472	-0.4392	1.5957	3.0783		-0.7707	4.0323	1.1132	-1.1628	-0.5618	5.1676	-1.7808	0.5258	-1.5707	1.0363	2.4447	-1.2769	2.2869	1.4732	1.269	0.1261	0.4392	-0.5333	4.142	-0.5461	0.9193	3.5294	2.1773	0.5796	0.7092	4.9763	1.9183	4.6512	4.0197	3.7654	-1.3475		0.066	0.3715	0.3465	4.1053	-0.6925	0	-0.54
1997/12/17	0.1495	0		-3.1017	-3.2967	-4.8529	-2.5524	-3.2938		-1.3592	-3.7468	-3.8532	3.9216	-3.7288	-4.6481	-2.6499	-1.6736	-2.3404	-1.7094	-4.4318	-2.7486	-1.355	-3.7747	-2.8822	-0.5038	-3.6443	-0.8043	-3.5038	-4.6671	-3.3401	-3.4091	-4.2618	-4.078	-4.2254	-3.687	-3.437	-3.8574	-4.4068	-2.582	-3.7383		-5.0132	-3.4547	-3.3233	-3.7412	-3.9052	-4.4469	-3.2573
1997/12/18	-1.3433	-3.0363		3.3291	-0.7955	0.4637	0.2015	0		1.5748	-0.4027	4.771	0.566	-0.7042	0	-1.2894	-1.0638	-1.0893	-0.1739	-0.1189	-0.9975	-1.8544	0.9656	-1.0323	-2.0253	1.5129	-0.5405	-0.4907	-0.504	-1.0471	-0.6536	-1.5898	0.0462	0	-0.8594	0	0.4361	0.4965	-0.0716	0.8215		-1.4583	0.639	0.5357	-0.3676	-1.1611	-0.9081	1.0101
1997/12/19	-1.3616	-2.4506		3.4696	-1.26	0.9231	3.2555	1.5441		0.3876	-0.5391	5.2823	4.3152	0	0.5571	-0.4354	-1.828	-0.1101	1.0453	0	0.3359	-3.0091	-0.4782	0.6519	-0.969	-1.3413	-0.9511	-0.3945	-1.9537	-0.4233	-1.5789	-0.4847	0.6005	-0.8578	0.2364	-1.1864	3.9948	2.5406	0.9319	3.5556		-0.7752	0.1905	1.5986	1.1597	-0.7342	0	2.3333
1997/12/22	-3.8344	3.3496		4.6707	-3.0162	-3.6585	0.4112	2.8175		-5.7915	-0.9485	-3.8062	-0.3597	1.3002	-0.831	-3.9359	-0.3286	-2.9768	-3.4483	-2.5	6.1088	3.4632	1.7417	-2.8497	2.8702	-2.1148	-1.2346	-0.7921	-3.1734	-2.9756	0.5348	2.2727	3.0762	-0.1236	4.0094	-0.0858	8.8518	1.0323	1.2074	1.216		1.5625	2.6616	0.0874	2.7097	-1.0355	-1.4891	-0.9772
1997/12/23	1.5949	-0.7427		-2.6316	2.2727	0.4747	1.4334	-0.8264		3.0738	0.8208	9.1727	3.6101	-0.2334	2.514	1.3657	1.5385	2.3864	0.5357	1.0989	0.3943	0	1.771	4	-0.3171	1.6975	1.1111	0.6986	1.1433	2.8478	1.7287	-1.5079	0.1782	0.2475	-1.4361	0.515	-1.496	-1.3624	0.9123	1.6254		-2.0979	0.3086	1.9651	-1.5221	-0.5979	0.4651	-1.6447
1997/12/24	0.9419	-1.2245		-2.4677	-1.5205	2.9921	5.3163	5		3.9761	1.2212	-1.1532	-1.2195	-0.8187	-0.4087	1.0479	0.7576	0.333	9.9467	-1.3285	-1.6496	1.7434	1.7981	-2.0513	4.1349	1.5175	-0.2747	-0.892	0.0754	-2.4494	4.4444	0.7252	1.5118	1.358	-1.0736	0.6832	1.0903	2.0718	-0.0695	3.1989		-1.3571	-0.5538	6.5953	-1.4941	0.6015	-1.1574	-2.1182
1997/12/25	-2.1773	6.7493		5.7831	1.1876	-1.8349	5.4952	0.3342		0.1912	1.8767	6.6667	-2.1164	3.066	0.1368	-0.1481	1.9334	0.885	-0.1616	0.3672	3.8339	4.8663	0.1709	0.1309	3.2987	0.7474	0.8264	-0.4	3.6898	0.9825	0.7509	3.12	2.8471	-1.218	0.4651	2.3749	0.1541	2.0974	0.6959	-1.6173		6.0825	3.8366	0.8437	0.4184	1.6442	1.2881	1.7084
1997/12/26	2.0668	-1.2903		-1.3667	2.6995	2.9595	0.5451	-1.2906		0.5725	0.5263	4.6875	9.5495	3.8902	3.0055	2.2255	-1.0537	0.8772	-1.6181	1.9512	-2.3846	1.7647	-0.1138	2.6144	0	2.6706	3.5519	6.7269	-1.0893	1.0811	3.1056	-0.6206	-1.2777	1.4797	-0.463	0.4143	-1.9231	-1.3254	2.2115	-1.9178		-0.5461	-0.7151	-1.2351	0.3646	3.2353	4.0462	1.6797
1997/12/29	8.8785	0.2614		1.2702	1.3714	2.8744	0.6024	-2.6149		2.4668	0.1309	4.1791	3.2895	-0.2203	0.3979	2.0319	2.9819	2.2826	3.7829	1.4354	0.0788	1.0276	-0.8542	1.7834	-0.414	1.1561	0.6596	-1.223	-2.2026	2.4599	-1.6867	1.5613	-2.2865	1.0936	1.938	-0.9901	-4.3137	-3.0222	-0.2705	0.9777		-3.2944	-1.6807	0.1614	-1.8682	-0.9972	-0.6667	-0.2203
1997/12/30	-3.8627	-1.7601		-2.6226	-3.3822	3.6765	-1.1976	0.0866		1.8519	-2.2222	2.8653	1.1146	-1.9868	4.3593	-2.5605	-2.0683	-2.5505	-0.7924	-0.8255	-0.1575	-0.8264	-1.838	-0.6258	-1.4252	-0.2857	-0.2621	-2.1905	-0.8258	-2.6096	-3.1863	-2.2291	-0.0442	-2.1635	-1.2167	-1.6667	0.8607	-0.4155	1.4237	-0.4149		-0.4968	-2.1978	-0.8458	-0.7932	-2.7338	-1.6779	-2.649
1997/12/31	-0.4464	3.0524		-0.4684	1.867	-2.2695	-0.9697	-1.1251		-0.7273	-1.0695	-4.7354	-4.8819	0.4505	1.2658	-0.146	-0.3168	-1.1996	-1.7572	2.3781	0.3943	1.2821	1.7554	0.1259	1.9277	2.0057	-0.2628	1.5579	0.5299	-0.9646	1.3924	0.5503	1.0601	0.1229	0.4619	0.7627	3.4132	0.904	0.6684	1.3889		1.4265	1.1236	0.2437	2.6119	0.7396	6.5984	1.4739
1998/1/5	1.3453	0.3863		1.1765	-1.6037	-0.2903	-2.0808	1.7505		-2.381	0.2703	6.4327	0.1656	0.4484	-0.25	1.7544	0.3178	-1.4349	-1.1382	-2.439	5.3417	-0.1899	1.8401	0.1258	2.1868	0	0.527	2.7804	1.6566	0.2165	6.4919	0.0782	1.8357	0.3681	2.1456	0.4205	1.5717	2.2743	0.996	1.0274		2.391	2.4074	1.094	4.6753	3.3774	5.5496	2.5698
1998/1/6	0.885	4.6183		-1.2791	-0.8149	0.7278	3.0625	2.3656		-1.5009	2.4259	9.2033	4.4628	-0.558	0.8772	1.8678	-0.7392	1.3438	-0.1645	0.9524	-0.0746	-0.4439	-0.5647	3.0151	-0.347	0.4213	-0.3932	-1.7724	0.5926	10.0432	-0.1172	5.4687	-4.1202	1.5892	-0.2251	6.4489	-1.7408	0.876	1.7751	-1.6949		-0.7555	3.6769	0.4008	1.737	0.7102	7.2801	4.5752
1998/1/7	1.3158	1.6554		1.5312	8.0986	-0.4335	3.8205	0.8403		1.7143	1.0526	-1.0063	-2.2152	1.5713	1.118	3.8082	2.4468	1.6575	4.9423	5.0708	-1.194	-0.5096	0.8518	-1.3415	3.076	1.8182	5.2632	0.6648	-0.7364	-0.0981	-0.8216	-1.6296	3.5363	0.722	2.1053	0.236	0.7874	3.006	-2.6486	4.069		3.1142	2.9651	-1.7166	-0.0488	6.6291	-0.1885	0.3125
1998/1/8	1.8759	-2.6538		0.232	-1.1944	2.7576	-2.5701	10		9.9251	2.6042	-2.1601	-0.4854	-1.547	-2.9484	-1.9022	4.3614	0.9783	-2.6688	-2.5814	-1.0574	-2.0487	-0.8446	0.3708	1.3514	0.2747	3.75	0.3774	-1.3353	-2.8487	-2.3669	-1.0542	-2.5076	0.2389	-2.7246	-1.7268	-1.4063	-2.3995	-3.1851	-1.5905		-1.9463	-1.581	0.7311	-2.3426	-1.7196	-0.4721	-3.0114
1998/1/9	-1.2748	-1.8587		-2.8935	-0.989	-1.1299	-2.0983	-1.2121		9.3697	-1.0152	-3.1169	-3.7398	-0.8979	-1.3924	0.554	-2.1891	-3.014	-1.7742	-1.9585	-0.8397	0.3922	6.1329	0.8621	9.1667	-2.7397	-3.3735	-1.5038	2.8571	-1.5167	-2.1818	-1.1416	-1.1973	-2.0262	0.4542	2.0767	-0.832	-1.1296	-1.7135	-1.9529		-2.3956	-2.467	-4.7581	-1.8991	-2.1534	-1.518	-0.4283
1998/1/12	-0.1435	-0.3157		1.907	6.7703	-0.5714	-1.5309	-5.7515		5.6075	-2.5641	1.8767	-0.6757	0.453	-1.2837	0	1.6277	3.2186	0.1642	1.8801	10.0077	-0.5859	-3.1033	-0.9768	-1.7812	0.4225	1.2469	2.2901	2.2661	0.924	-0.1239	0.3079	0.2693	0.2433	-1.3564	0.2347	-0.1598	-1.8817	-2.0223	-0.1374		1.6129	-0.6471	-5.0804	-1.9868	0.1376	-1.3487	-1.1828
1998/1/13	-6.8966	-7.3464		-7.2515	-5.4054	-5.7471	-3.607	-8.492		5.4572	-6.0526	-7.1053	-8.1633	-6.5389	-5.5917	1.9284	-6.5065	-6.3441	-4.918	-5.9977	3.8488	-1.8337	-6.4053	-7.275	-6.2176	-6.4516	-5.7882	-4.6642	-5.5754	-6.409	-6.9479	-6.9839	-4.7449	-6.6748	-5.5768	-6.3232	-7.2029	-7.8767	-5.3381	-7.2215		-7.0393	-6.9864	-8.0285	-5.4054	-6.5934	-6.3477	-5.7671
1998/1/14	4.1667	2.2556		2.9004	2.6374	4.4207	1.1613	4.88		4.7552	3.6415	10.0567	7.4074	2.5332	6.0606	7.2973	2.3555	0.6889	6.2069	1.8405	0.4043	0.8005	1.0619	4.6543	7.9558	4.9475	3.268	0.2935	3.6336	1.7391	6	1.7327	1.7387	1.9506	0.4045	2.5833	1.0349	1.8587	1.1278	0.2224		1.559	1.846	8.3414	1.5385	3.6765	4.2753	4.0416
1998/1/15	5.4815	-1.0027		2.6961	3.212	2.4818	5.676	-2.746		0	6.3514	0.3861	2.7586	2.3529	3.5065	-2.0151	1.2552	1.3683	6.0065	1.2048	-1.6779	2.3163	1.5762	-0.7624	-1.7912	2.5714	0	1.6585	-1.1687	-0.5342	-0.6289	0.3244	0.3695	1.5306	-0.0806	-0.4062	1.1524	3.2847	3.8662	2.8107	32.037	-1.9006	1.25	-2.5067	0.6494	1.2766	1.6	1.1099
1998/1/16	-4.2135	3.0385		-0.358	-3.2158	-2.4217	-2.2933	-2.0392		-2.4032	-1.906	-4.2308	-4.3624	-0.2299	-3.3877	-3.3419	-2.7893	-0.3375	-4.2879	2.7381	0.1365	1.0349	-0.8046	-1.2804	-2.8661	-0.9749	-2.6582	7.1017	-2.0695	0.6445	0	0.6467	0.8744	-0.2513	0	-0.6525	2.0675	-0.7774	-2.2906	1.4388	-8.4151	0.2981	-0.679	-2.663	2.0968	-0.5602	-2.0669	0.8782
1998/1/19	-2.346	-1.1796		-2.3952	-2.4652	-0.292	-3.0266	-4.8839		0.1368	-2.2021	2.1419	-1.7544	-1.4977	-1.8182	-1.0638	-0.8502	-2.8217	-1.6	1.5064	2.1132	4.6735	-1.1587	2.2049	-2.0923	-2.5316	3.9012	2.8674	-0.4528	-0.2134	-1.519	-1.8474	0.3193	-2.0151	-0.8871	-1.3957	-1.6122	-0.9259	-2.9304	-2.1277	-5.3599	0.6686	2.486	-3.5849	0.158	-2.1127	-0.804	4.5702
1998/1/20	0	-0.1326		-1.1043	-1.978	-2.9283	0	0		0.2732	-0.7947	-2.7523	3.3929	-1.6374	0.1323	3.4946	-0.5359	-0.6969	-0.3252	-2.3973	0.0668	-2.63	-0.9965	2.7919	-0.0548	0.8658	-2.5031	-1.3066	-2.3503	-1.7112	0.6427	-1.5548	-2.683	-1.1568	-0.6509	-1.582	0.4202	0.0719	2.2642	-1.9565	3.0744	-1.476	-3.5173	-1.7613	-2.6288	-0.8633	-2.9382	-3.3299
1998/1/21	-0.9009	0.0664		0	-1.3453	1.2066	-1.3376	0.6734		-1.4986	0.1335	-1.752	-2.7634	0.9512	-2.2457	-0.1299	-1.4009	1.1696	-0.4894	-1.9883	-0.6004	0.3769	-1.5986	-4.321	4.1667	0.4292	-0.6418	-3.4422	-2.795	1.9587	-0.2554	0.3325	-2.0561	1.9506	1.8018	0.846	-0.7113	1.0057	-1.107	-1.626	0	-2.3221	0.6285	-4.3825	0.9179	-1.016	0.4175	2.0452
1998/1/22	-1.0606	1.5262		0	-1.0227	-0.7452	0.7101	-0.8361		-3.8728	-2	-1.7833	-1.421	1.0601	0	-0.9103	0.6557	-1.8497	-1.6393	-0.4773	-0.2013	0.438	3.1288	-2.1935	3.3684	-1.567	0.1292	-1.0055	2.476	-1.4941	4.6095	1.9884	0.3817	-2.1684	-1.2872	-0.3356	0.3793	2.2048	0.7463	4.2825	-3.4537	0.8436	2.6234	0.8333	1.7657	1.4663	0	0.4219
1998/1/23	1.5314	0.915		1.3648	2.1814	1.3514	1.0256	1.602		4.1727	0.4082	1.3966	0.9009	1.3986	1.8919	2.4934	2.2801	2.0024	0.1667	1.9185	1.0087	4.0498	2.3337	0.2639	3.1059	0.7236	0.6452	3.3241	-0.0779	0.7584	0.9792	2.1933	2.3289	1.5645	2.3635	1.431	0.084	0.2088	2.5926	0.5043	0	1.1407	0	-0.1033	-0.1577	3.3237	3.9501	0.2101
1998/2/9	3.1674	1.0363		2.5704	1.3483	6.3704	0.3807	2.4066		5.8011	3.523	3.3058	3.5714	2.4138	2.5199	3.7132	2.1231	2.194	2.8286	3.6471	0	3.7126	-0.3991	3.9474	0.3457	3.4483	2.5641	1.966	-0.78	3.2258	1.2121	1.4308	0.9289	0.8986	2.1497	1.0788	0.1258	1.1111	0.0722	0.9319	0.4878	0.8271	3.1041	3.8263	1.0532	3.6364	3.6	1.782
1998/2/10	-0.5848	-3.2692		-0.4773	-1.5521	1.9499	-4.1719	-2.9173		-2.2193	-1.8325	-0.1333	2.069	0.4489	1.6818	-1.8519	-1.6632	-0.678	-1.2945	-1.4756	0.5326	4.6767	-2.4614	-1.3924	-0.1969	4.1667	1.75	-3.1551	-0.9434	1.0417	-0.7186	-1.9592	0	2.4173	-1.6368	-2.2989	-3.2677	-3.1593	-1.0101	-2.4858	-1.7799	-1.2677	-0.2952	-1.1952	-2.7097	1.2146	0.0965	2.6777
1998/2/11	2.5	-0.4639		2.6379	1.2387	-0.6831	2.0449	-1.419		-0.4005	4.6667	0	0.6757	2.1229	0.3817	-0.8805	0.9514	0.5688	1.4754	2.0737	0.6623	0.6619	0.7042	0	1.4793	3.8667	-0.7371	0.4525	-0.7937	1.9588	0.4825	0.4796	-2.439	0.6211	0.8716	0.5042	-0.563	0.3546	-0.5102	2.1122	1.8122	-0.4532	0	-3.0242	-0.0536	0	0.9643	0.4012
1998/2/12	1.4347	-1.4647		4.0888	3.5595	-1.1004	-3.0381	0		-3.8874	1.6561	0.8011	-0.1678	-2.0788	0.3802	-0.1269	1.9895	4.0724	-0.1616	7.7878	-1.25	1.0411	0	0.5135	2.8669	-2.6958	-0.6188	0.4505	2.88	0.3033	-1.5606	-1.2729	-4.717	-1.9753	-1.2569	-1.1706	-2.0035	-1.4134	-0.3663	-0.9986	-1.6181	3.9454	-2.8419	0.104	6.1629	2.2667	-2.2923	1.2987
1998/2/13	1.8388	-1.6892		1.0101	-1.5038	-1.1127	-0.9333	0.6774		3.2078	0.1253	3.3113	3.1933	-0.4469	-1.5152	0.1271	-1.6427	-1.087	-0.1618	-1.6754	-0.7995	-1.6811	-1.5734	2.1711	4.7709	0	-0.1245	-0.6278	-1.5552	-2.2177	-0.9756	2.9815	1.4356	-1.1335	-0.3978	1.4382	1.2889	0.7168	0.2206	2.6657	-0.9868	-1.4599	0.5484	1.973	-0.9086	-1.5645	-1.0753	1.0848
1998/2/16	10	-0.3436		5.1111	0.3272	1.2658	-2.0861	-1.4298		-2.027	-2.6283	5.641	5.5375	0.7856	-0.3846	-1.269	-0.9395	-1.0989	-1.1345	-0.9585	3.4251	4.2471	-2.7235	2.25	1.3526	0	2.2444	-2.2563	-2.7646	-1.7526	0.7389	-1.7997	-2.6354	0.8917	2.6358	0.5838	-1.8868	-0.7117	2.788	0	-0.8306	0.5926	-0.6061	0.7128	2.2924	2.649	3.2609	2.439
1998/2/17	-1.2626	2.1379		-0.74	4.1304	-0.4167	1.6495	0.5119		5.2414	2.0566	-0.1214	0.3086	-0.4454	-0.2574	4.1131	1.1591	-1.5556	2.2951	2.4731	0.3896	1.4286	1.8868	-1.7115	-2.9359	0.3958	-1.8293	0.4617	-0.7311	2.6233	0.1222	0	4.6115	-1.5152	2.3346	3.2338	0.2683	-1.5771	0.2141	0.1404	0	1.9882	-1.9512	-0.91	-2.3904	1.0323	-2.201	-3.0476
1998/2/18	-3.3248	-2.0257		2.0234	-1.0438	-2.371	-2.9074	0.8489		-4.9803	-0.5038	-5.4678	-3.8462	-0.4474	2.0645	-1.1111	2.2917	1.3544	-0.641	-3.9874	0	-0.313	-1.0753	-2.2388	-3.3456	3.0223	0.1242	-1.7463	-0.982	0	2.442	-1.0359	-0.1437	1.4103	-1.597	-0.5622	1.1151	-1.1653	-2.2792	-0.8409	-0.1675	2.4549	-0.3731	-1.9388	-3.2143	-1.788	-1.272	-2.6523
1998/2/19	0.5291	2.8946		-1.6701	-2.2152	2.2857	2.0891	-0.6734		-2.6207	-1.2658	1.2853	1.6	0	-1.3906	-1.3733	-1.222	0.2227	-0.4839	-2.1858	-0.9962	-0.5756	0.2415	-0.8906	-1.0906	-3.0612	-0.9926	-1.029	-0.9091	-3.4765	-1.0727	0.4831	0.9597	-1.3906	-0.6182	-0.8885	0.8822	1.5475	0.1458	-3.1802	-0.6711	-1.6913	-0.6866	-4.4745	-2.0032	-1.0403	1.6848	0.9082
1998/2/20	-2.6316	-2.4113		-3.0786	-1.1866	0.2793	-0.1364	-1.3559		1.5581	-2.3077	-3.934	0.9449	-1.236	-0.7692	-0.6329	-1.2371	-1.3333	-0.1621	-1.7877	-0.5418	-2.2632	0.241	-0.5135	0	-3.4211	-1.2531	0.189	-0.7506	-1.4831	-0.6024	-1.0417	-0.7129	-0.5128	-1.8663	-0.326	-1.1369	-1.3788	-0.8006	-0.8029	-0.6757	0.5735	-1.4456	-1.7429	0.6455	3.8108	-1.5595	-1.3
1998/2/23	1.8919	-2.1277		3.5049	-1.4192	-0.4178	-2.3224	-3.9519		-1.1158	-1.5748	-4.4914	2.4961	-1.8203	-1.938	-0.7643	-2.4008	-2.4775	-2.5974	-2.2753	1.0895	2.2079	-2.6442	-1.9355	0.2876	-0.9537	-1.6497	-1.4151	-3.3613	-0.5376	-1.697	-2.0243	-2.2499	-1.6753	1.1886	-2.3712	-0.9288	-2.1339	-1.9076	-2.649	-1.3605	0.9979	-3.125	-1.5521	-0.1603	2.1519	-0.8911	-1.925
1998/2/24	-2.2546	-2.8752		-1.6931	-0.8859	-0.8392	-4.6154	-0.8945		-0.5642	0	1.3831	0.6088	-0.3476	0.527	-1.2837	-0.6417	0.6928	1.3333	-1.2806	0.8468	-0.6849	-0.6173	0.7895	0.1912	0.5502	0.2581	-1.244	0	-1.2973	0.4932	-0.3306	-5.5828	2.228	-1.8794	-0.1675	-3.125	0.2256	-0.8975	-1.7385	1.7241	-4.6577	-1.0533	0.1126	-1.9272	-1.8587	-2.0979	0.2066
1998/2/25	-2.171	-1.083		-2.4758	-2.2346	0	-2.4927	-0.9025		-0.7092	-0.8	-4.9113	-5.1437	-1.0465	-1.7038	-1.5605	1.2917	-1.9495	-1.3158	-1.1792	8.3969	-0.2653	-2.1739	0	0.4771	-1.0944	0.6435	0.3876	0.8696	0.7667	-0.1227	-1.4096	-1.1929	1.7949	-1.2769	-0.9228	-3.871	-0.6002	-1.9623	-1.2308	1.3559	-3.1088	0.4657	-1.0124	-2.4017	-0.5051	-2.0408	0.4124
1998/2/26	1.5257	2.6277		1.1038	0.5714	-1.8336	1.4286	-2.0036		3.1429	2.1505	-2.1521	0.1595	1.6451	1.3333	1.4531	-0.7439	0.2339	1.5	-1.074	1.2676	-1.0638	0.9524	-0.6527	0.8547	-0.4149	2.4297	-0.5792	3.2759	-0.5435	-0.1229	0.9251	1.3123	-1.6373	0.6467	0.3387	3.4995	0.3774	0.8468	1.0903	0.5017	0.9931	0.7285	0.3409	2.6286	-0.2538	2.0833	-1.232
1998/2/27	-1.0929	-2.5605		-1.6376	-0.2273	-1.2931	-2.2239	6.5985		-2.2161	-1.9737	-0.5865	-3.0255	-1.6185	-1.5789	-2.0833	-1.1777	-1.4002	-0.9852	1.5037	-1.7385	1.3441	0.1887	-1.5769	0.9887	-0.6944	-1.7478	0	-2.7546	-0.2186	-0.492	-1.0833	-2.5907	-2.0487	-0.9639	-0.2532	-3.6591	-1.5038	-0.8397	-1.3867	-1.8303	-1.2859	-2.2354	-2.1518	-1.4714	1.145	-2.2449	-2.4948
1998/3/2	-5.663	-6.3504		-0.222	-3.6446	-1.4556	-5.2312	2.9643		-1.5581	-3.0872	-8.8496	-4.4335	-2.4677	-2.8075	-4.5213	-2.2752	-4.142	-2.4876	-2.716	-2.3355	0.7958	-5.5242	-3.3378	-4.8951	1.2587	-2.6684	2.7184	-6.1803	-9.9671	-3.5847	-3.5383	-4.9468	-2.0915	-1.4599	-0.846	-4.3269	-4.2748	-1.6166	-0.2344	-0.1695	-5.8238	-3.9677	-5.4398	-4.4248	-3.2704	-5.3236	-4.2644
1998/3/3	1.6105	1.325		3.0033	3.9007	2.0679	1.04	-1.4395		-3.5971	2.2161	4.6926	3.9519	1.8072	3.5763	3.3426	1.7738	0.9877	1.0204	1.9036	8.5507	5.2632	3.7209	-0.5525	0.8824	0.9669	2.3499	-2.6465	-9.9726	-1.7032	2.5641	-0.262	1.8467	1.6021	0.4115	0.5119	0.5025	1.5152	1.7997	1.3312	2.3769	0.895	-0.5602	-1.1016	1.1574	1.4304	3.9691	1.2249
1998/3/4	0.7205	1.3077		3.0238	-1.7065	0	-1.2668	1.3746		1.194	1.2195	-1.0819	2.314	0.4734	0	-0.1348	-0.2179	-0.2445	0.8418	-0.6227	-0.6676	4.3	1.7297	1.6667	2.2838	-1.5048	-0.8929	-0.9709	3.4553	2.104	1.5	1.1384	-0.1099	0.5256	5.7377	2.9711	1.95	1.1783	1.7679	-2.473	1.4925	-1.2097	4.3662	2.8465	0.1716	3.3333	0.106	0
1998/3/5	-0.8584	-1.3667		-1.5723	-0.9259	-0.7236	6.255	-1.6949		1.0324	-1.7403	-0.7813	-1.7771	-1.4134	-1.992	-1.6194	-1.31	-1.2255	-0.3339	3.1328	0.336	-0.767	0.063	-1.0929	-1.7102	0.9722	-1.4157	-0.1961	-2.0629	-2.5455	-0.9852	3.6364	2.1452	0.5229	-0.9302	-1.4839	3.4821	1.5528	0	-2.6941	-0.9804	1.1429	-1.2821	-2.1661	0	1.3648	-1.3771	-1.1001
1998/3/6	-0.7215	1.2317		4.3663	-0.7009	-0.4373	-1.7358	-1.8966		3.3577	-0.545	4.0945	-0.4934	1.0753	0.271	-0.823	-1.1062	-0.3722	-0.1675	-1.7011	-0.4019	1.4976	0.1888	-0.2762	-0.4833	-0.9629	-0.1305	-0.3929	-1.2036	-0.4975	-0.4975	0.2506	-2.1002	-1.6905	-1.4867	-2.3431	-0.4739	-1.5291	3.3233	-0.6515	-0.8251	2.0985	2.1873	9.7171	-1.9989	1.5912	-0.3222	1.5573
1998/3/9	-1.3081	-0.6844		3.7755	-1.5294	-1.6105	0.4608	-2.4605		-0.9887	-0.8219	-0.7564	1.157	-0.1182	-0.6757	-0.2766	-2.9083	-3.1133	-0.1678	-1.2361	-0.807	-1.5707	-1.0678	0.4155	1.797	-4.1667	-1.9608	-2.2682	-2.132	-2.25	1.5	-2.4167	1.8702	-0.6614	1.4297	-2.5707	-3.2857	-1.7857	-0.3655	-1.0656	-0.9983	-3.5573	1.2709	-1.4574	-3.8462	2.2892	-1.5086	1.3143
1998/3/10	0.7364	4.2879		-3.6382	0.8363	4.1667	2.37	0.5405		-0.8559	0.5525	2.2866	2.1242	-0.355	0.8163	0.1387	1.2673	1.0283	-0.8403	-0.3755	1.4915	0.7253	-2.2222	-2.069	0.1431	0.7246	0.6667	-0.8073	2.4896	0.8951	-0.8621	-1.281	0.378	-0.9321	-0.1566	0.1759	-0.3939	-0.8696	-0.9538	1.657	-1.0084	0	0.5284	-2.3891	3.6364	-1.4134	0.6565	-0.5405
1998/3/11	-2.193	1.4684		0.8163	-1.5403	-3.1429	2.3152	-2.2401		0	-1.7857	-4.62	-3.04	-1.0689	-1.8893	0.4155	-1.1377	0	-1.1864	-2.1357	-0.8016	-1.1522	-2.4026	-0.2817	0	1.5827	-1.0596	-2.3398	-0.6073	-2.4081	-1.6149	-0.4325	-0.0538	-3.0914	-2.0392	-2.8095	2.8176	1.9936	0.1481	-1.304	-1.528	-0.1639	-2.6938	-3.0303	-0.8187	3.8232	-1.7391	-2.2826
1998/3/12	-0.8969	-1.4472		-0.1012	-1.5644	0	-0.6569	-0.0917		-3.3094	0.8392	-2.5	-1.6502	-1.4406	-0.9629	-0.2759	-2.7618	-2.5445	-0.6861	-3.0809	0.4714	-1.0685	-3.7924	-2.4011	-0.5241	-1.4164	1.6064	-4.0625	-1.6293	-0.3896	3.5354	-1.6507	-1.6685	-1.5257	-1.0408	-0.9937	-0.4327	-1.6419	-2.3669	-4.2114	-0.6897	-3.1199	-2.8359	1.2019	-1.2382	2.8769	-1.4381	-1.2236
1998/3/13	1.3575	-1.1747		2.4316	-0.3667	-1.4749	0.147	0.7339		3.125	0.5548	0.3205	1.8456	0.609	0.2778	0	0.8284	1.5666	3.1088	3.0464	2.1448	0.2946	0.899	1.7366	0.4789	-0.2874	3.8208	2.1716	2.0704	2.2164	1.2195	2.2968	1.6968	-0.1408	1.0518	0.365	1.3037	0.2385	0.3788	0.0862	0.3472	-2.0339	0.2085	-1.6627	0.3582	8.5011	-2.1324	2.3649
1998/3/16	2.8274	-2.2288		4.8467	1.9632	1.0479	2.7146	-1.6393		1.7316	0.5517	0.639	3.9539	-0.1211	-0.277	3.3195	0	2.0566	1.34	0.8997	2.0341	-0.4405	-1.7135	0.2845	-0.2383	-0.4323	3.6802	-2.3379	3.5497	-0.5102	-1.6867	-1.1226	-0.6997	0.5642	-1.281	-0.2727	0.429	2.2205	1.6604	3.7898	0	-0.6055	-0.2774	0.4831	3.4503	0.3093	2.0642	1.9802
1998/3/17	0	1.0638		-0.7547	-1.9254	0.5926	-0.7143	2.3148		2.1277	2.332	0	-1.2678	1.9394	0.9722	-1.071	2.6995	0.5038	0.6612	1.1465	-2.7653	0.885	3.2775	2.4113	4.9689	2.7496	1.3464	3.0468	-0.1959	4.1026	0	1.7467	1.4634	0.8415	1.2976	2.8259	0.3797	1.5516	6.0876	0.4149	1.5571	10.0087	1.1822	-1.5625	3.6228	0.7194	5.7303	1.1866
1998/3/18	-2.1708	1.3534		1.2357	-0.1227	-1.3255	0.0719	-1.5385		-3.4722	-1.7426	4.7619	1.9262	0.3567	-1.9257	-0.1353	-1.6	-2.8822	0.6568	-1.7632	-0.1323	1.8519	-0.2026	0	-2.1393	-1.6901	0	-1.6895	-2.8459	0.7389	-1.7157	0.8584	-2.1902	-1.5299	0.0801	-2.039	-3.0733	-4.4309	0.07	0.6612	-1.8739	2.6108	-0.8935	1.0989	-0.444	-1.7347	-0.9564	-2.7719
1998/3/19	-0.4438	4.822		-2.8169	0	-1.0448	0.3595	1.011		-2.446	-1.0914	-1.0606	2.3622	-1.4218	0.561	-1.2195	-2.2067	0.129	-1.1419	-2.0513	0.9934	1.4833	-0.3383	1.385	0.3721	-0.5731	-2.7778	-1.2889	0.5051	0	-0.8728	-3.3191	-1.1469	0	-1.36	-0.4525	-0.7317	-2.7178	-1.3986	-0.4926	0	-6.7078	-1.2483	-0.9662	0.2787	-1.7653	-1.7167	-0.2193
1998/3/20	0.7429	-1.6277		-0.1932	-2.5799	0.7541	-1.8625	-1.5469		1.9174	-0.8276	-2.4502	-0.6154	-1.0817	-1.1158	2.1948	-2.019	-0.7732	-1.6502	0.6545	2.0984	-0.0471	-1.5614	-1.6393	-2.873	0.2882	1.7391	1.3058	-0.5025	-2.2005	-1.1321	-2.2007	-0.5525	-0.1412	-0.5677	-0.8182	-2.0147	-1.479	-0.0709	-0.165	0.5208	-0.8264	-0.7725	-1.2195	0.6115	3.3827	-1.2009	1.8681
1998/3/23	-2.2124	4.0288		0.6776	-2.6482	-2.3952	-0.365	-1.2939		-2.7496	-2.2253	-2.0408	0.9288	-0.8505	-2.3977	-2.0134	-2.1818	-2.987	-0.6711	-1.1704	4.3674	-1.1321	-0.1379	-0.5556	-0.9542	-1.5805	0	-2.4705	-0.9091	-2.5	-0.7634	0.8101	-2.6111	-0.9901	-0.8157	-1.6499	-0.1505	0.0834	0.5678	1.2397	-0.5181	1.6667	0	-1.358	0.9945	-2.7607	-0.442	-0.6472
1998/3/24	4.6757	1.3831		1.7308	1.0363	-0.6135	-0.0733	0.7491		0.744	-0.2845	1.6026	-2.3006	-0.2451	1.1561	-0.6849	2.1066	1.7403	1.3514	-0.6579	2.2769	-2.5286	3.5912	0.838	1.0116	1.1679	0.1221	0.7709	0.3058	0	1.2821	-1.0714	2.7382	-1.2857	-0.0822	0.6524	2.009	-1.25	0.494	0.0816	-1.0417	-0.2459	-1.2031	-2.0025	1.86	2.103	0.7769	-0.9772
1998/3/25	-1.585	-0.4093		-4.3478	-2.3077	2.6235	1.393	-0.7435		-0.8863	0.1427	2.6814	0.9419	-0.4914	-0.7143	-0.2759	-1.4563	-1.3158	-0.3333	0	2.0457	1.0279	0.3333	-0.831	0.1431	-1.1544	-1.5854	-1.3115	-0.9146	0.641	-1.0127	-0.722	-2.2765	-0.1447	-0.2469	-0.8333	0.6401	0.1688	-1.3343	1.3051	-0.3509	-0.9039	0.2865	-0.1277	-1.0741	0	-2.4229	-0.6579
1998/3/26	-0.7321	-0.6849		0.4941	0.1312	-2.8571	-3.1092	-1.2172		-0.4471	-2.1368	5.6836	3.7325	-1.6049	0.1439	0.8299	-2.5862	-2.4	-2.0067	-1.1921	1.4741	-0.7267	-2.9236	0.5587	0.619	1.6058	-3.3457	-2.5471	-1.4359	-2.1656	-1.9182	2.3636	-1.0795	-1.5942	-1.2376	-2.0542	0.5871	-3.2856	-2.3488	-1.3688	-1.5845	-1.7413	0.2143	-1.4066	-1.8458	-2.7806	-1.693	-1.5453
1998/3/27	3.0973	1.8621		-1.7699	2.8834	0	0.0746	2.0853		2.5449	1.6012	6.1047	2.5487	1.5056	1.7241	4.5267	2.2756	1.0929	2.0478	2.4129	9.9942	0.2928	2.1903	0.5556	1.9404	9.0517	1.2821	2.6136	1.873	1.3021	1.3038	-0.5329	1.6083	1.0309	1.4202	1.5253	0.7782	1.3937	0.8746	1.2245	0.8945	2.9536	-0.9979	2.9831	1.7699	1.1653	0	1.5695
1998/3/30	3.5765	0.4739		4.8048	1.7834	2.9412	2.088	10.0279		3.5036	3.1519	-0.274	2.3392	1.9778	2.9661	-0.1312	4.4499	2.2973	2.0067	1.0471	0.3698	0	2.9471	4.9724	0	10.0132	3.1646	2.3256	6.0266	0	1.4157	1.3393	3.1091	1.1662	0.7414	1.5962	3.2819	4.2955	1.5173	-0.3226	0.1773	0.9016	4.9676	5.4156	2.4457	7.3298	5.8553	3.2009
1998/3/31	-2.0718	-1.2129		2.8653	3.0038	1.5038	-2.2644	0.3376		-0.141	-1.5278	-3.2967	-1.7143	-0.9697	-1.2346	-1.9711	-2.2485	4.3593	-2.1311	2.3316	-5.4211	2.9197	-0.9759	4.7368	2.9248	1.0778	4.2945	-0.4329	-0.8671	5.0129	0.6345	2.2026	-1.864	1.1527	-1.063	-1.756	-1.3551	-1.8122	0.3559	4.0453	-0.885	3.7368	-3.155	3.3453	-1.8037	-0.9756	-2.0607	-2.6738
1998/4/1	2.2567	-0.2729		0.2786	-1.7011	-1.6296	-0.5979	0.2523		6.4972	-1.5515	2.5568	2.1802	-0.7344	1.6667	10.0536	0.4843	-2.0253	3.8526	-1.8987	3.172	-0.1891	-0.4599	-1.2563	8.2093	0.237	0	-1.1957	-1.069	4.7736	4.4136	1.8966	-1.1173	-2.2792	-0.8264	-0.6585	-0.9474	-0.755	0.7092	4.1213	-1.4286	-1.4879	-0.7082	-2.8902	0.3782	0.7882	-1.9934	-0.4396
1998/4/2	0.1379	1.368		0	0.618	1.2048	3.7594	-0.3356		-1.8568	5.7307	-1.2465	-0.9957	2.3428	1.6393	2.0706	2.4096	5.5556	0.9677	1.5484	7.6591	0.0947	1.3201	-0.1272	-0.0417	-2.0095	2.3529	3.4103	0	-0.9346	-2.5362	9.1371	2.9379	4.0816	2.25	2.2727	0	1.7751	0.5634	0	2.5362	0.3975	2.1398	1.3095	0	0.782	1.4689	1.8764
1998/4/3	0.8264	1.7544		1.6667	-0.1229	6.3988	0.1449	-0.2525		-3.1081	-0.271	1.2623	1.0057	1.6867	2.957	8.4726	0.8235	0.1224	1.4377	4.9555	10.02	0.3313	-0.3257	3.4395	1.8766	3.8601	1.6092	0.2128	3.0452	-1.6509	0.3717	-0.6977	0.933	-0.9804	-0.652	6.2037	-0.2869	1.6611	-0.6303	2.6139	-0.7067	0.1584	-0.2095	-1.4101	-1.2917	-0.679	-0.2227	5.3088
1998/4/6	2.8689	0.1326		0.9107	2.337	1.958	-0.7236	7.4262		7.6709	5.4348	2.3546	3.2717	0.7109	0.9138	2.9703	2.6838	-1.2225	10.0787	1.6949	2.5501	-0.566	-0.6536	5.5419	1.3917	5.4588	6.3348	1.2739	4.4805	0.7194	2.2222	1.171	-0.0544	2.1216	2.2149	0	-0.4317	4.4935	3.3122	0.4367	5.1601	-0.3953	1.4696	8.4625	2.7808	1.4648	3.5714	-0.2058
1998/4/7	-1.8592	3.1788		0.2708	-1.0817	-2.1948	2.6239	-0.6284		-2.8497	-1.8041	6.0893	0.551	-0.9412	-2.5873	-2.2436	3.5227	-1.1139	10.0143	-2.2619	-1.0657	-0.759	2.6316	-2.5671	0.0404	-2.6432	-1.1702	0.7338	-1.6423	0	-1.3285	-0.463	-1.197	0.1385	-0.7223	-2.8771	2.7457	-1.5637	-0.4093	-1.5217	-1.1844	0.7937	2.6897	-2.6374	1.6976	-0.8662	-1.1853	-1.9588
1998/4/8	5.548	-0.4493		-1.8002	5.1033	0.7013	-1.2074	0.2372		0	1.0499	-0.8929	2.1918	1.7815	3.7185	1.6393	0.3293	1.3767	10.013	1.218	-3.0521	-0.6692	-0.641	2.3952	0	5.7692	0.5382	-1.0406	0.9276	3.6905	2.8152	1.938	0.9912	4.5643	0	2.8725	0.3282	-1.3503	1.0274	0.3679	9.4178	0.1575	-0.6044	0.9029	-0.939	0.5825	4.1439	0.7361	68.5714
1998/4/9	-4.1026	-1.9987		1.2832	-4.8555	1.6713	-2.1567	-4.1009		-2.9333	-4.026	-7.3359	1.8767	-2.1004	-4.8656	-7.5269	-3.7199	-1.4815	-5.9102	-3.4898	-2.2685	9.9836	1.2903	-3.5088	-3.9548	-7.4866	-5.0321	3.8906	-3.5846	-4.0184	-2.9762	-2.8897	3.0534	-3.7037	0.4042	-3.0541	-1.8224	-1.3688	-0.1356	0.0733	-3.7559	2.9874	-2.7027	-4.2506	-1.0005	2.2201	-3.9791	-2.0877	6.7797
1998/4/10	0.1337	0.9211		8.4163	0.8505	0	1.3226	2.8783		10.4396	7.0365	1.3889	6.5789	-0.4768	0.5384	-0.5814	0.3409	-1.0025	5.2764	-0.3741	1.9896	2.6786	2.8662	-1.5758	6.6387	-2.3121	3.1567	-1.5182	0.572	0.4785	0.6135	1.9577	5.6085	0.2747	0.9662	0.36	6.9967	1.6327	2.5119	2.2711	-0.813	0.1527	1.25	3.1542	3.7766	3.305	1.1996	0.1066	0.4535
1998/4/13	-1.8692	6.0626		3.5058	-1.4458	-2.0548	4.4235	3.5172		1.6169	-1.5171	-3.8356	-1.8519	1.1976	-1.2048	2.3392	1.1325	3.7975	-3.3413	-1.7522	4.5053	-3.7681	4.9536	0.6158	3.3885	0	10.1639	-0.7194	-1.2322	-1.4286	-0.2439	2.765	-0.2004	0	0	1.2556	-0.8007	2.4096	3.9735	1.6476	-1.6393	2.2866	1.8519	1.4723	0.9739	0	1.4009	2.6624	1.4673
1998/4/14	4.898	-1.6595		-0.5645	-1.1002	-1.1189	-2.7778	0.3089		-0.8568	6.932	1.9943	0	4.142	1.2195	1.4857	3.5834	8.4146	0.2469	0.8917	9.8667	-1.5813	-0.885	2.9376	-1.3338	1.4201	-1.1905	-0.1035	3.071	-0.8454	4.1565	-1.3453	-2.4598	-1.6438	-1.6746	-2.3029	-2.2422	0.549	-0.7006	-0.0705	-1.5	-1.6393	-1.0101	-1.4509	-1.8782	3.4735	3.0818	0.8299	-3.782
1998/4/15	0.3891	2.5		1.2165	4.9444	1.1315	0.3571	2.9253		0.8642	0.4802	1.9553	5.0314	-0.5682	4.8193	3.3784	2.7027	0	1.2315	2.1465	9.5065	-1.1477	0.0595	0.9512	0	5.4842	10.0402	0	5.121	1.0962	0.1174	0.8333	0.2059	1.6713	-0.3244	1.5413	1.9725	0.234	4.7466	-2.7504	1.8613	-0.0758	-0.7483	0.3398	-0.1552	-0.53	1.0309	2.2634	-0.6936
1998/4/16	-2.9716	-0.4268		3.6859	2.8269	1.6783	-1.21	6.2827		-3.672	-1.5532	-2.8767	-4.4311	-1.6	-0.1277	0.9804	5.8947	-4.6119	-3.6496	-1.4833	-2.8445	-1.0062	-1.0708	-1.1779	5.9805	-1.4381	10.0365	-1.9689	-3.1887	3.012	4.5721	0.2254	-1.6949	-2.3288	-1.1391	-1.7857	-2.2492	1.0895	-1.5309	0.5076	-2.1595	0.0758	-1.5079	-1.5801	-2.3316	6.4831	-2.551	-2.1127	-1.5134
1998/4/17	-1.4647	-2.6332		-2.0093	-1.3746	-1.9257	1.7291	-5.278		-3.8119	-0.6068	-3.385	-5.5138	-1.2776	3.0691	4.4229	-3.0815	-4.4811	0	-1.1292	-5.057	1.4073	-2.3452	1.6687	-4.6588	-1.0101	-6.2189	-2.6427	-3.1107	-2.924	0	3.2984	-2.9258	-0.4208	-0.9877	-2.5455	-3.3594	-4.6189	-2.1144	-0.7215	0.3396	-3.2576	-2.0877	-2.0642	-2.2281	-2.6689	-3.1414	-0.925	-3.1915
1998/4/20	-1.8919	1.1321		4.2587	-1.8583	1.9635	3.6119	-0.5944		-2.1136	-3.5409	-0.8759	6.4987	-1.1765	1.2407	2.1694	1.641	1.9753	-5.8081	6.2183	-3.8847	-1.4649	0	-2.4619	-2.7529	-1.5873	0.3537	-2.063	-0.0944	-1.5663	-3.0269	2.9753	0.4306	-1.9718	-0.2494	-0.653	-0.8571	0	2.1601	1.7442	2.3689	0	-1.8479	-2.6932	0	-4.1988	-0.1081	3.527	-2.0757
1998/4/21	0.8264	-2.301		-0.2269	4.9704	6.0523	2.5974	1.6442		2.1592	0.2532	5.7437	-1.3699	-0.2381	3.6765	-1.9211	2.0182	-1.937	1.8767	-1.4337	-2.5417	-0.313	-3.3867	-0.601	5.5202	3.341	5.7269	1.1086	2.2684	0.9792	1.0405	-1.5504	-0.0536	0.5747	-0.0833	0.0939	1.7771	-3.1477	0.8706	0	-0.8264	-0.7048	1.7379	2.0457	-0.1628	-1.9678	-0.5411	0.8016	2.3691
1998/4/22	1.9126	1.2094		3.5633	-0.2255	-0.6485	3.9307	2.1324		-1.0568	3.5354	0.8357	0.5051	2.864	0	1.9588	-0.4946	3.3333	5.2632	6.303	4.7456	0.6279	6.246	0	-1.8779	5.9086	-4.0833	2.5219	-0.2773	2.6667	3.4325	2.1475	1.8231	2.4286	1.0008	1.8762	0.4247	2.0833	3.8841	-0.3571	0.8333	2.2871	2.7046	1.4151	3.3152	2.0155	1.8498	0.994	0.3654
1998/4/23	-3.3512	2.7673		-0.8053	-2.1469	-0.5222	-3.0128	-2.7358		2.6702	-4.878	-3.3149	1.2563	-1.7401	-3.5461	-3.9434	-2.7833	-1.9116	-2.125	-0.2281	-3.5102	2.0281	-2.8194	8.3434	-2.1873	0	0.2606	-1.3904	-1.2975	5.0767	-1.5487	-1.5417	-0.5266	-1.2552	-0.9083	-1.6575	2.2556	-0.8163	-1.3056	1.5054	-1.4876	-0.6168	-0.3465	-0.3488	-0.0526	-2.7356	-1.2821	-2.4606	-1.699
1998/4/24	-1.9417	4.896		0.8856	-2.7714	-3.0184	-0.9253	-1.9985		-7.1521	-2.0513	0.4286	-5.335	-0.9445	-3.3088	-1.7895	0	-2.3143	1.9157	-1.7143	0.0423	-2.1407	-0.2469	0.3348	-0.4892	5.0526	-3.3795	-0.3254	1.4085	-4.2697	-3.5955	-3.9146	0.7941	-0.1412	0.1667	2.9963	-0.2757	1.5638	0	2.7542	-1.0067	0.7758	1.5299	4.2007	-0.2632	-1.7188	0.1082	2.4218	1.9753
1998/4/27	-3.3946	3.909		-2.4872	1.4252	-3.6536	-0.2668	0.4532		-8.1232	-2.4869	-5.4054	-5.1114	-3.4565	0.507	-1.7149	-4.6012	0.8728	-0.5013	4.8837	-6.8922	-0.3125	2.0421	-0.4449	1.7556	1.503	0.0897	-0.9793	4.0741	1.4085	-0.4662	-2.0741	2.1008	-1.273	-0.9151	-0.7273	0.8756	3.0794	-2.285	-0.3436	-2.3729	5.6197	0.7534	9.8544	6.0158	-3.8156	3.8919	0.5911	-1.6949
1998/4/28	1.757	-0.3369		1.2003	0.4684	1.5449	2.1405	3.5338		-5.1829	2.6846	-3.7594	4.9724	2.0988	-1.1349	2.072	2.0364	2.5958	4.534	-0.2217	-3.0881	-0.3918	2.9715	2.4581	3.7957	-2.6654	-3.7634	3.956	-0.6228	1.6204	1.6393	2.4206	3.4979	2.149	2.6868	4.3956	4.2028	6.1321	2.2154	2.4138	1.9097	1.0204	3.1951	6.524	10.005	3.3058	0.4162	1.763	2.3399
1998/4/29	3.741	-0.338		-1.4085	2.5641	-0.6916	-2.2266	-0.0726		0	-1.9608	1.5625	8.5526	-0.8464	-0.3827	-1.2821	1.0504	-0.9639	-2.7711	2	6.7479	-0.0787	-0.5889	-0.5453	2.2606	-0.5071	1.5829	-1.4799	0.0895	3.1891	0.2304	0.4431	-2.1869	-0.8415	-1.063	-1.9298	-0.3988	-0.5926	-0.9031	1.0774	-0.8518	0.3608	-0.1318	0.6699	0.2715	3.36	-0.6218	0.77	-1.3237
1998/4/30	-0.8322	3.7875		0.3008	-0.2273	0	1.1386	1.5262		4.9839	2.6667	2.9231	-0.7273	0.9756	2.0487	2.9221	4.158	0.365	0.4957	3.268	-0.7463	-0.1575	0.2962	-1.9737	2.1456	2.9562	2.7498	-0.3219	3.7567	-0.7726	-1.1494	2.9412	1.2703	-0.1414	0.8264	-0.5367	-0.8009	-0.149	2.6731	-0.9327	0.8591	-0.8627	-0.066	0	3.4747	-2.0124	0	3.5339	0
1998/5/4	0	7.8431		1.1994	4.2141	0.6964	4.5033	6.2992		-2.6034	3.2468	-3.2885	1.221	2.657	-1.1292	0.9464	2.7944	4	0.7398	-1.0549	-2.6979	2.0505	2.3036	2.0134	-0.8912	-0.8911	1.7841	3.014	3.2759	-1.5573	0.9302	3.4286	2.3583	1.1331	0.8197	0.8094	1.2687	0.9701	3.1953	0.0672	-1.1925	2.103	3.4323	8.4601	-0.1308	-1.5798	4.9009	-0.1845	0.9756
1998/5/5	3.4965	0		3.1852	-0.9836	0.9682	3.0418	-0.202		-2.3585	4.0252	10.0464	4.3426	-0.8235	3.8071	0.2083	0.7767	2.5641	10.0367	-2.6652	1.4091	5.4096	-1.5589	7.1272	-0.6423	8.7912	-0.6135	-0.7315	-1.586	0.791	-0.6912	1.174	-1.0784	3.3613	3.1707	0.8921	-1.5945	4.2129	0.0573	-1.8145	2.931	1.6335	-0.8934	-2.0158	-1.2664	2.5682	1.6899	8.3179	2.657
1998/5/6	2.973	1.9192		-0.7897	0.6623	0.274	-1.7835	-4.1835		1.2882	-1.451	8.0056	-1.8497	-0.4745	-1.7115	-1.9751	-2.5048	-2.7273	1.3348	-2.3001	3.048	-2.6393	-2.8152	1.9447	0.4525	2.2957	3.6155	-1.5789	-1.6964	-2.4664	-1.9722	-1.9795	1.5362	-2.5745	-1.4184	-2.2104	-1.6782	-2.4823	-1.6046	-0.8214	-2.1776	-2.935	-2.7688	-3.3095	0.5307	-2.8169	-0.6843	-1.4505	-2.8235
1998/5/7	2.231	-4.3112		-5.5716	-3.0702	0.1366	-1.9411	-2.6761		-4.9285	0.7362	4.9415	-4.7114	-0.9535	-2.7363	-2.1209	9.9802	-0.9346	4.8299	-1.6816	-4.2627	-3.238	-1.3277	-0.6024	-3.7967	-2.693	-4.4255	-0.7487	-3.1924	-1.0345	0	-3.6212	-4.246	-1.5299	-2.3181	-1.8987	-3.0606	-1.8182	-3.7274	-0.7591	-1.1986	-2.5198	-3.9735	-4.4403	-4.0475	-0.8052	-4.7244	-1.1255	-1.6949
1998/5/8	3.8511	2.8483		2.9885	2.7149	4.0928	0	0.1447		1.505	9.9878	5.4523	4.0791	0.9627	1.9182	2.0585	3.1447	9.6698	6.7016	4.1049	2.3626	0.856	1.4679	3.9394	0.0669	-0.0923	0.9795	1.8319	2.139	2.2067	2.8402	5.4913	1.58	0.4237	0	0.8295	1.5179	0.2963	2.4803	0.1391	1.9064	0.9601	1.7241	5.2275	1.1921	0.974	2.2727	3.3275	0.9852
1998/5/11	0.4944	-3.0715		-2.3065	-0.8811	6.1599	-0.9579	-3.2514		-4.4481	9.9668	-0.47	-2.019	10.0119	3.1368	-1.2739	-3.6585	-0.9677	-4.8086	-2.5192	-4.5273	-3.0864	-2.7125	-2.0408	-3.2086	-5.6325	-2.9982	4.5503	-3.1414	3.1818	2.9919	0	-2.9604	1.9691	-0.8183	-1.9196	-2.512	-2.8804	-3.719	-1.3889	-1.0204	-0.0732	-1.0169	-4.9678	-3.4889	-1.6077	-2.4242	-2.5424	-0.8537
1998/5/12	-3.444	1.2987		-1.5994	-2.2222	-2.0988	-1.2895	2.8716		-2.7586	1.3092	0.9445	0	-4.0087	-2.6764	3.6559	2.0796	-2.3887	0.5155	-1.0112	0.7903	1.4331	2.8501	-2.4802	0.2072	2.3483	10.5455	-2.834	-1.982	0.6608	-0.5587	-2.2603	0.2585	0.2759	-0.165	0.8388	1.4724	1.2167	-0.6131	2.2535	-0.3436	-1.1713	-0.5479	1.1617	1.3615	1.1438	0	2.1739	0.123
1998/5/13	2.1656	3.7949		0.9288	1.1364	9.71	1.241	-0.4105		2.8369	6.8588	0.3509	1.8182	1.0158	1.75	3.112	-1.6829	0.8899	-0.1026	0.7946	2.8598	-1.4129	3.9157	3.764	-1.9986	-0.1912	5.2632	-1.0417	1.1029	-0.6565	2.2472	-1.3315	1.2893	-0.9629	-0.1653	-0.647	-1.3301	1.0518	3.6397	6.1983	-0.1724	2.7407	0.7576	0.2871	0.9727	-0.6462	-0.1035	5.0213	-0.4914
1998/5/14	-2.8678	-2.1739		2.5307	3.2584	-3.2184	-0.129	-0.0824		-0.3448	-8.8372	-3.6131	1.0714	-2.905	2.2113	-4.1247	-1.8018	-1.7641	1.6427	0	10.3139	1.1146	-0.8696	0.5882	-0.9142	-3.4483	-0.625	2.5263	-0.1818	-1.9824	-1.7582	1.8466	0.6619	1.5278	-0.0828	0.2791	-0.7353	0.8178	-2.6786	2.7886	0	0.3605	2.324	0.4771	-0.6881	-0.3252	1.5544	-0.081	2.4691
1998/5/15	-1.027	1.5152		1.6455	-2.2851	-3.5629	-1.292	-0.33		5.0173	-6.7347	-5.0786	-0.7067	-1.0357	-3.3654	-0.9444	-2.4771	-0.5612	-3.0303	-2.027	8.9024	0.7874	1.6959	-2.5341	1.3485	4.5635	5.1887	0	1.0929	1.573	-2.2371	-1.1158	0	-0.1368	0.8285	0.7421	3.8272	1.7699	0.6116	-2.5237	0	0.5747	-0.5344	0	4.2956	-0.4894	1.5306	1.2976	-1.6867
1998/5/18	0.9079	4.8756		-0.4415	3.2294	2.0936	-1.4398	-2.3179		1.6474	9.9562	5.9873	-1.6607	2.093	-1.3682	0	1.1289	-0.6772	-2.0833	-2.4138	-1.1198	0.2344	1.6101	-1.5	1.5406	2.277	8.5202	2.6694	-0.8108	-0.9956	0.6865	-1.763	-1.1634	-1.2329	-0.2465	-0.1842	-1.843	-0.5072	-1.459	0	1.8998	-0.7143	-0.403	-2.0893	1.1957	-0.4918	3.8191	3.0424	-0.6127
1998/5/19	-1.1568	-0.8539		0.1478	-1.8339	-1.93	0.3984	1.5254		-2.7553	1.592	-0.1202	2.1713	-0.9112	0.3783	-0.4237	0.6512	1.25	0.5319	3.5336	-2.3783	-1.9486	-2.7731	0	-3.7931	-3.6178	-0.2066	1.9	-1.3624	0.1117	-0.9091	1.0768	1.9959	-1.5257	-0.3295	-1.0148	-1.2114	-1.8937	2.4051	2.9126	-2.2034	0.1439	2.967	-1.6489	-0.8315	1.1532	-2.2265	0.4662	-0.4932
1998/5/20	-0.9103	-4.3062		-1.845	2.7473	-1.353	1.1905	-0.2504		-3.1667	3.7218	0.4813	-2.3613	0	0.2513	-1.8085	5.4529	1.2346	0	-2.3891	2.8229	0.159	-1.0477	0	-1.5054	1.3474	5.383	-3.1403	-1.5654	1.4509	-0.8028	0.9943	-1.706	-1.1268	-0.3306	-1.0252	-0.4292	-1.1878	-3.794	-2.6415	-1.0399	-0.5029	-2.4231	-2.86	-1.677	-1.9544	0.8911	-1.5468	-2.1066
1998/5/21	1.9685	0.9		2.6316	2.5668	1.6209	1.4379	-0.8368		0.5164	4.7214	7.1856	0.8464	-0.6897	0.8772	1.6251	3.5057	1.1086	1.7989	0.4662	-1.1282	0.6349	1.7647	2.7411	1.8195	0.6648	0.9168	-0.7092	2.1515	-2.0902	0.4624	-1.1252	-1.9908	0.2849	0.2488	-0.1883	0.9852	2.855	2.0657	1.3566	-0.1751	2.5271	-1.3423	1.8274	-0.7181	1.6611	4.1217	4.0848	1.2658
1998/5/22	10.0386	0.8424		0	5.6309	1.9632	-0.3222	0.5063		1.8836	-2.3445	-2.5698	0.5995	0.3472	0.7453	0.7463	-2.2862	0.4386	0.7277	0.8121	-1.5215	1.4196	-0.8671	-0.2964	1.644	-1.2264	0.4543	0.2041	2.5641	3.3708	2.8769	-0.7112	-0.1562	0.4261	1.3234	1.5094	0.4268	-1.3879	-2.5759	2.7406	2.2807	0	1.1565	-0.4985	0.7233	3.7582	-0.0943	2.4151	1.125
1998/5/25	10.0585	-1.9656		1.685	3.1589	2.1661	-1.1635	0		-1.0084	0.277	1.6055	5.006	1.2687	3.3292	6.8783	1.6464	5.131	1.7544	4.603	0.1545	-1.3997	-0.2915	-0.4955	3.0239	5.5396	-3.1654	-0.7128	-0.4464	0	1.7897	2.3639	-2.7027	1.1315	1.0612	-0.5576	-1.6393	0	-2.0774	6.0174	-1.5437	3.8028	8.5407	-0.8016	0.5835	10.0787	2.8302	0.0737	-1.2361
1998/5/26	5.7386	-1.9048		1.0086	-1.6268	1.2956	0.0654	0.5038		-2.2071	0.9208	0.3386	-1.3621	3.5308	4.4153	-0.8911	-1.1083	-1.973	-0.1014	-2.4202	1.6197	0.7098	-0.2924	1.6932	3.1399	-2.6244	-2.9353	0.5128	-1.0762	5.4348	0.5495	5.1085	-0.976	-0.979	-0.727	0.9346	1.5432	-0.7407	5.1109	-0.3511	0	1.289	-1.7348	8.0808	-2.0973	1.8598	6.6972	10.0147	-0.7509
1998/5/27	-3.6181	2.1972		-0.7133	1.6537	-1.6279	6.732	3.0075		5.0347	-4.7445	5.5118	4.0276	-1.4301	0.4571	-0.2997	-0.9483	-0.2119	-2.7411	0.7892	-2.2011	4.2287	0.1173	7.4437	3.5738	2.1375	1.0309	-0.9184	3.9891	-1.0309	2.0765	0.1332	-0.5307	1.4124	-0.6509	0.9259	-0.7903	4.4776	6.055	7.751	2.439	0.2009	0.8827	-3.5514	0.4558	-2.6685	2.3216	7.4297	3.5309
1998/5/28	-0.7299	-1.35		-2.227	-2.8708	-2.7187	2.9394	0.4866		-3.3058	-2.0115	-3.9446	-1.7699	-1.5625	-2.8441	-2.2044	1.4795	-1.8047	-1.0438	-0.3356	-2.2119	-3.0804	1.9332	-3.0994	-3.4505	0.546	-3.9456	0.8239	-1.7437	-1.875	0.5353	-1.2633	3.2012	3.0641	0.7371	3.6697	-0.3676	-1.5	-1.1246	-0.545	-1.1905	-2.0053	0.6875	0.1938	-1.7241	-1.1544	-0.5042	3.3022	-1.5834
1998/5/29	-3.1513	1.2671		0.9552	-1.4778	0.243	0.3569	-0.4843		-0.8547	1.6618	0	0	2.381	1.4052	1.4344	1.3722	0.6486	0.7384	-1.3468	-1.5476	6.2016	0.8046	-0.2822	7.2138	-1.5385	1.4164	-0.715	1.331	0.6369	3.9404	1.3468	-1.7725	-1.6216	1.626	-0.4425	2.2755	3.8434	-1.0499	-2.7945	-0.6885	1.5689	2.9795	-1.1605	1.7544	-1.4599	1.6892	3.3172	-0.6188
1998/6/1	1.6269	2.1021		0.4033	-1	4.6061	0.4742	0		-0.8621	-2.7885	-2.9967	-2.1396	2.7685	4.0416	5.4545	4.6531	1.2889	0	-1.1377	1.975	9.781	1.7104	1.6038	7.2222	-2.3897	-2.2346	3.9095	3.1524	1.0549	0.3074	7.6412	2.1053	-0.4121	-0.96	1.5111	5.5322	3.6313	-0.1768	0.8455	-1.2132	4.8355	1.0247	3.816	5.0817	3.4074	-2.4917	4.2032	0.2491
1998/6/2	-1.7076	0.6863		-2.008	2.5253	-1.5064	-2.8909	-1.7843		-1.913	-0.1978	-0.4577	1.7261	-1.9397	-1.9978	-2.9693	-1.6168	-1.8028	0	-0.8055	5.6522	-0.133	-2.5785	-3.6212	-0.6908	-1.6949	2.0714	1.9802	-1.1036	2.5052	-1.43	-1.358	4.8601	0.6897	-0.4847	-1.8389	0.2849	-1.1456	-0.8857	1.3415	0	-0.8969	-0.358	-2.1678	-0.5181	-3.1519	-0.3407	2.465	-1.3665
1998/6/3	2.7144	4.6738		-2.459	0.3941	5.2941	3.4022	-1.2386		-0.5319	2.4777	0.6897	-1.3575	0.2198	2.9445	1.7769	-0.1643	2.4838	0	1.2761	4.826	0.466	0.3452	0.578	-0.8696	0.8621	-0.2799	-1.165	-1.2876	2.8513	0.9326	0.438	-0.3511	-0.274	-1.2987	-1.4273	-0.8523	1.5678	-0.7149	-0.8274	0.5263	2.5856	1.0778	1.1561	-0.4774	1.0355	3.0769	-3.0071	1.3854
1998/6/4	-0.4228	1.7674		-0.9804	-2.0608	-2.2346	-0.2938	1.2542		-4.6346	-2.3211	-4.3379	-1.7202	-2.193	-3.3003	-3.2978	-1.3169	4.3203	0	5.3837	3.5332	-2.9821	-1.3761	-2.3946	-2.1053	-2.3742	-2.1053	2.947	-1.2174	0.297	2.6694	-2.3053	-3.1008	-1.9231	-0.4112	-0.724	-1.7765	-1.6107	0	1.3348	-1.0471	-1.1972	-1.5995	2.6667	0.1308	-1.4641	-2.6534	0.0564	-0.4969
1998/6/5	-2.7601	1.0055		3.9604	-1.7034	-1.8286	-2.5928	-1.1561		-5.0467	-3.2673	-2.6253	-2.3337	-0.1121	-1.5927	-1.4042	-2.0017	-3.1313	0	-1.1957	-1.7235	-2.0492	3.0814	-2.8459	-1.0155	-1.751	-1.7204	-0.4771	-0.8803	-3.2577	-2.3	-0.5102	-1.0909	-0.2801	-0.3303	1.0939	0.0583	-1.6371	-2.7903	0.5488	-0.1764	-2.6148	-1.6857	-2.5974	5.662	-1.7831	-2.8109	0.8451	-0.9988
1998/6/8	-3.1659	2.4887		-1.7687	0.1019	-1.2806	2.4803	-2.1721		-4.9213	-1.74	-2.2059	-0.8363	-1.6835	-2.8902	-2.9502	-2.1277	-1.9812	0	-2.0902	-1.7888	-0.2092	0.0564	-5.5556	2.5347	-5.5446	-2.2611	4.8897	-0.9769	-0.2041	0.5118	2.1154	0.2941	-0.5618	0.4971	-1.6231	-0.6997	1.0402	-0.9259	4.2031	-1.0601	-2.8815	-1.4085	-1.3333	-1.0717	-2.118	-1.3146	-0.5028	-0.2522
1998/6/9	-5.4115	-1.9426		-3.6011	-6.2118	-6.1321	-1.5939	-2.2203		0.8282	-5.1042	-8.2707	-5.5422	-3.4247	-3.5714	-3.9832	-4.3478	-4.4681	0	-2.9213	1.7857	4.6122	-3.1567	-3.9572	-2.472	-3.7736	-9.403	-4.8446	-2.6009	-5.6237	-5.1935	-1.381	-3.2991	-2.5424	-3.2152	-2.6581	-3.1122	-3.9121	-2.4299	-2.8811	-2.5	-3.3041	-3.2919	-4.9228	-1.1667	-4.3277	-5.3286	-5.2779	-4.0455
1998/6/10	0.2384	-0.9005		-0.1437	0.8686	0.5025	4.6791	1.4847		-1.6427	-2.4149	2.3224	0.1276	-0.2364	4.9383	0.4367	-1.4545	-0.7795	0	-1.0417	1.0175	2.7388	-0.1164	0.2227	-1.9916	-0.7625	2.5535	-0.8646	0.5525	0	1.2889	-0.8912	1.7437	0.1449	0	1.1299	0.9091	0.4286	2.2989	2.1575	0.3663	1.5342	1.8626	0	0.6745	1.1309	1.1257	1.6598	-0.7905
1998/6/11	0.3567	-4.6797		-2.1583	-3.1216	-0.5	1.9484	-1.8933		-0.4175	-2.4747	-3.6048	-3.6943	-1.4218	-0.5882	1.5217	-2.6753	-4.2649	0	-3.3918	-3.5429	-1.9506	-3.9044	-2.2222	-0.431	1.2075	-2.49	-3.1977	-2.7473	-4.3337	-2.5451	-3.7251	-0.6706	-2.4602	-1.0221	-1.676	-1.4414	-0.0711	-3.1835	-0.2112	-1.2774	-0.206	-1.9546	-5.5838	-4.1039	-0.7987	-3.7106	-1.3411	0.9296
1998/6/12	4.5024	3.1935		2.0588	0	3.8945	4.5531	3.3333		5.0314	4.6136	8.7258	6.2169	3.2452	2.8402	2.2484	4.1706	5.51	0	2.9056	0.8282	1.4589	1.9406	4.3182	1.5461	3.0369	4.201	2.8028	3.8606	4.1903	1.9587	5.1368	2.4006	2.2255	2.5818	2.178	1.7063	3.274	2.5145	5.0265	2.7726	1.3765	2.0579	4.3011	2.1397	2.5765	7.3218	4.7281	1.4474
1998/6/15	-4.0816	-2.6328		-2.8818	1.2222	-2.5767	-6.129	-1.528		-3.5928	-3.6384	-1.2739	-4.1096	-2.3283	-0.8055	-3.8743	-3.7307	-3.3333	0	-3.2941	-2.3571	0.915	-1.6657	-2.8322	2.8571	-3.1579	-3.5573	-2.5316	-3.4451	-3.2609	0.3202	-2.6015	-1.6117	-1.5965	-2.6007	-2.0389	-1.5578	1.9297	-2.1698	1.0076	-2.518	1.0183	0	-3.9175	-1.7101	-2.5118	2.0646	-4.4018	-2.8534
1998/6/16	-3.1915	-1.0911		-1.1869	1.0977	-2.1411	1.7755	-1.6379		-3.1056	-4.9199	-2.5806	-0.6494	-1.6687	4.4084	-2.8322	-2.1739	-0.6897	0	-0.1217	2.414	-3.6269	1.0284	-0.8969	-1.2626	0	-1.3115	-1.3986	-1.5962	-0.1124	1.0638	-2.0847	-2.4572	2.2124	-2.7562	-2.8382	-1.4607	-0.4733	-2.7965	-0.8479	-2.214	-0.8737	-3.4657	-5.5794	-0.699	2.7375	-0.6157	2.2432	-2.4032
1998/6/17	0	0.9113		6.4565	-1.7372	-3.6036	0.1688	-0.0876		-1.2821	0.9627	-0.3974	0.7843	0.1212	-3.3333	0.5831	1.4493	-2.7778	0	-1.9488	-0.1429	-3.0242	1.976	-2.2624	0.7033	3.6957	4.5681	1.925	0.1908	-0.225	-0.4211	0.3992	-4.1221	-2.1645	0.2657	0	0.9265	1.087	0.0992	2.4648	1.1321	-0.7458	-1.8277	2.7273	-0.5279	1.8809	0.177	-0.8083	-0.9576
1998/6/18	2.8083	-0.7605		0.4231	2.3204	1.4686	-2.3034	-0.7018		0.6494	0.2384	1.3298	1.297	0	-0.2299	1.1594	3.619	6.1905	0	1.3665	0.8584	1.5246	-0.8221	3.588	-0.9524	3.6688	0.2383	1.1928	2	0.3382	1.797	4.0424	0.5701	1.0324	2.1201	2.8238	0.918	-0.4704	5.55	1.628	5.2239	1.776	2.3936	0.885	3.4498	0.9231	0.53	6.4028	5.1105
1998/6/19	1.1876	2.251		3.2303	1.6199	3.4211	2.3577	1.5901		-0.6452	7.0155	1.4436	2.1767	4.6005	2.3041	2.0057	3.125	0.3363	0	2.5735	-0.7092	6.3481	2.4275	3.6872	5.4487	3.5389	7.29	0.0982	1.9608	0.8989	1.0384	3.3121	2.753	-0.292	0	2.7462	1.0309	0	-1.5023	3.8835	-0.7092	2.1477	1.5584	3.1798	1.4536	-0.9146	1.6696	1.6958	-0.3942
1998/6/22	-1.8779	4.0281		5.034	-0.6376	-1.145	5.3371	-1.3043		3.4632	2.1111	-3.1048	-1.1278	-2.3148	2.4775	-0.2809	-0.8913	-2.1229	0	-2.0311	0	1.9255	-0.578	0.2155	0.8511	0.7812	-1.034	-1.3739	2.4725	-0.8909	3.3916	-0.4932	0.1576	-0.2928	-1.4706	3.0415	3.6014	1.8906	2.4786	-4.1589	-2.6786	2.431	0.2558	-1.7003	4.0034	-1.2308	2.9386	-4.6261	-2.9024
1998/6/23	0.2392	-0.3152		0.9067	2.5668	-1.9305	1.2267	-1.4097		2.5105	-2.5027	-1.3351	-2.0279	-1.7773	2.4176	-2.5352	-1.259	1.5982	0	-1.4634	6.5	-1.1965	-2.6744	-3.1183	0.4822	-2.3256	1.8657	-1.4925	-0.8937	-1.1236	-1.5905	0.5576	-1.6522	-2.8401	-0.7024	-2.5939	-1.5064	-1.1928	1.3023	-0.7314	1.6514	0.1283	0.1913	-0.5405	1.1345	-0.3115	1.0915	2.4253	0.4076
1998/6/24	-1.6706	-2.168		-1.6688	-1.4599	0.5249	3.2666	1.0724		-3.0612	-1.5625	2.3004	-0.6468	0	-0.9657	2.6012	-2.5501	0.3371	0	2.104	3.2864	0.3187	0.3584	0.444	2.4595	0	1.7582	-0.9091	-0.2705	0	-0.202	1.7252	4.96	0.7692	-0.9726	-2.112	-0.9412	-1.2072	3.8567	2.6031	-1.2635	-0.8969	-1.846	-0.6522	0.0401	-0.625	-1.9103	0.1652	3.9242
1998/6/25	-1.2136	-2.5854		2.7415	-2.6455	0.7833	0.3571	-0.5305		-2.1053	-2.4943	-2.2487	-2.474	-1.4475	-1.4085	3.2394	1.215	-2.7996	0	1.3333	6.4935	-3.3037	-1.4286	-3.9779	-3.4543	-1.5873	-4.3197	-1.5291	-2.8029	-2.0455	-2.1255	-2.9679	2.3628	-2.2901	-0.4464	-1.4071	-2.4347	-1.9774	-0.9726	-1.3404	-1.4625	-3.8785	-1.8807	-1.86	-4.205	-1.2579	-3.8103	-0.8796	-2.8646
1998/6/26	-0.3686	-0.9479		-2.7954	1.1957	-1.2953	-0.8643	0.2667		4.9462	-0.6977	-1.4885	-1.6021	-0.2448	2.967	-1.0914	3.9705	0.1152	0	-2.2727	-0.061	-1.2484	0.6039	0	-0.7277	-2.3185	-1.7306	0.5176	-0.7442	-1.5081	-0.7239	-1.8727	-1.787	-0.625	0.1794	-1.0466	0.2435	-3.3862	-1.6071	1.8923	0.3711	-0.4035	0.2644	0.6689	0.4181	-0.4777	1.5233	5.2135	0.134
1998/6/29	-6.2885	-2.2967		-0.6536	-2.2556	-3.5433	0.5128	-1.8617		4.918	-3.9813	-4.6703	-3.6635	-1.8405	0	-1.931	3.8188	-3.7975	0	-1.1016	2.9591	-1.6633	-3.3613	-3.7975	-2.4435	1.6512	0.1531	-3.9135	-3.3739	-4.3581	-3.125	-1.7812	-2.5777	-2.3585	-0.6267	-2.1154	-1.275	-1.044	-3.0853	-3.8571	0.5545	-2.0257	-2.6368	-4.0975	-2.2898	-0.96	0.7061	0	-1.2048
1998/6/30	2.1053	-0.0979		-1.8421	1.7582	-2.3129	5.102	2.0777		0	-1.5854	-0.1441	0.5634	-0.625	-2.8815	-0.8439	-3.1651	-0.9569	0	-0.6188	2.7556	-0.0677	0.6211	-4.3062	-3.2561	-1.2183	6.6514	-1.2862	-1.4549	0.6158	-1.5054	-0.7772	-1.2451	-2.0934	-2.7027	-2.3576	-0.984	0	0.6554	-4.4081	-0.9191	-1.3784	1.3541	-2.7714	-3.2382	-1.2924	4.0316	-5.5878	-1.626
1998/7/1	-1.4175	-4.951		2.681	-2.6998	-0.2786	2.4757	-1.5929		-4.8828	-2.7261	-2.3088	-1.9608	0.6289	-1.3187	-2.1277	-4.1519	-0.8454	0	-2.2416	6.3149	-3.3852	-0.9877	2.625	-1.877	-0.7194	-2.2222	-0.5429	-0.1969	-2.0808	-0.8734	-4.2428	-2.3641	0.4934	-0.463	-4.4266	0	-4.9736	-1.3953	-0.1036	0.1855	-0.8386	-2.5384	-0.8314	-1.8494	1.3093	-1.6849	-2.1776	-0.8264
1998/7/2	3.9216	1.5472		-0.6527	0.222	-0.1397	-9.9479	0.4496		-1.0267	2.9299	0.4431	1.1429	2.875	1.8931	5.7971	0.1843	-0.4872	0	0.7643	1.7901	-4.7652	0.1247	0.9744	2.3747	0.207	4.3988	0.9825	1.2821	-0.5	0	2.045	-1.6142	2.6187	-0.6512	4.7465	-0.3727	0.4758	-0.4717	4.4606	0.7407	1.9732	1.7135	1.0778	2.3329	3.3926	-1.7995	0.8562	1.3889
1998/7/3	-1.8868	2.1331		1.0512	2.8793	0.6993	2.9984	0.6267		2.6971	-2.104	2.7941	0.565	-0.9721	3.2787	-0.8219	1.6559	0.612	0	-0.1264	0.7994	6.2063	0	1.5682	-1.482	0	-2.3876	0.1081	0.6816	3.1407	0	-3.2732	-0.6563	-1.2759	2.0599	0.9269	0.3117	-1.9732	1.4218	2.8798	2.2059	-1.1748	0	-0.1185	-1.4029	-2.3438	-1.4834	-0.9621	0.274
1998/7/6	-3.8462	-4.0278		-2.6008	2.1529	-4.4444	1.8386	2.0463		4.2424	-2.6549	-2.432	-3.3708	0	1.6931	-2.7624	1.3575	-3.7713	0	-3.038	0.9252	-4.0175	0.934	-3.4442	0.2616	-2.5826	-1.0791	-1.5119	-1.8375	-3.598	-3.4141	-3.8674	-0.0826	-1.7771	-0.9174	-4.3878	-1.7402	-0.5636	-1.8692	0.1931	0	-2.028	-0.876	-3.796	-3.8684	-1.6	-4.6944	-0.4	-1.2295
1998/7/7	0.4	1.5544		-3.8718	3.1612	-0.2907	-6.7703	-0.959		-2.3256	5.974	1.173	0.2907	-0.6135	2.0812	0.2841	2.7679	1.1378	0	0	0.9691	2.207	1.2338	1.845	-0.1305	0.8484	2.6909	0	-0.0985	1.287	-1.4823	2.0115	-1.405	-0.3289	-0.2778	1.2807	-2.277	0.4049	1.619	1.1079	-1.4388	0.6424	-0.8838	0.8631	1.4339	1.1382	2.2305	0.2869	1.1065
1998/7/8	1.328	0		0.4167	-0.9193	0.7289	1.0758	-0.8803		2.9762	-1.5931	4.6377	2.3188	0.6173	0	-0.7082	0.695	1.625	0	1.9582	9.6757	1.2658	1.6453	0.4831	1.5023	3.9958	0.5666	2.0833	0.9862	3.1766	2.7778	-0.8451	0.1676	2.9703	1.2071	-0.4215	0.7767	2.0968	1.3121	3.3826	1.8248	1.5603	2.1262	1.467	2.736	-0.3215	-0.3636	1.2586	1.5048
1998/7/9	2.228	3.7245		-0.2766	-2.4742	2.026	0.0532	-1.7762		0.3854	-1.3699	-0.6925	1.4164	-0.6135	6.6259	-0.1427	-0.7765	-1.107	0	-0.2561	6.6946	-1.3235	-0.8993	2.1635	-1.1583	4.6512	0.2817	-0.1074	-1.3672	-1.7241	0.2252	0.7813	1.1715	-1.1218	-0.367	0.5291	-0.4496	-1.2638	0.0925	-0.553	-0.3584	-0.838	0.0672	0.1219	-0.0888	1.4516	2.5547	3.5593	0
1998/7/10	0.7692	1.3773		1.6644	1.2685	3.1206	5.1596	1.2658		1.9194	2.904	1.1158	1.8156	0.4938	2.4857	1.1429	0.3478	3.2338	0	0.6418	-5.4902	2.459	0.9679	1.7647	0.651	0.4831	0	0.5376	2.3762	1.3784	0.4494	1.8323	2.4814	0.4862	2.3941	2.3158	1.9355	4.8	3.3272	4.3095	-0.1799	2.1831	2.4161	1.7052	1.9991	-0.159	3.1139	2.946	1.0782
1998/7/13	-1.7812	-0.5822		3.8199	3.1315	-1.238	2.5797	-2.8571		3.7665	-1.4724	0.9655	-1.0974	0.4914	5.0373	2.1186	-2.773	3.253	0	-2.0408	4.9378	-0.3636	-1.2582	-0.578	-2.9754	0.8654	1.8961	1.3904	-1.1605	-1.6069	-1.1186	0.346	-2.0985	-0.8065	-1.0791	-0.9259	-0.7595	4.6565	0	1.155	0.1802	-0.0689	0.5898	1.5569	-0.5226	4.1401	2.5884	-0.371	-2
1998/7/14	-3.4974	-2.0986		-3.4166	-3.9474	-3.4819	0.4931	0.9191		-4.9002	-3.2379	-4.3716	-3.6061	-0.1222	1.0657	-3.1812	-2.852	3.734	0	-2.3437	6.6429	-2.8467	3.5194	-3.6047	-2.4667	-3.5272	2.2743	-3.1646	0	-1.2563	-0.5656	-3.6552	-1.8961	4.065	9.3636	1.3499	-1.977	-6.1269	-2.6834	-6.0167	-0.7194	-2.4828	-4.0391	-3.3019	-5.2539	-3.6697	-3.7847	-3.2447	-2.1769
1998/7/15	0	-0.997		-0.6803	-0.1054	0.5772	-1.2758	-1.6393		-0.3817	-0.5148	0	1.1511	-1.4688	1.0545	0	-0.4587	-1.4623	0	-0.6667	-2.7809	-1.6529	3.0481	1.0856	-0.7519	5.2372	2.0889	0.1089	-0.5871	1.7812	-0.6826	-4.0086	-1.6807	-0.1563	-3.4913	1.127	-0.7807	0.3108	-0.4596	4.5327	2.3551	0.9194	0.2037	0	1.4787	-0.1587	1.2238	-4.5629	1.5299
1998/7/16	-2.1477	-3.1722		-1.6438	-1.1603	-1.7217	-2.0378	-2.4074		-0.3831	-2.7167	4.4286	0.1422	-1.6149	4.6957	-1.8571	5.0691	-3.5388	0	-2.8188	-3.5088	0.8403	0.1138	-2.3866	-1.6529	-1.1268	-3.7624	-1.4146	-1.378	-2.125	0.5727	-2.4609	-2.1368	-0.626	-1.292	-2.229	-2.0328	0.3873	-0.7387	0.9835	-2.6549	-0.4905	-0.3388	-1.4634	-1.5938	-1.4308	-1.468	-1.6129	-0.8219
1998/7/17	-1.9204	-1.3521		-1.3928	-3.6286	0.5839	0.1015	-2.9412		-0.1923	-2.7926	-1.6416	-1.2784	-1.5152	-0.9967	-2.4745	0.3509	4.142	0	-1.6575	5.8498	-3.7121	-0.2841	-0.8557	-1.4706	-0.095	-1.7833	0.4415	-0.1996	0.5109	3.1891	0.6881	-2.7074	-3.937	-2.8796	-3.0052	-3.012	-1.0802	-1.6744	0.1771	-1.4545	-4.3662	-0.5438	-0.495	-6.7099	-0.8065	-0.5259	0.1171	-1.2431
1998/7/20	-2.0979	-4.6389		-4.2373	-0.8859	-4.4993	-2.3822	-3.0303		0.9634	-2.8728	5.2851	-1.0072	-3.4615	-4.7819	-3.7313	4.2832	0.5682	0	-3.6517	-1.4563	-5.0354	-3.8746	-5.0555	-4.9751	3.1369	0.1397	-2.1978	-4.2	-4.9555	-1.766	-0.5315	-3.6804	1.1475	3.1447	1.1752	0.8282	-1.4041	-2.0814	-2.2095	-1.107	-1.5464	1.0253	-2.7363	-0.1984	-0.9756	-3.2599	-0.2924	-1.3986
1998/7/21	3.7143	1.7137		1.3274	1.8994	3.3435	1.2461	2.1169		-1.145	2.3944	0.6605	4.3605	2.5232	3.7004	2.4806	-1.9279	-1.6949	0	2.9155	1.061	4.3082	0.7706	1.9481	2.6926	1.659	1.8131	2.1348	2.2965	1.2032	2.4719	0.229	2.6095	0.4862	0.4355	0.528	2.4641	1.8987	5.5072	-0.5874	0.3731	2.2438	0.1353	2.3018	2.833	1.4778	2.0947	-1.7009	1.2766
1998/7/22	-2.4793	-4.2391		3.0568	-2.6316	-0.7353	-5.1795	-1.9743		2.8958	1.7882	-0.3937	-1.1142	-1.4249	-1.0195	-3.177	0.4274	0.5747	0	0.5666	-3.637	-2.3828	-1.1765	-0.8917	-1.6752	-0.272	-5.0685	1.7602	-1.2245	-0.6605	0.9868	-0.8378	-1.9982	-1.2903	-0.6938	-1.9958	2.338	-1.0093	-1.9231	-3.4091	1.1152	0.951	0.3378	-1.25	-4.0116	-0.3236	-2.0517	-5.7876	-2.381
1998/7/23	3.1073	1.5891		0.2825	1.464	3.7037	-2.0552	1.5106		0.1876	2.7027	0.1318	3.9437	1.8397	1.9742	2.9687	2.6383	4.6857	0	1.5493	0.7782	0.0814	2.0833	6.0411	7.9259	0.4545	0.1443	0.1081	1.343	3.4574	4.5603	2.5346	2.873	1.3072	1.2227	1.2862	5.6136	1.098	4.4818	1.0824	1.6697	0.5797	2.0202	0.6329	2.0141	0.487	2.1858	-3.2299	2.5825
1998/7/24	1.9178	2.7933		0.2817	1.2209	-1.4286	4.9144	2.1825		-0.9363	-1.0526	3.8158	-0.271	0.129	0.5892	2.1244	-0.8292	-0.1092	0	-0.1387	1.4286	0.3252	-1.5743	1.9394	-2.1277	-1.9005	-3.6744	-0.54	1.7329	0.5141	-0.3115	3.1461	1.8018	-0.3226	0.8628	0.2116	-0.309	2.6377	-1.0724	2.5605	-0.5474	0.3602	1.5842	2.7673	1.2833	-0.1616	0.8021	0.0654	0.2797
1998/7/27	-1.8817	-2.4457		0	0.7675	1.4493	5.2632	-1.2621		-1.5123	-1.5957	1.2674	3.125	-1.0309	3.7657	-0.7429	-2.0903	2.4044	0	-1.8056	-0.2665	-1.9449	0.7109	5.8264	-0.561	3.2288	4.7868	0.2172	0.7014	1.6624	0.3125	-1.2346	-2.6549	1.1327	2.6518	-0.7392	2.0459	-0.3779	2.6197	1.2256	-1.1009	-2.369	0.065	-1.1016	-2.0468	-0.8091	2.122	-0.8502	-1.1158
1998/7/28	0	-1.1142		0.2809	-1.8498	-1.4815	-0.55	-1.1799		0.3839	0.1351	-2.0025	-2.2398	0.5208	-1.2097	0.1497	-2.8181	-1.3874	0	0.9901	0	-0.3306	0.2941	0.6742	0.2821	1.4298	4.7319	-0.325	-1.0945	-1.6352	-0.2077	-1.6176	-0.4545	2.08	-1.4167	2.6596	-1.1543	-0.9863	0.2641	-0.9865	0.1855	2.1324	-0.0649	-0.8663	0.3483	-0.1631	-1.039	-1.0554	0.7052
1998/7/29	-0.9589	0.5634		-1.5406	-1.3304	0.6015	-1.2066	1.393		2.1033	2.1592	-0.5109	-2.8302	-0.9067	-10.2857	-1.3453	-2.7241	-3.8961	0	-1.2605	-0.5344	1.1609	-0.7625	-4.4643	0.1406	-0.5286	-0.6024	-1.1957	-1.3078	-2.8133	-3.4339	-2.8401	0.3653	-1.2539	-1.437	-1.3472	-0.7376	-2.9119	-2.9851	-3.3967	0	-0.7919	-1.3645	0.2497	-1.0907	-0.1634	-2.6247	0.1333	0.2801
1998/7/30	0.9682	-0.8403		-0.7112	0.3371	-1.3453	2.6463	-0.8832		-0.5618	-0.9247	-2.9525	0.1387	1.3072	-0.7279	-0.7576	2.8004	-0.3378	0	-0.5674	1.5733	-0.8197	-2.7187	1.986	-0.4213	1.8601	-1.2121	-0.7701	-0.3058	0.6579	1.2931	0.9231	1.9108	0.4762	0.1715	-1.5756	-0.9907	2.131	2.2624	-1.9691	-0.5556	-1.3062	-0.3953	-0.9963	-1.7043	0	0.8086	0.1332	-1.1173
1998/7/31	4.1096	-0.5085		0.5731	-0.224	3.3333	-1.0412	-0.495		-1.3183	-0.9333	1.7196	0.6925	-0.6452	0.55	0	-0.9666	-0.565	0	0.5706	-1.7378	-2.314	0	2.9782	0.4231	-0.2609	0.6902	-0.2217	0.7157	0.3922	-0.7447	0.0762	-0.5357	-0.4739	-0.6849	1.174	0.1876	1.391	-0.4425	-1.1478	1.4898	-1.25	0.7275	-0.1258	1.1729	0.982	-0.713	-0.3989	1.4124
1998/8/3	0.9211	-2.0443		-0.5698	-2.3569	-1.4663	0.2004	-1.194		3.0534	-1.2113	0.7802	1.6506	4.4156	-0.0912	-1.6794	-0.8873	-5.7955	0	1.7021	1.3072	-5.4992	-1.5796	0.1112	-1.7556	-0.6975	0.3808	-1.3333	-1.7259	-1.4323	-0.3215	-4.7982	-2.1544	-0.7937	-3.1034	-2.1097	0.2497	-1.0671	-2.3111	0.387	-1.8349	-1.7126	-1.3132	7.5567	-4.2339	-1.6207	-3.5009	-0.6676	-1.532
1998/8/4	-2.2164	-1.4493		-1.5759	0.8046	-1.0417	-2.45	-3.0211		1.1111	-1.4986	-0.5161	-2.7064	-2.8607	-2.281	-0.1553	-1.9696	-0.8444	0	-1.6736	2.0493	-1.5219	0.3704	-2.2222	-1.9299	-4.2142	1.214	-1.2387	-0.7231	-0.6605	-1.5054	-4.64	2.0183	-1.6	-1.1566	-2.0474	-1.2453	-1.6949	0.9099	-0.9639	-1.6822	0.9848	-0.8649	-2.8103	-1.7368	-0.1647	-4.5581	-0.336	-1.4144
1998/8/5	1.6	-1.1765		0.5822	0.5701	3.0075	1.1276	1.0384		2.381	2.6279	3.8911	2.7816	2.1767	1.4939	0.6221	2.8311	0.9732	0	1.5603	1.19	1.8182	3.0135	0.7955	3.7901	1.8332	-1.0495	1.5964	0.7284	1.1968	-0.2183	1.4262	-1.9784	0.4878	1.5302	0.33	0.8827	0.7053	0.7214	-0.0487	0.7605	0.5251	-0.2013	0.6024	1.8747	0.9901	1.8519	0.2023	1.5782
1998/8/6	-1.9685	2.6786		0.2894	0.1134	3.3577	-2.9397	0		2.5045	-1.752	-0.8739	-1.7591	-2.2556	-0.184	-2.1638	-3.1083	-2.4096	0	-0.9777	-3.5281	-2.4107	0.4179	-2.7057	0.0702	-2.6103	-0.303	0.1122	-1.0331	0	-0.7659	-1.5715	-0.8257	-0.6472	-1.5957	-0.9868	-1.1875	0.4669	0.1791	0.8277	-1.8868	-1.4179	-0.0672	-1.0778	-0.4732	-0.817	-1.6268	-0.2019	-1.6949
1998/8/7	-2.8112	-2.3188		-1.8759	-3.2843	-3.9548	-4.6997	-1.6444		-4.363	-2.6063	-4.7859	-2.4793	-1.9231	0.1843	-1.7378	-2.3831	0.8642	0	1.5515	0.5714	-2.1043	-2.6159	-1.7381	-0.8421	0	-2.8116	-0.2242	-2.8184	-1.8397	1.323	-4.2017	-4.6253	-1.3029	-1.8919	-1.9934	-2.5933	-3.3308	-1.1618	-1.9797	-1.7308	-2.7252	0.0673	-2.7845	-2.5357	-1.6474	-3.6965	-2.4949	3.8793
1998/8/10	-1.9284	-7.4184		-3.0882	-5.5035	-3.2353	-1.6438	0		-4.7445	-3.0986	-3.5714	-3.3898	-4.0523	-0.184	-5.1447	-3.3803	-2.6928	0	0.5556	0.8712	-6.3551	-3.2357	-3.7736	-2.5478	1.8484	-4.3784	1.4607	4.6187	-3.079	-4.4614	-0.1754	-5.4316	-4.7855	-2.7548	-3.3898	-3.1169	-4.8077	-3.7071	-6.3547	-2.7397	-4.1245	-4.1022	-2.6152	-4.0108	-6.0302	-5.4545	-2.6279	-3.1812
1998/8/11	-1.8258	-3.7821		-1.214	-1.6109	-3.9514	0.3343	-9.0909		-4.5977	-3.343	-3.9781	-2.924	-0.9537	-0.553	-2.5424	-3.7901	2.2642	0	3.3149	-0.6384	-3.0938	-1.6404	-2.5735	-0.7988	0.2722	-2.2895	-2.2148	-1.9507	-1.9337	-2.6196	-2.2847	-5.8462	-2.9463	-1.7941	-1.0526	-1.3405	-2.6936	-2.723	0.6839	-3.0181	-0.1623	-2.4531	-1.5345	-4.1784	-0.5348	-0.8547	0.2131	-5
1998/8/12	-2.289	-1.5989		-3.9939	1.8892	-5.6962	-1.3326	-2.5287		-3.012	-2.7068	0.2857	-4.5181	-4.8022	-0.3707	-5.0435	-2.2222	-4.059	0	-1.2032	0.5291	-3.7075	-2.5657	2.0126	-1.1713	-1.086	-1.9247	-2.3783	-1.466	-3.5211	-1.4035	0.2698	-1.1983	-3.5714	-2.3077	-1.6548	-0.9511	-1.6436	-0.5792	0.3135	-1.8672	-1.3821	-2.5148	-5.3247	2.5339	-5.3763	-1.4009	1.2048	-6.1654
1998/8/13	0.2928	1.4895		0.64	0.1236	3.3557	-0.2251	0.9434		4.5549	0.6182	0.4274	0.6309	1.3353	2.1395	10.0733	0.2066	6.4103	0	2.8417	0.5263	2.139	1.5142	0.6165	0.8148	-2.9277	3.2423	2.0882	-1.169	0.438	4.3891	2.7803	0.1103	0	-0.0984	-1.4423	1.5089	1.4072	2.0388	0.4167	0.8457	-0.1649	9.4841	1.3717	-1.1494	1.8939	1.0929	3.0812	1.1218
1998/8/14	0	-2.3349		-3.6566	-3.7037	-3.8961	-3.5533	-6.5421		-4.5545	-5.0691	-2.8369	-4.0752	-4.8316	1.7304	4.4925	-10	-4.8193	0	-4.2105	0.2244	-7.8534	-3.048	-1.348	-2.2777	-3.2988	-4.9587	0	-4.5161	1.7442	0.5682	-2.8796	-5.837	-4.6296	-3.9409	-5.4878	-2.027	-4.7702	-0.7612	-5.0311	-4.4025	1.569	-5.8905	-4.4655	-9.8837	-2.974	-4.3243	-2.1739	-4.9128
1998/8/17	-9.927	-10.041		-10.066	-9.7436	-10.1351	-8.8889	-6.875		-4.7718	-9.8706	-9.927	-10.1307	-10	-5.4611	-3.9809	-9.9656	-10.1266	0	-10.0275	0.2239	-9.7727	-9.9666	-10.0621	-8.5714	-8.6745	-10	-5.6818	-9.9099	-10	-9.9435	-8.3558	-9.9415	-9.9029	-10.2564	-3.0968	-10	-9.5628	-9.9712	-9.5576	-10.0877	-8.9431	-9.7202	-9.7734	-10.129	-9.9617	-9.8305	-1.5278	-9.8333
1998/8/18	-2.269	-3.3409		-3.6697	-1.4205	-3.3835	0.7702	-1.4765		-5.0109	3.9497	-4.5381	-8	-1.7094	1.7992	6.9652	-7.3791	-3.5211	0	-3.8168	-1.0424	0.5038	2.1545	-3.5912	0.7401	-3.3084	-8.1159	1.8072	3.125	-2.8571	6.6499	-2.9412	-2.3377	-1.9397	-0.9143	-1.1984	-2.7586	-1.3092	-1.1715	3.0797	0.7317	-0.625	0.9788	-4.3956	-4.5226	-1.7021	-1.2531	0	-1.4787
1998/8/19	5.3068	6.0487		9.7143	4.4669	5.8366	8.2803	6.267		4.1284	6.0449	6.4516	9.4862	10.2609	8.8372	5.1163	6.044	5.4015	0	6.1905	4.2137	5.6391	5.4545	6.3037	5.1429	5.9603	5.1525	2.8402	3.2727	5.8824	4.4706	7.5758	7.1809	7.4725	5.421	4.0431	7.171	5.102	7.6509	10.1933	4.6005	4.4924	4.8465	5.7471	9.7744	9.5238	5.8376	4.0903	5.6285
1998/8/20	3.4646	10		5.9028	2.8966	5.1471	0	6.5385		3.0837	1.4658	3.6683	5.5957	9.306	0.5983	0	6.2176	2.0776	0	1.0463	4.9097	5.1008	0.9655	5.7951	3.4938	2.9167	9.5	0	3.6385	2.6235	0.3378	1.5023	4.7146	1.227	2.6258	3.7565	1.4706	3.6893	5.005	3.9341	0.9259	2.7515	0.6934	5.2795	5.411	9.6838	3.1175	4.336	4.2629
1998/8/21	-2.8919	2.6263		-1.4754	2.681	0.5245	1.1765	9.988		1.0684	0.4815	1.2308	-0.6838	-1.5873	-2.5489	0.4425	-1.7073	-0.4071	0	3.1065	-2.0991	0.6772	1.7077	3.6943	0.075	5.2632	2.8311	0.6904	-0.3398	0.1504	-0.1122	2.7752	-0.9479	3.0303	7.8891	1.4981	0.8696	-0.2809	2.0019	1.8926	2.0642	4.9372	0.153	0.1475	2.1754	0	1.3953	-1.039	3.2368
1998/8/24	-0.3135	-0.1969		1.8303	1.8277	-1.2174	0.0581	-2.5164		-0.6342	0.639	3.1915	-0.1721	-0.1466	-0.5231	5.7269	0.1241	0.8174	0	-0.4304	-0.5272	0.5605	0.4701	2.3342	-1.1244	-0.2885	-1.9538	3.6613	-1.8182	-0.1502	2.3596	1.6202	0.4785	-1.5686	4.249	-2.091	0.5747	-0.6573	0.3738	0.9538	-2.0225	0.2392	-0.6112	0.5891	5.7884	4.5045	0.8028	0.2625	-0.6601
1998/8/25	6.6038	-1.3807		2.2876	0.5128	2.1127	2.5567	-1.7957		2.3404	-2.2222	5.0074	5.1724	-1.6153	-0.9641	0.9722	4.9566	-2.5676	0	0.7205	-1.0247	3.01	-0.8021	-0.8403	2.881	-0.675	-0.9964	-0.6623	1.0417	1.0526	1.7563	-0.1771	6.1905	-0.3984	-3.6967	-1.5075	-0.7143	6.7108	-1.2104	-2.6355	0	1.8298	0.6918	-1.3177	-1.195	3.7931	0.4551	-1.3089	-1.495
1998/8/26	-3.0973	0.0667		-2.5559	0	-3.2759	-1.3598	0.5714		-3.3264	-0.487	-2.6648	-3.2787	0.1493	3.4513	-0.8253	-2.5974	0	0	-1.7167	4.8911	-4.0043	-1.8868	-1.0896	-2.2108	1.165	9.9726	-2.1111	-2.52	-1.3393	0.2157	2.9281	-3.9238	-0.2	-2.9528	-1.4031	-2.0863	0.4429	-0.2828	-3.7283	0.6881	-1.6406	-2.2901	1.1869	-2.6098	3.4884	-3.5108	-4.9072	0.8432
1998/8/27	-4.414	-2.7315		-2.1311	-1.7857	-2.4955	-1.436	-2.9545		-4.086	-5.2202	0.8646	0.8475	-3.1297	-0.3422	-4.2996	-1.8182	-3.6061	0	-3.639	-1.9741	-3.3822	-2.1291	0.3672	-3.4665	-0.3839	6.9052	-1.0216	2.2327	-4.2232	-4.6286	-0.6897	-3.3839	-3.8076	-3.5497	-2.7167	-1.8369	-4.7619	-1.7013	-0.2653	-2.0501	-2.4623	-2.8906	-2.7859	-2.2876	-2.0867	-1.9953	0.0697	-2.5084
1998/8/28	0.4777	-2.3288		-2.0101	-3.6364	-2.1938	0	-2.6932		0.4484	-5.3356	-1.7143	-2.3529	-2.6154	0.1717	-2.8986	-1.6049	-0.4317	0	-1.5106	-1.0069	-0.8168	-0.3509	-2.561	-1.4832	0.289	-1.0117	-0.8028	-1.7241	-1.5748	-2.3702	1.8229	-1.2077	0.625	-1.5773	1.1968	-1.7216	-0.2778	1.25	-1.6489	-3.4884	-1.4658	0.1609	-2.5641	-2.0736	-2.9508	-0.2395	-1.0453	-2.0583
1998/8/31	2.0602	3.0856		8.7179	3.2345	2.8037	0.4079	3.3694		-0.2232	1.8182	3.4884	2.5818	3.3175	0.5141	10	1.1292	1.0116	0	0.7669	-0.2105	3.2941	3.5915	1.5019	2.3772	1.2488	-0.5503	-0.578	0.7018	1.92	1.5029	9.7187	1.8337	1.4493	3.312	0.9198	2.2848	1.857	1.0446	0	0.7229	3.4711	-0.1606	1.7028	3.7568	9.9662	4.0816	0.9155	1.9264
1998/9/1	0.9317	-1.0204		3.9308	2.4804	0	-1.3349	-0.9313		-4.698	-3.0357	0	1.6779	4.2813	3.0691	-3.6635	4.5906	-2.7182	0	-1.9787	-0.7733	-3.0752	-2.1074	1.9729	-3.3282	-1.8975	1.502	-1.1628	3.3682	-1.8838	-0.3417	-5.0505	-0.2401	6.7347	5.274	4.2969	3.8719	-1.4585	-2.8195	-1.6225	10.0478	-1.278	0.5632	0.3044	2.0408	2.6114	4.0369	3.3496	1.3746
1998/9/2	-1.8462	0.3436		-1.8154	1.4013	0.5455	-0.7647	-1.1751		-4.6948	-2.2099	-0.5618	0	2.1994	-1.4061	-0.1408	0.4745	-1.6176	0	0.9317	0.3188	0.8226	1.4583	5.0786	-0.2402	2.1277	-1.8692	-0.5882	-2.3596	-0.8	-2.0571	-2.0458	-1.3237	-3.4417	-4.1257	-3.7453	-1.0753	1.0176	0.4836	1.4294	-1.087	-0.9709	-1.6	-1.214	-2.1935	-1.0479	-0.9978	1.7556	-1.6949
1998/9/3	0.3135	1.2329		0.3082	2.8894	0	0.0593	2.2592		3.202	7.7213	-0.4237	-0.495	0.1435	0.3356	0.8463	-0.1181	1.6442	0	5.2308	4.096	6.6434	2.8747	-1.9563	0.7223	1.1364	1.0317	0.7101	0	1.4516	-0.9335	0	0.6098	0.198	0.4098	1.0376	2.971	-0.1832	0	0.8672	0	1.634	0	1.8433	1.9129	1.5129	4.7032	1.7916	2.7586
1998/9/4	1.25	4.4655		0	1.0989	2.5316	2.7844	2.6744		-0.716	-1.3986	1.5603	0.995	-0.2865	-0.1672	4.0559	1.5366	3.8235	0	1.1696	1.8996	0.5464	-0.3992	0.5869	2.6295	0	1.8853	0.3525	1.1507	3.1797	-0.5889	0.1671	1.9394	0.1976	1.0204	0.7702	0.9148	1.1009	5.1973	1.2359	-0.8791	-0.3215	2.6829	1.5083	1.5534	0	2.139	-1.1734	0.8389
1998/9/7	1.8519	8.0311		4.6083	1.9324	2.9982	2.9971	3.5108		-0.4808	8.5106	0.5587	0.821	4.3103	-0.4188	1.4785	1.6298	4.1076	0	0.4335	3.5286	5.4348	0	1.1669	0.5435	-1.03	1.9275	1.0539	2.3891	2.6194	-2.2512	2.0017	4.0428	1.7751	1.5152	1.2739	-0.0697	1.6334	3.1107	-1.0085	3.7694	4.9194	1.1876	2.9718	0.3187	5.8122	1.7801	-1.6491	4.6589
1998/9/8	-2.2727	-2.5779		-1.6153	0.237	1.7123	-2.1824	-3.3917		3.1401	-1.4706	-2.2222	-1.1401	-3.4435	0.7569	-3.0464	-1.4891	-2.8571	0	-1.295	-2.0257	-3.299	-0.4676	-2.9988	-1.39	-2.2706	-1.2859	-1.0429	0.8889	-1.5015	4.9628	-1.063	1.3714	-1.7442	-3.8806	-2.5157	-1.605	-2.5	0.5324	-0.9115	-1.4957	0.2306	-1.5649	-2.4531	-0.3177	-0.2817	1.1317	-0.7378	-2.8617
1998/9/9	2.9457	2.7077		0.7463	0.591	5.2189	1.8307	3.0578		0.2342	2.6534	2.1307	2.1417	1.1412	1.1686	1.2295	8.7209	1.4006	0	1.312	-0.8533	1.1727	3.0872	4.6373	1.5662	4.5499	3.4483	0.4684	0.8811	1.8293	0.4728	1.6529	8.7937	0.5917	1.4493	1.9355	4.3972	1.8315	3.707	0.1082	0.6508	2.0706	0.8744	1.4793	1.3384	1.6949	0.4069	2.5	1.6367
1998/9/10	2.7108	1.9772		0.2963	3.0552	0.16	1.9663	2.0879		0.2336	0.1616	2.5035	4.1935	0.9873	4.3729	-0.2699	0.6417	1.3812	0	1.0072	4.5349	1.1591	2.1484	0.7955	4.4719	4.4444	1.7037	2.331	2.1834	2.8443	0	-0.3252	0.9326	0.1961	1.9388	2.2785	2.3777	2.0683	0.4255	2.7027	0.431	2.6296	2.2065	3.3528	4.8428	0.5556	3.6474	0.5933	1.1272
1998/9/11	-1.3196	-1.0576		-1.3294	0.3421	-1.278	0.8264	3.1216		2.5641	-1.9355	-0.4071	1.0836	-1.3966	2.6877	-0.6766	2.4442	7.2207	0	4.9858	-1.5516	2.5	-1.1472	1.9166	-0.4428	3.1915	2.2578	2.8474	-0.8547	-0.1456	0.4706	-1.5498	1.6427	-0.5871	-0.6006	4.4554	-0.3318	1.7621	2.1186	2.5263	-1.2876	0.5124	-0.5397	0	1.6197	-1.7956	1.564	-2.1625	0.4777
1998/9/14	4.0119	1.3658		0.8982	0.5682	0.9709	0	5.8455		2.0455	3.4539	6.6757	4.2879	3.6827	-0.6928	7.7657	5.6017	1.906	0	0.9498	-1.4152	4.065	0.9026	2.8761	1.9274	-1.6323	1.8519	0	7.9034	4.519	-1.0539	2.4027	-1.1111	0.9843	1.2085	-0.5924	3.5286	1.8182	4.3154	2.6694	1.087	-0.2913	2.5581	4.9365	1.1216	1.5471	3.8499	0.4689	1.7433
1998/9/15	-3	-1.6989		-0.2967	0.113	-1.9231	-2.623	-3.1558		-1.7817	10.0159	4.3423	3.6711	1.776	8.3721	-1.5171	-2.947	-3.3666	0	-2.6882	0	-2.832	-0.9585	4.3011	0	3.8428	-2.7273	-2.3256	-3.1536	-2.7894	-2.0118	1.9417	-3.6772	1.3645	-0.2985	-1.3111	-0.1286	-1.2755	0.0796	-1.55	0	-2.0453	-2.5699	-4.1667	-2.0432	-1.8006	-2.595	5.9333	-1.2461
1998/9/16	0.8837	1.8474		-0.5952	1.0158	2.7778	0.3367	1.1202		-0.2268	0	2.6928	3.6827	-0.6711	0.1431	1.027	3.7449	0.2581	0	0	3.4258	1.407	-0.6452	2.6804	-0.6545	1.4298	2.3724	0.5669	-0.2101	-0.2869	2.0531	-1.2698	1.2725	0	0.5988	0.8454	-0.5151	-0.8613	2.3847	-0.4571	0	0.8203	-0.2327	0.561	1.0727	0.7052	0.2854	0.6923	2.2082
1998/9/17	-1.4599	-2.5746		-2.5449	-3.352	-3.4976	-2.5168	7.1501		0.6818	-2.4566	-2.7414	1.0929	-2.7027	1	-4.8285	-3.5122	-2.8314	0	-1.9337	-2.5552	-3.3697	-2.987	-1.2048	-4.4656	-6.0531	2.177	-2.9312	-2.3158	-0.5755	-3.9053	-3.6174	-4.712	-2.8846	-3.2738	-3.7126	3.1715	-2.2589	0	0.5102	-3.2258	-1.7751	-2.4883	-2.371	-3.8915	-4.3417	2.3719	-2.5	-2.7778
1998/9/18	-3.8519	-3.7237		-1.0753	-2.3121	-1.1532	-0.2869	-3.2895		4.9661	0.2963	4.0441	-3.5135	-1.9444	-1.9095	-2.4032	-3.1345	-4.2384	0	-3.5211	-1.3597	-4.3077	-0.9371	5.6911	-2.2222	-5.737	-1.3058	-2.3229	-0.8621	-3.3285	-2.9557	-2.8357	-0.989	-1.1881	-2.7692	-2.7363	0.5646	-3.0222	0.2329	-1.3706	-2	-0.6777	-1.0367	-4	-2.7607	1.0249	-4.2632	-0.1282	0.6349
1998/9/21	1.5408	0.9981		0.4658	1.7751	0.8333	1.0357	3.5957		4.9462	2.9542	3.0624	1.8207	0.8499	-0.0721	0.9576	1.8789	2.7663	0	2.7737	1.0174	2.358	2.7027	7.9808	3.2132	3.839	1.4624	1.1891	0.8696	1.497	-0.2538	2.8326	3.5516	-0.2004	0.211	1.5345	0.5614	0	0.6971	0.1544	0.907	-0.1516	0	1.3393	0.8833	-0.4348	4.5499	0.2567	-0.1577
1998/9/22	-1.8209	1.9148		-2.6275	-1.2791	-1.6529	-0.6264	-0.0938		4.918	-1.4347	-1.9429	-1.7882	3.3708	0.7937	1.626	-0.1025	-1.6151	0	-0.5682	-0.4548	0.3141	-1.4474	-0.7124	-1.8983	-0.9017	-1.7159	0	-1.5086	6.0472	1.6539	0.1669	-1.5005	0.4016	-0.6316	-1.8892	0.062	-1.4665	2.2308	0.0514	0.2247	2.2779	-0.8058	-1.6153	-1.5635	-1.4556	1.6667	-0.2561	1.1058
1998/9/23	0.4637	0.1212		0.9524	1.2956	2.6891	0.8596	-2.1596		5.0781	-1.6012	-2.2145	3.7815	0.4076	1.2885	-0.6667	-0.5128	2.5992	0	-0.7143	1.6645	4.9061	-0.3338	0.8072	0.3096	0.7279	3.352	-0.5875	0.6565	-1.2517	-2.0025	0	2.5027	0.8	0.7415	0.5135	-0.806	0.9302	1.6554	-1.9004	1.3453	-1.3363	0.2437	1.791	1.5883	1.4771	2.0036	-1.2195	2.0312
1998/9/24	-3.0769	-1.3317		-1.1006	1.9767	-2.7823	-2.3864	-4.0307		-5.0186	-5.9172	-2.3838	3.1039	-4.7361	-0.2827	-4.2953	2.9897	-3.0667	0	0.8633	-0.6421	-4.8756	0.4689	0.4448	-2.8549	-1.8067	0	0.3546	-2.9348	-3.5211	0.3831	0.1667	-3.7155	-2.7778	-2.5237	-1.6603	-0.1875	-3.4101	-4.5152	-3.9267	-3.0973	-2.0316	-1.0535	-2.6393	-2.439	-0.2911	-2.8571	-0.6498	-3.2159
1998/9/25	1.2698	1.227		0.159	-0.114	1.3468	1.8626	4		-3.9139	3.4591	1.3431	1.9634	1.5625	0.9922	2.3843	0.5005	2.751	0	-0.1427	-0.0646	9.3096	2.5333	8.0602	1.112	1.196	0	0.3534	0.224	0.8759	0.2545	3.9933	1.2128	1.6327	1.8339	1.9481	3.0056	2.4809	0.2326	1.1444	2.0548	1.2289	0.819	1.3554	0.9615	1.8978	2.5735	-0.327	0.7911
1998/9/28	2.8213	1.9394		0.1587	0.1142	0.1661	-1.5429	-0.6731		2.2403	-0.4559	-0.241	-1.2837	0.6993	4.2807	-0.8219	4.7809	-0.4016	0	0.4286	0	1.1483	0.7802	0.8197	0.0786	0.2727	1.3514	3.2864	-1.4525	0.1447	0.6345	0.4	-0.4357	2.6104	3.178	0	2.9179	-0.5587	0.464	-2.694	6.264	1.8968	1.8684	1.0401	-2.4762	0.1433	-3.1362	-1.5748	-0.471
1998/9/29	-0.4573	0.2378		-1.5848	-1.0262	0.995	0.4063	-1.1617		-2.1912	0.3053	-1.2077	-1.0403	-0.2778	0.2019	-1.3812	0	0.2688	0	0.569	1.7135	-1.4191	1.0968	-3.9837	1.2559	3.8078	0.1333	0.6818	2.8345	-1.3006	0	-1.5936	-0.4376	-0.7828	-0.924	-0.1274	0.2953	0.5618	-0.2309	0.9967	-3.1579	0.5957	-2.0734	1.9118	-0.1953	-2.1459	-1.2026	-0.1333	-1.1041
1998/9/30	1.9908	-0.2372		2.0934	2.1889	0.9852	1.0405	0.9794		1.6293	1.2177	4.6455	2.4967	0.1393	-0.6044	2.1008	-1.2357	1.8767	0	0.5658	2.3522	0.7678	1.3401	3.2176	0	0.262	-0.9987	2.5959	2.0948	3.2211	0.8827	-0.081	0.7692	0	0.1036	0.3827	0.1178	0.1862	1.1574	0.4934	1.5217	1.8505	0.7329	0.2886	0.9132	0.5848	0.1873	1.4686	3.5088
1998/10/5	-1.6517	-1.1296		-0.7886	-1.1274	-1.4634	4.0046	-1.1639		0.4008	-1.9549	-1.1682	-1.2821	-1.2517	-0.6757	-1.6461	-1.7324	-0.7895	0	-1.5471	0	-0.2857	0.3149	-0.4102	0.6202	0.6098	0.8742	-0.6601	-0.8639	-0.5674	-1.875	-1.1345	-1.0905	-1.1834	-1.6563	-1.6518	-0.1765	-1.1152	3.6613	-0.8183	-2.1413	1.8895	-1.6168	1.295	-1.2928	-1.5988	0.8411	-1.4474	1.5408
1998/10/6	-3.5115	-1.2628		-0.7949	-2.7366	-3.3003	-1.5402	0.6869		3.5928	-3.3742	-4.2553	-3.2468	-0.9859	-3.7415	-4.0446	-4.0157	-3.4483	0	-2.5714	0.1242	-2.7698	-2.1971	-1.8122	-1.4638	1.2987	-0.0667	-0.3322	-2.5054	-2.8531	-2.0382	-3.1148	-3.7486	-1.996	-1.5789	-1.4212	0.1179	-2.6316	-0.0736	-0.055	-2.6258	2.2111	-1.1504	-4.1193	-2.7505	-2.8065	-1.9462	-1.3351	-1.6692
1998/10/7	-0.4747	-1.0353		-1.9231	-1.4068	-0.8532	0.3911	-1.1696		-1.7341	-2.0635	-1.7284	-2.6846	-2.1337	-4.8763	-0.8721	0.8163	-1.0989	0	0.2933	-1.1166	-2.7505	0.2567	-0.2517	-1.6419	0.9402	0.2001	-1.3333	0.2235	-1.4684	-1.5605	-0.3384	-2.4055	0	-0.9626	-1.1796	-0.1766	-1.0618	0.9573	-1.7061	-0.8989	3.6288	-3.1588	-0.5926	0.1347	-1.6717	1.8904	-0.7442	0.1543
1998/10/8	1.7488	0.2462		0.817	2.2592	1.5491	-0.8347	1.9724		1.1765	2.269	3.1407	7.7241	2.7616	0.3715	4.2522	3.4413	2.0833	0	1.7544	1.0665	2.6263	0.3841	1.2616	2.1463	0.508	3.2623	5.0676	0.8919	2.9806	3.3025	0.9338	3.0516	2.0367	0.9719	1.1936	0.8255	2.6341	2.1882	-0.5039	1.8141	-1.7508	-0.6867	3.1297	2.152	1.7002	3.525	0	-0.6163
1998/10/9	-1.0938	1.903		-0.8104	0.5814	-0.339	-0.9482	-0.8704		-0.1938	3.0111	-1.218	-1.5365	-1.4144	-0.148	-1.2658	-1.272	-0.6803	0	-1.5805	0.5276	3.3465	2.6148	1.9934	-1.7899	0.2527	2.2566	-1.9293	0.5525	-1.8813	-1.5345	-0.3364	1.9362	-0.7984	-0.107	-0.6553	-0.7602	-0.9506	0.0714	0.1688	-0.8909	3.0843	8.038	3.4682	-0.3292	-1.2158	-2.509	1.5678	1.3953
1998/10/12	0.158	3.7952		-1.1438	0.2312	-1.0204	-0.8837	2.1463		4.6602	3.6923	0.7398	2.3407	0.4304	-3.3358	-0.9972	0	0.5479	0	-0.8759	-1.2041	4.8571	0	1.3844	-2.1395	7.563	6.3052	-1.2022	0.5495	3.3923	-0.7792	-0.9283	-0.8939	-0.8048	-1.3919	-0.9235	-1.9446	-1.0557	-0.1427	-0.8427	1.573	-0.4654	-1.84	1.5363	-2.3778	-1.5385	0	-0.2013	0.9174
1998/10/13	1.5773	-1.6831		0.4959	0.4614	2.5773	-0.7429	0.5731		-1.2987	6.3798	1.3464	2.6684	-1	-0.6135	1.4388	0	0.4087	0	0.1473	-0.8437	-1.9074	0.6837	-1.1245	1.2146	-1.875	6.465	-1.6593	0.765	8.4165	-0.5236	0.6814	-1.1274	-0.4057	0.3257	-0.1332	-0.3005	0.194	-1.4286	0.8499	-1.1062	-0.334	-0.489	-0.2751	2.7064	2.0312	0.4596	-0.7397	0.9091
1998/10/14	-0.1553	-0.7084		-0.8224	-0.1148	-1.005	1.0479	-2.1842		0.9398	0.6974	1.9324	3.2178	-1.5873	-5.2469	0.2837	-2.8741	4.0706	0	-1.1765	-0.5673	0.9259	-0.8642	1.381	-0.8	2.3885	-0.8357	0.4499	-1.41	-2.3684	2.1053	0.0846	-1.5964	-1.4257	-0.4329	0.5333	0.1808	2.5169	-0.3623	-0.5618	-1.1186	-2.1448	-1.5561	-2.2069	3.7549	-0.9188	0.366	-0.4065	1.952
1998/10/15	-1.2442	1.0107		-0.1658	0.6897	-0.1692	0.5185	0.9709		0.7449	7.2022	-1.5403	-1.6787	1.0264	3.9088	-0.9901	-1.4286	0	0	0.4464	0.1585	1.8349	-0.3736	0.5609	2.0968	2.1773	0.5056	0.8959	1.2101	1.752	-1.2887	1.437	2.5492	0.4132	0.2174	-0.2653	5.5957	2.7384	2.9091	-1.6949	0.2262	3.9726	-0.4992	0.141	2.2857	-0.4637	2.0966	1.6327	1.3255
1998/10/16	0.9449	0.3531		0.1661	0.9132	2.3729	0.4422	1.9231		0	-1.6796	-1.3237	-0.6098	1.5965	-1.6458	1.4286	1.9669	2.2164	0	2.2222	0.1582	-0.6306	0	5.1793	0.7899	4.1096	6.2605	-1.4428	2.7174	3.9735	0.1305	0.8333	0.904	0.823	0.5423	0.5319	-0.6268	0.9191	3.1802	-0.1724	0.2257	0.9881	2.8428	0.4225	-2.0484	0.9317	3.4821	2.075	0
1998/10/19	1.8721	2.0528		0.995	3.5068	1.1589	-0.9538	0		2.403	0	-0.8537	0.4908	3.2857	-1.1952	3.0986	1.9289	-1.4031	0	0	0.0632	4.8051	0.625	-4.2424	-1.0188	0.9503	4.6817	1.3514	2.8571	0.2548	2.6076	0.8264	-1.0078	-0.6122	-0.3236	1.455	2.6376	2.9144	-0.4795	-0.6908	0.6757	-0.4566	-2.0325	-0.4208	0.2535	1.2308	0.9491	0.7213	0.7267
1998/10/20	-1.9908	-1.092		-1.1494	0.5464	-2.455	-0.8889	1.6038		-5.0542	1.9711	-0.615	-2.442	-0.9682	-2.5	-0.1366	1.8924	-1.8111	0	3.4783	0.1579	-0.4325	-1.3043	-4.2722	-2.1378	0.7965	0.4523	-2.2222	-1.8519	-3.3037	2.1601	2.623	0.2262	-0.8214	0.1082	-1.9557	0.5587	-1.0619	0.1376	2.029	-0.4474	-3.2765	-1.8257	-1.1268	-2.402	-1.9757	-1.7949	-2.4089	-1.1544
1998/10/21	3.4375	-2.9053		-3.8206	-4.1304	-4.698	-2.7653	-5.1996		-2.4715	-5.5412	-5.0743	-2.6283	-0.2793	0.579	-4.2408	-3.3236	-4.3478	0	-4.0616	-0.1892	-3.1277	-3.713	0.2479	-2.8317	-0.2155	-1.2506	-4.3182	-4.4025	-5.1248	-4.9751	-2.7157	-2.0316	-3.5197	-3.5676	-4.3883	-2.9444	0.0894	-5.1546	-0.1136	-4.2697	-1.9648	-3.4658	-3.2764	-3.044	-3.876	-2.0888	-4.0027	-4.5255
1998/10/22	0.1511	-0.2992		-1.0363	3.9683	1.2324	0.8455	-0.3918		0	1.7735	0.1304	-0.6427	-0.5602	7.7303	-1.2857	-0.2022	2.2039	0	1.0219	0.0948	1.9731	0.9804	2.1434	0.5828	0.072	0.6586	0.2375	8.9912	3.6011	4.4503	-0.2463	-1.9585	-1.2876	-0.6726	-0.4172	1.3738	0.4468	0.2899	0.6257	-1.4085	2.4879	-2.4043	-0.7364	1.336	0	-2.4	2.0848	-0.3058
1998/10/23	3.7707	-2.7011		-0.349	-1.7448	-1.913	-1.5244	-0.885		0.5848	2.1448	-1.3021	0.9056	1.5493	-2.8244	0	-2.1277	-1.6173	0	-1.7341	1.2307	-2.1108	-1.4239	-2.7441	-1.6556	7.6978	3.1706	0.8294	1.8109	-2.4064	0	-0.5761	-0.1175	0.4348	0.3386	0.1397	-0.1129	4.7153	-0.7225	0.7914	0.2381	-0.472	-1.1861	-1.3353	-1.1866	-0.8065	-2.0036	-1.4976	-0.3067
1998/10/26	6.3953	0.2468		-2.9772	8.1021	0.1773	-3.0186	0.9921		5.0388	3.6745	-3.0343	0.2564	4.0222	-5.7345	-3.1838	2.381	-0.137	0	-0.7353	1.4963	-2.6954	-0.8536	0.4149	-3.8721	2.2044	2.2927	0	0.6917	-1.2329	-2.2556	-1.6556	0.4706	-2.381	-1.3498	-1.8131	-1.6959	1.9541	-1.7467	-1.963	-0.9501	4.6748	-4.2475	-1.6541	-0.6004	-2.9268	0.9294	0.0691	-2.7692
1998/10/27	-2.3224	4		0	-1.6427	3.1858	2.5539	0		-2.0295	-6.0759	3.1293	4.9872	1.8667	-1	0.1495	5.4601	1.2346	0	-1.1852	1.5971	2.2161	2.1192	2.314	-1.3135	-1.9608	1.4306	-1.1751	1.5702	3.7448	1.1538	-0.7576	-1.2881	-0.4435	0	0.4261	0.6325	0.5833	-0.0741	0.4577	0.2398	7.5081	1.0608	0.9174	0.9396	0.5025	-0.4604	5.4558	0.4747
1998/10/28	-0.5594	0		4.5126	3.7578	2.0583	2.1012	1.0806		-2.6365	-0.5391	-0.2639	-0.1218	-1.3089	1.2626	0.8955	7.1908	2.3035	0	0.7496	1.5719	1.626	1.1673	3.958	2.2183	5.4667	-5.1716	-0.1189	10.0483	1.4706	1.9011	6.4461	2.0166	2.8953	3.6488	1.6973	1.6	-1.3256	0.8895	1.1959	1.4354	0.5418	1.4313	2.2727	5.984	5	4.3478	-1.1788	2.0472
1998/10/29	0.7032	2.4852		-2.9361	-2.8169	-2.8571	0.7622	3.8873		1.1605	-1.7615	-1.5873	-0.122	3.4483	1.0806	-0.4438	1.61	-1.3245	-27.1623	1.6369	2.2917	2.0444	0.7051	0.8547	-0.8681	-0.0632	0	-0.8333	-0.7024	-2.108	-1.3682	1.1952	-1.6279	-1.9481	-2.4202	0.5563	-1.2373	0.4198	-2.2043	-0.7878	-2.3585	-2.3952	-2.0696	-0.8889	-1.8821	-2.2222	2.7482	0.1988	0
1998/10/30	-3.352	5.0808		-1.4235	-2.6915	-0.8651	-0.9834	1.4967		-1.1472	2.069	-0.672	-3.7851	-0.2564	-2.4671	1.1887	-1.4085	1.2081	-2.0833	-1.9034	-1.7166	-3.4843	0.5729	-1.0786	0.613	-3.0993	0.1487	0.2401	2.122	-1.8843	-2.1438	-2.6772	-0.2364	0	0.1127	-0.1383	3.1891	0.0836	-1.5778	-0.5105	0.2415	2.1472	1.633	-0.1495	0.3836	-1.2987	0.1726	-0.5952	-1.3889
1998/11/2	-1.7341	2.967		2.7076	-0.7447	0	1.0695	2.8571		-1.7408	-1.2162	2.0298	5.5838	-1.4139	-0.1686	-2.2026	1.6071	2.6525	0.8511	0.7463	-0.7993	1.1733	4.2405	-1.2461	-1.4795	-4.8956	1.0891	-1.5569	2.5974	1.9204	-0.7732	1.6181	-1.3033	-1.766	-0.9009	-1.8006	1.2693	7.6023	-3.1298	1.3113	-0.241	3.7237	2.6465	-0.2994	2.8025	4.9342	0.0861	0.3327	-0.1565
1998/11/3	1.9118	-2.5614		-1.5817	2.6795	5.9337	0.9826	0		4.3307	0.8208	-0.2653	-0.3606	0.6519	3.2939	1.5015	1.1424	-1.292	4.4304	2.0741	-1.0743	0.5352	-0.6072	-1.4196	2.4735	1.51	1.4691	1.7032	0.6751	3.6339	-0.7792	4.2994	1.9208	1.3483	2.2727	0.5642	4.4687	1.1646	4.8857	1.0129	1.6908	-1.216	-1.8416	1.952	1.5489	-2.3511	4.0448	-0.2653	3.4483
1998/11/4	0	0.7119		-0.3571	-3.1315	2.8007	1.1228	-2.6882		0.1887	4.3419	-0.9309	-2.1713	1.0363	3.843	0.4438	-1.9114	-0.7853	-2.8283	0	0.0302	-2.307	-0.1222	0.56	1.1207	-1.2847	-0.6757	-0.4785	-3.0176	0.2597	0.7853	-2.2901	2.8269	-0.2217	-1.8889	0	0.4695	0.921	-2.3291	4.4568	2.8504	0.2931	-2.2514	-0.1473	-2.6846	-0.321	4.0529	-0.9309	-2.4242
1998/11/5	-0.7215	1.4138		0	-0.1078	0.1603	7.0318	0.1842		-1.3183	-1.5605	1.3423	-1.1097	2.6923	0.0787	-1.3255	-1.8601	0.1319	0	-0.8708	-1.2364	0.6358	1.8349	2.7844	0.5968	-0.0685	-1.6035	-0.601	-0.605	0.9067	-0.9091	0.1563	-0.6873	0.2222	0.3398	1.4025	3.0633	0.9125	-2	1.5467	-1.1547	0	2.4952	-0.7375	2.0063	-0.3221	2.7027	2.953	0.9317
1998/11/6	2.4709	-1.3405		1.2545	1.4024	-1.92	-0.0692	-0.4596		-1.7176	-2.3778	-2.3841	-1.3716	1.7478	-1.1802	1.4925	-1.8953	-1.3175	0.8316	1.3177	0.3969	-2.1661	0.3604	-1.8576	-0.1695	1.5764	2.0247	0.7255	8.7826	-2.8241	1.3106	2.8861	1.0381	2.8825	1.8059	1.3831	-1.7632	-0.4521	3.2182	0.105	0.2336	-1.7534	1.2172	1.9316	3.0117	0.8078	-4.257	-0.2608	0.9231
1998/11/9	1.5603	0.7609		4.4248	2.1277	4.4046	1.5917	-0.3693		0.3883	-0.1353	7.327	1.5171	0.3681	-0.3981	1.6176	8.7397	1.8692	10.1031	3.7572	1.8856	-0.5535	0.5386	-0.6309	1.3582	3.2389	0.6776	2.0408	3.1974	3.1704	0.6468	4.3973	4.6804	6.0345	3.2151	2.0464	-0.2051	-0.8327	1.749	-0.3148	2.7972	4.1047	6.6605	4.6647	1.7303	0.9615	2.3444	0.6536	1.0671
1998/11/10	-1.8156	1.1327		2.0339	-2.3958	-0.1563	-1.3624	1.9462		2.5145	-0.9485	-2.0228	-2.2416	-2.2005	1.4388	3.9074	-2.3689	2.7523	7.1161	-0.9749	2.1791	2.0408	-1.9643	1.4286	2.8476	-1.9608	-2.8365	0.9412	-0.1549	-0.3841	1.5424	-0.7262	-1.4177	-1.626	0.2148	2.2727	0.7194	2.5954	-0.3737	-0.4737	-0.4535	0.9714	-0.3469	2.6462	-1.8182	1.5873	0.4739	-0.7143	-1.0558
1998/11/11	-1.138	4.48		-1.6611	1.8143	-2.0344	1.8646	-1.5455		0.9434	2.3256	1.1613	3.1847	1	-0.8668	-1.2535	6.4125	0.7653	1.2238	-0.8439	-1.2562	-1.9091	1.9429	-0.7825	-1.4658	-1.0667	-2.5235	1.7483	2.1722	0.8997	-0.5063	-0.0732	-1.3274	-0.4132	-1.8221	1.6993	0.4592	0.0744	-1.0503	1.4278	-1.5945	-0.3396	-1.1314	2.578	0.2389	-1.5625	-0.6289	-1.6351	0.7622
1998/11/12	1.4388	-2.4502		-3.0405	6.2893	0.1597	-1.4915	1.7544		-1.3084	-2.6738	-2.2959	-2.716	0	-3.7361	-2.3977	-1.0586	-2.2785	-3.1088	-0.2837	0.2071	-0.278	-1.4294	0.2366	-1.5702	0.9434	1.2183	-0.5727	-1.2149	1.9108	-1.145	0.8053	-0.4484	1.6598	-0.1092	0	-1.1681	0.7435	5.0038	5.2659	0	1.1925	1.2324	-2.381	-2.3242	-1.4286	-3.481	1.1968	1.059
1998/11/13	2.8369	3.0874		0.5226	-1.3807	0.319	-1.5141	3.3575		0.947	-1.0989	-2.0888	-0.6345	-2.104	0.7432	-1.4451	-2.2222	-0.2591	1.2478	1.707	-0.7381	-1.3011	1.6918	2.0456	0.6717	0.0668	-0.7523	-1.6129	0.8455	-1.25	-0.3861	1.4524	1.2387	-1.2245	0.5464	0.3856	3.2374	0.738	-1.2274	4.3586	-0.463	-1.7957	-0.5217	-2.0325	0.3051	-0.3221	0.4918	-1.117	-0.7485
1998/11/16	1.1034	0.2538		-0.5199	-1.4	0.159	3.9832	0.5268		1.8762	-0.6944	-0.4	-1.2771	-0.6321	-0.8197	-0.7331	3.6195	0.1299	0.7042	2.6573	-0.8031	-1.1299	2.4955	8.0185	0.417	-3.7358	0.8085	-1.171	2.1341	2.1519	1.0336	-1.7895	1.7798	3.3058	1.8478	1.6645	1.4933	-1.2454	0.0731	0	2.5581	0.1143	0.5245	0.6916	2.6764	-0.8078	5.6281	-1.6611	0.3017
1998/11/17	-2.3192	-2.3291		-1.3937	0.2028	-1.5873	2.0161	-2.1834		4.9724	-2.0979	-0.2677	4.9159	-0.3817	-1.2397	0.8863	0.4874	1.5564	0.8741	-2.0436	-1.919	-1.619	-1.8551	-1.5703	0.6645	-1.0395	0.2005	-1.3033	-0.3731	-0.1239	1.5345	-1.5306	-1.5301	-0.4	2.4546	-0.5038	-1.9127	-2.2997	2.2644	0.2373	-0.6803	-2.226	-1.0435	-1.7857	-2.4882	0.9772	1.2355	-1.5541	-1.8045
1998/11/18	-1.3966	1.5552		-0.53	0.2024	-0.6452	-0.9223	-0.5357		0	-0.2857	1.8792	-2.5894	0.1277	5.0209	-1.1713	-2.3444	-2.0434	5.1993	-1.2517	-1.3146	0.8712	0.1181	-0.0725	-2.2277	0.3501	0.05	-0.4802	-2.3221	-0.7444	2.5189	-1.3323	-1.9978	-0.2008	-1.875	3.1646	-2	-0.9112	0.7857	0.5208	1.1416	-0.4086	-0.0879	-0.1399	-0.9721	-1.4516	3.2799	0	-1.6845
1998/11/19	-1.6997	-0.5105		0	-2.3232	0.487	1.5957	-0.8079		5.0877	-1.8625	-2.108	-0.2532	-2.0408	-0.9562	-0.1481	4.8013	-1.1734	-0.1647	-0.8451	0.9913	0.7678	-0.944	-2.3948	-1.3502	-2.3029	3	0.3619	0.4601	-2.875	-1.7199	-1.1253	-1.359	-1.4085	0.4246	1.227	-0.6633	8.046	0.7796	-1.1776	-1.3544	-0.6448	-2.6385	-1.2605	-0.5521	-0.1637	-0.3693	-0.2059	-0.7788
1998/11/20	-0.4323	0.2052		1.0657	-2.8956	2.4233	3.3377	-1.3575		-5.0083	-1.4599	-0.5384	1.5228	-0.1302	0.0805	1.4837	-2.1327	-1.3193	-1.9802	0.8523	0.7669	-1.9048	-1.489	-0.9665	0.6843	-5	0.2427	-1.0817	1.374	0.6435	0	0.1517	0	-2.0408	-1.9027	-2.5188	1.3354	-2.1277	-1.1955	0.9056	-1.6018	2.0649	0.0903	0.7092	0.4318	0.1639	2.9652	4.1265	0
1998/11/23	-1.7366	-2.1505		2.4605	-0.7455	-0.4732	-1.0766	1.3761		0.703	-1.6296	-2.1651	3.375	0.1304	0.4019	2.7778	0	-1.0695	2.1886	-0.7042	-1.1263	-2.6214	0.0605	0.4505	-1.5293	2.9323	0.0969	0.8505	3.5392	-1.5345	2.75	-2.3485	-2.2962	0	0.1078	1.0336	-0.2534	1.087	-2.6335	2.0312	0.2326	0.289	-2.6173	-1.1268	-1.0442	-0.8183	-5.3276	-0.7926	0.314
1998/11/24	1.4728	1.0989		1.7153	3.4335	0	1.2804	-1.5385		0.1745	4.0663	0.9682	-3.2648	0	0.5604	-1.5647	0.4036	3.1081	0.3295	0.7092	0.6466	0.6979	0.1813	-1.0463	3.0198	-1.607	-0.0968	-0.8434	1.0182	-0.7792	0.365	1.2413	1.2926	-0.4167	0.3229	-0.1279	1.5244	-1.0753	-3.0702	0.5556	0.232	2.7666	1.0195	1.1396	2.545	0	0.076	1.7976	0.7825
1998/11/25	-3.3382	-1.3458		0.1686	-2.3859	-1.2678	-2.6549	0.1838		-3.8328	-2.3155	-1.3699	1	-2.3437	-1.035	-3.1792	-1.9293	0.5242	-5.9113	-1.5493	-1.8354	0.198	-0.1206	-1.435	-1.7588	-1.856	-1.5012	1.9441	-2.1598	-1.5707	-2.9091	-0.2299	-0.8121	-1.4644	-1.824	-1.5365	-3.003	0.3623	-1.9608	-3.453	-1.6204	-1.2339	-1.3761	-0.9859	-1.1501	-0.495	-3.1155	-0.327	-2.0186
1998/11/26	-1.2012	-3.3054		1.1785	-1.2752	-1.2841	-2.1429	-2.2018		-4.1667	0.2963	-0.5556	-2.4752	0.5333	-2.1722	-0.7463	-2.377	1.1734	-2.2688	-1.8598	-0.8725	-0.1976	-1.6304	-1.5326	-1.1083	-0.5295	-2.3107	1.7878	-1.4717	-1.7287	-1.623	-3.2258	-1.4035	-1.6985	-1.7486	-1.4304	-5.2632	-1.9495	1.3077	-0.0954	-1.6471	-3.5775	-1.5814	-3.2717	-2.2658	-1.8242	-0.7059	0.4593	-1.7433
1998/11/27	-0.9119	-2.4959		-0.9983	-2.5834	-1.3008	-1.3271	-3.0019		1.5123	0.2954	4.0503	-1.6497	-0.1326	-0.9046	0	-0.8396	-2.7062	-0.1786	-0.5831	2.1691	-3.9604	-2.0258	-0.3891	-0.6897	0.8365	0.0503	-1.8735	6.2733	-1.8945	-1.5228	-0.873	-1.4235	-0.432	-0.4449	-2.3747	-1.8519	-1.6937	0.9871	-0.1432	0	-1.9435	0.7561	-1.3235	0.3133	-1.0135	-4.7393	-0.0653	-0.8065
1998/11/30	0	0.1669		-3.1933	-0.1105	0.3295	-0.4707	0.4836		1.1173	-2.0619	-0.4027	0	0.5312	-0.4149	0.1504	2.0322	1.9868	1.61	0.8798	-2.4	-1.134	-0.6892	0.3906	0.6944	2.187	-2.666	-1.79	0.4216	0.4138	-0.3866	1.5212	0.1203	0.4338	1.1173	0.2703	-4.1065	8.6142	-0.3759	-2.2467	0.2392	1.982	3.3771	1.3413	-1.0618	-1.5358	-2.2388	1.5033	0.1626
1998/12/1	-0.6135	-0.5556		-0.3472	-1.1062	-3.4483	0.0676	-1.8287		-3.8674	-2.8571	-2.5606	-0.6452	-1.1889	-10.0833	-2.4024	-0.4149	0.1299	-2.6408	-1.8895	-2.459	-0.6257	-1.0726	0.1556	-0.2586	-2.4354	-6.9767	3.6452	-0.9797	-1.0989	0.6468	-3.5489	-1.2019	1.0799	-1.326	0.4043	-0.463	-1.2414	-0.4528	-1.6626	-0.716	0.7656	-2.4501	-1.7647	-2.4621	-0.3466	1.866	-1.9317	-0.6494
1998/12/2	1.8519	1.1173		0.1742	-0.5593	10.034	-0.6077	0.9804		0.1916	-1.0836	2.9046	-5.5844	0.4011	-6.5802	-1.5385	-0.9167	-1.1673	2.5316	0	0.7111	-1.574	0.7653	-0.3885	-0.7779	-0.6808	1.7222	0.1172	2.1201	-0.8333	-0.3856	-0.3271	1.7032	3.4188	1.3438	1.2081	3.314	-1.1173	-3.1842	0.6962	0.9615	0.9936	3.5349	0.7485	-0.3236	-1.2174	2.5812	-1.5102	0.4902
1998/12/3	-0.7576	-0.6077		0.6957	-1.3498	0.9274	-0.1359	-0.2913		-2.4857	-0.7825	-2.1505	-2.6135	0.5326	-2.877	-1.25	3.196	-2.231	-0.1764	-0.5926	-0.9949	0.2132	0.6962	0.234	0.1742	0.7616	0.7646	-2.6932	0.8997	-0.5602	-0.6452	-1.5587	-1.0766	0	-0.7735	0.1326	0.1688	0.7062	-0.7048	1.9753	-0.7143	-6.0185	-0.8086	-0.4458	0	0.3521	-1.2175	-0.3333	-1.7886
1998/12/4	-2.2901	-0.667		-1.7271	-2.1665	6.4319	-1.7687	-2.629		-0.5882	-2.0505	-3.1593	-1.9774	-0.9272	0.715	1.1076	1.0595	-0.8054	-0.1767	-0.5961	-0.9076	-1.4894	-1.1314	0.0778	-1.0435	-5.291	-1.3008	-1.5644	-2.5377	-1.1268	-0.5195	-0.8333	-0.8464	-0.8264	-0.1114	-0.1325	-2.6966	-2.5947	-2.2082	-0.2906	-0.2398	0.9236	-2.3551	0.2985	-0.5844	0	-1.479	-3.2107	-0.6623
1998/12/7	-1.5625	-1.0632		-0.703	-1.049	2.8777	-1.662	-3.2		0.1972	0.6441	-4.9645	-2.3055	-0.6684	0.3043	-2.1909	-3.3871	1.7591	-1.0619	-0.5997	0.3598	-1.9438	-0.1271	-2.7994	-0.8787	-1.0375	1.0983	-0.7335	-3.0964	-0.9972	-0.6527	-1.7647	-0.2439	-1.875	-0.1115	0	-3.2333	2.1598	-1.7742	-0.6799	-0.2404	-3.3557	-1.1132	1.1905	-0.7838	0.7018	1.0008	-2.0041	0
1998/12/8	0.7937	1.0747		0.885	2.4735	-2.6573	-1.1268	0.6198		1.378	0.32	1.3433	4.7198	-2.6918	-1.1122	0	-0.6678	-0.6649	1.9678	0.4525	-0.1304	1.5419	0.7638	0	0.3546	0.7258	0.163	3.202	-0.6536	1.8705	0.5256	0.2566	1.3447	2.3355	1.7857	0.7958	1.4916	3.5941	-0.1642	0.2445	1.9277	2.9672	1.5947	4.5588	1.3825	-0.5226	1.6515	0.141	1.5
1998/12/9	0	-0.3358		1.2281	0.2299	-4.454	1.1396	0.4107		-1.9417	0.4785	0.1473	-1.2676	-1.3831	-2.3517	2.24	0.4202	2.6774	2.9825	1.3514	-1.077	-0.3254	1.9583	2.72	0.3534	0.9608	0.0542	-1.432	0.5848	0.8475	-0.915	-0.3413	-0.8444	2.6971	1.7544	1.1842	0.3527	1.9728	0.3289	-0.5366	1.182	-3.6787	-1.2004	-0.9845	0.5844	2.627	-0.5686	-0.0704	-0.1642
1998/12/10	-2.3622	-1.1791		-0.5199	-1.6055	0.1504	0.493	0.409		-4.9505	-1.9048	-3.0882	-2.1398	-2.5245	-5.5497	-2.0344	-0.1674	-3.1291	-2.2147	0.2963	2.7714	2.5027	-2.4783	-2.2586	-1.3204	-3.2514	-0.2168	-0.7264	0.2907	-2.521	-4.3536	-1.8836	-1.7032	-1.8182	-2.8017	-1.4304	-0.4101	-7.0714	1.3115	-0.4904	-1.8692	4.0738	-0.3738	-3.5511	-1.6785	-2.7304	-1.7974	-2.0437	-1.3158
1998/12/11	0.1613	1.0795		0.1742	1.1655	-0.6006	0.9811	1.5275		1.25	1.7799	0.3035	1.895	2.0144	5.8758	0.3195	0.2515	1.4805	2.9617	0.7386	0.0321	1.2739	2.2236	-2.4701	0.1784	-3.6066	-0.7061	0.2439	3.7681	-0.5747	1.1034	0.6108	0	2.8807	3.1042	0.3958	1	-3.8047	0	1.2321	2.381	2.0795	2.2514	0.4418	0.7879	0.5263	3.0782	-2.7338	0.8333
1998/12/14	-2.4155	-2.8106		-0.6957	-2.1889	-1.6616	-1.5961	-2.4072		-4.9383	-1.1129	-2.5719	-0.2861	-2.6798	-0.4188	-3.8217	-2.1739	-2.7851	-0.1692	-1.7595	1.1874	-1.4675	-2.2374	-3.268	-3.2057	-6.2925	-2.8993	-1.2165	-1.6061	-3.0347	-2.8649	-4.1631	-1.3614	-1.6	0.5376	-2.2339	-3.6692	0.2985	-1.7799	0.6816	0.2326	1.6177	-0.2752	-2.4927	-1.3681	-1.9197	0.565	-3.0325	-0.9917
1998/12/15	1.1551	-1.6773		2.1016	-3.4158	4.1475	0.7757	-1.8499		-1.0823	-0.6431	2.0186	2.1521	0.1449	3.47	0.6623	-9.0598	-1.3643	0.678	0	0.6343	-1.2766	0.2543	1.098	-1.5639	-0.0907	2.7606	-1.4778	-0.7097	0.8942	1.1236	-1.1765	-1.7566	0	-0.107	0.4032	1.5719	0.5208	-2.8007	-1.1605	-0.464	-0.1769	-0.828	0.7519	-0.6605	1.6014	-1.2841	-1.9832	-0.3339
1998/12/16	-2.2838	-0.5294		-1.3722	-0.4878	-1.7699	0	-1.5707		-3.7199	-0.9709	-1.0654	-1.8258	0	-1.3211	-2.9605	-4.3233	-1.3831	-2.3569	-1.791	0.8509	-2.1552	-0.0634	0.0835	-2.1495	2.5431	0.1645	-1.375	-1.0722	-1.7725	-1.1111	-2.6557	-0.1277	-2.439	-2.4625	-2.5435	0.2976	1.4064	-5.1695	1.0763	-2.331	3.1896	-2.3191	-1.4925	-1.5957	-1.0508	-5.935	0.4669	-0.67
1998/12/17	-2.3372	-2.0698		-1.7391	-3.799	-2.4024	-1.6095	-2.6596		-1.1364	-3.9216	-2.1538	-3.1474	-1.5919	-1.5448	-3.3898	-2.1611	-5.3296	-2.7586	-2.7356	-0.5313	-3.0837	-3.0457	-0.5008	-4.107	-1.7715	0.1642	-3.2953	-0.7225	-2.2556	-1.6854	-1.5052	-2.8133	-2.0833	-0.8782	-2.8846	0	-0.438	-1.8767	-2.0813	-0.716	-2.5186	-3.8936	-2.1212	-2.3649	-2.3009	-3.8894	-0.7746	-3.204
1998/12/18	-2.2222	-0.6643		0.885	0.7643	6.6154	1.3514	-1.0929		-3.908	-1.7007	0	0.5908	-0.7353	0.4184	0.3509	-0.1004	-0.8889	1.9504	0	1.1624	-1.0227	-0.5236	2.2651	0.3984	2.0739	-1.6393	-0.5242	0.655	1.8462	3.5714	0.2865	-0.1316	2.1277	2.6578	1.6973	0	-8.2111	-3.0055	-1.1369	1.4423	1.5854	-1.4822	-1.8576	-0.2076	-0.9058	-1.1691	-0.2342	-1.2195
1998/12/21	-1.5734	1.8237		-0.5263	0.885	1.7316	0.7018	0.1105		-2.3923	0.519	0.6289	-0.1468	0.4444	-0.2083	-0.8741	0.402	1.1958	0.8696	-0.3125	-0.4969	0.1148	0.2632	-0.3281	2.1825	3.0919	0	-0.527	0	1.9637	-1.6552	-1.9048	-0.527	8.5417	3.0205	1.3908	0.8902	0.4792	2.723	-0.05	3.7915	-4.3931	0.6018	0	-0.1387	-0.3656	0.8189	-1.1737	1.4109
1998/12/22	4.4405	3.7612		2.6455	3.6341	-0.4255	2.9965	4.7461		4.902	4.1308	3.9062	3.8235	2.9499	4.8017	4.4092	7.007	3.2496	3.2759	3.7618	1.7478	4.3578	3.3465	1.3992	2.7184	4.97	0.8889	4.2384	2.7477	3.5556	2.6648	6.5049	3.1788	3.263	1.0471	1.0974	2.9412	1.1129	5.5759	0.7504	1.3699	2.9021	3.1904	3.1546	3.9583	3.1193	4.2419	4.3547	3.3043
1998/12/23	-0.1701	-1.496		-2.921	-0.6046	1.1396	-1.1502	-0.843		3.0374	-2.4793	-1.203	-2.1246	-1.1461	-2.988	-1.3514	-2.1515	-2.7182	-1.5025	-1.6616	0.2454	-4.2857	-2.5397	-0.0812	-2.4575	1.0612	-0.1101	-0.1271	-0.9148	-2.0029	-0.2732	-1.5497	-1.2837	-0.3717	-0.4145	-2.0353	-0.6286	-1.8082	0	-0.9434	-1.5766	-1.6451	-1.5459	-1.5291	-0.6012	-1.4235	-1.2121	-1.3657	-2.3569
1998/12/24	0.3407	-0.1752		2.4779	1.9465	-1.9718	-0.4791	-1.3815		1.5873	-1.3559	-1.5221	-0.8683	0.4348	-2.4641	4.4521	-0.956	1.1765	-1.1864	-0.1536	1.53	1.7222	0.5212	-0.2437	-0.8721	-2.9887	1.4333	1.0178	-2.1307	-0.5839	1.2329	1.2963	-1.0403	0.1866	0.4162	-0.277	-1.0926	1.6013	-0.3463	-0.401	1.8307	3.7037	-0.8832	-1.3975	0.672	-0.722	-1.227	-0.1538	-0.6897
1998/12/25	0.1698	3.5693		3.2815	-0.5967	-1.0057	-0.8941	0.2155		-2.4554	-0.3436	-0.1546	-0.292	0.4329	0.5263	-0.1639	-0.0965	-1.3081	-1.0292	0.9231	0.2712	-0.6772	0.5185	-3.013	0.0978	-0.0833	0.0543	-0.7557	-0.3628	1.3216	0.2706	-0.6399	1.1827	-1.676	-1.5544	0.2778	0.2907	0.7092	1.6507	0.0503	0.6742	2.4194	0.9901	0.4724	-0.1335	0	0.4437	0.9245	-1.0417
1998/12/28	0.1695	-1.6384		4.1806	-1.8007	-3.0479	-1.0409	-1.6129		-4.5767	-4.1379	-2.7864	-1.9034	-2.0115	-1.9895	-2.9557	0	-2.5037	-1.9064	-2.439	-0.511	-0.6818	-1.0316	-1.7632	-1.2695	-5.8333	0.5432	-3.1726	-4.5157	-2.7536	-1.2146	-2.4839	-1.2987	0.947	-2.5263	-1.662	-2.4928	-2.1909	-1.0256	-2.9175	-0.4464	-0.6187	-1.9608	-0.3135	-1.4037	8.5455	-0.6184	-0.458	0.1754
1998/12/29	-2.3689	-2.355		-3.0498	-1.5892	1.497	-2.0337	-1.5301		0.9592	-2.3381	-1.7516	-1.6418	-1.3196	-1.3889	-2.0305	-4.058	-1.9637	0	-0.7813	-4.8338	-2.1739	-1.8893	-1.7949	-0.9891	-1.5929	-1.3506	-2.3591	-2.5172	-2.3845	-1.5027	-3.2075	-3.0263	-4.1276	-1.8359	-1.1268	-1.308	-2.4	2.1589	1.399	-2.6906	-1.245	-1	-2.044	-1.3559	-3.6851	-3.2	-1.9939	-1.9264
1998/12/30	-0.3466	2.5882		1.6556	0.6211	2.3599	-0.0716	0.8879		2.1378	5.5249	0.1621	1.0622	-0.4458	2.1668	4.1451	2.6183	0.9245	-2.6502	0.4724	-0.8889	-0.9357	1.66	-2.9591	1.3986	-1.5288	-0.6572	-4.5638	-1.1737	0.7634	0.6935	1.7544	-1.0855	4.1096	1.8702	0.9972	-6.506	-1.0656	-2.2823	-1.5841	1.8433	-1.6619	0	0.6421	0.6186	1.5652	-0.3673	1.4867	0.3571
1998/12/31	-1.7391	-2.5229		-0.9772	-0.3704	-1.0086	-1.1461	-0.9901		2.7907	-1.2216	0.4854	-1.0511	0	1.4846	-1.1609	0.0981	-0.6107	0.9074	-0.9404	-0.0641	-1.6529	-0.3266	1.7937	-0.8867	-2.2831	0.8269	-3.5162	-2.1378	0.1515	3.3058	-0.6705	0.4115	-2.0677	-0.9719	-0.8463	2.8351	2.4855	-0.0865	0.1558	-0.4525	3.38	1.3131	-0.319	-1.571	-1.8836	-1.4747	0.3084	-1.4235
1999/1/4	-1.2389	-2.2353		-0.6579	-2.4783	-1.4556	-5.5072	-3.1111		-2.4887	-2.8269	-1.1272	-5.1593	-1.9403	-1.9854	-2.6846	-0.4902	-2.4578	-1.259	-2.2152	-0.9615	-2.401	-2.9489	-0.0881	-5.7654	-4.2056	-1.0388	-6.414	-1.5372	-4.5386	-1.6	-0.675	-1.9126	1.3436	-1.8539	-2.9872	-0.5013	-2.021	-3.8961	-1.7626	-1.3636	0.6201	-3.3898	-2.88	-2.1513	-1.9197	-2.8999	-2.1522	-1.444
1999/1/5	-3.2258	-4.633		-1.3245	-2.033	2.8065	-1.3804	-0.4587		-2.0882	-0.9091	-2.7687	-1.76	-2.5875	1.2793	0.5172	-1.0837	-2.0472	1.6393	0.1618	-0.3236	-1.845	0	-1.8519	-2.6371	0.5854	-0.9945	1.8692	0.0822	0.7924	-0.9485	-1.7476	-2.3677	5.6818	1.7778	-0.8798	0	-1.8152	0.3604	-0.7916	0.6912	-1.1765	0.516	-1.318	-0.8511	-1.7794	-0.9634	-1.0212	0
1999/1/6	2.4074	2.8391		3.0201	1.1673	0.431	1.8663	0.4608		4.9763	2.7523	1.005	2.2801	1.4063	1.2632	1.5437	2.0916	0.8039	-0.8961	0.6462	1.2987	1.5038	0.6077	2.1563	0	4.6557	0.3906	-1.0703	1.8062	0.4717	0	0.7905	1.4265	-0.5376	0.4367	0.1479	0.7557	0	0.5386	1.0106	2.746	3.458	-1.4374	0.3339	0.2146	1.9928	0.4864	-0.2381	1.2821
1999/1/7	0	-2.7607		-0.3257	1.2821	-2.289	-0.1527	0.2294		1.5801	-1.4286	-0.3317	-0.4777	0.7704	-1.0395	0.5068	-1.0732	-1.1164	1.4467	-0.6421	0.3205	-0.1235	0.4698	0.088	-0.7584	1.0195	-1.9455	-0.3091	0	1.0955	-0.2736	4.7059	0.4219	0.3604	-1.6304	-0.8863	0	0.6723	-0.625	-0.6319	-0.8909	0.7671	0	-0.4992	-0.4283	-1.2433	0.2904	-1.432	-1.085
1999/1/8	3.9783	4.9842		1.1438	4.4304	2.7818	3.7462	5.1487		0.4444	3.6232	6.3228	6.56	0	4.8319	3.8655	3.5503	5.4839	1.2478	3.0695	3.2588	4.5735	2.2044	2.3726	3.7118	3.1193	2.551	5.1163	4.5161	3.2508	1.7833	1.779	3.7815	0.7181	2.2099	2.6826	3.75	3.5058	6.1995	4.3985	1.7978	3.317	3.5417	3.6789	3.2258	3.2374	3.9575	3.8741	4.3876
1999/1/11	-1.0435	0.601		2.4233	0.6061	3.4188	0.958	0.7617		-0.2212	-0.5245	-0.4695	2.2523	3.9755	-0.3006	0.1618	-1.9048	-0.4587	2.2887	-0.1567	2.3515	2.2459	-0.1307	0	3.5789	-0.7117	0.7186	-1.0324	-2.3148	-0.8996	2.5606	-0.644	-0.9447	2.3173	2.5946	3.3382	0.6024	0.3226	0.6768	-2.7919	9.9338	2.8421	0.503	0.3226	-0.9028	3.1359	0.2786	2.7195	1.5762
1999/1/12	-3.5149	1.3142		-2.6814	-2.2892	-2.8926	-1.4599	-0.9719		-2.8825	-1.9332	-4.2453	-2.3495	-1.0294	-4.2211	0	-2.5243	-2.3041	5.852	-2.6688	-0.2116	-3.0058	0.7853	0.515	-2.7439	2.0609	0.1098	-2.6826	0.158	-3.177	-1.8397	-2.963	-1.9074	-1.7422	-1.686	-1.8258	-1.1976	-1.5273	0	-1.2533	0.8032	-0.5629	-2.002	0.3215	-1.6819	-3.3784	-1.5741	-2.5719	-2.4138
1999/1/13	0	-2.7123		0.3241	-0.1233	0.8511	-1.037	0.3272		0.6849	-3.405	-1.4778	-0.9023	-0.7429	-0.5247	-1.1309	-2.988	-1.7296	2.9268	-0.3226	-1.0603	0.1192	-1.2987	-1.1956	-1.7764	-2.9851	-1.7544	-0.6126	1.5773	-0.7812	0.4016	-1.7176	-1.5278	-0.5319	7.074	3.0043	-0.4848	-1.2245	0.6723	-0.7403	0.5976	5.4555	1.1236	-2.0833	-0.9266	1.7483	-1.6933	-2.8727	0.8834
1999/1/14	-1.0929	0.2424		-2.2617	-1.2346	-1.5471	0.1497	0.5435		-2.2676	0.1855	-3.3333	-1.6692	0	4.1139	-2.9412	-9.9589	-0.64	-2.2117	-1.2945	0	-1.3095	0.5921	-0.8643	-0.2128	0.4525	1.7857	-1.0786	0.1553	-0.7874	3.4667	-0.0971	0.2821	-2.852	0.1001	-1.25	-0.1827	0.0826	0.0835	0.5328	-1.9802	2.7818	4.1414	0	0.1439	-0.6873	-0.2871	-0.2398	-0.8757
1999/1/15	-8.8398	1.9075		-4.7934	0.25	-0.4286	-0.0747	-2.8108		-2.3202	-6.8519	-4.8276	-4.0123	-1.7964	0.1013	-2.0202	-5.2452	-0.8052	6.1389	1.4754	-0.3368	-1.2063	1.3734	0.3487	0.2132	-0.991	0.7675	0.1558	-1.5504	-1.9048	-1.5464	-0.3887	3.5162	4.4037	2	1.5471	-1.0982	0.7432	-1.6681	-2.0668	2.2222	3.2289	-1.7459	-1.473	-2.3707	-1.3841	-2.1113	-0.1603	1.4134
1999/1/18	3.8384	0.072		-0.3472	-2.4938	-7.4605	5.834	0.6674		4.9881	-1.5905	1.4493	2.09	1.0671	1.3158	2.2337	-1.5644	-5.0325	3.1963	0.4847	0.1536	0.7326	6.7742	0.3475	0.5319	1.1829	1.5778	-1.0886	-0.7874	0.8091	1.9634	1.8537	1.9022	-0.703	0.1961	0.4155	1.3572	2.541	-0.933	3.6255	0	4.2318	3.4551	-1.495	-3.8999	1.7544	-0.2941	0	2.7875
1999/1/19	-1.1673	2.446		0.5226	2.4297	2.7907	0.1413	2.6519		3.6199	-1.4141	2.6786	2.3622	0.3017	-0.1998	-0.6723	2.8117	0.6838	-0.1475	2.4116	1.0736	2.7879	-0.7855	4.7619	3.0688	2.3381	1.3926	6.6038	-0.1587	3.2103	0	3.8314	2.4	-1.5929	1.272	-0.9655	0.426	2.478	-6.3356	0.6266	-0.5929	-0.7061	-0.8588	1.855	3.2925	2.069	5.3097	0.8828	-1.1864
1999/1/20	0	-1.3343		-1.2132	1.8727	-1.9608	-0.9174	-1.1841		-0.4367	-1.2295	-1.913	-0.9231	0.6015	-2.3023	2.0305	0.3567	0.8489	-2.5111	-0.471	-0.5463	-1.2972	-0.7308	0.5785	-2.1561	-1.1424	-0.2641	-1.9174	-1.6693	-2.3328	1.4121	-2.1218	-1.1719	-2.1583	-2.1256	-1.8106	2.4242	0.156	-0.2742	-0.4152	-2.9821	-1.2444	-2.2137	-0.4967	-2.1497	-0.3378	-1.0271	-1.3524	1.5437
1999/1/21	-0.1969	0.0712		1.7544	1.8382	0.6154	3.5613	-0.4357		3.7281	-0.2075	1.0638	2.4845	-0.299	-0.3074	0.4975	-1.3033	0.1684	5.7576	-0.4732	-1.4342	2.27	2.0859	0.4108	0.3148	2.1333	-0.1589	-0.6015	-1.3743	-0.9554	-0.7595	0.1885	0	4.5956	1.0859	1.4184	-0.0592	-0.6231	-1.1916	0.4169	3.2787	-3.4653	1.4764	-0.6656	0.3788	-0.339	3.0189	-0.8871	3.0405
1999/1/22	0.789	0		1.2069	0.9627	0.7645	-1.7882	0.4376		-1.2685	0.6237	1.0526	-0.6061	1.0495	0.5139	1.4851	-3.8415	1.5126	2.5788	1.7433	-1.7957	-0.9346	0.4808	0.982	-0.9414	-0.087	-1.1141	2.5719	0.2459	4.3408	-1.148	-0.7526	-0.527	0.703	0.5859	1.958	-0.1776	1.8809	0.8349	-0.3633	0.3968	-0.0932	0.679	1.34	0.9057	0.6803	-0.8242	-0.4882	-2.2951
1999/1/25	0.3914	-2.7738		-1.1925	3.0989	-2.8832	-4.1317	-1.9608		0.6424	1.4463	-2.7778	-2.5915	2.3739	-0.6135	1.1382	2.6217	-2.649	-0.9777	-0.6231	0.9142	1.533	-2.2129	-0.3241	-2.2175	-2.8746	3.3262	-1.1799	0.8994	0.7704	-3.2258	-1.4218	-0.6623	-1.5707	-2.1359	-2.6063	-3.2622	-3.1538	-2.5759	-2.7083	-3.3597	-2.5198	-2.4085	3.8017	-1.4211	-0.6757	-3.6934	-4.0065	-1.1745
1999/1/26	-1.7544	-1.0241		0.5172	-1.1561	-2.9688	-0.4383	-1.2222		-3.1915	-1.0183	3.0357	0.939	-2.4638	-1.8519	-3.0547	-0.365	-1.7007	0	-0.7837	-0.5311	-3.9489	0.0612	-3.3333	-1.0799	-2.1525	0.6231	-2.5373	-1.7828	-2.2936	0.2667	-1.4423	-2.6667	-1.9504	-2.6786	-0.8451	-0.981	-2.0651	0.8499	-0.9636	-0.409	3.3509	-2.2705	0.3185	-1.8968	-2.0408	-0.9588	-2.2998	-0.6791
1999/1/27	4.7619	-0.813		1.0292	0.2339	2.7375	0.5136	0.6749		2.6374	5.7613	3.9861	4.8062	0.8915	0.3145	2.6534	3.663	2.0761	-2.5388	-0.6319	-1.1935	0.9674	1.3447	-0.3364	0.7642	2.5665	1.6512	1.072	1.4851	0.1565	-0.266	1.561	0.274	2.17	0.5097	0.2841	0.5573	1.9465	0.6554	0.5405	0	2.038	0.6061	2.5397	-0.3094	0.5208	0.1936	-1.3078	0
1999/1/28	-1.1364	-3.0551		-0.3396	-2.6838	-2.6646	-1.4599	0.8939		2.1413	0.3891	4.3333	-0.8876	-2.3564	-0.1045	-1.454	3.0624	0.1695	-5.7887	0.6359	-0.9854	-1.5569	-2.2919	0.9283	-0.8667	-1.6979	1.8274	-2.2727	0.2439	-1.25	-0.1333	0	-1.5027	-2.6549	-2.1298	-2.9745	-0.9236	-1.5911	-2.3256	-0.8602	-3.6961	1.1348	-0.6024	-1.2384	-1.474	-1.7271	0.0966	3.3569	-1.8803
1999/1/29	0.7663	0.7686		0.3407	0.2398	1.4493	-1.4815	3.6545		-2.0964	0.5814	-0.1597	1.9403	0	0.1046	-0.4918	5.4857	2.0305	2.6114	-1.2638	-1.2841	0.6083	-1.9753	1.0033	-0.9836	-1.4545	1.6451	0.3101	-1.8654	1.5823	-1.6021	-2.2094	1.5257	-3.2727	0.4145	0.438	-0.6837	0.5659	-2.2857	-0.5423	-0.2132	0.4488	0	0.9404	-2.4409	-0.1757	-0.5792	0.0855	0.6969
1999/2/1	0.9506	-0.6865		-0.3396	-0.5981	-1.746	-2.3308	0.4274		-1.0707	-0.578	1.6	6.8814	-1.5083	-0.7315	2.8007	0	2.6534	-4.6407	-0.8	-0.4878	-0.8464	-3.3375	-1.5728	-0.1104	2.583	0.2452	-2.0093	-6.6942	3.5826	0.5427	-1.8664	-2.7322	-4.8872	-3.8184	-1.7442	-3.0038	-0.0804	2.729	-0.9815	-2.7778	-0.5809	-2.9293	-3.7267	-2.7441	-0.8803	-1.9417	-5.2092	-1.7301
1999/2/2	-0.3766	1.7665		3.5775	3.1288	0.3231	3.0793	-1.5957		0.6494	-3.4884	-2.8346	2.7397	-0.4594	0.1053	1.6026	-9.3174	0	2.3548	3.2258	1.1765	3.5366	1.0423	2.1026	-1.547	-0.5396	-1.6145	-2.2082	-1.9486	-2.2556	-1.0796	2.6026	0.1404	3.3597	0.7511	0.2959	1.2903	0.1609	0.4744	0.6057	1.5385	-0.5393	0.1041	-1.4516	3.2365	0.8881	0.8911	-1.8018	-0.5282
1999/2/3	-0.189	0.7547		-0.8224	-2.3337	-0.4831	-2.7633	-0.7568		-2.1505	-2.8112	-1.6207	0	-0.3077	-1.0515	-3.3123	-1.4337	0	-1.227	-1.25	1.1305	1.8846	-0.3224	3.0478	0.4489	-0.9042	0.2984	2.0968	-0.6323	-0.3077	-1.7735	-2.439	-0.4208	-2.6769	-1.1715	-0.4425	-1.2739	-0.1606	-1.322	0.7115	-2.5974	-0.9038	-1.2474	-0.6547	-2.6527	-2.4648	-2.2571	3.0275	1.0619
1999/2/4	-0.7576	-1.9476		-2.9851	-3.8232	-2.9126	0.2304	-3.0501		-2.1978	0.4132	-4.4481	-2.9333	-1.5432	-0.1063	-3.4258	0.4848	0.3231	-2.4845	-2.5316	1.565	1.1561	-0.8409	4.7962	-2.4581	-1.1861	0.2975	-3.4755	0.9091	-3.7037	0.6944	-5.6	-1.2676	-4.1257	-3.4483	-2.5185	-0.5806	-0.7241	-2.1053	-0.8152	-2.2222	0	-1.6842	-0.9885	-1.7341	-0.722	-1.506	-1.3357	-2.2767
1999/2/5	-3.2443	-0.1528		-5.1282	-4.5963	-1.1667	-0.9962	-1.9101		-3.1461	-5.144	1.3793	4.3956	-4.3887	-0.2128	-3.7162	-5.5489	-5.475	-2.707	-2.2727	-0.4717	-3.8857	-1.7613	-2.1358	-2.291	-0.554	-0.2472	-5.0736	-2.3423	-2.2436	-2.7586	-4.2373	-4.5649	-2.2541	-1.6741	-1.5198	-1.7521	-6.4019	-5.2786	-1.4795	-2.2727	2.2344	-0.5353	-2.6622	-3.3613	-2.5455	-6.524	-2.8881	-2.3297
1999/2/8	-0.789	-2.6779		-4.5045	1.5625	-5.3963	-2.5542	0.1145		-3.9443	-4.1215	-1.1905	-2.6316	-1.4754	0.9595	-2.6316	-1.788	-1.1925	-6.2193	-3.6545	-1.0742	-1.9025	-1.5272	-0.4677	-3.7515	-3.2498	-0.3964	-3.4483	4.2435	-1.1475	-1.844	-2.2124	-0.4484	-5.2411	-0.681	-4.0123	-0.9908	-2.5974	-5.4696	-0.3893	-0.9302	2.0517	-2.3681	-2.735	-3.3913	-4.8507	-3.0534	-2.5093	-2.2018
1999/2/9	3.1809	2.8302		3.9623	1.7949	1.9608	1.2708	2.4027		5.0725	3.8462	3.6145	1.2162	2.1631	1.4784	2.5225	6.2419	3.6207	5.2356	2.5862	1.6927	3.6364	2.8321	0.2349	2.0706	5.9501	1.4925	3.0357	-0.531	1.99	4.1908	1.9231	1.952	3.7611	3.2	3.537	1.0007	-0.1778	2.7293	0.0558	2.1127	1.7483	1.1025	2.2847	2.6103	1.9608	2.4747	0.572	2.8143
1999/3/1	7.5145	0.9174		0.363	1.3854	1.7483	-2.4314	-0.4469		4.8276	5.0109	4.6512	6.6756	0.1629	2.4974	1.0545	5.9976	3.827	3.9801	2.1849	2.9209	5.2632	-1.5082	-0.0781	1.432	0.5435	0.9804	0.6932	0.4448	0.813	0.5548	-0.111	-0.1473	2.5586	0.7752	2.0186	0.3963	1.3357	1.2752	0.3348	2.069	1.2457	0.5453	1.3746	1.7544	2.8846	-0.3293	-1.4218	2.9197
1999/3/2	1.6129	0.303		1.8083	0.6211	4.2955	0.9646	1.0101		0	-0.4149	3.4921	-0.7509	0	-1.6244	2.9565	0.6928	6.0897	0.9569	1.9737	0.6713	-0.2222	-6.9241	-1.0946	-1.4118	0.9009	1.4563	1.8933	0.0886	1.6129	0	2.2222	1.6224	0.2079	-0.7692	-1.5221	1.6447	0.9666	-0.7345	-1.891	2.4775	0.0424	0.6508	-0.339	1.2069	0	2.0925	0.9615	0.5319
1999/3/3	1.0582	2.9456		0.8881	1.8519	0.9885	2.4682	0		2.6316	4.375	1.0736	-1.0088	3.4146	10.0103	2.5338	2.1789	-0.3021	0.9479	2.9032	-0.8791	3.0067	2.7897	-0.3953	7.5179	4.4643	-0.3828	3.5473	3.7168	2.381	1.2414	3.4783	2.3222	1.4523	1.5504	3.4003	4.5307	2.2628	1.797	2.0408	0.8791	-0.212	2.0474	2.2109	3.322	2.4299	2.9126	4.7619	3.7037
1999/3/4	1.3962	2.4945		0.1761	0.3636	-0.9788	-0.8547	2.1111		4.9145	2.1956	4.8558	-1.0191	1.1006	2.9081	-1.9769	0.5612	-1.5152	1.4085	-2.0376	5.9633	-0.6486	-0.9743	3.254	-1.4428	-4.188	0.7685	-1.3051	4.5222	1.0853	-0.9537	-0.7353	0.4255	-0.409	0.5453	0.7474	2.9721	-1.1915	1.4538	3.2222	-0.4357	-2.1249	0.528	-0.3328	3.0503	-0.5474	-0.8386	-0.9091	-1.0204
1999/3/5	2.926	-0.7158		1.9332	-0.1208	1.318	0	0.6529		0.2037	2.1484	-1.8813	5.0193	0	0.9116	1.6807	3.4598	0.3077	1.6975	0	0	-2.938	0.4919	0.3075	0.6757	-1.8733	0.2383	0.9917	0	1.0736	1.6506	1.5873	-0.7062	1.4374	-0.1085	-0.4451	-0.4209	1.8088	3.7871	0.2153	0.4376	-0.1737	-0.8403	0.8347	-0.96	0.9174	5.6025	0.9174	1.7182
1999/3/8	-1.6722	0.2163		-1.0345	5.6832	0.3252	0.9404	3.7838		-2.0325	2.8681	-0.4425	-0.3676	-0.4666	-0.7227	-0.8264	1.726	-0.1534	-0.607	0.32	0.202	6.8386	2.5874	0.613	-0.5593	1.3636	0	0.3273	-0.3265	3.1866	-0.8119	1.25	2.845	4.251	9.9891	3.7258	-0.8454	0.3384	0.3945	-1.1815	1.7429	0.3045	1.2712	0.1656	-1.2116	2.1818	1.1011	1.2727	0.1689
1999/3/9	-2.7211	0.2878		1.2195	1.0297	-1.6207	1.4752	-1.7708		0.8299	-2.6022	4.7407	-1.107	1.5625	-0.273	3.1667	-1.1665	-0.1536	-4.2748	0.319	-0.144	0.2099	1.227	4.8743	-0.3375	5.1121	0.8084	0.3263	0.3276	-1.9118	2.0464	1.6461	-1.1065	-3.301	-3.9487	-2.8736	-0.609	4.2159	3.0452	2.337	-2.3555	3.0356	-1.046	0.4959	1.7171	-1.7794	-2.6733	-2.4237	-2.0236
1999/3/10	1.9231	0.7891		-2.0654	-1.359	0.1647	-2.1423	-0.4242		1.6461	-2.2901	-0.5658	-1.2438	-2.3077	7.4818	0	-0.3219	-2.9231	0	-0.4769	1.0095	0.3141	0.3367	1.5977	-1.5801	-1.2799	-0.1887	-1.7886	-1.2245	-2.099	0.1337	-5.8704	-1.5385	-1.004	1.6444	-1.6272	0.1225	-0.3236	-1.1439	2.2305	0	0.2946	0.2114	-2.6316	-1.1254	-1.2681	-2.238	-1.5639	-1.7212
1999/3/11	1.2007	5.9786		1.2302	1.0333	2.6316	0.86	1.4909		3.4413	2.3437	0.7112	0	2.3622	-0.8489	1.6155	3.1216	2.3772	1.4354	1.4377	0	3.3403	0.2013	-0.0715	2.2936	7.0873	2.0794	0.8278	6.8595	1.5314	1.3351	5.0538	1.4205	1.0142	-0.1011	2.1053	2.0808	0.8117	1.0608	-0.8312	0.4386	0.7973	3.481	2.8716	0.4065	1.6514	4.4745	1.8692	1.4011
1999/3/12	0	0.2015		1.5625	-1.5909	1.4423	-1.0853	-0.8395		0.7828	1.7176	0.9887	-1.3854	1.5385	-0.6849	0.6359	2.4008	2.1672	3.9308	3.622	1.1993	-1.2121	-1.2726	-0.8584	3.4753	1.0492	1.0648	3.1199	2.5522	1.9608	0.1318	-1.1259	2.381	1.2048	-0.9109	2.7982	-0.6595	0.2415	0.0954	-0.1572	0.2183	-0.0416	3.7717	1.8062	0.8907	0.722	0	4.4954	1.5544
1999/3/15	1.8644	3.0161		1.5385	1.963	-1.2638	1.6458	5.5026		-1.3592	-0.3752	-0.2797	2.4266	1.5152	0.431	0.4739	-0.9174	-0.303	-2.5719	-0.6079	0.1693	-0.409	-0.6106	0	3.1419	1.0383	0.3665	0.4777	-1.2066	5.9172	-1.1842	4.0373	0	0.1984	0.4086	4.298	0	3.1325	-0.1907	-1.9412	0.2179	1.7076	3.1434	0.1613	10.0321	0	-0.2988	0.5268	1.3605
1999/3/16	-1.9967	0.7157		-1.0101	-0.3398	-0.96	0	-0.4012		-0.9843	-2.2599	-2.1038	0.1247	-0.7463	-0.6009	-1.5723	-2.2634	-1.5198	1.2422	-0.9174	0.2817	-0.616	-0.0683	0	-1.2605	0.9486	0.2282	1.1094	-0.3817	-0.838	-0.1332	0.398	-1.7784	-0.7921	0.2035	0.4121	-4.0435	-0.2336	0.191	1.0166	1.9565	0	2	-1.4493	-1.167	-1.4337	0.3996	-0.0873	-0.8389
1999/3/17	-2.3769	1.4212		0.6803	-1.7045	-0.4847	1.4649	-1.6113		-1.1928	-0.1927	-3.1519	-2.7397	4.6617	-1.2953	-0.4792	-0.2105	-1.5432	1.0736	1.3889	0.7865	-3.6157	-0.4098	-1.2266	-1.0638	-3.2106	0	-2.6646	5.0575	1.5493	0.2667	-1.0902	0.2786	3.7924	2.5381	-0.4104	-0.6918	2.2639	-2.7645	1.4831	3.1983	-0.041	0.4669	-0.3268	-1.845	2	0.0995	1.3986	1.0152
1999/3/18	-1.5652	-0.9554		-2.027	-1.3873	-2.2727	2.2036	-2.4565		-2.2133	-0.3861	1.1834	3.3291	-1.2931	-1.7498	-1.9262	-4.5359	0.627	-1.5175	0.3044	-1.4214	-1.6077	-1.8519	0.6574	-3.0108	-3.3172	-3.3607	-2.0934	-2.407	-1.5257	0	-3.3066	-2.0833	-2.6923	-2.0792	-2.4725	-0.57	2.5191	-4.902	-0.8873	-2.686	-0.6555	-1.1152	-1.9672	0.7519	0.1783	-1.4911	3.4483	-2.8476
1999/3/19	1.9435	3.2154		1.3793	1.8757	1.495	1.1896	4.8269		0.823	0.7752	3.8012	4.9566	0.4367	3.829	2.2913	2.3204	0.1558	0.4622	1.3657	-0.4806	3.268	1.6073	2.3222	1.7738	1.9247	-0.0848	0.6579	5.0822	2.8169	0	1.1399	0.7092	0.5929	1.0111	2.2535	0.1274	0.0745	-4.1237	0	1.4862	-1.5258	2.3496	1.1706	2.3881	0.5338	3.4309	2.0833	0.8621
1999/3/22	-1.7331	0.3115		0.3401	2.3015	-0.982	0.2204	-1.8018		1.2245	9.6154	-1.9718	-0.3542	-1.1594	1.0292	-1.76	-1.1879	0.4666	3.9877	-2.0958	1.6761	-0.1055	1.3755	0.1418	0.8715	-2.4631	-4.4143	1.3072	-1.138	-1.3699	2.5266	-1.6393	4.9296	1.3752	0.9009	-1.2397	0.0636	0.8185	-0.2151	-0.8425	1.4644	-0.4188	-1.2856	-0.3306	-1.4577	-1.9469	2.3415	-1.1429	3.5897
1999/3/23	2.2928	-3.1677		-0.1695	2.8121	3.8017	-1.393	-2.2426		-0.4032	-2.6316	2.4425	4.0284	-1.9062	-1.4431	1.6287	-0.8743	-0.9288	-1.4749	-0.6116	-1.1456	-2.0063	-0.8141	1.2748	-0.216	0.8418	-2.3091	-0.9677	0.1439	-1.6667	1.8158	-0.9375	-1.2081	1.3566	-0.7937	-0.6974	-1.8436	-4.2066	0	-1.3808	1.8557	-0.3364	-0.6512	0.4975	-1.4793	4.5126	-0.3813	-1.569	-1.1551
1999/3/24	-1.8966	4.6825		-2.2071	-0.9847	-2.2293	-0.8922	1.0428		0.2024	3.6036	-0.2805	-2.3918	-0.5979	-1.8949	-1.2821	3.1974	0.625	-0.8982	-0.9231	0.0565	1.1853	-1.0944	-0.979	-1.7316	-1.3356	1.8182	1.1401	-1.5086	-1.5537	-1.1465	0.7361	1.3587	-1.7208	3.9	1.1236	-1.8782	-1.3097	-3.125	1.5078	-1.417	-0.0422	0.1873	0.6601	4.5045	-0.8636	-2.201	0.6711	-0.5008
1999/3/25	-1.2302	-0.2451		-2.4306	-1.6575	-1.1401	-1.4254	-1.548		0.8081	3.6522	-2.9536	-3.2672	-0.7519	-0.7024	-1.1364	2.4573	2.4845	-2.719	-0.9317	1.5537	-0.3195	-0.7607	-1.7655	-0.8811	-0.5076	0.9821	-2.4155	-2.9176	-2.439	-1.4175	1.9833	-1.8767	-1.5564	-2.2137	-2.7778	0.7261	2.1858	-5.1168	-1.2732	-1.848	-1.4352	-1.6822	0.9836	1.9397	-1.7422	-0.2935	-1.8333	-1.6779
1999/3/26	1.7794	-2.457		0.3559	0	0.4942	0.4566	1.6771		2.004	-1.8456	0.4348	-0.7238	0	2.3873	-0.4926	-1.7727	2.2727	1.7081	0.7837	1.057	0.9615	0.3484	-0.9346	-1.2222	0.3401	1.4147	0.33	-1.6529	0.5882	2.7451	3.48	-1.6393	0.7905	4.3307	0.8571	1.9004	2.6738	1.0551	-1.1284	2.5105	3.1263	0.2852	-4.7078	-2.1846	-1.0638	0.7851	0.8489	0
1999/3/29	1.049	-2.267		-0.3546	4.9438	1.3115	-0.1515	1.5464		3.9293	0.8547	2.3088	1.8226	0.7576	-0.6908	2.8053	0.5308	1.1852	-1.0687	0.7776	1.1561	2.5397	-0.4167	1.3062	-2.4747	3.8136	2.7027	2.7961	0.5348	1.1696	1.3995	0.9891	1.5278	2.3529	1.6981	1.1331	1.6077	1.7113	3.7123	-2.2283	0.8163	0.1661	2.7488	-1.3629	1.0807	0	-0.5842	5.2189	0.3413
1999/3/30	-2.4221	0.3866		-0.3559	-2.0343	-1.7799	-0.3035	-2.0305		-3.0246	-2.7119	-0.5642	0.716	-0.6015	-0.2609	-1.9262	-1.4784	-2.489	-1.3889	-0.9259	0.6531	-2.9928	-0.8368	0	-0.1153	-3.5102	-5.9423	-0.96	0	0.4335	-0.5019	-1.9589	0.1368	-2.682	-3.6178	-0.2801	-3.038	-2.4872	-4.8098	-1.8899	-2.834	3.4411	-1.7528	0.8636	-0.7128	-0.8961	-1.0774	-1.76	-0.3401
1999/3/31	-0.1773	1.733		-0.5357	-0.9836	-0.4942	-0.1522	3.6269		0.1949	2.6132	5.3901	2.4882	-0.4539	0.4359	-1.6367	0.6431	0.4505	0.4695	-0.1558	-1.0543	0.5319	0.2813	-3.3519	-1.6166	0.6768	-5.8664	-0.6462	0.228	2.8777	-0.1261	-0.0999	5.0546	0.1969	0	-0.4213	1.1749	2.7007	1.0576	0.2266	1.25	0.6814	-0.6573	0.6849	-0.0718	-0.1808	0	2.8502	1.7065
1999/4/1	3.9076	-1.388		0.5386	2.8698	4.3046	2.0579	5.3		-0.5837	1.3582	1.3459	-6.7052	0.7599	3.0382	-5.1581	-1.7039	-0.7474	-0.3115	1.7161	-2.0492	-0.5291	0.2104	4.817	1.9953	1.3445	1.534	2.2764	-0.4549	-0.6993	-0.1263	3.3	0.7802	0.1965	-0.1925	-0.8463	-1.0968	2.6297	-2.2093	0.7349	-0.6173	-3.2675	2.4575	-0.3401	-1.9397	1.087	0.495	2.9295	1.3423
1999/4/2	0.1709	0.8317		0.1786	0.2146	-0.3175	-0.3734	2.3742		0.3914	1.5075	2.9216	1.8587	2.2624	0.4212	2.6316	-0.2167	0.4518	0.625	1.0736	-1.0879	2.8723	2.7292	-0.3676	-0.1151	-0.4975	0.3777	1.4308	3.8081	0.2817	2.9077	0.484	1.9355	0.9804	-0.675	1.9915	-0.4566	0.7829	-0.1189	4.4332	0.207	-1.1783	1.1993	1.0239	1.8315	1.6129	2.4631	1.4615	2.3179
1999/4/5	1.3652	1.0152		1.426	1.1777	2.3885	-1.7241	-0.1855		0.1949	2.1452	0.2581	-1.3382	0.295	-0.3356	-0.8547	3.1488	0.7496	1.7081	3.0349	1.4664	2.4819	-1.2943	-1.476	1.3825	0.6667	-0.9407	3.9185	0.2201	-1.6854	-1.3514	4.0462	0.1266	0.9709	0.7767	0.2789	-0.7208	-2.048	-1.0714	2.2031	-0.6198	-1.0334	1.2762	1.5203	0	-0.3527	2.1154	0	-0.1618
1999/4/6	1.5152	-1.4447		-1.406	0.1058	-2.0218	2.5934	2.1375		0.5837	-0.3231	-0.9009	-2.4661	0.7353	-0.8418	4.1379	0.2105	-3.869	2.2901	-1.9146	0	1.8163	2.1394	0.0936	0.9091	-0.745	1.5195	6.6365	-0.5124	-0.2857	-0.2491	0.1852	0	2.1154	0.1927	1.5299	1.3201	0.2163	4.5728	-1.1567	1.0395	-0.4016	-1.8002	1.8303	-0.7194	1.4159	-0.8475	-2.2745	-1.4587
1999/4/7	-1.1609	-0.5736		1.0695	-1.6913	4.6032	-2.2305	-1.3649		0.1934	0	-1.4286	-1.3906	0.146	-3.2258	-1.3245	-1.7857	0.774	2.8358	4.0541	0.2223	-0.892	-1.5541	-1.4967	-1.5766	-3.0025	-7.0159	0.4243	-1.6188	-0.5731	1.9975	2.1257	-0.7585	1.5066	-1.4423	1.7808	-0.8469	1.9424	-1.496	-1.8617	2.0576	1.2097	-0.7333	2.1242	-1.1594	0	-2.4691	0.3879	0
1999/4/8	-0.6711	-0.4487		3.5273	-1.2903	-0.9105	0.076	-1.0148		0.7722	-1.2966	-3.1621	-3.8462	-0.8746	-1.6667	-1.3423	-0.4278	-2.3041	-1.7417	-0.7215	-1.553	-1.5	-0.8236	0.1899	-1.2586	-1.9776	-1.6097	-6.7606	0.5236	-0.7205	0.612	-2.6244	-0.2548	-1.2987	-1.0732	-0.6729	0.4599	0.2823	-1.0514	2.8726	-0.6048	0.3187	-1.0157	-3.04	3.4457	0.5236	0	0	-0.8224
1999/4/9	-1.1824	-1.2234		0.5111	-0.2179	-2.144	-2.2796	0.1864		-3.0651	0.821	10.068	7.2	0.1471	-1.0705	-1.7007	-4.2965	-1.7296	0.5908	0.8721	1.5493	0	-1.3841	0	-0.8111	0.614	0.1022	0.9063	-2.9018	1.5965	3.163	-0.3717	-1.6603	2.6316	0.2959	-1.2195	-0.654	1.5482	-1.6529	2.1075	0.2028	-1.668	0.3731	0.9901	-1.1339	-1.5625	-1.5579	0.3864	-1.3267
1999/4/12	-2.0513	-1.9557		3.5593	-3.1659	1.252	-2.6439	-4.5581		-3.3597	-4.2345	0.2472	0.2488	-1.6153	-3.6069	-0.519	-4.7138	-1.28	-1.4684	-1.585	-0.0555	-2.7411	-3.7895	0.3791	-1.8692	-1.0462	-0.1021	-2.0958	-2.069	-2.5714	-0.4717	-0.653	-1.6883	3.1136	-1.1799	0	-3.3575	-3.0492	3.6014	-0.7224	1.0121	-0.0808	-1.487	1.7974	-1.9355	1.2346	-3.363	-1.9246	-0.5042
1999/4/13	-1.0471	0.5319		-2.7823	-2.4803	-3.0912	0.0799	0.3899		0.2045	-4.0816	-0.3699	2.6055	-2.8358	-0.1871	-0.6957	0.5889	0.1621	2.8316	-2.9283	0	-3.2359	3.7199	-0.7554	-1.5476	-0.8811	0.1022	-1.5291	0	-2.1994	-1.7773	-4.1315	-2.2457	-4.9734	-1.791	-3.0178	-2.0436	1.1437	-2.4334	-1.4553	-2.004	1.3743	-0.6604	1.1236	-1.2427	-1.5679	0.4094	-3.8462	-2.027
1999/4/14	0.8818	-0.2646		-0.8418	1.7341	-0.319	1.4366	0.2913		0	1.2411	2.7228	-0.9674	0	1.5933	1.0508	-1.5222	-0.8091	-2.029	1.2066	0.7494	0.3236	0.1406	-2.0932	1.5719	-0.3556	-0.1021	-0.3106	2.1127	-0.7496	-1.3269	-0.6856	1.6216	-1.1215	0.8105	-0.5658	-0.765	-0.8481	-0.7126	-0.8966	-0.6135	2.8708	0.8547	1.1111	2.5167	-1.2389	-0.4077	1.3061	0.8621
1999/4/15	-3.1469	-0.9284		-2.2071	-2.2727	-2.24	-2.439	-1.9361		5.102	-3.1524	0	-5.3724	-1.9969	-1.2915	-1.9064	-2.3781	0.1631	-1.1834	-2.5335	4.8587	-0.2151	-2.3174	-1.1662	-1.1905	-1.6057	0.1022	-3.4268	-0.7663	-1.2085	0.1222	3.1558	4.1223	-2.4575	-2.1106	-1.9915	-0.1402	-1.6393	-7.177	-1.9159	-3.7037	-1.1628	-0.9416	2.5118	-1.5162	-2.3297	-0.7165	-0.967	-2.0513
1999/4/16	-2.5271	4.083		-1.3889	0.9302	2.1277	0	0.3949		0.9709	-4.1591	-6.0241	-3.2258	0.1567	0.0935	-4.417	-0.7308	-2.9316	-2.2455	-0.9174	-0.9456	-3.9871	-0.2876	-1.1799	2.0482	0.7253	-6.333	0.4839	-2.7799	-2.5994	-2.0757	0.478	-1.5326	0.1938	0	0	0.9123	1.0145	1.0309	0	-2.1368	0.2353	0	3.3691	-1.6862	1.6514	0.7216	-4.1497	-2.6178
1999/4/19	0.5556	1.5434		1.5845	0.576	2.0833	-3.3871	0.1967		-0.1923	0.3774	-2.0513	0.4	-3.4429	1.8674	0.5545	3.5583	1.5101	-1.072	1.2346	-0.0477	-1.908	-2.0187	0.796	-1.6529	-0.7201	-4.7983	0.1605	-0.7149	3.2967	0.2494	4.1865	5.5772	-6.5764	-0.616	0.5806	-0.4172	0.3587	0.7653	-1.3022	0.4367	-0.0782	-3.6122	-1.4815	-2.61	1.2635	0.6141	0.8489	1.4337
1999/4/20	9.9448	-1.0133		2.9463	0.8018	2.0408	0.5843	0.1963		0.9634	3.3835	4.0576	-1.8592	2.269	1.9248	3.125	2.8436	0.4959	2.9412	3.2012	-0.5731	1.373	0.0736	-0.5923	-0.7203	-0.1813	1.8328	1.9231	-0.16	-1.0638	0.8706	2.1918	0.1229	3.7267	2.4793	1.2987	1.6061	-1.2152	-1.519	-1.4843	1.7391	0.2349	0.5917	0.7519	0.3063	0.8913	2.1363	2.3569	2.1201
1999/4/21	1.8425	-2.6871		-3.1987	-4.6591	-0.1538	-2.3237	-2.0568		-2.8626	-3.8182	-4.0252	0	-1.7433	-0.2698	-1.6043	-1.9585	-1.3158	-3.3083	-2.5111	-1.9693	-1.3544	-1.5441	-0.4965	-2.0556	-2.9973	-2.6997	-3.4591	-2.0032	-1.9969	1.4797	-3.1278	-4.2945	-2.1956	-2.4194	-2.7066	-1.512	-1.7366	1.671	-0.8929	-2.7778	0.5469	-1.8627	-4.7761	-3.0534	-2.8269	-0.3984	-2.8783	-2.5952
1999/4/22	-5.5921	-0.789		-0.8696	-0.7151	2.3112	-2.8037	-1.4		-1.1788	-1.8904	-4.0629	-2.571	0.9677	-1.3526	-2.3551	1.9976	-2.8333	-1.3997	-0.4545	-2.2538	-0.6865	-0.0747	-2.1956	-2.3457	-2.2472	-3.9306	0.6515	-0.9812	-1.2539	1.8226	4.2435	-0.641	0	-1.8595	-0.4392	-1.3957	-2.1355	5.1833	-1.5766	-1.978	1.0878	-0.8991	-0.1567	-0.2362	-2.1818	-0.9	-1.5241	0.3552
1999/4/23	9.9303	-0.1988		5.4386	0.6002	3.6145	0.6993	1.927		4.9702	3.6609	1.776	2.3611	1.9169	0	3.154	-1.9585	3.0875	0.6309	1.9787	1.3534	1.1521	-1.3453	-0.102	-0.3793	-0.7663	1.6847	1.9417	-0.8258	1.1111	2.6253	-3.7168	4	2.6531	2.6316	3.3824	1.2031	0.6772	-3.6058	2.0595	4.0359	0	1.0081	-0.6279	0.4736	3.9033	2.5227	1.9776	0.885
1999/4/26	8.5578	-1.328		0.6656	-3.222	10.0291	-4.8611	-2.8856		-4.1667	0.1859	1.0738	-5.156	-1.2539	-2.3766	0.5396	-4.2303	-2.1631	-1.5674	2.3881	2.3739	-4.328	-3.6364	-3.5751	-2.9188	-1.9305	-3.3136	4.6032	-4.4963	-1.0989	0.6977	-0.9191	-2.1092	2.9821	-2.359	2.7027	-3.4965	-1.8685	-3.3666	0.1682	1.0776	0.1537	-1.8962	2.3697	-3.3778	6.7979	0	-3.7099	-1.0526
1999/4/27	-7.1533	-2.3553		-2.9752	0.4932	-6.0766	-3.4672	-1.2295		-3.7549	-5.1948	-3.9841	-10.0143	-1.746	0.5618	-0.8945	0.2454	-2.7211	-2.3885	-2.4781	1.3527	-0.5952	-1.6509	4.3432	-3.0065	-0.5906	-4.5288	-3.1866	-4.272	-2.2222	-4.6189	-2.4119	-2.4081	-2.8958	-1.4706	-3.3241	-0.6522	-1.0663	-2.8387	-6.7152	-2.5586	-1.9186	-1.7294	-1.5432	-2.1951	-5.5276	-2.8543	-1.3135	-2.4823
1999/4/28	-9.9057	0		-2.5554	-0.6135	-8.5795	1.6068	0.1037		-4.9281	-2.7397	-3.1812	-7.1542	0	0.1862	-8.6643	-2.0808	-1.049	0.4894	-0.5979	0.572	0.7186	2.0783	-4.1624	0.9434	-0.495	4.4872	-3.2915	9.2896	-0.974	0.2421	-6.8441	-1.5584	-3.3797	-1.919	-1.5759	0.6565	0.077	-3.8513	0.06	-1.7505	-1.7997	0.207	-4.3887	0	-3.7234	-0.2026	-0.5324	-2.1818
1999/4/29	5.7592	4.4797		2.0979	2.3457	4.9231	4	1.7617		2.1598	2.2133	2.5714	4.7945	0.9693	0.3717	1.581	8	3.0035	2.4351	1.9549	1.1848	2.7348	1.5662	4.7669	3.6048	4.2786	0.7362	1.6207	2.5833	5.4098	1.3285	6.7347	1.5831	3.4979	1.7391	2.6201	1.4493	4.5385	3.453	4.9161	2.2272	-0.0797	1.6529	1.6393	2.1613	2.3941	0.5076	1.5165	0.9294
1999/4/30	-1.6502	1.6491		-0.5137	1.93	-1.4663	1.3417	2.5458		-1.0571	-2.1654	5.2925	5.3922	-0.32	0	3.1128	4.8611	0.6861	-0.9509	1.7699	-0.4215	1.0417	1.542	0.4044	-0.1289	0.4771	9.9878	0.9569	-0.4874	-1.8663	0.4768	0.3824	1.1688	-1.9881	0.4274	-0.8511	2.6429	1.766	4.4059	-0.2286	0	1.6746	1.1179	-0.4839	1.3019	-0.1799	-0.8081	0	-0.3683
1999/5/4	3.8591	-3.3095		-1.7212	-2.0118	0.8929	-2.4713	0		0.2137	0.4024	1.1905	-2.1705	-1.1236	-0.2778	-2.6415	2.4283	-1.1925	-0.8	1.1594	-2.6341	-1.9473	-1.9742	0.3021	-2.8387	-0.1899	0.2215	-1.7378	-2.0408	-1.2678	0.3559	-2.7619	-2.6958	1.0142	0.4255	2.289	0	-0.3615	-2.9412	-3.0355	4.1394	-1.5686	-0.1005	-1.9449	-0.5622	-0.7207	-1.222	0.703	-1.2939
1999/5/5	0.1616	1.3423		3.3275	-0.2415	-1.6224	3.0769	0.1986		-0.8529	1.2024	-1.1765	0	-0.1623	-1.2071	-1.1628	-0.7543	-1.2069	0.1613	-1.5759	-0.9662	1.1682	0.3098	3.9157	-0.2656	-0.0951	-1.2155	3.6977	0.8065	-0.1605	2.4823	2.8404	-1.1873	0.4016	0.1059	-0.4196	-3.2011	0.8708	2.5033	-0.7679	1.2552	-0.6375	-0.2012	3.3058	0	-0.1815	1.4433	-1.3962	1.4981
1999/5/6	0.1613	-0.7947		2.0339	0.4843	0.7496	0.0878	0.2973		-0.2151	0.9901	0.9259	-1.1094	3.9024	2.0677	0.9804	2.9316	1.3962	-0.3221	1.8923	-0.5854	1.963	1.7761	3.0918	2.7963	1.9048	0.2237	-0.155	-1.7333	1.7685	-1.2687	2.1905	2.1362	1.6	0.5291	0.8427	0.0719	0.7194	-0.5141	0.6548	0.6198	-0.5613	0.8065	-0.8	2.1002	0.7273	1.7276	0.708	0.369
1999/5/7	-2.0934	-1.2016		0	0	-2.2321	-0.2632	-1.8775		-0.431	-2.1569	5.2425	1.2821	0.1565	1.3812	0.7767	-3.27	0.6885	0.1616	-2.8571	3.2875	0.7928	-0.5311	-1.4995	-1.5544	-1.3084	-0.3348	1.2422	-2.9851	-1.2638	-2.8037	-1.4911	-0.915	-2.3622	-1.5789	-2.2284	1.6523	-1.2143	-2.1964	0.414	0.4107	-1.2097	-1	-1.2903	-0.7911	0.9025	-1.6983	-1.9332	-0.9191
1999/5/10	-7.2368	-7.0946		-4.8173	-4.6988	-7.3059	-5.7168	-5.4381		-4.9784	-7.6152	-4.2341	-6.6456	-5	-4.8138	-6.9364	-3.8168	-5.1282	-4.8387	-4.4118	0.6176	-3.4831	-4.8818	-4.8525	-6.8421	-4.072	-5.9351	0	-7.6923	-7.2	-4.8077	-4.6358	-5.8047	-6.0484	-4.2781	-4.1311	-3.6749	-4.1938	-6.2087	-1.5901	-3.4765	0	-5.1515	-6.3725	-4.7847	1.9678	-4.0456	-6.1828	-6.1224
1999/5/11	5.1418	2.5455		4.014	2.1492	3.1199	1.959	2.2364		1.139	2.82	6.3719	4.5763	2.6316	0.8588	1.8634	5.4422	2.5225	2.2034	2.1538	1.7941	2.3283	1.1227	2.8	2.1186	2.6654	2.2619	-0.3067	5.7576	2.5862	2.399	4.1667	1.6807	3.0043	1.5642	2.0802	2.9347	1.6604	1.9718	0.2992	3.6017	3.6735	1.7039	2.9668	1.5075	4.0351	1.5135	2.7698	1.7787
1999/5/12	-1.855	1.9858		-1.0067	0.1238	-1.2739	-1.0979	-0.7292		-1.8018	0	-1.1002	2.107	-0.4808	0.2838	-0.4065	1.7204	-0.8787	-0.3317	-0.9036	-1.2059	0.2275	1.4274	0.5837	-0.4149	-0.4808	-0.5821	2.1538	1.2894	-0.8403	-0.8631	-1.5238	-0.8264	-0.625	0	-1.31	2.2096	0.3712	-1.3812	-4.2363	-0.2045	-1.1024	-0.6283	-1.0169	-0.6601	-1.855	-2.1299	0.1859	-0.9709
1999/5/13	-2.4055	-1.9471		-1.0169	-1.8541	-1.2903	-1.1101	-2.1411		0.6881	7.384	-3.2138	1.2698	-1.9324	-1.0377	-1.0204	-7.0825	-1.773	-2.1631	-2.1277	-2.1127	0.9081	-1.8765	-1.354	-1.3889	-2.4155	-1.6393	-2.1084	-1.5559	-1.1864	-2.3632	-2.0309	-0.8333	-2.3061	0	-1.6224	1.1158	0	-3.9216	-4.3614	-1.8443	-0.7962	-1.3699	-2.3973	-1.5781	2.5773	-0.5441	-1.0204	0.3922
1999/5/14	0.8803	-0.8511		-2.5685	-2.5189	-4.902	-2.9935	-3.9897		-4.328	-5.501	-5.4917	-3.7618	-2.9557	-4.7664	-6.5979	-5.6883	-5.7762	-3.5714	-0.3106	0	-3.8245	-3.2669	-1.9608	-4.7887	-1.7822	-1.4286	-4.3077	-5.0287	-4.2882	-2.0382	-3.0602	-4.2017	-2.3605	-2.0902	-3.2984	-2	-0.8876	-5.102	-4.5603	-3.9666	-1.3644	-1.4957	-2.9825	-2.0253	-5.8626	-1.6411	-2.7179	-3.9063
1999/5/17	-1.9197	-0.9299		-0.1757	0.3876	0.3436	-3.568	-1.4745		1.9048	0.8316	-0.6757	1.7915	-3.5533	-4.4044	-3.3113	0.2413	-1.341	-2.1164	-0.3115	0.4796	-1.6374	-2.0593	2	0.5917	-1.7137	-3.3816	-1.1254	0.4539	-2.3297	-0.7802	-0.611	-1.3158	0	-1.573	0	1.9704	1.4179	-3.0722	1.3652	1.9565	-0.5696	-1.1931	-1.9892	-1.5504	-0.3559	-0.8899	-1.3487	-0.813
1999/5/18	0.7117	1.0101		-1.0563	-0.2574	0.3425	0.8	-0.9524		0	1.2371	-1.0884	-2.4	0	-0.8377	2.5114	-3.4898	0	0	-1.25	1.6706	-0.4756	-0.0841	-1.9608	-1.0294	-0.8205	5.875	-1.1382	-0.1506	0.1835	-1.1796	-3.5861	-1.3333	-0.2198	-1.1416	0.4651	-1.4493	0.6623	0.9509	-1.0774	0.8529	0.0818	0.4391	-1.476	0	-2.3214	4.4893	1.0742	-0.6148
1999/5/19	4.947	1.5714		3.2028	5.5484	7.5085	7.7381	4.3956		4.9065	5.2953	9.4911	6.8852	5.0877	6.6526	3.3408	3.7406	4.2718	5.5856	3.0794	0.3756	3.3453	6.4815	4.8	6.2407	0	4.8406	3.7829	7.8431	4.0293	4.5093	4.3571	5.1051	3.7445	4.7344	3.3951	2.451	1.2427	4.5526	3.6079	2.537	2.5348	5.0273	4.4944	7.6115	3.2907	3.1149	7.0531	5.1546
1999/5/20	3.8721	1.4065		1.7241	2.8117	1.9048	3.9595	3.5526		4.8998	0.9671	1.1307	2.1472	1.8364	2.4752	1.9397	1.5625	3.5382	3.7543	3.3019	1.8241	2.1965	3.9526	2.8626	3.7762	10.031	-0.3378	2.2187	0.2797	0	2.2843	2.2403	5.1429	1.9108	3.6384	2.8358	3.6227	1.1552	4.0541	6.1104	0	2.3126	4.0583	3.7634	3.1707	2.6549	4.6875	1.5343	4.5098
1999/5/21	-2.107	-1.8031		0	-1.0702	-2.1807	1.9486	1.1436		1.9108	-2.682	-1.6149	-2.7027	1.6393	-0.4831	2.9598	-0.8284	-2.518	-1.1513	-0.9132	1.1484	2.0362	-0.3802	-2.5046	0.1348	0.3759	4.6328	-1.5504	-1.2552	4.2254	-0.1241	-0.996	-0.1359	-0.8333	-1.1702	-1.016	1.9129	-0.2932	0.2886	2.6006	4.7423	1.325	0	-1.8998	1.8125	-2.069	5.8706	0.3556	-1.5009
1999/5/24	4.4702	10.0282		2.2034	2.8846	2.5478	3.9096	2.5126		-0.8333	0.5906	-1.3889	0.6173	1.6129	6.7961	-0.2053	0.8353	5.1661	5.8236	2.765	-1.9074	3.3259	7.7863	2.569	9.9596	5.8052	5.0756	2.3622	-0.565	2.1959	1.4907	2.1127	1.9048	3.3613	3.8751	3.6657	1.6828	2.6471	4.6043	2.4744	2.1654	2.1538	2.7	2.2887	4.4892	4.7535	2.5376	4.8716	0.381
1999/5/25	-3.962	0.7702		-2.9851	-1.8692	-2.9503	-3.6789	2.3284		-3.1513	0	1.1524	3.5276	-3.0159	-2.5455	0.4115	3.1953	3.8596	-4.0881	-1.6442	1.1111	-3.0043	-1.6289	0.8349	-0.1224	-4.6018	4.0082	2.4615	7.6705	-0.6612	1.4688	-0.9852	-1.3351	-1.626	-1.1399	7.0721	-1.7187	5.3009	4.5392	0.1767	-4.4316	-3.238	-2.5316	-1.3769	1.2593	-1.1765	-5.2246	-3.3784	-1.1385
1999/5/26	3.1353	1.6561		0.8547	5.119	2.24	6.3368	1.0778		1.5184	1.9569	3.4177	0.7407	0.982	4.3843	1.0246	1.1468	2.3649	1.9672	2.1277	5.4487	1.2168	1.0799	4.7838	0	0.5566	-0.4941	1.3514	10.0264	9.9834	3.1363	1.4925	1.7591	0.2066	2.5157	-0.7926	5.8938	-1.9048	2.6316	4.468	1.2097	-1.7121	2.6973	1.5707	0.439	2.7211	2.3211	1.3112	0.1919
1999/5/27	4	0.5013		8.6441	-0.7928	6.7293	7.6735	5.2133		1.2821	1.7274	0.3672	-1.4706	5.9968	6.8811	0.8114	-2.9478	0.8251	7.8778	3.5714	1.1724	1.9672	2.2792	0	6.6176	3.321	-3.6743	3.1111	5.2758	6.9592	0.3509	6.3725	5.0532	4.5361	4.8057	2.3968	9.2355	2.3578	0.5128	1.2943	1.1952	-1.8211	4.9611	6.0137	2.623	2.4834	0.2836	2.3296	0
1999/5/28	-3.6923	-1.6209		-4.0562	-2.6256	-3.6657	-3.5633	-2.3649		-2.3207	-3.5849	-3.5366	0.4478	-2.9052	-0.5017	-1.6097	-0.8178	-0.491	-0.2981	-2.2989	6.4378	-1.9293	-3.4123	0.6146	-3.5632	-1.9643	-2.268	-3.4483	1.9362	-3.9604	0	-3.4101	-2.6582	0	0	-0.7802	-5.0392	-2.0325	0.5102	2.2222	0.5906	8.7097	-2.1316	-2.269	-3.0884	1.1309	4.8068	2.6138	2.1073
1999/5/31	0	5.1965		3.3333	-2.5791	-0.9132	-4.0094	-3.5755		-3.4557	-2.1526	0	-3.2689	2.2047	7.563	-5.1125	-5.1826	-5.4276	1.3453	5.8824	5.9677	-1.5301	-2.3792	2.0942	-3.5757	-3.4608	1.2658	-1.1905	-5.1397	-4.271	3.0303	-2.6718	2.4707	-2.3669	-2.6341	-0.6553	1.2972	4.9793	-4.5685	8.587	-1.9569	3.1157	-0.0947	-2.3217	-3.5165	-1.9169	-3.5072	-2.3007	-3.3771
1999/6/1	6.0703	0.6024		8.7097	2.8881	5.8372	1.3104	2.7512		4.9217	3.8	2.1492	9.063	0.6163	1.5625	3.4483	3.9752	4	-0.885	10	-1.6362	1.8868	0.517	1.9658	3.0902	3.7736	0	9.9398	-0.1178	1.5385	0.5656	1.3725	0.8883	0.6061	-0.1002	1.0554	-1.397	10.0132	1.1968	-2.4024	0.7984	5.8993	1.4218	5.0934	1.8223	5.2117	2.4231	2.2708	4.2718
1999/6/2	-4.6687	-4.3114		-6.5282	6.1988	-5.6604	-1.4551	-4.5402		1.4925	-3.0829	1.2376	7.1831	-1.9908	-2.7692	10	-2.3895	-3.1773	-3.4226	-5.1768	5.2224	4.5752	2.2777	-5.3646	-3.5971	-2.8182	2.8125	-6.8493	-2.7123	-3.0303	-3.712	1.354	-3.2704	-2.008	0.4012	0	-1.3577	1.4371	-3.0223	0	-1.3861	-2.3777	-3.5514	-3.231	-2.6846	-2.7864	-5.3685	-2.5493	7.4488
1999/6/3	-2.6856	-4.1302		-3.1746	-3.7445	-3.2308	-3.5275	-2.561		-1.6807	-1.3917	-4.0342	-5.6505	-3.4375	2.057	-1.3258	0.3672	-3.2815	-3.0817	-4.261	-1.6544	-4.0625	-2.5144	-2.9229	-3.607	-1.7774	3.1408	-2.9412	-4.7273	-2.8125	-1.0514	-3.2443	-3.6411	-3.2787	-3.2967	-5.2219	-1.2567	-2.1251	-5.2846	1.5385	-2.4096	-0.3479	-2.0349	-3.005	-3.3333	-3.6624	5.6731	0	-4.6794
1999/6/4	-0.6494	1.9582		0.6557	0.6865	0.4769	1.4456	1.3767		0.8547	-1.2097	-2.0382	-0.2786	-0.4854	0	-2.6871	-0.122	0.1786	0.6359	0.5563	0.4112	2.063	1.6949	2.8285	2.8387	3.8095	1.8664	0	3.5623	1.2862	0.5903	2.9586	1.0796	0.4237	-0.9298	-0.2755	3.3939	-0.4825	8.4406	0.5556	-0.6173	1.1173	7.6162	-0.5164	4.6373	1.3223	6.8244	0.4065	-0.5455
1999/6/7	2.7778	0.5122		2.7687	4.3182	1.2658	4.5264	1.9753		5.0847	3.6735	0.7802	3.2123	2.1138	7.6744	2.1696	0.7326	3.0303	3.4755	1.1065	1.0052	4.7872	2.5362	0.0887	2.2585	5.3211	6.5574	1.5152	-0.9828	2.0635	3.7559	6.3218	3.7383	1.2658	4.2753	2.6243	0.4689	1.0909	10.0264	2.4108	2.8986	-0.8978	0.6434	1.5571	1.3636	2.7732	2.2998	-1.7544	-0.1828
1999/6/8	1.9078	7.7707		-1.7433	-2.9412	2.9687	-1.4435	3.8741		0.8065	0	2.3226	-1.3532	1.9108	2.2318	-0.3861	4.3636	0.519	1.2214	5.0616	4.8655	1.0152	0.1413	-0.7092	4.4172	1.9164	-2.4434	1.6418	-0.9926	-0.4666	-1.3575	3.6036	-1.6731	3.75	-1.2	0.1346	2.9172	1.0791	2.518	-1.9617	1.6097	-3.0662	3.1963	3.7479	5.6054	-1.5873	0.0833	3.1593	2.5641
1999/6/9	8.2683	1.6548		1.4516	1.5713	0.1517	2.9292	0.2331		1	1.7717	-2.0177	-0.4115	0.9375	-2.1127	0.7752	4.1812	0	1.3575	-2.2135	-1.0896	-0.7035	2.2583	-0.0893	-1.5276	0.9402	0.3711	1.1747	7.2682	3.125	0	0.4348	3.6649	0.2008	2.9352	2.0161	8.39	-2.1352	2.4561	6.597	0	-1.4378	-0.6195	6.2397	-1.6985	-0.1613	-3.411	1.1984	1.25
1999/6/10	-1.8732	6.1628		-0.318	1.326	0	0.3162	1.7442		-1.7822	3.675	4.8906	-1.1019	4.7988	2.3741	0.9615	-3.01	3.7866	3.4226	-0.3995	-4.2289	-0.3036	1.3112	3.5746	1.432	9.9915	-0.3697	0.8708	7.9439	1.6667	1.9495	-1.5584	5.4293	3.4068	1.7699	1.4493	1.046	0.4848	-0.7991	-0.5283	2.7723	2.1152	0.6953	8.5008	4.9676	0.6462	-0.8613	4.8684	-0.3527
1999/6/11	5.4332	1.7525		1.5949	2.9444	6.9697	0.788	0.5714		1.4113	3.7313	10.0613	7.2423	0.2954	1.2712	3.2381	3.5632	4.4776	0.5755	0.8021	-2.6345	2.5381	0.0681	5.2632	0.7059	1.3087	0.9276	0.7194	0.4329	2.3845	7.7615	-0.088	-0.2395	4.2636	-0.9662	0.7792	-0.5694	-1.3269	-1.2658	-2.5797	1.7341	-0.1429	2.0713	-3.9886	1.2346	2.2472	1.477	-1.0038	2.6549
1999/6/14	10.0279	4.4133		4.3956	7.9449	3.2578	4.0657	5.5682		2.1869	2.3381	10.0334	1.2987	5.0074	-0.6276	4.428	9.9889	3.9683	8.0114	4.1114	3.9634	4.4554	2.9272	1.1475	9.5794	-0.4559	4.6875	5.2857	2.3707	2.7656	4.3841	5.1937	4.8019	9.2937	6.439	6.5722	-0.0521	2.6895	4.8951	3.972	5.4924	-0.4292	2.4803	2.5223	5.1829	3.2967	1.113	4.3093	10
1999/6/15	-7.9747	-8.6598		-3.9098	-7.8508	-7.5446	-4.583	-6.5662		-3.8911	-5.9754	-7.3961	-7.9487	-6.3114	-4.6316	-8.4806	-8.8799	-7.1756	-1.457	-5.8599	2.2727	-6.1611	-1.6534	-5.9968	-5.2239	-6.2595	-5.18	-5.4274	4.8421	-6.2323	-5.4	-7.113	-5.1546	-6.9728	-2.1998	-1.451	-0.9896	2.1429	-1.6667	-2.6217	-4.3088	-4.5977	-3.3003	-6.8017	-8.0193	-0.7599	-5.1651	-6.4399	-8.4639
1999/6/16	5.6396	7.7878		7.6682	10.0106	4.3027	4.5669	5.2995		1.8219	3.9252	6.5646	3.0641	0	5.5188	0	6.7553	4.4408	9.9462	4.1949	2.6882	4.7475	6.5232	5.6034	6.6367	5.0489	0.8333	4.0172	4.0161	3.4743	6.6596	3.6036	8.4541	4.5704	5.5295	7.362	4.9974	5.8275	5.7627	5.1538	9.9437	2.8614	5.4608	5.4348	5.1471	9.9541	10	5.4545	9.7603
1999/6/17	-2.3438	-0.2094		0	6.97	1.4225	5.7229	5.0328		-3.7773	-2.3381	-4.0041	-2.027	8.5329	0.2092	4.2471	-3.9419	-0.6299	4.6455	1.8182	2.199	1.1572	2.2727	0.3265	1.2658	0.0775	-2.2039	-0.4138	10.0386	0.438	1.6848	-0.6957	3.7862	-0.3497	2.9307	0	1.7034	-0.3304	-0.2137	2.0483	8.5324	5.1245	1.2945	-1.62	2.997	3.0641	2.1104	0.9852	1.4041
1999/6/18	-2.4	7.1354		-2.6163	0.8145	2.3843	0.4986	5		-0.8264	-1.2891	-4.492	2.069	-0.2759	7.62	-1.8519	-1.7279	3.0111	-2.6869	2.551	-0.5464	6.7684	-1.8519	0.0814	-0.9375	0.6197	0.6573	2.6316	4.7368	4.7965	5.848	3.2399	0.9657	-1.0526	-1.2942	-1.8286	-2.069	-2.5414	-2.4625	5.3047	-3.1447	2.2981	0.5325	0	4.0737	-3.2432	1.6693	4.3902	-0.1538
1999/6/21	3.9617	9.9902		5.6716	1.7953	7.8082	5.4571	2.5794		5	8.209	1.9037	3.7838	4.8409	7.3715	6.6038	4.9451	10	6.6026	5.597	1.6484	8.3036	2.7673	10	4.837	7.0054	9.9813	6.7476	0.335	5.8252	10.0368	5.1739	8.3953	4.4326	4.3706	3.0268	3.4205	8.7302	7.0252	2.1103	2.2727	10.0068	4.4492	10.0299	3.6347	1.9553	1.6419	5.1402	3.8521
1999/6/22	4.205	8.5485		0.1412	-1.0582	1.5248	-0.8737	0.9671		3.9683	8.4483	6.044	0	4.7493	7.8591	4.6018	4.712	6.014	0	2.3557	10	-0.9893	0	6.5041	8.1244	-0.3597	10.0085	-1.1378	-0.7513	-0.3932	8.8703	-0.8871	0.7843	3.5654	1.8425	4.8588	0.6809	0	5.4359	1.6667	-0.1587	6.6213	6.3895	6.1224	-1.3489	-0.5479	-1	2.8889	5.0445
1999/6/23	0.7566	-0.2461		2.6798	4.7237	1.2516	1.8305	4.3103		4.9618	9.6979	3.6269	1.8229	3.0227	1.9263	1.692	-0.9	3.4301	3.0405	0.9206	-0.3378	0.3331	4.8348	1.8737	0.1855	0.722	10.0231	3.8363	1.5139	2.5	8.3013	2.1155	0.6809	0.1639	0.5757	0.1078	1.8357	5.7351	0.1946	0.459	1.1129	-2.7858	-0.1907	0.641	6.7457	2.2039	0.6216	1.5119	0.1412
1999/6/24	-1.5019	4.852		3.8462	2.8936	-0.9889	4.5273	2.7548		5.0909	-0.1449	-2.4	5.3708	-0.7335	0.8217	-1.8303	-1.11	9.949	1.3115	1.1403	-0.0308	0.5809	5.0788	0.8856	4.4444	0.3584	4.6251	9.6059	9.942	1.2837	10.0071	0	2.3188	1.1457	9.9755	1.0764	-1.3283	1.0848	0.3883	1.3708	-0.6289	4	1.2416	4.586	2.4765	5.3908	-0.695	0.7447	-1.1283
1999/6/25	-6.4803	-9.1765		3.7037	-9.0984	0	-4.586	-8.0429		-0.173	-5.3701	-8.9139	-2.1845	-9.2365	-8.476	-5.0847	-7.0408	-3.4803	-6.904	-9.1319	-2.9593	-7.2607	-7.0556	-0.3376	-9.7518	-6.8571	-8.5064	-7.7528	-2.8636	-8.6185	2.9928	-6.6932	-6.4212	-7.767	1.1152	-7.1353	2.3077	-6.7317	-6.1896	-4.3142	-4.1139	4.5924	-5.4717	-8.648	-5.3333	-8.4399	-4.0435	-8.6589	-7.8459
1999/6/28	5.0272	2.1589		9.949	0	5.7428	5.474	7.483		5.026	9.9693	6.9741	10.0496	10.0407	2.4043	3.5714	5.8178	5.1683	4.7509	5.335	1.9695	3.7367	7.3521	10.0271	6.0904	6.2883	3.6603	3.8977	8.1458	8.0444	4.509	0	0	5.0877	7.5	4.5872	8.5526	3.4519	0	5.3163	6.4356	1.3721	4.8902	4	5.8979	8.2402	6.7261	4.7399	4.1796
1999/6/29	7.3739	1.0989		5.1044	5.5505	0.8264	-0.6329	10.0362		4.9505	10.0418	9.9895	10.0338	6.0419	-3.6522	4.4828	0	-2.8571	3.4292	6.596	4.9844	1.3722	-1.8374	9.9754	10	-1.9481	10.0282	0	-2.8694	10.0128	-9.1083	5.4654	9.9899	10.0167	2.5992	1.5351	2.987	-4.5501	4.1237	-2.6198	5.5814	-3.8441	-0.4757	1.1538	-1.4131	-0.6452	0.8352	-1.8764	-1.1887
1999/6/30	-7.9518	-5.1003		-9.713	-6.6379	1.171	-5.7325	-3.3689		0	6.7174	-5.9273	5.8402	-5.2326	-6.0469	2.6403	0	-6.2353	-4.492	-3.7569	-4.0653	-4.8223	-4.9348	-8.4546	-1.2626	-1.6188	-3.466	-2.1102	-4.3575	0.5834	-10.0211	-3.4818	1.7431	-5.9181	-5.5333	3.4557	-4.2034	-6.0381	-7.6238	-4.5932	-6.0206	-9.8536	2.1033	1.1407	-4.1315	-5.1948	-6.25	-4.9494	4.6617
1999/7/1	-4.712	-9.9559		-10.0244	-9.9723	-9.9537	-10	-10.034		-5.0314	-9.9762	-9.9593	-9.971	-9.9387	-9.9904	-9.9678	-9.9585	-10.0376	-9.9664	-9.9885	0.1856	-9.9556	-10.0239	-8.318	-9.9744	-6.5819	-9.9734	-9.9401	-4.4015	-9.9768	-9.9648	-9.9832	-10.009	-10	-10.0212	-10.0209	-9.0829	-5.637	-9.9678	-9.9725	-10	-9.9938	-2.9026	-10.0251	-10.0264	-10	-4.6586	-9.9408	-8.7644
1999/7/2	9.3407	4.0117		4.3478	7.1795	9.126	6.1562	3.4026		-4.9669	-6.8602	4.2889	1.1828	5.1771	9.3917	7.3214	2.0737	2.9289	4.8507	3.699	2.0994	3.7512	6.2334	10.0067	3.4091	5.6845	0.1477	3.9894	2.3425	2.5773	5.7292	3.4483	1.002	5.7348	3.6078	3.8283	7.4324	4.54	4.5238	8.7089	3.6458	9.5073	5.0145	0.8357	4.4966	7.9148	5.6445	9.9869	4.0945
1999/7/5	4.1457	-4.7037		-6.3802	3.2536	7.7739	-0.7779	-4.7532		-4.1812	-3.2578	2.8139	-8.6079	0.5181	-4	0.3328	10.0451	-1.4905	0.8304	0.246	-2.6913	2.4738	4.1823	1.9406	0.7326	3.9394	-1.8437	2.3018	-0.7893	-1.2563	-5.665	0.9009	-4.9603	-0.339	-1.2869	-1.8994	-3.4142	-2.7429	5.9226	-3.0218	-0.67	-2.9785	4.5914	-3.3149	-3.5547	-2.8209	4.5455	10.0358	6.9592
1999/7/6	-8.2027	-5.1333		-1.2517	-6.1168	-9.9454	-3.0649	-5.4702		-4.9091	-3.5139	-4.2105	-8.6047	-3.2216	-4.878	-3.1509	-5.8462	-5.227	-5.5294	0.6135	-0.0932	-3.9926	-5.9317	-5.1755	-7.2727	-4.3003	-9.3914	-8.4967	-9.5465	-8.1425	-7.9634	-4.6429	-5.9499	-4.4218	-6.2117	-5.467	-0.9767	-2.9377	-5.4839	-4.7101	-7.4199	-0.1306	-8.1651	-2.8571	-4.2677	1.1611	-0.9153	-5.2117	-1.6973
1999/7/7	3.8108	3.0177		4.6479	4.4423	1.8204	2.5735	3.2487		0.5736	2.4279	4.9451	2.6718	6.7909	3.953	0.5137	1.5251	4.3541	4.4832	8.2927	2.0218	8.2205	3.8217	3.3877	1.3725	2.7418	2.5705	2.7143	4.9252	2.3546	6.383	1.2172	3.1077	1.4235	2.2895	1.4458	3.1	3.2688	2.2753	2.7376	2.0036	4.2511	1.2428	1.4706	3.3435	0.7174	8.4681	2.0619	4.7482
1999/7/8	-0.5063	7.9798		0.6729	3.4972	0.1192	2.2222	6.1947		2.4715	-3.1111	3.6649	0.9913	-2.9925	1.1305	-2.2147	-1.2876	1.1127	2.1454	1.1261	6.0671	4.0214	0.9202	-2.9733	0.4836	3.8547	1.2935	-0.1391	-0.3353	1.8945	6.5333	0.4625	1.3994	1.2281	5.9952	0.7126	1.1845	-1.1723	-1.1123	2.1466	1.0714	4.1405	0.3777	2.029	3.7255	1.567	-1.2065	2.9181	3.4341
1999/7/9	-3.3079	0.0935		-2.4064	0.7306	10	4.5582	0.2778		0.9276	-4.2813	-0.5051	-4.7853	-0.8997	6.7073	-0.5226	-4.0217	-1.238	0.1199	1.8931	-3.7654	0.945	3.3435	-2.5641	-1.8287	-1.3562	-3.5116	-1.532	-0.0841	-1.328	-3.0038	-0.5525	4.034	-0.5199	2.4887	1.4151	3.3318	1.6607	3.4871	-0.7246	0.3534	0.1205	1.0348	0.9943	-0.8507	3.5063	6.25	0	-0.5312
1999/7/12	-1.9737	-3.4579		-2.1918	1.5413	4.6537	-0.1341	2.9548		4.9632	-5.4313	-5.5838	-7.0876	2.0752	-4.5714	-2.8021	-2.6048	10.0279	3.9521	-0.5464	1.8817	-0.4255	0.0588	7.5096	-2.9412	3.6179	-2.9777	-2.4045	-1.0943	-2.1534	-4.2581	-2.1296	0.5102	-1.3937	-1.0302	3.3721	7.6253	-4.7841	-3.3696	-4.3796	-0.5282	-1.7449	-1.8622	5.2039	-3.8132	-0.4065	-0.5409	-4.0349	-2.5367
1999/7/13	-7.1141	-3.2914		-6.8627	-3.8393	-2.999	-4.0296	-5.0224		-1.7513	-0.6757	-0.5376	2.6352	4.4473	-3.7924	-4.3243	1.7442	-5.0633	-3.2258	-6.1538	-0.7916	-6.4103	-3.9389	-4.3582	-6.8687	-0.9078	-7.1611	0.4348	-3.0638	-5.227	-1.4825	3.7843	-5.3807	-4.0636	-0.3717	-2.8121	-3.1984	-3.3088	-5.9618	-3.7405	-2.8319	-4.4703	0.3795	4.1444	-2.0813	-5.3061	-7.7498	-4.4318	-1.6438
1999/7/14	1.3006	3.4034		4.6617	4.6425	1.7058	1.3996	1.5109		3.2086	2.7211	-2.9189	-0.4054	0.9732	2.6971	3.7665	0.6857	3.0667	1.3095	3.1616	1.9504	2.2831	-0.306	-0.3121	1.5184	0	4.4077	1.0101	2.4583	5.9507	2.4624	1.1851	1.824	2.7624	2.2388	3.3565	2.2166	1.5209	0.9569	2.5377	2.9144	5.641	0.7561	0.1284	1.3158	2.1552	1.0317	1.7836	3.8997
1999/7/15	-3.709	-1.9361		-5.4598	-0.7986	-2.8302	-2.2774	-2.2326		-1.8998	-0.6623	-5.3452	-0.5427	-0.8434	-3.0303	-0.1815	-3.0647	-0.2587	-1.7626	-3.1782	1.4493	-2.6786	-1.3505	0.1252	2.0299	-1.6209	-3.0783	-2.4286	2.3136	0	-2.1362	-1.982	-2.0021	0.1792	0.292	-0.224	-0.982	-2.7466	-2.8436	-2.6295	-1.2389	-0.2427	3.3771	-4.6154	-1.6983	-2.8129	-4.3034	-1.4019	-4.8257
1999/7/16	-0.7407	-2.0731		-4.2553	-5.9034	-5.8252	-3.2486	-3.7108		-4.2254	2	-5.8824	-3.4106	-4.6173	-2.7083	-1.8182	-1.0539	-1.1673	-3.2297	-1.993	-4.2857	-4.2202	-1.1823	-6.4415	-2.9319	-2.7221	0.4537	0.4392	0.1675	2.7397	-2.7285	-3.2169	-4.6237	0.5367	-6.4688	-3.4792	-6.9835	1.5404	-2.439	1.8268	-0.3584	-3.2238	-1.4519	-5.3763	-2.9472	-4.4863	-3.4299	-4.0284	5.3521
1999/7/19	-7.6119	-4.0323		-2.0635	-6.4639	-7.4456	-4.3066	-5.1383		-4.0441	1.7974	0.125	1.6949	-0.6369	-1.606	1.6667	-1.6568	2.0997	-7.4166	-6.1005	-4.8657	-3.3525	-4.471	-10.0267	-5.1819	-2.1355	-7.4977	-3.9359	-6.2709	2.4	-5.7504	-4.6534	-6.8771	-3.7367	-8.869	-5.5814	-9.9956	-0.2528	-3.25	-2.2621	-1.259	-6.4111	-4.0516	-3.9773	-5.6545	-4.697	-7.577	-3.8272	0.4011
1999/7/20	10.0162	9.2437		8.2658	6.4024	9.0347	5.1106	9.7917		4.2146	4.1734	3.7453	4.8611	7.4359	5.876	3.8251	2.6474	7.455	6.008	9.172	9.3505	7.0367	7.383	5.5721	7.907	2.8593	9.668	5.6146	8.207	3.9063	8.1845	5.3785	9.0799	3.8817	7.0536	2.5252	1.234	8.872	7.7519	5.3472	3.643	3.4251	5.3743	7.8402	8.768	6.5183	9.9915	8.4724	6.2583
1999/7/21	1.1747	4.7115		-1.7964	-0.8596	0.3405	-2.3948	-0.5693		-1.4706	-1.5408	-1.3237	-0.6623	3.58	0.2055	-1.4035	0.8206	-0.7177	-1.0076	1.2835	1.2912	0.8333	-0.0614	0.0704	1.5086	0.8047	1.959	5.3161	-0.3298	4.01	1.6506	1.0397	0.8879	0.7117	-0.2502	3.202	-3.9493	-3.1432	-1.4388	3.7879	0.8787	10	0.9107	-1.5089	1.8367	-0.4478	1.941	-0.5917	-2.2556
1999/7/22	-4.4993	-2.5712		-4.2683	-3.5645	-7.0136	-4.461	-4.771		-2.2388	-6.4163	-4.1463	-4.5333	-3.9171	-4.6154	-3.5587	-0.814	-2.7711	-5.2163	-4.3779	-1.1331	-5.4178	-4.0541	-5.6259	-5.6263	-4.8621	-7.5109	-0.5457	-5.9553	-7.1084	-5.4127	-5.7063	-5.7206	-2.8269	-5.4348	-4.8926	4.0609	-0.8413	5.8394	-6.7883	-5.2265	-3.1287	1.6245	-4.3175	-5.9118	-4.4978	-6.626	-4.6429	-3.3635
1999/7/23	0.9119	1.6965		1.1146	2.0979	0.8516	0.6226	3.2064		0.7634	2.5084	3.1807	0.5587	2.8777	0.1075	0.9225	0.3517	1.487	3.0872	1.2048	0.1146	-0.0971	0.8323	4.3219	1.3498	0.5339	0.5666	3.4294	0.5277	1.5564	1.5737	2.381	1.1669	1.8182	1.2378	1.1292	2.5366	-1.5758	1.2644	1.5662	2.0221	1.5235	0.7105	3.0568	0.9585	1.4129	1.1419	1.1236	3.3467
1999/7/26	3.3133	8.063		2.5197	-1.1742	1.4475	-4.4857	3.3981		0.1894	-0.4894	-1.7263	0.5556	5.0117	-1.1815	-1.2797	1.0514	-1.4652	-1.4323	3.8095	-0.0572	0.5831	-2.5397	-3.6429	1.8868	-2.5038	2.9108	3.4483	1.4873	-0.5109	2.8169	-1.2597	3.2295	4.4643	0.262	0.7444	-2.7593	-2.0936	6.3564	-0.5397	1.8018	-0.06	6.261	-0.8475	2.1097	5.1084	0.8065	1.1111	0.3886
1999/7/27	-2.1866	-0.9434		-2.1505	-9.1089	-3.4483	2.0243	0.3756		0	-1.4754	-1.1292	-1.7956	-0.7769	2.5	-1.1111	7.6301	-2.2305	0.5284	-0.9174	-1.8328	-0.3865	0.7166	1.5567	2.3965	2.5681	1.2774	-3.0769	-0.1724	-3.466	7.8082	0.8832	-1.1173	-2.2222	-0.2613	-1.7241	1.0763	-0.3774	0.9605	-1.0853	-1.2389	-4.7447	-2.1577	2.2792	0.9298	1.62	-2.4	1.0989	-2.9677
1999/7/28	1.3413	0.6926		1.4129	0.1089	3.202	3.1746	1.9645		4.9149	1.3311	3.5533	1.2658	-2.4609	-1.6967	0.7491	-2.9001	-1.6477	1.1827	-1.7361	-0.0875	1.2609	0.5175	-1.8248	-1.5957	0.7587	-0.2703	-0.7937	-1.209	-0.9309	-3.4307	0.1946	-0.791	0	2.2707	1.2531	0.4356	-1.6414	0.3171	-0.2351	2.509	-2.396	0.8482	-1.2535	1.3306	0	0.082	1.3285	-1.4628
1999/7/29	0.7353	-2.4936		2.9412	3.2644	-2.2673	-0.5385	1.7431		1.2613	-1.4778	-1.8382	1.5278	-2.867	-0.6472	2.6022	1.3274	-1.933	-1.6883	-0.8245	0	-1.341	-0.5792	0.5948	-0.5405	-2.0331	-1.084	-1.8667	0.7867	2.2819	0.7895	3.301	3.6446	0.1748	3.3305	-0.1238	-0.7711	3.2092	-3.0558	0.1571	-0.8741	-2.5194	-3.196	-0.9873	-1.5152	1.4493	2.3751	-1.3111	-0.9447
1999/7/30	2.1898	-1.6755		0.4511	-0.4215	1.3431	-1.1601	-0.541		-2.669	4.6667	4.1199	9.9863	0.2361	3.5831	3.442	2.6201	1.1827	0.3963	0.1188	0	0.4854	-0.1294	-4.4346	-0.3261	2.2291	1.3699	0	0.6071	0.1312	-1.0444	-0.6579	-2.7473	-0.5236	-0.9091	-1.8587	-1.9913	3.1095	-0.3261	-0.4706	-1.5873	2.1206	0.9557	0	-0.7179	-0.1429	-0.48	-0.1208	-1.9074
1999/8/2	2.5714	4.2152		1.7964	1.5873	2.0482	6.5728	-1.1786		0.5484	2.0701	0.2398	0.7463	-0.7067	2.0964	0.1751	0.1064	-0.2597	-1.0526	0.2372	1.0803	1.4493	4.5366	-2.0108	0.6543	-1.8045	8.1982	-1.7663	4.1379	3.6697	2.5066	1.4191	4.6328	0.7018	0.5004	0.3788	-0.7929	4.5838	-1.1996	0.788	0.7168	-0.5191	0.1721	3.2764	3.4091	2.5751	0.3215	4.5949	1.9444
1999/8/3	-0.8357	3.2702		-1.6176	3.2292	4.8406	0	1.5596		3.6364	2.0281	-0.9569	-3.3333	4.3891	1.0267	2.2727	-1.3815	3.2552	0.7979	1.7751	1.6753	1.0476	-0.806	3.3938	1.9502	1.8377	-6.9109	1.6598	1.4073	0.3793	-1.0296	-1.1194	0.54	0.6969	-0.4149	1.6352	-0.4496	-2.0761	3.0905	2.502	1.2456	-2.0222	1.7182	2.7586	-0.8991	0	1.2821	0.3468	0.8174
1999/8/4	0.8427	-0.4167		-0.1495	0.4036	0.3378	1.7621	-0.9033		0	0.6116	1.8116	1.5326	-0.9091	3.9634	3.9316	0.431	0.2522	1.9789	2.7907	0.5682	0.8483	0.3125	0	2.9756	0.9774	1.9678	0.1361	5.551	1.0076	1.3004	1.5094	-0.1074	2.4221	1.5833	0.9901	0.1505	-1.1779	-1.0707	2.8986	1.2302	2.7963	-0.2534	-0.8054	1.5121	-0.1395	2.769	-0.3456	-0.2703
1999/8/5	1.2535	0.4184		2.994	5.7286	-0.6734	0.1443	0.8204		0.3509	-2.5836	-1.898	-0.1258	-2.5229	-1.8573	1.1513	-1.5021	-2.7673	2.7167	-1.9231	-1.0452	1.8692	0.9969	1.0687	0.8256	0.4468	-0.5263	-1.087	-2.6295	-1.4963	-2.3107	2.4164	-1.9355	-0.8446	-0.5742	0.8578	-1.9539	-2.3838	-1.8398	-2.891	2.2569	-2.6554	3.2176	3.5183	0.1986	-0.2793	2.9253	-1.6185	-2.3035
1999/8/6	-3.1637	-1.0833		-2.7616	3.327	-1.8079	-1.585	-7.3237		-2.7972	-1.5601	-2.6602	-4.2821	0	-1.494	10.0813	-2.2876	-1.1643	-0.8816	-1.2687	-0.2284	-1.6514	-0.0617	-1.7372	-3.0706	-1.5567	-2.2928	-1.0989	-3.0977	-2.5316	-1.9711	0	-2.6316	0.3407	-0.5776	-1.7011	-1.9417	0	0.441	-1.2214	2.5467	0.8649	-2.297	-3.1373	-0.892	0	-3.2909	-1.5276	1.9417
1999/8/9	-2.2727	3.1171		-1.9432	-1.7479	1.1507	-2.3426	-3.0244		1.7986	-0.7924	0.1242	0	2.5882	-2.5278	3.5451	2.5641	7.199	4.1931	4.0888	0.8584	-2.3321	-3.5185	-1.5373	-2.7455	-1.9578	-2.3466	-0.5556	-2.2131	-1.2987	-2.1448	1.0889	0.3378	1.528	-1.3278	3.2138	0.2084	-0.7326	-1.5368	-0.3091	1.1589	-4.6834	-3.1066	0.9447	-1.2	3.3613	1.0054	-1.074	-2.585
1999/8/10	-0.8721	-2.3693		-2.1341	-2.5281	-3.5267	-2.2489	-0.1006		0.7067	-1.1182	-1.737	0.6579	3.0963	0.8299	-5.5635	0.1087	-3.5409	-2.439	-2.6936	0.6809	-2.1012	-7.6136	-0.4684	-0.9772	0.2304	0.2773	-3.6313	-2.0117	0.6579	0.274	-2.2442	-2.8058	-3.01	-2.1026	-2.994	0.572	-2.829	-3.5674	-1.4729	-3.7643	-3.5986	-2.1664	-4.1444	-2.6316	-3.523	-2.6799	-0.8444	-1.1173
1999/8/11	-2.0528	4.7699		-0.1558	0.7685	-2.0047	-1.3804	-3.0211		-3.5088	0	-1.1364	-2.6144	-5.7842	-2.6749	5.287	-1.7372	5.0633	-2.875	1.3841	0.6762	-0.9756	-2.2853	-0.8627	-1.864	-0.3831	-2.3041	0.2899	-0.6843	-2.6144	-1.3661	-2.5712	-1.5012	-2.5862	-2.0619	-2.3457	0.6205	-1.2658	-0.4624	-3.7766	-1.3605	3.2304	-1.4172	-1.9526	-0.5198	-1.5449	-2.2817	0.2433	-0.9887
1999/8/12	-0.1497	-2.5559		-1.4041	1.1439	0.361	0.4666	-1.3499		0.1818	1.6155	0.6386	-2.6846	-4.8406	-1.5856	-3.2999	3.5359	-0.3614	-0.9009	2.3891	0.3638	-0.0985	-1.9135	0.5538	-0.8939	-2.3077	0.7547	-1.1561	-1.7227	-1.2081	-0.1385	0.754	-5.1583	0.354	0.7895	-0.3793	-2.1583	0.2564	-0.3484	-2.5348	6.5517	-1.0431	-0.4492	0.2845	-6.4786	-0.5706	-0.8857	3.1553	-3.4237
1999/8/13	-0.7496	0.9836		-0.6329	3.5815	-0.8393	0.8514	-3.2632		-1.6334	1.4308	-2.7919	0.2759	1.4888	0.5371	-1.9288	-0.2134	-4.1112	0.2597	1.2222	0.0558	-0.0986	0.578	0.6294	0.3382	2.0472	-2.5281	-0.4386	-1.1394	-2.038	0.1387	1.7774	0.8653	1.2346	-0.087	-0.5076	2.6261	0.3836	-1.5152	-2.4329	2.1036	-1.2649	-2.4368	0.8511	0.1117	-0.2869	-0.3249	-0.8235	-1.7725
1999/8/16	-1.5106	3.8149		1.5924	-1.4559	4.1112	-0.0767	-0.6529		-0.369	3.1348	1.5666	0.1376	0.8557	-1.7094	0.3026	2.5668	1.1349	1.6839	0.9879	-0.3623	-2.6654	-1.0776	1.4073	-1.1236	-0.463	-3.17	-2.3495	-2.1277	-2.2191	-2.0776	-0.2757	-3.4314	-1.7422	1.0453	-0.7653	-2.9171	-1.4013	-2.4852	-1.9776	-0.317	-2.1352	-1.2951	-0.5626	-1.0045	-2.1583	3.097	-3.3215	-1.9549
1999/8/17	1.227	2.7365		1.5674	0.9234	-0.2323	0.9985	1.7525		1.1111	-3.0395	-0.3856	1.0989	0.8485	0.9783	0.7541	-0.7299	-0.2494	-9.9363	-3.4783	0.3636	0.7099	0.9441	1.6191	-2.0455	-0.3101	0.496	2.1053	0.9058	0.7092	0.9901	1.2903	1.6497	1.4184	0.9483	-0.5141	-0.7316	1.6796	7.8883	2.7193	0.318	1.8182	1.4058	0.4243	1.6911	1.6176	0.2372	0.6135	2.3006
1999/8/18	0.6061	0.4566		-0.9259	-2.4703	-0.9313	2.4335	1.2917		0	1.5674	-0.6452	0.5435	-1.9231	1.507	-3.7425	1.1555	-1.5	-1.5559	-1.8018	-2.4526	-1.3092	-2.0144	-2.5038	-1.7401	-1.3997	-1.8756	-1.4728	-1.7056	1.5493	-1.4006	0.182	-0.1248	-1.049	-0.9394	-0.5168	0.2268	-0.8895	0	-1.7933	-1.2678	0.4286	0.2773	-5.2113	-1.3304	1.4472	-2.3659	-0.7317	-0.2999
1999/8/19	3.6145	1.9697		3.5826	2.7205	2.9377	3.118	3.2944		1.4652	5.2469	3.1169	3.3784	2.6961	3.0753	2.3328	2.4922	2.7919	1.8678	2.9817	-1.9143	5.6122	3.2305	3.7354	4.1322	1.8139	8.1489	3.2885	5.0228	3.0513	3.267	4.178	3.75	4.2403	2.931	4.026	2.0928	4.8718	1.0124	3.4783	5.7785	0.6401	4.5161	2.3774	3.1461	3.281	4.1195	5.0369	3.1579
1999/8/20	1.0174	-2.0059		3.0075	3.7443	0.9132	-1.3679	-1.4403		1.8051	-0.5865	0.6297	1.9608	-1.1933	-1.8519	3.6474	1.925	-0.2469	-0.7052	-2.784	1.8643	-1.6425	1.3514	-0.6752	0.907	1.7816	1.0233	-0.8683	2.6087	-1.4805	2.3384	-1.8309	4.4578	2.2034	-0.5025	-0.9988	0.831	-2.3227	-0.7795	1.2605	2.8832	0.2827	-2.0282	0.4354	-0.4357	1.105	0.1552	-2.3392	-0.1458
1999/8/23	1.5827	-1.4405		5.6934	5.7218	3.5068	1.8248	-1.5658		1.2411	4.7198	5.632	3.3333	-1.4493	-0.7338	1.9062	4.8708	3.5891	-1.8466	2.8637	0.0286	4.8134	-0.3509	-1.8127	1.3483	-1.0654	0.2762	0.7299	-0.1695	7.2404	0	0.3552	8.1892	1.8242	-1.0101	0.5044	-0.6593	-1.1264	-1.5713	-2.2407	0.7375	0.7047	-1.0801	-1.7341	-1.7505	4.0984	3.1758	2.8743	-0.8759
1999/8/24	-0.9915	0.7692		-0.5525	2.831	-1.7486	-1.2903	1.5907		-0.8757	-0.9859	-2.4882	-2.2333	2.8186	2.0063	1.7266	0.2844	1.3142	1.1577	0.2227	0.0286	-0.1874	0.8451	-1.3077	0.3326	5.7692	0.0918	0.4348	-1.1885	-1.9108	0.8065	-1.1504	-1.7058	-0.8143	2.466	3.3877	-0.4425	3.038	0.7982	-1.1885	1.4641	-0.7698	-1.2739	0	3.5635	-1.0499	-3.1447	-2.7939	1.62
1999/8/25	-3.1474	-4.0458		-2.2222	-1.8623	2.0022	-2.687	-1.7745		-4.5936	-3.1294	-1.8226	-2.665	-0.9535	-2.795	-3.819	1.1342	1.6509	-1.4306	-2.8889	-4.6871	-1.2207	-1.3268	0.6235	-2.7624	-1.8182	-1.1927	-1.7316	-2.7491	-0.7792	-0.6667	4.2077	-1.9523	-1.9704	-2.9876	-1.699	-1.0556	-3.4398	-2.6018	-9.9656	-1.443	0.7052	-0.0922	1.6176	-1.5054	-1.5915	-3.5714	6.7066	-1.5942
1999/8/26	1.4771	0.8751		0.5682	-1.5677	-1.7448	0.3731	0		-1.2963	0.5874	1.6089	3.9113	0	1.9169	0.7353	-1.1215	-0.348	-1.3062	0.9153	-4.7376	1.2357	0.4954	-0.8521	1.5909	-0.963	-1.1142	-0.1468	0.53	-0.5236	-1.4765	-0.5155	0.9956	0.8375	0.5133	0.1235	-1.123	1.5267	-0.2323	-1.4313	-1.6105	-0.4902	-0.8303	-0.7236	-0.7642	0.4043	0.2525	-0.3367	0
1999/8/27	1.7467	-0.0789		-1.2712	2.5147	-1.2209	-0.3717	0.3188		2.2514	-1.6058	-1.3398	-1.0038	2.8881	2.1944	-1.8978	-0.7561	-3.1432	0.5882	-1.3605	-1.0072	-1.0329	0	-0.0781	-1.1186	0.9723	-1.0329	-0.5882	-0.9666	2.6316	-1.4986	1.6408	-1.6429	-0.1661	-0.8511	-0.3699	-0.1136	-0.7519	-0.5821	1.9361	-0.5952	-0.563	0.186	5.2478	2.4202	-1.2081	1.4274	1.6892	0.5891
1999/8/30	-2.7182	-2.4467		-4.0057	-2.6165	-2.1348	0.6716	-2.0127		-2.5688	-2.9674	0	5.7034	2.5731	2.863	-2.2321	-2.0952	1.5625	-2.7778	-0.8046	-1.1129	1.3283	-0.0704	0.1564	-0.3394	-4.4444	-2.4668	0.2959	-1.6859	-0.641	3.4578	-2.3789	-1.1136	-2.6622	-1.1159	-0.6188	-2.672	0.8838	-2.1077	-2.754	-4.3413	-2.4062	0.0929	-0.831	-0.3222	-1.9022	-1.904	-1.1074	-1.9034
1999/8/31	0.8824	3.9644		2.5335	-2.0151	0.8037	1.5567	2.7027		1.5066	0.9174	-4.321	-1.4388	-1.8244	-1.0934	-0.3044	1.07	3.1953	0.7519	0.2317	1.254	1.8727	2.3256	2.8884	1.3621	1.1628	3.5992	-0.885	2.2563	0.6452	2.5401	-0.4352	2.9279	1.1966	1.1285	2.4907	4.3224	-0.5006	2.8708	0.4883	1.5649	0.5801	1.2059	-1.257	0	2.2161	1.3502	-1.2318	0.2985
1999/9/1	-2.1866	-2.2568		-2.4709	1.0283	-3.0752	-3.2847	-1.4737		-1.6698	-0.4545	1.0323	-3.163	-2.2067	-3.3166	4.5802	-4.1386	-3.6697	-1.4925	-2.5434	-1.0162	-2.9412	-0.2755	2.2762	-2.0157	0.1533	0.2817	3.869	-1.2357	-3.4615	-3.2595	-1.486	-3.0635	-2.3649	-1.4592	-1.8226	-3.7514	0.7547	-2.4419	-1.3605	-1.6949	-0.9373	0	-2.4045	-1.8319	-2.8455	-1.0824	-2.7211	-0.4464
1999/9/2	0.2981	0.4777		2.6826	-0.5089	0.9401	1.5094	-0.1068		-0.1887	-0.4566	-0.5109	0.8794	3.3254	0.9356	2.1898	1.7068	1.0714	0	-0.2372	-0.2246	0.3788	0.8978	0.1484	0.5714	-0.6886	1.9663	-0.4298	-0.5362	1.328	0.1348	1.1535	0.5643	0.346	0.2613	0.6188	1.9197	4.6192	1.5495	0.7882	1.4107	-1.1645	-0.275	0.7246	0.9879	1.5342	-0.3367	1.3986	0.4484
1999/9/3	-1.1887	-1.8225		-1.7417	-4.2626	-2.0955	-2.5279	-1.0695		-2.2684	-2.7523	-1.4121	-2.2416	-2.1839	-1.5448	-1.8571	-0.1974	-3.5336	-1.9697	-0.9512	0.0322	0	-0.2053	1.2593	-1.1364	0.2311	-1.0101	-1.7266	-1.7071	-2.228	-0.6729	-1.9298	-0.7856	-0.1724	-1.2163	-2.829	-0.6279	-2.3866	-1.8779	-1.173	-2.6275	-2.2828	-1.7463	-2.0144	-1.6304	-2.6099	-2.6182	-2.2989	-0.1488
1999/9/6	-1.9549	-2.3406		-2.5111	0.8014	-1.9025	-1.8307	-1.0811		-2.7079	-2.8302	-2.3437	-2.293	-0.3525	-1.6736	10.0437	-3.4619	-4.6398	-2.9366	-3.0012	0.5464	-1.8868	-0.5487	-2.9993	-1.6092	-0.9992	-2.2263	-1.6105	-1.5539	-1.7426	1.355	-2.7728	1.4706	-1.209	-2.3747	-1.7722	-2.0103	-3.0562	-1.9139	-3.8576	-1.4286	-3.6172	-2.7128	-0.2937	-0.7735	-1.2694	-2.3417	-2.1176	-1.7884
1999/9/7	0.9202	-0.0826		-0.1515	-0.8834	-0.3636	0.0777	0.5464		-0.1988	0.3236	2.1333	3.3898	2.1226	0.3191	-1.1905	1.7418	0.8963	0.3185	0.1238	0.6394	-0.5769	0.8276	0.0754	-0.5841	0.9317	-1.0436	2.381	2.2284	4.3656	-0.2674	-0.644	3.6789	-0.1748	0.0901	-0.2577	0.8792	-0.3783	-0.122	-2.572	0.3221	-0.9382	-0.5769	0.7364	0.2227	0	-0.7105	0.7212	-0.3035
1999/9/8	2.1277	0.6617		0.7587	-1.7825	0.7299	0.7764	0.6522		0.5976	0.8065	-0.7833	0.8827	-1.2702	0.3181	-1.2048	1.4099	0	3.9683	1.2361	-0.7942	-0.5803	0.5472	-1.2057	9.7532	0.3846	0	0.2907	0.9083	3.3987	-1.6086	1.3889	-1.2903	1.4011	0.5401	0	0.3486	0.2532	0.2442	1.9007	0.8026	2.4467	0.2901	1.1696	0.7778	0.7143	2.0572	0.5967	4.2618
1999/9/9	4.7619	6.82		5.4217	6.0799	6.6425	5.7781	5.7235		4.1584	6.08	5.6579	4.125	5.2632	5.1797	2.439	4.4687	6.7259	5.8015	5.2503	4.5149	5.3502	3.4014	6.6362	3.5332	2.6054	6.4238	4.058	5.2205	4.804	7.2207	4.7489	4.793	4.8359	7.4306	5.2972	5.2693	4.9242	5.7247	7.772	6.8471	5.3159	5.8824	4.7688	6.1742	4.8227	6.135	4.745	5.8394
1999/9/10	-2.4148	-1.4615		-2.4286	6.5868	-2.3783	-1.3838	-1.9408		-2.4715	-1.9608	-1.6189	1.9208	-0.7778	-2.5126	4.4974	-1.9011	-2.1403	-1.7316	-1.8561	-1.0417	0.4617	-0.9868	-2.2175	-1.8614	-0.3734	2.7027	-2.0891	-2.053	-1.5682	-2.1601	-2.7899	-1.3514	-0.9885	-1.0833	-0.9816	-0.495	-1.083	-1.8433	-2.1154	-1.6393	-0.5121	-1.0929	0.2759	2.9076	-2.1651	-1.9818	-0.1133	-2.3448
1999/9/13	4.3668	-0.7026		3.6603	6.0995	1.8561	0.2216	2.0833		-1.3645	-0.7692	1.2658	-0.9423	3.2475	7.2165	1.0127	5.0388	0.1215	-0.7342	1.0638	-1.8266	2.0221	-0.7309	1.3168	3.5827	-0.7496	2.807	0.9957	-2.2707	1.5931	2.4675	1.8834	-0.5269	0.9983	0.2527	1.2392	1.4373	0.4866	1.4085	-0.9823	3.7879	-0.5147	0.2762	3.8514	4.44	0.6916	0.337	2.7211	2.5424
1999/9/14	-0.2789	-0.7075		-0.9887	-0.5295	-0.2278	1.916	-0.102		2.9644	2.0155	1.625	-0.7134	0.3254	-1.1538	-3.2581	-0.8303	1.2136	1.1834	0.5848	0.2523	0.4505	0.2008	-0.722	-0.9156	0.6042	4.3515	1.4085	1.3405	1.3269	6.0837	2.8169	0.6356	0.659	-0.7563	0.612	2.6703	5.0847	3.0093	4.2659	-1.7518	-1.0347	-0.8264	-0.6623	0.4831	1.511	0.5038	-1.9868	1.7906
1999/9/15	-1.3986	-1.346		-1.4265	-1.9011	-1.0274	-2.5307	1.0215		-1.5355	-1.6717	-2.337	-2.3952	2.4865	-1.1673	-0.2591	3.7209	-2.3981	-0.5848	0.4651	-0.4718	-1.3453	-0.2004	-1.9636	-2.5667	5.2553	-1.1447	-1.3889	-1.3228	-3.2143	0.5974	-1.6267	-2.7368	-1.8003	-0.254	-1.7032	0.1592	0	-2.4719	0.9515	-2.0802	-0.3734	-1.0185	-0.6667	-2.0192	-1.8945	-1.2531	-0.5631	-2.571
1999/9/16	-1.2766	-0.0803		-0.7236	-3.6434	-1.8454	0.5193	-2.4267		0.7797	-1.7002	0.3778	0.6135	-0.211	-2.5591	1.6883	-1.1659	-0.2457	-1.4706	-1.8519	-0.0316	-1.8182	-2.008	-1.7062	-1.4752	0.4993	-3.1431	-1.6901	-1.966	0.615	-3.4442	-0.7833	-2.2727	-1.6667	-1.1036	-0.9901	-0.424	-2.6498	-1.3825	-2.4505	-0.607	-1.3493	-1.1225	-1.8792	0.0981	-1.3793	0.1692	-1.359	-0.6944
1999/9/17	0.431	-0.8032		0.4373	7.9646	0.1175	-0.4428	0.7254		0.3868	0	0.3764	0.2439	-2.1142	1.6162	-1.4049	-2.1779	-1.2315	-0.4478	-0.8255	-0.2213	0.463	-0.5464	0.6792	1.1765	-0.5678	3.5867	0	1.732	4.5232	-0.984	0.2632	0.443	0.678	-0.2575	-0.625	-2.2885	-0.355	0	-0.0966	0	0.152	0	0.2736	-0.3922	0.2797	1.3514	0.2296	0
1999/9/20	-1.2876	-1.2955		-1.5965	-2.2355	-2.23	-2.0015	-2.3663		-2.1195	-1.1006	2	3.0414	0.432	-0.5964	-5.0518	0	-1.4963	-1.6492	0	-0.0634	1.3825	-2.1978	-1.7991	-1.4799	3.1406	-0.2473	0	-1.5233	-0.7018	-2.8571	1.3123	0.441	-1.1785	-0.7745	0	-3.4858	-1.5439	2.6869	-1.5474	-1.0687	-0.2276	-0.6623	0.1364	-1.8701	-1.1158	-1	-2.291	1.2587
1999/9/21	-0.8696	0.3281		-0.295	-0.8384	0.6002	0.2269	0.6322		-0.3937	-0.318	-2.3284	-2.4793	-0.9677	-2	0.8186	3.7106	0	-1.2195	-1.308	0.8878	-1.6364	0.4213	0.7634	-0.1073	-2.4221	-1.3223	-1.4327	0.7279	0	-0.2558	-1.2953	-1.2075	-0.8518	-0.0867	-0.7547	0.7336	0.8444	-0.4551	-0.9823	-0.6173	0	-0.7619	2.0436	-2.1063	-0.2821	-1.3468	0.4689	-1.3812
1999/9/22	-0.4386	-1.7171		0.1479	-2.3828	-0.358	-0.6038	-0.9424		0	-0.7974	-2.2585	-1.0896	0	0	-1.2179	-2.5939	-0.2532	0.1543	-0.241	0.1886	-1.1091	0.5594	-0.1515	-0.2148	-0.922	0.67	-1.1628	-0.4517	-1.4134	0.2564	0.175	0.8889	-0.5155	0.0868	-1.0139	-0.4482	-1.3158	3.6571	0.0992	-0.9317	0.1521	0.3839	-2.1362	-0.4098	-1.1315	-0.3413	-0.8168	0.7003
1999/9/23	-0.4405	0		-1.9202	-2.5984	0.3593	-0.5315	-0.5285		0.7905	-0.8039	-0.7702	-1.836	-1.0858	-2.0408	-4.2466	-3.9486	-1.6497	-1.6949	0.1208	0	-0.8411	-1.1127	-2.7314	0.1076	-0.2147	-0.8319	-1.0294	-0.726	0.2389	-0.8951	-2.4454	-1.8722	-2.0725	-2.3417	-0.6402	-2.0822	-2.4242	-1.8743	-0.892	-1.4107	-0.8352	-1.3384	-1.6371	-1.2346	-0.5722	-1.0274	-1.0588	-1.669
1999/9/24	1.3274	0.0832		1.0542	0.7276	0.716	0.7634	1.7003		-0.5882	0.4862	2.8461	1.6209	0	1.875	1.2876	0.956	1.0323	4.0752	0.7238	0.596	1.0368	0.4219	1.248	1.7204	-1.1478	3.7752	1.3373	0.2742	0.4768	0.3871	0.2686	0.6734	2.6455	1.3321	0.3866	0.9195	2.4845	-0.7865	0.4	1.5898	1.7611	0.7752	1.1096	1.1458	2.1583	1.0381	1.4269	0.1414
1999/9/27	-1.7467	-0.4156		-0.5961	1.3644	-1.6588	-0.9848	1.5674		-1.9724	0.3226	-1.0063	-3.4356	-1.427	-1.8405	-1.8362	-1.4205	-0.6386	-1.9578	1.6766	0	-0.1866	-0.1401	-1.0786	-1.1628	-1.8868	1.1318	-1.173	-0.0912	-2.6097	-1.671	0	-1.3378	-1.7182	-0.7888	-0.2567	-0.2278	1.2121	-0.6795	-1.6932	-1.5649	-0.3762	-0.5769	-1.0974	1.0299	-0.9859	-0.5137	0	6.4972
1999/9/28	-0.5926	-1.586		-1.0495	-1.9794	-0.8434	-0.8416	-1.4403		1.6097	-0.4823	-2.2872	-1.5248	-1.0022	-0.5208	-1.5827	-1.633	-2.0566	-1.0753	-1.0601	0.5925	-0.6542	-0.2805	-0.9346	-0.7487	-0.8876	-3.5971	-1.0386	-0.1825	-1.9488	-1.6993	-1.4286	-1.8079	0	-0.7067	-0.5148	-0.5708	-2.0359	-2.9647	-0.7092	-0.318	-1.7372	-0.0967	-1.387	-1.2232	0.4267	0.0861	-1.8757	-1.9894
1999/9/29	-1.3413	0.1696		-0.9091	-0.727	-0.243	-0.2315	-0.6263		3.9604	-0.4847	0.5202	2.7097	-0.225	-0.6283	-0.4386	0.4883	0.1312	-0.4658	-2.2619	0.589	-2.3518	0.5626	-0.4717	-0.6466	1.791	-2.4876	0.8996	0.0914	0.3727	-0.5319	0.0906	-0.1151	0	-0.3559	-0.5175	-0.1148	-0.3667	0.3525	-0.3061	-0.1595	0.3075	-1.0649	-0.1406	-1.4448	-1.1331	0	-0.1195	0.1353
1999/9/30	0.3021	-1.7782		-0.6116	-1.7087	-0.2436	-0.9281	-1.8908		0.7619	-1.7857	-0.2587	-2.1357	-2.4803	-0.843	3.3774	-0.3887	0.1311	0	-1.3398	4.3143	-1.0597	-0.4196	0.316	-1.6269	0.5132	-1.7857	-0.7429	-0.6393	-0.3713	-1.0695	-1.3575	0.2304	-0.8741	-0.4464	-1.1704	0.5172	1.1043	-1.4052	-0.7165	-1.4377	-1.8391	-0.6849	-0.8451	-0.2094	-0.4298	1.6337	-1.4354	-1.2162
1999/10/8	-0.753	-1.7241		-3.0769	-3.9735	-2.9304	-1.5613	-1.4989		0.3781	-2.4793	-1.4267	0.2567	-2.1965	-1.169	-0.7102	4.3902	1.178	-1.5601	-1.1111	-2.5111	-0.8763	-3.0197	0.315	-2.9768	0	-3.8961	-1.7964	-1.1029	-3.9752	-2.7027	0	-3.1034	-2.6455	-2.2422	-2.1053	-2.287	-2.3058	-0.8314	-1.134	-2.4311	-1.171	-1.6749	-0.5682	-1.2592	-3.0216	0.3384	-2.6699	2.1888
1999/10/11	0.7587	1.1404		-0.3175	-1.7241	-2.3899	-0.8723	-0.4348		5.0847	-1.5254	0.1316	-2.3047	0.4728	-0.7527	-4.721	3.271	4.7865	-1.2678	1.1236	-0.2424	-1.1788	-0.0724	-1.2559	0.4545	-3.9387	0.8108	-1.8293	-1.2082	-1.2937	0.2778	0.5505	-0.7117	0	-1.8349	-0.8065	-0.117	-0.2484	0	0.1043	-2.8239	1.2638	-1.8036	-1.2857	0.4251	-1.3353	2.5295	0.2494	1.2048
1999/10/12	0	0.0867		1.2739	2.193	0.2577	0.96	0.4367		0.5376	1.0327	-0.2628	0.6553	1.6471	0.9751	-0.3003	-0.362	0.4938	0.9631	1.2346	-0.9721	0.8946	0.8696	0.159	1.2443	-0.0759	0.1787	0.7764	0.0941	3.6697	0.277	0.6387	0.5974	0.5435	0	0.271	2.1675	0.1245	2.994	-0.1042	1.0256	0.234	1.2245	1.013	3.7037	0.9023	-1.1513	1.3682	1.1905
1999/10/13	-3.6145	-1.9931		-1.5723	-3.2618	-2.3136	-1.7433	-1.1957		-3.3868	-2.0443	-1.3175	-2.3437	-1.7361	-0.7511	-3.1627	-3.8147	-3.5627	-1.2719	-2.561	-0.0307	-1.4778	-1.6523	-2.619	-2.2346	-1.8237	-2.6762	-0.9245	-1.2218	-3.0341	-1.5193	-2.9012	-2.019	-2.1622	-0.9346	-2.5676	-0.8028	-1.6169	-3.2558	4.2753	-2.7073	-0.1556	-1.6129	-0.8596	-2.6531	-2.6826	3.2446	-1.8405	-4.183
1999/10/14	0.1563	-0.5305		-0.1597	-1.331	-1.9737	-0.6452	1.1001		0.1845	-1.7391	-2.9372	-1.6	-0.4711	-1.4054	-2.1773	-0.661	-0.5096	-2.0934	-1.0013	-0.1227	0	0.073	1.0595	-0.4571	0.6192	-0.0917	-0.9331	-0.666	-0.5215	-0.4208	-1.4006	-1.697	-1.6575	-0.8491	0.1387	-0.1734	-1.1378	0	3.5	0.1739	-0.4677	-0.6148	-1.4451	-1.3627	1.3783	0.0806	-0.5	-1.91
1999/10/15	2.3401	1.8667		1.6	5.4856	3.2215	2.0292	1.0881		4.9724	3.5398	3.0261	3.523	1.7751	1.7544	5.4054	1.3308	3.4571	2.1382	3.4134	0.8909	2.4	2.0438	1.0484	3.6739	0.3077	2.7523	2.9827	0.4789	4.325	2.8169	2.0833	2.9593	2.6217	1.6175	1.8006	1.8529	3.9642	2.7644	-0.4831	2.6042	2.1143	1.7526	1.3196	2.9756	1.9637	1.5298	2.5126	3.8943
1999/10/18	-1.5244	-2.1815		-2.8346	-3.5806	-5.4616	-3.0231	-2.2605		2.1053	-3.2479	-2.0027	-3.9267	-0.4651	-3.0172	-4.6757	-0.5629	0.2475	-2.4155	-1.8337	2.6797	-2.3438	-2.0029	-1.9952	-2.5471	-0.3834	-3.3929	-1.372	-1.9066	-3.392	-2.6027	-1.4842	-2.2754	-3.2847	-2.7154	-2.449	-3.9227	-2.091	-3.0409	0.2913	-2.5381	-0.4601	-2.6342	-1.8813	-1.032	-2.2222	-2.9342	-2.5735	-2.6774
1999/10/19	-3.7152	-4.5495		-2.7553	-2.7409	-2.8886	-2.7071	-4.7357		-4.2955	-3.5336	-1.4986	-2.1798	-1.986	-3.5556	2.057	-5.6604	-0.9877	-1.8152	-2.8643	-0.3855	-2.5	-1.6058	-1.4658	-1.3636	-2.6174	-2.4954	-2.9366	-2.7211	-3.7711	-1.1252	-2.6365	-2.9412	-2.6415	-3.1761	-2.0921	0	-1.8844	-3.6188	-3.5818	-3.8194	-1.0786	-3.4339	-1.9174	-2.9197	-3.4848	-2.7778	-3.1447	-5.0894
1999/10/20	-0.1608	-0.4673		1.6667	1.8182	0.7082	0.0843	1.2717		1.0772	0.7326	-1.2448	0.4178	-0.4768	-1.3825	0	-0.2	3.4913	0.3361	0.5128	-1.6672	0.6154	-0.4451	1.0744	0.6912	-0.0791	0	1.1146	-0.3996	1.6216	0.569	2.0309	1.6414	1.5504	0.497	0.2849	0.5325	0.5122	2.2528	0	0.722	0	0.6466	0.3008	1.2889	0.7849	1.4286	0.3896	0.2899
1999/10/21	-3.2206	-4.9765		-1.4754	-2.5893	-0.5626	-2.6959	-3.1963		-3.5524	-3.4545	-2.1008	-2.4965	-4.4311	-4.5561	-2.0155	-3.6072	-0.241	-0.8375	-4.2092	-0.4541	-3.6697	-3.8748	-4.3336	-1.9451	0.0791	-1.327	-2.2047	-1.9057	-3.1915	-3.6775	0	-3.354	-1.3359	-2.3739	-2.4148	-2.0012	-3.8217	-3.3048	-2.9116	-3.0466	-1.0903	-2.4625	-4.1979	-2.0148	-2.9595	-3.894	-3.881	-2.4566
1999/10/22	2.4958	4.7431		2.3295	3.1164	2.4045	2.684	2.5943		3.1308	2.8249	2.432	3.1294	2.381	1.7136	2.5316	2.9106	3.3816	1.6892	5.0599	-0.0304	2.6455	6.6667	3.5897	2.1004	2.6087	2.7858	1.1272	0.6135	2.7473	2.4963	0.0948	2.8278	1.5474	2.6342	2.0378	2.4024	3.0464	2.5316	2.999	2.7726	4.5669	2.3052	3.1299	1.8398	2.2472	2.5862	2.5572	2.963
1999/10/25	-2.4351	-1.8868		-1.9512	0.8889	-1.3812	-1.0961	-1.1494		1.9643	-0.7326	-1.9553	-2.4828	-3.672	-1.5644	-3.5494	-1.7172	1.8692	-1.495	-2.7883	1.6124	-1.6495	-2.689	-1.3201	-0.4571	0.3852	-2.6168	-1.4331	0.3049	-2.2727	-2.5788	-0.947	-2	-1.1429	-1.8756	-1.7118	-1.5836	-2.3136	-2.2222	-2.008	-1.259	1.1295	-1.9313	-2.4279	-2.3379	-1.8838	-0.8403	-2.4934	1.8705
1999/10/26	1.4975	1.9231		0.3317	0	1.9608	1.2788	0.4651		-0.3503	1.107	1.9943	1.1315	1.0165	0.8557	1.12	0.8222	-1.3761	1.0118	2.8683	-0.2994	0.7338	1.419	0.5853	0.1148	-0.1535	0.096	0.9693	0.5066	1.7784	-0.1471	3.4417	1.5306	1.5414	0.6036	1.5965	2.5626	0.1316	0.3788	0.2049	2.0036	0.3723	0.4376	0.1555	0.3264	0.8	0.8475	0.9421	0.565
1999/10/27	4.5902	6.3208		5.4545	2.6432	5.7692	3.5354	3.4722		0.1757	5.6569	2.2346	3.4965	5.4088	4.8485	4.7468	3.16	3.4884	6.177	3.5488	0.4805	3.3299	3.0928	3.4913	3.3257	1.153	6.9032	3.52	8.3669	2.6882	5.4492	2.3105	4.0201	3.7951	7	4	2.4404	3.1537	3.7736	4.09	5.1786	-0.6677	4.5752	3.2609	4.7722	3.6508	4.2017	4.1333	2.3876
1999/10/28	-2.1944	-3.4605		2.6646	7.5536	-2.7273	-3.1707	2.1253		3.5088	-2.9361	-1.6393	-2.2973	-3.222	-0.9249	-2.8701	4.5455	0.4494	-2.2013	-3.4272	0.0897	-1.5106	-1.3571	0.1606	-2.3307	-1.0638	0.0897	-2.3184	-1.2093	0	-1.3966	-1.2647	0.9662	-1.8282	-2.7103	-1.6484	-1.9853	-2.293	-1.8182	-1.277	-3.056	1.643	-1.9792	-2.2556	0	-1.8377	-1.9355	-1.7926	-1.9204
1999/10/29	-2.2436	-1.5625		-2.7481	-2.6337	1.4686	-0.2519	-1.2048		-0.8475	-1.6014	-0.5556	-0.5533	3.9457	-1.1669	0.9331	-1.4178	-4.2506	-1.6077	-2.1546	-0.0299	-0.2045	-0.5069	-0.9623	3.2955	-0.1536	-2.0609	-0.3165	-1.1299	-2.6178	-1.5581	-0.0915	0.1196	-0.1862	-0.9606	-0.838	-1.1574	-0.5215	-0.6173	-1.791	-1.4011	0.2204	0.4251	1.2308	1.3458	-0.312	-1.2336	-1.4342	-1.6783
1999/11/1	-0.3279	-1.1204		-0.7849	-3.2787	-2.8947	-1.1785	-0.7761		0	-1.4467	0.6983	-0.8345	-2.1352	-3.0697	2.4653	-0.5753	-2.3364	-0.6536	-2.3316	-0.2091	-0.6148	-1.7467	-2.834	-0.7701	-0.3846	-1.3724	-1.1111	-1.2381	0	-1.5827	-0.4579	0.9558	-2.7985	-0.679	-1.2676	0.4098	-1.1796	-1.118	-1.5198	-0.5329	-1.5396	-2.5397	-1.8237	-1.2257	-0.939	2.5812	-0.7937	-2.1337
1999/11/2	-0.3289	-0.2833		-1.2658	-0.1695	-1.897	0	-0.3352		0	0.367	-1.387	-0.4208	2.6667	0.2436	-1.0526	-2.9894	7.6555	-0.9868	0.7958	-0.1497	-1.5464	-0.6667	0.5	-1.5521	2.0849	0.0928	-0.6421	-2.6037	-1.7473	0.5848	1.9319	-0.8284	0.7678	-1.2695	-0.1427	-0.3499	-1.5915	-0.5025	0.3086	-1.7857	-3.0529	0.3257	-1.7028	-1.8614	-0.7899	-0.974	0.2667	0.436
1999/11/3	-0.9901	-0.1894		-0.9615	-3.056	-0.1381	-1.1073	-2.4664		0	-0.9141	-0.2813	-0.7042	0.7084	-0.486	-3.7994	-0.5964	-2.8889	-0.8306	-0.6579	-0.4197	-0.3141	1.4169	-1.4096	-1.0135	-0.6051	-1.4829	-0.4847	-1.2871	-1.6416	-1.4535	0.9025	0	-0.9524	-0.1978	0	-1.2288	-2.2911	0	-1.0256	0.3636	-2.6114	0.4329	-0.9449	-1.0537	-0.3185	1.7213	-2.9255	-1.013
1999/11/4	1.1667	-1.2334		-0.9709	-2.3643	-0.9682	-1.8088	0		0	-1.2915	-2.1157	0.8511	-3.7515	-1.5873	-1.4218	-0.7	0.1144	-0.1675	0.7947	0.5117	-1.9958	-1.1029	-0.0841	-1.1377	-0.2283	-0.6585	0	0.3009	-1.3908	-1.1799	0.3578	-0.8353	-0.3846	-0.6938	-1	-1.3033	0.6897	-0.7576	-1.1399	0.3623	1.2618	-0.8621	-1.4308	0.1065	-0.1597	0.7252	-0.9589	0.1462
1999/11/5	0.4942	0.5764		0.4902	1.3453	-0.419	0.1754	0.2299		0	0.5607	-0.8646	-1.2658	3.0451	-0.4963	-1.6026	-1.2085	1.2571	0.5034	0.5256	-1.2279	-0.3215	0	2.6094	0.6904	-0.2288	-0.6629	0.974	0.7	2.3977	-0.4478	0.0891	0.8424	0.3861	0.5988	0.5772	-0.06	-0.8219	0.6361	0.1048	-0.5415	1.5576	0.5435	0	2.3404	0.48	-1.52	0	-0.146
1999/11/8	4.0984	0.2865		0.813	-0.531	1.122	-0.1751	1.6055		-4.4444	0.7435	0	1.1396	2.3641	-0.8728	-3.0945	2.3445	0.5643	1.6694	1.6993	-0.1516	0.5376	0.3717	-0.4102	1.4857	0.5352	-0.6673	0.6431	0.6951	0.1377	0.4498	-0.6233	2.7446	1.7308	1.6865	0.5739	-0.1802	-0.6906	1.5171	2.199	0	1.0736	-0.1081	0	0.9356	0.9554	3.4931	-0.4149	-0.2924
1999/11/9	1.8898	0.6667		3.3871	-1.3345	-0.1387	-0.4386	-1.2415		1.7889	3.321	0.436	-0.7042	0.6928	0.1258	-3.1933	-1.0956	3.4792	-2.1346	-2.1851	0.911	0.8556	1.7778	-1.9769	-1.5766	-1.1407	0.3839	-0.1597	0.0986	-1.6506	-0.597	-1.3441	1.1614	-1.5123	-1.4634	-0.428	-0.3008	0	0.2491	-1.9467	-0.363	0.0759	-0.2165	1.2903	-1.3388	-0.9464	0.2355	0	-1.3196
1999/11/10	-2.9366	-1.7975		-0.78	-0.7214	0.2778	-1.674	-2.0571		-1.9332	-2.6786	-3.0391	-0.8511	-0.2294	-3.0151	0.5208	-1.6113	-0.4338	-2.349	-2.1025	0.331	-1.8028	2.4017	-1.6807	-1.1442	-1.6154	-1.434	1.6	-1.5764	-1.6783	-2.4024	-2.3615	0.2296	-1.9194	-0.198	-2.149	-2.233	0.8345	-1.3665	0.8359	-0.9107	-1.4405	-1.3015	-2.2293	-1.4614	-1.7516	-1.2529	-0.8333	-1.9316
1999/11/11	-1.2739	0.1927		-2.673	0	-1.9391	-0.5376	0.2334		-1.4337	-1.6514	0	-3.0043	-3.3333	-1.6839	5.3541	-2.1494	-3.0501	-0.1718	-0.1342	0.03	-0.54	0.7107	-0.1709	0.6944	0.0782	-1.5519	0	-0.2002	-1.707	-0.7692	0.186	-0.4582	7.6321	0.3968	1.0249	-0.6173	-2.2069	-0.7557	-1.3472	0.9191	-0.4615	-0.7692	-0.3257	-0.4237	-0.8104	-1.6653	-1.1204	-0.7576
1999/11/12	0	1.1538		0.1616	1.8165	0.2825	1.3514	-0.8149		3.8182	0.7463	1.9403	0.1475	1.6647	-1.8445	-3.2787	1.3598	-0.1124	-1.2048	-0.4032	-0.1499	0.8686	-0.4234	-1.0274	0	0.8594	1.0837	-0.7874	-1.9057	0.4342	-0.155	-0.3714	-0.3452	-1.8182	-0.1976	-0.7246	-0.3106	-0.7052	0.3807	0.2101	-0.9107	-1.391	-0.5537	-0.3268	0.3191	-0.6536	0.7258	0.8499	0.1527
1999/11/15	1.2903	1.0456		-1.2903	3.3898	4.0845	-0.3556	0.3521		0.3503	1.8519	0.1464	-2.651	-0.3509	-1.3423	-0.5085	1.4448	-1.2373	-1.3937	-2.4291	-0.0901	-0.1076	-1.4883	-2.2491	0.2299	1.6266	-1.2671	1.746	-0.9202	-2.0173	-2.3292	-0.8388	-1.1547	-1.1111	-0.198	0.5839	-2.1807	-1.4205	-0.885	-0.7338	-0.9191	0.1567	-1.0022	4.7541	1.6967	-1.6447	1.6813	0.1404	1.6768
1999/11/16	-1.9108	-0.0941		0	-2.9336	0.1353	-2.3194	-0.4678		-2.2688	-2	-0.731	0.1513	0.8216	2.0408	-2.2147	-1.3225	-0.2278	-1.5901	-1.9364	0.3907	-0.9698	0	2.2124	-0.5734	0.2287	1.4808	1.092	0.516	1.4706	-0.6359	-0.9398	-2.5701	1.1236	-0.9921	-2.4673	-3.758	-3.0259	0.1276	1.1616	-0.3711	-0.313	-1.3498	2.8169	-0.3128	-0.1672	-1.811	2.6648	-1.7991
1999/11/17	3.8961	2.4482		1.3072	2.2222	0.5405	2.1918	1.6451		0.3571	2.0408	2.9455	2.719	1.979	1.6	2.439	0.1031	0.5708	1.6158	2.6798	0.2695	2.5027	1.9424	0.7792	2.6528	0.9886	1.5564	1.0802	1.9507	1.5942	2.56	3.4156	1.7986	3.1481	1.2024	0.4464	1.7869	2.9718	1.7834	1.7745	0	0.471	1.9384	0.6088	3.8703	3.5176	4.571	0.6831	2.1374
1999/11/18	0.9375	1.8382		1.4516	0.9565	2.4194	1.8767	2.3121		1.9573	2.7273	1.4306	2.9412	1.1416	2.4934	2.0408	1.6478	2.1566	2.2968	2.0604	0.0299	1.5924	1.5526	2.4055	0.5618	1.0542	1.9157	0.1527	1.712	1.8545	1.7161	0.0917	4.2403	-0.3591	1.2871	2.5185	2.1456	2.7417	1.2516	2.6667	1.8622	-0.1563	1.566	-0.1513	0.6042	0.8091	1.6871	1.0855	1.4948
1999/11/19	-1.2384	-2.5271		-0.9539	-0.6029	-1.4436	-1.4035	-1.8079		0.349	-0.885	-2.5388	-1.2857	0.5643	-1.2804	1.3333	1.0132	-2.2222	4.8359	-1.4805	0.2687	-1.1494	-1.1814	0.6711	-0.1117	0.149	-2.3496	-1.0671	-2.1782	-1.5406	-2.3006	-0.0917	-0.565	-0.3604	-0.1955	0.578	-0.3819	-1.6854	-0.3708	-1.3986	-0.1828	-1.0172	-0.6608	-0.1515	-2.4024	-0.1605	0.4525	-2.0134	-1.3255
1999/11/22	-1.2539	-1.8519		-0.8026	-0.3466	0.3995	-1.6014	-1.0357		3.8261	2.6786	-2.1708	-0.4342	3.5915	-0.5188	-2.3026	-1.1033	1.3636	-0.659	2.5956	-0.3572	-0.4228	2.4613	-2.0833	3.8031	-1.1905	-1.4437	-1.0786	-1.3158	-1.4225	0.471	1.9266	-0.6818	-1.2658	-1.4691	-2.1552	-2.2364	-2	-2.2333	-1.925	-1.2821	-1.0277	1.3304	1.214	3.2821	-1.9293	2.2523	-1.3699	-1.791
1999/11/23	1.1111	-0.566		2.589	0.9565	-0.5305	1.8987	1.2791		-1.1725	0.6957	1.7751	0.436	-0.325	0.7823	-0.5051	1.6227	-1.1211	-1.1609	-0.7989	-0.0598	1.1677	-0.2059	-1.2766	-0.9698	0.1506	1.4648	0	1.5385	1.8759	1.4063	-0.6301	0.3432	0.3663	0.7952	1.4684	0.1307	1.895	0.6345	-0.3099	0.5566	-0.2396	0.7659	-0.5997	0.1986	0.4918	-0.9545	7.5	0
1999/11/24	-2.0408	0.0949		-1.4196	-1.8949	-0.4	-0.8873	-1.0333		0.5085	-2.5907	-1.1628	-1.5919	-0.5435	-2.1992	-0.1692	-2.2954	2.381	-1.3423	2.1477	-0.2093	-0.8395	-1.6506	1.6379	-1.3058	-1.1278	-0.2887	-1.5576	-0.7071	-0.8499	-0.6163	-1.721	0	-2.1898	-1.8738	-0.5789	-0.9791	0	-0.3783	0.1036	-0.369	-0.4003	-0.4343	-0.905	-1.7839	-1.1419	-2.2239	-1.8088	0.152
1999/11/25	-1.2821	0		-0.32	-2.1949	-2.5435	-0.9848	-1.1601		-2.3609	-1.2411	-1.4706	0.2941	0.1093	-2.1164	-0.8475	0	1.7719	-1.3605	-1.1827	-0.1797	2.5397	-1.3287	-1.4419	-1.323	0.3802	-1.2548	-0.4747	-0.4069	-1.4286	-2.3256	-0.4608	-1.8244	-0.7463	-1.5075	-1.8923	0.5274	-1.2876	-0.3797	-0.7246	-1.1111	-2.3312	0.5453	-2.4353	-2.0182	-0.165	2.6535	-0.1316	-0.9105
1999/11/26	0.3247	1.1374		1.1236	0.0898	-0.1374	0	1.0563		0.3454	0.5386	-0.1493	-0.1466	0.7642	1.2162	1.8803	-0.8172	-0.8705	0.6897	3.0585	-0.06	1.1352	0.9922	3.2702	0.5587	2.8788	0.2933	-0.6359	0.6129	-0.2899	-0.3175	-0.1852	-1.2776	0.188	0.2041	0.2967	0	-0.4348	-0.2541	0	-0.5618	4.3621	0.8677	2.0281	0.7209	0.9917	1.3294	-0.2635	1.072
1999/11/29	-0.4854	-1.4995		3.4921	-1.1659	-0.6878	0.7233	9.9884		-2.7539	-0.7143	-0.5979	-1.7621	-0.5417	0.6676	6.5436	-0.9269	-0.6586	-1.3699	-0.3871	0.7808	0.7143	-0.9123	-1.6667	2	0.1473	0	-1.6	0	-1.1628	0	-0.8349	-2.9412	-2.0638	-2.444	-0.8876	1.9672	-1.0189	-1.7834	-0.8342	-2.2599	2.4448	0.1075	-0.7645	-1.5337	1.1457	-0.3644	-1.1889	-0.6061
1999/11/30	-0.3252	0.0951		-1.6871	0.4537	0.277	2.0646	-2.8511		0.354	-0.8993	1.6541	0.1495	-0.6536	0.1326	0.315	0.2079	-2.6519	-0.6944	-1.4249	0.447	-0.5066	0.5666	1.6949	-3.8126	2.1324	-0.2924	0.6504	0.1015	-0.2941	1.2739	0	0.2424	0.3831	-0.1044	-0.1493	0.6431	-0.1471	0.1297	0.1052	0	-0.6159	-0.4296	-0.6163	0.7269	0	-0.2195	-1.4706	1.5244
1999/12/1	0.6525	0.3802		3.7441	0.542	1.2431	0.2639	4.0217		1.7637	1.0889	1.1834	0.8955	-0.7675	1.457	0.157	1.0373	0.227	1.7483	2.3653	0.8009	0.611	-0.1408	-1.6667	-1.2458	-0.9359	0.782	3.3926	0.6085	1.7699	4.5597	1.7774	0.7255	1.3359	0.8359	1.3453	0.8946	1.7673	0.9067	0.5252	0.7707	-0.2324	0.9709	1.5504	-0.1031	0.3236	0.1466	0.1357	-0.1502
1999/12/2	-0.8104	-0.4735		-4.0602	2.4259	0.955	-1.9298	-4.4932		-2.4263	-1.2567	1.1696	0.1479	0.663	-2.2193	-3.2915	1.6427	-1.4723	-1.3746	-0.2567	-0.2649	-1.417	4.0197	-0.8475	0.8028	5.0145	-0.485	0.1563	-1.0081	-0.7246	-1.8045	-0.1838	-2.401	-1.6949	-1.0363	-1.0324	-1.2666	-1.013	-1.1553	-1.1494	-1.1472	-1.0093	-1.1752	-2.1374	-1.8576	-2.0968	-5.7833	-1.355	-0.4511
1999/12/3	-0.4902	-0.1903		-1.4107	-2.0175	-2.2973	0.2683	-2.2976		0.3552	0.5455	0.8671	0.2954	0.7684	4.1389	3.7277	2.1212	-1.6092	-0.5226	1.5444	0.0295	0.616	-1.6949	-0.8547	0.6826	0.692	-1.2671	1.7161	-0.5092	2.1898	0.9188	1.2891	0.738	0.1916	0.1047	0.2981	0	-0.4386	-1.4286	0.4228	-1.354	-1.1765	-0.973	0.78	-0.9464	0.1647	-1.7871	0.2747	1.8127
1999/12/6	0.1642	-1.9066		-1.2719	1.1638	-0.9682	0.6244	0.3359		-0.177	-1.4467	-1.1461	-1.7673	1.4161	-1.7949	-2.9688	-1.3848	2.1028	-0.3503	-0.6337	-0.3835	0.8163	-0.9655	-0.6897	-1.1299	-3.0241	-2.0731	-1.0736	1.433	1.2857	-1.8209	0.1818	0.1221	-0.1912	-3.0335	-0.7429	-1.7319	-0.8811	-2.3715	-3.6842	-1.5686	-1.5873	-1.4192	0.3096	-1.0616	-0.6579	-0.712	-0.5479	-1.632
1999/12/7	0.1639	1.1662		-0.8052	0.0885	-0.2793	0.1773	0.3348		2.1277	0.1835	-1.1594	0	3.0075	-1.6971	-0.161	-0.5015	-1.2586	-0.3515	-0.1276	-1.1549	0.7085	-0.4178	1.2153	1.7143	1.2757	-0.9073	0.4651	-0.7064	0.2821	-1.5456	0.726	-0.6098	0.3831	-1.1866	-0.5988	-0.8486	1.3333	-0.5398	-0.4372	0.5976	-0.3226	-0.9967	0.7716	0.7511	3.1457	-3.4263	0.1377	-0.6033
1999/12/8	-1.1457	-2.2094		0.3247	-2.0336	-0.2801	1.5044	0.2225		0.6944	-1.4652	-1.4663	-0.2999	-0.9385	-1.328	-1.4516	-0.7056	0.927	-0.3527	-1.4049	1.408	-0.804	-0.4895	-0.2573	-0.3371	-0.5598	-1.8311	0.3086	-0.3049	-0.5626	-0.471	-0.9009	-1.1043	-1.3359	3.7118	-0.9036	0.7242	-0.5848	-1.0855	1.2075	-0.7921	2.7508	0.1119	0	-0.9585	-1.1236	0.7426	-0.1376	-0.607
1999/12/9	-0.4967	-1.0806		-0.9709	0	0.1404	-1.3078	0.111		0.6897	0.3717	-0.4464	-0.9023	-1.1579	-0.8075	-3.437	-1.7259	0.2296	-0.885	-0.3886	-0.0295	2.4316	-1.1947	0.6879	-0.5637	-1.689	-1.7617	-2	-1.4271	-0.4243	-1.2618	-1	0	-0.1934	-2.2246	-0.4559	2.0915	-0.4412	-1.7833	-2.3861	0	1.4173	0.3352	0.7657	-0.1075	0.8117	-2.3751	0.8264	-0.458
1999/12/10	1.1647	0.0993		-0.1634	-2.5271	0	-1.2367	1.4412		-2.3973	0.9259	0.299	1.3657	4.0469	-1.0855	0.8475	-0.5165	1.4891	0.8929	2.2107	0.1478	-0.3956	-0.4267	-2.0495	2.7211	-1.6464	1.0549	1.2559	0	-0.2841	0.639	0.551	1.2407	-0.5814	0.2167	0.7634	1.0243	1.9202	1.3966	-0.6667	0.1996	-1.087	1.2249	0	0.6459	1.9324	2.2651	1.6393	-0.6135
1999/12/13	-3.6184	-2.0833		-0.8183	-3.6111	-1.8233	-1.2522	1.3115		-0.8772	-1.1009	-1.3413	-2.8443	1.1259	0	-1.8487	-0.8307	-2.5959	-0.708	0.1272	-0.118	0.5958	-1.0714	1.7513	-1.2141	1.6739	-3.7578	-2.7907	-1.3444	-2.2792	-0.3175	-1.7352	-1.8382	0	0.7568	0.9091	3.0418	0.8696	0	2.2371	0.3984	-1.8838	-0.11	-1.2158	-1.1765	0.4739	-3.6095	-1.8817	-3.0864
1999/12/14	0	-0.7092		-0.165	0.0961	-0.5714	0.9058	-1.6181		2.8319	-0.1855	-0.7553	0.7704	-0.9109	1.1019	1.0274	0.5236	-0.8111	0.3565	-0.3812	1.5362	1.4808	-0.2166	-0.2582	3.6872	-1.2169	-0.6508	0.4785	2.3061	-0.2915	-0.4777	0.3717	0.3745	0.7797	0.4292	0.6006	1.7835	0.1437	1.9284	-1.9694	2.1825	1.36	0.6608	-2.3077	-0.6494	0.3145	1.4468	-0.8219	-0.9554
1999/12/15	2.3891	1.8367		0.8264	0.2879	1.5805	1.167	0		-1.2048	1.8587	1.3699	1.682	1.2257	1.3624	0.339	2.8125	1.285	1.7762	1.7857	1.2511	0.0973	1.6643	0.6903	-0.5388	1.5942	4.0393	0.7937	0.9221	2.6316	1.76	1.3889	0.8706	1.5474	2.9915	1.4925	1.0272	0.8608	0.9459	1.0045	0.3883	-0.2368	1.2035	0.9449	1.9608	-0.627	1.9295	1.5193	1.6077
1999/12/16	-2.5	-1.9038		-1.6393	-2.7751	-0.8487	-1.9521	-3.8377		0.8711	-2.1898	0	-2.5564	-0.9082	-2.1505	-2.3649	-2.7356	-1.3841	-2.0942	-1.6291	0.3448	1.8465	-1.8505	0.5141	-3.5753	-1.9971	-1.9937	-1.4173	-1.0152	1.1396	-1.4151	-1.9178	-1.233	-2.6667	-0.3112	-2.7941	-1.3158	-1.5647	-1.4726	-3.3149	-2.1277	-1.9778	-1.8378	-1.7161	-0.8547	-3.47	-1.1523	-1.7687	-1.8987
1999/12/17	-0.1709	-1.6343		-3	0.4921	0.2853	0	-2.0525		5.0086	0.7463	0.6006	0	-3.055	0.1374	1.0381	-0.2083	-1.4035	-0.5348	0.5096	1.3173	1.5267	-0.5076	-1.023	-2.4719	0.655	-0.4283	-0.4792	-1.8462	0.5634	-0.638	0.9311	-1.8727	0	-1.2487	-0.9077	-1.697	-1.5896	-0.8152	-1.4857	-0.9881	0.3228	-1.4317	-1.5873	-2.5862	0.4902	-1.4988	-0.831	0.1613
1999/12/21	-2.3973	-2.3884		-3.7801	-1.5671	-2.5605	-2.4434	2.3283		0	0	-2.0896	-3.858	-1.2605	-1.3717	-2.226	-3.9666	-3.3215	-4.6595	-1.1407	-0.1131	-0.188	-1.3848	0.6029	0.3456	-9.7614	-2.7957	-0.9631	-0.627	-0.7003	-2.2472	-4.059	-1.7812	-3.7182	-0.9484	-2.2901	-1.6646	-2.3495	-2.1918	-4.6404	-2.7944	-1.7699	-0.5587	-1.6129	-2.323	-1.3008	-2.4514	-3.7709	-2.5765
1999/12/22	-0.3509	-2.234		-0.3571	-0.2985	2.1898	-3.154	1.0239		4.9342	-0.9259	-4.2683	-2.0867	0	-0.9736	-2.8021	-1.8478	0.3681	-2.2556	-2.5641	1.1602	1.7891	-0.1478	0.5993	-2.1814	2.1635	-2.6549	1.1345	0.6309	2.5388	-1.3136	-0.4808	-0.2591	-1.0163	-0.6383	0	-1.6928	-2.2556	-0.8403	-1.2165	-1.232	-6.3063	-0.4494	-0.4918	-1.2458	-0.3295	-1.2998	-3.0479	-1.8182
1999/12/23	-2.6408	0		-2.8674	-0.2994	-3.1429	-1.7241	-1.464		5.0157	4.8598	-0.9554	0.3279	1.0638	-1.6854	-2.8829	-3.6545	-0.1222	-1.3462	-2.1053	0.6713	-3.6078	-1.0363	-2.5532	-3.169	-1.0196	0.5682	-1.4423	-1.7764	-2.3384	-3.9933	-3.3816	0.3896	-2.0534	-2.2484	-1.7187	-0.8291	-2.3077	-1.6949	-2.5862	-2.4948	-3.2343	-0.7901	-3.1301	-1.2615	-1.3223	0.3512	0.1497	-0.6734
1999/12/24	-1.9892	-3.2644		-2.7675	0.9009	-3.2448	-1.2671	-5.6		-2.5373	-1.426	-2.4116	-2.7778	2.6316	-0.8571	-5.3803	-1.8391	0.1224	-0.1949	-0.8065	-3.3898	-4.5106	-1.2715	-0.786	0.1212	-0.317	-2.7119	-4.2276	-1.8085	-2.5352	-2.0797	-0.7	-1.0349	-0.8386	-2.5192	-1.4308	0.0643	0.4724	-0.5747	-0.6321	-0.2132	-4.7877	-2.0478	-1.3605	-2.3229	-1.675	-0.6999	-2.6906	0
1999/12/27	-2.952	-5.5118		-3.4156	-1.5873	-1.0671	-1.2833	3.0266		-5.0536	2.17	-4.7776	0	3.7949	-1.7291	-1.3725	-1.8735	-2.6895	-2.3437	0.813	-1.5818	-0.603	0.9091	-3.169	-4.2373	-1.9078	-2.9036	-2.3769	-1.7335	-4.4798	-3.5398	-3.8268	-2.2222	-2.3256	-0.8989	-1.6129	1.4781	-2.3511	-1.4451	-4.5802	0.641	-5.3131	-2.439	0.3448	-2.497	0	-3.2599	-4.6083	-0.1695
1999/12/28	1.1407	0.8333		1.1788	2.2177	1.0786	0.8	2.5852		-3.3871	-2.6549	2.9412	-5.5462	-1.2846	1.173	-0.1988	1.432	-0.1256	0.4	-4.9731	0.1753	0.91	0.5255	0.8182	0.6321	-0.4862	0.4785	0.6957	0.6615	-1.6641	-1.4679	0.5236	0	-0.4329	-0.6803	0.6557	-0.2533	0.9631	-0.1466	0.9333	0.8493	1.9038	-0.5952	1.0309	0.3659	1.0221	-1.5483	-2.7375	-0.3396
1999/12/29	0.188	4.3684		2.3301	-0.2959	1.0671	0.7937	2.0619		1.0017	-2	0.1681	1.7794	0	0.8696	3.5857	2.7059	0.3774	0.3984	1.1315	0.0292	-2.4048	-0.5228	2.2543	0.2513	0.9772	-1.0714	0.5181	-0.1095	-5.3846	2.2346	1.0417	0.4011	1.3043	1.1416	0.3257	0.254	0.159	0	1.5852	-0.2105	2.6549	0.7186	0.8503	1.7011	-0.3362	1.2026	3.9735	0.8518
1999/12/30	1.3133	0.1131		-0.1898	0.8902	-0.6033	0.689	-0.4489		0.8264	0.1855	0.5034	0.1748	1.4014	2.1552	-0.7692	1.3746	2.381	0.5952	1.5385	0.175	1.4374	0.6006	3.0864	1.8797	2.4194	1.9254	0.8591	0.5482	2.439	1.4572	0.6186	0.9321	1.7167	-0.1129	0.6494	0.38	0.1587	1.3216	1.4304	0.6329	-0.4789	-0.1189	-0.3373	-0.1195	0.8432	3.8391	-0.7962	1.0135
2000/1/4	1.2963	3.7288		1.5209	1.8627	1.6692	1.564	-0.1127		2.2951	2.963	5.8431	3.3159	2.7641	2.6723	2.7132	2.3729	3.672	2.5641	1.7906	0.5822	3.0364	5.597	0.0855	0.984	2.9134	3.1877	1.5332	3.0534	2.2222	1.9749	1.7418	1.5831	1.2658	1.3559	1.6129	3.2808	1.4263	2.4638	7.4359	2.3061	0.1925	5.4762	2.3689	2.0335	1.0033	3.4331	2.0867	1.3378
2000/1/5	1.0969	2.0697		0	-0.1925	0.7463	0.2887	0.3386		4.9679	0.5396	-1.8927	0.1689	-1.1527	2.4658	-0.7547	-0.3311	-1.0626	-0.9615	0.6766	-0.492	2.554	-2.5442	0	0.2436	-1.3772	1.6018	-0.8389	-1.3757	1.087	1.5845	-0.3021	0.3896	0	-0.1115	-0.6349	-1.405	1.4062	-0.1414	-2.3866	-0.4098	-0.1959	-1.8059	-0.4959	-0.8206	0	-1.8723	0.4717	0
2000/1/6	3.9783	2.0277		1.8727	2.893	3.2593	3.5509	1.9123		0.6107	4.2934	4.3408	4.0472	4.8591	9.893	2.2814	1.5504	4.5346	2.1359	3.2258	4.014	2.7778	1.8854	2.735	4.3742	1.9395	4.3919	1.3536	2.3605	2.4578	2.5997	2.8283	3.6223	3.125	3.9062	3.0351	3.0359	3.0817	3.1161	3.1785	2.8807	1.3739	10	3.6545	3.7825	1.8212	4.0763	5.0078	4.7855
2000/1/7	3.3043	10.0418		3.3088	2.343	3.4433	4.8193	2.2075		1.6692	3.0875	3.8521	3.5656	1.1121	7.056	3.9033	1.4177	0	6.4639	3.6458	0.6432	0.466	1.7794	4.5757	2.5611	2.7397	4.7465	5.3422	1.4675	4.048	7.7703	2.6523	1.8727	3.4343	4.8335	3.876	4.2093	3.2885	10.0275	9.9526	4	9.971	10.0313	1.9231	3.4169	3.5772	7.5833	4.3219	4.0945
2000/1/10	0.5051	9.981		3.2028	5.4029	4.577	1.1494	3.1317		-0.8955	-0.9983	-1.3353	0.313	3.6664	1.5909	2.5045	0.3226	4.7945	2.1429	4.0201	-0.4724	0.3711	-0.5594	0.4773	-0.227	1.7037	0.9269	-0.317	0.5165	0.8646	-1.0972	-1.0526	-0.1225	-0.3906	-1.4344	0	-0.2308	1.3025	4.9938	10.0216	-0.5769	5.2817	4.7483	2.3585	0.8811	0.314	-0.3873	7.8571	9.9849
2000/1/11	-5.8626	-8.3838		-5	-6.0817	-6.1008	-4.7203	-5.2356		-4.8193	-2.3529	-5.2632	-5.9282	-5.3935	-6.4877	-6.2827	-4.6088	-5.6645	-6.4685	-5.5556	0.4188	-5.5453	-3.5865	-5.384	2.9579	-1.5295	-6.8367	-4.2925	4.111	-5.5714	-6.4976	-2.6112	-5.1534	-4.7059	-4.8857	-4.6269	-4.5691	-5.5714	-6.4209	9.9902	-4.0619	-5.0167	-6.437	-4.9155	2.1834	-4.3818	-5.1322	-7.5497	-6.0523
2000/1/12	-3.9146	2.1698		-3.4483	-1.1101	-3.8136	-4.1284	-3.0939		-3.0063	-3.0981	-3.9683	-1.6584	0.3738	-4.067	-4.0968	-2.2472	-1.3857	-3.7383	-1.6624	-1.1954	2.7397	-2.4799	-2.9289	-2.7624	-1.7012	-4.7097	-2.8239	-5.8243	-3.177	-3.5593	2.7805	-2.8461	-2.2634	-2.7322	-2.9734	-1.6364	-2.5719	-1.5248	-3.0276	-3.0242	-5.8099	-4.7481	-3.8772	-2.2436	2.1277	2.2951	-3.8682	-2.3426
2000/1/13	-0.1852	-3.9705		-0.3759	-1.029	2.9369	-0.4785	-1.8244		2.6101	0.1776	-0.4959	-1.0118	1.0242	-3.99	0.5825	2.4138	3.2787	1.165	-0.6502	-1.3506	-1.4286	0.374	-0.6897	2.2727	-0.602	-1.1494	-0.1709	-2.3061	-0.625	0.5272	-3.285	-1.5979	1.0526	1.1236	3.0645	2.2797	-0.3106	-2.5806	-7.3462	1.4553	-0.4673	0.7121	-0.3361	-2.623	-2.5641	-2.484	0.2981	-2.5487
2000/1/14	-0.9276	-5.2885		-2.0755	-3.1191	3.709	-1.1538	-0.9292		-0.318	-1.2411	-2.8239	-3.5775	3.5023	2.0779	0.9653	2.0202	0.7937	-2.1113	-3.0105	-0.599	-1.4493	-2.0119	-1.1285	4.4444	4.4663	-1.8605	-1.0274	-0.4292	-2.5157	-2.972	-2.4975	-1.3532	-2.0833	-1.7778	-1.4085	0.1205	-1.4019	-2.5166	0.5946	-1.8443	-4.7887	-3.0303	-1.3491	-3.1425	-1.1513	-3.862	-2.3774	-3.0769
2000/1/17	0.7491	5.7868		0.1927	0.878	0.4127	1.6537	1.1723		2.0734	0.7181	-0.8547	-1.7668	5.9662	5.3435	-1.912	-2.0902	0.8999	-0.3922	4.9933	0.0287	0.7843	-0.6084	1.2291	2.1277	4.5652	1.8957	-1.0381	-0.1078	0.8065	1.4414	-0.6148	-0.1372	0.4255	0.6787	-0.3175	1.5644	0.6319	2.038	10.0493	-0.2088	4.0434	3.125	-0.8547	0.8111	1.3311	-0.5128	0.761	3.1746
2000/1/18	-1.1152	-1.3436		0.1923	-2.0309	-0.411	1.3397	1.6222		5	1.426	0.1724	-0.5396	2.3529	-3.5024	-1.3645	-2.0225	-0.8919	0.5906	1.5424	-0.2008	3.1128	3.6725	-1.1275	0.7292	2.7027	-1.1628	1.049	-1.0787	0.64	-1.0657	-0.2062	-1.3736	0	1.0112	1.9108	5.3318	0.157	3.8615	-4.2077	0.6276	-3.0332	-2.6263	0.5172	-2.5287	-1.642	1.3746	-1.3595	0.6154
2000/1/19	0.5639	-1.8482		0.1919	1.2833	1.3755	10.0094	-0.5701		-0.8929	1.5817	1.2048	-0.1808	4.1051	-1.0013	0.5929	-1.8349	3.0371	1.7613	-0.3797	0.6611	0.283	0.738	0.3509	-2.2751	-0.6748	-0.4706	0	-0.1091	-1.1129	-1.2567	0.5165	3.4819	2.1186	3.0033	3.5938	1.2373	2.0376	0.7692	1.4019	1.6632	-0.8798	5.6017	0	1.4151	0	0.0847	1.072	0.1529
2000/1/20	2.9907	2.9732		-0.1916	0.5848	0.8141	0.8584	-0.2294		2.5526	-1.7301	-0.5102	-0.3623	-0.6309	1.7699	-0.7859	1.0514	3.1659	-0.9615	1.0165	5.7681	4.1392	-0.8059	6.5559	7.1958	2.2418	-0.2364	-1.3841	0.8734	1.6077	3.4545	1.5416	-1.4805	-0.8299	-1.0799	-1.6591	0.8333	8.9094	0.6361	3.9631	-0.409	8.4813	1.0806	1.3722	2.907	3.172	1.7782	2.2727	1.2214
2000/1/21	-2.9038	7.411		-1.5355	3.9729	0.6729	-3.3191	-1.6092		-2.9283	-2.8169	-1.7094	-1.0909	1.0317	2.1118	-3.3663	-1.3873	-2.6455	-1.165	-1.8868	3.7797	-0.9033	1.4771	-2.7071	-0.4936	4.8505	-2.3697	-0.3509	2.7056	6.0127	-2.4605	-1.8219	-2.3224	-1.6736	-1.9651	-2.1472	-0.8264	-3.385	-0.1264	-0.5319	-1.6427	-2.7273	-1.2634	-2.0305	-2.4859	-2.2654	-1.4975	-1.4815	-1.9608
2000/1/24	-2.4299	2.4194		-1.1696	3.0755	-2.6738	-0.088	-0.8178		1.2066	-2.5362	5.7391	-1.8382	6.5986	3.8929	-3.6885	-1.7585	1.6304	0	4.359	-0.7804	6.4722	-1.5284	-0.5902	2.381	7.6046	9.9515	0	-0.3161	6.1194	-1.2613	-1.8557	-2.2378	-0.6383	0.2227	1.2539	4.6667	-2.7737	7.4684	5.7932	0.6263	2.5234	0.9843	-2.0725	-0.5794	-1.9868	9.9662	-2.7068	-2.3077
2000/1/25	1.1494	-4.6369		1.3807	-3.7071	0.8242	-0.4405	1.2956		5.0671	0.5576	-0.9868	3.7453	-6.7797	-2.3419	10	0.8353	0.4278	1.1788	-2.3342	-0.6555	-2.3973	-0.1478	3.732	-1.938	-1.649	-3.0905	3.169	2.537	-7.3136	1.8248	0.6303	2.1459	1.4989	0	0.6192	0	0.9009	-2.5913	-4.9705	1.6598	-0.0912	-2.3392	0.8818	1.3986	1.3514	0.6144	3.7094	2.8346
2000/1/26	2.6515	-2.7523		-0.3891	-0.4695	-1.9074	0.885	-0.4651		4.9645	2.9575	-0.3322	-2.5271	-7.668	-0.4796	0.3868	-1.0651	-2.1299	0.9709	-1.6352	-0.3167	-1.4035	-1.3323	-1.39	-0.6917	-1.7964	-1.8223	-1.0239	8.0412	-5.6146	-1.0753	4.9061	1.9608	0.211	1.2222	8.4615	-2.2293	-1.3393	2.0556	-0.5319	1.8367	-0.8212	1.2974	2.4476	3.6782	3.6667	0.0763	1.1923	0.1531
2000/1/27	-6.6421	-0.566		-1.1719	3.9623	-0.8333	-1.2281	0.1168		0.9459	-3.0521	2	0.9259	1.4555	4.8193	-4.6243	0.8373	-2.1763	-2.5	-0.7673	-0.2912	-0.7117	-1.1253	-0.4975	-2.4876	-0.3659	-2.3202	-2.5862	-1.5267	0	-1.087	2.2886	-1.2363	-1.6842	-0.4391	-0.2837	0.9772	-0.905	1.0664	2.3173	-2.6052	-2.2999	-0.2956	-0.6826	-1.5521	-0.1608	0.8391	6.0383	-1.8349
2000/1/28	-0.1976	2.4668		0.9881	1.2704	3.6415	-1.2433	0.4667		0.2677	1.4815	9.9673	6.055	9.8734	6.8966	0.404	7.1174	2.3359	0.9862	0.2577	0.0531	1.3441	-0.9863	-1.4167	1.8367	6.4871	6.6508	0.177	3.0039	-1.1254	1.6484	-1.3619	-0.9736	0.6424	-0.882	2.1337	-2.2043	2.5875	-0.3517	8.6237	0.4115	2.1657	7.6087	0.5155	3.3784	-0.3221	-1.2859	-0.6944	0.4673
2000/2/14	9.703	9.1667		9.3933	10.1254	6.0811	9.5324	9.9884		5.2069	7.4818	9.9554	8.6505	10.0614	9.6774	9.6579	9.856	8.1522	8.7891	8.9974	8.466	10.2564	8.8889	9.8056	8.6172	9.9425	9.7996	7.7739	9.9718	9.1057	8.1081	9.7633	9.4101	7.234	7.3415	6.9638	8.3013	8.3086	8.5882	10.1043	7.7869	6.7281	10.0092	9.4017	10.1307	8.2391	10.1149	9.7902	8.8372
2000/2/15	-0.722	-5.8524		-1.61	-3.4174	-3.1847	-5.3366	-6.019		-4.9492	-2.3769	10	-2.5478	-5.792	10	-5.6881	4.8387	-4.5226	-4.1293	-1.2972	4.184	10.0241	-4.152	-1.4627	-4.8893	-3.3978	-0.6085	-3.1148	2.2241	-5.0671	-3.8333	-2.0665	-4.878	-2.381	-4.6632	-4.6875	-5.7868	-5.4795	6.7172	8.5215	-3.9924	4.4905	-6.0935	-4.6875	9.9901	-1.4925	4.7321	1.9108	-4.5584
2000/2/16	2.3636	-1.0811		0.9091	-3.4541	-1.3158	-2.8621	10		-2.6702	2.2609	9.9509	6.3725	-3.5556	9.9822	10.3113	7.0192	10	-0.5618	5.1374	-3.7576	8.6006	-1.9824	1.5625	-2.9098	-0.8117	-0.7143	2.5381	-0.3347	10.0471	10.052	3.3028	-1.2146	-0.4065	-2.2826	-2.5956	-5.2263	4.9275	-4.7716	7.3154	0	4.2975	0.3556	0.9836	9.982	-1.5152	9.9003	4.75	1.9403
2000/2/17	3.9076	-4.918		-2.3423	4.712	3.6	-4.2857	-5.7201		-4.9383	-2.551	-9.3855	-6.1444	3.149	9.9676	7.0547	-8.5355	0.0957	5.4614	-7.3864	-3.5139	-8.7919	0.2996	-8.0769	-3.4965	-7.365	-0.2055	-4.2904	-8.1444	-3.1384	-5.3543	-6.2167	9.9727	2.449	2.2247	1.683	-2.2172	-3.7293	-6.0768	-10.0063	3.7624	-4.9921	-8.2374	7.4675	9.9755	0	-9.734	0.4773	-2.1962
2000/2/18	-2.0513	0		-0.738	8.8333	0.1287	2.7985	2.8169		-1.7316	-2.7923	3.6991	-1.473	-0.3723	10.0221	-4.4481	6.1886	8.1262	-3.5714	0.8589	1.7198	10.0074	1.1949	3.5983	3.4161	2.8269	-2.8836	-1.7241	9.0494	-1.9146	-3.6606	-1.7045	-2.6087	-3.3865	-2.6115	-2.6207	-0.6977	-0.8608	3.7457	3.3356	-4.0076	1.7515	3.4749	-5.7402	10.0372	-0.3077	6.8319	-0.1188	-1.1976
2000/2/21	2.9668	8.6207		-0.5576	10.0306	0	3.4483	1.2645		4.9927	-0.7181	-4.8751	5.3156	-0.2242	-0.6028	10	1.3876	3.9788	5.9259	-1.2165	9.995	10.0334	6.4945	-3.0695	2.9029	5.2692	9.9682	4.9123	0	7.2072	3.7997	4.1426	5.3571	-0.8247	1.7877	2.5496	4.8595	3.3285	2.6258	-5.4472	1.1928	0.4918	-2.7052	9.9359	10	6.4815	-3.8245	-3.6861	1.5152
2000/2/22	-3.3898	-5.5556		0.7477	-8.9074	1.2853	1.1404	-4.2664		5.035	1.2658	0.875	-1.2618	4.3446	-9.6361	-4.3887	-5.5657	-5.8673	-3.6713	-1.4778	3.0289	7.3556	-4.9203	-1.5833	-2.821	-3.2644	-4.7252	-2.1739	3.772	-3.9216	-0.4992	-3.6078	6.6586	-0.6237	0.1098	-3.0387	-4.9135	-2.521	-4.7974	-3.9118	-2.1611	-1.6313	-3.3557	-2.7697	-10.0123	-6.9565	-7.8879	-5.4321	1.0448
2000/2/23	-4.386	-1.774		3.3395	1.7571	0.7614	-2.8621	-2.0652		5.0599	0.8929	-4.461	-4.4728	-6.748	-9.9925	-5.2459	-0.0966	-2.8004	-2.7223	-3	-4.5195	-10.0227	0.8746	-0.508	-3.8038	2.8684	-3.7449	-2.3932	-5.7351	-2.6239	-4.1806	-0.2879	6.2429	-1.4644	-1.4254	-0.9972	-0.2349	-2.4425	-3.3595	-8.2161	-2.008	-5.8043	3.373	-0.8996	-2.3208	-1.8692	-1.557	-2.0888	-2.9542
2000/2/24	0.5505	2.8517		-1.4363	5.9309	-0.1259	3.75	1.5538		0	-0.885	4.5396	0.3344	-3.3102	5.9652	2.0761	0.5803	4.1822	4.291	2.3196	1.3787	7.1114	-1.8262	1.3617	1.9771	3.3898	2.3134	0.7005	2.485	5.0898	2.0942	1.4437	1.3889	0.6369	0.7786	0.1439	2.7075	0.1473	1.9699	6.7742	1.0246	5.4577	-0.4798	9.9849	9.993	0.7937	4.0259	2	1.3699
2000/2/25	-0.9124	-2.5878		-1.6393	-4.3232	-3.5309	-1.5491	-1.0929		4.943	-1.0714	-3.3499	-2.5	2.3089	-1.9547	2.5424	3.75	-2.6762	10.0179	-2.8967	-1.2919	6.0517	-0.5208	-2.183	-0.6122	-5.5526	-1.3361	-1.0435	3.01	1.1396	-1.3675	-2.0873	10.0105	0.8439	0.6623	2.0115	-0.5731	-0.4412	-1.1364	-1.9637	0.6085	-0.6678	1.4465	10.0413	4.7649	5.1969	-1.6586	-0.6536	-1.8018
2000/2/28	6.0773	1.518		2.7778	1.3333	0.6536	2.0105	2.6519		0	6.3177	10.0128	5.9829	3.7354	6.3796	0	3.1511	5.1329	10.0813	1.9455	0.5741	-0.7756	0.5984	3.0901	0	-0.8399	2.0833	2.9877	3.8961	3.5211	2.253	4.4574	2.2989	2.5105	1.6447	0	2.5937	3.3973	2.4138	6.3945	2.8226	0.4202	1.3308	1.125	2.2438	1.497	6.7463	5.5263	1.8349
2000/2/29	10.0694	0.8411		3.7838	6.2135	0.5195	3.856	2.1529		4.9517	10.017	-0.9335	1.9355	-2.5506	-5.6972	-0.9917	1.6173	-3.7489	-1.6248	0	-1.2785	2.4567	0.8922	-1.7485	5.1335	9.9944	3.2653	3.7543	10	-0.6803	2.7119	-1.8553	-2.5281	0.2041	0.3236	1.5493	-1.6854	1.7143	1.1223	5.2136	-0.5882	-1.4226	5.2533	-3.0902	-6.8802	3.0973	-1.9092	-1.995	4.3544
2000/3/1	3.3123	4.4486		-1.3889	-0.2753	-1.8088	-2.3927	2.6344		4.9482	-2.0062	1.4134	7.7532	-2.5404	2.1463	0	9.7259	6.4312	-3.9039	2.0356	-7.7243	10.0272	1.6949	3.9831	-2.1484	10.0103	-0.1976	-1.3158	-3.267	10	0.6601	10.0189	9.9904	1.222	0.9677	1.1096	4.0571	1.4045	-0.111	0.9635	1.1834	4.1596	-1.5152	4.2092	9.4268	-2.7182	-0.2685	2.5445	-1.295
2000/3/2	-1.9847	-1.0648		-1.5845	-3.3816	-0.2632	-0.4227	-1.9507		-3.8377	-3.7795	-2.439	-3.9648	3.4755	-0.856	1.8364	-1.2893	0.5957	-2.6562	-2.2444	-2.5564	0.2972	0	-2.2005	-1.2974	-2.5665	-1.0891	-0.1667	2.79	-2.8643	4.7541	1.9759	-0.4367	-1.8109	-1.7039	-0.5487	5.8759	5.6787	-2.3333	-2.454	-1.1696	2.6895	0.0905	-2.448	-3.9581	-0.5882	7.6716	-1.737	2.1866
2000/3/3	9.8131	6.7265		1.7889	3.4286	1.5831	0.9338	3.1414		-3.6488	2.7823	-0.2381	1.0703	1.145	6.5149	1.8033	-1.9592	9.8985	0.9631	3.9541	-1.749	-0.8889	4.6377	0.5	1.6178	-0.4789	4.1041	4.3406	-1.5	1.7949	-2.5039	1.011	-0.5263	1.0246	0.8667	2.069	9.6473	3.5387	1.2514	4.4724	1.1834	-1.6667	1.6275	-2.0075	-2.3636	0.2959	0.9375	2.1465	3.1384
2000/3/6	-2.1277	-2.437		2.109	-9.1851	-1.1688	-0.2523	-2.6396		0.355	-4.2994	-1.3126	-1.8154	1.1321	-9.2115	1.9324	-5.4954	-3.1563	-0.159	-4.0491	-2.4607	-6.5272	-4.4321	0.3317	5.2736	-3.6092	-4.0385	-3.84	-9.7172	-6.5491	-3.5313	-3.2527	-9.0829	0.8114	0.8593	-1.2162	6.1495	0.5063	-1.1236	-8.495	-0.9747	-5.0847	-4.8043	-7.1703	-9.9317	-2.6549	-9.6594	-1.2361	-2.7663
2000/3/7	6.5217	-0.0861		1.5491	1.4449	-2.2339	-1.855	0		-3.8915	-0.1664	0.4837	-0.6163	10	1.2175	8.0569	2.2026	9.8569	0.9554	4.9872	1.8787	-8.209	1.4493	-1.3223	2.0794	-1.3979	-1.3026	1.3311	1.2048	0.2695	1.3311	-0.9483	3.3948	2.4145	3.8339	-0.1368	-3.6988	-2.3929	0	0.9503	5.1181	1.0204	0.2804	3.1724	5.7202	7.7273	3.5641	-1.8773	2.4182
2000/3/8	-0.4082	-1.8966		-1.0169	1.1994	2.957	0	1.0428		3.0675	3.5	2.2864	-0.3101	-5.6988	1.4435	-0.731	-0.8621	-0.8683	-1.5773	0	-0.6059	1.5679	1.4286	0.5025	-0.3704	4.557	-0.203	0	7.7778	1.0753	0.1642	5.2219	4.1276	-1.9646	-2.4615	-0.6849	7.1263	-0.2581	2.8409	3.6206	0.3745	1.0943	2.9823	3.877	0.5215	-0.8439	5.824	3.0612	3.4722
2000/3/9	10.7923	0.1757		2.226	-1.8519	0.9138	-1.3746	-1.6512		3.5714	6.7633	6.3529	1.8663	0.6475	-1.4229	-3.0928	0	2.7737	-0.641	-2.1924	-1.8023	3.4305	-0.0704	-1.3333	-1.6729	3.632	-0.7121	0.821	-2.1355	6.383	-1.1475	-4.0529	3.0631	-1.2024	-1.9979	0	-0.6479	-1.6818	-1.547	-2.5157	1.306	1.4988	-2.1719	-1.5444	0.1297	0.2837	-1.3759	-1.4851	-0.1342
2000/3/10	9.9877	-2.8947		-2.5126	-0.5283	-2.8461	-1.7422	-1.8888		0.5747	-0.3017	-4.4248	-4.2748	0.9292	-0.4812	-5.9271	-0.087	-5.8239	-5.3226	-1.868	-1.3495	-2.4876	1.4799	-2.8716	-3.4026	-5.4206	-1.2295	-2.6059	-3.386	-3	-1.99	-1.7241	-2.972	-0.2028	-1.3948	-2.7586	-3.6087	-0.1316	-2.3569	-0.1434	-4.4199	-2.8712	-2.7752	-4.0523	3.7565	-3.1117	-3.6779	-2.1357	1.2097
2000/3/13	9.9776	1.084		6.0137	3.6419	2.6631	1.8617	0.3209		-2.2857	0.9077	0.6944	2.3923	-3.0453	-1.531	5.0081	9.6606	-0.6787	2.385	2.4112	0.3283	-3.6281	5.8333	2.1739	4.501	-0.2964	1.0373	1.6722	0.4673	6.1856	3.3841	1.8421	0.1802	4.065	1.6322	1.2766	2.12	0.527	1.1494	4.0201	3.0829	0.5068	0.7612	1.9074	2.372	2.1898	1.3167	2.8241	9.0305
2000/3/14	9.9898	-3.8427		-1.2966	-4.0264	2.4643	-3.1332	-2.452		-4.5614	-4.1979	-5.1724	-2.648	-5.5515	-4.3372	-2.9231	-2.5397	-5.8466	-3.4942	-2.1066	0.1364	-6.6471	-0.9186	1.617	-4.3071	-1.1893	-2.2587	-1.4803	10	4.6117	-1.473	-3.6176	-3.6871	0	-2.8908	-2.1008	1.8993	-3.8008	-3.6364	-2.7605	-2.6168	-3.7815	-2.7384	-2.139	-6.0366	-3	-2.5341	6.367	-2.5579
2000/3/15	6.5802	2.6952		-1.642	3.9664	0.5063	0.8985	1.4208		1.7157	1.0955	-0.3636	4.8	-1.5468	-0.8554	3.8035	4.1531	0.4032	4.3103	2.1519	0.1362	-4.2848	-0.6623	2.5126	0.2935	-3.7111	2.8361	3.5058	-0.3524	-2.6682	3.3223	0.3575	1.9608	1.1719	1.7641	2.432	3.5977	0.9537	1.7689	-1.8453	1.9194	1.7467	1.9417	1.9126	3.7638	1.0309	0.4	0.3521	-1.75
2000/3/16	-2	-4.7964		-5.8431	-5.6493	-7.3048	-4.8976	-3.8793		-4.9398	-6.5015	-7.7859	-6.2595	-6.4415	-10.0086	-6.8702	-7.8968	-8.4337	-5.4545	-4.7088	3.4811	-5.4641	-5.2667	-4.4118	-5.4634	-4.4792	-5.9244	-4.1935	-9.9717	-7.7473	-5.1447	-2.1371	-7.7839	0.5792	-2.9252	-3.9106	-1.9247	-4.8583	-2.0857	-7.5922	-4.3315	-4.4635	-4.8571	-4.6917	-6.3164	-5.9767	-5.7105	-3.8596	-7.2519
2000/3/17	10.0266	2.5665		0	2.1773	1.7663	2.9026	1.6816		0	3.6424	2.9024	3.5831	2.183	4.4104	4.2623	4.2445	7.1053	1.3986	1.5605	1.8397	4.6657	1.8297	1.3675	1.6512	3.6532	2.3887	2.0202	2.9065	6.3307	1.6949	1.8198	7.5472	-1.9194	1.2277	1.1628	1.5358	1.5603	2.8402	3.4429	0.3937	2.0665	1.4014	1.2658	8.478	2.1705	2.6761	1.8248	3.155
2000/3/20	10	2.595		9.9291	-0.2283	1.2016	1.5469	3.7486		0.3802	2.2364	1.4103	1.2579	3.5333	2.2957	0.4717	2.1987	1.9656	5.1724	1.7926	1.1613	-2.3952	1.1748	4.6374	3.5533	0.4734	3.4995	2.8053	-0.687	9.9635	3.3333	5.8088	1.662	2.3483	1.4333	2.7299	0.8403	1.9553	6.099	0.9834	8.0392	2.2887	3.5538	4.1667	6.4	2.2762	4.4582	5.2569	4.7872
2000/3/21	8.4311	-1.2647		0.1613	-2.1358	2.7704	2.509	1.169		5.0505	-0.7813	2.6549	3.7267	0.2381	-1.2567	-0.939	3.3466	-0.8032	-0.6557	2.2642	-2.2704	0.9543	2.3224	1.2087	0.1961	-0.5236	0	1.6051	2.3828	-2.7624	2.2581	0.6757	-3.1789	-1.1472	0.9783	0.6993	10	4.5205	4.1215	1.0487	1.4519	4.9914	-0.286	3.2	-2.5448	0.8902	1.1162	1.0216	-1.3959
2000/3/22	-5.3414	1.5554		-2.0934	-1.7927	-2.0539	-0.6993	-0.6303		0.7212	2.6772	-1.7241	0.1497	-0.1584	3	3.6335	-1.1565	1.1336	-1.1551	-0.369	-1.3312	3.5111	-5.0067	4.9363	-0.1957	1.0526	-0.7172	-0.7899	3.4535	3.5227	-1.735	2.349	10.0375	-1.5474	-0.4306	-0.9722	4.4697	-1.8349	-1.7708	4.2995	-2.6834	-0.9016	-0.1912	-2.0672	2.0772	-0.4412	0.3896	1.1236	-1.1583
2000/3/23	10	2.2523		0.6579	3.8889	4.5872	-0.1761	3.1712		-1.1933	0.1534	1.1278	0.8969	5.3132	3.0009	-0.4573	2.1061	5.2042	1.1686	3.7037	-0.3175	-3.3268	0.0703	-0.6829	1.3725	5	1.6512	3.5032	5.1524	5.1592	2.5682	2.377	9.9744	1.1788	0.1081	2.3843	3.6983	0.267	0.5302	0.1421	0.5515	-0.7444	5.6513	2.9024	6.2209	1.7725	2.5873	0	1.9531
2000/3/24	1.9481	1.674		-1.7974	-1.8335	-3.7594	-1.1464	-1.2295		-2.4155	0.4594	-0.2478	1.3333	4.5934	-4.2845	-2.144	-1.9862	-3.4247	-1.4851	-2.0238	-0.5042	-1.6194	2.9494	-1.6807	-2.5145	-1.8353	1.6244	1.6923	0.6211	9.8121	-2.0344	-3.5228	-3.3333	-1.5534	-0.7559	-2.3288	-2.1678	-0.3995	-3.903	-3.6906	-2.011	-0.5	-2.6292	0.2564	-2.9557	0.7257	-2.2068	3.2222	0.2554
2000/3/27	-5.6051	3.9861		1.1647	5.4475	3.3854	2.587	5.6017		2.2277	8.5366	10.0621	6.7251	-2.1598	1.6115	3.4429	1.0133	1.8125	2.0101	4.1312	0.8002	0.4801	10.0273	1.0101	3.0754	2.1728	8.1918	9.9849	10.0137	9.981	6.869	10.0415	1.8444	1.5779	2.7203	5.3296	3.0736	5.0802	3.1833	1.0317	1.6791	4.5226	7.0764	3.9642	-3.6097	4.0346	3.1593	10.0108	3.8217
2000/3/28	9.9865	3.25		2.0067	2.3616	2.267	3.7391	0.2947		3.9952	-1.8258	-1.3544	-2.0548	-0.1472	1.8502	6.2027	-0.8488	0.3096	2.6273	0.8168	0.1323	7.8498	5.3317	5	4.6198	9.9901	-2.7701	0.4127	-2.3691	-2.0743	0.7474	0.905	-5.5906	3.6893	1.6949	1.3316	1.8377	0	1.0638	9.9927	2.3853	2.4038	-0.9565	-0.861	-1.1118	0.4155	-2.6875	-1.0763	3.3129
2000/3/29	-0.7362	-1.1299		-2.1311	-0.8652	-1.601	-2.2632	-2.0568		1.1641	0	-5.7208	-4.8951	-2.6529	2.3356	0.5698	-4.1245	-0.1543	-1.44	-2.4306	0.0264	-2.3418	3.8258	-4.1758	-0.644	3.1924	-1.5195	-2.1918	-3.7676	-7.6787	-2.2255	-2.8401	-4.2535	-1.6854	-0.7292	2.3653	-3.3367	-2.5445	3.5789	-0.7958	4.4803	-2.2692	-1.9315	-3.9702	1.4201	-2.7586	-3.0186	-4.0554	-1.9002
2000/3/30	-2.0396	6.6122		0.335	0.6545	2.5031	1.2864	2.5		4.9482	3.0043	3.6408	3.5294	0.1514	-1.1834	4.8159	2.1104	3.0912	0.487	1.898	0.2114	0.4537	9.8073	1.9878	3.5185	1.9608	1.4465	0.2801	2.1234	6.6922	0.9105	0.7692	1.2195	0.5714	5.3515	-0.5135	-1.2328	2.4804	-0.4065	1.6711	-0.5146	3.6829	2.9543	1.292	0.175	1.4184	2.5828	4.0206	1.0896
2000/3/31	5.8044	-0.3063		-0.6678	-2.3121	-0.2442	1.7782	1.6585		0	-1.6667	5.2693	0.7102	-3.9305	-1.1976	-2.973	-0.5564	-1.7991	0.6462	2.4447	0.1846	-2.5806	-1.3939	-0.3748	-0.6261	10	-1.8061	-1.5363	0.5848	-3.4946	2.5564	-1.9084	3.4423	2.8409	0.5976	-1.8065	-1.8188	0.8917	4.6939	0.1315	6.3793	1.8533	2.5217	2.1684	-3.9022	-0.8392	-1.6139	-2.8741	-1.1976
2000/4/3	-10.0179	1.5361		2.0168	6.0651	-3.1824	2.3295	0.5758		-3.5088	-4.661	1.4461	0.141	1.3375	-2.9437	-1.1142	-1.6787	1.374	2.5682	2.0455	0.1316	-2.3179	-4.712	5.5681	3.7804	0	3.969	-4.6809	-3.1008	0.5571	0.1466	-0.0778	6.4892	-1.4733	-1.7822	2.6281	-0.109	1.1364	-2.0468	4.2022	2.269	-0.9856	1.6115	0.6242	-5.0303	0.2821	0.1969	-1.5306	-1.9394
2000/4/4	-7.8197	1.2859		-2.6359	-0.9763	-3.4134	-4.1463	-4.6756		-5.1136	-2.2222	2.9605	-2.5352	-3.7267	-1.9625	-3.3803	2.6829	-3.1627	1.4085	-2.2272	0.1314	-4.1356	0.1648	-2.3521	-4.1631	-7.9254	-2.9795	1.0417	-5.5333	-7.4792	-5.1245	-5.0623	-6.25	-2.0561	-3.125	-3.4571	-0.9818	1.3733	-5.6716	-6.3012	1.7433	-4.9005	-4.8414	-4.8387	0.7658	-4.2194	-3.0779	-4.8705	-4.5735
2000/4/5	0.7908	-2.1658		-0.5076	2.1127	0.3927	4.9194	2.002		1.9162	1.5152	-0.213	1.7341	1.129	1.5469	5.6851	9.9762	-0.311	-1.5432	1.3667	-0.1575	0.9194	-0.3291	0.219	0.4525	-2.5738	0.2879	-1.62	1.4114	-1.0978	0.463	1.7227	0	0.9542	0.6243	-0.5305	3.0481	-1.9704	0.3165	-2.0175	-0.4673	1.7713	1.0526	-0.6519	-2.7232	0.2937	2.6351	0.5447	1.2953
2000/4/6	-0.1427	2.7481		3.7415	3.5172	2.9987	0.9701	2.4534		1.5276	6.8657	0.9605	1.7045	1.2759	2.5986	4.1379	0.6479	2.2621	1.7241	2.5843	0.1577	0	1.486	0.874	2.6126	2.2521	3.9234	3.1437	3.3403	5.449	2.4578	5.8871	3.3333	1.1342	3.516	2.9333	0.4277	2.0101	3.5752	5.9025	0.4695	0.8703	0	1.0499	3.9063	1.757	3.3575	2.8169	2.8133
2000/4/7	5.7143	-1.3373		3.2787	0	1.6456	-0.8006	2.1073		-3.0093	-0.5587	-3.5941	1.8156	0.3937	2.7074	-2.1192	1.5737	-0.1526	1.849	5.2574	-0.3412	4.3448	10.2495	2.1661	3.5119	-1.3554	4.6041	2.1771	1.2121	-1.6268	0.2999	-0.2285	3.2258	3.9252	2.2977	4.1451	1.1356	-0.9852	0.5076	-1.685	0.3115	-0.3922	5.7292	10	-2.0677	1.7266	6.6879	-0.843	0.6219
2000/4/10	-2.5	0.8283		2.381	0.3997	5.9776	-0.4036	1.1257		-0.9547	1.8258	-2.193	1.0974	4.6275	3.8265	0.1353	2.0423	0	0.4539	4.1623	-0.5004	-1.7461	6.2961	-0.4947	0.2545	0	-0.088	0.8523	-0.998	3.2101	1.0463	1.7557	1.875	0	3.2227	-0.4975	-1.8596	0.7463	1.8182	0.857	-0.7764	5.2756	4.1872	10.0354	3.5189	1.6973	-0.597	6.5887	2.843
2000/4/11	3.8808	-0.5228		-3.1008	-3.8487	-2.1152	-2.269	-3.9889		1.6867	-3.5862	0.3363	-3.5278	-1.8741	1.0647	1.8919	-2.1394	1.2987	-3.6145	-3.1968	0.2382	-0.3418	-3.6094	-2.5568	-2.4535	2.6191	-4.4053	-2.6761	-1.8145	-1.6023	-2.2189	-3.0008	-2.0706	-1.0791	10.0284	1.375	0.572	-1.8519	-3.2738	2.1569	-3.4429	-0.0748	-3.3097	-3.4335	0.1236	-2.5035	-2.9429	-2.4925	-3.4856
2000/4/12	-5.9373	1.1261		0.8	-1.4493	1.6807	-0.5804	-0.6763		-1.6588	-0.1431	0.4469	-2.5316	-1.9862	-2.9173	-2.3873	0.0705	-2.0362	0.9375	1.6512	1.1355	-1.9204	-4.0326	-0.5102	0.6071	-1.6736	0.2765	-0.7236	-1.1636	-0.3831	-1.5129	0.5414	-0.6265	1.4545	9.9742	2.2195	-0.2488	-1.0063	0.4103	-3.3909	0.1621	-0.5988	1.467	-1.4444	-3.8272	-0.8559	10.0248	-2.045	0.6227
2000/4/13	-6.9504	2.9696		1.2698	1.0504	-0.3542	1.6681	3.9883		-0.3614	0	0.6674	1.443	0.2338	-0.1669	1.4946	-1.9732	-0.3079	3.2508	0.6091	0.0783	0.0699	10.005	-0.2198	0.0862	1.7021	-0.7353	0.7289	0.4155	-0.7692	2.1505	3.3846	3.8613	3.5842	-0.4691	-0.6031	-0.1069	0.7624	0.6129	-0.1325	1.7799	-0.9789	4.6586	5.9752	-0.5777	1.7266	4.1057	-0.1044	0.9901
2000/4/14	9.9848	-1.2257		-0.627	-1.8018	2.9621	-0.7383	6.8288		2.4184	2.0057	-0.663	-1.4225	-2.6439	-2.1739	-2.2758	-0.4313	-2.3166	0.8996	-3.1282	0.4435	-0.559	0.4548	0.9545	-2.8424	-0.9623	-1.0185	0.8683	1.3103	-1.8411	2.5564	3.125	-2.8832	-0.173	-2.0424	-1.335	0.8205	2.0177	-0.7107	-2.4536	-1.7488	-2.6616	1.7652	-3.2979	-1.162	1.4144	-2.269	4.4932	-0.4902
2000/4/17	6.8607	-3.0657		0.9464	-3.0346	-4.0276	-2.2314	9.9825		-3.1877	-2.3876	-3.4483	4.329	-3.3546	-3.0769	0.8219	-5.343	-3.3202	-4.0119	-4.2708	0.4675	-3.7245	-3.7121	0	-2.7482	2.0279	-2.5257	-3.7303	-5.0374	-7.0089	-2.4927	-2.5974	-5.0781	-6.0659	-2.4058	-1.968	-0.3539	-4.2027	-3.1697	-5.3025	-3.8835	-3.5156	-2.9412	1.9802	-4.6375	3.6262	5.0304	-1.7	-2.9557
2000/4/18	0.0649	0.5271		2.3437	1.8923	0.9592	1.437	-1.4331		0	1.8705	-0.9217	-1.1065	0.4132	-0.1764	0.8152	-1.2204	1.9624	2.1672	2.1763	0	0.365	-2.9149	0.5818	2.5524	0.1656	2.6871	0.8942	0.4301	0.8493	0.4511	5.2593	0.4115	0.738	1.3147	1.5056	2.5568	0.9032	2.5343	1.2204	3.5354	1.4575	1.3986	0.7551	1.0274	0.2692	3.9474	1.9329	0.8883
2000/4/19	10.2398	2.4719		-0.916	2.0714	-0.4808	0.75	9.9354		0	-0.565	1.7442	1.3986	0.4115	0.3534	-0.5391	5.9459	0.401	-1.5152	-1.7039	-1.8097	3.4182	-0.7748	5.4953	2.6667	-1.2815	0.8411	0.8863	0.571	6	3.1437	-0.2111	-0.4098	-0.7326	-1.2165	0	2.8393	1.023	0.4119	-1.3475	-0.9756	0.2394	-1.6858	-2.0343	1.0169	-0.8054	-1.2658	5.8882	1.3836
2000/4/20	9.7002	0.8041		2.1572	0.6298	0.9662	2.4814	-0.5143		0.2439	0.8523	0.2286	0	-1.5574	-1.1444	-2.168	-1.9679	-0.9585	0.1538	1.7335	-3.0016	0.0703	-0.8297	1.4393	1.8182	5.3183	3.3364	2.9283	0.1419	5.2632	5.9507	-2.0451	5.1852	0.5535	1.9704	-0.1267	-0.7407	0	0.6154	0.3595	0	-0.3185	1.5588	-1.6393	1.3423	3.3829	-0.2051	-1.2253	1.861
2000/4/21	0.0536	-2.3205		-1.0558	-1.3908	-2.2727	-2.1792	-6.9424		-0.2433	10	-1.7104	4.9655	1.4988	0.4452	2.7701	0.3717	2.7419	-1.2289	-1.7039	-1.1129	-0.7027	0.6398	-2.4324	0.2618	1.0736	-3.7668	-2.7027	-1.1339	-3.0189	-2.4658	-1.9438	-2.5822	-1.4679	-1.4493	-1.7766	2.6119	-1.8987	2.5484	1.5043	-1.1494	-1.1182	-0.8442	1	0.6623	-2.7487	-3.9568	4.1031	-1.9488
2000/4/24	7.2309	-0.0742		-0.6098	-0.9873	0.8568	-0.165	1.0317		-3.0488	3.7132	-2.9002	-3.9422	-3.6095	-1.5071	0	-2.2963	2.6688	-1.5552	-0.8667	-1.9215	-1.8401	0	0	-3.3943	-1.3769	2.5163	2.7778	-4.086	-2.4319	0.1404	-0.0734	0.0803	-2.2346	-0.6536	0.3876	-1.1901	-1.4194	3.8767	-3.8109	-1.495	0.9693	0.8514	-2.0902	-2.3026	-0.4038	-2.7287	0.3666	-0.2484
2000/4/25	1.049	-0.1486		1.3804	4.6296	-0.8495	-0.9091	-3.2207		-4.2767	0.9877	-2.0311	-1.9152	5.5319	-0.45	-0.5391	-2.047	-1.7584	1.4218	0.9836	1.3154	0.0721	5.7213	-0.6925	0.3604	-1.077	-0.5455	4.1252	0.4484	-0.2991	-0.8415	0.0735	-2.1669	2.4762	1.727	2.1879	-1.6728	3.4031	-1.4354	2.6412	3.0354	2.48	-2.0721	-0.6742	-1.0101	2.8378	3.2453	-2.6484	-0.4981
2000/4/26	6.2284	1.9345		-0.1513	-0.953	-0.4896	-0.5838	-1.8669		2.3653	-1.7115	4.1463	-0.2789	-2.7419	0.0904	-3.6585	-0.0774	-0.7782	-0.7788	0	-1.1326	-1.2968	-1.5264	-1.046	-1.3465	2.621	-1.0969	-0.5464	-1.4881	-2.8	-0.9901	-1.4684	-0.1641	-0.3717	-0.3234	0.6297	-1.6672	-0.2532	-2.5243	-2.7877	-1.6367	-0.3123	-2.9781	-0.3394	4.898	-0.5256	-1.3852	-1.0319	0.5006
2000/4/27	9.2136	-2.5547		-1.6667	-1.5808	-2.829	-1.6779	-3.5567		-1.9255	-3.4826	-3.7471	-4.8951	-3.7313	-0.3613	-1.8284	-0.3873	-2.1176	0.6279	-2.2727	-0.6426	1.7518	-4.1804	-0.6342	-4.5496	-1.5324	-3.1423	-1.9231	-2.4924	-1.9547	-2.8571	-2.608	-1.2325	-2.0522	-1.0543	-2.378	2.526	0.2538	0.498	-2.4265	-1.6639	2.1926	-2.0194	-4.0863	-0.3891	-4.2272	-0.1621	-4.0758	-2.8643
2000/4/28	10.0128	1.1985		0.3082	0.838	1.2658	0	2.4871		-1.4398	1.933	2.7981	-2.9412	-0.2584	1.9946	-0.4298	0.6998	1.3566	-0.156	1.1074	-5.793	0.4304	4.7059	0.2128	0.6673	0.1596	1.0496	0.1401	4.5701	2.6233	0.8824	2.1423	1.9135	0.9524	1.1475	0.2564	1.5187	0.6329	-0.892	2.939	-0.1692	3.4483	2.5556	0	0	0.1379	0.5952	1.4822	0.8974
2000/5/8	-9.9923	4.8113		6.7588	-1.0388	-1.375	3.2423	7.113		-3.0544	-0.3793	0	1.2121	-2.677	-1.9556	0	2.0077	-2.4857	1.875	-1.6429	3.2836	2	-0.2809	2.2647	-0.5682	0.4781	-1.2276	2.2378	2.7407	-2.5562	-0.8746	-0.4494	-4.1633	1.5094	3.4036	3.7084	-0.5319	0	-1.7	-1.4641	2.0339	6.2222	0.5627	0.4734	2.7995	0	0	3.2132	-1.1436
2000/5/9	-6.8847	0		-3.1655	-1.3296	-2.5349	-2.7273	-1.5625		1.7808	-2.9188	-3.9053	-1.9461	1.2422	-1.5413	5.1799	-2.1196	-3.0392	-2.454	-2.5612	0.7803	-1.0504	-3.8028	-1.6609	-2.2857	-0.6741	0.6692	2.4624	-3.7491	-1.3641	-2.0588	0.4515	-3.6627	-1.6729	-2.1944	-2.9593	-0.5348	1.5094	-0.5086	-2.526	-2.8239	-3.0683	-2.2382	-2.1201	-3.1032	-3.0303	3.12	-3.1132	-1.671
2000/5/10	-1.6174	-6.0028		-5.2006	-4.6099	0.13	-4.3331	-5.6349		-3.7685	0	-4.4335	-3.9695	-1.227	-3.407	-1.6416	-5.7231	-5.6623	-4.0881	-4.2286	0	-2.7601	-3.5139	-5.5595	-2.0468	-4.3114	0.5698	-6.1415	-3.4457	-5.3191	-4.5045	-4.5693	-5.305	-4.3478	-3.6058	-4.0661	-3.9315	-3.7175	-5.0102	-3.2774	-4.1026	-2.8777	-5.9689	-5.0542	-2.3529	-4.8295	-5.8946	-7.4002	-4.5752
2000/5/11	-4.744	-4.0571		-4.5455	-0.3717	-3.2468	-2.0426	-1.4298		-3.7762	0	0.5155	-2.2258	-1.8634	-2.2879	-1.2517	-5.6604	-0.5359	-3.1148	0.2387	0.3728	-2.9112	-0.9105	-0.4471	-0.8955	-5.5486	-4.7214	-4.2674	-1.0085	-4.2697	-2.2013	-2.9827	-1.9608	-1.1858	-2.4106	-1.9868	-3.3613	-2.0592	-2.6911	-2.8369	-2.139	1.4815	-2.9565	-1.5209	-1.6064	-1.6418	-3.6031	-5.2576	-1.3699
2000/5/12	0	0.2349		0	0.0746	2.6846	-0.272	-1.1092		1.0174	0	0.2564	-1.4634	-2.7125	-2.7317	-0.5634	2.1739	-0.9698	-0.1692	-2.0238	1.4	-0.9745	-0.9699	-1.1228	-1.9076	0.9717	-2.3786	0.2972	-0.3135	0.939	-0.1608	0.0809	2.8571	-1.8	-0.4259	-1.0811	-2.971	0.7884	-1.6593	-2.5142	-0.5464	1.3139	0.3584	2.574	-1.0884	-0.3035	-0.345	1.8868	-0.2778
2000/5/15	6.5089	-2.5		-3.2841	-2.4609	-1.1765	-1.9091	1.3805		-1.7266	-9.9346	4.3478	-2.8053	-0.9294	-5.5165	3.6827	1.0213	-3.1556	-2.3729	0.6075	-0.3381	-1.8168	-5.6701	-2.6495	1.0235	-0.0875	-2.9442	-3.5556	-4.5597	-2.907	-1.4493	-0.5659	-0.9259	-0.611	1.4542	0.5464	-2.2405	-1.043	-2.0247	-0.8319	-2.7473	10.0144	2.5893	1.6311	-4.7455	1.9787	2.8275	-1.8519	-1.2535
2000/5/16	-2.4074	1.7628		2.8862	1.2997	1.5873	1.6682	3.234		3.0747	1.3062	1.4706	1.8676	-0.469	4.2463	-0.1366	0.5897	1.573	1.7361	1.3285	-4.8346	0.3084	0.4918	0.6221	1.3171	-2.0578	3.0335	1.5361	2.6359	2.1557	1.7974	6.4228	1.4019	0.6148	1.1804	1.7663	6.4935	0.1318	3.6739	2.6007	2.0716	-0.0655	0.8703	0.8642	3.0325	0.2985	0.4489	4.4395	1.5515
2000/5/17	0.9488	1.7323		-0.6601	-0.0755	-1.4323	-0.0912	-2.803		-0.4261	0.1433	-2.4155	0.1667	-1.6023	1.833	0.684	-0.335	0.6637	-0.1706	-1.6687	-1.7825	0.0769	3.0451	0.1546	-3.1	-0.3129	0.5076	0.1513	-2.0867	0	-0.321	-0.7639	-1.4747	0.2037	-0.4167	-2.0027	-2.2956	0.1316	-1.2182	-0.8177	-0.369	5.2425	-0.9491	-2.5704	1.1212	-3.4226	-0.9497	-1.169	-0.5556
2000/5/18	7.0019	4.257		2.1595	2.4169	3.1704	2.0073	3.4775		-0.1427	1.2876	2.9703	0.9983	0.0958	2	-0.1359	4.5378	1.8681	4.7863	2.0606	0.5142	1.9969	4.0106	2.6235	1.3416	6.7265	3.5354	3.1722	2.7869	2.9308	2.4155	1.1547	1.1225	3.8618	0	3.406	0.1468	0.657	1.1495	2.9678	0	1.1831	2.7875	4.1457	0.9702	3.2357	1.41	2.3656	2.514
2000/5/19	-1.3614	0		1.1382	1.7699	0.2561	1.4311	6.0656		1.7143	0.9887	-1.3221	2.1417	9.7608	0.8824	4.3537	-1.2862	2.8047	0	2.1378	-2.6181	4.2922	-1.0654	1.1278	4.2399	-0.4202	4.3902	1.0249	3.748	1.3667	0.3145	-0.3044	3.5153	2.544	3.5146	6.0606	1.173	0.2611	1.3636	6.9656	10	5.2308	1.3123	-0.965	2.6081	0.8955	5.0612	0.7353	0.4087
2000/5/22	-0.5788	2.0787		1.4469	2.971	3.1928	2.7337	9.5054		1.8258	6.2937	2.3143	0	1.4821	3.4985	0.2608	2.2801	1.574	3.752	2.3256	1.7305	2.1661	-0.2564	1.8587	1.6865	1.8143	7.2897	2.7536	1.153	6.7416	3.1348	2.8244	2.8597	0.9542	0.1617	-0.2484	4.1304	2.9948	3.0269	1.1976	0.5051	1.5205	2.7634	3.2887	3.5452	1.4793	2.2234	3.6496	2.7137
2000/5/23	2.5526	-1.5273		-0.317	1.3371	0.3713	-1.2876	-1.0586		0.9655	-0.7895	7.0238	0	-1.8041	-1.784	0.2601	-1.2739	7.5413	2.9874	-0.4545	-0.8202	-1.8375	1.8509	2.1898	-1.9512	-0.3315	-1.2195	-0.9873	-1.5198	-1.8947	-0.6079	0.2227	0.0869	1.8904	0.4843	4.2341	1.4614	2.2756	-0.7617	-3.6982	1.1725	1.4401	0.7563	1.0613	-1.6796	-0.7289	-1.709	1.4085	-0.5284
2000/5/24	-1.4847	1.4771		0.4769	-0.1389	0.1233	0.6957	-1.7118		0.4098	4.1114	-0.5562	10.4839	2.0122	4.3021	5.0584	2.0161	-1.7291	-0.7634	1.5982	-5.4824	4.2477	-1.9182	-0.2857	7.9602	1.2058	4.0564	1.2821	2.7006	-0.4292	5.6575	-0.5185	0.6076	-0.1855	-0.1606	0.2389	-1.989	0.9889	1.6447	1.0753	-0.3311	-2.2714	0.1668	0.4667	2.6281	1.4684	2.1602	-0.0992	2.2576
2000/5/25	-0.3546	-0.7278		2.057	0.4868	0.8621	2.0725	1.0885		-0.6803	2.0382	1.566	-0.7299	1.458	0.1833	0.8642	1.581	1.6618	3.8462	3.1461	7.5826	1.8646	8.8523	1.7192	3.318	-0.986	-1.1017	1.2658	0.3757	2.9095	0.7236	1.2658	0.604	0	0.2414	0.1192	1.1197	0	2.3732	0	0.9967	-0.3486	1.9983	0.9292	-0.3841	3.1838	3.0944	1.0924	2.2078
2000/5/26	-2.8915	0.6644		0.4651	2.4221	1.9536	2.3689	0		3.2877	0	0.6608	-2.2059	0	2.0128	-1.7136	-1.5564	-1.6346	10.0741	-1.1983	1.5663	-1.8983	-3.7352	-1.1972	-1.2489	-1.0373	-3.5133	-0.5556	1.5719	-2.199	1.8678	2.9412	3.0017	3.7175	1.4446	3.4524	-0.7612	-0.2448	3.6881	3.0395	2.7961	4.9563	-1.0612	-0.4603	-0.1928	0.561	-1.8009	1.0806	-0.5083
2000/5/29	-1.5575	-0.9901	215.5502	0	3.1757	5.0299	0.7438	-0.3589		5.0398	-0.4994	1.3129	-1.3534	1.0144	-2.4215	-1.1208	1.7391	-1.3685	-0.4038	1.1025	2.9063	3.5936	4.9607	-0.9979	0.7227	-0.2935	-0.1776	0.419	1.7686	-0.7495	4.2313	-0.7857	4.0799	0.7168	-0.3165	0.2301	5.0907	4.1718	0.4065	-0.1475	-0.16	6.4444	1.5677	-1.2717	-1.3522	4.6025	-2.4962	-1.6521	9.9617
2000/5/30	-0.0465	2.1111	-4.8522	-1.2346	-4.4532	-4.675	-3.0353	-3.8184		-1.3889	-1.0038	-2.4838	-1.8293	-4.2678	0.3676	0	5.9829	-0.2973	-5	-3.3806	-0.9798	-2.7352	-1.825	0	-3.4081	-2.1447	0.9786	-1.8081	-2.5344	1.5102	-4.0595	-4.3197	-4	0	-1.746	-3.5591	-2.0571	-3.4158	-3.4413	-2.7326	-0.8013	-5.6367	-1.1373	-3.0445	-1.2402	-3.3333	4.7544	0	-1.5099
2000/5/31	4.702	-0.4353	-2.3108	6.0937	10.0069	0.4785	0.7614	4.0449		-2.4328	-1.5209	0.5537	1.7081	-1.049	-0.9158	2.0151	-1.5396	0.2982	3.5562	2.8217	0.2619	2.0576	0.5243	2.1598	-0.2786	1.2462	0.3524	3.5411	-0.8915	6.2699	2.2567	0.7524	-1.25	4.6263	2.0194	4.7619	-0.542	1.0976	0.9434	-1.063	3.3926	-2.7655	0.493	1.4493	-0.8592	10.069	0.4988	-2.668	0.7212
2000/6/1	3.2459	0	1.4682	-0.4418	1.6199	-0.2381	-0.2519	-0.7199		1.0499	5.2767	3.9648	2.1374	1.4134	-0.1848	1.8519	1.0424	-0.3964	-0.4121	-0.6586	1.6836	-0.9409	-2.7975	1.2685	-1.4898	3.3531	-0.2634	0.9576	0.1499	-0.1	0.4138	-1.643	-0.1688	1.3605	2.5337	1.7045	1.4986	0.2413	0.7269	0.5372	0.625	1.7634	-1.3083	2.9762	-2.5333	3.6341	-0.7444	-1.1168	-1.79
2000/6/2	-2.7132	-0.8743	-1.9293	5.7692	-0.8584	-1.9093	0.1684	2.9732		-0.9091	-0.7335	-1.589	-1.7937	-1.6551	-0.6481	-0.8485	1.3265	0.2985	2.3448	4.3094	-5.8521	-1.6282	-1.2195	2.0181	4.0643	-1.3142	-1.6725	1.2195	-0.4491	-1.5015	3.022	0.6834	1.3525	7.2148	9.1892	2.7933	-2.0805	2.2864	2.0619	-1.0687	7.1429	0.2236	-0.1657	3.9306	3.5568	10.0363	4.3	-0.4107	1.5796
2000/6/5	-2.6118	-0.5513	-1.3115	-5.7343	-4.0816	-0.6083	0.4202	-3.3099		-1.8349	-2.8325	-0.5382	0.3044	-1.5058	1.0252	2.934	-2.3273	0.0992	-5.9299	-2.0127	5.8217	-3.1034	-5.0864	-1.4325	-2.1798	1.3733	-0.5372	-0.2677	-2.1805	-2.2358	-2.6667	-1.3575	-0.5004	-6.1033	-5.4455	-4.6739	-3.6326	-1.7647	0.202	4.1667	-6.3768	3.0117	-0.166	-4.4494	0.3303	-2.3077	-4.0748	2.6804	-1.7943
2000/6/6	8.8636	1.3304	0.4983	2.9674	1.2895	1.4688	3.0962	0.1457		-1.0681	2.5349	-0.8658	0.4552	0.9892	3.5978	3.3254	1.7126	0.7929	-2.4355	1.2973	1.5186	1.4235	-2.4974	0.9689	1.3928	-1.2315	1.9802	-0.9396	3.7663	4.9896	1.0959	4.1284	3.6882	-3.5	-0.374	-2.6226	1.2091	-1.0778	2.3185	-0.4444	-3.4056	-2.5988	1.6625	-1.1641	-0.8558	-5.7368	0.7496	0.502	1.218
2000/6/7	-1.9207	-0.8753	0.7438	-3.3141	0.4456	-0.8444	0.0812	-0.3636		2.5641	-1.7305	0.4367	4.9849	0.5343	2.1371	-0.3448	3.8799	3.2448	-1.0279	0.5336	-0.875	0.2807	1.3874	1.3708	0.1832	3.6991	0.353	0.542	-0.8889	3.3663	-0.9485	-0.2937	2.7486	-1.8998	-1.952	-1.5222	0.2108	0.1211	-0.6897	-1.3393	-0.4808	-7.3374	1.39	0.1178	-1.1952	-1.5513	0.496	1.7982	0.1203
2000/6/8	-2.086	-0.1104	-1.3946	-0.2981	-3.8657	1.5815	-0.7299	-2.2628		0	-1.2579	2.1739	0	1.9486	2.1796	-0.9227	2.3256	0.9524	0.8902	-1.1931	2.9897	-2.1693	1.6842	1.2847	3.0165	1.523	2.6385	2.4259	0.8969	-0.8621	-0.5472	-0.9573	-2.203	1.4085	-1.7611	1.0702	1.1921	0.4837	-1.1905	-1.2821	0.8052	0.6599	-1.7742	-1.1765	-0.5376	2.5736	-3.1589	2.2571	-0.8413
2000/6/9	1.6957	-2.0994	0.1664	-2.5411	-1.7139	1.5569	-2.7778	-1.8671		1.7105	0.5096	3.0851	-0.4317	-1.3901	-1.9625	-2.9104	-4.5455	-2.3585	-2.0588	-2.3052	4.438	0.5722	-2.5362	-0.8011	-2.8394	-3.9084	-2.9135	-2.5	2.1481	-3.3816	-2.6135	1.487	-1.5286	-2.2569	0	-2.3529	0	-1.3237	3.1124	0	-2.7157	0.5959	-2.4631	3.0952	-1.9595	-5.7348	-2.2426	-2.975	-2.1818
2000/6/12	-0.0855	-1.0158	2.7409	-0.1534	2.5486	2.2406	1.5126	1.9026		2.0699	0.8872	4.8504	3.3237	3.7004	3.5683	0.3597	2.8139	-1.8357	0.4505	0.5618	-3.6934	3.0583	-0.9028	-0.1346	0	-0.0411	2.8244	0	5.8013	1.3	2.8249	-0.4396	2.9412	1.5986	-3.7406	0.7229	-1.6632	-0.2439	0	-1.7571	-0.4926	1.1848	-0.0842	1.6166	0.6892	2.4081	1.3034	-0.9891	2.2305
2000/6/13	-7.0175	2.6226	0	2.4578	0.1308	-1.1534	-0.0828	3.1367		0.1267	6.6583	3.1496	-0.4196	0.2549	-0.5042	0.9558	-0.5614	2.1654	1.9432	2.7933	-0.2887	0.4831	-0.9646	7.4124	1.0959	1.6441	4.6352	4.3185	0.2056	0.0987	0.6868	2.0603	0.3175	0.6993	0.7772	1.6746	0.8457	1.467	3.6027	0.3888	2.1452	0.2342	1.9377	0.1136	1.3005	0.495	1.4925	1.4985	1.2121
2000/6/14	-3.4514	-1.6667	-1.6168	10.045	-0.3919	-1.1669	2.3198	-2.0275		2.0253	2.5913	-1.9084	0	-1.1017	0.8446	-1.6568	-2.3994	1.8304	1.7595	-0.6522	4.177	1.0989	5.7359	-2.5094	0.1807	-0.2426	-0.5742	-0.9056	1.2312	1.5779	0.4093	-1.2978	2.2152	1.7361	0.1285	-0.5882	-1.2579	1.3253	1.7857	-1.0844	4.3619	-0.7593	-1.0744	-1.9296	-1.0135	6.0345	0.1521	-1.1811	0.3593
2000/6/15	3.9085	-0.113	5.5053	1.3624	2.6885	-1.5348	3.2389	-1.2565		-1.4888	-0.1148	-1.8482	0.8427	1.114	9.7152	-3.2491	1.2292	0.6623	-0.2882	0.3282	0.1191	-1.4266	-1.2794	0.9653	0.9919	-0.9728	3.1353	3.1332	1.3514	-1.2621	0.6793	-1.3879	-0.0774	-0.3413	-1.4121	0.9467	0.7077	2.3781	-0.1847	1.9577	0	1.4126	-0.3342	0.5787	-0.273	-2.439	-0.2025	-0.7968	1.79
2000/6/16	0.4128	-0.4525	1.0903	-4.4355	0	-0.2398	-1.5686	2.0958		-3.2746	-2.069	2.9732	-4.5961	-2.7966	-6.4885	1.2438	-1.1429	-1.3158	-2.7457	4.253	6.3838	-0.0689	0.0518	2.3582	-1.7857	-0.6549	-3.28	0.6329	0	-1.5733	-2.0243	-1.8519	2.1689	-2.0548	-1.6927	-4.1717	0.4216	-1.8583	1.6651	-1.6129	-2.1672	-0.2902	1.8441	-0.8055	2.0534	-3.4524	-2.7905	1.004	-1.524
2000/6/19	0.9137	-1.5909	-2.1572	-1.6878	-1.4049	-2.4907	1.9124	1.4663		1.3021	-2.4648	1.8287	-4.3796	-2.0924	-5.0612	-4.1769	-0.289	2.8571	0.8915	1.2552	3.4663	-2.3448	-0.4145	-0.4359	0.3636	10.0124	-2.316	-0.3774	-3.2667	-1.8981	-1.3774	-0.0755	0.7582	-0.8741	2.1192	0.1244	-1.5395	2.9586	2.0018	-1.7174	0.6329	-1.1641	2.3868	-3.1323	-0.7378	0.2466	2.8706	2.0875	0.2381
2000/6/20	-0.5885	-0.1155	-1.8898	-3.0043	-2.8497	-2.682	-2.4238	-3.0347		3.0848	1.444	-4.1588	1.0687	-0.3562	-2.5795	2.1795	-2.5362	-2.2222	-1.7673	-3.0992	2.7017	0.4944	0.7804	-3.1895	-2.1739	6.8914	-2.2015	-4.6717	3.377	-2.0367	-0.838	-1.0574	-2.8593	0.5291	-1.8158	-0.9938	-1.2793	-2.2989	-4.7279	0	-1.7296	0	-2.8135	0.9581	-2.027	-2.706	-1.725	-1.4606	0.2375
2000/6/21	2.8233	0.6936	1.4446	3.2448	2.2	1.5748	1.1218	2.0864		1.2469	-0.5931	-0.789	0.6042	4.1108	1.2357	1.2547	1.4126	-0.2841	0.1499	1.2793	-1.0523	-0.7027	0.5679	3.3592	0.9259	0.035	0.8658	2.2517	0.1333	0.5198	0	0.1527	0.3873	-0.5263	0.5284	0.2509	0.504	0.8235	0.7491	0.7943	0.16	3.4158	0.579	-0.2372	0.6897	0.885	2.3748	-0.1976	4.0284
2000/6/22	-0.4429	-0.5741	-2.8481	-1.7143	-0.848	0.1292	-1.5055	-0.7299		-1.3547	0.1193	-0.5964	-0.9009	2.8326	-1.4821	-0.7435	4.1056	-1.6144	-0.4491	-3.7895	-1.2761	-0.4954	-0.6674	0.5625	-1.5596	0.8056	1.7167	-0.9067	2.1305	0.9307	1.831	0.6098	2.6235	-0.5291	-0.657	0.5006	1.0029	-2.1004	-2.6022	-1.4972	-0.639	-0.3986	1.5625	0.2378	-2.7397	-0.1253	-0.2017	-0.297	-0.6834
2000/6/23	6.7616	0.3464	0.7329	1.3081	1.3816	0.7742	0.4023	-0.0735		0.8739	0.8343	0.5	2.2727	-1.6694	2.6549	-1.1236	1.0563	0.3861	2.2556	1.9694	2.0826	3.0583	0	5.0342	0.6524	1.0424	-0.7595	0.5229	2.6076	0.4098	0.4149	0.6818	0	3.5461	1.7196	2.9888	1.773	1.1919	0.3817	0.56	2.7331	2.8588	0.4049	-0.949	2.0423	2.7604	1.0106	0.7944	3.6697
2000/6/26	-1.5	2.7618	1.3743	1.1478	2.8553	1.7926	1.6026	4.3414		-2.104	0.8274	3.5821	0.2963	-0.3396	-1.1207	0.2525	1.115	0	1.7647	2.5751	0.3517	-0.6211	0.3101	-0.1183	2.5926	-0.3095	3.5714	2.4707	1.9695	3.1633	7.1625	-0.301	1.5038	2.7397	0.9103	1.9347	0.2091	2.1201	9.981	-1.1933	1.8779	2.2235	4.0323	0.7186	0.069	1.9536	1.0025	0.8867	1.8805
2000/6/27	-2.242	-1.3438	0.1595	0.9929	-1.2618	0.7547	0.2366	-1.622		0.7585	1.2896	-1.7291	2.8065	-1.3629	-1.4821	-4.1562	-1.3094	0.4808	2.7457	1.046	-0.4206	0	-2.1638	1.481	1.7148	0.1725	0.6568	0.2538	-1.9315	-1.6815	1.928	1.2075	-0.1481	0.1667	-0.5155	-0.2372	-0.1391	0.2307	3.7165	0.161	1.0753	-2.2295	-0.9302	0.5945	-0.4167	0.479	0.1985	1.0742	0.2172
2000/6/28	2.7694	4.9943	-0.8758	-1.6854	2.1725	-1.1236	1.1015	1.4337		-0.1255	-1.5046	1.4663	-1.4368	-0.2591	0.708	3.548	0.4888	6.89	-0.4219	-0.3106	-0.3168	-0.6944	-1.0005	1.5178	-0.6211	1.2397	-2.8548	-1.0127	0.3812	0	0.1261	0	0.2967	0.4992	0.7772	0.4756	-1.3928	-0.9206	-1.3333	3.2958	2.8875	2.5028	3.9906	3.8005	0	-1.7878	-1.4364	-0.7729	-1.1918
2000/6/29	-0.9263	-1.4054	-1.1245	-2	1.1257	-1.6414	0.856	-1.6254		1.005	-1.1751	2.0231	-0.1458	0.8658	-0.8787	-0.7614	-2.4322	-1.1638	-2.6836	-0.1038	-1.2359	-1.1189	-1.0638	-1.8976	4.4643	-1.9728	0.5038	-2.5575	-2.5316	-2.4145	5.7935	-4.698	-2.2929	-3.4768	-1.5424	-2.4852	-1.3418	2.2067	5.4899	2.8794	-3.3973	0	1.2039	-2.5172	0.3487	-2.7913	-1.8593	-1.6553	-2.0833
2000/6/30	-2.2524	-1.0965	-0.1625	1.895	-1.7934	-1.027	-2.4691	-2.3707		1.3682	-4.8751	-6.4212	-2.3358	-1.03	0	1.7903	0	-1.9022	2.7576	2.8067	-0.8938	-0.6365	-1.5054	-0.0586	0.0855	-2.4983	1.5038	2.6247	0	-1.5464	-0.3571	0.2347	-1.9682	-0.1715	-0.2611	-0.8495	-0.1432	2.7273	-0.9608	-1.139	-0.3058	-0.9767	2.3048	-1.1737	-2.0153	-0.7491	-1.4849	-0.099	0.4479
2000/7/3	-1.0435	-2.439	-1.6273	-3.4335	-4.3451	0.1297	-2.057	1.3245		4.2945	-2	-7.7699	-3.139	-0.1735	-4.4326	1.6332	-1.8519	-2.8624	2.1186	8.3923	-1.3348	-2.5623	-1.9105	-1.7009	1.5371	-1.7794	-1.5638	0.1279	2.1429	-3.8743	6.2127	-2.8884	-4.0927	-2.0619	-1.4398	3.06	-0.7168	0	-3.2336	-2.8418	0	-0.8767	3.7064	-2.019	1.844	-3.1447	-1.6632	-3.667	0
2000/7/4	3.1634	1.1364	0.2481	1.3333	0.7242	2.3316	1.2116	-0.5084		-1.6471	2.8061	-0.3282	2.6235	0.4344	0.1855	3.7083	-0.2903	1.4259	-0.2766	2.0522	-1.2797	0.9496	0.3895	-1.8496	-1.4298	-0.1087	0.6689	4.47	0.3814	0.7625	0.6749	-0.4823	3.1401	2.6316	1.0624	5.1069	-0.1444	2.8761	1.5873	0.3953	3.9877	-0.6633	0.8409	0.1212	-1.4624	2.3377	0.2114	0.3086	-1.0033
2000/7/5	1.4906	-1.1236	-0.7426	-0.2924	0.2614	-1.0127	0.5587	4.0876		-0.5981	-0.3722	-2.854	-1.9549	-1.2111	1.3889	-2.3838	2.1106	-0.8435	0	-1.4625	2.5185	-0.7236	-1.5521	-2.0061	2.9863	0	6.8106	-1.3447	3.2299	-0.6486	-0.3352	2.9079	-2.42	0.3419	-0.5256	0.452	-1.3738	-1.3978	1.8092	-1.1024	-1.1799	-1.0573	-0.6254	0	-0.2827	-1.5228	-0.6329	-0.8205	3.3784
2000/7/6	0.7554	0.5682	-0.665	1.0264	-0.5215	-0.1279	1.9841	8.345		-0.1203	-0.9963	2.7119	-0.3067	-1.1384	-2.0091	0.1221	-1.5681	-1.1342	1.8031	1.577	1.0116	1.1662	-0.9009	0.7444	-1.4913	-1.2332	0.311	0.3717	0.6748	-0.9793	-4.4843	-0.5495	0.72	2.8961	1.8494	2.1372	-2.0528	0.4362	-1.8578	-0.6369	4.1791	0.4499	-4.965	-1.6949	-0.4252	4.6392	-1.8047	-1.3444	1.4161
2000/7/7	0.4998	1.8079	2.0084	1.4514	1.5727	2.6889	1.6342	0.6472		-0.1205	1.8868	0.8801	0.9231	-0.3543	1.1184	2.3171	-1.7379	2.1033	0.8403	4.9315	1.5379	0.7205	2.0455	4.4951	0.9251	1.3588	2.1705	0.4938	-2.1328	1.978	6.8075	1.3418	1.1914	0.8278	1.4267	1.1013	0.1497	2.9316	1.9753	0.5609	0.8596	0.112	2.3547	1.2315	0.4982	0.9852	1.2973	1.2579	0.7519
2000/7/10	-7.0866	2.8857	1.3946	2.289	0.9677	2.2444	2.5268	2.9582		-1.3269	-0.9877	-1.0905	-1.8293	0	-2.5806	0.1192	-1.1791	2.809	7.7778	1.9147	-0.1761	-0.9299	2.951	0.4714	4.25	0.3986	-0.8346	5.6511	2.6152	1.5086	3.2967	1.4798	3.6107	4.2693	6.0102	3.4858	1.1211	4.7468	4.1162	-1.0359	5.1136	2.2371	3.2351	-1.7032	-1.6289	2.3171	1.3874	3.0021	6.0768
2000/7/11	1.0259	0.5394	-0.3236	-1.958	0.8307	-1.4634	-1.419	2.436		-0.2445	-1.3716	-2.3153	0.7764	-0.0889	2.649	-1.6667	-0.6711	-1.184	-2.3196	-4.4406	-0.9527	1.8773	-2.1092	0.8211	0.0799	-0.7218	1.0712	-1.6279	3.0947	-0.7431	-0.3191	-0.4605	-0.7576	-0.7874	-1.3269	-3.3684	-0.6652	-0.6042	-2.2481	3.3011	1.2162	-0.1094	-1.7409	1.8564	2.0878	-1.0727	0	-0.804	-1.1055
2000/7/12	-3.0464	-0.5365	0.2435	2.9957	2.5982	0.7426	1.3636	-2.378		1.4706	9.9874	1.3544	0.9245	1.1566	-1.4747	-1.4528	2.1021	0.2765	3.4301	0.4468	-0.4631	-0.4961	0.3867	-1.4543	-0.7987	-1.3086	-1.9682	3.5461	-0.0589	-0.8556	0.8538	-1.3107	0.1527	4.4444	3.0562	10.0218	-0.1488	-0.2026	1.9826	-1.1691	2.9372	-0.4381	-1.3466	0.1215	-0.6347	3.3735	-1.7895	0.4053	6.5041
2000/7/13	-4.7359	0.863	1.7814	-1.5235	-2.0383	0.4914	-3.139	-4.1849		-1.8116	-0.5747	-3.2294	0.7634	-1.9349	4.6773	2.457	-1.1029	-1.5625	-3.3163	0.4448	-0.3579	0.4274	-3.9075	0.6494	-2.496	2.9834	0.4633	-2.0548	-2.6502	-0.9709	-3.0688	4.7656	-3.125	-5.7751	-0.5931	2.4752	1.9374	-7.9188	0.0778	2.0505	-5.4475	-1.1001	-1.796	-0.8495	2.7679	0.8159	-1.5541	3.33	0.6679
2000/7/14	2.7725	-1.1765	-0.4773	1.2658	0.1892	1.467	1.1574	0.5867		-1.107	1.2717	-0.8055	0.4545	2.0628	-1.8767	0.7194	1.4126	0.3735	-1.1873	-2.4801	-0.3233	3.1915	1.5464	4.9267	0.2477	1.4306	-0.0769	-1.049	2.2384	2.9412	-0.3275	1.2677	0	0.9677	-1.5513	-1.4493	0.4386	0.9923	-0.4662	0.4637	0.823	1.0011	2.3409	-0.2448	1.5193	0.578	1.7964	-0.4883	-0.3791
2000/7/17	-2.8372	1.0823	0.4796	-0.8333	-3.0837	-1.4458	-1.4493	-2.5275		0.6219	1.0274	-1.2761	0	-1.9332	-7.8324	3.5714	0.5865	0.4651	-0.534	-2.3615	-0.5045	-1.0997	-2.3689	-0.2236	-2.883	0.5289	1.4615	-0.9423	1.6568	-1.5873	-0.3286	-0.8837	1.5736	0.639	-0.4848	-1.4706	-1.0917	-0.9825	-0.5464	-2.3077	0.9524	4.5154	-1.9299	-1.1043	-1.2925	-2.2989	-1.4439	-0.7851	-2.6641
2000/7/18	-3.4466	0.4283	0.8751	0.8403	0.3247	-0.489	0.4644	1.6622		1.6069	-0.904	5.7579	1.9608	0.7168	2.1739	1.3793	-0.5831	2.7778	1.3423	2.9767	-0.1449	-1.1119	0.5199	0.3922	0.8482	0.2455	2.5019	0.9512	5.5879	0.3226	6.044	-1.1887	-0.8521	1.2698	0.2436	-1.592	-0.4415	1.8743	-1.8838	0.7874	0.4043	3.1085	0.5831	-0.2481	-0.7581	0.8235	0.0543	-0.4946	4.3988
2000/7/19	-4.6604	5.3305	-1.0252	-0.2778	-0.3883	-0.1229	-0.5393	-0.5886		-1.0949	0.2281	0.1111	1.1834	-0.8897	-1.354	0.907	0.1466	-1.1712	-1.0596	-1.4453	-0.5078	1.0541	0	0.1674	0.841	-0.6298	-1.6272	0.4711	-0.4961	2.1436	-1.5544	-0.3008	-1.7188	-2.0376	0.1215	0.2022	-0.0739	-0.8658	0	-0.7031	-1.8792	-0.2044	-0.4348	2.4876	1.3194	-0.9335	2.2234	0.6958	-1.779
2000/7/20	4.2122	-0.9109	-1.9124	-1.3928	0.1949	-2.091	1.4717	-1.7105		2.214	-0.5688	0.9989	2.3392	0.5386	-0.5882	1.573	3.8067	0.1823	0.8032	-0.9166	1.0937	-1.0431	-1.2644	-0.8914	-1.4178	-0.3521	-2.2556	-2.8136	4.4875	-0.6296	0	-0.8296	-0.318	0	0.9709	0.4036	5.0296	-0.8734	-2	1.4162	1.0944	-1.4337	-1.31	-0.6068	1.0966	-2.1201	0.4775	4.6397	-1.6206
2000/7/21	-1.3473	-0.5107	0.8123	2.4011	0.9079	1.2563	0.9924	4.8862		0.4813	3.4325	0.1099	1.7143	0.0893	1.3807	2.4336	-0.2116	-1.0919	-0.3984	1.8501	3.0653	-0.2811	1.8626	-0.1124	1.4382	-3.0389	2.2308	0.3619	3.3934	0	-1.1579	0.5323	0.8772	0.48	-1.0817	-2.9146	-1.1972	0	2.2857	-0.3103	0.406	-0.0519	0.9587	1.0989	2.1017	4.2118	0.2112	-1.0377	0.3876
2000/7/24	-4.1477	1.3347	-1.6116	0.8276	2.635	1.1166	-1.8896	-1.404		-1.6766	-0.3319	2.5247	0.9831	-0.8101	-1.3619	-4.9676	-1.5548	0	1.3333	0	0.5248	-1.4799	0.4	-1.5194	-1.1676	0.5831	-1.0534	-0.3606	-5.1282	-2.6399	0	-0.1513	-1.1858	2.2293	-1.0936	-1.7598	-0.9979	2.0925	1.3567	-0.856	3.2345	1.0395	3.7253	-0.7246	-0.9296	2.7714	-2.2129	1.9066	-2.7992
2000/7/25	0.2639	-1.6211	1.1466	0.684	-1.1271	0.1227	-0.7704	-0.6472		1.3398	-0.9989	0.2141	0.1391	1.2704	0.789	4.5455	-1.0768	-1.6559	1.0526	0.9083	0.7658	0.9299	-1.4229	-0.7429	0.4219	-2.3913	-1.9772	0.8444	-0.7568	0.4338	-2.2364	-0.9848	-1.36	1.5576	0.4914	4.6365	1.7999	-1.2945	0.7874	-0.8634	-1.1749	0.1543	-0.1408	1.2165	3.5523	-1.236	-0.3233	-0.8419	0.8937
2000/7/26	3.6316	-0.7209	-0.3239	3.3967	1.0133	2.2059	0.3106	0.7818		-1.2019	0	2.1368	1.25	2.1505	1.9569	-1.8478	0.6531	0.2806	0.1302	0.27	0.1727	0.4252	-0.5196	2.7058	2.521	0.1485	3.9566	1.1962	4.5752	1.1879	0.7625	-1.1477	-1.7032	1.5337	1.3447	0.6042	0.2829	-0.3279	1.4844	2.9295	0.2642	-0.9245	0.6347	1.4423	-0.1294	4.2093	-0.5946	2.6415	0.2953
2000/7/27	-1.4728	3.112	0.3249	-2.1025	2.884	0.7194	1.548	-1.616		2.9197	0.2242	-2.1967	2.8807	2.9825	-0.1919	1.8826	1.442	0.5597	-1.6905	-0.3591	-0.4828	1.4114	5.9779	-0.2242	-2.541	-0.556	-1.4925	-1.5366	-2.2396	0.8538	-1.8378	0.6192	2.3927	-1.5106	-0.7238	-1.9019	1.6925	-0.6579	-1.9246	2.4615	-1.9763	3.1104	-2.3125	1.6588	-0.9721	-1.0917	-0.435	-2.9412	0
2000/7/28	0.4639	1.6097	-0.7287	2.0134	0.1828	2.8571	-1.5244	-0.9855		2.8369	2.2371	0.7487	5.0667	-0.5111	1.9231	4.1304	0.2843	0.0928	5.6878	-1.8018	-0.3812	0.9743	-1.4239	-1.4607	0.2523	3.8017	-0.9091	0.12	0.2664	6.6667	0.8811	3.6923	-0.7252	0.7669	0.3645	-0.102	1.0402	-2.5386	-0.157	-1.1261	3.4946	1.2066	0.3587	-0.3497	0.5236	-1.1038	-1.3108	-0.8523	-1.5702
2000/7/31	2.4115	3.4653	-0.3263	-3.1421	5.1095	0.1157	-4.4892	0.4645		1.8391	2.6258	1.9108	-1.0152	-0.6849	-1.7925	5.0104	4.3232	0.1854	0.2503	-0.4587	1.7739	0.4135	-0.5556	-3.9909	1.9295	-2.4776	1.6055	3.1175	-4.4102	4.4643	-1.9651	2.4481	2.1104	2.8919	0.3632	1.1236	2.9513	0.1133	-1.022	0.0759	1.4286	-0.7452	1.5726	1.9883	-0.7161	0.558	-0.0553	-0.6686	1.3958
2000/8/1	-0.8517	-0.3828	1.3912	-1.5515	-0.2894	-0.6936	1.1345	2.7081		-4.8533	-1.0661	-0.2083	-3.8462	-0.7759	0	-2.1869	-2.106	5.0879	0.1248	0.2765	0.0342	0.5491	-0.838	0.9501	-0.823	-0.4786	2.1068	-0.6977	-0.3891	-0.6648	3.5635	-0.5793	-1.5898	0.2959	1.3269	0.404	-1.2667	0.4603	-0.7149	0.4552	4.4814	0.8509	-1.4778	-0.344	2.2295	0.333	3.3776	0.1923	1.8682
2000/8/2	-0.5558	2.1134	-0.4036	1.1461	-1.8572	-1.1641	0.1603	-2.0579		3.4401	2.1552	1.1482	0.9333	0.3475	-1.1527	4.9797	-1.3185	-0.3521	1.7456	-0.9191	0.3758	-1.1604	-1.1268	1.1765	-1.3278	0.037	3.832	-0.9368	1.6741	-1.1472	2.1505	1.6752	6.2197	3.0973	1.5476	2.6157	-2.0932	-0.5727	0.88	-2.1903	10.049	-1.1414	-0.4286	-2.5316	1.4112	-0.5531	-1.2855	-1.4395	-0.7722
2000/8/3	-0.1016	0.7526	1.7018	-0.2833	-1.0645	1.2956	-0.88	-0.2626		-0.5734	2.8481	3.3024	-0.7926	0	-1.069	5.0339	6.1885	-1.7668	-0.2451	1.1132	1.2253	-1.174	0.114	0.0581	-0.6728	0.2589	-0.6388	-0.8274	-1.1526	5.4159	-0.9474	3.2951	-1.2167	-0.1431	0.5862	-0.8824	-2	1.7281	-0.793	-0.6178	10.0223	-4.7691	0.0717	0.3542	4.0481	3.4483	-1.3022	0.3895	-2.7237
2000/8/4	0.5595	-2.9879	-1.2749	-2.1307	0.3586	-2.3256	-0.7264	-1.3167		-1.9608	-1.3333	0.4995	-2.9294	-2.5108	0.7859	-0.2765	-1.457	1.7086	-3.5627	-1.3761	0.4371	0.6988	1.8213	-0.8716	-3.5563	3.0616	-1.6429	-1.6687	0.6663	-2.3853	-2.763	-0.8322	-0.077	-2.8653	-2.6807	-2.9674	-0.9148	-1.5855	-2.1583	-0.6993	1.1134	-3.8482	-1.7921	0.4706	-1.0334	-2.3656	1.4294	-1.2609	-0.6
2000/8/7	0.1012	-1.0587	1.7756	0.7257	-2.7993	0.9524	2.7642	0.2001		1.5294	9.9792	2.3857	4.9383	0.3552	-0.7797	-0.3697	0.8065	1.2378	0.6369	-0.8372	0.067	0	2.1241	-0.8206	1.7559	1.9685	0.8715	-0.7273	0.3861	-1.3158	1.2022	0.4895	-0.3852	2.3599	0.7186	1.9368	0.7812	-1.0357	-2.2876	0.2347	-2.1021	-0.2193	0.9489	0	-1.6585	0	-1.2466	-0.5894	-2.5151
2000/8/8	5.1036	1.07	-0.2379	1.4409	0.3676	1.8868	-1.1867	0		1.9699	-2.3629	0.1942	4.9673	2.1239	1.3752	-1.7625	2.6667	-5.5022	1.2658	3.4709	-0.2342	-0.2082	1.0947	6.383	-1.8982	-0.6669	-1.4399	1.5873	3.2967	3.0476	-0.324	-0.9743	2.0108	3.3141	1.0702	9.2	-0.9161	1.7442	0.6689	0.7026	3.681	1.6484	-0.8677	2.1077	-0.1249	-0.4405	0.7135	1.7787	1.6512
2000/8/9	5.6731	-1.8287	-0.8744	2.2727	5.0061	-0.5787	1.5212	1.7976		-1.25	0.1936	0	1.9925	-1.1265	3.1008	1.983	0.3896	-1.2939	-1.875	-0.4533	-0.5701	0.8345	1.516	8.6667	0.7036	2.1908	0.8766	-1.3221	-1.7021	-0.647	0.9751	-0.4919	-0.9098	-1.2552	-1.0588	-4.1209	4.5519	1.9429	-0.4153	1.7829	-5.5227	-0.9189	2.4799	1.8349	0.5003	1.1062	-0.7084	1.4563	-1.4213
2000/8/10	0	-0.8824	-0.5613	1.5278	-1.1047	-2.0955	-1.4984	-2.0929		0.5754	-2.4155	-4.2636	-5.0061	-0.2629	0.4699	-4.7222	-2.9107	-0.6554	-1.9108	-1.6393	-0.8769	3.8621	2.6133	-2.1472	-0.9607	3.6653	0.6517	-1.0962	0.487	-1.4884	0.7511	-1.8362	0.9181	-4.096	-1.7836	-2.5788	0.068	-1.2332	3.3361	-0.9139	-4.4885	-0.7638	-0.5694	-1.1261	-1.0579	-1.2035	-0.1098	0.3828	0.5149
2000/8/11	0.0455	0.3956	3.5484	-1.6416	-0.8818	0.1189	-0.2402	-1.2692		-1.6018	-1.6832	0.1012	1.2853	0	-1.7774	0.9718	2.0653	0.4713	0.6494	0.3704	-0.9867	-1.7928	-0.7277	-2.2989	0.0882	-1.6678	1.5108	-0.4926	-2.8541	3.4939	2.0234	-0.7914	-1.9712	1.9146	0.3632	-0.2941	-2.1074	0.454	1.7756	1.2298	-0.4372	1.3194	1.5748	0.1139	0.1887	-1.6611	1.1538	-1.6206	-0.8197
2000/8/14	2.2738	0.9852	-0.3894	-0.4172	1.6014	3.9192	-0.8828	0.406		-0.4651	4.3303	4.9545	1.269	-0.2636	-0.4762	-0.77	0.9791	-2.439	1.8065	1.9373	-0.9966	3.7863	-1.0995	0.2674	2.8194	-5.0204	3.0475	2.4752	1.2195	5.292	6.9937	1.3053	-0.3867	-0.289	0.7238	2.1632	1.1806	-1.4689	6.1856	-0.5315	-0.8782	0.0543	1.4799	0.1138	0.0628	2.5901	0.4889	-0.0969	0
2000/8/15	-0.0445	-0.3902	1.251	0.6983	-1.3072	0.9143	0.8907	1.6846		-0.8178	0.7722	-0.7707	-1.3784	-0.5286	2.9665	-0.582	-1.7453	1.9231	3.1686	1.991	-0.9372	-0.9772	-1.2176	2.4	0.6855	0.0357	-0.4127	-0.9662	-0.3834	1.2132	0.878	0.1432	0.7764	-2.6087	-0.479	-2.2137	-1.9904	0.2294	0.224	-0.687	0.8859	0.3254	-0.6944	-0.5682	-1.0665	0.5488	4.7027	-0.388	4.5455
2000/8/16	-1.7794	-0.4897	1.8533	0.8322	0	3.9638	-0.4815	-0.6627		1.1779	4.4061	1.3592	0.5083	0.2657	0.1859	-1.3659	-1.5132	-0.9434	-0.7371	-1.0648	1.2614	1.3158	0.2144	-1.1979	-1.8723	-1.8208	3.1768	-0.9756	-1.8692	-1.8836	1.5474	0.6433	-2.3883	1.3393	2.0457	-0.0984	0.7003	6.6362	2.31	-0.7686	1.8661	0.4324	-1.8182	-0.6857	-0.7609	-0.8734	-0.7744	0.4869	0.1976
2000/8/17	-0.2717	1.4764	-0.5307	-0.9629	-1.2041	0.3268	-1.2097	1.0674		2.6775	0.5505	2.2031	2.402	2.7385	2.1336	1.8793	0.2004	-0.9524	-1.2376	-0.8072	1.0035	-0.7792	-1.2834	0.2109	-1.3877	1.8182	1.2718	0.8621	2.1849	-0.1745	-2.6667	2.0597	0.4736	-0.4405	-0.9434	-0.7882	-0.6259	-0.7511	0.8012	-0.0775	-2.3707	0.2153	-0.4274	2.7618	0.7668	1.8722	-1.9771	1.5504	-1.9724
2000/8/18	-0.2271	0.679	-1.6768	0.4167	0.7922	-1.9544	1.8776	-0.462		2.381	-1.0949	2.1556	2.3457	-0.3439	0	1.9417	2.0667	1.1538	-0.2506	0.2712	-2.2268	-1.178	-0.9751	0.3682	0.088	-1.7857	-1.4541	0.2442	0	0.2622	-0.9785	-1.6006	0.5499	0.59	-0.9524	0.2979	0.2799	0.6486	-1.3006	0.4651	-0.4415	-0.2148	0.7868	2.2396	1.3376	2.4865	0.8493	-0.8588	0.6036
2000/8/21	5.553	0.8671	0.6202	3.3195	2.9625	0.8859	1.6827	-0.3316		3.9867	1.3838	4.6789	1.4475	2.6747	2.9973	-1.9048	1.8942	-0.1901	1.6332	1.2624	-0.5256	1.8543	3.7746	0.6813	2.109	-1.7455	0.5366	3.7759	-0.7675	0	0.8893	0.2122	1.4062	4.5455	0.9615	0.6931	-0.6978	1.9334	-1.8302	4.3981	3.6585	-0.8611	-0.9936	1.2048	-0.5657	5.3797	-1.3158	1.9249	2.5
2000/8/22	-0.8624	-3.4384	-2.6194	-3.4806	-3.6994	-1.427	-2.6005	-0.0665		-3.3014	-4.4586	-3.681	-2.497	-0.8403	-4.321	0	2.4359	-0.1905	-3.0902	-3.0276	0.3875	-3.1209	-2.4776	-2.1864	-2.1515	-1.9245	-3.3356	-3.4038	2.8729	-2.354	-3.428	-1.9054	-1.2327	-3.2258	0.3571	-1.7699	-0.4216	-3.0558	-0.4474	-0.2956	-2.139	-2.6059	-1.2903	-3.6797	-2.0228	-3.1031	-2.56	-2.0774	-2.439
2000/8/23	-0.174	-2.5717	-1.2658	-0.9709	0	-2.1158	-1.2136	-1.6644		3.304	-2.7619	-0.455	0.6098	0	-2.1198	-1.3592	-2.4406	-1.9084	-1.6582	-2.3875	0	-2.2148	-2.5946	-4.2576	-3.2542	0.8679	-2.6915	-1.5796	-0.6982	-4.1964	-3.6511	-1.3669	-0.39	-1.8841	-1.1862	-2.7027	-2.5406	-1.1957	1.8727	-1.2602	0.5464	-4.4036	-1.2346	-1.4607	0.3871	-0.5165	-1.4231	-2.3716	-0.7
2000/8/24	2.6144	0.5076	0.2404	2.9412	-2.0732	-0.2275	-0.4914	0.7448		4.4776	6.6601	3.5649	4.9697	5.0847	1.3183	5.0197	0.6414	0.9728	-0.1297	0.5644	-0.7018	-0.4804	-0.5549	2.279	0	-0.8605	-2.1986	0.2469	0.649	-0.1864	0.1053	-0.3647	-0.7831	-0.1477	-0.3601	-0.2058	1.3758	-0.44	2.7941	-0.1502	-0.3261	6.7055	2.2059	0.6842	-0.8355	5.296	-0.3331	0.6073	-0.2014
2000/8/25	4.9682	-0.101	1.6787	7.8912	0.2491	1.4823	-0.3292	-0.4704		0	0.4591	-0.2648	2.6559	0.6452	-0.6506	1.0309	0.8923	-0.578	2.987	0.4677	-0.212	1.7241	0.8371	-0.2174	0.9091	0.6038	2.6106	1.8473	-0.9135	-0.747	4.4164	3.3675	2.0521	0.7396	0.6024	1.0309	0.3571	0.7735	-0.5007	0.2256	-0.6543	4.6995	0	0.906	1.4258	-0.9862	0.5571	0.8048	4.9445
2000/8/28	-2.9126	0.1011	1.4151	1.7654	-0.8696	1.7978	1.9818	-0.7427		2.449	0.0914	0.0885	3.712	-1.1218	0	0	4.801	-0.4845	-0.6305	-0.2793	3.1161	1.3559	0.166	-1.4706	2.5225	1.2753	0.7774	1.5719	-0.3796	3.857	0.8056	1.7705	0.5414	3.5242	2.2754	-0.102	-0.1423	2.5219	0.5751	3.2258	-1.5368	-2.453	-0.0719	3.2548	0.3195	3.5857	-0.6648	1.6966	1.9231
2000/8/29	3.0833	3.0303	-0.3876	-0.7435	1.2531	-1.1038	0	-1.2925		-1.992	-0.5479	1.061	-3.7961	-0.2431	6.6417	-1.7625	-0.3014	1.9474	0.1269	1.2138	6.0096	0.4682	-0.5525	1.99	0.2636	1.7778	-1.122	-1.0714	-0.5988	0.2717	-2.6973	4.1058	2.2308	0.5674	-0.2342	1.6343	0.0713	-0.6417	-1.1437	-1.3808	3.1215	-1.0166	1.6559	-0.5435	-0.9554	0.3846	-0.502	-0.9814	-1.1321
2000/8/30	1.1722	-2.0588	-2.1012	-1.8727	-1.9183	0.4464	-0.2429	-0.1378		-2.9472	-0.8264	-4.0245	1.9166	-2.0309	-2.2807	-2.2663	-3.2648	-1.6237	-2.1546	-2.1218	-1.3929	-1.5979	0.4444	-1.5176	3.3304	1.5648	-2.8369	-2.1661	-0.6024	-3.252	0.924	1.6711	-0.1505	0.7052	-1.9953	-1.809	-0.9972	-2.3681	-1.7354	1.2528	-2.0541	-1.2432	-2.4079	-2.623	-0.9003	-3.7356	-0.1682	-1.0902	-1.6221
2000/8/31	0.6792	-3.4034	-2.3847	-5.7252	-3.9748	-4.5556	-1.5422	-3.5887		-1.0471	-2.963	-3.5552	-3.8717	-3.068	-1.8851	-3.3816	-4.6875	-2.3301	-4.0155	-3.8643	-0.8541	-3.2476	-4.1482	1.2658	-1.1874	-3.2605	-4.3796	-3.075	-2.9201	-4.1083	-4.3744	-2.0381	1.1304	-0.7003	-2.994	-4.913	-2.0144	-2.9768	-2.8698	0.9461	-4.6358	-2.5725	-3.9913	-4.0404	-1.0383	-5.2736	-1.4599	-3.8076	-0.097
2000/9/1	0.3175	-1.7617	0.3257	-2.969	-1.4455	-2.2119	-2.4732	-2.1475		-4.6561	-1.145	-2.552	-4.0276	-1.1976	-1.4639	-0.1	-1.1803	0.3976	-2.0243	-0.9804	-1.0934	-0.2098	-1.0964	-4.1848	1.3734	-1.037	-1.9084	-2.2843	-3.1215	-1.1685	-2.766	-3.4228	1.5648	-4.9365	-0.2469	-1.507	-0.4405	-1.5909	-0.4545	1.0815	-3.3565	-0.4494	-1.0582	-0.2339	-0.3279	-1.7857	-1.4245	-1.875	-4.3689
2000/9/4	5.5775	-0.8439	0.2435	0.6954	2.6	0.9524	-0.7608	3.9503		4.9945	1.5444	3.9767	1.5588	-0.6926	1.3928	-2.2022	3.5169	-0.297	0.1377	0.396	0.1005	0.7708	0.7001	-0.8508	-1.8628	-0.1497	2.4903	0	2.2847	0.3941	1.0941	4.2391	5.5759	1.3353	0.7426	3.4973	1.1799	0.4619	2.7397	2.7104	0.2395	1.0158	-0.4584	1.0551	4.2763	2.8877	-2.4855	-0.3185	0.7107
2000/9/5	-0.3747	-2.1277	-2.0243	-4.1436	-3.6387	-3.6557	-3.9182	-4.0113		3.277	-1.9011	-3.5448	-2.2432	-1.8309	-3.022	-0.2047	-3.5256	-2.0854	-3.0261	-3.4517	0.3347	-1.8776	-0.4056	-2.6888	-3.2787	-0.6372	-2.5816	-4.026	0.1718	-3.8273	-3.4632	3.2	0.9034	-2.7818	-2.9484	-0.6336	-1.895	-2.9885	-2.6667	-3.4722	-4.8984	-0.1117	-3.4536	-2.6682	0.2524	-5.0936	-0.3557	0	-2.621
2000/9/6	-0.3761	-2.7174	-2.8926	-3.6023	-2.5624	-0.1224	-1.9504	-0.5132		-4.4012	-1.5504	0.5803	-0.8454	0.1776	-2.5496	-5.0256	0.3322	0.9128	-3.2624	-4.3922	1.7345	0.2835	0.5236	-2.2928	-3.5682	-3.5081	-3.4295	-3.3829	-0.2287	-2.6531	-4.7085	-2.6486	-5.9917	-6.1747	0.6329	-2.3379	-1.0401	-4.1469	-0.0761	-5.8993	-5.402	-1.2864	-1.1924	-2.2646	1.2587	-2.1906	-0.5949	-7.5612	-1.2422
2000/9/7	1.1703	1.4525	1.4468	1.9432	2.2837	0.9804	0.6329	-0.0737		1.606	3.248	0.2885	2.6797	0.3546	1.6473	-0.324	0.3311	-0.1005	2.6393	1.1752	1.6066	0.9187	0.6944	1.3839	1.0176	2.7756	0.0807	1.6807	0.6304	1.2579	1.0588	0.6636	1.3187	1.7657	1.1321	2.3939	0.9009	1.3597	1.3709	1.1468	9.9602	-3.5127	0.1609	1.2195	0.6215	1.7917	1.3166	3.8018	0.8386
2000/9/8	-0.0373	0	-0.4195	1.6129	0.0677	-0.4854	0.3594	0.9587		3.1612	4.7664	0.5753	4.9822	-0.1767	2.0972	2.9252	0.5941	-0.6036	-0.2857	0.9504	0.6454	0.4902	0.5747	0.2967	-0.5495	-0.7607	2.3387	1.7906	2.4487	0.4141	0.5821	-1.8457	-3.1815	1.735	0.3731	-1.9129	-0.5952	1.8293	-0.4508	-0.6047	-1.4493	1.5854	0.3213	0.6024	-1.9148	0.11	0.7088	-0.8879	5.3015
2000/9/11	4.6286	0.3304	2.2746	-1.8759	2.3665	1.7073	1.0743	1.7531		0.8172	-1.5469	2.8599	2.8249	-0.7965	2.8011	-1.2632	2.2966	0.1012	-0.7163	1.2552	-0.2886	0.3484	-0.5714	-1.3609	1.1971	-1.3032	4.3341	-0.9472	0.8894	2.1649	2.4306	1.6118	3.6594	0.7752	0.3717	-0.4334	-1.497	0	2.1887	-1.2928	-0.2451	1.1561	0.6405	2.7545	1.1335	0	-0.9384	2.0157	0.5923
2000/9/12	-1.4627	1.6465	-0.5766	3.2353	-0.3303	-0.1199	0.62	-0.7179		-1.5198	8.1331	0.5561	-1.0989	1.9625	-0.1817	5.0107	0.5131	0.6067	1.443	1.343	-0.836	0.1389	-1.1494	1.7996	0.091	-0.9709	0.8308	1.2295	0.1653	2.8254	2.0339	3.4369	-0.5043	0	-0.2469	1.6322	1.2158	0.3593	-0.517	-0.9245	0	-0.2857	0.8751	0.2331	2.3039	3.2967	2.7827	-0.7684	0.5888
2000/9/13	0.2896	0.324	0.6628	-0.2849	-0.9278	1.6807	0.2641	-0.94		0.6173	-0.3419	-0.0922	-1.1111	-0.0875	0.273	3.1472	0.0638	0.5025	1.2802	0.5097	-0.2918	0.208	-0.2326	1.0018	-0.1818	1.1765	-0.3745	1.4845	2.7503	-0.4907	-0.7752	-1.0863	-1.9551	1.3846	0.3713	0	0.2252	0.8353	0.2227	2.6439	1.3514	-0.5731	0.9464	0.5814	2.9823	-1.5957	-0.9217	0.4425	-0.4878
2000/9/14	-5.4513	-1.3994	-0.823	0.4286	-0.8696	-1.0626	-1.5803	3.7956		2.6585	-1.9726	-3.0443	3.1461	-2.1016	0.9982	-1.0827	0.0638	2	-1.5449	1.1156	-0.3252	-1.3841	-0.9324	-0.8168	0.8197	0	-1.6541	-1.8617	0.6959	-2.3669	-2.3437	-1.292	1.9202	-1.6692	-0.6165	-1.2848	0.4494	-2.3669	-0.6667	-1.8939	-2.0606	0.8646	-1.6406	-1.2717	0.1182	-1.4054	-1.6279	0.8811	-1.2745
2000/9/15	-1.0691	-0.655	0.4149	-1.4225	1.8893	2.3866	-0.7136	-1.3361		2.2908	1.6623	0	-0.3268	3.3095	0.3594	0.796	-2.5494	1.1765	-0.7133	-1.5045	-0.4894	-0.3509	0.5294	1.5882	-1.897	0.2326	0.7645	-0.6775	1.3822	-1.2121	1.0286	4.0576	-0.4348	-1.8519	-0.7444	-0.2169	-0.5966	0.6061	0.6711	-0.6178	-1.1139	0.5143	-0.9531	2.3419	-0.1771	-0.5482	0.2955	4.2576	0.0993
2000/9/18	-3.049	-0.7692	-2.2314	-2.0202	-2.053	-1.8648	1.2579	-3.0649		-0.9737	1.2909	-2.1884	-3.1694	-2.5974	-2.5962	0.0987	-0.4578	-2.1318	-1.5805	-1.3238	0.9836	-1.4085	-0.0585	-3.59	-3.0387	-1.7788	-2.959	-1.7735	1.7305	0	-3.1674	-1.3836	-4.1485	-0.6289	-1.5	-2.0652	-0.2251	-3.1325	0	-2.2533	-2.378	-1.1939	-2.6464	-3.3181	-3.5482	-4.6307	-0.2946	-3.6649	0.8929
2000/9/19	-1.4729	-2.2148	2.4514	-3.3873	-2.4341	-0.5938	-3.1056	0.7353		-4.8181	-1.3594	-3.7938	-3.0474	-0.6222	-3.9522	-5.0296	-4.0079	-1.8812	-3.3577	-2.9928	-1.3312	-2.5	-3.2787	-2.7628	-3.0389	1.4567	-3.4402	-2.0833	-2.8351	-3.272	-4.6729	-3.8903	-3.7206	-3.481	-2.7919	-4.7725	-3.3835	-3.7313	-2.2222	-0.6359	-3.0769	0.6329	-0.659	-1.8935	-1.6554	-3.9306	-2.7187	-2.1739	-0.6883
2000/9/20	2.1818	0.7928	0.6601	1.8293	0.6237	3.7037	1.0989	1.4599		2.1694	3.1008	0.2022	1.5134	2.3256	2.1053	0	-0.9582	0.9082	1.9637	2.5532	0.9543	0.7326	-0.6659	-0.9265	1.4691	1.6686	2.2672	0.8511	1.2202	1.2685	0.6127	0.8626	0.3155	1.6393	0.6527	0.8159	-1.5564	1.292	0.9848	0.72	4.8942	4.574	1.5755	3.6188	-0.5611	1.2034	-0.3038	2.2222	3.0693
2000/9/21	-0.5931	-0.6742	-1.9672	-2.5449	-0.0689	-3.5714	0.3623	-1.4388		-2.2245	-4.5113	-3.33	-1.3761	-0.6993	-1.2184	-0.8307	0.2073	0.5	-2.0741	-1.7635	-0.5541	-1.8182	-2.1938	-2.7431	-1.4479	0.9924	-2.0586	0	-2.6205	-1.4614	-1.0962	0	-3.2233	-1.9355	-0.7782	0	0.7905	-1.9133	0.6002	-0.9531	0	-2.351	-1.7143	-2.7939	-2.1944	-0.5945	0	-1.6304	-1.3449
2000/9/22	1.3922	-1.4706	-1.3378	-2.3041	-2.6189	-2.3895	0.8123	-0.146		-0.4137	-3.4121	-0.8351	-3.7209	0.9683	0.0949	-0.6283	-2.2069	-0.6965	0	-1.1616	-0.4261	-0.2222	-0.9346	1.3462	-1.8609	-0.6425	-1.536	-0.4219	0.1076	-1.6949	-1.7241	-1.3816	0.6499	-2.6316	-0.915	-5.0867	-1.4902	0	-2.2371	-0.5613	-4.5397	-0.056	-1.8272	-0.7186	-2.8846	-3.3493	-1.6453	-0.1105	-3.8948
2000/9/25	1.2162	-0.2296	-1.1864	-1.7296	-0.3539	-2.5704	-0.3581	-1.2427		2.3884	-2.4457	3.2632	-4.7101	-1.8309	0.0948	-1.8967	-1.2694	-0.9018	-1.8154	-2.7778	-0.0658	-1.559	3.0818	-2.4035	1.7964	0.3423	-2.2989	-0.4237	0.4839	-0.6466	-3.2581	-5.2702	0	-0.5068	-2.3747	0.8526	-3.2643	-1.1704	-3.6613	-1.6935	-0.6605	-0.4482	-2.1997	-0.3619	0.132	-0.495	-2.1685	-2.1018	-4.2553
2000/9/26	4.4961	0.8055	-0.6003	0.96	0.2131	0.5025	1.0782	1.7024		0.5071	-1.3928	0.6116	1.7744	0	1.6098	1.5038	0.6429	-0.6067	0.7704	1.4286	-0.5599	1.2821	0.9762	1.8795	1.2745	2.1607	1.0924	0.8511	1.5516	5.8568	1.4249	0.4225	-4.1162	1.6978	0.6757	0.2415	0.6584	1.0526	0.4751	0	1.0638	-1.9696	0.8651	0.2421	0.5933	0.995	1.9633	0.904	0.3175
2000/9/27	-0.816	1.7123	1.1217	2.5357	1.3466	1	-0.3556	1.0917		-0.2018	1.7891	1.1145	-0.7472	0.2664	0	-0.7407	1.4194	0.7121	2.9052	1.4085	-0.7618	1.787	-0.9668	1.2087	0.6776	3.7106	2.4938	1.4065	1.3172	-1.0246	3.1928	3.0154	2.2727	2.1703	2.953	2.2892	5.3148	1.6927	-0.6198	1.3126	3.0263	-2.6406	2.3156	0.8454	1.0485	2.7094	-0.2484	1.6797	2.3207
2000/9/28	-3.0666	-1.2346	-1.2799	-2.9366	-1.2587	-1.7327	0.9813	-1.3679		0.1011	5.9204	-2.6052	1.5056	-0.7972	1.5843	1.0661	-0.14	1.0101	-1.4859	-1.8162	-0.8678	-1.3168	-2.0134	-0.3771	-2.7885	-2.6118	-0.2433	-1.6644	-0.676	0.207	-1.6089	-2.2464	-1.893	-3.1046	-2.086	-3.4158	-2.1739	0	-4.0541	0.8097	-2.8097	0.8844	-2.0117	-1.1976	-0.9079	-2.3981	0.2491	0.2203	-2.5773
2000/9/29	3.4336	1.0227	1.1236	0.9554	1.4164	0.6297	-0.3534	1.0949		1.5152	4.8908	0.3086	0	0.1786	2.3853	0.5274	1.6118	0.1	0.905	1.3058	0.101	2.0015	1.7435	1.4511	0.2967	0.8817	1.626	0.4231	-0.0524	0.1033	0	1.0446	-0.3356	1.3491	0.9321	1.2195	0.7143	1.0243	0.4334	-0.0803	1.0512	1.8703	1.3687	0.6061	0.0654	2.5799	1.677	1.8681	1.0582
2000/10/9	-1.9769	0.8999	-0.8547	2.0505	1.3268	-0.5006	0	0.1444		2.7861	0	5.9487	3.7083	0.1783	0.8961	3.9874	1.8621	0.7992	0	0.8593	-0.4373	2.0349	-1.1628	0.5597	4.5365	2.2578	-0.96	0.4213	-0.3667	6.5015	10.0629	2.8256	1.2626	0.6656	-0.2639	0.7229	2.4429	0.7605	-2.2654	-1.8489	0.13	0.1147	2.3629	0.4819	-0.9156	3.3533	-0.3665	10.0324	1.6754
2000/10/10	-3.3105	1.7837	2.069	0.6182	1.8608	2.1384	1.3298	2.8839		0.1936	8.2431	1.6457	5.006	0.8897	-0.2664	-0.3027	1.4895	1.8831	2.0927	1.9169	0.3716	1.1396	2.291	1.5461	0.566	1.567	1.6963	1.2587	0	0.6783	1.6	3.6863	3.1588	0.8264	1.1905	2.1531	-0.0769	0.2516	0.4415	1.3923	2.2078	0.2865	1.4839	1.5588	2.0462	2.3175	2.2685	2.9412	5.0463
2000/10/11	-0.8264	0.3286	0	1.8433	-0.8796	-1.2315	0.6124	-0.911		3.8647	0	-0.2857	1.8161	0.0882	-2.4933	3.7449	0.8005	-1.07	-1.9034	-1.8809	0.4039	-1.7606	2.6029	-1.3398	-0.2814	3.4011	-1.5091	-0.5525	0.7361	-0.9625	-2.5872	-1.0989	-2.2562	-0.4918	-0.5229	0.4684	-0.9238	0.5019	0.8791	-1.0501	-2.1601	1.2571	-1.7059	-0.7084	-1.8111	1.2458	-1.3789	-3.8095	-2.451
2000/10/12	0.3968	-1.6376	-1.4358	-1.9608	-0.273	3.3666	1.7391	-1.2023		-1.8605	3.1538	2.1968	1.2263	-1.3216	5.2055	-1.2683	-1.3236	-2.2616	-0.8955	-1.1715	1.0392	-0.0717	-2.4779	0.6173	-2.6341	-2.1702	4.8387	2.0833	0.6785	0	0.4619	0.8497	0.5771	-1.9769	-1.3141	-2.2145	-2.0979	-2.1223	-2.2876	-3.0204	-1.039	0	-1.4876	-1.308	0.7905	2.0134	-1.2158	1.3861	-1.3065
2000/10/13	4.7431	0.7769	-0.1714	0	0.616	-1.93	0.8547	2.9349		-2.3697	0.1491	1.028	1.5419	-0.625	3.0382	-2.4704	1.8109	-1.6097	-0.753	0	0.9622	-0.7174	-1.9359	-0.4294	-1.1594	0.0347	3.8462	-0.5442	-0.7776	2.2352	-1.3793	-0.1944	-1.0656	0.6723	0.1332	-1.1919	-0.7937	-0.1276	-0.7804	-1.5152	-0.6562	-1.298	0.4195	-0.6024	2.6144	-1.0965	-1.1692	-3.3203	-0.2037
2000/10/16	0.9434	-1.8722	-1.03	0.1538	-1.3605	-2.337	-1.0169	0.1391		1.7476	-5.0633	-0.7401	2.4946	-3.4142	0	2.9382	-2.2398	5.6237	-0.7587	-0.6466	0.4272	-1.4451	-1.2955	-2.5878	-0.9775	0.0347	-2.2222	-2.1888	2.8736	-2.0913	-2.5641	0.974	-1.0771	-2.5042	3.9894	-1.0856	-1.28	-1.5326	-2.809	-3.5043	-1.9815	-1.6581	-0.5848	-2.303	-1.1465	0.4435	-1.868	-3.9394	0.9184
2000/10/17	-0.7477	2.2447	0.2602	-1.0753	1.1034	0.1259	1.2842	0.6944		-2.7672	-0.7843	-1.3048	-3.5979	-1.3023	0	-0.1969	0.8086	-0.3872	1.2232	-0.1085	0.8181	0.1466	1.1875	1.1385	2.3692	1.5587	0.8333	-0.1399	1.4728	0.4854	-0.8373	1.1576	0.0838	0.8562	-0.5115	0.7317	1.7018	2.2049	0.4624	-0.8857	0.5391	-0.3488	1.0084	0.4963	-0.451	2.8698	0.9518	1.9979	1.4156
2000/10/18	0.791	2.6345	0.346	0.3106	0.7503	0.1258	-0.1691	-1.3793		-0.4907	9.4862	0.0944	-2.0856	3.016	-1.0952	0	1.0027	0.7775	1.9637	3.0402	0.1947	6.8082	0	1.3133	0.2893	-0.0341	0.1503	0.2801	-0.4505	1.5459	2.5332	-0.6993	1.841	0.1698	0.6427	0	0.3984	-1.1421	0.2301	1.6979	0.134	0.2917	1.3311	0.3704	0	-0.2146	2.9541	0	-0.5982
2000/10/19	3.3259	-1.3904	-0.3448	-1.3932	0.9479	-0.8794	0.6774	-2.7273		2.3669	-1.0108	3.1132	-0.3363	-2.5618	1.5332	-2.7613	-2.0516	0.2893	1.4815	1.5806	-0.8422	0.2056	0.1235	0.1235	-2.1154	-0.6482	0.7502	1.257	-0.4525	-1.3321	-2.2353	-3.009	-1.1504	0.678	-2.2989	1.937	0.7143	-1.1553	1.6073	-0.7909	-0.8032	-0.2327	0	0	1.4887	-1.7204	2.6862	-1.4433	0.8024
2000/10/20	2.3146	0.6508	1.2111	1.2559	0.939	0.507	-0.4205	2.1567		-0.9634	-0.8023	-0.366	-4.8369	0.1878	-1.0906	-3.9554	2.6351	0	1.1679	6.2241	-0.49	0.9576	1.2955	4.7472	0.5894	-1.0989	1.1914	0.6897	1.9192	-1.1572	0.722	-0.462	4.655	0.8418	1.1765	-0.3563	0.7092	1.2987	0.791	3.1887	2.2942	0	5.5008	0	2.8699	1.7505	1.0702	1.1506	0.4975
2000/10/23	-1.9088	0.1078	1.2821	0.7752	0.7309	1.261	1.098	0.2815		4.9611	2.2794	1.9284	4.9645	1.2184	3.8168	1.5839	0.9875	-0.2885	6.6378	2.6367	0.6894	1.8293	-0.0609	-0.1177	1.5625	-2.9167	-1.6924	1.3699	0.1487	2.8293	3.2258	3.5809	0.1589	2.5042	0.646	2.2646	0.1565	1.7949	3.139	-0.9442	1.5831	0.8163	4.7471	1.23	0.124	1.1828	1.0588	2.4819	1.6832
2000/10/24	-1.0811	-1.2917	-0.3376	2.3077	1.3193	-0.3736	-0.7519	0		-0.8341	-2.66	-2.2523	0.4505	-1.2037	-0.1634	-0.104	1.1734	-0.8679	0.1353	1.4272	1.0434	-0.998	0.7922	0.0589	-0.9615	0.3934	4.9401	-0.2703	-0.6432	0.8539	-0.5787	-0.8963	-1.0309	-0.8143	-0.7702	-0.4662	2.7344	-1.3854	-0.7609	-1.2132	0.3896	0	1.0401	-0.8505	-1.8576	9.8831	0.6403	1.5136	-0.1947
2000/10/25	-2.2951	0.3272	1.6935	0	0.651	1.25	-0.5051	1.5439		0.7477	-0.5908	1.0138	0.7848	1.1246	-0.2455	-0.3122	-0.8376	4.3774	0	-0.469	1.4521	0	1.8742	1.119	0.9709	0.8194	-0.0713	1.4905	-0.7968	3.0103	0.9313	1.4212	0.1603	1.1494	0.7762	1.171	-0.3802	2.0434	0.9858	1.9298	1.423	-0.4049	-0.0735	0.8578	0.8833	-2.4178	-0.7519	-0.497	0.3902
2000/10/26	-6.4504	2.1739	-0.8326	-1.8045	-1.8111	-1.1111	-1.9459	-0.8293		0.2783	-0.5944	-0.9124	0.8899	-1.7609	-3.2814	-0.8351	-0.6498	-1.2116	1.4865	-2.1678	0.6361	2.4866	-1.7804	-2.0384	-1.0577	-1.0601	2.4268	-2.0027	0.3012	-1.7352	-0.8074	1.0191	0	-0.974	-1.1553	-1.7361	-1.6031	-0.6258	0.2169	-0.6885	-2.4235	-1.8002	-1.8396	-0.486	-2.5641	0.3964	-2.2145	-1.998	-1.8465
2000/10/27	-1.0761	-0.6383	-0.4198	-0.6126	0.7905	0.1248	0.8628	0.2091		0.0925	10.0149	-0.8287	-1.1025	-1.2264	0.1696	1.0526	0.1308	-0.6604	-0.3995	1.8304	0.2528	0.459	3.3233	1.0107	-0.1944	0.8929	-0.8362	-0.545	0.4505	0.4647	-1.3953	1.5132	0.08	-0.3279	-0.2597	-0.8245	1.0085	3.2746	2.4892	-1.4731	-0.2614	0.6505	-0.5247	-0.7326	0.0642	1.5795	1.7878	0.3058	0
2000/10/30	1.6116	0.5353	-1.2648	-0.9245	-1.634	0.7481	-0.8554	-0.6259		1.6636	-0.1359	-0.5571	-1.0033	-0.8596	0.254	-1.3542	0.9144	2.0893	-2.5401	-2.4598	-0.1261	0.9138	-0.8772	-0.3531	1.6553	-1.9115	1.8974	1.9178	-0.4983	1.3876	-0.8255	3.354	-1.5188	2.6316	-0.7812	2.2565	-0.768	1.2195	-0.4224	-0.9675	1.0485	-0.8813	-0.0754	1.476	-1.347	3.7901	-1.1124	-1.5244	2.5743
2000/10/31	-1.0706	-2.2364	1.1102	2.6439	-1.2625	-0.1238	0.3451	-1.6795		0.9091	3.9456	2.0542	0.1126	1.5414	0.5068	-0.9504	-2.0712	-1.7674	0.4115	-0.291	1.5152	-2.1345	-1.7699	-2.4808	0.8621	0.5052	-3.7931	-0.2688	-0.0501	-0.9124	0.1189	-3.0048	-0.8929	-0.8013	0.5249	-0.1161	-0.4644	-2.0482	-1.8028	1.3321	0.2594	-0.7113	-1.6591	0.3636	-0.3251	0.0936	-2.1314	-0.6192	-2.1236
2000/11/1	0.9218	0	-0.7601	0.6061	0.6729	0.1239	0.6019	-1.0676		2.1622	2.5524	2.9277	-0.225	0.3795	1.2605	0.533	-0.5288	0.3788	0	-0.9728	0.8085	0.7931	0.4805	0.2423	-0.2849	1.0772	-0.2867	0.5391	-0.2004	-0.6446	3.3254	0.5576	-0.0819	0.4847	-0.1305	0.814	0.3888	0	-0.108	-0.5259	-0.7762	0.1791	1.1503	-0.3623	0.7828	1.3096	1.0284	3.0114	0.6903
2000/11/2	-0.3971	0.3268	0.5106	0.753	1.2032	0.3713	0.8547	0.4317		1.3228	6.5093	-1.2444	-1.3529	0	-0.4979	-0.7423	1.9934	-0.283	-0.2732	0.4912	0.2468	-1.5738	1.0161	0.3021	-0.7619	0.8526	-0.2876	0.5362	0.8032	1.2048	-1.2644	-0.5545	-0.4918	3.2154	0.6536	1.1534	-0.3873	0.123	0.973	0.8811	-0.2608	-0.4172	0.0758	0	-0.5178	-0.3693	0.5389	-1.1089	1.5671
2000/11/3	1.6746	-0.3257	0.1693	-0.5979	-0.6605	1.1097	2.2881	0.2149		-0.5222	-10.006	4.0504	-1.7143	0.7561	0.5004	0.2137	-0.9121	-1.4191	-0.411	-0.5865	0.2462	-0.7995	-0.8876	-0.5422	0.096	0.0704	0	-0.8	-0.1494	4.2125	-0.4657	-0.5576	0.4119	0.9346	-0.6494	-0.4561	-0.5443	-0.3686	-1.1777	-0.8734	0.2614	0.2992	-0.9091	1.3333	0.1301	-0.8341	0.7743	-1.5291	2.6037
2000/11/6	0.1176	-0.4357	2.1133	0.6015	3.0585	0.6098	1.657	-0.2144		-1.8373	-0.1332	2.5952	-2.4419	-1.2195	2.6556	1.2793	2.6298	-0.096	0.2751	0.59	-0.4604	2.1491	1.4925	1.0902	1.3423	0.176	0.2163	3.2258	0.1496	1.1424	1.1696	-0.9969	-0.3281	-0.7716	0	0	-1.0946	1.603	-0.6501	-0.4405	0.7823	0.0597	2.4465	0.3589	0.7147	1.215	1.8322	0.4141	-0.3759
2000/11/7	-2.8202	0.3282	-0.5795	2.0927	1.6129	-0.8485	0	1.8625		1.6934	10	-0.5059	0.9535	0	0.4042	-0.8421	0.4484	-0.0961	1.0974	1.2708	0.1542	0.6575	-1.1765	0.6591	-0.9461	-1.5812	-1.0791	2.0833	-0.5478	-1.9114	1.7341	0.5035	-0.1646	0.9331	1.9608	1.3746	0.6324	-0.4854	-0.3272	0.7965	2.8461	0.6559	-0.2985	0	1.6774	2.5854	-1.3349	-0.1031	1.6038
2000/11/8	-1.5719	0.3272	1.582	-0.4392	0.8254	-0.1222	1.793	0.0703		0.4382	2.0606	0.8475	2.3613	0	-0.8052	3.1847	-0.6378	0.0962	0.4071	1.6409	0.3079	-0.0653	2.5595	0.7143	2.1968	0.1071	-0.7273	-0.5102	0	0.3543	3.1818	0.1879	2.3083	0	0.2564	1.0169	0.707	-0.2439	0.547	3.0729	0.6289	-0.1777	0.2994	1.0727	-0.7614	-0.5401	1.1176	2.064	3.4355
2000/11/9	1.9247	0.9783	0.1639	1.9118	0.063	2.0808	0.7206	1.546		1.3089	-1.6627	-2.6891	4.2676	1.1396	-0.2435	-0.823	0.1284	0.7685	1.7568	-0.4748	-0.2455	2.0915	0.5804	0.4137	0.2804	-0.8559	1.8315	1.9231	3.4051	-1.2357	0.7709	0.375	1.4504	-0.3082	-0.1279	1.0067	1.3261	1.3447	2.6115	0.7666	1	-0.3561	2.6866	1.8868	1.2788	1.3575	2.3851	0.5056	0.5386
2000/11/10	-0.0402	0.6459	-0.8183	0.8658	-0.1259	-0.4796	-1.9873	0.0692		-0.6029	0	-0.0864	0.4425	2.3474	0.0814	-1.8672	2.4359	0.0953	-0.2656	0.4771	-0.3692	-0.9603	-0.1731	2.4132	0.0932	0.7194	-0.7914	-0.6289	1.5012	-0.3575	-0.5464	0.1868	0.6354	0.9274	1.2804	4.7619	0.3849	-0.2413	1.8028	-0.3381	2.3515	0.4169	-0.1453	0.1157	-0.4419	0.3571	1.0227	1.1066	0
2000/11/13	-0.2412	1.2834	0	0	0.3781	1.0843	-0.2433	0.5533		-0.5199	7.9106	-2.2472	-0.9912	-0.0917	-0.5691	0.4228	1.627	1.3333	1.4647	1.6144	-1.1736	2.6503	-0.4046	1.092	1.0242	-2.75	2.8281	1.2658	0.8588	0.8969	2.7473	1.6159	-0.1579	0.9188	0.7585	-0.8457	3.6043	5.3204	5.9375	0	2.2975	9.8458	1.8923	0	-0.1268	0.5338	1.5186	0.4975	-1.1607
2000/11/14	0.3626	4.963	2.1452	0.8584	3.7037	0.3576	0.4878	2.132		0.6969	5.54	1.5915	-1.2236	-0.4591	-0.3271	-1.1579	-0.3079	-0.5639	0.6562	-0.4673	-1.125	3.5264	1.567	-0.5117	0.553	3.2317	1.8336	-1	0.473	-0.0889	0.2139	-1.1621	1.8972	0.1517	-0.2509	-0.8529	0.5922	1.837	0.1967	3.4775	2.4155	-0.594	0.3571	2.659	2.2222	7.2566	-0.7202	-0.8911	1.5357
2000/11/15	-0.281	-1.5091	-1.2924	-1.2766	1.0896	0.5938	-0.9709	-1.2795		2.9412	0.6893	-1.3055	-0.5631	1.3838	3.1993	1.5974	-0.803	1.0397	-1.5645	0.5634	-0.158	-2.1415	1.7143	1.6571	1.3749	1.0317	-1.9391	-0.3788	0	-2.0463	-2.0277	1.2995	-0.2327	0	-0.3774	-0.7527	-1.3981	-1.5784	-1.0795	-1.3934	-2.0047	-2.6073	0.3559	-1.0135	-1.677	-1.4026	-1.3393	0.5994	-2.0463
2000/11/16	0.5636	0.4086	0.9002	0.8621	3.2335	1.4168	1.3889	0.6821		0.6723	-3.4755	-2.9982	-0.5663	0.7279	0.6359	4.0881	6.7248	-0.1871	0.6623	-0.1867	-0.3799	1.9231	0.7865	0.5059	0.7233	0.7394	0.2825	0.3802	-1.2241	9.9909	1.0893	1.405	-0.6221	1.3636	3.4091	1.5168	-0.4478	0.4582	0.0992	0.5819	0.2407	1.6732	-0.1418	3.2992	0.8844	2.0084	-0.2828	0.7944	2.7248
2000/11/17	1.0008	-1.119	-0.4055	-0.2849	-1.9722	-1.2806	2.5786	-1.355		4.5075	5.1282	-1.0909	0.3417	-1.4453	1.8957	-1.4099	-0.9918	1.3121	0.1316	0.3742	0.1271	-1.4314	-1.7837	-1.7897	2.3339	2.0622	-0.6338	4.5455	-0.6673	-0.8258	-1.0776	-2.5301	1.0172	0.4484	-0.4884	-1.0672	1.0495	-1.7104	-1.2884	-0.4959	2.0408	-1.3714	-1.7045	-1.5419	-1.6281	-1.3126	0.3971	-0.0985	-1.4147
2000/11/20	0	-0.7202	-1.3029	-0.7143	-2.2485	1.7689	1.2569	1.0302	6.9712	5.0319	-3.9958	-1.9301	3.5187	-0.7333	2.7907	2.4515	0	3.7003	2.4967	3.6347	-0.2856	1.1881	-0.681	0.7973	4.4737	1.1644	-0.4252	1.4493	-1.9674	5.3289	-0.4357	0.5562	1.7041	0.1488	3.1902	1.2945	-0.3709	-0.348	-0.7028	-1.3289	-1.4118	0.723	0.4335	0.5593	-0.8275	0.9975	5.0847	0.9862	-1.8834
2000/11/21	0.1585	0.7254	0.9901	0.7194	-1.2107	-0.6952	-0.6982	-0.4079	-3.3708	-0.6084	-1.6216	9.9344	0.1096	0.1847	-0.5279	-0.997	-2.2392	2.3194	-3.2051	-0.9892	-0.191	-1.0437	0.1143	3.2768	-0.8396	-0.2031	1.4947	-1.1905	-1.7132	-0.2372	1.5317	-0.9834	-2.5133	0.1486	3.6861	0.1065	-0.5957	-1.0477	2.3256	0.7576	0.1193	1.8222	-1.223	-1.0011	0	-2.1399	-0.6452	0	-0.5484
2000/11/22	0.831	0.2058	1.3072	2.7143	3.7377	0.3501	1.5625	1.6382	1.6744	1.2242	10	0.2558	0	1.659	0.7582	0.9063	2.2905	0.8718	0.9272	0.7266	0.0957	0.857	1.0274	2.2429	0.7621	-1.2212	1.8934	1.2048	-0.249	2.8526	2.694	0.4966	0.3125	1.3353	-0.2294	0.6383	-0.2996	0.9412	0.1976	1.4202	1.3111	1.1931	0.2913	0.2247	1.0911	-0.841	1.2446	0.5859	1.1949
2000/11/23	0.6279	0.7187	2.4194	-0.2782	-0.8269	0	-0.2308	1.7461	-0.2287	4.9887	-1.2987	-0.2551	3.2859	1.0879	1.8811	-1.0978	-1.7089	1.9015	-0.6562	-0.2705	-0.1911	5.098	-0.2825	-0.0535	3.1933	0.1717	0	-0.4762	-1.3979	-0.7704	-0.3148	1.4206	2.0249	-0.4392	-1.1494	0.6342	7.9639	0.8159	0.4931	1.7298	-1.8824	-2.4652	1.0893	0.4484	2.4762	0.4241	-1.3362	1.4563	-0.1817
2000/11/24	0	-3.5678	-3.2283	-4.0446	-4.05	-3.9535	-5.0116	-3.8284	-2.3842	-3.8877	-2.9858	0.2558	-4.9841	-3.7668	-5.5391	-0.2018	-4.976	-4.7498	-3.5667	-3.4358	0.0638	-4.7886	-2.2663	-5.2463	-4.886	-2.4683	-5.2306	-4.9043	-3.3924	-6.677	-4.5263	0.9744	-3.8168	-4.8529	-4.7674	-4.8319	-3.5491	-4.1618	-4.2198	-4.1296	-3.717	-2.8022	-3.5201	-1.7857	-3.7175	-2.8716	-4.2254	-2.1053	-4.6406
2000/11/27	0.546	-1.4799	1.2205	0.5814	-0.6207	0.3632	-0.8117	-0.4118	0	4.794	-1.4606	4.1667	1.1161	-0.2796	1.0164	3.9434	-1.0095	-0.2671	-0.5479	-0.1873	0	2.4167	-1.1014	0.2825	-0.5137	1.5817	0.2179	-0.2516	-2.044	1.4975	1.4333	5.3076	3.254	0.9274	-0.3663	0.2208	0.6494	-1.2063	-0.6148	-0.4223	-1.7435	-1.1306	-0.7446	0.5682	1.5444	0.8696	-0.509	-0.4888	0.1908
2000/11/28	0.4267	1.7167	0.9646	1.5896	2.6234	1.8094	1.8822	1.654	0.4227	1.2152	2.1175	0.5714	1.4349	2.0561	2.0898	0.6809	3.5054	1.1607	1.5152	1.5009	0.0638	0.7015	1.8757	0.8451	1.0327	1.4879	0.3623	1.5132	0.535	0.9836	0.8696	0.4582	1.4604	1.2251	1.1029	1.9824	1.5054	1.7094	1.4433	1.6115	1.9011	0.1715	1.6504	3.3898	1.0773	4.2241	1.1939	1.0806	1.3333
2000/11/29	-0.0772	-1.1603	2.8662	-0.8535	1.7651	-1.4218	0.4016	-1.8983	-0.8887	0.4944	-0.8813	-0.1623	5.0054	-0.641	-1.5163	-1.5459	-1.9089	-2.1183	-0.8141	1.3863	0.3188	-0.1267	-0.2877	-1.8994	-2.7257	1.5343	-2.7437	-0.6211	-0.8515	-1.9481	-0.8621	-2.6796	-1.8939	-0.6051	-0.9697	3.6717	-1.1299	-0.4802	-1.5244	-1.3356	1.8657	-1.3699	-1.4022	2.8415	-1.6301	-1.4888	3.5393	3.4014	-1.7857
2000/11/30	0.8504	-0.2134	-0.6192	1.0043	0.7775	2.1635	-0.48	-0.622	-0.7079	-4.9895	-2.3013	-1.9512	1.2435	0.3687	-0.5389	2.7478	-0.3139	2.5248	2.3256	-0.4558	0.0318	-2.4731	-1.2118	0.0569	-0.5254	6.951	-1.4848	-1.25	1.1809	2.4834	-0.6522	1.3474	0.3861	2.7397	0.3672	0	2.5	0.1206	-0.1032	0.3384	-0.4884	-1.6204	-0.0749	-0.8502	0.0637	0.7557	-0.5969	-1.0338	2.3923
2000/12/1	0.0383	0.4278	0.9346	1.9886	1.543	-1.0588	0.4019	1.3908	0.6654	-5.0296	-0.0535	-0.5804	2.5589	-0.8264	0.9288	0.5731	1.8892	0.6157	0.6684	-0.4579	-0.0953	-0.8453	-1.6355	1.8213	0.9683	-0.9105	1.5072	1.2658	0.9549	0.4847	1.86	-1.7341	3.7692	0.7407	0.7317	0.2083	-0.3484	0	-0.3099	2.1922	1.227	1.1176	0.824	1.179	0.4459	-0.3333	-0.4913	4.5584	1.4953
2000/12/4	-2.4521	1.7039	-1.0031	0.2786	2.3963	1.4269	2.0016	1.7147	-0.4249	1.7134	0.0536	6.3386	0.0998	2.8704	3.4509	2.3742	1.6687	0.0874	0.5312	0.828	-0.159	1.2459	2.7316	1.8446	2.7027	-0.2218	0.8909	3	-1.1561	0.4823	2.3631	0.8824	3.1875	1.3235	0.9685	1.9751	0.0699	2.5301	1.5544	0.9901	1.5758	1.8615	1.9316	3.3898	2.6633	-0.1672	1.9748	2.1798	0.5525
2000/12/5	-2.2781	-0.5236	-1.1691	-0.9722	-1.6553	0.4689	-0.2355	0.472	1.0431	-2.9096	1.3383	-0.1569	-0.3988	-1.5302	-0.8895	-1.4842	-1.5198	-0.9607	0.2642	1.6423	-0.2229	1.0363	-1.3295	-1.2075	-1.7827	0.4763	0.8094	-1.0922	-1.8607	-3.04	-0.7345	-1.4577	-0.5747	-1.016	0	-1.631	-1.0482	-0.9401	-0.7143	-0.4902	1.074	-1.1422	1.1662	-1.2295	-0.9265	0.335	-0.8607	-1.1556	0.5495
2000/12/6	0	-1.0526	-1.0252	1.683	0.1741	-2.4504	-2.2817	-1.745	-1.1262	1.4196	-0.5283	-2.5923	-2.002	-1.0969	-2.6926	-1.9774	-1.1728	-0.0882	-2.108	-6.5574	0.0638	-2.9487	-1.406	0.2778	-2.3336	-1.3906	-1.8248	-2.3313	-2.4377	2.8878	-2.1142	-1.716	-3.3237	-2.1994	-1.9185	-1.8653	-2.1186	-2.2539	-1.5416	0.1642	-2.1251	0.4622	-2.3055	-0.1037	-1.6833	0.9182	-1.7906	2.3381	-3.2787
2000/12/7	-0.4823	-0.7447	-1.0359	3.7241	1.0429	-0.4785	-1.6103	-0.888	0	-2.6439	-0.5311	0.8871	3.0644	-0.4621	0.538	-1.4409	-0.0625	3.2657	-0.4038	-1.9608	-0.1914	-0.5284	0.1783	0.554	-0.354	-0.7051	-1.1152	0.3769	-0.7218	-1.1227	-0.9719	-1.7459	-0.5979	0.2999	0.2445	-0.7392	1.5152	-0.2427	-1.2526	2.0492	-1.2063	-0.575	-1.2537	-2.9076	-0.4439	-2.0678	-1.547	-0.0879	0.1883
2000/12/8	0.4847	0.1072	1.2882	-1.3298	1.7202	0.4808	0.3273	-0.2757	-0.1424	0	0.3737	-2.0783	-0.892	2.4141	-0.3058	0.1949	1.3125	-0.0855	0.9459	1.0526	0.2557	-0.9296	2.1945	-0.7163	0	0	2.1053	0.7509	3.2438	0	0.2181	0.3676	0.8271	0.7474	0	0.1064	-1.3504	-0.4866	0.4228	-1.4458	1.3431	-0.5205	1.1202	0.5348	2.7389	-0.5068	1.0101	-1.3193	0.282
2000/12/11	-0.0804	-1.8201	-2.7822	-2.2911	-0.3382	-2.3923	-2.447	-2.2115	-1.3308	-0.0799	-0.266	-2.0408	3.1	-1.6319	-3.2975	-1.4591	-0.3085	-0.8554	-0.9371	-3.0208	-0.255	-2.2118	-1.6251	-1.6093	-3.1972	-1.5494	-1.3991	1.118	-0.8667	-2.1087	-3.1556	-2.1978	-3.132	-0.2967	1.8293	0.2125	-2.0893	-1.7115	-2.1053	-2.5265	-1.2048	-1.686	-1.4771	-1.8085	-0.9919	-6.6214	-0.6667	-4.2781	-1.9681
2000/12/12	0.5229	1.3086	2.1259	-0.9655	-0.6222	0.7353	0.6689	0.7774	1.3006	5.036	-0.2667	1.1667	-0.194	-0.3687	0.1586	3.4551	-0.1856	-0.2588	-0.4054	1.0741	0.2237	1.3023	0.885	0.2256	0.9174	0.1639	-0.2987	0.1229	1.0383	3.5626	1.1236	2.1848	1.3087	-0.5952	-1.4371	-1.1665	0.0736	0.6219	0.4301	-0.1672	-1.2195	1.301	0.2999	0.5417	0.3757	9.7273	0.8389	1.4898	1.1472
2000/12/13	0.3601	0.2153	0.4003	1.2535	-0.2846	-0.4866	1.495	0.6311	-0.7608	0.3805	0.4813	-0.4119	-0.8746	-0.2775	2.4545	-0.3817	0.62	3.5467	-0.5427	-0.7439	0.1913	1.0149	-0.5848	-0.4502	-0.3636	0.0982	2.5468	1.5951	-1.2439	-0.24	0.7778	-0.3665	0.6079	-0.7485	-1.0936	-0.2146	1.9118	-0.2472	-0.5353	-0.5863	-0.4938	-0.6421	0.1495	-0.6466	2.2458	0.0829	-0.3328	-0.6422	-0.0945
2000/12/14	0.7177	0.1074	-1.6746	-2.3384	2.226	-0.1222	-0.982	1.6028	-0.3354	-0.1516	-0.0532	-0.1654	-0.4902	-0.0928	1.0819	0.9579	1.7252	0.1671	-0.5457	-0.3212	-1.9733	0.5358	-0.5882	-1.0175	0.4562	-0.0327	-1.7531	-0.6039	0.9858	2.8869	0.3308	-1.4102	-1.6616	-1.5083	-0.86	-0.5376	-1.0823	0.3717	-0.2153	0	0.9926	2.6439	-0.597	-0.4338	-0.6101	-0.4139	0.946	-0.554	-1.0407
2000/12/15	1.6627	2.0386	-0.2433	0.2817	6.9793	-1.4688	-0.8264	-0.823	-0.3846	-4.8595	-0.2662	-0.0829	0	0.1857	0.6881	-0.5693	1.0902	-0.417	-0.823	-1.1815	-1.0065	-0.5996	-1.1834	-0.514	0.9991	0.0327	-1.487	-1.2151	0.0542	-1.0133	-0.8791	0.1244	0.5376	-1.2251	-1.6109	-1.9459	-0.8023	-0.6173	-0.863	-1.4322	-1.1057	-0.9159	-0.8258	-0.5447	0.798	-0.4988	1.2128	-2.0427	-0.1912
2000/12/18	0.3115	0.8412	2.3577	-1.6854	1.5136	0.7453	-0.25	0.0692	-0.917	-4.15	-0.1602	1.9071	-5.0246	-0.9268	3.9484	-1.145	1.438	0.9213	-0.9682	-0.7609	0.2296	-0.6702	1.497	1.6073	-1.259	-0.0327	-0.7547	-0.369	-1.5176	-1.1811	-0.7761	-1.5528	0.0764	0.7752	0	-0.9923	-1.8382	-1.7391	-0.1088	2.1368	-0.7453	-0.2311	0.5299	0.7667	2.3143	-0.2506	0.4902	0.6635	-0.8621
2000/12/19	-0.0388	-1.0428	-0.6354	-1.1429	-1.7481	-0.4932	-0.0835	0.4147	0	2.5812	-0.3743	0.3255	-4.3568	0	1.4609	0.3861	-1.1223	1.9917	0	-0.3286	0.1309	1.6194	0.413	1.3559	0.3643	0.1963	0.8365	-0.2469	-1.4309	-1.0359	-0.4469	1.5773	-0.6107	0.4615	0	0.8909	0.5243	0.885	0.6536	-2.0084	-0.2503	-1.1002	0.6024	1.6304	-0.0595	-1.2563	-0.7588	-1.1299	0.6763
2000/12/20	0.1165	0.3161	0.9592	1.5896	0.8896	1.3631	1.1706	1.2388	1.7535	-1.0552	0.9125	-0.7299	-3.5792	2.8064	0.8639	-2.1154	0.4779	0	1.257	1.4286	0.2288	0.5976	1.1163	1.8395	0	0	2.5641	1.8564	0.1675	0.4831	2.8058	1.1801	3.4562	-0.3063	0.1259	0	1.2668	0.2506	0.974	0.427	0.3764	-0.5269	2.4701	0.2139	1.1316	3.1383	1.5838	2.5714	1.1516
2000/12/21	1.4352	-1.0504	-0.0792	-0.1422	0.4149	-0.1222	-0.4959	-0.068	-1.3404	0.8203	-0.2128	-2.1242	0.4499	-1.3649	-0.0714	0.2947	1.4269	-1.1391	1.3793	1.7335	-0.0326	1.9142	-1.0459	1.0947	0.8167	-0.4244	0.4412	-0.8505	0.0557	1.7628	-0.7642	1.3505	-0.7424	-0.4608	0	0.2208	-1.3245	1.25	0.9646	2.7211	-0.375	0.5297	-1.0226	0	-0.7656	1.2336	-0.2151	1.3928	0
2000/12/22	-1.4149	-1.0616	-1.4263	0	0.1033	-1.224	-1.412	1.4286	-1.8923	-0.2441	0.693	0.5843	-2.4636	-0.1845	-0.2857	-0.6856	0	1.6461	-1.2245	-0.9585	-0.2283	0.1295	1.2331	-0.3249	0.7201	-1.2787	-1.1713	2.3284	0.7242	3.3858	0.22	-1.5748	0.0748	-0.7716	-0.6289	-1.3216	3.5048	-0.9877	-0.6369	-0.4967	-1.2547	-0.5855	-0.6642	-1.6009	0.2374	-1.1373	1.8319	-0.3663	-1.518
2000/12/25	-0.1552	-0.2146	0.0804	2.9915	8.7719	-0.2478	-0.9267	2.0121	-2.2255	-2.7732	-0.9529	-3.4025	-5.0517	0.1848	-0.7163	1.9724	1.2896	0.8907	0	0.9677	-1.0134	2.1992	3.8283	1.7382	-1.6086	0.9299	-0.7407	1.3174	-3.5951	0.5331	1.9759	0.0615	1.719	0.4666	-1.2658	-1.6741	1.2248	1.8703	-1.2821	-2.0799	-1.7789	-0.4711	0	-0.5423	-1.1249	0	2.328	3.9522	1.5414
2000/12/26	-0.2331	0.3226	1.8474	1.9364	-1.3757	0.6211	1.6156	-0.6575	2.4279	4.0268	0.5345	2.6632	4.9577	-0.0923	2.5253	0	1.0417	-0.6421	-0.2755	0.426	-0.0661	0.1899	1.3966	0.5339	0.0908	-0.5594	0.7463	0.9456	-1.8359	-0.5303	-0.1076	0.369	0.6613	0.774	0.8974	0	0.3559	0	0.4329	0.3398	1.5524	0.8876	3.1204	-0.4362	-0.5988	0	-0.7756	0.3537	1.518
2000/12/27	-0.3894	0.6431	-0.6309	-5.0204	-0.7215	0.8642	0.0837	-6.221	-1.7284	-0.8871	-0.4785	-1.59	-4.9539	-1.385	-0.2815	0.4836	-4.0092	0.727	-0.8287	0.2121	0.1322	-2.6532	-1.157	0.3717	0.363	-0.6949	3.5556	-1.5222	2.3963	2.361	-2.0474	0.5515	-2.4088	1.0753	-0.5083	3.0647	-2.1277	-1.1016	1.8319	-1.0161	-1.1465	-1.4076	-1.4409	-0.5476	-1.1446	-1.6434	-0.5211	-2.9075	-2.1495
2000/12/28	-0.6255	0.3195	0	2.1429	-7.5581	0.2448	-0.5017	8.2569	-1.608	1.3019	-0.2137	-0.6803	-3.2727	0.0936	0	0.5775	-0.0597	0.2406	0.1393	0	-0.6271	-0.5191	-0.8361	-0.3175	1.1754	-2.1659	0.0715	1.4269	0.1142	-2.9018	0.11	-0.3656	0.2244	0.7599	1.1494	0.8811	0.2174	3.2178	0.5291	-0.7699	0.6443	-1.3087	4.3129	0.5507	-0.0609	-1.5038	-0.1048	2.5408	1.2416
2000/12/29	0.1967	0.6369	0.7937	0.1399	1.4675	0.2442	1.3445	-0.5867	1.43	0	0.3747	0.3425	1.1278	0.0935	1.9054	0.1914	-0.5373	-1.36	0.9736	0.5291	4.6496	0.1305	0.5621	1.6985	1.0724	0.7834	-0.143	0.4689	0.171	-2.2989	1.0989	1.7737	1.791	0.7541	1.0101	0.5459	2.0246	-0.5995	1.3684	-0.7759	0.5122	-0.9042	0.3504	0.7667	1.0976	0.5089	-0.7866	-0.177	1.5094
2001/1/2	0.0785	1.1603	0	1.8156	1.4979	0	3.5655	2.2951	1.4602	4.3373	-2.5067	4.2662	3.5936	2.243	2.7701	1.9102	0.9604	0.1622	3.4435	0.7368	-0.8251	3.3225	1.5092	-7.2547	1.7683	0.4731	3.3644	4.084	0.683	1.5686	3.2609	2.7644	1.9062	0.8982	0.625	0.8686	0.1417	0.8444	2.3884	1.6507	1.4013	2.7981	5.0978	1.5217	3.6791	-0.8439	0.8985	0	1.3941
2001/1/3	-0.8631	1.147	1.3386	0.1372	-0.916	2.1924	-0.2402	0.5769	0.1985	1.3087	1.3676	1.5548	0.5981	1.4625	0.3369	0	1.4863	2.0243	0.5326	0	-0.864	0.6936	-0.6057	4.0518	0.2606	0.2018	0.6925	0.1121	1.2436	-0.4633	1.1579	-1.2281	2.0144	-0.7418	0.6211	0.2153	-0.3539	-0.1196	0.1014	0.5128	0.2513	0.4734	0.6645	1.3919	0.7563	2.8085	0.6286	3.2801	0.0917
2001/1/4	-2.0182	-0.6186	1.3986	0.411	4.1089	0.9535	-1.0433	-1.4022	1.7335	-2.7356	0.4857	-1.7728	-4.9941	1.3514	2.1491	-1.9681	-0.9959	0.4762	-0.2649	-0.209	-0.7101	0.3131	1.4958	-3.7858	-1.6464	-0.0671	-1.238	3.2475	0.67	-1.5516	1.6649	-0.2368	0.2821	0.1495	-0.7407	0.5371	0.7812	1.1976	-1.5198	-0.8503	-0.8772	-1.4134	-1.1221	-0.6336	-1.1547	-1.6556	0.4164	-0.1717	0
2001/1/5	-0.6462	1.7635	3.1418	-0.1364	-0.444	-0.2361	1.6221	1.2928	-0.0974	-0.0781	-1.1815	1.9688	-4.7559	2.3111	0.0657	0.956	2.2485	-0.5529	2.1248	2.3037	-1.2679	4.1823	-0.1092	0.4497	0.9692	-1.0413	1.7409	2.82	-1.7194	-4.0977	1.2282	-0.5341	3.7271	-0.1493	-0.3731	2.1368	-0.6342	0	0.823	-1.3722	-0.6321	-1.2545	0.7343	2.8693	0.1168	-0.4209	-0.2074	4.8151	1.7399
2001/1/8	-1.5041	3.262	0.4458	0.9563	-4.7572	1.4201	-0.1596	-2.1059	-2.5828	-2.2674	0.3261	-1.9308	-4.5992	-0.7819	-1.7083	-0.4735	-3.3565	-3.0183	1.4304	1.1259	0.5598	-1.0785	-3.0055	-4.9245	-1.6579	-1.9688	-0.9582	2.2152	-3.6117	-10.0247	1.9211	-3.3413	-1.8305	3.139	2.2472	0.1046	0.922	0.9467	-1.1224	-1.7391	3.0534	-0.121	-0.3313	0.1033	-2.5088	0.2536	-2.8052	-0.3281	-0.9001
2001/1/9	0.3302	0.5923	-0.9615	0.406	-0.6764	-0.8168	-0.2398	-1.1082	0	2.56	-0.325	-0.5742	1.7906	-0.7881	2.7406	0.5709	-2.6347	-0.1638	0	-1.9231	0.7859	1.3931	-1.4085	0.0589	-0.976	-0.4155	-1.7277	-1.4448	0.4684	-4.4749	-1.3889	0.6173	0.2072	-0.2899	-0.3663	0.7315	1.1244	0.1172	1.8576	1.0619	0	-1.272	0.0665	-1.7544	0.2394	1.0118	-0.3741	-1.8107	0.7266
2001/1/10	-0.4525	0.8832	0.3734	1.4825	-0.0524	1.0588	1.6827	1.8457	1.6508	1.3261	0	1.0726	1.3532	3.5305	-0.1952	4.2573	0.738	-0.3281	1.0256	-0.3096	0.7147	0.9558	2.5714	1.5882	1.5233	0.9388	1.2658	1.466	-0.5828	4.1109	0.6036	-0.184	1.9986	2.1802	0.9804	-0.1037	1.1814	0.8197	2.7356	-0.1751	1.358	-0.6135	2.7243	1.3655	2.0299	2.5876	1.2339	1.425	1.7133
2001/1/11	-1.5289	-1.1673	-0.6696	-0.3984	-1.4675	0	0	-0.8414	-1.1319	1.3087	-0.2174	-3.102	-0.8011	2.046	-7.9531	-2.7223	0.3053	-0.0823	-1.3959	1.9669	0.4194	0	-2.6741	0.1737	1.3239	0.5856	-2.0139	-1.9608	-1.5826	-1.2856	-2.2	-2.2741	-1.0135	-0.1422	-0.3641	-1.6615	-0.9615	-0.5807	-0.4931	1.8421	-0.609	0	-1.423	4.2487	-1.6384	4.3938	-1.1659	-2.6446	-0.7092
2001/1/12	0.6295	-1.2795	-1.0487	1.3333	-4.0426	-2.9104	0.0788	-1.2402	1.0951	0.6839	-1.7429	0	1.4805	-0.5848	1.7705	5.0373	-2.1302	0.8237	0.1287	-0.9137	0.1606	-2.4852	2.1179	-0.8671	1.8293	-5.9034	-0.9922	-2.5263	1.2507	-2.0465	1.0225	0.4403	-3.0034	1.567	0.3654	-0.528	-1.5257	-1.285	-0.5946	-1.2059	0.2451	-0.0617	-1.9029	0.1988	-1.7252	-2.5721	-1.9839	-0.5093	-0.4464
2001/1/15	-1.0842	-3.4895	-3.3308	-3.8158	-2.2727	0.5995	-4.252	-3.8995	-3.8405	0.9811	-3.6031	-3.8753	-2.5199	0.7563	-3.2707	-1.9538	-4.5398	-5.5556	-3.0848	-3.9959	-1.5394	-5.0364	-5.1009	-2.9155	-2.9085	-3.2319	-3.1496	-4.7516	-1.1176	-2.2792	-3.7449	-5.1972	-2.0408	-4.0673	-2.9126	-2.2293	-2.5352	-3.3136	-3.0907	-2.6155	-3.5452	-3.3354	-4.4147	-4.7619	-4.54	-5.52	-2.2976	-4.7782	-4.6637
2001/1/16	-0.0843	4.1322	0.8614	1.0944	-1.3046	1.6687	0.6579	1.3067	1.3825	-0.9716	-1.2076	-0.6135	-2.0408	1.6681	-1.295	-1.3587	2.1498	0.2595	3.9788	1.4941	-0.1303	0.5112	0.0591	0.5405	0.4405	-1.7682	0.6652	4.5351	-1.3682	1.5549	1.2618	1.6513	-1.4368	3.8012	2	1.8458	0.8671	1.5912	1.5432	0	2.4081	-1.1502	2.5192	1.4583	0.9512	0.0847	-0.112	0.0896	1.5992
2001/1/17	-0.9705	-0.7937	-0.9317	0.2706	0.9195	1.4068	1.2255	-0.3394	-0.5556	-1.0566	-0.1746	-0.3527	0.9722	-1.0664	2.3324	4.9587	0.1276	0	2.0408	-0.6309	0.424	1.1443	-1.7119	-5.3166	-1.4035	-3.24	-0.514	-1.0846	0.1206	-1.244	-1.0384	-2.924	0.5102	-0.1408	-0.1225	-0.2132	0.4298	-0.1205	-0.2026	-0.722	-0.1238	1.8746	-1.3652	-1.6427	-2.9523	0.1692	-0.5045	-1.1638	-0.463
2001/1/18	0.98	0.5	0	-0.6748	0.8542	-1.0405	-0.565	-2.1117	0.6602	-0.0763	0.2915	-0.0885	-0.2751	0.995	4.5584	-0.7874	-1.1465	0.6903	0.25	-0.3175	0.0325	-0.8799	-0.7808	2.3344	-0.5338	-0.8681	-0.0738	-0.6579	3.9157	0.2907	0.3148	-1.4056	0.8702	-0.141	0.4908	0.1068	0.2853	0.2413	-0.203	0.2727	0.2478	2.4746	0.4152	0.3132	1.6828	0.4223	0	0.1812	0
2001/1/19	-1.1814	0.6965	1.489	1.087	1.7504	1.986	0.974	1.531	0.9082	0.458	3.1977	1.5058	1.6552	5.0082	0.4087	-0.4409	2.8351	0.4284	0.8728	1.2739	0.2597	0.8878	0.4843	1.418	1.7889	-1.3344	1.6248	2.0971	0.5217	2.6087	0.9414	2.2403	1.0784	0.9887	1.0989	1.3874	0.6401	1.2034	1.0173	2.3572	1.9778	5.1393	1.3094	1.3528	0.9548	1.0093	0.8451	1.8083	1.7674
2001/2/5	-1.0248	-2.3715	-3.3977	-2.8226	-4.0511	-1.9473	-1.7685	-3.0843	-2	0.076	-2.3662	-4.014	-0.2714	-2.7365	-3.9349	-4.9601	-3.0702	-0.0853	-1.6069	-2.5157	-0.2591	-3.5827	-3.0723	-2.0669	-3.1634	-2.5782	-1.2355	-3.2432	-1.69	1.3183	-0.2073	-3.3865	-4.9075	-0.8392	-1.3285	-1.6842	-1.3428	-0.1189	-1.4099	-1.4172	0.7273	-5.7126	1.7687	-4.7228	-3.3417	-2.6644	-2.7933	-3.9964	-2.7422
2001/2/6	0.302	-0.3036	0.7194	0.8299	-1.5616	1.285	-0.982	0.2829	-1.9388	-1.4427	0	-2.3636	-3.2653	4.0997	0.7062	-2.8891	-0.6464	-1.8787	1.5075	0.7527	-0.3896	0.1956	-0.8701	1.1794	-0.9074	-5.2495	0.6623	0.5587	-0.1778	-0.0929	-1.0384	-0.3436	-1.8699	0.8463	1.1016	-0.9636	-1.2178	-2.1429	-0.5107	-0.3594	0.722	0.4372	1.4037	0.1078	0.3914	0.1711	-1.3218	-0.7401	1.2218
2001/2/7	0	-0.8122	-1.2698	-0.1372	-0.7051	-0.692	-0.1653	-0.7052	-2.2893	1.0015	0.8078	-2.1415	-5.0633	-0.8494	0.4909	-4.0307	-0.6506	-1.6536	-0.7426	-0.1067	-0.4563	-0.6506	-2.0063	-0.9202	-1.9231	-0.9158	-0.2193	0	-2.3159	-0.6512	0.8395	-2.6897	-0.4573	0.2797	1.6949	0.7568	-0.6526	0.4866	-0.4107	-1.1722	-0.3584	-0.9328	-0.4614	-0.6459	-0.7797	-0.5978	-1.7472	-1.5843	0
2001/2/8	-0.086	-1.6377	-2.492	-4.3956	-5.3254	-2.3229	-2.4834	-2.4858	-3.5144	-0.6865	-0.6869	-2.7593	-5.037	-9.5016	-3.7683	-3.4	-5.1081	-1.5044	-2.4938	-2.5641	-0.5566	-3.2089	0.2559	-1.548	-0.9337	-1.5712	-3.2234	-2	0.4863	-3.3708	-1.6649	-2.197	-2.0674	-3.4868	-1.4286	1.7167	-2.5547	-1.816	-1.6495	-2.646	-1.9185	-0.5022	-3.7086	-2.9252	-6.1559	-6.3574	-1.2448	-4.3561	-2.4141
2001/2/9	0.9471	1.0406	3.6274	1.0057	2.9375	1.5458	1.8676	0.3642	0.9934	2.765	0.8646	0.4892	-0.936	-0.8606	1.7404	4.9689	1.0352	0.5391	0.8951	0.8772	0.3293	1.1502	0.1914	0.6289	2.0735	4.2254	2.0439	2.0408	0.8469	1.4535	1.7989	2.971	2.502	0.578	2.0531	2.8481	0.5243	1.3564	1.6771	0.1874	1.3447	3.9748	0.4127	1.0045	2.0935	-0.9174	1.4406	2.7723	1.9981
2001/2/12	0.5544	3.5015	0.2387	0.4267	0.3643	0.2342	1	0.7257	1.0383	0	0	0.1947	1.2598	-3.2118	-0.4277	2.5641	-1.2978	-0.6256	1.9011	1.6304	0.1313	0	1.2102	0.4375	1.8467	7.1622	1.4837	2.3333	-0.06	0.2865	2.5988	-0.1407	1.4493	2.2989	0.5917	1.2308	-0.0745	0	2.6804	-1.7774	0.8444	-1.2136	-0.2055	-0.5525	-1.6405	0.2778	0.4734	1.0597	3.4515
2001/2/13	1.7388	-0.6965	-1.6667	-0.1416	-2.4198	0.1168	0.0825	-0.5043	-0.4867	1.3453	-1.0286	2.7211	2.3328	1.2556	1.3601	0.4808	0.6228	1.1691	-1.1194	0	-0.3278	0.4682	0.0629	-0.0622	-0.3626	-1.4292	0.731	0	-1.1405	-1.4286	0.304	-0.4228	1.2782	-0.9831	0.3529	-0.304	1.4169	-0.9732	-0.3012	-1.4286	-0.3589	3.1327	3.0199	1	-0.3475	-0.831	0.1178	-0.286	-0.0902
2001/2/14	-0.0417	-0.1002	-0.6457	0	-0.062	-0.8168	-0.1649	-0.5069	-1.1957	-3.2448	0.1732	-0.473	-0.7599	-1.6829	-1.8362	-1.8182	-0.3439	0.6222	-0.6289	1.2834	0.6248	-0.5326	-0.2516	1.6812	0.182	1.5352	0.1451	-0.3257	-0.3036	0.1932	1.0101	0.7077	2.4499	-0.4255	-0.9379	0.3049	-1.3971	0.3686	1.4099	0.9662	-0.8403	0.8338	-0.0666	0.11	0.0697	3.2588	0.2353	-0.5736	0.6318
2001/2/15	1.3344	-1.003	0.3249	-1.4184	-2.7295	-0.5882	-1.8167	-1.31	0.055	1.372	0.0576	-1.9962	-3.5222	-2.5225	-1.4388	-2.3392	-0.3451	-0.8834	0.2532	1.4784	0.4902	-1.8072	-0.3783	-1.1635	-0.4541	-0.882	-1.3768	-1.634	-1.0962	-1.4465	-1.9	-0.9838	-2.3913	-0.5698	-1.5385	-2.7356	-0.8203	0.1224	-0.3972	-0.8612	-0.6053	-0.3544	0.4	-0.7692	-0.7666	0.0902	-1.115	-1.1538	-0.8969
2001/2/16	-0.2058	0	0	0	-0.6378	-0.355	0.0841	-1.2537	-1.2095	0.9774	0.2304	-0.194	-4.127	1.1091	0.9489	1.6966	-1.3158	-0.1783	-0.1263	0.8325	0.2927	-0.6135	-3.1646	-1.425	-0.6387	-2.5424	-0.8817	-0.5537	0.7389	-2.4462	0.6116	-1.0646	-1.3363	-1.4327	-0.601	-0.1042	0.0752	1.1002	-0.1994	-1.5444	-1.5834	1.1855	1.5936	-0.3322	0.7022	-1.1712	-1.4837	0.3891	0.2715
2001/2/19	0.6186	1.2158	1.2146	1.5827	3.4018	1.4252	1.7647	2.0194	3.2832	1.8615	0.1149	0.2915	4.9669	-0.0914	1.0846	-0.1963	2.4561	0.3571	1.1378	0.2064	-0.2594	1.6461	0.6536	0.7542	0.551	-0.6522	0.0741	0.3341	-1.6504	-2.006	0.7092	1.7217	4.5899	0.7267	0.8464	3.2325	1.2021	1.5719	2.8971	1.3725	0.8663	-0.8787	2.549	1.2222	1.3947	1.732	1.8072	1.3566	0.5415
2001/2/20	-1.6803	-0.9009	-1.04	-1.2748	-0.0621	-1.171	-1.3212	-0.8065	-2.4784	-0.8041	-0.287	-1.2597	0.4732	1.0979	-0.5722	-1.6716	-1.8493	0	-1.375	-1.0299	0	-1.2146	-1.2338	-0.6238	-1.3699	-0.2188	-0.8148	-1.3319	-0.1243	0.7165	-0.9054	1.481	-2.0863	-1.8759	-1.3189	0	0.2227	1.5476	-0.7767	0.4836	-0.6135	-0.8274	-0.1912	-1.2075	-1.1692	-3.2258	0.1775	-0.956	0.5386
2001/2/21	-2.5427	2.1212	-1.8593	-2.439	-2.2981	-2.2512	-2.5105	-1.8477	-9.9448	-2.5055	-0.2303	-3.8273	-5.0235	-5.3394	-1.5108	-5	-3.7683	-3.0249	-1.6477	0.7284	-0.2276	-2.0492	-2.8928	-4.6453	-1.9444	-4.386	-2.2405	-4.6119	-4.2937	-2.6423	0.4061	-2.9187	-1.1021	-2.9412	-1.4581	1.5152	-2.5926	-1.4068	0.6849	-2.9836	-5.4321	-3.0393	-2.8097	-2.4444	-2.0181	-3.3333	-2.1855	-1.6409	0.7143
2001/2/22	-0.7699	0.7913	0.1647	-0.7353	3.1786	-0.2424	-1.2876	0.3012	0.4294	-0.3023	0.1154	-1.4286	-4.9587	-4.3021	-0.6574	-3.6842	-0.2901	1.4679	0.1289	0.9298	0.1303	-0.0697	-1.151	-7.0441	0.2833	0.9174	-4.2017	-2.0047	-1.2354	-2.0877	1.2133	-0.2863	2.3774	0.1515	0.4932	0.8955	-1.3688	1.6647	0.0972	-0.1984	-0.3916	0.7376	1.7083	-1.2528	0	0.5747	-1.087	0	0.8865
2001/2/23	0.2155	0.2944	1.6447	1.6296	2.7726	0.8505	-0.087	1.2012	2.9322	1.0614	0.2882	3.0021	0.8696	2.2977	-1.0294	5.0273	2.4727	0.9042	3.0888	0.3071	0.7159	1.6748	1.9863	-3.4703	1.0358	0	2.7113	1.2034	1.5142	0.8529	2.1978	-0.2872	1.0885	2.7231	2.454	0.0986	0	1.5205	0.0971	1.2922	3.4076	2.0134	1.8734	0.2307	2.2727	2.4762	0.1221	2.8459	-0.2636
2001/2/26	-0.043	1.1742	0.6472	1.312	-0.5995	0.9639	2.2628	1.0386	0.8902	-0.6752	2.6437	-1.1055	-4.4828	-0.5859	-1.0401	0.4162	0.5678	0.8961	3.3708	1.7347	0.2585	1.4413	1.276	3.3015	0.3728	1.4091	2.1739	2.2592	2.4643	1.3742	-0.391	1.4399	1.0768	0.5891	1.5569	-0.5911	1.7733	0.2304	2.2308	1.472	0.1267	-0.2392	0.7609	1.2658	1.0417	6.9703	1.8293	1.0496	2.5551
2001/2/27	-2.7539	-0.1934	0.1608	0.2878	1.93	-1.074	-0.1702	-0.3671	7.1176	0.9819	2.1837	0.813	2.3466	3.1434	-0.1502	0.7254	0.8469	0.1776	0	-1.4042	0.3223	-0.0677	1.4589	0.8523	0.2786	-0.9413	0.6079	-0.5814	2.2152	3.024	2.5515	1.0646	-0.9943	-0.7321	-0.3538	0.0991	2.2727	-1.0345	2.3719	1.2573	2.6582	-2.2182	-0.6293	0.6818	-0.1375	0.8688	0.4192	0.0944	0
2001/2/28	-1.8584	-0.969	-0.8026	-1.0043	0.7101	0.2413	-0.341	0.1474	-2.8556	0.8975	3.0137	2.9234	4.5855	-2.2857	4.2105	0.9259	0.07	0.4433	-0.3623	-1.0173	0.6746	-1.7603	-1.2418	0.2817	-1.2963	0.4525	-1.2085	-0.9357	0.2477	-0.2024	0.5742	-1.5449	-1.2912	0	0.1183	-0.495	0	0.813	-0.6487	-1.0506	0.6165	0	0.3167	-0.4515	-1.8582	-1.8949	-0.0596	-1.0377	-2.0619
2001/3/1	-2.0289	0.9785	0.6472	0.4348	-1.451	1.5644	0.941	-0.5887	0	0.7413	0	-0.7835	0	-1.2671	0.1443	-1.2232	1.6783	0.9709	0.7273	0.3083	-0.4148	0.6203	0.3309	-0.1404	0.8443	-0.9459	0.841	0.3542	-0.7412	-0.1014	-0.0951	0.5706	0.3634	1.0324	-0.1182	2.4876	0.1481	-0.1152	0.653	0.1931	-0.7353	0.7971	0.3788	1.1338	0	2.0193	0.179	1.0486	2.6316
2001/3/2	1.0124	-0.4845	0.5627	1.1544	4.1104	0.3555	0.5085	0.9623	-0.5088	-0.5151	0	1.8756	1.1804	0.8885	1.2248	1.1352	1.1004	2.0979	-0.1203	1.127	-0.801	1.9178	1.1873	2.391	1.0233	0.1364	0.6823	2.3529	-0.809	0.4061	0.0952	0.9929	0.0762	0.8759	0.1183	-0.7767	0.2959	-0.2307	-0.1854	1.8304	0.1235	3.1022	-0.1258	0.2242	2.0337	1.463	2.025	0.1887	-0.1709
2001/3/5	-0.6834	2.4343	-0.0799	0	3.1821	-0.1181	-0.7589	0.3666	-1.3636	0.3698	-0.3191	0.5814	5	-0.2935	-1.5658	1.3265	0.9524	-0.9418	-0.9639	0	-2.6163	2.0161	-0.5867	-0.4808	0.1842	3.9964	-0.9789	-0.1149	-0.0627	-2.2245	3.7108	0.2809	-0.6098	-0.5789	0.4728	2.3483	0.4425	1.5029	-1.0214	-0.8515	-0.3699	0.118	-2.6448	-0.6711	-1.0309	-2.1204	0.0584	-0.8475	1.2842
2001/3/6	0.4587	1.4259	0	-0.2853	0.514	0.3546	-0.3398	1.4609	-0.9217	1.2528	-1.4408	-0.8671	0.7937	0.6869	-0.5785	-1.007	-1.8194	3.4572	1.5815	1.3171	-0.796	-0.1976	-1.6393	-1.8634	0.2757	1.3537	-0.2281	-1.0357	0.4394	2.0683	1.7431	-0.4202	-0.6135	0.2911	1.1765	1.912	0.514	0.6834	-1.0319	-0.6679	-0.495	-2.1803	-2.458	-0.3378	1.1111	1.2998	-0.5834	-2.754	1.0144
2001/3/7	-0.4566	-0.7498	0.56	0.4292	1.6477	0.4711	0.1705	-0.7199	1.1628	1.1645	0.1624	-0.9718	-0.9449	0.7797	-0.4364	0	-0.4118	-0.0835	1.0778	2.1	0.5349	0.33	0.8	1.2658	0.3666	1.508	-0.5335	0	1.4375	2.1277	-1.5329	-0.5626	4.784	1.8868	-0.1163	0.0938	-0.7305	0.6787	0.4739	0.5764	0.1244	-1.988	2.122	-0.791	-0.206	-1.1121	0.0587	0.5859	-1.0879
2001/3/8	0.1835	-0.5666	-0.3182	-0.4274	-0.2795	-0.4689	0.2553	0.2175	0.977	2.8777	0.8108	-0.6869	-2.7027	1.5474	1.607	0.8138	0.0689	0.2508	-1.4218	-0.0979	-0.2993	1.6447	0.9921	0.2083	-0.5479	0.1698	0	1.1628	-1.0474	6.6468	-1.8315	1.5559	0.6627	-0.5698	-1.0477	-1.7807	-0.3679	-0.4494	-1.5094	0.7641	0.2484	0.8605	-1.1688	0.2278	0.8947	0.8651	0.0587	-0.6796	-2.1997
2001/3/9	-1.5568	0.2849	0.0798	-0.7153	0.8408	-1.2956	-0.6791	0.4342	-0.1707	-0.2098	6.1126	0.6917	1.7974	0	2.3005	-1.7154	2.0661	1.5013	0	-0.9804	0.3002	0.7767	2.0956	1.2474	-0.8264	0.4661	0	0.5747	0.1868	-0.6512	1.0261	1.6713	0.5852	-1.5759	-0.5882	-0.9542	1.2555	1.1287	0.4789	1.8957	-0.3717	-0.7922	-0.8541	1.8182	1.2278	1.5437	0.6448	0.391	0.346
2001/3/12	-1.2093	-1.7992	-1.1164	0	-1.3341	-0.358	0.6838	1.2968	-0.7982	3.2936	0.1011	2.159	3.0498	0.8571	2.5299	1.232	1.1471	0.4108	-1.0817	0.495	0.1995	-0.1285	0.1283	-0.4791	-0.7407	-0.1687	1.9157	-0.3429	1.6159	0.1873	-1.7544	0.274	0.4364	1.1645	-0.1183	2.0231	-1.5317	0.558	-0.6673	-1.0233	-0.6219	-0.0614	-0.7952	0	-0.7412	0.5068	0.0582	-0.8763	-0.0862
2001/3/13	-1.1299	1.1572	0.5645	-0.4323	-2.7042	-0.479	0.6791	-1.4225	0.5747	-0.0678	2.0697	-2.0173	-2.4922	-0.661	0.4112	-0.2028	-0.934	-2.0458	-0.243	-2.4631	-0.0996	-1.9293	-0.5766	-1.1692	0.9328	0.7605	-1.8045	-1.3761	-1.4679	-0.7477	0.188	-3.0055	-0.5069	-1.4388	1.1848	-3.0217	-0.0741	-2.7747	3.071	-1.2218	-1.2516	-1.1678	2.338	-0.1116	-2.5119	-0.1681	-1.3388	-1.277	1.8119
2001/3/14	-1.0476	1.3346	1.4435	0.5789	0.3474	1.083	1.4334	0.5772	0.2286	3.666	1.2859	1.3725	2.2364	1.1407	-0.2048	0.9146	0.9428	1.4202	1.0962	0.7071	0	3.1475	0.1933	0.3479	0.647	-0.8805	0.1531	0.814	0.4345	1.4124	2.439	1.1268	0.7278	0.8759	1.6393	2.0448	0.8154	0.3425	0.0931	0.4757	1.7744	0.995	0.2611	1.676	0.5571	0.9259	2.8909	3.0846	0.1695
2001/3/15	-3.3205	-0.7526	0.0791	0.7194	3.2891	-0.4762	-0.3325	-0.0717	0.6842	-0.7204	-3.7109	1.2573	1.5625	2.6316	0.5472	1.712	-0.3336	-0.9061	-0.9639	-0.3009	-0.0664	-0.5086	2.3151	1.6644	1.4692	1.1421	1.2232	3.5755	4.5117	0.0929	-0.3663	-0.9749	4.3353	-0.7236	0.3456	-0.7634	5.5882	4.6644	-0.6512	0.1894	-0.4981	-1.4778	0.1302	-0.4396	0.2078	0.7506	0.2294	2.027	2.1151
2001/3/16	2.3892	-1.9905	0.8689	1.1429	1.676	-0.4785	1.6681	0.4307	1.1891	-6.1346	-2.8398	2.0057	0.4615	-1.0989	-1.0204	-0.396	0.6693	0.9975	-0.1217	-0.8048	0.3324	-0.7029	-1.1942	-0.6139	0.4525	-0.1255	-0.1511	1.8931	5.1449	-0.9276	-1.2868	1.6174	-1.3158	0.2915	1.4925	0.4808	-0.6964	0	0	-0.7561	0	-0.4375	-0.7802	2.4283	-0.5529	-0.2483	-0.7437	-0.473	-1.2428
2001/3/19	5.5421	0.1934	1.6445	1.6949	0.8791	1.9231	1.2305	1.0722	1.8467	-3.8651	-0.7307	0.5618	0	0	-0.756	0.8946	1.1303	0	1.7052	0.9128	-0.5964	0.3218	1.3995	1.7845	0.0901	0.1256	0.4539	0	0.5624	6.1798	0.1862	0.692	2.3158	2.907	2.3756	1.7225	2.0337	1.1957	-0.7491	-0.381	1.5019	-0.9416	-0.6553	-0.1078	1.4593	0.9959	0.7493	2.0913	0.5034
2001/3/20	-1.2437	-0.3861	0.4622	-0.4167	0	0.7075	-0.1621	0.0707	-0.4945	-0.5117	0.3155	0.7449	2.9096	-0.463	2.9086	1.1823	0.263	2.0576	-1.0778	1.407	0.3333	-2.3092	-0.0627	4.5179	0.6301	0.711	1.6566	-0.1093	2.4049	-1.3228	2.0446	1.5808	0.3429	0.2825	-0.663	-0.4704	0.1375	0.9667	-1.3208	3.4417	-0.1233	-1.1407	1.4512	1.0787	1.1644	-0.493	-0.0572	-0.4655	-1.1686
2001/3/21	-1.166	-0.0969	-0.6135	0.1395	1.4706	-0.2342	0.5682	0.9894	0.497	1.9104	-0.6813	1.1091	-1.3393	1.4884	0.5384	0.4869	-0.2623	-0.4839	1.2107	-0.2973	0.2326	0.1313	2.6365	-0.7097	-0.3578	-1.5781	1.1852	0.2188	-0.2185	0	-0.7286	-0.203	-0.8202	0	-0.1112	-1.5123	-0.0686	0	0.7648	0.8318	1.2346	1.9872	0.13	-0.9605	0	-1.6515	-0.4579	-0.6548	-0.2534
2001/3/22	-1.7461	1.4549	-0.6944	0.5571	3.3816	2.1127	0.0807	0.2099	0.1099	-1.9466	0.2639	-1.2797	-4.8265	-0.1833	0.2008	-1.7442	-0.3945	-0.8914	0.3589	0.1988	0.4309	0.8525	-0.6116	1.2995	0.2693	1.6878	-0.4392	-0.3275	0.3831	0.5362	-0.1835	1.5593	-1.3784	0	0.8909	0.1919	-1.2363	0	-0.0949	1.5582	0.4878	-0.6914	-0.3896	0	1.0833	0.5038	0.8051	0.1883	0
2001/3/23	-0.6244	-1.912	-1.7871	-1.385	-0.5711	-2.1839	-2.4194	-2.6536	-2.5247	2.7206	-2.2632	1.8519	2.2187	-2.2039	-2.2712	0	-2.5083	-3.0253	-2.3838	-2.1825	-0.132	-2.2757	-1.2308	-3.0789	-1.1638	0	-1.7647	-2.7382	-1.9084	-0.8	0.0919	-3.1375	3.4242	-1.5493	-3.0905	-1.341	-1.8081	-2.234	-1.3295	-1.1733	-1.699	0.7595	-0.2608	-2.694	-2.1433	1.5873	0.1141	-1.5977	-0.254
2001/3/26	1.015	1.3645	1.1076	2.6685	0.9922	1.7626	1.8182	1.4347	0	1.2885	-0.6462	2.7273	3.2558	2.3474	1.2303	3.2544	1.4218	2.3609	1.221	1.1156	0.4296	2.6613	1.9938	1.7869	2.6268	5.2697	2.1707	2.4775	0.2779	0.8065	4.6832	1.7919	2.3649	0.7153	1.9362	1.4563	1.204	3.3732	0.8662	0.6393	1.6049	1.0678	1.9608	2.3256	2.1218	2.7138	1.5954	2.1012	1.1885
2001/3/27	-0.4785	1.25	0	0.1368	0.9307	0.8083	0.8929	0.4243	3.5473	-2.6148	-1.8428	0.885	2.1021	0	2.2282	0.0955	0.267	-0.4119	6.152	0.6018	-0.1645	1.5554	-0.7941	0.3901	-0.353	0.1971	2.1978	0.7692	1.4412	1.3333	0	1.151	0.264	-0.2841	1.0056	2.9665	-0.2799	3.0526	-0.4771	1.0889	0.8505	-0.6837	0.3205	0.3247	0.5362	4.6437	0.3926	1.2161	-0.3356
2001/3/28	0.8654	-1.1396	0.8607	0.9563	-0.2561	0.8018	3.9421	0.1408	0.87	-1.5239	1.4909	-1.6667	-1.7647	2.7523	3.5667	0.7634	1.7976	-1.0753	0.5682	1.2961	-0.0659	-0.1914	-0.8005	2.9145	1.5943	0.236	-0.6452	-0.6543	0.6557	0.0877	0	-0.8701	0.4608	-1.1396	-0.1106	0.1859	0.3509	1.1236	0.767	-1.3465	0.6024	-0.438	-0.5751	-0.5394	1	-1.3772	-0.1676	0.0924	1.5993
2001/3/29	-1.1916	1.537	-0.6206	-0.406	-2.414	-1.0227	-0.5418	1.2658	3.3423	0.1474	-1.6322	0.0892	1.9461	0.1786	1.4668	-1.4205	-1.5697	0.5017	-1.1299	0	-0.0989	-0.0639	-1.2415	1.0069	0.0872	-0.7064	-0.938	1.5368	2.443	0.1753	0.1754	1.9581	-3.0144	0.4323	-1.2182	-0.4638	-0.979	0.101	-0.1903	-0.273	-0.5988	-0.8171	0.8355	-0.6508	-1.1221	-1.1637	-0.3358	1.5697	1.3256
2001/3/30	-1.9778	0.0946	-0.0781	0.4076	3.0526	0.2296	0.1556	0.9028	0.6781	1.2509	-0.9956	1.5152	-0.5874	0.8913	0.9428	1.1527	4.3189	0.1664	0.9143	0.4921	0.2971	1.8554	0.7542	-0.3115	0.8711	-1.581	0.437	0.1081	-0.6359	-0.9624	-1.3135	0.3974	-1.3514	0.2869	0.2242	2.0503	1.5537	1.4127	0.4766	-0.6387	0.8434	0.507	0.1912	1.0917	0.7343	0.6279	0.1684	6	0.0818
2001/4/2	1.378	0.9452	1.5625	0	-2.8601	-0.3436	1.0101	0.2753	2.0725	0	2.2905	-0.2634	-0.4431	0.3534	0.8717	1.3295	0	2.5748	-0.5663	1.0774	0.3621	0.8794	1.622	-1.1875	0.7772	-1.0442	1.0877	-0.216	-0.0533	-1.0601	0	0.4617	4.0411	2.1459	-0.2237	-0.3653	-0.1391	1.99	-0.1898	-0.3673	1.4337	-0.6936	-1.0178	2.3758	-0.6627	-0.234	-0.1121	-0.6861	1.0621
2001/4/3	-1.0194	-1.5918	-1	-1.2179	-5.9411	-1.1494	-1.5385	0.5491	-1.5228	2.8343	6.8815	-1.6725	1.3353	-0.5282	0	-1.3121	2.5478	-1.7814	-0.7973	-1.1628	0.1968	-1.1831	-0.3069	-0.6958	-0.3428	-0.8523	-0.6456	-0.6494	-1.4941	-1.25	-1.5972	-1.1162	1.1192	-0.7003	-0.8969	-0.6416	-1.3928	-0.7805	-1.3308	0.9217	-0.4711	-1.2698	-1.671	-0.4219	-1.1341	0.7819	-1.1785	-1.5544	-1.6168
2001/4/4	-0.2452	-2.0932	-2.0202	-1.7808	-0.8385	-0.9302	-2.6562	-2.0478	-2.5258	1.4134	-2.8615	-1.9696	-3.3675	-1.3274	-2.284	-1.4245	-3.4161	-1.8137	-1.7222	-1.9608	0.0327	-2.0794	0.8621	-2.4204	-2.2356	0.7368	-2.0217	-2.3965	-2.6544	-1.6275	-2.1641	-0.996	-1.9531	-1.2694	-1.2443	-1.476	-0.565	-2.6549	-1.5414	-1.0959	-1.8935	0	-1.3725	-1.589	-0.3374	-2.6377	-2.1011	-2.9825	-2.8759
2001/4/5	0.0492	0.7775	0.9516	1.1158	0.0564	0.7042	3.7721	1.4634	1.0048	-0.2787	-1.7885	2.8311	0.9091	1.3453	3.2849	1.6378	3.2154	0.5877	1.4019	0.8	0.0327	0.7722	-1.7094	1.5666	1.3193	3.4132	0.4422	1.2277	4.1736	1.2868	1.2903	4.7619	2.9216	2	1.9473	0.9363	0.4972	4.2424	0.7828	0.3693	1.8094	-0.4502	1.8555	0.7535	0.7448	-0.7968	0.232	2.8933	-0.9306
2001/4/6	-0.9828	-1.5429	-0.707	-0.6897	1.1268	1.049	-0.8507	-1.0302	0.733	-0.8386	-1.0712	-0.7105	-0.6006	-0.4425	0.3058	-0.5687	-1.1838	-1.2521	-0.9217	-0.7937	-0.2944	-0.8301	-1.8634	-1.7995	-0.6944	0.9823	0.807	-0.1103	-1.7628	-1.0889	-1.0009	0.8323	1.5484	0.5602	-1.0112	-1.2987	-0.7067	-1.7442	-0.7767	-1.012	0.1185	0.1938	-1.4964	-1.9231	-1.0081	-1.4458	0.1736	-1.0545	-1.6225
2001/4/9	0.2481	0.4897	1.2658	1.6667	1.5042	1.1534	0	-0.4164	-0.4158	-2.6075	3.6275	1.8784	2.568	0.7111	3.1707	2.6692	1.7654	0	0.5814	-0.6	-0.1969	2.3825	-1.8987	0.6545	0.3497	0.5058	0.2911	-0.4415	2.012	3.578	-1.1029	1.7143	0.3812	0.6964	1.7026	3.1015	-0.1423	1.3807	-0.8806	-1.3941	0.1183	2.0632	0	0.2179	-0.4073	0	-2.6574	2.3091	0.6944
2001/4/10	5.8416	-0.8772	0.0781	0.8197	1.5368	0.114	1.7941	0.3484	0	0	3.5005	1.9315	0.1473	1.9417	0.1182	0.7428	-0.5576	0.4227	0.4624	0.503	0.5588	-0.1258	0.7742	1.4304	-0.4355	0	-1.1611	0	-0.1599	0.4429	1.2082	-1.186	-0.5696	0.4149	-1.0045	-0.7293	1.283	0	1.5795	0.754	0.591	1.832	-0.3303	2.9348	1.3633	-1.304	0.8309	-0.434	1.3793
2001/4/11	-1.5435	1.1799	-0.2342	-0.6775	3.6757	-0.4556	1.0728	0	-0.3132	0.2894	-1.5649	1.2059	-0.1471	0.6061	0.9445	3.1336	-0.1246	-1.5993	0.1151	0.1001	0.0654	0.2519	0.3841	-4.6795	1.4873	-1.2002	0.3671	1.3304	0.9076	-2.1164	-0.0918	3.2849	0.3183	-1.1019	2.2548	-1.1019	0	-1.07	0.5831	-0.4677	-0.235	-2.0471	0.3976	0.3168	-0.6052	0.7432	-0.7063	2.0052	-1.3605
2001/4/12	-1.1876	-1.069	-0.5477	-0.8186	0.6778	0.6865	-1.4405	0.5556	0.2618	0.0722	4.8718	-0.8511	-2.7982	-2.4957	-1.1696	0.0894	-1.3724	0.0855	-0.5747	-0.3	0.1307	0.2513	0	-0.6725	-0.9483	-0.6661	0.1463	0.4376	1.6402	2.3423	-0.4596	0.4281	-1.3325	-0.9749	-0.6615	-0.7428	-0.1407	-2.1632	1.1594	0.3759	-0.1178	2.4066	-0.462	-1.2632	2.0298	0.3279	1.6598	-0.4274	-0.431
2001/4/13	0.3846	-0.3929	-0.5507	-0.2751	-0.1036	1.4773	1.1538	0.6906	-0.2089	0.6489	1.6137	0.2575	-3.7879	3.4422	-0.8284	0.4464	0.1265	-0.6838	0	-0.4012	-0.2284	-0.0627	1.4668	1.828	-0.6963	0.1972	2.6297	0.2179	-1.1452	0.7923	0.0923	-0.7917	0.9003	0.1406	0.111	1.029	-0.2819	0.402	1.6237	-0.9363	-0.9434	-0.1855	-0.2653	0.7463	3.6472	-1.8791	-0.6414	-0.6867	0.0866
2001/4/16	-1.6762	1.0848	1.6614	1.1034	2.2291	0.112	0.1521	0.6173	2.3548	-1.5043	1.4918	0.8562	1.7323	0.5973	1.253	2.7556	1.7056	1.8072	1.6185	1.712	0.0981	-0.9404	-0.44	-0.3989	-0.2629	1.1417	1.3523	0.8696	2.9489	-1.1354	2.4908	-0.4297	4.3977	0.4213	-0.8869	-1.0185	-0.2827	0	3.9474	1.2287	0	-1.7348	0.9309	-0.2116	0.6398	-1.3322	1.2324	0.2593	0.6055
2001/4/17	0	0.2927	-0.3113	-0.5457	0.7606	-1.2304	-1.5186	-0.8862	1.4826	-0.5091	-0.3793	-1.4431	-0.9288	-0.2545	0.5893	-0.6055	-0.6211	-0.5072	-1.0239	0	-0.0653	0.6329	0.947	0.4673	-0.3515	3.4644	-0.5618	1.8319	-0.9207	-0.6184	-0.7201	0.3699	0.2442	-1.5385	-0.783	-2.1515	0.0709	1.3013	-0.1808	2.2409	-0.8333	-0.3783	-0.1318	1.8028	-0.5722	3.038	0.6377	0.9483	-0.8598
2001/4/18	5.4067	-1.1673	1.3271	-0.823	-3.9758	0.7928	-0.5397	-0.8253	-0.7557	0.5848	-1.3327	-1.3781	-2.6562	1.7007	-1.1716	-4.8738	2	-1.2744	-0.8046	-1.0891	-0.2288	2.1384	-0.5629	-1.3953	0.5291	-1.1287	0.2825	-1.0582	-0.6195	-1.5111	-2.1759	-1.0442	0.0609	0.2841	-1.3529	0.3824	-0.4249	-0.3953	-1.6304	-1.0046	0.12	0.6962	-0.5937	-1.3542	-0.8312	0.5733	-0.6912	-1.0248	-1.5611
2001/4/19	-1.5712	-0.4921	1.1556	-0.5533	2.1488	-1.573	-0.6977	0.8322	0.5076	-0.5087	-1.5919	1.1354	-0.321	3.0936	-1.2448	4.1171	-0.8578	-2.6678	-0.927	-0.5005	-0.0655	-0.8621	-0.5031	0.9434	-1.3158	0.8371	-0.9155	-0.7487	-0.4156	0.1805	-1.2048	-1.0552	-1.2781	-1.8414	1.2571	-0.8571	-1.0669	-0.2976	-0.8287	-1.476	-0.7194	4.3997	0.2654	-0.8448	-0.9671	-2.2801	2.1462	-0.9491	0.7048
2001/4/20	-0.3756	-1.088	-2.0564	-0.9736	-2.4628	-1.7123	-1.3271	-1.3755	-1.5152	0.9496	-0.7353	-2.3316	0	1.2165	-2.1609	-3.9543	-0.2472	-1.1494	-1.7544	-1.9115	0.1967	-1.677	-1.0746	-0.6676	0	-0.4906	-2.0611	-0.431	-0.2608	-2.0721	-1.97	-1.7566	-3.6375	-1.0101	-1.5801	-2.1134	0.5032	0.199	-1.4856	-0.5618	-1.4493	6.5021	-2.6473	-2.0234	-1.0417	-0.0833	-0.9086	-2.2648	-2.1872
2001/4/23	-1.885	-1.7	1.3997	0.7022	0.7365	0.813	-1.4241	-1.1855	-2.0513	-0.9407	0.4444	0.6189	3.0596	0.5609	-1.2883	2.1958	1.425	0.6261	-1.7857	-0.3077	0.0654	1.8951	0.2556	2.0161	-1.5111	-2.0857	-0.9434	1.7316	-0.3138	-2.5759	0.4785	3.9591	-1.0237	0.5831	-1.3761	-1.6683	-1.073	-1.3903	-1.3195	-1.9774	-0.4902	-2.7134	-2.0394	-0.7609	1.8421	-2.6689	-1.7192	0.713	-1.3417
2001/4/24	0.1441	0.8138	0.5368	-0.4184	0.7833	-0.4608	1.6051	2.6112	0.5759	-1.0226	5.0639	1.6696	4.5313	-0.0797	2.3617	0.4476	2.6268	-0.3556	0.3636	3.6008	0.2943	-0.496	-0.4461	0.2635	-0.2708	2.1689	1.2454	0.8511	0.2099	3.3994	-0.4762	0.1229	1.4867	-0.2899	0.1163	1.2974	3.7145	-2.719	1.0506	0.2882	-0.4926	0.9297	1.1797	-0.4381	-0.5168	1.9709	-0.1166	0.6195	1.3599
2001/4/25	0.6715	-2.22	0	-1.6807	-1.0881	-2.4306	-2.0537	1.0316	-1.4576	-0.4428	-1.0295	-2.7658	4.9327	2.6316	-2.2465	-2.852	-2.9762	-0.9813	-1.3285	-3.1778	-0.163	0	-0.3841	-1.4455	0	0.2274	-1.1577	-3.0591	-1.3613	-1.0046	-2.6794	-3.1902	-3.4395	-2.1802	-1.7422	-0.5911	-2.9494	-2.795	-1.5123	-1.5326	-2.2277	-1.7847	-1.7833	-0.11	-2.5974	-1.6807	-1.4594	-2.9024	-0.6261
2001/4/26	-1.2387	0	-3.7376	0.4274	-1.7287	-0.2372	0.8065	-0.2723	-2.2187	-0.4448	3.9716	-1.6889	-0.2849	-3.5742	1.2422	-0.8257	-2.2699	0.1802	-1.9584	0.9231	-0.0327	-3.4891	-1.4781	-1.6667	-2.0814	4.879	-0.8053	-1.9587	3.2909	-0.6458	-1.1799	0	-1.5172	-0.4458	-1.182	0.0991	0.2894	-0.9585	-0.9597	-1.751	-1.1392	-0.4689	-0.419	-1.8722	0	-1.0363	-0.7109	-0.5435	1.2601
2001/4/27	-0.3859	1.032	0.0792	-0.4255	1.1727	0.4756	0.72	0.2048	0.7563	-0.4468	-1.7735	0	2.4286	0.1612	-0.9202	0.6475	0.3139	1.5288	1.3733	-0.813	-0.1633	-0.4519	-0.4566	-0.2712	1.6636	2.344	-0.2952	0.5549	-1.3361	0.9285	1.2935	2.3447	2.3443	0.1493	0.7177	0	-0.4329	0.5376	0.0969	0.6931	1.1524	0.1178	1.1921	1.459	-0.0667	0.6108	0.1193	-0.9107	0.8
2001/4/30	-0.2421	0.1021	0.1584	0	2.2129	-0.5917	0.8737	0	0.8579	0.1496	-0.1389	0.8137	0	0.1609	1.7957	-1.9301	-1.3767	1.5058	-0.3695	-0.9221	0.1309	1.1673	0.3932	-1.0877	-0.7273	-0.3524	1.4064	-1.6556	-0.8333	-0.368	-0.3929	-0.1238	2.0288	1.3413	-0.2375	1.2871	-0.8696	4.5989	0.6776	0.0983	-0.6329	-0.6471	-0.3465	0.3319	0.1334	-1.301	1.3111	0.7353	0.6173
2001/5/8	-1.3592	0.102	0.8696	0.9972	3.9175	1.0714	0	2.1117	0.4253	-1.7177	0.2782	1.9731	0	3.0522	2.6156	0.8435	1.3959	-0.6981	0.8653	0.4137	0.2288	1.6667	0	0.3436	0.5495	0.6719	0	0.4489	-0.0525	-0.7387	3.0572	0	0	0	0.5952	0.1955	0.3655	-0.7157	-0.0962	1.0806	0.5096	2.9603	2.2949	0.5513	1.2658	-0.703	0	3.6496	0
2001/5/9	0.1476	-1.1213	-0.7837	-0.8463	0.0992	0.3534	0.0787	-0.8005	-1.4823	0.304	-0.601	4.3096		1.0133	0.2964	3.5316	0.5632	1.8453	-0.9804	0.103	0.3587	-0.1261	0.8486	-1.4384	0.1821	-0.7376	0.8759	1.1173	-2.8902	-1.9535	-0.7656	1.0539	0	-0.4412	0.2367	0.0976	-0.3642	-1.1329	0.1925	-0.8746	-0.6337	-0.5175	-1.0877	0.8772	-0.6579	1.3274	-0.1765	0	-1.1394
2001/5/10	2.113	-0.5155	0.4739	0.569	1.5857	1.2911	0.0787	-0.2017	0.6448	1.2879	0.2326	2.1922		1.6204	-0.4728	-1.3465	2.5513	-0.9491	-0.1238	1.0288	-0.13	0.1894	-0.5825	2.0848	1.6364	0.0354	2.2431	0.442	0	2.9412	0.0964	1.227	1.0904	0.5908	0	-1.1696	-0.4386	2.0833	-0.1921	-0.1961	-0.1276	-0.7514	-0.0687	-0.2174	0.9934	2.7948	-0.825	-0.2641	-1.0638
2001/5/11	1.5399	0.3109	-0.1572	0.7072	-0.6829	0.2317	-0.2358	-0.1348	0.6407	-0.1496	0.0464	0.4125	0	-0.2278	-1.247	2.3658	0.4248	0	-0.1239	0.823	-0.0976	0.3781	0.5859	0	-0.7156	0	-0.7077	-0.8801	0.6494	0	-0.289	1.4545	0.1269	-0.2937	-0.8264	-0.4931	0.7342	-0.6122	-0.2887	1.1788	2.0434	0	-0.9629	-0.4357	-0.7213	0.1699	1.0101	1.0591	0.0896
2001/5/14	0	1.343	1.3386	1.5449	3.8802	-0.2312	1.6548	1.1471	0.6366	-0.0749	3.5714	0.1643		3.4247	-0.3007	0.0889	0.3021	-1.4938	0	-0.5102	-0.1954	0.5022	3.9482	-0.3404	-0.2703	0.0707	1.7106	1.9978	-0.2688	3.6866	0.6763	3.1063	0.3169	0.1473	-0.119	0.5946	0.5831	0.616	2.027	3.8835	0	-0.5242	1.1111	0.2188	1.5852	-1.7812	2	0.6987	-0.1791
2001/5/15	0	0.1019	0	0.4149	-3.6407	0.5794	0.7752	0.8672	1.5287	1.4243	2.1048	0.082		3.0169	-1.0856	-1.6874	-0.6024	0.7136	1.737	0.5128	0	1.1243	-0.3736	2.0492	0.1807	0.2474	-0.2102	0.1088	-0.4313	-0.9778	-0.5758	-0.7532	3.9798	2.5	1.1919	0	2.029	0.4082	0.5676	7.1028	0.3755	2.9859	-0.6181	1.9651	1.7555	-0.6908	0.8651	1.3877	2.5112
2001/5/16	-1.1374	2.3422	-0.6216	2.3416	-1.2267	0	-0.7692	-0.463	2.9595	-0.2956	0	6.7213		-0.6429	0.3659	0.0903	1.697	1.24	0.122	0.3061	0.1305	-0.7412	0.625	0.2677	-0.541	3.1382	-0.632	2.8261	2.8695	0.2693	2.027	-1.0508	-0.9721	-1.0043	-0.2356	1.5764	-0.7102	-0.7114	-1.317	-0.6108	-0.1247	-1.2507	4.0083	-0.6424	-0.4473	0.8696	-0.6861	-1.0265	0.6999
2001/5/17	-1.1985	-0.8955	1.9547	1.2113	-0.9439	0	-0.9302	-0.9302	-1.0086	0.2224	-1.8421	-1.3057		3.954	-1.9441	-2.3466	-0.4172	-1.2248	-1.4616	0.4069	0	-0.809	0.3106	-1.4019	-0.3626	1.3265	-0.3534	0.1057	-1.0526	-1.701	-1.7975	-0.354	-2.0245	-1.3043	-1.1806	-1.3579	-0.5722	-1.0235	-1.4299	-0.878	-1.1236	0.806	-1.1296	-1.5086	-1.2195	1.2931	-1.4393	-1.815	-0.0869
2001/5/18	2.3775	0	1.0736	-1.1968	0.6018	-1.6129	0.1565	3.1522	0.3566	-0.1479	-1.7873	1.2451	-1.5342	0	1.5489	1.2015	1.0174	-0.4429	0	-1.2158	0	1.0038	-0.3096	-0.4739	2.8207	-2.0141	2.4113	-0.7392	0.7979	1.8215	-0.4817	3.1972	0.9393	-0.2937	0.3584	0.885	-0.2878	0	0.1934	0.7086	-0.3788	1.028	-0.5376	0.8753	1.1046	-0.0851	0.2921	0.9683	-0.1739
2001/5/21	-1.7062	-1.1044	-0.3794	-0.6729	-2.4925	3.1616	1.5625	-0.5202	0.7614	-0.8889	-0.2275	1.5373		2.2822	3.2337	0.4566	2.0142	0	-0.4944	-0.1026	-0.0978	3.4161	1.5528	1.3605	-1.1504	-0.4625	1.8006	0	1.9525	2.9517	-1.6457	1.4917	-1.4268	0.2946	-0.4762	2.0468	-0.5772	0	-0.5792	-1.1434	-0.6337	1.7524	-0.0676	-1.0846	-0.4499	-1.3629	-0.5242	0.4359	1.6551
2001/5/22	0.2893	-1.1168	1.2947	0.271	1.636	1.5891	-1.0769	-0.7843	-1.5113	-0.1495	-0.0456	-1.2112		1.3523	2.1868	1.5455	-1.1614	-0.3559	0.2484	-0.7187	0.3588	0.7207	-0.5505	3.2886	2.3277	-0.1549	-0.2041	0	2.1222	-0.6082	0.5906	-1.1871	1.5104	-0.2937	-0.2392	1.4327	-0.2903	4.6536	-0.5825	-0.7117	1.9133	1.0567	-0.6761	-0.2193	1.0329	-1.1226	-0.644	1.4757	-0.0876
2001/5/23	0.8654	1.7454	0.0752	-0.6757	-0.0503	0.5587	-1.3219	-0.5929	-1.2276	-0.9731	-0.5018	-2.6054		-1.3342	-5.2632	0.9848	1.2338	-0.8929	-1.7348	-1.3444	0.065	-1.133	-1.476	-1.6894	-1.1374	-2.0683	-2.045	-1.5957	-1.3685	-2.0979	-0.7828	-1.7162	-0.124	-1.3255	-0.9592	-1.4124	-0.8734	-0.4941	-0.293	-2.2401	-0.5006	-1.4309	-1.0892	0.7692	-0.1278	1.9214	-0.2946	-0.7699	-1.6652
2001/5/24	2.0019	-1.8163	-0.8264	-0.5442	4.6301	1.1111	0	-0.1325	-1.3982	0.1512	-0.0917	0.6294		4.8005	-2.8083	-0.3546	-0.3482	0.0901	-1.261	-0.2096	-0.1299	1.8094	1.7478	3.2386	-0.531	0.0528	0.2088	-0.5405	2.261	1.4286	-0.5917	-0.5239	1.1794	0.4478	-0.6053	4.107	2.8634	0.7944	0.2938	1.0999	-1.2579	0.5025	-0.5506	2.181	1.5995	0.5141	1.182	1.8103	0
2001/5/25	-0.514	-0.5139	0	0	1.8278	-1.0989	0.788	1.3271	0.4727	0.3019	-1.1932	-0.7819	-5.0992	-4.7742	-1.5704	-1.0676	-1.3978	-1.2601	0.2554	-0.5252	-0.2276	3.3768	0.0613	0.2561	-0.089	1.372	-0.6944	0.6522	-0.7538	3.4331	0.496	0.2926	-0.1227	-0.7429	0.4872	1.2844	-0.6424	0.5911	-0.3906	-1.0879	0	-0.3333	0.6228	-0.8538	-0.9446	0.1705	-0.4089	-1.2701	1.5152
2001/5/28	0.6106	-1.8595	-1.2879	-1.5048	0	-2	0.7819	0	-0.2614	-0.9782	-0.0464	1.8913		0.542	1.9783	0.3597	2.8943	-2.4613	-1.5287	-1.5839	-0.163	-0.2865	0.3679	-1.7241	-1.87	-2.1343	1.8182	-1.9438	0	0.0851	-2.0731	-2.1004	-3.8698	0	-2.303	-1.5399	-1.5805	-1.2733	-0.9804	-1.6499	-2.8025	-1.9509	-1.3067	-2.1529	0.3814	-0.5106	-0.9971	-2.1441	-1.1414
2001/5/29	-0.747	0.5263	-0.2302	0	1.5588	0.1134	1.7843	-1.1133	0.3145	1.4438	4.9721	0.3094		5.0539	-2.4406	1.4337	0.6889	-0.4673	1.0349	0.8584	-0.3265	4.2529	2.3824	-0.8447	0.1815	-1.7021	1.1676	0.5507	-1.0127	0.3401	-1.2097	0.2384	-0.2941	0	1.737	-0.184	0	0.0992	-0.099	0.0932	0.5242	0.5685	0.6272	-2.3102	-0.76	0.941	3.0806	0.2629	0.7993
2001/5/30	-1.4581	0.733	1.9231	0.2778	0.2791	1.9253	0.9146	0.6623	1.0972	-0.5993	1.815	2.0817		4.3618	0.449	0	1.3683	2.723	1.4085	1.0638	0.0655	0.6615	2.506	1.6383	0.8152	1.7857	1.9688	0.5476	-0.2558	1.1864	1.7347	1.7241	-0.0983	1.0479	1.9512	1.9355	0.7299	1.8831	1.2884	3.8175	0.6519	0.4522	0.4848	0.6757	1.9783	1.1864	1.8966	1.049	1.4097
2001/5/31	-0.6205	-0.9356	-0.4528	1.108	-0.6494	-1	-0.1511	0.2899	-0.7235	0.1507	4.6593	1.1329		1.3522	1.0217	-0.1767	0.5624	0.3656	-0.2525	-1.0526	0.1964	0.6024	-0.3492	-0.8382	-0.2695	0.5848	0	-0.2179	1.0256	-0.5025	2.2222	0.0584	-2.2638	-0.7407	-1.0766	0.9946	1.4493	-0.3891	-0.6849	-0.8969	0.6477	0	2.6189	-1.3423	-0.5006	2.3451	-0.1692	0.7785	1.7376
2001/6/1	-1.7771	0.9444	-0.834	-0.8219	-0.4669	0.2245	1.9667	-0.7948	0.4685	-1.5049	-0.3987	-0.2987	-8.209	0.6064	-1.3906	-1.7699	2.4049	1.0929	0.3797	0.7447	-0.196	-3.5928	1.3435	0.6502	-0.4505	-1.1628	5.1265	-0.4367	0	-1.6835	-0.4941	0.9346	0.6042	1.791	-0.2418	0.5372	-0.5714	1.2695	0	-1.1765	-0.5148	-1.4069	0.4701	2.7211	1.2579	-0.5728	-1.2994	1.7167	-0.5978
2001/6/4	0.8802	-0.5198	2.4465	-0.2762	1.5478	1.9037	0.816	0.3642	0.6218	3.0558	-2.4683	-1.3483		0.2411	1.6026	0.6306	2.5669	0.5405	-1.1349	0.528	-0.2291	3.5008	0.2882	1.7442	0.2715	-2.7273	0.1267	1.0965	1.6751	-0.4281	-0.2979	1.2153	-1.7017	-0.4399	-0.7273	-1.0686	1.6523	-0.2893	-0.6897	0	-0.6468	0.9132	1.0027	0	2.6708	-0.7407	0.4007	1.0127	-0.6014
2001/6/5	0.2908	1.4629	1.0448	1.8006	1.3857	-0.3297	-0.3679	0.7257	0.6694	1.705	-0.2052	0.9871		-3.187	0.4416	0.4476	-1.4909	-0.3584	1.5306	0.8403	0.0984	-1.3093	-2.1839	2.4127	1.1733	0.1649	2.1505	1.3015	-0.2496	0.6879	1.6932	-1.0863	-1.3238	-0.1473	0.2442	-2.1602	-0.424	-1.354	0.7937	0.8242	1.1719	-0.2262	-0.6618	0.9934	-0.363	-0.5804	-0.3991	0.3342	0.5186
2001/6/6	0.3383	0	0.2216	-0.8163	0.2278	1.4333	-1.2555	1.9452	1.2788	-0.5102	4.1809	-2.2556		7.0807	-1.696	-0.6239	-0.0541	1.6187	1.3819	-1.25	0.2294	-0.9397	0.9401	0.434	1.3381	1.5917	-0.9907	-0.5353	-1.1011	-1.1102	1.9589	-0.578	1.1352	0.295	0.2436	0.92	1.2775	-0.1961	0.3937	-0.3633	0.3861	-0.2268	1.3991	0.4372	-1.0929	0.834	2.5186	1.4155	-0.5159
2001/6/7	-1.4933	1.0299	0.4422	-0.2743	0.5909	-0.8696	3.7397	-1.6254	-0.9596	1.2454	-0.9211	-0.7692		-2.4942	-2.6198	-0.1794	0.7572	-0.0885	-0.9913	0.5274	0.0981	-1.1719	-0.4075	-1.4198	-0.7042	-0.054	-0.6254	-0.8611	2.6296	0.0864	-1.537	-0.8721	-1.3265	-0.1471	-0.1215	-1.0939	0.7708	0	-0.3922	-0.9116	0.3846	-1.0227	-0.1971	-0.5441	0.6139	-0.1654	-0.1117	-1.2315	0.0864
2001/6/8	1.1736	-0.5097	-0.7337	-0.5502	-0.9038	-1.6447	0.9373	-0.9339	-0.8159	4.0521	1.9256	-0.9302	-5.6911	2.2606	-2.8871	-1.7969	-0.6978	0.2657	-1.1264	-1.2592	-0.1307	-2.0327	-1.9871	-0.6262	-1.6844	0	2.3285	-1.0858	-0.0754	3.365	-1.0732	-1.2317	0.8273	-1.0309	-0.2433	-0.8295	-0.6954	1.002	-0.2953	0.184	-0.6386	-0.1722	-1.185	-1.4223	-1.4033	0.6628	1.1179	-2.4106	-0.6908
2001/6/11	-0.6283	1.5369	2.7347	0.5533	-2.1432	0.4459	-0.2143	0.145	0.4113	-1.7385	-2.4104	1.6432		-3.3741	0.6757	-1.7383	0.2703	-0.53	0.3797	0.3188	0.3598	0.6916	0.8348	-1.7013	1.0821	-1.7838	-0.9225	0.2195	-0.3771	-0.2504	-0.5917	0.6532	2.1538	1.1905	-0.3659	-4.368	-1.1905	0.6944	-0.3949	0	-1.1568	-0.575	-0.4664	0.111	-1.547	1.1523	1.99	0.7666	1.6522
2001/6/12	-1.07	0	1.0072	-0.2751	1.3979	-0.111	1.5748	0.2172	1.3825	-0.2123	-1.1348	-0.2309		-0.4816	0.4027	0.9311	4.2049	1.421	-0.1261	1.4831	0.1956	2.9193	0.7688	0.5769	1.4273	0.2752	0.2483	0.9858	-0.6813	0.5858	-0.0992	0.295	1.3052	0.8824	0.1224	0.8746	0.6378	3.6453	0.4955	0.6428	-0.13	-1.3881	1.7403	3.8803	0.7542	0.6509	0.0542	-0.2536	1.6253
2001/6/13	0.295	0.5045	0.7123	0.5517	0.3217	1.3333	1.339	2.0231	2.5253	-0.8511	-0.7427	2.0833		-1.4519	-2.139	1.1993	2.0693	1.4011	0.2525	5.2192	-0.0651	0.8343	1.7019	1.3384	1.3429	2.3052	1.4241	1.3015	0.2287	-0.1664	1.0924	0.9412	-1.2884	1.312	0.8557	0.4817	0.3521	2.6616	-0.1972	0.7299	0.651	2.7566	-0.1316	2.8815	0.4367	-0.2425	-0.325	2.0339	-0.0842
2001/6/14	-0.7353	0.8197	-3.041	-1.6461	-2.153	-2.7412	-2.7816	-2.5496	-2.2167	0.2861	-0.6122	-3.5525		0.9208	0.4098	-1.9143	-5.1191	-1.8135	1.1335	-2.0833	-0.293	-3.4749	-2.5967	-2.7673	-1.9435	-1.2876	-1.7094	-2.3555	-1.0646	-3.5	-1.4735	-3.0886	-3.6145	-1.295	0.1212	-1.9175	-2.4561	-0.8333	-0.7905	-2.1739	0.7762	-1.7123	-2.5033	-2.6971	-1.8634	-1.7828	-3.0978	-3.4053	-2.1904
2001/6/15	-0.2469	1.7276	1.6105	0.4184	0.515	0.5637	-0.0715	-1.1628	2.3174	-0.0713	-0.7529	0.7053	5	-0.4866	-0.8163	0	-0.6944	-0.4398	1.4944	0.4053	-0.2938	-0.5143	0.4147	0.2587	0	-0.3804	-1.2422	0.3289	-0.3075	0.6908	0.6979	-0.1203	-0.9375	2.6239	1.0896	1.564	-0.1439	1.2138	-1.0956	0	2.6958	0.7549	-0.0676	1.8124	0.6329	-1.1551	1.4582	0.6019	2.0672
2001/6/18	-0.2475	-0.8991	-2.6657	-1.25	-2.1891	-2.4664	-3.5075	-2.7206	-2.0187	0.1428	-1.2414	0.7004		-1.3447	-3.2236	-2.1375	-3.8731	-2.4735	-1.9632	-2.3209	0.0327	-3.8484	-2.9499	-3.2258	-2.4324	-1.6367	-4.6541	-2.4044	0.1542	-3.8593	-0.5941	-2.5888	-5.0473	-0.142	-1.9162	-1.4437	-0.8646	-0.4613	-2.719	-1.7593	-2.5	-1.2104	-1.4199	0.8377	-1.8868	-4.0067	-2.1559	-3.2479	-2.5316
2001/6/19	1.737	0.8065	-1.5544	0.7032	1.0952	0.9195	0.8902	0.8314	0	0.4277	0.6285	3.4776		-1.487	2.6931	-0.6648	2.2384	0.1812	1.2516	-0.8264	0.0982	0.6571	0.6135	0.6667	-0.1847	0.9983	0.3958	0.224	-0.2309	0.2676	-0.7968	0.1236	-3.2115	-1.138	0.3663	0.0977	-0.5814	0.0927	0.5176	1.131	-0.1282	-0.7001	-0.4801	0.7269	4.725	0.3478	1.1299	0.7951	0.8658
2001/6/20	-0.1951	0.8	0.8271	-0.5587	-1.9312	-0.6834	-0.4412	-0.9745	-1.3568	-0.8517	2.0125	-1.4937		-1.5723	2.0704	0.7648	1.2589	0.2712	-0.4944	-0.5208	0.7521	-0.2374	-0.4268	-1.1258	-0.8326	-0.3295	-2.1025	-2.7933	-0.7716	-0.3559	-0.3012	-0.1235	0.3432	-0.2878	-0.2433	0.6829	0	1.4815	-0.103	-1.3048	-0.8986	-0.9401	0.1378	-1.134	-1.2361	-0.6066	-0.6807	-0.0876	-0.3433
2001/6/21	0.3421	-1.2897	1.4169	0.7022	0.2882	2.5229	1.7725	1.8925	0.8151	-0.2863	1.2245	3.26		1.5335	0.4733	0.759	0.7568	1.5329	0.6211	0.9424	0.3895	2.2659	1.7146	1.4066	0.9328	0	1.9463	1.7241	0.6221	2.8571	1.5106	1.6687	0.7982	2.5974	1.0976	1.2597	0.8772	1.8248	1.2371	0.4721	0.7772	0.1186	1.6518	0.5214	1.3141	0.5231	0.9138	0.614	0.4307
2001/6/22	1.1203	0	0.5882	1.9526	1.0536	3.132	0.508	0.4458	1.0106	-0.0718	0.1344	1.3216	0	3.2725	1.2113	1.0358	2.6288	0.0888	1.7284	0.4149	0.1617	1.2828	0.6623	0.1321	0.647	0.2755	1.8433	1.9209	2.3957	-1.2153	2.0833	1.155	0.1131	0.9845	3.8601	0.3903	0.4348	-0.5376	1.0183	0.8459	2.0566	1.5995	-0.1354	-0.6224	0	1.9948	0.3396	0.0872	-0.0858
2001/6/25	-1.3487	1.005	1.8275	1.6736	-0.0474	0.1085	2.5993	0.5917	1.0505	-1.3649	-0.4027	0.5797		-0.3047	-0.1995	-0.0932	0.2614	0.3549	1.335	1.0331	-0.1291	1.612	1.0167	1.5172	0.3673	-0.2198	0.7757	0.3326	1.1321	2.0211	0.9718	0.3606	0	0.6964	0.3484	0.8746	0.8658	1.0811	1.0081	0.6524	0.2519	0.758	1.4237	3.9666	1.7912	-0.4252	1.128	1.0453	1.3734
2001/6/26	0.5894	2.9851	0.6461	1.3717	-2.9872	1.3001	0.4222	0.0735	0.5941	-0.437	-0.5391	-0.7205		-2.7506	-0.6662	1.2127	-0.9906	0	0.4908	0.6135	0.8727	-0.0567	0.1776	0.8447	1.2809	-0.5507	0.449	-0.3315	0.8209	1.1197	0.6737	0.1198	3.3898	0.6916	-0.2315	-2.7938	-0.1431	-0.6239	1.497	0	-0.6281	-0.5208	-0.6016	0.1004	-1.4563	0.0854	1.1712	0	-0.1693
2001/6/27	1.0742	-0.6763	-0.7133	-0.6766	-0.2933	-0.5348	-0.7708	0.2204	-0.689	-0.6584	-0.4065	1.8868		-0.44	-0.6036	-0.0922	-2.0011	0.7073	-1.3431	-0.6098	1.3137	-0.9637	-1.1229	-0.1933	0.271	0.2215	0.2554	0	4.5892	0.6814	-0.1912	1.4952	-0.3279	-0.4121	-0.232	-2.5768	-0.788	-3.4081	0	-0.8333	-1.1378	-0.5236	0.6052	-0.3009	-0.4926	-1.1945	-1.323	4.3103	0.5937
2001/6/28	0.8696	-1.2646	-0.8621	-1.7711	-1.6176	-1.1983	-1.8362	0.2933	0	-1.8409	3.3333	-1.1396		-0.5682	0.5398	-1.0148	0.6448	-1.4047	-0.1238	-1.5337	-0.3163	-2.1179	-1.6736	-1.6785	-1.4414	-0.0552	-2.3567	-1.3304	1.7693	-1.692	-1.4368	-1.8268	-3.0702	-1.2414	0.3488	0.4069	-0.6498	-0.3714	-2.6549	-0.6567	0.7673	-1.345	-1.8048	-2.5151	-0.3713	1.7271	-1.0056	-1.8182	-1.602
2001/6/29	0.0958	-0.3941	-0.2899	-0.1387	0.7474	0.7718	0.0719	0	-0.3964	0.4501	1.7775	-1.3689	4.9261	1.4603	0	2.0503	-0.267	1.3357	0	-0.5192	-0.349	-0.117	0.8511	0.4596	0.1828	-2.377	-0.3914	-0.2247	0.1391	0	0.2915	0.06	1.81	-0.2793	-0.2317	-2.8369	-0.3634	1.1184	-0.303	1.0387	-1.1421	-1.0077	-0.2042	0	0.8075	0	0.2257	-0.3367	-1.2853
2001/7/2	-1.6746	0.6924	0.2907	0.4167	-1.4837	2.2976	-0.8627	-0.8772	-1.2935	1.1202	1.8758	-0.1461		1.9399	2.1477	0	0	1.406	-0.8674	-0.5219	0.2229	-0.1171	-0.9644	-1.3072	-0.365	-1.812	-1.1788	-0.6757	1.3889	-0.6024	-1.5504	-0.8398	-0.7778	-0.5602	-1.0896	0.5214	0.2918	-0.6452	-0.9119	-0.9346	0.8986	0.5389	-0.4093	-2.064	1.3555	-1.9525	-0.0563	-0.1689	-0.6944
2001/7/3	0.0973	-0.4912	-1.3768	0.8299	-0.251	0.5348	0.5076	0.1475	0.6048	-0.2954	2.7302	0.7315		-2.0872	-0.1971	-0.9132	-0.6959	3.2062	0.625	-0.2099	-0.2224	0.2345	0.426	0.5298	0.0916	3.9216	0.1988	0.1134	0.0685	1.5584	0.4921	0.121	0.224	0.2817	-0.1224	2.2822	0	0	0.3067	-0.283	-0.1272	-1.2507	0.4795	0.9484	-0.304	-3.8095	0.7324	0.423	1.3986
2001/7/4	-1.3126	-0.7897	0.147	-0.5487	2.5164	-1.2766	1.5989	-1.3255	-0.7515	-0.2963	0.3708	-1.8882		-0.2508	-0.1975	2.1198	0	0.1679	0	-0.4206	-0.382	-1.345	-0.7273	0.0659	-0.5489	-0.2775	-0.1323	-1.5855	-0.8214	-0.5968	-0.4897	0.4256	-1.0056	-0.8427	-0.1225	-0.9128	1.4545	-1.577	-0.3058	-0.473	-0.2548	-0.5428	-0.7498	-0.2088	-1.4024	-1.4401	-0.4474	-1.1794	-0.6897
2001/7/5	-0.9852	-1.592	0.8804	-0.9655	-0.9327	-1.7241	-2.5751	-0.7463	-1.5649	0	-2.032	-1.5544		0.3771	-1.0554	-0.0903	-3.4501	0.5868	-1.2422	1.3728	0.1918	-0.5335	-0.4274	-1.0533	-0.828	-2.0033	-1.7881	-1.496	0.069	-1.7153	-1.0827	-1.9976	-1.5801	-1.1331	-1.1043	-1.2282	-1.5771	-2.4505	-0.818	-1.0456	-1.4049	-1.5161	-0.8929	-1.6736	-1.2987	-2.1918	-0.4494	-0.5968	-1.2153
2001/7/6	0.5473	-1.1122	-0.9455	-0.8357	-1.0902	-4.4956	-0.514	0.3008	0	0.5944	-0.9428	-1.5038	0	-0.6888	-0.8	-2.0777	-1.2284	-0.1667	0.2516	-1.4583	0.0638	-1.3707	-0.4905	0.2661	-0.4638	1.0221	0.0674	0	0.3448	-0.6981	-0.4975	-0.1853	-0.344	-1.0029	-0.4963	-0.7254	0	0	-0.4124	-0.0961	0.9067	-0.6773	0	-1.0638	-1.0025	1.2138	-0.7901	-0.6003	-1.0545
2001/7/9	0.5938	-0.2045	-0.8811	0.2809	-2.0541	1.0333	-0.5904	0	-0.6667	-1.551	-0.698	0.7634		0	-0.1344	1.7528	-2.1481	-1.419	-1.0038	-0.8457	0.255	-1.5106	-0.6778	1.4599	0.2796	-1.068	0.1348	-0.2336	-0.6186	-0.703	0	0.1856	-0.6904	2.1708	-0.1247	-0.2088	-0.9468	-1.1594	-0.5176	-0.2885	1.6688	0.434	-0.3465	-0.5376	1.3924	0.4613	-2.1047	-0.9491	-0.3552
2001/7/10	0.8362	0.7172	0.7407	0.5602	1.688	0.4545	2.8953	1.6492	0.7228	0.9002	2.1086	1.2879		0.5675	-0.2019	1.1786	2.022	1.5241	1.9011	1.0661	0.5405	2.5153	0.4963	0.5886	0.5576	0.7386	1.4132	1.6393	-0.9682	2.7434	0.7	1.7912	-0.1159	1.1331	0.3745	1.569	0.6618	0.1955	0.3122	1.7358	-1.2626	1.1728	0.5563	2.3784	0.8739	0.551	0.2905	1.1324	1.1586
2001/7/11	-0.9756	-0.8138	-1.9118	-0.8357	-3.169	-1.4706	-2.5253	-0.8112	-0.9739	-0.4461	-1.2516	-2.0942		0.627	-0.5394	1.2545	0.2265	0.5004	-1.6169	-0.9494	-0.2214	-1.1969	-0.4321	-0.7152	-1.4787	0.1128	-0.7963	-1.1521	-1.1173	-0.2584	-1.0924	-1.699	-1.7401	-2.1008	-1.4925	-1.6478	-0.4383	-1.561	-0.4149	-1.8009	0.5115	-1.6473	-0.8299	1.4784	-1.6089	-0.5479	-1.0429	-1.4643	0.793
2001/7/12	-1.0837	-0.6154	0.2249	-0.5618	0.3636	0.4592	-0.2961	-0.2974	-0.5694	2.1658	-0.7605	0.1528		0.6231	-0.4068	-0.885	0.113	-1.3278	-0.6321	-0.3195	0.0634	-0.6663	-0.186	-0.7859	-0.9381	-0.9577	-1.6722	-0.6993	0.1412	0.0864	-0.502	-0.2469	-2.5974	-0.1431	-0.1263	0	-1.0271	-0.3964	-1.3542	0.3861	-1.2723	-0.2481	-0.3487	-0.4162	1.8868	-0.1837	-0.3513	-0.2622	0.1748
2001/7/13	0.0996	-0.2064	-0.8227	0	-0.0518	0.1143	-0.2227	-0.1491	-0.7808	-0.2193	-4.3423	0	5.0078	3.9628	-0.7488	-1.4286	-0.6208	-1.1775	-0.5089	0.1068	-0.1584	0	-0.6211	-0.5281	0.1894	0.2844	0	-0.1174	-0.8463	-0.7765	-0.5045	0.1856	0.2424	0.2865	-0.1264	-2.7225	0.2224	-0.796	-0.7392	0.1923	0.3866	-0.4975	0.2099	-0.9404	0.2469	-1.9319	0.7638	0.0876	-0.5236
2001/7/16	-0.8458	-1.3444	-1.6591	3.5311	1.9679	-1.8265	-3.0506	-0.9709	-0.4722	-0.4396	-3.7383	-2.4409		-0.9529	-0.3429	0.1812	-1.0221	-2.1277	-0.8951	-2.6681	-0.1904	-2.0732	-1.125	-1.858	-1.9849	-1.0777	-1.2245	-2.2327	-0.4267	1.2174	-2.0284	-1.1736	-4.1112	-1.1429	-0.3797	-2.5834	-0.7396	-3.2096	-2.0213	1.3436	-1.6688	-1.375	-0.2095	0.6329	4.8645	0.3752	-0.8746	-0.613	-1.9298
2001/7/17	-2.7597	-1.0482	2.5307	1.5007	-0.965	0	0.921	-1.5837	-0.7907	0	1.9417	-0.1564		-1.9844	-0.2753	-1.9892	-1.0327	-2	-0.6452	0.8772	-0.1589	-0.3736	-0.3161	0.6085	0.2893	0.4587	-1.7218	-0.4808	-0.5714	2.0619	-1.3458	-0.875	-1.0088	-0.289	-1.0165	4.9724	-1.1177	1.5544	0.3257	1.7992	-1.1749	-2.9785	0.4199	-1.2579	0.1174	0.0935	-0.5882	-0.7048	-0.1789
2001/7/18	1.5996	1.0593	-0.5984	-0.8065	2.1538	-0.9302	-0.076	0.1533	0.9033	0.2208	2.0408	0.0783		2.6994	-0.6211	0.8303	0	-0.0887	0.3896	-0.2174	0.2229	2.5	0.1268	-0.2016	0.4808	-0.5137	1.0512	0.1208	-0.2155	-0.1684	1.6789	0.4414	3.5669	0.2899	0.8986	-1.8947	0.6782	1.0204	0.7576	0.8372	0.2642	0.9144	0.0697	-0.7431	-1.6422	-0.5602	0	-0.2662	0.0896
2001/7/19	0.0508	-0.7338	0	0.9485	1.3052	0.8216	-0.4566	1.6832	0.4739	-0.8076	1.4667	-0.626		-1.1947	-0.0694	0.5489	1.7391	0.7993	1.0349	0.1089	-0.4765	0.4878	0.2533	-0.5387	1.244	-0.459	0.7628	-0.1206	6.7675	1.4334	0.6192	1.0672	0	-0.578	0.3817	2.0386	0.7485	-0.7071	-1.2889	0.2768	0.1318	3.1715	0.3482	0	2.9815	0.5634	0.7101	-0.6228	0.3581
2001/7/20	1.5228	1.056	1.4296	4.698	-0.7929	1.6298	2.5994	0.7524	0.891	-0.3701	2.3653	2.9921	5.0671	-0.1814	1.7373	0.091	0.7407	0.4405	0.7682	0.9793	-0.0638	2.3058	1.7056	0.7448	0.3781	0.7493	2.0647	1.9324	0.6069	0.4156	0.5128	2.3602	0	2.0349	2.0279	0.5258	1.263	0.8138	0.8705	2.1159	0.9211	3.2622	2.7065	2.4599	5.2693	2.4276	0.5875	2.1486	3.3006
2001/7/23	-1.25	-0.418	-0.6677	0.8974	-0.0999	0.6873	-0.2981	0.0747	-0.8831	0.2972	-1.3479	0		-0.7268	0.4098	1.5455	-0.4525	0.8772	-0.1271	-0.9698	0.2555	0.0593	-0.1863	-0.1344	-1.5066	-0.0572	0.2023	0.9479	-2.681	-0.5795	-1.9388	1.335	3.813	0	1.7391	-0.6276	-1.2472	-3.6327	-0.3236	-1.0811	0.1304	-1.5796	1.0811	0.2088	-1.2651	1.6408	-1.2266	-1.1394	1.209
2001/7/24	-1.7722	-1.2592	-2.0911	-1.0165	2.5	-1.934	-2.4664	-0.1493	-1.5199	-0.7407	-0.1301	-2.4465		-1.8304	-1.0204	-0.6267	-1.1932	-1.7391	-1.7812	-1.0881	-0.6371	-2.1932	-1.1823	-2.288	-0.478	-0.1145	-1.817	-1.1737	-3.5124	-2.831	-0.3122	0	-0.7109	-1.7094	-1.8315	-1.3684	0.2229	-3.5602	-1.4069	-2.1858	-1.5625	-0.2469	-1.9385	-2.2917	-2.3398	-1.435	0.2365	-1.6844	-1.1945
2001/7/25	-1.3402	-1.0627	-0.2288	-2.8241	-0.6829	-0.9281	-1.9157	-0.5979	-1.0112	1.4179	-2.9967	-1.489		0.7458	-1.2371	-0.991	-0.23	-1.7699	-0.7772	1.1001	-0.0962	-1.7576	-1.0076	-0.0689	-1.1527	-0.5731	-2.1933	-1.4252	-2.7123	-1.6281	-1.357	-2.0958	-1.3126	-0.7246	-1.1194	-1.7076	-1.4085	1.5201	-1.2075	-1.1173	-0.9259	-0.9901	-0.6135	0.7463	-0.7986	-0.7279	0.236	-5.3201	-0.7772
2001/7/26	-3.814	-2.0408	-0.6881	1.321	1.0806	-1.9906	-1.6406	-0.8271	-0.4839	-0.5887	1.8133	-2.4662		-0.2468	-0.7655	-2.5478	-0.7493	0.3604	-1.1749	-1.4146	-0.3209	0.8637	-1.3995	-7.0296	-1.7493	-0.2882	-0.2803	-1.5663	-0.9538	0.8711	-2.8571	-1.4679	-2.7811	-0.5839	0.1258	0.3257	-0.3008	-0.2139	-1.4444	-3.8606	-4.2724	0.125	-0.823	-2.6455	-0.345	-0.55	-0.5297	-0.8571	-0.9574
2001/7/27	0.9234	0.3289	-1.1547	-1.8253	-0.7289	0.3584	-0.7943	0.1516	-2.7012	0.3701	2.2427	-0.4078	4.9645	0.0618	-7.2931	-2.7077	-0.1161	0.0898	-2.5099	0	-0.2254	-1.0398	-0.129	-2.5945	-0.2967	-1.7341	0.4919	-0.3672	-3.6296	-1.5544	0.3268	-0.0621	2.7363	-1.1747	-0.7538	-0.4329	-1.2821	-1.5005	-10.0338	0.0979	0.2789	-0.7491	-0.4149	0.3261	-3.0583	-0.7373	-3.0769	0.7685	-1.2302
2001/7/30	-2.2067	-6.0109	-6.5421	-4.2497	-9.8874	-8.0952	-6.245	0	-5.608	0	-2.9677	-8.2719		-3.7701	-6.8079	-4.9904	-4.7674	-5.8296	-5.1491	-9.4923	0.0968	-7.7874	-5.9432	-4.8706	-6.9444	-5.1765	-6.5734	-7.1253	-4.2275	-7.9825	-6.8404	-6.8323	-4.2373	-6.6865	-4.0506	-4.8913	-2.521	-7.9434	-7.5188	-7.1429	-5.2851	-5.0314	-4.3056	-7.2589	-6.7262	-1.2071	-7.2039	-7.6263	-5.0712
2001/7/31	-0.3853	-4.3023	-0.3333	0.5548	-1.358	-3.886	-1.6225	-9.3111	-1.1765	-3.6136	0.5319	-1.7857		-3.2113	-0.5682	-4.9495	-2.0147	-3.619	-2.1429	-3.0488	0.1289	-2.1448	-1.4423	-5.36	-4.1578	-1.9231	-2.7695	-3.1746	-1.6854	-4.3851	-4.8951	-3.5333	-1.1378	-0.4777	-2.1108	-1.6	-1.1755	1.5366	0.813	-4.5311	-3.9648	0.4636	-3.5559	-1.285	0.8296	-2.9135	-2.6316	0.9288	-2.8116
2001/8/1	0.5525	4.9818	3.5953	4.2759	3.4692	6.469	4.1667	2.5876	5.1786	4.7437	3.836	5		5.1758	3.102	4.5696	2.866	4.5455	3.7956	4.2767	0.9659	4.5205	3.4146	4.142	4.3382	5.5661	3.6182	3.8251	4.898	4.2871	5.3922	4.1465	3.5806	3.36	2.5606	4.065	2.2205	4.4237	8.3333	3.2009	4.2813	3.296	4.4394	4.0237	3.038	0.6776	5.8108	3.9877	3.568
2001/8/2	-0.4945	-1.3889	0.7264	-0.7937	0.5322	-1.1392	0.25	-0.895	-1.0187	-0.073	1.9745	-0.4329		-2.9653	-2.692	-1.4228	-2.1199	-3.3081	-0.8439	-1.3269	0.287	-1.3106	-1.6846	-0.8117	-1.1727	-0.1198	-0.8915	3.5526	-0.4669	-1.6252	-1.1628	-0.7963	-2.4691	-2.0124	-1.7083	-2.7902	-0.7758	-1.5608	-0.6203	-1.3904	-1.6129	-2.6165	-1.8012	-1.2514	-1.6585	-2.7885	-1.341	-0.1967	-2.0484
2001/8/3	0.2209	0.3521	2.0032	2.1333	-0.9529	-0.2561	-2.8263	-1.4778	0.5718	1.9006	0.4372	-0.6087	5	2.0156	1.3019	0.2062	1.7946	-0.391	0.1418	0	0.3498	2.0584	-0.4798	0.2455	1.4024	-0.5399	1.0495	0	0.0782	-0.2915	1.1765	-1.5385	4.3038	1.5798	0.6684	0	-1.6419	-1.2458	-0.8739	1.6269	0.8942	-1.5727	1.1739	-0.576	-0.5621	0	0.2589	1.4778	1.711
2001/8/6	-0.8264	-3.2749	-4.0848	0.5222	-1.4431	-3.466	-7.6989	-6.5	-3.0699	-2.3673	-1.9279	-4.112		-2.4219	-6.0241	-3.8066	-3.0395	-3.5329	-2.5496	-3.7897	0.5703	-3.9688	-5.9229	-1.8776	-2.5532	-3.5585	-3.3383	-4.7014	-3.5156	-7.2125	-3.0233	-4.7554	-3.8835	-4.6656	-3.5857	-4.5924	-3.0207	-7.3394	-3.0227	-5.5496	-2.8065	-5.7923	-2.0305	-3.2445	-4.6482	-9.9901	-2.5823	-3.1068	-3.9252
2001/8/7	-0.5556	0.7255	2.3751	1.039	2.9284	1.4628	0.9268	0.8913	1.7595	2.1308	3.551	2.281		2.3514	-1.7949	2.246	2.1944	-1.9329	1.5988	1.0165	0.5041	-3.3875	2.4158	1.8303	1.6376	-1.1257	1.3047	2.9333	0	3.6765	2.1583	3.067	0	1.1419	0.4132	1.083	-0.082	1.4851	1.039	-1.2429	0.9119	1.4841	6.2176	1.3174	1.4493	-3.4066	0.1325	2.7054	1.6537
2001/8/8	-0.5587	-1.2005	2.8	-2.3136	0.1054	-1.1796	0.7346	0.6184	0.2882	-0.1439	-0.3062	0.1784		-0.8934	0.087	-0.4184	-0.4908	0.5187	0.1431	-1.1321	-0.0313	-1.8233	0.7148	-0.817	0	0.3163	-0.5303	0.1295	-0.1619	1.8237	0.2347	-0.2076	-0.2525	0.1613	0	1.1905	-0.3281	-4.1463	0	1.6018	0.6024	-1.1142	2.3693	-0.3546	-0.1948	-0.1138	-0.7942	-0.0976	0.0957
2001/8/9	-3.8764	2.0656	0.7004	2.6316	2.6842	1.5915	1.5497	2.3705	2.2989	0.7925	0.3686	2.5824		2.1249	2	1.3655	2.9593	2.58	1.2857	1.6539	0.5958	3.0714	2.1292	1.9769	2.0408	0.5044	2.2848	1.6818	2.352	2.7861	1.6393	3.8141	-1.2658	1.6103	1.3717	1.6471	0.4938	2.5445	0	1.464	0.8982	4.2254	0.4765	1.4235	2.3422	1.3667	0.7338	1.0742	2.1033
2001/8/10	2.7469	1.1905	1.1592	0.3846	1.9477	1.1749	1.167	3.259	0.1685	0.7863	1.5912	2.6042	5.0193	1.198	2.046	1.4508	0.5389	1.9115	1.2694	1.5019	-0.0623	1.5246	1.6678	2.5848	0.1053	6.7127	1.4892	0.7634	0.5547	0.1936	2.1889	-0.2672	-0.1282	0.6339	0.6766	1.9676	1.5561	2.9777	1.671	2.9967	0.7418	1.2162	-0.4065	0.7018	0.2543	2.2472	1.5232	-0.1932	0.3745
2001/8/13	-0.3413	1.1765	0.0764	0.2554	-0.6536	-0.129	2.3402	0.9136	-0.1683	-0.7801	0.7831	-0.1692		0	1.7544	1.0215	0.6552	-0.0987	-0.2786	0.6165	-0.2807	-0.6143	0	2.3622	0.4206	3.7037	-0.4402	-0.7576	-1.4184	0.5797	-0.7892	-0.2009	-2.9525	0	0.1344	-0.5675	-0.3226	-0.241	0.1264	-0.6466	-0.5891	-1.3351	-0.3401	-0.4646	-0.1902	1.5385	-0.7175	-0.5808	-0.8396
2001/8/14	-3.653	-1.9767	-0.916	-0.7643	-2.0749	0.7752	-1.5831	-1.3169	2.0225	-0.5718	1.9725	-1.4407		-1.9315	-0.6568	-1.7189	0.2959	1.7787	-1.5363	-1.5931	-0.1877	-1.4423	-1.2987	-0.6923	-1.7801	-1.0771	-1.916	-1.9084	-0.3997	-0.7685	-1.4773	-1.745	-0.1323	-0.7874	-1.2081	-1.5982	-0.89	0.2415	-1.3889	-0.7592	-0.7407	-2.3681	-1.1604	-0.8168	0.5083	-2.5974	-0.9855	0.1947	-1.317
2001/8/15	-1.8365	-0.5931	0.2311	0.5135	-0.2584	-0.5128	0.0894	0.0834	0.0551	0.4313	1.3482	2.6655		0.3812	0	1.0288	0.059	1.4563	0.4255	1.2453	-0.1567	0.3484	0.4155	-0.3873	0.8529	-0.2292	0.6762	0.6485	-0.0803	-0.7744	-3.5755	1.1612	-1.5894	1.2698	-0.1359	1.0441	-0.2449	-0.9639	-0.8963	0	0	2.5641	1.2431	0.1176	-0.6953	0	0.9954	2.0408	0.0953
2001/8/16	1.0863	-0.1193	-1.2298	-2.682	-0.5181	-2.1907	-1.9643	-2	-1.0457	-1.3601	-1.2724	-1.9263		0.5696	-1.4876	0.5092	-1.1792	-2.2967	-0.9887	-1.722	0.1569	1.25	-0.6897	-2.3328	-1.5856	-0.5169	-0.7463	-0.2577	-1.6867	-1.6585	-0.7177	-1.0128	0.8075	-2.0376	-0.6803	-2.5258	-0.7365	-1.2165	-0.7752	-1.8579	0	-1.1486	-1.4325	-2.2327	-0.7002	-1.8889	0.9198	-0.0952	-2.381
2001/8/17	-0.7164	0	-0.0778	0.7874	0.4167	0	-0.7286	1.2755	-0.4449	-0.2903	-0.5858	-0.0854	1.2255	1.888	2.349	0.1013	-0.7757	-0.8815	1.1412	0	0.188	0.7545	-1.5278	0.3185	-1.6112	-0.1155	0	0.7752	0.4902	-0.496	0	-1.0232	-0.4005	0.96	-0.137	0.2356	-0.5771	-2.5862	-0.2604	-0.6682	-1.0448	-0.8202	1.4533	0.2404	0.5128	0.453	0.3906	-0.572	1.2683
2001/8/20	-1.8641	-1.0753	0.8567	0	1.1929	-0.6588	-0.1835	2.0991	1.5084	-3.4934	-1.0018	1.1966		-1.05	1.2295	0.9109	0.1804	-0.0988	0.2821	-0.3755	0.3128	0.7488	0.8463	1.2698	0.1092	0	-0.3759	0.3846	0.7317	1.2961	-0.8434	1.1716	-1.3405	-0.4754	0.1372	0.235	1.1609	0	-0.5222	1.3453	0	1.5162	1.91	-0.2398	0.3827	2.2548	3.6965	-0.3835	0.1927
2001/8/21	-1.4706	1.4493	1.0811	0	1.2301	0.7958	2.0221	2.1382	0.6604	1.6591	2.7976	-0.3378		0	0.081	0.7021	0.9004	-0.0989	3.0942	0.8794	0.1871	0.2027	2.7273	0.1567	1.7448	2.6012	2.4151	0.894	1.6142	1.2795	0.6075	1.3624	1.2228	1.2739	0.274	0.2345	0.5738	9.9874	0.1312	0.6637	0.3017	0.8147	-0.6024	1.2019	-0.5083	-0.5513	-1.1882	0.1925	0
2001/8/22	-2.2388	-1.7857	-1.1459	-1.6927	0.1519	-1.0526	-2.2523	-0.6441	-1.0398	-0.1484	-2.7215	-2.9661		-0.1248	1.0518	-1.8924	-0.8328	-1.0891	-1.0914	-1.3699	0.1556	-2.2252	0.3404	-1.9562	-1.7149	-0.5634	-1.6212	-2.2785	-1.9063	-2.0408	-1.9324	-2.4194	-2.8188	-2.673	-2.3224	-2.3392	-1.5485	3.3333	-2.228	-1.5385	-1.8045	-3.0303	-1.8855	-3.2067	-1.9157	-1.2195	-0.6962	-2.4976	-1.3462
2001/8/23	0.9542	0	0.6182	0.9272	-2.5784	-0.266	-0.2765	0.7293	-1.1125	-0.3715	-0.2381	0.786		0.1875	-0.4003	1.9289	0	-0.1001	0.4138	-0.7576	-0.0622	0.3448	-0.3392	0.1596	-0.4362	-0.4533	-0.4494	1.0363	0.081	0.1984	-0.4926	0.6198	-1.5193	0.1616	-0.4196	-0.3593	-0.4139	0.4449	0.4021	-0.558	-2.7565	-0.1389	0.8236	-1.1043	0.651	-0.6734	-0.5736	0	-1.0721
2001/8/24	-0.063	-0.3636	-1.5361	-1.5748	-10.0156	-1.4667	-3.512	-1.7699	-1.5	-1.9389	-0.4177	-1.5598	-3.1477	-0.3743	-1.3666	-2.1912	-0.8998	-0.8016	-1.3736	-0.6361	-0.1244	-2.268	0.0681	-1.9124	0	-1.5367	-1.2792	-1.6667	-1.2945	-1.0891	0.495	-0.4791	0	-2.2581	-0.7022	-2.0433	-0.4988	-0.5537	-1.8692	-0.6734	-0.7874	0.2086	-0.6807	-2.7295	-1.6818	-0.565	-1.7308	-0.3941	-2.4631
2001/8/27	-5.6747	-5.1095	-2.8861	-3.3333	0.519	-5.954	-2.9693	-3.3579	-4.5051	-1.2167	-1.2582	-3.6092		-3.3813	-3.8305	-4.277	-3.1477	-2.6263	-2.2284	-5.3777	0.0623	-5.4149	-3.4694	-2.5183	-4.4907	-1.6763	-1.6768	-4.1721	-1.8852	-3.3033	-4.4335	-2.751	-3.5063	-3.9604	-1.6973	-4.2945	-4.0936	-1.2249	-3.4014	-3.9548	-4.7619	-0.347	-1.782	-3.9541	-4.6053	-7.5	-4.1748	-1.5826	-4.5455
2001/8/28	-0.0668	-0.7692	1.5261	2.6207	-2.2375	0.4317	5.7256	2.9661	0.3987	0	-0.5461	2.4658		2.1387	4.9153	1.9149	0.4375	1.6598	1.4245	1.2179	-0.2489	1.71	1.5504	3.3333	0.344	0.5291	1.7054	2.0408	1.086	1.4493	-2.7062	1.1315	0.1453	1.7182	0	1.7949	-1.1324	2.4803	0	-0.3529	-0.6667	-1.7409	1.8842	0	1.7931	2.8256	1.4295	0.5025	3.2804
2001/8/29	3.01	1.292	-0.6329	-0.9409	3.8732	0.4298	0.1867	-0.823	0.3309	1.6936	1.0372	0		-2.2208	-0.8078	0.2088	-0.3111	0	-0.2809	0.8021	1.7155	0.1462	0	-0.3226	-1.2571	-0.0585	0.3811	0.1333	1.5702	1.2245	0	0.6993	0.4354	-0.3378	0.1439	-0.3778	0.7048	-0.44	0.8451	0.8264	0.8389	-0.6378	0.3425	0.1328	-1.084	1.5532	0.604	0	0.4098
2001/8/30	-2.9221	-0.8929	-1.1943	-0.4071	1.2429	-2.1398	-0.932	-0.7469	-0.3958	-0.8327	0.4831	-1.0695		-1.3628	-2.2801	-2.1875	-1.9351	0	-0.8451	-1.7241	0.092	-1.7518	-0.8328	-2.0227	-1.7361	-0.4681	-1.6705	-1.3316	0.1627	-3.5282	-1.7219	0.6944	-0.4335	0	-1.1494	-0.7585	-0.8749	-0.3315	-0.9777	-1.5222	-0.1664	0.3566	-1.2287	-1.3263	-2.6712	-0.5882	-1.4676	-0.4	-0.5102
2001/8/31	-1.3378	-1.1583	-0.7252	-0.4087	1.0045	-2.6239	1.317	2.2575	0.2649	-0.0763	-0.3606	0.991	0	1.6447	1.3333	0	1.7187	0	-0.4261	0.2699	0.1532	0.1486	1.0497	0.1652	0.2356	1.8812	-0.7722	-1.0796	-0.4062	-1.6719	0.9434	-0.6897	-0.1451	0.1695	0.1453	0.6369	0	0.1109	0	-0.5945	-0.1667	0.3554	-0.1382	-0.5376	1.5482	-0.1183	1.5572	0	0.2051
2001/9/3	-2.7797	-2.6042	-0.8117	-2.052	-0.3315	1.1976	1.2999	-2.0442	-1.5852	-0.1528	0.7238	0.446		-1.0356	2.2204	-1.7039	-0.1877	-2.0408	-0.7133	-0.9421	-0.3365	-1.4095	0.4155	-0.2473	-1.5276	-1.9042	-2.8794	-1.0914	-1.3866	-0.9564	-2.5367	-0.9722	-1.0174	-1.692	-1.1611	-0.8861	-1.4122	0.3322	-0.8463	-0.7177	-1.8364	-1.9122	-0.692	-2.973	-2.8413	-1.0664	-1.8	-1.9076	-0.2047
2001/9/4	5.2999	2.139	3.0278	2.2346	1.0532	3.1065	2.1998	3.5058	1.8121	0.9946	-0.479	2.4867		2.3545	3.218	1.7335	1.442	1.6667	2.1552	2.4457	0.2762	1.9564	1.5172	1.9008	3.1026	-0.4118	3.2051	2.069	2.316	2.7897	2.0548	4.7686	2.79	1.8933	1.3216	3.1928	1.88	1.8764	1.9915	3.253	2.0408	5.9928	2.439	4.7354	1.2839	1.5569	1.9688	3.0706	1.9487
2001/9/5	-0.3311	1.3089	-0.3971	-0.2732	-1.8102	0.1435	-1.3453	1.6935	-0.6592	-1.2879	0.4813	-0.3466		0.8946	-0.8574	-0.213	0	-0.1025	-0.4219	0.6631	0.3367	0.738	0.0679	2.1898	0.6944	0.7088	-0.2329	0.6757	-0.4042	-0.3132	0.8054	-1.4056	0.7143	1.6892	1.1594	-0.1238	0.2636	-0.7584	1.8131	0.5834	2	1.7711	-0.4082	0.6649	1.7606	0.1179	0.0666	3.0785	0.6036
2001/9/6	-0.8638	-1.292	-0.5582	-0.8219	0.1117	-0.2865	0.3636	-0.8723	0	1.9954	0.7784	-0.2609		-0.2533	1.8868	-1.174	-1.7305	-1.4359	-0.565	-0.3953	0.1525	0	-0.8147	-0.6349	-0.8046	-1.2903	0	-0.5369	0.3247	-1.2565	0.7989	0.4073	-1.1348	-0.8306	-0.5731	-1.2392	-0.5259	-0.2183	-0.9589	-0.8121	-0.6536	-1.4056	0.4098	-0.3963	-1.6609	0	-0.5323	-0.7707	-0.5
2001/9/7	-3.4182	-3.0105	-1.684	-1.7956	-1.2277	-2.0115	-4.8007	-3.36	-2.1234	-2.2573	-1.2478	-4.0105	-10.25	-1.3333	-2.392	-4.9676	-2.0755	-6.8678	-2.2727	-4.1005	-0.1828	-5.348	-3.4908	-3.1949	-2.8969	-0.4159	-1.7121	-3.1039	-3.8026	-4.878	-3.963	-3.313	-3.4433	-3.6851	-1.8732	-2.8858	-2.9075	-1.4223	-2.213	-3.8596	-3.6184	-2.1724	0	-2.9178	-1.9704	-2.7091	-2.0067	-1.9417	-0.7035
2001/9/10	4.7189	1.8893	4.1599	1.6878	0.1695	3.9589	3.7108	2.2351	1.2881	1.4627	-0.1203	3.1789		2.5097	2.8458	0.9091	1.7983	1.3408	1.7442	2.069	0.3357	2.9412	2.4113	3.3003	1.5513	1.5513	3.4046	2.3677	3.0278	2.3411	1.7882	2.5175	2.3774	2.6087	1.909	1.938	2.1779	0.222	1.8388	3.0414	3.5836	0.694	1.8367	6.1475	3.3022	3.8741	0	2.2772	1.8219
2001/9/11	3.0484	0.5298	-0.1566	-0.4149	0.4512	0.5642	0.9174	-0.2429	-0.1339	-0.1517	-0.1205	-0.5282		-1.4438	-0.0769	-1.464	-1.388	-1.323	-0.4286	0.4054	-0.1217	-0.7519	0.554	0.8786	1.7626	0.6463	0.3063	0.2721	-0.3265	-0.5447	1.7568	-0.3411	1.3062	-0.1695	-1.0086	0.1267	-0.3552	-0.9967	-0.1389	2.8335	1.1532	2.4121	-0.4676	0.3861	-0.5559	4.0793	0	1.1617	0.0994
2001/9/12	1.2862	-1.7128	-2.1176	-1.5278	-0.1123	-2.1038	-1.7273	-2.4351	-2.815	2.2036	-0.1809	-1.6814		-0.6369	-2.1538	-3.6571	-1.1516	-3.2402	-0.5739	3.3647	-0.2436	0.6061	-2.135	-2.1378	-2.194	-0.6421	-1.9847	1.0855	-2.0475	0.6572	-2.3904	-1.7796	-1.4327	-1.528	-2.1834	-2.4051	-2.139	-3.5794	-0.4172	-2.1814	-0.6515	-2.0861	-0.5369	-2.5641	-2.4458	-1.5677	4.3686	-2.0096	-1.8868
2001/9/13	-0.254	-0.4021	-0.2404	-0.5642	-0.8432	-1.0029	0	0.0832	-0.5517	-0.9665	0	0		-1.3462	-0.4717	-0.8304	0	1.6166	-0.8658	-1.6927	0.1526	1.2048	-0.4222	-0.8091	0.1181	-0.0588	-0.9346	-1.745	-1.7559	0	-0.6803	0.7666	-0.5814	-0.8621	0.4464	0.2594	-0.7286	0.232	-0.5587	-0.2347	0.1639	1.3746	-0.7032	0.5263	0	0	-1.3734	-0.9766	2.1255
2001/9/14	-1.3367	-2.0188	0	-1.9858	-2.9478	-0.4342	-1.8501	-1.2469	-2.1498	-3.3784	-0.3625	-2.0702	-8.078	-0.8447	-2.2117	-5.0239	-0.5825	-1.9318	-0.2911	1.457	0.2743	1.1161	0	-1.1419	-2.1226	-0.9406	-0.0786	-2.7322	-1.4468	-0.8705	-1.9178	-1.7289	-2.0468	-1.7391	-0.7407	-0.3881	-0.1835	-0.2315	-0.9831	-2.1176	0.1637	-2.0339	-3.5411	1.5707	-1.0029	-1.3652	-0.9284	-0.9862	-0.1982
2001/9/17	-1.1613	-1.9231	-1.6867	-3.9074	-2.1612	-2.6163	-1.2253	-1.8519	-3.4727	-3.9627	-1.3948	-5.1471		-10.0262	-3.5541	-4.2821	-1.1068	-3.708	-1.8978	1.6971	-0.2736	-1.766	-2.0495	-1.5677	-2.1687	0	-3.6192	-3.0899	-5.0086	-1.0977	-5.7263	-1.1963	-2.6866	-2.4779	-1.194	-2.7273	-5.0551	-1.0441	-1.844	-2.1635	-2.6144	-2.7682	-2.8634	-3.3505	-2.5326	-1.8454	-1.4056	-1.992	-1.5889
2001/9/18	0.5875	0.4202	0.817	0.6024	0.4179	1.0448	1.145	1.1149	-0.1468	-3.0744	0.615	1.7442		-9.9782	1.0888	5	2.0408	0.361	0.8929	0.3851	0.1524	2.4719	0.1443	1.0059	2.2167	1.2463	0.4082	1.1594	0.6364	0	1.4815	0.4274	1.6871	0.726	0	0.9346	0.6776	0.9379	0.4335	0.4914	1.0067	0.3559	0.2299	1.2	0.0742	0	1.7651	1.626	1.9173
2001/9/19	-2.5957	1.8131	0.8914	1.9461	0.9512	0.7386	1.8868	1.2723	2.2059	-2.5876	0.2445	1.4286		-4.3689	1.9056	3.3835	-0.5806	0.4796	0.7375	0.2558	-0.3348	1.6082	0	1.4938	-0.241	1.0551	0.813	2.149	3.4327	3.3296	2.4818	0	1.0558	2.3423	0.6042	1.5873	0.4808	2.3229	1.4388	1.467	0.8306	1.2766	2.4465	1.1858	0.1484	1.7626	1.0007	0.1	1.2871
2001/9/20	-1.3991	0	-1.2851	-0.4405	-2.6502	-0.2933	-1.6667	-0.67	0.1439	0.5141	0.6098	1.4085		1.0998	-0.9756	0	-0.6489	0	1.757	-0.5102	-0.3664	-1.4388	0.3602	-0.7359	1.4493	0.6381	0.3226	-0.4208	-1.2227	-0.4296	-0.5698	-0.4255	-1.194	0.3521	1.5015	3.9063	-0.3828	-0.3405	0.5674	0	0.8237	-1.9608	0.2985	-0.5242	-0.5926	1.3857	-0.3963	0.0999	-1.8573
2001/9/21	-2.4324	-2.4658	-0.6509	-1.7699	2.6618	-2.0588	-0.4708	-1.0961	-1.0057	0	0.8485	-2.4074	0	-0.1674	-2.2167	-2.5455	-1.5676	0.4773	0.7194	0.1282	0.2145	-0.6569	-0.4307	-1.0708	-1.4286	-0.2305	-1.7685	-0.4225	-2.5641	-2.4811	-2.2923	-0.2137	1.9637	-0.3509	0.2959	-0.1253	-1.3449	-1.0251	0	-1.2048	3.1046	-0.6429	-1.7113	-1.3175	0.9687	-0.5695	0.5968	-0.1996	-0.5976
2001/9/24	-0.6233	0.7022	-1.3923	-0.7508	0.7071	-0.4505	-0.1892	-1.5345	-1.4514	1.9608	-1.0216	-1.518		-0.4191	-0.3359	-1.8657	-0.4645	0.5938	0.8571	1.4085	0.0306	2.2777	-1.2257	-0.0833	0.7246	0.1155	-0.9002	-0.2829	-1.7241	0.5531	0.1466	-0.9279	1.7778	0.3521	0.1475	0.3764	2.629	-1.1507	1.5515	-1.0976	-1.1094	-0.0719	-4.2392	-2.1362	0.9594	-1.9473	0	-0.5	0
2001/9/25	-0.3484	0.6974	0	0.3026	-0.2926	0.3017	0.2844	0	0.7364	1.7559	-1.0929	-1.2524		-0.1684	0.2527	-2.1546	1.3333	0	-0.1416	-0.2525	0.0917	-1.2931	-0.365	0	-0.1199	0.2308	-0.2477	-0.1418	1.0157	0.33	2.489	-0.9366	-0.2911	0	0.1473	-0.375	-1.6129	0	-0.4167	0.6165	-0.1603	-0.5036	-0.5534	0.1364	-1.462	0	-3.296	-0.804	0.2004
2001/9/26	-0.4895	-1.385	-0.9967	-0.7541	0.0587	-1.6541	-1.0397	-1.7316	-1.2427	-0.2465	-0.4297	-2.6341		-0.3373	-3.3613	0.6477	-0.7237	-2.2432	-1.7021	-1.6456	-0.1222	-1.0189	-1.7582	-1.1667	-0.12	-0.4606	-1.0762	-1.8466	-0.6399	-3.7281	0	-4.4364	-2.0438	-2.6316	-0.4412	-1.7566	-2.5072	-1.8626	-2.0921	-0.8578	-2.4077	2.603	-2.2258	-1.7711	-0.8902	-1.7523	-1.9087	-0.7092	-0.7
2001/9/27	-1.4055	-0.1404	-0.5872	-1.9757	-0.5865	-1.9878	-0.8596	-1.2335	-0.074	0.4942	0	0		-0.1692	-0.7826	3.0888	-0.2651	-1.57	-0.5772	-0.9009	-0.0917	-0.3676	-0.1491	0.7589	-1.0817	-0.0578	-0.4184	-1.1577	-0.184	-0.9112	3	1.5982	-0.8942	0.9009	-1.034	0.2554	-0.7913	-0.3559	0.4274	-0.7417	-0.8224	-0.1409	-1.9512	0.8322	0.2994	-2.497	-2.0153	0.5102	0.2014
2001/9/28	0.1426	0.9845	-0.0844	1.3953	0.236	-0.312	0	0.0892	0.0741	0.6557	0.2466	1.1022	-31.8182	-0.678	0.3506	1.1236	-0.3322	0.7362	1.7417	0.6494	0.153	-0.5904	-0.1494	-0.1674	1.5796	-0.6366	-0.2521	-0.1464	-2.8571	1.1494	0.5548	0.3745	0.6015	0.8929	0.2985	1.1465	-0.2991	0.9524	0.1418	0.2491	1.1609	0.2117	-1.2438	-0.2751	-2.0149	0.9756	1.7021	-0.5076	-0.201
2001/10/8	-1.8505	-2.507	-5.3209	-4.7401	-0.5297	-4.2254	-2.3121	-1.6043	-3.1828	-1.3029	-0.492	-2.5768		-1.1945	-0.786	-1.4815	-2	-1.3398	1.1412	-1.1613	-0.1834	-2.4499	-3.2162	-6.0352	0.4785	-1.5725	-3.8753	-3.9589	-2.8463	-2.8409	-2.6207	-1.4179	-0.5979	-2.3009	-1.4881	-1.2594	-3.8	-1.0613	-2.1246	-3.7267	-2.2951	-2.9577	-2.5189	-1.931	-2.361	-1.9324	-4.0446	-6.9388	-0.1007
2001/10/9	-0.5076	0.4286	0.8029	1.2841	-0.1183	1.634	1.0848	1.2681	0.7645	1.9802	-0.7417	1.2208		4.1451	1.8486	2.6316	1.0884	0.1235	0.4231	0.5222	-0.1225	0.8371	0.7728	-0.1784	2.9762	0.5917	-0.6135	1.9847	1.8555	-4.3275	1.4164	0.6056	0.7519	1.6304	0.9063	2.1684	1.6632	0.8343	0	1.1613	0.6711	1.4514	0.3445	1.9691	2.5741	2.5862	0.5814	0.5482	0.2016
2001/10/10	-1.6035	-4.5519	-7.6106	-4.9128	0.0592	-3.6977	-3.8049	-4.8301	-4.78	-3.0744	-0.3736	-6.7337		-4.4776	-3.2844	-4.6398	-3.7685	-3.8224	-0.5618	-4.1558	-0.1533	-4.5283	-4.7546	-5.4513	-1.8497	-6	-5.9083	-3.2934	-2.4928	-3.6675	-3.2123	-3.687	-2.6866	-4.0998	-1.7964	-4.8689	-2.863	-3.6643	-3.1838	0	-2.1667	-1.6452	2.4893	-3.8621	-1.9011	-0.9604	-8.3092	-4.253	-3.7223
2001/10/11	-1.4815	-4.769	-5.364	-3	-2.6051	-2.6711	-6.1866	-5.0752	-3.6653	-2.5876	-6.25	-5.7112		0	-5.7194	-4.9936	-0.4196	-0.5128	-2.5424	-2.439	-0.0921	-9.9605	-3.8647	-3.2136	-0.3534	-5.5069	-4.5923	-4.1796	-2.2616	-5.3299	1.443	-5.1563	-4.7546	-4.6468	-1.2195	-0.7874	-4.6316	-1.3497	-3.8864	-8.0357	-3.7479	-3.0545	1.5075	-3.0129	-3.3333	-1.0909	0.9456	-4.5558	-2.7168
2001/10/12	1.0526	2.8169	3.7449	3.7801	2.0061	2.916	4.6486	2.7723	3.6394	0.5141	-0.2667	5.1429	-4.4444	2.8646	1.7062	0.4043	4.0028	1.5464	2.1739	5.5556	0.5224	1.0536	3.4338	1.1719	4.6099	-0.6623	4.1257	2.5848	3.0181	6.5684	5.4054	2.5535	3.0596	3.5088	2.0062	3.7037	2.649	3.607	1.8663	2.4965	2.6549	3.1508	2.5578	2.2189	1.9246	3.4314	3.7471	1.432	1.826
2001/10/15	1.1905	0.3044	-0.3902	1.9868	-0.7747	0.5	-2.5826	-1.6378	-0.4789	-0.8525	2.0053	0		0.0844	-0.466	0.2685	-0.8103	-0.7614	1.9858	-1.8421	-0.0917	-0.0869	-0.5668	1.7375	2.8249	0.7333	-0.0943	0.7874	0.3906	-0.8805	2.6991	0.3213	-2.1875	0	-1.059	0.3827	-1.0753	-0.8403	-0.6107	-1.8945	-1.0345	-2.1818	-0.1609	0.2894	-3.2258	-1.5403	-0.8277	-2.2353	-0.1055
2001/10/16	-0.1471	-2.4279	-3.2321	-1.7857	0.0601	-0.8292	-1.4846	-2.6445	-2.8869	-4.0413	-1.3761	-2.1739		-0.8432	-3.5581	0.9371	0.6807	-0.5115	-0.1391	-1.3405	0.0918	-2.7826	-3.7459	-1.7078	-2.0879	-0.8604	-2.2663	-2.1875	0.7782	0.2538	-1.4455	-1.8415	-1.7572	0	-0.4587	-0.3812	-1.7391	-2.6634	-1.8433	1.3793	0.6969	-2.0074	-1.531	-2.0202	-2.5203	-1.3237	-0.3035	-2.8881	1.3728
2001/10/17	-1.3255	3.888	-0.8097	0.3306	-2.2209	-1.3378	-2.0452	0	-0.4955	-0.3584	-0.6645	-0.1111		0.9354	-6.4078	-2.7851	-1.4199	-1.0283	-0.1393	0	-0.1529	1.0733	0.6768	-1.0618	0.1122	0.4673	1.3527	-1.278	-0.2896	-1.519	0	-0.0816	-0.4878	-1.1299	-0.1536	1.9133	-2.1018	0.1244	-0.939	0.1361	-1.2111	-1.7451	-0.8183	0.8837	0.0834	-0.6098	-1.0654	-2.2305	-1.0417
2001/10/18	0.2239	-2.3952	-4.1837	-2.6359	-2.0258	-1.5254	-2.1978	-1.5091	0.249	-0.5396	0.4013	-1.6685		-1.011	-7.6763	-3.4106	-1.5775	-0.9091	-2.2315	-2.5815	-0.0919	-0.9735	-2.7731	-1.2683	-1.7937	-1.1296	-3.7178	-1.1327	-2.7106	-0.8997	0.5333	1.3878	-1.4706	-1.3333	0	-1.3767	-2.8249	-0.7453	-0.4739	-1.6304	-1.2259	-1.9305	-0.33	-3.3577	-0.1667	-1.7178	-1.0769	0.1267	-2.3158
2001/10/19	-0.2234	-3.2209	-8.5197	-2.8765	-4.3233	-3.6145	-3.9326	-5.1073	-1.5728	-1.085	3.4644	-5.9955	-4.6512	-3.0638	-0.7865	-4.9435	-2.3693	-8.2569	-0.7133	-5.1604	0	-6.345	-3.4572	-6.1265	-1.8265	-2.4194	-3.8614	-2.946	-4.0796	-2.2049	-2.5199	-5.2335	-3.4826	-3.0888	-1.5385	-3.934	-4.186	-2.8786	-3.1746	-3.1768	-2.4823	-0.7874	1.1589	-3.4743	-4.1736	-2.7466	-2.0995	-3.1646	-1.9397
2001/10/22	1.791	-2.3772	-1.7462	-1.5679	-3.6673	-3.0357	-4.4444	-5.0592	-1.0934	-1.6453	-0.7727	-3.4898		-2.5461	-2.4915	-5.052	-3.6403	-4.8571	-2.8736	-4.1176	-0.0919	-3.2443	-6.8935	-5.7895	-3.4884	-1.3085	-3.0896	-1.0118	-5.9129	-2.3873	-1.6327	-1.0195	5.6701	-2.7888	-4.2188	-3.0383	-1.9417	-3.866	0.1639	-2.4251	-5.8182	-1.1111	-0.8183	-5.3208	-5.0523	-5.3915	-4.6068	-6.5359	-1.7582
2001/10/23	9.9707	10.0649	9.9526	10.0885	9.9932	9.9448	10.0367	9.9773	10.034	10.0372	9.4095	9.9751		10	9.9884	5.0078	10	10.0601	10.0592	9.9693	7.0552	9.9606	10	10.0559	10	9.9791	9.9894	0	0	10.0543	9.9585	10.0429	10.0813	10.041	9.9511	9.9455	10.0248	10.0536	9.9836	9.9415	10.0386	10.0321	9.9835	10.0826	10	0	9.9917	10.0699	9.9553
2001/10/24	-3.8	5.4572	10.0216	4.3408	-1.4833	4.1876	6.5628	6.3918	7.8053	-1.2669	-4.6263	9.9773		0.1638	5.2798	5.0671	6.4646	9.0041	0.2688	3.4868	-3.8968	7.6233	8.3916	9.4416	0.9858	1.0152	6.1836	10.0511	10.0331	4.9383	0.5031	2.0281	-1.4771	2.6071	1.1869	3.5936	8.324	1.0962	5.0595	3.4574	4.9123	-0.6565	0.5251	5.1051	3.4195	10.0407	2.5738	5.972	0.5086
2001/10/25	-5.6826	-3.4965	-1.763	-4.0062	-4.2033	-3.537	-2.6096	-3.2946	-1.8638	-3.4217	-3.7935	-3.5052		-4.9877	-1.6048	-2.1277	-3.4788	-3.8798	-0.2681	-3.3693	-0.9243	-4.5833	-3.2258	-3.8961	-2.3861	-2.0101	-3.2757	4.4892	-3.2064	-3.8824	-1.8773	-3.8991	-2.3988	-2.5408	-2.4927	-3.8278	-3.6345	-3.8554	-4.1076	-4.2416	-3.5117	-2.3495	-2.6866	-2.8571	-3.5484	2.3428	-3.2472	-4.1966	-3.4413
[truncated: 5,384 more rows]
[truncated: 767 more columns]
