# Supplementary material for: Can systematic skewness factors predict future interest rates: Evidence from China
Source: PLoS One. 2026 Feb 5;21(2):e0334345. doi: 10.1371/journal.pone.0334345 (PMC12875505; doi:10.1371/journal.pone.0334345)
Supplement: S1 File — Data1.zip comprises data such as the monthly price change of the SSE index, dividend yield, daily stock data and daily price change of the SSE index. (ZIP) [file pone.0334345.s001.zip › Daily stock data/Daily price change/Daily price change:medical.CSV]

	000028.SZ	000078.SZ	000153.SZ	000403.SZ	000411.SZ	000423.SZ	000504.SZ	000513.SZ	000516.SZ	000518.SZ	000534.SZ	000538.SZ	000566.SZ	000590.SZ	000597.SZ	000623.SZ	000650.SZ	000661.SZ	000668.SZ	000705.SZ	000710.SZ	000739.SZ	000756.SZ	000766.SZ	000788.SZ	000790.SZ	000813.SZ	000908.SZ	000915.SZ	000919.SZ	000931.SZ	000950.SZ	000952.SZ	000963.SZ	000989.SZ	000999.SZ	001367.SZ	002001.SZ	002007.SZ	002019.SZ	002020.SZ	002022.SZ	002030.SZ	002038.SZ	002044.SZ	002082.SZ	002099.SZ	002102.SZ	002107.SZ
	��ҩһ��	��������	��ԭҩҵ	��������	Ӣ�ؼ���	��������	�ϻ�����	���鼯��	����ҽѧ	�Ļ�����	����ɷ�	���ϰ�ҩ	���Ϻ�ҩ	����ҩҵ	������ҩ	���ְ���	�ʺ�ҩҵ	��������	�ٷ�ع�	�㽭��Ԫ	�������	����ҩҵ	�»���ҩ	ͨ������	����ҽҩ	����Ƽ�	��չ����	����ҽҩ	���ش���	����ҩҵ	�йش�	��ҩ�ع�	���ҩҵ	����ҽҩ	��֥��	��������	��ɭҩҵ	�ºͳ�	��������	�ڷ�ҽҩ	����ҩҵ	�ƻ�����	�ﰲ����	˫��ҩҵ	���꽡��	����	����ҩҵ	�ڸ��ɷ�	�ֻ�ҽҩ
	�ǵ���(%)	�ǵ���(%)	�ǵ���(%)	�ǵ���(%)	�ǵ���(%)	�ǵ���(%)	�ǵ���(%)	�ǵ���(%)	�ǵ���(%)	�ǵ���(%)	�ǵ���(%)	�ǵ���(%)	�ǵ���(%)	�ǵ���(%)	�ǵ���(%)	�ǵ���(%)	�ǵ���(%)	�ǵ���(%)	�ǵ���(%)	�ǵ���(%)	�ǵ���(%)	�ǵ���(%)	�ǵ���(%)	�ǵ���(%)	�ǵ���(%)	�ǵ���(%)	�ǵ���(%)	�ǵ���(%)	�ǵ���(%)	�ǵ���(%)	�ǵ���(%)	�ǵ���(%)	�ǵ���(%)	�ǵ���(%)	�ǵ���(%)	�ǵ���(%)	�ǵ���(%)	�ǵ���(%)	�ǵ���(%)	�ǵ���(%)	�ǵ���(%)	�ǵ���(%)	�ǵ���(%)	�ǵ���(%)	�ǵ���(%)	�ǵ���(%)	�ǵ���(%)	�ǵ���(%)	�ǵ���(%)
1997/1/2	3.4271			7.2	1.7838	1.6	8.8235	0.6637	10	9.9668	0.5944	6.3636	5.935	9.4798	2.7054	3.5187	0	0	1.5403
1997/1/3	-2.4639			-1.6282	-5.1546	1.9685	0.1931	-2.4176	9.9707	1.6616	-0.5908	-5.9829	-3.8373	2.4287	-3.9024	-2.6316	2.7972	-0.9091	-5.0175
1997/1/6	-9.9303			-6.7586	-9.8913	-8.8031	-9.8266	-5.2928	-10	-10.104	-10.104	-8.961	-6.3847	-7.6289	-2.335	-3.7725	-4.898	1.3303	-7.2482
1997/1/7	9.9613			3.9941	7.2376	2.9636	9.6154	2.9727	3.2593	10.0826	5.7851	5.5635	4.0921	2.092	3.2225	3.5108	5.4363	3.5763	3.6424
1997/1/8	-0.1759			6.7568	-1.1249	3.4539	-0.9747	-0.1155	-2.726	7.958	0.1562	-1.6216	-1.8837	-2.3224	-2.3162	-1.7524	-2.4423	5.7692	1.278
1997/1/9	0.4405			-3.0646	-0.1138	-0.8744	0.5906	0.578	0	-1.1127	1.092	1.3736	1.0017	-0.6993	1.3402	1.0357	-0.6954	0.4132	0
1997/1/10	0			0.9901	0.9112	0.0802	0.5871	0.5747	0.885	0.7032	0.3086	1.084	0.3306	-0.2817	1.6277	-0.0569	-0.4202	-0.1646	1.0095
1997/1/13	3.5965			-0.2179	9.8194	0.641	6.6148	5.7143	6.4327	1.9553	4.9231	4.4236	2.1417	4.661	2.4024	1.8803	1.6174	0.6595	3.6852
1997/1/14	-3.5563			-4.0393	-4.8304	-2.8662	-3.6496	-3.7838	-4.8077	-3.4247	-3.3724	2.6958	1.371	-2.834	-3.2258	-2.7405	-2.5606	-1.0238	-3.7349
1997/1/15	0.2634			0.9101	0.9719	0.6557	0.3788	4.8315	-0.1443	1.4184	0.607	5.625	0.5569	0.2778	0.404	0.0575	1.0653	0.5379	0.6258
1997/1/16	0.1751			-1.9166	-1.0695	-0.6515	-1.3208	0.2144	2.6012	-1.5385	3.0166	-2.9586	-0.4747	1.108	-0.6036	1.6092	-0.2811	0.4115	-0.3109
1997/1/17	0.1748			-0.3448	0.3243	1.6393	-0.5736	4.2781	-0.5634	1.5625	0.1464	1.0976	-0.7949	-0.137	1.5182	0	0.4228	-0.4098	0.4991
1997/1/20	0.4363			3.2295	0.7543	-0.1613	2.6923	3.6923	1.2748	1.8182	6.4327	0.1206	0.4006	0.1372	1.4955	1.81	0.2105	2.428	0.1241
1997/1/21	-1.5639			-2.2346	-1.3904	3.958	-1.6854	0.6924	-2.0979	-2.4725	-2.7473	-1.0843	-1.2769	-0.5479	1.6699	-1.1111	1.1905	-3.5757	-0.186
1997/1/22	3.2657			-0.5714	1.1931	-0.6993	0.1905	0.8841	0.4286	-0.5634	0.8475	0.609	6.4673	-0.8264	0.9662	0.5618	-1.1073	5.8333	0.3727
1997/1/23	7.6068			0.4598	0.8574	1.4085	2.2814	3.3106	1.9915	2.8329	1.1204	2.6634	0.3797	1.25	2.6794	3.6313	-0.2099	6.0236	2.3515
1997/1/24	-1.0326			1.6018	3.0818	-0.2315	4.0892	-1.508	1.1158	-0.4132	0.554	-1.0613	0.2269	5.0754	3.4483	-1.3477	0.6311	-0.2971	-0.786
1997/1/27	1.1236			10.0225	1.8557	2.7069	1.7857	0.9569	1.6552	-0.1383	2.4793	2.0262	0.9811	10.0522	5.7658	0.8197	5.1568	-0.7076	0.1828
1997/1/28	-1.5873			-1.9447	-1.8219	3.1627	2.9825	-1.4218	0.1357	3.8781	-1.0753	1.6355	-0.4484	-1.3049	-2.6405	-1.0298	-2.717	-2.6632	-0.9732
1997/1/29	-2.0161			-2.4008	-1.4433	2.9927	7.4957	0.1923	5.0136	-2.1333	0.5435	-2.1839	-0.3003	0.1202	-0.9624	-0.4381	-1.3624	-1.4258	-0.5528
1997/1/30	0.4938			0.107	0.3138	1.4174	3.1696	5.2783	-0.9032	-1.0899	2.5676	0	0	0.6002	0.7067	-0.11	-0.7597	-1.1728	0
1997/1/31	-0.2457			-0.8547	-0.9385	-2.1663	-5.9908	3.9198	-1.0417	-1.2397	-0.7905	0.5875	-3.012	-1.074	-0.0877	1.4868	-0.2088	0	0.6794
1997/2/17	0.3284			0	1.0526	-0.8571	0.9804	0.8772	1.9737	0.8368	0.2656	0.2336	-0.3882	-0.4825	-0.9658	0.4883	0.7671	4.8259	0.4908
1997/2/18	-9.9836			-10.0216	-10	-9.2939	-10.0324	-10.087	-9.9355	-9.9585	-10.0662	-9.6737	-9.9766	-10.1818	-9.9291	-9.9352	-9.9654	-0.7547	-9.8291
1997/2/19	6.3636			4.1916	5.2083	3.9714	8.8129	4.9323	6.0172	8.1413	5.891	4.9032	4.329	6.3428	5.9055	4.7962	3.7663	-1.8251	9.6818
1997/2/20	-3.3333			-4.5977	-3.8504	-3.4377	-2.1488	-2.6728	-1.8919	-2.5568	-3.4771	-4.551	-2.9876	-3.6802	-3.7175	-2.746	-5.3333	-2.866	-3.3951
1997/2/21	1.2378			4.8193	2.5172	1.6614	4.223	4.072	1.9284	9.0379	3.4582	3.3505	4.7904	3.4256	2.1236	6	4.0689	0.4386	1.4696
1997/2/24	0.6114			1.4943	0.4464	-0.1556	1.1345	-1.3649	1.8919	-2.139	0	0.7481	-0.5714	-0.3822	1.1342	-0.222	0.1504	-0.8337	-0.8186
1997/2/25	1.9097			1.5855	2.2222	1.7147	0.1603	6.3917	1.8568	0.5464	1.9499	3.7129	3.0378	2.5575	1.5888	1.2236	4.0541	1.8815	1.1429
1997/2/26	0.5963			6.243	2.5	3.295	3.84	1.2597	1.5625	1.2228	2.8689	0.716	5.0996	2.2444	2.8519	2.4725	0.8658	0.1965	2.0088
1997/2/27	1.6935			-0.5247	1.3786	0.1484	-2.0031	-1.7225	3.2051	7.3826	0.1328	7.346	0.4549	1.2195	-0.4472	-1.2869	0.1431	-0.1176	3.0769
1997/2/28	1.1657			-0.3165	-0.6276	-0.8889	1.1006	1.2658	0.3727	-1.625	2.5199	3.2009	-0.1509	0.8434	0.6289	-0.163	0.2857	0.1178	-1.0149
1997/3/3	2.4691			8.7831	7.7895	3.2885	3.888	2.4038	2.599	2.2872	4.0103	9.8396	3.6281	5.1374	6.5179	5.5495	6.6239	0	4.222
1997/3/4	4.8996			3.2101	3.0273	-0.7959	-0.7485	1.1268	4.3426	-0.3727	3.1095	4.2843	-3.0635	0.7955	-1.2573	-2.0619	1.1356	3.6078	-1.5046
1997/3/5	-4.2879			-3.8643	-4.1706	-2.6988	-0.1508	-3.714	-4.3931	-2.8678	-4.3426	-2.8945	-0.602	-4.0586	-2.5467	-2.2632	-3.5007	2.1953	-2.1739
1997/3/6	0.8			0.5882	1.2859	1.5742	0.6042	3.1823	1.8138	1.4121	1.0088	1.4423	0.4542	9.9882	0.9582	-0.1077	0.4107	0.2963	0.7207
1997/3/7	0.2381			-1.1696	-1.8555	-1.9926	-0.1502	1.6822	-1.5439	-0.2532	-1.3733	-1.2322	5.1243	-2.1368	0.8628	2.4259	0.8862	-0.8493	0.7752
1997/3/10	2.3753			2.4655	5.2736	0.8283	-0.6015	3.4926	0.6031	-0.5076	0.2532	-0.096	2.2222	0.3275	1.2831	9.9474	2.5	0.8043	1.0059
1997/3/11	-0.232			3.4649	6.0491	2.3898	9.9849	0.2664	0.9592	3.1888	1.5152	3.5543	3.5764	1.0881	0.5068	2.202	7.3171	9.9734	7.4985
1997/3/12	-1.3953			-1.3953	-0.713	-0.4376	2.3384	1.24	-0.4751	-1.2361	0.1244	-1.4842	-0.6093	-0.2153	0.5042	0.1405	-1.5971	6.3482	-1.7984
1997/3/13	0.4717			-1.9811	1.4363	-0.6593	-4.9731	0	2.506	-2.1277	-1.2422	1.6008	-2.7929	0	-0.8361	1.4032	2.2472	1.4781	0.0555
1997/3/14	-0.626			0.77	0.4425	3.2448	-0.5658	1.4873	-1.2806	-0.5115	-0.3774	-0.9268	0.2102	10.0324	3.7099	2.8598	-0.9768	1.8487	1.4975
1997/3/17	2.3622			-1.6237	-0.5286	3.1429	-2.4182	7.931	0	-1.5424	2.0202	0.8419	-0.4895	10	1.4634	-0.0448	-0.185	3.5204	3.3333
1997/3/18	2.9231			0.6796	1.4172	-3.0471	1.7493	3.115	-1.533	-0.7833	-0.6188	-1.0204	-0.9136	9.9822	-1.4423	-0.4038	-1.1736	-1.169	1.1105
1997/3/19	-2.1674			-0.5786	3.3188	1	-2.4355	1.6266	3.1138	-1.7105	1.9925	1.1246	1.9149	1.7018	1.1382	8.1081	2.3125	-2.1505	1.4644
1997/3/20	-5.1184			-2.2308	-4.0575	-3.1825	-1.1747	-3.5061	-3.1359	1.3387	-2.3199	-2.7804	-3.8274	-5.259	-3.2958	-5.9583	5.6811	2.1978	-2.732
1997/3/21	3.0596			2.0833	2.0264	1.6801	1.7831	2.6856	3.3573	0.7926	2.25	1.9066	2.3878	6.8124	2.2444	2.7913	3.4104	6.5054	0
1997/3/24	2.0313			-0.9718	0.6045	0.9339	-0.292	4.9231	9.9768	0	1.467	-0.2806	-0.212	-1.8898	0.813	0.2155	0.2236	-1.5649	10.0159
1997/3/25	-1.2251			3.7291	0.4292	2.4199	3.8067	-1.7595	1.2658	-0.6553	3.012	3.1895	2.1246	0.1605	2.3387	-1.5914	-0.3904	0.5128	4.7688
1997/3/26	1.5504			-1.6083	0.6838	0	-0.7052	-2.1642	-1.25	1.4512	2.3392	4.0909	6.0333	0.2404	-0.0788	1.8794	5.991	-1.0714	-0.6437
1997/3/27	2.5954			0.9615	5.4329	0.3475	1.4205	-1.9069	0.6329	6.632	1.0286	-2.8821	-3.7933	-1.279	1.3407	-1.8018	1.6904	-1.8051	-1.2494
1997/3/28	-2.4554			-1.9048	-3.3816	0.0693	-3.0812	1.7885	-0.8386	-4.878	-3.0543	-0.1799	-1.4956	0.4049	-2.4125	-0.3495	-2.2338	0.4202	-0.328
1997/3/31	3.6613			3.0097	1.5	5.6747	3.0347	2.3682	3.5941	1.9231	5.0175	-3.1532	0.8972	8.0645	4.7049	-0.4384	0.3188	1.5167	0.7052
1997/4/1	7.7999			4.4298	9.9343	-2.685	2.244	-1.8657	0.8163	0.3774	-0.7778	-1.6744	0.684	-2.9104	0	-0.9247	-2.2775	9.4796	-1.6106
1997/4/2	-3.8225			-2.0758	0.224	-2.4226	0.5487	3.4221	-1.1134	2.005	-1.6797	1.2299	-1.4946	-0.538	-2.4372	-1.5111	-2.168	-2.8706	-2.1352
1997/4/3	-0.8517			-1.3825	3.6513	-0.7586	-1.7735	0.8824	-0.9212	-2.7027	1.7084	-1.4019	-0.069	-8.2689	-0.3903	-1.6245	-0.8864	3.7791	3.3455
1997/4/4	-1.7895			-0.6542	-1.7973	0.4864	-1.3889	-1.0933	-0.9298	-1.6414	-1.9037	-0.8531	-0.069	-2.0219	-0.7837	4.2661	1.2856	4.1083	-2.1816
1997/4/7	1.895			-2.1637	-3.1479	2.3513	-2.3944	-2.5055	-1.5641	-1.7972	-2.0548	-2.3901	-1.3122	-3.8693	0.4739	-1.0119	-1.766	0.4036	-2.7338
1997/4/8	-5.3648			0.3846	-3.7037	0	-2.5974	-4.5351	0.6356	-1.8301	-3.9627	-1.5671	-0.14	-3.3989	-3.4591	-10	-4.1573	-2.5904	0.8136
1997/4/9	-1.5873			0.4789	0.471	-3.4459	1.037	5.7007	2.1053	1.4647	1.4563	1.4925	0.9811	6.2037	1.4658	3.8519	-0.0586	0.4127	0.7337
1997/4/10	-1.5361			-1.8112	-1.5625	-3.359	1.173	-1.9476	3.7113	-1.9685	0.5981	0	2.0819	-2.4412	3.6116	-3.6139	0.7625	-1.3699	-2.1122	264.0449
1997/4/11	-3.5881			-2.5243	-4.6825	-3.7654	-2.8986	1.7571	-2.0875	0.1339	-1.7836	2.3529	-2.2434	-1.3405	5.8095	-2.368	-2.5611	-2.3611	-2.381	3.0247
1997/4/14	0.3236			1.5936	2.3314	2.1068	1.791	4.1291	3.5533	1.6043	2.3002	3.2567	5.2156	1.8116	1.1713	-0.1011	-0.8363	0.1897	0.9146	-2.4566
1997/4/15	0.1613			0.6863	-0.2441	-0.5158	0.7331	1.3699	-2.2549	-1.5789	2.3669	-1.7625	-1.5202	0.9786	-2.3878	-1.1128	-1.8072	2.6029	-0.3021	-2.027
1997/4/16	3.4622			-1.3632	1.1419	1.5556	-0.2911	-0.1422	1.3039	0.8021	3.5838	-0.9443	-0.3356	-1.4978	-0.5189	2.3018	1.8405	-0.4151	1.8182	-3.0094
1997/4/17	-1.8677			0.4936	-0.7258	-1.167	-1.3139	-1.567	0.6931	-1.5915	-2.0089	-1.2393	-1.0101	0.1789	0.2981	-1	2.1084	-0.4169	-1.0417	0.7757
1997/4/18	0.1586			-0.4912	-0.8936	-1.107	-0.1479	0.5065	3.2448	5.1213	3.5308	9.9421	1.8367	1.0714	-0.5944	-0.5051	-1.4749	-0.1395	-0.3759	-1.2829
1997/4/21	-0.0792			2.9615	0.7377	1.6418	4.1481	1.7999	9.9048	0.5128	2.5303	2.5461	0.2004	2.2968	0.4484	2.6396	-0.9581	-0.7918	0.2264	0.5848
1997/4/22	-0.9509			3.7392	-1.2205	1.395	-2.4182	3.4653	9.9653	-2.4235	-1.1803	-2.226	-1.6667	-0.1727	-1.4137	1.1375	0.6651	1.5023	6.8524	2.3902	250.9804
1997/4/23	-0.8			-2.9575	-2.3888	-1.1586	-0.8746	1.5721	0.8668	0.3922	-1.3029	1.4886	-1.8305	-1.0381	-1.9623	-1.0758	2.042	4.0241	-1.7618	-1.388	-1.4525
1997/4/24	-1.7742			-1.4286	-1.4346	-1.8315	-1.7647	-0.4038	10	-2.3437	-1.7602	-2.6747	-1.2431	-2.535	-1.4627	-1.3841	-0.6474	2.7123	-1.8651	3.9667	-3.1746
1997/4/25	3.4483			-1.9324	-7.9623	0.7463	-3.4431	3.0405	5.1847	-4	-1.4558	-0.266	-0.979	-0.9865	2.9688	3.9599	0.1185	0.4329	-0.5848	1.2308	5.3864
1997/4/28	-3.4127			-3.7438	-6.6047	4.963	-8.6822	-0.3934	9.9932	2.9167	0.9091	-3.6444	-9.9576	-5.8877	-9.8634	7.9556	2.1893	8.5776	-1.9118	1.3374	6.9444
1997/4/29	0.493			2.3541	3.7849	-3.3169	5.4329	-3.2916	6.814	2.0243	2.4775	0	-3.5294	3.4649	-7.9966	-3.0817	-3.5321	-4.7241	-2.099	-5.219	-7.5844
1997/4/30	-0.2453			0	2.8791	0.073	-4.5089	-0.1361	-4.9425	7.0106	-0.3297	0.6458	-7.4797	-0.9302	-4.3916	0.9677	0.6603	2.0417	1.8377	-0.1266	-0.6183			266.1134
1997/5/5	3.4426			2.2	5.9701	2.3341	5.9022	2.5903	3.023	6.7985	5.0717	0.9166	3.6907	4.0376	2.0096	2.3277	-0.2982	0.735	0.7519	-1.0139	-0.509			7.2535
1997/5/6	5.8637			-1.1742	0.8803	1.2117	1.5924	1.4618	-1.9953	9.9537	2.5184	2.634	-2.1186	-1.6245	-2.3452	7.7163	0.3589	2.5537	-0.5224	2.4328	-1.9329			0.9863
1997/5/7	-3.518			4.0594	-1.3962	1.9718	0	-1.1133	-2.2754	-0.4211	-3.0706	-1.3274	3.0303	4.4037	7.2046	9.441	2.503	0.6324	7.5019	-0.1875	1.6812			-1.9533
1997/5/8	-7.758			-6.0894	2.4779	-8.1492	-6.8966	-6.3576	2.0221	6.5539	-4.1183	-6.7265	-7.395	0	-8.7814	-3.8971	-3.7791	-1.6104	-7.0482	-6.0739	-6.4994			-6.439
1997/5/9	4.4575			3.5461	5.4404	2.8571	5.8923	3.6775	7.5075	9.2262	3.9648	4.6154	2.9038	-1.406	3.7328	0	1.4502	0	1.4264	2.7333	2.439	197.8947		3.8023
1997/5/12	8.2931			9.9804	4.0131	3.7281	10.0159	8.322	2.2905	9.9909	9.9576	8.9154	6.5256	8.2888	5.2083	0	2.1441	3.7924	3.997	7.0084	2.0833	2.9446		0.3663
1997/5/13	-4.2379			5.694	-5.1969	-2.3961	-2.0231	-4.4081	-7.0999	-7.019	-3.2755	-4.8945	-2.9801	-5.679	-4.7705	-5.1969	7.8134	-3	-0.6406	0.1819	-2.6822	-2.8032		-2.4088
1997/5/14	-6.2888			-9.7643	-8.7209	-3.7545	-9.882	-5.5995	-9.9353	-10.0355	-8.1673	-8.4295	5.0341	-6.9808	-3.8752	-8.3472	-8.9778	1.3085	-4.7278	3.8741	-3.595	-6.5333		-3.3283
1997/5/15	3.5626			1.6791	4.6406	2.0255	5.5646	4.1172	5.1567	7.1076	4.2299	3.7791	2.2746	2.5328	2.2616	4.2139	2.1985	1.3699	1.3534	0.8159	3.1697	2.6448		3.6364
1997/5/16	-9.84			-10	-10	-9.9265	-9.6124	-8.7802	-9.9317	-10.1382	-9.8855	-9.8973	-10.2462	-10.064	-9.7115	-7.6087	-10	-9.9614	-9.4955	-9.9422	-9.8795	-9.9387		-8.9586
1997/5/19	-0.7098			0.8155	2.9952	1.2245	2.916	2.4247	-2.8256	-5.641	2.5404	1.9689	0.708	0.4069	1.1715	3.4824	1.3566	-1.5866	0.8197	-1.8614	0.8021	3.8828		3.116
1997/5/20	1.8767			1.0111	3.1895	0.6452	0.3333	0.4304	5.2482	2.7174	0.4505	0.6098	4.5694	0.304	-1.1579	4.502	1.0835	1.8914	0.813	0.1308	0.4642	0.3279		3.3002
1997/5/21	-4.2105			0	-3.3636	-4.2468	-6.4784	-4.7143	-4.2453	-2.8571	-3.9238	-4.9495	-4.958	4.8485	-4.2599	-2.7415	-2.5851	-4.7904	1.5323	-4.115	-6.1386	-5.2288		-3.3872
1997/5/22	-9.9817			-10.1101	-9.3133	-9.9582	-9.9467	-9.97	-9.993	-10.0218	-10.035	-9.9894	-9.9912	-10.0193	-10.0111	-9.9776	-9.9676	-10	-10.0079	-10.0136	-9.9859	-10		-10
1997/5/23	-5.7986			-8.5746	4.7718	-1.8587	-6.5089	1.7485	-9.3041	-8.1114	0.3891	-3.4238	-6.6798	-6.2099	-2.4722	-0.5467	0.5751	-0.9783	-3.8835	-3.1037	-4.4531	-0.3065		4.9579
1997/5/26	-4.9676			-4.9939	3.9604	-2.8409	6.1181	0.2455	-6.8966	6.7194	-2.1964	-1.8337	-4.2105	-6.2785	5.9569	-1.0792	-0.2144	1.5526	-4.4995	-2.7344	-1.063	-2.3828		7.7604
1997/5/27	6.8182			4.7436	4.1905	4.191	7.9523	3.102	10.3704	10.1235	4.3593	5.1059	4.3956	4.8721	1.9139	4.5455	3.7249	5.4899	2.3077	4.4177	10	4.252		0.1957
1997/5/28	6.9149			-0.8568	-2.1938	-3.7418	6.6298	-2.1378	9.9832	0	-1.8987	0.237	7.1579	-1.2776	0	0.5797	0.7597	0.5929	1.4098	-0.3077	-0.5259	-1.5861		-2.5391
1997/5/29	-0.4975			0.1235	-1.8692	2.3324	5.5268	-2.3463	1.2967	0.4484	-0.6452	-1.3002	-0.8841	7.6471	-3.0516	-0.634	0.0685	-0.9823	0.6487	-3.1636	-0.8308	-0.0767		0.4008
1997/5/30	0			1.4797	1.9048	3.5138	-1.8003	3.1483	3.1627	3.2366	0	2.6347	0	1.4208	0.9685	9.9768	0	0.8598	1.2891	2.9482	2.1325	2.0737		0.479
1997/6/2	7.1			6.1968	5.2336	3.211	7.5	6.1847	3.6496	2.7027	7.7922	5.1342	2.2795	4.7414	6.4748	3.3755	2.7397	5.5738	4.3636	4.4118	2.3117	3.7622		3.2976
1997/6/3	5.3221			-1.8307	1.9538	-1.9556	-1.2403	-0.3782	-1.4085	1.0526	-1.0843	-1.2209	-3.4884	-2.2634	-2.027	0.9694	-1.2	0.3106	-0.2613	7.7835	1.895	1.5954		-1.6154
1997/6/4	-1.3298			2.7972	1.0453	4.3518	-2.0408	2.126	4.3571	-1.1458	1.9488	1.7978	0.6024	2.3158	1.2644	6.6195	0.8097	-0.1858	0.4367	2.0633	-0.5722	-1.4276		-1.3683
1997/6/5	-0.6289			-2.1542	-1.8103	-1.8245	-2.0833	-2.0074	-0.7529	1.4752	-2.6284	-2.3179	-2.994	-3.4979	1.5891	6.2085	0.3347	-0.7444	1.5652	-1.0108	-3.0216	-2.462		2.933
1997/6/6	-8.3183			-9.6176	-8.7796	-8.4956	-9.9836	-7.5114	-8.5517	-7.6843	-7.1166	-8.5876	-9.6708	-10.0213	-9.4972	-2.4989	-8.9393	-6.9375	-8.3904	-8.4411	-9.1246	-8.6117		-3.0035
1997/6/9	9.9606			2.5641	2.5987	-0.5803	5.2727	1.6407	2.1116	-0.225	2.7741	3.2138	1.2528	2.6066	1.2346	10.0229	-0.7326	-0.6044	-0.9346	3.8662	1.2245	-0.3249		5.2005
1997/6/10	-1.6143			-3.5	-5.1595	0	-5.3541	-4.7619	-6.647	1.2401	-3.9846	-4.3114	-4.8369	-5.4273	-4.2683	-1.7471	-1.7712	-3.3108	-1.0377	-2.2906	-3.7097	-4.8085		-1.1698
1997/6/11	-0.5469			-1.4249	2.4728	-2.7237	3.4672	-2.9661	-3.5601	3.6748	-2.4096	3.7547	-4.7281	-1.0989	3.6943	2.4132	-3.3058	-6.0098	-6.101	6.8864	-4.0201	-6.5925		-1.7946
1997/6/12	-2.5665			-0.657	-2.5097	0.6	-2.9982	-0.8734	7.055	4.5113	-0.9602	-0.8444	4.4665	-0.9877	-1.9656	1.3642	1.4763	3.7175	2.9442	-2.3304	-0.5236	0.9166		-0.1166
1997/6/13	4.8918			3.1746	2.7723	3.8767	4.7273	8.37	6.2069	7.6053	3.7396	2.5547	6.6508	3.3666	2.2556	1.509	2.2971	3.0824	2.1696	5.9649	4.386	8.901		3.4255
1997/6/16	2.2422			3.8462	5.106	4.1148	2.6042	2.2764	1.5152	0.0955	1.8692	3.5587	4.6771	3.3776	2.5735	2.9329	10.0299	4.0334	2.8958	4.7682	4.1176	2.0017		1.5431	140.3509
1997/6/17	-2.6316			-3.0864	4.9496	2.3897	-2.5381	0.9539	-2.6297	-5.6298	-3.0144	-1.4891	-4.2553	-0.2334	-3.4648	-3.3568	2.0408	-2.0722	-3.3771	-0.0632	-3.7127	-5.1513		-1.1861	-8.9051
1997/6/18	-1.8018			-1.5287	0	-3.1418	6.5972	-4.4882	0.5109	-0.91	-2.2973	-2.7907	-1.3333	-2.6901	-0.6188	-0.3231	2.6	-3.6177	-1.7476	-1.1385	0.1676	0.5172		0.075	-5.6891
1997/6/19	2.7523			0.1294	-4.8908	-2.873	-0.9772	-3.1327	-0.1452	-1.9388	-0.6916	-0.8373	-2.7027	-2.6442	-2.3661	1.5397	-3.1189	0.2833	-1.8775	-0.8317	-1.6736	-2.1441		0.9745	-7.6466
1997/6/20	9.8214			4.6512	8.4481	6.3931	5.4276	6.2979	9.0182	6.0354	5.1532	4.8251	6.25	5.5556	4.8469	0.6784	2.951	5.4379	5.2367	9.1613	5.5319	7.1867		3.8976	9.4756
1997/6/23	5.6911			-2.4691	8.9754	8.7892	-1.248	-3.1225	0	-2.0608	-2.1192	-2.1864	-3.0501	-2.4561	-2.0681	1.8629	-3.6482	-2.4782	-2.488	-0.9456	-3.4677	-4.4971		1.9293	-3.7815
1997/6/24	3.0769			2.5316	1.6317	5.1113	6.4771	2.314	0.0667	-0.1002	3.2476	3.5294	4.2697	9.8321	10.0621	7.7821	5.8147	1.9918	3.631	9.7852	4.2607	2.3116		6.0287	0.524
1997/6/25	-2.1642			2.3457	-0.6116	-1.4902	-0.7418	1.6963	2.0667	-1.7051	1.4417	2.6528	2.1552	-2.8384	-0.5643	4.3682	-3.5783	0.6061	9.8485	3.3152	2.4038	1.1715		-0.7273	-1.7376
1997/6/26	-1.6781			0.7238	-1.3846	-0.1592	-4.0359	2.8594	0.7185	-4.2857	-2.0672	-3.3708	-0.9494	-3.1461	-3.5187	1.2798	-5.6991	-0.6024	-1.8966	0.2104	-1.4867	-1.5715		2.6973	0.7958
1997/6/27	-5.353			-6.9461	-4.2902	-0.4785	-4.3614	-4.3243	-4.0856	0.7463	-4.3536	-5.3488	-6.8158	-1.9722	-3.5294	2.5615	-6.7439	-2.5589	-5.0088	0.7874	-5.4805	-3.1933		0.7134	-2.7193
1997/7/2	-6.9672			-5.6628	-4.1565	4.2468	-6.8404	-4.7619	-2.8398	-2.1164	-4.8276	-4.6683	-5.6242	-4.3787	-4.5122	2.8971	-8.5876	-3.2481	-2.4052	0	-4.5378	-6.3368		2.0283	-7.3039
1997/7/3	-9.9559			-7.9127	-6.4626	-2.6902	-8.9161	-5.678	-5.3584	-6.9189	-4.2029	-4.3814	-9.157	-3.9604	-2.9374	-4.9515	-9.7651	-4.2857	-4.0758	0.9896	-2.5528	-1.5755		-6.8476	-3.0156
1997/7/4	3.4247			1.7778	1.8182	0	9.405	-0.6289	2.2059	4.065	1.2103	0.5391	0.8	2.1907	1.3158	2.111	0.6849	-2.0896	1.1858	-2.2692	5.3297	0.565		-0.5081	1.3039
1997/7/7	-10.0284			-10.0437	-5.3571	3.0806	0.8772	-9.132	-7.9856	-10.0446	-8.8191	-10.0536	-9.5238	-9.8361	-9.2208	-2.6342	-4.0816	-9.9848	-7.2266	-3.1662	-6.0034	-10.0187		0	-8.7129
1997/7/8	7.1504			-2.4272	7.3585	4.8276	1.2174	-0.2985	3.2056	-0.9926	0.8197	4.3219	1.5789	2.0979	-0.4292	2.7397	3.4043	-1.7782	-1.7895	-1.6349	1.7336	-0.1041		-5.2434	9.5445
1997/7/9	0.1963			0.8292	0.9666	3.655	-0.5155	0.5988	1.1364	6.2657	0	2.5714	-1.8998	-0.9589	0	-1.6667	-1.2346	5.1724	-1.9293	0.277	3.2287	0.625		4.0963	1.4851
1997/7/10	-2.8404			-0.4934	-3.7424	-1.481	-3.7997	-1.1905	-2.0225	5.0708	-0.6504	-2.7855	4.0493	-0.8439	-0.431	6.1017	-1.5278	4.918	2.0765	-2.2652	-2.4327	-0.9317		-0.1726	-2.1463
1997/7/11	4.2339			4.6281	5.7866	1.6464	8.6176	4.8193	9.4801	3.1425	3.6007	3.0086	9.8139	4.2553	5.9163	4.6326	3.103	10	5.3533	6.84	7.6581	8.4639		5.4288	6.4806
1997/7/14	4.352			5.2133	2.6496	8.3803	4.7934	4.4061	0.9078	5.7671	0.9479	1.1127	3.3898	2.1769	1.7711	0.9466	1.2312	5.3977	3.6585	2.6455	5.8726	2.7938		1.5743	1.779
1997/7/15	-3.4291			-3.1532	-4.8293	3.8337	-0.9464	-2.5688	2.2837	-1.9547	6.2598	3.7139	-4.0238	2.53	2.1419	2.7223	-0.2703	0.7412	1.5686	-0.6701	-0.8594	3.0928		1.1947	-4.3238
1997/7/16	-0.8637			-1.5748	1.8373	-2.0651	-1.9108	-2.6365	-3.2476	-1.7838	-3.2401	-3.0504	4.5031	-3.1169	-4.9803	-2.5029	10.0271	-1.6722	-2.5097	8.6663	-2.6793	-2.7273		-0.0319	-1.9231
1997/7/17	1.4521			-1.12	-0.8591	1.6613	0.1623	0.4836	-1.4685	5.1282	1.3699	-0.5472	-2.8232	-0.8043	-0.8276	0.4228	9.9754	1.2925	1.3861	1.1939	1.2146	0.3738		-2.1385	1.1765
1997/7/18	1.0496			2.2654	-1.4731	-0.8799	2.269	2.1174	2.9099	2.5407	1.2012	1.238	-0.6116	2.1622	1.1127	-0.9624	-0.8959	6.313	0.3906	1.3214	9.84	3.8175		0.7828	2.4225
1997/7/21	-3.1161			1.7405	-4.8373	-1.3951	-4.2789	1.3195	1.1724	-0.892	-1.1869	1.087	8.1538	1.455	-0.9629	-1.7006	1.4689	1.5793	6.0311	-4.1453	-3.1318	0		0.2589	-2.8382
1997/7/22	3.3138			0	3.6969	8.0386	0	-0.5581	-1.1588	4.5	0.6154	5.5108	9.9573	1.9557	3.3333	2.5641	9.1314	1.2438	1.8349	3.2556	3.0075	0.6278		0.2582	0.6816
1997/7/23	-0.1887			4.6656	-2.6738	-2.4405	-3.1457	-0.7484	-1.3793	0.4785	2.1407	0	-2.9754	3.3248	0.5376	1.5663	-2.0408	-2.2727	-2.3423	-3.7176	-0.438	-1.9608		1.8674	2.4178
1997/7/24	-3.1191			-2.9718	0.7326	-4.3929	-2.735	-2.0735	-1.6783	-4.4762	-2.2455	-3.4395	-5.7333	3.9604	-3.6096	-2.4911	-5	-4.714	-3.321	-0.9775	-4.912	-3.1818		1.3906	-0.661
1997/7/25	-1.4634			0.9188	-2	-0.9572	1.0545	-1.5399	1.2091	2.6919	-1.072	-2.3747	1.8388	-2.9762	-1.387	-8.7591	0.1096	1.5831	1.5267	-1.4314	-2.4672	-1.8779		-3.8342	3.1369
1997/7/28	-2.3762			1.3657	-5.3803	-0.451	-3.4783	-2.4438	-5.8327	1.4563	-2.7864	-2.5676	-2.7778	-0.6135	-0.8439	-6.1667	2.7382	-6.3636	-4.1353	-1.1017	-0.7115	-2.5837		-1.6207	0.4608
1997/7/29	-0.308			3.2934	-1.9608	-5.3722	0.9009	-0.8016	0.7463	-0.6699	1.1146	0.1387	3.2857	2.4691	2.1277	0.1776	0.4264	2.4965	0.9804	-0.1013	1.1146	1.1788		-0.1977	-1.4679
1997/7/30	3.1926			0.7246	6.5	0.4104	2.6786	2.8283	3.5556	3.6609	3.7795	3.8781	5.9474	1.0843	2.7778	1.773	0.8493	3.1123	3.5922	-1.1657	3.0709	3.3981		1.1885	2.6071
1997/7/31	-0.2994			-1.4388	-1.784	-1.703	-1.0435	-0.4912	-0.4292	-0.9294	1.0622	-1.2	-0.7833	-1.7878	-1.3514	0.1394	-1.3684	-2.3622	-1.2184	-2.4103	-0.8403	0.3756		-0.9462	-0.4537
1997/8/1	-0.1001			-0.5839	-1.2428	4.3659	1.9332	-0.2962	-0.5029	0.0938	1.3514	1.4845	5.6579	-0.9709	2.0548	1.4266	-2.3479	-2.1505	-0.5693	0.2838	-0.3852	5.8934		5.3689	-0.0912
1997/8/4	-1.1022			3.6711	2.5169	-2.3904	3.4483	2.9703	5.4874	3.0928	2.963	2.1277	3.9851	2.9412	5.1007	4.4597	0.6557	1.9231	1.4313	-1.4151	3.4803	2.6502		0.0313	2.1898
1997/8/5	2.0263			-1.4164	-2.8329	0.1361	3.6667	0.0962	-1.6427	-3.0909	-0.7194	-1.0417	-1.6766	-0.5952	-1.0217	1.9048	3.0402	-0.3369	2.9163	3.7321	-1.3453	-2.2375		-1.0938	2.1429
1997/8/6	-3.3764			-3.592	-2.8183	-3.6685	-0.4823	-3.5543	-1.183	-1.5009	-2.6087	-3.9474	0.1218	-2.7545	-4.7742	2.7393	-2.0021	0.4057	-0.8227	-2.7675	-4.8485	-3.5211	247.8261	-2.6856	-1.9231
1997/8/7	1.6444			2.0864	1.8	0.9873	0.3231	1.3944	0.8451	1.7143	3.125	3.1507	6.5693	1.601	3.3875	-3.1054	-2.3656	0.5387	2.3041	0.5693	1.1146	4.927	-6.25	-0.5519	0.9804
1997/8/8	-1.7189			0.438	-3.7328	-1.5363	-0.9662	0.5894	-2.2346	0.5618	1.1544	9.9602	-0.1142	-0.9697	0.9174	0.2266	-10.022	-2.1433	-2.6126	-1.6981	-3.8583	-4.087	-6.7556	-0.9141	-6.7079
1997/8/11	-5.2469			1.7442	-10	-1.844	5.0407	4.2969	0.5714	-2.8864	1.8545	2.2947	-0.3429	0.612	1.8182	-3.4238	-3.9168	-3.5592	-4.3478	4.6065	-2.5389	-2.9918	-10.0095	0.3295	-7.0956
1997/8/12	-3.9088			-5.7143	-8.39	-3.1792	-2.4768	-4.0262	-3.4091	-8.9166	-4.7619	-4.9587	-9.9771	-5.9611	-6.3776	-1.3378	-0.3822	-3.6196	-3.4816	0.9174	-2.8571	0	-5.8263	-7.8818	1.833
1997/8/13	-3.2768			-4.0909	-0.6188	1.194	-3.8095	-1.6585	-1.4706	5.8947	-1.4706	-3.9752	-4.4586	-1.5524	-2.9973	-2.5424	-3.4527	-7.2165	-4.8096	-4.3636	-0.519	-4.486	-0.7874	5.5258	-5.2
1997/8/14	1.6355			3.4755	1.9925	4.1298	2.8053	2.1825	3.3582	2.8827	1.9403	3.4929	4.4	1.8397	2.5281	-0.1739	3.3113	1.0317	2.2105	3.2319	-3.913	1.272	2.9478	1.6892	2.0042
1997/8/15	-4.5977			-0.1527	-0.1221	0.4249	1.6051	-3.8835	-2.5993	8.0193	-1.3177	-3.125	-3.576	5.9355	-2.0548	4.7038	-3.2051	1.7282	-0.103	-2.3941	1.3575	-3.0918	-6.3877	0.6645	-3.8263
1997/8/18	-6.506			-3.9755	-5.1345	0.141	0	0.404	-3.1875	-6.7084	-1.3353	-3.4839	4.5033	-4.7503	-0.979	-3.827	-5.298	-7.3359	-3.4021	-3.9623	-4.0179	-5.683	-5.2941	-2.2772	-4.086
1997/8/19	0.5155			0.3185	-3.0928	0.5634	1.1058	0	0.3063	1.6299	1.0526	0.1337	-0.507	-1.5345	-3.1073	-0.3114	0.4196	-0.25	0	0.9823	3.2558	1.0571	0.9938	0.4728	0.7848
1997/8/20	1.7949			0.7937	-5.3191	3.6415	-1.0938	0	0.7634	-0.7547	3.5714	-1.2016	-1.6561	1.2987	3.9359	1.7008	3.0641	1.6708	0.3202	-0.6809	2.2523	0.9414	3.075	-0.5042	4.0044
1997/8/21	2.0151			2.8346	9.5506	1.3514	4.7393	0.9054	4.3182	1.616	1.8678	5.5405	-1.1658	2.6923	0.9818	-0.1706	2.5676	2.8759	1.2766	2.7424	4.9339	4.8705	1.432	0.5068	1.0695
1997/8/22	1.4815			0.3063	1.4103	0.4667	6.0332	2.4925	-0.4357	0.6548	1.2694	0.7682	1.9659	-0.8739	-0.2778	1.4701	-0.2635	0.0799	1.8908	1.6206	-0.1679	-1.3834	-0.8235	1.8487	-0.7407
1997/8/25	-1.4599			-0.458	-3.1606	0.5972	9.9573	-2.0428	-0.1459	3.7175	4.4568	2.7954	-2.4422	-1.2594	-0.9749	1.5499	2.1136	2.075	0.1031	4.0338	-2.6072	-1.2024	-2.847	0.231	1.0661
1997/8/26	2.963			0.9202	-0.9138	-0.7916	4.5278	1.4896	2.1914	3.405	-2	-0.2472	7.6416	2.551	1.2658	3.5833	-0.3881	-0.3909	0.103	-0.9919	9.9309	0.9128	2.9304	1.4488	-0.3165
1997/8/27	0.7194			2.2796	2.2398	-1.7287	-0.2475	2.8376	0.7863	-0.3466	-0.2721	0.9913	5.6304	2.4876	1.3889	0	3.8961	-1.9623	0.3086	-0.3643	4.6347	0.5025	5.694	-0.0325	2.5397
1997/8/28	-0.8333			9.9533	1.1598	3.5859	9.1811	-3.6156	-1.5603	-0.2609	1.2278	0.3681	3.9397	0.7282	6.8493	0.7367	-2.5	0.8807	-1.5385	-2.011	-2.4024	1	-1.6835	-1.5584	-1.9608
1997/8/29	-3.1212			-1.6973	3.6943	4.4415	-5.1136	-1.5795	0.3602	-1.8309	-0.4043	-0.1222	-9.2531	2.6506	-10	-1.9396	0.641	1.5079	-1.875	-1.1194	0.6923	-1.1881	1.1416	-2.3747	2
1997/9/1	-6.4436			-2.7338	-1.7199	-2.1263	-2.515	-3.2096	-2.369	-0.2664	2.571	1.3464	2.9484	-1.603	-4.8433	-1.2646	1.0191	0.0782	3.1847	2.2642	-0.6875	2.7054	3.8375	-0.1351	0.3096
1997/9/2	-0.7947			1.1834	-1.875	-2.8754	5.5283	-0.3109	2.2059	1.6919	-1.1873	-0.9662	10.0239	-0.7519	1.7964	-0.1642	-1.0088	0.2344	-0.2058	1.9373	-0.7692	-0.2927	0.6522	-0.203	-0.4115
1997/9/3	0.6676			2.6316	1.5287	0.1974	-3.2596	0.3119	3.3094	-0.4378	0.1335	1.7073	2.7115	7.3232	-0.8824	0.9868	0	1.0133	1.2371	6.6968	0	5.4795	-0.8639	1.5254	1.2397
1997/9/4	2.5199			0.5698	-0.6274	-0.8536	-0.4813	3.866	-1.8802	0.5277	1.4667	0.4796	-2.0063	0.3529	0.8902	0.4886	2.4204	2.3148	1.833	-0.6785	3.1008	3.4323	1.9608	1.0017	2.0408
1997/9/5	-0.7762			-0.8499	-1.5152	0.7947	3.3857	0.4963	0.071	-1.7498	-1.3141	-1.1933	9.4828	-1.993	1.1765	-0.1945	0.1244	-1.81	-0.5	-0.5124	0.7519	1.7937	-1.9231	2.1488	-0.9
1997/9/8	1.043			2.8571	2.0513	-0.7884	1.8713	0.9877	-2.6241	1.5138	1.0652	1.2077	1.378	1.6746	3.0523	0	1.6149	-1.8433	-0.201	1.9742	1.2687	3.9648	-0.3268	-0.4854	-0.3027
1997/9/9	-0.129			-0.6944	-2.6382	-2.3179	-5.5109	-3.0562	1.8937	-3.0702	-2.5033	-0.9547	-1.3592	-1.1765	0.7052	-0.6496	-1.7115	-0.939	-1.3092	-3.1987	-2.7266	-3.4746	-1.8579	-2.4065	-3.4413
1997/9/10	5.168			1.2587	2.9677	-0.678	3.0377	2.7743	-0.6433	1.3575	1.3514	1.9277	4.2323	3.9286	5.042	-1.7653	1.1194	-0.079	2.8571	1.1304	-0.2273	7.1115	4.8998	-0.0333	2.2013
1997/9/11	-3.9312			-2.9006	1.5038	1.0922	-5.6604	-2.2086	0.4317	-2.1429	-1.6	-2.1277	-7.271	-4.6964	-5.2	0.6323	-2.952	-0.3162	-3.0754	-2.4936	-1.2149	-4.0984	-3.5032	0.3333	-3.0769
1997/9/12	-2.9412			-4.5519	2.5926	0.2701	-6.75	-4.1405	-2.6504	-3.5584	-3.6585	4.2271	-5.8045	-2.524	-4.2194	0	-2.5349	-2.5377	-2.9683	-3.0864	-2.1522	-0.0855	-1.1001	-1.2625	-1.5873
1997/9/15	-6.4559			-1.3413	7.0999	-1.0101	1.8767	-4.1885	-3.0905	-3.8789	-4.3601	-0.3476	-3.2432	-1.3564	-0.1468	-4.1005	-1.8205	-3.987	-3.0591	-3.7307	-3.7706	-5.7314	-1.5573	0	-3.0108
1997/9/16	1.4085			-0.1511	-0.6742	-0.068	0.1316	0.2732	0.2278	1.378	0.4412	-2.2093	0.3352	-2.25	-0.1471	0	0.3974	0.8475	0.7617	0.6616	0.898	0.726	-0.565	-0.7739	1.1086
1997/9/17	-0.8333			0.4539	-6.1086	-1.0211	-4.3364	-1.3624	-0.9091	-1.7476	-2.0498	-3.6861	2.784	-2.1739	1.62	-1.8966	0	-1.8487	-1.7279	-0.939	-2.3463	0	-3.2955	-1.6616	-1.0965
1997/9/18	3.3613			2.8614	0.1205	0	-1.2363	1.105	-0.0765	0.9881	0.8969	1.358	0	0	4.3478	-0.1406	-0.3958	0.7705	1.978	0.6635	2.4027	0.7207	3.7603	2.069	1.9956
1997/9/19	0.9485			-0.7321	0.4813	0.4127	3.4771	2.8689	0.6886	-0.2935	1.037	-0.1218	-1.8418	0.6536	-1.3889	2.0767	2.649	1.3594	1.0776	2.0716	2.3463	0.8945	1.0193	0.5743	3.1522
1997/9/22	-8.3221			-8.4071	-9.5808	-7.1233	-9.8118	-6.9057	-7.7508	-7.6546	-7.1848	-10.3659	-9.8234	-9.0909	-8.4507	-6.2069	-7.2258	-9.0528	-6.29	-7.1033	-4.664	-6.9149	-8.296	-4.3332	-7.2708
1997/9/23	-9.0776			-9.1787	-7.2848	-5.0147	-8.3458	-9.9857	-8.9786	-7.5452	-7.7409	-7.7551	-9.0575	-9.8571	-9.2308	-6.25	-6.815	-9.0323	-9.8976	-10.0298	-7.2968	-5.1429	-8.9242	-8.743	-8.4091
1997/9/24	6.4412			5.8511	5.7143	5.5901	9.7561	5.3883	6.4253	5.0575	5.9932	6.7847	10.0942	8.5578	5.9322	4.9412	8.5075	9.6251	5.8081	7.3951	6.5295	8.3333	6.7114	5.5385	5.7072
1997/9/25	0.9077			1.8425	10	0	2.2222	10.0752	-0.3401	0.8753	0.3231	2.7624	-0.2445	6.4234	2.72	0.8969	4.5392	0.647	0.2387	0.6166	-0.084	-0.0927	1.0063	6.414	3.4038
1997/9/26	2.6987			-0.8224	-1.3514	-0.3676	-2.8986	-0.2732	-1.7065	-2.603	-0.161	-1.8817	-2.451	-1.5089	-1.5576	1.8889	-2.6316	-2.663	0.8333	-1.5322	-1.6807	-3.0612	3.3624	0.3425	-2.0431
1997/9/29	-5.1095			-4.8093	-2.8643	-3.5424	-5.5224	-3.8356	-4.0799	-5.1225	-3.0645	-3.6986	-5.1508	-5.0139	-4.4304	-2.2901	-4.4595	-3.3019	-2.1251	-4.668	-1.1966	-0.9569	-5.3012	-3.7543	-4.0556
1997/9/30	1.3846			2.2648	1.0256	1.4537	1.2638	0.5698	1.81	4.2254	0.9983	1.8492	4.6358	1.0264	1.8212	0.1116	0.2829	0.4878	0.6031	1.6322	2.9412	0.4831	1.5267	1.4184	0.7246
1997/10/6	0.4552			1.5332	-0.1269	1.9608	-0.936	-0.2833	-1.2444	-2.027	2.1417	0	-1.3924	-1.4514	0.3252	0.7061	-0.9873	-1.068	1.0791	-0.4283	1.5126	0.9615	-1.3784	1.6783	0.3597
1997/10/7	0			0	-0.2541	-0.4438	1.1024	5.8239	3.0603	2.8736	-0.1613	1.5363	-0.8986	0.4418	1.2966	-1.8081	1.1396	-0.3925	-1.3049	-1.0753	-0.2483	-1.2381	0.1271	-1.6506	2.1505
1997/10/8	4.0785			2.8523	3.0573	3.5661	7.4766	1.745	2.7074	3.2402	2.9079	2.751	6.9948	3.2258	2.72	2.4427	1.4085	4.2365	1.6827	4.1304	5.7261	1.4465	3.0457	4.8252	2.3392
1997/10/9	2.7576			-0.8157	0.1236	-1.2195	-1.7391	-2.6385	0.1701	4.1126	-1.7268	-0.9371	-1.5738	0.8523	-0.9346	0.1467	0.9722	3.0246	2.8369	-0.6263	-3.3752	-2.6616	-0.9852	0.0667	-2.1714
1997/10/10	2.6836			1.8092	0.6173	1.9608	1.0324	1.7615	1.528	-0.2079	1.9169	0.5405	0.738	0.9859	0.9434	0.9158	0.2751	0	0.5747	3.4664	4.7929	3.5156	0.2488	0	2.5701
1997/10/13	-2.3384			-0.4847	2.6994	-1.3533	-1.8978	-2.2636	-2.3411	-2.8125	-0.7837	-0.1344	0.9768	-1.1158	-1.0903	0.5445	-1.9204	-2.2018	4.2286	-1.7259	-1.4729	1.4151	-1.6129	-0.0667	-0.6834
1997/10/14	0.7042			-0.974	-0.4779	-0.9386	1.9345	-1.0899	-0.9418	-0.5359	-0.7899	-1.4805	0.3628	1.5515	-1.5748	-0.361	1.958	-0.6567	-3.1798	-1.0331	-1.0228	0.2791	-1.3871	-3.2021	-1.6055
1997/10/15	4.7552			0.9836	-1.0804	0.0729	-0.292	2.7548	1.1236	-0.1078	1.2739	1.6393	0	-0.2778	1.76	3.7319	-0.5487	0.5666	-0.1133	0.7307	0.5564	2.0408	2.5575	1.4473	1.2821
1997/10/16	-0.9346			0.6494	-0.7282	3.933	0.7321	2.681	3.9316	2.3732	1.8868	1.8817	0.3614	0	-0.1572	3.5976	0.6897	6.1972	0.907	2.9016	3.1621	0.9091	2.2444	4.6196	4.0276
1997/10/17	0			0.9677	1.467	2.733	1.4535	1.436	3.7007	1.8967	4.4753	2.2427	1.3205	1.3928	1.2598	1.4835	3.9726	8.4881	1.7978	4.2296	1.9157	0.4505	2.3171	7.1429	1.2168
1997/10/20	5.6604			5.9105	6.1446	0.3411	6.0172	1.9305	0.6344	5.9979	-0.1477	1.6774	6.7536	3.4341	1.8663	0.3322	0.7905	0.5705	1.766	0.6763	0.3759	-0.5381	6.1979	4.4242	2.5137
1997/10/21	3.3163			-0.6033	-1.3621	3.3311	-0.6757	-0.3788	2.2853	0.1951	2.2189	1.6497	-1.1099	0.5312	3.5115	3.2119	3.268	4.7812	0.8677	2.3992	5.4682	1.1722	4.826	1.0447	0.9595
1997/10/22	-5.9259			-5.1593	-5.5236	-2.9605	-5.1701	-4.436	-4.0832	-4.7712	-3.6179	-4.3695	-6.9585	-5.4161	-5.1622	-0.4171	-6.3291	-5.4138	-4.3011	-4.686	-4.2614	-6.2389	-4.7109	-2.2401	-4.8574
1997/10/23	2.4934			-0.16	2.3143	5.0847	3.2999	0.6631	1.5261	1.5337	2.1021	1.1749	1.2063	0.5587	-1.0886	0.7732	0	1.3083	1.7978	0.59	4.5994	2.9468	2.0225	3.7015	0.6659
1997/10/24	6.9142			2.8846	3.3333	2.3871	2.0833	4.0843	2.6108	4.5317	2.6471	1.8065	0.8343	3.1944	1.4151	-0.2558	5.4054	2.3406	2.5386	5.8651	2.4113	3.2318	8.7004	2.3229	3.7486
1997/10/27	-2.515			2.9595	-1.0369	6.4272	-1.6327	2.9114	0.1542	6.4547	0.7163	1.3942	-1.3002	-1.3459	2.3256	8.3974	-0.5128	2.3659	5.1668	3.4164	-0.6233	1.2522	-2.0263	2.3256	4.3571
1997/10/28	-6.0197			-6.354	-4.773	0	-3.4578	-7.3801	0.6928	-3.7104	-4.8364	-5.625	-6.2275	-5.0477	-5.9091	2.0402	-4.1237	-1.772	-6.9601	-6.3393	0.5575	-3.7986	-3.3092	-4.8701	-4.0733
1997/10/29	8.1046			1.7771	5.0122	4.4405	3.8682	1.5936	1.2232	3.7594	5.5306	2.7815	4.5977	3.1609	3.0596	7.3022	0.8065	1.098	2.0902	2.2879	2.9106	1.9284	2.8877	2.3891	6.9002
1997/10/30	-5.4414			-3.0159	-4.6566	-5.3855	-4.8276	1.0458	-3.3988	-5.7065	2.1246	-3.2216	-4.7619	-2.2284	-2.9688	4.1312	-1.8667	4.422	-1.4009	-2.1435	-1.0101	2.3423	-2.4948	-2.1667	-2.4826
1997/10/31	1.9182			2.1277	0.3663	2.2768	0.2899	8.7969	1.8765	1.1527	-2.2191	2.3968	-1.5385	1.1396	-0.3221	-5.7954	0	-1.1887	-0.5464	1.8095	2.0408	2.9049	1.0661	-0.2271	3.9715
1997/11/3	-2.2585			2.0833	0.7299	-1.1716	-1.1561	0	-1.0744	-2.2792	-1.9858	1.1704	4.0365	0	2.2617	-2.8902	3.2609	3.0075	0.5495	4.0225	-0.4667	0.0855	-1.5823	-1.5367	0.3918
1997/11/4	1.7972			1.7268	2.657	0.8299	-0.4386	-1.4269	-0.0776	1.9436	0.7236	0.2571	-1.3767	4.0845	-0.316	4.1667	1.1842	0	-0.5464	-0.8993	1.6075	0.3419	0.2144	1.9653	0
1997/11/5	0.5044			0.3086	-2.1176	1.3521	1.0279	3.1363	2.1739	0.0953	-0.1437	0.2564	-0.5076	-0.2706	-0.317	-1.2653	10.013	0.365	1.5385	2.5408	0.7251	1.3629	0.8556	2.0408	3.3171
1997/11/6	-3.5132			2.7692	-0.2404	-2.5522	6.3953	-3.1579	-0.6079	-2.6667	-2.3022	-1.5345	0.1276	5.156	-1.4308	-1.2815	8.8652	-2.8364	-0.3247	-1.7699	-3.7958	-2.521	1.4846	-2.1667	-3.1161
1997/11/7	2.6008			3.1437	5.0602	-0.7105	-1.776	6.7633	0.9174	1.1742	1.7673	9.6104	5.4777	7.7419	3.3871	1.9682	8.6862	0.5988	1.3029	1.4414	3.1973	2.5862	5.3292	0.8518	1.5595
1997/11/10	2.5349			0.1451	2.867	-4.1145	-2.7816	-2.3756	2.3485	-1.9342	0.5789	-2.3697	-0.6039	-5.0299	-2.4961	-1.4784	9.99	-1.1905	0.8574	1.1545	-3.4937	-4.7899	-4.0675	-0.6194	1.4395
1997/11/11	2.5958			-1.5942	6.1315	2.7052	-0.2861	-2.0857	-1.1843	1.5779	0.1439	-0.1214	-1.3366	2.2699	7.36	-0.7086	2.9064	-1.2048	-0.7439	-1.6681	-0.2732	-1.1474	-2.2751	-2.4929	-1.9868
1997/11/12	-3.9759			-1.4728	-5.7773	-4.8138	-2.726	-2.9586	-3.0712	-2.8155	-2.5862	-4.7388	-0.7389	-5.3021	-4.3219	-1.5533	-6.7961	-2.2104	-3.4261	-3.9286	-2.1918	-4.375	-3.2804	3.6026	-3.2819
1997/11/13	0.7528			4.1854	1.4493	-1.7176	1.7699	1.8293	0.4637	1.3986	-0.59	2.0408	1.1166	3.6458	2.0249	1.4925	4.072	2.1044	0.3326	0.8364	3.6415	4.5752	3.3917	-0.7291	2.6946
1997/11/14	-2.8643			2.0086	-2.4176	2.0388	-2.6087	-2.0359	-1.3077	-2.8571	0.8902	-1.625	-3.0675	-2.5126	-1.5267	2.605	-3.9126	2.2901	1.105	-1.5668	-0.9459	-2.1429	-1.4815	1.5819	-1.6521
1997/11/17	-1.9231			0.9845	-3.1532	0.8563	-1.4881	-1.8337	0.2338	-0.1014	-1.3235	-2.1601	-1.2658	1.1598	2.3256	0.7371	2.178	-1.1194	-1.0929	-0.9363	2.1828	-1.4599	-1.6112	2.7809	0.5929
1997/11/18	-2.6144			-4.039	-4.8837	0.1887	-1.5106	-0.8717	-1.1664	-2.335	-1.6393	-1.2987	-2.9487	0.5096	0	0	-4.2632	-0.1509	-0.9945	-0.5671	-0.6676	-0.9259	-2.4017	-3.2468	-3.7328
1997/11/19	-2.4161			1.5965	-4.0342	3.6723	-2.9141	-2.6382	-0.236	-1.9751	-0.9091	0.7895	-3.6988	-6.4639	-4.8485	0.6911	5.5179	-1.8141	-0.8929	-1.1407	-0.7392	-0.6542	-0.5593	-1.566	0
1997/11/20	-2.6135			-1.5714	-1.2739	-1.3624	0	-3.6129	0.1577	-2.5451	-0.9174	-1.9582	0.6859	-2.71	0.3185	-1.8975	0.7339	-3.0023	-0.6757	-0.9615	-2.1666	-0.7526	-0.3375	-2.1023	-0.9184
1997/11/21	-0.1412			-3.193	0.7742	1.6575	-2.0537	-0.2677	-3.7008	1.6322	-2.3148	-1.731	-3.951	0.5571	-1.2698	-3.6214	1.0018	1.5079	-2.7211	-2.0388	-1.3149	-3.4123	-2.7088	-0.9286	-2.1627
1997/11/24	-4.1018			-0.2999	0.2561	2.4457	-3.3871	-4.698	-2.6165	-2.5696	-2.2117	-3.1165	-7.6596	-1.5235	4.3408	-1.2383	4.5987	-4.1439	-3.7296	-3.3697	-0.6311	-1.2758	-5.1044	-4.6866	-2.8421
1997/11/25	1.4749			-2.2556	2.2989	-0.8842	6.177	1.1268	0.7557	0	0.9693	1.2587	6.4516	2.9536	0.7704	0.0865	3.2759	2.3654	0.9685	1.0256	-1.1997	3.1809	2.6895	-0.4917	0.2167
1997/11/26	0.436			3.3846	2.372	1.6949	-1.7296	2.3677	0.8333	2.1978	1.12	0.8287	-1.443	3.9617	4.4343	2.2894	0.5008	0.4781	0.3597	0.9137	0.6429	0.0963	0.9524	1.05	1.7297
1997/11/27	-4.3415			-4.7619	-3.2927	0.4386	-4	-4.6259	-1.6529	-4.3011	-2.5316	-2.4658	-4.8316	-5.2562	0.2928	-3.0828	-4.485	-5.0753	-2.3895	-3.6217	-2.0582	-3.2724	-3.3019	-2.3839	-4.0383
1997/11/28	1.2103			2.8125	0.1261	4.8908	2.6667	1.7118	2.2689	2.9213	2.4351	1.9663	2.3077	2.6352	0.438	4.0087	1.6522	1.9215	2.2032	2.1921	2.971	2.0896	2.0732	3.757	7.9734
1997/12/1	-0.8969			3.9514	3.5264	2.9142	-1.9481	-2.3843	-2.6294	0.7642	-1.7433	-1.1019	0.7519	-1.0811	-1.5988	-2.3041	0.5988	-2.541	0.7186	-2.0429	-0.7741	-1.5595	-0.7168	0.4828	2.6667
1997/12/2	-1.3575			-1.0234	-0.6083	-1.5372	0	0.431	0.9283	2.7086	-0.4839	3.3426	-1.9403	1.3661	-3.3973	0.5575	6.6327	-0.0841	3.9239	0.2086	0.2128	0.9901	-0.8424	-1.021	-2.0979
1997/12/3	-0.1529			4.4313	-2.9376	7.0666	-2.9801	-3.0043	7.4415	-2.6371	-0.6483	-2.1563	-3.8052	-1.8868	-1.3761	0.6397	6.7783	0.3367	-2.6316	8.0125	1.7693	-1.1765	-1.2136	-0.9709	-2.7551
1997/12/4	2.9096			1.5559	2.2699	-0.6907	0.6826	1.6224	10.0389	3.5753	1.3051	1.2397	2.5316	1.9231	1.3953	3.178	-0.9709	3.6074	3.2902	5.2987	3.5466	3.6706	3.1941	3.8603	3.8825
1997/12/5	1.9345			0.2786	-0.2466	-3.323	0.339	0.8708	-3.5361	-0.6276	0	0.5442	-0.9259	4.0431	-0.9174	-0.6982	-1.9608	-0.8097	-0.9101	-2.1958	-1.4775	-1.7225	2.381	-1.3569	-1.8182
1997/12/8	-3.0657			2.0833	1.9778	-1.4388	-2.7027	3.0216	0.4399	-1.0526	-0.3221	2.8417	-1.8692	3.4974	0.463	-0.3309	3.4615	-0.898	-1.7222	1.5903	2.5903	0.0974	-0.5814	1.1364	5.9671
1997/12/9	0.753			-1.4966	-0.6061	6.0016	2.2569	-0.419	1.5328	1.0638	2.1002	2.2368	4.6032	-0.2503	3.9939	2.4896	-0.3717	0.9885	2.5701	-1.105	3.3223	3.5019	1.6374	0.3548	1.068
1997/12/10	1.0463			2.9006	-1.8293	-0.6886	-0.3396	-0.1403	0.1438	-1.0526	-0.6329	-1.5444	3.4901	-1.3802	-0.2954	0.4049	3.9552	1.5498	6.0364	0.2793	0.3215	0.094	-0.2301	0.825	-0.8646
1997/12/11	-1.3314			-0.5369	0.4969	1.926	-2.385	-2.809	-1.005	-1.7021	-0.7962	0.2614	-2.346	-1.145	-2.0741	-0.8065	-2.369	-1.2048	-1.2889	3.1569	-1.2821	-0.5634	-1.9608	-1.3442	-0.1938
1997/12/12	-1.6492			-3.5088	-1.3597	1.4361	-1.7452	-0.578	-2.6106	3.0303	-0.1605	-0.9126	1.952	-2.574	1.6641	1.5041	3.8235	-1.626	-1.197	-3.5104	1.6883	-1.983	-1.1765	-1.481	-0.0971
1997/12/15	-1.6768			-0.5594	-1.7544	4.918	-0.7105	-0.8721	3.4252	2.416	-0.6431	2.5	0.5891	3.6988	5.506	0.8811	-0.8499	9.4215	2.4229	1.959	5.0447	1.1561	-0.3571	0.2405	3.7901
1997/12/16	0.4651			-1.8284	0.2551	1.2074	3.22	0.7331	-0.504	2.359	1.7799	-1.1553	-2.1962	1.6561	-0.5642	4.0095	-1.1429	4.0785	0	-0.183	0.9726	3.8095	1.4337	1.1398	-0.1873
1997/12/17	-4.321			-4.298	-3.0534	-4.3509	-3.6395	-3.639	-2.3878	-3.2064	-2.0668	-3.8961	-5.0898	-4.6366	-4.8227	-3.8931	-3.1792	-2.8302	-4.6237	-4.9496	-4.2745	-3.945	-4.3581	2.0166	-3.2833
1997/12/18	4.0323			1.3473	0.3937	0.3668	-1.9784	-0.9063	0.3706	-1.2422	-1.2987	0	-0.1577	-1.4455	4.769	-0.6751	0.3731	-2.0164	0.1127	-0.2893	-0.1258	0.0955	0.4926	-0.3488	-0.194
1997/12/19	-0.9302			0.7386	-1.0458	3.3626	-2.7523	-1.2195	-0.9601	3.6688	0.3289	0.5405	0	-2.6667	3.2717	-0.12	-0.5204	1.8293	1.3514	-0.5803	2.0151	1.813	0.1225	0.3501	-0.5831
1997/12/22	-2.6604			-3.6657	-3.5667	0.4243	-3.9623	-3.858	0.6711	10.0101	-1.3115	0.2688	-4.8973	1.6438	4.8209	-1.0008	0	2.1707	0.8889	0.6809	4.1975	3.4677	-0.2448	0.5814	4.1056
1997/12/23	3.2154			2.4353	4.5205	-2.3239	6.0904	1.7657	5.8519	8.0882	1.3289	4.0214	3.6545	-0.1348	2.1025	1.4962	-5.9791	-1.6117	1.2115	-1.3527	0	-1.4493	3.1902	5.7225	2.3474
1997/12/24	-0.4673			-1.6345	-0.6553	2.5955	-3.5185	2.2082	-2.4493	-0.6803	-0.6557	0.1289	-2.2436	6.2078	2.4453	0.9163	-3.0207	-2.755	0.1088	0.7835	1.2441	2.7574	-1.1891	-1.9683	1.7431
1997/12/25	-2.1909			5.4381	5.409	0.2108	-1.3436	-2.0062	2.2956	10.0171	1.4851	4.2471	-0.3279	0.6353	-0.8794	3.2373	5.7377	2.0674	2.0652	0	2.8672	2.3256	0.8424	-0.9481	4.5086
1997/12/26	4.8			-0.7163	0.6258	-2.3843	6.6148	2.3622	0.561	-0.856	2.6016	0.3704	3.125	2.7778	6.3371	0.6501	-1.938	-0.6752	2.2364	4.6647	1.479	1.2238	4.5346	2.8153	-1.1217
1997/12/29	9.0076			1.2987	-0.4975	-2.2989	10.0365	3.6923	3.1381	1.2559	1.9017	9.9631	6.5391	0.4914	0	-1.3298	-2.2134	-1.6616	10	-1.2999	0.0561	-2.3316	-1.7123	-2.0811	1.0471
1997/12/30	-2.1008			-3.4188	-0.125	0.8824	-2.1559	-2.3739	-3.1778	3.1008	-2.1773	9.9553	1.0479	3.7897	-8.1049	-0.4236	1.0509	-0.6144	-3.8826	-2.8222	0.8403	-1.3263	-1.8583	-2.4049	1.209
1997/12/31	-2.8612			3.3923	-1.8773	1.6764	0.678	0	0.3492	1.7293	0.7949	1.4242	-3.4074	-1.1779	-3.2425	0.8894	2.4	3.323	2.266	1.5489	-1.4444	3.4946	2.9586	-0.2865	1.7918
1998/1/5	2.5037			-2.8531	3.0612	-1.362	-1.0101	-1.2158	5.6367	-0.2956	0	2.3069	-1.6871	0	-0.134	4.4461	0.3906	3.8893	-0.3854	2.7645	1.522	3.4632	0.4598	2.8161	4.2749
1998/1/6	0.8621			-0.1468	1.4851	6.032	2.381	5.0769	1.2516	-1.1861	0.1577	10	0.78	0.1192	9.1275	1.211	2.5681	3.6717	8.0271	1.8553	6.6074	2.8452	3.4325	-0.8944	2.8939
1998/1/7	0.5698			-0.1471	1.0976	-0.2056	4.8173	4.3924	4.3591	2.9257	2.2047	9.9822	10.0619	5.7143	-0.984	3.6258	3.3384	-0.625	0.0895	0.9107	0.3646	-0.895	0.6637	-1.128	-1.6406
1998/1/8	1.4164			-0.2946	-0.965	-1.7857	2.8526	-1.4025	0.9975	-4.0816	2.9276	9.9676	4.2194	-2.4775	-4.3478	3.289	0.2203	0	-0.7156	-1.5343	-2.439	2.9557	-0.4396	0.5705	-2.3828
1998/1/9	-1.1173			-0.2954	-1.9488	-0.6993	1.849	-1.5647	0.2469	-1.5957	-1.7964	2.7266	9.9865	-3.1178	1.6883	-0.7453	4.0293	0.6289	-1.7117	-0.275	3.0319	0.0797	-2.0971	5.2751	-1.0578
1998/1/12	0.565			1.037	-0.6211	1.9014	-4.5386	4.1908	-1.601	-2.2394	2.439	-8.8953	2.9448	0.2384	9.9617	-4.0273	3.4507	0.9722	-0.7333	3.4926	-0.8776	-0.239	2.2548	6.7888	-0.1645
1998/1/13	-8.0056			-6.8915	-5.375	-3.801	-7.1315	-5.6865	-7.1339	-7.267	-5.0595	-4.8819	-2.8605	-6.6587	4.9942	-5.1209	-3.5398	-8.1843	-6.4635	-6.2167	-5.7292	-8.147	-7.387	-5.449	-8.9786
1998/1/14	4.5802			2.3622	4.3593	1.6523	6.4846	6.7647	9.1644	3.7479	6.2696	3.0629	10.0613	3.6943	2.7655	1.1619	0.2823	2.6217	2.4679	1.7992	1.6575	1.913	2.619	3.1483	5.3394
1998/1/15	8.0292			3.0769	10	10.0353	0.9615	3.8567	2.037	7.5534	2.2124	6.3454	-3.6789	1.5971	1.0764	-0.4817	-0.9148	0.146	2.9865	3.2558	1.087	3.2423	1.5081	-1.7589	0.0859
1998/1/16	-6.3514			-2.8358	-2.1864	-2.9544	-4.2857	-5.1724	-4.4162	-3.2061	-3.8961	-3.3233	-9.0278	-2.9021	-5.5378	3.9092	5.9659	0.3644	-1.7774	-2.7027	0.7527	0.7438	-1.3714	-2.0537	-0.0858
1998/1/19	-1.8759			-1.9969	1.5294	0.8604	-1.1609	-1.2587	-0.8228	-1.4196	-1.6517	-0.8594	-1.145	-2.3661	-0.451	2.5797	-3.0161	-1.3798	-0.5714	3.1481	2.8815	-1.1485	-1.854	-2.2043	-0.4296
1998/1/20	1.0294			-1.5674	0.6952	-2.5591	-2.6846	-2.9745	0.5105	-2	-1.6794	-1.8125	-4.8906	1.6582	-4.3035	-6.7063	-1.8659	-2.2091	-2.0115	-2.0646	-1.8672	-2.1577	-1.4168	-2.7488	-0.6903
1998/1/21	-1.8923			0.6369	-4.3728	-1.4141	0.3448	-0.438	-1.9683	1.1429	0.7764	0.8026	0.8119	-2.133	-2.4852	-2.0217	0.2817	-0.3765	2.6393	-2.7498	-0.3171	-1.3571	0.1198	-1.8655	-2.4327
1998/1/22	-1.1869			-0.7911	-1.6847	3.7092	-0.6873	-1.4663	1.1658	-0.9685	-0.9245	3.3439	-2.0134	1.1538	4.3689	2.4838	0	-0.6047	-1.1429	-0.754	0.1591	1.8917	0.5981	2.8226	0.5343
1998/1/23	1.6517			1.7544	3.672	2.9328	2.0761	1.3393	1.6005	0.326	1.0886	0.7704	2.0548	0.1267	-1.7442	-1.3796	-0.2809	1.8251	0.1927	1.4245	0.3176	0.7595	1.9025	-0.056	4.6944
1998/2/9	3.2496			1.5674	3.0697	5.4204	5.4237	4.5521	5.9861	3.1682	2.9231	0	9.6644	4.1772	3.9053	-3.5917	-2.0423	2.9873	0.5769	0.9363	-1.3193	1.5913	3.9673	0.3363	5.3299
1998/2/10	0			1.3889	0.8018	-1.5162	1.7685	-1.5449	-1.4863	3.1496	0.4484	0.2294	-2.9376	-1.4581	1.2528	-2.6275	1.7254	-2.6106	2.5813	-1.2987	-1.1765	-2.4732	-1.2346	-3.2961	-2.4096
1998/2/11	3.0043			0.9132	-0.2273	-0.2677	-0.7899	4.1369	0.8449	-1.6031	1.0417	-0.8391	1.0088	0.6165	0.1125	0.8458	-2.1201	0.2234	2.5163	0.5639	0.3788	1.268	4.4318	0.8088	-0.2469
1998/2/12	-0.9722			-1.2066	0.3417	-2.6174	3.6624	-0.8219	-4.0096	-2.2498	-1.3255	-1.9231	1.7478	1.2255	-3.7079	-1.8371	-2.5271	-1.1887	-3.4545	-0.4673	1.186	-1.3356	-1.741	-1.2034	-1.8977
1998/2/13	-0.4208			-1.0687	1.5891	-0.6203	-3.9939	-1.5193	0.7481	-0.3175	-0.7463	-0.6275	-3.3129	3.9952	-2.4504	0.895	-2.963	1.7293	0.9416	-0.8451	-2.6638	3.0457	-1.3289	2.2042	0
1998/2/16	-2.1127			2.6235	0.5587	-3.3287	-0.48	-0.561	0.8663	-2.3885	-0.3008	-2.6835	-2.2843	1.2806	0.2392	-2.5806	0	-1.5521	-1.306	-0.0947	-5.5282	4.7619	-0.1122	-2.7809	0.9251
1998/2/17	0			-1.0526	-1.1111	0.2869	-0.1608	0.8463	3.3742	2.5285	2.5641	-1.8654	-0.1299	-1.3793	2.0286	1.7798	5.2672	-0.5255	0.9452	-0.0948	-1.877	-0.2351	0.3371	-1.6346	-1.6667
1998/2/18	3.3094			2.4316	-1.236	-1.0014	1.4493	-0.4196	-0.2967	-2.3866	0.4412	2.9752	0.7802	-3.0303	-1.6374	-0.7727	1.9579	-0.3774	3.1835	-0.2846	-3.8257	0.0786	-1.3438	-1.8398	-2.7119
1998/2/19	-1.532			-1.3353	-0.9101	0.8671	-1.9048	-1.1236	2.2619	0.2445	-1.757	-0.8828	-1.2903	1.5625	0.2378	0	0.9957	-0.6061	-1.5426	-1.3321	0.5525	-2.5903	0.227	1.5719	-1.5679
1998/2/20	-0.9901			-2.406	-0.3444	1.361	-1.7799	-1.7045	-2.6775	-1.5447	-0.4471	-1.2955	-2.3529	-2.1302	-4.9822	1.8443	-2.8169	1.2195	-1.3825	-1.0608	-2.1978	-1.4504	-0.906	-0.8929	1.3274
1998/2/23	-0.8571			-2.3112	-2.4194	-1.0601	-2.3064	-2.4566	0.8971	-3.3856	-1.6467	-3.0353	0.5355	-1.451	-3.4956	-1.9316	-2.1739	-1.0542	-2.4299	-1.0721	-4.382	-2.2895	-2.1714	-2.7628	-3.7555
1998/2/24	0.1441			0.7886	-1.2987	-0.1429	1.0118	-0.1481	-0.1186	-4.8718	-0.6088	-1.0152	-2.3968	-0.2454	0.3881	-0.9078	-0.1481	-1.8265	-1.4368	-0.7882	0.8226	-0.6695	0.8178	-2.3471	0
1998/2/25	-1.295			-0.626	0.4785	-2.0029	-1.8364	-1.0386	-3.6795	5.6604	-0.9188	1.0256	-1.3643	0.492	-1.933	-0.5955	-1.0386	0	0	-0.3972	-2.9138	-2.3589	3.708	-0.6958	-2.4501
1998/2/26	-1.1662			-0.315	-0.2381	0.7299	-0.3401	0.7496	0.9242	-0.4252	0.4637	2.1997	0.5533	2.9376	0.5256	0.7373	6.5217	1.0853	0	3.1904	-0.6002	0.7765	-1.7877	2.9299	2.2326
1998/2/27	-0.7375			1.1058	0	-2.3913	0.8532	0.4464	-2.2589	-2.1349	-0.6154	-0.745	-1.6506	-1.9025	1.5686	-0.0915	2.3927	-2.2239	3.1098	-2.1256	-1.6908	-0.0856	2.1615	-3.1559	-1.7288
1998/3/2	-3.5661			-3.75	-1.1933	-4.5286	-4.7377	-3.7037	-3.1855	-5.0611	-2.4768	-8.3403	-4.7552	-6.303	-5.6628	-8.196	-0.0687	-5.098	-2.639	-4.3435	-3.9312	-6.5981	0.4454	-4.7923	-5.6481
1998/3/3	2.7735			0.487	0.8454	3.4992	2.8419	1.6923	-2.8387	2.3897	1.1111	-0.546	1.3216	1.8111	2.3192	0.6983	-2.3384	-0.8264	1.6457	1.3416	-0.8951	3.211	1.8847	0.1342	3.631
1998/3/4	0.5997			-0.3231	1.5569	0.6011	-0.1727	0.6051	3.4529	0.0898	1.0989	1.2809	0.1449	-0.6353	-0.2667	-3.5661	-1.4085	-0.0833	0	-0.9165	4.2581	-1.2444	0.1088	-1.8097	-1.2311
1998/3/5	0.2981			0.3241	-1.533	-2.0164	-0.519	-1.6541	-0.3851	-0.4484	-1.087	-2.439	3.0391	-2.1739	0.2674	2.9789	-1.8571	-1.0008	0.2857	-1.5416	0.1238	-1.0801	-3.2609	2.6621	-1.4382
1998/3/6	-1.4859			-1.1309	-0.2395	-0.0762	-1.913	1.0703	0.7732	0.3604	-0.471	6.0185	-2.1067	2.8758	1.7333	4.6883	1.1645	0.7582	-1.1396	-0.7307	0.8653	-1.0919	-2.4719	-0.3324	0
1998/3/9	-0.4525			4.5752	0.12	-1.6018	-1.4184	-1.6641	2.3018	0	-0.7886	2.5328	-0.1435	1.6518	-1.7038	3.859	3.9568	-3.8462	-0.2882	-1.6824	-2.2059	-2.4839	-0.3456	-2.2015	-1.6537
1998/3/10	0.9091			-0.9375	-2.2782	3.1008	1.7986	-0.7692	1.875	1.8851	0.318	5.707	0	0.5	-2	0.2752	5.9516	-0.8696	0.9634	-8.1283	-1.3784	5.566	0.9249	-0.955	0.9891
1998/3/11	-2.1021			-2.2082	-4.1718	2.1053	-3.1802	0	0.1227	-1.7621	1.7433	-0.6446	-2.7299	-2.1144	-1.9048	-1.2351	-3.7231	0.5263	0.5725	-2.0955	-0.7624	-2.8597	-0.8018	-1.2397	0.5877
1998/3/12	-2.7607			-1.2903	1.1524	-1.4728	-1.8248	-1.3953	0.674	-0.3587	-2.4922	-3.0008	-0.1477	-2.1601	-2.0804	-2.2696	1.7639	-2.2688	-0.9488	-1.5458	-2.0487	0.276	-4.0416	-1.8828	-0.779
1998/3/13	2.0505			2.451	0.3797	-1.1958	2.6022	0.4717	2.3737	0.45	0.639	3.5117	2.2189	1.2987	-1.5581	-0.5687	0.6667	5.8036	2.7778	1.3285	0.3922	1.1009	2.8881	0.924	1.9627
1998/3/16	2.3184			-0.4785	-1.6393	1.9667	0.9058	3.2864	2.0214	4.7491	-0.4762	0.9693	2.4602	0.2564	3.5971	2.1926	0.7947	-0.5063	-0.0932	2.1454	3.5156	2.3593	-1.4035	3.3803	2.7911
1998/3/17	-0.1511			2.5641	1.9231	-0.9644	3.2316	1.2121	-1.9814	-1.1121	2.3923	0.24	0.8475	1.4066	0.5556	1.819	0.8541	1.1874	4.0112	0.9335	2.7673	0.266	1.1862	-0.545	-0.6554
1998/3/18	1.059			2.5	1.6352	-2.0225	-1.913	-2.0958	1.1891	-2.6817	-1.7134	-1.1173	-2.2409	-1.1349	0.4144	-2.5195	0	0.3353	1.3453	-2.1965	3.5496	-2.0336	1.4068	1.3014	-3.2988
1998/3/19	-1.9461			1.372	0.9901	-0.4587	0.3546	-1.5291	0.7638	-1.2444	-0.4754	-1.937	-2.149	-0.5102	-0.2751	-1.5977	-2.2801	-1.4202	-1.5044	-1.773	-0.2364	-1.8953	-1.5029	-2.1636	-1.2671
1998/3/20	-0.458			-1.0526	-0.7353	0.768	1.7668	-0.1553	-1.1662	-0.6301	1.1146	-2.8807	0	-1.1538	-2.4828	-1.6237	-2	-10	0.1797	1.3237	-0.1185	0.184	-1.7606	-1.4513	-0.8885
1998/3/23	-2.454			1.9757	1.1111	2.0579	-1.9097	-1.2442	3.5988	-6.8841	-1.2598	-2.2034	-2.1962	2.3346	-2.2631	0.534	0	-1.3183	1.3453	-1.6627	2.1352	-1.9284	-1.7921	-1.122	-3.2869
1998/3/24	1.8868			0.7452	0.7326	5.2278	-0.531	0.9449	1.3667	1.3619	1.1164	3.1196	1.7964	0.3802	0	-0.6277	3.1973	3.0534	2.8319	0.3623	-1.1614	0.1873	2.7981	0.8511	1.5448
1998/3/25	-1.2346			-2.9586	-0.8485	-0.8517	4.6263	0.156	-1.0112	1.1516	-0.9464	6.7227	5.5882	-1.5152	7.0912	7.8717	-1.1206	-2.5	-0.7745	1.083	-4.4653	-0.0935	-1.5385	4.2897	-0.1014
1998/3/26	1.25			-1.0671	-0.8557	-0.5727	0.5102	-0.6231	9.9886	-2.3719	-1.7516	1.0236	0.1393	-0.5128	-1.0811	1.8919	1.1333	-2.1842	-4.0763	1.7857	-2.091	-1.2161	-0.8413	-5.7316	-2.5381
1998/3/27	5.7099			3.5439	1.9729	2.1598	1.0152	1.4107	-3.8184	2.6239	2.9173	8.3398	1.5299	2.1907	-0.1366	0.7958	0.3296	3.2039	0.6329	-0.3509	0.5025	1.7045	2.303	-2.6466	2.6042	2098.3333
1998/3/30	4.0876			6.5476	2.2975	4.7921	2.5126	4.4822	7.4571	10.0379	5.9843	2.0144	3.4247	4.2875	5.3352	3.1579	2.6938	9.9718	1.4376	4.9296	10	2.4209	2.1327	2.1308	2.5381	-6.7981
1998/3/31	-0.2805			1.8156	-1.3002	-2.4882	-2.9412	-2.6627	1.348	-0.9466	-1.9316	-2.3272	-2.3841	1.5719	-1.1688	-2.8486	2.3033	-0.4277	8.1488	-2.5727	5.4545	1.6364	0	2.518	-1.8812	-1.3557
1998/4/1	6.6104			8.2305	-0.8383	0.5517	3.8721	-0.304	-0.9852	0.7819	4.0909	-0.7942	0.4071	-0.3571	-0.7884	0.1313	4.5028	1.3746	2.9484	-0.8037	-0.1078	0.1789	-1.1601	-2.5965	-0.9082	4.3156
1998/4/2	-1.3193			2.7883	4.4686	-1.0288	-0.8104	5.6402	3.0348	-1.7241	-0.1456	-0.0728	1.2162	0.3584	1.1921	-1.049	3.7104	-0.5085	-1.3524	-0.2315	-0.6472	1.7857	1.2911	0.5043	6.4155	-2.6877
1998/4/3	10.0267			7.1517	4.6243	1.1781	2.2876	0.7215	-0.8691	1.7544	1.0204	3.5688	3.2043	0.5952	0.7853	0.3975	9.9827	-1.3629	2.0968	1.8561	-0.3257	1.2281	2.5492	0.2151	3.8278	-0.5416
1998/4/6	9.9635			-1.611	1.326	-2.0548	6.3898	10.0287	7.4038	1.8103	1.5873	2.6723	0	5.3254	4.5455	-0.6599	9.9161	-0.3454	0.9479	3.8724	1.634	-1.2998	3.1638	3.8627	0.9217	-1.7697
1998/4/7	1.105			1.5205	3.0534	-1.4685	-3.1532	0.2604	-2.9478	-1.3548	-1.7045	-3.2877	0	-0.6742	-3.7267	1.5058	-9.9761	3.2062	-1.4085	-1.3158	-0.2144	-0.7024	-3.0668	-1.4463	-1.0046	0.7206
1998/4/8	4.3716			5.6452	10.0529	0.6388	9.6124	6.2338	2.4299	10.0429	1.1561	-0.6374	4.7865	2.6018	4	-1.8325	0.6893	-0.8396	-0.873	0.7778	-0.6445	1.6799	3.5028	-0.9085	1.1993	-1.8162
1998/4/9	-6.5969			-6.2159	-6.7308	-2.6798	-7.9208	-3.5452	1.5511	-3.2761	-3.1429	-3.7776	-7.4074	-0.5513	-4.4665	2.0889	-10.0053	1.5241	-2.6421	0.6615	1.7297	-2.2609	-2.8384	4.0903	-4.0109	-0.8128
1998/4/10	0.8969			3.4884	4.8454	1.4493	-0.1536	0.1267	5.5705	0.3226	2.0649	2.2222	4.2667	4.9889	-0.6494	4.0488	-10.0059	1.0008	2.3849	-0.2191	8.0765	1.8683	1.0112	7.8591	0.8547	10.2006
1998/4/13	-5.5556			4.6067	7.0796	-0.0714	-4.6154	-3.7975	-0.766	0.4823	-0.289	-1.3043	-3.4527	2.6399	-2.6144	-0.1255	-5.0715	2.3947	2.008	0.6586	2.5565	3.2314	-1.4461	-1.4447	1.6008	3.8462
1998/4/14	3.6471			-2.7927	-2.2039	4.2173	0.1613	5.1316	2.4014	-3.52	-1.5942	3.9648	-1.3245	-0.6173	4.698	-2.8069	0.8904	-1.2097	0.9449	-2.181	-1.6299	-2.1151	1.2415	-1.9758	0.3707	-3.7037
1998/4/15	3.6322			0.5525	0	-1.166	1.2882	2.0025	2.5963	1.9071	1.3255	-1.5537	0.8054	7.2464	0.641	-0.3017	-1.4936	0.898	1.17	2.2297	6.0429	3.3708	10.0334	0.3901	1.5697	2.8974
1998/4/16	-1.5334			-2.6374	-2.4413	-2.2207	0.4769	-2.2086	-0.5306	-1.7087	0.436	-2.1521	-2.6631	-0.8687	-2.6752	-1.0376	-4.0662	5.0162	-1.3107	-1.8539	3.125	-2.1739	-4.6606	-2.2021	-0.8182	-3.1149
1998/4/17	0.6674			-3.2731	-3.5611	-0.4968	-1.1076	-2.2585	2.6262	-3.6424	0.5789	0.5132	4.6512	-3.3106	3.7958	-2.4465	-3.9511	3.775	-3.0469	-2.6667	-4.8128	-2.3932	-0.1063	-3.6424	-3.1164	-4.0895
1998/4/20	0.5525			0.1167	0.499	3.281	2.4	4.2362	-5.038	-1.7182	4.1727	-1.6776	3.7908	2.8197	4.2875	0.8061	-0.8975	0	0.0806	-0.6849	-3.7453	-0.0876	0.7447	-2.268	-2.5544	-0.1073
1998/4/21	3.5165			6.993	0.5958	-1.3812	3.125	-0.3695	-3.2	0.5245	-1.5193	1.4837	-2.3929	-1.665	-0.8464	-1.3772	9.8868	-1.6333	1.5298	0.5747	2.3346	0.0876	-4.3295	2.2504	2.4272	0.8054
1998/4/22	4.7771			10.0218	3.6525	1.3305	0.1515	8.1582	0.696	5.8261	1.122	0.731	1.1613	2.2908	2.6829	2.3423	-2.4725	1.7358	3.7272	1.8286	4.0875	2.1016	0.9934	1.4443	1.0427	3.5952
1998/4/23	-0.2026			0.9901	-2.1905	4.2156	-3.7821	0	0.3024	-2.9581	-2.0804	2.9028	-4.3367	3.6027	-4.038	-1.1884	0.1408	3.7834	-1.9878	1.1223	-1.8265	1.801	-0.6557	-1.0847	-0.5629	-2.9049
1998/4/24	0.1015			-3.9216	-1.6553	0.5305	-2.3585	-5.8286	-1.8949	-1.7782	-2.1246	-2.1862	-1.4667	2.0677	-3.2178	1.559	-3.6568	-0.8578	-0.936	4.3285	-2.9767	1.5164	-2.0902	-0.0685	4.3396	-1.7739
1998/4/27	-4.9696			-1.6327	-2.3762	0.7916	-2.2544	-7.6456	2.9851	-4.0517	-1.8813	1.8745	-5.0068	-3.2228	-2.046	3.9912	-3.4307	-3.4607	-1.1024	6.0638	0.2876	-1.0788	-0.2247	3.155	6.6908	0.2426
1998/4/28	-5.4429			2.8008	3.0426	4.712	0.3295	1.3141	4.7741	0.0898	3.5398	3.8924	-4.2735	-1.2369	-1.0444	0.3796	1.285	1.643	2.707	1.6048	1.3384	2.349	3.491	0	0.8475	0.9949
1998/4/29	1.4673			-1.8163	-1.2795	0.125	0.3284	4.5396	1.7901	9.9641	-1.7094	-1.4986	3.7202	-0.289	3.1662	2.3109	1.5672	0	-0.7752	-2.6654	-1.0377	-1.2295	-1.5234	0.7314	1.0924	0.9585
1998/4/30	0.7786			1.8499	2.6919	-0.5618	0.1637	2.9777	0.9592	0	3.4783	-2.5588	-0.2869	3.0918	-0.5115	-0.6571	-1.396	3.1594	6.7187	0.4057	1.8112	0.4979	1.6575	-0.132	-0.1663	0.8703
1998/5/4	10.0442			2.6236	1.5534	1.0672	-0.3268	0	-3.0649	-4.9796	0.1401	2.1292	-2.446	-2.4367	-1.5424	1.2815	-1.2668	3.1339	2.4158	-0.5051	3.9326	2.8076	2.1739	4.1639	3.0808	4.6536
1998/5/5	3.6108			-1.2783	3.0593	3.354	4.0984	1.8072	-2.5735	-4.9828	0.8392	-1.3899	1.7699	-1.0567	4.3081	-2.0408	1.6604	-0.0691	0.7148	-1.1168	-0.991	-1.8474	-1.1702	-2.1574	0	-2.698
1998/5/6	1.7425			-0.1992	-3.525	-2.1635	0.9449	2.3669	-2.2642	-4.9729	-1.387	-1.9027	7.2464	-0.0971	2.0025	-1.1667	-0.8909	-0.3455	4.6842	3.5934	-2.2748	0	3.3369	-0.9728	-3.3926	-0.1027
1998/5/7	7.3264			-0.1996	-1.0577	-4.484	-2.3401	1.6185	-1.0811	-4.9477	-2.1097	-1.9397	0.2703	0	-4.0491	-2.6138	-1.9476	-1.9417	-5.0847	-3.9643	-2.0484	-2.3732	8.2292	-3.1434	-4.7659	-2.6985
1998/5/8	6.2057			10	2.138	0.7717	5.7508	8.0774	0.3123	0.5005	2.8736	1.1722	4.717	1.7493	2.046	2.4242	3.2086	5.4455	-0.0714	1.1352	2.0913	3.6882	6.9297	0.879	3.7752	0.6339
1998/5/11	-0.2504			10	1.3321	-2.3612	4.0785	-2.3158	-4.5914	-4.3825	2.514	-0.4345	-3.3462	-1.8147	4.6366	-3.2122	-3.4049	-3.2193	-2.2159	0	-2.514	-2.9911	-1.4401	-1.6756	-1.8613	-2.231
1998/5/12	1.0879			0.4959	-1.5962	0.4575	-3.3382	0.2155	-5.3018	-4.1667	0	1.1636	-0.3995	0.7782	-2.8743	-0.0437	1.6092	0.693	1.3889	-3.1633	-0.5731	-2.0833	-5.0228	-0.6817	1.7241	-0.1879
1998/5/13	2.5662			9.7039	3.0534	1.4314	1.8018	3.0108	2.4978	0.9783	-0.9537	5.9669	7.6203	10.0386	-0.1233	-0.1311	0	0.4818	-0.2163	0.9484	3.7464	-0.2553	2.6923	1.2354	0.678	0.3228
1998/5/14	-5.4883			-3.0735	3.2407	-0.0641	-3.3923	-4.1754	1.3445	-2.7987	-1.9257	-3.5278	-1.6149	3.0702	3.7037	2.7997	3.997	-0.4795	0.2168	0.8351	3.7037	0.4266	0.5618	-1.6949	-1.0943	0.6702
1998/5/15	-5.38			-2.5522	-3.139	1.9897	-2.2901	-4.1394	-0.6633	2.6578	0	-2.2504	-1.5152	5.7021	-0.8333	-0.9362	-2.4656	-0.8259	-1.6583	-1.0352	-1.0714	0.8496	-1.9553	2.2759	0	1.1984
1998/5/18	0.2708			1.1905	0.9259	1.6992	1.25	2.2727	-2.8381	0.5394	-0.1403	-0.5036	1.7949	-2.1739	1.3205	1.3746	-0.4461	-1.2491	-0.2199	-0.4184	-1.8051	-0.8425	-0.095	2.4949	6.1277	-0.0263
1998/5/19	-0.7201			0.3137	-0.7339	-2.104	-0.7716	-1.2222	-1.8041	-2.3605	-1.264	0	6.5491	0.0823	-0.1185	1.4831	-1.5683	-1.1947	1.396	-1.5756	0.0919	-0.2549	6.4639	0.6579	-2.0048	-1.9742	197.1554
1998/5/20	4.9864			4.613	-1.9409	-0.9482	0	5.9618	-1.7498	-0.8791	1.138	-0.94	-2.0095	-1.5625	-2.2539	-2.0877	0.8346	1.4936	-1.3768	2.6681	2.7548	-1.3629	-3.0357	-2.7451	-1.964	-1.3426	-5.8174
1998/5/21	1.8998			-0.7474	2.0735	1.2763	2.4883	1.2739	3.2057	-2.3282	2.1097	1.3869	3.1363	1.086	0.3641	-0.2559	-0.301	0.5606	0.6613	0.8316	-0.0894	0.9499	2.3941	-0.2016	3.9232	1.3881	10.0078
1998/5/22	-1.8644			5.2711	1.7544	-0.189	0.4552	0.7338	-1.5531	4.9943	7.0248	-0.7919	-0.117	6.1983	-0.4837	0.2565	0.2264	0.2091	0	2.9897	2.0572	2.6518	6.8345	-0.1347	-0.241	-1.1275	0.4264
1998/5/25	1.209			-1.7883	3.0853	-1.1995	3.9275	-0.1041	-1.0517	-3.2432	5.2767	-0.508	2.6932	10.0389	0.729	-1.3858	-0.753	3.0598	3.0657	-0.3003	9.9912	0	0.7576	-1.2138	3.4622	-0.5702	-0.2831
1998/5/26	0			-3.3503	-1.6725	0.3195	4.5058	4.7917	7.7945	-0.2235	-0.2445	2.1152	4.2189	6.4356	0.1206	0.5621	-0.2276	-1.552	-2.3371	-0.2008	0.3187	-0.75	3.2581	0.2048	-1.0895	-7.373	5.5358
1998/5/27	4.4369			-0.5275	1.1638	3.2484	6.3978	2.2863	-2.7938	1.1198	2.8186	6.5	-0.547	9.5017	5.1807	-1.7887	2.3574	9.3215	-1.3778	4.326	6.2748	5.7935	2.0227	0.545	5.7435	-2.4764	0.3362
1998/5/28	-1.2255			2.1212	-2.6549	-0.7403	-2.2222	0.2915	-1.7751	-1.9934	-3.0989	-3.5547	-2.5303	1.5777	0	0.7399	-2.0059	-0.6897	-1.3235	-2.7001	0.1495	-1.5873	-2.2998	4.1328	-1.0417	-0.8464	1.5416
1998/5/29	-2.316			-3.1899	2.3636	2.6725	-1.0695	-2.1318	0.5164	0.565	-1.599	-1.5994	-1.4673	-1.6726	-2.1764	-0.0565	0.3791	-1.7677	3.7567	1.0902	-1.7164	0.4839	-1.2175	2.6675	-0.8271	0.4573	-2.5083
1998/6/1	-3.7257			-0.613	0.1776	0.1816	0.5405	0	-1.1986	-2.2472	1.125	1.6961	-2.1764	1.5796	7.0258	2.8265	4.6828	0.2571	0.7759	7.8431	-1.8983	2.3274	1.0682	1.9011	1.5921	-3.3384	1.7603
1998/6/2	1.9349			-0.3855	3.1028	-1.4502	2.1505	-0.5941	2.1664	-2.9885	1.3597	3.1272	2.8103	2.7512	-0.7659	-0.8246	-1.3709	1.7949	-0.7699	-1.0909	3.7152	-1.1765	-2.5203	-3.4826	-2.0149	-0.8163	-0.6653
1998/6/3	4.4866			2.7864	0.7739	0.1226	-0.5263	1.5936	-0.0848	-2.9621	2.0732	0	-1.5945	0.0582	0.882	-1.7184	3.1456	2.204	0	0.9191	-1.3433	-0.3968	0.6672	0.0644	0.9139	-0.5381	3.5499
1998/6/4	-0.7432			-3.6898	-3.157	-2.5107	-6.0847	-3.5294	-1.528	-3.7851	-2.9869	-2.8976	-4.8611	-1.0471	-3.9344	-0.6768	10	-3.512	-0.9483	-1.9126	-1.6641	0.7968	0.6628	0.5795	-3.5472	3.119	4.3338
1998/6/5	-2.4126			0.0782	-1.0573	0.9422	-2.5352	-1.4228	-1.5517	-0.2538	-2.7094	1.2491	0.9732	2.234	-1.1377	1.1357	-7.2856	0.2554	1.7406	-2.7855	-1.5385	-1.3439	-3.5391	-1.7286	-0.626	2.0679	-0.744
1998/6/8	-2.8133			-2.0313	0.4452	1.4312	-4.3353	-5.1546	-1.0508	-4.9618	-1.2658	6.2371	-4.5783	5.5204	-0.4603	1.6283	-4.5897	-1.7834	4.876	-2.0057	-1.3281	0.8013	-3.157	0.2606	1.5748	-1.1793	-0.1249
1998/6/9	-8.3333			-7.815	-5.4965	-1.9018	-5.7402	-6.087	1.2389	-4.9531	-4.8718	5.7419	-7.197	-6.7575	-4.2775	2.2099	-1.9679	-3.048	-3.9152	-1.3645	-3.9588	-3.8156	-5.1982	-2.5991	-3.9535	-2.4786	-5.0031
1998/6/10	10.0478			1.0381	-0.6567	-1.0632	2.4038	0.9259	-0.7867	-1.2676	1.3477	-2.4405	1.2245	-0.7598	2.8986	-0.0541	0.6691	0.4013	-0.764	0.3953	1.4015	-0.8264	3.2528	0.6671	1.3721	3.5143	-1.7775
1998/6/11	-1.2174			2.8253	-2.4551	-3.0973	-0.4695	-1.2615	-0.6167	-4.5649	-3.1915	2.1889	-0.672	-1.5312	-0.3521	-3.1368	-2.2895	-2.2652	2.7374	-2.8543	-3.4959	-2.8333	-3.3303	-2.0543	-4.0605	-1.849	-3.3512
1998/6/12	4.4014			4.0799	3.969	2.6093	3.6164	4.6458	2.5709	4.9327	4.3956	1.5912	5.0068	2.0933	3.1802	3.5734	2.1164	2.7267	1.249	3.8501	4.2965	3.6878	4.4693	4.8038	3.8174	0.9883	3.6755
1998/6/15	-1.4334			-3.2	-3.6313	-3.0515	-3.3384	-3.8846	-2.6793	3.1339	-2.6316	-7.4699	-4.1237	-1.7575	-1.2557	-2.6415	-2.2206	-1.2608	-2.4671	-2.5366	3.5541	-2.0678	-2.6738	-2.5178	-0.5596	-2.5382	-3.7458
1998/6/16	0.6843			8.4298	1.4493	0.5246	-2.8257	-4.5035	-3.1972	-2.9006	-2.027	1.5625	1.6129	-7.7519	3.3526	-1.4396	2.0439	-0.8737	0.0843	-1.8018	0.39	-1.1824	0.5495	-0.9272	2.0096	0.4079	2.3628
1998/6/17	-1.8692			-2.2104	-1.7143	0.9132	0.9693	1.5719	-1.8349	-1.9915	0.8276	-2.5641	-0.3968	-6.7873	-0.1119	-0.1685	-1.632	0.8136	-1.5164	0.2039	-0.3885	0.8547	-2.0947	0.1337	0.394	-1.1562	-0.2037
1998/6/18	-0.6061			0.5456	0	0.3878	0.64	1.5476	0.7477	0	1.9152	1.6447	0.5312	-1.387	0.4479	0.0563	0.4525	5.9852	-1.6253	1.2208	0.234	1.5254	0	2.47	0.471	0.0632	-1.2245
1998/6/19	-0.2613			1.3953	3.5853	1.8674	2.7027	3.7515	4.5455	1.016	1.8792	2.3948	0.7926	0	0.1115	2.2497	1.0511	-0.3173	0.6957	2.7136	0.6226	1.9199	4.3721	1.3029	1.4844	2.1485	1.8595
1998/6/22	3.9301			-1.4526	0	-1.1378	-2.6316	-0.678	-0.7986	2.8736	2.7668	-2.2124	-1.1796	6.3291	5.0111	1.7602	-1.4116	-0.4456	2.418	1.5656	3.7896	1.3923	4.0998	-1.9293	2.6944	0.6805	0
1998/6/23	-4.6218			-3.054	0.7484	-1.3427	-0.4769	0.1138	-1.3417	3.2123	-2.5641	0.717	-3.183	0.8598	0.6363	-1.3514	0.3768	0.3836	3.2146	-0.7707	-1.4903	-0.5654	-0.9418	-0.6557	-1.3493	2.98	-3.7863
1998/6/24	-1.7621			-0.6462	-0.9285	-0.1944	0.3195	-1.0227	1.7226	-0.9472	-1.1842	3.4304	0.5479	4.7869	-1.1591	0.1644	0.2362	-0.828	5.8081	-1.068	-0.6808	-0.0812	-0.7779	-0.7921	-2.3556	-1.3723	-1.8271
1998/6/25	-2.6009			-0.813	-2.9053	-2.2727	-2.707	-3.4443	5.4367	-1.776	-2.1305	-3.5044	-2.1798	-4.1927	-3.1983	-2.1335	-3.2207	-5.1381	0.7955	-2.4534	-2.5133	0.5691	-2.0035	1.1311	-2.6459	-2.2989	-0.7874
1998/6/26	-3.2228			0	-1.5444	0.3322	-0.1637	0.1189	-2.4514	4.1725	-0.6803	-1.4267	1.532	-2.1555	2.0925	-0.1118	-1.7857	0.8125	1.9732	-0.503	-0.8594	-0.7276	-0.9778	-1.6447	0.2398	1.2693	0
1998/6/29	-4.9477			0.7377	-4.6078	-2.9801	-4.4262	-2.9691	-2.5997	-2.1362	-2.6027	-0.2632	-2.0576	-1.1348	0.1079	-2.6861	-4.9587	-3.0222	-1.0836	-2.9323	-4.5705	-2.8502	-3.0521	-2.408	-3.11	-4.6163	-4.0404
1998/6/30	-0.6006			0.8137	-2.1583	0.4778	-0.1715	-5.9976	-0.3559	-4.2292	0.7032	-5.5409	1.1204	-4.3889	-2.0474	-1.0926	-3.3043	-3.7396	-4.3036	-2.6042	-1.4038	0.1676	-1.5741	-2.9472	1.1523	-2.3077	-1.6541
1998/7/1	-2.8197			0.9685	0.8403	-1.6984	-1.2027	1.4323	-1.0714	-1.567	-0.838	-1.257	-2.2161	-4.5904	-4.5105	-1.1047	-3.6871	-1.3669	-1.4718	-1.6043	-1.0888	-1.0042	0.4704	-0.7062	-0.6509	-4.6588	-0.6116
1998/7/2	4.6632			-1.0392	1.9792	0.2073	6.9565	3.2092	1.444	-0.8683	0	0	0.7082	-4.4412	-1.0369	-0.7643	3.7348	1.4588	-1.0788	0.7609	-0.0847	-1.8731	1.779	0.6401	-0.0819	2.4432	4.3077
1998/7/3	-1.4851			0.5654	-1.0215	1.3793	-0.4878	-1.7413	-1.0676	2.6277	2.1127	3.6068	6.6104	-1.5492	-1.1641	-0.8294	-0.9901	2.0129	1.4262	0	0.7627	1.0604	-1.104	-0.424	0.3607	-1.478	-1.3274
1998/7/6	-6.0302			-7.2289	-4.5408	-0.6122	0.4902	-1.1392	-1.0791	1.707	-1.1034	-4.7099	-1.1873	-5.1928	2.2379	-3.3453	-3.1818	-2.8894	-4.3838	-2.589	-5.3827	-2.8332	-1.3953	-2.3421	-3.9533	-4.4664	-5.5306
1998/7/7	-3.4225			-3.8961	0.4324	0.4791	3.252	2.0487	0.9091	-2.2378	-0.4184	2.7221	1.4686	2.5726	-0.2304	3.6465	0.7512	1.5965	-0.6055	0.6645	-2.6667	0.432	-0.4717	2.4709	-1.7774	0.2855	-0.0791
1998/7/8	1.9934			5.4955	0.5382	1.158	0	4.0151	-0.3604	2.7182	0.9804	-0.0697	1.1842	5.9061	0.8083	3.1604	4.6598	1.9286	0.1741	1.5402	1.3699	0.1075	-0.3791	-0.3546	2.0952	2.5623	1.346
1998/7/9	-0.6515			3.8429	0.7495	3.367	-1.7323	-2.0507	0.4521	2.9248	0.1387	2.5122	3.381	-1.5279	-1.7182	-0.3468	-1.959	0.1402	5.5604	0.8667	1.7117	-0.1074	2.1884	-0.3559	0.9328	0.2082	-0.4687
1998/7/10	10.0546			3.7007	4.0383	0.0651	1.6026	0.6158	2.3402	0.1353	1.2465	0.0681	-0.2516	5.1978	3.3333	0.522	2.9064	0.6298	2.7984	1.826	2.0372	2.4731	2.3277	2	1.1091	2.1468	5.887
1998/7/13	0.7944			2.4584	-0.6129	-1.237	1.735	0.1224	-1.2313	4.4595	-2.2901	-2.8571	2.0177	4.7198	2.4927	-2.0773	-1.1474	-1.7385	1.5212	-1.8987	-2.4306	2.6233	-1.0009	2.451	-2.468	-2.0339	-1.1119
1998/7/14	-2.9557			-6.1146	-3.186	-0.5933	-4.4961	0.3667	0.6233	-2.7167	-2.0313	-1.0504	-4.0791	-2.2535	-4.1488	-2.416	-4.2857	-1.2739	-5.7571	-2.043	-2.4021	0.1022	-2.9412	-3.691	-1.4995	-1.4187	-3.2984
1998/7/15	0.1015			3.0503	1.0616	1.061	-0.974	-1.9488	5.0442	2.1277	1.1164	2.1939	1.1598	-1.2968	0	0.4227	0.3731	-0.4301	2.0084	0.2195	0.3646	-1.0215	0.1894	-1.0646	0.4757	-1.1934	0.6202
1998/7/16	0.2028			0.72	-1.6807	-0.9186	-2.459	-3.1056	-3.1171	0.1302	-2.3659	1.0388	-3.4395	-5.5474	0.2985	-0.4209	1.3011	-0.7919	-0.9024	0.7667	-1.4532	-1.4448	-0.8507	0.0717	-1.7045	1.9538	0.8475
1998/7/17	-0.7085			6.5925	0.4274	-2.1192	0.1681	0	-2.6087	1.8205	-1.454	4.7293	-0.9235	0.8501	-1.4881	-0.6039	1.7431	-0.7257	-1.9868	-0.9783	-2.1198	-1.9895	-1.8112	-2.0072	0	0.3833	0
1998/7/20	1.7329			1.1177	-3.5106	-2.8417	-1.5101	-4.1026	-0.8036	4.7254	-3.7705	-3.0105	-1.8642	-2.9885	-4.0785	-2.7339	-3.156	-2.0468	-4.5608	-0.8782	-4.6139	-4.0598	-4.6602	-0.1463	-3.5645	-3.1933	-3.4377
1998/7/21	3.4068			-1.6949	1.2128	1.0446	3.0664	3.4759	1.0801	-3.2927	4.77	0.8772	1.7639	3.8705	2.2047	2.7483	2.2346	8.6567	2.6549	1.9934	2.6654	2.3385	2.0367	1.5385	0.8991	3.0477	2.6108
1998/7/22	-5.0388			-3.1484	-2.3965	0.9649	-0.9917	-1.5504	3.6509	2.2699	-1.9512	-1.6722	4.1333	-1.1407	-2.6194	-1.5198	-2.0947	-3.9148	-4.6552	-1.9544	-2.4038	-2.3939	-2.5948	-2.0202	-0.9901	-3.2707	-2.0817
1998/7/23	0			2.5542	5.2455	0.3413	2.5042	3.1496	0.5155	-2.836	1.6584	1.9728	1.4085	-0.0769	1.8987	1.0494	7.1628	-0.6433	1.085	3.9867	2.069	1.2263	2.3566	0.5155	2	0.3597	-0.7874
1998/7/24	2.551			-2.4151	0.2121	1.2925	0.9772	6.3613	0.4274	0.2538	1.7945	-0.5337	0.8838	0.7698	9.7826	0.672	1.0417	3.5971	2.415	0.1065	3.861	1.7621	2.8028	3.8828	2.451	1.6487	2.1429
1998/7/27	-1.8905			-2.7069	-3.5979	-1.7461	1.4516	-1.4354	6.0426	-2.0253	0.3205	0.6036	3.8798	0	0.8487	-2.0631	1.4605	-2.5	-3.0568	4.4681	-1.3011	-1.6234	-0.6816	-2.1157	1.244	-0.6347	-0.1554
1998/7/28	-3.7525			-1.1924	-2.854	1.5038	-1.4308	-0.1214	-2.8892	0	-0.9585	-1.6667	-1.2048	-3.7433	-2.3843	-0.3098	-2.2862	1.8519	1.4414	-1.222	-0.7533	-0.5501	0.8824	-1.1527	-1.7013	-0.6388	1.1673
1998/7/29	-0.6322			-1.0459	-2.3729	-0.4714	-0.9677	-1.8226	-0.0826	1.1628	0	3.1864	-2.0732	-1.8254	0.5747	-4.9099	-2.8596	-1.3287	-1.5986	0.5155	-1.518	-1.5487	-2.2352	-0.656	-2.2115	-1.4286	-2
1998/7/30	4.4539			0.7317	-1.3889	0.2706	-1.3029	-1.6089	1.158	0.894	-1.2903	-0.7884	0.7472	-0.5659	-0.8571	-0.2614	-1.1597	1.4883	0.722	0	-0.7707	-0.1124	0.0994	-1.1005	-0.59	0	-0.2355
1998/7/31	0.203			1.0492	2.3474	-0.6748	0.9901	3.522	-4.4971	-1.6456	0.9804	2.649	4.4499	0.813	-0.5764	-1.3761	0.722	2.3045	0.5376	-0.8205	0.4854	0.3375	1.0924	0.1484	-0.2967	1.3768	3.7766
1998/8/3	-2.6342			-4.5527	-0.8028	-1.2908	3.9216	0.8505	-4.2808	3.3462	-1.4563	-0.129	-0.8284	4.8387	-2.3188	-3.3887	-1.5233	-1.57	2.4064	0.5171	-1.1594	-4.0359	4.6169	-1.5556	-0.5952	-2.4303	0.2274
1998/8/4	4.8907			2.8452	0.578	-0.0688	-1.8868	-1.4458	0.6261	-2.3661	0.6568	-6.5245	4.4153	1.8462	0.7418	0.5502	-1.0919	-2.2191	-2.5239	-1.5432	-1.3685	-0.9346	-2.6291	-2.1821	-1.0978	-3.5897	-0.6808
1998/8/5	1.5873			0.7323	0.8046	0.2066	5.609	2.3227	0.6222	2.0408	0.4894	-0.6911	0.5714	-0.6042	0.7364	1.9836	1.196	1.4184	0.2679	-0.7315	1.7839	1.8868	0	1.3846	2.8254	-0.5319	-4.9505
1998/8/6	-2.7344			-2.9887	-3.1927	-0.4124	-1.3657	2.7479	-1.7668	3.375	-1.6234	-2.714	-3.75	-3.4954	-2.6316	-1.5426	-1.5455	0.2797	-2.1371	-0.4211	-1.1685	-1.6204	-1.0608	-1.1381	-1.7664	0.573	-0.641
1998/8/7	-2.1084			-3.4138	1.8846	-4.8999	-3.3846	-2.3256	-1.1691	-3.023	-0.8251	0.3577	-2.3613	2.7559	0.6006	-1.9074	-3.1394	1.1158	-4.3676	-2.9598	-1.4778	-1.2941	-1.8519	-4.835	-2.0979	-0.5697	-5.7258
1998/8/10	-2.7692			1.4655	-4.3931	-2.9753	-4.6178	-4.6429	-1.2739	-4.9875	-3.4942	-3.4925	3.1439	0.2299	-3.7313	-3.125	-8.3889	-10	-6.7555	-5.0109	-5.6	-3.5757	-3.8729	-3.7903	-5.6122	-2.2154	1.6253
1998/8/11	-2.6371			-3.9082	0.2418	-2.6178	-4.6745	-1.3733	-5.9908	-4.9869	-2.4138	-0.9601	-4.3376	0.1529	0.7752	-2.5806	0.3122	-4.751	-7.0408	-0.4587	-0.8475	0.1236	-2.7893	-4.6102	-3.5676	-0.8594	6.1448
1998/8/12	2.0585			-8.1344	-3.6188	-3.4562	-2.4518	-0.1266	-5.098	-2.4862	-3.8869	0.5966	1.8382	-4.1985	-1.5385	-3.0905	-5.4979	-5.4706	-0.8782	-3.1106	-4.9145	-3.8272	-3.4006	-6.1511	-1.6816	-1.4972	3.7272
1998/8/13	1.9108			1.6362	1.8773	4.6142	3.4111	-0.1267	0.9298	1.8414	2.0221	2.8169	3.6101	1.3546	1.0937	0.6074	-0.6586	4.4255	-0.1107	1.5458	1.0112	0.6418	0.7701	3.839	2.2805	3.88	1.6055
1998/8/14	0.625			-8.9962	-7.8624	-2.8137	-7.1181	-6.2183	-6.8577	-5.007	-3.0631	-4.8306	-3.1359	-5.5031	-2.9366	-4.1509	-8.0663	-2.2005	-6.9845	-3.7471	-4.0044	-5.6122	0	-5.0496	-5.2397	-3.8121	-1.2039
1998/8/17	-0.8282			-9.9896	-10	-8.4507	-9.9065	-10.2842	-10.1099	-4.978	-10.223	-10	-2.7578	-9.817	-10.0318	-9.8425	-9.976	-7.8333	-10.0119	-10.219	-9.8494	-10	-9.1309	-9.9715	-9.6471	-8.727	-1.3709
1998/8/18	-2.9228			-1.8497	-5.3333	2.5641	-2.4896	-2.8658	-4.1565	-4.9307	0.8282	-1.2626	-3.2059	-7.7491	-5.4867	-2.1834	-3.8718	3.9783	-4.3709	0	-8.0977	-2.4024	-1.3317	-6.5401	-2.474	0.3947	1.6988
1998/8/19	5.4839			7.4205	6.7293	4.1667	6.8085	9.7826	7.1429	2.9173	6.5708	5.2856	4.2038	7.5	6.7416	8.0357	8.75	6.9565	9.2798	3.523	5.3147	6.1538	7.8528	6.5463	7.8772	3.5387	-0.5315
1998/8/20	3.6697			3.9474	5.132	1.6	1.7928	1.4144	2.1429	2.5197	6.7437	1.1336	-0.2445	5.3023	4.0351	4.1322	4.7254	-0.0813	6.9708	5.7592	4.9137	6.2319	3.5267	9.8517	4.2079	1.8987	7.5573
1998/8/21	3.5398			-1.4768	-0.2789	1.1024	0.3914	4.1841	2.331	2.9186	6.1372	4.6437	2.0833	0.6184	0.8432	3.254	0.3659	4.4752	0.5924	-1.2376	3.7975	0.6821	8.6813	3.568	-0.7126	1.2836	-1.2065
1998/8/24	0.6648			9.9572	-0.2797	-1.1682	1.5595	1.071	3.6446	-2.2388	-1.7007	-0.7651	3.0012	-0.7902	0.1672	1.9985	9.9635	-0.7009	0.5889	1.2531	-1.3415	-1.355	-2.9323	-0.1862	3.9474	-0.0409	1.6523
1998/8/25	-0.566			0.3895	1.8233	-0.3152	-0.1919	-1.9868	-2.0879	3.3588	-1.0381	1.2336	3.0303	-1.8584	-0.1669	-1.055	-2.2099	-1.4902	1.6393	-1.1139	-0.7417	1.6484	0.8333	-1.1194	-2.4166	0.1227	-1.3428
1998/8/26	-0.2846			-2.0369	-0.551	-0.3162	-2.3077	-2.5676	-2.3569	-3.1019	-1.7483	-2.5133	-2.3756	0	-1.1706	-2.7418	3.2768	1.8312	-3.4562	2.378	0.3736	3.2432	-2.8926	-0.8491	-4.0094	-0.9083	-3.1519
1998/8/27	-3.901			2.7723	-3.0471	-2.1412	-1.9685	-1.6644	-4.1379	-3.6585	-3.2028	-2.2656	1.9699	-1.8936	-4.3993	0.2349	-2.5164	-1.4073	-3.9379	-3.3007	-3.3499	-1.0471	-1.4894	-4.9477	-2.9484	-3.3333	0.2219
1998/8/28	-3.2673			-2.3121	-1.8571	-1.7018	0.2008	-2.1157	1.0791	-0.7911	-0.7353	-0.7994	-0.6818	-4.3199	-0.885	-2.1875	-4.4893	-3.1721	-1.2422	-2.402	-2.8241	-2.5132	2.4838	-3.1031	0.5063	-1.0345	-0.6642
1998/8/31	1.74			2.071	2.6201	2.5556	1.002	2.7378	0.8304	0	0.9259	0.6446	3.0892	0.2882	10	1.9968	3.8778	1.9656	2.7673	1.2953	5.284	1.6282	6.9547	5.9917	7.5567	4.4861	0
1998/9/1	-1.8109			-2.4155	1.4184	-1.3666	-2.7778	-1.2623	-1.2941	0	0	-0.7206	-3.1077	-1.4368	0.6494	1.018	-2.4887	-2.8112	2.5704	1.9182	-3.8896	-1.6021	-1.5764	-2.0468	2.2248	-0.792	2.0059
1998/9/2	0.8197			-0.198	-1.2587	1.0595	-2.0408	1.1364	-0.1192	0	-1.4679	0.4032	-1.9473	-0.3887	4.5161	-0.9302	-0.232	0.1653	3.6993	-0.7528	-0.3916	2.3066	9.1091	-1.99	1.9473	0.5882	1.1653
1998/9/3	1.5244			0.1984	1.1331	1.8548	0.8333	1.8258	0.5967	0	0.7449	0.4819	2.2196	-0.0976	4.6296	0.939	2.5581	0.4125	3.2221	2.1492	2.228	3.5809	-1.4679	1.5228	1.1236	1.0443	0.7919
1998/9/4	2.5025			2.7723	6.0224	3.0879	1.6529	0.1379	0.949	0	1.6636	2.3181	0.5714	9.082	0.7375	2.4031	2.2676	2.7116	0.7804	1.1139	5.3846	1.5365	-1.8622	2.1	-1.5556	1.8603	1.3571
1998/9/7	0.3906			0.6744	1.7173	5.6068	1.2195	-0.1377	5.6404	0	3.6364	2.9687	0	4.3868	1.1713	2.1196	2.9933	3.28	6.3053	2.448	3.528	5.9269	0.8539	0.8815	5.6433	1.3799	0.2819
1998/9/8	0.0973			3.8278	-0.2597	-1.0909	0.4016	-2.2069	-1.7798	0	-2.6316	-1.6692	5.1136	-3.3448	-0.8683	-2.9652	-3.014	-2.2463	-2.7055	-2.1505	-3.0552	0.9524	-2.3518	-0.1942	-1.8162	-1.8815	-0.9838
1998/9/9	1.3605			2.1198	6.7708	2.5735	3	1.4104	1.6988	0	2.1622	1.6975	2.5946	2.307	2.1898	2.3682	4.8835	2.4564	3.4225	1.3431	2.5455	4.0094	1.6378	0.5837	2.7203	5.9976	1.7743
1998/9/10	1.6299			2.5271	-0.4878	0.5735	0.3883	1.5299	3.0067	0	3.1746	1.5933	-0.9484	1.6479	0.4286	4.9254	2.0106	-0.0773	0.6205	1.8072	2.3641	0.7937	1.4218	3.675	-0.3178	7.4288	-0.5579
1998/9/11	-2.5472			4.5775	-0.7353	0	-1.7408	0.6849	4.5405	0	-0.8547	2.4645	5.6383	2.2184	1.8492	1.138	1.556	3.3282	0.7194	0.7101	4.2725	2.5872	0.4673	0.5597	-1.594	-0.3941	-0.8415
1998/9/14	7.8412			1.0101	3.4568	0.784	3.3465	3.1293	5.4809		1.0345	1.312	1.2085	2.5876	8.6592	4.2897	9.2952	0.5243	1.7347	2.8202	2.8793	7.7851	5.3023	4.4527	2.8078	0.3597	1.768
1998/9/15	-3.0521			0	-3.222	-2.4045	-1.5238	2.9024	-4.0196		0	-3.0935	0.199	-1.6273	-2.9563	-2.5624	2.0561	-1.4903	0.3009	-1.7143	-3.1216	-2.0346	-3.3569	-2.3979	-0.5252	-0.9319	0.7644
1998/9/16	7.037			1.6667	8.2614	0.6522	0.1934	4.4872	0.5107		0.3413	4.4543	1.0924	0.4963	1.5894	-0.1384	3.2967	4.3873	3.4	-0.2326	0.5556	0.2077	0.1828	-1.6379	0.1056	0	0.9655
1998/9/17	-3.1142			-4.7541	-3.4169	-3.5997	-0.5792	-3.8037	-2.1341		-2.8912	-3.3404	-3.0452	-2.8807	-4.824	-3.3264	-3.6348	0.4348	2.8046	-3.0303	-3.4254	-3.1088	-3.6496	-2.8677	-4.2194	-1.2301	-3.7568
1998/9/18	-2.9464			-1.1188	-4.0094	-0.4481	2.5243	-4.3367	-3.5306		-1.5762	-2.9412	-2.9382	-5.0847	-2.3288	-3.9427	-4.3238	-3.3911	-0.8467	-3.8462	-3.8902	-4.0642	-2.178	-3.619	-2.0925	-2.1978	-0.7807
1998/9/21	3.0359			0.5222	2.2113	2.5506	6.0606	1.4667	2.6911		0.5338	2.803	5.428	2.6786	4.7686	2.5373	3.5577	2.0911	0.5693	3.25	3.4524	5.5741	2.3233	1.2846	3.2621	-0.0375	0.7868
1998/9/22	-1.3393			1.039	0.9615	-1.2436	-0.1786	-1.8397	-1.3627		-1.7699	0.958	-1.0891	-1.1304	0.2677	-1.0189	-1.5785	-1.2436	-1.6038	-0.6053	-0.8055	-1.9007	-1.6083	-0.9756	-0.8715	0.3747	-0.4968
1998/9/23	-1.448			3.6847	0.3571	2.0741	-1.9678	0.1339	0.7439		2.3423	0.5839	6.8068	4.1337	-0.9346	1.8382	0.8491	0.5926	1.6299	2.8015	6.2645	3.3369	3.2692	0.9852	3.8462	0.0747	0.3566
1998/9/24	-3.6731			-5.124	-3.0842	-1.7417	-5.8394	-1.738	-2.9536		-3.169	-3.701	-4.4986	-0.6757	-3.6388	-2.5271	-1.7774	-1.7673	-0.283	-4.8578	1.8559	0.7292	-3.0726	-2.0488	-2.8571	-1.1563	-0.3554
1998/9/25	2.7645			1.3066	3.4272	1.4032	1.5504	10.068	1.8478		2.3636	0.9043	1.6683	1.2755	2.6573	2	2.381	1.7991	2.5544	3.3624	1.179	3.3092	1.2488	1.3944	0.8715	0.7925	-0.0713
1998/9/28	0.6494			-0.6879	2.0118	0.0728	0.7634	2.3486	1.7076		1.2433	-0.6721	-0.0965	1.0915	0.2725	1.7429	1.3953	3.1664	3.321	4.4578	-0.4237	2.1021	0.5693	2.947	3.3477	-0.4118	1.0707
1998/9/29	-1.2903			0.5195	0.9281	1.0917	-1.8939	2.5362	-1.7838		0.8772	1.0526	-2.2222	-2.5748	0.8152	0.2855	-2.4771	1.9272	-2.5	1.4994	-2.8723	-1.8627	-0.4717	-0.8588	0	0.9774	-1.4124
1998/9/30	2.521			2.4117	0.9195	-0.288	1.5444	-1.0601	2.5641		2.6087	-0.0744	0.7905	0.682	0.5391	0.9964	1.8815	2.0308	-1.0989	1.4773	0.8762	1.4985	1.6114	0.1925	-0.5225	1.936	-0.0716
1998/10/5	0.0911			-1.8503	4.2141	-1.444	0.1901	4.881	-0.8333		3.7288	-0.968	-0.9804	-0.1693	-1.4745	-1.9027	-0.554	-0.0686	-1.9444	-1.7917	0.8686	2.3622	1.3993	-1.4409	-2.1008	-2.4836	0.5018
1998/10/6	-1.5469			-2.7421	-2.8415	-1.4652	-2.6565	-5.5619	-2.7311		-3.9216	1.8045	-3.2673	-1.5267	-0.4082	-2.2989	-3.4355	-1.2363	-1.4164	-3.3067	-3.2293	-3.3654	-2.8519	-2.2417	-2.2532	-0.7491	-1.2839
1998/10/7	-1.0166			-3.0837	-1.4623	-3.1227	-1.5595	-1.4423	0.9719		-0.8503	1.7725	-0.9212	-0.6029	-1.776	-0.4412	-0.9615	-0.2086	-1.0536	0.2358	-1.891	1.194	-0.3788	0.2991	-0.8782	-1.0566	-0.4335
1998/10/8	2.3343			0.2727	1.9406	0.921	1.7822	4.6341	1.0695		2.0583	0.9434	4.8554	2.6863	3.1989	0.2954	2.9126	4.5296	4.0658	2.7059	2.8345	0.4916	1.9011	0.5964	2.4363	1.2586	0.508
1998/10/9	-0.4562			4.4424	-1.4558	0.3802	-0.1946	-1.7483	0.6349		-2.1849	0.3595	-2.5616	-2.1097	-1.6173	0.2946	-1.1321	-1.3333	-0.9302	-0.3436	0	2.544	-0.653	-0.1976	-1.8378	1.2429	0.9386
1998/10/12	1.0999			-0.6076	1.1364	-1.2879	0.7797	-1.5421	5.1525		-0.3436	0.788	-1.5167	0.431	2.4658	0.2203	1.145	-0.7432	-0.4695	2.7586	2.8666	4.1985	1.6901	2.2772	2.4229	-1.9345	-0.1431
1998/10/13	-2.2665			0	2.4719	1.3047	0.5803	0.6024	-2.3		-0.3448	-1.919	3.2854	3.0043	2.5401	-1.5385	3.0189	0.7488	3.4906	1.3423	1.8221	0.7326	1.108	-0.2904	2.2581	1.6313	3.1519
1998/10/14	-1.1132			-0.786	-1.3158	-0.5303	4.8077	-3.1138	-1.74		0.173	0.2899	1.9881	0.5	-1.043	-0.5952	-1.0073	-1.0135	-0.2735	0.7726	2.2105	2.4545	-2.4658	-1.3592	-0.9464	-1.829	-1.3194
1998/10/15	0.2814			-0.6162	0.7778	6.5499	-2.3853	3.0902	2.7083		1.3817	-0.0723	-1.5595	3.068	1.4493	2.021	1.3876	-0.6826	-1.5539	0.1095	1.4418	-0.3549	2.0599	1.2795	0.1062	0	0.7741
1998/10/16	0.8419			-0.0886	2.5358	1.2866	1.6917	-1.6787	-0.1014		0.5111	-0.94	-0.7921	-1.8504	-2.5974	2.7146	0.2737	3.4364	0.8357	0.7659	-1.5228	-2.4933	1.0092	6.2196	1.5907	1.1027	0.2095
1998/10/19	-1.577			0.7979	3.3333	0.2117	0.1848	0.9756	-0.203		1.6949	-0.438	-1.7964	3.1967	0.4	3.5714	2.7298	-0.2658	-0.5525	0.8686	-0.2062	5.0228	4.8138	6.0384	2.0877	1.73	5.5749
1998/10/20	-1.885			4.6614	-0.2081	-0.9155	-2.952	1.57	2.8484		-2.8333	0.2199	-2.0325	-1.5886	-0.2656	-1.7931	-1.7715	-0.8661	4.1667	-2.6911	0.6198	2.2609	2.253	-1.8119	2.2495	-1.7375	-0.9241
1998/10/21	1.3449			-5.2941	-5.8394	-4.4065	-3.4221	-2.6159	-2.6706		-4.1166	-4.1697	-4.668	-5.569	-4.5273	-4.986	-4.7791	-4.3683	0.4444	-4.2035	-5.6468	-5.017	-5.0847	-5.536	-5.2	-4.0256	-3.9307
1998/10/22	-2.8436			0.976	2.5471	2.3792	1.1811	-0.6105	6.7073		0.7156	0.9924	-0.1088	0.0855	0.4184	1.9217	0.947	2.6001	6.1947	0.9238	0.7617	-2.3277	1.6964	3.7209	0.7384	0.7056	2.1498
1998/10/23	-2.1463			-0.4394	-1.7279	1.2346	-1.3619	-1.7199	3.7143		-1.421	-0.9826	-3.268	-1.281	-2.2222	-1.3778	-1.5009	-3.4247	-1.75	-0.5721	-1.0799	-2.1082	-2.0193	-2.2422	-0.733	-0.8174	-0.4073
1998/10/26	-2.6919			-1.5004	0.5495	3.0129	-1.5779	2.375	-1.6529		-2.1622	-2.4427	1.9144	-1.5571	-2.8409	-1.1029	-2.0952	-2.4823	2.5445	-1.611	-1.5284	0.4682	4.6595	-0.8257	10.0211	-2.4725	2.2495
1998/10/27	2.6639			1.0753	2.7322	-1.3928	1.002	0	-2.0542		0.7366	0.7825	2.4309	0.0879	3.0702	0.9665	2.0428	0.4364	-1.5715	5.9649	3.2151	0.7456	-0.7705	1.9426	-1.7258	-0.7243	4
1998/10/28	1.5968			1.3298	-0.7447	5.3672	2.9762	1.4652	1.6206		1.2797	2.0186	3.2362	3.1607	2.1277	2.1355	3.7178	-0.0724	-0.084	2.9801	2.6853	6.6605	2.2433	4.4465	5.2683	1.9457	5.2564
1998/10/29	1.1788			-1.5748	4.2872	-1.6756	0.1927	0.6017	-2.5328		-0.9025	-1.7504	-3.9707	0.9362	-2.2222	1.8745	-1.8382	2.1014	-0.5046	-2.2508	-0.2092	0	-0.2532	-1.477	-2.5023	0.5964	-0.7308
1998/10/30	4.8544			-0.8889	-2.0555	-1.1588	-1.3462	-2.1531	-2.3099		0.7286	0.6197	-2.7203	-0.8432	0.142	0.1415	0	0.7807	-1.9442	0.2193	1.6771	-0.0867	-2.2843	0.0882	-2.0913	1.581	3.9877
1998/11/2	-0.0926			0	1.574	2.1379	4.6784	-2.3227	2.4631		-1.4467	1.9246	5.2573	-1.0204	0.7092	2.2615	4.8689	2.5352	1.8103	0.7659	5.2577	6.8576	0.4329	-1.2335	1.9417	2.8794	2.4189
1998/11/3	-0.278			1.3453	-1.5496	-1.0804	-1.3035	6.0075	-0.6731		1.8349	0.6798	0.6376	2.2337	2.5352	-1.1748	-1.25	1.9918	1.4395	1.8458	-2.9383	0	0.6897	2.4086	-1.3333	0.0378	0.2304
1998/11/4	-0.2788			-0.885	-2.3085	0.4096	1.6981	-0.5903	0.0968		-1.2613	-1.5754	-2.0063	-1.1765	-2.4725	-1.3287	-0.5425	0.0673	-1.586	-2.1322	-1.5136	2.5995	0.0856	-2.0906	2.3166	-1.966	-3.2184
1998/11/5	-1.2116			-0.3571	0.3222	0.6118	7.4212	-1.1876	-1.0638		0.365	0.9146	-0.8621	-1.2755	2.9577	2.6931	5.8182	6.6955	0.7634	0.3268	0.9221	1.7419	-2.2241	0.5338	0.7547	5.5148	0.5938
1998/11/6	0.9434			4.3907	-1.8201	1.0135	-1.5544	-1.8029	2.1505		1.0909	0.4532	-1.8478	0.6029	1.2312	2.8295	-0.5155	6.6127	4.3771	0.76	-1.8274	-0.7004	0.175	-0.885	-1.2172	1.1696	2.3022
1998/11/9	1.3084			1.9742	0.1091	-1.0033	3.3333	1.5912	1.244		2.8777	1.6541	0.5537	1.8836	1.4865	0.4698	1.1226	-1.2025	0.0806	1.0776	1.758	-0.8621	2.2707	3.9286	0.9479	0.9393	-2.135
1998/11/10	2.0295			-2.862	1.8519	-1.3514	-1.528	-1.5663	-0.7561		-0.6993	0.3698	-1.1013	-1.5966	0.2663	0	0.427	-0.0641	-0.1612	-0.7463	-0.6098	3.5573	-1.1956	-0.5155	-3.0047	-1.4316	-0.4717
1998/11/11	-1.4467			-0.0867	2.4599	0.2055	6.7241	-0.4896	-0.9524		0.7042	-1.4001	2.6726	4.8676	-0.664	-2.8056	-0.6803	-2.5641	-2.1792	-0.9667	1.5337	3.4351	-1.21	-1.3817	0.0968	-0.8715	0.6517
1998/11/12	0.9174			-2.0815	-1.1482	-1.162	-4.5234	-1.23	0.0962		-0.6993	-1.3453	-2.1692	-2.2801	-2.4064	-0.5498	-3.9384	-3.2895	0	4.3384	-1.9134	3.0996	2.3622	-0.9632	-1.2573	-0.3663	-0.6474
1998/11/13	-1.6364			-0.4429	3.2735	0.2075	-3.2149	0.3736	1.9212		-0.8803	0.0758	-0.4435	1.3333	0.411	1.1057	0.2674	-1.6327	-0.2475	-1.7672	4.3121	-3.1496	-1.1111	-1.3263	3.1342	-1.25	-0.8294
1998/11/16	-1.756			0.8897	-2.5562	-0.7591	-1.3986	-1.9851	1.508		1.2433	0.4542	-2.1158	1.9737	-1.3643	1.8455	0	-2.0055	-0.4136	-1.0582	1.1811	-3.1042	-1.1236	1.4337	3.1339	3.723	0.2987
1998/11/17	-2.1637			-1.6755	-2.0986	0.3477	0.7092	-1.519	-2.0427		-1.5789	2.1854	0.3413	-1.129	-1.1065	-2.349	0.0889	2.2583	-1.5781	-0.107	0.0973	-1.2204	-0.3497	-0.8834	-2.9466	-0.682	2.025
1998/11/18	1.1538			-0.4484	-1.6077	1.8018	-2.2887	0.7712	-1.2322		-0.713	-1.9912	0.907	-1.9576	0.8392	0.3436	-0.444	-2.4155	1.097	-1.2848	-2.138	3.2432	-1.5789	-0.8913	0.5693	-1.9154	-2.9772
1998/11/19	-2.6616			-1.0811	0.3268	-1.2253	-0.5405	-2.6786	-0.9597		-1.2567	-0.9782	-2.6966	-0.8319	-0.6935	-1.2329	1.3381	0.0707	9.9332	0.2169	-0.5958	-2.7674	-0.1783	0.2698	-0.8491	0.4053	1.8652
1998/11/20	0.5859			-2.459	1.8458	-1.3094	1.8116	0.2621	-0.4845		0	0.6839	-0.8083	-1.1745	0.419	1.2483	-1.5845	0.7067	-3.7206	1.8398	0.4995	2.6154	0.625	1.2556	2.7593	-0.9908	3.3668
1998/11/23	0.2913			-2.6144	-2.452	0.6285	-0.7117	-2.6144	-2.629		-0.7273	-1.0566	-2.4447	0.2547	-1.5299	-1.6438	-4.025	1.0526	-5.3628	2.0191	-0.0994	-0.075	-1.9521	1.7715	3.2407	0.0741	-1.7714
1998/11/24	0			0.2876	-2.0765	-0.2082	-1.2545	3.3557	1		0.3663	0.8391	0.358	-1.0161	0	-1.1142	-0.0932	-0.9028	-4	-1.4583	-1.4925	-2.4756	0.8145	-1.1314	-0.2691	0.5556	0.0582
1998/11/25	-0.9681			0.6692	-2.3438	-2.6426	-3.4483	-2.8571	0.495		-0.9124	0.0756	2.8537	0.0855	-2.4011	1.6901	-1.6791	-4.6251	-2.6042	1.0571	-1.5152	-4.6154	-2.1544	-1.6725	-3.2374	-0.3683	-0.0581
1998/11/26	-1.2708			-1.3295	-2.0571	-1.7857	0.5639	0.4011	-3.1527		-0.9208	-1.9652	-3.5838	-1.2821	-0.5789	-1.8006	-1.4231	-3.3799	-3.2086	1.1506	-3.0769	-0.6452	-1.3761	-3.1334	-2.6022	-1.6636	0.0582
1998/11/27	0			-2.6949	-1.867	-1.2364	-0.7477	-1.731	-2.1363		0.3717	-1.6191	-2.6379	-2.5108	-0.2911	0.2116	-1.4437	0.076	-4.3278	-4.0331	-2.5397	-2.1104	-2.7907	-1.756	-4.5802	-0.6767	-0.407
1998/11/30	0.297			-1.088	0.4756	0.2946	1.3183	-1.4905	0.4158		1.8519	0.3135	-0.3695	0.6217	1.6058	-0.0704	0.9766	-0.5319	0	-1.0776	0.2172	-2.9851	0.3828	-0.3763	-0.1	1.8168	0.1168
1998/12/1	-1.2833			-3.5	-3.0769	-1.3216	2.4164	-1.9257	-1.1387		-1.6364	-0.7813	-3.9555	-2.03	1.2931	-0.1408	-1.7408	-2.2918	1.2512	-2.0697	-1.6251	-0.5983	-2.2879	-0.8499	-4.1041	-1.5613	0.2915
1998/12/2	-1.1			2.487	1.5873	0.8185	0.726	1.4025	-2.0942		-0.3697	-0.5512	1.9305	-0.9009	2.4113	0.6347	2.1654	0.86	-2.4715	1.2236	1.3216	2.8375	0.4878	-0.5714	-1.0438	-0.7175	-0.5233
1998/12/3	1.2133			-2.5278	-0.8413	-1.7712	-3.964	-0.4149	1.3904		-0.7421	-0.1584	1.0101	0.5455	-1.385	1.5417	-1.6378	-2.7132	-0.4873	-2.8571	-0.1087	5.9365	0.1942	-0.1916	-1.3713	0	-0.1753
1998/12/4	-0.1998			-1.1411	0.6061	-1.0518	-3.7523	-2.2222	-1.1603		-1.3084	-0.0793	-2.5	-2.3508	-3.3708	-1.1732	-0.4897	-1.9124	-0.8815	-0.4525	-1.6322	3.236	1.1628	-1.0557	0.8556	-0.3423	2.2834
1998/12/7	-0.5005			-1.3641	-2.1687	-0.0759	0	-1.9886	-0.4269		-0.3788	-0.3968	-0.1282	-3.8889	-1.7442	1.3268	-0.5906	-3.3306	-1.6798	-2.3864	-3.3186	0.9174	-1.9157	-1.8429	-3.4995	-0.7634	3.4345
1998/12/8	-1.2072			0.8511	1.3547	0.7599	1.3645	1.4493	0.7503		0.7605	0.7171	1.2837	2.1195	1.3314	2.6878	1.1881	4.0336	1.005	0.9313	0.6865	2.7273	0.7813	0.6917	0.8791	0.2308	-0.0553
1998/12/9	1.0183			-0.4219	0	1.8854	-1.1538	-1.4286	0.2128		-0.3774	1.5032	-0.3802	-2.5472	-0.438	-0.8725	-1.1742	0.5654	2.1891	1.1534	1.25	6.1209	0.7752	0.7851	1.4161	0.1535	0.1107
1998/12/10	-3.8306			-3.072	-2.4301	-1.1103	-2.7237	-2.3188	-0.9554		-1.5152	-1.7927	-4.1985	-3.001	-1.7595	-3.9946	-4.5545	-1.7671	-2.7264	-3.0787	-1.2346	-2.0153	-2.4038	-1.3632	-2.0408	-1.4176	0.3319
1998/12/11	0.2096			0.8743	0.8717	4.7156	1.6	1.4837	0.7503		0.3846	1.1111	0.664	3.2934	0.2985	2.9619	1.3485	2.8618	1.1011	1.6471	0.5682	6.2411	0.9852	1.1846	2.3026	0.6607	0.4961
1998/12/14	-3.7657			-2.3835	-3.3333	0.7148	-2.1654	-2.3392	-1.2766		-2.2989	-1.2559	-4.3536	-2.1256	-0.5952	-2.3973	-2.8659	0.2385	-3.7624	-1.1574	-2.2599	1.2684	-1.0732	-2.2439	-0.4287	-2.1622	-0.3291
1998/12/15	1.9565			-0.5549	0.6386	0.2839	2.2133	2.0958	-2.1552		0.7843	-0.7154	1.5172	0.5923	-1.497	-1.4035	-0.9484	1.9033	-2.0576	0.1171	-1.3873	-1.4502	-0.3945	1.0978	-0.9688	-0.3552	2.3115
1998/12/16	-1.4925			2.3437	-0.5076	-2.1939	-1.7717	0.4399	-0.3304		-1.1673	-2.4019	-3.125	-0.5888	-2.7356	-3.7011	-1.383	-1.8677	-0.7353	-2.807	-1.2896	0	-1.5842	-1.2833	-3.6957	-1.3861	0
1998/12/17	-1.1905			-2.9444	-2.1684	-0.5065	-3.2064	2.0438	-2.9834		-1.1811	-3.1173	-0.9818	-2.9615	-2.1875	-2.6608	-3.9914	-2.9342	-3.1746	-3.1288	-3.2067	-1.0702	-3.4205	-3.5	-4.1761	-0.8032	-0.4303
1998/12/18	-1.2048	343.8433		0.8989	0.2608	1.8182	5.5901	-2.432	-0.6834		-0.1992	0.5927	3.6827	-3.0519	2.3962	-0.0759	1.1236	0.4902	-0.3279	-0.4969	-1.8405	0.0676	0	-1.0363	0.1178	0.0405	-0.3782
1998/12/21	0.2217	-4.1614		2.4499	-1.5605	3.5	2.3529	0	0.344		-0.3992	3.0303	0	1.574	-0.78	1.4438	0	1.626	-0.1096	-1.1236	0.125	-2.027	-0.8333	0.4188	-0.7059	-0.0405	-1.7354
1998/12/22	2.7655	10		2.5	5.284	0.5521	0.1916	3.3724	4.9143		3.2064	1.634	3.4153	3.3058	3.3019	1.6479	4.3333	1.6	6.4764	4.798	5.4931	5.1724	4.2017	3.1283	5.8057	4.0486	-0.6623
1998/12/23	-1.7223	3.3493		-2.439	-1.7566	-1.7845	-1.1472	-1.2766	-1.5251		-1.5534	2.492	-2.5099	-0.1	-1.2177	-1.4001	0	0.7874	-1.8557	-1.2048	-0.7101	-5.2459	0.1008	1.2133	-2.1277	-1.3619	1.3889
1998/12/24	0.1095	3.7809		-1.6304	0.5109	1.2579	-2.5145	-1.1494	-0.885		0	-0.0784	-2.439	-1.1011	-1.5408	-1.1958	-1.4909	-0.625	-0.7353	0.3659	-0.5959	0.8997	-0.8056	-1.0989	-0.2288	-0.5917	-7.0685
1998/12/25	-0.3282	-2.5651		0	-0.5083	0.6901	5.5556	-1.7442	-0.1116		0.5917	0.157	1.5278	0	-0.313	0.2269	-0.5405	1.7296	0.5291	0.486	0.7194	-3.8409	0.8122	0.5051	1.7202	1.1905	-3.4198
1998/12/28	-0.9879	-1.984		-1.6575	-0.2554	-0.4798	-1.3158	-0.8876	0.2235		-0.3922	-0.7053	0.8208	-0.9109	-0.7849	-1.1321	-0.7609	-5.3323	-3.1579	-2.2975	-0.7143	-0.7846	-1.8127	-1.407	-3.4949	-2.1569	-1.4042
1998/12/29	-3.5477	-0.0389		-1.9101	-2.3047	-3.0992	-0.381	-0.597	-0.5574		-1.7717	-3.0781	-3.5278	-2.9622	-1.7405	-1.4504	-0.9858	-6.2857	-0.4348	-1.1139	-2.8777	4.8167	-1.5385	-1.9368	-1.8692	-0.4008	-0.3715
1998/12/30	0.1149	0.2336		0	2.097	0.2132	0.956	-0.1502	1.009		2.4048	0.8958	2.8129	1.0526	2.2544	-1.007	1.9912	6.0105	1.9651	0.7509	1.8519	-2.1262	0.7292	0.6237	2.0238	-1.006	1.5538
1998/12/31	3.2147	-1.2432		0.3436	0	-0.7092	-2.8409	-1.3534	1.5538		-1.7613	-1.2914	1.368	-1.4583	0.315	3.5211	-0.4338	-2.0542	-1.2848	-0.7453	-0.6061	3.644	-0.7239	-2.7893	-1.867	0.4065	0.6732
1999/1/4	-1.2236	-4.6814		-3.7671	-2.8241	0.5714	0	-4.4207	-1.9672		-1.7928	-1.8806	-2.2942	-2.9598	-1.7268	-3.5525	-2.5054	-3.7752	-1.7354	-0.5006	-2.1951	-3.3807	-2.6042	-2.6567	-2.6159	-1.9028	-4.1337
1999/1/5	-0.3378	1.2794		-2.4911	-0.3963	1.4915	3.3138	0.4785	-2.7871		-0.2028	-0.9167	3.8674	-2.1786	-1.7572	0.0784	-2.2346	1.3078	-2.8698	-3.1447	2.1197	0.07	-1.9251	-0.2183	-1.4652	-1.8985	-0.3805
1999/1/6	0	-1.1002		0.7299	0.7958	1.1896	1.6981	0.4762	0.344		1.4228	1.6821	3.0585	1.1136	1.3008	0.6265	1.2571	0.6024	2.3864	1.9481	0.4884	7.6224	1.4177	0.7659	1.8587	0.5469	0.0637
1999/1/7	0.226	-0.1236		0.8454	-0.3947	-1.4523	-0.9276	-0.316	2.1714		-0.4008	-0.3309	2.7097	0.2203	0.6421	1.0895	0.4515	0.5133	0.5549	-1.1465	-1.0936	-0.9747	-0.8602	-0.76	0.2433	-0.251	1.145
1999/1/8	4.9605	4.1254		6.5868	4.4914	2.386	2.809	3.8035	3.5794		2.6157	2.9046	1.005	5.4945	3.1898	2.9253	4.4944	3.8298	5.1876	4.2526	4.4226	4.3307	4.4469	3.1729	4.2476	3.146	2.327
1999/1/11	-0.9667	4.6751		4.2697	-5.4362	2.3989	-7.286	0.6107	-0.6479		0	0.4032	-2.6119	2.0833	2.6275	-0.9723	-0.2151	0.5738	-0.3148	2.225	0.4706	1.1321	1.3499	0.6363	1.0477	0.9353	-0.9219
1999/1/12	-2.3861	-0.5299		-3.9871	-5.0802	-1.6734	-3.3399	1.5175	-2.2826		-0.1961	-1.5261	1.2771	-2.551	-1.6566	-1.3595	-1.4009	-1.793	-3.4737	-2.1765	-2.3419	-1.1816	-2.3566	-1.3699	-2.1889	-1.2087	0.4963
1999/1/13	-2.2222	-1.6743		-1.5713	-4.507	-1.0892	-1.8293	-1.9432	-1.6685		-1.1788	-1.4682	-6.5574	-1.7801	-3.2159	-1.9142	-1.6393	-3.3195	-1.5267	-0.1236	-2.3981	-1.3216	-1.3641	-1.3889	-1.8846	-0.4894	-1.9753
1999/1/14	-3.4091	1.3932		-1.0262	0.7375	1.1012	-1.2422	-1.9817	0.3394		0.3976	0.6623	-1.0796	-2.452	0.3165	1.3271	-2	-0.0858	-0.3322	-0.8663	-0.6143	-1.4668	0.9574	0.5417	-1.0804	0.082	-2.204
1999/1/15	-7.0588	-1.9084		-3.5714	-5.8565	2.4506	-9.6436	-1.8663	-1.9166		-1.3861	0.1645	-3.4106	-1.7486	-1.5773	0.1541	-3.8549	0.1718	-1.8889	-0.9988	-2.3486	6.1489	-1.3699	0.1078	-1.5777	0.3276	-5.4089
1999/1/18	1.8987	4.0078		2.7479	2.6439	3.1894	1.8561	3.962	2.5287		3.8153	3.8588	-7.7684	4.5606	1.9231	2.4615	0	1.3722	1.359	0.8827	-3.1646	1.8293	-0.2137	2.9064	2.3428	1.0204	-4.6971
1999/1/19	0	-1.9828		0.9302	0	-0.1932	-0.6834	0.6098	0.1121		-0.5803	-1.2648	2.6034	0.3191	1.5723	0.4505	1.2972	2.1997	1.676	0.75	2.3529	6.9461	1.1777	1.8828	0	0.8081	4.1429
1999/1/20	-0.4969	-1.0305		-1.6129	0.6061	-1.871	1.6055	-1.5152	-0.8959		-0.7782	-1.3611	1.791	-1.5907	-0.6192	-1.9432	-1.6298	-2.2351	-1.3187	1.3648	-0.2554	3.9754	-0.5291	-1.0267	1.0843	-1.2425	0.7545
1999/1/21	2.9963	0.4628		0.1171	1.8072	3.8133	-0.2257	2.1538	0.113		0.9804	0.6494	0.1466	1.2931	1.8692	0.6098	1.4201	0.4234	0.5568	3.3048	0.5122	0.0539	0.2128	-0.2075	2.1454	0.2435	-0.1361
1999/1/22	4.7273	-3.3397		3.3918	-1.0355	-2.4066	0	1.6566	2.7088		1.165	0.1613	-1.1713	1.1702	-1.0703	0.6818	0.3501	-1.7707	0.7752	-1.0664	0.6369	-1.6146	1.8047	-0.5198	-0.3501	-0.6883	2.1813
1999/1/25	-2.4306	-2.3034		3.5068	0.5979	-3.3744	7.9186	-1.9259	0.4396		-0.3839	-1.4493	0.8889	-2.8391	-2.473	-0.6772	-2.3256	-2.4893	-1.2088	1.4371	-2.0253	0.547	-1.877	-2.2989	-1.5222	-2.1199	-0.467
1999/1/26	-1.7794	1.5854		-1.7486	-0.4458	-1.4775	-2.3061	-1.8127	-1.86		-1.5414	-2.0425	-1.909	-1.8398	-1.5848	-2.4242	-1.6667	-1.6725	-0.1112	-1.6529	-2.1964	0.3808	-1.2752	-1.1765	-2.497	0.2499	2.882
1999/1/27	3.8647	0.3201		0.1112	3.5821	1.5678	5.1502	0.9231	3.5674		1.7613	0.0834	3.8922	0.7718	3.3816	0	2.9056	-3.7601	0	-1.0804	1.7173	-1.4092	1.1841	0.5411	0.3659	-1.3295	-0.3909
1999/1/28	0.2326	-0.8377		-1.7778	-0.4323	-3.7584	0.4082	-1.6768	-1.0764		-1.5385	-0.5833	0.8646	0.1094	-1.8692	-0.6988	0.4706	-0.9302	-2.0045	0.1214	-1.039	-0.3848	-1.0638	-0.8611	-1.2151	-0.7579	-1.4388
1999/1/29	-1.8561	0		2.1493	-0.1447	0.4881	0.2033	-0.155	-0.1088		0.7813	-0.6706	0.4286	-0.6557	1.746	0	2.6932	0.5634	-0.4545	-2.4242	1.1811	-0.3311	0	0.4343	0.861	0.297	0.0664
1999/2/1	-3.3097	-1.6895		3.9867	-0.7246	-3.1922	4.0568	-1.3975	-3.3769		2.1318	-0.3376	4.5519	-0.9901	1.092	-3.4402	2.8506	-3.8282	-2.3973	-0.7453	-2.0752	-0.5537	-1.6129	-0.8649	-1.5854	-3.0034	4.9735
1999/2/2	0	0.6956		-2.1299	-2.0438	2.8674	-5.0682	-0.4724	2.0293		-1.1385	1.4395	-3.4014	2	2.0062	0.081	-1.2195	3.301	2.924	-0.6258	0	0.7795	1.0929	0.7634	0.7435	2.0497	-0.3159
1999/2/3	-0.978	-2.3161		1.4146	-1.3413	-2.2997	0.4107	-0.3165	-1.768		-1.7274	-0.6678	-3.9437	2.1786	-1.8154	-2.1036	-0.7856	-1.6917	-2.2727	-0.5038	0.1325	-0.1657	-0.2162	-1.4069	-2.091	0	-0.2535	41.6235
1999/2/4	-0.6173	-0.3328		-2.6824	-1.3595	-0.7846	-4.908	-4.4444	-0.4499		-2.9297	-1.7647	0.2933	-2.8785	-3.5439	-1.6529	-4.8643	-2.8681	-3.2558	-1.6456	1.1905	0.7194	0.7584	-2.1954	-3.5176	-1.2821	-2.7319	-5.2439
1999/2/5	-2.236	-1.9199		-5.0717	-3.0628	-0.0719	-5.5914	-4.3189	-4.7458		-3.0181	-5.047	-4.9708	-4.281	1.1182	-1.0924	0	-3.4449	-3.125	-3.3462	-3.1373	1.9231	-3.2258	-4.4893	-2.8646	-1.7316	-0.4572	6.3063
1999/2/8	-1.6518	-1.4894		-2.0906	-1.5798	0.8633	-0.9112	-1.5625	-3.9146		-0.8299	-3.4234	-4.3077	-4.1284	-1.8957	0.2549	-2.3781	-4.4852	-0.7444	-1.731	-2.969	5.4987	-3.3333	-3.6428	-3.8874	-0.7489	2.231	-3.753
1999/2/9	3.23	2.419		3.6773	0	1.2126	3.908	2.9982	3.7037		1.2552	1.959	2.5723	3.7081	2.4155	2.5424	3.7759	1.8143	3.75	2.3035	1.5299	0.2555	1.2644	1.7073	2.7894	1.1984	2.6958	2.7673
1999/3/1	3.2541	1.9823		3.2037	6.7416	-6.3425	7.0796	0.8562	1.1905		1.4463	-0.366	3.1348	0.2307	3.7736	1.2397	4.9296	1.0482	-0.4819	0.1325	0.8219	-2.3955	3.8593	0.4796	-0.5427	-0.8772	-0.625	0.3672
1999/3/2	0.6061	-4.6319		0.2217	2.2556	-2.2573	0	-0.8489	-0.9412		0.611	0.0918	-0.4559	0.4603	-0.6061	-0.0816	0.3356	2.3859	1.6949	0.7937	10.0543	-0.6789	-0.4372	-0.9547	3.0014	-3.0973	-0.1258	6.3415
1999/3/3	2.0482	1.2142		3.9823	3.8235	1.8476	1.2397	4.2808	4.038		2.4291	4.0367	7.3282	9.9656	3.3537	1.1438	3.233	2.9382	4.4048	4.5932	0.4938	1.5773	3.8419	4.3373	3.7086	0.8676	1.1335	0
1999/3/4	1.771	-0.2142		2.1277	1.6997	-0.9826	3.2653	-0.6568	1.0274		-0.7905	-1.4991	-0.2845	-0.5208	0.4425	-2.6656	2.8078	0.2953	-0.9122	-0.8783	-0.86	-1.9151	-0.6342	1.1547	-1.4049	-0.0453	-1.6812	0.8028
1999/3/5	2.4362	-1.0734		3.9583	-1.1142	0.1527	2.1739	2.4793	0.791		1.5936	2.2381	0.9986	-1.1518	0.2937	-0.8299	5.4622	0.3925	1.611	0.6329	0.4957	0.2639	3.0851	-0.2283	1.2953	-0.0906	0.8866	-3.0717
1999/3/8	-0.906	-1.0851		2.8056	5.3521	-0.8384	-1.1605	0.8065	-1.2332		0.5882	1.2259	1.6949	2.7542	1.3177	2.9289	2.0916	-0.6843	5.3228	2.7673	3.5758	-0.9474	0.516	0	5.8824	2.9012	-0.5022	7.277
1999/3/9	-1.2571	1.1409		-4.7758	-3.877	3.2283	-3.7182	-2.72	2.6107		-1.1696	-1.3841	-2.2222	-0.9278	-2.4566	0.5691	-0.9756	0.689	0	-0.4896	-2.1429	1.7003	-1.232	3.0892	-0.3623	-2.2026	-0.3785	-1.9694
1999/3/10	3.0093	2.0824		-1.433	0.1391	-0.0745	4.878	-1.4803	-1.5487		-1.9724	-2.0175	-1.2784	-2.2893	0	-2.4252	0.4926	-1.955	-3.7634	-0.984	-0.1217	0	-1.7672	-2.4417	-1.9394	1.5315	-0.3167	1.0045
1999/3/11	2.1348	0.2975		2.5961	3.0556	0.5961	2.1318	2.1703	4.0449		2.8169	2.8648	3.8849	3.6209	0.7407	1.8227	2.8431	0.8973	2.1229	2.1118	2.3143	-0.9927	1.6931	1.3652	1.7305	0.1331	0.5083	4.5304
1999/3/12	-0.9901	-0.9322		-4.7571	4.8518	-0.7407	-1.3283	5.2288	2.1598		2.544	1.1314	2.4931	6.9887	2.9412	2.6037	0.9533	4.249	-1.5317	1.0949	1.1905	0.2639	2.8096	0.3367	5.2248	-1.152	0	-1.6913
1999/3/15	0.3333	6.2874		2.5946	0.2571	-2.0896	-1.3462	2.1739	0.1057		1.145	1.2909	-1.3514	-1.0567	-0.2857	-0.4758	-0.7554	2.7488	4.7778	1.9254	1.8824	-2.6316	2.3279	1.9016	0	1.255	1.3274	-1.0753
1999/3/16	0.7752	-0.0805		6.8493	1.2821	-0.9146	3.8986	-0.152	-0.6336		0.1887	1.7842	2.7397	1.5534	-0.5731	-0.4781	-0.0951	-0.4613	-0.8484	-1.6529	-1.2702	-1.2432	-0.9891	1.5368	0.9238	0.7968	1.1229	0.3261
1999/3/17	-0.2198	1.4096		-1.2821	-4.0506	1.3846	-4.3152	-2.5875	-2.3379		-2.0716	1.0017	-2.6667	-2.8681	0.1441	-1.281	-2.381	-1.4829	-2.6738	0.7203	-2.3392	0.7115	1.1988	-2.7027	-3.4325	-0.7466	1.789	-3.5753
1999/3/18	-3.8546	10.0079		-1.0989	-2.2427	2.4279	-0.9804	-2.1875	-2.1763		-1.5385	-2.4793	-6.5753	-3.5433	2.1583	-1.8654	0.3902	-2.1637	-2.1978	3.6949	-1.6766	-2.1196	-3.1589	-1.3333	-3.1991	6.1947	-0.4242	-1.4607
1999/3/19	4.2383	0.3971		2.2222	2.5641	-1.037	1.9802	1.7572	3.4483		0.7813	2.2034	4.2522	4.7959	1.2676	2.3967	3.4014	1.8269	3.1461	1.4943	1.7052	9.9944	1.9368	1.3514	4.1616	4.9583	1.339	3.9909
1999/3/22	1.0989	3.1643		-0.0988	-0.6579	3.2934	-0.9709	-0.6279	1.3978		-0.969	-1.8242	-3.3755	-1.5579	-2.7816	-0.9685	-2.0677	-0.2833	1.7429	4.7565	0.5988	1.161	-0.7	-0.1111	-0.235	-2.0246	1.982	0
1999/3/23	3.913	-0.4531		-1.8793	-1.9868	0.3623	0.7843	3.7915	-1.6967		-0.3914	-1.5203	0.4367	1.8793	3.4335	3.097	0.1919	4.4508	-1.606	2.5946	-0.9524	0.2495	-0.3021	-1.0011	0.8245	0.1216	0.4711	-2.9605
1999/3/24	-0.8368	-1.7857		-2.4194	2.2973	-2.3105	-0.9728	-1.8265	-1.2945		0.3929	0.3431	-0.1449	-0.9709	-0.8299	0.1581	-0.5747	-1.1786	-0.7617	-1.5806	1.3221	-0.1991	-0.404	0	2.6869	-2.0639	-1.0551	4.1808
1999/3/25	2.8481	-2.3529		-0.1033	3.0383	-2.439	-1.3752	-2.0155	-0.3279		0.3914	-6.7521	-1.3062	-0.4902	-1.2552	-1.8942	-0.9634	-2.5688	-1.6447	-1.9272	-0.5931	0.2494	-1.217	-2.2472	-6.3709	-2.1074	-0.237	2.3861
1999/3/26	1.0256	0.0365		-0.6205	1.2821	0	0.1992	0.4747	-0.2193		1.5595	0.8249	0.7353	-0.4926	1.2712	-0.7241	0.3891	-0.3766	0.1115	1.6376	2.6253	-1.4428	0.4107	-1.1494	0.3645	-1.1397	-0.0594	-0.4237
1999/3/29	1.5228	1.8248		2.6015	2.6582	0	3.9761	0.7874	0.4396		1.3436	-0.5455	4.3796	1.3861	2.6499	-0.3241	1.938	-1.3233	3.5635	2.4705	3.3721	5.3004	0.2045	2.907	2.3002	1.3664	0.713	4.4681
1999/3/30	-0.2	0.2151		-4.5639	-3.8224	-1.2121	-3.0593	-1.4063	0.3282		-1.5152	0.5484	-2.2378	1.0742	-0.8152	-0.2439	-0.6654	-2.0115	-3.2258	0	-2.5872	4.0748	-0.4082	-1.8079	-0.8284	-3.412	-0.649	-2.2403
1999/3/31	0.3006	0.1431		0.9564	3.2051	-0.0767	1.3807	0.7924	-0.8724		1.3462	1.6364	1.4306	2.2222	0.137	0.2445	4.4976	-1.0753	4.4444	-2.5157	0.4619	-6.3565	0.3074	0	-1.074	-0.9594	0.5938	1.3542
1999/4/1	4.8951	-3		-0.6316	-0.2484	-1.6117	4.2802	2.9874	2.3102		1.3283	2.5939	1.5515	1.7013	-0.1368	-1.5447	0.3663	0.7905	5.3191	7.2043	1.0345	-2.6562	1.2257	2.4166	0.6031	-0.1321	0.8855	1.5416
1999/4/2	-1.2381	0.8468		0.6356	1.868	1.3261	1.306	-0.458	0.7527		-0.5618	1.6565	-1.25	-0.1859	0.9589	0.2477	-0.2737	1.6667	2.3232	-0.4012	0	-2.2233	2.5227	0.7865	0.8393	1.455	-0.5266	0.1012
1999/4/5	0.2893	2.6652		5.4737	0	1.3857	0.3683	1.8405	1.0672		1.6949	1.458	1.6878	-0.9311	-0.8141	0	-0.2745	0.2893	0.1974	3.2226	1.2514	-2.1189	-0.2953	5.0167	3.805	1.043	-0.8824	-0.4044
1999/4/6	-2.6923	-1.138		-0.0998	-0.8557	2.7335	1.8349	-2.1084	1.056		0.7407	-0.3381	-1.6598	0.9398	-2.052	1.9769	-1.2844	2.8846	0.6897	-0.2927	0.2247	0.3168	-1.2833	-0.9554	-0.8018	-0.5161	-2.8487	2.0305
1999/4/7	0.2964	0.0719		-0.999	0.4932	-1.4782	5.2252	3.2308	-1.6719		0.1838	-1.3571	0	-1.3966	1.676	-1.7771	0.9294	-2.1495	-1.8591	2.8376	-1.9058	0	-0.9	-2.0364	-2.4249	-1.4267	-2.8711	-2.8856
1999/4/8	-0.5911	-0.8627		-0.7064	-1.7178	-2.5506	-2.5685	-1.6393	0.7439		-2.2018	0.258	-2.9536	-1.1331	-1.2363	0.2467	0	-1.9102	-1.994	0	0.2286	-0.4737	-1.2109	-0.4376	1.0651	0.4825	-0.1258	0.6148
1999/4/9	-1.3875	0.979		-2.1341	-2.1223	0.077	-1.9332	-2.2727	-2.3207		1.3133	-2.1441	-1.8841	0.2865	3.7552	-0.9844	-2.7624	-0.4869	2.4415	-0.4757	-2.3945	0.0529	0.2043	-1.8681	3.5129	0.8293	3.0227	-2.1385
1999/4/12	-3.0151	-2.9443		-1.5576	-2.1684	-3.8462	-1.4337	-2.3256	-0.6479		2.2222	-2.2787	0.2954	-1.9048	0.4021	-2.0713	-2.5568	-2.0548	-4.8659	-5.9273	-3.1542	0.4757	0.9174	-1.9037	1.3575	-5.1515	-3.6064	-4.3704
1999/4/13	-3.0052	-0.074		-1.2658	-3.5202	0.56	1.6364	-1.5873	0		-2.3551	-2.1525	0	-3.0097	-2.8037	-0.423	-1.4577	-0.0999	-1.6701	0.5081	1.2063	-2.1568	-3.1313	0.2283	3.0134	1.278	-3.6779	0.7617
1999/4/14	1.4957	5.0352		0.5342	2.973	-1.1138	0.7156	0.6452	3.913		0.3711	-0.0917	2.2091	-0.9009	0.6868	0	0.4931	0.8	1.38	4.1456	-0.1192	-2.1505	-1.3556	1.3667	2.8169	-1.4872	0.1317	1.0799
1999/4/15	1.3684	-0.9517		-3.2944	3.5433	-2.5744	-7.9929	-4.4872	-0.9414		-0.1848	0	-4.611	-2.2222	1.5007	-1.6143	-0.0981	-1.9841	-3.2461	-2.1359	-2.2673	0.2747	0	-1.6854	-1.686	-1.1894	1.0519	-0.1068
1999/4/16	0	3.0249		0	1.7744	-0.2477	-0.1931	1.8456	-1.4784		-0.1852	0.8257	-3.6254	1.2397	0.1344	0.0864	-0.6876	-2.0243	-0.8658	-3.2738	-0.9768	1.0411	-3.277	-0.9143	-2.5723	0.2315	0.0651	-1.6043
1999/4/19	-3.6345	0		-0.2198	-0.8717	0.9934	0.3868	1.1532	-0.7503		0.1855	1.7288	1.7241	-1.2245	-3.7584	-1.8982	-0.2967	-0.8264	-1.7467	1.7436	-0.1233	0.9761	-3.6066	-1.6148	7.7008	0.4619	3.381	0.1087
1999/4/20	-0.9698	-4.525		0.5507	3.0151	-0.8197	2.5048	1.1401	1.1879		3.1481	0.2683	1.2327	1.343	2.5105	-0.088	-0.1984	0.2083	2.2222	2.1169	1.358	1.6112	1.4739	2.3447	-0.4086	0.1839	0	-2.823
1999/4/21	0.6529	-0.6512		-0.2191	-3.4146	-3.8017	-1.5038	-3.0596	-1.174		-2.3339	-3.5682	-1.5221	-2.1407	-6.1224	-2.2887	-2.1869	0.2079	-2.7174	-4.2448	-2.4361	9.9894	-0.7821	-2.6346	-5.641	-1.7898	-0.6918	-2.0112
1999/4/22	-1.7297	1.9301		3.7322	-3.0303	-1.2887	4.0076	-1.8272	-1.1879		0.9191	-3.7928	-0.6182	-1.5625	0.4348	3.2432	-0.6098	1.0373	-3.0168	-3.5052	-0.7491	2.8352	-0.7883	-1.6471	-2.0652	-2.1028	0.0633	-2.0525
1999/4/23	-0.11	-1.3576		0.6349	-0.3906	-0.3481	2.7523	3.2149	1.6393		2.3679	2.2115	1.8663	1.6931	3.1746	-0.8726	0.1022	-0.7187	0.2304	-1.9231	1.6352	2.8037	2.0431	2.0335	-0.6659	-1.8616	-0.8228	3.2596
1999/4/26	1.1013	-2.9337		5.1525	-3.1373	-5.7642	-2.6786	0.1639	7.8495		0.8897	-3.4807	-3.6641	-4.5786	0.4196	-3.169	-3.4729	-4.2399	-4.7126	-4.902	-3.5891	1.1818	-1.0011	-2.1102	-5.0279	-4.7179	-3.3823	-4.7351
1999/4/27	1.3072	4.1106		-2.2	-6.0729	2.0389	-5.8716	-2.2913	-3.8883		-2.1164	-0.7797	-5.3883	-2.072	-3.6212	-4.4545	-0.5291	-3.8877	0.3619	-2.9782	-2.3107	-1.752	-3.9326	-0.7186	2.9412	-1.3783	1.5852	0
1999/4/28	-0.7527	5.4559		-7.0552	-4.5977	2.2707	-6.4327	0	-1.8672		-2.1622	-0.1965	0	0.7795	-1.7341	0	0	2.809	2.524	2.7155	1.3141	-0.0457	0	1.8094	0.6857	2.7433	0.3901	2.2485
1999/4/29	0.6501	-2.4506		1.1001	5.1205	1.7762	5.625	0.8375	3.5941		1.2891	1.378	-5.0251	2.2099	2.7941	2.8544	2.8723	1.8579	2.1102	6.2069	1.4267	0	1.2865	0.9479	6.1294	0.7053	0.4534	1.9676
1999/4/30	0.2153	1.7446		3.2644	1.8625	-0.349	-0.3945	0.9967	0.6122		2	0.4854	4.9383	1.5135	-0.7153	-1.0176	1.9648	-0.6438	-0.1148	0	3.7084	0	1.3857	-0.8216	3.5294	0.1001	3.1593	0
1999/5/4	1.0741	-2.4691		-1.2645	-2.9536	-1.5762	-0.9901	2.6316	2.0284		-0.8913	0.2899	1.3445	-1.4909	-1.0086	-0.3738	-1.3185	-0.54	-2.9885	1.1905	-1.603	-2.6075	0.2278	0	-2.376	-1.7991	1.2373	-3.2917
1999/5/5	2.8693	0.6329		-0.3202	-1.3043	-0.089	1.6	-2.0833	-0.2982		-1.4388	0.9634	-3.1509	-1.0811	0.4367	0.8443	0.8222	2.1716	0.7109	-0.6417	1.2531	1.4561	-0.6818	-1.1834	-0.1058	2.6972	0.2222	0.939
1999/5/6	-0.3099	-0.7687		1.7131	2.6432	1.2467	0	0.6547	1.5952		3.1022	0	0.1712	2.1858	1.0145	2.7907	2.4465	1.594	2.3529	4.1981	1.1139	-0.9259	1.9451	1.7964	-0.5297	-0.1982	-1.4412	1.9767
1999/5/7	-2.7979	-0.6338		0.5263	-1.8598	-1.6711	0.3937	-1.7886	-0.5888		-0.354	-1.3359	0.8547	-2.139	-1.2912	-1.448	-1.4925	-2.9289	-2.5287	-1.8595	-1.836	-2.3364	-1.2346	-1.5294	-3.1949	-1.5889	-3.4871	-1.4823
1999/5/10	-4.371	-5.7406		-3.6649	-5.2478	-4.6512	-3.9216	-6.2914	-7.4038		-5.8615	-6.1896	-4.9153	-4.2623	-4.2151	-6.3361	-5.7576	0	-3.8915	-5.2632	-5.2369	-0.7177	-5.3409	-5.3763	-3.1903	-5.0959	-1.7483	-6.25
1999/5/11	0.7804	4.7368		1.6304	4.3077	2.6266	4.898	2.1201	3.9446		5.0943	1.3402	0.713	2.7397	2.1244	1.7647	2.2508	-0.9698	3.0675	-1	3.2895	0.241	2.1609	1.2626	2.5	1.0101	0.1186	1.9753
1999/5/12	0.6637	-1.8665		1.3904	-1.0324	0.457	-1.1673	-1.0381	-0.4103		0.5386	-1.4242	1.0619	0.7778	-1.1887	0.1927	-0.2516	4.2437	-0.2381	-0.2245	-0.6369	-1.6827	-0.3525	0.7481	-1.2195	0.5263	-2.3697	-1.2107
1999/5/13	-1.5385	0.3658		-2.0042	-1.7884	-1.7288	-2.5591	-1.3986	-3.3986		-2.6786	-0.3096	-1.9264	-1.5436	-3.4586	-1.8269	-1.5132	5.2192	-0.358	2.6997	2.8205	-2.6406	-1.7689	-1.8564	0.4489	-2.4607	-1.4563	1.1029
1999/5/14	-3.0134	-3.4985		-3.014	-1.0622	-3.6111	-3.4343	-4.6099	-2.9851		-5.5046	-4.3478	-5	-2.5756	-1.8692	-3.1342	-2.8169	-4.0675	-3.3533	-1.4239	-3.7406	-1.9086	-2.7611	-5.1702	-1.0056	-3.3816	2.0936	0.3636
1999/5/17	-0.3452	3.5498		-0.111	0.7669	-1.8252	-2.9289	-2.0446	-0.4396		2.9126	-2.381	-5.0752	-0.3448	-2.6984	-1.4156	-3.0303	7.0321	0.3717	0	-1.1658	3.4306	0	-0.133	1.0158	-1.5	0.7238	1.087
1999/5/18	-0.3464	0.3647		-0.7778	0.6088	0.1957	0.2155	-1.3283	-0.6623		0	2.2173	0.9901	-0.8074	0.1631	0	0.8152	-1.9324	-0.7407	-0.1111	0	2.2277	0.7407	2.1305	-0.3352	0.282	-0.3593	-0.2389
1999/5/19	4.8667	5.1599		4.1433	4.8411	6.0547	4.9462	5.1923	3.3333		6.6038	6.1822	4.1176	4.4186	4.3974	5.7436	5.7951	5.4187	4.4776	4.6719	3.6697	0.6295	4.1667	3.5202	4.0359	5.7368	1.9231	5.1497
1999/5/20	0.442	3.4554		1.3978	2.4531	10.0368	0	2.7422	3.4409		0	4.0858	3.0132	3.7862	2.4961	6.4985	3.1847	1.6822	2.1429	2.763	3.5398	1.8287	6.4706	0	2.694	0	4.8349	2.9613
1999/5/21	1.5402	9.9532		0.106	-0.8451	2.7615	3.0738	-1.6014	5.7173		-2.4779	1.6683	-1.2797	1.7167	-0.6088	0.7286	-0.4938	4.0441	3.38	-1.4478	2.1978	0	0.3315	9.9496	0	10	6.8616	0
1999/5/24	2.2752	4.5565		9.9576	-0.142	2.5244	0.3976	6.6908	10.0295		4.3557	1.6409	1.4815	2.4262	2.6034	2.7125	1.861	6.4488	1.0147	5.0367	4.6595	10.0189	3.1938	1.8328	1.469	10.0097	4.2105	1.2168
1999/5/25	-2.3305	-2.9634		-4.4316	0.8535	-4.2891	0.5941	4.5763	-2.681		-2.6087	0	-0.1825	-1.5448	-1.194	-1.8486	0.8526	-4.8133	-0.8929	-2.7972	-4.2237	6.9588	-2.6681	-3.0371	0.2068	-3.3407	-2.1212	-1.2022
1999/5/26	4.1215	2.3952		0.9073	2.3977	1.3278	2.9528	0.1621	3.0303		0.5357	-1.6144	4.936	0.8368	2.4169	5.8296	1.4493	0.0872	1.3514	1.2333	0.5959	-0.2008	0.8772	0.348	-1.4448	0.0455	0.516	0.6637
1999/5/27	2.6042	0.2924		0.0999	1.7906	2.9484	0.3824	2.1036	-0.1783		6.9272	3.5714	-0.6969	3.7344	2.5074	9.8305	2.9762	0.6098	1.6667	0.203	3.0806	1.7304	2.0652	6.0116	5.8639	2.4091	4.1068	2.8571
1999/5/28	0	-2.2157		-2.1956	-3.3829	-2.6253	-2.8571	-3.3281	-2.3214		-1.9934	1.0252	0	-2.1	0	-2.0062	-2.0809	-1.1255	-2.8415	-3.4448	-2.8736	9.9003	-2.0234	-1.9629	-5.2423	0.2663	9.1716	-2.2436
1999/5/31	10.0508	0.7752		-0.102	-2.381	2.451	0.5882	0.3279	-2.1938		2.0339	5.0738	-2.9825	-2.9622	4.4604	-3.4646	-1.771	-0.9632	-3.2621	-3.9874	-2.6036	5.8328	-2.6087	-2.3359	-0.1044	-0.7471	6.5944	8.1967
1999/6/1	7.3801	10		5.1073	2.2956	7.4163	3.8986	7.6797	6.3551		4.6512	3.5119	5.0633	2.3158	-0.1377	1.1419	1.2019	1.5031	0.5814	2.1858	2.0656	5.5113	3.7946	2.5057	0	0.7527	1.7797	2.4242
1999/6/2	-5.756	-1.291		-1.7493	4.9088	-5.271	0.9381	0	-4.3937		0	0.0848	-0.5164	-1.6461	-3.8621	-2.2581	-1.1876	0.4355	7.9769	-2.3529	2.7381	-4.8172	-1.0753	-2.6667	-3.0303	-2.8282	-3.0808	5.7199
1999/6/3	-2.5524	-4.9591		4.2532	0.2674	-3.605	-4.0892	-6.3733	-0.4596		-5.5556	-2.7966	-2.9412	-2.5105	-2.8694	-3.1353	-2.0433	-2.5152	4.6039	-1.4239	3.708	-0.9756	6.5217	-2.8539	-5.1724	-3.3498	-0.6873	-7.2761
1999/6/4	0.9355	3.211		1.8027	-0.8	0.7317	0.5814	7.2934	3.6011		-0.8403	0.6103	-2.6738	3.0043	0	1.5332	1.8405	3.2028	-2.7636	4.4444	-0.5587	1.2315	4.0816	1.0576	3.1818	4.4886	5.1038	-0.8048
1999/6/7	0	3.5		7.0829	0.1344	2.502	10.0193	9.3656	8.1996		4.2373	-1.8198	1.4652	3.8542	1.9202	5.7047	1.3253	2.5862	0.5263	5	2.2472	-0.5474	8.7255	2.907	0.2203	4.9483	-2.3045	7.5051
1999/6/8	4.3559	-0.9662		3.2202	0.6711	1.811	0.1751	-1.9337	-3.0478		2.1138	0.8826	4.1516	5.015	0.7246	4.7619	7.3722	-1.5126	0	-1.6211	-0.8791	5.0765	2.5248	3.6158	4.3956	-1.8135	-0.1685	-0.7547
1999/6/9	-1.7762	-0.4336		0.253	2	-1.2374	9.965	1.2676	-0.4248		7.1656	-1.7498	5.026	0.0955	2.1583	-0.9091	-0.3322	-0.6826	-1.2565	5.0463	-0.3326	-1.397	-2.5506	1.6358	1.2632	-0.4749	1.0127	-1.711	170.9402
1999/6/10	-2.4412	-1.5787		5.1304	-0.915	0.3132	10.0159	0.1391	0.0853		-2.2288	1.6028	-0.9901	0.8588	0	0.3058	1	-0.4296	0.7423	3.1373	-0.4449	-3.8371	-1.9856	0.2146	-0.6237	1.0074	2.924	0	-3.8644
1999/6/11	4.912	-1.7146		3.28	2.6385	1.0148	2.3121	-2.6389	4.5183		7.9027	-1.0517	5	2.7436	1.4085	-0.4573	0.33	0.604	-0.1053	-1.711	7.486	-6.1387	-0.5525	-0.9636	-0.4184	-0.7874	2.1916	-2.5145	0.9844
1999/6/14	3.0035	0.6753		4.725	4.8843	5.255	5.6497	5.7061	1.3051		3.2394	5.5802	1.2698	4.0516	4.1667	6.1256	4.057	5.7461	4.215	5.6093	4.5738	1.8313	0	7.7838	9.979	3.5979	1.5091	3.373	4.7116
1999/6/15	-7.8902	-0.8385		-7.5444	-6.8627	-6.975	-7.0856	-6.8826	-7.2464		-7.2306	-5.453	-5.0157	-8.4956	-4.6667	-6.6378	-7.4816	-7.2182	-1.9211	-8.6081	-8.5487	-6.3584	-2.8704	-5.7172	-9.0735	-3.5751	-3.2081	-6.6219	-5.4306
1999/6/16	2.9795	9.9775		6.16	2.7632	5.8406	2.3022	4.058	3.2118		6.1765	3.2831	0.495	5.4159	9.0909	4.9459	4.328	9.965	5.6701	4.4088	6.087	2.6063	4.6711	5	2.8361	7.4682	0.2425	4.4193	5.0041
1999/6/17	3.1646	5.0743		-0.2261	-1.5365	6.5623	-3.7975	0.1393	-0.9251		8.0332	9.9656	-4.9261	1.7431	5.5128	3.6819	2.6201	8.0286	6.7317	1.4395	-0.1025	10.0267	0.8197	3.0395	3.0644	9.3642	0.0806	5.7087	8.5156
1999/6/18	-2.8922	-2.2439		3.852	1.8205	0.6298	4.386	2.6426	3.82		-3.2051	2.4219	1.0363	0	-1.5796	-1.4915	3.1915	-2.7226	-3.1079	10.0284	2.5641	4.0097	4.4264	5.1131	2.0813	-1.5322	9.9919	3.352	-4.1757
1999/6/21	1.9856	1.1477		5.8182	5.4917	4.7983	3.7815	2.439	5.1513		1.8543	2.2883	3.5897	8.3859	3.2099	3.8212	5.7732	1.8154	5.4717	5.2265	3.9	-0.7009	0.346	8.1384	6.3107	2.1968	-0.8059	1.5315	1.2021
1999/6/22	10	-2.0227		1.3746	6.2954	-0.9954	-7.0175	0.5291	4.5101		-2.3407	2.5354	2.3102	1.9967	-0.1196	-1.1806	-0.0975	-1.9316	1.3417	-1.4901	-0.385	1.2353	-1.2069	-0.519	2.1918	-1.4778	-0.5908	-2.2183	-0.8166
1999/6/23	-1.2872	3.1219		-2.0339	1.139	0.6702	10.0145	1.1842	2.6042		2.7963	0.1455	5	1.7945	4.1916	4.7084	6.7317	4.8485	-0.353	2.1008	10.0483	9.9942	1.3089	2.3478	4.1108	2.8636	3.789	2.3593	4.6407
1999/6/24	-1.793	7.2266		0.6228	0.5631	0	10.0264	5.7217	-1.3778		-0.1295	1.6703	0.9217	0.1603	1.6092	3.7584	1.9196	3.685	0.8857	3.786	0.0878	-3.3809	9.9914	1.8692	1.2017	9.81	5.2255	0.266	-0.6438
1999/6/25	-8.0498	-4.3716		-6.121	-5.0392	-3.3289	-5.6355	-8.2411	-2.1324		-4.1505	7.7857	-5.0228	-2.8	-6.6742	-2.1992	-8.6099	-2.5784	-6.3213	-9.9128	-8.9474	-9.24	-2.036	-1.4178	-9.5844	0.7243	-5.6463	-2.7409	-7.0554
1999/6/28	3.3394	7.9048		4.7619	4.3632	7.438	10.0381	7.2386	8.8655		10.0135	6.0305	1.9231	10.0412	8.6061	4.2328	6.8695	9.4421	10.0281	7.3944	5.973	-3.6145	5.1159	4.8223	5.2533	8.1103	4.7585	10	6.739
1999/6/29	-1.7467	0.8385		10	0	-1.9872	2.8868	10	9.6618		9.9631	-2.375	-1.4151	0.2244	5.5804	-0.8883	10.0092	-2.0261	2.8961	-1.6393	10	0.375	-2.5856	-4.1162	-3.3868	-1.4412	1.6518	3.2231	0.2177
1999/6/30	-4.2667	-8.8403		-4.768	-5.0847	2.9431	-8.9787	-4.4318	-9.1252		-7.7181	-4.8015	2.8708	-6.7164	-4.8626	-6.0819	4.424	-7.8052	-6.8709	-7.25	-1.157	-6.6625	-4.3716	-6.3973	9.9631	-7.3116	-6.1611	0.3203	-7.3135
1999/7/1	-9.935	-9.9856		2.8037	-7.381	-9.5934	-4.1924	-9.9881	-9.9723		-9.9394	-10.0202	-4.9612	-10	-10	-6.6803	-9.992	-9.9855	-9.9556	-9.973	-10.0334	-10.0067	-9.9592	-9.982	-9.9832	-9.9919	-10.0289	-9.0982	-6.1719
1999/7/2	6.2887	1.1733		10	5.0129	2.4596	6.6924	3.6988	2.1538		4.9798	4.6338	4.4046	5.3333	7.284	10.0073	3.0195	3.6174	3.5538	5.988	2.4164	5.7079	5.4397	5.994	9.972	1.9775	4.17	4.4776	7.244
1999/7/5	-4.7527	-9.9104		1.1806	3.672	-3.9781	10.0121	5.3503	-5.0452		-1.5385	0.5	5	-0.2532	0.1151	6.2417	5.431	-7.2149	2.3832	2.6365	-4.8094	-8.906	-0.8598	1.9793	3.8136	-5.509	-2.6944	-0.1681	-2.0186
1999/7/6	-5.1935	-1.7554		-6.7095	-3.66	-6	-9.9781	0.7255	-9.0404		-7.0313	-1.919	-5.0595	-6.2606	-5.1724	-2.25	-7.6043	-0.4181	-3.6313	-6.5138	-6.101	-4.311	-1.9948	-6.1922	-7.9184	-4.1978	-0.7911	-8.67	-4.0412
1999/7/7	4.2965	5.8964		10.0063	0.3676	1.1398	-0.8526	6.6026	3.7489		2.521	1.6667	1.4107	2.8881	3.0303	4.5396	0.885	4.8699	2.2222	3.4347	2.8426	4.1834	4.9558	3.9409	-0.5319	7.2541	1.9936	1.9355	3.8811
1999/7/8	3.9135	0.0562		0.1706	-0.1221	-1.2772	0.2457	1.1261	1.9328		0.8197	1.7819	0.7728	1.7544	1.0588	-0.7339	1.7544	0.8006	0.9452	1.0436	4.2448	7.6448	1.1804	0.3791	0.5348	-0.7263	3.1274	0.4521	2.4642
1999/7/9	1.0902	-1.0118		-1.0783	1.467	6.3927	0.4902	4.5657	5.7708	-4.9442	-1.084	4.3417	-3.3742	-0.8621	-0.3492	-1.6636	5.6034	6.9102	5.2434	0.3756	4.7348	-3.0129	1.0833	-1.6053	-3.1028	1.1888	1.1372	1.7102	0.6982
1999/7/12	8.6275	-5.6218		0.9753	4.5783	2.8612	-3.6585	-4.4728	-3.9751		1.0959	5.6376	0.4762	1.913	1.5187	1.0652	0.8163	7.5599	-2.1352	-3.8354	-0.2712	-7.4704	0.9068	4.5106	-5.8554	-4.2928	-4.2729	5.0442	-0.3852		452.7682
1999/7/13	-1.3538	-1.9254		-0.4545	-2.1889	-2.9207	-3.2911	3.3445	-3.8961		-4.065	-0.1271	4.7393	-2.901	-3.4522	-4.1538	1.8623	-5.1496	-4.0909	-3.2101	-1.2693	-2.1583	-4.4935	4.4995	-1.4577	-2.4079	-4.6202	-3.3698	-1.0054		-8.1064
1999/7/14	-1.5554	2.3313		-5.8219	-0.8245	1.6476	4.5812	-2.1575	3.2095		-0.565	-0.6997	2.2624	1.7575	2.1454	1.2937	1.9873	-0.6603	1.4218	1.1055	2.663	2.6961	3.935	0.1757	0.5917	2.6609	1.3136	1.8309	4.4531		5.1431
1999/7/15	-0.7435	1.5588		-1.697	0.1188	-2.7484	-3.8798	-1.7641	-2.3732		-4.1193	-3.2671	-0.885	-1.7271	4.084	0.7024	2.1044	0.0739	-0.2804	-3.6779	-1.3417	4.2164	-1.2346	-1.7544	-2.549	-1.0368	0	1.8836	-2.7674		5.7985
1999/7/16	-3.1835	-2.3613		-1.603	-6.4057	-4.3478	-7.2917	-7.1829	-3.1014	-5.0336	-3.5556	0.5298	4.0179	-4.7452	3.9238	-4.0583	-5.8015	-4.6494	-3.1865	0.6192	-2.1759	3.5878	-2.0833	-4.4643	-4.7284	-3.8095	-0.4052	-4.7899	-3.6154		-1.5003
1999/7/19	-5.2224	-3.5671		-1.2531	-6.0837	-6.4394	-9.2697	-7.6179	0.519		-4.1475	-1.2516	-5.0072	-4.9815	-6.904	-7.733	-9.9676	-8.0495	-0.2904	-1.0256	-8.2484	3.832	-0.2553	-6.0748	-4.7518	-4.703	-1.7901	-7.1492	-0.5587		-0.0622
1999/7/20	4.6939	10.0313		7.9949	7.0175	8.0972	10.0619	9.9476	7.2289		9.6154	3.6691	1.9578	6.6019	6.6049	9.384	6.9307	10.0168	2.1359	6.7358	5.1515	1.4194	7.9352	6.5672	9.9778	10.026	5.6338	7.6996	3.451		6.4075
1999/7/21	0.9747	10.0285		4.0541	-2.1438	0.3745	5.4852	-0.2381	0.321		1.3158	2.1879	-1.9202	2.459	-1.6304	-0.4584	-2.9461	3.29	-2.5665	-1.165	-1.0567	-0.07	3.7154	1.5873	-0.2016	2.6912	-1.098	-0.7061	-1.7843		-1.2277
1999/7/22	-4.8263	-6.6805		0.6776	-3.2216	-5.3731	-5.8667	-5.7279	-3.84		-4.4733	7.3678	-1.8072	-2.2222	-4.4199	-1.6447	-5.7242	-5.5556	0	-4.8134	-4.1748	-7.3529	-3.2012	-4.4118	-6.4646	-5.6552	-2.617	-3.1111	-5.5292		-5.6526
1999/7/23	1.4199	4.717		3.4212	1.1984	1.735	1.1331	2.6752	3.9101	-4.947	4.2296	5.9824	0.3067	2.8182	1.0405	0.1338	3.7718	2.3529	4.0976	3.096	1.2158	0.8314	1.1024	2.5962	1.5119	-4.922	0.4886	-0.2752	0.3344		1.3488
1999/7/26	4.9	3.2856		-0.9219	2.8947	1.5504	0.7003	-0.8685	-1.7614		5.942	0.1107	-0.1529	-0.0884	4.8055	0.2004	-1.0638	0.8429	3.2802	1.8018	0	-5.6222	2.1807	-1.2184	6.383	0.4613	0.4862	3.9558	-1.75		1.0833
1999/7/27	-0.9533	-0.667		-3.5577	-0.7673	-2.3664	-1.5299	2.2528	-0.489		-1.368	-0.4975	-1.8377	-2.9204	-2.6201	0	-1.4337	-0.5319	-1.4519	0.295	1.001	-2.0651	-1.4482	3.9848	3.7	-1.3265	2.0161	-0.177	1.5267		2.4189
1999/7/28	0.0962	1.7045		1.1351	10.0515	3.9875	0	0.2448	3.1941		5.1318	6.1111	-0.156	1.8232	-1.2332	-1.3333	1.0909	0.8403	0.8287	-0.2941	-0.9911	1.0543	0.1547	-0.5474	-1.7358	-0.5171	1.4229	-0.4433	-1.086		-0.8371
1999/7/29	1.3462	-1.4728		0.1122	2.5761	0	-0.1412	-2.5641	-0.6349		0.2639	-0.5759	3.2812	-0.6267	-0.545	-0.6081	-0.4496	2.0455	-1.7352	0.295	-0.8008	1.9262	-1.3127	0.2752	-0.6869	2.2349	1.5588	-2.2262	1.9426		5.095
1999/7/30	6.3567	-1.134		2.4103	2.0548	2.6316	1.1315	-1.2531	0.1597	-5.0186	-1.5789	-2.633	-0.1513	5.2252	-1.6438	2.3793	2.71	-1.6333	0.6506	2.8431	1.8163	-1.5748	-0.7042	-0.2745	-1.9763	-0.305	-0.5372	3.0965	2.0713		0.1434
1999/8/2	-1.7841	0.5214		-0.8758	0.6711	3.0037	6.7133	1.7766	2.2329		0.4011	-1.3521	1.9697	5.7363	-0.8357	-0.5312	1.4952	0.6038	4.3398	3.8132	1.2884	-1.2	0	3.3945	2.0161	1.1729	0	-2.1201	0.1623		1.4895
1999/8/3	1.5441	-0.3631		-0.6074	2	-0.6401	0.9174	3.2419	2.8081		-1.4647	4.4956	2.2288	0.8907	2.2472	0.0668	0.26	-1.7254	1.7699	0	0.9785	2.0243	0.3152	1.0648	-0.2964	2.7218	0	5.5054	0.2431		-1.2983
1999/8/4	0.8945	2.7069		1.8333	-1.5251	3.3644	-0.2597	-0.4831	-0.6829		-0.4054	-1.2592	-2.907	-0.5618	0.9615	5.07	2.5065	3.3588	-0.1739	1.4692	0.2907	3.0159	2.1995	-0.5268	1.0902	2.5025	-1.7747	5.047	0.0808		1.5442
1999/8/5	-3.9894	-1.2164		5.0191	0.5531	-0.4155	-1.3021	4.1262	-1.6807		-1.2212	-4.3571	0.1497	-2.0985	-1.0884	1.8413	-0.6745	-1.4032	8.4495	-1.991	2.7053	2.0801	-0.3843	0.353	-1.9608	-1.1489	-1.4925	0.8143	1.5347		-3.7173
1999/8/6	-3.6011	5.49		-1.4545	4.2904	1.3908	-3.6939	-2.5641	-1.7094	-4.8924	-1.3736	5.5556	-2.6906	-1.9786	2.2008	6.8579	-1.8676	-0.3745	4.4177	-1.108	-4.0452	-3.0189	-2.0062	-0.6157	-4.5	-1.2591	0.3987	0.4847	1.8298		1.8426
1999/8/9	2.1073	-2.0428		-1.5814	3.692	4.5953	1.2329	-1.3158	-2.4506		-1.1142	10	2.1505	-0.3364	-2.0188	-2.3921	-1.0381	0	4.1538	-3.6415	-0.9804	-0.9339	0.6309	-2.7434	-3.2461	-2.8936	1.4297	-2.1704	-1.25		-2.6709
1999/8/10	-2.3452	-3.9722		0.2678	-4.5778	-3.9344	-2.1651	-3.0303	0.8104		0.1408	0	-1.3534	-2.9536	-1.0989	-1.853	-2.0979	-2.8571	-5.0222	-0.5814	-2.4752	-1.0998	-3.2132	-0.364	1.0823	-1.5152	0.2349	-2.6294	-0.6329		-0.0295
1999/8/11	-1.0567	-1.241		-0.8013	0.2132	-1.7747	0.2766	-1.25	-2.4116		-1.5471	0.0957	-2.2866	1.2174	-1.6667	-0.9135	-2.4107	-10.1393	-2.9549	0.3899	-0.9137	-2.3034	-0.3239	0	0.6424	-0.1026	-2.4219	-2.1941	-2.3885		-0.2361
1999/8/12	-0.4854	0.9424		1.1847	-2.0213	1.2509	1.931	0.1266	-1.2356		-2.5714	-1.195	2.6521	0.1718	-0.4237	-0.3073	0	-4.7373	1.4423	1.4563	0.4098	-0.1626	0.1625	-1.3699	-2.766	0.154	1.6013	2.5884	0.3263		-9.9923
1999/8/13	-0.0976	-0.3631		-2.182	-1.7372	1.304	-0.9472	-0.1264	-1.1676	-1.2346	-1.7595	-4.0639	-2.2796	-1.7153	0.5674	-0.0617	1.7383	-3.6166	3.4755	-1.3397	-3.5714	1.0586	-0.0811	1.3889	-0.1094	0.205	0.394	0.2523	0.1626		-9.9915
1999/8/16	1.2695	-0.4164		-2.5027	2.4309	0	5.7377	-1.8987	-0.0844		-1.3433	-5.0933	0.4666	0.4363	1.6925	0	-1.8885	-3.7523	1.6031	-2.7158	-0.3175	-2.9009	-0.1623	0.3653	-5.0383	-2.4041	0.2355	0.6711	-1.6234		-9.8197
1999/8/17	3.1823	2.7182		0.7254	-0.4315	-1.355	2.0672	1.5484	1.0135		2.7231	1.966	0.3096	1.6507	0	-0.0617	0.9166	1.8519	-0.1503	0.997	0.3185	0.5809	3.0894	1.6379	1.1534	1.7296	2.4276	2.1667	2.3102		0.3156
1999/8/18	2.9907	-1.0178		-1.1634	-0.9751	-2.6786	-0.2532	3.939	-1.087		-1.0309	2.0323	0.1543	2.1368	-0.8322	0.1235	0.3633	0.3828	6.2453	2.2705	-1.2698	1.4851	1.1041	1.3429	0.7982	-1.185	-1.0703	0.9788	0.8065		-2.3073
1999/8/19	2.6316	5.9126		6.3341	3.5011	2.8934	2.1574	3.7897	5.6636		3.5714	7.4566	1.6949	1.841	2.6573	2.3428	3.6199	6.673	3.8952	3.3784	6.1093	1.626	5.0702	2.9152	4.1855	4.4838	2.2411	4.7658	2.16		7.0853
1999/8/20	-1.8568	-2.233		-1.476	4.9683	4.1838	-0.9938	-2.1201	-0.72	5	0.8621	-0.1426	5	1.1504	-1.0899	-0.7831	-0.3493	-1.7873	-2.3858	-0.2801	2.4242	1.12	2.8211	-0.9442	-0.76	-0.8982	-0.3779	2.5443	0.1566		1.7544
1999/8/23	2.973	1.7875		-1.3911	7.1501	0.0658	1.2547	6.4982	-2.2562		1.567	1.6183	0.4329	-0.0812	1.2397	-0.425	-1.227	-1.7288	-0.3492	3.4644	1.4793	1.2658	2.8881	4.8527	0.6565	-0.0504	-1.0622	-1.5789	2.2674		0.2463
1999/8/24	0.175	1.7073		-0.4341	-1.0338	0.3947	3.3457	1.2429	2.2259		-1.122	0	4.3103	0.9756	-1.2245	0.122	0.976	1.9444	5.6762	-1.5385	-1.7493	0	-0.2807	0.3306	0.7609	0.7557	-1.6871	-1.4515	0.4587		-0.7371
1999/8/25	-2.8821	-1.9185		-1.5804	0.6648	-2.5557	-2.6379	-3.125	-2.0968		-2.2695	-3.5129	-0.6887	-2.9791	4.1322	-1.5225	-2.1968	0.6358	0.5305	-1.7463	1.2859	-4.8437	0.4926	-0.9061	-2.1575	-1.5	3.5881	4.8062	-1.7504		-2.2772
1999/8/26	2.518	0.6357		1.052	-0.4717	0.8742	-0.2463	0.576	0.4119		0	-0.4369	-1.6644	0.8299	-0.5291	-0.4329	0.6289	0	-0.3298	1.2161	-0.9766	-1.1494	5.9524	-1.4131	0.3308	0.5076	5.7229	-1.1095	1.3943		0.4559
1999/8/27	0.0877	-0.7775		-0.7123	0.9479	-1.3333	-1.4815	-0.6873	-0.3281	4.9603	-0.4354	-2.4378	3.6671	0.1646	-0.3989	1.4907	1.6964	0.722	3.0443	2.7726	-0.2959	-1.0797	-1.4541	-0.5059	-0.6593	0.6061	2.0655	-1.4211	-0.6875		0.2017
1999/8/30	-1.0517	1.763		-1.8212	-4.0376	1.2162	-2.1303	1.8454	-1.8107		-0.1458	-0.5997	-4.3537	-2.5472	-2.1362	0.0612	0.878	-1.3441	1.2845	0.3597	1.7804	-2.4349	-3.4205	0.4237	1.1062	1.1546	-1.7446	-0.9863	-0.1538		-3.2209
1999/8/31	-0.8857	0.0962		2.6981	-0.9785	1.8024	2.1767	-0.6795	1.6764		2.6277	3.268	-0.7112	1.5177	0.6821	0.7951	0.087	2.9064	-3.2974	1.4337	1.9436	-1.3769	1.3889	-1.2658	0.8753	-0.2481	-0.4972	2.9119	3.9291		2.4441
1999/9/1	-3.664	-4.1346		-1.3136	-3.0632	1.0492	-3.5088	-3.0787	-1.2366		1.4225	0.1461	-0.1433	0.7475	-1.7615	-2.4272	-2.3478	-2.2065	-2.8852	-4.1519	-3.7178	0.349	-3.4247	-1.7094	1.7354	-2.1891	-2.4268	-2.8295	4.2254		-2.0812
1999/9/2	1.6698	1.3541		0.0555	1.9368	1.8819	5.8442	1.1765	0		0.1403	-2.528	-0.7174	4.9464	0.5517	0.1244	1.6919	1.083	2.2957	0	1.0891	-1.1304	3.0496	0.7826	1.1727	0.4578	2.4872	1.2261	0		0.985
1999/9/3	-1.3686	-2.1277		0.2217	-0.1	-1.6561	0.3681	-2.4419	-1.2521	4.9149	2.2409	-0.8479	0.1445	-2.9851	-1.7833	0.4348	-2.7145	-1.0714	-1.4521	-1.106	-0.3918	-0.4398	-2.1335	-2.0708	-0.9484	-0.8608	-1.7844	-2.271	3.7696		-2.1047
1999/9/6	-0.6475	-1.9211		-1.3827	1.5015	-2.3964	1.467	-2.9797	-1.8597		1.6438	-1.1066	0.4329	-0.4049	-1.8156	-0.4329	-2.2502	-2.2563	0.3349	-2.2367	-2.7532	-3.5336	-3.5162	-3.2599	-2.1277	-1.1236	-0.0727	-3.1758	-2.6731		-1.7829
1999/9/7	1.8622	-0.2062		0.2804	3.5503	-1.5262	0.8434	0.86	-1.2059		-1.752	0.2035	2.8736	-1.5447	0.2845	-1.2422	0.1842	0.554	-0.9346	-0.858	1.3145	2.381	1.895	-0.3643	0	0.2583	0.3636	1.2	-1.6901		0.6407
1999/9/8	2.8336	-0.155		-0.2796	-0.8571	0.4043	-2.0311	1.7052	1.5693		-0.5487	1.3706	-0.838	0.1652	1.1348	-0.8176	0.6434	0.4591	0.0674	1.6346	1.7964	-0.4472	-0.8584	0.457	0.1087	-0.0515	-0.0725	2.0553	2.937		-1.008
1999/9/9	3.1111	9.9845		6.7863	2.0173	7.047	4.878	6.5868	6.1803		4.5517	7.6114	1.4085	3.6274	4.3478	5.8973	5.3881	9.9634	4.6465	5.2034	5.1961	5.3908	7.5758	6.5514	6.1889	10	2.7556	4.1828	2.6444		10.0214
1999/9/10	-1.8103	2.3048		-3.2563	0.2825	-0.4389	-1.8605	-2.6966	-0.8084	5.045	-1.1873	0.0465	-2.7778	1.9889	-0.9409	1.6766	-0.1733	2.66	-1.287	-2.4281	-1.2116	-3.6658	-4.0241	-0.854	2.1472	0.2812	-4.3049	3.0483	2.0339		0.9742
1999/9/13	4.6532	1.7931		-2.3887	1.5962	0.5038	2.0142	2.4249	5.7865		5.0734	3.5349	-0.7143	1.4041	0.4071	1.4134	1.9965	1.3765	-0.5215	5.8065	5.283	0.4425	-1.2579	-0.4307	4.2042	1.4019	-3.0236	4.2569	0.7989		0.4824
1999/9/14	-1.0906	-1.5357		0	-0.5545	-0.3759	-2.439	-0.5637	-1.0015		0	0.2246	1.1511	-1.0769	2.8378	-0.4065	-0.5106	-0.4792	-1.5727	0.0871	-0.1792	2.9075	2.7601	1.5571	0.7685	-1.1982	1.0646	-1.3149	-0.2642		-0.8641
1999/9/15	-2.0356	-2.0642		-1.168	-2.4164	-1.6352	0.4762	-2.2676	-0.6226		0.2541	0	-1.2802	-0.4666	0.657	-1.8076	-1.6253	1.2841	-2.1971	1.7406	-2.3339	5.3938	-3.0303	-2.385	-0.1907	-2.5187	-0.3762	-0.7714	0		-0.8232
1999/9/16	1.1255	-1.6862		-0.3939	-0.4762	0.1918	-2.7251	-0.58	-0.0783		-3.2953	-0.0448	2.3055	-1.9531	-2.611	-0.772	-1.0435	-3.0903	2.0422	-3.7639	1.9301	-4.143	-0.9943	-1.9197	1.1461	-0.9569	0.1511	-2.3322	1.7219		0	131.5335
1999/9/17	0.8562	0.7623		0.904	0.6699	-0.1276	0.2436	-0.3501	-1.4107	4.9743	-1.1796	0	-0.2817	0.6375	1.0724	4.6679	0	0.3271	-1.2675	0.3556	0.541	-1.9492	1.076	0.3559	-0.4721	0.3865	0.905	2.3878	-0.3255		1.6602	-0.8396
1999/9/20	1.8676	-0.8983		-1.3998	0.2852	-3.0671	-1.4581	-0.5855	-1.5103		-2.7851	-3.9462	-2.2599	-0.9501	-1.5915	0	-1.406	-2.3635	-2.2973	-0.0886	-1.7937	-6.7416	-0.6388	-0.8865	-1.4231	-0.1444	-4.6338	-1.9081	-2.0901		3.0259	5.2681
1999/9/21	-2.6667	1.6698		-3.0097	-2.0853	-0.7251	0.3699	-0.2356	-0.1614		0.8186	-1.8674	-1.3006	-0.0799	-0.9434	-2.9731	0.1783	0.7513	0.3458	-0.7979	-1.0046	1.8886	0.8571	1.0733	-1.8287	0.4337	-1.0188	0.5764	0.0667		3.0303	-3.1278
1999/9/22	-1.2842	-0.9385		0.9953	-1.4521	-2.1912	2.7027	-0.8264	-0.8084		-0.5413	0.3806	0.7321	-1.28	0	-0.0589	0	0.9942	2.1365	0.8937	1.6605	-0.6487	0.6374	0.708	0.8824	-0.144	-2.2169	0.1433	-2.0667		3.5747	-3.5978
1999/9/23	-2.255	0.379		-0.8696	-2.2593	0.0679	1.7943	-0.119	-1.7115		-0.4082	-0.7583	-2.4709	1.2156	-2.0408	-0.4127	-0.7117	-0.7383	-1.8893	-2.0372	-0.6352	-1.959	-0.1407	-1.5817	1.069	-1.9702	0.7287	-0.8584	0		-2.0533	-1.244
1999/9/24	0.8873	0.6607		1.1696	1.206	1.1533	-0.47	3.9333	1.1609	5.0654	-0.1366	0.9074	0	0	0.2778	0.5921	0.7168	1.6529	2.751	1.1754	0.3653	1.0466	0	2.5	0.1923	1.7647	0.5627	3.5354	1.2253		1.6503	5.2326
1999/9/27	1.759	-2.2035		-1.6763	-2.8798	-2.5486	-1.5348	-0.1147	-0.1639		-2.3256	2.6298	0	1.281	0.4155	0	-1.2456	0.4065	0.0669	-1.6086	-0.091	-3.2015	-2.0437	2.0906	-0.3839	-1.2524	-3.3573	-2.1603	-1.8157		4.2124	-0.6446
1999/9/28	-2.3336	0.1438		-1.8812	-1.3292	-0.2753	-4.0767	-2.1814	-0.7389		0.5602	-0.7618	4.918	-1.2648	-0.5517	-3.5315	0	-2.0243	-0.3344	-1.8165	0.7286	-1.2646	-1.1511	-1.8771	-1.4451	-0.4878	0.3309	-1.0684	2.7397		-3.8737	4.912
1999/9/29	-0.531	-0.0479		-0.2397	1.1399	-0.7591	-0.625	-0.4695	0.1654		-1.2535	-2.5122	-1.7045	-0.5604	0.2774	3.9658	-0.4505	-0.7438	0.0671	-0.4625	0.9946	0.9852	-1.0189	-2.087	0.5865	-0.8333	1.9786	0	-0.4667		-1.5769	1.4134
1999/9/30	-1.8683	-0.7184		-1.1411	0.6148	0.5563	-1.1321	-2.2406	-0.9083		-0.5642	-0.7158	-2.7457	-0.161	-1.1065	0.2934	-1.267	-2.3314	-1.006	1.7658	-3.9391	-1.4634	-1.25	-1.421	0.2915	-0.9392	1.0509	-1.0079	-0.8707		0.8011	-2.1777
1999/10/8	-1.6319	-2.0743		-1.1543	0.611	-3.6653	-3.6896	-2.2919	-1.0833	4.8212	-2.2695	-1.2978	-4.3091	-4.5968	-1.958	-7.7823	-2.4748	-3.2396	0	-1.6438	-6.617	-4.4554	-2.8295	-0.9009	-0.4845	-1.9461	2.4	-2.2545	-1.8919		1.457	0.6233
1999/10/11	-0.9217	-0.2463		-1.0449	2.5304	0.2154	-0.3963	0.2469	-1.1794		0	-2.7027	1.7081	-1.9442	0.1427	1.4594	0.3759	0.0881	-2.71	-2.8784	0.1996	3.6269	-2.682	2.2727	1.4606	-0.2545	-0.3125	1.5625	-0.1377		-0.7398	0
1999/10/12	-0.5581	-0.642		1.2422	-1.8756	1.5043	1.3263	0.1232	1.1935		1.4514	1.2012	-1.8321	0.8621	0.7123	0.1251	0.6554	1.0563	0.1393	2.5813	3.3865	0.3	1.1811	0.6222	4.1267	1.0204	-0.9404	1.0256	0.9655		3.4634	-1.2389
1999/10/13	-3.4612	-2.0875		-3.0675	-3.5211	-3.3169	-4.3194	-2.583	-0.9267		-3.4335	-2.2997	0.4666	-1.6239	-2.546	-2.3735	-1.9535	-1.6551	0	-2.3299	-1.9268	-2.4925	10.0389	-3.0035	-1.3825	-1.4141	-1.6614	1.0877	-1.0246		-3.4746	-4.3011
1999/10/14	-0.0969	-0.6599		-1.6456	-1.6684	0.146	0.5472	-1.2626	1.0204		-0.4444	0	0.1548	-0.8688	-1.8868	0	-1.0436	-0.62	-1.7385	-0.6679	1.4735	-0.7157	-4.314	0.1821	-3.8318	-0.1025	-2.494	2.6542	4.1408		-0.9658	0.9363
1999/10/15	7.9534	2.606		2.1236	2.0148	2.0408	0.6803	2.8133	1.8519	-5.0445	2.381	2.0501	0.6182	4.2068	1.1834	1.6635	2.3011	2.0499	2.2647	1.8252	2.0329	2.9866	9.9778	1.7273	3.207	1.3846	2.3102	1.1181	0.5302		2.172	2.1336
1999/10/18	-1.9766	-3.0378		-3.5287	-5.0936	-1.9286	-4.3243	-4.2289	-1.9835		-3.4884	-1.4881	-1.5361	-3.2801	-3.5088	-1.2587	-2.9991	-2.3581	-1.5917	-2.8302	-0.4744	-3.1	-6.922	-2.7703	-4.9906	-0.4047	-2.5	-2.9026	-0.9888		-2.7766	-3.0881
1999/10/19	-0.1833	-4.2116		-1.1757	-5.0383	-2.6948	-4.096	-3.7662	-2.1922		-2.5602	-1.1329	-4.5242	-2.3478	-2.7273	0	-2.6087	-2.9517	-1.1955	-2.3301	-0.572	-3.5088	9.9639	-2.6654	-5.7483	-0.965	1.4888	-0.427	-0.6658		-5.0424	0.9372
1999/10/20	2.112	0.5362		0.4627	1.4994	0.2246	3.0928	0.9447	1.1207		0.4637	1.6807	0.3268	2.4043	1.4019	-0.2549	-0.2976	1.4747	0	1.3917	1.4382	-0.2139	3.1517	-1.1331	-1.1567	2.3077	0.326	0.143	0.4692		0	1.2071
1999/10/21	0.0899	-2.4		1.8421	-0.5682	-3.5848	-3.4286	-1.2032	-1.9608		-2.9231	-2.6296	-0.6515	-0.8696	-2.3041	-3.4505	-2.3881	-2.1798	0.3559	-2.9412	-3.6862	-4.716	-3.2463	-3.916	-1.383	-2.0551	-0.9748	-0.4283	-0.6671		-1.9737	-2.0183
1999/10/22	3.2345	5.0273		2.7778	1.3714	3.3308	4.2899	3.9242	1.7391	-5	3.0111	1.6204	1.3115	2.807	2.2013	1.9854	2.3445	4.4568	2.1277	2.2222	3.0422	3.5996	-2.0395	3.0815	1.4024	2.6612	1.5587	0.9319	2.6192		5.5129	8.7079
1999/10/25	-2.4369	-3.1217		-2.2627	-0.5637	-2.3988	-0.8511	-2.9948	-1.2821		-2.3077	-1.9742	-2.9126	-1.1092	-1.5385	-2.8553	-0.996	-2.6667	-0.4861	-1.6798	0	-2.7144	-3.8952	-1.8322	-3.8298	-1.994	-1.2924	0.7102	-0.6545		-4.0436	-2.6701
1999/10/26	-0.2676	2.0408		1.5434	0.6803	1.3825	3.7196	0.6711	0.7792		1.2598	0.6197	1.1667	2.3296	0.625	-0.8016	1.4085	1.5525	1.0468	1.3065	1.7143	1.8973	-1.747	1.0806	0.7743	1.5259	0.7365	5.0071	1.3834		2.5095	2.4779
1999/10/27	3.3095	3.8421		1.7733	3.2658	4.4697	1.931	4.1333	2.7491		4.1991	2.2325	2.6359	2.8668	4.0373	2.5589	3.1746	3.777	2.9006	2.5794	1.8727	5.3669	3.2006	2.0408	3.7322	2.3547	2.762	0.3358	1.3645		3.5104	1.8135
1999/10/28	0.6926	-2.2808		-2.738	-3.8168	-2.103	-2.3004	1.7926	-2.3411		-2.6866	-1.9578	-0.4815	2.0492	-0.7463	-2.3638	-1.4423	-2.773	-2.0805	-1.9342	0.8272	-2.4948	-1.7229	0.8571	-2.5397	-1.2726	-1.8182	-1.8742	2.6282		0.3124	-3.0534
1999/10/29	2.3216	-0.9855		3.7748	2.0408	-0.2222	-0.1385	-1.2579	-0.8562	-1.6447	0	0.0768	-0.3226	4.257	-1.8045	-2.8917	-0.9756	-0.8913	-0.891	1.1834	-1.8232	-0.3198	2.8752	-1.4164	0.4343	-1.8344	-0.161	1.296	0.6246		-1.29	1.1374
1999/11/1	-0.2521	-0.8381		0.3699	-0.8889	-2.1529	-3.0513	-2.9299	5.6995		-1.0736	-0.1535	-0.8091	4.0832	-1.5314	3.8781	-0.4926	-0.6295	-1.314	-1.0721	0.1857	-1.7112	-0.7498	-1.0536	-1.0811	-0.303	-2.3387	1.5488	-3.7865		-2.2082	-1.3841
1999/11/2	-0.8425	-0.2113		-2.9484	0.8969	-0.1517	-1.2876	-0.6562	3.9216		-1.2403	-0.9992	0	-1.5544	-0.9331	-1.2667	-0.198	0.8145	-1.8921	-1.4778	-3.2437	0.4353	0.2747	0.2904	1.5301	-0.4559	1.6515	-0.0663	0.6452		0.9217	-0.4386
1999/11/3	1.6143	0.0529		-1.3291	-1.8889	-0.6079	-1.3043	-0.7926	-0.4717		0.471	0.0776	3.2626	-0.0752	0.314	-1.688	-0.6944	1.526	-0.3571	0.6	-1.7241	-1.7335	-1.1644	-1.2548	-1.7223	1.6285	-0.6499	-4.9768	2.3718		-0.5479	-2.6432
1999/11/4	-3.5953	-2.0635		-0.5773	-4.53	-0.6116	-1.1747	0.3995	5.1343		-2.8125	-0.6206	-1.4218	0.0752	-1.7214	-0.3434	-1.0989	-2.4757	-0.2151	-1.0934	-1.3645	-1.4333	0.8316	-2.0528	-1.7525	-1.4021	-1.7171	-0.3492	-4.6337		-1.8825	-1.3575
1999/11/5	0.1735	0.3782		0.3871	-2.7284	0.3077	0.2972	0	1.3524	3.6789	0.1608	-0.3123	1.1218	1.203	0.3185	0.7581	-0.8081	-1.1786	-0.2155	0.3015	-0.4941	-0.783	-2.4742	-2.3952	-1.8952	-0.1016	-0.0832	0.4205	-0.4596		-1.357	1.1009
1999/11/8	-0.6926	0.915		0.0643	0.9756	0.8436	1.037	0.6631	-0.6672		0.4815	0.7048	4.9128	1.4859	0.3175	2.1888	0.4073	0.2752	4.6796	0	0.4965	1.0147	0.0705	1.1247	0.6818	0.0508	2.2481	-1.0468	-0.5937		0.5218	0.4537
1999/11/9	1.1334	-0.9067		-1.413	0.1208	-1.2167	-0.4399	0.3953	-2.2388		0.4792	0.1555	0.4532	8.5652	0	-2.4766	-0.5071	-1.2809	0.2063	0.2004	-1.6798	1.2277	1.1268	-3.5069	-1.2415	-0.8638	-0.8958	-0.0705	0.8626		-1.227	-0.6323
1999/11/10	2.7586	-0.915		-0.8469	2.1713	-1.9246	-0.2946	-2.7559	6.7176		-2.2258	-0.2329	-1.9549	-4.4504	-1.4241	0.8922	-0.5097	-0.9268	-2.4708	-1.9	-2.8141	-2.0948	-1.6017	-3.1938	-2.6286	-2.204	-0.6574	1.482	-0.1316		-2.2934	1.8182
1999/11/11	0.1678	-0.163		0.1314	-1.6529	-1.6484	-2.0679	-0.4049	-2.0744		-1.1382	-0.0778	-3.0675	6.2809	1.6051	-0.3401	-0.1025	-1.6838	-6.6151	-1.4271	-1.5512	-1.2387	5.0248	0.3413	-1.4085	-0.4193	0.8271	3.1989	-0.2635		-0.5868	-2.0536
1999/11/12	-0.9213	0		0.4593	1.0804	0.7981	0	-0.1355	-1.3879	3.2258	0.1645	0.5452	-0.3165	-0.5976	1.2638	-0.2048	0.1026	0.3806	-3.8433	0.5171	0.9454	0.2281	-1.2803	-0.7937	2.2619	0.1579	0.9844	0.2695	2.1797		-1.2297	-0.8204	150.0994
1999/11/15	4.3111	-2.1219		0.5879	3.3254	-1.1085	0.1508	0.4071	-0.6667		-0.821	-0.2324	-1.9048	-0.6012	-0.936	0.5472	5.5328	1.2322	0.1567	-1.2346	1.3528	-2.1615	-2.3891	1.2571	0.4657	-2.2596	4.4679	0.6048	1.8746		-1.992	-1.4706	-5.5644
1999/11/16	0.081	-2.8349		2.8571	1.954	0.4804	-3.012	-1.0811	2.7591		-0.4967	0.3106	1.1327	-3.5618	2.3622	0.5442	0.3883	-3.0899	-3.2081	0.2083	-4.1068	-1.5116	-0.979	-0.7901	-1.6222	1.3441	-2.0995	0	-0.3807		2.0833	-0.653	-5.2189
1999/11/17	10.0405	3.032		0.5682	0.3382	3.2669	3.7267	1.6393	0.5806		2.995	5.4954	1.12	-1.2544	1.5385	3.2476	1.4507	2.7053	2.6677	4.3659	2.3555	2.3613	2.4011	0.2275	3.5336	0.6366	0	-1.2692	1.6561		1.6924	1.2207	2.4867
1999/11/18	-0.4415	1.6102		2.4482	0.1124	1.3117	1.9461	1.8817	-1.443		1.9386	1.7608	1.4241	0.4234	-0.303	-0.5242	0.0953	1.5052	1.6535	2.2908	1.1506	4.3829	1.3793	2.1566	1.3652	0.8962	0.3971	0.203	1.4411	78.8095	1.7621	1.2987	0.26
1999/11/19	-1.1086	-2.5137		-1.1642	0.8979	-1.9802	0.2937	-0.7916	-1.9766	1.5625	0.317	-3.4607	-1.5601	2.319	-2.4316	-0.7246	-0.0952	-3.0584	1.859	-0.6816	0.8273	-1.768	1.7687	-1.8889	-2.2447	0.3135	-0.2373	-1.553	-1.7912	1.1318	-2.0683	0	-0.4322
1999/11/22	1.4948	-0.8969		-0.496	-0.7786	-0.9324	-0.7321	3.0585	-2.3152		-0.158	-3.9582	-0.4754	2.8846	-0.4673	-0.7299	1.2393	-0.7648	-0.3802	0.4902	-0.5128	0.1125	-0.6016	-1.812	-0.3444	-2.0312	1.1102	-0.4115	-1.1321	-1.9092	-1.5226	1.9231	1.5625
1999/11/23	-1.3991	0.8484		-0.2492	-0.2242	0.7843	1.0324	1.6774	0.3823		0.4747	0.1555	1.2739	1.4686	-0.313	-0.9358	-0.565	1.1561	-0.7634	-0.878	-0.1031	1.3483	-1.0087	3.3449	1.2673	0.9569	2.1176	0.4132	-0.1272	-0.4027	2.4439	-0.8086	-0.6838
1999/11/24	-4.705	-0.2243		-2.1861	-1.0112	-1.6342	-2.0438	-2.0305	0.9139		-0.4724	-0.6988	0.3145	4.2763	-1.0989	-0.0675	-1.4205	-1.3333	-1.5385	-0.8858	1.3416	-1.5521	-0.4755	0.558	-0.6826	0.316	0.1536	-0.5487	0.8917	2.4933	-2.1908	-2.3551	-0.4303
1999/11/25	1.3323	-0.6183		0.2554	-2.1566	-0.7911	-1.6393	-1.943	-3.8491		0	-0.7037	-2.9781	7.571	0	-0.135	0.5764	-0.5792	0.9375	-1.6882	-0.9165	-1.6892	-1.1604	-1.2209	1.0309	-1.0499	-1.4571	0.2069	-0.3157	-0.8547	-0.3982	-1.4842	-0.1729
1999/11/26	4.563	0.7919		0	-1.5081	0.4785	-0.4545	0.5284	0.8634	1.2308	-0.6329	0	0.1616	-1.9355	0	-0.4057	-0.6686	-0.5825	-1.8576	0.303	-0.6166	-0.3436	-1.3812	0.5618	-0.2268	-0.4775	1.0117	-0.5506	-0.8233	0.0663	-0.1999	0.4708	1.039
1999/11/29	-3.4024	0.2245		0.7006	0.3534	0.7143	-0.761	-0.3942	-0.4669		1.7516	-1.7323	-2.0968	0.5383	-0.7937	-1.4936	-0.7692	-0.3906	-0.7098	-0.9063	-2.3785	-1.6092	3.1513	1.0056	-1.0227	-0.4797	0.077	2.5606	-2.1711	0	-4.8573	-0.7498	0.3428
1999/11/30	-2.2971	0.224		-0.0633	1.0563	2.5217	0	-1.847	4.7694		-0.313	0.5609	1.8122	4.4616	0.32	0.7581	-0.1938	0.098	1.5886	0.1016	1.1653	1.0514	-2.2403	0.5531	-1.0333	-0.2678	-1.6166	2.0243	-1.1097	-0.4639	0.3158	-1.2276	0.5978
1999/12/1	0.7053	0.838		2.0886	0.5807	0.6149	2.3006	0.9409	0.3731		1.0989	-0.9562	-0.1618	-1.8223	0.638	1.2996	1.068	1.2733	-1.7201	0.3046	1.6754	2.8902	0.4861	0.9901	0.348	1.2352	1.1737	1.1905	0	3.4621	0.8395	2.0076	2.3769
1999/12/2	-0.856	-1.662		-0.9299	-0.3464	-1.7571	-0.4498	-1.9973	-1.1896		-1.2422	1.2872	-1.1345	-4.1183	0.1585	-0.4051	1.3449	-1.6441	-0.5569	2.6316	-1.1329	2.3596	-0.9675	-1.9608	-0.8092	-0.4244	-1.3921	-1.4379	-1.4521	1.287	-1.769	-2.2493	-1.6584
1999/12/3	1.9623	-0.1127		-0.5006	0.2317	-0.6221	0.1506	0.5435	2.1821	-1.2158	-0.6289	0.0794	0.9836	-1.2704	0.1582	-0.339	1.9905	-0.1967	0	0.2959	2.6042	-0.6586	1.8144	-0.4444	2.0979	0.586	4.1569	2.122	0.4689	-0.3177	0.8475	-0.9588	1.6863
1999/12/6	1.6166	-1.0152		-1.4465	-1.2717	-0.5477	1.3534	0.6757	-3.9764		-2.3734	-1.1905	0.487	-3.1633	0.9479	-1.1565	-0.2788	4.0394	-2	0	1.5228	1.989	-0.2056	-1.7857	-0.4566	-0.2119	-1.9578	0.974	-0.6667	0.2549	-0.6828	0.6776	0.7463
1999/12/7	-2.9545	0.5698		0.3829	-0.1171	-0.236	-1.1869	-1.3423	-0.6135		0.1621	-0.0803	-0.9693	7.2	-0.626	0	-1.3979	-3.8826	-0.8163	0.1967	-1	0.7584	-0.5495	1.5909	-1.0321	0.4246	1.4593	0.7074	2.7517	0.7629	0.3173	-0.8654	-1.9753
1999/12/8	-0.9368	-0.3966		-0.8264	-1.6413	0.3155	-2.2523	-0.6803	-0.5401		0.1618	2.0096	-0.1631	-2.301	-1.2598	-0.2065	0.3781	-3.3498	-0.9877	-1.472	0.6061	-2.1505	0	0.5593	-0.927	1.3742	-0.5299	2.5543	-2.0248	3.4069	-0.1054	-0.679	0.6717
1999/12/9	-4.8069	0.6826		0.5769	-0.7151	-1.2579	-2.3041	1.0959	-0.1552		-0.4847	-1.1032	-0.6536	1.655	-0.319	0.8276	0.0942	-2.1407	1.9119	-0.1992	0	-1.5385	0.4834	0.1112	-0.2339	-0.7299	-1.5982	-3.3624	-0.8	-1.3423	-0.8443	-0.0977	-0.5838
1999/12/10	-2.8146	3.3333		1.6571	0.12	1.5924	-0.1572	-0.271	-1.0101	-1.5385	0	-0.7171	0.1645	0.5636	1.6	1.368	-0.7526	1.7708	4.7308	-0.6986	1.506	0.3348	-1.0309	2	-0.9379	1.5231	0.1547	3.3505	0.336	0.9276	3.0335	0.0978	2.1812
1999/12/13	-2.6405	-0.7108		0.2508	-1.199	-1.8025	-2.5197	0.4076	0.471		-1.9481	-2.3274	-4.2693	6.8493	1.1024	0	-3.4123	-1.74	-2.648	-0.804	-1.5826	-1.3348	-1.9444	-0.3268	-1.4201	-1.7072	-1.1583	4.4888	-0.4689	1.8382	-1.2913	-1.8555	-0.6568
1999/12/14	1.1374	2.2026		0.6254	0.4854	0.5587	0.4847	4.1949	3.6719		2.9801	-2.4829	1.8868	1.9814	-1.4019	-0.6748	0.0981	-1.4583	0.4	-0.8105	0.603	0.3382	-0.9915	2.2951	-0.9604	0.8947	0.0781	3.1623	0.4711	-0.9025	-0.6279	-0.796	1.7355
1999/12/15	2.4221	2.0474		2.6103	0.2415	2.5397	1.7685	-0.1299	1.055		0.8039	-0.439	0.3367	-2.2857	1.8957	2.5815	1.4706	4.334	4.4622	1.8386	1.6983	2.9213	1.4306	-0.8547	1.697	0.8868	0.8587	1.2724	1.8084	0.4857	5.0026	2.4072	1.8684
1999/12/16	-2.6182	-0.6336		-0.9691	1.4458	-0.1548	-2.8436	-3.9012	-3.7286		-2.8708	2.4691	-1.6779	0.0585	0.9302	-0.1987	-1.6425	-1.6211	-2.6697	-1.9057	-2.7505	-2.8384	-0.9873	-1.1853	-0.4768	4.8604	-3.2508	0.3427	-1.8421	-2.4169	-2.2066	-1.9589	0
1999/12/17	-0.1735	-2.8162		-2.4465	-2.6128	-1.938	-1.4634	-2.4357	-0.3098	-1.5625	-0.3284	-0.5164	0.8532	-0.5845	-1.8433	-1.858	0.0982	-2.1627	-1.7241	-1.7382	0.5051	-1.573	-2.0655	-0.1091	-1.4371	-2.3176	-0.48	2.8458	0.067	-0.1858	-2.5641	1.998	-2.4721
1999/12/21	1.2163	-2.187		0.3135	-1.2195	-2.1344	-4.1254	-5.1318	-1.0101		-2.3064	-3.1142	1.0152	2.7631	-2.1909	-0.3381	-1.5702	-1.5789	-0.319	0.3122	-2.1106	-1.8265	-3.5636	-1.2009	-2.7947	-1.0096	-1.5273	1.0515	0.067	-2.2953	-1.5789	-2.3506	-1.9624
1999/12/22	-1.2876	-0.0559		0	-2.5926	-1.2116	0.3442	-4.8246	-5.6515		-0.8432	-0.8929	3.6851	-1.659	-1.12	-1.289	-0.997	0.5348	0.08	-3.527	-0.924	1.1628	-1.5837	-0.1105	-2.25	0.255	-0.8163	-1.4786	-0.6024	-2.2857	0.5348	-2.5075	-0.417
1999/12/23	-6.9565	0.1119		-3	-3.8023	-2.9436	-3.259	-1.6897	-2.4126		-3.5714	-0.5405	-5.0081	0.8726	-1.1327	-2.1993	-1.712	-1.1702	1.5188	-3.2258	0.7254	-4.2529	-0.5364	-0.3319	-2.4297	-0.0509	-0.9053	-4.5025	1.0101	1.7544	-0.9574	-3.2922	-1.1725
1999/12/24	0.0935	-0.1117		-0.3866	-1.1858	-1.4322	-4.4326	0	0.5968	-1.5873	-1.0582	-1.8116	-4.932	1.0381	-4.0917	-3.0218	-1.332	-0.3229	-1.2598	-2.1111	-5.2469	-1.5606	-1.3867	-1.1099	-1.0485	-1.7812	0	-1.397	0.3333	-0.5747	-2.1482	-1.5957	-0.7627
1999/12/27	-5.3221	1.7897		-2.3286	1.0667	-2.9915	0.7421	-3.5938	-1.6949		-2.6738	-4.8893	-4.6512	-3.5959	-2.0478	-1.4493	-3.3229	0	1.6746	0.5675	-3.2573	0.122	-2.5	1.459	-0.7947	-0.7254	-0.4983	0	-4.5847	1.9268	0.7684	0.5405	-3.5013
1999/12/28	1.0848	1.0989		-0.4636	1.5831	0.4405	-2.7624	0.4862	-1.8103		1.0989	-0.582	0	-2.4275	0.5226	1.3235	0	0.6479	-0.3137	-1.3544	1.0101	-1.3398	-1.4423	-1.5487	-0.1335	0.0522	0.0835	0.7674	1.6713	-0.8192	-0.7625	0.5376	0.885
1999/12/29	2.439	-0.4348		1.7964	-1.2987	2.3684	3.5985	-0.1613	2.2827		1.6304	3.2195	3.3771	3.6408	1.0399	0.0726	1.1815	0.7511	0.0787	-0.5721	4.2222	0.2469	0.5691	-2.2472	1.738	0.1565	0.417	2.3433	6.7808	0.5083	0.933	-1.7112	0.3509
1999/12/30	0.9524	0.1092		1.5686	1.8421	2.7421	-3.1079	0.9693	1.6309		0	4.8204	0.1815	0.2342	0.6861	0.145	0.5308	0.3195	2.1226	1.1507	5.2239	1.2315	1.7785	1.6092	1.3141	0.1563	1.2458	0.5152	1.1546	-0.6321	1.0875	0.9793	-2.0979
2000/1/4	10	3.8713		1.8662	1.8088	0.5838	10	2.4	3.0405		2.139	1.3526	1.2681	1.8107	1.5332	6.2274	3.5903	3.1847	4.6189	1.7065	0.2026	7.2993	2.5417	3.3937	2.0752	2.7561	0	5.3531	-0.1268	3.944	4.8951	3.9871	5.7143
2000/1/5	1.7153	-1.9948		0.9476	-0.3807	-1.3267	9.9485	0.1562	0.4918		0.349	0.1779	2.5045	-0.2295	-0.1678	-0.3408	-0.7136	-0.6173	10.0074	0.2237	-0.91	2.0408	1.9365	-0.1094	0.2541	0.3543	0.082	1.027	4.0635	-1.3464	0.7692	-1.5544	-1.6892
2000/1/6	7.5885	3.9636		1.2516	3.3121	3.5294	1.7161	4.0562	4.8124		3.3043	2.1314	-0.6981	-0.7476	3.0252	9.9863	4.1068	4.0373	2.8094	4.4643	2.2449	6.5556	1.8237	1.6429	3.2953	2.7736	-0.2459	3.4778	4.1489	6.3896	6.056	5.7895	4.3814
2000/1/7	0.1567	7.8825		3.152	3.2059	5.6006	9.0491	6.1469	2.4125	-1.6129	8.7542	4.1739	3.5149	10.0232	2.7732	-1.1816	2.3669	2.7861	-1.6916	4.7009	3.2934	6.3608	2.1642	7.7586	3.0675	2.0118	6.6557	3.9814	3.9836	0.6997	1.9674	3.4826	3.6214
2000/1/10	-1.3302	-0.3343		0	3.9427	0.3075	-1.5471	1.6949	-1.1398		-0.6192	5.9265	0.5093	10.0053	4.4444	1.6992	2.8902	1.2585	8.2727	2.2449	0.9662	0	10.0073	6	3.6905	0.0481	0.5393	-0.4973	-0.8451	5.3851	-0.2353	2.3077	7.228
2000/1/11	-5.7891	-6.804		-2.0371	-5.4023	-5.5939	-6.2857	-6.9444	-2.1522		-5.6075	-5.8314	-3.8851	7.1805	-5.6231	-4.146	-5.8052	-4.7801	-6.5403	-5.1896	-5.4545	-0.9804	2.3904	-1.7925	-5.7405	-1.1538	-3.0651	-1.6492	-1.7614	-4.4505	-5.7547	-5.8271	-3.7778
2000/1/12	-4.2088	-2.8278		-3.1193	-2.6731	-3.2468	-3.6585	-4.1791	-2.1995		-3.4653	-3.682	-4.7452	0.8039	-3.0596	-3.1633	-2.7833	-2.9116	-4.5782	-3.2632	-1.9231	-4.8515	3.6965	-2.8818	-2.5579	-2.5778	-2.2925	0.3557	1.6773	-3.2777	-3.5035	-4.1916	-4.9269
2000/1/13	1.6696	-0.1058		-1.5783	-2.6217	-0.4195	-2.057	-1.0903	0.5622		-1.7094	-1.3901	2.583	5.1839	-0.9967	-1.3333	-0.3067	-1.0341	-0.4112	-1.9587	-2.3736	-4.6826	-10.0063	-1.9782	-2.875	-1.3979	0.1618	5.7722	2.2753	0.0595	-0.5705	-1.6667	0.4049
2000/1/14	-1.9879	-2.0127		-0.8339	-3.7179	-1.5164	-6.462	-1.7323	-0.3195	-1.8033	-2.2609	-0.6167	-2.518	-0.1685	-1.5101	-1.3514	0.3077	-1.4629	-2.34	0.6659	-4.334	-3.9301	-3.6136	-2.1191	-1.5444	-0.7595	-0.0808	3.7338	1.168	0.8318	-1.1476	0.6356	4.4355
2000/1/17	3.7919	1.4054		4.9806	-1.5979	2.053	2.7634	1.4423	1.1218		4.6263	2.1277	-4.2435	1.5612	0.6814	3.0137	0.9202	0.7423	2.0437	3.7486	4.1989	5	2.3071	1.7526	2.7451	2.0408	0.2425	7.8911	-1.0995	-0.1768	0.1583	0.6316	1.6988
2000/1/18	-0.4248	-1.5458		0.3081	0.1353	-0.2515	-3.3613	0.7899	0.8716		1.5306	5.2083	1.1561	0	0.1692	0.133	-1.925	-2.1053	-1.8646	-2.6567	4.2418	-3.5714	-0.2114	0	-1.6539	-0.35	0.8065	0.6416	6.726	0.8264	-1.4226	-1.569	-2.7335
2000/1/19	3.7543	1.516		0.86	1.3514	0.8403	4.5217	2.3511	-0.9427		-2.1776	-0.7426	0.9524	4.7362	0.3378	2.3904	1.0331	2.5806	0.4926	0.1092	-1.119	0.3367	2.8249	-0.2026	-1.0349	2.5088	3.68	4.0799	3.9063	5.3864	1.2293	3.7194	1.0929
2000/1/20	1.2336	1.7067		6.0901	-0.9333	2	-2.6622	1.6845	-0.2379		-0.6849	4.1563	-2.2642	6.069	1.0101	3.8262	0.9202	2.7254	0.2101	1.0905	1.5432	3.3557	6.5247	-0.4061	5.4902	1.8111	-0.5401	-0.1225	-4.6617	1.1667	1.6895	-0.3074	3.3205
2000/1/21	-4.9553	0.6817		-1.5499	-1.8843	-2.7778	-1.3675	-3.012	1.0334	-2.1703	-1.3793	5.427	-1.5444	0.0374	1.5	-3.3729	1.2158	0	3.3543	-1.1866	-0.304	0.5411	-2.45	3.262	-2.7261	-0.1923	3.0256	10.0164	-0.2103	0.2197	0.8827	-1.2333	0.5979
2000/1/24	-2.1368	10		-2.0991	-1.9204	7.563	-1.9064	2.9503	5.4288		-0.8741	1.0598	-3.3333	10.0187	-2.4631	-0.1939	-1.2012	-2.7551	2.096	5.6769	-2.0325	0.9688	5.8824	4.3435	-1.2739	5.973	5.4217	6.1315	3.8988	3.8904	-0.2573	-1.873	4.6062
2000/1/25	2.0961	-1.5152		6.0155	1.5385	-3.125	10.0707	2.5641	-2.2388		1.7637	1.4981	5.071	-1.4611	2.3569	1.2306	1.3171	1.7838	1.9868	-2.0661	7.7801	7.5693	-1.9975	-2.4598	2.3226	-3.8636	-3	-5.8824	-1.1156	-3.6392	4.128	3.7116	-3.4091
2000/1/26	-1.7964	-3.2212		1.6854	0	-1.2903	0.4815	-2.6471	-0.687		-1.0399	-1.5498	1.5444	-6.1379	-0.6579	-1.2156	0.8	0.7216	-0.0649	-0.211	2.9836	-0.3964	-3.6306	0.097	1.1349	0.2364	-0.6627	-6.7708	-0.1538	-0.4379	-3.4192	-2.045	-0.3676
2000/1/27	3.6585	4.5206		0.3315	-0.8264	1.2255	1.1182	2.4169	1.5373		-0.1751	-2.4738	-4.3726	0.4776	-1.4901	3.4326	-0.8929	6.4483	0.9097	-0.3171	-0.4673	10.0498	2.3794	-1.3566	-0.8728	2.4057	0	10.016	-2.6708	7.6965	5.2335	-1.0438	2.214	257.9861
2000/1/28	5.9664	-0.6654		1.2115	1.25	0.9685	-2.0537	9.7345	1.3626	0	1.7544	0.3843	-0.1988	5.1188	0.6723	-1.3776	0.4004	6.1538	2.962	2.7572	2.0657	10.0362	3.6798	3.1434	0	-1.6122	5.1149	7.3631	-5.3826	0.6126	-0.6338	0.9494	-3.9711	-9.9903
2000/2/14	10.0714	10		9.9565	9.8765	9.8321	10.8065	9.2742	8.2898		9.6552	10.1072	4.9801	6.887	10.0167	6.5397	9.4716	10.1449	6.3164	10.0103	9.0156	10.0247	10.0249	7.2381	0	9.7846	9.9436	8.7162	9.4813	10.3501	10.0589	8.7774	10	8.1358
2000/2/15	6.7723	-1.2614		-5.9377	2.8714	-2.329	-3.9301	-5.9041	-3.7931		-2.044	10.0139	-1.518	-3.3518	-2.4279	-0.1192	-2.5501	-2.3849	2.2353	-2.439	-4.8101	10.0075	1.8676	-5.8615	10.0629	0.8529	-5.1956	-0.5904	-4.7376	-3.4483	9.9866	-4.4188	-4.1695	-8.869
2000/2/16	10.054	0.9692		-7.575	-1.4563	-3.1297	8.7879	-3.5294	0.5735		2.4077	0.4425	5.0096	-3.0976	-0.311	-5.7279	5.9813	-1.011	2.7043	2.3077	-2.4823	9.9796	-3.1111	-2.0755	0	3.5941	-3.4506	-2.0944	-2.0321	0	10.0122	-2.7136	-3.1384	-3.9366
2000/2/17	-9.8712	-9.9913		-7.9681	2.4631	-4.3846	-7.6602	-4.065	5.2031		2.6646	3.1466	-2.3853	10.0069	0	-6.8354	-3.8801	-9.617	-3.6415	-4.3233	1	-9.9383	0.4014	-4.9133	-7.4286	-10	-7.288	-9.9936	-6.1681	-7.8095	9.9853	2.9959	-5.7437	-8.8788
2000/2/18	10	-3.6355		9.5238	2.6442	1.8504	7.089	-0.565	3.0488	0	-4.2748	0.4271	-0.188	10.0126	-2.3401	1.1549	2.3853	4.3315	4.0116	3.9293	-3.2403	9.4585	1.0851	-1.7224	-1.2346	-0.0907	1.7385	6.8819	-4.8284	3.6674	10.0168	3.2096	1.4844	5.6839
2000/2/21	9.5238	-4.4266		0.4517	7.26	3.0016	8.0282	2.2727	9.9277		3.8278	-1.5188	-1.3183	-1.8949	2.7157	-0.7388	4.1219	-2.6173	10.0056	7.3724	-0.4651	-10.0188	10	4.433	0	-2.4058	10.0297	-6.2064	3.423	-4.8331	9.9878	10.0097	-2.2325	-0.4728
2000/2/22	-9.9944	3.5263		-1.7426	-10.0437	2.8374	-8.3442	-3.8889	-9.988		-3.6866	-5.8606	4.771	2.2827	0.1555	0.203	-6.0241	-0.278	2.0833	-7.4824	-2.3364	-5.08	10.0154	0.4936	-1.25	0.7907	-8.4402	-2.4062	-6.7376	-3.6126	-8.0565	-9.894	0	-2.791
2000/2/23	-5.3325	3.3554		-4.8627	0.6068	3.8777	-4.9787	1.0116	-8.9037		-4.1467	-10.0262	4.5537	2.4607	2.795	1.8231	2.4725	-2.6022	-0.6969	0.7612	-1.8182	-9.9707	-6.6293	5.6974	1.8987	-3.5994	5.3835	-4.351	-2.9151	2.9875	-5.9922	-0.9804	-2.3622	1.7104
2000/2/24	3.3797	8.0669		8.5388	0.2413	2.9433	1.7964	4.4349	1.167		1.9967	3.8602	2.7875	4.7194	2.2659	4.3767	1.4298	2.958	8.8221	7.271	1.6569	6.5961	-3.6	6.3197	4.3478	1.484	3.7789	4.511	1.3055	1.2131	9.9936	1.9802	2.2581	2.1021
2000/2/25	-5.9615	-2.0482		3.3241	-1.2034	-3.0683	0.1471	3.2877	-3.8212	9.3857	-2.9364	-0.2104	1.3559	10	-2.0679	-2.6048	-2.6432	1.0195	7.4159	-1.4085	-3.164	-1.3751	10.0104	-2.2727	-3.2143	6.0849	-1.6183	8.3061	4.8325	-1.1985	9.9884	-2.233	3.8644	-1.8824
2000/2/28	4.9761	5.948		2.4129	0.609	6.9065	2.79	4.244	6.7466		10.084	1.8271	5.0167	10.0121	3.9216	3.7182	1.629	7.3394	4.8027	6.6964	2.4752	7.9009	9.9953	2.5045	8.8561	3.6461	5.4147	7.5352	-0.4302	4.1667	10.0079	1.291	2.3538	0.8393
2000/2/29	1.6234	-3.9912		-5.9686	3.753	-3.1629	-2.4286	-4.0712	-2.5983		3.6641	-0.8972	4.9363	-3.1512	-1.5965	-4.5912	2.2262	-2.735	0	-1.3389	-1.0628	-5.3123	9.8586	-3.7522	-2.8249	-2.6169	0.6502	0.4671	-2.6543	-2.6329	2.142	1.4706	-3.9318	4.1617
2000/3/1	1.9169	-4.2028		0	-1.867	-3.1967	8.0527	-1.3263	-1.1536		-2.2091	0.2786	0.9105	1.7747	-1.3274	1.2525	6.3589	-2.1968	-6.5876	-2.2901	4.2969	-2.4261	-9.9883	0.4533	-1.5116	-2.2907	-2.5194	-5.1767	0.8244	1.4041	-7.9642	0.0966	-0.1544	-1.3699
2000/3/2	-4.6395	0		-2.1158	5.8264	-0.5743	0.6775	0.4032	2.407		-1.0542	-1.3889	3.4586	0.1118	-0.299	-2.474	-2.5389	-0.3594	-5.081	-2.9514	0	2.5641	-3.3377	-3.4296	4.2503	-1.4427	7.886	-2.321	-1.6981	10	3.1746	-0.9653	0.6961	-1.6204
2000/3/3	-0.3287	-0.0954		2.6166	-2.5843	1.2274	2.288	0.4016	4.7009	4.9922	1.9787	0.4225	-4.9419	-1.5185	0.8996	1.0681	1.5126	0.9017	0.9691	0.0894	10.0187	1.6667	-8.3857	2.4299	5.0963	1.6926	-2.5799	2.3427	0.128	1.6317	0.8437	4.2885	2.4578	1.4706
2000/3/6	-7.5198	-6.778		-5.2661	-0.5767	-5.5635	-8.8158	-0.9333	-4.7619		-2.6866	-2.4544	5.0459	-9.932	-2.9718	-1.5852	-4.8841	-5.0938	-0.0457	-2.2341	-3.1489	-8.6438	-9.9853	-4.6533	-6.0345	-3.5088	0.7566	-4.8398	1.5335	-9.633	-9.4242	-1.5888	1.1994	-3.5942
2000/3/7	4.8502	2.509		2.8672	-2.3202	2.4169	0.8658	-1.2113	-0.1429		0.1534	0.0719	-1.4556	9.995	0.6126	0.6711	-0.3481	0.2825	-3.8866	-1.2797	3.1634	3.9967	-5.0571	0.1914	-1.4908	-0.2331	-1.189	0.4124	1.3216	5.6345	0.2173	-0.095	2	0.8419
2000/3/8	0.6803	1.5984		0.1138	0.1188	0.2212	7.01	1.3624	4.2203		0.9188	0.5029	0.8863	-3.1815	0.4566	-0.4667	0.6987	2.0657	2.1408	3.7037	0.5111	0.6275	-3.2073	2.4833	3.4924	0.6075	2.5966	-1.0951	2.0497	5.2379	5.4486	1.711	0.8715	0.8945
2000/3/9	8.1757	-2.1632		-2.0455	-2.7284	-1.3245	-3.0749	-0.672	2.2649		2.1244	2.7877	-3.3675	3.3097	1.3636	1.6075	-1.9081	-1.5639	-1.3041	-1.25	-2.0339	6.1574	-2.426	-2.0503	-2.1372	-1.2541	2.4691	9.308	-1.8868	-3.653	-2.9563	-1.8692	0.072	-1.0638		201.7751
2000/3/10	3.935	-1.005		-0.9281	0	-1.4914	-2.6207	-2.571	-5.4362	5.052	-1.9316	-0.3477	-5	-0.0229	-2.0927	-0.4614	-2.4757	-1.5888	-1.0854	1.085	-0.9516	-3.5242	3.3354	-2.2835	-3.3333	-4.4685	-4.0361	0.2216	-3.2258	-1.2796	0.3709	-2.7619	-1.295	-1.9713		-9.6078
2000/3/13	8.0529	0.7614		-1.3466	2.561	0.757	0.9915	1.3889	0.8517		3.1818	1.6748	2.0734	7.8279	10.0763	0.6623	2.5385	1.1396	8.1584	3.22	5.5895	0.8371	1.4085	0	2.7348	2.1664	-1.8832	2.0215	-2.8846	2.1123	-0.6598	2.3506	-1.6035	1.0969		-3.0803
2000/3/14	-3.8376	-2.9723		-1.8398	2.9727	-1.8783	2.805	-2.8767	-3.4483		6.3142	-2.3336	-4.0625	-3.184	0	-3.6842	-3.3599	-1.5962	-1.1469	-2.4263	-2.8122	-3.4717	-3.588	-2.0448	-0.3472	-3.2289	-2.3672	-3.2198	-4.4884	-4.1843	-0.983	2.5837	-1.037	0.9644		-0.4476
2000/3/15	10.0058	0.5192		0.1209	2.5404	0.4594	2.4557	2.5388	0.2187		-3.5912	6.5355	4.5603	-0.2412	-1.8031	-2.0492	3.4767	2.0992	-0.2677	3.0195	-0.2553	-2.111	-0.6002	0.3976	3.252	2.1414	2.8178	2.0793	2.6261	-0.6379	-2.0928	1.8657	2.994	1.6119		-2.3831
2000/3/16	-5.6257	-3.7707		-4.6498	-5.1802	-3.5823	-6.1252	-5.6396	-2.6909		-5.4441	-7.3879	-3.5826	-3.2308	-6.4972	-4.1841	-5.4819	-4.8598	-8.4116	0	-7.5085	-6.869	-3.6232	-1.9802	-6.0742	-2.7304	-5.1625	-5.0454	-4.1751	-4.642	-6.3853	-5.4029	-3.8517	-3.819		-4.2377
2000/3/17	3.1755	2.5765		5.9531	3.6817	2.2134	3.6879	1.7493	2.6158	4.9505	3.3333	1.7094	1.6155	3.3159	2.8701	1.9651	0	2.3576	4.3967	-3.5345	2.0295	3.9451	2.7569	2.9293	1.4371	2.0551	5.914	5.1485	1.6163	4.9197	8.1674	2.3233	1.4361	2.077		2.8379
2000/3/20	7.5594	1.9885		1.0161	8.1329	1.7788	5.472	2.8653	9.9782		3.2258	1.1905	2.8617	4.2647	1.909	1.2134	7.203	1.7274	2.8545	10.0089	3.8879	1.8152	1.2195	0.4907	5.1948	1.1788	5.7107	3.2329	6.5007	2.8134	0.433	5.298	4.3219	5.8648		0.0468
2000/3/21	2.9116	1.334		7.1598	-2.6483	1.5198	3.1128	2.0891	3.6424		-1.1364	-2.1453	4.9459	-2.0451	0	2.8914	0.349	1.6038	-0.091	-0.5686	2.611	-1.1345	-1.2048	0.9766	2.5814	1.9417	1.8007	-2.0979	-0.974	6.337	-1.024	1.6173	10	2.996		5.3763
2000/3/22	0	-0.7595		-0.1104	-3.0468	0	3.2704	-1.3643	-5.8147		-2.5862	0.9194	-1.0309	0.0646	-0.1441	-1.9877	0.5217	5.2925	4.6181	9.9673	4.8346	3.0328	3.5976	-1.2573	0.9847	-0.4762	3.0071	0.8696	-0.0656	-0.2257	3.975	0.7073	-2.9221	-3.1284		-2.5288
2000/3/23	-1.561	0.4082		4.0354	7.4074	2.1707	-2.5579	5.1176	1.5604		2.9499	-0.3504	1.9345	0	1.1544	2.028	2.0761	0.5291	1.5846	0.7429	0.89	0.716	-0.1177	4.1136	1.7335	2.8708	10.0172	-0.6466	3.6745	-0.5882	0.7594	4.1264	-1.0702	1.5864		0.0455
2000/3/24	6.9376	-0.9146		-4.7821	-1.5674	-2.0513	-3.125	-1.1842	0.2004	4.9865	0.2865	-1.6174	-0.8759	-0.3872	0.1427	-2.536	-1.5254	-2.3684	-1.1699	10.0295	-3.9294	-2.8436	-2.3571	-2.9163	0.639	0.1395	9.9896	-1.4565	-2.1519	-0.5462	-2.5208	-4.4688	-3.1778	-2.7328		-2.2293
2000/3/27	0.7414	2.9744		0.3906	9.2357	2.7674	8.3871	6.5246	4.6667		9.8571	3.431	5.0074	0.1727	3.7037	1.1252	6.1962	5.5705	0.1127	9.9866	10.0167	0.7317	-0.3018	6.7829	9.9471	2.7404	-0.9461	4.0881	0.3234	10.0229	2.6126	8.0318	6.0056	2.2362		0.6515
2000/3/28	9.4296	1.0956		5.114	-0.3887	0	-0.5952	-2	-1.465		0.13	5.0449	5.0491	-0.194	-0.5495	5.146	0.1621	6.5532	-2.4212	-3.0469	-1.7451	4.9233	2.3002	-1.6334	-1.6362	1.5371	-4.6323	6.2236	4.1264	-0.2496	-0.8314	1.2255	-1.1858	2.636		-0.9246
2000/3/29	9.71	-1.3793		1.2163	-1.3659	-0.5095	-2.7545	-2.9337	-1.0989		5.0649	-2.1711	3.3378	-0.7991	-1.9337	-1.455	-1.1327	-2.1565	-3.1737	-2.7027	-2.9344	-0.2308	0.5917	-0.8303	-4.2074	-1.4248	8.0621	4.9204	-2.5387	2.0434	-0.5502	-3.3898	-2.1333	-0.6557		2.4265
2000/3/30	7.2797	2.8971		1.2017	0.8902	3.2919	2.4631	1.9711	-0.8497		0.4944	0.1345	5.0388	0.3266	1.4085	0	1.964	0.3265	2.6222	0.8398	2.864	0.8481	6.4706	0.4651	0.4086	1.7615	-3.5218	-3.5511	3.8119	0.5313	-0.6059	0.6683	2.1798	1.3751		0.0456
2000/3/31	-4.2143	-2.9126		8.7765	-0.9804	-1.5581	-3.726	-1.933	0.3296	5.0064	-0.246	-1.0074	5.0431	0.5425	-1.3889	0.2685	2.2472	-0.4882	1.7422	-3.9718	-0.8507	-2.1407	-2.1547	2.6852	-2.3398	-2.308	-9.1739	-4.1315	1.7136	-3.4553	-1.9878	-3.5685	0.0667	-0.9224		1.5027
2000/4/3	-1.9389	-1.45		3.3697	-0.495	0.3597	-0.9988	3.6794	-0.0657		-0.1233	-0.6106	-2.1077	-0.2806	0.2817	1.9411	3.1397	-3.1071	1.3128	-0.934	1.7941	-0.1563	-2.428	0.0902	-0.625	-0.9541	-5.2882	0	0.4813	-0.8421	-1.298	-1.1188	1.2658	-2.1358		-1.0767
2000/4/4	0.6084	-2.3338		-7.5758	-4.4776	-3.7993	-3.9092	-1.9011	-4.0105		-1.7284	-3.5495	-4.4258	0.3896	-3.2303	-2.7577	-5.5556	-3.5443	-2.4225	-5.9259	-5.2874	-1.252	-3.125	-1.7117	-4.4025	-1.2385	-6.756	3.049	-4.7904	-5.69	-2.3836	-3.4813	2.5658	-2.2384		-2.4943
2000/4/5	-2.5699	1.7143		3.8748	6.5625	0.8197	7.874	9.9483	5.4795		2.8894	-0.5662	5.0063	10.0043	1.7417	3.7812	1.0475	-0.5249	2.0785	2.0043	0.89	-1.4263	1.3142	1.1916	1.4254	2.5081	-0.479	-2.6743	1.1321	1.0806	-0.7017	2.615	1.2187	0.4579		-0.8372
2000/4/6	6.6718	1.379		1.8651	0	2.5129	1.9465	3.7603	1.5584		4.0293	2.9181	5.006	7.8009	1.4265	1.8217	2.7911	3.0783	1.3575	3.8596	2.3256	1.9293	1.7099	1.4493	3.2432	1.8577	-0.1203	2.3093	3.5448	1.1136	1.2154	1.2302	0.1267	1.1396		1.4071
2000/4/7	-5.7455	-0.3526		-0.939	-4.9853	2.1629	-2.148	9.966	0.2558	0	-1.2911	0.9682	4.9943	1.7273	2.2504	-0.9585	0.5431	1.9625	2.7902	4.7973	2.116	0.3155	-0.9275	1.3393	0.5236	-0.9786	-6.747	0	2.1021	-0.5727	-0.8936	0.8681	-0.0633	0.1127		0
2000/4/10	-2.2762	1.5167		-0.5687	3.3951	2.6817	5.7317	-1.7508	-1.2117	5.0122	1.0702	2.1233	4.973	0.0894	2.3384	-0.9032	0.5401	3.7657	0.5972	-0.9026	4.835	-1.4151	-1.4043	2.9075	2.5	3.6388	0.8398	-2.0571	10.0588	2.7027	-1.2961	0.7745	-1.2033	-0.1688		-1.0176
2000/4/11	-0.1579	1.0956		-1.8589	-3.3831	-1.4433	-3.3449	7.4423	-2.1304	5.0058	-2.7059	-0.0671	-1.2358	-1.0714	-2.6882	-0.9115	-2.6861	-1.6935	-0.9174	-2.2121	-2.8551	3.6683	1.2463	-1.9692	-2.8455	-2.6875	-1.7937	0.9918	-2.1379	-1.1648	3.5113	-2.6473	-0.641	1.522		1.729
2000/4/12	-2.5306	-2.4631		-2.137	1.3388	-0.2092	0.2387	-5.7561	0.7916	4.9889	-2.9021	2.8188	-4.4838	-0.722	-0.5525	-0.7884	1.2618	-1.1485	2.1242	3.7924	-1.9593	-2.9231	-0.3517	-2.1834	-1.6736	0	3.0659	-1.0687	-2.2392	-1.0039	-3.7507	-1.1404	0.5161	0.4442		-1.5618
2000/4/13	4.0162	0.404		-0.0993	-0.5081	0.9354	-1.6667	-2.2774	-0.9162	4.963	0.3736	5.6789	4.9127	-0.5091	2.0833	0.2649	2.8037	0.083	0.3733	-0.8333	1.3067	-0.0792	-0.2941	1.0714	3.2979	-0.5345	-2.0253	9.781	0.0559	-2.9982	0.5444	2.1295	-0.4493	1.1056		0.6533
2000/4/14	9.9844	0.1006		1.54	2.7579	-1.3479	-0.7264	-1.6949	-1.6513	5.0302	-1.3648	-1.2353	4.9948	1.9554	-0.1361	0.3963	0.9848	0.7463	-0.8502	-1.6807	-2.0486	-1.0309	-1.2389	-4.5936	6.4882	-0.1343	-2.0026	-4.3351	-2.8476	-1.6818	-1.0259	-1.3032	0	-0.5467		-0.5563
2000/4/17	-0.7092	-2.6131		-3.865	4.9702	-2.7327	-3.2927	-7.3276	-2.955	4.9808	0.7547	-4.4403	4.9554	-1.1651	-1.4986	-1.3158	0.9752	-3.8683	-3.537	-4.6022	-4.4926	-2.484	-3.405	-7.5	6.383	-2.2422	-5.6691	-1.5569	-3.2184	-5.4092	-4.9813	-4.1373	-1.354	-2.9687		-1.4918
2000/4/18	0.1786	0.1548		1.374	0.5682	2.4583	0	3.0233	1.0381	0	1.4981	7.6571	-0.8499	8.2699	2.0747	3.8667	5.052	0.7705	-1.0556	3.7216	6.8127	0.6574	3.7724	11.2112	-1.8182	1.8349	1.6771	-0.4518	0.6532	2.8837	0.2727	2.5712	1.9608	1.7564		-0.0473
2000/4/19	-0.5704	2.7821		4.3173	-1.6008	0	5.1702	-1.9187	0.4795	5.0182	2.337	-0.4863	5.1429	-1.0385	1.626	1.3479	-1.9095	3.5684	-1.0668	1.794	0.4556	0	-0.3576	9.991	-3.7963	0.1351	-1.1684	-0.1702	4.0118	-0.1425	-0.0907	0.0895	-0.5128	2.784		1.7992
2000/4/20	5.1273	0.5514		-0.6256	-0.1914	0.2571	5.036	0.9206	0.8862	5.0391	-0.601	0.4276	4.9819	0	-0.4	1.33	-1.1536	3.4454	0.9648	0.5875	2.0408	-0.4082	0.3589	1.964	3.0799	1.6644	-0.2782	-3.2955	-1.8151	-2.236	-0.242	0.4472	0.2577	-0.9209		-0.7907
2000/4/21	-3.4789	1.1466		-0.7264	-0.6711	-1.8803	1.3699	-2.5086	0.0676	4.9628	-2.2975	-2.9805	2.157	-2.8436	4.1499	-2.8125	-0.8753	-1.8239	-0.0562	3.4393	-3.5556	1.1475	-1.7878	4.0128	-0.747	-0.8007	1.2552	-4.7004	-0.6355	-1.4599	1.7283	-1.1576	3.7918	0.4921		-0.6095
2000/4/24	-3.5336	-0.0493		1.2195	-4.2471	-0.6098	4.955	1.6374	-2.8359	-1.576	0.8663	-2.6332	-4.9831	-4.2857	0.8997	3.2154	-0.8094	4.2003	-2.081	0.1255	-1.7665	-2.0259	-1.0922	-2.7006	-3.4807	2.7803	-2.8926	0.8015	-1.2209	-2.0741	-1.4903	-1.982	-1.3003	-1.9042		-1.7453
2000/4/25	-4.4322	-2.0217		0	-2.3185	0.9641	-3.97	2.8769	2.7102	-4.964	-1.7178	0	-4.9778	2.5664	-5.4777	1.2461	-2.3739	-1.3953	-0.3446	-0.8772	0	-1.0753	1.6564	-1.3481	0.9747	0.5236	-2.766	0.7951	-0.824	2.2189	-3.1467	1.5625	-1.0665	0.1109		1.4402
2000/4/26	1.4565	-0.0503		1.012	0.1032	-0.5208	5.0279	-0.6711	0.1353	4.9705	-0.7491	-0.9659	-4.9579	2.3957	0.9434	-1.9077	0.304	-1.8082	0.634	1.201	3.5966	-0.5017	-0.0604	3.9389	4.9228	1.5191	1.8235	-1.9417	-0.9496	-0.0493	0.7185	1.3575	-0.9512	-2.1607		-0.4259
2000/4/27	-1.02	-1.007		-3.8168	-1.9588	-1.4834	5	-4.0541	-0.2027	-3.3708	-3.1447	3.186	-5.0197	-2.9983	-3.7383	-2.133	-1.3636	-2.8823	-1.26	-1.9988	-1.9623	-0.3361	-1.7512	-3.7123	-3.9558	-3.0782	-1.5759	2.4752	-0.2397	0.1974	1.0546	-2.6786	-0.3201	-2.6048		-0.7129
2000/4/28	6.4885	2.238		1.5873	5.0473	1.4172	1.0132	0.8216	-0.1354	-0.2492	1.2987	-1.0712	-4.0415	0.9469	-0.1387	1.0256	0.768	4.2869	4.1763	-0.0637	-0.6928	2.1079	2.0283	4.257	-0.4789	6.5726	1.7467	-0.9662	3.003	0.7389	5.8625	1.5596	0.4496	1.686		1.6276
2000/5/8	-3.7634	-1.194		-2.0508	4.004	2.1834	-5.015	4.1909	-1.2881	-3.2473	-0.641	-0.3822	0	0.9027	-0.8333	-1.3325	0.4573	0.2372	2.784	0.1913	3.876	-3.2205	1.747	2.8505	-2.1174	3.2699	-2.0744	-1.1585	0.758	1.7604	-0.9858	0.6323	1.4706	-0.2287		-0.471
2000/5/9	-7.2253	-1.5609		-1.7448	-3.6574	-2.8205	-4.963	1.676	-2.8846	-4.8193	-1.0323	-1.2148	0.7559	6.2283	-1.1204	-1.3505	0.1517	-2.9968	-0.9209	-1.7187	-1.194	-2.3891	2.5459	1.1236	1.7699	-1.3627	1.3879	-1.8507	-3.125	-2.8832	-2.6061	1.3465	-0.252	0.8596		3.1708
2000/5/10	0.7627	-2.8133		-3.2978	-2.8971	-4.1337	3.3333	-4.9451	0	-0.5425	-4.0417	-5.6311	-9.9678	-4.8214	-5.0992	-2.5424	-5.5303	0	-2.187	-3.4974	-4.7583	-4.7203	-4.157	-6.6667	-4.5411	-5.8513	-1.7291	-3.5198	-4.7192	-3.711	-1.6536	-4.3401	0	-3.8636		-1.5596
2000/5/11	4.741	-1.4737		-2.3085	-0.1029	-1.7431	-1.6129	-4.9711	-5.3748	-0.0909	-1.087	-1.8519	-4.1667	-0.7505	-1.791	-3.1438	-3.4483	-7.561	-1.4533	0	-4.3616	-1.8349	-2.4699	-0.5556	-5.5668	-1.7695	-3.2991	-6.3192	-3.511	0.9764	-2.1094	-3.7037	-2.0846	-2.305		-2.6095
2000/5/12	2.2062	0.1068		0.0537	-1.6478	-0.1867	-2.5137	-0.2433	-2.3169	3.0937	-1.2363	-0.8386	6.3354	-0.8192	-0.4559	0.2072	1.9103	-1.1434	1.2479	4.3624	0.4975	-3.7383	0.6794	-0.3192	-1.179	2.5483	1.3647	1.3908	-1.0396	0.916	0.9681	-0.7692	0.0645	2.4198		0.1914
2000/5/15	-2.7168	-2.5614		-0.2684	-4.1885	-1.3096	-4.8206	1.5854	-1.9128	-0.353	-2.2253	-2.0437	-2.3364	0	-2.5954	-0.7581	-2.119	6.5836	-1.6807	2.9582	0.495	-2.0388	1.8405	2.9624	-1.9523	4.2845	0	-1.7833	-1.9041	-0.2521	-1.2991	-2.0349	0.5803	1.5357		-1.3372
2000/5/16	3.3282	1.3143		1.6685	1.7486	2.2749	0	1.4406	2.3401	4.9601	3.6984	2.0144	4.4258	0.2541	2.5078	0.8333	1.7485	5.7596	0	0.7495	0.7389	2.3786	-0.3012	1.2442	0.885	-1.7666	-0.8975	5.1676	1.7403	0.7583	0.0627	2.1761	0.4487	2.3269		1.0165
2000/5/17	1.2958	0.0541		1.4823	-0.1074	0.4634	2.5913	-1.6568	-1.2957	4.9789	-0.5487	-0.7052	-1.9473	-2.8517	-0.7645	2.0661	-0.7365	-0.5525	1.0826	-0.806	-0.326	1.4521	1.8127	0.0768	-0.8772	1.9239	-0.8302	2.1912	1.5132	1.8565	0.8143	-1.0649	-0.7658	-2.3877		-0.3833
2000/5/18	4.1301	1.7828		0.5738	2.043	1.1993	3.3295	2.2864	4.4788	0.0804	2.3448	1.4915	4.3224	1.5003	2.6194	1.2146	3.38	7.619	4.7351	2.4375	2.2077	0.8588	2.3145	3.6071	2.2124	3.652	3.653	0.7147	2.6572	4.4335	0	2.544	2.5807	1.6308		0.481
2000/5/19	3.51	0.6369		2.749	2.0021	1.9143	5	2.8235	0.1478	0.5622	1.3477	2.1693	-0.3359	2.4743	1.5015	0.2667	1.9139	0.5162	3.5522	0	1.28	0.7569	3.2483	2.8148	1.5152	1.9398	5.9471	3.7419	0.3788	1.4151	2.0814	1.3359	2.3899	-0.1146		1.6754
2000/5/22	1.2886	5.3797		0.7572	1.8595	1.9678	0.5291	2.8604	1.9926	-3.0351	5.0532	2.1233	3.7079	-0.7839	2.5148	2.5931	2.8951	0.8804	2.2869	1.2203	5.9242	5.6338	7.0787	0	4.2644	3.2233	1.7325	5.0995	2.5157	5.0698	2.1911	2.4482	4.7297	9.7533		3.6252
2000/5/23	-2.9126	1.5015		-1.0521	1.927	0.4386	0.5263	4.8943	-1.8813	0.9885	8.3544	2.0791	-1.5168	0.0632	3.8961	1.0369	-0.3042	1.6	-1.9309	3.7975	9.2468	-1.3333	1.3116	1.1527	2.1472	0.1505	-0.8856	-1.716	-0.4908	-2.1691	1.0423	1.5625	-0.8798	1.725		3.8619
2000/5/24	-2.3793	2.5641		5.7215	1.8905	4.1921	2.4084	-1.2725	1.7699	-0.571	-0.7009	0.657	6.6007	-0.1895	0.6944	1.8602	1.6781	-3.5791	10	-1.5679	-2.3208	4.5946	-1.1911	4.4872	0.7007	-2.7047	-0.4124	2.2276	1.6646	3.6652	2.4757	0.0905	0.9467	-0.925		0.1312
2000/5/25	-1.095	1.1538		0.5747	-0.6836	0.5868	-0.9202	8.5929	2.5362	1.1485	5.0588	0.4569	2.9928	2.8481	0	0.2519	0.075	9.5768	6.9242	1.4749	0.7687	2.4978	-1.8868	0.3408	2.5845	1.7761	1.3803	1.2367	0.0606	3.8848	-0.7478	1.7179	1.6999	3.6307		0.3058
2000/5/26	4.6786	-0.9506		-0.2857	-0.7866	2.8333	-1.548	-1.6815	-1.5548	-1.7032	-0.4479	-1.5595	3.3066	3.1077	2.4828	0.691	-2.1739	-1.4905	-10	-4.3023	-2.5659	0	1.4957	0.4076	-0.3876	5.0076	-1.4976	6.1664	0.9091	-1.4286	-0.7244	-1.6	2.8818	0		0.6098
2000/5/29	-0.9894	4.6065		0.9551	3.7661	0.3241	2.6205	-2.1127	1.2204	-2.2277	-0.1125	0.5281	-3.2978	-2.7156	-0.9421	1.6843	0.4598	0.8253	-8.8106	0.729	1.21	2.1008	-1.1579	-1.8945	0.0973	4.3353	-1.935	10.0274	2.042	4.8593	-0.2627	3.4327	2.577	0.1502		0.6926
2000/5/30	-0.7581	-3.6239		-4.3519	-1.0506	-3.4733	5.0051	-3.5971	-2.1986	0.5907	-0.9009	-2.4951	0	-0.092	-3.125	-2.7607	1.2204	-3.0014	-5.2603	-3.6188	-3.7271	-2.716	-4.1534	-0.9655	0	-2.7008	-2.7484	-3.0378	-2.884	-3.2927	-1.1121	-2.7948	-2.4031	-4.9475		-2.3216
2000/5/31	-1.7361	1.1423		9.9901	-0.9653	4.3515	-2.9183	3.0917	0.9427	-0.6711	3.9773	0	-2.4072	0.0307	4.4881	3.1546	2.3361	2.0394	-4.9292	0.438	1.0226	1.3536	2.5	3.1337	-1.4577	0.8897	-0.7246	-4.5711	0	-0.8407	-0.947	1.168	0.5596	0.9464		1.1884
2000/6/1	-0.1767	-2.1647		-1.1691	1.1696	1.4435	5.01	-1.8614	-0.2155	4.9831	0.2186	-0.8081	-1.3361	2.0872	-0.5369	-0.1835	-1.1046	3.0324	1.2515	-1.9938	4.1938	2.4207	-0.4336	-0.6752	7.1006	-1.2346	3.2847	-2.6372	-1.7576	-0.5087	-0.8963	1.9538	-1.892	2.8125		-1.6964
2000/6/2	-1.9823	-0.0481		0.6369	1.0597	-0.4743	3.1489	0.9484	-0.6479	-1.8504	1.3086	-0.1358	2.0833	-0.8419	3.6437	-0.7966	-0.6701	-2.408	-2.7075	-0.5722	-0.1388	-0.4075	-1.4698	1.4276	-1.0129	-3.7143	-1.6254	-0.6081	0.802	-1.2356	2.2309	0.8711	1.021	-0.7092		-1.1947
2000/6/5	0.3973	-0.0481		-2.4864	4.9571	-2.3828	2.7752	-0.9395	-1.5217	-0.1639	-0.6459	1.9714	-5.8163	-2.7592	1.9531	-0.0618	-2.6237	-4.1124	-1.2099	3.133	-4.0306	-4.6645	-1.8785	2.6139	1.0233	-2.3368	-2.0833	-8.5095	-2.0196	0.0431	-0.0885	-1.8135	-0.8984	-2.9082		-1.3435
2000/6/6	3.4173	2.2147		2.7353	1.5441	0.9764	5.0405	-0.7376	2.5018	1.5599	0.1083	1.144	1.3001	0.0624	6.7688	2.5958	1.5396	2.5733	2.327	6.4476	2.6792	0.9442	1.2387	0.3266	0.2762	2.1648	1.2472	-1.459	2.5609	0.0862	1.9776	1.847	0.8499	1.2086		1.271
2000/6/7	0.1739	-0.1884		2.3466	0.1789	-0.8864	4.97	0.4246	0.7897	3.3953	-1.2987	1.6633	0.5348	-0.8102	-1.0766	1.9277	0	-2.5087	-1.8552	-1.456	-0.9168	0.7653	1.5017	-0.7161	3.7649	1.1152	0.2174	0.4935	0.8526	5.2564	-1.0999	0.1727	-0.3371	0.2596		-0.0896
2000/6/8	0.6597	-1.8405		1.3228	5	-1.3008	4.9796	-2.537	-2.208	-0.7037	-2.5219	-2.8796	-1.4894	-1.0368	-1.9347	-1.6548	1.3647	-1.8585	0.3049	1.2411	-1.637	-2.5316	-0.5479	0.3279	3.5398	-2.6471	-1.5184	-7.919	1.1473	2.1285	-2.2534	3.6207	-1.8038	0.3625		-1.3908
2000/6/9	4.4498	-1.1538		-1.7842	5.017	-1.4827	4.9767	-0.9761	-1.6023	-2.126	1.4623	-1.9542	-2.0518	0.0635	0.1233	-3.2452	-1.9447	0.8012	-1.459	3.7361	-1.9537	-1.7316	-1.9284	-4.902	-3.4188	-0.4532	0.5874	0	-3.0448	-1.8036	-1.1677	-3.1614	-2.411	-1.1352		-1.7743
2000/6/12	3.2365	-1.5564		-0.0443	5.0202	0.3344	5.037	0.2191	1.0363	-0.2414	3.6585	0.2062	-0.441	0.0635	-1.4778	-0.2484	0.6102	0.578	-3.578	0	1.7712	-2.2026	0	-1.2371	-0.7965	1.2898	-0.7299	1	2.5246	0.6939	1.6359	-0.3436	0.1765	-1.2526		-0.2779
2000/6/13	1.8874	1.2352		-0.0887	5.0116	1.5833	5.0071	5.3552	1.9048	1.0484	10.0535	1.3717	9.7453	-0.1585	3.125	2.9888	2.1228	3.1609	1.1516	-1.1255	1.8129	1.6216	2.6966	3.2011	4.3711	0.8989	1.7647	-1.7822	2.1021	1.4593	-0.4471	2.3276	2.4075	0.3171		1.6256
2000/6/14	-1.2245	0.244		1.819	0	-1.0664	-0.403	-1.971	-0.2157	5.0279	2.0408	0.3383	0.3027	-0.6034	-0.8485	-1.2696	-0.297	-1.7409	-1.7078	2.1059	-1.7806	-0.7979	-1.8053	-0.2697	2.906	-1.7446	-1.2283	-1.1425	1.3529	1.1187	-0.9281	0.0842	-0.0573	1.844		-0.9598
2000/6/15	0.0636	-0.5842		-1.3072	-3.6711	1.0779	-4.9899	1.4815	3.0259	1.4438	-0.381	-0.5394	2.0121	0.7668	0.489	-0.1225	-0.3723	-0.8505	0.2574	-2.2854	0.2175	3.2172	-0.39	-3.1102	-2.0764	1.0578	-0.6584	3.3311	-0.1741	-0.7902	0.3022	1.0943	-1.3196	-0.776		-0.5538
2000/6/16	-1.5248	4.3095		-1.8102	1.1433	-0.9024	-4.9681	2.7112	-2.028	-2.6217	0.3824	-0.2712	-2.3669	1.1414	-1.4599	-0.8584	1.6442	1.4296	-1.5404	-0.8557	-0.7959	-1.2121	0.1678	1.2561	-3.0534	-1.6075	-0.8837	-1.0526	0.407	-2.1107	-0.9039	-1.4988	-1.2791	-0.2607		1.1137
2000/6/19	-0.2903	-3.2394		2.6079	-1.8839	-0.6623	-5.0037	1.4213	-1.142	-0.4615	-3.8095	-1.4956	-1.1111	0.3762	-2.4691	-0.3711	1.4706	-2.7484	-3.3898	-2.359	-1.3129	-1.7528	4.0759	0.4824	-0.2625	-3.6474	-0.4458	-2.3271	-0.9265	-0.6509	-0.1216	2.4514	0.7067	-1.9864		-1.698
2000/6/20	-1.3911	1.7467		4.645	-0.6144	-1.0833	-5.0314	-4.4044	0	1.6229	-3.9604	-0.8972	-3.0644	4.4972	-2.6582	-1.5518	-3.7681	-1.3768	-2.1592	-2.1803	0.2956	-0.7136	-2.8433	-1.989	-3.1579	-3.5883	-1.2687	-0.4765	-2.9223	0	0.4262	-3.6304	-1.7544	-2.9333		-1.4006
2000/6/21	1.0827	0.4769		3.0988	3.323	1.0952	4.9669	0.9424	0.0722	1.9011	3.0928	1.1142	3.4773	-1.4644	1.9506	1.5132	1.506	1.0287	3.1724	2.8916	0	2.1563	0.4417	0.14	1.4493	1.636	1.9652	1.2996	2.348	-1.7199	2.7281	0.7705	0	1.8681		1.3258
2000/6/22	-1.0386	1.4238		0.6093	3.2162	0.25	4.9685	-1.1411	0.938	0.597	5.3	-1.3774	-1.222	0.8189	-0.3827	0.6211	-0.9644	3.9273	4.8797	0.1171	-0.958	-1.4072	-1.3744	2.0266	0	1.7304	-1.3343	-0.4051	0.2941	-0.2083	-1.1213	-1.6143	1.4286	-2.1036		-0.0935
2000/6/23	1.5743	0.0936		7.8724	-0.5797	2.3275	-3.9068	3.9874	1.2866	1.632	-0.2849	1.3966	2.4742	-0.722	3.4571	1.6049	0.5993	0.3499	-1.211	-0.5848	0.372	0.7136	0.1115	1.9863	0.5357	1.8592	0.8264	1.0847	1.1144	4.1754	1.7308	0	2.4061	1.9835		0.9822
2000/6/26	1.3884	3.6466		-0.0749	0	2.762	-4.8475	5.5499	1.5526	5.0365	1.9048	1.8595	4.1247	-2.1515	0.9901	1.7618	1.787	0.1395	-1.9355	4.6471	3.7806	-1.0629	0.1114	5.5742	3.1972	-1.2816	-0.4471	-1.2072	0	6.2124	-1.2907	1.2953	-0.4585	1.6207		1.0653
2000/6/27	0.414	-0.0902		1.2734	-2.6239	3.5573	-0.493	0.1912	-1.6678	2.0848	-1.215	-1.6227	-1.4493	-1.5175	-1.1029	-0.8955	1.6094	1.6713	-0.0658	-0.5621	1.8571	-0.8953	-1.5573	1.0178	2.5818	-1.7309	-0.1497	-1.222	1.1021	-1.8868	-1.9316	0.8525	-0.6908	-0.319		-1.2832
2000/6/28	0.7295	5.9142		3.4024	-0.1497	0.229	0	-0.5725	3.5336	0.4084	-3.6897	0.3436	-1.8627	-0.1572	3.4696	5.241	-0.288	2.1918	0.1317	0.8479	-0.1403	0.271	1.0734	0.9446	-0.755	1.1609	-0.1499	-0.0687	-1.7785	3.0769	0.0606	0.3381	1.3333	2.88	158.1111	2.7391
2000/6/29	0.6297	3.0691		-0.5722	-2.8486	1.9802	5.0372	3.9347	-0.4096	5.0169	1.5717	-0.274	-3.3966	0.8189	-0.8383	3.8351	-1.5884	-2.815	-2.0381	3.6996	0.5618	-1.3514	0.3913	0.7486	-3.3812	1.5433	-1.2012	-1.6506	0	-1.0075	-0.6663	-1.7692	-1.087	-0.2074	3.8313	-1.1297
2000/6/30	0	0		-2.6259	-2.8549	-2.1658	0.1572	-4.9861	-2.2618	1.8722	0	-1.3736	-4.8604	-0.125	-2.1739	-1.323	0.2201	-2.8276	0	-0.4865	-3.7011	0	-1.2806	-4.7678	-1.5748	-1.7147	0.304	-0.4196	-1.2266	-2.0354	0	0.0858	-2.7762	0.3636	-3.3997	1.5539
2000/7/3	-2.4718	-4.2597		-0.8496	-0.7943	0.3817	-5.0235	-2.7211	-2.5947	5.0063	-6.0928	-0.4875	-0.7609	-0.219	-2.4691	2.2905	-3.3675	-1.9872	-2.953	-3.4764	-0.8702	-4.4749	-3.1021	-2.4707	-3.7333	-2.7756	-2.3485	-4.4944	-1.1236	-4.3863	-2.2561	-3.9417	-2.439	-0.6211	-1.8884	-0.9901
2000/7/4	0.1604	-0.8639		3.3905	0	-1.2928	3.8843	0.6993	2.0878	-1.3881	0.9269	-0.07	1.862	0.8464	1.519	0.7646	1.2879	0.5069	1.5906	-0.3939	-0.6584	0.5736	0.1164	-0.1333	1.8467	-0.0408	0.6982	-1.1029	-0.4785	3.0584	-0.4991	1.2489	-0.4878	-0.8333	0.2187	-0.9091
2000/7/5	-1.6015	-1.5686		1.4054	2.0016	0.5393	-2.6253	-2.5794	-0.4231	-5.0184	-2.2449	-0.3501	-2.6882	-0.0622	-0.9975	-2.0054	-0.0748	-0.2161	0.3404	7.1186	0.6627	0.3802	-0.5814	-1.8692	-3.5358	0.816	-0.6934	9.2937	1.9231	-2.6162	-0.8777	-0.8811	4.473	-0.6303	-1.0912	-0.9174
2000/7/6	-1.6927	-1.9478		4.1578	0.7849	-1.6092	-4.3301	1.7312	-0.8499	-2.7706	-4.3841	-0.5622	-7.9558	-0.5599	0	-0.8296	0.8982	4.0433	-0.9498	-1.0021	-0.6584	-1.4205	-2.2807	2.585	-1.4098	0.1214	0	-2.6531	-0.7665	1.1227	0.6641	1.6	-2.1114	-1.2156	-2.03	0.1389
2000/7/7	0.4967	3.5666		-0.3412	1.7134	2.1807	-1.281	1.001	1.4286	1.5905	3.0568	2.5442	5.8824	-0.2815	2.1411	7.9197	1.1869	-0.9715	1.4384	5.4342	1.3991	0.4803	2.4536	1.1273	2.0019	2.5465	5.0427	-0.6988	1.1884	0.3172	0.0628	1.1374	0.5992	0.535	2.2072	0.4623
2000/7/10	-2.8007	1.2206		0.0685	2.9096	4.7256	-5.0173	3.0723	1.5493	-5.0228	3.8136	-1.2405	3.288	-3.074	3.9457	0.9819	2.9326	3.5739	-0.5402	7.8828	1.7429	-1.912	-1.5771	-1.5082	2.3364	0.946	-0.5908	-1.689	-1.468	3.4387	-1.1303	1.5571	-0.2382	0.3193	1.3662	-1.0124
2000/7/11	1.1525	-1.0336		-4.8922	-0.1488	-1.1645	5.0091	-1.8269	0.4854	4.9451	-1.6327	0.977	0.7684	2.8155	-1.5421	-1.6377	-0.8547	-1.0825	-0.611	1.6393	-2.2841	6.0429	1.6024	2.8628	-1.0046	0.9371	-1.3373	2.1475	-0.4172	-1.8342	0.7939	-0.8518	-1.1343	1.008	-1.6522	0.5579
2000/7/12	-1.5751	1.6971		0.7194	-0.149	-0.81	0.8673	0.1959	-0.6211	-1.5707	1.2448	3.2481	0	0.4092	6.3855	2.3933	3.0172	0.2052	0.8197	0.0922	2.1914	-1.4706	0.8762	-1.1003	-0.369	0.0387	0.0753	-1.4015	0.2394	-0.9342	-0.3151	3.0928	-0.7246	1.5303	0.5747	1.202
2000/7/13	5.2775	-1.5404		2.0714	-2.0896	-1.2621	-2.6655	-2.2483	-1.5972	1.0638	-3.5861	0	1.0893	-2.884	-1.9253	-4.2683	-1.4644	-2.3891	-1.084	-0.5064	-1.4296	3.3582	0.6369	4.712	-3.0556	-1.8561	-1.4296	2.0611	2.3284	3.2613	2.9709	-0.5833	-0.5474	0.5198	2.0659	2.7867
2000/7/14	-1.6171	0.2173		-1.3996	-2.2866	-0.2256	-0.265	0.6	0.9174	1.1842	0.2125	-1.5395	-1.9397	-0.2905	-1.1547	-0.1062	-1.2739	-0.2098	6.1644	5.6455	2.6831	-0.9928	3.1646	2.375	0.7641	-1.6548	2.9008	-0.2786	-0.8168	-0.761	-1.2891	2.1794	1.3456	0.2585	1.6365	-1.2444
2000/7/17	-1.9724	-2.2116		-0.071	0.156	1.1304	0.4429	-1.5905	-1.5385	-1.1704	0.4242	-0.7478	-2.7473	-3.0754	1.986	-2.8693	1.8638	-1.4015	-0.7742	0.9198	4.3785	-1.1851	-1.2828	5.6166	0.9479	-0.8814	1.4837	-1.3268	0.8235	-2.1089	-1.687	0.1641	-1.4484	0.1547	-2.839	-2.4302
2000/7/18	-2.7498	0.0887		-0.2131	1.0125	1.3413	3.351	0.404	0.8523	0.7237	0.7392	0.5479	0.452	-0.8684	1.3746	1.6411	-0.1407	0.6397	-1.6905	-4.0799	-1.2179	-0.8303	0.113	-2.4277	-0.3756	0.9701	2.9971	0.92	-0.2334	1.7235	1.3664	-0.9828	0.6736	2.8321	-0.2181	1.0148
2000/7/19	0	0		2.0641	1.3878	-0.4412	1.7065	-2.4145	2.3239	0.196	-1.153	-0.2044	-0.6749	-3.2345	-2.0339	-1.3455	-1.6209	0.1412	0.6614	3.3484	-0.6164	0.4651	0.5643	2.7251	3.77	1.0008	-0.5678	-0.4909	-1.462	-0.3851	-0.1254	-0.579	-0.7908	0.3005	-0.4371	0.0913
2000/7/20	3.069	1.9938		-0.8368	0.7605	-2.2895	5.0336	4.1237	-0.4818	-0.0652	-0.5302	-1.0922	0.6795	-1.0446	-0.9227	2.2368	-0.4298	1.481	1.0512	-1.4886	0.6203	0.2778	-0.954	-1.7878	-0.3633	-1.8232	-1.142	0.8457	-1.543	0.0773	-1.381	-1.2479	-1.2876	-1.4978	-0.9658	0.365
2000/7/21	1.3048	-1.9983		2.18	-1.8868	0.0756	3.1949	-1.4851	1.2448	2.6745	-0.7463	-0.6901	1.7998	1.7945	0.2328	-1.0139	0.9353	1.4593	-0.8453	-1.1556	1.7123	-1.2927	-2.2663	-1.8203	1.9143	-0.2826	-0.2166	-0.6289	0.6028	-1.4291	-0.7957	0.8425	-0.6832	-0.8616	0.3546	-1.0455
2000/7/24	-1.6513	-2.4379		-0.1376	-2.3077	-2.3414	-3.2508	-1.7085	2.1858	0.0635	1.2889	0.6949	-1.2155	0.9679	4.7619	-3.0189	1.1404	1.2329	-2.3607	-7.554	-4.2424	-1.7774	-0.5217	0.4187	-1.7889	-2.8745	1.5195	-1.6878	-1.7975	-1.6458	-1.4758	-0.8354	-1.4384	-1.2781	-1.5901	-1.378
2000/7/25	0.2351	0.1363		3.3425	4.9606	1.3148	2.16	0.2045	-0.6016	3.4921	3.1813	1.4493	-0.4474	-1.2325	-1.4412	1.7232	2.6075	0	-0.3358	1.9455	-0.3516	0.381	3.9627	-0.8338	1.3661	-0.7086	-1.3542	0	0.4881	1.4741	-0.8141	2.5274	2.4746	0.6732	0.9425	0.5589
2000/7/26	0.067	2.5862		3.3678	0.4501	0.229	-0.7831	2.449	-1.2105	-1.227	0.3083	1.3605	3.5955	-1.0052	1.5748	1.694	0.8242	-1.8945	0.9434	-2.958	2.1171	1.518	-4.7646	0	2.7853	0.7976	-0.289	0.7153	-1.0929	0.4711	0.197	-2.8759	0.3096	1.2346	0.0889	0.0463
2000/7/27	0.3013	-0.7961		3.1935	-1.7177	0.1523	0.1579	-1.494	1.9061	0.6211	-1.2295	-0.6711	3.3623	3.6415	-1.7719	-2.0419	-4.152	10	-0.7343	1.7699	-1.3131	3.1776	-4.3555	-0.5405	0.8741	0.0833	-0.5072	0.7102	1.903	-1.1333	0.8847	2.2843	0	0.7622	0.3998	1.8519
2000/7/28	-4.2056	-1.07		-0.0625	-0.3799	1.673	0.8668	-1.3145	0.8684	0.3086	0.6224	1.6216	-0.9444	-2.3986	-0.2255	-0.2743	-1.2482	1.0658	1.076	5.0242	-0.6303	-1.087	1.0462	1.1473	1.3865	-0.2081	0.2185	2.6093	-1.6265	1.2648	0.747	-0.4136	-1.7284	-0.706	0.6195	-1.5909
2000/7/31	0.0697	-1.7575		-1.3137	3.0511	0.813	5	-0.2049	0.7285	4.9231	4.1237	0.4654	2.0127	0.9346	0.565	0.9901	-0.0743	-1.6749	-0.7984	1.4259	0.4933	0.0916	-2.0706	-0.8955	-1.2821	-1.5847	-1.1628	-0.5498	0.4287	-1.5222	0.1612	4.6512	-0.3141	-0.3047	-1.0554	-0.2309
2000/8/1	0.9749	0.8257		-0.7607	-2.3686	-0.7258	0.0744	2.3614	-1.9724	0.8798	-1.3861	-0.7942	1.3499	-1.749	-1.1236	0.0545	0.744	0.3155	2.0121	-0.8617	0.2104	2.8362	0.9328	3.494	-1.2121	1.1864	-0.7353	0.2073	1.0976	4.5977	-0.869	0.1587	-1.7013	-0.6113	0.3111	0.4167
2000/8/2	-1.8621	0.273		1.5969	0.0758	0.6499	-0.3717	-1.2036	0.1341	2.3256	2.6104	0.6671	-0.3074	4.014	0.9091	0.1633	0.2954	-1.8868	-0.7232	-2.3788	1.8894	-1.1566	-0.4929	0	-1.6652	1.5913	2	-0.6897	1.0253	2.7662	-0.2273	1.981	2.4359	0.9226	-0.7089	1.0143
2000/8/3	-3.2326	0.5445		1.8862	0.6818	-0.4036	0	1.1168	-0.2679	-1.3068	0.2935	0.994	-0.8222	4.2282	-0.6757	1.5217	-0.5891	-1.9872	0.1987	-0.7966	-0.5495	-0.18	1.4241	-1.2224	-0.2674	-0.6595	-0.0726	-0.8333	-0.4179	-0.6268	1.8223	-1.1655	-0.7509	-1.7776	0	-0.5933
2000/8/4	2.3239	-1.3087		-0.6479	-0.6772	-1.4587	-3.0597	-1.8072	-1.4775	-1.612	0.878	-1.6404	1.4508	0.1932	-1.4739	-0.9636	-2.2222	0.7194	-1.5202	-0.803	-2.4862	0.6312	-1.0379	-0.6482	0.3575	0.166	-1.3081	1.4006	-1.0791	0.1855	0	-3.2233	-0.5044	-1.4478	-0.357	-1.0101
2000/8/7	-0.7807	-0.823		-0.9627	4.3182	0.4934	0.8468	0.6135	1.4315	-0.2926	0	0.1334	6.5373	-0.7391	2.0713	-6.5946	0.6061	-1.1688	-0.5369	3.5238	0.779	2.1505	-1.2987	0.4745	1.6919	-0.3728	-0.2209	-1.0359	1.2121	-0.9259	-1.0866	1.9496	-0.3802	-1.1542	2.9109	0.3247
2000/8/8	-0.1073	0.5071		-0.8153	0.0726	1.7185	-0.687	-0.3049	-0.0672	0.6455	-1.2573	-0.3331	2.7804	-0.259	2.593	-0.5208	1.0542	0.2628	0.5398	0.276	-0.2108	-0.9649	1.1905	1.2397	-0.0876	1.2474	0	0.6281	0.4192	2.729	1.0016	-1.0359	-0.4453	0	-1.1749	-0.1849
2000/8/9	-0.4654	2.9817		1.644	5.0073	0.2414	4.9962	2.2426	0.6052	-1.4577	1.665	0.2674	-2.9851	3.3431	1.2088	1.2216	2.3845	2.7523	1.2081	-0.5963	0.6338	0.0886	0.0619	-0.9913	2.0158	2.7926	1.845	-0.4854	2.5641	-2.3102	3.007	-0.9662	-0.1278	2.3355	0.3082	-0.139
2000/8/10	0.6115	1.069		-1.804	-2.9026	0.7223	-1.757	-0.2991	2.2059	-1.716	-2.7938	4	-2.3077	3.8317	-0.8686	-1.2069	-0.7278	-3.8265	2.5862	-2.9534	2.0994	2.2124	0.2475	-1.8257	-2.4914	-0.9189	-0.6522	8.0836	-0.2326	-1.1637	2.6708	0.813	-0.8317	-0.1556	1.2291	0.0928
2000/8/11	1.4659	-0.3967		1.4254	0.8541	0.3984	4.2474	1.9	-1.4388	1.8061	2.4777	0.0641	4.3307	6.2916	-1.862	0.0582	-1.2463	0.1326	-1.616	-1.0937	-0.1371	-1.039	0.5556	-0.06	2.9956	-1.2097	-0.8023	2.5145	0.8159	-0.6836	-2.3291	0.8065	0.9677	0	-1.1275	0.6951
2000/8/14	-0.4933	-0.3097		0.3123	-0.988	2.2222	2.1444	2.0608	1.1281	1.1236	5.1257	0.5125	0.9434	0.7399	2.6786	3.6047	0.9651	2.9801	0.7227	0.8173	0.4118	2.4497	-0.9208	0	10.0086	1.6327	-0.4412	-0.5031	-0.1734	1.1472	-1.8272	1.84	1.6613	-1.7143	1.2719	-0.1841
2000/8/15	0.7436	-1.5091		-0.0623	-1.8532	-1.5528	0.3499	-1.7308	-0.7874	-0.4094	-0.736	-0.0637	-2.9907	0.791	-1.087	-1.7396	1.6176	-0.3859	-0.6523	-2.0029	-1.0253	0.5124	0.5576	0.7203	3.0327	0.241	3.0281	-0.8217	0.5211	1.5123	-0.3155	-0.2357	0.1257	-0.6342	-0.8229	-0.6455
2000/8/16	-1.0193	-0.4507		-1.1215	-0.4357	0.8675	-0.9763	-1.4677	2.1164	-0.6459	5.5607	0.3827	1.2524	-2.102	0.989	-1.2564	-0.8683	-0.7747	1.1162	-1.3625	1.6575	0.2549	-0.7394	1.2515	-1.9623	-1.6426	-0.9319	1.2747	0.2304	-1.378	-0.4747	-0.5512	1.946	-1.117	0.393	0.6961
2000/8/17	-0.3551	0.0905		-2.1424	1.8235	-1.5637	-0.7042	0.4965	-0.3886	0.4137	5.3556	-0.3177	3.4253	-2.4334	1.0881	-0.4049	1.7518	-1.2362	0.3896	0.148	1.3587	0.9322	-0.2483	-1.1183	0.3079	-1.5071	0.5065	-1.9509	-0.5747	0	-0.9221	-0.1584	0.4926	0.8607	1.3919	-0.4608
2000/8/18	0.3564	-0.588		-0.2254	-1.4327	-0.8737	0	-0.0988	2.4057	0.0589	0.3333	-1.7846	2.0239	3.2277	1.2917	1.626	0	-0.1976	1.1643	-1.8719	0.6032	0.3359	-1.0579	-0.4167	-1.8419	0	1.2959	-1.733	-1.9075	-0.6042	1.733	3.0135	-1.1029	1.28	-1.287	0.0926
2000/8/21	-0.5327	1.6833		-0.6131	0.5087	0.5609	-0.4965	2.0772	1.0159	-0.5882	3.1561	0.9085	1.0821	-0.7675	3.4006	-1.7143	3.0846	0.396	1.9821	-4.1165	5.2632	2.0921	-1.0063	0.1195	0.3127	2.895	0.924	-2.0901	0.1179	0.5699	-2.5868	1.6166	-1.0533	-0.158	-1.043	-0.3238
2000/8/22	1.0353	-1.7897		0.3247	-0.2892	-2.3904	-0.9266	-2.2287	-2.6398	-1.7751	-0.9662	-1.672	-2.9438	0	-4.4193	0	-1.8093	-1.2492	-2.7586	2.1466	-3.7342	-3.4426	0.5083	2.5672	1.2471	-0.7637	-3.169	0	-2.4132	-1.8134	-0.421	-4.0909	-1.3776	-2.4262	-0.9662	-0.3248
2000/8/23	-0.9541	-1.2756		-2.9773	-1.0877	0.6531	-2.5899	-1.2884	-1.8722	-3.6145	0.4065	0.1308	-1.9301	-1.4609	0	-1.7442	-1.4883	-3.3955	-1.2895	-1.8452	-3.2873	2.2071	-0.9482	4.3655	8.853	-1.6201	-0.9455	-0.8672	0.7238	-0.4232	-1.1057	-1.1848	0.8889	-0.8649	-1.3304	-1.9088
2000/8/24	2.6044	-1.1075		1.4676	0.3666	0.2433	2.8804	-0.4016	-0.1974	5	7.9352	0.2613	0	0.0581	3.9785	0.7692	1.5108	-1.7229	0.0653	3.812	1.1557	3.4053	-0.4467	-0.6135	-1.6266	1.6879	-0.4405	-0.2019	0.9581	-1.4683	-0.7234	1.8385	0.6923	0.9815	2.0674	1.9934
2000/8/25	2.3992	0.8866		2.8271	2.7757	2.9935	1.6511	-0.4032	0.791	0.5357	0.075	0.2606	-1.4995	-0.0581	0.5171	2.3488	9.9929	1.0519	0.6527	-0.1509	1.4113	1.6064	0.5128	5.3872	0.5751	3.1984	0.5162	1.7532	0.8304	1.098	0.8281	0.0785	2.5625	1.2959	1.2329	-0.3257
2000/8/28	3.5314	-1.2951		-2.5895	1.8479	2.9065	5.0141	-0.2024	1.5697	-0.5921	1.0495	2.4691	4.0913	0.6686	3.9095	-1.9729	-0.7088	-1.1797	2.8534	-4.0302	0.994	-0.2372	-0.1913	0.9052	3.6455	0.9023	-0.3668	-0.994	6.4118	-2.405	-1.0184	2.8235	1.7672	1.226	1.3049	-0.8403
2000/8/29	-1.1151	8.8566		1.1815	-1.1165	0	1.7485	3.0426	0.8371	0	-1.4095	0.2536	0.5484	2.4834	0.099	0.6918	9.9935	3.1601	-0.6305	-0.4724	0.4593	-1.2678	2.2364	-2.0053	-1.2414	2.4883	-0.2946	-1.004	-1.1056	3.1399	-0.8297	-0.1526	-0.7784	0.1053	4.0361	1.2712
2000/8/30	8.7894	-1.9372		-1.2001	-2.1171	-1.4504	-1.2558	1.4764	-2.9374	-2.025	5.1166	-2.4035	-1.7273	-0.0845	-2.7695	-1.1868	-0.177	-1.9741	-2.6015	0.7911	-3.2658	-4.4944	-1.5625	-2.4233	-3.6313	-2.6176	-1.034	-0.4733	-1.5651	-3.3141	-1.573	-3.2086	-0.9053	-0.0526	3.0953	1.7201
2000/8/31	0	-3.5996		-4.3007	-4.1817	-3.7955	-0.8032	2.1339	-3.8816	-1.8845	-4.6528	2.2035	-4.2553	-3.7225	-4.883	-2.9709	-7.0331	-4.0972	-2.4104	-0.471	-4.0513	0.1681	-2.0952	0.1104	-5.2174	1.0518	-2.4627	-2.3777	-2.9529	-1.953	-1.4281	-4.1831	-2.5579	-3.3684	-4.1633	-0.1371
2000/9/1	1.128	-0.5009		-0.446	-0.1505	-2.0129	4.9933	0.1899	-0.4791	-1.3011	-5.5556	2.156	-2.4155	0.3515	-2.0321	-2.215	-1.3986	-0.7965	-0.4005	0	-0.8445	-2.6846	-2.0104	9.9779	-0.5352	2.6214	0.6886	0.0696	-1.3458	-2.439	-1.1383	-0.4942	-1.1875	-1.4161	-1.5455	-2.0137
2000/9/4	0.0301	2.4714		0.3446	0.3768	0.9039	3.2134	2.7488	1.4443	0.6277	4.7695	3.0416	1.3861	0	3.3843	2.5983	2.5145	0.5109	-0.4692	3.3123	2.8389	2.5	-0.9265	10.0251	7.8401	1.4275	-0.4559	-1.1127	1.8387	2.4583	-1.8842	0.9934	1.012	0.9392	5.1761	1.3545
2000/9/5	1.2055	-0.5806		1.2365	4.2042	-1.7915	-1.7435	2.952	-3.1186	-1.1229	-4.173	-3.7349	-4.0039	1.1967	-4.1183	-3.5714	-5.2201	-1.0167	-1.3468	-1.2214	-2.0014	-4.2052	0.8016	-3.0524	-2.9223	-3.963	-1.0687	-0.7736	-2.3296	-0.4473	-1.7425	-3.9344	-2.3168	-2.5178	-3.3481	-2.8111
2000/9/6	0.2978	-1.5723		-0.9669	-4.8991	-2.1559	0.1267	-6.5412	0.07	-4.4164	1.0293	5.4443	-0.4069	-0.9518	-1.1013	0.2694	10.0199	-2.788	-1.0239	2.0093	1.5493	-3.4241	-2.5182	-4.9342	-0.0734	2.4296	-2.7778	-3.1184	1.3119	-3.268	-2.4249	-3.0717	0.3205	-3.6496	-1.1686	-2.3234
2000/9/7	0.8907	2.3277		-2.8777	0.3788	0.9322	5	2.7804	2.1678	0.7921	1.4107	0.7715	1.2257	0.728	0.7795	0.8059	3.6791	1.283	0.6897	8.4343	2.2885	2.2727	-0.136	0.3955	0.9552	1.1672	0.7937	1.5362	2.7075	1.098	0.8902	1.5845	0	2.4476	5.5321	0.3883
2000/9/8	4.0906	1.0259		-7.4074	2.2642	0.5877	5.003	-1.6791	-0.0684	0.0655	0.4637	-1.1779	1.8163	-0.0867	-0.663	-1.4657	1.0471	0.2235	0.0685	0.0932	-0.678	-0.8	0	0.1969	1.8195	-1.3398	0.7087	1.1527	-1.2607	-0.2089	2.9412	0.3466	0.639	0.5119	-1.5206	-0.0484
2000/9/11	5.8016	0.3974		0.9143	-4.059	0.6678	-4.9943	3.4156	0.274	0.2618	-0.6154	-1.1323	-0.3964	2.4306	0.5562	0.2705	-0.1727	-0.3717	0	-0.9772	5.6655	0.5376	2.0422	0.7371	0.0715	0.7544	2.111	-0.641	0	2.0929	-0.1071	1.3817	-0.3175	-1.9242	0.3657	-0.3387
2000/9/12	-1.8278	1.3632		-0.5096	-1.6154	0.1658	1.5106	2.2936	1.4344	-2.7415	6.8111	1.9892	2.0896	1.8644	3.4292	3.6413	1.8454	0	2.1218	0.8459	-0.3876	1.7825	0.2668	0	0.5	1.2355	-0.0766	1.0036	3.9466	-1.722	-1.5374	1.7036	1.7197	0.4616	-1.5385	0.9709
2000/9/13	-0.8329	-0.6941		2.3335	0.0782	0.1656	5	-1.6143	-0.3367	0.3356	-0.0725	-1.0638	-1.1696	0.9151	-0.9626	0.3904	-0.6795	2.3881	3.8874	-1.8639	0.3243	-0.2627	0.0665	-2.9268	-1.2082	-0.1849	-0.3065	-0.9226	-1.1167	1.043	1.3072	-0.7538	0.1879	0.8616	0.3289	0.4808
2000/9/14	1.087	-1.5291		0.9455	3.5156	-1.405	2.551	-1.9143	-1.4189	4.7492	-3.4083	-1.374	-0.5917	-2.3083	3.4557	-1.1666	-1.9384	-2.2595	-2.8387	4.7009	3.426	-0.3512	0.3324	0.3518	-1.4388	-1.0745	1.3836	2.0057	-1.3552	0.4955	-0.7885	-1.4346	-0.9375	1.4237	-0.9016	-0.0957
2000/9/15	3.4702	-1.2866		-2.0386	-1.2075	-0.7544	0.0553	0	0.2056	2.0434	3.3033	4.4821	-1.0913	0.6188	-0.6263	-1.4426	2.7907	0.0746	-1.1952	1.9955	-0.6875	1.4978	-1.5905	1.4522	0.073	-2.5843	0.1516	-1.4045	2.7476	-0.3698	-1.0116	0	-0.4416	-0.4492	-1.0753	-0.7663
2000/9/18	4.2985	-2.427		-2.4747	-3.0558	-2.7027	-1.1602	0.4647	-2.2572	0.0626	-2.3256	-1.4493	-4.7141	-3.1311	-4.6218	-0.8649	-2.7715	-4.0238	-0.2016	-1.4673	-4.4053	-1.5625	-1.8855	-1.8756	-3.7199	0.0384	-1.8168	-1.567	0.1671	0.2062	-1.4599	-1.3699	0.8872	-0.282	-0.8779	-1.5927
2000/9/19	0.317	-1.474		-3.1719	-4.9645	-2.8646	-4.9748	-6.1055	-2.3093	-3.6273	-5.5804	-2.8824	-4.3158	-1.9625	-1.1013	-2.0805	-4.5375	-3.882	-0.8754	-4.8736	0.6583	-1.8519	-3.3631	-0.9054	-3.7121	-0.0769	-2.2359	-1.2301	-2.2247	-0.9465	-3.6667	-2.691	-2.0101	-0.8484	-3.0367	-3.6292
2000/9/20	1.8059	0.2338	81.4362	1.7868	-2.1559	0.983	-2	0.5911	1.5759	0.4543	3.3097	2.0594	0.9901	1.0598	0.7795	1.645	7.0079	0.5654	0.8832	0.0949	-0.2616	0.9883	-0.142	-0.3553	-0.0787	0	2.5237	0.7326	3.3561	-0.0415	1.6532	1.2489	-0.0641	0.2282	-0.0435	-0.9669
2000/9/21	-0.133	-0.8396	-0.645	-2.282	0.4237	0.9735	1.1405	-2.8404	-1.622	-2.4548	-1.4493	-1.0682	-1.0893	-0.6408	1.6575	3.911	2.8474	-1.2851	-2.0875	-2.1327	-0.3279	-0.8007	-0.4267	0.3057	3.0709	3.0385	-1.3077	-0.6545	-0.8255	0.1663	-1.6641	-1.4978	0.5773	-0.4553	2.2628	0.1542
2000/9/22	-2.4423	0.1881	-5.1343	1.1976	-0.9283	-0.8764	-0.4748	-3.0242	-0.5735	0.1325	0.387	-0.4199	1.8722	-1.7883	-2.5	-2.401	-1.4396	0.0814	-1.4443	-2.276	-1.9737	-0.6278	-2.4286	-1.9299	-0.8403	3.3968	-0.8574	-1.0249	-1.7758	-1.2448	-0.9615	0	1.0842	-1.6009	0.383	-2.001
2000/9/25	-3.3227	-1.1737	-5.3499	1.0651	-4.0886	0.4421	-3.5778	0	-0.8652	-1.7857	0.6168	-5.7229	-1.9459	-1.3731	-1.5608	-2.3936	-2.7528	0.813	-3.2798	-0.1487	-3.3557	0.5415	-3.3675	-3.884	3.775	-0.3971	-1.6509	0	-2.9379	-0.2101	-2.6408	-1.61	2.082	0.8135	1.0598	-2.0419
2000/9/26	-0.4708	-0.8551	-0.4272	7.2014	0.3552	1.2324	-3.4014	1.0395	1.0909	1.0101	-0.6897	-0.5112	3.7486	-0.1816	1.2458	-0.0681	0.3466	1.5323	-0.4329	1.7866	1.1111	0.8977	1.2879	-1.9935	-1.2621	-0.1812	0.4796	1.997	1.9208	0.2105	1.5158	0.1818	-0.4944	1.1527	-0.3775	0.481
2000/9/27	0.473	0.575	2.9703	0.2731	5.0442	3.3043	4.9936	1.0288	0.7194	0.8	-1.929	1.0276	1.169	2.0619	1.2304	1.2952	0.7484	0.0794	1.9565	0.4388	1.9231	0.3559	1.7203	1.0445	0.5263	1.2709	0.6364	0.2175	-1.6562	0.9664	2.7505	2.3593	1.677	0.6268	-0.2105	2.4468
2000/9/28	-2.4011	-1.4293	-1.0256	-4.4662	4.9705	0	2.9878	-4.0733	-0.7143	0	-0.1574	-2.1615	-1.5756	-0.2971	-2.3204	-2.4899	-2.6286	0.7937	-1.3504	-1.8447	-1.8868	0.1773	-1.8382	-3.1556	-2.7674	0.7171	-0.5534	-0.8683	0.2323	0.2913	-1.4914	-1.4184	-0.5498	-2.2084	-1.308	-1.973
2000/9/29	3.6179	0.0483	2.2668	0.4561	4.9759	0.5051	1.8354	-1.6985	1.1511	-0.2646	0.9456	2.859	1.6009	1.0131	0.5656	0.069	2.1127	2.2835	1.0086	4.0059	0.8929	3.0088	0.824	0.1685	0.7692	0.6052	0.318	0.7299	2.3175	-0.4149	2.6009	1.3489	-0.43	2.8952	1.2826	1.2182
2000/10/9	2.0484	-0.7246	0.7283	-1.2486	4.893	0.5863	3.5465	2.2678	1.7781	1.5252	-0.9368	1.5793	2.6261	0.118	0.1125	1.7931	3.6207	-0.7698	-0.8559	0.2853	4.3567	1.8041	1.7088	0	-0.458	1.9108	0.9509	-1.0145	2.4915	1.9583	-0.5297	2.9281	-1.9741	0.8441	-0.802	-0.5233
2000/10/10	-0.6387	2.1411	0.4715	0.2874	-1.8222	2.0816	-0.0561	2.0063	1.188	1.241	2.3641	1.6791	0.2047	-0.2062	2.6966	0.9485	3.1614	1.474	2.0863	1.4699	0.3914	0.3376	2.1914	6.562	6.365	-1.1806	0.471	0.8053	2.2099	-0.2861	-0.5706	3.5345	4.0906	0.1674	0.766	0.5786
2000/10/11	-3.5813	-1.6198	1.408	-0.3438	1.4105	-0.8972	0.1685	-2.381	-0.4834	0	2.7714	-0.9786	-3.2686	-1.7124	-1.7505	0.7383	-2.3656	-2.1407	-0.6342	-1.028	-0.8447	-2.0185	-1.0722	-1.3684	0.2163	-0.8433	-0.5469	-0.2179	2.7568	-0.9836	0.1913	-1.4155	-0.786	2.2841	1.0135	0.7845
2000/10/12	-0.0952	0.2906	2.5609	-1.3226	-2.9283	0.4115	-3.0286	0.2121	1.3185	-2.8387	1.7228	1.7295	-0.8448	-0.4506	-0.1114	-1.5989	1.2115	-2.2656	-1.844	-1.7941	2.228	5.3219	-1.8786	-1.4408	2.446	-1.9844	1.3354	-1.3828	-1.1047	0	-2.3291	1.7736	-1.036	0.1634	-0.5853	-1.9201
2000/10/13	0.8103	1.4003	-3.6703	-1.049	4.9774	0	-1.2146	0.7407	0.2055	0.664	-2.7982	-1.6393	3.1949	-1.207	-1.0033	1.5572	-3.7541	0.7194	0.7948	-1.7308	1.7949	-0.8965	0.4418	0.0541	-2.0365	0.7231	-0.3876	-1.2546	6.9681	2.7318	-0.9382	-1.3278	3.9409	-1.3051	-2.4811	1.3228
2000/10/16	-0.9929	0.7143	1.4991	-1.7079	4.8851	-1.4754	-1.5808	0.6303	2.324	-1.847	4.0909	-3.2099	-3.7152	-2.5657	-2.1396	2.5333	0.1131	0.7143	-1.7921	-1.7123	-2.4559	1.1513	-1.6862	-2.7056	0.3584	1.2563	-2.1012	-2.0927	-2.6852	-0.7252	-1.3812	-2.1867	0.8294	-1.0468	-0.7331	-2.0888
2000/10/17	0.2865	-1.3712	3.0462	2.2768	-3.6301	-0.8319	0.2974	-2.0877	-0.6012	-0.672	-0.655	-0.1276	-0.1072	3.4483	-0.2301	-0.5202	1.6375	-1.182	1.1679	1.2444	1.4848	-0.3252	0.4474	-1.6129	-0.2857	-0.0354	1.6693	-1.145	-2.1461	0.2435	-0.4802	3.1814	-0.1175	-0.8909	1.0426	0.2133
2000/10/18	-1.4762	1.3423	-0.0597	0.1172	-4.0512	1.7617	0.3559	-0.9595	0.2688	-0.6089	-3.1502	1.0217	2.4678	-0.6364	0.5767	2.3529	-1.6667	2.6316	1.0101	1.2783	2.2265	0.2447	2.5241	0.961	0.788	5.3191	2.3456	3.7066	3.6554	0.1215	2.7744	1	1	2.809	0.172	2.0224
2000/10/19	4.5916	0.0473	-1.7329	0.5851	-4.0741	-0.4122	-4.7872	0.1076	-2.0107	-3.5398	-1.3616	-1.201	1.0471	-0.2745	-0.8028	-1.4687	-2.2034	2.4087	-0.9286	-1.165	0.1245	2.6851	-0.7241	2.2396	0.7107	0.303	-1.0695	-1.8615	0.1008	-0.4448	-2.0344	-1.6502	-1.5143	0.1639	0	-1.4085
2000/10/20	0.1848	3.5934	4.8343	3.8394	-4.0154	1.8212	1.2415	1.3978	1.8468	0.6351	-2.3006	1.7274	-1.2435	-0.0612	1.6185	1.685	0.0578	5.6146	1.0094	0.2456	-0.8701	0.6339	0.8023	1.2596	-1.1997	3.0547	1.0811	6.8285	10.0151	0.4874	4.992	1.4262	1.2419	2.5641	2.1888	2.5926
2000/10/23	-2.3985	-0.1826	1.1891	-4.93	4.9879	0.4065	2.3912	1.8028	1.8133	2.244	0.471	1.8239	2.2036	-1.9584	1.0239	0.7648	0.2887	0.7902	0.9993	0.441	4.5141	2.3622	3.0391	0.0541	0.2143	0.684	0.4584	-1.2784	3.2479	-0.768	-1.3313	1.158	1.1682	-0.7447	1.302	0.3094
2000/10/24	0.3308	-0.5487	4.2132	0.9428	4.9808	1.7004	-0.2994	-1.3542	-0.2639	-2.8121	1.25	0.7412	1.0267	-2.4657	0.3378	-1.8975	0.7484	-0.9979	0.5654	-1.0732	0.5399	4.3846	-0.7022	0	-1.0691	-0.3882	-0.8365	-0.9353	-0.4431	-0.611	-1.4264	0	-0.1155	2.7331	0.2902	2.5707
2000/10/25	1.2247	0.9655	-0.4125	-0.7589	1.3869	0.3981	-1.021	0.3168	0.1984	1.7643	-0.2315	0.6744	1.1179	-4	1.2346	0.1289	1.8857	1.7279	0.5622	-2.1696	0.179	-0.0737	1.0608	0.973	-0.072	-2.9555	0	0.1452	4.0498	0.2869	0.3129	0.5724	-0.289	-0.7303	0.2067	0.6015
2000/10/26	-0.0931	-0.9107	4.8329	-0.5294	0.7199	-0.9516	1.335	2.9474	-1.2541	0	0.6961	-2.1315	-2.1106	-3.1667	-1.7738	-2.2537	-0.5609	-2.5478	-1.1181	0.0504	-0.8338	2.8761	-2.5892	-0.9101	2.5955	-0.1004	-0.9202	-1.1603	-7.0145	-1.7981	1.1306	-0.7317	-2.8986	-1.3137	-0.9901	-1.4449
2000/10/27	-2.1891	0.1838	-0.1844	0.2365	0	0.2402	0.6587	0.6135	0.0668	-0.1387	1.0753	1.369	-0.4107	0.5164	0.7901	0.1976	0.3948	-0.581	4.311	-0.2519	-1.3814	-1.5054	0.431	-1.5127	0.9838	5.8961	-0.6966	-0.3668	0.276	2.705	0.2313	-0.4095	1.194	0.9052	2.25	-0.6067
2000/10/30	0	-1.9725	-1.1876	-0.236	-0.6433	0.7987	-0.7139	0.7114	0.8684	-1.25	0.304	1.903	0.8247	-0.3425	1.2318	0.1315	6.9101	-0.6574	2.7778	-0.4545	-1.0962	-1.6739	1.6452	0.384	2.366	-3.2901	-0.2338	-0.8837	2.156	4.6191	-2.1538	1.398	-0.708	0.2111	0.6927	1.4751
2000/10/31	-0.4762	-1.5442	-2.8312	0.5322	-1.7266	-2.0602	0.3595	-2.1191	-1.5232	-0.4219	-3.4091	-2.2892	1.0225	0	0	-0.2626	0.3153	1.3235	-4.087	0.5581	0.8005	1.1843	-0.4222	0.1093	0.2719	-1.7991	-0.625	0.2972	-0.2245	-2.0914	-0.9434	-2.2709	-2.555	-1.0532	-2.2663	-2.0551
2000/11/1	0.0957	0.2852	1.4843	2.8824	-1.4641	1.8608	-0.9552	2.0619	0.2017	0.1412	-1.2549	-0.1233	3.4413	1.4777	-0.1106	0.6583	2.9335	2.2496	1.0997	0.0505	3.7874	-0.7315	-0.424	2.0197	-0.2034	0.8328	0.5503	0	-0.7651	6.7247	0.5556	1.4938	1.0366	-0.479	0.4969	0
2000/11/2	1.9598	0.3791	-0.1896	-1.2579	-1.1887	1.112	-1.1453	-0.303	0.4698	0.4937	-4.2891	4.4444	-0.9785	0.7111	0.8859	1.2426	0.458	-1.2775	0.4079	0.4539	-0.1177	-1.8423	1.1356	-2.3542	-1.9701	-0.5286	0.86	0.1481	1.9048	-0.3336	0.1579	0.3271	0.7242	-0.107	-0.3296	0.9724
2000/11/3	2.5316	-0.3305	0.0543	-0.6369	5.0376	0	0.061	-0.1013	-1.336	0.7719	-5.0622	-1.182	2.3715	1.076	0.3293	1.7442	-3.1408	0.2157	-1.0156	1.2048	3.5357	-0.2252	1.4035	0.6575	-1.8018	-1.3617	0.6977	-0.7396	2.5812	1.4875	-0.9456	2.5265	0	1.6595	-0.4134	-0.7096
2000/11/6	3.6123	1.8475	1.3019	0.2331	1.6464	2.4352	-2.2547	0	0.2708	2.8552	1.5734	4.5455	-0.7722	-0.6321	1.7505	1.5873	-3.9226	-0.6456	-0.4788	0	7.1144	0.8277	1.1073	-1.1432	-0.8469	0.9764	-0.6159	-0.2981	-1.0846	2.3085	0.1989	1.6693	-0.0599	1.6851	1.0793	-0.4084
2000/11/7	-0.8385	0.2326	3.079	-0.5814	-2.6761	-0.3067	-1.6833	2.4341	2.5658	0.6093	-1.9793	-0.6293	-1.5564	-2.8457	-0.1075	-1	0.1633	-0.7942	0.756	-0.9425	-2.1254	4.4776	-0.8214	0.7709	0.427	0.6002	-0.6971	0	0.4386	-3.116	-0.1588	0.5473	0.4796	0.725	2.1355	-0.5638
2000/11/8	-0.1335	1.2065	0.8571	0.5263	1.6643	2.7692	5.0095	0	0.0658	1.9515	-1.2291	-0.403	1.2846	-3.5493	0.3229	0.4419	2.1196	0.2183	-0.7503	-0.4006	4.5603	0.5714	-0.5521	-1.6393	1.7718	-0.2983	-0.39	0.5979	-1.0917	1.4048	2.6243	0.3888	3.043	0.3085	1.4475	0.7732
2000/11/9	2.6738	0.8712	-0.1545	1.7452	-1.8505	2.4701	2.7778	0.495	1.25	-1.1881	4.0889	4.0462	0.4878	3.2154	-0.2146	0	3.4061	2.6144	0.756	2.0111	-1.4019	-1.0653	1.3185	0.4444	-0.2786	1.5625	0.6265	1.4116	-1.5011	-2.4426	1.7435	3.2533	-0.2895	0.2563	-1.1098	2.046
2000/11/10	4.0799	1.0909	-0.1806	6.8611	-1.3053	-0.073	-0.2938	0.2956	-0.5848	-1.2024	-0.1708	-0.0556	-0.7767	-0.5192	1.7204	1.5713	-3.6541	2.2647	0.2046	0	0.8952	0	-0.3425	0.719	0.2095	-1.3421	1.4008	2.0513	-2.1963	0.1868	2.1706	6.0765	-0.4646	-1.227	-0.4409	0.6015
2000/11/13	1.4178	0.8094	-1.6537	0.1605	-0.8817	3.655	0.1179	4.3222	1.1111	0.3381	-1.1121	-0.7782	1.7613	-1.2526	-0.1057	-0.9901	-1.2286	1.4533	1.838	-1.4293	-1.5658	-0.2154	0.6186	-0.1098	0.6969	-1.4267	1.3047	0.0718	1.9248	0.4849	0.6709	9.9717	-0.175	-0.5694	0.161	0.3986
2000/11/14	0.3289	1.6949	0.1051	5.7158	1.5567	0.141	2.5309	0.1883	-0.6464	3.0323	3.0277	-0.9524	2.3077	4.6512	0	3.0625	-1.6766	-0.5457	0.2674	-1.85	4.1888	0	0.5464	-0.9896	2.2837	1.6493	-0.0758	-1.0043	-1.3489	0.2227	-0.8515	0.4502	2.104	2.2905	0.8441	-0.6452
2000/11/15	2.2131	-1.9298	0.5512	0.6064	1.2409	-2.3239	0	-0.5639	1.4964	-1.6351	-1.3434	0.509	-1.2218	2.9293	-0.8466	0.4245	1.7602	0.9602	-0.2667	0.2038	7.3282	4.964	3.8723	-0.4442	-1.2179	0	1.6679	0.7246	0.9572	-0.6667	-1.419	-2.5608	-0.9159	-1.1705	0.3986	2.2478
2000/11/16	-6.6159	0.0894	-1.5923	1.8584	-0.4326	1.0815	-1.2055	1.4178	0.5769	-0.1995	-1.3617	6.8655	2.3787	4.1217	2.2412	1.2681	0.0541	0	0.2674	4.1179	1.6596	0.7539	0.4578	0.5577	-0.8904	-0.1987	1.2677	0	1.0384	-0.0746	1.0985	0.657	0.4622	0.7209	0.9925	0.4397
2000/11/17	-3.4779	-0.4468	-0.6366	1.8738	4.9964	5.4208	-1.5107	0	-0.956	-0.8661	1.3805	-1.2638	0	-1.0682	-1.4614	2.5045	1.0805	5.2989	-1.9333	2.832	7.0896	2.1088	-1.237	0.6656	5.0449	1.6921	-1.9882	-1.0072	1.6979	-0.9328	-0.7868	-2.4804	-2.2427	0.6135	-1.2972	-1.0214
2000/11/20	-2.9359	-0.2693	1.0945	1.6457	1.5172	1.4885	-0.649	-1.5843	0.7722	-1.0753	0.3404	1.8133	1.5799	-3.0168	-0.4237	0.9889	1.0689	2.0645	-0.6798	0.1899	-0.5226	-0.1332	-1.0547	-0.3306	1.3816	-1.6966	-0.9016	-0.9448	-0.2636	-0.7533	0.7931	2.2088	0.4706	-0.3049	-1.0354	-4.226
2000/11/21	-0.0458	0.8551	-2.0333	-2.7143	-0.8152	0.7333	-1.0689	1.2311	-1.0856	2.8533	-1.1874	-1.0477	-0.183	0.262	0.2128	-2.8226	-0.5288	3.6662	0	-0.6635	1.0946	-0.1334	0.533	-1.6031	-0.2596	-0.4315	-0.2274	3.2282	2.6872	3.2258	-1.8359	-1.6372	-1.815	-1.3252	-0.161	-1.1288
2000/11/22	3.3929	0.3124	1.8598	-0.4405	-1.9863	1.7207	0	2.1515	2.1304	-1.255	6.3519	0.3706	1.7415	0.098	3.0786	0.2964	-0.319	0.8537	1.7112	0.2385	5.4136	0.0668	0.2651	1.573	0.5205	0.4	1.0638	4.2644	6.9927	4.0074	2.2901	4.3276	0.477	2.4277	1.5719	10.0156
2000/11/23	1.9512	3.3363	-0.6351	1.2783	0.4892	-1.6265	1.4406	-0.641	-0.1896	2.3411	3.7127	-0.5274	-0.9009	0.2936	0.9269	0.3546	-0.8	-0.9674	-0.2692	-0.0476	-1.5612	-0.6008	1.7845	0	2.3948	2.8552	-0.0752	-1.5678	-1.5237	-1.2725	-0.597	-1.404	1.3056	-0.0504	-0.7937	3.5849
2000/11/24	-2.6533	-4.1756	-2.7963	-2.5243	-4.3115	-5.6217	-1.7751	-4.6083	1.2666	-3.1373	-3.9689	-6.3097	-4.7273	-2.7651	-4.7959	-5.3004	-4.1398	-6.1661	-1.3495	-3.8095	-5.8013	-5.6414	-4.026	-0.7743	-5.4362	-3.6152	-1.6554	-2.4238	-6.6368	-4.01	-1.8018	-5.2427	-1.8161	-1.5641	-1.72	-0.8197
2000/11/27	0.3128	-0.1348	-1.4521	0.8466	0.5814	0.0701	1.0843	-0.7729	10.0063	-0.9447	2.269	-0.9621	-0.9542	-0.736	0.4287	0.3731	-0.6169	-2.4723	-0.5472	0.4455	-0.4874	-0.7829	-1.5562	-0.223	0.9358	-1.9424	0.2295	-1.3485	4.6228	1.2309	-1.8349	-1.4344	0.4177	1.3326	-1.4652	-1.607
2000/11/28	1.559	2.1592	1.7237	2.8148	0.9393	3.4314	1.6687	2.4343	0.9665	1.4986	0.9509	3.7143	1.7341	3.2693	3.842	0.3717	1.298	2.4016	2.132	0.4929	2.0036	1.5065	1.7182	4.0782	0.6623	0.1366	0.0763	0.9353	-2.2093	-0.8843	2.2975	2.1483	1.426	3.1866	1.1979	3.1731
2000/11/29	0.8772	3.1264	-0.6013	3.6984	3.0064	-1.4218	0.762	-1.9011	2.027	-0.9396	-2.3548	-0.1653	-2.2727	1.0444	-0.6166	-0.4321	2.0056	-1.759	-0.3367	-0.6866	-2.8808	-2.2615	-0.3378	-2.7375	-2.9605	-1.7053	-0.5339	1.0691	-2.1739	-1.8959	-1.2181	-1.9674	0	1.9608	0.1633	-1.4473
2000/11/30	-2.5217	-0.2989	-1.3473	0	0.139	-1.3049	0.5817	0.2907	-2.2627	0.271	0.0804	0.1656	2.0349	-2.3902	3.4126	0.248	0.1092	0.4642	1.4865	0.1481	4.1798	-0.94	0.4068	0.1104	-1.8983	0.5552	0.3067	-1.0578	-1.2636	-1.1368	-1.2717	0	-0.9959	-0.9135	-1.141	-0.1836
2000/12/1	-1.4719	-0.2998	0.3623	1.1116	0.2082	0.9743	0.1157	4.058	-2.3715	-0.0676	-0.4016	0	-0.8547	-2.2502	0.8	0.8658	2.5641	1.3861	0.6658	-0.8383	5.4357	0.6569	2.5658	-0.0551	0.622	0.1035	0.5352	2.6372	3.045	0.9582	0	2.5606	-0.6509	0.2426	0.2061	0.5057
2000/12/4	-2.8972	1.1168	0.6665	-1.6491	3.8781	3.5148	3.8128	1.1142	2.8918	0	-0.6452	3.0303	1.7241	0.9479	1.8849	2.759	-0.0532	4.0365	0.7275	3.5803	3.2733	3.5533	0.0658	-2.813	2.3352	1.3788	0.2281	-0.8333	-1.4561	-0.7213	-0.9368	2.4966	0	1.5489	0.6993	0.0457
2000/12/5	1.5851	0.5947	0.2207	-0.0466	5	-1.9308	5.0083	1.7447	0.6183	0.9466	-0.3247	1.123	1.2241	0.0335	-1.6553	-1.074	0	-1.3767	-1.3789	-0.3841	-0.1585	-1.1204	-0.2632	2.0431	0	1.2241	1.6692	-0.7003	0.3911	0.7266	0.591	-1.9092	1.2507	0.6196	-0.2859	0.2286
2000/12/6	-1.1932	-3.0405	0.3303	3.4483	1.7143	-0.9504	1.8548	-0.8123	0.3911	4.0188	-2.9316	-1.8509	-1.1163	-2.2461	-3.1683	-1.9903	-6.3332	-2.3477	-1.8642	-0.1446	-0.0397	-2.4079	2.0449	-0.2781	-2.6174	-0.2351	-1.5672	-1.2694	3.2468	-0.1898	-0.9009	-2.6846	-0.1176	-1.4211	-0.6964	-1.8704
2000/12/7	-0.0464	-0.7404	-0.7133	-1.4414	1.4357	-1.5079	0.5723	-2.5478	-1.6138	-0.5151	1.0906	-0.3772	1.8815	-0.7888	2.5562	-0.7385	10	-1.2995	-0.4749	-3.6197	-4.8829	1.3062	3.7492	-2.0078	-2.0675	-0.5387	-0.3033	-0.7143	2.0964	-1.1792	0.1976	-0.3448	-1.7079	-2.8352	-0.6188	-1.9526
2000/12/8	0.3253	-0.0439	-0.2487	3.1993	-4.9846	-0.1392	3.3626	4.0149	3.9593	-1.2298	-1.1618	-1.4062	-1.0157	-0.4494	-2.3928	2.5418	3.4091	-0.1975	-0.4772	-0.7511	2.8381	0.2149	-0.4984	-0.8537	-2.1816	-0.0677	0.6844	0.2878	-1.5195	1.7706	0.0394	-0.346	-0.0599	0.0989	1.5774	-0.5216
2000/12/11	-0.4632	-2.4583	-1.6343	-0.62	-4.2098	-1.5331	-0.6006	-0.0898	-1.3602	0.5898	-2.6029	-3.6204	-3.4515	-0.9375	-1.9408	-0.7255	0.4995	-0.5277	-2.0548	-4.0852	0.4058	-0.5004	-4.0075	-0.287	-4.1727	0.3726	-1.5861	-1.6499	-1.5847	-2.7988	-1.183	-1.1806	-2.7578	-2.668	-1.5529	-3.4318
2000/12/12	0.7911	0.9451	0.5632	1.9608	2.8398	1.3447	0.1007	0.6289	-1.765	-0.6515	0.6897	0.9676	0.5797	0.4206	0.8333	2.0097	1.2922	0.7294	1.049	0.06	3.2741	0.5029	0	-0.9211	2.1021	1.89	0.5372	0.2188	1.5254	1.1673	0.5587	0.9838	1.603	1.0152	2.1586	0.7404
2000/12/13	-0.8772	0.8917	1.1201	-1.6608	-1.2492	-0.5587	0.1509	1.875	-0.5615	4.9836	-0.4281	-0.3382	-0.3842	-0.8377	-0.3099	0.9552	3.3366	1.58	0.346	-1.6787	2.4658	1.5011	1.1089	-0.2905	-0.3676	1.0268	-0.6107	0.5822	-1.2521	-1.1538	-0.4762	0.9047	-0.3641	0.0503	0.3657	-0.392
2000/12/14	1.1644	-1.9001	-0.6369	0	-2.53	0.1404	-0.4018	0.2629	-0.1694	0.3748	0.7739	-0.7919	0.0964	-0.5984	-1.658	1.6558	-2.1842	0.2592	0	-1.0366	4.3545	-0.6338	-2.4516	0.9907	-0.5904	-0.9836	-0.9985	-0.7959	-1.5638	0.2724	-0.2791	-1.0345	0.8526	-0.1005	-1.498	-1.2297
2000/12/15	-1.8416	0.7658	3.5117	-3.8222	-3.2104	-0.8415	-0.4539	-2.6224	-0.905	-1.1823	0.6826	-0.057	-1.2524	-0.1416	-1.0537	-1.9197	1.8932	-1.6807	0.4828	-3.2656	5.8931	-2.197	-1.9841	0.0577	0.0742	1.1589	-0.7758	-0.5106	-0.8587	-1.6686	0.6397	-0.3484	0.3623	0.7541	2.6305	0.5976
2000/12/18	4.878	2.5928	1.804	-2.9113	-5.0106	3.1117	-4.6099	3.5907	1.0274	-3.1486	0	-0.6275	0.9756	-0.7092	0.3195	-0.5338	6.7651	-1.8409	-0.0686	3.6306	-0.0691	0.0725	-0.0675	-0.1153	-1.7804	3.3061	0.3909	1.5396	0.2165	0.0395	2.066	1.2587	1.6847	-0.0499	1.682	-0.8416
2000/12/19	2.5939	2.3094	-0.6612	2.4274	1.3373	-0.823	0	1.0399	1.2429	-0.6502	0.4237	2.411	-0.5797	4.7857	0.2123	0.2982	1.4726	-0.4689	-1.2363	3.1346	-3.1131	0.7965	1.1479	-0.7506	0.5287	-0.507	0.1558	-0.5054	0.0432	-0.1972	-0.9731	0.8978	-0.8876	0.9486	0.4332	0
2000/12/20	-0.0872	2.1295	2.1832	1.487	-4.8387	1.4523	-0.3717	1.0292	1.8973	0.5236	1.6878	0.2803	1.3605	-1.8746	0.8475	1.7241	0.6596	2.8937	0.4868	-1.7878	0.0357	-0.2874	0.1335	-0.5236	-2.1037	4.1401	0.2333	1.8868	-1.1231	0.5929	0.9827	1.3005	0.3582	1.3848	1.1765	1.8472
2000/12/21	4.7557	-1.0425	-0.5732	-0.641	0.6163	0	-0.3731	-0.5942	-1.0405	-1.0417	0.166	0	-0.2876	-1.5283	-0.105	-1.2274	0.9174	1.308	0.8997	-1.699	1.1777	0.8646	0.0667	1.5789	2.8396	-0.7951	0.4655	0.0712	-0.2184	-0.9823	0.0389	2.5676	1.7252	0	-1.0465	-1.0784
2000/12/22	-4.6231	-5.5626	-2.4633	0.6452	-1.7611	1.4315	-1.3911	2.2203	-1.2175	1.5132	0.2486	1.1738	2.9808	-0.2116	-1.0515	-1.0651	3.8095	1.0329	-1.2346	-2.963	1.6931	3.2857	-1.5323	-0.5757	-0.5224	-1.2022	-0.9266	-0.9253	-0.4816	-1.1111	-1.0506	-1.054	-0.7602	-0.3902	-1.0576	-0.4955
2000/12/25	-2.3581	-0.9817	-0.9135	0.4121	-4.9883	0.672	0.217	4.4277	3.3613	0.5185	1.157	0	-0.5602	-1.4846	1.169	1.6148	0.1668	4.4089	1.8056	-2.2901	5.7579	0.3458	3.3153	-1.4476	-1.8755	0	-0.1559	-0.7902	-0.6159	0.321	-1.1404	1.8642	-0.9428	-1.3712	1.6231	-1.4442
2000/12/26	-2.415	-0.1803	0.0813	1.5504	5.0041	0.2003	-1.3535	0.08	-0.7046	1.2895	1.7157	0.5525	1.5023	-1.5788	0.8403	1.8835	-1.7485	-0.6732	-0.1364	5.4687	-0.656	0.3446	-0.4584	-0.1763	-2.7523	1.8409	-0.1561	0.3621	-0.8411	-0.88	-0.2784	-0.3922	-0.4164	2.7309	0.3506	1.6675
2000/12/27	-0.4125	-0.4515	-0.3251	-0.1347	-5	1.3324	-0.2744	0.4796	-2.1288	1.3367	1.0442	-2.1429	-0.37	0.2552	-1.25	-1.7909	-4.1525	-1.91	-1.2978	-2.6543	0.1321	-1.3736	-1.25	-1.236	-3.066	-2.2059	-0.6255	-0.6494	0.625	-2.7441	0.1197	-2.4934	-1.2545	0.9183	-1.3199	-1.2425
2000/12/28	-0.092	0	2.093	-0.5845	-5.0164	0.0657	-5.0083	0.7955	-1.4501	0.8794	-2.3847	-1.6844	-0.8357	3.4182	-0.7384	0	9.9912	-1.3191	1.8685	0.1268	-0.2967	-0.4875	0.2665	-0.1192	-0.2433	2.5689	1.0228	-0.3631	1.1979	2.0747	1.9522	-0.4038	3.5693	-0.1437	-1.0622	0.3523
2000/12/29	0	0	0.9052	0.8141	-5.0216	3.9422	0.4635	2.5257	-0.1132	0.8095	5.1303	1.8846	2.1536	0.1758	0.5313	0.7059	4.4614	4.4558	0.7473	1.5199	3.9352	-0.6298	-0.9967	5.4893	1.2195	1.069	0.3115	1.0204	0	3.8618	0.1172	0.6757	0.4089	1.3429	0	1.0532
2001/1/2	5.0207	0	2.533	1.3908	-5.0137	5.7522	5.0173	4.9269	-4.5326	-0.5559	2.7885	4.3722	3.1164	3.6153	5.7082	3.8551	1.9238	6.3376	1.416	0.4367	-1.6227	1.2676	3.8255	1.5837	10.0402	0.9973	1.8634	1.3709	1.1399	5.1663	0.3123	0.2685	0	4.8746	6.6402	5.1117
2001/1/3	2.7193	10.0227	0.1029	2.2124	4.9904	-1.0759	4.9973	2.2744	0.8902	1.118	1.8086	0.8593	0.3556	0.4065	1.8	0	4.7188	0.9742	-0.4654	-1.9876	-0.5175	-0.3477	1.4867	1.4477	3.0657	-1.4363	0.7622	1.0676	0.2167	-1.0048	0.9728	1.071	8.2606	0.4061	0.2983	0.0472
2001/1/4	-2.1776	5.812	-1.2596	-2.4675	5.0274	2.1752	-0.523	-1.8651	1.9412	3.7469	2.8868	-0.9585	-2.2143	-3.5088	-0.7859	-2.081	-0.2523	1.3053	-0.4008	-2.5349	0.6502	-2.1633	-1.7834	-1.2075	-1.204	-2.884	-1.2103	-1.2676	1.7734	1.391	0.6936	3.4437	-1.9882	-0.2247	-0.9665	-0.8966
2001/1/5	-0.1309	5.1422	0.1822	0.6214	-3.1332	-0.7688	-2.0505	1.2427	-2.3081	0.0592	1.0072	1.7204	2.7174	1.3636	5.2475	3.3889	0.4698	0.112	1.006	1.0403	4.2636	-2.2111	1.297	0.2222	1.4337	-0.6252	-0.6126	-0.4993	0.0425	-1.6314	-1.2246	-0.5122	1.2061	0.1802	1.3514	0.4286
2001/1/8	-1.1801	-1.2968	-2.4168	-3.7494	-5.0314	-2.9797	-3.3816	-0.9386	-1.4767	0.4142	1.6382	-2.7484	-1.8519	-2.4146	0.9407	0.7778	-3.8489	-3.9731	-1.328	-1.8018	0.3098	-0.0729	-1.6645	-0.3326	-1.4841	-2.9569	2.3883	-1.2903	-2.1665	-4.3724	-2.5959	-2.574	-2.4377	0	-1.2593	-2.3708
2001/1/9	0.2211	-1.3138	0.5859	-0.5958	0.6623	-1.2899	2	-2.551	0.8393	0.0589	-3.3637	1.413	0.1797	-1.1665	-4.0075	-1.323	-1.1223	0.1748	0.9421	0.7864	0.0309	-1.3869	-0.1953	1.0011	-2.0086	0.1297	-0.1505	-0.2179	0.2605	0.0788	0.5569	0.1982	-1.6102	-2.0683	-0.5251	0.7285
2001/1/10	1.8976	1.7497	0.503	0.0922	1.4098	1.8668	-2.1786	1.4959	1.3674	0	3.4808	1.0718	0.8072	2.2532	1.068	-0.2793	-0.681	0.5236	1.9333	-0.1951	-1.1115	2.6647	0.5219	0.4405	0	0.3561	0.0754	0.2183	0.9095	-0.1575	0	0.3296	-0.4515	0.7805	0.641	0.7715
2001/1/11	0.0433	-3.514	-1.7123	-2.3952	-1.7609	0.8552	0.2784	-0.5158	-0.9971	10.0118	-1.822	-1.3256	-0.9786	-1.609	-0.9606	-0.8403	-1.7143	-1.8519	-0.654	-0.9772	-4.8704	-1.9466	0.9734	-2.9605	0.7321	-0.1613	0.5271	0.581	-2.2318	5.4043	3.6392	-1.9054	0.3401	-2.5968	1.5362	1.1483
2001/1/12	-0.7792	-0.5037	-1.9298	0.1416	1.5094	-2.4228	-0.5552	-2.1481	0.6517	-2.409	-1.2848	-1.021	-2.6056	-0.391	0.485	-2.7684	-5.7752	-1.0613	-1.9092	-2.8289	1.444	-0.2941	0.3856	0.452	-0.1453	-3.0695	-0.9738	-0.8664	-0.7463	-3.5554	-1.9847	-1.6745	-2.3729	-0.2339	-1.5498	-1.6556
2001/1/15	-2.0942	-6.7757	-2.2684	-9.9906	2.2305	-3.8485	-4.9135	-3.1037	-5.5327	-4.0044	-5.5676	-5.1031	-5.5351	-0.2141	-3.1853	-4.5904	-1.522	-6.4362	-2.4161	-4.3331	0.2265	-4.7198	-4.4174	-3.9933	-6.3319	-2.1	-2.2693	-1.748	-7.6515	-3.9581	-2.3364	-2.6567	-3.6458	-3.4224	-5.06	-3.7518
2001/1/16	0.3119	-1.7544	0.6711	-1.7277	-3.2727	0.1291	-4.9912	0.8594	-2.1614	-0.8	0.0766	-0.4577	1.9531	0.0715	1.6949	0.8526	-1.6291	1.9108	1.0316	0.1415	3.6798	-3.6378	0.6028	0.7616	0.3885	0.5107	1.6254	-0.2965	3.8314	-2.4646	1.0766	0.8397	0.1802	-1.6019	-0.2369	0.6997
2001/1/17	-3.3319	-2.2109	-0.7222	2.9835	1.7857	1.8698	0.1236	-0.0775	-1.2346	-0.7488	0.6121	-0.977	1.6284	-0.7505	-1.3725	-0.8454	4.0764	-0.4375	-0.7488	-1.1307	1.1831	1.9277	-0.0666	-1.1628	-1.6254	0.7791	-1.1424	0.223	-1.7528	-0.29	-0.9073	-1.6655	-0.2398	-0.296	-0.4749	-0.7444
2001/1/18	-2.8952	-5.9565	0.1399	0.7243	4.1551	2.3418	2.0988	1.5504	-0.6579	-2.2635	-2.8137	0.4643	-0.5655	1.3684	1.1928	-0.609	2.4072	-1.8205	0.5487	-0.7863	-1.3846	1.9701	-0.2665	1	0.4721	-0.2353	0.6163	0.4451	-1.9249	-0.4985	0.0796	-0.4234	-0.8413	1.0391	-0.2386	0.35
2001/1/19	4.1174	2.1267	0.922	3.1844	-2.1277	0.1855	1.7533	-0.7634	1.6556	-0.8314	0.5477	1.5598	0.2844	1.2433	0.7859	0.7966	3.1076	1.9821	0.8186	1.2248	0.6864	2.7048	0.1336	1.922	2.2709	0.9434	0.9954	0.8124	3.8296	0.9186	1.6309	1.2048	1.5152	2.2527	1.674	1.5944
2001/2/5	-1.5909	-5.4323	-6.2846	-7.0184	-1.9022	-6.1111	-4.9911	-5.3846	-3.6482	1.6168	-4.358	-3.8111	-3.8752	-0.0351	-3.3138	-4.0122	-1.7002	-4.7022	-1.8268	-1.0676	-5.7639	-1.8059	-1.9346	2	-2.3737	-6.8758	-1.3647	-1.3919	-0.4149	-4.5925	-1.7613	-3.6415	-2.3284	-3.2567	-5.2136	-2.6484
2001/2/6	-3.0023	0.7659	-0.5022	1.0707	-3.1394	0.263	-2.5641	-1.626	0.2705	0.0589	-0.895	-1.715	-0.6883	-1.1934	-0.1008	-1.8366	-2.3192	0	-0.4135	2.518	-2.0717	-1.9157	-0.4762	-2.521	-2.6667	-0.5376	-6.0032	-1.6345	-1.8519	-0.5204	-0.4382	-1.6715	-2.3227	-3.3663	-0.8685	-1.0076
2001/2/7	-0.381	-0.9501	-2.7316	-0.1589	-4.1945	-1.7049	-5.0064	-0.9091	-1.2812	0.2356	-1.4778	0.361	-0.9901	-2.2735	-2.5227	-0.1935	-2.8169	-1.9737	-0.1384	-0.4211	-1.2424	0.3906	-0.8886	-1.4943	0.3223	-2.018	-2.437	0.3776	0.4717	-1.3949	-8.4834	-1.626	-1.7522	-1.7418	-1.7105	-0.9669
2001/2/8	-1.0038	-6.1391	-2.381	-1.5385	-4.9751	-1.7345	-5	-2.5021	-1.9809	-0.5875	-2.75	-4.3165	-5	-4.3984	-2.0704	-2.521	-3.5197	-3.2215	-1.8018	-1.1276	-1.7681	-3.1907	-3.0345	0.0583	-4.8996	-0.6988	-3.876	-2.4831	-3.5681	-5.5261	-10.0131	-3.5312	-2.8662	-2.659	-1.6978	-2.1069
2001/2/9	0.2414	3.0148	2.6266	1.2931	0.5236	1.0862	4.9787	2.6518	0.5575	0.4728	2.1422	2.7569	-1.0526	2.2814	2.1142	2.122	4.5494	2.0804	0.4234	0.7128	0.3808	1.2862	0.7824	-0.9913	0.4223	-2.0741	1.0753	0.9259	0.7303	1.6846	4.033	3.0374	1.5738	2.3567	2.0294	1.3648
2001/2/12	-3.1792	0.6944	0.5484	-0.9043	-3.4375	-1.4775	0	1.5	-1.6632	-2.7647	0.2517	-0.061	0.5319	1.0037	4.3478	0.3896	0	1.2228	-0.4919	0	-1.7241	1.1905	0	0.1767	-1.8503	-0.3404	-1.1525	-1.9113	-6.2349	-1.0584	-0.7473	0.6047	2.195	-0.9942	0.2962	-0.5179
2001/2/13	0.398	0.1478	0.4545	2.4691	1.6181	1.227	1.897	0.6568	0.7752	-3.8113	0.8368	1.6473	-0.7407	0.0368	-0.3968	0.2587	4.1872	0.604	0.2119	-0.7077	-0.1053	-0.0784	0.7057	1.2346	2.2279	-0.2657	0.4484	0.7015	4.0206	-1.8605	0.2353	-1.5778	-0.3159	1.4271	-1.1392	0
2001/2/14	0.0496	-0.6886	0	0.7858	0.3185	0.202	1.3298	-0.6525	2.1678	3.7736	-1.2448	1.3205	0.2132	0.3679	0.3984	-0.8387	0.2364	-1.2008	0.6342	0.1426	-3.4773	0.471	0.3504	-0.5807	-0.0838	0.4947	-0.1786	-0.4644	-0.0991	1.6114	-0.7981	0.7634	0.1901	0.0521	0.7256	-0.0521
2001/2/15	0	-1.7335	-0.3922	-1.2474	-3.0688	0.0672	1.8373	-2.2989	-0.7529	-1.2121	-1.4286	-0.237	-1.383	-1.1364	-1.8849	-0.7807	-1.022	0.0675	-1.1204	-1.637	-1.7467	-0.8594	-1.257	-0.7009	-0.2517	-0.4165	-1.1628	-0.7776	-0.7937	-1.306	-1.3251	-0.7576	-1.518	-3.3854	-0.1271	-0.9375
2001/2/16	-0.4458	-1.2601	0.7571	-1.2105	-4.8035	0.4701	-1.933	-0.8403	1.3793	-0.3681	-1.4493	-1.4252	-2.9126	1.1123	1.1122	-0.5902	-0.1986	0.4049	0.0708	-1.013	-6.4815	0.394	-0.0707	1.7059	-1.598	0.3802	-2.6244	-2.8997	-0.1	-1.7013	1.3429	0	-1.6699	-0.2156	1.6971	0.2103
2001/2/19	0.2488	1.6845	1.3826	0.5328	2.0642	2.6738	-0.4599	4.661	2.7211	0.0616	1.0381	0.9639	0.5556	-0.2934	0.8	1.0554	1.7509	1.6801	0.7077	-0.731	2.3366	-0.7849	1.2031	0.7519	2.5641	1.1742	-0.7435	0.8878	3.4535	1.2981	0.284	2.6718	0.9798	2.9714	0.4172	0.7345
2001/2/20	-0.794	0.6024	-1.7788	-2.8087	-1.6854	-1.9531	0	-1.7814	-1.6556	-0.2462	-2.6541	-2.2076	0.5525	0	-1.5873	-2.0888	1.1341	-1.388	-0.4216	-0.6627	0.5805	-1.5032	-0.6993	-0.4018	-0.1667	-1.0109	-0.6554	1.12	2.5641	-0.2848	0	-1.2639	-0.3881	-1.0493	-1.4125	-0.9896
2001/2/21	-1.6508	-3.2435	-2.6864	-0.8724	-5.0286	-2.5896	-1.3861	-5.1937	-1.5488	-1.4806	-7.0361	-2.3795	-5.6044	-3.6778	-1.2097	-3.8	-2.1268	-2.815	-1.8349	-2.4463	-3.4244	-5.2209	-4.2958	-1.7291	-3.005	-1.1725	-2.9218	-2.769	-2.5	-3.8553	-3.2563	-1.9578	-3.5065	0	-0.9692	-1.2625
2001/2/22	-0.3052	1.8566	1.1166	0.22	0	-0.3408	1.7403	-1.1304	0.8208	1.0645	-6.0549	0.6875	-5.5879	0.2291	-1.0204	0.1386	0.5136	0.5517	-0.9346	-3.7234	0.1992	-0.8475	0.4415	-0.5865	-0.7745	2.0666	-1.9417	-2.1969	-3.3382	0.0495	0.2439	0.4608	-0.2019	1.0074	0.4255	-2.4507
2001/2/23	1.4796	1.2658	0.7975	1.7563	-3.1288	1.7784	-0.1974	2.0229	1.6282	1.9827	4.2296	2.1105	3.4525	0.9143	1.7526	0.8997	0.5896	1.166	0.9434	-0.0789	2.8628	1.5385	2.4908	0.531	-4.6834	0.2625	0	-2.995	-0.3504	0.8412	1.1192	3.1346	2.1578	2.5722	1.5254	0.1638
2001/2/26	0.553	1.8	1.8564	1.4024	-4.9689	1.9489	0.4614	0	1.1348	-0.3038	5.8937	2.0061	-0.3576	-1.9253	0.304	2.6749	1.3286	1.6949	1.5097	3.8705	2.242	0.9259	1.0722	0.4108	0.455	2.5804	2.9703	1.3722	3.6163	2.0118	2.0693	0	0.132	1.3306	1.419	1.5267
2001/2/27	0.45	0.6876	-0.0598	0.1064	1.9608	0.3955	4.5932	4.3103	0.066	-0.6094	-1.5511	0.0596	2.0335	-2.7714	1.6162	1.5364	1.6969	0.6667	0.4249	0	2.8355	1.1676	-0.1414	-0.4676	1.8116	0.2187	0.9615	1.4382	-4.6049	-0.6253	-0.3772	2.1497	1.9117	-0.7576	0	0.3759
2001/2/28	0.0498	0	0.4484	-1.594	5	0.0657	2.0703	-1.8182	-1.3193	2.4525	-1.6682	-1.3699	0.9379	2.7712	0.994	-1.3816	0.5309	-1.3245	0.8463	-0.5323	-1.4706	1.0717	-0.2125	0.2349	0.5338	0.0728	-0.9524	1.251	0.6098	0.8712	-1.2778	-0.8708	-2.1992	0.5089	-0.823	-1.1236
2001/3/1	1.4428	-0.7805	0.5655	-1.5659	-1.9536	1.378	1.9668	0.1684	-0.3342	-0.5386	1.3195	1.4493	0.5807	1.2327	-0.7874	1.2675	3.1309	-0.2685	0.4895	0.0765	0.1119	-1.4682	3.4776	3.222	-0.7965	-0.3635	1.1538	-0.2471	1.8182	-0.7198	0.3835	-0.2196	1.3228	-0.6076	0.166	-0.1082
2001/3/2	2.8936	1.2291	0.1776	0.7131	2.7397	0.1942	0.0603	1.0084	1.6097	1.6847	1.3953	0.7738	1.2702	-0.0381	2.0833	0.1318	1.3168	1.4132	0.2088	1.9862	-0.4845	-0.1656	-0.0686	3.0079	3.3006	2.4444	1.711	0.7432	-0.5952	0.0483	0.8118	0.6603	0.7833	0.3566	0.6628	2.6544
2001/3/5	-0.0477	-1.9427	-1.743	-0.2179	4.9697	0.2584	2.1687	-1.3311	-0.198	-0.5325	-2.2018	-1.6539	-1.3683	-0.7233	-0.3887	-1.25	2.2744	-0.3981	-1.0417	1.573	-0.1498	-0.4975	-0.755	2.6446	-0.4318	-0.9615	-0.4673	0.7377	0.499	2.2705	-1.0895	0.4373	-1.0363	-0.9137	-1.3169	-0.0528
2001/3/6	0.7153	-1.3373	0.9621	0.4913	1.3857	3.2216	0.1179	2.0236	-0.1323	-1.1898	-0.5629	1.021	3.1214	1.0736	-0.3902	0.9993	3.0357	-0.3331	1.6842	-1.4749	0	0.0833	-0.4149	-1.7177	-0.8673	0.4315	-1.0329	-1.3832	-1.4399	-1.7478	0.2395	-0.5806	-0.0654	0.5123	-0.5421	-0.7392
2001/3/7	0.142	0.502	0.3276	-0.3259	-1.4806	-0.1248	0.6478	0.0826	2.4503	-0.3612	0.566	-0.8323	0.8969	-4.0971	0.1959	-0.1319	-2.3981	-0.5348	-1.1732	-1.6467	0.15	-0.4996	0.0694	1.5838	-0.4374	-0.8235	-1.3283	-0.7426	-0.7557	0.9615	-0.43	0	0.7204	0	0.6289	0.1064
2001/3/8	1.0875	0.05	-0.089	0	-2.5434	-0.6875	0	1.0735	-0.1293	-0.8459	-0.5629	-1.0192	-1.3333	-5.3797	-0.782	0.1982	-0.5967	4.1667	0.419	2.3592	0.6742	1.841	-0.2082	-1.2366	1.2302	1.8051	1.4423	0.9975	-0.8122	0.6667	1.1036	0.5109	0.13	1.9368	0	0.6908
2001/3/9	1.3564	1.997	1.0695	1.7984	1.1862	-0.6293	4.096	1.3889	0.7767	4.0829	3.5849	-0.0606	-0.1126	-0.1672	-0.6897	1.2525	0.9181	-0.5161	0	0.223	-0.9301	2.3829	0.2086	-1.4154	1.1285	0.6383	1.327	2.8807	0.7677	-0.2365	3.4646	1.8882	-0.5195	0.35	1.25	0.7916
2001/3/12	-2.815	1.5174	1.9988	-0.6959	4.3376	0.8233	-0.1686	-0.0806	2.7617	-2.2248	0.6375	1.0909	4.8478	-5.4858	0.8929	0.3906	1.4346	1.0376	1.1822	3.635	1.2017	-2.0064	1.5267	-1.0491	1.2876	-0.3876	-0.9355	-0.24	0.8634	-0.9957	-0.4128	0	1.5013	1.146	-1.1523	-0.9424
2001/3/13	-0.8072	-1.3018	-2.219	-0.6469	-0.2247	-1.6332	-2.759	-2.8226	-1.9375	0	-1.9005	2.3981	0	-6.6903	-1.2783	-1.751	-0.069	-0.7702	0.0687	-0.3579	0.2968	0.2457	-1.8455	-0.6696	-1.6102	-0.7075	3.1161	-1.2029	0.9567	-2.5862	-2.1649	-1.6393	-0.2572	-1.0837	0	-1.4271
2001/3/14	1.3882	1.2702	0.501	-0.0543	1.2387	1.1494	1.6213	-0.4979	0.7011	1.3772	0.9225	0.1756	0.5376	0.9497	0.2988	0.396	-0.069	0.4528	0.1374	2.8736	-0.5179	1.2255	-0.0696	1.236	1.2059	-0.3563	4.5788	0	2.7431	0.59	0.8475	-0.5797	1.8698	1.0956	0.2914	0.7507
2001/3/15	3.3994	-0.2412	-1.0264	0	1.891	-0.1894	0.5128	0.0834	-0.8228	1.2995	3.2907	0.5845	0.107	0.8937	0.3972	0.789	0	-1.7386	1.4403	-0.2793	-2.7891	0.8071	0.2787	-0.6659	1.617	0	-1.0508	-0.6494	0.9709	2.6882	-0.6069	0.7289	1.2658	0.0985	-0.083	-0.4258
2001/3/16	2.2374	-1.2089	-0.6815	1.9544	-1.2009	-1.518	-1.3605	1.5833	-0.5743	0.758	-0.885	0.6973	-0.7479	-1.6317	0.9891	0.9785	-1.5544	1.4417	0.2705	-1.3305	-0.4973	-0.8807	-0.3475	1.1173	0.5025	0	-0.0885	-0.0817	2.2115	-2.4274	-0.7046	3.4009	-0.0625	1.8701	-0.8725	0.2138
2001/3/19	0.0447	-0.0489	-0.2088	-0.426	2.5414	2.4406	-2.9885	0.6563	0.1926	-0.1736	2.2321	0	1.3994	-5.545	2.3506	-0.7106	-4.1404	-0.1938	0.5394	-0.6388	0.3845	-0.3231	0.7671	0.221	5.6667	-2.5742	-0.7086	-0.7359	3.81	-0.6829	-0.7569	1.2596	0	-0.1449	0.0838	-0.4267
2001/3/20	2.5446	1.6161	0	-0.2674	2.1552	0.3135	2.3697	1.8745	2.3062	-1.3333	2.2707	-0.7501	1.1677	1.3547	-0.3828	1.8868	2.489	1.8123	-0.2012	-0.3571	-0.0383	2.188	1.5225	-1.1025	1.3407	4.8073	1.1597	1.7298	-0.2266	2.1611	0.5243	-0.7602	0.7505	-0.1451	0.1256	0.4821
2001/3/21	-0.3047	1.3012	1.4948	2.4129	-0.4219	1.375	-1.6204	2.32	0.0626	0.1175	0.1708	-0.9302	1.6789	-0.5941	1.4409	0.5747	-1.1786	1.6529	2.3522	0.7885	-1.4559	1.1102	-0.2727	1.9509	0.3113	2.556	0.1764	3.6437	-1.4078	0.9615	2.0863	0.4178	-0.807	-0.1938	0.7946	2.0256
2001/3/22	0.786	3.0923	0.1473	1.466	-4.9788	-0.3699	0.4706	0.9382	-0.7509	0.5869	-0.8525	1.9953	-1.032	1.3944	0.4735	0.381	0.5782	-0.0625	-0.7879	0.9246	0.3499	-0.4706	1.5038	1.3122	-1.0861	1.6046	0.2641	-0.0781	-1.6122	0.9524	1.9043	0.4854	-0.1252	0.8252	3.2365	0.8882
2001/3/23	3.1196	-3.0457	-0.5294	-2.6316	0.5574	-2.599	1.5808	-3.4857	-2.3329	-1.5753	-2.8375	-0.2301	-2.5026	0.9332	-3.016	-2.1505	-2.8387	-3.0038	-0.7942	-2.0437	0.9299	-0.0788	-2.0202	-1.8349	-3.9216	-1.9825	1.4047	-1.6419	-0.4213	-0.4717	-0.1823	-3.0366	-1.0025	-2.4555	-2.0498	-1.5536
2001/3/26	-3.9076	1.6659	1.2714	2.2787	0.5543	1.4612	2.8818	1.8459	3.2924	0.0593	1.2389	3.2872	1.6043	1.7032	1.069	3.1028	0.1849	1.3548	2.4683	1.8705	3.9923	1.5773	1.6495	3.3535	2.7755	2.1598	3.29	0.9539	1.1754	1.8957	0.5023	2.6335	0.7595	1.6782	1.231	0.9469
2001/3/27	-0.3061	1.4981	0.8759	0.9326	-1.8743	-0.1879	0.4482	1.576	-0.0625	2.4882	1.3112	0.1117	0.3158	1.1005	2.3077	2.2571	0	1.464	2.0182	2.1893	1.1443	1.5528	-0.2028	0.4787	1.668	0.6711	0.1676	1.1024	-0.0929	0.8372	3.1349	-0.1387	-0.0628	0	0.9323	0.1042
2001/3/28	-3.1579	0.9225	1.4182	3.4908	-1.3483	1.3174	-4.3503	0.2327	-0.1251	-1.3295	3.1061	0.725	-1.1542	1.2778	-0.3759	-0.5518	0	-0.3137	0.1276	-0.622	-1.3869	-1.2997	0.3388	2.1175	-0.4688	-1.5	0.0837	0.3115	-0.4186	-0.5074	-0.9692	-0.2778	-0.44	-0.6311	-0.4819	2.7069
2001/3/29	0.4076	-1.0512	-0.6849	-0.8929	2.3918	0.4954	0.8746	0.774	-0.2505	-0.3515	-0.7531	-1.4396	2.6539	-2.4766	-0.3774	-0.3083	2.2148	-0.944	0.5099	3.7552	-2.2946	-0.8521	-1.0128	1.3997	-0.7064	-0.5753	0.0836	-1.2422	1.4479	-0.51	-1.8238	-0.4178	-0.5051	-1.9052	0.9685	-0.8109
2001/3/30	-0.5413	-0.0462	3.2184	0.9009	-1.1123	1.91	0	3.2258	-0.5022	0	-0.0843	-0.3371	2.5853	-0.6229	2.6515	-2.4737	0.6139	0.3812	-0.1902	0.5362	3.5985	0.3125	-0.0682	0.5624	-0.5534	-0.1702	-1.4202	-0.3145	1.2431	1.9571	-0.4078	1.3287	-0.2538	0.3486	0.8393	-0.7154
2001/4/2	-1.2245	2.0795	1.1693	-0.2976	3.5996	0.8464	-0.4624	3.9435	0.3155	-0.1176	2.5316	-0.6764	1.5121	-1.7358	-0.369	0.1268	-0.9332	1.2658	1.2706	2.4667	0	-0.3115	1.3652	-0.8643	-2.2258	-1.0228	-0.5932	-0.8675	1.3188	0.5484	-0.0455	1.1042	2.9262	0.8437	-0.3171	-0.4117
2001/4/3	-0.1837	1.177	-0.9356	-1.592	1.9544	-1.0791	-2.381	-0.7158	1.8239	2.8252	1.9753	1.5891	-0.1986	1.5702	0.0926	0.38	1.087	-1.0625	-1.8193	-0.7807	-0.5484	-1.3281	0.9428	0.1026	0.813	0.9301	-1.7903	0.4773	-2.1095	1.0455	0.2731	-0.8191	2.1632	-0.3937	-0.8748	0.2067
2001/4/4	-0.644	-3.1767	-1.5556	-2.73	-3.3014	-1.8788	0.7139	-4.9748	2.1618	-2.1179	-3.3091	-2.5698	-2.9851	-1.9807	-2.1277	-2.082	3.5842	-1.9583	-2.9393	-2.4918	-0.8456	-0.3959	-1.4676	-1.6906	1.0484	-2.3891	-0.434	-1.0293	-1.9257	-3.3288	-1.271	-1.3076	-2.1174	-0.7411	-2.2062	-1.9082
2001/4/5	-0.0926	1.2015	1.2415	0.7796	4.0749	1.1736	3.9575	5.6904	1.0278	0.2924	3.172	0	2.4615	-0.1971	3.0246	2.7062	0.9689	1.0954	1.7775	0.8742	0.3337	0.9539	0.2031	1.6154	2.075	2.6224	0.8718	0	-0.8883	0.698	0.6897	1.2552	1.9778	0.5475	0.5742	0.6835
2001/4/6	6.6728	-1.0502	-0.7804	0.1031	-0.1058	-0.7937	-0.2841	-1.364	-0.8977	-0.8163	-1.2945	-0.1147	1.2012	-0.9383	-1.3761	-1.3802	0.0618	-0.6373	-0.5821	-0.4	1.8477	0.4724	-0.6081	-0.2564	0.86	-1.5332	-2.5929	0.08	-1.5094	-0.878	0.0913	1.1019	-0.303	-0.9901	-0.2447	-0.3655
2001/4/9	-0.5213	0.3692	1.4607	1.6486	4.9788	0.9846	-0.9687	0.5095	0.8454	-0.5291	0.1639	-1.7796	1.6815	0.0499	3.2558	-0.6997	-2.5324	0.6414	0.4554	2.3427	-0.3628	0.7837	-0.4079	-0.5141	0.5426	0.2076	-0.0887	-0.8793	1.1015	-1.3054	-1.0493	-0.2044	0.2432	0.05	-0.1635	-0.7338
2001/4/10	0.4367	1.7011	0.7752	-1.5205	0.4036	0.3656	1.2083	-1.231	-0.5389	1.5957	-0.4092	-0.2338	0.0973	0.3986	0.5405	0.8328	-2.6616	0.7011	-0.3886	1.8967	2.6584	5.1322	1.0239	0	-1.3878	3.4876	1.2433	-0.3226	0.1895	4.2513	-0.1844	1.2287	-0.6671	0.9495	1.0238	0.6336
2001/4/11	0.087	-1.0398	0.0824	0.3603	2.7136	-0.3036	0.398	-1.2463	-0.2408	-1.3962	-0.7395	1.2302	-1.069	2.0844	-0.8961	-0.1906	0.5859	0.3165	0.1951	-0.1926	-0.674	-0.8876	-0.8784	2.7907	0.0782	0.0334	-1.1404	0.7282	-0.8038	0.4531	-0.0462	0.7417	-0.2442	1.8317	-0.6891	-0.7345
2001/4/12	-0.0869	0.9593	-0.9607	1.0256	-1.272	0.1827	0.3398	-0.4454	-1.026	-0.413	-0.8278	-0.7523	0.5894	0.1458	-0.4521	0.5729	-1.5534	0.5678	0.7787	-0.5788	-0.3214	1.4925	0.5453	1.2066	-1.875	-0.0334	1.5972	1.9277	4.6235	1.4434	1.2939	-0.8701	-0.7956	-0.2431	0.8163	1.9556
2001/4/13	1.3043	1.81	1.1364	0.8629	-4.9554	0.4863	0.395	-1.4169	-0.6098	2.3697	-0.2504	0.3499	1.9531	2.0388	-1.2716	1.2658	-2.6956	0.8783	-0.9659	-0.7762	-0.0358	-0.2206	0.9492	1.2419	-0.5573	-0.2336	0.3493	-0.788	-0.3645	-0.4002	-0.4106	0	0	1.2183	2.0243	0.0518
2001/4/16	0.9442	4	1.8909	0.9059	1.147	0	0.6183	3.4039	0.7975	1.5625	2.0921	2.6148	0.0958	-0.1427	0.276	1.0625	-2.4324	2.8607	0	-0.3259	0.3226	1.9897	1.4103	-0.4416	-1.281	2.9097	3.3943	1.1914	0.8688	1.2054	1.0536	-0.2701	1.789	0.674	2.1429	1.399
2001/4/17	0.6378	-0.812	-0.0269	0.1995	-0.7216	0	6.4804	-1.2436	-0.1826	0.9687	-0.082	-0.906	-0.9569	0.5241	0.7339	-0.5566	0.4848	-0.2418	1.3004	-2.0275	-0.5716	-1.6618	-1.3245	-1.0843	0	-0.325	0.6734	0.8634	-0.544	-1.8527	1.7226	-0.2031	-0.2424	0.813	-1.049	-0.6643
2001/4/18	4.3093	-0.6463	1.3452	-2.0906	0	1.8149	-0.1574	2.1481	0.8537	0.5079	3.0353	0.0571	-1.6425	-1.8009	-2.2769	-1.8035	-1.1716	-1.5152	-0.706	-1.6021	-0.2156	-0.2204	-0.4698	-0.6477	-4.704	-0.9455	-2.592	2.7237	-0.1823	-0.764	-0.3119	-0.0678	-1.2758	-1.5655	-0.4319	-1.286
2001/4/19	1.6606	0.5204	0.6106	-0.4575	0	0.5348	-2.7325	-1.6679	-1.451	0.393	-1.3535	-1.9417	2.0629	-1.0618	-2.3299	0.57	0.9763	-0.4308	2.7796	0.2035	-1.8725	-1.3255	1.0789	-0.3009	1.2766	-2.4029	0.7725	-1.5909	-2.5114	0.8605	-1.207	0.9504	0.3077	-0.7229	-0.0394	-0.6253
2001/4/20	0.757	-2.5453	-2.8232	-1.5322	0	-1.0638	1.8909	0.4425	-1.0429	-0.8968	-2.1792	-0.5824	-0.5775	1.5122	-3.1489	-1.0076	2.6934	-1.9778	-1.2579	-2.9113	-1.1009	-1.3433	-1.0007	-2.5151	-0.2521	-3.204	0.937	0.5389	-1.171	-1.9758	-0.2262	-2.6227	-0.6135	-0.5825	-0.5128	0.4195
2001/4/23	-0.1582	0	1.0589	-3.0602		1.6726	-0.8484	-0.9545	-1.8599	-1.0747	-1.8152	-0.2929	0.3872	0.3844	1.9704	-1.0814	-2.2192	-1.1349	-0.7006	-0.2092	-1.4842	-0.3026	-1.6846	-1.2384	1.5164	-0.8362	0.2532	-1.7611	-0.9953	-1.4201	-2.5397	-1.3122	-1.7284	-0.9766	-1.2688	-1.0966
2001/4/24	0.1584	1.5936	0.5373	0.8561		-0.1763	0.0535	1.5567	1.0739	0.5146	1.8487	3.7603	2.7965	0.3351	0.7729	0.7074	-1.9257	1.3393	2.8223	0.2096	0.4896	-0.3035	0.9596	0.6792	1.0788	2.7056	-1.431	-0.1559	1.0531	0.3717	0.0465	0.4899	0.2513	2.071	1.9277	0.8448
2001/4/25	-3.4401	-3.6166	-3.3939	-1.2202		-3.0606	-3.8482	-2.4088	-2.6875	-1.8203	-3.4653	-2.2084	-2.439	-2.8149	-0.4794	-1.4049	0.2805	-2.832	-1.31	0	-1.3118	0.3044	-0.9504	-2.2833	-2.7094	-0.9579	-2.2203	-2.0297	-1.9422	-1.4352	-1.907	-1.8802	-1.6291	-1.9324	-1.8913	-1.8325
2001/4/26	-1.0238	-1.8535	-0.1107	0.3759		0.0607	-1.1117	-0.8975	-1.6057	0.1159	-0.7692	-0.0579	-1.4423	-0.9818	-1.5414	-1.6839	-0.6993	0.2591	0.5689	-0.4881	-3.3042	2.6555	-0.7539	-1.3277	-0.4219	0.3454	-1.31	-1.1952	0.8213	-2.3016	-1.8492	0	-1.5924	-0.4926	-0.9639	-0.3733
2001/4/27	0.0827	0.0921	0.0554	0.0535	-6.5421	0.0607	3.4851	-2.6415	-0.0653	0.4051	-0.5168	0.8111	3.4146	-1.0907	-0.5871	0.5929	-0.9155	0.5814	1.1314	1.6118	-0.7855	-0.5174	0.2762	0.1076	0.0847	1.2048	0.0885	1.2097	0.1917	0.1442	0.6763	0.071	0.1942	0.4455	0	0.3747
2001/4/30	0.6201	-0.046	2.574	1.2299		0.9096	0.4889	0.0775	0.4572	1.3833	-1.3853	-0.1724	-0.7547	-2.3559	-0.5906	-0.3929	0.1421	1.9268	1.5538	-0.3448	-0.5146	1.1887	-0.2755	1.7742	-0.508	0.4762	0.0884	-0.5578	-0.7174	-2.1123	0.4319	-0.5674	1.0336	-1.2321	0.4461	0.5333
2001/5/8	5.1356	2.0258	0.3778	-0.1585		0.601	-1.2973	-0.0775	2.4707	-0.1706	2.7217	-1.209	-0.4753	0.7187	1.1881	1.5779	2.2001	4.8519	2.142	-0.9689	3.661	0.4405	1.8646	0.1057	2.7234	0.8125	0.265	-0.0801	-0.9634	0.4904	0.5256	0.7846	0.7033	0.4491	0.5248	-0.2122
2001/5/9	-0.1563	-0.722	-1.1559	0.0529		-0.8363	-1.0953	-0.5426	-1.2056	-1.4806	0.3419	0.4662	-0.0955	-0.8665	0.9785	0	-1.5278	-1.262	-0.4194	-1.188	-3.071	-1.7544	0.678	-1.2665	1.8227	0.1007	-0.6167	1.3633	0.6809	1.5129	-1.6635	0.6369	-0.4444	0.6955	-0.4016	-0.1595
2001/5/10	1.8787	-0.3636	0	-0.5817		0.0602	-1.8826	2.0265	1.991	2.8324	0.5963	0	3.9197	0.2571	0.8721	-0.6472	2.4683	0.7304	-0.1805	-1.2023	4.1584	0.2232	0.8754	2.2982	1.2205	1.845	0	-0.4747	0.628	-0.9615	-0.145	0.3516	-1.148	0.444	0.8065	1.3845
2001/5/11	0.4226	0.365	1.6862	-1.117	-3.5556	2.1394	-0.2822	-0.4584	0	-0.5621	0.9314	0.58	-0.276	-0.9744	-0.0961	-0.9772	1.0323	1.6918	-1.9289	1.2885	1.4449	2.4499	2.0027	-0.5747	2.1704	-0.2635	0.4433	-0.2385	-0.192	1.0194	0.726	0.8409	0.8387	1.6208	1.4	-0.6828
2001/5/14	-0.7651	2.1364	2.3536	0.7571		-1.9395	0.2264	0.0767	0	3.0526	0	1.7301	3.321	0.7768	-0.3846	2.1711	-2.0436	1.1884	1.1678	0.212	0.075	0.8696	-0.1963	-0.6831	1.0228	0.3963	0.0883	0.3984	1.4911	-0.4325	0.4325	3.7526	1.3436	0	1.3627	-0.3173
2001/5/15	-2.313	0.4895	-0.0523	1.9324		0.4747	1.8069	2.3773	1.5743	0	1.4262	0.6236	0.7143	2.4152	-0.0965	-0.7727	-1.1127	-0.7046	-1.0328	1.5515	-1.6854	0.5747	-0.9836	1.0582	0	0.2303	0.8818	-0.0794	0.9479	1.2066	0.6699	-1.2056	0.5682	1.16	-0.3954	0.5305
2001/5/16	-3.3149	0.2657	0	0.158		2.126	-0.1664	1.0487	0.9919	0.4388	-0.9926	1.0704	0.0887	-0.5519	0.9662	0.7138	-0.4923	1.0645	2.0258	1.6667	0.1143	-0.8571	-0.1987	-0.4188	4.9844	-1.3784	0.2622	1.112	0.3756	-0.4292	1.0456	-0.6102	-0.1255	-1.1945	1.4291	3.0607
2001/5/17	-0.898	0.6625	1.2288	0.9989		1.6191	-1.5556	-0.8154	-0.7366	-0.1638	-1.3367	-0.4459	-3.543	-1.6145	-1.0526	-1.2887	2.4735	-1.6384	-1.444	-1.8443	-0.6088	-1.3689	0.5972	1.2093	0.3709	0.3328	-1.4821	0.3928	0.1871	0.91	-1.0818	-0.6821	-0.6914	1.6441	-0.1957	-1.1777
2001/5/18	1.2356	0.0439	1.3688	-0.6247	-0.9217	-0.1517	0.0564	-1.3453	0.3711	0.3282	-1.0161	1.3438	2.4793	0.4615	-0.4836	-0.6527	-1.2414	1.1303	2.5031	-0.4175	2.7948	1.2418	-0.5277	4.6753	2.8825	2.0896	-0.0885	0.3912	2.0075	1.2814	-0.6182	1.0302	2.6582	0.9515	0.7451	0.2591
2001/5/21	-0.3255	-1.0088	2.4968	-0.681		0.7599	3.2713	0	2.3413	0.4907	1.5398	-0.1657	0.7168	-1.0209	0.0972	0.657	-2.1648	0.0588	1.3103	0	0.4469	0.2886	1.5915	0.6452	0.5747	2.3392	-0.5314	0.9353	2.4256	-1.0309	-1.0526	1.0877	1.6646	2.8746	0.9731	-0.7752
2001/5/22	0.8163	-1.152	-0.5717	1.1076		-1.7345	-1.2015	0.6818	-0.6623	0.2713	2.1061	2.3796	-0.4448	-0.4126	1.9417	1.0444	-0.2141	2.1752	0	-1.3277	-0.0371	-1.0072	0.1958	-1.1834	0	1.5556	-0.6233	-0.1544	-0.5809	-0.8049	-0.5803	1.5467	-1.2735	0.5039	-0.0771	-0.9896
2001/5/23	0.6883	-1.7481	2.875	1.4085		-1.6117	-0.8292	-1.3544	-1.5152	0.3788	-0.33	-1.3514	0.5362	-0.7768	0	0.0646	0	-0.5178	-1.6461	-0.9915	1.1869	-1.4535	-1.759	-0.6986	0.8571	3.2823	-0.6272	0.464	-1.8427	-1.2411	-0.7782	-2.3179	-2.2113	-0.6837	-1.4275	-1.1047
2001/5/24	0.5629	-0.1825	-1.7011	-1.3889		-0.702	-0.0557	-1.7544	-0.6154	-0.2695	2.2351	0.7123	0.8889	2.6618	-1.4286	-1.8722	-0.5007	1.5038	-0.5977	0.0715	-0.6598	0.295	1.5252	-1.0553	-1.4873	-1.5738	0.1803	1.5396	2.5183	-0.435	0.1961	0.2034	2.2613	0.8261	-0.8219	-0.2128
2001/5/25	0.5598	1.0055	-2.1261	-2.0344	4.6512	-0.4713	-1.0597	2.9503	2.3529	-0.3784	-1.3765	1.1425	2.1145	-1.7285	0.8696	-0.5921	-0.2157	-0.2849	-1.1425	-0.2859	-2.5974	2.1324	0.196	-3.1596	-1.5816	-1.722	-1.4401	2.2745	-0.5806	-0.9709	-0.6849	1.5562	-1.1671	-1.4565	-0.3552	-0.7463
2001/5/28	-0.1988	0	0.9093	-0.0532		-0.6314	-0.8455	0	0.3025	-1.0852	-0.3284	1.6138	-0.7765	0	-1.2452	-2.7134	-0.5764	-3.3143	-0.4258	3.7993	-2.88	1.5119	-1.6949	-4.7308	3.8714	0.1252	-2.2831	-0.8154	1.0782	-0.6373	-1.4286	-1.066	0	-1.1085	-1.1089	0.5908
2001/5/29	-3.1873	-1.448	-1.6521	-0.0533		0.556	0	-2.2624	-0.2439	-0.2194	-1.4827	2.0116	-0.3478	5.5354	-0.388	1.8367	-1.2319	-0.591	0.4887	3.0387	0.659	0.1418	0.0663	-0.6849	-0.4219	0.0312	2.4299	0	0.6222	0.8387	-0.6997	0	-1.3673	-0.2802	0.3204	-1.1746
2001/5/30	1.9342	2.1579	1.6798	1.2793		0.7899	2.2172	0.0772	1.8949	-0.4948	2.3411	0.0519	0.1745	2.6961	0.6816	0.0668	0.6603	1.0702	0.4255	0.2681	3.1097	-0.0708	0.5302	2.3276	-0.6356	1.9681	2.3723	0.0747	0.8392	1.4188	1.4092	1.4141	0.6931	0.3279	1.477	0.5402
2001/5/31	-1.3323	1.1685	3.3792	-0.6316		-0.8621	-1.3348	-1.6962	1.4997	0.9945	0.0817	1.971	1.9164	0.1909	-0.7737	0.8678	0.5102	-0.1765	0.3632	1.1364	-1.2169	1.9844	1.5821	-1.4322	1.1372	0.5515	-0.0891	0.8215	-1.9273	-1.4472	-0.7444	0.4648	1.627	1.634	-0.2754	-0.3761
2001/6/1	-0.2864	-0.0444	0.1453	0.9004	5	-0.3162	-1.071	0.3137	1.0638	-0.2188	1.2245	-1.1699	4.4444	2.8109	2.3392	-0.1985	5.1487	-0.4125	-0.0603	-0.9914	0.7499	-1.5288	3.3095	2.2222	-0.773	0.0609	1.3381	-1.6296	-0.7146	-0.2447	-0.1	0.9345	1.0468	0.735	1.8146	1.9417
2001/6/4	-0.5334	0.4	0.3385	0.5774		-0.793	1.1396	0.6255	0	1.3706	1.9355	-1.3381	0.982	5.4217	2.7619	-1.1273	-0.7586	1.2426	1.3881	-0.534	-1.6481	1.7643	2.4497	-2.0067	1.4873	0.0609	0.2641	-1.7319	-0.09	1.3739	-0.6006	1.5212	2.3157	0.1368	0.9686	-0.7937
2001/6/5	-0.9901	1.151	0.5542	0.7829		-1.3589	0.0563	-0.1554	-0.6433	-1.1357	-0.3165	4.121	2.5122	0.1758	0	0.2683	-0.4864	2.2209	0.1786	1.3423	0.8108	-0.6935	-1.1036	-1.1092	-0.4885	-0.5173	0.9658	0.7663	-0.2701	0.484	2.719	0.1954	1.0125	0.5009	0.5372	0.2667
2001/6/6	2.2917	-1.2254	-2.4922	-0.5697		0.6483	-1.2387	-1.0117	3.1195	0.547	1.1111	3.3567	-0.1581	-2.1062	-0.8341	1.0033	-1.1173	0.0572	2.4955	-0.5298	-1.0188	-0.838	0.434	-1.3805	4.2777	-0.7036	2.087	0.9886	2.4379	-0.6262	-1.2255	2.6658	0.5307	2.6733	-0.6107	-0.7979
2001/6/7	1.7515	1.2406	1.9661	0.4167		0	-1.5393	0.2358	0.0571	-1.1425	-1.2559	-0.4847	1.9002	1.7033	-1.215	1.2583	0.1412	-1.8286	-1.4493	2.2636	-1.3543	1.7606	-0.8642	-2.2747	-0.7397	0.9242	-1.5332	-1.3554	-0.1763	1.2118	-0.5459	-1.2666	-0.2933	-0.7944	-0.768	0.2145
2001/6/8	1.0809	-1.0503	-2.1451	-1.5041	0	-0.5636	-0.8107	0.8627	-0.7986	1.8162	-1.8283	3.5558	-3.5742	1.19	0.1892	-0.4578	0	-0.9313	-0.1765	-1.0417	-3.0752	-1.1765	-1.2453	0.7162	-0.4065	0.0305	-0.8651	-1.0687	1.0596	0.5747	-0.2495	0	-0.8824	-0.3559	0.774	-0.4815
2001/6/11	-0.1584	-1.4595	-1.0345	0.5266		-1.6194	-6.5382	-1.633	0.7476	0.0541	0.4858	1.5522	-2.498	0.0871	0.661	1.0512	-1.8336	0.1763	2.0685	0.8553	-3.3428	1.4006	0.5675	-7.4667	0.6803	0.6408	0.0873	1.3889	0.3932	1.8095	-0.4502	2.6299	1.543	0.0893	1.5745	-0.2688
2001/6/12	-0.3967	0.0449	0.1493	-0.7858		0.823	8.3698	-1.502	1.8265	0.7563	0.4835	1.4358	-3.8843	-2.1323	-0.3752	1.7555	0.6466	0.3519	0.6369	-0.5871	3.6342	1.2431	0.3135	-1.7291	0.6757	3.3657	1.1334	0.8371	1.4795	-0.5145	0.5025	0.5	0.526	-0.8475	0.2647	0.2695
2001/6/13	4.4604	1.1664	2.2366	0.5808		-0.4898	-1.0951	2.488	-0.1682	0.2681	2.6464	-0.0913	4.4712	1.245	0.7533	0	-1.142	1.2274	-0.6904	2.6247	1.5271	-0.1364	1.4375	1.173	-0.8725	1.0854	0.3448	0.4528	-0.4288	1.0813	-0.25	2.301	0.407	1.8893	1.3198	1.5054
2001/6/14	0	0.5322	-3.087	0.5249		-1.5587	-0.9324	-1.5662	-2.9197	-1.2299	2.4219	-1.0969	-3.7037	-3.8647	-2.3364	-2.2364	-0.5054	-3.291	-2.7231	-3.2609	-0.8357	-2.9372	-2.1565	-1.256	-2.8436	-2.2635	-2.5773	-2.4793	-0.0861	-1.814	-0.6516	-5.1064	-2.8952	-1.1479	-2.9773	-1.6419
2001/6/15	0	2.7349	0.3511	-0.1044	4.9735	0.8333	-0.7647	1.432	0.1735	0.9746	0.3814	-1.8022	3.3333	-0.7766	0.7656	0	-0.4354	0.597	0.0596	-0.1322	-1.0674	0.563	-0.1889	-0.1957	1.6725	3.4739	-0.7055	-0.4622	0.7759	-0.7106	-1.3118	0.6406	2.8623	-0.7146	2.4933	0.1616
2001/6/18	-1.3725	0.1296	-3.7741	2.1955		-2.2314	-4.505	-3.2941	-3.6374	-0.4826	-2.8116	-2.7765	-2.316	-5.0645	-2.3742	-1.1765	-0.1458	-3.0861	-3.3333	-2.7796	-1.1925	-3.429	-4.1009	-3.7255	-4.0439	-1.2912	-1.7762	-2.1672	-2.438	-1.0973	-2.863	-3.7556	-2.029	-2.4741	-2.2829	-1.129
2001/6/19	2.242	0.3451	0.5974	0.5627		-1.6061	-0.1241	-1.2165	-0.2397	-1.347	-0.3127	1.4037	-0.0847	1.8429	0.1946	-1.3228	1.4599	-0.8573	0.0616	0	0	-0.8696	0.3947	2.6477	0.1429	0.2907	1.2658	0.2373	-0.9645	0.5789	2.7368	1.1905	-0.4142	-0.9686	-0.2298	-0.4894
2001/6/20	2.8733	0.9888	-0.3357	-2.2889		0.7732	-1.8024	-0.6568	2.1622	1.1469	-1.7255	-0.0477	0	-4.381	0	0.3351	1.4388	-0.1235	-0.0615	-1.2253	0.4598	-0.2193	-0.3277	-1.3889	1.1412	-1.4493	-0.8929	-0.4736	0.1771	-0.6715	0	-1.4379	-0.7724	0.6055	0	-0.4918
2001/6/21	1.7273	2.384	1.399	-0.0521		4.0068	-0.6329	2.562	1.117	0.594	3.5914	8.4453	2.7119	3.5857	1.5534	0.7348	0.6383	2.0408	1.3547	2.2054	2.46	1.0989	1.6437	0.3018	0.9168	0.6176	0.6306	0.4758	0.9722	0.4829	-1.5369	2.5199	2.2754	1.8056	1.2668	0.4942
2001/6/22	-2.6012	-0.6653	0.281	2.4479	5.0403	-0.2459	1.0828	-1.2087	1.3953	-1.0735	-0.6163	2.6106	-0.9076	10	1.0516	0.1326	-0.6342	0	1.0328	-0.5394	-0.8375	0.2899	0	2.1063	1.6771	1.6369	0.6267	1.026	0.4814	0	0.8325	-0.1294	-0.7611	-2.0919	0.1137	0.3279
2001/6/25	-3.7463	1.6743	1.3758	1.0676		0.0822	-3.1506	3.4258	1.7202	0.5426	1.0853	-0.345	-2.7477	-0.3934	1.4191	1.5232	-2.766	1.0303	1.5033	1.0169	5.8559	0.7948	2.458	-0.5894	1.5808	-0.3164	1.7794	0.8594	1.0453	2.4507	0.3612	1.6192	2.8909	3.1119	1.4388	0.2179
2001/6/26	-1.7726	-1.3586	0.0251	-1.7606		4.1051	2.2772	2.4448	-0.9019	-0.3778	-0.2301	2.7694	0.4281	-0.1755	-0.4664	0.7175	3.4282	-0.4799	0.5332	-0.8725	1.3298	0	0.3157	-1.4822	0.0677	0.1731	1.2238	0.3098	0.5603	-0.1876	-1.0797	0.5099	0.5161	0.4505	0.3359	-0.3804
2001/6/27	0.0785	-1.9616	-2.2111	-0.4096		-0.3943	-1.0814	-0.6928	-0.6826	-2.3294	1.3836	-2.1474	-3.8363	-1.8901	-0.8435	-0.7124	-0.9873	0.3617	-1.4732	2.0988	-0.7874	0.5735	-2.3914	-0.4012	2.6369	1.2385	-0.5181	-1.1583	-1.1573	-0.9868	-0.8316	-0.8878	-0.5134	0.1345	-1.4137	-0.7092
2001/6/28	-2.3912	0.1277	-0.1799	-1.6967		-0.5542	-0.836	-1.6279	-0.63	0.8319	-2.047	1.1618	-3.0142	-0.7616	-0.6616	-0.3262	0.8547	-1.982	-0.8971	-1.3263	0.1058	-1.8532	3.804	0.3021	1.054	0.1422	0.0868	0.3125	0	-0.9492	0.2096	-0.7038	-0.4014	-1.1196	-0.1887	-0.4396
2001/6/29	0.0803	-0.8078	-0.7465	0.2615	4.9904	-1.5924	-1.751	-0.394	-1.3256	1.2101	-1.0836	-0.5955	0	-2.0316	-0.7612	0	-0.4237	0	-0.2414	0.1344	0.74	0	-0.8075	0.6024	-1.6949	-0.3125	-0.8673	-0.2336	0.4337	-0.3354	2.9812	-0.6443	-0.3454	-0.5888	0.189	0.8278
2001/7/2	-0.7624	0.3	-0.9855	-0.7303		-0.89	0.198	0.3956	-0.8762	-0.3804	0.7825	3.8511	1.9196	-2.0276	0.9588	-0.7958	0.7092	-1.348	-0.9074	-0.7383	2.7807	-1.3072	-0.9393	-0.998	-1.3263	0.7694	-1.1374	-0.9368	-2.3748	0.4808	-0.5079	-0.1946	-1.2709	-0.0456	-0.717	-0.8758
2001/7/3	-0.8492	2.0513	0.4715	-0.8408		-0.4898	1.7787	-0.3152	1.0607	-1.6367	0.1553	1.2361	0.6278	1.1759	2.754	0.9358	-0.2113	0.2484	0.3663	-0.9466	-0.1021	1.1773	0.2541	-0.504	-0.5376	-0.3959	0.885	-0.2364	-0.1769	-0.0478	-0.2042	0.1949	0.0585	-0.5014	0.6842	-0.1104
2001/7/4	-2.1207	-1.8007	0.1303	0.424		0.2461	0	-2.6877	-0.8746	-0.2773	-1.3953	-0.9361	2.2282	4.2306	-0.5545	-0.4636	-0.494	-0.1859	-0.5474	-0.273	-0.8687	-0.9455	-1.0773	-0.6079	-0.473	-0.937	1.3158	1.0269	0.8418	-1.101	0.3069	-0.0649	-0.8772	-0.1845	-0.755	0.2764
2001/7/5	-3.2917	-1.4072	-0.6248	-0.3694		-1.2275	1.4239	-0.7311	-0.1176	-2.4472	-2.5157	-3.862	-0.959	-1.8733	-1.487	-0.5323	0.0709	-1.1173	-0.4893	-2.0534	-0.6186	-1.2482	-1.1531	-1.5291	1.6972	-1.1751	0.7792	-1.4855	-1.5378	-0.9681	-0.9179	-1.8819	-1.8879	-2.2181	-2.2822	-0.6615
2001/7/6	-1.034	-1.8166	-0.3406	0.4237	5.0274	-0.6628	-0.5105	3.0278	-1.119	0.2281	-0.9677	-2.094	-1.4085	0.4545	-0.283	-0.4682	-0.4252	-1.1299	-2.7044	0.2795	1.971	-0.9665	-0.8425	-2.588	-2.6702	-1.5661	1.3746	0.3968	-0.4462	0.1955	0.3088	-1.5873	0.3007	-0.7561	-0.6228	0.444
2001/7/9	-0.8707	-0.4846	0.4206	-0.7384		-0.6672	-1.4753	-0.8737	0.3574	-0.9101	1.2215	1.0912	-1.5179	0.905	-0.2838	-1.4113	-0.7829	0.5079	-0.6949	-1.324	-1.119	-0.7508	-0.2614	-2.5505	1.9204	-3.0642	3.3898	-0.8696	1.7481	-0.6341	2.822	-1.8145	-0.1799	0.0952	-0.47	-0.7735
2001/7/10	4.4796	1.815	2.0681	0		0.7557	-0.9115	0.4006	-0.0593	3.2147	0.6489	3.7565	1.3599	1.5247	1.518	0.818	0.2152	0.4422	1.6539	0.9887	-0.7202	1.9667	1.1796	1.5267	1.4805	2.0365	0.4098	0.4785	0.0441	1.1291	-0.1996	2.5325	1.3814	0.999	1.4561	1.2249
2001/7/11	-2.2278	-1.7826	-1.0003	-1.1158		-0.4167	-0.5913	-0.2394	-2.019	-0.7786	-1.6116	-0.6242	-0.2683	-2.7385	-1.8692	-0.6085	1.0021	-0.8805	-0.6884	0.3497	-1.5544	-0.8902	-0.842	-1.3963	1.1273	-1.0128	-2.0408	0	-0.3082	-1.068	-0.4	-1.9359	-1.2441	-1.5073	-1.4352	-0.9351
2001/7/12	5.374	-0.3099	-0.6477	-0.1612		0.6695	-1.7184	0.16	0.1212	1.6256	-0.9828	-0.9631	-0.0897	0.6812	-0.7619	-0.1361	1.3466	-1.1421	1.0082	-0.4211	-2.7368	-0.5988	-0.5225	-0.4357	-2.0984	1.2338	-0.8333	-0.1587	0.2208	-0.2453	3.012	0.7488	0.18	0.4782	-0.0394	0
2001/7/13	-1.836	0.1776	0.8866	2.5296	4.9608	1.2469	0.8742	0	-0.6053	-0.3309	1.3234	0.3383	-0.2693	-2.8417	-0.2879	1.8392	1.2587	0.1284	-0.1871	0.0705	-1.5152	1.6566	-0.2626	-0.4376	0.067	-1.4566	-0.4202	-0.6359	-0.8374	-0.2951	-2.5828	-0.5405	-0.1796	0.4284	0.4331	-0.0555
2001/7/16	-2.3691	-1.5071	-0.4652	-2.2047		-0.3284	-0.1333	-0.5591	-1.0353	1.2175	-1.7143	0.7585	0.9001	-6.3138	0.6737	0.3344	-0.8978	-2.3077	-1.25	-2.3239	0.6593	0.963	-2.2383	-2.5275	0	-0.2112	-1.2658	-2.32	-0.8889	-0.8387	0.5003	-1.1549	-2.8194	-0.8531	-1.6856	-2.2778
2001/7/17	-2.7671	0.8551	-0.4414	-0.3757		0.4942	-0.2003	-0.9639	0.2462	-1.2575	-0.3322	-4.1824	1.9625	-1.1397	-1.0516	0.6	-0.4878	1.5748	-0.8861	-0.9373	-0.4913	-0.0734	-1.2795	-1.2401	0.5355	0.0605	1.2821	-0.819	0.7623	-3.1343	-1.4435	1.6495	-0.5556	-0.0478	-0.7177	-1.7624
2001/7/18	-1.1821	0.5355	1.7214	1.4009		-0.082	-0.4013	-0.6488	0.3683	-1.7165	0	-0.5674	0.5249	-0.6015	0.5797	-1.2591	0.7003	0.5814	0.6386	-0.2183	-1.8102	0.5874	0.4775	7.1918	0.5992	4.0785	-1.0127	0.8258	-0.0445	-1.1813	-0.7071	-0.879	0.3724	0.4304	0.0402	-0.1736
2001/7/19	-2.4812	0.7545	2.5641	-1.8066		-0.9024	-1.8805	0.2449	0.1223	-1.1831	0.6667	0.878	0.3481	3.4796	0.6724	-0.3356	0.1391	-0.5138	2.1574	-0.0729	-0.5587	3.0657	0.4073	-0.9585	0.7942	0.8418	-0.5115	0.1642	1.5583	1.5593	-0.4578	2.1146	0.0618	-0.5714	0.6022	1.971
2001/7/20	0.3635	0.9692	0.45	1.3528	4.9751	0.9106	0.616	2.5244	1.8937	0.2281	2.5662	2.5674	0.2602	-0.5848	0.6679	0.6734	-0.6944	2.1304	0.8075	1.8978	0.0562	0.1416	1.6227	0	-0.6566	0.3454	-1.5424	0.8197	-0.8768	1.6888	1.533	0.8016	2.843	0.8621	1.676	-0.5117
2001/7/23	-1.675	-1.9634	-1.6924	-0.1602		0.082	-2.6531	-2.6211	-0.4796	1.0239	-0.6457	-2.0365	2.4221	-1.5196	-1.1374	-1.2709	0.7692	-1.0746	-0.801	-0.5014	-0.2246	0.0707	-0.5988	8.6022	-0.0661	0.8606	1.7406	0.9756	-1.3711	-2.768	-1.3588	0.7952	-1.7428	3.7987	-0.2355	-0.4571
2001/7/24	-2.1179	-1.7802	-2.3544	-1.8717		-1.6393	0.2795	1.0604	-2.0482	0.7883	-1.7059	-1.0827	0.2534	-1.3937	-1.2464	-1.1518	-0.1388	-1.5974	-0.9938	-1.3679	-0.9567	-1.4134	-1.8742	-0.9901	-2.6455	-1.0239	0.0855	-1.7713	-0.8969	0	-1.3776	-2.7613	-1.7737	-0.366	0.2754	-1.2629
2001/7/25	-0.6115	-1.2687	-3.2668	-1.2534		-0.5833	-1.8815	-2.3406	-0.615	-0.7821	-0.9917	-0.613	-2.2746	-0.4543	-1.4563	-1.8506	0	-0.974	-1.3174	-0.7299	0.1136	2.1505	-0.2046	-3.2	1.6304	0.1149	-1.6239	0.9016	-1.0407	-1.1905	-1.3451	0.0676	-0.5604	1.2397	-0.9808	-0.5814
2001/7/26	1.0412	-1.698	-1.903	-2.1523		-0.6706	0.071	-0.2479	0.3713	-1.7455	-1.5025	-5.5947	0.3448	-0.2028	-0.8867	-0.838	0.139	-3.2131	-1.2079	-2.7206	-0.5675	-0.4912	-0.2051	-2.7893	3.4091	-4.1045	-0.0869	-2.1121	-1.3717	-2.9335	-0.9963	-4.7297	-0.2505	-1.2245	-0.7132	-2.6316
2001/7/27	-0.5621	-1.4006	-1.694	-2.0305	-0.4739	-1.2658	-0.071	-2.8169	-1.1097	-1.2607	-2.2034	-3.1731	-7.3883	0.5081	-0.3976	-0.7746	-0.9715	-1.4905	-0.0644	-0.907	-1.7123	-1.3399	-0.137	2.1254	-1.7453	-3.023	-0.6957	-1.0788	-0.9736	-2.8602	-0.1059	0.6383	-3.2643	-0.551	-0.9976	-1.7417
2001/7/30	-0.9421	-4.3087	-7.1151	-7.6569		-4.4444	-3.196	-9.1219	-7.419	-2.6117	-9.792	1.1566	-4.4527	-9.909	-6.6866	-7.1682	-3.2235	-3.989	-5.4733	-5.3394	-3.0778	-4.2173	-6.0357	-5.307	-5	-4.3827	-8.056	0	-6.7416	-7.8889	-6.6808	-4.1579	-6.9435	-3.3241	-7.497	-5.9291
2001/7/31	1.0937	-0.8412	0.3591	2.8055		-1.6995	-3.9618	-6.9418	0.6061	-0.5364	-1.1527	1.0958	-2.8155	-3.7598	-5.3476	-5.581	-0.6517	-1.361	-0.4768	-2.0951	-3.1756	-3.0597	-0.6569	-0.3297	-4.9861	-2.8083	-1.8095	-9.5638	-2.6606	-1.6888	-2.3295	-1.1029	0.0697	-3.7727	-0.61	-2.9082
2001/8/1	3.904	3.992	2.2361	3.6386		4.0946	4.5837	4.3347	5.1539	0.5992	5.6365	3.1103	5.7942	4.2566	5.1977	5.3441	2.0408	3.0501	2.9432	3.5391	0	5.0808	3.086	3.7486	2.0408	4.2511	4.5587	2.4119	2.9912	5.5215	2.9668	3.5688	4.1115	2.7792	3.5511	5.3097
2001/8/2	-1.4939	-3.167	-2.4497	-0.4681		-1.6608	2.2644	-1.3527	-1.464	-2.978	-0.92	-0.2742	-0.8499	-0.7271	-3.5446	-0.7686	-1.1429	-1.339	-2.2606	-2.9412	-2.2277	1.7582	-1.2117	-2.1254	-2.8571	-1.8159	-0.5566	-3.5326	-0.651	-1.4535	-0.9605	-1.4358	-1.2048	0.0483	-0.4234	-1.0989
2001/8/3	-0.3217	0.0991	0.7474	0	-5.0794	1.0667	1.2143	-0.5877	1.5504	1.9644	0.5571	-1.9248	-1.4286	-1.5775	1.8931	-0.9295	-0.7948	-0.1429	0.6803	0	1.1392	3.0238	-0.2165	0.5429	1.9853	0.5191	-0.2799	-0.0939	-0.1008	-0.295	-1.0839	0.2913	0.1355	1.9305	1.1905	-0.3268
2001/8/6	-2.6279	-5.7426	-4.1543	-1.8225		-2.4626	-1.5526	-0.8867	-2.9898	-2.4082	-3.5088	-3.5514	-4.3478	-8.9296	-4.2623	-2.8147	-0.874	-4.0057	-3.3784	-6.3063	-3.6921	-0.7687	-4.8445	-2.4838	-4.9027	-4.3577	-3.1805	-5.5451	-3.33	-3.1361	-7.7278	-4.5025	-2.571	-2.0833	-3.4454	-4.5902
2001/8/7	1.2311	1.7332	0.6192	0.4192		-0.7214	0.5018	0.0994	1.7049	0.3085	2.3923	3.0039	2.4242	1.9485	2.5114	2.6549	-0.0735	1.7884	0.6294	1.8357	-1.2346	-1.5493	0.304	-0.3322	1.8196	0.3037	1.3527	0.995	2.3486	3.9096	0.875	1.1407	1.9444	-0.5803	-0.1741	-0.2062
2001/8/8	-0.2806	-1.5488	2.2154	0.6559		0.8174	-2.0685	-0.6951	1.225	-0.6765	-0.1869	-0.6115	0.1972	1.5413	0.8909	2.116	-1.5441	-1.4641	0.3475	-1.2017	-1.5789	4.5064	3.7879	-1.4444	-0.6701	-0.0673	0.0953	-2.266	0.5609	1.8812	-2.6642	-0.6015	0.6131	0.9241	1.918	0.7576
2001/8/9	2.0638	3.0414	1.9567	0.3555		1.982	3.3503	0.2	1.7834	4.1486	2.1536	1.7984	2.2638	-0.6679	3.6424	2.9931	1.3443	2.6003	1.8006	3.2146	5.0134	1.3005	0.8029	1.2401	2.3238	1.1111	1.7143	2.2177	2.6876	1.2118	0.7638	4.5386	2.1666	1.9759	0.941	1.6405
2001/8/10	1.011	1.3232	0.6791	1.0035	0	0.6184	1.4799	1.7964	1.0013	-0.8918	1.2832	2.2315	0.1925	4.89	0.5325	0.5961	0.3685	1.3034	0.3401	2.2727	2.8008	-0.3378	1.9551	0.7795	0.9524	1.9314	0.3745	3.1558	0.1481	1.1403	2.3373	2.7496	1.3917	1.1342	0.5085	3.228
2001/8/13	-0.9554	0.5525	0.6452	-1.1689		0.3512	-1.0417	2.7451	-0.9913	0.7798	-0.4525	-0.6367	-0.1921	-0.2331	1.4831	-1.5556	-0.8811	-1.3581	-0.8814	0.5761	0.9288	0	-0.7102	-1.4365	-0.3628	0.392	-0.8396	1.2428	0.5917	2.9876	-0.2469	1.2676	-0.0654	0.5607	0.7167	-0.3909
2001/8/14	-0.5512	-1.3487	-1.1072	0.9462		-1.0499	0.2807	-3.1489	0.1877	0	-2.0909	-0.2746	-2.7911	-1.285	-1.4614	0.7524	-0.3704	-0.7971	-1.8468	-1.8003	-0.7362	1.8983	0.8584	-4.9327	-1.2382	-1.3993	-0.9407	-2.1719	-1.4216	-1.861	-2.104	-0.5563	-1.2426	-0.9294	-1.5069	-2.0275
2001/8/15	0.3695	0.9114	-3.0937	0.2343		0.6189	0.4899	-0.8867	1.1868	-0.5952	0.3714	0.7343	0.5941	0.2959	-0.1059	-0.6721	-0.1487	-0.073	1.324	-0.25	0	0.7319	-0.6383	-3.184	1.5487	-1.7045	0.095	1.6409	0.6962	0.3904	0	-0.2797	0.6623	0.8443	0.7225	0.8011
2001/8/16	-1.4266	-2.2077	0.1824	-1.6365		-1.1424	-1.0446	-0.5964	-1.5432	-0.7186	-1.8501	-1.2301	0	-0.944	-0.8484	-1.4286	-0.5212	-2.6316	-0.6878	-1.0025	-0.4944	-2.3778	-0.7138	0.2436	-1.0893	-1.0201	-1.2334	-2.0893	-2.963	-0.5556	-0.3793	-2.6648	-1.3158	0.5581	-0.8439	-1.6556
2001/8/17	-0.1401	-0.0513	0.1821	0.2377	2.8428	0	-1.6186	0.2	0.1881	1.6285	-0.0943	0.4613	0.3937	-1.1316	-0.6417	-0.6102	0.3743	-0.3003	-0.9003	-1.1814	0.1863	1.0825	0.0719	-1.3366	-1.6887	0.0344	-0.6724	-0.097	1.1196	-0.5587	-1.3325	-0.7205	-0.4667	0.8326	-0.4255	-0.6734
2001/8/20	-0.4208	0.7187	-0.0303	1.1855		1.2444	1.9313	2.0958	1.3141	-1.0682	0.566	3.0762	-0.4902	-0.7229	1.1841	2.0721	0.5966	1.8825	0.2096	1.1956	-0.186	0.7363	0.431	0.8621	0.9709	-0.1374	0.3868	0.1942	-0.1007	0.7416	0.4502	1.3788	0.4689	0.7339	1.1966	1.5593
2001/8/21	0.939	0.9174	0.7273	0.703		0.2634	-1.1228	2.1505	0.9265	1.1398	1.3133	1.5145	0.197	0.6068	1.1702	0.1504	-0.0741	-0.2956	1.3947	1.2658	-0.9317	2.9236	-0.2861	0.1221	1.5533	0.0688	0.4817	0.969	0.7557	-0.3398	5.3652	1.6464	-0.2	-0.4554	0.0845	0.1335
2001/8/22	-0.5116	-2.6263	-1.1733	-1.338		-0.2627	-1.3485	-2.201	-2.0196	-1.72	-1.3889	-1.0092	-1.2783	-2.5935	-2.2082	-1.1261	-0.9644	-2.2239	-1.8569	-1.75	-0.3762	-3.357	2.6542	-2.561	-2.2578	-0.9966	-2.0134	-2.0154	-0.5	-2.2727	0.0613	0.2817	-1.6032	-0.4117	-0.7173	-1.6667
2001/8/23	-0.0468	0.4149	0.1218	0.4127		1.0536	0.5036	2.544	1.624	-0.6035	0.1878	1.9504	3.4861	1.8576	1.3978	0.2278	0.9738	-0.5307	0.0701	0.8482	4.7829	1.5364	-0.9783	-0.8761	0.6706	-0.5207	0.4892	0.6856	0	0.4651	-0.981	0.4916	0.1358	0.1837	-0.17	-1.1525
2001/8/24	-1.2161	-0.5165	0.0304	-0.1174	-0.8943	-1.2163	-0.5727	0.1908	-1.1063	0	0.656	0.8261	-0.77	-2.0061	-0.6363	-1.0606	-1.4837	-1.6006	-0.7003	-1.6821	2.6426	-2.6316	-0.6351	-0.2525	-2.3686	-0.2094	-1.1685	-1.1673	-1.206	-1.794	-1.3622	-1.747	-1.1525	-1.4672	-1.2346	-0.0686
2001/8/27	-2.4621	-2.8557	-2.0973	-2.4103		-1.0554	-2.8078	1.2381	-2.5482	-2.9144	1.4898	-3.2773	-3.0068	-5.8313	-4.4824	-2.3737	-4.744	-5.5988	-4.0903	-4.6193	-2.5746	-4.0541	-2.3438	-3.9241	-5.0038	-3.1818	-3.4483	-2.2638	-2.5432	-2.1803	-3.4526	-1.5647	-3.5665	-2.6989	-3.6638	-3.9121
2001/8/28	0.3398	-1.6569	-0.9624	-5.7831		1.7778	1.4815	1.5992	1.5306	0.0625	0.9174	-0.535	-0.1	0.8564	1.3408	0.2353	1.6601	5.5189	-0.4412	1.2556	1.6216	0.5634	0.1455	-1.1858	0.0798	-2.4919	-0.6122	1.712	2.5574	1.6867	-0.7152	1.3006	0.8535	0.6695	0.5817	0
2001/8/29	0.4838	2.2283	-0.4389	1.2788		1.048	1.0949	0.0926	1.4447	0.8125	-0.8182	2.8238	-0.3003	0.5225	-0.9923	-0.626	-1.944	-0.0781	-0.0739	-0.8857	-0.3546	1.3305	1.3798	0	-1.9139	1.1111	0	1.1881	0.7634	-0.237	1.7027	-0.1427	0.9873	0.6651	-0.6673	-9.5714
2001/8/30	1.1074	-1.5949	-1.0705	-0.3157		1.3829	-1.2996	-1.0176	-1.6099	-0.124	-1.3749	0.9154	1.2048	-1.1696	-1.1136	2.9921	-1.0309	-1.1719	-1.5521	0.0894	-2.3725	1.7277	3.6533	-0.2667	-0.9756	0.3297	-0.924	-1.1742	-2.2727	-0.2969	-0.4507	-0.7143	-1.5363	-1.1326	-0.627	2.9226
2001/8/31	0	-0.4862	-0.7002	-0.6333	0	0.9378	0.3658	-0.9346	-1.1957	1.8001	-0.8364	-0.216	-0.8929	-0.3287	0.9009	-0.2294	5.7692	-0.3953	0.6006	-0.625	1.1543	-1.3587	0	0.4011	-0.2463	0.3286	-0.3109	0	0.7235	-0.3574	0	0.6475	-1.4184	0.716	0.1803	-0.921
2001/9/3	-2.381	0	0.609	-0.5099		-0.1689	-1.0204	-0.3774	-3.3758	-0.4878	-1.2184	0.2165	-8.4084	0.3958	0.7812	1.1494	-4.4697	-2.6984	-1.194	-1.5274	-1.5015	0.2066	0	-2.1305	-3.5391	-0.7278	-1.2474	-1.0891	-0.2052	1.7334	-1.5524	-0.3574	-1.3669	-1.1374	-2.2492	-0.7746
2001/9/4	-2.2927	2.4973	2.3893	4.0999		1.9459	1.9146	3.0303	2.7686	2.451	2.0873	-0.5616	3.8251	3.0223	1.4396	1.4394	0.4758	4.4046	2.719	3.1022	3.0488	2.6804	0	1.3605	2.2184	1.8695	8.4211	3.1031	-0.2571	2.1739	5.1905	4.0172	2.2611	2.8284	2.8992	3.0445
2001/9/5	-4.7928	0.5826	0.1245	-0.1231		-0.9959	-0.3613	-0.0919	0	-0.7177	0.7435	-0.4344	3.5789	2.3597	-0.8734	-0.5975	0.0789	1.5625	0	0.708	-0.8876	0.1339	0	3.8926	1.419	0	-0.6796	0.9709	3.7629	-0.8626	-0.6871	-1.0345	0.5706	0	-0.3131	0.2273
2001/9/6	-1.1012	-0.0527	-0.2486	0.2465		0.1676	0.7977	-0.92	-0.5773	-0.3614	-1.107	-0.5672	-1.8293	-1.5576	-0.7709	-0.8264	0.3155	-1.2308	-1.25	-0.703	-1.5522	-1.0695	-5.4596	-1.8088	-1.2346	0.8276	-1.0753	-0.0962	0.2981	-0.522	-0.8176	0.9756	0.4965	1.7249	-0.5384	-2.3432
2001/9/7	-5.1962	-4.4257	-4.1745	-0.7376	-2.461	-2.8452	0	-5.1068	-2.9032	-1.2696	-2.7985	-3.4226	-3.7267	-3.7342	-3.7736	-3.4091	-1.7296	-3.6604	-3.2018	-3.5398	-1.4554	-2.7027	-4.3129	-3.8158	-5	-2.2484	-3.0632	-4.0423	-3.3185	0	-4.2486	-1.7943	-3.1052	-0.55	-2.3004	-4.1022
2001/9/10	0	3.032	2.3082	1.7957		2.7562	0.3597	4.7945	3.7209	0.6736	2.1113	5.4066	3.0108	2.3011	2.7682	2.7451	-0.24	3.7995	2.8462	3.6697	-0.3692	2.3611	0.4584	1.368	2.0175	1.2413	7.0336	3.3099	1.332	-0.8746	-0.8609	2.6001	3.933	2.7189	1.6159	3.2284
2001/9/11	0.0559	0.321	0.3178	-0.0608		0.2515	-2.1505	-0.6536	1.6656	-0.0608	-0.8459	-0.7328	0.2088	0.0643	-0.2245	1.374	0.0802	2.1028	-0.7479	-1.4159	-1.1118	1.3569	-1.2928	0.135	0.3439	0.2164	-0.2857	0.3883	-0.1011	0	1.4028	-1.0274	-0.8409	-0.2243	1.3176	-0.1564
2001/9/12	-2.6272	-0.96	-2.0906	-0.2435		-1.7559	-1.2454	-0.094	-2.9616	-1.2173	-2.1801	-1.7369	-0.8333	4.1105	-2.1372	-2.4849	-1.9231	-0.8391	8.2894	-1.167	-2.2486	-1.6064	-0.2311	-1.752	0	-1.0435	-1.7192	-2.0309	-0.3036	-1.7647	-1.3175	-0.692	-1.3428	-0.6745	-1.6143	-1.5662
2001/9/13	-0.8611	-0.9693	1.0029	0.9152		0.5106	-2.1513	-0.0941	0.5195	-0.1848	-0.4845	-0.3535	-1.6807	-0.9254	0.3448	0.2317	0.3268	0	-3.6186	-0.0908	-0.9585	-1.7007	-0.7722	-0.5487	-4.3702	0.0727	-1.7493	1.9743	-1.0152	1.497	0.4673	1.4634	-0.5731	-0.1811	0.2279	-0.4773
2001/9/14	-4.4007	-1.7945	-1.025	0.3628	-9.9243	-0.9314	0.2274	-1.3183	-0.1938	0.8642	-1.6553	-0.2661	-2.7778	-2.1171	-1.7182	-1.3867	-0.8143	-0.9231	0.722	-0.9091	-0.6452	-0.9689	-0.856	-1.6552	-5.0179	0	0.5935	-1.5489	-5.641	-1.1209	-1.794	-2.1291	-1.1527	0.2721	-1.1824	-1.279
2001/9/17	-1.2114	0.3322	-2.0712	-0.7229		-1.0256	-0.8321	-2.6718	-2.9773	-2.142	-5.4455	-1.8675	-3.6264	-2.3537	-5.5944	-1.7188	-3.2841	-1.3975	-1.7921	-2.3853	-1.3636	-2.5157	0.2355	-2.9453	-5	-1.2718	-0.9833	-1.9666	-4.837	1.8496	-4.1949	-1.5439	-4.3003	0.1809	-3.7736	-2.5101
2001/9/18	-0.1226	1.1038	1.7184	0.5461		1.0363	-0.0763	1.8627	1.2675	0.0625	0.4188	0.4984	0.3421	6.8404	0.3704	0.5564	0.0849	1.1811	0.7299	1.3158	-1.975	2.0789	-0.1566	1.0116	4.9652	0.4049	0.7944	0.8024	1.0851	0.1757	0.7062	0.0713	0.6855	-0.5869	-0.1435	1.3289
2001/9/19	1.0436	1.5284	2.0143	0.5432		1.2821	2.1374	0.6737	1.1199	0.9375	-0.1043	1.5329	0	2.0732	1.968	1.6601	0.5089	2.2568	0.2899	1.8553	0.9402	0.2809	-2.5098	1.5737	-2.8382	0.2566	1.2808	1.4925	1.2429	0.8772	2.9453	0.4274	2.4206	-0.1362	1.341	2.2131
2001/9/20	0.9113	0.4839	-0.5732	1.1405		1.6034	-1.7937	-0.5736	0.2606	-0.9907	0.8351	-1.1989	0	-1.6129	-0.4825	0.1555	0.3376	0	-0.5058	-0.7286	0	0.07	-0.9654	-0.1408	0.0974	-0.8775	-1.4591	-0.098	-2.3996	0.1739	-1.4305	-0.2128	-2.2895	0.2729	0.3781	1.7642
2001/9/21	-1.1439	-1.3911	1.2172	-2.2552	-1.8674	0.2492	1.2938	-1.4423	-1.5595	-0.0625	-1.1387	-1.7079	0	0.7893	-1.3333	-0.6988	-0.6728	-1.3699	0.2179	-0.4587	-0.8649	-2.3093	-2.5183	-1.4104	-1.6537	-0.8115	-0.8885	-1.7664	-0.6289	-1.1574	-1.3131	-0.3554	-0.907	-1.0884	-1.6008	0.2364
2001/9/24	0.0609	-1.0852	-0.4747	-1.9429		-0.6628	0.0751	-0.3902	-0.8581	-0.0626	-0.8377	-1.0059	0	-1.747	-0.3686	-1.4855	-0.6774	-0.8488	-1.8841	-0.9217	-2.1477	-5.3009	-2.1667	-0.5722	-1.088	-1.8594	-1.992	0	0	-2.8103	0.2101	-0.7133	-1.6781	-0.2293	0.0478	0.8648
2001/9/25	3.1649	-1.6456	0.159	-2.1672		0	1.952	0.0979	-0.9321	0.1252	-0.2112	0.2309	-3.0682	-0.6131	0.3699	0.2381	-0.1705	0.2335	-3.9882	0.4651	-0.8916	-1.2103	0.6814	0.1439	-5	-0.1895	0.4065	0.6993	0.6329	0.241	3.0748	-1.1494	-0.1552	0.2757	0.6695	-1.1691
2001/9/26	-0.826	-0.725	0	-0.2532		-1.6681	1.1782	-0.4892	-1.5457	-0.0625	-3.3862	-2.0737	-1.1723	-2.1592	-1.3514	-1.5835	0.3416	-0.3882	-3.6923	0	-2.4221	-2.2205	0.2538	-1.2931	-4.9474	-0.3417	-9.919	-1.3889	-2.9731	-0.1202	-1.2881	0.218	0	-1.4207	-1.5202	-1.183
2001/9/27	1.8441	1.1798	-2.7302	-1.1421		0.0848	-1.8195	-0.9833	-2.5256	-1.7522	-3.943	-3.4824	-0.2372	-2.2068	0.9963	-0.4827	-0.5106	-0.6235	-0.4792	0.1852	-0.5674	2.036	-1.097	-1.4556	0.5537	0.7238	-3.3708	-0.8048	-0.9428	-0.1203	0.2747	1.6679	-4.5843	1.3482	-0.1447	0.1596
2001/9/28	2.1028	0.4997	-0.0653	-0.2567	-2.9496	0.7627	-0.2965	0	0.8403	1.5924	0.9122	1.804	4.2806	0.1934	1.603	0.7276	1.7109	-0.9412	0	0	-0.1427	1.6884	-0.1706	0.4431	-3.0837	-1.0968	-1.6279	-6.1866	-1.7252	-1.3253	-0.0685	0.7133	1.3029	0.5505	1.3527	-0.4781
2001/10/8	-5.6064	-2.3757	-1.3063	-1.8662		-2.1867	-2.1561	-0.6951	-2.1528	-2.9467	-1.6949	-1.772	2.1665	-0.9009	-0.1214	0	-1.5139	-1.5835	-2.6485	-1.2939	0.7857	-1.8113	-0.5983	-2.5	1.25	0	-3.7825	-8.1081	-4.3584	-1.5873	-10.0069	-1.5581	-2.5723	-1.2318	-3.4318	-2.3219
2001/10/9	3.6364	1.3582	1.4229	-0.918		0.7739	-0.228	1	1.7033	2.5194	2.9885	1.0726	2.1205	-0.1948	2.0656	3.13	1.0248	2.494	0.4122	0.4682	3.331	1.5373	0.086	2.8658	2.6936	0.7648	1.9656	2.7059	-0.6329	1.1166	-1.5994	1.295	1.8152	0.5081	0.0987	1.1475
2001/10/10	-4.152	-6.1418	-9.9837	-0.7942		-2.7304	-1.5994	-9.3069	-4.5359	1.6383	-0.8929	-4.2451	-2.2951	-4.4893	-3.5714	-4.6693	-0.1691	-2.2763	-4.5977	-3.7279	-2.8121	-4.0121	-7.8179	-3.5191	-4.918	-2.1632	-2.6506	-3.8946	-5.2229	-7.546	-4.644	-5.3267	-7.6985	-3.7224	-6.854	-8.1848
2001/10/11	-2.7456	-4.4021	-5.328	-0.6671		-0.1754	1.3932	-7.4236	-2.924	0.9299	-3.0405	0	-3.2438	-4.2916	-2.0988	-3.6735	0.254	-6.747	-0.3442	-4.0658	-1.5526	2.2082	-1.9571	-1.2158	-1.2644	-1.0085	0.8663	-1.7878	-4.3683	-2.9861	-0.8117	-6.3766	-1.4047	-1.0024	-1.0058	-2.2065
2001/10/12	6.2108	3.3603	3.6371	-0.6044	-6.8627	-0.5272	0.5344	3.5377	1.8825	3.4398	1.7422	1.5617	5.3179	6.0498	2.7743	0.5085	0.4223	3.0146	1.2953	2.4218	2.7957	0.3086	0.4753	2	2.5611	2.2727	3.3129	3.034	4.4975	1.71	1.7185	4.8878	4.5414	-1.0125	1.9251	2.7978
2001/10/15	-1.4176	-1.0235	-0.9974	1.3514		-1.1484	2.126	0.2278	-0.813	1.9002	1.0274	0.3472	-1.0977	-3.0201	-0.3681	-1.5177	2.1867	0.5853	-1.1083	0.2956	-1.8131	-3.8462	-1.7975	0.1508	4.9943	0.5747	1.1876	1.5312	0.538	0.8742	3.0571	-1.4515	-1.1073	0.4871	-0.8395	0.3512
2001/10/16	-4.0743	-0.365	-3.3582	-0.0667		-1.1618	-2.1561	-4.4318	-2.0119	-8.1002	-1.4689	-0.1483	-2.5527	-1.7993	-1.7241	-2.1404	-0.9053	-1.5794	-1.2931	-2.2593	-5.4687	0.64	-1.6378	-4.0663	-1.9459	0.6857	-1.7606	-1.3921	-1.4047	-0.2667	-1.7174	-3.1783	-1.2059	-2.8599	-2.1693	-3.762
2001/10/17	0.4997	-1.0379	-0.3861	-0.2001		-0.1808	-0.076	-0.9512	0	0.8878	-2.4083	-1.1386	0.2278	-2.8189	0.6266	-2.3622	-0.6645	-0.9291	0	0.7035	-2.4793	0.159	-0.1959	3.2967	-3.9691	-0.4919	-0.5974	-0.7059	-0.882	0	-0.7149	-0.4003	-1.2206	-0.3493	-0.5949	-2.7273
2001/10/18	-3.294	-2.0975	-3.2558	0.1337		-0.8152	-0.5323	0.9604	-3.27	3.5827	-1.9976	-0.651	-1.0227	-2.1755	-3.8605	-4.4803	-2.1739	-2.8986	-2.0087	-2.6946	-4.6995	-0.1587	-4.318	-3.1915	-1.6073	-2.0532	-1.0817	-1.8957	-1.9165	-3.1417	0.08	-2.7331	-1.2357	-4.3065	-2.6115	-4.2991
2001/10/19	-6.1054	-4.9779	-5.609	-0.9346	-10.5263	-3.5616	-8.945	-3.0916	-6.6038	-1.3956	-4.1966	-1.5121	-1.1481	1.4085	-2.7202	-5.5347	-1.6239	-3.5996	-3.3868	-7.8974	-3.7995	-3.0207	-5.1282	-3.2967	-4.7841	-3.5006	-5.5893	-4.1063	-5.0244	-4.8309	-1.9984	-2.7273	-2.5022	-3.7153	-2.7374	-1.1719
2001/10/22	0.616	-4.3767	-2.8438	-4.4474		-3.125	-9.9916	-3.9264	-0.7576	0.6769	-4.1302	0.3582	-9.9884	-0.1462	-6.7909	-5.859	-1.8245	-3.0965	-7.2878	-6.5702	-6.9748	-2.9508	-2.7027	-1.461	-5.0245	0	-4.8906	-5.0378	-3.5268	-1.8129	-1.0604	-1.7842	-2.8414	-5.6522	-4.4802	-1.4822
2001/10/23	10	9.9861	9.9824	10.0141		9.9707	9.9813	9.9617	10.0085	7.0293	10.0522	9.9949	10.0645	10.0293	10	10.0211	10	9.9624	10.0498	10.0119	10.0271	9.9662	10	10.0494	5.0323	9.9758	10.0135	9.9469	9.9772	9.9705	9.9753	10.0346	10	10.023	9.982	10.0301
2001/10/24	-4.1435	5.1072	9.996	5.0641		0.3556	-4.3257	3.1359	4.4719	0	5.1008	-1.5763	3.6342	0.7984	5.3247	7.9578	-5.5511	3.1624	4.34	6.1755	-0.2463	0.3072	9.2929	4.7904	5.0369	-1.0445	4.428	7.117	4.5014	3.0893	4.7226	9.9843	6.0034	8.0105	5.3034	5.1048
2001/10/25	-4.7742	-1.3797	-2.2174	-2.8066		-4.0744	-8.7766	-3.7162	-2.952	0	0.2257	-2.8262	-7.2398	-2.3762	-2.9593	-3.1083	-2.385	-3.2312	-5.6326	-4.4898	-2.963	-4.2879	-2.9575	-4.4286	1.2865	-3.2778	-3.8869	-3.1532	0.9278	-3.5179	-2.577	-3.0021	-2.8317	-2.0843	-2.5961	-3.4692
2001/10/26	-2.0325	-1.2165	-0.4089	-0.5022	5.0588	0.0923	0.0972	0.4678	0.2281	0	0.9009	0	-6.2195	-0.0676	-0.1271	-2.1998	-0.1745	-0.0856	0.3673	0.2137	2.9686	-0.16	0.1905	-1.0463	2.194	-0.8041	-0.3676	-1.2791	-0.2626	-0.6752	-1.2491	2.9477	-0.4996	0.8911	-0.9062	-0.9883
2001/10/29	2.7663	0.8005	1.1571	0.8833		-0.369	6.8932	2.0955	2.352	-5.8824	2.0089	1.3088	7.2822	0.406	2.1628	2.0619	1.1364	1.5424	2.2873	4.1578	0.4942	0.5609	0.2852	0	4.1808	-1.2739	1.23	0.9423	0	-0.5438	0.8185	0.7158	1.6736	1.0795	1.1834	2.1779
2001/10/30	-1.0094	-1.5272	-1.1808	-1.1882		0.3704	-0.7266	-0.7982	-3.2617	-0.182	-0.7659	0.4785	-2.1818	0	-1.6189	-0.551	0	-1.3502	0.805	6.346	1.6393	-1.2749	-1.4218	1.9637	-1.8438	1.7009	-1.5796	-1.1669	-0.9217	5.6733	-2.4354	-0.4975	-2.6337	-1.3107	-0.9569	-1.0657
2001/10/31	0.7478	-0.9305	-0.2987	-0.5063		0.2768	-1.6468	2.069	-0.0766	-1.155	-1.5436	0.2381	0.4957	-8.9623	3.2911	-1.108	-0.4322	1.9675	0.3549	0.0962	1.4516	-0.565	0.7692	-0.8889	-0.7735	0	8.642	-1.1806	-0.3322	0.2587	-1.1346	-2.5714	3.7194	-1.1805	-0.2684	-2.2442
2001/11/1	-1.0121	1.1271	0.3371	0.6997		1.104	-0.186	1.464	1.0736	0.123	2.1277	1.1401	0.7398	1.3323	0.9804	2.3343	-1.0417	1.4262	2.6525	0.8654	0.9539	0.2435	1.3359	1.1958	3.3408	0.346	-1.4773	1.9116	0.2	3.1613	1.6832	2.4194	-0.815	1.344	1.507	2.8466
2001/11/2	-1.7723	-1.3622	-1.5304	-2.2742	5.0392	-0.8189	-1.2116	-1.2209	-0.6829	0.3071	0.4386	-0.7515	-1.224	-0.7305	-0.7282	-1.2774	-0.0877	-1.2407	-1.3781	-2.5739	0.3937	2.5101	-1.1299	0.2954	-0.9698	-0.3448	0.9227	-1.6413	-1.0645	-1.3133	-2.0316	-6.514	-1.3147	-0.4912	-1.4846	-0.625
2001/11/5	-4.372	-3.2643	-1.63	-3.6846		-0.7339	-0.9434	-1.1236	-1.3751	-0.0612	0	-1.0885	-1.7348	-1.8396	-0.7335	0.2773	-0.0878	-0.5025	-1.4847	-0.6849	-0.4706	1.4218	-1.4286	-1.9146	-1.197	-1.2111	1.6	-1.5495	-1.4122	-2.2814	-1.3825	-4.977	-1.7485	-1.6782	0	-3.4142
2001/11/6	-1.3788	-3.6989	-0.578	0.604		-0.2773	-1.0476	-1.4773	0.1549	-0.5515	-1.7467	-0.1435	-1.1349	-0.2999	0.1232	-1.659	0.0879	0.2525	-0.1773	0.8867	-1.8913	0.6231	1.6425	-1.0511	0.7709	-4.495	-1.7998	0.2421	-2.1828	1.0376	0.3115	1.0475	1.6102	0.6526	0.5382	0.093
2001/11/7	-4.2678	-2.965	-7.1705	-3.5357		-3.1511	0.0962	-4.1522	-6.4965	-0.3081	-6.7778	-2.7791	-5.6122	-2.5564	-6.6421	-7.0291	-0.2634	-2.6868	-5.9503	-8.6914	-2.3293	-1.935	-5.3232	-6.0698	-5.0273	-8.313	-6.8729	-4.5894	-6.9038	-6.611	-4.1925	-3.8278	-4.0867	-1.8953	-7.8694	-5.5762
2001/11/8	-0.6149	-0.1389	0.8351	0.899		0.2871	4.6154	0.1203	0.2481	-1.8541	4.1716	-0.2464	2.7027	2.2377	1.9763	0.8065	-0.2641	0.7765	-0.3777	0.4278	-0.4112	3.9463	-0.2008	0.9693	-2.8769	1.3333	2.706	1.1392	1.7978	1.4433	1.1345	1.9071	-1.0435	1.6268	0.9878	0.8858
2001/11/9	1.3921	0.9736	0.9524	-4.4551	5.0107	1.145	4.4118	0.8413	2.0627	1.1965	2.4027	2.915	1.5789	0.9057	2.1964	0	-0.0883	0.5137	1.5166	1.3845	1.0735	1.8223	1.9115	0.32	1.8957	3.4868	0.8383	0.8761	1.5453	1.084	1.8429	0.2441	1.7575	0.4502	0.5754	1.0732
2001/11/12	-1.2204	0.8953	-1.7637	-1.6499		0	-3.169	0.9535	-0.4042	2.0535	-0.1117	-0.192	-4.1451	0.0748	-1.3906	0.1	-0.1767	-1.1925	0.4669	-1.7857	-0.3268	-2.5354	-0.0987	-0.9569	-0.2326	5.9123	-3.0879	-0.7444	1.5217	-0.7373	-0.0787	-0.8929	1.209	0.1992	-2.0595	-1.2548
2001/11/13	-0.3861	2.5256	-0.9186	0		-0.566	-1.7273	0.9445	-1.3799	-0.3049	-0.8949	1.2506	1.2162	-4.2601	0.641	-1.5984	-0.0885	-0.9483	-1.0223	-0.5348	0.8197	1.3007	-2.0751	-1.4493	-3.1469	-2.1609	-1.4706	-1.25	-1.0707	-1.4855	-2.2835	-0.0819	-1.0239	0.5467	-0.7009	-1.0753
2001/11/14	0.155	-0.3995	1.1378	0		0.5693	-2.3127	-0.4678	0.4938	0.8563	-0.2257	-0.1425	4.1389	0.5464	0	-0.1015	0	-0.7833	-0.0939	-0.1075	-0.1626	-1.435	0.5045	0.4902	0.361	1.2883	0	0.5063	-0.2886	-0.6169	0.4029	-0.8197	1.2069	0.2472	0.8235	2.9644
2001/11/15	-0.0774	0.6016	1.0833	0.3647		2.7358	0.6629	-0.7051	0.6552	-0.1213	0.7919	-0.8088	0	-2.3292	0.3822	0.813	-0.1771	-0.0877	0	-0.2153	0.0814	0.3065	0.4016	-0.6504	1.9185	-0.2423	0.6219	0.5038	9.9855	-0.4828	-0.1605	2.2314	1.3629	0.2465	0.8168	5.4702
2001/11/16	1.9365	1.196	2.6793	2.1076	4.9746	1.1019	0.7526	2.0118	2.8478	-0.6072	2.0202	0.7194	-0.1282	0.7949	2.665	2.0161	0.1775	2.3705	1.1278	0	-2.7665	1.8335	2.5	0.8183	1.6471	0.1821	1.3597	1.5038	0.4605	2.5641	1.7685	2.2635	1.8487	1.2789	2.5463	0.8189
2001/11/19	0.6839	1.7072	2.4087	0		1.9074	-0.9337	3.0162	1.5032	-1.1607	0.11	3.1429	0.3851	-0.8675	0.7417	2.1739	-0.5314	3.0017	1.5799	7.6591	0.4184	0.6752	2.439	1.6234	4.8611	0.0606	0.9756	0.9877	7.9895	1.1486	1.1058	1.4229	0.6601	0.6799	1.9752	5.2347
2001/11/20	2.8679	1.9367	2.9792	2.9181		0.3565	4.147	2.2523	2.1824	0.1854	1.8681	-0.1847	2.9412	2.6253	1.8405	2.9014	-0.3562	0.6661	3.3852	2.9058	0	0.9687	2	2.8754	0.4415	3.0285	1.4493	3.6675	0.1213	4.7428	2.8906	0.0779	1.7213	5.9334	1.8262	0
2001/11/21	2.1277	0.38	-0.3045	-0.0692		-0.6217	9.9548	0.9912	0	-0.1234	-0.5394	-0.2775	0	3.7209	1.8072	1.2218	0.4468	1.2407	-0.0885	-0.2921	0.8333	-1.2546	0.8403	4.9689	1.978	-0.9994	0.3571	0	1.6354	1.0842	0.8352	1.2461	-0.3223	2.9144	0.5435	3.6878
2001/11/22	1.2213	1.6404	0.1909	0.6228		-0.5362	0.2469	0.3272	1.0679	0.0618	0.4338	-0.1855	0.6211	0.5232	0	1.2999	-0.4448	-0.4902	1.4172	0.293	2.4793	1.42	3.3333	0.4438	1.7241	-1.9596	1.898	2.1226	-0.5364	-0.8202	3.3133	1.5385	2.4252	1.6814	0.973	-0.8271
2001/11/23	-1.4194	-1.3035	0.6098	0.4127	4.2553	1.5274	0.7389	0.5435	-1.1321	-0.6173	-0.6479	0.5576	-1.358	-1.4126	-1.1834	0.7333	1.0724	-0.7389	0.524	-0.5842	7.1774	1.3265	-0.9857	-0.5891	0.3178	-1.3931	-0.6985	-1.0393	-0.3595	0.1272	-1.2391	0.303	0.2368	1.6101	-0.8565	-1.6681
2001/11/26	-0.576	-0.2516	-0.9091	0		0	-0.5705	-0.7568	-0.3817	1.3665	-0.2174	0.2311	-0.6258	5.1282	-0.3593	-1.1829	1.4147	0.7444	-0.6082	-0.4897	-0.3762	-0.8727	-0.905	-1.7778	0.3168	4.0541	-1.7585	-0.1167	-0.902	-1.4612	-1.5498	0.9819	-0.0787	0.8565	-0.54	-0.4241
2001/11/27	1.4482	1.0719	0.9174	3.1507		0.4425	-0.5738	0.1089	1.5326	0.9804	2.3965	1.0604	1.8892	0	3.4856	1.1971	-0.2616	1.8883	0.1748	0.3937	0.6042	0.807	0.7306	3.3183	1.3684	-0.7674	0.8353	0.9346	1.8811	1.0316	3.973	0.5984	1.576	-0.7219	1.3572	2.2998
2001/11/28	1.2134	1.1853	1.0227	-0.2656		1.2335	1.4839	1.3058	0.9811	1.7597	1.5957	-0.8668	1.2361	0.5739	-0.2323	0.7279	0.5245	1.4504	1.1344	1.7647	-0.0751	1.6739	0.6346	0.146	1.973	1.0708	2.6036	4.3981	1.4294	2.1059	0.2884	0.0743	0.6982	1.7964	1.0712	-0.5828
2001/11/29	-0.0705	0.5549	0.1875	0.8655		0.087	-0.9748	2.7927	-0.1495	-1.5504	0.2094	-0.1841	0.8547	-1.0699	0	0.9937	0.6087	-1.112	1.8119	-0.1927	-1.8783	-1.1453	0.991	0.7289	0.3055	0.0589	0.5767	1.5521	0.0587	-0.4375	-1.0065	-0.5201	-0.4622	-1.5546	0.159	-0.7538
2001/11/30	1.1291	0.2452	1.6093	1.7162	-7.6994	0.087	0	1.1494	1.7964	0.2423	1.8809	1.752	1.3317	0.2163	1.0477	0.1789	0.5186	1.6064	1.5254	1.9305	0.3063	0.5069	0.9813	0.2894	2.132	0.1176	0	1.2009	0.8803	0.3139	1.0167	0.8215	0.3096	0.3414	0.7407	1.8565
2001/12/3	1.0468	1.1009	0.5525	-0.7138		-0.4344	1.6407	-0.8264	0.2206	-0.9668	-0.2051	2.2655	-0.1195	0.6475	0.1152	1.7857	-1.2038	0.3953	1.419	0.2841	0.1527	0.7925	0.8834	1.5873	1.3917	-0.8226	0.6881	0.6472	0.0582	1.3767	0.5751	0.6667	1.7747	2.0417	0.6828	0.7457
2001/12/4	9.2541	0	-0.1832	0.0654		0.2618	1.7756	0.8333	0.4402	0.122	0.2055	-1.8609	-0.1196	0	0.1151	0.3509	-0.2611	-0.4724	0.2469	0.9443	-0.3049	1.5011	2.014	-0.2841	-0.1961	0.4739	-0.1139	-0.3215	-0.0581	1.7901	-0.2859	0.7358	-0.834	2.7511	-0.2087	1.1513
2001/12/5	-3.9191	-1.3309	-2.0917	-0.3919		0.1741	-3.6479	-2.7893	-0.9496	-1.1578	-2.6667	-2.7088	-3.2335	-3.3595	-3.4483	-1.1364	1.3962	-3.3228	-2.9557	-3.6483	-3.211	-0.5634	-2.3176	-2.1368	-5.0098	-2.0637	-2.0525	-2.1505	-3.9558	0.3032	-2.6523	0.5113	-2.5994	-5.3955	-0.9409	-1.9512
2001/12/6	0.9211	0.1226	0.2249	0.0656		1.1295	0.823	1.8066	-0.2212	0.9248	0.2107	-1.949	1.3614	-0.2219	0.4762	1.061	-1.0327	1.1457	1.0998	0.2913	1.3428	2.0538	0.0879	-0.1456	-0.7239	0.6623	-0.1164	0.1099	0.3634	-0.8464	0.5155	0.218	4.0031	-0.1286	1.1082	2.9022
2001/12/7	-1.5645	-0.8573	0.2244	0.0655	-4.6231	-0.7732	-0.3265	1.2526	-0.813	1.405	0	-3.8807	1.4652	1.4085	9.9526	2.9746	0.1739	0.5663	-0.5858	0.1936	-0.7794	1.0409	-0.1756	3.207	-4.8958	0.8373	1.3986	0.9879	-0.9656	0	0.9524	3.4083	-0.8302	-2.018	-0.4697	0
2001/12/10	0.6623	-0.2471	-0.0373	-1.1133		-0.8658	-0.9009	1.2371	-0.8197	1.6265	-0.8412	2.5111	2.1661	-1.0234	0	-1.4444	0.5208	3.5398	0.1684	1.256	-3.1422	0.1374	-0.5277	1.6949	2.1906	0.3559	1.0345	0	2.011	-0.9146	0.4354	1.683	0.5327	-1.0955	0.0524	-0.967
2001/12/11	-1.9737	0.0619	-1.1571	2.2517		-0.0873	-2.0661	-2.0367	-0.2254	0.652	1.5907	-0.6724	0	-2.1418	10.0216	-1.1207	0.2591	1.3986	-1.4286	1.3359	-3.4874	-2.332	-0.9726	-0.6944	-0.4287	0.1182	-2.3891	-2.3913	-2.3895	1.4769	-1.8786	1.5862	-0.9084	0.8418	-0.7338	-1.546
2001/12/12	1.2081	-1.1139	-1.6239	-0.4534		-1.2238	-2.7004	-1.7672	-0.5271	0.8245	1.9833	-0.4836	0	-1.5849	-1.3712	-2.354	-1.4643	-0.2299	-1.9608	-2.0716	-1.0084	-1.5449	-1.3393	-2.9371	-4.9516	-3.778	-2.2145	-3.0067	-1.2852	1.2129	-1.6937	-1.6972	-1.6043	0.703	-0.8976	-0.7438
2001/12/13	-0.1989	-1.2516	-1.881	-0.3904		-2.8319	-1.2142	-2.4339	-1.8925	-0.4673	-2.6612	0.3401	-4.8292	-2.2239	-1.8868	-0.9821	-2.535	-3.3794	-1.7391	-3.3654	-2.292	-2.0685	-2.9864	-2.1614	-4.983	0.2454	-2.2646	-1.9518	-2.9758	-0.6591	-1.1985	-2.0028	-2.4845	-1.2653	-1.7048	-3.8301
2001/12/14	0	-1.7744	-0.2347	-0.5225	-0.1054	-0.5464	-1.4047	-2.3861	-0.6944	0.0587	-3.6803	0.5811	-0.7426	0.2353	0	-0.9017	0.6278	-0.159	-0.4425	-0.4975	-3.649	-0.5098	-1.6791	-1.3255	-1.0727	-3.9168	-1.0976	0.4684	-0.3195	-2.2316	-1.3647	0.2114	-1.2739	0.0442	-1.4634	-0.8658
2001/12/17	-0.7309	-1.2903	1.2157	-0.197		0.7326	-0.089	-0.5556	-0.6993	-0.4106	0.5459	-0.337	-2.1197	-1.5649	-5.4656	0.9099	-1.3369	-1.672	0.1778	-2.8	0.9919	-2.5622	0.0949	-0.1493	0.7229	-0.8917	-0.3699	-0.1166	3.141	-1.6039	-0.8455	1.1955	-1.2903	0	0	-1.9214
2001/12/18	0	0.8497	0.7749	1.1184		1.3636	3.0303	2.1229	1.8779	-0.4122	0.2172	0.0966	-5.9873	2.0668	1.0707	1.3526	-0.813	1.5385	2.7507	1.4403	0.8036	1.2772	1.8009	0.8969	0.2392	0.8355	1.4851	2.217	3.8533	2.2571	1.938	-0.9034	1.7157	0.0883	1.7052	2.2262
2001/12/19	1.9411	-0.4537	-0.4614	-0.1952		-0.6278	-3.1142	0.6565	-0.9217	-0.0591	-1.4085	-0.6274	0.813	0.1558	-2.5424	-1.3345	-0.6375	-1.1164	-1.3817	-0.9128	-1.5943	-0.3709	-1.3035	-1.3333	2.0286	1.7208	-1.4634	-1.5982	-1.6158	-0.7357	1.597	0.4909	-0.8835	-0.1765	1.1898	-2.3519
2001/12/20	-1.5758	-2.9297	-2.163	-0.7823		-1.6245	-4.0179	-3.8043	-3.6434	-2.3669	-3.8462	-0.7285	-6.7204	-2.4106	-1.9565	-2.8855	-2.5665	-3.629	-2.627	-2.7636	-6.4806	-3.2018	-3.5849	-3.1532	-4.5614	-1.8797	-2.4752	-2.7842	-4.5012	-1.9148	-2.0958	-2.0935	-3.1605	-4.9072	2.3517	-3.033
2001/12/21	0.4003	1.2743	2.0529	0.9198	0	0.6422	1.6744	2.2599	1.7699	0	1.3714	1.6634	-7.4928	-8.5259	0	0.4643	0	0	-0.1799	1.1579	-2.5024	2.2308	1.5656	0.4651	2.9412	1.1494	-0.6345	0.2387	2.9936	0.3149	0.1529	-0.2138	1.1715	1.8131	1.3055	-1.012
2001/12/24	-1.4618	-1.7881	2.0503	0.1302		-0.7293	-2.9277	-1.105	-0.7905	-0.4242	-2.4803	-0.6256	-6.5421	-7.5784	-4.7672	-1.5712	0.6585	-1.59	-2.1622	-1.1446	-5.1333	-2.9345	-1.9268	-3.3951	-5	-0.0631	-2.9374	-2.619	-1.6698	2.3854	-0.5344	0.3571	-1.8197	-4.3379	-1.0825	0.8364
2001/12/25	3.0344	3.1018	0	2.5358		1.5611	1.7908	-0.5587	-0.239	0.2435	-0.3468	0.7748	2.1667	-0.1885	2.3283	1.5023	-2.0561	1.4456	1.105	3.5789	-0.2081	1.938	0.9823	1.278	-3.3835	-0.9476	0.6579	-0.1222	0.6289	0.7357	0	-1.4235	0.674	-1.1456	4.1167	0.2765
2001/12/26	1.0471	0.5886	3.7908	-0.1268		2.0796	3.2407	1.4607	0.7987	1.3965	2.5522	0.9611	-0.4894	0.4721	-1.8203	1.9426	-0.3817	1.0059	1.6393	1.8293	2.1898	-0.5323	1.4591	0.7886	5.0584	1.2755	1.1765	1.9584	0.4375	-0.2435	-0.0767	0	1.1715	1.014	0.8008	1.7463
2001/12/27	0.5181	-0.5852	2.3375	0		-1.7715	-2.6906	0.2215	-2.1395	-0.7186	-1.81	-0.7615	-1.3115	1.5977	-0.1159	-0.2722	-0.2874	-0.9129	0.0896	-0.7984	-3.8776	-0.1529	-1.1505	-0.626	5.0617	-0.2519	-0.9044	-0.7203	0.809	1.8914	-1.0753	2.4549	-0.3309	0.5258	0	-1.1743
2001/12/28	2.4485	-1.308	-0.1071	-0.381	0	2.4346	-0.2765	1.4365	1.7004	1.5682	0.576	-0.0959	1.8272	4.5328	-5.4524	0.091	0.6724	-0.2513	5.103	2.0121	0.2123	0	0.7759	1.1024	2.5852	-1.1995	0.1304	-0.8464	2.4691	0.5988	-1.2422	1.8323	3.9834	1.4265	0	0.5484
2001/12/31	3.5849	-2.1206	-0.0715	0.6373		0	-5.6377	2.1786	3.9809	0.9501	0.8018	-0.5281	-6.0359	-2.7434	0	2	0.4771	0.1679	3.1516	-2.6627	2.9661	0.6891	-0.2887	2.9595	0.2291	0.2556	-1.8229	0.8537	-0.4217	0.8929	-0.3145	0.4152	-0.7183	2.5785	-1.3903	1.2727
2002/1/4	-5.0395	0	-4.8624	-0.6966	4.9578	-1.9366	0.4897	-4.2644	-3.5222	-0.2941	-2.1591	-2.8475	1.9097	0.182	0.2454	-2.139	-2.1842	-2.2632	-4.2114	0.7092	-3.3951	-4.0304	-1.5444	-2.4206	-0.8	0.1275	-1.061	-1.8138	-4.9607	-3.1268	-1.6562	-1.9986	-2.7331	0	-4.1793	-3.2316
2002/1/7	-2.4297	-1.2864	2.33	-4.4005		-1.8851	0.7797	-1.8931	-2.2222	0.118	-3.3682	0.0497	0.6814	-3.5422	-2.9376	-2.5501	-1.6505	-1.9726	-2.5862	0.9054	-3.0884	-2.6941	-1.6667	-1.7054	2.765	-2.8008	-0.9383	-1.4778	1.2094	-1.827	-0.6415	-1.4768	-0.7438	-0.0914	1.8392	-2.0408
2002/1/8	-2.6212	-0.9602	-1.8362	-0.2668		-0.0915	-1.7408	-0.454	-0.5682	0.5303	-0.3606	-0.6455	-2.3689	-1.6949	-1.5132	-3.271	-0.0987	-2.7122	-0.7965	-2.0937	-1.8681	-0.9772	-1.2961	-0.3155	-3.6996	0.5239	-0.2706	0	-3.0818	-1.6749	-0.8071	-1.4989	-0.7494	0.6404	-1.2384	-0.0947
2002/1/9	-3.7685	-0.554	0.2245	-2.7425		-0.641	-2.5591	-1.7104	-2.0408	-0.5275	-3.1363	-3.0485	-4.6794	-7.8544	-4.0973	-3.3816	-1.2846	-4.4964	-2.2302	-3.8697	-2.5756	-6.4967	-3.0303	-2.3734	0.5821	0.0651	-5.6988	-3.125	-3.3744	-1.5773	-1.546	-3.0435	-2.5168	-0.4091	-4.0752	1.2322
2002/1/10	1.2587	1.3231	5.4498	-1.238		1.8433	2.3232	0.6961	1.25	1.2375	1.4944	1.3918	0	-3.0146	2.4032	1	-4.9049	4.3315	1.4599	1.3771	0.8046	-4.7493	3.125	1.6207	-1.6204	3.8411	-0.7194	2.0645	-1.7461	1.4103	0.1653	-5.4559	1.9793	-0.5933	3.8126	0
2002/1/11	-4.6961	-3.8488	-2.3363	-1.0446	-4.5226	-0.724	-2.2705	-3.2258	-1.3169	-1.1059	-2.8221	-1.3726	-5.4545	-6.4309	-6.3885	-4.8515	-6.7368	-2.7076	-2.6079	-4.3887	-7.8677	-8.6796	-3.1313	-3.1898	-3.2941	-1.6928	-3.7681	-2.2756	-2.9392	-0.7585	-1.0726	-4.0316	-3.6287	0.2296	-2.9381	-4.3071
2002/1/14	-5.5797	-3.431	-1.1236	-3.3779		-1.9143	-4.0404	0	-3.4195	-3.7669	-3.9141	-1.9588	-3.4615	-8.0183	-2.6462	-0.5203	-10.0451	-5.7514	-3.0471	-3.6066	-2.2277	-4.5501	-3.024	-1.4827	-4.3796	-2.551	-6.6265	-5.304	-2.8873	-2.5478	-8.5071	-9.4728	-2.7145	-2.153	-2.6486	-1.8591
2002/1/15	-0.7675	-1.7765	-10.0073	-6.4822		-1.487	-10	0	-2.1589	-1.3456	-1.4455	-2.7865	-2.7888	0.6227	4.578	0.2092	-10.0376	-1.7717	-1.619	-2.7211	1.3924	1.1653	-1.6129	-1.8395	-1.145	-0.1963	-3.0645	-1.0929	0.8702	-0.2614	-4.3756	-2.0928	-2.3402	2.809	-1.8323	-3.8883
2002/1/16	1.9335	1.4318	-1.6701	-5.4517		1.0377	-4.7953	-0.5952	-3.0891	1.8599	-0.2667	0.8112	-1.8443	2.8465	0.2736	0.4175	4.1841	0	-1.4521	0.8159	0.3745	2.5131	1.2022	2.2147	1.9305	-0.3934	2.3295	0	1.941	4.4561	2.1926	1.5799	1.3825	0.6375	2.8281	0.5187
2002/1/17	1.5933	-4.3091	-4.2668	-9.9671		-3.268	-7.1253	-7.1856	-8.6521	-0.7304	-7.4866	-4.9356	-6.0543	-8.4236	-9.0041	-5.4054	-10.0402	-10.02	-5.0098	-7.8613	-4.1045	-10.0102	-6.4795	-6.5	-4.9242	-10.0066	-8.2927	-8.9779	-4.1608	-5.6462	1.306	-6.9533	-6	-0.8145	-5.6656	-6.3983
2002/1/18	0.7468	-1.5528	3.1588	-4.0256	-21.3684	-2.027	3.1746	-0.3871	0	0.4292	-6.0694	-0.3386	-4.4444	-1.0512	1.6492	-1.4286	-9.9702	-7.2383	-2.5853	-1.7566	-4.0208	0.1135	-0.1155	-0.1783	-3.5857	-3.4382	-7.9787	-4.7041	0.2208	-2.1277	-0.6446	0.59	-0.3868	2.1898	0.2332	-0.9923
2002/1/21	-2.8169	-5.3628	-2.4329	-0.9533		-1.8719	-5.7692	-9.9741	-9.8704	-1.7705	-9.2308	-0.3398	-6.9767	-9.9602	-5.7522	-8.8071	-9.9174	-9.964	-6.3694	-6.8966	0	-4.6485	-8.3237	-8.75	-4.9587	-2.2727	-10.0193	-7.9618	-8.2232	0	-3.7071	-8.6022	-5.8252	-1.9196	0.6981	-5.2339
2002/1/22	1.2967	1.6667	1.2468	-1.3474		-1.6064	-1.0884	-4.7482	0.4425	1.9267	-10	3.4091	-10	-4.8673	0.626	0	-9.9083	-9.7333	-5.3288	-2.6063	-10	-1.0702	-0.6305	-4.1096	-4.9275	-0.8527	-3.8544	1.5571	3.84	-3.8043	1.7324	-5.9893	-1.9588	-0.8193	5.026	-0.1175
2002/1/23	5.2711	7.623	5.4352	5.8537		5.102	6.0523	9.9698	8.9207	1.7683	9.2279	7.1429	10	7.4419	7.465	8.5575	7.5356	10.0443	8.2635	10	5.1051	7.9327	8.5025	7.7551	4.1159	8.9132	10.0223	9.7104	6.7026	10.0282	6.3387	3.9818	7.0452	0.2754	5.2805	8.4706
2002/1/24	-0.4292	1.1424	-0.5638	0.2765		-0.3883	1.9455	10.0275	2.1234	-1.4979	4.8276	-1.641	10.101	3.8961	1.5919	0.9009	3.5985	4.698	2.5442	3.073	0.1429	1.8931	0.4678	1.8939	3.0747	0	5.4656	4.1925	-1.0108	-1.2195	-0.2669	0.9847	1.5717	4.1648	-1.2539	2.1692
2002/1/25	-0.6466	0.3765	-0.243	0.2757	0.5355	1.9493	2.799	1.2484	-0.9901	-0.3041	0.4934	-0.4171	0	1.9444	3.1339	1.4509	3.6563	0.3846	-0.7551	0.9938	2.7104	-0.3279	1.2806	2.7881	1.9886	-1.4358	1.3436	-1.1923	-1.8964	-0.1949	0.9813	3.6836	0.8704	0.4833	0.1058	1.6985
2002/1/28	-7.0137	-7.5019	-5.9277	-6.4161		-4.8757	-10.0248	-6.0419	-6.5	-4.3319	-7.0376	-5.4974	-8.2569	-8.3106	-9.9448	-5.7206	-10.0529	-9.9617	-7.7174	-9.5941	-10	-4.7149	-7.8161	-9.0416	-5.0139	-6.4093	-8.9015	0.4525	-9.9628	-6.25	-6.9788	-10.0313	-6.999	-2.0988	-7.3996	-9.8121
2002/1/29	2.3328	3.163	1.1221	6.4643		1.5075	2.8886	4.9869	3.4225	3.9541	5.2817	0.554	10	5.6464	3.8344	2.217	10	6.2411	3.7691	2.0408	4.9383	3.2221	0	0	0.4399	0.2335	5.1975	2.5526	3.6334	3.6806	2.1842	2.0906	2.4742	5.0469	2.1689	4.9769
2002/1/30	-0.6839	1.1006	0.5122	0		0.495	2.0053	0.25	0	0.3067	2.5084	-1.0468	7.0455	2.8129	-0.1477	1.3699	8.3779	4.0053	0.454	0	6.4706	0.6689	5.4863	5.7654	0.7299	1.7857	4.3478	-0.8785	-1.5936	-1.8754	-0.1859	0	0.7042	0.7653	-0.5587	0.1103
2002/1/31	7.4216	7.5428	7.5584	10.0276		6.8966	6.6841	6.9825	9.7208	3.1193	9.9511	6.6258	6.1571	9.3023	7.1006	9.1216	10.0329	8.9859	8.2486	9.3333	7.3204	5.3156	7.565	6.015	5.0725	0	7.197	6.647	10.0405	6.2116	7.2626	9.7838	8.3916	7.173	8.0337	8.7004
2002/2/1	2.5641	0	-0.9475	-0.8361	5.0599	0	5.0369	-1.8648	-0.5655	-1.8387	1.9288	-2.7676	6.2	-1.3767	1.6575	-0.8256	3.8864	-1.1779	0.9395	-0.2439	1.5444	-0.9464	-0.4396	-1.2411	1.5172	0	-2.2968	-2.0776	1.0302	-1.0283	-1.3889	3.2124	-1.1982	-1.2598	0.884	-0.8105
2002/2/4	0.6944	0	0.9167	0.3373		2.765	1.6374	2.8504	1.9905	-0.1813	7.4236	3.1149	3.7665	10.0254	1.4946	1.769	1.4388	4.41	2.1717	3.912	3.1686	3.2909	1.2141	3.7702	5.0272	0	9.9458	1.5559	1.5295	1.039	2.5528	1.3052	1.5858	1.9537	0.8763	2.145
2002/2/5	0.2069	5.6399	-0.1185	-1.7647		-0.0897	-1.8412	-0.9238	-0.0929	0.5448	0	3.0208	-2.1779	5.5363	-0.6693	2.1472	1.7021	-0.9132	-0.8097	0.5882	-1.1057	-1.4388	1.4177	7.2664	1.2937	0	4.6053	0.1393	-1.0043	0.8997	2.0601	-0.5946	-0.3673	-0.5084	-1.533	0.2
2002/2/6	-4.267	-4.6543	-2.3329	-1.6253		-2.1544	3.6342	-3.0303	-2.6047	-1.5653	-5.5556	-3.9434	-7.0501	-5.6831	-2.0216	-1.3013	-7.8103	-4.7235	-3.8776	-3.7427	-5.3416	-4.6924	-1.7204	-4.5161	-4.8531	0	-5.3459	-4.8679	-2.5362	-2.6752	-3.2801	-4.7856	-2.3963	-1.7689	-1.5049	-3.992
2002/2/7	2.5881	4.3073	2.3887	8.7826		2.7523	2.6018	4.3269	3.0564	0.3058	2.8694	3.7895	5.988	0.927	6.8776	1.4199	1.8154	10.0363	2.8662	2.6731	4.3307	1.3129	1.7505	2.027	3.7584	9.9161	0.8306	9.9415	2.7509	1.3089	2.8696	2.6178	2.4551	0.08	2.3709	4.3659
2002/2/8	0.0701	-0.9635	-0.1582	-3.1175	3.929	0	-3.4179	-0.576	-0.9268	1.2805	-1.1158	1.927	-0.1883	1.1481	-0.9009	-1.1	-2.2288	-2.7473	0.4128	-1.5385	-0.6289	1.7279	-0.6452	-0.6623	0.6468	-5.0659	-1.1532	-1.5957	0.3618	0.4522	1.1834	-1.1224	2.212	0.04	0.9264	1.494
2002/2/25	1.3305	-0.139	1.8218	5.198		0.4464	1.5982	2.6651	2.6193	1.2041	2.1157	-0.0498	5.4717	1.5891	5.1948	1.6178	7.9027	0.791	2.0555	1.3221	2.4051	3.7155	1.7316	1.6667	2.6992	0.731	3.5	1.3514	1.6583	1.5434	2.7569	3.096	0.0902	1.9984	2.2947	1.472
2002/2/26	-0.3455	-1.3222	-0.5056	-0.549		-0.4444	0	1.8059	0.2735	1.0113	1.5193	-1.9413	3.7567	1.1173	-0.3704	-0.6965	4.6479	2.4664	-0.2014	3.0842	5.9333	0.8188	-1.0638	0.1639	0.7509	-1.7417	2.4155	-0.4	0.1418	0.0633	-1.626	1.1011	1.3514	-1.7241	-0.997	0.0967
2002/2/27	-0.1387	0.4937	0.1564	0.4732		0.2679	0.3371	-0.2217	0.6364	-0.2945	0.5442	-2.335	-2.069	-2.2099	0.7435	-0.1002	-0.4038	0.1094	1.4127	0.6904	-0.3501	2.335	0.6452	-0.491	1.2422	0.7386	-0.3145	0.2677	0.0708	-0.6329	-0.6612	1.6832	-1.5111	3.1898	-0.3021	-0.4831
2002/2/28	0	-1.7544	-1.7955	-1.2559		0.2671	-0.4479	-2.2222	-0.6323	-0.5907	-2.1651	-1.2474	-0.1761	-2.1469	-3.198	-1.2036	-3.2432	-1.5301	-1.8905	-2.4	-2.8103	1.0913	-0.9615	0.4934	0.2454	-2.1261	-2.2082	0.267	0.8493	-2.6752	-0.9983	-2.1422	-2.1661	0.0386	-0.3535	-1.4563
2002/3/1	-2.9167	-0.6429	-1.0334	-0.7154	4.878	-0.1776	-2.5872	-2.2727	-2.2727	0.5942	-2.0747	-0.0526	-5.6437	-2.6559	-3.1766	0	-4.6089	-3.7736	-1.6227	-2.3419	-4.4578	-1.9627	-2.3732	-3.2733	-4.896	-2.0225	-3.7097	-1.731	-1.4035	0	-2.437	-1.4925	-2.1218	0.7725	-1.3178	-2.5616
2002/3/4	1.216	1.3659	1.245	2.482		0.5338	1.5012	2.5581	1.9535	1.5357	1.8362	0.0527	4.486	2.9656	3.937	1.0152	5.4173	2.6528	3.0928	1.6787	4.2875	2.3023	0.663	1.5228	5.0193	1.2232	3.6851	1.084	1.637	-0.0654	1.4643	2.7273	1.3195	2.9513	0.7704	2.2245
2002/3/5	2.5442	2.8369	2.0627	5.2344		1.5929	4.3231	2.6077	3.4672	0	2.4965	1.5263	0.8945	2.6498	2.2727	3.1156	5.5556	4.1573	4.2	3.3019	4.7158	3.7182	3.1833	1.5	1.9608	4.0785	1.7771	1.3405	2.0308	4.1912	3.056	2.8515	2.6047	2.0477	1.9368	3.1652
2002/3/6	1.1716	1.0345	0.583	-0.8166		0.784	1.1996	-0.221	1.4109	0.1745	1.4885	0.985	3.7234	1.459	0.9877	-0.0975	0.1316	0.7551	0.2879	2.6256	0	1.3208	1.0638	1.3136	1.9231	0.5806	1.5873	1.8519	0.5491	0.3143	0.5766	0.3824	0.544	-0.2919	0.65	0.2876
2002/3/7	3.5422	3.2765	1.9706	1.1228		3.3708	3.556	4.3189	2.1739	0.4065	5.6	0.308	4.6154	4.2035	3.423	4	6.7017	4.9251	3.3493	2.7809	7.9677	2.1415	3.8947	3.2415	4.8349	2.1645	6.0938	5.1948	2.9352	3.4461	3.1941	9.4286	3.7872	0.6952	1.3413	3.5373
2002/3/8	1.0526	-0.1322	0.7958	5.0333	5	0.3344	5.2029	0.5308	2.8936	0.694	2.7778	0.7677	-0.1634	5.3079	0.9456	-0.3752	-1.4778	4.3878	1.5741	1.4069	8.5561	0.3646	2.7356	2.0408	1.0124	4.4492	2.2091	6.4198	1.3263	3.7553	5.1587	10.0087	1.477	-0.6177	0.5882	3.4164
2002/3/11	1.8229	1.7207	1.1278	-0.6342		-0.0833	0.8902	2.6399	3.8875	9.9943	4.2998	0.0508	7.6923	6.6532	3.8642	1.8832	8	3.1281	2.0966	1.921	5.9113	6.6303	2.071	10	5.0111	-0.7437	5.1873	1.3921	1.8979	0.2919	2.7925	3.3228	2.3116	-0.7313	-0.0975	0.8929
2002/3/12	-3.0051	-2.4073	-2.8625	-2.4113		0.7506	-3.1373	4.321	1.4331	-0.1567	-3.5336	-0.5584	0.152	-0.6616	-0.7892	-0.647	-3.7037	-4.0758	-2.5	-2.4084	-5.1163	-3.1516	-0.0966	-3.2168	-2.6511	-2.6567	-3.0137	-2.8604	-2.569	-4.6566	-3.2305	-2.144	-2.2594	-2.0258	-0.4878	-1.6814
2002/3/13	-2.439	-1.6667	-0.2296	-2.1802		-2.0695	5.3644	-2.5641	-3.6892	0.6799	-5.0061	-0.7147	-5.0076	-5.3283	-3.8636	-2.3256	-3.6058	-3.0632	-3.2051	-3.5408	-6.0784	-4.1337	-3.8685	-4.6243	-3.9216	-4.4087	-4.8023	-4.2403	-0.1978	-1.4042	2.4279	-4.6166	-2.8253	-1.3158	-1.9608	-2.1602
2002/3/14	2.4324	3.322	1.4576	2.4517		2.0287	1.7291	2.834	1.5485	-2.1818	4.7558	2.2108	5.7508	4.0201	4.2553	2.0952	7.1072	4.6891	3.4059	3.337	7.3069	4.5872	3.5211	4.2424	3.7415	10.0293	6.5282	4.551	1.7173	3.6533	4.963	2.7071	3.0837	4.0762	0.95	3.4039
2002/3/15	-0.066	0.2625	-1.7013	-3.4083	3.9867	-2.6512	0	-1.5748	-3.451	-1.1152	-3.9264	-1.9115	-5.8912	-4.1546	-4.3084	-2.8918	-5.4715	-3.7001	-2.3788	-4.0904	-4.9611	-5.614	-3.5957	-4.3605	-5.0273	2.9275	-4.3175	-0.7059	-0.5844	0.4182	1.976	-3.9936	-2.1368	-0.4758	-2.526	-2.0463
2002/3/18	-0.264	1.2435	-0.9615	0.3754		-0.2553	-4.5326	-1.1	-0.2494	6.2836	1.9157	1.9487	1.7657	-1.4113	1.0664	-0.6724	0.3695	2.2245	0.8435	1.0101	2.3541	-1.3941	0.7056	1.0638	2.1864	-1.1635	-0.5822	0.3555	-0.7185	2.2011	1.7301	1.3311	1.1354	3.3836	-0.813	3.0881
2002/3/19	0.2647	1.9392	3.068	3.3657		1.6212	2.1761	1.5167	2.75	0	1.8797	0.1509	0.4732	2.7607	2.3447	2.0309	1.1043	2.8684	2.7881	3.3333	3.5	2.7333	2.4024	1.203	3.8288	3.4009	2.3426	1.6529	3.1579	1.8626	1.0204	10.0164	3.9724	0.8182	3.4836	2.9075
2002/3/20	0.8581	2.5365	1.168	0.2171		3.9463	-0.1936	1.8924	1.7843	0.2429	1.968	2.9633	2.1978	-0.0995	2.6346	1.7062	1.699	2.7885	3.5262	3.3333	2.3188	3.6697	1.955	3.1204	0.4338	0.0633	0.8584	1.3937	0.1913	2.6286	-0.2694	1.194	0.3322	2.1877	1.0891	0.1712
2002/3/21	0.1309	-1.175	0.149	0		0	-0.485	0.0978	-0.239	-1.5347	2.7744	-0.8293	-0.6144	7.1713	-1.3393	2.3299	-0.9547	1.4032	-0.3493	-0.3122	3.0217	3.0973	1.3423	-1.0086	-1.5119	-2.1492	-0.2837	-0.2291	0.5729	-1.9488	-1.4855	-1.1799	-0.2483	-1.174	-0.6366	-0.5128
2002/3/22	-1.3072	-1.8773	0.0744	-2.5271	0	-1.8578	-0.7797	-1.3672	-0.7188	-0.5742	-1.9953	1.4757	-2.6275	-1.8587	-2.0362	-2.5501	-2.4096	0.9225	-1.6652	0.2088	-0.275	-1.4592	-1.9868	-1.8923	-1.0965	-0.5814	-0.2845	-1.4925	-2.4684	-0.9654	-1.645	-2.9851	7.5519	-2.1663	-1.725	-1.3746
2002/3/25	-1.1921	0.5102	1.8209	-1.1111		0.1646	1.0806	-0.8911	-0.3218	6.6007	0.3593	0.1939	3.3333	0.0947	-0.8083	2.243	1.2346	-2.011	3.0303	0.5208	-2.0221	0.6098	0.8687	-0.4451	1.8847	-0.2599	3.281	-1.7483	-0.3894	0.4014	0.3484	-0.0769	-0.463	2.3214	1.1535	-1.1324
2002/3/26	-1.8767	-2.6015	-1.9343	0.8989		-1.479	-2.2352	-3.0969	-2.0178	-0.1548	-2.9833	-2.1287	-2.6114	-2.8382	-1.397	-1.2797	-2.0732	-1.7724	-1.9896	-1.9689	-3.4709	-1.039	-2.488	-1.7884	-0.8705	-4.1694	-1.7956	-1.6607	-1.6938	-2.4557	-3.2639	2.3095	-0.8527	-0.2443	-1.5865	-2.1145
2002/3/27	1.3661	0.1303	1.5259	1.1136		-0.2502	-0.5964	1.0309	0.5766	-2.2481	-0.123	3.8557	1.5773	0.0974	0.7084	1.6667	4.8568	0.9497	0.2648	2.4313	0.3887	5.3368	0	0.1517	-0.3293	0.2719	-0.1406	-0.4825	0.4639	0.7611	-1.7229	-0.301	1.251	-1.8195	-0.806	1.4401
2002/3/28	0.2022	-0.9109	-0.1466	0.2203		1.0033	0	3.8776	0.2457	1.3481	0	0.0952	-1.2422	-1.6537	-0.8206	-0.7286	-0.4751	-0.6585	2.2007	-1.8576	-1.4521	-0.9136	0.3925	0	1.9824	-0.5424	0.4225	2.9091	1.1214	-0.6973	-2.4836	1.8868	-1.5444	2.2452	-0.1016	-0.5324
2002/3/29	-2.0175	-3.086	-4.185	-1.9048	-4.2599	-2.3179	-5	0.4912	-3.5131	0.7825	-2.0936	-1.0461	-6.9182	-4.0554	-4.2553	-3.3945	-1.9093	-4.3561	-2.4117	-3.8906	-5.6974	-4.1073	-3.1281	-4.697	-3.0238	-4.09	-2.6648	-4.0047	-3.7182	1.8724	1.9476	-0.8889	-4.8627	-1.7079	-3.152	-3.3898
2002/4/1	-2.3336	0.9485	0.4598	0.0747		0.4237	-0.7368	6.1584	1.1854	0.1553	2.7673	0.913	2.027	-0.7216	1.8519	-1.3295	5.9611	1.3861	-0.0883	0.2188	1.0417	2.0105	0.5045	-0.9539	0.8909	2.1322	-1.7291	-0.3681	0.4743	-1.1488	0.7348	0.299	0.4122	2.4113	1.5748	0
2002/4/2	-2.1785	-3.2215	-1.6018	-3.209		-0.2532	0.5302	0.8287	-1.59	3.1008	-2.6928	0	-2.1523	-3.6345	-3.3939	-2.1174	0.8037	-3.3203	-2.7385	-1.6376	-4.1237	1.114	-2.8112	-0.4815	-0.6623	-2.5052	-3.0792	-4.064	-1.8206	-2.8472	-2.2611	0.3726	-2.0525	1.2465	-2.8424	-1.9391
2002/4/3	0.2155	0.4854	-0.3488	-1.2336		0.6768	1.1603	3.0137	0.9354	1.203	1.761	-1.4286	-1.5228	-1.2931	0.6274	0.295	-4.328	0.404	4.4505	2.9967	-0.2151	0.339	0.9298	0.6452	3.3333	0.2855	0.4539	0.2567	0.5495	0.1794	-0.4478	0.5197	-0.1676	-0.9234	0.4787	-0.0942
2002/4/4	3.1541	3.5197	1.5558	1.0929		3.3613	5.8394	0.4433	2.8644	4.7548	3.8319	0	4.2955	4.5852	4.3641	2.6471	1.3095	4.7284	3.2174	3.556	2.9095	1.1824	2.9683	3.3654	1.9355	2.7758	2.4096	4.8656	2.459	3.3433	3.1484	2.8065	3.2746	-1.795	2.0116	3.6758
2002/4/5	-0.0695	0.1333	-0.4213	-0.5405	1.7798	-2.3577	-1.5764	-0.2648	-0.4095	0.1418	-0.2381	0	3.7891	0.2088	0.2389	-0.7641	1.4101	-1.0567	-0.5897	1.3528	2.4084	-0.5843	1.1928	-0.3101	1.4768	0.4155	1.9118	-0.2442	0.6667	-1.3287	-0.9448	-0.1437	-0.4065	-1.1951	0	-0.0909
2002/4/8	0.6259	-0.3329	-2.2308	-1.6304		1.0824	0.1001	0	-0.0822	-0.5666	1.074	3.9614	-0.3175	0.1042	0.7151	0	-1.6222	0.9709	-0.5085	0.5133	-1.636	0.3359	1.0806	-0.7776	0.5198	1.8621	-1.1544	0.3672	-0.3311	-0.1171	-1.2472	-0.7914	-0.0816	1.8855	-0.7784	1.9108
2002/4/9	3.3863	2.5384	2.2423	2.6835		0.9061	1.7	5.4867	2.963	0.2137	1.5348	1.0223	2.3885	2.6015	2.2485	2.6949	1.649	1.4423	4.3441	1.3279	5.7173	2.2594	1.7493	2.9781	1.0341	2.7082	2.4818	1.8293	2.392	1.4654	2.0802	3.9884	2.0425	1.9553	0.4184	0.8036
2002/4/10	-0.4011	0.1954	0.3848	1.8447		0.1633	-0.295	0.5872	0.3997	5.7569	1.6279	-1.3339	0.4666	2.2312	0.2315	0.3749	1.9699	0	0.4082	-0.7056	1.0816	0.5728	-0.0955	0.3044	-1.9447	-0.2637	1.2821	1.5569	0.584	1.0976	1.31	0.6974	0.2402	-0.4795	1.0417	-0.4429
2002/4/11	-2.2819	-2.4707	-1.1499	-1.3585		-1.63	-1.6765	1.251	-1.672	-2.4866	-3.5469	1.352	-3.2508	-3.4722	-3.1178	-1.5873	-4.4318	-2.3697	-3.0081	-2.4365	-3.5019	-2.5224	-2.7725	-2.5797	-1.9833	-2.5116	-2.1097	-2.8302	-2.7742	-2.5143	-2.227	-1.5928	-0.9585	-3.7853	-1.7526	-2.5801
2002/4/12	0.7555	-0.3333	-1.202	-0.3826	4.6995	-0.58	0	6.8369	0.7287	2.7567	2.0166	0	0.64	-0.3083	1.4303	0.1898	-0.1189	0.3883	2.1794	1.6649	1.5121	-0.5008	0.59	-0.1558	2.2364	0.9492	0.2874	0	1.0617	0.5275	0.0735	-0.8445	-0.0806	-0.0715	0.0525	-0.0913
2002/4/15	0.1363	0.8696	-1.2951	-0.4608		-0.5	-2.6078	0	-0.8039	-2.1462	1.1628	4.6458	1.4308	-1.5464	-0.47	-1.1364	-2.381	-1.9342	-2.6251	-0.1024	-0.3972	-0.0839	-0.391	-0.936	-0.2083	-1.1417	1.5759	-1.0922	-0.394	0.5831	-2.9369	-2.2001	-1.3721	-1.1811	-4.5621	-1.0969
2002/4/16	-1.9741	-0.0663	0.9145	-2.0062		-0.9213	0.309	0	-0.1621	-0.1371	-1.954	0	-3.4483	1.0471	-1.1806	0.1916	2.9268	0.6903	-0.7582	-0.2049	-1.7946	-0.5038	0.4907	-0.6299	0.5219	0.2038	-1.2694	0.3681	-0.0659	0.4638	0.6051	-0.4354	0.6547	-1.485	-1.0989	0.1848
2002/4/17	-2.8472	0.0664	-0.7092	-1.1024		1.268	-0.4107	0	0.2435	-2.2649	-0.7034	-1.9341	-1.9481	-1.9689	-0.1195	-0.1912	0.7109	-0.7835	0.5942	1.6427	-1.5228	0.2532	1.0742	-0.1585	-1.7653	3.661	-1.4286	0.2445	-0.9235	-0.8078	-0.3759	1.7493	0.0813	-1.7279	0.7222	0.5535
2002/4/18	-0.8578	-0.9284	-0.5952	-1.1943		0	-1.5464	0	-2.4291	2.5983	0	-0.8068	-2.649	-1.9027	0.2392	2.3946	-3.6471	-0.9872	-1.9409	-0.404	-2.7835	-2.4411	0.5797	-0.7937	0	0.1308	-1.8841	-0.8537	-3.5286	-2.5015	-1.1321	-1.5759	-1.2185	-1.4964	-0.8825	2.5688
2002/4/19	-0.8652	-0.7363	-0.519	0	5.0104	-0.6678	0.3141	0	0.5809	-1.848	-1.4168	-1.0845	0	1.9397	0.4773	2.3386	-0.7326	0.5982	0.2582	-0.3043	2.7572	-0.604	-1.1527	0.64	-0.3171	0.4572	0.2954	0	-1.0352	0.6563	0.3817	-1.0189	-0.4112	-0.3038	-0.7791	-0.4472
2002/4/22	-0.3636	3.9784	-0.3612	-1.6922		-0.8403	-0.9395	-9.7147	0.6601	1.1158	-1.5569	0	4.932	0.5285	-1.4252	-0.0914	-2.46	-1.2884	0.2575	-1.7294	0.4128	-1.2153	-0.0972	-1.9078	0.4242	1.2354	0.1473	0.246	-1.1158	-1.2448	-0.6844	-0.1471	2.147	1.5238	-2.8603	-2.0665
2002/4/23	0	-1.1025	0.2819	-0.9836		0.2542	0	-2.4765	-0.4918	-0.2069	0.1217	-0.6852	1.4587	-1.5773	1.0843	-1.7383	-2.9004	0.4016	-1.5411	-0.1035	-0.7194	0.0879	-0.2918	-8.2658	-2.1119	-1.7983	-0.5882	-0.7362	0.4937	-2.521	-0.8423	-1.0309	-0.485	0.1876	1.1547	-2.1101
2002/4/24	0.292	3.9344	-0.6024	0.9106		-0.4227	-1.0537	-3.3275	-1.4827	-0.8293	-1.2151	-2.7139	1.7572	-2.5641	0.9535	-1.7691	-1.8182	-2.2	0.087	-1.2435	-2.2774	3.6874	-1.8537	-0.8834	-3.9914	-0.2616	-1.6272	-1.7305	1.0526	-0.2463	-2.1622	-1.7857	-1.9496	-1.7978	0.3425	0
2002/4/25	0.3639	1.5142	-0.2828	-1.5587		-0.8489	-0.3195	1.2681	1.1706	-5.4355	0.492	-5.0591	5.0235	0.7675	1.1806	0.5687	1.0582	0.2045	-0.8688	-0.1049	0.4237	1.3548	1.0934	0.5348	0.5618	2.5574	0.4511	0.1258	1.5972	0.8642	0.3946	0.0758	-0.1657	0.8772	1.5358	-0.1874
2002/4/26	1.7404	-0.1243	1.9449	1.3333	0	1.3699	2.8846	0.0894	3.9669	2.2845	4.0392	1.2948	-0.299	2.6115	1.7503	0.9425	4.4503	2.8571	2.5416	1.6807	3.3755	0.6683	2.8515	1.0638	1.676	0.7673	2.994	2.3869	1.7088	1.1016	2.9088	0.4542	0	0.7561	0.6162	1.3146
2002/4/29	-0.6415	0	1.6296	2.0559		0.5068	1.973	0.8043	7.9491	2.3775	1.4118	-0.3441	4.9475	4.3478	1.9495	1.9608	2.5063	2.1825	2.8205	2.7893	4.4898	1.5768	3.6329	3.1579	2.967	1.3959	3.9244	2.5767	3.2258	2.3002	0.8403	0.4521	2.9876	1.1257	1.2806	1.4829
2002/4/30	-0.7174	2.0535	-0.3911	0.7252		0.6723	-0.3055	0.9752	-2.5773	2.3223	-0.116	1.1347	5	-1.8293	5.6243	0.7326	-0.8557	0.3883	-0.0831	0.7035	-1.1719	0.3268	-0.9225	-1.1905	-0.1067	1.8773	0.5594	-0.8373	-1.0417	1.8343	-0.6061	1.9505	-0.3223	1.5955	-1.3194	0.3653
2002/5/8	-1.3006	-3.0488	-0.7067	0.56		0.0835	2.2472	-2.7217	0.3779	-2.132	-1.626	-0.5366	0.1361	-1.4493	-3.8339	-1.7273	0.2466	-2.3211	0.3328	-0.8982	0.1976	-2.5244	0.2793	-1.2048	-1.3889	-0.9828	-0.6954	-1.2063	-2.5	-1.8594	-0.9146	-2.2075	-0.8084	-0.2922	-0.9471	-1.4559
2002/5/9	1.0249	-0.8176	-1.3049	-1.1933		-0.3336	0	0.361	-1.0542	0.3514	-0.1181	1.9617	0	1.0504	-1.1074	-0.0925	0.861	0	-0.2488	-0.2014	0.4931	-0.5013	-1.7642	1.0453	0.6501	-1.799	0.1401	0.4884	0.6748	0.1776	0	0	0.4075	0	-1.1811	-0.277
2002/5/10	-0.7971	-0.7609	-1.0417	-1.8519		-0.6695	0.8991	-7.1043	-1.5982	-3.0112	-1.182	-2.886	-2.4457	-1.6632	1.3438	-1.2037	-2.3171	0.297	-0.8313	-0.7064	1.8646	0	-0.6616	-0.3448	-2.2605	-1.5161	0	3.7667	-1.6756	-0.8865	1.3846	-1.3544	-0.974	1.7216	0.3984	-0.7407
2002/5/13	-0.8766	-1.9169	-1.417	-1.1485		-0.7582	-0.6931	-0.1936	0.0773	-1.8773	-0.8373	0.1981	1.6713	-2.6427	-2.0994	-0.656	0.2497	-1.382	-0.1676	-1.8293	0.1927	-1.8472	-1.2369	-1.7301	0.6608	0.449	-0.8392	0.2342	-1.1588	0.0596	-2.1244	1.6018	-0.9836	-2.4487	-2.6644	-2.1455
2002/5/14	-0.8843	2.3453	0.616	-0.5809		-0.5942	1.4955	-0.097	-0.3091	-0.7358	-0.965	-1.1369	0.5479	0.2172	-2.1445	-0.8491	0.9963	0.1001	0.3359	0.4141	-1.7308	-0.4277	-0.0963	-1.9366	-0.1094	1.4049	0.141	0.4673	1.1724	-0.298	-0.6977	-1.2763	-0.2483	-1.2551	-0.5242	-0.3813
2002/5/15	0.1487	-1.5913	-1.3469	0		-1.0248	1.5717	-0.3883	-0.4651	-0.9637	0.2436	0	-1.3624	-0.4334	-0.1153	-1.5224	-2.4661	-1.5	3.7657	-1.4433	0.8806	0.0859	-1.4465	-0.7181	-2.6287	-3.2746	2.2535	-2.7907	-2.2495	-1.9725	-0.7806	0.3802	-0.5809	-3.215	0	-1.7225
2002/5/16	-1.856	-4.7865	-3.103	-4.3406		-4.2278	-3.4816	-4.5809	0	-4.1916	-3.5237	-3.55	-4.9724	-5.2231	-3.2333	-3.7681	-4.804	-5.8883	-4.3548	-5.7531	-6.1106	-5.3219	-3.4247	-5.0633	-4.9494	-5.1432	-8.4022	-4.1866	-3.417	-6.1585	-4.0126	-0.1515	-3.3389	-2.5492	-5.0351	-3.408
2002/5/17	-1.2859	2.7853	1.4944	0.0873		3.0631	10.02	4.2901	0	1.7187	2.1411	2.592	-0.5814	1.837	0.716	1.7068	1.5936	2.2654	4.9747	0.6659	0.5165	1.3599	1.1145	0.9524	-2.1302	1.1668	2.406	8.1149	2.1661	1.9493	0	0.607	3.1952	1.9025	0.2466	1.2097
2002/5/20	-0.613	-2.5116	-1.6407	-2.9643		0.5245	0	-1.2733	-6.1526	0.384	-2.5894	1.0209	4.386	-2.8185	-3.5545	-2.2705	-3.3987	-3.0591	1.6867	-0.2205	-0.925	-1.5206	-2.2044	-1.6981	0.9674	-1.6282	-1.0279	1.0393	-0.9187	-1.8483	0.9836	0.0754	-3.0962	1.0891	-3.567	-2.2908
2002/5/21	3.4695	-8.2712	3.0368	6.0198		1.4783	2.5501	2.877	4.3983	4.5907	4.1772	1.0106	3.0812	6.4965	5.774	3.2323	4.3302	7.5082	1.8957	3.2044	5.3942	3.2698	3.6885	5.1823	2.515	6.069	5.9347	6.5143	4.6362	3.0519	5.3571	2.6375	3.1088	4.5402	2.9337	0
2002/5/22	-0.9687	-6.9475	-1.5359	0		-1.7138	-3.286	1.8322	-1.6693	-3.7308	-1.8226	-1.951	-2.038	0.8715	-2.2067	-2.2505	-1.9455	-2.834	0.7752	-2.7837	2.3622	-0.9675	0.9881	-2.3723	-3.271	-2.9909	2.9412	-2.6824	0.5453	-3.0876	-2.3112	-1.4684	-1.9263	1.9507	-0.8674	1.7329
2002/5/23	0.4515	1.1914	0.8853	-2.6271		-0.0872	-0.4591	-0.3788	0	0.304	0.6188	0	2.6352	2.8078	9.9762	3.003	1.9841	3.4375	1.2308	2.4229	-0.3846	0.2664	1.5656	2.4299	1.57	3.9544	0.2721	-1.7641	-0.8814	0.065	-0.7098	-0.0745	1.7933	1.0469	1.4604	0.7014
2002/5/24	-1.4232	-4.0816	-1.7969	-1.9147		-3.1414	-5.0738	-3.8973	-1.6168	0	-1.722	0.2551	-1.7568	-3.6765	-5.3996	-2.8183	-3.1128	-2.8197	-3.4195	-1.5054	-3.861	-0.62	-2.1195	-1.8248	-0.5945	-2.1277	0.9498	-1.7957	2.8044	-0.9747	-1.5886	-3.2811	-2.349	-0.8574	-2.3154	-1.8905
2002/5/27	0.228	0	-0.383	-1.0648		-1.1712	4.0816	0.3956	2.0542	1.1364	-0.3755	-0.5089	0	1.9629	0.4566	1.3	2.5435	0	0	0.7642	6.0241	-0.1783	-0.3937	0.7435	2.0335	0.9223	2.8226	2.8571	-0.1996	0.3281	-0.4843	2.313	-0.1718	-1.2252	-0.3203	1.217
2002/5/28	0.9098	4.91	0.7689	2.4215		0.7293	-2.6144	-0.7882	0.8052	0	-0.1256	-0.4092	-1.1004	0	-1.5909	-0.2962	0	2.0725	0	-0.6501	0.2841	1.7857	0.9881	-0.369	0	-0.9138	-1.9608	0	-0.6667	0.327	1.541	-1.6579	0.5164	4.5239	0.4499	1.3026
2002/5/29	-2.4042	0.936	-2.0772	-3.2399		-0.905	-3.2598	-3.3764	-1.9968	-2.6966	-3.2704	3.0817	-2.7816	-3.8503	-3.8106	-2.9703	-3.5248	-3.1472	-2.9111	-2.2901	-1.5109	-3.4211	-2.9354	-2.037	-4.6893	0	-4.1333	-5.3333	-2.0805	-0.4563	-1.4377	-1.7625	-2.9966	-0.9773	-2.1753	-3.1652
2002/5/30	0.7698	-1.0819	-0.4762	-0.543		-0.4566	0.892	-0.4111	0	-2.2325	-0.7802	1.6442	0.8584	1.1123	0.2401	-1.5306	-0.8119	-0.7338	-0.2431	0.558	4.1227	-0.4541	-0.1008	0	0.615	-4.2819	0.8345	-0.2347	0	0.5239	0.4862	1.014	-0.7944	1.9739	1.7659	-0.3064
2002/5/31	-0.9167	0.7031	-1.0439	-1.0919		2.4299	-1.5717	-2.9928	-0.8965	-0.315	-1.0485	0.9314	-0.2837	-2.5303	-1.1976	-1.9689	-0.4093	-1.6895	-0.9748	-0.8879	-2.0258	-1.0036	-0.4036	-0.9452	-0.3667	-1.17	0.2759	-2.5882	-1.3023	0.5212	-1.4516	0.6178	-1.1566	1.037	-0.0643	-1.0246
2002/6/3	-0.9252	-3.4135	-2.1538	-2.9439		-0.6387	-5.0898	-4.2553	-3.7829	0	-2.7815	-2.2827	-4.5519	-2.7088	-1.5758	-1.6913	-4.2466	-2.5779	-2.6251	-4.7032	-3.9474	-1.0138	-2.5329	-3.4351	-4.1718	-3.4819	-2.4759	-2.657	-1.1111	-1.1017	-4.0917	-2.3024	-2.7003	-0.3079	1.9293	-3.7267
2002/6/4	1.1673	-3.3735	3.0548	5.0237		1.5611	1.367	1.1111	0	-0.316	0	-1.2425	0.2981	1.0441	1.2315	0.7527	0.2861	0.9923	-1.4322	0	0.5871	0.9311	-0.4158	0.3953	-0.128	0.938	1.2694	1.737	2.8792	1.3761	1.0239	2.1995	2.5902	1.4413	2.1451	0.5376
2002/6/5	-0.7692	-5.611	-2.3104	-2.5271		-1.5371	-7.4689	-1.6484	-3.8462	-1.0301	-4.6322	-1.1072	-4.9034	-3.7887	-5.2311	-3.7353	-5.1355	-4.0393	-3.4188	-2.9377	-6.9066	-2.4908	-3.6534	-2.3622	-4.7436	-2.7877	-9.3315	-4.7561	-3.2765	-0.1293	-3.6318	-1.9985	-4.4184	-2.7064	-1.2971	-1.8182
2002/6/6	3.3333	6.7371	3.6145	3.6111		2.7548	6.5022	6.5922	4.5333	5.2842	6.5714	2.6972	5	5.7279	4.878	4.4346	6.7669	5.2332	5.7522	5.9322	5.9561	4.3519	4.9837	7.2581	4.9798	5.5882	4.6083	4.9936	4.5872	6.0194	3.9439	2.4314	4.2453	-0.9388	2.6909	4.7046
2002/6/7	0.15	4.703	-0.646	0.0894		-0.2681	0	1.6771	1.2755	3.346	1.7426	-0.8424	2.0833	2.0316	0	0.7431	3.5211	1.4054	-0.3347	3.5429	2.5641	0.9066	0	0.5639	1.9231	0.2786	2.79	0.9756	2.2267	0	0.6745	-0.0766	1.086	0.0702	0.9141	1.8809
2002/6/10	-0.6742	-1.6548	-0.3901	-0.8929		-0.5376	-2	-0.2062	-2.351	0	-1.581	0.4498	-0.4373	-1.5487	3.5496	-0.4215	0.1361	-1.7058	-2.0991	-2.4283	0.4808	-2.0665	0.6192	-0.9346	-1.5094	-1.875	-2.5714	-1.8116	-0.7261	-2.381	-1.34	-1.1494	-0.8953	0	-1.6908	-0.9231
2002/6/11	-0.3771	1.6827	0.087	0.0901		0.3604	1.1815	1.9628	0.5159	0	1.071	-1.4925	-0.1464	4.382	1.3002	0.5291	1.6304	0.6508	2.0583	0.6787	4.1148	0.8257	0.4103	4.3396	4.47	0.4954	1.4663	1.107	0.5984	0.9381	0.5942	2.7132	0.6323	-1.859	-0.43	0
2002/6/12	-0.4542	-1.8913	-0.4348	-0.45		-0.3591	-0.6369	-1.6211	0.0855	0.3679	0.6623	-3.5859	0.1466	-1.6146	-1.5169	-1.4737	-1.738	-1.4009	0	-1.3483	-0.2757	0.455	-1.6343	1.085	0.1222	-0.6338	-1.0116	-0.2433	-1.1897	-2.1685	-1.0127	-0.5283	-0.7181	-0.7505	0.3701	-1.4493
2002/6/13	-0.9886	-3.012	-0.655	-0.8137		-0.3604	-0.7479	2.5747	0.0855	0.1466	-1.7105	-0.0524	-0.4392	-1.0941	-2.6066	-1.0684	0	-0.6557	-1.6807	-1.4806	-3.4101	-0.9058	-0.9346	-2.6834	-2.442	-1.0631	-1.4599	-1.3415	-0.8696	0.0633	-0.9378	-0.0759	-0.9946	0	-0.8605	-1.4706
2002/6/14	0	-0.3727	1.0549	-0.3646		-0.7233	-2.3681	-1.9076	-1.1956	0.2928	-3.2129	-3.5115	-0.4412	-4.0929	-0.6083	-0.54	-3.4014	-0.8801	0.5983	-0.3468	-3.0534	-3.2907	-0.6289	-2.3897	-2.378	-1.4327	-3.1111	-2.3486	-0.6073	2.4684	-1.3769	-1.139	-0.3653	1.0083	-0.9919	-0.9595
2002/6/17	0.0768	0.2494	-0.348	0		0.0911	1.323	0.5118	1.0372	0.146	1.2448	-0.1086	0.2954	1.6148	-0.2448	0.5429	0	-0.7769	0.085	0.116	2.5591	0	-1.2658	0.9416	1.1538	2.3983	0.1529	0	0.0679	-0.0618	-0.6981	1.6129	-0.6416	-1.1408	-0.1252	0.9688
2002/6/18	1.8419	1.99	0.8293	3.3852		1.0919	2.2851	2.3422	1.882	2.4052	2.459	1.1419	2.3564	5.2213	3.0675	1.9438	3.8028	2.349	1.6129	2.781	2.6871	3.0246	2.6709	0	3.5488	1.0646	0	3.038	2.2388	1.2361	2.5483	1.5117	2.3985	1.4425	1.5674	2.2388
2002/6/19	-0.9797	-2.1951	-1.2987	-0.885		-0.7201	-2.234	-2.0896	-0.9236	-1.1388	-0.8	-1.9892	-1.5827	-0.1079	-1.6667	-0.5297	-2.3066	-1.6393	-1.3367	-1.9166	-3.6449	-2.2018	-3.0177	3.7313	-1.5912	-2.5281	1.2214	-1.4742	0.0664	0.1832	-0.5141	-2.0849	-1.5315	0.5688	0	-0.9385
2002/6/20	0.6088	2.1197	0	0.7143		0.272	0.8705	-0.5081	0.8475	1.6559	0.8065	-0.4388	2.3392	3.0238	1.5738	0.852	0.9722	0.7778	1.1008	1.0345	0.8729	1.4071	0.7511	0.5396	0.7463	0.4323	0.4525	0.3741	0	-0.7922	0.6029	1.8251	1.6468	-1.0958	0.1235	3.2632
2002/6/21	5.1437	5.0061	2.8947	5.8511		2.8933	4.8544	5.618	3.6975	2.5496	5.8667	1.4876	2.5714	6.1845	4.7676	3.4847	6.4649	4.7409	5.5276	3.6405	4.4231	3.9778	4.3663	4.4723	4.321	3.8737	4.8048	4.2236	2.7851	3.0098	3.6815	2.4645	4.2304	0.4646	2.836	5.8104
2002/6/24	9.3525	10	10.0171	9.9665		8.9631	9.9794	9.9613	9.9676	7.2514	9.9496	9.1205	5.0139	9.9704	10.0114	10	9.9483	10	10	9.989	10.0368	9.9644	10	9.9315	4.9704	9.116	10.0287	10.0119	10	10.0179	9.9917	9.621	10.0173	5.7275	10.012	10.0193
2002/6/25	-5.9868	-2.9598	-3.1771	0.5331	4.9702	-4.1935	-4.0225	-2.1988	-1.916	-9.208	-1.7182	0	-2.122	-2.693	-3.7229	-1.7625	-1.4101	-0.5742	-2.5974	-1.3972	0.0837	-3.3981	-2.0408	-1.5576	0.3382	-4.0506	-1.1719	-0.8667	-2.4633	-2.6016	4.2042	-2.9255	-3.1397	-3.9367	-3.8692	-1.9264
2002/6/26	-2.9391	1.8519	-0.5602	2.197	5.0189	-2.3569	6.3353	0	1.2021	2.4823	0.2331	-2.8856	-1.897	7.0111	2.7927	0.5666	2.1454	2.6949	-1.037	0.8097	5.1003	-0.335	1.7045	0.3165	0.4494	0.2639	1.4493	3.7158	1.6837	-4.2293	0.9366	0	0	-2.5919	-0.7937	0.1786
2002/6/27	0	-1.4973	-0.8451	-0.4448	4.9594	1.2931	-1.5582	-1.9784	-1.7075	0.1384	0	2.1004	1.105	-6.6379	-1.7764	-0.4695	-0.9335	-1.1246	-1.497	-0.9036	-0.6364	-2.2689	-1.3035	0.3155	0.8949	-0.8553	0.7792	-2.1075	-0.9462	-0.1743	-1.4989	-0.411	-1.2205	2.4092	-0.5143	-1.1586
2002/6/28	-1.2257	-1.5201	-1.461	-2.9039	4.9828	1.0213	-2.3277	0.1835	-1.5106	0.0691	-2.093	-0.2509	-3.9617	-2.6777	-2.3404	0.7547	-2.7091	-1.5166	-3.1155	0	-2.8823	0.3439	-0.9434	4.5597	-3.7694	-1.1944	-1.933	-1.1841	0	-1.8044	0	-1.9257	0.9061	-1.0534	-1.2062	-0.9017
2002/7/1	-0.7299	2.3153	-0.659	-1.7638	0	-2.0219	-0.6673	-2.1978	-0.3067	-1.5193	-1.1876	-3.8732	-2.7027	0	0	-1.1236	-0.7264	-0.5775	0.7843	-2.5329	0	1.114	0.381	1.5038	-0.6912	-1.679	-2.1025	0	-1.0149	-0.7113	1.1594	-0.9818	-0.5714	3.1938	0.2907	0.091
2002/7/2	0.7353	7.3276	0.6219	0.8587	-4.419	1.2898	2.1113	1.03	-0.0769	-1.8934	3.8462	-0.0523	2.6316	5.7875	2.7233	-0.1894	3.0488	1.0649	0.856	1.8711	0.0824	-0.1695	-0.3795	0	1.3921	1.2295	4.0268	-0.1089	1.2063	0.597	-0.1433	-0.0708	0.0821	3.37	-0.5217	1.3636
2002/7/3	0.7299	-1.6064	-0.2884	-1.0836	-1.7979	0.9338	-0.5639	1.3902	-0.4619	-0.7148	-0.3472	-1.5707	1.9943	-0.2691	-0.5302	0.0949	0.1183	0.5747	-0.463	-1.0204	-0.4119	-0.5093	0.6667	-0.2963	0.4577	0.2699	-0.6452	0.8724	0.1192	-0.2967	3.1564	-0.3544	0.6563	-0.7319	0.7576	3.0493
2002/7/4	-1.3768	2.9592	-0.9091	1.5649	0.5231	-0.6728	-1.9849	-1.2797	0.5414	0.6479	-0.3484	2.5532	-3.352	-1.6187	-4.6908	-0.6635	-2.2459	-1.4286	0	-1.0309	-6.038	-1.5358	-0.7569	-2.9718	-2.5057	-0.4711	-0.2597	-1.6216	0.0595	-1.1905	-1.5299	-0.7112	-1.2225	-0.7038	-1.4459	-1.3055
2002/7/5	-0.4409	1.2884	0.2502	0.2311	-0.3469	-0.1693	-1.0608	0.0926	0.3077	-0.5722	1.9814	-0.9336	1.0116	-0.9141	-0.1119	0.0954	0.6046	-0.0966	0	-0.3125	-0.2641	0.3466	0.4766	-1.072	0.5841	-0.0676	0.3906	0.5495	1.3087	1.2048	-0.6356	0	0.165	1.215	0	0.5291
2002/7/8	0.2214	-3.1311	0.7488	3.3051	-0.6963	-0.4241	0.8772	2.5902	0.1534	1.0791	1.7143	0.5759	0.2861	2.0295	1.2318	1.5253	1.4423	3.4816	0.0775	2.6123	1.677	0.6045	0.5693	-0.3096	1.1614	-0.4736	2.8534	1.5301	1.5854	1.7857	-0.2843	-0.5014	0.4942	0.4335	1.1737	3.8596
2002/7/9	-0.4418	-0.9091	-0.1652	2.0089	-2.5416	-0.3407	0.7729	-1.6231	0.1531	0	-0.8989	-0.5726	0.2853	-1.4467	-1.6593	-0.4695	-1.5403	-1.1215	-1.0844	-1.222	-1.2153	1.4592	-0.0943	-1.3975	-1.2629	2.4473	-2.1438	-0.6459	-1.0405	-0.5263	-0.4989	1.2239	-0.4098	-0.5644	0.9281	-0.0845
2002/7/10	-0.6657	-3.262	-1.5715	0	-0.6295	-0.3419	-2.3011	-2.1082	-2.0642	0.2847	-3.288	0.2094	-1.9915	-2.0183	0.225	-2.0755	-1.5644	-2.6465	-2.1143	-1.9588	1.406	-2.1997	-2.3787	-1.8898	-0.6977	-0.0664	-3.3505	-1.4085	-1.8107	-1.3521	-6.5903	1.0669	-1.8107	0.0334	-2.7011	-2.2823
2002/7/11	0.4468	2.0021	-0.084	0.8023	-0.2715	0.4288	0.8832	0.2809	0.7026	-0.9226	-0.8206	-0.3135	1.016	-0.5618	1.0101	0.6744	0	0.0971	0.72	0.1052	-0.6932	3.2007	0.5848	3.6918	1.6393	-0.996	1.0667	2.3077	0.4759	-0.0596	-0.0767	1.4075	0.0838	-2.5401	-0.4135	0.173
2002/7/12	0.8895	-1.1364	0.5046	-1.013	0	-1.0248	-0.4864	0.2801	0.785	3.7966	1.0638	0.1048	2.1552	0.7533	-1	0	0	-0.8729	-0.1589	0	-1.6579	0.7544	-1.0659	-2.0124	1.3825	-0.4024	1.0554	0.2148	0.5921	-1.61	-0.921	0	0.2513	-3.3608	0.3559	1.9862
2002/7/15	-0.5878	-0.9404	0.4184	-0.5848	0.1815	0.7765	-0.782	-0.7449	-1.4798	-1.3803	-1.4035	-0.8377	0.5626	-0.6542	-0.6734	0.7656	-2.2005	-1.4677	0.2387	-0.2101	-2.5732	-0.1664	0.3918	0.6319	-0.4545	-1.0101	0	1.6077	-0.2354	0.4848	-0.3873	-1.5961	-0.5848	-1.0646	1.7139	0.8467
2002/7/16	0.4435	1.2658	-0.4583	-0.9559	1.5399	0	0	0.0938	0.2372	2.5892	0.1186	-2.0063	0.5594	-2.1637	0.565	-0.4748	0.5	0.0993	0.3175	0	0.1821	-1.25	-0.5854	-0.157	1.7123	-0.068	-0.7833	-0.9494	1.1799	-0.0603	0.8554	-0.141	0.1681	0.3587	0.523	-1.0076
2002/7/17	0.9566	0.9375	-0.0419	4.3801	-0.8029	1.0274	1.9704	0.9372	0.3155	-0.7503	1.1848	0.1078	-1.1127	1.5385	2.0225	-0.0954	1.1194	1.1905	2.2943	0.6316	1.2727	0	1.472	2.2013	0.2245	-0.6807	1.3158	-1.065	0.758	-1.026	0.3108	0.1412	0.0839	0.2859	0.1734	0.5937
2002/7/18	0.5102	0.3096	0.0838	0.7824	1.259	0	-0.4831	1.3928	-0.1572	3.6426	-0.1171	-2.422	1.6878	0.3788	-1.1013	1.8147	0.246	-0.3922	-0.6187	0.4184	-0.9874	-0.5907	-0.1934	-0.7692	0.112	0.3427	0	-0.5382	2.7199	0	0.2324	-0.5642	1.1735	0.4989	2.135	-0.5059
2002/7/19	-0.145	0.3086	-0.251	2.2583	1.865	-0.0847	0	1.0073	0.3937	-0.9947	0.4689	-0.1103	0.6916	0	0.2227	2.7205	0.6135	1.1811	0	0.2083	0.816	0.4244	-0.1938	1.5504	1.4541	0.0683	1.4286	0.4329	0.5634	0.122	-0.6955	0.0709	-0.8285	0.2128	0.3955	-0.8475
2002/7/22	-1.0893	-2.4615	-0.755	-2.5535	-2.354	-0.4241	-1.165	-2.7199	-1.8039	1.0717	-1.1669	-0.1104	-2.3352	-2.3585	-2.4444	-1.3699	-1.8293	-2.2374	1.7121	0.3119	-2.8777	-2.4514	-1.8447	-3.2061	-2.3153	-1.3652	-3.201	-2.0474	-1.8487	-1.8879	-0.0778	-0.0709	0.0835	-0.9908	-1.1818	-2.8205
2002/7/23	0.5874	-0.5258	-0.634	-0.9207	0.8036	0.5963	-0.4912	0.0932	-0.639	0.5964	-0.3542	-0.0553	-1.4065	-2.3188	-1.4806	0	-1.4907	-1.4925	-1.226	-0.5181	-1.1111	-0.3466	-0.5935	-0.3155	-1.9187	-1.5917	-0.1323	-0.7701	-0.1142	-1.9863	-1.947	1.3475	0	0	-0.2847	-0.4398
2002/7/24	-0.292	-0.1057	0.1276	0.143	-1.1515	-0.1693	-0.3949	-0.6518	-1.7685	-2.4374	-0.4739	0.3872	0.5706	0.4946	1.0405	-0.9259	0	-0.6061	-0.5431	-1.1458	-1.8727	-1.3913	0.796	-0.1582	0.3452	1.2658	-0.1325	-0.6652	-0.3429	0.38	-1.8268	1.5395	0.4174	-1.0007	1.1422	-1.0601
2002/7/25	-0.5857	1.164	0.2124	0	0.2688	0.4241	-1.9822	0.0937	0.1637	0.0675	-0.9524	-0.0551	-1.2766	0	-0.9153	-1.028	-0.6305	-0.2033	-1.014	-1.1591	0.1908	-0.1764	-0.1974	-0.7924	1.9495	-0.8333	-0.3979	-1.4509	0.0573	-0.3155	0.4045	-0.7581	-0.8313	-2.3105	0.3953	1.5179
2002/7/26	-0.2209	-1.3598	-0.212	-1.9986	-1.6979	0.3378	-0.1011	-0.6554	0	1.8219	-1.4423	0.9923	-1.4368	0.0984	0.6928	1.5109	-0.5076	0.8147	-0.2364	-1.7058	-0.7619	0.53	1.5826	-0.3195	-1.6873	-1.2605	-0.9321	-0.3398	0.4011	0.3165	3.4649	2.2222	0.1676	-3.5477	-0.6749	-0.5277
2002/7/29	0.8118	-0.7423	0.3398	0.874	-1.8182	1.0101	0.4049	1.0368	0.4902	0.3313	0.9756	0.9825	0	1.9666	0.8028	0.8372	0.5102	0.101	1.2638	0.2169	-0.4798	1.406	-0.3895	0	0	0	0.1344	0	0.0571	2.6498	1.2461	-0.8152	0.6695	-4.5211	-0.906	0.5305
2002/7/30	-0.366	-0.3205	-0.508	-1.8051	-0.0926	-0.0833	0.2016	0.1871	0.8943	2.0476	0.3623	0.8108	0.7289	-1.6393	-0.9101	-0.9225	1.3959	0	0	0.4329	1.4465	-0.9532	-0.5865	0.1603	0.6865	1.2766	-0.1342	1.25	1.3691	0.6849	0.1538	-1.4384	-0.0831	-0.4013	0	0.3518
2002/7/31	-2.7921	-1.3934	-0.0426	-1.6176	-0.6487	0.834	-1.8109	-1.2138	-1.2893	-0.5178	0.2407	-0.5898	-0.5789	-0.7843	-0.6889	-1.1173	-1.2516	-1.5136	-0.312	-0.8621	-1.5209	-1.8373	-1.4749	-0.96	-1.25	-1.3305	-2.0161	-1.5713	-0.619	-3.0303	-0.9985	0.139	-0.5824	2.5786	-2.2857	-2.8922
2002/8/1	-2.8723	-0.7609	0.4683	0.8969	0.2799	-0.6617	0.2049	-1.4178	-0.3265	0.6506	-0.12	-0.4315	-0.2911	-0.2964	-0.2312	-0.9416	-1.1407	-0.1025	0.313	0	0	0.3565	-0.0998	0	0.3452	0.4968	-0.4115	-0.2281	-1.2458	-0.1276	-0.6206	-2.1513	-1.0879	-2.6709	0.7602	-0.8123
2002/8/2	-0.0778	-0.4381	0.0424	3.1852	1.0233	0.7494	1.1247	-0.2876	0.6552	0.1939	0	2.7627	0.5839	1.3875	0.2317	-0.4753	0.7692	0.4103	-0.624	0.6522	0.4826	0.5329	1.0989	0.1616	1.3761	0.8475	0	0.3429	0.4587	0.5109	1.4832	0.4255	0.2538	-2.0178	0.3482	0
2002/8/5	8.567	0.8801	0.7624	0.3589	0	-1.5702	-1.0111	0.1923	2.0342	0.0645	-0.8413	0.369	0	-0.9775	-1.5029	0.0955	0.2545	0.715	-1.4129	0.6479	3.3622	-0.265	-0.4941	-0.9677	-0.3394	-0.9104	-0.8264	-0.2278	1.0845	-0.1906	-0.4615	2.048	-0.1688	-1.8122	0.1157	-1.1829
2002/8/6	-1.363	1.5267	0.042	2.1459	0.3683	0.6717	1.43	1.2476	-0.0797	-0.5158	0.8485	-0.3151	0.1451	2.1718	1.8779	0.8588	1.9036	1.1156	0.7962	5.0429	-0.7435	0.3543	0.2979	1.4658	0.681	1.2721	1.1111	1.1416	-1.1858	0.8912	0.4637	1.3841	0.5917	2.1812	0.5777	1.7495
2002/8/7	-4.0727	-0.5371	-0.7563	0.1401	-0.2752	-0.3336	4.1289	-0.4739	1.1971	-1.8795	-0.601	0.3688	-0.4348	0.3865	-0.576	0.1892	-0.4981	-0.4012	0.6319	-1.8386	-1.2172	0.1765	0.8911	0	-0.3382	-0.7676	0.4121	0	1.0286	0.5047	-0.3077	0.3413	-0.5042	-1.4778	-0.5744	0
2002/8/8	0.9856	-0.54	-0.2964	-0.3497	-1.104	0.9205	-0.8704	-0.7619	-1.8139	-1.7834	0	-1.0499	-1.7467	-0.5775	0	-1.4164	-1.2516	-1.2085	-0.157	-0.3122	-0.8531	-0.6167	-0.4907	-0.6421	-1.6968	-0.211	-1.0944	-0.5643	0.9615	-0.565	-0.6173	-0.6122	-0.7601	0.75	0	-1.086
2002/8/9	-3.3033	-1.4115	-0.5096	-0.9123	-2.3256	-0.6633	-2.1463	-0.5758	-1.0442	1.0087	-0.9674	0.6366	-0.2963	-2.2265	2.8969	-0.0958	-2.5349	-0.6116	-0.1572	-1.7745	-2.2945	-2.4823	-0.8876	-1.1309	-1.3809	-0.6342	-0.2766	-1.2486	-0.1681	0.3157	-2.0186	1.7796	-1.1064	-2.0678	-1.3287	-0.366
2002/8/12	-1.5528	-2.3128	-0.5548	-0.3541	-0.2857	-0.9182	-0.2991	-0.8687	-1.2987	-0.1997	-0.9768	-1.4233	-1.1887	-0.5941	2.4775	2.3969	2.0806	-0.9231	0.9449	-0.3188	0.7828	-0.7273	-0.398	-1.634	0.9335	3.0496	-2.3578	-1.954	0.3367	-0.6923	-0.317	-0.4707	-0.4303	-1.0135	0.2342	-1.1019
2002/8/13	0.3943	-0.7892	0.4292	0.924	-0.2865	0.5897	1	-0.0974	0.7401	0.934	0.6165	-1.4439	-0.1504	0.0996	0.6593	1.03	-0.6369	-0.207	2.3401	0	-0.4854	0.4579	-0.1998	0.6645	-0.8092	-1.8582	0	0.1172	1.6219	-0.507	0.9539	1.0135	0.0864	-1.7065	0.1752	0.5571
2002/8/14	0.7855	1.5909	0.2137	1.1268	0.7663	0.5025	2.1782	0.7797	0.8163	-0.9253	0.8578	0.4883	0.9036	0.995	-0.2183	-0.0927	0.641	0.6224	0.3811	0.3198	1.3659	0.9116	0.6006	1.4851	0.5828	-1.2623	0.8523	2.2248	1.7611	0.0637	0.3937	0.8027	-0.6908	-0.5208	0.6414	1.4774
2002/8/15	-1.4809	-1.4541	0	-0.9749	1.8061	-0.3333	-1.938	-2.9014	-0.081	1.8012	-0.9721	-0.162	-1.0448	-1.8719	-1.7505	-1.0204	-0.6369	-1.0309	-0.8352	-0.8502	-1.6362	0.271	-0.8955	-1.4634	0.1159	-0.9233	-0.5634	-1.8328	-0.4867	0.1273	-0.2353	-0.7299	-0.6957	-1.1344	-0.3476	-1.1829
2002/8/16	0.6329	2.8377	-0.2132	0.5626	0.4669	0.5853	1.7787	2.5896	-0.4052	0.7864	1.9632	0.7031	1.3575	1.2048	8.0178	3.9363	1.1538	2.1875	0.6891	1.9293	1.0763	0.9009	2.51	2.8053	0.6944	1.6487	0.7082	0.4667	-1.1413	0.1271	0.1572	1.6043	-2.5394	0	1.2209	2.6703
2002/8/19	0.2358	-0.5519	0.3846	0.0699	-2.6022	0.3325	-0.6796	0	-0.6509	0	0.361	0.2685	-0.1488	-1.5873	0.3093	-0.2705	-0.1267	-1.4271	1.749	-0.5258	-0.0968	-0.1786	-0.7835	-0.4815	1.1494	0.6347	-0.8439	-0.1161	0.4398	-0.1905	-1.2559	0.6579	0.8086	1.0591	-0.6318	-0.7175
2002/8/20	0.7059	1.4428	2.1286	-0.559	1.4313	0.58	1.4663	1.9417	1.3923	0.7152	1.5588	-0.1607	3.4277	1.9153	-0.4111	3.1646	1.6497	1.758	1.2706	1.4799	2.3256	1.2522	1.6782	1.4516	0.5682	0.0701	1.7021	2.7907	-0.9852	2.9262	1.5898	0.1307	-0.8021	0.0873	1.5607	1.7164
2002/8/21	-0.3115	-0.2188	5.0021	0.1405	0.8467	-0.1647	0	1.8095	2.9887	0.0646	-0.9445	1.5021	2.4496	-0.3956	0	0	0	-0.2033	-0.369	0	-0.6629	-0.1767	1.068	0	0.339	-0.2101	0.4184	0	2.0453	3.152	0.8607	-0.6527	0.0898	4.8866	0.7968	-0.1776
2002/8/22	0.9375	2.6316	-2.5407	0.9825	1.8657	0.165	0.8671	1.029	1.7255	2.7742	0.1192	0.37	-1.6878	1.7875	3.5088	0.3506	0.9988	1.5275	-0.6667	0.4167	1.0486	0.9735	0.0961	0.9539	0	2.386	0.6944	1.3575	-0.2167	-0.1198	2.3274	-0.3285	1.7953	2.2463	0.7905	1.4235
2002/8/23	-0.4644	-1.2821	-0.9369	-0.2085	0.0916	-0.3295	-0.9551	0	-0.6939	1.946	-0.8333	-0.6319	-0.8584	-0.6829	-1.7946	-0.3493	-0.4944	-0.5015	-0.6711	-0.9385	-0.7547	-0.5259	0.096	-1.1024	-0.5631	-1.5079	0.1379	-1.3393	-1.5201	-0.6599	0	-0.6592	-0.3527	0	0.112	-0.8772
2002/8/26	-1.3997	-1.4069	3.824	0.1393	-1.5554	0.1653	-1.8322	-1.1111	-0.7764	4.0025	-1.2005	0.4769	-1.0101	-1.5717	0.3046	-1.0517	-1.3665	-0.3024	0.2252	0	-2.2814	-1.0573	0	-1.2739	-1.5855	0.5567	-1.7906	-1.5837	1.8192	1.2681	-0.6823	1.858	-0.177	-0.8137	1.455	-1.9469
2002/8/27	1.735	0.9879	0.5941	2.6426	2.7881	0.6601	2.3576	1.1236	1.7214	2.1314	1.2151	0	0.8746	4.99	-1.5182	1.0629	3.5264	2.3256	1.7978	2.1053	6.5175	1.7809	1.2464	0.1613	2.0713	5.1211	0.1403	2.2989	1.6784	0.1789	1.2214	0.9772	1.4184	4.1838	0.8825	0.9025
2002/8/28	-1.1628	1.6304	-2.1654	-0.7453	-1.1754	-0.082	-1.1516	0.7407	-1.2308	-0.9855	-0.3601	0.5802	0.578	-1.3308	1.2333	0.1753	-0.9732	-0.8893	1.1773	0.1031	-1.7352	1.2248	-0.2841	-0.161	-0.9019	-1.975	0.8403	-1.0112	-1.1182	-0.5952	-1.3575	1.5484	-0.6993	0	-0.4921	0
2002/8/29	-0.4706	-1.2834	-0.9256	-1.0239	-2.0128	-0.082	-0.9709	-1.5625	-0.7009	-2.1075	-0.1205	-0.6817	-2.1552	-1.3487	-1.4213	0.6124	-1.1057	-1.994	-0.9455	-1.0299	-2.0446	-0.8643	-0.9497	-0.6452	-2.2753	-1.8133	0	-0.9081	-0.8616	-1.1377	-1.0703	-1.0801	-1.8486	1.3386	-1.3736	-1.2522
2002/8/30	0.0788	0.2167	0.2843	1.2414	-0.0934	0.0821	-0.098	0.1867	0.549	-2.9064	0.1206	-0.3168	0.1468	0	-0.9269	0.2609	0.1242	0.4069	-0.4405	0.4162	0.5693	-0.3487	0.3835	-0.1623	0.2328	-0.2736	0	0.2291	0.3802	0.4846	0.2318	0.3211	0.2691	2.8749	-0.5571	0.4529
2002/9/2	-0.2362	0	0.567	0	0.8411	-0.3281	1.2758	0.2796	1.014	1.1086	0.7229	-0.6886	0.8798	0.3906	3.5343	-0.954	-0.2481	0.5066	0.3687	1.658	1.1321	0.4374	0.9551	0.1626	0.3484	0.2058	0.1389	1.7143	-1.1905	-0.7233	0.9252	-0.5762	-0.1789	0.6042	0.1681	-0.4509
2002/9/3	0.4736	0.1081	1.4901	5.5858	0.278	-0.823	0.2907	-0.2788	-0.2317	-0.4386	0.3589	-0.2667	0	0.4864	0.2008	-0.3503	-0.1244	0.7056	-1.1021	-0.5097	-0.4664	-0.6969	1.1353	0.3247	0.463	0	0	0.1124	-0.7119	-0.2429	0.1528	-1.481	0.5376	-1.2763	0.3356	1.087
2002/9/4	-0.4713	-0.9719	-1.3889	-0.7742	-1.2939	0.249	2.029	-1.3048	-0.9288	0.5507	-0.9535	-0.3209	-0.2907	-1.7425	-1.8036	-1.6696	-0.1245	-0.9009	-0.7429	-1.0246	-0.8435	-0.1754	-1.029	-0.8091	-1.3825	-1.1636	1.387	-0.6734	-4.1919	-0.2435	-0.5339	0.8497	-0.1783	0.6084	-0.6689	0.2688
2002/9/5	-4.8934	-1.6358	-1.8109	-0.4551	-1.5918	-0.745	-2.4621	-1.983	-1.3281	0.8762	-1.5644	-0.9657	-1.6035	-1.2808	-2.7551	-1.6979	-2.4938	-1.9192	-0.2994	-1.4493	-1.5123	-1.3181	-1.5123	-1.3051	-3.0374	-1.7313	-2.4624	-1.8079	-0.1151	-1.1592	-1.3037	-1.361	-2.0536	0.5291	-0.6734	-2.5022
2002/9/6	-1.9917	-0.9978	-0.3279	-0.2613	-0.2854	-0.9174	-0.9709	-0.4817	0	-0.6515	-0.6112	-0.0542	-1.7778	-0.8982	-0.5247	0.2727	-0.6394	-0.9269	-0.1502	-0.8403	-0.2879	-0.6233	0.096	-0.3306	-0.4819	-0.6342	-0.8415	-0.8055	-0.8069	-0.9877	0.0777	-0.1971	0.8204	1.7293	-0.5085	-0.275
2002/9/9	-1.2701	0.112	-0.3701	-0.131	-1.7176	0.0842	-1.0784	-0.8712	1.2668	-1.5301	-1.722	0.1626	1.3575	-1.2085	0.6329	0	-1.0296	-0.5198	-0.7519	-0.4237	-0.8662	0	-1.0547	-2.3217	-1.3317	0.1418	-0.9901	-0.116	-0.7554	-0.7481	-0.7764	0	-0.1808	1.6999	-1.1925	-1.2868
2002/9/10	0.6003	-0.2237	1.073	-0.5246	0	-0.0841	-0.4955	0.3906	0.9382	0.5549	0	-0.2165	0.8929	0.4077	-2.4109	-0.816	0.3901	0.3135	1.5152	0.5319	-0.0971	0.3584	0.6783	-0.3396	0.6135	-0.1416	0.1429	-0.3484	0.8197	0.4397	-0.7825	0.395	1.1775	-0.6541	0.5747	-0.2793
2002/9/11	-0.5115	-0.8969	-0.6942	-0.0659	-0.2913	-0.3367	-1.2948	-0.2918	-0.0775	0.2208	-0.6258	0.2169	0	-2.2335	-0.4296	-0.9141	-0.3886	-0.3125	-0.7463	-0.5291	0.0972	-0.4464	1.2512	0.3407	-0.8537	0.8511	0.9986	-0.9324	-0.4065	0.2502	-0.4732	0.5902	0.5372	0.951	-1.2571	-0.2801
2002/9/12	0.2571	0	0.8635	0.7256	0.8763	0	-0.5045	0.5854	1.7054	0	0.1259	0.2165	-0.1475	0.2077	-0.1079	1.0148	0	0.8359	0.5263	0	1.165	0.1794	0.9506	0.1698	0.984	0.3516	0.2825	0.5882	0.9913	-0.1871	0.0792	-0.9778	0	-0.0725	0.5208	0.5618
2002/9/13	-0.5128	-0.3394	1.0192	-2.0956	-0.4826	-0.4223	0.2028	-0.388	-0.9146	-0.4405	-0.8805	-0.324	0.8863	-0.6218	0.432	-0.5479	-0.5202	0.1036	-0.5236	0	-0.6718	-0.8057	0.0942	-0.339	0.1218	-0.1402	-0.4225	-0.3509	0	0.875	0	-0.395	-1.1576	-0.4351	0.3454	-0.6518
2002/9/16	-3.7801	-2.3837	-1.0896	-0.2676	-3.0068	-1.3571	-1.9231	-1.0711	-1.8462	0.3319	-1.6497	-0.4875	-2.489	-1.9812	-2.2581	-3.0303	-1.6993	0	-0.8271	-2.5532	-1.4493	-1.8953	-1.4111	-1.8707	-2.0681	-2.2456	-1.8388	-0.939	-0.6928	-1.3631	-1.5835	-0.8592	-1.6216	0.0728	-1.0327	-1.687
2002/9/17	-0.4464	-0.2326	0.612	0.0671	-1.2	0	-0.9288	0.689	1.0972	0.6615	0.129	-0.0544	-3.7538	-1.7021	2.4202	1.3258	-0.9309	2.2774	-0.1516	0.2183	-1.1765	0.276	0.1908	-0.8666	-4.3478	0.1436	-0.5764	0.1185	-0.1163	0.9422	0.6436	-0.7333	-0.3663	0.8006	0.5217	0
2002/9/18	-0.8969	-0.6993	0.8921	-0.4021	0.4049	-1.1178	-0.3125	-0.6843	-0.3876	-1.2048	-0.7732	0.1089	-0.936	-0.7576	0.3222	0	-0.9396	-1.417	-0.6074	-0.9804	0.1984	-1.5596	-0.9524	-1.049	-1.6883	-0.7885	-1.7391	-0.355	0	-0.3734	1.199	0.2686	-1.1949	0.361	-0.0577	-2.5739
2002/9/19	3.5294	3.4038	1.0852	0.8748	1.2097	1.8261	2.0899	2.9528	0.856	0.6652	1.8182	-0.2176	2.9921	2.6172	3.1049	2.0561	2.71	1.3347	2.8266	1.9802	-0.7921	1.4911	1.0577	3.1802	2.5099	2.2399	3.0973	2.1378	-0.6403	1.8114	1.8957	0.2679	1.1163	-0.8633	0.981	2.4462
2002/9/20	-2.0105	-2.0431	-0.8748	-0.2668	-0.5976	-0.1708	-1.74	-1.7208	-1.0802	0.1101	-0.6378	0.1636	-1.2232	-1.4878	-1.2461	-0.4579	-2.3747	-1.3171	-1.9316	-1.1866	-1.5968	-0.8264	-1.6175	-2.0548	-0.1289	-1.7668	-2.1459	-1.3953	2.4019	-0.7975	-2.3256	0.334	-0.92	-1.9594	-0.5143	-0.6686
2002/9/23	0.8029	0	0.4011	0.1338	-0.3006	-0.941	-0.1042	-0.4864	-0.936	0.44	0.8986	0.1089	-0.6192	-0.5394	-0.2103	0.46	0.1351	-0.7187	0.303	0.7642	0	0.1852	-0.0967	-0.3497	-1.1613	-0.3597	-0.5848	0.4717	-0.286	1.4224	-0.5556	-1.5979	0	1.4064	0.0574	-0.7692
2002/9/24	3.7168	-0.3476	-0.0799	-0.6012	-1.809	-1.6408	0	0.1955	0.4724	2.8478	-1.0178	-0.2719	-1.7134	0.1085	0.3161	-0.0916	-0.5398	-0.4137	-0.3021	-1.4085	1.0142	-1.4787	0.1936	0.1754	-2.7415	-0.2166	-1.3235	-0.8216	-0.7458	-0.4268	-0.399	-0.203	-1.857	0.5839	-0.4018	-0.5814
2002/9/25	-1.0239	-0.4651	0.2399	0.672	5.0154	-0.0878	-0.2086	0	-0.0784	0.1065	-0.2571	-0.2726	-0.1585	-1.5168	-0.8403	0.3666	0.6784	-0.4154	0	0	-1.2048	-1.2195	0.3865	-0.3503	0.5369	0.6512	0.7452	2.2485	-0.2312	1.8983	-0.2404	0.339	-0.9461	0	-0.634	-0.3899
2002/9/26	-3.7069	-1.6355	-1.077	0.267	-2.8265	-0.0879	-3.2393	-0.1951	-1.1765	0.4255	-0.3866	-0.2187	-2.6984	-0.22	-2.8602	-0.6393	-1.0782	-1.2513	-1.1364	-1.978	0.1016	0.6648	-0.8662	-2.109	-2.1362	-0.7908	-0.5917	-1.8519	-2.0857	-0.0601	-0.4819	0.4054	0	0.8708	-2.2042	-0.4892
2002/9/27	-1.0743	-0.5938	-0.4435	2.53	-1.2036	0.7036	-0.8639	0.6843	0	1.2712	-0.3881	0.5479	2.1207	-1.2128	0	0.0919	-0.2725	0.2112	1.0728	-1.3453	-1.6244	-0.6604	1.7476	0.3591	-0.1364	0.5797	-0.2976	-1.0613	-4.6324	-0.9621	-1.6142	-0.6729	-0.5731	0.5755	-0.2966	0.0983
2002/10/8	-4.7059	-1.9116	-1.9846	-1.6883	-0.6091	-0.262	-0.8715	-1.8447	-1.8254	-1.1506	-2.0779	-0.545	0.639	-2.0089	0.4362	-1.6529	-0.8197	-0.9484	-0.6065	-0.4545	-2.2704	-0.095	-1.7176	-1.0733	-1.0929	-3.3862	-0.2985	-2.1454	-3.9071	-1.7001	0.5742	-1.084	-1.537	-1.9313	0	-1.4735
2002/10/9	-3.9886	-1.9488	-1.3223	-0.9908	-3.4729	-0.1751	-1.0989	-1.9782	-1.3743	-0.6349	-3.183	-0.8219	-0.1587	-3.0752	-3.3659	-3.9216	-2.3416	-2.3404	-2.1358	-1.0274	-3.1679	-2.2814	-1.4563	-2.8933	-2.2099	0.2983	-1.1976	-2.3143	-4.0659	-0.4941	-0.6525	0.274	-3.0244	-2.9176	-2.6175	-0.4985
2002/10/10	0.4946	-0.1242	-1.0469	-0.6671	-0.3175	-1.0526	0.7778	-0.8073	-0.082	-0.9585	-0.274	0.221	-0.159	0.1175	-0.1124	-1.2634	-0.4231	-0.6536	-1.0912	0.2307	-1.0905	-2.4319	-2.7586	0.5587	1.1299	-2.1561	-1.5152	0.1247	-0.1145	-0.3724	-1.8883	0.0683	-0.3018	-1.127	-0.1222	-0.8016
2002/10/11	0.1969	-0.6219	0.2116	-1.6118	0.4246	0.1773	-0.6615	-0.9156	0.4922	0.6452	-1.2363	1.6538	-0.3185	0	-0.1125	-0.4921	0.5666	-1.2061	0.8668	-0.4603	-0.882	-0.0997	-1.925	0	1.257	-1.5198	0.1538	-0.2491	0.2294	-1.5576	-0.5021	0.2048	0.3027	1.4438	-0.7339	-0.5051
2002/10/14	1.0806	1.3767	-1.1402	0.5461	1.4799	0	3.2186	0.1027	0	-0.641	0.5563	-0.4881	1.4377	2.1127	0.2252	-0.0989	0.5634	-0.8879	1.4844	-1.3873	3.4483	0.6986	0.8264	0.7407	1.931	0.9259	0.3072	0.2497	0.2288	-1.0127	0.3364	0	2.4145	1.1236	-0.3081	0.1015
2002/10/15	-0.8746	-0.1235	0.2136	0.4752	0.3125	-0.177	-0.5376	0.5128	-0.4082	0.4301	-0.8299	0	0.4724	-0.9195	1.7978	0.8911	-0.2801	-0.6719	-0.8468	0.7034	0.4301	-0.9911	-0.6148	-0.5515	-0.6766	0	-1.5314	0	-0.1142	-0.8312	-0.1676	-0.0681	-1.1788	1.2593	0.1236	0
2002/10/16	1.6667	1.1125	2.8986	-0.0676	-0.7269	0.266	0.973	0.2041	-0.4098	0	1.5342	0	0.3135	1.6241	1.2141	0.8832	1.1236	1.5784	0.3106	0.9313	0.4283	1.4014	0	1.1091	0.545	-1.3761	1.0886	1.1208	1.9429	2.2566	1.0915	-0.5453	0.994	0.8778	0.6173	1.6227
2002/10/17	-2.1215	-2.2005	-0.5385	-1.0142	-2.6151	-0.3537	-2.3555	-1.222	-2.3045	0.1071	-3.4341	0.109	-3.125	-2.1689	-1.9629	-1.1673	-1.9444	-1.6648	-1.161	-1.9608	-3.3049	-1.7769	-2.0619	-1.2797	-3.794	0.5426	-1.3846	-2.4631	-2.2422	-2.2699	-1.9934	-1.9191	-0.689	-1.0152	-0.6748	-1.1976
2002/10/18	3.7438	0.625	1.4577	-0.5464	0.9667	-2.3957	1.0965	-0.4124	-0.1685	-0.107	-0.569	0.5444	1.6129	0.3501	1.1123	0.689	-0.2833	-0.3386	-0.6265	3.1765	1.2128	0.402	-0.2105	0.9259	0.4225	-1.1565	-0.468	-0.1263	1.3761	0.7097	0.0847	-0.6988	0.1982	1.3187	-2.5703	0.202
2002/10/21	-1.4245	0.4969	-0.6568	0.7555	0.4255	-2.2727	-0.5423	0.1035	-0.5063	-3.4261	1.0014	-0.4873	0.7937	1.1628	1.9802	0.0978	-0.142	0.453	-0.4728	0	-0.1089	0.8008	1.1603	2.9358	2.3843	0.936	-0.9404	0.1264	0.1131	-1.4094	0	-0.1407	-1.088	1.5184	-0.3298	0.3024
2002/10/22	1.8304	1.9778	0.4959	0.5453	2.2246	0.4651	2.181	1.8614	1.4419	-3.1042	1.983	-0.3264	2.0472	1.7241	1.4024	0.9766	2.276	2.1421	0.3959	1.0262	2.3991	0.6951	1.7727	0.713	1.5068	0.7728	2.3734	2.2727	3.1638	1.1696	1.5241	0.4228	1.7	2.5641	1.4061	1.608
2002/10/23	0.0946	-0.2424	-1.6859	-0.4746	0.829	-0.7407	0.3202	-0.9137	-1.9231	0.4577	-0.1389	0.9279	1.3889	0.226	0.2128	-0.0967	0.1391	0	-1.4196	0.2257	0.639	-0.2959	0.3074	-0.885	1.4845	0.2301	0.4637	-0.2469	-0.8762	0.3211	-0.2502	-0.4211	0.3933	-0.2083	-0.0816	0
2002/10/24	-2.8355	-1.9441	-2.4258	0.2044	-1.5416	-0.1866	-1.383	-1.5369	1.4493	0.6834	-0.6954	0.2163	-1.2177	-2.3675	-0.7431	-2.1297	-1.3889	-1.1038	-0.64	-1.8018	-1.6931	-0.9891	-0.2043	-1.6071	-2.2606	-1.9893	-0.7692	-1.6089	10.0552	-0.6402	-0.2508	-0.4933	-1.1753	-2.2965	1.4694	-1.2859
2002/10/25	-2.821	-0.9913	1.1573	-0.4759	-2.4008	-0.6542	-1.0787	-0.8325	-0.5882	-1.9231	-2.1008	0.7555	-1.2327	-1.7321	-3.4225	-1.1869	-1.4085	-1.5625	0.7246	-1.2615	-3.2293	-1.0989	-0.4094	0.1815	-1.9048	0.1561	-1.5504	-1.1321	-4.8193	1.0954	0	-2.8329	-1.8831	-1.7094	-2.0917	-1.7034
2002/10/28	-3.6036	-2.378	-2.2034	-2.6639	-2.0321	-2.2578	-1.4177	-5.3515	-1.6906	0.692	-2.0029	-0.3214	0.312	-3.5253	2.8793	0.1001	-1.7143	-1.0204	-0.2398	-1.2776	-0.6674	-0.5051	-2.0555	-0.7246	-1.8031	-3.8192	-0.315	-1.3995	-10.0211	0.1275	-3.772	-1.0204	-2.7273	-2.3188	-1.8899	-3.262
2002/10/29	2.6999	1.9231	0.13	0.9825	1.5284	0.8662	1.3274	1.5521	-0.258	-0.1145	0.438	0.4299	0.311	0.7308	1.507	0.9	0.1453	0.4582	-1.6026	0	-0.6719	0	0.4197	-0.1825	-2.5424	1.1345	0.6319	0.7742	-3.7515	-0.3819	0.784	-0.2946	0.2077	-1.4095	-0.5025	-1.0537
2002/10/30	0.1011	-0.5031	0.3894	-0.7644	0.8602	0.9542	0	0.655	0	1.1468	1.0174	-0.2675	0.3101	0	-1.1665	0	1.016	-1.0262	2.1987	0	2.2548	-0.203	1.0449	0.3656	0.5797	-0.4006	0.471	-0.2561	-1.9488	-0.3834	-3.5436	0.0739	-0.2073	-1.6554	-1.431	1.3845
2002/10/31	0.6061	-0.2528	-0.431	1.4006	0.2132	0	-1.5284	0	0.6034	0.3401	-0.4317	-0.2146	2.0093	0.1209	2.3605	0.3964	0	-0.576	-1.8327	0.3529	1.1025	-0.3052	0.3102	2.0036	1.2968	0.1609	-0.1563	-0.8986	-1.9876	-0.2566	0.5376	-0.0738	0	-3.9021	0.2562	-0.7353
2002/11/1	-0.6024	0.2535	0.1732	-0.1381	-1.2766	-0.2836	0.2217	-0.4338	-1.371	0.904	0.289	0	-1.2121	0	0.4193	0.691	0.431	0.3476	-0.1623	-0.1172	-3.0534	-1.1224	-0.5155	0	-1.8492	0.241	0.4695	0	-2.6616	-0.3215	0	0.1477	-0.5192	-0.1592	-0.7666	0.2116
2002/11/4	1.0101	2.5284	1.5125	-1.1757	0.8621	2.1801	3.5398	1.0893	2.2589	-1.9037	1.1527	0.4301	0.4601	2.8986	0.8351	0.7843	1.5737	2.5404	2.1138	1.4085	2.3622	1.7544	0.1036	0.8929	0.1449	1.2019	2.1807	2.8497	2.8646	2.9677	2.6738	4.1298	2.1921	0.4785	1.5451	1.3728
2002/11/5	2.2	1.7263	1.1069	3.289	1.8162	1.3915	0.641	1.4009	1.1045	5.137	2.1368	0.5353	2.2901	1.9953	-0.207	1.3619	2.2535	1.5766	1.5924	1.3889	1.7582	2.1298	1.6563	0.885	2.6049	2.1378	1.372	1.7632	2.7848	0.6266	1.5625	1.6289	1.7365	2.7778	2.5359	2.2917
2002/11/6	3.4247	0.1212	-0.7158	0.6098	-1.469	-0.4575	-0.8493	-0.1063	-0.3361	0.3257	-1.1158	-0.4792	-1.4925	-1.7261	-1.0373	-0.8637	-1.1019	-0.6652	0.8621	0.1142	-0.7559	-0.4965	0.7128	-1.2281	-0.141	-0.6202	-1.203	-1.1139	-1.4778	-1.2453	-1.0256	-1.1847	-0.3012	-1.3127	-0.4122	-0.8147
2002/11/7	-1.7975	-0.4843	-0.2545	1.0101	3.3014	-0.2757	1.2848	-0.7447	-0.253	0	0	-0.428	0.6061	-0.8197	0.4193	-0.7744	-0.4178	-0.1116	0.5439	-0.9122	-0.7617	0	-0.4044	-0.3552	-0.1412	-0.546	0.4566	0.2503	-0.375	-0.1261	-0.6908	-0.2116	-1.712	0.7825	-0.745	-0.4107
2002/11/8	-3.3719	-3.7713	-5.4847	0.6667	-3.6082	-1.1982	-4.4397	-1.5005	-2.1133	-1.5152	-3.244	-1.9344	-3.1627	-4.1322	-4.4885	-1.9512	-3.3566	-3.7989	-1.391	-3.6824	-3.5088	-3.2934	-2.335	-2.852	-3.819	-2.8235	-3.1818	-2.9963	-4.0151	-2.7778	-2.6087	-1.2014	-2.9713	-0.5435	-3.1693	-2.7835
2002/11/11	-0.8973	-0.6321	-3.0139	-1.5894	3.4225	-1.3993	-0.4425	-1.5234	-3.7133	-0.4396	-2.0408	1.0959	-0.4666	-0.4926	-0.2186	-0.995	-2.3155	-1.2776	-0.3135	-1.0753	-2.6136	-1.9608	-0.3119	-1.1009	-1.4706	-3.067	-1.252	-2.0592	-0.5229	2.1429	-0.9821	-1.8598	-2.9567	-2.42	-2.6701	-1.3786
2002/11/12	-5.835	-3.0534	0	-1.6151	-4.9638	-1.5137	-9.7778	1.105	-2.0628	-0.9934	-2.381	0	-2.9688	-5.3218	-3.3954	-2.6131	-3.5556	-5.1765	-1.3365	-3.9855	-4.6674	-5.5789	0	-3.525	-4.6269	-3.6636	-3.4865	-4.4678	-5.6505	-1.0172	-3.8774	-1.6035	-3.6997	-1.6	-3.7168	-2.1505
2002/11/13	0.1068	1.3123	-1.4378	-0.4104	-3.0468	1.633	-1.601	-1.2022	0.2747	-1.5608	1.5244	-0.5962	0.3221	-0.3922	1.0204	0.8256	0.6144	0.2481	0.0797	-0.3774	-1.1016	-0.6689	-4.6924	0.9615	0.4695	-1.5557	0	0	4.3175	0.1927	-0.5629	0.4444	3.2768	-0.0813	0.8272	0.2198
2002/11/14	-4.6958	-2.9793	0.7529	-2.3352	-5.0505	-1.5123	-5.7572	-1.6593	-2.7397	-0.5663	-2.4024	0.4907	-3.5313	-5.1181	-4.7138	-2.6612	-4.1221	-4.5792	-1.8312	-3.9141	-5.5693	-2.9181	-2.6258	-2.6667	-3.8941	-3.5996	-3.7767	-3.8514	-5.3405	-2.3718	-1.6038	-2.1386	-1.7505	-0.2441	-1.9143	-2.8509
2002/11/15	2.3516	0.267	0.4204	0.8439	-0.7092	0.5758	3.0544	-0.5624	-1.3146	-0.2278	0.1538	0.9767	1.1647	1.7981	-0.3534	0.4206	-0.1592	1.9455	-1.6221	0.657	1.7038	-0.1156	0.6742	0.9785	0.8104	0.1821	-1.0239	0	0.5642	0.394	0.767	0.0754	0	-0.2447	0.6506	1.2415
2002/11/18	-0.4376	0.2663	-3.2558	0	-1.7857	0.2863	-1.4175	-0.7919	-2.8544	-0.7991	-1.2289	0.2149	-2.4671	0.4076	-8.5106	-1.1518	0.4785	0.7634	-0.4122	-0.1305	1.6753	-1.8519	-1.5625	-1.5504	-3.0547	0.1818	-1.5517	-0.5722	0.2805	-0.7848	0	-1.5813	-0.3341	0.4088	-0.6464	-0.3344
2002/11/19	1.8681	1.4608	-0.7692	-0.0697	2.0606	-0.0951	1.3072	1.8244	0.8815	1.3809	1.7107	-0.1609	0.5059	2.7064	0.5168	-0.4237	1.746	0.7576	-0.2483	1.9608	4.6895	3.7736	-0.6803	0.7874	2.8192	9.9819	0.8757	2.0144	1.1189	-0.0659	0.2854	0.0765	1.3408	1.4658	1.7658	0.8949
2002/11/20	-4.0992	-3.4031	-1.6957	-1.4655	-4.8694	-1.3333	-5.4194	-2.5756	-1.6505	-0.5675	-3.8226	-0.5908	-5.0336	-3.9526	-4.7558	-2.5532	-3.9002	-3.7594	-1.4108	-2.8205	-5.6901	-2.8409	-1.9406	-2.7344	-4.8387	-2.1452	-4.5139	-4.0903	-4.8409	-4.3536	-3.7002	0.1529	-3.1974	-2.488	-4.1096	-2.439
2002/11/21	-5.6243	-4.7425	-3.795	-2.9037	-4.7441	-2.4131	-3.2742	-2.8736	0.3949	-0.7991	-3.9746	-0.3782	-4.947	-5.8985	-1.0796	-0.8734	-4.7078	-5.8594	-1.5152	-3.0343	-5.2632	-2.3392	-1.979	-3.8153	-4.7458	-0.0843	-3.8182	-4.7059	-3.9244	-1.7241	-9.1626	-0.1527	-0.9112	-2.3868	-2.9524	-3.5227
2002/11/22	-0.5959	1.8492	1.4344	2.0423	-1.4417	-0.0989	1.8336	0.7101	3.7365	-0.1151	1.1589	0.7592	-1.6729	1.1662	0.6821	0.4405	0	0.5533	-0.6838	0.4082	-1.626	0	-0.4751	1.2526	1.7794	-2.4473	0.3781	0.6173	0	1.4035	-1.3015	0	-0.1149	-1.602	1.1776	0.4711
2002/11/25	0.2398	-0.419	0.2525	-2.5733	2.2606	0.396	0.4155	0.235	0	-2.5346	0.982	3.1755	0	1.1527	2.0325	0.1096	0.5111	0.2751	-2.4957	0.271	0.551	1.7964	-0.9547	2.268	1.7483	-1.1246	1.6949	3.2209	0.6051	1.6609	1.978	0	-0.8055	-1.8852	-0.097	-0.2345
2002/11/26	-3.2297	-1.683	-3.2242	0.8804	-4.4213	-1.1834	-4	-1.4068	-3.981	0	-2.107	-1.1998	-2.6465	-4.5584	-4.6481	-0.8762	-4.0678	-2.8807	0	-2.027	-3.4247	-1.7647	-0.241	-2.8226	-4.6392	0.0875	-4.4444	-2.3774	-3.7594	0.2042	-3.3405	0.0765	-3.7123	2.0087	-3.1068	-2.2327
2002/11/27	0.3708	0.9986	0.1562	1.0182	0.9524	0.1996	-0.7184	-0.1189	-0.3949	1.4184	1.1589	-0.5808	0.7767	2.0896	0.1393	0.1105	2.6502	1.2712	-0.6178	1.1034	0.4255	-0.7186	0.9662	1.4523	0	-7.1678	2.7132	0.761	4.6875	0.5435	1.0033	-0.6875	0.7229	0.7705	1.4028	0.601
2002/11/28	3.5714	4.096	3.7942	2.5198	4.3127	1.7928	9.9855	2.1429	2.4777	3.9627	3.1097	0	2.6975	3.8012	4.0334	2.5386	4.475	4.0446	-0.5329	2.8649	3.9548	4.3426	1.6746	2.863	3.7838	2.4482	2.8302	4.5317	4.6269	0.7432	4.1943	1.5385	2.6316	0.7647	2.5692	2.8674
2002/11/29	6.302	0.8141	1.2519	1.6854	1.4212	1.0763	2.6316	1.7483	1.1605	2.9148	2.6984	0.8497	5.0657	1.6901	3.6096	1.3994	1.4827	1.8767	0.7143	0.5305	2.5815	1.8497	1.8824	0.5964	1.7361	2.8493	1.4679	1.1561	1.9971	2.6157	1.6949	2.4242	1.5152	0.4216	0.6744	1.5099
2002/12/2	-4.1387	-3.6339	-2.3739	-2.1409	-3.1847	-1.9361	-2.5641	-2.291	-3.4417	-2.8322	-4.1731	-2.5803	-2.3214	-5.4017	-4.9032	-2.2293	-4.0584	-3.0263	-1.6844	-3.0343	-4.9007	-3.4052	-3.5797	-3.9526	-3.9249	-4.7364	-4.1591	-5.1429	-4.8951	-2.7451	-4.0625	-0.8876	-3.9036	-0.5877	-3.3493	-3.3181
2002/12/3	1.4002	1.5363	3.1408	-0.2117	2.3684	0.3949	3.1579	1.1723	0.8911	-1.009	1.2903	-2.4865	2.5594	2.6354	1.4925	0.4343	3.0457	0.8141	-1.0821	0.8163	2.0891	2.1152	0.5988	1.8519	1.7762	1.3133	2.4528	1.506	1.7647	0.1344	1.5201	-0.7463	1.5532	1.2669	0.198	1.8935
2002/12/4	0.8055	0.2751	-0.4912	-0.2829	0.2571	0.0983	-1.148	0.4635	1.5702	1.1325	0	0.3326	0.713	0.8559	0.1337	-0.1081	-0.3284	0.6729	1.0939	1.2146	0.1364	0.5754	1.5476	0.202	2.4433	1.2037	0.5525	0.5935	-0.1445	-0.5369	-0.5348	3.4586	0.5882	-1.3344	1.3834	0.9292
2002/12/5	-0.7991	-1.3717	0.5923	0.9929	-1.0256	-0.3929	-1.9355	0.2307	-1.1594	0.3359	-0.6369	-1.2155	1.7699	-1.1315	1.7356	0.5411	-0.3295	3.7433	-0.3607	-0.8	-0.545	-1.7162	-2.4619	-1.4113	-0.3407	-1.3724	-1.0989	-0.7375	-0.4342	1.0796	-0.5376	-1.8169	-0.7018	1.8597	-0.9747	-0.4603
2002/12/6	0	-0.2782	-0.0981	-0.7725	0.6477	0	-1.0526	0	-0.2933	0.8929	-0.3205	-0.3915	-1.7391	0	-0.9186	2.1529	0	-1.2887	-0.2715	-0.4032	-1.6438	2.0955	-0.7212	0.409	-0.1709	-0.1855	-0.1852	0	-0.5814	-0.6676	-0.4324	1.6284	0	2.8216	0.1969	-0.3468
2002/12/9	-1.3809	-0.4184	-1.0314	-0.5662	2.3166	-0.1972	3.8564	1.1507	0.7843	-1.6593	-0.3215	-0.0561	0.354	-0.7153	-1.9868	0.4215	0	-1.436	0.363	-1.3495	0.4178	0.5701	-0.8475	-1.0183	-1.0274	1.0223	0.3711	-0.7429	-0.1462	0.8065	-1.1944	-0.9468	0.3534	0	0.0982	-0.8121
2002/12/10	-3.2672	-1.5406	-0.1489	-1.2811	-0.6289	-0.8893	-4.3534	-1.0239	-1.3619	-0.5624	-0.8065	-0.8427	-1.94	-1.2968	-2.2973	-0.5247	-2.6446	-4.2384	-0.2712	-1.5048	-2.2191	-1.9274	-0.6105	-1.8519	-3.2872	-1.9319	2.0333	-1.9461	-1.1713	-1.8667	-0.8791	2.1324	0.4695	-2.7441	-3.0422	-1.8713
2002/12/11	-0.2413	-0.4267	-2.2366	-0.1442	-2.2785	-0.8973	-1.2048	-0.9195	-0.5917	-2.8281	-1.1382	-1.983	-1.259	-0.7299	0.5533	2.0042	0.1698	1.5214	-1.6319	-0.4167	-0.5674	-2.5434	0.1229	-0.4193	0.8945	-0.3752	-2.7174	-1.0687	-1.1852	1.5625	0.1109	-1.1519	3.1542	-0.8299	-3.2389	0.7151
2002/12/12	2.2975	1	3.457	-1.1552	1.8135	0.2012	5.0136	-0.116	0.7937	1.2806	0.1645	0.7514	1.8215	3.0882	0.2751	-0.2068	1.3559	1.0899	-0.3687	0	1.2839	0.5931	-0.2454	0.4211	1.773	0.565	0.9311	1.5432	0.8996	-1.2709	1.1074	0.3642	-0.453	-1.0042	1.1506	0.5917
2002/12/13	3.1915	0.5658	1.4251	0	1.3995	0.2008	5.4194	1.0453	1.4764	-2.4138	2.1346	-1.2622	1.9678	3.281	1.5089	1.2435	3.5117	3.7736	0.185	2.7894	3.662	2.5943	1.722	1.4675	1.7422	0.3745	3.69	1.8237	2.0802	0.1355	0.8762	-0.1451	1.1377	-2.874	1.758	1.1765
2002/12/16	1.0309	1.2658	0.1453	0.7305	-0.1255	0.501	0.4896	0.9195	1.2609	3.4158	0.8039	-1.1621	-0.1754	0.6906	2.7027	1.8424	1.9386	4.2857	1.5697	1.4925	1.9022	-0.3448	0.9674	1.6529	1.3699	1.4925	6.7616	1.0448	4.0757	-2.0298	0.2172	1.2355	0.1125	0	1.1179	1.1628
2002/12/17	3.288	10	0.2419	0.3626	0.5025	2.2931	0.2436	1.3667	1.2452	-0.3417	1.2759	0.2352	0.5272	5.2126	1.7105	-0.402	1.1094	0.7472	-0.2727	0.9358	2.2667	1.8454	1.6766	2.0325	2.3649	2.2059	1.6667	1.1817	0.5594	0.8287	0.5417	0.3589	0.8989	0.6092	2.0101	0
2002/12/18	-1.6465	4.6717	-0.1448	-1.0116	-0.875	-0.6823	0.729	0	-0.6623	0.1143	-1.4173	0.6452	-0.5245	0	-1.9405	-0.2018	-0.4702	-1.9778	3.1905	-0.6623	-2.2164	-0.3398	0.2356	-1.7928	-1.9802	-0.5396	-2.623	-1.4599	0.1391	-1.0274	-0.6466	-1.1445	-2.1158	-0.9516	-1.1823	1.6092
2002/12/19	0.1116	0	-1.015	-0.073	-0.5044	-0.0981	2.5332	-0.4494	-0.0952	0.2283	0.1597	0	0.1757	1.6949	0.3958	-1.2133	1.1024	1.1349	-0.53	0.5333	4	0.6818	-0.3525	0.6085	2.5253	-0.4521	0.3367	2.963	1.8056	0.8304	-0.9761	-0.2171	0.5688	-0.9607	0.6979	2.3756
2002/12/20	2.5641	1.93	1.709	1.3879	1.1407	0.3929	-1.2941	1.5801	1.5253	1.0251	2.3923	2.2727	1.2281	-0.1282	1.1827	1.74	0.1558	1.4963	0	1.061	0.641	0.6772	0.2358	1.8145	1.1494	1.3624	0.8389	1.8705	0.1364	1.7159	9.9671	1.3053	1.5837	-1.2346	2.0792	0.1105
2002/12/23	1.7391	-3.1953	-0.288	-0.3602	0.8772	0.5871	-1.1919	-0.1111	-1.1268	-1.4656	-0.1558	-0.7977	-1.0399	-1.9255	0	-0.2012	1.0886	-1.2285	-0.5329	0	0	-1.009	0.4706	-0.396	-0.6494	0.0896	-0.6656	-0.565	-1.3624	-0.9447	3.9841	0.1432	-1.0022	2.4107	0.194	-0.7726
2002/12/24	1.1752	-0.489	-0.0963	-0.4338	0.8696	0.1946	1.2063	-0.1112	-0.5698	-1.1442	0.312	-1.2062	0.5254	0.3927	0	-0.2016	0.3077	0.4975	0.9821	-0.1312	-1.0191	-0.6795	-0.5855	-0.3976	0	1.6115	-1.34	-0.142	1.5193	8.1063	-1.2452	-1.8585	-0.4499	-0.1744	-0.8712	-0.7786
2002/12/25	-1.7951	0.3686	-0.1928	-0.9441	0.1232	-0.2913	-1.5495	-1.559	-0.4776	0.5787	-0.1555	-0.1744	1.0453	-1.3038	-1.2987	0.6061	-1.227	-0.8663	0	-0.3942	-0.9009	-0.6842	-0.4711	-0.3992	0	-2.0264	-1.6978	-1.4225	-1.3605	-0.3151	-0.388	2.1122	1.1299	-1.3974	-0.1953	-1.2332
2002/12/26	-5.4839	-5.7528	-1.014	-0.3666	-5.0431	-2.3369	-5.0847	-1.1312	-1.3436	-0.9206	-4.2056	-0.8154	-2.4138	-6.0766	-4.2105	-1.6064	-5.2795	-5.2434	-1.061	-3.8259	-5.3247	-4.5924	-3.0769	-2.2044	-5.0654	-4.1367	-3.9724	-4.4733	-5.3793	-1.5171	-4.6738	-0.214	-5.2514	-0.2657	-3.1311	-3.9728
2002/12/27	0.2275	0.6494	1.9512	1.2509	-0.7772	0	6.1224	-0.6865	0	1.1614	-1.1382	1.5854	-3.7102	-0.5626	-0.4121	-1.7347	-0.1639	1.7128	-0.6256	-0.4115	1.0974	0	-1.3431	-0.6148	-1.8933	-0.6567	1.4388	0.1511	0	-0.1284	1.8386	0.143	-0.8255	2.0426	-0.8081	-0.1182
2002/12/30	-3.5187	-1.8065	0	0.7267	0.1305	-0.4985	0	-0.2304	-1.2646	-0.6889	-0.1645	-0.4624	0	-1.1315	-1.7931	0.9346	-0.3284	-0.2591	-0.5396	-1.1019	1.6282	-2.5271	5.4455	0	-1.0526	-2.8329	-0.8865	-0.6033	-1.312	0.5141	-2.8084	0.3569	-2.7348	6.6144	-0.611	-1.7751
2002/12/31	-2	-1.0512	4.2584	3.3911	-1.4342	0.4008	-4.2067	1.963	-2.8571	0.3468	-1.1532	0.8711	-4.5872	-2.5751	-2.1067	0.3086	-2.4712	-2.5974	1.4467	-1.3928	-4.5394	0.2469	-5.3991	-2.268	-3.3688	-2.3324	-1.2522	-0.7587	-0.8863	-0.3197	-0.8256	-2.7738	-0.978	0.3265	-1.0246	-0.8434
2003/1/2	-1.6807	-1.1952	-5.0023	-9.9791	-2.1164	-2.2954	3.8896	-5.889	-1.6227	-1.6129	-1.6667	-2.7058	-0.7692	-0.4405	-4.3042	-4.7179	0.1689	-2.2667	-3.2086	-1.2712	0	-2.7094	-4.3424	-3.7975	2.0183	-0.597	0.3623	-0.4587	-2.0864	-2.6299	1.873	-1.4631	-0.8642	-7.2417	-1.4493	-2.3086
2003/1/3	1.221	1.7473	0.3382	-6.2791	1.6216	-1.9408	0.7246	0.6017	-0.4124	0.5855	0.5085	-0.6509	4.0698	2.6549	0.7496	-0.5382	3.7099	1.3643	-1.5654	0.4292	0.979	-0.1266	0.5188	-0.2193	3.5971	1.001	1.6245	0.4608	1.2177	0.3953	1.2257	-1.0393	0.1245	-1.7544	0.2101	-0.6219
2003/1/6	3.7394	2.1136	-0.0481	1.0753	2.3936	1.875	3.5971	0.2392	0.8282	0.5821	1.6863	0.7743	1.4898	4.023	1.9345	0.4329	1.7886	4.4415	1.2161	1.9943	6.5097	2.7883	1.0323	1.3187	1.5625	1.9822	3.73	5.1988	2.5564	0.1312	2.3209	-0.075	1.1194	-0.7143	1.6771	1.2516
2003/1/7	0.2326	-1.1643	-0.4817	-1.5548	-0.5195	0	-0.5787	-0.358	-0.1027	0.5787	-0.6633	-2.0686	-1.6514	-1.5193	1.4599	-0.2155	-0.9585	-0.6443	0.647	-0.419	-1.1704	0	-0.3831	-0.8677	-0.5128	-1.069	-1.0274	-1.5988	1.0264	-1.7038	-1.3807	-0.2252	-0.861	0	0	-0.618
2003/1/8	3.1323	5.2356	1.9361	1.2469	1.6971	1.227	3.376	1.9162	2.5694	0.1151	2.8381	0.2414	1.8657	3.0856	4.3165	2.0518	3.2258	3.2425	1.0101	2.805	3.1579	2.5894	2.0513	3.9387	1.89	2.2593	2.0761	2.5111	3.3382	1.4667	1.9	0.5267	2.8536	-0.0899	4.0206	3.2338
2003/1/9	1.9123	0.995	1.2346	0.3284	1.6688	0.8081	0.3378	2.1152	2.4048	0.4598	1.9481	0.4214	2.5641	1.7687	1.5172	1.3757	1.0937	3.1407	2.2727	1.2278	2.1684	1.0817	2.2613	1.8947	1.5177	5.4755	1.1864	1.4409	0.8427	0.1971	1.8646	1.4222	2.2919	0.36	1.2884	2.6506
2003/1/10	-3.0905	-2.0936	-0.5159	0.7365	-1.1364	-0.501	-1.3468	-0.6904	-0.7828	-0.6865	-1.1146	4.1966	-1.7857	-2.8075	-1.4946	-0.8351	-1.2365	-1.0962	0.0889	0	-2.9963	0.1189	-0.6143	-1.0331	-1.9934	-2.1858	-2.0101	-1.5625	1.532	6.2295	-2.6975	-0.738	-0.9434	0.4484	-1.0763	-1.7606
2003/1/13	4.328	0.5031	0.33	-0.6499	0.7663	-0.3021	2.7304	0.4635	-0.9862	-0.1152	0.161	-1.7261	1.0909	2.2008	0.1379	-0.5263	0.7825	1.1084	0.3552	-0.1348	2.4453	2.6128	-0.4944	-0.4175	2.0339	0	0.8547	2.4531	0.2743	-2.0988	0.5941	0.3717	0.9524	-1.3393	4.55	0
2003/1/14	5.131	4.1302	3.1485	1.39	3.2953	3.5354	6.0908	6.5744	4.0837	5.421	4.6624	4.3326	3.2374	3.9031	4.6832	4.2328	4.0373	3.4105	2.8319	4.1835	3.6432	3.8194	4.3478	5.4507	2.99	4.9348	4.4068	4.6479	4.9248	3.2787	6.5945	3.5556	3.7736	3.1674	3.122	5.3763
2003/1/15	-1.8692	0	0	-1.2097	-0.9816	-1.561	-1.4614	-1.6234	-1.7225	-0.8753	-1.0753	-1.2907	-0.6969	0.7772	0.5263	-1.0152	-2.0896	-1.0601	1.1188	-1.4249	-1.4545	-1.8952	-1.1905	-0.5964	-0.8065	-2.0408	-1.2987	-1.8843	-1.8253	-3.1746	0.0923	1.2876	-0.4545	-2.193	-1.4679	-0.2268
2003/1/16	2.328	4.3269	1.2301	0.4898	3.9653	2.3786	3.9195	1.2101	2.9211	0.4415	2.4845	0.3411	4.0351	1.5424	2.7487	1.5385	2.439	1.9048	-0.0851	2.6281	2.583	3.9773	2.2892	1.6	3.4146	4.6196	0.8224	2.6063	2.7888	2.8373	2.3985	1.5537	2.0548	0.8969	2.4209	2.7273
2003/1/17	0.8273	-1.0369	-1.0801	-0.1625	-0.1192	-0.9681	1.8349	2.7174	1.5137	-1.8681	-1.3636	-0.9632	5.059	1.1392	-1.7834	-0.404	-1.4881	-1.6355	-0.6814	-0.8963	-1.3189	3.4973	-0.7067	-0.9843	0	-1.3853	0.9788	-1.3369	-1.1628	-2.1459	-0.9009	-1.8081	-1.0067	-2.2222	1.6364	-1.4381
2003/1/20	2.9744	0.8149	-0.7734	-2.8478	0.1193	0	0.4004	-0.8466	0.3728	-1.6797	1.9969	-0.4577	0.6421	-1.1264	0.7782	0.9128	0.7553	0.3563	0.3431	-0.1292	-1.5796	0.528	-0.2372	0	-0.6289	0.0878	-1.1309	0.271	4.5752	-1.1905	-0.1818	1.2748	0	-0.1818	-0.5367	0.1122
2003/1/21	-4.7809	-4.157	-1.3755	-1.005	-1.0727	-2.1505	-4.6859	-1.174	-2.8784	-2.7335	-2.4096	-0.9195	-2.7113	-2.6582	-2.7027	-1.7085	-1.6492	-3.3136	-0.4274	-2.1992	-0.9877	-4.0966	-1.5458	-1.1928	0.9494	-2.807	-2.7778	-3.5135	-3.875	0.2536	-0.5464	0.8392	2.5989	0.0911	-2.8777	-2.9148
2003/1/22	0.6276	0	-0.0465	-0.1692	2.1687	-1.0989	1.9874	-0.54	1.2428	1.4052	2.0062	0.058	2.7869	1.5605	1.1905	-0.7157	1.2195	1.836	2.1459	1.1905	1.4963	1.6429	0.2415	3.2193	3.1348	0	0.8403	1.1204	-0.3901	-0.6958	1.5568	1.1096	1.2115	0.091	0.2778	0.1155
2003/1/23	-3.3264	-1.6867	0	-1.9492	-2.5943	-4.9495	-3.6923	-0.3257	-2.1719	0.1155	-1.8154	0.4638	-3.0303	-1.6645	1.1765	-1.3388	-1.6566	3.3654	-1.1765	-0.5229	-3.4398	-2.694	-0.4819	-1.5595	-2.2796	-0.8123	-1	-1.8006	-2.7415	0.1274	-2.4346	-0.2743	-1.8498	-6.0909	-2.1237	-0.4614
2003/1/24	2.043	1.4706	0.7442	-1.9015	-0.8475	1.7003	1.5974	0.3268	1.6409	1.6148	2.0031	-0.8656	-1.1513	2.6042	6.9767	0.6263	2.4502	1.1628	1.8707	2.8909	1.3995	1.9934	0.9685	0.7921	-1.8663	1.9108	1.1785	1.4104	1.2081	0.5089	0.1848	0.8941	0.4435	4.453	0.6604	1.854
2003/1/27	1.2645	1.57	1.2465	-0.1762	1.5873	0.3135	1.6771	2.3887	1.1396	0.1135	1.8127	2.2701	4.9917	1.5228	0.8454	1.0373	0.8969	0.3448	0	0.3831	4.3915	1.4115	2.3981	1.1788	1.4263	0.8036	1.4975	1.1127	1.9894	0.443	-1.2915	-0.409	0.883	0.8341	2.0619	2.0478
2003/1/28	0.4162	-0.8323	0.0912	2.4713	0.2404	1.3542	1.134	-1.4846	1.2207	0.5669	-0.5935	0	1.7433	0.5	5.8683	-0.1027	0.8889	0.5727	0.3339	-0.1272	0.7212	0.1071	-0.2342	-0.3883	2.3437	0.5314	1.3115	0.6878	0	-0.3781	-0.2804	-1.3005	-0.4376	-2.0221	0.3673	-0.6689
2003/1/29	-0.829	0.3597	-0.0911	1.1197	0.1199	0.7194	-1.9368	0.7535	-0.5566	0	-0.2985	0.1138	0.1558	-1.6169	0.2262	-0.7194	-1.3216	-0.7973	-0.0832	-0.3822	-1.79	-0.6417	-0.2347	-0.1949	-1.9847	0.4405	-1.1327	0.4098	0	0.759	-1.2184	-0.4161	0.4396	0.1876	1.0064	0.4489
2003/2/10	-1.8809	-2.0311	-0.912	0.2555	-0.5988	-1.6327	-2.2869	-2.0299	-2.0522	-0.7892	-1.7964	-1.4213	-1.0886	-1.6435	-2.5959	-1.6563	-1.4881	-2.6406	2.4979	-2.046	-1.5796	-2.3681	-0.7059	-1.9531	1.7134	-2.0175	-1.8003	-1.7687	-1.8205	-0.3766	-1.2334	-0.766	-1.5317	0.6554	-2.1739	-1.676
2003/2/11	4.5793	2.8049	1.1045	1.4444	3.1325	1.6598	1.4894	2.2901	0.9524	1.25	1.8293	-2.9412	0.7862	1.671	1.5064	0.8421	1.8127	2.0047	0.3249	2.2193	1.2346	1.6538	2.3697	2.988	1.2251	2.6858	1.3333	0.9695	1.9868	0	1.2488	-0.7018	1.2222	0.2791	1.6667	5.4545
2003/2/12	1.4257	1.5421	0.8193	-0.0838	0.1168	0.2041	4.6122	0.533	1.4151	0.1122	1.6467	-2.1985	0.156	3.0341	1.9406	0.8351	2.819	1.0405	1.5385	1.9157	1.5854	2.4946	0.1157	0.1934	0.6051	0.5231	1.4803	1.6461	2.8571	-0.063	2.0873	0.4947	0.7684	-0.1855	0.4554	0.2155
2003/2/13	-1.506	1.0514	-1.8059	-2.1794	-0.9335	-1.222	-2.6052	-1.3786	0.7442	-1.1211	0	-0.5468	0.1558	-1.3497	-1.9037	0.1035	-1.443	0.2288	-0.4785	-1.3784	-1.0804	-1.6931	1.3873	-0.5792	1.3534	0	-0.9724	-0.8097	-0.5051	1.5763	-0.3717	-0.4219	1.4161	-0.8364	-0.544	-1.3978
2003/2/14	0.5097	-0.3468	0.6897	0.5141	0	0.7216	0.1029	-1.0753	0.4617	-2.0408	-0.5891	0.3054	-0.9331	0.7463	-0.3425	-0.2068	1.0249	0.4566	1.1218	1.7789	0.9709	0.4306	0.6842	0	-1.0386	0.6071	0.982	1.9048	0.6345	0.4345	-0.2799	-0.0706	0.2148	0.7498	0.1823	-0.4362
2003/2/17	-1.8256	-2.0882	0.137	-1.9608	2.5913	-0.1024	-1.1305	-1.5217	-0.8272	-1.5046	0.1481	-2.5579	-1.2559	-0.8642	-1.1455	0.3109	0.1449	-0.5682	-0.9509	-0.8739	-1.0817	0	-1.6988	-0.7767	-2.3988	-1.8966	0.4862	1.3351	-1.8916	-2.4104	-0.8419	0.3534	-4.8232	0.186	-2.0928	-0.9858
2003/2/18	0.3099	0.1185	0.3192	0.6957	-2.1814	-0.4098	-0.4158	-1.2141	0	0.8226	-0.7396	-4.6875	-0.159	0.4981	-0.6952	0	0.5789	-1.0286	-1.44	-0.1259	1.3366	-1.0718	0.2304	-0.1957	-0.3072	0.1757	0	0.6588	0.1285	-0.57	-0.7547	-0.8451	10.0225	1.2999	0.3717	0.2212
2003/2/19	0.309	1.7751	1.8182	1.0363	1.8779	-0.2058	0	1.3408	1.6682	0.5828	1.0432	0.7213	0.4777	0.3717	1.867	-0.7231	0.4317	1.0393	0.5682	0.2522	0	0.7584	0.5747	1.3725	0.9245	0.8772	0.6452	7.199	0.6418	-0.9554	0.5703	0.9943	-1.3306	0	0.3704	0.5519
2003/2/20	-0.4107	-1.5116	0	-0.7692	0.1152	0	-0.2088	0.1103	-0.7293	-0.3476	0.1475	3.4505	1.1094	-0.8642	-1.3746	-0.2081	-0.7163	-1.1429	0.4036	-0.3774	-0.8393	-0.5376	-0.2286	1.5474	0	-0.9565	0	-3.663	-0.5102	1.0932	-0.6616	0.2813	-1.4523	-0.0917	0.2768	0
2003/2/21	-2.4742	-2.1251	-2.9018	-1.7227	-2.8769	-0.8247	-3.9749	-1.9824	-0.9183	-0.6977	-3.2401	-2.5173	-2.1944	-3.736	-3.9489	-2.5026	-2.886	-2.7746	-0.8039	-3.1566	-1.5719	-2.5946	-2.9782	0.5714	-3.8168	-1.1414	-3.2051	0.1267	-3.2051	-1.7176	-2.6641	0.4909	-3.6842	-0.6422	-2.6679	-3.0735
2003/2/24	0.4228	0.1206	1.977	0	0.3555	-0.5198	-3.8126	0	0.1854	1.4052	-0.1522	-0.3228	0	-0.1294	-0.4837	0.2139	0.1486	0.3567	-0.4862	0.5215	3.1941	-0.5549	-0.5903	0.947	0.7937	-0.444	-0.4967	-1.1392	0	0.6472	-0.9775	-0.6281	0	-1.0157	0.9452	0
2003/2/25	3.1579	1.8072	2.119	0.7888	2.1251	1.1494	1.1325	1.9101	3.4228	0	4.1159	2.2668	1.9231	2.8497	2.6731	1.3874	2.819	2.3697	2.8502	2.0752	2.0238	1.7857	2.2565	1.3133	2.6772	1.8733	1.9967	1.6645	2.9139	0.3215	4.4423	1.4747	1.5301	0.0933	1.8727	2.265
2003/2/26	2.1429	-0.4734	0.7947	-1.2174	-0.3468	0	-1.4558	-0.1103	0.2683	0.3464	-0.5857	0.5066	0.3145	-0.5038	3.787	0.6316	-0.7215	-0.1157	-0.3959	0.5083	-1.0502	2.5219	0.3484	-0.7407	-0.3067	2.8021	0.4894	-0.2519	-0.6435	-0.2564	-0.9452	-0.346	0	-0.466	2.114	-0.2215
2003/2/27	-0.8991	-0.5945	-0.7446	-0.5282	2.0882	0.3099	3.1818	-0.9934	-0.9813	0.1151	-0.7364	-1.1342	0	0.1266	0.3421	0.1046	-0.436	-1.1587	1.1129	-0.7585	-0.5896	-1.0695	-0.8102	-1.306	-0.7692	0.3407	0.8117	1.0101	0.2591	-0.8997	-0.1908	-0.0694	-1.1841	1.4045	-0.5401	0.444
2003/2/28	-0.504	-0.8373	2.2065	-2.4779	0	-0.5149	-1.3216	0.1115	-0.6306	-0.5747	-0.5935	0.5099	-1.0972	-1.3906	0.4545	-0.418	-0.438	-0.9379	0	0.5096	-0.7117	0	0.4667	0	0.155	0.764	0.3221	-1.375	-1.1628	-0.7782	-0.3824	-0.0695	0.1089	-1.0157	-0.543	-0.9945
2003/3/3	1.3171	1.0856	1.8998	1.1797	-1.0227	0	-0.4464	1.2249	0	-0.578	0.4478	0.1902	-0.4754	0.641	0.7919	-0.5247	0.4399	0.8284	-0.9434	0.507	-0.5974	0	0.4646	-0.5671	-1.2384	1.0952	0.6421	1.0139	0.5229	0.8497	0	-0.904	1.4146	2.3321	0.091	1.7857
2003/3/4	-0.8	-0.716	-1.8644	0	0.2296	0	0.5605	-0.33	0	0.4651	0.1486	0.1266	0.4777	-0.7643	2.3569	-0.4219	0.7299	-0.3521	0.4762	-0.2522	0.3606	-0.2162	-0.4624	0	0.4702	-0.3333	-0.7974	0.3764	-0.13	-2.5275	0.3839	-0.3509	-0.9657	0.7293	1.2727	-0.6579
2003/3/5	-1.0081	-0.2404	0.5613	-2.2422	-0.9164	-0.8282	-2.4526	-1.3245	-0.816	-0.3472	-0.5935	-1.5803	-1.4263	-0.8986	-0.8772	-0.5297	0.4348	-0.4711	0.4739	-1.5171	-1.5569	-0.8667	-1.2776	-0.7605	0.936	-0.7525	0.4823	-1.75	-1.0417	-0.5984	-0.7648	0	-0.6501	1.9005	-0.8977	-1.2141
2003/3/6	-2.0367	-1.9277	-2.4045	-1.4679	-2.1965	-1.9833	-3.6571	-1.566	-1.2797	-0.6969	-2.0896	-1.0276	-0.8039	-2.0725	-2.8761	-1.4909	-2.886	-1.5385	-0.3145	-1.5404	-2.3114	-2.9508	-1.2941	-2.1073	-0.7728	-1.0952	-2.08	-2.6718	-1.8421	0	-1.5414	-0.7746	-2.9444	1.865	-2.7174	-1.5642
2003/3/7	-0.2079	0	0.5279	1.9553	0.2364	0.1065	-0.1186	-0.7955	-0.463	0	-0.4573	-0.4543	0	-0.6614	-0.1139	-0.1081	-0.8915	0	-0.7886	-0.1304	-0.8717	-0.9009	-1.0727	0	-0.7788	-0.4259	2.7778	0	-0.2681	-0.9365	-0.1957	-0.5678	0.6742	-1.4821	0.1862	-0.3405
2003/3/10	-2.0833	-3.0713	-2.0131	1.4612	-3.066	-0.1064	-2.1378	-1.1455	-2.3256	-0.4678	-2.4502	-1.4342	-3.0794	-3.3289	-3.4208	-0.7576	-2.9985	-2.0433	-1.3514	-2.0888	-3.2663	-3.4091	-2.4096	-2.7397	-4.5526	-1.6253	-1.2719	-3.7908	-3.3602	-1.8906	-2.9412	-2.2127	-3.3482	-0.177	-2.4164	-2.7335
2003/3/11	3.2979	-0.2535	0.268	-0.8101	-0.2433	0	1.4563	0	0.1905	1.0576	-0.471	0.1984	-1.0033	0	1.4168	0.3272	-0.4637	-0.3681	0.4029	0.8	0.7792	0.5882	0.2469	-0.2012	0.4934	0.4348	0.9662	0.2717	0	0.6882	-0.404	0.073	0.2309	0	0	0.2342
2003/3/12	-2.1627	2.9225	-0.8909	2.3593	0.3659	-0.3195	0.1196	0.2317	0.6654	0.1163	-0.1577	1.1881	0.5068	0.4132	0.5821	0	0.9317	0.1232	-0.2408	1.0582	-0.2577	-0.117	-0.4926	1.8145	0	-0.1732	3.0303	0	0.5563	0.8202	0.7099	0.5106	1.3825	-0.266	0.381	-0.1168
2003/3/13	-1.8947	-2.2222	-0.3146	-3.7234	0	-0.9615	-2.0311	-0.3468	-0.2833	0.1161	0	-1.0437	1.6807	-0.5487	-1.6204	0.1087	-1.3846	-2.583	0	-0.6545	-1.8088	-1.8735	0	-1.1881	-0.8183	-0.3469	-0.6192	-1.626	-0.9682	-0.1356	-0.6042	-0.1451	-1.7045	1.1556	-0.3795	0.117
2003/3/14	-0.5365	-1.0101	0.0902	-2.9466	-0.486	0.1079	1.2195	0.116	0.3788	-0.6961	-0.158	-0.4614	-0.3306	0.2759	-0.7059	0.76	0.156	-0.1263	-1.4481	-0.3953	-1.0526	0.8353	1.3614	-0.8016	0.8251	-0.1741	0	0.4132	-0.2793	-0.611	-0.9119	-2.7616	0.1156	0.2636	-0.6667	-0.1168
2003/3/17	-1.9417	0.2551	-1.1261	-1.7078	-0.9768	-3.0172	-0.8434	-0.8111	0.566	0.1168	0.4747	-1.9205	-1.4925	-0.4127	-0.4739	-1.2931	-0.1558	-0.7585	2.8571	0.5291	0	0.7101	-0.3663	-1.0101	-0.6547	-1.3078	-1.4019	-1.2346	1.6807	-1.2978	-0.7157	-2.4664	0.9238	-0.6135	-0.4794	-0.8187
2003/3/18	-1.9802	-1.9084	-0.5011	-2.3166	-0.3699	-0.1111	0.729	-0.5841	-1.5947	0.1167	-0.7874	-1.0804	-1.0101	-1.105	-0.2381	-0.3275	-0.78	-1.4013	-1.1905	2.3684	0	0.1175	-1.348	-0.4082	-1.8122	-0.7067	-2.5276	-0.8333	-1.2397	-0.1384	-1.1329	0.3065	-1.0297	-0.3527	-1.1561	-0.1179
2003/3/19	0.8979	-0.1297	0.7326	2.1739	-1.3614	-2.1135	0.8444	-1.5276	-0.3813	-0.2331	0.6349	-1.7065	-0.1701	0.838	0.716	-0.1095	-0.3145	1.0336	-0.7229	0.7712	-2.7926	1.8779	0.4969	0.2049	-0.5034	0.5338	-1.4587	0.2801	-0.2789	-0.7623	0	0	1.3873	-0.4425	-0.5848	0.3542
2003/3/20	-0.3337	0.9091	1.0455	-1.6441	0	-0.5682	0	2.148	-0.1914	-0.5841	-0.6309	0.9028	0.8518	-0.277	2.9621	0.8772	-0.7886	1.2788	0.2427	-1.0204	0.2736	0.2304	0.9889	1.0225	0.8432	-0.6195	-0.8224	-0.5587	-0.2797	0.0698	-0.8333	0.9167	1.8244	-0.4444	-0.4902	1.1765
2003/3/21	1.4509	1.0296	-0.4498	3.1465	0.7528	1.7143	2.0335	-0.5841	0.9588	0.235	1.2698	1.8582	0.5068	1.8056	0.6904	0.6522	1.5898	0.5051	-0.3228	1.6753	0.955	0.2299	0.8568	1.2146	0.3344	0.1781	0.4975	1.8258	0.8415	1.5352	1.7857	1.514	0.3359	1.7857	0.8867	0.4651
2003/3/24	0	-0.5096	-0.5423	0.9533	0	0.6742	1.0551	0.1175	-0.4748	0.1172	0.627	-0.2703	-0.3361	0.2729	0	-0.8639	0.1565	0	-1.0526	-0.2535	-0.9459	-1.2615	0.1214	-0.6	0.8333	0.6222	-0.165	0	-0.1391	-0.4124	0	-1.4914	-0.2232	-0.1754	-0.4883	0
2003/3/25	-2.4202	-1.2804	0	-2.2663	-1.6189	-0.8929	-2.7842	-0.3521	-1.5267	0	-0.4673	-1.084	-0.3373	-2.3129	-2.9714	-1.8519	-1.875	-2.0101	0.1637	-1.6518	0.1364	-1.1614	-2.303	-1.6097	-1.4876	0.1767	-2.9752	-1.7931	-1.532	2.1394	-1.3416	-0.3028	-1.7897	-0.2636	-0.7851	-2.0833
2003/3/26	-1.6911	1.6861	1.7719	0.8696	2.0253	-1.0135	0	2.0024	-1.2597	-0.5855	-0.939	0.5479	0.1692	0.5571	-0.5889	-0.333	-1.5924	-0.1282	-0.7353	-1.938	-1.2262	-1.0576	-0.1241	0	-0.1678	-1.0582	-1.1925	-1.8258	-1.273	-1.3514	-1.9874	-2.0501	-3.5308	-1.1454	-0.0989	-0.3546
2003/3/27	4.0138	3.3163	0.8929	2.3946	1.9851	2.9579	1.432	2.7714	2.159	0.4711	2.3697	2.1117	0.8446	2.6316	3.5545	2.4499	3.2362	3.0809	2.1399	3.0303	2.069	3.2067	2.4845	2.2495	2.521	2.139	3.1034	3.1474	2.2923	1.0274	3.4152	0.6977	2.7155	1.426	2.4752	3.0842
2003/3/28	-0.882	-2.0988	-0.2655	0.0935	-1.4599	0.442	2.2353	1.7978	0	0.4689	0.463	-1.3342	-0.1675	0	0.9153	-0.4348	0	0.1245	0	0.5115	-0.5405	1.3809	0	0	-0.3279	-0.6108	0.3344	-0.8322	-1.1204	-1.4915	-1.548	-0.3849	-1.2644	-0.3515	-0.5797	1.1507
2003/3/31	0.3337	1.3871	0.2662	1.4953	0.6173	0	3.2221	2.0971	-0.0961	0.1167	1.0753	0.2028	1.8456	0.135	1.1338	0	0.9404	0.7463	0.3223	1.145	1.6304	0.3405	0.8485	0.6	0.3289	-0.7024	0	0.8392	0.1416	0.6194	1.0482	-0.6182	1.6298	-0.7937	0.3887	1.2514
2003/4/1	3.6585	1.7413	0.0885	-0.0921	0.8589	0.9901	0.1115	0.2162	2.0192	0.6993	1.6717	1.0121	0.3295	1.2129	0.3363	0.9825	2.1739	0.2469	-0.241	-0.1258	0.2674	1.81	0.2404	0.5964	0.8197	1.1494	1	2.3578	1.6973	-0.1368	1.971	0.4666	2.4055	0.1778	1.0649	1.573
2003/4/2	0.4278	-0.6112	-0.1768	8.1106	0.2433	0.8715	-0.8909	2.2654	1.7908	0.9259	0	0	4.1051	-0.1332	0.8939	0.5405	-0.152	-1.2315	-1.2077	3.2746	0	-2.1111	-0.3597	0.9881	0.3252	0.8741	-0.8251	-0.4065	2.2253	0.411	-0.8138	0.0774	0	-1.0648	0	3.7611
2003/4/3	-0.9585	-0.615	-1.9929	-3.2396	0.1214	0.324	1.1236	-0.7384	-1.0185	0.5734	-0.7474	2.338	-0.7886	-1.4667	-1.6611	0.1075	-1.8265	-0.7481	0.489	-0.2439	-1.8667	-1.2486	0.4813	0.3914	-0.4862	0	-0.8319	0.5442	-0.8163	-0.4775	-0.4103	-1.6241	-1.3423	-1.1659	0.2874	1.8124
2003/4/4	0.1075	0.9901	-1.2653	-1.4978	0	-1.3994	1.3333	0.4251	0.2806	-1.2543	0.1506	-0.2611	0	-0.6766	1.5766	-0.1074	0.4651	-0.6281	-0.5677	0.2445	-0.9511	1.0345	-0.5988	-0.9747	-0.3257	0.6932	-1.1745	1.4885	-0.1372	-0.4798	-0.9269	-0.1572	-0.2268	-0.363	0.0955	-1.2565
2003/4/7	-1.6112	-0.9804	-2.1053	-0.6261	-1.9394	-2.0742	-0.2193	-2.0106	-1.1194	0.1155	-1.203	-0.7199	0.6359	-2.0436	-1.3304	-1.0753	-2.4691	0	-0.8157	-1.2195	-2.7435	-1.8203	-1.0843	-0.9843	-1.4706	-1.1188	-0.8489	0.9333	-2.4725	-0.8953	-2.2869	0.5512	-1.9318	-0.5464	-1.7176	-0.5302
2003/4/8	-2.1834	-0.9901	2.3843	-2.9703	-1.8541	-0.8919	0.2198	1.4039	-1.6981	-1.2687	-2.5875	-2.1094	5.0553	-1.1127	-0.8989	-1.6304	-1.2658	-2.6549	0.3289	-0.6173	-3.103	-1.5064	-1.5834	-0.994	-2.1559	-2.698	-1.0274	-0.1321	-1.1268	0.417	0.7447	0.4699	0	-3.3883	-0.9709	0.8529
2003/4/9	0	3.125	0.3653	-0.6494	0.2519	0.1125	-1.2061	2.0234	0.6718	1.7523	2.5	-0.6061	0.4511	-0.7032	1.0204	0.884	3.5256	0.9091	-0.9836	0.6211	0.8734	0.5882	0.9901	1.2048	-2.5424	0.1789	0.8651	-1.0582	0.2849	-0.692	-1.7951	-0.9353	0.927	-1.7062	2.451	1.3742
2003/4/10	2.6786	4.3636	-0.7734	1.4006	0	7.7528	1.9978	4.9061	1.4299	-1.1481	2.2866	3.6585	1.7964	3.5411	5.4994	3.1763	2.1672	3.3462	0.5795	2.963	-2.4531	2.807	2.9412	2.9762	2.2609	1.6071	-1.0292	1.738	-0.7102	2.1603	1.3978	-0.1574	2.2962	-0.1929	5.8373	0.4171
2003/4/11	-1.5217	0.5807	-0.8253	0.9208	-0.8794	0.6257	-1.0881	1.194	1.5977	1.7422	4.769	-0.4575	-1.1765	-0.9576	1.5957	0.5308	0.9091	1.7435	2.2222	0.1199	-0.8876	-0.7964	1.3095	0.3854	-2.381	-1.406	1.5598	0.7884	1.0014	0.2729	-0.6363	-1.8913	0.8979	2.8986	1.085	1.0384
2003/4/14	3.3113	0.6928	0.3699	2.3723	3.1686	1.3472	0.11	0.1967	1.1101	1.2557	0.9957	2.7577	0.744	3.0387	0	1.3728	1.3514	1.5912	-0.9662	0.1198	4.4776	2.5229	1.7626	1.1516	2.6132	2.139	3.7543	1.1734	2.9745	1.4966	5.8698	3.6145	2.2247	-1.0329	2.8623	1.5416
2003/4/15	3.4188	1.2615	4.7904	1.3369	1.3514	2.454	3.6264	1.7664	1.0979	0	-1.2676	0.3195	-2.2157	1.0724	-1.0471	1.25	-0.1481	0.6024	2.439	0.9569	-0.5714	5.481	1.3857	-0.1898	2.5467	3.5777	0.6579	-1.5464	3.5763	0.4692	-0.6048	6.5116	1.8498	-1.4231	0.8696	4.251
2003/4/16	-4.8554	-4.7565	-1.8022	-3.606	-2.0606	-1.996	-1.8028	-4.3394	-2.3529	-1.9166	-3.1384	-2.6115	2.719	-5.9682	-2.5397	-2.6749	-3.5608	-3.9521	1.9048	-3.0806	-3.8793	-4.2418	-3.4169	-3.0418	-3.1457	-3.3698	-4.085	-2.6178	-4.3825	-1.8679	-1.0142	0.655	-1.3889	0.6737	2.5	-3.7864
2003/4/17	3.5831	2.1403	0.9848	0.0912	-0.6188	1.222	4.2117	7.8629	0.1854	0.2299	0.2946	2.1583	4.4118	1.9746	9.9891	2.0085	0.6154	4.1147	-0.7788	4.89	1.6442	3.3223	7.3113	1.9608	-1.7094	2.9643	5.1107	1.0753	1.5278	0.068	0.5123	-0.8677	2.3835	-0.5736	7.6535	3.1282
2003/4/18	-1.8868	0.1164	0.2216	0.1823	0.7472	-0.8048	-1.658	-0.9346	-0.6475	1.0321	2.6432	1.2804	0.2817	0.4149	4.2448	1.0363	0.6116	0	-2.1978	-0.2331	2.7941	3.7513	-0.989	0.3846	1.5652	2.6249	1.2966	2.1277	-1.2312	0.8832	-1.3252	-1.5317	0	2.2115	-3.8281	0.7828
2003/4/21	7.4786	3.6047	-0.1327	3.4577	2.843	-2.2312	-3.8988	-0.9434	-1.3035	1.4756	0.5722	-0.0632	-0.4213	5.0964	-2.0833	0.4103	-2.1277	2.6347	-1.6854	1.0514	-1.0014	-0.8264	1.3319	5.7471	4.9658	1.2376	0	-1.0417	-0.9695	1.6162	-3.2025	-1.8519	-2.0106	2.0696	1.4622	-1.5534
2003/4/22	-0.6958	-0.1122	-0.2657	-1.759	-1.2019	0.2075	-0.1096	-2.381	-1.2264	-2.2371	0.4267	-2.0873	-2.1157	-0.7864	-0.2901	-1.8386	-0.4658	-1.6336	0.3265	-3.6994	-1.7341	-3.5417	-3.724	-2.5362	-0.9788	-1.956	1.12	-1.7105	1.8182	-2.1206	-0.1067	0.3774	-1.6199	-3.1336	-3.763	-2.3669
2003/4/23	2.002	7.4157	-0.9325	2.8648	0.9732	0	-4.1712	-2.439	1.2416	3.0892	-1.5581	-1.3566	-0.8646	4.2272	0.8729	0.1041	-2.0281	1.3049	-1.3019	1.0804	-1.9118	0.432	2.7304	1.1152	-2.6359	-1.0806	-1.5823	-2.8112	1.0989	-0.4062	-1.8162	-0.3008	0.7684	0.9515	-1.0815	0
2003/4/24	-1.8646	-4.4979	-1.6584	1.9147	-4.0964	-1.3458	-3.7801	-3.4	0.283	1.7758	-4.6043	-3.5363	-3.7791	-0.507	-1.6346	-1.3514	-1.9108	-5.1522	0.8244	-1.4252	-4.6477	0.5376	-2.5471	2.2059	2.8765	2.8571	-2.5723	-2.2039	2.5815	-1.7675	-4.1349	1.0558	-0.8715	-2.0735	-2.5231	1.0101
2003/4/25	3.1	0	0.3646	0	-4.2714	0.3148	-1.1905	2.8986	0.1881	-0.5453	-1.81	-0.3394	0.1511	1.7834	-4.3011	-0.1054	-1.1364	6.1728	-0.8177	-1.4458	-2.673	-0.5348	2.2727	-0.3597	0.8224	-1.2255	-8.4158	-1.4085	-3.8411	-0.6228	-4.7673	-0.8955	-0.3297	-0.0962	7.8516	-0.7
2003/4/28	1.7459	9.9671	3.1335	0.6832	2.6247	3.3473	3.494	4.1247	6.1033	0.7675	2.3041	3.8147	3.0166	1.1264	5.7201	4.2194	1.4778	4.3023	0.0824	2.8117	-0.4847	5.8065	5.5556	3.4296	2.2838	0	7.5676	2.7143	-0.8264	3.6212	0	0.9036	3.3076	1.8304	4	4.2296
2003/4/29	-9.3422	0.996	-2.0255	-6.0221	-2.3018	2.0243	-4.4237	-2.5121	-3.8938	-1.0881	2.5526	-3.6089	-0.2928	-6.3119	-3.7681	-2.834	-3.7217	-3.3445	-2.8007	-2.497	0.974	-4.5732	-4.3158	-4.1885	-1.7544	-3.8048	0.5025	-3.338	-6.3889	-2.4194	-2.9797	-1.1194	-4.8026	-1.6083	-4.3077	-3.9614
2003/4/30	-4.9422	-4.0434	-1.1236	-5.4152	-1.178	-2.0833	-4.1413	1.3875	-1.4733	-3.4103	0.8785	1.0892	-0.5874	-5.284	0.9036	-0.4167	0.6723	-4.2676	0	-4.0244	-4.8232	-2.1299	-2.6403	-3.4608	-5.0325	0.086	-3.1667	-0.5755	-4.1543	-1.4463	-0.86	0.7547	-4.3722	-0.7692	-2.8135	-2.1127
2003/5/12	-0.6637	-2.7749	-0.1364	-2.958	-0.3974	0.7092	1.3977	1.955	-3.8318	0	7.6923	-1.0101	-1.034	-6.2762	6.4677	0.3138	-1.8364	-2.1687	-3.2203	-1.7789	-3.5473	3.2644	0.565	1.8868	-4.2735	-0.6873	-3.7866	-3.7627	1.548	-6.8484	-0.1239	-1.1236	0.7034	-1.6473	0	0
2003/5/13	-8.0178	1.9027	-2.0938	-9.8328	-3.9894	-4.829	-7.6441	-4.3145	-5.8309	-4.8975	-1.2129	-4.8299	-1.4925	-6.1012	2.4299	-7.5078	-5.9524	-6.2808	-4.5534	-6.5977	-2.8021	-5.7956	-1.236	0	-0.3571	-4.2388	-5.1878	-6.1654	3.5061	-6.0015	-7.4442	-3.7121	-6.8685	0.4926	0.1654	-4.4193
2003/5/14	0.6053	-2.4896	3.1613	3.8168	0.4155	-0.3171	3.2564	-2.6052	2.1672	1.7964	6.9577	0.7148	1.6667	3.3281	2.8285	0	3.255	-0.3942	4.4037	1.108	5.045	-2.6846	-1.7065	-0.9259	0.1792	-2.6197	2.8302	2.5641	0.2946	0.1596	3.8874	1.8883	3	0.2941	-0.8258	-0.2151
2003/5/15	2.2864	1.2766	0.4957	1.2605	2.3448	0.4242	7.2273	3.2922	1.7172	1.4118	-0.1276	1.9163	-0.149	2.7607	-0.7098	1.9166	3.1524	0	1.0545	4.6575	2.5729	2.2989	1.0417	0.9346	1.2522	1.6698	2.2018	6.25	2.9369	2.9482	7.2258	-0.9266	1.9417	0.0978	0.5828	2.0474
2003/5/16	3.4118	1.6807	-0.583	0.1037	1.6173	-0.2112	-1.2255	1.3944	0.1986	-1.8561	-1.788	0.6267	3.1343	0.2985	3.4853	0.7743	3.2258	3.1662	0.087	2.0942	0.8361	0.5618	1.0309	0	0.7067	-1.1861	-0.7181	-1.4706	-1.7118	-0.387	-1.8051	0	0.5952	-0.5859	3.0629	-0.2112
2003/5/19	0	0	-1.3532	-0.2073	0.7958	-0.3175	1.737	-1.7682	-0.5946	1.8913	-1.9506	1.7301	0.1447	1.1905	-2.5043	-1.0977	1.3158	0.6394	-0.5213	-1.2821	3.3167	-1.8994	-1.1338	-0.7407	0	-0.277	1.4467	6.1194	0.1451	0.4662	4.0441	1.4809	-0.355	-0.3929	-0.1606	-0.4233
2003/5/20	-3.2992	-5.7851	0	-2.3884	1.0526	1.5924	-2.0732	-2.9	-0.6979	0.348	-0.7958	-1.8081	-0.7225	-3.9706	-3.6315	-1.5538	-2.1104	2.7954	2.0961	-3.7662	-0.4815	-1.2528	-1.7202	-3.5448	-1.2281	-2.5	-1.0695	-2.391	-1.0145	-3.3256	-2.1201	0.6912	-1.1876	0.789	-3.6203	-1.7003
2003/5/21	-1.7647	-2.4123	1.4632	0.1064	0.9115	-0.418	1.6189	-0.6179	0.1004	-0.1156	0.6684	-0.779	-2.4745	0.6126	-0.4596	0.7892	-0.8292	2.4722	-0.941	0.4049	0.4839	-0.4614	-0.7001	-0.1934	0.5329	0.4748	-0.7207	0.1441	-2.0498	0.24	-0.8424	-1.0679	0.2404	0.1957	0.5843	0.2162
2003/5/22	0.5988	-2.1348	-0.0451	0.5313	1.8065	-0.5247	1.7157	4.1451	0.3009	-0.1157	-0.3984	-0.4283	-0.4478	-0.9132	1.8467	0.3356	1.1706	-1.2063	1.7271	0.8065	-0.8026	0	1.0576	0.3876	0.53	1.6068	-0.363	-0.4317	0.8969	0.2394	-0.6068	1.2336	-0.4796	0.4883	0.083	2.6969
2003/5/23	1.4286	1.6073	1.2173	0.1057	0	0.3165	1.0843	0	-0.2	0.1159	2.2667	0.8602	-0.1499	1.9969	-0.3626	0.8919	-0.1653	-0.8547	1.0187	0	1.2945	1.0429	-0.5814	0.5792	-0.1757	-1.3953	0.3643	0.578	-0.7407	-0.7962	1.3431	2.0564	0	-0.7775	-0.9377	-0.8403
2003/5/26	-0.3521	-0.678	-0.4009	-0.9504	-0.2535	-1.7876	-0.3576	2.0896	-0.2004	0	0.6519	0.3554	-1.8018	-0.4518	0	-0.1105	0.4967	-0.7389	0.084	-1.6	3.6741	-0.2294	-1.5205	-0.3839	1.0563	-2.1698	1.4519	0	-0.1493	2.1669	0.4819	0.597	-1.0843	-1.5671	-1.9793	-0.4237
2003/5/27	0.9423	-0.3413	0.4025	-0.1066	0.7624	0	0	-1.2671	1.3052	-1.5046	-0.5181	0.4958	0.9174	2.118	0.364	1.2168	0.4942	-2.3573	0.4198	1.4905	2.9276	1.4943	0.9501	-0.578	1.0453	4.3394	0.5367	1.1494	1.1958	-0.3928	1.9185	-1.3353	1.0962	0.0995	1.0536	-0.6383
2003/5/28	0.9335	1.8265	-0.4009	3.4152	0	0	0.4785	0.691	-0.892	0.235	-3.3854	0.4933	1.0606	-0.8889	3.3545	-0.8743	-0.8197	0.5083	-0.2508	-0.1335	1.497	-0.5663	0.2353	0.5814	1.3793	-1.756	0.5338	-1.9886	1.3294	0.7886	-0.8235	-0.4511	0.6024	0.0994	-1.3901	0.9636
2003/5/29	-0.1156	0.6726	0.4025	1.3416	-0.7566	2.9979	5.2381	0.7843	-0.1	-1.524	1.8868	2.1739	-2.099	2.0927	1.7544	1.1025	0	1.1378	-0.3353	-0.4011	-2.8024	1.4806	1.7606	0	-1.5306	0	0.354	3.3333	0.7289	1.5649	2.9656	-1.5861	-0.8383	0.0993	1.1454	0.2121
2003/5/30	0.9259	1.7817	0.3118	-0.9165	0.2541	1.4553	-0.905	0.1946	2.4024	0.8333	-1.3228	-0.2745	1.3783	1.0249	-2.6724	1.6358	1.157	0.875	-0.3364	2.0134	1.6692	2.6936	0.2307	1.1561	0	1.317	0.1764	0.4208	-0.4342	0.4622	0	-0.614	1.4493	-0.1984	0.5226	1.3757
2003/6/2	-0.6881	-1.6411	-0.6661	-0.4111	-1.1407	0.9221	0.9132	-1.2621	-0.4888	0	0.9383	0.9635	0.6042	-0.7246	4.8716	-0.3219	1.1438	-1.487	0.2532	0.2632	0.7463	1.2022	-1.2658	0.5714	2.9361	0.65	0	1.257	-1.1628	-0.5368	-0.9217	0.1544	1.1905	0.0994	1.3865	0.5219
2003/6/3	-2.6559	-3.4483	-0.0894	0.516	5	-1.1168	-2.7149	-2.0649	-2.0629	-0.4723	-0.2656	-2.045	0.7508	-2.4818	-2.1115	-1.507	-2.1002	-1.8868	-0.0842	-2.0997	-1.4815	-3.0238	-2.331	-2.0833	-0.3356	-2.214	1.7606	-0.1379	-0.5882	-1.6962	-2.6744	-0.0771	-1.7647	-0.6951	0.1709	-1.5576
2003/6/4	-0.5931	0.3456	-0.2237	-2.3614	-1.9536	1.3347	-1.1628	0	-0.9027	-0.3559	-0.3995	-0.9047	-2.3845	-1.6467	-1.2079	-0.5464	-0.165	-0.5128	-0.8425	-0.2681	-3.9098	-1.8931	0	-0.3868	-2.6936	1.4151	-1.7301	-1.5193	-1.3314	-0.8627	0.4779	-0.0772	-0.9581	1.2	-1.2799	-0.3165
2003/6/5	0.1193	-1.2629	3.0045	0.4206	-0.2491	-0.7092	-1.5294	-2.6104	2.7328	-0.119	-2.0053	0	-0.3053	0.3044	-2.0961	-1.0989	-0.3306	-0.1289	0.2549	-0.8065	0.626	-1.4756	-1.5513	-1.5534	0.519	-0.9302	-1.5845	-1.8233	0	3.1646	-0.2378	-0.2317	-0.7255	1.3834	-0.8643	0.2116
2003/6/6	-1.5495	-4.0698	-1.7849	-1.466	-1.7478	-1.9388	-0.9558	-0.4124	-1.5764	-0.2384	-2.7285	0.4213	-0.7657	-2.1244	-4.2819	-0.5556	-1.6584	-1.8065	0.339	-1.355	-0.4666	0	-1.0909	-1.3807	-0.6885	-1.5962	-0.1789	-2	0.1499	-1.3804	-2.2646	1.7802	-0.2436	-2.3392	-3.2258	-0.6336
2003/6/9	-2.0581	-3.0303	-0.4433	-0.2125	-0.2541	-0.8325	-2.8951	-1.6563	-0.9009	0.1195	-1.122	-0.4196	-4.321	-1.0853	-4.5666	-0.3352	-1.0118	-1.1827	0.2534	-1.2363	0.9375	-1.7281	0	-1.8	-2.5997	-1.5489	-2.6882	-2.0408	-2.2455	-1.7885	-1.3415	0.9886	-1.3431	0.5988	-2.5225	-0.9564
2003/6/10	0.4944	1.25	0.6233	0.1065	0.6369	2.2036	0.7453	-0.3158	0	0.716	0.2837	0.7022	0	1.2539	2.0508	0.1121	0.6814	0.9309	-0.8425	1.1127	2.0124	0.3517	-0.3676	0.611	1.4235	1.7699	1.2891	0.5952	0.4594	-0.2375	0.4944	-0.753	0.7426	0.496	0.5545	-0.7511
2003/6/11	2.583	1.4815	1.9912	1.9149	0.6329	1.0267	1.9729	0.6336	1.3131	1.0664	1.8388	0	0.8065	2.1672	1.4354	1.2318	2.1997	1.9763	1.3594	1.5131	1.0622	1.7523	1.353	1.8219	1.5789	0.4831	2	5.0296	1.5244	0.7937	1.845	1.5175	0.6143	-0.2962	1.7463	-0.2841
2003/6/12	-0.9592	-1.5815	0.0434	-0.1044	2.0126	-0.5081	2.4184	2.9381	0.5982	-0.8206	-1.3889	-0.4184	-0.64	-0.7576	-1.4151	-0.3319	-0.4967	-1.4212	0.922	-0.1355	0.4505	-1.0333	-0.4854	-0.5964	1.8998	-0.8654	0.1783	0.2817	-0.9009	0.0787	-0.9662	-0.5979	0	-0.099	-0.271	-0.2849
2003/6/13	1.3317	0.9889	-0.0867	0	0.2466	0.6129	0.7084	-1.1213	1.0902	0.4728	0.4225	0.2101	0.4831	1.6794	1.1483	0.9989	1.1647	0.6553	0	1.2212	1.7937	0.6961	0.7317	0	0.678	-0.097	2.1352	-0.4213	0.6061	1.2589	1.4634	0.3759	0.8547	0	-0.3623	1.4286
2003/6/16	0.2389	0.7344	1.9097	0.7315	-0.369	-0.7107	-2.4619	-1.9588	-0.8824	-0.7059	-0.4208	0.4193	4.6474	-0.6006	-0.0946	-0.5495	-0.1645	-0.5208	-0.2492	-0.4021	-0.8811	-0.3456	0.2421	0	5.0505	-0.3883	0	-0.141	1.9578	-0.6993	0.601	-0.9738	0	-1.2884	-0.8182	-0.9859
2003/6/17	-0.7151	-0.8505	-0.7666	0.2075	1.2346	-0.2045	0	-1.5773	0.2967	0.237	-0.5634	1.6006	0	-0.4532	-1.1364	-0.3315	-1.1532	-0.5236	-0.3331	-0.1346	-2.963	-1.1561	0.1208	-0.2	-0.641	-0.1949	-1.9164	-0.2825	-0.8863	-0.0782	0.1195	2.6475	-0.4843	2.4096	0.275	-0.2845
2003/6/18	-1.0804	-1.2255	0.8584	-1.1387	2.9268	0.3074	-1.5625	0.4274	0	0.591	-1.5581	-1.1644	-0.1531	-0.4552	1.0536	0.1109	0.6667	0.2632	0.6683	-0.1348	1.374	-0.3509	-0.2413	-0.2004	5	5.7617	-0.7105	-0.2833	-0.7452	0.0783	-1.9093	-1.2528	-0.1217	-0.5882	1.2797	-1.2839
2003/6/19	-0.7282	-1.737	-0.9362	-0.733	-0.7109	-0.715	-1.0989	-0.5319	0	0.3525	3.741	-1.0395	-2.454	-1.0671	-2.654	-1.6611	-1.6556	-1.5748	-0.4149	1.7544	-1.0542	-1.2911	-1.8138	-1.2048	5.0691	-1.662	-1.0733	-2.1307	-1.6517	-1.6432	-1.5815	1.3433	-1.0962	-0.9862	-1.083	-2.8902
2003/6/20	-0.978	-0.3788	-0.8162	-0.7384	-1.074	-1.0288	-1.358	-1.9251	-2.5641	0.2342	-0.8322	-0.7703	-1.5723	-1.3867	-6.1344	-0.2252	-0.3367	-0.5333	-0.5833	-0.5305	0.4566	-0.1189	-0.1232	-0.2033	-1.0234	-2.0657	0	-0.1451	-0.1527	-0.8751	-0.1236	1.6937	-0.6158	1.2948	0.4562	-0.744
2003/6/23	-1.6049	-0.2535	0	-1.169	-2.7744	-0.3119	0	0.4362	-1.7206	0.3505	-2.2378	-0.988	-1.9169	-1.4063	-4.7718	-0.3386	-0.8446	-2.0107	-0.2515	-3.2	-4.3939	-2.7381	-1.603	-1.833	3.2496	-2.0134	-1.2658	-1.3081	-0.9174	-1.6051	-2.104	-0.9413	-0.2478	-0.1967	-1.1807	-1.3493
2003/6/24	0.7528	1.0165	-0.8229	0.1075	0.1241	-0.1043	-1.7522	0	0.206	-0.1164	0	2.2096	0.6515	0.6339	0.7625	1.1325	0	0.1368	0	0.551	1.1094	0.3672	1.2531	0.8299	5.0072	0.0978	0.7326	0.8837	0.463	1.7129	0.6321	0	0.9938	-1.5764	1.1029	0.9119
2003/6/25	-0.3736	0.3774	-0.5677	-1.0741	0.4957	-0.1044	-0.6369	-0.5429	-0.7194	-0.5828	0	-1.6736	-0.9709	-0.7874	-2.0541	-1.1198	-0.6814	-0.4098	-0.5882	-0.6849	-0.3135	-1.2195	-0.6188	-1.2346	-5.0409	0.5865	-1.0909	-0.292	-1.2289	-1.4435	-0.1256	1.0965	-1.476	0.6006	0	-0.6024
2003/6/26	-1.125	2.5063	-1.4054	0.2172	-1.1097	-0.3135	4.1026	0.2208	0	-1.0551	-1.2876	0.7092	-0.4902	0	1.1038	0.7928	-0.5146	0.823	0.3381	0.2759	-0.9434	0.2469	0.2491	-0.4167	-3.4433	0.2915	-0.1838	0.2928	-0.6221	0.4068	1.2579	-0.4338	-1.1236	-1.393	-1.1818	0.1515
2003/6/27	-3.4134	-2.934	-1.8708	-0.7584	-0.1247	0.1048	-3.3251	0.2203	-1.4493	0.3555	-3.7681	0.7042	-3.1199	-1.9048	-1.4192	-0.2299	0	-2.1769	-0.5897	-1.5131	0	-1.601	-2.236	-1.8828	-0.1486	0	-0.9208	-2.4818	-3.2864	0	-3.354	1.3798	-3.6616	0	-3.6799	-1.3616
2003/6/30	-4.0576	1.2594	0.3631	-1.9651	0	-1.1518	0.2548	0.3297	-2.2059	1.2987	-1.6566	-0.9091	-3.7288	-1.7799	0	0	-2.2414	-2.3644	6.2712	0	-4.9206	-2.0025	-1.3977	-1.7058	-3.869	1.1628	0	-1.3473	-2.2654	-2.4311	-1.7995	0	0	-2.7245	1.3372	-1.8405
2003/7/1	0.2729	-1.4925	0.2261	-3.6748	-0.7491	-0.3178	-2.5413	-0.2191	-1.6112	-0.9324	0.4594	-0.2823	-0.5282	-1.4827	-9.9668	-3.2258	-1.0582	-0.2849	-5.0239	-1.3966	-1.0017	0.2554	-0.1289	-0.2169	3.2508	-2.682	-2.0446	0.4552	0	-1.0797	-0.2618	-2.7937	-4.194	-0.4149	-1.9793	-0.9375
2003/7/2	-1.6327	-4.6717	0.8574	-5.5491	0.5031	0.3188	0.7823	-0.7684	-0.2183	-0.5882	3.2012	0.3539	2.1239	0	1.107	1.1905	0.3565	0.7143	-0.084	0.4249	5.059	0.8917	0.5161	1.7391	-1.3493	0.1969	-0.9488	0.6042	-0.8278	0.3359	0.3937	-0.0737	0.8208	0.2083	-0.0962	1.4196
2003/7/3	2.4896	0.7947	0.5369	0.9792	0.7509	0.5297	0.6468	0.2212	1.7505	1.6568	2.6588	-0.3526	5.026	0.8361	2.6764	0.7059	1.2433	1.4184	0	0.2821	-0.4815	1.3889	1.1553	1.7094	1.0638	-0.3929	1.1494	0.3003	0.6678	-0.3347	0.3922	-2.0649	-0.6784	0	7.5072	1.0886
2003/7/4	-1.0796	-0.5256	-0.3115	-1.2121	-0.4969	0.2107	-0.7712	0.2208	-1.2903	0.6985	-0.7194	0.2123	4.7855	-0.8292	-0.7109	-1.285	-0.7018	-1.6783	0	0	0.8065	-1.6189	-0.2538	-1.0504	-1.0526	-1.2821	-0.5682	-0.8982	-0.8292	0.9236	-0.3906	-1.0542	0.1366	-0.3119	4.6553	0.1538
2003/7/7	-0.2729	0.6605	0.8929	-0.9816	-0.6242	-0.1052	0.1295	1.2115	-1.4161	1.6185	0.5797	-0.0706	3.3071	-1.505	-0.8353	-0.355	-0.53	-1.138	0	0	-0.8	2.6582	-0.2545	-1.2739	-2.2796	0.1998	0.1905	-1.0574	0.8361	-0.4992	-1.6993	0.6849	-1.6371	-0.1043	-3.0796	-0.768
2003/7/8	2.1888	0.7874	0.7522	0.9913	0.2513	0.3158	4.5278	0.4353	0.884	-0.3413	0.2882	0.3534	-1.0671	2.2071	3.2491	1.1876	1.2433	2.1583	0	0.5626	1.6129	-0.1233	1.0204	1.5054	1.0886	0.8973	0.3802	1.9847	0.8292	-0.0836	1.3298	1.0582	1.6644	-0.1044	0.5296	0
2003/7/9	-0.6693	-0.651	1.0979	2.9448	-0.8772	0.3148	1.1139	-0.325	-0.1095	-0.5708	-2.1552	-0.7746	-1.0786	-0.6645	-1.049	-0.7042	-1.5789	-0.7042	-0.8403	-1.1189	-1.5873	-2.5926	-1.5152	-0.8475	5.0769	-1.1858	0.1894	-2.0958	-1.3158	-0.3347	-0.3937	-1.0471	-1.3643	-0.1045	-1.1414	-0.9288
2003/7/10	1.0782	1.4417	0	-0.3576	0.3793	1.1815	1.1016	4.7826	1.9737	0	2.9369	1.1356	1.0903	1.505	2.4735	1.182	0.8913	1.2766	1.6949	1.9802	0.6452	2.0279	2.3077	1.2821	-0.2928	0.2	-0.5671	2.4465	1.1667	0.5877	3.9526	-0.3779	2.3513	-0.3138	3.286	2.1875
2003/7/11	-1.0667	0.2584	0.6082	0.2392	-0.1259	-0.2123	-1.2107	0.9336	-1.7204	0.2296	-0.7133	-0.2807	-1.849	0	2.2989	-0.2336	-0.1767	-0.5602	-0.5	-1.387	0.1603	0	-0.6266	-0.8439	2.79	0.0998	0.1901	-0.597	3.1301	-1.0017	-1.1407	-0.9863	1.3514	-0.3148	-1.2038	-0.6116
2003/7/14	-1.8868	0	-0.6908	-0.1193	-0.6305	0.3191	-1.7157	-0.5139	-0.7659	0	-2.0115	-0.563	0.157	-1.1532	0	-0.3513	-0.708	-1.2676	0.0838	-0.8439	0.8	-0.2484	1.1349	-1.0638	-0.5714	-0.3988	-0.759	-1.0511	-2.2364	-0.3373	-0.8974	-1.2261	0.5333	0	3.3072	-1.2308
2003/7/15	-0.1374	-2.7062	2.087	-0.8363	-1.0152	-0.106	0	-0.9298	0.1103	0.2291	-0.2933	0.2123	1.0972	-1	-3.2584	-1.2926	0.8913	0	0.4184	-0.7092	-0.6349	-1.6189	-1.2469	-0.2151	-1.5805	-0.8008	0	-0.4552	-1.1438	0.1692	-0.2587	-1.7067	1.1936	0.4211	0.0842	-0.1558
2003/7/16	1.238	-0.5298	-0.4259	-1.2048	0.641	-0.3185	2.1197	-1.0428	1.1013	-0.8	0.1471	-0.1412	1.5504	0.1684	-4.9942	0.7143	-0.53	0.1427	0	0.1429	-0.1597	0.6329	1.0178	-0.431	0	-3.33	0.7648	-0.1524	0.9917	0	-0.5188	0.2368	0.9174	-0.3145	0.0842	-0.156
2003/7/17	-0.4076	-0.9321	-0.7271	-0.4878	-0.2548	2.3429	2.3199	0.2107	-0.1089	0.3456	3.2305	-0.1414	0.916	-0.6723	-0.2445	-0.3546	0.3552	-0.4274	0.25	0.428	0.32	0.6289	2.0151	-0.2165	3.2117	-2.5052	2.0873	-0.1527	-0.8183	-0.9291	-1.043	0.6299	-0.5195	2.103	-4.2893	-0.3125
2003/7/18	-3.6835	0.4032	-0.3878	-1.9608	-0.894	0.3122	1.3126	-1.2618	-0.9815	5.3961	-2.9872	-0.4249	-1.5129	-3.3841	0.1225	-1.4235	-2.4779	-2.8612	-0.665	-3.4091	-0.638	-2.625	-2.8395	-0.4338	-4.3847	-0.4283	2.974	-2.2936	0	-3.4953	-2.2398	-1.4085	-3.0026	-1.3388	-2.109	-2.6646
2003/7/21	-2.1246	-4.0161	-0.173	-1.125	-3.2216	-1.0373	3.4158	-3.5144	-3.5242	-4.4662	-0.5865	-2.5605	-2.9186	-2.627	-2.3256	-2.0457	-3.0853	-2.5037	0	-2.5	0.1605	-2.439	-2.1601	-3.0501	-2.6627	-0.6452	-1.2635	-2.0344	-4.6205	-1.5901	-0.4043	0.3968	-3.0956	-1.357	-1.2567	-1.2882
2003/7/22	1.5919	-0.8368	-0.6499	0.6321	0.6658	1.6771	0.4556	0.3311	-0.2283	-0.5708	1.3274	0.438	0.9494	0.5396	1.3784	-0.1229	1.1236	1.9637	0	0.6033	2.5641	-1.0526	1.5584	0.6742	0	0	1.4625	0.3195	0.173	-1.4363	1.3532	1.0277	1.6667	-0.2116	-0.7273	-0.6525
2003/7/23	0.2849	1.5471	0.2181	2.2613	0.3968	0.3093	-1.2472	1.9802	0.3432	-0.1148	-0.1456	-0.0727	2.6646	0.1789	1.7305	0.861	0.5556	-1.037	-0.1674	0.5997	-0.4687	1.0638	0.3836	-0.8929	-1.2158	0	-0.9009	1.1146	1.3817	0.9107	1.2016	1.1737	-0.2732	-0.3181	0.3663	0.821
2003/7/24	-0.9943	-1.385	0.3046	2.0885	0	-2.3638	-2.7555	-2.3732	0	0.1149	0.1458	3.2	-0.7634	0.3571	0.243	-0.9756	-1.105	0.4491	-1.2573	-1.6393	-1.4129	-1.1842	0.1274	-0.9009	-3.0769	-1.4069	-0.5455	-1.2598	-0.6814	1.3538	-1.0554	0.1547	-0.137	-0.4255	0	-0.3257
2003/7/25	-2.726	-0.2809	0.1302	-2.8881	-0.6588	-1.8947	0.5903	-1.989	0.114	-0.8037	-0.2911	1.4094	-2.4615	-0.3559	-0.6061	-1.2315	-2.9795	-0.4471	1.4431	-2.4242	0.7962	-1.5979	-1.7812	-2.5	-0.6349	-0.8782	-3.4735	0.4785	1.5437	-1.2467	1.6	-0.3861	-1.6461	-0.641	0	-1.4706
2003/7/28	-2.6549	-1.831	-0.7799	0.4957	0.5305	0	-1.5258	-2.0293	0.4556	0.463	-2.3358	-0.7644	1.1041	-1.25	-2.1951	-1.4963	-0.5758	-1.6467	-0.4184	-0.4658	-0.158	-1.7591	-3.1088	-2.0979	-1.7572	-2.8793	-1.3258	-2.0635	2.8716	-3.156	-1.8373	0.3101	0.1395	-0.6452	0	-0.3317
2003/7/29	1.8182	1.8651	0.0873	-0.3699	0.3958	0.2146	0.5959	0.8055	0	0.1152	0.7474	0.1401	2.8081	2.5316	1.8703	0.7595	1.3514	0.9132	-0.1681	1.092	0.4747	0.551	0	1.4286	3.4146	-0.7982	0.5758	0.6483	-0.4926	-0.9311	0.9358	0.9274	1.532	0.4329	-6.2044	0.8319
2003/7/30	-1.7857	-0.5634	1.6579	0.495	0.5256	-0.2141	0	0.6849	0.907	0.2301	-1.632	-0.3497	2.2762	-0.3527	-0.612	1.5075	0.381	0.3017	-0.1684	-0.463	-2.3622	2.1918	-1.3369	-0.939	0.7862	0.8046	-0.3817	-0.3221	-0.165	0.094	0	-1.8377	-0.2743	1.4009	-1.4591	0
2003/7/31	-1.3636	0.4249	-1.2017	-1.4778	-1.1765	-1.073	2.7251	0.2268	-1.0112	0.5741	-0.7541	1.6842	-1.1869	-1.4159	-1.4778	-0.8663	-0.1898	-0.1504	-0.5059	-0.6202	0.8065	-0.6702	0.4065	-0.7109	-2.6521	0.114	0.3831	0	-0.8264	2.3474	0.2649	-0.468	-2.2008	0.3188	-0.2962	-1.6502
2003/8/1	0	0.4231	-0.0869	0.75	-0.9259	-2.4946	2.6528	-0.7919	0.3405	1.8265	-0.304	0.2761	2.2523	1.7953	-2.875	-0.3745	-0.3802	0.9036	0.7627	-1.248	0.96	-0.6748	-1.3495	2.864	-1.4423	-0.3417	0.1908	3.3926	-1.1667	-0.0917	3.4346	-3.605	-3.3755	-0.8475	0.495	-0.8389
2003/8/4	4.9155	2.1067	-0.8696	1.2407	0.8011	1.2236	1.1236	0.4561	1.3575	1.1211	2.1341	-0.2065	1.6153	1.94	1.9305	1.0025	1.5267	1.4925	-0.6728	1.7378	2.2187	1.9022	2.1888	0.6961	0	1.6	4.7619	0	1.1804	0.2755	0.7663	-5.6911	1.1645	-0.641	1.5764	1.5228
2003/8/5	0	1.1004	2.193	0.4902	0.9272	-0.4396	-1	1.4756	3.7946	-0.3326	1.3433	-0.6897	-0.289	-0.173	2.7778	0.9926	0	0	-0.1693	1.5528	-0.155	0.5333	0.1339	0	5.0407	0.1125	0.3636	0.4687	2.8333	2.5641	-1.9011	3.7069	0.7194	-0.2151	1.4549	0.8333
2003/8/6	1.3177	-0.5442	-1.2446	1.5854	-0.2625	0.883	2.5814	0.2237	-1.978	1.0011	-0.4418	-0.3472	-2.6087	0.3466	-0.4914	0.2457	1.1278	0.2941	0.5089	0.1529	-1.7081	-0.6631	-0.1337	1.3825	-0.4644	0.5618	-1.4493	-0.7776	-1.2966	-0.8929	2.3256	-3.325	0.7143	-0.8621	-1.3384	-0.3306
2003/8/7	-0.7225	-0.684	-0.4346	-1.4406	-0.5263	0.4376	0.1094	-0.4464	0.7848	-0.1101	0.8876	0.1394	-0.5952	-0.3454	1.8519	-0.7353	-0.7435	-1.0264	-0.4219	-0.3053	0	-0.8011	0.5355	-0.9091	-1.0886	-0.5587	0.7353	-0.7837	0.9852	2.0721	-1.3889	-0.258	-0.8511	-0.4348	0.0969	0.4975
2003/8/8	-2.1834	-2.2039	-0.1746	-0.7308	0	-0.4357	-2.2951	-2.2422	-1.891	0.441	-2.346	-0.7655	-3.2934	-2.0797	-1.5758	-0.1235	-0.7491	-1.4815	-0.339	-1.8377	0	-2.961	0.2663	-2.0642	0.6289	-1.4607	-2.7372	-1.7378	-1.626	0.5296	-3.4571	-0.1724	-1.2876	-0.4367	-4.0658	-1.6502
2003/8/11	1.9345	0.9859	1.8802	-0.6135	-0.1323	-0.7659	0.6711	-1.7202	0.7937	0.4391	0.1502	0.0701	0	0.531	3.5714	0.618	1.5094	1.6541	-0.1701	0.624	-1.4218	0.6935	-0.5312	0.7026	0.4687	-0.3421	2.8143	0.3215	0.1653	2.2827	0.3979	-1.3817	0.4348	-0.2193	-0.3027	0.6711
2003/8/12	4.0876	1.1158	2.0172	0.6173	0.5298	0.6615	2.2222	0.1167	1.0124	0.3279	0.4498	0.8409	0.1548	2.4648	-0.1189	0.4914	0.3717	-0.5917	-0.1704	0.9302	0.9615	2.6171	0.534	-0.6977	0.311	9.9542	-0.1825	1.2821	0.165	-0.6009	1.1889	-0.3503	1.5873	-0.3297	0.7085	1.5
2003/8/13	-1.9635	-1.5172	1.8511	-0.8589	0.2635	-0.7667	-3.2609	-0.6993	-0.8909	5.8824	-1.3433	-0.7644	-2.3184	-1.89	-2.8571	-0.6112	-1.6667	-0.744	-0.256	-1.3825	-1.1111	-1.6107	0	-0.2342	-2.0155	6.2435	-1.8282	-0.9494	-2.8007	-0.2591	-1.1749	-0.5272	-1.9886	-0.1103	-1.005	-1.4778
2003/8/14	-1.5737	-0.7003	0.4544	-0.9901	-0.1314	-0.4415	3.0337	-1.0563	0.8989	-1.0288	-1.059	-0.7003	-1.5823	1.5762	-1.1029	-0.492	0	0.1499	-0.1711	-0.1558	-0.1605	-0.8186	-0.3984	-0.939	-1.1076	-1.3712	0	0.1597	1.6949	-1.9913	1.7173	-0.4417	2.3188	0	-0.5076	-0.1667
2003/8/15	0	-0.7052	0.0411	-1.125	-1.1842	-0.3326	1.1996	-0.2372	0.1114	0.3119	0.3058	0.141	-1.1254	1.7241	-0.8674	-0.7417	0	2.2455	-0.2571	0	-2.09	1.1004	0.4	0	0.16	1.1917	-1.3035	0.4785	-0.6667	-0.991	-0.6494	-0.0887	-0.7082	1.1123	-0.8163	-0.3339
2003/8/18	-0.436	1.1364	0	0.2528	-0.3995	-0.5562	-0.3233	0	-0.2225	0	-1.372	0	-0.3252	-0.678	-0.375	0.1245	-2.0716	1.757	-0.2577	0.156	-0.821	2.585	-0.5312	-0.237	0.3195	-1.6683	0.1887	-0.3175	0.8389	-1.0009	1.5686	-1.865	-0.2853	-0.6601	0	-0.8375
2003/8/19	0.5839	0.4213	-1.5619	-0.2522	0.6684	1.0067	-1.4054	0.1189	0.4459	3.7306	-0.1546	0.7042	1.1419	-1.3652	0.6274	-0.4975	0.9615	-0.4317	0.5168	-0.6231	0.1656	-0.7958	-0.1335	0.2375	0.6369	-0.0998	0.565	0.1592	-0.3328	-0.0919	0.3861	-0.4525	-0.1431	-0.1107	0.3086	0.1689
2003/8/20	-1.8868	-1.1189	-0.7098	-2.1492	-1.328	-0.443	0	0.4751	1.5538	0.2997	0.1548	0.6993	-0.1613	-2.0761	-1.7456	-0.5	0.7619	-2.0231	0	0.3135	0.1653	0	0.2674	-0.7109	-1.1076	-3.4965	-0.3745	-0.9539	0	0.092	2.3077	-1.8182	-0.8596	-1.7738	-0.2051	-1.1804
2003/8/21	0.7396	1.8388	1.3457	-0.5168	-0.5384	0.5562	-0.4386	1.0638	0.2186	-0.2988	-0.4637	0.6944	-0.3231	1.7668	-0.3807	0.5025	0.189	0.295	-0.1714	-1.25	-0.165	-0.1337	-0.4	-0.4773	0.48	0.6211	-0.5639	-0.321	-0.6678	1.1029	0	-2.5926	-0.1445	-1.5801	-0.6166	-0.5119
2003/8/22	1.6153	0.6944	1.5768	3.3766	0.1353	0.4425	-0.8811	-0.4678	-0.8724	-1.1988	-0.9317	-0.8966	-0.4862	-0.5208	-0.1274	0	0.3774	-0.4412	0.9442	0.4747	1.157	-0.5355	-1.071	-0.2398	0.1592	-0.823	-0.5671	-0.4831	-0.6723	4.2727	-1.6291	2.0913	-0.1447	-0.8028	-0.8273	0.8576
2003/8/25	-1.8786	-1.931	-0.3268	0.7538	-2.7027	-0.9912	-3.8889	-2.4677	-1.2101	-0.6067	-1.0972	-0.1392	-0.9772	-1.7452	-4.4643	-1	-0.3759	-1.3294	-0.2551	-2.6772	-0.817	-2.4226	-2.4357	-2.1635	-0.159	5.1867	-1.9011	-1.1327	-2.5381	-1.1334	-2.8025	-2.4209	-3.0435	-1.9653	-1.9812	-1.5306
2003/8/26	-0.5891	0.1406	0.2049	-0.3741	5	-1.0011	0.6936	0.6024	0.2227	-0.6135	0.6339	0.8362	-0.4934	-0.1776	1.4686	1.0101	2.2642	0.4491	-0.2558	-0.1618	0.8237	0.2759	0.1387	0.2457	-0.7962	1.3807	0	1.8003	0.5208	0.4409	0.9174	-3.3397	-1.3453	0.7075	-0.7447	-0.6908
2003/8/27	1.9259	2.1067	4.0491	0.1252	-0.1323	0.1124	-1.4925	-1.4371	0.4444	-1.8519	-0.9449	0.8293	1.3223	1.7794	-0.2632	0.125	-0.738	-1.3413	0	-0.6483	0.3268	-0.4127	0.4155	0.4902	-1.4446	-3.3074	-0.5814	1.4469	-0.5181	0.7902	2.3377	0.4936	0.303	0.7026	0.6431	-0.3478
2003/8/28	2.907	0.4127	-1.4937	-0.875	-2.2517	-0.3367	-4.3124	1.9441	0	-0.2096	-0.6359	0.6854	-0.4894	-0.1748	2.1108	-0.9988	-1.6729	-0.6042	-0.5983	0	-2.6059	0	0.4138	0.2439	-0.9772	-1.1066	-2.3392	-2.3772	-1.0417	-1.2195	-1.5228	-0.5894	-1.2085	2.093	1.1715	0
2003/8/29	1.2712	0.6849	0.2394	1.261	-1.355	0.1126	0.8526	-0.1192	-0.9956	-0.2101	0.48	0.8169	-0.8197	-2.1016	0.3876	-1.1349	2.6465	-1.9757	1.2898	4.0783	1.1706	-2.2099	-0.2747	-0.2433	-0.3289	2.3398	-2.7944	-0.1623	0.1754	0.4409	3.0928	-4.3478	-1.2232	0.7973	0	1.7452
2003/9/1	0.9763	3.1293	0.3981	0.2491	1.0989	0.7874	2.5362	0.5967	2.905	-1.4737	1.9108	1.4855	1.4876	1.61	2.0592	2.551	1.2891	1.5504	1.6129	0.7837	2.314	1.2712	1.7906	1.7073	0.33	0.5964	0.616	3.0894	2.2767	-0.0878	1.75	5.5785	3.096	1.5819	1.7895	2.5729
2003/9/2	3.1768	2.1108	-0.8327	-0.8696	-0.2717	1.4509	1.4134	-0.949	1.3029	-1.4957	-0.7813	2.6613	-1.3029	0.8803	-0.6305	0.2488	-0.5455	1.5267	-0.919	-1.2442	-1.6155	0.2789	0.9472	0.7194	-2.1382	1.3834	-2.2449	1.4196	-0.3425	-1.2302	1.4742	-0.1957	0.3003	-1.0011	-0.7239	-0.5017
2003/9/3	-1.2048	0.7752	1.9192	1.5038	0.2725	0.11	0.2323	0.1198	0.6431	-1.9523	0.1575	-0.3889	-0.33	0.5236	0.5076	0.1241	2.3766	-0.4511	0.0843	1.1024	-0.1642	-0.2782	-0.5362	0	0.5042	0.2924	10.0209	-0.7776	3.4364	-1.5125	-0.9685	-0.7843	0.7485	-0.4494	-0.9375	-0.1681
2003/9/4	-0.9485	-2.0513	2.55	-1.1111	1.2228	0.8791	-1.9699	-0.1196	-0.7455	1.1062	0.1572	-0.7807	0.9934	-0.1736	1.6414	0.3717	1.7857	-0.3021	-0.4212	-1.2461	-0.4934	0.9763	-0.4043	0.4762	-1.0033	-2.3324	-1.3283	-0.3135	0.1661	-1.8067	-1.2225	-0.4941	0.2972	0.5643	0.4206	0.5051
2003/9/5	-1.368	-2.356	2.2188	1.1236	-1.0738	0	-2.0095	-1.3174	0	0	-2.0408	-0.3279	-2.1311	-1.2174	-3.4783	-1.4815	0.1754	-2.4242	-0.5922	-1.8927	-0.3306	-1.5193	-1.8945	-1.4218	3.0405	-1.791	-3.8462	-1.5723	-2.3217	-0.092	-1.8564	-1.9861	-1.6296	-0.2245	-1.3613	-1.005
2003/9/8	0.6935	0	-1.8338	-1.4815	-0.8141	0.2179	-1.8094	0	0.2146	1.5317	-2.0833	-1.5132	-2.8476	-1.2324	-1.4157	0	-2.2767	-0.7764	-0.3404	0	-1.8242	-1.4025	-0.4138	2.1635	-1.6393	1.4184	1.2	-0.9585	-0.5093	-0.5525	3.7831	-2.8369	-0.753	0.8999	-0.9554	-1.0152
2003/9/9	2.4793	2.681	-1.22	-0.5013	0.8208	0	1.2285	0.7282	-0.3212	-0.8621	0.982	0	0.6897	0.3565	1.0444	1.6291	1.2545	1.252	-2.2203	1.1254	1.5203	1.2802	1.5235	-0.9412	2.3333	1.5984	-2.5692	0	-0.3413	0.8333	-0.9721	-3.6496	0	1.7837	0.5359	0.6838
2003/9/10	0.9409	0.5222	1.1964	-0.8816	-0.4071	0.4348	0.3641	1.5663	-0.2148	0	-0.4862	0.8016	1.0274	0.8881	1.4212	-0.3699	1.2389	1.2365	1.4847	0.7949	1.8303	0.8427	1.0914	0.9501	-0.9772	-1.1799	1.8256	-0.3226	0.3425	0.9183	3.3129	-5.1948	1.5175	-0.6572	1.2793	1.3582
2003/9/11	-2.53	-2.5974	0.3432	0.5083	-0.545	0.7576	-0.4837	-1.3049	0	0.8696	0	-1.3254	-0.8475	-0.7042	-0.5096	-0.7426	-1.5734	-0.7634	-0.1721	-1.8927	1.1438	-0.8357	-1.4845	-1.6471	-0.3289	-2.0896	-1.1952	-0.1618	-0.8532	-0.273	-0.3563	3.3105	-1.6442	-0.7718	-0.6316	-1.1725
2003/9/12	-1.9126	-1.0667	-2.9647	-1.3906	-2.4658	-1.0741	-2.9162	-2.1635	-0.4306	-0.6466	-2.1173	1.4103	-2.2222	-2.4823	-2.0487	-2.2444	-3.0195	-1.2308	-1.0345	-1.6077	-2.5848	-0.9831	-1.5068	-2.3923	-1.3201	-7.0122	-2.2177	-0.1621	-1.2048	-2.1898	0.9535	-2.8729	-2.2796	0	-2.1186	-1.6949
2003/9/15	-1.1142	-1.2129	-2.7419	0	-1.8258	-0.76	-2.2528	-2.8256	0	-0.2169	-1.8303	-0.7285	-1.7483	-1.8182	-1.1765	-4.5918	-3.1136	2.648	-1.1324	-0.817	0.1658	-1.9858	-1.5299	0	1.6722	-2.5137	-0.4124	-2.5974	-1.0453	0.4664	0.4723	-1.7065	-2.0218	1.4444	-3.6797	0.3448
2003/9/16	-0.7042	1.2278	1.4096	1.0256	1.2876	0.547	5.1216	-1.0114	0	-0.6522	1.6949	0.7338	2.3132	1.1111	2.1164	0	2.8355	0.9105	-0.3524	1.1532	3.3113	1.1577	0.4237	0.9804	0	1.2332	0.8282	1.5	0.3521	0.1857	2.1152	2.0833	0.7937	1.862	-0.8989	-0.6873
2003/9/17	-2.4113	-2.965	-0.3177	-0.1269	-0.2825	-0.4353	-2.0706	-0.6386	-0.7568	-0.8753	-1.6667	1.3245	-1.913	-2.7473	2.0725	-1.2032	-1.4706	-1.203	-1.9452	-1.3029	0.1603	0.8584	-0.7032	1.9417	-0.1645	-1.9934	-1.6427	-1.1494	-1.5789	-3.2437	-2.5316	-5.4422	-1.5748	-0.9677	-1.9274	-2.4221
2003/9/18	-0.436	-1.3889	0.239	0.6353	0.7082	-0.1093	0.6219	-0.1285	0.5447	0.4415	0.1695	0.5882	0.8865	-0.565	3.5533	0.5413	0	-1.2177	0.0902	-0.8251	-1.44	-0.1418	0.5666	4.2857	-1.6474	-0.565	0	-0.4983	0.1783	0	-2.0071	0.9592	0	-2.2801	-0.6936	-0.1773
2003/9/19	0.7299	0.4225	-3.3784	-0.6313	-0.5626	0.547	1.2361	0	-0.1083	0.6593	0.3384	0.065	3.1634	1.3258	0.2451	0.6729	-1.1194	1.849	-0.3604	0.3328	0	0	-0.1408	0.2283	-0.335	2.5	0.2088	-0.8347	0.1779	2.3946	3.3735	-1.0689	-0.16	-0.4444	-0.5821	0.5329
2003/9/22	-1.4493	0.7013	3.8667	-0.8895	-1.1315	-0.2176	-0.2442	-0.9009	-0.6508	0.2183	-0.1686	0	0	-0.7477	0.6112	0.5348	-1.8868	1.2103	0.2712	0.3317	-1.1364	-1.2784	-1.8336	-0.9112	-0.8403	0.3326	0.625	-0.6734	0.7105	-1.2161	0	1.2005	0	0.8929	0.3513	-1.2367
2003/9/23	1.0294	0.4178	2.1782	-1.2821	1.5737	0.1091	1.1016	1.9481	1.6376	-1.0893	1.0135	0.2597	0.1704	0.9416	1.9441	0.3989	0.1923	-0.5979	0	0.1653	-0.9852	0.7194	0.431	-0.4598	2.7119	-0.663	1.0352	0.5085	0.3527	-0.7576	0.4662	2.4911	1.4423	-1.9912	0.9335	0.3578
2003/9/24	2.7656	1.5257	0.814	-0.9091	0.8451	0.6536	-0.7264	-0.3822	1.5038	-0.2203	0.6689	-1.5544	-1.5306	1.6791	-1.0727	1.7219	1.5355	1.0526	0.8115	1.1551	-0.3317	5.1429	2.1459	-0.6928	0.165	3.782	1.0246	0.5059	0.5272	1.2405	1.2761	0.6944	9.9526	-0.7901	0.3468	0.8913
2003/9/25	-2.8329	-2.7322	-0.4229	-1.3106	-1.257	0.7576	-2.561	-0.8951	-0.5291	-0.4415	-1.8272	-1.0526	-2.9361	-2.3853	-0.9639	-0.651	0	-0.5952	-1.2522	-2.1207	-0.9983	-3.5326	-0.5602	-2.093	-1.4827	-2.1436	-1.8256	-1.6779	-2.7972	-1.2253	0.3436	-2.8736	-3.8793	-1.0239	-2.3041	-2.4735
2003/9/26	-1.0204	0	-0.1544	-1.992	1.5559	-0.7519	-1.627	-0.6452	-0.6383	0	-0.846	0.266	-1.2456	-0.188	-1.0949	0	-2.0794	-1.0479	-0.3623	-1.3333	-1.0084	0.1408	-1.2676	-1.6627	-0.3344	-1.6429	-1.8595	-1.5358	-0.3597	0	-2.7397	-4.142	-0.8969	-1.0345	-1.533	0.3623
2003/9/29	-2.9455	-2.6685	-0.0773	0	-0.5571	-1.0823	-2.9262	0.3896	-1.4989	0	-2.5597	-0.9284	-1.6216	-2.8249	-1.722	-2.6212	-0.5792	-3.9334	-1.5455	-1.6892	-3.2258	-1.1252	-0.8559	0.2415	-2.6846	-1.559	-3.7895	-2.253	-2.5271	-2.3855	-4.4601	-3.7037	-0.3017	-1.626	-0.3593	-2.7076
2003/9/30	0.4552	0.5772	0.9288	2.3035	0.5602	0.2188	1.8349	0.3881	0.8696	0.6652	0.5254	0.7363	-1.4652	0	4.7559	0.9421	0.1942	1.7323	-0.7387	0.8591	0.3509	0	1.1511	3.8554	2.5862	2.1493	0.4376	1.0638	0	0.1955	1.7199	3.8462	1.6641	1.1806	0.8413	1.1132
2003/10/8	0.6042	-0.2869	-0.6902	-2.3841	-1.1142	-0.9825	-1.0296	0.3866	-0.2155	-0.6608	0	-0.6645	-1.1152	0.1938	3.2258	5.3333	0.969	10.0619	0.8372	0	0.3497	-1.2802	0.1422	2.5522	1.1765	-1.3289	0.6536	0	0.5556	0	-1.4493	-0.6173	-1.6369	0.3501	0.5959	-0.7339
2003/10/9	0.1502	0.4317	-0.0386	-1.0855	0.7042	-1.5436	0.9103	0.1284	-0.324	0	0.1742	-1.1371	-2.2556	-0.1934	-0.9259	-1.2658	-0.9597	1.1252	0.4613	-0.1704	-0.6969	1.7291	0	-4.0724	-0.6645	-0.1122	0.2165	-0.8772	-1.2891	-0.0976	0.8578	-0.6211	0.9077	-0.4651	0.9479	0.1848
2003/10/10	2.5487	2.2923	0	2.0576	1.3986	2.5756	2.4485	1.5385	1.0834	-0.6652	2.9565	0.8119	5	3.1008	3.271	1.7949	2.7132	1.9471	1.8365	2.3891	2.9825	2.5496	4.1193	2.5943	1.3378	2.2472	2.3758	2.3009	2.7985	4.1992	0	3.25	2.099	0.4673	1.8779	2.952
2003/10/13	-0.1462	-0.2801	3.5921	0.672	-0.6897	0.5459	0.1258	-0.6313	0.8574	-0.6696	-1.1824	-0.2685	1.6484	1.8797	-0.2262	-0.1259	0	0.8186	-1.6231	-1	-1.0221	0.8287	0.1364	0.2299	-1.6502	-1.3187	-1.4768	-1.3841	-0.1815	-0.7498	1.3366	4.3584	-1.0279	3.3721	-1.0369	-1.6129
2003/10/14	-0.4392	-1.8258	-1.5287	-0.267	0.1389	0	-1.6332	0.3812	-0.2125	0.4494	1.8803	-0.8748	-0.7207	0.1845	-1.7007	-1.3871	-1.6981	-0.2706	0.3666	-0.3367	-0.1721	-1.3699	-2.0436	-1.6055	-0.1678	-1.1136	-1.2848	-0.8772	-0.3636	-0.661	-1.6787	-0.8121	-2.0772	-0.8999	-0.4657	-1.0929
2003/10/15	1.0294	0.8584	-2.6505	-0.2677	0.4161	0.3257	-0.5109	0.3797	0.213	0.2237	0.8389	1.4257	-0.5445	-1.6575	-2.6528	0.2558	-0.1919	-2.7137	-1.1872	-0.3378	-0.6897	-0.5556	1.2517	-0.6993	-0.5042	-0.1126	-0.2169	-0.177	0.9124	-0.6654	-1.5854	3.0409	-1.9697	-0.3405	-1.4035	0.3683
2003/10/16	-2.9112	-1.5603	-1.6725	-0.4027	-2.0718	-0.5411	-2.439	-0.1261	-1.0627	-0.2232	-1.4975	0.0669	-4.1971	-2.809	0.9479	-0.1276	-1.7308	0.9763	-1.2939	-0.339	-0.3472	-2.6536	-3.1593	-1.6432	-2.7027	-1.8038	0.2174	0.8865	-1.4467	-1.3397	-3.8414	-2.7242	-0.7728	-1.2528	-1.1862	-1.6514
2003/10/17	-0.5997	-0.2882	0.3956	0.6739	0.141	-0.4353	0.3947	-0.3788	-0.7519	-0.4474	0.6757	1.0702	1.9048	-0.3854	-0.939	-0.3831	-0.1957	-0.6906	0.1873	1.0204	0.6969	0.4304	1.5603	-0.4773	-3.4722	-0.3444	0.6508	2.812	0.367	-0.679	0.7732	-5.2509	1.0903	0.2307	0.4802	-0.1866
2003/10/20	-1.6591	-1.1561	1.8913	-0.4016	-2.3944	-0.5464	-1.5727	-1.9011	-1.4069	0.2247	-1.0067	-0.1985	-2.6168	-1.1605	-1.6588	0.7692	-1.1765	-2.9207	-0.9346	-3.1987	1.2111	-1.4286	-4.1899	0.2398	0	-0.4608	-0.431	0.5128	-0.9141	-2.6367	-2.4297	1.9704	-3.2357	-0.5754	-1.3142	-1.4953
2003/10/21	1.3804	0.2924	0.9281	0	0	-0.2198	1.0652	1.938	-0.1098	0	0	-0.5305	-0.1919	-1.9569	-0.9639	-1.145	-1.5873	3.0086	0.283	-0.6957	2.0513	0.7246	0.1458	-0.7177	-0.5396	-4.1667	1.0823	1.0204	1.2915	-0.7021	0.1311	-5.7971	1.9108	-0.9259	-0.8475	0
2003/10/22	2.7231	2.1866	0.4598	0	2.0202	0.7709	1.581	2.1546	1.4286	-0.6726	3.7288	1.6	2.6923	1.996	2.7981	2.4453	2.4194	1.1127	1.317	2.8021	-2.0101	2.5899	0.7278	1.4458	2.7125	3.9855	3.4261	0.3367	2.0036	2.6263	1.8325	-4.4872	3.125	0.1168	2.9304	1.8975
2003/10/23	-2.7982	-0.9986	1.0679	-0.8065	-1.273	-0.765	-0.3891	-0.9926	-0.2167	-3.1603	-0.817	-0.5906	-0.5618	-0.5871	1.1834	-0.6281	-1.5748	-2.2008	0.2786	-0.6814	2.906	-2.1038	-1.5896	0	-1.4085	-3.6005	-2.0704	-2.0134	-1.25	0.3937	-1.0283	-4.5638	-1.2121	-1.5169	-1.6607	-1.4898
2003/10/24	-0.7576	-2.0173	-0.7547	0.813	0	-0.9912	-1.9531	-0.3759	-0.1086	-0.4662	0.9885	-1.1221	-1.5066	-1.9685	-3.3918	-0.885	-2.4	-6.6104	1.3889	0.5146	0	-0.8596	-3.5242	0	-0.8929	0.6024	-1.6913	-2.3973	-1.6275	0	-1.8182	-1.8284	-1.5337	-0.4739	1.3269	1.1342
2003/10/27	-4.8855	-3.9706	1.2548	-2.5538	0.1433	-0.3337	-5.4449	-4.4025	-5.5435	-0.2342	-3.752	0.0668	-3.4417	-5.0201	-3.1477	-1.2755	-2.0492	-9.9398	-3.105	-1.0239	-3.8206	-2.8902	0.3044	-9.9762	-3.964	-4.1916	-5.8065	-0.5263	-3.6765	-0.6863	-4.4974	-0.7163	-2.0249	-1.3095	0.9524	-2.243
2003/10/28	-5.297	-0.3063	-5.9332	-2.6207	-1.7167	-1.5625	-1.8258	-5	-0.6904	0.2347	-0.8475	-2.4016	-1.7822	-3.3827	-0.75	-1.292	1.2552	-5.6856	0.9425	-0.1724	-4.3178	-4.6131	-0.9105	-4.7493	-3.7523	-2.25	-1.5982	1.5873	-2.4809	-0.2962	-9.9723	-7.0707	0.159	-1.2063	-1.2972	-3.4417
2003/10/29	-3.7288	-3.533	0.519	-4.5326	-4.9491	0	-1.0014	-4.5706	-3.9397	0	-1.5385	1.162	-4.8387	-2.8446	-2.6448	0.7853	-3.9256	-7.2695	-6.1625	-4.4905	-5.0542	-5.9282	-4.441	-2.4931	-4.4834	-2.046	-6.0325	-7.2917	-2.3483	-0.297	-3.8462	0	-7.1429	-3.1746	-3.1063	-2.9703
2003/10/30	-1.7606	-1.2739	-0.1986	0.8902	-5.0536	-3.8549	-1.4451	0.8708	-4.4632	0	-1.9097	-1.9595	-2.5424	-2.7027	-9.5731	-2.4675	-3.0108	-1.912	-3.0846	-1.085	-4.943	-2.3217	-4.8077	-3.125	-4.898	0.9138	-2.2222	-4.8689	-2.2044	-0.8937	-0.96	-6.0559	-1.7094	-2.0177	0	0
2003/10/31	1.7921	0.8065	1.7544	0.7353	0.6452	1.4151	-0.4399	1.0072	0.1263	-0.2342	1.5929	-1.9297	2.1739	3.0093	0.2861	-0.2663	1.9956	2.1442	0.2053	0.9141	-0.2	-0.3396	0.1684	1.7595	1.5021	0	1.0101	1.5748	0.2049	0.501	1.1309	4.6281	0.8696	1.0296	0.9864	2.0408
2003/11/3	0.1761	0.8	3.3699	2.3358	-0.4808	-0.1163	-9.5729	0.2849	1.3871	-0.4695	1.0453	0.6325	0.6383	0.2247	1.7118	-0.9346	0.6522	-2.0992	-0.7172	0.1812	-1.8036	0.5111	-0.1681	0	0	1.1643	0.25	0.1938	1.636	-0.2991	0	-2.6856	2.069	0.6369	0.8547	0
2003/11/4	2.812	0.7937	-1.6679	-1.4265	0.6441	2.5611	0.9772	0.5682	1.3682	-0.2358	2.069	3.2821	1.0571	1.3453	0.7013	0.6739	2.8078	2.3392	1.7544	0.3617	2.0408	0.8475	2.862	1.1527	1.4799	1.6624	1.7456	0.5803	0.6036	-0.7	0.9585	1.9481	-0.3378	-0.1266	2.7845	1.6
2003/11/5	0.8547	-6.1417	2.1588	-2.026	-1.6	0.1135	-3.5484	-2.1186	-2.2086	-1.4184	-1.8581	-1.4199	-4.8117	-5.3097	-0.8357	-2.6774	-1.6807	-4.7619	1.4199	-2.8829	5	-5.3782	-3.6007	-2.849	-1.0417	1.6352	-2.451	-1.9231	-2.6	-0.7049	-3.481	0.4777	-1.6949	-0.6337	0	-2.1654
2003/11/6	-4.9153	-4.1946	-0.1509	-7.6809	-5.0407	-1.7007	-6.689	-5.0505	-5.8971	-0.9592	-2.2375	-1.166	-5.0549	-6.0748	-4.073	-10.0413	-5.9829	-7.2	-0.4	-6.679	-0.381	-6.0391	-4.9236	2.346	3.3684	-1.4851	-8.5427	-5.6863	-6.7762	-1.217	-6.3934	-9.9842	-5.5172	-1.148	-3.0624	-3.0181
2003/11/7	-4.6346	1.9264	-1.8896	0.16	-2.5685	-2.4221	6.4516	-1.0638	-6.5333	-1.4528	0.5282	-0.0694	-3.4722	0.995	-4.0996	1.2232	-0.2273	1.2931	0	-1.7893	-2.4857	1.3233	-0.8929	1.1461	5.0916	-0.8794	-1.0989	3.1185	3.304	-4.7228	3.5026	-6.8662	-5.4745	-0.9032	-2.1871	-0.8299
2003/11/10	-2.8037	-1.2027	-0.9245	-0.4792	-4.9209	-0.9456	-1.5152	-1.9969	-0.2853	1.2285	0.3503	-0.3472	-1.9185	0.4926	-0.3053	-2.1148	0.9112	-0.8511	0.9036	-0.4049	0.5882	-0.9328	-2.8829	2.8329	-5.0388	3.2953	0	-2.0161	1.0661	-0.431	-3.2149	1.3233	-0.5792	-2.2135	0.1242	-0.4184
2003/11/11	1.5385	1.2174	1.4774	-0.4815	1.2939	-0.5967	1.7094	-2.0376	2.289	1.699	1.7452	-0.3484	4.89	0.7353	3.5222	1.6975	0.2257	2.7897	-1.6915	0.813	-2.5341	0.7533	0.3711	-0.551	-1.2245	0.4908	2.2222	0.4115	2.5316	0.4329	1.3986	4.6642	0.3883	1.4647	-1.4888	1.0504
2003/11/12	-2.6515	-2.5773	-0.5364	-2.2581	-1.2774	-1.5606	-2.6891	0	-3.0769	-1.6706	-2.4014	0.1399	-0.6993	-1.2165	0.1479	0.1517	-2.027	-3.7578	-1.2146	-1.4113	-5	-1.4953	-1.4787	-2.4931	-2.686	-2.3199	-1.087	-1.2295	-3.4979	-0.5388	-1.7241	-0.1783	-2.5145	-0.6562	-3.4005	-1.0395
2003/11/13	1.1673	2.1164	-1.3867	0	0.9242	0.4878	3.7997	0.64	0.2886	0.4854	0.703	-0.1397	-0.4695	2.4631	0.2954	1.5152	-0.9195	1.9523	-4.8156	1.636	-3.7895	0.5693	1.1257	-1.1364	0.6369	0.375	0.5495	2.0747	0.6397	1.4085	2.4561	6.0714	0.7937	0.6605	-0.9126	0.4202
2003/11/14	2.6923	3.1088	5.0781	0.495	1.8315	0.6068	1.3311	1.2719	0.4317	0.7246	3.1414	0.3497	0.9434	2.6442	0.7364	-1.9403	1.8561	2.766	0.1076	3.0181	0.8753	3.3962	2.2263	1.1494	0.4219	0.8717	-0.2732	0.6098	1.4831	-1.6026	1.0274	1.0101	3.1496	0.1312	1.7105	2.5105
2003/11/17	1.3109	-1.1725	3.7918	-0.4926	-1.0791	-2.1713	-0.821	-0.157	-1.4327	-1.6787	0.5076	-1.6725	0.7009	-1.8735	-0.8772	-0.4566	0.6834	2.4845	4.6587	-0.7813	-0.4338	-0.1825	1.4519	-1.1364	-0.4202	-1.1111	2.1918	-0.8081	-1.4614	0	-0.1695	-3.1667	-1.3359	0	0	0
2003/11/18	-3.8817	-1.8644	3.5817	-0.495	-0.9091	-0.2466	-1.1589	-2.3585	-1.4535	0.4878	-3.367	1.2757	-1.3921	-0.9547	-2.9499	-0.6116	-0.6787	-4.6465	2.1739	-1.5748	-1.5251	-1.476	-1.4311	-1.4368	1.2658	0.6242	-1.0724	-0.611	-1.0593	-0.5429	-2.2071	-1.3769	0	-0.3932	-0.7762	-3.0612
2003/11/19	6.3462	3.2815	4.3568	2.3217	1.4679	0.2472	5.6951	2.2544	2.5074	0.4854	1.2195	0.07	1.4118	3.6145	2.1277	2.3077	2.5057	3.3898	0.5066	2.4	2.8761	4.3071	2.1779	1.1662	0.2083	1.6129	2.439	2.8689	3.4261	1.0917	3.8194	2.7923	2.5145	-0.1316	1.6949	2.3158
2003/11/20	3.6166	5.5184	-0.994	3.4036	3.7975	-0.3699	9.9842	2.6772	5.4676	2.8986	3.2702	0.6294	3.7123	5.1163	4.7619	3.3083	4.2222	8.4016	-0.2016	4.6875	3.0108	4.6679	3.1972	4.0346	3.3264	2.3199	5.291	8.3665	6.8323	7.2354	10.0334	10.017	4.5283	3.2938	4.359	6.9959
2003/11/21	-4.1885	-3.1696	0.4685	-2.9781	-1.0453	0.2475	-2.0173	1.3804	-1.7735	-2.5822	-1.8333	-0.139	-2.4609	-3.0973	-2.2727	-0.7278	-2.3454	-2.2684	-0.202	-3.3582	3.7578	-3.7736	2.926	-1.9391	2.0121	-2.6253	-4.0201	-3.125	-3.876	-1.4099	-1.0638	-3.7037	-3.4296	-1.4031	-2.8256	-2.3077
2003/11/24	5.4645	7.5286	2.998	4.685	2.8169	3.2099	4.8529	7.1104	3.1944	3.1325	3.9049	2.2965	2.7523	8.4475	4.9419	3.5191	3.7118	3.0948	2.834	5.7915	4.4266	7.1301	10.0334	5.0847	2.5641	2.6961	3.9267	2.277	5.0403	7.5587	0.6144	4.1667	4.6729	2.5873	6.9532	5.1181
2003/11/25	2.2453	0.3044	-1.423	2.0062	1.0274	-0.7177	-2.1038	0.9887	1.0767	1.6355	0.1634	-1.0884	4.9107	-0.2105	0.277	0	1.2632	0.7505	-2.0669	-0.365	-0.578	0	4.8632	2.1505	0	-0.4773	1.7632	-0.1855	2.3033	-3.7037	-0.6107	8.6154	0.7143	0.2522	-1.182	-0.1873
2003/11/26	1.5203	-2.2762	1.9029	0.1513	-0.8475	0	0.1433	2.2378	0.6658	-0.6897	0.1631	-1.238	-1.9149	-0.4219	1.9337	-1.983	1.8711	4.2831	-1.1055	-0.5495	-0.5814	-0.4992	-4.3478	1.0526	-0.1923	-0.5995	2.4752	0.1859	-0.5629	-0.4931	-2.3041	1.2748	1.5957	-0.6289	0	-2.0638
2003/11/27	-1.8303	5.4348	1.6742	-1.0574	-2.906	-1.3253	0	-1.368	-3.836	-2.7778	-2.6059	-1.2535	1.3015	-3.6017	-1.355	-1.7341	-4.898	-0.1786	-0.6098	-1.4733	-3.5088	-1.6722	1.0606	1.5625	-3.0829	-2.0507	-5.314	-4.2672	-3.0189	-0.1982	-3.4591	-7.2727	-1.0471	-1.2658	-1.7943	0.3831
2003/11/28	-1.3559	-2.9455	-5.6365	0.458	-1.7606	1.5873	-2.0029	0.1387	0.6878	1.6667	2.8428	0.0705	-1.2848	0	1.3736	0.4412	0.8584	-1.9678	-0.3067	0.1869	0.8081	0.6803	-3.7481	-1.2821	0.994	1.7241	0.7653	1.3566	0	0.2979	0.3257	0.3017	-0.7055	2.4359	1.4616	-1.7176
2003/12/1	2.5773	0.4552	-1.4765	1.8237	2.509	1.4423	3.5036	0.6925	2.459	0	1.3008	1.1276	1.0846	2.8571	1.4905	2.489	3.1915	2.0073	1.0256	2.4254	2.6052	3.5473	2.1807	2.0779	1.378	2.3002	4.557	2.2945	3.1128	1.5842	2.2727	3.609	2.1314	-0.2503	2.2809	2.5243
2003/12/2	1.675	-1.0574	0.1362	-1.6418	2.4476	-0.4739	-1.2694	0	0.4	0.9368	1.2841	0.7666	1.073	-0.2137	-1.7356	0	-0.4124	-0.8945	-0.7107	-1.275	0.7813	-0.6525	-1.0671	-1.7812	1.3592	-1.5385	9.9274	-0.1869	-1.1321	-0.9747	0.9524	-1.4514	0	1.0038	0.5869	1.1364
2003/12/3	-1.318	-0.7634	0.5442	-1.3657	-0.8532	0	-1.1429	-0.1376	0	0	0.4754	-0.1383	-1.2739	-0.4283	-2.038	-0.7143	0	-0.361	2.5562	0.1845	-1.5504	-0.1642	-0.6163	-1.0363	-1.341	0.1202	-2.2026	-0.3745	4.1985	5.9055	0.3145	4.8601	-0.5217	-0.3727	-1.1669	0.1873
2003/12/4	-2.0033	-1.3846	-0.4736	3.2308	-0.6885	0.9524	2.6012	4.5455	0	-1.1601	-1.1041	4.0859	0.6452	-0.2151	0.8322	0.7194	1.4493	0.9058	0.3988	-0.5525	0	-1.3158	-1.5504	-1.0471	0	-1.0804	-0.9009	0.9398	-1.4652	-0.6506	7.21	0.9831	0.3497	-0.9975	2.0071	3.5514
2003/12/5	1.0221	0.624	0.6118	0.149	1.2132	0.3538	-1.2676	1.4493	2.656	-0.7042	-0.9569	0.4657	0.8547	1.5086	-0.2751	-0.4286	2.0408	-2.1544	-0.2979	1.8519	-0.3937	1	1.5748	1.0582	0.5825	2.4272	-0.6818	1.676	-0.9294	-0.8419	-3.8012	0.6954	0.5226	0.8816	0.8102	-0.5415
2003/12/8	-1.0118	-1.3953	-0.2027	-2.381	0.6849	-1.0576	-0.5706	-4.4156	-2.458	0.4728	0.3221	0	1.2712	-2.7601	-1.2414	-1.2912	-2.8	-2.0183	0.1992	-2	0.7905	-0.6601	-1.3953	-1.8325	-0.7722	-0.4739	-2.746	-2.381	-3.1895	0.7547	-1.9757	-6.2155	-2.253	-0.4994	-2.1814	-2.7223
2003/12/9	0.3407	1.7296	-0.3385	0.6098	-1.1905	-0.4751	2.5825	-0.2717	0	-1.1765	0.1605	0.0662	-2.3013	0.8734	1.5363	0.436	0.4115	1.4981	0.8946	0.1855	-1.3725	-1.1628	0.6289	-0.5333	0.3891	-0.119	0	0.3752	0.7752	-1.03	0.7752	1.3255	0.5319	1.0038	-0.4695	1.1194
2003/12/10	1.3582	0.9274	-0.8152	0.9091	-0.1721	-0.5967	1.6783	0.4087	0.7958	-1.4286	1.1218	0.1324	-0.6424	3.2468	0.6878	2.026	0.2049	0.738	-0.5911	1.6667	-0.1988	1.8487	1.4062	2.1448	-0.1938	0.9535	1.8824	1.6822	0.5769	0	0	3.343	0.7055	-0.6211	0.9434	0
2003/12/11	5.6951	0.9188	-0.3425	2.4024	-0.1724	0	0	-0.2714	0.7895	0	-1.1094	-0.1983	1.5086	2.5157	-0.1366	0	0.818	1.4652	-1.3875	1.4572	-3.3865	1.8152	1.5408	1.3123	1.165	-0.9445	-0.6928	-0.7353	-0.3824	1.1353	-1.3846	4.2194	1.4011	0.625	1.285	0.1845
2003/12/12	-0.4754	-0.9105	-2.4742	-1.173	2.418	-0.12	-1.1004	-1.4966	3.0026	0.2415	0.3205	-0.3311	-0.6369	-3.0675	-1.368	0.1418	0.2028	-1.6245	-0.7035	-1.2567	1.0309	-0.1621	-1.9727	0.5181	0.9597	0.8343	-0.2326	-0.1852	-0.9597	0.5613	2.1841	-0.6748	-0.8636	-0.2484	-1.0381	-0.5525
2003/12/15	-2.0701	1.2251	-10.007	-1.3353	-0.3373	0.1202	-1.5299	-0.6906	-1.1407	-0.4819	-1.1182	-0.2658	3.6325	-0.6329	0.4161	1.1331	-1.0121	-1.1009	-1.9231	-1.0909	-0.6122	-1.6234	-0.6192	-1.2887	3.8023	1.4184	-1.6317	1.1132	-0.3876	-0.6512	-1.0687	0.8152	1.7422	-1.6189	-1.049	0.5556
2003/12/16	-2.1138	-2.118	-0.7048	-1.9549	-1.0152	-1.4406	-3.6723	-1.1127	-1.7949	-0.7264	-0.3231	-0.1332	-1.8557	-2.7601	-2.2099	-0.4202	-2.045	-2.0408	-1.032	-0.7353	-0.8214	-0.495	-2.3364	-2.3499	0.3663	-0.9324	-2.3697	-2.0183	-2.1401	-3.3708	-2.6235	-1.3477	-2.0548	-1.0127	-1.2956	-2.2099
2003/12/17	2.8239	4.7913	2.1293	-0.1534	-0.3419	0.4872	-1.173	2.391	0.2611	-0.7317	-1.1345	0.3336	3.3613	0.8734	2.4011	1.4065	-1.6701	0	-1.5641	1.1111	1.2422	0.1658	0.9569	0.8021	-0.5474	0.1176	-0.4854	-1.8727	-1.1928	-1.5504	-3.1696	1.3661	1.7483	-0.6394	1.6706	1.8832
2003/12/18	-3.5541	-4.8673	2.7027	-3.6866	-4.9743	-1.0909	-2.819	-3.1593	-2.474	0.2457	2.623	0.1995	0.2033	-5.4113	-4.6897	-0.5548	-0.8493	-5.303	0.7415	-1.2821	-3.8855	-3.6424	-3.1596	-3.183	-4.4037	1.1751	-0.9756	-2.4809	-3.6217	-0.5906	-0.491	-3.504	-2.0619	0.9009	-3.169	-2.403
2003/12/19	-7.3702	-7.5969	0.2256	-3.9872	-2.7076	-2.5735	-8.2443	-4.9645	-5.6075	-0.2451	1.7572	0.0664	-5.071	-7.0938	-4.4863	-1.6736	-3.212	-7.2	0.2103	-6.1224	-4.8936	-4.9828	-5.7096	-7.1233	-0.1919	-1.5099	-8.3744	-4.3053	-4.1754	-1.7822	-9.2105	-10.0559	-7.193	-0.3827	-3.5152	-4.5455
2003/12/22	1.8083	3.0201	0	0	-0.1855	2.1384	8.985	1.0448	1.273	0.2457	1.8838	-0.5305	-0.2137	2.9557	3.1818	2.2695	5.7522	2.5862	5.1417	5.5336	-3.5794	0.9042	2.5952	-0.59	0.7692	0.5896	2.1505	2.863	3.7037	2.1169	3.0797	-5.9006	2.0794	0	1.7588	2.1825
2003/12/23	-0.7105	0.1629	-0.6002	0.3322	0.9294	-0.4926	-0.6107	-0.8863	-0.5587	-0.7353	-1.0786	0.4667	4.9251	0	1.6153	0.1387	3.3473	-1.2605	-1.1976	-0.7491	-1.8561	0.3584	-1.1804	-0.5935	0.1908	1.524	0.2632	-0.5964	0	-1.0859	-1.5817	2.9703	0.7407	1.2804	0.4938	-1.165
2003/12/24	-1.2522	-0.6504	2.4151	-0.9934	-1.2891	-1.1139	-2.3041	0	0.8427	0	0.7788	0.7963	2.6531	-0.4785	-0.1445	-0.831	1.8219	-0.8511	-1.0101	1.8868	2.6005	0	-0.6826	-0.2985	2.6667	0.2309	-1.3123	-2	-1.6807	0.3992	-0.8929	1.4423	-0.9191	-1.2642	0.7371	1.7682
2003/12/25	1.8116	0.491	2.0634	1.6722	0	0.3755	2.5157	-0.5961	-0.8357	0.7407	0.9274	0.395	-0.7952	0.4808	1.1577	-1.9553	-2.1869	-0.8584	-1.2245	4.0741	-0.4608	1.0714	1.3746	2.0958	1.1132	7.7189	-1.5957	0.8163	0.2137	-1.6899	0.5405	6.793	1.1132	-2.4328	0.4878	-1.7375
2003/12/26	0.7117	-0.1629	1.5884	1.6447	0	-0.3741	0.7669	0.8996	0.8427	0	-1.5314	0.9836	-1.2024	0.9569	-1.1445	0	-0.2033	1.7316	-1.2397	-4.0925	-0.463	-0.53	0	-0.8798	0.5505	1.3904	6.7568	0.2024	1.0661	2.0222	0	-1.6272	1.1009	-0.5249	1.4563	-0.3929
2003/12/29	1.7668	0	0.3554	10.0324	-2.6119	0.2503	0.9132	-1.7831	-1.1142	0.2451	-1.7107	0.1299	-3.4483	-2.1327	0.4342	-1.4245	0	1.0638	0.4184	-2.0408	-1.8605	0.3552	0.8475	-0.8876	-1.8248	7.2785	-4.0506	-1.4141	-1.0549	-0.7929	-1.6129	6.9173	0.363	0.2639	1.6746	2.9586
2003/12/30	-3.6458	-1.3051	-1.3456	-2.7941	-1.341	0.2497	-0.7541	0.1513	0.1408	-0.489	1.2658	-0.3891	-1.4706	-0.9685	-2.7378	4.1908	-1.4257	-2.5263	0.5208	-1.3258	-4.9763	-3.0088	-2.0168	-1.4925	-2.6022	2.0649	0	-0.2049	-1.4925	-0.999	-3.2787	0.8439	-3.255	-0.2632	-1.6471	-0.3831
2003/12/31	-1.8018	-1.4876	5.5994	5.7489	-2.5243	-0.2491	-3.7994	0.9063	0.1406	5.6511	-2.0313	-0.5859	-1.919	-0.2445	-1.1852	-2.7739	-3.719	-1.2959	-1.7617	-1.3436	0.9975	-1.8248	-1.7153	-1.2121	-1.5267	-0.4817	-2.3747	0.4107	-1.9481	0.9082	-2.0716	-6.4156	-1.4953	0	-0.9569	0.3846
2004/1/2	0	-0.1678	-9.9932	-0.7153	0.1992	-0.6242	0.6319	1.0479	0	-2.7907	1.1164	-1.3098	-0.8696	0	-0.8996	0.8559	0	-1.3129	0.4219	0.3891	-1.4815	1.3011	-0.6981	-0.3067	5.0388	-3.3882	-0.2703	1.227	1.1038	-2.2	1.9231	8.7928	0	-0.6596	-1.4493	-2.1073
2004/1/5	-2.0183	-0.8403	-4.3807	-1.4409	0.3976	2.7638	0.7849	-0.8889	3.6517	-1.9139	1.5773	-0.4645	-5.0439	-0.7353	1.5129	0.1414	-1.9313	-2.8825	1.5756	-1.1628	0.7519	-1.6514	0	-2.1538	1.476	-2.6052	-1.897	-1.0101	-1.0917	-6.7485	0	2.1918	-0.3795	-9.9602	0.2451	0.7828
2004/1/6	1.6854	-0.339	-4.2654	-2.193	0.7921	-1.1002	1.2461	2.3916	-1.084	-0.7317	-2.1739	-0.0667	2.7714	-0.9877	1.6393	1.2712	-0.6565	-4.5662	-0.3102	-0.9804	3.9801	2.4254	1.7575	0.6289	-1.4545	1.9547	-0.8287	-3.2653	-1.5453	-5.7018	-0.7547	-1.2064	-0.5714	-4.4248	1.5892	-0.7767
2004/1/7	-0.5525	1.8707	2.1452	2.3916	-0.9823	0.3708	4.4615	3.9416	-0.137	-0.9828	1.4286	0.1334	-4.7191	-0.4988	-0.2933	4.6025	2.2026	1.9139	2.5934	1.1881	4.7847	-0.3643	-1.5544	-0.625	1.2915	-4.8436	1.6713	1.0549	2.2422	3.6047	2.4715	-2.3066	0.7663	5.8642	1.5644	1.3699
2004/1/8	3.3333	2.1703	0.1616	1.6058	0.7937	2.5862	2.0619	3.9326	1.9204	0.2481	0.626	0.8661	1.8868	3.7594	2.7941	0.6667	0.2155	3.9906	-0.91	1.7613	-2.0548	4.3876	3.5088	2.2013	0.3643	2.5451	1.3699	2.2965	2.4123	0.5612	3.7106	2.7778	3.0418	4.519	4.3839	3.2819
2004/1/9	-0.1792	2.1242	-2.8226	-0.7184	3.1496	-0.3601	-0.1443	0	9.825	0.2475	0.1555	-0.7926	4.3981	0.2415	0.5722	-0.9272	-0.6452	2.9345	-2.9592	-0.5769	0.2331	-1.5762	-0.1695	0.9231	-0.5445	-3.1024	0.8108	1.0204	1.0707	0	10.0179	-1.0811	-0.5535	-2.5105	-1.5891	-0.7477
2004/1/12	1.6158	-0.16	-1.7427	3.6179	0.5725	-0.4819	0.8671	3.3784	-1.4706	0.2469	1.8634	-0.6658	-0.4435	-0.241	0.8535	0.4011	-0.4329	-1.7544	-2.4185	1.1605	-0.9302	-0.1779	0.1698	0.3049	0.365	2.0277	1.8767	-0.202	-1.0593	-0.4464	-0.1626	-3.5519	2.4119	0	2.4221	3.2015
2004/1/13	2.4735	1.6026	1.2669	-0.1397	0.5693	3.5109	1.1461	3.268	-1.8657	0	-1.2195	0	1.3363	3.1401	2.5388	-1.4647	0	6.25	-0.2155	0.956	4.6948	2.4955	1.3559	1.8237	3.2727	0.2092	1.5789	1.8219	3.8544	2.5785	5.8632	8.0737	1.8116	-0.2861	0.6757	0.1825
2004/1/14	-0.6897	-0.4732	0.0834	-2.2378	0.3774	-0.5848	-2.8329	-1.3924	-2.1546	-0.2463	-2.1605	2.4799	1.5385	-0.9368	-0.8253	-0.1351	5	-1.0504	-1.4039	0.3788	-0.6726	1.5652	0.1672	-0.2985	4.9296	-1.1482	0.2591	0.994	-1.4433	0	-4.3077	9.9607	0.1779	0.4304	1.6779	-0.3643
2004/1/15	0.1736	0.9509	-0.9167	-1.5737	-0.3759	-0.2353	-0.8746	10.0128	-0.1295	-0.2469	-0.6309	2.6161	-3.2468	-1.6548	-1.387	1.4885	-3.3126	2.7601	0.9858	-0.7547	-2.9345	-0.5137	1.0017	-1.497	-0.5034	-4.3295	-2.0672	-1.1811	-1.2552	0.6557	-1.6077	-10.0119	-0.7105	0.2857	-2.3102	0.5484
2004/1/16	-0.3466	0.6279	-1.0093	1.3081	-0.566	1.1792	3.0882	-0.1167	0.9079	0.7426	1.746	0.1912	1.566	0.4808	0.7032	1.0667	1.4989	7.6446	0.8677	-0.3802	0.6977	2.5818	1.8182	0.304	-0.3373	3.9735	-0.2639	2.7888	2.3305	-0.2172	1.7974	-6.2252	0.8945	2.5641	1.0135	1.6364
2004/1/29	6.087	3.9002	4.503	3.2999	4.1746	1.049	5.2782	0.3505	3.3419	1.4742	2.4961	-0.5725	5.0661	10.0478	2.7933	1.9789	4.0084	2.4952	2.6882	4.0076	3.2333	4.698	2.9221	3.9394	0.6768	1.2739	3.4392	3.2946	4.9689	2.2851	4.1734	1.8362	4.078	3.1944	3.5674	4.1145
2004/1/30	10	0.3003	-0.6504	1.3889	0.3643	-1.2687	-2.3035	3.0268	-1.1194	0.7264	-1.5221	3.199	0.6289	0.4348	1.9022	-1.5524	-3.4483	-2.4345	-1.466	2.2018	3.132	0.9615	0.3155	2.9155	1.6807	5.1363	-0.2558	-1.8762	-1.5779	0.5319	-8.4746	-2.7739	1.1925	0.1346	-2.9064	2.7491
2004/2/2	9.9851	3.8922	1.3912	3.4247	2.3593	1.5187	6.7961	-1.1299	4.1509	1.2019	2.0093	4.1538	5	2.381	1.8667	2.7595	3.9916	2.6871	2.5505	2.3339	2.603	7.4603	1.7296	1.983	2.4793	-0.0997	4.359	3.6329	4.4088	1.7989	1.6835	0.5706	3.7037	-0.5376	0.4435	10.0334
2004/2/3	1.4905	-0.5764	0.0807	0.6623	3.9007	-0.1151	0.9091	-2.9714	0.8454	1.4252	2.5758	2.381	0.9921	1.6913	0.1309	-0.1279	4.8485	2.8037	2.6943	0.5263	2.1142	0.1477	0.1546	3.6111	0	-0.7984	3.1941	2.3985	1.1516	1.0395	6.7881	9.078	0	2.8378	0.9934	1.8237
2004/2/4	4.0053	3.1884	4.6774	2.2368	0.5119	1.1521	1.1583	1.649	1.7964	2.8103	1.034	-1.7442	0	4.5738	1.3072	1.2804	0.7707	0.9091	1.9173	1.5707	3.3126	3.9823	1.6975	2.4129	0.3226	0.2012	0.7143	2.3423	2.8463	3.0864	10.0775	1.3004	0.8117	5.5191	2.2951	6.7164
2004/2/5	2.8241	0.1404	3.8521	-0.6435	4.9236	0.1139	-0.2545	4.635	1.5294	4.1002	-1.1696	-1.5385	2.3576	6.7594	1.5484	1.5171	3.4417	3.4234	3.7624	2.4055	5.01	2.1277	2.1244	7.5916	1.2862	2.9116	6.1466	2.993	4.2435	0.5988	2.3944	6.4185	2.7375	1.2453	1.9231	1.6783
[truncated: 4,842 more rows]
[truncated: 450 more columns]
