# Supplementary material for: Can systematic skewness factors predict future interest rates: Evidence from China
Source: PLoS One. 2026 Feb 5;21(2):e0334345. doi: 10.1371/journal.pone.0334345 (PMC12875505; doi:10.1371/journal.pone.0334345)
Supplement: S1 File — Data1.zip comprises data such as the monthly price change of the SSE index, dividend yield, daily stock data and daily price change of the SSE index. (ZIP) [file pone.0334345.s001.zip › Daily stock data/Daily price change/Daily price change:opt.CSV]

	000016.SZ	000017.SZ	000020.SZ	000025.SZ	000026.SZ	000030.SZ	000156.SZ	000333.SZ	000417.SZ	000419.SZ	000428.SZ	000430.SZ	000501.SZ	000521.SZ	000524.SZ	000526.SZ	000533.SZ	000541.SZ	000550.SZ	000558.SZ	000559.SZ	000572.SZ	000581.SZ	000589.SZ	000599.SZ	000607.SZ	000610.SZ	000622.SZ	000625.SZ	000651.SZ	000663.SZ	000665.SZ	000678.SZ	000679.SZ	000681.SZ	000700.SZ	000715.SZ	000719.SZ	000721.SZ	000726.SZ	000753.SZ	000757.SZ	000785.SZ	000793.SZ	000800.SZ	000801.SZ	000802.SZ	000850.SZ	000851.SZ
	���A	���л�A	���A	����A	���Ǵ�	���¹ɷ�	������ý	���ļ���	�Ϸʰٻ�	ͨ�̿ع�	����Ƶ�	�żҽ�	���̼���	��������	���Ͽع�	ѧ�����	˳�ƹɷ�	��ɽ����	��������	��������	����Ǯ��	��������	���ڸ߿�	������̥	�ൺ˫��	��ý�ع�	��������	����ʵҵ	��������	��������	������ҵ	�������	�������	��������	�Ӿ��й�	ģ�ܿƼ�	������ҵ	��ԭ��ý	������ʳ	³̩A	���ݷ�չ	����ɷ�	��Ȼ֮��	���ż���	һ�����	�Ĵ�����	�����Ļ�	��ï�ɷ�	�ߺ�ɷ�
	�ǵ���(%)	�ǵ���(%)	�ǵ���(%)	�ǵ���(%)	�ǵ���(%)	�ǵ���(%)	�ǵ���(%)	�ǵ���(%)	�ǵ���(%)	�ǵ���(%)	�ǵ���(%)	�ǵ���(%)	�ǵ���(%)	�ǵ���(%)	�ǵ���(%)	�ǵ���(%)	�ǵ���(%)	�ǵ���(%)	�ǵ���(%)	�ǵ���(%)	�ǵ���(%)	�ǵ���(%)	�ǵ���(%)	�ǵ���(%)	�ǵ���(%)	�ǵ���(%)	�ǵ���(%)	�ǵ���(%)	�ǵ���(%)	�ǵ���(%)	�ǵ���(%)	�ǵ���(%)	�ǵ���(%)	�ǵ���(%)	�ǵ���(%)	�ǵ���(%)	�ǵ���(%)	�ǵ���(%)	�ǵ���(%)	�ǵ���(%)	�ǵ���(%)	�ǵ���(%)	�ǵ���(%)	�ǵ���(%)	�ǵ���(%)	�ǵ���(%)	�ǵ���(%)	�ǵ���(%)	�ǵ���(%)
1997/1/2	-0.1952	3.8235	3.271	9.6115	3.1008	3.2258			1.0395	-3.8183	2.1935	-0.8072	3.1336	0.3984	0.9859	6.3158	2.6157	1.3333	0.8929	6.9565	8.2301	10.3448		2.5078	1.7794	7.8534	10.0091	0.9964		-4.3896	-0.2098	-1.0095
1997/1/3	-1.1734	-3.966	-4.1629	2.7985	-1.5038	-1.875			-3.9781	-2.2587	1.6414	-4.1591	-5.0938	-1.4286	-2.9289	-1.3201	7.0588	-1.462	-2.6549	-2.7642	-5.1513	2.3437		-1.8349	-4.8951	-6.7961	-7.2787	-3.9464		-2.0103	-6.7975	-5.3537
1997/1/6	-3.628	-9.1445	-10.1039	-9.0744	-6.5649	-7.2611			-5	-7.0028	0	-6.6038	-9.2279	-4.0258	-7.3276	-10.2564	-8.4249	-3.4866	-8.1818	-8.3612	-3.6207	-9.9237		-1.9938	-5.9559	-10.2083	-10.0803	-7.19		-10.036	-8.1955	-9.9663	118.068
1997/1/7	2.601	6.4935	8.7185	3.992	3.268	3.9835			5.4887	2.8614	-1.1801	2.5253	4.1494	2.349	3.876	10.0621	5	1.9216	4.3564	6.3869	4.4723	5.7627		2.8608	4.222	5.4524	4.9603	3.5573		2.188	6.3882	5.3852	-1.9688
1997/1/8	-0.934	-2.439	-2.3188	-0.7678	-0.712	-1.5852			-0.8553	-2.6354	-2.9541	-1.4778	0.5976	-1.8852	-0.7463	1.693	-1.1429	-0.7541	1.3283	-2.7444	-1.7123	-0.641		-1.1125	-0.2251	-1.5402	-2.1739	-1.5267		-2.2919	-1.4627	-2.4131	-1.59
1997/1/9	0.1347	3.125	0.4946	0.3868	1.8327	1.4765			0.5032	0.3759	-0.7772	5	-0.099	0.1671	2.2556	-0.111	0.9634	0	0.1873	2.1164	3.5714	0.9677		2.625	6.015	0.5587	0	3.1008		-0.6173	1.4062	1.6727	3.2738
1997/1/10	0.8742	-0.6061	-1.1811	0	4.8513	0.7937			0.7868	2.2472	0	-0.9524	0.892	0.9174	3.9706	5.8889	0.1908	1.8237	0.3738	0.5181	0.9251	0.3195		-0.1827	-0.2128	0.6667	2.4155	-0.9023		4.7516	3.621	1.5737	-1.1939
1997/1/13	0.6667	8.2317	2.7888	5.5877	0	4.8556			2.3421	6.2271	0.1958	1.6346	3.831	1.4876	3.819	4.4071	6.6667	0.5224	10.0559	4.811	2.5	10.1911		0.6711	4.5487	4.3046	3.7736	3.9454		0.504	4.0149	4.0845	-0.2083
1997/1/14	-1.5232	-4.6479	-1.4535	0.365	-2.1642	-3.5044			-2.9126	-4.2069	-2.4756	-3.7843	-3.7843	-2.2801	-4.6322	-4.4221	-4.2857	-2.3014	4.9069	-3.6066	-4.4715	2.0231		-1.9394	-2.9232	-3.7037	-4.7273	-3.6496		-3.2448	-5.218	-4.1272	1.0856
1997/1/15	0.7397	0.4431	-1.1799	4	2.8986	0.5188			1.0714	-0.144	-0.8016	0.3933	0.59	0.25	0.2857	1.7876	0.3731	0.6839	-0.3226	2.0408	2.1277	-0.8499		0.4326	2.7311	0.6593	1.145	3.7879		-0.2744	2.4887	1.3409	-0.0826
1997/1/16	1.2684	-1.4706	-1.194	-2.4476	0.8154	-0.9032			0.3534	-0.721	3.5017	0.4897	-0.782	1.4131	-0.2849	-2.2727	0	1.1321	-0.4854	3.3333	-0.8333	-0.2857		5.4154	-2.1813	-0.4367	-0.4717	-1.6058		-0.0306	-1.2509	-0.4178	-0.3721
1997/1/17	1.8457	0.7463	0.7049	-0.8961	3.8971	2.2135			1.4085	0.4357	-1.3012	0.0975	1.5764	3.9344	2.2857	0.9514	0	1.791	0.3252	-0.8065	0.4202	0.7163		3.5026	2.0906	0.5482	0.2844	1.2611		0.7645	0.5961	1.2587	1.6183
1997/1/20	0.3236	4.7407	0.8	0.7233	0.2831	9.5541			2.5	-0.2892	-1.2525	-1.0711	8.1474	0.7886	0.5587	-0.5236	1.3011	1.0997	3.5656	0.4878	0.4184	1.4225		2.9893	3.413	0.4362	0.3781	1.0989		-0.091	0.3704	1.7265	4.0425
1997/1/21	0.5161	1.8388	1.1905	-2.3339	0.2117	4.4186			-1.2195	-2.103	-1.0013	-1.5748	-2.2422	-0.313	4.1667	-0.3158	2.0183	-0.3626	-2.1909	-1.2945	2.5	-1.2623		-1.2596	-1.9802	0.9772	-1.4124	-1.5942		-0.4253	-0.5166	-1.0183	-2.2763		176.9811
1997/1/22	3.3376	6.5278	0	0.1838	0.6338	0.6682			0.3429	1.1111	0.2697	-0.2	0.2752	1.3344	9.8667	-1.3728	-0.8993	2.6201	0.48	0.1639	3.9837	0.8523		8.0422	4.5118	-0.2151	0.5731	0		2.0744	0.0742	0.1372	1.6064		4.564
1997/1/23	1.8012	-0.7823	4.5098	0.1835	-0.14	1.8805			3.691	-1.8315	-0.4035	0.7014	2.1958	3.1758	5.4612	1.4989	0.9074	3.1206	0.9554	0.6547	0.7037	1.2676		0.308	2.5129	0.7543	0.6648	1.2518		0.1793	10.0074	2.0548	-0.9486		-1.4332
1997/1/24	-0.4881	1.0512	1.7824	2.0147	-2.3125	-0.8686			-0.1978	-0.3731	-0.4727	-0.4975	-1.5219	-0.5255	-1.0357	2.2152	1.4388	-1.1004	0	2.439	-0.3882	0.1391		-0.8188	0.6914	0.9626	2.1698	1.0909		-0.9547	3.6388	-1.3423	-1.237	73.2653	-0.5288
1997/1/27	2.6364	-0.5202	3.2258	1.0772	2.2956	4.2716			0.7266	6.5169	3.1208	10	2.4545	1.7358	-0.1163	0.1032	5.4965	-0.2086	3.9432	0.6349	3.5853	6.1111		0.5676	0.437	2.1186	2.5854	2.8058		2.9518	2.0806	2.0408	-0.2828	1.0012	-0.2658
1997/1/28	-1.3142	1.9608	-0.1786	1.7762	-1.122	-2.3109			-1.3115	-2.6723	-1.0526	2.5455	-1.331	-1.4837	2.6775	1.0309	-1.0084	-0.6969	-0.1517	5.0473	-2.1821	3.534		1.0262	-1.4295	-1.2448	0.5401	-1.3996		-1.4043	-2.3567	-0.5333	-0.3241	-0.9913	-2.0653
1997/1/29	1.6949	-2.3077	-2.8623	-1.9197	-1.0638	0.1075			0.3987	-2.4566	-0.7314	-0.8865	-0.5396	-0.0753	-1.2472	3.1633	-1.528	0.3509	-1.2158	-2.4024	-0.9231	1.7699		-1.2189	-1.3241	1.5756	-1.88	-1.2065		-0.8012	-1.2394	-1.4745	0.4065	-1.1779	-1.0884
1997/1/30	0.6548	2.0997	-1.5654	1.9573	0.3584	-0.7519			-0.7942	0.6667	-1.0047	0.7156	-0.1808	-0.2261	0.2296	-1.8793	1.5517	0	0	2.9231	0.1553	0.4969		-0.7712	-0.1278	2.7921	0.1825	0.1437		-0.2094	-1.5192	-0.7483	-1.0931	0.4172	-1.0316
1997/1/31	-0.0591	-1.928	-1.5903	0	0.8571	-0.4329			-0.0667	-1.3245	-0.406	-0.3552	2.1739	1.2085	0.1145	-1.7137	-1.528	1.1189	0.7692	-1.6442	-0.7752	-2.5958		1.1399	1.0877	-1.5091	0	-0.4304		0.8693	-0.4024	1.0966	1.8011	-0.4748	-0.278
1997/2/17	0	0.5242	-1.2357	3.1414	1.8414	-0.2174			-1.3351	-1.2677	1.5625	0.9804	1.4184	-1.2687	0.4577	-0.5128	1.2069	-1.5906	6.8702	1.5198	-0.7813	0.6345		-0.3586	-1.1392	3.8815	0.5464	0.1441		0.9807	-2.3569	1.3559	0.4825	-0.7752	1.4634
1997/2/18	-10	-10.0391	-10.0096	-9.9831	-10.0139	-10.0218			-10.0812	-9.9698	-9.9666	-9.9735	-10.0524	-9.9773	-10.1367	-10	-10.0511	-9.8384	-7.7143	-10.0299	-10.1575	-9.8361		-10.1799	-9.9872	-10.0295	-9.8732	-10.1439		-10.0647	-10	-10.1003	-10.004	-10.0361	-10.0275
1997/2/19	5.9172	5.6522	3.8503	9.5865	4.7913	5.9322			4.1384	3.5235	3.2689	6.8627	5.2478	4.7859	6.0837	4.811	8.5227	6.4692	9.9071	7.1547	3.5057	6.2937		5.7241	4.4097	9.2896	5.4271	6.3251		5.5628	6.0536	4.4643	2.7123	3.4068	5.1908
1997/2/20	-1.7381	-3.4294	-4.6344	-2.916	-3.6136	-4.2286			-2.7457	-4.7812	-2.3022	-3.0275	-3.8781	-2.7244	-2.6284	-4.4809	-0.8726	-1.9766	1.6901	-2.1739	-1.1854	-3.8158		-2.5447	-3.8147	-3.4	-3.1459	-4.1416		-3.2238	0.578	-3.2051	-2.2511	-2.7778	-4.717
1997/2/21	0.7581	1.9886	3.8877	4.2403	2.3718	3.1026			2.6746	10.0426	5.3019	2.0814	1.8252	1.7298	1.5951	5.9497	1.7606	1.5683	-0.554	2.381	1.4567	4.788		1.1111	2.6912	0.3106	1.9685	2.121		1.5695	0.2155	2.9433	2.5686	2.6578	1.904
1997/2/24	-0.3762	3.7604	1.0395	2.5424	-1.3453	0.463			1.3025	6.4192	3.4266	-0.7414	0.0943	-0.3239	-0.1208	-0.432	0.8651	0.0735	0.1393	10.0775	-1.1824	-0.2611		-0.9341	0	0.7224	0.3861	3.0769		-0.9776	-1.0753	2.2873	0	-2.2654	-1.1958
1997/2/25	1.0069	-0.2685	1.3374	0.3306	0.6818	4.8387			1.4286	5.3779	10.0068	3.7348	9.9906	1.381	2.2975	6.7245	-0.5146	1.0287	-0.4172	-1.2676	9.8291	3.6649		3.4387	4	0.7172	2.5	0.3731		0.6369	1.4493	2.7254	-1.5544	2.3179	0.9834
1997/2/26	2.1807	1.7497	2.5381	2.6359	2.4078	0.8791			2.9577	0.4138	1.1678	3.9604	10.0257	2.8045	1.8913	0.2033	5	1.8182	0.5587	2.9957	-1.0895	4.5455		1.3405	0.7958	2.8484	1.3133	2.6022		3.481	7	1.3605	2.3246	5.5016	3.5206
1997/2/27	-0.1829	6.2169	2.2772	0.321	-0.3674	-0.1089			-0.0684	6.25	2.9162	-0.4329	0.3894	-0.7794	0.6961	1.7241	0.1642	-0.3571	0.1389	-0.9695	3.8552	2.1739		1.0053	-0.6579	-1.088	0.0926	1.3043		0.5505	-1.7356	7.3826	-0.5572	-1.411	-0.5065
1997/2/28	0.3054	6.4757	1.4521	3.68	0.295	3.3806			0.2738	2.0039	9.9764	5.3043	4.8099	0.6284	0.8065	1.6949	0	0.5018	1.1096	0.979	0.6061	1.6548		1.8858	0.7947	1	1.7576	0.8584		0.365	1.7663	0.625	0.4741	1.1201	1.0182	-78.12
1997/3/3	2.1924	1.6374	5.4389	3.0864	2.2059	2.3207			4.4369	0.7605	5.475	10.0743	1.7024	3.5129	3.2	5.4902	2.9508	6.99	3.4294	5.1247	3.5392	2.3256		4.3702	3.4166	4.9505	5.5455	4.9645		5.9091	2.9372	1.5528	0.6006	5.1077	7.2714	0.0914
1997/3/4	-1.6091	-1.1507	-0.6335	3.1437	-0.4317	-1.5464			0	-1.8868	-2.5954	2.5506	-2.6201	-0.9804	1.2182	-2.4164	0.7962	-0.9333	-1.1936	-1.9763	-2.1091	-2.5		-0.7389	3.5578	-0.4717	1.4643	-1.8919		-1.2017	9.5979	1.7737	2.3454	-0.5269	5.302	-0.8219
1997/3/5	-1.7565	3.1432	3.1876	-4.4993	-2.0954	1.5707			-0.6536	-3.3333	1.3584	-3.6576	-3.5874	-2.2848	-2.5164	3.9048	-1.7378	-2.8937	-2.4161	-2.0161	-3.4918	-3.38		-2.6303	-3.9264	-4.2654	-4.584	-2.2039		-3.0408	-4.7337	-4.387	0.9167	-3.0018	-1.4022	-3.8214
1997/3/6	0.4316	1.0158	4.6778	2.4316	0.5166	0.8247			1.3158	0.1326	1.0309	2.0501	4.4961	0.6235	1.5713	0.8249	0.6431	1.386	1.1004	1.2346	1.4627	1.4475		0.6626	1.2771	2.7723	1.4235	0.5634		0.3584	1.0559	0.3143	0.289	2.2451	5.042	1.2446
1997/3/7	1.7802	-2.2346	-2.3609	-1.632	3.0837	1.227			-1.2987	-1.5894	2.551	-1.0417	-2.003	1.2393	3.3149	-2.7273	-1.278	0.0684	-0.9524	-1.2195	-0.4552	-1.9025		-0.6076	-1.7654	0.7707	-0.8772	-0.1401		-0.1488	-2.2741	0.5639	-1.2762	-0.178	-2.2769	-1.1348
1997/3/10	0.2413	0.5714	0.3454	0.6033	4.7009	5.0505			1.3158	6.9314	9.7512	4.5113	0.0757	-0.153	8.2353	1.6822	0.3236	-0.0683	1.6484	0.6859	0.6098	1.0909		0.8151	1.3479	0.1912	1.8584	3.9972		1.3413	1.2579	-1.5576	0.0625	5.2319	1.1965	-0.1913
1997/3/11	0.6017	2.2727	-0.0861	1.0495	-0.7483	-0.1923			4.1558	6.9855	3.3545	3.4532	6.1271	1.1494	0.3953	0.1838	2.9032	0.4785	0.2703	0.9537	4.3182	4.1966		1.5664	3.3566	2.3855	2.5195	3.8436		1.1765	2.6087	6.3291	2.5	2.2034	3.7959	1.1979
1997/3/12	2.811	-1.3333	0.6891	3.8576	-0.4112	-1.3487			-1.3092	-1.1765	0.2193	-0.6259	-1.9244	2.5	-1.0827	-0.1835	0.7837	1.2245	-0.2695	1.0796	-1.4524	0.2301		2.9851	1.1642	0.466	-0.2542	4.1558		10.0291	-0.0605	4.1667	5.4268	-0.7186	-1.259	9.9905
1997/3/13	2.3851	-0.7883	1.4542	-3.2857	1.0323	-1.7578			-2.0215	-3.5119	-3.2385	-2.0294	-1.6715	-1.3304	4.3781	-0.9191	-2.4883	1.3441	-1.3514	-2.1362	-2.5055	-3.5591		-1.8357	2.4833	-1.9481	1.4444	-2.0574		3.6196	-1.6354	-0.1143	-2.7762	-1.5033	1.5179	1.4206
1997/3/14	1.9886	0.5675	-1.855	-1.034	-0.2044	1.8887			2.1921	3.0228	-0.9498	1.9286	-0.2217	0.7491	1.1439	0.0928	-0.638	1.4589	1.7808	-0.6821	0.8314	0.7143		9.6949	-0.1182	0.473	1.7588	1.5277		0	0.9852	2.6888	-0.6544	4.2962	5.1435	-0.7216
1997/3/17	9.2479	0.4515	-1.9759	-1.0448	0.2048	-1.2683			2.776	-0.2395	8.1735	2.1724	0	4.9071	3.2045	-0.0927	0.1605	4.1176	-1.6151	-0.5495	2.024	-1.0638		3.7236	2.2485	-0.565	-1.3169	-0.5643		1.8613	1.7683	9.5265	-0.5389	-0.4336	0.1138	-1.5391
1997/3/18	1.5808	-1.9101	1.0517	2.5641	-1.2262	3.7549			3.7446	-2.7611	0.0422	-2.6063	0	-1.1339	-0.9132	5.102	-0.8013	-2.0716	2.5992	0.6906	-1.396	2.7479		0.7785	-2.4884	-0.5682	-0.3336	-2.2699		-1.3767	0.3595	-2.5432	-1.2643	1.3065	1.5909	0.2171
1997/3/19	-1.3554	-1.7182	-2.6019	-2.9412	0.3448	-2.7619			0.5325	-0.6173	-3.2911	-1.0563	-0.7407	0.4301	4.5161	-0.1765	0.8078	1.0256	-2	-0.5487	0.5216	2.2093		1.1159	0.7715	0.8571	2.1757	2.9677		-0.8883	6.0299	-1.0438	2.561	5.8571	5.481	3.1196
1997/3/20	-4.7328	-1.1655	-3.1167	-0.4545	-3.0928	-2.8404			-5.9447	-3.0435	-5.0175	-0.7829	-0.7463	-2.4268	-4.321	-5.1282	6.0897	-4.8223	-0.2721	-1.1034	-3.4841	3.0717		-2.2496	-4.2992	1.5109	-0.6552	-2.2556		-3.201	-3.8288	-1.846	-3.151	-5.7868	-4.1888	-4.4118
1997/3/21	2.5107	2.2406	0.3676	1.6743	0.9929	1.3105			3.2541	3.139	0.1837	0.4304	1.6541	2.414	1.3825	2.2367	5.287	2.6667	0.955	6.6946	3.6866	9.6026		3.1264	1.4769	4.6512	2.2259	1.7949		3.9683	3.5714	8.4901	2.1486	3.9871	3.3758	1.978
1997/3/24	5.0026	3.1142	2.5641	3.7425	2.5281	3.5821			0.9091	-2.795	-5.7772	-1.0714	2.8107	2.8571	1.2358	-0.6381	0.4304	0.8442	10	3.9216	4.1481	9.8691		1.3895	-0.2426	2.2222	-0.5645	-7.7456		6.8193	-1.6393	4.21	3.3654	-1.6062	-2.3019	0
1997/3/25	0	3.2438	-0.1786	9.6681	-0.4795	5.4755			2.4024	1.5974	4.6229	2.5271	2.0863	10.2083	-0.5086	0.2752	-1.7143	4.6362	-1.1057	-3.3962	-0.9957	-1.0082		3.1977	3.2827	-2.6087	-0.6488	-1.0239		-2.3344	-1.4368	-0.6179	-0.5814	-1.3165	-0.8219	6.8966
1997/3/26	-0.0496	3.6836	0.2683	10	3.8541	-0.1821			0.9971	0.1887	-3.1163	0.6338	5.0035	5.9861	2.1472	1.9213	2.3256	0.8	-1.3665	1.0417	10.1293	6.8519		7.4447	0.6474	3.0357	0.4082	0		-1.4878	-0.5831	1.1478	2.924	-0.0534	7.4033	5.3226
1997/3/27	-2.1847	-1.9854	5.9768	10.0478	-2.6508	0.5474			4.3554	2.0088	-2.7844	-1.7495	-2.7517	-4.8157	-2.2022	2.4237	2.1307	-2.1368	-1.1335	1.2887	0.7175	0.8666		-0.7865	0	-2.773	-1.0569	-0.2069		0.5447	2.1701	-2.0331	3.5227	-1.3348	-4.7325	-1.2251
1997/3/28	-1.269	-0.8529	-3.1987	2.5	0.4084	2.0871			-1.7251	-2.8923	0.3951	-0.3561	-1.1042	-1.9988	-0.3071	3.1551	-3.7552	0.6238	-2.5478	-2.2901	1.2953	-2.0619		-2.7935	-1.1111	-1.8717	-0.493	3.3172		-1.3543	-1.3203	-0.3378	-1.2623	-0.4329	0	-1.8217
1997/3/31	0.5656	4.1935	7.913	-2.5451	2.3051	6.4			1.9253	-0.1901	-0.1476	1.8585	2.5122	0.2549	3.4908	10.0255	3.6127	0.682	2.6144	5.7292	-0.5115	-1.3158		0.5825	1.8332	2.634	3.6334	5.0167		0.8487	1.2216	1.1622	2.6126	-0.6522	-2.9698	0.4737		1428
1997/4/1	-0.8691	4.8504	5.0766	-3.1556	-0.1988	-1.0025			-1.5556	1.7143	-3.6946	3.2281	-1.0892	-0.9536	2.9762	-0.9266	0.5579	-0.9852	0.5096	0.7389	-9.6401	-4		0.7722	-0.9872	0.177	0.239	-1.2739		-0.495	-1.954	1.484	0.7584	2.2976	-0.946	-0.8644		-4.6466
1997/4/2	0.0516	-2.9528	-2.1472	1.4607	-0.4648	0.6751			0.5079	1.5605	4.8593	2.1754	-0.4129	0.2567	-1.8304	-3.8192	6.9348	-0.1244	4.5627	-1.3447	0.6401	4.8148		-1.8774	-1.349	-1.5901	-1.6693	1.1613		-0.0498	-6.3892	-1.5094	-2.0968	-1.6578	-0.3371	-0.3567		0
1997/4/3	2.0619	-1.217	-3.1348	1.6611	-0.8005	-1.0059			0.6176	-1.721	0.5854	-2.2621	3.4554	0.5122	-0.0981	-0.3241	-2.0752	-0.3736	-3.0303	-1.3631	0.0707	-2.0318		4.3733	0.3567	-0.6284	-0.4042	0.1276		0.1742	-2.1916	-1.341	-1.0434	0	0.0564	1.3922		0.4804
1997/4/4	9.0909	-0.924	-0.4854	-3.0501	0	0.508			2.1205	-1.6886	-1.7944	-0.953	2.7388	1.9108	-1.0806	-0.4065	-1.3245	4.125	-1.875	-1.005	0.565	-0.9919		1.0101	0.4147	-0.4517	2.2727	-1.2739		2.9814	0.1921	0.9223	3.7736	1.3051	-1.4085	1.2554		0.0683
1997/4/7	7.3148	-2.6943	-3.8211	-1.4607	1.1432	-1.4322			1.7486	-1.8448	-1.284	0.4124	-1.1704	0.3125	-0.6951	3.6735	2.1477	5.8824	0.6369	2.1574	2.4579	-0.0911		3.3333	9.7935	-2.9038	4.127	-2.0645		10.1327	-2.5559	-1.6354	-1.6578	-1.0735	-3.1429	1.8597		-2.116
1997/4/8	-5.3926	0.213	-5.1564	-6.3854	-3.7234	-5.3846			2.7927	-2.2683	-3.7019	-3.5592	-3.8816	-2.8037	-3	-4.8819	-4.3364	-3.7415	-3.9241	-4.3478	6.1686	2.6436		-2.3656	2.7942	0.9346	-4.7256	-1.1858		-4.6221	2.4262	-4.5966	-3.0451	-2.3332	4.3068	-3.0049		2.7894
1997/4/9	1.4592	-0.4251	1.1586	1.4616	1.174	1.5357			2.2466	1.9231	0.7792	0.7807	2.6694	1.6667	4.1237	1.2417	2.7473	1.2956	0.9223	1.039	3.2279	3.1972		8.0396	0.8887	0.7407	2.56	9.9333		0.9417	0.7042	2.0502	2.2434	1.2222	8.4842	2.3137		3.7992
1997/4/10	-3.1461	-1.3874	0.2643	-3.1212	-1.9795	-1.3345			-3.3725	-2.147	1.8041	1.1972	-2.0667	0.1261	-1.0891	-1.2265	-3.3422	-1.686	-0.7833	-1.4139	-3.6898	-4.1308		2.3785	-2.7461	-2.0221	9.9844	6.1249		-3.2082	-1.9072	0	-1.9199	8.7816	3.806	0.0383		-3.2026
1997/4/11	-3.8979	-3.2468	-2.812	3.4696	-1.9499	-2.2543			-1.0048	-3.5904	-2.7342	-2.5748	0	-0.9446	-1.4014	-1.6556	-2.3513	-5.4997	-2.8947	-3.1291	-1.039	0.6284		-0.8629	-5.0613	-2.9081	7.234	-2.8		-2.9619	-1.5554	-5.6755	-1.0626	-4.1372	2.8127	-1.9157		-0.135
1997/4/14	1.7866	5.1454	2.0796	1.1976	1.2074	2.1218			1.9765	2.2759	-0.1041	3.1429	8.8496	1.6529	1.3198	1.1785	1.5581	-1.3141	3.6585	1.7497	-0.9186	-0.2676		-1.1717	0.4489	2.029	9.9868	-1.5285		0	1.3825	3.6741	0	-0.8421	-1.2213	-0.3906		-0.8114
1997/4/15	0	1.4894	-1.5943	0	0	-1.7164			-1.2572	-2.5624	1.0422	-0.6233	-0.9381	1.626	4.008	-0.2496	1.3947	0.6341	-1.0458	1.1905	1.6556	0.0894		0	-1.0615	0.5682	-2.8863	-0.2985		-0.7267	-0.6494	-2.6194	1.7524	6.5817	-1.5826	1.3333		-1.1588
1997/4/16	1.5655	-0.6289	1.7102	6.2722	-0.4211	0.9191			-1.7507	0	-1.444	-1.3937	2.8409	-0.5538	2.2158	0.0834	-0.6878	0.063	2.1136	0.1307	-1.3029	1.4298		-1.8293	1.0728	-1.1299	1.8576	0.1198		0.6589	0.6536	-0.3165	5.5556	-0.4482	5.8794	-0.1548		0
1997/4/17	-0.8874	-0.6329	3.9823	-4.2316	-0.5638	0.8197			-2.8618	0.346	-1.2036	-0.3534	3.8674	-0.6807	1.6965	-0.5833	0.4155	-0.2519	2.0699	1.8277	2.9703	5.815		-0.9662	-2.2346	1.619	1.7021	-0.1196		-0.3636	-0.9091	2.0106	-0.5263	3.0515	8.9226	-1.1628		-0.5517
1997/4/18	0.0943	1.2739	-2.1277	-0.2326	1.9135	-1.355			1.1673	-1.7931	-1.6949	-4.1135	0.4728	0.6231	0.8341	2.4308	0.1379	-1.0732	-2.1546	1.9231	1.2821	-1.249		0.3484	-4.2857	-0.9372	-2.0921	4.6707		-1.0949	1.3106	-2.4896	5.5556	0.6311	-1.5251	0.1961		-0.6935
1997/4/21	2.4011	5.0314	-0.4348	-0.5828	0.4868	1.9231			0.8242	7.8652	-1.8319	-2.3669	-0.2941	3.9009	4.2279	-0.4092	3.168	2.7441	1.4249	1.6352	1.6456	-0.0843		0.3472	1.3134	-0.1892	-0.5495	-2.746		1.23	1.5524	1.383	5.4135	1.1095	0.4425	0.3914		3.0726
1997/4/22	-0.1379	9.3812	-1.4847	-1.2896	-0.692	4.0431			0.109	-2.9948	2.4149	5.6061	-3.8348	-1.0727	-0.7055	-2.4651	-1.2016	3.913	2.1711	-3.8366	-1.3076	0.7595		2.0069	-1.2375	0.4739	5.5862	-0.3529		0	3.3758	7.5551	-4.3272	-0.1908	1.3216	1.9493		-1.897
1997/4/23	3.1308	-3.4672	1.4184	2.9691	-0.6272	-2.3316			0.7077	-2.5503	-2.6795	-2.439	3.6196	2.6506	-2.3979	-1.1794	-0.9459	0.2989	-1.375	-1.0296	-0.9464	-1.7588		3.2564	-0.4177	-2.0755	-2.907	-3.3648		3.5237	-1.4787	3.0244	2.7336	0.1434	3.6522	1.1472		-1.5193
1997/4/24	0.2232	3.9698	7.9545	10.0346	-1.4727	-2.5641			-3.2432	0.9642	-2.1476	-2.0588	-2.013	1.115	-2.0928	2.1313	-1.5007	-2.5626	-2.4081	-1.1704	-1.4013	-1.2788		5.1248	-1.0785	-0.9634	2.2156	-0.5498		1.6432	-1.0632	0.2841	0.387	1.1933	5.7047	10.0189		-1.8233
1997/4/25	5.657	-3.9091	4.9393	-4.6122	0	-1.4519			3.9106	-2.4557	1.1818	-0.5255	-1.6314	1.567	-2.4164	-4.6745	-9.9723	-0.8563	-3.8961	-3.1579	-0.5168	-1.468		3.5313	2.6651	-1.9455	-0.4687	-3.0713		2.5404	-2.5284	4.6742	6.506	6.8396	5.9524	0		3.5714
1997/4/28	9.9916	-8.2308	7.716	-5.7143	3.4164	-10.0368			9.7312	-7.1329	-7.8977	-5.8868	-2.887	6.9143	-2.9524	-9.9825	-7.5385	9.562	-3.3784	-8.9674	0.4545	-1.7528		5.5841	-0.944	-9.9206	3.5903	0		-6.5541	0.0649	2.4357	1.991	7.9029	1.985	-1.8213		-2.7586
1997/4/29	0.8049	5.1546	-9.1691	-3.8462	0.1376	3.2753			-1.6169	6.1747	10.0242	2.486	0.3795	-4.3292	2.5515	-2.7237	5.8236	0.2252	4.6154	3.4328	-1.0989	1.0705		-4.0881	-1.1316	1.8722	0.5682	-2.0913		-2.8441	-1.6202	-4.2272	-5.0577	-5.4828	-4.8843	-4.7952		0
1997/4/30	1.673	0.1961	5.205	6.7879	1.6495	0			0.5478	-0.7092	3.1284	0.0782	1.2602	-1.0615	0.9569	-0.5	-1.4151	2.4157	0	-8.3694	6.0131	4.5896		2.5037	1.1446	0.5405	0.9605	-1.6828		1.8358	7.2464	1.3333	-0.6542	2.3377	1.4672	2.4265		0.5674	349.5238
1997/5/5	5.834	9.9804	9.97	9.9886	6.2204	4.3608			5.2501	0.3571	-0.479	1.3292	5.6005	4.009	4.9289	1.407	0.9569	2.7427	2.0053	2.0472	9.9877	3.2911		6.5135	1.1912	1.0753	10.0168	-0.1975		2.9233	8.7838	1.0889	6.0207	3.0034	1.5601	-0.3948		0.6347	-3.4605
1997/5/6	10	5.8719	3.8855	5.8824	7.2565	0.8547			8.1412	-0.7829	-2.9412	-0.463	-0.7661	3.5831	0.7227	-1.8831	1.1058	6.0331	1.5727	-0.463	3.4193	0.3268		10.0232	5.0618	1.0638	10.0203	4.2216		4.3787	5.0254	0.1346	4.614	7.6797	0.7868	-1.2613		-0.1402	-0.5121
1997/5/7	4.7543	-1.9328	-2.6247	-4.386	-4.2136	0.7533			-1.0444	4.4476	-1.2121	4.186	0.5344	-0.0524	1.3453	9.899	-0.4688	-2.3666	4.7742	10.0775	-0.4878	-4.0717		4.0911	-1.6807	5.8947	1.0171	-1.2658		10.0227	2.5806	-1.8826	-1.6964	0.8772	-1.2268	-0.8394		3.1579	0.5882
1997/5/8	-9.537	-4.0274	-7.1429	-9.7859	-6.7534	-6.0748			-0.1759	-5.9066	-4.6291	-4.7619	-5.1979	-6.1353	4.7788	-7.5368	-7.6923	-7.6328	-3.3251	-9.8592	-1.9608	-1.528		-6.8071	-7.6923	-8.5487	-6.4989	-4.4872		-4.1632	-5.608	-1.4162	-5.9534	-5.8601	-0.828	5.1159	170	-4.7619	-7.6754
1997/5/9	5.322	2.8571	8.5631	10.0565	6.3123	5.1741			5.7269	2.5547	2.0468	1.7187	4.9221	3.6313	8.6149	5.0696	4.7619	3.0151	10.3185	6.4062	10.2222	3.2759		4.0435	3.3333	2.5	6.6569	1.4765		7.4839	8.1066	3.1974	4.0367	2.8916	4.0228	10.014	0.4444	0.8571	2.8504
1997/5/12	0	9.9826	1.5374	7.5975	9.875	10.0284			0.75	10.0356	3.8395	5.2227	4.9881	10.027	10.0311	7.474	10.0649	0	10.0462	9.6916	4.7379	8.5142		-1.7133	2.6882	7.105	5.0941	1.1905		-2.3609	0	-0.3143	-0.3527	1.4832	4.7063	2.6416	-1.8682	7.6487	3.9261
1997/5/13	-4.8278	-6.0773	-6.2541	-5.7252	-3.868	-4.6432			-2.1919	-1.0349	-2.4834	-4.3796	-5.0339	-5.6345	-5.7951	-5.6338	-4.5723	3.0352	9.9685	-4.8193	-3.7536	9.4615		-0.3401	-3.6067	-4.9505	-6.6812	-0.1961		-3.6066	10.0154	-4.0541	-1.7699	-2.8846	-2.4739	-1.3333	-3.9078	-5.5263	-4.5185
1997/5/14	-7.6091	-8.9916	-7.3034	-7.8947	-9.1716	-6.4022			-6.9767	-7.1242	-5.0368	-4.4275	-6.8493	-5.8152	-9.8275	-6.7164	-6.1824	-8.9427	-4.8664	-8.1575	-9.85	-9.9789		-7.5085	-1.2674	-5	-10.014	-4.1912		-5.1233	3.2213	-3.7089	-6.7568	-5.8614	-4.0014	-3.0798	-4.9009	-6.546	2.3274
1997/5/15	4.9048	5.1708	3.4091	3.8462	3.5179	2.8902			3.6364	3.4483	1.907	1.9169	3.7724	0.882	3.827	2.6	3.7891	2.5419	10.0301	2.4502	0	1.4052		3.5517	1.467	1.0965	9.1524	3.8961		2.8008	-0.5427	5.3145	2.8986	2.4401	3.2378	-2.5292	2.5219	4.3219	0.834
1997/5/16	-9.0719	-10.0088	-10.0366	-10.1587	-10.1322	-10.0187			-7.0175	-10	-10	-9.7962	-10.1047	-10.1093	-10.0962	-10.039	-8.4127	-9.4648	-10.0273	-10.0149	0	-10.0077		-9.9777	-10.1205	-9.8698	-10.0524	-9.8684		-10.0044	-9.9591	-9.7222	-7.5117	-9.2813	-10.0937	-10.1131	-9.8396	-10.0714	-9.7744
1997/5/19	0.9593	2.5366	5.5375	-0.5889	3.0112	2.2893			5.0472	3.7037	1.9493	1.2163	2.4674	1.2766	0.1783	-2.4919	5.7192	2.6758	1.8237	4.3189	-2.995	1.1121		-3.7605	0	0.722	-10.0106	6.8613		2.9547	-2.4242	5.7436	1.6244	1.856	1.684	-8.7343	-0.949	1.668	-1.25
1997/5/20	9.8822	1.7127	0.3086	2.3697	2.6513	-0.5086			1.841	2.0408	3.123	1.7167	2.408	2.6411	2.1352	3.3333	3.7705	3.2121	-1.4925	-0.7962	3.3734	-0.9901		9.2031	3.2172	0	-3.7081	-0.9563		5.387	7.9193	2.5218	3.8961	5.3778	3.6672	8.5969	0.8982	1.4844	0.4219
1997/5/21	-6.5721	-5.5192	-2.5385	-6.8287	-4.5695	-5.9305			-2.2046	-0.1429	-4.3881	-3.6287	-4.5069	-8.4795	-5.8362	-5.3763	-5.8452	-3.6406	-5.6566	-4.8154	-4.3695	0.4444		-2.9661	-5.5844	-4.8984	-6.4181	1.1034		-3.5714	-5.0839	-3.5478	-3.0288	-3.5006	-3.6135	-5.5265	-2.6706	-4.6959	-6.4706
1997/5/22	-4.3688	-10	-10.0237	-9.9379	-9.9931	-10			-10.009	-10.0143	-10.0194	-9.9825	-9.9863	-9.9681	-9.9907	-10	-10.0671	-9.933	-9.9572	-9.9494	-9.8901	-9.9558		-9.9951	-9.9725	-10.0503	0	-10.0273		-8.3565	-10.0051	-10.0049	-10.0149	-10.0087	-9.9842	-9.9605	-10	-10.0162	-9.973
1997/5/23	7.8204	-5.5006	-2.3684	-7.1724	1.9275	-1.9324			-9.8196	0	0.5747	-2.9183	-1.3678	4.8261	-0.3083	-2.7778	0.7463	3.7889	-0.8323	2.6217	5.1348	-7.4939		1.2938	-2.9794	-2.095	-9.3403	-2.9568		4.395	3.032	3.4332	-1.3223	2.9626	0.7453	-4.741	0.0678	1.4363	-3.7924
1997/5/26	9.5153	-5.7043	-1.6173	-3.5661	-0.9077	-2.2167			-4.5556	-4.6105	-2.5	-2.8056	0	0.5416	-2.3711	-6.4935	5	3.3246	-2.8777	-5.1095	3.663	-4.3825		-0.2661	6.1417	-0.8559	1.4409	1.5625		1.0162	3.8147	0.6322	1.8984	1.6509	-2.0888	-2.3041	0.8802	-3.4513	8.2988
1997/5/27	3.0164	5.679	5.7534	7.5501	4.3511	6.927			6.5192	2.25	6.6667	4.6392	6.6256	2.5589	6.6526	5.5556	1.94	4.1009	10.1235	5.3846	5.1826	5.5556		2.9883	4.3769	4.3165	7.1733	0.3846		0.3114	1.8373	2.0419	1.5342	3.5267	1.5556	4.1509	4.8322	6.2328	1.9157
1997/5/28	-1.9733	-2.1028	-0.8636	-0.4298	0.5852	-2.0024			2.623	1.141	7.1429	1.5764	-2.0231	-1.5102	-0.9901	2.6316	0	-1.8182	1.1211	-0.365	-2.0717	1.0526		0.4663	-3.0561	1.5172	0.3313	0		-0.2149	0.6701	-1.5393	0	-1.1654	0.4376	1.721	-2.6889	-0.6903	-3.9474
1997/5/29	0.0649	5.1313	-0.6969	10.0719	0.2182	-0.7212			0.426	-1.8533	0	-1.5519	-2.7286	-0.9333	-0.1	-1.4103	-2.4221	-0.3086	0.1109	0.1832	-0.5146	-0.2604		-1.7019	-0.9531	-1.4946	-0.5945	1.6858		0	-2.4578	-0.7295	1.619	-0.3628	2.9194	-2.0481	-0.6579	-1.3032	-1.4677
1997/5/30	0.584	3.6322	0	3.268	2.6125	3.632			7.5292	2.6273	-1.0256	1.4778	2.8052	2.8937	2.4024	4.0312	1.5957	2.7864	7.7519	0	3.4483	3.7859		1.7838	0.9623	3.4483	4.3189	3.165		-0.3829	1.8373	1.5748	-0.6373	2.3669	1.3124	3.1818	1.8543	2.1127	3.8729
1997/6/2	1.7419	6.1336	10	4.1772	3.3239	6.6589			10.0099	3.2	2.6554	3.3981	3.9086	3.7933	5.5718	5.5	2.9668	2.6506	4.8304	9.872	9.9444	4.6541		4.8454	4.8387	4	7.5796	2.2644		1.8977	4.3299	3.3592	2.6724	2.9346	3.1341	6.4317	6.502	0	3.2505
1997/6/3	-1.1097	1.9608	2.5518	1.8226	2.8063	3.2859			1.4343	-1.1628	-2.9653	5.2582	4.1874	1.0712	5.2778	3.0806	-1.5254	-1.1737	-0.8824	5.1581	-3.1834	3.3654		-1.6716	2.9371	1.0256	-1.421	-3.7143		-1.6502	-1.9269	1	-1.1973	-1.4255	-0.8914	10.0166	0.4274	3.8793	2.7778
1997/6/4	0.3206	2.6316	-0.6221	8.9499	1.4647	-0.3181			0.7512	4.2353	2.1456	0.3568	-1.2262	0	8.6192	0.6897	2.2375	0.1781	5.8358	-1.5823	0.8873	-1.1628		1.6	-1.4266	0.7614	1.6817	2.4481		0.6711	0.7053	0.396	3.4247	2.3663	0.1635	-1.7306	-1.0942	-1.7427	-2.0721
1997/6/5	1.7258	-2.3669	-1.9562	-2.9573	-1.1155	-1.2766			-2.2807	-3.085	-3.119	-2.2222	-2.2759	-0.8728	0	-4.4521	-1.0101	-1.1263	-2.0561	-2.09	0.3104	-2.7059		7.3819	-1.654	-3.2746	-1.6539	-1.1586		1.5714	-2.2011	-0.3945	9.9847	-0.7277	-1.1837	-1.9908	-2.7658	-2.1115	-2.8519
1997/6/6	-5.4665	-8.0808	-7.4222	-7.5621	-7.1666	-8.8362			-2.5583	-4.4255	-7.5558	-7.2727	-9.2449	-5.9119	0	0	-6.4626	-6.5348	-5.5344	-9.0312	-6.0856	-9.4317		-7.6994	-8.5494	-8.724	-6.967	-7.9853		-6.1416	-6.6496	-4.2079	-6.9477	-7.0289	-7.2697	-9.6094	-7.775	-9.0595	-8.9962
1997/6/9	-0.997	9.7802	7.7586	0	8.0057	10.0473			3.5468	-0.8123	0.4264	-0.6863	1.7885	-0.2005	0	-4.6595	0.7273	1.347	3.0303	4.1516	-0.3295	2.4032		-1.8868	1.5326	4.4223	-0.2582	1.9108		-0.6494	10.0274	0.6202	0.4978	1.3915	0.8018	-0.605	1.3023	0.2846	0.9365
1997/6/10	-4.6324	4.7047	-6.8	10.0122	-6.2872	0.2148			-3.4698	-2.457	-3.6093	-1.4808	-4.9656	-2.9471	-9.9595	-6.8922	-2.5271	-4.1139	-7.3529	-5.026	-7.9339	-5.4759		-6.5283	-3.1698	-4.3716	-4.9191	-3.2812	95.7547	-2.2624	-5.1793	-3.6466	-6.9837	-1.6926	-3.3142	-3.0435	-3.9242	-5.4872	-3.9175
1997/6/11	-3.9423	1.0516	-0.8584	6.4373	-1.9774	-0.5359			1.2903	-5.2897	-1.6887	-3.6072	-3.7781	-4.0718	-4.6763	6.3257	2.5926	-2.5083	-3.0688	0	-1.3764	-0.6897		-5.7932	-4.053	-2.4286	4.6971	-3.8772	-6.0241	-5.1698	-2.0483	-3.8913	-5.6794	-5.1187	-6.947	-3.5874	-1.9014	-5.4054	-5.3648
1997/6/12	-0.8794	2.7436	-3.0303	-5.8394	-0.9366	-3.556			0.8644	-1.5957	0.8215	2.2869	-1.4202	0.7194	-2.3585	-4.6835	1.083	0.2031	-2.1834	-0.9124	-1.9417	-1.25		1.1494	0.3249	-0.2928	-5.0715	0.2521	1.8803	1.4375	-0.2681	-0.8319	-0.9146	0.7357	1.8173	3.0698	-0.5743	0.5291	-0.2268
1997/6/13	4.5471	0.8287	5.2679	2.4363	4	8.0447			4.1498	5.4955	4.5185	3.3537	4.1525	5.9286	6.2802	5.9761	2.5	2.4324	9.7098	4.6041	8.1064	2.9536		3.5795	5.2632	2.9369	1.9863	6.119	9.7315	2.246	-1.129	4.5861	0.4615	0	6.6088	2.8881	4.6931	3.1579	4.5455
1997/6/16	1.6973	-0.6393	2.9686	-0.1081	-0.5594	2.0683			2.4686	5.2092	9.9929	4.0315	4.5566	4.9225	3.6364	0.5013	5.0523	2.2427	3.4588	1.4085	3.1483	2.459		4.3884	1.4615	9.9857	2.552	4.1864	0	3.7134	1.8591	1.6043	4.9005	5.5988	1.448	5.5263	3.0345	3.1633	1.7391
1997/6/17	-1.9471	0.6434	-3.2125	-3.7879	-1.4065	-2.9382			-1.7329	1.2987	3.0928	1.1342	-1.7121	0.5784	2.5439	1.995	0	-3.1613	2.1632	-4.6875	-0.8879	-4		-0.8933	-2.881	-4.1505	-3.7328	-2.9568	-1.1468	-1.9667	-4.8991	0.5263	-0.7299	-3.0429	-2.0517	-3.7406	-4.2169	-1.9782	-3.8462
1997/6/18	-1.2057	-2.2831	-1.1915	-1.0124	-0.6419	-1.9833			0.3871	0	-3.625	-4.0187	-0.5542	-2.8115	-1.1121	-3.7897	1.4925	-0.1332	-6.1598	-0.5464	-1.7357	-0.5556		-2.1209	-1.4832	-4.1949	-2.517	-4.6094	-7.5019	-1.106	-5.3535	-1.2565	-2.7941	-2.4727	-1.4572	-2.5907	-1.8868	-1.2109	-2.4444						127.7941
1997/6/19	0.3589	0.4673	-0.7752	-0.4545	-0.2154	0.3195			0.0428	-7.4519	-4.9935	-1.9474	-1.3535	-1.1834	-2.6817	-1.1436	-3.5948	-0.7338	-3.7949	0.1832	0.3419	-1.9553		-2.0043	-0.8716	-0.8475	0.0698	-1.1787	-5.5184	-0.6242	-7.0438	-1.6967	-1.3616	-1.0726	1.2015	-1.5071	-2.4217	-3.4729	-1.0251						-9.2963
1997/6/20	7.8326	9.4884	6.7708	7.0776	5.9712	8.5987			1.0707	5.368	10.0341	4.7666	5.7304	5.9215	7.2	5.1414	3.8983	5.1075	5.4371	6.5814	5.7922	6.9801		7.9049	5.8353	3.9886	5.4393	3.8767	4.5133	6.8045	5.3961	8.3603	5.5215	7.4421	6.8493	4.4104	6.4964	4.8677	0						6.2633
1997/6/23	0.6965	2.3789	-1.2195	-2.6652	0.2037	-0.391			-3.6441	2.3829	3.66	-2.3697	-1.0687	-1.7588	-2.073	0.8557	5.0571	-0.8312	-1.9211	-2.2298	-1.7713	-1.9973		1.4344	2.0393	-2.4658	9.127	-3.0622	-2.5402	1.9113	5.1198	-0.5475	-1.8895	-0.4587	-1.0684	-3.1897	-3.6326	-2.6236	5.6387						-0.9377
1997/6/24	2.0422	2.4896	3.7037	1.9715	4.607	3.0422			0.7036	0.7223	4.7277	9.5146	2.8549	1.8119	0	10.0606	1.8634	3.675	0.6186	5.0877	2.7322	2.7174		3.0303	5.6995	3.7921	4.1212	0.7897	-0.6082	1.106	3.3161	2.8529	2.2222	3.2258	8.4233	6.8566	2.5605	4.1451	5.1198						-0.9466
1997/6/25	-0.7747	-0.3239	2.6984	1.826	-2.2668	-2.0952			0.4367	2.8685	-1.7714	-1.8617	-0.4501	-1.3559	3.7445	-2.0925	-2.1341	-0.4353	-0.5123	-1.6694	-0.5851	2.6455		-0.1471	-2.2409	2.0298	-1.1059	3.8198	0.1748	-0.8323	-2.7081	4.3796	2.971	-1.9196	0.1992	-2.0833	2.982	1.592	-3.0052						-0.4778
1997/6/26	0.3904	-1.7059	-1.7774	-3.1646	1.5905	-1.8482			-0.7391	-0.8521	-1.7452	-1.7164	-1.8086	-2.7491	-2.2293	-3.2621	-0.4673	-1.2492	-3.1926	-3.7351	1.4446	1.0309		0	0.3582	0	1.236	-2.6415	-3.6649	0.1918	-2.7835	0.6061	-0.9148	2.1134	-0.2386	-2.1277	-1.2795	-1.763	-3.0983		191.0256				-2.7435
1997/6/27	0.5185	-4.9587	-5.7435	-5.4466	-0.7828	-1.3875			1.1827	-3.8281	-4.1445	3.3088	-3.2233	-3.7102	-5.2117	-6.8605	-2.3474	-2.6565	0	-4.7619	-3.3755	-5.6122		-0.6873	-4.6395	-7.2944	0.9302	-3.5853	-6.3406	3.5424	-3.3934	1.1585	-3.6222	-3.0501	0.4384	-2.8696	-3.8199	-5.1844	-3.8589		2.1047	101.1309			-3.8787
1997/7/2	-0.677	-6.2609	-8.0134	-7.0276	4.931	-9.4472			-1.9913	-2.1121	-4.8796	7.6512	-3.9651	-3.8532	-8.2474	-6.9913	-5.7692	-2.794	-9.6809	-4.8148	-0.3821	-6.7568		-3.9545	-3.3683	-2.7182	-2.0737	-7.5377	-7.3501	-0.0925	-2.3052	1.924	-2.8003	-7.4719	-1.5873	-5.7296	-3.9716	-3.6803	-7.4541		9.1563	10.0402			-8.4373
1997/7/3	-5.2905	-8.6271	-8.3485	-9.5415	-3.1955	-8.5461			-4.5053	-3.7344	-4.2857	-7.8512	-4.7894	-5.1527	-7.6155	-2.0134	-3.5714	-4.6791	-6.9494	-2.7237	-5.6986	-4.9275		-4.7864	-4.1828	-5.4412	-3.5294	-4.7826	-4.5929	-3.3318	-8.3146	-5.0337	-4.8522	-5.8288	-3.629	-6.2678	-5.4653	-1.7467	-4.5849		-9.8814	-9.2701			-6.1699
1997/7/4	1.3023	5.4822	2.9703	6.4384	2.2006	3.5194			-3.3302	3.4483	8.3446	0.4484	-0.1735	0.503	3.9189	2.7397	1.4109	0.4909	4.0506	2	2.6729	1.8293		-1.5676	0.6467	-0.7776	0.4878	0.5708	-0.4376	-0.5266	-1.9608	0	-1.2749	-1.6763	-0.8787	-1.7224	1.25	-0.5556	0.3896		-1.9981	-5.2293			-0.854
1997/7/7	-7.138	-7.6997	-10	-9.9099	3.7365	-7.3857			-10	-6.0833	-6.7001	-9.375	-9.8175	-9.1091	-9.4928	-8.6667	-4.6957	-7.1877	-9.1241	-10	-6.6214	-10.0299		-9.3904	-6.1847	-9.8746	-9.5874	-8.059	-10	-5.9192	-10	-6.2944	-9.9274	-2.4262	-0.1688	-10	-9.9537	-9.4972	-9.9612		-9.995	2.7165			-9.9914
1997/7/8	3.3515	2.2941	5.5556	4.2857	-3.9072	-0.5063			-3.0835	1.8634	3.4899	5.4187	0.9634	3.5242	4.023	3.0657	2.3723	1.5038	0.4016	-1.7429	2.3391	-2.1631		-2.1212	1.8836	0	6.0403	-0.7407	-3.5409	2.4297	-2.0833	1.7677	-2.3297	2.2177	-2.7484	-6.9874	-0.1714	-1.8519	-1.0057		6.3536	8.6777			-3.5407
1997/7/9	0.1057	1.8349	-1.8219	-0.274	2.6048	1.5267			2.3587	0.1742	-0.1297	-0.2804	-0.7634	0.9574	-0.1381	-0.8499	2.4955	0.7407	0.6667	-1.1086	1.7143	-1.7007		-0.9907	0.4202	-1.3913	1.8987	8.8308	3.4177	1.0737	0.7092	0.9926	3.4862	0.1972	-1.5217	4.9261	3.691	4.4025	3.3382		-1.8182	-1.9011			7.5397
1997/7/10	-1.4789	-4.5045	-4.5361	-1.511	0.9288	-3.5088			3.0547	-0.1739	-1.6234	-2.5305	1.4423	3.7935	-3.1812	-0.8571	-1.5652	-2.2059	-5.1656	-0.2242	-2.177	1.7301		4.244	-2.3431	-0.7055	-1.9255	-0.9143	-5.3856	-0.9881	2.5352	-1.5233	1.0638	-2.6247	-2.7373	-3.6385	-3.2285	0	-4.4944		-2.1693	-1.4729			-4.059
1997/7/11	4.2173	3.7736	2.3758	4.1841	9.0184	4.4156			2.9121	6.6202	5.0825	3.6538	7.9621	4.7716	5.2857	3.4582	6.0071	0	4.4693	3.5955	3.733	6.6327		4.9618	4.0274	7.1048	3.3566	3.3449	5.5627	3.4681	4.1209	5.3393	3.4211	4.9191	3.813	4.5067	6.929	7.4699	6.1765		9.5187	9.9921	1500		3.75
1997/7/14	1.7807	3.4343	7.2785	3.6145	7.8222	1.3682			-0.4548	7.1895	2.4497	2.5046	10.0088	5.5233	3.1208	1.9499	1.3333	10	-0.2674	-0.2169	9.9654	1.1164		0.5455	6.5218	2.6534	5.5147	9.8214	2.3284	2.4114	5.409	4.595	6.6158	1.413	-3.1482	3.9627	4.24	1.009	2.9086		-0.1481	6.9385	-1.875		1.9462
1997/7/15	-0.446	-4.2969	-2.2616	-2.0672	-0.3148	-2.9448			-3.5533	6.1738	1.7167	3.1674	2.9529	-2.5712	0.7895	0.6831	-0.6579	2.8025	2.815	4.3478	2.4544	-2.9968		2.8933	-3.4323	-1.7771	8.4785	8.1301	0.2395	0.3296	-3.5044	-0.3623	4.5346	0.95	1.083	-1.3453	2.0721	2.7747	-0.9421		-1.4342	1.7391	-3.162		-2.5455
1997/7/16	3.7216	-2.1429	-3.4205	1.0554	5.1579	-1.8963			-2.7895	0.7179	3.6769	-1.5789	0.7752	-2.262	-3.3943	-3.5278	0.9934	-4.5213	-3.781	1.4583	-0.3686	3.7398		-2.1675	-2.4015	-1.3158	-3.2258	-5.1692	-3.8232	-0.8683	-3.8911	2.5	-1.2177	-1.6311	-5.625	7.9545	-3.0075	-2.4838	-3.5326		2.3583	-2.1039	2.49		-3.6381
1997/7/17	3.9203	3.2325	2.3958	-1.3055	-1.4014	3.4794			2.8695	-1.9244	-1.9767	-0.5348	2.3846	0.5786	0.2703	-1.2658	2.9508	1.2535	0.542	-2.8747	0.2466	-2.8213		-0.0599	1.9685	0.8333	1.8889	4.9554	1.3665	0.1184	0.9447	-0.9313	-0.6163	-1.9133	-2.4598	-2.6316	0.6202	-1.4396	2.6761		-1.0294	3.2908	-0.9856		2.3233
1997/7/18	-0.7033	2.6263	2.1363	0.7937	-1.1675	1.1208			1.4211	1.0174	0.5931	0.448	-0.0751	1.4382	1.0782	3.5613	0.1592	0.4127	2.1563	3.3827	-0.4305	-0.1613		0.5992	3.5714	1.4876	3.5442	7.4599	1.348	0.8513	0.8021	-0.8505	3.0233	4.4863	4.5587	1.5135	2.4653	1.9101	0.823		0.5448	-0.065	0.8796		1.4191
1997/7/21	-2.8654	-2.4606	2.1912	-4.4619	5.547	0.3695			-3.3731	3.5971	-1.0613	-3.3898	-2.3308	2.2684	-2.1333	-2.6135	-3.0207	-0.8219	-3.0343	-3.4765	3.9531	-1.1309		-1.8463	9.972	2.1173	-1.5798	3.6907	-0.8464	-1.8523	7.8249	-2.9797	-2.3326	1.4312	5.2876	0.1065	1.203	1.9846	3.2653		0.3941	-5.6604	-2.157		-2.2388
1997/7/22	2.3533	1.3118	-2.0468	1.6484	1.8005	1.8405			6.8743	0.4167	-0.7151	0.831	0.4619	1.2015	2.0436	1.9774	0.4918	2.2099	0.5442	-0.4237	-0.4753	8.6601		0.7282	-0.678	-0.319	-0.0535	1.2712	0	0.0956	-1.23	1.9544	0.077	1.1043	-0.3524	1.2766	1.0401	2.0541	0		4.5142	2.069	1.1023		-0.1908
1997/7/23	-2.6554	-2.0916	2.8856	-0.6757	-2.9637	0.6024			-2.2613	-1.0373	-2.2209	2.9304	-1.1494	-1.3699	8.5447	3.0471	-1.7945	-1.3514	5.1421	2.5532	-3.1045	-4.812		-2.7711	-0.8532	3.04	-4.4433	-1.6736	3.5366	-0.4296	5.604	-1.6431	-0.7698	-0.8495	4.4209	4.7269	-0.2941	1.2712	2.8986		-3.2394	-3.4459	-2.366		7.1702
1997/7/24	-2.1956	-2.7467	1.4507	-1.4966	0.3941	-2.3952			-5.7584	-3.6338	-1.8416	0.4448	-3.1783	-4.1667	-5.2891	1.4785	1.8272	-2.3288	-4.7619	-3.112	-1.6636	-0.9479		1.1772	-4.9914	-0.9317	-5.2101	-6.4681	-3.5336	-2.4449	-1.6509	0.0928	-1.474	-1.224	-4.0644	-0.4012	-2.8024	-4.4979	-4.0973		-4.1242	-1.8894	0.1663		-1.3381
1997/7/25	-1.1905	5.4393	-3.1459	-1.2431	0.3435	-0.1227			0.3819	-1.0152	-0.1876	-3.8973	-1.201	0.6424	1.9481	-3.3113	-0.3263	-0.4208	-1.2162	1.4989	-0.8145	-1.7544		-1.7146	-1.9928	-2.8213	1.6548	-1.9108	-0.4884	-0.344	-3.3573	-1.1127	-2.3622	0.6815	0.6178	-3.3233	-1.2898	-1.0953	-2.5367		-0.3543	-1.5692	1.4469		-1.8987
1997/7/28	-3.6145	3.2738	-1.378	0.5594	-6.357	-1.7199			-6.7935	-2.9304	-3.5088	-3.9631	2.9173	-3.4043	1.4013	0	1.8003	-2.1127	-2.5992	3.3755	-5.3064	-1.7857		-5.2336	-2.0333	-0.1613	-4.3605	6.679	-3.1902	-2.5148	-5.7072	-2.9536	-4.0323	-2.8308	-1.9298	-5.2083	-3.7663	-2.8793	-2.8767		-3.5043	-6.3768	-3.6708		-4.7926
1997/7/29	0.3929	-0.7685	-0.3992	0.8345	-0.4178	-1			0.4082	4.0755	0.8442	0.4798	-0.1575	-0.8811	-2.1357	2.7397	2.8939	0.5755	1.1236	1.6327	2.068	0.8264		-0.1972	-0.9434	0.1616	-2.7356	-2.9565	0.1267	-0.3541	2.6316	-1.9324	0	0.2533	-1.61	0.1099	3.115	2.5086	5.5007		0	1.3158	-2.6699	94.4251	1.6457
1997/7/30	2.5614	3.3882	0.501	2.069	4.3524	2.904			1.3357	1.5228	2.8976	2.6743	1.3407	2.7778	1.2837	0.4	0.4688	0.8889	2.0833	2.2088	0	3.2787		2.7668	4.2857	1.9355	4.3125	0.5376	2.9114	0.5076	2.4359	1.4778	4.2857	1.3266	0.4545	2.7442	9.8373	1.2236	8.0214		2.1053	5.7296	-0.7481	0.3584	1.9048
1997/7/31	0.2428	-1.3109	-1.0967	-1.4865	0.2513	-0.6135			1.3754	-0.4286	0.3755	-1.0233	-0.4669	2.5946	-1.6477	-1.328	-1.8663	-0.2937	-0.5442	-2.947	0.7843	-0.4762		0.3205	-0.0913	1.1076	1.3182	0.713	0.369	0.6818	-1.1264	1.2136	-0.7252	-0.8105	-0.362	-1.1752	-0.0705	-0.8791	2.7228		0.0515	-0.578	1.5327	-4.7321	2.243
1997/8/1	-1.2457	-1.8027	0.8065	0.823	-0.2506	0.3704			-1.3567	-0.2869	-0.9352	-0.7519	0.0782	1.0537	0.1289	-1.0767	1.1094	0	1.7784	-0.4049	0.1297	4.6252		-0.639	-0.8227	1.7214	2.1881	2.8319	2.3284	-0.6772	0.1266	-0.4317	0	-0.6914	-1.1807	2.1622	4.0932	0.6652	-1.6867		0.8758	-0.0727	-1.2621	2.6242	4.5704
1997/8/4	-1.1212	-1.4493	-0.5	1.3605	-3.2663	1.968			-2.5788	0.7194	-0.5664	0.3788	-0.7813	-0.4171	1.0296	4.3537	2.8213	-0.1473	1.6129	2.6423	3.4974	7.9268		-1.2219	0.553	4	-1.4468	0.7745	3.9521	2.2727	4.1719	-0.9634	1.0552	-0.6329	-0.6434	2.1164	0.2712	3.1938	1.2255		-2.145	0.5091	-1.1278	1.8265	6.9056
1997/8/5	0.7796	-0.4902	1.7085	-1.4765	1.0909	4.1013			-1.8824	-2.1429	1.4557	0.8491	0.7874	1.466	0.5096	0.3911	0	1.6224	-2.1164	-1.9802	2.0651	4.661		0.7813	1.6499	-2.3669	-0.1174	-1.7933	-2.5346	-0.0741	-2.3058	-1.2646	0.3213	0	3.3302	3.3161	-2.1636	0.5336	-0.1211		-0.3132	-2.0984	0.0507	-1.8834	-1.5536
1997/8/6	-1.8987	-2.6601	-4.6443	-3.1335	0.7194	-2.2016			-5.5755	1.7518	-1.9339	-2.8064	-3.3594	-4.8504	-4.1825	-3.3766	-3.811	-2.3948	-3.2432	-3.4343	-2.8817	-2.1592		-2.261	-3.9675	-3.3333	-3.8801	-3.913	-3.5461	-4.1265	-0.6211	-1.2315	-3.9231	-1.2102	-3.581	-4.5135	-3.2481	-3.397	-5.9394		-3.7173	-3.3999	-1.1908	-0.7313	-3.6545
1997/8/7	0.5376	1.417	1.0363	2.1097	-1.0204	0.9479			-2.9206	0.5022	-0.7634	0.385	1.6977	0.8677	2.5132	2.0161	6.1807	-0.5204	2.3743	4.1841	-0.8838	-0.1379		-0.8592	2.0657	1.8809	0.4893	2.2624	2.8186	0.8763	1.5	3.7406	1.6667	-1.0316	1.857	-0.7353	0.2857	1.6484	3.9948		0.9244	1.4537	-4.6154	0.8287	6.1207
1997/8/8	2.8877	-3.7924	-3.5897	-2.2039	0.0515	-2.4648			-1.2426	2.9265	-1.9872	-2.2052	0.0795	0.5376	0.9032	0.2635	0.1493	0.0747	1.2278	3.4137	1.0191	0.9669		-0.0667	-0.276	2.9231	3.4693	-2.3894	-2.2646	2.4527	0.2463	-3.8462	-1.3934	-2.0847	-1.732	-2.1164	-3.1339	-1.4054	-3.3457		-10.0216	-2.9412	1.8548	-4.5662	-1.6247
1997/8/11	-7.8309	-6.5353	-4.6809	-3.0986	4.2761	-0.4813			0.9272	-2.8433	-4.5128	-2.3529	-3.8125	-1.9251	-0.6394	-0.1314	2.6826	-2.7633	0.9434	0.9709	2.3329	5.3352		-4.8032	-2.3985	2.6906	-4.1765	-2.0852	4.2683	-1.2469	4.2998	-10	-1.2469	-3.0605	-1.1132	-9.9459	-3.8235	-2.9605	-2.0513		-10	-7.0707	-5.2257	-6.6029	0
1997/8/12	-6.0902	-7.4362	-4.7991	-4.0698	-6.1265	-2.1765			-1.8373	-1.4989	1.7123	-0.502	-2.9727	-0.7634	-3.9897	-3.9474	-4.209	0.6144	-3.2043	-5.7692	-2.9575	-7.1429		-5.1156	-2.6465	-6.8413	-2.0258	-1.3889	-2.924	-4.0404	-5.7715	-10	-2.6936	-2.1963	-1.3133	-5.4022	-0.5352	-3.9548	0.7853		-0.5323	-3.01	-9.9972	-5.9426	-3.0553
1997/8/13	0.2802	-5.2758	-5.6272	-2.7273	0.1579	-3.5847			-6.7513	-0.3623	-2.4242	-6.559	-5.1064	-1.0989	-0.8043	-4.6575	2.1212	-2.7481	-2.8966	0	-1.1429	-2.7972		-6.5731	-5.8252	-3.125	-0.8772	-4.2254	-1.3253	-4.2632	-3.25	-9.8765	-4.1522	-4.3509	-2.2814	-4.8223	-6.5334	-3.4118	-6.2338		-0.6689	-7.069	-6.8688	-4.1394	-0.7666
1997/8/14	2.3553	8.1013	4.7205	1.8692	2.3647	2.5641			4.2294	1.0182	-0.5521	1.5119	5.1121	3.2222	1.3514	4.5977	2.2255	2.8257	0.7102	1.2245	1.6057	2.1583		6.5613	2.5773	1.2903	1.7699	0	2.8083	5.3876	4.522	1.7123	1.5343	4.182	2.6265	2	7.5658	1.0962	6.6482		2.0202	3.525	5.6146	6.7045	4.2918
1997/8/15	-1.9501	-3.2787	-4.745	-1.9878	-1.6427	-3.25			-3.5076	-0.288	-0.0694	-2.1277	-2.7304	7.8579	-3.4667	-3.022	-3.3382	3.0534	-4.5134	-3.8306	-0.885	-4.7887		-2.9674	-3.5176	-1.5924	-2.1739	5.8824	-2.2565	-2.4517	-2.5958	-4.0404	1.3333	-4.1549	-3.7915	-1.1765	-4.4343	-0.6024	-0.1299		-7.5908	-4.0323	-2.9569	-4.2599	-2.2222
1997/8/18	-2.5457	-7.0218	-6.3512	-2.9641	-6.263	-6.8475			-1.6393	-0.4332	-5.5556	-5.4348	2.1053	2.1956	-3.0387	-7.2238	-7.6577	0.1481	-6.9424	-2.5157	1.0842	-3.9941		-2.9052	-3.6458	-4.4118	-5.3968	-0.463	1.4581	-1.6043	-1.1421	-5.2632	-3.9474	-3.8207	-5.6158	-3.4392	-2	1.0909	-0.13		-5.8571	-9.5238	0.0972	-7.119	-0.6734
1997/8/19	0.6122	-0.2604	0.7979	1.6077	0	1.2483			-0.3623	-0.2901	1.4706	1.6092	-0.7732	-4.9805	0.4274	-0.1527	-1.3008	0.2219	0.1587	4.5161	-0.8202	0.3082		0.1575	2.1622	0.5128	2.8859	-0.4651	3.3533	-0.2717	-0.3851	1.5556	-3.1963	-0.4584	-0.8351	-2.7397	0	0.4796	-2.2135		3.2625	-1.9608	0.2267	0.8383	-0.4237
1997/8/20	0.3651	2.0888	5.409	0.7911	1.2249	-1.3699			1.8182	-2.5455	-1.4493	-0.905	-0.2597	-0.8222	2.1277	1.3761	5.4366	0.2952	0.6339	-3.2922	0.827	-1.2289		1.8868	6.7725	-0.5102	0.2609	5.0467	4.7509	-0.1635	1.1598	0.6565	1.1321	1.6884	3.6842	0.7042	1.2245	1.074	-0.7989		7.2741	3.5789	1.2924	3.0879	3.234
1997/8/21	1.0509	2.8133	2.0025	1.4129	0.6601	2.9167			2.7143	3.3582	2.2059	3.0822	3.125	2.6943	3.1944	4.0724	3.5938	-1.5453	5.0394	2.1277	0.3785	2.9549		-1.8519	0.7929	5.1282	0.8458	4.8043	-0.1106	3.4934	3.5669	2.6812	2.2388	-2.6415	3.7563	4.6154	0.4839	2.2432	1.2081		3.0822	1.626	2.3923	3.9171	6.183
1997/8/22	1.64	-0.6219	0	0.6192	2.623	1.8893			0.9736	3.2491	4.2446	0.7752	1.1785	1.8163	-0.5384	0	0.7541	9.5665	0.7496	4.375	2.2627	5.8912		5.2673	2.2616	-0.6504	0.129	1.528	0.7752	5.4852	0.369	-0.1411	6.3869	2.9457	2.3483	0	2.0064	1.0393	-0.6631		5.5814	0.5	3.8629	0.8869	0.6988
1997/8/25	-1.0232	-2.5031	-3.3129	-2.1538	0.6922	2.649			0.551	2.3077	-2.6225	-1.6484	-0.8319	0.4955	2.4357	0.2899	2.0958	5.9345	5.506	1.3972	0.1844	-5.4208		-1.643	3.8462	2.1277	2.0619	0.2508	2.6374	-2.375	3.9216	0.7067	1.6295	-2.1837	6.1185	-1.2032	-1.2589	0	-2.9372		-0.6923	-0.4975	1.9196	0.1099	3.7008
1997/8/26	0.5964	5.1348	1.7766	10.0629	2.7499	0.129			-0.3425	6.2884	2.4096	0.3352	-3.943	1.8738	1.0568	2.8902	2.6393	-1.0303	-1.4104	0.5906	2.3926	9.9548		3.7206	0.7407	-0.3205	0.0631	1.5013	-0.4283	0.717	-2.4764	-1.7544	-0.6751	0.077	-0.1802	-0.2706	1.0359	0.5714	3.0261		1.4575	1	-0.824	4.9396	0.4461
1997/8/27	-1.1858	2.8083	3.4913	0.7143	-1.3381	4.8969			0.2062	1.4148	3.045	3.0067	-0.3493	-2.5169	4.3137	1.8258	4.4286	0.7157	0.1431	9.9804	0	1.2346		-2.0498	-1.7463	2.09	-0.4416	-1.479	0.5376	-0.9153	-0.2418	2.4286	-1.5293	1.3077	-1.6245	5.4274	-4.8896	3.4091	1.2016		-1.624	2.5743	-1.543	-1.1506	0.3701
1997/8/28	-0.76	-3.3254	-2.8916	0.8511	-1.5128	-2.9484			0.6859	-2.3462	-1.9476	-1.4054	-0.6135	-3.6743	-1.8797	-2.2069	2.1888	-1.6796	1.8571	0.5338	-2.0971	8.4011		-1.719	-1.8709	0	1.0139	-0.5838	0.2139	-1.283	1.0909	-2.3013	-0.0863	-1.6705	-0.6422	-1.5444	-2.3217	-1.2088	2.3747		-2.4127	-3.3784	-1.1453	0.7407	-1.0324
1997/8/29	-1.2092	-1.5971	-1.2407	0.4219	-0.6356	-4.3038			3.7466	-2.3377	-1.0274	1.5351	0.97	-1.7526	0.2554	3.385	-1.6064	-2.7595	2.1038	0.177	-1.2852	-1.25		-0.9886	2.6692	5.8268	-1.192	-1.1745	2.0277	-0.182	5.2758	0.9279	-0.5181	0.3089	-1.4774	-0.5229	-1.3582	-0.8899	-2.7062		-2.082	0.8991	0	-5.4622	0.2235
1997/9/1	-1.3464	-0.3745	-2.0101	0.1401	-2.5053	-1.3228			-1.3132	2.4601	-0.346	-1.8359	-1.1354	-1.6789	0	-1.0914	-2.9932	0.3378	-2.6099	-5.3004	-1.7359	-3.4177		-0.9217	0.1857	-3.2738	0	0.9338	-1.6736	-0.2344	2.5057	-0.5658	1.5625	-0.4619	1.2184	1.7083	1.7212	0.4489	5.8278		0.8638	1.4851	-2.439	6.8889	3.7918
1997/9/2	1.5302	-1.6291	1.5385	4.1958	1.0388	4.4236			-0.5323	-1.6223	0.9028	0.44	0.7067	1.3874	-0.6369	-1.3793	1.683	0.2694	0	1.1194	0.5678	3.8008		0.4651	-1.2048	0.4615	-1.2063	-0.0841	-1.383	0.496	-2	0.3556	-1.0256	-0.7734	0.2778	-0.5168	2.3689	2.7933	3.1289		-1.5152	-0.4878	2.3125	6.8607	-1.1461
1997/9/3	2.1589	6.242	4.2929	-0.9396	1.0823	-1.1553			3.0769	0.4617	2.5465	0.3286	5.7018	0.7368	2.9487	2.0979	0.2759	0.4701	2.8209	-1.845	0.941	-0.2525		1.7747	5.0657	0	4.0488	3.9562	0.9709	1.5584	3.1746	1.4883	1.6408	3.5853	1.5697	0.6494	0.0826	0	-0.8495		2.3411	3.4314	8.033	7.2957	0
1997/9/4	-0.319	0.9592	0	-0.4065	4.5503	1.039			1.2979	0.4596	-0.6711	1.8559	-0.4979	2.0899	-1.6189	1.3699	0	-0.4011	-2.1948	0	0.6837	-2.5316		9.1736	4.2211	-1.072	0.1235	-0.5668	-0.2137	-0.7417	0.3297	2.6536	3.6534	1.9564	6.3636	7.0968	1.4864	1.1957	-0.7344		1.8301	0.5687	-1.0744	2.8105	-0.3623
1997/9/5	-1.24	0.4751	1.3317	-0.2721	-1.2289	-0.8997			1.7937	0	-0.9459	0.2144	-2.0851	-1.5353	-1.2658	0.1351	1.9257	0	5.1893	1.1278	-0.6173	6.4935		-0.3472	-1.6393	-1.2384	0.4935	-1.0586	1.3919	-1.108	-1.9715	0.6122	-1.6393	-1.2546	-1.7094	-1.2048	-0.7323	4.189	0.2466		1.8614	-1.6023	2.6579	2.2928	-1.6727
1997/9/8	-1.6606	0.2364	5.2569	2.4557	-1.6071	2.3346			0.0629	1.8301	-1.7735	-0.107	1.5332	-1.4553	1.5385	4.3185	4.9933	0.7383	3.0667	3.3457	-1.4907	2.1951		-1.6725	0.4902	9.0909	-1.8416	-0.823	0.3168	-1.1204	-0.6704	1.0818	-0.75	-0.5979	0.9565	2.439	-0.9836	5.8763	3.198		-0.8822	0.5747	-1.0579	0.8621	-0.1479
1997/9/9	0.1236	-1.1792	-3.5187	-3.9947	0.0527	-3.0418			-0.8176	2.5674	0.0694	1.606	-2.2651	0.211	-2.5253	-1.8111	3.4704	0.3997	-4.7865	-2.518	-4.4767	-4.5346		-2.9057	-2.0488	-4.454	-1.1882	-2.4896	-1.0526	-0.527	-2.1372	-3.01	-2.6029	-2.6316	-4.3928	-2.381	-1.0762	-4.5764	-2.7414		-2.7336	-4.7619	-2.3587	-2.5641	-1.1111
1997/9/10	-0.3702	0.5967	3.5294	1.2483	0.4739	2.7451			2.7267	-2.378	-0.7634	1.1591	1.2876	0	0.7772	1.1858	-2.4845	-0.4645	3.5326	4.2435	2.4422	2.125		1.3139	1.3944	6.1654	-0.3165	5.8723	2.1277	-1.0331	4.4828	-1.0345	2.1552	-0.3089	2.2523	0.6098	1.2552	1.1224	0.6127		-0.2614	2.5	-3.8764	2.5439	2.3221
1997/9/11	3.3443	-3.5587	-1.8182	-1.9178	0.0524	1.145			-2.1605	-0.641	0.3497	5	-2.5424	1.2632	-1.1568	-2.0833	0.1274	0.3333	-3.5433	-4.6018	-0.1289	-5.3856		-0.2161	2.7505	-4.5326	2.2857	-4.3408	-1.5625	2.0075	-3.7404	0.2091	-2.1097	-0.0775	-2.2026	-3.0303	-1.6529	-2.3209	-4.3849		-0.1311	-2.439	0.1753	-1.6253	-1.1713
1997/9/12	-2.7966	-3.444	0.1157	-1.8156	0	-3.0189			-3.47	-2.2581	-1.7422	-5.0595	-2.087	-3.3264	-2.9909	-2.3936	-1.0178	-3.9867	-3.2653	-5.3803	-2.0645	-6.5977		-3.3935	2.1989	-3.5608	-1.1173	-1.8487	-3.7037	-1.3382	-3.8857	-3.1293	-2.069	-1.938	-3.6036	-3	-2.1849	-2.5826	-2.1656		-1.378	0.3	-2.9172	-2.4348	-3.3333
1997/9/15	-2.5894	-3.3121	-1.9653	-2.845	-4.505	-2.7237			-0.9804	-2.6403	-2.8369	-3.1348	-2.7531	-2.9032	-3.8874	-4.6322	2.1851	-3.2526	-4.9226	-3.3333	-4.4796	0.831		-3.5874	1.029	-1.5385	-4.0176	-1.9692	-5.4945	-1.9947	-3.805	-2.369	-4.2254	-3.7154	-3.7383	-2.7062	-3.3505	-4.5599	-3.6458		-2.994	0.5982	-5.0481	0.2674	-5.2874
1997/9/16	1.8565	1.1858	-0.4717	0.2928	-1.0422	0.1333			-0.9241	0.6102	0.7299	0.2157	0.0913	0.8859	1.8131	0.7143	1.3836	-0.1431	1.1834	0.6085	0.3448	0.6868		0.4651	-2.7778	0.3125	-1.0011	0.0873	1.0465	0.1357	2.3486	0.0735	0.0919	-0.6568	0.2913	2.649	0.0889	0.6667	0.6757		0.8916	5.8474	0.6329	-0.7111	2.1036
1997/9/17	-0.7871	-1.9531	0.1185	-0.8759	-1.9956	-2.53			-0.0666	-1.2803	-0.942	-1.0764	-0.365	-1.7563	-1.7808	0.8511	0.3722	-2.0774	-1.7544	-1.8145	-1.5808	-2.8649		-0.8488	-3.2381	-2.4922	1.1236	-2.4433	-2.4166	-0.0813	-2.1739	-0.8082	-0.7346	-2.0661	-1.1617	-1.9355	-1.9538	-0.6623	-0.1342		-1.4276	-4.0262	-1.3836	-5.103	-2.0602
1997/9/18	0.3758	0.2656	1.5385	1.7673	0.3959	0			3.3333	-0.9556	0.951	-0.4353	0.1832	-0.5587	0.8368	4.9226	-3.3375	0.5852	1.9345	2.0534	1.257	-2.1067		0.2335	0.3937	0.9585	3.3333	0.2683	0.2358	-0.1627	0.6173	0	-0.185	1.097	0.8815	0.2632	0.3623	3.3333	2.1505		2.2069	1.6585	0.7015	-1.3208	0.7282
1997/9/19	-0.2912	1.7219	2.4476	2.8944	0.6197	1.5027			3.1613	0.2757	0.4348	1.3115	1.1883	0.7865	0	1.2064	-0.6394	0.3636	1.1679	1.6097	0.6897	2.1521		2.6398	-0.1961	-0.3165	-0.2151	1.5165	2.1176	0.7878	1.5951	1.9259	1.0195	0.5008	1.165	3.937	2.8881	0.5376	1.9737		1.8893	4.8944	1.5833	2.3901	1.2048
1997/9/22	-7.1339	-9.8958	-6.2571	-6.3291	-8.0067	-9.2867			-2.1263	-4.3986	-5.1227	-6.4725	-6.3234	-9.1416	-7.7455	-9.9338	-4.7619	-6.0145	-9.3795	-8.7129	-8.0137	-9.9719		-7.8669	-9.5285	-9.5238	-7.3276	-8.6995	-7.8341	0	-9.2995	-6.5407	-5.5046	-7.5581	-6.8138	-6.1869	-7.1053	-8.0214	-8.6452		-6.6225	0	-8.3541	-6.7227	-7.381
1997/9/23	-9.4789	-9.9711	-3.3981	-9.1592	-5.6604	-9.7923			-4.9201	-9.9928	-9.7338	-8.9965	-9.4503	-9.9387	-9.2954	-9.4118	-1.0811	-8.0956	-3.9809	-6.0738	-9.0097	-9.9844		-9.8522	-9.8806	-8.4211	-9.6512	-6.1598	-8	-10	-9.3209	-9.9533	-9.9029	-9.7035	-8.5479	-8.4791	-10.0094	-5.814	-9.6045		-3.5461	-8.3257	-9.6599	-4.9049	-4.4559
1997/9/24	5.1613	5.939	6.2814	7.438	5.6129	6.0855			3.293	6.9489	4.802	4.436	5.9638	6.6757	5.7851	8.1169	3.4153	4.9497	6.136	6.0046	5.892	10.052		6.7395	7.4699	7.2797	5.9202	5.3333	8.1522	2.3061	7.6358	4.5769	5.6034	4.4776	5.8559	7.3529	5.6663	4.6914	7.1875		6.3971	9.5808	6.7771	10	5.8296
1997/9/25	-0.1888	3.7879	0.4728	0	1.405	1.0853			2.7326	1.419	2.7331	2.4272	0.402	0.894	1.7188	1.5015	2.1136	0.6395	-0.1563	0.2179	0.1546	5.1969		1.5358	4.0359	3.5714	0	0.0974	2.6382	-1.7857	0	1.569	0	0.9524	3.0851	0.9589	2.284	1.8868	2.7697		1.0366	4.918	0.4937	2.8708	2.1186
1997/9/26	-1.5603	-0.438	5.2941	0.1538	0.1807	1.6871			1.0766	-0.5891	0.626	0.1185	-0.3003	0.3797	1.0753	-1.3314	-0.1294	-0.1589	1.7214	-1.087	1.466	-2.6946		-2.1849	-1.2931	-1.7241	-1.9441	-0.9728	-2.0808	-1.6393	0.5457	-0.813	-0.6122	-1.1321	-0.8256	-0.9498	-0.7767	0	-0.7092		-0.6156	-1.4757	-0.7018	-2.3256	-1.3278
1997/9/29	-3.6503	-5.132	-5.2514	-1.6897	-3.187	-3.6199			2.0677	-2.8889	-4.5879	-4.142	-3.8153	-4.1614	-4.7112	-3.5982	-0.2591	-3.3413	-4.3077	-1.0989	-4.943	-4		-4.4674	-5.5677	-4.2105	-2.1066	-3.3399	-3.75	-4.8182	-2.9851	-4.918	-3.6961	-3.0534	-4.2664	-3.0137	-2.0548	-4.1667	-4.2857		1.8582	-1.674	-5.5124	-4.7619	-3.2801
1997/9/30	2.343	0.7728	2.2406	0.3125	1.4907	0.7825			-0.2455	4.119	-0.326	2.2222	1.357	1.0526	0.7974	5.7543	1.039	1.893	0.4823	1.1111	5.6	2.5641		0.8993	2.0809	1.4652	2.4051	3.1504	2.3377	1.5282	0.6993	3.3621	1.1727	2.3622	0	0.9887	0.999	2.1739	2.3881		1.3514	-0.1792	2.4682	5.4	1.7391
1997/10/6	-0.5358	0.1534	-1.7301	-1.8692	0.0612	-1.3975			-2.7692	-3.2967	0.5724	-1.57	5.9732	-0.3906	-0.3165	-2.9412	0.2571	-0.9693	0	0.8791	1.5909	-2.1875		-0.1783	-0.1133	2.1661	-2.3486	-1.4778	0.5076	-0.8153	4.1667	-0.7506	-1.1591	0	0.2174	-0.1399	1.1869	-1.5366	-1.1662		0.2	0.8079	1.0949	-1.3283	0.5128
1997/10/7	-0.3428	1.2251	0.3521	1.2698	0.0612	6.6142			2.7215	3.7879	5.2846	3.0675	0.7775	-1.1765	0.7937	4.5455	0.3846	1.1419	1.92	-0.6536	0	0.3195		-0.0893	-1.1338	-1.0601	-1.6456	3.1	-0.3788	-1.2014	-0.9333	-0.1681	-0.8529	0.1923	-1.0846	0.8403	-0.2933	-0.7203	0		-0.4657	1.6919	0	-0.6731	0.5102
1997/10/8	2.801	4.9924	0.9357	2.9781	2.6895	9.8966			3.8817	3.5036	2.7027	4.7619	1.2536	4.7619	3.1496	2.3188	2.682	3.3065	2.6688	5.0439	2.4609	5.0955		4.5576	4.2431	3.2143	3.6036	1.5519	2.9151	2.752	1.8843	3.2828	5.3763	4.1267	4.057	2.6389	2.549	4.3531	3.2448		3.2086	1.2259	4.3321	1.7425	2.1997
1997/10/9	0.478	2.3055	3.4762	1.3699	0.4762	9.9462			-0.4152	-1.1283	-2.6316	-2.7273	-1.3333	-1.0101	5.6489	-1.8414	0	-1.171	-1.0703	-2.0877	0.1456	-1.9697		0.8547	-0.9901	-0.173	0.3727	-0.8596	-0.6158	-0.654	-0.5284	1.304	-0.102	1.106	0.2107	8.7957	-1.5296	-1.2746	-0.1429		0.1943	-2.9412	-1.3149	-1.6175	-0.8278
1997/10/10	0.3806	-0.2817	1.5677	0.6006	-0.4739	1.467			1.7868	1.2126	-0.3861	2.2196	1.4479	3.5714	1.3006	1.2987	0.8706	0.3949	0.7728	1.2793	1.1628	0.7728		0.4237	2.8889	2.9463	2.9703	0.1927	0.3717	0.3135	1.5936	-0.3218	0.6129	0.1823	1.9979	-0.7463	4.8544	0.5869	0.8584		3.426	0.713	-0.2104	0.5803	0.7513
1997/10/13	-1.2322	-2.6836	0.3308	-1.3433	-0.4167	2.1687			-0.2926	-0.1409	0.3876	-0.2286	-1.0466	-1.2315	-2.8531	-0.2849	-0.7398	-0.8655	-2.1472	0.8421	-1.8678	-0.6135		-0.5907	-2.6998	-1.0101	-2.6442	-2.4038	-1.4815	-1.25	-1.1765	-1.6949	-0.5076	-2.3658	-2.4742	1.3784	2.4074	0.8168	-2.1277		-0.3125	-3.3628	-0.5622	-1.9231	-1.9884
1997/10/14	-1.2476	3.0479	-0.8929	2.8744	0.777	7.1934			0.1174	-1.1997	-1.3127	-2.4055	8.4615	-1.2469	0.5874	-0.7143	-1.4907	-1.746	-0.4702	0.2088	1.3909	1.8519		-0.8489	-1.1099	-1.3605	-1.4815	0.9852	-0.3759	-0.9494	-1.0582	2.6273	-2.0408	-1.1184	0.2114	-1.2361	-0.9946	-0.3472	-0.7246		1.8809	-1.5568	-1.2721	-0.7843	-0.2536
1997/10/15	1.5549	2.6761	0.5631	1.4706	2.0166	-0.33			0.1758	0	1.252	1.9953	-1.5957	0.6313	-0.146	3.3094	0.7566	1.7771	1.5748	1.0417	-0.361	0		0.8562	1.459	0.8621	0.8772	0	1.2579	0.7987	0.9358	-0.96	0.8333	1.3195	2.0042	-0.7509	0.0913	0.6969	1.6058		2.0923	2.6047	1.6464	2.0751	3.3898
1997/10/16	7.5598	-1.2346	-0.5599	0	4.3023	-0.1104			0.6437	2.2857	2.0866	1.1507	0.1802	4.266	0.8772	-1.9499	0.2503	4.9206	1.8605	0.2062	4.3478	-0.9091		8.1494	3.3186	-0.5128	2.236	4.878	2.4845	4.9762	1.5894	3.3926	4.5455	4.2791	2.7921	0.7566	3.4672	1.9608	2.5862		3.3755	2.9012	10	3.8722	3.4426
1997/10/17	4.7153	3.4722	1.1261	2.8986	4.6265	10.0552			1.5116	1.257	2.0439	2.0478	1.7986	2.0457	1.7391	0.7102	0.7491	4.0847	2.4353	-0.4115	1.4583	1.5291		5.259	2.9979	1.3746	3.8882	10.0465	1.0909	3.8949	4.3025	3.2031	7.6087	8.653	5.1308	2.6283	3.351	2.0362	1.4006		0.2332	1.0573	4.2254	2.6095	0.6339
1997/10/20	-0.3823	10.0671	5.5679	10	-0.959	2.9116			3.9519	0	0.0742	1.1148	0.7067	2.0047	2.4217	2.6798	4.9566	-0.9448	1.1887	5.1653	-0.4107	3.012		-0.7457	3.8462	2.5424	7.9532	0.8453	1.0791	-0.3487	3.75	1.8925	-0.4591	-0.1642	-1.1483	4.6341	-0.9386	1.1086	3.5912		0.349	5.5798	1.2899	3.5422	0
1997/10/21	3.9659	0.122	-0.3165	3.8412	2.4744	0.2927			-0.8815	0.1379	1.5567	1.2128	4.2105	3.3526	0.5563	0	-1.0626	2.5679	9.9853	0.7859	1.6495	1.6082		5.1089	0.1001	1.6529	-1.5168	1.0897	1.898	2.0706	5.9036	1.5602	1.476	2.5493	0.6776	-0.9324	1.292	1.4254	-0.4		3.7101	1.8993	1.8799	-0.7018	4.6457
1997/10/22	-1.3536	-6.0901	-6.9841	-5.0555	-4.1995	-4.9611			-5.0584	-2.2727	-1.8248	-2.2876	-4.1246	-4.2506	-5.9474	4.3956	-3.3413	-2.7182	-4.9399	2.5341	-3.5835	-5.036		-4.4317	-5.3	-4.7154	-5.2805	-5.3068	-3.9581	-0.8571	-6.5984	1.3168	-3.5455	-4.8917	6.0577	-6	-4.5918	-4	-5.087		-5.0307	-6.0778	-3.5714	-4.0636	-3.2355
1997/10/23	-0.2079	4.2802	2.9579	3.5065	1.4247	7.1648			0	0.4228	0.3717	-1.6722	1.6681	-0.8178	1.9118	-2.6316	-2.0988	1.1765	1.264	3.0418	3.4362	4.5455		0.7479	0.9504	-1.0239	1.3937	2.7145	0.8485	1.2968	0.2436	10.0361	3.6758	0.4216	-2.0852	0	0.8021	-0.2252	-0.4231		1.4715	0.7765	1.4815	9.9448	-0.311
1997/10/24	0.7917	4.2289	3.7569	3.1368	4.5381	3.4384			2.2834	5.8947	5.7778	2.8345	4.1451	4.2403	3.1746	-0.4054	0.5044	1.7442	0.5548	3.1365	1.4237	3.6232		1.9302	3.8703	1.7241	2.52	4.1773	1.3221	-0.0569	2.6731	0.1969	6.0909	6.885	4.4444	3.6295	4.863	2.7088	6.2323		5.1624	6.5068	8.8808	-1.7588	1.7941
1997/10/27	0.3721	4.2959	2.0234	-1.8248	4.7545	1.7544			-0.8586	0.8615	-0.4902	1.6538	-1.8242	0.113	6.5734	0.1357	-3.1368	0.9286	4.1379	-1.0733	1.0695	-1.3986		1.9665	0.7049	0.1695	4.4693	1.5548	2.4911	0.854	6.5089	-2.1611	0.0857	2.0424	-0.7092	-0.3623	0.7589	3.2967	0.5333		0.1655	-0.1608	-0.9497	2.8133	-0.3831
1997/10/28	-3.9539	9.9542	10.012	-0.3717	-5.2787	-4.5372			-3.6952	-3.3509	-5.278	-5.5315	0.9291	-6.2077	-6.6929	-5.2846	2.7202	-4.7417	-3.1788	-7.0524	-5.4233	-5.5319		-4.8571	-5.7	2.0305	-5.8824	-4.8348	-5.9028	-4.2619	10	1.004	-5.0514	-5.6967	-5.1786	-5.0909	-4.6025	-5.3191	-2.5199		-4.185	-5.7971	-4.2865	-6.3018	-5.1538
1997/10/29	2.4443	3.4339	9.9781	9.9502	10	2.6616			1.6187	7.3419	0.9658	1.1481	3.0126	1.083	2.2504	2.8612	-2.5221	0.9658	8.3447	2.3346	3.4965	2.8529		1.4264	0.7423	6.9652	1.8182	2.8789	2.706	1.8868	1.5152	1.6567	0.9017	1.7959	1.1299	2.8097	3.8596	2.2472	8.1633		5.0575	5.2991	3.0642	6.9027	0.5677
1997/10/30	1.7999	-7.8471	-6.2812	-5.543	1.9546	-3.5185			1.4749	1.33	0.5151	-1.3621	-2.1121	-2.1429	-3.4388	-1.8081	1.9405	0.6623	-4.1667	-5.5133	-2.3649	-3.2117		0.8142	-2.7368	-5.2713	-2.0089	-2.3045	3.8323	3.6169	4.7761	-3.8462	-1.6979	0.2406	0.838	-3.7267	3.8007	0.5495	7.673		-0.2188	-2.7597	-0.6861	-0.9934	7.2581
1997/10/31	-1.1513	3.7118	7.4468	3.7126	-1.658	9.8848			1.0465	3.125	1.1713	-1.0357	2.2407	2.1898	0.9972	1.5581	2.665	-0.8772	1.4493	2.6157	1.5917	1.5083		0.8076	1.8398	1.6367	1.3667	0.0842	2.3068	-1.508	-1.5195	0.7458	-0.9091	-0.88	-1.0157	2.1935	4.8007	-0.5464	-1.986		1.8092	3.172	-0.6333	3.5953	4.2857
1997/11/3	-1.2895	1.7895	3.5644	2.7714	-3.6881	0.786			-0.5178	-1.5758	-0.0724	1.5116	-0.5682	-0.7143	0	-0.8368	6.5513	-0.295	-2.0779	2.3529	-2.7929	-1.7831		0.5098	-1.594	1.2882	5.3933	-2.3569	0.2255	-1.3326	-0.8679	-2.8937	1.3761	0.9685	4.5709	4.2929	-2.795	3.7363	0.1192		1.2386	3.7217	-1.4484	0	0.3605
1997/11/4	0.4214	3.4126	1.3384	-1.236	3.2823	-4.766			-2.1978	0.3079	-1.4482	0.3436	0.4082	0.3597	-0.4231	1.6878	-1.6241	-0.1479	-0.9284	-1.5326	0.2102	0.1513		-0.7246	0.8639	-0.159	1.5991	0.6897	-2.2497	-0.0287	0.0973	1.0806	-0.4525	1.199	-2.3194	-1.816	-0.7987	-1.4831	-0.2381		3.883	1.17	0.3527	-1.2107	-0.431
1997/11/5	1.9723	-2.2	-3.8679	0.4551	4.3962	3.6397			0.887	3.5605	2.4982	2.968	-0.8943	0.4779	0	0.6916	1.4151	2.1481	2.4096	1.1673	4.8951	0.7553		3.4307	4.0685	2.3885	1.2592	9.2466	1.1507	1.4659	1.7493	0.4934	4.0909	4.1074	1.6438	0.4932	2.0129	2.043	3.6993		3.9939	2.5443	2.2847	1.4706	0.8658
1997/11/6	-1.0288	-3.1697	-1.7664	-2.8313	-1.5728	-3.5996			0.5862	-0.5335	-1.6487	5.3215	-3.1993	2.7348	0.2833	-1.511	1.2791	-0.5801	0.7843	1.7308	0.5333	1.7991		-2.6112	-1.1317	-2.9549	1.8653	0.627	-2.0478	-0.255	4.107	-1.8003	0.524	3.2625	-3.3243	-1.7178	-2.8414	2.0021	-3.9125		-0.0492	-2.782	-1.7755	1.3688	-2.7897
1997/11/7	2.2869	0.9504	-0.5994	0.6993	2.0619	-1.184			4.5455	0.7151	1.895	-0.5263	2.9661	2.662	2.4011	1.6736	1.3777	0.5835	1.9455	1.7013	1.1936	-0.2946		0.8696	2.4974	0.4808	5.4934	2.0249	0.6969	9.9972	0.4587	-0.5	1.6507	6.1719	2.1375	2.372	2.2746	4.0289	0.5988		2.3645	2.0882	0.4082	-0.8737	-0.5887
1997/11/10	-0.813	-1.6736	-4.3216	-4.5139	-3.9394	-5.53			-6.4103	5.4438	5.5079	0.6349	0.8212	-4.0586	4.1379	-1.7833	-2.6048	0.5801	-3.3079	-3.7175	-3.0799	-2.9542		1.2931	-2.5381	-0.1595	-3.1823	1.9084	-3.1142	0.1807	-5.7534	-2.3451	0.5983	1.1765	-0.6369	0.8537	-3.4948	-3.6743	-4.5238		-3.1761	-2.3485	-2.8455	-4.0865	-2.5907
1997/11/11	-1.0246	4.3617	0.2101	-0.6061	0.8938	2.2439			-2.3228	1.5713	-2.1017	3.3649	-2.8054	-0.5875	-0.6623	2.3743	3.4884	-1.3699	-1.4474	6.9498	-0.7437	1.8265		6.2411	2.7083	0.1597	-0.498	1.4232	2.9762	-2.0103	-1.1628	-1.458	-2.294	-3.3516	-1.3736	-0.3628	-1.3992	2.1649	0.7481		-2.7833	1.474	-1.9725	-0.0835	0.152
1997/11/12	-1.3251	2.4465	-1.4675	-0.7317	-2.2929	-2.8626			-2.9878	0.663	-3.3934	-3.5605	-0.3724	-0.2364	-3.7333	-3.6835	0.7865	-1.9737	-1.8692	-6.3177	1.0899	-2.9895		-3.4045	-4.6653	-4.3062	-3.9039	-3.3973	-3.5838	-2.6039	-0.7843	1.4795	-2.7826	-3.4678	-1.4856	1.9417	-2.0033	-4.1372	-3.5891		-1.9427	-3.8991	-2.3171	-2.8428	-2.5038
1997/11/13	0	4.9751	6.9149	4.0541	2.4	3.1434			1.1942	-0.1098	-1.0036	1.7932	0.8411	0.7109	1.8006	1.983	0.1115	-0.0746	0.6803	2.5048	0.4043	-0.4622		3.3172	1.9149	-0.1667	1.0417	0.841	0.2398	0.8642	0.1976	1.2007	-0.2683	1.6129	-0.4713	8.2143	0.0852	0.5263	0.7702		3.1804	1.0342	1.1236	5.4217	1.1673
1997/11/14	0.5036	-4.0758	-2.4876	9.209	-2.2917	-1.7143			-1.5528	1.9231	1.0138	-0.2073	-1.7609	-0.4706	-1.4966	-1.6667	0.2227	0.3731	-0.2703	-2.0677	-1.1409	-1.7028		-2.6087	-1.8789	-1.5025	-0.5155	-1.4405	-0.7177	0.2677	0.5917	-1.8644	0.6278	-2.2367	0.3788	10.011	-0.5106	-0.5236	-1.5287		-2.2233	-2.2047	2.3457	-2.8571	0.1538
1997/11/17	0	0	-2.0408	-2.9189	-0.4264	1.7442			0.2524	5.3369	-0.7168	0	-1.6038	-0.1182	-0.8287	-0.9887	-1	-1.487	-1.355	-1.1516	1.833	-2.0472		4.3269	-1.8085	-1.5254	-3.5233	0.3846	-0.6024	-1.0147	-1.4706	-1.2953	-1.2478	-1.107	-1.7925	3	0.5133	-0.9474	-1.6818		-0.3101	0.3221	-1.146	-2.1008	-2.0737
1997/11/18	-1.6701	-5.1383	-1.7708	0.2227	-0.4283	-0.9524			-2.4544	0.4094	-1.8051	-0.1038	2.6846	-1.8935	-1.8106	-2.2825	-5.0505	-1.283	-1.2363	-2.9126	-1.8	-0.3215		-2.0408	0.2167	0.6885	-1.1815	-3.3716	-1.2121	-2.1347	-2.4876	-1.4873	-0.722	-0.7463	-2.4015	-3.7864	-0.766	-2.1254	0.7895		0.0518	-2.2472	0.6101	-1.2876	-0.9412
1997/11/19	0.0849	-0.3125	0	-4.1111	1.2366	-2.2115			1.2258	-3.6697	0.5882	0.4158	-2.0542	-1.6888	-0.1418	-0.8759	0.591	-0.7645	-1.669	-0.8	-0.5431	-2.2581		-2.6882	-1.2973	-2.2222	1.413	-1.0309	0.1227	-1.1331	-2.0408	-0.7105	0.1818	-0.6767	1.378	4.0363	-0.8576	-0.1086	-2.0888		-0.2073	-1.0673	-1.3948	-1.6522	-1.0293
1997/11/20	-1.4849	-2.6123	-2.439	-2.5492	-1.2215	-1.2783			0.7648	-2.1164	-1.5351	-1.6563	-2.1926	-1.227	-2.4148	-2.7982	-0.1175	-0.6934	1.6973	-1.2097	-1.7065	-1.1551		-2.8315	-1.9715	-1.7483	-3.3226	0.5609	0.7353	0.5731	-0.1042	0.1789	-1.0889	-1.3626	-2.1359	1.8429	-2.1626	-0.9783	-2.5333		-0.5711	-2.9046	3.8745	0.7958	-1.2
1997/11/21	-3.0577	-1.9313	-4.1304	1.4269	2.0968	-5.3785			-1.9608	0.5946	-0.8166	-4.2105	-2.3392	-3.4783	-2.329	-1.3636	-2.3529	-2.3274	-1.5299	-2.449	-2.0139	-2.5042		-2.1322	-2.2346	-2.847	-2.439	0.1594	2.0681	-2.849	-2.3983	-2.6786	-4.0367	-3.3768	-2.4802	-4.2857	-2.2104	-2.9638	-1.9152		-2.9243	0.4274	-0.0592	-0.614	0.7287
1997/11/24	-2.6211	-3.2823	-4.3084	0.8206	1.5798	-5.7895			1.2903	-1.5583	2.021	-4.1758	-5.0898	-1.5444	-3.5768	-1.6897	-1.8072	-2.3828	-1.9774	0.4184	-1.4174	-2.0548		-5.3014	-1.0286	-0.9158	-4.3182	-0.0796	-2.503	-2.7566	-1.2821	-4.1284	-2.8681	-4.2891	-4.0692	0.4975	-1.4467	-0.3394	-0.8368		-3.6041	-0.3404	-4.6209	2.3831	-0.8842
1997/11/25	0.1825	1.1312	2.0142	0	0.7258	3.5754			-0.7006	1.1463	-0.2935	0.1147	-0.2103	-0.6536	0.9274	1.5625	0	0	-2.0173	2.2917	0.4313	6.6434		2.454	-0.8083	2.9575	1.3064	-1.2739	-0.978	-0.1508	-0.4329	-1.3397	0.5906	0.8299	-0.9544	1.2871	0	0.5675	0.2813		0.0558	2.5619	1.1801	2.5862	-2.5953
1997/11/26	0.6831	0.5593	0.4646	0	2.4704	0.3236			0.5773	3.4539	0.7358	4.811	4.215	3.2895	1.9908	0.4615	0.6135	0.8137	4.1176	3.8697	0.7874	-1.4754		1.0479	3.6088	0.3591	2.1102	-0.3226	0.8642	2.839	0.8696	3.8797	4.4031	2.4691	2.1413	2.5415	2.2936	4.9661	0.9818		2.8444	0.4163	0.6139	1.3445	1.4988
1997/11/27	-2.1257	-7.119	-4.7399	-4.6512	-2.9131	-4.5161			-0.5102	-2.0344	-3.2871	-2.2951	-4.5501	-2.4204	-4.0541	-3.3691	-1.4634	-2.0985	-4.661	-3.9216	-4.0483	-4.8253		-3.7037	-2.4719	-4.2934	-4.7072	-4.0453	-2.5704	-2.4963	-4.3103	-3.0812	-3.8425	-4.4177	-2.5157	3.9085	-3.3184	-3.5484	-1.3889		-3.6876	-3.8972	-2.4405	-3.6484	-2.8712
1997/11/28	1.6174	4.7904	3.1553	3.4146	3.0005	2.8153			2.2436	2.4494	1.2085	0.6711	2.3305	2.0888	2.3474	2.3772	0.8663	2.803	6.3704	2.6531	2.8127	2.972		2.7692	0.6912	1.8692	2.8916	2.0236	3.0151	1.6566	2.1396	3.2755	2.4366	3.3613	2.3656	-2.7523	1.1132	4.3478	2.5352		4.1667	2.4159	1.1257	4.5611	3.8007
1997/12/1	-1.7735	-1.8286	-2.4706	-2.3585	0.7032	1.4239			1.442	1.7672	-0.8209	-1.8889	0.8282	-2.3018	-2.1407	-2.322	-3.3129	-1.9246	-0.2786	-0.994	2.0878	-2.3769		-2.6946	-1.6018	-0.9174	-1.2881	1.6529	-1.9512	-1.3037	3.0871	9.4216	-1.6175	-1.0569	-1.1555	0.283	-1.1009	-1.1752	1.511		0	-2.4431	-2.35	1.07	-3.0919
1997/12/2	0.463	-3.1432	1.4475	-0.6039	2.0948	-1.2959			0.0618	0.2043	0.1505	0.6795	1.54	0	-0.4687	-0.9509	-0.2538	0.4906	-3.6313	-2.008	-1.2694	0.8696		0	-0.4651	-0.5556	-0.949	0.813	0.3731	0.5704	-1.3904	-1.9608	0	0.3287	0	-6.0207	2.3191	0	-2.3004		2.1622	-2.7634	0.8866	-2.1173	-0.4198
1997/12/3	-0.4147	-3.8462	-1.6647	-0.243	0.5862	-1.0941			-2.903	7.0336	0.3757	2.3622	-1.3145	1.4398	-1.4129	0.16	2.0356	3.0919	2.029	-0.6148	0	-0.3448		-1.1538	-1.8692	-1.3035	-2.0359	3.3065	0.3717	-1.5224	-2.1692	-0.087	-1.354	-1.0647	3.6132	-0.2002	-0.3626	-0.4324	-1.385		0.8995	-2.4867	-0.6277	0.5824	-1.7707
1997/12/4	1.6196	6	7.3761	1.7052	9.3735	2.1018			1.3995	-1.9048	3.8922	0.7692	2.459	1.8065	0.7962	2.3962	0.4988	0.2368	4.1193	-1.0309	4.5714	0.346		3.1128	1.6667	1.1321	5.0122	1.5613	0.8642	2.1219	3.9911	3.2202	3.9216	3.6424	7.5897	2.2066	3.5487	3.8002	2.5281		5.1914	4.0984	7.6437	3.3085	3.0043
1997/12/5	2.6412	0.2358	0.5631	2.994	-0.7549	8.6674			1.3174	3.0097	0.4323	-1.6358	-0.2	-1.7744	0.4739	-0.78	-2.2333	-1.4173	-2.3192	0.2083	-1.4344	0		-0.3019	0.7026	0	1.397	-2.1522	3.3048	-0.3265	2.5586	-0.1686	-0.283	-1.4377	-3.2412	3.1403	-1.3181	-0.7322	-1.3699		-2.7418	-0.6999	-2.1714	-0.3203	-1.1667
1997/12/8	-0.0887	-0.9412	-3.9194	2.2093	-4.6085	1.7946			-0.6192	-1.131	1.076	-1.8847	-1.002	-1.4194	-0.9434	-2.044	-1.0152	0.1597	-1.1173	-1.4553	-0.5544	-2.5862		-0.8327	-1.1628	-1.6791	-1.2629	1.2569	-1.6588	-0.0596	-2.079	0	-0.0946	1.2966	0.3941	0.7612	-0.1781	4.8472	-1.1111		2.5115	1.674	0	4.3373	-1.0961
1997/12/9	0.8437	3.4442	-0.6993	-1.2514	3.1426	-0.7835			0.4984	-3.5748	-0.4258	1.0169	-0.8097	0.3927	2.2222	1.1236	2.8205	1.3557	0.9887	2.3207	1.0453	2.4779		1.2214	6	2.4668	-0.2326	2.3274	0	1.5793	0.9554	9.9662	2.2727	2.8	0.0981	3.6827	0.9813	1.3065	0.9831		0.3	2.1664	1.2597	2.4634	1.023
1997/12/10	1.7173	-1.837	-0.7042	-1.6129	-1.0005	0.1974			2.9758	-0.1483	-0.7128	-0.2237	0.9184	2.8683	-0.9317	0.6349	-0.3741	4.5633	-1.3986	-1.6495	0.069	0.1727		0.3017	-1.8868	-0.3704	0.6993	-1.0614	-0.6024	2.3761	4.9422	9.9846	1.2037	-0.856	-0.4902	-1.275	4.682	-1.7857	2.2253		0.0499	-0.3393	-0.8294	-0.0751	2.3629
1997/12/11	1.2121	-1.0526	-0.8274	1.7564	2.2508	-2.9557			-1.3847	2.5743	-0.9332	0.4484	-0.91	-0.2535	-0.9404	0.1577	-0.3755	-1.2039	-0.4255	1.4675	-0.2068	-2.069		2.1805	-1.6968	-2.0446	-1.1574	-1.0728	3.0303	0.4298	-2.004	3.7011	2.4703	-1.8838	-1.8719	-0.369	-0.8439	-2.0202	-2.3129		-0.4484	-1.3617	-1.135	-1.5038	-1.2366
1997/12/12	-1.9247	-2.3641	-1.5495	-3.107	-1.4825	-3.5533			-2.5031	0.5309	0	-0.6696	-1.1224	-0.8895	0	1.8898	2.6382	-0.8378	0.1425	0.4132	0.2072	-1.4085		-1.5453	-0.4603	1.1385	-1.7564	-1.5492	-3.2941	-0.428	-1.5337	-0.7407	-2.1429	-0.96	0.3012	-4.3519	-0.9362	-0.4124	0.4178		-0.6507	-0.1726	-0.3021	0.5344	-1.1686
1997/12/15	0.2617	-0.9685	-1.3317	2.2565	0.6384	1.4737			0.2505	-1.2002	6.087	0.8989	3.3024	3.5897	-0.3165	2.9366	0.3672	1.3057	-1.5647	5.9671	2.8256	-1.25		0.5979	-0.2312	3.0019	-0.9535	2.2817	-0.7299	0.0287	3.0114	7.5984	1.7336	2.4233	-1.2012	1.7425	4.3814	2.381	3.0513		3.2746	1.815	0.303	6.1503	1.3514
1997/12/16	2.0444	-0.1222	3.5583	-0.5807	1.0421	-1.1411			2.9357	-1.4577	5.5328	2.2272	-2.5974	-1.4851	1.2698	-2.1021	0.7317	1.8954	1.5896	-1.3592	2.4129	-1.085		2.9718	2.0857	-1.0929	0.9627	2.9231	-0.6127	4.8124	-1.6129	1.6393	1.435	2.7603	1.5198	-2.0932	0.1646	8.1901	0.2692		0.439	0.1698	5.6193	-1.216	-0.4167
1997/12/17	-1.4493	-4.284	-3.673	-3.0374	-3.0045	-4.5121			-4.6723	-1.6272	-0.4531	-3.4858	-2.1538	0	-2.8213	-4.908	-3.753	-3.2738	-3.8407	-4.5276	-3.7304	-4.7532		-4.2569	-3.2917	-2.9466	-2.503	-3.139	-1.233	-1.9404	-4.918	-0.3102	-3.3599	-4.528	-3.2934	-2.2352	-3.7798	0.7477	-3.8926		-4.6139	-5.2542	-3.7185	-0.7241	-2.5105
1997/12/18	-0.4758	-0.2558	0.738	0	1.1096	2.3077			-1.0185	2.406	-1.4954	-0.4515	0.1048	-0.3769	-1.129	0.8065	1.3836	-1.5385	0	0.8247	-0.2039	-0.7678		-0.7536	-1.1737	-1.518	0	5.9414	0.1248	1.6165	-0.9698	4.2937	0.4575	-0.3215	-0.8256	-1.3917	-0.7686	2.2263	-0.419		0.4582	0.5367	-1.0695	0.0729	-1.3734
1997/12/19	-0.0869	-2.6923	-1.5873	0.6024	-1.2346	-0.5371			-2.2508	1.6887	3.3003	-1.8141	-1.466	-3.1526	0.1631	-1.28	4.0943	0.7812	-1.1834	4.2945	0.1362	-0.5803		-0.3037	-0.2375	0.9634	0	0.5098	0.3741	3.8398	0.5441	7.3986	-1.275	0.0806	3.538	-4.4355	-0.6024	0.9982	1.5428		0.6589	-1.3345	2.042	2.7697	-0.8703
1997/12/22	5.6981	-3.1621	-7.3201	-5.988	-0.0926	0.6479			-2.9605	-1.9495	1.0224	-3.0023	-2.0191	-2.3437	-1.7915	2.9173	-2.503	2.9457	-4.0419	2.1569	2.6531	-4.6693		0.3808	-2.381	-3.0534	-4.7677	2.6087	-1.8634	2.7205	-2.2727	-1.3889	0.369	0.7252	-3.0151	-3.0591	2.5108	0.0898	4.1436		2.7694	3.9675	5.5915	0.6383	-2.3705
1997/12/23	-0.8642	3.1293	1.3387	2.5478	-0.4634	6.9742			1.5593	0.9573	-2.2138	0.3571	1.0846	0.4	1.3267	2.2047	-2.0782	-0.9789	4.0562	-1.5355	0.1988	7.551		0.0759	1.4634	1.1811	2.439	-2.8955	1.0127	0	1.7719	3.0423	0.8272	1.68	1.8653	-1.741	-1.2669	-2.3339	0.9284		-1.4699	2.8621	2.4526	-1.7618	1.7986
1997/12/24	-1.3699	-0.6596	0.7926	-1.8634	2.2346	-3.6108			-0.8678	-0.0729	-0.5821	-0.8304	-0.9657	-1.1952	1.8003	-1.6949	1.623	-1.9011	-2.5487	0.7797	-1.455	-3.2258		-1.4405	-1.0817	2.1401	0	-1.0182	-2.2556	-2.0314	0.9793	-1.6949	5.196	-0.3934	-0.3052	8.4164	0.5133	3.8603	0.9198		2.3869	-0.6745	-2.8836	-2.0803	-1.2367
1997/12/25	1.431	-2.656	-1.7038	1.519	1.3661	1.4568			3.367	-0.8759	1.3663	2.1531	4.3337	0.8065	-0.3215	1.8809	0.7371	9.3023	-0.6154	4.6422	1.8121	-1.7647		1.3846	0.9721	0.9524	-0.5013	2.7186	1.7949	-1.8898	3.6638	-2.7809	-0.6066	3.8705	0.3061	-0.4086	8.8511	2.3894	0.9115		3.9339	3.7351	1.9048	7.1795	0.6261
1997/12/26	0.8299	1.7735	6.6667	0.7481	0.1348	6.5641			1.8893	1.6937	0.0642	0.8197	2.8037	2.4	0.6452	2.6154	2.1951	-1.2766	2.1672	4.9908	-1.4502	3.7924		0.607	2.0457	2.2642	-0.1259	-0.1431	0.2519	0.6688	0.4158	2.4027	1.1334	1.2928	-0.1017	-0.5128	1.0946	-1.9879	1.8065		-0.7009	-0.2455	0.6597	-2.2556	1.2444
1997/12/29	-0.6996	4.1555	2.125	4.4554	-0.4935	6.7372			0.2558	9.9928	1.9243	3.6005	1.7172	1.5625	1.7628	0.4498	1.5513	1.7241	3.6364	1.9366	1.7391	4.6154		1.81	2.3585	2.583	3.4048	0	0.2513	-1.7273	-0.6211	2.2346	1.2069	-2.3273	0.3055	2.0619	-1.7788	-0.8818	0		-3.1529	-0.3281	-2.1846	-6.2937	2.8973
1997/12/30	-1.4505	-3.0888	0.4896	-2.7251	-2.2994	-0.9919			-1.977	7.4391	-1.1957	4.2601	-3.1778	-2.8205	-0.6299	-2.9851	-2.1152	-2.5424	-2.0468	6.563	-1.3149	-2.7574		-2.0741	-2.0737	-1.7986	0.122	-5.8023	-2.005	-0.9194	-3.75	-3.1148	-2.0443	-2.3059	3.2487	-0.202	0.7874	-2.9359	-1.1407		0.6803	0.3292	-2.5126	0.6716	-1.7065
1997/12/31	0.8831	1.992	-1.9488	-0.2436	1.246	-1.184			1.041	0.4902	-2.293	-1.6129	2.5641	0.6596	-0.6339	1.5385	-1.8007	0.942	0	-6.483	1.5323	-1.7013		-0.1513	1.6471	-1.0989	0.4872	1.3688	1.9182	3.5207	1.1905	-0.282	0	2.2817	-2.0649	-2.0243	1.4844	2.6581	0.2564		0.9653	0.7383	1.0309	3.7806	0.434
1998/1/5	2.501	10.026	0.3727	1.5873	5.6518	-0.553			3.0264	3.4146	1.6297	2.623	-0.2	2.7523	-0.4785	0.4545	2.6895	1.2204	-0.8955	6.2392	4.5932	-0.3846		1.2879	1.6204	3.3333	-1.5758	0.5251	-0.3764	4.1656	-1.3904	3.9027	1.3913	1.6923	0.502	-1.8595	3.3102	-1.25	-0.2558		2.9637	1.7915	1.7574	0.4286	2.1608
1998/1/6	5.6527	-1.5385	3.0422	-1.4423	-1.7256	2.7804			-0.125	0.4717	1.347	-0.9585	0.6012	-0.7653	1.6026	1.6591	1.5476	-0.2837	0.9036	5.2202	0.5646	1.5444		2.4682	1.0251	-0.1792	4.1872	4.1045	0.7557	1.4174	2.7115	9.9619	-0.0858	4.7655	2.3976	4.3158	0.2235	3.0741	3.0769		-1.3928	0.4	1.1142	0.9246	-0.3384
1998/1/7	-1.3472	1.0817	0.5792	0	-1.6681	-1.2624			2.4406	3.2864	1.519	7.4194	0.498	1.4139	2.6814	2.6706	-1.1723	0.7112	1.4925	-0.7752	-0.9357	3.9924		1.3869	2.7057	2.8725	-1.0638	-0.5018	0.625	0.0749	3.4847	2.8218	2.9185	2.4549	-0.4878	-0.3027	-0.8922	0.614	2.3632		-1.1299	2.0717	-1.157	2.2551	0.764
1998/1/8	0.1171	-1.7836	1.264	2.0732	-2.3443	0.3653			-0.733	2.4432	9.3516	10.01	1.2884	0.7605	0.1536	1.5896	-1.3049	-0.9181	1.3235	-4.375	-0.3778	0.1828		-1.7279	-2.1954	2.9668	2.509	7.3487	0.7453	6.9576	-0.2041	-3.6591	-2.3353	-2.6075	-1.5686	-0.3036	-1.6504	0.6103	-0.1215		0	-2.498	-1.6165	1.1027	2.9486		192.7966
1998/1/9	3.8581	-3.0266	-2.2191	6.0932	-3.0178	-3.0027			0.4923	2.3849	-1.9384	4.6406	4.6967	0	-2.7607	-3.2717	-0.2404	-1.4968	-2.4673	-2.1242	-1.1378	9.3066		-1.4652	-1.0101	-2.2034	-1.049	-0.9396	1.1097	6.9247	-2.863	-0.1	-1.3664	-1.8813	5.5777	-2.132	0.6865	-2.3397	-1.7032		-2.5714	-1.281	10.0283	0.4772	0.491		-0.7959
1998/1/12	-0.4878	-0.9988	-1.844	-2.9279	-1.4144	-4.5028			-2.3882	-1.4085	-3.0233	0.6957	-2.8037	2.0126	1.8927	2.2059	-3.1325	0.2894	-1.0417	0.8347	-1.5985	-2.8381		2.8996	1.8141	-2.9463	6.0071	-1.7615	-0.7317	-3.7287	1.2632	0.05	0.1732	0.9587	-1.7925	1.3485	2.5758	-0.8873	-1.2376		-1.1241	-2.352	9.9897	-3.3921	-2.8502		0.5835
1998/1/13	-4.7134	-6.4313	-8.3815	-4.7564	-8.6801	-8.5462			-8.3438	-5.989	-8.2134	-9.2401	-6.8269	-7.5216	-5.8824	5.7554	-5.597	-6.0606	-6.6165	-7.947	-6.4327	-7.9038		-6.0694	-6.4588	10	-6.7778	-6.6207	-6.0197	-5.9343	-6.5489	-0.5	-7.0009	-7.3046	-6.8204	-7.9836	-1.3294	-6.4458	-7.5188		-6.2284	-6.5615	-6.882	-7.0225	-6.4543		-6.744
1998/1/14	0.8706	4.5822	4.8896	3.1669	6.9914	3.9742			3.3539	5.903	3.3312	3.7108	2.7864	3.0667	4.7697	7.0748	1.4493	1.7665	4.0258	5.3957	2.5111	6.3433		1.0769	4.1667	10.0649	3.6949	3.9143	1.9608	4.0212	2.0022	4.9749	2.4164	1.4972	2.0619	2.8921	5.015	1.4354	3.3875		1.2124	2.2222	10.005	2.3414	1.4337		1.3219
1998/1/15	1.0985	4.3814	6.1654	4.6045	-1.6887	4.7521			1.1921	-0.883	4.7408	-1.0092	6.3253	4.0103	7.8493	-4.0661	2.5974	2.2642	5.5728	2.2184	2.3055	6.8421		1.5221	10.0571	10.0295	3.7931	0.7107	2.8205	0.4398	1.3086	1.6754	2.0871	0.7764	1.5152	0	0.0713	3.4906	1.9659		0.3125	0.6957	0.2285	0.369	4.417		-1.6117
1998/1/16	0.6209	-3.5802	-3.5411	-4.8533	-3.2114	-3.3531			-0.5236	-2.5612	-2.1726	-4.7266	-1.6053	-1.99	-3.7846	-5.4305	-2.5316	-0.8856	-3.3724	-2.1703	-1.9718	-6.7323		-1.4243	0.7269	-1.4745	-2.99	-1.2703	-1.4963	4.6094	-1.0764	-0.6591	2.3111	0.4622	-1.8905	-0.5405	2.849	-2.5524	0.5141		0.8827	-0.2591	-3.3288	0.3676	-1.5228		0.156
1998/1/19	1.774	-2.4328	-3.3774	-2.1352	-2.7778	-3.2653			-2.7632	0.5143	-0.6786	-2.0428	-3.071	1.6497	-2.118	-1.5406	-1.2987	2.8295	-2.5797	-3.413	1.0057	-1.5845		-1.4449	-3.4021	5.5782	-1.8265	-1.5726	-2.4051	5.3316	-0.9793	5.4502	-0.0869	0.7669	-1.1156	1.5217	0.554	-1.2161	-1.5345		3.1909	4.0693	1.9811	-1.3919	-2.1478		2.648
1998/1/20	-3.3725	-2.0997	-1.5198	-1.3333	-0.5556	-0.9494			0.6089	-0.1706	-3.1056	-1.6882	0.6931	-1.8727	-1.2365	-1.5647	-1.9737	0.5069	-1.0903	-0.53	-1.138	-3.3989		-0.7716	-1.8143	-7.4742	-1.7442	-1.1619	0.5188	-9.9979	1.8681	1.0337	0.5217	-1.2938	-2.0513	0.6424	-2.8926	2.8409	-1.5584		-2.8928	-1.8303	-4.3941	5.2006	-1.1414		0
1998/1/21	-2.3137	-1.2064	0.3086	0.3686	1.9154	1.5974			0.807	2.4487	2.0513	0	-1.5733	-2.0356	-1.4085	-1.8786	-0.2685	1.3689	-0.315	-2.3091	-1.223	-0.1852		-1.3997	-1.087	-9.0529	-0.7101	-0.2939	-0.7742	-9.993	-1.5102	-1.468	-1.9031	-1.0794	0.3141	5.4255	-1.4184	-1.0129	-1.0554		-2.0544	2.2034	-5.225	-3.6723	-0.3552		1.8209
1998/1/22	1.2043	1.3569	-1.0769	0.3672	0.1566	-1.5723			-0.4003	-0.2779	1.6332	5.8586	0.6993	-0.3896	0.4762	-1.9146	0.5384	-0.5686	-1.4218	-0.5455	-0.9468	-0.7421		1.4196	0.8791	5.9724	0.5959	0.3685	-0.9103	-0.4131	-0.7667	0.2709	0.1764	-0.4677	-0.5219	-0.6054	0.2158	0.6512	2		1.6256	1.8242	5.3088	3.8856	0.0891		-2.9061
1998/1/23	1.19	1.8742	1.8663	1.4634	0.6255	2.2364			-0.2009	2.2854	0.309	0.1908	0.7937	5.6063	1.8957	4.8048	0.9371	0	1.2821	2.5594	2.8676	1.6822		1.0109	-0.7625	-0.1445	0.237	-0.3671	1.706	1.1149	1.3245	0.4502	0	0.7831	2.0986	0.5076	0.4307	1.6636	0.915		2.3736	0.9772	-0.5332	6.6337	2.4043		-0.9977
1998/2/9	-0.784	3.6794	5.1908	1.5625	-0.6216	2.5			2.7517	-2.9973	0.4929	9.0476	3.7402	9.8765	1.8605	2.149	4.244	1.5726	3.481	6.9519	0.7863	3.3088		0.7698	1.7563	4.0521	1.773	2.4318	0.6452	-2.2308	3.9216	0.2241	2.2887	2.0979	0.925	0.7071	1.3581	4.1818	2.5907		0.3528	0.5645	-1.3645	9.9934	0.5217		2.7132
1998/2/10	-1.8965	1.7744	-0.5806	1.5385	3.6747	0			-2.0901	-6.9101	-2.5138	-0.6987	-2.3719	-1.236	0.1522	1.4025	-0.5089	-2.1816	0.1529	0.5	-1.9858	2.1352		-1.3751	-1.0787	4.3115	-0.5807	0.2878	-1.0256	-3.7241	0.8386	-2.5492	-1.7212	-1.8265	-0.9165	-1.9057	-0.2821	-2.4433	0.5051		-3.3149	-3.6087	-2.668	1.2635	-1.3841		-2.4151
1998/2/11	0.4833	0.8717	2.0438	3.6131	-0.3771	3.4553			1.0007	0.8449	-0.0629	4.6614	1.7493	3.7543	2.1277	0	-0.3836	0.7194	1.2214	-0.995	0.5789	0.6969		0.6971	3.9258	-2.1333	2.5701	-1.6499	1.4249	0.0545	9.9792	7.8476	1.3135	1.6279	2.5694	-0.7157	-2.6167	-0.1789	1.5075		0.2597	0.1664	0.5076	-0.4159	-0.1754		-0.3094
1998/2/12	-1.4028	-1.6049	6.0086	-3.1496	-0.3028	-3.7328			-0.9908	1.0772	-0.5664	0.1681	0.2865	-0.1096	1.1905	-0.9682	2.0539	-1.4286	2.5641	0.335	-1.1511	2.7682		0.7692	-1.6789	-2.7248	2.164	-2.1152	0.6386	0.4901	1.8904	-5.7447	-0.8643	-1.6018	0.2004	7.1061	1.3072	0.3584	-1.3614		0.9845	-1.1628	-2.5253	-1.79	-0.2636		-0.6206
1998/2/13	0.4065	-1.8821	-2.5641	1.9744	-0.8352	0.2041			-0.0667	-2.7827	1.0759	-4.0268	3.8095	1.8661	0.1471	-1.676	1.3836	-1.0145	-2.6471	-2.3372	2.0378	-4.0404		-0.6107	1.4941	-1.4006	-0.7804	1.2668	-1.0152	0.2167	-0.4638	-2.0316	-0.5231	1.3178	-1.7	4.3269	3.9427	1.5179	-1.3802		-0.3592	-0.8403	0.3109	-0.6683	-0.4405		0.6245
1998/2/16	-1.6194	-0.5115	-0.277	0.2278	-2.3737	-1.222			2.6035	-6.821	-3.2561	-2.972	4.4954	-1.7241	3.8179	2.1307	1.1166	-1.9034	-1.3595	-0.5128	2.7104	0.1754		-1.3057	2.5237	-2.1307	-1.6854	1.3981	3.5897	-1.8654	4.1007	-2.9032	7.5372	2.9839	-0.5086	-0.0922	1.6552	0.2639	1.3995		-1.8023	-0.8475	-3.6674	3.3639	-1.0619		1.1637
1998/2/17	-0.823	1.671	1.3889	-2.1591	-1.2549	-1.2371			-0.7807	1.3615	-1.6181	0	-0.5268	0.9868	-1.8388	-0.8345	-0.8589	0.7463	2.144	7.9038	-1.4583	-0.1751		-0.1556	-0.9231	1.7417	-0.9143	0.5806	-1.6089	-0.5234	-0.0895	0.3797	-1.3855	-1.1887	1.1247	-1.2915	-1.0176	-1.3158	2.8858		-1.9402	1.7094	-2.3056	-0.2367	-0.2683		-1.0736
1998/2/18	3.5685	-1.0114	-0.9589	-1.9744	0.7943	0.7307			-1.0492	-2.6192	0	-0.0901	-0.4413	-1.3029	2.1614	0.2805	-2.2277	-0.8889	0.4498	3.5032	-1.339	2.807		0	-2.1739	-1.4265	-0.2307	-0.938	-1.1321	2.4093	0.5376	-1.1348	0.7438	-1.5038	-1.0111	-2.9907	0.0685	-3.2	-1.0976		-0.5882	-1.3445	0.4391	-2.669	-0.3587		-1.5504
1998/2/19	1.2019	-1.0217	-1.6598	5.3318	0.5516	-0.3109			-0.3313	-2.6897	-1.3816	-0.1803	2.1277	-2.8603	-1.4104	1.6783	-2.2785	0.7474	-1.9403	-2.3077	-0.2143	-1.5358		-0.7015	-0.8466	-1.3025	0.2312	-1.2382	-0.1272	0.3515	5.0802	0.3348	0	-0.3817	-0.4086	-0.1927	0.7534	0.2755	-0.1233		1.1296	0.6814	2.1311	3.0469	0.36		-3.937
1998/2/20	-2.5337	-1.5484	-2.1097	-2.6997	-1.2539	1.4553			0.0665	2.8349	-1.6678	0	-2.1701	0.906	-3.4335	1.5131	-0.7772	0.4451	-1.0654	-3.1496	-2.0759	-2.5997		1.2559	-1.174	-2.7859	-0.8074	-0.0737	-0.1274	0	-1.6115	0.9056	0.7383	-0.3065	-0.4103	-0.6757	-0.068	-0.8242	-1.6049		-0.3191	1.6074	-1.0701	-2.4246	-0.7175		1.0656
1998/2/23	-0.4468	-0.9174	1.4368	1.2717	-1.3492	-2.1516			-1.9269	0.1378	-2.3066	1.1743	0.4437	2.8058	-1.9259	4.336	0.1305	-0.8863	-0.9231	2.2764	-2.2661	-2.1352		-2.4806	-1.2959	1.5083	-2.907	-3.0258	-1.7857	-2.6947	0.1724	-1.2754	-7.7362	-2.0753	-2.1627	-0.3887	-1.4286	-1.5697	4.6424		-2.6681	-6.8276	-2.7042	-0.0606	-1.2647		-4.7851
1998/2/24	-1.5912	-0.5291	-0.1416	-2.0548	-2.494	0.3141			-0.0678	-1.9959	0.6944	-2.8571	-2.4735	-0.8734	1.3595	-1.6883	-0.3911	0.2981	-0.6211	-1.9078	-1.7951	0.9091		-2.2258	0.547	-1.4859	0.3593	-3.8052	-0.2597	-0.1385	-3.0981	-3.3493	-3.5305	-1.5699	1.0526	-0.2927	1.4493	1.8762	1.7986		-2.3575	-0.8937	-1.1117	-2.3651	-0.8234		-1.8739
1998/2/25	-2.4876	-0.7979	-2.1277	-0.6993	-0.2475	-1.0438			-2.0339	-1.1938	-0.069	-5.3309	-3.8043	-1.1013	-1.1923	-4.6235	-2.356	-2.7489	-1.4063	-4.8622	-1.7517	-1.4414		1.2195	-2.3939	1.2066	-0.2387	-1.8987	-0.3906	-2.8009	-4.5293	-4.3069	-2.4703	-1.8341	-0.625	-1.1742	-2.517	-1.3812	0.7067		-1.0107	-2.8855	-4.4969	-3.354	-0.8303		0.1736
1998/2/26	3.2738	1.2064	-1.5942	-0.2347	-0.6617	-1.8987			1.1765	-1.2793	0.4141	-0.9709	0.7533	0.2227	-0.1508	0.6925	-0.6702	0.8403	0.317	0.1704	2.4806	-0.7313		-0.4016	0.7804	5.8122	0.8373	1.5323	1.8301	2.1113	9.9535	1.7072	3.0957	1.6247	-1.0482	-2.2772	-0.4885	-0.1867	3.6257		3.1197	0.0929	2.2366	2.0566	-0.4651		1.9064
1998/2/27	-2.429	-1.7219	-1.3255	-1.8824	0.9159	-0.9677			-3.42	-1.4399	0.9622	6.4706	0.3738	0.4444	-0.7553	-1.1004	2.4291	-1.5909	-0.4739	-3.0612	-1.6641	-0.1842		-1.2903	-1.5487	-3.662	-0.7117	-2.0651	-0.7702	-1.0897	0.6768	-3.1027	-3.5487	-2.2382	-1.0593	1.2158	2.3843	-0.6548	-1.4673		-3.4103	-1.6698	-1.8423	2.5189	1.8692		-2.1259
1998/3/2	-4.135	-2.965	0.7463	-2.6379	-4.1254	-4.886			-4.1785	-3.214	-1.9061	-3.407	-4.2831	-2.9867	-3.653	-4.8679	-4.3478	-2.3865	-2.381	3.3333	-5.3077	-3.5055		-3.9216	-4.2697	-2.193	-4.6595	-7.3804	-3.4929	-3.5876	3.1933	-3.6745	-4.0566	-3.9248	-3.7473	-6.6066	2.4658	-5.7439	3.0928		-5.2961	-4.1509	-6.1584	-2.9484	-3.3028		-8.6012
1998/3/3	2.7729	0.6944	0.7407	0.9852	0	4.5662			2.439	1.1321	-1.4573	0.7626	2.3346	-1.0262	4.1074	1.3158	0.4132	2.2082	0.4878	3.7351	1.9496	1.912		-0.5952	3.7559	0.1495	1.3784	-4.2907	1.2064	1.2892	1.5472	2.5613	2.8515	5.1064	0.3337	2.7867	-1.5374	3.7962	-3		0.4209	4.3307	3.75	-3.1646	-1.3283		3.4221
1998/3/4	2.8694	0.8276	3.0882	1.0976	-0.9466	-1.0917			-0.5051	-1.791	2.1127	0.1892	1.1407	1.3825	0	0.5772	1.3717	-0.0772	1.4563	-1.3093	0.3984	0.3752		0.4277	0.1131	0.2985	0.1236	2.9277	0	3.2687	-1.2831	3.3475	1.0516	0.8097	0.6652	-0.2086	-2.2403	-1.3474	2.1764		-0.0599	-0.9434	-0.8434	5.817	2.5		-0.7353
1998/3/5	-1.7485	-1.7784	-2.7104	-2.0507	1.9983	-1.9868			0.0725	5.8511	-0.3448	-1.983	-1.1278	-1.5909	-0.607	-0.5739	-2.571	-1.0039	-1.7544	-2.1559	0.0794	-1.3084		-1.5332	-1.1299	3.5714	-0.3704	0.3556	-1.3245	-1.3445	-1.6247	-1.1825	-1.8921	-1.9277	-0.8811	4.2842	0.3472	-1.3659	-0.2242		1.7975	-0.0952	-0.486	-0.5559	-1.1257		-0.3704
1998/3/6	-2.161	-0.6964	-1.7595	1.2315	-0.5111	-1.1261			1.3043	-2.369	-0.5536	-2.7938	-1.2357	-2.194	-0.7634	-0.2886	1.25	3.8222	-0.487	0	-1.6653	0		-0.7785	1.1429	0.2874	-0.4957	0	-0.1342	-0.6246	0.8258	0.5203	1.6393	-0.9828	-1.1111	0.1002	-1.5917	0.8902	2.6966		0.5297	1.6206	1.6484	-1.2422	0.2846		-2.0446
1998/3/9	-0.2165	-1.9635	-0.2985	0.365	-1.0274	-3.1891			-0.5722	-2.7941	-1.1134	-5.7483	-1.155	-1.6529	-0.7692	0.8683	0.1372	-1.8032	-1.1419	2.7119	-1.6129	-1.3258		-3.0514	-1.9209	3.2951	-2.1171	0.2657	-1.0753	0.8571	-0.5733	-0.1553	1.518	-1.8197	-2.6966	0.1001	-1.3361	-0.3922	-0.1094		-4.274	-1.5947	-3.0631	0.6289	-1.4191		1.7078
1998/3/10	1.1719	-0.2861	-0.5988	0	0.2595	-0.1176			-0.7194	2.4206	-2.1816	2.9443	1.7527	0.6002	0.3101	-0.4304	0.411	-0.6121	1.6502	-0.9901	1.5574	0.1919		4.2266	-0.1152	1.2483	0.3817	-0.53	-0.9511	0.255	0.7414	0.4666	-0.4673	1.5164	0.2309	-0.1	-1.0691	2.2638	0.3286		1.8349	1.3346	0.9294	-0.625	-0.5758		2.0522
1998/3/11	1.6731	-0.8608	-1.8072	-1.2121	0.5177	-3.6514			-1.087	-1.2555	1.0072	7.6609	-2.1053	0.1193	-0.9274	-1.4409	-1.0914	-0.6159	-2.1104	-2	0.8071	-1.7241		-1.8119	-1.2687	-3.2877	-0.507	3.9076	-0.4115	-1.102	-1.4718	-1.032	-0.8451	-2.0747	-2.3041	0	-0.7925	-2.7911	-2.9476		0.5405	0.3763	0.3683	-1.8239	-1.5444		-1.2797
1998/3/12	-2.1097	-1.1577	-1.8405	-3.5583	-1.3734	2.445			-1.978	-0.0748	-3.9886	-1.0436	-1.3685	-2.2646	-2.0281	-2.3392	-2.6207	-0.4648	-1.8242	1.7007	2.8823	-2.3392		-0.9666	-1.1682	-4.1076	-0.7643	3.1624	-1.6529	-0.4	-1.1618	0.5214	-1.1364	-1.6949	-0.9434	-3.3033	-1.3072	-1.3861	1.0124		-0.8363	-1.5933	-0.6116	1.2812	-1.2745		0
1998/3/13	0.3879	1.4641	2.9687	0.2545	0.2611	-0.9547			-1.6442	0.2994	1.8546	-0.1918	0.6938	1.7073	3.0255	0.4491	0.5666	0.2335	1.1824	5.6856	0.3113	2.7944		0.8873	0.8274	1.1817	0.3851	-0.0829	0.8403	0.4016	3.1066	0.9855	-0.4789	-0.1724	-0.2381	0	4.2678	-0.7028	-0.6682		-1.6265	0.381	0.9231	-0.506	1.9861		1.3889
1998/3/16	0.8158	9.9567	4.5524	3.6802	0	9.1566			-0.8359	0.7463	6.4093	0.7685	2.6575	0.7194	0.1546	-0.5961	0.7042	0.5435	-1.0017	-1.1076	-1.7843	0.9709		-0.5277	0.5862	0	0	-0.0829	0.8333	0.5714	-0.0814	-0.9759	2.8874	-0.1727	2.148	4.3478	1.1291	-0.91	-0.3363		1.8983	1.518	2.9878	-2.6065	2.629		3.5616
1998/3/17	-0.5963	0.6562	-1.3062	-1.224	1.3889	-0.2208			2.9119	9.7778	8.1451	4.2898	2.5887	1.7857	1.8519	2.9985	2.0979	1.6988	2.8668	0.32	1.0269	1.1538		3.0946	1.6317	2.9197	1.9182	1.2448	1.2397	0.7386	4.075	2.6971	0.2806	2.7682	1.0514	-1.3889	-0.0698	2.2449	5.7368		2.7644	0.2804	1.1841	7.7676	2.4668		0.2646
1998/3/18	-1.371	-3.781	-1.4706	1.6109	0.0856	-3.6504			3.8217	-0.0675	-5.0633	-2.011	-2.9907	-2.2222	-2.1212	-1.6012	0.137	-1.8983	-1.4754	10.0478	-1.8765	-2.0913		-1.9726	-0.6881	1.1348	-1.2547	-2.541	-2.1769	-1.5792	-2.8974	-2.4242	-0.1866	-1.431	6.9364	4.1247	-1.5363	-1.8962	2.9787		-2.3392	-2.1435	-2.5746	-0.9691	-3.1481		-2.8144
1998/3/19	-0.7385	0	-0.1493	-0.9756	-2.053	-0.6889			0.2301	0.9453	-3.3333	-1.5858	-0.7707	-0.7177	-1.0836	2.071	1.0944	-0.6966	0	1.3043	-2.4701	2.1359		-0.8749	-2.3095	-2.3843	-0.6353	0.841	0.2782	-0.2865	-0.3226	-0.6211	-2.243	1.1956	-1.2973	3.8647	0	0	-3.9256		-1.497	-1.0476	-2.4024	-8.7462	-0.3824		-0.362
1998/3/20	-0.8315	0.1355	0	0.7389	-0.6114	0.2312			1.4537	-0.3344	-0.6207	-1.4218	-1.068	0	-0.1565	2.029	-0.8119	0	0.3328	-4.2918	0	3.4221		-0.9709	-1.5366	-0.2874	2.3018	-0.7506	-0.6935	-0.8621	-0.9709	-1.1979	-1.1472	0.4219	-1.4239	-1.3953	-0.0709	-0.6104	-4.6237		-6.5046	-1.3474	-1.5385	-2.681	-2.1113		-1.4532
1998/3/23	-2.3831	-2.7064	-0.5979	-1.467	-3.4271	-3.3449			3.3937	2.1477	2.7065	-0.4808	0.1963	-2.2892	-1.5674	-2.1307	-2.0464	-1.8706	-2.1559	5.3812	-0.3268	-1.2868		-5.2585	-0.7203	-1.7291	2.875	1.8487	-1.1173	-1.3333	-0.2451	-1.5814	0.9671	-1.6807	-2	-0.0943	-0.6388	1.3306	-0.6764		-1.1053	0.0976	-2.625	9.7107	-0.8824		4.8848
1998/3/24	1.1302	1.3908	5.4135	1.4888	-2.7298	2.3866			-0.2188	0.7227	0.7432	0.3865	1.4691	-0.1233	0.9554	0.1451	2.2284	0.0794	-0.5085	1.1348	-0.5738	0.1862		-0.0941	1.451	4.6921	1.5796	0.6601	0.1412	1.6451	1.1466	1.1248	0.3831	0.2564	2.0408	3.305	-0.0714	0.5051	2.1566		2.3011	0.8772	4.2362	0.0628	0.3956		-1.4938
1998/3/25	0.1341	-0.4115	1.2839	0	-1.7774	1.1655			-1.1696	-1.7613	-0.7378	-0.9625	-0.4826	-1.2346	-1.2618	2.029	-2.4523	0.0794	-0.6814	-3.3661	-2.8854	2.6022		1.7891	0	0.4202	-1.7943	-1.8033	-0.8463	-0.3468	-1.5385	-0.4237	-0.9542	1.023	0.4444	1.9196	0.2859	-1.005	3.3333		-1.1568	0.0966	-2.6478	0.1255	-0.4926		-2.4978
1998/3/26	-1.5179	3.3058	-1.2676	-1.2225	4.7619	1.1521			-3.4763	0.1328	-0.8784	-0.5831	-1.0669	-1.375	-0.1597	3.9773	-0.5587	-1.7446	4.4597	-1.016	6.1121	-1.2681		-2.6827	-2.503	4.1841	-0.3654	0	-0.9957	-1.3921	-1.3158	1.5957	1.5414	2.8692	-2.7655	-3.4081	-0.2138	-1.9289	-1.6129		-1.6905	-1.9305	0.6325	-2.2556	-0.9901		-1.8298
1998/3/27	2.6292	3.3333	8.2739	4.0842	0.9091	2.3918			0.6897	4.443	1.7042	1.2708	0.4902	1.2674	0.8	1.6393	-0.2809	0.1614	-0.3284	2.4927	0.8	0.367		1.711	1.7115	8.0321	-0.489	5.1753	1.1494	1.7941	1.8333	1.466	0.4744	3.5275	0.2275	-1.4856	2.0714	3.5197	6.2295		0.1984	1.8701	0.5657	1.2821	1.7		2.0503
1998/3/30	0.7067	2.0645	3.0303	3.4483	5.1351	4.2269			3.9574	4.5714	1.7426	5.0193	2.8293	1.7522	2.2222	3.4946	2.6761	2.9009	2.1417	3.7196	3.1746	2.5594		3.271	2.524	0	-0.4914	9.7619	1.9886	1.907	2.3732	8.3591	2.9273	-1.0301	3.1782	1.0368	2.6592	2.7	1.749		4.0924	3.3816	6.0625	1.8987	1.5733		0.4566
1998/3/31	-0.9649	-1.3906	-2.4297	3.908	-2.3136	-2.9883			-1.6837	-0.2429	1.7128	7.0772	-0.6641	-1.353	-1.087	-1.5584	-1.3717	-1.6445	2.0968	-2.7586	-2.7692	-1.9608		0.6335	-1.7585	0.1239	1.6049	-2.9646	-1.6713	1.0491	2.8777	-3.7619	0.2752	-2.7222	-1.7602	-1.959	0.6135	-1.2658	0.1011		0.8244	2.243	6.1874	-0.8075	-1.7425		6.9091
1998/4/1	-1.5058	-1.0256	1.7038	4.3142	-1.6667	-0.8801			-1.5637	1.9477	-1.0363	0.8584	3.6294	-0.2494	-1.0989	1.5831	6.9541	-0.3185	1.1058	4.6809	-1.3449	4.3636		-2.2482	-0.358	5.6931	9.842	1.7884	-0.8499	-1.7957	3.3411	1.4844	-1.6468	-1.6461	-4.8152	-1.6175	-1.7615	2.3669	-1.4141		-1.195	-1.4625	7.1032	0.814	0.2956		0
1998/4/2	1.5288	1.5544	4.1237	-4.5599	0.8921	1.7758			3.3283	0.0597	-0.3272	1.7021	4.7005	2.625	3.1746	2.2078	-1.4304	0.8786	0.625	-3.523	3.6087	0.6969		2.2079	4.1916	-2.5761	1.2168	0	3.5714	0.7429	-1.3534	-1.0239	0.3721	0	1.5294	0.5803	-0.2759	2.7938	1.9467		-0.0637	1.3915	-3.1088	1.2422	3.7328		-0.7653
1998/4/3	1.6386	5.8673	8.1683	10	1.5915	4.7983			4.9048	4.4153	-0.2626	7.5314	5.6338	1.5834	2	5.2097	0.7916	1.7419	0.7764	0.5618	3.483	1.7301		1.0801	-0.2299	0.8413	2.4044	-4.9048	-1.2414	3.0062	0.5335	-0.1478	-0.3707	0.3347	7.3001	0.8654	0	-1.1246	9.9497		2.3567	2.6532	-0.3209	-0.0613	-0.5682		0.5141
1998/4/6	-0.4793	0.1205	-0.1144	1.8182	10.0087	0.9365			-0.2094	-2.2286	2.6991	0	1.5833	-0.4796	4.0724	0.3623	-1.178	0.9339	0.7704	0	1.5707	6.1224		4.1852	2.4194	-2.2646	0.3202	-1.0778	2.095	-0.826	0.6065	2.6147	3.0698	2.5021	0.9719	3.3365	2.4896	3.6019	-0.8227		0.809	2.3173	-0.4828	3.6832	0.1905		1.4493
1998/4/7	1.62	-1.083	-2.6346	8.9286	1.8987	-1.3402			-0.1399	0.526	2.0513	1.323	0	2.5301	-2.029	-3.1288	3.1788	-0.5397	-1.3761	7.9609	-0.81	-2.2436		-1.0256	-0.6749	3.6585	0.9574	0.6226	0.9576	-1.2215	-1.2811	2.0192	-1.8051	-1.7901	1.6043	-2.3985	0.6748	-2.1043	0.2765		-1.2963	-1.4808	1.4555	-1.1249	1.2357		2.1849
1998/4/8	-0.2585	3.2847	6.4706	0.1821	0.9317	5.7471			1.4706	3.2558	1.8216	-1.9969	-1.6407	-0.1175	1.1834	4.8447	0	0.3101	2.3256	2.3286	0.7424	6.2295		-0.6908	4.077	2.1176	6.4278	4.099	1.4905	0.8994	1.6031	-1.6023	0.1838	-0.1657	6.3158	-0.9452	2.882	2.8037	1.1029		-0.1876	0.8842	-0.6376	-0.1796	-1.3146		4.3586
1998/4/9	0.6479	-4.7114	-7.1823	-7.2727	-7.8462	-5.6324			-4.0028	-4.3356	-3.1462	-4.7806	-3.2527	-2.9412	-3.655	-5.8057	-2.5674	-1.8547	1.6667	-6.0683	-4.1268	-5.8642		0	-4.8966	-5.53	-6.1386	2.526	-1.0681	-0.4178	-2.6296	-1.7241	-1.1009	-1.1618	-2.1782	-2.4809	-3.5831	-2.8182	-6.4545		-1.1278	-3.5933	-1.3369	0.2999	1.8078		-3.0733
1998/4/10	3.5622	-0.1236	-0.119	-3.1373	3.0885	1.6754			1.3659	4.7087	0	1.9753	1.7241	0.1212	0.9105	-0.7547	4.0843	4.4882	2.3845	-0.4038	0.538	0.4918		-0.3478	1.1442	-2.8049	8.1224	0	0.9447	2.1538	2.9321	5.4094	0.1855	0.7557	1.2146	2.2505	0.8784	2.8999	1.069		6.9708	2	2.71	2.7512	6.5421		-0.2439
1998/4/13	-1.2018	-3.5891	-2.2646	2.6316	-0.8097	-3.2956			0.8511	8.6565	1.9108	4.9233	0.8475	0	-1.8045	-3.0418	-1.2658	-0.9043	3.9301	-0.9459	1.5291	-4.894		-1.0471	-0.6787	0.3764	-1.561	-2.7536	-1.3369	2.4096	2.6987	5.178	2.037	1.75	3	-2.201	6.497	0.9091	4.3269		2.1919	0.4456	3.4301	5.9371	-1.3158		0.0815
1998/4/14	-1.9295	-1.1553	-2.6829	-2.4655	-1.7143	-1.8104			-1.6174	-0.8277	-0.625	-0.5385	-1.0924	3.753	0.4594	1.4379	2.0513	-1.9772	-2.521	-0.6821	-1.8825	-0.5146		-0.7937	-1.139	-0.125	-2.8741	2.0119	-1.2195	-1.8717	-1.6058	-1.9341	1.4519	1.2285	-1.5534	1.5656	-1.3836	-0.9009	-1.8433		-0.6377	0.2662	-3.1633	-1.4286	-2.1333		-2.3616
1998/4/15	-0.5988	2.7273	5.5138	4.6512	0.5814	1.41			0.0715	-0.8346	-0.3774	7.966	0.085	-1.0502	1.8293	3.6082	3.7688	1.9395	2.1552	1.511	1.0744	1.8966		8.4444	3.9171	3.7547	0.3061	-1.2418	8.3676	0.1907	0.3709	0.2241	1.0733	3.1553	1.4793	5.973	1.5306	3.1818	-0.4695		0.3501	5.4867	-0.843	0.1672	-0.0908		0.5838
1998/4/16	-1.2909	-2.6549	-3.4442	9.4686	2.3947	0.5348			-1.0714	-0.0526	-2.9672	-3.2951	1.4431	0.2358	2.2455	-0.2488	-2.3002	-2.4353	-2.9536	-2.7064	-0.6074	-3.7225		-3.5246	1.8847	-2.7744	1.9329	0.4438	-1.519	-2.0669	-0.813	-1.6995	-1.7699	-3.2941	0.0972	3.7273	-1.8844	4.8458	-0.566		-2.7907	-1.0906	-0.4782	-2.0033	-2.3636		-0.4146
1998/4/17	-1.8309	1.6883	-2.091	-9.9735	2.3387	-1.8085			-1.2274	-4.4737	-6.9616	-5.1852	-2.5941	3.1765	0.1464	-0.3741	-0.8674	-2.4181	0.1449	1.5299	-1.3751	1.2302		-2.209	-2.6115	-3.598	-4.1916	-3.1664	1.2853	1.2774	-1.9374	-3.8217	-2.5225	-1.0543	-3.2039	-2.1034	0	-3.6134	3.6053		-3.2297	-0.3393	-1.6017	-2.7825	-1.7691		-3.4138
1998/4/20	-1.5098	-1.1494	-2.2613	-4.5098	-1.9701	-2.9252			-2.193	8.2645	-0.6993	-1.0938	-2.1478	-1.7104	0	4.7559	-1.625	-1.7586	-1.3025	1.9178	-0.1549	3.6458		0	2.4581	2.7027	-1.0417	-1.9011	-1.0152	-2.9065	-0.8359	-1.2299	-0.0924	-2.2131	0.5015	8.7735	-3.4571	-0.4359	0.5495		-1.7305	0.8511	0.3256	-0.993	0		-3.4483
1998/4/21	1.4427	1.292	3.856	4.5175	-2.0096	1.4509			0.3737	5.598	0.7746	2.2907	0.1756	2.9002	-0.8772	0.3584	-2.2872	0.1627	-0.7331	-1.2097	2.3274	1.1725		-1.8245	0	-1.0025	-0.3158	-0.2326	4.8718	-2.5604	-0.2299	0.431	1.2951	-1.0897	2.7944	-1.3992	-0.5305	-0.613	-0.7286		0.6289	3.7975	1.5684	-0.472	-1.327		2.0536
1998/4/22	1.4667	3.1888	1.9802	0.7859	2.8712	3.1903			3.4252	0.241	0.8386	-1.4672	2.5416	0.1127	5.1622	-4.1667	1.4304	1.4622	3.6928	1.6327	4.3973	2.649		2.2124	0.2181	2.0253	4.5407	2.1756	0.2445	0.3285	2.9186	1.9552	3.105	1.6949	0.4854	-0.2504	4.4667	3.348	-1.7431		3.125	1.3008	1.5974	2.7267	0.6724		2.5372
1998/4/23	0.0876	-4.2027	-6.7961	1.8519	1.7544	-2.5586			0.8639	4.2308	4.6431	-0.4702	0.2564	-4.3919	-2.6648	-4.472	1.2821	-1.1209	-1.8519	-3.7483	-1.9608	-3.871		-1.7316	-1.6322	-2.9777	-1.4141	-2.6616	-2.3171	1.0714	-0.5224	-1.2161	-1.3286	1.5833	1.4493	-2.9289	-1.404	-1.1083	-2.4276		-1.6364	-0.9631	-0.0524	-1.4426	-0.8588		0.0853
1998/4/24	0	-2.7097	-2.3437	-4.4019	5.9561	-2.2976			0.1428	-2.3985	-0.2649	-2.2047	-1.2788	-2.7091	-3.3141	-2.6008	-2.6582	1.4575	-2.9028	-5.5633	-2.5926	-3.6913		0	-2.1018	-8.5678	-3.1762	5.2344	-0.7491	2.6207	0.5251	2.2727	-0.5386	0.2461	3.8095	0	-2.589	-2.6724	-1.8182		-0.2465	0.3241	0.9439	-0.4684	0		-0.2558
1998/4/27	-1.7068	-3.8462	-3.4667	-5.7057	7.9142	-3.1355			2.9223	0	-1.3944	-3.6232	0.1727	-3.8741	2.8316	-5.741	-2.3407	-1.676	-2.6906	-8.542	2.2053	-4.007		-1.4097	-1.9209	-8.3916	-2.8571	2.4499	-1.1321	0.2582	2.9851	-1.0185	2.8881	2.6187	4.9541	5.6897	-0.8638	0.7972	1.462		7.3502	-3.0695	7.013	-0.1176	0.5775		-3.1624
1998/4/28	2.805	2.069	-1.9337	3.7155	-0.7539	2.5434			0.3463	2.2212	1.0101	0.5013	2.6724	2.0151	1.5942	0.5666	0	3.0844	-1.0753	0	2.4554	1.6334		3.4853	4.8387	-0.3053	0.3268	1.087	1.6539	0.3434	1.6667	5.1918	3.0702	2.7113	-0.5245	-4.4861	3.0831	2.3726	-1.1527		0.5754	0	0.2913	4.1225	1.6268		7.6787
1998/4/29	0.1732	-3.5135	3.2394	-2.0471	0.1381	-1.9166			-0.6211	-2.4041	5.5333	7.3982	-0.8396	-1.2346	4.1369	1.4085	1.1984	-0.7874	0.9317	-4.9919	-0.8715	-0.3571		2.5907	-1.8681	1.8377	0.6515	-1.7921	-1.0013	-0.2852	-1.6393	-0.5336	-1.2766	-1.1646	-1.8453	0.2562	-0.9103	-0.8584	0.3887		-1.6018	-0.25	-0.7744	0.2828	-1.8832		-1.5574
1998/4/30	0.1297	1.5406	6.5484	4.3887	-1.4483	5.2874			-1.7361	6.5846	1.0739	-0.4644	0.9314	1.125	-0.8219	-0.5556	0.7895	0.5556	4	5.0847	4.2491	0.8961		-0.6734	1.9037	4.9624	3.0205	1.3869	2.1492	-0.5435	0.4348	2.5481	0.0862	-1.3354	0.3581	-0.6814	0.5906	0	-0.2904		3.3721	1.9215	0.3902	-0.4512	-0.096		2.1649
1998/5/4	2.2453	-3.4483	9.9872	1.3013	0.3499	0.2183			0.636	-4.1333	0.8125	-2.0218	2.8523	0	-1.2431	-2.095	0.5222	1.3418	1.1834	-4.1935	3.7948	-2.1314		0.8475	3.2967	-3.5817	0	4.1037	-1.4851	2.7322	3.1025	4.2184	2.3256	0.7166	1.8733	0.2573	1.1089	2.684	5.6311		3.3746	3.9344	3.2556	1.5864	1.7291		0.8965
1998/5/5	-1.478	2.8571	10.0116	3.0632	3.1381	4.1394			2.6685	8.8085	0.9919	1.746	-0.7341	0.2472	0.5594	3.8516	-1.1688	-1.0125	-1.3158	5.0505	0	1.6334		-1.0084	-1.9149	1.0401	-2.0942	3.7344	0.2513	-0.8679	-0.6998	3.7619	0.0842	2.5296	1.8389	0.6843	-0.7742	1.855	3.3088		-2.7748	0.9464	3.5294	-1.1154	-1.4164		-1.6963
1998/5/6	-1.8431	0.8333	10.0529	-1.0547	-0.0676	0.9414			3.0096	-0.8522	2.9466	-2.3401	-1.479	0.9864	-1.3908	2.8846	-0.3942	-1.7309	-2.2222	1.2821	-3.3852	2.3214		-1.9525	-1.3015	8.0882	-0.8556	-2.0667	-1.0025	-1.8921	-2.1142	-2.8453	-2.439	-2.313	4.0413	0.085	-1.2354	-0.8278	-2.5801		-2.2943	0.2344	1.0909	-0.0564	-1.0536	3590	-0.9039
1998/5/7	-1.5284	4.8209	9.6154	-0.1938	-6.0893	1.658			-4.3825	-4.5982	-1.0137	-2.0767	-1.5847	-2.5641	-1.2694	-1.2016	-3.1662	-0.7206	0	-2.057	-2.2425	-1.3962		-0.8658	0.3297	-3.1293	1.726	-3.3356	-1.6456	-0.9211	-2.5918	-2.6453	-1.7241	-2.5257	-2.0661	-3.5654	-2.1725	-2.7546	-4.1096		-1.6609	-3.7412	-1.7536	-3.1038	-1.5489	9.7561	0.7463
1998/5/8	0.6652	2.4967	10	4.6602	0.6484	5.6065			1.6667	0.4505	-1.747	0.8972	0	2.005	1.7143	10	2.3161	0.7258	3.0303	1.9386	1.9355	6.5487		0.8734	5.2574	1.6854	0.5302	1.5493	2.0592	1.9175	1.626	0.9219	0.7018	1.7814	2.2785	1.9366	1.5478	3.7768	6.5714		2.0384	1.0526	-0.8238	0.4077	1.2783	-4.963	0.9877
1998/5/11	-1.3656	-2.6923	8.3732	-1.3915	-4.4381	-3.4749			0	2.7354	-1.9007	-2.1827	1.0169	3.1941	3.7921	9.9509	5.7257	1.8415	3.3824	3.0111	0.4219	1.1628		-1.1255	2.1852	-1.5193	-2.0042	2.2885	1.5132	-0.9977	-1.6727	-2.4038	-1.2195	-1.5911	-1.8152	-2.418	-3.1146	2.1505	-3.5746		-1.6553	-3.125	-4.4301	-1.8561	-0.4854	-5.0403	-0.815
1998/5/12	0.7146	-2.7668	8.5357	-0.5644	1.0487	-2.4			-4.235	-2.2261	0.375	0.9091	-1.9295	-0.119	-2.4357	-5.3631	-5.1637	-1.8082	-1.2802	-2.4615	-1.1905	-3.1199		3.8529	-3.5642	-2.6648	0	-2.3051	-1.9876	-1.0366	0.5917	0	-0.3527	0.2425	-5.1261	-2.7434	-1.1628	-5.1822	-3.1511		0.058	0.0827	-0.3863	-0.5319	0.2927	-0.383	0.1643
1998/5/13	-0.2217	1.626	-9.8983	1.0407	1.3343	1.127			0.6419	-0.4464	-0.3736	3.1941	-0.3422	-0.2384	1.1096	0.1181	0.9296	-0.0801	1.585	-0.3155	0	1.6949		7.5885	1.3728	3.0259	-1.2917	2.0125	0.7605	1.833	-0.0735	-0.6404	0.4425	-0.5645	2.0372	5.5505	0.1384	-0.111	-1.5311		2.9002	0.9917	0.824	0.713	-0.5837	-1.1535	1.2305
1998/5/14	-0.6667	-2.4	-0.0752	-3.0899	-1.7557	-2.9382			-0.7796	5.8296	-1.875	-2.0635	0.515	-2.27	0.2743	-3.5377	1.5789	-0.1603	-2.695	1.8987	-0.0709	-2		-1.6458	3.5417	-3.4965	-1.3086	-1.4966	-0.3774	-1.7143	1.766	2.8756	3.5242	-0.6488	-1.9097	-2.6724	2.2806	0	2.0408		-0.7892	0.491	1.9231	2.3009	-0.5871	-1.0003	3.2415
1998/5/15	1.566	-0.5464	-4.5181	-2.9952	-1.1169	-2.0877			0.6429	1.6525	2.8662	-0.081	4.526	0	-1.7784	-2.8117	-2.0725	0.6421	-0.8746	-0.6211	0.9929	-2.0408		-2.8685	-2.0121	-1.0145	-2.2099	-0.6906	2.6515	0.9012	-0.7954	-0.3855	-1.9574	2.0408	-0.885	-0.7086	-0.0676	-2.2222	-2.0952		1.3636	-0.3585	0	-1.2111	0.689	3.0873	1.4129
1998/5/18	-1.4537	-0.6868	8.8328	0	4.2922	0.9595			-0.6388	0.1667	-0.6811	0.2433	-0.6536	-1.1002	-1.1142	4.7799	-2.381	1.1962	-1.1765	-3.2813	0.1404	0		0.4102	-2.2587	2.0498	-1.1299	1.2517	-0.615	-0.461	6.3411	-2.1771	0	0	0	-0.8029	-0.2705	-1.8182	-1.4591		1.9058	-2.1583	-1.934	-1.2843	-0.5865	-1.7969	-1.3158
1998/5/19	-0.2235	4.1494	0.6522	3.2869	1.083	-0.528			1.4286	3.5372	-0.5611	4.4498	-1.3158	0.2472	-0.2817	-2.7611	0.9485	-1.4972	-0.744	0.8078	-2.5245	0		-2.3693	-1.2605	10.043	2.9714	-1.8544	-0.9901	-0.5789	-3.9753	0.1978	-0.8681	-1.76	-3.5714	-2.3381	-1.2881	1.1574	1.4808		-1.5402	-0.9191	-0.9139	1.301	-0.59	-3.8536	-1.0196
1998/5/20	-0.672	-1.8592	-3.1677	-2.5072	-3.3571	2.4416			-1.0563	-0.3617	0.4389	1.007	-2.0833	-2.0962	0.565	3.7037	-0.6711	-1.28	-0.8996	-0.641	0.7194	3.9931		-0.3347	0.4255	4.3025	-1.6648	-0.6998	-1.125	0.1456	-1.9986	-0.0987	-0.7005	2.1173	1.2037	3.407	-1.2363	-0.8009	0.2918		-2.1788	2.0408	0.4854	-1.2259	-0.6924	-0.519	-0.6339
1998/5/21	-0.0451	0.2706	4.7584	-0.5935	2.2912	-0.7254			-0.2135	0.2017	0.0624	0.4601	-0.8075	0.7557	-0.2809	0.5952	-0.5405	-0.081	0.7564	0.8065	1.7143	-0.8347		0.7557	0.8475	4.5	1.1287	1.8323	0	-0.5814	1.2382	-0.7905	1.3228	-1.1962	5.8554	-1.1576	2.2253	0	0		1.028	1.9091	0.1449	-0.1182	0.6972	-1.6232	-0.319
1998/5/22	2.2563	3.5088	10.0071	0.796	1.8064	1.8789			1.5692	0.0403	2.932	0.687	-2.578	0.75	1.1268	-1.4201	0.2717	0	0.3003	4.96	-0.9831	-0.1684		1.0833	1.5756	-2.6316	2.6786	3.8062	2.5284	0.0585	-0.0719	0.5976	2.8721	0.8878	-1.6422	1.982	-0.4082	1.1534	1.2609		-1.5263	-1.1597	0.2894	0.0592	-0.5935	-2.1803	3.28
1998/5/25	2.3389	6.7797	-3.0323	5.6269	0.4258	3.2787			1.8258	-0.5634	4.1212	-1.4405	1.8106	0.7444	2.507	2.6411	1.355	0.3244	2.2455	5.0305	-0.6383	4.5531		-0.6595	3.7229	1.3514	1.6304	0.3333	-0.7398	-0.9351	0.6479	-0.7426	3.2149	3.36	4.9209	2.6502	1.0929	3.5348	-0.6705		0.3444	0.1805	-0.6253	1.1827	-0.199	0.6928	3.0984
1998/5/26	-2.113	-3.4188	0	1.3084	-1.8375	-2.381			-0.4828	-2.9138	-2.0373	-2	-1.5048	2.4631	3.9402	7.4854	-1.8717	4.6079	2.3426	2.9028	0.6424	3.3871		1.6598	2.6919	-1.9394	-1.3904	3.5216	0	0	-0.5722	-1.0474	-1.1475	-0.774	0.5025	-1.0327	-0.2703	1.8722	-2.5072		-0.3432	3.4234	1.4521	-0.7598	0.0997	-4.4571	0.4508
1998/5/27	-1.4537	5.0569	-4.5908	-2.6753	-0.6479	0.4065			1.9404	0.6669	1.1884	-0.314	-0.9722	-2.0433	-0.7843	-3.482	0.1362	-1.3138	10.0143	4.9365	2.9078	1.248		2.8571	1.6505	2.843	3.9046	-1.2195	6.5839	-0.3245	2.1583	0.8065	2.073	6.7083	5.3333	6.1739	1.626	-0.3243	1.088		3.2147	1.3066	3.7214	-1.0601	5.4781	-1.6907	2.543
1998/5/28	-0.6705	-0.9627	-2.8591	-1.8957	0.7971	-2.2267			-2.1754	0.5797	-2.1139	-1.3386	1.5428	0	-1.8445	-2.0293	-1.6327	-1.8794	-2.8609	0	-1.8608	-4.0062		-2.2222	-2.8653	5.4087	-1.6701	-0.9747	-4.0793	0.4735	2.1831	2.05	1.381	-1.2427	-0.2373	-2.5389	-1.1333	-0.3254	1.3699		-1.5573	1.0318	0.092	0.5952	-3.3994	0.9873	-1.6047
1998/5/29	2.6103	-3.1592	-0.2872	1.8357	-0.7908	-1.1387			2.1543	2.7995	0.7199	1.9154	-1.105	-1.1043	0.6711	0.2301	3.7344	2.075	-2.5435	3.2258	3.441	0.6421		0.2435	-0.59	-1.8244	0.6369	-0.2625	-1.0936	-0.0589	-0.6892	-0.098	-1.1218	-1.0363	-2.6963	2.8571	1.6183	5.7671	-0.5792		5.9322	-0.9362	1.057	2.0118	-1.0753	0.7569	2.1497
1998/6/1	-1.7982	-0.1255	0	-0.2846	1.4493	1.5707			1.5646	-2.5631	0	0.3915	-0.6983	2.9777	3.4667	1.6073	-1.3333	3.9875	-1.2363	-3.6458	3.2587	3.5088		3.6437	5.3412	-3.7166	2.3207	3.2237	0.2457	-0.7663	0.9715	1.0299	3.7277	1.3463	-1.63	2.5327	1.1944	3.6008	5.1456		1.0133	1.1168	-1.0005	3.5963	0.7905	-4.3505	-3.2656
1998/6/2	-0.402	0.6281	-3.2397	-2.1884	5.9286	6.2887			-0.3349	-3.5758	6.0155	3.1981	-0.4219	-1.4458	-1.0309	4.2938	3.9189	-1.5789	0.1391	-5	-1.2492	0.9245		-1.5625	1.1268	2.0507	-0.2062	0.5099	-0.7353	1.4256	2.1993	2.4757	-0.3906	-0.738	0.6628	3.4263	-1.7049	-1.5889	0.277		1.1616	-0.085	1.0565	-1.1758	-0.4902	0.4908	2.0255
1998/6/3	-0.4484	-0.4994	2.9018	1.9455	0.2697	-0.8729			-0.2016	-0.1705	7.1348	-1.5873	-0.1412	0.1222	0	-0.5417	-3.251	-0.3056	3.8889	1.2802	0	1.6794		0.7937	4.364	0.3546	-1.1364	0	0.6173	0.3807	0.6052	-1.0422	2.8235	-0.7435	2.8807	-1.926	0.934	2.5227	2.5783		0.0522	1.1905	0.8182	-0.5666	-0.3941	0.2279	1.9118
1998/6/4	-0.9459	-3.0113	-3.0369	-1.813	0.4035	-3.1311			-0.7407	-0.3416	0.4195	-3.0722	1.8388	2.6862	-2.3437	-6.1002	1.0753	-0.6897	-3.4759	-5.0562	-2.1305	-3.6036		-2.126	-2.2242	-4.0047	0.7315	-2.156	-1.8405	-0.5251	3.2086	-1.1489	-0.9153	0.2247	-3.76	-3.535	-1.5202	-1.2795	-0.6284		-1.9823	-1.5966	-1.1271	-1.3105	-0.7913	1.8194	2.3088
1998/6/5	1.6371	-1.9405	-2.3117	-1.6521	3.8178	3.7374			-0.9498	-2.6564	3.812	0.2377	-1.5278	-0.9512	-1.4667	-3.4803	-2.1277	0	1.108	1.7751	1.9728	-1.8692		-0.885	0	-0.6135	-2.4896	0	-0.625	1.7595	2.2668	-0.2421	-2.8483	-1.4948	-0.4156	5.6189	0.1342	-2.3928	-3.3424		0	-1.6225	-0.8208	0.4042	0.0997	3.0632	-1.9746
1998/6/8	-1.0291	-3.1662	-9.2366	-1.8775	5.1613	-1.6553			2.7397	-1.3204	4.6781	-1.3439	-0.9873	-0.9604	-1.0825	0	-0.1359	2.3148	-1.6438	-1.7442	0.7338	-1.5873		-0.974	-1.7288	-4.8148	-3.0851	-0.9073	-1.3836	2.0173	4.4332	-0.2913	-0.2377	1.5175	-1.9199	-2.4672	-0.134	-2.4515	-1.8692		0	-1.7361	5.7471	0.2875	-0.1006	-2.1672	1.3669
1998/6/9	-1.8535	0.8174	-10.2607	-3.9275	-5.5828	-5.9406			-4.0667	0.8921	-4.0846	-3.766	-3.9886	-3.3939	-4.104	0	-2.1769	-3.2428	-5.571	-4.8817	-3.5099	-5.6452		-4.2623	-6.0185	-5.8366	-3.1833	-1.5043	-3.5714	-1.4407	-5.7611	-2.3856	-4.7657	-3.9611	-5.5319	-0.2372	1.9463	-4.1885	-2.6667		-3.5657	-3.4452	0	-1.9495	-2.9204	-2.4684	-1.3485		151.2397
1998/6/10	-0.0461	2.5676	1.8744	-1.2579	-0.4548	-0.9474			0.5559	0.2653	-1.503	-1.7485	6.2315	-0.3764	0.5706	-6.6106	-0.1391	0.5456	0.295	-3.2659	-0.2745	0.5128		1.7979	2.5616	0.6887	2.8345	1.2616	1.1905	-0.1146	-1.9305	1.3466	0.3336	-1.4786	-0.9009	-2.8526	-0.1317	1.3115	-0.0978		0.4967	1.1894	1.3043	0.9357	-0.9336	3.2446	0.7914		-1.3158
1998/6/11	0.0461	-4.0843	-9.8436	0.1062	-2.8721	-6.2699			-2.8334	-2.3369	-3.0519	-2.9661	-2.2346	-2.8967	-1.9858	-2.1879	-1.8106	2.9457	0.4412	-4.0193	-3.3035	-0.8503		-3.8688	-0.1921	-2.4624	-2.9768	-3.0164	-1.4379	-2.439	-4.1339	-0.8858	-1.9119	-2.0537	-1.1818	-3.5889	-0.791	-1.8339	-0.6856		-1.7024	-1.8987	-2.0172	-2.2016	-3.5602	-0.3457	-6.5667		-4.2222
1998/6/12	2.257	3.022	10	4.666	2.621	0			3.4139	3.1603	3.4627	5.5022	1.7143	3.2425	3.0391	5.3947	2.2695	2.0331	4.6852	5.0251	3.4164	3.9451		2.2747	4.8123	5.1893	3.6364	2.5017	2.122	1.1176	4.3121	1.7875	4.0678	3.0645	2.2999	3.3841	3.6545	3.1868	5.8185		3.0168	5.53	0.9636	1.7773	2.1716	1.4191	3.8197		4.0603
1998/6/15	-2.6577	-3.2	8.9981	-4.7619	-3.5363	-4.9887			-2.6135	-2.0569	1.4199	-1.3245	-3.2303	-2.6382	-2.809	-4.7441	-2.4965	1.1808	1.1189	-2.0734	-2.8217	-3.3003		-1.1976	-2.2957	-1.3333	-3.1798	-0.5937	4.5455	-1.2216	-1.706	3.3659	-1.0586	-2.0344	-4.5863	-2.455	-3.7821	-2.4494	-3.1687		-1.41	-3.1441	-2.6464	-2.7939	-0.7439	-1.7102	-3.6792		4.9052
1998/6/16	-3.0079	2.3416	4.6809	-2.5532	-0.8147	-5.0119			-1.9068	-1.6086	-1.4	1.3423	-0.4354	-1.0323	-1.5896	0.9174	1.707	-1.4588	-1.1065	3.0945	-0.8499	-1.0239		-2.0779	-1.0338	-0.2703	2.718	-3.3842	-1.8634	-1.649	2.0694	-2.5956	-1.3169	-2.5559	4.901	-1.9295	-2.7719	-1.2009	0.8662		-0.9901	1.8034	-3.3868	-1.1976	-2.4625	-1.1705	-2.903		0.7439
1998/6/17	-0.6679	-1.6151	-3.6585	-2.8384	-1.5058	-5.0251			-0.072	3.7239	-2.2312	-1.7384	-1.1662	-0.1304	-0.2937	2.987	-1.2587	-1.0363	2.0979	0.158	0.1429	4.3103		-0.2653	-0.095	-2.3035	0.3308	-0.4121	1.8987	-1.1976	3.8587	0.436	0.7506	0.8197	-1.168	-1.5398	0.2193	0.663	-0.7634		-1.7222	-2.4801	0.5996	1.0909	-0.1098	1.8886	1.4949		-2.6371
1998/6/18	0.9606	0.4104	-3.7975	1.3483	1.1119	-3.5714			0.8646	0.5254	0.1556	1.0952	0.4425	0.5222	1.3255	3.4048	1.2748	0.2244	-0.411	0.1577	0.428	2.4793		1.5071	2.0913	1.5257	-0.3297	0.1379	1.7391	0.303	1.8262	0	1.7384	1.2195	3.4545	3.4752	-2.5164	1.9759	0.7692		1.0741	1.3624	0.3668	0.9592	2.1978	0.6283	1.3178		0.9751
1998/6/19	2.2835	0.9537	0	5.3215	2.3368	2.8807			2.6429	2.3084	3.8723	2.6667	1.0279	1.1688	2.4709	0.122	3.0769	2.2388	0.8253	0.4724	1.3494	3.2258		3.1111	3.1657	1.0929	8.0485	2.2727	-0.1221	1.2085	0.6803	0.3377	1.0578	1.5261	0.2636	4.0302	3.4792	1.3994	4.771		1.5101	1.2545	1.5532	0	0.4301	-0.1561	2.9074		5.1502
1998/6/22	-2.1012	0.6748	-5.3509	-2.8421	2.7535	0			-0.7655	-2.1286	-2.267	2.4351	-2.1802	-1.5404	-1.5603	-2.4361	0	0.146	4.2292	0.9404	0.9811	-2.1875		-0.8621	6.8934	-1.4865	3.5714	5.1178	0.8557	-0.4478	-1.8428	-2.1635	2.3349	2.3734	0.6135	0.3228	0.7592	2.2293	4.6448		1.4876	3.1858	2.2042	0	-0.5353	-0.3752	1.8587		0
1998/6/23	-1.9024	-2.4129	1.9462	-1.3001	-2.7451	1.8667			-1.0519	1.3049	-0.2062	-2.2187	-0.7429	-0.3911	-0.2882	-2.1223	1.0855	-2.1866	1.8325	0.1553	3.4004	0.4792		-1.5652	2.2356	2.8807	0.9852	0.4484	1.5758	-0.4498	0.3129	1.5233	2.5964	0.3956	-1.5679	1.4481	9.6878	-1.8692	0.087		0	1.2864	0.9243	5.7007	0.3229	5.8694	0.365		5.4082
1998/6/24	0.2486	0.6868	-2.4545	2.0856	3.1586	-2.356			-0.0709	-1.6745	5.5269	-1.7018	0.4491	0.7853	-1.0116	1.0204	-0.1342	0.7452	-3.599	-0.9302	-0.6711	-0.6359		0.3534	-1.8503	-2.2667	-1.6585	-1.148	-2.9833	2.1386	0.4991	-0.9197	-1.5337	-0.7092	0	0.3172	2.9441	-0.6349	2.9565		-0.1086	-0.0847	-1.1339	-2.3034	1.3948	-1.8974	1.0909		-1.8393
1998/6/25	-0.3472	-2.4557	-3.2619	-2.4731	0	-1.7426			-2.1277	-1.7904	-1.2237	-0.6595	-1.6393	-2.987	-2.0438	-2.1465	3.3602	-2.8107	-4	1.5649	-1.3514	-3.04		1.7606	1.8852	0	-4.4643	-1.3548	-2.214	-0.2949	-0.6828	-1.3679	-2.8037	-2.8571	-3.0973	-3.7945	-2.7645	-1.3845	-4.7297		-2.5	-3.2203	-2.4261	0	-2.963	0.2115	-4.1727		2.9586
1998/6/26	-0.9955	-0.8392	3.0829	-0.5513	-4.43	3.8199			-0.5072	-0.4446	-2.8246	-0.5809	-0.1515	0.5355	0	1.8065	-0.13	-0.3044	-1.25	2.4653	-1.7123	-0.8251		-1.1246	2.2708	-2.4557	-1.1423	0.5232	1.416	-0.6211	-1.25	0.2476	-0.8013	0.817	-1.0204	-3.2046	6.0784	-0.7559	-2.1277		-1.1148	0	-1.2206	0.115	-0.2181	2.2618	-0.9009		-2.9693
1998/6/29	-4.4243	-3.9492	-1.9626	-4.2129	-5.6578	0			-1.311	-4.1983	-2.6007	-2.7546	-2.5797	-2.53	-1.9374	-3.8023	-2.6042	-3.3588	-1.1252	-3.3083	-2.2997	-1.8303		-2.0997	-3.9474	0	-4.4118	0.0651	-2.4433	-2.2321	0	-4.9407	-1.6963	-2.7553	-6.4667	-2.3769	-1.6636	-1.5234	-3.5326		-3.2131	-1.7513	-3.6156	-2.5273	-3.1694	-1.327	-3.0303		-4.1461
1998/6/30	-0.8417	0	-1.3346	-1.5046	0.4335	-4.9934			0	-7.7855	-1.9895	0.2575	-2.1807	-2.1858	-1.6717	0.9223	2.4064	-1.4218	0	-0.4666	-1.9258	0.8475		0.983	-0.8562	0	0.3344	-3.1209	-3.22	-2.6484	-4.1139	-1.1435	-1.8077	-0.8333	-1.8036	-0.3478	-3.7594	-0.5525	-0.8451		-1.456	0.5348	-2.6116	-0.5303	-2.9345	0.3885	-0.1563		-2.3687
1998/7/1	0.9549	-2.9369	-0.1932	-1.2926	-4.2446	-3.3195			0.5212	2.9828	-4.7543	-0.7705	-0.4777	-1.1173	-0.9274	-2.7415	-0.1305	-0.5609	-5.6899	3.9063	-2.4727	0.6723		-1.1504	-2.5907	0.1399	0	-4.2282	-3.512	-0.6254	-4.9505	-0.6309	-0.7531	-0.8403	-2.449	-0.8726	-0.3906	-2.3333	-3.125		-0.4728	-2.6596	-1.9503	-1.2441	0.5814	-2.0542	-1.4085		-1.7932
1998/7/2	0.4204	2.7231	-2.2265	4.1667	1.9534	-0.5722			1.3333	-1.8164	-1.1778	0.9491	-0.8	0.8475	1.4041	0.4027	-0.3922	2.3368	0.6033	1.9549	0.6711	6.5109		-0.6267	2.9255	2.2346	2.8889	4.6952	1.5326	2.0768	2.2917	0.8466	0.5902	-0.339	1.8828	-1.5845	1.0784	0.6826	1.173		0.9501	2.1858	1.9393	0.5999	2.659	1.2766	-0.9524		2.7927
1998/7/3	3.663	-1.3255	1.0891	-2.4	-0.2948	2.5899			-0.731	-3.25	-0.1135	1.453	2.0968	0.8403	-0.1538	-1.2032	3.0184	-1.0236	1.4993	-2.2124	-0.8889	-1.4107		3.6937	-1.6365	1.3661	-1.1879	-3.6145	1.5094	-1.4797	-0.2037	-0.1574	-0.6706	0.3401	-0.4107	0	-3.6857	2.5989	0		0.5294	-0.8913	-1.0732	-0.4174	6.8694	-0.6903	1.6026		-2.5078
1998/7/6	-2.524	-2.3881	-3.9177	-3.9813	-2.8825	0			-3.8292	2.8941	-4.2045	1.1794	-3.6335	-2.0833	-2.6194	-4.0595	1.2739	-1.432	-4.2836	-2.2624	-1.8685	3.8156		0.6082	-2.1016	2.4259	-3.4973	-1.3889	-3.9033	-2.1589	-5.4422	-3.0478	-1.2658	-2.5424	-5.9794	1.1628	-6.3444	-3.1938	-2.2222		-3.1597	-1.259	-4.5365	-1.8563	-2.3182	-0.272	-4.1798		-3.2154
1998/7/7	-0.8286	6.8807	-3.8736	1.8293	-0.2283	-1.8233			0	-0.2511	-0.8897	-0.7494	1.3115	2.8369	0.3165	1.2694	-1.5094	0.8878	-1.5432	-1.3889	0.5331	1.2251		0	1.8784	0.6579	1.6988	0.5634	1.5474	0.2558	1.295	-0.271	0.0855	0.6957	2.3026	-1.6799	1.0753	0.9101	-1.1858		0.3021	1.0018	2.1694	-0.4271	0.7551	-1	1.9753		2.99
1998/7/8	0.7833	-1.0014	-1.5907	-0.1198	2.1358	1.8571			0.9188	2.0141	2.9324	-0.8389	2.1036	-0.1379	1.8927	1.9499	0.1277	0.24	1.2539	0.626	0.4545	1.8154		-0.7772	2.8095	-1.9608	0.1114	2.1709	-0.7619	1.4354	2.4858	0.7609	0.7686	1.0363	0.5359	-0.1799	1.4894	0.3382	0.5		0.9036	2.1641	0.1011	0.9191	3.212	1.7141	0.4843		-1.6129
1998/7/9	-0.5181	0.578	3.3405	-0.1199	2.7633	1.4025			-0.607	-1.8263	-0.6395	-0.3384	-1.5848	0.1381	-0.774	1.6393	-2.8061	-0.7183	-0.774	-0.9331	0.5279	-3.7147		-1.4795	-1.9641	-1.4667	0.4449	0.4112	1.3436	2.3585	1.6632	9.9784	0.0847	1.3675	0.8529	0.9009	1.4675	0.3371	4.9751		-0.8358	0.0883	0.9596	4.3109	-0.5187	-0.0903	1.8474		1.0929
1998/7/10	1.4583	0.431	7.0907	2.8812	0.0727	0.1383			2.6718	0.553	4.7981	1.1885	2.4155	0.8276	1.5601	1.0753	3.2808	2.0096	1.4041	0.6279	2.1005	6.6358		1.4134	4.0941	1.4885	1.1074	0.9556	0.7576	4.4854	2.2495	1.3242	2.4555	1.4334	2.4313	2.3214	1.343	2.1277	1.8957		2.4082	-0.4409	4.002	0.1746	-0.8342	0.2108	1.0252		2.9189
1998/7/13	-0.6674	0.1431	-3.3106	-2.5671	0.8715	1.5193			-1.1152	8.5	2.0659	-1.8456	2.8302	2.3256	0.768	0.133	-2.033	0.5516	-0.7692	4.9922	-0.147	1.3025		-1.3066	2.3431	2.5333	-2.4096	-2.7721	-1.3158	0.6469	1.6667	-0.6776	-2.1488	-0.3325	1.9608	-2.4433	-2.0387	-0.5482	-2.5116		0.6467	-0.7086	-1.3468	2.8472	1.1567	3.4866	-1.6393		0.2101
1998/7/14	-1.447	-3	-3.8268	-3.2335	-0.216	-4.7619			-1.5038	0.8756	-4.8687	-2.3932	3.3639	-2.0053	-3.811	3.8513	-4.0208	-2.116	-3.876	-3.4175	-3.4584	-4		-1.2357	-2.3712	-0.6502	-1.2346	-0.904	-1.7143	-0.3506	2.4918	-1.7544	-2.1959	-1.3344	-1.8219	-4.9195	3.3299	-1.7641	-1.6221		-0.0584	4.8171	-3.1692	-2.1469	-3.8462	-0.7552	-3.1746		-3.4591
1998/7/15	2.6744	-0.7364	0.9424	1.4851	-2.8139	0.1429			0.7634	5.2535	0.6325	-0.9632	-1.0355	-0.4093	0.317	-1.7903	0.1351	0.2402	0.3226	-1.2308	-0.5335	1.3393		-0.3575	0.4188	-3.4031	-3.1818	-5.9649	0	4.9252	1.4715	-1.6865	0.1727	1.437	4.3299	-3.7629	1.5106	-0.1122	0.291		-2.2209	2.0426	-0.3525	-1.3279	-0.7568	-2.1656	0.6557		0.5429
1998/7/16	-5.3055	-1.0386	-0.8299	-4.1463	-4.2316	-1.8545			-1.0606	0.0868	-2.2857	-2.8294	-3.2885	-1.7808	-1.7378	4.0365	-2.2942	-0.8786	-1.7685	-0.1558	-0.4598	-1.909		-1.9731	-2.2519	-1.897	-2.6995	-2.9104	0.5814	1.3132	-4.0984	-3.8643	-1.7241	-1.6667	7.3123	-1.564	-1.7857	-2.2472	0.5803		-3.2875	-0.7506	-1.2127	-2.165	-2.5054	3.3204	0.9772		-1.9438
1998/7/17	-2.6033	-0.5997	-3.1381	-1.7812	-2.1705	0.7267			-1.9908	5.3773	-1.4035	1.9108	-0.4637	-0.5579	1.7685	-0.3755	0	0.7252	-1.3093	-0.624	0.154	4.0419		0	-2.6451	-1.7956	-1.0856	1.3836	-0.3854	-1.2686	1.3807	-4.6078	-2.193	-1.6102	-3.7753	1.6882	-3.0303	0.5747	-2.4038		-1.2979	-3.0252	0.3581	-3.7081	0.5587	-1.0712	-1.5323		0.2203
1998/7/20	-6.1592	0	-2.8078	-4.9223	-3.4865	3.6075			-4.6094	-1.2757	-2.7877	-3.9286	-3.5714	-3.6466	-3.6335	3.0151	-1.6575	-1.04	-1.6584	-0.7849	-3.7663	2.1583		-4.1171	-3.5933	-0.1406	-1.3415	-5.2312	-2.7079	-2.2905	-2.8534	-5.4471	-3.139	-4.3066	4.9761	-5.0781	-3.2292	-2.6286	-0.5911		1.9411	-0.8666	2.3955	-3.8509	-0.4444	-3.4533	-3.276		-0.7692
1998/7/21	6.2539	2.5641	3.3333	7.7657	3.6125	-1.1142			1.5561	1.6257	3.1117	0.4647	1.7713	2.9112	2.1311	-2.3171	1.8258	-0.1671	2.6981	0.3165	2.2364	-1.1268		3.4351	0.6364	1.2676	3.2138	0.08	1.3917	1.7439	6.8091	0.6522	3.2407	3.1503	-2.6436	1.2346	1.0764	2.1127	1.5857		1.8428	2.6224	4.231	2.7132	1.1161	-7.8206	1.6088		1.6611
1998/7/22	-1.8065	-2.7941	-3.4409	-3.9191	-2.6941	5.0704			0.8065	-6.1116	-2.9586	-3.7003	-1.4241	-3.1117	-1.2841	1.1236	-2.3448	-3.5983	-0.9852	5.0473	2.7344	-1.4245		-2.214	0.0903	0.1391	-1.3174	1.4388	-1.3725	-0.6743	-2.0625	-1.7279	-2.4215	-2.2688	1.1236	-3.9634	3.8339	-0.2299	1.3659		-2.5935	1.6184	0.0478	-4.0252	-1.9868	-6.6097	-3.3333		-2.3965
1998/7/23	0.7122	3.4796	10.0223	3.8158	1.9544	1.8767			4	0.1311	-0.9146	2.5937	1.4446	2.3358	2.439	-1.2346	2.8249	1.8229	1.4925	0	2.9658	0.8671		0.0943	1.8051	4.4444	1.9417	2.9157	1.3917	2.744	2.4888	1.5385	1.5625	2.4107	-1.2037	1.7989	0.7179	1.8433	0.4812		4.3344	2.0956	4.2959	0.3932	0.6757	2.007	1.0345		3.4598
1998/7/24	0.9428	0	8.4008	2.0279	3.3546	-0.6579			3.6154	1.3525	4.5538	0.1873	-0.1582	1.4265	0.6349	1	0	0.0853	0.817	-1.5015	1.1817	-2.149		2.262	5.0532	-0.266	1.6667	-1.072	0.3922	2.533	-0.934	2.1645	2.5339	-0.5231	0	4.3659	1.833	1.0181	-1.341		0.0593	-2.7094	-1.4645	1.436	1.2304	-2.2092	1.2799		0.6472
1998/7/27	-0.8757	-1.3158	-2.1475	1.6149	-2.0866	2.1192			-1.0393	-1.6358	-2.2955	-2.8037	-0.4754	0.9845	2.5237	4.3317	-1.2363	-1.2777	3.4036	2.5915	0.5109	1.757		-0.9217	-1.2658	2	-2.8103	-2.8638	-1.3672	-0.5908	-0.6914	-3.3898	-1.5887	1.6652	-3.5614	0	-1.2	4.3673	1.2621		-0.4745	4.8101	3.0655	-1.8018	-0.5525	8.3657	1.8534		-0.1072
1998/7/28	-0.53	0.8889	-2.958	-1.2225	0.0789	-1.8158			-8.7022	-2.407	-1.6867	-2.8846	-0.1592	1.532	-1.3846	-1.4235	1.1127	0.3451	-1.5674	1.4859	-1.5977	2.1583		-0.4651	-0.8547	-3.268	-0.1205	2.7888	3.1683	-0.054	0.5063	0.4386	-1.3453	-0.3448	2.0408	4.2829	-0.6073	-1.2876	-1.3423		-1.4899	-0.161	-0.4056	-1.3106	2.2222	-1.9544	-0.7475		-1.2876
1998/7/29	-1.4802	-0.1468	-2.9499	-2.8465	-1.4196	-1.8494			-0.0822	-0.852	-0.1225	-2.4752	0	-2.0576	-0.78	-1.6847	-1.6506	-0.4299	-0.7962	-1.3177	-1.7712	-3.9437		-0.9346	-6.2931	3.9189	-0.1206	-1.0078	-2.1113	5.1351	7.0529	-1.31	0.2727	-1.5571	-1.9048	-1.7192	-0.2037	-0.8696	-0.4859		2.3948	-0.7258	-2.8054	1.0624	-1.1957	-0.1329	-7.113		-1.7391
1998/7/30	3.0649	-2.2059	5.3698	0.3822	0.88	-0.5384			2.0559	-0.6784	0.2454	0.3046	-0.9569	0.1401	0.7862	0.3672	-0.8392	1.8135	-0.321	-0.8902	3.1555	-1.7595		2.7358	4.1398	7.1521	-0.3623	0.2349	-0.3922	0.1285	-0.5882	-1.5487	-0.7253	-0.9666	-0.7767	-1.5549	-1.7347	-0.3289	0.0977		-2.9057	2.8432	0.9311	-1.7083	-0.9901	0.8649	-2.4324		0.4425
1998/7/31	-0.9913	0.6015	-1.25	0	2.2205	0.9472			-1.1281	3.3242	-0.9792	2.7328	1.7713	0.4196	0.312	-0.7317	0.141	-0.5937	0	4.9401	0.5098	0.7463		-0.551	-0.53	2.0631	0.2424	-1.6406	0.1969	-1.7202	3.3136	-1.1236	-0.3653	-0.7986	0.0978	1.7769	0.6231	1.7602	1.2683		-0.7299	0.8689	3.2749	-1.3369	-0.5556	0.2309	1.5697		-0.6608
1998/8/3	-1.7668	2.6906	1.9474	1.7766	-1.474	0.9383			-0.4075	-1.2781	-4.1409	0.7882	-1.8987	-0.4178	1.0886	-1.3514	-0.5634	-1.7918	0.6441	2.4251	-1.8841	1.037		-2.9548	-4.1741	-0.9512	-1.451	0.1589	0.5894	-2.2727	3.3219	-0.9091	-2.0165	-1.0733	0.9775	0.3957	-3.3024	-1.7297	1.3487		-1.6912	1.1746	0.2233	2.439	-0.8939	-0.691	-0.3636		-1.7738
1998/8/4	1.6187	1.7467	6.9723	5.2369	-0.7087	-2.9216			0.1637	0.2232	0.4513	-2.2483	-0.1613	-1.958	-2.08	1.868	-4.1076	-0.695	-2.88	-1.532	-1.1817	-3.5191		1.9029	0.5561	2.7611	-0.4908	-1.1102	-1.3672	3.1542	-0.9978	-1.0321	-1.7774	-2.3508	2.6137	-0.7882	-0.4269	-1.7602	-1.0456		-2.169	-2.6316	-1.9608	-2.1164	-1.4656	0.8348	1.2774		0.7901
1998/8/5	-0.295	0.7153	-0.625	0.237	1.0309	4.6512			1.7974	-0.9354	-1.2195	0	0	0.2853	1.9608	2.3227	7.5332	2.6247	1.8122	4.9505	0.6726	1.5198		-0.2801	-0.4608	1.4019	1.7263	1.3633	1.3861	-0.0259	-1.4558	3.1286	0.9524	0.9259	-0.9434	0.1986	3.8585	1.9037	1.8252		1.2997	1.0334	1.2727	2.027	1.9451	1.9319	1.6216		5.3751
1998/8/6	-0.5917	-1.9886	1.8868	-2.2459	-2.5903	3.1373			-1.2841	-7.1942	-1.8194	-1.7	-0.3231	-0.569	-0.9615	-1.7921	-2.4725	-1.7903	-1.4563	-0.6739	0.1485	1.1976		-1.6854	0.9259	0.3456	-0.8485	-0.712	-1.1719	-1.8403	-1.8182	-2.0225	-0.4717	0.8257	-3.3333	-1.9822	-3.096	-1.0989	-1.1321		-1.1321	-3.2258	-1.4363	-2.5166	-2.4691	0.2256	-2.4823		-2.8693
1998/8/7	-1.4881	-2.1739	-6.6138	-2.6602	-3.6261	-3.6755			-1.8699	-7.8973	-3.0443	-4.4761	-1.9449	-2.432	-2.1036	0.4866	-2.8169	-3.125	-0.821	-1.6282	0.0741	-2.8107		-0.7619	0.7339	-9.5293	-0.978	-4.2231	-2.1739	-2.1389	-1.9097	-1.9495	-2.7488	-3.4577	-3.6453	-2.73	-3.0884	-2.2222	-1.2405		-4.1221	-3.6585	0.8652	-1.7663	-1.0357	-1.1256	-1.7273		-2.2976
1998/8/10	-3.9275	-1.037	-0.3777	-3.2298	-4.8495	-3.0263			-4.7225	0.3682	-5.802	-5.1118	-5.4545	-4.9853	-1.9835	-2.6634	-4.058	-5.7348	-2.8146	-2.6207	-4.8889	-4.8706		-2.5912	-4.2805	-3.5533	-3.4568	-4.6589	-5.4545	-2.1047	2.4779	-5.2632	-3.5088	-4.9953	-6.2372	-3.4304	-5.9341	-3.1818	-2.7053		-3.5032	-4.3038	-1.8059	-4.1494	-4.6512	-4.7359	-5.5504		-2.5756
1998/8/11	5.6604	-5.6886	-5.9716	0.2567	-2.2847	-5.0204			-4.8696	0.6813	1.0145	-4.826	-1.9231	-2.6235	-0.5059	-5.9701	-3.0211	-0.5703	-1.8739	-4.9575	1.0903	-3.2		-3.9409	0.3806	-0.5263	-3.8363	-3.8394	-0.2137	0.0276	-3.3967	-1.8519	-0.8081	-0.7937	-3.3806	-3.1216	-0.7009	-1.1737	-1.3903		-3.3828	-0.8818	0.046	-3.7518	-2.439	-1.912	-0.2938		-4.8276
1998/8/12	-0.5952	-3.3333	4.4355	-2.6889	-2.6978	-2.5714			-3.5649	1.6137	-4.4476	-0.3538	-3.7433	-2.8526	-3.3898	-0.7937	-3.4268	-3.9197	-3.9931	-4.1729	-0.6934	-9.5868		-4.8205	-3.6019	5.8201	-4.9202	-0.9074	-5.1392	-0.7991	-0.8343	-3.3962	-2.9532	-1	-2.9345	-2.6667	-6	-4.1568	-1.007		-3.0743	1.8683	-0.0919	-2.2489	3.625	-2.4366	-3.7328		-1.9324
1998/8/13	2.994	0.9852	-0.1931	0.9211	1.2015	2.346			0.9479	-0.2049	2.9279	-0.4734	1.4815	0.8157	0	2.2667	1.7742	0.4975	1.085	4.9767	-1.0085	4.0219		-0.3233	2.6549	-1	2.0979	1.6484	0.9029	1.3333	2.7644	1.3021	-0.7345	2.0202	10	0.2283	-0.1252	2.1066	2.4415		1.674	0.4367	-0.092	1.227	-0.1206	2.1479	0.5102		1.2315
1998/8/14	-3.2558	-2.6016	-4.2553	-2.2164	-6.484	-5.0143			-2.3474	-10.0103	-3.8658	-3.6861	-4.927	-1.7799	-4.386	-5.7366	-4.2789	-5.1485	-3.22	-3.5556	-5.9561	-4.0422		-5.1892	-2.7778	4.2929	-4.3836	2.7928	-4.9217	-2.1107	-3.8012	-4.2416	-4.0169	-1.9802	-2.537	-6.0364	-5.0125	-1.9417	-4.9652		-2.253	-7.3043	-4.6961	-2.1212	-1.087	-6.5526	-3.5533		-5.8394
1998/8/17	-7.1514	-10.1836	-5.8586	-10.2667	-10.5469	-4.9774			-5.5769	-9.9829	-10.0152	-9.6296	-9.9808	-10.2142	-9.9083	-8.5754	-9.7682	-10.0209	-9.9815	-4.9155	-9.9167	-10.0733		-10.0342	-9.9507	-1.937	-9.7421	-8.5013	-9.8824	-7.3369	-9.8024	-9.9329	-10.022	-11.9192	-8.8937	-9.9394	-10.1583	-10.0248	-9.9269		-9.9291	-10.0375	-7.1014	-7.4303	-10.2564	-7.2214	-10		-9.9483
1998/8/18	-0.9709	-4.6468	1.9313	-3.2689	-5.0218	-4.9206			0.8147	-10.0127	-5.7336	-3.0055	1.919	-2.0183	-1.6293	2.118	2.0183	9.9768	-5.1335	-5.0081	-4.8104	-2.2403		-5.5767	-4.814	-0.2469	-2.5397	0.0958	0.5222	1.8435	1.4899	-2.3845	-6.2424	-6.078	1.0714	-3.0956	-4.5521	-3.0261	3.8283		-5.7087	-1.5641	-1.4041	-5.6856	-1.9048	-4.3993	-1.7544		-1.1478
1998/8/19	5.5556	6.2378	5.0526	5.9908	8.7356	3.5058			4.3434	10.2113	10.0179	10	7.9498	8.0524	7.2464	4.4444	4.3165	10.0211	7.3593	4.5918	8.6492	5.2083		9.1275	8.046	5.4455	6.0261	5.2632	5.974	3.5312	8.8083	8.5496	5.6136	5.0061	4.8292	6.9444	10	6.5248	8.9385		9.6033	9.9576	7.0675	6.9149	2.7739	6.1357	7.7381		8.5631
1998/8/20	0.4334	3.3028	5.2104	5.0725	6.5539	3.0645			1.3553	4.8562	5.6911	3.9693	3.4884	1.0399	3.4749	2.2695	1.5517	1.9175	3.2258	2.9268	3.7567	2.1782		7.5031	1.4894	0.8216	7.6805	3.6364	1.4706	0.4872	7.1429	9.9859	5.9333	7.7907	3.0337	7.013	10.0699	3.8615	0.8205		9.9048	3.0829	3.4483	4.9751	2.0108	2.1679	1.768		4.8128
1998/8/21	7.3983	0	-2	3.7241	0.1984	-0.1565			-0.6686	3.5344	2	1.9704	-0.3745	-0.5146	0.1866	0.4161	0.5093	0.2822	0.3906	5.0553	0.3448	-1.1628		-2.0595	0.2096	-1.397	3.4237	1.5789	0.4831	2.51	0.2222	5.1151	-0.8168	-3.452	2.072	0.7282	4.9555	1.2821	2.3398		2.8596	1.028	-3.1905	-0.9479	4.4678	3.1556	0.5429		-0.1276
1998/8/24	-2.0666	1.421	3.9845	-0.6649	-0.7921	0.4702			-0.1923	-1.4715	-1.1312	0.2415	4.1353	2.5862	1.676	1.3812	3.2095	-1.1257	-0.3891	4.812	-0.2577	0.5882		-1.285	1.1506	8.3825	-2.3448	0.4318	2.1635	-0.2226	-0.2956	1.2165	-1.6471	0.6704	-0.641	0.241	-2.0581	3.038	-1.7893		2.5274	-1.6651	2.1151	2.5518	-1.3836	0.211	4.7516		3.4483
1998/8/25	-0.4689	1.2259	1.028	-0.1339	-0.5988	2.0281			3.3719	9.9761	0.5339	0.241	-0.361	-1.5126	-0.1832	0.545	-0.982	-1.2334	0.5859	-0.2869	4.3066	5.0682		-1.0651	4.9638	1.9608	0.7062	-0.6019	-1.8824	-1.2828	-0.2965	-1.4423	0.2392	-2.3307	-0.3226	-2.0433	-0.7417	0.86	3.6437		2.5472	0.2822	0.8189	6.2208	-0.5102	0.5263	0.2062		-1.358
1998/8/26	-1.5901	-2.7682	-0.2775	-2.1448	-0.5071	-3.5168			-2.8891	4.2911	0.1517	0	-3.0797	-1.7065	-2.0183	0.271	-3.4711	-1.537	-3.1068	-4.1727	-3.4682	-4.2672		0	-1.3793	-2.1368	-3.7868	-0.173	-1.199	-0.5085	-2.1561	-1.7073	2.864	0.3409	-1.9417	-0.3681	1.9925	-4.2631	2.5391		-2.1635	2.3452	2.4367	-3.2211	-1.9231	-1.0471	-2.4691		-4.5056
1998/8/27	-1.915	-3.9146	-5.1948	-2.7397	-4.1794	-4.2789			-2.3992	-2.7083	-3.5606	-3.726	-3.1776	-4.5139	-3.3708	-1.2162	-1.8836	-0.6829	-3.006	-2.5526	-3.3362	-2.907		-4.067	-1.0989	3.4934	-2.3324	2.253	-2.6699	-0.3407	1.5198	-2.7295	-1.8561	-1.6988	0.11	0.2463	-1.7094	-1.2854	0.5714		-3.5217	-1.7415	-1.1194	1.3616	-1.8301	-2.1693	1.2658		-3.0144
1998/8/28	-1.5253	-0.1852	-1.8591	-0.4225	-3.5106	-0.6623			-1.7699	-2.9443	-3.3778	-2.6217	-1.1583	-1.4545	-2.1318	-2.1888	1.0471	-1.9646	0.2066	0.1541	-2.7434	0.7984		-1.8703	-4.0404	-4.7468	0.597	-3.2203	-0.4988	0.2279	-2.2455	-0.7653	-2.3641	-2.3041	-2.1978	-2.457	-2.6087	-1.0417	-3.5038		2.4618	-1.306	-1.3208	-0.7463	-1.8642	-2.9746	1.0417		4.7297
1998/8/31	2.1066	1.8553	3.3898	1.6973	3.5281	-2.6667			0.5005	-0.7722	5.6098	4.7436	1.9531	2.0295	3.1683	2.9371	3.2815	2.7054	0.2062	0.6154	3.1847	1.1881		1.6518	2.8421	9.6346	-0.2967	1.8389	0.5013	-1.0233	2.2971	6.6838	1.5738	1.0613	2.2472	2.1411	5.8673	1.7105	-0.9814		4.1425	2.4575	0.1434	3.0075	0.5427	3.0658	6.4948		7.871
1998/9/1	-2.2451	-2.9144	-3.7608	-1.9471	-0.3195	-4.9658			-1.2948	-1.7788	-3.0793	3.5496	-1.5326	-0.5425	-1.1516	-4.212	2.6756	-2.6341	0	-5.0459	-1.7637	-2.544		1	-3.0706	1.6162	1.9345	-0.6019	3.99	-0.0574	-3.0689	1.8072	-2.2646	3.0338	-1.4286	4.1924	-2.6506	-1.5524	3.9643		6.5235	-2.0295	-1.5752	-2.3358	-0.135	-1.3521	-0.8712		-3.4689
1998/9/2	-1.8001	-2.439	-1.7034	0.1418	-1.0684	-5.045			1.6145	-0.1698	-1.4297	8.9835	-0.3891	-1.0909	-0.9709	-1.844	-2.6059	0.1002	1.0288	-1.9324	-0.7181	-1.4056		0.1238	1.3728	-4.3738	2.1898	-1.3841	-1.4388	-0.7184	1.8533	-2.1302	-0.4878	-1.5855	-0.8919	-1.7751	-2.2277	1.8397	0.286		0.0747	0.8475	-1.0669	-1.0463	1.4865	-0.2741	-1.4648		-1.2392
1998/9/3	1.1378	1.5385	0.9174	3.3994	0.7559	2.277			0.7944	1.1905	3.5455	-0.5423	0.3906	1.4706	1.3725	3.4682	2.0067	0.4004	-0.4073	3.7767	1.5371	0.2037		0.1236	1.9792	-1.7672	4.1429	0.5263	-0.4866	0.1158	3.1084	1.5719	1.348	1.0357	4.4994	0.7229	1.0127	2.8387	-1.3308		2.3881	1.6807	0.8333	1.5106	-1.5979	3.4085	2.4777		0.8783
1998/9/4	1.3125	1.5152	2.9293	0.411	2.358	-0.3711			4.6305	0.2801	1.7121	8.7241	1.3619	1.9928	2.3211	1.9553	1.6393	2.1934	1.227	1.5823	2.1371	1.4228		2.0988	0.5107	0.3175	0.9602	3.2286	0.978	3.9607	-0.7353	3.5714	5.1995	1.9362	1.3994	2.6316	2.381	2.3839	2.6012		-0.3644	1.1938	1.507	1.6369	-0.2706	1.967	1.7408		0.995
1998/9/7	0.4318	2.9851	0.6869	3.1378	2.6178	0			5.3672	0.3352	2.8309	4.3129	4.4146	3.3748	2.2684	1.3699	0.1613	1.2683	0.8081	-1.4019	1.3078	2.8056		2.1765	2.2358	3.3755	4.7554	4.0575	0.2421	1.6129	2.4444	8.7356	4.1379	1.5642	1.0616	4.4289	5.2632	3.4314	1.9718		-0.2195	2.5408	2.3467	7.1742	1.6282	2.659	1.4259		1.7241
1998/9/8	-1.2899	1.9928	1.0721	-2.381	-0.9184	5.0279			-0.1787	0.8352	-1.8601	-0.4808	-2.7574	-2.4055	-2.2181	1.3514	-0.161	-1.2524	-0.6012	1.5798	-2.2375	-1.1696		0.4734	1.3917	0.3061	-1.4267	-0.2437	-0.7246	-1.7789	-2.2415	-0.9514	-2.5386	-2.5303	-2.521	-3.125	-1.6279	-2.3697	-1.5654		0	0.531	0	-2.459	-1.8692	0.9142	-2.8116		-1.6949
1998/9/9	1.369	1.7762	5.1109	5.6911	1.9567	1.4184			2.4172	7.2888	2.3503	1.4493	1.1342	1.0563	1.7013	2.8	0.4839	1.3659	1.6129	0.6221	2.2887	2.3669		1.0601	4.4118	5.6968	1.9737	2.6059	0.9732	1.6718	1.6272	3.3084	2.718	2.8217	1.4009	2.5346	5.2009	1.8204	1.2161		7.1114	0.9683	0.3276	2.8011	0.9524	4.5798	1.8322		1.9704
1998/9/10	2.9466	0.5236	-0.0917	0.7692	7.0707	0			1.486	2.2645	3.3333	-1.9048	1.3084	1.9164	1.8587	0.7782	1.6051	2.4062	1.1905	-0.3091	1.9793	0.3854		2.5641	0.2817	-0.9625	1.4194	-0.3968	1.4458	2.7405	1.3828	0.1033	4.5204	1.7563	3.1881	1.3483	-0.2247	2.0262	1.0166		4.3121	3.7489	2.3321	0.8174	0.9434	5.2936	2.4621		1.3285
1998/9/11	-0.477	-1.7361	0.9183	1.0178	1.4151	3.3217			3.1008	-0.6039	1.7204	10	-0.5535	-1.5385	1.0949	2.0592	-1.2638	-1.3158	-0.9804	1.2403	-0.6751	-1.3436		1.0227	-0.5618	3.3042	-1.2723	-0.3984	-0.7126	2.1333	-0.3589	-0.8256	-1.4768	-0.6472	4.2225	0.7761	-1.1261	-1.8692	-2.5618		-2.0997	-0.084	3.8286	-1.4865	0.1335	-0.8227	0		-0.9535
1998/9/14	0.8987	3.1802	10.0091	5.5416	1.7674	5.0761			1.6708	1.0633	0.9161	1.5004	3.7106	2.9514	3.9711	1.1349	2.24	2.6667	2.9703	5.0536	1.8692	5.2529		1.7998	1.7891	2.0696	2.9639	3.2	1.9139	-2.611	-0.5764	6.6597	2.5696	4.2345	2.9644	7.4807	7.4032	6.6667	1.2207		-0.6032	0.9251	-1.0097	1.7833	1.3333	2.3041	1.2015		2.0457
1998/9/15	0.9501	-0.6849	1.3234	-1.1933	-1.7367	-1.9324			-2.5472	0.9519	-3.5615	2.6087	0.1789	0.1686	-1.9097	1.1222	1.0955	0	0.1923	3.6443	1.251	-2.7726		-2.7624	-0.4625	1.659	-3.0038	-1.4729	3.2864	-3.6997	0.2174	-2.1463	1.5658	-2.6042	-2.0154	-2.4565	-3.4995	-2.3438	-0.8349		-1.0115	-3.25	-0.1774	-2.5606	-0.6579	-1.8468	-1.7352		-0.2358
1998/9/16	0.8824	-0.8621	3.102	1.8116	-0.9302	0.9852			0.1686	1.0918	-0.2896	1.1864	2.8571	1.0101	-0.177	5.1788	-0.1548	0.7421	3.071	-1.4065	4.6129	0.7605		-0.4545	-1.487	1.7226	4.7742	2.1243	5.4545	1.4477	1.9523	1.4955	0.3083	-0.5348	-0.1959	1.7838	2.5275	3.3143	-1.5903		1.0899	0.6891	1.9991	0.8299	2.3841	-2.2487	-0.0929		-0.1182
1998/9/17	-3.4402	3.8261	-4.5131	0.1186	-1.784	-0.6504			-0.9259	1.5218	-1.9608	-2.8476	-3.6458	5	-2.6596	-4.3376	-3.876	-3.7753	-3.7244	4.8502	-4.252	0.1887		-0.9132	-3.2075	-5.0802	-1.4778	0.5393	-3.2328	-2.2503	-1.5603	-1.7682	-3.8934	-1.9355	-0.8832	-5.0515	-3.8585	-4.3142	-2.0913		-6.4016	-2.9085	-0.7404	-2.8807	-3.7516	3.7559	-3.2558		-3.9053
1998/9/18	-2.1739	-4.5226	-6.2189	-4.5024	-3.3461	4.91			-4.418	-1.0638	-2.5926	-1.7241	-2.8829	-0.3175	-1.6393	-2.8186	-2.9032	-1.1483	-2.7079	1.4966	-3.125	0.9416		-3.8018	-0.8772	1.2207	-2.625	-2.2989	-4.2316	-2.0775	-2.3055	-4.5	-4.5842	-0.2193	-4.5545	-3.4745	-4.9052	-1.8497	0.4854		-1.0799	1.7621	-2.4133	-1.9774	-1.7473	4.6154	-0.2885		-2.4631
1998/9/21	1.1111	1.0526	4.5977	2.4814	2.8684	1.7161			4.0889	1.173	0.3802	-6.4912	0.7421	0	1.4815	9.9622	-0.4983	0.2904	3.9761	-2.5469	1.8676	3.3582		1.3174	0.6883	-0.7421	1.2837	2.7451	2.3256	0.7454	-1.0324	2.0942	3.6872	0	6.0166	3.2621	4.2204	3.4158	0.3865		0.5822	3.5498	0.2698	2.0173	1.2312	4.628	2.6037		2.904
1998/9/22	-0.9158	-0.3472	-3.0431	-2.9056	-0.7692	-0.7669			-1.281	-3.1401	6.5909	1.1257	0.1842	-2.3885	1.0949	-1.6055	0.6678	0.2896	-1.912	-0.1376	-1.3333	-1.083		-1.5366	0.0977	2.9907	6.2104	-0.229	-1.8182	0.5692	-0.2981	0.2051	1.2931	4.0659	1.6634	-1.7429	-2.2497	2.5057	1.8287		0.7959	0.2508	-0.852	-0.565	0.2703	-1.2815	-0.7519		-1.5951
1998/9/23	-0.3081	-0.5226	1.0462	1.2469	-0.2907	4.7913			0.346	-1.2469	-0.4975	0.5566	-0.7353	-0.9788	-0.361	7.2261	-0.4975	0.77	0.9747	1.2397	-0.3378	-1.6423		1.5606	3.122	9.9819	7.3986	-0.5356	0.2315	-2.4901	0.5232	-0.1024	2.1277	6.019	-1.2512	6.9845	1.9563	-0.5556	3.0246		1.2204	-0.7506	2.3878	0.8523	0.9434	2.7638	5.5871		1.3716
1998/9/24	-1.7305	-2.8021	-4.0552	-2.5862	-1.2634	-5.0147			0.3448	-0.6566	-3.5714	2.4908	-3.5185	-3.6244	2.8986	5.7609	-3.3333	-3.2474	-3.4749	-5.034	-1.6949	-3.8961	34.0164	3.1915	-1.7029	-3.1353	-0.2222	3.5385	-3.0023	-0.6965	-2.0818	-3.1762	1.875	-4.0837	-3.7037	-4.3523	-3.2731	-0.7821	-4.0367		-2.9078	0.6723	-2.1201	-2.1127	-2.9372	-4.5232	-2.6009		-3.075
1998/9/25	0.2516	1.2613	3.2374	2.9077	3.8386	-2.1739			5.6701	-0.3559	1.4815	4.7705	1.7274	0.5128	4.5775	1.2333	3.2759	0.9872	1.6	0.5731	1.6379	1.5444	-4.1284	5.6128	2.5987	4.77	3.0067	-1.6393	1.4286	0.3507	1.7464	1.7989	3.681	3.0114	2.0243	2.9252	1.7503	1.3514	0.478		1.2418	1.6694	-0.361	0.5755	1.1004	2.134	0.3683		2.2843
1998/9/28	-0.1882	-0.3559	-1.5679	1.4742	1.7062	-1.746			-2.439	-1.9388	-3.4307	0.3436	0.3774	1.3605	-1.3468	-0.3046	-1.6694	0.4888	1.378	1.1396	1.6115	0.3802	-0.319	-0.6508	0.1876	-1.5447	-1.1892	-0.1587	1.1737	-1.6308	2.1642	-0.2079	2.071	0.1008	0.6944	2.1053	-0.1147	0.8889	-2.8544		6.2049	-0.6568	-3.8406	-1.0014	3.1293	-1.1701	5.4128		2.6055
1998/9/29	-0.5028	1.6071	-0.4425	3.3898	-1.0252	-0.6462			0.5833	-1.6129	5.2154	0.1712	-0.5639	-0.8389	-0.3413	2.7495	-0.5093	-0.6809	-1.165	0	-0.4174	-1.5152	2.24	-0.8734	-0.8427	-2.147	-0.7659	-0.7949	0.464	0.5329	0.8035	-0.5208	-1.9324	-2.4169	-0.197	-1.3402	-0.2296	-1.9824	-0.2938		1.1549	-0.9917	-1.1304	-1.4451	-0.7916	1.2262	-2.0017		-0.8464
1998/9/30	0.3159	3.3392	3.6444	-0.4684	0.7533	2.1138			1.8227	-0.5817	0.9339	-0.7692	0.7561	0.6768	1.0274	0.0991	1.1945	0.5877	0.9823	0.2817	0.3353	1.7308	-0.626	-0.8811	-1.6997	-0.5063	1.1025	0.2404	0.4619	0.9423	1.3768	1.5707	1.3793	1.1352	4.541	0.627	1.3809	1.0112	0.8841		1.3432	1.0017	1.9055	1.7595	0.133	2.924	2.3979		2.1951
1998/10/5	0.6297	0	1.0292	0.8235	-1.6822	1.4331			5.2889	0.5319	-0.7829	-0.9475	-0.5629	-1.1765	0.5085	-4.4554	-1.3491	0.6816	-1.5564	-0.2809	-0.5013	0.189	-1.7323	1.3333	0.9606	-2.2901	-1.9629	5.5955	-1.8391	-1.2835	-1.0722	-2.268	-1.4577	1.9388	0.0944	4.5691	1.8161	-2.0022	-1.3632		-1.9218	-0.9917	-2.0942	-1.1527	-0.3984	-1.5828	1.301		-0.9547
1998/10/6	-1.9399	-3.0612	-3.9049	-4.2007	-1.0456	-2.5118			-3.7094	0.5291	-2.0803	-3.4783	2.2642	-2.7211	-3.5413	-3.0052	-2.2222	-2.1277	-1.581	1.9718	-3.1066	-2.8302	-3.2051	-3.6184	1.4272	5.1215	-0.2225	-2.1196	-2.1077	-0.0591	-1.2283	-1.1603	-4.3393	-2.8028	-0.9434	-2.8798	2.8986	-1.9296	-0.2962		-1.9595	-0.1669	0	0.5831	-2.1333	1.567	-2.3973		-3.012
1998/10/7	-1.5954	-2.4561	-0.265	-0.7308	1.9212	-1.9324			-0.1605	1.1053	2.1245	0.5405	-2.0295	-0.6993	-0.6993	4.4872	-0.8741	-1.2846	0	-1.9337	-1.3865	-1.5534	-0.1656	-1.5927	4.5966	-0.9083	0.223	-1.6241	-1.1962	-1.0053	-0.2926	-2.7748	-1.8557	-2.3687	3.0476	-2.1472	-1.8418	0.5787	2.0792		-0.827	-3.4281	-0.9167	-2.1739	0.545	0.2842	0.0877	90.9931	-0.6211
1998/10/8	0.5188	1.9784	1.5058	1.8405	1.131	1.4778			2.0096	1.0932	0.3587	0.8065	1.6949	2.2887	3.8732	0.1022	1.7637	1.1011	2.008	-0.8451	1.5817	1.9724	-0.995	1.5029	-1.3453	3.5	3.1146	1.6509	1.937	0.2987	-0.0734	2.1954	2.9412	3.3755	2.2181	2.2989	3.532	2.0713	-1.0669		3.6136	1.5584	0.3855	0.8889	4.065	1.0121	1.4899	-3.2648	0.625
1998/10/9	-0.3871	-0.7055	1.4834	-1.6867	0.6524	0.4854			-2.1277	-1.6993	-0.9292	4.7111	2.037	-0.6885	-0.8475	0.1021	0	-0.8911	-1.1811	2.2727	-0.6055	-0.5803	1.675	-0.3417	-1.2727	2.3349	-1.2945	1.0828	-0.4751	-1.1316	-0.9545	0.9667	1.8367	5.3061	-1.7179	-0.1021	-1.1727	0.3382	-0.3922		-0.0671	0.5968	-2.6114	-0.1468	-2.474	-0.4008	-1.0363	-1.5	-0.6211
1998/10/12	-0.842	1.5986	-1.2038	2.6961	-1.2963	0.9662			2.3349	-2.5144	0.5772	1.6129	0	0.5199	-0.6838	1.7347	-1.2132	0	0.1992	3.0556	-1.3925	0.1946	-1.6474	1.7143	0.8287	0.6294	6.5574	4.8202	-0.9547	-2.1084	-0.8895	0.5319	0.2004	1.2597	1.104	0	2.4811	4.0449	0.7874		-0.3356	2.4576	-3.1546	-1.4706	-0.267	-2.173	0.349	1.0152	0.25
1998/10/13	1.1757	-0.6993	1.8277	-1.1933	1.1257	1.1164			-2.5177	-3.3853	2.439	0.919	-0.1815	-0.1724	3.2702	10.0301	0.1754	0	-0.1988	-1.4825	2.2065	0.1942	0.8375	0	0.274	1.4855	-2.7692	0	1.2048	0.1846	2.4682	3.5979	-0.1	-1.6268	2.6388	0.2045	-1.7895	-1.9438	0.4883		-0.6734	-0.7444	1.7915	5.2239	0.2677	-1.3163	0.4348	1.5075	1.7456
1998/10/14	-1.0329	-0.8803	-1.7094	0.3623	3.525	5.0473			-1.2107	-6.1735	1.6106	5.4636	-2.1818	-1.8998	-0.8333	-1.1851	0.3503	-1.0989	-0.1992	1.9152	-1.2953	3.4884	-0.9967	3.5955	1.9126	-0.6934	-3.5865	4.3066	-1.1905	-0.3686	-1.1679	1.1236	-1.1011	-1.4591	-0.1773	-1.8367	-2.358	-0.5507	-2.2352		-0.339	-2.0833	6.72	1.4184	1.2016	-1.709	-1.8182	-2.2277	-0.7353
1998/10/15	-0.5219	2.1314	0.1739	2.1661	-0.3584	1.8018			0.9804	2.8453	4.5486	0.3925	0.7435	2.4648	4.2017	-0.0923	-0.6981	1.0101	1.3972	0.5369	0.5249	-0.3745	-0.1678	0	2.5022	-1.3189	0	2.0294	0.4819	-0.7398	-0.0739	3.0303	-0.2024	0.9872	0.1776	1.6632	0.3293	1.5504	-0.7952		0.8844	3.8298	-0.7496	-0.5594	0.1319	1.3571	1.5873	2.1519	1.8519
1998/10/16	1.9016	2.2609	1.2153	2.3557	-1.7986	-1.1799			-0.3236	1.8444	-0.5933	0.4691	-0.369	1.3746	-2.2581	-3.3241	-0.1757	1.8	1.7717	4.1389	1.2185	1.1278	0.1681	0.7592	-1.5693	1.022	0.547	-1.989	0.7194	0.9317	1.1826	-2.3529	2.3327	0.0978	-0.7092	1.5337	0.1094	1.5267	-0.6012		-0.2697	3.3607	0.5287	-0.7032	1.1858	-0.9205	3.2986	0	0.6061
1998/10/19	2.3166	3.2313	2.6587	1.0357	0.7326	5.3731			2.6786	-0.4527	-1.9231	0.3891	-0.9259	0.339	0	0	2.2887	0.3929	3.2882	0	-0.6879	1.6729	-0.3356	2.1529	-0.1771	1.5564	-0.8705	0.5598	4.2857	-0.1846	0.073	1.506	3.1715	2.6367	-1.3393	3.9275	3.8251	4.9409	1.7137		-0.6085	10.23	-1.0518	1.6997	2.7344	4.7297	3.6975	1.487	1.8072
1998/10/20	-1.8868	-2.6359	-2.5898	-2.5057	-2.2727	-4.6742			-1.1858	0.2843	-1.6227	1.0078	0	0.3378	-2.3102	2.9608	-2.4096	-1.9569	-1.8727	-4.8718	0.4329	-2.925	1.1785	-3.0558	-1.5084	-0.613	0.9879	-0.3479	-1.3699	-0.9248	-1.2409	-1.1869	-2.2094	-1.2369	-2.4434	0.3876	0.9474	-2.2518	1.7839		2.7211	10	-1.6705	-1.1142	-1.2674	-1.2097	-0.7293	-1.8315	0.1183
1998/10/21	-2.6923	-5.2453	-4.9743	-5.1402	-3.907	-3.2689			-4	-1.7574	-5.0859	-2.7629	-3.5514	-4.2088	-4.8986	-7.9777	-4.0564	-2.7944	-4.1985	-2.1563	-2.8448	-4.1431	-4.9917	-2.2826	-4.955	-1.3107	-3.8043	0	-4.1667	-2.8625	-4.3607	-5.005	-3.5363	-3.7572	-1.6698	-4.1506	5.0052	-4.5026	-0.0974		-1.7219	0.3924	-3.3977	-3.8028	-4.1078	-2.449	-1.9592	-4.1045	-5.3191
1998/10/22	-1.3834	4.6429	1.083	2.2167	0.2904	0.4608			0.5833	0.577	1.0138	1.8942	0.3876	0	2.8419	1.2097	-0.7353	-0.1027	1.5936	2.2039	-0.5324	1.7682	-1.4011	0	0.7583	0.7031	2.2599	1.257	-0.2415	-1.4094	2.5502	1.1591	-1.222	3.4034	1.5094	2.719	10.0298	1.9737	-4.5809		0.0674	0.3257	3.3573	-0.2928	0.1339	0.7113	4.2465	2.3346	2.9963
1998/10/23	1.9372	4.7782	-2.9464	-1.8072	0.3861	3.0581			-1.7399	-0.459	-0.7885	2.4787	-0.1931	-1.7575	-1.0363	-3.9841	-0.1852	0.7194	-1.5686	3.3693	3.1222	-1.3514	-1.0657	3.1146	-1.8815	0.0776	-0.9945	-0.1379	0.2421	4.0286	-1.7332	-1.3542	0.6186	3.485	-4.2751	-1.5686	7.4007	-1.5054	-0.5107		3.6364	10	-1.7788	-0.2937	2.6738	-0.7478	5.6709	-0.507	3.1515
1998/10/26	-1.7038	3.7459	-3.7718	0.2454	0.7692	5.0445			-2.3609	-2.0173	-3.0347	2.6455	-1.7408	-2.3256	0	-4.5643	-3.154	-2.3469	0	-1.5645	-1.7301	-0.3914	-2.8725	-1.726	-1.2464	7.3643	1.7857	-1.105	-1.6908	-1.9363	-1.3037	2.9567	-1.6393	-1.5903	-0.9709	7.2709	-0.4202	1.7467	-2.2587		4.2885	6.1983	-0.9449	-2.7982	1.8229	-1.2976	-1.5873	4.0764	7.7556
1998/10/27	-0.8667	-1.2559	-0.7648	1.1016	3.9122	1.4124			2.677	1.7647	-0.3726	0.5891	-0.5906	0.9158	0.5236	4.1304	1.9157	-0.3135	1.1952	4.7682	1.9366	1.1788	1.2939	4.7201	3.4951	-1.3718	2.7412	1.8855	0.7371	-0.9554	-0.9324	10.0513	2.3958	0.3802	3.8235	-0.5571	1.6878	1.073	-0.2101		1.4953	-0.3335	0	0.303	3.1969	0	1.1521	3.9168	-1.5267
1998/10/28	0.2017	6.0413	2.4085	2.9056	-1.7447	-2.3677			0.9251	-1.2139	2.9918	1.6837	0.9901	0.726	1.5625	0.3132	-0.3759	1.782	1.5748	-2.5284	3.886	7.5728	0.5474	3.3543	2.2514	0.366	0.2134	3.1528	0.4878	1.1576	1.3333	3.7279	2.3398	-0.947	-1.0387	1.0271	-6.3071	3.2909	4.3158		-2.2713	6.1907	0.6359	9.9698	-1.487	0.933	2.202	0.1178	2.99
1998/10/29	0.5369	2.099	-2.1637	1.5294	0.3738	0.428			3.5	1.1118	-1.8882	2.8798	-1.5686	0.1802	-2.0513	0.1041	-1.5094	-0.7209	-2.5194	-1.8158	-1.4963	6.3177	-1.6334	0.3043	-2.2018	-2.3341	-2.6624	0.9967	-0.7282	3.7508	-1.0836	-2.5157	-0.5964	3.0593	5.0573	0.2773	-2.0372	-2.1583	-2.3209		-2.2613	-1.8382	3.7915	7.8297	-1.6352	4.0336	-1.0401	-2	-3.2258
1998/10/30	0.8011	-1.4684	2.1154	3.708	1.3035	2.5568			0.4026	0.6944	-0.6662	4.8286	0.3984	1.6187	-1.2216	-2.4948	0.1916	0.9336	0.994	-0.9247	1.6878	-2.2071	2.7675	-2.9323	-1.6886	0.8215	0.9847	-1.6447	0.489	1.0417	2.4257	0.3687	1.9	-1.7625	0	0.9217	-1.4467	-1.7857	-1.343		-0.5784	1.0701	-0.9132	-0.8917	0.1279	-0.0404	0.4505	-0.6002	-3
1998/11/2	0.9934	1.0432	1.3183	2.3464	5.4228	3.0471			1.0425	1.7241	3.3532	4.4059	0.1984	-2.3009	-1.7668	0.9595	-0.7648	0.1028	-0.5906	0.6667	2.5726	9.7222	-0.5386	0.8333	-0.2863	1.7778	4.6587	-2.0067	-0.7299	-1.3948	-0.6112	6.5197	5.103	1.322	-0.1817	1.8265	-3.7615	2.3529	2.0942		0.905	-2.7528	-0.9217	4.2416	-0.5109	0.8081	-1.2706	3.2609	5.7274
1998/11/3	0.8525	-2.5074	-1.6729	-2.7293	0.5231	-1.3441			-0.7937	0	-2.8839	-2.3018	0.198	0.7246	2.1583	-0.8448	2.1195	1.54	0.198	-0.5298	-0.9709	-1.1076	0.722	0.7231	1.8182	2.4745	0.207	-1.2287	0	0.7995	2.2291	-0.9483	-0.4669	-0.466	0.6369	-1.3453	7.0543	0.418	2.8718		-0.0641	5.117	3.2558	-3.2059	-0.6418	3.4068	4.4663	0.2339	-0.8667
1998/11/4	0.5202	4.3873	-2.0794	2.1324	-2.6886	-2.1798			-1.76	-1.0169	-2.0045	1.7016	1.1858	-0.7194	-1.2324	6.3898	-0.9434	-0.5056	5.5336	-0.6658	-0.1634	6.24	-1.2545	-1.5385	0.5639	-0.5682	-0.5165	-1.7277	1.2255	3.0506	-0.9023	-0.3481	-1.97	-0.9363	0.1808	-2.2727	-3.74	-1.6649	-0.6979		0.5128	0.3107	0.6006	-2.1656	3.7468	0.0388	0.6522	-2.1004	-1.6393
1998/11/5	1.423	2.7536	0.7722	0.8791	-0.2674	-1.8106			1.4658	-0.5708	2.0186	1.0296	-0.1953	0.9058	2.139	-2.9029	1.9048	2.439	0.5618	-2.681	0.2455	2.1084	2.7223	1.0417	2.8037	-0.6429	2.6999	1.7581	1.6949	1.0657	0.607	0.262	0.9569	-0.5671	0	3.7209	-1.7576	1.9048	3.1124		0.7015	-5.2142	1.194	0.651	3.3624	0.2325	-1.2959	4.41	5.3333
1998/11/6	3.5077	-0.2821	-1.2452	-4.0305	-1.5192	-2.8369			0.321	-1.4925	-0.2283	3.5032	1.1742	2.1544	0.5236	-2.3711	0.7477	2.4802	2.4209	-1.3774	1.1429	-4.8673	1.9435	-0.7216	-1	0.7189	-0.7078	-1.5204	10	2.109	3.1674	-1.5679	-1.4218	-1.1407	-2.0758	-2.3318	3.484	-2.3884	-1.5579		-0.19	-6.5904	0.9587	-2.5873	1.3253	-2.2033	-3.4282	-0.1142	0.7384
1998/11/9	0.7394	1.8388	4.5587	1.5891	1.8149	1.1679			2.56	-0.0583	1.5256	1.2308	2.9014	1.9332	2.0833	-0.2112	1.2987	2.5169	-1.2727	1.257	3.067	0.7752	1.0399	4.0498	4.2241	-1.3562	-0.3055	3.1579	3.0303	6.9994	3.5819	0.885	0.9615	2.3077	-0.4608	0.551	5.5505	0.7447	0.8902		3.1091	9.9125	1.7531	0.3984	-1.0702	-0.7905	3.9275	2.2857	3.4555
1998/11/10	-0.4281	-1.1111	-2.9685	-1.8994	-1.426	0.7215			-0.702	-0.9329	2.7799	4.3769	1.3158	-0.8621	0.6803	1.7989	-0.3663	-2.0774	0.1842	1.3793	3.4456	8.4615	2.916	-1.1976	1.7621	1.3025	5.2094	-2.6531	-2.521	-0.4826	-0.9174	-2.4561	1.0476	-1.1278	7.2222	1.2785	0.2586	-0.9504	0.7843		-1.6	1.6446	-1.6511	3.1746	-1.3221	0.1195	-3.2703	-0.8939	-1.1134
1998/11/11	-1.5356	0.1404	-1.1472	0.9112	3.0741	-1.4327			3.7706	5.6504	-1.0965	0.7571	-1.6698	3.3043	-0.3378	-1.9751	0.7353	-0.0964	2.0221	-1.3605	0.8327	0.2837	0	0.202	-1.5584	-0.7143	3.6893	-2.0964	-1.5086	0.1616	-1.6382	-1.0791	0.754	1.711	-0.6908	-0.9919	-1.9776	1.8124	-0.8755		-1.3133	0.2088	-1.3869	-0.7692	-1.0962	-2.109	-0.5259	0.6764	2.8659
1998/11/12	0.1248	-3.6466	0	-1.9187	-2.4561	-2.1802			-2.4224	3.6769	2.5129	-0.0578	-1.6981	0.3367	-0.1695	-1.3786	0.1825	0.1931	-0.5405	-2.069	-1.5015	-4.3847	-1.8333	-1.3105	0.8795	-2.1583	1.4981	-0.8565	5.0328	0.2152	2.2448	-2.8182	-2.058	2.243	-1.7391	-1.8215	-2.7193	-0.5236	-2.8459		-1.1407	-0.5208	-0.2221	-1.6796	1.3547	-2.3984	0.7553	-2.0157	-2.6866
1998/11/13	1.3707	-1.4556	-0.9671	2.5316	0.7194	1.7831			-0.3103	-0.7523	-1.7304	0	-1.1516	-1.5101	2.8862	0.5376	-1.0929	-1.2524	-2.3551	3.9437	-1.6768	0.4438	0	-1.0215	2.354	-1.5441	8.7638	0	-2.0833	-1.7177	2.4788	9.1674	-0.2865	2.011	-0.708	-0.2783	-2.0739	-0.9474	2.8283		0	4.1361	0.1484	2.6281	0.3645	0.2499	0.2999	0.1143	-0.409
1998/11/16	4.8556	1.034	-0.4883	1.908	2.3214	0			4.2023	-0.379	-1.6875	2.7183	0.3883	0.6814	-1.1551	0.7487	-0.7366	2.439	0	2.439	0	-3.2401	1.0187	-0.2064	-1.1925	0.8215	-1.4419	-2.0158	0	2.5123	-0.9675	-0.1714	1.4368	-0.8961	1.6043	2.9767	4.0516	2.4442	1.4735		0.0641	9.9548	1.4074	1.6645	-1.4528	0.7063	-0.8221	-0.2283	2.4641
1998/11/17	-0.3517	-2.193	0.5888	-2.7533	-0.9599	3.9416			1.2696	1.6304	-1.5672	-0.0563	-1.354	-1.0152	-1.5025	-2.4416	-1.2987	1.4286	-1.1132	1.0582	1.3953	-0.9132	-0.6723	0.1034	4.8276	-4.5926	4.9053	-1.2491	-1.0638	-0.4795	0.0698	3.3476	3.3994	2.3508	0.4386	-0.813	-3.5398	-1.556	-1.1617		-0.8969	-2.4691	1.6801	-2.3929	1.5971	0.6188	0.3014	-1.1442	-1.7034
1998/11/18	-0.7647	-1.4948	2.2439	-2.0385	-1.8502	-2.9494			-1.2537	1.2299	-0.2274	-5.7465	0.1961	-0.1709	0	-0.9793	0.9398	-2.1596	-1.3133	-0.1309	-2.1407	-3.0722	1.0152	-0.6198	-0.7401	3.4938	-0.082	2.4554	-0.2151	-1.9272	-0.4184	-2.8239	-2.2831	-1.6784	-1.7467	3.3698	-1.2844	-0.843	7.5416		-3.6846	-1.1252	-1.9397	-1.1613	2.4184	-1.804	2.1037	-0.463	-2.7523
1998/11/19	-1.8969	1.6692	-2.6718	-1.7341	-1.167	0.5789			-1.419	-2.5357	-1.0638	-1.3748	-0.5871	-2.3973	0.339	1.4286	-1.4898	-2.1113	0.3802	4.9803	-2.2656	3.0111	1.34	0.104	-2.6512	-1.2753	-2.381	0.5084	-2.3707	-2.0197	-2.1008	-3.6752	0.5607	1.8868	4.8889	-0.0881	0.4647	-2.2317	-4.3716		-0.3356	-4.9312	-2.0513	1.0444	-2.8335	-1.0438	-1.4717	0.3488	-0.6289
1998/11/20	-0.2417	-1.4925	-0.5882	-2.1176	1.6349	-4.4604			-0.1515	2.6558	0.1536	-1.5758	0.1969	-0.7018	-1.8581	-1.4085	0.189	0	-0.7576	-3.8702	-0.2398	3.5385	-0.1653	0.6231	1.7872	1.5198	-4.1211	-1.4451	0.6623	0.0557	-0.9299	-0.7098	1.5799	-1.4991	-3.9831	0.5291	-2.7752	0	-0.8571		2.3569	-4.9377	-0.5984	-0.7752	-0.6075	2.0675	-0.5975	1.6222	0.211
1998/11/23	0.6663	-3.0303	-2.2682	-1.4423	0.983	-1.2048			1.3657	-0.3168	0.4601	-0.4926	-0.5894	-0.8834	0.1721	-4.8352	-0.7547	0	-2.4809	5.0649	1.5224	-2.3774	-1.8212	2.58	-3.0936	-1.9461	0.8772	-0.6598	-1.7544	-1.7261	0	-0.983	1.3724	-1.88	-2.03	-1.2281	-4.2816	0.1087	0.2882		0.6579	0.5247	-0.7524	0.9115	0.2445	-0.8681	1.2021	1.3683	-1.1579
1998/11/24	-0.1805	1.4062	-1.9173	1.2195	0.7965	-2.7439			2.994	2.9131	-0.9924	0.8663	0	1.9608	0	0.5774	0.1901	1.9608	0.9785	1.6069	-0.7893	-3.9574	-0.3373	-1.8109	0.2588	1.9847	3.3913	-1.6974	0.2232	1.6997	0.2166	2.8881	-2.7076	0.0912	-1.8018	-0.7993	0.7952	-0.9772	-1.6284		-2.2222	-0.3132	0.3033	-1.0323	-1.0976	-0.3336	0.8909	-1.7998	0.852
1998/11/25	-2.4111	-2.4653	-0.1029	-1.2048	0.1756	-1.7241			1.5988	-1.4411	-1.0794	2.7607	0	-1.5734	-2.0619	1.0333	-1.1385	-1.6346	-0.5814	4.9878	-2.0684	0	-1.692	-3.791	-2.6678	-1.497	-1.1775	-1.8769	-0.8909	-0.3343	-0.2882	-0.9649	-2.1336	-2.4613	-1.6514	-3.1334	0.9862	-2.193	-2.7264		-0.869	0.4188	-2.0408	-2.086	-1.603	-0.3347	-1.3981	-1.8328	-1.2672
1998/11/26	-0.3706	-1.5798	0.4119	-0.6098	0.6135	1.9139			-1.3591	-1.7755	-2.2603	0.597	-0.7905	-0.1776	-1.4035	-3.6364	1.1516	-0.6843	-1.1696	1.2746	0.3249	-2.6941	-1.8933	-3.5144	-2.2989	0.304	-0.4255	1.0712	-2.9213	-0.7826	-2.4566	-2.4801	-2.3697	-2.8037	0.0933	-2.3105	-4.1016	-1.3453	1.3013		-0.2697	1.147	-1.2346	-1.5979	0	2.8128	-2.2388	-1.2835	-2.5668
1998/11/27	-1.7359	-0.9631	-4.3077	-1.1043	-1.5679	-0.4695			-2.8281	0.8506	-2.3923	-0.8309	-0.1992	-0.5338	0.7117	-1.0613	3.0361	0	0.3945	-0.6865	-1.2146	-3.4202	-1.2281	-1.8764	-2.7149	-1.3636	-2.5641	-1.2112	-0.2315	-0.9577	-2.1481	-3.9055	-2.8155	-1.9231	-0.0932	-1.5137	-4.3788	-1.3636	-2.7668		-1.6903	1.8557	-2.1875	-2.1651	-2.005	-0.0817	-5.4962	-2.2459	-3.6224
1998/11/30	-0.4416	1.2966	-0.5359	-0.7444	2.5664	-0.6289			1.4925	0.1581	1.4706	-1.556	-0.7984	0.1789	-1.0601	-0.3576	1.8416	3.8386	0.1965	-4.8387	-0.4098	2.6981	1.7762	2.0247	1.3953	-3.7634	-0.8772	2.069	1.8561	-1.0808	0.3028	-1.7013	-0.8991	-0.7843	0.4664	-1.9212	0.639	0.2304	1.0163		-0.1376	0.3036	1.9169	-1.9364	-0.3836	-0.613	-1.6155	1.2092	3.0752
1998/12/1	-0.6337	-1.12	-1.7241	-0.625	-1.4668	-2.5316			-2.1324	-0.5789	-1.5298	0.304	-1.006	0.5357	0.5357	-2.512	-2.5316	-1.327	-0.1961	-4.8426	-2.2222	-0.1642	-1.2216	-2.0948	-1.7431	-4.9481	-3.8938	0.3754	-0.6834	-1.0351	-0.5283	-3.2692	-2.3185	-2.1739	-0.65	-2.1548	-2.4339	-1.4943	0.4024		2.135	-0.5045	-1.4107	0.8463	1.027	-1.3569	-0.9031	-2.8674	-2.3204
1998/12/2	1.4668	2.4272	-0.3289	-1.1321	0.613	-1.2987			-2.1037	-1.0588	-0.4906	-10	0.813	1.9538	-0.1776	-0.4908	0.9276	0.7685	1.7682	-0.8906	2.1886	-1.1513	1.4134	0	0.5602	-6.801	-2.8545	0.7479	1.6055	-0.1743	0.8346	1.1928	1.8576	0.9091	-0.6542	-1.3013	5.6399	0.7001	2.2044		-0.4046	0.4057	0.7949	0	-0.2541	-0.4168	-1.0771	2.706	1.81
1998/12/3	-0.2514	-3.3175	1.2101	-1.2723	-2.0888	-1.6447			0.9977	-3.6918	0.3287	-3.0303	-0.6048	-0.3484	-0.3559	-0.7398	-1.6544	1.1439	-1.3514	-2.3107	-1.5651	-2.6622	-1.5679	0	-1.1142	0.0901	4.0758	1.6333	-1.8059	0.5239	-1.0534	-1.6699	-1.6211	0	0.0941	1.6227	-3.4908	-1.7381	0.5882		0.7448	-0.303	-0.9464	-0.2797	-2.1656	2.3441	-1.5075	-2.0359	-1.4444
1998/12/4	-1.0082	-6.2092	-2.5	-0.3866	1.0667	-3.6789			-2.8875	-1.5556	0.7371	1.3194	-1.4199	-1.9231	-3.3929	-1.9876	-1.8692	3.1103	-2.1526	-3.4166	-1.1715	-3.9316	0	-1.8018	1.3146	0.09	-2.9144	-1.6801	-0.9195	-0.8107	0	1.4985	-1.4418	-0.8008	-3.1955	0.2994	-2.5532	0.1179	0.3899		-2.0161	-0.7599	-0.6369	-0.9818	0.1302	0.9816	0.3401	0.1222	0.9019
1998/12/7	-0.6365	-2.0906	-2.8986	-1.2937	0.2639	1.0417			-1.0955	-2.088	-3.4959	2.1933	0.4115	-0.3565	-1.4787	0.3802	-0.7619	-1.0969	-2	3.4014	-0.7621	-1.7794	-0.177	-1.2615	1.4829	-1.4388	-4.5966	0.8915	-1.3921	-0.7589	0.2281	-2.0669	-0.3135	-1.0091	-2.1359	-0.199	-0.1092	-1.1779	-4.3689		-0.6173	-10.0051	-1.4423	-2.2663	-0.5202	-0.0405	0.339	-1.5873	-1.676
1998/12/8	1.6015	5.516	0.4592	1.3106	-2.6316	1.7182			1.1867	0.2882	-0.7582	-0.0671	-0.4098	-0.1789	1.1257	4.2929	0.7678	-0.8318	1.2245	-0.7895	1.1092	2.7174	1.2411	0.3484	1.1872	-4.0146	3.7365	2.9455	1.4118	0.5294	0.6829	-0.3015	0.5241	1.631	0.496	-0.2991	1.6393	1.1919	2.7411		1.3112	1.1912	0	1.7391	1.5686	0.6078	0.7601	1.9851	2.0455
1998/12/9	0.3153	-0.8432	-2.6286	0.5175	-4.7748	-2.3649			-0.7037	0.5747	0.3396	0.2013	0.4115	0.8961	-0.1855	-0.9685	-0.5714	1.5843	-1.2097	-1.9894	-0.0844	-1.5873	1.7513	-0.463	0.9025	-5.4183	0.7583	0	0.464	-0.0585	-0.5275	1.0081	0.9385	0.9027	0.5923	0.4	0	0.1178	-1.6798		0.1362	4.4283	0.813	-0.7123	-0.2574	0.6041	-0.3353	-0.8516	-0.1114
1998/12/10	-0.9428	-4.2517	-5.1643	-2.8314	-4.1627	-4.8443			0.1575	-1.1429	-1.7766	0	-1.2295	-2.4867	-0.3717	-3.7897	-1.1494	-2.2018	0.2041	-4.1949	-1.098	-5.1971	-2.2375	-1.3953	-3.3095	0.5025	-1.4111	-1.9313	-2.0785	-1.4637	-1.6667	-3.3932	-2.376	-1.5905	-1.5702	-0.2988	-3.0108	-2.8235	-4.8241		0.2041	-1.1809	-3.4677	-2.2956	-2.0645	0.7606	-1.3457	-1.8405	0.3344
1998/12/11	1.4594	3.9076	2.4752	1.3245	3.0602	1.4545			3.2233	0.289	1.7227	-0.6028	0.4149	0.1821	0.7463	1.906	1.3566	0.0938	0.4073	0.4237	1.0248	2.2684	2.4648	1.4151	0.8326	-0.7	0.1908	3.574	2.8302	2.0796	0.6163	-0.3099	1.3757	0.9091	-0.2991	-0.0999	2.3282	1.0896	0.4224		3.3944	-1.6295	-1.1696	1.3216	1.7128	-0.7549	1.705	1.25	1.1111
1998/12/14	-1.3133	0.5128	-4.3478	-3.268	-1.6284	-1.4337			0.3046	-1.7867	-3.4716	-1.3477	-1.6529	-2.3636	-2.037	-0.2494	-1.1472	-1.5933	-2.0284	-2.1097	-1.437	0	0.1718	-2.907	-1.0092	-4.6324	-2.1905	1.7606	0.4587	-0.0582	-3.0628	-1.9689	-3.0271	-1.9019	-1	-3	-2.6002	-2.1557	-1.9979		-1.1819	-2.9266	-2.1978	-1.5942	-1.943	-0.4404	-2.7661	-1.7284	-0.4396
1998/12/15	-0.507	2.0408	2.399	1.8919	1.0711	0			0.3797	-0.2347	-0.4386	-1.9126	-0.2101	1.4898	-0.7561	0.75	1.7408	0.2857	-0.6211	5.0287	0.3431	4.2514	0.6861	-1.7964	-0.8341	5.0686	-2.1422	0.8997	-2.7397	-0.9901	0.316	-1.6913	-1.9376	-2.3469	0.6061	-0.6186	0.6674	0.9792	1.1803		-0.3987	0.5688	-0.9507	1.1782	-0.1321	0.0804	0.3448	1.2563	1.1038
1998/12/16	-0.9554	-1.1667	-0.1233	-3.3156	-1.1561	2.1818			-1.5129	-3.1176	-1.7621	2.9944	-0.8421	-1.8349	-1.3333	1.737	-1.3308	-1.7094	-0.8333	1.5048	-0.0855	-1.9504	-0.3407	-1.0976	-2.1495	-1.005	1.194	0.0686	-1.1737	-0.5294	-1.9685	-1.2903	-0.8782	-0.7315	0.3012	0.1037	-2.8729	-1.8182	-0.7423		-0.5337	-0.8484	-0.6981	-1.1645	-0.6614	-0.683	-3.2646	-2.6055	-2.9476
1998/12/17	-2.2508	-3.5413	-0.2469	-1.7833	-2.924	-3.7367			0.6912	-2.7322	-0.6278	-1.4199	-2.3355	-2.8037	-2.5097	-3.5366	-3.6609	-1.4493	-2.7311	-3.0997	-2.053	-2.17	-2.2222	-1.4797	-4.68	0.4061	0.0983	-2.6731	-2.3753	-1.715	-2.4096	-5.3377	-2.1041	-1.5789	-1.1011	-4.6632	-3.5267	-0.9877	-1.3889		-1.2072	0.7986	-1.5817	-2.9455	0.2663	-2.7913	-4.2629	-0.8917	-5.7368
1998/12/18	-0.6579	1.3986	2.4752	-1.3966	-5.4217	0.7394			-1.2204	1.0612	-1.7148	1.3717	-1.087	0.3846	0.396	-1.3906	3	1.4706	-1.0799	-3.4771	-0.8734	5.7301	3.4965	0.1252	-1.6032	2.0222	0.4912	1.4789	-0.7299	-0.5415	-1.2346	0.1151	1.2443	-1.7112	0.7085	0	-1.0613	-1.4963	-1.1918		-1.6293	-0.283	0.8929	-1.3657	-1.992	-4.0782	-2.1336	0.1285	-2.506
1998/12/21	-0.6623	0	2.8986	0.5666	-0.7431	-0.367			1.0811	-1.1736	1.3774	-1.0149	0.2198	0.5747	-0.789	-4.6154	-0.3883	-0.5797	0.2183	1.7291	0.3524	4.021	2.5338	0.875	0.7128	1.9822	2.0528	5.2741	0.7353	-0.484	0	0	-2.7933	-1.6322	0.9045	1.5217	-1.907	-0.3797	-1.0965		-1.1042	-0.3973	2.3894	-1.2308	-0.813	-3.2538	1.0427	1.6688	0.7344
1998/12/22	2.6667	3.4483	2.8169	3.9437	4.2781	4.2357			2.7502	3.4375	3.442	1.0253	3.7281	2.4762	3.9761	4.4355	1.7544	2.5267	2.6144	3.5411	3.0729	-0.5042	1.1532	3.5936	4.1456	1.4577	6.1303	1.3843	2.9197	3.8298	4.8333	10	4.5977	3.9823	2.3904	4.9251	6.0753	4.4473	4.4346		3.9777	0.5128	1.6422	4.3614	1.776	3.4081	4.5966	3.2828	3.8882
1998/12/23	-1.2987	2.6667	-2.968	-1.2195	-0.2051	-0.3534			-0.5204	-4.4109	-1.5762	-0.203	-1.2685	-0.9294	-1.7208	-2.0592	-1.5326	-2.4645	0.8493	0.2736	-1.1925	-0.1689	-1.3029	-2.7512	0.1942	-5.6513	-0.722	-3.316	1.4184	-0.9953	-2.6232	1.4629	-1.978	-2.1277	-2.2374	-1.5306	-3.4364	0	-2.7601		-0.5369	0.3401	-2.9762	-1.194	-1.745	-1.2142	-1.704	-2.445	-1.4035
1998/12/24	-0.4605	-0.974	-2.7059	-0.823	1.0277	1.9504			-0.6726	-4.5512	-0.9786	-0.339	0.6424	-0.7505	-0.3891	0.5256	0.7782	0.8746	0.6316	-0.955	2.5	-3.8917	-0.33	0.123	-1.6473	-2.9442	-2.1818	-7.3302	-1.3986	-1.2419	0.1633	-2.0597	-1.2332	0.1087	-0.398	-0.5181	3.796	0.2433	-1.0917		-2.4966	-1.2994	-0.9641	-1.6616	-0.1366	-1.273	-0.7299	-0.1253	-0.2372
1998/12/25	0.3966	-1.3115	-0.1209	1.3831	-0.1017	-1.913			-0.301	1.3245	1.5274	-0.5442	-0.6383	-0.7561	0	0.915	0.1931	-0.1927	-0.8368	-1.5152	-1.0934	3.8732	-0.3311	0.7371	0.7882	-5.7531	-0.1859	-0.508	0	0.2395	0.4075	1.6824	1.0216	-0.76	-0.2997	1.5625	-1.3714	1.9417	-0.4415		0.9689	0.229	1.3286	0.4608	-0.2736	1.7341	0.8272	0	1.0702
1998/12/28	-1.0533	-3.3223	-2.5424	0.1364	-3.666	-3.9007			-3.2453	-1.9608	0	-0.0684	-2.5696	0	-0.5859	-2.9793	-0.7707	-1.5444	-2.7426	0	-1.3605	-2.7119	0.8306	-1.3415	-1.173	-0.444	-0.7449	-1.0941	-2.3641	-0.2389	-1.461	-2.7921	-1.1236	0.4376	-2.505	-1.2308	-2.2016	-1.9048	-2.7716		0.4798	1.1422	-1.2238	1.0703	-1.0974	-1.486	-3.9198	-0.8783	-2.2353
1998/12/29	-0.1331	-2.4055	-1.8634	-2.5886	-1.1628	-2.214			-2.1061	-2.6667	-3.6283	-1.5058	-0.2198	-1.1429	-0.9823	-3.2043	-0.1942	-0.5882	-1.5184	-5.035	-1.4655	-2.7875	0.9885	-2.3486	-3.363	3.01	-3.5647	-3.9823	-0.7264	-1.1976	-1.8122	-2.4468	0.5682	-2.9412	-3.3916	-3.6345	-0.9479	0.2427	-3.3067		-0.0682	-1.4681	-1.3274	-2.7231	-0.8322	1.0648	-0.3795	-1.2658	-1.444
1998/12/30	0.9327	1.5845	2.5316	-1.1189	-0.107	1.3208			1.8327	0.3425	-1.2856	-0.6254	-0.6608	0.1927	0	0.2759	0	0.4931	0	-3.6819	1.8373	-0.1792	-0.8157	-0.2532	0.4094	2.2727	1.4591	-0.1536	0.4878	-0.3636	1.2584	1.8539	0	1.0101	0.1064	2.3707	1.3158	0.2421	0.8255		2.1843	-0.3438	0.2691	-1.3997	0.5594	-0.3951	0.1905	1.6667	1.4652
1998/12/31	-0.9901	-1.0399	-1.2346	0.5658	-1.9272	-0.1862			-0.7825	2.0478	-1.1163	0.979	0.2217	-0.3846	3.373	-1.1004	1.5564	-1.0795	0.8811	1.9878	-0.2577	-0.5386	-1.3158	-0.8883	3.16	-0.2116	-3.4516	0.4615	0	-0.0608	-0.58	-1.8201	-0.565	-0.5556	0.4251	-1.7895	-1.5348	-0.7246	-0.2339		2.5384	0.9201	0	-1.8927	-0.2782	0.9255	0.4753	-1.0088	-0.722
1999/1/4	-0.1333	-1.2259	-3.625	-3.9381	-4.9127	-5.0373			-5.6782	-2.9431	-3.3866	-1.108	-1.7699	-3.4749	-1.9194	-3.4771	-2.1073	-2.4802	-3.4934	0.7496	-2.2394	-1.8051	-2.8333	-2.6889	-3.9526	-6.1506	-0.1986	-1.6845	-1.699	-2.0085	-2.25	-2.9444	-3.0682	-2.6816	-2.963	0.2144	-4.6763	-2.6764	-3.3998		-2.8013	-0.8547	-1.2522	-3.2154	-3.6262	-1.9214	-2.176	-3.0573	-1.5758
1999/1/5	0.1335	0.1773	0.6485	0.4392	1.0333	-2.554			-2.5084	2.1365	-1.7527	-0.07	-2.027	-0.8	-0.3914	2.8818	0.7828	-0.4069	-0.6787	2.0833	4.4934	2.9412	0	-1.9737	1.3374	-3.7288	0	0.3115	-1.2346	-1.7391	-2.9838	1.1236	-0.9379	-1.3777	-1.8539	-2.139	-0.7547	0	0.3641		1.0054	-0.2874	2.6268	-0.6645	-2.3155	1.0686	-0.9671	0.7884	-0.2463
1999/1/6	0	0.531	0.9021	0.1458	0.9091	2.4194			0.0858	-0.2024	0.4955	-0.2803	1.6092	1.2097	2.554	1.5406	2.7184	1.0215	0.9112	4.2274	0.7589	4.1071	0.8576	1.4765	1.1168	1.9953	1.2935	-0.0776	2.5	0.5689	0.1757	1.5556	0.5917	1.8626	1.3333	0.6557	1.3942	1	1.2092		0.929	-0.2882	1.4122	1.1706	1.1852	-0.5286	1.7578	-0.1304	2.4691
1999/1/7	1.6	0.7042	4.0868	0.1456	-1.0135	0.1969			-0.2571	0.7437	1.8738	-2.2488	-0.905	-0.3984	2.2989	2.7586	0.9452	0.5056	-0.4515	-1.3986	-0.8368	-1.2007	-0.8503	0.3968	-1.7068	3.107	0.2947	0.9324	-1.2195	1.0685	0.3509	1.9694	0	0.9143	-0.7675	-0.6515	4.875	0.6188	0.9558		-1.3807	-0.4624	-1.5666	0.4959	-0.5857	-2.0372	0.4798	-0.1305	-0.241
1999/1/8	1.7717	3.4965	10.0613	5.814	4.6644	2.3576			6.7869	4.2953	4.1626	1.7254	3.4247	3.8	0.7491	6.443	0.9363	2.1127	3.4014	1.4184	2.7004	3.4722	3.259	3.5573	3.6772	2.1205	3.8198	3.4642	2.716	2.2388	4.458	6.2232	4.7059	3.8505	3.7569	3.7158	7.8665	3.813	5.4438		1.6	2.381	2.2104	2.7961	2.0619	1.2206	4.489	3.268	3.3816
1999/1/11	-0.6447	-1.1824	7.8038	-1.0989	-1.5217	-2.8791			-0.8045	-0.1287	-0.8364	0.7774	1.766	-0.1927	-1.487	-0.7566	-2.0408	0.4926	-0.6579	0.1399	-0.4108	-6.0403	1.3289	0.1272	0	2.9508	0.9434	-1.1905	0.2404	-0.4866	2.2594	-0.5051	0	-0.1091	0	2.8451	-0.5525	0.1185	1.6835		2.0341	1.0777	0.7785	2.24	0.5772	0.6699	2.011	0.6329	-0.1168
1999/1/12	1.7521	-4.4444	-10.031	-2.9167	-2.4283	-3.1621			-1.1354	-2.7062	-3.1865	-0.8415	-0.2169	-0.9653	-1.1321	-3.1766	-0.3788	-0.6863	-2.4283	-3.2123	-0.5365	-4.2857	-1.4754	1.3977	-1.8719	-2.8662	-2.4299	0.1506	-0.7194	-1.1002	-2.5368	-3.3503	-1.6854	-1.5284	-0.9585	-2.1516	-4.4444	-2.1302	-3.7528		-0.4502	-0.8979	-3.176	-2.1909	-0.7174	-2.0852	-1.9713	-2.7673	-2.3392
1999/1/13	0.3189	-7.5134	-10	-1.8598	-0.6787	-0.6122			0	-1.6556	-1.1617	-2.4752	1.5217	-1.5595	-1.145	-3.6745	-1.1407	-0.9872	-0.4525	-0.7215	-2.0496	-2.6119	3.9933	-2.2556	-2.1084	0.4372	0.4789	-1.8045	-0.9662	-0.4326	-1.2594	-1.6807	-1.1429	-0.7761	-2.3656	-1.1518	-0.2326	-0.9674	-1.3761		0.969	-1.0759	-0.1773	-2.08	-0.4335	0.5437	-1.7367	-0.3881	-0.2395
1999/1/14	3.4965	-2.9014	0.2554	-1.6035	1.139	-4.9281			0.082	1.0101	0	-10.0073	1.2848	0.198	-0.1931	-4.2234	0.7692	2.991	-0.2273	0.7267	-2.7533	-5.9387	-0.48	-1.0256	0.3077	-1.9587	-1.1439	-1.608	-0.7317	1.1794	1.6156	-0.4274	-0.6936	-1.676	-0.8811	-0.2119	0.2331	0.6105	-0.9302		-0.7038	-0.9159	-0.3552	0.4902	-0.2903	-1.4421	0.093	0.7792	-1.5606
1999/1/15	-0.4914	0.1992	-6.1146	-2.963	1.8018	-4.9676			-1.7213	-1.8	0.7835	-1.6922	-4.8626	-0.9881	-2.1277	-9.9573	0	0.0968	1.8223	-3.6075	0.453	-7.332	-0.4823	0.6477	-2.863	-0.111	1.4465	-1.5564	1.9656	2.0859	-0.4184	0.5365	-1.6298	0.5682	-3	-0.7431	-0.5814	0.2427	0.4695		-2.1907	-0.1733	-0.9804	-1.7886	2.6201	-2.332	-2.1375	-1.8041	2.0732
1999/1/18	6.2963	-5.9642	4.2062	-1.8321	0.885	-1.5909			-1.0008	-0.2037	0.7775	2.2951	5.3333	1.7964	4.1502	2.2117	0.5725	3.4816	-6.264	2.2455	1.0147	1.3187	3.8772	0.6435	3.6842	-0.5556	4.8479	-0.7115	-1.2048	7.0913	5.7143	3.7353	2.0118	1.6949	0.5727	1.0695	5.2632	0.7264	2.2196		1.7787	-0.1157	3.4203	1.4901	0.4255	0.0936	0.7597	1.8373	1.1947
1999/1/19	2.7294	0.2114	-2.2135	2.1773	-0.3289	2.3095			2.1904	-0.6803	3.2787	6.0096	1.6878	1.5686	-1.1385	1.2365	3.2258	0.1869	0.716	-0.2928	0.3348	1.3015	-0.4666	1.2788	0.9137	1.2291	-0.3626	5.6529	0.2439	-0.6734	0.7949	-0.2058	2.0882	1.3333	1.2528	1.5873	-1.4444	1.5625	-0.5714		2.3301	0	2.0017	1.1419	-0.565	-3.1805	1.4138	0.5155	-0.2361
1999/1/20	-1.1871	-0.4219	8.522	0	-0.5501	0			-0.1649	0.5479	-2.4276	0.907	0	-1.7375	-0.3839	2.9008	-2.5735	-1.4925	-0.7109	-1.7621	1.891	1.9272	-0.9375	0	-0.3018	0.1104	-1.2739	-2.1854	0.4866	-1.3559	-1.9716	-2.4742	-0.2273	1.7544	-1.0124	-0.7292	-0.2255	-1.1834	-1.1494		-0.1265	-0.1159	-2.0478	0.6452	-1.1364	0	-0.5576	-2.0513	-2.9586
1999/1/21	3.6613	0	1.8405	1.9787	-1.1062	1.5801			0.4955	-1.0899	1.4354	-0.3745	2.4896	0.7859	0.3854	2.3739	1.5094	1.8939	0.2387	3.438	-0.8734	-1.2605	0.3155	-0.6313	2.9263	-0.9923	1.4747	4.0062	3.1477	2.52	1.5286	1.5856	4.4419	3.8793	1.7045	1.7838	2.9379	0.479	3.4884		0.19	0.232	2.8746	0.1603	-0.1437	-0.1932	-0.9346	1.8325	1.0976
1999/1/22	-1.8212	-0.2119	0.4819	0.2985	0.2237	-1.5556			-0.986	3.9945	1.1321	-2.0301	2.834	0.7797	0.5758	-2.029	0.1859	0.6506	2.381	0.578	-1.5419	0.4255	-0.9434	0.6353	-0.9804	0.1114	-0.545	1.1111	0.4695	-0.6704	0.5547	-1.4568	-0.8724	1.7635	0.5587	0.6186	-0.9879	-0.8343	-1.236		-0.8217	2.6042	-1.1854	2.72	0.5755	-2.2265	0.1887	0.1285	-0.6031
1999/1/25	-3.4289	1.0616	-2.1583	-1.7857	-2.0089	2.7088			-2.0747	-1.5232	-2.0522	-1.2279	-0.5906	1.1605	-0.3817	-0.7396	1.8553	-1.9391	-1.1628	1.8678	-1.9016	3.6017	-2.381	-1.7677	-1.5842	-7.119	0.0913	5.4945	-1.4019	-3.5433	-2.8369	-1.9007	-1.8702	-2.4465	-3.1111	-2.3566	-1.8847	-1.9231	-0.9101		-0.1912	2.4817	-2.7421	1.8692	-0.5722	-0.1485	-2.6365	-1.6688	-0.9709
1999/1/26	-0.8731	-0.8403	5.1471	-0.1515	-2.2779	-1.0989			-0.678	-1.4795	-1.4286	-0.3108	-2.5743	-0.1912	2.8736	1.9374	2.9144	-1.9774	-1.6471	-1.8336	-2.0525	-3.272	0.3252	-1.1568	-0.503	-4.4311	-0.1825	-3.6806	-0.9479	-2.7988	-1.0543	-0.5382	-2.13	-1.7764	-1.6055	-1.3641	-3.1638	-0.7353	0.6889		-1.2133	-3.9075	-0.6167	-0.7645	0.5755	0.0496	0.3868	-1.1749	0
1999/1/27	0.5285	4.661	2.7972	10.0152	1.9814	3.3333			0.256	-0.4778	0.4831	4.9883	1.626	1.9157	3.352	5.2632	0.885	2.0173	2.1531	1.8678	-0.5821	3.3827	0.3241	1.4304	0.5056	2.1303	0.1828	0.6489	1.9139	0.4199	0	0	2.291	3.7234	1.1655	0.5319	0.8168	0.3704	1.3683		0	-10.0229	0.266	1.0786	1.4306	0.5946	-0.9634	0.1321	0.4902
1999/1/28	0.7009	-1.0121	-3.5147	3.3103	-1.4857	4.9462			-1.617	-0.823	-1.3462	-1.3363	-2.4	-2.2556	-3.6036	0.9722	-2.1053	-1.8832	0.9368	3.9492	-3.3958	1.4315	-1.1309	4.2308	-0.2012	-1.5951	4.0146	0.5731	-2.5822	-0.2389	-0.7377	-1.2987	-0.4479	-2.0513	-1.1521	-1.164	-1.1574	-0.492	-1.9123		-0.1293	1.5277	-1.1494	-1.2195	-0.4231	-1.4778	0.1946	-1.847	-0.4878
1999/1/29	-1.6241	1.4315	-0.3525	-2.1362	-1.3921	-4.7131			0.2595	-0.899	0.1949	5.1166	1.0246	-0.3846	2.243	-0.9629	0.1792	0.096	4.1763	-3.7992	1.2121	1.8145	-0.3268	-1.107	-1.1089	1.8703	-1.2281	0.2137	0.4819	-0.479	-1.1561	-1.4254	-0.6749	-0.1047	0.5828	-1.1777	-0.8197	0.2472	0.8028		0.2589	-4.3887	0.1789	0.3086	-1.1331	0.55	-2.5243	-1.4785	-0.9804
1999/2/1	-0.8255	1.4113	-1.8868	-3.1378	-3.2941	-0.2151			-2.9336	7.6762	-0.9728	2.9349	-1.0142	5.9846	0	-1.5278	1.7889	2.1093	2.4499	-2.8209	-3.3533	3.5644	-2.9508	0.6219	-0.6116	1.7136	-1.9538	-0.2843	1.199	-2.3466	-2.2556	-1.6685	0.453	-3.3543	0	-1.0834	-4.0142	-0.4932	3.2992		-2.3241	-5.4426	-0.8036	-0.7692	-1.4327	0.9448	-3.7849	-2.0464	0.8663
1999/2/2	4.0428	-3.7773	-1.5625	2.3944	1.2165	-2.1552			-0.7111	-2.9812	10.0196	0	-1.6393	-2.0036	-2.7422	-2.9619	-4.5694	-0.7512	-2.3913	2.0319	0	-5.3537	1.8581	-3.0902	-1.0256	-2.7677	-1.9022	0.4277	-0.9479	1.2323	0.8547	2.2624	2.9312	1.1931	3.708	0.4381	1.599	0.9913	2.533		0.1983	3.2594	0.6301	-2.0155	1.4535	1.4778	0.207	1.3928	0.4908
1999/2/3	0.5714	-2.8926	-3.4188	-2.2008	-0.7212	-1.5419			0.9848	-2.1376	-2.3214	-2.1558	-1.0417	-2.0446	-0.7519	2.907	-2.3941	-0.5676	-1.3363	-2.276	-0.8674	-0.202	-2.3217	-2.1684	-0.7254	-4.9505	-1.4774	-2.0582	-1.4354	0.3043	0.8475	-2.1018	3.2859	-0.9646	-1.7877	1.1996	-1.2107	0.1227	3.3298		0.3958	-1.0745	-0.6261	-1.7405	-1.2894	0.0485	0.2066	-2.1978	0.7326
1999/2/4	-2.7273	-1.0638	7.3325	1.4065	-1.3317	-0.8949			-1.1525	-3.1399	5.3931	0.7107	-2.9474	-2.8463	-2.0833	-2.2599	-2.4528	0.3806	-4.2889	-1.0189	-1.5	-4.8583	-0.5093	-0.3911	-3.3403	-1.1719	-2.9053	-0.5072	-1.9417	-1.3956	-1.3445	-1.6949	1.2725	-1.1905	-1.934	-1.7241	-1.5931	2.3284	-4.3659		0.5913	-2.3082	-0.45	-0.6441	-1.7417	-0.1941	-1.0309	-1.264	-1.4545
1999/2/5	-0.8762	-5.1613	-2.7091	-0.9709	-4.0491	-4.2889			-1.3453	-4.5807	-0.6938	-1.0586	-1.7354	-2.1484	-2.9014	-4.3353	-2.1277	-4.1706	-2.3585	-3.5294	-3.5533	-3.1915	-3.413	-2.8796	-4.1037	-6.7194	-7.3359	4.6613	-0.9901	-1.6615	-3.5775	-2.7586	-0.2094	-5.0383	-2.7842	-4.057	-2.4907	-3.2335	-6.7391		-2.0248	-3.1967	-6.6908	-2.9173	-0.2954	-0.5834	-1.875	-3.1294	-2.46
1999/2/8	-0.8839	-4.0816	-4.9637	-6.3025	-2.3018	-3.5377			-3	-3.8405	-5.1528	6.9187	-1.1038	-2.1956	-2.7888	-0.6042	-0.3953	-1.1869	0.2415	-5.0305	-5.2632	-1.0989	2.1201	-2.5606	-3.2658	-0.9887	-1.0417	0.9743	-3	-2.378	-1.8551	-4.3735	0.7345	-3.9216	-3.4606	1.7143	-1.2771	5.0743	-4.4289		0.6	-2.5844	-4.2636	-3.172	-0.7407	0	-1.8047	-1.4684	-2.9004
1999/2/9	4.1023	3.7825	2.5478	3.438	2.7487	2.6895			2.2493	2.381	2.9466	0.2001	2.9018	2.8571	2.8689	3.4954	1.3889	2.7027	1.6867	4.4944	2.2222	4.4444	1.9031	2.7663	2.9104	1.9971	2.5263	-0.6203	2.0619	3.0128	4.5905	2.1014	0.7292	4.6819	2.3486	1.6854	3.1048	1.8846	2.439		2.1869	5.6006	1.6194	2.931	0.8955	3.1785	3.3514	2.2355	0.1299
1999/3/1	2.7984	4.328	5.8385	2.6012	0.7643	5			1.2832	4.5761	4.6512	1.8642	3.9046	2.1825	1.992	7.6358	0.9785	-0.5848	2.1327	5.0691	0.9511	9.7872	-0.6791	1.7497	-0.3394	10.0699	1.4374	6.3107	1.7677	-0.4978	-1.0327	1.937	0.3102	0	0.9662	1.326	2.2585	4.0462	1.5476		2.4643	-1.3259	2.1912	3.8526	0.2959	-3.8389	1.8828	1.312	0.5188
1999/3/2	-1.2222	0.4367	0.3521	1.5493	1.8963	0.907			0.181	-1.6499	1.2821	0.1307	-2.0877	-0.3883	0	9.0041	1.1628	-0.5882	3.4803	0.5848	3.4993	-0.969	1.0256	-1.0582	-0.1135	10.0381	1.2146	2.6745	0.4963	-0.7505	0.1739	-1.3064	-2.6804	-0.2294	2.7512	-0.1091	1.7178	0.1111	-0.4689		-1.3291	-0.1414	0.7797	-0.9677	0.1475	-10.0049	0.308	1.7266	-0.6452
1999/3/3	1.1249	4.1304	7.4854	4.9931	4.0943	4.9438			10.0271	3.4282	1.9409	-0.3264	2.9851	1.3645	1.9531	-0.8761	1.1494	2.3669	1.1211	4.9419	2.6008	1.1742	1.3536	2.6738	5.4545	6.4665	0.7	-1.0165	2.2222	2.2684	4.9479	6.6185	3.4958	3.4483	2.9104	2.4017	4.3426	0.5549	2.4735		-0.3849	2.6204	3.3849	2.2801	1.0309	-5.3669	2.6612	4.3847	2.5974
1999/3/4	0.6674	6.0543	0.5441	0.3963	-1.907	4.9251			-0.9852	0.9168	-2.4007	-0.7204	-1.2422	0	-0.3831	5.303	-0.7576	-1.5414	-1.1086	1.108	-1.7744	3.8685	-1.5025	1.4323	-2.5862	5.423	0.0993	4.3646	-0.2415	1.5404	-1.5715	-1.2415	-0.9212	-0.6667	-0.5656	-1.8124	-2.8902	3.7528	-1.7241		2.1249	-0.069	2.3386	-0.7962	0.5831	5.7292	0	-2.0325	0.3797
1999/3/5	-2.2099	3.1496	-0.2165	3.9474	2.3086	5.102			-0.5804	-0.559	3.4775	1.715	1.0482	0.9615	1.5385	-2.8777	0.3817	0.9785	1.7937	-3.1507	5.1613	1.8622	0.5085	0.8986	2.2124	-0.823	2.0833	-3.1365	0.7264	-1.5777	0	1.0286	-0.3099	0.8949	5.0057	1.1944	0.3571	-1.0638	3.7427		0.9458	6.9751	-1.0969	2.5682	1.1594	-3.5577	3.5892	2.213	4.918
1999/3/8	-1.4689	-2.0992	0.8677	2.7848	-0.1188	-0.5825			3.0025	4.9895	1.8852	2.3995	3.9419	3.0476	1.8939	3.0864	1.1407	3.1008	4.6256	4.5262	3.0675	-0.7313	1.1804	-0.7634	-0.7576	1.0373	-1.3605	6.6032	1.6827	-1.1097	-0.7563	1.81	4.8705	1.8847	1.3001	3.0043	7.4733	1.0753	1.3529		0.1249	0.0646	-1.4787	1.5649	6.3037	1.8729	2.1174	1.8945	0.8413
1999/3/9	1.3761	0	-3.1183	-2.2167	-0.1189	3.9063			-0.9717	-0.6024	-0.2414	1.9633	-2.7944	-2.403	-2.0446	-2.7545	-2.4436	-2.0677	-3.7895	-2.0298	-2.2619	-3.8674	-1.6667	0.2564	-1.4177	6.0575	0.197	4.9434	-2.3641	0.6858	3.9797	-1.6667	-2.1739	-1.5234	-2.139	-1.5625	-3.3113	-0.1064	-1.5573		-0.3119	0	0.7505	-1.5408	-0.4043	0.8914	-2.639	-2.7888	-2.7414
1999/3/10	3.3937	-0.7797	1.2209	3.0227	-1.5476	1.5038			0.1635	-0.6734	0.2419	-1.4907	-1.848	-1.8939	-1.518	4.064	5.0096	2.975	1.7505	1.3812	-3.1669	6.705	-1.8644	-2.1739	1.2168	0.1936	0.0983	0.7946	-0.7264	-0.805	0.8143	-2.5989	0.404	-1.6575	2.0765	-1.9048	-2.0548	-0.639	-1.9209		-0.5006	3.0323	-1.8622	-0.626	-0.5413	-1.1596	-1.9361	-0.9563	2.5735
1999/3/11	4.1575	1.7682	4.4956	3.7897	2.5393	1.8519			3.2653	1.8305	-0.5632	-1.1349	1.8828	2.1236	1.9268	2.8402	0.1835	2.6095	0.8602	1.3624	3.2704	2.693	2.9361	2.6144	3.6066	9.6618	0	1.295	0.9756	1.1236	0	2.5522	1.6097	2.0225	1.7131	2.4811	1.9814	-0.3215	2.3041		0.5031	2.0038	1.0436	0.6299	1.6327	2.1229	4.6397	2.2069	0.4779
1999/3/12	0.0525	4.0541	1.6789	-0.9423	4.1274	1.8182			1.1858	-2.7297	-3.0744	2.8699	0.4107	1.8904	1.5123	0.1151	-0.7326	0.9991	-0.2132	-1.2097	0	-1.3986	-0.1678	2.5478	3.0591	-3.348	-2.8487	2.279	1.9324	-0.2469	1.8578	3.9593	0	2.2026	0	2.1053	1.2571	0.8602	1.3514		1.6896	3.6832	1.4085	-0.1565	2.4096	-1.7505	4.3396	1.4845	-0.3567
1999/3/15	2.5722	-2.7829	0.8256	-3.0916	-1.359	-3.0357			-1.5625	-5.681	5.5092	-1.0539	0.409	-1.1132	0.5587	-0.8046	-1.476	0.6295	-1.2821	-1.9048	1.5834	-1.773	1.6807	0.2484	0.5118	0.1823	-3.8423	4.7826	1.1848	2.7228	-3.2514	-0.4353	0.198	0.7543	-1.3684	0.3093	0.3386	-0.6397	-1.1111		-0.9846	-5.2102	2.3148	2.9781	-1.1765	1.2806	-0.0904	0.7979	3.8186
1999/3/16	1.8424	0.7634	-1.0235	2.9448	-1.2629	-0.7366			0.7143	-0.9434	-1.4241	-4.3233	-1.6293	2.0638	-0.5556	-0.927	-0.5618	-1.3405	1.7316	2.0804	-0.4796	7.9422	-0.6612	-1.3631	-1.5275	-2.8207	-2.2082	3.7863	0.4684	-1.506	1.0178	0.1093	-1.2846	-0.9626	-0.2134	-0.8222	0.4499	-2.2532	2.6966		1.1809	1.4366	-1.5385	6.5449	-0.3968	-0.1649	2.6244	0.5277	-1.3793
1999/3/17	-3.1658	-2.8409	-4.6536	-3.4565	-0.6977	0.3711			2.8369	3.2234	-0.6421	0.1965	0.207	-1.2868	-1.1173	-4.7953	0.3766	-2.1739	-2.1277	0.5435	-0.241	-4.5151	1.1647	-0.2513	0.1034	0.8427	2.043	-0.7496	-0.6993	-0.4281	-0.3359	-2.1834	-1.4014	-1.7279	0	0.1036	-0.4479	-1.427	-2.6258		-2.2113	-1.5394	-1.1029	-2.4286	0.664	-0.3855	-1.4109	-2.7559	-1.8648
1999/3/18	-0.7265	-0.9747	-1.3015	-3.3333	-2.8103	-0.1848			0.9962	0.2839	-0.5654	-3.2026	-2.0661	-2.0484	-1.3183	-1.5971	-2.439	-0.3704	-2.1739	-0.6757	-4.4686	-3.1524	-1.9737	-2.5189	-0.7231	2.5998	-2.1075	1.1581	-2.3474	-1.4742	-2.2746	-3.5714	-2.2335	0	-2.5668	-1.8634	-4.2745	1.8931	-1.3483		-1.2563	-1.1882	-2.3234	-2.3426	0.9235	1.1609	-1.61	-1.3495	-6.2945
1999/3/19	3.9205	2.1654	5.0549	3.4483	2.4096	2.7778			0.3035	-0.92	0.2437	3.9163	2.1097	1.1407	0.5725	4.6192	1.9231	2.5093	2.2222	3.4014	1.5171	2.7125	3.5235	2.7132	2.7055	0	1.6146	0.9955	2.6442	1.3716	0.8621	2.7778	2.6999	0.989	1.8661	0.9494	2.3502	2.2951	3.6446		-1.6539	1.2658	9.4196	6.4468	-0.915	1.1475	2.9091	3.42	1.9011
1999/3/22	-1.0563	-2.1195	-1.569	-2.716	-1.4118	-3.964			1.3616	4.2143	-2.9173	-1.4945	-1.8595	0.5639	0.5693	-2.9833	-1.3208	-2.2665	0.8696	1.8421	-2.1171	-2.2887	-1.6207	-1.1321	3.4448	-9.9548	-4.661	-0.3943	0	-1.107	2.4786	-1.9144	-0.2022	-1.197	-0.8621	-0.9404	-1.7222	0.1068	-2.0879		1.1643	1.25	-0.9565	-2.6761	2.7704	0.4862	-0.1767	1.0582	-3.3582
1999/3/23	-1.0676	2.7559	0.5313	1.7766	0.8353	0.1876			-1.1194	-0.5483	-0.2504	1.847	-0.2105	-0.1869	-0.1887	1.23	0	0.5566	-0.8621	-1.0336	-0.7634	1.2613	-0.1647	-0.3817	-0.3918	-6.1307	-3.7778	-2.8699	-1.171	0.1866	-0.5838	-0.6889	-0.7092	0.1101	0.4348	-0.211	-0.7009	-0.9605	-0.4489		-0.9591	-0.0617	-0.7902	2.1708	-0.6418	-0.4839	-1.3274	2.7487	3.6036
1999/3/24	1.1305	-1.9157	-1.6913	-1.2469	-1.5385	-1.4981			-1.1321	0.7581	3.2636	0.3886	1.0549	-0.5618	-0.9452	3.2807	-0.1912	0	2.8261	-1.0444	0.641	-1.6014	-0.8251	-0.894	-0.3933	-0.9636	3.1178	3.1075	0.7109	0.4966	-1.7617	1.0405	-0.102	-0.11	-0.4329	2.3256	-0.2353	1.0776	0.2255		-1.0975	-1.7912	0.531	1.983	-0.2584	0.8644	0.4484	-1.6561	-1.8634
1999/3/25	-2.8963	-0.9766	-0.3226	-0.2525	-0.2404	-1.1407			-1.9847	-0.4788	-2.6742	-2.5161	-2.0877	-1.1299	-1.7176	2.8235	-0.7663	-2.214	-2.7484	-3.2982	-2.6752	-1.6275	-2.1631	-1.5464	-2.5666	-1.6216	-1.1198	-1.087	-0.9412	-1.1118	-2.2203	-1.7162	-1.2257	-0.9912	0.6522	-1.6529	-3.8915	-1.3859	-0.225		-0.7833	-0.4403	-2.9049	-0.5556	-2.3316	0.2142	-2.3214	0	-1.1392
1999/3/26	1.5699	0	-0.5394	4.1772	0	5			1.2461	-0.2749	0.7494	0.4633	-0.2132	-0.381	0.1942	-1.7162	1.1583	0.4717	-0.4348	1.6371	4.1885	0.9191	0.3401	-0.2618	1.2158	-5.1648	0.1133	-4.3457	-0.4751	-0.6246	-1.2227	-0.1164	0	-1.1123	1.5119	-0.4202	0.7362	-0.7568	0.9019		1.4474	2.0215	1.3599	0.838	0	-0.1069	-0.5484	-0.3886	0.8963
1999/3/29	1.4941	3.3531	4.1215	1.8226	1.5663	4.9451			3.2308	-1.9986	0.4959	2.108	0.2137	-0.1912	1.3566	4.1909	1.3359	1.1268	1.7467	2.5503	3.6432	4.5537	0.5085	1.706	1.8018	2.0857	-0.2262	-0.47	0	-0.8171	1.6799	2.2145	2.1717	0.1125	0	1.5823	2.1924	0.3268	3.352		0.0649	-0.0619	-0.3578	0.4155	0	0.535	2.5735	1.9506	0.3807
1999/3/30	-2.2843	-0.1908	-3.4375	-3.9379	-0.2372	-3.4904			-0.8942	-2.18	-1.4803	-1.9355	-1.4925	0.9579	-1.3384	0.2235	-1.8832	-1.4856	2.1459	-3.2723	1.697	-3.1359	-1.6863	-2.1935	-0.3933	-3.1782	1.1338	-1.6264	0.716	-0.1267	-2.5217	-1.4823	-2.2267	0.5618	5.8511	0.3115	-2.503	-1.1944	-2.4865		0.0648	-7.4349	-2.2442	1.1034	-2.122	1.7563	-2.509	-1.148	-0.2528
1999/3/31	0.4156	1.912	1.1866	1.8634	1.0702	4.5208			1.4286	-0.1438	3.5893	1.5789	0.8658	-0.3795	2.907	-2.8986	0	-0.9425	5.4622	-0.2706	2.2646	0.7194	0.6861	-0.1319	1.6782	0.5862	-1.6816	1.1733	0.9479	-0.5076	1.5165	0.2315	1.8634	0	-0.201	3.8302	0.8557	0.5495	-0.1109		1.2953	-0.2677	-1.0101	6.1392	0	1.6213	-1.2868	1.4194	-0.2535
1999/4/1	0.2069	3.3771	3.5181	2.439	3.1765	1.2111			-1.705	0.7919	0.967	-2.1373	2.7897	3.4286	0.565	1.6073	0.7678	0.8563	1.992	0.4071	5.3613	2.1429	-0.1704	1.321	3.5922	-1.9814	0.2281	1.6869	5.8685	0	0.7909	2.7714	2.2358	1.1173	1.712	-0.2991	1.5758	2.1858	2.6637		1.087	3.6913	0.0928	1.671	0.271	0	1.7691	-1.5267	-0.2541
1999/4/2	1.9102	-2.3593	0.7209	-1.0714	-1.1403	0.6838			0.8296	-0.5714	1.4366	1.9193	-0.2088	-0.5525	1.4981	3.6158	0.1905	1.8868	-1.3672	0.6757	-0.2212	0	3.5836	2.7379	4.686	5.8264	2.3891	2.3328	-2.439	0.4464	-0.2616	0	0	1.547	-1.1881	1.5	1.79	0	-0.4324		3.2258	-0.2589	-3.0584	-0.2528	1.3514	-1.7499	4.3001	1.292	1.0191
1999/4/5	4.0527	3.3457	2.454	1.9254	1.0381	0.8489			-0.5236	-1.8678	0.3147	-1.6234	1.4644	0.3704	0.5535	0.4362	1.9011	0.9259	2.3762	4.9664	9.9778	-0.3497	0.659	1.269	-0.4476	2.0225	5	-0.4559	1.1364	-0.6349	0.5245	4.4944	0.0994	0.1088	3.8076	-1.5764	1.4068	0.9626	-0.1086		-2.2672	-2.0117	-0.956	2.6616	1.6	3.6145	1.4035	2.9337	2.7743
1999/4/6	-1.5093	-1.7986	-0.5988	-1.771	-0.9132	-1.0101			-0.7519	0.1464	-5.3333	1.5182	-1.0309	1.6605	1.2844	-2.2801	0.1866	-0.9174	0.7737	1.9182	0.504	7.5439	0.491	0.6266	-2.0683	3.304	-0.5291	-3.5623	-1.3483	1.6613	2.4348	-1.9355	-0.8937	10	5.5019	-2.3023	-2.0809	2.7542	-1.087		-3.2602	3.245	1.3514	5.8025	-0.7874	0.455	-0.7785	-0.7435	-1.7178
1999/4/7	-2.0267	6.044	-1.7068	-0.3606	-1.4977	0.3401			0.5303	-1.6082	-0.58	-2.4707	2.9167	2.7223	-0.3623	0	-0.5587	1.1111	-1.5355	-1.8821	-1.3039	2.1207	3.0945	2.1171	0.0918	-2.0256	-2.1277	0.7916	1.8223	-1.0685	0.8489	0.2193	-0.7014	-1.581	-2.2873	0.5123	-1.4168	-1.134	-2.0879		0.0648	-1.2829	-1.4286	-4.7841	-0.7937	-2.8686	-1.6565	0.4994	-1.4981
1999/4/8	1.8163	-1.0363	-2.8601	-1.6888	-0.8187	0.1695			-1.055	1.1144	-1.0833	0.9333	0.4049	0.1767	0	-2.2222	2.809	-1.4652	-0.5848	1.2788	2.439	1.1182	-3.1596	1.8293	1.7431	-3.0468	-2.0652	0.2618	-0.4474	-0.3812	-0.1684	-1.6411	-0.6054	-1.6064	2.9963	-0.3058	-0.7186	-1.9812	-0.7856		0.842	-0.6498	-0.8696	-7.9657	0.4	-1.6062	-0.8865	-1.3665	-0.7605
1999/4/9	-2.1804	-1.3962	0.3155	0.3681	-0.7075	-3.2149			-0.2285	0.8817	-0.337	1.5192	4.6371	0.1764	2.3636	-1.0227	-2.1858	-1.6729	0.7843	3.5354	2.5794	-0.9479	2.447	-1.3174	-1.7133	0.6734	-0.7769	-0.0522	-1.573	0.1276	1.1804	2.4472	-1.6244	-0.3061	-1.6364	-1.1247	-0.965	0.1064	-2.1493		0.578	0.1962	-0.6823	9.9867	-1.5936	-2.7909	-1.4311	1.2594	-1.9157
1999/4/12	-4.154	-1.2389	-5.0314	-2.2005	-2.6128	-3.3217			0	-1.8208	-4.2265	0.1952	-0.3854	2.8169	1.9538	-4.1332	0.7449	-0.5671	1.751	0.9756	-5.8994	-3.5088	2.5478	-5.2184	-2.6606	-5.7971	-2.4609	-0.5225	2.968	-2.8662	-1	0.3257	-1.548	-1.3306	1.2939	1.4478	-1.827	-4.0383	-1.0405		-1.2771	-0.5222	-1.0795	5.0847	-1.8893	-6.1755	-2.4501	-3.1095	-2.8646
1999/4/13	-1.2156	-4.3011	-0.883	-3.25	-0.4878	0			-0.7634	-1.4837	-0.7061	0.3247	-3.675	-3.9384	-2.2648	-2.6347	-3.1423	0.0951	-3.8241	-4.9517	0.1028	3.1405	-2.3292	-2.3047	-0.4713	-0.8284	-1.1468	-0.0525	-0.8869	-1.9672	-1.6835	-0.1082	-0.4193	-1.2448	-1.0036	2.6504	-2.4814	-0.2215	0.9346		-0.5175	-0.3937	-0.496	0.1152	-0.4127	1.2702	-0.5581	-2.1823	-1.6086
1999/4/14	1.1236	0.1873	2.1158	1.4212	0.6127	2.17			3.4615	-2.1084	0.6222	1.2945	-5.6225	0.3565	0.1783	0.615	3.0534	1.4245	-2.1869	-0.6353	2.4641	-1.1218	2.3847	2.228	-1.0417	1.432	-1.0441	0.578	0	-0.6689	-0.5137	3.0336	0.3158	0.7353	0.2765	0.5958	2.799	3.8846	-0.6944		-0.5852	4.6113	3.6889	2.7618	0.9669	-0.3421	2.7128	0.6562	3.1335
1999/4/15	-2.9101	-3.5514	-4.9073	0.2548	-4.9939	-2.6549			-2.1561	3	-2.0318	0.5112	-1.7021	-2.8419	-2.1352	-1.2225	-0.1852	-1.4981	1.0163	-2.6854	-1.1022	-5.9968	-0.7764	-1.9231	0.1914	-2.9412	0.2345	5.0157	-3.8031	0.404	-0.8606	-0.8412	-1.3641	0.8342	-4.5037	-1.382	-2.8465	-0.7479	-0.9324		-2.6815	-2.5368	-2.8846	-2.1277	-2.052	-1.6018	-3.2787	-2.3468	-2.5099
1999/4/16	0	-1.7442	-2.867	-5.0826	1.0256	-3.8182			0.5319	0	0.2705	0	0.8658	-0.7313	-2.3636	0	3.8961	0.0951	1.6097	-1.7083	2.5329	1.3793	-1.252	-1.9608	-0.6686	-5.9394	0.9357	-0.4975	-1.3953	0.2012	0	-2.5451	-1.2766	-2.2751	-2.0212	-2.3023	-1.0191	-0.6459	0		0.9409	-1.5953	-1.0891	-0.5721	-0.6983	1.0465	-0.6591	-1.4686	-1.084
1999/4/19	-1.2534	0.1972	-2.3613	-0.8032	1.5228	-0.5671			0.3023	-4.2569	-1.3489	0.3814	-1.7167	0.3683	3.352	3.4653	0.7143	2.754	-0.198	3.3422	3.5573	3.2313	-0.4754	1.8667	-0.9615	-0.9021	-1.854	-0.2	0.2358	-2.6104	-0.1736	0	-1.1853	4.0212	0.7859	-0.8197	0.6435	-3.2503	0		-4.3276	0.8532	-0.7007	-3.107	-0.2813	-0.748	0.0948	0.271	-1.3699
1999/4/20	-1.4349	2.1654	2.4184	2.0243	-0.875	1.1407			-1.1304	-4.0562	0	0.0633	3.7118	1.6514	4.5045	5.0239	0.1773	-1.2015	4.7619	0.9056	2.5763	-0.3295	3.8217	0.6545	2.4272	5.4616	0.1181	-2.4549	2.3529	0.3436	-1.3043	0	0.9815	-0.3052	4.2885	-0.1033	1.6624	5.1512	-0.3529		-5.2888	-0.3384	-0.1008	4.3943	0.7052	-2.087	7.2917	1.3514	0.8333
1999/4/21	-4.1993	1.3487	-2.0071	0.3968	-2.5221	2.0677			-2.8201	-0.6504	0.0912	3.038	-1.0526	-1.6245	-2.069	0.2278	2.1239	-3.6483	-3.7879	1.1538	0.4651	-2.314	-1.9939	-4.4213	-1.8957	0	-3.5377	-3.9548	-1.8391	-1.1644	-2.2026	-1.4146	-1.9438	-1.9388	0.1869	-1.758	-2.6415	-2.0234	-2.7155		0.2204	0.764	-3.8345	-2.2753	-1.9608	-1.1249	-3.7952	-3.0667	-3.0303
1999/4/22	-0.1753	-2.0913	-0.3614	-1.8445	-0.6468	-3.3149			-1.098	-3.928	-2.0036	-0.1229	-0.4255	0.7339	2.993	2.0455	1.7331	0.8738	-1.5748	0.507	-2.5926	-1.5228	1.5649	0	-3.1884	-1.233	-4.1565	0	-1.171	0.2079	-3.2432	-3.2009	-0.8811	-2.3933	2.9851	-1.5789	-2.7132	-1.413	-2.5485		4.9853	-0.674	-3.4627	0.1164	1.5714	-1.9162	2.9358	1.5131	-1.1364
1999/4/23	1.171	3.1068	-1.2092	0.4027	2.7344	2.2857			2.4584	1.7888	0.3717	-2.952	3.8462	4.1894	1.3675	-0.3341	0	-0.2887	3.8	2.396	-1.2357	5.4983	3.0817	1.0884	-1.996	-4.7441	-0.7653	5.2406	3.7915	-1.7981	0.0931	0.9122	1.1111	0.3198	1.3587	0.8556	0.9296	0.9923	3.3624		-1.8855	-1.3571	-0.1087	0.2326	1.9691	0.6105	1.6043	0.813	1.2931
1999/4/26	-6.0185	7.3446	0	-3.4759	0.2535	-2.6071			-2.4768	-7.6987	-4.0741	-2.3447	1.6461	0	-4.7218	-5.0279	-2.8961	-3.0888	-0.7707	-5.0493	-2.7911	2.443	-0.5979	-3.4993	-4.9898	-4.9803	0.2571	0.0508	3.4247	-5.9155	-4.2791	-1.9209	-2.5275	-3.5069	-2.8597	-2.2269	0	-3.0568	-2.6506		-0.7117	-3.0954	-4.4614	-3.3643	0	-2.2451	-5.0877	-2.6882	-4.539
1999/4/27	-1.5394	-5.614	-5.0184	-2.3546	-2.7813	-4.9713			-2.5397	-1.9946	-1.4479	4.5254	-5.4656	-3.1469	-2.3009	-0.4706	-3.6842	0.3984	0.7767	-3.2425	-1.3861	-6.2003	0.7519	0.9763	-3.7513	-4.5517	0.7692	0.4571	-4.1943	-3.4431	-2.8183	-1.7281	0	-0.2203	-1.9319	-2.1692	-2.2368	-1.8018	-1.1139		0.7168	6.921	-1.139	-1.2005	-4.1379	-4.4072	2.4954	0.6906	0.8915
1999/4/28	1.2508	-10.0372	-4.768	0.5674	-1.8205	-4.4266			1.1401	0.8326	2.3506	-6.3358	-1.4989	-0.1805	-4.1667	-1.3002	-0.9107	0.5952	-8.4778	-4.6917	-0.7028	-2.7119	-0.8955	-3.3149	1.0022	0.8671	-0.1272	0	-4.1475	1.1628	0.2	0.2345	1.9166	0.3311	0.3752	0.7761	-2.8264	-1.8349	0.6258		4.2705	-0.4979	1.7281	-1.7011	-0.7194	0.9091	4.5987	0.6859	0
1999/4/29	2.2854	-3.5124	1.0825	1.4104	0.7947	5.0526			1.0467	2.6606	0.3828	-0.6764	1.087	5.2441	2.8355	-1.0778	2.5735	0.789	4.2105	1.8284	3.4378	3.6585	2.259	1.4286	2.8666	2.0057	2.1656	0	1.9231	1.4559	0.8982	2.3392	1.9912	1.6502	1.7757	3.1903	2.0776	4.6729	3.2338		1.2969	-1.6681	2.265	2.9666	1.0145	1.9949	1.4655	1.9074	1.0309
1999/4/30	-1.4493	0	2.4096	1.1127	0.657	3.2064			2.3108	0	0.7626	-2.8377	1.0753	-1.2027	0.9191	2.6634	-0.5376	0.1957	-3.6364	0.8287	2.5415	-1.1765	-0.1473	0	0.7503	3.3708	4.7382	-0.5056	-1.1792	1.3595	2.6706	0.1143	-0.4338	0.8658	0.0918	0.2132	0.5427	0.558	1.2048		0.5391	0.8482	0.8859	4.4418	0	0.9464	3.2285	-0.5348	3.4985
1999/5/4	-0.4289	-0.2141	-1.5686	-0.8253	0	-2.7184			-1.8692	0.7149	-0.6623	1.4019	-1.7021	-1.7391	-1.4572	-1.533	0.1802	0	0	-2.7397	0	0.1701	-3.3923	-0.9859	-1.1702	1.087	-2.9762	2.0833	-0.716	-2.6826	-2.2158	0.5708	-1.8519	-1.3948	2.2936	-0.5319	-2.1592	0.6659	-2.9762		-0.7373	2.6913	-2.1954	-0.4598	-1.1478	3.75	-1.9753	0.2688	-2.6761
1999/5/5	0.3077	-3.4335	-3.9841	-0.8322	0	-4.1916			0.873	0.1775	-1.3333	-0.4608	0.2165	1.9469	0.1848	0.3593	-1.9784	1.1719	-2.7254	0.2817	5.3384	1.8676	0.7634	1.4225	-1.3994	-4.9731	0.9816	-0.8462	1.9231	0.3063	0	0.9081	-0.111	0.2176	0.5381	0.5348	3.3103	-0.3308	2.9448		-1.2154	-0.9009	-1.1223	0.9238	1.8868	-0.3012	1.1755	3.4853	-0.1447
1999/5/6	1.3497	1.5556	3.1812	2.0979	3.6554	5			1.4949	2.2143	1.9305	-2.1991	0	1.5625	1.6605	-0.1193	0.1835	0.1931	-0.6466	0.8427	-0.2715	-0.1667	0.1515	1.2623	4.1485	1.273	-0.1215	-1.4057	-0.2358	0.7634	1.5764	1.2373	1.8889	1.0858	0.3568	-0.3191	2.8037	-1.4381	2.1454		1.162	-2.8926	0	2.1739	-0.7123	0.3021	-1.4938	-0.1295	1.5942
1999/5/7	-1.6949	-1.5317	-0.134	0.274	-3.2746	1.5873			-1.7829	-1.6464	0.1894	2.2485	-0.6479	-1.3675	-1.2704	2.8674	-2.9304	-0.6744	2.603	0.6964	-1.6334	1.8364	0.1513	-1.9391	-0.9434	0.9777	-3.528	-2.9532	-0.7092	0	-1.2609	-1.1111	-0.2181	-0.6445	-1.6889	1.174	-2.4675	3.4792	-2.1004		0	0.1702	4.9943	-3.8074	-1.2912	-1.1446	-1.5164	-2.2049	-1.7118
1999/5/10	-5.9729	-4.8889	-4.9664	-7.377	-5.4688	-4.6875			-5.2881	-6.2555	-5.1985	-3.3565	-5.8696	-7.1057	-4.7794	-4.7619	-3.7736	-3.0068	-2.3256	-4.8409	-3.69	5.9016	-3.6254	0	-4.3386	-4.9793	-7.314	-5.7712	-5	-6.3636	-5.3045	-2.809	-5.4645	0	-6.962	-4.2194	-5.1931	-5.5315	-4.6484		-2.9054	-4.0782	-5.8378	-3.376	-4.5058	-3.961	-7.1856	-2.6525	0.7257
1999/5/11	2.2921	0.4673	-0.8475	3.5398	1.7906	2.0492			2.0833	1.0338	3.1904	0.5988	2.5404	3.5448	4.4402	1.9512	1.9608	2.6	0.2165	0	2.1073	-1.2384	3.7618	-2.9661	2.2124	1.7467	4.0816	-0.1114	2.2556	1.1327	1.4523	0.578	2.4277	-2.1622	3.4014	2.6432	1.9663	2.411	3.75		2.8532	2.9229	2.1814	2.5301	1.5221	-0.3807	2.9493	2.1798	7.3487
1999/5/12	1.2164	-1.8605	1.2821	5.9829	0.1353	-1.6064			-0.5714	1.3023	-0.4831	-2.0238	-0.6757	-1.0811	-0.3697	0.2392	-0.7692	0.3899	2.5918	-0.2907	-1.3133	-3.1348	-0.4532	2.7656	-1.8398	0.1431	-1.3072	3.01	-0.4902	-0.16	-1.0225	2.1839	0.2257	-1.6575	-0.282	-0.4292	2.3416	0.4484	-1.6867		-0.8796	-0.1721	0.8989	-0.5875	0	0.828	-2.4172	1.0667	-2.5503
1999/5/13	-1.9608	-2.6066	1.1252	-0.1344	-3.3784	-0.6122			-0.6568	-1.2856	-0.7767	-3.0377	0.6803	-2.0036	-1.4842	3.6993	0	-1.5534	-0.2105	-3.4985	-1.5209	0	-2.7314	-3.3994	-0.882	-3.1429	-2.2517	0.3247	0.9852	-1.1218	-1.2397	-2.0247	-1.464	-2.1348	-1.131	-0.3233	-1.6151	-0.4464	-1.2255		-0.0683	-0.1724	-1.8931	2.8369	-0.8996	0	-1.7431	-0.7916	-0.6887
1999/5/14	-2.3871	-4.3796	-4.3115	-4.4415	-3.3566	0			-1.9835	-3.2558	-1.6634	-3.0075	0	-3.9033	-2.8249	-2.9919	-2.3256	-0.0986	-5.0633	-3.3233	-5.3089	-9.7087	-2.4961	-4.3988	-3.1146	-5.0147	-3.9295	-1.4024	-2.439	-3.0794	-3.8703	-5.2813	-2.8571	-2.2962	-2.1926	-1.1892	-1.6416	-3.9238	-4.4665		-2.8005	-2.1589	-4.3133	-3.2184	-3.7821	-0.7581	-3.0812	-5.984	-5.9639
1999/5/17	1.3219	-1.2723	-1.3081	1.4085	-2.4602	4.9281			-1.4334	-4.4231	-2.3881	-1.6796	-4.7297	0.3868	-0.969	4.3891	0.9921	0.7897	-2.4444	0.9375	0.3058	-7.7061	1.28	-1.8405	0.5741	-4.8137	0.141	-0.4376	-0.75	-3.01	0.1088	-2.9091	-1.1765	-1.2926	-2.0468	-0.3282	-0.5563	3.2672	-2.7273		-0.4919	-0.6178	-2.1352	-1.1876	-1.4151	-2.6098	-0.8671	-1.5559	0.885
1999/5/18	0.5871	1.5464	-0.5891	-1.6667	-1.1869	-2.7397			0.1711	-3.4205	-0.6116	-0.2628	-1.6548	-1.5414	-2.1526	0.1136	-0.5894	-1.8609	-0.9112	0	0.5081	0	0.7899	-1.875	1.2557	3.4258	-2.3944	-0.1099	-1.2594	-1.2069	0	0.4994	-0.4762	1.0714	0	2.7442	-0.6993	-1.8079	-1.7356		-1.2006	0.0888	-1.9394	-0.1202	0.1595	4.7712	-2.5267	-2.1552	-1.7544
1999/5/19	6.6796	4.0609	4.4444	4.5198	5.5556	3.6217			5.807	5.1042	4.5128	5.0066	3.125	4.1096	4	2.7242	3.3597	4.1916	3.6782	3.87	5.6623	5.4369	5.6426	4.9363	4.7351	5.0473	5.4834	1.8702	3.0612	7.4171	10	5.5901	5.2632	3.6514	4.2786	2.9915	3.8028	2.8769	5.8424		4.1458	3.8154	4.9444	5.2948	3.5032	5.3649	6.5803	4.8458	5.3571
1999/5/20	3.6474	1.9512	2.4113	2.7027	3.4139	1.165			3.4705	10.0099	4.4161	-0.5019	1.6317	1.6917	2.3077	1.8785	1.1472	2.682	1.9956	4.769	1.0526	3.8674	-0.1484	2.5797	2.5834	4.955	5.1984	0.54	1.9802	4.8741	2.0751	2.3529	2.0455	3.2955	1.2405	0.8299	3.1208	3.4676	3.5944		2.059	1.5385	5.6537	5.6	2.6154	0.5921	5.9869	2.9412	2.8249
1999/5/21	0.1173	-1.1962	1.8006	3.0263	8.6657	-0.5758			-0.858	10	-0.9398	-3.4048	-0.9174	-0.1848	3.7594	-2.0607	-0.5671	0	-2.3913	0.8535	-1.7992	-4.9645	7.4294	2.071	0.5247	5.0072	-0.6502	5.8002	-0.9709	4.8025	4.3562	-0.8046	0.1114	1.2101	7.1631	0.2058	-0.2632	0.3243	-0.1239		1.6812	0.1684	0.5574	-2.4892	0.4498	7.9459	-0.6178	-1.0884	0.2747
1999/5/24	3.7493	-1.2107	-1.6327	2.1711	1.519	-1.5444			3.8552	4.095	4.1746	8.4856	2.3148	2.2222	3.6232	-1.1074	2.6616	7.2761	2.2272	-1.2694	0.2893	-0.1866	0	2.029	2.2965	3.8147	6.4136	3.9594	1.4706	7.8344	3.9889	5.562	2.1135	2.2826	1.6711	0.8214	5.277	2.3707	3.2258		2.8439	5.042	9.9778	4.8835	3.1343	4.1439	2.9307	2.2008	4.7945
1999/5/25	-4.009	2.9412	0.2766	-4.25	-3.616	0			-1.8939	-4.9567	-3.0965	-3.4898	3.6199	-2.5362	-2.2727	1.2318	-1.2963	-4.3478	-0.2179	0	2.7885	0.9346	5.3942	-2.6989	-0.7143	-4.9869	-3.813	-2.3437	-1.6908	-0.4112	-2.0517	-3.8419	-1.4161	-2.763	3.0277	-2.0367	-4.2607	5.2632	-2.6442		-2.8939	-0.8	2.1169	-1.5873	-1.5919	1.0471	-2.6747	-0.4038	-4.5752
1999/5/26	8.5294	0.7143	0.2759	3.9164	6.0802	1.3725			7.9537	0.5795	2.5376	1.2469	2.8384	0	3.5778	4.9779	2.8143	3.6364	4.3668	0	6.2675	6.2963	3.8058	4.9635	1.6444	0.8287	2.3018	-1.5	0	0	2.7322	1.5982	3.2044	3.4973	1.0076	0.2079	2.8796	0.4	0		0	0	0.1974	0.3226	4.8529	8.342	1.9504	0.9459	0.5479
1999/5/27	2.4932	-1.8913	-1.6506	1.5075	7.561	-1.354			-0.7868	3.9506	6.2328	-0.2463	-0.2123	5.7621	9.8446	-1.7914	2.3723	4.386	1.046	10	-0.088	1.5679	-1.6435	5.7024	4.4489	-2.3288	3.5	-2.5381	4.1769	9.9794	3.2801	1.6854	2.5696	4.8574	-0.665	1.971	2.2901	0.3984	4.0741		5.3642	7.1774	1.3793	-0.5359	6.7321	-0.4782	4.3478	2.6774	3.2698
1999/5/28	-0.5288	-1.6867	0.2797	-3.4653	-4.195	-3.9216			-2.235	-3.6421	-3.1061	4.5679	3.4043	-1.2302	0.9434	-4.1845	-2.4955	-2.521	-2.8986	-0.1299	-5.2863	-4.9743	3.3419	-3.6842	-3.0978	1.683	-1.8116	10	-0.9434	6.2578	-1.1159	0.5525	-1.8789	-3.424	2.8452	-1.7294	3.4826	-4.6627	-1.5421		-0.7542	-0.6772	-3.6929	7.1121	-1.0512	-0.4805	-2.1667	-3.6506	-3.2982
1999/5/31	-0.5848	-2.451	-3.0683	3.3333	-2.0118	-2.0408			-0.885	-3.0403	-0.7124	-2.9516	-3.2922	-1.2456	2.8037	-3.6954	-1.4625	-2.5862	-2.7719	4.0312	0.3721	1.2635	7.9602	-3.9617	0.1998	-3.5862	-0.369	3.125	-0.7143	-5.2415	-3.2118	0.3297	-2.6596	-2.5026	2.2783	-2.588	-3.6058	-1.5609	-3.8554		1.2666	4.0152	-3.8345	9.6579	-0.664	-1.5451	-0.937	-0.5413	0
1999/6/1	-1.1765	2.5126	2.8777	6.6998	1.2077	2.9167			1.3393	1.1864	3.0493	1.2165	2.1277	3.4234	0	3.0233	2.7829	1.2389	1.7544	2.125	1.7061	2.852	1.4977	2.9872	-0.2991	1.5737	7.284	0.4591	1.9185	-0.9944	1.704	1.3143	1.6393	0	-0.0796	2.8693	1.995	2.6427	4.8872		0.3752	5.1712	4.1973	1.1927	-0.8021	-3.1878	1.7197	1.4966	2.4557
1999/6/2	-1.9481	4.902	5.035	-4.186	-3.58	1.417			-3.1571	3.5176	-0.8703	-2.7644	-2.7083	-1.7422	-1.3636	-2.3702	-1.444	-0.5245	1.0776	-4.1616	-5.3122	-3.4662	-3.4052	-2.3481	-1.4	5.0704	-5.4085	-3.3821	-2.3529	-3.2015	0.0882	10.0541	-0.4301	-0.107	-1.672	-1.7562	-4.2787	-2.2657	-1.4337		-2.5424	-7.0637	-3.6254	-3.1732	-2.5606	4.5593	-3.6348	-0.8043	-3.0626
1999/6/3	-2.8698	-3.271	-2.53	-3.5194	-4.0842	-3.1936			0.6823	-2.9935	-4.9587	-2.4722	-3.212	-3.1915	1.2289	0.2312	-1.2821	-3.8664	-4.0512	-4.2146	1.4764	-3.0521	2.7027	-3.1117	-3.9554	-4.4236	-3.0414	4.4465	-2.6506	-3.8262	-0.2643	-6.2868	-2.8078	0.8565	-0.5668	-1.0515	-2.0434	0.9484	2.9091		-2.3913	2.7571	-2.6123	1.03	-0.6916	-3.1977	-3.5965	4.0541	-1.6484
1999/6/4	4.3182	-1.2077	-1.3661	4.1509	1.6774	0.2062			2.4849	8.9241	3.8647	-2.4081	-0.885	-0.7326	2.4279	-2.3068	-0.1855	1.9196	0	0.6667	-0.8729	2.2222	3.2037	1.4599	1.056	0	1.3802	-0.9964	0.9901	2.4275	6.1837	1.2579	1.6667	-0.8493	0.1629	-0.6376	0.9126	4.4885	2.5913		1.6704	-0.5076	1.3948	5.5607	0.4178	0.1502	6.0965	-0.9091	1.3966
1999/6/7	0.7625	0.7335	1.9391	1.3285	5.3299	2.2634			3.086	6.2021	1.6744	5.1948	9.8214	3.321	-0.7407	-0.2361	2.4164	0.4484	6.4444	2.649	3.5225	1.4493	-1.8847	3.1655	1.1494	1.4025	3.0941	-0.4575	4.6569	4.2791	6.6556	1.4493	1.8579	2.5696	10	6.0963	3.7468	2.0979	1.7222		3.724	0.1458	3.7037	2.1071	8.7379	4.8476	3.6878	3.5387	1.2397
1999/6/8	-0.4865	3.8835	5.0272	0.8343	-1.2048	5.0302			-1.3542	-3.1002	-0.4575	10	0	-0.1786	-0.1493	3.9053	-0.5445	3.2143	-1.8789	-1.4194	-1.7013	1.9643	4.5198	1.5342	4.8554	4.9793	4.3217	2.7574	-2.1077	-1.3889	9.9844	0.9184	3.2189	5.1724	7.6127	3.8306	-1.7435	-1.3699	2.4831		0.2112	-4.0757	-0.7143	5.761	-0.6378	2.4309	3.3085	-1.2658	0
1999/6/9	-0.8148	1.8692	2.458	3.3097	4.6341	4.9808			3.9017	-0.2976	3.7684	3.0303	1.8293	1.4311	-1.6442	1.3667	3.1022	0.346	1.9149	2.0942	5.1923	4.7285	0.2162	10.0275	-1.4778	4.0843	0.3452	0	2.8708	0.5122	-1.2766	-0.7078	1.3514	-0.7172	0.5495	5.1456	4.0558	-0.5952	1.7621		7.9031	-2.1244	4.6249	2.439	-0.3851	-0.8841	-1.5212	4.1026	1.9048
1999/6/10	2.9573	2.5229	4.9242	1.0297	-0.3497	4.927			-0.1391	-1.1194	-0.7086	-1.8519	0.1996	2.2928	-5.1672	-2.4719	-0.354	0.0862	1.0438	-0.641	-0.6399	-1.1706	-3.3441	-2.9963	0	-2.1519	2.0642	0.9839	0.9302	0.7643	1.0776	-0.9165	1.5385	2.4768	0.0683	-1.4774	0.3654	6.0878	-2.1645		0.5859	-1.938	-1.5717	-1.6667	4.2526	-1.9718	-0.6504	-0.3695	3.0708
1999/6/11	1.1702	4.9217	5.0542	9.966	0	5.0435			-0.8357	-0.3774	2.2302	-1.1099	3.1873	4.3103	2.7244	4.9539	1.9538	0.7752	3.0992	3.7419	0.92	3.0457	0.2232	1.5444	2.7	4.1397	5.2809	3.8973	0.4608	-0.2528	3.4115	-0.1028	3.0303	1.007	4.3003	-1.2184	1.335	-0.2822	0.4425		0.3883	5.8498	-0.3992	-1.2107	-0.8653	-4.2625	0.3273	1.8541	2.5907
1999/6/14	1.8927	4.9041	0.4582	9.9897	10.0585	4.9669			3.7921	2.1212	10.0349	9.9888	5.2124	3.1405	4.5242	5.0494	4.878	6.9231	5.8116	1.7413	5.7429	2.9557	0.2227	3.8023	3.2132	2.4845	3.2017	0.0853	6.1927	3.8657	1.0309	3.9095	7.8431	5.5833	2.6178	3.7002	4.6707	0	0.8811		4.352	-2.9873	9.7194	7.8431	6.4838	0.5503	2.6917	3.2767	3.1566
1999/6/15	-2.7348	-5.0813	-5.0171	-9.6442	-1.594	-5.0473			-5.954	-5.1929	-6.8993	-1.2245	-6.9725	-6.0897	-4.3284	-4.8067	-5.6478	-6.3149	-8.1439	-7.0905	-6.8966	-7.0175	-2.3333	-6.9597	-5.7547	-4.9697	-6.9286	0.4259	-3.4557	-4.759	-7.2109	-7.2277	-7.6364	-3.2106	-3.7628	-7.4108	-7.2082	-4.434	-6.6594		-8.1557	-3.8491	5.1142	-6.3636	6.3934	0.3483	-1.5091	-6.698	-7.0991
1999/6/16	3.9788	0.8565	0.9604	10.0518	8.4233	1.1628			0	4.9296	7.8365	8.1612	4.5365	4.4369	9.9844	2.9638	4.5775	3.7543	7.2165	3.0263	7.4074	1.3722	5.802	4.4619	2.7027	-0.6378	4.5556	4.2409	8.2774	5.7015	9.9707	4.3757	7.0866	8.1951	4.9702	4.3478	4.8089	4.3435	2.924		5.3481	7.0456	8.1668	10.0324	5.3929	2.0327	5.9677	3.5264	4.0843
1999/6/17	7.1429	-4.8832	-4.9941	3.1073	-0.3984	-4.9261			8.3453	3.5794	0.6319	1.0506	-1.6981	4.5752	5.9574	-4.9041	0.6734	4.1118	-1.1538	1.9157	9.9138	0.846	10	5.7789	9.7466	-1.4121	-0.2125	2.441	-1.4463	9.0909	10	3.8855	2.0221	10.009	1.2626	0.3788	0.3529	1.1353	1.5909		0.5747	0.1496	-2.1687	10	-1.0234	10.0097	0.3805	1.5815	1.6456
1999/6/18	-0.619	-3.3482	0	-4.5662	-2.1	5.0086			-1.7928	1.3679	0.5495	-1.7013	-0.1919	-0.3125	-2.2758	0	4.8495	4.5814	0.3891	7.7694	0.3922	4.0268	1.564	-0.8314	0.3552	0	5.3248	10.0079	-0.8386	-2	5.6364	4.9213	4.4144	2.7869	-2.6808	3.3962	4.6893	-1.1225	4.4743		4.6667	8.2151	-2.2989	3.4759	4.1359	2.2968	-1.7437	5.7485	2.6152
1999/6/21	4.1207	2.3095	0.2503	1.4354	7.8652	-0.4934			6.1528	5.1136	3.3568	5.7692	5.7692	6.5831	1.9178	-2.4664	3.6683	2.0393	6.2016	6.7442	0	6.4516	4.7161	10.0599	1.6814	0.9115	6.8756	5.0542	3.5941	1.2181	1.3769	5.6285	3.1061	0.7177	-0.1922	3.1022	4.5913	4.4465	6.7452		2.0018	2.8295	2.521	9.9483	1.4184	-0.3022	0	5.3228	4.1262
1999/6/22	-1.1965	4.2889	4.4944	4.717	-0.7576	2.6446			7.0064	-0.7432	0.2266	-1.5455	6.9091	-0.2941	3.4946	2.8736	0	2.7387	10.0365	-1.9608	2.7344	-0.7576	0.4596	8.161	6.6144	5.0323	5.7711	-2.4055	7.3469	5.9026	1.6978	9.5027	0.4184	-1.9794	5.905	0.885	-0.5353	0.3623	-0.8024		6.6012	-3.0201	2.8689	7.0505	-1.1189	0	6.3272	-0.7527	-0.9324
1999/6/23	0.9781	3.8961	2.8674	-1.8919	0.5725	3.0596			0.6548	3.2675	10.0226	3.0471	1.8707	2.0649	-0.1299	1.5642	2	0.8646	9.9502	2.2222	-1.2167	7.4809	2.1958	0.3018	0.2449	5.0369	-1.0733	3.3803	1.1407	-0.0541	7.0673	0.1622	3.1667	2.9079	7.0909	1.3158	1.9376	1.9856	1.82		1.841	0.7612	4.1434	8.5071	1.6973	4.8939	2.5399	0.8667	2.2353
1999/6/24	8.3026	-5	-2.9036	0.551	6.6414	-2.1875			4.7309	0.6592	7.4658	1.3441	-1.0017	-0.8671	-1.8205	1.2101	0.4525	2.1429	-0.905	0.1087	-1.2317	0.4261	-4.4763	4.8144	0.3257	5.0292	2.0796	-0.4768	-0.7519	4.7103	5.5094	5.749	1.7771	2.0408	5.8857	1.9913	2.9567	4.6903	-0.5958		-0.493	7.6923	-0.306	-0.4552	0	7.1841	7.7141	3.8668	1.2658
1999/6/25	2.5128	-3.5088	-5.0239	-3.8356	-8.5409	-4.9521			-6.0418	-7.924	-7.9031	-9.107	-2.3609	2.3324	-5.9603	-5	-3.1532	-5.8042	-8.828	-8.2519	-1.9486	-10.0424	-1.4058	-1.8182	-8.1169	-4.4543	-9.1231	-9.3771	-5.8712	2.9473	-7.8325	-7.7573	-8.5714	-6.4615	-1.6034	-4.9236	-2.0513	-7.4387	-0.3996		-4.5417	-9.375	-8.4421	0	-1.8081	-3.5824	-9.3298	-8.8935	-8.9773
1999/6/28	10.0125	2.9545	1.1335	7.3124	5.0584	1.3445			9.6154	5.192	9.6886	5.7393	10.0173	9.9715	0	2.1739	6.2016	10.0223	5.1753	10.0592	3.3386	5.0314	6.3688	3.9961	5.742	4.0793	4.191	1.5106	4.4266	9.995	9.1395	7.0774	8.1597	5.1809	5.7034	7.1429	8.1675	3.105	9.5286		0.346	4.2928	2.5985	6.7073	4.2493	3.4359	10	5.3348	5.1186
1999/6/29	8.7613	1.1038	-0.3736	0	-1.2963	1.99			-0.8772	-0.1352	-1.6404	-2.4839	10.0471	9.9741	10	5.0392	4.3796	3.1206	0.6349	10	10	-2.0958	10.0089	-2.4367	-1.4202	-3.8074	-2.4322	-4.0179	3.0829	10	-1.3712	-2.0995	-0.7223	-1.5637	-0.5139	-0.3333	-1.4521	3.1001	3.2051		-0.3448	-3.1714	-0.4085	10	-0.8152	-0.618	0.3953	0.6466	-1.1876
1999/6/30	0	3.0568	5	-8.9381	-4.7842	3.4146			-5.531	-5.1456	4.1052	-4.8113	-4.1369	-3.4158	3.4571	4.9041	-0.4196	-6.5232	-3.47	3.3236	-6.6434	0.4587	-6.1738	-6.9164	1.6949	-4.1909	-3.5475	-7.8295	-1.4953	-6.1436	-4.8659	-4.5274	-5.4972	1.1914	-4.0289	-5.9365	-5.7957	9.9656	-5.6788		-7.2664	-3.6934	3.3634	-1.9481	-6.4384	-5.2857	-6.9554	0.4283	3.2452
1999/7/1	-10	-5.0847	5	-10.0097	-9.9507	-5.0314			-10.0117	0.9279	-9.9815	-10.0099	-9.9702	-10	-10.0248	-4.9797	-9.9719	-5.2518	-9.9673	-7.5686	-9.8876	4.1096	-5.974	-10.0103	4.5	-4.9818	-5.2684	-10.0084	-10.0569	-9.9956	-4.1754	-9.9834	-9.923	-9.9686	-7.0506	-9.9556	-10.0104	-10	-8.5607		-8.9552	-9.9855	-10	-9.9779	-8.1991	-10.0123	-9.8731	-10.0213	-9.7788
1999/7/2	-3.858	4.9107	4.9887	4.9676	5.0328	2.8146			6.6363	9.9717	2.4641	7.2687	2.9752	4.2005	2.751	1.0695	3.5881	7.2893	4.3557	10.0307	6.8994	9.9415	5.5249	2.6376	9.9681	2.4297	6.6107	10	3.1646	2.6536	7.8431	1.6636	7.2175	3.2258	2.3741	4.541	3.8239	4.0799	3.7037		10.041	7.7974	9.9647	4.6591	8.2935	7.9343	8.4507	4.8578	6.5806
1999/7/5	-1.886	5.1064	4.9676	-7.4074	-2.3958	4.9919			1.5253	6.4952	-6.4796	-4.1068	-8.1862	-5.4616	-4.5515	4.9735	-4.8193	-3.9632	1.0435	6.0465	-1.7107	9.9734	3.5777	-3.352	-5.7288	4.9938	-3.937	2.0391	-1.4315	-6.1273	0.0505	0.5455	6.2888	0.5068	-4.638	3.2106	-1.5625	4.1701	-2.5794		6.5177	-3.5048	6.8966	-2.1087	1.4728	-1.1829	-2.6696	1.9209	5.8111
1999/7/6	-9.1207	-5.0607	-2.4691	-4.4444	-4.1622	-1.6871			-3.8462	-7.7899	-7.8571	-4.3897	-2.0979	-5.5021	-3.5063	-4.6371	-2.5316	-2.7266	2.2375	-10	-3.0063	-10.0363	-4.2965	-0.3468	-8.9231	-4.6373	-5.0205	-6.3281	2.2822	-7.3432	-4.1898	-7.2333	-4.8333	-5.1261	2.9063	-6.2214	-2.7211	-7.0456	-5.9063		-0.0874	2.0866	-7.2768	0.5266	-5.225	-6.3275	-3.6323	-4.6563	-4.0046
1999/7/7	7.2907	-1.4925	-4.9578	3.3721	0.7795	3.4321			3	0.8513	4.5736	1.9037	1.9643	3.639	1.7442	-0.1057	1.461	1.7424	2.5253	7.6998	2.2838	-3.2258	5.2817	1.0441	3.4628	0.3741	0.863	1.3333	1.0142	6.164	0.1581	4.2885	3.1524	2.7458	2.3055	4.3902	0.9324	0.6029	2.7056		6.4742	4.3149	2.1036	2.7619	2.2971	4.701	3.2308	2.7907	3.9333
1999/7/8	-0.0839	-1.7316	-0.333	0.5624	1.8785	-2.5641			0.0607	3.1169	0.3706	3.1868	-0.1783	0.2809	0.8571	1.9048	-0.48	2.8295	-1.642	-1.7195	0.7177	0.8333	1.6722	2.7555	-0.2449	1.3665	3.2086	3.5088	-2.008	2.1773	4.7344	1.9626	1.7827	0.0862	3.5493	0	5.0808	-0.1712	2.3182		-1.5612	-0.508	1.4263	0.0463	0.8982	0.1744	0.149	4.4118	1.6055
1999/7/9	0.7137	0	-4.5657	-1.1186	-1.0846	0.4644			2.0012	-1.6373	-0.2954	-1.4909	-0.3571	0.7003	-2.2663	-3.2191	-0.8039	2.0275	-3.5058	0.3683	3.4046	-3.168	0.6579	-2.0112	-1.964	-1.9608	-0.2073	-2.2034	-1.2295	-0.2537	5.2235	-0.55	6.6722	4.2205	-1.4146	6.1682	6.4835	1.1149	5.0463		0.0835	-3.3552	-1.1719	-0.0463	-1.632	-0.7833	4.9107	9.1008	1.9187
1999/7/12	-2.501	-0.2203	5.0175	-2.7149	-2.4123	-0.1541			6.956	0.8963	-2.5926	-2.1622	-3.7634	0.5563	-3.0435	-2.4678	3.2415	-2.2001	-3.8062	4.4037	2.3737	2.845	1.5523	2.6226	1.0017	2.125	7.1651	-3.3795	-4.7718	3.4079	5.9189	3.871	1.5637	0.2479	-2.0971	-1.2324	-3.8184	-1.2723	5.6863		-7.5063	-3.4717	-3.1621	-5.051	-2.1116	-2.8509	1.4894	1.1917	-2.6578
1999/7/13	-4.8739	-3.3113	4.4444	0.3488	-4.1573	-4.321			-6.0589	-1.8401	-2.1293	-3.7569	-2.7933	-3.7344	-5.2317	0.11	-2.8257	-4.209	0	-0.7909	-4.8616	-3.7344	-0.3244	-3.1111	7.0248	0.612	-3.5853	-0.4484	-2.3965	-4.8205	-6.9767	-3.8154	-6.1586	-4.2869	-0.6201	-4.6346	-5.6867	-3.866	-6.2152		-1.2624	-3.362	-4.4898	-2.1474	-2.3112	-5.4628	-0.7687	2.159	-5.0057
1999/7/14	4.9438	5.0228	0.9574	3.5921	2.5791	3.0645			2.071	3.3613	1.3986	3.4443	3.2567	3.0172	2.6814	3.0769	1.9386	2.3485	1.7986	-3.4544	0.4717	1.2931	-0.0814	3.555	2.2394	4.9878	9.3467	0.2703	2.9018	7.4419	5.7353	7.0111	2.379	3.3592	-1.8718	4.5794	1.5927	1.1618	2.7695		1.6438	1.8608	3.5043	2.5935	2.3659	-4.489	0.493	1.9212	1.4371
1999/7/15	-2.6552	5	-4.8472	-3.2438	-1.7143	5.0078			-2.6087	2.3765	-0.3831	-2.2198	-2.0408	-1.9802	-1.8433	-0.6397	0.4754	-1.9245	-2.6502	-7.2477	-2.2692	1.7021	-5.7003	1.1074	-3.0967	-0.2317	-0.7353	0.1797	-1.3015	-4.0885	-3.338	-0.431	-3.125	-2.4167	-2.0809	-2.5022	-1.4558	-6.2721	-1.8287		-5.0314	-3.336	-1.8167	2.0904	-1.5408	1.55	-5.1156	1.6023	-2.5974
1999/7/16	-6.0273	4.9689	-0.443	1.3873	-1.3953	5.0671			-3.9286	-5.6811	-2.1538	1.3621	0.947	-2.4531	-2.0344	0	3.7855	-3.6981	0.1815	-4.9456	-3.6029	-5.2999	-4.8359	-4.9288	-6.0016	-0.9292	-7.5	-4.2152	1.0989	-3.4604	0	2.0779	-10.0083	-3.1597	0	-2.0165	-2.8409	-4.9953	-3.3333		-3.7843	0.3287	-4.9622	-0.4286	2.3474	-8.4195	-3.9882	-5.9369	-4.2424
1999/7/19	-6.6948	-4.931	-5.0056	4.1049	-3.6557	-2.695			-5.824	-8.0311	-6.1321	-1.9037	-3.0019	-5.9172	-4.1534	-5.0429	1.2158	-5.094	-0.9058	-4.2664	-6.3953	1.7673	-2.2686	-7.0276	-9.1211	-5.041	-7.9079	-7.1161	1.7391	-6.1818	-3.1175	-6.4461	-5.3309	-6.4374	-3.8961	-2.9935	-4.6784	-3.6706	-4.1582		-3.6382	-3.7674	-9.0265	-5.8345	-2.2936	0.5376	-6.9231	-6.8047	-3.9241
1999/7/20	9.9849	-4.5643	-2.5761	3.5049	9.9143	-4.9563			5.1974	6.6197	6.7839	5.0228	7.5435	8.1761	8	2.7119	3.003	7.3493	4.5704	6.413	5.945	7.0912	10.0279	7.0632	7.1168	-2.2222	7.5	8.0645	6.1966	9.5792	5.7426	9.9728	4.3689	7.8228	2.887	4.918	7.1166	9.0628	8.7831		8.9796	3.3191	9.5331	6.196	5.3208	5.3476	8.0165	9.6296	6.4559
1999/7/21	4.4708	2.8261	5.0481	-1.5873	0.1114	0			-1.1882	-1.1229	2.9804	1.9565	-0.8993	2.6163	3.5494	-2.9703	-1.1662	0.6154	-0.6993	1.8386	0.8375	-1.3514	0.8439	1.6204	-0.3407	1.1364	3.2356	2.8918	-1.6097	2.3244	-4.4944	-0.6595	-0.6512	-0.8741	-0.2985	0.0919	0.5727	-1.0387	0.4864		-0.8427	3.7891	0	3.5868	-0.5944	5.0761	0	-1.5444	-0.2475
1999/7/22	-6.5502	-2.9598	5.0343	-7.0968	-5.7842	1.227			-4.6835	-1.1356	-5.9406	-5.1173	-5.2632	-5.6657	-3.7258	-0.4535	-2.9499	-5.0459	-1.4085	-6.0181	-5.897	-5.7534	-6.2762	-5.6948	-6.0684	-2.372	-5.9745	-5.8024	-4.09	1.5802	-1.9608	-6.1411	-5.4307	-5.2028	1.0778	-3.3058	-5.0114	-4.9618	-3.1946		-5.8546	-1.5873	-5.595	2.8624	-1.1958	-3.4783	-4.1475	-0.2941	-4.2184
1999/7/23	2.2897	0.4357	2.1786	3.588	2.2432	0.9091			1.5936	-0.473	2.0243	0.6742	0.9579	0.6006	6.5015	-0.5695	1.8237	2.2544	5	4.8026	2.8244	1.1628	0.8929	0.6039	2.7298	1.1509	3.0208	0	3.838	0.7292	2.35	1.061	2.0792	0.093	1.481	0.4748	1.5588	2.6104	2.1		0.5015	-1.5323	1.0348	0.2693	2.7231	4.5045	0	3.1465	1.0363
1999/7/26	0.4568	2.3861	1.4925	-1.7877	1.6166	4.955			2.4837	0.4752	0.7937	1.3393	1.8975	1.3433	4.5058	-0.6873	1.3433	-0.5512	2.8912	0.8147	-0.515	-0.7184	0.885	0.2401	-0.8857	5.0569	4.0445	-1.7324	1.4374	-2.027	0.0489	0.5249	0.7759	-0.0929	1.5178	2.6465	1.2987	0.7828	2.8404		1.6966	-2.1294	-2.7933	-1.9696	-0.1473	-0.3831	0.7212	2.6692	1.5385
1999/7/27	0.2274	3.3898	-2.7311	-3.5267	-2.8409	5.0072			-0.7015	-0.6757	-0.1575	-0.8811	0.5587	0.1473	0	1.3841	-1.62	-1.8211	-5.4545	-3.2323	1.6393	-4.7757	0	2.2754	3.0384	0.6017	-1.6521	2.9383	1.2146	-0.9852	-0.7813	-2.9591	0.4812	-1.4884	-3.3928	2.6703	1.049	-1.7476	0.0967		-1.8646	3.8494	2.682	-4.5662	-3.6873	4.1827	1.5911	-1.2071	0.2525
1999/7/28	-0.2722	2.0492	-0.216	0.7075	1.1696	5.0409			-0.4496	3.1973	3.6278	0.6667	0.7407	-0.1471	4.3115	1.5927	1.6467	0.8871	-0.6993	-6.9937	0.8489	1.3678	0.8772	3.2787	-1.6479	0.8373	3.3597	0.8563	2.6	0.5473	0.0492	-0.4484	2.0115	0.4721	5.7738	1.1659	0.346	0	5.314		0.5	4.6472	1.1194	-0.3349	-0.9188	1.4305	0.6265	2.7256	2.0151
1999/7/29	2.2748	3.4137	-2.1645	7.6112	-0.3468	5.0584			-0.8387	-1.1866	-0.5327	10.0442	-0.9191	0	-2.4	1.3438	1.62	0.6395	-1.0563	-2.3569	-2.1044	0.2999	-0.5217	0.2268	0.7937	0	0.2868	-1.9811	1.5595	-0.5443	-8.7555	0.4505	0.4695	1.1278	-1.1255	-1.5957	-2.069	0.5929	0.9174		-1.194	3.2514	1.2915	-2.9285	-0.4637	-1.7288	1.6342	1.0064	-1.1111
1999/7/30	-1.2456	-1.7476	2.8761	7.8346	6.2645	0.9877			0.5205	0.467	0.2295	2.8084	1.6698	1.3255	-1.0929	-0.3315	1.4493	0.2383	0.5338	3.6782	-2.3216	-0.1495	-0.3497	1.1312	0.0875	-0.2372	2.7645	1.3474	-0.1919	-0.4975	0	0.1794	-0.4673	-1.1152	1.992	-2.0721	1.1737	2.0629	0.0909		0.4028	-0.9217	0.7286	0	0	-0.1389	-0.536	-0.1812	-0.8739
1999/8/2	-0.4955	4.9407	2.1505	0.9082	-1.5284	-0.978			1.4887	-1.992	0.3053	0.9756	3.8321	3.7791	0.5525	3.2151	1.4286	2.1395	0.885	1.2195	0.7042	2.0958	3.5088	3.0201	-0.6119	2.6159	1.2059	3.5138	-1.1538	0.4	0.8086	-0.3581	1.5023	-3.7594	-0.8371	6.5317	6.7285	4.2348	2.8156		1.5045	-1.8605	0.9042	1.1375	0.7764	-0.4172	0.6159	-3.3575	1.3854
1999/8/3	-1.1317	5.0847	5.0526	2.1	2.439	5.0617			-0.574	-1.8293	1.7504	1.6425	-0.8787	-1.2605	1.9231	2.0408	-0.2817	0.1552	0.1754	0.7667	5.0699	2.6393	0	4.126	-0.6157	1.7381	1.0999	0.1835	-0.7782	-0.0996	-0.3743	3.2345	2.1277	2.832	1.8571	-0.5181	0.3261	0.1847	0.7067		-0.7905	1.1058	0.7168	-1.2225	-0.9245	-1.8622	2.1423	2.0657	2.3602
1999/8/4	1.6026	0.3584	-2.7054	-1.2733	6.4935	-2.4677			1.347	0.7591	-0.9723	-1.1407	0.8865	0.9929	-0.9434	-0.3158	0	0.6197	2.2767	2.1739	0.5824	-0.2857	0.4237	1.4599	2.9204	-1.5945	-2.6292	3.2051	0.7843	1.994	-3.3816	0.4352	1.6304	0.1899	-1.7127	1.1285	1.1918	-0.4608	-2.9825		3.0876	1.7188	1.2456	0.495	1.5552	-3.6528	0.2996	4.9678	-0.4854
1999/8/5	-1.3069	-2.6786	0	0.8929	-0.4065	-4.5783			0.5063	0.3425	-2.568	-1.25	-1.0545	1.9663	-2.3129	0.6336	0	-0.3079	1.7123	1.9149	-0.6617	1.5759	-0.1688	4.2138	-1.0318	-1.6204	-1.1173	-1.6859	-2.3346	1.955	0.7778	2.9463	1.426	3.6967	-0.1686	0.515	1.7131	0	0.6329		-1.256	-2.4578	-0.8787	-1.5764	-0.9188	1.6741	-2.0164	-2.1034	0.9756
1999/8/6	-2.0548	-4.5872	2.6777	-3.1465	-2.9592	-1.6414			-2.5189	2.3891	-1.3178	-3.1159	-2.3091	1.7906	-0.8357	-0.7345	-1.1299	-1.9305	2.5253	-3.9666	5.0791	-4.3724	0.4227	-2.1696	-1.8245	-1.2941	-1.1299	-2.5271	2.5896	-2.3969	-0.7718	-2.6936	-3.3392	-3.0165	0.6194	-2.4765	-2.2105	-1.5741	-2.336		-2.2505	-1.4173	7.0922	0.5005	3.2457	0	-1.4482	-0.5372	-2.0531
1999/8/9	-3.0769	1.5385	-0.3009	0.1015	-0.1052	1.027			-0.7106	1.5333	-1.414	-1.608	10	2.0298	-3.2303	1.797	-1.1429	-1.4961	-1.3136	-3.8043	-2.8526	10.0295	0	-3.4274	-1.8584	0	3.2381	-1.8519	1.165	-2.3084	-1.6111	2.8547	-0.2727	0.8483	1.455	2.4518	0.8611	-3.0103	-1.4719		0	-0.639	-2.0695	-4.3825	3.4431	0.1937	-1.1601	1.0801	-1.8496
1999/8/10	-0.3848	-0.947	-2.9175	-2.7383	-1.2875	1.0165			-1.1206	-0.9192	-1.992	3.2686	-3.3058	-1.8568	0.2903	0.6231	-0.289	-1.4388	-3.4942	1.4689	-1.4682	-0.4021	-1.6835	-3.6534	2.9757	4.8868	-2.1218	-2.3585	-3.263	-2.4133	4.122	-3.5324	-2.8259	-0.3738	-1.8202	-1.7094	0.8538	0.8729	2.8945		-1.1011	-2.3312	-2.874	-0.5208	-3.7627	-1.6433	-0.626	-2.1371	-0.3769
1999/8/11	0.4346	-2.4857	1.7617	0	-0.1087	-1.5094			-1.2667	-3.2472	0.2439	-4.0554	5.641	-1.4865	-2.1708	-3.3024	1.7391	-1.8654	-1.8966	-2.4499	-2.5662	-4.3069	-2.4829	-2.1668	-1.4011	-2.3864	-2.4505	-0.4831	-0.9921	-2.0608	-1.4642	-2.9643	-2.2514	-3.2833	-0.618	-1.6522	1.5873	0	2.8131		-1.0121	-3.4568	-1.9147	-2.3037	-0.6015	-0.2457	-2.3622	-2.1838	-0.1261
1999/8/12	-0.625	1.5686	-1.9348	0.5214	-1.4146	0.5109			-0.2026	-1.3699	-1.7032	-3.6082	5.178	-0.823	-0.2959	-0.8538	1.7094	-0.4132	0.1757	1.5982	-1.0195	1.8284	0	-1.6611	-1.3321	0.2328	0	-0.4854	-1.2024	-0.7891	-3.2471	-0.8985	0.096	-0.679	-0.5653	-0.9726	1.3542	-1.0577	-0.7061		-1.1247	1.1935	0.5324	-2.09	-1.059	0.4433	-0.8065	-0.5581	-1.3889
1999/8/13	2.419	-1.5444	-1.973	1.7635	1.3245	-0.6353			-0.4736	-2.1528	-2.1452	-0.8556	-4.6154	-1.9364	-0.8902	-1.6146	0	0.9959	1.0526	0.1124	-1.03	-1.7956	-0.0878	-1.6892	-0.7201	2.9036	-2.5121	-1.1707	-1.217	0.7423	-3.1854	-1.5413	0.6711	-0.5859	-2.2172	3.4821	-4.0082	-0.9718	-3.4667		1.3444	1.8534	-0.6178	-6.185	0	0.1962	0.813	-1.6838	-1.7926
1999/8/16	-1.606	-2.7451	-1.6949	-0.7136	-0.5447	-3.4527			-1.5636	-2.3421	-3.2884	-7.3355	2.7419	0.2821	-2.8443	0.4376	-2.1008	-1.6434	3.2986	-3.1425	0.4337	1.8284	0.1757	2.9782	-1.9039	2.2573	-3.0723	-8.3909	-1.232	0	-1.5864	-3.7753	1.0476	0	-4.3023	0.9491	-2.3555	-2.0608	-1.105		-3.9796	1.737	-2.4867	-9.5683	2.2936	1.1747	3.2258	0.3806	1.6949
1999/8/17	0.8641	1.8145	1.0776	4.7228	1.7525	0.7947			1.3812	1.4535	2.4412	0.4657	0.9419	1.8284	2.9276	0	0.4292	1.0025	-0.6723	2.4334	0.7772	0.1381	1.1404	5.5617	-0.5545	-0.9934	2.3517	2.2629	1.2474	0.6842	1.9701	2.488	0.9425	1.8664	0.0608	3.0769	1.6447	1.7034	2.3277		0.5313	0	2.3679	10	0.1495	-0.4354	0.8594	1.1374	0
1999/8/18	2.9986	1.5842	1.1727	4.902	1.3994	2.3653			-1.3624	0	-1.617	0	-2.9549	1.6575	0.2994	0	0.1425	-0.6617	-2.1997	0.1131	-0.6855	-1.7931	0.6071	-2.7397	-0.8364	-2.8986	1.3986	-0.843	-0.616	-1.15	0	0.0934	-0.747	-1.6393	-1.275	0.2488	-0.6472	1.4778	2.0018		-2.7484	-0.1626	0.1779	6.0997	-1.194	1.7979	-0.2324	0	1.1538
1999/8/19	4.5287	0.7797	1.686	1.028	2.3355	1.4121			4.2818	3.8682	4.8443	3.1286	2.5641	4.7554	4.3284	2.1786	3.1294	4.1632	1.0381	4.6328	3.2787	3.0899	4.0517	2.0585	3.3739	1.3777	2.266	3.2944	3.0992	4.495	5.6206	4.4776	2.6341	4.902	4.4895	0.9098	2.9316	3.0097	1.2489		5.1087	1.2215	3.9076	0.7739	0.9063	1.0501	3.1056	4.8735	4.5627
1999/8/20	-0.9284	0.3868	0.3109	-0.0925	-2.3859	-2.5316			-0.2649	-0.069	0.6601	0.8989	4.6875	-1.8158	-1.1445	1.5991	3.4483	2.478	2.5685	-1.9438	-1.4202	2.4523	-3.894	-1.4862	-0.7253	0.7928	3.3719	1.1317	-1.002	-1.8219	-2.3836	0	-1.0082	0.9346	-1.7069	-2.8689	0.8439	-1.6965	7.9295		-0.9307	-1.5286	0.4274	0.4937	0.7485	-1.0392	-1.9578	-0.8043	3.5152
1999/8/23	0.9224	4.4316	0.2066	5.5556	1.8066	5.0649			-1.0624	-1.9324	-1.3115	-1.8931	0.7463	-3.0383	4.1968	-1.3641	2.4	3.1201	1.0017	-0.3304	1.1864	4.9202	2.931	-1.7241	-1.1872	2.9213	0	-0.8138	1.8219	-1.3402	-1.7604	-1.0714	2.1296	4.6296	-0.0599	2.1941	2.5105	2.4928	6.5306		-0.5219	-0.2451	1.1915	-0.655	1.1887	1.432	1.3057	0.9009	0.9368
1999/8/24	-0.4301	-1.6605	-1.0309	-1.5789	1.2526	0.1236			1.0067	-0.8445	2.1595	1.1351	0	0.1362	-1.8056	1.5957	0.7812	-0.2269	-0.8264	2.7624	1.1725	-1.0139	0.5863	1.2061	0.9242	4.0393	1.0252	3.0769	-0.3976	-0.4702	0.3468	0.9928	-0.6346	-2.2124	-2.9359	-0.7432	5.102	2.2451	0.3065		0.2099	1.1466	-1.5139	-5.0549	0.7342	0.8471	0.5307	-1.3393	-1.3921
1999/8/25	1.6199	-2.6266	-1.3542	-3.2977	-3.0928	-2.2222			-1.0631	-1.3485	-2.6829	-1.6835	-1.3333	-1.4966	-3.6775	-2.6178	-3.876	-1.6679	3.3333	2.1505	-1.2417	3.8412	-2.3314	-0.1083	-1.7399	-2.2036	-2.3985	-1.393	-2.5948	-0.8924	-1.6129	-2.0554	-1.4599	-1.448	-3.0864	-1.0815	-1.5534	-0.8234	-2.0626		6.8063	-1.7814	-1.7933	-4.3981	-2.0408	0.0933	-2.1116	1.448	-2.8235
1999/8/26	7.6514	5.0096	0.2112	0.2765	0.8511	1.6414			1.6118	0.2158	-0.4177	-0.1142	3.6036	0.4144	1.3216	1.9355	2.1505	0.9252	1.4516	-1.5789	0.2515	-1.9729	0.341	-8.7852	1.5843	0.7511	0.9452	-0.1009	0.8197	1.6949	0.4098	0.5474	0.3704	0	7.9618	2.0185	0	2.7675	0.312		2.0588	-2.061	0.8696	1.6344	-0.1488	3.0303	1.3867	-2.587	3.753
1999/8/27	-1.2833	-0.367	0.9484	1.8382	3.903	-1.6149			0.1322	-0.3589	1.9295	-0.1143	-1.5942	-0.8253	-1.0145	-0.5274	-0.1316	-1.2223	-1.7488	1.9251	-0.5017	-0.3774	-1.1895	0.7134	0.7339	-3.4079	5.0562	0.202	0.6098	-0.9375	-1.1079	-0.6352	1.6605	0.3673	3.7758	4.6991	-2.4655	-0.9874	-0.6221		4.0346	6.8182	0.7759	0.8338	2.3845	-2.6244	1.8997	0.2747	-0.1167
1999/8/30	-2.9	-2.3941	-1.5658	-1.1733	0	-1.5152			0.462	-0.2882	2.8807	-0.6865	-4.271	-2.0804	-1.4641	2.333	-2.108	-0.232	-2.1036	0.7345	-2.605	1.7677	-2.1496	-2.9516	0.5464	-1.7641	0.713	-2.621	-2.6263	-0.8938	-1.4151	-1.4612	-0.363	-1.4639	1.5918	-2.3622	-2.3256	-1.9039	-5.5556		-3.0471	2.0489	-1.5398	0.2953	2.329	-0.3253	0.6711	0.3653	1.8692
1999/8/31	-0.1545	0.9434	-1.3786	-1.2785	-0.8122	-1.6667			0.4599	2.5289	-1.44	0.8065	0.1538	1.8414	1.0401	0	1.2113	1.2403	1.4876	-1.1458	2.5022	-3.8462	2.2847	0.9732	6.1594	2.6936	-1.4159	1.1387	1.0373	0.4244	1.8541	1.5755	-0.5464	0.1857	2.9659	2.459	1.4493	0.7394	0.2486		2.8571	-2.6255	1.9114	0.0589	2.5605	-0.6993	-0.5185	-0.091	-0.344
1999/9/1	-1.7535	-2.6168	-3.9785	-4.1628	-3.7871	-2.3468			1.1118	-1.1276	-0.0812	-0.5714	-3.3794	-1.2517	1.7647	-0.7254	-1.7287	-1.9908	-2.9316	-4.1096	-2.1044	1.4194	-2.4914	-2.4096	-1.9625	-1.8579	-3.4111	-1.3306	-2.2587	-1.7433	-1.2918	-1.7336	-2.1062	-2.2243	-3.0435	-2.4	-3.0612	-3.3028	-0.6612		0.5556	1.6653	-1.1935	-2.0012	-2.4965	1.2207	-2.8295	-2.0947	-3.6824
1999/9/2	1.1024	-0.1919	2.1277	6.1776	1.4894	2.2697			0	2.9223	-1.0561	0.5747	1.5898	0.4225	0.8671	-1.4614	-1.6238	0.1562	-0.5034	0.8791	0.5159	-0.2545	0.5286	2.2222	2.3499	-0.1114	1.7658	1.0373	1.0504	0.1613	-0.4759	1.2071	1.029	-0.0948	0.5045	0	0.8421	1.0436	1.4143		-2.3941	3.5101	0.5177	-0.3003	0.9957	0.7421	2.3755	0.093	0.7168
1999/9/3	-1.8172	-0.5769	-1.4254	2.8182	-1.8868	-3.3943			-2.0052	3.4626	-0.0821	-1.7143	-2.0344	-2.5245	4.4413	-0.9534	-0.1376	-0.702	-2.6981	-1.0893	-0.941	-0.6378	-1.5776	-1.57	-2.6361	-0.8919	-0.0913	-1.848	-0.6237	-2.1471	2.1518	-0.6422	-2.6852	0.6641	-2.454	-3.0328	-1.8789	0	-0.9844		-2.8302	-2.3361	-1.9742	-2.2892	-2.2535	-0.5525	-2.2455	-2.5093	-2.2539
1999/9/6	-2.3797	-0.9671	-3.8932	6.366	-0.8547	-2.2973			-1.3861	-0.0669	-1.8899	-2.907	-2.8754	-2.1583	0.9602	1.2834	-2.4793	-1.7282	-1.3865	-2.4229	0.0864	1.027	-1.3357	-1.5951	0.4367	0.7874	-2.468	-2.0921	-2.5105	-3.017	-0.6437	-2.4007	1.3321	-1.9793	0.0572	-2.5359	-2.766	-3.1925	0.8285		-1.9417	0.3086	-2.014	0.6165	-2.0173	-0.0463	-1.608	-1.4299	-1.5777
1999/9/7	0.1625	0.5859	0.1157	-2.0781	-0.3233	1.3831			-0.0669	-0.2679	0.67	0.5988	0.8224	0.2941	0	-0.2112	1.4124	0	0.703	1.5801	-1.2079	6.6074	-0.0903	-0.4988	-0.2609	-0.558	-0.0937	1.2821	0.2146	0	-0.4711	-0.5676	-0.2817	0.4808	-1.1429	0.6938	1.5317	0.582	-0.7395		1.6832	-2.6154	0.0894	4.4118	0.1471	0.3242	0.0778	0.1934	1.1097
1999/9/8	0.3245	0.9709	1.3873	10.017	1.6216	0.4093			0.7368	0.5373	2.1631	0.7143	2.1207	1.3196	-1.7663	-0.9524	1.2535	0.3997	0.1745	-2.2222	-0.1747	-0.4768	-2.8169	0.1253	-1.3078	-3.5915	1.8762	4.8523	0.4283	1.2443	0.1183	0.0951	0.7533	0.3828	0.4046	-0.8613	0.3233	0.5786	1.1589		0.1947	1.3428	0.3571	5.4577	0.8811	1.2465	0.7776	1.2548	2.9268
1999/9/9	7.2237	1.5385	2.5086	1.0031	4.1489	2.038			5.0532	2.9392	5.7818	5.3191	6.0703	5.644	5.5325	1.4957	3.989	5.6529	4.5296	6.7045	7.4366	3.3533	4.8309	5.7572	6.0071	1.5134	7.2744	5.6338	5.7569	8.2123	6.1466	6.749	4.7664	4.1945	2.1301	6.5161	5.1557	5.465	3.6825		0	2.9618	6.8505	4.7301	4.9491	5.7	5.0926	5.2431	3.3175
1999/9/10	-1.8602	-2.2727	-2.3359	4.4309	1.8386	-2.7963			-1.519	-2.6606	3.0793	-1.5713	-2.8614	1.0959	-2.6212	-1.5789	-1.8519	-1.8086	1.5	0.1065	-3.013	-3.1286	-1.2673	-1.3018	0.6667	-1.2615	1.4592	4.1905	10.0806	-1.8585	-2.0045	-0.9795	-2.2302	-0.5489	0	-3.752	-2.8601	-1	-2.2099		4.276	2.1196	-2.1649	-2.1785	-0.1387	-1.8982	2.4229	-1.721	-2.2936
1999/9/13	-0.3586	-0.5814	0.7973	1.1704	0.9027	-0.5479			2.6992	0.9333	-0.8215	3.4208	1.0853	5.2846	2.8264	-0.8556	0.1348	1.9954	-0.9852	2.0213	0.5877	0.4785	-2.217	0.7194	0.9106	1.9744	1.5228	6.5814	0.5495	-1.3677	0.5682	2.4281	1.6423	3.0359	7.5536	1.1864	1.5773	4.1322	-0.8878		-0.466	-0.2224	1.617	-3.5307	-0.4167	0.4837	-0.1434	3.9631	4.6948
1999/9/14	-0.0514	3.3138	4.9718	-1.0123	-0.994	4.9587			0.6884	0.1982	3.238	4.4101	0.1534	-0.6435	1.4398	0.7551	0.9421	0.8277	1.8242	-1.6684	-0.5843	-0.7143	-0.1193	2.1429	-2.0509	-1.2528	-1	-1.801	-0.7286	-0.1067	-0.3955	-1.4047	1.8851	-1.0714	-0.4193	1.34	1.0788	0.8818	-0.9772		2.9963	-1.4859	0.1675	0.9009	-0.9763	0.0438	-1.5075	-0.3546	-1.4574
1999/9/15	-1.286	-2.2642	-1.9376	-0.6574	-2.3092	-0.1312			-1.8024	0.857	-2.2611	-2.0063	-3.5222	0.2591	0.2581	-0.3212	0	-1.791	-2.6059	-0.3181	-1.5953	-0.5995	3.8232	-1.1655	-1.005	2.8835	2.3569	-3.1441	-0.9174	-1.4949	-2.439	-1.0686	-2.2026	-1.8051	-2.3684	-0.8264	-0.7471	-0.8741	-0.9046		-1.6364	-2.1116	0.7525	-0.1674	-0.1408	-0.0437	-1.4577	-2.3132	-1.5927
1999/9/16	-1.4591	3.4749	-1.9759	5.8824	-0.1028	2.3653			-1.519	2.0915	-2.6866	-1.6164	-1.746	2.1964	-3.3462	-0.9667	-3.7333	-1.5198	0.6689	-1.0638	-1.0239	1.3269	-2.7618	-0.7075	1.5228	-1.4574	-4.3586	-0.0902	4.4444	-1.084	-1.2209	-1.4401	-0.6306	-0.1838	-1.0243	-2.75	-1.3978	0.6173	1.6598		0.8318	-0.8475	-0.4149	1.1738	-0.141	-0.8315	0.1479	-1.0929	0.578
1999/9/17	0.4759	0.1866	-1.1198	-2.9861	0.3086	-1.1553			-0.0643	2.3688	1.1503	4.0526	1.1309	-2.402	-1.0652	-0.5423	2.0776	1.3889	-1.8272	-0.2151	-0.1724	-0.9524	-0.1183	4.038	0.25	0.9101	-0.086	0.361	-2.305	0.8219	0.5297	0	0.544	1.0129	0.2179	-0.0857	0.9815	0.7888	-0.4898		-2.3831	0.8547	0.0833	-1.989	0.565	0.7061	0.3693	1.5654	1.4943
1999/9/20	-1.0526	2.4209	-0.3398	-9.7351	-1.4359	-2.4675			-0.3859	-0.7505	-1.213	3.2632	-0.9585	-2.2021	-2.5572	0.1091	-1.8996	0.761	1.5228	-0.431	-1.2953	-0.2404	-1.3033	-1.0274	-2.9094	-0.9019	-2.4957	-2.4281	-3.4483	-1.0326	-1.5222	-1.0959	-1.8034	3.9198	-0.0543	-1.1149	-1.0799	0.4348	-1.5587		-2.0657	0.3082	2.4147	-1.5784	-0.9831	2.3663	-0.5151	-2.0852	-2.3783
1999/9/21	0.0532	-2.1818	-1.1364	-0.9516	-0.1041	0.3995			-0.0646	-0.6931	-0.2302	-1.3252	0	-0.3974	1.5193	-1.4161	-0.8299	1.5106	-1.6667	-2.381	0	-4.0964	-1.9208	0.9227	-0.2568	-2.1615	-1.9417	-2.3041	0.7519	-0.8786	-0.1189	1.108	0	2.2807	0.3263	-0.6938	0	-2.1645	0		-0.767	-0.768	-1.8699	-1.5464	-2.1277	0.0428	-1.3314	-0.9259	-1.3921
1999/9/22	-0.0532	5.0186	0.5747	1.3611	-1.0417	1.8568			-0.323	-0.2538	0.7692	3.3058	-0.4839	-0.7979	-1.3605	-0.221	0.2789	2.3065	-1.5254	0.8869	-0.35	-0.2513	-1.1016	1.7143	0.4292	0.5814	1.0801	0.7547	-0.9328	0.0554	-0.2976	-0.9132	0.551	-1.0292	0.9214	-0.4367	0.2183	-0.885	-2.6667		0.2899	-0.0774	-2.4027	-1.338	-0.5797	3.252	-0.2999	-0.2804	0.7059
1999/9/23	-0.5851	4.9558	1.8286	-4.3444	-2.1053	4.9479			-1.5554	0.1908	-2.0611	-3.4	-0.6483	-2.1448	-0.9655	0.5537	-0.1391	-1.3818	-0.6885	-1.2088	-1.2291	-4.1562	0.495	-2.4719	-2.3077	-1.1561	-0.4452	-0.3745	-2.2599	-0.7752	-1.2537	-1.3825	-1.8265	2.1664	-0.8056	-2.7193	-1.634	-1.7857	-2.8253		-2.6975	-2.4012	1.2733	-1.0024	-1.1662	-1.7406	-2.2556	-0.1874	-2.2196
1999/9/24	0.428	-2.3609	-1.7957	0.4129	0.3226	-2.2333			0.9217	-0.9524	0.7015	0.207	0.8157	2.3288	1.532	1.2115	0.4178	0.2212	1.3865	1.7798	1.2444	1.8397	4.3103	1.8433	0.4374	3.6257	0.0894	1.5038	1.1561	1.0045	0.6046	0.9346	1.3953	2.3749	-0.0541	0.3607	0.2215	1.6364	1.2335		1.2871	0.7143	1.2573	0.1787	0.885	2.3619	0.6923	0.7512	2.1505
1999/9/27	-1.0123	2.7634	-1.3714	0.7401	-1.3934	-0.7614			-0.7175	-0.3205	-1.2384	-3.4091	-1.1327	-1.071	-2.332	-1.3058	-1.387	-2.1339	-1.8803	-2.7322	-1.2291	-2.8387	-2.8335	0.4525	-0.4355	-2.7088	-0.4468	-1.6667	-2.2857	-0.9945	-0.0601	-0.7407	-0.0917	-1.1599	-0.3792	-1.0782	-0.3315	0.1789	-1.6536		-2.0528	-2.1277	1.5728	0.2378	-1.7544	0.3708	-1.3751	-1.4911	-0.117
1999/9/28	0	5.042	0.2317	1.551	-0.7609	0.3836			0.5256	-0.9003	0.8621	-1.9251	-0.6547	-2.4357	-0.5618	0	-0.8439	-1.8797	-0.1742	-0.4494	-1.6889	-0.7968	-1.2151	-1.1261	-1.3123	0.116	-4.1293	-0.565	0.7797	-0.9487	-0.3608	-0.653	0.1837	-1.6764	0.1088	3.8147	-2.2173	-1.7857	-2.2124		0.1996	-1.0467	-1.7115	-1.0676	-1.0417	-2.1346	-0.9295	-1.0407	-0.7026
1999/9/29	-0.9688	-0.8	-0.8092	-1.9293	-0.1095	-2.9299			-0.719	2.9851	-0.1554	0.6543	-1.1532	0.1387	-0.7062	1.9846	-0.4255	-0.5364	-1.2216	-1.9187	-0.4521	-1.2048	-0.246	-0.5695	-1.1525	-0.4635	-0.9363	-0.2841	0.3868	-0.2254	2.5347	-0.0939	-0.6416	1.1935	-0.4345	0.6124	0.6803	0	-0.0905		-0.0996	-0.4068	-0.3317	0.6595	0.7519	0.2936	0.1564	0	0.3538
1999/9/30	-0.5435	-5	-0.2331	-6.0656	-0.4386	-2.231			-1.0533	0.189	-1.2451	-0.7584	-1.6667	-0.1385	-0.8535	-1.5135	-0.2849	-0.5393	0.53	2.4166	1.2716	0	-0.3699	-1.7182	-0.8072	0.4657	-0.3781	-2.1842	-0.7707	-0.6211	-1.7069	-0.282	-1.476	-2.1061	0.4364	-4.4843	-0.7883	-2.0909	-2.9891		-0.2991	-0.4902	-1.3311	1.6081	-0.4478	0.7528	-1.8735	-0.0956	-1.7626
1999/10/8	-1.0929	-4.9236	-2.6869	-5.4101	-1.9824	-4.9664			-1.2641	-0.4403	-0.3152	-1.2009	-3.8983	-2.9126	-0.8608	-0.1098	-1.7143	-2.4012	-3.3392	-1.1236	-1.0762	-3.252	-2.3515	-2.7972	-4.1591	-5.2144	-3.9848	-3.6893	-3.4951	-2.2727	-4.5509	-2.1678	-2.0599	-0.9466	-1.7382	-1.2207	-0.5675	-2.0427	-3.0812		0.4	-2.7094	-0.5059	-1.4068	-2.099	0.4151	-0.9547	-3.445	-2.0335
1999/10/11	0.7182	-1.4286	1.5606	8.7638	-0.3371	0			-0.9434	-0.0632	3.1621	-2.5414	-0.3527	-1.4286	-2.4602	-3.2967	-0.5814	0.2381	-1.2727	0.1136	-2.0852	0.2801	-3.1686	4.5564	0	-1.5892	-0.3953	0.4032	-0.4024	-1.6279	-0.2509	1.9268	-1.7208	1.5639	-1.2714	-3.0418	1.2557	-0.2844	3.1792		-2.5896	-2.4473	-2.7119	-4.0428	-1.072	-1.3229	-2.3293	-0.6938	-1.0989
1999/10/12	1.1519	-3.6232	-0.9456	-0.0848	0	-2.2599			0.6803	0.4425	1.4559	1.4739	1.7699	1.4493	1.632	-1.7045	0	1.4252	1.2891	3.0647	0.3704	3.7709	0.3927	1.7202	0.4717	1.118	3.1746	2.3092	2.2222	-0.2955	-0.3774	3.2136	0.7782	4.876	0.8399	0.7843	0.5637	1.1407	0.9337		0.9202	2.4221	1.4808	-0.8055	0.6192	1.8014	0.7401	0.7984	0.9877
1999/10/13	-1.5184	-1.1278	0	-4.4992	-2.1421	-3.1792			-0.8108	-0.4405	-2.4169	-2.4581	-2.7826	-2.4286	-2.9197	2.4277	-2.0468	-1.8735	-2.1818	-2.2026	-2.214	-3.2301	-3.3898	-0.9019	-1.784	-2.8256	-1.3462	-2.3553	-2.7668	0.0593	-2.8409	-1.8315	-1.1583	-0.8157	-1.6102	-1.6537	-2.2422	-1.6917	-4.4403		-1.3171	-3.6318	-2.8326	-5.0593	-1.6923	-0.823	-2.6939	-2.1782	-1.467
1999/10/14	-0.6057	-3.8023	0.2387	0.3556	-1.2673	-2.9851			-0.2044	0	0.5418	-0.6873	0	0.1464	0.6015	-1.1287	1.4925	-2.0684	-1.6729	0.9009	-1.7925	-0.8345	-3.1039	-1.0239	-1.5296	-0.1264	-0.4873	-1.407	-1.0163	-0.0592	-1.2346	-1.4925	-0.0977	0.2467	-1.9752	-0.4946	0.4587	1.6252	1.5489		-0.308	-0.7011	-1.2367	0.9868	-0.4695	-1.2033	-0.9228	-2.2267	0.1241
1999/10/15	1.385	2.3715	2.9762	3.8087	3.6173	2.7692			1.57	1.5803	2.2325	3.1142	3.3989	2.924	1.9432	0.7991	2.6471	2.5995	2.8355	1.0045	2.7858	2.9453	6.2674	2.069	2.9126	1.519	1.665	3.9755	2.0534	1.6005	1.7763	3.2197	1.8573	1.0664	1.3241	3.0815	3.1963	1.5992	3.0505		1.8538	2.1183	3.3095	1.8893	2.044	1.26	3.387	3.5197	3.4696
1999/10/18	-2.1858	1.3514	-3.1214	-3.9249	-3.9414	-0.4491			-2.3522	-2.0535	0.9789	-2.5727	-3.8062	-2.6989	-3.8123	-0.2265	-1.4327	-2.7712	-2.9412	-2.7624	-3.0841	-5.7221	-4.7182	2.5901	-3.0189	-3.1172	-4.0462	-2.451	-2.4145	-2.2754	-2.521	-1.4679	-2.3992	-1.0552	-3.6932	-1.9286	-2.9867	-3.0556	-3.6078		-2.9323	-3.1115	-3.4632	-7.2251	-1.849	0.2489	-2.7846	-4.2	1.9162
1999/10/19	0	-4.381	-3.8186	0.2664	-1.524	-3.609			-1.5829	-3.4307	-4.4743	-2.411	-3.2374	-3.2117	-3.6585	-1.1351	-2.907	-2.2801	-3.4091	-0.5682	-3.2787	-2.4566	-1.7882	-5.3787	-2.6265	-1.9305	-3.3133	-4.4221	-1.0309	-3.8806	-1.1936	-2.2346	-1.6716	-3.7736	-1.6519	-2.8515	-3.5348	-3.5339	0.8637		-1.9792	-0.7136	-2.2422	-4.1351	-2.1978	-1.1585	-3.7911	-1.9833	-4.5828
1999/10/20	-1.0056	0.5976	0.3722	0.0886	0.5952	0.78			0.2098	3.2895	-0.3903	0.8235	0.7435	0.905	0.4747	5.0517	1.6467	0.8333	3.9216	0.5714	0.2991	1.037	1.2605	-1.6241	1.3986	0.5249	0.7269	-0.5258	0.4167	0.1242	0.2013	1.619	0.5	1.1083	-4.0192	1.7206	0	1.4851	0.8563		0	2.4259	0	0.5751	1.6051	3.9766	1.4886	0.5325	2.3399
1999/10/21	-1.1481	1.1881	-1.8541	-3.9823	-2.8402	1.3932			-0.2094	-1.3376	-4.4671	-2.1004	-1.6605	-3.5874	-2.9921	0.9836	0.5891	-2.4793	0.1887	-1.4773	0.8946	-2.6393	-3.5961	-4.4811	-3.4483	0.6527	-2.5773	-3.4884	-2.9046	-2.9156	-2.8801	-1.8744	-1.791	3.204	-5.5	3.3831	-2.6005	-2.439	-1.8868		-2.4442	-1.4912	-3.211	-1.0007	-0.9479	-0.3221	-3.1924	-0.1059	-2.1661
1999/10/22	0.9872	1.7613	3.1486	0.7373	2.4361	2.1374			2.1678	1.2266	1.9688	2.9797	2.6266	3.7209	5.1948	-0.3247	2.3426	3.2203	2.0716	2.4221	1.3793	7.5301	1.7217	1.8519	3.6735	2.4643	1.5873	0.7667	2.1368	2.492	2.6207	2.6743	2.3303	2.1242	7.1429	1.0587	3.034	3.5	1.0577		1.8519	3.5619	2.3697	4.3321	1.4354	1.6559	4.0107	1.3786	2.706
1999/10/25	-1.3801	-0.5769	-1.4652	0.183	-1.9025	-0.5979			-1.0951	-0.574	-3.3789	-2.7778	-3.1079	-2.8401	-3.7037	4.9946	2.8612	-1.642	-1.107	-1.9144	-2.7211	-0.9804	-1.4104	-4	-0.9843	0	0.5208	-5.4348	-1.4644	-1.1222	-1.2769	2.1395	-1.3861	0.24	-5.3704	2.9524	-2.0024	-1.9324	-0.1903		-5.0267	-2.4076	-2.963	-3.5986	-2.5157	0.5165	-1.371	-1.6736	0.2395
1999/10/26	-1.5743	0.3868	0.3717	0.1826	2.4242	-1.8045			0.692	-0.7056	1.9983	1.1905	1.1321	0.9231	1.1218	0.2068	1.3908	0.8347	0.5597	-0.1148	1.0989	2.1216	0.1431	-0.5051	1.8887	0	2.6943	0.4598	0.8493	0.8197	2.9952	1.0018	1.6064	0.5587	2.2179	-1.0176	1.6827	1.4778	1.8112		6.982	0.5286	1.4313	1.2922	0.8065	0.7115	-1.7937	0.7447	2.0311
1999/10/27	2.6659	1.1561	2.5926	5.4695	4.497	2.9096			2.4055	2.7132	5.3061	3.2941	6.1567	3.9634	3.8035	-0.2064	1.9204	2.4007	3.154	3.908	3.6561	2.0776	3.4286	4.5685	3.4146	2.2785	2.22	2.9748	5.6842	3.7523	4.957	2.7051	1.9763	1.8254	4.5948	0.9346	3.4279	2.9126	4.4944		4.1053	2.9798	5.174	2.4096	4.32	3.6107	4.0183	3.9071	1.7564
1999/10/28	-3.0006	1.3333	-1.444	-0.6914	-0.906	2.2321			-1.4765	-1.5094	-2.4031	-1.4806	-2.9877	1.9062	0.6107	-1.3444	-2.288	-1.9402	-3.0576	-1.8805	-2.1926	-2.9851	-3.0387	-1.0922	-2.0755	0.7426	-1.7769	-2	-2.988	-2.5316	-3.0227	-2.3705	-1.6473	-1.1691	0.9152	-1.6667	-1.0286	-0.6604	-0.8065		-3.5389	-3.1489	-2.3256	-4.083	-2.1472	0.3409	-1.6681	-2.1341	-2.1864
1999/10/29	-2.9149	-2.6316	-0.2442	3.3072	0.6857	-1.0189			0.4768	0.5109	-0.9531	2.3121	-1.087	-1.5827	-1.3657	-0.1048	-0.8264	-0.6595	2.0408	0.1127	-0.0975	0	-0.5698	-0.9816	-1.8304	-0.9828	-1.206	-1.2472	0.4107	-0.804	-1.1688	-0.8993	-0.7882	-1.6562	1.451	0.7533	0.2309	2.6591	-3.9747		0	0.5272	-0.3663	-1.1544	-1.2539	0	1.3393	-0.3115	0
1999/11/1	0	-2.1236	-1.3464	0.674	1.8161	-1.9118			-1.3559	1.2071	-1.4435	-1.9209	-1.2821	0	-0.1538	5.0367	1.3889	-0.8299	-2	3.3784	-1.8537	-2.3776	-3.1519	1.2392	-1.3739	0.7444	-1.3225	-1.1481	-1.8405	-0.8728	-0.4599	1.9056	-0.6951	1.2831	2.6222	0	-1.6129	0.8326	-1.223		-1.5723	-0.8741	-0.2757	-1.7518	2.381	-0.8683	-1.3216	0.3125	3.1765
1999/11/2	0	-1.3807	-1.861	-3.682	-0.7804	-0.5997			-0.4811	4.1431	-0.2441	-1.3825	-0.3711	-3.5088	-0.6163	-1.3986	-0.6849	-0.251	-0.5566	-0.4357	0.2982	-1.4327	-0.2959	-1.1016	0.0995	-1.2315	0.2062	3.6005	-0.625	0	-0.066	-1.6028	0.1	-1.0293	0.6388	0.9346	-0.7026	1.3761	-0.0952		0.639	-1.5873	-1.3825	-1.7831	-1.3953	-0.457	-0.625	-0.2077	-2.2805
1999/11/3	0	-2.2	-2.0228	-4.2572	-1.6854	-0.6033			0.0691	0	-0.571	-0.9346	-0.9311	-1.9697	-1.3953	-3.1408	2.069	-0.4195	0	-1.7505	-0.3964	-1.7442	-0.5935	-1.4851	-0.497	-1.6209	-0.2058	-2.3543	-0.8386	-0.6289	-0.5945	-2.4434	0	-2.56	-1.0964	1.2037	-0.3538	-4.3439	-2.5739		-0.6349	-1.0753	-0.9346	-0.1513	-0.6289	1.3007	-1.5274	-1.6649	-0.2334
1999/11/4	0	-0.818	-0.5161	-0.8167	-1.9429	-2.5797			3.9337	-2.0494	-0.4922	-0.7075	-0.3759	-0.9274	-2.5157	1.4644	0.6757	-1.2637	-0.7463	-2.2272	-1.194	-0.5917	-1.0448	-2.8894	-1.7982	-0.8872	-1.7526	-0.1148	0	-0.3165	-1.5282	-1.7625	-0.3996	0.1642	-0.9918	-1.4639	-1.7751	0.3784	-4.1096		-1.065	-2.808	-1.4151	0.7576	-1.2658	-5.3625	-2.1898	0.2116	-3.1579
1999/11/5	3.0637	0.4124	-0.1297	0.5489	-0.8159	2.8037			-0.9296	0.9231	-0.5771	0.2375	-0.3774	0.624	0	0	-1.0738	0.5119	0.5639	0.4556	-1.3092	1.6369	0.6033	-0.7762	-0.1017	0.7673	1.469	-0.2299	-0.6342	-0.127	0.4049	0	0.1003	-1.0656	0.0589	-2.0427	-0.1205	1.2253	0		0.3229	-1.3979	0.0957	-0.6015	-0.1603	-0.1596	0.653	1.056	-0.8454
1999/11/8	0.1784	4.9281	1.4286	-2.1838	0.1175	2.1212			3.4853	-1.0976	0.9121	0.5924	0.3788	1.3953	0.6452	0.3093	0.6784	1.6978	-0.7477	0.907	0.5102	0.5857	1.949	-1.4342	1.0183	0	0.6205	-0.8065	1.2766	0.445	1.2097	0.8499	0.2004	-1.9884	0	0.8531	0.7238	0.3724	-0.102		-0.6438	1.1342	0.7648	0.6051	1.7657	2.5979	0.5561	0.627	0.8526
1999/11/9	0.1187	0	-0.6402	-2.0465	0.7042	-1.1869			-1.101	-2.4044	-1.9721	-0.4711	1.5094	-1.5291	0.8013	-0.925	1.0782	-0.6678	-0.9416	-1.236	1.5228	-0.5822	-1.9118	0.3968	-0.2016	-0.3807	0	-1.0453	-1.0504	-0.6962	-0.1992	-1.4045	-0.5	3.2122	-2.4146	0.188	0.8383	-2.5974	0.4086		0	-0.6542	-0.3795	-2.1805	-1.5773	-0.4675	-1.0138	0.3115	-1.087
1999/11/10	-6.9947	-2.9354	-4.5103	-3.7987	-0.3497	-0.9009			-2.7505	-1.3266	-1.5926	-0.7101	-2.0446	-3.4161	-0.318	-1.7635	-0.8	-1.6807	-1.9011	-3.2992	-1.5	-2.1962	-2.2489	-2.3715	0	-1.9108	-1.4388	-2.4648	-1.0616	-2.0395	-0.0665	1.6144	-0.603	-0.7371	1.3881	1.3133	-2.1378	-1.9048	0.2035		1.8359	-2.0696	2	0.538	-0.8013	2.3092	-2.514	-0.207	-0.7326
1999/11/11	-0.956	2.4194	-0.5398	-4.2448	-2.4561	-1.6667			1.1448	0.1921	-0.5963	-1.0727	-0.759	-0.3215	-0.9569	0.1056	-3.2258	-0.4274	0.7752	-4.1176	-1.0152	-0.4491	-0.6135	-1.4845	-0.202	-0.1299	1.0428	-2.7677	-0.4292	-0.7807	-0.1332	-1.215	-1.9211	-0.7426	0	-0.9259	1.9417	-0.4854	-2.5381		0	-1.537	-1.9608	-1.9113	0	-0.6121	3.916	2.0747	-0.369
1999/11/12	0.8366	0.9843	-0.4071	2.7835	0.4796	-0.6163			1.1984	0.7029	-0.5141	0.8434	0.5736	0	0.9662	4.0084	0.2778	0.2575	2.8846	-2.0859	-0.1026	-0.6015	2.1605	-0.411	1.8219	0.13	-0.2064	0.7426	-0.431	0	0.6	-0.5676	-0.3093	-0.0831	-2.7976	-2.3364	1.5476	1.0732	1.9792		-0.5302	-0.0976	-0.2857	1.325	0.1616	1.0393	3.4926	0.3049	1.9753
1999/11/15	0.8296	-0.9747	-1.4986	-1.7051	0.5967	-1.3953			1.3816	-1.3959	-1.9811	-2.27	-0.5703	0.8065	-1.1164	1.3185	1.9391	-0.6849	-1.8692	1.0025	0.2053	2.4206	-0.7553	0.5502	3.2803	-0.2597	-0.1034	-0.6143	-1.7316	-0.5246	3.7111	3.7108	-0.7239	0.4992	2.2658	1.5311	0.4689	1.7375	2.0429		-1.2793	-1.6602	0.382	3.6154	-1.9355	6.8571	2.9307	6.1803	-0.1211
1999/11/16	-1.5823	1.5748	-1.3831	-4.1837	-0.7117	-0.4717			-1.1032	-2.0592	0.9666	1.1002	-1.3384	-1.28	-1.2903	-0.4004	-0.8152	0	-4.1905	-1.737	-2.5615	-0.4431	-4.1096	-0.2736	2.4062	-1.9531	-1.8634	-4.9444	-7.2687	-0.9888	-1.2141	0.6422	-4.1667	2.2351	-0.5988	-0.4713	-0.2334	1.9924	-3.2032		-2.5918	0.0993	-0.666	-2.0787	-7.8947	-0.1783	-0.8628	-2.5763	0.4848
1999/11/17	1.6077	0.1938	3.3661	5.3248	4.6595	2.5276			1.3123	2.1025	1.8277	1.8138	2.907	1.7828	1.7974	0.9045	-0.137	2.069	0.1988	2.2727	0.4206	4.1543	0.9524	1.0974	-0.3759	-0.5312	2.7426	2.3407	2.1378	0.8655	1.5524	1.0027	2.0652	3.4008	1.0241	0.2841	1.7544	2.6047	0.3102		3.1042	2.2817	1.4368	7.2024	1.4286	0.8929	3.2202	1.763	1.4475
1999/11/18	2.4051	3.0948	1.7639	2.9323	-0.5708	4.9307			0.1943	0.3861	1.1966	0.7126	1.3183	3.3439	2.2472	-1.992	2.1948	2.4493	3.1746	2.963	4.5026	1.1396	2.044	1.7639	3.7736	2.2697	1.4374	4.0661	0.4651	4.0264	1.2739	0	2.4494	0.5482	0.3578	1.4164	1.1494	2.2665	3.4021		1.0753	2.3278	1.983	5.3041	0	-1.3451	-1.602	-0.0962	0.9512
1999/11/19	-1.7305	-0.3752	-1.6	1.0806	-0.3444	-1.1747			0.8403	1.1538	-1.1824	-0.9434	-1.487	-2.1572	-0.7849	2.7439	0.5369	-1.8961	-2.8846	-3.2374	-1.9038	-0.9859	-0.3082	-0.4	-0.9091	0.5222	-1.417	0.4884	0.463	-1.6497	-3.0189	-0.0903	-1.0395	-1.4019	-1.4854	2.3277	-2.0455	-1.8617	-1.4955		-1.4894	-2.5592	-1.8519	-0.1343	-1.4085	0.5023	0	-2.2158	-0.7067
1999/11/22	0.1887	0.3766	0.271	2.0408	-1.0369	1.6345			0.4487	1.9645	-0.5983	-0.5952	-1.3208	-1.7323	1.5823	3.1652	0	-0.7563	-0.5941	0.1239	-1.7365	1.138	-1.0819	-0.4016	-1.8349	2.3377	2.8747	-1.0936	-1.3825	1.1613	-0.6485	-0.9033	-1.8908	-0.7899	-0.6031	0.9099	-0.232	4.065	0		0.7559	-0.7782	-1.6038	-1.8157	-0.3571	1.0353	2.9135	0.3941	0.4745
1999/11/23	0.2511	1.1257	-0.1351	-0.0952	-0.6985	0.8772			-1.0849	-1.1809	0.6019	0.8383	0.7648	0.1603	-0.3115	3.164	-0.1335	0.4234	0.3984	0.7426	-0.2079	-0.8439	0.3125	0	1.4953	-1.0152	3.7924	0.1229	0.7009	-0.3189	-1.1749	0.3646	0.6424	2.4682	1.4563	2.3445	0.4651	-0.8681	2.3279		1.2862	0	2.1093	-0.411	0.8961	2.1555	-0.7494	1.2758	0.2361
1999/11/24	-0.3757	-3.3395	0.8119	2.0019	-0.7034	-1.4493			-0.7097	-0.1258	-0.4274	-1.4252	-0.759	0.8	-1.5625	-1.3011	0	-1.0961	-0.1984	-1.2285	-0.5208	-1.7021	-0.9346	-1.4785	-0.9208	-0.7692	-0.7692	-1.1043	-1.3921	-1.1516	0.3303	-1.6349	0.1064	0	0.7177	-1.3216	-1.8519	-0.1751	-1.088		-1.164	-0.9804	-0.6573	-3.7139	-1.421	0.6918	-0.4195	-0.969	-1.8846
1999/11/25	-0.1886	-2.6871	-1.2081	-3.4579	-0.9445	-1.1765			-0.9097	-1.8892	-0.6009	-0.241	-1.1472	1.746	1.5873	-0.2825	-0.4011	-0.9378	-0.994	-0.4975	0.733	-1.8759	-1.7296	-1.7735	-3.1599	-1.1628	-1.7442	-0.7444	0	-1.2298	-0.9875	-1.4774	-0.4251	-2.0979	3.266	1.5179	-1.8868	-1.7544	-2		-1.4989	-1.9802	-0.6616	-3.3571	-1.6216	0.2748	-1.4322	-1.272	-1.5606
1999/11/26	0.1889	0	0.4076	0.0968	0.1192	-0.8929			0.5902	-0.5135	-0.6045	0.1208	1.1605	1.7161	1.4063	1.6053	0.1342	-0.0861	0.4016	-0.125	0.104	-0.5882	-0.8	-0.9722	0.5758	0.7843	0.8876	0.625	0	-0.3932	-0.266	3.5614	0.4269	1.1905	-0.1725	0	0.2404	2.2321	1.1224		1.087	-1.0101	4.1865	2.8086	-0.9158	0.5139	0.6838	-0.2973	0.2439
1999/11/29	0.5657	-0.789	-2.3004	-3.2882	-0.5952	-0.1502			-1.4993	-2.129	-1.0426	-0.3619	-1.1472	0	-0.3082	-2.3234	0	-0.0861	-0.2	0.2503	1.3499	0.5917	-0.3226	5.1893	0.2863	-0.2594	1.6618	-0.8696	-1.1765	-0.3947	-1.0667	-0.905	-0.7439	-1.4118	-0.576	-1.4072	-0.5995	3.0568	2.3209		-0.5376	-0.9184	-2.1005	6.7577	-3.1423	-1.1588	-0.2547	0.8946	1.0949
1999/11/30	0.3125	0.7952	1.108	-2.9	0	-0.1504			0.7942	-0.4614	0.0878	1.5738	0.1934	-1.0736	-0.3091	-1.2369	-0.134	0.5172	-0.2004	-0.4994	1.9467	-0.4412	0.6472	0.5333	0.666	0.7802	-1.1538	-1.0025	0.4762	0.2642	-0.9434	0.274	0	0.0796	-1.6222	-2.3194	-0.7238	-1.8644	-1.2821		0.5405	1.4418	-0.3731	-0.9428	1.145	-2.931	-1.1915	-0.0985	2.1661
1999/12/1	1.9938	0.9862	5.0685	2.0597	1.1976	1.6566			1.4445	-0.3974	2.193	0.5959	1.3514	0.9302	0.6202	1.0597	1.2081	1.2007	0.2008	0.2509	0.9045	2.2157	0.8039	9.9469	0.9452	2.0645	1.1673	2.6582	0.7109	1.1199	2.1088	1.275	1.1777	1.5898	-0.6478	2.7397	0.8505	1.2953	5.5944		2.1505	1.3198	1.4981	8.2937	0	-0.071	1.3781	0.9862	0.1178
1999/12/2	-1.2828	1.1719	2.7379	5.0454	-0.5917	-0.1481			-0.2589	-1.5957	-1.5451	-0.8294	-1.1429	0.6144	0.3082	-0.858	0.5305	-0.2542	-1.2024	-1.7522	-0.6972	0.4335	1.9139	5.0663	-1.779	0.7585	-2.0192	-2.5894	0.2353	-0.2606	-0.8661	2.7878	-0.3175	-0.0782	0.5928	0.8	0	0.5968	-1.8921		2.3158	-0.8016	-1.7528	-0.5022	-0.7547	1.8486	1.9541	-1.9531	-2.3529
1999/12/3	-0.1238	2.1236	1.1421	-1.4409	0.2381	2.5223			0.584	1.8919	-1.0462	-1.4337	0.1927	0.458	2.4578	2.5962	0	-0.4248	2.4341	-0.2548	-0.6018	0.8633	6.7293	1.837	-0.0953	1.2547	0.0981	0.6329	-0.4695	-0.5879	0.2688	1.8373	1.4862	-1.018	0.6482	0.7055	0	-1.0169	1.7358		0.2058	0	-0.2817	0.1262	-0.3802	0.0349	1.4167	0.6972	4.9398
1999/12/6	-1.1772	1.7013	0.2509	1.6569	-0.9501	-0.4342			-0.8387	-0.1989	-1.7621	1.4545	1.7308	-0.7599	-0.2999	-1.4995	0.1319	-1.3652	-2.9703	-2.9374	-1.11	-0.8559	0	-3.3822	-2.3855	1.1152	-2.7451	-1.3836	-1.4151	-0.7227	-1.4075	-0.8591	0.6276	0.0791	-0.0585	-1.0508	-0.6024	-2.5685	0.3791		0.616	-2.5253	-0.8475	-1.3863	0.3817	4.6057	-0.1643	-0.0989	-0.9185
1999/12/7	-0.0627	-2.0446	-2.378	-2.3011	-0.4796	-0.2907			0.0651	-1.9269	0.6278	0.5974	-0.189	0.3063	-0.9023	-0.9515	-0.1318	0.2595	-0.4082	0.9211	0	-1.0072	1.3196	-3.2672	0.782	-1.2255	-2.0161	-0.7653	0	-0.0662	0.6798	-1.4731	-1.1435	0.9486	-2.3433	-0.0885	0.3636	0.0879	-2.1719		-0.2041	-1.3472	0.1899	0.1917	-0.7605	0.1001	0.2469	0.7921	0.2317
1999/12/8	0.3137	-3.4156	-1.4103	-2.2571	-0.4819	-0.1458			-1.8205	-1.2873	-1.5152	-1.1876	-1.8939	0.3053	1.3657	-0.0961	-0.7916	0.2588	-2.2541	-1.043	-1.1224	-0.8721	-1.7366	-1.0856	-0.8729	-1.861	-0.823	-0.3856	-2.1531	0	-1.9581	0.7916	-0.9464	-0.9397	-1.4397	-2.0372	-0.1208	-0.3512	0		-2.045	1.5756	-1.2322	2.7423	-2.4904	2.5325	-1.1494	-1.3752	0.578
1999/12/9	-0.3127	1.7682	2.4707	1.1044	-0.7264	0			0	-3.1572	-0.6335	-1.5625	-1.9305	0.6088	-0.7485	-3.6538	-2.7926	-0.6024	-2.0964	-1.581	-0.4128	-1.4663	-2.2091	3.9024	-1.6634	1.0114	-0.8299	-1.0323	-1.2225	-0.4636	0.551	3.3159	-1.2739	-0.3953	-0.1826	-0.2712	-3.2648	-1.3216	-1.834		-4.2797	-1.8614	-0.1919	1.1794	-0.7859	1.8525	-0.1661	0.0996	-1.7241
1999/12/10	0.4391	1.1583	0	-1.6882	0	-0.7299			-0.0662	-1.7009	-0.7286	0.3663	-0.3937	0	-1.0558	-3.5928	-0.2736	0.3463	1.2848	0.9371	-0.1036	0	2.4096	-1.8779	1.2935	-0.2503	-0.1046	0.3911	0.9901	1.4637	2.1233	0.3378	0.2151	0.1587	0.3049	1.9039	-0.875	1.0714	-0.1967		2.5082	-0.843	-1.6346	5.2147	0.7921	1.3401	-1.4975	-0.0995	-0.5848
1999/12/13	-1.0618	-1.9084	4.9492	-1.4141	-2.0732	-0.2941			-1.1928	-1.5862	1.7431	-2.0681	-1.3834	-0.4539	-1.0671	1.5528	-0.2743	-2.0708	-1.6913	-1.8568	-0.7261	-1.0417	5	0.4785	-2.1611	0.6274	-1.6754	3.8961	-0.2451	-0.7213	1.2072	-1.3468	-1.9313	0.2377	-1.8237	0.1779	-1.5132	-1.0601	-1.1823		-0.6383	-1.4878	-1.8573	-1.516	0.7859	0.3149	-2.1115	-0.6972	-1.2941
1999/12/14	0	4.0856	4.3531	1.4344	-1.4944	3.3923			-0.2012	3.0769	-0.2705	-1.2422	-1.002	-0.304	1.849	-1.9368	-0.8253	-0.6167	1.0753	0.6757	0.3135	2.8571	1.5406	0	2.3092	2.9925	-1.8104	-0.625	0.2457	4.2933	6.0305	1.6212	0.3282	0.3162	0.1858	2.7531	0.7682	5	-0.2991		0.7495	0.3236	0.1992	7.164	0.7797	-1.5694	0.6903	0.3009	0.5959
1999/12/15	1.5783	-1.6822	-3.3604	1.9192	3.0341	-2.5678			1.6801	1.3504	0.9946	0.6289	2.4291	0.9146	0.6051	0.2079	4.577	2.7482	0.6383	2.5503	2.1875	0.5848	0.2759	-7.2619	1.5702	0.1211	2.82	1.2579	1.4706	1.0133	-1	0.084	1.5267	0.4728	1.9159	0.0864	1.7789	0.3401	0.1		9.9894	10	2.8827	1.2155	0.3868	0.3508	2.3136	2.2	1.5403
1999/12/16	-1.0566	0.1901	1.6787	-3.2706	-1.5951	0.1464			-1.5202	-3.2258	0.5372	0	-2.5692	-3.4743	1.8045	3.4232	-1.8568	-1.2079	-2.7484	-2.8796	-2.5484	-2.4709	-1.7882	-5.6483	-1.9324	-1.3301	-2.7426	-3.2298	-1.9324	-1.9436	-0.8207	-4.4463	-2.1482	-0.4706	-1.698	-0.1727	-1.7478	3.0508	-0.5994		5.314	0.9775	-2.3188	-3.6026	-1.5414	-0.4449	-2.0101	-2.1526	0.1167
1999/12/17	-0.9422	4.9336	-2.9481	-0.9221	-1.4963	2.193			0.5369	0.2174	0	-1.875	-0.2028	-2.3474	-2.3634	0.3009	-1.6216	0.6114	-1.9565	-0.6739	-1.2552	-3.1297	-3.6415	-2.3129	0	3.0637	1.9523	-2.5674	-0.4926	-2.4936	-1.846	0.7024	-0.1098	-0.8668	-0.3085	-0.2595	-1.3977	-2.0559	1.407		-4.4037	-4.0658	0	-0.2831	-0.5871	0.8299	1.7094	0	3.2634
1999/12/21	0.1268	5.0633	-1.0936	-3.7229	-1.2658	4.4349			-0.8011	-0.3615	-2.4933	-2.5478	-2.8455	-2.5641	-4.0847	0.6	-1.0989	-2.7778	-2.8825	-1.2212	-2.2246	-4.6154	-2.6163	-4.4568	-1.5764	-1.5458	-3.4043	-3.8208	-1.9802	-0.9836	-1.9455	-1.5693	-1.8681	-4.6105	-3.2797	-1.9081	-2.0619	1.5953	0.5946		9.0211	2.9263	-2.7695	1.3629	-3.7402	1.8677	-3.9496	0.1	-1.8059
1999/12/22	-1.0766	-1.8933	-1.4742	-1.3963	-1.1538	-1.5068			0.1346	-2.3222	0.4566	-1.3072	-2.3013	-1.9737	-2.2082	-0.5964	-0.1389	-1.0714	-1.5982	-1.3736	-1.4085	-2.4194	-2.3881	6.3927	-1.8018	-2.0531	-2.6432	0.8219	-1.0101	-0.2649	0.463	0.0886	-2.7996	-1.6667	0.4479	1.1494	0	0.6612	1.6749		-1.4965	2.6471	-0.3052	-2.521	-2.454	0	-1.5748	-0.8991	8.046
1999/12/23	-2.5608	-4.9123	-4.9875	-4.4662	-2.4643	-5.007			-1.0753	-4.6062	-0.9091	-1.0596	-1.0707	-0.8389	-1.7742	0	-1.9471	-2.4368	-1.3921	-0.5571	0.989	-4.4628	0.6116	-6.5808	-3.4659	-3.6991	-2.3756	-2.7174	0.2551	-2.0584	0.7242	0.0885	-3.1106	-1.8644	-1.7834	-0.7867	0	-3.202	-0.0969		-4.2002	-2.5788	-2.449	-6.092	-0.2096	2.082	-3.6444	0.1008	-0.3191
1999/12/24	0.5256	-4.9815	-4.9869	-3.0787	-3.0585	-4.978			-2.2418	-2.1028	-0.4587	-1.7403	-0.2165	-3.5533	-2.4631	-5	0.1418	0.2775	-0.9412	-1.9608	-2.8292	-4.1522	0.9119	-3.5222	0.528	-2.6889	0.1159	-2.2346	-0.7634	-1.6949	1.5033	-2.3873	-5.3508	-0.6045	-0.2594	-0.5286	-3.4211	-5.0042	-2.9098		0.2799	0.8824	-1.6736	-0.4896	-2.1008	1.0994	-1.107	-0.7049	-6.19
1999/12/27	-0.1961	-2.7184	-4.9724	-5.5294	-0.823	-4.9307			-1.3899	-5.171	-3.5945	-2.0436	-1.9523	0.1754	-0.6734	-4.9474	-0.9915	-0.369	-3.0879	-2.4286	-1.2318	0.1805	-3.4639	-5.5556	-2.1008	0.6579	-3.2407	-0.1429	-1.2821	0.6897	2.2537	-2.7174	-4.397	-5.2997	0	-0.0886	-1.9074	-5.8929	1.4985		2.2326	1.2634	-2.5532	2.0295	-3.0043	1.6094	0	0	-8.1911
1999/12/28	0.8513	4.99	4.9419	1.7435	2.3513	-2.4311			1.6913	1.1745	0.8604	-1.2517	0	-0.5254	0	0	2.289	0.2778	-0.7353	0	1.8141	0.7207	2.9641	2.1849	0.9657	0.6536	-0.8373	-1.4306	0.7792	-1.0274	-2.204	-1.2104	1.0512	0.7339	0.3251	-2.305	0.1389	0	-0.689		0	-3.071	0	-0.3617	0	0.1712	-1.4925	2.5355	0.4957
1999/12/29	0.9091	-2.8517	-1.8006	0.7344	1.3514	-4.8173			0.7623	-1.0779	-0.4739	2.1127	0.4425	1.0563	0.8475	-1.7719	3.3566	-0.277	3.9506	1.0249	0.6682	0.1789	1.6667	8.3882	0.3188	3.3766	0	0.8708	3.0928	1.1765	0.6439	-0.5655	1.9506	-0.2732	1.2962	-1.9056	1.2483	1.2334	0		-7.0064	-2.9703	1.0917	-0.7864	4.646	-2.1795	1.4205	3.5608	-3.6991
1999/12/30	1.6731	5.0881	1.4104	0	0	2.2688			0.8253	3.6882	0.8571	1.7931	1.5419	-0.6969	0.1681	1.5784	0	0.6481	-1.1876	1.4493	0.885	-1.0714	0.2981	-3.1866	1.4831	1.005	2.8951	0.7194	-1	0.7524	-0.8317	1.6114	0.5102	-1.0959	1.7274	4.7179	1.2329	0.1874	0.6938		0.4892	0.3061	0.8639	2.1951	0.2114	2.0096	2.4276	2.1968	-0.128
2000/1/4	2.9114	5.0279	1.8081	5.2248	2.2667	1.0239			1.296	3.6378	2.4551	1.626	2.3861	3.1579	3.1879	2.3307	2.3004	1.7479	2.1635	2.1429	0.8772	6.6787	2.6746	1.4107	2.2965	1.1194	1.6413	3.8571	1.0101	2.3761	3.2903	1.2127	2.0305	4.2475	1.8868	0.265	1.6238	6.9224	2.4606		10.0292	2.5432	4.9251	7.6372	1.6878	5.6103	2.2789	-0.4673	1.4103
2000/1/5	-1.599	1.4184	3.5519	1.5012	0.6519	2.8716			-0.5387	0.78	0.3687	0.8	-0.8475	-0.3401	-0.3252	1.6269	-1.3228	-0.2712	-1.1765	-0.5594	0	-0.6768	-1.5919	-0.1546	0	0.369	2.3068	0.2751	0.25	-1.2599	-0.9994	2.3963	0.4975	2.3029	2.3457	-0.3524	0.7989	1.5748	0.8646		10	3.1746	0.3061	1.7184	0	2.5547	-1.1586	-1.2207	3.6662
2000/1/6	5.4375	-2.2727	-0.2639	3.413	4.0155	-1.8062			2.7082	6.0372	4.1322	3.1746	4.9145	4.6075	2.2838	-2.3479	0.8043	3.7171	4.2857	4.782	3.587	1.5332	5.2941	1.3932	3.6735	0.3676	10.0338	2.332	3.7406	7.4547	3.9748	5.4005	2.8465	3.8095	1.9903	0.7073	4.4914	1.292	4		6.7578	4.8077	5.0865	7.3025	3.9419	8.3828	3.6069	3.5171	0.7317
2000/1/7	10.0178	2.1467	2.9101	3.8504	3.2379	5.0167			1.8457	4.2336	3.6155	5.3846	6.9246	4.4046	1.7544	5.0273	4.5213	3.5839	3.4247	2.953	3.8825	4.8658	2.933	3.8168	1.8701	3.0525	4.5082	10.0536	2.8846	6.8125	2.1238	3.3305	3.7304	4.5038	1.9515	3.7752	3.5398	2.8912	0.1832		0.6029	1.2844	4.2594	-0.3047	5.7884	9.4491	4.4386	1.1019	5.3269
2000/1/10	1.5625	1.4011	0.2571	5.6144	2.0507	0.4777			1.0356	-0.9104	0.4255	0.8516	10.0952	1.4062	2.0376	0	1.5267	1.519	2.649	-0.2608	7.0707	0	1.0855	-0.8824	2.1256	4.7393	0.9804	1.4616	-0.7009	-0.0585	1.6043	-0.1653	1.3921	-0.4789	0.406	4.5685	2.8083	1.6529	4.936		1.573	3.9855	0.4643	9.8828	1.3208	6.6667	0.5	0.545	10
2000/1/11	-6.6313	-5.0086	-0.5128	-10.0301	-4.8463	-3.8035			-3.5874	-0.636	0	-5.5489	3.4602	-5.3929	-4.9155	0	-0.3759	-4.3225	-2.1505	0.1307	-3.9623	-5.6	0.1342	1.1869	-2.649	-4.9774	0.1942	-6.3625	-2.8235	-6.3817	0	-3.9735	-4.8055	-0.0802	-2.5997	-4.6117	-5.3444	-5.5285	-4.9652		-5.4572	-6.3589	-5.3604	-4.5433	-5.4004	1.7187	-4.063	4.5167	-7.419
2000/1/12	-3.9205	-4	-5.0258	-3.456	-3.4783	2.6359			-2.3256	-3.4139	-7.2034	-2.2989	-6.1873	3.4202	-2.9079	-4.8907	-1.5094	-3.0408	-4.8352	-5.2219	-3.1434	-4.5763	6.8365	-6.1584	-1.8465	0	-2.5194	-4.359	-2.1792	-2.1263	-8.1871	-3.4483	-1.6827	-1.5249	-1.5421	-3.2231	3.2622	0.5164	-4.1247		-5.8502	-3.1628	-0.8789	-7.5765	-0.3937	-1.5054	-3.1979	-0.5186	10.0451
2000/1/13	-1.3601	3.7879	-0.6784	0	-1.4157	4.3339			-0.6803	-1.2518	-0.3653	-1.3072	-3.9216	5.0394	0.6656	-0.8753	-2.9374	-1.4337	0.2309	1.3774	-1.0142	0.3552	-5.6462	-0.4688	-0.8911	4.5238	-3.4791	-0.134	-0.7426	-1.2141	0.1274	-0.8929	-0.978	0.0815	0.7229	-0.8764	-4.1312	-1.4555	-1.0516		-1.7399	0.1921	-2.8571	0.7882	-2.9644	0.0624	0.3571	-2.8671	-2.6667
2000/1/14	-1.9784	-1.6423	-2.1858	-0.1155	0.3916	-2.7692			0	1.6406	-2.6581	-0.9272	0.9276	-1.949	-4.4628	-0.1104	-4.0789	-1	-3.2258	-2.4457	-0.4098	-2.4779	-4.7872	-2.8257	-3.5964	-0.7973	-5.6643	-2.1477	-1.995	-2.0052	-5.2799	2.4324	-2.8395	-0.1629	3.4689	-1.5915	-3.4221	3.4752	-1.256		2.7825	-2.3969	-2.5355	3.9625	-1.4257	0.5923	-0.4448	-4.5617	-5.058
2000/1/17	2.5076	-2.0408	1.676	-3.1214	-0.2601	5.0633			1.7808	4.182	1.6949	0.5348	6.4338	9.9388	-0.173	0.3315	3.2922	2.3875	0	0.5571	1.1317	-1.8149	8.3799	0.8078	3.5233	3.6739	2.5109	0.4115	0.2545	2.5083	4.0296	4.2216	3.939	0.9788	0	2.0665	3.0184	5.9614	1.272		8.0394	7.2692	3.1217	7.3721	-0.4132	4.3074	1.8767	2.343	5.3274
2000/1/18	-0.1193	2.2727	3.8462	-3.58	-2.7379	4.9699			-0.2692	-1.9014	-1.3889	-0.266	-4.8359	-3.338	0.8666	-0.6608	-0.3984	3.4081	-0.7143	-1.385	-2.3398	2.2181	-2.1907	-1.7628	-1.9019	0	1.1715	-0.1366	0.5076	0.1288	-2.5823	-0.8439	-0.978	3.3926	5.6647	6.9542	1.2739	4.2789	-0.4831		-9.0357	4.1209	0.9082	-5.6049	-0.8299	10.0119	0.3509	0	-1.7914
2000/1/19	1.9713	-3.1481	1.8519	-0.1238	10.0536	0.4304			2.2267	-0.5025	0.5634	0.6667	-1.2704	-2.5899	-1.5464	1.5521	0.9333	0.3469	0.7194	1.4045	-0.4167	3.6166	1.3175	0.3263	-1.8367	-1.1074	-0.2105	0.2736	1.7677	1.672	0.3313	1.5319	-0.2469	1.6406	0.6018	-1.3992	-0.6289	0.076	3.0097		0.0835	1.9349	0.8	-1.8308	1.4644	9.9919	3.1469	2.4725	-0.3219
2000/1/20	1.6403	-0.5736	-2.7273	3.3457	4.5067	-1.1429			1.8482	-0.5051	4.7619	0.6623	2.7574	3.5451	-0.5236	0.4367	0.2642	0.3457	0.7143	0.4155	1.9874	-2.4433	4.0312	1.626	2.183	0.4479	1.1603	1.7735	0.2481	1.6445	3.3025	3.9396	1.8564	0.6149	4.6221	4.2571	0.6329	7.6689	-1.131		5.3378	0.0863	4.8611	0.1512	-1.0309	-1.6695	0.0847	5.0045	5.4898
2000/1/21	-1.0951	-2.8846	-2.2697	-3.8369	-2.2145	-4.4798			-1.4906	-3.7708	-2.139	-2.2368	-1.4311	-4.2796	0.5263	5	-2.8986	-1.3781	-1.8913	-0.9655	-1.0256	-3.9356	-1.75	-1.6	-2.0346	3.5674	-1.7727	-2.1448	-1.4851	-0.7467	-1.2148	0.4839	-0.486	1.2223	2.183	-1.0408	1.8868	-0.9873	-0.858		-0.2375	-3.4483	-2.9328	3.3719	-2.2917	10.0125	-0.254	-0.4255	5.2041
2000/1/24	-1.7483	0.5941	1.0929	-3.8653	9.6544	1.2103			5.6579	-2.0347	10.0182	0.5384	-1.4519	-1.6393	-3.6649	-0.6211	10.0407	-1.2227	-3.1325	-3.4819	1.5544	10.0559	-2.1628	-2.6016	-2.0768	0.5382	4.2463	-0.6849	-2.2613	-1.2539	4.6602	8.3467	5.2503	5.6604	5.6968	9.466	-1.7284	1.4957	-2.1154		3.1746	2.6786	10.039	9.9805	-1.919	10.0091	7.8098	3.5897	9.9903
2000/1/25	0.2372	2.7559	-1.0811	0.5188	-2.5	-1.9432			-2.6775	10	-1.4901	10.0402	0.9208	-1.3636	0.7246	1.5625	8.3847	1.061	3.4826	1.8759	2.7551	9.9831	1.4304	3.8397	6.4687	-0.4283	-2.8513	4.8276	2.8278	0.6984	-2.7829	1.037	-1.3921	-3.8571	3.4649	-0.2217	2.3869	-3.7895	2.4558		-4.7692	-4.087	6.1116	-5.2678	3.6957	-0.3507	-0.315	-2.2277	-3.4392
2000/1/26	1.3609	1.1494	2.0492	3.2258	-0.7804	2.7439			-0.3199	0.3497	-3.5294	-4.2579	-1.8248	1.8433	1.259	2.6667	-5.802	0.35	0.4808	-0.1416	-1.6882	10	-3.7179	-0.9646	-0.498	4.8387	-1.0482	0.3947	-1	-0.7566	-1.3359	-5.0587	3.5294	0.1486	-0.9767	-0.8889	-0.7362	0.8753	-0.6711		4.9273	-1.7226	-3.172	2.3364	0.2096	4.1201	0.7899	-2.9536	7.3973
2000/1/27	1.9848	-3.7879	-3.7483	-4.5	0.6742	0.5935			-0.1926	-0.1394	1.0453	-0.1271	-1.3011	-2.8658	-1.5986	-2.997	1.2077	2.0924	-2.8708	-1.844	-0.404	10.0699	-1.3316	-1.7857	-0.4004	1.5385	-1.4831	9.9607	-1.7677	0.8259	0.6447	3.3977	-1.4773	-1.5579	2.0197	5.9791	0.618	9.906	-0.0965		3.5412	0.738	4.4828	7.4886	-2.3013	-0.9743	-1.7241	2.2609	2.7211
2000/1/28	1.66	-2.7559	0.9736	2.4869	5.2455	-0.4425			-0.3215	0.3489	3.4483	4.3257	9.2279	0.6211	3.2491	-2.4717	1.432	0.7686	0.9852	2.8902	-2.0284	-1.1436	0.9447	1.157	3.4171	0.202	2.1505	10.0119	1.0283	2.7095	-0.4484	-2.4645	-1.7301	3.165	9.2081	1.9041	1.9656	-0.9868	-0.4831		10.0372	0.9158	0.5776	1.9541	0.8565	2.6104	-3.1898	0.7653	-3.5596
2000/2/14	7.8829	3.6437	4.9587	9.9617	10.0742	5.4815			7.4194	10.0139	10	9.6341	10.1724	8.4877	8.3916	5.0686	8.9412	7.2881	9.7561	9.1292	8.5921	10.0257	9.492	6.8627	9.2323	5.3427	10	9.9675	9.1603	9.3252	7.4646	10.0306	7.277	8.6194	8.5582	9.1349	8.5542	8.505	11.7476		10	9.8911	10.0082	9.9583	8.0679	10.6067	8.7315	10.3797	0
2000/2/15	-1.8267	-2.9297	2.3622	-1.2776	-2.6012	-4.4944			3.3634	0.3793	2.2727	-4.4494	6.2598	-1.707	-3.2258	5.0251	-1.7279	-4.9763	-2.8889	10.0386	-3.8132	-0.5841	0	0.7645	-3.9146	-3.445	0.2871	10.0493	-4.8951	-4.8822	-1.3772	-1.531	2.407	-3.4297	5.6311	-5.5168	4.4395	-3.2456	-3.649		8.7224	-4.2114	4.3997	4.2061	-4.3222	9.9965	-4.5455	-3.5168	9.4421
2000/2/16	-4.6784	-0.4024	5.1282	10	-4.1543	-1.4706			9.9942	0.5038	2.6667	-1.0477	5.0074	-0.1447	0	4.9761	-0.8791	1.0806	2.5172	10.0585	-1.1893	3.4078	8.4249	2.8832	-0.9259	0.3964	8.3969	10.0269	-0.7353	-3.9528	1.5179	1.3428	8.9744	6.7549	3.1618	2.6174	8.1828	-4.557	-0.6312		9.4915	-4.7414	5.5	9.0909	-3.0801	9.9887	-2.5397	8.5578	5.8824
2000/2/17	-5.7446	-3.6364	-4.2683	2.9947	-6.8111	-4.4776			8.6107	-8.5213	-8.153	3.1765	-9.9579	-5.942	3	5.0137	-9.5344	-4.1118	3.125	-1.169	5.015	-10	-10.0225	-3.3923	-3.8318	-5.0346	-8.3627	-1.3019	3.2099	-2.027	-7.9545	-9.9721	-7.549	-2.9354	-9.8717	-8.6331	-9.6267	-10.0133	6.3521		-10.0103	4.0724	-10.0203	-10	8.2627	5.3817	-3.7459	-5.9124	-10
2000/2/18	3.0769	0.4193	-1.9108	-4.1537	2.7685	0			-9.9708	10	1.0998	-2.1665	0.1558	-0.9245	-4.5307	5.0347	-4.5343	-0.6003	-4.9784	7.6344	5.8262	-5.303	-0.3755	-2.1374	3.207	-0.4158	4.5149	7.5021	-3.5885	-1.3793	-0.8447	0.5422	5.3022	1.8817	2.9261	0.3579	2.5	4.2741	1.5358		2.5229	10	-3.085	-0.5556	-5.4795	9.3672	2.6227	2.948	-7.0782
2000/2/21	0.7463	-1.8789	5.0649	3.2503	-1.6164	5			-4.1599	10.0249	3.3411	2.5641	-3.888	1.5552	-1.0169	5.0413	0.1284	2.5022	-1.139	1.0989	-1.2635	-2.2667	-1.2563	1.4041	9.9812	-3.0271	6.1581	-9.9693	0.4963	4.3865	2.6212	0	-2.719	5.5409	-4.1106	0.4993	-2.439	-3.1095	10		-10.0112	9.9605	-3.882	-9.9814	2.0704	-9.174	4.122	2.7882	-8.1488
2000/2/22	-3.3618	5.1064	0.1236	0.6296	0.2191	0.4464			-1.3529	-2.8297	-1.5038	-3.9773	-2.2654	-2.9096	-0.5137	5.0354	-4.7436	-2.2727	1.1521	-4.8419	-3.7477	-3.1378	-0.6361	3.2308	-5.9075	-2.7987	-2.2511	-4.77	0	-3.1669	-3.1928	7.6271	-3.0021	-3	-3.0048	-1.8453	-4.3478	-0.1459	-9.8549		-2.6103	-9.9928	-0.4039	-7.8196	2.0284	0	-2.2169	-6.3783	1.1572
2000/2/23	-2.3585	-2.834	3.0864	-5.8394	-3.4973	3.7037			-3.6	0	-1.0687	-2.6036	-3.9735	-0.6309	-1.7212	-5.0187	-2.5572	-0.7752	-1.8223	3.2191	-3.0389	2.6761	-5.5058	9.9851	1.9108	4.9834	-4.783	-9.3023	-0.4938	-1.3836	-1.1214	-2.0043	-2.9883	-3.5438	-1.9827	-4.7722	-3.9773	2.3375	-3.4746		-7.1474	-7.4281	-2.8386	4.0844	-1.7893	-10.0028	6.5587	-4.2287	-3.2412
2000/2/24	1.4493	1.0417	0.479	5.5371	2.9445	1.2857			2.3711	-3.8439	1.929	0.8505	1.7241	1.9048	0.8757	-4.9685	0.9669	0.8681	0.232	9.6579	1.0774	1.3717	2.981	-2.5745	0.8036	2.0042	2.3256	7.9882	-0.2481	0.5102	2.0013	7.3776	1.1001	2.2044	9.9874	7.6689	3.5503	-0.2855	2.2827		10.0344	7.8516	2.2538	0.9487	-0.8097	0.8538	0.6079	2.3712	3.7438
2000/2/25	-1.7857	-0.6186	-2.3838	-3.6726	-2.4202	-1.2694			-0.6369	4.4821	-1.5897	0	0.8475	7.9439	-0.6944	-0.4979	0	3.2702	-0.463	1.8349	-2.7132	-1.0825	-2.3684	10.0139	-3.6315	0.3102	-2.8182	-2.1918	-0.2488	-1.0152	-1.8967	5.4422	1.9587	0.1961	7.5862	-3.385	-2.7429	-1.7895	0		-1.2492	-1.28	0.6531	-5.9376	-1.4286	-2.4011	2.7946	-0.5591	-0.4748
2000/2/28	3.3333	0.8299	0.7326	5.0109	3.2694	-1.4286			6.1772	10.029	5.3846	3.253	4.2017	9.9567	5.4196	1.0842	3.6936	2.0833	4.8837	10	1.5936	9.9863	1.8868	9.9874	1.8382	0.5155	5.145	9.9907	1.7456	3.0128	1.3333	10	5.2295	4.2401	10.0071	4.9635	6.8155	1.895	3.6052		6.1354	2.107	9.9757	9.8547	0.6211	1.3878	9.9927	2.0884	4.1031
2000/2/29	3.695	4.1152	3.2727	9.9585	4.476	5.0725			-0.2744	2.2129	1.5328	0.4667	-2.0968	9.9738	1.3267	-4.0429	-0.6596	-1.3878	4.2129	9.9918	1.6667	2.2388	-2.1164	10	0	3.4872	-1.7794	3.9049	2.9412	3.2981	-1.5789	10.0293	-4.3611	-1.8773	10.0032	-3.338	-2.2002	6.5093	6.7937		-6.4362	4.5238	0.3687	0	1.2346	0	0.8016	-1.8096	-3.1164
2000/3/1	-0.7353	3.1621	5.0469	4.5283	-1.9854	4.9655			2.4766	-2.8866	1.0065	5.5749	-1.318	10.0239	-1.1457	4.9871	1.4608	1.7384	-1.2766	-4.5421	-0.9643	-0.365	2.1622	-7.7325	-2.3466	0.892	2.9891	-3.9216	2.381	-2.7711	3.3422	-8.3156	-0.2121	0.3827	4.6792	-4.1007	0.1125	-3.0893	1.6292		-2.293	-2.6576	-2.4982	-0.0827	2.2358	9.7838	-0.2651	4.0064	-2.3652
2000/3/2	-1.4245	4.9808	0	4.0614	3.4115	-1.7083			-2.7927	1.1146	1.9217	1.7602	9.182	9.9783	1.1589	4.9959	-1.178	-1.6273	0.8621	-4.7582	3.0185	-3.1746	-1.455	6.2288	2.1257	-1.277	5.8927	1.1905	-1.6279	-1.1772	-0.7115	-2.907	-2.4442	-4.0661	-3.8516	2.7757	10	-1.9404	-2.4427		1.6297	1.248	5.049	0.1241	-2.1869	0.5809	-1.6611	-2.5424	4.6512
2000/3/3	4.5665	-0.365	0.3352	-3.6427	2.268	1.4706			0.221	2.3622	2.0251	-0.8649	-1.9878	3.3531	2.455	0.078	-1.1921	2.7295	0.2137	1.1466	2.741	-1.1349	5.7718	-2.0256	-0.543	-0.199	1.0797	-1.3445	7.0922	2.3197	0.1954	0.2994	-0.2179	2.4503	-3.7135	0.6569	-1.5322	1.0601	3.2864		0.1924	1.3097	-0.2152	-2.3554	1.626	-3.9583	-0.2703	3.1621	0.3704
2000/3/6	-3.2615	-3.1136	-5.0111	-9.3609	-7.3589	1.8445			-5.8986	-6.359	-3.9014	-0.5453	-6.8643	-10.0191	-3.8339	-4.5986	-3.0831	-2.657	0.2132	-4.8583	-0.276	-2.6786	-7.1066	-10.0109	-0.9099	-0.6979	-8.2545	-8.6031	2.649	-2.3284	-0.7152	-9.9701	-0.6659	-1.0989	1.8828	-5.0761	3.2158	-6.4336	-3.7121		-5.5698	-9.0494	-9.3458	-9.9873	2.2	-9.5629	-9.2818	-3.6782	3.1365
2000/3/7	8.5143	-3.4026	-3.8687	3.0785	2.1763	-2.8461			1.5231	1.862	0.2849	-2.4123	2.1776	-2.2269	-0.1661	4.9837	0	1.3234	1.9149	10.0426	-1.7528	1.5727	1.3661	0	-1.1019	-1.6064	1.2184	6.8034	1.5054	4.7051	-1.3098	-2.2546	-1.0056	-0.4575	-9.9851	2.6738	-2.3116	-0.1495	2.203		0.8814	4.4314	0	-1.7395	6.6536	0.4703	0	0.3182	-3.3989
2000/3/8	-2.317	5.0881	5	-1.4451	2.2364	2.7963			4.2123	0.8065	1.9886	-0.7865	0	-1.5184	1.8303	-0.3891	1.9364	-1.0612	-2.714	3.7896	0.7512	0	-0.6739	6.0459	1.2071	2.0408	7.4074	0.349	-3.6017	-1.1983	-10.0199	4.4776	0.7901	8.8641	0.3311	1.6369	1.8519	2.8443	1.7706		1.5457	1.4412	7.8509	6.4115	-4.5872	-2.8087	5.8999	0.7137	5.5556
2000/3/9	1.3477	0.5587	-0.1161	7.5269	-1.0417	1.1658			0.7752	0.2667	1.6713	-1.9253	-1.3115	-2.3128	1.7974	-3.125	-0.9498	4.868	-2.3605	-3.1297	-1.6775	-3.2258	-1.0855	-4.447	-0.1835	5	-0.9483	-2.1739	-2.1978	2.9715	2.1386	-3.8961	-0.3359	-0.7841	-1.6172	-2.1962	-2.9293	-3.0568	2.118		0	-1.7364	4.9265	8.8129	-0.3846	5.9625	0.2821	3.7795	-1.6667
2000/3/10	-4.0426	-1.8519	-2.4419	-1	-3.1579	0.5122			1.9231	-0.4787	-3.2877	-1.6166	-2.1595	-0.451	-1.4446	4.7581	7.8082	-1.4949	2.4176	1.1538	-3.128	-1.3333	-0.9602	-2.506	-3.5846	2.2857	-3.5683	-1.1556	-1.573	-3.4747	-4.2599	-1.8243	-2.2472	1.459	4.1597	-2.8443	-5.2029	-0.3003	-5.037		0.6618	-2.9719	-5.6762	-3.0579	-3.0888	-2.7116	-3.8678	-2.4279	-6.3336
2000/3/13	-0.0554	5.0943	3.2181	6.1524	4.2391	-0.6369			5.0674	-4.4361	3.3286	5.6338	1.8676	-1.4723	6.3518	5.0038	2.1601	4.8722	0.2146	2.5856	-0.0978	5.5405	1.385	3.4272	2.3832	0.0931	0	-1.9784	0.6849	1.0372	-0.0754	1.3765	5.1724	3.9545	10.0161	3.621	2.0856	1.6566	2.1841		-1.4464	2.2351	0.5944	-10.8269	0.5976	1.0955	3.1456	0.6221	0.1905
2000/3/14	-3.2723	3.9497	-4.0416	-3.6332	-3.5454	-5			-3.8994	-1.566	-5.0034	-1.2222	-3	-4.9425	-0.1531	-4.9853	-1.7413	-1.1424	3.8544	-4.4477	-1.665	-1.5365	-3.1421	-0.9467	-3.6313	-4.093	-0.8123	-2.2018	-2.0408	-3.0193	-4.9811	-4.1412	-1.8579	-1.7867	6.3232	-1.3383	-2.6882	5.1111	-6.0305		-5.9373	-4.4534	-3.9143	4.2941	-3.5644	-6.757	3.1915	4.2504	-3.8973
2000/3/15	-0.8028	5.0086	1.3237	3.0521	0.5405	0.8097			0.267	-0.625	2.381	2.3622	2.5773	4.3531	1.3804	-5.0154	-2.2785	-2.2342	-0.6186	-2.5601	1.7928	2.2107	1.1283	-1.5532	1.6425	0.194	2.0018	2.2514	2.7778	3.3001	1.112	9.9858	2.2272	6.162	-0.4405	3.0897	2.2099	-1.0571	0.4062		-1.2057	1.4407	0.8455	2.0072	1.6427	3.2644	0.5498	0.6672	1.1869
2000/3/16	-3.1792	-1.6447	-4.9881	-4.9652	-4.5161	-4.9531			-4.2066	-5.7747	-1.4094	-5.2747	-5.6951	-8.1112	-6.8079	-5.0366	-6.3472	-5.5162	-4.3568	-8.0414	-3.3268	0.2545	-5.1604	-2.9126	-3.8973	-3.7754	2.8546	-5.8716	-5.4054	-3.7372	-3.2993	-7.8558	-4.793	-4.2565	-7.135	-4.9708	-6.4865	-5.2707	-9.3042		-9.0452	-7.6023	-4.6494	-5.7013	-3.0303	-9.2519	-4.853	-5.8174	-6.1584
2000/3/17	2.4478	1.0033	0.875	1.0082	3.1532	2.1127			2.3346	3.2767	3.0021	4.4084	2.6643	2.9004	5.8442	4.9615	2.7663	5.171	1.3015	10.0433	1.1134	6.2183	0.7353	1.25	9.9901	5.0302	9.974	4.4834	2.1429	1.0019	0.5686	2.7952	1.8307	5.0231	3.6033	2.4615	2.4277	0.7519	9.9911		8.2873	1.7179	3.1974	3.6383	1.6667	2.0244	7.3276	3.2838	2.5
2000/3/20	1.5734	4.9669	2.6022	9.9819	5.0218	1.2414			4.5627	3.114	4.5802	10	2.2491	2.0833	9.816	0	2.5572	1.8239	1.9272	5.5075	2.4024	6.9295	4.9635	2.2222	9.982	4.9808	10.0158	0.7463	1.8648	0.434	2.8271	3.1271	0.3371	4.1231	-2.2708	2.6276	-1.3544	5.1493	6.2449		1.6764	3.4667	4.5701	10.0155	1.8443	1.877	9.9732	5.9046	3.4553
2000/3/21	1.5491	5.0473	2.2947	1.6502	-0.6237	4.3597			1.3506	0.6838	0.3981	-0.6061	-0.3384	-1.0804	-4.7486	10.0244	1.3123	3.4268	1.4706	-1.1931	1.6618	-3.7989	-0.1391	0.9662	1.1447	4.2883	2.509	1.6667	1.373	0.9259	4.0848	-1.7139	6.7189	1.9007	1.0588	5.9254	4.6911	3.7615	-1.5267		-2.0072	0.8591	0.2963	9.9953	1.4085	-0.1228	-1.5216	6.7906	0.5894
2000/3/22	-1.1299	4.955	2.1251	4.4643	2.4059	1.5666			0.8713	-0.1132	-2.3133	4.1667	2.7165	2.3058	0	10	9.9741	-0.1506	-0.207	0.3774	-1.3462	-1.2776	2.6462	3.7081	-2.5869	0	-4.8252	1.7304	-1.5801	1.5291	-0.9811	0.5366	-1.7838	7.772	0.3783	-0.9669	2.4044	-1.0944	2.4031		3.5113	-1.1925	3.1019	9.9829	0.1984	5.253	-2.0396	-2.1419	1.6602
2000/3/23	1.0857	5.0072	1.8497	2.5641	3.5751	2.3136			2.7439	8.272	1.5562	-0.2927	0.8264	1.6607	0.7331	10.0337	-0.8245	1.2066	2.4896	9.0226	4.8733	0.5882	2.9851	-1.3841	3.9004	9.9738	9.9927	1.4324	3.4404	0.4217	-0.9909	1.2675	3.6325	5.3365	-0.174	1.8131	1.921	4.9793	0.3028		1.8375	2.931	6.9484	10.0078	1.7822	1.8361	3.0915	2.3256	1.633
2000/3/24	-0.5653	5.0409	4.0863	8.0303	-3.6489	3.2663			-2.1761	-3.2444	-1.2658	3.6204	0	-4.4341	-0.7278	9.9755	0.3563	-3.8748	1.2146	-2.069	-2.3234	-2.6901	-1.581	-3.6257	-3.8339	10.0239	10.02	-5.2957	-1.9956	0.8398	1.6166	-1.1199	-1.5464	-0.5477	-2.4107	-0.3425	-2.8272	-1.7787	1.5094		-2.7759	-2.8476	1.2726	0.5642	-1.9455	0.8031	-3.8556	0	1.8904
2000/3/27	1.4213	5.0584	5.0164	10.0281	10.0307	4.9878			0.1011	2.0011	2.6316	4.8159	4.7541	2.5641	3.9589	3.3945	6.2722	3.1783	5	2.2535	4.5671	9.976	2.9451	0.8495	3.3223	1.3738	-2.4287	1.5843	3.1674	1.4872	0.7576	2.465	2.4084	0.0459	2.0238	2.3368	7.7586	5.4997	10.0372		1.142	3.4483	1.5873	2.7349	2.7778	-3.9024	-0.0637	5.5481	3.8961
2000/3/28	0.8969	5.0617	0	-5.9273	4.5581	0.1159			0	-2.6511	3.616	-2.3423	-1.0955	7.5	-1.4104	-8.4499	-4.0089	2.1037	-2.2857	-1.0331	-1.0919	-2.1858	-0.6502	2.7677	-1.045	-6.776	-2.0535	4.5872	3.0702	3.1067	1.3534	2.0156	4.09	-6.1468	1.0793	2.1491	-0.7	1.78	-2.027		2.6112	5	-0.7812	-5.1195	5.0193	-2.7073	2.7389	-2.8499	-1.7857
2000/3/29	0.3889	-2.3502	9.9688	0.8808	-2.2242	0			-1.3131	0.3813	4.0609	-3.5055	-2.6899	-2.7685	-2.432	-2.234	-1.7401	-0.6623	5.4581	-1.9485	4.7838	-0.4469	-0.6545	-2.1077	2.2746	4.2081	-1.7789	-3.2456	-1.0638	-2.1035	-2.0772	-0.1912	0.1965	5.0831	-2.6551	-1.5122	-2.4169	-2.2486	-2.069		1.7882	-3.5714	-3.3465	1.3309	-1.6544	0.2435	4.8357	-4.2373	2
2000/3/30	-0.3874	5.0542	10.0094	1.5447	6.4604	4.9769			0.5629	-0.7054	-2.7439	0.478	1.4634	1.8223	8.7977	0.5412	0.1181	1.3333	-0.3697	-2.4131	0	2.0202	1.8445	1.4354	3.892	1.6153	-3.4282	1.0879	-0.4301	0.7549	1.7424	5.1724	0.4902	-0.9767	-0.0889	-0.0668	1.548	4.0256	-4.2254		4.4595	2.7984	0.611	6.4963	-1.3084	0.2429	-3.1934	5.1055	-1.6043
2000/3/31	-2.1667	-1.0309	10.0429	-4.4312	4.9573	4.9614			4.631	-2.4044	1.442	-1.5224	-2.2436	-5.2573	-1.4825	-3.5885	-2.4764	-3.4357	-0.9276	-1.8182	-2.0193	-1.7602	-2.0699	6.25	-4.2049	-1.9509	2.2773	0.3587	0.8639	-2.0749	1.8615	-3.1573	-1.9512	1.2682	0.5341	-3.6072	-4.9797	3.0713	2.0588		-3.881	-1.5212	-5.6005	4.6333	0.5682	0.0346	-4.5816	-0.9067	-0.5435
2000/4/3	0.2271	-4.9769	-3.1201	-5.8824	-3.6645	-0.7353			3.1128	-2.6316	-3.3993	-2.4155	0.9836	-0.8264	0.1368	-6.6377	-1.5719	2.4224	-2.4345	0.5926	-0.448	-4.2553	0.5284	-1.8868	-1.8356	0.2211	2.0301	10.0089	0.8565	0.0589	0.8772	-2.8213	-0.597	1.6234	-4.9587	-0.2772	0.3209	1.9666	-2.0173		-3.9031	-0.8943	0.0715	-10.0032	-1.8832	-2.2491	-0.128	-1.4379	1.5483
2000/4/4	-2.6629	-4.9939	-8.6151	1.1029	-4.4801	-5.291			-4.0566	-1.0351	-4.9264	0.7921	-4.2208	-2.8571	-4.3716	6.3123	0.7371	-1.9217	-4.7985	-2.7982	-3.5104	-2.807	-3.0223	-3.733	-5.0407	1.25	4.2362	-2.5995	-4.4586	-2.3529	-3.6232	-4.3871	-4.5045	-1.6431	-5.9317	-1.9458	-3.6247	-5.7861	-2.5735		-2.2409	-4.5119	1.3571	-1.8761	-1.9194	1.2389	-0.3846	-4.244	-3.5874
2000/4/5	0.6403	-2.1795	1.3216	5.3818	4.4248	5.0279			2.0157	5.6363	0.9421	4.7151	0.8475	-0.1225	2.4286	0.5	3.6585	0.2261	0.2016	0.0758	0.2799	2.8881	6.9106	-0.9401	1.7123	6.3907	5.5419	-2.1685	-0.6667	0	-1.1278	0.4049	0	-1.949	1.2545	-1.2048	2.1018	3.2258	4.1509		0.2865	-0.4296	0.4933	-2.0563	1.7613	-1.993	2.1879	2.5623	-0.8372
2000/4/6	2.6605	4.9803	3.7391	6.9703	2.1186	5			2.1687	-0.055	1.6	0	3.8655	2.9448	2.9289	-0.7463	2	2.1053	1.4085	3.7093	2.2326	2.924	0.507	2.847	2.6936	6.3481	-5.4842	6.7349	3.3557	3.012	3.27	1.3441	4.717	0.3313	2.3802	4.0172	3.0336	-0.0601	0.7246		1.3571	4.7455	1.122	3.4622	0.3846	-0.0892	0.7557	4.3889	7.6923
2000/4/7	1.1831	4.9938	0.8382	-4.0645	-2.4896	1.8237			1.3679	1.541	-1.706	-1.6886	3.8835	-0.2384	0.6775	1.5664	-1.8454	0.1473	0.3968	-0.5109	1.0009	-2.2727	-1.3871	-0.346	-0.6557	5.2632	-0.9259	1.1182	-1.2987	-0.7018	1.3255	0.2653	0.9009	0	-1.2739	1.3793	2.3134	0.4209	-1.1511		-0.4933	0.5766	2.9126	3.4176	2.1073	-0.6427	-1.5625	1.3583	0.1742
2000/4/10	0.5011	0.7134	-1.9119	-0.538	-0.9362	-1.99			-1.4425	1.355	-0.534	-1.4313	2.8037	0.5974	0.6729	-1.9741	-0.1175	2.8676	2.7668	-0.2201	2.7928	7.3256	3.8363	4.1667	0	-0.7317	-2.243	0	8.7719	1.2367	-0.7267	-0.8598	1.6865	1.4151	1.7742	1.3605	-0.7194	-2.994	-0.2911		-0.9207	2.8665	-0.6065	-0.4819	5.2533	-1.168	-2.2857	-0.9572	1.6522
2000/4/11	3.5457	2.8335	10	-1.9608	-3.1787	-1.8274			-1.8886	-2.8877	0	-0.2904	-4.5455	-1.3064	0.1337	-1.825	-2.3529	-1.644	-2.5	-2.2059	-2.1911	-4.9837	-4.064	-3.2222	2.6403	-6.6953	-0.1912	-4.7393	0.8065	1.3962	2.5622	2.7352	-1.7561	1.8605	1.2995	0.7383	3.9337	0.4321	-0.146		6.3617	-2.0701	-2.7119	-4.4275	-3.5651	0.5818	-0.2599	-0.8376	1.1121
2000/4/12	0.4815	-2.9851	-3.698	3.7931	-2.3957	-1.9648			0.3369	0.7709	0.8725	-1.5534	1.2698	-0.4813	-2.5367	8.0128	-0.7229	-1.2355	1.7751	-1.1278	-1.2545	2.6226	1.027	-0.3444	4.1801	-0.395	0.0639	1.1609	3.8	-1.6064	-1.6417	-2.5974	-0.7944	-1.6895	0.0313	-2.5316	-1.7928	-2.2741	-3.5088		-4.3683	0.7317	-2.0906	-5.8994	2.7726	1.1931	-3.4528	2.1654	-4.1455
2000/4/13	0.7455	-0.5917	5.76	0.7309	1.2727	5.2743			-0.7194	-1.2022	-1.5303	0.5917	2.3511	0.6046	0.411	-0.178	2.0631	2.7226	1.5504	0.076	1.1797	3.3333	-0.1271	0	-1.0802	-1.5863	-3.0632	3.7705	2.6975	0.3499	0.7983	0	0	0.5574	-1.1573	-0.2051	10.0406	3.4591	-1.5909		0.4919	1.7756	1.7082	-1.3462	4.1367	-0.8753	2.4966	3.1471	0.1765
2000/4/14	0.6871	5	-4.0091	-1.4512	-0.1795	5.01			-1.401	-0.5531	-2.7027	0	-0.6126	-1.5625	0.955	-1.4269	2.2592	-0.9312	-0.7634	-0.076	-0.3587	-2.043	2.2901	2.4194	-2.4181	0.7388	1.2508	-2.7646	-0.1876	2.8472	-1.2239	-0.1333	4.1041	1.4319	-2.5949	4.4521	-1.659	0	1.6166		-0.6993	5.3925	-2.6592	-4.8733	-1.209	9.8937	-2.1725	-0.6849	-1.4097
2000/4/17	1.9423	4.9887	-6.2254	-3.6145	-3.8669	2.958			1.9108	-3.059	-1.9444	-2.3529	-3.2357	-3.7851	-4.1892	0.1206	-3.6047	-2.0246	0.9615	-4.1825	-1.3501	-4.6103	0.6219	-3.937	7.6739	-7.3333	-4.7464	-3.8993	-4.6992	0	-2.3324	-3.8718	3.6538	1.0929	-1.5595	-3.8689	8.2474	0.9119	-3.0303		-2.9577	-1.5801	-2.9475	-5.5328	-3.4965	-0.4592	1.4805	-0.4389	-2.1448
2000/4/18	-0.7209	4.9676	4.0336	0	3.8354	-1.5755			0.7692	1.8359	2.1246	0.8032	0.6369	2.665	0.9873	-1.6265	0.2413	0.369	-1.5238	4.7619	0.7299	1.9563	5.068	1.171	-1.7075	3.2374	3.8908	2.9586	0.3945	0.904	0.7463	0.4861	-1.2059	5.3604	0.495	1.9782	-2.3377	7.5301	1.9531		1.2337	3.4404	0.8889	3.2104	1.2681	0.9885	10.0133	3.2746	4.8402
2000/4/19	-0.6743	1.2346	-2.2617	-4.5833	0	-1.2241			-1.2882	-1.3521	4.9237	2.988	1.1076	0.8653	1.3966	0.7961	1.083	0.6618	2.5145	-0.2273	1.721	1.3544	-0.1176	-0.463	0.9063	2.0906	-0.0657	0.1642	0.3929	0.28	-0.1481	0.9675	1.0329	-0.6841	-0.5255	1.6722	-3.5461	0.3922	-0.4598		0.4301	-1.2565	3.0837	0.8407	-0.5367	-5.0571	10.006	3.2927	0.6969
2000/4/20	-0.5222	4.065	-0.4959	5.0218	2.7027	0.4766			-0.725	1.0851	-1.2558	0.8704	2.3474	3.799	-0.4132	-1.2151	1.1905	0	-0.1887	-0.8352	4.9866	-1.1136	0	0.6977	-0.6737	-1.7065	2.4326	6.4754	-1.3699	-0.7259	0.0742	-0.2053	-2.6952	-4.2617	-0.7923	3.9474	2.2059	-0.3906	1.3857		-0.2141	-2.0958	-1.7806	-2.2509	0.1799	0.6529	5.5342	3.4829	5.0173
2000/4/21	-1.8898	1.0742	-0.3322	2.2176	-2.4561	-0.5693			3.6027	-1.6949	-0.6024	-3.3557	-1.3761	-3.1877	2.9046	0.738	3.2941	-1.6801	1.1342	2.5268	-2.2053	1.9144	-2.0024	-2.4249	-3.2404	1.3889	-1.7972	-3.7721	-1.7857	-1.4061	0.4448	0.7545	-3.5339	0	-1.4975	-1.2658	-4.8561	-2.8011	-2.8094		-0.7868	-1.3761	-1.4503	-0.3838	-1.2567	0.717	-1.1423	-1.0268	-2.8007
2000/4/24	0.4815	-5.4106	-1.5	-4.8814	-1.1691	-5.0573			2.4436	0	0.4714	-1.7857	6.8217	1.8293	4.3011	0.6105	-0.2278	-0.8915	0.7477	6.4227	1.1275	4.8619	0.4808	-1.4201	-0.7009	0	-2.4837	4.08	-2.2222	-1.0839	4.3542	-2.1103	1.6832	-1.214	-1.8243	4.4872	-3.4972	2.9971	-3.2031		-1.8745	-1.7054	-1.8396	-4.6661	-1.8182	-3.0339	-0.4202	-2.4784	1.6949
2000/4/25	2.1832	-5.0051	-2.1997	-4.9893	-1.7288	-5.0251			0.8716	0.4598	2.815	1.9192	-1.7417	-1.6766	1.0309	-0.8495	4.4521	0.5997	-1.8553	-1.2632	-2.0583	-3.8988	1.0766	0	0.3137	0.2055	0.6032	-0.6149	2.2727	2.0185	-0.6365	-1.5299	-0.8763	-1.3655	10.0138	-0.9816	2.5465	-0.2798	-0.4036		-1.3226	0.7886	1.1994	-3.5923	1.8519	-0.7691	-1.2131	-0.8274	-0.25
2000/4/26	0.1563	5.0538	2.0761	-0.3001	-1.1111	4.9735			-0.091	1.2586	-0.1304	-1.0902	3.8405	0.9744	6.5051	-1.4688	-2.4044	0	-0.3781	3.2694	-0.5254	4.1667	1.0651	0.12	-0.3127	1.5721	0.9993	1.8561	1.2121	-1.0175	0.2847	0.6356	0.0982	-0.2769	6.5061	-3.1599	-1.5282	0.3367	0.9724		1.1169	-1.3302	-0.6667	2.1891	3.8182	-0.9688	0.6407	1.3111	-0.3342
2000/4/27	6.3996	0	-3.8136	-4.9661	1.1236	0			0.091	6.2712	-0.4569	-2.6052	-5.9744	-2.1713	-3.8323	4.7205	-4.8152	-2.161	0.1898	-2.2712	-1.8486	-2.2105	-3.5129	-2.8777	-3.6863	-2.7591	-2.5726	-2.7335	-2.7944	-1.5991	-2.7679	-0.5614	-3.3366	0.3702	-1.5272	-2.3033	1.8429	-1.5101	-4.5746		-0.4418	-1.9826	0.6711	-1.5953	-2.627	2.0633	1.7507	-0.4118	-4.0235
2000/4/28	1.0269	0	0	1.4252	-0.2778	0			3.3197	0.1595	0.1967	1.6461	1.8154	3.5758	3.4869	0	0.2353	1.2947	-1.5152	-1.0563	1.435	-1.6146	2.7913	1.9753	1.0586	0.692	0	-1.4052	0.2053	0.8706	0.365	1.8349	0.5076	1.0604	2.5947	0	-0.6667	-1.9307	0.1682		3.4024	2.1845	2.8889	1.3432	0.3597	4.5661	0	5.1388	0.524
2000/5/8	1.3069	-2.5589	4.7577	-4.84	-2.507	-5.0403			3.7412	-1.2208	1.767	3.2389	0	-1.1905	0.8424	1.0676	-0.8216	1.203	0	-0.6406	0	2.5164	1.889	-1.937	-1.2893	0.3436	0.677	-2.2169	1.0246	0	-0.5091	-1.1781	1.3131	-0.6387	-3.1395	2.4885	2.6846	-0.8686	1.5113		-0.5722	-1.6627	0.504	10.0091	2.8674	-2	1.147	1.9101	1.3901
2000/5/9	-4.0134	-5.042	-4.3734	-5.0041	-0.7619	-4.9894			-4.4124	-2.633	0.0643	2.8431	-3.5661	4.8193	-2.7446	-1.9953	-2.8402	-2.0802	0	3.51	-2.2989	-3.842	0.2317	-1.2346	1.7143	-1.9178	1.0087	-2.834	-1.8256	-2.359	0	-2.5245	-4.0877	-3.4894	-4.5618	-3.131	0	-0.1168	0.8271		-1.0791	-3.4622	-2.0774	-1.9942	-2.9617	-3.7755	-4.5361	-1.4884	-0.0857
2000/5/10	-4.1314	-4.9779	-6.3325	-1.468	-6.7179	-5.0279			-5.2818	-2.5938	-3.4704	-5.4337	-6.3174	-9.0805	-1.5951	-5.8084	-3.5323	-3.1866	0	0	-3.5294	-7.9911	-1.7341	-4.5	-5.3772	-5.3073	-5.3928	-4.3333	-4.9587	-3.4178	-3.5088	-4.4604	-5.9252	-6.47	-2.3585	-2.5726	-9.9907	-2.3977	-4.5939		-2.4	-4.0867	-4.2429	-5.2989	-4.1293	-4.6483	-8.4233	-3.3576	-4.8885
2000/5/11	1.0384	-5.0058	-4.8826	-4.9956	-2.7778	-4.9412			0.1406	0.0567	-1.3981	-3.9315	-2.7961	-1.5171	0.9975	-4.4501	-3.7879	-1.8809	0	-8.7197	-1.97	-6.2726	-5.8824	2.8796	-2.0356	0.1475	-1.3371	-4.0941	-3.0435	-1.8914	-2.803	-2.6355	-1.326	1.4242	3.4783	-4.2654	-5.6017	-2.0971	-0.4299		-3.5022	-3.4783	0	-4.8344	-2.4345	-0.4263	1.2382	-2.6636	-3.5167
2000/5/12	-0.4111	-0.9804	3.1589	-4.9815	0.1058	-1.3614			-2.0122	-0.3964	-0.3376	-1.9937	1.3536	-4.1078	0.4938	0.6653	1.0499	-0.4792	0	1.5163	0	1.4157	-0.625	-2.9262	-1.5584	0.2946	-3.5663	1.7257	0	-0.4353	0.3118	0.3094	-1.0078	0.7021	1.2449	-1.2023	-0.1099	-0.2448	-0.8636		0.3861	3.964	-3.8197	9.4073	-0.1919	0.6515	2.9121	3.8073	-1.4019
2000/5/15	-2.7348	-4.9505	-2.8708	-2.0388	0.2114	-3.2622			-3.8204	0.9096	-3.1843	-3.1049	7.0117	-4.2838	4.2998	-6.0806	-3.2468	-0.8026	0	1.1202	-2.9665	-4.5685	-2.1384	-5.6356	-1.759	2.0558	-6.1391	-3.125	-1.3453	-1.8114	-2.8749	-3.7008	1.6968	-4.1335	-1.4448	-2.5054	-2.6403	0.9202	-4.3554		-3.8462	0.6932	1.4297	-0.9028	-4.0385	-1.4426	-0.7923	-2.235	-2.5592
2000/5/16	1.2732	4.9479	1.9704	3.0723	1.2658	5.0584			4.2205	1.4648	0.9797	2.7624	4.2122	1.5385	2.1201	6.1928	1.745	1.2945	0	-0.3693	5.2268	2.3936	1.5424	1.3889	2.2381	2.8058	2.6793	0.7373	1.3636	2.4173	2.64	3.2826	1.0011	-1.8701	0.6238	2.79	3.1638	2.0061	0.3643		2.08	-0.9466	1.8794	-0.6941	1.8036	-1.4449	7.2447	-0.5862	1.9455
2000/5/17	-0.1572	1.4888	-0.7729	0.7692	-0.625	1.1111			-2.2868	2.221	-0.9702	0.2151	-1.1976	-0.2755	-2.7682	0	0.5277	-0.5591	0	0.7413	-0.656	-1.2987	-0.8861	0.6849	-0.9632	2.6592	0.6907	1.0979	0	-1.4907	-0.7015	-0.0775	-1.7621	1.9066	-0.093	-1.1429	-0.7667	4.7676	-0.4537		0.7053	-0.7819	-0.7686	-0.6553	0	0.7235	0.1596	1.0024	0.6679
2000/5/18	1.7314	1.2225	2.9211	-0.0954	4.717	0.4884			1.7552	0.3802	2.0294	1.824	5.4545	2.2099	2.3725	1.2591	2.8871	2.8112	0	1.5453	2.2642	0	1.9157	1.3605	2.6525	0.8862	3.5823	3.3484	2.4664	1.3241	2.9042	2.405	0.6726	-0.5613	-0.0931	1.6618	2.7594	0.1706	3.0994		1.8677	1.7513	2.0139	0.6157	3.5433	-0.775	1.9649	2.3935	0
2000/5/19	2.7334	-0.9662	0.473	0	-0.1001	0.243			2.0604	2.2727	3.0864	1.1591	10.0575	0.5405	4.1715	0.9817	0.7653	0.2344	0	1.4493	1.3838	6.5789	3.1328	1.6107	1.5504	5.7432	3.1641	2.014	1.0941	0.6845	0.5339	4.1667	2.2272	5.5503	0	2.3454	1.3963	0	0.5305		0.7639	0.3442	1.2908	-1.0052	-0.3802	-1.0097	-0.9375	0.2281	5.4976
2000/5/22	1.6566	1.3415	4.5198	2.0057	2.7054	2.1818			2.2066	5.7143	1.7299	3.5417	-0.9138	2.957	1.5573	3.046	1.6456	2.65	0	3.8571	3.7307	2.5926	1.7011	2.7741	3.3079	6.3898	3.4237	2.1459	2.5974	2.1632	2.6555	1.7455	2.0697	5.615	1.8944	1.875	2.8602	7.8365	3.7819		3.6391	7.6329	0.3748	0.7506	1.5267	2.6366	3.6803	0.9101	3.7736
2000/5/23	-1.679	0.1203	-1.982	4.9625	-1.6585	2.1352			-0.6013	-0.2503	2.0275	1.006	-0.2635	-0.6527	-1.2048	0.3774	-0.7472	0.6834	0	9.9725	2.6316	-0.361	-0.9558	-1.1568	-0.4926	-3.2432	-1.3793	-2.1008	0	-1.5124	3.6955	-1.2152	-1.174	-0.5063	-3.0783	-0.2045	0.5149	5.7399	0.9322		-1.4631	-2.7092	1.1949	-3.7248	-0.9398	0.1313	-1.572	-1.0147	0.0866
2000/5/24	1.557	2.1635	1.011	2.587	0.496	0.4646			3.0247	-1.6056	0.9615	1.3944	-3.0383	2.4967	-2.5499	-2.2556	1.3802	0.2262	0	5.0031	0	1.2077	0.7238	1.3004	1.5677	8.6903	0.4196	0.7725	7.384	0.7371	0.4989	0.6512	1.7279	-0.5937	1.6038	1.8443	-0.9221	-0.6474	0.6717		3.4892	0.6552	1.9926	0.9558	2.0873	-1.0112	-2.8336	2.221	0.173
2000/5/25	-0.0989	-1.1765	4.2766	3.3913	4.1461	0.2312			-0.3613	-0.7139	0.3175	2.7505	9.9455	3.4615	4.5506	-0.1282	4.4554	0	0	3.8714	1.7094	2.2673	1.7964	4.6213	1.8684	-1.3706	1.9499	1.9591	-1.1788	1.5854	0.2837	4.9605	3.2909	1.4505	2.7546	6.9752	4.757	7.2682	3.4195		0.7891	1.2205	1.3025	-0.4058	0.1859	0.2649	1.0074	-1.3928	2.3316
2000/5/26	2.2772	2.381	-2.5305	-1.0093	-0.9479	0.346			-1.4959	0.565	-1.519	-2.4857	-2.2305	0	0	0.6418	6.872	2.0316	0	-1.5482	7.0588	-2.3337	-2.3529	-1.4724	1.9139	1.5634	-2.1175	3.1746	0.994	-0.06	1.6266	-1.3014	-0.1028	0.0841	2.1084	-1.1285	-1.0859	5.4206	-1.5323		-1.4947	0.8842	1.2143	-2.5351	1.8553	-3.5849	-1.8373	1.3559	0.1688
2000/5/29	1.5489	5	-1.5219	-2.4639	0	2.069			0.8744	0.0511	10.0257	0.2941	-1.0139	3.9653	-0.1088	0.1276	-1.3304	4.2035	0	-4.601	3.6107	-0.2389	3.6145	0.8717	-0.3912	2.2805	-1.4655	-0.4858	1.9685	-0.3003	0.8351	0	0	2.8571	6.1357	-0.9512	-1.1976	1.7287	-2.1294		0.289	0.1594	0.7763	-2.3223	1.6393	0.1957	0.9626	4.4036	-0.8425
2000/5/30	0	0.7752	-2	1.3937	6.6029	0.2252			0.5931	3.2159	0	-1.2708	1.5365	-1.4303	-2.3965	3.8217	-1.1236	-3.2555	0	0.1832	-1.7424	2.8743	1.3953	-3.2099	-2.9065	-1.3378	-0.2125	-3.6615	2.3166	-1.4458	-2.2084	-3.5392	-4.321	-2.5327	-2.0845	0.5762	2.0202	10.0218	-1.9247		-3.098	-2.7049	0.1401	1.5692	3.7634	-0.1367	0.6356	-0.4271	-2.4639
2000/5/31	-1.6206	-2.3077	0.1855	-0.945	5.1167	-0.2247			2.6757	5.1929	4.0304	-0.297	0.2522	0.8464	-2.1205	4.4172	9.0909	0.2195	0	6.3985	7.7101	-1.0477	-0.6881	0.1276	2.5081	-1.8644	-0.7807	0.9291	0.566	-0.3056	2.3289	0.3597	10	-0.922	2.3559	1.5277	0.6931	-0.2772	0		0.2974	1.7989	0	-3.5112	4.1451	2.347	3.6842	0.0536	1.0453
2000/6/1	-0.8236	1.2373	5.6481	0.5204	1.3664	-1.9144			-0.8392	-1.1283	-2.9197	0.2979	0.5031	0.3597	0.6842	-2.7027	-0.3125	0.219	0	-0.4582	-0.5011	1.4118	0	1.9108	-1.105	6.3903	1.5021	0.0837	0.1876	0.0613	0.8966	-0.4301	0.9775	-2.3689	-0.5546	-0.627	0.295	-2.224	2.8157		0.2224	0.4016	-1.3986	-4.1727	4.6434	2.0638	-0.7614	-0.4823	4.1379
2000/6/2	0.8305	-0.8889	-1.1394	1.7256	-3.3698	1.9518			-2.3163	-0.9035	-5.4367	1.4851	-1.8773	0.4779	0.3398	9.2391	0.3135	-0.2913	0	-1.2083	-0.4317	2.4362	1.3857	1.375	0.5587	-3.2468	-1.2685	-1.6722	1.3109	2.5123	-0.6152	-0.6479	-0.6776	2.8596	5.6564	-1.2618	3.8235	1.9496	-1.1618		0.2219	1.52	1.2766	7.2405	-0.1585	-3.5761	-1.4322	-1.1847	0.4967
2000/6/5	8.3818	-2.2422	6.117	-0.933	-1.4821	-3.2658			-1.5048	-2.9271	-0.367	0.5854	-5.4847	7.0155	-3.6117	-2.6534	-4.1667	2.8488	4.6154	-2.8538	-5.7803	-4.3035	0	1.3564	0.2381	-2.4609	-2.2127	2.8061	1.6636	2.5105	-2.9574	-1.8116	-2.0468	-1.6007	-4.5605	-1.0863	-0.5666	0.6773	-0.5877		0.9594	-0.394	2.8711	-2.2663	-4.127	-1.9417	-0.7265	0.2725	-2.7183
2000/6/6	1.654	-0.344	2.7569	-1.4555	-0.177	0			1.5278	-0.4449	-1.2277	4.7527	0.6748	-0.7778	1.2881	2.2147	-0.8696	2.2727	2.5735	1.3189	6.4417	0	0.6834	-0.2433	4.1964	0.2867	2.1898	2.0678	-0.5455	0.8746	1.1339	4.797	4.1791	1.7123	-1.4889	3.1654	0.095	-0.4749	2.4493		4.1667	0.4747	2.0422	0.7729	-0.1656	4.5149	0.7841	0.5435	1.0161
2000/6/7	-1.803	4.9482	1.4634	2.3458	0.266	5.0058			-1.596	-2.3833	0.3729	-0.5556	1.4745	0.3359	3.0058	-1.7778	0.8772	-0.4167	0.3584	1.5385	-1.8732	2.1302	-1.3575	7.0732	-1.8237	-0.8576	2.1429	-1.1345	4.7532	-0.0578	1.5417	0.9859	0	0.5892	-0.3515	5.7608	1.0436	-0.0398	2.8854		-1.0526	1.5748	3.8692	-2.8284	-0.6633	-1.781	-1.4004	2.5405	1.634
2000/6/8	-2.3287	5.0439	3.3654	4.584	-0.0884	4.9889			-1.6219	-1.0173	-1.2384	7.0764	-1.5852	-3.683	-0.7856	-1.8665	-1.6304	-1.7434	-0.7143	1.2821	1.3216	1.9699	-2.1789	-2.5057	-1.7802	-0.2307	-1.3287	-2.459	0.349	-1.7351	-2.0014	-2.1618	-1.9102	0.1674	-2.9982	-0.7697	-2.0657	-2.5457	-1.2019		-2.4113	2.7132	0.8349	-0.6907	-0.1669	-0.2701	1.8411	-1.0016	-2.5723
2000/6/9	0.5961	0	-4.6512	-3.1656	2.3009	2.8511			-0.3768	2.1069	1.0031	-3.1304	2.4161	-2.6651	-2.9412	0.5187	-2.6519	-2.2001	-2.3381	-1.2083	-2.8986	-3.6364	-1.7585	-4.0888	-2.6793	-2.1387	2.0553	-1.6807	-2.7826	-1.0594	-1.7606	-0.4989	-3.1159	-0.7519	2.4727	-3.9379	-2.5887	-1.2245	-2.1898		-1.3081	-2.1132	-3.3121	-0.1987	-2.6756	-1.8375	-3.4091	-2.1299	-2.6403
2000/6/12	1.1851	-1.357	-0.7317	2.4308	-0.9516	-1.4374			-0.1418	-5.1296	0.869	4.0395	-0.3932	-0.119	3.1469	0.8028	2.6107	0.508	1.4733	1.1066	-3.209	0.2358	0.716	1.0962	1.7814	0.3544	3.4722	0.8547	-0.5367	1.7847	-0.5735	-1.0745	3.2161	-1.0943	-1.9872	0.559	1.0827	2.438	1.5755		-0.81	0.0771	4.0184	-2.1404	0.3436	-2.2266	-2.6738	-2.3939	0.452
2000/6/13	0.9459	1.5873	0.5733	4.9918	1.8341	3.125			0.8996	1.3108	0.9231	2.761	3.8158	1.4303	2.8249	-1.5927	1.1062	2.6715	2.5408	3.8594	3.1611	3.5294	1.8957	1.0843	0.5569	1.7657	0.604	2.5424	2.518	0.4189	1.8745	3.1861	0.5842	-0.5957	-0.4345	1.5442	1.1685	2.8237	0.7347		1.1136	0.077	0.0633	-0.9156	6.1644	2.6804	-0.1099	0.8919	3.712
2000/6/14	-1.7849	5	-3.0945	4.9883	-2.2298	2.4242			-0.657	-0.3235	2.0122	-0.8396	-0.1267	-1.2926	-2.0879	-0.9827	-1.3129	1.4768	0.531	-1.2757	-0.5232	2.5	0.2326	0.8343	-0.9494	-1.3302	0.4003	-2.2314	4.0351	-0.5959	-0.8493	-1.7544	3.2914	3.5959	-2.0727	-2.1898	0.0962	-1.9223	1.4587		-1.4684	-1.2317	-1.0127	-1.4374	-0.4839	0.0393	-1.0451	-1.1602	-1.3015
2000/6/15	0.1817	-1.3889	1.5126	4.974	4.6491	-1.7751			3.3538	-1.5143	1.5541	-2.7942	-0.7614	0.119	-1.1223	0.9924	-1.1086	-0.5544	0.8803	-0.3371	-0.4508	3.9911	1.3921	-0.2364	2.6358	2.1688	0.2658	1.8597	-0.1686	1.3189	-0.0714	1.3571	0.9372	2.314	-1.2254	2.0522	0.9615	-0.04	3.2748		2.8316	2.4942	-0.7673	4.8438	-0.4862	-3.8454	-0.6115	3.5774	-0.3297
2000/6/16	-1.7234	-5.0302	-1.2417	-0.9901	-2.4308	-5.0201			-1.234	1.318	-3.7081	0.3484	3.0691	-0.9512	3.1782	-2.2543	1.6816	-0.8362	-3.6649	-2.8185	1.7358	-4.2644	0.1144	2.3697	0	-2.1228	-3.1146	1.3278	-2.8716	-1.9527	2.2857	1.9027	-2.2284	-0.4847	4.0977	-1.4016	-1.1429	0.2801	0.3094		-1.6667	-2.2053	-0.3222	-0.6955	-2.2801	1.5507	-0.7304	-0.3238	-1.323
2000/6/19	0.5538	-4.9788	-3.1852	-5	3.6082	-4.9683			0.8792	-1.355	-1.0391	-3.4722	3.3499	-0.12	4.1804	-1.0053	1.2128	0.5622	2.7174	-3.0742	1.5579	10.0223	1.1429	1.1574	0.7004	0	-1.026	0.3276	-1.0435	0.5432	2.3045	0.9682	4.3685	-1.1364	5.3449	-1.1125	-0.3854	0.838	-1.3107		-1.4001	-3.577	-2.9735	4.1521	-0.5	3.8176	4.4709	-0.1083	-0.6704
2000/6/20	0	3.6789	-0.5195	-4.9624	-2.073	4.4494			-1.5138	-1.4286	-4.5707	-3.4173	-5.042	-0.601	-3.2735	3.644	-1.8519	-1.6548	-2.6455	1.7355	-1.6801	0.6073	-0.339	-4.4622	-2.0093	0	-0.0691	-3.102	-2.109	0.6603	2.5256	-2.3288	-1.5469	0.7389	-4.0795	-1.875	-2.5145	-1.0685	-2.8125		0.0747	10	-1.7322	-1.9693	-1.5075	-2.0708	-1.3001	-0.9756	-1.5748
2000/6/21	1.4227	-2.043	1.6536	4.9842	0.4234	-1.4909			0.6521	-1.0033	-0.6472	4.2831	0.6321	1.2092	-0.5459	-1.1527	0.7769	0.8013	1.8116	1.8235	0.6686	0.3018	0.3401	0.9581	2.1293	0.7034	0.2766	0.5897	3.2316	1.1926	1.8642	-0.0701	-0.1848	1.0595	0.0715	1.6561	0.3968	0.24	0.0804		0.7468	-1.0997	1.8305	0.5879	1.1905	2.1542	0	0.4926	1.8286
2000/6/22	1.81	-0.8782	0.0856	-2.7882	-3.0354	-0.8649			0.2314	1.295	-1.6287	0.8036	-1.005	-0.1195	-1.6465	-0.6997	0.4405	0	-1.0676	-1.7909	-1.6974	2.1063	1.1299	2.0532	-0.4633	2.9686	-1.2414	-1.1725	1.5652	0.7071	-0.5882	-0.3509	1.0185	1.2097	-3.9286	-0.0627	-0.0988	2.1149	-1.3655		-1.0378	2.7428	0.3995	-2.0945	-0.6723	5.4363	-1.8661	-1.2527	-2.3569
2000/6/23	0.3556	-1.6611	3.4217	-1.7829	1.1304	-1.5267			0.9695	0.1112	0.7285	0	0.1269	0.2392	0.2232	3.347	3.6184	0.9539	0.5396	-1.0588	0.8258	-3.4381	1.8994	-1.0651	0.1552	-0.1696	0	5.0847	0.8562	-0.117	-0.3945	0.7042	9.9908	5.4183	2.4907	2.1944	1.1869	3.009	1.0586		2.1723	-1.2987	-0.0663	-0.199	1.8613	-1.3945	0.3915	0.8825	2.069
2000/6/26	2.9229	3.6036	0.4963	1.026	-0.5159	0.9967			3.4294	0.8329	0	3.543	2.6616	2.0286	1.3363	-1.3636	-0.6349	4.0945	0.3578	0.9512	4.2442	9.9695	0.2193	-0.5981	2.4012	0.0566	0.9078	1.0484	2.3769	0.2343	-0.264	-0.1399	3	4.6863	-1.7048	0.7362	1.2708	5.5008	0.3223		-1.2463	4.5322	3.5833	-2.4427	1.9934	0	0.39	-0.1093	-0.9009
2000/6/27	-1.2909	-1.087	-0.2469	0	-0.605	0.2193			3.6693	-0.1101	-0.9204	-0.5988	-2.3457	-1.7544	0	-1.4401	3.0884	-0.4539	1.6043	0.1178	5.2857	0.7401	-0.1094	1.6847	3.1014	-1.7544	-0.4844	-0.8779	5.141	-0.9936	-1.5222	0	5.178	-2.3827	-1.2177	1.0353	-1.5444	4.2431	1.2048		-1.1136	1.2587	-0.3203	1.8906	2.6059	1.1165	2.5527	-0.9852	1.4773
2000/6/28	1.6129	-1.978	-2.3102	-0.2344	0.6087	-0.7659			-1.4925	3.6935	2.9861	1.0327	-0.885	6.9048	-2.3077	0.6429	-0.8264	1.2158	5.0877	0.1176	0.8141	-2.2957	-0.8762	-1.3018	-1.4674	-0.0576	-0.3477	2.3349	-0.7886	0.2361	-0.2688	-0.7003	-1.2308	4.142	3.0258	-1.4467	-0.6863	-1.6557	0.3968		0	-0.5525	0.6427	-0.8024	-1.4286	0.2944	-1.9481	0	0
2000/6/29	2.6169	0.1121	-1.9426	-4.1504	-0.8643	-1.1025			-0.1299	2.8708	-1.6753	-2.7257	-3.3163	-2.3385	-3.712	0.0581	0	3.6787	1.1686	-1.0576	-1.6151	-7.9887	-0.884	-1.7986	-1.5637	-1.4986	-1.6748	-0.5507	0.7949	2.4735	-0.6739	-1.8336	-3.3489	1.8466	-1.9942	-1.4067	-2.3692	-6.033	-2.8458		-1.5015	0	-1.5424	0	-1.4493	-1.0826	-2.3179	0	1.5677
2000/6/30	-1.0033	-2.4636	-0.4307	0	-3.2258	-1.5608			0	-2.4806	-2.7523	-1.7513	-0.7916	-2.1665	0	-8.9379	-3.75	-1.7379	-1.4851	-1.247	4.5144	-10.0102	0.5574	0	1.8911	1.931	-1.2065	-2.8481	0.1577	0.7471	1.2212	-0.2874	-2.9815	-1.8131	-0.6659	0.5583	-1.82	-4.442	-1.8714		-0.2287	-4.0972	-0.8486	0	0	-1.7993	-2.1469	0.8845	-2.4256
2000/7/3	-3.2939	-5.0517	-4.4118	-4.2484	0.2703	-3.624			-4.1612	-1.9078	-3.7736	-4.0107	-2.5266	-2.9138	-3.5047	-5.9273	-3.1385	-3.3898	0	-2.1046	-0.3927	-6.5834	1.7738	-4.7619	-3.4892	-1.8944	-1.5086	0.57	-4.252	-0.9698	-1.8097	-1.7291	-6.0631	-0.9233	-0.7076	-3.578	-2.1627	-4.7266	-2.8192		-2.8266	-1.3034	-3.2258	-2.9323	-0.1634	-4.2123	-1.5012	2.4658	-4.9718
2000/7/4	-0.8734	-4.9577	0.362	2.2184	2.8751	-5.0529			0.2261	0.3782	3.2213	2.1356	1.5007	0.7203	0.9685	2.0325	2.1229	1.2967	0.67	1.2285	0.7884	2.4301	0.4357	1.2821	0.5385	1.2288	2.407	-0.7287	1.1513	0.5184	-0.7509	0.9531	9.9912	-2.2222	-0.7877	0.4479	3.8947	2.87	4.0102		1.8082	0.7337	0.8844	0	2.2913	0.2169	0.8206	4.9733	4.2806
2000/7/5	-0.5286	-2.2901	-2.5248	1.1686	-2.7948	3.3416			1.9856	0.1076	-0.1357	-1.9091	0.672	-0.1192	0.7194	5.4449	-0.3282	0.5271	-2.1631	-1.5777	-2.7379	-2.4911	1.8438	1.519	0.0765	0.578	-1.3533	-0.8157	0.4878	-0.1719	0.6878	-0.8715	-0.3215	2.0528	-0.2268	-1.5924	-2.1277	-0.7573	2.8712		0.2317	-0.8012	3.5738	-3.2812	-0.16	-1.6135	-1.9186	4.4829	-2.3945
2000/7/6	-1.24	1.1719	-0.6475	-1.4026	-0.4492	-1.7964			-0.885	0.5914	-0.8152	-0.4634	1.4686	-0.716	-0.8333	0.1259	4.7201	2.0225	-2.2109	-1.5413	1.6086	-1.4599	3.1949	-0.8728	1.9113	0.1724	-0.361	0.8224	-0.9709	-1.3777	2.3224	-1.0256	-2.8226	2.2989	-2.0462	-0.8414	0.8282	-2.008	-3.3493		-1.0015	-1.5419	-2.2135	-5.5466	-0.3205	0	4.5643	-1.2189	-1.285
2000/7/7	2.6906	3.7323	3.7244	-2.7615	0.9928	0.4878			4.7768	0.0534	2.6027	0.838	0.2632	1.8029	4.8019	-1.195	-0.1048	-0.3671	4.3478	-3.757	4.9472	2.0988	0.3096	1.0063	0.4501	0.459	1.1594	-0.8157	4.4118	0.6403	0.4005	1.2583	-9.9585	0.7725	-1.5474	2.611	0.616	1.3934	0.6601		0.5447	1.1186	1.0652	1.6534	4.5016	0	8.6735	1.382	0.8284
2000/7/10	-0.0437	-4.9628	1.2567	-3.6145	-0.3575	-2.4272			6.1355	1.8162	-0.1335	3.2318	-3.0184	3.0697	-1.4891	-3.4373	3.8825	1.9897	3	0.7157	2.0742	0.8464	5.9671	0.3736	3.8835	1.8275	-1.1461	-2.2204	6.4163	1.7929	0	1.8275	-1.8433	-3.9024	-4.6365	-1.7812	4.0816	0.2021	-0.8197		-1.4706	3.0236	4.3478	-5.0477	8.6154	0.22	7.8769	0.0487	3.9906
2000/7/11	-0.9611	-0.6527	-1.773	3.3036	-0.6278	-0.8706			-0.1204	0.1049	-1.6043	-2.3256	-0.6766	-0.2291	3.2558	0.0659	2.1212	-3.4682	-1.7799	-4.0052	-1.2931	1.5588	1.9417	1.1166	-1.1503	2.0752	-0.1449	1.598	0	-0.5682	-1.4628	-0.3589	2.9108	-1.5954	0.3296	3.1088	-1.0784	-0.6858	-0.5785		3.6921	1.2169	1.1995	-1.5357	1.5581	1.2971	0.1934	-0.3893	-0.5643
2000/7/12	-0.4411	3.0223	-1.3538	0	1.8953	5.0188			1.3264	-2.4633	1.1549	0.641	1.4986	1.837	1.3514	0.2635	4.3521	0.2994	2.9654	4.2396	2.6825	1.5348	-0.381	1.1043	3.0545	-1.0989	5.5152	-1.0762	3.2353	0	0.6748	2.3775	-1.0036	-0.2948	-1.848	-0.7538	-0.5946	-2.8026	1.5794		-2.0455	-1.2023	6.6126	3.1794	0.9763	-2.3838	-3.2819	5.8622	3.4052
2000/7/13	1.4178	-0.8929	0.8234	-1.0372	-0.9743	5.0179			-2.9353	-1.6658	-1.276	-1.5469	-2.4161	1.4656	-1.3333	-0.7227	-1.5166	-1.5672	-0.8	0.4519	-3.0377	-1.3953	-3.4417	-0.8495	-3.1052	1.2778	-0.7565	-1.1715	-3.5613	-0.5714	-4.2895	-0.9852	2.765	-2.6608	3.4728	0.8228	-1.6949	-1.588	-1.1457		1.9335	-2.219	-0.8777	-7.6163	-3.453	-0.7871	3.5928	-1.4305	4.6103
2000/7/14	0.1311	0.2574	-0.9074	2.5328	2.5045	2.0478			-0.9399	0.5464	1.8367	0.7394	0.8253	-1.8889	-2.2523	-1.1251	-0.2887	1.0614	3.3871	0.1285	-6.7669	-1.4151	0.6931	-1.224	-0.0728	0.7131	-0.3465	1.5241	2.5111	-0.6897	0.4202	-0.8529	5.5605	0.6074	-0.1617	-1.6949	0.4057	1.9108	0.3311		-0.7587	-0.4392	3.4829	1.5733	1.2876	1.5867	5.7803	0.1404	2.7282
2000/7/17	-8.6824	2.5674	-1.5568	-0.3407	2.1815	1.1148			-0.2888	-1.1957	-0.1336	-2.3853	-3.4106	1.6988	-2.1889	0.6024	-0.7722	-0.9752	4.9922	-1.9897	4.2339	0.3589	-1.3766	-1.7348	-0.8746	0.4357	-1.7385	-0.9174	0.7205	-2.662	-1.3947	0.2151	0.1699	-0.4528	-1.0126	-1.1494	-1.1111	1.375	-1.7327		-1.1468	2.2794	-0.5134	-3.0359	0.4237	-0.1201	-1.184	-0.5143	2.3493
2000/7/18	1.3856	2.0025	1.4884	2.4786	0.427	1.1025			-1.3653	-0.8251	-0.602	0.8459	3.9548	1.3363	0.3534	1.8629	-1.2646	0.8333	0.7429	-1.2443	2.7079	0.7151	6.0818	1.8916	1.1029	0.1085	0.0708	-0.5892	0.2861	0.0595	0.7072	1.3591	0.5937	-0.4549	-1.8003	-0.3876	1.0215	-1.8085	1.0076		1.2374	-1.294	-1.2615	1.278	0.4219	-1.4034	-2.0276	0.8459	0.6986
2000/7/19	-1.131	0	0.3666	2.4187	0.6803	0.3272			1.3423	0.8874	0.8075	0.7456	-0.6793	-1.7582	-1.0563	-0.7838	1.8719	0.2254	5.0147	1.7905	0.5022	4.0237	-0.282	-0.3713	-1.2364	0.4875	-1.1315	-1.7782	1.9971	1.0101	1.0534	-0.7763	1.1804	0	0.8333	1.751	2.5278	-2.8882	1.4131		1.6043	-0.5098	-1.626	-2.9022	0.2801	1.464	-3.3396	-0.5126	-1.7839
2000/7/20	-2.0496	1.7178	3.7443	0	3.3784	-0.6522			-0.6623	1.0995	-1.4686	-1.3876	-1.5048	-1.9016	1.898	0	-1.8375	-0.3748	4.9157	2.215	-1.3741	2.0478	2.262	0.8696	-0.8837	-2.372	0.0715	1.3793	3.0769	-1.2941	0.4864	-0.4979	1.6667	2.9703	0.4545	0.956	1.0848	-2.3707	1.8033		-1.2782	0	-0.8264	4.5484	1.9553	-0.3607	-6.18	-2.3419	1.4127
2000/7/21	-1.7032	-1.0856	-2.7289	1.3029	-0.7353	0.3282			-0.625	-0.87	0.271	2.1576	1.3889	1.4823	0.1164	0.395	1.0945	-0.1505	-2.1419	-1.0835	0	2.2297	0.2765	0.3695	0.5201	0	2.2159	-1.7857	-0.6784	0.1788	-1.1065	0.6433	0.9836	-1.4053	-0.7404	-0.7576	-0.4878	-1.9868	-0.4026		-1.0663	-1.0981	-0.2976	1.6781	5.4166	-1.8504	1.7116	-0.1439	9.9502
2000/7/24	3.3168	-4.3902	-1.3575	-3.2958	-1.1523	0.2181			-1.5094	1.3714	-1.3514	3.6731	0.411	-1.573	-2.3256	-1.0492	-0.1969	-0.6029	-5.0616	-2.2552	0	3.9258	0.0919	3.3129	-0.4435	1.2148	-1.5385	-1.5584	-0.6831	-1.3087	-2.3077	-0.6392	0.8929	-5.1763	-0.9117	2.9262	-0.7843	0.4505	1.1318		-1.4627	-0.7402	-0.597	-0.6724	-2.7668	0.1434	1.4278	-0.7685	0.4525
2000/7/25	-1.0541	3.9541	2.4771	0.0831	1.9983	4.8966			2.6394	-0.974	0.137	-0.2657	2.3192	2.968	1.0714	0.729	2.86	-0.3791	1.4409	0.857	-0.2533	-0.5247	3.0303	-0.4751	1.0393	-0.1637	-0.2841	-1.4952	2.4759	-0.1808	0.2863	-0.3574	2.1722	-2.8481	1.2965	-0.8035	0.4941	-0.6726	0.0799		0.2344	1.566	1.5015	-2.9538	0.1355	-1.9849	-2.916	-0.9197	-2.4324
2000/7/26	-0.8691	0.7362	6.0877	4.1528	7.3251	1.3485			-1.0369	0.2186	0	0	4.8	0	3.4158	0.7895	-0.1918	0.8371	4.9716	2.549	0.7619	0.7384	0.713	0.8353	1.6165	-1.9126	0.3561	1.4286	5.5034	1.1473	1.142	-0.5739	1.3386	2.9316	-1.3212	2.3053	2.6549	6.0045	1.278		0.7015	0.2937	1.7751	-1.4585	0.8119	-0.2088	0.9322	1.9541	2.2161
2000/7/27	-1.4795	3.4105	0.8439	1.5949	1.6104	1.6377			-1.4669	-0.7088	-0.8208	-1.9538	2.9262	-1.663	-0.4556	0.1958	-2.5937	-0.3019	-0.6766	5.9911	1.2602	2.4084	-0.885	2.1302	-2.3138	0.7242	1.6324	5.1937	1.7812	2.209	-1.976	4.0404	-0.777	-0.712	-0.0837	-1.7661	-0.5747	4.046	-1.4196		2.8638	-1.3177	-0.6977	1.9949	-2.6846	1.4854	-0.4618	0.5271	-1.626
2000/7/28	0.1669	3.4158	1.0042	0.3925	3.5472	-1.1078			0.4254	-0.3295	0.069	-2.2645	-2.1014	0.1127	-1.6018	2.2801	0	0.1514	-2.4523	4.1491	0.1245	-0.9202	-1.7857	2.4334	-1.3323	-0.6637	-0.5587	-1.0042	-0.625	-1.3435	1.5119	-0.6935	2.1926	-1.4343	-0.0838	1.1159	2.0231	-1.3917	-0.48		1.4296	0.2967	-1.9906	0.694	-0.5517	0.9895	-0.7732	0.1907	-1.1938
2000/7/31	-2.7762	1.3667	2.3198	1.0946	-0.1458	1.9348			-5.0402	4.6832	2.4121	1.0195	6.5657	4.6171	2.2093	1.4013	0.5917	1.285	0.5587	0.4042	-0.4351	-2.8896	1.6364	0.4525	0.3001	-0.8909	-0.8427	0.2536	0.6289	-1.1841	-1.7021	-0.3492	3.1418	-0.8084	3.1852	2.3912	0.661	-1.2038	3.0547		0.1484	1.7012	0.1195	3.9474	-0.5548	-0.2041	-2.1818	0.0951	1.7658
2000/8/1	1.4278	-4.8315	4.4534	-3.867	1.5328	1.6983			0.2676	-2	2.288	-1.3761	-0.1185	1.1841	3.5267	2.701	-1.2745	0.2239	-3.3333	-1.2651	-0.437	3.7194	-1.0733	-1.1261	-1.1967	-1.7978	0.5666	-1.602	5.125	-0.3595	0.5772	-0.2803	-0.8172	0.978	-0.2437	0.2395	-1.0319	0.4622	-0.468		-0.8148	1.8182	1.074	0.6631	1.1158	0.9	1.2215	-0.2376	4.3836
2000/8/2	2.759	-0.5903	0	-0.885	0.7908	-2.4558			1.468	0.4834	-1.0526	2.5116	-1.4235	-1.8085	-0.1099	-1.896	0.5958	-0.8935	1.1494	-1.6308	-0.627	-0.2049	-2.0796	-1.0251	-1.2112	1.1442	-0.493	-0.8569	4.0428	-1.3229	-1.5065	-1.1947	-2.8464	-0.3228	0.855	-1.5532	-1.327	1.5893	-1.7241		-1.0456	1.5714	1.2397	-2.0359	2.3448	-0.669	-2.8856	0	-1.8373
2000/8/3	-1.6438	1.5439	6.5891	0	-0.9986	-4.0282			-1.0083	-1.55	-1.3963	2.9038	-1.083	0.5417	1.2101	0.4988	-0.2962	-0.9767	0.9943	1.5986	0.6309	-1.54	1.4774	0.6904	-1.0728	-0.7919	-0.7077	0.0864	0.1143	0.4875	-1.311	-0.7824	2.0817	-0.5668	-1.8975	-0.5461	1.3449	1.2762	2.1531		-0.3774	-1.1955	-0.8746	0.1222	-1.0782	0.5714	0.8104	5.0977	-0.713
2000/8/4	-0.6128	-1.7544	-0.2909	-2.6786	-2.8098	-0.3148			-2.0372	-0.9772	-0.7417	4.4974	0.2433	-2.4784	-2.8261	-1.3027	-3.0693	0	-1.4065	0.8741	0.2508	-1.9812	-2.1838	-0.9143	-1.6266	0.3991	-0.6415	2.677	2.0548	-0.369	-1.476	-0.3584	-0.9063	-0.8143	0.6173	-4.5149	-2.4645	-2.3577	2.9664		-0.1515	-0.8541	-0.7059	-1.7094	-1.7711	-0.1015	2.7331	-8.1142	-3.7702
2000/8/7	-0.7287	2.2619	0	1.8349	0.1483	2.2105			-0.5425	0.2193	-0.0679	-1.2658	0.7282	1.326	5.5928	-2.0742	-1.3279	0.3794	1.8545	-1.7909	1.2508	1.2766	-1.9535	1.4994	2.2047	-0.1704	-0.2869	-0.0841	1.7897	-1.2346	2.6966	7.2662	-0.5335	1.4778	0.6135	3.8339	6.8027	1.2906	2.3503		0.9105	0.9332	1.1848	-2.2981	0.5548	-2.0719	3.808	-1.3814	1.0261
2000/8/8	0.2259	5.0058	9.9927	4.9959	-1.7765	5.0463			1.6364	0.7112	0.2039	3.4188	0.6024	-0.8724	0.5297	0.8344	0.8282	-0.3023	5.042	-2.2941	-1.1118	2.8361	1.8975	0.4545	-0.6934	-1.1377	0.4317	1.8519	-2.3077	0.6875	-1.0212	-0.6036	4.5211	0.1618	-0.6504	-1.2308	-0.091	2.4661	0.0741		-0.3759	-1.0669	0.7026	2.6701	-0.2759	2.6965	0	-2.3512	1.4774
2000/8/9	0.6761	-0.9978	3.5146	1.4821	2.4868	5			0.6708	0.3259	1.3569	-3.0579	-2.3952	0.8801	2.1075	0.6365	-1.1294	0	0.6667	0.301	-1.3117	2.9622	0.5587	-1.3575	1.3189	-0.6329	-0.4298	0.9917	-8.7739	0.6828	0.8843	0.5398	2.8592	0.1616	7.365	1.3084	0.5464	-1.4842	0.7402		2.6415	-1.6535	1.3372	-1.6099	-0.9682	0.1212	-4.0201	0.5635	-1.9108
2000/8/10	-1.1192	-2.3516	4.3562	-1.9216	-0.0735	0.8403			-0.4887	-1.516	1.071	-0.9378	-0.3681	-1.1996	-1.032	-0.0633	-1.5576	1.9712	-3.9735	2.1609	1.2025	-1.7857	-1.9444	-1.8349	-0.536	3.3005	1.8705	2.1277	-4.9322	-0.8015	2.0453	4.0268	-0.784	2.9032	1.5244	4.4895	-1.2681	-1.8322	-2.5716		-0.5147	6.7251	-1.3196	-0.3147	-1.8156	-0.7464	-0.4712	0.3057	2.4119
2000/8/11	0.4527	-1.2615	-1.2891	-1.489	-1.0302	-2.037			1.0268	0.055	0	-1.2909	-0.7389	-1.2141	-1.5641	0.0633	4.1139	-0.8178	0.6897	-1.5864	3.6273	0.9091	1.6053	0.4673	0.4619	2.2422	-1.1299	-1.6827	1.5564	1.4295	-1.1453	-0.9032	-0.7184	-0.9404	-2.4399	-0.9417	-1.2844	-0.5807	0.6033		1.1826	-1.5068	0	1.452	0.2845	-0.7724	1.8411	-0.2031	-1.5399
2000/8/14	-1.5211	2.439	8.7065	2.4662	-1.1152	3.1191			1.0163	0.8242	-0.1987	2.1796	1.861	1.0056	0.3178	0.9488	5.2685	0	1.7808	-0.8955	1.5088	2.7027	2.4164	1.3953	0.9195	1.3158	-0.8571	4.6455	-0.7663	0.4289	-0.2896	2.2135	0.5789	0.3956	1.616	5.9418	1.5799	-3.0872	0.3748		-1.534	1.1127	1.2791	2.5513	1.2766	1.7411	0.6715	0.2036	1.196
2000/8/15	-1.9451	-1.0204	-3.9474	-1.5528	4.8872	2.2915			-0.1312	-1.9619	1.1944	-1.5358	-0.8526	-0.885	-2.6399	2.3183	-1.3474	0.2999	-1.8843	1.6265	-3.3888	-0.5848	-0.9074	2.0642	0.8352	0.3247	1.9452	-0.0779	-1.5444	-0.8542	4.4299	4.9682	-1.223	-2.4429	1.2874	1.6265	3.7511	0.3874	1.0456		-0.7418	1.1004	4.9943	-0.9102	-1.1204	-1.5905	-1.3853	-1.3713	2.9091
2000/8/16	0.3501	-1.8328	-1.7272	-0.2366	0.3584	0.2688			-1.4455	-1.1117	2.3607	0.1733	-0.2457	2.1205	1.5184	0.1225	-0.4878	-1.3453	-0.2743	-0.3557	-1.1077	0.4902	-1.1905	1.573	-1.2801	-2.6969	2.8269	0.1559	-4.0523	-0.3692	0.765	-7.2816	0.8012	-1.1309	-1.0093	-1.4349	2.1164	-0.729	2.3651		-0.3737	-0.068	-0.9841	-1.1023	-0.7082	0.3887	-0.4683	1.8538	5.0353
2000/8/17	0.9302	1.6336	-1.4545	1.2648	0.3571	3.3065			-0.4889	-1.6301	-1.6015	1.1246	3.8177	0.1093	2.5641	-1.4679	0	1.0606	-1.5131	2.32	0.56	-0.4878	0	-0.4425	-1.373	-2.1064	2.268	-2.2568	2.0436	-0.5559	0	-1.9634	3.9017	0.3268	-0.8686	0.28	0.6045	0.6911	-1.0108		0.5251	-0.8169	-0.5522	0.9907	0.428	-0.2445	-0.8364	-1.2639	-0.5046
2000/8/18	-0.6912	0.3444	3.69	2.498	-1.4947	0.8651			0.8039	0.5714	-1.8229	1.6253	-0.3559	-1.2009	5	0.4345	-1.2745	-0.9745	0	-0.6395	-0.2475	1.3725	-1.1121	3.5556	1.3148	-1.0193	-1.3441	1.1943	-1.7356	-0.4348	-0.4141	-0.4005	1.1822	0.1629	0.8	-0.2792	4.6352	-1.9305	-0.0729		0.5224	0.0686	0.3331	-0.1839	0	0.0613	2.7412	-0.5632	1.6906
2000/8/21	-0.29	3.5469	-3.2028	5.0267	-1.3728	0.2573			-0.7532	-2.2159	1.6578	2.1044	4.6429	2.5414	5.2579	0.0618	1.291	0.757	1.257	-0.6437	0	1.7408	0.0937	1.5021	1.374	-0.2288	-0.4087	3.6979	-0.4076	1.9339	0.9009	-2.3907	2.6804	-1.0569	-0.3023	-2.1277	0.7383	-2.8871	0.8029		0.0742	3.7037	-0.1107	1.2285	-0.4261	0.0204	-0.5644	-0.7724	-0.0831
2000/8/22	-2.8505	-4.7514	-3.1863	-3.9159	-1.8315	-2.994			-0.5357	-0.4648	-2.0874	-3.6274	-5.4608	-3.0172	-1.885	-1.9765	-3.7255	-0.6762	-0.2759	-2.1201	-2.6055	-2.0913	-1.5918	-4.8626	-2.1084	-0.172	-1.8468	-3.566	4.3656	-2.0196	-3.1593	-2.0294	-0.9371	0.4108	-0.3033	-1.0297	-4.7231	-1.6667	-1.6655		-0.4451	-3.2407	-3.3241	-2.2451	0.2853	-0.3878	-2.4768	-0.8822	-4.3261
2000/8/23	-2.515	-1.6241	2.4684	-2.8679	-1.4925	-2.5573			-1.6158	-0.8173	-1.3991	-2.4808	-0.361	-5	-0.6724	-2.8355	-1.3238	-1.8154	-1.2448	0.1805	-1.0828	-2.1359	-3.901	-1.4444	-3.0769	-0.2872	-0.2787	9.048	3.268	3.248	2.3404	-1	0.0676	-1.6367	-1.2167	-2.4277	-2.3932	2.6569	-3.1664		-2.459	-3.2126	-1.5473	-3.352	-0.9957	-1.7418	-1.0053	-0.5759	-3.1304
2000/8/24	-0.5528	1.6509	0.9265	4.9728	0	1.3575			0.4562	5.0029	1.2162	1.2281	-0.2415	0.4678	-0.1934	1.6213	-0.1032	0.7704	1.2605	0.9009	-0.5151	3.4722	2.5743	3.2694	0.6349	1.2097	3.7037	0.938	0	1.2704	1.0395	0.6494	3.2411	1.2479	0.0385	-0.3555	0.1751	-0.9371	0.3802		-0.3056	-1.1299	1.397	2.3764	-0.5747	-0.2711	-0.6948	0	0.6284
2000/8/25	0.4324	3.4803	3.978	1.6284	1.1364	5			0.5904	-1.1211	-0.6676	-0.26	0.4843	-0.4657	-0.8721	3.829	0.7231	0.7645	2.213	1.25	0.9709	0.4794	-0.9653	1.4192	0.8675	4.2117	0.3369	0.7148	-1.3924	-0.7766	2.332	1.9355	-0.8502	0.5752	-2.0392	0.7134	-0.6119	3.2432	0.303		1.2261	0	0.1722	-0.1271	-0.289	-0.2509	0.3767	1.3165	0.3568
2000/8/28	-1.107	3.3632	10.0059	1.5295	3.8951	5.017			1.3093	-0.907	0.1344	2.7802	4.0964	-0.8187	3.5191	-0.1844	3.8974	0.8346	3.5183	-1.5873	1.0897	2.958	0.6823	2.0452	1.0946	5.2977	3.6938	1.7033	-1.6688	-0.4816	-0.8043	-0.8439	1.781	3.0229	-1.0605	0.4132	5.9807	0.2618	2.4169		-0.3028	1	2.9226	-0.8906	-1.3043	-1.4675	0.1609	1.7672	2.4
2000/8/29	2.5498	-2.3861	3.7988	0.8608	0.1442	1.2146			-1.1586	-1.3158	0.6711	-0.7608	0	1.2972	0.0944	5.0493	4.9358	-0.1505	3.6601	1.4934	0.7609	4.0778	1.9361	-0.9494	0.3867	5.3942	-0.0648	0.1396	3.1332	0.363	0	2.2695	-2.722	2.617	-0.5558	-0.8818	-0.083	-1.2185	0.2212		0.1519	2.8289	2.5612	1.6046	0.5874	-0.6383	-0.9636	-0.1532	-0.1736
2000/8/30	-2.0012	5	-1.5464	-3.5562	-0.6479	4.96			-0.8115	0.6377	2.1333	3.2368	-2.7778	-1.6298	-4.0566	1.1723	-1.8815	-1.8839	-4.0353	1.5303	-2.5173	-2.1371	5.8879	-2.7689	0.1541	-3.9862	-1.1017	-4.3902	-2.5316	-1.6878	-2.0946	-1.1789	-1.8654	-0.8501	-0.3593	-0.4745	-3.8206	-2.5551	-2.7962		-1.4405	-1.4443	-2.1716	-1.4529	-2.3358	-1.7345	-1.6216	3.3248	-3.3913
2000/8/31	-2.8465	-0.6349	-5.6021	-2.3599	-5.0725	-2.7439			-1.8182	-3.1682	-2.7415	2.3927	-3.6905	-4.142	-4.7198	-3.6501	1.9175	-1.9201	-4.9934	-1.7391	-3.357	-1.7288	5.7399	-2.6287	-3.9231	-2.5628	-4.2595	-5.2478	-4.4156	-2.3299	-3.6577	-2.7368	-0.1358	0.3897	-0.641	-3.9928	-4.4041	-1.6727	-3.4822		-2.4615	-4.2568	-4.8835	-2.2436	-2.8401	-1.1549	-2.033	-1.2871	-4.8605
2000/9/1	-1.0828	1.8104	3.0505	-4.9849	0.3053	-2.8213			-2.4074	-2.0821	-3.1544	0.6446	-0.3708	-0.6173	-1.7544	0.7817	1.9755	-0.9397	-3.1812	0.236	-0.4676	-1.2037	1.9508	-2.1372	-1.0408	2.6828	1.7112	1.0769	-1.7663	-0.4394	-1.7908	-2.4531	-0.5438	-0.6211	-0.6048	-0.3104	-1.4453	-0.5977	1.2549		-0.6309	-0.8746	-1.5169	-3.2131	-1.5385	0.9259	-2.9164	-1.003	0.3784
2000/9/4	-1.803	4.1841	8.7191	5.0079	2.0548	5			-1.3757	1.2758	0.2079	2.482	0.1241	-1.3665	2.7311	1.432	1.476	-0.7115	3.7143	0	0.4698	0.5623	8.2363	2.7586	0.3236	0.3586	1.6151	-0.1522	-1.1065	-0.6936	2.5529	-1.1095	2.4607	0.8594	-1.1765	1.6812	2.6581	0.0463	4.1053		-0.9524	1.9118	2.9621	-3.252	-0.3125	-1.7038	2.8885	1.0132	3.6758
2000/9/5	-2.623	-1.506	2.3762	-0.2271	-2.9083	-0.8449			-2.3569	-2.1596	-1.7981	-3.5938	-3.7175	-4.0302	-4.1922	-2.4118	4.5455	0	-4.1322	-1.2949	-2.004	-3.9143	8.3782	-1.1186	-3.7097	0	-2.1854	-3.811	-4.3357	-2.1587	-3.2717	0	-2.3349	-0.7746	-0.7389	-3.0618	-4.4643	-1.4332	-1.1161		-1.4423	-1.6595	-2.1864	0.2101	-3.605	-1.9778	-0.2807	-1.2538	-4.4545
2000/9/6	-2.8283	-4.9949	-1.8375	-0.1517	0.5376	2.1689	139.0869		0.0493	-2.4525	-3.8732	-4.376	-4.6332	-2.3622	-4.2689	-0.9042	-8.5217	-1.8312	-5.0287	-2.3256	-1.1588	-0.9699	-4.539	0.6787	-3.3501	-3.2159	1.4895	1.7433	-4.9708	-0.6489	-1.6912	-4.2633	-0.4781	-0.3123	-0.7858	-2.7164	-0.4673	-3.8462	2.4078		1.5447	-3.3749	0.5882	-3.5639	-2.9268	-1.2696	-1.3514	-0.4063	0.0951
2000/9/7	0.9009	-1.2876	2.5616	1.5198	0.6875	3.9424	-2.2357		0.9355	0.5657	1.0256	1.2712	1.0796	1.7473	0.6689	1.2165	-1.1407	-0.0811	-0.1513	0.2442	0.8966	2.5465	2.1545	2.809	1.8198	-0.8966	3.6691	2.4143	3.0769	1.3063	1.3463	1.1719	0.4118	1.4879	-0.1251	0.5844	1.8779	0.5854	1.6899		-0.4804	0.1519	0.9942	0.5797	2.0101	-1.8599	-0.2283	0.153	3.5171
2000/9/8	1.717	4.0217	3.5543	4.1916	3.4143	2.1882	-2.8585		3.4146	0	0.2175	-0.7531	2.1362	3.3025	1.3289	-0.601	1.5385	0.2435	3.3333	1.8879	-0.2051	2.1968	-5.2364	0	1.1064	2.2885	-1.1583	0.4563	0.1493	-0.7737	0.369	0.3861	0.5468	0.3086	2.0451	1.2912	0.553	0.8244	-1.6618		-1.6895	0.6065	-0.0579	0.8646	0.1642	-2.3163	-0.1144	0.9165	-1.7447
2000/9/11	-1.553	2.0899	-6.5399	0.5747	6.2362	4.9964	-0.4904		0.0943	-1.6875	1.3748	4.9747	1.3072	4.9872	2.7322	3.3253	-4.2614	2.0243	-0.4399	0.1793	0.7534	3.0841	9.977	2.2951	0.7576	2.6015	0.7161	1.8168	0.4471	-0.9747	-0.7353	1.5385	0.3399	0	-0.818	1.0198	1.2832	8.6099	2.7186		-0.9002	1.5825	1.0429	3	-0.6557	-1.988	-1.2027	0.3027	2.1495
2000/9/12	1.4403	-2.1494	1.9355	-0.7857	-0.4144	-0.2719	1.4293		0.0471	-1.1443	2.07	0.3213	0.3871	9.9878	-0.8511	-0.7022	2.1761	0.4762	0	1.432	-1.6315	-0.9973	4.8151	-0.7479	0.1671	0.2535	-2.0039	-0.5204	1.4837	1.8373	0.5926	0.3788	2.71	-0.2308	2.1856	-0.3155	3.7104	-0.62	-1.216		1.569	-1.1869	-0.8028	-0.6935	2.6403	-1.0997	0.9855	4.3763	-0.183
2000/9/13	1.9608	1.2552	-2.629	-0.7919	-0.5548	2.9312	-1.2634		1.9312	1.9293	-0.6993	0.8807	10.0257	0.8859	-0.4292	-0.4714	-1.3553	-1.2638	1.62	0.4118	2.6261	-1.2821	-2.5965	-1.507	1.3344	-2.8832	1.6491	-2.4664	2.3392	-0.3866	1.0309	4.8302	0.7916	0.2313	0.2421	0.8228	-0.349	-2.852	-1.231		0.2439	-0.1502	0.8671	0.2793	1.2862	2.2239	5.9127	0.0964	0.1833
2000/9/14	-0.9947	4.3388	-1.25	2.5399	3.7657	5.0331	-1.5748		-1.1091	1.0095	0.3521	-0.3968	3.3879	-3.4029	0.5388	0.4737	1.8646	-0.96	0.5797	-1.5231	-1.5488	0.5566	-1.9822	-1.3115	-1.7284	-0.2604	1.2979	1.8391	0	-1.229	-1.2391	5.6156	-1.8325	1.2308	-1.6908	-0.6905	-0.1751	-0.2294	0.8798		-1.1354	0.7519	3.2092	-2.0195	-1.746	0.1934	1.4634	0.5778	-1.2809
2000/9/15	-0.4689	-1.5842	0.5063	-0.4246	-1.8145	4.6658	-1.5		0.1869	-0.2498	0.2105	-1.2749	-0.226	0.4545	-0.9646	2.0035	-1.3487	0.4847	1.2968	-0.8923	-0.4788	-0.0923	0.4184	-0.7752	1.34	-1.8799	0.5125	-1.1287	1.8571	-0.5894	-0.369	0.6135	-0.3333	0.9878	-2.3342	-0.2528	1.8421	-0.4598	0.436		-0.3281	0.5224	1.4992	-0.4264	-0.6462	-0.0483	-2.1368	0.1915	1.4829
2000/9/18	0.1346	5.0302	-0.6045	-1.4215	-3.4223	0.1205	-1.1168		0	0.1879	-1.8908	0.8071	1.359	-5.0905	-3.6797	-1.3287	-3.7109	-0.7235	-4.6942	-1.2605	-2.543	-3.3241	-7.4306	0.6696	-3.0579	-0.958	-1.9758	-3.4247	-3.2258	-1.7128	-2.5926	-3.4553	-5.3512	-0.301	8.7631	-1.3942	-3.1008	-1.6166	-0.6512		1.3992	0.0742	2.0788	-2.2127	-1.7886	2.9447	1.3646	-1.9589	-1.3699
2000/9/19	-3.2258	-3.7356	-2.5849	-4.9748	-2.9766	-4.994	-3.4394		-1.819	-1.5625	-1.7844	-5.2842	3.6872	0.1192	-4.7191	-0.4684	-5.071	-1.7814	-4.9254	-1.155	0.4231	-5.5396	1.0503	-4.6563	-2.387	-1.0747	-2.6008	-5.5162	-4.7826	-2.681	-3.5741	-2.5263	-1.2014	-2.3396	1.8504	-2.635	-4	-0.0469	-4.5885		-3.5714	-0.5193	0.7503	-3.9416	-3.8079	-3.9156	-1.1309	-0.9259	-2.3148
2000/9/20	0.6944	-0.796	-1.821	-1.6692	-2.4105	-5.0032	0.4253		0.2375	3.3651	0.6541	2.1133	-4.9569	-1.1905	1.2972	3.8235	0.4274	0	0.6279	1.599	0.4213	2.1234	-5.0483	1.1628	2.8821	0.3802	2.0027	0.6672	1.9787	1.1708	1.8927	0.7919	0.7868	0.2318	0.757	0.9241	2.5926	0.7515	2.2901		-0.0842	2.9083	-4.4681	3.6474	2.4096	0.5124	1.7429	-0.9346	-0.3791
2000/9/21	0.6897	1.2036	1.1659	-4.0895	0.9731	5	0.6882		1.4218	-2.887	-1.2996	-2.2351	-0.3401	-2.2892	-2.0955	0	-3.0851	-0.2473	-0.78	0	-0.2098	-3.3663	-0.2346	-4.023	-0.3396	-0.0541	-1.767	1.4085	-1.3433	-0.2042	-1.6254	-3.9286	-1.4194	-0.6939	-4.2074	-1.5043	-1.2635	-1.5851	-2.5373		-2.9486	-2.1739	4.6214	-2.7859	0.1681	-1.2382	-0.9101	-0.0497	0
2000/9/22	-1.1644	-0.0991	1.4667	-4.6661	0.6672	-0.381	1.2618		0.0467	-0.3795	-0.8778	-5.1651	-0.4551	-3.6991	-1.7836	2.2663	0.2195	-1.405	-2.2013	-1.5133	-1.8921	-3.6885	-4.7806	-0.8383	-1.3629	-0.9204	-2.5316	0.4902	2.5719	-0.7503	0.1574	-1.8587	-1.8719	-1.5528	-1.9216	-1.1288	0.9141	0.9474	-1.608		-1.8229	-0.5185	-0.479	0.6787	-1.8456	-0.8358	-0.5943	0	-3.4253
2000/9/25	1.5939	-4.7619	2.7362	0.9283	4.8601	-2.8043	-3.271		0.8407	-0.7619	0.2952	1.1607	-7.0857	2.4328	0.9685	-0.277	-4.6002	-1.0897	-2.2508	0	-1.1429	0	-1.9753	-1.087	0.6045	0.2186	-1.8455	-3.4146	3.0973	-0.2062	0.3928	1.8182	-1.4674	-4.1798	0.7197	-0.9402	2.3551	-0.0469	-1.7121		-1.8568	1.0424	-0.5348	0	-0.3419	0.818	-1.087	-0.149	-3.9409
2000/9/26	1.91	0.4167	-0.8543	-0.0836	0.0702	2.623	-1.9324		0.4169	0	0.9566	-0.7061	-1.599	1.125	1.0791	-5.2778	0.6889	2.4576	1.1513	-0.1229	0.3613	3.0851	-1.0076	0.2442	0.8584	0.2726	0.8357	1.0943	-0.7153	0.7576	1.0172	-0.1488	1.0424	-1.893	-2.3819	1.5593	2.3009	-0.0469	0.3167		1.0811	1.0317	0.6452	0.1498	0.3431	-1.2048	-1.8681	0.8458	0.9231
2000/9/27	0.6024	1.0373	-2.7369	1.2552	3.8596	1.853	2.6273		0.9686	0.3199	0.9475	3.1111	1.125	4.6972	1.6607	-0.0587	2.3945	0.4963	1.4634	-2.4	0.7199	1.032	4.9194	3.0451	1.5319	-0.0544	1.7265	2.2481	0.7205	1.7772	0.6971	0.9687	0.1474	2.2651	-7.2794	1.6689	0.8651	0.5167	2.2099		3.4759	0.8753	5.2885	2.6178	2.3932	-2.1901	0.168	-0.3947	2.1341
2000/9/28	-2.3287	5.0308	-1.6675	0.3306	-0.5405	2.2585	-1.8667		-3.7512	-2.0408	-0.722	-2.5	-2.1014	0	-2.217	0	-2.4499	-1.9753	-1.2821	-1.7024	0.143	-3.9837	-4.5271	-2.2459	-2.2632	-1.469	-2.7834	-2.1987	-3.2904	-1.8805	-0.6923	-2.0664	-0.1472	-0.7383	-8.0702	0.4596	0	0.9346	-0.2317		-1.292	0.5061	0.964	-2.3324	-2.1703	-0.1272	-1.7328	-1.0401	-0.6965
2000/9/29	1.4305	0.9775	-0.5299	0.9885	0.4755	5.0307	2.0652		0.3453	1.4974	1.0909	1.7683	3.4091	0	2.2673	0.7042	1.484	0.3359	0.974	3.3996	2.3555	1.1702	0.1693	1.8138	2.2298	-0.0552	1.9553	1.4988	0.2959	0.4791	0.6971	0.8289	2.2845	0.1653	0.3348	0.7843	0.8576	0.6944	0.774		0.2618	0.7194	8.5427	0.597	0.6826	4.8408	1.7065	-0.2503	0.2004
2000/10/9	-0.9402	5.0339	1.1721	3.8336	-0.879	4.4977	-0.0532		1.0324	-1.5394	0.0719	0.5213	5.0061	2.1251	0.5834	-3.1469	2.5872	0.4184	4.9839	-2.2953	-1.5342	4.7319	-3.1276	0.9501	0.3356	-2.3204	1.0274	2.8712	-0.59	-0.8856	-0.4615	-0.5979	1.9452	1.4026	-1.8589	0.8431	2.6361	-1.1494	1.9201		-1.6536	2.1429	-1.8056	-0.8902	-1.0169	-1.2394	-1.1745	0.6021	3.2
2000/10/10	3.3898	2.1198	1.5798	-1.0212	3.6835	-1.9005	0.8524		-0.3893	1.4984	1.7254	1.0372	0.5814	-0.578	3.0162	9.988	0.3289	0.6667	0.3063	1.5873	-0.4249	1.7068	3.6649	3.2941	1.8395	2.6018	0.4746	1.1962	0.5935	1.7182	1.6229	4.6617	0.7067	2.1155	-0.2428	1.0932	0.3314	-0.9302	0.6782		1.7699	0.5594	3.206	0.5988	2.0548	1.9193	7.6401	-0.399	3.0039
2000/10/11	-0.8525	4.9639	-1.0368	2.3016	2.7632	0.3989	-0.7396		-1.4167	0	-0.3534	-2.2241	-1.3873	-3.4884	-2.5901	-2.2429	-2.2951	0.1656	1.8321	-0.625	2.276	-1.4808	-2.1044	-1.8223	0.4926	0.1103	5.0607	-0.5516	-0.4425	-0.3378	-1.9011	-2.0115	-2.9474	-1.1952	0.4869	3.4351	-0.8258	0.8451	-0.0749		0.4348	-2.2949	3.7917	1.4137	0	-6.9773	0.8938	-0.7011	0.4704
2000/10/12	2.7116	-2.4076	-1.2572	-1.0085	-2.1767	-2.3837	0		0.6938	-1.4121	0.1418	2.7122	2.1102	1.9277	-0.6936	2.0705	-2.0134	0.9917	2.099	2.6415	0	1.6032	7.2227	3.9443	1.3889	-0.1101	-1.2203	-1.7433	-1.3333	-0.8814	-1.5504	0	-1.8077	0.3226	-1.1628	0.0615	5.995	1.9088	1.4232		-1.9048	3.8434	3.6532	-2.6412	-1.5101	-3.5816	-2.7619	2.9753	0.9363
2000/10/13	-0.5151	-2.1145	1.8037	-2.116	0.2618	-5	-2.0756		1.8701	-1.0417	0.779	-2.1295	-1.3777	-1.0638	0	9.9781	0.6849	0.982	-1.4684	-0.2451	0.0695	0.2959	-2.4058	0.3348	-0.4029	-0.0551	0.3901	-0.8871	-1.8018	-0.1368	0.4724	-1.6862	3.5346	-0.6431	1.3235	-0.4302	-4.4776	-0.0914	-2.0679		1.2357	0.0685	-9.9788	-0.3014	-0.6814	-4.5491	0	-1.3222	-2.5974
2000/10/16	2.8479	2.5203	-0.2084	0.4003	-4.047	3.1824	-1.087		-2.1739	-1.3158	0	-2.5239	-3.9581	2.7479	-1.8626	-1.0469	-3.0612	-1.2156	1.6393	-1.1057	0.2085	-1.7699	-4.1085	0.8899	-2.1845	0.6067	-2.4611	-2.2783	-2.1407	0	-0.1567	-1.8643	7.1124	-1.3754	-1.6933	-2.284	-0.1645	0.503	2.4133		-2.5283	-2.8082	2.1226	0	-2.0583	-2.9329	0.3215	-0.9926	0
2000/10/17	2.5802	-0.7024	0.7311	-1.2759	2.7891	-3.0249	1.8132		0.2963	-0.5333	0.4919	0.4464	0.7273	2.907	0.7117	-1.3602	-1.5205	0.9024	-0.5865	-0.3727	0.1387	2.5025	-0.4284	1.1025	0.9098	-0.6031	-0.3984	2.3314	-1.0937	-0.411	1.3344	0.6839	-0.4648	0.9844	0.5413	-0.1263	1.318	-0.455	0.7364		0.6261	-0.4933	-2.5404	0.9826	-0.1751	0.6682	-2.6709	-0.2506	0
2000/10/18	3.9264	-4.6861	-2.281	-2.0194	0.1324	-1.7737	1.1873		0.1477	1.2064	-1.1888	-0.2667	3.6101	-0.339	1.7668	0	1.9002	0.8943	-2.0649	5.1746	-0.554	0.5859	0.6024	-1.5267	1.6393	2.3166	-0.4	0.7323	1.7378	2.2696	0.6197	0.3774	0.6671	1.1373	0.6853	1.6445	-2.1951	0.3199	0.0731		2.0444	1.204	0.9479	1.8713	1.9298	0.7215	0.0549	0.2513	3.0476
2000/10/19	-2.0071	-2.7829	0.1061	-0.0824	-2.0489	2.6152	0.9067		-0.0983	3.3113	-1.4154	-3.7433	-1.626	-2.7211	-1.9676	1.5832	-2.0979	-1.0475	-1.9578	-0.3557	-1.2535	-0.7767	-0.0855	-2.1041	-0.4032	-0.9704	-1.004	2.5848	-1.7081	-0.807	-0.7698	0.6015	-0.1325	0.6426	-0.6806	-2.4269	-1.1638	0.1367	-2.0453		-1.2195	-2.6592	-0.3756	-1.8369	-1.0327	2.5215	0.1097	-0.2506	0.8318
2000/10/20	0.1205	-3.7214	0.159	-3.1353	1.7544	-3.7621	1.797		0.8858	0.3205	1.8665	1.5741	3.778	0.6993	1.889	-6.4354	2.1429	0.9772	-1.0753	-0.6544	2.0451	-0.2935	2.6541	0.905	1.1336	1.9053	1.0818	0.6299	1.2638	1.0847	2.4825	3.139	-3.8487	0.2394	2.5453	4.0816	-0.6728	-0.091	-0.2237		3.4392	3.3789	4.0528	4.1168	1.7391	1.2856	1.3699	1.407	0.275
2000/10/23	-1.5644	4.9554	-0.0529	2.4702	0.1326	0.8827	0.9865		3.1707	-1.7891	0.3524	1.0939	1.7065	4.1667	3.5921	1.5583	2.0979	0.2419	4.1925	2.515	-1.6586	2.4534	-0.0834	1.5695	0.8807	0.8547	1.8729	0.0782	0.936	0.939	-0.3785	0.0725	0.8972	0.4777	0.716	1.0417	2.4555	2.6867	4.2601		2.4723	2.0862	4.0761	-0.0719	1.1966	-1.0762	2.2703	1.5857	1.6453
2000/10/24	0.5501	2.0774	-1.5881	-0.7481	1.2583	-2.6875	2.0051		-1.182	0.6506	1.1236	-0.9919	-1.2304	-0.2222	-0.6711	-1.4286	-1.484	1.9308	-0.7452	0.4673	0	-0.4789	-2.1703	3.8631	-0.3175	-0.5826	1.5102	0.7819	0.4637	2.1262	-0.6079	-0.5793	0.5472	-0.8716	-0.237	1.1522	1.5702	3.3703	0.2151		-0.5824	-1.2262	-1.3055	-1.223	1.1824	5.9135	1.2156	-0.2439	-0.8993
2000/10/25	-0.2432	0.6475	-2.0441	1.7588	0	-0.7707	2.5706		1.4354	0.7111	-0.4861	0.7286	0.1133	0.4454	1.0135	1.3956	0.4635	0.2368	0	-0.2326	0.2811	3.1761	0.0853	-0.2125	1.7516	0.1066	0.1294	1.5516	2	0	1.4526	0.8012	-1.3605	1.1191	0.4751	0	0.895	-0.1287	2.5751		-0.251	1.5862	-1.3228	-0.5827	0.3339	-2.6073	0.9922	-0.3423	0.2722
2000/10/26	-2.8641	1.1029	-0.3295	-0.7407	0.4578	2.2654	-0.6388		-0.0943	-1.1553	-0.977	0.0904	-2.2624	0.8869	-1.1148	-2.1175	-1.6148	-0.4724	0.7508	-2.5058	-1.1212	-1.6791	0.4263	-1.8104	0.1565	-1.3837	-2.1964	-1.4515	-2.5641	1.1711	-0.8289	-0.9393	0.069	-0.5534	-1.7021	-1.5588	-2.5806	-2.0619	-1.046		-1.1745	0.2716	-3.664	0.4396	-0.9983	-0.649	-0.8273	-1.1286	5.7014
2000/10/27	0.2509	-0.0909	10.0275	1.0779	-1.1068	0.6329	0.0989		-1.322	1.039	1.2685	1.4453	0.6944	0.7692	0.2255	1.6766	2.4619	0.0791	0.4471	1.4345	1.3466	-0.8539	5.618	4.6638	-0.4688	2.4285	2.2457	-0.3101	-1.0836	-1.2219	-0.3799	0.8753	3.377	-0.9539	0.3367	1.8879	-0.6623	-0.8772	0.4228		0	-1.5572	2.2263	3.4282	-0.8403	-2.3136	-0.4171	-0.3474	-0.4281
2000/10/30	-1.3767	-1.9108	7.8618	-0.9024	-1.3167	-2.4528	-0.6917		0.4785	-1.6067	2.5748	-1.87	1.1494	-2.2901	2.3622	3.9894	0.1144	0.4743	-1.9288	-0.5893	-1.1189	-2.0096	0.982	4.0415	-0.3925	-1.0011	1.292	2.6439	0.7825	-1.3021	-0.0763	0.1446	4.5333	-1.4446	2.0134	0	1.5833	-1.3274	0.2807		0.6791	3.7827	1.1797	5.0071	-0.8475	-0.4179	1.3089	-0.0498	0.258
2000/10/31	2.7284	0	3.2498	-1.5728	-0.7338	1.225	-2.7363		0.381	-1.5676	-0.5427	-1.5426	1.3636	-1.4509	-1.6484	-1.6368	2.1714	-0.1574	-0.7564	-2.0747	-0.9194	1.1719	3.4846	-0.6972	-2.1277	-0.5322	-1.0204	0.3788	-1.087	-0.9894	0.229	2.7437	-1.2755	0.7329	0.235	-0.8368	-1.9688	-1.1659	-3.289		-1.1804	-1.4579	0.6726	-2.552	0.3419	-0.5596	2.3773	-0.3986	0.2573
2000/11/1	-0.7412	-0.4638	-0.4496	0	-0.4704	0.1274	1.5345		-0.3795	0.7299	0.6139	0.8295	1.7937	0.7928	0.4469	-0.26	-0.1119	-0.7092	-0.4573	-1.0291	0.4996	1.1583	0.2349	1.6048	1.2882	0.7491	1.6753	0.7547	1.4129	1.1992	1.5994	0.1405	-0.3876	0.7276	5.9541	0.0603	-0.4184	2.314	0.2171		0.1706	2.8917	0.0891	4.0662	0.6814	0.3095	0.9591	0.5503	-1.6253
2000/11/2	-0.3734	-2.4231	0.2258	-1.0934	0.4727	-2.1628	-0.3526		0.0952	1.1199	1.6949	0.3656	-1.2115	-1.236	1.5573	-0.6778	0.224	-0.3175	0.6126	0.367	3.6222	-0.6679	-0.9375	2.6654	-0.5564	2.1774	0	-0.4494	1.3932	-0.5925	1.1244	-0.9123	2.7237	-0.5618	-0.177	-0.6627	-0.6723	-0.133	-1.2274		-1.6184	0	-0.6676	-0.7947	5.4146	0.2525	0.75	0.995	0.1739
2000/11/3	0.3748	0.7641	-2.749	-0.5952	0	0.13	-1.1122		2.9971	1.2378	2.1333	-0.7286	-1.4493	-1.2514	3.5049	0.3675	-1.2291	-0.7166	-0.761	2.011	1.4393	-1.8252	-3.3123	0.0962	-0.2398	1.0395	0.7605	-1.5049	-0.6107	0.4636	-0.2965	-1.9122	-2.7146	-2.3406	-1.5957	0.0606	-0.9306	0.1332	0.6579		0.4329	-0.0654	3.4946	-1.1348	0	-0.7275	1.4888	-0.0985	1.9097
2000/11/6	1.9913	1.4218	-2.6877	-0.4277	1.1425	-2.5974	3.1697		1.6628	0.9009	2.611	-0.0917	0.2262	2.1889	0.4233	-1.2552	2.3756	0	-1.5337	0.1792	0.6081	2.9354	-0.571	2.6897	1.7628	0.5658	-1.195	6.1879	2.6114	0.9229	0.223	0.5054	-4.6723	0.1653	-1.3964	-0.8485	0.427	-0.4878	1.1619		4.1379	0.654	0.1732	0.4727	-0.1605	-1.3529	-0.9291	-0.641	0.937
2000/11/7	-0.8542	-0.1869	2.619	-0.5155	0.598	-0.8	2.9732		1.1358	-1.3393	0.3181	1.8365	-0.7901	-1.1274	-0.843	1.9068	-0.663	3.2077	2.0249	-1.2522	-0.6044	1.8061	1.6407	2.2451	0.7874	-0.5115	-0.6365	0.5036	3.4431	-1.1757	0.3709	-0.5029	-3.3356	-0.5776	0	1.1614	1.8707	-0.8467	0.2872		-0.4139	-1.3645	2.204	-1.8145	0.3215	0.1429	-1.2833	0.3474	-2.1097
2000/11/8	-0.9231	0.7491	-0.7889	2.7634	-1.5852	2.8226	-0.5775		2.2013	0.6464	0.8244	0.4509	0.6826	1.1403	2.5505	1.7672	0.3337	0.3108	0.6107	0.3019	-0.7432	1.2138	-1.5335	-1.2809	-0.4688	0	-0.8969	3.078	0.1447	1.1236	-0.7391	1.3718	2.2535	0.166	-2.0101	0.9063	0.5843	0	0.9306		0.1663	0.3953	4.9471	-0.7529	0.9615	6.077	4.35	0.3956	-2.6724
2000/11/9	0.6832	3.0669	0.1871	-0.1681	-1.6107	5.0327	0.7744		0.5275	3.9178	-2.0126	0.2693	-0.113	0.6764	0.4145	-1.5322	2.3282	0.2324	0.607	-0.4214	1.7699	0.2768	-0.1639	-1.2048	1.2559	-1.8509	0.6464	2.1528	0.578	0.1961	1.1914	0.2137	2.0661	0.58	2.5641	1.3174	-1.2448	-0.764	-0.7092		0.4149	0.5249	-1.7728	0.7586	-0.4762	-2.4207	-0.3354	3.0542	0.0886
2000/11/10	1.1104	-2.615	-0.5135	0.1684	-1.4325	-2.5513	-1.2008		-1.1806	1.8541	-0.3851	-0.2686	0.7919	-0.3359	-1.3416	-0.0519	1.3001	1.4683	0.3017	0.4232	-0.8696	1.4719	2.0525	1.8762	1.7829	3.4049	-0.7065	0.4079	4.454	1.7613	0.2943	2.3454	0.4049	0.8237	1.0455	0.591	-0.7563	0.2717	-1.3571		0.0826	-2.4804	3.0353	0.5476	0.319	1.2404	0.4808	1.912	0.708
2000/11/13	3.0506	-1.7593	3.2379	-0.8403	1.4533	-2.682	0.4375		-0.2212	1.0316	1.1598	2.3339	7.6319	3.0337	-0.7322	-0.8303	-0.107	3.4273	1.0526	-1.1439	3.0364	4.0798	8.6887	-1.105	1.6756	1.6717	-0.0647	0.5416	-1.1004	1.7949	3.3015	1.3889	-1.9489	-0.5719	1.0796	0.5288	3.0483	-0.6323	5.5033		0.9909	-0.9371	-2.6274	1.2253	1.4308	0.599	0.4785	0.7505	-0.9666
2000/11/14	-0.4737	-0.2828	1.8182	-0.5932	0.6139	-1.706	1.3069		0.6652	0.0601	-0.8917	-0.614	-0.9385	-0.5453	2.1075	-0.7326	1.9272	1.7673	-0.4464	1.4007	2.4885	0.8711	0	-2.9795	-0.1498	3.4878	2.4595	-1.6162	-0.6954	-0.1259	-0.7813	0.3425	0.9596	1.9721	2.1807	0	0.7395	1.3182	-0.4804		0.0818	0.8108	-4.4154	1.345	-0.7837	-0.4601	-0.9524	-0.1397	1.4197
2000/11/15	-1.9036	0.7561	-0.8929	0	-1.8983	2.9372	-1.1467		-1.4978	-1.2005	-0.964	0	-0.6316	-0.1096	-0.8256	-0.1054	0.9454	-1.5919	0	2.042	-0.0639	0.8636	7.0318	9.9808	1.0503	-2.1184	-0.5685	1.1636	-0.7003	-1.7654	-0.5727	0.4778	1.833	-1.1281	2.831	-0.3507	-1.3051	3.2301	2		0.3268	-0.5362	0.0855	-1.7253	-1.1058	0.2991	-0.8173	0.5128	0.175
2000/11/16	1.3341	-1.0319	7.7027	2.8133	-0.4838	-0.3891	-3.1899		0.6708	-1.3366	1.2979	2.4713	2.0127	-0.5488	2.1852	2.058	0	1.0294	2.0927	-0.7063	0.0639	0.1712	-1.4523	4.712	2.5241	0.8854	3.8119	8.728	4.0903	1.2195	0.7919	-0.1359	1.2667	0.815	1.5671	2.522	2.562	-0.0869	1.6227		0.4072	5.1887	0.3419	-0.8103	0.4792	0.2982	-1.3572	-1.0204	3.1441
2000/11/17	0.4788	0.6635	-1.7566	1.1609	2.2917	-0.3255	1.5976		0.6664	1.0468	0.7047	-1.8949	-2.6999	0.5519	-0.9165	0.2068	-1.769	-1.2373	-0.2928	0.3557	0.1278	-1.8803	-0.4912	0	-1.1586	-1.9503	-1.224	-0.809	-1.355	-1.0146	-1.6429	0.068	-2.1725	4.2846	0.7089	0.1716	0.2417	-1.0439	-0.6653		0.3244	-0.4484	0.0852	0.6127	1.2719	-0.0541	-0.7371	-0.1406	-0.8467
2000/11/20	-1.7868	2.0716	2.2137	0.9016	-0.2037	4.1803	-1.3268		1.9859	1.0969	0.3181	1.8437	0.6403	1.7563	2.3638	0.1548	2.1186	0.958	0.1468	4.8435	-1.0849	-1.9164	-2.6798	6.9167	0.0733	-0.1492	1.6109	2.7604	0.6868	3.2031	-0.4357	3.1271	-2.288	-0.6202	-0.5383	-0.6282	3.4566	0.1758	1.0047		-0.5659	0.9653	0.5532	-1.8945	-0.6279	-0.4597	1.9802	-0.7039	1.7933
2000/11/21	-0.849	3.1365	1.1245	-1.0561	0.4762	-1.1912	-0.249		1.2549	0.1206	4.3754	-0.8621	-0.9544	-1.8339	-1.4056	-1.3395	-0.2075	-1.4599	1.0264	1.7465	-2	5.4174	0.2174	-0.3897	-1.1713	0.249	-2.2561	-0.4274	0.2729	-0.4966	0	-1.4502	0	1.4041	-0.7077	-1.2644	-2.7195	0.2194	-1.9231		-0.7317	-1.5934	0.8464	0.4138	1.5798	-0.0272	-1.4078	1.1342	3.943
2000/11/22	0.6116	1.9678	-0.659	1.7241	3.0467	2.7919	3.4448		1.6239	-0.4214	0.243	1.913	1.7131	1.4286	0.3055	-0.1567	1.7672	0.6667	4.209	1.2182	0.395	3.0329	1.88	2.4257	0.7407	0.5961	0.0624	-2.1459	-0.8163	-0.1871	1.7505	-0.1338	-1.584	0.6154	0.6709	0.5821	0.3994	0.8319	2.4341		3.7674	0.7772	0.3777	1.9918	0.7776	-1.1413	-1.8218	1.7757	2.9863
2000/11/23	0	1.5789	-0.7463	-0.7264	3.2852	-0.1852	0.3861		-1.1775	1.5115	-1.4545	-0.5119	-0.7368	-1.3001	-1.2183	-1.3598	-0.6129	-0.6623	-0.4178	3.337	-0.6557	-0.1635	-1.4194	-0.7639	2.9412	2.1235	-1.1845	0.1253	-0.6859	0.3125	0.2867	-1.4066	0.07	-1.4526	-0.1249	-0.4051	-1.5115	2.8658	-0.33		0.4736	0.5141	-2.5084	1.2795	0.3086	0.5772	0.1003	-1.2856	-0.8621
2000/11/24	-3.8906	-5.0086	-5.0543	-4.065	-5.9796	2.0408	-2.5481		-4.2979	-3.7522	-3.198	-3.6878	-4.772	-4.5005	-6.0637	-2.1739	-5.4471	-3.4815	-4.1958	-1.3764	-2.5083	-6.6339	-5.6156	-6.3125	8	0.2901	-2.8391	-6.0701	1.7956	-2.866	1.8585	-3.6005	0.1399	-3.6462	-4.0033	-2.1499	-3.5541	-1.6463	-3.9073		-1.4925	-4.4118	-5.2744	-2.6596	-3.6923	-3.4436	-2.8557	-3.3023	-6.2451
2000/11/27	-1.3283	-1.3636	-2.9037	1.1017	1.4885	2.0606	-0.6907		0.3557	-0.9901	4.7649	0.1781	0.1114	0.3448	-0.1094	-1.5718	1.3043	1.1512	3.6496	-2.6302	0.677	3.2456	-0.4577	3.4511	1.3228	-0.3857	-0.5195	-1.6656	4.0706	0.0641	3.0175	0.2114	0.2095	0	-1.6942	-0.9501	0.7538	2.4464	0.5513		1.2759	-0.6689	-4.0742	1.3661	0.639	0.7642	0	-1.2506	1.1804
2000/11/28	1.3462	0.8295	1.4046	-0.0838	3.9333	-0.4157	6.5077		0.4431	1.875	1.0309	1.8667	1.5573	1.7182	2.1906	1.2665	0.8584	1.5175	2.1127	0	0.807	0.9346	1.7625	1.5886	-1.0444	-0.3872	1.3708	1.2195	-0.1304	0.2564	-0.1362	1.4065	4.1115	4.1868	0.6628	7.0144	0.9975	-0.2514	1.1652		3.5433	1.2795	1.9349	2.5606	0.7937	2.4157	1.9082	0.8281	0.1667
2000/11/29	-1.265	0.8227	-2.2341	1.8456	-0.898	0.8945	1.2127		-1.4998	-1.5337	-1.1405	-1.4834	-1.3143	-2.027	-1.179	-1.0332	0.2128	3.139	-0.2759	0.3859	-0.8672	-2.862	-1.8072	-3.8311	-2.0449	-0.6803	0.322	2.075	-2.2193	-0.8951	-1.0914	-0.8322	-2.8782	-2.0866	0.878	-0.5602	-0.9053	-0.546	0.3388		-1.2928	-0.9973	1.8056	-2.0368	-1.5748	-1.8102	-1.0121	-1.0145	-2.1631
2000/11/30	-0.8328	-1.3599	0.6399	-2.4712	-1.9417	-4.9054	-1.4286		0.403	-0.4984	1.5786	-1.24	-0.333	0.6897	-0.2169	-1.8681	-1.38	-0.3623	0.4149	-1.5376	0.7402	0.4333	-0.6902	-0.7317	0	1.8102	-1.1553	-2.6885	0.9346	-0.4516	0.9655	-1.1888	-2.2054	-0.7103	-0.6963	0.507	1.3289	0.7179	2.971		-0.3082	1.4775	0.5002	4.9631	3.2	2.4581	-0.3579	0	-0.2551
2000/12/1	0.2584	1.9301	0.8629	4.9831	-0.33	0.4351	2.8518		0	-0.5636	-1.0759	0.8969	2.0045	1.3699	1.087	0.8959	2.4758	0	1.5152	-1.8405	0.0668	1.1217	2.7027	3.1941	-0.9428	0.0961	0.5844	1.4151	-1.5873	0.1296	-1.6393	1.2739	0.6342	0	-1.4023	0.8408	0.1639	-8.7072	0.0656		-0.6182	2.5149	1.1312	-0.639	0.9302	0.1636	0.0513	0.1952	2.5575
2000/12/4	1.933	1.6231	4.6376	0.3218	0.9934	2.0421	3.1364		3.3006	-0.6927	0.1208	2.1333	0.8734	3.1532	1.5054	-1.8313	1.4706	0	1.3569	-0.8523	-0.1335	0.6826	-0.6015	-0.3968	2.6513	2.7364	1.8076	-1.0631	0.1344	-0.2589	1.1806	2.5856	-1.5406	0.9539	1.3333	0.8894	2.3732	-1.8491	3.0144		1.0886	-0.581	-2.2371	0.7717	0.3072	0	2.5128	-0.1461	1.995
2000/12/5	-1.7699	-1.7746	0.3012	1.0425	-1.3115	-1.4554	0.3085		0.1727	0.7609	-1.5691	-0.4352	-1.6234	-0.8734	2.9661	2.0916	0	0	-2.2758	2.0057	-0.5348	2.0339	-1.2859	-1.2749	0.596	0.4673	-1.2048	-0.6044	-1.4765	0.9734	1.7159	-0.4768	-2.276	-0.9449	0	-1.3774	-1.4388	-0.1983	-1.3995		-0.8462	-2.8571	-0.2288	-2.5526	-1.072	0.7077	2.8014	0.439	-0.652
2000/12/6	-0.9009	-1.626	-1.2012	-1.2698	0.4651	-0.4923	-2.8559		0.3879	-1.1328	-1.7781	-2.3601	-2.2002	-2.533	-0.4115	-1.7165	-0.207	0	-2.8767	-2.7528	2.0161	-2.7409	-1.2261	-2.0985	-3.95	-2.4186	-1.9255	0.2703	-2.4523	-2.3136	-2.4966	-2.1903	0.2183	-2.3847	-1.6228	-1.676	-2.1898	-1.1923	2.7742		-1.7843	-1.8048	0.1376	-2.2266	-2.4768	-2.9459	-0.9732	-0.7771	-2.5431
2000/12/7	-1.1039	-2.0202	0.825	3.135	-1.7196	-3.5869	-0.2714		0.4723	-1.7823	-0.1248	-0.4476	-1.7998	-0.565	-2.0661	1.1831	-1.8672	0	1.2694	-0.0578	-0.3953	-2.3057	4.7324	-2.5556	-2.6731	-1.8112	-1.7016	4.1779	0.9777	0	-0.8997	1.3996	0.3631	0.4072	-0.7133	1.1364	-0.7463	-1.3575	0.2511		-0.8689	-0.6127	2.1072	-0.8707	-0.6349	2.5341	-3.3907	1.3216	0.3367
2000/12/8	0.0657	-0.0937	-0.5599	-1.6368	-1.5478	1.2187	0.2268		1.3248	-0.3889	0.125	0.4496	0.1145	-0.5682	0.4219	-0.2227	0.3171	-3.2727	-0.9749	0.1156	1.1243	0.2622	-1.5556	3.8071	0.4225	-0.4854	0.466	0.9056	0.1383	-0.1316	-0.9777	0.8972	-1.3748	0	-1.5716	-1.0112	0.5848	-0.6116	-2.1916		1.1155	0.411	-0.6729	0.1351	0	-0.3259	0.2543	-1.1111	-0.8389
2000/12/11	-0.7218	3.0019	-3.2049	-1.0301	-2.1873	3.4221	-3.2127		0.6748	-1.1061	-1.186	-2.4172	1.0297	-1.2571	-2.9412	1.5067	-1.7914	-1.5789	-0.7032	0.4619	-1.5697	-3.6617	-2.6336	-1.956	-3.9271	-2.7317	-0.729	-2.9487	-2.3481	-1.3175	-3.3145	-2.1888	-2.9347	0.0811	0.1369	0.9081	-2.907	-0.359	-0.8963		0.5516	-1.7735	-3.8392	-4.251	-1.4377	-0.0545	-1.725	-0.0489	-3.3841
2000/12/12	0.1322	1.3661	-1.8792	4.964	1.6073	2.0221	2.8986		0.8798	-0.5921	-1.0739	0.8257	1.2458	2.3148	1.5152	1.8142	2.2532	0.9167	1.2748	0.0575	-0.4651	0.905	0.6955	1.2469	1.0949	2.2568	1.4019	0.3303	0.2829	0.2003	1.3858	1.6783	0.0756	1.2156	0.2733	2.1935	1.1121	1.5955	0.969		1.0972	2.2917	-0.047	2.1846	0.8104	-0.5453	0.6711	-0.2933	1.4011
2000/12/13	-0.198	-1.168	-4.5144	0.6865	0.4814	-1.7417	-0.1363		-0.3322	0.2647	2.1073	0.8189	0.8949	0.5656	-0.1066	-0.7559	-0.6296	0.5299	0.5594	-1.6657	0.1335	0.8969	-1.1512	2.6273	-0.4332	1.6184	-0.5925	1.7117	-0.141	-0.1332	1.4388	1.7882	-1.0574	0.8807	0.9541	1.2658	-0.5922	-0.0507	0.4479		-0.9302	0.9504	-2.5846	0.4138	-0.6431	-0.7401	0.7692	1.1765	0.0864
2000/12/14	0.5291	2.5455	1.6714	0.5303	-0.0684	0.2445	0.091		-1.25	0.7261	-1.0632	-1.7148	-2.2173	-1.4623	-1.3874	-0.5441	-0.8448	-0.2259	0.2782	0.9346	-0.6667	-1.6889	-0.854	0.24	1.1603	2.4131	0.1325	-0.9709	0.1412	0.2001	-1.4894	0.0676	3.4351	-1.2698	-1.5752	2.7174	0.0851	-1.7739	-1.2739		-0.4695	-1.2105	0.3859	-2.4725	-0.4854	0.5247	-1.4758	1.938	-0.7765
2000/12/15	0.8553	-1.6844	-3.5228	-1.7332	2.0548	0.6707	-0.9545		2.0253	-0.983	-0.5057	-0.0918	-1.2472	2.968	0	-1.4223	-1.8104	-1.283	-2.2191	-0.8102	-0.7383	1.7179	2.1143	-0.2394	-0.5018	0.8954	-2.1164	-2.8758	-2.3977	-0.3995	-0.432	-0.5402	-1.4022	-0.7235	-1.0974	-0.4233	1.0204	-0.6708	-0.4516		0.7862	-1.2934	0.913	-1.0563	-1.3008	-1.7033	-2.0145	0.0475	-1.6522
2000/12/18	1.2394	-4.9594	0.2434	-2.8374	-2.4161	-5.0273	2.8912		1.737	0	-0.6989	-1.1029	-1.3777	1.7738	-1.7316	-0.7214	2.3861	0.1529	-1.9858	-0.0583	1.0818	-1.1556	1.227	-2.64	0.5764	1.5413	-1.0811	0	-1.3006	-0.0668	0.0723	1.6293	2.9192	1.1336	0.3699	4.5696	1.5152	-1.3506	-0.324		0.078	-0.9655	-1.7143	0.7117	1.1532	0.4472	-2.0559	1.6627	-0.7073
2000/12/19	0	0.0949	0.6799	0.2368	-0.2063	-1.2117	1.4273		0.4878	0.0662	1.1516	1.3011	0.2328	-1.0893	0.9912	-0.559	-1.1653	0.229	-0.2894	0.934	-0.6689	-0.0899	-1.5152	0.5752	1.6476	-0.092	1.3661	-2.4899	1.1713	1.7391	0.9393	-0.2004	0	-0.1601	0.2303	-1.4228	-0.0829	-0.7372	0.13		1.325	-0.1393	2.4709	0.212	-0.8143	0.0835	1.9376	1.6355	0
2000/12/20	0.5799	-1.2322	1.3025	0.4724	-0.1378	-1.4848	1.3632		0.4045	1.2566	1.9608	0.0917	1.0453	1.7621	0.7634	0.7307	4.0729	0.457	-0.5806	1.1567	0	0.9901	3	0.7353	0.2819	-1.5654	1.0782	4.8309	1.3025	-0.1315	0.4295	0.6693	-1.0182	0.2406	0.7813	0.9794	-0.249	-0.3183	0.8442		1.1538	2.1618	3.9716	1.8336	0.1642	-0.8618	0.6864	-1.3793	1.87
2000/12/21	-1.1531	-2.8791	0	1.5674	-0.6901	1.7693	-1.4317		-0.1209	2.482	-0.1241	1.7415	-0.5747	-0.5411	0.4329	0.3906	-1.6478	0.7582	-0.5839	-0.7433	0.9428	3.3868	-1.4937	9.9757	-0.7027	0.5145	-1.1333	-1.58	0.7143	-0.1975	0.5702	1.4628	-0.4409	0.8	-0.5928	3.4201	1.7471	-0.6919	1.9961		-0.4563	-0.0683	-1.3188	-0.6233	0.3279	-0.8693	-0.3671	0.4662	-1.049
2000/12/22	-1.8795	-0.3953	4.9048	-1.466	-0.3475	-1.481	-0.132		-1.0891	-1.6571	-0.6211	0.4505	0.4624	-1.197	2.1552	-0.5559	2.8272	-4.0632	4.9927	-0.0576	1.7345	-0.2586	2.1986	3.2448	-1.9816	2.1405	-1.0789	-1.4716	-0.5674	-0.7256	0	-0.2621	-1.476	0.3968	-1.8349	-0.4442	-1.6353	2.2508	-0.3157		-0.4584	0.9563	1.7051	-1.8815	-0.3268	3.2532	-1.4737	-0.0928	-1.0601
2000/12/25	-2.0476	-4.8611	0.4539	1.3312	-1.2552	0.5882	-0.617		1.9576	2.9812	-1.75	0	0.5754	-2.2026	0.1055	0.2236	-0.5092	0.3137	0	-1.6715	2.623	-1.4693	2.4481	1.0714	1.2996	2.3235	1.5678	-1.6293	-1.9971	-1.5282	-2.4805	-1.1827	-1.4981	-0.1581	-1.9159	3.8176	1.5794	1.153	2.0266	0.2809	1.2279	1.4885	1.6765	-0.5682	0.8197	0.7397	-1.2821	-2.4617	0.8036
2000/12/26	0.6743	3.2325	-1.9431	2.9366	0.9887	0.065	-0.0443		-1.4	2.1397	0.0636	1.6143	2.9748	0.7883	0	1.8405	3.2753	0	-0.1399	0.3517	0.8946	0	-0.6517	-1.0601	2.851	-2.0926	0	0.4141	0.5822	1.2821	0.2907	-0.7314	-0.2281	-0.6334	-1.4293	1.0506	2.0458	-0.6218	-0.7449	-1.5686	1.6679	3.4	2.139	3.0714	-0.6504	-0.7615	-0.6494	0.1429	-1.1515
2000/12/27	-0.4019	-4.0404	-0.8295	-1.5766	-0.8392	-0.6494	0.1775		-1.9067	-1.602	-1.3986	-1.8535	-1.7778	-0.8939	-1.5806	0.7119	-2.0813	-0.7037	-1.1204	0	-1.7733	-1.2281	-3.1341	-3.5	-0.2772	0.4548	-2.0134	-1.0309	-1.5919	-0.8661	-0.2174	3.8848	-2.7439	-1.1155	1.1116	-6.4272	-1.6038	-2.5547	-3.0019	-2.0489	-0.4474	-2.0632	-0.5236	-1.9404	-0.491	1.7539	0.4357	-0.8084	-3.2258
2000/12/28	0.0672	-3.4737	-2.1375	-1.5256	-1.2694	0.3268	2.3029		-1.9438	-1.6281	2.1277	-0.0899	-2.3756	-0.7892	0.5353	1.7401	1.7206	0.6299	-0.7082	-0.4089	0.1289	0.444	-1.2039	-0.5181	0.0695	0.3169	0.8904	-3.8194	1.9118	0.8065	-0.8715	-1.1605	-2.8213	-0.0806	0.2868	-5.3535	-0.163	0	-0.1934	-1.2202	-0.1498	1.7775	-1.1842	-0.3534	1.6447	0.1077	0.705	0.6711	0.463
2000/12/29	0.6048	-0.3272	2.754	-0.0775	0.7143	0	-0.303		2.4884	1.2731	-1.2626	-0.18	0.6952	0.7955	1.4909	0.1603	0.597	0.3912	1.5692	0.3519	1.0947	0	0.6093	2.381	-1.5278	-2.0307	1.6293	1.083	2.1645	2.8	0.3663	0.3262	-2.0161	0.3226	-1.0486	1.334	0.2449	-0.7491	1.4858	3.2353	0.3751	-0.8409	2.9738	0	4.6926	-1.5335	3.9311	1.4286	4.7005
2001/1/2	0.7348	2.7352	-0.878	0	0.8511	-0.7166	1.2158		1.4403	1.5713	2.4936	1.6231	2.4166	2.7057	1.8888	0.0534	1.7804	1.0912	1.264	-0.4676	0.9554	0.3537	1.4383	0.5814	0.5642	-0.5527	0.334	0.5714	1.5537	2.0752	1.7518	2.4057	3.3745	0.1608	0	1.1585	1.2215	-0.4313	2.1006	-0.057	0.5232	3.3268	0.2155	2.3404	0.7728	-0.5464	0.4145	1.6901	0.2641
2001/1/3	-0.7958	1.7039	-0.7459	1.1628	1.4065	0.6562	0		-1.8256	1.4851	2.3082	1.5972	3.0337	6.0373	0.4119	-1.2267	1.6521	0.0771	0.9709	3.7581	2.6498	1.9383	7.4627	2.6734	1.122	-2.0843	0.7324	1.8466	-0.1391	1.7154	2.8694	2.2857	1.4331	0.7223	3.8054	0.1562	1.2068	1.2453	-0.2494	-0.2281	-1.1896	0	1.6774	0	-0.4601	-1.0714	0.5676	1.7082	1.6681
2001/1/4	-2.4733	-2.6178	-3.1	-1.8391	-0.1387	-0.3259	1.3299		2.6446	-0.6098	-3.1098	-0.0873	-0.1091	-1.4493	-1.0256	-1.2959	-1.6252	0.5393	-1.3736	-1.811	-0.4302	-2.4201	-3.0556	-0.7037	1.3176	5.1088	-0.7931	-1.325	0.9749	-0.0625	-0.3487	-0.9311	2.1978	0.5578	0.1392	4.5218	-1.4308	0.107	-0.25	1.6	-1.4296	-1.6414	0.3807	-0.2079	1.849	-0.8609	0.8722	1.8611	-2.418
2001/1/5	-1.3023	0.2151	5.0412	-4.918	-1.9444	-1.8313	0.5927		0.5636	-1.3497	-1.3845	0.7867	0.8734	1.3655	2.1762	0.2188	-0.6803	-0.4598	0.1393	-0.0576	0.4938	-2.0372	2.0774	-1.9844	1.0951	2.1602	-1.2658	-1.6254	0.6897	1.875	1.1197	0.8772	-3.6098	-1.1886	-1.9926	0.1492	-1.4516	-3.2585	0.8772	0.1125	0.9924	4.6213	-0.2107	-1.0417	1.9667	-1.0364	-0.4069	3.7433	0.7965
2001/1/8	-7.7083	-2.4678	-2.2612	-3.3662	-0.0708	-2.7981	-2.8199		0.6405	0	2.1059	1.1275	-2.2727	-2.1762	0.3043	-1.4738	-2.544	-1.6166	0.8345	-0.173	-2.027	-5.6058	2.2456	-3.3984	0.2708	-0.9692	1.2146	4.8132	3.0137	-2.3313	0.346	-3.0435	-3.5857	-1.4435	-2.6478	-5.1142	-1.1457	-3.037	-1.8634	0.1124	-3.2502	0.184	-1.2669	-1.4737	1.7804	0.4246	-0.2554	0.6014	-1.1414
2001/1/9	-0.3762	0.5501	-0.7554	2.9737	-2.9057	-0.4798	-0.0433		-1.2331	1.8035	0.125	-5.7461	0.443	0.5297	-0.8089	-0.1662	0.4016	0.5477	2.069	-3.524	-1.1285	0.4789	-1.2354	1.1976	-0.6752	-1.9128	-0.4667	-1.3023	-1.4628	1.2563	-0.6897	-0.0641	1.7355	0.4068	0.1943	0.314	1.4901	0.3417	-5.5063	-0.7856	1.5625	-2.6332	0.2994	-0.7835	-0.8746	-1.7475	-2.4578	-0.427	-1.3321
2001/1/10	2.2659	2.407	-0.1427	1.1551	2.4818	2.3416	1.0832		0.1611	-0.5498	0.437	0.455	0.6615	2.2129	2.2426	-0.6659	0.2	2.0233	5	0.5988	1.3316	2.2879	0.7644	0.1479	0.3399	0.2721	3.9518	0.2083	1.2146	0.1241	1.7361	1.9872	0.7311	0.4862	0.4847	0.2087	1.1419	0.9648	-2.7461	1.2443	2.6923	-0.4403	1.791	0.7179	1.6176	-2.1515	1.9423	2.7873	2.7003
2001/1/11	0.0739	1.4957	-2.1439	-0.2447	-0.9259	1.4805	-1.6717		-0.2815	-0.7985	-1.1809	2.2645	2.1906	-1.134	-1.5952	0.3352	-0.8982	0.3051	-1.5444	0.2976	-0.5632	-1.6775	-2.069	0.4431	1.1518	-3.2112	-0.5155	0.693	-2	-0.1859	-1.2969	-0.9428	-0.8065	-0.8065	0.8201	-0.2603	0.4839	1.068	0.8953	1.1173	1.0487	-2.0215	0	-0.2851	-0.2894	-3.518	-1.9053	-0.9178	-0.4382
2001/1/12	0.0738	-0.8421	0.0487	2.0442	0.4313	-0.9284	-2.7463		-2.0161	-0.5573	0.566	0.7086	-1.2862	4.5881	-1.7224	0.6682	0.7049	-0.8365	3.1373	-0.8902	-1.3845	-0.6635	-0.9155	-1.7647	-1.9424	-5.5607	-0.842	2.1335	-0.5442	0.807	-1.0373	-2.7919	2.0325	1.626	0.4785	-2.4008	1.9262	-1.5573	0.3413	-0.2762	-0.6672	0.3868	-0.8798	-0.5718	-2.4673	-1.4889	-0.8399	-0.3789	-1.3204
2001/1/15	-2.6549	-4.4586	-3.5523	-3.4455	-0.859	-2.4766	-4.303		-3.5391	-1.1208	-4.3777	-3.2542	-5.5375	-3.988	-3.299	-8.1305	-3.8	-2.9141	-1.9011	-2.0958	-2.7441	1.145	-5.7569	-10.0299	-4.6448	-1.0391	-3.6577	-3.6388	-3.0096	-4.2488	-3.2145	-3.329	-2.7888	-3.36	-2.5714	-5.9358	-1.5748	-6.2712	-6.0544	-3.1025	-0.5224	-3.0186	-2.3246	-2.3724	-1.9345	-2.6835	-2.8057	-2.1133	-3.7467
2001/1/16	-0.1515	0.2222	-4.2886	-2.3237	-1.2996	1.7159	2.6698		0.0427	-0.6297	0.9156	0.0909	3.6782	7.269	0.8529	2.2276	0.9356	0.3949	1.5504	-1.9572	0.9186	0.566	2.187	-6.2396	1.5759	0.5	0.678	-0.1399	3.5261	0.836	0.6498	0.3376	-0.4098	-0.3311	0.9775	1.3644	0	2.4714	1.5206	0.6289	1.6504	-1.9205	-0.9952	-0.6627	5.0076	1.8067	-0.8715	0.3454	-1.9462
2001/1/17	-0.607	0.3326	-2.7412	0.085	0.5852	0.5398	-1.8704		-1.2793	-1.6477	-1.4906	-1.8165	-2.1064	-2.2265	-0.5285	-0.53	-1.0299	0.0787	1.9084	-2.3082	-0.065	-1.3133	-1.1808	-0.1775	-0.2116	1.0945	-1.3468	-1.1204	-1.3624	0.6378	-0.5022	-0.3365	0.1646	-0.4153	-0.484	0.4487	0.16	-1.7647	-0.5706	0	0.369	-0.0675	0.3059	0.6672	0.7225	1.2765	0.2198	0.6454	-2.2684
2001/1/18	1.7557	-0.3315	-0.7046	0	6.0364	0.4027	-0.8368		1.2095	-0.5799	-0.6579	0.0925	-1.1325	-1.3861	-0.6376	0.1776	-0.6243	0.3145	-0.1248	-1.1494	3.4483	-0.5703	-0.2987	-0.5333	1.5548	-0.935	0.1365	1.9122	0.4144	1.3308	-0.6489	0.2026	0.4108	-0.0834	-0.6809	1.1167	-0.7987	1.0778	-1.4347	0.5682	-1.1029	0.1351	0.0871	0.6627	-1.0043	-1.537	0.4934	0	-1.0638
2001/1/19	1.8005	4.9889	3.4934	1.4431	5.6927	1.3369	0.2344		1.0243	0.5833	1.9205	1.1091	3.2073	-0.3012	1.4973	2.1868	1.5707	0.7837	-1.25	4.2636	2.0126	0.8604	2.3221	1.6086	-3.647	1.0929	0.7498	2.7797	0.8253	0.5629	2.1045	1.2129	0.982	1.419	0.7835	0.5522	0.6441	0.4147	2.1834	0.565	1.1896	2.7665	0.3047	0.5121	2.3188	-0.9366	3.7643	3.5913	1.7595
2001/2/5	-1.7686	1.3728	-5.0633	-0.7531	-2.6606	-1.715	-2.7128		-4.4782	-2.9639	-6.5203	-0.457	-0.9989	-4.2296	-2.2129	-3.0654	-3.7113	-1.5552	-1.1392	-3.4077	-1.8496	-0.7583	-3.6603	-10.0264	-4.542	-1.7199	-2.2327	-3.4483	1.2278	-3.1095	-1.919	-3.3289	-2.269	-1.4815	-3.0612	-3.5695	4	-2.0649	-2.9915	-4.2135	-3.0125	-2.1011	-5.2951	-1.8923	1.8414	-2.3007	-3.4175	-1.4032	-1.537
2001/2/6	-1.3503	-1.6667	-1.2778	-0.8432	-1	0.4698	-0.5769		-0.5307	0.5976	0.2135	0.2755	0.8969	-0.6309	0	0.2387	-0.4283	-1.2638	-1.0243	1.8602	-0.6281	-2.7698	-0.5319	1.8573	0.5551	0.5	-1.7301	-1.6106	0.9434	0.1284	-0.8696	-0.4821	-0.9121	-3.6759	-5.3133	-1.1959	4.2308	-1.3855	-1.3216	-0.2933	-1.4394	-0.7378	-4.3996	0	2.6426	0	-2.2319	-1.4232	0.2927
2001/2/7	0.2281	-0.2119	-0.2814	-3.6565	2.6936	-1.0688	-3.0464		-0.7559	-1.5842	-0.5682	-0.9158	0.3333	0.1058	-1.2931	-0.2976	-1.0753	-0.4	-1.423	1.5743	1.3274	-3.2417	-0.2292	-1.9194	-0.4732	0.597	0.2817	-0.3559	-1.4686	-0.8974	0.2924	-0.4152	-0.1674	-2.8621	-6.2996	-1.2104	-1.2546	-0.1222	-0.1488	-0.7059	-0.3075	0.9459	1.9175	0.5193	-0.542	-3.2581	-1.9488	-1.741	0.7782
2001/2/8	-0.9105	-4.4586	-2.7088	-5.0309	0.2623	-4.3214	-1.7456		-5.1075	-3.6217	-2.2857	-2.9575	0.2215	-2.7484	-3.3843	-5.791	-3.4783	-2.1687	-4.9869	-2.1699	-0.1871	-6.7005	-5.0536	-2.1526	-3.8035	0.7418	-3.0899	-2	-4.4715	-2.1992	-3.1341	-3.8916	-6.2028	-0.8929	-5.1977	-5.6009	-6.0538	-4.5872	-3.8748	-4.4431	-4.7032	-7.2289	-2.6341	-4.2066	-3.406	-3.2011	-1.4764	-0.8211	-2.027
2001/2/9	1.072	1.3333	1.5081	0.6506	0.9156	-5.0106	1.7259		1.2276	-0.0696	0.3655	0.5714	2.2099	2.5	1.2429	2.5982	1.464	1.4778	3.1768	0.7605	0.5625	2.0675	2.3387	2.7	1.318	2.3073	1.3768	0.4373	2.2695	1.5873	1.5049	2.2415	-0.0894	0.2703	5.0656	3.0902	0.5569	0.5128	1.0853	1.6739	1.7799	1.2987	0.4831	1.849	2.9619	-3.3758	1.3256	0.2179	0.8867
2001/2/12	1.4394	-5.0439	-1.9429	-2.1237	-2.2035	-3.8633	1.7964		0.9795	1.3231	-0.3642	-3.4091	0.2162	0.4242	0	-2.0383	-0.5549	-0.4045	0.5355	0.6289	0.7458	-0.533	-0.6304	0.779	-0.7317	-1.0557	-1.0007	-2.0319	1.2483	-0.5208	-0.6672	-0.6365	-2.2361	-2.1563	-0.5672	0.7794	-2.769	-1.3393	1.6104	0	0.0795	1.2108	0.1442	-0.0756	1.3699	-0.3565	0.6826	-3.0435	0.5859
2001/2/13	0.224	-1.8476	1.049	1.5094	0.1988	5.0232	-0.9804		0.2771	-0.6186	-0.4386	0.2941	-1.4024	0.3168	-0.3348	-1.5132	0.558	-0.0812	1.8642	0	-0.6169	0.9646	0.6344	0.3865	0.0819	2.7643	-0.2888	-0.4444	-1.0959	1.0471	0.1493	-0.2847	2.0128	0.3673	1.255	-0.6544	1.7901	0.1293	-0.2264	-0.4878	0.3177	0.2111	0.3841	-0.2271	-1.4865	-1.1449	-0.5085	0.1794	0.9709
2001/2/14	-0.6706	-3.7647	-1.7301	-1.2082	-0.8598	1.2509	-0.2475		1.6122	0.4841	-1.6153	-2.346	-0.9847	1.7895	-1.1198	-0.5122	-0.333	0	-0.2614	2.25	-3.7865	-0.1062	-0.7092	-0.0962	0.4092	0.991	-0.4345	0.2976	0.831	-0.5181	-0.4471	0.3569	-1.3453	-0.0915	0.1127	0.5988	1.5987	1.9367	-0.3026	-0.7353	0.1584	0.0702	1.3391	-0.3035	0.4115	0.6153	0.1704	0.4476	-0.2885
2001/2/15	-1.2753	0	0.6455	0.6585	-0.6004	-3.2703	-1.2407		-1.8586	-2.8906	-0.7463	0.1001	-0.221	-2.8956	-0.5663	-0.5148	-1.1136	-1.2195	1.4417	-0.3667	-1.4194	-1.594	-0.7937	-2.7938	-2.2005	-0.7009	0.2182	-0.1484	-1.0989	0.7813	-0.524	-1.3514	-0.9091	0.641	-3.2077	-0.8929	-2.0456	0.19	0.0759	0.8025	-1.4229	-1.7544	-0.1416	-1.0654	-1.776	-1.1871	0.3401	0.1783	0.4822
2001/2/16	-0.3799	-4.6455	0.5831	-2.5234	2.0134	-0.4508	-0.7538		-0.2309	-2.3388	-2.2556	-1.4	-0.7752	-0.213	-0.2278	0.4528	0.7883	0.4938	-0.7752	-0.9202	-2.8796	0.324	-0.8	0.2973	-0.1667	0	-2.3948	-2.0802	0	-0.9044	-0.602	0.7931	-1.1009	-4.8226	-1.1628	0.9009	-3.6948	-1.3906	-0.0758	-0.6124	-2.2454	-0.7857	-1.0397	-3.0769	-0.4172	-0.9829	0	0.4448	-2.3033
2001/2/19	0.9916	0.3846	0.8116	1.6299	1.3158	-0.7547	2.2278		1.713	1.5239	3.0769	1.3185	0.2232	2.2412	1.8265	0.8371	0.2235	1.1466	2.8646	0.2477	0.4717	1.3994	1.4516	0.9881	1.0017	-0.2353	1.71	1.6692	-0.4167	2.6076	1.4383	1.216	2.9685	-1.2428	2.1176	2.0833	0.7506	1.2179	2.2762	2.3413	1.1485	2.0158	2.0535	-1.1905	0.419	0.0368	3.5028	0.8415	-1.4735
2001/2/20	-0.7553	-0.1277	-0.0575	-2.8302	-2.2727	0.6084	-1.1392		-0.5462	0.6433	-0.9701	-0.1001	-1.559	-2.5052	-0.6726	-1.9157	-1.3378	-1.4575	-2.9114	0.3088	-0.6036	-1.1677	-0.4769	-1.9569	0.2479	-2.5	-0.731	-1.4925	0.2789	-0.953	-0.597	-1.3428	-0.4505	0	-1.4977	-0.6414	-2.0695	-1.5199	-2.2255	-4.2745	0.4866	-2.0466	-0.7487	0	1.5299	-0.1838	-1.1463	-0.4831	-0.0997
2001/2/21	-7.6865	-4.9872	-3.9125	-4.9515	-3.0565	-4.9887	-4.4088		-2.0595	0.4972	-0.3768	-4.008	-2.4887	-9.9572	-3.0474	-2.5391	-1.9209	-5.9162	-4.9544	-2.7094	-2.4966	-6.6595	-9.0256	-8.5828	-3.5449	-7.402	-3.0191	-5.1515	-5.5633	2.5016	-2.7778	-3.3668	-6.1538	-3.485	-2.4561	-4.4601	-2.874	-1.672	-1.5175	-8.4906	-1.0492	-1.8012	-1.603	-3.1325	-1.5068	-0.5891	-4.2518	0.1324	-4.5908
2001/2/22	-1.0717	-4.9798	1.0778	-5.0051	-1.3023	-4.6937	-0.7338		0.3738	0.1413	2.0424	-3.7578	-6.4965	-0.8323	-0.3492	-3.006	-0.576	1.7467	-2.6063	-1.519	0.346	-4.4879	-0.2634	-0.655	-0.4274	-6.0084	-1.3667	-3.9936	-1.9146	0.3755	-0.3089	-0.1483	-2.6037	0.3009	-0.8393	1.6585	-0.8703	0.327	-0.4622	1.3746	-0.3263	-1.7608	-0.6708	-0.995	1.3908	-0.0741	-0.7497	-0.0881	-5.1255
2001/2/23	1.6667	1.983	0.1777	2.4731	3.125	5.0083	1.9007		1.3966	0.9174	1.1861	3.6876	1.9851	2.518	1.7523	-3.5813	1.3905	3.2618	3.2394	0.5141	1.0345	3.494	3.3451	2.8571	1.9742	3.1128	-0.2309	1.0815	2.7027	0.8728	0.5422	-0.9651	-0.7921	1	1.9952	1.0272	-1.2291	2.2164	1.0062	3.5932	0.5728	1.2696	-4.0039	-0.67	0.9602	0.0741	0.0581	0.1323	1.5436
2001/2/26	1.0656	-5	4.0213	-4.7219	3.2997	-2.3847	2.2798		0.7805	1.8881	1.2454	0.9414	0.7299	-1.0526	1.6073	1.6429	0.9143	1.5794	0.1364	-0.2558	1.2287	-0.9313	-0.8518	4.3803	1.5993	1.1321	1.2346	-0.0823	0.731	-0.3708	1.2327	2.6987	4.7904	2.0792	0.9484	1.7943	0.9778	1.0842	1.6092	-0.1963	2.7665	0.6637	-0.7035	1.602	1.6304	1.1481	0.4646	0.2294	1.9544
2001/2/27	3.4063	2.3392	-2.7857	3.6344	-2.086	2.2801	-0.4559		-1.0023	-0.4804	1.1577	1.1399	-0.9662	3.7825	0	1.7569	1.6988	2.0458	0.8174	1.0256	-0.2023	1.8801	4.6392	2.3541	0.6628	-0.533	1.9817	1.318	0.1451	0.4963	0.6849	1.7518	1.9048	-0.388	3.4645	0.4113	1.7606	0.5047	1.7345	4.5902	0.5542	2.0513	-1.7713	3.9834	-5.4813	0.1465	-0.6936	-0.3663	-0.213
2001/2/28	-1.8039	0	-0.8187	-0.6376	-0.9987	1.1146	0.2545		0.3221	-0.5517	-1.2876	0.4098	0.9756	-2.7335	-0.565	0.9669	-0.7795	-1.4435	-0.4054	-1.0787	1.2838	1.4994	-1.3136	-0.5	-0.0823	-1.6613	-0.5232	0.0813	-1.1594	0	-0.3023	-0.4304	-0.3738	-0.779	-0.3973	2.165	-0.519	-0.8788	-0.2965	-1.9436	-1.6535	-0.3589	1.185	0.2394	-2.2631	2.8519	0.6403	-0.1838	-0.7471
2001/3/1	-0.3994	1.7143	-0.6486	0.2139	-0.1345	-2.0472	2.0305		0.4128	0.6935	0	-0.7143	-0.1208	-0.8197	1.5909	2.8728	1.6835	0.2441	0.4071	0	-0.3336	-0.1136	-0.416	2.3116	0.4942	2.1798	0.3005	-0.6499	0.8798	1.2963	0.834	0.7925	0.3752	2.5515	-0.7977	3.0355	0.6087	0.6966	0.6691	0.1918	1.1209	0.072	-0.4582	-1.3535	2.7496	-0.9598	2.5448	-0.5525	1.1828
2001/3/2	1.2831	0.1404	0.2967	1.3874	0.8754	-1.6881	0.6965		1.5075	1.5152	1.9565	4.0082	1.8138	1.4168	1.1186	2.859	0.6623	0.2435	0.4054	4.5542	2.2088	4.3231	0.8354	0.0982	0.9016	1.7067	1.7978	1.3083	0.2907	0.3047	1.0526	1.0007	0.0935	1.4354	0.8041	0.6115	0.9507	6.7296	0.8863	0.1276	-0.1584	1.7279	1.0742	0.7264	0.4225	-0.0718	0.3948	-1.3426	2.3379
2001/3/5	-1.1085	4.9088	-0.6509	3.7895	-1.4686	2.6165	-1.7787		-1.4401	-1.4247	-0.3554	-0.9881	-1.5439	-1.2806	-0.2212	-0.7757	1.5351	-0.6478	3.6339	-0.2454	-0.7916	0.6543	-1.9884	-2.159	-0.5686	0.5768	-1.3981	-2.0985	-1.0145	0.243	-0.6696	-1.1323	-1.4939	-0.566	-0.7407	-0.9392	-1.7123	0	0.366	-1.9758	-0.4781	-0.4954	-0.0506	-0.8814	0.561	-0.8261	-1.6854	-1.6424	0.7269
2001/3/6	-1.281	0	-0.536	-0.3043	1.5583	5.0199	-1.0563		1.2785	1.8582	0.1427	-0.6986	-0.7238	0.2358	0	-0.9772	-0.54	-0.5705	0	-0.4305	0.266	-1.5168	-1.0144	0.2006	-0.3268	0.5735	0.1493	-0.0824	1.3177	3.0303	-0.8989	-0.5727	0.0948	4.2694	-2.7555	-0.725	0.6098	-0.9428	-0.8753	-0.3251	-0.7206	-0.4267	-0.2532	-1.6168	1.6736	-1.1228	-0.8571	-0.334	-0.8247
2001/3/7	0.4866	-1.2032	0.2994	-2.3398	0.0667	-1.4416	0.8643		-0.1353	-1.0811	-0.3561	1.206	0.729	0	-0.2217	0	-0.2172	0.4918	-1.4286	-0.1235	-0.5305	0.33	1.7079	2.4024	0.082	-0.985	1.0432	2.4752	0	-0.0588	2.7211	-0.8639	4.1667	-0.364	0.6494	0.5618	-1.4719	0.8328	0.5151	0.9785	-0.0806	-0.0714	-0.6091	-0.493	-0.4115	0.4396	0.1729	-0.5744	-1.3514
2001/3/8	2.3406	-1.0825	1.6716	1.875	3.6	2.3865	0.8065		-0.3612	0.3415	0.4289	0.2979	0.7238	0.3529	1.5556	3.0921	-0.2176	0.1631	-0.527	-0.7421	0.1333	0.7675	3.0227	1.173	0.4095	0.0524	-0.2212	1.3688	-0.289	-0.0589	0.9566	-0.581	1.3636	0	2.1114	-0.6704	2.812	0.472	-0.0732	0.7106	0.3228	0.0715	-1.2768	1.569	0.6887	-0.7294	1.8412	0.7703	0.843
2001/3/9	1.2618	-0.4104	1.7029	-1.3292	-1.7375	-0.1504	-0.75		1.0421	0.2042	1.1388	-0.6931	-0.479	1.6413	0.1094	-0.1276	0.1091	0.6515	0.6623	0.7477	0.7324	-0.7617	0.326	5.314	0.9788	-0.0523	1.6999	2.6211	-0.2899	3.4747	0.2187	1.7531	0.2691	-2.1005	9.9943	1.7435	0.4274	2.0552	-0.2198	1.4112	1.3677	-0.0714	2.6384	2.439	-0.4104	2.9758	0.113	1.6722	-0.3135
2001/3/12	0.3894	1.7857	3.291	2.0725	-1.0478	-0.9036	1.5113		1.5695	-1.4266	-0.9852	-0.1994	1.3237	1.4994	3.9344	-1.0863	0.1089	1.2945	4.0789	-1.7316	-0.7931	5.2632	0	-1.4679	1.7771	0	0.2907	2.3994	-1.3081	2.2197	-0.2182	3.0151	-0.2683	-0.4664	1.8277	-0.4975	-0.8511	0.748	0.2203	-0.506	-0.873	1.3581	0	2.619	-2.3352	-0.4995	1.5801	-0.141	2.4109
2001/3/13	-1.3964	0.6748	-2.6831	0.3046	-2.0516	2.5076	-0.1489		-1.0155	0.6203	-1.3504	-0.2997	-1.1876	-2.1591	0.2103	0.323	-1.8498	-2.3962	-1.5171	-0.2517	-0.3997	0.4167	-2.5183	0.2793	-1.6667	4.5026	-0.6522	-0.3779	0	-0.5568	-1.0933	-1.8118	-1.2556	-1.2184	1.8974	-1.3889	-1.7167	-0.7424	-1.0256	0.445	-0.7206	-0.5642	0.0504	-0.3094	0	0.0359	-1.1111	-0.8	-1.0235
2001/3/14	0.5507	1.8767	-0.3446	4.9595	1.2162	4.7443	3.1809		0.8921	0.0685	0.2161	1.1022	0.4808	1.0453	1.2592	2.1893	0.7761	0.7365	1.4121	2.3975	-0.0669	0.3112	0.75	1.857	1.5335	0.2004	0	-0.1517	5.3019	0.056	0.6632	0.9226	1.8165	0.2846	-0.9059	1.3521	0.8734	10.0115	1.4064	0.9494	0	1.3475	0.5542	8.3786	0.4219	-1.2903	0.618	0.5218	0.5171
2001/3/15	0.5477	2.2368	-1.1527	5.0145	-0.534	1.0616	-0.3854		-0.2653	-2.1903	-0.5032	1.2884	-0.2392	0.9195	-0.9326	-0.6931	-0.7701	1.9496	0	0.4929	0.7363	0.2068	0.0827	1.4585	-0.5564	-0.85	0.1459	1.4438	-0.5594	2.2943	-1.0981	0.3516	1.6949	-1.0407	-1.9299	-1.3341	1.039	0.5753	2.2628	-0.4389	0.1613	0.14	1.3527	1.7895	-0.7003	1.5251	2.0659	0.8966	1.8519
2001/3/16	1.4786	-0.9009	-0.8163	3.6731	0.6711	1.2605	0.8221		1.773	0.5598	-1.5173	1.9569	-0.7194	0	1.8828	0.3807	0	0.239	3.2911	-0.1839	0.4651	-1.548	-0.9091	-1.8868	0	0.353	-1.311	0.2996	-0.2813	-1.0941	0	-1.5417	0.9649	0.5736	0.725	-0.4507	-1.371	-1.7681	-0.1428	4.471	-0.7246	-1.2579	2.0761	0.4923	-0.7052	-3.1116	-0.3829	3.3209	2.5253
2001/3/19	0.4601	2.3377	1.117	4.9601	2.8667	-0.7607	-1.199		0.2178	0.2088	3.4483	-1.8234	0.2415	1.9362	-0.1027	3.603	0.4435	1.5103	0.8578	4.1769	0.3307	2.0964	0.6672	1.8315	2.0783	-0.6533	0.8118	-2.3898	0.4231	1.1062	2.0725	1.21	5.9079	2.6616	-0.4113	1.5846	1.5639	0.5294	0.2859	1.3261	1.1354	1.7693	-0.9685	2.2393	0.142	-1.2551	0.8237	-0.6338	4.532
2001/3/20	2.2137	1.6497	1.4535	3.038	-2.0091	-0.9059	-2.0388		-0.6519	1.3889	-0.2837	9.9707	2.0482	1.5642	-0.8222	-0.5491	0.6623	-0.5482	0.6075	1.1792	2.1094	1.1294	1.9884	3.4173	0.3915	-0.0506	3.0015	0.5356	-0.2809	3.8293	-0.2901	1.2658	0.4922	-0.463	1.9618	0.9471	1.7964	-0.2633	1.8532	-0.0595	3.4483	0.4868	-0.2934	0.9582	0.7092	0.1495	1.1438	0.8656	5.655
2001/3/21	5.8999	4.9938	5.9026	-0.1638	1.0582	0.5626	0.6938		1.9248	1.3014	2.4182	1.1556	1.0626	0.8801	0.2073	1.2883	1.9737	0.7874	-0.3623	1.1655	0	2.8426	0.7311	-0.2609	1.014	1.164	-0.2843	0.761	0.8451	0.1054	1.4545	-0.0694	-1.3878	0.3721	-0.0506	0.1104	0	-0.0528	0.4199	0.2976	0.3101	0.1384	0.1962	1.6949	1.831	0.3359	-0.4847	0.3162	1.5165
2001/3/22	-1.763	-2.3781	10.0108	0.082	0.1309	-2.0979	0.8858		0.8155	-0.2705	0.0694	1.9332	-0.2336	0.6543	-0.1034	-0.0606	-0.2151	1.9531	2.0606	-0.6336	-0.1291	-1.382	0.4032	-0.2616	0.2317	0.5503	0.5702	-0.6042	0.9777	-0.2632	-0.4301	0.6254	-1.1589	1.8536	1.0638	0.6615	-0.9244	2.2187	0.6969	1.0089	2.1638	1.1748	-0.3916	-0.0667	0.2766	0.5208	0.5411	1.1706	-0.0879
2001/3/23	-4.3073	-2.5579	-0.5411	-3.7705	-1.4379	-0.2143	0.1463		-3.1077	-2.4407	-2.2901	-3.5345	0.2342	-1.6251	-2.588	-3.6364	-2.4784	-2.3755	-2.8504	-2.5507	-1.3575	-3.8038	-2.3293	-4.3706	-2.9276	-0.2488	-1.9135	-1.2158	-1.2448	-3.2718	-1.1519	-2.9696	-2.2613	-2.3658	1.9549	-2.4096	1.7812	-2.5323	-3.1834	-2.9965	-2.3449	-2.2541	-0.9337	-1.2008	-2.069	-0.4811	-1.507	-2.1807	-1.5831
2001/3/26	2.0255	1.375	0.2967	1.1925	1.6578	2.2906	1.8997		1.7575	1.5288	2.1307	1.6979	4.5561	0.8811	1.9129	0.566	1.105	1.8838	5.0122	-1.7252	3.8008	1.9771	1.1513	2.011	1.3492	1.4963	3.1069	1.1538	1.2605	2.8369	1.748	2.3488	1.7995	1.0252	0.1475	1.908	2.1667	1.1665	2.5018	1.9988	2.1689	2.7254	1.3393	3.9163	1.2676	0.3347	0.2186	-0.455	5.0045
2001/3/27	-0.4412	-1.7263	-1.0848	1.7677	4.9576	1.4696	-0.0478		0.4318	1.9849	0.3477	-1.7575	0.2235	-0.7642	1.6684	-0.1251	0.9836	0.1541	0.5821	1.3923	1.0732	0.6122	2.1951	-0.5376	1.9577	0.1966	0.0701	2.2814	0.1383	0.2122	1.5748	0.4172	0.1684	2.214	-0.1964	1.1013	-0.6525	3.3019	0.3487	0.9501	0	1.2925	1.0279	0.6498	2.3644	1.1861	5.6707	3.1536	0.6809
2001/3/28	1.4771	-0.8783	-1.5454	-1.5715	-2.2996	-0.2069	-0.3348		-0.6019	0.0671	1.9404	0.805	-0.8919	1.2101	-0.2051	0.9393	-0.4329	0.8462	0.6944	-0.9552	-0.812	-1.3185	-0.8751	4.7748	-0.6144	-0.5395	-0.9104	3.2714	1.5193	-1.4293	-0.5638	0.277	1.4286	0.9025	1.2297	0.7081	0.9031	0.7103	-0.4864	1.1765	0.3033	-0.1343	0.5814	-0.9684	0.4076	2.967	-0.1548	-0.4874	-0.5072
2001/3/29	-1.1645	-3.9241	0.7595	3.1933	6.5522	0.5529	-0.9117		-1.7301	-0.0671	-0.4079	0.0887	-0.225	-1.3043	1.1305	1.2407	-0.3261	0	-0.3448	-1.085	-0.6927	0.5139	-1.5249	0.086	-1.1592	1.1834	-0.9187	0.6479	0.2721	-0.6445	0.4252	-0.1381	3.314	-1.3417	0.243	-1.298	-1.546	4.1814	0	-0.9884	0.5291	-0.1345	0	-0.2608	-1.0825	-3.4152	0.2067	-0.089	1.3594
2001/3/30	-0.5155	1.1858	0.201	1.0586	1.5522	2.4055	1.2591		2.2887	1.6107	-0.1365	-0.5319	0	0.2203	0.4065	2.3284	1.6358	-0.3051	-1.6148	2.3766	1.6487	0.5112	0.163	0.8591	1.5637	-1.3645	0.214	0.1431	0.4071	1.0811	0.5646	1.314	-0.401	-0.4533	-1.0664	0.8219	-1.405	1.2089	1.4665	1.7029	0.9023	0.202	-0.3372	0.5882	2.1888	-0.5157	4.0743	0	0.5868
2001/4/2	0.2961	2.474	-0.9027	4.996	0	1.3423	2.0564		0.2582	1.9155	0.2051	1.426	-0.5637	-0.2198	0.8097	1.497	0	0.0765	-1.4068	0.119	0	0.7121	0.2441	1.9591	0.6928	1.2846	0.1423	2.8571	-0.2703	0.4813	-0.4912	0.9556	-0.9662	-0.8197	-0.294	2.2826	1.0897	-0.5256	0.4818	2.2517	-0.2235	0.8065	-0.3383	-0.3249	2.6774	0.037	0.9911	1.3815	0.6667
2001/4/3	-0.2952	2.1601	0.2024	0.307	-0.823	-0.9934	-0.5623		-1.2876	-0.5833	-1.3643	-0.9666	0.3401	1.1013	-1.506	-1.1209	1.3948	-1.2232	-0.1189	-1.962	0.0624	2.5253	-0.8929	-2.005	-1.2232	-0.7317	-0.7818	-1.5278	-1.2195	-0.8515	-1.1283	0.6761	4.065	0.551	-1.5725	-1.0096	1.0779	0.5283	0.8904	-0.2259	0.2987	-0.6	-1.0184	-0.3259	0	-2.4426	-0.736	-0.8791	-2.4007
2001/4/4	-0.6662	-2.6119	2.1212	-2.9074	0.7113	0.8027	-2.9689		-0.2609	-2.5424	-1.7981	-1.7746	-2.8249	-2.0697	-2.1407	-1.79	-2.4339	-1.8576	5	-1.1522	-3.4289	-1.2808	-2.2932	-3.4953	-2.2446	-0.8354	-0.788	-3.0324	-1.2346	-1.7713	-1.6405	-1.7461	-3.125	-1.7352	-0.8487	-2.7375	-3.0353	-2.0545	-2.1724	-2.6599	-0.6701	0.8719	-1.4209	-2.1583	-1.9557	-1.5175	-1.6807	-0.4435	-3.8168
2001/4/5	0.2981	2.9374	2.0772	3.3885	1.2949	0.2654	0.9713		2.0924	1.2709	1.1268	1.084	0.4651	1.3348	1.6667	2.0656	0.8677	0.7098	-0.6803	0.5521	2.5823	2.495	1.425	2.0318	1.5044	0.5946	0.0722	2.6909	0.6944	2.5683	-1.0152	0.9569	2.3387	0.3717	1.9134	0.5519	1.0152	1.8049	0.5552	2.7326	0.8246	2.859	0.7455	0.2005	2.2606	-5.0462	-0.4525	-0.0891	7.5838
2001/4/6	-0.4458	-1.4888	0	0	1.3945	-2.0516	-0.2886		-0.3416	-1.7834	-0.6964	2.3235	-1.3889	-0.4391	-1.5369	-0.5357	-0.9677	0.2349	2.0548	0.2441	-1.7621	-0.0974	-0.9917	-1.4719	0.546	0.7389	0.938	-1.7705	-0.6897	-0.586	-1.685	-1.828	1.4972	-1.2963	-0.8893	-0.1098	-0.8375	-1.2937	-1.7253	0.3962	-1.487	1.8746	-0.9373	1.2008	-1.3004	-0.6085	1.3636	0.6687	0.8197
2001/4/9	-0.5224	2.1411	-2.8585	0.2287	-2.1203	2.027	-0.1447		-1.1997	2.959	1.5428	1.2227	-0.7042	0.3308	0.6243	1.3166	-1.6287	0.3125	4.698	2.3737	0.1922	2.2417	0.0835	4.1301	0	-4.6944	0	5.912	0	0.6431	1.2668	1.7931	1.8634	0.5629	-0.7976	-0.1099	0.5068	1.7961	-0.1404	0.2818	0.5283	0.2538	-0.7968	-0.1318	-0.527	-4.0408	-0.4983	3.1444	6.8293
2001/4/10	0	0.7398	0.8978	-1.2928	-1.9321	-1.3245	1.0628		0.8673	-0.0653	0.4834	-0.9491	1.0638	2.4176	1.758	-0.1772	1.4349	0.0779	0	0	1.023	0	0.7506	0.2532	1.0085	2.5141	1.9299	-0.2723	0.5556	-0.426	3.0169	1.626	-0.1524	1.2127	-0.2513	0	0.5882	1.0968	1.9691	-0.1686	0.1502	0.5063	-0.1004	0.132	0.1325	0.4254	1.5523	2.8176	1.0654
2001/4/11	0.2251	0.7344	-0.8898	-0.6163	0.0597	0.2685	-0.3346		-0.3869	1.1111	2.6804	-0.6969	-0.9357	-0.4292	1.9309	-2.3669	-1.0881	1.323	0	-0.2378	0	-0.4766	-0.2483	1.936	1.3057	1.001	-0.7013	0.273	1.9337	1.8182	-0.4286	0.1333	0	-0.4608	0.7557	1.2101	1.8379	-0.5189	0	-1.2387	-0.2249	1.3224	3.6683	0.5274	-1.0582	6.6497	-0.3945	-0.7474	0.3765
2001/4/12	1.1228	-2.9162	-0.1995	1.938	-0.9547	0.9371	0.8633		-0.4316	-1.2282	-1.004	-0.8772	0.8264	0	-1.4955	-2	-0.6601	-0.384	-2.1368	-0.4768	0.1266	-1.4368	1.7427	-1.569	-0.1516	-0.1487	0.0706	-0.1361	-0.9485	-0.2626	0.3587	-0.9987	-0.8397	1.7593	0.7	0.5435	-1.4766	-1.6121	0.5517	-0.6842	1.8032	-0.9944	0.0485	-0.3279	-1.3369	0.0794	0.6436	-0.502	-1.5754
2001/4/13	0.2961	-3.1289	1.0995	-3.1179	1.3855	1.4589	1.6167		-0.1734	0	0.0676	0.531	-0.4684	-0.8621	3.2389	2.2263	-0.7752	0.3855	-2.7293	-0.4192	2.4652	-0.8746	1.1419	-0.1678	0.9112	1.1414	0.5646	1.0225	-0.4104	-0.5266	0.2144	0.8742	-1.1547	0	0.2483	-4.3243	-0.3331	-0.5783	0.1372	0.4592	2.6568	-0.8788	0.7752	0	0.271	1.9048	0.787	0.1009	4.2683
2001/4/16	0.6642	-0.1292	0.2966	-1.1774	0.9507	0.9804	0.9827		0.9553	-0.1309	0.9459	1.0563	1.8824	-0.8696	1.0784	1.3309	-0.558	2.4578	6.6218	-0.1203	1.0487	0.3922	2.3387	-1.3445	2.784	-1.7174	-0.2807	1.2146	1.2363	0.0529	0.2853	-0.0667	0.2336	0.091	0.4953	0.5085	1.5038	1.842	1.4384	2.2857	0.7189	0.57	2.2596	0.8553	0.5405	-0.7788	0	-2.8226	-0.1462
2001/4/17	-1.3196	0.9056	-0.6407	1.5091	-1.1183	-1.7476	0.0927		1.8495	-0.9174	0.5355	-1.1324	-1.2702	0.7675	2.1339	2.9851	1.3468	-0.7496	-2.1053	2.95	2.1168	0.8789	-0.4728	0.5111	-0.2196	-0.4493	1.689	-0.8	-0.4071	-0.6349	-0.6401	-0.6004	-1.2432	-0.9091	2.0207	0.2248	1.8107	-0.2856	-0.4727	1.5642	-1.2134	3.0856	-0.4231	-0.5871	-2.0161	-1.8446	0.0488	0.778	-1.1713
2001/4/18	-1.0401	-1.0256	4.3651	-0.2347	0.8333	-2.3057	1.4352		0.4645	3.836	-1.1984	-1.4097	-1.4035	2.8292	-0.9497	0	-1.4396	-1.5861	-2.3656	0.5848	-1.9299	-1.6457	-2.0586	0.4237	-1.2472	2.8084	0	-0.672	-0.8174	-0.5857	2.219	0.1342	2.7537	-0.9174	0.1932	-1.6265	-0.485	0	-0.8141	-0.9901	1.6618	-1.3439	-0.0472	0.1969	0.4115	2.8389	-1.122	-0.9264	-0.8148
2001/4/19	-1.7267	0.2591	-1.1407	0.3137	0.2952	-0.3372	-0.9585		-0.8407	0.7643	-0.4717	-0.6256	-0.3559	-0.7407	-0.4794	0.8696	-0.8989	-0.307	-1.8722	-1.9186	-1.6035	1.2795	-0.8892	-1.6878	0	-3.9024	-0.8304	-1.1502	-0.4121	-0.5892	0.8403	-0.067	-1.3783	-0.9259	0	0.4561	-1.2998	2.5298	-1.6416	1.6667	-1.1372	-0.743	0.2645	-0.262	-1.3661	-0.6221	-2.2694	0.3117	-0.0747
2001/4/20	-0.9931	-1.8088	-1.5385	0.3127	-0.9417	-0.9472	0.9217		-1.4413	-0.8217	-1.4218	0.2698	-1.0714	2.452	-2.5048	-0.4023	1.0204	-1.0008	-0.1122	0.1186	0.2222	-0.1944	0.1631	-2.6609	-2.1545	1.2183	1.7446	-1.5058	-0.6897	-0.8082	-1.1111	-0.8048	0.3106	1.028	-1.6393	-2.0431	-0.3292	0.0931	-0.765	0.2732	-1.294	-2.8072	-1.4512	-0.394	-1.8006	-1.0563	-2.524	-1.1911	-3.0643
2001/4/23	1.0031	1.9737	5.4687	-2.2603	-2.9709	-0.1366	0.7763		-1.3333	-1.9758	3.022	-0.4484	-0.722	-0.1041	-1.2846	0.8078	-0.6734	-0.5443	-0.7865	-0.5329	-1.4043	1.1685	-1.2215	-2.2928	0.2278	-3.3099	1.3717	0.3475	2.9167	0.4889	3.0899	0.2705	0.3096	2.5902	-1.4216	-0.5214	0.6606	-1.1163	1.1212	-1.0354	1.1653	1.027	-0.8032	-0.7251	0.141	-1.9375	0.9839	-3.7212	-3.2382
2001/4/24	0	5.0323	2.7778	3.3493	4.7152	1.026	1.4046		0.3923	-0.6502	-0.5333	1.8018	1.0909	-0.3125	0.8008	3.091	0.565	0.1564	1.4723	0	-0.2999	1.8287	0.8244	2.1661	2.0455	1.8672	0.7442	1.8006	-0.5398	1.4054	0.0681	2.2927	3.7037	-0.541	0.8454	0.9901	3.1173	0.047	0.1386	2.6432	1.1519	0	0.3374	0.1328	0.1408	1.129	3.2821	0.5988	1.5936
2001/4/25	-2.7502	-0.4914	-2.7477	0.6944	-1.1696	1.4895	-3.4853		-1.4329	-0.589	-3.5523	0.531	-0.9592	-3.2393	-3.4757	-2.4431	-2.1348	-1.9516	-4.0179	0.4762	-0.6767	-3.5917	-0.8177	0	-1.4848	-1.222	0	-3.4014	-2.3066	-2.452	-3.0633	-0.9229	-3.2738	-2.2665	-1.43	1.0381	-3.1822	-3.0559	1.5917	-4.0773	-1.7794	-3.4943	-1.2777	0.2653	-1.6878	-3.11	-1.7378	-1.3528	-2.1961
2001/4/26	-1.1783	0.1235	-1.5748	-0.1533	-1.1243	-1.8012	0.9259		-0.5727	-2.1066	0.417	0	-0.8475	-0.432	-1.1317	0.9106	-1.2629	-0.0796	-1.5116	-0.4147	-1.1355	0.1961	1.0717	-4.5936	0	4.6392	-0.6044	-1.338	3.3333	-0.6557	0.1404	3.1271	-1.4615	-1.8553	-1.0505	0.1712	-2.1364	-0.388	2.3161	-0.6152	0	0.0658	-0.8856	-0.3968	0	0.3292	0.2021	1.3165	0.1604
2001/4/27	0.9539	2.7127	-0.5647	1.5349	0.5386	-1.019	0.9174		0.3101	2.2865	1.1765	-5.0176	0.3663	-0.1085	1.2487	-0.3948	0.6977	0.3984	-0.2361	-1.5467	0.0766	0	2.2023	-0.3704	-0.6029	3.399	-1.4865	-0.1428	1.7473	0.6051	1.9635	-1.1613	2.8884	0.4726	2.0728	-0.114	-0.084	0	-0.5326	0.2814	0.1449	0.9868	0.2062	-0.332	0.2861	0.4922	0.9581	0.0541	2.8823
2001/4/30	-0.0787	3.8415	0.4259	0.5291	-0.5952	0.9609	0.4091		1.1042	-0.7232	0.342	-0.3707	-0.9732	2.063	-0.925	0.5096	0.5774	0.0794	-1.3018	-1.0272	0.6121	0.9785	-0.399	-2.4164	1.5921	0.9052	-0.2058	-0.0715	-0.2642	0	-0.4814	-0.4569	0.0759	-0.5644	-0.9411	-1.7114	-0.8403	2.483	-1.6064	0.4489	0.2171	0.0651	1.3032	0.1999	-0.2853	2.5306	-1.5485	2.381	-0.856
2001/5/8	1.576	4.9711	0.3299	5.0376	-1.1976	0.9517	-2.1729		0.4369	-0.8609	0.4772	2.3256	0	1.2766	1.7635	0.2817	-0.3444	1.0309	1.5588	1.2821	0.8365	0.969	0.2404	10	2.5373	1.1331	2.4742	1.2876	-0.1325	1.1482	0	0.9836	0.834	1.0407	0.65	0.8706	2.2881	0.6176	0.8844	1.5642	0.5054	1.1719	0.2031	-0.1995	0.2861	-0.4777	0.8625	0.2643	0.157
2001/5/9	-0.931	0.1101	-0.0939	1.8611	0.5455	2.1549	-0.1388		-0.4785	0	0.8141	0.8182	0.4914	-1.8908	0.4077	-1.1798	1.3825	-0.3925	-1.5348	-1.4467	1.81	2.8791	0.7194	-0.5195	-1.1645	1.4472	-0.7378	3.1073	-1.4589	-0.6486	0.9675	-0.3896	2.2556	0.5618	-1.2916	-0.9206	1.0771	-1.0387	1.3486	0.11	0.1437	1.4801	-0.9459	-0.7328	0	-2.16	-1.1569	0.1054	5.721
2001/5/10	0.9397	0.33	-0.7992	0	1.9892	2.2413	-0.3707		0.1311	-0.1336	0.6057	-0.6312	0.1222	1.1777	2.5381	0.9096	0.7955	1.1032	2.8777	0.2446	0.1481	1.5858	1.5873	0.2611	0.8837	-0.2761	0.0676	0.5479	0.5384	-0.1088	1.7112	-0.7171	1.25	-0.0931	-1.3588	0.7549	0	-0.1431	1.5303	0	2.3673	1.9658	-1.0914	-2.4832	-1.5692	0.4088	0.916	-0.2633	0.5189
2001/5/11	-1.1637	4.7149	-0.6161	1.4055	2.1277	-1.1605	0.6047		0.5238	0.3344	2.2074	4.9909	0.7326	-0.7407	0.396	0	-0.9019	-0.3118	1.2821	0.3661	0.2219	0.0918	-0.7031	0.0868	1.8248	1.1537	-0.0675	0.0681	-1.071	-0.4902	-1.0767	0	0.1452	1.3979	0.5612	0	0.4098	3.9656	-0.1966	0.8791	-0.4905	0	2.5517	0.0688	-1.0145	-0.2036	-1.5633	0.9504	-0.5162
2001/5/14	-0.157	5.0262	-1.4306	-1.0395	0.6944	1.1089	0.7859		0.7382	1.2667	-0.7199	0.2593	0.7273	2.3454	0.8876	2.8169	0.3413	1.1728	0	1.8845	-0.5166	2.3853	1.8883	2.255	0.0717	0	0.6081	0.4084	0.8119	1.1494	2.381	2.3638	1.5954	0.7353	1.1162	0	1.0612	1.6544	1.3132	-0.5991	0	2.3632	-0.6052	0.7565	2.6354	1.428	0.3586	0.4707	0.4448
2001/5/15	0.4717	-0.0997	0.8708	-0.2801	-0.6897	-1.2903	2.5688		-0.3879	-0.4608	1.2525	1.6379	0.9627	0	-0.8798	-1.3151	0.6803	1.0819	1.611	3.1026	-0.5193	-0.8961	0.3861	-0.5937	-0.5731	4.1515	-0.4701	-0.4746	0	0.1082	0	0.1283	-2.9265	0.2737	0.7025	1.5562	1.5347	-0.5425	-0.5833	0	0	0.243	0.1353	-0.6143	-0.9986	0	0.051	-0.2603	-1.107
2001/5/16	0.7825	-2.2954	0.8633	-2.4579	1.2153	-0.9804	0.1789		0	1.918	0	-0.2545	-1.0727	0.5208	0.0986	2.6652	1.1261	-0.6116	3.2843	1.2153	-0.1491	0	-0.6154	-0.4266	0.6484	0.4818	-0.4049	2.1117	0.1342	2.0541	-0.7973	-0.3844	2.5	-0.182	0.7972	1.2486	0.0796	0.6364	-0.5215	-0.3288	1.4085	0.4848	6.7568	0.4121	-0.5764	0.5229	3.0612	2.7662	2.5373
2001/5/17	-1.1646	3.5751	1.0461	4.2477	1.0863	0.8581	-0.5357		1.9472	-2.2713	-1.1719	-1.3605	-1.3253	-1.7617	-1.8719	0	-1.1136	-0.6923	-1.6447	-2.5157	0.3734	-2.17	-1.2384	1.4567	-0.9306	-0.3487	-1.6938	-1.0674	-1.3405	0.7415	-1.5405	-0.9646	-0.9326	0.6381	4.5971	-1.009	-1.7488	1.9874	-2.0315	1.4843	-1.5278	2.8951	-1.2658	0.5472	0.2899	1.8407	0.297	0.0508	-2.6201
2001/5/18	-0.6284	5.0296	-0.1882	4.9724	-1.1312	0.589	2.4686		0.9762	1.9256	1.9763	0	-0.2442	0	0.7028	0.5408	1.6892	0.3098	-0.223	2.7566	0.744	5.3604	-0.4702	2.3649	1.0838	0.175	1.5851	1.2138	0.5435	0.3155	1.5646	0.5844	0	-0.2717	0.6144	-0.906	1.1327	0.8504	2.0736	0.7584	-0.5642	0.3517	0.3846	0.3401	3.0347	2.3969	3.6032	-1.7259	0
2001/5/21	-0.4743	4.9765	-0.2829	2.2368	2.9176	0	0.9198		0.9248	1.4984	2.8424	3.8793	2.0808	2.7426	0.3988	0.8069	3.5437	-0.1544	-1.5642	9.9886	-0.4431	3.3333	-0.1575	-0.2475	1.7454	1.8777	0.0678	1.3324	-0.9459	0.3145	-2.0094	0.7101	0.8689	0.8264	1.2682	-1.1429	1.84	-2.1082	0.983	4.2473	-1.4894	-0.2336	0.1277	-0.4068	-0.9818	2.878	3.1444	0	1.42
2001/5/22	0.556	0.805	-0.8038	4.955	-0.8894	5.0098	-0.3472		-0.1249	-1.1553	-0.5653	0.4979	-1.3189	-0.8214	1.5889	-2.7748	-1.1765	1.5468	0	2.6466	-0.2226	-1.1036	1.183	-1.8197	-1.5726	0.5144	1.8983	-0.526	0.8186	-1.5152	0.6835	-0.641	-1.7229	0.7286	-1.1596	0.9827	-1.414	1.2922	0.3894	-1.2378	-0.9359	-0.7611	2.9337	-0.3404	-0.2833	-0.1119	-1.1085	1.6012	-2.2845
2001/5/23	-1.3428	2.0408	-1.7636	-1.2262	-1.5143	0.062	-2.047		-0.7923	1.2338	-2.4637	2.0644	-1.2151	-2.4845	-1.955	-1.2075	-1.4069	-0.5331	-2.2701	0.3539	-1.9331	-0.6867	-0.2338	-1.2637	-1.3072	-0.3838	-1.1311	-2.5777	2.977	-1.6446	-1.2899	-2.4516	-0.9496	2.17	-1.6424	-1.2021	-1.1155	-1.4883	-1.9392	-1.5666	-1.5988	0.295	0.6815	-1.7077	-0.9943	2.6139	1.0743	-4.3213	-2.5641
2001/5/24	-0.9608	-2.4348	0.1456	0.1241	-1.9932	0.8669	-1.1561		-0.2942	-0.898	3.3031	-0.9709	-0.246	-1.0616	1.0967	0.2222	-0.1098	1.072	0	-0.6549	1.0614	1.1236	-1.5625	0.1706	0.8094	-0.2568	1.2113	1.2212	-0.9198	-0.863	1.1004	-0.0661	0.2212	2.4779	0.6679	0.1159	2.3368	0.6475	1.7139	-0.1382	1.4032	4.7059	-0.1846	0.7644	-0.8608	1.5284	0.1386	-4.7821	4.0248
2001/5/25	-0.5659	0	0.5329	-3.9678	0	0	0.3149		-0.9696	-1.1003	0	-2.451	0.4932	-0.5365	2.071	-0.9424	-0.989	-0.6061	-0.6969	4.9696	0.075	-2.3077	0.0794	-0.3407	-0.9489	-0.0858	-0.6649	-0.4021	-1.3263	0.3264	1.5646	0	0.9566	-0.5181	-0.1896	0.2315	2.3622	-1.2152	-0.1296	-2.0069	-0.5098	0.4494	3.2059	-0.3448	-0.1447	-2.9032	-1.246	-3.4598	3.6458
2001/5/28	-1.4634	0	-1.3976	4.9709	3.0796	-0.1228	2.9596		-1.3623	-1.8325	-2.1944	0	-1.5951	0	0.4831	-1.9026	-1.9978	-0.9909	0.4678	-0.9179	-2.024	2.0997	-1.1102	-2.2222	-2.4318	-0.3436	-1.9411	-2.1534	-0.4032	-0.7592	0.6698	0.6618	-1.6764	-2.3437	-1.472	-0.2887	-0.6923	-2.8944	-1.4276	-2.048	-1.6105	1.6219	0.2987	-0.2076	0.1449	-1.2042	-0.8879	-1.2139	3.1587
2001/5/29	1.1551	3.5651	-0.0489	2.8905	-1.0147	-2.397	-0.0436		1.0358	0.2	-0.3205	1.5913	-0.7481	0.863	2.6923	-1.3691	-0.453	-0.3079	0.4657	-2.4866	0.6886	0.9426	0.401	-0.4371	0.6798	-1.4655	0.8191	-0.2751	-1.0796	2.1858	0.1331	1.6437	-2.3721	0.1778	0.4819	-0.6369	0.4648	0.6706	0.5925	0.0721	1.1161	-1.1007	-3.514	0.4161	0.1447	-2.5353	-1.603	-0.6437	0.2784
2001/5/30	1.9576	-4.9914	-0.489	-1.1955	-0.3986	-1.5743	1.0022		1.9223	1.2641	1.0932	-1.4839	1.5075	0.4278	0.4682	2.0821	0.7964	1.1583	3.2445	3.8	0.228	-0.0849	0	1.4925	1.5004	-0.0875	1.3541	3.1724	0.8186	0.9091	2.2591	0.7762	3.1891	2.6619	0.7194	1.8065	1.7733	2.8127	3.2723	2.3055	1.6188	1.6138	-1.2346	0.9669	2.0231	1.6508	1.1021	3.828	0.9715
2001/5/31	-0.16	0	2.1622	3.5693	-0.5718	-0.5118	-0.1726		-0.5448	0.7884	1.5267	0.4184	0.2475	-1.9169	-1.8639	1.8697	0.1129	1.2214	-1.2346	1.0116	0.9098	-1.9541	0.2396	1.6436	0.6652	-1.4886	1.336	-0.1337	-0.406	-0.4769	-0.2599	1.0911	1.766	1.6422	-0.1429	4.4076	-0.6061	0.36	1.1407	0.493	-0.4345	1.2596	1.75	0.8892	-0.8499	9.9902	4.1706	-1.4748	-0.4811
2001/6/1	0.4006	-3.6232	0.9139	-0.5841	-0.0575	1.2862	0		0.7585	-1.043	1.2531	-1.4167	5.4321	0.8686	1.4245	0.5006	0.5637	0.5279	0	-1.4783	-0.4508	1.3865	-0.3984	1.617	-0.6608	1.3333	0.1978	2.075	0	-0.5325	-0.1954	-0.5714	-0.6508	-0.5952	4.1011	-0.6579	-0.3811	-0.4304	-0.3759	2.3125	-0.2182	-2.3256	3.5627	0.1356	-0.2857	-2.5056	-0.273	-1.5544	1.174
2001/6/4	0.2394	-4.9812	-0.572	-4.9941	-2.4166	-0.1905	1.0372		1.7148	2.108	1.547	2.874	-1.171	0.1076	4.0262	0.6641	-0.2242	1.5754	-2.0455	-3.243	-0.7547	2.735	1.68	0.2513	0.7391	0.307	0.9211	1.9672	-0.1359	0.2677	0.1305	1.1494	0.5095	2.1386	0.6413	0.4415	0.6121	1.7291	1.5723	0	0.2915	-1.052	3.0249	0.4739	-1.0029	4.1762	3.3303	-0.9942	-0.4096
2001/6/5	0.3981	1.8793	-0.1438	-1.1132	0.2358	1.7176	0.5133		-0.4523	0.129	-0.4266	0.7395	0.4739	1.7204	0.45	0	1.3483	-0.3693	0.232	-1.5008	1.2167	-0.5824	5.4288	0.919	2.3478	-0.6996	-0.9174	-0.5145	0.6803	-1.2275	0.7171	-0.4419	1.3034	-0.67	0.091	2.5275	1.5209	0.2125	1.4861	0.6164	1.0174	0.8394	-0.1151	-0.4043	-0.1447	-0.5727	0.0442	0.3544	0.0685
2001/6/6	-0.7137	3.1068	-0.5281	3.3771	-0.1176	-0.4378	1.4468		-0.95	0.451	-0.2448	-0.7341	-1.1792	0.5285	-0.9857	0.5498	0.5543	1.7791	1.7361	2.1838	0.3005	0.251	0.2985	-1.4901	0.4301	-0.044	1.8519	-0.7111	-0.2703	0.7457	0.9061	0.6975	-0.8578	0.9275	1.4097	0.4287	-0.3745	-1.2014	1.4643	1.1572	0.5755	-2.2198	-0.3458	-1.4208	-0.1449	1.1077	-1.1915	0.6474	1.1644
2001/6/7	-0.9585	-3.0132	-1.6892	-2.1779	-1.2956	-0.3141	-0.3775		2.2102	1.0904	-1.2883	-2.0542	-0.5967	0.2103	0.9955	-0.7108	-1.5436	-1.748	-1.934	-0.3976	-0.6742	2.5876	-1.4137	3.2773	-0.7852	-0.9251	-0.5844	-0.3255	-0.4065	-0.6579	-2.6299	0.063	-2.0908	-1.9215	-1.3453	-0.9605	-0.0752	2.0744	-2.4654	-1.6824	-0.7868	0.6243	0.0578	0.6177	-0.8708	-1.2708	0	0.117	-1.3541
2001/6/8	-0.7258	-2.9126	0.3436	-0.4329	1.1337	0.063	0.1263		0.1632	-0.698	-1.3673	1.0067	-0.4802	-1.7838	-1.7921	4.2401	1.1198	0.0741	-0.9281	-2.0958	-0.8296	-2.1969	-1.3585	-1.1391	-1.1511	0.8448	-1.1104	-1.8942	-0.8163	-1.2417	0	-0.8181	-1.1046	-0.7666	-1.9545	0.5388	-1.9564	-0.3504	4.254	-0.8898	0.7931	3.3841	-0.289	-0.6821	-0.1464	-2.5743	-0.8486	0.2336	-1.7845
2001/6/11	0.2437	1.5	-0.2446	-1.8634	1.4159	-1.4484	0.4205		0.0815	1.278	0.7561	0.9136	0	-0.1068	-1.2774	-0.1585	-1.1074	0.0741	-0.4684	4.4852	-0.4563	0.6656	-1.2242	-0.2469	1.1645	-0.5291	0.1982	1.0652	-0.6859	-1.5088	-0.527	0.1269	-1.2658	0	-0.9783	0.2144	0.1535	1.1955	-0.0591	0.9669	-0.5722	0.6547	-0.9275	-0.8929	1.173	-0.5923	0.4955	-0.9907	-0.4892
2001/6/12	-0.3241	0.4926	0.049	-0.6329	0	0.8946	1.2144		-0.4477	0.1262	0.5629	-0.9053	2.0507	-0.5348	4.5287	-0.9524	-0.224	0	-0.5882	0.5854	0.8403	-1.5702	1.1619	0.33	1.223	-1.3298	2.5049	0.7246	0.5525	0.6809	2.1192	2.218	1.2821	3.0043	-1.9054	2.0321	2.8352	4.1696	0.7692	0.2736	0.8633	-0.3794	-1.4628	0.0693	0	-1.6499	0.0448	-0.7063	2.177
2001/6/13	0.8943	3.6275	-0.4412	2.9299	-1.2216	-0.95	-0.8275		0.4906	0.3151	0.3731	-1.6611	-0.9456	1.828	0.4421	0.9615	0.2245	4.2931	2.4852	1.7459	1.0606	1.4274	0.9188	2.7961	0.7107	0.4043	-0.0643	1.7659	-0.1374	-0.5917	-0.1297	0.062	0.8191	-0.9167	0.7194	2.7689	0.149	0	1.2918	0.4093	0.8559	0.1632	-0.4751	-1.0388	-0.4348	2.5629	0.672	-1.3041	-0.2062
2001/6/14	0	-3.3113	-0.5908	-1.9802	0	3.1969	-1.0013		-0.3662	-1.5704	-3.9653	-4.5608	-1.432	-2.5343	-3.5211	-1.6931	-1.4558	-1.2775	-0.1155	-0.9056	-1.4993	-3.1457	-1.7451	-1.68	-3.6697	0.0895	-3.2175	-3.4062	-1.3755	-2.1259	-3.2468	-2.974	-2.6588	-1.5139	-1.9286	-2.5389	-3.9435	-2.4683	-3.1304	-2.038	-1.3437	-2.3357	1.3723	-1.1896	-1.6012	-1.2267	0.2225	0.1802	-3.6501
2001/6/15	-0.6446	0.5871	-0.0495	1.2626	-0.2356	-1.0533	1.5592		-0.7758	0.2553	-0.5161	1.2389	0	0.325	4.2883	0.915	0.3409	3.8102	0.9249	0.0962	0.0761	0.5128	0.2317	-0.9764	1.3187	0.4917	0.7314	1.7299	0.4184	-0.1738	0.604	1.1494	1.8209	0.1708	0.1457	2.2329	0.6197	-0.2052	0.3591	-0.0693	0.7168	0.2781	-0.5297	-0.4958	0.1479	0.966	0	0.7194	0.4289
2001/6/18	-1.7843	0.6809	-0.5451	-0.6858	-0.3542	-1.6907	0.083		-0.6996	-0.7638	-0.9079	-2.1853	-2.0581	-2.0518	1.9248	-4.0533	-1.5855	-1.662	0.5727	-2.4027	0.4563	-4.932	-1.2327	-3.3689	-3.0369	0.089	-3.1023	-3.0085	-1.6667	-1.7406	-2.8019	-3.4722	-2.3845	-3.4101	-3.0545	2.6521	-3.8491	-4.0439	-3.1008	-2.2901	-2.2064	-4.437	-2.5444	-1.4235	-2.3634	-2.5968	0.0444	0.119	-3.6299
2001/6/19	-0.3303	-1.7391	0.5481	-1.6321	-0.7109	-0.8917	-1.7413		0	1.4753	-0.1963	0.7149	0.2472	1.2128	0.0858	-0.0556	0	-0.6338	2.2779	-0.3447	-0.4542	-0.7156	1.092	0.7653	2.9083	0.4	0.2725	0.1349	1.4204	0.4429	0.4804	0.4578	0.7634	0.0883	-0.7502	-1.2158	0	1.2857	1.1077	1.2784	0.4367	0.8706	2.2465	0.5054	0.6051	-0.608	5.1931	0.0595	1.1817
2001/6/20	-0.58	-5.0147	-0.0991	-4.9777	1.432	0.2571	-0.8861		0.2072	0.5689	0.1311	-2.4845	0.1233	-2.0697	0.3431	-0.8899	-0.2301	0.9922	-0.4454	-1.2352	-0.4563	0.0901	0.3135	-1.0127	-0.7246	0.1771	-1.019	-1.2121	-0.7003	0.3527	-0.4098	0.1953	-0.3788	-1.6755	-1.8896	-0.8205	-0.4003	1.2694	0.913	-0.4208	-0.1449	-0.1726	0.2375	3.5201	-0.1504	0.0471	-1.3924	-0.5348	-1.4599
2001/6/21	0.75	-1.2422	2.3313	2.6864	4.7059	-1.7949	1.6177		0.4963	0.6914	0.5239	-0.8189	0.3695	0.1112	1.1966	1.1785	0.5767	0.3509	-0.5593	-0.1001	0.2292	1.7102	0.9375	0.8525	1.6788	2.8192	1.0295	4.1581	1.4104	1.7575	0.6173	0.13	1.2167	-0.1794	8.3205	0.4654	0.8842	0.4875	0.0603	1.5493	0.4354	1.3256	0.4147	-0.347	0.753	1.3641	-0.0428	0.4182	1.2593
2001/6/22	0.9098	5.0314	-0.5332	0	2.1348	1.8277	0.5865		0.8642	-0.1248	0.3257	5.0459	1.7178	1.6667	2.2804	0.9983	1.7202	3.4965	1.2373	-0.2003	3.9634	-0.2655	-0.2322	1.268	2.6561	1.2903	0.5435	-0.1963	1.669	0.0864	-0.4772	1.5574	0.3005	1.4376	-1.2802	2.1101	1.0359	1.6632	1.4467	0.1387	0.7948	0.3982	1.4159	0.9749	2.2422	-1.1601	-0.8562	1.9036	-1.0241
2001/6/25	1.0788	2.7944	-0.2924	0	0	-0.5769	1.5827		0.3672	2.5	1.4935	2.0087	0.3619	0.5464	1.4864	2.3064	-0.1127	0.0676	0	2.1576	0.2199	1.8634	1.1637	1.586	0.8392	0.7431	1.2838	1.2459	0.9576	1.4668	2.3973	1.5335	4.2697	0.5314	-0.3602	-0.0504	1.8927	3.1357	3.3274	1.1773	0	2.0397	-0.1745	0.6897	1.7544	-0.4695	1.4249	1.2259	0.0739
2001/6/26	2.0525	-0.2913	1.955	0	0.8801	1.8053	0.287		0.2945	0.3659	1.3436	-0.1712	0.2404	0.5435	0	0.4294	-0.4515	1.0128	1.1111	-0.1965	2.2677	-1.0453	-1.9172	0.986	0.5548	-2.0021	0.2001	0.0648	0	0.1701	-0.6689	0.1259	-0.1437	0.0881	0.5785	0.706	0	-0.2644	-0.5175	1.3005	2.9391	-0.4442	-0.641	0.0685	-0.431	0	-0.8089	0.1153	-0.2954
2001/6/27	-0.9654	1.85	-0.5753	4.9706	-0.2181	-1.0766	2.6983		-0.2935	0.3645	-0.8838	1.2007	-0.9592	-1.0811	-0.5696	-0.2138	-0.5669	0.2005	-2.1978	2.2146	0.2146	2.1127	0.3127	-0.3255	0.2069	0.8065	-1.3316	-0.712	-1.626	-1.4431	-1.2795	-0.7542	-5.1799	0.6162	-0.1438	-1.8528	-0.6966	0	-0.5202	1.6892	1.532	-2.1751	-1.349	0.2738	-1.2987	-0.4717	1.6738	1.2097	2.6667
2001/6/28	-0.9748	2.1033	-0.2893	4.9844	-1.3661	2.5608	2.0741		-1.1286	0.6053	-1.465	-0.5932	-1.4528	0.4372	-2.7005	-0.9641	-0.2281	-2.3349	-1.1236	0.1444	0	-1.7241	2.2603	-1.4694	-2.0647	-0.8533	2.7665	-2.1555	-0.9642	-1.8949	1.296	-0.2533	0.5311	-0.35	-0.576	-1.5306	0.0779	-2.452	-1.7432	-0.7309	-0.6173	1.9954	-0.2378	1.1604	0	0.9479	0.3389	-0.2277	1.7316
2001/6/29	-0.082	-1.3109	-0.1451	3.0267	1.4404	-0.5618	-0.7425		-0.4467	1.7555	0.1293	0.1705	0.6143	0.9793	-1.5139	-0.8112	0	0	0.6818	0.9135	-1.0707	-0.5263	-1.1433	1.5742	2.4596	-0.3765	-0.3283	0.4005	0.4172	2.1071	0.6061	-0.6349	0.0755	1.4047	-0.8689	-0.1036	-0.5452	1.087	0	-0.2677	-0.138	0.2236	-1.6091	0.2024	-0.4386	-0.5164	0	-0.2282	-0.9929
2001/7/2	-0.821	-3.3207	-1.5981	-5.0115	-0.8192	-3.3271	-0.5118		-1.3958	-0.119	-1.8076	-1.9574	-0.9768	-2.1552	-0.7686	-1.5812	-0.2286	-2.1858	-1.3544	1.7151	-0.4329	0.2646	-2.1588	0.6525	-0.4801	-2.0518	0	0.8644	-0.4155	-0.4299	-0.4685	-1.7252	-3.4691	0.1732	-0.5113	0.3631	-1.018	-0.8065	-0.2365	-0.6711	0.1382	0.2789	-1.3931	-0.8754	-1.1747	-1.8405	0.4643	-0.6289	-2.2923
2001/7/3	0.3311	0.4907	0.0492	0.0606	-0.0551	0.5844	-1.5038		0.6067	0.0596	0.1315	-0.2604	0.6165	-0.3304	1.7212	1.4404	-0.3436	-0.2793	0.6865	-2.5761	0.5072	1.0554	0.9456	-0.1621	2.6189	-3.1422	-0.0659	-0.4614	-0.2782	0.2591	1.9502	0.7802	-1.0156	-1.21	0.4405	-0.5685	1.8987	-0.6098	1.4226	0.3378	0.3451	0.2225	-2.7027	-0.8152	0	-2.4038	-1.2185	0.5754	0.8798
2001/7/4	-0.0825	-1.1719	1.3773	0	3.5262	2.0013	0.0402		-0.3518	-1.25	-0.5909	0.087	-0.3676	0.221	-1.5228	-1.5838	0	0.1401	-1.25	-0.2404	-1.0094	0.8703	-0.7806	0.6494	-0.6716	0.7399	1.0547	0.1325	-0.6974	0.2584	-0.5277	-0.6452	0.8682	-0.5249	0	1.2474	-1.1646	0.3408	-1.5196	-1.6162	0.2751	-0.2775	1.0101	-0.4795	0.2972	-0.7389	-2.382	-0.3432	-1.3808
2001/7/5	-0.6606	0	-1.0189	-3.0909	3.1932	-0.443	-2.4096		0.5547	-1.085	-1.8494	0.1739	-0.738	-1.2128	-3.3505	-0.222	-0.4598	-1.1888	-0.8055	0	-1.0197	-3.2787	-2.203	-2.2581	-2.6369	-1.9209	-0.7175	0.3968	0	-0.6873	-1.3441	-1.4286	-2.1127	-1.4952	-1.0234	2.5667	-1.4925	-1.2228	-3.3234	-0.4791	0.4801	-1.0017	1.6875	-0.5506	-1.037	2.7792	-1.3508	-1.0333	-1.9897
2001/7/6	0.0831	-0.4941	-0.049	-3.252	-1.3925	-0.5722	-3.8272		-0.9027	-0.0609	-0.4711	-1.9097	0	-1.6741	-2.1333	-1.4461	-0.4619	0.0708	-0.9281	-4.8675	0.5151	-1.1597	-0.9654	-0.5776	-2.1528	2.0161	-0.7227	-0.8564	-1.264	-1.6436	-1.7711	-0.9881	-0.7194	0.2679	-0.517	1.2012	-1.1962	-1.3755	0.0614	0.619	0.1365	-0.3935	0.0615	-0.1384	-0.4491	-2.2211	-1.4576	1.1021	-1.8797
2001/7/9	-0.0831	1.5889	-0.2452	1.1635	3.0335	1.2788	0.9842		-0.6073	-0.2439	1.4875	1.7699	-0.2491	0	1.4532	-0.4515	-0.8121	1.2023	-0.5855	-3.9514	-1.2445	0.9025	-1.381	0.083	0.9936	-1.4116	-1.3236	-2.2591	-1.4225	-1.0554	0.3467	-0.9315	1.0467	-1.1576	0.5197	-0.7418	0.3228	-0.2092	1.411	2.2556	1.3633	-0.1129	-0.6757	-0.9009	-0.6015	-0.642	2.286	-0.2295	-1.3793
2001/7/10	0.2494	2.2483	1.2783	3.1949	4.6701	0.8838	2.0763		0.1018	1.8949	1.1326	1.3913	1.3733	0.9081	1.6115	1.4739	0.117	1.747	1.5312	0.2637	0.3706	2.2361	0.9061	1.9071	2.0379	-0.5155	1.8779	0.8838	1.0101	2.1333	1.8659	2.2163	2.2311	0.7207	1.1817	0.3986	1.5286	1.9567	-0.7864	1.1364	0	0.565	2.1027	1.6783	1.3616	-0.3976	-1.1832	0.0575	1.4763
2001/7/11	-0.4975	0.8604	0.8738	-2.2291	0.3395	0.1877	-3.6115		-0.3052	0.4199	-1.7787	2.4871	-1.2315	-1.6873	-2.6432	-1.676	-1.1682	-1.7857	-1.0441	0.1052	-1.4032	-2.3622	-1.4694	-0.5696	-2.5482	0.5757	-1.58	-1.0782	-0.5714	0	-2.171	-1.3141	0.4677	-0.7156	-1.1679	-2.2829	-1.5848	-2.0562	-1.0366	-0.9914	-1.345	-1.4108	-0.9085	-1.7194	-1.3433	-3.2934	-1.7295	-0.5172	-0.4594
2001/7/12	-0.0833	-1.2322	-0.0481	0.0633	-0.2417	-1.4991	-1.292		-1.0714	0.9558	0.4695	-0.7531	-0.9975	-0.8009	1.1765	-0.7386	-0.8274	0.5594	0	-0.1576	-0.2247	0.3584	-0.8285	-0.5728	0.5654	0.4579	-0.602	-0.9537	-0.8621	3.0461	-0.1387	0	0.8534	-1.1712	-0.2954	-0.4571	0	1.0497	-2.4646	-0.267	0.818	0.0572	-2.5061	-0.8397	-0.9077	0.0516	-0.361	-0.6355	-0.9231
2001/7/13	-0.7506	-1.5355	0.0963	-0.5063	0.2422	-0.2536	-0.3054		-1.2893	-0.8284	-0.0668	-0.8432	-0.6297	-0.1153	-0.805	-0.6297	-0.3576	0.1391	-1.0551	-0.2632	0.0751	-0.7143	0.7519	-0.4938	0.2108	0.3419	-0.0673	-0.9629	-0.4348	-1.6892	0.2083	-0.3995	-0.7692	-1.6408	0.3704	1.4286	0.161	0.277	1.0739	-0.8701	0.2705	-0.6293	-1.5674	0.5646	-0.7634	-0.9799	1.9022	-0.6977	-0.2329
2001/7/16	-1.9328	2.0468	0.2886	-0.5725	-1.015	0.3179	-2.0569		-2.1421	-1.0143	-0.4676	2.381	-2.1546	-1.963	-0.7214	-1.0369	-2.7512	0	-1.7773	0.3694	-0.7502	0.3597	-2.7363	1.4888	2.3142	-1.7604	0.7407	-1.7361	-1.4556	-2.921	-1.1088	-0.7353	-2.9457	-1.0195	-1.7712	-0.4024	-2.0096	-0.5525	0.1875	0.2026	0.2697	-3.3391	2.0382	-0.9825	-1.3846	-0.5208	-0.3556	0.1171	-0.7004
2001/7/17	-1.7995	0.382	-0.8153	-1.9194	-0.9277	1.3942	2.7256		0.5873	-1.1453	0.2685	-0.5814	-0.2591	-1.2956	-1.2716	0.1164	1.599	-0.625	-1.6888	-1.9979	-0.4535	-2.1505	2.387	1.0595	-0.4798	-1.7341	-0.0668	-0.7067	0.4431	-0.354	-1.9622	-0.404	-1.7572	0.2809	-0.0751	0.5556	0.082	1.0417	-0.9357	-0.5391	-0.3362	-1.8463	0.3745	-0.1417	-1.248	-0.2094	-3.7021	-0.117	-2.2727
2001/7/18	-0.1745	0.2854	-0.1934	-0.9132	0	-0.6875	-0.1305		0.4246	0.6098	0.4016	2.005	0.2597	0.8353	-1.4719	0.407	-0.8475	-1.6511	0.1227	0.1609	0.8352	1.0989	1.582	1.6129	-0.4821	-0.2353	0.0669	1.2811	0.1471	0.1776	-0.5004	0.6761	0.7317	1.1204	0.3759	-0.4018	0.2459	-0.3436	2.0151	-0.2033	-2.2942	1.0922	0.8085	1.1356	0.7899	4.1973	-1.899	1.2295	2.9671
2001/7/19	0.6119	-2.9412	-1.405	2.5016	-0.7886	1.4475	1.4808		3.8584	1.697	0.8667	0	1.5544	1.3018	0.8403	1.0423	-0.3663	-1.7518	-0.6127	-0.3749	0.1506	-0.7246	0	0	2.699	-1.3561	1.6043	0.8433	-1.6153	-0.8865	0.3592	0.6044	0.3228	0	0.0749	0.1513	1.6353	-0.4138	3.2099	0.1358	2.6243	2.3409	0.8637	1.4035	0.1567	0.1007	1.322	0.1735	-1.0903
2001/7/20	1.3032	2.2483	0.8354	-0.3854	2.1361	0.2481	0.8155		0.2545	0.7747	2.7098	-0.5733	0.3827	0.5841	3.1481	2.1203	1.4706	3.1204	3.3292	2.957	0.9774	2.8285	0.4098	1.3492	2.1563	0.8966	0.4605	0.8362	2.8358	2.9517	1.1453	1.5354	1.9308	1.662	1.7964	-0.9567	0.7241	0.6233	0.6579	2.6441	2.961	1.2903	0.7951	1.5917	0.939	2.4145	1.5377	0.4619	2.9921
2001/7/23	-1.3722	1.0516	0.4873	0	2.1887	1.2376	-1.5751		-1.3706	0	-0.0644	2.9654	-0.6353	-0.6969	0.2693	-0.6173	-0.3623	0.1441	-0.4773	-1.7755	0.2978	1.4197	-1.6327	-1.9577	0.4617	0	0.6549	-1.4513	0	-0.1738	-0.3539	-0.7232	-0.1579	-1.3624	-0.6618	-0.5592	0.4792	-1.6518	-0.7724	0.4624	0.6536	-0.7528	-1.0922	0.9537	-1.0853	0.8841	-1.3768	-0.5172	-1.1468
2001/7/24	-1.8261	-1.7029	-1.6489	0.5803	-0.0952	-1.1614	-2.7249		-2.0587	2.7203	-1.3522	-1.68	-1.5345	-1.9883	-1.5219	-2.6539	-0.9697	-2.518	-1.7986	-2.0734	-1.0393	-1.2248	-1.8257	-2.7955	-4.0709	-0.4147	-0.8458	-2.5245	-1.5965	-2.5239	0.142	-2.053	-0.9486	-1.5654	-0.8142	-0.818	-1.9873	-1.3296	-1.9162	-1.7094	-1.3636	-2.5671	-0.6748	-1.8893	-1.2539	-1.6553	-3.0712	-0.751	2.3975
2001/7/25	-1.3286	-1.2512	-1.43	-2.7564	0.1906	-2.9066	-0.8893		-1.1561	-1.2666	-0.7833	-1.1391	-1.5584	-1.432	-1.7273	-0.232	-1.836	-0.8118	-0.9768	0.1629	-0.9752	-0.1771	-0.4227	0.1643	0.616	0.5354	-1.6404	0.3597	-1.1799	1.1607	-2.2695	-0.2705	-1.2769	-0.1871	-1.7164	-3.6598	0	-0.9929	-0.2442	0.602	-1.2508	0	-0.0618	-2.2696	0.3175	-1.0891	0.3841	0.0582	-2.1148
2001/7/26	-2.1544	-1.462	-1.0005	-1.2525	-0.3804	-0.3185	0.4038		-0.0532	-1.1079	-1.9079	-2.3045	-2.6385	-1.6949	-0.6475	-0.814	-2.7431	-1.7113	-0.6165	-1.626	0	-2.3957	-2.1222	-2.461	-1.1565	0.9467	-6.2708	0.0717	-0.7463	-0.7944	0.1451	0	-1.3743	-0.2812	-0.1519	-0.8026	-0.5677	-2.149	-2.142	-1.0638	0.2	-1.976	-2.2868	-0.7741	-1.1076	-1.6016	-2.0086	-0.9889	-0.463
2001/7/27	-9.3578	-4.451	1.1117	-1.4019	-4.5346	0.3834	-3.2172		-1.7553	-1.2972	-0.0671	-2.1061	0.271	-0.4926	1.1173	-2.286	-2.1795	-0.1514	-0.3722	-0.7163	-1.8939	-2.6364	-0.0867	-3.5324	-2.7529	-0.3517	-0.2135	-3.1519	-0.1504	-0.3559	-1.8116	-2.5085	-3.6066	-0.282	-0.4563	-1.5102	-1.7945	-1.1713	-0.1876	-0.6048	-2.9275	-1.4661	-0.1898	-0.1418	-3.2	-4.883	0.5857	-0.0588	-0.0775
2001/7/30	-8.8057	-4.9689	-0.2499	-5.0102	-7.1	-5.0286	-7.4792		-3.7358	-5.7348	-5.0336	-4.9914	-8.3784	-8.2921	-7.8269	-6.1788	-8.2569	-4.4731	-8.0946	-3.4406	-5.4826	-7.0028	-8.5069	-9.939	-6.8648	-4.8235	-7.0613	-4.4379	-7.6807	-4.7321	-4.6494	-5.911	-6.4626	-5.655	-7.2574	-5.4217	-7.8073	-9.2593	-5.2632	-7.9108	-6.5798	-9.9814	-6.3371	-5.9659	-6.7769	-6.5241	-7.4721	-1.9988	-6.7494
2001/7/31	0.333	-5.0109	-0.2505	-4.9893	-0.2153	-2.882	0		-3.712	-2.6616	0.1413	-4.9819	-3.3923	0.135	-2.5974	-3.4527	-3.1429	-0.3968	-2.439	0	-2.2876	-1.9076	-3.1309	-1.0649	-1.5198	-0.9889	0.3837	-3.7152	-2.7732	-3.4677	2.0898	-3.252	-2.6364	-1.0989	-1.7298	-0.9844	-1.8018	-0.5714	-2.1164	-0.1468	1.2472	-1.0331	-1.0825	0.0755	-0.3546	-6.0641	0.1049	-1.3797	-5.4077
2001/8/1	2.8761	5.0459	3.8674	4.126	2.4811	1.9324	4.4411		3.5631	3.4505	2.3994	4.3851	4.5802	3.504	3.8974	4.702	6.0472	2.8685	4.0278	0.6897	3.6789	3.8895	4.3095	6.4579	4.4753	1.4357	2.7523	5.9486	3.1879	5.3398	1.8954	4.3545	5.2288	2.8283	3.1852	2.6901	4.0367	4.844	3.5811	6.4706	2.1739	4.5233	0.8892	4.6792	1.9573	4.1413	4.5574	6.0219	5.277
2001/8/2	-2.1505	-1.4192	-0.4836	-1.3689	-0.8947	-0.8125	0.2867		-0.9024	-1.825	-1.2405	0.274	-2.4818	-2.2135	-2.5666	-1.2018	-1.8081	-1.7041	-1.7356	1.8836	-1.7742	-1.4778	3.8498	-2.4816	-1.2555	-1.0462	-2.0089	-0.9105	-0.3252	-1.3825	-1.2649	-0.9517	-1.9521	0.0982	-1.5435	-1.6515	-0.2646	-1.8794	-2.6745	-0.4144	-1.4184	-3.5952	-0.678	-0.6489	-0.8726	-1.9883	-1.1022	-0.9753	-3.8429
2001/8/3	-1.0989	0.3322	2.8183	1.6801	2.0712	-0.1365	0.9528		-0.7399	2.2436	0	1.0018	0.8982	-1.4647	0.6079	1.3444	0.2833	-2.7581	0	-2.521	0.821	-0.2	-1.1754	-0.6598	0.374	0	0.6834	-0.536	-0.6525	0.0935	0.3768	1.1086	-0.181	0.0981	-0.7426	0.9265	0.5305	0.3192	1.7426	-0.2774	0.1439	1.5884	0.3413	-1.4514	0.1761	-1.6706	0.304	-0.1159	1.8245
2001/8/6	-5.6667	-4.9669	-0.9452	-4.5977	-1.9251	-0.8202	-3.7282		-4.8165	-2.2571	-3.6985	-3.3363	-3.1157	-3.5135	-2.2155	-3.0954	-3.2486	-3.6467	-5.163	-2.8161	-1.873	-2.6052	-3.9341	-3.4156	-3.5768	-2.6119	-5.5807	-2.8483	-3.4483	-2.0542	-0.4505	-5.848	-5.7117	-1.6667	-4.8213	-1.3196	-3.9578	-2.5457	-4.1502	-2.7121	0.1437	-2.9232	-6.7347	-3.9028	-5.4482	-8.3738	-2.5758	-1.3341	-6.058
2001/8/7	2.5913	-1.0453	-0.7634	1.0542	-0.1592	1.1716	1.5686		0.3614	1.0263	1.5217	2.2388	1.5314	1.1204	0.9269	5.0196	2.1898	4.4575	1.7192	1.5967	0.6639	1.6461	2.381	1.7682	1.0819	0.8301	1.3578	2.3772	1.8707	3.1459	0.6787	0.9317	2.3077	1.1964	1.5721	0.7558	2.1978	1.3061	0.8935	1.2152	0.8608	1.1905	-3.574	4.9808	0.7435	2.053	-0.5184	0	0.6358
2001/8/8	-0.8037	1.2911	0.7692	0	-0.8502	0.2725	0.8687		-0.3601	0.4444	-0.0714	1.4599	0.4525	-1.2465	0.4082	1.8001	0	-0.0805	-0.7042	-0.1164	1.0717	-0.2024	-0.3721	1.2548	0.1529	-1.0133	0.788	-2.4768	-0.5008	-0.3697	1.1236	0.1538	3.8534	0	0.6019	-0.2308	0	-0.7252	0.8174	-1.8362	-0.0711	1.3841	-1.1346	-3.7956	-0.738	-0.7138	1.6675	-1.2346	0.2708
2001/8/9	2.0833	4.2874	1.813	4.9925	0.5895	1.087	1.7703		1.747	3.5398	1.5714	1.7086	0.9009	2.9453	3.3537	0.6098	1.8571	2.6591	1.5603	0.6993	1.3866	2.2312	1.2138	1.6206	2.8244	1.9194	2.7365	-5.6349	1.6779	2.7829	0.8889	2.1505	3.5294	3.7438	1.7094	1.8508	2.0609	3.0844	2.5	2.8777	1.2811	2.116	4.5142	2.352	2.7881	4.2484	0.41	2.3214	5.8506
2001/8/10	2.7211	0.8889	1.0778	1.0646	3.09	-0.1344	0.141		2.1314	0.4884	0.9142	-0.0884	1.6369	2.5886	0.59	1.6364	0.9818	1.7268	3.2123	1.2731	1.3677	1.1905	1.0148	0.3752	0.8909	0.1255	0.0761	1.598	0.495	0.0903	0.1468	0.9023	1.1364	3.9886	4.2017	1.0789	1.1414	2.4409	2.5049	0.4196	0.2811	1.4706	2.9283	0.7413	1.8083	6.5831	2.3992	-0.9889	1.7857
2001/8/13	0.5519	0.8811	-0.3709	-0.2809	0.6718	1.0094	0		-0.5797	-1.3973	-0.2091	-0.0885	-0.7321	-0.5312	-0.5865	-1.3119	-0.9722	-0.2315	1.2179	-1.2571	-0.2381	0.3922	-0.1826	-0.9346	0	-0.3135	0.5323	0.0828	5.0903	-1.0821	-1.0997	0.2235	0.1729	-1.1872	2.0161	-0.1124	3.125	-0.6149	-0.7717	1.2535	-0.911	-0.7246	1.5647	-0.1472	2.1314	0.7647	-0.8973	-0.235	-0.5848
2001/8/14	-1.5368	-1.9651	-0.4188	-0.1408	-1.6427	-0.5996	0.6103		-1.5743	-0.4313	-0.9078	-0.1771	-0.885	-1.4686	-0.7866	-0.5438	-1.683	-1.7788	-1.2032	-1.3889	-1.7502	-1.5625	-2.1043	-1.6981	-2.2075	-1.8868	-1.2859	0.579	-0.3125	-1.732	0.8154	-0.7435	-1.5531	-1.2015	-1.1067	2.1372	-0.8418	-1.9335	-0.0648	1.1004	-2.8289	0.5972	-2.7311	-1.2528	-0.8849	-1.3427	-0.8048	-0.4711	-0.9244
2001/8/15	1.1148	2.4499	-1.3551	1.5515	0.2088	-0.2011	-0.6066		3.0806	0.7426	2.2551	0.5324	1.1905	0.4065	0.1982	0.4253	0.428	0.7087	0.1353	-0.6455	0.081	1.4881	0.2804	0.3839	0.5267	0.0641	0	-2.0559	1.0972	0.1855	0	1.1236	1.5776	-0.2806	0.2398	1.8172	0.2547	0.2366	1.8158	0.1361	0.3639	0.5277	1.3679	-0.2239	1.0714	1.1834	-1.1156	0.355	-0.4241
2001/8/16	-2.8666	-1.087	-1.1843	-1.875	-1.0417	1.1417	-4.3662		-0.6897	-1.3514	-1.7919	-3.0009	-3.0882	-2.0243	-2.7695	-0.484	-1.5625	-1.4855	-1.0811	-2.1855	-0.8091	-1.4663	-1.3048	-0.7648	-1.8713	-1.9859	-0.9962	-3.3585	-3.1008	-0.0926	-2.7941	-1.4815	-2.2433	-0.469	-1.5949	-0.5408	-1.3548	-1.967	-0.9554	-1.8342	-1.3778	-1.8373	-0.6392	-1.1967	-2.1201	-3.9181	-0.8718	-0.9434	-0.3407
2001/8/17	1.0216	-1.0989	0	0.5662	0.4737	-1.7928	0.3927		1.1574	-1.0585	0.0702	-0.546	0.607	0	-0.6104	-0.6079	0.2886	1.8254	-0.4098	1.3889	-0.3263	0.1984	-0.661	-1.0597	0.3814	-0.7843	-0.8514	-0.0869	-0.8	-0.0927	0.2269	0.7519	1.3239	-1.2253	0.2431	2.012	0.3433	0.0803	-0.2572	1.3841	1.6176	1.6043	0.0715	-0.2271	-0.722	0.1826	-0.7243	0.2976	3.8462
2001/8/20	-0.3371	5	-0.2876	0.6334	1.6763	0.2705	1.3203		1.659	0.6923	0.561	0.4575	-0.1508	1.3774	2.5589	0.6116	1.0072	2.1824	0	0	1.473	1.2871	0.1901	0.3895	0.3799	-1.3834	1.0929	2.087	1.4516	-0.3711	1.5849	0.597	0.0871	1.3359	-0.0808	0.3731	2.2241	0.3208	0.9026	0.9556	1.013	1.1184	0.2857	-0.0759	0.9091	-0.729	1.1464	-0.2967	-0.0823
2001/8/21	0	4.9735	-0.5769	1.8182	0.8243	1.4835	-0.4344		0.619	-0.5625	0.9763	1.3661	1.3595	1.4946	0.3992	0.8511	0.4274	0	3.4294	0.8338	0.8065	2.0528	1.518	0.7759	0.5299	-0.0668	0.4633	0.5111	0.159	-0.6518	-0.0743	0.6677	2.1758	-0.2825	-0.2427	-1.6994	0.1674	0.5596	0.2556	-0.879	0.1433	2.4723	0.1425	-0.7593	0.7207	0.1836	2.473	0.2381	0.659
2001/8/22	-1.9166	3.3266	-0.4836	-1.3736	-1.3286	-0.598	-3.1023		-0.783	-1.3199	-2.2099	-1.7969	-1.9374	-2.008	-2.0875	-1.2658	-1.844	0.5339	-0.7958	-2.1264	-1.2	-1.8199	-0.8411	-2.1174	-2.1084	-2.6738	-0.538	-2.5424	1.1111	-0.8435	-1.8587	-2.2845	-1.1073	-1.8886	-2.6764	-2.8633	-1.2531	-2.1463	-2.7406	-2.1828	-0.5722	-2.4127	-2.1337	-2.7544	-2.5045	-2.5657	-0.9553	-0.772	-2.6187
2001/8/23	1.2644	-1.8537	-1.0204	0	1.3465	2.3396	-0.9005		-0.1127	-1.2739	0.7062	1.6468	0.152	0.1366	2.0305	5.0061	0.289	0.8346	1.8717	-0.4225	-1.0526	1.1707	-0.754	-1.6716	0.4615	-1.7857	-1.0819	3.1304	0.6279	-0.9452	1.8182	0.1508	1.6365	0.2887	-0.0833	0.3893	1.7766	0.3249	0.6553	1.1158	-0.9353	-0.0651	-1.0901	-0.1574	0.1835	-0.1254	-1.0152	0.8977	2.1849
2001/8/24	-0.681	1.0934	0.1964	-2.2981	-0.511	-0.1306	-1.3629		-0.0564	-0.2581	-0.9818	-1.7102	0	-2.0464	-1.6915	-0.6395	-1.4409	-1.7306	-1.8373	-0.2424	0.2455	1.35	-1.0446	-2	-2.2205	-0.0699	-1.9531	-1.4334	-0.624	1.813	-1.7113	-1.2801	-1.6949	0.8637	-1.5013	0	-2.2444	-0.9717	-0.1953	-1.3793	0.1452	-0.5208	-0.147	0.6304	-1.4652	-1.7577	-0.4103	-0.3559	-1.0691
2001/8/27	-2.8571	-5.0147	-2.1558	-4.7042	-2.5167	-2.6161	-4.5548		-2.6539	-4.3338	-2.1955	-2.9304	-5.3111	-3.4819	-3.5425	-4.213	-3.5088	-2.144	-2.9412	-6.7436	-3.0204	-3.4253	-4.2226	-5.9184	-5.2467	-2.3793	-4.3028	-2.5663	-4.0816	-4.1237	-2.6495	-3.9664	-4.4828	-0.9515	-3.4716	-4.3767	-4.7619	-3.9248	-3.7834	-2.1678	-2.8281	-2.5524	-4.7093	-2.8974	-3.1599	-2.8754	-2.7291	-1.0714	-3.4913
2001/8/28	0.4706	2.795	-1.6525	2.6926	-0.9484	0.0672	1.6086		0.9861	1.217	1.3034	-2.8302	-0.3205	1.5873	1.2592	1.2828	0	2.0344	1.9284	0	0.5892	2.9557	1.2024	3.0369	2.1488	3.1541	0.8326	2.1071	3.2733	-1.2708	-0.3888	1.5886	2.8881	2.2094	0.8772	1.9699	3.4821	2.1277	2.0339	0.6433	-0.5224	2.7535	2.7027	-0.0806	1.5355	3.0263	0.5294	0.1805	2.4117
2001/8/29	0.9368	0.6042	3.055	-0.874	1.0106	0.604	-0.0528		-0.5169	0.2004	2.0014	1.3592	-0.1608	-0.5682	0	-0.6634	0.6061	0.4601	-0.5405	-0.9121	0.4184	-1.4354	0	-0.9474	-1.0518	3.6136	0.0826	0.172	-0.6339	0	0.0781	0.1564	1.1404	2.4436	0.9565	2.1591	0.0863	0	-0.9967	1.0653	-0.7502	-1.1765	1.5038	0.565	1.1342	2.1073	-0.0527	0.6006	0.6728
2001/8/30	-1.9722	-1.4014	0.6917	0.0735	1.3691	-0.2001	-0.0528		0.0577	-1.2667	0.2102	4.9808	-1.1272	-1.1429	-1.0363	0.4857	-1.9578	0.3817	-0.1359	2.6956	-0.4167	-0.0971	-0.9901	-1.169	-0.7359	1.4755	-1.3201	-0.4292	0	-0.5941	-1.17	-1.4832	-1.2142	-2.0183	-1.8088	1.1123	-1.2069	-1.1667	-0.8725	-0.1405	-1.5873	0.6614	-2.2963	0.4815	-0.3738	-0.6879	-0.2634	-0.2985	-0.7519
2001/8/31	0.7101	3.2487	0.5888	1.8355	-1.2987	1.2701	0		0.2885	0.2026	0.9091	-1.9161	-0.9772	-0.4335	-0.1047	-0.1208	0.1536	0.4563	1.4966	0.5122	0.4184	-0.7775	-0.1	-1.0753	-0.9061	-0.5288	0	-0.5172	0.7974	-0.8964	1.7364	0.2377	-0.7902	-1.1236	1.3158	0	-0.9599	0.1686	0.8802	-0.563	0	0.5256	1.5921	0.3994	0.3752	4.2191	-0.6867	0.2994	-0.2525
2001/9/3	-2.4677	0.9833	-0.8293	-1.2257	-0.2632	0.198	0.4226		-0.6904	0.3369	0.2079	2.3256	-0.8224	-0.8708	-3.5639	-0.4235	-0.9202	1.2869	-1.8767	-2.0382	0.1667	-2.0568	-1.001	-0.9783	-2.3275	-0.9967	-0.3344	0.0867	-2.057	-0.3015	-3.4911	0	-1.1504	-1.2311	-0.8658	-1.0451	-0.1762	-0.7576	0	-1.557	-3.0722	-1.1111	-3.5075	-1.3524	-1.1215	0.3625	-3.8298	-1.194	-2.9536
2001/9/4	3.3735	-0.1947	1.1805	0.146	3.6939	0.9223	3.6823		0.6952	5.9772	3.0429	0.4545	2.8192	4.5388	2.9348	2.0049	1.8576	2.3916	2.1858	3.251	2.7454	2.6	3.0334	2.6345	3.7447	3.7584	2.9362	2.3377	2.2617	6.3508	1.9293	2.7668	2.5962	1.534	3.7555	1.7232	3.0891	2.2053	1.4765	1.8692	1.4263	2.5777	2.2428	2.4194	2.2684	2.8898	2.4336	3.3233	2.8696
2001/9/5	0.6993	-1.0732	-0.4861	0.9475	-0.0509	-0.8486	-0.3551		1.2658	-2.7883	-0.4698	0.4525	1.2903	-0.7003	-0.2112	-0.0596	0.9119	-0.7299	0.2674	-0.8816	0.5668	0	1.0795	0	0.5742	2.0052	0.489	0.3384	-0.6319	0.3791	0.8675	0.1538	0.0873	-0.0944	4.1246	-1.0383	-0.5137	1.2448	0.8598	0.5646	0.7031	0.3866	1.2859	1.1811	0.1848	-1.8139	1.5119	-1.1696	0.2536
2001/9/6	-0.9259	-2.4655	-0.1954	-0.5054	-2.1894	-0.1975	-1.2729		-0.5682	-1.043	-0.1349	-1.3514	-0.9554	-1.4104	-0.6349	-0.1788	-0.753	-0.7353	-0.2667	-1.2071	0.2415	-0.6823	0	0	-0.571	0.1902	-0.1622	0.5902	0.159	0.5666	-0.3909	-0.8449	0.1744	-0.2836	0.7276	-0.8835	0.0861	0	-0.3279	-0.6316	-0.6982	-0.8986	1.0456	1.0117	-1.107	-0.2384	-0.6383	0	0
2001/9/7	-4.2056	-2.0222	-0.979	-3.3382	-1.9781	-0.8575	-3.5585		-3.1429	0	-2.8359	-2.8311	-3.2154	-3.7196	-5.2183	-4.3582	-5.0076	-3.2593	-3.877	-2.2508	-3.6145	-4.0236	-3.1068	-6.4171	-3.1173	-1.962	-3.818	-3.9396	-3.0159	-5.3521	-4.3956	-4.0279	-2.9591	0	-5.297	-2.2284	-3.4394	-3.5246	-3.75	-1.9774	-2.8906	-2.6554	-6.8736	-4.0062	-1.8657	-6.1529	-2.0878	-1.7751	-4.0472
2001/9/10	3.0488	2.7864	0.6426	1.3514	2.6553	0.3327	2.246		1.9469	0.2635	3.0577	1.5038	2.1595	2.9718	2.5843	2.6841	2.3962	3.0628	3.0598	-0.0658	3.5	3.0675	4.509	3.5429	4.9958	1.6785	2.4493	1.0471	0	3.869	0.821	2.502	2.0628	0	6.0169	1.1396	4.0071	2.4639	1.8455	4.0346	3.5398	2.7279	1.6667	2.1669	2.4715	5.9835	1.8589	2.2892	2.5483
2001/9/11	-0.1183	-1.506	-0.5403	-1.2593	0	-0.6631	-0.4707		0.1157	-0.9198	1.5509	0.463	10.0813	1.2987	1.8826	-0.8511	1.4041	0.2972	0	-0.1317	0.5636	-0.0992	-0.6711	1.1038	0	1.7143	-0.4122	-0.0864	2.946	1.0506	-0.8143	0.1575	-1.1424	-1.6114	-0.3197	-0.5634	1.2842	-0.4975	-0.3356	2.0083	-0.777	-0.3886	-1.0148	0.3928	1.1132	2.1622	0.5904	-0.1178	0.2571
2001/9/12	-0.7109	-2.9562	-0.3457	-2.9257	-2.2763	-0.1335	-1.7341		-2.0231	-2.3873	-1.5936	-1.7512	2.0679	-2.5641	-1.8478	-1.2262	-2.6154	-1.2593	-2.1592	-3.7574	-1.5212	-2.1847	-1.2548	-2.2926	-1.6129	-0.7491	-1.3245	-2.3336	-2.2258	-3.0246	-2.7915	-2.044	-0.9778	-1.9268	-2.1652	-1.3598	0	-2.3333	-1.6835	0	-2.1143	-3.251	-3.5489	-1.7997	-0.7339	-0.7055	-1.8677	-1.0613	-2.9915
2001/9/13	-1.432	0.7353	0.1487	-4.0958	0.5294	-1.4706	1.3369		0.177	0.2038	2.1592	-2.1576	-0.7236	0.1462	0.1107	-0.1241	0	-0.5251	-0.8276	-1.3699	0.7317	-1.3198	-0.4888	-1.3408	-1.0656	0.8176	-0.5034	0.4425	-0.9756	-1.3645	-1.0135	0.321	-3.1418	-0.7859	0.2459	0.4021	-0.5072	1.1092	-1.5068	-1.4936	-0.08	-1.7473	-2.6165	-1.1952	-0.5545	-0.9473	0.3806	-0.5364	-0.6167
2001/9/14	-2.5424	-5.0052	-0.2969	-4.996	-1.4218	-5.0204	-1.372		-1.119	-1.8305	-1.5852	-4.9856	-1.895	-2.1898	-2.6549	-1.8024	-9.9526	-1.5083	-0.5563	-2.8472	0.4843	-4.5267	-0.5894	-3.0578	-0.8285	2.121	-1.2648	-1.7621	0	-2.0751	-3.2423	-0.72	-5.6534	-0.7921	-0.4906	-1.4302	0.5098	-1.519	0.3477	0.9649	-1.3611	-1.5732	-2.267	-2.3387	-3.3457	-2.6898	0.0542	0.0599	-2.9255
2001/9/17	-2.9814	-4.8299	-0.9926	-5.0042	-1.6026	0.7143	-2.4612		-2.7993	-3.384	-1.2752	-5.0454	-2.9718	-3.1343	-5.2273	-1.3924	0.3509	-2.2971	-2.2378	-0.8578	-2.008	-6.3578	-1.2846	-5.4907	-1.5038	-1.0996	-5.9778	-4.4843	-1.4778	-0.6054	-5.1146	-2.8203	-3.3399	-1.7964	-3.0403	-1.451	-0.4227	-4.1131	-2.9799	-0.5461	0	-4.1001	-8.2474	-2.2296	-1.7308	-1.4742	-2.8695	-0.5988	-4.2922
2001/9/18	2.4328	3.2295	0.1504	1.6964	2.9316	2.8369	0.5485		0.5515	1.1437	2.6513	4.9947	0.7657	7.396	1.199	0.7702	1.9231	1.0972	1.2876	-7.1377	0.7377	2.1864	2.6026	2.843	1.3571	-0.1235	1.6349	-1.2207	1	0	2.0446	1.4925	2.1341	2.1341	1.1864	0.5889	0.1698	-0.0894	0.3571	-1.3727	0.6494	1.8841	3.839	1.1824	0.7828	1.6209	2.0067	-0.3012	1.813
2001/9/19	1.25	-2.7933	0.5506	-3.9508	0.8966	-3.2414	0.1637		0.6094	1.0601	1.1921	-2.5304	8.0547	2.439	0.237	1.5287	0.3431	1.1628	-1.1299	0.4658	1.3832	1.0135	1.2683	1.4423	1.0042	3.4014	0.7149	2.0913	-0.165	0.4061	0.8197	1.7974	0.8955	1.6915	1.5075	-0.1171	1.6949	1.9678	1.7794	2.366	1.9355	1.5647	0.6312	1.419	0.9709	0.9816	0.8743	1.2085	1.1246
2001/9/20	1.7284	0	0.448	5.0274	-2.1432	-3.0649	1.3072		0.7874	-0.5594	-1.0471	-0.8307	0	-2.1008	0.2364	-0.5646	-1.0256	0.9195	-0.1429	-0.3091	0.6421	0.3344	-1.7341	1.1848	-0.4143	0.4187	-0.4437	0.0931	-0.3306	-2.5278	0.0903	0.4013	-1.5779	-0.5871	-0.6601	-0.1758	-0.0833	-0.3509	0.3497	0.6118	-0.8703	-0.07	-1.1649	0.3292	-0.1923	0.6683	0.1083	-0.1791	-1.7609
2001/9/21	-0.2427	0.4598	0.2973	-0.7833	1.4957	-3.8971	-1.2366		0	0	-1.1243	-0.1047	-3.5162	-0.4292	0	-1.5773	0.6908	-0.3037	-0.1431	5.1163	-2.2329	-1.5556	-1.8627	1.5222	-1.1647	-1.7272	0.0891	0.2791	-0.6633	0.9336	-1.1733	0.2398	-0.3006	0.0984	-1.1628	-0.4698	-1.5013	-2.2887	-0.8362	-1.0135	-0.5587	-0.8409	-3.4451	-3.8556	0.578	-0.1811	-0.5952	-0.7177	-1.0377
2001/9/24	-1.9465	-0.9153	-0.1976	-4.386	-0.1053	0.3826	-0.6532		-2.4639	-2.391	-0.2676	1.3627	0.8746	0	-2.0047	-0.2564	0.5146	-0.8378	-2.7221	-0.295	0	-0.3386	-0.0999	-3.2295	-0.6734	0.6061	0.8905	3.7106	-1.3356	-0.3083	-0.1826	0.0797	-0.402	0.59	-1.0084	-0.177	1.1008	0.9009	-0.2108	-1.0239	-2.2472	-0.9894	0	-0.9386	0	-3.023	-1.9053	-0.4217	-4.0991
2001/9/25	1.2407	-1.963	-1.9802	-0.9174	0.3161	0.3811	-0.6027		0.2465	-0.9366	0.6036	0.7239	-1.0116	3.592	-0.722	-0.3213	2.5597	0.4608	-2.7982	-3.1065	0	0.453	0.3	0.9535	1.0169	-0.6024	1.4122	0	0	0	-0.2745	0.9562	-0.2018	0.1955	-0.6791	-0.4137	-1.5913	-0.8036	0.4225	-0.1379	0.0821	0.1428	-2.3474	0.5168	-0.9579	2.1197	-0.222	-0.6655	-2.5845
2001/9/26	-1.7157	-4.947	-0.0505	-5	-0.4727	-4.5558	0.0551		-2.4585	-3.3455	-3	-3.4908	-3.3577	-1.9417	-1.8182	-1.8698	-1.6639	-0.841	-3.6364	-4.7328	-2.9364	-2.4803	-0.6979	-2.2432	-1.6779	2.1212	-2.698	0.4472	-1.692	-0.8247	-1.7431	-2.9203	-1.9211	-2.2439	-1.1111	0.0593	-3.5745	-2.7903	-1.122	-3.2459	-1.4766	-1.5681	0.9615	-3.0848	-1.354	-3.4799	1.1123	-1.3398	-5.2041
2001/9/27	0.4988	-0.8674	-0.3032	2.5341	-0.0528	0.0796	-0.3306		-1.1972	1.5049	0.2062	0.5319	2.4169	1.9802	-0.7407	0.5256	0.6768	-1.8504	0.7862	0.8013	-0.7563	-0.6936	-0.502	0.9662	-0.4266	-1.7211	-0.4472	-0.9795	-2.5818	-0.5198	0.0934	0.2439	-2.3711	-0.0998	0.2593	-0.6524	0.6178	-0.8333	-1.4894	0.6424	1.582	0.3621	-0.9524	0.7958	-0.3922	0.506	-2.4202	0.1235	1.0764
2001/9/28	0.1241	2.375	0.8109	4.2776	-0.3696	-0.7949	-3.9248		-1.0842	0.8154	1.6461	3.3862	1.1799	0.6935	0.995	-1.0458	0.3361	1.2569	-0.156	-0.7154	0.508	0.2328	-0.1009	0.3589	-0.5998	0.1208	-0.2695	0.2698	0.53	0.418	0	-0.1622	-0.528	-0.0999	-0.2586	-1.6716	3.0702	-1.1204	0.072	0.4965	0.8197	-0.3608	0	-0.614	0.9843	-3.3984	0.2255	-1.0481	-1.3845
2001/10/8	-2.4783	-1.3431	-1.0558	-2.6436	-0.8479	0.4006	-3.3372		-3.2882	-2.7206	-4.8583	0	-1.0204	-3.168	-2.4631	-4.3593	-1.8425	-2.405	-3.75	-2.0016	-0.5897	-1.7422	-0.202	-2.1454	-3.8793	-1.0856	-3.5135	-1.6143	-3.1634	-1.873	-5.0373	-3.818	-4.6709	-6.5	-2.2472	-4.6752	-2.8936	-4.1549	-5.036	-1.1997	-0.8943	-3.1137	-3.3654	0	-1.3645	0	-3.5433	-1.0592	-5.1836
2001/10/9	1.6518	0.495	0.6098	2.6217	-1.2293	-0.399	2.0833		1	2.3432	0.7092	1.1259	2.7982	3.5562	1.7677	0.9669	1.7065	0.5564	0.8117	2.9412	0.7627	1.4184	1.1134	1.5834	1.0762	0.3049	1.774	0.3646	0.1815	-0.2121	1.1788	1.3514	2.3385	1.3904	0.9726	1.3376	1.227	2.3645	-0.7576	0.2857	0.082	0.0747	0.398	-1.4122	1.1858	0.3257	1.3994	0.6927	3.8724
2001/10/10	-3.625	-5.0493	-0.7576	-3.7409	-0.2706	-4.9679	-4.9563		-4.1584	-5.2437	-5.9859	-3.2389	-1.2894	-2.8846	-5.7072	-7.3187	-4.0268	-3.3202	-4.8309	-4.0476	-2.5231	-5.4779	-5.3053	-4.0767	-4.3478	-1.8237	-2.2936	-5.5404	-3.9855	0	-4.3689	-4.6667	1.3058	-4.4304	-4.9912	-3.5827	-5.1082	-3.7536	-8.1679	-4.4872	-2.377	-8.8125	-6.3429	-5.0134	-2.3438	-10	-3.8528	-0.6879	-3.9474
2001/10/11	0.1297	-5.0584	0.3562	-2.7488	-1.1937	-4.8904	-5.0307		-2.686	-3.6633	0.2247	-0.7322	3.6284	-2.2631	-3.0263	-3.321	-1.2238	-1.8806	-4.2301	-2.316	-7.4202	-2.9593	-4.7569	-3.75	-3.525	-1.3003	-6.1033	-9.1346	-3.7736	-5.6323	-2.5381	-4.8951	-2.1482	-5.5188	-5.7143	-2.6728	-3.6496	-4.5	-1.0806	-3.132	-2.9387	-4.2588	-3.5979	-2.639	-2.6	-7.1429	-9.988	-0.063	1.484
2001/10/12	5.829	0.5464	0	1.6569	-1.6474	0.0887	4.9096		1.9108	2.4272	-0.0747	2.0021	2.1008	7.0912	3.1208	4.6565	3.8938	3.75	1.9435	2.4555	2.5163	2.2872	2.1088	3.5065	4.3269	0.0627	3.5	2.2222	3.7255	4.1667	3.5417	3.2169	3.9517	1.4019	3.3236	1.8084	2.6515	6.0733	4.1176	2.0015	3.5467	3.4217	3.9517	2.7106	3.4908	3.0303	2.1927	1.7643	8.2115
2001/10/15	1.224	2.9891	0.0507	0.1918	-2.6801	1.7715	0.0616		0	0.158	-0.9723	1.343	0.823	3.9189	1.7105	0.3647	6.644	-0.4819	5.8925	0.9091	-0.8182	0.6211	-1.9565	0.3764	-0.1843	-0.8777	0.1932	1.8634	1.5123	-1.5135	0	-0.7124	-0.1056	1.9585	-1.5137	1.3158	3.1365	0.3949	-1.5335	-1.8868	-0.3342	0.6617	3.1679	0.9425	1.1905	-0.7541	-0.4551	-0.9288	0.4158
2001/10/16	1.5719	3.0343	-0.0507	0.2871	-2.1801	0	-2.7077		-2.0833	-1.5773	-0.9063	-0.3058	-1.7687	-1.4304	-2.9754	-1.8895	-0.9585	-2.3406	0.8183	-0.7371	-2.2915	-1.4815	-2.2173	-3.125	-3.5088	-0.1898	-2.0251	-0.9146	-1.676	-1.2075	-1.5091	-1.3453	-1.1628	-1.8079	-3.4582	-2.0779	-0.805	-1.6716	-0.1639	-2.0769	-1.9279	-2.1364	0.4094	-1.4006	-0.9804	-2.2036	-1.6982	-0.6875	-2.6915
2001/10/17	0.2381	-4.8656	0.1014	-2.6718	-0.9971	-0.6963	-1.3283		-0.2837	-1.6827	-0.3811	-1.3292	-1.108	0.1319	-0.1333	-0.6667	1.4516	-1.0744	-1.2987	0.0825	0.7505	-1.0025	-2.9478	-2.8387	-0.9569	0.4436	-0.8858	-0.6154	-0.3788	-0.8889	-1.2257	0	-3.4225	1.2658	0	-0.1989	-2.3445	-0.6	0.7389	-3.6135	-0.1709	-1.3434	0.4077	-2.2727	-0.5941	0.0777	-0.2658	-0.6293	-0.2128
2001/10/18	-2.4941	-3.6339	0	-2.3529	-5.3318	-2.7169	-1.4744		-2.5605	-1.8745	-4.2081	-0.6218	-4.2017	-1.4493	-5.474	-1.566	-2.0668	-1.7544	-0.8224	-1.319	-0.7449	-3.2911	-3.0374	-2.7888	-2.3188	0.1262	-0.0993	-2.1672	-2.4715	-0.1121	-1.758	-3.0909	-2.6578	0.6818	-0.995	-0.7309	-0.554	-0.6036	-7.009	-3.912	-1.1986	-1.7021	0.203	-1.1628	0.3984	-5.2795	-2.5983	-1.0133	-2.3454
2001/10/19	-2.6797	-5.0279	-0.3546	-5.0201	-7.1339	-1.4414	-3.3182		-3.6496	-1.3289	-3.3546	-2.2941	2.6316	-2.6738	-3.2486	-4.0909	2.4351	-2.2109	-2.6534	-5.2632	-4.409	-5.2356	-5.3012	-2.8689	-3.0663	-1.9534	-4.2744	-6.7511	-9.3567	-1.6835	-4.8421	-3.0957	-5.802	-3.1603	-5.4271	-0.3347	-1.5785	-6.6802	-3.7686	-5.5131	-0.8666	-8.3117	-0.7092	-2.451	3.5714	-9.7541	-4.7196	-1.5995	-3.4934
2001/10/22	1.5019	-5	-0.2542	-4.9683	0.1348	-1.7367	-2.6918		-2.1212	-7.4074	-8.5124	-5.016	-2.2792	-1.3736	-3.7956	-3.7125	0.4754	-1.0435	-4.5997	-7.4074	-4.0236	-5.3867	1.7812	-4.5007	-3.3673	-1.0283	-6.4382	-1.9231	-7.3118	-1.7123	-2.8761	-6.486	-5.7971	-1.2821	-5.8448	-2.955	-8.7736	-3.4707	-8.7432	-1.7056	-5.3322	-6.61	-3.4694	-0.7035	0.3831	1.8165	-5.2405	-1.0403	-1.2443
2001/10/23	9.9877	4.9536	5.9633	5.0056	10.0269	5.0233	10.0277		9.9845	10	10.0271	5.0562	10.0583	10.0279	10.0152	10.0082	9.9369	10.0176	10	10	10.0204	10.073	10	10.0147	10.0317	10	9.9889	10.0346	9.9768	9.9884	10.0228	10.0414	10	10.0354	10.0451	10.0351	10.031	10	9.98	10.0457	9.9723	10.0101	10.0423	10.0202	9.9237	9.9911	10	9.7898	9.9656
2001/10/24	3.5874	5.0147	-5.5796	4.9788	-0.4281	3.2772	7.4796		5.5595	6.6116	4.3514	-0.5348	0.1325	1.2658	8.5517	2.4609	0.7174	0.1597	3.5714	9.9567	-0.0929	8.2228	5.4545	7.095	6.4299	-3.6009	5.2472	4.0881	9.9156	2.5343	5.383	6.3029	5.3613	0.8584	6.4615	2.0408	6.015	5.4137	9.9819	7.8838	1.0915	10.0184	6.0519	3.2199	0.5208	3.8118	3.6501	-2.9922	3.5417
2001/10/25	-3.5714	-5.0562	0.1019	5.0454	-3.5012	-4.2024	-2.5146		-3.6667	-3.1783	-2.439	-4.5161	0.3968	-2.375	-3.8119	-3.2023	-3.4188	-3.2695	-3.1348	-3.3071	-4.8372	-4.1667	-3.0172	-4.625	-4.4184	-3.368	-3.5475	-3.2226	-3.263	-3.3986	-4.7151	-3.8053	-5.3097	-4.0426	-3.7572	-1.9375	1.0638	-3.2946	-1.8152	0.9231	-4.6512	-0.919	-1.9928	-2.5847	-5.3541	-0.625	-2.6578	-4.2566	-2.8169
2001/10/26	0.2245	3.9941	-0.3562	2.5937	1.846	0	0.6599		-0.7612	-1.8415	-0.8871	-2.1396	-0.2635	2.6889	0.7926	0	1.4749	0.4946	-0.3236	-1.5472	-2.1505	0.1279	1.1111	-0.9174	0.1887	0	-0.5964	-0.7284	2.7778	-1.0661	0.1031	1.196	1.7523	-1.8847	-1.1011	3.0593	0.1754	0	0.4202	2.1341	-1.4808	2.3609	-0.0924	0.8234	1.4599	0.7862	-0.4096	1.0954	2.1739
2001/10/29	2.4636	3.4139	0	3.7453	3.125	1.9696	1.4899		2.7894	2.3654	0.6509	0	0.2642	0.7481	2.8834	1.4286	1.1628	1.3946	4.2208	0.9098	2.4975	2.8097	0.1099	1.8519	2.7307	-0.3802	2	1.4675	4.4402	1.1853	2.3687	0.9091	2.7555	2.2599	2.2267	1.1132	0.7005	2.004	1.6736	1.4925	0.7958	0.0824	0.8326	0.726	3.5971	1.092	2.1933	-0.6373	3.1408
2001/10/30	-3.4973	-0.9629	0.0511	-0.2708	1.1515	-2.5461	-0.411		-0.9498	-1.992	-1.9402	4.9482	-1.8445	-2.2277	-1.7834	1.0378	-1.5805	-0.6472	0.9346	1.3934	-0.9747	-1.4907	-3.6224	0	-1.1916	-0.8906	-1.1765	-0.9298	-1.4787	-0.3195	-2.1127	-1.6216	-2.7933	-0.7735	-0.8911	-0.6116	-0.8696	0.0982	-2.3045	-1.4706	-0.8772	-0.6584	-3.0275	-2.7928	-1.3889	-3.5494	-0.939	-1.2187	-2.0629
2001/10/31	-0.1133	0.5556	-0.2042	0	0.4194	0.6306	-1.0613		0.8904	-0.813	-1.319	1.9737	3.3557	1.6456	-0.2594	0.4402	0.292	0.8958	2.4691	-0.5659	0.3937	0.3783	1.3667	-1.2987	4.6382	0.5135	-0.7937	-1.3556	0.5629	0	0.8222	-0.1832	-1.954	0.1114	3.3966	-0.4308	0.9649	-0.3925	3.4541	2.9104	-0.7965	0.1657	3.8789	0.9268	1.2324	-1.68	-0.2708	3.1818	0.3009
2001/11/1	0.6803	1.3812	-0.1535	-2.0814	-0.8353	1.0743	1.1919		-0.1358	3.1148	4.5113	2.043	-0.1299	-0.4981	2.0806	0	-0.2911	0.6457	0.3012	2.8455	2.1569	2.2613	0.4494	3.6842	-0.266	0.894	2	0.74	0.7463	-0.2137	1.8349	1.8349	2.5791	0.4449	-0.7729	0.0618	0.9557	1.8719	0.3257	-0.7252	1.6949	1.4061	-0.8197	1.8365	1.7391	0.6509	2.2403	-0.4405	0.4
2001/11/2	-1.9144	-1.4986	-0.1025	1.0166	1.083	-0.3543	-0.53		-0.7478	-1.9078	1.199	1.0537	-1.3004	-3.3792	2.9299	-0.7305	-3.0657	0.4812	-1.3514	1.3439	-0.6718	-1.5971	0.6711	0.1269	-1.0667	-1.5823	0.2941	1.0493	-1.4815	-0.5353	-0.4004	-0.9009	0.1143	-0.3322	-0.3895	0.0618	-0.6885	-1.354	-1.3799	-1.3879	0.5263	-0.8972	-1.9284	0.1803	-2.2222	-0.8892	-0.996	-0.3793	-1.0956
2001/11/5	-0.5741	-1.7981	-0.2564	-2.0128	-0.119	-0.8889	-1.1249		-0.137	0.5673	-3.0016	-0.4171	-0.9223	2.3316	1.8564	-0.1472	0.4518	-1.1971	1.6743	0.156	0.0966	-0.6242	-2	2.2814	0.1797	-0.1286	0.6843	-1.8692	-1.8797	-1.507	-1.407	0.2727	-1.2557	-3.2222	-1.955	-0.7407	-0.8666	-1.0784	-1.07	0	-0.9599	-0.4115	-1.3109	-0.5401	-2.0979	-1.9576	-1.8779	0.4442	-2.2155
2001/11/6	0.3464	-0.1408	-0.1542	0.3735	-2.8605	-0.2691	0.7186		-0.1372	0.1612	0.6515	-0.6283	-1.5957	-2.4051	-1.7011	-0.5158	0.1499	0.8078	-1.3473	-0.9346	-1.6409	-0.2513	0.7937	-1.7348	-2.6009	0.2576	-0.0971	-1.5873	0	-0.1093	-1.7329	-1.2693	-0.1156	-1.0333	-0.6979	-1.7413	0.3497	-0.7929	-0.416	-0.5185	0.1762	-1.6529	0.4744	-1.629	-0.1786	-0.1664	-1.2303	-0.6949	-0.5149
2001/11/7	-7.1346	-4.9365	-1.3388	-4.8372	-2.5153	-3.777	-9.6908		-4.3956	-5.4706	-3.8026	-4.9526	-5.2703	-6.8742	-8.2818	-5.7778	-6.7365	-3.9263	-8.6495	-6.8396	-5.5937	-8.3123	-7.649	-7.0618	-6.5378	-4.4316	-5.2478	-6.6667	-6.1303	-3.3917	-7.6763	-7.2544	-7.0602	-5.8005	-6.6265	-4.7468	-4.0941	-5.6943	-4.3442	-6.5525	-5.1011	-5.5462	-3.8716	-4.5078	-3.9356	-6.3333	-6.1592	-1.5267	-7.2464
2001/11/8	0.2478	1.3353	-2.5052	-0.2933	0.6923	3.4579	0.1975		0.2155	-0.6809	0.0841	-0.4435	0.9986	1.532	4.0431	0.7862	1.1236	0.7506	5.6478	1.097	-0.104	1.2363	3.6541	2.171	2.4631	-0.7392	-0.9231	2.3041	7.3469	0.453	2.0225	0.8911	0.9963	-0.6158	0.5376	0.5316	6.1762	0.9534	-0.524	2.4701	0	-0.089	-3.5363	0.0963	2.7933	-2.669	-0.4425	0.646	1.5625
2001/11/9	2.1014	2.1962	-1.0707	1.1765	3.125	2.5294	1.5769		1.7204	1.7138	1.6807	1.8931	2.5424	0.6859	3.7565	0.624	0	0.8278	5.0314	2.5876	0.9365	0.4071	1.5276	2.3904	2.1154	0.3385	3.5197	2.4775	5.7034	0.1127	1.1013	1.1776	1.233	0.7435	2.246	2.115	0.941	1.469	1.8437	0.8554	4.2632	1.4248	2.0367	3.9461	2.3551	2.8336	4.2963	0.5135	2.7473
2001/11/12	-0.1211	0.2865	-0.7035	1.938	0.2424	0	-0.9056		0	-1.011	-1.405	-1.7486	-1.3774	0.545	0.6242	0	0.1587	-0.5747	1.0479	-0.8137	0.4124	0	-1.6204	-1.5564	-0.4708	0	1.8	-1.2088	0.3597	-0.9009	-0.7625	-0.9699	1.9488	0.246	-1.4644	-0.1294	1.0169	-1.241	5.1724	-2.8527	4.8	-0.878	-1.2974	-0.1852	0.531	1.5111	2.2727	-0.5747	-0.9626
2001/11/13	-1.5758	-2.4286	3.2698	-2.1863	-0.5441	1.4097	1.8277		-2.7484	-1.4468	-1.0897	0.8899	-2.3743	-3.3875	0.1241	0.0775	-4.2789	-1.1561	0.1481	-0.5742	2.4641	-1.3514	-0.1176	-1.581	-1.9868	0.2699	1.9646	-1.0011	0.1792	0.9091	-0.1098	-0.6856	-0.8363	-3.1902	0.5308	-0.1944	-1.2584	-1.6754	0.9836	-0.873	-0.933	-0.0886	-0.6067	0.1855	-0.8803	-1.0508	-0.7639	-0.3211	-2.2678
2001/11/14	0.3695	0	-0.5805	0.4859	0.7903	-1.8245	0.3846		0.0725	1.0363	1.4407	-0.2205	0.1431	-0.1403	2.3544	0.6971	0	-0.2506	-1.0355	-0.2475	0.1002	1.0959	0.4711	0.1339	0.5792	-0.6057	-0.6744	0.3371	0.7156	0	-0.3297	0.4931	3.7349	1.5209	3.2735	1.2987	-0.8496	0.5325	-1.0552	1.281	3.1678	1.9504	1.5259	-0.2778	0.7105	-1.0619	-1.1896	0	0.442
2001/11/15	-0.7362	0.8785	-0.2654	0.4836	-0.2413	1.3274	-0.1916		0.8689	-2.3077	-0.4177	-0.884	0.4286	0.1404	-0.9685	-0.3077	-0.3311	0.2513	0	0	1.5015	0.271	-0.8206	-2.139	-0.3839	-0.9479	0.291	0.224	-2.4867	-0.3378	1.6538	0.2944	-1.7422	0.3745	0.5112	0.4487	-0.5998	1.1653	1.0664	0.7905	-0.4979	1.7391	0.2004	0.8357	-2.1164	-0.4472	-0.2125	1.5464	-0.9901
2001/11/16	1.9778	2.7576	1.7563	2.0212	3.0834	0.9607	2.3033		2.2972	2.8871	1.9295	0.4459	1.707	1.8233	1.956	2.4691	1.495	2.005	1.6442	2.0678	3.1558	2.1622	1.4184	4.7814	2.6012	1.4354	1.5474	0.6704	2.0036	1.4689	0.9761	2.2505	2.6005	0.3731	2.8484	0.4467	3.3621	2.9319	1.3799	3.1373	2.2613	4.1026	1	2.8545	0.9009	0.8086	3.2647	0.0635	3
2001/11/19	0.1212	3.2486	-1.7259	3.3019	-1.5249	1.2111	2.3765		1.193	1.9558	0.823	1.2209	1.2587	1.1019	5.1559	3.4639	-4.7463	0.9828	3.2353	2.107	0.8604	3.836	1.9814	3.2595	2.723	0.2695	1.7143	3.7736	0	0.2227	2.7927	2.2967	1.2673	2.974	0.7913	0.3812	0.7506	2.4415	1.5212	2.5095	1.9656	1.1494	1.6832	-0.3581	0.7143	3.9216	2.268	0.6975	3.452
2001/11/20	1.6949	0.2736	-2.3417	0.0913	2.1441	-0.4274	1.405		4.577	2.4187	0.9796	2.3026	1.3812	1.9074	0	1.5284	3.9519	1.4599	1.1396	6.6667	3.4123	1.4013	1.9429	1.5152	1.7367	4.3011	2.4345	3.5294	3.5714	1.3333	4.8067	2.6193	2.5028	1.083	1.8646	1.2658	1.3245	2.1847	1.0252	1.5579	0.6426	2.1104	2.629	1.5274	1.2411	2.2298	4.0323	1.0705	1.7727
2001/11/21	3.3333	1.5007	-3.2698	0.365	-1.1079	0	0.241		-0.6631	0.9772	0.6467	0.6431	0.1362	1.3369	0.2281	-0.6452	1.6529	2.3181	-0.5634	-0.5208	1.4665	0.2513	1.6816	2.6119	-0.6289	-0.5799	-0.457	0	0.8621	1.6447	0.6979	0.3646	-0.6659	-0.2381	-1.0597	1.25	1.3072	0.7775	-0.7026	-1.2418	-0.399	0.0795	1.0436	1.1504	-0.1751	3.7752	0.4522	0.1869	-0.1025
2001/11/22	0.1152	-0.672	-2.5352	-0.2727	1.3561	1.7167	1.6827		0.1335	1.2097	0.5622	0.852	0.5442	0.1319	1.2514	1.2266	1.9512	-0.0781	0.8499	0.8227	-0.4517	0.8772	0	-0.1212	1.3562	0.0648	2.2957	0.3099	2.3932	0.1079	0.495	1.0899	2.6816	0.716	1.3632	2.0988	-0.1613	0.2893	0.3931	0.7396	0	-0.3177	2.6291	0.9624	-0.5263	0.4042	2.1222	-0.4975	-0.1026
2001/11/23	-1.3809	-0.9472	1.0983	-1.2762	-0.6981	-0.8439	-1.0047		-0.3333	0.3984	-0.0799	-0.9504	-1.3532	0.7905	-2.2472	-0.2138	-0.319	-1.0946	0	0.1484	0.1815	0.2484	1.4333	-1.0922	-0.2676	-1.0363	-0.3591	-0.8239	-0.8347	-0.431	-0.0985	0.0898	-1.197	0.5924	-0.6724	0.8464	-0.6462	-0.5769	-1.4096	0.2937	1.0417	-2.1514	-1.1894	-0.3466	1.2346	1.1272	-1.0076	-0.6875	0
2001/11/26	-1.1669	1.3661	-2.8588	1.5697	-0.1172	-1.3617	-1.3731		1.0033	0.3175	-0.4796	0.1066	-1.6461	1.1765	0.4598	-0.6429	0.32	0.5534	1.264	-1.037	-1.087	-1.3631	-1.1957	-0.8589	-0.805	-0.5236	-2.1622	-0.4154	0.8418	-2.2727	-1.6765	0	-0.6608	1.1779	-1.354	0.2398	2.439	-1.4507	-1.112	-1.6837	-1.7446	1.3844	-0.6481	1.7391	1.9164	-0.8758	-2.0356	-0.5664	-1.6427
2001/11/27	1.889	1.752	-1.0594	2.4545	0.176	0.2588	0.7264		0.3311	0.8703	0.241	2.0234	2.371	0.1292	0.6865	0.647	0	0.6289	0.4161	0.9731	2.4725	1.005	1.7602	1.4851	2.2543	1.7105	4.0516	1.3556	0.5008	0.6645	2.3069	0.2693	0.6652	1.7462	0.6863	0.1794	1.2698	0.8832	2.0884	1.2658	3.067	1.6867	1.2116	2.4786	0.5128	3.3735	1.9481	-0.0633	1.357
2001/11/28	0.5794	1.1921	-0.6544	1.0648	-0.8782	1.5491	1.262		2.3102	2.3529	1.6827	-0.2088	0.8174	-0.129	0.7955	1.4286	0.4785	1.3281	-0.6906	0.1483	-0.3575	3.8557	1.2973	1.3415	1.1464	0.3234	0.0885	2.6749	0.3322	0.9901	1.0784	1.7905	0.8811	1.6018	3.1159	2.6866	-0.7053	2.2374	1.0228	0.4412	-0.2349	1.0269	0.9208	0.5838	-0.5102	1.2432	0.9554	0.8866	0.6179
2001/11/29	0.3456	1.3089	1.1976	0.0878	2.1855	2.7966	0.7122		-0.7097	2.2222	0	0.7322	-1.3514	-1.1628	-1.8038	0.9155	2.6984	-0.4626	-0.5563	0.4441	-0.6278	-1.0778	1.2807	-0.2407	0.6103	0.5803	0.4421	0.6012	-2.4834	-0.2179	2.0369	0.088	0.1092	0.5631	-0.1889	1.0465	-1.1839	0.9515	1.1682	-0.4392	0	-0.7819	0.9124	-0.6633	-1.7094	0.5372	-0.3155	0.1883	0.3071
2001/11/30	1.7222	3.3592	-1.1243	5	3.7572	0.4122	0.6482		0.3899	3.0735	0.788	1.4538	0.274	1.0458	0.4592	0.1396	-0.1546	0.2324	0.2797	0.2211	0.722	1.5738	1.5806	1.3269	1.1265	0.7051	0.088	1.0956	1.0187	0.7642	1.616	1.1424	1.4177	2.1277	1.4191	0	0.639	3.9585	0.6159	1.1029	1.0204	1.1032	0.9946	1.9199	0.8696	0.8397	0.0633	0.6266	3.5714
2001/12/3	0.2257	-0.75	4.0694	1.9215	-0.8914	0	0.1756		1.3592	0	0.86	0.3071	1.776	0.2587	0.5714	0.9059	0.4644	1.2365	-0.4184	1.25	1.7025	1.3111	2.0747	0.9524	-0.0857	0.7002	0.8795	0.6897	-1.1765	2.1668	1.1225	1.3901	1.6129	-0.3289	0	0.2301	0	3.3545	1.2242	1.6727	0.6993	1.325	1.3429	2.0475	-0.5172	-0.757	1.3915	0.4981	0.5911
[truncated: 5,357 more rows]
[truncated: 672 more columns]
