# Supplementary material for: Can systematic skewness factors predict future interest rates: Evidence from China
Source: PLoS One. 2026 Feb 5;21(2):e0334345. doi: 10.1371/journal.pone.0334345 (PMC12875505; doi:10.1371/journal.pone.0334345)
Supplement: S1 File — Data1.zip comprises data such as the monthly price change of the SSE index, dividend yield, daily stock data and daily price change of the SSE index. (ZIP) [file pone.0334345.s001.zip › Daily stock data/Daily price change/Daily price change:pub.CSV]

	000027.SZ	000037.SZ	000040.SZ	000155.SZ	000407.SZ	000421.SZ	000531.SZ	000537.SZ	000539.SZ	000543.SZ	000544.SZ	000591.SZ	000593.SZ	000598.SZ	000600.SZ	000601.SZ	000605.SZ	000685.SZ	000690.SZ	000722.SZ	000767.SZ	000791.SZ	000809.SZ	000862.SZ	000875.SZ	000883.SZ	000899.SZ	000958.SZ	000966.SZ	000993.SZ	001210.SZ	001258.SZ	001286.SZ	001289.SZ	001299.SZ	001331.SZ	001376.SZ	001896.SZ	002015.SZ	002039.SZ	002256.SZ	002479.SZ	002608.SZ	002616.SZ	002893.SZ	002911.SZ	003035.SZ	003039.SZ	003816.SZ
	������Դ	���ϵ�A	��������	���ܶ���	ʤ���ɷ�	�Ͼ�����	�����A	���̵�	������A	���ܵ���	��ԭ����	̫����	��������	���ػ���	��Ͷ��Դ	���ܹɷ�	�����ɷ�	��ɽ����	������Դ	���Ϸ�չ	���ص���	������Դ	�����³�	������Դ	����ɷ�	������Դ	���ܹɷ�	��Ͷ����	��Դ����	��������	����Դ	������Դ	������Դ	��Դ����	������Դ	ʤͨ��Դ	��ͨ��Դ	ԥ�ܿع�	Э���ܿ�	ǭԴ����	���¹ɷ�	��������	���չ���	���༯��	��������	��ȼ��Դ	������Դ	˳�ط�չ	�й����
	�ǵ���(%)	�ǵ���(%)	�ǵ���(%)	�ǵ���(%)	�ǵ���(%)	�ǵ���(%)	�ǵ���(%)	�ǵ���(%)	�ǵ���(%)	�ǵ���(%)	�ǵ���(%)	�ǵ���(%)	�ǵ���(%)	�ǵ���(%)	�ǵ���(%)	�ǵ���(%)	�ǵ���(%)	�ǵ���(%)	�ǵ���(%)	�ǵ���(%)	�ǵ���(%)	�ǵ���(%)	�ǵ���(%)	�ǵ���(%)	�ǵ���(%)	�ǵ���(%)	�ǵ���(%)	�ǵ���(%)	�ǵ���(%)	�ǵ���(%)	�ǵ���(%)	�ǵ���(%)	�ǵ���(%)	�ǵ���(%)	�ǵ���(%)	�ǵ���(%)	�ǵ���(%)	�ǵ���(%)	�ǵ���(%)	�ǵ���(%)	�ǵ���(%)	�ǵ���(%)	�ǵ���(%)	�ǵ���(%)	�ǵ���(%)	�ǵ���(%)	�ǵ���(%)	�ǵ���(%)	�ǵ���(%)
1997/1/2	0.7692	0.8955	0.8686		3.1524	2.3102	1.4035	4.486	0.7576	0.7663	3.0769	9.8592	3.1694	3.5344	6.4439	0.084	0.3962
1997/1/3	-2.0992	-4.3393	-0.4306		-6.1969	-5.6452	-0.519	-3.3989	2.2556	-3.0418	-3.3582	-3.4615	-4.1314	-3.2372	-4.0359	-3.1066	-6.0773
1997/1/6	-3.4113	-8.2474	-8.1081		-9.4118	-7.1795	-8.3478	-8.7037	-1.9853	-6.4052	-6.5637	-7.3041	-7.0718	-2.6156	-2.8037	-4.5927	-6.8067
1997/1/7	2.6236	6.0674	5.5294		5.5944	4.8803	3.9848	6.0852	1.8755	4.0503	5.7851	5.8739	4.3995	3.935	4.2788	2.5431	6.0415
1997/1/8	-0.59	-2.1186	-1.0033		-1.9868	0.0878	3.4672	-0.5736	-1.0309	-2.0134	-0.3906	-1.4885	-1.3667	-0.3606	-0.4149	0.9743	-3.4864
1997/1/9	0.8902	0.6494	1.8018		0.6757	0.8772	1.2346	1.5385	-0.1488	1.6438	2.549	-0.5495	0.6928	4.2823	3.2407	0.2632	1.7621
1997/1/10	0.4902	0.9677	0.1106		0.4794	0.8696	0.1742	2.8409	1.1177	0.1348	0.3824	0.5525	0.9174	1.5616	0	0.175	1.3853
1997/1/13	2.3415	3.3014	1.6575		3.626	3.0172	4.5217	10.4972	0.5895	2.961	5.3333	4.1209	5.3409	0.6834	0.2242	2.4454	2.7327
1997/1/14	-3.0505	-3.8144	-3.4783		-3.3149	-3.0126	-3.4942	1.5	-1.685	-3.268	-3.9783	-2.6385	-3.5599	-2.6018	-3.0872	-1.4493	-3.325
1997/1/15	0.1967	0.7503	0.6757		1.1429	0.0863	0	1.8062	-0.6706	0.2703	1.3183	0.9485	0.783	0.813	-2.3546	-0.6055	1.2898
1997/1/16	0.5888	-0.4255	0.783		-1.2241	0	0.5172	2.9032	1.6504	1.6173	-0.3717	-0.6711	-0.333	0.9793	1.9574	1.8277	-0.4244
1997/1/17	3.0244	1.4957	1.2209		1.6206	6.8966	-0.1715	-1.4107	3.4686	2.122	2.4254	3.1081	2.2272	3.3086	-1.7529	1.5385	0.5968
1997/1/20	4.5455	4.2105	1.4254		0.8443	0.8871	3.7801	2.5437	0.428	2.8571	4.5537	0	2.0697	0.497	-1.4444	1.6835	0.4237
1997/1/21	0.4529	2.9293	-0.5405		-1.1163	-1.6787	-1.6556	-1.5504	-0.7102	-1.7677	-1.9164	0.2621	-0.9605	-0.7692	-0.8621	-1.0762	0.2532
1997/1/22	0.8115	5.79	2.1739		1.1289	5.2033	3.1987	-1.2598	2.1459	0.8997	-0.8881	1.5686	0.431	3.1008	-0.9565	2.8452	-0.0842
1997/1/23	2.415	1.4842	1.5957		1.3023	7.2643	2.6101	0.638	3.7815	1.9108	1.4337	5.7915	3.3262	-0.1074	5.5312	0.5696	1.6007	137.2404
1997/1/24	0.6987	-0.2742	0.1047		3.1221	-2.3775	0.4769	-0.317	0.8772	0.625	5.8304	-0.2433	-0.4154	0.3226	9.9834	-0.8091	1.6584	-2.7517
1997/1/27	4.7702	1.3749	6.0669		0.6233	3.5424	1.7405	0.7949	-0.5351	2.4845	2.5042	5.3659	2.2941	0.3215	7.9425	1.0604	0.0816	0.7717
1997/1/28	-0.9106	-0.7233	-1.3807		-1.5044	1.2117	-0.1555	2.0505	-1.0087	-1.4545	-0.1629	1.8519	-0.5097	-0.3205	-1.1913	-0.565	1.141	-0.5743	140.113
1997/1/29	1.0025	0.2732	3.5		0.0898	-1.4085	-0.3115	4.1731	1.6304	-0.492	1.1419	3.6364	-0.5123	0.4287	-1.7021	0.3247	-0.0806	-1.5404	-2.9412
1997/1/30	0.579	0.9083	-0.2899		0.8079	-1.5	2.3437	-1.9288	0.0668	0.618	2.9032	4.057	2.4717	0.4269	-0.3608	1.8608	-0.9677	-1.2386	-1.3939
1997/1/31	0.3289	0.8101	0.7752		-0.089	-1.1603	0.1527	-2.8744	0.2004	0.9828	-2.8213	-2.4236	-0.3015	4.0914	0.3621	2.0651	-1.1401	0.9901	0.799
1997/2/17	2.7049	-0.8929	0.8654		-0.6239	0.5136	1.372	0.1558	-1.0667	0.365	1.129	6.3715	1.7137	-1.4803	-2.2367	-0.3891	-0.3295	2.9412	1.0976
1997/2/18	-9.9761	-10	-10.0095		-9.9552	-10	-10.0752	-9.9533	-9.973	-9.9394	-10.0478	-10.0508	-10.0099	-10.2591	-9.9631	-9.9219	-10	-9.9683	-10.0121
1997/2/19	7.0035	5.8058	5.4025		5.0797	5.7583	10.0334	7.5993	6.1377	5.3836	6.383	10.0451	5.9471	6.351	10	7.1986	4.6832	5.5007	4.8928
1997/2/20	-3.1483	-4.1627	-3.4171		-3.2227	-1.6871	-3.0395	-3.0498	-2.6093	-1.1494	-3.3333	-4.1026	-3.1185	-1.8458	2.8316	-2.9126	-3.5088	-4.0107	-4.6645
1997/2/21	1.7964	7.6012	2.4974		2.1548	0.468	1.4107	3.9735	1.9551	2.3256	4.4828	-0.5348	1.7167	3.9823	0.2899	3.0833	2.0909	1.3231	1.9437
1997/2/24	2.2689	0.4587	0.6091		0.2876	4.736	0.9274	2.8662	-0.7812	-0.3788	1.4851	-1.0753	0	-0.5319	-0.8671	0.2425	-1.1576	-1.0309	2.3011
1997/2/25	1.479	2.0091	2.3209		2.2945	0.8154	0.9188	0.4644	2.7917	1.3942	0.813	0.3261	2.6371	1.5508	7.8717	2.4194	5.4054	1.3889	5.3985
1997/2/26	2.5101	0.6267	0.8876		2.6168	0.8824	2.7314	1.6949	0.5571	2.5	2.9032	2.7086	2.9805	1.0532	0.8108	2.7559	1.7094	1.3699	-0.9756
1997/2/27	-0.7109	2.2242	2.737		-0.5464	1.312	0.1477	0.6061	-0.4155	0.8537	0.3135	0.4219	2.994	-0.469	-0.9383	2.4521	0.6723	0.3378	-0.1232
1997/2/28	1.2729	4.6997	6.8506		0.5495	-1.295	2.5074	1.0542	-0.5563	3.9903	0.7813	5.042	2.5194	0.2618	2.7064	0.8975	0.1669	-0.3367	-0.1233
1997/3/3	5.581	1.4131	2.1371		3.8251	4.0816	7.0504	6.4083	2.4476	5.1163	4.6512	4.8	9.6408	2.0888	3.0303	1.4826	6.5	4.0541	1.7284
1997/3/4	-1.2132	-1.5574	-1.2206		1.1404	0.4202	1.4785	0.5602	-0.6143	-1.5487	1.1852	-2.0038	0	2.1995	-0.7673	2.9218	0.1565	1.8182	3.8835
1997/3/5	-2.6316	-1.1657	-2.3831		-3.5559	-0.4881	-1.7219	-2.6462	-1.6484	-3.0337	-3.2211	-3.6027	0.6034	-3.2533	-3.3505	-3.4776	-3.0469	-3.0612	-2.5701
1997/3/6	1.5315	1.0952	5.5154		0.7194	0.7708	0.8086	0.4292	0.2793	0.8111	1.059	3.5354	3.1705	0.6208	0.6667	0.2206	0.6446	1.3816	1.5588
1997/3/7	-0.5324	-1.5833	-1.6281		-0.0893	-1.2517	-1.738	-1.567	2.0195	-0.3448	0	-0.0976	-1.495	0	-0.3311	-0.5869	-1.5212	4.0234	-0.3542
1997/3/10	0.2676	1.4395	1.9164		0.4468	0.4225	-0.1361	0	-0.3413	0.4614	0.7485	-0.3906	1.6863	2.6735	2.7907	0.2952	-2.439	1.0605	0.4739
1997/3/11	0.5338	0.8347	0.8547		3.1139	3.6466	2.0436	1.3025	0.3425	1.7222	0.2972	2.0588	0.9121	2.0531	2.7796	6.4753	3.75	6.1728	2.4764
1997/3/12	1.9469	-0.4967	-0.9322		3.365	0.1353	-1.3351	0.5714	1.3652	-0.9029	1.3333	-1.1527	0.2465	9.3229	0.6918	3.3172	-1.1245	-0.6977	0.1151
1997/3/13	-2.0833	6.0732	-2.4808		0.3339	2.7027	1.2179	-2.2727	-1.0774	2.5057	-2.4854	-0.8746	0.8197	-2.5583	-2.8732	-2.0736	3.7368	-1.3466	4.0805
1997/3/14	1.1525	-0.7059	0		0.4992	2.6316	-1.3369	0.1453	1.0892	1.1111	0.1499	1.7647	-0.4065	1.3358	0.9646	-0.7514	-1.5662	1.365	0.0552
1997/3/17	2.5416	10.1896	2.2807		3.3113	-0.3846	-1.084	-1.4514	6.5993	1.7582	-1.6467	-0.8671	10.1224	9.0909	-1.5287	3.51	-0.1591	0.7611	1.2693
1997/3/18	-1.1966	1.2903	5.3173		-2.2436	1.5444	-0.5479	-0.1473	-0.3159	-1.0799	-0.3044	0.4859	0.1483	2.0833	3.4929	0.7314	-1.5936	0.0581	10.0272
1997/3/19	-1.1246	-2.0524	-2.3616		0.4918	0.4436	-1.5152	-0.7375	1.3942	-0.9825	-0.916	-1.4507	2.2206	-2.1224	-1.9375	-1.4521	3.4008	7.3171	4.6062
1997/3/20	-0.175	-2.3121	-4.3369		-2.6101	1.5773	1.3986	-0.4458	-4.25	-2.8666	-0.4622	-0.3925	-4.7791	-5.0042	-2.4219	-3.6839	1.018	-4.5455	-2.4621
1997/3/21	1.4899	2.2929	2.2668		2.0101	3.913	1.931	1.9403	2.5457	2.8377	2.0124	1.0837	6.9202	3.1168	1.8942	1.0431	7.4419	5.7823	2.0388
1997/3/24	3.1952	0.8677	5.8824		0	-0.5977	0.6766	4.8316	0.4456	-0.2208	3.1866	-1.7544	0.4979	-2.086	0.8333	0.8259	1.8759	-0.7503	0.1903
1997/3/25	0.7531	0.3584	-1.2882		-0.1642	-1.0824	0.8065	-1.676	8.7452	3.0973	-2.0588	0.7937	-3.0432	2	9.8538	1.9795	-2.9745	-0.054	7.3124
1997/3/26	1.495	0	1.3866		-3.3717	0	4.1333	1.4205	-0.1748	4.2918	2.5526	1.1811	0.438	2.2165	-1.0995	1.004	-0.365	0.6483	1.1062
1997/3/27	-0.7365	4.1429	1.9308		-0.2553	3.8906	-0.5122	5.3221	-2.7437	-1.2346	3.8067	1.2646	0.5087	-2.8357	-2.2235	-1.6567	-1.0989	-0.3757	-1.7068
1997/3/28	-0.2473	-1.989	-0.9471		0.5973	-5.2077	-2.9601	-3.0585	-0.4802	-1.0417	-2.9619	-1.3449	8.6768	-1.2017	0.0598	-1.0108	0.7407	10.0216	-2.0926
1997/3/31	7.2727	4.1288	4.6215		1.6964	3.642	5.0398	4.2524	0.965	3.6842	3.9244	2.2395	0.7319	0.9991	1.256	2.0422	1.6912	0.1469	0.0455
1997/4/1	-0.6163	-1.8817	-1.4471		2.0017	4.1096	2.1465	-0.3947	-1.4337	-1.6244	1.1189	1.9048	1.5852	1.5054	0.4135	-0.0667	4.483	-1.467	0
1997/4/2	-1.938	0.137	-0.0773		-2.1259	0.0572	-1.3597	0.3963	-1.3939	-1.7544	-0.1383	-2.6168	-2.7308	-3.178	0	-0.534	-3.8754	-2.531	2.1818
1997/4/3	-0.7115	-1.5048	-1.2374		-1.1696	0.5146	-0.7519	-2.8947	0.9834	-0.6303	-1.2465	-0.2879	0.9358	0.5252	0.8824	0.3356	-1.5839	0.3055	-0.9342
1997/4/4	0.9554	-0.5556	0.7831		-0.6762	1.7065	0.8838	-1.4905	1.0347	0.4228	-2.1038	-1.0587	-0.7947	1.4367	0.2915	7.5585	-0.5121	0.7614	-0.3143
1997/4/7	1.4196	-3.5615	1.3986		-0.9362	2.2371	-2.2528	-2.2008	2.3494	0.6316	4.1547	3.8911	-3.4045	9.9571	4.6512	3.7935	-2.5735	-0.7557	3.4234
1997/4/8	-3.4992	-2.0275	-3.295		-0.6873	4.7593	-3.073	-1.1252	-3.8846	-3.2427	-3.8514	-3.9326	0.7602	-4.3716	-4.3333	-2.876	1.1321	-3.0457	-4.2247
1997/4/9	0.8058	0	3.7242		3.5467	5.3264	3.0383	1.707	1.6534	1.5135	4.4349	2.8265	0.4115	-0.3673	1.3357	1.6656	-0.0746	1.0471	2.3192
1997/4/10	0.8793	0.5174	-1.1459		-2.005	-2.0823	-1.5385	-0.979	2.9518	0.426	-3.0137	-1.8009	-5.806	-1.7616	-1.6046	-2.9733	-1.8671	2.0207	3.9556
1997/4/11	-2.2187	-2.5	3.4776		-1.1935	-3.8987	-1.8229	-2.1186	-3.6864	-3.0753	-1.4124	-1.3514	-2.9007	-3.6697	-2.1549	-1.9387	-3.3486	-0.5587	0.3848
1997/4/14	0.3241	1.3575	4.5556		9.4047	1.7914	2.3873	2.0202	2.2479	2.7352	2.4355	3.6204	3.1367	-0.6494	1.9048	0.3189	1.6535	1.4811	-8.0494
1997/4/15	0.8078	-1.0417	-0.4286		0.1577	-1.6563	2.2021	0.9901	0.1188	3.5144	0.4196	4.8159	-0.4345	-2.8322	0.5841	-1.1443	3.9504	-2.2144	-6.0676
1997/4/16	1.5224	2.9323	0.2869		0.7874	0	5.1965	1.4006	1.2463	8.9506	3.3426	-0.9009	0.9455	-3.4081	-0.1161	-1.2219	-1.0432	-1.6469	3.8462
1997/4/17	1.5785	-0.6574	1.073		-1.25	-1.1579	-1.9277	1.105	-0.9965	-2.0774	-0.9434	-1.0909	4.8271	-2.9712	1.7442	1.9531	0.5271	-0.1047	1.1396
1997/4/18	0.0777	-1.1029	3.5386		-0.2373	1.4377	4.4226	-1.6393	-0.296	1.4465	-0.2721	1.8382	-1.9931	1.4354	0	2.1711	-1.4981	-1.5191	1.8779
1997/4/21	1.7081	1.1152	3.4176		2.0619	-1.8373	0.9412	3.3333	2.0784	1.2357	4.7749	1.9856	0.6311	2.8302	1.7143	-1.5625	0.2281	-3.9362	7.0968
1997/4/22	5.1908	-1.1029	0.727		5.5167	-2.2995	-1.6317	4.8387	2.8505	-1.2207	5.7292	4.0708	-2.9965	-0.9633	-0.8427	2.2222	0	-0.443	0.2582
1997/4/23	0.1451	-1.3383	3.084		-0.6627	2.0799	-1.3033	10	0.7353	-0.4753	-2.8325	-3.0612	-1.1494	-0.139	1.9263	-2.4224	0.9863	4.7831	0.3004
1997/4/24	-1.0145	0.9797	2.9917		-2.891	-3.4316	-2.2809	1.049	-0.8422	-1.4327	-2.2814	-1.3158	-5.1599	0.1391	10.0056	-1.846	3.5312	-3.0786	2.1823
1997/4/25	1.6837	-0.8209	-3.6465		-1.6794	4.1088	0.1229	-6.113	1.9253	-0.6783	-2.9831	-1.0667	0.6897	3.6591	-3.9919	1.8158	-3.4833	-1.4239	6.9933
1997/4/28	6.9114	0.301	1.2187		-2.6398	4.8	-2.2086	6.7568	10.0556	2.5366	0.4011	-2.965	1.9787	3.2172	0	9.9363	-3.1579	1.6667	2.4658
1997/4/29	-4.3771	-0.2251	-4.3093		0	5.2417	3.7641	10.0115	-2.0697	-1.6175	3.5952	2.3148	-1.4925	-1.9913	-5.5263	0.2897	2.4845	-1.8579	-3.9343
1997/4/30	3.169	2.3308	2.3179		1.0367	-3.2398	-0.9674	-1.2552	3.0412	2.4178	0	0.905	0.4545	0.8392	4.1226	-2.9463	-0.3788	0.7238	4.1352
1997/5/5	10.0341	6.2454	2.589		2.6046	0.3998	3.4188	6.6737	8.9045	10.0094	0	2.1525	1.6591	3.3728	2.3007	5.2976	0.4563	2.4323	3.7419
1997/5/6	9.9876	1.5906	4.4795		3.4615	4.2807	-0.8264	0.2979	10.0138	4.4635	3.856	4.302	0.5193	1.9492	8.6297	10.0057	0.6813	4.5872	8.7597
1997/5/7	4.6249	0.6807	-3.3816		-2.6022	-1.3842	2.381	-2.1782	1.5449	-2.2186	-2.8465	4.6296	4.428	3.7822	-1.637	3.3916	7.6692	-0.9288	1.9628
1997/5/8	4.8518	-6.6937	-7.5		-5.1145	0	4.4186	-6.8826	-8.5115	-5.4622	-5.2229	-9.9759	-5.159	-5.0861	-6.9995	3.8767	-3.6313	-6.1458	-6.7375
1997/5/9	10.6941	5.5072	0		4.5052	6.8732	7.5724	8.0435	8.9438	4.3556	4.1667	2.5022	1.0432	5.3586	9.097	2.3445	7.6812	3.0522	5.4448
1997/5/12	9.9861	10.0275	10		3.9261	10.0091	10.0414	9.9598	5.363	5.4514	9.6774	5.667	2.8761	2.0425	0.8647	10.0047	10.0269	3.9311	-2.6325
1997/5/13	-4.9831	5.3683	-3.7469		-3.4815	1.3174	-4.9859	-1.9213	-3.798	-2.504	-4.8235	-3.4653	-1.7204	-4.6311	-2.6332	-2.8899	-4.7095	-3.3679	0.4853
1997/5/14	-10	-10.0118	-5.6158		-5.2187	-0.1625	-10	-8.6754	-6.6341	-7.5394	-8.529	-6.5812	-1.4588	-5.5144	-6.6667	-6.3457	-5.9692	-4.5576	-4.2083
1997/5/15	8.1481	4.0158	3.313		4.4534	2.9711	7.0407	3.7794	2.8771	2.5986	5.1351	3.2022	-0.8142	6.6202	2.7628	6.5421	6.9625	3.9326	7.6701
1997/5/16	-2.968	-10.3797	-9.3586		-8.7597	-19.5652	-9.5581	-9.8425	0	-9.7817	-10.0257	-9.9291	-7.4627	0	-9.9672	-9.9123	-5.0415	-10	-4.8495
1997/5/19	-9.9765	0.6356	1.8773		2.209	5.5037	2.2727	-3.3843	-9.8305	1.5489	2	1.2795	2.2581	-8.1291	0.5098	1.5093	5.914	1.982	-3.3392
1997/5/20	2.4569	1.4035	1.4883		2.2444	-0.885	0.3333	1.6949	3.2895	1.0486	0.5602	1.2634	0.9464	3.157	3.4783	2.3501	0.2538	0	0.9455
1997/5/21	-9.0306	-4.0138	-3.5615		-2.439	-0.235	-6.423	-4.5556	-4.9136	-4.434	-4.8747	-3.6468	-3.0469	-3.1034	3.5014	-3.4677	-1.5823	-2.9446	-1.2968
1997/5/22	-9.9832	-10.0216	-9.9928		-10	-9.9859	-9.9408	-10.0116	-10	-9.9704	-9.9561	-9.9602	-9.9919	-10.0089	-10.0135	-10	-8.3601	-10.0121	-10	189.1945
1997/5/23	0.2492	-1.9231	-0.4827		-1.6667	-5.8085	-1.8397	-4.0103	2.2329	0.4386	-3.0894	-2.6549	0.2686	1.2852	2.1053	3.2362	5.9649	-2.0229	2.1087	8.0842
1997/5/26	-1.9267	-2.7778	-2.5869		-1.1299	0.5556	0	-2.2911	6.6563	-0.1092	-2.1812	-3.9773	0	2.2938	-1.6937	-2.3511	4.0397	1.7206	1.2708	2.9541
1997/5/27	8.2383	9.0756	6.556		3.7143	6.0221	10.0402	7.4483	4.0956	3.8251	5.6604	5.7988	5.0893	1.2405	2.5468	5.4575	2.7371	6.4276	2.7451	1.0379
1997/5/28	0.0585	-1.6179	-0.8567		-1.7447	-1.407	-3.163	-2.439	-1.7799	-1.5789	-1.6234	0	0	-2.1206	-1.3879	-0.5581	-2.7261	0.445	-1.3359	-1.8731
1997/5/29	2.5746	0.4699	0.2357		0.9346	0.6871	-1.1307	1.0526	0.763	0	-0.33	0	-2.9737	2.7443	-0.8148	0.4592	-1.7197	-1.2658	0.1547	1.5394
1997/5/30	5.4193	4.2868	8.1505		1.6667	3.727	2.9225	0	3.9754	2.4599	2.649	2.6846	-0.8757	2.6242	1.1949	0.965	6.0272	1.4103	1.1974	3.2141
1997/6/2	7.684	0	8.9855		4.918	7.6923	3.7037	8.5937	3.9144	4.8017	4.5161	4.4662	6.8021	3.5616	5.5351	4.5775	8.4963	2.5917	4.771	5.2879
1997/6/3	-0.201	10.0149	3.5904		2.2569	4.1823	-1.9048	-0.9592	-1.7083	6.2749	-2.0062	1.4599	1.737	-1.9841	-0.979	0	0.9577	-1.1091	-0.5464	-1.5625
1997/6/4	-0.856	0.6114	-1.6688		1.7827	0.9472	2.9126	1.0896	5.0357	-1.4058	1.8898	-0.1028	-0.1626	2.5641	0.9887	3.6556	2.0647	1.8692	0.3663	1.1905
1997/6/5	3.2504	0.0675	2.7415		3.0859	-2.7703	-2.3585	-2.3952	0.297	-1.616	-2.473	-2.572	2.443	-0.3947	-1.4685	-0.1856	2.6244	-2.4465	0	-0.5042
1997/6/6	-6.6404	-5.3306	-2.9225		-2.2654	-1.4246	-8.4541	-8.8344	-5.3723	-7.1498	-8.5578	-9.2925	-7.2337	-6.8692	-7.2392	-8.8796	-3.5162	-7.9624	-5.292	-7.8266
1997/6/9	1.1591	8.268	5.9555		7.4503	0.0466	1.5831	2.1534	1.0282	2.1852	6.2392	3.4924	1.4567	-0.8983	-2.3718	0.4592	4.307	1.4986	0.1156	0.7941	183
1997/6/10	-6.3542	-6.2541	-7.0414		-6.7026	-2.6095	-4.9351	-6.4559	-4.2035	-4.888	-2.9364	-4.6119	-4.5608	-1.4313	-2.0376	-2.4886	-4.0233	-2.2819	-2.8483	-2.9697	7.6561
1997/6/11	-3.6707	-1.264	-1.0631		3.0553	-1.5311	-3.4153	2.5352	-6.836	-2.2484	-1.8487	-2.5943	-3.0088	-2.8074	-6.32	-4.4792	0.717	-5.8379	-4.3978	5.9338	-2.8446
1997/6/12	2.7136	-1.4225	-2.1491		0.4808	0.0972	-0.2829	-2.4725	2.6443	0.2191	0	0	-1.6423	-0.3984	2.3057	2.7808	0.2191	2.1152	0.6216	5.5425	0.3941
1997/6/13	7.5885	3.6075	4.0494		2.6316	1.9417	5.6738	3.5211	3.7471	2.2951	1.6949	3.753	4.2672	1.75	2.4207	7.374	1.5301	3.3571	4.201	7.0391	9.871
1997/6/16	3.4483	0.9749	0.8575		8.1585	4.7619	1.3423	2.0408	4.3454	1.4957	2.7778	9.4516	4.8043	2.3587	3.586	3.3103	2.2605	0.8984	1.1067	2.714	4.39
1997/6/17	0.8586	0	-1.5697		-0.2155	0.7727	-3.4437	-4	-2.3797	-1.6842	-4.8649	-4.2644	-0.5942	-0.144	-3.6192	2.1521	1.8421	-3.0822	0.3909	-1.1687	3.1785
1997/6/18	-1.4021	-2.5517	0.9967		-0.36	2.12	-1.5089	-1.3889	-1.2188	-1.0707	-1.3258	-4.7884	0.3416	-1.3942	-1.7143	-2.3408	-1.8088	-2.4735	-0.3115	0.3599	0.0948
1997/6/19	-0.9142	-0.1415	1.9079		1.2283	-1.3251	-1.2535	-1.2676	-0.9534	-0.3247	0	-2.3392	-2.9787	-0.7314	-1.6611	3.5475	-0.1053	-0.7246	-0.3906	0.4098	-2.6042
1997/6/20	8.2009	0	7.6824		9.9215	3.581	5.6417	7.418	6.2854	5.1031	4.6065	5.8683	7.1053	5.5992	7.7703	6.25	7.6396	7.7372	5.4118	7.9082	3.0141
1997/6/23	0.3316	7.725	0.5396		-2.5325	0.4754	-3.0708	1.4608	-1.0123	-2.0661	-4.0367	-2.4887	1.7199	-0.7442	0.7837	2.3094	-1.6642	-0.7453	2.4926	-3.0733	-3.6338
1997/6/24	3.7771	0.7237	1.3715		0.9327	1.8495	3.3058	1.8325	1.1302	2.1097	6.3098	4.1763	0.6441	3.0928	1.7107	-2.2147	0	2.116	4.4646	0	1.6161
1997/6/25	-1.9108	0.3919	-1.7647		5.4125	-3.1672	3.7333	1.5424	-0.958	0.7231	-2.1583	0.2227	-2.24	2.7273	1.4526	0.5226	-0.7964	-0.6016	4.8297	3.3659	0.0482
1997/6/26	1.8089	-0.9759	-0.6587		-0.1252	3.1836	-2.3136	-2.7848	-1.1822	-0.4103	-2.7574	0.2222	-0.8183	2.7434	-0.9043	4.766	0.5018	0.8742	-1.0275	4.5304	0.9152
1997/6/27	-0.6378	-5.3219	-5.425		2.1944	1.1412	-4.6053	-6.25	-1.6857	-4.3254	-3.9698	-5.0998	-3.6304	2.7562	-4.1825	3.2672	2.2466	-3.9333	0.5693	10.0226	6.7303
1997/7/2	-6.8776	-6.0375	-10.0064		-4.3558	-0.9193	-3.3103	-4.0278	-4.0376	-4.0904	-7.2835	-4.5561	-2.8253	4.7779	-5.4762	-0.9612	5.9082	-7.8778	5.8608	-2.8724	6.2165
1997/7/3	-7.0409	-5.8346	-7.932		-1.1546	-3.9224	-6.7047	-4.7757	-3.7464	-4.6016	-4.8832	-3.3048	-3.0837	-5.12	-6.3812	-5.1355	-3.0429	1.0471	-3.6804	1.4787	-3.9158
1997/7/4	3.178	2.2745	2.2308		3.3095	-0.878	0.1529	1.8237	0.7784	-0.7059	2.4554	2.4051	0.9091	0.3794	0.8969	1.705	0.2378	1.1226	-0.5552	-2.9142	5.3024
1997/7/7	-8.8809	-9.3558	-10.0075		-2.6382	-5.0044	-9.771	-10	-9.388	-8.7678	-9.8039	-9.5179	-5.5856	-7.6018	-9.7778	-4.0235	-4.649	-7.7711	-5.6814	-9.5197	1.7478
1997/7/8	6.7042	1.9459	1.2542		-0.0645	-2.331	5.0761	1.1609	0.9836	-0.1299	1.2077	0.8197	4.3893	4	-2.8571	0.4367	-1.7413	-2.8704	3.0641	4.9763	-1.1043
1997/7/9	4.6463	1.4938	1.0735		-0.0646	3.9141	-0.8052	-0.9836	-0.5195	1.6905	0.2387	1.626	0.457	0.3059	2.5355	1.7391	-3.0886	0.0953	-0.5068	-1.1287	-3.1844
1997/7/10	-3.3804	-3.0253	-3.9216		-0.1938	0.0459	-0.8117	-0.6623	0.0653	-0.2558	-1.4286	-2.4	-0.091	0.1743	-3.5608	-1.4957	1.2539	1.619	-1.0526	-3.653	1.6232
1997/7/11	7.0496	8.8533	5.2721		8.6084	2.7089	3.437	3.3333	4.2401	2.9487	4.3478	4.0984	2.9144	3.9147	5.5385	5.987	5.7792	4.03	5.5251	4.7393	2.5641
1997/7/14	2.878	6.8939	2.2617		6.615	0.0894	0.9494	1.6129	1.5645	2.2416	0.6944	1.9685	3.0088	2.7208	4.8591	5.3213	3.8049	4.5946	5.7886	0	2.9918
1997/7/15	6.9227	3.9855	-1.0269		1.1179	-1.8758	1.8809	0	3.8201	5.7247	1.6092	1.287	0.5155	-1.467	-2.1316	-0.4664	-3.7594	3.7037	-0.953	-1.448	4.0987
1997/7/16	-1.02	-2.439	-1.8356		0.7739	-2.3213	-3.0769	-1.5873	-2.3739	-2.1889	-0.905	-1.7789	-1.2821	-0.7444	-1.3258	1.9524	-4.9316	-1.8272	1.5208	1.5152	-1.4526
1997/7/17	0.6272	9.8571	4.9593		5.4306	3.8211	0.6349	-0.8065	1.0942	-1.0601	-1.5982	-0.1294	-1.2987	2.6667	3.071	-2.0682	-2.3626	0.6768	0.5503	-2.3519	-0.6594
1997/7/18	-2.7605	-0.4551	-1.007		-0.8325	2.7828	0.9464	2.439	-0.0601	1.7857	1.3921	2.8497	2.3684	1.1364	2.3277	-0.1955	-1.6833	0.6723	0.6689	2.6401	-1.3667
1997/7/21	-0.0916	5.16	0.4695		1.6789	3.9301	0.625	1.5873	-3.0686	-1.4035	2.5172	3.0227	-1.6281	1.9694	1.9108	0.0392	1.4446	1.6694	-1.6309	-1.4892	-5.1069
1997/7/22	1.5124	1.5528	0.6231		0.1032	3.9496	1.7081	0.4687	0.5587	1.4652	7.5893	2.2005	7.5784	4.8498	0.2679	4.1911	-0.8439	3.0378	-0.829	-1.7407	0.1252
1997/7/23	-0.5869	-0.6728	-0.8514		0.2062	2.1423	0.916	2.1773	-1.1728	1.8051	-3.527	0	-0.823	0.6959	1.2467	0.3383	0	-1.3546	4.1176	-2.0513	-0.0833
1997/7/24	0	-5.7882	-3.0445		-3.8066	0	-3.0257	-3.653	-2.3111	-3.4279	-3.4409	-0.3699	-8.7137	-0.0813	-3.2542	-3.372	-4.9468	-3.5541	-2.6167	3.4745	0.0834
1997/7/25	6.0854	5.5556	-0.4831		-2.6738	-2.2556	-0.3195	-1.2638	2.3018	-0.1224	1.1136	1.4851	-1.8182	-3.3767	-2.2727	-1.0857	-4.8685	-1.4238	-0.1527	-0.644	-0.9167
1997/7/28	-4.7517	2.6625	-5.0971		-10.7692	-5.668	-3.0449	-2.4	-0.625	-3.3088	4.185	0.6098	-5	-6.3158	-3.2558	-4.7432	-1.1765	-2.8887	-6.3914	-1.3889	-7.5273
1997/7/29	-0.1798	-1.8094	1.023		-6.5271	-0.515	2.314	1.6393	-0.4403	0.7605	-0.6342	-1.8182	0.7797	0.2247	-0.7692	2.8395	0.5952	1.1374	-0.3594	-1.8779	-2.683
1997/7/30	3.9622	3.0098	2.5316		1.6469	1.2079	3.8772	3.871	0.7581	2.7673	3.4043	2.3457	2.5145	3.6323	6.2016	3.2413	0.5917	2.1626	0.2623	2.8708	7.0561
1997/7/31	-0.7391	0.4857	-1.3169		-4.4718	0.7673	-0.7776	-1.087	0.5643	0.4896	-1.6461	1.0856	-0.7547	-1.1683	-1.2774	0.7364	-2.2353	1.5241	-0.4905	-2.2791	-1.3095
1997/8/1	-0.3066	0.3021	0.0834		-5.6988	0.7614	0.3135	1.0989	0.4364	1.0962	0.6276	0	-0.0951	-1.6637	-0.1848	-1.5006	5.2948	0.0834	0.23	-0.5236	1.5038
1997/8/4	-2.1529	1.1446	-0.6667		2.2302	2.0151	2.3437	2.4845	0.0621	1.8072	3.9501	2.506	2.9496	0.1781	0	-2.8125	1.0857	1.4167	0.1967	0	-0.2179
1997/8/5	0.943	0.0596	0.9228		-0.4926	-0.3704	-1.0687	-0.6061	0.2481	-0.8284	-2.2	-1.6298	0.647	-1.4222	0.9259	2.09	-2.0916	0.0822	-1.178	-1.6746	0.6987
1997/8/6	-1.6459	1.1905	-1.4963		-4.0311	-2.2924	-3.3951	-3.9634	-2.7847	-2.9833	-4.7035	-3.6686	-3.1221	-0.3607	-3.6697	-2.3622	1.5873	-3.9409	-1.9868	-1.2165	-5.0304
1997/8/7	-1.3569	5.8824	2.3629		-2.1371	-1.078	3.5144	3.4921	-0.2546	2.091	4.2918	2.3342	-0.3791	-2.0362	-0.4762	3.2258	-2.5	1.1111	-0.1351	-1.33	1.3699
1997/8/8	3.7597	-3.4444	-0.8244		-2.8614	-0.641	2.4691	8.589	1.0849	1.4458	1.8519	-1.4406	0.1903	-4.4342	-0.8612	-4.2188	-4.0385	-1.7751	-0.8796	8.637	-1.6216
1997/8/11	-2.6072	-1.6686	2.8263		1.3953	0.3226	3.9157	-0.565	-2.1465	1.6627	3.0303	0.3654	-3.1339	-9.6665	0.8687	-6.5253	-1.336	-3.1842	-6.041	0.1379	-3.8462
1997/8/12	-4.1742	-2.282	-2.9911		1.6055	-4.8232	-5.2174	-7.3864	-3.7419	-3.5047	-5.2941	-4.3689	0.4902	1.1236	-4.3062	1.8761	-3.2498	-1.1556	-3.0149	-5.4612	-1.9048
1997/8/13	-1.4205	-2.515	-4.8333		-5.1919	1.1486	-1.8349	-1.0736	-2.2788	-2.1792	-2.4845	-3.4264	-2.1463	-2.1164	-3	-2.0128	-2.3793	-3.777	0.9363	-0.7282	-2.9126
1997/8/14	2.9299	4.5455	2.4518		1.5079	-0.2004	2.4922	5.1163	2.1948	2.9703	4.8832	2.7595	2.6919	2.7027	0.5155	3.3217	0.7168	2.7103	4.8237	2.3961	6.5
1997/8/15	-2.2399	-2.2914	2.8205		0	0.0669	2.5836	-3.0973	-2.349	-0.8413	-3.4413	0.7673	-2.1359	-2.8421	-5.8462	-2.2843	0	-2.4568	0.1062	-0.6686	0.7042
1997/8/18	-4.4391	-3.8485	-4.4888		-7.1931	1.8729	-5.1852	-5.0228	-3.8488	1.4545	-2.935	-9.8985	-4.4643	-7.0423	-2.8441	1.645	-1.637	-4.1978	0.1768	-6.0096	-2.0979
1997/8/19	0.2997	1.0006	0.6092		-2.2746	0.5909	2.8125	0.9615	-1.3581	-1.6726	1.5119	2.8169	0.2077	0.9907	1.171	0.5111	-4.3415	0.2921	-1.0236	-4.908	2.1429
1997/8/20	2.0418	2.7864	1.2111		2.5862	-2.0888	0.304	1.5873	1.2319	1.0936	0	0.274	2.0725	-0.1731	0	3.8136	2.8744	0.4854	2.9957	2.1505	0.7925
1997/8/21	2.0986	3.3735	-1.7094		3.5294	0.6667	2.2727	0.1563	3.4359	5.7692	2.766	1.6393	1.7259	5.4913	3.2407	-1.4286	3.3088	6.1836	0	6.3158	2.2202
1997/8/22	1.1472	5.711	-0.087		1.7857	3.245	1.037	1.7161	-1.0381	3.75	2.0704	-1.3441	0.499	5.3699	2.13	1.0352	1.637	9.9181	1.9044	3.4653	3.6199
1997/8/25	4.2533	2.5358	2.8721		-0.0797	1.9885	3.6657	0.7669	-1.049	-0.4381	6.6937	-0.545	0.3972	-1.9241	-1.427	1.6393	5.6723	-1.9868	1.9368	2.201	-1.1354
1997/8/26	0.7706	2.2043	0.9778		-1.1173	-0.1258	-1.273	-1.0654	1.2014	0.22	-1.5209	2.7397	-0.0989	1.4846	4.4543	-1.371	1.6567	-1.1824	0.5333	-1.1236	3.3569
1997/8/27	-0.7197	-3.4193	-1.6725		3.8741	0.063	1.7192	3.3846	-1.8156	-0.2195	3.861	1.4667	0.495	-2.0376	1.7058	-1.1856	9.9739	-0.2564	0.1326	2.6515	2.5641
1997/8/28	-1.9483	0.0545	-2.2381		-2.6418	0.5035	0.4225	-5.3571	-0.4267	0.5501	0.3717	0.1314	0.2956	-3.36	-1.782	-2.7307	-1.1855	0.2571	0	1.107	-0.9167
1997/8/29	2.8189	0.2177	0.9158		-1.1971	0.5009	-2.244	-2.3585	-0.9286	-1.4223	0	4.7244	1.8664	0.1104	-2.3479	-0.8932	-0.2999	2.1368	-4.1391	-2.7372	-0.7569
1997/9/1	-0.8989	-2.8246	-1.0889		-2.2617	0.5607	1.8651	-2.0934	1.1536	2.5527	-2.963	-2.5063	-1.9286	-1.9294	-3.4973	-0.9013	-0.722	0.9205	0	-1.5947	0.8898
1997/9/2	0.2268	-0.1677	2.2018		3.3058	1.425	-1.6901	3.6184	-0.2138	0.2165	0.5725	0.5141	-0.1967	1.1804	3.0578	2.382	-0.1212	1.4096	0.1727	0.6673	0.378
1997/9/3	1.0407	0.4479	0.8977		0.4	0	0.2865	-2.0635	4.2857	0.432	0.3795	1.023	0.6897	1.3889	0.7692	1.0998	-0.4854	0.4088	4.4483	1.3258	2.0921
1997/9/4	-0.3135	2.3969	0.6228		4.7012	-0.7941	0.7143	-0.3241	0.2055	0.2151	-0.3781	-0.6329	2.6419	0.2192	1.0905	0.1255	-0.3049	0.1629	1.8488	1.8692	0.7787
1997/9/5	0.4043	-1.5787	-1.2378		-1.446	-1.1084	-0.8511	2.1138	-0.4785	-0.8584	-0.759	2.4204	-1.2393	0.8748	-1.2945	0.0836	-0.4281	-1.9512	0.4862	3.4862	-1.586
1997/9/8	-1.6107	-1.2721	-1.0743		-0.7722	-0.3736	3.5765	6.6879	-1.7857	-1.0823	4.7801	0.2488	0.1931	-1.1924	0.8743	-1.1273	0.1229	-1.2438	-0.6452	0.7979	-1.4463
1997/9/9	-2.0009	-1.3445	-3.1674		-2.7237	-0.0625	-4.2818	-4.9254	-0.8392	-1.5317	1.8248	-1.3648	-2.0231	-2.8524	-2.7086	-2.5338	-3.0675	-1.3434	-1.4286	-3.606	-1.4675
1997/9/10	0.1392	-0.6246	3.7383		0.88	0	3.0303	5.1805	-0.5642	0.8889	4.4803	2.5157	5.1131	-0.734	1.8931	-0.3466	1.1392	4.2553	-2.1739	-1.0036	-0.0851
1997/9/11	0.7878	1.4286	-1.3514		-0.8723	-1.1882	-3.0812	-0.1493	0.1418	-1.5419	-5.4889	-2.454	1.9645	2.1047	-2.0765	1.6522	-2.6909	0	0.8754	-2.0276	0.8518
1997/9/12	-1.8391	-1.3521	-3.105		-2.16	0.8861	-3.4682	-2.9895	-1.6289	-3.132	-5.2632	-3.8994	-2.2936	-2.3398	-2.3438	-2.1814	-0.3215	-1.2245	-2.2363	-1.5052	-2.3649
1997/9/15	-3.4192	-3.5979	-4.7125		-2.6983	-3.3877	-4.1916	-1.2327	-4.1037	-4.157	-2.2989	-4.3194	-1.4085	-2.3388	-3.5429	-2.9296	-2.129	-0.8264	-4.4369	-3.7249	-0.519
1997/9/16	1.2609	0	0.6924		-0.5042	-0.6494	1.5625	2.9641	0.1502	0.7229	0.7843	0.9576	0.4762	1.2266	0.8294	2.9279	0	2.75	-1.0714	0.9921	0
1997/9/17	-1.8199	0.7109	-3.0452		-2.4493	0.6536	-2	2.8788	-1.4993	-1.0766	-2.9183	-0.6775	-4.7393	-0.1731	-2.4677	-2.5383	-0.1318	-2.2709	-2.5271	-1.1788	0.4348
1997/9/18	1.3659	-0.8824	-0.2026		10.2165	1.1039	0.471	3.6819	0.3044	2.0556	0.2004	0.955	3.7811	-0.1734	0.3614	0.8532	-1.3861	2.1577	-0.8889	0.1988	4.329
1997/9/19	-1.1068	-0.4154	0.8122		-1.7282	1.2845	0	-1.5625	0.3794	0	2.6	1.7568	2.1093	0.579	2.6411	-0.0445	2.2758	0.0812	2.0179	1.8849	4.1494
1997/9/22	-6.2774	-3.9333	-8.6606		-5.7554	-3.1072	-7.1875	-9.9567	-6.7271	-7.5829	-9.3567	-5.8433	-6.1033	-4.6632	-7.4854	-7.3051	-4.9738	-9.0909	-6.9597	-7.4976	-3.5857
1997/9/23	-5.1921	-6.3896	-9.5921		-8.3969	-1.9634	-7.4074	-8.6538	-9.6434	-7.6923	-9.2473	-7.0522	-3.6	-6.401	-9.9874	-7.2561	-1.1708	-8.125	-7.0866	-7.3684	-2.2314
1997/9/24	5.9693	6.3618	5.3659		9.0741	3.9386	6	8.4211	4.3049	5.4167	7.5829	6.8285	5.1867	4.8387	6.4607	9.6373	2.9268	7.0943	5.5085	7.5	4.142
1997/9/25	-0.8786	-0.9346	0.463		0.8489	6.1015	1.7153	1.1327	1.6337	1.1858	2.4229	4.2614	4.5365	-0.6154	-0.5277	0.189	0	1.6334	6.4257	-0.2114	-0.974
1997/9/26	-1.5641	-1.2579	2.8802		2.4411	-2.6029	0.8432	4.16	-1.4382	0.1302	-2.1505	1.4986	-3.2075	2.0433	0	-2.4057	-1.151	1.6071	-2.4151	-1.9068	1.6803
1997/9/29	-3.8665	0	-4.1433		-4.2728	1.0566	-4.1806	-3.9939	-4.206	-3.7711	-3.5165	-4.0268	-3.0214	-0.7888	-3.8462	-2.8516	-2.7397	4.1301	-5.2591	-4.4276	-0.0403
1997/9/30	2.259	-0.1274	1.1682		1.03	-2.214	1.5707	0	1.3441	1.3514	1.139	0	1.1055	1.0398	2.069	1.7413	1.338	3.8819	2.0408	2.4859	1.8145
1997/10/6	-0.9159	-1.4668	-1.5012		-0.085	-1.5723	3.6082	-1.28	2.3873	0.5333	0.6757	0.6993	-1.5905	-0.6659	0.4054	-0.7335	-0.2085	3.818	-1.6	-1.323	-1.0693
1997/10/7	-0.2175	-0.9709	0.5862		0.4252	0.9585	0.3317	-0.4862	-0.6908	-0.2653	3.5794	4.1667	-1.5152	-0.3656	3.6339	1.7241	-1.8106	1.3302	1.626	6.1453	0
1997/10/8	3.2153	2.2222	4.1958		3.387	1.8987	3.3058	4.2345	3.5652	3.4574	2.3758	1.7333	4.4103	3.8532	2.5974	1.937	1.9149	-1.3127	1.04	0.5263	2.0016
1997/10/9	-1.5839	0.8951	2.6846		-1.638	1.9876	-1.12	-1.875	-0.4198	-0.3856	-2.3207	-0.3932	-1.7682	0	10	-0.2375	-0.2088	1.1737	2.1378	-1.3613	1.9623
1997/10/10	0.0536	0.1901	-0.8715		2.831	-0.7308	6.7961	0.7962	0.253	0.7742	1.2959	0	0.8	0.4122	-1.611	-0.4762	0.7671	-0.464	1.1628	0.3185	0.6543
1997/10/13	-0.9115	-0.3795	-1.4286		0.9717	1.3497	-0.6061	4.2654	-1.598	-1.6645	-0.8529	3.9474	0.496	-0.9384	0.3509	-1.244	-2.0761	0.3885	0.5364	-0.5291	3.6329
1997/10/14	-0.4329	-1.5873	-0.5574		-2.1652	2.0581	0	-2.2727	-1.2821	-1.0417	-0.6452	0.2532	3.4551	-1.1249	-1.9814	-0.9205	0.3534	0.387	-1.9817	-0.5319	-2.0295	56.1243
1997/10/15	1.7391	2.0645	1.3453		0	0.6524	-0.1524	0.4651	2.9437	1.8421	3.4632	0	-0.9542	2.0958	-0.1189	0.7335	1.7606	-1.0023	0.3888	0	5.6604	-1.171
1997/10/16	7.5321	4.9305	2.5442		2.7049	-0.1768	0	-1.0802	6.7283	4.0052	-1.2552	-0.8838	0.9634	6.0997	1.1905	6.7961	4.0138	1.7134	4.0279	2.6738	10.1429	1.1848
1997/10/17	4.3219	2.4096	6.041		3.2374	-1.0626	2.1374	1.5601	9.6139	9.5652	1.0593	-0.5096	1.5267	1.5478	3.6471	6	5.1896	6.585	5.7334	5.1042	4.8638	-1.171
1997/10/20	1.3333	0.2941	1.2208		3.6585	-0.6563	0.8969	6.6052	0.9346	-0.2268	1.4675	6.274	0.9398	1.1976	2.1566	0.6003	-0.506	9.1954	1.4085	0.3964	1.4842	7.9384
1997/10/21	1.7387	0.6452	0.402		10	2.042	1.3333	-1.585	8.2621	8.6364	2.8926	4.2169	-0.0931	1.0221	6.6667	4.3478	3.8779	-0.0658	3.4028	1.6782	2.8641	-2.0856
1997/10/22	-2.8637	1.1072	-5.1051		1.6807	-5.2972	-4.0936	-4.978	-0.7237	2.6151	-5.4217	-6.9364	-2.0503	-2.6092	-6.3542	4.9837	0.7956	6.1224	-4.3653	3.2039	-0.8886	-5.4933
1997/10/23	1.4265	0.8646	9.5992		-1.4275	-1.243	2.1875	-0.4622	3.446	1.0194	-0.2123	0	-0.7612	1.8589	0.4449	-1.3619	9.2896	-0.3102	0.4213	1.7874	7.5912	2.7284
1997/10/24	9.1889	8	3.5611		4.6494	1.825	1.2232	6.3467	3.4593	0.5045	1.9149	1.2422	2.3011	5.0456	1.4396	7.1795	-0.8333	0.7467	1.2587	5.915	8.1667	1.3857
1997/10/27	0.9017	6.0317	0.2788		-0.2185	-1.1125	-1.6616	3.4934	-0.6192	0.7028	0.6263	3.681	2.2493	0.4599	0.7642	0	3.3613	6.8561	6.837	5.6719	10.0154	-0.5695
1997/10/28	-3.4043	-5.489	-6.0241		-5.9854	-1.7981	-5.0691	-5.2039	-4.2991	-6.3809	-6.0166	-2.6036	-4.3996	-4.0692	-6.1755	3.4965	-5.6098	-2.2543	-5.042	-6.7713	-1.9608	1.9473
1997/10/29	10	9.9789	3.5503		1.3199	3.0282	6.7961	8.3086	6.6406	7.6677	2.4283	0.3645	2.6846	1.2725	2.7714	9.9929	1.2059	2.8386	0.953	3.9858	10.4286	6.0674
1997/10/30	7.0885	8.5934	-2.9524		-2.4521	-1.9139	-1.6667	-4.3836	-3.1746	-1.8793	-2.5862	0.2421	-3.3613	0.9424	-1.236	3.1361	-1.8723	-0.6901	-0.1349	-5.1959	-10.0043	-5.7203
1997/10/31	-2.5804	-3.0062	2.2571		-1.1783	0.7666	-0.7704	3.1519	-1.261	-1.5121	1.9912	0.4831	0.3865	0.5705	0	-3.4483	-1.2142	4.0533	-0.2701	1.168	-0.575	-0.2247
1997/11/3	-3.4933	-2.7803	-0.4798		-1.7488	-3.112	-2.0186	10	-2.6181	-2.1494	0	5.5288	-0.0962	0.5157	2.5028	-3.5067	-1.4925	2.5042	0.2708	-0.8881	-2.988	0.1126
1997/11/4	10.0239	4.0788	1.2536		3.2362	0.1428	0.6339	-1.7677	1.6393	0.3138	0.4338	-1.139	0.3854	-0.1539	3.9956	0.5451	1.7825	-1.4658	1.1479	3.0466	0.8445	-0.8999
1997/11/5	-1.1569	3.964	2.381		1.5674	1.1404	-0.6299	-5.2699	2.1935	1.0428	-1.0799	-0.3456	0.3839	5.3957	-1.8143	7.2289	0.0876	0.7713	1.7356	-0.1739	3.6946	0.7946
1997/11/6	0.3658	-0.3033	-2.6977		-1.1574	-1.7618	-1.7433	-2.0353	-2.0202	-2.3736	1.0917	-0.4624	-0.5736	1.1702	-2.6087	-3.0899	-2.0997	5.7408	-1.9029	-2.7003	3.943	-0.3378
1997/11/7	-0.656	1.043	1.6252		5.3864	3.0129	2.2581	1.108	1.0309	4.4397	2.3758	3.0197	0.5769	1.1566	1.2277	-1.4493	0.8043	4.757	0.4682	1.1638	-1.8739	0.113
1997/11/10	-3.8885	-3.2688	-3.7629		-3.7778	-3.0641	0.6309	-3.9726	-2.6148	-3.5425	0.211	0	3.1549	-3.2873	4.5204	-1.1176	-1.0638	0.5923	-0.9987	-1.9469	-3.5864	-3.0474
1997/11/11	-0.916	2.2677	0.0978		-0.9238	-0.5029	0	0.428	-1.3098	-0.6296	3.1579	-1.3529	2.873	-0.936	8.4388	-3.4503	-1.7921	3.9745	-1.2777	-1.7148	1.256	0.8149
1997/11/12	-1.849	-2.913	-2.3438		-1.7871	2.5271	-1.7241	-3.4091	-0.5972	-2.2175	-4.4898	-2.0571	-3.6036	-1.2929	-7.0039	0	-0.0912	-1.0382	-1.4305	-2.8466	-3.4351	-3.0023
1997/11/13	1.8053	2.1048	1.2		1.6614	-0.3521	0.4785	-1.4706	0.267	2.0518	0	0.1167	-0.3738	-0.2519	0.9414	2.2797	-1.8265	0.0954	0.8984	3.0246	3.7055	5.3571
1997/11/14	-1.0023	-1.5351	0.9881		-1.0117	-0.2827	-1.1111	1.3433	0.8655	-1.9048	-1.2821	3.4965	-1.5947	-0.7071	-2.0725	-2.4699	-1.3953	5.5264	-0.6849	-1.5596	-2.3344	-3.9548
1997/11/17	-1.6355	0.4454	-0.6849		-2.5157	-1.8427	-0.4815	-1.3255	0.8581	0.9709	-1.5152	-1.464	1.7159	1.6277	-1.7989	-3.0266	3.0189	1.0835	1.931	-2.4231	-0.7317	-2.2353
1997/11/18	1.346	-1.3304	-1.1823		-0.7258	-1.2274	-1.9355	-3.5821	-1.178	-2.5641	-1.7582	-2.2857	0.7498	-0.6507	-0.8621	1.2739	4.8535	-0.402	-2.3681	-1.0506	-0.9828	-1.2034
1997/11/19	0	0.8989	-2.0937		-1.8684	5.2632	-1.3158	-2.9412	-1.3907	-0.9868	-0.6711	-1.4035	0.9302	2.67	-2.1739	-2.0126	-2.1834	0.2691	0.1386	-1.5444	2.2333	0.609
1997/11/20	2.7344	-0.2227	-2.9532		0.5795	1.7361	-2.3333	0.7974	-0.6044	0.6645	-1.3514	0.7117	-0.553	1.0795	-2.2222	-0.1926	-1.7857	0.1789	-1.1765	0.9804	1.699	-0.9685
1997/11/21	-3.4981	1.25	-2.4134		-2.6337	-1.4334	2.3891	-2.6899	-3.1081	-3.4103	-2.0548	-1.0601	-1.7609	-2.9126	-2.9545	-1.2219	-1.5455	1.3393	-3.0812	-1.7476	-1.4797	-4.401
1997/11/24	-1.6548	-1.8959	-3.0108		-3.2122	-1.5928	1.1667	0.4878	-4.742	-3.1891	-0.9324	-4.6429	0.3774	-2.35	-5.0351	-2.6693	0.277	-1.0573	-5.3468	-4.5455	0.6298	-0.2558
1997/11/25	1.1218	1.3933	1.1086		-0.1747	2.9557	-1.8122	3.0744	0.5857	0.4706	1.4118	1.7478	1.2218	0.6656	2.3428	1.6722	0.3683	2.4043	2.1374	2.381	3.5147	0.641
1997/11/26	0.317	1.1082	1.9737		1.3123	0.5468	1.0067	-1.5699	1.7467	1.8735	0.9281	0.3681	3.5283	2.238	1.3253	-0.5263	0.4587	-0.8696	0.7474	1.5167	-0.8837	2.9299					63.9769
1997/11/27	-3.7125	-3.5072	-4.4086		-2.9361	-2.3793	-2.99	-3.9872	-3.5765	-3.5632	-3.6782	-3.423	-1.0762	-2.8358	-3.3294	-2.0503	-3.1963	3.114	-2.0772	-3.6853	-2.4402	-2.104					4.2179
1997/11/28	2.461	-1.6356	2.4747		0.9786	5.0836	1.7123	2.1595	2.7448	1.1919	2.3866	2.7848	2.8105	3.3794	1.845	-0.3376	0.8491	3.0625	4.4697	2.3785	0.3848	4.5512					4.2159
1997/12/1	-2.9624	-4.0647	-2.1954		0.4405	1.3917	3.0303	-0.9756	-2.5993	-2.1201	-1.6317	0.4926	2.2928	1.9812	-2.0531	-3.9295	-1.1225	0.0413	2.248	-1.7172	-1.8208	-1.451					-4.1262
1997/12/2	-0.6601	1.6465	-0.8979		0.4386	-0.9804	-1.4706	0	0.2224	-0.2407	-0.237	2.9412	-0.1724	0.0486	0.4932	-0.8463	-1.7029	-1.6502	7.4468	-1.8499	-0.244	1.7178					-2.7848
1997/12/3	-1.6611	-4.5183	0.7928		-1.6594	-3.9604	0.8292	-2.4631	-1.7751	-1.4475	-1.1876	0.5952	-3.0225	2.8155	0.4908	-2.0626	-2.6949	1.4262	1.0561	-0.5236	2.2994	-2.8951					-0.9549
1997/12/4	1.6047	3.3036	1.1236		3.1083	1.7182	1.1513	1.0101	2.4096	4.896	0.4808	2.3669	1.0686	2.5496	3.0525	6.1728	3.8576	-2.8536	3.8537	10	4.2085	0.7453					6.8361
1997/12/5	0.4988	-1.4693	0		2.2394	-1.2838	0	0.5	0.1471	-0.8168	-0.2392	-2.4277	2.5551	-2.1179	-0.7109	2.4624	0.8571	-3.4057	-1.6981	-0.0957	-0.9179	0.1233					-2.0509
1997/12/8	-0.7444	1.3158	1		0.5897	-0.6845	1.9512	-2.4876	-1.2482	-1.6471	-1.6787	4.3839	1.2887	2.8222	-1.074	2.0694	-1.2276	2.6003	0.6398	-1.9157	0.2316	-0.8621					4.4389
1997/12/9	0.8333	0.0866	1.1001		3.4338	0.4824	0.4785	1.7007	1.8587	2.2727	4.878	3.1782	-2.2053	0.2287	1.3269	-0.654	-0.1912	0.7732	0.5722	1.9531	0.878	0.2484					1.6038
1997/12/10	0.4132	0.2595	-0.6529		-2.753	2.1948	-0.6349	2.3411	1.0949	0.9357	-1.3953	0	-2.7754	0	-1.0714	0.7242	2.7778	1.1935	-0.1264	-0.3831	-2.1072	0.3717					0.3946
1997/12/11	-0.4938	-2.0708	-0.8762		-3.4971	2.6174	-2.5559	0.3268	0.0722	-0.5794	-1.6509	0.5501	1.4273	-1.1867	-0.8424	0	0.5592	1.5164	2.2785	-0.9615	-2.1058	-1.6049					-1.7296
1997/12/12	-0.7444	0.1762	-1.8785		-0.0863	-1.5697	-0.3279	-1.7915	-1.2266	-1.5152	0	-0.6565	-2.7265	-1.2933	-0.9709	-2.2222	-2.317	0	-1.6708	-1.9417	-1.3384	0					-1.36
1997/12/15	0.1667	0.7036	1.3514		-1.3817	1.3289	-1.3158	-1.8242	0.073	0.5917	0.4796	3.7445	1.7179	2.0122	-1.8382	-2.0722	0.759	-1.3693	0.5664	-1.0891	-1.405	0.5019					2.6764
1997/12/16	-0.2496	-0.4367	3.3333		1.9264	0.2623	4.8333	-1.5203	5.6204	3.2941	-0.4773	-3.397	0.8889	0.8716	2.9963	2.0478	-1.1299	-1.6407	-0.5006	1.6016	1.0319	3.995					-0.6319
1997/12/17	-2.3353	-3.3333	1.0753		-3.0928	-2.8777	-3.0207	-2.2298	-3.8701	-3.4169	-3.1175	0.5495	-3.4361	-3.5016	-2.9091	-3.6789	0	-0.9837	3.8365	-2.7586	-2.1887	-4.2017					-3.6566
1997/12/18	-1.1102	-0.6352	1.8085		-1.1525	0.7407	0.1639	3.5088	-0.647	-1.6509	0.495	3.7158	-2.3723	0.377	-0.1248	-0.9722	0.381	0.8207	3.513	0.1013	-4.8235	-1.1278					-0.33
1997/12/19	-1.0363	4.1096	0.3135		0.9865	-0.0668	1.6367	3.8983	-0.2894	-0.8393	1.4778	3.4773	-1.4019	-1.1737	-1.25	0.9818	-1.3283	2.9563	0.9947	0.2024	1.3584	0.507					-0.4967
1997/12/22	-2.1815	-2.3684	0.7292		-3.0195	0.3344	-1.7713	2.7732	2.3222	3.6276	-1.9417	4.3788	0.7583	3.5629	-3.038	-1.7361	0.4808	-0.9571	-2.2016	-1.6162	-3.3505	6.053					-1.2479
1997/12/23	6.512	1.8868	-2.6887		1.5568	3.8667	0.8197	-1.2698	-1.2766	-0.8168	3.4653	0.0976	0.6585	-0.367	0.2611	1.1307	4.4019	-2.521	-4.9171	1.4374	4.3733	-1.7836					1.7692
1997/12/24	-3.5176	-1.7637	1.8066		0.9919	3.1451	1.7886	0.3215	-1.2213	-0.3529	-0.7177	4.191	3.6842	-1.7495	1.4323	-0.7687	4.1247	-1.4224	1.6822	-0.1012	-1.1242	3.2688					-1.0762
1997/12/25	-0.3472	-0.3591	-2.6096		4.4643	5.6005	5.7508	0.4808	1.4545	-0.2361	2.6506	3.3676	0.5076	0.5623	-2.0539	-0.4225	-1.4085	-2.0114	-0.6127	0.2026	-1.4987	3.7515					3.1799
1997/12/26	0.1742	1.3514	0.1072		0	3.9481	2.4169	1.2759	1.362	5.4438	3.0516	0.362	-1.7172	1.165	2.4902	2.4045	0.3571	0.1785	-1.0481	2.6289	3.043	1.9209					2.352
1997/12/29	1.4783	-0.6222	4.6039		0.5983	-1.5873	0.295	2.5197	1.3437	2.2447	1.5945	0	0.1028	-0.6909	3.5806	0.8287	0.4448	-2.9844	-1.5576	-0.5911	0.3055	-1.9956					-2.3772
1997/12/30	-1.1997	-1.7889	1.0235		-1.9541	-0.0576	-3.6765	3.8402	-2.3029	-2.4149	0.8969	-4.5086	2.8747	2.4583	-2.5926	-1.3699	1.5943	6.3361	1.1392	-2.0813	-2.5888	-0.3394					-1.6234
1997/12/31	0.7806	0	2.3303		2.253	1.2104	4.8855	-3.1065	0.7143	1.1249	-3.3333	4.8159	1.6966	-0.4527	0	2.9861	2.4412	0	0.3755	0.2024	0	5.9024					0.8251
1998/1/5	4.0448	3.2787	1.9802		0.1695	-0.3417	-0.1456	-0.1527	1.4184	0.5562	-1.6092	8.5586	-1.8646	6.7303	-1.9011	-0.8092	3.4894	-1.943	1.808	0.404	1.4591	7.6099					4.91
1998/1/6	-1.6543	-2.0282	-0.2913		3.8071	-1.8857	0.5831	3.5168	1.3986	-1.5487	2.3364	-0.5809	-1.7	3.0251	3.3592	-0.136	-0.7401	1.0568	6.1849	3.9235	-1.5922	5.0797					3.5101
1998/1/7	-0.4205	1.6202	0.779		1.0595	1.6308	-1.5942	3.3973	0.2759	1.573	2.0548	0.9182	0.8138	0.1241	2.375	2.3145	-1.2428	-0.2179	-1.3264	-0.2904	7.3591	0.3791					-0.6029
1998/1/8	7.9392	6.9088	-2.1256		-0.8065	-2.1203	3.8292	-1	3.1637	2.4336	4.698	-2.316	0.2018	0.2065	3.5409	7.1856	8.2215	-0.524	-2.0456	-1.5534	0.5834	-3.0217					3.1842
1998/1/9	-1.0955	-1.7399	-0.5923		-1.1382	-1.5808	-3.5461	-1.5873	-2.0667	-2.1598	-2.7778	2.5402	-1.6113	-1.4015	-1.7689	0.0621	4.9612	-1.3608	0.2387	6.6075	-2.7066	-2.5316					0.5143
1998/1/12	1.1076	6.5767	3.2771		0.6579	-3.4503	-2.6471	-2.6393	0.8169	1.4349	-1.5385	0.1652	-0.2047	-0.9615	-0.4802	2.1092	-1.9202	-2.0917	3.8095	4.1628	-1.4903	0.4995					-2.4854
1998/1/13	-5.5556	-5.6962	2.9808		-5.3922	-5.1756	-6.1934	-5.5723	-5.3342	-7.0729	-6.25	-6.4303	-6.0513	-7.3027	-7.117	-7.0474	-8.3584	-3.1818	-7.2248	-6.9272	-4.9924	-6.7594					-7.2714
1998/1/14	0.8285	1.8456	7.9365		4.0587	2.6641	3.3816	3.3493	0.5706	2.459	10	2.2026	9.2795	1.6849	2.5974	2.7451	8.7099	5.1643	2.1014	2.2901	1.9108	10.0213					1.6977
1998/1/15	-0.0822	0	-1.3841		6.556	-0.1266	1.0903	4.784	0.9929	1.4857	2.1645	-0.3448	-0.2997	4.12	4.6835	-3.2443	2.3432	0.1786	0.7869	-0.4664	-1.0417	6.4922					0.4769
1998/1/16	-0.8224	-1.1532	-3.1579		-0.5452	-0.0634	-2.1572	-5.7437	-1.5449	-1.5766	-5.2966	-1.6436	-1.8036	-1.0753	-2.5393	0	-1.7725	-0.6239	0.4805	-2.2493	2.3158	-1.1829					0.5538
1998/1/19	-2.4876	-3.25	0.0906		-1.3312	-2.4096	-2.3622	3.2813	-1.5692	-1.6018	-0.2237	0.2639	-1.0204	0.8696	-2.3573	-1.3807	1.2782	-0.9417	1.5541	-1.9175	-0.1543	7.2744					-1.1015
1998/1/20	0.2551	-0.0861	-3.0769		-0.873	3.8337	1.129	2.118	-0.7246	-1.2791	-1.3453	-2.193	-0.9278	-1.3362	0	-5.5333	-0.297	-0.4074	-3.0606	-1.173	-1.9578	5.4936					-1.6706
1998/1/21	-1.4419	-0.3448	3.3613		-0.6405	-1.4393	-0.4785	-4.1481	0	0.4711	0	-3.2287	-0.6243	-0.3932	-1.1436	0.7763	-1.4892	0	-1.7608	-1.7804	-0.7357	-10.0081					-0.89
1998/1/22	0.1721	-0.692	-0.4517		5.8018	-1.7143	-0.9615	-0.6182	0.073	-0.5862	-2.2727	0	0	0.6579	-0.5141	2.8711	0.5291	-0.5455	0.5562	2.3162	0.1059	2.6221					0.4898											123.8095
1998/1/23	1.6323	3.4843	0.0907		-0.9901	4.0698	0.6472	2.0218	1.7505	2.5943	2.3256	1.9462	0.9424	0.1307	1.1628	3.4717	-0.1504	0	0.4302	0.5906	0.0529	-1.674					1.9496											-1.1968
1998/2/9	2.1978	1.8519	2.9012		1.3846	-1.9243	2.5723	4.5732	1.147	2.2989	2.2727	5.4545	1.0373	0.7398	6.1303	-0.0658	0.8283	-0.457	-0.0612	0.8806	-1.6913	6.4516					1.1952											9.9596
1998/2/10	-2.4814	-2.0661	-3.1718		-2.2762	-1.2658	2.0376	-1.0204	-1.63	-1.6854	2.2222	-3.1034	0.5133	-3.6285	1.2034	-3.7525	-1.4937	-3.8108	-2.572	-1.5519	-1.0753	-2.2727					-0.5512											1.3464
1998/2/11	0	0.4219	0.273		1.8634	-0.1923	0.3072	-0.4418	1.0086	1.6	0.4348	-1.3345	0.1021	0.762	-1.1891	-0.684	1.5921	-3.58	-0.6914	1.6749	0	0.1723					-0.7918											-2.5362
1998/2/12	1.3571	-1.2605	-1.1797		-3.2012	-3.6609	-1.072	4.5858	-0.5706	1.7998	-1.2987	-2.1641	5.102	-1.7349	-0.722	0.2066	-1.3433	-3.5644	0.0633	1.6473	-1.6848	-2.7515					-1.3567											0.6196
1998/2/13	-1.0042	-0.2553	-0.9183		1.7323	-0.1333	-1.2384	1.8388	-0.2152	-0.884	-0.6579	-0.2765	-2.1359	1.2223	1.4545	-0.4926	-2.4206	0.4107	-1.3283	1.5253	-0.0553	-1.4147					0.4045											-1.2315
1998/2/16	-1.3525	-1.1945	0.0927		-0.9288	-1.2684	1.7241	4.1667	-0.7908	2.0067	0.6623	1.5712	-0.9921	-2.9964	-1.0753	-2.1216	-3.876	-2.863	-2.6923	-2.2535	-3.2633	1.9731					0.2417											-2.2444
1998/2/17	-0.1714	-0.2591	-1.0185		0.3906	-0.5409	-1.3867	-2.4	-0.5797	-0.9836	0.8772	-3.2757	0.501	-0.9682	-0.2415	0	-5.4839	-0.0526	-0.1318	-0.8646	-0.0572	-2.4626					0.5627											2.6786
1998/2/18	-0.515	-0.4329	0.6548		-1.0117	-0.068	0	-1.3661	0.5831	-1.8764	2.6087	-5.08	0	0.6983	3.3898	-0.289	-2.5597	-10.0053	-3.8918	0	-2.746	-2.2543					-2.2382											-2.1118
1998/2/19	0.0863	0.5217	0.1859		-1.7296	-1.9048	-0.9375	-1.8006	0.6522	-1.0124	-1.0593	1.9822	-1.7946	2.0804	-2.459	1.087	-2.7145	1.2873	0.2745	-0.6783	-2.3529	3.0443					-1.4718											-0.5076
1998/2/20	-1.2931	-0.519	-2.7829		-1.36	2.1498	-1.1041	-2.1157	-0.9359	0	-2.3555	-3.7901	-1.4213	-0.4982	0	-1.0753	-2.3402	-3.7551	1.7112	-0.4878	5.3614	-2.8648					-0.4149											2.2959
1998/2/23	-1.3974	-1.7391	-3.1489		0.0811	1.833	-1.5949	0.1441	-2.2529	-2.7273	1.5351	-4.1414	-2.9866	-2.822	-1.5606	1.087	1.3825	-2.2209	-3.0956	-1.5686	1.5437	1.106					-1.8333											2.3691
1998/2/24	-0.7972	-0.9735	0.4926		-0.4052	-0.3333	0.1621	4.6043	-0.0743	-1.285	-0.432	-1.8967	0.8493	-3.2319	0.122	1.7204	-2.1818	0.1842	-7.6389	-0.3984	1.2387	4.5579					0.4244											-1.218
1998/2/25	-0.8929	0	-0.098		-2.0342	2.4749	-1.1327	-3.3012	-1.1161	-2.1302	-2.603	0.9667	-1.3684	-1.5005	2.4361	-1.0571	-0.5576	-1.5319	-1.8045	0	-5.1724	-2.5283					-2.1133											-0.8631
1998/2/26	0.9009	0.5362	0.4907		0.8306	-1.5666	0	-0.569	-0.2257	0.4878	1.3363	2.6596	-1.2807	2.113	-1.308	-2.4217	-0.4673	1.2446	1.4548	2.9	0.9384	0.1789					0.5181											1.2438
1998/2/27	-0.5357	-0.8	-1.4648		-2.6359	-1.3926	0.1637	0.1431	-0.6033	-1.699	-1.3187	-3.2124	-1.1892	-3.0318	3.3735	-1.6058	2.8169	0.1844	3.1698	-1.8465	-1.3945	-3.75					-1.6323											-1.1057
1998/3/2	-4.6679	-3.5842	-4.8563		-0.5076	-3.6315	-3.1046	-6.1429	-2.7314	-3.5802	-2.6726	-5.0321	-3.9387	-6.5012	1.9814	-6.5282	-7.2146	-3.9877	-2.7798	-6.4356	-3.6535	-6.4935					-3.7555											-0.6211
1998/3/3	-0.9416	-1.0223	0.8333		1.0204	3.9079	0.3373	1.9787	0.39	3.3291	1.8307	0.6764	0.2278	2.8662	-1.0286	-0.4762	-0.9843	0.3834	0.9029	-0.5291	1.7125	4.1667					4.1742											9.875
1998/3/4	3.0418	3.0047	0.3099		3.2828	-0.2686	1.5126	-1.194	1.8648	0.2478	0	1.7917	-1.1364	-1.1868	0.2309	-1.4354	-1.9881	0.5729	0.2237	-0.9574	0.1804	-1.0476					-0.8711											-1.0239
1998/3/5	-2.1218	-2.2789	-1.8538		-0.815	0.9428	-0.9934	2.719	-0.7628	-1.7305	-1.1236	-0.22	0.8046	5.6397	-3.1106	-0.5663	2.4341	2.2152	-1.1905	0.9667	-1.2605	-2.0212					-1.3181											0.8046
1998/3/6	-0.754	-1.0261	2.5184		0.2465	-1.7345	-1.0033	1.3235	-1.4604	-0.3774	-0.2273	3.3076	0.7982	-1.7795	-1.308	0.3255	0.198	0.4954	-0.2259	-2.6596	3.0395	-0.4912					0.2671											-1.3683
1998/3/9	-1.6144	0.1885	-0.6141		2.7869	1.4936	0.6757	0	-1.5601	1.5152	-0.2278	0.3202	1.4706	-0.6543	-3.1325	-0.811	-5.336	0.3697	-1.3585	-2.8415	-1.8289	0.4936					-0.0888											2.1965
1998/3/10	0.0965	-0.5644	0.4119		-0.319	-0.4682	0.1678	-0.5806	-0.1585	-0.8706	0.4566	-0.4255	-2.4526	-1.773	1.4925	-2.2895	2.9228	0.0614	2.1423	-6.1867	4.0865	-2.7505					0.6222											-0.3394
1998/3/11	-1.7358	-0.8515	-1.8462		-0.48	-1.7473	-1.8425	0	-0.3175	-1.3802	-2.0455	-1.2821	-1.9429	-0.0516	-2.6961	-1.1715	-1.4199	-1.2883	-1.4232	-1.199	-1.6744	1.5152					0.7067											-3.1782
1998/3/12	-0.8832	-0.1908	-1.3584		-2.3312	-2.2572	-1.8771	1.4599	-1.1146	-2.799	-2.3202	-3.5714	-2.331	-1.1868	-1.3854	4.9958	-2.0576	-3.0454	0.076	-1.335	-1.3506	0.2985					0.3509											-3.517
1998/3/13	2.5743	-1.5296	7.3093		3.6214	-0.2799	0.5217	3.3094	0.8052	2.8796	2.1378	0.1122	0	-0.3133	0.6386	2.0161	0	1.4744	-0.1519	1.599	0.3571	6.8452					5.4196											1.4581
1998/3/16	-0.8687	-0.0971	0.9872		1.1914	4.3509	0.8651	2.0891	0.639	0	-0.2326	3.8117	1.9093	0.9429	1.7766	1.1067	7.6681	1.3266	0.3802	1.5738	3.796	1.7642					0.5804											0.1198
1998/3/17	2.5316	2.0408	0.8798		-0.0785	0.6725	1.7153	-2.3192	3.8095	1.6539	1.8648	2.5918	-0.4684	3.3212	0.3741	-0.7819	-0.4878	2.5561	1.5152	2.503	1.0286	2.0985					-0.5771											2.6316
1998/3/18	-2.1842	-0.9524	-2.3256		1.9639	-1.4696	-2.1922	0	0.1529	-2.2528	-1.6018	0.5263	-1.8824	-2.4611	-1.7391	2.5217	0.6863	-0.8511	1.194	-1.1628	-2.3756	-2.681					-2.8192											0.9324
1998/3/19	-1.2621	-1.4423	0.0992		-1.4638	-1.5593	0.6897	-0.838	-0.8397	1.5365	0.4651	-1.0471	-1.199	-0.8239	-0.5057	1.7679	1.7527	-1.4102	-2.5811	-2.3529	3.0707	-2.2039					0.1706											-1.6166
1998/3/20	-0.4916	-0.7805	0.9911		-1.0164	1.7906	0.5137	-3.662	0.154	-0.5044	0	0	1.9417	-1.3499	0.1271	-0.9819	-2.3923	0	0.3028	-0.241	-2.2485	2.0657					-1.3629											-0.7042
1998/3/23	1.2846	-1.1799	-0.1963		0.158	0.7442	2.385	-1.0234	-2.4596	-0.3802	0	0.2116	1.0714	-1.6842	0.2538	-5.6445	3.3333	4.9129	-0.8302	-1.9324	1.4376	-1.012					-0.2591											0.7092
1998/3/24	-1.1707	-1.592	-2.0649		0.4732	1.679	-0.8319	3.6928	-0.8668	1.0178	0.9259	2.3231	2.7091	1.4454	-0.6329	-1.3743	4.7438	-1.1855	0.4566	0.9852	-0.9637	1.3011					0.8658											-0.8216
1998/3/25	-0.4936	0.3033	0.7028		-1.4914	-1.7173	-0.8389	-0.5698	0.2385	-0.5038	1.8349	-2.4768	-1.7202	4.0633	-0.6369	0.3279	0.9058	6.2987	0	-0.8537	0.7441	-2.3853					-0.4292											-2.2485
1998/3/26	0.0992	-1.9153	-2.991		0.3187	0	-1.8613	1.5759	-1.9826	0.1266	1.8018	-2.7513	-2.3337	1.1663	-0.8974	0.5719	-0.5386	4.3454	0	-2.706	-3.0682	-3.3835					-1.8103											-0.8475
1998/3/27	2.775	2.6721	2.9805		0.1589	1.5457	1.8966	4.3724	1.2136	2.9077	0.2212	4.3526	3.7037	-0.5013	0.2587	0.5686	1.3538	-0.5408	1.5909	1.7699	0.4689	3.1128					4.1264											2.442
1998/3/30	10.0289	10.01	1.7964		2.2998	4.5003	2.8765	6.8919	5.8353	1.7199	2.649	10.0104	5.0691	1.1083	3.6129	5.0889	3.6509	5.4921	1.4914	3.6025	7.0012	3.7736					3.8786											0.3576
1998/3/31	3.5933	5.1865	1.5686		0.5426	-1.8366	-2.3026	0.885	-2.2659	-2.657	-1.2903	0	1.9737	-1.2456	-2.2416	0.4612	-3.3505	-1.701	2.3512	3.717	0.4907	0.2727					-3.4903											-2.2565
1998/4/1	1.0998	0.173	1.4479		-0.771	0.9677	0.1684	1.5038	-1.1592	-0.7444	1.0893	2.0853	2.7957	-3.2291	0	-2.4484	-2.5778	-0.8915	-1.5793	-1.6185	-1.682	-0.7253					2.6913											0.8505
1998/4/2	-2.2594	-2.3316	2.7593		3.3411	-0.9585	2.6891	-2.2222	0.7819	2.375	9.9138	-2.0427	2.7197	1.512	4.586	-1.4902	0.0912	-3.545	0.0729	0.9401	-0.2208	1.3699					-1.7199											2.0482
1998/4/3	-0.0856	0.3537	4.1667		-0.7519	-0.5806	1.473	-0.3788	1.474	-0.7326	3.3333	1.5166	9.4705	-1.3354	1.218	1.7516	-1.2762	0.0549	0.0729	1.2806	-0.2765	3.4234					0											0.8264
1998/4/6	-1.5424	-0.0881	-1.9556		3.4091	1.7521	2.2581	2.0279	0.5352	3.567	0.3795	4.1083	4.093	7.2879	3.2491	-2.1909	0.9234	-1.5351	1.6752	9.6552	-0.721	3.3101					2.4167											0.2342
1998/4/7	0.9574	1.8519	0.0907		2.5641	0.7653	-2.5237	3.7267	0.6084	-2.1378	0.9452	-3.5874	-0.8043	-3.1053	-1.2821	3.28	0.366	-2.2829	-1.0029	1.3627	2.2905	-2.8668					0.895											6.8925
1998/4/8	1.0345	0.3463	2.0833		0	0.8861	3.5599	5.6287	3.6281	0.8495	1.1236	3.6279	-0.9009	-1.0015	1.889	0.6971	1.6408	-2.1083	-0.5065	2.2751	-1.6931	0.434					-1.0484											-0.2186
1998/4/9	-2.901	-3.2787	-4.3478		-0.7143	2.3092	-3.5938	-6.8027	-1.5317	-2.8881	-4.0741	-0.8079	-4.5455	-1.9727	-3.3604	2.3846	0	1.3388	-1.8182	8.6957	1.6667	-2.3336					0.163											-4.9288
1998/4/10	0.7909	-0.0892	1.1132		2.1583	1.7664	1.7828	0.365	1.4815	0.3717	-1.9305	-1.3575	11.8095	3.096	-0.3597	4.4328	-1.3453	2.8145	2.2222	4.5581	0.2732	3.9823					3.336											2.3041
1998/4/13	1.3949	2.1429	-0.367		7.8169	8.9682	-2.0701	-2.4242	6.4234	3.0864	-1.9685	-1.1927	8.1772	1.8519	-1.3237	-0.8633	5.0909	3.1844	3.6232	-0.2669	3.5422	6.2128					2.3622											0.9009
1998/4/14	-1.2898	-2.3601	4.6961		1.6329	-3.7168	-0.813	-1.8634	-1.2346	-2.1557	1.2048	0.3714	1.4961	-1.9656	-0.122	-2.6851	3.8062	-1.6784	-1.8182	8.3854	-2.1053	-2.0833					2.6154											-2.1205
1998/4/15	-0.8711	-0.4476	3.6939		3.2134	1.1029	2.2951	3.038	3.2639	2.448	6.3492	3.4228	3.879	0.1504	3.2967	0.2983	0.5833	-1.5419	2.1368	6.9136	-0.5376	1.8003					0.8996											-0.3421
1998/4/16	-1.406	-0.8094	-2.799		-1.0585	-0.8182	9.9359	-2.2113	0.4035	2.1505	-2.0522	0.6261	-0.8962	-1.7017	1.5366	-2.1561	-3.3969	4.2506	0.6276	-0.5389	-1.2432	1.2862					-3.789											-3.0892
1998/4/17	-1.9608	-3.5358	-2.0942		-5.6639	-3.2081	-1.7493	1.2563	-2.9471	-2.924	-0.1905	-4.4444	-1.1304	-1.7821	-2.5611	-1.7477	-3.6878	-0.9657	-2.9106	-6.8885	-2.1894	-3.4921					-1.1583											0.3542
1998/4/20	-3	1.5038	-3.1194		0.2001	-2.5568	5.0445	2.9777	4.2098	-1.0843	2.8626	-2.2326	3.8872	-1.6071	1.7921	-2.4749	0.5343	-0.8667	-1.2848	1.7456	-1.0073	0					0.7813											-2
1998/4/21	0.1874	-0.8333	1.6559		0.2663	1.069	-0.7062	-0.4819	0.8609	-0.4872	6.679	-0.5709	-4.6955	0.1054	4.108	0.3965	-0.2657	0.4918	-0.1446	0.6536	-0.5088	0					1.4729											0.8403
1998/4/22	2.2451	1.3072	1.81		2.2576	3.5577	1.2802	3.3898	1.6415	2.2032	0.8696	4.9761	0	3.1579	2.3675	4.2654	1.9538	-2.1207	0.9413	1.8669	1.4205	1.5625					1.6807											2.5
1998/4/23	-1.7383	-1.1982	1.7778		-0.7143	5.1996	-2.1067	-1.7564	0.8398	-1.7964	-2.7586	-3.8286	-6.0046	-0.2551	0.6608	-2.3485	-2.7003	-2.5556	-0.6456	2.7888	1.9048	0.9717					-0.0751											2.3229
1998/4/24	-1.1173	-0.7463	-2.1834		0.1962	3.0891	-3.4433	-5.9595	-1.7297	-1.5854	-5.1418	-0.8531	1.0647	-1.2276	-3.9387	-1.3964	-0.2686	2.5086	1.9495	-5.4264	-1.3744	-2.9671					0.3759											-2.9512
1998/4/27	-3.8606	-2.2556	-1.9643		-2.154	1.8836	-0.7429	-2.4081	-1.1734	-0.8674	-5.7944	1.7208	-1.8639	6.9394	-1.9362	-1.8096	-4.4883	-0.723	3.1161	-0.9016	0.2787	-1.4876					3.6704											0.7018
1998/4/28	7.1499	10	4.3716		3.2021	0.8403	2.5449	2.987	2.1108	3.625	3.1746	2.0677	0.0826	3.5835	2.6713	5.2083	1.1278	2.2969	1.9918	-0.3309	4.4469	0					0.0723											3.6005
1998/4/29	-2.3766	-1.7483	-0.9599		0.6464	2.5833	-0.7299	-2.7743	-0.2584	0	1.7308	1.1971	1.4851	-2.5713	-2.3756	-2.0564	1.8587	-1.1501	0.404	3.0705	0.5322	1.2584					4.0433											2.8027
1998/4/30	0.3745	1.3345	-0.0881		4.9454	-1.381	2.9412	1.6861	0.5829	7.117	1.3233	4.6406	5.6911	0.7678	0	2.0218	-0.2737	2.3269	0.1341	0.8052	0.3706	0					4.0944											3.5987
1998/5/4	1.2127	3.1607	5.0265		3.366	3.7891	-0.1429	2.8061	2.2537	0.2252	-2.9851	0.7826	0.6923	5.2381	3.1286	5.1067	0.183	6.7136	0.4689	-2.6358	6.962	-0.0829					4.0667											7.0526
1998/5/5	-1.5668	-0.5957	1.3434		-1.421	-1.5873	5.7225	2.3573	0.063	-1.0112	2.3077	-1.2942	-0.9931	-0.7692	-1.1236	-2.9007	-0.8219	-1.8772	1.6667	-1.9688	-0.5424	1.1609					-0.0641											0.59
1998/5/6	-0.7491	-2.8253	-1.8227		1.2613	-2.5806	0.1353	-2.1818	-2.2656	-1.5891	3.3835	1.2238	-0.7716	1.596	0	-1.419	2.1179	-1.3961	-1.9672	-0.5021	-2.2806	-1.8033					6.7949											-0.0978
1998/5/7	-0.9434	0.0881	0.3376		-3.9146	-4.6358	-2.973	-3.0979	-3.0264	-2.6528	-2.3636	-5.0086	-6.6874	-4.8474	-1.1364	-2.5758	5.8611	-2.989	-2.2074	-4.5416	-3.2978	-2.0868					-2.6411											-4.8924
1998/5/8	1.8095	1.9366	1.0093		3.2716	4.1667	1.6713	2.046	1.5936	1.5403	4.2831	2.8182	-0.1667	0.0943	3.6782	1.7107	2.5554	1.8919	0.8892	9.4273	1.1542	3.0691					5.2404											5.5556
1998/5/11	-1.1225	5.6995	-1.8318		-3.4071	-3.8333	1.9178	3.5088	-1.5686	0.8168	-0.8929	-1.061	-5.5092	-2.2149	9.9778	-1.3761	0.0831	-5.305	-1.6949	2.2544	-1.7635	-3.3912					-2.8705											-3.1189
1998/5/12	-1.3245	-3.268	-1.7812		-0.4332	-1.2132	-2.1505	2.3002	-0.996	-2.3148	5.2252	0.4468	0.9717	-0.7229	-5.4435	3.9535	-2.2407	0.056	-0.3448	-2.8346	-0.2112	0					-0.6031											-2.2133
1998/5/13	2.1093	1.1824	0.9499		1.6159	2.9825	0.8242	-0.9467	1.1402	1.7773	7.363	2.3132	-0.5249	0.2427	0.6397	-0.4474	2.1222	0.224	1.7301	3.2415	0.1587	-0.0856					0											1.4403
1998/5/14	-1.9718	-3.005	-1.7964		9.9083	-2.1295	0	-2.1505	-0.6631	-1.0477	-2.8708	3.4783	-2.0229	2.1792	-2.1186	3.3708	-3.325	-2.4022	-1.0204	-2.9827	-0.0528	-0.5141					0.1214											-0.6085
1998/5/15	-0.4789	-0.8606	0.8711		-7.7351	0	-1.9074	-1.5873	0.8678	-0.4706	-4.5977	-2.605	1.7056	-0.5687	0.1082	2.1014	-0.172	2.5758	0.2062	-1.6181	0.5285	1.0336					1.1515											0.7143
1998/5/18	-0.5775	-0.1736	0.0864		0	6.4404	1.3889	0.3722	0.4633	-1.6548	0.6885	1.7256	2.2065	-0.143	0.973	1.4194	3.1008	-4.1295	-0.823	-0.9046	-0.9464	2.8133					0.2397											-1.7224
1998/5/19	-0.3872	-0.7826	-1.6393		-0.6031	-1.8806	0	-1.1125	-0.9223	-0.4808	-2.2222	-2.4597	0.9499	-0.7637	-1.8201	-2.5192	4.5113	0.291	0.2075	3.3195	-1.0085	-2.1559				119.906	2.9289											-1.5464
1998/5/20	-0.8746	1.6652	0		-0.3641	-2.8333	-1.6438	2	-0.266	0	2.0979	0.087	2.8229	2.1645	2.6172	0.0718	-2.3181	-0.3853	-1.0352	-1.2851	0.6434	-2.1186				-7.2701	-0.1161											0
1998/5/21	1.0784	0.7759	-1.0526		-1.3398	0.7719	0.2786	-0.9804	-1.2667	1.4493	-1.3699	2.4327	0.5824	-1.6008	3.0818	-0.7891	5.5646	-2.1277	-0.6974	2.8478	-0.0533	0.6061				2.3828	4.6512											5.6545
1998/5/22	0.582	-0.1711	0.5319		-1.0494	-0.4255	3.4722	0.7426	0.5402	1.9048	1.9097	2.4597	-2.5641	0.2871	0.7216	1.2292	1.3953	-1.1858	0.9129	9.3354	-1.1194	2.0654				-1.1261	0.0556											7.2349
1998/5/25	-0.8679	2.2279	1.8519		-2.4953	-0.3419	2.5503	2.457	-0.9402	0.7009	5.6218	4.2219	0.9338	-1.5267	3.3777	-1.4286	-1.0703	-2.3333	2.1573	1.7366	0.8625	1.1804				-2.202	-0.2221											2.3105
1998/5/26	-0.3891	4.6102	-2.5108		0.8957	-0.8576	-0.9162	-0.4796	0	-0.9281	0	1.5091	-3.2801	-0.2907	0.495	-0.942	-2.7048	3.1399	-1.3624	-3.6273	-0.5879	-1.4167				3.028	-3.172											-1.4453
1998/5/27	-0.293	0.5609	0.8881		-0.6341	0.7785	1.321	5.7831	-0.8136	-0.2342	-0.6452	9.0767	0.8696	0.5831	-1.3793	1.7557	1.668	0.0662	1.174	1.4022	0.6989	0				-2.4115	3.1609											4.8579
1998/5/28	0	3.9841	-1.0563		0.0638	-0.8584	-2.086	-2.7335	-1.162	-1.4085	-3.4091	-0.7174	-1.7241	0.6763	0.8991	-0.4313	-3.125	0.2646	2.4573	-0.0728	-0.8009	3.973				-1.6988	-1.727											-2.972
1998/5/29	3.0362	3.295	1.6014		-0.9566	3.0303	-1.3316	-1.2881	1.7289	1.7857	0	-2.6012	3.4211	0.3839	8.8119	2.5271	3.7097	-1.715	2.1985	1.2382	0.3767	-0.2439				1.6496	1.7574											-0.4505
1998/6/1	-2.1863	3.0415	0.8757		-0.9659	0.8403	1.4845	0.949	-0.4079	2.807	-1.0084	-2.5223	2.0356	2.6769	4.2766	2.6761	0.2333	-0.6711	-1.4993	4.7482	1.8231	0.326				-0.3864	6.1281											1.3575
1998/6/2	0.7775	-3.7437	2.3438		1.3004	-2.25	-0.266	0.47	-0.7509	-2.2753	1.0187	0	-1.5794	-0.6983	-3.1414	-1.7833	3.1808	3.0405	-0.1985	-2.4725	1.0005	-1.7059				0.2327	0.9449											1.6964
1998/6/3	-1.2536	0.374	-1.866		-1.4121	1.705	4.1333	2.3392	0.3439	1.2806	0.3361	0.6088	3.8007	-1.5002	7.1171	-1.3966	3.5338	-0.9836	0.4642	0.7042	-1.877	1.405				3.4056	2.9121											4.1264
1998/6/4	-1.1719	-3.2042	-1.7286		-2.474	4.5264	1.2804	2.4	-1.1652	-2.4138	-2.5126	-3.2526	1.6273	-1.4755	0.0841	0.1416	-3.9942	-0.9934	-0.9901	-4.1958	-2.1254	-1.5485				0	-3.9414											-1.0118
1998/6/5	0.4941	-2.0015	0.7036		3.0708	-1.9246	-2.1492	-2.567	2.2191	-1.0601	-2.4055	-2.5801	-2.562	1.8841	-3.6134	-1.9802	-3.5552	0	0.3333	-1.6788	0.3257	-1.4073				0.2246	-1.9989											-1.448
1998/6/8	-0.6883	-0.5499	-1.5721		-2.2021	4.3336	3.4884	-2.4055	4.1384	0	-5.2817	0.4013	-2.9581	-0.3793	-2.9643	0.5772	0.3137	3.5452	2.0598	-2.7468	-1.0823	-1.1755				-2.1658	1.4493											1.9015
1998/6/9	-2.6733	-3.4755	-4.0816		-2.649	-4.3103	-2.6217	-5.0469	-2.0195	-3.8095	-4.461	-3.5172	-2.1169	1.0947	-6.7385	-4.0172	-3.362	-3.6176	-2.7995	-0.916	-2.7352	-0.9346				-3.7405	-3.3862											-4.8346
1998/6/10	0.8138	-0.982	-0.8326		1.7007	2.1294	-1.1538	-2.3486	0.0665	0.8663	1.3619	-1.9884	0	3.6723	-0.4817	-1.2706	-2.8317	1.8767	-0.6698	-2.0031	0.3937	0.2573				1.4274	-0.2738											-0.8021
1998/6/11	-2.9263	-1.9008	-1.7724		0	-3.2879	-4.1505	-1.6456	-2.8571	-2.6994	-2.4952	2.6205	-4.2388	-1.8619	1.3553	-1.2112	-5.2456	0.9211	0.0674	0.9434	-1.7367	-2.5663				-1.6419	-1.5925											-4.6721
1998/6/12	2.8067	4.8863	2.3742		4.6823	4.7264	4.1949	3.861	1.71	2.2699	5.9055	2.8007	2.8907	2.6839	2.6743	2.1456	7.9086	0.5215	1.0782	2.648	1.8244	2.5461				3.2591	2.9018											6.3148
1998/6/15	-3.2356	-2.9719	-3.154		-2.0447	-2.0586	-0.7792	-2.7261	-2.8917	-3.3292	-3.9033	-3.0449	-2.8973	0.4507	-1.8605	-2.8507	-4.316	-2.7886	-0.0667	-3.7936	-1.8477	-2.8253				-2.4634	-2.3861											-0.5319
1998/6/16	-4.0752	-0.0828	-1.5326		-0.848	-1.6977	-1.8325	-2.4204	-2.4816	1.6582	-0.5803	-1.6529	2.17	-3.9928	2.3697	-3.2432	0.6809	-1.6011	-1.0007	-2.1293	-1.8254	-1.3216	906			-3.3149	-2.7778											0.2674
1998/6/17	0	-0.2486	0.6809		-0.4936	-1.3158	0.1333	0.2611	-1.0368	-2.0075	0.9728	0.1681	-1.9469	0.1402	-2.4074	0.5587	-0.6762	-2.3729	-0.5391	-1.2893	-1.104	-0.5357	-4.3738			-1.8776	0.9143											-1.3333
1998/6/18	0.7625	1.412	2.8019		-0.1984	1.0833	5.1931	0.2604	-0.7619	0	1.9268	1.9295	1.2635	-0.0467	6.2619	1.8254	2.5532	1.0417	0.271	1.8776	2.1152	2.4237	3.3264			4.7421	4.9264											2.3423
1998/6/19	5.9459	3.1941	0.4699		3.5785	2.061	3.1646	1.2987	1.1516	3.7132	1.3233	3.4568	0.3565	1.774	0.4464	0.7794	0.4149	2.3368	1.9595	1.7628	3.7399	0.8764	8.3501			2.0651	-0.4317											2.1127
1998/6/22	-3.4694	1.4286	0.5613		0	-1.1309	5.6442	-1.6667	-1.4231	-1.9753	-2.4254	0.8751	0.2664	0.9174	0.9778	-1.3148	2.6446	6.5144	0.9278	-2.0472	0.0555	0.4344	-0.0929			-0.3113	1.084											1.4655
1998/6/23	-1.6913	-3.2081	-1.7674		2.5912	3.8399	-1.626	0.7823	-2.5024	0.3778	5.1625	-0.8675	0	2.0909	-1.8486	-0.5486	-2.2544	2.5851	1.3789	-0.3215	-0.7761	0.346	4.461			2.1077	1.1796											-1.5293
1998/6/24	0.4301	0.1617	1.0417		1.8709	4.406	-0.5903	-1.5524	2.6654	-1.3802	5.4545	0.716	0.5314	-0.3562	0.9865	-1.182	-1.1532	1.0449	0.3238	-1.4516	-1.1173	-1.0345	-1.5125			-1.682	-0.212											-1.8119
1998/6/25	-1.606	-2.5827	-2.9991		-2.8466	-2.0347	-2.4941	-2.4967	-1.0577	-1.3995	-2.4138	-2.1327	-0.7048	-3.8874	-5.2398	-0.1595	-2.5	-3.528	-2.4532	-3.928	-1.1864	-1.5679	-1.2647			-1.944	-0.6373											-2.3726
1998/6/26	0.9793	-0.8285	-0.2899		1.8904	-1.6923	-0.3654	0	-0.7775	1.0323	1.5901	-0.2421	-0.2662	0.1395	-1.687	1.8371	-1.453	-0.5044	-0.3971	1.7888	-0.0572	-0.9735	-3.0192			0.5551	-2.7258											-1.5302
1998/6/29	-0.3233	-2.5063	-2.2287		-3.8033	0.3912	-2.2005	-4.1779	-1.9589	-2.8097	-3.4783	-5.8253	-4.3594	-2.2748	-4.0991	-2.8235	-1.8213	-1.8378	-2.5249	-3.8494	-2.746	-2.4129	-4.5283			2.5237	-1.8681											-2.011
1998/6/30	-2.2703	-3.3419	-0.5946		-1.6393	-2.5721	-1.5	-0.1406	-2.4975	-1.0512	1.982	1.0309	-2.3256	-3.0879	-4.0755	-3.1477	2.0318	-0.9038	-0.7498	0	1.1176	1.0073	0.5929			-1.3846	-1.4558											-3.1716
1998/7/1	-1.5487	-0.9752	0.2991		-2.2549	-3.36	-1.0152	-0.8451	-0.6148	-0.664	0.7067	-1.1224	-1.8095	-0.2451	-0.5181	-1.25	-1.645	-2.0847	-0.6868	-6.1793	-1.687	-0.272	-1.9646			-1.5601	2.8409											-2.3121
1998/7/2	0.3371	0.1791	8.5487		-1.2036	1.2417	3.2051	0.142	-0.5155	0	6.1404	0.8256	0.388	-0.1474	2.6042	1.0213	2.5528	-1.9295	-0.4841	5.7514	0.1183	0.3636	3.006			0.6339	5.0276											2.5641
1998/7/3	3.1355	2.1448	-2.2894		-1.3198	-1.2265	-2.8571	0.1418	2.3834	0.2674	-2.1488	-2.2518	-2.8986	0.3445	1.0152	1.4322	0.1717	1.4925	-0.278	4.2982	1.7139	3.2609	-1.9455			-1.5748	3.6823											-0.9615
1998/7/6	-2.7144	0	-1.4058		1.1317	-1.3245	-2.4297	-2.8329	-2.7328	-1.4667	2.5338	-2.0942	-3.0846	-2.5012	-4.0201	-1.9103	0.5998	-3.6765	-1.8815	-3.7006	-3.0215	-3.3333	-4.4643			-2.48	-0.0507											-4.8544
1998/7/7	0.4464	0.4464	-0.3802		1.2208	-2.6846	0.6553	1.895	-0.6243	-0.406	-0.4942	2.6738	2.5667	-0.4527	0.1047	0	0.3407	0.6246	0.7812	2.5328	1.1983	0.726	0.4154			5.8244	0.6091											3.7755
1998/7/8	0.4444	-0.4444	-0.3817		-2.1106	1.3793	0.651	2.0029	0.8377	1.9022	0.4967	0.8333	0	1.6675	-0.523	0.5927	6.1121	1.3793	0.2819	-0.3407	-1.717	0.1802	0.8273			0.6202	0.8577											0
1998/7/9	-0.2212	0.8036	-0.5747		0.308	0.7653	1.0349	1.9635	-0.8307	0.5333	-0.659	-1.9628	-0.5005	0.5964	1.0515	1.1785	1.04	-0.6122	1.3352	0.5128	0.9036	2.8777	-0.9231			1.772	2.5013											0.6883
1998/7/10	0.8869	1.5943	1.1561		1.8424	2.4473	2.5608	1.6506	0.733	1.061	-1.3267	3.372	2.0121	2.2727	3.538	0.9983	-0.8709	6.4339	2.2885	2.1259	1.791	0.5245	3.1056			1.2112	2.245											2.9297
1998/7/13	-1.5385	-1.4821	-1.5238		-1.005	-1.9769	0.3745	-0.6766	-1.0395	-1.0499	6.5546	1.7329	-1.3807	1.3527	-1.005	-2.3064	-1.1981	-0.9646	-1.6949	3.3306	-2.346	0.4348	-2.9116			1.6455	0.0955											-1.8975
1998/7/14	0.1116	0.7965	-1.7408		-1.3198	-1.4286	-2.7363	-3.2698	0.5252	-0.2653	-8.3596	-1.9038	-0.4	-3.4348	-2.4365	-0.3373	0.8084	-4.4805	-1.8621	-3.6261	3.003	-2.3377	0.3102			-4.8565	-0.8107											-2.5145
1998/7/15	-0.5574	-1.2291	-0.1969		0.4115	-0.5115	-1.5345	-0.2817	0.8359	-0.5319	-1.3769	0.1021	2.6104	-0.9654	-0.7284	-0.1692	4.0898	0	-1.4055	-1.087	-0.8746	0.3546	3.0928			0.5414	-1.1538											-0.2976
1998/7/16	-2.4664	-2.0444	-0.6903		1.2295	-2.2279	-1.4286	-1.2712	-1.3472	-1.6043	0.349	2.1429	2.544	-0.9749	-3.2495	-1.2712	-2.1572	-0.068	-1.6393	-1.6906	-0.8824	-1.0601	1.1			0	0.1946											-0.8955
1998/7/17	-1.8391	-3.0853	-0.6951		2.834	0.2629	-2.3495	0	-1.1555	-0.2717	2.4348	1.7982	-3.2443	-1.8653	0.1083	-3.7768	-0.8661	-1.6327	-2.8986	-1.8057	-1.9585	-0.9821	-3.2641			-3.8462	0											-0.8032
1998/7/20	-4.918	-3.1835	-2.6		0.2953	-5.8566	-4.0602	-1.7167	-3.4006	-2.861	2.3769	-2.2571	-3.4517	-0.792	-4.5455	-4.9955	-3.2566	-5.5325	-2.6119	-2.8021	-1.5133	-3.6069	-1.1247			0.88	0.2427											-5.7692
1998/7/21	5.0493	3.4816	3.2854		-1.7664	3.3426	1.5674	3.3479	2.5303	1.683	-2.3217	0.7028	5.3115	-2.2352	2.7211	4.6948	-1.5599	3.6603	3.5249	2.4324	2.1512	1.4032	1.5512			0.793	1.8402											2.1482
1998/7/22	-3.1653	-2.8037	-1.0934		-2.0979	-3.7736	1.6975	6.9014	-2.3605	-1.5172	4.2445	0.6979	-2.2308	-2.5585	-0.6623	-2.3318	-1.1676	-3.1073	-2.6647	-2.7265	-2.6474	-1.3838	-2.0367			-1.8883	0.2378											-2.4185
1998/7/23	0.3632	1.6346	0.6098		0.7143	2.0542	1.9727	1.3175	0.7692	2.2409	1.3029	-0.9901	0.496	1.7877	-0.7778	0.0918	-0.4219	1.0933	0.8365	2.8029	1.1125	1.9645	0.8316			2.6464	-0.3795											2.694
1998/7/24	1.5682	2.0814	1.9192		1.1145	2.0128	0.5952	0.6502	1.8539	1.2329	2.8939	-1.2	-1.0859	1.427	6.271	1.2844	1.2712	0.6489	1.6591	2.8144	1.467	1.1009	0.8247			1.4844	-2.6667											3.4627
1998/7/27	-1.5439	-1.2975	-1.0902		-0.8016	-2.7803	-1.1834	1.4212	1.1777	-1.4885	2.9687	3.0364	2.7944	-1.0281	0.3161	-1.9022	-3.7657	-2.2206	-2.819	-3.7639	2.3494	0	-2.6585			-0.6928	-4.5988											-1.3185
1998/7/28	3.4982	1.4085	0.2004		-0.404	0.1845	0.1497	0	0.3175	1.7857	-1.214	-2.3576	4.0777	-1.1482	-1.0504	1.0157	1.5652	-0.9524	0.916	1.3333	-0.824	-7.5318	-2.3109			-1.938	0.1538											-2.0555
1998/7/29	4.3124	1.2963	-1		-0.6085	-0.6446	3.139	-3.3121	1.1603	0.2699	-4.6083	-2.3139	-0.3731	0.4425	-3.0786	1.9196	-1.5411	-0.6657	2.2693	-1.9298	-0.2967	7.262	0.5376			0.3162	-3.3282											0.1049
1998/7/30	-1.676	-1.1883	-0.7071		1.0204	-0.9268	0.7246	4.8748	-1.4599	-1.3459	0.8052	1.4418	1.5918	0.6608	2.4096	-1.8834	-1.7391	0.5212	1.0355	-0.7156	-1.9048	-2.0128	-2.7807			-1.2608	2.4894											0.1048
1998/7/31	-0.3409	-0.0925	-0.5086		3.3333	-0.6548	1.295	2.6382	0.3175	0	3.8339	-0.4061	-0.0922	1.3129	0.107	-0.6399	1.5929	-1.3333	-0.2196	2.7027	2.0631	-0.1867	0.22			-0.2394	0.9302											0
1998/8/3	-2.1665	-2.037	0.2045		-2.4438	-2.5424	-0.9943	-1.4688	-2.1097	-0.6821	-2.4615	0.7136	-2.6753	-1.9978	-0.5342	-1.3799	-2.1777	-1.952	-1.5407	-2.6316	-2.3781	-1.8709	-2.5247			-0.4	-3.0722											-3.2461
1998/8/4	-1.1655	-0.9452	-1.0204		-1.002	-1.5459	-1.8651	1.7391	-0.7543	-1.0989	-2.3659	2.0243	2.0853	-0.8264	-2.0408	-1.0261	-3.1167	0.2297	-0.8197	0	-1.218	-2.3832	0.9009			-1.4458	0.4754											-1.8398
1998/8/5	3.184	2.0992	1.0309		2.1255	2.0608	1.462	0	0.5429	1.5278	1.7771	3.1746	0.2786	0.3333	1.4254	1.0368	1.2868	2.7502	1.4275	0.7207	0.4316	1.2303	2.0089			1.3855	0.7886											1.323
1998/8/6	-2.9714	-1.7757	-1.9388		0.7929	-1.7308	-2.0173	-1.0989	-0.6479	-0.8208	-1.746	-1.7308	-1.2963	1.3289	-1.7297	-1.3993	-1.3612	-0.7435	-1.4815	-3.0411	-0.4911	-2.6042	-3.1729			-2.492	-0.8868											-1.741
1998/8/7	-1.8846	-2.3787	-4.1623		-4.8181	-0.4892	-3.0882	-4.4444	-3.0435	-2.2069	-4.685	1.3699	-1.6886	-3.2787	-3.6304	-3.122	-3.4039	-0.2996	0.7519	-3.321	-1.1721	-3.9216	-1.9209			-3.9571	-2.1053											-3.2115
1998/8/10	1.9208	0	-4.7774		-7.5413	-3.9331	-3.0349	1.6796	-2.8027	-4.0903	1.5254	-0.4826	-4.2939	-4.0113	-4.3379	-4.1016	-4.6667	-4.583	-1.8657	-5.1527	-4.3071	-5.0093	-4.9539			-6.6094	-4.7312											-6.4073
1998/8/11	-0.4711	-3.9961	-0.3421		-1.676	-2.4565	-1.252	-4.4473	-1.4994	-1.7647	-3.8397	-3.7827	1.3958	-4.1789	-2.148	-3.7678	0.2997	-5.748	-1.673	-0.6036	-4.7619	-1.5625	-2.1818			-3.0331	-0.0564											-2.8117
1998/8/12	-2.8402	-5.5838	-4.5767		-3.1818	-3.6726	-2.2187	1.3298	-3.1616	-3.1437	2.6042	-2.621	-2.2616	-0.6757	-1.2195	-5.8201	-0.3984	0.6683	-3.2483	-2.834	-3.8356	-0.1984	-1.6109			-1.2322	-0.734											-2.7673
1998/8/13	0.8526	0.8602	0.4796		1.1737	1.1983	2.107	0	-0.1209	0.6182	-0.3384	1.7598	1.1066	0.9895	1.2346	3.3708	0.7	1.4938	0.7994	1.4583	1.3533	1.3917	0.7557			0.3839	0.6257											2.0699
1998/8/14	-4.4686	-4.5842	-5.0119		-6.1485	2.0452	1.5873	-3.5433	-2.9056	-5.53	-4.9236	-4.883	-4.9751	-7.5321	-5.4878	-4.8913	-4.568	-4.3336	-3.1721	-6.0575	-3.0921	-3.5294	-6			-8.6998	-2.7699											-5.7034
1998/8/17	-9.9874	-9.9441	-9.799		-10.0124	-9.2827	-9.6875	-9.932	-9.8504	-9.9187	-9.1071	-10.0535	-10.3665	-10.4636	-9.9355	-9.9429	-9.9896	-5.812	-8.8452	-9.9454	-10.0073	-9.9593	-10.1064			-6.911	-9.4767											-9.8118
1998/8/18	-4.4944	-4.4665	-3.7604		-4.3956	-1.1628	0.346	-1.5106	3.0429	-2.8881	1.7682	-3.6861	-0.7009	-0.1479	-4.8711	-6.9797	-6.0116	1.1797	-1.168	-3.7621	-4.029	-6.3205	0			0.6749	0.7707											-3.1297
1998/8/19	5.5882	7.1429	9.8408		8.477	4.8235	6.3793	7.5709	9.7987	6.1338	5.9846	4.9383	7.0588	4.8148	6.1747	8.5948	5.7811	5.9193	5.2727	7.6923	7.8086	8.1928	9.4675			7.2626	7.8394											7.6923
1998/8/20	3.4819	4.3636	4.0843		5.8278	3.2548	2.269	2.7859	7.9462	6.4799	1.275	5.8824	-1.5385	3.8869	4.6809	3.5176	5.3488	0.0847	2.5907	4.918	9.1121	5.7906	3.6486			3.2292	4.4917											7.8571
1998/8/21	3.9031	3.9489	-0.1266		5.3817	0.3261	1.4263	1.1412	9.966	-0.3289	-0.8993	1.5556	0.7812	0.4082	0.271	2.5485	1.2141	1.4382	2.1044	1.4509	-1.142	0.2105	0.5215			2.7245	1.1878											0.1325
1998/8/24	-1.6839	-1.676	0.6337		2.2565	-1.1918	-2.1875	-1.4104	-2.1627	-1.4851	1.8149	0.1094	0.7752	-1.2195	0	-1.1834	-0.1091	-2.0851	-0.8244	-0.7701	3.6101	3.5714	3.8911			0.0982	-2.18											0.7937
1998/8/25	-2.3715	-0.5682	-1.2594		2.2067	-1.2061	-1.278	4.4349	-1.8947	-0.335	0.1783	0.6557	-0.3297	0	-0.8108	-1.7964	-1.31	-1.6184	0.4156	-0.2217	-1.8118	5.8824	0.2497			-1.6683	-0.0571											-1.0499
1998/8/26	-0.9447	-1.2571	-2.2959		-3.0682	-1.5538	-1.2945	-1.9178	-1.2876	1.5126	-3.7367	-0.3257	1.1025	-4.4582	3.5422	0.3659	7.6327	2.3377	-1.3245	4	2.5641	-3.0651	-3.9851			-0.2994	-0.1144											-1.7241
1998/8/27	-2.9973	-3.2407	-3.9164		-0.5862	-2.1421	-2.459	-2.933	-3.587	-3.9735	-2.9575	-0.3268	-2.072	-0.0718	-2.6316	-2.9162	-3.6999	-9.9831	1.0067	-2.4573	-0.25	-4.1502	-2.7237			-1.4014	-2.6903											-3.5088
1998/8/28	-0.7022	-1.3158	-0.2717		-0.4717	-0.3456	-0.6723	-1.0072	-1.3529	-1.5517	-0.7619	0.8743	-0.6682	5.1724	-2.7027	-2.0025	-3.5219	-6.203	-1.1628	-2.9573	-3.3417	-1.2371	3.2			-1.1168	-1.0588											-1.2587
1998/8/31	1.4144	3.0303	1.3624		1.4218	1.3873	1.692	2.7616	7.4286	1.5762	3.071	1.7335	0	6.7623	1.25	1.4049	1.2168	0.9018	1.0924	1.9187	-0.9507	8.142	6.0724			1.4374	0.0595											3.2578
1998/9/1	-0.5579	-1.2941	-1.3441		1.1682	2.1665	-0.3328	-1.6973	-1.2766	0.1724	-1.676	4.7923	0.1121	-3.3269	-1.5089	1.5113	0.1093	-4.4687	-0.4988	-1.2182	-3.3159	-0.9653	-3.0451			1.1134	-1.9014											-0.9602
1998/9/2	-1.122	0.3576	-0.9537		-0.2309	4.3527	-1.8364	-1.4388	0.8621	-1.5491	-1.7045	1.5244	-1.2318	-1.0589	-1.3928	-1.6129	1.31	-1.1435	0.5013	-0.6726	0.0903	-2.924	0.5025			0	-0.6057											0
1998/9/3	0.7092	0.9501	0		2.3148	-0.5348	1.1905	1.3139	-0.2137	0.8741	1.9268	0.5005	6.9161	3.0769	2.4011	0.5044	3.125	7.0452	1.995	1.693	0.8115	0.4016	1.75			0.7709	1.8891											4.4321
1998/9/4	2.1127	2	3.0261		1.81	0.2151	1.6807	0.4323	0.8565	2.253	0.9452	0.3984	0.5302	-0.5191	4.9655	2.7604	0.1045	1.1788	0.8965	3.4406	1.8784	0.4	0			1.8579	2.0335											1.5915
1998/9/7	0.5517	2.8835	2.1362		3.5556	6.2232	2.314	4.0172	0.8493	2.2034	2.4345	2.1825	2.1097	-0.1957	3.548	8.7912	2.714	0.2913	0.4847	8.9056	3.5996	2.1912	4.1769			1.9313	0.7034											6.0052
1998/9/8	-0.9602	-1.6816	-1.0458		-2.897	-0.5051	-2.7464	0.8276	0.3158	-2.3217	-1.2797	-1.8447	-1.8595	-0.9804	-0.3807	-3.367	-2.0325	4.8403	0	-2.7586	-1.6949	2.924	-2.5943			-1.2632	-0.6403											-0.2463
1998/9/9	0.277	2.6226	3.0383		2.2099	2.5381	1.495	1.9152	-0.2099	2.3769	1.1111	1.7804	2.4211	2.1782	7.6433	1.0453	2.5934	1.662	-0.2412	3.2421	1.6379	2.0833	2.0581			1.5991	1.5817											1.358
1998/9/10	3.0387	5.2222	2.3077		1.4054	0.9901	1.964	-0.2685	1.7876	1.4925	0.7326	1.7493	0.3083	1.6796	-0.5917	3.4483	2.3256	0.4541	3.1426	1.3739	1.7812	0.3711	0.949			7.5551	2.3645											0.8526
1998/9/11	-0.8043	2.6399	0.5013		-1.3859	0.5882	3.3708	-0.4038	-1.8595	-1.1438	-0.9091	3.8204	3.6885	1.2071	0.119	0.6667	-0.1976	-0.5425	-0.625	1.3553	0.4167	2.9575	0.3525			2.7317	0											-1.57
1998/9/14	0.9459	4.9383	3.2419		2.1622	1.9493	2.1739	5.1351	0.5263	2.4793	2.3853	0.46	0.1976	2.9504	2.2592	1.3245	4.0594	5.1818	0.7862	1.7192	3.3195	5.7451	1.7564			2.849	3.0986											1.227
1998/9/15	1.7403	-2.8431	-1.2077		-2.5397	-3.6329	-2.2796	-1.2853	-1.3613	-1.4516	-1.4337	-2.4725	0	-3.5976	-4.6512	-1.4161	-1.9981	0	-0.078	-3.662	-1.2851	-3.2258	-3.107	106.3655		-3.7858	0.5464											-0.6061
1998/9/16	6.7105	0.3027	1.2225		0.8686	1.1905	1.0886	2.2135	-1.2739	1.964	-0.9091	6.6667	4.142	-0.9488	3.0488	-1.547	-0.4854	-0.2593	0.3123	0.6823	-1.546	1.7544	3.2067	10.0498		2.6871	0.2717											1.2195
1998/9/17	1.7263	0.503	-1.9324		-3.1216	-3.4314	-2.9231	-4.4586	-0.2151	-1.4446	-1.4679	-0.9683	-2.4621	-3.0651	-1.7751	-0.8979	-1.4634	-2.4263	1.0895	-2.7106	-0.9091	-2.4138	-1.0357	-1.4467		-4.5794	-1.626											-2.2892
1998/9/18	-2.1818	-4.6046	-1.4778		3.7778	-2.335	-2.0602	-1.8667	-2.9095	-2.1173	1.8622	-3.0222	-2.7184	-3.1621	-3.3735	-3.2843	-3.9604	-4.7069	0.2309	-3.3831	-3.3361	-1.0601	-4.4186	-5.5963		-1.0774	-1.3223											-4.0691
1998/9/21	-1.6109	0.9444	0.25		6.2099	1.4553	0.9709	2.3098	-0.333	1.1647	4.2048	2.7498	1.3972	1.9048	4.3641	1.9906	1.9588	5.3122	2.8418	2.2657	1.6393	1.25	2.0681	3.1098		1.3861	0.4517											1.5424
1998/9/22	-1.7632	-0.6237	-0.2494		-0.6048	3.8934	-1.2821	-1.5936	0.1114	-0.4934	-2.2807	-1.6949	-1.6732	1.4019	1.5532	-2.8703	-0.4044	7.9646	-0.224	-1.9134	-1.1036	-1.2346	2.503	-2.1678		0.5859	-2.9676											-1.6456
1998/9/23	3.5897	1.7782	1.75		0.8114	1.4793	0	1.7544	0.6674	0.1653	-1.9749	1.1797	1.6016	0.3292	3.7647	1.8913	4.0609	-2.623	-0.8234	3.2854	-0.0858	2.3214	-0.1163	2.4085		-0.9709	4.7266											3.2175
1998/9/24	-3.0941	-2.261	-3.0713		-1.6097	-0.9718	-1.2987	-0.6631	-2.2099	-3.4653	-2.7473	-3.5874	-0.7882	-2.231	-4.7619	-2.6682	0.1951	-1.2626	-0.7547	-0.497	-2.6632	-2.2688	-4.5402	0.7526		-3.0392	0.177											-2.7431
1998/9/25	-0.3831	1.8927	0.8872		-0.7157	1.1776	1.3158	8.4112	1.1299	1.0256	1.3183	1.5814	3.0785	6.3758	2.381	0.8343	6.1344	1.023	-1.0646	1.3986	1.5004	-0.1786	1.2195	-0.1867		6.6734	-0.0883											0.7692
1998/9/28	-0.641	-0.3096	1.5075		-0.5149	1.2609	-0.1623	-0.1232	-0.2235	1.5228	-1.3011	2.381	2.7938	-1.1356	0.5814	4.9645	1.6514	-0.0844	-1.3836	0	1.8261	0.7156	1.2048	4.2095		0.9479	-0.6189											1.145
1998/9/29	0.6452	0.4141	4.0842		-1.0352	-2.0115	-0.6504	0.8631	-0.6719	-0.5	0.3766	-1.61	1.2184	-0.2553	2.3121	-1.464	0.4513	-1.6892	0.5456	-0.3941	-1.1956	1.9538	1.9048	-2.2442		-1.9718	-0.8007											1.6352
1998/9/30	-0.1282	1.8557	1.9025		2.0921	0.5865	1.964	4.6455	0.451	1.34	1.3133	1.7273	-0.0926	1.0877	0.904	-0.3429	0.8086	0.945	0.4651	1.1869	0.2593	-0.6969	4.2056	-0.4591		1.341	0.4484											0.1238
1998/10/5	-1.6688	-1.5182	2.4504		-2.1516	5.345	2.4077	2.4533	-1.1223	-1.157	2.4074	5.4513	-0.8341	0.1266	1.1198	-1.0321	0.6239	5.5319	0.3086	2.737	1.3793	3.5088	2.9148	-2.214		-1.6068	-1.9643											-2.4722
1998/10/6	-2.3499	-1.3361	-4.328		-3.0366	-1.1993	-3.7618	-3.7628	-1.2486	-2.8428	-3.255	-1.1864	0.4673	-2.4652	3.9867	-2.6651	-4.3401	-0.1613	2.6154	-2.9496	-2.381	-1.3559	-3.4858	-2.1698		-1.9212	-4.0984											-2.4081
1998/10/7	-1.8717	-2.2917	0.5952		-0.8639	1.774	0	-1.5403	-0.8046	0	-1.8692	-1.2007	-0.3721	-0.5833	-0.426	-1.3095	-1.5741	-0.8885	2.099	-1.4706	-0.784	-2.4055	-0.9029	-1.7358		-0.5877	-0.095											-0.9091
1998/10/8	1.9074	1.4925	2.1302		1.5251	4.0367	0.8143	3.1288	0.2317	1.5491	1.7143	3.6458	-0.0934	2.4772	4.9198	0.965	2.0696	4.238	1.1747	2.1891	0.439	1.2324	1.9362	0.4907		0.8867	1.3308											2.228
1998/10/9	-1.0695	0.2101	-1.5064		-0.8584	-0.3527	-0.1616	0.3501	0.9249	0	-0.7491	3.6851	-1.8692	-0.2545	1.3252	-0.4779	4.7005	0	-1.6691	-0.6816	4.1084	0	-0.5587	-0.6836		-0.3906	0.6567											-0.8974
1998/10/12	-1.3514	0.6289	-0.1176		0.6494	0.4425	-0.8091	2.7907	-2.1764	0.678	0	-1.8578	-0.4762	-1.2117	0.503	-0.4802	1.3204	-2.2674	-1.107	2.8431	8.7322	1.0435	1.3483	-1.6716		0.098	-0.8388											-0.9056
1998/10/13	0.6849	1.5625	0.3534		1.1828	1.5859	-0.1631	-0.7919	0	0.5051	-0.7547	-0.6584	-0.8612	1.3557	-3.7037	1.3269	-1.6507	0.88	-0.2985	1.7159	2.3166	1.5491	1.7738	3.1		0.5877	1.3158											1.436
1998/10/14	1.2245	-1.2308	-0.8216		-1.4878	2.7754	-0.4902	0.4561	-0.9368	1.8425	0.7605	-1.1599	3.668	3.8217	-2.079	3.5714	-0.7951	-1.3481	-1.0479	3.0928	0.5283	3.3898	1.7429	-0.097		-0.779	3.8033											-1.5444
1998/10/15	-0.5376	1.7653	0.9467		0.1079	-0.7595	0.1642	-0.227	0	-1.8092	-1.5094	0.5029	2.2346	4.1718	0	-1.4943	1.87	0.8039	2.118	2.3636	-0.5255	4.7541	-0.6424	0		3.2385	6.8811											1.9608
1998/10/16	0.2703	1.9388	2.5791		0.6466	-2.0408	0.6557	6.0296	1.0638	0.5025	3.8314	0.0834	0	-1.8846	3.5032	1.9837	0.8741	0.9569	-0.8148	-0.7993	4.6038	0.4695	0.2155	1.4563		-0.8555	-2.1739											4.8718
1998/10/19	-0.1348	1.4014	1.4857		3.6403	0.0868	-0.3257	1.073	-0.4678	1.3333	-0.369	-0.1667	6.3752	1.6807	2.4615	1.2586	2.253	3.3175	1.419	1.6115	0.1443	2.8037	1.5054	0.2871		3.164	0											2.8117
1998/10/20	-0.9447	-3.2577	-3.7162		-2.686	2.0815	-0.9804	0.3185	-1.4101	-1.9737	-2.4074	-1.586	3.6815	-1.3577	-3.003	-2.0339	-1.4407	0.9174	-1.1782	-2.8194	-2.8818	-2.1212	-0.9534	-2.1947		1.2082	1.9658											-2.7348
1998/10/21	-3.1335	-3.5714	-5.9649		-4.1401	-4.2481	-3.7954	-4.8677	-2.3838	-4.3624	-2.4668	-4.1561	-1.569	-4.249	-5.0568	-4.2676	-2.3216	-4.697	-3.9493	-3.7171	-5.1187	-4.644	-5.0267	-2.439		-5.6933	-3.8558											-4.6455
1998/10/22	-0.2813	1.5873	1.6169		1.5504	1.0648	-0.3431	3.2258	-0.8547	-0.7018	0	2.1239	2.6007	1.375	1.1957	0.7229	2.3768	-0.9539	0.0776	0.6591	3.1274	3.7338	0.3378	0.1		1.3632	1.0462											2.5641
1998/10/23	0.4231	-1.4583	-0.4896		-1.9629	-1.1414	-0.5164	-2.694	0.9852	0.1767	-0.5837	2.4263	3.843	-0.2466	-2.2556	-1.0766	-2.1496	-2.1669	-0.3101	-0.2806	-2.1228	-2.1909	-1.5713	-1.1988		-1.3449	0.4314											-1.875
1998/10/26	-2.5281	-1.6913	-2.829		0.1112	-0.9769	-1.7301	-0.5537	-2.439	-2.6455	-0.9785	0.5922	-2.3622	0.7417	0	-2.0556	-0.8787	-0.8203	-0.6221	-0.2814	-1.9365	-1.92	-1.2543	0.1011		7.7897	0.4296											-0.7643
1998/10/27	-0.7205	2.4731	0.7595		0.1111	2.5112	-0.1761	-0.3341	0.75	0.3623	1.1858	-1.5139	2.0161	1.7791	0.1099	0.9877	2.6596	0.6617	-0.626	0.1881	3.9494	1.7945	3.6952	5.9596		-0.1807	1.6253											6.1617
1998/10/28	1.4514	0.6296	1.005		4.8835	1.9248	1.4109	3.9106	1.3648	0.1805	1.5625	4.7822	2.7668	1.2658	8.2327	2.5672	3.7133	2.4651	2.2047	6.5728	1.0638	2.7244	2.3385	-0.3813		2.0814	-1.5993											0.3628
1998/10/29	0	-1.3556	0.1244		-1.4815	-0.4292	0	-2.5806	-0.8568	1.6216	-0.9615	-1.467	-1.7692	-0.9524	-2.4341	-0.1192	-2.4979	1.2831	-2.1572	-3.8767	-0.6767	6.0842	-1.5234	2.0096		2.2163	2.8229											6.747
1998/10/30	0.5722	2.6427	1.7391		2.1482	-1.0345	0.1739	-2.3179	0.9877	0.5319	0.9709	-1.9851	-0.8614	-0.8413	-2.9106	-0.4773	-0.0854	-3.4046	1.5748	0.3666	-2.3467	-4.1176	3.3149	-2.439		-2.6886	-0.1664											-1.1287
1998/11/2	-1.2802	9.9897	3.1746		3.3649	-1.3937	-1.7361	0.678	-1.1002	-0.3527	1.5385	-0.0844	-1.1058	4.4848	3.3191	4.7962	1.5385	1.5574	2.7907	2.0091	-0.5426	1.227	2.139	3.4615		3.0303	-0.75											1.3699
1998/11/3	0.7205	-3.1835	-0.9467		-1.8311	3.0035	1.4134	1.3468	1.1125	-0.177	-1.7045	1.2669	1.1182	-0.29	2.5907	-0.4577	1.3468	2.6634	0.6033	0.7162	0.7015	-0.303	-1.0471	2.0446		-0.6055	-2.6029											-1.2387
1998/11/4	-1.0014	0.5803	-0.7168		-1.9689	-3.0875	-1.2195	2.3256	1.956	0.3546	-1.1561	-0.834	-0.079	-1.3962	2.8283	-1.1494	-0.4153	-2.2013	-1.7991	0.7111	-0.774	-1.9757	0	0		-1.6536	-0.8621											-2.7366
1998/11/5	1.0116	0.4808	-0.722		0.74	1.1504	1.2346	2.1645	-0.7194	-0.1767	0	1.598	4.1897	1.8289	1.1788	-0.1163	-0.9174	0.5627	2.8244	2.4713	1.248	1.8605	0.7407	6.3752		2.6549	2.5217											2.9308
1998/11/6	2.289	-2.488	0.8485		-0.5247	-1.3123	1.9164	-1.8008	2.2947	2.1239	0.9747	1.904	-1.3657	0.927	-2.3301	1.0477	-2.5253	-2.0783	-0.7424	0.8613	2.1572	-2.1309	-1.4706	-0.5993		-0.9483	0.4241											-1.7084
1998/11/9	0.979	1.0795	3.2452		1.5823	1.9504	1.3675	0.1079	2.8335	3.4662	0.3861	-0.4874	-1.1538	0.4592	0.8946	4.8387	0.6045	1.6327	2.169	-0.854	2.6395	1.0886	3.7313	3.876		1.5666	1.1824											3.3604
1998/11/10	3.0471	-0.7767	0		2.1807	-0.1739	0.1686	8.944	-1.0333	-1.34	3.8462	-1.4694	1.1673	1.3143	-2.5616	-1.6484	-0.7725	2.6506	-0.7321	-1.0336	-1.8369	-1.0769	-2.6721	-0.4146		2.6564	1.0017											2.9148
1998/11/11	-2.5538	-0.1957	0.3492		-1.5244	-0.6969	5.3872	-1.6815	-2.0882	-0.8489	0.7407	0.9942	0	1.41	0.7078	1.7877	0.8651	-1.1737	0.4425	0.9574	-0.8234	1.0886	0.3168	2.0816		3.0885	-0.1653											-1.9608
1998/11/12	-1.1034	1.3725	1.2761		6.0888	-1.4035	-2.0767	3.0181	-0.1185	0.8562	1.8382	1.8048	0.0769	-1.2792	-1.8072	0.1098	-2.4014	1.2668	0.4405	-1.0345	2.8679	2.9231	-1.4737	-2.9364		-2.4291	-3.8907											-3.1111
1998/11/13	-1.2552	-1.5474	-1.8328		3.8911	0.1779	0.3263	3.6133	-0.4745	2.0374	-1.6245	4.4319	-0.6149	-0.5634	1.4315	-1.6447	4.3937	3.4402	-1.0234	-0.0871	-1.3206	-2.3916	0.641	1.7647		0.8299	-1.0336											0.1147
1998/11/16	2.6836	3.0452	1.2835		0.1873	0.444	-0.813	2.3563	7.1514	1.4975	-0.367	0	4.4857	0.1133	-0.2016	2.5641	-2.0202	1.285	0.2216	2.2668	-1.0409	-1.9908	1.4862	-0.9909		0.4115	1.8277											0.5727
1998/11/17	0.1376	-2.5739	1.9585		-1.6822	0.2653	-1.8033	-1.6575	1.891	-1.6393	-1.8416	-1.8519	-0.9623	0.3962	0.303	-1.7391	-1.7182	-2.6866	-2.0634	-2.046	-1.4275	-1.5625	-0.7322	-1.6681		3.2787	2.4786											-1.9362
1998/11/18	-1.6484	-1.1742	4.7458		-3.1369	0	-0.8347	4.4944	-2.1834	0.3333	-1.1257	1.022	-1.3453	-1.2401	-1.3092	-0.1106	1.2238	-1.5337	0.3762	-1.3925	0.3811	-1.2698	-1.7914	-1.3571		-0.7937	3.5029											0.4646
1998/11/19	-0.6983	0.495	-0.7551		-0.6869	-2.9982	-1.3468	-3.0466	-2.2321	0.6645	1.3283	-0.9339	5.4545	-1.2557	-1.5306	-2.7685	-2.1589	-0.3115	-1.3493	0.4413	-1.7464	-0.4823	-1.1803	0.6019		-1.44	-0.6446											-1.5029
1998/11/20	-0.5626	4.2365	-3.0435		0.1976	-3	0.5119	-5.0832	0.4566	-1.1551	-0.5618	0.0786	1.0776	0.4624	-2.6943	-0.3417	-0.353	1.3281	0.228	0.2636	-0.3864	0.1616	0.9772	1.9658		-1.461	-0.9732											-2.5822
1998/11/23	-0.4243	1.1342	-2.5785		1.1834	-2.9053	-1.1885	0.0974	4.3182	-1.2089	-2.0716	-0.8634	1.7058	-0.4603	-1.7039	-1.0286	0.8857	-2.313	-0.834	2.1911	0.7758	-3.5484	-0.8602	1.0059		-2.883	-0.1638											-0.1205
1998/11/24	0.2841	-0.8411	0.1151		-1.6569	0.4826	0.6873	-0.6809	-1.0893	0.8741	0.5769	-1.9794	4.6122	0.7514	0.9751	1.3857	-1.6681	0.2368	-0.7645	-1.6295	3.4642	2.0067	-1.3015	-0.4149		1.6115	3.7736											3.1363
1998/11/25	-0.8499	2.639	-1.3793		-3.667	-0.0961	-2.0478	4.2116	-0.2203	-1.5598	-0.5736	0.0808	-0.668	-1.3196	0.9657	-1.8223	-0.1786	-2.5197	0.3082	-1.2206	-1.6369	0	0.8791	-2.5833		-1.1686	0.1581											1.0526
1998/11/26	-1	-3.214	-0.8159		-1.4403	-1.8269	0.1742	-0.6579	2.4283	-1.4085	-1.3462	3.067	-0.4707	-1.4535	-3.5069	-1.5081	-2.5045	-2.3425	0.2304	-0.9709	-2.4206	-3.2787	-1.0893	-1.6253		0.5912	-2.6046											-3.0093
1998/11/27	-0.1443	-3.3207	-2.1152		-0.7307	0.6856	-0.8696	0	-2.3707	0	1.3645	-2.1926	-0.6081	-2.5369	-5.0661	-1.2956	-2.1101	-2.2333	-1.1494	-1.1586	-0.0775	-3.8983	-3.0837	-3.8261		-0.1679	0.081											0.1193
1998/11/30	0.8671	0.2944	-0.4802		-1.0515	-1.4591	4.386	-3.122	2.3179	-0.1786	0.3846	-2.6421	-1.4276	-1.1501	1.1601	0.9547	0	-1.4382	0.2326	-1.8936	0.0776	-1.2346	-0.6818	0.1808		1.598	-1.4575											5.3635
1998/12/1	-1.1461	-1.9569	-0.8444		-2.1254	-2.0731	0	-0.6836	-1.2945	-0.3578	-0.7663	-2.3026	-3.3103	-0.3674	-3.4404	-1.6548	0	-1.4592	-1.8561	-1.9301	-1.3178	0	-2.746	-2.4368		-2.2351	-1.6434											-0.7919
1998/12/2	-0.2899	-1.3972	2.4331		1.5201	0.8065	-1.1765	-9.4395	-0.6557	1.2567	1.1583	0.1684	-0.214	0.2459	0.8314	-0.2404	-1.5933	1.0453	0.5516	-1.2184	-2.3566	-1.25	-1.1765	2.2202		3.0483	0.1671											-2.5086
1998/12/3	-1.0174	1.417	-2.1378		-1.6043	0.6	0	-4.4517	-1.5402	-0.5319	-1.7176	-1.5966	0.0715	-1.7781	0.1178	1.8072	-1.2381	-0.7759	-0.4702	-0.8539	-1.2872	0.9042	-0.4762	0.362		-1.3969	-2.6689											-0.117
1998/12/4	-1.1747	-2.0958	-1.699		0	0.3976	-2.551	1.0227	0.2235	-1.2478	-1.7476	-0.0854	-1.5	-0.8115	-1.7647	-1.8935	-2.7001	-2.954	0	-2.488	-1.3855	-2.1505	-0.5981	-1.3526		-2	-1.4567											1.6393
1998/12/7	-0.7429	-2.6504	0.2469		-0.2174	-0.099	0	-1.2373	0.7804	-0.9025	-0.7905	0	0.9427	-0.6293	0	-0.3619	-2.3786	0.4476	0.7874	4.8086	-1.405	-1.2821	-0.1203	-0.7313		-3.8265	-1.3913											-1.7281
1998/12/8	1.0479	0.8377	8.2512		0.8715	-0.0991	0	3.6446	0.9956	0.9107	0.7968	2.1368	2.0115	2.5332	0.9581	0.9685	0.3046	0.9804	1.5625	-0.1873	0.1676	0.1855	1.2048	1.5654		0	0.97											-0.3517
1998/12/9	3.2593	0.7269	-0.6826		0	-0.7937	-0.349	0	0.2191	0.1805	-0.7905	-0.5858	3.8732	-1.1118	-1.5421	0.2398	4.1498	-0.7061	0	-0.5629	1.3389	0	3.0952	-0.272		-0.7073	0.786											-0.3529
1998/12/10	-2.0086	-3.299	-4.2383		0.432	-1.1	-1.4011	-1.7582	-1.3115	-1.6216	-2.988	-0.3367	-0.678	-0.6871	-2.8916	-1.0766	-2.8183	-3.6444	-1.8462	-3.1132	-0.9083	-0.9259	-0.5774	-3.7273		-0.8905	-0.6932											-2.4793
1998/12/11	-0.4392	0.8529	1.6746		2.1505	-1.9211	0.8881	0.3356	1.6611	0.1832	-0.4107	1.0135	0.9556	0.3774	1.3648	-0.2418	-0.8	1.0148	1.7241	2.0448	-0.25	0.1869	-1.5099	2.5496		2.6954	0.5236											-0.3632
1998/12/14	-1.3235	-2.2199	-3.4118		-3.0526	-1.8557	-2.993	-10.0334	-1.9608	0.1828	-1.8557	-0.5017	-1.217	-1.1905	-1.4688	-1.697	-5.8468	-2.2831	-2.8505	-1.7176	-1.5038	-4.4776	-3.5377	-2.8545		-2.0122	-3.9062											-3.1592
1998/12/15	-0.4471	0.7568	1.9488		-2.3887	-1.6807	-0.726	-0.7435	4.1111	-0.5474	-0.2101	-1.0084	-0.0684	-1.8389	0.2484	-1.1097	-0.4283	0	0.7137	-0.9709	-0.5937	-0.7813	-0.2445	0.7583		1.1607	-0.1807											-0.2509
1998/12/16	-1.3473	-1.7167	-2.509		-2.2247	0.8547	-0.9141	-1.623	-1.2807	-0.1835	-1.6842	-2.1222	1.0274	-1.5504	-0.8674	-1.7456	-2.1505	-0.6542	-0.4724	-1.4706	0	-1.378	0	-0.5644		0.9709	-0.362											-3.1447
1998/12/17	-1.9727	-2.7293	-1.8382		-3.413	1.1653	-2.3985	-1.6497	-2.0541	-2.0221	-0.2141	-3.0356	3.5254	-1.706	-0.125	-1.9036	-1.978	-2.0696	-1.4241	-0.995	-3.6689	-3.5928	-2.9412	-3.122		-3.4965	-1.9982											-0.3896
1998/12/18	-0.1548	-1.0101	-0.4994		-1.5312	-2.0942	-0.7561	1.9355	0	-1.5009	0.8584	-4.2039	-0.4584	-0.8011	-0.1252	-0.2587	0	-0.9606	-2.0867	-2.5126	0.0886	0	0	0.3906		-0.5435	-2.9657											0.3911
1998/12/21	-1.5504	-1.3605	0.8783		1.6746	1.1765	0.1905	4.4304	1.4349	-0.1905	-1.4894	-1.5873	0.7237	1.5478	-0.2506	-1.1673	1.6816	-1.6489	0.4918	-1.5464	0.4425	1.6563	-1.1364	0.1946		0.8197	-2.2923											0.7792
1998/12/22	2.8346	5.6322	2.7363		5.2941	4.334	3.2319	3.6364	3.5909	2.6718	2.8078	3.3207	-1.9595	3.3135	4.2714	3.1496	3.5281	6.213	2.447	3.9791	3.5242	6.721	4.47	4.466		4.1554	7.3314											3.866
1998/12/23	-0.4594	-1.0881	0		-2.905	-2.1277	-2.0258	-1.7544	-2.6261	-1.1152	-1.2605	2.7548	-1.2658	0.8339	-2.1687	-1.3995	-0.3195	-2.4141	-1.2739	-1.712	-2.0426	-2.0992	-1.5892	-1.0223		-2.0815	-1.7304											-1.9851
1998/12/24	-1.0769	0.11	-1.6949		1.0357	-1.6563	1.6917	-0.3571	-0.4315	-0.5639	-1.7021	-1.8767	-0.4049	-0.5963	-0.7389	0.2581	-1.1752	1.1418	0.0806	-1.9467	-1.3032	-0.3899	0.1242	0.5634		-0.7972	1.8536											-0.2532
1998/12/25	0	0	-0.2463		-0.9112	-0.8421	0.1848	-0.7168	0.2167	1.7013	0.6494	0	-1.0163	0.4	-0.1241	0	-0.2162	1.4111	0	-0.5225	0.4401	0.5871	0.1241	1.1204		1.0714	1.2739											2.5381
1998/12/28	-0.4666	-1.3187	-1.1111		-2.069	0.6369	-2.0295	-3.9711	1.4054	-1.487	-2.1505	-1.184	-6.2971	-1.328	-0.2484	-1.8018	-0.8667	-2.7829	-2.6591	-1.2605	-0.7888	-3.3074	-2.1066	-1.385		-0.265	-5.8401											-1.4851
1998/12/29	-0.9375	-1.4477	-1.9975		-0.939	-1.8987	-1.1299	0.8772	-4.5842	0.3774	-2.1978	-1.106	-3.5062	-3.0956	0.1245	-1.4417	-1.5301	-0.9542	-0.6623	0	-4.0636	-0.4024	-1.3924	-3.4644		-1.0629	-1.9084											-0.1256
1998/12/30	-0.9464	1.4689	0.7643		4.1469	-0.2151	0.9524	3.6025	0.4469	0.5639	0.2247	1.5843	2.9523	1.25	-0.6219	1.1968	1.1099	2.1195	0.4167	0.2128	-0.1842	1.0101	2.5674	1.5519		0.3581	-0.2918											0.6289
1998/12/31	-1.4331	-0.8909	1.5171		0.5688	-1.4009	-0.9434	-1.5588	-0.6674	-1.3084	-1.1211	-0.5505	0.4412	-0.2743	-0.1252	-0.657	-1.2075	-4.6226	-0.4149	0	-0.0923	-0.4	-2.378	1.0506		-2.587	-0.1951											-1.25
1999/1/4	-3.0695	-2.809	-3.8605		-3.8462	-2.0765	-1.7143	1.7052	-4.1433	-2.4621	-2.9478	-2.3985	-0.2928	-3.7139	-2.8822	-2.5132	-2.2222	1.2859	-2.5	-2.3355	-2.4931	-2.6104	-3.2051	-2.2684		-0.9158	-1.564											-1.7722
1999/1/5	-0.3333	1.3873	-1.2953		0.9412	-1.1161	-0.969	4.0719	-2.5701	-1.3592	-2.1028	0	-0.3671	0.7857	-2.0645	-1.4925	-1.25	1.4648	-1.8803	-2.7174	-1.5152	-0.6186	0	1.4507		-2.2181	0.7944											-0.6443
1999/1/6	0.6689	0	0.7874		1.6317	1.4673	0.7828	0.1151	2.1583	0.9843	1.432	3.0246	0.8843	1.3466	1.4493	-0.1377	1.2658	2.7911	0.6969	-0.5587	0	0.4149	0.6623	1.0486		1.5123	-0.0985											0.5188
1999/1/7	0.3322	-0.114	0		-0.4587	-0.4449	0	-0.2299	3.5211	-0.9747	-0.2353	0.8257	-1.7531	-0.6993	-0.9091	-0.8276	-1.25	0.1873	0	2.4719	2.0192	0.2066	0.6579	1.4151		0.5587	0.0986											0.2581
1999/1/8	2.8146	4.7945	3.125		3.8018	3.7989	2.9126	2.0737	2.9478	2.1654	3.7736	3.7307	4.684	2.6761	5.3735	4.1725	5.5236	4.2056	3.1142	5.0439	3.77	4.7423	3.7908	3.6279		4.9074	2.5616											3.2175
1999/1/11	-1.6103	-0.6536	-0.6313		0.222	1.0764	-0.9434	0.4515	0	1.1561	2.2727	-0.1754	-0.8523	0.1372	0.8706	-1.4686	1.1996	0.2691	-0.5872	2.5052	0.3633	0.1969	0.1259	1.9749		3.6187	0.5764											-0.6234
1999/1/12	-1.964	-2.9605	-3.1766		-2.99	1.065	-0.5714	-3.9326	-0.7709	-0.9524	-1.7778	-0.5272	-0.788	-0.5479	-2.4661	0.271	-0.1078	-3.3095	-0.9283	-3.1568	1.9005	-2.1611	-2.6415	-2.8169		-1.3629	-2.1968											-1.7566
1999/1/13	-1.1686	0	-0.6562		-0.6849	-2.1075	-1.341	0.117	-1.1099	-1.1538	-2.7149	-0.1767	1.2996	-0.9642	-2.5284	-1.3514	0.3236	-0.2775	0.937	-2.2082	-0.3552	-2.4096	-0.7752	-0.0906		-0.1727	-1.8555											-0.894
1999/1/14	0.5068	0.791	-1.4531		0.1149	-2.5834	2.3301	-0.5841	0.1122	-0.1946	0	-2.8319	-0.2138	0.1391	1.8158	-1.3699	2.5806	-0.7421	-1.7722	0.6452	-0.1783	-1.2346	0.1302	-1.3599		0.0865	-0.398											0.2577
1999/1/15	-0.3361	-1.1211	-1.7426		-2.411	-1.105	2.277	-4.5828	1.6816	0	1.1628	1.8215	-4.5	1.7361	-3.4395	1.3889	-5.87	-5.3271	-0.3436	-0.641	-3.2143	-4.1667	-7.4122	0		0	0.0999											-0.6427
1999/1/18	-0.5059	4.8753	0.1364		2.7059	3.9106	5.3803	-1.601	3.3076	1.7544	0	1.7889	1.8699	3.2765	-3.6939	1.0959	3.118	2.2705	0.8621	2.043	1.9373	-0.6522	4.073	1.5625		-0.2593	1.2974											0.9056
1999/1/19	4.4068	-1.5135	0.8174		1.6037	-1.828	0.7042	4.1302	-0.8538	2.1073	1.6092	-0.2636	1.3216	0.0661	0.6849	2.5745	-0.216	0.1931	0.8547	0.1054	2.0814	0.2188	0.2699	0.905		2.6863	0.2956											0.641
1999/1/20	-1.9481	-0.4391	-1.4865		-0.9019	-1.0953	-2.0979	-2.524	-1.1841	-2.0638	-2.0362	-1.3216	-0.4348	-0.9247	-0.6803	-2.3778	-1.2987	-1.2524	0.1695	2.9474	-0.8865	2.1834	-1.8843	-1.2556		-0.6751	-0.7859											-1.5287
1999/1/21	0	0.5513	0.1372		0.1138	0.6645	0.5357	6.9051	-0.3268	0.3831	2.0785	0.9821	0.7278	0.8	6.1644	-0.1353	1.7544	1.9512	0.0846	2.454	-0.5367	0	2.6063	0.545		0.7647	0.297											0.7762
1999/1/22	1.6556	-0.1096	0.9589		-0.5682	0.33	-0.3552	4.9596	0	1.145	4.5249	1.2378	0.2168	-0.7937	-1.6774	1.355	0.1078	1.1483	0.4227	-0.5988	1.259	0.641	-0.1337	-1.5357		0.3373	4.7384											1.4121
1999/1/25	-0.8143	-2.1954	-1.2212		-2.4	-1.5351	-0.1783	-0.2198	-0.4372	3.9623	-1.0823	-1.7467	-0.5047	0	1.5748	-0.4011	-3.1216	-0.3784	0.5892	-1.8072	-1.865	1.4862	-1.3387	-1.8349		-0.4202	-4.3355											-1.519
1999/1/26	-1.8062	-1.1223	-1.0989		-1.6393	-0.8909	-3.5714	0.1101	-0.6586	-0.363	2.1882	0.9778	4.2029	-0.6	-2.7132	-2.2819	-3.2222	-2.1842	-1.2552	-1.8405	-1.3575	-2.7197	-0.6784	-1.8692		-1.519	1.0837											-1.5424
1999/1/27	1.0033	1.8161	2.5		3.0952	2.3596	2.4074	3.4103	0.5525	0.9107	0.8565	1.2324	4.242	-0.0671	1.7264	0.8242	2.5258	0.4854	1.0169	0.2083	-0.367	1.9355	2.5956	1.3333		-4.3702	1.2671											1.1749
1999/1/28	-1.8212	-2.1182	-2.3035		-1.5012	-1.2075	-1.9892	4.1489	-2.6374	-1.2635	-1.9108	-1.5652	-0.4003	-1.0067	-1.8277	-1.0899	-2.1277	0	-1.3423	-0.4158	1.3812	1.2658	0.7989	-0.8459		-3.4946	-1.8287											-1.6774
1999/1/29	1.1804	0.4556	-0.1387		-0.9379	-1.2222	0.5535	-2.9622	1.1287	-1.8282	1.2987	-0.265	0.6028	-0.8136	0.266	0.6887	-0.3432	-0.0966	0.5102	-0.6263	9.9909	5.8333	4.3593	-1.4218		1.2071	-0.5882											-0.3937
1999/2/1	1.6667	-1.2472	1.3889		-2.8402	-3.4871	3.3028	-0.1053	-1.8973	-1.3035	0.8547	-0.62	-3.4621	-2.2556	0.9284	-1.5048	-1.6073	-0.9671	-1.1844	-1.4706	3.3856	7.2835	-1.519	-1.3462		-3.1193	-4.4379											-3.9526
1999/2/2	5.2459	2.0666	2.7397		1.9488	-1.7483	-1.5986	3.1612	0.4551	0.566	-0.2119	1.6043	1.5172	0.979	-0.5256	4.1667	2.1004	4.0039	-2.0548	0.2132	0.7188	-4.5872	0	1.3645		0	1.7544											1.5089
1999/2/3	-3.8941	-1.2373	-3.2		-2.27	0	-2.3466	-1.6343	-0.1133	-2.439	-0.8493	-0.3509	-1.019	1.3158	1.7173	-2.5333	0.3429	-1.2207	-0.0874	-0.6383	1.9033	-2.6923	-1.5424	0.0962		0.947	-3.2454											-2.7027
1999/2/4	-1.7828	-1.9362	-1.5152		-2.2005	-1.5421	-4.2514	-6.9574	-2.2676	-2.3077	-4.4968	-2.2887	-0.8236	-1.6405	-3.8961	0.684	-2.2779	-0.1901	-3.6745	-0.9636	-3.1128	0	-3.7859	-2.0173		-2.439	-2.6205											-0.4167
1999/2/5	-3.7954	-4.5296	-4.0559		-4.375	-2.6506	-0.9653	-0.6696	-2.0882	-1.1811	-2.0179	-1.8018	0.2768	-0.7644	-3.3784	-3.5326	-3.6131	-3.0476	2.089	-3.5676	-1.6867	-6.917	-2.0353	-3.0392		-0.4808	-5.2745											-3.6262
1999/2/8	-2.5729	-2.6764	-2.3324		-3.268	-1.6089	-1.1696	-0.8989	-1.6588	-1.992	-1.6018	-1.8349	-0.069	-1.1905	-2.0979	0	-0.1209	-2.8487	-2.0463	-1.5695	0.4902	-2.3355	-1.9391	-3.3367		-3.0918	-0.7955											-3.4732
1999/2/9	2.4648	1.375	5.0746		3.1081	2.1384	2.3669	3.6281	2.6506	3.0488	-0.4651	3.9252	2.9006	1.63	2.8571	10	2.4213	1.7189	-0.1817	2.5057	1.7073	3.2609	3.6723	3.8703		5.9821	1.9473											4.048
1999/3/1	0.5155	1.1097	-0.4261		2.097	0.3695	1.3487	7.1116	0.2347	0.5917	3.972	-0.5396	4.9664	0.7671	2.5	3.073	0.591	-0.7952	1.0009	1.6667	1.4388	4.8421	1.4986	2.2155		-1.6933	-1.3483											2.3055
1999/3/2	-0.8547	0	0.2853		-1.2837	0	-0.5703	3.0644	-1.4052	0	2.2472	-1.2658	0.2558	2.7682	0.6775	-1.4907	2.7027	0.6012	0	-0.8743	0.2364	0.8032	1.4765	-2.266		1.8182	-2.6196											-0.7042
1999/3/3	2.7586	4.1463	3.8407		4.4213	4.5399	3.4417	3.667	2.7316	3.1373	6.1538	1.4652	-1.7857	1.6162	4.1723	1.7654	2.6316	5.0797	1.8018	2.5358	3.695	1.7928	3.0423	2.2177		2.9135	3.6257											2.9787
1999/3/4	-0.6711	0.7026	-0.6849		1.868	-0.939	-1.1091	-0.478	-0.6936	-1.5209	-0.207	-0.9025	1.039	0.7952	-0.5168	0.1239	-1.3378	-0.4739	0	0.5376	1.213	1.7613	-0.2567	2.4655		-1.3699	-0.1129											-1.7906
1999/3/5	3.2095	3.0233	3.1724		-0.3667	1.8957	2.0561	-1.0567	0	0.7722	0	1.0929	-1.4139	0.263	1.5584	-1.1139	2.8249	0.9524	0.531	-0.107	-2.0974	-2.1154	-0.7722	4.0423		-0.5556	4.7458											1.683
1999/3/8	-0.1637	0.3386	-2.9412		1.1043	0.5814	2.1978	10	0.1164	1.7241	2.0747	1.8919	-2.8683	0.3279	2.046	2.0025	1.6484	3.2075	1.1444	1.7131	-0.153	4.1257	4.2802	1.7576		0.5587	-2.2654											0.4138
1999/3/9	-0.8197	-2.2497	1.5152		-1.0922	0.1156	-1.9713	9.8853	0.814	-1.5066	-2.439	4.7745	-1.0067	0.6536	-1.0025	-0.9816	-1.4054	-2.1938	0.4352	-0.1053	-0.5364	-2.8302	-1.6169	-0.3636		-2.037	-1.9868											-1.0989
1999/3/10	-2.1488	-0.9206	-1.0855		-2.3313	2.7714	2.011	0.3213	-2.1915	-0.956	-1.25	-1.7722	-1.0847	-2.1429	-2.5316	-1.2392	0.2193	-1.7757	-0.6066	-1.1591	-1.2327	-1.165	1.0114	3.4672		-1.5123	-5.0676											-1.8056
1999/3/11	0.8446	2.6713	3.7037		2.2613	1.1236	-0.5376	3.2826	2.7123	1.7375	6.7511	0.7732	-0.6169	-0.4645	2.4675	0.8783	1.7505	4.2816	-0.0872	2.1322	-0.234	2.1611	2.2528	-1.0582		2.3033	3.5587											1.6973
1999/3/12	2.5126	1.5837	-0.5291		1.8428	-0.5556	-0.5405	-0.3101	2.0666	2.8463	0.7905	0.2558	0	1	4.6895	2.9851	3.0108	2.9197	2.2688	1.0438	-0.3127	3.6538	-0.8568	-0.2674		3.5647	-0.9164											2.3644
1999/3/15	0.6536	3.5635	-1.0638		1.4475	1.676	1.8116	1.0886	-1.4623	-0.738	2.9412	2.1259	-0.7586	0.33	-0.4843	-0.9662	1.7745	0.9752	0.6826	0	2.5882	-1.6698	0.7407	3.0384		1.3587	2.659											-0.1359
1999/3/16	-0.3247	0.2151	-2.1505		-0.9512	-1.4286	2.847	-1.4615	-1.8265	-0.3717	1.1429	-1.7485	-1.0424	-0.1316	-0.7299	-0.122	-1.5385	3.3363	-0.0847	1.6529	0.1529	3.7736	-0.9804	1.301		0.983	0.1126											-0.1361
1999/3/17	0.9772	-1.1803	-0.2747		-1.9208	-0.223	-1.9031	5.3864	0.4651	-0.1866	-0.9416	-0.8475	0.632	-1.1199	-2.6961	0	-2.0833	-2.3789	1.6115	-1.7276	0.7634	-2.3636	-2.9703	1.0274		-2.2124	2.2497											1.3624
1999/3/18	2.2581	0.5429	-1.9284		-0.7344	-2.5698	-1.2346	-2.2222	-1.7361	-2.0561	1.3308	-2.2222	0.4885	3.7975	2.5189	-1.8315	-2.766	-1.9147	-2.1703	-2.5853	-1.5152	-1.1173	-0.1276	-1.5254		0.905	-0.5501											-3.0914
1999/3/19	0.1577	0.432	1.5449		5.672	2.6376	0.8929	2.8788	1.0601	1.5267	3.94	0.4371	0.2778	3.7227	3.1941	1.2438	3.9387	1.8634	1.8771	2.017	1	1.3183	5.7471	2.4096		4.0359	0.1106											0.6935
1999/3/22	1.4173	1.7204	-0.2766		-0.4667	-1.676	-1.9469	-3.1664	-1.049	-0.3759	-0.5415	0.9574	-0.3463	0.3713	-1.3095	-0.2457	-1.5789	-0.6969	-1.34	-1.1446	-1.9802	-2.7881	10.0242	2.1849		1.4655	2.9834											2.2039
1999/3/23	-1.3975	0.3171	2.5569		-0.4689	2.2727	0.722	0.1521	-0.4711	0.1887	-0.363	0.0862	-2.7102	2.0345	-0.2413	-0.8621	-1.0695	-0.8772	-0.764	-1.3684	-0.6993	0	-0.3293	0.9868		-2.4639	-0.3219											1.8868
1999/3/24	-1.5748	-1.3699	-0.9695		-0.4711	3.3333	-0.8961	1.5945	0	-0.9416	-3.0965	2.7562	-3.4286	-2.5378	0.2418	0.1242	-0.4324	-1.4159	0	0.9605	-0.1565	3.2505	-1.9824	-0.6515		0.6098	-1.8299											2.7778
1999/3/25	-1.6	-1.9231	-2.6573		-2.2485	-1.9355	-1.2658	4.559	0	-1.3308	-1.5038	-0.5029	-1.2574	0.496	-2.2919	-0.4963	-0.4343	0.2693	-0.941	-2.4313	-1.4107	2.4074	3.3708	-2.7049		-3.8961	-1.6447											-1.9305
1999/3/26	0.3252	-0.4357	-0.7184		1.5738	1.0965	0.3663	-3.8599	0.2367	-0.1927	2.6718	-1.4322	2.397	-2.0975	0.3704	0	1.3086	-7.3411	0.1727	0.325	0.318	-1.9892	-0.7609	0.0842		4.5045	0.223											3.6745
1999/3/29	0.3241	-0.2188	1.013		1.5495	-0.2169	0.5474	1.8587	0.4723	1.5444	2.4164	1.453	-1.9751	1.4493	1.107	-0.3741	2.6911	0.9662	0	-0.108	1.1094	4.797	0.6572	0.1684		3.0172	-1.7798											0
1999/3/30	-0.1616	-1.4254	0.4298		-2.23	-1.087	-0.363	0.219	-1.5276	-2.0913	1.6334	-1.3479	4.0299	1.0559	0.1217	0.2503	-1.153	-2.5837	0.3448	0.8649	0.627	-1.9366	0.7617	-1.2605		-8.3682	0.906											-2.7848
1999/3/31	-0.9709	0.3337	-0.9986		0.6002	0	1.6393	9.9782	-0.5967	1.5534	5.8929	0.3416	-0.0717	-0.3688	2.7947	-0.1248	-1.2725	3.2417	-1.1168	3.2154	-1.4019	1.0772	2.1598	4.3404		-0.6393	-0.7856											1.5625
1999/4/1	3.4314	1.9956	5.3314		3.6993	-1.4286	1.0753	4.7682	0.2401	0.1912	6.2395	0.1702	-2.369	5.4904	2.7187	1.625	1.1815	3.5205	-0.5213	-1.8692	-2.0537	0.8881	-0.8457	0.9788		-2.6654	1.2443											-0.5128
1999/4/2	1.4218	0.8696	0.4104		0.8055	1.1148	-0.3546	0.5689	0.9581	2.0992	-1.5873	0.2549	-2.2059	1.6374	0.1151	0.861	1.5924	0.3676	1.5721	2.5397	-1.4516	-0.1761	6.6098	5.9774		-1.6997	1.8994											1.2887
1999/4/5	-0.3115	0.3233	-0.9537		0.6849	-0.882	2.1352	-0.44	2.3725	0.9346	6.6129	-1.2712	-2.1053	-1.3234	-0.5747	2.6829	3.7618	0.641	1.1178	5.7792	-1.1457	-1.0582	0.2	1.2957		1.3449	4.057											-0.1272
1999/4/6	-0.7813	-1.7186	0		-1.1338	2.6696	1.3937	-4.2298	-0.8111	0.9259	6.8079	0.0858	4.0707	2.0408	-1.1561	-1.1876	-2.2155	-2.6388	-0.8503	0.2927	0.5795	-0.1783	0.0998	-0.9782		-0.6635	-2.1075											1.6561
1999/4/7	1.5748	-0.6557	1.6506		2.2936	-1.7335	-0.1718	2.7027	0.4673	1.6514	-0.5666	-0.8576	-2.583	1.8286	-1.7544	-1.2019	-1.3388	-0.4673	-1.458	-1.6537	-3.7037	5.7143	1.3958	-0.4559		-0.7634	0.4306											-1.0025
1999/4/8	0.3101	2.9703	4.6008		-1.5695	-1.9846	-1.5491	2.1181	1.7442	-1.2635	6.4103	-0.346	1.5152	0	0.3571	-0.4866	-0.8351	-1.1268	-0.1741	1.8793	0.8547	-2.3649	-2.7532	-0.3053		-0.6731	-0.4287											-1.8987
1999/4/9	-1.391	-2.0299	-0.5175		-1.139	-1.3498	-0.1748	1.1942	-0.6857	3.1079	2.5435	0.2604	-0.7463	-1.2346	-1.3049	-1.2225	-1.6842	-1.5195	-0.6103	-1.9417	2.2881	0.8651	-2.73	-1.2251		-0.3872	0											-1.2903
1999/4/12	1.8809	-2.3991	1.6905		-2.0737	-2.9647	0.8757	1.2422	1.1507	1.5957	-2.611	-3.2035	0	-0.4545	-2.524	-1.9802	-6.6381	-0.8679	-1.5789	0.495	-1.4085	1.8868	-4.0541	0		0.7775	2.7987											-1.1765
1999/4/13	-2.4615	-4.2458	-3.9642		-1.6471	-0.7051	-2.2569	-2.2086	-0.9101	-3.6649	-3.7534	-0.5367	-0.0752	-0.1712	-0.8631	0.1263	0.8028	0.5837	-0.0891	-1.8719	1.1765	-1.3468	-3.3586	-3.7984		-2.7965	-3.2461											-2.6455
1999/4/14	-0.9464	0.8168	0.7989		-0.3589	0.5917	-0.3552	-1.8821	-0.1148	0.5435	10.0279	2.6079	-0.6772	1.1435	1.4925	-1.261	0	0.8704	3.3898	0.4016	-0.3322	0.5119	2.5785	8.3803		2.9762	0.3247											1.3587
1999/4/15	-1.5924	-2.7778	-2.1136		-0.2401	-2.4706	-0.8913	1.2788	3.3333	-0.1802	1.8987	0	0.2273	0.2261	-1.2255	-1.0217	-0.4551	-1.7258	-1.1217	2.8	-2.5833	-4.0747	-1.6393	-1.8587		-2.2158	-3.5599											-2.5469
1999/4/16	-0.6472	0.4762	-3.1039		-1.3237	1.3269	0	-0.5051	-1.5573	-2.1661	-6.5839	-4.3821	-0.3023	-1.3536	-2.4814	-1.8065	-1.7143	-2.6341	0	2.0428	0.941	-4.0708	3.1111	-0.0758		-2.8571	-0.2237											-0.2751
1999/4/19	0.8143	-1.8957	4.5961		-1.0976	-0.7143	2.8777	1.3325	1.2429	1.845	2.5266	3.8497	-0.3033	-3.259	-0.8906	1.1827	1.6279	-3.7074	0.6981	-0.6673	0	2.3985	0.7543	0.7582		0.3043	-0.8969											-1.6552
1999/4/20	0.9693	3.6232	-0.3995		2.7127	-0.3597	1.7483	0.0626	-0.7813	2.1739	5.4475	-1.1474	-3.346	1.0047	3.0809	0.2597	0.5721	0.9365	0.8666	0.096	0.7627	0.5405	-1.6043	1.5049		3.0334	0.7919											1.122
1999/4/21	-0.96	-2.0979	0.8021		-2.401	-0.361	-2.5773	0.3129	-2.0247	-2.8369	-2.952	-3.2143	-1.7309	-0.9362	-2.8643	0.2591	-2.5028	-3.7113	-2.6632	0.3835	-0.9251	-3.5842	-5.6522	-4.4477		-0.1963	-4.6016											-0.6935
1999/4/22	-2.1002	-1.5476	0.7958		-0.861	-1.087	3.7037	-1.2477	-0.1148	1.4599	2.6616	-0.6458	-1.1209	-1.0632	-1.2821	0.2584	-1.0502	2.0343	-5.3839	1.4327	-0.5093	-1.487	-0.576	-0.4655		-3.5398	-0.8235											0
1999/4/23	1.8152	1.451	2.2368		0.9926	0.4884	2.7211	-1.5161	1.3793	4.3165	4.1975	0.4643	-1.9433	0.2388	1.2987	2.3196	-0.2358	-0.4197	2.9851	-1.6008	3.2423	2.2642	0.1159	1.7147		-1.5291	-1.1862											1.257
1999/4/26	2.269	-2.0262	-4.1184		-0.1229	-2.1871	1.1589	0	0.907	2.5862	-4.0284	-2.7726	-0.9083	-2.3824	-2.5641	-2.3929	-2.1277	0	-1.2681	-3.5407	-2.4793	4.059	-5.0926	-2.7586		-2.795	-3.0012											-1.2414
1999/4/27	-3.0111	-1.4599	8.1879		-3.198	-1.9876	-4.2553	-3.5279	-2.6966	-3.8655	-5.3086	-0.5703	-4.5	1.4643	-3.2895	-1.8065	0.2415	-6.3224	-2.7523	-1.3889	0.7627	-3.5461	-1.3415	-2.7187		-2.2364	0.3713											-2.6536
1999/4/28	-0.9804	0.6173	-0.3722		0.1271	0.6337	-2.5641	-6.9814	0.1155	-2.7972	-0.7823	-0.7648	0	1.0222	0.4082	-0.3942	0.6024	0	-0.6604	-1.4085	0.7569	-2.3897	-0.8653	1.9441		2.1786	3.3292											-0.1435
1999/4/29	0.495	1.8405	0.3736		2.2843	2.8967	3.3333	1.1437	0.692	2.518	3.548	4.3353	1.9197	1.1905	2.3035	1.847	2.994	0.8999	1.8044	1.9388	3.4224	3.0132	4.4888	0.7151		1.0661	2.2673											1.4368
1999/4/30	0.4926	-0.1205	-1.4888		0.3722	1.836	-0.6791	5.8657	1.7182	-0.8772	0.3807	-0.277	-0.8562	0.2353	0.5298	0.5181	0.4651	2.1182	5.4104	0.1001	-0.565	-0.1828	1.1933	4.142		-1.3713	-0.8168											0.8499
1999/5/4	-1.634	-0.4825	3.0227		0.7417	-1.3221	0.8547	1.0681	1.2387	2.1239	1.6435	-1.7593	1.0363	-0.2934	-0.2635	-1.6753	2.0833	1.6376	0.4425	-0.3	-0.7305	-0.3663	-2.1226	-2.7273		-2.139	-2.8235											-1.4045
1999/5/5	-0.3322	0.4848	-1.5892		1.3497	-1.4616	-0.5085	0.7926	-1.0011	0.1733	0.4975	-1.9793	0	-2.5898	1.0568	0.2621	0.4535	0.1074	-0.2643	0.7021	3.0253	0.9191	-0.1205	1.986		3.8251	-0.1211											-0.2849
1999/5/6	0.6667	0.3619	-1.118		-0.4843	1.1125	0.3407	4.6527	0.5618	-0.519	0.1238	1.9231	0.5128	1.5106	2.3529	3.0065	-0.9029	1.1803	-0.265	1.2948	-0.3175	3.8251	2.2919	-1.0309		1.7895	1.5758											2.4286
1999/5/7	-1.1589	-0.601	-2.1357		-1.3382	-1.5892	-2.3769	-0.0626	-1.676	-2.6087	-3.2138	-1.4151	-0.9354	-1.7857	-2.2989	-1.7766	0.7973	-1.2725	-2.9229	-2.7532	-1.8312	-0.8772	-2.1226	0.8102		-2.1717	-4.6539											-0.6974
1999/5/10	-4.8576	-4.474	-5.5199		-4.439	-5.5901	-4.8696	-6.4536	-3.1818	-5.5357	-6.7688	-4.5933	-3.0043	-2.4242	0	-4.712	-0.565	-3.3298	-2.9197	-6.1678	-5.515	-3.8938	-7.3494	-6.3146		-5.6025	0.2503											-4.6348
1999/5/11	2.8169	1.6456	3.2609		1.5484	2.5	2.5594	0.6698	1.0563	2.6465	2.7397	1.1033	5.3097	2.795	-0.7843	2.0604	3.1818	4.2222	2.1617	3.2328	2.6609	4.4199	4.1612	2.2059		0.8959	2.372											1.0309
1999/5/12	-0.8562	-0.3736	-2.6316		-0.2541	0.6418	-0.5348	1.6633	-0.3484	-1.105	0.4	-2.7778	0.8403	-0.3021	-2.3715	1.3459	0.1101	2.5586	0.92	-0.8351	-1.087	1.4109	0	-1.0791		1.5538	-1.3415											0.1458
1999/5/13	-1.209	0	-2.8378		0	-0.6378	-1.4337	-0.3927	-1.2821	-1.8622	-0.664	0	0.8333	-0.6061	-0.8097	2.2576	-1.1001	-0.6237	-1.5497	-1.8947	-0.2536	-2.6087	-0.8739	-0.6061		0.2186	-0.8653											-1.0189
1999/5/14	-2.972	-3.375	0		-4.8408	-3.7227	-3.2727	-1.6426	-1.771	-2.0873	-3.2086	-3.0612	-1.6529	0.6098	-3.6735	-4.6753	0	-1.2552	-1.7593	-1.9313	0.2542	-3.3929	-3.0227	-4.878		0	-2.7431											-2.5
1999/5/17	-2.3423	-2.3286	0.4172		-2.1419	-2.1333	-0.9398	5.1436	-0.7212	-0.7752	-0.5525	0.2105	-0.5042	-0.5455	0.1412	-1.2262	2.0022	0	1.885	-0.547	-1.9442	0.5545	0.2597	-2.9487		1.4177	2.5641											-1.3575
1999/5/18	-0.738	1.1921	-0.277		0.684	-0.6812	0	5.7814	-2.9056	-0.3906	0.2778	-1.1555	0.3378	0.4875	-1.1283	-0.4138	-0.2181	-0.4237	1.2138	-0.7701	0.2586	-0.9191	1.2953	0.1321		0	0.5											-0.4587
1999/5/19	3.5316	3.6649	3.6111		6.25	4.8011	4.3643	1.8018	6.3591	4.7059	8.4488	4.8884	1.7677	5.8824	4.8502	4.0166	0	2.5532	3.9668	3.9911	6.4488	2.7829	4.3478	7.5198		2.9032	3.7313											4.3011
1999/5/20	3.9497	0	1.0724		2.9412	3.9267	1.6364	0.472	2.6964	0.9363	0.3831	4.3566	2.5641	4.1237	3.2653	2.9294	0	3.3195	2.3957	2.2388	0.0808	1.2635	3.5539	2.3313		1.5674	1.5588											2.7982
1999/5/21	-0.3454	5.6818	-0.5305		-0.4969	1.1335	-0.3578	0.1174	0.3425	-1.1132	-1.2723	0.0971	-0.4839	-0.6051	-1.8445	0.6468	6.4481	-0.4016	-0.26	-0.9385	-0.8071	1.7825	-1.6568	2.518		-2.1605	4.6045											-0.2865
1999/5/24	3.8128	1.5532	3.7333		2.9963	5.8531	5.0269	9.912	3.0717	3.5647	-1.4175	3.2008	2.107	4.87	10.0671	6.1697	4.7228	8.0645	0.1738	5.2632	5.8584	1.7513	5.8965	4.2105		3.0494	10.0451											3.4483
1999/5/25	-1.5025	-2.1176	5.0129		-3.0303	-3.4118	-2.5641	0.4803	-0.9934	-1.8116	4.9673	-3.3835	3.1746	8.2621	10	-3.0266	2.7451	-3.6381	6.9384	-2	-3.382	9.9828	-2.2727	-3.9282		-1.6327	10.0513											-0.1389
1999/5/26	10	4.3269	5.1408		5.25	2.9233	1.4035	1.8587	0	3.321	5.4795	0.6809	0	-0.5263	-2.439	2.2472	-4.771	-1.1617	-0.4055	0.9184	0.7955	0	0.3488	1.0514		4.668	1.5843											1.2517
1999/5/27	10.0154	10.023	10.0116		3.9192	4.0237	4.8443	2.9197	10.0334	8.0357	2.0071	4.1546	1.9231	-2.2928	2.1591	8.547	-0.2004	0.5877	1.7915	2.3256	10.0237	-2.3474	2.8969	3.237		3.7661	0.6422											7.0055
1999/5/28	8.5434	-3.8743	2.0106		-3.0857	-4.6644	-2.6403	-1.7224	3.8501	-3.3058	-3.7037	0.9276	-0.3774	1.8953	-1.5573	-2.4747	1.506	-1.85	0.8	-1.9763	2.439	1.2821	-1.6892	6.271		-1.6237	10.0273											-3.2092
1999/5/31	1.2903	-3.5948	-4.7718		-2.8302	-2.2673	3.2203	-1.2887	-4.1951	-1.1966	0.7212	-0.8272	4.5455	-2.8344	-0.565	-1.8454	-5.5391	-2.7778	-4.2063	-2.9234	-2.6611	-3.481	-2.1764	0.5269		3.6893	6.2138											-3.0504
1999/6/1	-2.0382	0.452	6.8627		2.9126	1.8315	10.0164	2.7676	2.2403	4.8443	1.6706	0.6487	1.5217	2.0966	7.7273	2.1152	2.0942	6.5306	2.237	5.8152	0.8633	3.9344	7.377	0.4193		2.0599	2.0281											2.052
1999/6/2	-3.381	-2.3622	-1.1213		-1.8868	9.952	-2.9851	2.6423	-3.6853	-4.1254	5.5164	1.9337	-0.4283	-1.6964	-7.0675	-4.4879	-4.1026	3.3525	-2.6742	-1.6683	1.6405	-4.1009	-4.0349	-1.357		-4.1284	-2.2171											-0.9383
1999/6/3	-4.4415	-2.3041	3.0928		-2.1635	3.2715	1.5385	0.6931	-3.1024	-1.8933	1.4461	-3.8844	-2.3656	1.6349	1.1351	-3.012	0.5348	2.1316	1.1657	9.7804	-3.6491	-3.9474	-4.3182	-0.3175		-4.4976	-0.6255											-3.2476
1999/6/4	4.507	2.0047	2.1		0.6143	-2.4287	-2.5758	4.6214	0.2134	-0.5263	0.6579	2.0677	1.2482	9.9196	-2.4691	1.118	1.2766	7.8947	0.2469	-2.2727	2.2578	3.7671	1.6627	4.7771		0.8016	0.236											0.4196
1999/6/7	1.752	2.659	1.9589		10.0122	2.0563	1.0886	1.4098	4.4728	1.7637	8.9325	10.0368	9.8622	2.9268	5.4085	0.9828	2.9412	1.1775	1.8062	4.186	-1.4245	-0.33	2.3364	4.6606		0.3976	3.3752											1.6713
1999/6/8	-1.3245	1.3514	8.3573		2.7747	-1.3786	0.7692	-0.4634	-1.7329	1.5598	0.5	10.0418	-2.9703	-0.316	4.8035	2.5547	-1.1224	5.4863	0.8871	-1.4286	1.6618	2.649	1.3699	-1.7425		2.2772	2.8094											5.4795
1999/6/9	0.6711	1.6667	2.039		-2.0518	0	4.2748	-1.1173	1.0373	0.6826	0.398	1.9011	-2.3129	-0.7132	-0.1042	-1.4235	5.0568	0.4728	-1.5188	-0.9964	0.2843	-0.6452	2.9279	0.197		-0.5808	-1.9202											-1.1688
1999/6/10	1.0667	1.6393	-1.6507		-1.2128	-1.0753	-2.0498	-1.1299	2.7721	0.678	4.2616	7.0896	-0.7714	2.4741	-2.0855	4.4525	-1.5717	-1.1765	9.9838	-1.1894	2.6223	2.2727	-0.6565	-2.0649		0.6816	-0.3765											1.4455
1999/6/11	2.1108	3.9785	-1.3251		1.1161	1.413	1.6442	-1.2857	1.8981	3.5354	-3.2319	-0.9059	-0.7067	0.3115	2.3429	0.2304	4.7904	1.5079	1.2546	-0.0926	-2.3481	2.0635	2.2026	-2.6104		0.7737	-4.9131											2.8497
1999/6/14	4.6512	5.274	5.9087		7.947	5.0375	3.2353	9.9855	4.7059	6.5041	0.0982	1.8987	1.637	4.2702	4.3704	7.931	8.4762	8.6787	2.1866	5.0973	1.6973	4.5101	4.2026	3.0928		4.6065	0.7949											4.2821
1999/6/15	-2.5926	-8.2515	-9.8901		-7.6687	-7.1429	-7.5499	-3.0702	-2.9026	-6.7176	-2.9441	-1.5873	0.1401	-5.3611	-7.677	-4.2599	-6.4091	-9.2806	-1.3552	-7.5838	-6.3282	-7.5893	-7.7559	-4.3		-6.6972	-2.918											-6.2802
1999/6/16	5.1348	5.7816	10.0375		3.7652	4.3956	4.7766	8.9593	8.7753	4.5827	6.8756	7.9944	-0.979	5.3501	4.4276	10.0111	4.5028	8.4853	9.9783	3.4351	6.0876	4.9919	3.3632	5.7471		3.7365	3.9805											4.5103
1999/6/17	-1.221	-0.7085	9.9744		1.921	1.4737	2.3529	-0.0415	2.6654	3.1299	2.0814	2.4675	4.5198	10.0075	-1.241	10.0101	-2.3339	1.0965	3.879	6.8266	10.007	-1.6871	3.5792	6.1265		5.6872	8.75											1.8496
1999/6/18	0.4944	2.4465	0.3876		0.4188	4.4606	-1.8678	-0.3739	1.6115	1.6692	0	3.929	0	3.1908	1.0471	5.6985	-0.4596	4.3384	-2.0886	4.3178	3.626	4.0562	4.0838	0.838		0.3587	-3.5201											8.8378
1999/6/21	6.8881	3.9801	5.7915		6.3608	7.2493	9.9561	5.4719	3.9648	10	0.1854	5.4878	10	-2.1053	6.5285	0.4348	3.8781	-0.8316	0.3878	2.4834	1.903	9.5952	5.7344	4.0628		5.0938	-1.0424											1.891
1999/6/22	0	0.4785	5.8394		-1.0784	-1.0185	3.7284	3.5221	4.1525	-0.1357	-4.0703	-1.7341	-1.1057	1.6129	0.6809	-0.8658	4.4444	3.6338	1.3522	1.6963	1.1446	-2.3256	-1.9981	-1.2422		-0.8503	2.5583											-0.2183
1999/6/23	2.4166	3.619	-0.6207		1.0902	2.1515	-0.1284	-1.6552	2.3596	1.087	-2.9894	4.7059	-0.8696	2.381	7.4396	9.2576	-0.0851	0.0674	1.5883	2.1446	2.9184	4.7619	1.6505	2.7853		2.2298	9.978											3.1729
1999/6/24	10	2.4816	1.5961		1.6667	0.0916	1.7995	5.6101	3.8156	0.9409	2.9821	1.6854	6.5163	1.1628	1.1691	0.8793	0.5111	-2.965	0.7505	0.5443	0.6366	-0.4011	3.1519	0.4371		2.1812	10.0067											0.8484
1999/6/25	0.3064	-8.7892	-4.4399		-4.8216	-9.5151	-9.0909	4.0726	-3.2925	-5.0599	5.5985	-8.2873	0	-5.4278	-9.3333	-8.6371	-8.4746	-6.9444	8.6903	-7.5793	-7.0155	-9.9329	0	-4.7868		-7.4713	1.8193											0
1999/6/28	6.9246	8.8496	10.0071		6.2817	7.7856	9.0278	3.1901	9.9762	7.1529	9.9634	2.2892	4.2353	2.8359	3.8235	5.9844	4.0741	10	9.3661	5.9414	8.4725	0	4.4444	3.6563		8.1633	10.006											5.9937
1999/6/29	-1.2381	-0.813	10.0065		0.4766	-2.1576	3.949	6.6364	10.0072	0.7853	1.4131	-3.4158	9.9887	-2.6921	-0.2833	-1.8003	9.9644	9.9729	-0.4178	-1.6588	-4.2189	7.8987	-3.8121	-1.4991		5.7424	0											-2.5794
1999/6/30	-7.7146	-7.377	5.2569		6.5465	-3.2598	-7.3529	0.6958	-3.7304	0	-7.0492	9.878	-2.1036	-9.5142	-4.9242	-4.1667	-4.6117	5.984	0.7341	-2.9719	0	3.453	-6.7281	-4.6553		-6.9046	-6.2263											-6.3136
1999/7/1	-10.0313	-8.5546	-6.8462		-9.7061	-10.0099	-10.0529	-0.6526	-9.9932	-10	-9.9647	-6.5483	-5.3459	-9.9925	-9.9602	-6.087	-10.0085	-8.0908	-9.9948	-10.0166	-10	-10.0134	-9.9802	-9.9531		-9.0833	-9.9885											-10
1999/7/2	4.4135	6.0215	8.7952		6.6075	4.7357	6.1765	5.4096	7.6284	3.3189	4.2116	4.5131	4.1528	9.2792	9.5133	10	4.6183	0.8233	3.3545	9.9356	0.2646	2.6706	3.4029	3.7539		3.758	1.6036											6.6425
1999/7/5	-4.8943	0.8114	-2.99		6.383	-1.7876	0.831	-4.9853	-2.5965	-1.9553	1.4098	3.5795	-4.5189	0.6823	-3.0303	0.0842	-2.7027	-0.691	-4.8125	2.1757	0.2639	9.9711	1.1677	-6.3317		-1.5018	-9.9747											-2.6048
1999/7/6	-5.3801	-4.9296	-4.1667		-7.8261	3.8544	-2.8846	-7.2145	-4.8271	-5.5556	-3.3364	-8.2282	-9.9666	-5.1958	-3.2085	-6.476	-0.8333	-5.8191	-0.4115	-4.9959	-5.8553	-6.8331	-5.6663	1.3948		2.5112	-3.7868											1.6279
1999/7/7	3.2138	1.164	4.1096		0.9434	10	3.6775	2.9938	3.1037	2.4133	2.3011	2.5105	4.5145	3.2566	1.6575	1.7986	1.5873	0.1343	-1.9481	3.4483	1.0482	2.9619	2.2247	3.7037		2.0997	3.7901											0.1144
1999/7/8	3.9521	0.8368	4.6911		0	-2.7179	5.0477	2.0589	0.2203	4.1237	4.9672	-2.3324	-5.3254	5.3077	1.1957	2.2085	2.3897	0.2012	-0.7827	1.3333	-0.9682	1.0959	3.8085	-0.6122		3.599	1.9663											2.5143
1999/7/9	-2.0737	0.2075	6.3388		-0.1869	0.578	1.1688	5.7358	-1.0256	-1.9802	0.4464	0.0597	1.875	-1.1687	-0.2148	0.8643	-1.2567	9.8394	2.0024	-0.9868	0.4888	-2.71	2.7254	1.232		1.8197	-2.7548											0.1115
1999/7/12	-2.9412	-1.4493	-3.5971		-3.1835	2.682	-1.5894	-1.9828	3.775	-1.8759	-4.1778	-4.0573	-1.8405	-2.1434	-1.2917	-0.9426	-3	-0.975	-2.7365	0.0831	-0.9034	-2.0891	-2.1429	-3.9554		-1.0561	-5.6657											3.0067
1999/7/13	-4.3636	-2.521	-4.0512		-2.9981	-4.3843	-1.8843	-0.916	-3.3524	-2.9412	-3.7106	-6.7164	-7.5	1.5861	-2.072	-5.1903	-4.8735	-1.5385	-1.5291	-2.9876	-2.3843	-6.9701	-3.9625	-5.5966		-4.3514	-1.4264											-5.6216
1999/7/14	3.2953	1.8319	4.1111		1.6949	0.5854	4.5267	0.4622	2.5092	6.3636	-3.2755	-0.1333	0.6081	5.4275	1.3363	4.8358	0.8867	2.0625	-0.1242	3.935	3.1609	0	2.1716	0.8949		6.9528	3.1226											2.291
1999/7/15	-0.7362	0.9524	-3.3084		0.9804	-2.2308	-1.1811	-1.4187	-1.2239	0.7123	2.0916	-3.4045	0.9402	-5.2186	7.5824	-2.9591	-3.0273	-2.0821	-5.2497	-0.3292	-2.6462	-1.2232	-2.3379	2.3282		-0.4815	-2.5849											0
1999/7/16	-2.7194	-1.5723	-6.181		-2.9126	-4.7619	-4.3825	-2.0226	-4.2274	-1.5559	-6.439	-3.2481	-3.5263	-1.3393	-2.7579	-1.3453	-4.9345	-3.3146	-1.9595	-2.8076	2.289	-1.3932	-3.1556	-3.0336		-3.871	-9.7043											-2.0157
1999/7/19	-5.3367	-5.5315	0.3529		-7.1	2.8125	-4.3056	-5.7166	-7.8387	-4.1667	-10.0104	-2.1429	0.4828	-0.0754	5.1471	-6.2727	-0.6356	-6.1449	-2.6878	-3.0586	1.1888	-2.1978	-4.4944	-3.4637		-2.9362	-0.084											-4.5714
1999/7/20	10.0671	7.8071	8.3236		10.0108	2.6342	7.6923	6.3579	9.9917	4.4978	-1.9699	10	7.7557	10.0377	7.1928	5.6256	6.0768	5.031	5.949	6.0473	10.0207	5.4575	6.9412	9.9537		7.9516	10											7.6647
1999/7/21	4.2683	0.5325	5.79		-0.1957	-1.2833	-0.1348	-1.1481	3.6787	2.726	0	1.3935	-2.3567	3.155	-1.5843	0.1837	1.407	0.3937	-2.0722	-0.2479	-1.3819	-1.0654	-2.0902	-0.2105		0.8807	3.8961											2.4472
1999/7/22	-5.731	-4.661	-2.6598		-6.0784	-1.6	-6.4777	3.9247	-5.9377	-5.7263	-4.1371	-6.3482	-4.3705	-3.3245	-1.6098	-6.6911	-5.3518	-3.5294	-2.4573	-3.894	-5.2229	-4.7692	-3.9326	-4.6414		2.0635	-6.6176											-2.7144
1999/7/23	1.9851	1.2222	6.9364		1.2526	1.1179	-0.8658	5.0867	2.2325	1.9259	-2.5894	4.5423	2.3192	6.2586	1.9249	3.6346	1.6754	2.0325	2.5892	4.3966	7.4597	3.8772	3.0409	1.2168		6.1431	1.3386											0
1999/7/26	1.2165	3.2931	8.0098		2.9897	4.4221	0.8734	1.9802	0.6777	1.0174	0.2532	7.2861	0.3333	1.9417	3.966	-2.8436	2.9866	-0.332	3.206	4.0462	0.5003	-1.3997	1.0216	1.7486		-1.8315	-1.3209											-1.1614
1999/7/27	-1.4423	-0.5313	-1.7743		-0.5005	-0.8662	0.2886	-3.2003	-1.5707	-1.7266	3.1566	-1.5576	0.9967	0.0635	0.9991	-1.1707	-0.3	-0.0666	-2.4455	1.1111	-0.1867	-1.4196	2.3596	2.7927		0.7463	-0.8661											0.1175
1999/7/28	0	3.5256	1.6211		0.503	1.9417	2.7338	0.8544	2.5076	0.2928	-0.8568	4.7468	3.3553	0.0635	-1.7986	4.541	0.8024	1.6667	-0.4743	4.1601	2.2444	1.6	2.0856	-1.3584		-3.037	3.0183											-1.4085
1999/7/29	-0.4878	0.6192	-4.9681		-0.6006	-1.8095	-0.5602	-1.9521	-0.0741	-1.3139	-1.8519	-1.2085	-1.5277	-0.9512	-3.4799	-3.8716	-0.4975	-1.5738	-2.4506	5.1997	3.7805	1.4173	0.1075	-1.9068		-2.2154	0.6168											-1.3095
1999/7/30	0.7353	0.4103	4.2206		0.8056	-2.3278	0.9859	-0.0376	-0.2226	1.0355	7.044	-1.1621	-1.0989	-2.3047	-1.9924	-0.9823	2	7.1286	-5.0942	-4.9427	-5.3467	2.3292	-1.3963	0.432		1.4844	-2.682											1.5682
1999/8/2	2.6764	2.6558	-2.7151		9.4905	-0.6951	1.8131	-2.5179	4.8327	1.0249	0.5875	0.2475	-1.7647	-0.7208	-0.8712	0.496	2.3529	-1.7413	0.5147	0.2261	-5.4004	1.6692	3.0501	10		-1.6166	2.8346											4.2755
1999/8/3	-0.5924	0.995	0.7569		3.6496	2.7	4.3836	-0.6554	-0.7801	2.7536	7.0093	6.7284	-1.5303	1.9142	6.9336	6.614	-0.5747	0.1266	-0.8778	-1.4286	0.5249	-1.6418	-0.1057	1.6618		3.2864	2.9096											3.303
1999/8/4	2.503	0.2956	5.7746		10.0352	-0.2921	-1.0499	-0.3492	-0.6433	1.6925	-1.7467	-0.347	1.4189	1.2306	0.4566	-1.0185	1.0597	2.2756	7.3801	1.6018	1.0444	2.4279	-0.6349	0.3846		0.2273	4.9107											0.5513
1999/8/5	4.6512	0.3929	2.3524		5.52	6.9336	-1.8568	4.9455	-1.295	-1.387	5	1.6831	1.5989	-0.064	0.4545	2.058	0.858	0.8035	-0.8247	-1.7267	-0.646	1.1852	4.1534	4.8851		-2.6455	-2.4823											-0.4386
1999/8/6	6.3333	-0.9785	-4.1197		0	2.6484	-1.2162	-1.7069	0.2915	-1.6878	-3.1746	-2.2831	3.8033	-2.0487	3.6199	1.3749	-2.1739	-1.2876	-4.3659	-2.6738	7.0221	-2.0498	-0.818	5.2055		3.3385	-2.4727											1.5419
1999/8/9	-0.7315	-1.2846	-0.6784		-0.6823	-1.1566	5.1984	-1.8498	0.2907	0.7153	-2.9508	-1.8107	7.3279	-1.3725	2.9694	1.6275	0	-1.9255	-3.5507	1.8838	-1.0936	1.1958	1.134	5.4688		1.4275	-2.8337											2.3861
1999/8/10	-4.9474	-2.5025	-6.6728		-1.5267	-3.3303	-1.4304	-0.7692	-2.1739	-2.983	-3.1532	-4.3427	-3.4726	-1.9218	-1.6115	-4.6263	-4.3478	-2.4699	1.4275	-4.2373	-4.1769	-0.1477	-3.3639	-2.963		-4	0.6907											-3.9195
1999/8/11	-1.9934	-0.924	-2.2527		1.3178	-2.0484	3.1662	-3.5271	0.7407	-1.0249	-3.0233	-0.3731	-0.6707	-1.8919	4.3103	-3.5448	-0.7071	-0.5844	0.8889	-2.5744	1.6026	-2.5148	-1.1603	-4.5802		-2.1605	-2.439											-0.5513
1999/8/12	-0.339	-0.3109	-5.9118		-1.2242	-0.4753	0	-1.7678	-0.3676	-0.1479	2.0384	0.437	-0.4911	1.2397	-3.719	0.1934	0.2035	0.5225	0	9.9917	1.5773	0.3035	1.174	2.8444		0.3155	0.8594											-0.2217
1999/8/13	0	0.5198	2.2364		1.007	-2.4833	1.4066	0.4499	-0.8856	-0.2963	1.8801	-0.3729	-2.4676	1.3605	-3.7768	0	-0.5076	5.3931	0.8076	3.9039	-1.5528	-3.9334	0.9494	-0.8643		-3.066	-0.7746											-2.3333
1999/8/16	-1.5873	-1.8614	-3.75		-0.3067	-1.1055	3.2787	-0.57	-0.3723	-1.0401	6.5744	-3.6806	0.5693	-0.6711	1.7841	-2.027	-2.449	-0.4316	0.8012	1.1561	-2.082	1.5748	4.4932	1.4821		-1.541	-1.7174											-1.2514
1999/8/17	4.2627	2.0021	1.5152		1.6923	-0.9146	3.5409	0	3.139	-0.1502	-0.4329	-0.1943	1.3208	2.5	-0.5259	0.6897	1.9874	-2.3529	2.0954	-2.0714	1.6108	0.7752	-1.8	5.0687		0.5766	0.0794											1.4977
1999/8/18	2.3204	2.9959	0.8529		0.0756	1.3333	-1.0613	-2.3751	2.3913	-0.3008	2.3913	0.1298	0.4966	-1.1206	-1.2335	-0.5871	1.4359	2.5365	0.3539	0.0729	0.5073	-0.3077	0.611	-1.063		-0.1638	-2.1429											-0.1135
1999/8/19	4.2117	2.8084	3.277		5.7445	2.9352	1.1919	4.1946	5.3786	3.1674	1.4862	5.3143	2.9648	3.7333	4.1927	3.248	7.2801	-0.9895	1.5515	1.9679	2.3344	2.6235	2.834	1.7355		5.3322	3.2441											4.5455
1999/8/20	-2.7979	-0.878	5.1177		-2.2159	2.1632	-2.3557	-0.3623	-1.8133	0.2924	1.2552	-0.6769	-1.6197	0.8355	4.024	-0.858	0.377	1.9363	0	-0.143	-0.6165	1.3534	-1.7717	-1.7872		-2.5701	1.414											-1.3043
1999/8/23	8.209	3.8386	5.0633		-1.1696	-4.3311	3.6188	5.8586	0.4788	-0.7289	-1.8595	0.6196	0.9756	-0.6373	-0.6584	-0.0962	2.0657	0.1838	0.4861	5.8697	0.2481	2.0772	0.8016	-0.9926		1.0392	3.6406											3.304
1999/8/24	0.4926	-1.8009	2.6877		0.3698	5.1308	3.0268	4.2366	-0.0681	1.909	-1.1579	4.6798	1.7512	-1.2187	1.7399	-2.0212	-1.2879	1.5902	1.3822	6.4233	-0.0619	3.0523	2.4851	0.2506		0.8703	-2.3916											-0.6397
1999/8/25	0	-2.4131	-3.5199		-2.2845	-0.6699	-0.565	-0.0732	-1.9755	-2.0173	0	-2.6471	-1.543	-1.039	0.3257	3.1434	-0.8388	3.5521	-3.5446	-3.2402	-1.8576	-1.2694	-0.291	-2.4167		-2.1961	-1.9908											-1.7167
1999/8/26	0.2941	1.7804	0		0.5279	0.4817	1.4773	4.1774	-0.417	-0.5882	0.426	0.1813	-1.2055	0.1969	-2.7597	-1.2381	0.282	-0.9302	-0.7774	-0.8536	-0.1944	0.4286	-0.8755	0.854		-0.3208	0.2344											3.821
1999/8/27	-0.391	-1.069	0.5613		1.2753	-1.2464	-4.7032	-1.5125	-1.6748	-0.7396	2.6511	1.4475	-1.1592	-0.131	-1.6694	2.1215	5.3421	2.4648	1.9943	-0.0662	-0.6494	3.4139	2.4534	1.2701		-1.2068	2.0265											1.4721
1999/8/30	-2.8459	1.1788	-0.9302		-1.6296	-1.3592	1.2926	4.5714	-1.7743	-1.0432	4.5455	-3.0916	-2.4074	-3.0164	-2.4618	0.661	-2.0463	-0.1145	2.8631	-1.3254	4.5098	2.6135	-0.0958	0.6689		-1.5472	2.521											-1.4508
1999/8/31	0.8081	-0.3883	-1.4085		0	-0.0984	6.1485	-0.0683	2.0231	0.6024	0.6917	2.1472	0.8855	0.3381	1.4795	-1.5009	3.1789	-0.172	3.5981	1.0074	-0.1876	1.2064	-1.6299	-0.4153		3.2258	-0.8942											-0.1052
1999/9/1	-0.9018	-2.729	-6.8571		-0.9789	1.3793	-2.0765	-2.4607	-1.6997	-2.6946	-4.6124	-2.2823	-3.0721	-1.5499	-2.4871	-2.8571	-1.4085	0.5169	-0.983	-3.1915	-2.381	-3.9735	-4.0936	-2.2519		-3.0449	-2.3308											-2.9474
1999/9/2	-0.5056	0.7014	0.409		1.2167	3.6929	0.7812	-2.3125	2.0893	0.4615	0.7202	0	1.6818	1.9849	0	0.8824	1.0714	-0.2857	2.4487	-0.7555	0.4493	7.5862	0.6098	1.5358		2.0661	-1.0008											1.9523
1999/9/3	-1.4228	-1.99	-2.0367		-0.5259	-1.7807	1.1074	5.8106	-2.3994	-1.6845	-4.5965	-0.3073	-1.0814	-0.8725	-1.847	-2.8183	3.4452	-1.7192	0.7752	0.9689	-1.9169	-1.2821	-1.0101	-2.7731		-1.4575	-0.4666											0
1999/9/6	-2.8866	0.1015	-1.2474		-1.7372	-1.4313	-2.4096	-2.0339	-1.6631	0.1558	-0.6424	-2.2195	-0.6431	-2.7759	-3.4946	-3.1	0.0854	-0.8746	-1.9872	-1.645	1.759	0.2597	-2.0408	-2.9386		-1.2325	-3.0469											-2.9787
1999/9/7	0.8493	-0.8114	1.1579		0	3.3882	-1.5713	2.0761	0.7353	1.2442	0.6466	-0.0631	0.1942	0.0696	0.9285	0.2064	1.1092	-0.8235	4.5128	1.115	0	-2.4611	0.625	1.3357		-2.4126	-0.7252											0.1096
1999/9/8	4.1053	3.272	1.873		-3.9201	1.5918	0.3421	-2.5763	1.0949	1.5361	4.818	0.0631	0.1292	2.2965	0.644	1.9567	-3.7975	0.7711	-1.0013	-0.9649	1.7286	0.664	0.1035	0.1757		-0.341	3.0032											0.4381
1999/9/9	5.2578	4.5545	10.0102		6.4	3.2258	5.6818	4.3145	6.2816	5.1437	3.1665	6.4943	5.0968	4.1497	5.3016	5.5556	5.1754	3.6492	6.8268	7.794	3.3984	3.8259	5.274	7.3684		6.0736	9.7715											6.8702
1999/9/10	-2.2094	-2.2727	-1.6713		-2.3308	3.4821	-2.6882	0.7005	-2.4457	-2.1583	-3.1683	-1.1249	-1.2277	-1.1104	-2.9514	-2.0096	0	2.2147	0.5325	0.6456	-1.5216	-0.1271	-0.9823	-1.634		-1.8548	-2.7997											-2.9592
1999/9/13	0.9823	3.3915	-0.5666		-0.154	2.157	2.5414	5.9954	5.571	2.3529	3.0675	-0.3593	0.0622	-0.9247	2.1467	-0.1953	0	1.1111	5.7092	-1.2187	6.2423	4.0712	2.6786	4.2359		1.1504	0.2954											2.3134
1999/9/14	0.1946	-0.0937	0.3799		0.5397	-0.6757	-0.6466	0.5313	-0.7916	-0.8621	0.5952	-0.1202	0.6832	-0.7333	1.4011	0.3914	3.7531	0	0.1114	-1.6883	-0.5236	1.7115	-0.6763	0.9562		1.4622	0.5155											1.7472
1999/9/15	-1.9417	-1.5009	-2.8382		-1.0736	-1.1905	-3.0369	-0.5284	-1.2633	-1.5942	3.4517	1.6847	-1.3572	-0.6044	-2.5907	-0.4873	0.0804	-1.0989	-1.9466	-1.5852	-2.924	0.8413	-1.3619	-1.7364		-1.9215	-2.1978											-1.8182
1999/9/16	-0.8911	-0.9524	0		-0.4651	-1.7212	-1.1186	-1.1562	-0.6734	-1.62	-2.3832	-1.6568	-1.3133	2.6351	-1.5957	-0.7835	-0.4016	1	-2.9495	-0.9396	-1.747	-1.3111	-1.8738	-1.6867		-0.898	-1.573											-2.3663
1999/9/17	1.0989	0	-2.5316		0.3115	1.7513	2.3756	1.2646	0.2034	0.4491	-0.293	-0.2407	0.4436	2.1066	0.4505	-0.691	-1.4516	1.1551	-3.2145	0.6775	0.9197	-0.3623	-0.201	0.9804		0.2471	0.0761											0.6322
1999/9/20	-0.3953	0.0962	-2.0979		-1.1646	-3.6145	-0.442	-0.7493	-1.1502	-1.3413	-1.0774	-1.3269	-1.8297	0.0645	-2.6906	-1.6899	-3.6007	-3.0451	-3.8647	-1.144	-2.0049	-4.9697	-1.8127	0.1618		-1.7256	-0.1521											-1.5707
1999/9/21	-0.9921	-0.5764	0.7143		0.8641	-0.3571	1.8868	0.4089	-0.4791	0.1511	-1.2871	-1.1002	0.2571	-2.5773	-1.659	-0.2022	0.2547	0.7291	1.005	1.0211	-1.4259	0.7653	1.1282	-1.454		-0.6689	0											0.2128
1999/9/22	-0.1002	0.5797	0.8105		-1.1682	0.8961	1.8519	-1.1905	-0.3439	-0.3017	-0.9027	-0.6799	0.1282	0	-0.1874	-0.9119	0.3387	-0.8352	-1.1194	1.0108	-0.566	-0.2532	1.4199	-0.8197		-0.2525	-0.9901											-0.2123
1999/9/23	-1.2036	-1.0567	-1.407		-0.5516	-1.421	-2.6738	-0.539	-1.1042	-0.7564	2.834	-1.0579	1.7286	-1.5212	-1.9718	-4.1922	-1.9409	-2.1898	-0.1258	-5.2035	-0.6325	0.2538	1	-0.4959		-0.4219	0.2308											-2.1277
1999/9/24	0.6091	0.4854	0.6116		1.3471	0.6306	0.4396	1.562	1.2561	2.1341	0	1.8868	0.6923	0.7388	0.5747	1.4941	0.1721	0.3444	0.3149	0.4926	0.5092	0.3797	0.9901	1.3289		1.2712	1.0744											1.087
1999/9/27	-3.5318	-1.5459	-1.4184		0.1564	1.6115	-2.7352	-0.0314	1.1716	-1.791	-2.2638	-1.2346	-0.625	-1.1333	-2.4762	-2.103	-1.9759	-1.6018	0.3766	-2.6611	-2.5332	-3.7831	-2.0588	-1.6393		-1.0879	-2.7335											-1.1828
1999/9/28	-0.9414	-0.5888	-0.4111		-0.2342	-0.0881	1.4623	-2.763	-1.0899	-0.6079	0.4028	0	0.2516	-0.7417	0.9766	-1.2889	-0.7888	0.1744	-1.2508	-1.3669	0.1949	0.2621	-0.7007	-1.25		0.3384	0											-0.6529
1999/9/29	-0.7392	-0.5923	-1.032		0	-1.5873	-0.2217	-3.4872	-2.686	-0.7645	-3.4102	-0.3125	0.1882	-0.6793	-1.1605	-0.3264	-0.8834	-0.5223	0.4433	-0.5835	0	1.1765	-0.504	-1.519		0.5902	-0.6245											0.4381
1999/9/30	0	-1.1917	0.5214		0.3912	-2.2401	-1.1111	4.3493	-0.7077	-0.6163	-4.7767	-0.8777	-1.6281	1.0944	1.7613	-0.5459	-0.8021	0.1167	-0.4414	-1.5407	-0.5837	-1.292	0.7092	-0.1714		-1.0897	-1.7282											-0.5453
1999/10/8	-3.8298	-3.5176	-3.3195		0	-1.7415	-1.3483	0	-0.4989	-1.3953	-5.3435	-3.6686	-5.0286	-1.8268	-0.8654	-2.3052	-1.8868	-2.1562	-1.4566	-1.4903	-2.4788	-5.1047	3.2193	-1.9742		-2.4576	-0.4796											-3.7281
1999/10/11	-1.3274	0	-3.97		-1.1691	-1.959	-4.328	-1.1863	-0.5014	-1.4151	-3.6866	-0.197	0.4692	-0.1378	-0.485	-0.5618	0.2747	-8.6361	-1.4781	-1.3616	-1.6054	-0.4138	0.4873	-1.9264		-2.2589	-1.2048											-0.1139
1999/10/12	0.6726	2.3958	-1.8994		2.918	-0.0951	-0.9524	1.3628	0.576	0.638	1.4354	0.1974	0.6004	0.2761	0	1.0169	0.8219	2.7379	0.3914	1.9172	1.2916	0.554	0.7759	2.5893		1.2444	0.2439											0.9122
1999/10/13	-4.1203	-3.1536	-2.164		-1.3027	-1.0476	-0.8413	0.032	-1.6464	-2.5357	1.0613	-1.4445	0.4642	-2.9594	-0.7797	-1.566	-1.6304	-0.1904	0.4548	-3.2355	-0.5369	1.3774	-0.2887	-2.3499		-1.8437	-1.9465											-1.5819
1999/10/14	2.3229	0.3151	0.5821		-1.3199	-0.0962	3.2727	-0.032	-0.9461	-0.6504	-3.0338	-0.3997	-0.8581	-1.5603	-1.0806	0.4545	-1.0129	1.4622	-0.3234	-1.5552	-1.0796	-1.7663	-2.9923	-0.0891		-0.4472	-2.3987											-0.4592
1999/10/15	2.0431	2.8272	3.0093		1.2589	4.0462	3.9906	0.6082	2.5716	2.2913	1.6847	1.806	1.5313	2.1614	2.4826	3.1674	3.5349	3.5088	2.401	10.0316	1.2278	2.3513	2.4876	1.6949		2.0665	1.9492											2.6528
1999/10/18	-3.4483	-2.5458	-3.5955		-2.0202	-4.2593	-5.8691	-3.7862	-2.3639	-3.2	-5.5621	-2.0368	-1.7049	-3.8082	-2.7132	-3.1798	-3.504	-5.2058	-1.0139	-1.4358	-0.9434	-4.3243	3.0097	-2.807		-2.5528	-7.0657											-3.1461
1999/10/19	-2.8802	-2.2989	-2.331		-3.7037	0	-0.1199	-8.2341	-0.9538	-2.4793	-1.7544	-2.4145	-0.8672	-0.2933	-4.3825	-3.3975	-4.0968	10.0255	-1.4725	6.4093	-3.0612	-4.2373	-1.6023	-4.0614		-2.8907	-3.5778											-3.7123
1999/10/20	0.7117	0.8556	-0.5967		-0.3722	3.7718	0.9604	3.3153	1.2593	1.3559	2.0408	5.2234	-0.4711	-0.2206	-1.0417	1.4068	1.6505	0.8125	0.1949	6.0233	0.1404	1.4749	3.4483	1.1289		2.1395	0											0.9639
1999/10/21	-3.5336	-3.2874	-3.9616		-0.9963	-0.2796	-3.805	-2.3718	-4.2429	-2.5084	1	-2.678	0	0.0737	-3.8947	-3.815	-1.5282	1.9574	-0.5837	-5.6165	-0.7708	1.1628	1.2037	-2.2326		-3.0055	-4.3599											-2.7446
1999/10/22	5.6166	2.6316	4.25		0.5031	2.7103	3.9555	1.5363	3.8197	2.4014	1.7327	3.0872	2.096	5.4492	4.2716	2.7644	4.0737	-0.9034	1.4351	9.9863	3.178	3.1609	1.2809	3.4253		2.3474	5.5286											2.9448
1999/10/25	-2.1965	-2.1368	-3.5971		-2.7534	-2.0928	-2.0214	-2.3223	-2.2811	0	-0.2433	0.1953	-0.9272	-3.8408	-3.7815	-2.6901	-2.1435	-0.2849	-0.7717	4.7264	-1.5058	-3.3426	-4.2457	-3.3119		1.6514	-2.5735											-3.6949
1999/10/26	1.6548	1.2009	1.6169		0.9009	0.0929	2.9126	0.1801	0.9036	1.005	1.2195	1.0396	0.1337	0.7988	1.4192	0.7212	0.1905	1.9429	-1.4906	1.1876	1.3899	5.0432	0	1.5224		0.9025	3.0189											3.0941
1999/10/27	5.6977	4.0992	5.0184		3.0612	1.4856	1.4151	-2.0856	3.806	3.4826	2.1687	2.5463	2.4032	3.8905	5.3821	4.2959	4.5627	1.2332	4.4737	6.6315	3.0158	0.823	2.0755	4.7798		3.0411	4.9451											3.0012
1999/10/28	-2.3102	-2.6943	-1.5152		-3.0941	-2.6532	-3.4884	-6.5369	-2.8037	-0.8013	-2.7123	-2.1821	0.7171	-2.4272	-2.6558	-2.1739	-2.0909	-0.8306	0.2519	-1.541	-2.2621	-3.4014	-3.512	-2.6834		-1.7361	-2.7923											-2.6807
1999/10/29	-1.0135	-0.5325	-2.2485		1.6603	0.282	-0.1205	0	1.0355	0.9693	-0.6061	-1.3077	-0.3236	-1.0661	-1.2592	0.8187	-1.6713	-0.4467	2.0101	10.0343	-0.5446	-0.9859	-0.5747	-1.2868		-1.8551	1.3465											-0.3593
1999/11/1	-1.7065	0.2141	-1.4528		-1.1307	-0.0937	-0.7238	-1.4145	1.0249	4	-1.2195	-2.1044	-0.974	-1.3649	-2.2317	0.348	2.4551	-0.8413	-0.8005	-5.4341	-1.7796	-0.8535	-1.7341	-0.5587		-2.1602	-4.2516											0.1202
1999/11/2	0.6944	-0.8547	0.1229		-0.2541	-0.5629	-0.9721	0.7573	0.4348	-3.0769	-1.2346	1.2739	-1.6393	1.6752	3.3696	-1.5029	-0.0922	-0.3394	-0.807	-5.8785	-1.6725	1.5782	-0.5882	0.4682		0.276	0.4625											-1.5606
1999/11/3	-1.4943	-0.3233	0		-0.6369	0.566	-1.4724	4.7864	-1.0101	-1.9048	-1.375	-1.022	0.5333	-0.2865	1.4721	-0.7042	-0.8303	-1.3621	0.5006	1.5439	0.3544	-2.2599	-0.789	-1.5843		-0.4587	-1.1971											-1.2195
1999/11/4	-1.6336	-1.2973	-1.7178		-0.1282	-1.7824	0.1245	-0.453	-0.8746	-0.4854	-3.4221	0.2383	-2.0557	-2.2989	-3.5233	-1.3002	-2.4186	0.1151	-2.3039	-2.1424	-2.048	-4.0462	-4.0755	-2.5568		-1.0138	-2.1435											-0.2469
1999/11/5	0.3559	-3.0668	0.3745		-1.1553	-0.4776	1.6169	1.5927	-0.2941	1.626	-0.2625	-0.1585	-0.8125	-0.8088	1.0741	0.5988	0.3813	-0.8046	1.0198	-2.4011	-0.0721	0.753	-2.487	-0.4859		0.1862	0											0.3713
1999/11/8	0.7092	0	-0.995		0.1299	-0.4798	1.5912	1.941	-0.9587	-1.28	-3.4211	0.7937	1.0922	-1.3343	-0.8502	0.7143	2.4691	2.781	2.082	2.7496	-2.5974	2.0927	0.4251	-0.0977		0.2788	0.6667											0.1233
1999/11/9	0.3521	1.3559	3.1407		-1.4267	0.7715	-0.1205	2.8927	-0.5212	-1.7828	2.9973	1.7323	-0.3376	-0.3757	-1.8221	0.7092	-1.2975	0.451	-0.4326	-2.1831	0.3704	-1.0249	-2.5397	-0.9775		-1.1121	-0.6623											-0.1232
1999/11/10	-0.8187	-1.5608	-1.4616		0	0.8612	-2.1713	-1.032	-1.0479	-0.9901	-3.1746	-1.935	-0.271	0.3017	-2.8384	-1.6432	-0.1878	0.1684	0.5587	0.576	-1.9926	-0.7396	1.4115	-1.0859		-0.4686	0											-2.4661
1999/11/11	-1.7689	-0.7928	0		-3.1579	2.0873	-0.6165	-0.1438	-0.9077	-0.5	-1.9126	-0.2368	-1.9022	-1.7293	0.7865	0	0.1881	-0.3361	1.358	-4.4381	-1.8825	2.0864	-2.4625	0.3992		-0.8475	0											-0.5057
1999/11/12	2.0408	0.4566	2.3486		-0.5435	-0.0929	0.2481	0.5762	0.3817	0.1675	0.4178	-1.0285	0.554	-0.306	-1.1148	-0.358	0	0.6183	-1.0962	-2.397	1.5349	0.292	2.7442	0.5964		1.0446	1.1429											0.2541
1999/11/15	0.4706	-1.1364	1.2077		-1.0929	0.186	0.7426	-0.2864	-1.2167	-1.0033	-2.7739	-1.7586	0.4821	0.1535	1.5784	0.8383	2.3474	-0.8939	-0.9236	4.6815	-1.0582	-0.1456	6.1966	2.8656		0.5639	-1.4124											-0.3802
1999/11/16	0.1171	-0.2299	-1.074		0	1.1142	0.2457	-1.3645	0	0.3378	-4.4223	-1.6273	0.0685	-1.2261	-0.6659	-1.4252	-1.1927	-0.3382	-0.9944	-2.4927	-0.0764	-1.1662	-0.503	-2.7858		-6.3551	-1.7192											-0.7634
1999/11/17	1.7544	3.2258	4.8251		0.6906	0.8264	0.3676	1.0557	2.1555	2.6936	4.6269	3.1431	1.9863	2.0171	2.3464	3.3735	3.5283	1.81	1.4438	2.2556	3.211	1.7699	-0.4044	1.7787		1.6966	1.8465											2.5641
1999/11/18	1.2644	1.4509	1.0357		4.9383	0.0911	2.9304	3.9625	0.4521	1.1475	9.9857	2.3256	2.0148	0.6084	2.6201	2.5641	0.3587	3.7222	1.1757	0.2206	1.4074	3.913	2.8426	1.9417		1.0795	3.1489											1.25
1999/11/19	-0.227	-0.11	-0.3417		0	-1.8198	0.949	-0.1733	-0.8252	0.3241	-1.4267	-1.0972	-1.975	-0.9826	-1.2766	0.4545	0.3575	9.7483	-1.896	-1.6875	-2.1183	-1.3947	-1.9743	-2.0952		-0.6796	-1.9426											-1.358
1999/11/22	-0.1138	0.7709	-0.2286		1.6993	0	-0.7051	-1.1107	-1.4372	-0.8078	2.7632	-0.1585	1.5447	-1.374	-0.3233	-1.1312	1.5138	-1.9522	0.187	-0.5224	-2.0149	-0.2829	0.5035	-0.5837		-0.391	-0.7547											-0.2503
1999/11/23	0	0.5464	0.1145		0.5141	-0.6487	1.4201	0.3159	0.614	-0.1629	0.5122	0.873	0.6614	0.2322	-0.3243	0.6865	-0.614	0.3982	-0.6845	-0.2251	1.2186	2.695	0.4008	-0.2935		0.3925	-0.1901											1.1292
1999/11/24	-1.8223	-1.6304	0.1144		2.3018	0	0	-0.8048	-0.6865	-1.1419	-0.8917	0	-0.1971	1.8533	-1.7354	1.0227	-2.3831	4.115	-1.2531	3.6842	0.2257	-0.6906	-1.996	1.0795		-1.0753	0.7619											-0.7444
1999/11/25	0	-2.2099	-1.8286		-0.875	-0.5597	1.1669	0.0705	-0.5376	-0.9901	1.2853	-0.8655	-0.79	-1.0614	-1.5453	-0.4499	-1.4467	-1.4286	-0.8249	0.7977	-0.5255	-1.5299	-2.8513	1.6505		0.1976	0.5671											-1.5
1999/11/26	-2.0882	0	-0.4657		-2.1438	-0.0938	-1.3841	-0.987	0.1544	-0.3333	1.5228	0.0794	-1.1281	-0.8429	-0.2242	-0.226	0.5505	-2.9952	-0.2559	0.9353	0.8302	1.2712	-0.5241	1.6237		0.3945	-0.188											0.8883
1999/11/29	-0.5924	1.3559	-0.4678		-0.3866	-1.3146	-1.0526	-1.958	-1.1565	-0.1672	0.125	3.8858	2.7517	0.1546	-0.5618	-1.4723	1.3686	5.7769	-1.4112	-3.2787	-1.0479	-0.4184	-0.1054	2.6316		-0.8841	1.1299											1.1321
1999/11/30	-0.4768	-0.1115	-0.47		1.423	-0.4757	0.591	1.3798	-0.156	-0.8375	0.1248	-0.229	-0.0653	-1.2346	0.565	-0.9195	-0.9901	1.0358	0.2602	-1.7686	-0.9077	0.8403	0.8439	-1.4652		0.6938	0.0931											-1.3682
1999/12/1	0.2395	0.4464	0		4.0816	1.2428	0.47	0.0358	0.625	1.3514	0.2494	-0.6121	-0.1307	0.5469	1.1236	0.232	2.2727	-2.2833	0	1.1253	-0.5344	0.6944	0.1046	0.7435		0.5906	0.7442											1.0088
1999/12/2	-1.0753	-0.3333	-1.1806		-0.9804	-0.2833	-1.5205	-1.2173	-0.3882	-0.6667	-1.7413	-1.1547	0.1309	0.0777	-2.3333	-0.463	3.3778	-0.0954	-1.817	-2.2997	0.1535	-0.2759	-2.2989	-2.3985		0.1957	-0.7387											-0.1248
1999/12/3	-0.2415	0.223	0.5974		-1.2376	1.1364	-0.2375	-0.2175	-1.0133	-0.3356	5.6962	-0.9346	0.6536	-0.4658	0.7964	-1.7442	-0.8598	-2.148	-2.5777	-0.4556	-0.0766	0	2.0321	0.0945		0.4883	0.4651											1.5
1999/12/6	-1.6949	2.7809	-2.019		-1.1278	0	-1.5476	-0.1816	-2.126	-1.3468	4.0719	-2.1226	2.5974	-1.7161	0.5643	-1.3018	-1.1275	0.0488	0.3392	-2.2883	-3.0675	-0.8299	-1.153	1.983		1.4577	-3.6111											3.6946
1999/12/7	0.2463	2.5974	-0.8485		0	0	0	0.5822	0.8045	0.3413	-1.3809	0.6426	2.2785	-0.3968	-0.2245	0.2398	0.8772	6.5334	-0.2028	1.4832	-0.3165	-3.7657	-1.3786	0.2778		1.2452	0.0961											-1.1876
1999/12/8	-1.4742	-1.8987	-0.3667		-0.8872	0.2809	1.5719	-0.7236	-0.399	-0.5102	1.2835	1.1971	-2.104	-0.9562	-0.8999	-0.2392	-1.7391	1.0526	0.1355	-0.0769	-0.873	1.4493	-1.9355	-3.1394		-0.3784	0.096											-1.2019
1999/12/9	-1.8703	-0.9677	0.1227		-1.6624	0.8403	-1.4286	-1.5671	-1.1218	-0.6838	0	-0.1577	-0.1264	0.0805	-0.454	0.4796	-1.3274	1.6304	-1.2855	-1.6166	0.4003	-0.5714	1.7544	2.4786		-0.1899	0											-1.4599
1999/12/10	3.3037	0.9772	0.6127		-0.5202	0.463	2.657	-1.7401	0.4052	-0.5164	2.5346	0.237	0.3165	1.6881	2.1665	0.716	1.3453	-2.8075	-2.2618	3.9906	-0.319	-0.7184	1.1853	4.093		0.1903	2.2052											0.4938
1999/12/13	-2.829	-1.9355	-2.1924		1.8301	-1.0138	-1.1765	2.8636	-0.3228	-0.346	-1.1236	0.0788	0.3155	-1.0277	-0.4464	-1.4218	-0.0885	0.5502	2.1739	0.301	-3.52	1.1577	-2.3429	0.7149		-0.4748	-2.0638											-2.3342
1999/12/14	3.2911	-0.2193	0.4981		0.2567	0.9311	-0.3571	-1.5385	-0.5668	0	-1.4773	-2.9921	-0.6289	-0.5591	-0.6726	0.2404	-0.9743	-0.1824	0.6177	-2.2506	-0.1658	-1.2876	0.9815	4.2591		0.0954	-0.0958											1.8868
1999/12/15	2.0833	1.3187	2.1066		2.5608	0.6458	2.1505	0.8185	2.0358	2.2569	1.4994	2.3102	0.5696	-0.0803	2.0316	1.6787	0.7156	2.7867	3.3424	4.1443	1.3289	1.5942	1.2959	0.2553		1.6206	2.4928											1.4815
1999/12/16	-2.6411	-2.0607	-0.7282		0.4994	2.4748	-0.7018	0	-4.8683	-2.5467	0	1.6129	0.6293	0.4823	2.323	-0.9434	-2.6643	2.9333	-1.9802	-2.0634	-2.623	-0.1427	-1.8124	0.8489		1.97	-2.2451											-1.7032
1999/12/17	0.7398	-1.3289	-0.7335		0.3727	0.5367	2.4735	-0.9225	-2.6846	-1.0453	-3.4091	0.3175	2.3765	2.32	-0.7568	-1.6667	-2.0985	-4.7927	-1.6162	-1.8059	-1.5993	-0.4286	-0.9772	-4.1246		-1.104	1.5311											-1.6089
1999/12/21	-3.3048	-1.7957	-1.4778		-0.3713	-4.7153	0.3448	-0.7821	-3.4483	-2.8169	-1.7647	-1.1867	1.3439	0.0782	-2.9412	-6.1743	-2.1435	-4.898	-1.6427	-2.2222	-2.4808	0	-1.864	-0.3512		2.3256	-0.754											-2.0126
1999/12/22	-0.7595	0.4571	0		0	-0.2801	-1.8328	-2.6652	-2.7679	-1.4493	-2.515	-0.4003	1.2658	0.3125	2.0202	-2.7097	0.6667	-4.6257	0.6959	-1.0972	0.5263	-2.5825	-1.676	-2.7313		-0.4545	-0.7597											-1.1553
1999/12/23	-2.4235	-1.479	-2.625		-0.6211	-9.3633	-1.0502	-3.5866	-0.8264	-2.0221	1.8428	-1.5273	-1.7857	-0.3115	3.3003	-1.8568	-1.8921	-6.1	0.4147	-2.2979	0.831	-2.0619	-1.25	-2.1739		-4.8402	-8.6124	107.8947										-1.5584
1999/12/24	0.1307	1.2702	-0.3851		-0.5	-7.6446	-3.3019	1.68	0.7407	-1.1257	-0.2413	1.2245	-2.5455	0.5469	-2.0234	-1.2162	0.0964	-3.8339	-2.2712	3.4874	-4.0293	-0.6015	-1.1507	-2.6852		-1.8234	-2.6178	-0.3376										-1.5831
1999/12/27	-2.0888	-0.4561	-1.5464		0	-3.2438	2.1951	-1.7309	-0.7353	-0.759	-0.1209	0	-2.2388	1.7871	2.6087	-0.2736	-5.2023	-5.8693	1.9014	0.3135	1.4313	0.3026	-2.5611	1.9029		-0.6843	-5.3763	-2.4555										-1.4745
1999/12/28	2.1333	-0.2291	-0.6545		-2.1357	1.7341	1.432	-0.4003	-0.0926	0	3.5109	-2.3387	1.7812	-3.8168	1.589	1.7833	-0.4065	3.9412	-0.7602	4.2188	0.8467	0.3017	2.1505	0		-0.7874	3.0682	-1.1285										0.5442
1999/12/29	2.4804	1.0333	2.108		-1.2837	2.0455	3.7647	0.3215	1.2048	0.3824	-0.117	3.4682	0	-1.4286	-1.4599	-0.2695	-2.1429	-0.9621	0.2786	-0.2249	2.7052	0	-0.3509	2.8945		0.6944	-1.8743	-1.6681										-0.5413
1999/12/30	-0.6369	0	0.5161		3.5111	-1.1136	0.1134	-0.5208	1.1905	1.5238	4.5667	2.6337	0.6875	-1.2882	-2.328	0.2703	1.147	0.2857	0.5556	2.855	0.0908	0.4511	1.4085	-0.8167		1.4778	3.8202	2.5893										0.6803
2000/1/4	2.1795	2.3864	5.7766		1.7588	3.1532	7.5878	8.6992	1.9005	1.6886	-2.4636	0.311	0.7449	2.9364	3.9003	2.5606	3.0928	2.5641	1.7265	1.0957	5.5354	1.7964	2.4306	3.0192		1.8447	4.0043	5.9182										2.1622
2000/1/5	0.2509	-1.4428	-0.1214		2.963	0.1092	3.7895	-0.704	0.3552	0.738	-0.6889	-0.8527	0	2.5357	0.5214	1.4455	7.7	-0.2222	1.6293	-2.3121	9.9742	-0.1471	-1.3559	-0.6217		-0.3813	0.1041	-0.986										1.8519
2000/1/6	3.0038	3.7162	4.3742		8.753	2.181	2.4341	4.4403	4.4248	2.5641	0.1156	3.7529	2.0333	3.9413	8.0913	3.1088	1.2071	4.7884	2.8056	4.142	3.2838	3.0928	3.551	5.4513		3.1579	5.8212	6.0581										4.1558
2000/1/7	4.6173	3.0402	6.9849		-1.1025	2.6681	3.9604	0	4.661	4.1071	3.0023	2.4115	1.3285	1.7844	0.6718	5.0251	0.9174	0.4251	2.0793	10.0142	0.5299	2.5714	3.6504	7.2034		2.5974	10.0196	10.0156										3.3666
2000/1/10	0.3484	0.843	0.5441		-0.223	2.183	10	-2.3223	-0.1619	-0.5146	4.0359	4.1207	-0.7151	0.5844	3.0505	0.5981	-0.7273	-2.1693	0.4456	10.0065	1.7319	1.3928	5.2295	10.0395		2.4412	1.6071	1.9203										0.1206
2000/1/11	-4.8611	-5.2247	5.4113		-2.905	-6.7141	-1.2121	-4.316	-6.0827	-3.9655	-6.25	-5.3004	-2.3409	-5.0835	-5.4579	-6.1831	0.0916	2.7042	-2.5349	0.2934	-5.4774	-2.8846	-6.288	9.9856		-5.6487	-7.0299	-6.8388										-4.9398
2000/1/12	-3.163	2.7563	-6.1602		-5.2934	-2.9444	-5.872	-0.4969	-3.6269	-3.2316	-6.7816	-3.7313	-3.1346	-3.6725	-3.229	-2.7883	-3.8426	-1.2638	-2.8609	-4.9737	2.7408	6.082	-1.0823	-9.9935		-3.2741	-4.6314	-3.5206										0.1267
2000/1/13	1.3819	-1.9313	-6.3457		-1.7011	-0.1124	0.838	2.4203	-0.9857	-0.9276	0.1233	1.1628	-0.5076	0.2383	-1.9211	2.9987	-1.9981	1.44	-3.012	-1.6626	-3.0488	-1.4667	-1.9694	-5.9507		-0.0967	-0.7929	1.7857										-2.4051
2000/1/14	-0.8674	-2.6258	-4.7897		0.9889	-1.4623	6.1865	0.1125	-0.4525	-1.1236	-4.5567	-3.2184	1.2755	-1.1094	-2.4742	-1.8987	-1.8447	-6.4143	-1.7253	3.0056	-2.5157	-3.1123	-3.0134	4.3981		-1.0649	-3.3966	2.5172										-2.8534
2000/1/17	0	3.9326	4.908		0.2448	0	1.6522	0.5245	-0.0909	0.947	0.5161	2.8504	-0.8816	1.2019	5.3911	-0.6452	2.3739	-0.1685	1.6152	6.6261	4.3548	3.0726	2.1864	4.2129		1.0763	1.8614	5.2083										3.0708
2000/1/18	2.375	4.1081	-1.2865		3.4188	1.3699	0.941	2.2363	8.0073	3.1895	-3.7227	6.1586	-0.8895	2.7712	1.8054	10	-1.5459	4.502	-0.2073	3.3067	-0.8501	1.2195	-1.0135	-3.9007		0.8712	-1.3198	-2.7581										9.9741
2000/1/19	0.1221	-1.3499	0.8294		1.5348	0.7883	-0.2542	3.1717	-0.1685	-1.6364	2.1333	2.7556	0	1.5408	-1.7734	2.5974	2.2571	-0.8616	0.831	6.8433	-0.1559	-1.3387	1.1377	-0.0738		2.1113	0.823	5.0182										2.8269
2000/1/20	-0.122	1.6842	1.4101		-2.2093	-0.7821	3.3135	-1.0601	-0.2532	0.1848	-0.9138	1.6937	0.7692	0.3035	-1.1033	7.71	4.2226	6.8984	0.7555	2.2727	0.6245	-2.8494	-0.4499	5.3914		0.4699	2.0408	0										1.3746
2000/1/21	-1.221	-2.4845	2.781		-1.1891	-2.8153	4.6053	10	-1.3536	-2.0295	-3.2938	3.8862	3.117	-2.4206	-1.0142	-0.7479	-2.302	2.2358	4.8398	3.0808	8.5337	5.0279	-2.7119	3.9944		-3.087	0.1	0.554										2.0339
2000/1/24	0.1236	1.6985	3.4949		-0.9627	8.8065	7.9403	10	-0.7719	-1.3183	-3.6785	5.6112	0.1851	0.7752	-1.127	3.7675	9.9906	6.2624	1.0403	-2.0578	10.0071	2.5266	3.1359	5.593		1.0618	-1.0989	3.3058										6.3123
2000/1/25	1.4815	9.0814	-0.1089		0.3645	-2.5559	-3.059	-1.4758	0.2593	1.7176	3.9604	1.2018	4.1256	1.3846	0.4145	-3.9419	-0.5998	5.9401	2.8314	-6.3532	-1.5595	0.5188	0.9009	-3.2546		0.7641	2.2222	-4.7333										-3.6458
2000/1/26	-0.9732	-2.5837	-0.3272		-0.7264	-0.5464	-2.3291	4.8832	5.1724	1.3133	6.1224	-3.4375	1.8924	-2.2762	-1.032	1.9438	10	-3.223	-1.0013	-0.8547	4.1584	2.5806	-1.1161	0		3.6019	-0.5929	-0.7698										-2.4865
2000/1/27	-1.1057	1.0806	2.954		-0.9756	0.5495	7.5385	4.8843	3.1148	-1.8519	-3.8462	-1.7476	2.8439	1.0093	-2.8154	-3.7076	10.0313	2.5091	1.2642	-5.7112	3.8657	-4.4025	-1.0158	2.7704		-1.3724	0.2982	2.1862										4.102
2000/1/28	1.6149	-2.138	1.0627		0.9852	4.918	0.1431	-0.3268	-1.6693	-0.1887	-1.6	0.7905	-0.6772	2.9977	0.6438	0	9.9715	10.0134	2.2472	10	-3.1727	-0.3947	2.6226	4.3004		3.7106	6.7393	-4.4168										2.5559
2000/2/14	9.9022	6.9513	10.5152		10.0122	8.75	8.5714	9.918	8.4883	8.8847	0	8.5621	7.9545	10.0746	9.9147	10.011	9.9741	9.9919	9.9512	10.026	9.9559	10.1717	8.7778	10.0308		6.8873	9.935	9.8917										9.9688
2000/2/15	10.0111	-6.4067	9.9905		7.2142	-4.9808	-5.3947	8.874	-5.3651	-1.7361	9.6206	-3.1908	-8.1053	-5.2203	-1.1639	-4.3	9.5406	10.0037	-0.4442	10.0094	5.1576	1.5588	-3.0644	3.0201		-5.6067	7.6858	-4.5335										5.5713
2000/2/16	7.179	-0.7937	10.0346		9.9379	9.9798	3.1293	2.2146	-2.9134	-0.1767	10.0124	-5.7836	-1.4891	-2.7182	9.7154	-2.2989	2.0968	-2.8084	5.9677	10	6.158	9.9174	1.5806	3.0402		-2.7482	9.5686	-4.6111										5.4562
2000/2/17	-7.3585	-1.8	0.8648		9.9812	4.2163	-8.6986	-7.304	4.704	1.5929	0.7865	-9.3069	-0.5814	-3.6029	-5.814	-4.492	-10.0053	-3.6808	0.5789	9.9883	-6.0575	-7.6262	4.2531	-10.0105		3.464	-10.0215	-4.7619										-10.0085
2000/2/18	3.8697	-1.6293	8.2619		2.0548	-3.2542	2.4372	10	-1.7041	-3.3101	4.5708	3.5662	0	3.1274	9.9715	1.3438	-7.2557	10	9.5238	0.8159	10	1.1628	-2.5871	2.0492		0.2643	1.1933	1.4394										0.9425
2000/2/21	-4.4118	6.2112	10.0072		4.8658	-4.5455	5.119	9.9452	0	1.2613	9.8081	-2.4596	0.5848	3.5503	10.0173	-0.884	-9.0852	0.1948	9.9857	2.5334	9.9851	-3.5632	7.2523	-7.1715		5.1845	0.3931	6.0493										-3.6415
2000/2/22	-5.8462	-4.5809	-10.0131		-10	-1.3333	-5.6241	-4.6424	-2.8369	1.0676	-10	0.4323	-3.0814	-4.3571	9.9686	0.3344	7.9806	-7.0966	-2.7802	-9.2656	-3.8392	-6.1979	-8	-1.7305		-5.0125	-6.4213	-6.7606										-4.0698
2000/2/23	-3.268	-1.5322	-9.9636		-9.9556	-3.4749	-6.032	-10.0084	-3.2441	2.2887	-9.8166	0.8608	-2.9394	-1.4937	-9.9929	-1.3333	6.4267	-2.895	-6.4343	-7.2995	-10.0047	0.5083	1.9669	-6.478		-2.4626	-1.2552	1.7372										-4.1414
2000/2/24	3.0405	4.9793	1.5347		2.4679	0.8	6.4192	-0.209	0.5029	-0.6885	1.6746	7.8947	0.9889	2.9568	-1.2688	1.9144	-2.1739	-1.4727	4.9188	6.8951	3.1315	0.1264	0.203	6.2542		1.1722	9.322	0.4454										4.215
2000/2/25	-2.5137	2.4704	-2.4662		3.6609	0.0992	-3.0523	-1.396	-1.3344	-2.773	8.2353	-3.1641	-2.5704	-1.9882	3.3735	-1.768	1.7901	8.3121	0.3186	-0.8779	-0.253	-1.5152	-2.229	0		0.2674	3.0233	-1.4043										-4.3478
2000/2/28	5.8296	2.2179	9.6248		6.9703	3.3697	7.8711	2.3832	3.0431	4.8128	4.1304	3.8802	6.1558	2.1788	4.662	4.4994	9.9454	-1.4473	8.3938	10.0116	9.792	6.2821	0.829	6.519		2.2222	2.3326	1.1244										3.277
2000/2/29	-2.6483	-0.6604	-1.5625		-2.954	-2.2052	3.5441	0.9449	-0.082	3.5714	-2.4008	-2.6868	2.6627	4.6324	-5.1967	-1.8299	-5.4054	8.4358	-4.9393	10.0105	-8.6414	-2.0507	3.6999	-3.5651		-1.8261	-2.8676	1.3343										-1.433
2000/3/1	0.4353	8.1671	9.3726		-0.5372	0.4902	0	-2.968	0.9852	-3.1199	3.9572	-3.2997	-0.8069	-1.7569	-4.307	3.3991	-4.4898	-0.7244	4.0511	9.9905	-7.5367	9.9754	10.0099	-3.0807		3.0115	-4.0878	-1.4631										9.4496
2000/3/2	-0.6501	10.0088	0.8984		0.36	1.2683	-3.2215	0.7059	-1.626	0	5.2469	-1.8106	-0.0581	-1.2876	0.5728	-1.9088	1.6484	-4.8223	3.0047	2.5456	-0.4376	1.9037	-4.5045	2.6701		-1.5477	-1.105	-0.8909										-4.1746
2000/3/3	4.4711	-1.9154	-2.8082		2.2422	2.7938	-0.5548	0	0.9917	1.6949	-2.4438	1.9858	4.9419	2.8986	1.3019	0.4324	1.2613	-4	7.1487	-7.2496	-0.8242	-2.4176	4.9057	0.1858		1.5721	0.7183	1.6479										2.0792
2000/3/6	-5.7411	7.0789	-10.007		10	-5.6232	-4.1841	-6.9626	0.0818	-2.3333	-7.7154	-3.6161	-1.7729	-1.338	-9.3976	-0.1076	-6.2871	-9.2708	-4.8313	-10.0061	-7.867	-5.4054	2.8777	-7.4166		-3.2674	-6.4184	-1.1791										-3.1038
2000/3/7	6.5338	-2.5836	-0.6265		2.7113	-0.4965	1.0189	2.5866	2.1259	-0.8532	6.1889	2.2367	0.564	1.3562	0.1773	-0.5388	-1.0127	4.4776	0.3223	-3.3795	8.0577	2.2619	-3.3217	0.8011		-0.8889	3.1329	-0.6711										8.3083
2000/3/8	2.9106	4.3682	4.1765		1.2422	0.3992	2.4496	2.8152	-0.4003	1.5491	2.2495	-0.4234	4.3186	-0.493	3.0973	0.1083	2.4297	4.3223	-0.0803	-2.7632	0.2782	0.1164	3.7975	0.9272		3.4978	2.2167	-0.1502										1.5712
2000/3/9	3.4343	-0.5232	-2.4206		-4.2945	-1.6899	-4.1491	-0.0476	3.2958	8.3051	-1	2.197	0.6989	-0.92	-2.7468	1.2987	0.9988	0.4213	-4.7428	-2.1583	-2.3307	7.907	2.7875	-1.2467		5.026	4.0161	-1.5038										1.9108
2000/3/10	-5.957	-6.7618	-0.6977		10.016	-0.2022	-2.4945	0.5479	-3.7354	-2.9734	2.0202	-2.982	0.6941	-2.5	4.8544	-2.4573	-1.4833	-2.1678	-1.308	-5.2574	-1.3636	4.2026	-5.2542	-1.5282		-4.538	-4.7876	-1.6031										-6.1607
2000/3/13	-0.3115	2.2562	-1.171		9.9782	-0.7092	1.3544	0.2132	1.8593	5.6452	6.5347	1.3581	-0.3181	0.7326	2.5253	1.2048	2.5721	1.2866	1.5391	0.8537	0.2304	10.031	1.0733	0.8772		6.3094	1.0543	0.6206										0.0951
2000/3/14	-3.2292	-4.6493	-2.2117		0	-4.898	2.3756	-5.461	-2.619	-1.0687	1.2082	-4.0903	-4.3617	-3.2727	-4.9261	-3.0303	-4.2202	-1.7643	-3.8737	-2.3086	-4.023	5.3571	-4.5133	-3.01		-3.0081	-0.8026	3.3153										-4.0875
2000/3/15	-1.2917	0.6612	-0.5654		0	0.6438	4.2059	-0.025	1.304	-3.858	-0.9183	4.3382	-1.7241	0.6767	-1.6408	0.1116	0.7663	-3.125	1.0074	-3.4659	-1.7964	-5.174	0.5561	5.931		0	0.1618	3.209										1.4866
2000/3/16	-5.5616	-8.2102	-8.6109		1.9205	-3.7313	-6.611	0	-4.1834	-6.4205	-7.6923	-2.1142	-4.4709	-5.2278	-8.0773	-5.4627	-3.0418	-3.7449	0.477	0.9792	-6.0366	-9.031	-5.9908	-5.4687		-6.3705	-3.8772	-6.0014	119.5082									-7.4219
2000/3/17	2.6559	7.2451	6.5778		-4.0286	1.8826	3.9493	1.6008	1.6793	2.7444	9.5382	3.7437	4.2062	2.4429	2.5788	2.4764	3.3987	5.9322	0.3884	3.7576	4.867	6.1013	3.2353	4.6832		2.3277	3.5294	2.5385	-4.1822									3.692
2000/3/20	0.5624	8.4237	6.5054		2.9113	0.3261	0.1434	1.7725	1.7341	3.8397	9.9908	7.4948	1.3076	1.6154	4.1899	1.611	1.0114	0	0.8169	-6.6199	10.0248	4.9708	4.2735	2.5658		2.5372	1.2987	6.3766	3.6633									3.764
2000/3/21	3.6913	-1.7692	-2.8191		-4.2763	6.9339	-1.0737	-0.3387	3.4903	-0.6431	-1.9167	-1.2912	-0.954	0.2271	-2.4129	2.8313	4.5056	4.8364	-1.5352	-6.6305	1.0124	-2.8784	4.827	-1.2829		-0.3413	0	1.2694	5.8647									0.3922
2000/3/22	-1.1866	0.2349	-1.1281		1.6495	-2.229	1.013	1.7961	-0.1569	-0.6472	6.712	-0.3924	-0.1133	1.0574	-0.1832	-1.3216	-1.7964	-3.0177	2.9017	6.7441	4.1203	-1.434	0.5213	0.5198		2.5685	3.2853	-2.0891	-4.3324									0.0977
2000/3/23	0	0.2344	0.489		0.7437	1.5544	6.8768	3.2618	2.121	1.1401	0.7962	1.3789	3.0062	0.2242	2.844	1.5625	-0.4268	0.4292	0.2525	-2.9707	2.0321	6.3046	6.4823	5.3652		1.419	0.0776	3.6984	0.5939									2.0488
2000/3/24	-0.7642	-2.0265	-2.2709		-9.396	-3.5714	2.3458	-0.6927	1.3077	-0.8052	1.5008	-3.7565	-0.6608	0	-3.3898	-0.4396	-1.2247	-0.2849	0.4198	-6.0802	-1.3627	-5.5657	1.6234	-3.4969		-3.7037	-1.0853	-4.8011	-1.3284									-1.3384
2000/3/27	2.4202	5.0119	0.7469		1.6296	2.8571	10.0196	-3.683	3.6446	3.7338	-1.323	2.0861	3.7694	3.2811	4.3398	7.5055	2.2939	0.8929	1.087	-4.4077	6.6419	2.029	9.984	5.5308		6.4103	3.5266	4.1066	0.8227									6.5891
2000/3/28	0.9667	7.4242	-0.5766		3.3528	2.4691	2.381	0.898	1.1722	2.0344	0.9464	7.5148	1.1752	0.361	6.1947	3.6961	2.3636	0.0354	2.1919	3.5062	-1.5446	1.1364	-0.581	-0.4217		-0.0803	1.3626	-1.9377	0.5193									8.2727
2000/3/29	-2.0213	-4.2313	1.8227		0	2.3092	-1.7442	-2.2107	-2.8965	-1.227	5.8594	-3.6174	-0.6336	-1.6547	-3	-3.4653	4.5589	-3.8924	-0.1214	9.42	-2.6822	4.2135	2.2644	-2.9643		4.3408	-1.643	-1.5526	-1.1808									0.084
2000/3/30	1.0858	2.5037	-0.1627		-1.2694	-0.2944	-0.8284	5.6665	1.2677	0.9317	-2.8782	-1.972	4.4102	1.6825	2.3196	2.4615	-0.2265	-0.4418	1.4992	-4.5802	-1.8721	5.3908	-0.1429	0.8105		0.2311	-0.3037	1.0036	2.6139									-0.5034
2000/3/31	-1.2889	-1.4368	-3.097		0	-2.1654	-10.0239	-2.5285	-1.62	-1.0769	-0.076	-2.2064	-3.257	-1.7986	-4.0302	-1.4014	-1.4756	0.5178	-1.477	-1.6889	-2.0138	-3.4101	-4.5064	-2.4119		-1.3836	-2.5133	0.071	-1.6739									-1.0118
2000/4/3	-0.4353	2.4052	-2.3549		0	1.006	0.5305	-3.3637	8.5329	1.0886	-0.3802	0.7299	-1.6307	3.0037	0.6999	2.5381	0.8065	-0.6623	-5.6321	-5.8318	-1.0817	-2.7361	0.3745	-2.2814		1.5588	1.5625	1.4184	0.8142									1.2777
2000/4/4	-2.1858	0.1423	-2.1533		-10	-3.7849	-2.7045	-3.7463	-0.7586	-3.5385	-8.4733	-1.9763	-1.8182	-2.5605	-2.8671	-4.4554	-0.8	-1.1111	-1.0734	0.24	-3.7726	-4.6279	-2.3881	-1.9455		-3.3001	-4.4615	3.9161	1.1747									-7.9058
2000/4/5	0.5587	7.1073	1.2324		-5.6349	1.4493	0.4746	-1.0113	0	1.1164	-4.1701	1.1425	1.3617	2.3358	3.6673	0.829	1.2673	1.2734	0.217	-3.1609	-1.8182	2.1884	0	2.2487		-1.5079	1.7713	6.2584	2.9028									0.274
2000/4/6	7.2222	2.8534	5.5652		3.3642	3.3673	-0.8097	-2.1981	3.4746	2.0505	3.8294	4.5847	2.0956	2.5678	5.7808	3.9054	0	0.9615	-0.3898	5.4402	1.8519	0.838	1.9878	2.0699		3.1426	1.1076	-0.57	-0.6347									4.6448
2000/4/7	-1.658	-3.4839	-2.0593		-2.441	1.382	3.0612	2.3742	1.0074	3.5549	-1.0897	-0.4447	0.2105	-0.5563	-0.8972	3.2641	-0.5688	0.5495	1.2609	-5.8161	0.5682	3.9705	1.0495	0		2.9687	0.5477	-0.4459	-0.6388									7.8329
2000/4/10	0.4215	-1.9385	-1.598		-1.0842	1.2658	4.7525	2.0717	-0.7979	0.8955	-0.1695	1.9783	-0.105	-1.3287	0.4115	0.4789	-2.746	1.9308	-0.5152	-6.8725	1.2994	-0.7105	2.819	-1.1407		3.4901	2.7237	1.1516	-0.5714									-1.2914
2000/4/11	-1.9937	-2.1813	3.4188		-0.3373	-2.6923	-1.3863	1.9085	-2.2118	-2.6627	-5.4329	-3.2541	0.368	3.1184	5.8197	-3.4318	-1.7059	5.2895	-0.82	7.1658	4.6291	-3.3989	-3.9683	4.1667		-1.2463	-1.5152	2.6565	-2.3707									-1.063
2000/4/12	-1.1777	-1.324	-2.562		4.0609	-0.1976	-1.0863	-4.7265	-0.6169	1.0638	2.8725	-0.7762	0.9429	-6.2543	2.0914	1.1846	0.778	-0.5431	0.3481	-2.2954	-4.4243	0	0.9016	-4		-0.1485	-1.5385	-4.1898	-0.2943									-2.0661
2000/4/13	1.1918	2.6836	0		0.0813	0.396	-0.4522	0.5304	2	2.1053	8.1152	0.2608	-0.8822	0.6598	-1.1381	0.5854	3.2067	-1.3311	-0.3036	-1.1747	-0.725	-1.0185	0.2978	-0.8974		0.223	4.7656	0.5145	0.4428									1.3502
2000/4/14	1.7131	-2.2696	-0.933		-2.9245	4.931	-2.6606	-1.6449	-1.5551	0.8837	0.8071	1.2354	-0.2618	-2.4035	6.4467	-0.097	-2.7618	-0.1038	-1.6529	-0.6718	-1.7978	-1.6838	-1.1136	-2.0052		-0.7418	0.3729	-0.064	-0.2204									-0.5828
2000/4/17	5.4737	0.9852	-3.8527		-3.0962	-3.6654	-1.0667	-3.2187	1.6484	4.9635	-7.3659	-1.0276	-1.3123	-1.8657	-3.4607	-1.4563	-2.071	0.0624	-3.4056	-3.2258	-2.46	-4.0913	-3.3784	-4.1584		3.8117	-4.1605	-5.2497	-1.6937									-4.6064
2000/4/18	-2.3952	0.6272	1.0686		-0.3454	5.8537	-0.2695	-0.0652	0.2027	0.2782	-0.6914	2.2064	1.0638	1.9011	-1.7924	2.266	0.3021	-6.6667	2.5641	6.8817	-0.3519	0.6944	1.6317	1.7906		2.0158	1.0078	1.3514	0.2996									2.1949
2000/4/19	0.3067	-0.4155	-0.5286		3.8128	0	-1.5541	-0.4241	1.2138	-0.5548	-1.4795	1.8413	1.1579	0.9701	0.2281	2.5048	1.0241	0.8678	0	-2.9175	2.884	-1.3793	0.1529	0.0677		-2.0466	-0.9977	1.0667	1.643									-0.4296
2000/4/20	-1.2232	10.0139	3.7201		-1.586	-0.2765	-2.4022	6.0616	1.8654	3.9052	-2.6502	0.4364	0.8325	0.7391	-0.9863	0.5639	-0.4174	0.728	-1.3839	3.1606	0.1144	3.8961	2.2137	0.6761		-0.7205	0	0.1979	-0.6613									3.9689
2000/4/21	-1.4448	-2.2124	1.5371		-2.1204	-1.756	-2.9536	0.0927	-2.3545	-1.2081	2.5408	-1.3656	10.0103	-1.2472	0	-3.1776	-1.9162	-2.431	3.1236	-4.1688	-0.5714	-2.8846	0.5975	-1.6118		1.4514	1.3178	-2.2383	-1.1834									-3.0705
2000/4/24	-1.5707	-1.5514	-1.5139		1.2998	-2.4459	-2.4638	-2.2531	2.6122	2.3098	-2.4779	-0.6293	1.7355	0	-5.2874	4.5367	-3.2357	-2.5589	0.0878	-4.7694	-1.7241	-2.9703	2.5241	-2.3208		-2.6466	-0.0765	1.3468	-1.6467									0
2000/4/25	2.5532	0.197	-1.1102		10.0086	0.5786	2.0059	-0.821	2.4151	-2.5232	-4.0835	-0.6966	0	-0.7429	1.3754	-1.2004	-0.6309	1.244	-0.1316	4.0176	-0.2924	1.8367	-1.6655	0.8386		-2.2043	-1.3783	2.7243	1.5982									-1.7979
2000/4/26	-1.971	0.1966	-1.468		4.8989	-0.2876	-1.9665	0.5094	-0.956	-0.8174	-2.649	1.0204	5.8552	-0.5988	-1.9952	-1.8692	1.0794	-1.2969	0	-2.4868	0.8798	-2.4048	0.9573	0.3465		0.0751	1.087	0	-0.5243									0.2616
2000/4/27	-2.328	-4.7744	-0.5259		-3.4841	-2.3077	-2.0802	-0.2217	-2.381	-4.9451	-1.069	-3.7247	0.2178	-1.4307	-3.9902	-2.8571	-0.5653	0.7607	0	-5.0461	-1.4535	-3.6961	-2.9905	-1.7265		-2.1021	1.3825	-4.9159	-1.0542									-3.2174
2000/4/28	0.7584	5.2198	2.3789		4.8387	1.7717	5.9939	4.127	0.1978	0.1445	3.0452	1.3115	-3.9548	1.2223	3.6472	1.7647	1.3898	2.2649	1.3175	0.5714	0	-0.1066	1.2782	2.5299		0.6902	0	2.1769	1.2177									1.7071
2000/5/8	-1.0753	3.7859	-1.8933		6.6667	-1.354	1.4316	-0.0915	-8.6842	4.9062	0.3813	-1.4887	-1.3575	-0.1509	-0.6547	-0.1927	-0.5607	0.6711	-0.3901	3.2386	2.9499	-2.2412	-1.9302	-1.0281		3.2749	0.303	0.5326	0.2256									-1.4134
2000/5/9	-1.087	-3.1447	-1.4912		-3.9835	-2.3529	-4.3049	-2.1666	10.0144	-3.4388	-2.1842	0	-2.2477	0.3779	0.3295	4.9228	4.2607	0.8	-0.6963	-5.1183	-2.5215	-1.2009	0.9841	2.4931		-3.7611	0	1.5232	1.2003									-2.509
2000/5/10	-2.967	-4.5455	-3.9181		-5.9371	-1.2048	-2.8761	-4.9283	1.4407	-3.5613	-1.9417	-5.8476	0	-4.2922	-5.5829	-3.4959	-3.8462	-0.2646	-0.7011	-2.0882	-0.8818	0.663	-3.973	-2.5676		-4.6743	-7.0997	-5.2838	-2.7428									1.1029
2000/5/11	-3.8505	-5.4422	-4.2632		0.076	-3.4553	-1.3667	0.5577	-1.6785	-2.8065	-0.9901	-1.3259	0.61	-1.8883	-4	-5.9104	-1.25	-0.8621	0.5296	-4.2062	-1.6607	1.5368	-3.5129	-4.0915		-2.7331	-4.5528	-3.6501	-2.6677									-4.8182
2000/5/12	-0.1178	0.7914	-1.7425		-0.7599	-0.9474	-6.4665	-0.1631	2.1668	-0.304	1.5	0.0707	-1.5858	-0.5613	-1.5399	-0.4053	1.1392	2.9431	0.6585	0	-0.3016	1.6216	4.9353	-2.3861		0.6612	-0.2555	0.7148	0									-1.4327
2000/5/15	0.9434	-4.2113	-2.7586		1.2251	-1.7003	-7.7366	-1.1438	2.1208	-2.2866	0	-0.5654	-0.8531	-1.5323	-1.9319	-9.7192	0.1252	6.4977	-0.6542	0	-2.5408	-4.5745	-0.3855	-2.2222		1.8883	-3.8429	-1.6324	-1.5662									-2.5194
2000/5/16	1.285	4.0984	2.6342		0.9834	1.7297	2.4086	0.4628	0	2.3401	1.6749	2.0611	0.956	-0.0819	3.1895	0.4785	0	4.2709	3.1168	-0.3711	3.352	0.6689	0.774	0		0.1612	1.5986	2.5253	0.716									1.1928
2000/5/17	-1.7301	0.5727	-0.0987		-1.7228	0	0	-1.1846	-0.8811	-0.9146	-2.2287	0.0696	0.2841	1.6393	0	-1.7857	1.25	0.4681	0.0426	-0.6207	-1.0811	-0.9967	0.6144	2.6515		-2.3331	0	-0.563	0.316									0.7859
2000/5/18	2.1127	0.9964	2.5692		0.9909	0.9564	3.4843	2.3976	5.0159	4.4615	2.0813	3.2011	2.9273	1.371	2.2727	1.0909	0.8642	0.1165	-0.2553	9.9938	2.6715	3.915	4.9618	2.583		0	2.3601	1.9816	1.4173									2.3392
2000/5/19	0	3.5941	0.0963		3.3962	2	3.2828	0.4553	3.8694	4.8601	0.7767	-0.3372	0.7339	0.3978	2.1333	1.9185	7.8335	2.9668	2.3891	3.2368	1.8924	0.8611	-0.5818	0.8633		9.6376	1.1956	1.4573	0.3106									1.5238
2000/5/22	7.4713	3.6735	6.0635		1.4599	2.58	-0.7335	7.6076	3.9581	2.5281	5.395	2.0298	1.9126	2.0602	3.1332	2.1176	9.8751	-2.7119	-0.5417	0.9253	2.4956	2.4546	1.902	3.3524		0.3757	2.5316	2.394	1.3158									3.0957
2000/5/23	-2.0321	-2.3622	-1.9964		1.7986	-1.5091	-2.7094	-0.7521	1.1198	-0.274	3.2907	-0.5305	-2.0107	-0.6988	-2.0253	-0.9217	0.1033	2.9617	0.4189	-3.7328	-0.7361	0	2.5844	0.138		-1.1976	-1.5638	2.8056	3.0558									-1.2739
2000/5/24	3.2751	0.6048	3.0556		-2.2615	0.2043	9.3671	3.0009	-0.3876	0.8242	-1.6814	7.6667	0.7752	1.4073	1.8088	0.2326	-4.0248	0.0564	0.292	-1.4286	1.7114	-0.2083	0.9797	3.1702		1.4394	2.3411	-1.2346	-0.8895									1.106
2000/5/25	-0.1057	0.8016	-0.7188		-0.5785	4.893	-1.1574	0.3531	-0.8894	4.2234	-0.18	0.4954	3.5294	2.6985	2.5381	5.5684	2.1505	-0.0564	0.6711	10.0069	0.2804	3.2359	-1.2474	-0.1336		1.7177	0.0817	1.5789	-0.2992									3.1905
2000/5/26	-1.4815	-1.2591	-1.267		2.1818	-1.4577	0.1561	4.0762	1.4582	-2.7451	-1.8034	-0.8626	2.7535	-1.8769	-1.8152	-2.3077	9.4211	1.41	2.625	9.1593	0.5034	1.2133	-2.5263	-0.2676		-2.1292	0.4082	-3.044	-0.6002									-1.6784
2000/5/29	1.5038	1.6107	-1.0082		2.9181	1.0848	1.0912	0.6481	6.136	0.8065	0.2755	4.972	2.0417	1.3772	-0.8403	0.3375	0.7215	-1.8354	0.2436	-0.977	-1.6138	-0.5994	0.072	0.6036		3.976	1.3008	2.4716	1.2075									0.1797
2000/5/30	-1.7989	-2.1136	-1.3889		0	-1.561	-2.0046	-2.0717	1.8229	-3.6	1.4652	-2.9603	0.6669	-2.6415	0.8475	0.7848	2.531	2.4363	0.0405	-3.1341	-1.5271	-3.5176	-1.1511	-2.0667		-3.3189	-2.809	-2.2816	-1.4169									-2.4215
2000/5/31	0.3233	0.9447	0.6573		-6.5698	0.4955	-0.5507	0.2287	1.5345	5.9474	5.1444	0.9762	-4.3892	-0.3876	5.3782	1.1123	0.2795	2.8208	-0.081	3.2954	0.5169	1.5625	0.8006	0.1361		0.1493	-1.2386	-0.467	0.9077									0.6434
2000/6/1	3.4372	6.885	1.8657		0.5181	3.1558	0.2373	-1.6828	-0.2519	3.3943	-1.03	-2.0544	1.7324	1.4008	0.2392	-0.7701	-3.8551	-2.2593	-1.6207	-2.4362	1.2571	-1.0256	0.9386	1.2916		1.6393	0.5853	-0.134	1.1994									1.7352
2000/6/2	3.1153	-1.5635	0.4579		-2.9455	-1.6252	0.6314	-0.2321	-1.7172	5.9343	-1.301	0.1851	-2.98	-0.3837	-0.716	0	-1.9324	-6.4942	0.8237	-1.7241	-0.0564	0	-1.0014	3.4899		0.9531	1.6625	1.4765	-0.0741									2.693
2000/6/5	-0.2014	-2.2872	-0.2735		-3.0349	-1.4577	-3.0588	0.5816	-6.3207	-2.503	-2.5483	-2.8941	-1.8868	1.3097	-0.4006	0.7761	-4.2365	-5.1207	-2.2467	-2.2989	-1.2987	0.3109	-1.5896	-1.6861		1.3072	-1.7989	-1.5212	0.8154									-1.3986
2000/6/6	-0.5045	0.7802	2.011		3.9124	0.8876	0.8091	0.8673	4.2238	2.6895	-0.541	2.0926	2.6386	1.673	2.1722	4.5105	2.8807	8.6228	1.0447	0.6192	2.9176	1.7562	2.0558	2.7045		-0.2867	2.7477	3.7609	0.9559									1.9504
2000/6/7	4.9696	3.4839	0.9857		-1.4307	0.4888	-1.3644	-2.3216	1.4737	0.7143	-0.3626	0.3106	-0.8279	-0.2992	4.1732	3.6842	-1.05	0.4569	0.7858	1.7846	2.0011	2.7411	0	0.9634		2.8756	0.4052	0.6472	1.8208									1.8261
2000/6/8	-1.8357	-1.4963	-1.8634		-1.2987	2.6265	0.0814	-2.054	-3.527	0.591	-0.8189	-1.6718	-1.362	0.9002	-1.8141	0.4061	-3.234	-3.3542	0.1231	-2.2975	-1.7439	-2.5692	-1.5108	-1.3995		-1.4675	-2.502	-1.9936	-2.7182									-1.7933
2000/6/9	-3.937	-1.8354	-2.4412		-0.2322	-1.8957	-0.3252	0.1797	0.914	-3.7603	0.6422	-1.7632	2.4053	-2.2305	-0.7698	-3.0334	0.2611	-0.0588	-0.2459	-0.2475	-1.7194	-1.8256	-2.8488	-3.2258		-3.1489	-1.2417	-2.1654	-1.1029									-2.5217
2000/6/12	2.459	-0.6447	-0.8341		-2.0171	0	-0.7341	-0.4785	4.4219	1.9536	-2.1878	0.7051	2.2184	0.076	-0.3879	2.1898	-0.2083	-0.2354	-1.3969	-1.9851	0.4515	-0.5165	1.0526	-1.2667		-1.5817	2.4308	1.7438	0.4461									0.1784
2000/6/13	3.5	3.634	1.8692		0.4751	3.285	-0.1643	-0.4808	1.5306	8.3832	0.6524	1.846	0.8511	0.3799	1.8692	0.9184	2.0355	-0.767	-1.2917	0.7595	0.6742	0.6231	0.5208	1.2154		1.5179	0	0.9229	0.9623									2.3152
2000/6/14	-0.2899	-1.6281	-0.7339		-0.7092	3.1805	0	-1.0568	-0.9548	-1.105	-0.5556	-1.3125	-1.2658	0.5299	0.1529	3.4378	-0.9207	-1.9025	-1.4774	-2.0101	-1.5067	1.2384	1.1843	-0.934		-1.0554	0.491	1.7636	-0.5865									-0.2611
2000/6/15	0	1.655	4.2514		-1.9841	1.9946	-0.4938	-0.2746	4.6677	-0.5587	-1.3966	0.6966	0	3.5392	-1.6794	-0.9775	0.7228	1.5152	1.371	-1.6026	-1.813	2.8542	0.2195	-0.8754		-0.3556	1.3029	0.5777	-0.6637									-0.5236
2000/6/16	-1.5504	0.7514	-1.8617		-1.6194	-3.8222	4.6319	-0.0918	5.9137	2.2472	-1.4164	0.2516	-3.547	-1.6	-2.0186	-2.1718	-0.3588	-1.4925	0.8876	-1.3029	-0.6347	-2.8741	1.4599	-0.5435		-1.8733	2.492	-2.0421	0.9651									1.8421
2000/6/19	-0.4921	2.4668	-2.0777		2.3868	7.8558	-0.6324	3.1547	0.2784	-1.7582	-1.9157	-1.3802	-3.8547	-0.2217	-0.0792	-2.5227	-1.5432	-4.8485	2.5974	3.2343	-0.2345	-0.7143	0	0.7514		-1	-0.8627	-0.3257	1.5441									3.5314
2000/6/20	-2.6706	-3.2716	-1.107		-0.8039	-0.0857	-1.6706	-1.8705	1.342	-5.0336	2.2461	-2.2265	-2.1198	-1.4815	-1.6653	-1.4493	0.418	1.7834	-0.0408	-2.1739	-0.1763	-1.4388	-2.6619	-1.6949		0.551	-1.1076	4.2484	-1.9551									-2.6622
2000/6/21	0.4065	0.1914	0.1866		1.6207	0.2573	0.2427	-0.1513	1.5068	3.7691	-0.5731	0.4554	2.6365	0.4511	1.129	1.8908	0.5723	1.5019	0.9804	-0.7843	-0.2354	0.7299	1.1086	0.8276		3.0137	1.2	1.5674	0.6647									1.1966
2000/6/22	-0.3036	0	0.7449		2.8708	-2.053	1.5335	0.8485	-1.0346	-1.0216	0.0961	-0.2591	0	-0.2246	3.0303	-0.3093	-0.5173	-1.9112	7.322	0.3294	1.4159	0.207	2.193	0.0684		-1.5071	1.0277	-1.4815	0.2935									-1.0309
2000/6/23	1.3198	0.2548	0.1848		-1.1628	0.9607	0.9539	0.1502	0.0455	0.1147	2.3992	2.5325	-3.578	0.2251	1.2384	0.1034	0.312	-0.6285	1.8093	1.1162	0	0.1033	0.1431	2.324		0.36	0	2.7569	0.8136									0.1736
2000/6/26	1.002	-0.1906	-1.1993		3.6863	5.1903	2.9134	1.6502	4.4525	3.6655	-3.3739	1.33	4.4244	0.8982	0.7645	3.3058	2.1255	0.0633	2.2954	-1.4286	0.2909	0	3.5714	-0.0668		-1.435	-1.5472	1.3415	0.4402									1.5598
2000/6/27	7.2421	-1.0821	0.6536		0.1513	-1.2336	-1.2242	1.5643	1.8704	-0.3315	-0.582	-1.3125	-3.0524	0	-2.5797	0.5	-2.4873	-0.4425	-1.0134	0.9881	-1.3921	0.6192	-2.2069	-1.738		-0.8189	0.6617	-1.3237	1.8992									-0.7679
2000/6/28	0.8326	1.2227	1.8553		-1.6616	-0.9159	4.2603	0.2325	5.5081	0	0.1951	1.5833	0.7049	-0.8902	-1.0903	0	0.2082	-0.381	1.2066	-1.5656	0.4118	-1.641	-2.3272	3.4014		0.8257	-0.9039	-0.6707	-0.5735									3.0954
2000/6/29	9.4495	3.7508	2.459		-3.4562	-1.3559	-1.7088	-3.4213	-1.0522	-2.7716	-0.779	3.0549	1.1666	2.6198	-0.1575	0.0995	-0.7792	0.3824	-0.9393	-1.1928	4.2179	-3.8582	0.2888	4.6		-0.8189	-2.3217	-2.3941	2.0187									0.5004
2000/6/30	0	0.4902	-3.1111		0.3182	-1.4605	-1.4361	-1.6211	1.3497	-1.0262	-5.79	-1.7544	-0.1845	0.6565	-3.5489	0	-5.7592	-1.0794	-0.4376	-0.5366	-1.6301	1.0846	0	-0.7648		0.4587	0.8489	2.2642	-0.3534									-0.6639
2000/7/3	1.2573	-1.5244	-2.2018		-3.9651	-3.8361	-1.9172	-0.5493	-1.1299	-2.8802	-4.1667	-2.5862	-1.5712	0.0725	-4.4971	-3.6779	0	-1.8614	-0.8425	-2.0904	1.7143	-3.2189	-2.3758	-0.2569		1.6438	-1.5993	-2.2755	-2.8369									-3.1746
2000/7/4	0.4967	-0.8669	1.2195		0.9083	2.4479	0.0782	0	1.1429	1.898	2.1739	-0.7585	-0.939	0.6517	4.2808	1.6512	0.5	4.1857	0	-0.2755	0.9551	0.8869	1.9912	0.0644		0.1797	0.7699	-0.3147	0.438									1.8119
2000/7/5	0.4942	-0.5621	-0.4634		-0.0818	-0.2655	1.25	-0.9205	-0.6457	-1.397	-2.234	0.4459	-0.1896	1.9424	3.6946	2.335	-0.7186	-0.565	-0.0369	2.1409	-2.3929	-0.8791	-0.7231	-2.1879		-1.2556	-0.5093	0.5051	1.7442									-1.4407
2000/7/6	-3.7705	2.1357	-1.3966		-0.819	0.0887	1.0078	-0.991	-4.2242	2.7155	8.161	-0.9512	-1.472	-1.4114	-1.9794	-0.1984	-2.5056	-0.2525	-0.2217	0.6761	-2.2235	-1.2195	-0.9468	-0.8553		-0.6358	0.5973	1.7588	0.8571									4.5572
2000/7/7	1.1073	1.6605	0.9443		1.9818	1.773	3.0698	-1.6265	0.8906	1.1494	-0.1006	1.0243	2.9197	0.7158	2.504	0.6958	1.3706	0.9494	0.0741	-1.276	0.6414	0.6734	0.7353	1.3271		1.1883	1.2723	1.358	1.6289									2.6316
2000/7/10	3.8753	1.9359	-0.9355		1.1336	1.9164	3.0529	0.3498	-4.3296	5.1136	-1.9134	2.6616	-0.7092	2.9851	3.3885	2.7641	-1.4085	-0.627	1.6284	-1.4966	1.3905	-1.2263	2.1898	1.8337		2.981	1.1725	2.2533	2.5087									2.484
2000/7/11	-0.811	-0.2967	1.5109		-0.2402	-0.8547	0.5058	1.0139	5.3603	-0.3243	-1.6427	1.6049	0.1429	0.4141	-1.2195	4.0346	-0.5714	0.6309	0.3277	3.1768	2.8	1.0158	0.9286	1.4791		-1.5789	-0.4139	-1.0125	0.5438									-0.7819
2000/7/12	2.6983	3.4524	-0.8372		-1.2039	-1.9828	-1.1503	1.8821	1.1676	3.7961	1.8789	3.949	-0.8559	-1.1684	-0.2315	0.1847	-0.977	-0.3135	0.8348	-1.1379	2.8905	-0.3352	4.6709	0.3169		0.8913	-1.9119	4.0915	1.0142									2.8369
2000/7/13	-2.5478	-2.7043	2.6266		-0.8936	-0.088	-1.6	2.2475	-2.3495	-2.2989	-1.7418	-1.578	-5.0839	-1.5994	-2.0882	-0.9217	3.1341	-0.8176	-0.072	-0.2031	1.1345	-1.7937	-3.2454	1.7056		-1.0601	0.7627	-0.289	-5.1539									0.0766
2000/7/14	-1.3889	-2.5429	-1.5539		4.0984	0.3521	0.0739	-1.2346	0.5488	-1.1765	-1.6684	1.5439	-3.9919	1.6961	1.1058	-0.0944	0.7316	0.1268	3.098	0	-0.7479	2.7397	3.6338	-1.3043		-0.625	-0.841	-2.029	1.7643									-2.3737
2000/7/17	-1.4913	-2.9126	-1.2999		-1.1811	-2.3684	0.1477	-0.9756	-1.6793	-2.4892	0.8484	-1.9298	0	-0.5559	1.0937	-0.7561	1.676	-1.4566	-1.2579	9.9729	-0.592	-1	0.8092	-2.1397		-0.0898	-0.1696	0.0592	-1.387									1.6471
2000/7/18	0.4205	1.25	0.2822		-1.5139	0.5391	2.8024	-2.4015	2.5192	2.1088	-1.1567	-0.3578	0.4211	-0.6988	4.0185	0.4762	-0.8791	0.5784	-2.0878	-1.5423	-1.516	0.7856	-0.4682	0.1929		1.0791	1.6143	2.9568	0.6329									0.9259
2000/7/19	1.7588	-0.2469	1.0319		0.1618	2.7703	-0.4304	-0.8833	-0.9579	-0.7609	1.2766	1.6756	1.782	-0.563	-1.263	-1.4218	-1.8293	2.3003	-0.9758	-1.5664	3.4085	2.8953	-2.3522	-0.706		-0.9786	-0.5017	-1.7806	-0.559									-0.9174
2000/7/20	1.1523	-0.1856	-0.8357		0.2423	-0.8696	-2.0173	1.5913	0.2523	-0.5476	3.8866	-5.6504	1.9053	-0.7785	-2.2573	-0.6731	0.9034	1.4366	2.1168	5.2833	-1.4354	-0.6494	0.5506	-1.2282		0.5391	-1.1765	-2.9825	0.7027									-1.8519
2000/7/21	2.7665	-0.062	0.2809		-1.0475	-1.4912	2.9412	-2.1599	-0.1258	0.4405	2.6289	-1.1853	-0.1516	0.3566	0.4619	1.3553	1.6788	-0.1847	-0.2859	0.9674	0.7012	-1.4161	1.3689	0.589		-0.5362	-0.5102	0	-1.2561									0.4717
2000/7/24	5.2257	1.1166	-1.1204		-1.1401	-1.0686	1.7857	-0.5931	-2.7299	0.6579	2.3645	0.3788	-0.1012	-0.8529	2.1456	0.2865	4.4579	1.5423	-0.6452	2.7545	2.6781	-0.442	0.135	-1.041		0.5391	-0.6838	-6.0277	-2.4028									-1.1737
2000/7/25	-3.085	-3.5583	-0.1889		-0.4942	0.9001	-2.1053	-0.464	2.9793	-0.9804	-1.8287	0.6289	-1.6717	-3.9427	-0.4501	-0.381	-1.7387	-0.7898	-0.1804	-1.69	-1.4606	0.8879	-1.8206	-0.3287		0.3575	0.6024	-1.347	1.3758									2.1378
2000/7/26	1.7081	0.5725	1.1353		0.9934	1.6949	2.724	0.4662	-0.7966	0.5501	4.4118	1.3125	-1.5971	1.194	-1.2057	-0.5736	1.3405	-1.4085	-0.8674	-0.7113	-1.0058	0.7701	0.4808	1.3193		1.3357	0.8554	0.5202	0.7857									-0.155
2000/7/27	-2.2137	1.4548	1.4967		0.6557	-0.0877	-1.1863	-1.2927	1.7751	1.5317	-1.5023	-1.8507	-1.8325	0.6637	-1.0679	0.9615	-0.7407	-0.7453	0.1458	-1.4925	-1.0695	4.2576	-1.162	-1.237		2.6362	1.7812	-1.0349	-1.3466									-1.4752
2000/7/28	-1.4832	-0.3117	-1.1982		-1.0586	2.8095	-1.6949	0.2015	1.1628	-1.1853	-1.2393	0.5657	2.1333	-1.3187	1.2336	0.1905	-0.9595	-1.9399	0.5096	1.7576	-0.5405	0.733	0.9682	-0.2637		-0.9418	-0.25	1.1765	-0.6466									-0.1576
2000/7/31	-1.7433	-1.3133	-0.7463		0	2.5619	-1.5805	0.8713	4.3103	1.9629	-0.2896	0.9375	2.8721	-0.7424	-0.6855	-2.6616	0.915	1.8507	0.1811	-3.8714	-0.2174	1.4553	2.4658	-1.3219		1.21	0.5013	1.8088	0.8677	34.6087								-1.105
2000/8/1	2.8226	0.9506	0.6579		0.823	-1.582	1.2409	0.9967	0.0787	-0.6417	0.5808	1.1146	-1.0152	2.169	2.3773	0.3906	-1.6533	0.5013	0.0362	-0.1859	0.817	-0.9221	-0.5348	2.0094		-0.3416	-0.5819	0.2538	1.8638	-5.2972								2.7933
2000/8/2	-1.1765	3.2015	3.6415		1.2245	-1.4382	-1.7304	-2.6645	-1.219	-1.0764	-1.6362	-1.5309	-1.8462	1.3909	0.7491	-1.5564	-0.2169	-1.1845	-0.3614	0.9311	-1.9449	-2.4819	-0.5376	-1.3789		-1.4567	-0.7525	-0.443	-1.2667	-2.1146								-1.087
2000/8/3	-0.3231	-0.4258	3.2432		-0.8065	0.3433	1.3206	4.6637	1.5127	-0.7617	-0.6849	-0.4353	0.2612	-1.7329	1.4126	-2.5692	-1.7935	1.0095	-0.0363	-2.0295	0.3857	0.6363	4.1216	-0.5992		-1.2174	0.337	-1.2715	-0.8553	1.115								-0.8634
2000/8/4	-0.5673	-1.7715	1.3089		-1.0569	-3.0796	-3.3309	0.1937	-2.5882	0.1096	-0.4926	-0.9369	-0.7295	-0.6613	-2.566	2.4341	-1.9369	1.2492	-0.6894	-1.3183	-0.6037	1.0537	-1.2979	0.4019		-0.8803	-0.3359	-1.7386	-0.2157	-1.654								-0.8709
2000/8/7	-2.771	-0.6841	-0.0861		-0.7395	1.1474	-4.0449	4.4795	-0.0805	-2.5192	2.8713	-0.1892	1.8373	-0.1479	3.4612	-0.9901	0.2257	-3.5163	-0.7673	2.6718	-2.2639	4.2753	1.0519	0.6671		-0.1776	-0.1685	-1.8349	-1.2968	0.8409								-2.3163
2000/8/8	2.9338	0.5636	0.431		0.745	-0.8726	1.6393	3.3313	-0.0403	0.1124	1.8287	0.4422	0	2.3704	-3.7091	-0.6	0.7883	0.0639	0.4418	-1.0533	0.8475	0.1	3.3832	0		1.0676	1.6878	1.4686	1.5328	0								0.9812
2000/8/9	-1.873	0.6227	-2.9185		1.6434	1.1444	-1.3057	5.7015	-0.4434	-1.0101	-1.3233	1.5723	-0.4639	0.6512	0	0.9054	0.838	3.1949	-0.11	-0.3757	0.7843	-1.0989	-1.1328	1.1266		0.4401	3.6515	0.6579	-1.5097	1.1119								-1.1336
2000/8/10	-1.0788	0.6188	0.2653		-1.4551	0	1.323	0.706	0.6478	-0.4535	-2.0115	3.4056	0.8286	0.8627	0	-1.2961	-1.108	0.6811	1.0275	3.6455	-0.5559	6.0606	-4.2648	0.7208		-0.4382	-0.0801	-0.6536	0.219	-1.4433								1.638
2000/8/11	0.8389	-1.0455	-1.7637		2.1329	-1.0444	2.6882	2.1312	-2.2124	4.1002	2.4438	-1.0778	4.982	-0.8553	-0.8308	-0.8081	0.8403	-1.2915	1.0534	-1.698	1.3415	-1.619	-0.9973	-1.3663		3.8732	-1.7628	-0.3947	1.3838	1.1158								-2.6591
2000/8/14	-0.5824	-0.4972	0.7181		3.8554	2.0229	0.2244	2.1142	-1.2341	1.3129	3.8168	0.1816	1.5656	1.2221	0.3808	0.611	1.0556	0	2.66	0.1234	0.2206	1.3553	1.9476	0.5937		1.6102	0.571	1.9815	2.2989	-0.2759								0.745
2000/8/15	1.5063	0.5621	-1.0695		-2.1655	1.1207	-1.4179	-1.8553	-2.499	0.216	-0.1838	2.6586	1.0597	0.142	2.0486	0.7085	3.4634	1.4953	1.3655	-1.7868	-0.8806	-2.5788	-1.1858	0.6557		-0.7506	1.1354	0.5181	-0.9129	0.7607								0.9039
2000/8/16	1.0717	0	1.4414		4.585	2.1313	-1.7411	-0.3288	6.0658	2.1552	0.7366	0.0589	-0.858	-1.3475	0.7435	1.3065	-1.7003	0.8594	-0.9326	1.5684	0.4997	4.8039	0.9333	-0.9121		1.4286	0.6415	-0.5799	1.4174	0.8922								1.3844
2000/8/17	-1.1419	-0.559	-2.6643		0.0756	-0.8347	0.4622	0.2474	0.6444	1.3713	0.5484	-1.7059	-0.0481	-1.3659	-0.738	-0.5952	-0.9189	0.4869	0.523	-1.1118	-1.1602	-0.7484	-0.0661	0.1972		1.4085	0.1594	-0.9073	-0.7687	-0.8844								-1.3655
2000/8/18	-0.6601	0.8745	-0.7299		-0.5287	4.4613	-1.5337	-1.1791	3.7215	5.0989	-2	0.7181	-0.0481	0.2187	6.3941	0.7984	-0.491	2.3016	-0.4509	-1.2492	-0.8944	1.6023	1.7845	0		2.5327	0.716	1.3734	-0.9155	-1.0981								-0.4072
2000/8/21	4.2359	-0.8669	3.3088		-0.2278	3.2232	-1.0903	-2.0533	0.1929	1.7172	1.9481	0.1783	0.0481	1.8182	0.6289	2.9703	0.6031	3.73	0	-0.8855	1.2408	3.525	0.5844	-1.5092		3.9841	1.9747	0.5161	0	0.4164								0.8177
2000/8/22	-2.7888	-1.2492	-2.758		-1.1416	-3.1226	0.3937	-0.17	-0.6546	-5.1639	-0.091	-2.4318	1.0101	-2.0714	-5.2083	-3.8462	-2.1798	-2.5685	0.2439	-0.1276	-2.2284	-3.2258	-3.1633	-2.0653		-4.5977	-1.9365	-1.1553	-1.2082	-0.5529								-0.2433
2000/8/23	-2.623	-1.6445	-0.6404		-2.3865	0.3223	-2.2745	0.7094	-3.1783	-2.199	-2.5501	-2.0061	0.4286	-1.5317	-1.3187	-1	1.4485	0.2929	-0.3476	-2.6198	-0.3989	-3.0556	-2.8667	-1.4286		-2.249	-1.9747	-1.8831	-1.0072	-1.8068								-2.6016
2000/8/24	0.6734	0	-0.5525		-1.5773	4.3373	0.321	-1.1271	-0.1201	1.0707	-0.2804	0.3722	2.3708	0.8889	-0.7424	1.2121	-3.3498	1.6355	0.2442	0.1312	0.6865	0.382	-0.6177	1.2422		-0.3287	1.7728	-0.3309	0.0727	0.6369								-0.6678
2000/8/25	0.2508	1.2862	0.3704		1.5224	0.7698	4.56	0.7979	-1.9238	-1.2712	1.0309	1.1125	0	4.1116	1.6455	-0.1996	-0.5682	1.4943	0.1044	2.2936	-0.2273	2.9496	1.8646	-0.0682		-0.6595	4.5131	1.4608	3.4858	3.0942								0.4202
2000/8/28	1.0842	-0.8889	1.845		-0.6314	2.3682	-0.9946	-1.0178	-0.6947	1.1803	2.5974	0.6112	-0.5095	1.481	0.6623	4.7	3.7143	1.1325	-0.2781	-1.5375	-0.7403	3.0499	-1.6271	-1.0914		2.6556	5.8333	-0.4581	-0.2105	-0.5457								-0.5021
2000/8/29	1.1551	0.5766	1.3587		0.2383	0.2239	-1.0819	-0.457	3.6626	0.106	5.2441	2.1871	-1.3035	-0.0695	0.8772	2.7698	-1.6529	-0.9518	0.1887	-0.8458	-0.2295	-0.4484	1.9297	1.7241		-0.8084	-0.7158	1.9066	2.8129	0.1372								1.9344
2000/8/30	-1.9576	-1.0191	-2.5916		-1.9017	-4.3187	-1.7188	-1.6643	-0.7543	-2.5424	-1.2887	-1.843	-1.5094	-2.6426	-3.4058	-0.7435	-1.6246	-1.5828	-0.565	-0.1969	-0.0575	-2.0721	-1.8256	-0.339		-2.608	-2.4513	-0.9032	-1.1628	1.4384								-1.3201
2000/8/31	-4.8253	0.6435	-1.4679		-2.504	-5.6809	-2.6232	-3.0347	-2.64	-3.4783	1.9147	-3.2102	-0.3352	-0.7143	-3.7509	-4.6816	-1.4806	-4.7674	-0.947	-2.6956	-2.0713	-4.8758	-4.4766	-3.0612		-4.0167	-3.9911	-2.474	-3.1834	0.5402								-1.2542
2000/9/1	-1.2238	-3.3248	0.1862		0.58	0.165	0.2449	0	-1.8077	-1.8018	-1.4518	-0.5006	0.4805	-2.2302	-1.9486	0.0982	-0.3468	0.4222	-2.6131	0.0676	-1.2338	-1.1605	-1.442	-2.3158		-0.0872	-1.7706	-0.534	-1.5726	-3.5594								-1.3548
2000/9/4	1.5929	-0.2646	-0.7435		0.8237	2.5535	-1.7915	0.3009	1.2134	0.6881	-0.6066	2.5157	0.4304	2.649	1.8283	2.3553	-0.464	1.2012	-1.3743	1.418	-0.4759	0.5871	1.6825	0.5747		2.0942	1.7241	2.349	3.9216	-0.3482								0
2000/9/5	-4.007	-1.7905	-2.6217		-1.9608	-4.1767	-2.2388	-0.48	-0.3721	-1.8223	-5.0567	-2.638	-0.1429	-0.9319	-4.0593	-0.3835	-0.6993	-0.6528	-0.1327	-3.5286	-1.1955	-1.9455	-3.3813	-2.7143		-2.3077	-3.3128	-0.3934	-2.8651	-1.747								1.1159
2000/9/6	-4.5372	-4.659	-3.8462		-4.5	-3.3529	-4.7498	-2.3817	-0.4149	-6.1485	-3.5813	-1.1972	-2.8135	2.822	-3.1733	3.5611	-4.6362	-0.8363	0.4651	-3.2436	-2.1779	-0.6944	-1.1169	-0.6608		-2.0997	-2.5498	-1.3825	-0.5036	-2.5605								5.0085
2000/9/7	3.4221	2.5496	1.2		0.6108	0.7806	1.5138	1.1118	0.75	2.3486	-0.6667	1.2755	0.5397	1.6186	2.1008	1.1152	1.5385	1.8072	-0.0661	0.3566	1.1132	1.3986	2.259	1.2565		0.2681	1.2265	-0.3338	1.0123	1.8248								1.4551
2000/9/8	-3.1731	-0.6906	0.3953		3.9896	0.6024	-0.5263	0.4887	0	0	2.4928	1.5743	-0.488	0.3463	-1.07	-2.114	-1.2121	3.7278	0.1985	0.2132	1.1621	0.9852	0	-0.219		0.5348	1.2116	-1.0047	-0.5011	-1.0036								-1.0359
2000/9/11	-1.6882	2.4339	-0.689		-1.3344	1.5398	-0.7937	-0.3343	0.2895	1.9324	2.8999	0.124	0.049	2.1394	2.7454	2.723	-1.0429	0	2.576	-1.5603	1.8742	0.4878	2.7246	-0.4389		0.0887	-4.25	-1.3532	0	1.0138								1.0467
2000/9/12	3.6364	0.8826	1.5857		0.5917	0.337	2.5778	-0.0915	0.3299	0.5924	-0.7273	1.7337	0.7353	0.473	0.1619	0.9141	0.682	0.3993	0.3863	2.4496	0.2967	-0.4854	0.0717	2.2043		0.5314	0.3481	-0.5487	1.4388	0.3584								-1.3546
2000/9/13	-0.2924	0.6057	0.4878		2.3529	0.7557	0	0.6716	0.6576	1.5312	0.2747	-0.913	-0.0973	-2.0847	0.2425	-1.2681	0.1232	-1.9886	0.449	-0.1406	0	2.2439	-0.4298	0.647		0.5286	-0.6938	0.1379	2.0567	0								0.2423
2000/9/14	-1.2708	2.2074	-1.8447		-2.4631	-0.5	0	-0.2729	2.0008	-2.2042	1.7352	1.6585	-0.6332	-0.8242	-1.6129	1.1927	-1.353	0.2899	-0.7663	-0.9859	-1.5385	-2.5763	1.7266	-0.6429		-1.6652	-0.4367	1.0331	-0.7644	0.7143								3.062
2000/9/15	0	0.9162	-0.0989		-0.9259	-1.34	-1.2132	-1.2466	0.04	1.0676	-1.9749	-0.423	0	2.3546	0.9836	-0.816	0.8728	0.4624	0.3218	-0.4267	-0.1803	-0.3918	0.3536	0.4313		0.1783	-1.0526	0.1363	2.381	-0.7801								0
2000/9/18	-2.0792	-2.0752	-1.6832		-0.7647	-3.6503	-2.0175	0.0308	-0.04	-4.108	-3.3883	-1.4563	-1.3725	-0.6766	-2.4351	-1.9196	0	-0.4028	-1.0263	0.3571	-2.348	-0.59	-3.5941	-3.2212		-2.758	-3.0142	-3.4717	-1.7784	-1.9299								-2.8929
2000/9/19	-4.2467	-2.5828	-3.3233		-2.5685	-2.3789	-3.6705	-1.5389	0.6805	-3.3048	-2.9384	-2.9557	-2.833	-3.8828	-2.8286	-4.0075	-2.0396	-4.0439	-1.8146	-2.2776	-2.836	-0.3956	-1.3158	-1.4793		-5.3065	-3.7477	-2.6798	-1.1142	-2.7697								-4.1868
2000/9/20	0	3.603	0.3125		0.703	2.5271	-1.9517	0.9378	0.5964	2.5316	2.9297	1.5228	-0.3069	2.2679	1.4555	1.068	2.2082	3.4919	0.5281	0.2913	0.5711	-0.993	7.3333	2.7778		2.029	-0.2849	1.4493	-0.2113	0.8246								1.5126
2000/9/21	-2.2175	-0.9186	-2.1807		-1.3962	-2.5528	1.2322	-0.991	-0.3557	-0.7407	-2.7514	-1.5625	5.5926	1.1781	-1.519	-0.8646	0.2469	-2.7341	-0.2626	-1.8882	-1.0726	-0.2006	-2.9676	0.073		2.7462	-0.0952	0.1429	-0.3529	-0.7435								-2.1523
2000/9/22	-2.3758	-1.1921	-2.7601		-3.5398	0.1807	-2.9026	-0.4066	-2.2213	-0.995	-2.1463	0.127	-1.9436	-0.2055	-2.3136	-1.1628	-0.2463	1.6148	0.2633	-2.8127	-0.0638	-3.2161	-2.845	0.073		-1.8433	-4.0038	-1.4265	-1.2748	-1.0487								-1.6074
2000/9/25	-0.7743	-1.5416	-1.4192		-3.0275	0.1803	-2.4108	0.1884	-2.4341	-2.2613	1.994	-1.3316	-0.0496	-1.7159	-0.3509	1.4706	0.6173	-1.236	-0.7223	-3.1988	-1.3401	-2.6999	-1.0981	-1.3858		2.2535	-1.6882	0.3618	-0.6456	-1.2869								1.7197
2000/9/26	2.3411	0.6807	1.1074	32.6861	0.8515	1.1701	1.4822	0.1254	0.3742	0.5141	2.0528	0.5141	5.3049	1.257	1.0563	1.3527	2.454	0.7151	0.1984	1.5736	0.3234	0	1.3323	1.3314		1.1938	2.4242	0.7931	0.361	0.5368								1.268
2000/9/27	1.0893	1.5551	1.862	0.9756	1.5009	0.6228	3.5054	-0.2818	0.1657	2.046	-0.0958	1.087	3.8606	3.1034	1.9164	-0.3813	-0.0599	-1.1834	5.3465	0.6971	0.9671	3.095	0.8766	0.5839		0.2722	2.6627	2.0029	0.7194	1.7544								0.5008
2000/9/28	-2.2629	-0.2663	-2.2581	-3.1401	-1.2015	-2.0336	-3.5748	0.1884	-0.7444	-2.8822	-0.5753	-1.3915	0.4533	-0.3344	-1.5385	0.6699	10.006	-0.2395	-0.8145	-1.9231	-1.0217	-1.2422	-1.3034	-1.2337		0.4525	-2.7858	-1.0519	-1.0714	-1.7991								2.4086
2000/9/29	0.5513	1.1348	1.5402	2.7431	0	0.722	0.5854	0.2507	1.75	1.6774	0.0964	0.9622	0.722	2.0134	1.6493	0.6654	-1.9608	1.1405	0.4422	1.6471	1.7419	1.782	1.5407	0.4409		-1.0811	1.3834	0.1417	1.0108	1.5267								0.1622
2000/10/9	3.0702	0.132	7.0423	-0.1214	0	2.2401	1.3579	0.2813	0.4914	0.5076	-0.289	3.939	-3.3602	6.25	1.8787	-1.6053	3.0556	-0.5935	0	-0.3858	0.7609	5.1493	1.7341	-0.2195		1.9126	-0.5848	0.8493	2.0729	0.7519								0.081
2000/10/10	0.6383	2.7027	-0.3036	0.1215	2.5257	1.4899	5.2632	1.5586	1.6707	3.9141	1.4493	0.8557	7.974	1.0526	1.425	2.2073	-0.593	0.1194	-1.0063	3.718	-0.2517	2.8404	1.5625	1.393		0.8043	2.1569	2.2456	1.1905	1.4179								1.2136
2000/10/11	-1.5856	0.7702	-0.5076	9.9515	-2.281	-1.3817	-2.7273	-0.0614	1.6433	-1.5796	-1.8095	-1.7576	-0.1717	-2.2059	-1.3223	4.9765	2.4403	-0.8348	0.3812	-1.7924	-0.6309	-0.9524	-1.5385	1.8077		0.1773	-0.9597	0.9609	-0.9689	-0.5151								-1.4388
2000/10/12	3.1149	1.9108	-2.551	0.2208	-2.0542	-1.2259	0.3738	0.6143	-1.4984	1.2346	-1.7459	2.5293	0.5161	4.198	3.9363	1.1628	-1.0588	0.0601	-0.3797	-1.5209	-0.0635	2.8846	0.142	0.6392		-0.9735	-2.0349	-0.8838	1.9567	-0.8876								-1.1354
2000/10/13	4.2708	-0.9375	-1.3613	1.2115	0.286	-0.6206	-1.5829	2.5336	1.1609	1.8293	0.1974	4.3923	-1.2409	-3.7282	-0.2417	-0.2653	-2.7822	-3.5457	0	-0.8494	0.953	-2.1495	0	0.3529		-0.3575	0.6924	0.823	0.2742	-0.0746								1.3126
2000/10/16	2.997	-0.1262	-1.9108	-3.8085	-2.1863	-0.8921	-2.2706	-0.3572	0	3.5928	-1.1823	-2.1902	1.8198	-1.2492	0.727	-0.8865	-2.3665	-3.4891	-1.7154	2.8816	4.4682	-0.9551	-2.4113	-0.9142		2.3318	-1.0806	-2.1088	0.6835	0.0747								2.753
2000/10/17	-1.1639	0.4422	0.6494	-0.5656	-0.2915	0.8101	0.6776	-0.239	-0.277	0.578	0.2991	-0.6482	0.6809	-1.4548	-0.6415	0.6261	0.3382	2.6469	0.0646	-1.7411	0.5422	2.4108	0.6541	-0.071		-0.9641	0.6951	0.2085	-0.2037	0.8209								0.6304
2000/10/18	-1.1776	-1.195	1.2903	1.2514	1.3645	0.1786	1.8269	0.6289	2.6984	3.6782	0.497	4.4484	-1.7329	2.2465	0.8878	0.0889	0.8427	-1.761	-0.5168	0.1541	1.1983	0.0942	0.722	0.142		0	-0.4931	2.7046	2.8571	0.7402								1.6445
2000/10/19	-2.1847	-1.9096	-1.2739	-1.7978	-1.3462	-0.8021	-2.0774	-0.9821	-1.0819	-1.663	-0.5935	-2.7257	-2.9247	-2.1343	-2.32	-0.6217	-0.8357	-0.8963	-1.039	2.3846	-1.1249	0.0941	0.7885	-0.7092		-0.708	-0.6938	-0.4727	-1.8519	-1.1021								-0.9245
2000/10/20	0.203	0	3.0108	-0.4577	1.0721	2.5157	2.6037	3.1861	-0.5078	-1.9166	-0.4975	0.7589	-0.3545	-1.2829	0.819	1.8767	2.0787	2.1318	0.3937	1.4275	1.7964	0.188	0.4267	2.5714		-0.2674	3.2934	0.4071	1.0782	1.3373								0.6998
2000/10/23	0.1013	3.8287	0.2088	1.0345	2.3144	1.5776	4.1353	-0.3787	-2.1987	1.6092	-0.9	6.8946	2.5345	2.989	2.1933	1.8421	1.3759	-0.1898	1.1111	1.7037	-0.3529	1.5947	2.4788	0.2786		0.5362	-1.1594	3.5135	1.8	0.8798								1.0811
2000/10/24	1.417	0.25	-1.6667	2.6166	-1.0368	-0.8628	-0.5415	-0.9942	0.8842	0.1131	-1.11	0.3252	1.3877	1.5773	-0.4769	0.7752	-0.4886	4.8796	0.1939	-1.5295	-0.6494	0.6464	-0.2073	-0.5556		1.9556	-0.391	-0.7833	1.0478	2.3983								2.8266
2000/10/25	-0.7984	0.187	0.6356	0.5543	0.9524	2.4369	0.9074	1.2995	-1.9124	0.452	0.5102	1.2966	0.8554	-0.4348	3.2748	0	1.3093	-3.0211	-1.7419	0.7396	0.2377	0.367	0.9003	0.5587		1.4821	0.6869	1.8421	-1.361	0.7097								0.9658
2000/10/26	-1.1066	-0.809	-1.0526	-1.6538	-0.4717	-0.5947	-0.9892	-0.758	1.7059	-2.2497	3.3503	-2.2933	-1.7812	-0.9981	-0.5414	-1.6239	-1.6694	-1.433	0.3283	-1.6887	0.652	1.8282	-2.1277	1.0417		0.3436	1.1696	-1.2274	-1.3141	-0.9866								-3.2377
2000/10/27	-0.3052	-0.2509	-0.1064	-0.2242	-0.0948	-1.453	-0.9991	0.6463	-0.3195	-0.9206	0	0.7096	0.1727	1.7643	1.0109	0	-0.4381	2.3388	0.6545	-1.4937	0.7656	0.2693	1.9635	-1.512		2.5685	-0.578	0.5232	-0.6658	0.9964								1.8251
2000/10/30	2.551	3.3333	-0.426	2.2472	2.5617	2.3417	2.9358	1.3427	0.4808	0.9292	-2.2593	-0.0542	-1.2931	1.6718	0.9238	1.9983	-0.6601	0	0	0.3791	1.7534	5.3715	1.3067	-1.1863		-0.8347	-1.3566	-0.3253	0.067	1.1276								3.286
2000/10/31	-0.199	-0.5478	-0.2139	-2.6374	2.7752	-1.9492	-1.1586	0.6336	-0.4785	-0.6904	1.3065	-0.1085	-1.7467	-4.0195	-1.9069	-0.2555	-0.3322	0.1853	-2.4707	-0.3776	-2.2975	-1.0195	-2.1724	0.3531		-1.7677	-0.4912	-2.6762	-1.6075	-3.9024								-3.1815
2000/11/1	3.3898	0.5508	1.0718	3.4989	-0.18	0.6914	0.4509	-0.4007	-1.2019	0.3476	1.6865	-0.1629	0.9778	-0.4442	0.1555	2.0495	1	-0.185	-8.0667	1.8954	-0.7643	-0.0858	2.5677	2.1816		0.3428	2.0731	0.7378	1.0211	0.2901								-0.6721
2000/11/2	1.5429	-0.2435	0.7423	1.0905	-0.8115	1.1159	-0.1795	0.0287	0.0811	3.0023	0.3902	0.5982	-0.7042	-0.5736	-0.6988	0	1.2101	-0.4324	-1.0877	1.7113	0.0592	-0.1718	-0.4736	-1.2397		-0.0854	-0.4836	0.0666	0.4043	1.0123								-0.7519
2000/11/3	-2.6591	0.6711	-0.8421	7.5512	-1	2.7165	1.7986	-0.8618	-1.0535	0	-0.0972	-2.7027	2.6152	-0.5769	-1.5637	-1.2552	0.5435	-3.536	-3.0792	-0.5121	-0.6513	-0.4303	-0.6118	-1.325		0.9402	-1.069	2.3287	-0.4027	-1.4316								1.2879
2000/11/6	-1.4634	0	-0.6369	0.4012	0.9183	0.4959	3.1802	0.4057	-0.4095	1.2332	-1.5564	3.8889	-0.6479	0	0.7943	-1.5254	4.0541	-4.0514	0.8321	2.2794	-0.1788	1.0372	0.0684	0.212		2.0322	-0.2947	-0.065	2.8302	1.5251								-0.5236
2000/11/7	0.198	0	0.4274	2.6973	-0.9099	-0.2467	0.8562	0.5195	1.9737	-0.3322	4.8419	-0.5882	-0.3043	1.1605	2.6793	-0.5164	0.0519	1.6756	-2.1005	-1.4378	1.2537	-0.0855	1.8455	0.141		-0.4149	0.8867	0.4554	0.2621	-0.6438								-1.1278
2000/11/8	-0.0988	0.0606	1.0638	-0.6809	-1.6529	0.4946	-0.2547	0.5742	2.5	-0.8889	0.8483	0.6455	-0.1308	0.7648	-0.4605	1.2111	-2.6999	-2.439	2.4521	-1.3858	-0.2948	0.2568	0.1342	0.1408		0.9167	0.9766	0.6477	0.3922	1.0799								1.0646
2000/11/9	1.3848	0.6663	2.6316	0.8815	1.3072	-0.8203	-0.8511	2.4836	2.5177	0.8969	1.7757	5.8258	0	0.6325	0.2313	-1.0256	0.587	0.8108	0.7479	1.0355	1.5376	3.8429	-0.4692	0.9142		2.147	3.2882	1.3514	-1.0417	1.567								2.0316
2000/11/10	-0.4878	-0.1203	-0.3077	-1.165	-0.2765	0.2481	-0.515	1.0864	3.8373	0.5556	-1.2856	-1.3131	-1.31	-2.3884	1.5385	-1.3817	-1.3793	0.5362	1.1136	0.9517	0.8154	-1.2336	1.3468	1.2544		-0.8892	0.6554	-0.381	-0.7895	0.4909								-0.885
2000/11/13	2.0588	0.7229	0.823	0.1965	1.756	0.6601	0.5177	1.1573	-0.2956	0.221	-0.4651	0.0512	0.2212	2.3825	0.0758	1.4011	-0.6455	0.3333	4.9192	2.248	-0.0578	-1.582	0.3322	0.4818		-0.9788	0.7442	-0.3824	1.5915	-0.5583								-0.2976
2000/11/14	3.17	2.1531	-0.8163	1.8627	2.3615	0.082	-0.6009	1.3075	-0.6672	-0.441	-0.8411	-0.6138	6.755	-0.7547	0.1514	2.5907	2.5447	-0.4651	4.0588	-0.7092	-0.4046	2.3689	0.3974	2.6712		0.4942	0.6464	0.7678	2.154	2.1053								2.5373
2000/11/15	0.0931	-1.5808	1.3374	-0.385	2.9281	0.7371	1.5544	-0.6184	1.791	1.8826	0.1885	0.3603	-2.7295	1.2041	0.5291	-1.5152	2.3759	3.8051	-1.8157	0.7143	1.451	1.8182	-0.7256	-1.0674		-0.8197	-1.2844	-0.8889	-0.9585	-0.6186								-2.1106
2000/11/16	0	3.8073	-0.203	-0.2899	4.9138	2.6016	0.7653	0.4329	-1.173	0	0.5644	1.0769	1.6156	2.6299	2.3308	1.9658	10.0052	0.1286	1.9178	3.1915	0.8009	5.4383	1.9269	-0.0674		0.0826	0	1.8578	0.5161	-0.6916								0
2000/11/17	0	-0.6877	-0.6104	-1.3566	-1.8899	-1.2678	-1.6034	-1.9666	4.1543	-1.413	2.9935	-1.7757	0.795	-1.0982	-1.6899	1.3412	-3.2818	-1.1561	2.621	-1.0997	-1.3621	0.077	-0.2608	-1.4845		-0.3303	-0.0929	-0.8805	-0.3209	0.8357								-0.8922
2000/11/20	-1.1163	1.9619	-0.8188	-0.4912	-1.005	0.5618	-1.3722	-1.8961	-1.2821	-0.6615	1.9074	-2.1694	-0.7887	0.987	-0.7474	3.0604	0.6786	-1.0396	-0.6549	-1.4593	4.7181	-0.9231	0.7843	-0.137		2.3198	-1.7674	-0.3173	-0.8371	1.5884								2.0255
2000/11/21	0.5644	-1.9808	0.2064	0.8885	-0.5922	1.1971	-0.2609	-0.5602	-0.8658	0	-2.0499	-0.792	-0.0837	-2.1991	1.3554	-1.2039	-1.2518	0.0657	-0.857	-0.5642	-1.5385	-0.2329	-0.6485	-0.5487		-1.7004	2.5568	-0.3183	-0.0649	-1.8355								0.0735
2000/11/22	2.8999	1.2125	9.0628	0.7828	0.5106	0.9464	1.1334	0.0282	-0.655	1.2209	-0.455	0.6919	1.0469	-0.1874	0.2229	0.3249	-1.3652	2.9528	1.1303	0	1.0045	3.1907	0.9791	2.069		0.4119	0.1847	-0.0639	0.3899	0.3463								0
2000/11/23	-0.8182	0.6845	-0.8499	0.1942	-0.254	-0.8594	0.8621	0.8167	1.0256	2.6316	0.1828	1.0571	0	-0.0626	0.7413	-1.4575	0.9392	-0.4461	-0.3287	1.7021	-0.3315	-1.6591	2.0039	-0.5405		0.9844	2.4885	3.5144	0.5825	0								0.5878
2000/11/24	-3.2081	-4.4193	-4.5714	-3.1008	-3.9898	-5.1221	1.0256	-0.9777	-3.6258	-4.1667	-4.562	-5.8054	-0.5387	-3.1309	-0.6623	-3.9441	-4.0157	-2.8169	-2.9683	-3.9749	-4.9889	-3.8344	-1.9645	-3.2609		-3.7368	-3.9568	-4.1975	-4.1828	-3.4507								-4.5289
2000/11/27	-0.5682	-1.6598	-1.2974	-0.6	-0.9726	1.1628	7.868	-1.2694	-1.5801	0.3344	-1.2428	-1.166	-0.375	-1.2928	5.3333	-0.6843	-1.2245	-0.527	-0.7478	-2.1786	0.2917	0.7974	2.8442	2.3174		-0.6751	-0.4682	1.0954	-0.5373	-0.7148								-1.9128
2000/11/28	0.7619	1.5672	3.64	3.3199	1.4286	0.9852	-0.3922	1.9429	1.0703	1.1111	1.6457	2.2472	0.3346	1.5717	0.4219	1.8088	2.0145	0.7285	2.4658	1.0393	-0.2909	2.057	2.3256	0.2059		3.2285	1.4111	2.1033	0.6752	1.3679								1.248
2000/11/29	-1.7958	-0.5935	-1.6585	-1.5579	-0.8803	-1.5447	-2.5984	-0.7848	-1.5885	-1.2088	-2	-2.4725	-0.1251	-2.1921	-2.451	-2.2843	0.2532	-1.0519	-1.0695	3.7472	-0.8751	0.3876	0.0614	0.6849		0.823	0.1855	0.1248	1.1402	-1.1364								-1.926
2000/11/30	1.4437	0.5373	-0.1984	-0.4946	-0.8881	-0.2477	0.6467	2.2034	1.2298	-1.0011	1.5549	0.6761	-0.4174	-0.1978	-1.2204	1.2121	5.5051	0.2658	0.2703	-1.5581	-0.412	1.2355	0.3683	-0.2721		-1.6327	3.2407	0.8105	-0.7294	-0.5747								-0.9427
2000/12/1	0.0949	1.247	-0.0994	0.8946	2.4194	0.2483	-1.7671	0.6357	0.2278	-0.4494	2.0096	1.7907	0.8382	1.9155	2.8343	2.6518	-1.1489	0.3313	-0.2695	-0.4317	0.4137	2.1358	-2.0183	0.955		0	-0.1794	-0.0618	-0.4676	1.7341								1.0309
2000/12/4	-0.1896	0.2933	1.2935	0.3941	-0.2625	2.147	-0.4088	1.7852	-2.8788	1.3544	1.4071	1.8142	1.9119	0.4537	0.636	2.3333	0	2.3118	0	-0.9393	0.0589	3.062	0.8115	2.5		1.3278	-0.3594	3.2797	1.6107	-0.4972								1.6484
2000/12/5	-1.8993	0	-0.9823	-1.0795	1.5789	-1.536	1.8062	0.5936	-2.1841	1.2249	-2.2202	-1.1879	8.8907	-1.6129	-0.9831	-0.8143	-3.293	-0.1937	3.5811	0.5835	1.5882	0.2899	-1.9195	-1.0547		3.4398	-0.4509	-0.7789	-0.5945	-0.7138								0
2000/12/6	-1.4521	-2.1637	-1.5873	0.496	-1.3817	-2.4631	-2.9032	-1.2607	-0.319	1.5402	-1.5137	-1.5301	2.397	-2.623	-3.1206	0.4926	-1.8528	-1.7464	3.3268	-1.2328	-0.9844	0.0723	-2.904	-0.9993		-1.8211	-2.1739	-2.4758	-1.8605	-0.8627								-3.2432
2000/12/7	-0.9823	0	-0.9073	3.1589	-1.6637	-0.6734	-2.7409	-1.1682	-1.28	-1.0834	-0.3842	-0.111	1.3899	-1.3468	-0.1464	-1.1438	-0.2041	-0.1317	-0.8838	-1.4684	-1.462	-2.0217	0.5202	-1.144		0.8065	-1.3889	0.8669	-0.6093	0.4351								0.399
2000/12/8	0.0992	0.2989	0.1017	-0.8612	-0.4452	0.8475	1.1956	0.7971	3.1605	0.7667	-1.2536	-0.5556	-0.2165	0.4096	-0.8065	1.405	-1.1247	-0.4614	0.7006	-0.5216	1.543	0.2211	1.8111	-0.7488		-1.76	0.0939	-0.4297	0.2044	1.083								0
2000/12/11	-1.4866	-0.4768	-1.9309	-2.027	-2.9517	-2.6891	-0.0844	0.0818	-2.1995	-2.8261	-1.5625	-1.7877	-2.3861	-2.7872	-3.1042	-2.5265	-2.6887	-1.9205	-3.3523	-1.3483	-1.8118	-2.2794	0.0635	-3.7911		-2.1987	-2.7205	-1.4797	-2.1074	-1.5								0.2385
2000/12/12	2.1127	0.2994	0.6218	0.3941	1.0138	0.9499	1.2669	-0.1362	0.8835	0.6711	1.3889	1.7065	-0.7407	1.3986	1.6781	0.3344	-0.2125	0.135	1.1126	0.9112	1.1905	0.9782	0.127	-0.3717		1.582	1.35	0.3755	0.6944	0.145								0.3965
2000/12/13	-0.9852	0.597	1.1329	-0.4907	-1.3686	0.5988	0	-0.2456	-1.3535	-1.1111	-1.1742	0.6152	0.6343	3.1034	0.8252	0.8333	0.9052	-0.1349	0.5178	0.7524	0	-0.6706	0.7609	0.5224		-1.6393	-0.666	1.0599	0.8966	1.0138								0.3949
2000/12/14	-0.4975	-0.4748	-0.9165	0.9862	-0.4625	1.0204	-0.2502	0.1915	0.6457	0.1124	-0.8911	-0.2223	0.3337	-1.4716	0.8185	3.8843	-0.0528	-0.7427	0.6439	-0.8215	-0.9412	-0.6002	-1.9509	-0.5197		1.9167	0	0	-1.162	0.2867								-0.7868
2000/12/15	-1.7	-2.1467	-0.925	-1.1719	0.3717	-1.6835	-0.7525	-0.6825	-1.1227	-0.4489	0.3996	1.6713	1.626	-2.0367	-1.7712	-1.3524	-1.4256	-0.6803	0	-0.3012	-0.1188	-3.3208	-2.5674	-0.4478		-1.063	-0.5747	-1.9124	-1.7981	-1.2152								-1.5067
2000/12/18	-1.0173	0.5484	-1.3485	0.6917	-0.3704	0.1712	2.5274	0.8521	0.3244	-0.6764	-0.0995	2.0822	3.6	1.7325	2.0285	1.2903	0.5892	-0.137	-0.2559	-0.3776	-2.6754	0.9368	1.581	-0.9745		1.4876	-1.3487	0.3774	2.6056	-0.0724								0.2415
2000/12/19	-0.6166	0.1818	0.5258	-0.5888	-0.3717	0.2564	-0.9039	3.5432	0.8892	1.0216	-1.3944	-0.9662	1.0881	0.0681	1.7673	-0.7166	1.0117	0.7545	-1.1546	0.3791	-0.4887	-0.232	-1.297	0.0757		0.2443	1.2695	-0.6892	-1.4413	0.6517								-0.241
2000/12/20	1.3444	0.121	0.9414	1.6782	1.0261	1.9608	0.6633	1.7373	-1.0417	3.2584	-0.303	1.4634	-0.3125	1.4976	0.0724	0.1604	1.0016	2.1784	-0.7138	1.8882	0.4911	-0.155	2.5624	1.3616		1.1373	1.4465	1.2618	1.0446	-0.2878								1.6103
2000/12/21	1.2245	-0.0604	-0.1036	5.1456	1.9391	-0.3344	-0.4119	-1.2678	3.5628	3.1556	2.7356	0.5876	0	0.0671	1.2292	0.8807	0.3653	-0.9327	0	-0.2965	0.3054	0	0.2562	-0.4478		2.0884	-0.4753	0.0623	1.3784	2.3088								3.0111
2000/12/22	-1.2097	0.3023	-1.0373	0	0.5435	1.3423	-2.2333	-0.76	-0.0782	-0.9494	-0.789	-2.1243	0.3135	0.7373	1.7143	-0.5556	-0.78	0.8742	0.915	-1.3383	-0.6699	0.4658	0.9585	-1.3493		0.1574	-1.5282	0.3113	-0.6118	-0.6347								-1.4615
2000/12/25	-1.1224	-0.3617	-0.6289	1.5697	-1.8018	1.2417	-1.0998	1.9012	-0.4695	0.9585	1.2922	0.1628	-1.7361	-2.1291	1.1938	2.1548	-3.0398	-0.7333	-0.9715	-0.3014	0.0613	-4.8686	3.1013	-0.6839		1.2569	-0.679	0.4966	-1.026	-1.7743								-0.7806
2000/12/26	0.8256	1.0284	0.5274	0	0.367	-0.6541	0.941	1.0625	-1.022	0.3165	1.5702	3.0878	0.742	-0.4079	-1.1103	0.3125	-1.6216	0.6716	-0.9156	0.0756	1.1029	0.9748	-0.3683	2.7544		0.8534	1.7578	1.2353	1.7968	-0.289								1.2589
2000/12/27	-0.7165	-0.5988	0	-3.5455	-1.8282	-1.3169	-0.678	0.0256	0.4766	-2.2082	-0.7729	-1.4188	-0.0351	-1.6382	-2.5263	-1.8692	-0.7143	-1.4676	-0.462	0.0755	0.6061	2.1722	-2.5878	-0.5212		-2.0769	-1.2476	-1.1592	-1.9009	-1.087								-1.8648
2000/12/28	0.6186	-0.6024	0.4197	0.4713	0.5587	-0.5838	-0.9386	-0.6665	2.7668	0.3226	-0.2921	-0.9595	-0.7018	0.4164	-0.216	0.1587	-1.3282	-0.8125	0.8621	-0.1509	1.0843	0	0.3163	-0.4491		-0.9427	0.0972	-0.1235	1.3841	0.8059								2.9295
2000/12/29	0.7172	0.9091	0.7315	1.1257	-1.5741	1.9295	0.7752	-0.129	1.5385	0.2144	1.9531	0.6997	0.742	0.2073	0.5772	2.2187	1.2339	0.8874	-0.3945	0	1.2515	-0.1575	1.3871	2.1805		1.586	0.2913	0.618	1.0922	0.2907								-1.5385
2001/1/2	2.238	1.982	2.4896	0.2783	2.8222	1.5638	1.7094	1.0078	-1.4394	1.3904	2.682	9.7809	0.9821	2.7586	1.8651	1.4729	2.4377	1.7591	0.9901	2.7967	-0.7063	2.1293	1.6169	2.3547		3.0445	2.5169	2.7641	1.4855	1.5942								3.125
2001/1/3	1.0945	1.8846	0.2024	-0.6475	0.4575	0.8914	-0.6723	0.2302	0.9224	1.1603	0.0933	0.4382	-1.0073	1.4765	0.3521	3.1322	2.7582	1.7287	-0.1307	0.9559	0.0593	2.2394	0.612	1.0065		3.4848	0.5666	-0.0598	0.3327	-0.428								0
2001/1/4	-1.2795	0.6358	-1.2121	-1.2104	2.0036	-0.9639	1.8613	0.4849	-2.0564	0	-2.0503	0.0969	-0.1754	0	1.4737	1.5556	-1.7895	-0.915	-0.0654	-1.0197	0.1777	-1.7372	-0.4866	-1.4235		-0.5124	-0.5634	1.1962	-0.3979	1.2178								-1.2879
2001/1/5	0.1994	1.838	0.7157	2.7333	-0.0893	2.5953	-0.2492	2.3876	0.2333	2.2941	2.6641	0.4358	0.1757	1.3228	1.7981	0.6565	-1.9293	-1.3193	-0.3929	-0.883	-0.2957	-0.3843	3.3007	0		1.1038	2.0774	1.4184	0.9321	0.7077								-0.6907
2001/1/8	-1.194	-1.9741	-1.4213	0.4587	3.4853	-1.1858	2.6644	1.935	-2.5601	-1.0194	1.3902	-3.4233	-2.1053	-2.0235	-2.5815	-2.8986	-0.4372	-2.3396	1.5779	-1.7817	-2.6097	-1.6204	-0.8284	1.7329		0.9461	3.2377	-1.2821	-1.4512	-0.8433								1.3138
2001/1/9	3.9275	-0.2301	0.6179	-1.5525	1.6408	-0.8	-1.3788	0.4867	0.3185	1.9567	-2.1938	-0.649	-3.6201	3.9973	-0.9763	1.3433	-0.3293	1.9849	0.0647	0.6803	-0.609	-0.549	-2.0883	-1.2775		-1.9466	-1.0753	-0.5903	0.3347	0.567								-1.5256
2001/1/10	0.7752	0.5767	2.5589	1.1132	-1.6143	0.8065	0.3289	0.993	0	0.303	0.7477	0.6533	1.2272	0.5766	2.3944	1.1046	0.4956	0.2685	2.1992	1.2763	0.8578	0.7098	1.5235	1.294		0.2941	1.4493	0.8314	1.9346	1.0571								2.4012
2001/1/11	2.0192	-0.2294	-0.0998	-0.6422	-0.9499	1.52	0.3279	-2.7338	-0.1587	-2.4169	-0.4638	-1.6475	-0.7348	0.0637	-1.1004	0.5827	1.589	1.071	-0.443	1.8532	-0.0608	-0.5482	-1.0804	0.2129		-0.5865	-0.8036	0.1178	-0.9817	-0.5579								-0.3026
2001/1/12	-0.9425	-0.8621	-1.1988	-0.554	-1.3078	-0.394	-0.4902	-5.3501	0.0795	-1.6512	-1.3048	-2.5888	-1.5174	-1.464	-6.6064	-2.6792	-1.1866	1.457	0.8264	-1.31	1.2766	-0.0787	-1.699	2.0538		-3.0236	-1.9802	-0.8235	-1.7184	-0.9818								-1.3657
2001/1/15	-3.8059	-1.2754	-1.7189	-3.8997	-2.4735	-4.8259	-4.023	-2.5007	-3.336	-3.4627	0	-5.5758	1.2026	-4.3282	-0.2978	-7.5893	-3.7664	-0.5875	-2.1438	2.7286	-3.4214	-6.8558	-4.1975	-0.6246		-3.4981	-3.0303	-4.4484	-3.1607	-2.6912								-4.2308
2001/1/16	2.7695	0.411	0.4115	1.1594	0.9058	0.5819	0.6843	2.1373	-0.9039	1.413	-2.7384	2.1523	1.2625	0.6752	0.5228	0.3221	0.2269	0.6566	0	2.0818	0.9944	-1.0152	1.6108	-0.9078		1.1032	1.3258	0	1.3889	0.5095								0.4016
2001/1/17	-0.0962	-1.1111	-0.8197	-1.6237	0	0.8264	-1.0195	0.2354	0.8292	-0.3215	-0.1942	-1.1885	-0.9901	-0.4024	-0.4458	0.6421	-1.811	2.3483	-0.2577	-0.9142	-1.5385	-0.7692	-0.7609	1.7618		-1.7927	-0.7477	0.0621	-0.4795	-0.4345								-0.8
2001/1/18	-0.1927	0.6505	0.4132	0.3883	-0.1795	-1.5574	-0.3433	-1.096	0.4112	0.2151	-1.6537	-0.2734	0	-1.0101	-1.7164	2.0734	0.5764	-0.5736	-0.1292	-1.2065	-0.1875	1.5504	-0.2556	-0.554		0.3175	0	-0.6824	-0.4818	1.0909								0.0806
2001/1/19	1.2548	0.6463	1.9547	1.0638	1.0791	0.9159	1.5504	-0.0264	3.5217	1.824	1.4837	1.3706	2.4074	1.0884	0.5315	2.3437	0.6304	-0.1282	0.5175	1.1494	0.814	2.0356	1.2172	0.1393		2.057	1.3183	2.0612	1.2448	0.5755								1.9339
2001/2/5	-2.0019	-0.5254	-1.2109	-2.488	-2.847	-3.2178	-1.5267	-6.8884	-4.0348	-3.6881	-2.6316	-3.3532	0.8318	-1.6824	-2.719	-5.1908	1.9362	-0.8344	-1.8018	1.4915	-0.8696	-3.2419	-3.1646	-4.1029		-4.3411	-2.6022	-2.5704	-2.8689	-2.1459								-2.7668
2001/2/6	-0.1946	-0.2934	-1.1236	0.0981	-0.7326	-3.0691	-1.4643	-6.8878	-1.7312	0.2188	1.6016	-1.2871	-1.7217	-0.1369	-1.7081	0.2415	-0.6704	-1.6181	0.0655	-2.6592	-1.3158	-1.6323	-1.3072	-0.5801		0.9724	-0.3817	-0.7538	1.2658	-0.5848								-1.9512
2001/2/7	-1.462	-0.0589	-0.6198	-0.7843	-0.8303	-0.9675	-1.1364	0.4871	0.6711	-0.7642	-0.6897	-2.4376	1.0949	-1.2337	0.6319	-1.7671	-3.1496	0	0.9823	0.1438	0.9524	-1.3974	-0.9272	-1.5317		-0.1605	0.0958	0.1266	-0.3472	-1.6912								-1.4096
2001/2/8	-1.3848	-1.119	-3.0146	-1.2846	-2.5116	-3.1083	-3.5367	0.2726	0	-1.9802	-2.2817	-3.4282	-3.2491	-4.7883	-2.7473	-3.5159	-6.5041	-2.5658	-1.2322	-2.7279	-2.5157	-2.6572	-4.0107	-2.2222		-2.2508	-1.8182	-1.7699	-2.0209	-2.7674								-2.2708
2001/2/9	1.3039	0.5956	1.7149	1.001	1.9084	2.0165	2.1998	-0.6042	0.25	2.1324	0.7107	1.083	0	1.6764	0.0807	2.0339	2.4224	0.8778	0.1313	1.107	1.3548	0.546	1.7409	2.5758		1.1513	0.8772	0.9653	0.7824	1.0769								1.8072
2001/2/12	0.495	-0.5921	-0.2107	-0.0991	1.03	-0.7188	-1.3453	-0.2432	-3.1588	0.8791	0.8065	2.2619	0.3731	0.1434	-1.7742	0.8306	4.0631	0.1339	0.0656	0.8029	-0.5729	-0.724	0.3422	0		3.4959	0.9662	0.7011	-0.4234	1.5982								-0.3381
2001/2/13	-0.7882	0.1787	-0.2112	0.6944	-0.6487	0	0.4545	0.457	-0.1717	-0.1089	-0.1	-0.0582	1.8216	0.2147	0	-0.4942	5.2448	0.6684	-0.1311	-1.3758	0.5122	-0.2735	0.2729	-0.517		-1.0212	-0.2871	-0.3165	0.4252	-0.2996								0.2545
2001/2/14	-0.1986	-1.308	-0.5291	-0.7882	-0.5597	1.3575	-0.181	-0.9099	-0.086	-0.7634	-0.3003	0.0582	1.4969	-0.5714	0	0.4967	-1.3843	-0.996	-0.5249	-0.5874	0	-0.9141	0.4082	0.297		0.2381	-0.5758	-0.5714	0.2117	-0.0751								0.5922
2001/2/15	-0.398	-1.747	-0.1064	-0.2979	-1.0319	-2.6786	-1.3599	-0.9489	-1.9793	-1.0989	-0.9036	-2.0955	0.036	0.5029	0.9031	-1.1532	1.0668	-1.006	0.5937	-1.6987	-1.3376	-0.369	-0.3388	-1.1843		-1.9002	-0.5792	-0.3831	-0.9155	-0.7519								-1.9344
2001/2/16	0.3996	-1.7923	-1.065	-2.988	-1.0427	1.6514	-1.011	1.1743	0	0.2222	-3.6474	0.8323	-1.2585	-1.0722	-1.9528	-0.75	2	-0.0678	-0.0656	0.2254	-1.6785	1.8519	-1.1557	-0.1498		-1.0492	0.1942	-3.3333	0.5686	0.4545								1.3722
2001/2/19	0.199	0.4405	1.2917	0.4107	1.1494	2.9783	0.65	2.1686	-0.0878	1.2195	-0.6309	1.9458	2.3307	1.1561	1.5768	1.3434	0	1.1525	0.0656	0.6747	1.1162	1.7273	2.6135	1.5004		1.5498	0.5814	0.6631	0.3534	0.4525								0.9306
2001/2/20	0.1986	-1.3158	-1.0627	-1.1247	-1.4205	-1.6652	-0.5535	-0.5381	-0.703	-1.5334	-0.9524	-2.1978	2.1352	2.2857	2.7778	-1.4085	0.1089	-0.4021	-0.0656	1.1169	-1.2987	2.1448	-2.1448	-1.4043		-1.5261	-0.9634	-1.1858	-0.1408	-0.4505								-1.0897
2001/2/21	-2.6759	-3.746	-2.3631	-2.1717	-3.17	-1.9608	-2.7829	-1.1121	-10	-3.2258	-5.4487	-0.887	-0.6969	0.2793	-4.69	-2.605	-3.5365	-1.5478	-0.4593	-2.8719	-3.3553	-3.4996	-2.0548	-1.7991		-3.752	-2.2374	-2.3333	-2.5388	-1.9608								-3.3898
2001/2/22	-0.1018	-0.9894	-2.4202	-0.74	-0.6944	1.3636	-1.145	5.0152	-3.6382	-0.1149	-2.0339	0.2983	1.1579	0.1393	0.7506	-0.8628	-1.7484	0.5468	0.6592	0.2274	-0.1361	-0.1813	-0.4895	0.1527		-0.2542	-0.4975	-0.2048	-0.8683	-2.3077								-3.6842
2001/2/23	2.6504	0.3331	1.2401	1.1715	-1.1988	0.8969	1.0618	4.5731	6.6327	1.2658	-2.6528	1.9036	0.2775	1.3213	0.9934	0.1741	-0.287	0.2719	0.131	0.6051	1.1588	1.2716	1.1947	0.9909		1.6992	1	4.0356	1.0219	0.9449								0.9107
2001/2/26	1.6882	1.4608	0.4454	3.1579	2.1234	0.3556	2.2923	1.0241	6.9856	1.25	-0.4739	1.5178	1.349	1.0981	0.9836	2.172	6.4479	1.6949	0.4578	0.9774	2.4259	1.8834	0.5556	1.5094		1.5038	0.6931	0.5917	1.4451	2.0281								2.0758
2001/2/27	-0.4883	0.0654	1.3304	1.0204	1.3861	0.0886	2.3343	-0.8493	3.9356	-0.1122	2.2619	0	0.1024	-0.2037	0.5682	-0.4252	-0.4327	0	0.651	-0.2234	1.1842	0.1761	0.4834	-0.6691		-0.0823	0.59	-1.2418	-0.1425	-0.6116								0.6189
2001/2/28	0.0981	0.4578	-1.0941	-0.7071	-0.9766	-1.0619	0.6387	0.3868	0	-1.0112	0.2328	-1.0926	-0.5455	-0.9524	-0.1614	-1.281	-1.195	0.0667	1.0996	-1.4179	-0.7802	0.7909	-0.756	-1.1228		-0.3295	-0.6843	-0.1985	-0.8559	0.1538								0
2001/3/1	0.2941	0	-0.5531	-0.3052	-0.2959	0	-0.272	3.3856	-0.4303	0.454	0.1161	0.6395	-0.1028	0.206	0.4042	3.8062	2.254	0	3.5189	-0.2271	-0.4587	4.272	-0.9003	0.3028		0.8264	0	1.6578	0.6475	0.6912								0.1757
2001/3/2	0.8798	3.6458	1.0011	0.9184	1.5826	2.0572	0	1.1182	0.2593	1.3559	2.0882	0.8088	1.7159	1.782	0.8857	0.6667	1.0753	2.2652	2.534	1.8968	0.9875	0.4181	3.0049	1.7358		1.9672	1.4764	0.1957	0.7863	0.4577								1.4912
2001/3/5	0.0969	7.098	0	-1.1122	-0.6816	-0.5259	-0.6364	-1.1058	-1.8103	-0.7804	1.7045	-0.4011	1.7206	-1.0774	-0.5587	-1.0762	0.1596	1.6287	-0.5425	-0.968	-1.3038	-1.3322	1.0176	-0.9644		-1.9293	1.3579	0.5859	-0.6383	0.4556								-0.605
2001/3/6	1.6457	1.9941	-0.7709	1.5337	-0.3922	-0.8811	-1.3724	1.0383	-1.4925	-0.2247	-1.2291	-0.5754	-0.1658	-0.0681	-1.1236	0.8368	-1.1683	-1.1538	2.5455	0.6767	0.3963	0.1688	-0.2686	-0.3745		0.3279	-0.6699	-2.589	-0.3569	0.1512								0
2001/3/7	-0.0952	5.4629	0.444	-0.3021	0.4921	-0.0889	-0.3711	-0.2372	1.6043	0	-1.81	0.1736	0.299	-0.2725	-0.3247	1.5768	1.2359	0.5837	-0.9456	0.8215	-0.1974	-0.5897	-0.0673	-0.1504		0.5719	-0.6744	1.1296	0.4298	-0.6792								1.3913
2001/3/8	0.0953	9.9782	1.4365	-0.5051	-0.2938	0.7117	0.2793	0.2641	0.4386	0.2252	0.576	0.2311	-0.6293	0.3415	1.3844	1.3072	0.4246	5.2224	-1.6706	0.963	0.0659	0	0.0674	0.3765		0.4062	0.097	-0.1314	1.2839	0.152								3.0875
2001/3/9	-1.0476	-0.2479	2.1786	0.1015	1.1788	0.3534	1.2071	-0.6322	0.6114	1.6854	0.2291	1.4986	-0.2	-1.5657	0.0803	1.5323	-0.1057	2.451	-0.4854	-0.4402	0.4611	-2.0339	0.6061	0.7502		0	0.7752	-0.1316	-0.6338	-0.4552								-0.4992
2001/3/12	1.0587	1.9881	-1.0661	-0.1014	-0.2913	0.8803	-0.367	-0.3977	-2.0833	-0.442	0.4571	-0.2271	0.2004	2.1438	1.2841	-0.0794	-1.4286	-0.4187	0.3049	0.2211	-0.7213	3.3737	0.7363	-0.7446		2.1036	-0.7692	-0.7246	-1.0631	-0.3049								0
2001/3/13	-1.7143	-0.2437	-1.4009	-1.4213	-1.5579	-0.8726	-0.5525	0.346	0.0887	-1.5538	2.0478	0.6261	0.3333	-1.0833	-1.2678	-2.3847	-1.1272	-0.6006	-3.2827	0.1471	-1.321	-2.6778	-1.1296	-1.1253		-1.664	-1.2597	0.2654	0	0.3823								-2.1739
2001/3/14	0.3876	0.8793	0.4372	1.6478	0.6924	0.4401	0.463	0.2653	0.7086	1.3529	-0.223	0.7353	-0.4651	0.616	1.8459	1.4658	0.4343	3.3233	3.5827	0.7342	1.4056	1.4617	0.8737	0.2276		0.4835	0.5888	2.1178	1.0029	1.1424								0.9402
2001/3/15	3.3784	-0.9685	-0.2176	1.8237	1.3752	1.6652	1.9355	0.7672	4.6614	-0.7786	1.5642	-0.6738	-0.2003	2.8571	0.1576	0.2408	2.0541	-0.7018	1.0316	0.9475	-0.264	3.0508	-0.1332	-0.2271		-0.8019	0.6829	0.0648	0.0709	0.2259								-0.7621
2001/3/16	-0.8403	1.3203	-0.2181	0.0995	-1.1628	-0.8621	0.5425	-0.7614	3.1092	-0.2242	-0.22	-0.5088	-1.3378	-0.1323	-0.4721	-1.5212	-0.5297	-1.2956	-0.1802	-0.5054	-0.1985	3.8651	2.2015	0.3794		0.2425	-0.7752	-0.9067	0.0709	-0.6011								1.1092
2001/3/19	1.4124	9.556	0.765	1.9881	1.6667	1.8261	0.2698	0.291	-0.652	3.3708	0.3308	0.9659	1.661	0.3311	3.2411	0.0813	0.426	1.1933	-0.6017	-0.6531	-0.3979	9.8971	0.1958	0.1512		0.5645	0.4883	1.7647	1.6289	1.6629								0.9283
2001/3/20	-0.3714	0.7048	2.1692	-0.4873	2.7965	1.1102	0.1794	-0.8969	0.4922	2.2826	4.3956	1.7445	1.2337	0.33	0.4594	0.8123	3.7116	-1.7689	-0.6053	1.7531	3.0626	2.8818	-0.1954	1.434		2.9671	1.2634	1.3487	0.0697	0.5948								0.6689
2001/3/21	-0.1864	1.1374	-0.2123	0	-0.2814	-0.5068	1.6115	0.8517	0.898	-0.4251	-0.1053	0.3872	0.2964	-0.0658	0.2287	1.4504	-1.1759	-1.6206	-0.609	-0.0718	1.0336	-2.7311	0.6527	1.6369		-0.6231	0.7678	-0.2535	0.0696	-0.2956								1.1628
2001/3/22	1.0271	-1.9464	2.0213	0	0.4704	-0.8489	-0.5286	1.6627	-0.89	2.3479	-0.843	0.9366	0.197	-0.6583	1.8251	0.2383	0.8277	1.8914	0	0.2155	-0.2558	-2.4478	0.3891	-0.5857		1.0972	0.381	0.5718	0	0.593								-0.6568
2001/3/23	-1.756	-6.7931	-1.9812	-1.4691	-2.6217	-1.9692	-1.8601	0.026	-1.3878	1.5641	-3.1881	-2.8384	-1.3766	-1.9881	-3.5101	-3.3281	-3.1811	-1.7964	0.8578	-2.3656	-0.1282	1.4022	-3.0362	-1.62		-0.6202	-2.5617	-1.832	-1.7397	-0.8106								-1.9835
2001/3/26	1.5992	3.0289	1.0638	1.5905	0.9615	1.4847	7.0397	0.026	1.4901	4.6201	3.2931	1.9663	-0.2991	2.0284	2.3994	1.2295	1.6428	0.7927	0	0.514	1.9897	0.1456	1.7322	1.0479		3.9782	1.7527	1.7375	0.9207	0.2229								1.602
2001/3/27	0.1852	-0.3675	-0.1053	-0.2935	0.0952	0.5164	-0.9275	2.439	0	0.1963	-0.4251	1.3223	-0.6667	-0.0663	-0.6047	1.5385	0.0521	1.6334	0.5468	1.0957	-0.1888	-0.6541	0.262	0.8889		1.2003	1.1483	0.8855	1.4035	0.2224								1.6598
2001/3/28	-0.647	1.2909	0.5269	1.8646	1.6175	0.8562	1.617	-0.1013	0	-0.2938	-0.7471	0.3263	-0.8054	-0.3316	1.3688	-0.9569	0.5732	-0.0595	-0.1208	-0.6503	-1.0719	4.7549	1.0451	-0.7342		-1.3343	-0.3784	1.3166	0.6228	1.7012								0.4898
2001/3/29	-0.5581	1.0469	-1.0482	-1.0597	-1.6854	-0.1698	0.7538	-0.8621	0	0.7859	-0.6452	-1.1924	0.3383	1.2641	0	2.657	-0.7254	-0.4765	-0.363	0.5091	0.5736	-1.676	0.0646	0.4438		0.6762	-0.6648	0	-1.1692	-0.8								-0.1625
2001/3/30	0	2.027	-0.3178	0.1947	0.9524	-0.7653	0.4988	0.3836	0	0.2924	0.5411	0.1646	-0.2697	1.9711	2.1005	1.0196	1.6701	0.2394	-0.0607	2.026	-1.0773	-0.9233	0.323	2.43		-0.597	0.478	-2.8465	0.6263	0.1466								2.2783
2001/4/2	0.0935	1.2804	4.5696	0.1944	0.0943	1.7995	-2.4814	2.0382	4.6493	-1.4577	2.2605	1.4239	0.879	-0.1289	0.3674	0.3882	2.1561	0.0597	-0.1823	-0.3546	-0.5766	0.2867	1.2234	0		2.7778	1.3321	0	1.1757	0.2196								0.9547
2001/4/3	1.1215	-1.6565	3.5569	0	1.131	0.0842	1.3571	2.5968	-1.7927	0.2959	-1.1579	0.162	1.374	-0.7097	-1.2445	-1.4695	-0.3015	-0.2387	0.3652	-1.1388	0	-1.787	-1.0178	-0.3595		-1.7531	-1.0329	0.5732	-0.6152	-1.0226								0.394
2001/4/4	-1.9409	-2.7926	-2.4534	-2.0369	-2.4231	-2.3549	0.1674	-0.2434	-0.7937	-2.8515	-2.0234	-2.6415	0.7934	-1.5595	-2.6686	-2.1193	-0.3528	-2.7512	-0.3032	-1.5839	0.3222	-2.6201	-2.4422	-1.3709		-2.3792	-1.8027	-0.8866	1.0316	-0.8118								-1.8053
2001/4/5	-0.1885	0.3192	2.5151	0.7921	0.7641	2.2394	0.2506	0.2196	0.16	1.5182	0.8696	0.9967	-0.328	1.6502	0.9139	3.1275	2.782	1.5375	0.4866	1.2436	2.3764	2.0179	1.1858	1.0241		2.6657	0.3865	0.5751	2.8591	3.1994								1.199
2001/4/6	-0.8499	0.3182	-0.6869	-0.5894	0	-0.9267	-1.1667	0	1.7572	-1.2961	-0.3233	-0.2741	-0.4278	-0.7792	-0.9811	-0.2333	-1.0827	-1.272	2.2397	-1.0116	1.2547	0.0733	-0.5208	-1.231		1.7062	-0.5775	0.0635	-0.8604	1.8025								-0.9479
2001/4/9	0.8571	3.942	1.3834	0.7905	-0.4739	2.2109	1.0118	-0.2434	-1.0989	2.0202	0.8649	-0.5498	0.4296	0	0.686	-0.3118	-0.6468	-0.6135	0.7697	-0.073	-0.3717	0.8053	0.7853	-0.5865		1.3129	-0.0968	-0.8254	0.9346	0.2833								0.4785
2001/4/10	0	1.0898	-0.7797	1.7647	3.3333	0.0832	2.1703	-0.122	-0.3968	-0.099	2.1436	0.0553	0.1645	0.1963	2.6495	-0.0782	1.1017	0	-0.5288	1.6801	-0.8706	2.8322	-0.1948	0.1475		2.0878	0.1938	-0.6402	-0.3307	-0.565								1.1905
2001/4/11	-1.1331	-2.2855	-2.3576	0.4817	-0.6452	-0.1663	0	0.2688	0	1.5857	-0.4197	1.105	1.2812	1.7636	-0.5162	2.0344	-1.8326	1.7901	0	-0.2155	0.5646	-2.1186	0.9109	0.1473		0.2821	1.5474	-1.6753	-0.7963	0.2131								1.0196
2001/4/12	-0.4776	0	2.2133	0.0959	-1.1132	-0.9992	-1.7157	5.2387	-0.5578	-1.6585	-1.0537	-1.0383	0.4541	-0.3851	-1.7791	-1.0736	-0.4541	0.0606	4.1937	-0.072	0	-2.2367	-0.5158	0.2941		-0.8439	2.7619	0	-0.2007	2.4096								-1.2422
2001/4/13	1.0557	0.8385	-1.6732	1.6284	3.1895	0.7569	1.1638	1.1454	0.4006	0.5952	0.852	0.5522	-0.5489	0.5799	1.0566	-0.8527	0.3041	1.5152	-0.3968	2.5937	-0.6238	1.0332	-0.1944	0.9531		1.4894	-0.6487	-0.1966	1.1394	0.692								-0.9434
2001/4/16	1.3295	1.3129	6.7067	1.4138	2.2727	1.0017	0	3.8763	1.5962	0.4931	0.3168	2.581	0.974	0.7687	6.0493	0.86	1.0611	1.0149	0	0	-0.3139	-0.5844	1.2987	1.0167		2.0964	2.5187	2.3638	0.1988	-0.9622								0.5556
2001/4/17	-1.4995	-1.8575	3.1895	-0.9294	-0.2667	0.2479	-1.479	-0.6289	-0.9427	-1.2758	-1.2632	0.8565	-0.4502	-1.335	10	-2.3256	0.3	-2.2459	-0.7399	-0.9831	3.0856	-0.8082	0	1.7254		-3.217	0	-0.7697	-0.3968	-0.9715								-1.1839
2001/4/18	-0.5709	0.2201	-1.3636	0.5629	-0.713	1.8137	-1.0008	0.6329	-1.6653	-1.2922	-0.7463	-0.2654	0.3876	-0.5155	4.1613	-0.0794	1.9442	-0.7255	-0.9748	0.4255	-1.2217	0.5185	0.8333	0		-2.1216	-1.0919	0.4525	-0.996	3.5039								1.7572
2001/4/19	0.2871	-1.9763	1.2903	0.1866	-1.4363	0.6478	0.2527	-0.6289	-0.6452	0.5035	-1.1815	-1.0112	1.5122	0.3238	-4.3024	-1.2708	2.8851	-0.3045	-0.0579	-0.8475	-1.175	-0.4422	1.2079	-1.5548		1.8786	-0.368	0.5148	0.2012	0.7448								0
2001/4/20	-1.9084	-0.7616	-3.7307	0	-1.5483	-2.6549	-1.6807	-2.9958	-0.974	-1.7034	-1.3043	-0.5914	2.6624	-2.0013	0.2569	0.4827	-1.0932	-1.0385	-1.2167	-1.3533	-0.0626	-2.6647	-2.0101	-1.8665		0.922	-2.0314	0.064	-1.4056	-1.9489								-0.2355
2001/4/23	-0.8755	-2.4831	-1.1342	-0.5587	0.7401	1.5702	-2.3932	-1.6964	0	-1.9368	1.652	0.3786	2.0377	-1.5152	-3.8437	1.281	-1.1052	0.1852	-1.349	-1.444	-0.3757	-2.5856	0.3205	-0.1463		-1.6163	-0.1885	1.0877	0.9504	-0.7539								5.1928
2001/4/24	0.1963	0.1852	0.3824	0.1873	-1.0101	0.6509	0.613	1.3274	-0.4918	0.8316	-1.4085	1.2931	1.5431	0.602	4.064	-0.1581	10.0097	-0.1848	0.1784	0.5128	0.3143	4.1374	1.278	0.6593		-2.9286	0	0.3797	-0.269	0.2762								-1.3463
2001/4/25	-1.665	-2.8651	-4	-2.8972	-1.577	-3.0719	2.0017	-0.0873	-3.7068	-2.268	-2.1978	0	0	-1.5957	-2.1127	0.8709	-2.7385	-2.4074	-1.0089	-1.1662	-1.0652	-2.8486	-1.9558	0.8734		-4.7829	-1.983	-2.5851	-2.1578	-3.0303								0.834
2001/4/26	0.0996	1.7127	0.2976	-1.2512	-1.0368	-0.9174	-0.0853	-1.7483	-0.1711	0	-1.0112	-3.8298	-3.8439	-0.473	0.8502	0.471	-2.8156	-0.6958	0.1799	-0.8112	0	-0.463	-0.9009	0.3608		-1.391	0.8671	-0.1294	-0.1378	-0.3551								-2.6316
2001/4/27	0.4975	-0.4677	0.3956	0.1949	0.4762	-0.2525	-1.1956	0.7562	0.8569	0.4219	0.5675	0.0553	1.3325	0.7468	0	0.1562	0.8879	0	-0.2394	0.3717	-0.76	0.3876	0.2597	1.0784		1.3323	-0.4776	0	0.3451	0.2138								0.3089
2001/4/30	-0.7921	3.2895	0.4926	0.0973	0	1.3502	-0.2593	0	-1.8692	1.1555	3.2731	-4.4223	-0.6116	1.752	0	-1.248	-0.2316	1.1465	0.7286	0.2963	0.1914	-0.4633	-0.2591	0.6401		-2.0108	-0.5758	1.0369	0.9629	0.8535								-1.1547
2001/5/8	0.998	-0.5914	0.2941	0.6803	0.8531	0.9159	1.1265	-1.766	0.4329	0.2077	1.6393	0.347	-1.8462	0.6623	0	0.316	3.2033	0.2519	-0.7836	1.3294	0.3185	0.7758	1.2338	1.3428		3.3149	1.3514	-0.0641	0.6812	2.3977								1.1682
2001/5/9	0.0988	6.8027	-1.4663	-0.3861	-0.5639	0.9901	0.9426	-1.0787	-1.0345	-0.4145	-0.2151	1.1527	2.3198	-1.3158	0	-1.9685	-0.3149	0.1884	-0.0608	-0.3644	-0.5079	2.0785	0.3849	-0.4184		-0.2292	-1.0476	-0.1926	0.203	-1.4463								-1.2317
2001/5/10	0.5923	0.0637	0.0992	1.2597	0.189	0	0.1698	-0.4998	1.9164	0.6243	-0.6466	-0.8547	-0.6127	0.8667	0	-0.0803	2.1209	3.0094	-1.459	-1.0973	0	-0.8296	1.4696	0.4902		0.2297	0	-0.7074	0	0.1398								0.3897
2001/5/11	-0.7851	1.2094	-0.2973	0.8612	-0.1887	0.9804	0.5932	0.4566	-0.0855	0.2068	2.9284	0.1724	-0.7398	-0.1983	-0.9728	-0.3215	0	0.0609	-0.5552	0.6657	-0.8296	1.597	0	0.2091		0.382	0.4812	-0.5181	1.0128	1.8842								-0.5435
2001/5/14	1.088	-2.0126	1.6899	0.6641	0	0	0.8425	-0.1364	0.1711	0.8256	2.529	3.0981	-1.6149	1.5894	0.9168	0.4032	0.7512	1.2774	2.9156	0.2939	1.6731	0.3743	0.8186	-0.1391		-1.5982	0.8621	1.888	0.5348	3.0822								2.6542
2001/5/15	0.4892	-1.2837	-0.391	-1.0368	0	3.5599	-0.0835	2.0027	-0.5978	0.3071	-0.925	1.7251	1.3889	-0.3911	7.6574	2.0884	1.6228	-0.4204	-0.3014	2.0513	-0.3797	1.8643	-0.8745	-0.4875		1.1601	0.8547	1.278	-0.266	0.3322								0.5323
2001/5/16	0.779	1.8856	-0.5888	-0.8571	3.1191	-0.7813	0	4.1053	0.6873	-0.7143	0.6224	-0.2188	7.472	1.9634	-1.9892	0.0787	-1.2516	0.1206	-0.3628	-0.0718	0.3812	-0.366	-0.189	-1.1896		1.6055	-0.6591	0.5047	0	-0.1325								-1.059
2001/5/17	-1.256	-0.1914	-0.691	-0.0961	-1.1916	-0.1575	-0.9197	-0.2143	-0.0864	-1.1305	-1.7526	0.1645	5.7358	-0.5135	-0.984	0.7075	-2.3164	0.5422	-0.9102	-0.0718	0.1266	-2.2777	1.8939	0.2833		-0.602	-1.1374	1.1927	-0.1333	-0.1989								-1.5291
2001/5/18	-0.0978	-1.1509	0.0994	0	-0.4638	0.1577	1.4346	-1.2887	0.173	0.104	0.6296	1.3684	0.5479	1.4839	0.4969	-0.1561	4.519	0.5992	-0.2449	-0.7908	1.0114	-0.0752	1.3011	0.8475		-0.5299	-0.1918	0.3722	1.0681	0.3322								0.3882
2001/5/21	0	-0.3234	-0.2979	1.7308	-0.8388	2.126	1.4975	-3.0461	-1.468	-0.7269	-0.7299	0.9719	-0.3815	0.7629	2.843	-1.3292	4.9658	2.5015	0.3069	-0.3623	-1.1264	3.085	1.2844	1.6106		2.4353	1.537	-0.4944	0.3963	0.2649								-0.8507
2001/5/22	0.0979	0.2596	-0.498	-1.1342	-0.3759	0.0771	-1.1475	0.8079	-1.6652	0.7322	1.8908	-2.0856	0.0547	-0.4416	-2.7043	0.1585	-1.0196	-0.6392	-0.0612	0.8727	0.6962	-1.3869	-1.0266	0.1378		-0.9658	-0.7569	1.5528	-0.7895	-0.5284								0.624
2001/5/23	-1.0763	-1.165	-1.4014	-1.0516	-0.7547	-1.6179	-1.6584	0.4007	1.426	-1.3499	-1.134	-0.6008	2.6244	-0.7605	-1.6059	-1.1076	7.4166	-0.9357	-0.5511	-0.9373	-1.3199	-0.8882	-1.1592	-1.2388		-2.2506	2.2879	-1.4067	-0.8621	-1.7264								0
2001/5/24	0.2967	0.262	-0.8122	-0.1932	0.5703	0.9397	0	-1.6408	-1.6696	0.1053	-0.7299	0.4945	5.9137	0	-0.8161	-0.88	0.4987	1.2987	-0.3695	0.0728	-0.9554	0.0747	0.7407	0.2091		0.9977	1.2116	0.3102	-0.3344	0.0676								-0.9302
2001/5/25	0	-0.5879	0	0.1936	-1.6068	-2.6377	-1.0118	-1.037	3.1278	-0.2103	1.7857	-0.2734	-0.6539	1.0217	-0.6329	0.8878	1.9084	-0.9324	0.4944	-1.0909	-0.9646	-0.8955	-0.2451	-0.9736		-0.4559	-0.6505	-0.8658	1.9463	-1.3504								-1.7997
2001/5/28	-1.0848	-0.3285	1.0235	-0.7729	-1.3449	-1.1155	-1.1073	-0.4556	1.1265	-1.7914	2.58	-2.2478	3.4937	-0.1264	-2.6752	-1.52	0.0749	1.7647	-0.0615	-0.7353	-2.1429	-1.5813	1.0442	-1.8961		0	-1.7774	0	-0.6583	0.0684								-1.992
2001/5/29	0	0.1318	-1.1145	-0.1947	0.1947	0.967	0.1723	-1.1442	-1.114	0.1073	2.5151	0	1.1742	-1.6456	0.9162	0.5686	-4.3039	0.6936	-0.6154	1.7778	0.1327	0.2295	0.304	0.9306		-1.6794	0.1905	0.7509	-0.5964	1.1628								0.6504
2001/5/30	0.6979	0.9875	0.2049	1.3659	1.4577	1.5164	0.6879	-1.2963	2.1664	1.179	0.5888	2.0752	-1.7408	1.0296	1.8807	-0.5654	0.4693	2.1814	-0.743	0.8006	0.5302	2.8244	1.0303	1.9149		0.9317	0.7605	3.1056	2.2667	0.2028								2.4233
2001/5/31	0.5941	1.2386	3.0675	-0.385	-0.4789	0.0786	0	0.2345	-0.7634	-0.3178	1.9512	-1.1538	1.624	-0.6369	-1.464	-1.0561	4.1261	2.1348	0.9981	1.6606	-0.2637	0.5197	0.6599	-0.5567		-0.7692	-0.3774	1.0843	0.1956	-0.135								-1.0252
2001/6/1	1.378	6.8899	-0.3968	1.256	-0.1925	0.4713	0.7686	1.4038	0	2.5505	-0.0957	-0.0556	-1.6465	1.2821	0.9044	1.3957	-1.271	-0.11	2.4089	-0.4972	0.3966	1.4771	0.3576	-0.2799		0.2326	-0.3788	-0.5364	-0.1301	1.2838								1.2749
2001/6/4	0	-0.6627	-1.1952	2.0992	0.8679	1.251	1.6102	0.0461	-1.7949	1.3472	-1.6284	2.8365	-3.1019	1.4557	1.7926	0	-2.3476	1.4317	0.6031	1.2848	2.0408	1.8195	1.4252	-1.0526		-0.232	0.1901	1.438	1.1726	0.2001								1.0228
2001/6/5	0.9709	-0.6671	0.7056	-0.3738	1.2428	-0.3861	-0.5004	0.2768	0	0.6135	0.2921	1.0817	1.6768	-0.8734	-0.1258	0.7287	-0.853	-0.3257	0.2398	-0.2114	-0.3871	0.0715	-0.1171	0.3546		2.7907	0.6641	0.2953	4.2498	1.9973								0.8567
2001/6/6	0.4808	0.4274	-0.6006	1.4071	1.1331	0.6202	1.8441	-1.15	3.8294	1.8293	-0.6796	0.8561	0.4498	2.6432	0.6297	2.09	2.4638	2.1786	-0.3589	-0.6356	0	-1.5714	2.0516	1.0601		1.0558	1.6023	10.0118	0.1853	2.0888								1.4672
2001/6/7	-1.3397	-0.6079	0.6042	0.37	-1.0271	0.1541	-0.823	-2.3267	-1.5088	-1.6966	3.4213	1.1141	-1.2438	-0.9197	0.8761	-1.1811	-2.4427	-2.0789	-1.3806	-0.6397	1.4249	0.3628	-1.436	1.2587		-0.7463	-1.2059	-2.9979	-1.2947	-1.7263								-1.3699
2001/6/8	2.7158	-0.9174	-0.9009	2.3041	-0.9434	-0.4615	-0.6639	-0.2382	1.1064	4.0609	-0.7561	0.1049	0.7557	-0.6849	-1.9851	-1.2749	-1.6432	-2.1347	-0.426	-0.1431	-0.5109	-0.94	-1.5152	0.5525		0.3008	0	1.4349	1.0618	0.7807								-0.6944
2001/6/11	-1.983	-0.9877	-0.202	-1.5315	1.0476	0.4637	0.7519	-2.8653	0.5892	-0.1951	0	0.6813	-1.75	1.0031	-3.038	-0.6457	0	-0.0559	0.6724	1.0029	1.027	0	1.716	0.8929		-1.2744	-0.8451	5.2231	4.3881	0								3.3411
2001/6/12	0.0963	0.7481	-0.3036	2.1043	1.6965	1.8462	0.9121	-1.7699	-0.8368	-0.4888	1.619	-1.0932	-2.1883	0.0621	1.5013	0.8123	-0.5569	3.8612	0.425	0	-0.8259	0.7299	1.4543	0.4084		0.7593	0.6629	-2.7921	-1.3618	0.7747								-0.4511
2001/6/13	0.4812	1.1139	1.5228	0.8961	1.2048	0.7553	1.0682	0	-0.5907	2.1611	0.8435	0.8421	3.538	1.0546	0	2.5786	1.2	0.3233	4.4135	3.0496	3.7156	2.029	0.4014	0.274		2.1854	1.5052	1.9149	2.3409	4.0999								1.5861
2001/6/14	-0.4789	-1.2852	0.2	-2.9307	0.0916	-3.5232	-2.0325	0.3504	0.764	-1.1538	-3.8104	-2.3486	2.9648	-3.3763	-1.9293	-1.1924	2.2925	-3.5446	-1.7371	-1.1012	-2.4089	-3.3381	-4.3404	-2.1858		-2.0649	-0.7414	-4.2276	-3.7537	-4.3692								-3.7918
2001/6/15	-0.4812	-0.062	1.497	1.5554	2.1043	-0.0777	-0.249	-0.2494	-1.1794	-0.8755	0.2899	0.5345	2.733	-0.0635	0.3934	0.7241	-0.425	2.7283	0.825	1.4614	-0.1266	0.6613	0.9552	1.1872		1.5813	-1.0271	-1.3624	0.8882	0.5148								0.9274
2001/6/18	-2.6112	-2.4194	-0.3933	1.1712	-2.509	-3.7325	-2.579	0.15	-0.9378	-3.3366	-3.1792	-0.319	-0.4276	-1.5257	-5.4213	-2.3962	-1.979	-2.6558	-1.1105	-1.2346	-0.3169	0.365	-3.0751	-2.3464		-3.0393	-1.8868	-3.4807	-5.1357	-3.265								-3.1394
2001/6/19	0.1986	0.89	-0.3949	4.9866	0.2757	0.9693	0.427	1.6975	-2.1515	2.0305	1.4925	0.8589	0.7156	0.5165	0	0.1637	0.7918	-0.6125	-0.5319	-0.625	-0.8264	0.9455	0.4271	0.212		0.1529	0.1923	0.4579	-0.464	0.4633								0.0791
2001/6/20	-0.5946	-0.8822	-1.1893	-2.0356	0	0.72	0	2.8473	0.2639	-2.2886	-1.1765	-0.7451	-0.1421	-0.9634	0	-0.4085	1.5711	-0.5602	-1.0695	-1.3277	-0.1282	3.4582	-1.0936	-0.141		-0.9924	-0.2879	-0.7977	-0.3885	0								-1.1848
2001/6/21	2.5922	0.5086	0.4012	1.039	2.1082	1.4297	0.5102	0.9547	0.7018	2.3422	1.4881	1.8231	-0.6167	0.9728	0	0.9024	0	2.4225	1.5015	0.779	0.6418	0.8357	2.5799	0.4944		0.3855	0.4812	3.1591	2.4181	3.1621								2.558
2001/6/22	0	0.5693	2.0979	0.6855	-0.4488	0.0783	-0.423	-1.513	0.0871	0	1.6618	0.9479	0.3819	1.1561	3.7983	-0.5691	-0.0387	-0.275	-0.5325	0.1405	-0.1913	1.7956	1.497	0		0.2304	0.2874	-0.5568	0.457	-1.2133								-0.3118
2001/6/25	0	0.7547	1.3699	-0.5106	1.8936	1.6432	0.5947	-3.1685	-0.7833	1.6915	0.5769	0.939	2.6153	1.2063	-0.2661	0.9812	-1.7021	0.6619	0.8923	1.6842	1.278	-0.3392	1.7109	0.7027		1.3793	0.4776	0.5599	-0.6065	0.2586								2.3456
2001/6/26	-0.3887	0.0624	1.5444	-1.5398	-0.4425	0.5389	1.9426	1.9336	-0.5263	-0.5871	-1.0516	-0.7752	1.9462	1.3174	-0.7338	-0.3239	0.1968	-0.9315	-0.3538	1.1042	0.7648	1.0211	0.58	0.8374		-0.3779	0.1901	2.1715	-0.9916	1.6763								0.6112
2001/6/27	0.5854	0.9357	-0.9506	1.3901	-0.6222	0.3828	-0.6628	-1.3132	-0.5291	0.4921	2.029	-0.7292	-0.7727	0.1238	-1.1425	0.5686	-1.0212	1.4934	0	0.2048	0.1265	0.0674	0.1153	-0.8304		1.5933	-1.3283	0.7629	0.3082	-0.1268								0.0759
2001/6/28	-1.2609	0.8035	-1.4395	-1.8852	0.4472	-1.0679	-1.0842	-1.6264	1.0638	-1.8609	-1.9886	-0.6821	-0.5039	-1.2369	1.7675	-1.5347	-2.5794	-1.3079	-0.1183	-1.9074	-1.5793	-1.4141	-1.4401	-0.5583		-1.3443	0.0962	-2.8123	-0.2304	-1.5238								-1.1381
2001/6/29	-0.5894	-0.4292	0.0974	-0.6987	-1.6028	1.2336	-0.6745	0.501	0.4386	0.3992	-1.4493	-0.7924	-0.4144	2.6299	0.4008	0.082	-2.1181	1.1044	1.1848	-0.3472	-0.2567	-0.7514	-0.2922	-0.4912		0.6813	0.1921	-0.4452	-0.6928	-0.7737								0.1535
2001/7/2	-0.2964	0.0616	-1.07	-0.6157	-1.1765	1.8419	-0.2547	-2.1436	-1.4847	-1.3917	-0.8824	-0.426	-0.6935	0.9762	-1.6633	-1.9672	-0.2081	0.2185	-0.5855	0	-0.3861	-2.2712	0	-0.4231		1.5789	0.1918	-1.2856	-1.938	-1.6244								1.2261
2001/7/3	0.3964	0.8615	-0.1967	0.885	0.0916	0.5275	0.1702	0.866	0.0887	0.4032	1.2859	1.6043	1.2104	-0.9063	0.2706	-0.0836	0.3336	-0.0545	-0.1767	-0.6969	0.2584	1.0563	-0.8206	0.1416		-0.6662	0.3828	0.7928	0.3162	1.9155								0.9841
2001/7/4	0.2962	-0.183	-0.197	-1.1404	-0.183	-1.2744	0.2549	0.202	-0.0886	-0.7028	-0.9766	-0.8947	-0.874	-1.5244	0.9447	-0.7531	-0.9559	-0.7634	-0.472	-0.6316	-0.9665	-0.8362	0.1182	-0.9194		-1.1177	-0.4766	0.1685	0.7092	-1.2962								-0.5247
2001/7/5	-0.8858	-1.7115	-0.0987	-1.6859	-1.3749	0.0759	-1.1864	-1.2097	-0.6206	-1.82	0	-2.1774	-1.6241	-1.1146	-1.4706	-1.855	-0.1259	-1.5385	0.0593	-0.2825	-0.9759	-2.3893	-1.4168	-1.4989		-1.2057	-1.2452	-1.1217	-1.4867	-1.3789								-2.1854
2001/7/6	-0.3972	-0.995	-0.8893	-2.1661	0	-0.2276	-0.4288	-0.2551	-0.446	-0.7209	-1.2821	-1.1944	0.3302	-0.5009	-1.4925	0.2577	-0.2521	-2.0089	-0.1185	0	-0.4599	-1.3679	0	-0.0725		-0.5339	-0.485	-3.1764	-1.0326	-1.3981								-1.772
2001/7/9	-0.2991	0.5025	-1.0967	0.1845	-0.7435	-2.2053	0.5168	0.1535	-0.3584	0.8299	-0.1998	-0.1648	-1.3634	0.2517	-0.9642	0	-3.5805	-0.0569	0.1186	1.6289	0.5281	0.8029	1.1377	-0.5076		0.4601	-0.0975	2.4605	0.0803	-0.7427								0.7059
2001/7/10	0.2	0.25	1.5121	3.0387	0.9363	1.3219	0.6855	-1.2768	0.7194	0.6173	0.8008	1.4309	0.6196	1.0044	2.2253	0.6855	4.2813	0.8547	-0.0592	0.6969	0.1313	0.9413	1.9538	1.312		0.7634	0.5854	1.6009	1.0425	1.3605								2.4143
2001/7/11	-1.497	-0.0623	-1.4896	-2.4129	-0.7421	-2.4559	-0.6897	-2.5349	0.5357	-1.636	-1.6882	-1.465	2.0843	-2.051	-2.0408	-1.9574	-0.1676	-0.678	-0.4742	-1.7993	-0.7869	-1.5065	-1.5679	-1.223		-0.9848	-3.9767	-0.9567	-0.3968	-0.6711								-2.6616
2001/7/12	-1.1145	-0.3119	0.3024	0.3663	1.3084	0.7081	-1.3889	-0.7431	1.2433	-0.7277	-1.4141	-0.4405	-0.6961	0.2538	1.5278	-1.3889	-0.8393	-2.3891	-1.0721	-0.4228	-0.7931	-0.2913	0.118	-0.9468		-0.8416	-1.5152	1.0227	-0.7968	-1.8919								-0.1563
2001/7/13	0.3074	0.5006	0.804	-0.5474	0.0923	0.3125	-0.1761	3.2086	0	0.1047	0.2049	0.1106	0	0.3165	0.9576	0.6162	-0.2539	2.5641	-0.1204	-0.5662	1.1992	-0.5844	-0.8839	1.0294		-0.6944	0.7179	1.4623	-0.1606	-0.1377								-0.2347
2001/7/16	-1.2257	0	-0.2991	-1.7431	-1.106	-2.0249	-1.6755	-1.5544	-1.7544	-2.0921	-0.3067	-0.221	-1.8224	1.2618	0.4065	-2.7122	-1.3577	0.3977	-0.6631	-1.21	-0.3292	-1.543	-1.3674	-1.6739		-2.5641	-7.1283	0.1663	-2.7353	-1.2414								2.2745
2001/7/17	-1.1375	-0.3736	-0.8	-0.0934	0.1864	-0.3975	-0.5381	-1.5789	1.6071	2.5641	-2.0513	-1.1074	-2.3798	-1.3084	0	0.8993	-0.4301	0.3396	0	1.513	-1.0568	-0.0746	0.3617	2.4426		0	3.0702	-0.2214	-0.7444	1.2658								2.0706
2001/7/18	0.2092	0.1875	0.2016	0.4673	0.4651	2.2346	0.541	1.6043	0.6151	-0.7292	1.5707	0.4479	0.3901	-0.2525	0	-0.0891	-1.1231	1.5228	0.6068	-0.9936	-0.4673	0.5228	-5.3453	-0.2168		0.3987	-0.2128	0.2219	0.8333	-0.5556								0
2001/7/19	-0.5219	-0.4991	-0.2012	0.9302	-1.1111	0.5464	0.6278	0	0.1747	-0.7345	-1.0309	0.3344	-2.1855	0	0.3374	0.0892	-1.1796	0	-0.4222	0.2867	-0.6036	0.9658	0.3807	0.5069		-1.112	0.7463	-0.0553	0.4959	2.3045								0
2001/7/20	2.4134	0	1.7137	1.106	1.8727	1.1646	1.3369	-1.5789	0.5231	1.4799	4.1667	1.1667	0.7448	1.8987	1.076	1.6934	1.901	2.2222	1.1508	1.3581	1.2821	1.3245	1.3906	1.3689		2.8112	0.5291	0.1107	0.9046	0.6826								2.2539
2001/7/23	-0.4098	0.5016	-0.3964	-0.7293	-0.7353	-0.614	-1.1434	-0.2674	-0.1735	0.2083	0	-0.4942	-2.5136	0.3106	-2.7944	1.227	-1.5184	0.5435	-0.8383	-1.0578	-0.4664	-1.3072	1.7456	-1.2793		-1.1719	-0.8421	-0.719	-1.467	0.339								-0.3674
2001/7/24	-1.6461	0.1871	-1.791	-1.7447	-1.2037	-2.3166	-1.1566	-2.9491	-1.7376	-1.7672	0.1	-1.3797	1.1122	-2.9102	1.0951	-0.6926	0	0.3243	0.1208	-0.9266	-1.4726	-1.6188	-1.348	-2.1598		-2.1344	-1.2739	0.0557	-2.316	-2.2297								-1.9912
2001/7/25	-1.1506	0.6227	-0.8105	-1.028	-1.5933	-1.4229	-1.9802	-4.3646	0.2653	-0.8466	0.1998	-0.9513	-0.1	-1.5306	-1.2187	-2.0924	0.0441	-1.5625	-0.8444	-0.9353	-0.7473	-0.5236	0.6211	-0.6623		-0.4847	-0.5376	-0.0557	-1.7782	-1.6586								-0.5267
2001/7/26	-2.6455	-0.7426	-3.2686	-1.6053	-1.0476	-0.6415	-1.2856	-2.1953	-1.4991	-1.0672	0	-1.6384	0.1001	-0.1943	-1.0281	-0.9795	-1.4971	-2.3536	0.0608	-2.106	-0.5476	-1.8797	-1.9136	-0.3704		-2.4351	-1.8378	-0.39	-1.4655	-0.4919								1.2859
2001/7/27	-0.5435	-0.5611	-0.4224	0.2879	0.0962	-1.937	-0.5581	-5.1979	-0.4476	0.1079	-0.2991	-0.1723	-1.3	-2.401	-0.2078	-1.0791	-3.6209	-1.4013	-0.1216	-0.7418	-2.8906	-1.8391	-1.1328	-1.487		-0.0832	-0.8811	-0.2796	-0.8749	-0.0706								-0.7468
2001/7/30	-7.3224	-5.8934	-9.9682	-9.9522	-6.0577	-5.2675	-6.4546	-6.5421	-4.1367	-6.8966	-2.9	-5.0633	-3.0902	-5.1862	-8.5357	-10	-7.6994	-4.3206	-3.3475	-4.3348	-7.0872	-7.8064	-7.2565	-2.8679		-7.9101	-2.7778	-7.0107	-9.9735	-6.8551								-8.7284
2001/7/31	-2.1226	-4.064	-4.2403	-1.7003	-1.6377	-2.6933	-1.7	-3.4	-4.9719	-2.3148	1.0299	-3.1515	-3.5546	-2.3843	-2.2003	-3.3333	-2.5628	-1.9608	-1.2594	-1.0156	-4.7292	-2.9636	-3.9121	-2.0979		-3.8321	-3.6571	-1.146	-0.9804	-0.9105								-3.0503
2001/8/1	4.9398	2.7778	6.6421	5.2973	4.0583	4.8214	3.6623	5.5901	2.7641	3.91	1.631	3.567	0.0542	3.8075	3.1032	3.8662	4.1774	3.3333	1.7857	2.6835	4.5637	4.5375	5.5714	2.7778		3.9848	3.4401	2.0744	4.8515	3.9051								5.102
2001/8/2	-0.8037	-1.2838	-1.9608	-0.1027	-2.4	0.2555	-1.3739	-3.5948	-2.0173	-1.3683	-2.2066	-1.8127	-1.0834	-1.8685	-2.7088	-0.503	-1.2871	-1.9941	-0.6266	-2.0753	-0.9188	-1.586	-0.203	-1.7761		0.0912	-2.2936	0.2391	-1.7941	-1.8423								-0.9709
2001/8/3	0	0.5476	1.4118	-0.2055	0.4098	-0.2549	0.2985	-0.2034	0.2941	-0.4624	-0.5128	-0.6769	-1.2048	0.6347	-0.1547	0.1011	0.3009	1.137	-0.4414	-0.6279	0.541	0.0848	0.339	-0.3931		-0.3646	1.5258	0.1789	-0.1923	-0.3003								-0.3268
2001/8/6	-5.6713	-2.2464	-3.4803	-0.309	-5.102	-1.1073	-5.0595	-4.9592	-3.0303	-4.9942	-5.6701	-3.3457	-6.0421	-4.3448	-4.725	-5.0505	-2.95	-4.142	-2.6599	-1.0269	-7.7633	-5.5085	-3.7162	-6.0773		-3.8426	-5.896	-3.1548	-2.6975	-2.8614								-3.3607
2001/8/7	1.8405	-0.6267	1.0817	1.8595	0.6452	0.8613	0.5225	2.0014	0.504	2.3227	0	1.7949	1.4159	2.4908	3.0081	1.0638	1.5456	1.4198	0.6506	2.1548	0.8333	1.3453	3.0175	1.0084		1.9981	1.4742	-0.0615	1.9802	1.5504								0.933
2001/8/8	-0.8434	0.0701	-1.0702	0	-0.5342	-0.3416	-0.2079	3.4338	-0.4012	0.1195	1.2022	0	2.3269	0	-0.3157	-0.4211	0.0507	0.1217	0.0646	0.8594	1.6529	-0.531	1.4305	-0.6656		-0.1866	0.2421	-1.599	0.9709	0.0763								0.1681
2001/8/9	1.3366	3.4314	1.6827	2.0284	1.7186	1.7995	2.1875	3.3875	1.5106	2.3866	1.7279	2.0151	4.0932	1.787	2.0586	0.8457	2.1298	1.459	0	1.007	2.7642	2.2242	2.6192	3.2663		1.6822	2.2947	2.1875	0.8654	2.2883								1.7617
2001/8/10	3.717	0.5416	1.4184	0.1988	1.7951	0.6734	2.3445	0.5242	0.7937	2.4476	1.9108	0.9259	3.9323	0.4213	0	2.7254	3.1778	1.8574	0.0646	0	2.057	5.6571	-0.589	0.1622		3.125	1.6529	1.6514	2.9552	0.7457								1.319
2001/8/13	-0.4624	-0.404	0.1166	-0.7937	0.2075	-0.5017	-0.0996	-0.5867	-0.5906	1.2514	-0.8333	1.1009	-0.8933	0	2.405	0.5102	-1.2993	0	0	0.1534	0.3101	0.4119	-0.1975	1.1336		-0.1783	1.0453	0.4813	-1.5741	-0.074								-1.7087
2001/8/14	-0.4646	-2.2312	-1.6298	-1.3	0.6211	-1.6807	-1.6949	0.3934	-0.6931	-1.6092	-1.3655	-1.8754	-0.2651	-1.2587	-1.5909	-0.9137	0.195	-0.6471	1.2912	-1.608	-1.7774	-1.5587	-1.4512	-2.0817		-1.9643	-0.9195	-0.9581	-2.2578	-2								-1.8212
2001/8/15	0.7001	3.2503	-0.4734	0.2026	0.1029	0.8547	0.5071	-2.2861	1.0967	0.2336	0.3195	0.4932	1.2759	0.4958	1.2317	0.4098	0.0487	0.7697	-0.3187	0.5447	-0.0787	1.25	0.3347	-0.7359		0.7286	0.232	1.0883	-0.0962	0.8314								1.0118
2001/8/16	1.7381	0	-1.4269	-1.4156	-2.3638	-2.8814	0.9082	-2.4064	-0.9862	-1.5152	-2.4416	-1.227	0	-1.339	-1.8251	-1.6327	-2.0914	-0.1175	-0.2558	-1.548	-0.5512	-2.2222	-1.2675	-1.9769		-1.8083	-1.1574	-2.2129	-0.7707	-1.7991								-2.0868
2001/8/17	0.1139	-0.7368	-1.0856	-1.1282	0	0.349	-1	1.6438	0.5976	2.7219	0	0	-0.3675	-0.6429	0.4648	0.7261	-2.9806	-0.2353	1.0897	0.1572	-0.1584	0	2.027	-0.5042		0.8287	-1.171	0.7951	0.7767	-0.1527								-1.2788
2001/8/20	4.8919	-0.135	0.2439	0.2075	0.1053	0.8696	0.303	0.4043	3.8614	0.8065	-0.5441	0.7453	0.1054	0.2876	1.6191	-0.6179	2.4578	0	-1.5853	0.3925	1.4274	3.4512	0.5298	0.2534		0.9132	-0.3555	3.8835	0.8671	2.1407								0.6045
2001/8/21	-0.2169	0.8108	0	0.7246	0.2103	0.9483	0.7049	0.2013	-1.0486	-0.5714	0	0.8631	2.3684	1.0036	0.2276	0.4145	0.1999	1.4151	1.3531	0.0782	1.7201	-0.5696	-0.3953	0.2527		0.362	0.3567	0.4089	1.1461	-0.0749								0.4292
2001/8/22	-1.413	-1.4075	-1.4599	-1.4388	-1.469	-1.4518	-1.5	-1.6745	-0.9634	-1.1494	-1.4223	-1.7726	-0.7712	-1.4904	0	-2.3736	0.399	-0.6395	-0.3179	-1.7188	1.4604	-0.9002	-1.918	-2.3529		-1.9838	-1.6588	-1.6289	-2.644	-1.573								-2.735
2001/8/23	1.323	0.068	0.7407	0.1043	1.278	1.5598	0	0	-0.5837	0.3488	-0.5549	0.0622	-0.3109	0.2882	-1.0598	0.74	-1.1426	0.7607	-0.1276	-0.2385	1.2879	0.8258	0.611	-0.1721		0.092	0	0.1774	0.582	0.3044								-0.2636
2001/8/24	-1.5234	1.1549	-1.1029	-1.25	-0.9464	-0.4266	-0.9137	-0.1362	-1.0763	-1.6222	0.1116	-1.4303	-1.2474	-0.7902	-1.5302	-1.2592	-0.5025	-0.1161	-0.2554	-0.5578	-1.2715	-0.7371	-2.0918	-1.2069		-1.4706	-1.2048	-0.8264	-1.4465	-1.214								-1.3216
2001/8/27	-3.0939	-1.8805	-3.2218	-4.0084	-1.5924	-3.2562	-3.4836	-2.7967	-1.2859	-2.1201	-3.9019	-4.6057	-4.2105	-2.3896	-3.6519	-3.2944	-4.798	0.3488	-1.2164	-4.2468	-2.2727	-4.2079	-3.5837	-4.7993		-6.1567	-3.0488	-4.5833	-3.0333	-2.4578								-3.5714
2001/8/28	2.0525	-0.3422	-2.0487	0.5495	0.5394	0.2657	0.5308	1.7544	0.8016	2.0457	0.9281	2.5794	0.5495	0.1484	1.6935	0.2198	-0.7958	-0.4635	0	-0.9205	2.4031	1.6365	2.5018	4.308		0.7952	0.6289	1.4348	0.8073	0.2362								2.4074
2001/8/29	-0.3352	-1.0989	1.6993	0.1093	-0.5365	-1.7668	0.4224	0.5517	0.7952	-0.2358	0.3448	-0.3868	-0.6557	-0.0741	-0.3965	0.2193	-0.9626	-0.1164	0.8425	-0.3378	0.3785	1.6949	-0.4184	1.0545		-0.1972	0.75	-0.369	-0.7007	-0.4713								-0.7233
2001/8/30	-1.4574	0.5556	-1.4139	-1.5284	-0.9709	-0.8993	-0.6309	-1.4403	0.0986	0.3546	-0.8018	-0.9709	-0.055	-2.0756	1.035	-0.3282	0.594	0	-0.2571	-0.678	0.0754	1.4167	-0.9104	-2.5217		-0.7905	-1.3648	0	-0.8065	-1.5785								-2.0947
2001/8/31	0	-1.3812	0.5215	-1.3304	-1.634	0.363	-0.8466	5.08	-0.5911	0.7067	0.8083	-0.0654	0.055	-0.6813	2.2853	0	-0.4294	-0.3497	0.0644	0	0.3014	-0.1643	-0.0707	-0.0892		0.0996	-0.2516	0.3704	-0.5081	0.2406								0
2001/9/3	1.1377	-0.7003	-1.8158	-2.4719	-0.2215	0.0904	-1.2807	-0.3311	-0.4955	-0.8187	-0.3436	-0.654	-0.165	0.0762	-0.1541	-1.0977	-0.1078	-1.1696	-0.0644	-1.4505	1.0518	0.9877	-1.4851	-1.7857		-1.8905	-1.0088	0.246	-0.6129	-2.32								0.3721
2001/9/4	3.2621	3.5966	3.0383	3.6866	2.1088	1.4453	2.4865	0.598	2.0916	2.5943	2.9885	2.5016	0.3857	2.2848	4.0123	1.6648	2.8063	0.5325	0.7088	3.1169	2.2305	2.282	2.8715	2.9091		3.4483	2.6752	2.0245	2.8777	1.3923								2.873
2001/9/5	-1.5251	-0.7488	0.2564	1	0.4348	-0.089	0.3165	1.7834	0.3902	-0.4598	-0.558	0.5138	-1.5917	0.5957	1.1869	0.655	-0.1575	-0.1177	-0.3199	0	-0.3636	-0.5578	0.3489	0.1767		0.3922	0.1241	0.4811	0.7992	0.5654								-0.1802
2001/9/6	-0.6637	-1.0974	-0.7673	-0.5501	-0.8658	-1.6043	0.5258	-1.8819	0	-0.1155	-0.8979	-0.9585	4.8522	0	0	-0.5423	-0.7361	-0.0589	-0.5135	-0.9236	-0.365	-1.2019	-0.0695	-0.5291		-0.8789	-0.4957	0.1197	-0.9911	0.6426								-1.1733
2001/9/7	-3.3408	-1.6644	-2.7062	-3.3186	-3.6026	-4.6196	-5.7531	-6.4153	-2.3324	-3.6994	-1.812	-2.2581	-0.3723	-4.2931	-3.9589	-1.9629	-4.5021	-2.6533	-1.1613	-2.1186	-1.1722	-3.8929	-2.6444	-3.2801		-3.4483	-2.1171	-3.8852	-2.9029	-2.7135								-3.653
2001/9/10	3.9171	1.481	1.8543	2.4027	1.5855	1.6144	2.4417	2.8975	2.4876	2.1609	3.5755	1.6502	3.5771	1.7015	4.2748	2.3359	2.0521	1.0902	2.2846	2.684	3.5582	3.7975	4.0029	2.2915		2.6531	2.6718	2.6119	0.6186	2.7071								2.7488
2001/9/11	-0.2217	-0.139	1.1704	0.4469	-0.5574	0	0.8667	0.6181	0.0971	-0.3525	0.2227	0	3.866	-0.2281	0.2928	2.7174	-0.7065	1.2582	-0.702	0.7589	1.1453	-0.3252	-0.3436	0.3584		0.2982	0.7435	0.303	0.7172	0.4792								0
2001/9/12	-0.3333	-1.531	-2.0566	-1.2236	8.7444	-2.5234	-2.2556	-1.57	-1.2609	-0.9434	-2.1111	-1.1688	0.5955	-1.9817	-2.1898	0	0	-2.3669	-0.1285	-2.4268	-0.2123	-1.7129	-2.1379	-1.9643		-0.7929	-1.722	-1.994	-0.3052	-1.5103								0
2001/9/13	-0.7804	-0.424	-0.3937	-0.7883	-4.5361	-0.0959	0.2198	0.2774	0.3929	-1.0714	-0.5675	-0.2628	-1.3814	0	-0.8209	-0.8466	-2.0252	1.2121	-0.4505	-0.2573	-0.6383	-1.3278	0.3524	0.6375		-0.6993	0	-0.4932	-1.0204	-0.7264								-1.476
2001/9/14	-1.1236	-0.6388	-1.8445	-1.3621	0.54	-3.167	-1.3158	-1.7981	-0.8806	-0.6017	-1.3699	-1.7128	-0.5503	-3.0327	-1.4296	-1.6009	-3.352	-1.1377	-0.3878	-1.5477	-0.3569	-0.2523	-1.8258	-0.4525		-1.1066	-1.8773	-0.8674	-1.9588	-0.9756								-2.2472
2001/9/17	-1.7045	-1.6429	-3.3557	-3.4522	-3.2223	0	0	-1.2676	-0.5923	-2.5424	-0.463	-2.9491	-2.9678	-2.9671	-3.8931	-2.2777	-3.0058	-0.9691	-0.9085	-3.6681	-2.937	-2.1079	-1.8598	0		-2.9502	-1.2755	0	0	-3.9409								-3.9272
2001/9/18	0.8092	-0.7262	0.4167	0.7151	0.7769	-1.0902	-1.3333	0.5706	2.0854	0.7453	1.3953	0.2762	-2.0736	1.9008	1.1914	0.7769	2.4434	0.7951	-0.7204	0.7253	1.476	1.1197	1.1662	0.7273		1.0482	1.1628	0.875	-3.47	0.3419								1.5952
2001/9/19	2.0642	1.0241	0.6916	0.4734	0.6608	0.4008	0.6757	0.7801	2.0428	0.8631	0.6881	1.584	3.7586	-0.4055	3.2182	0.7709	0.6399	0.7282	0.8575	1.9802	-0.3636	1.448	0.2161	-0.0903		0.5187	1.1494	1.9207	1.8519	1.6184								0.7851
2001/9/20	0.7865	0.7965	-0.4121	1.7668	0.1094	-0.8982	0.6711	0.6334	0.9533	-0.2445	-1.2528	0	-0.3571	0.6515	-1.9011	-0.5464	0.7514	-0.1205	-2.2237	-0.2648	0.365	-0.9236	0.647	-0.1807		0.1032	-0.5051	-0.304	0.7487	0.0838								-0.4869
2001/9/21	-0.3344	-1.0057	-1.6552	-1.5046	0.2186	-1.3092	-1.5556	-1.3986	-0.4721	-0.9804	-2.8835	-1.3559	-2.2017	-0.7282	-0.7752	-1.0989	-3.5571	-0.6031	0.3344	-1.1504	0.2182	-1.6949	0.2143	-0.4525		-1.2371	-1.269	-0.5488	-0.4246	-1.005								-1.3699
2001/9/24	-1.1186	-0.4354	-0.2805	0.1175	-1.1996	-1.9388	-0.6772	-1.2057	0	-0.7426	-3.3254	-0.2749	-0.1047	-1.3855	-0.2344	0.2222	-0.4164	-0.4248	-0.6	-0.6267	-0.1451	-0.431	-6.2723	-1.3636		-1.6701	0.1285	-0.0613	-1.3859	-0.5922								-0.1984
2001/9/25	-0.5656	-0.8746	0.1406	-0.2347	-0.6623	-0.1041	0.1136	-0.6461	-0.759	-0.1247	-0.7371	0.0689	0.1048	1.9835	-0.0783	-0.1109	1.7324	-1.8891	-0.4024	0.0901	-0.7267	-2.4242	-4.2586	-0.4608		0.4246	0.1284	-0.3681	0.973	0.3404								0.2982
2001/9/26	-1.0239	-2.5735	-3.0899	-1.7647	-2.7778	0.5208	-1.8161	-3.9017	-1.6252	-0.3745	-0.6188	-1.4463	-2.4607	-1.7828	-2.6646	-1.7758	0.0587	-0.6211	-0.202	-3.6004	-1.9766	-1.6859	-2.224	-1.1111		-2.3256	-1.4103	-1.2315	-0.4283	-0.6785								-0.5946
2001/9/27	-0.9195	0.1509	-2.7536	0.5988	0	-0.2073	-1.0405	1.0526	-0.1944	-1.6291	0.1245	-0.4892	-0.161	0.2475	-0.7246	-1.3559	0	0.6875	0.0675	-1.2138	-1.1202	-0.4513	-0.8123	-0.4682		-0.7576	-0.9103	-1.1845	-0.5376	0.427								-1.0967
2001/9/28	1.6241	0.0754	1.9374	0.2381	-2.2857	-0.7269	-0.4673	-5.1339	-0.0974	-0.6369	0.2488	0	0.4301	-0.6584	0.8921	0.6873	0.1761	1.7381	0.8766	-0.7561	0.4532	-1.9039	-1.5561	0.6585		-2.6172	1.0499	-3.5331	1.0811	-0.2551								-0.3024
2001/10/8	-1.3699	-1.8825	-3.2164	-1.3064	-1.4035	-3.3473	-3.0516	-6.3529	-1.5595	-2.5641	-2.2333	-5.1966	-0.0535	-3.8111	-4.5016	-5.1195	-0.703	-2.3795	-0.6016	-3.8095	-1.3534	-6.7468	-2.995	-2.9907		-2.9115	-4.9351	-2.1583	-5.4545	-4.6888								-2.9323
2001/10/9	0.463	1.1512	1.2085	0.6017	0.4745	1.7316	0.3632	1.7588	0.495	1.3158	2.0305	1.4815	0	2.7562	0	-0.1199	2.0059	1.125	-1.076	1.3861	1.8293	2.1804	1.6295	0		1.4994	0.2732	0.6684	2.4887	0.4472								1.3542
2001/10/10	-1.7281	-1.8968	-4.4776	-3.9474	-4.7226	-6.1702	-3.6188	1.07	-1.9704	-3.6364	-3.3582	-3.7226	-4.5528	-5.0293	-2.1044	-6.7227	-2.6027	-2.9048	-1.4276	-3.5156	-0.524	-3.9767	-5.1477	-6.4547		-6.4773	-3.951	-5.6441	-3.6424	-5.61								-5.1387
2001/10/11	-3.0481	-1.7788	-5.4688	-3.8605	-4.461	-3.5147	-4.8811	-1.1401	1.3065	-4.3127	0	-2.6535	-1.5713	-2.2948	-5.2451	-2.7027	-3.8005	-4.5831	0.069	-2.834	-2.1821	-5.5556	-2.4911	-3.8105		-5.1033	-2.2695	-1.8297	-2.0619	-5.8491								-1.9502
2001/10/12	1.451	1.4961	3.4711	1.943	2.4643	4.7004	8.4211	4.201	2.5794	2.6761	5.4054	3.0374	0	2.0777	3.902	3.7037	1.7284	3.6691	0.0689	2.8125	2.5385	3.5294	5.2007	2.2484		7.6825	4.0639	4.3011	4.0936	4.008								3.3149
2001/10/15	-0.5959	0.2327	2.0767	-0.3812	-1.519	0.7856	0.7282	-0.9486	0.8704	-0.5487	-1.8315	-0.2268	2.7936	-1.0619	-2.1834	0.3827	-0.4854	-2.1879	-0.2066	0.4053	3.4509	-1.8595	0.1735	-1.1518		-0.4756	-1.6736	-1.3746	2.3596	0.1927								0.7487
2001/10/16	-1.9185	-0.6966	-2.0344	-4.3367	-1.0283	-3.3408	-2.4096	-1.8356	-0.6711	-1.1034	-1.7413	-0.9091	-0.3328	-0.805	0	-2.1601	-3.0488	-1.7763	0	-2.9263	-1.3778	-2.5263	-1.9913	-2.3305		-3.3453	-1.2766	-1.6028	0	-2.5962								-1.9108
2001/10/17	0.1222	0	0.3195	-0.4	-0.3896	0	-0.8642	-0.6504	-2.1236	-1.8131	-0.2532	-0.5352	-0.3895	-1.4427	-3.5714	1.1688	-0.0629	-0.067	-0.3451	-0.8316	1.3235	-1.5119	-0.1767	-1.7354		0.618	1.0057	-0.0708	0.6586	-1.2833								-0.4329
2001/10/18	-1.9536	-0.2338	-1.1146	-2.1419	-1.4342	-0.9217	-0.4981	-3.1097	-1.5779	-0.9943	0.6345	-2.4596	-0.6704	-3.2022	-3.0556	-2.6958	-3.713	-0.8713	-1.5928	-2.5157	-2.3948	0	-0.708	-1.6556		-1.1057	-0.4267	-2.1262	-2.072	-3.2								-3
2001/10/19	-2.8643	-3.2813	-2.2544	-3.1464	-3.3069	-1.6279	-2.1277	-2.9561	-1.503	-4.4476	-1.6393	-2.6793	-3.5996	-6.2382	-6.6858	-2.6385	-6.0784	1.2847	-1.2667	-3.871	-2.5279	-4.2763	-2.9412	-4.3771		-2.3602	3.1429	-2.2448	-7.6837	-4.4421								-3.7801
2001/10/22	-2.0513	-4.9273	-2.6359	-2.1186	-4.9248	-4.6099	-3.9642	-1.4795	-3.2553	-5.2553	-2.1795	-3.2389	-3.734	0	-4.2989	-1.2195	-5.9847	-6.8758	-2.6372	-3.6913	-1.5256	-8.362	-6.4279	-3.6385		-1.2723	-2.6316	-2.0741	-3.4982	-3.5676								-6.1905
2001/10/23	9.9476	10.0255	9.9831	9.9567	10.0719	10.0372	9.9867	9.9823	9.9895	9.9842	9.9607	10.0418	10	9.9798	10.0535	10.0137	9.9926	10.0358	10.0293	9.9884	9.9923	10	10.0098	9.9878		10.0515	9.9573	9.9849	10	9.9776								10.0254
2001/10/24	6.5476	1.8533	5.8462	7.7428	4.183	5.0676	3.8741	3.6948	-2.5813	6.0519	2.2646	7.2243	-3.3058	5.9578	5.9281	3.4913	7.6716	-2.9967	-2.5283	5.491	-0.1408	9.6591	6.6012	5.2049		5.3864	1.423	5.227	9.8864	9.0724								7.3818
2001/10/25	-3.5754	-1.7437	-3.9244	-3.6541	-2.3839	2.8939	-3.2634	0	-0.0981	-3.2609	-3.8462	-3.6879	-4.0456	-3.1142	-3.3945	-4.2169	1.75	-4.634	-1.4334	-3.7037	-1.2694	-3.2124	-3.0126	-2.8421		-4.3333	-1.9133	-3.2026	-4.1365	-2.0561								-2.2556
2001/10/26	-0.3476	0.1543	0.3026	-0.885	1.1568	-0.1042	0.3614	-5.5771	-1.0806	0.4213	-0.8485	0.1473	2.7316	-0.8929	1.2346	1.1321	0	-1.0563	-1.0388	0.7277	1.0714	-0.5353	-0.8628	-0.9751		1.7422	-1.0403	2.2957	0.2157	-1.7176								0.3297
2001/10/29	1.9767	0	1.5083	2.551	0.7624	3.024	2.6411	0.5742	0.7944	1.6783	0.8557	1.5441	1.8497	1.1712	2.2514	1.6169	3.5627	0.3559	-0.9097	2.9928	-0.1413	3.5522	3.1332	1.9694		1.484	1.3141	1.2541	2.3681	2.6214								1.6429
2001/10/30	-1.8244	-0.077	-1.0401	-0.4975	-0.8827	-0.8097	-1.5205	0.8157	-2.4631	-0.2751	-1.2121	-1.6655	0.3973	-1.1576	-2.0183	-1.4688	-1.3642	0.1418	0.0706	-1.6032	-1.4862	-1.2474	-1.3502	2.6824		-1.2373	-0.6485	-1.3038	-0.8412	-1.3245								-1.8319
2001/10/31	0.4646	-2.2359	0.1502	-0.625	2.0356	0.5102	0.1188	1.1327	0.5051	-0.1379	-0.4908	-0.7364	-0.2261	-0.5405	0	0.8696	-1.0824	-0.1416	0	-0.3055	-0.7184	1.6842	5.7314	-0.7315		0.2278	0	-0.3303	-0.2121	-0.9588								0.3293
2001/11/1	3.3526	0.0789	0.5997	1.6352	0.2494	0.4061	1.3049	0.64	0.5025	1.9337	1.1097	1.8546	-3.2861	1.721	2.2472	0.3695	2.1884	0.7092	1.4114	2.145	0.7236	0.207	-1.1327	0.9474		1.25	0.5222	0.8615	0.1063	1.0649								1.86
2001/11/2	0.1119	0.2364	0.149	-0.9901	0.3731	-1.3145	0.1171	0.6359	-1	2.71	-1.4634	-1.1653	1.406	-1.3357	-0.9158	2.454	1.0113	0.2113	0	-1.4	1.9397	-2.376	-1.0638	-1.147		1.459	-0.1299	-1.9054	-0.2123	-0.5747								-0.7519
2001/11/5	-1.676	-0.5503	-1.7857	-1	-0.8674	-1.7418	-1.4035	-0.5529	-0.7071	-0.3958	-1.6089	-1.0317	0.2311	-1.5343	-1.2939	1.6766	-1.1779	-0.9136	-0.8351	-1.4199	-2.3256	0.4233	0.7444	-0.3165		-0.2212	-1.6905	-0.134	-1.2766	-1.0597								0.1082
2001/11/6	-0.7955	-0.8696	-0.4545	-1.5152	-1.625	0.8342	0.1186	-3.892	0.2035	-1.1921	-0.1258	0	-1.0951	0.4583	-0.0936	1.1779	-1.9666	-0.922	0.1404	-1.4403	0.2165	0.1054	-1.8883	-0.7407		-1.2195	-1.7196	-0.0671	-0.1078	-0.6816								0.3243
2001/11/7	-4.6964	-2.3923	-6.0883	-6.2821	-5.3367	-5.8945	-5.9242	-3.3884	-2.132	-6.3003	-3.7783	-5.9568	-3.2634	-7.8467	-6.0918	-5.1222	-7.2948	-2.7201	-1.1913	-5.7411	-2.5198	-2.2105	-8.2008	-6.6098		-7.7441	-6.1911	-2.349	-7.4434	-6.6667								-6.5733
2001/11/8	3.8462	0.0817	0.9724	0.9576	0	2.6374	1.0076	-0.3422	-0.2075	1.8598	-1.178	1.0293	2.1687	-0.495	0.2994	1.7178	2.2951	-3.0169	-0.4965	0.6645	0.4431	-1.8299	2.917	0.7991		1.2165	2.439	-0.8935	0.8159	-0.4202								0.8074
2001/11/9	3.0093	1.1429	9.9518	0.271	4.1611	2.9979	1.1222	2.9185	-1.2474	2.3876	0.5298	0.5486	0.7665	0	1.2935	2.4125	0.7051	4.9317	0.1426	1.4301	0.7353	1.2061	0.2657	0.2265		1.3221	2.521	0.3467	1.3873	1.1603								1.8307
2001/11/12	0.4494	-1.6949	-0.292	-0.6757	0.2577	-0.2079	0.7398	0.5004	-1.6842	-1.7833	-0.7905	0.5456	-0.117	-0.0995	1.277	-0.9423	0.0637	-2.3861	4.4128	-0.7592	-1.4599	0.9751	-2.7385	-0.904		-0.5931	-2.459	0.1382	-1.2543	-0.3128								-1.1236
2001/11/13	2.2371	-0.5747	0.1464	0	0.6427	-2.3958	-0.8568	0.8299	-1.8201	1.676	3.8513	-0.9302	-0.9373	-1.3944	-0.485	0.2378	-2.0356	-0.2222	-0.5453	-1.2022	0.2963	-1.5021	1.5441	-0.7982		-0.5967	-0.2801	-0.069	0.2309	0.6276								-1.4773
2001/11/14	-0.9847	2.3121	-0.1462	-0.6803	0.7663	2.3479	0.4938	-0.3292	1.4177	-1.0989	-0.5115	0.313	0.3548	1.5152	-0.7797	1.6607	0.3247	0.2227	0.0685	1.7699	-0.4431	0.5447	0.4472	0.3448		-0.12	0.5618	-1.7956	0.2304	0								0.1153
2001/11/15	-0.3315	-0.8878	-0.7321	-0.274	-1.1703	1.147	1.7199	-0.0826	-1.6129	0.1389	0.2571	0.156	1.1786	-0.6965	1.4735	0.1167	0.9709	0.3704	0.6849	1.1957	0.7418	-1.9502	0.5343	-0.5727		-0.2404	-1.1173	-1.2658	-0.3448	-0.2079								-0.2304
2001/11/16	1.9956	1.4658	1.7699	3.022	1.1842	2.3711	1.087	1.7355	0.6557	1.8031	1.2821	2.5701	1.922	2.3046	2.2265	0.5828	2.6282	1.7712	2.1088	2.0408	1.0309	3.7569	0.7086	1.3825		1.5663	1.1299	1.8519	2.6528	2.6042								3.0023
2001/11/19	1.087	0.0803	1.7391	2.1333	2.9909	2.2155	1.6726	1.8684	0.4343	2.0436	0	1.9742	-0.5714	2.0568	2.5568	1.7381	2.3111	0.8702	-0.7328	2	1.3848	2.0234	0.9675	2.7273		4.2705	2.2346	-0.6294	2.2472	3.4518								2.8027
2001/11/20	2.1505	1.2831	1.4245	3.6554	2.5253	2.9557	2.4677	0.0797	2.0541	1.6021	1.6456	3.1273	0.1149	5.8541	1.385	3.4169	0	0.647	0.8054	2.58	3.3789	2.714	2.6132	2.6549		2.6166	1.776	1.9704	2.6374	1.8646								1.9629
2001/11/21	0.8421	2.2169	0.4213	0.1259	-0.6158	0.3828	-0.2294	0.4781	0.1059	0.2628	0.8717	-0.0722	-0.0574	4.8957	2.1858	-0.6608	1.7705	1.2143	-0.1332	-0.1006	1.669	-0.6098	0.764	0.1078		0.2217	-0.2685	1.6563	-0.2141	0								0.3209
2001/11/22	-0.3132	2.0139	-0.2797	0.1258	0.8674	-0.0953	1.954	0.0793	2.0106	0.5242	0.6173	1.8786	1.7806	3.4774	-1.3369	0.6652	0.7199	0	-0.1333	0.3021	0.5472	2.7607	1.3479	0.7535		0.7743	1.4805	1.4936	1.2876	0.8671								1.0661
2001/11/23	0.5236	1.5186	-0.9818	0.8794	1.1057	0.0954	1.0147	-1.0301	-0.8299	-0.6519	-0.6135	0.2837	-1.2415	-0.2725	0.0903	-0.4405	-0.6552	0.7763	0.4005	0.9036	-0.4762	0.995	-1.9119	2.5641		-1.7563	0.7958	-1.6722	-0.4237	0.0955								-0.9494
2001/11/26	-1.875	0.8975	-1.1331	-0.7472	-0.6075	-1.7159	0.8929	1.281	-1.046	-0.9186	-1.358	-1.5559	-1.4857	-1.184	0.0903	-1.5487	-1.3189	0.4902	-0.3989	-1.791	-1.6405	0.3941	-0.4237	-0.4167		-0.4469	-0.6579	-1.0204	-1.0638	-1.5267								-1.1715
2001/11/27	0.8493	3.1134	1.8625	0.8783	1.5892	0.194	0.2212	5.1383	1.1628	1.0596	1.0013	1.4368	-0.464	4.1475	0	1.6854	2.0656	1.0453	-0.0668	1.1145	0.6949	0.5888	1.8723	1.7782		1.908	2.3841	1.5808	1.2903	1.3566								0.8621
2001/11/28	0.4211	-0.647	0.1406	0.6219	1.5644	1.6457	0.2208	1.5038	0.418	1.0485	1.6109	0.5666	-0.8159	0.6195	1.1722	0.1105	2.3214	0.3448	1.0688	2.8056	0.4831	1.2683	0.6683	1.3361		1.3216	2.0699	0.6766	0.3185	2.1989								1.2821
2001/11/29	-1.6771	-0.2894	0	0.3708	1.5403	-0.2857	-0.8811	0.2963	0	0.2594	-0.2439	-0.3521	0.7051	-0.3518	-0.3565	0.2208	-0.1745	-0.1375	1.7184	0.1949	0.2747	-1.1561	0.332	2.1298		-0.2174	-0.1267	-0.336	0.6349	0								1.0549
2001/11/30	-0.4264	1.016	0.4213	1.3547	0	0.2865	1.3333	-0.1477	1.6649	1.1643	3.1785	2.1908	0.175	1.4122	1.0733	0.9912	0.5245	-0.5506	0	0.8755	0.7534	0.9747	1.3234	-0.1986		1.5251	0.3807	1.5509	0.7361	2.058								1.5658
2001/12/3	1.0707	0.1437	1.8182	0.729	0	0.7619	0.7675	-0.074	0.7165	0.8951	0.1185	0.1383	0.1165	1.5666	0.7965	0.1091	1.4493	-0.1384	0.8447	0.8679	-0.136	0.3861	1.3061	0.796		0.8584	3.4134	0.1328	1.2526	0.6416								1.5416
2001/12/4	1.4831	-0.2152	-0.2747	0.1206	0.8168	-0.8507	-0.3264	2.1466	0.4065	1.7744	1.0651	0.4834	0.6399	0.3428	0.0878	-0.3268	0.5143	-1.2474	-0.1933	0.5736	0.4765	-0.2885	-0.1612	1.0859		2.5532	-0.1222	0.1989	-0.1031	2.0036								-0.2024
2001/12/5	-0.8351	0.2876	-2.8926	-2.7711	-3.2407	-2.7645	-1.6376	-1.3043	0.3036	-2.1171	-2.2248	-2.7491	1.0983	-3.0743	-3.3333	-0.3279	-3.7521	-1.8246	-0.6456	-1.1407	0.0678	-2.1215	-3.1477	-0.4883		-2.4896	-3.672	4.8974	-3.096	-1.7857								-2.6369
2001/12/6	0.7368	-0.5018	0	0.3717	0.3589	1.7647	-0.444	-0.1468	1.4127	0.6361	2.7545	0.4947	1.315	2.3789	0.2722	0.2193	1.3585	-1.2152	0.065	-0.4808	0.5416	0.8867	0.5	0.0981		1.2766	0.8895	0.694	0.426	0.5455								0.4167
2001/12/7	-0.5225	-0.1441	0.5674	0.1235	-0.1192	-0.4817	-0.223	-0.5882	0	-1.1378	-0.2331	0	-0.1129	0.7745	0.181	-0.7659	-0.8159	0.6512	0.7143	-0.8696	1.0101	-0.4883	0.2488	-0.4902		0.7353	-0.5038	-1.5038	-0.5302	0.9946								0
2001/12/10	0.8403	0.3608	-0.9873	-0.3699	-0.716	-1.5489	0.4469	-0.8876	-1.194	-0.3836	-0.1168	-0.211	-1.6949	-0.1708	-0.4517	-1.2128	-0.5875	-0.0719	-0.4513	-0.0975	0	1.7664	1.0753	-1.2808		0.9385	-1.2658	0.7634	0.2132	1.1638								-0.1037
2001/12/11	-1.6667	0	0.1425	-0.9901	-1.3221	-0.7866	-1.891	-0.1493	0.1007	-1.027	-2.807	-0.2819	-1.2644	-1.9675	-0.4537	-2.1205	-0.591	0	-1.2953	-0.6829	-2.1333	-1.1572	0.7365	2.495		-2.2727	-0.2564	-1.3889	-1.5957	-3.0088								-1.6615
2001/12/12	-1.1653	-1.0065	1.707	-1.25	-1.4616	0.1982	-0.6803	-0.5979	0.3018	-0.7782	0.4813	-0.7774	-0.4075	-0.7853	-2.0055	-1.0262	-1.3674	-0.9353	-1.706	-0.1965	0.4087	0.0976	0	4.5764		-2.6427	-1.2853	-1.4725	-1.0811	-2.0073								-0.9504
2001/12/13	-1.3934	-1.1619	-0.2797	-2.0253	-1.1125	-0.8902	-1.7123	-3.0075	-2.7081	-1.9608	-2.994	1.0684	-0.7598	-2.9903	-0.5581	-0.9217	-2.1097	-2.0334	0	-2.4606	-0.4749	-3.0214	-3.1682	-3.2588		-0.76	-2.3437	-1.1046	-2.623	-2.7002								-0.6397
2001/12/14	0.6522	-1.9838	0.9818	-1.0336	-1.25	-3.1936	-0.813	-7.907	0.4124	-1.4667	0	-2.2551	-1.0601	-1.9039	-1.1225	-0.9302	0.3695	-1.4085	-0.2003	0	-0.0682	-4.1206	-2.4329	-4.6198		-1.4223	-2.1333	-1.1827	-0.8979	0.1914								-1.2876
2001/12/17	0.9719	-1.4993	-4.0278	-1.436	-0.5063	-1.0309	-0.3513	-1.1785	0.308	-1.4885	-0.4938	-0.1442	-0.3571	-0.2773	0	0	0.8589	-1.3534	-0.2676	-0.1009	-0.4093	-2.4109	0.5159	0.3027		-1.5538	-1.7711	0.133	0.6795	1.2416								-0.3261
2001/12/18	1.4973	0.2283	1.3025	1.457	1.6539	1.5625	2.1152	1.7036	1.1259	2.7473	0.9926	2.9603	0.4182	1.1121	0.2838	4.4601	-1.399	0.4573	-0.8048	2.0202	1.0274	2.9001	0.6843	2.4145		2.4803	1.9417	2.1912	1.2373	1.7925								0.7634
2001/12/19	-1.2645	-0.4556	-1.4286	-0.1305	-1.627	-2.9744	-1.7261	1.8425	-1.9231	-1.0695	-1.4742	1.7532	-1.0708	-1.0999	-0.6604	-2.3596	-0.3085	-0.607	-2.1636	-0.495	0.0678	-1.4614	-1.5293	-1.277		-2.3102	-2.0408	-2.4042	-0.2222	-2.0389								-1.7316
2001/12/20	-1.7076	-1.9069	-3.1884	-2.6144	-2.4173	-3.1712	-3.2787	-1.727	-2.4768	-2.027	-1.2469	-1.9297	-1.4432	-2.9657	-3.9886	-2.3015	-2.2277	-1.6031	-0.4838	-3.4826	-3.1843	-3.072	-4.3141	-1.8905		-1.5766	-1.25	-3.3289	-3.0067	-2.9328								-3.4141
2001/12/21	-0.76	-0.3888	-0.4491	0	0.6519	-0.2183	0.1211	1.0879	-0.3175	0.5517	-0.8838	2.1082	-1.4643	2.1968	0.6924	1.2956	-1.2658	-0.3879	0.4861	0.1031	3.429	0.2186	-1.6231	0.8114		2.9748	0.2813	1.3085	0.1148	0.6823								1.2543
2001/12/24	2.8446	0.7806	-4.2105	-1.8792	-2.2021	-2.8446	-2.6602	-0.9106	-2.3355	-1.0974	-1.0191	1.7206	-3.7771	-2.8972	-2.3576	-3.2558	-1.4103	-2.8037	-1.1057	-1.3388	0.2706	0	-2.1082	-2.6157		-1.2222	-1.683	-1.5636	-2.7523	-3.0978								-3.1532
2001/12/25	-2.0213	1.0844	0	0.5472	-0.3974	1.2387	1.2422	0.1671	-0.2174	0.9709	-0.2574	2.2327	-1.8018	0.4812	0.3018	2.4038	0	0	-0.1398	-0.3132	0.8772	-1.9629	0.1873	0.2066		-0.5624	0.8559	2.7624	0.2358	0.3996								1.9767
2001/12/26	1.8458	0.8429	1.7268	0.6803	1.0638	0.6674	1.5951	0.3336	0.5447	1.6484	-0.9032	0.4633	-8.9777	3.6398	1.8054	2.1127	5.6567	0.8013	2.6592	2.5131	0.7358	0.2225	1.6822	1.0309		1.5837	1.5559	0.6048	1.6471	1.2935								0.6842
2001/12/27	0	-1.0638	0.7716	-0.9459	0.1316	-1.105	-0.6039	-0.665	0	-1.4865	-1.6927	-1.1199	-2.0878	-1.2939	-1.3793	-0.9195	-1.1077	-0.6359	-0.1363	-0.5107	1.5936	-3.3296	0.0919	-1.5306		-0.8909	-1.1142	-1.1356	-0.8102	-0.6876								-1.4723
2001/12/28	0.2132	-0.0768	1.9908	1.3643	0.9198	4.8045	0.3645	3.8494	2.7086	1.3717	2.649	0.7328	2.0588	2.7154	0	4.2923	-1.0579	1.92	0.4778	1.1294	-0.1307	1.2629	0.1837	1.0363		0.5618	0.2817	1.0811	0.5834	1.2859								-0.2299
2001/12/31	0.7447	1.9985	-0.7508	0.5384	0.5208	1.8124	-0.1211	-0.4835	4.7468	0.6766	6.3226	-0.9259	0.1441	0.3646	0	-1.1123	0.8805	4.8666	1.1549	2.335	0.1309	0.3401	-0.8249	-0.6154		-2.3464	-0.2809	0.6016	1.0441	0.293								0.3456
2002/1/4	-2.3231	-2.5622	2.118	-1.8742	-3.4974	-3.7696	-1.697	-1.6194	-1.4099	-2.4194	-8.6165	-3.8051	0.6475	-3.1789	-0.2997	-1.1249	-0.9352	-3.7425	-0.4701	-2.877	-2.8105	-2.1469	-3.1423	-2.064		-6.1785	-1.4085	-2.3256	-2.2962	-2.1422								-4.822
2002/1/7	-0.973	0.0773	-2.0741	-1.2278	-2.0134	-1.0881	-2.4661	-0.3292	-1.43	-1.9284	-7.0385	0.4858	0.7863	0.6567	-2.7054	-4.2093	-0.5664	-0.8554	0.6073	-2.9622	-1.4122	-1.5012	0	-1.5806		-0.122	-1.4286	-1.0204	-1.6451	-1.194								0.6031
2002/1/8	-1.9651	0.1546	-0.1513	0.1381	-2.0548	-0.8801	-1.8963	0.2477	-1.0363	-0.2809	-2	-1.5884	5.0355	-0.5592	-1.1329	-2.2565	-0.1899	-0.3922	-0.4695	0	-0.1364	-0.9379	-0.1908	0.3212		-0.4884	-1.5942	-0.756	-1.3142	-1.6113								-1.6787
2002/1/9	-0.6682	-1.3889	-2.5758	-1.931	-0.5594	-2.3307	-0.2577	-1.4003	-1.5707	-2.1127	-9.9125	-2.4561	2.971	-1.5933	-2.0833	-1.4581	-1.3316	-0.6299	-1.0108	-2.2105	-2.3224	-4.2604	-1.434	-3.3084		-2.454	-3.3873	-0.7618	-1.6949	-2.3541								-2.6829
2002/1/10	-0.1121	0.4695	1.3997	1.6878	0.1406	1.1364	-1.1628	0.6683	1.0638	1.5827	0.4854	3.4532	-1.7049	2.2857	-0.8511	-0.2466	-1.7352	0.2377	0.4084	0.6459	2.4476	1.3597	-0.291	1.4349		3.3962	1.2195	1.0468	0	1.5723								2.5063
2002/1/11	0.1122	-0.4673	-2.6074	-2.7663	-1.8258	-3.0337	-3.5294	-0.4979	-2.6316	-3.2578	-4.6699	-2.6426	0.4003	-1.5829	-5.6867	-3.7083	-3.5317	-0.9486	-1.2203	-3.1016	-1.3652	-5.7317	-4.4747	-3.0468		-3.8929	-3.3133	-4.558	-3.9409	-2.2704								-3.3007
2002/1/14	-4.8206	-2.1909	-4.4094	-4.1252	-1.5737	-3.1286	-3.3875	-1.3344	-2.3784	-2.6354	-7.9392	-5.8571	-5.2492	-5.298	-7.0535	-1.5404	-3.7966	2.1548	-1.4413	-4.8565	-3.4602	-5.5627	-6.4155	-5.3872		-3.038	-9.5016	-6.5123	-2.9487	-3.6959								-4.9305
2002/1/15	0.9423	-0.32	-1.1532	-2.3739	-1.1628	-2.512	-2.1038	-0.7608	0.8859	-2.1053	2.3853	-2.1244	1.9635	-2.0979	-2.448	-0.2608	-1.2685	-1.6406	-1.8106	-2.5522	-1.7921	-1.9178	-4.2437	-1.5421		0	-1.3769	-1.0062	-6.3408	-2.3026								-2.7926
2002/1/16	2.3337	-0.7223	2.3333	1.8237	1.3235	1.227	2.0057	-0.8518	1.2075	2.1505	1.4337	2.5581	-1.1004	2.8571	1.6311	1.3072	1.2134	-0.7943	0.0709	1.3095	0	2.6536	3.1818	2.0482		1.5666	3.1414	3.0493	1.8336	2.5814								1.9152
2002/1/17	-2.6226	-3.3953	-8.7948	-6.7164	-1.7417	-9.9394	-4.6348	-0.0859	-2.603	-4.2105	-10.0707	-4.9131	-1.1822	-5.2579	-4.8148	-2.8387	-5.5007	-3.6829	-1.5592	-6.698	-2.7007	-8.1633	-6.3877	-5.0767		-7.3265	-6.9374	-0.9863	-5.1247	-5.4705								-7.2483
2002/1/18	0.9368	0.4184	-2.1429	-3.52	-1.7725	-2.288	0.5891	1.2898	0.7795	-1.4129	-4.1257	0.5564	-0.0704	2.4084	-1.4267	-0.9296	-1.2687	-1.995	0.7199	-0.8816	-0.2251	-1.1852	-4.9412	-0.4975		-2.4965	-1.4545	-0.613	-1.4599	-0.6944								-0.7236
2002/1/21	-3.3643	0.25	-9.3066	-9.9502	-9.6241	-9.0909	-6.2958	-1.4431	-0.221	-7.8025	-9.8361	-4.7431	0.2113	-7.1575	-1.3158	-3.6193	-8.1633	-2.4597	-1.0007	-10.0381	-2.9323	-9.7451	-10.0248	-5		-4.8364	-9.9631	-1.3107	-7.4074	-9.4406								-10.0583
2002/1/22	-0.2401	-1.1638	-0.6036	-5.1565	-0.1664	-1.5152	-3.4375	-1.3781	-0.3322	-1.5544	-9.0909	7.7178	-0.5622	-1.2115	0	-1.1127	-2.0576	-6	-0.2888	-2.2599	1.1619	-2.99	-9.216	3.6842		-2.5411	-0.8197	0.625	-2.08	0.1287								-5.1864
2002/1/23	9.988	2.439	7.2874	9.1262	10	10	7.4434	6.6376	4.6667	8.7719	10	4.6995	2.5442	9.699	8.2667	8.8608	9.1597	6.2905	5.5033	9.9711	7.1975	9.7603	10	9.0102		9.3558	9.2975	7.1429	9.6405	9.7686								10.0855
2002/1/24	-0.2188	-0.821	2.0755	1.4235	0.6061	2.5175	1.9578	-1.3104	-0.7431	2.7419	10	-0.8094	1.9986	0.7114	1.9704	0.1292	0.077	2.2628	-1.0295	1.0512	-0.6429	0.624	4.4077	-1.8626		0.561	1.1342	-0.7246	2.3845	1.8735								2.0186
2002/1/25	1.0965	-0.4967	1.1091	1.2281	0.1506	-0.4093	0.5908	-0.9129	0	-1.0989	1.4463	0.6677	0	-0.1009	-0.3623	-1.4194	1.1538	-0.1702	0.5548	1.3004	-0.0719	2.0155	2.5066	-0.7117		0.5579	1.3084	-0.292	-0.1456	0								0.761
2002/1/28	-6.833	-5.3245	-8.7751	-8.8388	-5.2632	-4.9315	-6.7548	-3.8526	-3.6364	-7.3016	-4.4807	-4.2004	-1.7568	-7.0707	-8.3636	-6.9372	-7.9848	-3.5806	-2.9655	-7.3171	-5.2518	-9.8784	-8.7516	-7.7658		-9.7087	-9.0406	-3.7335	-8.309	-8.2759								-8.6103
2002/1/29	3.2596	-1.1424	3.006	5.3232	3.9683	5.1873	2.8346	1.1324	-0.111	2.7397	6.1834	0.7692	-9.9037	3.1522	4.7619	3.0942	4.1322	-2.122	0.7107	4.5706	1.5186	6.7454	5.7828	2.7202		3.9939	4.2596	1.2928	3.0207	3.7594								5.7851
2002/1/30	-0.2255	0.6222	0.9728	3.6101	0.3053	1.0959	1.8377	-0.0861	-0.3333	2.1667	3.012	-0.3817	0.229	-0.5269	1.5152	2.0464	0.7143	0.9937	0.1411	1.3245	0	3.0016	4.6667	0		1.034	4.0856	-1.5766	3.2407	0.6039								3.125
2002/1/31	5.1977	7.5088	9.0559	9.9303	6.5449	6.9106	7.218	4.3966	4.4593	7.5041	5.0682	7.1264	9.0632	9.5339	7.4627	8.6898	10.0079	6.8873	4.2988	7.8431	5.7592	8.1288	7.2611	7.5662		8.1871	7.2897	6.331	9.2676	8.4034								7.8788
2002/2/1	-0.2148	-2.1364	1.2367	3.0111	-0.2857	3.4221	-0.4208	0	-2.2412	0.4552	-2.0408	-1.216	0.7682	0	-1.6204	0.861	-0.0716	-1.4226	-0.1351	-1.8182	-0.9194	-0.1418	-0.7126	-0.4689		-0.4054	-0.3484	-0.9326	-0.8208	-1.6611								-0.1404
2002/2/4	1.8299	1.4274	2.7923	2	2.149	0.3676	2.8169	0.7432	0.9825	1.3595	5.4924	1.4482	0.693	1.6441	2.9412	0.9756	0.5735	1.8676	-0.5413	3.3333	0.9993	0	3.9474	2.2379		2.8494	2.972	1.4482	2.4828	1.9144								2.8129
2002/2/5	0.2114	0.9934	0	0	2.3843	-0.7326	1.2329	2.377	-0.3243	0	1.2567	-0.0714	-0.8259	-0.0951	1.0286	-0.2415	0.1426	0	0.4762	0.3584	0.7774	6.5341	0.4603	-0.2304		-0.5277	1.0187	1.2134	0.1346	-0.5525								0.1368
2002/2/6	-2.0042	-1.2295	-5.2632	-3.9216	-3.5616	-4.059	-1.4885	-1.201	-0.3254	-3.5768	-2.4823	-1.8571	-1.5267	-2.9524	-3.9593	-3.0266	-2.4199	-1.8333	-0.2031	-3.6905	-3.9271	-4.4	-5.4983	-0.6928		-3.5809	-4.5378	-1.4104	-3.629	-3.4444								-5.0546
2002/2/7	1.8299	0.4149	2.1505	2.0408	2.2727	1.2821	4.2582	3.0794	1.0881	1.8547	2.7273	2.2562	0.4228	3.3366	3.6514	2.8714	2.1152	4.2445	0.7463	2.7194	1.6058	3.2078	3.8788	1.5116		4.4017	2.4648	1.4306	2.371	2.4166								4.6043
2002/2/8	-1.3742	1.4876	-2.1053	-0.6154	-0.8333	1.2658	1.581	-1.7296	0.1076	-0.1517	-1.7699	-0.8541	-0.7018	-0.6648	-1.8182	-0.6068	-0.2143	-0.4072	-0.4714	-1.444	1.0776	-0.4054	-1.9837	-0.3436		0	-0.6873	-0.9873	0.1362	1.4607								-1.5131
2002/2/25	2.6795	4.6417	5.914	2.4768	0.8403	-0.25	0.6485	-0.8	1.0753	2.4316	1.982	1.5075	-0.636	2.1033	3.125	0.9768	1.718	2.0442	-0.6766	1.9536	2.2033	2.0353	4.5238	1.7241		1.054	2.0761	0.1425	3.1293	0.9967								2.514
2002/2/26	-0.4175	1.4008	-0.846	0.3021	-0.8333	0.1253	-0.2577	-2.0968	-0.6383	0.5935	3.1802	-1.1315	0.2134	0.4682	2.5814	0	-0.2111	-0.4808	-1.0218	-0.5988	0.6954	0.9309	3.7585	0.226		0.2608	1.3559	-1.4225	-1.0554	-0.6579								4.9046
2002/2/27	-0.4193	0.6907	0.5119	0.9036	0.5602	1.8773	-0.9044	1.0708	-0.3212	0.1475	-0.6849	0.1431	-0.7807	-0.0932	1.6411	0.4837	-0.4937	6.8438	1.17	2.7711	-1.105	0.1318	-0.1098	-0.451		0.6502	1.3378	0.6494	1.8667	1.1038								-0.5195
2002/2/28	-0.2105	-1.0671	-1.3582	-0.8955	-0.1393	0.86	-0.2608	-0.0815	-0.8593	-1.62	-2.5862	-1.6429	-0.7153	-2.7985	0	-1.2034	-0.2126	1.3564	-0.068	-0.7034	-0.838	-3.2895	-1.5385	-2.4915		-1.5504	-2.1452	-1.0753	-3.0105	-0.8734								-1.5666
2002/3/1	-1.7932	-0.6934	-3.2702	-2.7108	-2.5105	-3.0451	-2.4837	0.0816	-1.5168	-1.497	-4.7788	-1.0893	0.1441	-1.9194	-4.521	-1.827	-1.4205	7.5836	0	-3.8961	0.0704	-0.2721	-4.0179	-1.626		-2.7559	-2.8668	2.1014	-3.3738	-2.0925								-3.0504
2002/3/4	1.826	0.6982	2.3132	3.4056	1.8598	1.7588	0.9383	0.5705	0.5501	1.3678	4.0892	0.5874	-1.0791	3.229	2.593	1.9851	1.1527	2.0041	-0.2723	1.3514	0.0704	1.5007	4.3023	1.2987		3.3738	2.2569	0.1419	2.933	1.9123								2.8728
2002/3/5	2.7426	4.4684	6.6087	2.0958	2.3876	3.2099	2.2576	0.4862	2.5164	2.2489	5.5357	2.2628	0.8	1.9905	4.1758	1.4599	2.6353	0	0	3.5152	1.6878	6.1828	3.5674	3.0303		2.7415	2.5467	1.4883	3.2564	2.2075								4.3883
2002/3/6	0.4107	3.1711	9.9511	1.7595	6.4472	1.0766	0.7792	1.6129	0	0.8798	1.1844	1.9272	1.9481	0.1859	0.9494	1.0791	1.0409	3.1843	-0.5461	1.171	2.213	0.3797	0.1076	1.2443		1.2706	1.6556	-1.676	2.7595	0.324								0.2548
2002/3/7	2.2495	-0.2859	9.9407	3.4582	2.9639	3.3136	4.1237	3.1746	3.095	3.9244	9.1973	2.591	-0.7785	3.8033	2.0899	2.9656	2.4038	0.2626	1.6472	9.4907	0.7442	3.7831	5.2688	3.5754		3.8896	7.1661	1.6335	3.5806	3.8751								4.1931
2002/3/8	0.1	-0.5018	2.0243	1.1142	0	4.6964	2.4752	3.3846	1.2422	2.2378	7.0444	0.8874	3.7803	2.2341	3.2753	1.0369	2.0121	-1.7682	0.8778	0.6342	-0.2015	3.2807	3.0644	2.1575		2.7778	2.2796	3.0748	3.3333	2.3834								2.439
2002/3/11	3.996	0.1441	-0.5291	3.168	3.5044	2.7352	10.0242	3.4226	3.681	3.1464	0.8584	2.7064	0.3436	3.9336	3.667	2.3945	2.2354	-0.6	-0.3347	0	1.144	4.4706	3.1715	1.1616		3.0552	1.6345	0.678	1.3142	2.2267								2.381
2002/3/12	-2.4015	-1.5827	-3.1915	-3.4713	-3.5067	-3.4079	-4.1712	4.6763	-1.8738	-3.0504	-1.4184	-1.9763	-3.3562	-1.598	-3.9197	-2.8953	-2.6367	-0.2012	-0.8059	1.9958	-1.5968	-3.3784	-2.6897	-1.357		-4.447	0.5848	-1.6162	-2.1226	-1.1881								-2.6744
2002/3/13	-1.2795	-1.462	-4.533	-2.9046	-3.8847	-2.0948	-2.8637	-0.8935	-1.608	-2.8728	-5.8993	0.672	-7.158	-2.9915	-2.6866	1.8349	-1.5852	-1.9489	0.0677	-4.6344	0.2705	1.1655	-3.5538	-3.2804		-1.6706	-5.0872	-2.1903	-2.2892	-3.7074								-3.5842
2002/3/14	2.0937	2.2997	4.7482	3.8462	3.3898	4.3919	3.184	2.3578	3.0644	4.507	9.9388	2.0027	4.5802	2.9956	4.8057	2.2523	2.8859	6.0315	3.7889	4.8596	2.3601	6.5668	5.2201	5.0328		4.3689	4.9005	1.6095	6.7818	3.9542								4.461
2002/3/15	-3.2227	-1.2328	-5.0824	-1.2346	-3.657	-5.0701	-5.1429	3.1165	-0.892	3.7736	-5.5633	-3.0759	-2.2628	-5.1326	-5.0732	-4.2952	-3.1963	-2.2624	-0.5867	-4.0165	-1.4493	-5.5135	-3.5992	-0.7292		-3.7209	-4.3796	-0.8264	1.3857	-2.8028								-4.3891
2002/3/18	-0.5045	0.2203	3.3285	0	0	0.6818	0.3614	-0.7227	0.9	4.9351	-1.1782	-0.2701	1.3443	0.9919	1.4388	1.0357	0.9434	0.5291	-1.377	-0.3219	-1.4706	-1.0297	1.6145	1.574		3.744	1.2214	1.0417	-0.2278	0.9269								2.7295
2002/3/19	1.8256	0.3663	0.2801	4.5833	2.356	2.7088	2.6411	-0.7942	2.4777	0.8663	0.8942	2.1666	1.5475	3.8393	2.6342	0.7973	2.1362	4.2763	0.8644	3.014	1.7639	2.659	5.7597	0.7231		7.9162	1.5083	1.9931	1.8265	3.4694								3.0193
2002/3/20	0.6972	-0.146	-0.6983	2.2576	1.2788	1.0989	-0.117	-1.7345	1.354	-0.3681	0.1477	0.4639	3.3382	3.0954	0.1974	0.565	1.6993	2.082	0.4614	0.1045	0	0	0.4695	0.9231		-0.7551	1.6345	1.1456	0	0.9862								1.0551
2002/3/21	-0.5935	0.0731	3.0942	2.4675	1.0101	-0.2174	1.4052	0.611	-0.4771	-0.2463	0	-0.4617	-1.8961	-0.9174	2.8571	1.0112	-0.5784	-1.3597	-0.4593	1.2526	-0.5333	-1.0135	-0.3738	-0.813		-0.9783	-0.2924	0.1332	0	-1.0742								-0.464
2002/3/22	-1.393	0.2191	-2.7285	-0.507	5.5	-2.3965	-1.6166	-0.4723	0.6711	-1.7284	-2.6549	-1.5905	-1.2169	4.2929	-1.7241	-1.891	-0.905	-0.7519	1.2525	-1.4433	0.134	-3.0717	0.3752	-2.5615		-1.8661	-1.9062	-1.8629	-1.3453	-1.9743								-1.5152
2002/3/25	0.9082	1.6764	0	-0.8917	-1.1848	0.558	-0.939	1.2881	0.381	-0.6281	0.303	0.4714	-1.2319	1.0492	0.0975	-0.1134	0.5871	2.904	-0.5208	-0.3138	-0.0669	1.0563	1.028	1.6824		0.6711	-0.4484	0.8136	0	0.9063								0
2002/3/26	-2.3	-1.2903	-0.9818	-3.856	-3.3573	-1.8868	-1.4218	-1.8742	-1.3283	-2.7813	-3.4743	-1.4745	-2.2744	-2.8754	-2.1422	-2.9512	2.9183	-1.227	-0.2618	-2.5184	-1.1386	-3.8328	-3.1452	-1.5512		-2.7778	-1.6517	-2.152	0.3409	-2.5948								-2.8402
2002/3/27	0.9212	0.5084	0.4249	-0.1337	0.8685	1.3575	3.726	-4.0246	-0.0962	1.5605	1.7214	0.068	2.6276	0.1645	3.8806	1.7544	0.063	0.4348	0.4593	3.5522	0.1355	1.6908	0.191	0.3151		0.4571	2.2901	-0.3436	-0.5663	1.2295								2.5579
2002/3/28	-0.1014	0.5058	0.2821	-0.2677	0.123	2.3437	-1.2746	-2.1322	-0.77	-0.7682	-0.3077	0.4079	-1.902	-0.9852	2.0115	1.954	0.2519	0.3711	0	-1.2474	0.6766	0.7126	-1.0486	3.5602		0.1138	-0.1493	1.3793	-1.4806	-0.1012								0.1188
2002/3/29	-3.2487	-0.8627	-4.5007	-3.6242	-4.4226	2.6172	-3.0516	-0.8715	0.388	-4	-2.7778	-2.9113	-1.1186	-2.4046	-3.3803	-3.8331	-3.4548	-2.9575	-2.2208	-3.8947	-1.8817	-2.2406	-4.6243	-1.7189		-4.2045	-3.7369	-2.8571	-4.1618	-3.8501								5.2195
2002/4/1	0.3148	-0.0725	1.4728	1.1142	1.1568	2.763	0.9685	1.685	0.3865	1.3441	1.746	1.2552	-0.3017	-1.4444	1.069	-0.2345	-1.2362	0.8889	-0.5344	0.7667	-0.411	0.4825	4.8485	4.5267		-0.1186	0.7764	0	0.2413	0								2.8185
2002/4/2	-0.4184	-1.5239	-3.4833	-1.6529	-2.2872	-3.1024	-2.2782	0.1441	1.0587	-3.0504	-3.5881	-1.3085	-3.1014	0.431	-2.8846	-2.5852	-4.8748	-4.1536	-0.2686	-2.9348	-2.751	2.2809	-2.6012	-4.3307		-0.3563	0.1541	-2.591	-0.1203	-3.0558								-4.057
2002/4/3	1.6807	-0.0737	-1.8045	-0.7003	3.6411	-0.9605	0.1227	0.1439	2.2857	0.5472	-0.1618	0.3489	-7.1038	3.7768	2.9703	0.6031	3.8781	0	-0.0673	0.5599	0.2122	2.6995	2.8684	-1.5432		3.4565	0	0.2876	0.241	0.2174								-0.4571
2002/4/4	2.1694	0.4425	2.7565	3.9492	2.133	2.4784	4.0441	3.4483	2.8864	4.3537	3.4036	2.0862	7.1429	0.9926	2.5962	4.3165	4	4.8588	0.4043	3.0067	2.5406	3.6571	2.3077	2.4033		3.8018	5.8462	2.3656	2.524	3.7961								2.1814
2002/4/5	-0.3033	-0.1468	2.3845	0	0.2457	-1.6824	0.4711	-1.5972	0.181	-1.043	2.6646	0.3406	-2.4314	-2.7027	0.2812	-1.2644	0.7051	-0.8766	1.2081	0.5405	-0.3441	1.9846	0.5639	-0.102		-2.1088	-0.7267	0	-0.8206	0.209								1.1236
2002/4/8	-0.5071	0.4412	0.8734	0.4071	-0.6127	-0.4278	-0.2345	-1.1291	-0.271	0.2635	-0.458	0.611	0.4019	0.5051	2.0561	0	-0.7638	-1.1371	0	-0.4301	0.9669	2.2703	1.028	0.5107		0.1134	2.1962	-1.4006	0.1182	0.1043								3.8889
2002/4/9	1.1213	1.1713	3.7518	2.1622	3.2059	3.4372	1.8801	-0.0714	2.1739	2.2339	1.227	0	0.8807	1.7588	3.1136	1.7462	2.8223	2.1725	-0.0663	2.5918	0.8892	1.2685	3.0527	2.1341		1.5855	1.4327	1.6335	2.3613	1.9792								0.2139
2002/4/10	0.8065	0.2894	-0.5563	0.5291	-0.2389	0.6231	0.8074	1.2857	-0.266	1.4139	1.9697	1.0121	0.7937	-1.2346	0.9769	1.7162	0.3119	0.1251	0	1.3684	0.339	-1.9833	-0.1795	0		0.3344	0.1412	1.188	3.2295	2.2472								1.2807
2002/4/11	-1.9	-1.443	-2.3776	-3.0263	-2.6347	0.2064	-2.5172	-0.0705	-1.1556	-2.5349	-3.8633	-2.004	2.5984	-1.5833	-2.9903	-2.3622	-0.6219	-2.1237	-1.7916	-2.3884	-1.0135	-2.5559	-2.7878	-2.7861		-1.6667	-0.141	-2.3481	-1.8994	-2.8971								-3.1612
2002/4/12	0.8155	1.757	0.1433	0.9498	0.738	-0.4119	1.6432	1.482	0.5396	2.7308	-0.1546	0	0	0.3387	2.7199	1.3825	-0.1252	1.404	-0.7432	0.3191	3.8908	0.2186	1.1101	1.1259		2.7119	0.8475	0.7779	7.0615	2.572								1.4146
2002/4/15	-1.82	-1.223	0.1431	-0.8065	-1.0989	0	1.3857	-1.1127	-0.1789	-0.6329	1.8576	-0.1363	-1.8419	-0.9283	-1.0591	0.1136	0.2506	-0.5664	-0.4765	0	-0.1971	2.072	-0.6404	-0.8097		-1.8702	-1.4006	-0.3509	9.0426	2.006								-0.6438
2002/4/16	0.9269	-1.0925	-0.8571	0.9485	-0.2469	-1.3444	-1.4806	-1.0549	-0.448	-2.1656	-1.5198	-0.5461	-0.2346	-0.6814	-2.2302	-2.8377	-0.5	-0.7595	0.0684	1.9088	0.395	-1.1752	-0.5525	0.4082		-1.4574	-1.4205	-0.6338	-2.5366	-1.7699								-1.6199
2002/4/17	1.3265	-0.6627	-1.8732	2.1477	-0.1238	-0.7338	0.1156	-1.1372	-1.0801	-0.1302	-1.2346	-0.4804	-0.7837	1.458	0.7299	1.5187	1.4447	0.574	-1.0936	1.2487	-0.3279	-0.2162	0.0926	0.4065		1.3652	-0.2882	0.1417	0.1001	-0.8008								-1.2075
2002/4/18	-1.5106	-2.5204	-1.7621	-1.4455	-1.9827	0	1.8476	-1.0065	-1.0919	-1.8253	-1.7188	-0.1379	-2.7646	0	-2.2645	-2.1864	-1.9814	1.078	-0.3455	-0.6166	0	-2.7086	-1.1101	-1.1134		-1.3468	-1.7341	-1.2031	-4.9	-2.6236								-0.1111
2002/4/19	0.9202	-0.5323	1.6442	-0.1333	1.6435	-0.6336	2.9478	0.2905	1.5639	2.5232	0	0.1381	0.0812	-0.4227	-0.1854	1.0588	0.9476	-0.1255	-0.3467	0.6205	-0.3289	-1.559	0.6548	1.433		0.4551	0.4412	0.2865	-2.103	0.7254								1.2236
2002/4/22	0.1013	0.6881	-1.6176	1.3351	-1.2438	2.9756	-0.8811	-0.7965	-0.3623	-1.1658	0	-0.4828	0.1623	-1.4431	0	-0.1164	-0.5006	-1.4447	-0.6263	1.5416	0.396	-0.4525	-0.1859	-2.3209		3.0578	0.1464	-1.4286	0	-1.0288								-1.4286
2002/4/23	1.0121	0	-0.5979	2.3715	-1.6373	0.3096	-2.3333	0.7299	-0.2727	-0.3932	-3.0207	-0.2079	-0.4052	-1.3781	0	0.1166	2.8302	-0.1912	-0.9804	2.834	-0.0657	0.3409	2.2346	0.2066		-1.8681	0.5848	0.4348	-0.1074	-0.6237								-0.6689
2002/4/24	-0.3006	-1.4427	-1.203	-2.8314	-1.1524	-2.3663	-1.8203	0.2899	-0.1823	-1.4474	0.1639	-1.875	-0.9764	-0.1747	-2.9712	-0.8149	0.7339	-0.1277	-0.8487	-2.1654	0	-1.5855	-1.4572	-1.0309		-1.1198	-2.1802	0.0727	1.1828	-0.1046								0.1122
2002/4/25	-0.7035	-0.6163	1.6743	-1.0596	0.7772	0.1054	0.6952	0.1445	0	0.6676	0.8183	-0.0708	1.3969	0.7874	1.0526	0.4695	-0.425	-0.4476	-0.2853	-0.7042	0	0.9206	1.5712	1.0417		0.6795	-0.5944	0.3631	4.0383	0.4188								0
2002/4/26	1.1134	1.4729	2.0958	2.2758	1.928	3.1579	1.1507	-0.2886	2.5571	1.5915	1.461	1.8414	1.5397	1.2153	2.4621	1.6355	1.5854	0.2569	-1.3591	1.3171	-0.0658	2.6226	2.9117	1.2371		2.5872	2.2422	1.2301	0.3064	2.0855								2.3543
2002/4/29	1.1011	1.1459	1.173	1.4398	0	1.1224	1.5927	3.6179	1.6028	1.8277	2.24	2.9207	0.7183	1.8868	3.2348	1.3793	3.3013	0.5125	1.3053	0.9	0.1317	2.7778	4.3324	3.2587		0.6579	0	0.6433	1.833	1.5322								0.9858
2002/4/30	-0.396	2.0393	-1.0145	-0.129	0.8827	0.7064	0.112	0.3492	0.9641	-0.8974	0	-0.6757	0.1585	0.2525	0.7162	0.3401	-0.6973	-0.1912	-1.3601	2.775	0.9204	0	-1.2712	0.2959		0	1.1696	0.4261	-1.5	-0.8048								0.1085
2002/5/8	-0.0994	-1.9985	-1.6105	-1.1628	5	0.2004	-0.6711	-0.9743	-1.5625	-1.6818	2.8169	-0.2041	-1.3449	-1.5113	-1.3333	-1.4689	-0.9362	0.0639	-0.3628	0.5786	-0.5212	0	-0.7725	-0.6883		1.7429	-0.1445	-1.768	-3.3503	-1.1156								-1.8418
2002/5/9	-0.398	-1.0574	2.5298	0	-1.9048	2.1	1.1261	-0.2108	-1.4991	0.7895	2.4353	0.6817	-0.0802	-1.1935	0	-0.5734	-0.2953	-1.2125	1.0197	0	0.9168	0.6486	-0.4325	-0.9901		0	0	0.504	1.1555	0.7179								-0.5519
2002/5/10	-1.2987	0	-1.3062	-1.0458	-2.5485	-2.8404	-2.3385	-0.2113	0.4476	-0.1305	-2.9718	-1.3541	-0.4815	-0.8628	-0.9009	0.4614	0.8886	-2.0672	1.0094	-2.7804	-1.3628	1.0741	-1.3032	-1.4		-2.1413	-1.1577	-2.4355	-1.3499	-2.0367								-1.3319
2002/5/13	-2.1255	0	-1.0294	-1.8494	-1.3699	-3.125	-1.7104	-1.0586	0.2674	-1.8301	-1.2251	-2.059	-0.8065	-0.087	-0.3636	-1.7222	-0.411	-2.5066	-0.1428	-0.789	-2.5658	1.3815	-0.5282	2.0284		-1.6411	-1.6105	-1.6153	-2	-1.2474								-2.6997
2002/5/14	-3.8263	-0.229	0.8915	-0.8075	-0.3788	0.9365	-1.0441	-0.2853	-2.4889	-0.5326	1.2403	0.7008	-0.1626	-1.1324	1.9161	-1.986	0	-0.0677	-1.1437	-2.0875	-1.3504	-0.6289	0.2655	-0.497		-1.1123	-0.1488	-1.3433	0.1074	-1.8947								0
2002/5/15	0.1075	-1.0712	-1.1782	-0.5427	-0.507	0.1031	-0.7034	0.7868	0	-1.071	-4.1348	-0.8351	-1.873	-2.0264	0.3581	-0.8343	-0.059	-1.6249	-6.7245	-0.5076	-0.0684	-4.8523	-3.3539	-1.998		-0.3375	-1.3413	-0.3026	-1.7167	0								0
2002/5/16	-1.7186	-4.9497	-5.9613	-4.3656	-3.3121	-4.4284	-4.6045	2.555	-2.3701	-4.1949	-4.9521	-3.0877	-3.0705	-5.1259	-3.3898	-3.2452	-3.2448	-1.7206	-10	-5.102	-1.7123	-5.3215	-5.2055	-1.7329		-4.8533	-4.5317	-7.739	-5.131	-3.7554								-5.0867
2002/5/17	1.6393	-0.1627	3.962	1.1412	1.7128	1.4009	1.1139	5.1211	2.4276	1.2712	-2.6891	1.5206	-0.3425	2.1801	1.2927	0.8696	0.4878	1.6807	-5.3402	0.3226	1.0453	1.171	0.6744	0.4149		1.898	3.1646	-0.3289	0.2301	0.3344								0.8526
2002/5/20	-2.7957	-0.978	-2.439	-3.244	-1.943	-1.3815	-2.6928	-0.3292	-1.0939	-1.9526	5.0086	-1.2126	-3.3505	-1.3915	-1.0939	-1.9704	-1.8204	-0.6887	-6.2784	-2.2508	-1.4483	-4.0509	-0.2871	0		-2.0955	-1.8405	-1.0726	-3.7887	-2								-2.1739
2002/5/21	2.2124	1.5638	5.3125	5.3936	4.3593	3.2328	4.4025	6.6711	3.1336	4.2674	3.4539	3.4657	4	2.8222	4.7926	3.7688	2.1632	2.7046	5.0485	6.3596	2.3793	4.9457	4.0307	2.7893		3.4483	4.375	2.3353	8.9499	4.3084								4.8148
2002/5/22	-1.8398	-2.0259	-2.0772	-2.3513	-1.2658	-2.6096	-2.6506	-2.9721	-1.2511	-3.6835	-3.0207	-1.5349	-1.0256	-2.7447	3.4301	-1.937	-4.2952	-1.7556	4.6211	-2.5773	-2.1873	-1.3793	-1.5683	-2.8141		-0.1149	-1.2158	0.652	-3.943	-2.2826								-2.1201
2002/5/23	0.6615	0.2481	1.2121	1.1331	1.9231	1.3934	1.6089	5.2329	1.267	0.5666	0.8197	-0.2338	4.8359	1.4111	-0.5102	0.7407	3.0341	1.3058	-3.4452	0.7407	0.2096	0	1.4995	0.8273		-0.4603	0.3077	-0.081	0.7982	1.6685								0.8424
2002/5/24	-0.5476	-3.3828	-2.0958	-0.9804	-2.3899	-1.5856	-0.609	-0.5458	-0.8937	0	-0.9756	0	-1.6474	-0.4638	0.3419	-1.8382	-1.5337	0.1357	-2.8362	-2.7311	-0.0697	-2.4476	-0.554	-2.4615		0	-1.9939	0	-2.2624	0.7659								-2.148
2002/5/27	-0.7709	0	1.0703	0.8487	0.9021	0.7519	1.4706	-1.4024	-0.6312	0.8451	-0.3284	-3.9063	-1.675	-0.6524	-1.2777	1.623	0.81	0.271	0.4708	1.0799	0.0698	2.0311	1.2071	0.4206		-2.1965	1.252	0	1.7361	2.3887								0.6098
2002/5/28	0	3.8429	2.118	-0.1403	-0.6386	1.1727	0	-1.6698	2.7223	1.3966	0.4942	0.1626	0	0.8443	-1.5531	-0.2457	0	-0.8784	0.1874	1.6026	-0.5579	0.4684	0.4587	-0.6283		0.1182	-0.6182	0	-0.2275	-0.7423								0.3636
2002/5/29	-3.3296	-2.5493	-3.2593	-2.809	-3.599	-2.7397	-3.0193	-1.5094	-2.2968	-0.2755	-3.2787	-1.7857	-3.322	-3.0698	-2.6293	-2.5862	-1.3597	-5.0733	-1.5253	-2.4185	-1.2623	-2.331	-3.653	1.5806		-3.778	-3.2659	0	-3.6488	-3.8462								0
2002/5/30	0.8037	-0.7595	-0.7657	0	-1.0667	-0.8667	0.1245	0.5747	0	0.6906	1.1864	0	3.9648	0	0.45	-1.1378	-1.2531	-0.9501	1.1617	0.7543	-0.4261	-0.4773	-1.0427	-1.3485		-0.2454	0.8039	0	0.5917	-0.5556								-3.3816
2002/5/31	-0.7973	0.3401	0	-1.0116	0.5391	2.5137	-1.7413	0.6349	-0.1808	-1.2346	0	-0.6612	-1.1017	-2.1113	-0.2688	-0.1279	-0.3807	0	-2.201	2.3529	0.9272	-1.199	-0.6705	-0.3155		-0.861	-1.1164	-4.5381	-1.1765	-1.0056								-2.625
2002/6/3	-1.4925	-2.5424	-4.321	-3.5036	-0.4021	-3.5181	-2.1519	-2.9022	-1.5399	-2.9167	-3.0151	-2.6622	-2.6564	-0.9804	-2.336	0	-2.6115	-5.8753	-4.7945	-3.8662	-0.9894	-4.8544	-3.2787	-1.1603		-3.3499	-2.9032	0.1698	-2.1429	-3.386								-2.5674
2002/6/4	0.9324	0.6957	0.6452	0.3026	1.8843	0.442	1.0349	-2.4042	0.276	1.1445	1.209	0	1.1444	1.2871	1.104	1.1524	0.0654	-1.4013	0.6166	0.3261	0.0714	-0.5102	0.6979	-0.8538		0.8986	0.6645	0.8475	0.7299	-0.1168								1.1858
2002/6/5	-0.4619	-2.9361	-3.6859	-4.2232	-4.8877	-3.8504	-2.8169	-1.8642	-0.0917	-3.6775	-4.9488	-2.8205	0.2611	-1.955	-3.6397	-2.7848	-2.9412	-1.6796	-1.2257	-6.7172	-1.4265	-4.2308	-3.9604	-5.2745		-3.0534	-1.4851	-1.6807	-3.5024	-2.3392								-4.4271
2002/6/6	4.4084	3.3808	7.6539	6.2992	4.0278	5.8352	5.4018	5.156	2.5712	3.9648	4.3088	4.6614	3.125	4.0877	5.4769	3.6458	4.8485	4.862	6.2048	5.6911	0	7.2289	5.4639	8.6364		4.9869	6.3652	3.6752	4.8811	5.2695								6.1308
2002/6/7	0.2222	1.9793	0	3.1484	0.9346	0.1081	0.625	-1.6129	0	1.5537	-0.5164	2.3529	0	1.5326	0.5372	0.2513	-1.413	2.6316	0.5842	0.8791	2.2431	2.6217	0.5865	-1.2552		1.75	0.7874	1.8137	1.3126	0.7964								1.5404
2002/6/10	0.3326	-1.519	-0.1546	-1.4535	-2.9101	-1.2959	-0.8696	-0.5902	-1.2534	-1.5299	-2.0761	-0.2463	1.431	-0.8491	-0.8014	-1.0025	-1.1726	-3.1746	-1.8393	-0.7625	-0.8493	-2.4331	-0.9718	-3.6017		-1.7199	-1.25	-0.8907	-2.7091	-0.7901								-1.1378
2002/6/11	-0.1105	1.8852	0.1548	0.4425	0.545	1.2035	0.7519	-0.1319	0.0925	0.4237	2.4735	0.7407	0.166	0	0.5386	2.6582	1.4502	1.8916	3.9448	1.6465	1.9986	1.4963	0.9814	-0.2198		1	1.1076	0.2451	3.9952	0.9101								2.1739
2002/6/12	-1.5487	-1.0093	-1.0819	-0.8811	-0.6775	-0.4324	-0.8706	-1.7173	-0.4621	-0.8439	-0.6897	-1.7974	1.5742	-0.4757	0.4464	-0.6165	-1.6894	-1.7327	-0.8539	-1.0799	-0.6298	-1.4742	-0.9718	-0.4405		0.2475	0.1565	-2.2005	-0.8149	-0.5637								-1.1264
2002/6/13	0.5618	-1.4444	-0.625	-1.6296	-0.6821	-0.9772	-0.8783	0.0672	0	-0.4255	1.7361	-0.6656	-0.5381	-1.2428	-3.1111	-2.2333	0.4627	-1.1335	-2.3923	-0.4367	-0.7042	-0.6234	-1.0795	-0.5531		-0.7407	-1.7188	3.9167	-2.6995	-1.5873								-0.3797
2002/6/14	1.2291	0.0862	-2.3585	-1.506	-1.9231	-0.8772	-1.8987	0.403	-0.5571	-0.8547	-1.8771	-1.1725	-0.1803	-1.2585	-0.7339	-1.269	6.1842	-1.7834	-2.8431	-1.9737	0	-1.7566	-2.2817	-3.2258		-1.6169	-1.9078	-1.9246	-1.0856	-1.9585								-2.5413
2002/6/17	-0.5519	0.3445	1.2882	0.7645	0.2801	1.5487	0.3871	-1.6722	-0.1867	-0.5747	2.4348	1.3559	-1.5357	0.2941	1.2015	0.1285	3.0979	-1.4267	1.8163	0.2237	0.7194	1.788	-0.6091	-0.1149		-0.7585	1.7828	0	0.4878	-0.235								0.5215
2002/6/18	1.1099	2.1459	3.0207	3.7936	2.095	2.0925	3.0848	0	1.4967	2.6012	3.2258	1.5886	0.9174	2.1505	2.4703	2.439	0.5409	3.5526	1.4866	2.567	1.2857	2.0075	3.3708	2.3015		3.0573	2.3885	2.1259	3.2767	2.8269								2.8534
2002/6/19	-0.8782	-0.8403	-1.6975	0.8772	-1.9152	-0.5394	-1.3716	0.5442	-1.0138	-1.4085	-0.8224	-1.9753	-1.5455	-0.3828	-1.7857	-0.3759	-1.4345	1.6518	-1.8555	0	-0.9168	-1.968	-1.4822	-2.9246		-1.2361	-1.5552	-0.5604	0	-1.8328								-0.7663
2002/6/20	0.6645	2.6271	10.0471	1.4493	0.6974	0.2169	1.1378	1.8268	0.2793	0.8571	0.6633	0.3359	0.3693	0.9606	-0.6364	0.5031	0.3639	0.25	0.2985	0	0.427	0.7528	0.3009	0.6952		1.0013	1.1058	0	0.7134	1.4002								1.4157
2002/6/21	3.6304	6.441	9.9857	3.7143	4.0166	3.355	4.75	1.9269	1.6713	4.3909	1.9769	4.1841	0.092	3.0447	4.6661	3.0038	2.4169	2.9925	3.4722	3.3732	1.2757	4.7323	4.7	3.5673		4.2131	4.0625	2.8986	6.0213	3.5673								5.4569
2002/6/24	9.9788	10.0078	9.987	10.0551	9.9867	10.0524	10.0239	9.9739	9.6804	10.0407	5.0081	10.0402	10.0184	9.9723	9.965	0	10.0295	8.9588	9.9712	10	8.0476	9.9881	10.0287	10		9.9881	10.0601	9.3114	10.0223	10								9.988
2002/6/25	1.4479	-2.6676	10.0236	-1.2516	-2.3002	-3.4253	-1.3015	-5.572	-2.1649	-1.603	-1.8462	1.8248	-5.2632	-3.6104	1.9873	8.0194	0.3753	-6.5556	-5.3182	-3.9234	-3.6917	-2.0541	-3.6458	-2.5253		-3.027	-0.955	-6.514	-2.834	0								-1.2035
2002/6/26	-0.7612	-0.4444	-1.6077	0.1267	1.2392	2.4631	1.4286	5.9008	0.2553	0.6266	1.4107	2.1505	-1.1464	0.784	-1.6368	0.3375	-0.641	3.5672	1.105	-0.0996	-1.2105	0.4415	0.9009	-0.2073		1.8952	2.7548	1.9908	1.1458	-1.5152								0.1107
2002/6/27	0.8629	-1.4137	0.7625	-0.2532	-0.1224	-1.8269	-0.8667	1.9561	0.2547	-0.7472	1.0819	1.6842	-1.6057	-0.9507	0.7132	-1.1211	-0.9677	-1.837	0.2732	-0.997	0	-2.4176	-0.3571	-0.5192		-0.3282	0.4021	-1.8769	-1.2358	-0.5128								-0.3319
2002/6/28	1.8061	-3.0189	-3.3514	-1.9036	-0.7353	-0.9794	-2.5137	0.3488	0	0	0	2.9676	1.9039	-1.7452	0	-0.2268	-2.2801	-0.2339	-2.2707	1.007	-1.3615	-1.2387	-1.5233	-1.0438		0.3293	2.8037	0	-0.8342	-0.7216								-0.7769
2002/7/1	0	0.4669	-1.3423	-0.7762	-0.6173	-0.9891	-0.6726	-1.7961	-0.4234	-1.5056	-5.0459	-0.4692	-2.758	-1.3321	-1.4162	-1.5909	-0.8889	-1.524	-0.2788	-1.1964	-1.3112	-1.0262	0	-0.4219		-0.7659	2.2078	0.6886	-1.4721	-1.973								-1.566
2002/7/2	-0.4669	1.1619	2.9478	1.043	0.6211	1.3986	2.1445	0	-0.5952	1.4013	-0.8052	1.0101	0.8234	0.5401	0.5587	1.3857	1.4574	2.5	1.9571	0.7064	1.8182	3.5714	-0.273	1.1653		0.2205	0.5083	-0.076	1.4941	1.1653								2.0455
2002/7/3	-1.2195	-0.3063	-0.5507	1.1613	0.9877	-0.3941	0	-0.708	-0.5133	2.5126	0.6494	0.4	-1.4519	1.6115	0	3.7585	-0.2765	1.7422	1.0969	1.3026	-1.0302	-0.8899	0.2737	1.7801		1.6502	-0.1264	0	1.2618	-0.2094								-0.2227
2002/7/4	-2.2792	-1.8433	-1.3289	-1.9133	-2.0782	-1.088	-0.7735	-1.0695	-1.8917	-1.2255	-1.2903	-1.3944	0.0921	-0.6167	0.3175	-1.5368	-0.1664	-1.1416	-2.17	-1.3848	-0.4858	-1.2346	-0.8189	-2.2634		0	-2.4051	-1.4449	-2.3884	-1.469								-1.7857
2002/7/5	0	0.5477	-1.2346	-0.13	-0.1248	3	0.8909	-0.6006	1.1394	0.1241	1.9608	1.0774	0.276	0.1773	-0.4747	0.223	-0.2222	-0.2309	-0.3697	-0.2006	0	1.0227	0.0917	0		0.7576	-0.1297	0.6173	0.1064	1.3845								0.7955
2002/7/8	0.3887	1.0895	2.6136	1.1719	1.25	0	3.3113	0.2417	-0.1733	0.4957	0	-0.5996	0.9174	0.7965	1.0334	-0.5562	1.2249	1.6204	1.0204	1.1055	0.6974	3.5996	0.4583	3.5789		1.9334	-0.1299	-0.2301	1.9129	0.7353								0.7892
2002/7/9	-0.7744	-0.154	-2.1041	1.0296	-0.7407	-0.9709	-0.1068	1.1453	-0.7813	-1.603	-0.641	-0.4021	2.0909	-0.9658	1.4949	-1.4541	-0.11	0.1139	-2.0202	-0.6024	1.662	1.3029	-0.6387	-0.2033		-1.0537	-1.4304	-0.2306	-1.2513	-1.147								-1.0067
2002/7/10	-2.2439	-1.7733	-1.2443	-2.293	-2.3632	-1.8627	-2.4599	-1.2515	-2.7997	-1.7544	-1.9355	-2.7591	-2.1371	-1.9504	-1.8605	-1.3621	-0.9912	-2.9579	-1.4995	-2.0202	-1.3624	-1.6077	0.6428	2.0367		-1.9169	-2.1108	-2.0031	-2.3231	-1.5823								-1.3559
2002/7/11	0.1996	0.6279	-0.5727	-0.5215	0	-0.4995	-0.2193	-0.8449	-0.8101	-0.3827	0.3289	3.6678	-0.455	-0.0904	-0.158	0.2301	0.1669	0.7034	0.3806	0	-0.2762	0.7625	-1.5511	0		-0.7169	0.9434	0	-0.3243	-0.1072								0.2291
2002/7/12	0.498	0.312	-0.3456	-0.1311	-0.3822	-0.3012	0.1099	-0.7912	0.5445	0	1.3115	-1.4686	-0.7313	0	0.0791	-0.4592	0.3887	1.397	-1.2322	-0.1031	-0.277	-1.7297	0.3707	-0.8982		-0.361	-0.534	0.7862	0.6508	0.1073								0.1143
2002/7/15	-0.7929	-1.2442	-4.1618	-1.8373	-1.023	-1.4099	0.8782	0.1227	-0.722	-0.3841	0.9709	-0.0678	0.0921	-0.905	0.3953	0.2307	-0.4425	-1.7222	-2.3992	-1.3416	-0.4861	-1.5402	-1.5697	2.9204		-1.57	-2.0134	-2.4961	-2.3707	0								0.7991
2002/7/16	0.5994	-0.0787	0.2413	0.2674	0.3876	-0.9193	-1.2182	-1.1642	0	0.2571	-0.641	-0.1356	-0.644	1.8265	-0.1575	0.8055	0.2778	1.285	-0.1967	0.1046	-0.2791	-0.5587	-0.2814	0.3952		-0.1227	0.8219	-2.4	0.3311	0.1072								0.7928
2002/7/17	1.5889	1.1032	2.8881	1.2	1.287	0.5155	-0.4484	2.3559	0.4545	3.7179	0	3.2587	-1.1111	0.8969	0.5521	0.4566	-0.277	0	2.266	-0.1045	-0.9097	0.5618	0.5644	0.9843		0.3686	1.087	1.5574	1.1001	0.3212								0
2002/7/18	0.391	0.2338	-0.5848	1.7128	0.2541	0.5128	0	-0.9085	0.2715	0.4944	1.4516	1.3149	0.0936	0.7111	1.0196	1.25	-1.3889	-0.4614	0.1927	0.9414	1.2712	0.2235	0.0935	-0.1949		0.612	0.9409	-0.0807	-0.1088	0.4269								0
2002/7/19	0.4869	-0.6221	-0.5882	0.1295	0.1267	-0.3061	1.464	3.1174	0.1805	2.706	1.1129	0.9734	-0.4677	-0.2648	2.1739	0.4489	-0.9014	-0.8111	-0.7692	1.9689	-1.5342	-0.4459	0.6542	1.3672		0.4866	0.6658	-0.6462	0.3268	0.5313								2.0225
2002/7/22	-2.5194	-2.3474	-1.6568	-1.6818	-1.7722	0.3071	-1.2209	-0.4149	-0.8108	-2.1557	-1.7296	-2.2494	-2.1617	-0.9735	0.228	-2.5698	-1.4213	-4.3224	-2.3256	-1.9309	-1.4164	-1.2318	0.2786	0.0963		-2.0581	-2.381	-1.5447	-2.1716	-2.2199								-1.9824
2002/7/23	0.2982	-0.9615	-0.361	3.4211	-0.5155	-0.5102	-0.2247	-0.2976	-0.9991	-0.8568	-1.44	-0.7232	-0.1921	-1.3793	-1.213	-0.8028	-0.692	0.4884	0.1984	2.5907	0.3592	-0.2268	-0.7407	-0.2887		-0.3708	-0.813	1.8167	-1.9978	-1.0811								-0.1124
2002/7/24	2.1804	-0.6472	-1.2077	0.2545	0.3886	0	0	-0.4179	-1.8349	0.8642	-0.6494	-0.6623	-2.3099	-0.4995	0.8442	-0.3468	-3.0197	-0.9721	-0.198	1.3131	0.1432	0	-0.1866	-2.9923		-0.8685	0.2732	0.3244	0.2265	-0.5464								0.6749
2002/7/25	-0.679	-0.0814	-3.6675	-0.3807	-1.1613	-1.3333	-0.9009	0.2398	-1.4953	-0.7344	-0.6536	-0.6667	-2.266	-0.1004	-0.4566	-0.116	-0.479	0.3681	0.2976	-1.8943	-2.7877	1.4773	-1.1215	-0.398		-0.3755	-0.4087	0.2425	0.113	-0.2198								0.1117
2002/7/26	0	0.815	0	0	-0.2611	-0.9356	0.9091	0.2392	0.2846	-0.7398	-0.1645	0.0671	-3.8306	-1.005	0	0.4646	1.0229	-0.1222	0.9891	-1.0163	-0.8088	-0.3359	-0.5671	0.2997		-0.7538	-0.4104	-0.0806	0.4515	0.1101								0.3348
2002/7/29	1.4648	2.4252	2.7919	-0.8917	0.6545	0.8395	0.7883	0	2.7436	0.6211	-0.659	-1.0731	9.9581	1.0152	-4.1284	0.578	-0.2382	-0.4896	0	-0.924	-0.0741	-0.6742	0.4753	0.498		-0.2532	-0.9615	-0.3228	0.4494	1.2101								-0.4449
2002/7/30	0	-1.4996	-1.358	2.8278	0.6502	0.3122	-0.5587	-0.2983	0	-0.3704	0.1658	0.339	6.959	-0.603	-3.6683	-0.6897	-1.194	1.599	1.665	0.1036	0	0.1131	-0.5676	0		0.2538	0.4161	-0.1619	-0.4474	0.2174								1.8994
2002/7/31	-1.155	1.0417	-1.8773	-1.125	-1.5504	-1.3485	-1.236	1.3764	-1.3812	-1.2392	-1.3245	0.0676	0.0891	-1.1122	-1.6556	-0.5787	-0.9063	-0.8475	-1.0597	-1.5528	0.6677	-1.0169	-0.2854	-0.892		0.8861	-0.6906	-0.5677	-2.1348	-1.3015								-1.0965
2002/8/1	-1.5644	0.3172	1.5306	0.3793	0.1312	0.5258	0.5688	-0.2361	0.2801	-0.5019	0.3356	-0.0675	5.1647	-0.1022	1.0943	-0.8149	0.2439	1.221	-1.2658	0	0.0737	-0.6849	-0.6679	2.9		0.2509	-0.8345	-0.0816	-0.1148	0.8791								-1.3304
2002/8/2	-1.1002	0.3162	-0.5025	-1.3854	0.5242	0.3138	0.4525	-0.7101	1.3966	0.1261	1.1706	0.2027	0.8467	0.6141	0	-1.0563	0.7299	0.1206	-0.1972	1.1567	0.8837	-0.2299	-0.0961	0.5831		0.7509	0.2805	0.4082	2.5287	0								0
2002/8/5	0.1236	-1.4184	-0.5051	-2.0434	2.4772	-0.1043	0.7883	-1.3111	0	-0.1259	0.6612	0.6069	-1.2594	-1.6277	0.1665	0.1186	0.6039	-1.4458	0.3953	-0.8316	-0.292	-0.3456	0.2885	0.0966		-0.1242	-0.6993	0.4878	-0.6726	-0.9804								-1.3483
2002/8/6	2.3457	1.199	10.0254	1.043	0.5089	1.1482	-0.1117	-0.3623	-0.2755	0.8827	0.3284	-0.134	-2.1259	1.3444	0.4988	1.8957	0.12	0.978	1.0827	0.9434	0.2196	1.6185	1.534	0.4826		-0.2488	2.1127	0	1.693	0.9901								1.139
2002/8/7	-1.2063	-0.6319	-0.9227	-0.5161	-1.0127	-0.2064	-0.6711	-0.3636	-0.1842	0	-0.8183	0.0671	-1.5639	0.3061	-0.3309	0.1163	1.259	-0.3632	-0.6816	-0.2077	0.1461	-0.1138	-0.0944	-0.9606		-1.2469	3.0345	1.0518	-0.8879	0.1089								0.5631
2002/8/8	-0.7326	-0.4769	-0.3492	-0.5188	-1.2788	0.9307	1.3514	-0.1217	-0.0923	-1.125	-1.6502	0	3.707	-0.3052	-0.249	-0.4646	-0.8881	-0.6075	3.3333	-1.0406	0.5106	-0.9112	-0.9452	-1.0669		1.1364	-1.3387	-1.3611	0.6719	-0.7617								-1.1198
2002/8/9	0.123	-0.9585	-1.6355	-0.7823	0.5181	-0.3074	0.5556	0.1827	-0.0923	-1.2642	-2.349	-0.5366	-4.3404	-0.3061	-0.9151	-1.867	-1.3142	-0.978	-0.9488	-0.6309	-2.1771	-1.8391	-0.7634	-1.2745		-0.4994	-0.4071	-0.974	-2.1135	-0.2193								-0.7928
2002/8/12	-0.7371	-0.7258	-0.3563	-1.0512	-0.9021	-1.5416	-1.6575	1.5805	-0.9242	-0.5122	0.6873	-1.0115	-2.4021	-0.4094	0.4198	-1.0702	0.2421	-0.6173	-2.2989	0	0	-1.9906	0.1923	-0.993		-0.8783	-1.7711	-0.3279	-0.2273	-1.3187								-1.2557
2002/8/13	0	1.7872	1.3111	0.2656	0.6502	-1.1482	0.5618	-1.7355	0.653	0.1287	0.3413	-0.2044	2.0055	-0.5139	-1.087	0.2404	0.5435	-0.7453	0.2941	0	0.0742	0.1195	0.3839	-0.4012		0.1266	0.6935	-0.0822	-0.6834	0.1114								-0.2312
2002/8/14	0.3713	0.3192	0.5882	1.1921	1.6796	0	0.2235	-1.7737	1.3902	0.3856	1.0204	0.273	0.7149	0.6198	0	0.7194	0.3003	-0.1252	0.9775	0.5291	0.0741	0.8353	0.8604	1.1078		1.6435	0.4132	0.9053	0.6881	0.6674								1.3905
2002/8/15	1.7263	0.0796	-2.4561	-0.5236	-0.6353	-0.528	0.6689	-1.4944	-0.9141	0.128	-0.6734	-0.885	-0.1775	-0.5133	-2.1133	-0.7143	-0.1198	-2.005	-1.0649	-2.1053	-0.3704	-1.1834	-0.2844	-1.0956		-0.995	-1.2346	-0.2447	-1.2528	-0.663								-0.8
2002/8/16	1.0909	-0.0795	0	0.7895	2.1739	1.38	0.9967	-0.1264	-0.369	0.8951	-0.1695	2.1291	1.6	0.3096	2.0725	0.3597	-1.7386	-0.6394	-0.9785	2.2581	0.0743	1.3174	1.0456	2.0141		1.2563	1.25	-0.0818	0.5767	1.0011								1.1521
2002/8/19	0.8393	0	-1.5588	-1.0444	-0.7509	-0.3141	0.4386	0.0633	1.2963	-0.1267	-0.6791	-0.6725	1.1374	-0.823	-0.5076	0.1195	0.9762	2.7027	0.1976	-1.5773	-0.8172	-1.0638	-1.4111	-1.6782		0.2481	-0.4115	-0.6547	-0.2294	-0.4405								-0.2278
2002/8/20	1.0702	0.9547	2.5579	1.9789	1.5132	1.4706	0.9825	0.506	0.457	1.3959	1.5385	0.8125	-0.0865	1.556	0.3401	1.8116	0.7855	2.6316	0.5917	1.3889	1.8727	1.6726	1.5267	2.6104		0.6188	1.9284	1.7298	3.1034	2.2124								1.7123
2002/8/21	-0.1176	-0.0788	1.9002	0.9056	-0.1242	0.7246	-0.3243	-0.1259	-0.8189	0.1252	-0.1684	-0.2686	-1.5584	0.4086	0.1695	0.4745	0.3597	1.4652	-0.098	0.1054	-0.1471	-0.1175	2.9135	-1.1742		-0.246	-0.2703	-0.7287	1.5608	3.8961								-0.7856
2002/8/22	0.1178	0.2366	-0.5828	0.1282	-0.1244	0.6166	0.8677	0.189	0.8257	0.1269	0.6745	0	5.7168	1.7294	-0.0846	1.2987	4.9582	0.722	1.5702	0.5263	1.0309	1.1765	-0.0913	0.7921		0.8631	0.9485	1.7129	0.1098	0.1042								1.2443
2002/8/23	-0.3529	-0.236	0.5862	0	-1.3699	0.1021	-1.5054	-0.2516	0.9099	-0.8872	-0.335	0.3367	-1.2479	0	1.2701	-1.049	-1.2521	-0.9558	1.3527	-0.1047	0.5102	-0.5814	1.1883	-0.4912		-0.8557	-0.8054	-0.401	-0.5482	-0.6283								-0.6704
2002/8/26	0.3542	-1.2618	-0.6993	0.128	-0.8838	-1.5306	-0.3275	-0.5044	-0.8115	-0.8951	-1.1765	-0.9396	2.0219	-1.2	-0.7525	-0.3534	0.5764	0.7238	-0.858	-1.782	-1.0152	-1.2865	-0.4517	-2.0731		-0.9864	-1.6238	1.0467	-0.3308	-0.9484								-1.2373
2002/8/27	0.2353	2.6358	-0.7042	-0.1279	0.8917	1.0363	0.2191	0.6337	-0.1818	0.3871	-0.3401	4.5393	-0.578	0.1012	3.5383	0.3546	7.3352	3.4731	3.3654	1.174	0.3663	1.4218	2.4501	1.8145		0.7472	0.1376	1.5936	2.4336	0.7447								0.9112
2002/8/28	0	-0.4669	-0.1182	-0.128	0.2525	-0.6154	-0.4372	0.1259	0.1821	0.2571	0.3413	-2.1387	-1.495	0.4044	-0.5696	0.1178	-1.9221	-0.1157	1.1163	2.3207	2.0438	-0.7009	-1.3286	-1.0891		0.1236	-0.1374	-0.3922	-0.216	0.1056								0.1129
2002/8/29	1.9953	1.4855	-0.8284	-1.7949	-1.0076	1.3416	-0.6586	-0.3774	-0.9091	-1.2821	0.8503	-2.1192	-2.0236	-0.7049	-0.6547	-0.8235	-4.5182	0.1159	-3.1279	-0.8247	-1.6452	-1.2941	-1.6158	-1.001		-0.3704	-0.4127	-1.2598	-1.4069	-1.3713								-0.7892
2002/8/30	-0.1151	3.2357	0.2387	-0.1305	-0.6361	-0.611	0	0.8838	1.5596	0.1299	0.3373	-0.203	-0.2582	-1.3185	-1.318	-0.3559	-0.3421	-2.4306	0	-0.7277	-0.5091	0.3576	0.6387	0.2022		-0.1239	-0.4144	-0.1595	-0.5488	0.107								-0.9091
2002/9/2	1.7281	1.6418	-0.5952	-0.2614	0	-0.6148	1.4365	0.0626	-0.6323	0.1297	0.5042	0	1.3805	0.4111	0.1669	0.119	0.6865	-2.6097	0.8547	0	0.1462	0.3563	2.7199	0.1009		0.6203	0	1.5176	0	0.2137								0.5734
2002/9/3	-0.1133	-0.8811	1.3174	0.2621	0.5122	-1.0309	-0.1089	0.4378	0.2727	0.1295	-0.3344	1.0169	0.766	0.3071	0.4167	0.5945	0.5682	-0.609	0	1.6754	0.146	0	0.5296	0.1008		-0.3699	1.1096	-0.3147	0.2208	0.4264								0
2002/9/4	-1.3605	0.8889	-0.8274	-0.2614	0.6369	0.2083	-1.0905	-0.6227	-0.3626	-0.5175	-1.3423	-0.9396	-2.3649	-0.7143	-0.8299	-1.0638	-1.6949	0.1225	-1.5066	-1.1329	-0.2915	-0.5917	-1.6681	-1.2085		-0.6188	-0.6859	0.2368	-1.7621	-0.8493								-0.114
2002/9/5	-2.1839	-2.79	-2.3838	-0.9174	-1.1392	1.3514	-1.6538	-0.3133	-0.455	-1.9506	-1.0204	-0.542	-2.1626	-2.3638	-0.0837	-1.0753	-2.2989	-2.0808	-1.8164	-1.875	-0.731	-0.8333	-1.3393	-2.3445		-1.4944	-1.5193	-1.5748	-1.1211	-1.9272								-1.2557
2002/9/6	-0.8226	-0.9819	-1.7094	-0.5291	-1.2804	1.0256	-1.009	-0.2514	-1.5539	-0.3979	-0.3436	-2.0436	-0.1768	-1.4737	0.0838	-1.2077	0.2941	-1.125	0.1947	-1.1677	-0.2946	-0.3601	0.362	-0.8351		-2.402	0.1403	-0.24	-0.7937	0								-1.1561
2002/9/9	-0.237	-0.6865	-1.4907	-0.7979	-0.7782	-3.4518	-0.7928	-0.189	-1.2999	-1.3316	-2.5862	-2.5035	1.5058	-0.9615	-0.1674	-0.978	-0.176	-0.7585	-0.7775	-0.6445	-0.2216	-1.5663	-0.8115	0.9474		-0.2591	-0.8403	-0.9623	-0.5714	-0.7642								-0.117
2002/9/10	0.2375	0.768	0.1261	-1.2064	0.3922	-1.367	1.0274	0.0631	0.6585	0.2699	0.354	1.2126	-0.9599	0	-0.6706	0.8642	-0.1175	0.5096	1.2733	0	1.4064	0.1224	0.1818	-1.4599		0.2597	0	0.1619	0.3448	0								0.2342
2002/9/11	-0.7109	-1.1433	0	0.2714	-1.6927	0	0.339	-0.1893	-0.0935	-0.4038	0	-0.6342	-4.0529	0	-0.2532	-0.2448	1.1765	-0.3802	-0.677	-0.6486	-0.073	-1.2225	-1.1797	1.4815		-1.6839	-1.6949	-0.6467	0.6873	0.11								-0.2336
2002/9/12	0.2387	1.2336	0.1259	0.1353	0.3974	0	0	0.1896	-0.0935	0	0.7055	2.4823	-0.9183	0.2157	0.0846	0.3681	0.407	0.6361	-0.0974	0.5441	0.8766	0.1238	0.0918	0.5214		0.9223	-0.2874	0	1.0239	0.989								0.7026
2002/9/13	0	-0.9139	-1.0063	-0.2703	-0.3958	-0.9595	-0.1126	0	-1.6854	-0.2703	-0.3503	-1.4533	-0.3707	-0.4306	0.4227	-0.6112	0.3474	-0.1264	-0.2924	-0.6494	-0.4345	0.2472	0.1835	-1.2448		1.0444	-0.4323	0	-0.3378	-0.4353								-0.2326
2002/9/16	-1.1905	-2.1522	-2.6684	-1.626	-1.5894	-0.4306	-1.2401	-0.3155	0.0952	-1.626	-2.6362	-1.3343	-2.5116	0.5405	-1.1785	-1.845	-2.4235	-2.1519	-0.782	-5.9913	-0.6545	-1.7263	-1.7399	-1.3655		-1.8088	-2.1708	-0.8137	0.113	-1.2022								-1.9814
2002/9/17	0	0.7855	-1.5666	0.1377	-0.1346	-0.3243	-0.9132	0.1266	-0.0951	1.1019	-4.6931	-0.3559	-1.2405	1.0753	-0.5111	0.1253	-0.3548	0.2587	-0.197	-2.0857	0.1464	-1.2547	-0.8388	-0.639		0.1316	0.8876	0.4922	1.8059	0.2212								0.5945
2002/9/18	-0.1205	0.1559	-1.061	-0.8253	0.6739	-0.5423	-0.2304	-0.1264	0.9524	-0.8174	0.3788	-1.5	-0.4831	-1.4894	-0.0856	-1.3767	0.178	0	-0.1974	-0.2367	-0.8041	-1.2706	-0.188	-0.3215		-0.3942	-1.4663	0.6531	-0.4435	0.1104								0.2364
2002/9/19	2.6538	4.0467	10.0536	2.3578	1.6064	1.4177	1.6166	0.3797	2.4528	1.2363	1.6981	1.3778	4.0777	2.0518	1.2853	1.7766	1.5403	0.6452	1.6815	0.8304	1.3265	3.2175	1.7891	2.043		1.5831	2.6786	1.3788	1.559	0.6615								1.1792
2002/9/20	-1.6451	-1.7951	-2.8015	-1.7615	-1.581	0.6452	-0.9091	-0.6936	-0.6446	-1.0855	-2.2263	-0.5007	-2.4254	-0.8466	0	-1.7456	-1.1669	-0.1282	-1.4591	-1.2941	-0.5818	-2.2444	-1.0176	0		-0.9091	-1.7391	0.32	-1.3158	-1.0953								-1.1655
2002/9/23	0.2389	0.9139	1.0025	-0.1379	0.2677	0.4274	0.344	-0.5079	0.6487	-0.2743	-0.1898	-0.0719	0.5736	-0.2134	-1.0152	0	-0.2952	1.4121	-0.3949	-1.697	-0.1463	-0.1276	0.7477	0.5269		-0.9174	-0.295	0.2392	-0.2222	-0.7752								-0.3538
2002/9/24	-0.9535	0.9057	-0.7444	-0.5525	-1.0681	0	-1.0286	-1.2763	-0.2762	0.5502	-3.0418	-0.0719	0.5703	-1.2834	-1.2821	-1.0152	0	2.5316	-0.0991	0.7398	-0.8059	1.0217	0	-1.6771		-0.9259	-0.5917	-0.4773	-1.0022	0.1116								-0.1183
2002/9/25	0.6017	-0.0748	0.375	0.4167	1.6194	-1.7021	0.2309	-1.0989	-0.277	1.5048	0.3922	0	-1.0397	0	1.1255	0.5128	-1.1249	0.9877	0.6944	0.1224	-0.1477	-0.1264	1.0204	0.9595		-0.267	-0.1488	-0.1599	-1.3498	0.3344								-0.7109
2002/9/26	-0.5981	-1.7964	-1.3699	-1.1065	-1.4608	0	-0.4608	0	0.0926	-1.6173	-0.1953	-0.7919	-3.5339	-0.1083	-0.2568	-0.2551	-1.976	2.3227	-3.4483	-0.6112	-0.8876	0.5063	-2.2039	-1.7951	39.4144	-1.6064	-1.6393	-0.2402	-0.5701	-0.6667								-0.4773
2002/9/27	-0.4813	-0.1524	-0.2525	0	-0.1348	-1.5152	-1.6204	0.7843	0.2775	-1.3699	-0.3914	0.2177	-2.6733	-0.6508	0.0858	1.023	-0.1222	-0.1195	0.2041	-0.246	1.194	0.5038	-0.0939	-0.2151	-8.4006	-0.6803	0	0	-0.1147	-0.2237								0.9592
2002/10/8	-3.8694	-2.9771	0.8861	-0.6993	-0.2699	-2.1978	-2.5882	-0.0649	-1.2915	-0.2778	-0.1965	2.2448	-0.6104	-1.4192	-0.8576	0.5063	-4.159	-0.2392	-0.9165	-0.8631	-6.3422	1.7544	-2.6316	-1.4009	-0.7055	-0.137	-0.6061	-2.6485	-1.7222	-1.009								-1.4252
2002/10/9	-2.2642	-3.4618	-5.7716	-2.8169	-2.4357	-0.7865	-0.7246	-0.1947	-1.4019	-2.7855	-1.9685	-0.9915	-0.8188	-1.1074	-0.8651	-0.6297	-3.829	0.7194	-1.7472	-1.6169	-1.4173	-3.8177	-2.7992	-2.0765	-5.5062	-1.3717	-2.8963	-1.1542	-3.1542	-2.1518								-1.8072
2002/10/10	-0.2574	-0.7335	0	-1.0145	-0.6935	-1.6988	-1.0949	0.3251	-0.6635	0	0.8032	-1.0014	2.1672	0.5599	-1.2216	-1.1407	0.3981	2.2619	-2.7197	0	0.3994	-0.6402	0.6951	0.1116	2.6316	-0.9736	-0.314	0.0834	-0.6031	-0.9259								0.3681
2002/10/11	-0.6452	-0.1642	0.2663	-0.1464	0	-0.9217	0.492	0.8425	0.2863	-0.4298	0.7968	-0.3613	-0.404	-1.3363	-0.8834	-1.1538	-1.5202	0.1164	0.5376	-0.1264	-0.3182	-2.0619	-0.1972	-1.8952	-0.7326	0.2809	-0.4724	-1.9167	0.1214	-0.4673								0.7335
2002/10/14	0.9091	0.7401	4.3825	2.1994	0.1397	-0.1163	0.2448	-0.7069	0.8563	0.2878	1.7787	0.2175	-0.1014	-1.1287	-0.2674	0	1.8792	0.4651	-1.1765	0.2532	2.3144	0.6579	-0.2964	-0.1136	3.8745	0.2801	0.7911	-2.5489	1.5758	0.4695								0.3641
2002/10/15	0.1287	-1.2245	-1.0178	-0.8608	-0.1395	-0.4657	-0.9768	-0.9709	0.0943	-0.5739	0.5825	2.3155	-0.7107	0	0	-0.7782	0.2635	0	-0.4329	2.0202	-0.156	-0.7843	1.2884	0	0.3552	0.1397	-1.5699	-0.1744	-0.8353	-0.5841								-1.451
2002/10/16	0.6427	0.8264	2.8278	1.013	0.5587	0.7018	0.8631	-0.7843	0	1.0101	-0.3861	0	1.3292	0.6849	1.2511	-0.1307	0.3285	-0.5787	1.3043	0.8663	0.7812	1.3175	0.0978	0.6826	-0.177	0.9763	1.2759	-0.0873	0.6017	1.0576								1.227
2002/10/17	-7.2797	-2.7049	-2	-2.149	-1.3889	-3.6005	-1.956	-1.9104	-1.6023	-1.5714	-2.907	-1.9095	-2.8254	-1.4739	-1.5004	-2.4869	-0.4584	0.4657	-2.6824	-2.2086	-2.4031	-2.2107	-2.1505	-2.0339	-2.1277	-1.7956	-2.2047	-1.7483	-2.512	-2.4419								-1.0909
2002/10/18	-2.0661	1.1794	1.6582	-0.4392	-0.5634	-1.3253	-1.1222	0.6044	1.1494	-0.5806	1.5968	0.0721	-1.6615	0	1.0753	0	-1.1184	-0.6952	0.2205	1.5056	-0.3177	1.1968	-0.4995	0.9227	4.8913	0.4219	0.6441	0	-0.6135	0.1192								0.1225
2002/10/21	1.2658	-0.3331	1.2547	0.5882	0.2833	1.5873	0.5044	1.6021	0.2841	-0.8759	1.9646	-0.2161	0.528	-0.8055	0.7092	0.4027	2.3287	1.2835	0.5501	-0.4944	0	-0.3942	0.3012	0.5714	0.8636	-0.1401	0	-0.3559	0.1235	0								-0.7344
2002/10/22	2.0833	1.5873	0.6196	2.7778	1.8362	1.6827	2.0075	0.1314	-0.2833	2.2091	0.578	0.9386	4.8319	2.7842	1.3204	1.0695	1.4304	0.1152	1.7505	1.7391	3.2669	1.3193	2.002	1.25	0.1712	1.122	2.4	2.5	2.3428	1.7857								1.9729
2002/10/23	0.2721	0	0.7389	-0.2845	-0.1387	-0.3546	-0.369	1.1811	-0.6629	0.1441	2.1073	-1.1445	-0.3006	-0.3386	-2.2589	1.455	0.3205	2.4166	-0.5376	0.4884	-1.0031	0.9115	-0.2944	-0.5612	0	1.6644	0	-0.784	-0.3614	-0.3509								0.7255
2002/10/24	-2.3066	-1.5625	-0.489	-0.5706	-0.4167	-0.4745	-3.8272	-0.1297	-0.858	-0.8633	-2.2514	-2.6773	-2.7136	-0.906	-0.6222	-1.9557	-0.5751	-1.1236	-0.7568	-1.7011	-1.6368	-2.8387	-2.2638	-1.2415	-1.7094	-1.2278	-1.4063	-1.4925	-1.8138	-1.5258								0.4802
2002/10/25	-1.8056	-0.8354	-3.5627	-1.2912	-1.2552	-1.4303	0	-0.4545	-1.0577	-1.5965	-3.263	-0.6691	-5.1653	-2.7429	-1.4311	-1.3298	-1.8638	-3.1818	-1.3072	0.4944	0.2377	-1.5936	-0.3021	-0.3429	-1.5652	-1.9337	-1.7433	-0.6239	-0.7389	-1.1919								-2.1505
2002/10/28	-2.4045	-0.4212	-0.2548	-2.7616	-1.1299	0.1209	-2.1823	-0.6523	-3.7901	-1.4749	-1.9841	-0.7485	-2.8322	-3.2902	-0.0907	-0.1348	-1.4407	1.1737	-2.649	-2.337	-0.3953	-0.4049	-2.2222	-2.0642	-1.7668	-1.2676	0.8065	-1.0762	-2.6055	-1.3269								-1.3431
2002/10/29	1.5942	0.3384	-0.3831	1.7937	0.7143	-0.7246	1.5748	-0.4596	1.1111	1.0479	1.6194	1.0558	-2.4664	-0.243	1.0899	1.3495	0.3987	2.0882	1.3605	-0.7557	-0.873	1.084	-1.343	0.1171	3.0576	0.428	-0.16	-0.272	0.1274	0.6112								0.9901
2002/10/30	1.2839	0.4216	-1.2821	-0.2937	0	-1.5815	-0.5168	-0.066	0.4995	-1.3333	0.996	1.1194	0.9195	0.8526	-1.168	-0.5326	-0.0662	-2.2727	-0.8949	1.1421	-0.0801	0.2681	2.6178	-2.1053	-0.1745	0.9943	-0.9615	-0.0909	-0.6361	-0.243								-0.9804
2002/10/31	-0.1408	-0.1679	0.5195	-0.7364	0.7092	0.1236	-0.1299	-1.1221	-0.5964	0.9009	-0.1972	3.321	-1.7084	-0.6039	-0.0909	-0.1339	0.3311	1.1628	-0.2257	0.5019	0.2404	0.2674	1.8367	-0.5974	-0.8741	-0.2813	0.6472	-1.0919	0	-0.1218								-0.1238
2002/11/1	0.5642	0.2523	0.2584	0.5935	-0.5634	0.2469	0.2601	-0.1335	-1.2	-0.1488	-0.7905	-1.0714	-2.5492	-0.3645	0.273	0.2681	0.066	-0.4598	0.4525	0	-0.2398	-0.6667	2.004	0	1.4109	0.4231	0.3215	-1.104	1.2804	0.8537								0.6196
2002/11/4	0.9818	1.0906	3.3505	2.3599	1.983	2.4631	1.0376	-0.2005	1.1134	2.0864	0.3984	1.3718	0.9512	1.4634	2.9946	1.738	0.6596	0.4619	1.5766	1.623	0.9615	1.6107	1.6699	1.5625	2.2609	1.5449	2.2436	2.4186	2.9077	0.8464								1.601
2002/11/5	1.25	-3.8174	0.9975	2.3055	0.9722	2.1635	1.7972	0.3349	0.5005	2.9197	3.373	-0.1425	7.3027	2.1635	0	1.1827	2.097	1.7241	2.3282	4.1769	1.0317	1.9815	-0.3865	2.3669	1.8707	1.3831	1.5674	1.6349	1.3514	1.3189								2.7879
2002/11/6	-0.823	-1.2079	0.7407	-0.4225	-0.9629	2.4706	-0.3783	-3.6716	-0.498	-0.7092	-1.3436	-0.7846	-1.6465	-0.2353	-0.1762	-0.6494	-0.9628	-0.904	-1.3001	-0.8255	-0.7855	-1.1658	0.194	-1.1561	-0.8347	-0.4093	-1.2346	-0.7149	-0.9697	-0.7101								-0.5896
2002/11/7	0	1.7467	-0.7353	-0.5658	-0.2778	-1.2629	-0.1266	-1.8018	-0.4004	-0.5714	-0.1946	0.647	-1.1161	-0.5896	0.1765	-0.5229	-0.2592	-1.5964	-0.1098	-0.7134	0.3959	0.3932	-1.1617	-0.117	-0.5051	-0.411	-1.0938	-0.9901	-0.4896	-0.4768								-0.7117
2002/11/8	-2.7663	-0.7725	-3.5802	-3.2717	-2.3677	-2.4419	-3.0418	-2.47	0	-3.3046	-3.5088	-2.1429	-6.3205	-3.796	-0.0881	-2.4967	-1.4295	-1.1587	-5.2747	-3.5928	-1.4196	-3.3943	-4.0157	-3.7471	-2.0305	-3.7139	-2.6856	-3.6364	-3.198	-2.6347								-3.1063
2002/11/11	-1.4225	-1.4706	-0.8963	-1.3235	-0.2853	-2.0262	-0.7843	-1.7366	-0.3015	-1.3373	-1.8182	-1.3869	-1.0843	-2.0962	0	-1.0782	-1.648	3.6342	-1.2761	-1.118	-0.96	-1.3514	-1.2245	0	0.8636	-1.1429	-0.974	-3.7736	-1.3977	-0.492								-0.9864
2002/11/12	-0.7215	-3.0729	-3.7468	-1.6393	-1.8598	-3.6496	-4.4796	-1.3991	-0.4032	-1.506	-4.9383	-2.9608	-4.1413	-3.0227	-0.6173	-2.3161	-2.815	0.905	-5.4054	-2.6382	0.1616	-4.5205	-2.1694	-4.5012	-2.0548	-2.1676	-2.459	-1.9608	-2.5773	-3.3375								-2.8643
2002/11/13	0.5814	-1.3587	1.2081	0.4545	0.1458	-0.3788	0.6897	1.5683	0.1012	-1.3761	0	0.7628	2.2872	2.0779	-0.7098	0.1395	0	-0.4484	0.4969	1.1613	-0.4839	-0.2869	0.7392	-0.7643	1.049	-0.2954	0	1.9	-0.5291	0.8951								0.7692
2002/11/14	-1.8786	-4.0404	-3.183	-3.3183	-1.6012	-3.0418	-1.9178	-1.6176	-0.3033	-2.1705	-4.9784	-1.2869	-4.472	-4.1985	-0.6256	-1.6713	-3.2414	-1.6892	-2.7194	-2.1684	-1.2966	-3.5971	-5.4507	-2.5674	-1.5571	-2.963	-2.521	-0.7851	-4.1223	-2.0279								-1.3995
2002/11/15	1.3255	-0.5742	0	0.312	0.7396	1.0458	0.1397	0.5232	0.3043	0.6339	1.3667	0.3067	0.7802	-0.2656	1.4388	0.5666	0.4989	0	0.5083	1.1734	0.0821	0.2985	0.2217	2.108	0.1757	0.458	0.8621	0.5935	1.2483	0.5175								0.6452
2002/11/18	0	-0.9625	-3.2877	-1.0886	-3.6711	-1.2937	-1.6736	-0.2974	-0.6067	-1.7323	-4.2697	-2.5229	-0.9032	-0.9321	-1.1525	-0.8451	-0.7092	-1.4891	-1.3906	-1.4175	-1.6407	-2.5298	-2.9867	0.2581	-3.3333	-0.304	-0.6838	0.6883	-2.7397	-1.287								-1.5385
2002/11/19	-1.1628	1.069	1.8414	1.4151	0.9146	1.1796	0.5674	0.9694	0.8138	0.8013	2.5822	1.1765	3.5156	2.8226	0.2691	0.7102	0.7857	0.9302	2.6923	-0.2614	0.6672	1.9847	2.1665	1.1583	0.726	1.5244	0.3442	1.3672	1.2676	1.3038								1.4323
2002/11/20	-1.7647	-2.4038	-4.0334	-2.7907	-4.3807	-4.1451	-0.8463	-0.3693	-1.4127	-3.6566	-4.3478	-0.7752	-2.8931	-3.6601	-2.5045	-3.244	-1.7718	0.8065	-4.9938	-1.4417	-2.6512	-2.6946	-5.2455	-3.6896	-3.2432	-3.7538	-4.1166	-2.1195	-2.7816	-3.2175								-2.439
2002/11/21	-2.6946	-2.4631	-8.4058	-5.7416	-4.4234	-4.1892	-3.9829	-1.3343	-0.9212	-3.9604	-3.8278	-3.125	-4.9223	-2.578	-2.2936	-3.9359	-0.5772	4.1143	-4.0736	-0.133	-3.5745	-5.5385	-4.8292	0.1321	-8.7523	-4.8362	-3.7567	-1.1811	-4.4349	-4.3883								-5.2632
2002/11/22	-0.1538	1.0101	-0.6329	0.3384	0.4959	0.9873	0.4444	-0.0751	0.6198	0.6873	1.2438	-0.2419	-1.3624	5.571	-0.3756	-0.3035	-0.1451	6.5862	0.6849	1.3316	0.0883	0.3257	0.1238	2.1108	-1.8367	1.3115	0	2.0916	1.1976	0.1391								0
2002/11/25	0.7704	0.8	0.4777	0.3373	0.4934	-0.2793	0.295	-0.3759	0	1.5358	3.4398	-0.7276	0.6906	0.1319	-1.9793	3.1963	0.0727	5.7673	0.4082	0.3942	0.0882	0.3247	-0.3708	0.3876	0.6237	0.3236	0.5576	0.0976	1.0355	0.9722								0.2778
2002/11/26	-2.1407	-0.8929	-2.5357	-2.0168	-0.982	-1.6807	-3.8235	-1.7358	-1.3347	-2.1849	-4.9881	-0.8143	-3.9781	-3.2938	-2.5962	-3.6873	-1.5251	-3.7001	-2.71	-2.8796	-1.2335	0	-3.1017	0.2574	-2.4793	-2.0968	-3.1423	-0.4873	-3.2211	-2.8886								-0.9695
2002/11/27	0.625	0.2002	1.626	1.3722	0.6612	2.4217	1.9878	-2.6114	0.3122	1.5464	0.25	0.821	0.2857	2.7248	-2.2705	1.9908	0.0737	1.2133	0.9749	3.3693	-1.4273	-0.1618	0.8963	0.1284	2.5424	1.6474	1.5267	-0.3918	1.9667	0.9915								-0.979
2002/11/28	2.795	1.8981	4	1.5228	2.6273	2.6426	3.1484	0.7098	0.4149	2.7073	3.2419	1.7101	3.7037	2.3873	1.8182	2.4024	2.8003	0.7992	3.5862	2.7379	2.2624	2.5932	4.6954	1.5385	3.719	3.0794	3.5714	2.3599	2.3739	3.0856								3.3898
2002/11/29	2.568	2.0588	4.3077	2.3333	1.28	0.813	1.7442	1.0963	0.4132	1.6474	2.4155	-0.3203	2.8846	1.5544	1.1905	0.8798	2.509	0.0991	1.9973	3.5533	2.0354	1.5798	0.2424	2.0202	0.996	1.1006	0.726	0.3842	1.8841	1.4966								0.8197
2002/12/2	-3.8292	-3.9385	-5.1622	-4.5603	-2.6856	-3.3602	-4.5714	-1.6266	0	-3.5656	-4.9528	-2.249	-5.741	-3.3163	-3.9216	-3.6337	-3.7063	1.9802	-3.1332	-2.8186	-1.5611	-4.8212	-5.6832	-4.2079	-4.931	-4.5101	-4.3243	-1.9139	-3.9829	-4.0214								-4.336
2002/12/3	1.072	1	1.7107	1.1945	0.487	0.8345	1.1976	-1.7323	-0.2058	1.3445	2.7295	-0.2465	3.1161	2.1108	1.3265	1.9608	2.106	0	0.9434	1.261	0	1.4706	1.5385	0.9044	1.0373	5.5375	1.6949	0.1951	0.7407	1.257								1.2748
2002/12/4	-0.7576	0.495	0.1529	1.5177	1.1309	1.931	0.7396	-0.4006	0.1031	0.995	5.0725	1.0708	1.511	0.7752	0.4028	0.1479	-0.8535	-0.3883	0.267	-0.2491	1.3216	0.8052	1.2626	-0.128	0	-0.7716	0.5556	-1.4606	1.0294	0.6897								1.3986
2002/12/5	-0.458	-0.4926	-1.374	-0.6645	-1.1182	2.4357	-0.2937	0.1609	-0.6179	1.1494	-1.8391	-0.163	1.3532	-1.4103	-1.3039	-0.7386	-0.9326	-2.729	-1.4647	0	0.7826	1.4377	-0.4988	-0.2564	-1.0267	-0.311	-2.3941	0.2964	-1.1645	-0.9589								-0.6897
2002/12/6	0.1534	0.495	1.0836	-0.3344	1.7771	-0.7926	0.5891	-0.8032	1.658	-1.1364	-1.6393	1.551	-1.8692	0	1.3211	-1.0417	-0.3621	2.3046	0.2703	0.9988	0	-0.4724	0	-0.6427	-0.2075	-0.78	-0.566	-1.3793	2.9455	0.4149								-0.5556
2002/12/9	-0.9188	-1.2808	-0.9188	0	-0.1587	-1.731	0.1464	-0.8907	0.9174	-1.3136	0.7143	-0.7235	3.2653	1.6905	0.6018	-0.7519	2.3256	-2.4486	-0.8086	-0.3708	-0.0863	-1.1076	-1.2531	-0.7762	-0.4158	-1.1006	-1.3283	0.2997	-1.4306	-0.551								-0.6983
2002/12/10	-0.6182	-0.998	-2.473	-1.0067	-2.2258	-2.3035	-1.6082	-0.6536	0	-0.9983	-3.5461	-1.2146	-3.6891	-2.4297	0.4985	-1.2121	-0.3551	0.2008	2.4457	-0.7444	0	-1.28	-1.9036	-2.4772	-2.0877	-1.9078	-0.5769	-1.3944	0.2903	-1.5235								-1.6878
2002/12/11	-0.6221	0.504	-0.9509	-1.5254	-0.1626	-1.1096	-0.8915	0.3289	-0.101	-0.6723	0.4902	-1.8852	-2.3256	-0.2621	-1.3889	-0.3067	0.8553	1.9038	-2.9178	1	0.0864	-1.1345	-4.1397	-0.8021	-1.919	0.4862	-0.3868	-0.5051	0	0								-1.1445
2002/12/12	0.7825	0.5015	1.44	0.5164	0.3257	0.561	0.4498	-5.9836	0.8089	0.846	1.4634	0.2506	-0.2801	0.9198	1.2072	2	1.0601	6.1947	1.0929	0.8663	-0.2588	0.8197	0.8097	2.0216	0.4348	2.0968	1.7476	0.203	0.7236	0.5626								1.3025
2002/12/13	2.4845	0.5988	0.6309	2.226	0.487	1.2552	1.791	-3.4002	0.5015	0.8389	3.3654	0	3.7921	1.5625	2.3857	1.3575	-1.3287	0.1852	7.1622	0.4908	0.519	2.6016	3.6145	1.0568	0.8658	3.1596	1.145	4.458	0.7184	1.3986								-1.1429
2002/12/16	0.303	0.1984	1.0972	1.8425	0.9693	1.9284	1.4663	-1.1733	2.2954	1.1647	-0.4651	0	4.3302	2.3077	-0.2913	0.4464	0.9213	3.9741	0.7566	1.9536	0.5164	3.645	2.1964	0.5229	0.2146	0.9188	0.9434	3.4918	0.9986	0.9655								2.1676
2002/12/17	0.3021	1.9802	2.1705	1.1513	1.28	0.6757	0.289	2.1918	-0.1951	1.8092	2.1028	3.25	4.5396	0.2506	-0.6816	0.4444	-0.7022	-0.4444	2.378	2.515	0.2568	1.682	0.7585	3.6411	1.0707	1.3657	0.9346	-0.0937	0.7062	1.0929								1.8388
2002/12/18	0.1506	-0.0971	-0.7587	-0.9756	0.316	-0.2685	0.4323	-0.8043	0.6843	-1.6155	-1.1442	-1.0492	-2.6055	-2	0.098	-1.1799	0	-2.7679	-2.5672	-0.2336	-0.2562	-1.5038	1.6311	-1.1292	-2.1186	-1.497	-0.5556	-0.9381	0.4208	-1.4865								0.2778
2002/12/19	0.1504	-0.0972	0	0.4926	0	0.2692	-0.2869	-0.3604	0.0971	-0.1642	3.2407	-0.8972	1.9108	0.5102	1.0774	-0.1493	0.0707	0.551	1.5056	-0.4684	2.9966	0.3053	-0.4938	-0.6345	0.8658	-0.304	-0.1862	0.7576	-0.419	1.0974								2.9086
2002/12/20	1.0511	0.9728	1.0703	0.9804	0.4724	2.1477	1.1511	6.1483	-0.097	1.3158	2.4664	0	-0.125	0.6345	4.6512	1.9432	0.2827	0.4566	-0.1236	2	-0.2494	1.2177	0.8685	1.1494	0.6438	1.5244	1.8657	1.5977	0.9818	1.0855								-1.0767
2002/12/23	0.5944	0.1927	1.6641	0.3236	-0.3135	1.4455	0.2845	0.8518	1.5534	0.6494	-0.2188	0.2469	-0.7509	0	-0.3704	0.2933	-0.8457	-1.1818	-0.3713	4.3829	-1.25	0.1504	0.738	-0.2525	1.2793	-0.3003	-0.1832	-1.0176	-0.4167	0								-1.0884
2002/12/24	-0.7386	-0.0962	-0.5952	0	-0.4717	-0.2591	-0.7092	-2.8716	3.3461	-0.4839	0.8772	-0.2463	0.3783	0.1261	-1.0223	-0.1462	-0.4975	0.828	0.2484	-0.5525	-0.1688	-0.4505	0.1221	-0.2532	-0.6316	0.3012	1.2844	0	-0.5579	0.5369								0.4127
2002/12/25	-1.3393	-0.77	-1.1976	-0.6452	-0.6319	-2.3377	-0.7143	-2.2609	0.4625	1.4587	-0.4348	0.7407	-2.8894	-1.6373	0.1878	-1.3177	-0.3571	0.1825	0.2478	-2.5556	-0.2536	0.6033	-0.6098	-1.0152	-1.9068	-1.6517	-1.6304	2.9907	-0.7013	-1.8692								-1.3699
2002/12/26	-2.4133	-2.8128	-4.2424	-2.7597	-4.1335	-3.5904	-3.5971	-1.9573	-0.4604	-4.4728	-5.0218	-4.085	-5.6921	-4.2254	-1.0309	-3.7092	-2.3656	-0.0911	-5.3152	-3.1927	-2.5424	-5.5472	-4.1718	-3.4615	-4.1037	-3.6641	-4.0516	-1.5426	-3.6723	-3.5374								-4.3056
2002/12/27	-0.1546	-0.0998	0.4747	-0.5008	2.1559	-0.2759	0.2985	4.7187	-2.8677	4.0134	-0.4598	-1.448	-1.7833	-1.4706	2.6515	1.6949	0.2203	0.1823	-0.9138	0	-0.8696	0.6349	-0.128	-0.1328	-2.2523	-0.9509	0.3839	2.4885	0.7331	0.141								-0.7257
2002/12/30	-3.096	-1.0989	-1.1024	-0.8389	-1.1364	-2.3513	-1.6369	-1.3865	-0.4762	-2.2508	-1.1547	-2.5065	-2.3743	0	-0.5535	-1.9697	-1.3919	0	-2.635	-5.1826	-2.2807	0.1577	-1.6667	-2.1277	-2.5346	-1.76	-1.3384	1.3489	-2.0378	-0.7042								-2.0468
2002/12/31	-0.1597	-0.5051	-2.2293	-1.0152	-0.821	-0.5666	-1.3616	-2.7241	-2.7751	-2.6316	-3.271	-2.2163	-1.8598	-3.3921	0.0928	-1.2365	-1.1144	2.7298	-3.9242	5.4658	0.3591	-2.9921	-3.1291	-0.8152	-0.2364	-0.6515	-1.7442	2.0408	1.0401	-1.2766								-0.1493
2003/1/2	-1.44	-1.1168	-0.8143	-1.7094	-3.9735	-2.1368	-4.6012	-8.8528	-3.5433	-1.0135	-0.2415	-4.1704	0.1458	-1.6854	-3.0584	-2.9734	-2.1037	-3.4544	1.2676	-6.7138	-3.6673	-1.6234	-1.7497	-3.2877	-0.9479	-1.4754	-2.7613	-7.5652	-2.5	-2.8736								-1.1958
2003/1/3	0.6494	0.308	0.4926	-0.3478	0.1724	0.2911	0.9646	-0.892	-1.3265	-0.1706	4.3584	1.8921	1.6012	-2.2857	-2.3901	0.3226	-0.921	-0.367	1.8081	0.1263	-0.5571	0.9901	2.4658	0.5666	0.7177	0.8319	0.4057	1.0348	1.0558	0.1479								-0.1513
2003/1/6	1.4516	0.5118	1.9608	1.2216	1.8933	1.4514	3.9809	2	1.5512	2.0513	0	0.2786	2.5788	2.924	0.3918	1.4469	1.4717	6.6298	2.7322	0.7566	0.2801	3.268	3.3422	1.2676	0.9501	1.6502	2.2222	-0.2793	1.3433	1.6248								2.5758
2003/1/7	0.318	0	-0.9615	-0.1724	-0.8446	2.289	-1.9908	-2.0588	0.3055	-0.8375	2.0882	-0.5556	1.676	-0.142	-1.2683	-0.317	-0.8397	-1.5544	0.266	1.3767	1.0242	-1.2658	1.2937	2.5035	1.1765	-0.3247	-0.9881	0.6536	-1.3255	-1.1628								-2.0679
2003/1/8	2.8526	2.5458	5.178	3.1088	2.8961	1.958	3.125	2.1021	1.0152	3.5473	2.2727	1.8622	1.7857	2.5605	1.4822	3.6566	1.9246	6.1404	2.7851	0.9877	0.6452	3.5256	4.2146	2.0353	6.5116	4.5603	3.1936	1.7625	2.8358	3.8235								2.5641
2003/1/9	2.4653	1.8868	1.3846	1.675	1.3245	1.3717	1.8182	3.4314	0.3015	0.9788	0.2222	3.9305	1.3495	1.9417	0.3895	0.7669	1.8882	-0.8264	1.8065	0	1.5568	2.0124	0.2451	1.5957	3.7118	1.0903	2.3211	0	1.8868	1.8414								2.0588
2003/1/10	-0.3008	-0.9747	-2.1244	-0.659	1.7974	-1.3532	-1.1905	-2.2749	-1.002	-0.9693	2.8825	-2.1988	-1.8642	-0.1361	-1.0669	-0.6088	-1.5567	4.25	0.3802	0.2445	-0.4509	-1.8209	-1.956	-2.2251	-3.3684	0	-1.1342	3.2817	0.1425	-1.1127								-1.1527
2003/1/13	0.1508	0.1969	0.7752	-0.6633	1.1236	-0.6859	0.4518	0.679	-0.6073	0.1631	-0.6466	-0.6295	0.9498	0.2725	-0.8824	0.1531	0.1506	-0.0799	4.9242	-1.8293	-1.087	2.6275	0.7481	0	0.2179	0.7704	3.2505	-0.8826	-0.7112	0.9845								-0.7289
2003/1/14	7.3795	4.0275	4.1538	4.5075	4.4444	5.3867	4.7976	6.262	4.0733	4.7231	3.0369	9.3213	4.9731	6.25	3.363	5.9633	4.1353	4.8	3.0084	3.2298	4.304	4.2169	3.8366	4.1499	10	5.1988	9.0741	2.4043	3.8682	4.3175								5.4332
2003/1/15	-1.9635	-0.0944	2.5111	-0.4792	-1.9757	-1.1796	-0.5722	2.4479	-1.8591	-1.3997	-1.6842	-2.9801	-1.7926	-1.9182	-1.4354	-1.8759	1.083	-4.5038	-2.1028	-1.6847	-0.0878	-1.4451	0	0.7712	2.7668	-2.1802	-3.056	-0.087	-0.4138	-0.6676								-0.5571
2003/1/16	2.8612	2.0794	1.2968	1.2841	0.9302	2.122	2.7338	0.177	-0.5982	1.4196	2.1413	1.1945	4.4329	1.5645	0.4854	1.9118	0.7143	-4.7162	1.1933	1.5912	0.7909	2.1994	1.907	3.0612	1.7308	1.3373	1.5762	0.2611	2.0776	1.2097								1.5406
2003/1/17	-1.3908	-0.463	0.4267	0.6339	-1.2289	-1.1688	-1.6807	-1.6784	1.5045	-1.0886	5.0314	-0.5059	1.3733	-0.6418	6.6667	0.1443	-0.4965	-6.4597	-1.7689	1.4458	-0.1744	-1.2912	-1.4035	-1.3614	-2.4575	-1.4663	-1.7241	-0.2604	-0.2714	0.3984								-0.8276
2003/1/20	-0.8463	3.5349	1.1331	0.7874	1.8663	1.4455	0.4274	-0.4492	0.1976	3.1447	4.1916	1.6949	2.3399	-0.5168	-1.6304	-0.8646	3.9914	-4.843	1.0804	1.0689	1.1354	0.1453	0.5931	-2.133	0.3876	0.4464	0.7018	-1.1314	1.2245	-0.7937								-0.5563
2003/1/21	-1.707	0.5391	-4.0616	-2.9688	-2.4427	-2.7202	-2.1277	-1.444	-1.2821	-3.0488	-2.1073	-2	-2.7677	-3.6364	-3.2228	-1.7442	-3.9753	0.0943	-2.8504	-3.4078	-1.209	-1.5965	-1.533	-1.6667	-3.4749	-1.037	-2.6132	-3.169	-2.957	1.2								-1.3986
2003/1/22	-0.1447	-0.0894	0	0.6441	1.4085	0.1332	4.3478	-1.4652	-0.1998	0.9434	2.1526	1.6156	0.3713	0.8086	1.6175	0.2959	-0.0714	-5.9322	0.8557	-0.9732	-0.6119	0.7375	0.9581	-0.1304	-1.8	0.1497	0.7156	1.3636	0.554	2.108								1.1348
2003/1/23	-1.0145	0.2683	0.5839	-1.44	-1.5432	-1.3298	-1.6667	-2.4164	-0.6006	-1.7134	-2.682	-1.2552	-2.9593	0.1337	-1.4045	-1.0324	-0.1429	1.1011	-1.3333	-1.2285	-0.3518	-1.757	-3.2028	-2.7415	0	-0.299	-1.5986	-1.1659	-1.6529	-2.4516								-0.4208
2003/1/24	1.6105	0.446	2.9028	2.9221	1.2539	1.4825	0.8475	1.7143	1.1078	1.4263	-0.1969	8.4746	0.3812	0.8011	0.9497	1.9374	0.1431	5.2475	2.7027	1.2438	0	1.6393	1.2255	1.4765	3.4623	1.1994	1.8051	1.5426	1.1204	0.9259								0.9859
2003/1/27	4.611	0.3552	0.141	1.5773	1.548	2.2576	1.2605	3.0899	0.1992	1.0938	1.7751	-1.25	1.3924	1.9868	1.0348	2.4854	0.2857	0.2822	1.4354	1.3514	1.9417	1.9062	2.7845	1.8519	0	2.963	1.4184	0.3575	1.108	1.0485								1.5342
2003/1/28	0.6887	-0.354	-0.5634	-0.9317	-0.4573	1.039	0.8299	-0.1817	-0.0994	0.4637	0.3876	-0.7911	-0.9988	-0.2597	-1.3966	1.1412	0.9972	0.3752	-0.5896	-0.6061	0.4329	-0.5755	5.6537	-0.2597	0.3937	-0.8633	0	0.5343	1.3699	-0.1297								0.1374
2003/1/29	1.2312	-0.2664	-0.1416	0	1.3783	-1.2853	-0.9602	-0.8189	0.8955	-0.4615	0.1931	-0.319	-0.6305	-0.651	0	-1.2694	2.6798	-0.4673	-0.5931	0.9756	0.7759	-0.5789	-1.0033	1.9531	-0.7843	-1.1611	-0.3497	0.9743	1.0811	-0.6494								-0.4115
2003/2/10	-2.4324	-1.87	-2.2695	-1.4107	2.568	-1.9531	-2.2161	2.844	-1.6765	-1.391	0	2.8	0	3.0144	-2.2663	-1.8571	2.1978	3.1925	-0.2387	-0.4831	-1.0265	-1.4556	1.9144	0.6386	-2.1739	-1.6153	-2.1053	-0.7895	3.6096	-2.7451								-1.7906
2003/2/11	0.9695	0.726	1.1611	1.1129	0.5891	1.5936	1.1331	0.3568	0.3009	0.9404	-0.3854	0	3.8071	0.5089	1.5459	1.1645	0.4704	-0.8189	4.067	1.8204	1.2965	1.6248	1.326	1.5228	1.0101	1.194	1.2545	1.8568	0.129	1.8817								1.8233
2003/2/12	0.4115	0.2703	1.0043	0.9434	0	5.6209	0.9804	-0.9778	0.1	1.3975	0.5803	0.3113	3.3007	2.9114	1.0466	1.7266	-0.3344	0.8257	0.6897	0.1192	0.0853	2.6163	0.3272	0.25	1.8	1.7699	1.5929	1.1285	0.6443	1.0554								0.9642
2003/2/13	-1.2295	0.7188	-0.8523	0	-0.8785	-0.7426	0.8322	0.5386	0	-0.7657	3.8462	-0.7758	-1.3018	-1.353	-0.3766	-0.8487	-0.2013	-2.4568	-1.484	-1.0714	0.341	-1.2748	-1.8478	-1.7456	-1.7682	1.3043	-0.3484	-0.1717	-1.9206	0.1305								-0.8186
2003/2/14	0.6916	0	1.5759	0.4673	0.1477	0.4988	0.2751	-0.0893	0.5994	0.463	-1.6667	0.1564	0.7194	0.1247	0.5671	0.7133	-0.2017	3.1716	-0.1159	-0.2407	0.3398	0.7174	0.3322	4.0609	-0.2	1.0014	0.6993	3.4394	0.2611	0.5215								0.8253
2003/2/17	-1.9231	-0.446	-0.4231	0.6202	-2.3599	0.1241	-0.823	-1.2511	-0.4965	1.8433	-1.6949	0.5464	-2.0238	-0.6227	2.1617	-0.7082	-1.6173	-1.5371	2.4362	-0.6031	-0.508	1.567	-0.6623	-1.2195	-1.2024	-0.9915	-0.6944	0	-0.3906	-0.2594								0.2729
2003/2/18	0.4202	0	-0.2833	-0.3082	-0.3021	-0.9913	1.7981	-0.543	-0.998	-0.6033	-1.1494	-0.6211	-0.3645	-0.2506	-0.644	1.2839	1.0274	2.663	-0.1133	-0.7282	1.5319	-0.1403	-1.5556	0	0	0.4292	-0.3497	-0.4156	1.8301	1.0403								-0.2721
2003/2/19	0.5579	0.3584	0.8523	0.3091	0.7576	1.8773	0	1.0009	0.4032	0.1517	1.3566	-0.8594	0.9756	1.1307	3.0556	1.831	0.2034	0.2683	0.4535	1.2225	0.1676	0.4213	1.2415	0.2469	1.8256	0.2849	1.0526	0.0835	1.4121	0.3861								1.2278
2003/2/20	-0.5548	-0.4464	0.9859	0	0.4511	-1.5971	-0.9511	6.7568	0.1004	-0.6061	0.956	-1.2608	0	-0.9938	-1.2579	-0.6916	-0.3383	3.3006	-0.2257	0.2415	-0.0837	0.5594	0	-1.1084	-0.996	-0.5682	-0.5208	4.0033	0.8861	1.6667								-0.9434
2003/2/21	-2.2315	1.5247	0.1395	-2.6194	-2.5449	-3.2459	-2.8807	-3.7131	-0.8024	1.0671	-2.0833	0.7183	-4.7101	-3.5132	-1.6379	-2.3677	-1.0862	0.2591	-3.6199	0	-1.4238	-3.8943	0	-3.3624	-2.0121	-2	-2.0942	-1.8444	-2.133	-2.1438								-3.1293
2003/2/24	0.7133	3.0035	0.5571	-0.3165	-0.1536	-0.2581	0.2825	9.9912	-0.2022	-0.6033	0.3868	-1.0301	-1.1407	0.13	0	-0.2853	0.0686	3.273	-0.1174	1.8072	-0.1699	0.4342	-1.8952	1.0309	-0.4107	-0.4373	0.1783	-0.9804	0	-1.1598								0.1404
2003/2/25	1.983	0.9434	3.3241	1.5873	1.8462	2.458	2.3944	2.1514	-0.2026	3.1866	2.1195	4.8839	4.1026	4.9351	1.5726	1.5737	1.9204	4.5872	3.2902	1.4201	1.7872	5.6196	1.5909	2.2959	2.6804	2.489	2.1352	0.9076	2.4359	2.2164								1.683
2003/2/26	0.5556	-0.5947	-1.0724	1.4062	-0.1511	-0.2525	0.1376	-0.39	0.4061	0	-0.3774	-2.1374	-0.4926	0	-0.6375	-0.1408	-1.0767	-2.1531	1.3652	-2.1004	-0.2508	6.412	0	0.1247	-0.6024	0.1429	0	-0.4906	-0.7509	-0.2551								0.4138
2003/2/27	-0.5525	-0.0855	-1.355	-0.9245	0.4539	-0.1266	0	-2.2709	-0.1011	-0.8824	0	-0.468	2.4752	0.6188	0.8249	0	-0.4762	-3.1785	-0.4489	-0.7151	-0.2515	-1.7949	-1.4541	-0.4981	-0.202	1.5692	-0.5226	-0.2465	-1.3871	0								-0.5495
2003/2/28	-0.4167	-1.0265	-0.8242	-0.1555	-0.6024	1.2674	-2.1978	-1.7628	-0.5061	-0.5935	-0.7576	-1.6458	-1.8116	-1.107	1.7273	-0.141	0.8202	0.9259	2.3675	0.6002	-0.5042	3.2637	-1.4756	-1.0013	-0.4049	-0.1404	-0.3503	-0.2471	-0.7673	-0.3836								-0.1381
2003/3/3	0.4184	0.1729	0.831	0.1558	0.1515	0.1252	1.264	6.77	-0.4069	0.7463	-1.9084	1.2749	0.738	0.995	1.6979	0.4237	0.339	1.0842	-0.3304	-0.4773	0	0.5057	-1.1521	0.7585	0.813	0.4219	1.406	0.0826	0.5155	0.3851								1.2448
2003/3/4	0.4167	2.157	-0.8242	0.1555	0.7564	1	-0.6935	-3.285	-0.5107	-1.1852	-0.1946	1.4162	2.3199	2.9557	-1.406	0.1406	0.3378	1.2376	-0.884	-1.199	0.0845	0.8805	1.3986	0.7528	-0.2016	-0.9804	-0.5199	0.165	-0.2564	-0.7673								0
2003/3/5	1.1065	-1.1824	-0.6925	-0.7764	-1.0511	-1.4851	0.838	-3.2385	1.3347	1.0495	0.7797	-1.3964	-1.9093	0.7177	-1.0695	-0.7022	-0.8081	-0.5705	-0.1115	-1.9417	-0.0844	-1.6209	0.2299	0.7472	-0.8081	-0.9901	-1.0453	1.318	0.1285	-0.7732								-1.0929
2003/3/6	-1.6416	-1.7949	-2.5105	-2.0344	-1.9727	-2.1357	-0.9695	-1.3878	-0.7092	0	-1.9342	-0.3147	-2.6764	2.1378	-0.0901	-1.273	-0.4073	2.1311	-1.5625	0	0.0845	-2.0279	-1.6055	-2.225	-2.2403	-1.2857	-2.1127	-0.6504	-1.6688	-1.8182								-1.9337
2003/3/7	-0.6954	-0.6963	-0.1431	0.1597	-0.774	-1.1553	-0.6993	-1.7384	0	-0.7418	-0.789	-0.8682	-1.75	-0.814	-0.4509	0	-0.9543	2.6485	-0.1134	-1.1139	0	-0.5175	0.2331	-1.1378	-1.875	-0.7236	-0.1799	-0.5728	-0.3916	-0.1323								-0.5634
2003/3/10	-2.521	-1.6652	-3.8682	1.5949	-2.9641	-2.0779	-2.1127	-2.7801	-0.3061	-3.8864	-1.7893	-1.9904	-2.4173	-1.8757	-0.3623	0.1433	-1.0323	-3.5966	-3.7457	-1.0013	-1.4346	-2.3407	-2.093	-2.3018	-2.1231	-2.3324	-2.5225	-2.1399	-2.8834	-2.1192								-2.5496
2003/3/11	0.2874	-0.9804	0.2981	-0.314	0.1608	0.2653	0.1439	-4.6794	-0.3071	-0.4666	1.6194	1.1373	0.6519	4.1816	0.3636	2.289	0.2782	1.4599	0.2358	0.5057	0.3425	0.7989	-0.9501	1.9634	0.4338	0	-0.1848	0.6728	0	0.1353								0.5814
2003/3/12	0.4298	1.4401	0.1486	0.7874	-0.6421	0.1323	0.8621	-1.1818	-0.1027	0.1563	-0.1992	0	0.6477	1.1468	0.4529	0.1399	0.5548	2.7178	0.8235	1.8868	0.256	2.1136	-1.6787	3.0809	0.432	1.791	0.3704	-0.0835	0	0.1351								0.1445
2003/3/13	-0.8559	-0.5324	-1.3353	1.7187	-0.8078	-0.7926	-2.2792	-1.5639	-0.8222	-1.092	-1.3972	-0.8835	-1.8018	-1.7007	0	-0.838	-0.3448	2.7237	-1.4002	-1.6049	0.0851	-1.9405	-0.6098	-1.4944	-1.0753	1.173	-1.107	0.5017	0	-0.9447								-0.8658
2003/3/14	0	0	-1.0526	0.4608	0.1629	0	0	3.5514	0.6218	-0.1577	-0.2024	0.8104	-0.1311	0.1153	0	1.831	-1.1765	-2.6515	-0.4734	-0.5019	1.2755	0.2639	0.2454	1.6435	-0.2174	3.1884	0.5597	0	-0.135	0.2725								0
2003/3/17	-0.1439	-0.1784	0.304	-0.1529	5.2033	0.5326	-0.1458	-3.6101	-0.8239	-1.1058	0	0.8039	0.6562	2.5346	-0.1803	0.6916	0.7003	3.8911	-1.308	0.8827	-0.4198	-2.1053	0.3672	1.7413	-0.6536	0.2809	-0.7421	1.4143	-2.1622	-1.6304								-0.8734
2003/3/18	0.8646	-1.1618	-1.0606	0	-3.2457	-2.7815	1.0219	-3.1835	-0.5192	-0.1597	-2.6369	-1.9139	-2.086	-3.1461	1.2647	-1.3736	-0.0695	0	-1.2048	-1.75	1.0118	-1.8817	-1.7073	-1.1002	1.0965	-2.2409	-1.3084	1.0664	-0.9669	0								-0.5874
2003/3/19	2.4286	0.1808	0.3063	-3.0628	1.5974	0.8174	0.1445	-1.9342	0.6263	0.8	0.8333	1.8699	0.6658	-0.6961	1.2489	0.8357	0	2.6217	0.6098	0.5089	-0.8347	-0.6849	-1.861	-0.4944	1.0846	1.7192	-0.3788	-0.2435	0.2789	0								1.3294
2003/3/20	0.1395	-0.2708	-1.6794	-3.1596	-0.9434	-0.6757	0	-1.5779	-0.1037	0.6349	-2.2727	-1.1971	0.2646	1.6355	-0.6167	1.7956	-0.2088	-2.7737	0	-1.1392	1.6835	-0.1379	2.0228	0.7453	0	-0.8451	0.3802	-0.7323	-1.2517	-0.5525								-0.7289
2003/3/21	1.3928	0.9955	1.2422	0.9788	0.1587	2.0408	0.5772	1.7034	0.9346	0.9464	3.5941	0.5654	1.847	0.5747	3.1915	0.4071	0.6276	2.027	1.3333	1.1524	1.0762	2.3481	0.7435	2.7127	0.6438	0.4261	2.0833	4.6721	2.2535	1.25								1.0279
2003/3/24	0.6868	1.0753	0.6135	-0.3231	-1.4263	-0.1333	-0.4304	-0.4926	-0.6173	-0.1563	0.6122	-0.4819	-0.2591	-1.2571	-1.3746	0.2703	1.2474	2.7962	0.4785	0.2532	1.638	-1.7544	0.615	-0.4802	0.2132	-0.5658	0	-1.2529	0.551	-0.4115								0.436
2003/3/25	-1.5007	0	-1.372	-2.107	-0.3215	-2.1362	-0.8646	-0.5941	-0.3106	-1.7214	-1.0142	-0.1614	-1.039	-0.9259	-0.3484	-2.1563	0.6845	-1.5032	-2.0238	-0.7576	-1.2893	2.6099	-1.8337	-1.3269	0	-2.1337	-1.6698	-0.8723	-1.7808	-0.4132								-1.3025
2003/3/26	-0.4155	-1.0638	-1.7002	-0.3311	-1.2903	-1.3643	-0.436	-3.3865	0.2077	-1.1146	0	0.7276	-1.0499	1.0514	-0.6119	-0.2755	-0.8158	0.3634	-1.3366	0	0.6531	2.1419	-0.2491	-0.978	-1.0638	-0.2907	-1.6981	0.24	-1.8131	-0.5533								-0.2933
2003/3/27	2.6426	2.4194	3.6164	3.1561	1.9608	3.0429	2.4818	3.7113	0	2.7375	1.6393	1.9262	2.9178	5.7803	1.847	4.1436	1.3023	0.1448	4.064	1.7812	0.7299	1.3106	1.9975	3.7037	4.9462	3.207	3.6468	-0.2394	2.6989	2.5035								2.3529
2003/3/28	2.981	1.8373	-0.607	0	-0.9615	-0.5369	2.4217	-0.497	2.2798	0	-1.4113	-0.315	-1.8041	-1.3115	-1.2953	-1.8568	-0.8796	0	-1.6568	-0.625	2.1739	-0.9056	0.2448	-1.1905	-0.2049	-0.9887	0.9259	0.08	0.6916	0								0.1437
2003/3/31	7.3684	3.0069	0.3053	1.4493	0.4854	1.6194	2.3644	1.2987	2.5329	2.9781	1.4315	0.079	0.7874	0.6645	2.1872	2.8378	0	-3.9046	0.9627	0.5031	1.3396	0.9138	0.1221	0.9639	4.1068	0.9986	2.7523	0.5596	4.6703	1.7639								2.1521
2003/4/1	1.7157	0.1668	6.8493	0.6462	1.6103	1.0624	0.1359	-0.5917	-0.9881	-0.3044	0.2016	1.4207	0.3906	-0.22	0.6849	0.1314	-0.7509	1.0534	1.0727	0.5006	-0.7776	0.5175	0.3659	0.358	0.789	0.565	0.7143	-1.1924	-1.4436	-0.8								-0.4213
2003/4/2	-0.6024	-1.0824	-1.9943	-0.6421	0	-0.3942	0.6784	0.496	1.2974	0.7634	1.4085	0.0778	-0.7782	-1.7641	-1.1905	0.6562	0.2751	0.4468	0	0.4981	0.0784	-2.1879	-0.243	-2.3781	-0.5871	-0.1404	-1.0638	-0.2414	-0.2663	0								-0.9873
2003/4/3	0	-0.3367	-1.8895	-0.1616	-1.5848	-1.1873	-0.4043	-1.0859	-0.8867	0.6061	-2.381	-1.2442	0	-1.3468	-0.2582	0.6519	0.6173	0	-0.3538	-0.8674	-1.1746	-2.3684	-1.0962	0.1218	-1.7717	-0.8439	-1.6129	-0.4032	-1.2016	0.5376								0.5698
2003/4/4	1.9394	1.9426	0.2963	0	-0.3221	0	1.2179	-1.6966	-0.2982	0.6024	0	-0.1575	-0.2614	2.3891	0.2588	3.4974	1.227	0.0741	-0.7101	-0.125	0.317	1.3477	-1.9704	0.365	1.2024	4.1135	0.7286	1.6194	0.6757	0.1337								-0.9915
2003/4/7	-2.0214	0.3314	1.4771	-1.6181	-1.2924	-1.8692	-2.139	-4.6701	-2.0937	-1.0479	-1.8293	2.6814	-0.1311	-2.2222	0	-0.7509	-1.9529	-1.4074	-2.503	-2.2528	0.316	-1.0638	-1.1307	-2.6667	0	2.861	-2.17	-0.6375	-2.5503	-1.4686								-2.289
2003/4/8	0.9709	-0.578	-2.6201	-0.9868	-0.491	-1.6327	0.8197	-0.5325	2.9532	-0.9077	-3.1056	-2.0737	-4.4619	0.7955	-0.0861	2.396	0.9615	-0.6011	0.489	-1.2804	-1.5748	-1.4785	-3.939	0.3736	0.5941	-1.3245	5.7301	-1.1227	-2.2039	0								-0.7321
2003/4/9	3.3654	3.9867	-1.0463	2.1595	0	1.6598	4.065	0.1071	-0.5935	2.2901	-2.1368	-0.9412	-1.3736	2.7057	1.5504	3.3251	1.2925	0	0.4866	5.3178	1.68	0.1364	-0.7937	-1.6129	3.937	0.1342	2.0979	-2.1087	1.1268	0.6775								1.7699
2003/4/10	5.5814	-0.0799	1.3595	-0.1626	1.9737	-0.6803	0.651	0.3209	1.4925	3.7313	-1.9651	1.7419	-1.9499	-2.7442	-0.8482	-0.3576	0.3358	3.4014	-0.4843	3.5714	1.4949	-3.2698	-0.4	-3.1526	0.3788	-2.0107	0.8562	3.0655	1.6713	2.961								1.0145
2003/4/11	-0.3304	3.9169	0.2981	2.6059	0.3226	2.0548	1.9405	0	1.5686	1.8705	1.3363	-0.0778	0.142	-3.386	-1.1976	5.0239	1.071	1.3889	1.7032	-0.1189	0.7752	1.5493	0.4016	0.9115	7.5472	2.1888	3.3956	-0.3215	8.6301	3.0065								3.0129
2003/4/14	0.5525	0.8462	2.9718	1.9048	3.6977	3.0872	1.6497	2.452	0.5792	1.1299	4.3956	7.9439	5.8156	1.6355	-1.1255	2.164	3.1788	2.5955	3.3493	6.4286	1.5385	1.9417	3.2	1.1613	5.0877	2.8112	0.4926	3.5484	4.2875	1.9036								1.6713
2003/4/15	1.0989	1.373	-2.1645	4.2056	7.7519	1.4323	2.1223	3.7461	2.1113	0	-2.5263	-2.0924	-1.4745	3.908	-0.2627	2.3411	1.0911	-6.8166	1.0417	1.566	1.4394	0.4082	-1.1628	0.8929	1.0017	2.8646	-1.1438	-4.5171	-0.7255	-0.3736								-0.8219
2003/4/16	-3.0435	2.7088	0.1475	0	-4.7482	-3.2092	-3.1785	-2.5075	6.015	-3.352	-2.3758	-1.9897	-5.5782	-1.1062	-0.2634	-2.1786	-3.4921	-1.8854	-2.7491	3.1938	-0.8215	-3.1165	-3.0065	-3.4134	1.4876	-3.7975	-3.4711	5.4649	-4.2631	-3.25								-1.9337
2003/4/17	0	0	0	0.7474	-1.0574	-0.3979	0.6313	3.2922	0.0887	-0.289	-0.6637	0	5.0432	1.566	-2.3768	-2.0045	0.5921	1.2298	0.8245	-1.2807	0.0753	4.7552	0.4043	-0.5236	1.3029	-1.4474	0.6849	-0.6187	0	0								0.2817
2003/4/18	0.6726	4.9084	-5.0074	-1.4837	1.2214	-0.9321	1.2547	7.3705	0.3543	1.3043	-1.3363	0.4511	3.7037	-0.1101	-0.8115	0.3409	-0.4578	1.7464	1.6355	0.5405	2.7088	-1.3351	0.1342	-0.7895	-5.627	-0.1335	1.3605	-0.4669	1.3995	0.1292								0.8427
2003/4/21	-3.3408	-2.2346	-4.9612	-3.1627	-3.1674	-0.1344	-1.2392	-6.1224	-1.5004	1.2876	0	2.3204	2.6455	2.7563	-0.1818	-3.3975	1.1827	0.7463	1.2644	-2.1505	0.293	-1.7591	3.7534	2.3873	-3.7479	-3.3422	-2.1812	-1.6419	-1.6311	-1.4194								-0.5571
2003/4/22	-1.7281	-1.3571	-5.0571	0.7776	-0.4673	-0.4038	1.5056	0.8893	1.2545	0.4237	0.9029	-0.2926	-2.9639	-0.7511	2.2769	0.8206	-0.6494	2	-0.227	0.989	-0.5113	-1.1019	-2.0672	-1.1658	0.708	0.1383	0	0.8744	-0.6378	-0.9162								2.2409
2003/4/23	-0.8206	-2.8965	1.3746	-2.3148	-2.0344	0.4054	-3.2138	-5.4848	-0.6195	-0.2813	-1.7897	-4.6955	-4.5153	-4.973	-0.9795	-2.907	-1.0458	-1.9608	-2.7304	-0.8705	-2.3495	-4.5961	-0.1319	0.3932	-2.9877	-2.4862	-2.4014	-0.0788	-2.0539	-2.2457								-0.274
2003/4/24	-4.0189	-2.61	-4.9153	-1.7378	-1.4377	-0.2692	-4.47	-0.5181	-1.87	-3.6671	-5.0114	2.3865	-2.7816	-1.0239	-1.0791	-3.2335	4.7556	2.2222	-3.6257	-0.6586	-2.3308	-1.3139	-3.1704	-2.4804	-2.7174	-3.5411	-2.812	-5.9148	-4.0629	-2.2973								-2.7473
2003/4/25	0.3695	-0.536	-4.8128	-1.9293	-1.6207	-6.0729	-0.1337	-1.0417	-0.1815	-2.0498	0.7194	8.0451	1.0014	-2.2989	-0.0909	-1.7327	0	-3.5507	-3.1553	1.4365	-2.3095	1.0355	-4.502	0.5355	-2.4209	-1.0279	0.3617	-2.4308	-1.9126	-0.9682								-1.6949
2003/4/28	6.0123	2.8483	-3.5581	3.1148	0	-0.7184	4.1499	1.0526	2.6364	4.6338	-0.4762	-2.6444	-0.9915	4.5882	3.0027	4.534	1.0088	1.4275	1.3784	5.6645	6.3042	-0.2928	-3.4286	-1.8642	8.3969	2.3739	2.7027	1.4605	0	2.514								1.0057
2003/4/29	-0.5787	-0.2246	5.0485	-2.5437	0.3295	-2.8944	0	-2.0833	0.0886	3.2857	0.2392	0.143	-3.7196	-3.8245	-1.2367	1.3253	-5.618	0.0741	-3.7083	3.1959	1.6308	-4.2584	1.7751	-3.2564	-0.1761	-3.3333	0.5263	-1.3548	6.1281	0.1362								0
2003/4/30	1.2806	2.7757	0.3697	2.1207	0.4926	1.0432	2.3136	0.2128	1.4159	3.1812	-1.432	-3.783	-4.7548	-3.3918	-1.3417	2.497	0.463	3.4049	0.3851	-2.0979	2.2611	3.2209	-3.0523	-2.5245	2.8219	1.6492	2.0942	2.3176	2.8871	0.6803								3.6984
2003/5/12	4.2529	3.7956	-4.9724	0.3195	-2.6144	-4.1298	5.6533	-0.9554	0	5.3619	5.0847	-0.4451	-4.9922	0	-6.7996	7.4246	-0.9875	0.9306	0.8951	1.3265	4.2083	-1.9316	-3.8981	0.7194	4.6312	0	5.1282	2.5168	7.6531	3.7838								4.8011
2003/5/13	-0.882	0.5626	1.938	-4.2994	-4.698	-3.3846	-2.8537	-0.4287	2.6178	-0.8906	5.0691	0	-4.9261	-7.0218	-3.3074	-3.0238	-3.9229	2.9078	-3.1686	-2.719	-0.616	-10	1.248	-7.4286	-3.1148	4.7198	-2.6016	-3.2733	-3.0806	-1.9531								-2.2251
2003/5/14	3.4483	4.2657	2.4715	2.3295	3.3451	1.1146	6.9767	3.5522	3.0612	8.344	1.9737	0.5216	4.8359	1.5625	1.6097	8.0178	3.1142	0.4824	3.1414	-0.207	4.9587	3.367	4.9307	1.5432	8.9679	0.7042	8.1803	4.3993	9.4132	9.9602								8.4337
2003/5/15	0.9677	-0.2012	1.6698	2.439	2.8961	3.622	0.1144	3.1185	0.5776	0.4739	-1.5054	-0.8154	2.9654	3.2051	3.4653	-0.5155	-1.0738	2.2634	1.1421	0.6224	-0.2625	2.443	4.9927	4.2553	0.3106	10.0699	0.1543	1.3776	0.3352	1.4493								0.4938
2003/5/16	-1.065	1.2769	2.1898	2.8571	-0.8278	0.4559	-0.5714	-1.2097	0.9024	-0.9434	-1.0917	0.8969	-1.92	-0.6211	1.7225	-2.3834	-0.2035	0	-2.0075	1.4433	-0.1316	-2.8617	-0.1399	0.7289	2.322	-1.2706	0	0	-0.8909	-1.6667								-0.3686
2003/5/19	-1.8299	-0.1327	3.3929	-0.6173	0.6678	0	-2.1839	0.6122	-1.8699	-2.2619	5.0773	3.4815	1.9576	1.375	1.7874	1.4862	-0.136	-2.8169	1.0243	0.5081	-1.8445	2.6187	1.1204	0	-0.3026	-0.1287	-1.849	0.5596	-0.7865	-0.1211								-1.7263
2003/5/20	-0.4386	-1.5282	1.0363	-2.0186	-2.4876	-0.1513	-1.2926	-1.6227	-1.4913	0.2436	1.8908	-1.8611	-0.96	-3.0826	-1.6636	-1.3598	-1.3615	6.4872	-1.1407	-1.9211	0	-2.0734	2.9086	-1.5919	-3.9454	1.4175	-1.8838	-1.7488	-2.9445	-3.0303								-2.133
2003/5/21	-1.3216	1.6194	-1.0256	0.4754	-0.3401	-0.303	-0.4762	-2.9897	-0.9251	-1.4581	-1.8557	-1.8964	-0.9693	0.2545	-0.188	0.2121	-0.9662	0.3889	1.9231	1.0309	-0.2685	0.1629	4.9798	-0.8824	0.316	2.7954	0	-1.1327	0.3501	-0.75								0.641
2003/5/22	1.4509	0.332	-0.5181	0.7886	1.0239	0.7599	1.4354	3.4006	1.7827	3.3292	1.8908	-0.3717	4.2414	2.2843	-0.8475	1.3757	0	2.8405	2.1384	-1.0204	0.5384	-1.4634	-1.5385	-0.4451	1.2598	1.6069	2.24	1.473	1.6279	1.7632								1.2739
2003/5/23	1.2101	0	1.3889	0.939	0.5068	-0.4525	1.6509	1.2333	1.1676	2.2673	0.8247	2.4627	2.3474	0.6203	-0.3799	2.0877	-1.8815	1.3183	1.1084	-0.4124	0	-0.495	4.9479	1.3413	2.6439	-0.9732	2.3474	2.5	1.373	2.7228								2.7673
2003/5/26	0.2174	-0.0662	0.3425	2.3256	0.8403	2.1212	0.232	2.7411	-1.0717	0.7001	2.863	-1.5295	1.3761	0.4932	-0.0953	-0.1022	-0.6392	-1.7968	0.2436	-0.5176	-0.3347	1.99	4.9628	3.5294	0.7576	4.3243	0.9174	-0.6294	-0.1129	2.1687								0.4896
2003/5/27	-1.7354	-1.5894	0.3413	1.8182	0.6667	0	-0.6944	-0.1976	-1.25	2.8969	-0.994	-1.6272	0.3017	-0.4908	1.6221	-0.4094	-1.2152	2.2082	-0.486	0.1041	0.0672	1.4634	0.4728	1.2784	0	1.1658	0	0.1584	-0.113	1.2972								1.0962
2003/5/28	-1.6556	-2.0861	0.6803	-2.8274	-0.4967	-1.0386	-2.2145	-2.8713	-0.6751	-4.2793	-0.6024	1.7293	-1.0526	-2.4661	3.1925	-0.925	4.9204	-1.9753	-0.7326	1.0395	-1.0067	-1.1218	-0.4706	-1.5428	-3.609	-3.9693	-2.1212	-2.6087	-3.2805	-2.9104								-1.9277
2003/5/29	0.5612	1.7869	0.5068	0.6126	1.1647	-0.1499	1.1919	1.9368	1.6143	0.3529	-1.6162	2.0695	-0.9119	-0.1264	0	-1.4523	2.4828	4.0302	1.722	-0.7202	0.4068	0	-3.0733	0.1425	1.248	-0.8	0.4644	0.2435	1.2865	1.7986								-0.2457
2003/5/30	-0.3348	0	5.042	-0.3044	0.1645	2.4024	-0.5889	1.7	0.5968	-1.6413	0.616	0.5793	2.1472	4.9367	10.0091	-0.9474	-0.4038	1.5738	0	-0.3109	0.4051	2.107	0.2439	0.8535	-1.6949	2.4194	0.1541	-1.2146	-0.3464	-1.2956								-1.3547
2003/6/2	1.2318	-0.6077	-0.16	-0.7634	-0.1642	0.2933	0.4739	-0.3933	-1.0169	-0.7151	1.6327	-1.5119	0.4505	-0.2413	4.3011	-1.2752	1.6216	2.7414	0.1209	3.0146	1.4122	0.9524	0.365	0.141	-0.3135	3.1496	-0.7692	0.3279	-0.8111	-1.074								-0.8739
2003/6/3	-1.8805	-0.1359	-1.9231	-1.5385	-1.3158	-1.9006	0.1179	1.0859	-0.3425	0.4802	-0.2008	-0.731	0.1495	-1.5719	-0.793	-0.2153	-3.5904	-4.4664	-2.4155	-1.11	-1.4589	-1.7296	-1.2121	1.4085	-0.1572	-3.4351	-1.3953	0.3268	-0.1168	-0.965								-0.5038
2003/6/4	-0.451	-1.1565	-2.7778	0.7812	0.5	-0.5961	0.1178	-1.1719	0.1718	0.9558	-3.2193	-0.3682	-2.5373	-0.3686	-0.7194	0.9709	-2.4828	-6.9217	-1.2376	-1.4286	-0.4711	-1.12	-3.681	1.3889	1.4173	1.581	1.1006	0.57	2.6901	1.5834								2.0253
2003/6/5	-1.9253	-0.2065	0.3361	-1.8605	-0.6633	0.5997	-0.8235	-2.668	-2.2298	-1.8935	0.4158	0.5174	-0.3063	0.7398	-3.0596	-1.1752	-0.7779	0.848	-0.5013	0.3106	-1.0142	1.1327	0.8917	-2.3288	-2.3292	-2.9831	-1.8663	-0.5668	-2.5057	-2.518								-2.1092
2003/6/6	-2.5404	-1.3793	-3.5176	-0.316	1.0017	-2.0864	-1.4235	-2.7411	-2.4561	-3.0157	-1.6563	0	-1.9969	-1.5912	-0.0831	-3.027	-0.1426	-1.6818	-0.2519	-0.8256	-1.0929	-1.28	0.1263	-2.1038	-2.3847	-2.6738	-1.9017	-2.6059	-3.1542	0.369								-1.6624
2003/6/9	-0.9479	0.3497	-1.0417	-0.317	-1.6529	-1.5221	-2.4067	-1.4614	0.1799	-1.1194	0.8421	-3.3824	-2.8213	-2.7363	-1.9119	-0.7804	-1.7131	0.6579	-0.6313	-0.7284	-1.3812	0.9724	-0.6305	-2.2923	-2.1173	-1.2363	-0.8078	-1.505	-1.2063	-1.1029								-2.3407
2003/6/10	0.5981	0.6272	1.9298	0.9539	0.6723	0.9274	-0.7398	0.1059	1.0772	0.5031	1.0438	-0.4566	2.5806	0	0	0.5618	0.2179	0.2614	0.7624	-1.5723	1.1905	3.5313	1.5228	0.5865	0.9983	-0.6954	0	0.6791	0.1221	0.8674								1.0652
2003/6/11	2.7348	1.662	1.7212	1.2598	2.3372	1.5314	2.1118	0.5291	0.6217	3.3792	1.4463	1.2997	2.5157	1.4066	3.6441	2.1229	-0.3623	-1.4342	1.8916	-1.1715	1.3149	-0.6202	-0.25	1.6035	2.9654	2.1008	2.6059	1.7707	2.1951	2.2113								2.108
2003/6/12	-0.9259	-0.6131	0.3384	-0.6221	-0.6525	-0.4525	-1.4599	1.1579	-0.5296	-1.4528	0.2037	1.1321	-1.0736	0	1.7989	-1.2035	-0.3636	-0.3968	-1.1139	-0.431	-0.2732	-1.4041	-0.1253	-0.1435	-2.08	0.2743	-0.1613	1.4913	-1.5513	-2.0433								-1.0323
2003/6/13	-0.1168	-0.3427	0.1686	0.626	0.5008	1.5152	0.4938	-1.1446	-0.6211	0.3686	0.6098	-1.0448	3.4109	2.1438	-0.8835	-1.5504	0.292	-4.8473	0.8761	0.1082	0.137	0.9494	-1.2547	0.2874	0.6536	1.2312	-0.1616	-0.3265	-0.1212	-0.4908								0
2003/6/16	-1.8713	-1.1692	-0.5051	-0.9331	-0.6645	0	-0.6143	2.3158	-1.3393	-1.3464	5.0505	-2.7149	4.3478	0.4938	0.4052	-0.7874	0.1456	-4.3964	0.1241	-1.0811	-0.342	-1.5674	-2.4142	-0.4298	-1.1364	0	-0.8091	-0.4914	-0.8495	0								-0.1304
2003/6/17	-0.2384	0	-2.5381	1.7268	-0.3344	-0.2985	-0.1236	1.3374	0.181	-0.8685	-1.3462	-3.1008	-3.4483	2.9484	-0.4036	-0.7937	1.1628	-5.4015	1.1152	-0.6557	-0.4804	-0.7962	0.2604	1.8705	-0.6568	-3.7838	0.3263	-0.1646	-0.7344	-2.3428								-1.0444
2003/6/18	0.3584	1.0438	1.2153	3.7037	0.1678	-0.7485	0.3713	-1.8274	0	-0.2503	-0.7797	-1.84	-1.4881	-1.6706	0.8914	-0.5714	-1.0057	-6.3272	-0.3745	0.7701	-0.2069	-1.6051	1.2987	-0.7062	0.3306	0.1404	-0.813	-1.7312	0.6165	-0.1263								-0.2639
2003/6/19	-0.3571	-1.1708	-1.2007	1.0417	-1.34	-1.5083	0.1233	-2.1717	-1.2647	2.5094	0.1965	-2.282	-1.5106	-1.8204	-1.4458	1.7241	-0.1453	2.6359	-1.6291	-0.655	0.0691	-0.4894	-0.1282	-2.5605	-2.3064	-3.2258	-0.1639	-1.1421	1.1029	-0.1264								0.1323
2003/6/20	0.1195	-1.0453	-0.3472	-1.9146	0.8489	0.3063	-0.8621	1.797	-1.5554	-1.3464	-1.5686	-0.1668	0.3067	0.2472	0.2445	-0.791	-0.3636	-1.9262	-0.5096	0.2198	0.3453	0.1639	1.6688	-0.5839	-1.5177	-0.8696	-0.821	-2.8241	-0.6061	-1.1392								0.7926
2003/6/23	-1.1933	-0.2817	-4.007	0.6006	2.5253	-0.916	-2.3602	-2.9076	0.0929	-1.737	-3.9841	0.0835	-0.6116	-2.9593	-1.3008	1.0251	-0.8029	-0.7365	-1.2804	-0.4386	-0.7571	0	-4.2929	-1.7621	-3.2534	-2.6316	-2.3179	-3.1704	-2.0732	-1.9206								-1.1796
2003/6/24	0.4831	0.2825	0.726	0	-0.4926	0	0.7634	-2.246	2.2284	0.1263	1.6598	0.0835	0.1538	0.1271	-1.6474	0.5637	0.9566	-1.6488	0.5188	0.7709	-0.1387	-1.6367	0.1319	0	0.885	1.0511	0.1695	-1.5007	0.7472	1.3055								0.7958
2003/6/25	-3.6058	-1.6901	-0.7207	-1.4925	-1.1551	0	-0.5051	-4.1575	0	-2.9004	-0.2041	1.5013	-1.8433	-0.5076	-1.675	-1.4574	-0.2187	0.8382	0.9032	1.8579	1.0417	-2.4958	-2.108	-0.1495	-2.807	0.1486	-1.5228	0.831	-2.225	-1.5464								0
2003/6/26	3.2419	-0.4298	2.9038	0.4545	-1.6694	0	0	-0.2283	0.4541	0	2.863	-0.986	0.1565	0.1276	2.385	-0.6826	-0.6574	1.4963	-0.8951	-0.3219	-1.4652	-0.8532	-0.6729	-0.4491	3.7906	1.9288	1.5464	1.3736	0.885	0.5236								1.1842
2003/6/27	-2.1739	-1.6547	0	-2.1116	-1.1885	-1.5649	0	0	-1.9892	-1.039	-0.3976	-0.6639	-1.4063	-2.0382	-0.5824	-2.0619	-0.1471	-0.1638	-1.6774	1.0764	-0.7435	-1.7212	0	-1.8045	-2.6087	-1.7467	-2.1997	-2.0325	-2.2756	-2.3438								-1.4304
2003/6/30	-0.3704	-1.2436	-4.9383	0.7704	-2.5773	-0.7949	0	-0.8009	3.4133	-1.5748	-2.1956	-3.2581	-1.2678	-0.5202	2.5105	0	-1.2518	0	-0.7874	0	-2.5281	-2.4518	-1.355	-0.7657	-0.8929	-3.4074	0.8651	-4.0111	-0.1294	0								-1.0554
2003/7/1	-0.1239	0	-0.9276	1.5291	-0.3527	0	-1.5625	0.346	-3.6574	0.8	-0.4082	-1.6408	-1.1236	-0.5229	-0.4082	-1.7544	-0.5966	-0.7383	-0.9259	-6.6028	0.2882	0.3591	-0.1374	-0.1543	1.0811	0.4601	-1.7153	-2.7378	-0.2591	-1.6								0.4
2003/7/2	1.9851	0.7407	-0.5618	2.7108	0.885	-0.3205	1.3228	1.1494	-0.463	3.4392	-3.2787	0.7024	-0.6494	0.7884	2.2131	1.4286	0.8252	1.4876	0.534	-5.3592	1.2452	1.2522	-0.1376	0.4637	3.3868	1.0687	1.2216	0.7407	2.5974	1.355								-0.1328
2003/7/3	0	0.1471	2.4482	0.1466	0	0.3215	1.436	-0.1136	0.2791	0.1279	0.2119	2.5283	2.1242	2.7379	-0.4812	1.5258	-0.2976	-1.3029	-0.3984	-0.1205	1.4191	0.7067	1.7906	0.3077	0	-1.0574	0.1724	1.7647	-0.3797	-0.1337								0.3989
2003/7/4	1.5815	0.5874	1.2868	1.1713	1.4035	-0.9615	-1.0296	0.1138	0.0928	2.5543	0.4228	-1.1054	1.28	-0.2538	-0.967	0.578	0.2239	1.3201	-0.4	0.1206	1.7724	-1.7544	-0.5413	-1.0736	-0.6897	-0.916	0.8606	-2.0231	1.2706	0.5355								-0.6623
2003/7/7	0.3593	0	-1.4519	-0.1447	-1.5571	0	-0.2601	-1.25	-0.4634	0.6227	-1.6842	-1.9776	-2.2117	0.7634	-0.4882	-1.4943	-0.3723	-0.4886	-0.6693	-1.6867	2.6581	-1.0714	0.1361	-0.7752	0.5208	1.2327	-0.5119	1.1799	2.7604	-1.1984								0
2003/7/8	0.358	0.1506	2.7624	-1.1594	0.3515	1.4563	0	-1.8412	0.4655	-0.6188	0.6424	0	1.2924	0.3788	1.39	1.1669	-0.5979	0.5728	0.9434	0.7353	0	1.2635	-0.5435	0.9375	0.5181	0.761	1.7153	0.8746	0.3663	1.2129								0
2003/7/9	-1.9025	-1.7293	-0.7168	3.0792	-1.5762	-1.1164	-1.6949	0.3517	-0.278	-1.2453	-0.2128	3.2456	0	-1.3836	-0.2419	-1.3841	-0.2256	-1.2205	-0.267	0.9732	-0.5357	0.5348	-0.4098	-0.3096	-2.0619	-1.9637	-1.5177	-1.5896	-2.0681	1.0652								0.1333
2003/7/10	1.8182	0.9946	1.083	0.2845	1.7794	2.2581	2.6525	-0.7009	0.9294	1.6393	-0.6397	-0.6797	0.7974	0.6378	2.4252	1.5205	0.2261	1.0708	1.7403	-0.241	1.7953	0.3546	-2.1948	1.5528	2.4561	1.5408	2.3973	2.2026	1.9876	0.9223								2.2636
2003/7/11	0.3571	0.2273	-1.4286	0.9929	-1.2238	-1.5773	-1.0336	0.3529	-0.0921	-0.1241	0.6438	0	-1.1076	-2.6034	-0.3946	-0.1152	-0.6767	-1.304	-0.9211	-0.8454	0	-1.9435	-2.5245	-1.0703	-0.1712	1.0622	-1.3378	-0.431	-0.3654	-1.436								0
2003/7/14	-0.3559	0.1512	0.3623	-0.7022	0	0.1603	0.3916	-0.9379	-0.4608	-1.4907	1.2793	-0.4277	-1.12	-2.2013	-0.7924	-0.692	-0.3785	-1.3212	-1.0624	-0.4872	-0.3527	3.964	3.0216	-1.0819	0.5146	-1.2012	-1.3559	-1.443	-0.8557	-1.1921								-1.9531
2003/7/15	1.5476	0.9811	-1.6245	0.4243	0.177	-0.16	0.6502	0.5917	1.0185	2.0177	-1.6842	0.0859	-0.4854	-0.4823	0.2396	0	-0.8359	1.9247	0.6711	0	-0.2655	0	-2.2346	-0.4688	0.8532	-3.3435	-0.3436	1.9034	-0.7398	0.5362								-0.1328
2003/7/16	0	-1.0463	0.367	0	-0.1767	-0.3205	0.3876	-0.3529	-0.7333	-0.1236	1.7131	-0.6867	0.4878	0.3231	0.3984	-0.3484	0.7663	-0.1646	-0.8	0	0.1775	-1.3865	0.2857	-1.0989	-0.3384	-0.9434	0.6897	0.7184	1.3665	-0.8								-0.3989
2003/7/17	2.2274	1.9637	0.9141	-2.6761	0.885	-0.6431	1.4157	-0.7084	-0.7387	2.9703	0.6316	-0.8643	-0.6472	-0.6441	-1.9841	1.9814	0.6084	-1.319	0.4032	-0.612	0.7972	0.1757	-0.4274	-0.3175	1.528	10	2.7397	0	3.0637	0.5376								-0.267
2003/7/18	-2.9817	0.6667	-3.2609	-3.1838	-2.4561	-1.9417	-2.2843	1.6647	0	-4.0865	-1.8828	-0.959	0	-2.5932	0	-1.1429	-0.907	-2.1721	-2.5435	-1.1084	-3.7786	-2.1053	-2.8612	-2.5478	-4.1806	0	-3.5	-3.281	-2.1403	-1.2032								-2.8112
2003/7/21	0.7092	2.5754	-1.3109	1.0463	-1.7986	-2.1452	-1.8182	-0.2339	-3.907	-0.7519	-3.838	-0.9683	-1.9544	-2.995	0	0	-1.373	-5.6362	-2.3352	-1.868	-1.8265	-4.1219	-3.8292	-4.2484	-1.0471	0.8658	-1.5544	-2.6549	1.7011	-1.7591								-0.4132
2003/7/22	0	0.2152	4.9336	0.7396	-0.1832	1.855	-0.6614	0.7034	0.0968	1.8939	-1.7738	0.2667	0.8306	0.5146	0	0.9249	-0.0773	-0.6335	0.9845	2.4112	1.0233	0.3738	1.3783	1.0239	-0.7055	0.2861	0	1.6667	0.3584	0								-0.4149
2003/7/23	-0.5869	0.0716	0.5425	0.7342	0.367	0.1656	0.5326	0.4657	0.3868	1.6109	1.5801	5.2305	-0.4942	1.0239	0	0.9164	0.9288	-1.8215	-0.2786	-0.2478	-0.4604	0	0.1511	2.027	-0.1776	-1.1412	-0.5263	1.3413	-0.8333	0.6887								0.8333
2003/7/24	-0.4723	0.5722	-1.259	0.2915	-0.9141	1.8182	-0.9272	-0.3476	-0.7707	0.8664	-0.8889	-1.2637	-1.6556	-2.027	0	-0.1135	0.0767	-2.0408	-1.1173	-0.1242	-0.8326	-1.676	-0.3017	-1.3245	0.5338	-1.8759	-1.2346	1.6176	-2.0408	-1.5048								-1.7906
2003/7/25	0	0.2134	-2.5501	-2.6163	-0.369	-0.8117	-1.6043	0.1163	-1.165	-1.7178	-1.5695	-1.4505	-1.1785	-1.5517	0	-2.8409	0.2299	0	-0.1412	-0.4975	-1.1194	0.947	-1.2103	-1.8456	-2.6549	-5.1471	-2.8571	-2.3155	-1.7157	-2.2222								-0.4208
2003/7/28	-2.7284	-1.3485	-0.1869	0.1493	-2.4074	-1.964	-0.6793	-0.3484	-0.3929	-2.1223	-2.2779	-0.9524	-1.8739	-1.9264	0	-0.117	-0.3058	-3.4091	0.5658	-0.75	-0.566	-2.8143	1.2251	-1.5385	-1.6364	1.7054	0.7353	0.1481	-1.3716	-0.2841								-2.1127
2003/7/29	0.122	0.2878	1.6854	0.149	1.1385	1.1686	0	-0.1166	0.9862	0	0	0.8741	1.0417	0.5357	0	0	0.6135	-1.8627	0.9845	-0.2519	0.0949	0.1931	2.2693	0.8681	0	-0.1524	0.1825	0	0.7585	0.9972								0.2878
2003/7/30	0.2436	0.4304	-0.3683	-0.744	0.3752	0.495	-1.0944	-0.4667	-0.3906	-0.6378	4.8951	-0.26	-0.3436	-0.3552	0	-1.0539	-0.1524	6.1938	-0.4178	-0.7576	2.654	-0.7707	-1.4793	0	0.1848	-1.2214	0.1821	-0.4438	0.3764	-0.141								0.7174
2003/7/31	0.6075	1.1429	-0.9242	-0.4498	0	-1.1494	0.1383	0.1172	-0.3922	-0.8986	-2	-1.8245	-1.8966	-1.9608	0	-0.5917	0.687	-1.223	-0.979	-0.5089	1.5697	-0.9709	-0.4505	-0.5164	-0.369	-1.0819	-0.7273	-0.4458	0.625	-0.9887								-0.2849
2003/8/1	-0.2415	2.048	2.0522	1.0542	0.3738	1.495	-0.5525	-0.1171	0.1969	0.3886	-1.8141	-0.531	1.2302	-0.3636	0	0.241	2.047	-2.8571	-0.7062	1.1509	-1.0909	1.7647	-1.2066	-0.519	-1.2963	0	-0.9158	-1.194	0.8696	-0.5706								0.2857
2003/8/4	2.1792	0.346	4.936	1.0432	1.4898	4.0917	2.5	-0.3517	0.3929	1.0323	-0.2309	1.8683	2.9514	6.3869	0	1.0817	-0.3715	0.7843	2.276	1.5171	0.0919	1.1561	1.9847	1.3913	0	1.25	1.6636	1.8127	2.2167	1.4347								0.1425
2003/8/5	-0.5924	-0.1379	3.1359	-0.295	-0.1835	-1.2579	0.1355	0.9412	0.9785	1.6603	0.6944	0.0873	-0.5059	-0.8576	0	1.0702	2.088	-0.1946	0	0.2491	0.6428	0.5714	0	1.2007	5.0657	1.6975	2.3636	0.8902	-0.4819	1.1315								0.569
2003/8/6	-0.7151	-0.2072	0.6757	-0.8876	1.1029	0.6369	0	1.1655	-0.8721	-0.3769	2.5287	0.1745	1.1864	-0.519	0	-0.8235	1.3879	-0.6823	1.5299	0.3727	-1.6423	1.7045	-1.497	1.6949	-0.5357	-0.9105	-0.3552	-0.4412	0	0								-0.7072
2003/8/7	-1.6807	0.1384	0.1678	0.2985	0.3636	-0.9494	-0.2706	-0.1152	-0.782	-0.1261	0.2242	-0.3484	0.1675	-0.5217	0	-0.1186	-0.4323	1.472	-0.9589	0.1238	0	-1.1173	2.1277	-1.6667	0.3591	1.9908	-0.8913	0.1477	-1.4528	0.1399								-0.7123
2003/8/8	-0.6105	0	1.1725	0.1488	-1.8116	-2.8754	-1.0855	-0.346	-0.5911	-1.7677	-1.566	-0.6993	-2.5084	-2.7972	0	-1.6627	1.3025	-1.6441	-1.9364	-1.3597	-1.1132	-2.4482	-0.744	-1.6949	-2.3256	-3.6036	-2.8777	0.1475	-1.8428	-1.8156								-1.7217
2003/8/11	-1.5971	-0.8293	-1.6556	-0.5944	0.369	0.3289	1.3717	-0.8102	0.3964	-0.2571	-0.4545	0	0.3431	0.7194	0	-0.2415	0.0714	0.0983	0	-0.1253	-0.0938	5.4054	1.949	0	0.3663	2.0249	0.7407	-0.4418	1.0013	0.7112								-0.292
2003/8/12	0.6242	-0.1394	0.5051	-0.4484	0	0.6557	3.6536	-0.4667	0.2962	0.7732	0	0.088	3.5897	1.7857	0	0.6053	-0.8565	-0.5894	0	-0.2509	0	1.8315	1.1765	1.8966	0.7299	-0.7634	0.5515	1.6272	-0.6196	0.9887								1.3177
2003/8/13	-0.3722	-1.4655	-3.3501	-0.9009	-0.9191	-1.3029	3.0026	1.1723	-0.0984	-1.7903	-1.1416	-0.3518	-2.1452	-1.9298	0	-0.2407	0.7199	-1.1858	-0.2821	-1.0063	-0.939	-0.3597	-1.0174	-1.3536	-1.8116	-1.2308	-0.5484	-1.31	-1.8703	-0.6993								-0.4335
2003/8/14	-1.4944	-0.2125	-0.6932	-2.7273	0.3711	0	-0.507	-0.3476	0	-0.9115	-0.2309	-0.4413	0	1.0733	0	-0.8444	-0.8578	-1.5	-0.7072	2.5413	-0.9479	-2.5271	-0.5874	0.5146	-0.9225	-1.5576	0.3676	-1.0324	-1.906	-0.7042								-1.3062
2003/8/15	-1.0114	-0.2129	1.5707	0	-0.7394	0.495	0.3822	-0.2326	0	-1.1827	-0.2315	-0.4433	-1.1804	-1.9469	0	-0.8516	-0.2884	-3.1472	-0.1425	-0.7435	-1.4354	-0.3704	0.7386	-0.6826	-0.9311	-0.3165	1.8315	-0.2981	-0.9067	-0.7092								0
2003/8/18	0.5109	-1.2091	-0.6873	-1.4019	-1.1173	-0.4926	-0.6345	-0.3497	-1.1823	-1.5957	-2.0882	-0.089	2.3891	-0.361	0	-1.7178	0.4338	-2.8302	0	0.7491	0.0971	-1.3011	3.5191	-1.7182	-0.5639	-0.7937	-0.5396	-0.299	-2.0915	-1.1429								-0.7353
2003/8/19	1.5248	-0.216	1.3841	0.4739	0.3766	0.9901	-0.2554	0.4678	-0.1994	-0.2703	0.237	-0.0891	3	0.3623	0	-0.1248	-0.504	-1.2945	0.2853	0.1239	0.8729	0.1883	-0.4249	0.6993	0.189	0.96	0.5425	1.6492	0.4005	0.1445								0.4444
2003/8/20	-0.5006	0	-0.1706	-1.1006	0.7505	0.1634	3.201	-0.4657	0.0999	0.9485	-0.2364	-0.1784	-1.2945	-0.9025	0	-1.125	-0.1447	1.6393	-0.7112	0	-2.4038	-0.5639	-2.845	0.6944	0.1887	1.5848	-1.4388	0.295	-1.1968	0.8658								-0.1475
2003/8/21	0.6289	-0.0722	1.0256	-0.6359	-0.1862	1.4682	-0.6203	-0.5848	0	-0.8054	1.1848	-0.4468	0.9836	0.9107	0	0.885	0.5072	-1.6129	0.2865	-1.3614	0.8867	-0.3781	0	-0.3448	-0.565	0.312	-0.9124	0.4412	-1.0767	-0.5722								0.4431
2003/8/22	0.125	-0.4332	1.1844	0	-0.3731	-0.3215	-0.8739	0	-0.1996	-0.5413	-0.4684	-1.2567	-1.6234	1.9856	0	0.2506	0.1442	0.3279	-0.2857	0.3764	0	-0.759	0	-0.519	0.3788	-1.2442	-0.5525	-1.1713	0.2721	0.4317								-0.4412
2003/8/25	-0.8739	-0.6526	-2.0067	-2.72	-1.1236	-1.129	-2.3929	0.9412	-0.3	-3.1293	-0.4706	-1.1818	-2.6403	-2.1239	0	-0.5	-0.288	-2.0697	-1.5759	-3.125	-1.0742	0.956	0	-1.2174	-2.0755	-0.7874	-2.4074	-1.4815	0.5427	-1.5759								-1.034
2003/8/26	-0.2519	2.2628	3.9249	0.4934	-1.1364	-0.1631	2.4516	-0.5828	-0.2006	0.4213	2.1277	0	0.5085	0	0	0.2513	0	-1.3348	-1.0189	1.2903	-0.3949	0.3788	0	-1.0563	0.9634	0.6349	0	-0.1504	1.3495	-0.4405								0
2003/8/27	-0.1263	-0.0714	-0.3284	0.491	-0.1916	0.817	0	0.7034	-0.3015	-0.8392	0.2315	0.644	-0.8432	0.3617	0	0	0	-0.7892	0.2941	-0.1274	-0.0991	1.8868	0	0.8897	-0.3817	-0.9464	0	-0.1506	0.1332	-0.4425								-0.7463
2003/8/28	0.7585	-0.7143	-2.1417	-1.6287	1.9194	-0.9724	-1.5113	-0.9313	-0.7056	-0.5642	-0.4619	-1.3711	0.1701	-0.7207	0	-0.5013	0.4332	-1.3636	-1.6129	-1.2755	0.1984	0.7407	0	-0.7055	-0.5747	-1.2739	-2.277	-1.0558	-2.3936	-0.4444								-1.0526
2003/8/29	1.6311	-0.1439	0.5051	-0.3311	1.3183	-0.1637	1.6624	0.3525	2.2335	-0.8511	-0.6961	-0.1854	-0.6791	-1.0889	0	1.0076	-0.3595	-0.6912	-0.149	-0.646	0.396	1.6544	0	-1.421	-1.5414	-2.2581	0.1942	-1.0671	-0.8174	-0.2976								-0.6079
2003/9/1	1.358	0.8646	0.67	2.6578	0.3717	2.459	3.1447	0.8197	0.993	3.5765	1.4019	1.7642	2.3932	2.3853	0	1.4963	0.7215	3.1323	1.791	1.8205	2.2682	1.085	0	3.0631	3.1311	1.6502	2.3256	2.3112	2.1978	2.2388								2.5994
2003/9/2	-1.7052	-1.1429	-1.3311	-0.9709	-1.1111	0.16	-0.7317	0.3484	-0.4916	0	0.4608	-0.5474	-0.1669	-0.8961	0	-0.4914	-0.2865	-0.225	1.173	-1.1494	-0.8679	-1.61	0	0.6993	-1.3283	-0.8117	0	-1.3554	-1.4785	-0.7299								-0.2981
2003/9/3	-0.1239	0.9393	4.2159	0.3268	0.1873	0.7987	0.1229	0.8102	0.1976	1.105	0	-0.6422	0	0	0	0	-0.2874	-1.3529	0.8696	-0.5168	0.1946	0.1818	0	0.8681	-0.7692	-0.491	0.5682	-0.7634	0	1.3235								0.1495
2003/9/4	0.4963	0.1432	0.1618	0.9772	-0.5607	-0.4754	-1.227	-0.3444	0.4931	-1.3661	-0.2294	-0.277	1.1706	2.5316	0	-0.7407	-2.0173	10.0571	-1.0057	0.6494	-0.4854	-0.726	0	1.0327	0.1938	0.6579	-0.3766	0.4615	0.6821	-0.4354								0
2003/9/5	-0.8805	0	-2.4233	-2.2581	-1.6917	1.2739	-0.9938	-1.0369	-0.4907	-2.3546	-1.8391	-1.2963	-2.4793	-2.8219	0	-1.6169	-2.7206	-2.5961	-2.7576	-0.129	-0.2927	-2.5594	0	-2.385	-1.9342	-1.7974	-0.9452	-1.072	-2.3035	-1.4577								-1.791
2003/9/8	-0.5076	-1.0722	0.9934	-1.3201	-0.5736	3.6164	-1.3802	-0.1164	-0.0986	-0.4255	-0.9368	-0.5629	-0.5085	-0.363	0	-1.5171	-0.1512	-5.9701	-1.3433	-0.9044	-1.9569	-0.3752	0	-1.0471	-1.3807	-0.8319	0.3817	-2.6316	-2.2191	-0.7396								-0.9119
2003/9/9	0.1276	0.2168	-0.3279	-0.1672	0.9615	0.7587	-1.0178	0.1166	0.0987	-0.5698	-0.2364	-0.9434	0.5111	-0.7286	0	0.2567	-0.2271	-1.4739	-0.6051	0.1304	-1.1976	1.8832	0	-0.1764	0	0.3356	2.4715	0.159	-0.8511	0.149								0
2003/9/10	0	0.2163	-1.1513	0.5025	-0.5714	-2.7108	0.1285	-0.1164	-0.2959	0.8596	2.6066	1.2381	1.5254	2.3853	0	0.128	0	0.6904	0.9132	0	-1.1111	2.9575	0	-0.7067	0.6	2.5084	-1.8553	0.7937	-1.1445	0.2976								0.1534
2003/9/11	0.8917	-0.7194	-0.6656	-0.1667	-0.3831	-2.6316	1.6688	-0.1166	0	-0.8523	-1.1547	0	-1.5025	0.1792	0	0.1279	-1.9727	0	0.7541	-0.5208	0	1.2567	0	-0.1779	0.7952	-1.3051	-0.3781	0.6299	0.8683	0								-0.3063
2003/9/12	-1.3889	-0.3623	-3.1826	-3.172	0.1923	-0.4769	-1.1364	0.3501	-0.5935	-1.7192	-1.4019	-0.7526	-1.8644	-1.4311	0	0	-0.1548	-2.2857	-0.4491	-0.2618	-1.0215	-2.4823	0	-1.0695	-1.3807	-2.314	-1.7078	0.313	-3.0129	-2.0772								-0.1536
2003/9/15	-1.4085	-0.3636	-4.3253	0.5172	-0.9597	-3.3546	-0.7663	-0.4651	-0.398	-2.1866	-0.9479	-1.4218	-2.7634	-1.6334	0	-0.894	-0.155	-5.3801	-1.5038	-0.9186	-0.3096	-1.8182	0	-1.2613	-2.6	-1.5228	-1.1583	-1.7161	-2.2189	-1.0606								-2.7692
2003/9/16	0.2597	0.292	1.6275	1.0292	0.7752	1.3223	2.574	-0.3505	1.1988	1.3413	1.9139	-0.0962	0.1776	1.2915	0	0	0.1553	1.1125	1.5267	-0.1325	1.3458	2.5926	0	0.9124	1.0267	1.0309	2.5391	0.3175	0	1.072								0.9494
2003/9/17	-0.3886	-0.4367	-1.6014	-1.6978	-1.5385	-2.447	-0.3764	-0.9379	-0.7897	-2.3529	-1.8779	-0.1925	-1.5957	-1.275	0	-2.1907	0	-1.1002	-1.6541	-1.4589	-1.1236	1.2635	0	-2.17	-2.0325	-1.5306	-1.1429	-0.7911	1.059	-1.0606								-1.5674
2003/9/18	-0.3901	-0.5848	0.3617	-1.209	0	0	1.0076	1.3018	-0.2985	-0.4518	-0.9569	-1.4465	-0.5405	0.369	0	-0.6588	-0.0775	0.8653	-0.4587	-1.7497	0.6198	1.7825	0	2.5878	-1.2448	-2.418	-0.578	1.1164	0.1497	-1.9908								-0.7962
2003/9/19	-0.2611	1.25	1.8018	-0.6993	0	0.3344	0.2494	-0.1168	-0.3992	-0.7564	-1.4493	0.6849	0.1812	-3.3088	0	1.061	-0.1552	0.3676	0	-1.7808	0.308	0	0	1.4414	1.4706	-0.354	-0.7752	1.2618	0.5979	0								-0.4815
2003/9/22	-1.178	-0.9441	0.354	0.5282	-0.1953	-0.5	0.8706	-0.5848	0	0.9146	0.9804	-0.5831	0	-2.6616	0	-0.3937	0.0777	0	-1.5361	-2.6499	-0.7165	2.4518	0	6.0391	1.8634	-1.421	0.1953	-0.3115	0.7429	-0.9375								-0.6452
2003/9/23	-0.1325	-0.3666	3.351	0.8757	0.9785	3.0151	0.4932	0	0.2004	1.9637	0.2427	-0.1955	0	0.5859	0	-0.6588	-0.1553	-0.3663	0.936	1.8625	-1.3402	0.5128	0	5.1926	0.813	0.1802	0.9747	3.125	0.885	0.6309								1.1364
2003/9/24	1.061	-0.7358	-0.6826	1.3889	0	-0.1626	-0.4908	-0.1176	-0.4	0	1.2107	5.2889	3.0741	0.7767	0	-0.5305	-1.2442	-1.1029	1.2365	0	-1.1494	-2.2109	0	-1.5924	-0.2016	0.1799	0.3861	0.1515	-0.2924	0.7837								0.4815
2003/9/25	-0.7874	-1.7791	-0.6873	-0.8562	-0.969	-1.9544	-2.5894	-0.4711	0.3012	-1.9259	-0.7177	-3.3488	-1.7544	-0.9634	0	-0.9333	-1.7323	-3.9653	-1.0687	-1.4065	0	2.6087	0	2.589	-1.4492	-1.2567	-0.7692	-1.2103	-1.9062	-0.9331								-1.5974
2003/9/26	-0.1323	-0.6792	0.519	-0.5181	-0.9785	-1.1628	-1.7722	-0.2367	-0.6006	-1.9637	1.4458	-0.8662	-3.2143	-0.5837	0	0.9421	-2.0032	-2.0645	-9.1049	-0.2853	0	-1.6949	0	-2.3659	-1.6807	-1.4545	0.3876	-1.6845	-1.0463	-0.157								0.3247
2003/9/29	-0.5298	-0.8359	0.5164	-1.2153	-1.3834	-3.1933	-1.2887	-0.5931	0.2014	0.6163	0.2375	-0.6796	-0.369	-3.1311	0	0.6667	-2.2077	-4.8748	-4.4143	-0.1431	-1.5856	-3.7931	0	-2.4233	-1.9231	-2.7675	-1.5444	-0.4673	0.4532	-2.044								-2.589
2003/9/30	1.1984	1.8391	1.1986	1.0545	2.004	-0.3472	2.8721	0.2387	1.608	1.3783	0.9479	0.782	-0.3704	1.4141	0	2.2517	0.2508	1.5235	1.2433	0.2865	0.2148	1.9713	0	2.3179	4.3573	1.3283	1.3725	-0.313	1.0526	0.321								0.8306
2003/10/8	0.3947	-0.2257	0.1692	1.3913	-0.7859	1.2195	0.7614	0.9524	-1.1869	0.4532	-0.4695	0.679	0.3717	0	0	-0.3886	-1.6681	-1.3643	-1.4035	1.7143	1.8221	1.9332	0	5.6634	6.8894	0.5618	0	0.157	0.744	0.64								0.3295
2003/10/9	0.2621	-0.5279	-1.1824	-0.5146	0.5941	-0.5164	0.6297	-0.4717	0	0.1504	0.2358	0	0.9259	0	0	-0.7802	0.0848	4.1494	0.7117	-1.4045	0.1053	-1.8966	0	-1.9908	-1.5625	1.1173	-0.5803	0.3135	-0.4431	0								-0.1642
2003/10/10	2.2222	0	1.7094	4.4828	3.3465	2.0761	3.6295	-0.1185	1.001	3.003	0.9412	1.7341	2.2018	2.7888	0	1.9659	0.0847	1.4608	4.0636	3.1339	0.8412	0.8787	0	2.9687	3.5714	2.3941	2.5292	1.4062	3.1157	2.5437								2.9605
2003/10/13	0.5115	-0.3033	0.1681	-0.9901	-1.3333	0	-0.2415	-0.949	-0.4955	0	3.7296	0.4735	-0.7181	-0.7752	0	-1.1568	4.2337	0.3927	-0.6791	-1.105	-0.5214	2.6132	0	-0.3035	0	-1.7986	-1.3283	-1.849	1.7266	-1.0853								-0.9585
2003/10/14	0.3817	-0.3042	-1.8456	-1.6667	-1.3514	-2.0339	-1.2107	-0.2395	-0.1992	-1.312	4.9438	0.377	-0.9042	-1.7578	0	-1.3004	0	-1.3038	-0.3509	-1.676	-1.153	0.1698	0	-2.2831	-2.2989	-2.1978	0	-0.314	-1.273	-1.0972								-1.129
2003/10/15	-0.1267	0.3814	0.8547	0.339	-0.9785	0.346	0.1225	-0.4802	0.1996	-1.034	-1.0707	0.3756	-1.4599	0	0	0.2635	0.0812	-0.9247	1.5845	-0.2841	-0.5302	0	0	-3.7383	-1.3725	-1.1236	0.3846	0	-0.7163	-0.1585								0
2003/10/16	-1.7766	-1.2158	-0.8475	1.0135	-0.9881	-1.7241	1.4688	-0.1206	-0.2988	-1.3433	0.2165	-0.5613	-1.6667	-2.1869	0	-0.3942	-0.5682	-2.2667	-3.4662	-0.7123	0	-2.2034	0	-0.8091	-1.5905	-1.8939	1.341	-0.6299	-2.4531	-1.1111								-1.7945
2003/10/17	0.646	0.6923	1.1966	0.3344	0.5988	0	0.3619	0	0.3996	0.6051	0.216	0.2822	0	0.813	0	1.715	0.4082	-0.4093	-1.9749	-0.4304	-0.1066	-2.0797	0	1.7945	1.0101	0.3861	0.5671	1.2678	0.2959	0								1.1628
2003/10/20	-1.2837	-1.2987	0.8446	-1.5	-0.3968	-3.3333	-2.1635	0	-0.4975	-0.3008	-0.6466	-1.3133	-0.565	-0.4032	0	-1.297	-7.7236	-4.7945	1.0989	-0.4323	0	-1.2389	0	-0.1603	0.6	1.5385	-1.1278	-0.313	-0.885	-5.7785								-0.6568
2003/10/21	0.3901	0.2322	0	1.5228	0	0.9074	2.3342	-0.1208	0	1.6591	0.2169	-7.1293	-0.5682	1.2146	-9.9595	0.5256	-8.2819	-4.3165	-0.7246	-0.1447	0.1067	-5.914	0	-0.4815	0	-1.7045	-0.1901	-1.0989	1.0417	0.1704								-0.4959
2003/10/22	4.0155	2.1622	1.1725	2.6667	2.1912	3.5971	3.1212	-0.1209	0.9	4.0059	-1.0823	1.1259	1.9048	1.8	-1.9784	3.5294	0.4803	1.9549	3.2847	2.1739	2.9851	2.4762	0	1.129	3.1809	2.8902	3.0476	2.2222	3.5346	0								2.99
2003/10/23	0	0.7559	-0.8278	-1.1364	-1.7544	-2.2569	-1.8626	0.3632	-0.3964	-0.5706	-1.7505	3.7449	-2.8037	-1.3752	-2.5688	-0.5051	-1.7208	-1.9174	-1.9435	-0.5674	-7.764	-2.7881	0	-0.4785	0	2.0599	0.1848	-2.3292	-1.138	0.5102								-0.3226
2003/10/24	0.8717	-0.9752	-2.5042	0.3284	-0.3968	0.3552	-0.1186	-0.3619	-0.0995	1.2912	-0.6682	0.4878	-2.5	-1.1952	-1.7891	1.269	-3.6965	-5.5639	-2.3423	-2.5678	-2.5814	-0.956	0	-8.8141	1.1561	-0.1835	-0.5535	-3.6566	1.295	1.8613								-0.9709
2003/10/27	-0.4938	-0.9848	-4.1096	-0.491	-3.7849	-3.7168	-2.019	0	-0.498	-1.8414	-3.3632	-0.5825	-1.7751	-1.8145	0.4794	-1.1278	1.6162	-3.9809	-2.3985	-1.1713	0.1152	-1.5444	0	-3.3392	-1.1429	-2.7574	-2.0408	-0.9901	-0.142	-2.3256								-1.634
2003/10/28	0.6203	0.9946	0.7143	0.6579	-2.0704	0.1838	1.2121	-0.2421	0.4004	0.8658	-1.8561	-0.5859	-1.2048	-3.0801	1.145	0.1267	0	0.1658	0.9452	-1.6296	-0.8055	-7.2549	0	0.5455	0.7707	-1.7013	1.5152	-0.3333	-0.7112	0.3401								-1.8272
2003/10/29	0	-0.3788	-4.9645	-2.451	0.6342	-3.1193	-2.1557	-0.1214	-0.7976	-3.0043	-2.1277	-0.7859	-3.4553	-2.5424	-0.8491	0	-4.9702	-3.1457	-2.0599	-2.5602	-2.9002	-6.9767	0	-6.3291	-2.4857	-1.7308	1.1194	-3.1773	-1.4327	-5.0847								-3.5533
2003/10/30	-1.3564	-0.2281	-1.6791	-0.1675	-1.0504	-4.5455	-0.8568	-0.1215	-0.9045	-1.9174	-0.7246	-1.7822	-1.4737	0.6522	-2.1884	-0.1266	-8.7866	-6.4957	-0.7648	-3.7094	-2.7479	-3.1818	0	-0.7722	-0.1961	-2.9354	-0.5535	-2.418	-3.7791	-2.8571								-0.7018
2003/10/31	-0.25	0.1524	1.1385	0.6711	0.2123	0.9921	0.2469	-0.2433	0.1014	1.6541	1.9465	0.6048	2.5641	0.8639	-0.0973	-2.4081	2.5229	10.0548	1.3487	0.321	1.7199	4.2254	0	1.751	0.1965	0.8065	-0.3711	1.2389	1.0574	3.3088								2.4735
2003/11/3	1.1278	2.1309	1.1257	2.3333	1.2712	1.7682	2.7094	-0.122	0.2026	3.2544	0.716	0.1002	0	1.4989	0.4869	2.7273	-2.1253	2.1595	0.7605	0.64	1.4493	-0.9009	0	-1.1472	4.3137	0.4	1.8622	3.8462	2.9895	1.6014								4.1379
2003/11/4	2.7261	2.0119	1.1132	0.6515	2.0921	1.9305	0.9592	0	2.8311	2.7221	0.4739	2.6026	1.6667	1.8987	2.2287	2.402	1.6	3.9024	1.1321	0.4769	4.0476	1.3636	0	1.5474	2.2556	1.5936	0.5484	3.0303	1.5965	0.8757								1.3245
2003/11/5	0.7238	-0.2922	1.1009	-0.6472	1.6393	-3.4091	0.8314	0	-0.6883	0.1395	-0.9434	-0.0976	-3.2787	-1.8634	0	-0.4938	-4.2745	-0.7825	-2.2388	-1.1076	-0.4577	-0.2242	0	-1.3333	2.2059	-2.3529	0	-0.6536	-1.1429	-2.2569								0.6536
2003/11/6	0.5988	-1.3919	-4.7187	1.9544	0.8065	-4.902	1.0601	-0.1221	-0.198	1.1142	-1.9048	-4.1992	-1.0593	-2.9536	0.2844	2.2333	-5.8754	-3.1546	-1.3359	-1.76	-3.4483	-4.7191	0	-7.9151	0.5396	-7.4297	1.8182	-2.3026	2.3121	-2.1314								0.8117
2003/11/7	-2.2619	-1.1887	-0.5714	-2.7157	-4	-2.0619	-3.1469	0	-1.9841	-2.7548	-4.1262	-4.791	-0.4283	0.4348	-1.3233	-2.0631	-2.9963	-0.9772	-2.1277	-2.2801	-1.4286	-3.3019	0	0.4193	-3.7567	-0.6508	-2.5	-2.1886	0.8475	2.3593								-3.3816
2003/11/10	1.9488	0	-1.7241	0.4926	0	-0.8421	4.6931	0	0.3036	1.6997	0.5063	-3.7473	-2.3656	-0.4329	0.8621	2.1066	1.4157	-0.8224	-0.7905	-5.3333	0.8454	-1.2195	0	-0.8351	2.7881	-3.0568	0.9158	1.8933	1.4006	0.7092								-0.3333
2003/11/11	0.1195	0.7519	0.3899	1.1438	-0.2083	0.8493	0.8046	-0.2445	0.1009	0.8357	0.2519	-2.2247	0.6608	1.087	-1.3295	-0.4854	-1.7766	0.995	2.7888	0.3521	-0.5988	1.2346	0	2.1053	1.6275	1.3514	0.1815	-0.5068	-0.1381	5.6338								1.1706
2003/11/12	-2.506	-0.5224	-5.0485	-2.7464	-1.2526	-2.1053	-3.0787	0.3676	-0.7056	-2.2099	-1.7588	-0.4551	-2.407	-0.2151	-0.2887	-1.0976	-3.23	-2.2989	0.969	-0.5263	-0.4819	-1.4634	0	0.4124	-2.4911	0.8889	-2.5362	-1.1885	-2.3513	-2.6667								-2.1488
2003/11/13	-0.612	-0.6752	-4.908	-4.1528	0.2114	1.0753	1.0588	0	-0.1015	-0.1412	3.8363	1.4857	2.2422	2.1552	-0.0965	-1.8496	1.2016	2.3529	0.7678	-0.5291	-0.2421	1.9802	0	2.0534	0.5474	0.8811	-3.5316	0.5155	1.1331	4.2808								-1.1824
2003/11/14	1.1084	-0.5287	1.2903	0.5199	0.6329	1.4894	1.397	0	1.4228	2.1216	3.202	0.7883	1.0965	0.4219	-0.7729	2.1357	10.0264	2.9557	-0.7619	2.1277	3.034	2.9126	0	2.4145	1.8149	2.4017	2.5048	1.1966	0.9804	1.1494								2.5641
2003/11/17	-2.1924	-0.9112	-3.1847	0.3448	0.4193	-0.4193	-1.4925	0	-0.6012	-0.277	-0.4773	0.3352	-1.3015	0.4202	-0.6816	-0.861	-1.9185	-0.9569	1.3436	-0.6944	-0.2356	-1.4151	0	1.7682	-0.1783	-1.7058	0.3759	0	-1.387	-1.1364								0.5
2003/11/18	-1.3699	-1.3027	3.0702	-1.3746	-0.4175	-0.8421	-4.7786	-0.1221	-0.7056	-2.7778	1.9185	-1.8931	-0.8791	-2.9289	-0.098	-3.8462	-2.6895	-1.6103	-1.1364	3.4965	-1.5348	-0.7177	0	-1.9305	-5.5357	-2.1692	-2.9963	-2.5338	-4.3601	-4.5977								-4.9751
2003/11/19	-0.3788	0.9317	2.3404	2.0906	1.8868	3.1847	1.1016	-0.1222	0.3046	-1.4286	2.8235	1.1351	2.2173	3.2328	2.4534	-0.129	6.1558	2.946	2.1073	1.3514	0.7194	1.6867	0	3.3465	-0.189	1.9956	0.1931	1.3865	0.8824	1.3769								0.8726
2003/11/20	2.0279	0.0769	2.2869	2.5597	2.6749	4.7325	0.8475	0	0.6073	1.4493	-0.6865	4.0404	4.7722	3.9666	2.2031	1.938	4.142	10.0159	3.3771	3.8333	1.3095	3.7915	0	2.4762	2.4621	4.5652	2.6975	2.2222	1.895	3.5654								2.7682
2003/11/21	-1.4907	-1.2298	-2.2358	-1.4975	-2.6052	-3.3399	-0.4802	-0.2448	-0.6036	-1.2857	-2.0737	-0.9709	-3.1056	-2.2088	0	-0.8872	-4.3182	0.1445	3.4483	-3.0498	-0.235	-3.4247	0	-3.7175	-0.3697	3.7422	-0.9381	-0.5017	-1.7167	-3.1148								0
2003/11/24	2.9004	1.9455	2.079	2.1959	5.144	3.4553	2.8951	-2.8221	0.9109	3.4732	0.7059	2.9412	4.7009	4.9281	-1.3121	2.4297	5.7007	3.3189	1.5789	2.1523	1.8846	3.7825	0	2.1236	2.9685	1.4028	3.2197	4.0336	3.4934	4.5685								3.8721
2003/11/25	-0.4902	-0.7634	2.444	0.8264	0.1957	2.1611	1.1723	0.7576	-1.2036	0.979	-0.2336	-0.9524	2.0408	1.5656	-1.5195	-0.1248	0.3371	-0.6983	-1.0363	2.107	1.3873	4.328	0	1.3233	-1.0811	0.5929	0.1835	3.5541	0.7032	1.4563								2.269
2003/11/26	0.8621	-0.1538	-1.5905	0.4918	1.5625	-0.1923	0.1159	-6.2657	-1.5228	0.277	-1.6393	-1.0684	-0.4	0.578	0.4822	0.5	0.112	0	-1.3962	-2.2222	2.0525	2.6201	0	-0.1866	2.3679	-0.1965	0	-1.248	1.5363	-0.1595								-0.317
2003/11/27	-2.3199	-1.3867	-4.2424	-2.447	-3.2692	-2.6975	-3.0093	-6.6845	2.6804	-1.9337	-0.4762	0.432	-3.8153	-2.682	-0.9597	-2.4876	-2.1253	-3.2349	0	-0.974	-2.2346	-1.2766	0	0	-1.9573	-1.9685	-2.0147	-3.4755	-2.6135	-3.0351								-2.8617
2003/11/28	0.625	1.5625	0	1.0033	0.1988	0.198	1.074	-1.4327	1.1044	2.2535	-0.2392	-1.0753	0.6263	-0.3937	0.3876	1.148	1.4857	3.1977	3.0088	1.3115	2.0571	0	0	-0.3738	2.9038	-0.6024	2.243	1.8003	2.9661	3.4596								4.2553
2003/12/1	3.2298	1.2308	1.6878	2.649	3.5714	2.3715	3.1877	0.8721	0.1986	2.8926	2.3981	1.087	3.112	2.5692	1.3514	2.2699	2.2523	1.831	1.5464	2.2654	2.9115	9.9138	0	1.1257	1.5873	2.8283	2.925	0.6431	2.0576	2.707								2.5118
2003/12/2	0	0.5319	4.1494	-0.6452	-0.3831	0.3861	-0.1144	-0.8646	0	-0.6693	0.4684	-0.5376	0.6036	0.3854	-0.4762	0.8631	-1.4317	4.5643	-1.5228	0.7911	1.5234	0.9804	0	-0.7421	-0.3472	0.9823	-1.0657	1.278	-0.9409	-0.9302								2.7565
2003/12/3	1.444	0.907	0.3984	0	1.5385	0.9615	3.6655	3.9244	3.7661	1.8868	3.7296	-1.8378	0.2	-0.7678	2.3923	2.8117	-1.4525	-2.381	0.1718	2.9827	0.7503	-2.9126	0	-1.8692	1.9164	-1.3619	1.7953	2.8391	3.1208	4.2254								-1.4903
2003/12/4	-0.4745	-1.7978	0	0.6494	-0.7576	2.8571	0.9945	-2.3776	0	0.1323	-1.7978	0.7709	2.1956	-0.9671	0	-0.3567	1.4739	-1.7615	-2.2298	1.372	-0.9574	-2	0	1.5238	-0.5128	1.5779	-0.1764	-0.1534	0.2632	-0.1502								-0.1513
2003/12/5	0.2384	0.9916	-0.3968	1.9355	-0.7634	-2.037	0.9847	-1.2894	-1.4327	0.2642	-0.6865	0.1093	1.7578	1.3672	-0.5607	-0.5967	3.1285	0.6897	2.807	0.3008	2.3631	1.0204	0	3.94	-1.0309	1.7476	0.8834	-1.3825	-0.6562	-0.7519								-0.303
2003/12/8	0	-1.0574	2.5896	-0.1582	-0.5769	-2.2684	0.6501	0.5806	-1.0659	-1.4493	-0.2304	-0.655	-2.6871	-2.1195	0.5639	-0.2401	-3.467	-2.7397	-1.7065	-2.5487	-1.3641	-4.0404	0	-2.5271	0	-2.6718	-0.5254	-1.5576	-0.6605	-0.9091								-0.152
2003/12/9	0	-0.3817	-0.5825	2.0602	-0.5803	0	-0.1076	0.2886	1.0774	1.3369	0.6928	0.5495	3.1558	0	1.7757	0.6017	0.1122	-3.9437	2.6042	1.5385	-0.6383	1.2632	0	-0.5556	1.5625	1.5686	-0.1761	1.4241	1.0638	1.682								-0.3077
2003/12/10	3.0916	2.5287	5.0781	0.7764	1.9455	0.5803	3.125	-1.7266	0.6783	1.9789	-1.1468	0	0.3824	1.9685	-0.4591	1.1962	1.2332	0.2933	4.5685	0.303	0.9636	0.6237	0	0.7449	0.3419	-0.3861	0.8818	0.312	1.0526	0.6015								1.2346
2003/12/11	2.9988	0.6726	0.7435	-0.4622	-0.7634	0.7692	-0.8359	1.9034	-0.9625	0.9056	0.464	0.3279	-0.5714	1.5444	-0.369	1.182	2.1041	-2.0468	-0.1618	4.3807	0.6363	1.0331	0	2.5878	-1.5332	-0.7752	-0.5245	-1.5552	-0.2604	-1.6442								-1.0671
2003/12/12	-1.4558	0.0742	0.369	-0.6192	0.5769	0.5725	-1.4752	0	-0.8746	-0.7692	-0.9238	-0.9804	-0.5747	-0.9506	-0.2778	0.1168	-0.2169	-3.8806	0	-0.4342	-0.9484	-1.227	0	-1.4414	-1.0381	-0.1953	0	-0.7899	-1.6971	-1.2158								-0.7704
2003/12/15	0	-0.816	-0.3676	-0.3115	0.5736	0.3795	-0.3209	-1.1494	0.4902	-1.0336	1.3986	-1.1001	-0.578	-0.9597	0.0929	-0.5834	-1.413	0.4658	0	-0.8721	0	-1.0352	0	-1.0969	0.1748	1.3699	-1.2302	0.1592	-0.5312	-0.7692								0.1553
2003/12/16	0.7955	2.0942	-2.583	-0.7813	-1.1407	-1.7013	1.824	0	0.7805	0.7833	1.8391	-1.2236	-1.938	-1.5504	-0.9276	-1.6432	-1.9846	-0.7728	-3.2415	-1.173	-0.2128	-3.3473	0	-1.6636	1.0471	-2.8958	1.2456	0.159	1.4686	0.3101								0
2003/12/17	-0.9019	0.2198	-1.1364	-0.7874	-2.5	-2.3077	-3.5827	-1.8895	-0.2904	-2.0725	-0.2257	0.6757	-0.5929	0.7874	1.4045	-0.1193	0.7874	-2.1807	-3.3501	-1.0386	-2.3454	-1.5152	0	-1.1278	-1.8998	-1.9881	0.1757	-2.0635	-1.0526	-1.0819								1.0853
2003/12/18	1.8203	0.731	1.7241	0.7937	-1.3807	-2.9528	2.2951	-1.037	0	1.5873	-4.2986	-2.5727	-4.175	-2.7344	2.0314	0.5974	-6.0268	-4.2994	-1.2132	-3.2984	0.7642	0	0	-4.5627	1.4085	-2.6369	1.4035	-1.7828	1.4628	-0.625								-0.3067
2003/12/19	2.6816	1.4514	-4.8964	1.7323	10	-3.6511	2.3504	-0.7485	0.2913	1.9531	-1.8913	-6.085	-6.8465	-6.0241	5.5204	2.3753	-8.7886	-4.9917	-8.0702	-6.9767	3.1419	-6.8132	0	-4.3825	1.7361	-4.1667	1.3841	1.1551	1.8349	1.2579								1.2308
2003/12/22	2.8292	2.289	1.5842	2.4768	2.5455	1.4737	3.7578	1.0558	2.8074	2.0434	0	-2.0782	4.0089	2.5641	2.1441	2.6682	3.9063	6.655	5.916	2.5	4.7269	1.4151	-4.978	2.7083	3.2423	2.1739	3.9249	4.894	3.4749	0								3.1915
2003/12/23	0.5291	-0.8392	0.3899	0	-0.3546	1.8672	0.7042	1.3433	-0.4708	0.2503	5.0602	2.1223	-1.4989	1.875	0.7557	0.678	3.8847	0.3284	5.9459	2.439	1.9057	0.4651	-4.9307	1.4199	-1.8182	0.4255	-0.6568	-0.1555	-0.7463	2.1739								-0.5891
2003/12/24	0.9474	-0.3526	5.0485	0.1511	-0.7117	-1.222	0.0999	-0.2946	1.4191	0.8739	2.5229	-1.2225	0.4348	3.272	-0.75	-0.1122	-1.4475	-1.1457	0.5102	-3.4921	0.3937	0.2315	-3.8898	-1.4	0.5051	2.3305	0.6612	-0.6231	0.6266	0.6079								-0.1481
2003/12/25	-1.9812	0.7077	-2.2181	-1.81	-1.2545	-2.0619	-0.5988	0	-0.3731	0	0.4474	10.0248	-0.4329	-0.5941	-1.3434	0.4494	3.1824	-1.8212	-0.5076	-3.125	1.4706	-3.4642	-2.3609	2.6369	0.5025	-2.0704	-0.6568	2.6646	-1.3699	1.5106								0.2967
2003/12/26	-0.8511	0.5622	-0.5671	1.0753	0.5445	1.0526	-1.4056	-0.4431	-0.6554	-1.4851	-0.4454	0.8999	0	3.1873	-1.5319	-0.783	-0.949	3.0354	0.8503	-0.3396	-1.3527	1.6746	-1.8998	0.3953	-1	2.1142	-1.6529	-0.458	-0.3788	-1.1905								0.2959
2003/12/29	-2.6824	0.3494	-1.3308	-0.6079	-2.3466	-2.0833	0.4073	-0.1484	-1.131	-0.3769	0	-3.01	-0.8696	6.9498	2.9386	0.2255	-1.5569	-1.473	-2.5295	0.8518	-1.1753	-2.1176	0	-0.7874	-1.3468	-2.4845	-0.6723	-0.4601	-0.8872	-1.6566								-3.0973
2003/12/30	0.7718	1.9499	1.5414	-0.1529	1.1091	0.2128	2.7383	1.0401	1.3346	0.7566	0.4474	-3.5632	0	-0.9025	1.9312	1.1249	-2.9197	-1.6611	-1.5571	-0.3378	0.4955	0.2404	-1.9366	2.5794	1.7065	-1.0616	1.8613	2.1572	1.7903	0.3063								-0.1522
2003/12/31	-0.6565	-0.7514	-2.4668	-1.6845	-3.1079	0.6369	-0.8885	0.1471	0.9407	-1.8773	-0.4454	-0.8343	0	-2.7322	1.8946	-0.4449	1.5038	-2.5338	3.6907	0	-0.1972	-0.2398	-5.0269	-1.7408	-1.5101	-1.073	-0.3322	-1.5083	-2.0101	-2.9008								-1.0671
2004/1/2	1.9824	-1.0323	0.9728	0.3115	0.9434	1.4768	1.992	-0.1468	-1.3979	1.148	-1.3423	-1.9231	0.8772	1.1236	0.5659	0	0	0.1733	2.3729	0.1695	-0.1976	1.9231	4.7259	3.7402	0.1704	1.9523	0	0.1531	0.2564	-1.5723								0.6163
2004/1/5	2.5918	2.0167	-5.0096	1.2422	2.0561	-0.4158	2.4414	-1.3235	0.5671	2.1438	-1.5873	-0.1225	1.087	0.5556	0.7235	2.5698	-0.9877	-2.2491	0.9934	0	1.1881	-2.5943	-0.361	3.0361	2.0408	-2.5532	0.1667	0.7645	2.1739	0.4792								0.6126
2004/1/6	-0.4211	-1.7723	-1.6227	2.454	-2.7473	-2.0877	-0.3813	-0.5961	-1.3158	-1.8519	-0.2304	-0.6135	1.9355	0.5525	-1.7558	-0.3268	-1.7456	2.8319	-0.9836	-1.8613	-1.272	-2.4213	-4.3478	-1.4733	-0.8333	-1.31	-1.9967	2.2762	0	-3.1797								-2.1309
2004/1/7	2.2199	0.4164	1.0309	0.5988	2.4482	2.7719	-0.7656	0.2999	0.7619	2.7673	0	0.6173	-2.1097	2.9304	-0.0812	0.2186	1.6497	-0.3442	1.9868	-2.7586	0.5946	1.2407	-2.2727	-1.3084	4.2017	0.6637	1.3582	-0.2967	0.6258	1.8062								1.8663
2004/1/8	-0.3102	6.4962	0.6122	1.0417	0.5515	2.0747	0.0964	-1.1958	-0.7561	-0.1224	1.3857	1.3497	3.0172	-0.7117	0.4878	-1.8539	3.2459	2.418	0.8117	1.5957	1.3793	4.6569	5.0388	1.5152	-0.3226	3.0769	1.005	0.4464	-0.8706	-0.1613								1.374
2004/1/9	-4.3568	-1.4925	-0.4057	0.1473	-2.3766	0.4065	-4.4316	0.3026	-1.4286	-4.1667	0.4556	-0.4843	2.7197	-3.5842	1.5372	-2.7778	0.7255	2.3609	1.4493	1.9197	-2.9155	7.7283	4.9815	-1.4925	-4.2071	2.1322	-2.9851	-1.3333	-2.7604	-2.2617								-2.8614
2004/1/12	1.41	1.8445	-2.0367	3.0882	0	4.251	1.6129	1.3575	-0.3865	2.1739	1.3605	0.6083	0.611	0.5576	1.1952	1.3714	1.2005	2.1417	5.3968	-1.5411	0	4.5652	1.9332	-0.1894	2.1959	0.4175	1.0256	5.7057	0.5161	-0.9917								-0.4651
2004/1/13	-1.8182	0.5175	2.9106	-0.7133	1.4981	0	-1.8849	0.5952	-0.582	-2.5031	1.7897	3.5067	3.0364	-0.1848	-1.4961	-0.5637	3.796	0.4839	-0.753	2.087	-1.5015	1.4553	0.5172	2.4668	-1.3223	1.2474	-0.3384	0.142	-1.5404	1.3356								-0.4673
2004/1/14	-1.1983	-2.2523	2.2222	-2.2989	3.321	0	-1.2133	-2.3669	-0.7805	-0.5135	-0.6593	-1.7523	-0.5894	3.7037	-2.558	-1.7007	0.6857	1.2841	-3.3384	1.7036	-2.9472	-0.8197	4.9743	1.1111	-1.34	-1.4374	-1.1885	-1.9858	2.7379	1.1532								-0.7825
2004/1/15	0.7718	0	-3.9526	0.4412	-1.7857	-1.5534	-1.1259	-0.4545	0.6883	0	-2.8761	0	-3.5573	0.5357	0.3281	0.1153	-1.7026	-1.5848	-0.9419	-1.005	2.3037	4.9587	5.0654	-0.3663	0.8489	-0.2083	-0.1718	-0.4342	-0.3807	-1.4658								0.6309
2004/1/16	0.3282	0.0658	0.823	0.2928	-2.1818	0.9862	2.381	-0.3044	0.4883	2.4516	-0.6834	0.1189	0.8197	2.1314	1.1447	0.1152	0.6928	-0.3221	1.4263	0	1.433	0.7874	-0.4666	0	2.6936	1.4614	1.5491	0.5814	0	1.4876								1.5674
2004/1/29	0.4362	0.6579	4.2857	0.7299	3.1599	2.1484	0.7078	2.2901	2.0408	0.3778	3.211	6.4133	4.065	1.3913	5.0121	1.9563	5.2752	4.2003	2.6563	0	1.2109	-0.1953	1.5625	4.7794	0.9836	3.0864	1.5254	1.3006	2.8025	1.7915								2.4691
2004/1/30	-4.0174	-2.9412	3.1311	-2.7536	1.0811	0.7648	-2.1084	-1.791	-1.7143	-3.2622	-0.4444	-1.6741	-0.9766	-2.916	-1.8476	-3.6117	-1.1983	1.7054	-4.7184	2.8765	-1.994	0.7828	0.7692	-2.4561	0	0.998	-1.1686	-3.4237	-3.4696	0.96								0.3012
2004/2/2	1.9231	0.8081	2.277	0.7452	3.0303	0	-2.4615	0	1.6473	2.4643	4.9107	6.4699	3.3531	4.2403	1.3333	0.7026	4.5204	4.2683	1.1182	3.125	1.5259	1.9417	0.7634	3.4173	-1.6234	3.7549	1.3514	0.4431	1.9255	3.0111								2.1021
2004/2/3	0.111	-1.1356	0.1855	1.6272	-0.346	3.9848	1.5773	5.9271	-0.0953	0.3797	-1.0638	2.1322	2.4809	0	4.7214	1.6279	5.5907	2.4854	2.8436	2.8708	2.9058	1.9048	3.0303	1.2174	-0.165	0	3.1667	1.1765	1.6373	0.6154								-0.1471
2004/2/4	3.7694	3.1081	1.8519	1.7467	1.9097	2.0073	3.6232	1.5782	5.7252	3.7831	4.5161	-0.3132	3.352	0.8475	0.0739	1.9451	0.999	1.5692	3.3794	1.3953	2.1422	0.1869	5	1.5464	2.4793	1.7143	3.5541	1.8895	2.8501	2.2936								1.7673
2004/2/5	-0.641	1.0485	2.3636	-0.7153	0.5111	2.3256	-0.7992	1.9774	-2.7076	0	1.0288	6.3874	1.6216	0	3.1019	-1.2346	1.7804	6.1798	0.8915	2.9052	1.6206	8.5821	5.042	2.8765	-0.9677	3.3708	1.092	0.5706	-1.2048	1.7937								-0.1447
2004/2/6	0.3226	-2.4643	-4.7957	0.5764	-1.3559	-2.972	-1.4099	-1.8006	1.577	-0.9721	-1.6293	-0.7874	-3.1915	-2.8571	-4.298	0.5682	-2.7211	-5.6878	-1.4728	-3.4175	-0.3752	-2.0619	-0.6667	-3.2895	-0.8143	-3.0797	-1.0802	-0.7092	-1.2195	-2.3495								-2.4638
2004/2/9	4.0729	0.7314	3.3582	3.4384	1.7182	2.3423	3.1665	-0.8463	1.1872	3.5583	0	-0.7937	2.7473	1.3841	0	2.3729	0.6993	2.1038	1.1958	2.4615	-0.1883	0.5263	0.2685	1.7007	3.9409	1.4953	1.092	2.4286	1.7284	1.203								3.4175
2004/2/10	1.3388	1.3201	5.0542	-0.6925	-0.8446	1.0563	-0.099	3.8407	0	-0.8294	4.9689	0	1.6043	2.3891	-1.7216	-2.649	0.0992	-1.3736	1.3294	1.2012	-1.0377	6.2827	-0.1339	2.0067	-1.4218	3.3149	0.3086	-0.9763	-0.8495	2.526								-0.5747
2004/2/11	-1.3211	-1.6287	1.2027	1.5342	-0.5111	1.3937	-0.7929	-2.6027	-1.9856	1.9116	-1.1834	-1	1.9298	3	0.8378	0.7937	-0.2973	2.6462	-0.8746	1.3353	-1.0486	-1.9704	0.4021	-0.1639	3.3654	-1.426	3.2308	0.7042	1.5912	0								3.3237
2004/2/12	1.3388	-1.5232	-1.8676	-2.0604	1.1986	0	-1.5984	3.2349	-1.0129	-2.9308	2.5948	-0.101	0.8606	-0.8091	0.4532	2.2497	3.1809	4.2062	1.1765	-0.8785	0	-5.6951	2.2697	5.4187	-2.3256	2.17	4.1729	-0.979	-2.2892	-0.2899								0
2004/2/13	-2.5407	-1.8157	-4.1522	-1.122	-2.8765	-3.6082	-1.5228	-2.5886	0.186	-0.8454	-4.2802	-0.1011	-3.413	-1.9576	-0.1504	-1.2101	-1.2524	0	-3.1977	-2.5111	-0.9634	0.1776	-4.8303	-2.9595	-1.4286	-3.5398	-3.1474	-2.2599	-1.1097	-2.6163								-2.3776
2004/2/16	1.2513	1.1644	2.1661	2.4113	2.0906	1.9608	0	1.1189	0.8357	1.3398	1.0163	2.2267	3.1802	1.9967	-0.5271	0.8909	1.9512	3.9063	1.3514	2.5758	0.3891	0.7092	-1.6461	0.6421	1.4493	2.5688	1.6248	1.1561	1.4963	1.791								1.7192
2004/2/17	-0.4119	0.1354	0	-2.0776	1.5358	4.5455	2.4742	0.2766	-1.1971	-0.4808	-0.2012	1.7822	3.5959	1.6313	2.1196	1.766	5.2632	-0.3759	2.2222	4.4313	1.7442	0.8803	1.9526	-0.319	0.1587	3.9356	2.0349	1.2857	0.2457	-1.4663								-0.1408
2004/2/18	-0.3102	0.4057	4.2403	1.6973	2.521	0.3344	3.5211	1.6552	2.2367	1.4493	1.8145	-1.4591	-0.9917	-0.4815	0.6672	0.3254	-1.1818	1.0063	1.8841	-0.4243	1.619	0.8726	-1.0944	-0.16	-0.1585	1.0327	-0.2849	2.5388	2.0833	2.9762								1.1283
2004/2/19	2.1784	1.3468	0.339	-0.6954	-1.4754	-0.5	0.8746	-2.3066	0.9116	0.7143	3.1683	4.0474	-0.8347	-0.4839	0.2946	-0.3243	2.1159	2.2416	-0.4267	0.8523	1.1246	3.8062	1.9364	0.9615	0.6349	-0.8518	3.7143	3.7139	0.7203	2.6012								0.8368
2004/2/20	2.5381	-1.3953	2.1959	2.2409	0.9983	1.34	0.289	0.2778	0.0903	-0.7092	-0.1919	-1.4231	1.3468	0.4862	-0.8811	-0.7592	0	-0.8526	3.7143	0.9859	-0.8341	-1.1667	1.0855	1.4286	0.1577	0.6873	0.6887	-1.8568	-1.0727	0.4225								-0.4149
2004/2/23	-3.3663	-0.9434	-3.6364	-2.6027	-2.6359	-0.8264	-1.3449	0.277	-1.5343	-2.8571	-1.3462	0.0962	-2.4917	-0.8065	-1.7037	-3.1694	-0.9009	-3.8084	-3.5813	0	-2.3364	-2.6981	0.8054	-1.252	-2.9921	-1.7065	-3.5568	-2.8378	-2.2892	-3.0856								-3.3333
2004/2/24	-0.4098	1.0884	-0.6861	-3.0942	-2.1997	-2.3333	-1.5579	-0.9669	-0.275	-0.2451	-0.7797	-2.4038	-2.7257	2.439	0.5275	-1.1287	-4.2727	-2.9374	-2.7143	-2.5105	-0.8612	-2.9463	-2.2636	4.4374	-1.9481	-3.2986	-2.2695	-0.4172	-1.233	-2.3155								-1.2931
2004/2/25	-3.2922	-1.7497	-3.4542	-1.8868	-2.5952	0.5119	0.3956	-4.6025	-2.4816	-3.1941	-1.7682	-1.8719	-3.6778	-3.8095	-1.0495	-2.0548	-4.8433	-4.0789	-3.5242	-0.1431	-2.1236	-3.2143	-1.0899	-5.9181	0.4967	-2.3339	-3.0479	-2.514	-2.1223	-2.0741								-2.0378
2004/2/26	-0.3191	-0.6849	-2.3256	0	-0.1776	-2.5467	-0.3941	-3.2164	-0.377	0.2538	-2	-1.6064	-0.7273	-2.6403	-2.2727	0.8159	-2.1956	-1.5089	-0.9132	0.7163	-0.5917	-0.369	-1.9284	-3.5484	0.659	-1.8382	-1.3473	-2.2923	0.2551	-2.118								-0.2972
2004/2/27	2.2412	1.0345	1.8315	2.2189	1.4235	0.1742	0.3956	-0.4532	2.3652	0.7595	4.2857	9.5918	1.4652	2.8814	1.0078	1.0405	3.5714	2.6462	2.1505	2.4182	1.5873	2.963	1.6854	1.505	0.491	3.9326	3.1866	1.6129	1.145	1.2365								1.7884
2004/3/1	-0.1044	1.0239	1.259	0.8683	1.5789	0.8696	0.0985	3.0349	0.647	0.8794	-0.5871	-2.2346	3.2491	2.4712	0.4605	0	0.6897	0.8141	4.9624	2.3611	0.0977	0.7194	-0.8287	0.3295	0	2.7027	2.0588	2.886	0.6289	2.2901								0.7321
2004/3/2	-1.7764	-0.9459	-1.2433	1.1478	-0.3454	-1.0345	3.4449	-1.3255	-1.4692	0	0	2.8571	3.4965	-0.9646	0.5348	-0.9153	-0.9785	-1.7497	-0.1433	-1.4925	3.4146	-0.5357	1.532	-0.6568	-0.4886	5.614	-0.5764	2.6648	-0.125	0.1493								0.5814
2004/3/3	0.1064	0.4093	-1.7986	-2.2695	-1.2132	-2.0906	-0.666	-1.0448	-0.932	-2.2416	1.1811	-7.4074	-1.8581	-1.6234	-2.5836	-1.963	-2.3715	-3.4247	-3.7303	-4.8209	0.0943	-3.7702	-1.5089	0.6612	0.6547	-3.4884	-3.1884	-1.0929	-2.2528	-2.3845								-2.6012
2004/3/4	2.3379	1.8342	-0.5495	-0.5806	0.5263	1.7794	4.2146	1.81	1.1289	1.2739	-1.5564	1.1	-0.1721	3.9604	-1.014	1.4134	2.0243	-0.5674	2.6826	1.013	0.8483	0.7463	-1.1142	-0.1642	-0.3252	0.3442	1.3473	0.6906	1.4085	0.6107								1.7804
2004/3/5	0.7269	-0.4003	-0.5525	-1.3139	2.6178	0	-2.0221	-1.9259	-0.3721	1.8868	-0.1976	-0.4946	0.8621	-1.2698	0.5516	-0.9292	-1.2897	-1.1412	1.4514	-1.0029	-1.6822	-0.9259	-0.2817	2.7961	-0.6525	-2.2298	-1.034	-1.5089	-0.5051	-0.3035								1.6035
2004/3/8	-1.2371	-0.8707	-3.8889	-2.8107	-1.8707	-3.3217	-3.2833	-0.3021	-1.4939	-1.9753	-2.7723	-1.4911	-5.1282	-1.9293	-1.1755	-0.5862	-2.9146	-5.4834	-1.2876	-3.6179	0.7605	-1.4953	-3.6723	-5.28	-1.3136	-3.1579	-2.3881	-3.6212	-1.6497	-3.5008								-1.1478
2004/3/9	-0.6263	-0.3378	0	-2.1309	-1.7331	-1.8083	-1.7459	-0.1515	-0.5687	-1.1335	-1.0183	-0.1009	2.5225	-3.2787	-0.2379	-2.0047	-1.5528	-1.374	-1.4493	-0.3003	0	-1.7078	0.1466	-3.7162	1.3311	-0.3623	0.6116	0.578	-0.129	-1.2618								-2.7576
2004/3/10	2.9412	0.339	2.1195	2.4883	1.5873	3.1308	2.8628	0.607	2.0972	2.9299	1.4403	1.5152	1.9332	2.2034	2.5437	2.1661	2.2082	4.4892	3.9706	2.4096	2.2642	0.9653	1.0249	-1.5789	1.3136	1.4545	4.1033	1.8678	1.938	2.2364								2.2388
2004/3/11	2.449	2.5676	1.8868	0	1.3889	0.1786	1.7274	-0.3017	0.3735	1.8564	0	-0.2985	2.931	0.3317	2.1705	1.5312	1.5432	1.3333	5.7992	4.1176	1.107	1.3384	2.8986	0.8913	0.1621	0.7168	0.438	0.2821	1.0139	1.25								1.0219
2004/3/12	2.6892	1.3834	-1.8519	-0.9105	-0.1712	1.2478	-0.283	-1.3616	-0.4651	0.3645	0.8114	0	2.8476	-1.157	0.1517	-0.464	-1.4184	-2.0468	-1.2032	-0.9887	0.365	-1.1321	-0.7042	3.3569	-1.2945	0.3559	-0.436	-0.9845	-1.1292	-0.9259								-0.8671
2004/3/15	0.9699	2.794	1.5094	2.144	3.259	1.4085	1.3245	0.9202	1.3084	1.4528	0.8048	7.984	-0.9772	2.8428	1.6667	1.9814	2.4666	2.3881	2.8417	0	0.1818	2.4809	0.8511	-1.0256	1.9672	2.8369	1.7518	1.8466	2.5381	2.0249								2.1866
2004/3/16	0.3842	-0.2528	1.487	0.1499	0	1.5625	1.1204	0.152	0.738	0.1193	2.7944	0.8318	0.1645	0	3.4277	-0.2286	0	2.9155	-1.9737	-1.5692	3.0853	1.1173	4.782	2.0725	1.1254	-0.3448	0.1435	2.2315	0.7426	0.6107								0.428
2004/3/17	2.2967	0.5703	0.5495	0.7485	0	4.2735	-0.554	0.1517	0	-0.5959	-1.165	-1.3749	3.4483	0.1626	0.5764	0.5727	-1.1033	-1.1331	1.0738	-0.2899	4.9296	-1.2891	-1.6107	3.7225	-0.159	0.8651	-1.0029	-0.2729	-0.2457	1.6692								0.142
2004/3/18	-2.9935	-2.8986	-2.9144	-2.6746	-2.3256	10	-2.8784	-0.4545	-0.8242	-2.1583	0.1965	0.7435	-2.2222	0.487	-3.4384	-2.5057	0	-3.2951	-4.3825	0.5814	-2.2651	1.4925	-1.3643	-2.2838	-2.8662	-3.7736	-3.1838	-2.8728	-2.3399	-0.2985								-2.2695
2004/3/19	2.2179	0.0649	2.6266	0	1.8707	1.9374	2.3901	1.2177	0.3693	1.2255	0.3922	-0.369	0.1623	-0.6462	1.632	0.9346	0.5071	1.7778	1.6667	1.3006	3.4335	4.2279	1.3831	0	0.8197	1.426	3.139	3.8028	1.1349	-1.3473								0.5806
2004/3/22	3.2075	-0.9728	2.1938	2.4427	0.8347	2.193	-0.9337	5.2632	0	0.2421	5.0781	-0.463	2.269	-1.1382	0.219	0.3472	0.3027	3.639	-1.3661	1.2839	0.5809	0.1764	2.3192	-1.0017	-0.3252	1.9332	0.2899	-0.8141	0.4988	-1.9727								2.3088
2004/3/23	-0.3656	-0.3929	-1.0733	-0.149	1.6556	-0.5722	0.0943	-1.7143	-1.196	-0.9662	2.974	-1.9535	-2.0602	0.6579	1.1653	-0.692	-0.7042	0.2809	5.1247	-0.4225	-2.0627	-0.3521	4	-1.3491	-0.9788	-1.0345	-1.0116	0	-0.9926	0								0
2004/3/24	-1.4679	0.263	-0.1808	-0.1493	-1.4658	-1.0072	-0.565	1.0174	-0.7449	0	-0.722	-0.0949	-0.9709	-1.4706	-1.0079	-0.1161	-0.2026	-0.5602	-2.5033	-1.9802	0.337	-1.4134	-2.5641	-0.3419	-0.1647	-1.5679	-1.1679	-1.0944	1.7544	0.4644								-0.8463
2004/3/25	2.3277	0.918	3.0797	0.5979	-0.8264	-0.436	0.0947	0	0.2814	0.9756	1.4545	0.1899	-0.3268	-1.3267	2.4	0	4.9746	-1.831	-0.1351	-0.2886	-1.2594	-0.5376	-0.1316	-1.8868	-0.33	0.177	0.7386	0.2766	0.6158	-0.6163								-1.138
2004/3/26	2.2748	0.065	1.406	-0.4458	2.1667	-0.146	1.2299	-2.7338	0.0935	1.087	-2.509	-0.3791	-0.9836	0	1.7045	-0.4651	3.4816	-0.1435	-0.8119	-0.1447	1.0204	-1.0811	-2.635	0.3497	0	-0.53	-0.5865	0.5517	0.7344	-1.0853								-0.1439
2004/3/29	-0.4448	0.4545	-2.773	0.4478	-0.4894	0.731	2.0561	-1.6272	1.028	-0.1195	3.125	-1.6175	1.8212	-1.0084	-2.5838	1.1682	-1.7757	0	0.1364	0	0.5892	-2.5501	-0.6766	0.3484	0.1656	-2.6643	-0.1475	1.2346	-1.2151	0.3135								-0.4323
2004/3/30	0	1.3575	1.6043	-1.3373	0.1639	3.0479	1.5568	-1.0526	-0.7401	-0.3589	-1.426	9.9613	1.7886	-1.0187	0.6452	1.5012	6.1846	-1.0057	-0.8174	-2.1739	-2.6778	0.1869	-0.545	-0.8681	1.157	2.7372	0.8863	0	-0.492	-0.1563								1.8813
2004/3/31	-1.2511	-0.0638	0.5263	0.3012	1.3093	-1.4085	-0.0902	6.383	-0.1864	1.3205	5.0633	-0.9675	1.278	1.7153	-0.5698	0.9101	1.8817	2.3222	1.6484	2.5185	2.4936	3.3582	3.6986	1.9264	0.3268	0.7105	2.9283	0.4065	1.2361	1.252								0.2841
2004/4/1	2.8054	2.1698	0.1745	0	0.1616	-0.1429	3.5199	-1.8571	1.3072	1.1848	4.9914	-2.3091	-0.7886	0.6745	8.9542	0.2255	0.8795	1.9858	0.6757	0.289	1.4262	-0.9025	0	1.7182	1.1401	0.5291	0.9957	1.3495	1.4652	1.7002								1.5581
2004/4/2	4.3134	2.2486	1.3937	1.952	0	0.1431	0.6103	-1.1645	0.4608	-0.3513	0	10	-0.318	0	1.1177	0.5624	0.6103	0.9736	-0.6711	0.1441	5.0455	-1.0929	5.0198	-0.6757	-0.4831	0	0	1.0652	-1.083	0								0.4184
2004/4/5	-0.2532	-0.1222	2.0619	0.8837	1.6129	2	0.7799	-0.5891	2.5688	-0.3525	0.8197	2.8926	2.5518	-1.1725	0.7802	0.1119	4.0728	-0.9642	1.0811	2.8777	1.4961	0.7366	0.8805	-0.1701	-1.4563	-0.1754	0.8451	-1.3175	0.6083	0								0.4167
2004/4/6	1.4382	4.6483	-0.3367	0.8759	0.6349	0.7003	2.0636	1.4815	-0.1789	2.0047	-2.6016	-1.2851	0.311	2.5424	1.2903	1.7877	-1.8318	3.1989	-1.6043	-0.2797	0.1552	2.3766	-0.3741	2.5554	0.4926	1.5817	0.419	0.9346	1.9347	2.2796								-0.1383
2004/4/7	1.8349	-0.2922	-1.0135	-0.1447	1.2618	-1.1127	0.337	-0.7299	0.6272	2.7746	2.6711	-3.6615	-2.0155	-0.4959	1.1465	-0.6586	-3.4775	-0.5391	-0.4076	1.5428	-0.8521	-0.8929	-2.2528	-0.9967	-0.6536	1.0381	-1.9471	-1.3228	-0.2372	-1.4859								0.831
2004/4/8	-0.9009	0.7034	-0.6826	-1.7391	3.1153	-0.7032	-2.267	0.7353	-2.0481	-1.9123	0.6504	1.098	-2.2152	-0.3322	-1.3224	-1.6575	-0.4394	-2.439	-0.6821	-0.9669	-1.6406	-2.1622	-0.8963	-0.3356	-0.8224	-2.226	-2.1277	-1.3405	-1.9025	-1.3575								-1.9231
2004/4/9	-2.9752	-3.085	-3.4364	-2.8024	-3.6254	-3.2578	-3.2646	-2.3358	-1.7273	-3.211	-2.2617	-2.5898	-0.8091	-1.3333	-2.1059	-2.4719	-4.6778	-3.8889	-2.3352	0	-2.4623	0.9208	0.1292	1.6835	-2.4876	-2.8021	-1.7391	-2.4457	-2.1818	-1.9878								-3.2213
2004/4/12	-1.1073	-0.3003	1.4235	0.607	0.3135	1.9034	0.9769	-1.0463	0.8326	0	1.157	3.5163	0	1.3514	0.6519	0.9217	1.5741	-0.1445	-1.9691	-1.3947	0.4072	-0.9124	1.4194	1.8212	0.3401	-1.2613	0.4425	2.6462	0.1239	1.4041								1.013
2004/4/13	0.2584	-0.4819	-1.0526	-0.3017	-2.3437	-2.0115	0.3518	-0.6042	-2.2936	-1.1848	0.9804	-1.8227	0.3263	3.3333	3.1736	-0.1142	-2.2789	-2.6049	2.726	3.9604	-0.2433	-1.4733	2.2901	-1.7886	-2.2034	-2.0073	-1.1747	-1.2212	0.6188	-1.5385								-0.7163
2004/4/14	-2.1478	-1.6949	-1.5957	-2.118	0	-0.1466	-1.5776	0	-1.5023	0.3597	1.2945	-0.6751	-4.065	1.7742	-3.892	-1.3714	0.3731	-2.3774	-3.9106	-3.9456	-2.8455	-0.1869	-2.9851	-4.1391	0.5199	-2.0484	-1.6345	-2.4725	-0.246	-2.1875								-7.3593
2004/4/15	-0.878	0	-0.5405	-9.8918	-1.92	-1.6153	-1.1576	-0.152	-0.7626	-2.0311	0	-1.5293	-2.2034	-2.2187	-2.678	0.2317	-4.8327	-0.9132	-1.1628	1.5581	-0.0837	-0.3745	0.2564	-3.1088	-1.5517	-1.5209	1.2085	0.1408	0.6165	-1.4377								-2.4922
2004/4/16	3.0115	-0.1232	-0.3623	1.7153	0.3263	1.3433	-2.1622	0	1.633	2.3171	-6.5495	-0.9491	-0.6932	1.2966	3.1544	1.8497	0.293	-1.3825	-1.7647	-5.2999	1.675	3.0075	-0.1279	-1.6043	-0.1751	-0.7722	1.791	1.8284	0.9804	-0.9724								1.1182
2004/4/19	-1.2898	0	3.6364	-3.3727	-4.5528	0.8837	-0.1842	0.1522	-0.6616	-0.8343	-5.812	-2.1777	0	-3.04	-4.3591	1.5891	-0.3895	-4.8287	1.1976	-6.0383	0	-3.6496	-4.9936	-1.9928	-2.1053	-0.1946	-0.4399	0.8287	1.5777	-0.8183								-1.1058
2004/4/20	-1.0453	-2.7127	0	0.8726	0.3407	-3.9416	0	0.7599	0	-0.4808	-0.363	5.0757	1.0471	0	-0.1361	0.7821	-1.564	-1.3093	-1.4793	2.3511	0.4119	0.1894	-0.2695	1.4787	-1.7921	-0.5848	0.2946	0.274	-2.0311	-0.6601								-0.9585
2004/4/21	-5.3697	0	0.1754	0.346	-0.3396	0.152	-0.2768	-0.905	-2.4738	-2.1739	2.3679	-2.3729	-2.2453	-5.1155	-3.8147	-0.8869	0.7944	1.99	-0.4505	-2.2971	-1.9688	-0.9452	-1.0811	0.5464	0.1825	1.5686	-2.3495	1.3661	-1.4634	0.4983								-0.4839
2004/4/22	0.186	0.1267	0.8757	1.0345	1.3629	0	-0.555	2.2831	-0.5854	-0.1235	0.7117	-1.6493	1.0601	-1.2174	-2.9037	2.7964	1.9704	1.9512	1.2066	0.9404	0.5858	2.4809	0.5464	0.5435	1.0929	-0.3861	1.203	-0.2695	0.6188	0.9917								0.4862
2004/4/23	0.1857	0.0633	-5.0347	-2.2184	-3.1933	-3.3384	0.4651	0.4464	0.0981	-1.3597	-2.8269	-6.09	-1.7483	-0.8803	-0.0729	-3.3732	0.3865	-2.7113	-1.4903	-2.3292	0.416	-2.6071	0.5435	-4.6847	-3.0631	-0.3876	-4.9034	-2.1622	-2.952	-1.473								-2.4194
2004/4/26	1.6682	2.4035	-4.936	-1.3962	-0.1736	0	1.3889	-0.8889	-0.4902	1.5038	-2	-8.6466	-0.3559	-3.9076	1.2409	1.2387	-1.4437	0	-0.4539	1.7488	0.4143	-2.6769	-1.7568	0.189	-2.0446	-2.9183	-0.9375	-0.1381	0.3802	-0.4983								1.6529
2004/4/27	0.5469	-0.2471	-5	0.885	-0.1739	-1.4129	1.0959	-0.7474	0.2956	-1.2346	3.8961	-2.2634	-3.75	0.9242	0	-0.2225	-2.832	-0.1639	0.6079	-2.8125	2.0627	-3.9293	0	-2.0755	1.1385	-2.2044	2.0505	0.6916	2.0202	-3.005								1.4634
2004/4/28	-2.9012	-1.1765	3.8462	1.5789	0	3.0255	-2.0777	2.1084	-0.9823	0.75	-0.7143	0	0.9276	-1.0989	-2.3071	0.223	0.603	1.1494	-0.1511	1.2862	-2.5061	-1.8405	0.1376	2.1195	0.9381	1.4344	2.3184	0	0.1238	0.3442								0.3205
2004/4/29	-4.4818	-1.6291	-3.5088	-0.3454	-0.3484	-1.5456	-7.1033	-1.9174	-1.4881	-2.6055	-2.518	-3.5789	-0.9191	-1.1111	-0.5904	-5.4505	-1.2987	1.7857	-0.9077	-0.3175	-0.7463	-0.8333	-0.6868	-1.8868	0.5576	1.4141	-1.8127	-5.7692	-4.5735	0.5146								-1.7572
2004/4/30	2.8348	-0.6369	0	0.531	-1.049	-1.2559	1.9861	0	1.6113	0.3822	2.214	-0.655	0	-1.1236	1.1136	-7.5294	0.4049	-1.1164	-0.458	3.3439	-2.5898	1.0504	0.2766	0.5769	1.2939	0	-0.1538	0.2942	0.3886	0.8532								0.813
2004/5/10	-1.711	-1.0256	0.202	-10.0352	-1.7668	-1.9078	-0.1947	-0.9023	-0.6938	-0.6345	-4.1516	-5.3846	-2.5974	-1.7045	0.5874	-0.8906	-1.8145	-1.7742	-0.9202	0.4622	0.5146	-2.9106	-3.4483	-2.8681	2.5547	-0.7968	0.3082	0.1466	0.6452	0.3384								1.4516
2004/5/11	-0.1934	-2.1373	-1.2097	-1.3699	0.5396	0.4862	-0.6829	-0.4552	-0.1996	2.0434	-2.0716	-2.439	0.5714	0.3854	-0.8029	2.0539	-0.4107	-2.4631	-1.2384	-0.4601	0.5119	0.2141	-0.2857	0.5906	0.3559	-1.004	-1.8433	1.757	0.3846	0.5059								-0.318
2004/5/12	3.876	3.0443	2.449	3.5714	2.3256	2.7419	3.5363	0.6098	2.1	3.3792	3.0769	7.1429	2.2727	2.3033	2.9433	3.522	3.7113	3.8721	3.7618	1.5408	3.1409	3.6325	1.7192	2.544	3.5461	3.854	4.0689	3.0216	0	5.3691								3.1898
2004/5/13	0	-0.8992	-0.996	-0.5747	-0.6993	0.6279	-1.6129	0	-0.9794	-1.2107	-0.5597	-2.2222	-1.4815	0.3752	0.143	-1.2151	-1.494	0.6483	-1.2085	-0.7587	-0.4938	2.268	1.1268	0.3817	-1.0274	3.3203	0.3008	-0.9777	4.8531	-0.6369								-0.6182
2004/5/14	-3.4515	-0.8425	-2.0121	-2.1195	-2.1127	-2.4961	-0.0964	1.5152	-1.088	-2.8186	0.7505	-3.4091	-2.2556	-2.9907	-2.7837	-2.46	-1.5167	-2.4155	-1.682	-3.3639	-1.9024	-0.2016	-2.507	1.3308	-2.7682	-3.4026	-2.5487	-2.5388	0	-3.2051								-2.4883
2004/5/17	-1.5459	-0.9804	0	0.9843	-0.7194	0	-3.1853	1.194	-1	-0.8827	3.5382	-1.4118	-1.7308	0.1927	-0.1468	0	-0.616	0.6601	-0.9331	-0.3165	-0.3373	0.8081	1.4286	-0.3752	0.1779	0.3914	-0.6154	-1.7366	0.609	-0.4967								-1.5949
2004/5/18	-1.7664	-2.0462	1.0267	2.1442	1.8116	1.92	-2.4925	-1.1799	0	1.9084	1.259	4.0573	3.5225	0.7692	0.4412	2.6482	3.719	1.8033	1.4129	0.9524	-1.269	0.2004	0.4225	2.2599	1.0657	0	1.0836	0.1473	-0.2421	2.1631								0.9724
2004/5/19	0.8991	0.2022	-0.2033	-1.145	0.1779	0.6279	1.0225	0	1.0101	0.9988	-1.7762	1.9495	0	0.9542	0.0732	-0.6143	0.6972	0	-0.1548	0	-0.0857	0.6	1.683	-0.9208	-0.3515	0.7797	0	0.8824	1.8204	-0.3257								0
2004/5/20	0.297	0.1345	-1.833	-0.9653	-0.5329	-1.092	-1.6194	1.0448	-0.3	-1.1125	-2.8933	-1.2373	1.5123	-1.8904	-2.1214	-1.4833	-1.2859	1.1272	2.4806	-1.4151	-0.6003	-1.1928	-2.6207	-1.8587	-1.7637	-1.5474	-1.3783	-1.0204	0.2384	-1.4706								0.1605
2004/5/21	0.7897	0.9402	-0.2075	0.7797	-0.1786	1.2618	-0.5144	1.4771	0.2006	0	0	1.9362	-0.3724	0.1927	-2.0927	0.6274	0.9018	-1.1146	0	1.1164	0.0863	-1.006	1.1331	2.4621	0	-0.1965	0	-0.8837	-1.1891	0.3317								0
2004/5/24	-0.5877	-0.8649	-3.3264	-2.1277	-0.1789	-1.4019	-0.7239	0.8734	0	-0.875	-1.1173	-0.5587	0.5607	-0.7692	-1.6794	-0.1262	1.3903	-0.3221	-1.3616	-1.735	-0.8621	-1.4228	-0.8403	-0.5545	-0.3591	-0.7874	-1.8634	-0.7429	0.361	-2.314								-0.9615
2004/5/25	-1.8719	-0.604	-3.2258	-2.5692	-3.5842	-4.8973	-3.125	-1.2987	-1.3013	-2.2699	-2.8249	-3.8202	-3.9033	-2.907	-0.854	-3.5398	-2.7424	-4.2003	1.227	-3.2103	-3.4783	0.6186	-3.3898	-4.6468	-4.3243	-3.1746	-2.3734	-3.8922	-3.4772	-1.3536								-2.1036
2004/5/26	1.4056	0.2701	0.6667	0	0.7435	0.3322	0.3226	0.1462	0.2028	0	-1.938	1.0514	0.5803	-0.7984	-0.1566	0.5242	1.9134	-0.5059	-1.5152	-0.3317	0	0.4098	0.8772	0.3899	0.9416	-1.0246	0	-1.4019	1.3665	1.0292								-0.6612
2004/5/27	2.9703	2.0875	3.0905	0.4057	1.845	1.8212	2.358	0	1.5182	1.8065	2.5692	2.7746	1.9231	1.2072	1.7255	1.4342	3.4585	1.8644	2.3077	1.4975	2.0721	2.0408	0.7246	1.9417	2.0522	1.6563	1.2966	1.8957	2.6961	2.0374								2.995
2004/5/28	-0.4808	-1.0554	-1.7131	-0.404	-1.087	-0.3252	-0.4188	-1.1679	-0.5982	-1.3942	-2.3121	0.225	7.1698	-0.994	-0.0771	-1.1568	-0.0955	-1.8303	-0.7519	-0.6557	-2.9126	-0.4	-0.2878	-2.4762	-1.4625	-0.2037	-1.92	-1.3953	0	-1.1647								0.3231
2004/5/31	1.4493	0.2	0	-2.6369	1.4652	0	2.734	-1.7725	0.5015	0.8997	0.1972	0.6734	-1.0563	0	2.7006	0.2601	-0.0956	0.5085	2.1212	1.1551	1.2727	0.2008	-3.3189	2.1484	2.0408	-0.2041	0.8157	0.7862	3.8186	0.1684								1.4493
2004/6/1	2.0952	1.7964	1.0893	1.875	1.8051	1.6313	2.3541	-0.7519	0.2994	1.5287	1.5748	1.6722	0.8897	2.2088	2.6296	2.0752	2.2967	1.855	0.7418	1.6313	2.1544	0.8016	2.9851	1.912	1.2727	1.4315	1.9417	2.0281	0.8046	2.3529								0.1587
2004/6/2	-1.4925	0.9804	-0.6466	-1.227	0.3546	-0.6421	-1.8	-0.303	0	-1.0038	-0.3876	0.8772	3.7037	0	0	-0.8895	1.6838	-0.3311	-1.1782	0	-0.7909	1.1928	0.2899	-2.2514	-2.1544	-1.4113	-1.1111	-1.2232	0	-1.4778								-0.9509
2004/6/3	-1.4205	-1.7476	-1.7354	-2.0704	-1.7668	-1.7771	-0.9165	-0.152	-0.6965	-1.2674	-2.9183	-3.1522	-1.7007	-2.7505	-1.9034	-3.0769	-1.5639	-2.3256	-2.2355	-1.7657	-1.24	1.5717	-2.8902	2.1113	-1.6514	-1.8405	-0.9631	-1.8576	-3.1927	-1.6667								-1.28
2004/6/4	-0.8646	0.1976	0.4415	1.9027	1.0791	0.3289	0.3083	0.4566	-0.3006	0.1284	-0.2004	-2.0202	0.346	1.4141	-0.0746	-5.8201	1.6822	-2.0408	-0.6098	0.6536	0.2691	0	-0.2976	4.6992	0.1866	-0.4167	-0.9724	2.2082	2.2379	0.339								-0.8104
2004/6/7	-1.6473	-0.9204	-0.4396	1.8672	-3.0249	-0.4918	-1.127	0.4545	-0.3015	-1.1538	-3.012	0.1145	-1.7241	-1.992	-2.4645	1.1236	-0.0919	-1.7361	-0.9202	-2.1104	-1.9678	2.5145	1.0448	-1.0772	-1.3035	-2.7197	-1.1457	-2.1605	-2.8802	-0.6757								-1.9608
2004/6/8	-0.8867	-1.2608	-2.8698	-2.2403	-1.2844	-1.1532	-1.0363	-0.4525	0	-4.4099	-0.6211	-2.5172	-1.7544	-1.0163	-1.2251	-0.2778	-4.4158	-0.8834	-0.6192	-0.995	-2.8285	0	-1.1817	-2.3593	-0.7547	-0.4301	-1.4901	0	-1.3049	-0.8503								0.8333
2004/6/9	-0.5964	0.6048	-2.2727	-2.5	-3.3784	-2.3333	-2.199	-0.1515	-2.3185	-2.0353	-2.9167	-5.1643	-8.2143	-3.2854	0	-1.532	-7.8922	-5.3476	-2.8037	-0.67	-3.0047	-4.5283	-1.9432	-5.7621	-4.1825	-2.5918	-2.6891	-1.8927	-2.524	-3.9451								-2.8099
2004/6/10	0.7	-0.7586	0.4651	0.641	-3.4965	-0.3413	0.9636	-0.4552	-2.064	-0.9695	-2.3605	-2.7228	-5.4475	0.4246	0.3876	1.1315	0.1045	0	0.4808	-0.1686	0.2904	0.3953	3.0488	-0.3945	0.1984	2.2173	0.1727	-2.4116	0.6165	-1.0714								-3.0612
2004/6/11	0.7944	-0.9729	1.1574	-0.6369	-0.4831	0.1712	1.1665	-0.9146	-2.9505	-0.4196	0.6593	-0.2545	-0.823	0	-0.2317	-1.8182	0.3132	-0.1883	0.6504	1.3514	-0.2896	0	-0.4438	0.5941	0.198	-1.3015	-0.6897	0.1647	2.2059	0.1805								0.8772
2004/6/14	-0.9852	-4.4912	-1.6018	-7.0513	-3.8835	-5.157	-0.9688	-2.6154	-4.3431	-2.6685	-3.7118	-5.102	-4.9793	-3.5941	-3.9474	-1.5896	-5.5151	-5.4717	-0.8078	-3	-2.6137	-4.1339	0.1486	-4.5276	-2.7668	-1.978	-3.6458	-2.9605	-3.8369	-3.7838								-3.8261
2004/6/15	0.995	1.543	3.0233	5.7471	3.2828	0	1.9565	-0.9479	0.7946	1.443	2.7211	3.0914	3.2751	1.7544	1.3699	1.4684	1.5419	2.5948	0.6515	2.4055	3.5785	1.232	-0.5935	1.6495	2.6423	2.2422	1.8018	2.2034	1.7456	2.0599								2.7125
2004/6/16	2.069	0.7959	3.6117	-2.1739	0.489	0	1.0661	-2.3923	2.2523	1.138	-1.1038	2.086	1.4799	0.8621	0.159	0	0	1.1673	0.8091	0.1678	1.5355	-1.217	-1.3433	0.8114	1.1881	-0.2193	-0.177	0	0.4902	1.6514								0.5282
2004/6/17	-1.9305	-2.6561	0.8715	-2.4444	-2.6764	-1.6548	-0.9494	-2.2876	-0.6608	-1.6878	-2.6786	-2.5543	-0.625	-2.5641	-0.6349	-1.5919	-0.9761	-2.6923	-3.5313	-1.5075	-1.7013	-1.6427	-2.4206	-2.8169	-2.3483	-2.8571	-1.0638	-0.6633	-0.8537	1.444								-1.4011
2004/6/18	-6.3976	-2.8761	-1.2959	0	0	-1.9231	-2.9819	-0.3344	-0.1109	-2.1459	7.3394	3.8008	0.8386	2.193	-2.476	-0.4412	0.9858	0.3953	-0.9983	-1.3605	-2.0192	-0.8351	-3.4109	0	1.002	0.905	-1.2545	-1.6694	-4.428	-0.7117								-0.3552
2004/6/21	0.1052	0.9871	1.3129	1.8223	1	0	0.1098	4.0268	0.8879	0.8772	-0.2137	1.6414	4.3659	2.1459	0.5733	0.2954	5.9653	1.5748	0.3361	0.1724	1.9627	-0.4211	0.321	1.8634	0.9921	-0.8969	1.2704	0	-2.9601	1.2545								1.0695
2004/6/22	0.5252	2.1053	0.6479	2.2371	0.7426	1.4706	0.6579	5	1.8702	0.7246	0.2141	-0.6211	-0.3984	-0.4202	1.1401	-0.1473	0.6141	1.7442	0.67	1.3769	1.155	0.6342	0.16	0	0.1965	2.2624	0.7168	0.8489	1.9894	-0.177								0
2004/6/23	-1.7764	0.2209	2.5751	-1.5317	-0.9828	-1.4493	-0.4357	-1.9969	-1.5119	-2.1583	-2.7778	-0.625	-1	-0.4219	-0.5636	-0.59	-0.1017	-1.9048	-0.6656	-1.6978	-0.1903	-0.8403	0.4792	-1.2195	0.5882	-2.2124	-1.9573	-1.6835	-4.1612	-1.5957								-1.5873
2004/6/24	-2.234	0.5143	-1.6736	-2.2222	-0.2481	0	-2.2976	-1.5674	-1.0147	-0.2941	-2.8571	0.8805	3.0303	-0.6356	-1.4575	-1.632	6.11	0	-0.1675	-0.5181	-0.6673	0.4237	-0.159	1.0288	-0.9747	0.4525	-0.5445	-1.0274	-4.8847	-0.1802								-1.7921
2004/6/25	-1.0881	-5.4825	-2.1277	-1.3636	-1.7413	-1.2255	-5.1512	0.7962	-0.1139	0	-0.4525	-6.3591	-4.7059	-2.9851	0.1643	-0.4525	-7.9655	-2.9126	-0.3356	0.1736	-0.3839	-0.8439	-2.8662	-1.222	-2.5591	-0.4505	-2.7372	-2.7682	-2.4251	0								-3.2847
2004/6/28	0.22	0.5414	-1.087	-2.5346	-5.3165	-1.9851	-4.1322	-1.1058	0.2281	-4.1298	0	-5.8589	-3.2922	-2.6374	0.5742	-0.7576	-5.318	-5.4	-3.7037	-1.2132	-0.7707	-2.5532	-4.918	-0.6186	-2.6263	2.7149	-2.2514	-0.8897	-0.731	-5.4152								-1.8868
2004/6/29	1.2075	0.8462	1.5385	2.1277	0.8021	1.0127	1.601	0	1.3652	1.8462	3.1818	0.8487	0.4255	1.8059	-10.0326	1.9847	-0.6608	0.8457	-0.5245	0	1.5534	-0.8734	0.6897	0.8299	1.4523	-1.5419	2.4952	1.2567	1.4728	1.5267								-0.1923
2004/6/30	-0.5423	0.9916	0.8658	-3.4722	0	-1.5038	-1.3333	2.5559	0.1122	-1.0574	-1.9824	-2.9453	-0.6356	-1.1086	-2.5385	-0.2994	-2.439	-2.935	-2.812	1.0526	0.8604	-1.9824	-3.5959	-3.2922	-1.636	-2.0134	-0.9363	-0.1773	-3.9187	-0.7519								-0.3854
2004/7/1	4.6892	2.719	1.9313	3.3573	2.3873	3.8168	4.7912	-0.9346	2.13	2.5954	4.0449	4.9133	4.4776	2.9148	2.3256	2.7027	3.5227	3.6717	7.2333	2.9514	3.128	2.2472	4.2629	2.3404	3.1185	1.8265	3.5917	3.9076	4.8338	2.4621								2.9014
2004/7/2	0.5208	0.3676	-0.8421	-0.464	-0.5181	-0.4902	0.7034	-2.044	-1.0977	-0.2976	1.5119	-0.6887	0.8163	-0.4357	0.9091	-0.4386	-1.427	-1.0417	1.0118	-0.5059	-0.0919	1.0989	0.5111	-1.2474	0.4032	0.6726	0.365	0.8547	0.2882	-0.9242								-0.9398
2004/7/5	-1.5544	-0.2198	-1.0616	2.331	-0.2604	0.2463	-0.3492	-1.9262	-0.222	0.1493	-0.6383	0.1387	1.2146	-1.3129	2.2523	0	-0.4454	0	-1.6694	-0.1695	0.092	0.4348	-0.8475	0	-0.8032	0.6682	-0.9091	-0.678	-1.1494	0.3731								-0.1898
2004/7/6	-0.1053	0.8811	0.8584	1.5945	1.8277	0	0.4673	1.6367	0	1.3413	2.3555	0.1385	-1.2	1.5521	2.3789	0.2937	1.4541	6.1053	-1.6978	0.8489	0.1838	0	2.2222	1.0526	1.8595	0.6637	0.9174	0.5119	0.8721	1.3011								0.3802
2004/7/7	-2.0021	-1.3828	-1.0638	-1.1211	-0.7692	-0.7371	-1.1628	-1.9324	-1.2236	-1.4706	2.0921	-1.5214	-1.6194	-0.4367	-1.9793	-0.7321	-0.6615	-2.9762	-0.5181	-0.8418	-0.7339	-1.5152	-1.505	-1.4583	-0.6085	-2.1978	-0.9091	-1.6978	-1.0086	-2.3853								0
2004/7/8	0.5376	0	-1.2903	-1.8141	1.292	-0.7426	0.2353	-1.1494	-0.5631	0	-1.2295	1.9663	0.4115	0	-1.0536	-1.1799	-1.4428	0.818	-2.4306	-0.5093	-0.5682	-1.978	0.1698	-0.8457	0	-0.8989	0.9174	0	-0.1456	0.188								-1.3258	143.0514
2004/7/9	-1.8182	0.8118	-5.0109	-1.1547	-1.2755	-1.4963	-0.3521	-1.8272	-0.906	0.2985	-2.2822	-1.3774	-0.6148	-1.0965	-0.7098	-0.1493	-0.6757	-0.8114	1.2456	-1.7065	-1.4286	0.4484	1.5254	-2.1322	0.2041	-2.0408	-0.5556	-0.5181	-0.5831	-1.1257								-0.3839	-4.1641
2004/7/12	-3.2658	-1.9034	-5.0459	-2.8037	-1.5504	-3.038	-3.0624	1.692	-2.0571	-2.381	-4.6709	-5.5866	-2.6804	-2.8825	-2.8597	-1.3453	-8.1633	-4.7035	0.1757	-0.5208	-2.1739	-4.2411	-4.0067	-5.4466	-2.2403	-5.0926	-2.9795	-2.9514	-4.7761	-3.4156								-2.8902	-9.987
2004/7/13	-0.4657	-0.8209	-5.0725	0.4808	-0.7874	0.2611	-0.3645	1.9967	0.3501	0.9146	2.0045	-1.9231	0.4237	-0.2283	-0.828	-0.303	-1.4815	1.2876	-2.4561	0.1745	-0.7407	-1.3986	-0.6957	0.2304	0.2083	0	0.9597	0.7156	1.2539	-4.1257								-0.1984	-6.196
2004/7/14	-0.8187	-0.2257	5.0891	-5.9809	-3.4392	-2.0833	0.7317	-0.9788	-0.3488	0.4532	0.2183	2.5641	-3.5865	-2.5172	0.6494	0.304	-3.1328	-0.6356	-0.7194	-0.1742	-2.9851	3.7825	-2.627	-4.3678	-1.4553	-1.4634	0.5703	0.3552	-2.7864	-1.8443								-1.7893	1.3057
2004/7/15	3.5377	0.7541	1.4528	2.2901	1.3699	1.0638	3.5109	2.9654	0.2334	3.3083	0.8715	-0.7353	-1.5317	1.4085	1.5668	0.9091	3.3635	0.6397	0.5435	1.0471	1.5385	-1.139	0.1799	0.4808	1.2658	-0.495	1.3233	2.4779	2.0701	-0.4175								-0.6134	-3.0326
2004/7/16	3.5308	2.8443	-0.2387	2.9851	2.7027	3.1579	2.4561	2.4	-1.0477	3.0212	2.5918	2.963	2.6667	2.0833	3.4483	2.4024	3.7547	3.3898	2.5225	2.5907	4.8485	3.9171	3.7702	2.6316	2.7083	3.4826	2.6119	2.7634	3.2761	2.3061								2.6749	4.6912
2004/7/19	0.33	-0.7278	1.6746	-0.9662	0	-0.2551	0.2283	-0.1562	-5.1765	0.8798	0.6316	-1.0072	0.6494	-0.4535	-2.0175	0.7331	-1.3269	-0.2058	-0.3515	0	-1.7341	1.9956	-1.5571	0.4662	-0.4057	-0.2404	0	-0.1681	0.6042	0								0	1.3443
2004/7/20	-0.8772	-0.2933	-1.4118	0.2439	1.3158	0.2558	1.4806	-0.939	1.6129	-2.1802	-0.2092	-0.5814	2.1505	0.6834	-0.3581	-1.0189	-3.1785	-2.4742	-1.0582	-1.1785	-2.6471	-0.8696	-0.703	1.6241	-1.4257	0	0	-0.6734	-1.3514	-0.6148								-0.4008	0.7369
2004/7/21	0.4425	-0.1471	1.6706	-1.4599	0.5195	-0.7653	2.1324	1.5798	0.1221	1.1887	1.0482	-1.6082	2.1053	2.9412	0.4492	1.4706	-0.2525	-0.4228	0	0.3407	0.6042	-0.6579	0.177	-0.4566	2.2727	-0.9639	0.5455	2.2034	2.4353	1.6495								2.0121	1.6825
2004/7/22	-0.8811	-4.271	-1.4085	-1.4815	-3.3592	-1.7995	-2.8571	-2.0218	-1.8293	-2.6432	-4.9793	-2.8232	-1.4433	-0.8791	-3.9356	-2.3188	-1.6456	-2.9724	-3.2086	-2.5467	-1.3514	-3.3113	0.7067	-3.211	-2.2222	-2.4331	-3.0741	-3.1509	-3.7147	-3.2454								-3.3531	-3.6691
2004/7/23	0.4444	0.6154	1.1905	1.5038	0.2674	0	0.1131	-0.4762	0.4969	0.7541	0.2183	0.9174	1.8828	-1.3304	1.9553	0.7418	0.6435	0	0	0	-1.0654	1.5982	-0.1754	-0.9479	0.8264	0.2494	0	0	0	-0.4193								1.4286	2.0164
2004/7/26	-0.9956	-0.9174	-3.5294	1.4815	-1.6	-1.3089	0	-0.638	-1.8541	-2.8443	0	-2.1212	-1.4374	-2.9213	-0.6393	-2.5037	0.1279	-1.7505	2.2099	0	-1.2308	-0.8989	-2.812	-0.2392	-0.6148	-1.99	-1.1194	-3.4247	-1.8519	-1.0526								-2.2133	-2.6354
2004/7/27	-0.5587	-1.6204	2.439	-1.4599	-0.813	-1.5915	0	-2.4077	-0.2519	-1.5408	-0.4357	-2.7864	0.2083	-0.463	1.011	1.2085	0.1277	-1.559	-2.5225	-0.3484	-0.3115	-0.2268	0	-2.1583	0	-2.5381	-0.1887	-1.2411	0	-1.4894								-1.2346	-5.6391
2004/7/28	1.236	-0.7843	0	0	0.8197	0.8086	0	1.4803	-1.7677	1.252	0.2188	0.6369	0.6237	0.9302	0.091	0.8955	-0.2551	-2.0362	-0.9242	0.3497	1.4062	0	-2.3508	1.2255	0.4124	-0.5208	1.7013	2.1544	1.5723	1.2959								0.2083	2.3108
2004/7/29	2.2198	1.1858	0	0	0.542	1.3369	1.5819	1.1345	0.2571	1.0819	1.31	2.5316	0.4132	1.1521	0.6364	0.8876	2.3018	1.8476	2.4254	-0.8711	2.4653	0	5	1.4528	0.8214	0.5236	1.8587	0.5272	1.2384	1.0661								1.0395	2.1807
2004/7/30	-1.1944	-0.2344	1.6667	-1.2346	-0.8086	-1.3193	-1.6685	-1.6026	-0.7692	-2.7523	-3.6638	-2.7778	-1.4403	-1.3667	-0.6323	-1.0264	1.25	-3.6281	-1.8215	-0.1757	-1.203	-1.3636	0	-1.6706	-2.2403	1.0417	-2.0073	-1.9231	-1.0703	-1.8987								-1.2346	-1.6006
2004/8/2	-1.2088	-2.1143	0.2342	-2.5	0.5435	-1.0695	-1.1312	1.4658	-2.8424	-3.1447	-2.4609	-2.381	-0.2088	-1.6166	0	-0.5926	3.0864	0	0.1855	0.3521	-0.761	-1.1521	-4.2328	-0.7282	-1.875	-1.5464	-0.5587	-2.3173	-1.5456	-3.871								-1.0417	0.6971
2004/8/3	0.6674	-2.32	-1.1682	0.7692	2.4324	-0.2703	-3.3181	0.1605	-0.266	-0.487	0.9174	0.4878	-2.0921	0.2347	-0.4545	0	-1.6766	1.6471	0.3704	0.3509	0.7669	-0.4662	0.9208	-0.2445	-0.2123	-1.0471	-1.1236	0	-0.471	0.6711								-0.4211	2.3077
2004/8/4	2.7624	3.4398	1.6548	2.5445	1.5831	2.71	2.8402	3.3654	1.6	2.1207	1.5909	5.8252	2.1368	5.8548	2.2831	1.4903	2.6797	2.3148	2.214	1.7483	1.9787	1.4052	1.2774	3.1863	2.5532	3.1746	3.0303	1.4599	2.5237	2.8889								2.1142	1.1278
2004/8/5	-1.5054	-3.4838	-1.6279	-1.4888	-1.2987	0.7916	-1.3809	-1.3953	-1.4436	-1.1182	-2.0134	-2.9052	-0.6276	1.1062	1.25	-1.7621	-1.5421	-2.7149	-1.6245	-2.2337	1.3433	3.9261	-0.3604	-0.7126	-1.6598	2.0513	-2.2059	-2.8777	-2.3077	-1.2959								-1.6563	-1.0409
2004/8/6	0.1092	-2.297	-1.182	-1.2594	2.1053	0.7853	-0.3501	3.3019	-0.7989	-0.1616	0	0.315	-3.3684	-1.3129	-2.5573	-0.299	-1.0843	0.6977	0	0	-0.5891	2	-0.5425	0.7177	0.6329	-0.5025	-0.188	0	-1.1024	0.2188								-3.5789	-2.3291
2004/8/9	-0.2181	-1.6793	-1.4354	-0.2551	0.7732	-0.5195	0.4684	3.3486	-0.9396	-0.3236	0.9132	-0.314	-1.7429	-0.6652	-1.9005	-0.2999	-0.609	-0.2309	-0.7339	0.703	1.3333	3.4858	-1.8182	-0.9501	-0.8386	-0.2525	0	-1.1111	0.3185	0								0.655	-5.1538
2004/8/10	-0.6557	0.427	-0.7282	0.5115	-1.023	-0.2611	-0.8159	1.9146	0.6775	1.2987	-0.4525	0.9449	1.3304	0.8929	-0.5535	0	-0.7353	-0.2315	-0.3697	0.349	0.5848	-2.3158	0.1852	-0.7194	0.2114	-0.7595	0	0.5618	0.1587	0.4367								1.3015	1.3788
2004/8/11	0	-1.7857	-2.934	-0.2545	-0.5168	-1.8325	-1.6451	-5.0578	-1.4805	-0.8013	-0.6818	-2.8081	-0.8753	-3.0973	0.4638	-1.5038	0.3704	-3.0162	-2.0408	-0.5217	-0.5814	-1.0776	-0.1848	-0.4831	-1.2658	-2.0408	-1.5066	-0.3724	-1.5848	-0.6522								-2.7837	-2.4
2004/8/12	0	-4.5887	-3.0227	-3.3163	-2.0779	-1.8667	-3.5842	1.5221	1.0929	-2.7464	-4.119	-1.6051	-1.3245	-2.0548	-6.1865	-1.5267	-3.813	-4.067	-2.0833	-0.6993	-0.1462	-0.6536	-2.5926	-2.1845	-3.4188	-3.6458	-2.1033	-3.3645	-3.8647	-3.5011								-3.0837	0.9836
2004/8/13	-0.44	-4.3557	1.039	-2.1108	-0.2653	0.2717	0.7435	-2.8486	-0.4054	-0.3322	-2.148	0	0	0	-8.4646	-1.2403	0.3836	0.2494	0.1934	-0.7042	1.9034	0.4386	0.3802	-2.7295	0.2212	0.8108	-0.3906	-1.9342	-1.675	0.2268								1.1364	-0.487
2004/8/16	-0.5525	-1.8027	-1.2853	-1.0782	-1.5957	-1.626	-0.984	-4.9383	-0.6784	-3.8333	-3.4146	-0.3263	-0.4474	0	-3.2258	-6.2794	-1.9108	1.2438	-0.9653	0	-1.1494	2.8384	-3.5985	-2.551	-2.649	-1.0724	-2.3529	-3.5503	-4.77	-3.8462								-3.1461	-7.0147
2004/8/17	1.1111	1.256	1.0417	-1.6349	0	0.2755	0.6211	0.3247	0	0.8666	0.7576	1.6367	1.1236	0.6993	0.1111	0.67	-0.1299	-0.4914	0	0.1773	3.343	2.3355	-4.3222	0.7853	0.2268	0.813	-2.008	1.227	0	-1.1765								-0.6961	-0.1754
2004/8/18	0	1.145	-2.0619	-0.277	-0.2703	-1.0989	-3.5802	2.589	0	-1.3746	-1.0025	-0.8052	0.2222	-1.6204	-1.2209	0	0.6502	0	0.1949	0.708	0.5626	-1.4523	0	0.7792	-0.905	-1.3441	-2.2541	-1.4141	-0.1789	0.4762								-1.8692	-4.1301
[truncated: 4,708 more rows]
[truncated: 88 more columns]
