# Supplementary material for: Can systematic skewness factors predict future interest rates: Evidence from China
Source: PLoS One. 2026 Feb 5;21(2):e0334345. doi: 10.1371/journal.pone.0334345 (PMC12875505; doi:10.1371/journal.pone.0334345)
Supplement: S1 File — Data1.zip comprises data such as the monthly price change of the SSE index, dividend yield, daily stock data and daily price change of the SSE index. (ZIP) [file pone.0334345.s001.zip › Daily stock data/Daily price change/Daily price change:tele.CSV]

	002467.SZ	300578.SZ	300921.SZ	300959.SZ	600050.SH	600941.SH	601698.SH	601728.SH
	������	�ᳩͨѶ	����Ƽ�	��������	�й���ͨ	�й��ƶ�	�й���ͨ	�й�����
	�ǵ���(%)	�ǵ���(%)	�ǵ���(%)	�ǵ���(%)	�ǵ���(%)	�ǵ���(%)	�ǵ���(%)	�ǵ���(%)
1997/1/2
1997/1/3
1997/1/6
1997/1/7
1997/1/8
1997/1/9
1997/1/10
1997/1/13
1997/1/14
1997/1/15
1997/1/16
1997/1/17
1997/1/20
1997/1/21
1997/1/22
1997/1/23
1997/1/24
1997/1/27
1997/1/28
1997/1/29
1997/1/30
1997/1/31
1997/2/17
1997/2/18
1997/2/19
1997/2/20
1997/2/21
1997/2/24
1997/2/25
1997/2/26
1997/2/27
1997/2/28
1997/3/3
1997/3/4
1997/3/5
1997/3/6
1997/3/7
1997/3/10
1997/3/11
1997/3/12
1997/3/13
1997/3/14
1997/3/17
1997/3/18
1997/3/19
1997/3/20
1997/3/21
1997/3/24
1997/3/25
1997/3/26
1997/3/27
1997/3/28
1997/3/31
1997/4/1
1997/4/2
1997/4/3
1997/4/4
1997/4/7
1997/4/8
1997/4/9
1997/4/10
1997/4/11
1997/4/14
1997/4/15
1997/4/16
1997/4/17
1997/4/18
1997/4/21
1997/4/22
1997/4/23
1997/4/24
1997/4/25
1997/4/28
1997/4/29
1997/4/30
1997/5/5
1997/5/6
1997/5/7
1997/5/8
1997/5/9
1997/5/12
1997/5/13
1997/5/14
1997/5/15
1997/5/16
1997/5/19
1997/5/20
1997/5/21
1997/5/22
1997/5/23
1997/5/26
1997/5/27
1997/5/28
1997/5/29
1997/5/30
1997/6/2
1997/6/3
1997/6/4
1997/6/5
1997/6/6
1997/6/9
1997/6/10
1997/6/11
1997/6/12
1997/6/13
1997/6/16
1997/6/17
1997/6/18
1997/6/19
1997/6/20
1997/6/23
1997/6/24
1997/6/25
1997/6/26
1997/6/27
1997/7/2
1997/7/3
1997/7/4
1997/7/7
1997/7/8
1997/7/9
1997/7/10
1997/7/11
1997/7/14
1997/7/15
1997/7/16
1997/7/17
1997/7/18
1997/7/21
1997/7/22
1997/7/23
1997/7/24
1997/7/25
1997/7/28
1997/7/29
1997/7/30
1997/7/31
1997/8/1
1997/8/4
1997/8/5
1997/8/6
1997/8/7
1997/8/8
1997/8/11
1997/8/12
1997/8/13
1997/8/14
1997/8/15
1997/8/18
1997/8/19
1997/8/20
1997/8/21
1997/8/22
1997/8/25
1997/8/26
1997/8/27
1997/8/28
1997/8/29
1997/9/1
1997/9/2
1997/9/3
1997/9/4
1997/9/5
1997/9/8
1997/9/9
1997/9/10
1997/9/11
1997/9/12
1997/9/15
1997/9/16
1997/9/17
1997/9/18
1997/9/19
1997/9/22
1997/9/23
1997/9/24
1997/9/25
1997/9/26
1997/9/29
1997/9/30
1997/10/6
1997/10/7
1997/10/8
1997/10/9
1997/10/10
1997/10/13
1997/10/14
1997/10/15
1997/10/16
1997/10/17
1997/10/20
1997/10/21
1997/10/22
1997/10/23
1997/10/24
1997/10/27
1997/10/28
1997/10/29
1997/10/30
1997/10/31
1997/11/3
1997/11/4
1997/11/5
1997/11/6
1997/11/7
1997/11/10
1997/11/11
1997/11/12
1997/11/13
1997/11/14
1997/11/17
1997/11/18
1997/11/19
1997/11/20
1997/11/21
1997/11/24
1997/11/25
1997/11/26
1997/11/27
1997/11/28
1997/12/1
1997/12/2
1997/12/3
1997/12/4
1997/12/5
1997/12/8
1997/12/9
1997/12/10
1997/12/11
1997/12/12
1997/12/15
1997/12/16
1997/12/17
1997/12/18
1997/12/19
1997/12/22
1997/12/23
1997/12/24
1997/12/25
1997/12/26
1997/12/29
1997/12/30
1997/12/31
1998/1/5
1998/1/6
1998/1/7
1998/1/8
1998/1/9
1998/1/12
1998/1/13
1998/1/14
1998/1/15
1998/1/16
1998/1/19
1998/1/20
1998/1/21
1998/1/22
1998/1/23
1998/2/9
1998/2/10
1998/2/11
1998/2/12
1998/2/13
1998/2/16
1998/2/17
1998/2/18
1998/2/19
1998/2/20
1998/2/23
1998/2/24
1998/2/25
1998/2/26
1998/2/27
1998/3/2
1998/3/3
1998/3/4
1998/3/5
1998/3/6
1998/3/9
1998/3/10
1998/3/11
1998/3/12
1998/3/13
1998/3/16
1998/3/17
1998/3/18
1998/3/19
1998/3/20
1998/3/23
1998/3/24
1998/3/25
1998/3/26
1998/3/27
1998/3/30
1998/3/31
1998/4/1
1998/4/2
1998/4/3
1998/4/6
1998/4/7
1998/4/8
1998/4/9
1998/4/10
1998/4/13
1998/4/14
1998/4/15
1998/4/16
1998/4/17
1998/4/20
1998/4/21
1998/4/22
1998/4/23
1998/4/24
1998/4/27
1998/4/28
1998/4/29
1998/4/30
1998/5/4
1998/5/5
1998/5/6
1998/5/7
1998/5/8
1998/5/11
1998/5/12
1998/5/13
1998/5/14
1998/5/15
1998/5/18
1998/5/19
1998/5/20
1998/5/21
1998/5/22
1998/5/25
1998/5/26
1998/5/27
1998/5/28
1998/5/29
1998/6/1
1998/6/2
1998/6/3
1998/6/4
1998/6/5
1998/6/8
1998/6/9
1998/6/10
1998/6/11
1998/6/12
1998/6/15
1998/6/16
1998/6/17
1998/6/18
1998/6/19
1998/6/22
1998/6/23
1998/6/24
1998/6/25
1998/6/26
1998/6/29
1998/6/30
1998/7/1
1998/7/2
1998/7/3
1998/7/6
1998/7/7
1998/7/8
1998/7/9
1998/7/10
1998/7/13
1998/7/14
1998/7/15
1998/7/16
1998/7/17
1998/7/20
1998/7/21
1998/7/22
1998/7/23
1998/7/24
1998/7/27
1998/7/28
1998/7/29
1998/7/30
1998/7/31
1998/8/3
1998/8/4
1998/8/5
1998/8/6
1998/8/7
1998/8/10
1998/8/11
1998/8/12
1998/8/13
1998/8/14
1998/8/17
1998/8/18
1998/8/19
1998/8/20
1998/8/21
1998/8/24
1998/8/25
1998/8/26
1998/8/27
1998/8/28
1998/8/31
1998/9/1
1998/9/2
1998/9/3
1998/9/4
1998/9/7
1998/9/8
1998/9/9
1998/9/10
1998/9/11
1998/9/14
1998/9/15
1998/9/16
1998/9/17
1998/9/18
1998/9/21
1998/9/22
1998/9/23
1998/9/24
1998/9/25
1998/9/28
1998/9/29
1998/9/30
1998/10/5
1998/10/6
1998/10/7
1998/10/8
1998/10/9
1998/10/12
1998/10/13
1998/10/14
1998/10/15
1998/10/16
1998/10/19
1998/10/20
1998/10/21
1998/10/22
1998/10/23
1998/10/26
1998/10/27
1998/10/28
1998/10/29
1998/10/30
1998/11/2
1998/11/3
1998/11/4
1998/11/5
1998/11/6
1998/11/9
1998/11/10
1998/11/11
1998/11/12
1998/11/13
1998/11/16
1998/11/17
1998/11/18
1998/11/19
1998/11/20
1998/11/23
1998/11/24
1998/11/25
1998/11/26
1998/11/27
1998/11/30
1998/12/1
1998/12/2
1998/12/3
1998/12/4
1998/12/7
1998/12/8
1998/12/9
1998/12/10
1998/12/11
1998/12/14
1998/12/15
1998/12/16
1998/12/17
1998/12/18
1998/12/21
1998/12/22
1998/12/23
1998/12/24
1998/12/25
1998/12/28
1998/12/29
1998/12/30
1998/12/31
1999/1/4
1999/1/5
1999/1/6
1999/1/7
1999/1/8
1999/1/11
1999/1/12
1999/1/13
1999/1/14
1999/1/15
1999/1/18
1999/1/19
1999/1/20
1999/1/21
1999/1/22
1999/1/25
1999/1/26
1999/1/27
1999/1/28
1999/1/29
1999/2/1
1999/2/2
1999/2/3
1999/2/4
1999/2/5
1999/2/8
1999/2/9
1999/3/1
1999/3/2
1999/3/3
1999/3/4
1999/3/5
1999/3/8
1999/3/9
1999/3/10
1999/3/11
1999/3/12
1999/3/15
1999/3/16
1999/3/17
1999/3/18
1999/3/19
1999/3/22
1999/3/23
1999/3/24
1999/3/25
1999/3/26
1999/3/29
1999/3/30
1999/3/31
1999/4/1
1999/4/2
1999/4/5
1999/4/6
1999/4/7
1999/4/8
1999/4/9
1999/4/12
1999/4/13
1999/4/14
1999/4/15
1999/4/16
1999/4/19
1999/4/20
1999/4/21
1999/4/22
1999/4/23
1999/4/26
1999/4/27
1999/4/28
1999/4/29
1999/4/30
1999/5/4
1999/5/5
1999/5/6
1999/5/7
1999/5/10
1999/5/11
1999/5/12
1999/5/13
1999/5/14
1999/5/17
1999/5/18
1999/5/19
1999/5/20
1999/5/21
1999/5/24
1999/5/25
1999/5/26
1999/5/27
1999/5/28
1999/5/31
1999/6/1
1999/6/2
1999/6/3
1999/6/4
1999/6/7
1999/6/8
1999/6/9
1999/6/10
1999/6/11
1999/6/14
1999/6/15
1999/6/16
1999/6/17
1999/6/18
1999/6/21
1999/6/22
1999/6/23
1999/6/24
1999/6/25
1999/6/28
1999/6/29
1999/6/30
1999/7/1
1999/7/2
1999/7/5
1999/7/6
1999/7/7
1999/7/8
1999/7/9
1999/7/12
1999/7/13
1999/7/14
1999/7/15
1999/7/16
1999/7/19
1999/7/20
1999/7/21
1999/7/22
1999/7/23
1999/7/26
1999/7/27
1999/7/28
1999/7/29
1999/7/30
1999/8/2
1999/8/3
1999/8/4
1999/8/5
1999/8/6
1999/8/9
1999/8/10
1999/8/11
1999/8/12
1999/8/13
1999/8/16
1999/8/17
1999/8/18
1999/8/19
1999/8/20
1999/8/23
1999/8/24
1999/8/25
1999/8/26
1999/8/27
1999/8/30
1999/8/31
1999/9/1
1999/9/2
1999/9/3
1999/9/6
1999/9/7
1999/9/8
1999/9/9
1999/9/10
1999/9/13
1999/9/14
1999/9/15
1999/9/16
1999/9/17
1999/9/20
1999/9/21
1999/9/22
1999/9/23
1999/9/24
1999/9/27
1999/9/28
1999/9/29
1999/9/30
1999/10/8
1999/10/11
1999/10/12
1999/10/13
1999/10/14
1999/10/15
1999/10/18
1999/10/19
1999/10/20
1999/10/21
1999/10/22
1999/10/25
1999/10/26
1999/10/27
1999/10/28
1999/10/29
1999/11/1
1999/11/2
1999/11/3
1999/11/4
1999/11/5
1999/11/8
1999/11/9
1999/11/10
1999/11/11
1999/11/12
1999/11/15
1999/11/16
1999/11/17
1999/11/18
1999/11/19
1999/11/22
1999/11/23
1999/11/24
1999/11/25
1999/11/26
1999/11/29
1999/11/30
1999/12/1
1999/12/2
1999/12/3
1999/12/6
1999/12/7
1999/12/8
1999/12/9
1999/12/10
1999/12/13
1999/12/14
1999/12/15
1999/12/16
1999/12/17
1999/12/21
1999/12/22
1999/12/23
1999/12/24
1999/12/27
1999/12/28
1999/12/29
1999/12/30
2000/1/4
2000/1/5
2000/1/6
2000/1/7
2000/1/10
2000/1/11
2000/1/12
2000/1/13
2000/1/14
2000/1/17
2000/1/18
2000/1/19
2000/1/20
2000/1/21
2000/1/24
2000/1/25
2000/1/26
2000/1/27
2000/1/28
2000/2/14
2000/2/15
2000/2/16
2000/2/17
2000/2/18
2000/2/21
2000/2/22
2000/2/23
2000/2/24
2000/2/25
2000/2/28
2000/2/29
2000/3/1
2000/3/2
2000/3/3
2000/3/6
2000/3/7
2000/3/8
2000/3/9
2000/3/10
2000/3/13
2000/3/14
2000/3/15
2000/3/16
2000/3/17
2000/3/20
2000/3/21
2000/3/22
2000/3/23
2000/3/24
2000/3/27
2000/3/28
2000/3/29
2000/3/30
2000/3/31
2000/4/3
2000/4/4
2000/4/5
2000/4/6
2000/4/7
2000/4/10
2000/4/11
2000/4/12
2000/4/13
2000/4/14
2000/4/17
2000/4/18
2000/4/19
2000/4/20
2000/4/21
2000/4/24
2000/4/25
2000/4/26
2000/4/27
2000/4/28
2000/5/8
2000/5/9
2000/5/10
2000/5/11
2000/5/12
2000/5/15
2000/5/16
2000/5/17
2000/5/18
2000/5/19
2000/5/22
2000/5/23
2000/5/24
2000/5/25
2000/5/26
2000/5/29
2000/5/30
2000/5/31
2000/6/1
2000/6/2
2000/6/5
2000/6/6
2000/6/7
2000/6/8
2000/6/9
2000/6/12
2000/6/13
2000/6/14
2000/6/15
2000/6/16
2000/6/19
2000/6/20
2000/6/21
2000/6/22
2000/6/23
2000/6/26
2000/6/27
2000/6/28
2000/6/29
2000/6/30
2000/7/3
2000/7/4
2000/7/5
2000/7/6
2000/7/7
2000/7/10
2000/7/11
2000/7/12
2000/7/13
2000/7/14
2000/7/17
2000/7/18
2000/7/19
2000/7/20
2000/7/21
2000/7/24
2000/7/25
2000/7/26
2000/7/27
2000/7/28
2000/7/31
2000/8/1
2000/8/2
2000/8/3
2000/8/4
2000/8/7
2000/8/8
2000/8/9
2000/8/10
2000/8/11
2000/8/14
2000/8/15
2000/8/16
2000/8/17
2000/8/18
2000/8/21
2000/8/22
2000/8/23
2000/8/24
2000/8/25
2000/8/28
2000/8/29
2000/8/30
2000/8/31
2000/9/1
2000/9/4
2000/9/5
2000/9/6
2000/9/7
2000/9/8
2000/9/11
2000/9/12
2000/9/13
2000/9/14
2000/9/15
2000/9/18
2000/9/19
2000/9/20
2000/9/21
2000/9/22
2000/9/25
2000/9/26
2000/9/27
2000/9/28
2000/9/29
2000/10/9
2000/10/10
2000/10/11
2000/10/12
2000/10/13
2000/10/16
2000/10/17
2000/10/18
2000/10/19
2000/10/20
2000/10/23
2000/10/24
2000/10/25
2000/10/26
2000/10/27
2000/10/30
2000/10/31
2000/11/1
2000/11/2
2000/11/3
2000/11/6
2000/11/7
2000/11/8
2000/11/9
2000/11/10
2000/11/13
2000/11/14
2000/11/15
2000/11/16
2000/11/17
2000/11/20
2000/11/21
2000/11/22
2000/11/23
2000/11/24
2000/11/27
2000/11/28
2000/11/29
2000/11/30
2000/12/1
2000/12/4
2000/12/5
2000/12/6
2000/12/7
2000/12/8
2000/12/11
2000/12/12
2000/12/13
2000/12/14
2000/12/15
2000/12/18
2000/12/19
2000/12/20
2000/12/21
2000/12/22
2000/12/25
2000/12/26
2000/12/27
2000/12/28
2000/12/29
2001/1/2
2001/1/3
2001/1/4
2001/1/5
2001/1/8
2001/1/9
2001/1/10
2001/1/11
2001/1/12
2001/1/15
2001/1/16
2001/1/17
2001/1/18
2001/1/19
2001/2/5
2001/2/6
2001/2/7
2001/2/8
2001/2/9
2001/2/12
2001/2/13
2001/2/14
2001/2/15
2001/2/16
2001/2/19
2001/2/20
2001/2/21
2001/2/22
2001/2/23
2001/2/26
2001/2/27
2001/2/28
2001/3/1
2001/3/2
2001/3/5
2001/3/6
2001/3/7
2001/3/8
2001/3/9
2001/3/12
2001/3/13
2001/3/14
2001/3/15
2001/3/16
2001/3/19
2001/3/20
2001/3/21
2001/3/22
2001/3/23
2001/3/26
2001/3/27
2001/3/28
2001/3/29
2001/3/30
2001/4/2
2001/4/3
2001/4/4
2001/4/5
2001/4/6
2001/4/9
2001/4/10
2001/4/11
2001/4/12
2001/4/13
2001/4/16
2001/4/17
2001/4/18
2001/4/19
2001/4/20
2001/4/23
2001/4/24
2001/4/25
2001/4/26
2001/4/27
2001/4/30
2001/5/8
2001/5/9
2001/5/10
2001/5/11
2001/5/14
2001/5/15
2001/5/16
2001/5/17
2001/5/18
2001/5/21
2001/5/22
2001/5/23
2001/5/24
2001/5/25
2001/5/28
2001/5/29
2001/5/30
2001/5/31
2001/6/1
2001/6/4
2001/6/5
2001/6/6
2001/6/7
2001/6/8
2001/6/11
2001/6/12
2001/6/13
2001/6/14
2001/6/15
2001/6/18
2001/6/19
2001/6/20
2001/6/21
2001/6/22
2001/6/25
2001/6/26
2001/6/27
2001/6/28
2001/6/29
2001/7/2
2001/7/3
2001/7/4
2001/7/5
2001/7/6
2001/7/9
2001/7/10
2001/7/11
2001/7/12
2001/7/13
2001/7/16
2001/7/17
2001/7/18
2001/7/19
2001/7/20
2001/7/23
2001/7/24
2001/7/25
2001/7/26
2001/7/27
2001/7/30
2001/7/31
2001/8/1
2001/8/2
2001/8/3
2001/8/6
2001/8/7
2001/8/8
2001/8/9
2001/8/10
2001/8/13
2001/8/14
2001/8/15
2001/8/16
2001/8/17
2001/8/20
2001/8/21
2001/8/22
2001/8/23
2001/8/24
2001/8/27
2001/8/28
2001/8/29
2001/8/30
2001/8/31
2001/9/3
2001/9/4
2001/9/5
2001/9/6
2001/9/7
2001/9/10
2001/9/11
2001/9/12
2001/9/13
2001/9/14
2001/9/17
2001/9/18
2001/9/19
2001/9/20
2001/9/21
2001/9/24
2001/9/25
2001/9/26
2001/9/27
2001/9/28
2001/10/8
2001/10/9
2001/10/10
2001/10/11
2001/10/12
2001/10/15
2001/10/16
2001/10/17
2001/10/18
2001/10/19
2001/10/22
2001/10/23
2001/10/24
2001/10/25
2001/10/26
2001/10/29
2001/10/30
2001/10/31
2001/11/1
2001/11/2
2001/11/5
2001/11/6
2001/11/7
2001/11/8
2001/11/9
2001/11/12
2001/11/13
2001/11/14
2001/11/15
2001/11/16
2001/11/19
2001/11/20
2001/11/21
2001/11/22
2001/11/23
2001/11/26
2001/11/27
2001/11/28
2001/11/29
2001/11/30
2001/12/3
2001/12/4
2001/12/5
2001/12/6
2001/12/7
2001/12/10
2001/12/11
2001/12/12
2001/12/13
2001/12/14
2001/12/17
2001/12/18
2001/12/19
2001/12/20
2001/12/21
2001/12/24
2001/12/25
2001/12/26
2001/12/27
2001/12/28
2001/12/31
2002/1/4
2002/1/7
2002/1/8
2002/1/9
2002/1/10
2002/1/11
2002/1/14
2002/1/15
2002/1/16
2002/1/17
2002/1/18
2002/1/21
2002/1/22
2002/1/23
2002/1/24
2002/1/25
2002/1/28
2002/1/29
2002/1/30
2002/1/31
2002/2/1
2002/2/4
2002/2/5
2002/2/6
2002/2/7
2002/2/8
2002/2/25
2002/2/26
2002/2/27
2002/2/28
2002/3/1
2002/3/4
2002/3/5
2002/3/6
2002/3/7
2002/3/8
2002/3/11
2002/3/12
2002/3/13
2002/3/14
2002/3/15
2002/3/18
2002/3/19
2002/3/20
2002/3/21
2002/3/22
2002/3/25
2002/3/26
2002/3/27
2002/3/28
2002/3/29
2002/4/1
2002/4/2
2002/4/3
2002/4/4
2002/4/5
2002/4/8
2002/4/9
2002/4/10
2002/4/11
2002/4/12
2002/4/15
2002/4/16
2002/4/17
2002/4/18
2002/4/19
2002/4/22
2002/4/23
2002/4/24
2002/4/25
2002/4/26
2002/4/29
2002/4/30
2002/5/8
2002/5/9
2002/5/10
2002/5/13
2002/5/14
2002/5/15
2002/5/16
2002/5/17
2002/5/20
2002/5/21
2002/5/22
2002/5/23
2002/5/24
2002/5/27
2002/5/28
2002/5/29
2002/5/30
2002/5/31
2002/6/3
2002/6/4
2002/6/5
2002/6/6
2002/6/7
2002/6/10
2002/6/11
2002/6/12
2002/6/13
2002/6/14
2002/6/17
2002/6/18
2002/6/19
2002/6/20
2002/6/21
2002/6/24
2002/6/25
2002/6/26
2002/6/27
2002/6/28
2002/7/1
2002/7/2
2002/7/3
2002/7/4
2002/7/5
2002/7/8
2002/7/9
2002/7/10
2002/7/11
2002/7/12
2002/7/15
2002/7/16
2002/7/17
2002/7/18
2002/7/19
2002/7/22
2002/7/23
2002/7/24
2002/7/25
2002/7/26
2002/7/29
2002/7/30
2002/7/31
2002/8/1
2002/8/2
2002/8/5
2002/8/6
2002/8/7
2002/8/8
2002/8/9
2002/8/12
2002/8/13
2002/8/14
2002/8/15
2002/8/16
2002/8/19
2002/8/20
2002/8/21
2002/8/22
2002/8/23
2002/8/26
2002/8/27
2002/8/28
2002/8/29
2002/8/30
2002/9/2
2002/9/3
2002/9/4
2002/9/5
2002/9/6
2002/9/9
2002/9/10
2002/9/11
2002/9/12
2002/9/13
2002/9/16
2002/9/17
2002/9/18
2002/9/19
2002/9/20
2002/9/23
2002/9/24
2002/9/25
2002/9/26
2002/9/27
2002/10/8
2002/10/9					24.7826
2002/10/10					-1.3937
2002/10/11					3.8869
2002/10/14					2.381
2002/10/15					-0.9967
2002/10/16					0.3356
2002/10/17					-0.3344
2002/10/18					1.0067
2002/10/21					0.6645
2002/10/22					0.6601
2002/10/23					-0.3279
2002/10/24					0
2002/10/25					-1.6447
2002/10/28					-1.6722
2002/10/29					1.0204
2002/10/30					-0.3367
2002/10/31					-0.6757
2002/11/1					0.6803
2002/11/4					2.027
2002/11/5					1.6556
2002/11/6					-0.3257
2002/11/7					-0.3268
2002/11/8					-0.9836
2002/11/11					-0.6623
2002/11/12					0.6667
2002/11/13					-0.3311
2002/11/14					-0.9967
2002/11/15					0.3356
2002/11/18					0.3344
2002/11/19					0
2002/11/20					-1.3333
2002/11/21					-1.6892
2002/11/22					0.3436
2002/11/25					-0.3425
2002/11/26					-1.3746
2002/11/27					1.3937
2002/11/28					2.4055
2002/11/29					-0.3356
2002/12/2					-1.6835
2002/12/3					0.3425
2002/12/4					0
2002/12/5					-0.3413
2002/12/6					0.3425
2002/12/9					-1.0239
2002/12/10					-0.6897
2002/12/11					0.3472
2002/12/12					0
2002/12/13					0.346
2002/12/16					-0.3448
2002/12/17					0
2002/12/18					-0.692
2002/12/19					-0.3484
2002/12/20					1.049
2002/12/23					0
2002/12/24					-0.346
2002/12/25					-1.0417
2002/12/26					-1.7544
2002/12/27					-0.3571
2002/12/30					-2.1505
2002/12/31					-1.4652
2003/1/2					-1.8587
2003/1/3					0.7576
2003/1/6					0
2003/1/7					0
2003/1/8					6.015
2003/1/9					0
2003/1/10					-1.4184
2003/1/13					0.3597
2003/1/14					10.0358
2003/1/15					10.0977
2003/1/16					0.8876
2003/1/17					-4.1056
2003/1/20					0.9174
2003/1/21					-4.2424
2003/1/22					0.3165
2003/1/23					0.3155
2003/1/24					2.5157
2003/1/27					-0.6135
2003/1/28					0.3086
2003/1/29					-0.6154
2003/2/10					-3.4056
2003/2/11					1.2821
2003/2/12					0.6329
2003/2/13					-1.2579
2003/2/14					0.6369
2003/2/17					-1.8987
2003/2/18					0.6452
2003/2/19					0.9615
2003/2/20					-0.3175
2003/2/21					-1.5924
2003/2/24					0
2003/2/25					1.9417
2003/2/26					0
2003/2/27					-0.3175
2003/2/28					-0.9554
2003/3/3					0
2003/3/4					0.3215
2003/3/5					-0.641
2003/3/6					-2.2581
2003/3/7					-1.3201
2003/3/10					-2.0067
2003/3/11					0.3413
2003/3/12					-0.3401
2003/3/13					-1.0239
2003/3/14					0.3448
2003/3/17					-1.0309
2003/3/18					-1.0417
2003/3/19					1.4035
2003/3/20					-0.346
2003/3/21					1.0417
2003/3/24					-0.3436
2003/3/25					-2.069
2003/3/26					0.3521
2003/3/27					3.5088
2003/3/28					-0.678
2003/3/31					0.6826
2003/4/1					2.0339
2003/4/2					0.6645
2003/4/3					-1.6502
2003/4/4					0.6711
2003/4/7					0.6667
2003/4/8					0.9934
2003/4/9					5.2459
2003/4/10					-1.5576
2003/4/11					5.0633
2003/4/14					0.3012
2003/4/15					0
2003/4/16					0.3003
2003/4/17					4.491
2003/4/18					-5.1576
2003/4/21					-3.3233
2003/4/22					-0.9375
2003/4/23					-2.2082
2003/4/24					-1.9355
2003/4/25					0.3289
2003/4/28					5.9016
2003/4/29					-3.7152
2003/4/30					1.6077
2003/5/12					0
2003/5/13					0.6329
2003/5/14					2.8302
2003/5/15					2.4465
2003/5/16					-0.8955
2003/5/19					-0.6024
2003/5/20					-1.8182
2003/5/21					-0.3086
2003/5/22					0.3096
2003/5/23					0.9259
2003/5/26					0
2003/5/27					-0.9174
2003/5/28					-1.8519
2003/5/29					1.2579
2003/5/30					1.5528
2003/6/2					-0.3058
2003/6/3					-0.9202
2003/6/4					2.7864
2003/6/5					-2.1084
2003/6/6					-0.6154
2003/6/9					0.3096
2003/6/10					1.5432
2003/6/11					1.8237
2003/6/12					0
2003/6/13					0
2003/6/16					-0.6024
2003/6/17					0.9091
2003/6/18					1.2012
2003/6/19					-1.1869
2003/6/20					-0.6006
2003/6/23					-0.6042
2003/6/24					-0.6079
2003/6/25					-0.9174
2003/6/26					1.2346
2003/6/27					-1.5244
2003/6/30					-0.3096
2003/7/1					0.3106
2003/7/2					1.2384
2003/7/3					0.9174
2003/7/4					-0.6061
2003/7/7					0.6098
2003/7/8					0.6061
2003/7/9					-0.6024
2003/7/10					2.1212
2003/7/11					-0.5935
2003/7/14					-0.597
2003/7/15					0
2003/7/16					0
2003/7/17					0.6006
2003/7/18					-2.0896
2003/7/21					-0.6098
2003/7/22					0
2003/7/23					0
2003/7/24					-0.6135
2003/7/25					0
2003/7/28					0
2003/7/29					0.6173
2003/7/30					0.9202
2003/7/31					0
2003/8/1					0
2003/8/4					0.6079
2003/8/5					-0.3021
2003/8/6					-0.6061
2003/8/7					0.6098
2003/8/8					-1.2121
2003/8/11					0.3067
2003/8/12					0.6116
2003/8/13					-1.5198
2003/8/14					0
2003/8/15					-0.6173
2003/8/18					-0.6211
2003/8/19					0.3125
2003/8/20					-0.6231
2003/8/21					0.627
2003/8/22					-0.3115
2003/8/25					-1.25
2003/8/26					0.3165
2003/8/27					0
2003/8/28					-0.6309
2003/8/29					0.9524
2003/9/1					1.5723
2003/9/2					-0.6192
2003/9/3					-0.9346
2003/9/4					0
2003/9/5					0.3145
2003/9/8					0.9404
2003/9/9					-0.6211
2003/9/10					0
2003/9/11					0.3125
2003/9/12					-1.2461
2003/9/15					-1.2618
2003/9/16					0.3195
2003/9/17					-1.2739
2003/9/18					0.3226
2003/9/19					0.3215
2003/9/22					-0.641
2003/9/23					0.9677
2003/9/24					0.639
2003/9/25					-0.6349
2003/9/26					-0.3195
2003/9/29					-1.2821
2003/9/30					0.6494
2003/10/8					1.9355
2003/10/9					-0.3165
2003/10/10					3.1746
2003/10/13					-0.9231
2003/10/14					-0.3106
2003/10/15					-0.3115
2003/10/16					-0.625
2003/10/17					1.2579
2003/10/20					-0.3106
2003/10/21					1.5576
2003/10/22					1.5337
2003/10/23					-0.6042
2003/10/24					0.304
2003/10/27					-1.2121
2003/10/28					2.7607
2003/10/29					0.2985
2003/10/30					-0.8929
2003/10/31					0.3003
2003/11/3					1.7964
2003/11/4					2.3529
2003/11/5					1.4368
2003/11/6					-1.983
2003/11/7					-1.4451
2003/11/10					1.4663
2003/11/11					-0.289
2003/11/12					-2.3188
2003/11/13					0.8902
2003/11/14					1.1765
2003/11/17					-0.2907
2003/11/18					-1.4577
2003/11/19					0.8876
2003/11/20					1.7595
2003/11/21					-0.8646
2003/11/24					2.907
2003/11/25					-1.1299
2003/11/26					0.5714
2003/11/27					-1.7045
2003/11/28					0
2003/12/1					2.3121
2003/12/2					1.1299
2003/12/3					1.1173
2003/12/4					0.2762
2003/12/5					0.8264
2003/12/8					-0.2732
2003/12/9					0.5479
2003/12/10					3.5422
2003/12/11					-0.5263
2003/12/12					0
2003/12/15					-0.2646
2003/12/16					-0.7958
2003/12/17					-1.0695
2003/12/18					2.1622
2003/12/19					1.0582
2003/12/22					0
2003/12/23					3.9267
2003/12/24					0.7557
2003/12/25					2.25
2003/12/26					-0.2445
2003/12/29					-2.451
2003/12/30					0
2003/12/31					-1.2563
2004/1/2					4.8346
2004/1/5					9.9515
2004/1/6					7.7263
2004/1/7					-2.0492
2004/1/8					3.3473
2004/1/9					-1.417
2004/1/12					3.0801
2004/1/13					-2.5896
2004/1/14					-3.0675
2004/1/15					0
2004/1/16					0
2004/1/29					2.5316
2004/1/30					0.2058
2004/2/2					6.1602
2004/2/3					-0.3868
2004/2/4					1.9417
2004/2/5					-0.9524
2004/2/6					-2.1154
2004/2/9					0.1965
2004/2/10					-0.9804
2004/2/11					-1.7822
2004/2/12					-1.2097
2004/2/13					0.6122
2004/2/16					4.2596
2004/2/17					-0.9728
2004/2/18					0.9823
2004/2/19					-0.9728
2004/2/20					-0.7859
2004/2/23					-3.7624
2004/2/24					0.6173
2004/2/25					-3.681
2004/2/26					1.2739
2004/2/27					0.2096
2004/3/1					0.2092
2004/3/2					-1.0438
2004/3/3					-2.5316
2004/3/4					0.8658
2004/3/5					-0.6438
2004/3/8					0.432
2004/3/9					1.5054
2004/3/10					3.178
2004/3/11					-0.4107
2004/3/12					0.2062
2004/3/15					3.0864
2004/3/16					0
2004/3/17					-1.3972
2004/3/18					-1.6194
2004/3/19					1.8519
2004/3/22					0
2004/3/23					-2.0202
2004/3/24					-0.6186
2004/3/25					-1.4523
2004/3/26					-1.0526
2004/3/29					-2.3404
2004/3/30					1.3072
2004/3/31					-0.6452
2004/4/1					1.5152
2004/4/2					-1.0661
2004/4/5					-2.3707
2004/4/6					1.1038
2004/4/7					-1.7467
2004/4/8					1.7778
2004/4/9					-1.5284
2004/4/12					-3.9911
2004/4/13					-3.0023
2004/4/14					1.4286
2004/4/15					-2.1127
2004/4/16					0.9592
2004/4/19					-4.2755
2004/4/20					0.7444
2004/4/21					-1.2315
2004/4/22					2.9925
2004/4/23					-1.937
2004/4/26					-0.4938
2004/4/27					-1.9851
2004/4/28					2.0253
2004/4/29					-0.9926
2004/4/30					2.7569
2004/5/10					-2.1951
2004/5/11					0
2004/5/12					2.7431
2004/5/13					-0.2427
2004/5/14					-2.4331
2004/5/17					-1.995
2004/5/18					0
2004/5/19					0
2004/5/20					-0.7634
2004/5/21					1.0256
2004/5/24					0.2538
2004/5/25					-1.2658
2004/5/26					0.5128
2004/5/27					3.5714
2004/5/28					-1.2315
2004/5/31					1.995
2004/6/1					0.7335
2004/6/2					-1.699
2004/6/3					-0.9877
2004/6/4					-0.4988
2004/6/7					-1.2531
2004/6/8					-2.5381
2004/6/9					-0.2604
2004/6/10					0
2004/6/11					-0.2611
2004/6/14					-2.8796
2004/6/15					1.6173
2004/6/16					1.061
2004/6/17					-2.0997
2004/6/18					-2.4129
2004/6/21					-1.0989
2004/6/22					1.6667
2004/6/23					-1.6393
2004/6/24					-0.2778
2004/6/25					-3.6517
2004/6/28					-0.8746
2004/6/29					3.5294
2004/6/30					-1.9886
2004/7/1					2.8986
2004/7/2					-0.8451
2004/7/5					-0.2841
2004/7/6					1.1396
2004/7/7					-1.1696
2004/7/8					-0.5917
2004/7/9					0.8929
2004/7/12					-1.1799
2004/7/13					0
2004/7/14					0
2004/7/15					0
2004/7/16					4.7761
2004/7/19					-0.8547
2004/7/20					-0.8621
2004/7/21					0.2899
2004/7/22					-2.8902
2004/7/23					0
2004/7/26					-2.381
2004/7/27					0.3049
2004/7/28					-0.304
2004/7/29					2.7439
2004/7/30					-1.7804
2004/8/2					-0.6042
2004/8/3					0
2004/8/4					5.7751
2004/8/5					-2.2989
2004/8/6					1.4706
2004/8/9					1.4493
2004/8/10					0.2857
2004/8/11					-2.2792
2004/8/12					-0.8746
2004/8/13					0.8824
2004/8/16					0.8746
2004/8/17					0.578
2004/8/18					-0.5747
2004/8/19					-1.1561
2004/8/20					1.7544
2004/8/23					-1.1494
2004/8/24					0.8721
2004/8/25					-1.4409
2004/8/26					0.2924
2004/8/27					-1.4577
2004/8/30					-0.5917
2004/8/31					1.7857
2004/9/1					-1.462
2004/9/2					-0.2967
2004/9/3					0
2004/9/6					-1.4881
2004/9/7					-0.3021
2004/9/8					-5.1515
2004/9/9					-1.5974
2004/9/10					1.2987
2004/9/13					-2.2436
2004/9/14					3.9344
2004/9/15					3.7855
2004/9/16					0.9119
2004/9/17					2.7108
2004/9/20					3.5191
2004/9/21					-1.4164
2004/9/22					-2.5862
2004/9/23					3.2448
2004/9/24					-1.7143
2004/9/27					-0.8721
2004/9/28					-0.5865
2004/9/29					-1.4749
2004/9/30					-1.7964
2004/10/8					0.6098
2004/10/11					-2.4242
2004/10/12					-1.8634
2004/10/13					0.6329
2004/10/14					-1.8868
2004/10/15					0.9615
2004/10/18					0
2004/10/19					0.9524
2004/10/20					-0.3145
2004/10/21					-1.8927
2004/10/22					1.6077
2004/10/25					-0.6329
2004/10/26					1.5924
2004/10/27					-2.8213
2004/10/28					-0.6452
2004/10/29					-1.2987
2004/11/1					-4.2763
2004/11/2					0.3436
2004/11/3					1.3699
2004/11/4					-1.6892
2004/11/5					0.3436
2004/11/8					0
2004/11/9					-0.6849
2004/11/10					6.8966
2004/11/11					-1.2903
2004/11/12					-0.3268
2004/11/15					0.9836
2004/11/16					-0.6494
2004/11/17					-0.9804
2004/11/18					0.6601
2004/11/19					0.6557
2004/11/22					-0.9772
2004/11/23					-0.6579
2004/11/24					0.6623
2004/11/25					1.6447
2004/11/26					-0.3236
2004/11/29					-1.2987
2004/11/30					-0.3289
2004/12/1					-0.6601
2004/12/2					0.6645
2004/12/3					-0.6601
2004/12/6					0.6645
2004/12/7					-0.9901
2004/12/8					-0.3333
2004/12/9					0.3344
2004/12/10					-1.3333
2004/12/13					0
2004/12/14					-0.6757
2004/12/15					1.3605
2004/12/16					-0.6711
2004/12/17					0.3378
2004/12/20					-1.3468
2004/12/21					1.3652
2004/12/22					2.3569
2004/12/23					0
2004/12/24					-1.9737
2004/12/27					0.6711
2004/12/28					1.3333
2004/12/29					0.9868
2004/12/30					0
2004/12/31					-0.3257
2005/1/4					-1.634
2005/1/5					1.6611
2005/1/6					-1.9608
2005/1/7					0.6667
2005/1/10					0.9934
2005/1/11					0
2005/1/12					0
2005/1/13					0.6557
2005/1/14					0.6515
2005/1/17					0
2005/1/18					2.589
2005/1/19					0.3155
2005/1/20					-1.2579
2005/1/21					3.5032
2005/1/24					0
2005/1/25					-0.9231
2005/1/26					-0.3106
2005/1/27					-2.8037
2005/1/28					0.3205
2005/1/31					-1.278
2005/2/1					0.9709
2005/2/2					4.4872
2005/2/3					-3.0675
2005/2/4					1.5823
2005/2/16					0.6231
2005/2/17					-0.6192
2005/2/18					-1.2461
2005/2/21					2.2082
2005/2/22					1.2346
2005/2/23					-0.9146
2005/2/24					-0.6154
2005/2/25					0
2005/2/28					0
2005/3/1					-0.3096
2005/3/2					-0.6211
2005/3/3					0.3125
2005/3/4					0
2005/3/7					0.6231
2005/3/8					0.6192
2005/3/9					-3.3846
2005/3/10					-3.1847
2005/3/11					0
2005/3/14					-1.6447
2005/3/15					-2.0067
2005/3/16					0.3413
2005/3/17					0
2005/3/18					-1.3605
2005/3/21					0
2005/3/22					-5.5172
2005/3/23					-0.7299
2005/3/24					2.2059
2005/3/25					-0.3597
2005/3/28					0
2005/3/29					-1.083
2005/3/30					-1.8248
2005/3/31					-0.7435
2005/4/1					3.7453
2005/4/4					-2.5271
2005/4/5					-0.3704
2005/4/6					1.487
2005/4/7					1.0989
2005/4/8					0.3623
2005/4/11					0.722
2005/4/12					-2.1505
2005/4/13					1.8315
2005/4/14					-1.7986
2005/4/15					-0.7326
2005/4/18					-1.107
2005/4/19					1.1194
[truncated: 4,547 more rows]
