# Supplementary material for: Can systematic skewness factors predict future interest rates: Evidence from China
Source: PLoS One. 2026 Feb 5;21(2):e0334345. doi: 10.1371/journal.pone.0334345 (PMC12875505; doi:10.1371/journal.pone.0334345)
Supplement: S1 File — Data1.zip comprises data such as the monthly price change of the SSE index, dividend yield, daily stock data and daily price change of the SSE index. (ZIP) [file pone.0334345.s001.zip › Daily stock data/Daily trading volume/Daily trading volume:daily.CSV]

	000048.SZ	000061.SZ	000505.SZ	000523.SZ	000529.SZ	000568.SZ	000596.SZ	000639.SZ	000702.SZ	000713.SZ	000716.SZ	000729.SZ	000735.SZ	000759.SZ	000798.SZ	000799.SZ	000848.SZ	000858.SZ	000860.SZ	000869.SZ	000876.SZ	000895.SZ	000911.SZ	000929.SZ	000972.SZ	000995.SZ	000998.SZ	001201.SZ	001206.SZ	001215.SZ	001219.SZ	001222.SZ	001313.SZ	001318.SZ	001328.SZ	001338.SZ	001366.SZ	002041.SZ	002053.SZ	002069.SZ	002094.SZ	002100.SZ	002124.SZ	002216.SZ	002234.SZ	002286.SZ	002299.SZ	002304.SZ	002311.SZ
	������ũ	ũ��Ʒ	�����ع�	���޹ɷ�	���ع�	�����Ͻ�	�ž�����	����ʳƷ	����Ƽ�	������ҵ	��֥��	�ྩơ��	��ţɽ	�аټ���	��ˮ��ҵ	�ƹ���	�е�¶¶	����Һ	˳��ũҵ	��ԣA	��ϣ��	˫�㷢չ	��ũ��ҵ	���ݻƺ�	�л�����	��̨��ҵ	¡ƽ�߿�	����ɷ�	�����ɷ�	ǧζ���	�ൺʳƷ	Դ�ɳ���	��������	������ҵ	�ǿ���ǻ	��˳̩	��������	�Ǻ���ҵ	������Ͷ	��ӵ�	�ൺ����	�쿵����	���ʳƷ	��ȫʳƷ	��͹ɷ�	���䱦	ʥũ��չ	��ӹɷ�	������
	�ɽ����(Ԫ)	�ɽ����(Ԫ)	�ɽ����(Ԫ)	�ɽ����(Ԫ)	�ɽ����(Ԫ)	�ɽ����(Ԫ)	�ɽ����(Ԫ)	�ɽ����(Ԫ)	�ɽ����(Ԫ)	�ɽ����(Ԫ)	�ɽ����(Ԫ)	�ɽ����(Ԫ)	�ɽ����(Ԫ)	�ɽ����(Ԫ)	�ɽ����(Ԫ)	�ɽ����(Ԫ)	�ɽ����(Ԫ)	�ɽ����(Ԫ)	�ɽ����(Ԫ)	�ɽ����(Ԫ)	�ɽ����(Ԫ)	�ɽ����(Ԫ)	�ɽ����(Ԫ)	�ɽ����(Ԫ)	�ɽ����(Ԫ)	�ɽ����(Ԫ)	�ɽ����(Ԫ)	�ɽ����(Ԫ)	�ɽ����(Ԫ)	�ɽ����(Ԫ)	�ɽ����(Ԫ)	�ɽ����(Ԫ)	�ɽ����(Ԫ)	�ɽ����(Ԫ)	�ɽ����(Ԫ)	�ɽ����(Ԫ)	�ɽ����(Ԫ)	�ɽ����(Ԫ)	�ɽ����(Ԫ)	�ɽ����(Ԫ)	�ɽ����(Ԫ)	�ɽ����(Ԫ)	�ɽ����(Ԫ)	�ɽ����(Ԫ)	�ɽ����(Ԫ)	�ɽ����(Ԫ)	�ɽ����(Ԫ)	�ɽ����(Ԫ)	�ɽ����(Ԫ)
1997/1/2	11219704.7		36662563.7	14600454.5	25388363.4	21989938.6	89027991.8	17821245.3
1997/1/3	12780071.4		66337235.3	16103661.2	31490265.4	19452841.5	46164543.6	15733249.4
1997/1/6	8893693		22358193.9	10994249.8	22564788.8	28881463.5	20909916.7	17174060.5
1997/1/7	10805935.1		23714543.8	12640559.7	22448229.1	24196712.1	24428324.1	19681269.4
1997/1/8	4753547.9		16361483.2	10528507.8	24013040.8	12549891.8	21313479.1	9922473.9
1997/1/9	13062852.6		12822147.9	19737428.8	10925326.8	16966466.9	17176727.1	7119305
1997/1/10	8840250.5	315124414.7	12621604.5	14155054.5	12258205.5	12570697.1	10227537.7	4614793.5
1997/1/13	9137192.6	70129469.7	37590126.1	23911690	20037457.1	12345679.8	21930370.4	9747229.6
1997/1/14	7508370.7	90860918.4	26078762.7	13451162.5	22842594.4	9413456.8	9313170.3	13652210
1997/1/15	4121500.5	46444411	14424908	7094430.1	10690243.4	6095157	7721406.4	18063142.2
1997/1/16	7110511.4	31352263	12736285.3	6565060.2	15552222.9	9838284	8693239.7	10521084.6
1997/1/17	17401212	25215464.6	13684179.6	8603190.1	35604447.7	20563892.6	11963450.5	8777018.3
1997/1/20	21676572.4	31433329.6	55311221.4	10137217.4	56826880.5	22539738.7	10384225.2	14849886.4
1997/1/21	13864693	21027657.2	27629733.4	14835633.8	101455385.1	49343960.7	11657724.1	8976671
1997/1/22	17825795.3	28039968	57715902.1	60940103.4	83130746.9	109288507.6	26331697.6	6840833
1997/1/23	24682498.2	25403658.8	86003491.2	70987898.7	104065452.7	90580912.2	37176004.9	10660886.6
1997/1/24	14519032.7	23818409.6	108247514.2	40019658.3	150061027.9	77195646.8	13989987	12114608
1997/1/27	14822836.1	24139844.3	78393460.1	23011178.3	145526713.9	30297381.3	20525975.3	12921827.5
1997/1/28	8984603.4	14990462.1	140716081.3	25229973.1	148792358.3	18720160.5	12168029.8	15240620.9
1997/1/29	9548653.2	22273945.7	151033046.8	15081302.2	78835003	23300426	10713544.8	14176603.6
1997/1/30	8792822.4	15835363.2	123987351.1	24025022.8	68297745	15792840.5	11269559.4	9168929
1997/1/31	16799851.5	22266533.5	71623733.5	42111250.8	97588268.5	33564570.8	14542829.2	10181194
1997/2/17	10207293	9403817.9	49985724.2	25131694.3	48793409.7	54462318.5	6951026	4591969
1997/2/18	16066455.1	24911787.1	69514089.9	28604147.6	116323510.1	68762946.2	22071549.2	8283447.1
1997/2/19	10001237.9	17117448.2	59330260	24927177.1	78030379.2	46140378.6	20824962.4	6757569
1997/2/20	13715795.3	24670340.9	68841598.4	34261295.5	96904441.7	110976626.6	23435250.8	10526988.8
1997/2/21	5818118	15169359.8	45558956.8	20574045.8	50394007.3	75173673.8	12779366.5	8100352.4
1997/2/24	9579318.6	11572128.1	35807669.3	19657357.6	41642533.1	113793915.8	17927304	7960580.6
1997/2/25	6017157.1	9899425.2	28501400.4	18514446.1	31641800.3	99434306	10835059.4	8714081.2
1997/2/26	8938667.1	12342717.9	69422255.2	23474348.2	68965533.8	33136401.4	8416777.8	10341617.6
1997/2/27	16281145.1	13155958.3	53488741.2	36072572.6	51968103.4	68919791.2	14858465.8	12628370.1
1997/2/28	12898998.6	19904474.6	41973001.8	32228464.3	46620775.6	79005257.9	10415835.1	13035309.8
1997/3/3	22904350	20320931	110392793.8	50910764	63090287.3	109063335.7	25887716.4	35171379.9
1997/3/4	31717875.8	15456923.7	76328228.2	45068387.6	117953020	55653984.9	15065845.8	24603393.8
1997/3/5	33892708.7	12907913.4	53195543.8	26768225.5	47996943.1	34678066.8	11946422.2	42919942.7
1997/3/6	18050684.4	13442489.2	38816198.6	17643064.3	28720387.3	39163198	7999223.4	47776488.1
1997/3/7	14332508.5	67604073	29835895.5	20030287.3	35666783.4	26319200.3	14809726.8	59717669.5
1997/3/10	12384826	31561550.6	27064115.2	30795909.2	51586808.5	22551850	13932210	31487975.6
1997/3/11	10630758.8	53892474	70312792.8	23709491.8	49121602.1	40199634.3	18359300.3	36574482.5
1997/3/12	26916000.9	28340003.9	63437072.9	22149236	125704690.9	44409508	50598056.8	34040169.8
1997/3/13	12570850.3	26132920.3	30361540.6	66176865.6	56079334.9	60923941.8	21322512.3	25522554
1997/3/14	11223649.3	31816512.2	31329982.5	26218620	61883844.2	44033300.1	20611223.1	19779420
1997/3/17	45473444.4	31635644.5	30036097.5	35541636.3	197764082.4	91037704.3	40877025.7	35363711.6
1997/3/18	48272849.4	42202473.3	55142556.9	21822789.6	127252069.2	73424996.8	44706186.4	55083205.5	508370140.7
1997/3/19	17269768.6	42449925.3	21778106.3	19112825.8	81951741.3	45020209.4	78009726.8	71223974.9	294975070.9
1997/3/20	13030807	31954470.8	24319600.2	76782671.7	70071298.2	47550429.8	63962721.8	31904420.2	246711483.4
1997/3/21	13116226.5	20063796.4	26376577.6	108899694.3	107442980	52501386.8	50915968.6	22004269.9	145009997
1997/3/24	48293758.4	28075523	53085280.5	63517071	224228444.6	64816255.8	50521155.5	35975151.4	121885077.6
1997/3/25	32269741.7	26580331.3	61765174.5	43381774.3	345653193.8	112008241.4	39454319.9	16083323.1	83693447.4
1997/3/26	42392509.3	17646981.8	77302535.4	29867747.8	279634760.2	59385784.7	24150970.6	19044285.8	75024153.4
1997/3/27	44627873.7	17510071.2	210874511.6	34003375	156021559.6	57072801.5	29807012.3	11862226.6	49347931
1997/3/28	26732702.4	29554396.2	72477179.2	23360030	123983522.1	51937617.5	37651817.2	13261719.8	58301396.8
1997/3/31	27464122.6	43161746.7	57786628.1	25709871.7	100612745.8	N/A	32965862.8	8881044.3	55244698.6
1997/4/1	16712039.6	29542976.4	45007438.7	42640557.7	76847987.7	36011503.2	26162999.4	18573551.9	45706334.3
1997/4/2	17740815.1	16718249.8	42625825.9	33746609.9	83046715.6	32917284.6	19627927.5	30231471.5	27314552
1997/4/3	15346646.5	10598875.9	31703817.7	31767658.8	63747085.9	33105720.1	11253660.9	30597877.5	42439419.4
1997/4/4	23470019	33381690.6	49389082.7	46702855	183013963.7	119238197.7	61289373	23597686.5	56835492.7
1997/4/7	47336158.7	57295540.9	39060287.4	25380991.4	222393973.4	179967252.2	46445032.7	17308707.6	63653232.2
1997/4/8	52501923.2	34902095.9	28441600.4	19167557.8	151450691.2	80935950.6	32420842	12248273	40071930.6
1997/4/9	55535070.8	38960009	27857236	17495821	100865646.2	82541574	33375259.2	49670808	49381868.5
1997/4/10	66728596	62608197.4	22015475.7	19127355.3	103302979.8	144207524.9	24613846	25416550.6	35838490
1997/4/11	23550484.1	105419286.1	23834982.9	20364904.3	94886624	100015458	23085773.3	38740787.9	31133802
1997/4/14	14180092	94680130.6	22192846.1	15980946	74171380.2	93240231.4	12436070.3	42560859	25837336.1
1997/4/15	10563061.1	42713082.7	15197398.1	12612093.4	71841239.7	38531579.6	10395334.4	21677875.5	27766392.6
1997/4/16	9849110.2	31622509	28279328	20867666	95238134.9	35105214	12083188.1	11017239.5	12978361.5
1997/4/17	9851148.4	32153590.3	14759699.8	24364056.6	54797924.2	46519765.6	12116990.3	9103127	15064715.7
1997/4/18	11302522.6	21916356	17538930	17469050.8	60239572.4	36389970.6	11158981.9	9972576.9	24316455.4		335821589.8
1997/4/21	15699458	43751574	35197907.6	84117208.6	98925155.8	47936070.9	16329103.4	20777896.1	40161587.8		65030551.7
1997/4/22	14287445.8	35345965.5	30479636.8	35409088.8	144300013.2	44742954.1	11874213.8	28620417	58932146.6	517752905.9	211675661.4
1997/4/23	15006466.2	60524830.9	43706665	35459811.8	91089797.5	106348189.5	74051116	18518281	43598614.2	256600970.2	99095692.3
1997/4/24	14540810	54493420.5	23613679.6	29754145.1	83950783.3	102982623.7	65299159.9	26073053	50528521.4	219520357.8	91109527.5
1997/4/25	17834095.2	74138446.8	47469424.2	29915102.2	109978909.4	140690142.7	50769835.4	18076939.3	119006611.8	211195093.9	119853589.7
1997/4/28	17386045.1	95781402.1	32729676.9	23010536.4	314445187.4	114818856	62579062.2	13327869	77290058.3	204773348.2	94962506.8
1997/4/29	36695762.8	70288843.4	38290789.8	24908635.1	178067172.1	235851491.9	38586800	9055386.3	39438642.5	136736233.2	127741242.9
1997/4/30	20018907	34011685.2	62873714.6	15259833.7	104607431.5	165989213.5	15637731.4	11312803.7	31670825.2	68658869.5	65470258
1997/5/5	31865608.1	54298145.4	69194087.2	31115272.3	205760816.4	108168229.8	44701043	14476364.6	66592964.2	112321184.3	81490276
1997/5/6	74773160.9	65962011.9	101726506.4	33060110.5	294311090	87179678.3	99509011.9	15261503.5	72727761.7	105265772.4	56052510.5
1997/5/7	37656154.6	60812166.6	57430341.1	41501606	259876877.3	378784640.7	76218875.5	14464659	178066244	155627056.7	64373620.2
1997/5/8	31367219.7	59574217.1	31583391.4	43145711.3	224259225.7	444400951.1	65651140.6	13625098.5	103286786.1	78643751.2	64485518.8
1997/5/9	21912755.9	52241025.6	62708171.3	30576540.3	240561838.3	330551955.7	46950312.5	13202913	56139863.2	67446290.7	29565826.3
1997/5/12	27550725.8	60286652.1	110212139.4	149005925.2	334259463.7	275066265.8	30473135.8	46426547.8	66186880.4	82654288.8	30246087.4
1997/5/13	17903001.2	35216596	224497634.9	58227932.7	224237607.5	291544758.8	20851187	N/A	40138775.3	53901894.5	23538281.4
1997/5/14	34809472.5	36864597.6	97943836.6	29333983.2	166675917.7	154652667.9	15371808.6	14487731	34681882.2	41320733.2	20071900
1997/5/15	49678034.7	30683323.5	117518792.5	19855918.3	123606704.4	146473677.9	10911564	11805112	17544409.7	42155379.6	14366140.5
1997/5/16	30546646.7	50423509.1	110664654.3	30199741	149137910.8	63823045.4	27705048.9	22723531	30157463.9	62034814.1	19354757
1997/5/19	23491720.8	20878740.7	36860889.6	11961107.6	68628522.1	37968207.4	8806993.1	6004532.5	13011524.2	24878901.1	12154972.5			288523535.3
1997/5/20	37660728.5	29380054.6	37596198.4	14714674.2	89095624.5	213526385.3	13318762.7	5045241.2	13845410.1	27888021.2	24345240			103317655.6
1997/5/21	16423757.2	21110303	38017217.2	11279065.6	63031868	141311484.7	7918304.5	6312853	13207105	27490369.6	10639725.5			76271387
1997/5/22	18900985.5	34160868.9	20965954.4	N/A	85656832.6	123667489	14170297.7	7478460	14969578.7	24941004.2	13812951			27461798.2
1997/5/23	11049729.7	20068949.7	29973677.6	8575582.7	60416349.7	106846113.8	N/A	5928584	13930058	24954264.3	13788609.8			73599439.4
1997/5/26	12840251	24065865.2	19875477.6	10743226.7	41533583.6	76880370.3	9596209.6	6688655	10200540.5	16085091.2	8395434.9			76235319.7
1997/5/27	13712010.5	24850016.5	18724036.1	8954299.2	57301680.2	104245555.6	11290729.4	20261384.5	23397681	35018959.8	14524777.3			69291739.5
1997/5/28	12769163	12493867.2	25484425.4	9277583.5	40268193.6	86584238.1	11042919	25810344.6	12493511.3	24360299.1	17349554.7			54049572.9
1997/5/29	6909139	10938855.5	18778719.2	8289085.2	27125143.4	47086049.2	21323693.8	12658014.9	8357582.6	17055078.7	13789118.6			26240101.9
1997/5/30	8795893.8	10180425.5	18704895.7	7501784.6	27515070.8	57494465.3	9716415.1	14089214.7	10304806.1	12176087.4	10425322.7			22747770.2
1997/6/2	20744422.3	17128819	26654955.8	13327743.9	58877821.7	134649673.3	22135952.6	17555302.2	19456593.9	27746964.2	20879930			57259753.4
1997/6/3	57764048	21586614.4	31633121.5	17767708.5	53188826.5	96667806.4	10511552.4	17696826	18384664.7	26855347.4	27976128.5			62591046.8
1997/6/4	40712575.7	27667367.3	45335129.8	35889196	59376834.3	66794612.6	5962636.8	5855559	12138321.1	18222948.4	14741512.8			34189638.9
1997/6/5	27481957.2	17202701.5	25704163.6	11677774	52279038.2	66173046.6	6902262.1	5209392.4	12328499.6	18591429.7	10641848.8			27295749.2
1997/6/6	45125467.6	28511790.7	40920260.2	17002441.3	83442521	136444206.5	12925383	5425589.6	22109032.4	32492137.6	17720500.4			41171605.6
1997/6/9	160865512.1	9756352.3	15622100.8	7261299.6	30971844.6	41321978.8	5095358.3	4730738.5	7607530.7	12005301.4	7966918.7			15806601.5
1997/6/10	58569245.2	11531562.9	13712820.8	5868132.9	20317875.4	33538440.6	4146553.9	3434111.8	9363950.2	14993101.8	5046486.4			14232872.5
1997/6/11	33933468.4	12823200.1	14964719.1	7183630.5	30995734.6	53806976.2	5576564	6932233.1	12224488.4	16123133.6	9873341		269595991.1	15916292.3
1997/6/12	14983969.7	6085798.5	12929764.2	4261192.6	18061132.5	29925883	2584857.4	20286323.4	10930196.5	10401819.8	6137263.4		129104372.7	11890638.2
1997/6/13	29747027.5	11830123.9	18126913.3	8184476.1	30809148.4	47340659.7	4224218.8	23434284.2	8960242.6	14714017.7	8982987.2		146231544.6	22649875.8
1997/6/16	36538570.7	10362098	15553297	8317999.9	28676099	57293289.7	4634093	32361459.7	15415824.3	18614361.9	11274608.9		176510683.3	24664604.4
1997/6/17	14361507.4	6252635.4	11855863.4	3856253.3	19488028.9	36031692.2	4726338.8	24256688.2	10069123.2	8324345.1	6113297.3		81524254.2	11708149
1997/6/18	17640924.9	5898344	10711960.2	3621662.8	14958301.2	24998019	3602341.6	10210408	35016284.5	6959517.5	4535506.9		56390628.7	12034410.4
1997/6/19	17755054.8	16765534.7	9309765.2	3564168.5	16227096.1	23369898.6	3795789.4	16926488.4	15902296.9	7143068.5	4063942.2		34996127.8	7264712.2
1997/6/20	36155517	27895148.6	16284578.2	6618703.8	34303186.9	84971991.1	7596540	28852454.8	17097990	18017938.5	12541421.6		63529925.4	15185926.6
1997/6/23	49082500	83654446.7	38566338.2	11148419.3	53280203.7	132240434.7	28218713.6	26532392.4	21409246.6	28314888.5	22844249.8		126763121.7	21174976.8
1997/6/24	21278901.7	37106232.3	58434434.6	7506386.3	25568145.1	52717088.6	12286353	12877477.9	13357186	19234266.7	17077199.8		99528550.5	15129072.6
1997/6/25	20459306.4	46780504.6	24799060.2	9994979.4	36154743.2	47103800.5	10810044.8	23259172.7	12509135.5	14892217.1	12026936.5		58330917.7	14994919.6
1997/6/26	15346691.5	53834592.7	15956485.2	6103092.8	17863632.3	31362373.3	6051486.4	20904476.3	8944779.6	9517747.7	6379698.8		38005822.6	9333325.4
1997/6/27	41503607.3	55314924.6	17253074.7	8024399.8	34497866.6	88350943	14889441.1	11481990.4	13791960.3	13841691	12394626.3		43594490.9	16574226.6
1997/7/2	13640141.4	38823079.6	10266651.1	5992899	23358615.1	51626338.3	18719509.3	12230978.9	7546554.9	8529683.6	5771811.8		28806647.7	9555013
1997/7/3	11504508.3	22236139	8954209.2	4673540.2	19592347	38791584.9	8473589.1	3740742.8	8510071.4	7543401.6	7204704.8		21014421.6	9436916.4
1997/7/4	10790992.9	17950163.3	7438072	4642285	22577028.3	30668697.3	5558352	4629727.5	5214332.6	7506735.3	4913331.2		19011661.3	N/A
1997/7/7	7927398	13103508.3	7640564.8	3792764.4	16793109.4	38396881.7	5784724.4	3669257.4	5972847.9	7295798.5	4100791.8		17709292	4837055
1997/7/8	9324026.6	11940732.9	7839120.1	4892366.2	21908967.7	36441003.7	4893351	5371062.6	9247421.7	7194981.5	4383764.9		23916827.7	11203138.1
1997/7/9	7181433.8	8484485.5	9239021.8	3497328.1	12874085.4	19637986	2775712.2	7064023	5330434.3	4318419.5	3067294		14534931.7	9374890
1997/7/10	10094351.8	7434608.1	6732401.7	3538093.8	14462540.6	16703715.7	4164269.5	7508321.7	4717879.1	5053911.3	2829204		13816143.5	9473576.4
1997/7/11	8786384.9	8536465.1	10226649	5098575	15663434.5	20078184.4	8149819.5	6818168.3	7339518.2	7025686.4	4631978.6		19460180.8	12878351.2
1997/7/14	12592977.1	11504729.1	12224418.2	7224415	25011335.9	27750831.3	15894828	11425074.7	12569967	18622098.3	11029713.6		36711876.7	20087062
1997/7/15	12079755.8	11474263	10354067	5695951.7	28523604.3	22397104.4	28922896.2	14454076	6792551	12080619.8	8039811.6		21111504.4	11981524.3
1997/7/16	18491059.5	6997013	13063881.2	4945444.6	15309932.8	57986168.2	48447767.5	10134463.8	6067372.4	7162546.5	8191294.5	762507331.5	19765994.6	10270556.8
1997/7/17	23438222.1	10974706.4	13949971.3	6594213.5	13077017.2	36386343.7	25542831.9	4156841	10559072.9	6658697.2	6571567.5	315807685.6	17343529	8314779.3
1997/7/18	13066932.8	10573705.2	28548421.1	6114864.6	13552267.8	32910648.4	23059074.6	12555984	45108264.5	14811266.8	6291304.1	350100489.6	12580517.8	11599024.7		857339683.7
1997/7/21	9081822	9119505.5	20545132	13885459.4	23606399.9	35423217.8	16939427.8	6031267.5	34948466	15179307.2	6356535.6	150891267.2	18301821	28077928.1		223210829.2
1997/7/22	9182228.5	7522421	9320825.7	7762455.9	16592924.5	22718060.9	10730010.5	5343394	15693225.3	13564523.5	4976540	78924621	15560629.4	12913498.6		232046223.3
1997/7/23	15656276	9155194.5	9462718.6	13532608.7	25721219.7	24402198.6	26330042.3	6936802.1	12306951.3	11279433.6	10767691	80206102	17755697.9	27787825.8		135510794.7
1997/7/24	10090059.9	4634933.7	6958063.4	6830141.5	11951445.8	14505506	9064895	19195154.8	11253014.7	7149859	6290261.5	77867473	9203993.9	15697530		118610807.3
1997/7/25	5917356.1	8115282.2	10906489.4	6045831.8	15021981.4	24978465.5	12140156.1	29911440.6	9978570.8	5554842	4233583.3	56246423.6	12271132.5	10871013.1		82093127.5
1997/7/28	5014417.5	4336825.8	5687974.8	4259288.8	8774035.1	18039984.2	8060151	20788382.2	5089102.7	4253900.3	24591324.3	52840433.4	7414401.4	6801179.2		52801455.1
1997/7/29	5912464.9	3817513.5	5153952.1	3606687.5	6949741.8	13537449	4104177	13537733.2	4101125.5	4964633.7	12471483.8	36589294.1	5806466.6	4831293.1		38035124.1
1997/7/30	3633339.4	3446027.8	10073106.5	9885837.5	7836844.3	12414732.9	4667455	29250889	6610605.3	3880443.8	6973885.8	54159150.6	8810608.8	5281661.5		40538642.4
1997/7/31	5361451.7	3674972.2	8073504.6	5817382.5	8472590.6	11874973	5517386.2	15397059.3	7087427	3349285.7	5465249.7	27034286.8	5752360.7	5788521.1		51271706.3
1997/8/1	5748706.8	1938819.1	7886126.7	4761925.5	7545589	7746752.4	8278644.7	18432588.5	5578672.5	3203233	3935400.4	24266157	4690425	7008862.2		27043035.6
1997/8/4	3612083.1	4486406.6	10489741.4	13415586.5	10269929.9	9232084.7	6888589.5	25313145.4	8378642.3	5441565.5	6102601.7	29096907.4	8024921	10783448.5		36825723.1
1997/8/5	3844029.5	3714773.6	6932156.4	5837172	7987265.2	8110061.7	4435938	21584900	6116285.2	3533896.9	3871000.2	14963854.3	6220417.4	7036854.8		39437569.9
1997/8/6	3675064.1	3134942.3	17432729.6	4310671.3	6755545.5	5795759.4	3907814.9	15641371.4	7450362.9	3010144.3	4146804.5	19741557	8882401.5	6158666.9		45391843.8
1997/8/7	2883933.9	3575470.2	8161747.5	4096079	7446078.2	12140801.1	4108034.3	18078549.9	5706881	3812270	5777469.3	18533910	5839380.2	7152686.4		48826903.6
1997/8/8	4128838.9	4318155.1	10242068.7	22289246.5	15786186.8	13307468.7	14973530.2	17348717.9	8617927.4	5767868.7	6743505	27177764.9	12909519.8	5487770.6		38720814.8
1997/8/11	5545940.8	6417294.5	8851829	18850718.1	9936544.4	15153929.3	59525713.3	12383523.9	12586802.2	6640493.1	5479590.3	29483983.8	13344191.6	6644201.4		42533191.8
1997/8/12	4043919	7646723.7	51417503.2	8372962.6	8102781	24779444	41509876.2	8378120	7671502.5	5999238.3	3416189.2	25130407.1	11696248.1	5005382.2		33017562.9
1997/8/13	6699958.5	4624752.4	17535581.1	6191708.1	16736796	19508292	22979136.9	5643467	5447434.2	3165095	2031293	21595742.5	6177152.3	4443332.3		27297194.2
1997/8/14	3432975.9	12057781.5	13073922.6	4267317.4	10835851.1	19745634.3	13378453.9	13280168	4480372.6	6055486.8	1336608	22914731.2	6787660.9	3982422.8		38855323.9
1997/8/15	3304563.6	7779802.2	9828105.4	4108215.4	9340676.9	23816831.7	6811427.1	8736062.9	4136327.9	3537509	21190522.2	79518516.1	8184779.4	4322917		22466266.4
1997/8/18	3102949.4	4708463.4	7780816.3	3143514.7	29897688.7	10650654.1	7834705.4	3857658.1	5139030.3	5038071.3	6000125.4	29784065.5	9240900.5	2832641		14531427.9
1997/8/19	1797394.6	3206972.5	5472523.2	1338230.6	32122747.3	7228964.7	3533470.4	5337006	5088881.8	3567934.2	3469343.6	23610926	6527770.3	4268975.1		19205647.1
1997/8/20	1962954.2	1702865	9781660.9	3274878.6	14110781.5	16809922.7	6828316	8640647	3042706.9	3067548.5	4191196.4	13988173.5	4695526.6	15621032.7		11294164.2
1997/8/21	2114798	3183924.6	8326163.9	9568822.2	33842514.2	37087273	6555141	4691183.2	4573526	8346663.5	6968534.8	25274012.1	4280829.6	11597875.2		20751460.2
1997/8/22	5235279.9	4525280.9	9592479.2	25748228.5	27313058.1	18066826.1	7615380.7	3107199	5933065.1	7844671.2	5273970.6	24058523.3	6037111.3	10609089.9		24396548.7
1997/8/25	10535272	4543597.2	24458267.9	53331018.1	22849633.1	16362232.2	6667058.2	3751349	7204630.6	9527436.1	4581203.1	35722208.2	7639079.2	12112522.7		22813749.7
1997/8/26	6262856.2	4502128.8	38150563.7	24923951.1	18634334.9	20798767.7	13983997.6	3961851	12483331.3	9375012	5070491.7	24365413.9	15311655.4	7277364.8		62335357.9
1997/8/27	3658381	3738451	30184530.8	24703846.2	13890395	24582743.9	7591141.9	3532336	6227372.5	14168996.2	10503590.1	30564350.1	15716558.5	8323565.5		33753430.6
1997/8/28	3350783.1	2778938.5	67253392.7	26286214.8	21369990.1	11044370	11442033.1	3641493.5	7926069.5	4980019.9	5063176.5	22920835.9	13389753.3	7862819.8		18782668.7
1997/8/29	3682545	3217516.9	72848015.5	18413492.6	16451210.1	16017240.9	12928846.5	3160947	20744726.8	4479740.5	5137830.3	20150508.7	10699998.9	7737785.8		19732411.8
1997/9/1	3505271.1	3898961.6	34168806.5	10896909	16727005.8	11554750.5	15177240.5	5591090.7	15593883.2	12224461.5	4432146.7	26576219.9	16328578.7	8246062.4		17985968.3
1997/9/2	2692861.5	1886416.8	18869364	16733991.7	22887953.4	6097988.3	22269442.9	8041738.2	8560198.7	9902269	3561806.9	21444954.6	6284068.8	7632842.4		18649694.5
1997/9/3	3661158.5	2443661.8	18184768.8	10266759.3	14610960.6	8422515.5	44253872.3	10846271.6	13475668.8	25554242.5	4303937.2	21336130.1	13527250.2	11413906.2		14944367.8
1997/9/4	4341117.8	3218166.6	17359539.3	11641455.8	19729537.5	9643874.9	17826666.3	12466372	5913060.1	13683389.2	18241569.5	69195215.4	8378752.8	14347543.5		15068030.3
1997/9/5	2638673.4	4519070.4	19872776.2	11407913.8	13757948.3	8300558.5	22237925.8	3146361.5	8406476.9	7542129	16294227.2	41409955.6	8013609.9	8102513.4		10049075.8
1997/9/8	5173633.6	1738042.8	52691353.3	38698963	11478866	9624790.8	15060267.8	3078378	5350905.3	5532995.3	13302256.2	41338109.4	34206490.2	12942788.2		14612940.9
1997/9/9	3684891.6	2542503.3	19287457.7	17930184.6	8925809.7	5636440	4790957	3088951	5504172	5564103.6	8721357.3	24877425.2	11800235.9	42444875.5		9450440
1997/9/10	3189448	1976723.5	18360601.8	15033330.6	9833466.4	5876142.1	11020277	8148971	3755831.8	4335096.2	5912730	17505703.8	7888543.7	12475277.1		11249864.9
1997/9/11	5326448.4	3262341.6	24845156.4	22994615.4	14405460.1	13894023.9	34039574.3	8291557.7	6020014.5	3140994.6	7167823.1	17127328.1	6635012.1	9788735		15831386.1
1997/9/12	11211633.5	2274206.3	16011737.7	9247627.1	8455735.9	5455903.7	3439510	13305131	7606140.4	4409949.6	4616531.7	20384652.9	7291212.3	7614788.3		6423108
1997/9/15	16268467.8	1462579.1	9785024.8	6928947	8489491.9	7284353.3	2937859.5	2746388.5	4771310.4	6150519.3	2780908.6	13848456.1	5822065.9	6888402.2		7036026.2
1997/9/16	24865326.2	1573807	7181932.4	5134729.6	6930420.6	3997559.3	2371831.6	8890865	8613078.8	1890648.1	2992231.2	7319052.7	4476562.5	4015714.9		5678563.8
1997/9/17	6465721.9	1499934.9	6295259.9	3382775.1	5754342.2	3021143.8	1957376.1	10714879	25138318.4	1226505.6	1680598.1	6577712	2650527	2494356		8620068
1997/9/18	5436081.8	1057562.2	5863341.9	3007044	5641063.7	3643407.6	1235028	3111364.8	17704635	1897585	1700364.5	14058140.8	2672662.3	3676762.7		11179511.7
1997/9/19	2798331.4	820149.2	5136188.3	2580554.2	4183092.2	2518939.5	1046701.4	10967956	95733485.8	1151529	6108752.1	8315682.9	2625433.6	3316742.2		15330217.8
1997/9/22	4237430.4	1527310.7	12205580.5	4578128.4	10221480.1	6229553.4	4476925	3924106	17391310.2	6431698.7	9487308.9	12180872.2	5642100.3	4976801		13178556.7
1997/9/23	4751256.6	2500209.5	11235382.2	6387073.9	12547942.3	9857585.7	3400156.2	3008710	8286575	3675010.4	4430381.7	16850890.2	6195364.1	5693162		14222259.9
1997/9/24	3592854.5	2798144	11238436	5995287.9	10493506.8	8998601	3860188.9	11143905	8662062.1	9990988.5	8281614.6	20300614	7274748	5632548.2		19239526.6
1997/9/25	4766179.2	2612128.2	12861391.2	5483507.9	13480031.7	6507081	2942223.2	12477815.9	9682215.1	4868941.9	27429409.4	11665290.4	4217972.8	5378367.9		19228265.2
1997/9/26	3054038.9	1494092.2	7130157	3862588.8	5316734.1	4787046.7	2106957	2458367.1	6219446.3	2661425	27620987.8	8893023	6268812.5	3647364.1		7701506
1997/9/29	1419292.8	1600755.3	5064579	3185846	5918273	4991544.7	1842106.5	2768792	4834206.5	1726123	43794032.1	8568869.8	3435948	5014589.4		5783017.4
1997/9/30	1728743.4	1570940.9	3892857.1	1509043.5	4537244.4	4261433.2	992199.2	2358560	2420714.9	2215983	21160194.9	4789285	2906058.9	3326621.6		13009699.8
1997/10/6	940473	1217972.5	2878986.2	1459259.7	2285636.7	3285135.6	891386	1614927.5	2144563	1048379	11787683.2	5470585.8	1408704.8	1731862		3880574.6
1997/10/7	923658.6	775616.4	2622405	1571412.7	2619510.2	1755726.3	752429.5	1474455	2099784.8	1743652	8969444.9	3934147.5	1866529.2	932076		9151891.4
1997/10/8	2052322.1	3540504.7	8096586.6	3609905.8	7333498.5	6371268.9	2587292.4	4712966	4031671.3	3909324.1	25349637.7	10659339.2	4517097	3134467.1		46473907.3
1997/10/9	2089669.3	4067332.4	5304301.2	3112940.3	5698901.5	5943875.2	1173935	5336449.5	3151815.9	1857949.7	19917183.8	4753705.3	17144061.9	1600571		11953861.5
1997/10/10	1986476	2111610.8	4089605.7	5542329.6	4012512.5	4990420.2	847561	4593913	3099834.5	3182622	19012966.4	3343146.8	4190512.6	2307092.5		8024208.7
1997/10/13	2066766.8	1108552.1	4409844.2	3361205.5	3453692	3710487.3	1667900	3851972	2979984.7	6833991.2	8787656.8	6263042	6000712.7	1966063		7007580.1
1997/10/14	1115023.8	2380594	3911333.7	2229534.2	3180003.2	1849952.9	2407803	1292155.6	2002881.8	3612331	11509994.5	7890033.3	2639135	2161336.7		15666854.7
1997/10/15	6401773.1	3578637.4	5377185.2	2170454	3582413.2	2850746.4	1710703.6	3322510.4	3171730.4	2378761	10813264.1	3501580	7033426.5	1397917		17936326.6
1997/10/16	4904419.2	10851551.3	10969605.7	5048559.8	11574991.8	19015721	6945056.3	15007059	11843246.7	13731906.6	21097874.3	21361233.2	N/A	4365850		66295899.5
1997/10/17	7527243.1	11892700.9	13815340.7	7003767.8	22273825.9	44057387.7	8736508.6	14829478.4	21951002.3	14223501	25090874.8	24349441.1	19242067.8	6717556.4		61107983.8
1997/10/20	8081256	11241863.8	12951874.1	9212818.2	17983171.4	41088412.4	6510165	11232985.1	24103732.9	19635994.5	48236984.5	25689539.3	13672900.7	10299500.1		48129301.5
1997/10/21	10727329.8	8098853	12379439.8	6677321.3	17680528.6	38707090.8	9300560.5	12617464.8	17656822.1	18482841.9	29018391	39319781.1	20170523.3	10205744.6		37260608.6
1997/10/22	12779548.4	16260103	14495932.6	8577955.5	25836994.8	82054273.4	10243500.1	13074661.7	21957688	36128555.2	27960098.2	39729497	20757739.6	25511742.4		68080666.6
1997/10/23	12264675.1	13843401.6	18746229	6868221.7	16421343.2	34471119.9	5531264.5	6125080.9	15060977.9	39982059.8	19962031	40632244.5	11155083.5	17033913.1		80539108.3
1997/10/24	15658209.4	36417280	40865513.1	8810631	35904618.9	38101304.1	4564247.8	10288754.9	46141565.1	27415074	13769898.4	33031329.9	15907152.8	10773359		51170351.4
1997/10/27	16414641.5	16337192.3	26767593.6	21995135.6	28599337.9	30258311.9	10304654.8	19344170.4	26403167.2	28953774.4	14865800.7	59454465.5	25134839.3	21614376.9		122595610.2
1997/10/28	10456166.1	12342198.3	17021748.8	12102166	19161685.8	26596912.3	22129536.2	10642454	21631166	18626103.8	16846155.9	28384287.7	15340889.5	31912493.5		111894886.9
1997/10/29	10405245.3	20206029.6	14262924.4	14956705	12824998.4	25761495.6	9297134	7802898.5	13911277.8	14583402.3	37711027.2	22343481.2	12522118.1	28339187.8		105037938.5
1997/10/30	24263221.9	33294225.8	13620986.1	26342606.1	17779739.2	60375514.3	24035579.7	16808429.3	21692661.5	39336003.7	17933090.5	87258655.5	51601837.2	55004543.2		150145069.6
1997/10/31	5772669.4	13721158.6	8728153.2	6452694	9641336.4	23088905.7	8139805.3	21263935.9	8888163.9	16835864.6	14833433.7	23641690.4	17126666.5	23750452.7		75480406.5
1997/11/3	5024018.4	7788502	8088451.2	4644727	7898791.7	17374147.5	3422855.4	47369512.9	7080317.6	30280539.8	7265769	44299850	43039006.3	37323485.3		43434912.9
1997/11/4	30501890.5	5369849.5	5596008.7	3671923.8	13034079.5	15222917.7	3266034.6	12982036.7	6459390.3	7458916.9	6362778.1	54945257.3	70872774.6	19889436		26662459.6
1997/11/5	17605640.8	12227321.1	8401787.8	6155163.2	12267692.8	56825594.2	5340551.3	15064379.9	21677216	32106936	9605816.5	106013852.4	59420345.7	28459049.5		35787114.8
1997/11/6	12894706.4	12358163.1	13037548.6	5573651.8	13293124.5	31288211.7	12240546.7	13633102.9	10401019.6	18579336.4	7731254.3	53246852.8	62100142.8	29598940.8		33007608.4
1997/11/7	6779649.8	5547367.9	10108292.6	5309154.8	16284117.8	19829075.9	34384217.3	11228515.8	9607247.8	14357795.3	6822126.6	32166693.1	62386446.3	43876361.5		28384209.2
1997/11/10	10213763.6	6494501.8	12342674.1	25147554.6	40091020.5	22506910.9	23565003.9	7876197.9	9527662.1	10918047.6	7642283.2	30217791.5	54061999.2	22454493.9		58582214
1997/11/11	6365223.3	7366424.8	7293697.7	6503809.7	13121058.4	16721789.9	14399423.4	4895634	7994864.8	7719780.3	5299104.8	22839255.3	20876464.5	17607440.6		39214730
1997/11/12	8437650.8	3657057.4	5417600.4	3816518.1	7142692.3	11890442.1	18594006	4542189.2	5301639.2	5159940.1	3804639	15665426	13939532.7	12268416.5		28093833.6
1997/11/13	31912026.2	6777395.6	7614751.7	4473047.7	11325688	19094611.5	11724887.8	3495151.5	7303963.1	7727044	4736202.3	28273646.3	N/A	12393402.1		30364519.1	453417621.9
1997/11/14	13557885.8	4840475.7	5184794.5	2984741.4	8873800	12706263.8	8303524	2955284	5863830.4	4471279.7	5215339.8	17848095	51085996.3	5969843.9		47969102.1	248874644.2
1997/11/17	21361962.3	2784235	4783514.3	3907760.1	6544310	14171412.6	34602875.8	4463683	6568443	2644303.1	2672739.2	14970275.8	35546043.5	4060109.7		12208416.7	117797977.2
1997/11/18	13848275.5	10801733.1	4344840.9	2654861.8	6711445.7	8552516.5	12255554	2139208.1	3393440.8	5551663.5	3374541.4	10556593.9	12836018.5	8297420.8		16798551.6	67291975
1997/11/19	6867693.8	110254829.3	3975806.1	3082633.3	8380762	7097798.6	9364677.8	2037646.5	4228353	4468182.1	3832147	10796769.8	10431259	12713842.7		17713288.2	32342799.4
1997/11/20	6303889.8	98101469.4	3494393.4	2361008.4	6520161.7	8166273.7	9027343.5	2364428.8	2383008.7	3205704.6	3734634.4	10438682.4	19474178.9	17228713		12792912.3	48522321.9
1997/11/21	7398783.8	58777881.2	3733554.4	3829337	8261535.5	16416041.1	8815180	9952286.4	4655848.9	5641874.6	3722916.5	14375250.6	17106627.1	26099215.9		23846356.2	29708807
1997/11/24	5203808.2	52807921.4	4660980.8	2268785	6550587	13398364.7	7967066.9	6971462.3	4477454.7	6685632.2	2459998.6	8612730.5	7974438.1	15467433.6		22732223.6	35357478.6
1997/11/25	5643303.9	26638789.5	16522646.9	2273685.9	4512270.9	10295277.7	4368108.5	4084925.5	4938614.7	2840099.1	1434588.9	6325409.3	6506161.9	7384604.2		11583237.7	26292340.2
1997/11/26	7802804.6	43807294.4	10525465	1419004.2	3287314.6	4806628.4	1769592	3252834	5464935.2	2982818.2	1795883.7	5572845.7	4375084.7	5245972.2		9483429.5	34564042
1997/11/27	6948648.8	37478767.1	5013896	1759860.2	3438008.7	12582376.7	6040871.6	5728850	11513154.9	3774772.8	2483314.4	5343762.2	8391553.6	10041665.4		16304335.8	19827205.2
1997/11/28	13668967.1	24444610.4	3503369.3	1906090.2	4896624.9	7002459.4	3504690	3931780	8340104.7	3866067.2	1760661.1	9361824.2	8366106.7	7413928.8		12979422.1	25880896.6
1997/12/1	14103298.1	27732323.9	2696387	1350778	5126657.4	4627480.9	4254870.2	3566269.2	2842845.9	3208054.8	3515935.2	6369693	5350246.5	12810742		4507242.1	18955390
1997/12/2	21176636	23861599.5	1702513.6	1184948.7	3166483.2	2803228.8	1402101.6	1956656.7	2048966.3	1666097	1504021.7	3236337.6	4961072	25346907.9		4925975.9	13745221.7
1997/12/3	24191559.8	27028713.7	2847823.9	1888909	3101265.6	2757122.8	2367604.8	4604214.8	10941197.1	2471362.4	1568348.8	2387461.2	2654816.2	19118298.4		9315304.9	13487688.6
1997/12/4	27178705.4	37638598.9	4430462.8	2074519.7	3015081	8129841.3	4746311.7	3999750.3	14179030.1	9055299.6	10716065.6	7772559.2	11263744.9	33454589.4		40949787.9	20053105.7
1997/12/5	14850884.4	27701375.7	3604622.5	2592072.2	4132808.7	7863182.8	6786475.8	8640460	14447023.1	5368520.2	4718010.8	8073806.1	11759870.7	18446416		36346980.9	19468690.6
1997/12/8	14479403.9	19429951.8	2246356.5	1787286.1	3014453.6	4426443.2	4951637.2	2892127.3	30319470.2	6008066.9	2153261.5	5241643.6	4378706.3	12669990.4		14964468.6	13417113.8
1997/12/9	9409119.2	22413839.9	3245551.8	1978699.1	3017321.2	4412701	9820154.4	3877108.7	14999248.9	7631402.6	1447345	17834213.2	8116738.1	16316525.4		67332880.1	9090092.3
1997/12/10	10176074.6	9805419.4	3020030.8	1358877.3	4055697.7	13781101	18582892.7	2577639.5	12465774.2	6848307.8	1495748.8	10887081.7	9844422.9	20659510.2		57681559.6	18696646.3
1997/12/11	21299041.2	15174563.5	2370404.1	1102513.1	3619450.7	65436185.6	9313327.6	2075008	15932891.2	4200279	2003084	11507133.5	8480747.8	14013314.2		61802197.1	19565239.3
1997/12/12	29129243.2	12654329.6	2891122	1703663.1	4053409.2	59492794.8	9688666.6	3158573.3	14771466.6	4747216.2	2427339.4	5711284	11264659.9	33301999.3		70827063.7	11467446
1997/12/15	11746377.6	14707188.6	4055921.6	2442602.4	3969208.7	27769400.5	19077697.2	5007244.6	10064209.7	5085363.4	2181406.2	18565998.8	8929649.7	22818564.8		85330692.2	12034702.5
1997/12/16	11613216.4	26361269.2	3054979.6	2169979.4	8948794.2	38647308.6	35709493.9	2299769.9	8568899.4	17077839.2	2953352.8	18336528.9	5731441.4	27872287.6		80426950.5	26873893.2
1997/12/17	10490214.9	31525665.1	4384608.8	2102297.7	5370315.8	40005999.2	24015720.8	2885967.3	11031252.9	11901305.9	3288747.7	20151377.4	9045428.1	28825314.3		54748193.8	18674598.4
1997/12/18	6244223.2	18956415.8	4406220.4	1826487.8	3696303.4	23198503.6	14165433.5	1615740	11501779.2	8679428	3097029.2	8667328.8	4511085.2	20128831.8		46116686.2	9629742.9
1997/12/19	11157873.4	31551847.2	3607106.9	2301757.2	4074567.4	38262268.3	11121496.9	2045081.2	16751519	5556444.9	2294758.7	7114419	4152775.8	25666885.1		45560069.9	15241295.1
1997/12/22	13701591.8	25412128.8	5224175.2	3480234.3	7549411.4	49488240.8	22751945	N/A	34234688.7	11766955.7	4068755	17756975.4	7748216.1	49388129.2		76128135	16833823.4
1997/12/23	14663595.3	15226748.8	7128868.9	2065339	5073014.3	32155636.9	11220779.1	15513374.9	13242718.3	6460757.2	2767218.6	12906983.1	6868842.2	17719960.5		41610774.6	24008579.9
1997/12/24	9913808.6	13158135.9	3737095.9	3575462.2	4616389.5	16868190.6	10753358.5	4797826.7	21194145	5706930.3	2282463.2	21538489.2	9778579.4	36975830.4		45935156.4	11177383.3
1997/12/25	14409271.6	12160440.9	3950705.5	1657513.3	5471314.7	24804507.7	10051418.6	4176299.1	24445887.6	16702362.5	2615131.5	34802835.7	9943732.3	27113841.6		43004167	31013146.4
1997/12/26	12530598.8	25883891.2	4913050.3	3342398	7576027.6	25079269.5	16040324.7	6474404	27076686	13225862.7	3805838.7	54053530.6	24975576.7	39796807		42191655.2	20687728.9
1997/12/29	13921425.2	21712533.3	10674511.9	5461135.1	9211943.9	27667843.1	8416598.4	6156391.4	23965276.7	9244307.6	4726327.2	47970169.8	11117962.9	28684435.8		41519090.5	14733746.4
1997/12/30	8569242.8	31261633.4	5247877.1	8255390.4	5216574.4	17963429.2	6995569.3	3382249	13701107.1	6088364	2360247	64918524.7	12479311.3	19732308.2		25904917.1	12531743.9
1997/12/31	8747286	20119906.7	3690184.5	3408776.1	5715890.8	33133402.8	8654231.5	2516972.5	14728827.9	6726986.2	1955399.3	31440838.3	8057382.6	34693020.8		36504139.4	17819374.7
1998/1/5	11050026.3	42586072.2	6385916.7	4748933	11098964.6	95998582.4	19984050.9	4768055.2	30392569.4	23601690.2	6806973.2	44116033.7	19891604.5	35155541.1		99643195.8	23680722.2
1998/1/6	24866016.2	43365287.5	5125547.5	3253577.8	9005286.2	94018004.1	15762357	8286273	54068536.8	24402388.9	8091718.7	44163199.8	45900954.1	23038991.7		50001403.8	37390492.6
1998/1/7	20817048.4	34119739.3	13402122	6039172	8911145.1	48686419.6	12281145.8	4717678.2	40984779.2	12188521.4	6810044.2	38920589.7	35420305	22332310.6		32500455.6	30343730.2
1998/1/8	33804309.5	35376123.3	12185323.8	12420551.8	11310274	33448075.8	15983585.1	10373840	52345009.5	17011545.4	4147796.5	44125496.5	26228621.1	26727739.2		37358230.6	22245905.8
1998/1/9	26815034.7	21112105.6	20639115.2	4971205.1	12192686.2	49495274.6	36111615.1	4624460	28413008.6	15361746.2	3678888.2	34602793.2	15157448.4	47591865		50630639.9	20886605.6
1998/1/12	20892610.8	15731594.8	12365027.4	4735319.6	15974671.6	42392771.9	24449875.6	7200542.8	38250663.4	16107038.9	7114292.3	28514856.4	57710205.8	59035314.9		50384320.4	35260324
1998/1/13	18433537.2	38116430.1	8970114.9	5504415	15318773.7	62538141.8	29370364.9	6685477	23035545	21427352.1	6313841.9	39743073.8	29358892.9	62155410.6		107662687.7	33372669.5
1998/1/14	22040200.3	28005146	10606538.6	7346704.5	11245570.6	47947864	16707752.8	3820825.9	25636991.1	16116895	5295526.4	26841926.5	24834544.1	36086714.8		46431041	20097238.3
1998/1/15	17232941	44683664.4	16332751.8	11008126.7	8594660	192935840.9	12381286.1	2484745	28819109.7	9722444.1	6407155.9	29426437.4	15838638.5	84115639.4		68138505.6	14123482.5
1998/1/16	15765277.4	17812748.6	6901363.4	4095481	6503320.9	139154806.8	13614219.5	6193621.6	12389737.1	7224733.7	16002314.8	26740614.7	11478548.9	34669723.9		45453909.2	10237558.4
1998/1/19	11374117.5	21286991.1	4892820.4	2486780.6	5280310.7	163123947.3	14566233.3	7958067.2	7000807	6031054.7	66938882.1	30791879	10605211.6	29608728.7		224402780.5	20008088.2
1998/1/20	23321179.7	20926039.5	3162258.5	2180124.5	4438863.3	81611229.6	8021670.9	7015099.5	9027655.1	5831574.7	16128085	14797132.6	8375944.9	23557291		76009712.3	13699638.6
1998/1/21	17292445.1	11020316.6	2372804.8	1587733.9	4859666.6	48533727	6092956.8	3059295.5	5241892.2	3507132.9	9728588.4	194875142.5	6216093.8	20361580.1		35649744.9	8867116.8
1998/1/22	10298228.6	31826002.7	4109617.9	3146667.1	4275959.6	41205658.7	6668827.5	2492051.5	7290573	4407630.9	6782655	77248785.9	6839452.9	19055684.8		34995720.2	8450319.7
1998/1/23	5226058.6	29828815.8	3020459.7	2081312.4	4433328.5	31251857.7	7327225	4568179	6777840.2	9083234.9	6623522.6	45379293	7000112	20724847.3		33125082.3	7830301.8
1998/2/9	11558542.3	11174246.6	4170110.1	2652310.3	6531803.3	26143656.4	4620015.7	3172471.6	6741069.1	9853280.4	4855457.9	75932753.4	10064019	22149396.8		59639651.9	7791410.5
1998/2/10	9337845.5	17142351.2	8826818.2	3043380.6	8595112.3	25440892.4	5408904.8	2672929.2	7208966.8	4693010.8	5506008.4	25742783.1	5854813.8	11707821.3		69734439.9	6754889.2
1998/2/11	5126260.4	11603533.6	5878165.3	4589932.6	28147442.4	20988050.5	3818756.6	2589575	8601291	6221794	3998089.3	42853447.2	5232094.4	28054362.3		33692666.8	6974580.5
1998/2/12	23883225.4	11778701.7	19112045.1	2956829.3	12696098.2	13408040.3	4358831.2	9514619.1	5038478.7	6306196	4212641.8	37537417.1	7824635	26930229.8	446601488.1	23152349.1	6701445
1998/2/13	41240540.1	12397064.7	6455514.6	2896673	5673801.7	16531620.5	2578874.9	1913723.7	8816453.4	4268490.2	3216257.6	17899878.5	4814384.6	16204496.9	146386980.7	20514061.8	5030470.7
1998/2/16	24995962.1	24527063.7	5336923.7	5783331.9	13310867.2	16430000	4244000	3197000	9264000	13198000	4963000	27273000	7841000	14699000	74976000	20911000	7603000
1998/2/17	14105872.6	28174787.8	2964884.8	3369870.2	5246057	13161609.8	3299629.5	8551756.6	15429085.8	7270488.5	3693292.9	20356616.5	4115363.4	28691856.8	32433179.4	18366666.5	8254027.5
1998/2/18	17829455.7	25479041.4	6837708.6	4823253	9743922.4	34541509.2	3114227.9	2509735	21702456.8	11213720	4935565	17251656.7	4926591.3	47528173.5	45125491.8	22092381.3	4735785
1998/2/19	20094770.2	15877408.5	3626016.3	2650096.1	8828270.2	25762733.5	3210744.3	3782911.7	9258337.4	6707346.5	2456618.6	25987373.5	5951415.5	13218565.7	36803543.8	46625528.8	4099049.9
1998/2/20	16115724.9	18208684.2	3561523.7	2968177.9	5186854.8	15927726.2	2914403	5089470.5	11625186.2	5191126	5192263.1	15535861.6	4711452	17288499.2	34267428	22120440.6	5850253
1998/2/23	10942746.2	9015634.5	3589156.6	2356694.6	5221552.2	26685045	4487268	1595473.4	6292218.9	5314726.3	11764094.9	22387373.3	5511879.5	9505594.6	19619208.5	29837439.4	7438913.3
1998/2/24	10544872.8	16206472.4	2290924.8	2002873.2	3794166.6	12532927.6	2949965	1200040.5	3673538.5	3363819.5	13244787.6	13918319	5180090.5	16354967	15386277.8	19541164	7120925.5
1998/2/25	3935649.8	16893748.2	2279698.5	1942123.9	4601236.8	29893523.1	3730127.5	2374678.1	4227083.4	4246729.6	3905124.6	18161176.3	4765445.8	32541163.2	19804928.5	26382655.5	8142721.7
1998/2/26	14467850.2	17894178.2	2515344.9	1378194.6	3582800.4	20965452.1	3359570.5	2004029.2	6095087.3	4728342.5	2917551	13222584.4	6043128	26585898.8	14608794.1	31959019.6	3036342.8
1998/2/27	4694456.9	22635064.9	2327238.2	1420456.2	3345972.4	9633640.9	1531903	1444123.1	7380878.4	14981103.1	2600781.2	20475773.7	2815466.2	17647463	11342730.1	22407913.1	2763451.7
1998/3/2	5649296	15326060.6	2886928	2669909.4	5397322.2	24864466	3235606.9	2415300	4814778.7	22278659.6	4120261.8	19255422.7	5404554	31622888.3	23960753.1	30269133.5	7474293.3
1998/3/3	7743100.5	7672348.3	2532411.7	1040866.1	3884380	13259281.3	1746171	1808068	5466612.9	7216671.6	2181020.8	41715426.5	2308467.8	36999013.7	17583962.9	12181026.6	5152053.8
1998/3/4	3127345.2	24730527.1	1907839.7	1362166.4	5741362.8	11708270.9	2370668.9	2455483.4	3055174.9	4458885.3	3022688	91945685.8	3121666.4	18678349	9971485.3	15395983.7	5035706.4
1998/3/5	7330771.3	13227795.7	2648634.8	1155969.3	4117045	10400982.6	3018402.2	1713214.6	5702254.6	4657906.7	1301514.6	47060590.8	3152231.8	26368639.9	8830685.2	36972560.5	3870752.2
1998/3/6	4955028	11282231	1981288.9	830733	3546135	9893432	2802420.3	1078002.9	5436412.9	4159001.6	2124997.6	15639141.3	2125571.2	24215218.1	6548559.4	11714721	3714651
1998/3/9	13380952.6	8705492.4	2125836.2	1352156.7	13300143	10927151.7	1685585.8	1554774.2	4345730.5	6043088	2063682.3	18400024.3	1992411	13553170.8	6271408.2	12030809.6	3856023.6
1998/3/10	11768576.5	8607548.8	1574572.8	1750625.8	5637688.5	10561699.7	2438451.3	1072597.9	5754225.6	8335938.5	3027116.2	17810826	5186560	7575919.9	9305357.3	17250240.7	4684343
1998/3/11	13843535.6	13880175.5	1927486.8	1129769.3	5010078.1	15938375.3	3474751	1578222.5	2562636.3	5043299.6	1875804.7	18395281.1	3154023	9298695.6	13238593.7	15592902	5118028.3				467960470
1998/3/12	5348107.9	8070894.8	2160722.1	1236136.5	3852042.7	8107663.6	2935051.6	1775842.2	3733746.9	3825953	2227703	11654743	2498180.6	17888208.6	21865782.9	9575549.5	4089957.8				178202838.9
1998/3/13	18093885.3	11467452.4	1663431.7	3927222.2	15154049.6	10079960.3	2724666	1251475.3	4096136.2	4063849.8	3033991.6	9254525.5	2975371.7	8703598.3	12451279.4	10460321.8	13532688				62110163.6
1998/3/16	11662116.7	12791750.1	1950931.9	1494734	11781384.9	12064669.9	6533388.2	1388959	6493932.2	5985372.2	3868533.5	5711525.8	2785349.8	9135958.8	29619348.7	23204102.5	7926273.8				137540038.3
1998/3/17	3939536.2	36868776.5	2059607.2	1367323.2	25886239.1	11929999.5	10079336.1	4984365.1	6377076	6101628.3	5258270.1	20306738.7	3776222.7	13503575.6	18808901.7	17397326	11800734.1				93562411
1998/3/18	3373707.3	10684696.7	1945161.7	1245977.8	13649130.8	10810556.1	19179248.9	2374678.5	6076483.7	6241129.6	3730796.6	10430161.5	3996403	19459245.3	16921241.9	22464437.3	5588537.9				140961572.5
1998/3/19	4845344.9	7364882.5	7180411.6	1555498.7	14123377.7	9434682.6	7854373.8	4508193.6	4358003.6	4661472	2359741.4	6040306	2802992.6	6058405.7	14628929	13945215.5	4982955.2				88067965.6
1998/3/20	2300662.3	4865801.8	19123017.3	1259119	20212080.6	31404083.7	6518919.8	3452480.1	6894814.1	2680076.8	2268196.7	6791689.5	3258740.4	13443458.8	11656414.7	13317696.9	3244025.2				66502805.1
1998/3/23	3907637.2	16330587.6	7853714.1	1838679.9	10723722.5	15802879.8	8230481.7	2135196.4	3334973.7	3421371.5	2437045.6	7037712.2	2270589.8	4911413	16218529.4	15113336.3	8218398.4				74593634.1
1998/3/24	5764855.3	9550230.8	4413181.2	803467.8	5730569.8	10970706.2	5583904.2	1730836.2	3430676.5	5586568.1	1579547.3	7915477.5	2029019.2	10585439	11134247	8328869	4152251.6				56431264.2
1998/3/25	5124804	18769045.4	17376666.7	1509967.4	8091592.8	29540674.9	8750402.6	1118249.2	5788087.7	8045433.5	6891015.5	23539260.1	2703180.5	15939207.8	11037034	28324516.4	10498828.4				63733056.4
1998/3/26	3121876.7	20470520.6	11721306.2	2447801.3	7723617.8	52953687.6	7556118.4	1714102.2	5844818.2	8997408.2	3170820.8	18029818.2	6561519.2	22548420.8	13172666.8	15376847.5	5067986.7				42849866.5
1998/3/27	4196399.9	19605065	9990081.9	2923938.3	8155420.2	52285853	9832085.1	1940220	7049098.6	8038226.1	4646538.5	13356685.6	6890883.6	25855404.6	12744051.8	41759343.4	6791334.3				61411292.9
1998/3/30	5528884.9	87384745.2	11661364.3	5759837.4	14033524	72496453.2	13457857.9	6092037	8315474.9	N/A	9347785.3	43905260.6	6637718.2	30453260.7	16369688.5	35958440.1	10118606.5				42955739.8
1998/3/31	5437047.9	28889747.3	8527245.6	6764394.1	8368067.3	72136362.1	16208413.6	22614469.9	16455242.4	8642299	7801039.6	16883616.4	5279177.8	13812818.8	10630916.7	24621663.3	7883176.2				42553589.2
1998/4/1	3345138.3	26324532.7	24332489	5650281.7	7651497.6	34283425.4	22078251.6	20171522.9	9780584.1	8574973.8	15323382.4	29026108.9	4757006.6	38311957	12225778.3	33294765.3	16669068				32928154.3
1998/4/2	7765954.2	40994819.5	35947171.2	19529559.8	17578434.5	39744928.5	17762263.2	40444678.3	26992446	15528425.1	40523454.6	49906982.3	10392257.6	59403722.6	16820665.1	28463149.8	15954850.3				43701217
1998/4/3	5309260.3	20695505	15999520.7	10514145.8	11569967.8	25674617.2	10541173.7	10396385.9	16099945.9	13955225.4	19998386.4	39998073.2	9324418.4	22439784.5	17141817.3	25597641.1	7826736.4				30232694
1998/4/6	12530154.1	23169854.7	27065476.9	19999594	18571101.4	36981385.6	13320202.7	17324163.1	19158124.8	12970896.3	35925220.9	66392624	10700768.7	27940023.9	22100297.5	26619509.1	9974556.7				37447394.8
1998/4/7	5430285.2	12691856.9	10516593.6	9083853.2	26366862.7	43776973.4	22735755.4	N/A	11308073.2	9225923.9	20586851.9	49756173.5	8272003	17263620.5	50143218.1	23234210.5	7144916				147086142.7
1998/4/8	13965669.6	54270435.5	19165161	11349772.3	17158499.6	31438629.4	13868986.4	15506925	13552374.1	8365981.7	22499876.6	N/A	6360430.5	13698133.7	43143965.6	31889622	12668279.8				74086992.9
1998/4/9	15704827.5	35475077.5	19100793.6	10289611.2	15571204.8	42518520.5	15704657.5	12724710.4	15553191.4	10841559.6	24632387	40363178.8	8142435	15796359	27460845.5	119120867.8	27547339.4				50560543.3
1998/4/10	8012386.1	104326421.3	15381011.9	6901969	12787483.8	61536199.3	17904902.9	18402630.1	21751368.8	7522037.9	14795558.7	32770842.2	7989856.4	N/A	16251053	63118421.8	22517843.5				26146499.8
1998/4/13	8074974.8	136589680.4	10301487.5	6145393.9	46921511.9	93212780.3	21700345.1	18983509.1	97144132.3	28016413.3	13209140.5	36791959	17889882.1	36507891.2	21193467.8	77660032	19443100.3				37795554.8
1998/4/14	5783249	57531293.1	6331374.2	4361233	32027593.5	39425691.7	8687611.1	10162558.7	52519332.6	16504996.5	10381995.3	22678661.2	10889245.5	17384011.2	12651847.6	28848707.1	13953397.7				16677243.2
1998/4/15	26113963.3	43283988.6	6581523	9843296.4	22074456.9	27449688.7	9519139.7	25643305.1	48284526.2	9704761.8	11735583.9	12178202	18858301.2	16768772.8	8959552.7	34492947.4	13812977.3				48982801.9
1998/4/16	33081987.5	47793488.3	6385941.3	21670142	22811162.4	27834748.5	8841263.3	28955754.8	60622460.9	15214935.6	N/A	28245850.9	14461813.1	12072321.4	23970519.3	29088851.8	13845263				35417744.4
1998/4/17	25889645.5	44443671.5	6378164.8	39658028.4	19273374.6	21645961.4	7297415.5	15234005.9	65368052.2	9402613.5	6993273.2	21383534.3	9749468.9	9159955.5	11932417.4	28239929.7	10451170.8				27201100.7
1998/4/20	15236731.9	24554069.6	7368065.3	20065241	11266699.4	14523081	4956402	7898996.2	23621636.9	9243394.7	7155722.4	16288764.4	5025992.5	6405457.6	15756292.2	32341167.6	5968580.8				14969199.4
1998/4/21	17473829	11636959.9	7112108.3	14102794.5	6457980.8	14015501.1	4577591.7	7844595.5	30778905.5	6704559.7	5982275.5	17204465.3	4998657.9	8615050.1	7038939.4	N/A	4320296.1				13415177
1998/4/22	33977375.4	40859923.5	12820845.8	18120421.3	13674462.4	20359978.1	6294915.1	7490871.6	20221811.1	19606527.3	16108914	20960331	5288702.8	19605936	9536086.7	32874528.8	6404019				21518401.6
1998/4/23	36780711.9	30226346.4	11992298	26230287.7	9187446.8	22171542.4	4806968.9	8218192.8	23870293.2	15794742.5	23360581.6	11819347.9	8043173.8	12009738.2	12004193.1	32185200.9	8023075.2				18027579.8
1998/4/24	41064107.2	58755520.2	8882948.1	16857344.4	11911904.9	184689739	16203162.4	13961391.2	24694875	24096607.1	29833579.8	19940498.9	21937908.5	12729860.4	13563625.9	52766067.1	9071342.3				14320388.6
1998/4/27	21337817.9	34291676.2	8880227.2	11922050	11477545.1	79432667.5	15614289	7722376.6	23275358	17875522.8	12402621.9	16722762.2	19583354	11083168.8	11284979	35558504.4	9821868.6	1846204586			23467840.9
1998/4/28	14550878.8	51941236.5	5910131.4	8702845.2	12442300.8	37705894.5	8421765.6	8412815	26915312.8	21768909.3	15263952.3	62055485.4	15705110.2	33587528.4	36748273.4	26494417.7	9694175.1	371571836.1			35030031
1998/4/29	13352896.9	31136924	4159647.6	6293290.7	10163780.2	29786040.4	7446546.4	6825575.7	26526043.7	15903883.2	8524072.1	48417616	9308069.3	23418073.8	21817354.2	21700515.5	12192083.4	181927516			14274330.4
1998/4/30	12798088.4	55597034.2	4847710.3	6072428.2	10746640.1	37169281.2	9588975.7	7872506.8	15533609.6	14658510.6	11198619.9	84308210.8	10663472.6	26690958	13324599.8	22226008	10409459.6	127942178.1			21359475.6
1998/5/4	12322925.9	43593786.8	6223028.2	7281777.3	17501481	43453346.8	16026209.5	14268206.8	18236919.4	30160431.8	17961076.9	26233130.5	11820678.1	42068529	22656821.7	54976671.5	20129025	285312925.3			47990978.7
1998/5/5	12533821.2	33326572.1	4581593.6	8869446.9	13389165.9	42794961.8	8762068.7	7322934.1	25672318.8	13820777.9	14001188.5	19527983.1	10912451	27144600.1	10870973.8	32850674.7	13497290.6	532130549.2			21629950.2
1998/5/6	12621718.9	37033529	8828390.9	6399480.4	16085724.4	32662763.6	7537967.5	7259747.7	12176187.6	9865360.2	14170285.2	17064868.2	9183090.7	24290463	9843126.6	30731921.7	8902592.3	283147678.5			14475685
1998/5/7	10365998.7	71499338.4	7339614.2	18562846.6	15181590.6	31543887.6	10691615.7	8232820.1	13347087.1	16399451.8	19027092.8	21274554.7	9547979.6	24578566.7	13719565.3	96323995	8016788.4	405496127.7			21461532
1998/5/8	12924940.6	36869379.9	24856290.3	N/A	12396098.5	35773112.1	7009515	6819972.6	13612443.4	13806822.8	13204651.2	22369981	7671745.5	43636488.9	13199335.8	54304886.5	6504442.7	237166398.7			20418376.5
1998/5/11	8447797.1	26738635	20703486.7	N/A	19153363.2	42314752	8190694.3	10046068.4	11474358.1	14090359	25856817.9	24961502.4	11358200.9	44166473.3	12640895	31146105.1	9100340.9	212802478.3			24296236.6
1998/5/12	5165007.3	20681798.5	14629814.4	23528974	11293058.6	21595302.4	4973719.8	10459332.2	13533023.7	8861771.9	14900340.3	11609288.5	6387066.1	21785884.1	11089060	21618209.9	7396338	120685590.8			11749543.1
1998/5/13	9047231.6	24286740	10022024.1	21780688	16338874.5	21441160.9	6956976.8	4773914	16618362.5	8704836.6	24781461.7	17335597.5	9889536.5	46409906.2	10131469.2	21028988.2	7830058.6	89469272.6			18833787.4
1998/5/14	6831589.7	16769079	8067303.5	15577618.4	14395870	21704822.3	5424968.5	12070294.3	11094132.8	13699655.5	49151286	19202544.2	6688599.8	39262284.9	12400801.8	48338128.8	11199189.1	72694745.9			16811064.6
1998/5/15	8240527.4	21094280.5	7315509.1	12581075.2	14201597	19592677.9	6468811.4	8778628.1	33396896.2	10573049.4	23763846.8	12543585.2	8419725.1	35503828.9	11097434	61888026.5	27339126.2	66869012.4			17515344.4
1998/5/18	5134664.5	8460810.8	4730075.3	6879733	9948631.3	13023733.7	4523134.9	3595530	25828660.8	10701267.9	24659363.6	32237499.2	13655048.1	18845378.3	43793554.3	116365578	85614772.1	46577620.4			19799117.7
1998/5/19	5624089.9	18241436.9	3499701.8	4024700.8	10133532.7	16321155.4	3355564.8	2260792.8	47129346.1	11604691	15574975.8	12776255.8	7028931.6	N/A	12386757.1	49451817.6	108092151.5	68153736.7			13697382.2
1998/5/20	12287327.7	63912111.6	5417772.3	4162188.4	8606011.5	13457635.2	4652013.9	2995524.6	50192268.2	8923708.5	16187682.5	10520524.5	7038925.4	11117149.3	8570127.3	20634922	57322241.4	56580399.3			13948947
1998/5/21	11484132.5	19682689.7	4509994.5	5593228.8	9756237.4	17773196.8	3398474.8	4438773.1	17918272.6	6865770.9	37527784.9	12040217.5	12729474.3	21926229.5	10044785.3	33070640.7	36021300	47390999.5			11758133.5
1998/5/22	12320323.1	14198369.6	7625381.6	11002609.8	9370068	17000536.1	4654038.9	19554830.1	26657893	7785242.8	26047799.2	20111505.6	18001663.8	16011660.4	9477756.3	30117184.1	34949483.3	51396795.8			N/A
1998/5/25	11724065.4	22251281	43992592	11545527.7	17804334.6	21359664.8	N/A	11056089.7	21416676.9	19703588.5	19106102.8	30275767.7	12048989.4	25004568.2	57442825.6	36401219.2	42595167	42102711			13339133.3
1998/5/26	7148339.9	24789039.3	68784600.1	35890612.9	9268131.6	19958911.3	4316390	20606095.3	30090435.9	12453990.7	22091285.2	26344410.1	8029490.8	28306537.4	44194272.8	19529358.9	N/A	40315839.2			12181647.5
1998/5/27	3248993.2	20728052.5	40856010.7	19481744.7	10454655	23963731.7	6999054.3	9382493.7	27950671.8	19638738.3	10704317.8	32522940.2	13219849	25216072.4	36684837.6	31303165.7	31183350.9	63468755.7			26529976.5
1998/5/28	3882203.2	21959070.7	19656432.2	13349699.4	11421459.2	23482959.1	4456584	8574249	36492002.1	9959191.6	16086794.4	16647960.5	7832733.9	19450935.1	19815890.2	16674768.9	29511850.8	74459394.8			13374753.2
1998/5/29	5130735.2	22632242.6	11393140.1	13927434.2	8780930.6	16253222.6	5114867.3	80637891.5	42808237	9702599.8	14474159.9	69199474.3	19314957.2	85608940.3	N/A	22859774.8	17771272.9	32330498.2			10752273.2
1998/6/1	4174308.4	59272519	33053211.5	9995327.6	32658788	18747889	6050554.4	52760668.2	25399169.8	24263237.1	21161439.6	30270189.9	44127023.9	48216826.6	47461526.3	19836211.4	22045421.9	75831724.5			14036669.2
1998/6/2	3893898.2	160887227.4	32604386.8	8060594.1	9975563.1	11985152.4	6201383	29332595.1	16281963.8	10102387.1	6532403.8	22497189.2	22052733.9	63037418.3	17384165.9	16583195.8	16466472.9	49812716			15247868
1998/6/3	16039907.7	95524143.8	37406036.1	7875726.2	9882212.1	13259221	4942629.2	21296733.8	22031615.1	8319141.9	9579708.6	18628628.8	18142063.3	23876376.1	13028656.7	22031206.4	11039200.5	69987775.8			8388437
1998/6/4	6379702.9	64667802.2	23047450.7	6934848.4	8339995.8	14895934.8	3613784.3	22116265.3	11771218	8957818.4	11128577.9	13788804.8	14332345.5	31468015.9	28867271.3	18244899.3	10640706	58234327.7			82341281.4
1998/6/5	13212556.5	45775206.4	47687506.9	7255645.7	7667313.8	13911551	5268590.4	19396304.2	8073419.7	11074117.7	19035461.9	14204134.6	17496058.2	52026472	32433238.2	33303494	32025482.7	41744759.8			39990296.6
1998/6/8	24264738.4	67569454.8	66501445.9	5318684	8002388.9	10218591.6	4637904.5	9733458.3	11084912.6	11286511.6	14346663.1	14148344.2	N/A	33332980.1	73536584.8	61242055.1	18588420.8	35459054.2			44445555.4
1998/6/9	17261429	41335808.1	45505710.9	7485573.7	9378425.9	12157503	5035439.4	12614296.4	10521580.9	12809733.5	9869203.4	14145706.4	10568847	16139287.5	42388319.5	31625577.5	24138709.8	37016730.2			29163650
1998/6/10	12329148.9	36477968.3	35820602.3	4129138.5	3127249.3	11120615.1	2912722	9193725.3	8641590.7	8194293.1	7354183.9	17357327.8	9330342.3	27909984.2	25130991.9	17828950.3	12352536	28690455.8			16567927.3
1998/6/11	5697774.2	33975632	54468190.8	2864339.4	7075055.9	9037069.6	2321111	6850507.6	8590995.3	6531934.9	8512691.5	12607367	7686417.4	10169269.7	18458289.9	12321105.9	10891306.2	20678422.8			42772658.3
1998/6/12	16364731.9	55259170.8	99019995.1	4290941.4	7566794.7	9219215.3	3497817	23291687.2	9314815.4	8005684.5	8574282.8	11228427.4	7210227.3	28808680.7	23475386.3	34559159.3	11215531.5	24636089.2			57213354
1998/6/15	11398262.3	38143509	65828685.9	3706357.5	7466749.4	14684949.1	3084722.9	13696922.1	9696174.6	7844691.4	7185820.8	12407982.8	7606895.5	12117942.1	18754737.2	25276744.8	8262594.5	22245712.8			26426548.8
1998/6/16	18483505.9	34747437.3	58984282.8	4214304.3	6853122.6	11751387.9	3386835.4	10303783.8	9638046	7836341.1	5422219.9	11750697	7639333.2	19441187.4	16038669.9	18693949.8	8271115.9	54970045.1			20525966.6
1998/6/17	20042004.9	62849877.9	39053024	2177576.1	4452731.3	6073638.3	892569	4645286.4	10709243.9	3246714.4	8290373.5	4447869.5	3696710	18798415.6	11557184.6	19916994.5	5662382.3	20584905.6			11848828
1998/6/18	27976981.1	37509515.6	96681538.4	2461810	5085373.4	6333592.6	3268924.7	5059163.7	24099189.4	3888088.3	14267601.6	8261973.6	4262502.7	22396908.1	12410871.6	18910188.6	11875777	25972427.3			8645845.7
1998/6/19	15250011.8	44828888.1	40771900.3	2460397	5322459.3	9473702.6	2321328.5	4206938.7	17784966.1	5452936	17750505.6	11675549.8	8911279.2	12607080	15501146.2	28449076.7	15197172.6	29882087.3			9686494.2
1998/6/22	20313757.1	41115754.7	46391846	3333699.7	7536695	9922067.8	4599541.5	9956756.8	16440337.9	11973487.4	10390442.3	29699741.4	17379381.6	17490729.4	20562885	105952834	26189683.5	28089040.8			23042485.1
1998/6/23	16821009.9	66800823.7	43977505.6	3063138.9	6192707.9	9818036.6	2692031	4417386.2	N/A	8942966.8	5690067.9	19306645.8	9266075.8	27232498.1	14075330.9	119799351.9	21816887.3	18666530.4			16877411.9
1998/6/24	10163201.5	44988805	32620154	2364574.4	6017858.4	10056211	3137855.5	6666090.5	10770340.8	6899980.1	9927102.1	13797606.2	5350605.8	16281294.8	37718120.4	99297909.4	14418948.1	12312830.7			18037425.5
1998/6/25	8443122.9	27987651.4	19056483.8	3023552.4	11370044.3	11123972.1	2478755.9	5331047.7	9419780.8	8711076.2	7657738.5	13223212	7760391.8	13446959.9	15711318.3	67396162	19398787	17511664.4			11171416
1998/6/26	11261359.3	19645523.2	13227980.6	2270898.8	6849266.9	8742273.4	2781680.2	5724897.8	8931195.9	6097133.8	6066257.6	7200758.3	4744640.7	17931349.1	10195832.2	42779414	22147854	22423680.3			8066603.1
1998/6/29	9059379.2	29225899.2	16182095.2	2429648.6	7382104.3	12105586	2273926.4	2655970.8	7174202.1	4634857.8	N/A	17836563	5094400.7	12982192.6	13215252.7	40882401	21241590.4	27030592.4			8726074.8
1998/6/30	26480543.6	20311257.3	16111933.7	2065433.3	6335796.3	10448339.4	3599515.8	3090963	7513837	3824064	5382864.8	16795889	4340457.6	14135394.1	8284024.8	36962407.5	11144986	47227032.1			7896006.2
1998/7/1	5332550.6	62509060.1	26600753	1829240	5767842.3	13103736.5	1925862	7900137.5	5134320.8	5116884	7044667.4	8837037.3	4563984.8	9814976	11113146.6	40590969.4	7904221.2	79375814.9			11710279.3
1998/7/2	9965106.2	26677276.1	17743090.4	2044037.9	5168951.8	9306456	7226821.2	4447315	7899795.8	5217618.2	5875913.8	11427181	4220541.9	34015531.5	10028740.3	31656736	9663161.5	38773049.5			8677848.5
1998/7/3	20212975.7	9810689.9	23716963.9	1976366.4	5550922.9	6915450.1	2599863	3112590.9	10069007.5	4696186	2712614.4	11856129.3	3000839.9	27535310.4	6022701.8	19327704.7	23712585.7	23126619.6			6318140.3
1998/7/6	9976819.8	11614350.1	9123580.4	1745893.4	5537787	4096918.4	1933035.5	6090873.3	8915454.7	4010815	2508521	9120933.2	3911222	51378191	7605952.2	13935057.9	7512715.1	11581882.6			5700518.3
1998/7/7	7602051.5	21049862.2	12286164.9	1378019.8	5528776.5	3404084.5	1453784	3179396.7	4489031.3	6821896.3	3021180.2	7299429.9	2938049.2	42810291.7	3733465.7	28603653.2	13597882	10393877			4531775.8
1998/7/8	11485244.5	15353518	12602535.4	1241220.8	9817849.6	5004642.1	1960781.8	2014964.5	4429124.3	3302374.8	7444456.6	13897425.5	4018190.5	53531849.7	3201313.7	22935022.3	9921851	10666207.6			4250713
1998/7/9	7754090.3	12230072.3	10819909.2	1693092.7	4902488.2	4290000	1128143.4	1356552	3739883	2652421.2	8168631.2	8900704.2	4100332.9	19861616.2	4337394.2	18511936.4	27398566.7	12643439.3			4908102.4
1998/7/10	6112791.2	39034373.3	11246701.1	1609751.9	3188124.3	6592699.7	2208360.9	5226033.6	12788315.7	7099414.4	7077548.9	34902062.7	6238860.9	43623732.3	6326969.9	19954562.4	29838258	22243944.1			4949629.7
1998/7/13	3698062.3	24704159.4	14345104.6	2897462.8	6927885.3	5280052.3	1747124.9	2492597.3	12930605	6464272.7	3179454.6	47723332	4661156.6	22672966.8	6079651.8	46548857.4	22071273.3	22401723			7492571.2
1998/7/14	11002455.9	21962761.7	13805745.5	1456724.8	6381026.1	4548291.6	42111032.7	2520281.2	5959696.9	4437358.2	28475964.2	24727428.5	6281321.2	53154116.3	6435026.3	34809329.9	19217505.6	38019923.2			7842434
1998/7/15	17638691.4	18766113	8821618.8	1699869.9	3448490.9	9285876.6	20324297.9	2500849.6	6126290.1	4957319	33886875	14578977.8	3327107.2	11254698.2	11357098.5	15418390.2	28246807.2	11438809.5			14533298
1998/7/16	29694519.4	18252629.7	5920821.4	1620573.3	3239219.8	7201714.4	5233264.6	2209342.2	4753748.2	3413403.4	15772120.9	13970836.8	9425676	27522131.8	14453312.2	16696787.2	21701292.4	36864685			5702287.5
1998/7/17	25575603.5	18169804.6	10590614.7	1576157.6	2736362.3	4633718	3341011.2	3007223.8	3765401.8	3609087.7	9051261.9	62770501.9	6242955.4	12303395	7701259.6	49078415.4	16588012.9	27987578.4			15416451.3
1998/7/20	14402839.8	29556145.1	12298078.9	1572470.1	4230250.7	7680066.5	3399733.4	2379931.1	3692921.8	6983299.4	6131077.6	51326860.1	5368831	23348591.6	8050050.4	35084571.6	13561167.2	33933098.8			15858320.4
1998/7/21	11732812.3	36269507.9	7900745.4	1117290.4	2597176.5	6012465.1	2626837.4	2913772.7	4096140.9	4157228	6512034.4	41298068	2369713.8	16343364.7	4917027	15843566.5	25629586.6	26939970			8421815
1998/7/22	8963887.8	22993967.1	4710707.8	1498040.5	2431500	4386348.3	1304593.6	1732654.8	3210800.5	5438949.7	7741689.7	36600765.5	2506599.2	9726777.8	3904220.8	12760931.4	30098550.2	20763524.7			9316959.3
1998/7/23	9687787.2	18647984.7	4318253.5	2777459	3014158.2	3440036.2	1590310.2	2160764.8	4556908.4	4159995	6141822.3	30065473.2	1815097.1	17605540.5	3394506.2	9787887.8	22234169.8	17296748.2			5480106.7
1998/7/24	21343603.7	22465525.3	8503159.4	1741026.4	3170240.3	6150817.9	3370899.2	4542679.7	8280087.8	4188669.6	3980984	24938361.1	6919596.3	14531315.1	6457736	18857342.2	138065929.6	48859844.6			7600801.2
1998/7/27	8781407.1	25582314.4	5274591	4733035.1	3011868.6	4092600.1	7650590.1	1320034.5	6541235.2	7101489.8	3915577.9	104661859	3015872	12811860	4575061	8092865.4	38397809	18772396.1			8832043.3
1998/7/28	6731732	37822071.6	11453224.2	1861713.3	5270614	3706216.2	3311903.9	1238180.2	5734086.8	4772001.6	4468625.2	37918642	4621586.7	7905687.1	3609121.2	6690684.1	22843002.6	8387076.3			5898311.8
1998/7/29	3603297.1	19324124	12889786.5	1849053.8	2701886.3	3499130.2	2209224	1595182.5	4752423.5	3339843	14920878.4	35705092.6	2224879	5387232.4	4896144.3	8933597.5	21246234.7	14169039.9			4098485.2
1998/7/30	5164811.6	14128904.2	5297721.4	984400.8	2585117.3	37252219.4	4959393.1	1744566.8	3355755.7	6024876.1	3054528.7	51137778.6	3295732.5	10870679.6	3498373.5	15869432	17290433.1	23619647.2			3382488.5
1998/7/31	10769038.3	27109303.8	11105301	1218681.9	15680328.4	23979239.6	1889453.7	1402115.4	3045980.8	1730279.4	3754683.9	51292180.1	3845463.1	13617876.8	5197555.8	N/A	17229456.8	8320893.6			5225470.6
1998/8/3	3834647.2	21474881.8	10421594.3	4599526.7	8813705.5	8915088.6	1919043.5	6302741	3640469.4	5100918.1	6242811.1	36926651	4199661	9807756	3262575.2	17776573.9	14006277.2	25119947.2			3234307.1
1998/8/4	2279368	18041118.4	5888230.9	1784829.9	4827175	4729634.6	1501168	1588748.3	9498647.5	4393573.1	2545885.8	32453754.2	2823479.5	12390534.7	2635287.1	11154197	8706839.6	15762607			6664936.9
1998/8/5	4293881.1	20360344.4	4969835.2	2189986.2	2725367.1	4246024	1323398.6	1587552.3	8250312.1	2043737	8141618.4	17347613.7	1824907.8	20389292.8	1898160	64728321.5	11659072.7	12337442.8			5911840
1998/8/6	2202592.4	7527867.7	5054444.3	8531001.3	4366609	4030533.8	2429719.1	1471299.4	2305303.5	2133817.8	4425948	20249576.3	1771086.7	20062990.2	3646522	26561772.7	8077634.8	21037101.4			4983893.5
1998/8/7	5466125.3	10561645	6261815.3	4018017	3695769	5741490	1907192.6	1102438.8	5353265.3	4636376.1	5270479.2	27309243.4	1492786.7	8540973	5717129.9	12807055.1	12934817.6	24262874.6			5922760.3
1998/8/10	8046684	18351243.8	7329945.5	3303976.6	4355830.6	5856459.7	3876880	1021328.2	4400361.8	4793299.1	3500803.6	28042265.2	1822214	17227368.8	4789078.7	18105472.1	13873652.5	23546480.8			5535894.8
1998/8/11	2894583.4	13341261.2	5988835.5	2309973	4065540.6	3175830.3	2801392.3	1517176.6	5254659	3079786.7	3400407.8	18626801.1	3296075.4	5520971.8	4715482.6	8083879.9	9020962.6	15485193.8			5521206
1998/8/12	7249573.7	17457108.9	7248494.9	3664521.9	4945474.1	6590611.4	4662872	1872395.5	5003600.5	4106480.4	3197786.2	46608486	1994888.7	6904193.4	5067181.3	19293795.4	14635216.2	32320412.5			9938229.3
1998/8/13	4754411.3	19533384.4	5633993.3	2160281.2	3573040.6	4746982.6	2863881.8	951943	6956726.9	3680356.2	2409216.4	26846616.2	1357869.6	3016598.1	5400246.3	13756569.5	12804135.8	17308685.4			9077183.1
1998/8/14	4141682.5	15411141.2	6296453.4	2207774.8	4116925.2	6298752	6516627.4	2618806.1	4846928.8	3776389.9	2122352.4	25878000	2325566.8	6780278.9	5314424.9	13983649.9	9221173.6	21791660			6467064.5
1998/8/17	4293658.8	62679653.2	7909542	2909002.3	5805122	9594584	3811628.2	2604701	6354805	5934677.5	2738286	26999183.1	2902329	4592997.6	11794928.4	21939289.7	14232026.7	32163734.4			13670020.1
1998/8/18	3801171.3	36148624.8	5387377.7	1867041	7612096.4	59696994.1	5503344	1613668	6669044.7	3586319.5	3864888.4	51137544	2981755	3385736	5680436.2	21401650	12008853.7	34968100.9			7332254.2
1998/8/19	6214245.5	54946944.4	5536088.8	2259293.5	9762746.9	31813074	6660199.3	2105698.7	10779169.7	16528325.4	4191333	48296439.7	1925880.2	8295383.5	4950634.6	12791084.9	20017896.7	20123003.1			6752202.6
1998/8/20	6105214.8	34913893.8	13847834.6	2197640.3	6149911.5	38350716.5	6036527.6	2507732.7	13361918	14007973.9	5932292.7	26978705.6	2069980.8	11766699.2	7999031.6	13884944.7	17521670.7	20580522.3			9489237
1998/8/21	5741821.1	34757812.5	8730543.9	2310387	6155588	22370180.4	6135578.9	6912781.8	10838127.6	9032920.8	3382058	47706506.5	4916472	11913285.1	4705995.5	16965252.3	15644358.9	39868897.3			7747449.4
1998/8/24	6957659.9	58549163.5	20270101.3	2503827.5	6224366.8	21562168.7	4675844.5	7925577.5	5595542	14536668	3494333.4	29193389	2663692	30533673.2	5714900.8	10694448.8	14042342	65994130.6			8315630
1998/8/25	8887802	42592208	7258086.2	1496033.9	3823113.1	17891642.6	2731046.8	7477334.6	6397224.3	12647741.7	2097645.9	20897839	2111720.9	29653221.4	7145852.7	9618959.6	15236247.5	20129525.5			6497579
1998/8/26	19825613.1	39114998.6	5814911.6	1554710.1	3907642.6	10485770.8	2111274.5	10636658.8	4395647.5	7718605.6	10046515.9	15159982.3	881363.2	16345376.8	11311473.5	7745931.6	10934596.5	17226824			3880510.2
1998/8/27	6934464.6	20486256.2	6180167.8	1967268	6242094.9	10481024.5	1806979.8	9251895.2	3068045.1	7277456	3436102.3	13236797.3	1169809	9854833.2	8658356.9	12588128.6	18766167.5	20051385.4			5081181.2
1998/8/28	7461448	28788517.5	7534753.6	1269385.1	3311738.7	6259398.5	1915883.7	7205628.2	2988908.3	4571708.5	2460351.6	13357604	1783247.2	16143944.9	7877177.1	13457148.2	N/A	26885267.9			4391801
1998/8/31	908946.7	16681069.8	5446411.7	1585074.7	4068718.6	9018567.1	2731219.6	5838227.6	4465516.2	7928910.6	3996463.8	22694545.6	1365276.7	26118107.4	5301047.8	11186471.9	10540187.2	18260467.1			3147567
1998/9/1	1478517	12738553.6	10649271.8	2149251.6	5848841.4	8592700	1665089.6	3268286.2	11053600.6	13418579.1	2161904.8	12757980	1863194.3	18445752.4	N/A	6346096.6	8087859.3	8825892.1			3511771.4
1998/9/2	1578012.4	6341373.2	4185373.1	1025554.2	1961013.8	5053221.3	1497110	2169248.1	9724404.8	6560681.9	1186758	14986287.2	1244690.8	13585571.7	2947789.2	4646647	5811620.3	7581507.7			3511621
1998/9/3	3923557.6	6665638	2938186.7	1530213.3	2424555.2	4522850.8	1150844.7	6044146.5	4426966.5	4763327.9	2193957	7249361.7	986470	2831751	3010547.6	3754460.3	6603717	8326119.6			6691411.2
1998/9/4	4622481.1	14363694.4	4786830	1661375.2	3172217	5649986.8	2218628.4	5256374.7	3502797.6	6816751.8	3372442.1	15146190.5	1392105.4	2569711.6	3364575.2	6019024.1	7642647	26596952.5			10553640.2
1998/9/7	1795887	10341223.7	7149558	1926915.1	2872066.2	5921505.2	4214556.1	11183465.8	5950468	8790810.4	3351247.4	10890191.1	1616466	4281262.3	5072888.2	6450654.1	6742776.1	16170917.9			6338891.2
1998/9/8	2090190.8	13931624.3	12778668.6	2326080.6	5931702.8	9952083.6	3656070	3722978.1	10679192	7830689.9	2580039.2	12800989.2	1881129.6	13996907.2	3288633.3	7102090	11625955.4	14388322			5621770
1998/9/9	3052726.2	10806059.5	14026361.6	2302372.3	3087617.5	7150261.9	2684457.1	3913579.8	5703381.7	5892940.7	3563793.2	13714263.1	1690813.6	5845617	4070142.1	10173506.5	34126996.1	30491095.2			5896851
1998/9/10	5001147.6	31249374.9	14013709.6	4054329.8	9749481	21673853.6	7807572.9	5095720.1	13992211	11298201	6236444.3	85748934.9	5384400.8	46960994.3	13670493.5	31739190.4	77700925.3	83913624.2			10030078.1
1998/9/11	14101337.7	28349673	8928771.3	3029855.8	7967138	16392695.2	6283234.8	4563743	20612650.9	14155101.4	7056336.9	44558191.5	3796881.2	35759408.5	8965250.6	22867586.5	65133168.8	52715444.2			12629141.7
1998/9/14	4711994.2	26021522.4	13672399.6	4989157.4	15613532.5	14135279.9	5028402.5	8638581.8	11731004.5	11768810.4	6776600.6	44774847.4	2681877.7	46713491	12342930.6	14893516.8	104386260.1	22701812.9			16710988.8
1998/9/15	3428955.3	20694200.9	16503527.8	3651304.4	7439993	12988792.5	4513474.5	4426186.3	13810550.1	5323500.1	6759408.2	27238358.5	4309119.9	44282284.6	24849375	14077610	53974663.1	27679999.8			9759961.1
1998/9/16	2504210.3	13309950.7	8219806.7	3130438.3	7904442.4	10047610.1	5893344.3	13476827.5	8719625	8590673.7	6360487.6	22445619	2293281.8	36770562.8	29406459.7	18492487.9	58135969.1	21532787.4			7600760.4
1998/9/17	2582302	16764989.4	16625277.6	5413081.3	7866101.7	14234653.6	6442469	8203115.8	5223755.5	5218735.1	4762217	21689348.1	3258743.8	13477903.5	14038407.9	15052019.4	50232709.9	22505900.8			8439869.9
1998/9/18	2084477.4	13588490.5	19544430.3	4982211	6625788.7	9050691.6	4420234.5	5840442	7448093.1	8371978.8	3889830.3	23838329.5	3745227.4	21437082	9396470.8	14095171.4	22581958	15660812.2			7920260.3
1998/9/21	1565670.6	6903095.3	29828951.6	3878459.8	6378953.6	5401627.1	2898886.4	1869968.8	5291786.2	4440573	3320605.4	16504443.4	4287466.8	16830656.6	4475903.5	7268308.3	30741335.3	8801244.7			7180446
1998/9/22	9575180.5	9439172.9	15433571	4106671.6	3445016.7	6408467.3	13465606.6	1983769.1	4637075	7358022.8	5196081.4	29916518.1	3825127.9	10784767.3	4319888.7	5497487.4	28836112.1	7266052.7			6894803.2
1998/9/23	8548331.8	4136450.4	8751906.7	2114824.4	3028034.6	4054018.9	20576964.4	2681127.9	13205520.3	28378873.7	5523820.5	44409518.6	9674763.4	30591648.9	7767455.4	7201005.5	14957863.2	11477082.5			4843077.2
1998/9/24	2948284.8	8472319.5	11630111.4	2922970	4130751.4	6208759.2	5163585.4	3418545.3	5319711.2	8734888.2	2651071.1	39102710.4	5736090.4	14467711.4	4377529.3	6762969.8	13431811.2	20388080.4			3787649.2
1998/9/25	1502119.1	4621352.1	8236935.5	2635902	4926073.2	4736702.6	2956195.2	N/A	10015479.5	3367321.2	3488732.1	8583249.6	3400743.3	19860229.9	3623691.1	4250778.8	8391259.4	9373225.2			3006246.3
1998/9/28	1875827	6637186.4	5086860	3538421.8	3336864.8	4863666.9	2669641.3	4551806.7	9021355.4	4433776.7	3625090.8	8779360.2	1722710.5	16071991	7586846.9	5489508.7	15859391.8	15233255.3			2529811.6
1998/9/29	3760690.2	5442525.2	5447393.9	1481685.5	3064514.6	3561808.5	5000251.7	4171474.2	3335813	3080644.5	12774937.9	19917244.9	2805359.2	52320550.1	3228614.1	8645990.4	8692867.7	15182893.4			2700777.9
1998/9/30	9070622.2	4797416.2	4090059.6	16033488.8	1941255.2	3133151.9	1278703.5	5942541.1	4042871.3	5394417.4	5818787.6	7010315	1387806.4	27684986.3	3543650.2	10313874.8	7968665.6	8521201.5			4287332.2
1998/10/5	3668755.9	5216179.5	5065240.1	7371426	3380064	7943618.1	1330308	2160733	2390934.4	3131242.6	2334512.9	16220320	1323105.7	12578688	2990571	6438797.8	7283752.4	22499353.5			2870202
1998/10/6	5146099	3466282.4	3413947.9	13970275.6	2939890.2	6709588.3	1073512.6	2676764.8	2664773.5	4893805.2	2395242.6	16828039	2130081.6	17030168	3248226.4	6015269.2	20628267.9	10909437.5			3704589
1998/10/7	4336895.7	9237248.1	5132194.8	11428506	2772630.4	3185896.6	2166106.2	1515721.4	3640861	3522714.1	2398983.6	18659532.9	1265603.5	14065991.2	2647521.8	3439949.6	11647363.1	5685276			3065385
1998/10/8	10133865.2	16563707.7	3495652.6	39169330.4	2571571.5	4258160.2	4479201.1	1631521.3	3966385.9	4912541.4	4833345.5	8452631	4425142.4	21496065.2	3769368.9	2986933.4	5966164	5908893.5			2158926.5
1998/10/9	6518843.6	6321324	3192523.2	20917424.5	2841985.4	2880587	1237662.6	1585907	10044060.3	5551346	2127979.6	8202325.9	2757112	16297997.5	2268859.9	4638569.2	8618473	8988578.9			4992277.6
1998/10/12	8144154.9	7447136	4718052.9	12117832.2	4501171	3830205.1	1350069	1971936.9	9136484.1	7120828.6	3093682.6	21312008.7	4725536.8	4819038.3	2975600.5	7027655.6	13347268.1	12490959			3734570.4
1998/10/13	8739923.8	5688723.7	4258520.1	15907780.7	3928489.8	3905423.1	1306440.6	21917785.7	19453680.7	5322493.8	14621906	14009405.5	8628938.1	15433761	6317253.5	6345383.2	9805243.3	8334970.2			7298733.3
1998/10/14	7144681.9	4438567.6	4735647.8	9310815.5	3332028.3	4775116.8	590394.8	12223249.1	30318398.9	3619518.9	3383909.4	7306988.1	2613532.5	11771699	3151501.9	5475957	6016607.5	7773691.2			3173489
1998/10/15	6451303.2	4048653.5	4067224.7	17041781.9	5924225.4	4052436.3	1186434	11167319.9	31504668.2	17958022.6	11692903.3	7675659.6	3776774.4	5938227.9	13697556.7	6616367	15896385	10179294.5			30325225.2
1998/10/16	6916172.7	21458883.5	4762799.9	11747502.5	8096445.2	9183689.1	2188646.9	10647672	24770001.5	14597254.8	8675980.8	11696098.1	2985310.3	8274798.6	9164670.8	7299424.6	16610800.3	6879181.5			19645516.1
1998/10/19	7291506.4	13216078.8	8877407.7	8154551.1	5878203.1	16107791.2	3713118.1	9234918.6	12431256.7	10103059.3	5544621.4	18570195.4	4533743.8	11943409.2	7232212.2	6825816.2	13335940.6	10651872.3			12521822.7
1998/10/20	12380412.4	7112905.3	6429119.4	6696806.1	6007449	5452092.2	1585612.3	13358546.3	4393872.6	5679423.8	5953953.6	8772291.2	4451905.9	11110155.8	6837812	4931070.4	9608525.7	9704480.8			6273041.2
1998/10/21	19213325.9	10230665.4	7097868.7	8509072.1	7029120.7	6367313.4	3603950.5	10065837.2	8918751	5638378.8	6016982	15908760.5	7173699.8	14382078.6	6923025.4	9003830	12925690.6	21744239.4			11045956.5
1998/10/22	29440980	8424337.9	4712118	5970276	7029237.3	5198033.4	2301473.1	34864268.8	8042427.1	7465887.6	4692063.1	13582785.8	4376853.8	25071313.2	7611408.1	9001849.2	9244094.2	17470265.4			8098744.7
1998/10/23	19420974	9280652.1	3502479.2	4174802.2	3923054.8	3613276.5	1429183.5	19110720.7	6929285.5	4700907	3702151.2	9401651.8	3890806.6	25472444	4409276.8	7346270.2	9204185	11225523.9			5589355.6
1998/10/26	17706052.7	13112102.2	5536674	10073586	4961206.3	4936987.6	2589798	41306331.8	5850561.7	4491731.4	3480149.7	11946778.4	3471814.1	35043113.9	5532906.5	7416029.9	13908805.8	15712422.6			5789120.3
1998/10/27	44285548.8	8121389.9	3081944	7330832.6	2980207	3822027.2	1220210.8	15351579.7	12299374.9	11362581	3044053	5598461.4	5023949.6	38812517.3	4056086.6	7189607.2	9169655.4	26696800.2			4849650.1
1998/10/28	18179043.5	6945947.2	5315024.9	4589791.3	26826369.8	5863444.7	925410	15890156.4	6141110.4	9398557.6	5298460.7	8123146.7	4366188.9	22090647.9	4429638.1	6630574.4	35739917.2	18156795.1			6225678.7
1998/10/29	12719769.6	7988062.3	7183844.9	11023882	10736479.4	8436669.4	1549252.4	15897794.1	7837923.4	7595170	3029278.3	6059792.6	11169041.6	23429054.6	5997754.3	5627736.4	70359065.1	9069727.8			6125390.6
1998/10/30	17321257.8	9497844.8	3170423.8	6281832.2	8914082.6	48294225.8	2505793.6	11293147.7	7021900.9	5640593.5	4083547.2	12436506.4	4231352.3	43411616.2	7588643.3	9488231.7	21544483.9	14973772.6			12494977.7
1998/11/2	10575759.4	7009981.8	4627339.1	3447808	11148327	18369162.3	1357727.8	8245135.8	6529556.9	20270477.3	5572335.2	8583633.5	5496994.2	16166632.5	5530688.6	3627017.3	13993458.8	8108077.8			18157284.4
1998/11/3	6369266.9	11141933.4	4389620.1	3751117.8	19377857.8	19330324.8	5113772.3	6441161.8	8571911.9	10954333.2	4128375.3	17752399.2	5718235	13463430.6	5519387	7612705.6	29650895.4	24055124.3			23287752.3
1998/11/4	11099343	7023745.8	10193044.3	2965920.8	6814551	9469974.2	2112326.5	5062532.1	8581318.4	7552534.1	9032024.6	37764632.5	3091995	18663306.9	4164708.8	8255058.6	20168269.6	8252896.4	463126338.8		12297356.1
1998/11/5	18668211.2	6458810.7	25176502.8	7101249	19935396.2	10451913.3	2063686.6	10197680.5	12204847.8	9242115.4	6427579.8	42053494.2	5259022.5	9911284.5	7843102.3	7938640.3	15531252.7	14650095.8	239388841.4		14324985.1
1998/11/6	25274974.3	17972760.4	68948024.5	4878069.7	6275827.8	12454817.6	8304086.3	7385199.4	53422422.3	7418070.9	40902138.4	71972850	19436927.8	18344055	13810518	34360737.4	21541600.2	45402676.2	278600983.6		22744721
1998/11/9	34980363.8	26756991.3	63565360.1	7482062.5	8638411.5	27259545.5	12528072.3	18150258.3	18575895.7	9268698.7	91789852.2	87541907	11745301.2	34855192.6	31498039.3	22856024.7	23172457.1	31380773.8	162400503.1		24646974.8
1998/11/10	23058730.6	16341283.2	78836880.7	4494223	22247367.3	16677429.9	12459582.6	9870403.1	16500251.1	8197546.8	49188092.9	35392292.8	8200771.5	49431028.7	30004554.7	13069254.6	47654242.3	19106901.9	85837234.8		44459612.6
1998/11/11	25674847.1	10831277.8	82255923.2	5282072	19751220.7	15061362.7	5330678.3	7582401	5779541.7	5621406.1	21200017.1	20210012.8	5926109.9	13448754.6	18666733.6	10508762.4	29067633.9	13281196	62848212.1		14919053.8
1998/11/12	17013707.1	9341812.4	67124352.4	9229436.7	22791746	14403815.3	3501204.4	6867231.8	13156423.3	10310018.7	31256650.9	27015022.6	4900606.7	11149269.6	25216588.1	12633036.5	29816326.8	14653459.2	72550552.3		13295548.2
1998/11/13	17868365.1	85678663.6	38688308.7	4466110.1	7710777.5	11931797.7	2590236.5	10260614.3	6439806.4	5292373.2	17299272	21750288.5	5689456.2	14709432.7	11625763.3	9116904.8	20894948.1	18704389.7	59905055.4		8315595
1998/11/16	28899776.9	57581613.1	31464531	5739343.8	12871656.5	9675737.5	3397603.2	6516693.2	6656549.9	4380872	12637416.1	14205002.6	9615137.4	15764100.1	9825133.9	17223263.7	18597587.4	23326404.8	35903544.8		5308986.2
1998/11/17	23754141.5	55080283.4	28872042	5747723.8	14561738.1	10452054.7	3473334.8	3961728.5	11559550.3	7047924.9	8566255.1	11638864.7	2956379.7	6459077.6	10487876.9	21137858.8	33004420	109961278.4	58746444.7		7398045.1
1998/11/18	23613399.8	31258965.9	17990304.3	2920317.9	26304675.4	8448287.1	2297347.6	3951561.3	12482074.2	5270998.6	11144763.5	9305315.9	2811333.4	15399093.6	10668666.1	32664191.8	19776405.2	38605665.6	23221044.3		5862126.8
1998/11/19	19903954.9	16088167.7	20190231.3	3762747.2	26910371.2	7344961.2	1707243.3	3971960.2	4926637.2	6688095.2	7361550.5	12140017.3	2330309.3	5819486.6	17050571.7	10839948.2	14923037.8	27231043.2	18183259.5		4324673.3
1998/11/20	11919608.3	9635688.7	13149884.6	2715775.1	30608431	7053351.8	1180611.5	4469444.9	9525406.5	2379026.1	6566498.5	43964886.2	2911414.6	28511347	8233838.2	18026832	8845504.9	46216415.2	19476509.6		7384120.3
1998/11/23	6884683.8	6471160.5	10446533.1	3577263.4	49106079	6622896.4	1840517	6340491.8	4532968.4	3143903	4762905.5	15884540.9	1720475.2	3757275.9	5106869.9	31069369.1	10633635.9	83692996.8	12777318.2		4902373.3
1998/11/24	7899657.4	7772838.9	6175645	1607322.2	25861795.9	5009826.7	1465110	2012710.8	18857758.8	7907402.1	3343193.6	16037685.1	4500887	12647361.8	7194692.7	19659140.5	8032761.2	48065956.6	21108615		6553508
1998/11/25	10493449.9	6541489.4	10436726.3	1825010.5	16225003.4	4495422.1	1261251	1884816	29009320	3330787.9	3324847.6	14024298	3354540.8	5018240.8	9066242.2	13772844.2	6923417	31388415	31474707.4		5064456.5
1998/11/26	13962717	9224241.4	10575911.6	2080283	33732640.6	5035066.1	2456109.5	2451086.3	9891288.8	6918130.1	5472470.8	15554640.3	6144919.2	32341614	11378957.2	13922813.4	9225850.1	21489366	24902697.2		4183099.6
1998/11/27	9838614.9	7477167	7039675.3	2570408.8	59526782.7	5350087.4	2213006.1	3802916.3	7017666.8	7641711.8	7460798.9	13195191.7	3155022.3	11802569.6	9224439.7	11544411.9	7932606.9	22881744.1	13692751.9		6761256.3
1998/11/30	5718576	5749590.7	4820269.8	1848654.6	23705383.3	4001709.8	1095845	1484803.8	6966812.5	2743800.6	5749932.8	7854878.8	4313565.9	4749300.2	5563632.3	8939159	14319771.1	17322053.9	15204162.6		4303945.5
1998/12/1	4768332.6	4054487.9	9667028.5	1471048.1	14713082.8	2958009.8	777390	6420778.3	5461547.4	3616996.8	3127411.6	5923497.4	1902121.6	16080233.6	5137369	5300430.3	5584847.6	13452415.5	8432354.4		3617780.6
1998/12/2	5653712.6	4742463.1	6911164.8	1412528.2	17144280.6	3092250	1156741	3590399.3	13233575.9	3126329.5	3546770.1	5474122.8	1594662.6	9212192.1	6783585.6	6790377.9	5988486.7	11576304.5	10140856.2		2771040.7
1998/12/3	16241924.1	3630789.7	5068932.7	1246134.9	16676934.7	2648847.4	582452.5	3686012	5181667.3	1166724.4	3029801.8	8363276.8	1252242.2	6347647.1	2915464	5815063.7	4555392.2	16024726.6	7454296.3		2111587.9
1998/12/4	9495085.2	3891865.5	12292087.6	1437523.2	18734112.5	2365272.5	871339.7	2520705	4075107	3536433.2	N/A	8027595.3	1862242	7204233.4	1929044	3948636.5	4200372.4	12469042.8	17497125.9		1827907
1998/12/7	7634614.5	4636145.3	8106144.4	1601139.6	16423881.2	2373451.7	972860.8	1579452	6806625.6	3187959.5	3138980.7	6338053.8	1581076.2	6377171.6	3262518	3930925	3725466.8	12855039	9022454		4711474.4
1998/12/8	8153159.9	2432550.7	5426616.8	900249.2	6179841.1	2507564.7	263032.1	1841087	5119613.8	2127386.9	2856878.7	4949438.2	1255391.6	6046137.4	7817813.4	3960984.5	2554616.4	14641702.2	5333506		3324913.7
1998/12/9	2524391	2091394	2999823.4	949309.4	5096583.8	2495019	1105924	995743.4	1916918	1251398.4	929365	3085801.9	2113625.8	1078037.8	2645235	2257413.1	3453855.8	11647434.1	6161653		3950677
1998/12/10	3629206.8	3709910.9	4596202.4	1085059.2	4930911.3	2089877.4	870250	1261965.5	2890690.3	1531895.4	1750575.3	6612842.2	588004	1188864	2661277	3932395.6	4694676.4	21075065	5221800.5		2068609.8	262082993.7
1998/12/11	6191042.9	5492212.8	3874168.6	768732.5	8414664.2	2093423.7	948485.1	881717.7	3551118.4	2910680	2687300.7	7223799.6	2064611	5233504	2775543	2398378.7	3078257	8960927.6	10592134.9		1552732	71928735.4
1998/12/14	29646558	2047127	2912976.4	721907	6063728.7	1651955.2	486128	822667.7	2956750	1145567	2441463.5	4592922	546025.3	7535401.3	699090.9	7035893.6	3498970	13557479.3	6085301		1295025	28837717.2
1998/12/15	46265732.7	4737688.6	3369635.3	1291347.9	6593460.4	3321605.6	1014745.9	3187013	7070692	2772867.3	4193668.6	5980506	1066381.7	33423829.2	1671444.3	11141123.7	5364455	9162264.3	8853295.2		4158172	32326776.1
1998/12/16	29071444.9	2509742.5	8279587	773271.3	9139660.4	1502718.6	359227	3155976.5	6438872.5	2230615	2541940	2744935.6	2487716.6	11258732.7	1938392.2	3736429	3264851.6	6271127.4	5793050.5		12687777.4	18373763.8
1998/12/17	53967504.3	5549123.3	3803463.1	900106	4887377.3	2280013	1291523.4	2831905	6044400.8	1486415	3149709.4	4054590.2	3455273	9133055.8	3846514.8	6411688.3	3274468.7	10202151.5	10517380.5		5018067	25241091.1
1998/12/18	52407913.2	4342230.1	18454321.2	772123.2	5938870.3	2423187.2	438886	3411708.8	9899588.8	1822203	1800947.4	2560033.8	1856650.4	2802373.2	1404740.7	4533770.7	3721341.5	12419459	9155909		3694261.1	18109167.4
1998/12/21	17157488.5	3019365	18886321.7	2078672.1	17186781.4	1422489.2	349751	2052722.6	3788896.3	N/A	1540996.6	2564251	1062801.2	23012082.8	2123760	3225435.5	2824482.8	3898690.8	4960986.6		1296285.9	8317929.9
1998/12/22	12667756.8	3349634.8	26555531.9	2906355.3	39128191.3	3064586.4	723210.8	1076305.2	3572961.8	1559529.6	3741204.7	5873000	2068935.4	10738000	2840846.4	6692109.5	4643235.5	11704616.6	12103641.8		3302848	30216787.6
1998/12/23	24498200.8	3034781.3	22745693	1132397.5	32874716.8	2303216.2	805030	2535209.6	1814120	735514.1	2044946.7	3364440.9	753332.1	23235982	1552889	4410989.6	5248011.1	9541732	6594837.9		1708767.5	15017012
1998/12/24	16127905.8	2188861.5	21525669.3	1159129.2	9963299.4	1406870.4	593502	5023917.7	1903436.6	1383772.5	1655359.3	2957243.7	553202.1	10552408.1	1322713.2	3301183.2	2236118	9792621.7	5383305.5		2166898.1	16901555.4
1998/12/25	17411128.8	2213831.6	33488814.4	1132739.2	10717987.9	1645217.4	383718.4	3763467.2	2336395	2708059	1294874.2	8801773.6	912176.6	11222028.2	3064794.6	2522462.2	2044754.1	10047745.8	6120870.6		1514645.4	17695334
1998/12/28	15884730.1	3430871.4	18627355.5	1077623	10709826.7	1337407.9	556978	N/A	1846200.9	956859.3	1912531.9	8816013.3	1697608	N/A	2091202.7	2993258.6	2431819.6	15921858.7	3926622		1605043	11447575.8
1998/12/29	22307939.5	5598056.2	11871613.9	947282.3	8640819.1	2379580.3	1361173	3693308.6	4202731	3136708.9	2939424.5	11429911.8	1552829	7159316.7	2566676.1	9544019.6	3443661.3	14393264.8	9989766		3843896.7	11463079.7
1998/12/30	6054050.3	4447447.2	11797128.8	2032657.1	27172104.5	3208109.8	1752223.2	4807886.2	2846459.8	2402286.5	2418305.3	15839787	1646514.5	16817257.6	5315467.6	5972307.5	4032236.2	12815779.4	10494471.8		2778955.9	13037276.8
1998/12/31	9885002.4	2230629.6	5776359.4	817270.1	9683529.9	1600582.1	431568	4823411	1819057.5	1982233	1208955.6	10784392.2	4417120.9	12364835.9	2733036.3	1958978.5	3797749.3	6148202	6003868.6		1390756.8	11917259.8
1999/1/4	9424034.1	4809140.3	5023830.4	724551.6	6236075.3	1419960	618522	3753750.9	1631860	1134721	1853528.2	3460588	5133685.7	1490119	1241742	2015921.1	1773647.5	3750959.6	3897057		1298617	7404173.3
1999/1/5	17273584.7	3743188.4	17213468.5	863144	8405429.4	2673877.7	994030	1096315	11335409.4	1047329	1875490.7	7792788.1	1954711.8	2417599.8	2266329	4224134.8	3352465.3	8219845.2	19245680.2		2163225.2	14154466.5
1999/1/6	20910987.3	2413197.5	10164210.9	945897.1	5132337.8	1602580.3	481554.2	1185924.9	2122192.2	5275607	1508787.6	6001144.8	1067651	3917047.7	1929082	1918257.9	2245761.5	5435227.8	14055390.1		1362340.3	13131594.4
1999/1/7	21304787.6	1967745.6	14145514.9	1021038.8	4996818.6	1603038.9	476351.4	2002770.3	1672190.4	7051351.6	1309263.9	7240461.6	763136.7	2169916	1185015	3273086.2	1851755.8	8893591.5	17116972.7		1312317	20373831.9
1999/1/8	24222398.6	3320113.3	16270186.7	2682187	6472593	2401471.9	1172781	3396627.1	3034735.1	7416596.9	3001785	16520025.3	1172284.8	1615154.4	3038055.5	8292237.4	3721602.6	13064707.6	20315586.2		N/A	33777050.9
1999/1/11	18434994.9	3458076.2	39378584.3	1533941.6	4833922	1848629.8	662899	5298414.4	3281126.7	5786292.5	2570843.3	13648570.7	2945373.8	5440363	2903191.3	4317781.3	4042390.5	7632971.6	17624670.5		5382657.7	39966793.7
1999/1/12	17657484.6	3693178.2	19486669.9	1440472.4	5056387.8	1759842.7	614483.7	2156190	1384031.5	3527712.2	2433590.5	12186569.1	2100054.3	3941727.7	1524778	3015283.3	3198481.1	6488350	13737363.1		1962116.2	33283081.2
1999/1/13	18631431.4	3487505	8311023.2	1078371.8	5012419.3	3551447	1028671.5	2508204.6	1784950.8	2404704	2263767.1	9080624.4	2238137.8	3004168.4	1116223	3493522.9	3522883.7	8662625.6	10468913		1375861.6	13666455.7
1999/1/14	17166146.6	2639072.6	6421149	3932312.5	8509255.3	1594128.8	608841.2	4920671.8	1945933.6	1979669.7	1179318.1	7392004.4	3281939.6	17744629.1	893134	3696127.5	3463276.8	5123588	6542890.7		1139839	13709768.7
1999/1/15	2404385.7	4248025	15816335	2291654.3	11326866.6	2146910.6	624897	3260262.6	2610405.7	2249906.3	2061437.5	4197542.1	3386151.4	12035782.1	1418576.5	3429644.2	22739785.7	5677779.4	9168343.2		1117236	18592102.8
1999/1/18	4523000	7374000	8174736	4366830.9	16308000	2757000	1456000	3317262.2	5470000	5286149.2	2495629.6	7132000	8145000	5891114	2779000	10026000	29862000	18557000	6088000		1436079	21010271.9
1999/1/19	4292340.2	6596888.6	4435305.4	3470908.2	15381594.7	4525506.3	1289920.6	6454068	11373131.7	3828494.5	1955883	8595229.9	3281023.2	14434794.7	2446295.5	6840121.3	18996704.4	13400892.5	11021789.2		2117291	29445260.1
1999/1/20	3594100.7	2753434.1	7819148.7	2054238.9	10256687.8	2220940.2	881034.8	7054423.8	7384713.3	3151394.4	1584599.2	3857304	1401122.9	17449732.8	1309034	5734750.7	8425044.2	29945359.3	19133014.1		1451381	33795019.8
1999/1/21	10605009	2678732.3	7304508.2	1659125.5	12385906.9	1382888.9	649985.4	5524678.8	9695696.5	1601111.2	1339813.3	9330706.3	1796723.1	4368162	1809649.1	3091153.7	15438114.3	11215318.4	17624493.7		2122682.6	35291958.2
1999/1/22	3971336.8	3294847.5	5437513.1	2228878.4	16718982.5	2124770.2	746501.3	23684774.6	4676752.8	3181013.5	2120407.3	12392491.9	3867446.2	8235880	1213730.4	5060350	9577681.1	16110608.1	12789358.8		1475144.4	39500726.8
1999/1/25	12123190.6	3502972.2	11100883.9	1572229.8	18785931.9	3342284	1072985.3	13069028.8	5806077.4	2231869	2128457	12863823.2	1060850.6	5492898.5	1878049	4771434	10020928.8	13979925.8	10102340.1		1870023	19825300.6
1999/1/26	2765283	2269618.4	6963729.2	6652561.4	10909064.4	5875923.2	1152668.6	7305428.2	4667250.7	1944606.4	1315785	6840014.1	1169821.2	9247118.2	1984397.8	4603016.7	6597761.4	8566238.3	7954165.8		2006057.5	19659144
1999/1/27	39118952.6	2833864.3	10367513	18697655.2	8915452	1865191.8	793489.5	6702312.7	6352976.8	1848576.5	479244.7	3317489.6	1611229.7	13365877	2058732.3	3234334.5	5774766.4	11554259.1	6238848.9		2521750.5	31487096.5
1999/1/28	32849074.8	3359461.2	8689447.3	4929187.3	10183363	1759961.6	830289.9	5257724.2	3279282.3	1871298	1352894.8	5666151.7	1138402.7	9448721.4	1628276	3629894.8	3322364.4	7602946.2	7878249.7		1587850	47043774.9
1999/1/29	26944636.5	3169981.2	28562421.7	12478951.1	6455228	2474857	716656.3	5130756.4	1917588	1360564.6	1610706.4	4836648.4	6736872.9	11518629.7	3505083	3906530.8	5017879	9161983.3	11214007.7		1120709	45322210.6
1999/2/1	10343676.8	5317755.1	50979540.6	12827784.4	7338454.3	5570078.2	833519	7360277.6	2395732	1068147	1678083.7	4230424.4	8369887.7	14406860.8	2000798.9	4841474.3	6570925.9	8341689.8	8847496.4		1558544	37589156.2
1999/2/2	47910150.3	3891332.8	23086842.6	5598960.5	10029156.4	3745523.1	603424.8	3388562.8	1086145.2	829979.5	1036754.9	4845052.7	8102271.2	30210135.2	1566358.1	3767121.6	3398002.2	8741591.2	5098663.8		1155473.8	24866602.5
1999/2/3	44410883.7	2505766.7	24709406.1	2974686.7	4070394.4	2184452.4	455701	2135772.9	1827441.5	1191607.5	1434881.8	4727101	13435804.1	17938992	1078521.6	3160838.3	3088976.4	6610667.3	6266752.2		2259458.5	18496228.3
1999/2/4	10817111.7	4628202	30268731.1	2224979.7	3558597.2	3151261	612871	1576507.8	2578863.6	1229008	1345525.6	2657247.4	5233249.5	48735844.8	1662579.7	2634799.1	2677073	10812843.3	15167608.4		976327.8	13270166.8
1999/2/5	64838674.9	4143164.6	20862451.2	2618644	6268325.5	4321354.6	1329112	2059022.8	1781892.5	2772121.7	2087172.2	4173588.9	5491680.8	38448809.9	1520031.3	3860427.6	6070839.3	10777795.4	12748316.6		1436744.5	25019300.5
1999/2/8	40338111.5	3497443.6	14570265.3	1886145.8	7959979	7274667.7	854783	5481126.9	3466170.9	2277178.5	1439338.8	2979991.2	4010091.4	4506645.6	1765835.6	5965513.6	3738842.7	23375883	6391183.6		1802321	6693649.4
1999/2/9	47486456.5	3507526.1	10631931.6	1464485.4	20373607.6	3445184.4	706008.3	4248501.9	2000947	2144337.6	1235400.1	2914100.9	4958430.1	14578695.1	989802.9	13828915.8	3432793.6	14719096.8	4909843.8		3449837	7439137.9
1999/3/1	35065922	2462551.6	12701987.7	2193736.9	21726208.5	1537967.5	745747.1	1598813.4	1416052.2	3968499.4	846322.8	1921046.8	7265478.8	14301629.2	988879.3	7901546.3	2725684.5	5555902.2	2338225.7		666316.5	25455456
1999/3/2	33551136.5	2370041.3	47787551.6	1669968.4	27171912.6	1789419.3	723524.7	8750577.6	2406383.9	1843226.2	1142323.1	2647157.9	4429731.4	7036889	1503042	3828750.5	3830126.3	7149177.4	3657576.3		755998	28773050.5
1999/3/3	56799821.8	2677687.1	27943963.4	2094937.7	35020481.5	2899613.4	628546.2	3778868.8	3294005.6	2500339.7	1740686.5	4324729.9	3615414.8	6303247	816494.7	5320082.3	21041410.6	5760721.8	13659018.4		1558414.5	14645251.7
1999/3/4	34254861	3777935.2	28090174.9	2956665.4	19103974.3	2145334.7	433160.5	7051107.5	3232685.6	2097201.1	1665016.8	3468802.5	3865102.2	2949122.4	1031753.7	4454247.7	13577038	4564228.3	10844623.7		878107	7579365
1999/3/5	23671215.5	2872415.4	41189593.7	5705844.2	15162444.4	2493070.8	763514	7513524.8	3013676	2048037.6	2202915.8	2614219.8	5117484.6	19509942.9	2887227.4	4204499.1	6662308.9	4870272	4271574		981960.9	8638732.8
1999/3/8	34051725	2904850.2	19823051.5	2630220.4	21690703.7	2281081.4	1237707	7606486.9	2835304.9	2626607.4	2799906.5	5195939.5	6260482.6	16222738.8	872235.6	4129325.9	7040273.6	6307855.7	4994541.8		2745911.3	8264471.8
1999/3/9	30316439.7	3937657.7	25826107	3141133.8	15385316.7	2260558	1224377.5	6827881.8	3440869.8	2875346.1	2385929.9	16542723.4	13421517.3	23776293.9	1729790	6254957.2	9656104.5	5551803.8	6529920.1		1387673.9	11856348.7
1999/3/10	11638582.4	2619850.2	33105124.5	2069400.9	10934814.3	2505690.3	431238	6967851.9	2732288	2510505.1	1924680.3	6417126.5	24469792.2	22726455	3179064	7410580.3	8762553.3	6239813	5928102.9		2974961.6	7919834
1999/3/11	72947431	5378039.4	34720259	5105756.1	9715228	4886236.7	1479711.7	N/A	2572711.2	3565051.8	3026741.9	6137699.8	33565966.7	23793941.4	4394267.4	11271907.2	7778659	13187216.3	9579906.2		2421176.3	9666798.3
1999/3/12	21051288.9	3375862.6	22218851.7	3355460.8	11341188.8	3865426.7	1070830.4	8230418.2	2964339.1	2352159.2	2760206.4	4699311.9	17649342.3	18850122.1	1876511.3	4969415	7040092.1	4378164.5	17997884.8		1842418.5	12527057.8
1999/3/15	35786293.1	7797589.6	21944879.8	5021091.3	216237207	8841294.2	2173194.1	22695077.5	4074280.4	5816500.4	5553615.4	8737517.6	31074096.4	26584740	4010813.7	8082090.5	13801622.5	8951954.2	17461936.5		2968209.6	9027551.2
1999/3/16	16445740	4571730.9	15592101.2	3135695	122060962.3	2883834.3	1195378.5	22989696.8	3686453.6	N/A	4819528.2	6837465.2	13256085.9	88468125.6	3560453.5	3857127.7	5620295.5	4782643	5198398.5		3096323	8173734.7
1999/3/17	35892937	14756195.1	50854437.3	3097685.5	59697039.1	3479190.7	1448368	14714684.9	2642935.3	2433827.1	3134751.4	14908157.6	17559836.5	53231177.8	2562360	6395475.3	7533912.5	5569376.7	9600080.3		2872682.6	7435776.6
1999/3/18	12851100.2	12420391.5	14399405.7	2201651.3	39644324.2	2082906.6	1744272.5	4001396	5102410.7	3446904	2181904.8	7966982.4	28840136.9	109860742.4	1795012	4350323.5	6550854	7477750	27273422.2		1762427.5	5677752.8
1999/3/19	23307986.6	9280290.8	12143933.3	2046047.6	47960632.4	2736186.3	4934362.6	13571517	5903578.6	3371618.5	2214708.9	13515429	42551360.3	89392275.6	2329279.7	N/A	6517210.7	7779308.2	39734239.2		4623257.8	11521727
1999/3/22	8798756	10234442	7769420.9	2604161	93351509	3178140.2	2315181.4	13843306.8	6070504.7	7263650.8	3256511.3	8799912	16937199.3	61657009.2	3721503.2	10013759.1	6893304.2	17349888.9	17009482.5		10784287.4	24978811.3
1999/3/23	6674619.8	6516091.3	13612339.9	1527944.6	27888770.9	1843327.2	908440.8	10523390.8	3587722.9	2083768.7	1943094.6	10916238	10596335.2	24334127.5	3883676.8	4291337.4	6661431.7	8613681.1	8783275.8		8171085.3	6959851.2
1999/3/24	5303844	5065835.6	10758631	2434331.4	17471485.4	3184343.7	4198549.9	10376696.6	3595433	3500263.1	1880763.9	6076943.4	35989368	36309371.1	3823901.9	4014441.2	6116009	7746920	47954511.5		3068215	7715810.2
1999/3/25	2794077	4939172.5	11874273.3	1754225	19011902.2	2673605.5	4912160.2	13002481.8	3210519.2	2077454.7	3120924.8	7823529.9	41150119.6	15638953.9	3182127.6	3167534.5	4781947.6	8911423.1	13042929		2021467.5	6569801.1
1999/3/26	4963382.2	8550737.6	22520614.1	1150465.7	21108657.7	2937875.9	1256280	8124424.4	3173379.8	2135539.2	1661120.2	18526915.6	27038847.6	66131888.2	2864192.2	4934761.8	3679313.1	5007662	7965921.4		2036158.6	7548022.9
1999/3/29	9433247.5	6812661.6	32133154.5	3158366.9	25402127.4	4326179.2	811590.3	9734833.8	2785379	1643177.5	2273760.1	61504878.8	10173446.9	56705236.9	2645272	8826901.7	7375531.8	9865478.8	6456667.7		19052930.2	4652637.7
1999/3/30	16203537.7	3879867	23688351.7	1543939.4	36123906.4	2111354.5	4368169.6	15516202	5278523.9	2747364	2988232.6	13950786.4	7508165	31004436.7	4219663.9	26497452.9	7273401.4	34646633.8	6999939.8		13860668	6700773.4
1999/3/31	49167745.8	3538185	11148060.8	2805714.5	24436458.2	2084315.7	8424258.9	6263755.4	4070356.6	5464664.4	1790883.4	15286604.6	8169232	67337801.8	2799339	25962195	6609115.7	21926421.3	8794589.4		6778149.8	7946448.8
1999/4/1	13359256.7	4910496.8	31886476.5	7097147.3	37402249.4	4179050.3	1524604.4	19639391.7	6108902.9	4086032.8	N/A	12593191.1	6116952.3	27647482	2659928	14637088	3945497.5	26074584.4	13432428.4		8616580.3	7973611.1
1999/4/2	3307704	6238154.8	49033644.7	18025417.9	35395287.4	3729763.3	2879057.5	18433258.5	6586736.3	3519403.9	6821588.6	12399885.9	11797964.1	15820229.6	2494246.5	7857381.4	5106599	16711939	11768079.1		6806078.2	13216503.7
1999/4/5	3650778.2	4665195	31471004.9	10109504.6	32904903.4	5885459.1	2245484.5	7372069.3	2523559.6	4151023.8	4867829.7	8162888.6	8438150.7	24260866	2436323	14187438.8	9870267	13229022	10534305.1		13172903.3	9993644.6
1999/4/6	61084794.7	4663429.5	17415999.2	6214477.1	17674727.3	3363289.9	1574462.6	7709368.9	3055756.5	6469811.3	2826169.2	10207130.7	5456188.4	19487395.3	2885850.1	6335719.5	4404363	12567342.8	8451256.7		6101546.3	5113153
1999/4/7	26451315	3612260	83855416.4	4961036	26364034.3	3881361.1	2222680.8	5700824.3	4548246.8	5169193.7	3171072.2	9118524.5	6793855.4	11125245.4	3597148.4	6860647	5051396.4	8876477.8	8394876		4479354	5180612
1999/4/8	17134598.7	5821760	32717729.4	4633881.7	11696488.7	3954775.5	1335401.4	3753761.2	3549405	6521781.5	2826850.2	9705961.2	7962107.9	14078334.8	3429793	5761800.9	4258994.9	7715089.4	30887598.3		5432584.7	5452479.6
1999/4/9	13604070.2	4214851.6	33381382.5	5620087.1	10596125	3631906.4	1403392.5	6398896.7	20633233.6	5248324.5	3253917.3	6624794.7	24156091.2	14443220.6	2743066	8376496.9	6219029	13090228.1	15087571.2		8158673.5	4619705.3
1999/4/12	4369991.8	7203848.7	35325871.1	11095181.5	12704732.6	5483351.5	1825084.4	12290918.8	8395375	4097263.7	7105374.3	10482652.8	10363991.4	9273182.8	3728048	12119732.7	8185756.6	15789974.6	16460488.9		7530659.7	8889668.3
1999/4/13	3683659	4986069.5	17958648.4	3971428.6	9781029.4	4290094.6	1593387.3	4530702.1	7881361	7834678.3	2193757.9	5356520.2	9024801	4709016.8	7008432.9	5871768.3	8447039.9	12572127.3	5381561.8		5052870	6273144.5
1999/4/14	13316367.4	2316624.8	104486921.1	4003734.6	16741692.4	5209587.3	1113882.4	4647045.6	7634774.4	11955738.5	2181251	3078138.2	4241154.8	14895813.4	4773515.5	3661699.8	4293098.3	6411669	6261514.6		4239352.8	6202377.2
1999/4/15	5779182.5	4506617.8	62743276.4	4230759.5	36170703.4	7148767.2	1235310.5	3392411.8	6000334.1	3739248.1	2226481	6538453.6	5966065.7	22825057.5	3067792	4459008.8	7540278.6	7618525.6	9942090.4		3985576	7620673.4
1999/4/16	68751411.6	4888231.4	26930694.8	5970602.2	19506613.1	4504056	1334450.9	5151634.7	5225581.1	3708303.8	6262497	5595674.7	6300518.1	33447555.7	2908286.7	4792317.7	4800448.2	38195759.2	5935139		3288529.5	2940343
1999/4/19	12511165.3	5031260.8	20863583.6	26696380.8	16849002.4	4837490.2	1154642.5	6732659.9	2823240.5	2282543.4	3947092.4	4352981.2	7215749	28573849	1981369	4473548.8	4511220	10696801	3559949.6		7207708.7	3382793
1999/4/20	31108457.1	6552564.2	10635815.1	42568513.6	8708383.3	2688021.4	663634.3	3743025	3058465.8	3448413.9	2531093.6	7276430.5	4322143.7	8792765.7	2266544	9085923.9	5250625.5	10830148.4	5312638.5		2785898.2	5380807.2
1999/4/21	11305180.7	2937880.8	12711855.8	30316043.5	10584913.8	3503045.4	1228215	18617033.6	4485478.1	5182290.9	2070550.8	8320725.9	7781049.5	6025471.4	2791182.2	7375036.3	4016372.5	16886803.8	9157313		3231633.1	2904321.3
1999/4/22	18112625.2	4703403.2	13227270.9	49749089.4	13834369	3407294.5	1655088.6	27981594.8	3515945.2	3976591.9	3906693.6	10230472.1	7607055.8	28791480.4	4458599.5	6413419.1	5852620.4	20634848.1	14522865.5		4802487.9	4923069.2
1999/4/23	5061570.4	3061708.6	27578497.2	39094899.8	9478862.5	5871998.9	1551604.8	8507639	2621332.6	3397144.3	2180904.4	11525830.2	5661762.5	18779977.6	2303303.6	3408709.3	5465130.3	7126939.7	5945569		3739404.8	2939931.9
1999/4/26	25808849	5248164.9	24728268.2	23328514.9	9290320.9	3627434.7	1444935.3	10050136.5	3042750.4	2027238.2	2234977.8	3538195.2	N/A	N/A	2165245.2	4549768.1	2925444	16745869.8	5882440.3		2734636.2	2979009.7
1999/4/27	14805494.1	6265453.2	17631552.8	29307715.5	10595414.8	3116434.3	1313013	6113543.4	2226006.8	3925283	1493081.7	3321703	4583462.9	34446904.4	2432188.4	7073264.2	2793251.5	16393003	4333510.2		2906230	3881484.4
1999/4/28	19812888.2	4570333.8	25293184.9	24478519.1	6779911.8	1911408.7	1002211.3	4685611.9	2054829.8	1308164	1491743.1	3129813.2	2375480.2	32482502.1	1446066.8	3912407	N/A	7926621.9	3896709.2		1225113	3079324
1999/4/29	25420631.1	1894219.5	7392611	15133054.7	5576977.1	2338617.4	557150.8	N/A	1715329.5	1516513	1236637.2	2365851.2	2606512.9	31149376	10627286.9	3176551.9	1059747.4	5942132	2791837.8		2684078.8	4254822
1999/4/30	15841579.3	7007198.3	5238475.1	8355776.5	4983093.6	2120908.4	938676.3	14054255.9	3788763.3	1204124.4	1087112.4	4132669.2	6032476.4	12526282.5	1696543.2	2520579.4	2396706.8	8606266.8	2458036.2		2711516.4	1684779.8
1999/5/4	84294504.1	2652645	6098301.6	13021607.1	3790243.6	1867175.1	488749	7687792.6	10162987.8	1253133.1	792076.5	3609027.9	3518549.2	14603174.5	844967.3	1823374.5	1764914.7	4278130.4	3855634.6		700933	3450401
1999/5/5	45675836.5	1846638.1	4406361.5	8760801.3	7908658.8	1641711.8	866182	6223430.9	3230672.6	485231.2	2950896.6	2477251.2	3690123	14643685.4	1049711.1	1907269.9	1322129	4407688.5	2763901.9		1347083.5	2123676.5
1999/5/6	45806719.9	2755722	4307020.4	9534310.9	3787960.6	2805132.1	503624.3	3413259.1	3272064.3	2209417.5	6962829.9	3128201.1	2923994.1	6246122.7	1995747.5	3110148.2	1667525.1	4904916.7	3716458.5		2473295.8	2243138.8
1999/5/7	35976388.1	2142915.6	6498470.9	12560082	4467866.5	1423548.3	715542	3319810.9	2007234.4	1427666	2159519.8	2715661.8	2274712.9	23707484.1	2376432.6	1096914.4	1348944.1	3199991.9	1936119		1146782	2139612.4
1999/5/10	16587704	4812277.9	12607795.4	12833427.9	9741441.1	4115055.3	1152110.4	5450477.4	3020149	2610451.4	3002628	6940133.4	4020599.8	2104576	2447097.9	5096989.5	3313668.4	11020954.6	7136784.9		4306787.4	3814635.4
1999/5/11	6164631	2319591.8	10330725.9	14840942.7	4985051.3	3065064.5	670535.7	3700925.8	1345939	2455745.5	1582919.8	4591629.2	1882417.7	1769310.5	2411484.9	2274545.6	2455718.1	5273516.7	2765869.3		1975145.7	1716139
1999/5/12	1859839	2662355.8	7080298.1	N/A	3424300.8	10626695.2	951670.8	3364663.7	2164369.7	1297922.9	27897657.8	2892891.6	1140949.6	4075413	1485231.4	2309484.4	1633267.8	6582002.5	3290240		1852031.9	1217437.2
1999/5/13	5208449.7	1444218	5010310.5	6031773.9	7557641.8	3659572	1069896.2	1282016.7	2130395	1167895	14003020.4	3332188	569970.2	9887969	760597	2751391.6	1279446.5	7098637.1	2050880.5		588389	2159601.4
1999/5/14	7142902.2	2553845.2	6841805.2	8614398.4	5377634.5	2597157.2	N/A	2205519.3	1586840	2420665	8428180.5	4261829	2200912.3	16925919.2	1800543	4989809	2383947.1	10515754.8	7654333.8		3688050.4	2289909.2
1999/5/17	37437860.1	2037527.4	4660571.4	5978797.2	3656158.8	1707993.5	1208110.5	3100379	1481562.5	1547479.4	15149877.7	5099482.6	1865843	5687733	1383747.7	3617618.1	2924210.8	5696768.8	2921476.7		3538225.9	1799454
1999/5/18	66960699	1543703.2	1450440	4795928.9	2955075.9	1090170.2	1343680	3810415.6	971173	690463.6	11448082.1	2838259.9	1467337.8	25436378.5	1082263.9	2268082	1999420.8	6127016.4	2637904.7		1075025.6	1442826.4
1999/5/19	37418051.6	15327462.8	6201880.3	11239795.1	4839567.7	5406730.3	3711893.3	14864089	4047466.2	2130877.1	22454513.6	8000638.4	1945612.1	21798571.9	2193939.8	7910974.4	2213878.9	12376485.3	5918650.6		2699352.3	2305530
1999/5/20	57628247.3	21537286.6	9644769.1	16122351.6	9886708.8	23079519.5	4598537.1	8094957.1	7134928	4063991	24142967.4	N/A	11047034.3	16203524	2625643.9	12699728.2	7762364.5	18497858.9	10796714.8		3081352.2	3954254.9
1999/5/21	15116284.7	12895856.6	9114420.2	16570157.9	14934515.9	18525899.7	6396861.3	9202595.6	5778397.7	4035968.8	39124982.6	41050908.6	7689481.6	23540970.2	3451997.4	18217984.3	10279085.4	35502919.1	12471858.9		N/A	13652138
1999/5/24	25622116	19806744	17879448.6	39527110.8	17764854	16669527.7	6385662.3	12675570	30538205	9459188.8	57895283.9	24688335.2	14366260.2	19225374.4	8645138.2	25525681.3	12212013.9	36754838.8	24189447.8		10183244.6	22048197.2
1999/5/25	16482184.3	16496042.7	18749794.7	32012499.3	27135407.8	14231651.4	7237191	13169375.6	16102300.3	10863352.3	45605503.4	75722764.2	30887192.4	58181463.6	9047934.9	18632656.1	13678296.1	N/A	19667256.8		9380489.2	24361470
1999/5/26	7003037.8	43912901.8	16465488.7	15847489.4	13965942.6	29855208.7	8120662.7	9092631.7	7560478.2	26131366.5	29444547.5	68578049.4	29490112.7	25429323	4451675.7	23420576.1	7562727.8	47768749.5	15032656.6		5774096.8	9379028.7
1999/5/27	17674112.5	50951958.4	24243081.9	34920199	31494793.7	48964832.4	15225762.7	10181735.3	15305170.8	32367421.9	26252594.3	154824903.1	59041166.9	23647523.2	9355378.2	60042625.1	15114930.4	68093624.2	45972687.6		13321316.1	19940164.9	232705813.8
1999/5/28	36275539.1	23293984.1	19324030.6	110222188	18334325.3	34041814.8	11288794.6	9672449	11511567.1	10224183.1	39703644.7	139173279.6	23906171	27127094.2	5471633.2	32280578.6	17102871.5	37842015.1	37735158.2		10921790.1	N/A	67000522
1999/5/31	24691190.6	26930588.6	28468008.2	164514316	22035886.6	23052156.3	10095025.6	7098473.4	11492529.5	9861538.7	25639586.9	90658554.8	22258833.6	28337042.2	5780253.2	33512080	11432155.4	43291159.4	20887071.6		13002645.9	49936297	34989894.2
1999/6/1	39251855.6	12678818.9	39054349.8	133917788.5	25582084.7	13663369.2	3296629	6848991.5	11810488.4	4914957.6	15468222.6	72684542.8	44054707.3	82290122	6396591.4	14980679.4	20013766.1	29631080.1	16406204.5		12337672.6	21271883.6	35205563.3
1999/6/2	17146711.8	23039813.6	19812659.4	70387299.1	18881341.7	N/A	5932053.7	6146627.1	44250099.5	17511753	41078273.6	33434955.6	79390324.8	76450908.8	13835337.6	22420691.9	28721751.5	33640105.2	24920357.3		8230595.5	19893342.8	32648218.8
1999/6/3	34833762.5	12981341.6	11836843.9	115037563.8	11444479.6	8802912.8	3290352.1	13908208.3	21435491.6	7142303.8	14368747.7	46430209.7	22612219.7	30354070.4	4347081.6	15332613.2	8451355.5	30169564.8	5322575.1		6901593	13124315.1	16670117.2
1999/6/4	55234473.6	11234156.2	12099311	98583396.4	8858735.3	8136842.7	2439980.1	9836677.2	7889992.3	5031205.2	9674905.2	27986346.5	35273101.5	40896626.7	4673486.2	12510966.9	5375165.6	24319428.4	8859113.3		7855839.9	46304323.4	24379033.8
1999/6/7	22696043	20076244.3	20867169.5	54519844.2	17160925.4	13888575.7	4383550.3	13773134.9	15098241.1	5468653.9	13000173.2	36996159.4	53897509.5	31444339.4	8322656	17141642.9	9162792.8	26695257	13617725.6		6108060.2	17257239.9	18167672.1
1999/6/8	7005036.3	13795680.7	21507323.4	48996975.8	42440579.5	11710270.9	2508639	N/A	N/A	9774284.6	29254092.5	29816226.8	39650533.6	53135746.9	8909727.8	10149988.2	7954588.6	21619103.9	7728429		11297480.3	19167564	51142833.8
1999/6/9	10185095.6	15036884.3	37980838.1	30414519.2	16625829.8	7897906.9	4649865.3	5292271.7	10157474.7	6491681.9	13399016.8	18788960	43573024.1	34021645.1	15850139.8	10301786.7	7819398.3	19721927.6	44278328.5		8063398.2	63685430.4	47080325.7
1999/6/10	17536706.2	35513898	56945969.9	43326626.3	38315223.9	18775617.3	8348938.6	29399498.6	17531412.6	12815734.5	16239313.8	60445065.9	122413088.1	34400676.1	21119666.8	29326178	15582973.3	88291569.1	56867684.1		20225602.1	67639249.7	30990906
1999/6/11	11689308.2	37094826.5	58126598	40683436.9	29154906.9	12922374.1	5031864.9	10073516.4	12544253.9	7835181.7	38644944.6	71728377.4	40767400.3	23091164.9	8547585.8	18163258.3	28457836.2	43465622.4	20034116.6		14748854.8	39397590.7	19803268.9
1999/6/14	14911004	30232826.9	36352619.9	48961329.8	40628532.2	15618509.2	17524812.8	8067606.9	39881889.7	22525866.4	22368703.3	127356466.8	94450401.1	38649313.6	12034471.9	26256743	28671536.9	34523768.5	21055762.4		17439673.7	39243481.9	32725208.9
1999/6/15	49143979.3	38879754.7	49005287.3	121045900.5	58496837.5	29836615.6	18699527.4	14005946.4	27542037.7	22975151.3	46616350.8	289558293.3	102361741.8	17221184.6	25485276.9	36208592.9	37623074.2	113813994.8	31608921.4		21628378.1	150025838.4	42986529.7
1999/6/16	56713321.6	22377191.8	28241024.9	126216538.3	27271857.7	21260600.8	19709803.5	7795531.2	16183548.2	10551840.1	27044159.3	62905489.3	110961307.2	40274326.3	13669674.5	41920276	18722088.7	146364674.7	18110676.3		12881499.9	109550121.5	23786346.6
1999/6/17	58287381.6	36325666.3	45693838.9	115199111.9	34393113.5	58328518.4	17385292.6	14003217.5	22582496.6	29366424.4	29895888.2	105754212.6	114711252.7	75344892.3	29381126.2	91556362	25698667.4	250173868.8	46800601.1		26348169.3	82179162.8	67584565.1
1999/6/18	61936449.4	35406535.2	37718487.4	64339962.1	46732527.6	30104981.6	10587748.2	14580976.5	42432567.1	14674225.1	28512913.8	90249233.2	100413860.2	89049617.9	19617556.7	47129273.7	28214913.3	145648687	80955457.6		30683445.3	84908947.8	55049119.9
1999/6/21	11225042.7	41186940.8	57716353.2	45611875.9	57810299	57888537.8	15409222	9722027.2	44902287.3	18276321.8	21643672.6	215710949	115220904.2	77444596.9	23082081.2	63144539.4	70091392.5	118862025.8	45448251.3		26498330.1	119737131.6	50933034.6
1999/6/22	10699463.7	31251875.3	107327104.3	39625277.8	45503619.2	101881479.5	9404954	12274986.8	25033926.5	12514852.9	61595905.3	102681137.8	156517608.4	143707763.4	N/A	75621530.5	178561036	65186230.8	35190172.7		18916849.7	48701469.2	40281352.7
1999/6/23	22539714.4	34891864.5	73821184.3	69002358.1	60769692	57673077.8	9449412.3	14240728.7	27237437.5	67366632.6	43727525.3	119179515	221289958.5	66636620.6	29515142.4	81076212.8	109378564.1	72685218.7	46423784.1		34210924.8	47391162.6	67827681.9	518197838.7
1999/6/24	8132920	69655316	80498027	57593664.4	58911656.9	50963147.3	14264457.5	13626511.4	45332553	44095658.4	32582756.9	122091962.4	342157805.3	80207239.4	28289272.3	64189847	68935072.9	118165866.9	48930579.2		26099141.2	104612497.9	42480098.7	168914893.1
1999/6/25	21171873	106095414.6	72088656.7	74333961.2	100149151.6	75792012.5	27066957.2	16637278	N/A	63875435.3	51027951.5	182014961.9	171415145.6	83359424.8	47668377	172115856.5	92466677.1	242412368.1	84313401.1		42459457.7	112166179.6	51127831.8	154803528.9
1999/6/28	21156473.1	62901867.4	74477168.5	52111756.8	95438879.9	88663578.2	17453136.7	9997543.7	77454620.7	55841031.3	34604695.1	175991787.8	104151233	131692165.3	39086260	103660236.9	83738478.9	141062113.5	44216105.4		24379391.4	74280798.2	38632372.5	103747726
1999/6/29	112576769.7	64978980.3	52178383.1	73175024	82322641	63735508.8	15814199.6	14152460.5	43450883.2	33295310.3	56860873.2	135494612.9	94295384.4	92908796.8	33536046.5	103453410.6	57547861.2	130250024.7	40132240.4		37624107.9	57472031.9	42208191.3	84869559.8
1999/6/30	75586977.4	45291807.3	97068097.1	53946082.1	128971940	42473416.1	11923977.3	36888860.6	38507492.9	26669102.6	33524089.3	139447451.9	77834667.5	100018320.5	25689213.2	78034746.9	60468609.4	137271261.4	41321987.4		21171760.9	87786446.4	40015989.4	70613155.5
1999/7/1	49465838.1	64587042.6	281369236.5	66269569	52477690.1	30778501.7	13542727.5	22094174.2	29748565.9	21075967.7	20790843.8	138958195.9	33858156.4	32622223.6	16587005.3	50775935.3	50442117.4	156643284.4	29716658		17863761	16171688.3	21818897.5	69043887.1
1999/7/2	28905332.5	60544883	205562937.8	30218393.4	53706742	34829394.8	9602355.7	10733249	24587153.8	17613688.1	16777216.8	106348950.9	37412658	46884443	13260310.3	61542326.7	40171405.1	191840143.1	23100253.4		16124576.3	57972224.8	18891623	60394899.9
1999/7/5	20713046	81867277	110226715.4	23815170.4	34410192.2	20535843.4	4456995.5	33931750.9	15957540.8	15106530.5	17698663.6	83990032	25199127.5	34985503.5	12317605.5	34696646.7	22087038.4	185245743.7	16271132.4		12318896.1	30869712.6	15588701.8	25331060.3
1999/7/6	43738855.6	30692475.4	95819507.6	22086963.1	24776580.1	16226788.4	3897065.3	21169874	10897340.8	9069824.1	14663990.5	55947308.8	14710034.9	36178325.5	13047619.2	24411160.6	20044101.9	77618545.3	9971432		34620928.6	38480976.3	8820695	15014521.8
1999/7/7	25139990.3	29064646.3	68360521.7	19068826.8	17627538.9	13890850.9	3271720.2	6803179.7	8288729.2	11050957.4	7485472.6	67160881.5	15086591.8	38795245.5	31082277.1	20081227.2	16825592	69785671.5	7495445.8		26902239.2	34697752.6	7473328	13371557.9
1999/7/8	30755886	16395183.5	48366178.6	12700712.3	14397606.1	9707750.9	3219561.9	22315979.5	9350055.2	23127175.4	8442455.2	69370777.3	18959387	27779357.8	54605009.7	17895864.4	32551393.5	63812982.2	19147957.6		24298518.2	19834324.1	10928474.7	16595737.1
1999/7/9	47637139.1	15567886.2	37064373.8	11698602.5	19568936	8207861.7	3803183.4	35760037.9	13362024.9	34330894.3	8539516.1	77902565.6	14652441.3	22693800.5	72045545.6	17619089.2	49160870	80628332.5	23351139		55910525	16703052.8	15083158.5	18010507.2
1999/7/12	18921502.1	48488334.8	24626536.3	16588125.4	17924247.1	11039519.7	4807847.8	39692728.8	29075439.3	19618788.6	13280802.6	46448645.2	19978384.4	35588362.8	83910561.1	16271633.9	26503260.9	147210179.1	28908559.8		65111213	19008126.2	12043997	19077655
1999/7/13	38793301.9	26662226.6	17809382.7	9653113.8	13625092.2	10711871.9	2508295.5	20829911.2	11965489.3	10657944.1	16368398.7	30653620.9	14073283.5	14604896.1	41424586.1	14269080.6	18414052.6	57279996.2	11529993.1		23409464.5	15830671.7	6745554	15958059.7
1999/7/14	17142580.2	25791882.9	12692299.3	8145524.7	9659039	8299594.4	2876318	11975570.9	7632323.8	7753290.9	6581804.9	52210571	10807827.5	14068323.7	33328773.1	15054339.1	19555697.6	45888722	11683150.1		11393444.9	17297504.8	7018258.1	26556817.4
1999/7/15	12052751	32754340.1	13742341.8	9881955	10513405.2	10165249.9	1795330.9	7877574.1	5690482.9	6708463.4	7368556.4	37454878.6	12318018.3	27243127.2	16818384.1	9404858.4	16270216.4	41794678.4	5665154.6		9949627	16274148.5	4911670.7	38499475.1
1999/7/16	4332382.1	19427296.7	24429102.3	7992728.6	10390531.1	5954903.3	5744334.9	11984903.5	10947046.2	10604157.9	5970312.1	22280830.6	13402314.6	15567322.3	20676562.3	17568889.3	18406616.1	72241844.4	8392195.9		10610688.3	22759893	5665715	20023296.3
1999/7/19	10725871	20369437.4	18896772.1	7082258.9	12803355.4	10420063.9	2434580.6	17989277.8	8004116.5	11385482.9	10458405.3	22937726.7	7890877.4	17459078.6	15661605.6	19157899.4	15934614.9	50109574	8711941		7887913.3	18059717.7	6748923	11431421.2
1999/7/20	18381537	26871218.6	18427402.1	9754008.8	12962068.4	14218892.9	3919000	24319407.3	9553000	12456774.1	13804873.1	49681000	12008031.9	45282107.3	22704087.4	22699504.6	30626980.6	66278992.5	13172528.7		8432322.5	37131000	6672000	16891308.4
1999/7/21	6963098.3	36379827.1	23924445	15184817	18623685.2	22373593.6	5574955.4	19207339.5	15162585.2	13683851.5	17474924.7	70238000.7	24507719.7	31396242.1	47240068.1	27579782.9	84646127.9	78211950.5	22113111		13630940.2	38223910.6	10466984.2	25883990.6
1999/7/22	46566555.9	18099220.3	19074473.3	8811397.8	10713046.9	11880706	2451232.3	16716360.4	12423911.2	7324172.2	14211175.8	38371087.7	13860314.7	17669882.2	24225222.4	16074410.1	41505871.3	57587854.3	23127573.8		16594275	23392797.9	4958149.7	22625715.2
1999/7/23	37843529.7	12801210.8	11093606.5	9663140.6	8556262.5	6301487.7	1350120.6	11859455	14787156.2	20360863.9	11062530.1	26278418	8866692.2	11149362	22174052.7	12170971	21718755.4	30410487.5	24560824.7		10285526.2	26163999.9	5829831.6	13304463.8
1999/7/26	4428321	11413217.7	22972461.1	16585655.8	6617445.3	10042677.9	1819806.9	10621648.4	5060151.5	10990179.1	5766131.6	28258398.6	8693064.8	13566481.4	51287311.6	12391286.6	29825225.3	21825937.3	18136893.1		5280166.4	18173908	9527029.6	16482157.9
1999/7/27	13456084.6	8127910.2	12384960.5	10198007.3	8234615.9	4919875.7	1435885	4302979.3	6016932	7426355.6	8699871	8965049.2	7860739.2	28319967.1	34539220.7	6340754.2	9742348.7	15359701.3	9754615.5		5209818.8	15890964.8	3352113.4	10242763.7
1999/7/28	14748835.1	11037300.4	7659878.3	24089893.5	7822551.9	4966815.8	1812530.8	3925333.4	7813368.6	10207518.9	6003833.7	14990598.3	9147065.5	24716578.8	25849880.6	7069820.3	18119111.1	24036458.7	8664177.9		6818780.9	19253951.8	7052930.7	11296489.9
1999/7/29	11585712.9	7098764.1	10467083.8	9236514.7	6666260.1	5118321.2	15849077.5	N/A	5155056.3	12178238.5	5519211.2	16094753.8	7912962.6	11111719	19607346.4	10427419.1	15896372.7	15923075.9	6557717.2		9746200.9	16870080.1	3747989	39782465.1
1999/7/30	14057772.7	10923619.9	23137197.7	6525741.1	5796375.2	5168138	5870256.6	5413360.5	5543783.7	7527478.1	19000639.8	40465209.5	10261362.1	68997823	13439541.3	7856739.2	8350530.3	13570069.8	8260587.7		5188102	19567542.2	2799546.3	14978175.6
1999/8/2	20354413.1	6027249.2	17465716.9	12290220.9	10034028.9	4892810.6	3089332.5	6850691	8738223.1	8081066.4	17786117.3	25813516.8	14825432.2	34069869	28158189.6	9595378	31066655.2	23178252.4	7543712.3		4729274	15382323.7	4837872.1	16284641.3
1999/8/3	33511220.6	7653720.6	38167711.9	7642075	6679200.1	13757700.7	4503470.3	10554387.6	12553340.6	4343125.6	34236507.1	12710801	11109252.2	31423026	15458397.6	8662636.8	36148200.8	52559705.4	11930745		4842163.2	15509063.2	4798955.7	9043716.4
1999/8/4	19518000	8107000	22478000	12553000	8599000	10989000	2193000	20300000	14530000	6496000	16475000	24942000	27041000	35965000	21452000	14691000	20489000	20440000	11676000		7988000	35190000	9377000	15664000
1999/8/5	32763684.6	5922207.1	30117111.7	10224001.3	8899115.1	9516082.3	1778166.8	9071680	19049790.6	5403790.5	11246151.8	26445068.2	27967545.8	37494800.6	15251548.2	9899531.1	47697598.1	20135790	29978457.1		6160370.3	19529637.1	8127470.4	14598512.5
1999/8/6	17342529	11119791.5	30818197.4	13141196.5	12080823.9	9539311.6	1810524	9952844.3	11359929.8	7242759	13008545.8	66245270.8	21939853.1	25223569.4	26961395.5	12031868.5	38702974.4	33598846.6	31800865.1		7088611.7	14961940	9633575.8	15128614.5
1999/8/9	10772802.9	12689615.1	26206121.1	8533458.9	10082812.6	6270594.3	4791516.8	6505086.4	18541736.2	4822040.7	8577517.5	105556164.8	10912705.5	16911002	14189909.9	9462571.6	31638067.2	39843512.9	17072804.8		7164078.2	13679078.6	12801496.3	7739891.7
1999/8/10	30473454.7	11192902.2	11029154.6	7781940.1	6280141.9	8399194.2	5819328	7188379.5	9584921.9	3458560.1	8528856.6	47783058.2	11041827.7	43989836	11408809.5	11553237.1	12784706.5	30105282.4	12645748.5		3606240.7	7912085.3	6212835.8	10835876.6
1999/8/11	35126459.8	6293821	9481299.9	5449880.4	7375301.4	5528876.6	1575270.5	4464231.9	6901086.3	4729014.8	12231818.3	42822897.5	8787534.6	22232406.6	19712188.4	10509302.7	13007336.3	19005764.5	8932230.5		2139819.4	7556615	8248559.2	7054191.2
1999/8/12	8420492.3	5369671.4	25301462.1	5460009.3	6398083	3812109.7	1385213.5	12660084.5	3260792.4	2119793.5	9330806.6	66054764.3	8960673.8	12846819	17395650.5	10757106.5	7929837	13998014.2	5594845.5		2638176.7	7690526.7	8838981.5	10675356.2
1999/8/13	6312907.4	3082569.3	10109796.3	4394733.2	4806840.6	6250987.5	1092932.6	7323217.2	5522966.9	1315108.2	18354999.9	28088200.6	9531474.4	23618653.4	7768753.7	13517014	6243267.2	10480860.6	10921264.4		1580168	6983629.6	5395071.3	8293082
1999/8/16	3250875.8	7494839.6	8778469.1	4663614.1	5981556	5298546.4	1454298	11903480.5	7047272.7	5815427.1	17518330.8	15202786.2	6876208.8	41706352.7	4635584.5	12607566.9	5322832.3	34580650.1	7768010		13151964.3	4430350.4	6192728.5	3983067
1999/8/17	5137317.3	5388456.8	22644112.2	4100827.1	4936499	4665237.9	1926009.6	7387927.2	3151925.1	2998896.9	45696635.6	17702310.8	7192039.9	55686493.8	6373448.6	11759296.8	7981120.6	85387865.4	6678968.3		6093318.9	18484529.9	11564334.3	4573270.6
1999/8/18	8233616.6	3086917.9	9770933.2	2374281.3	5732943.9	5244123.6	1922528	5319882.5	6954029.7	3493296.2	18996709.7	11986221.5	4060129.6	20206344.8	3301094.8	26159659.8	7361181.8	26866644.5	4335741.4		2298704.1	5456640.1	5910674.9	5406869.8
1999/8/19	35908248.5	9626788.8	41185297	20957903.5	14813791.5	6424020.9	2070041.5	10166019.5	22743046.5	5580511.2	47600658.9	24438637.7	8636603.6	33521622.3	9365193.5	15420233	20562420.9	42640003.8	8406785.2		4723525.5	11856969.9	19435268.3	12801689.3
1999/8/20	17437949.1	5776037.6	38834769	25988466.8	11206705.8	7102283.4	2653186	6366650.3	21964042.9	3827129.5	42310015.7	16442930.9	8355848.3	21117755.8	6704993.8	11640742.5	12039993.9	17582357.4	7083301.2		3962616.5	13179727.2	15558418.7	9677262
1999/8/23	12354377	6445590.5	50530387.8	17491753.6	7505466.1	6006941.9	1541801	14638216.5	9344231.4	4354473.1	12784961.9	14924352.1	6361228.2	30483023.2	8228308.3	9549894.6	7154102	13145428.9	6872252.2		6087775.9	19114890.1	19117809.6	6124775.4
1999/8/24	8079056.5	6668299.8	30984012.4	11199299.1	11149371.8	6161598.4	5037530.3	8141585.5	8032870.4	8639965.3	9599574.5	28450712.3	8804636.5	26924962.9	8382877.7	8654657.6	9730464.3	15913695.4	17236620.1		3097848.1	11573783.5	9458602.8	14296205.9
1999/8/25	19502942	4412917.7	24655928	9470612.4	6176389.2	5759274.2	1233570.2	22788570.8	12535963.2	3721169.5	32979174	30739949.3	7020519.8	18465950.9	4871225	6763579.8	10499185.7	18155489.8	7327178		3461482.1	12548195	7895049.4	7065799
1999/8/26	2910150.2	3300015.9	13631472.1	7054728.4	5832856.2	4178032.6	1182801.4	14751204.2	2897398	2180127.3	10676926	16280790.5	8551411.3	10749888	4593765.4	4984058.6	7205233.5	11082554.4	5611351.9		2631383.2	5351123.5	6249352.2	8773717
1999/8/27	5541605	4587218.6	13772282.2	7240524.2	4860738.7	3305013.9	1524787	8753556.7	4975145	7597775	10644649.1	26153453.3	9608909.2	13727577.5	3591762.5	5370869.7	7687829.1	8683372.6	5002582.2		2577325	10089261.8	6859500.5	7642108.7
1999/8/30	11417055.4	3776822.5	12748355	4975773.3	5160137	5207654.1	2500257.1	10764505.6	7847357.5	7807664.1	103698328.5	46245937.8	6537970.3	24686973.1	5326235.8	6707735.8	9104089.6	10380232.9	5848836.3		2862090.5	6302625.6	6799078.5	16707248
1999/8/31	14383584	2512853.4	34049735.6	4526104.7	4474425	3794311.3	957494.5	3792238.6	2482914.3	9738062.8	125470604.3	9465841.4	6255350.2	15582988.2	6332319.8	6496982.1	6154738.2	9758374.4	3594439.6		2320933.5	6808903.5	6256536	10570312.6
1999/9/1	77319482.5	2709927.1	15239740	4318566	5304717.5	3015180.6	656727.8	4287604.6	2516024	15075360.6	143467164.4	11359063.9	6832149.1	26300464.3	3375692	6079980.2	7354322.3	13875569.1	3028051.9		1237102.5	17628048.2	5990639.5	3589342.3
1999/9/2	54091211.1	6678108.3	18050563.6	4437799.4	4387008.4	3472711.8	1135554.3	2735390.9	2221252.7	7894384.8	57922161.9	73963180.6	6684043.9	15158693.8	5831066.6	10842536.6	15625726.1	21831307.9	3605800.2		2154672.1	10048131.2	4816945.1	4584510.6
1999/9/3	34395891.7	5403837.7	55786507.3	11989308.3	4468783	3256576.5	1190591.5	2516867	7221378.1	3176188.6	47178342.7	57604841.8	4078442.5	21195047.2	3647671	15519501	4579616.2	9899650.2	2787097		1599561.5	9653699.7	3755081	12035822.4
1999/9/6	2964471.1	3099920.5	17658039.3	6159955.2	3237075.6	3440041.9	591931.5	2851874.1	1576442.3	2136185.2	70492732.8	66049695.3	3297962	27014989.5	3056411.9	12235644.4	4702148.8	14676116.4	1821130.7		2509989.4	7002799.3	3293319.4	5876370.1
1999/9/7	2876341.1	2484373.3	24373649.1	11987626.4	3493316	2248149.6	1273909	3171839.8	2458472	2862201.6	60135843.7	28098354	2377987.8	10570979.5	3305599	6797382.9	3381838.2	10916856	1905175.1		1310840	9409443.2	2124326.4	20751879.2
1999/9/8	11643163	3416136.9	15795085.4	5186045.4	6594637.6	2019515.9	1629794.7	7235934.2	1555835.3	3326954.4	37487054.8	4426156.7	20636148.5	5046681.3	2335658	2225693	N/A	8867439.5	2566675.8		1053750	6257111.6	2549947.3	8203380
1999/9/9	31146982.2	12402913.5	38244951.4	18688185.9	17491090.9	8776014	3765098.9	8876144.5	9185314.5	7981678.1	58592292.7	158511730.2	24651688.3	16934031.7	6611765.7	16604818.3	14544239.6	36825252.9	8083796.2		6599685.7	29044220.6	12862509.8	39189881.6
1999/9/10	72012691	10848978.1	26906914.5	13729972.4	14271165.3	9761702.3	3372812.2	12044714.6	8249506.8	8315383.8	37047539.8	397373895.1	13207599.5	N/A	9048873.1	21583403.8	15597749.1	29325970.4	10661182.2		6569915.6	20912669.1	12164108.5	23741187.6
1999/9/13	9282720	6566781.9	15210579.7	22221420	12232305.4	5071583.4	1954941.8	14718584.4	8697728.2	6341624.5	62232540.1	235496012.3	12621336.6	17770792.6	6337947.9	7994879.5	8022742.6	11388920	7838662.9		5849670.6	12182052.4	25565302	16396947
1999/9/14	8256891.7	5819856.2	14427674	16911500	31998248.2	7167261	3298567.1	6599695	23234541.6	8200252	39497967.1	131773271.1	8531456.8	17460999	10218039.5	7825941.7	5730071.2	10025039.2	7566404.5		3784650	22518122.4	30303948.2	11450008
1999/9/15	32870783	3834662.2	17805669.8	9990522.2	11406196.8	3806451.3	1511839	5844195.4	8340599.1	4913165	29139195.1	98623024.4	5486407.9	22051581	6455079.9	4953784.1	6981405.9	8850811.9	3784178.3		2582214.4	11244348.5	9575115.3	9870715.1
1999/9/16	45145791.4	3127462.8	13569627.4	5241113.9	6533421.9	3303322.7	836706	7370023.5	4436181.1	11802026.2	16361524.3	76531958.5	5189555	9127198.2	5861534	4054403.5	4172317.8	11481049	3687051		2161352.9	N/A	5054070.1	8340185.3
1999/9/17	4472572.3	3535889.5	11012940.7	4637683.3	4831554.6	3904585	956374.9	8237123.6	3402862.6	10511238.6	13507756.5	65337346.8	3431913.7	7606949.3	6816019.1	3634794	4387671.9	9694209.9	3175268		2251017.6	12114733.9	6791076.7	5848059.7
1999/9/20	4020552	2360449.4	8742862.8	3857894.6	2851352	6179006.6	895062.7	11123823.2	2303565.6	9878806.5	7160934.4	32546547.5	3190297.4	10756448.2	4317864.2	5491581.4	5428920.5	27646045.1	2424075.9		1702361	13411910	4645800.6	8335074.2
1999/9/21	9954558.4	2460235.6	5991748.8	3119968.5	3182874.5	2562676.4	4175354.4	3129031.4	1841802.5	6368583	10824873.5	25558157.2	2983732.8	10210413.7	1766344.4	2317836.5	3320478.2	N/A	2508912.6		971823	23422127.8	3074180.1	7788052
1999/9/22	1826756.5	2964913.6	6556103.3	3431227.9	3401872.1	2340070.3	1133781.6	4125416.7	1795487.5	2716671.7	8401639.9	17979436.6	2598336.5	12931796.8	2381165.7	3033406.6	5063848	8137389.5	1985643.9		1703766.8	11884370.6	2816384	3319824.6
1999/9/23	6094000	2454120.3	7508130.4	7504518.9	4129988.1	2300779.3	667568	3647739.2	2269288	4284158.9	6296310	30086887	2494918.4	8372907	2538464.6	3293066.6	3894021.5	12000450.4	3139330.1		2616000	7361813.4	3736915.6	5584333.3
1999/9/24	2367502	2430503.7	9478377.9	6269543.6	6009070.4	1333282.7	551740.9	4302047.9	1289788.5	5742576.3	3930015	13606262	1478049.4	4701312	1743093.3	2397324.3	2168061.8	22228353	1536686.8		1108211.9	4005503.4	3066896.4	3498958.4
1999/9/27	42054526.4	2034197	6459137.1	2959989.5	2964733	2138300.5	512555.5	2987298.9	1252998.7	18913551.1	5461324.4	10664023.9	1385971.9	4291342.4	2092170.8	2587946.5	2114542	27482536.9	1747276.7		1261572.5	4890293	2251009.6	8026896.7
1999/9/28	30287573	2182682	3628379.4	3660342.6	2664953	1504987	1534186	2047202.4	1458610.3	11885955.7	5347459.3	6348180.8	1867665	3533912.2	1709829.9	6456762.7	3191462.9	52839152.3	2577372		1339015.8	4989065.5	2853107.2	10645664.2
1999/9/29	38632491	2001901.7	5108328.7	3205760.1	3691757.2	2014774.5	1412260.1	1936837	2172483.8	8990664.2	3535507.5	9712864.8	3201171.6	3857824.6	2884133.9	4097109.1	5961587.8	20164835.1	1653252		1351523.4	4066320.7	7913746.3	24543700.9
1999/9/30	6366000	1882149.1	3370386	2862165.3	2746411.9	1811969.9	1346720.2	1550451	1246849.2	18272237.5	4458966.3	8867488.9	3795260.8	3598366	2576725.8	3804379.1	4133417.4	16660000	2387181.6		1472290	3379633.5	5782412.7	8112713.6
1999/10/8	1607517	1759011.9	4320885.9	2461135.4	3072921.3	2022605.2	953987	2455054.5	2246088.5	6620860.4	4072357.8	10363905.1	1749907.7	4522206.1	1713584.9	2664654.4	2169756	17329686.9	1483920		1048371	2307038.4	2817634	15278235.2
1999/10/11	2828042.8	1506583.9	4517387.1	2068297.6	2718309.7	1631687.5	690692.9	1110259.5	3671835.9	3057307.4	7879752	11389458	2534465.8	12691815.2	1045411.2	2857120.1	2696484.2	8780477.2	1100246		1060415	2553439.6	2654221	26377239.4
1999/10/12	1355046	682696.7	2756935.2	1555143.5	2443000	1708078.4	323949	794105.4	N/A	3943810.9	2533000	10319934.8	2387370.3	5676724.4	1433124.9	3016164.2	5098736.4	9855000	1035577.6		852623	3135466.8	1020097.1	7850273.6
1999/10/13	836519	1138008	4019625.5	2351817.7	5167330.3	2292119.9	724085	1502288	1256041	3624886.2	7164275.7	9440965.6	1782332.4	16866550.6	1678864.6	2924464	3301989.6	7130661	1795350.6		817700	2438024.1	2488117.4	10263461.5
1999/10/14	33200240	1137859.2	3070181.8	1979842.9	3002219.4	1793735.2	604506.2	1721852.8	1886905.1	2330186.2	3580032.9	12825626.2	2206157.5	8675379.1	1555247	2526145.6	2267268.5	8416795.6	1110895.2		1106657	3039854.9	2091349.5	10821105.1
1999/10/15	2869067.8	1180682.4	5083454.3	1902643.7	4684636.1	2164852.6	821878	1629777.4	1619861.3	5173967.8	5747782.3	17050945.6	29669183.3	26498304.5	3342448.4	4319008.4	3313799.5	8232088.2	1548970.9		1754670	3988891.6	1682501	51440627
1999/10/18	3935493.6	1050939.4	6553387.4	1879494.6	3600466.8	1612539.8	1543201	1516575.5	6348451.6	6973264	9745302.1	9000400.9	16578244.1	14592371.5	9884924.7	3271668.3	2458504	9099431.1	1267934.7		848538	2668467.3	1763719	29625683.8
1999/10/19	2761597.2	2191460	5974858.1	2131802.3	3708971	3198748.5	640041.4	2199931.5	2022588	10609571.2	9862367.7	12416982.6	6228712	10733485.7	6325167.1	4117490.1	2839112.9	11562554.3	2420074.3		1464562.8	2231430.5	2234589.5	19345967.3
1999/10/20	9646878.2	1420218.3	8116319.4	1363950.3	1972171.7	1947640.8	617049.5	1634938	1497448	4863297.3	3959901.9	8784866.4	10077605.2	4566667.7	7893295.2	1908605.6	2748978.2	7959320.2	1491846		1137992.6	1336276.6	1432025	9709149.3
1999/10/21	14782620.3	1678948.5	10263417	1603414	3003939.5	1855544.3	906696	1544323.5	1460517	3955597.4	4440117.8	6516030.8	2919131.7	9684515.1	34563681.7	4073037.3	3044062.3	10140967.1	1870103		1212456.4	1939392.9	1965889.1	10653812.5
1999/10/22	15985475.6	2528860.3	9872255.7	2851975.5	2708532.4	2470420.9	870664.3	2494958	1519352.3	6663226.2	10769690.7	12508720.4	4528453	7843026	16552377.2	4525950.3	6098339.5	12583172.8	2075705.4		2474012.6	2367557	2979992.4	28706121.8
1999/10/25	4092778.8	1490109	9150012.9	1162671.5	3522525.6	1179347.1	650318	1860805.7	1702599.5	3805014	5686234.8	4916882.6	3841724.9	5758464.8	8023139	2753924.8	4159168.6	7344058.4	1367990.4		7359120	1301023.6	1533574.6	13922163.9
1999/10/26	3139945.1	1818888	15869843	1651884	2347545.1	1470153.5	401081	1743059	2442988.4	9673132.9	22735464.8	5761340.5	2120091	3399477.2	9899092.2	1767696.4	2738035.4	5596646	1627840.2		4746674.7	1872845.2	1656829.1	20345838.9
1999/10/27	28721310	3983575.7	14590224.4	2858228.6	5696161.1	3553800	1612064.4	2316498.4	4233566.1	15158444.4	39571402.7	24888143.5	6320571.6	7724837.7	9077029.7	12427477.9	6579226.8	15658619.7	2911518		7431499.5	2556857.9	2770389.1	25435916.3
1999/10/28	17449488.6	1700037.8	7104125.3	2253313.8	2860463.1	2920131.7	3457759.4	3589513.2	1531254.5	20045247.7	18144206.9	8548547.1	3815264.1	6248549.4	6487065.3	8050592.6	2962770.1	13837223.7	2697493.5		4033448.1	1052469.1	2127597.5	14444299.7
1999/10/29	1235082	1620230.4	14990519.6	1870333.4	2176596	2232414.6	10953816.4	2777458.3	1968487	5949139.3	14509146.3	6701979	2196102	4643231.2	20499211.8	5002109.1	3840269.5	8279244.3	1764578.2		2888848.6	1885927.3	1350248.4	10844461.6
1999/11/1	38790853	1087791.9	6704191.3	2007883	3287073.9	10571951.5	2883779.7	1681660.7	1307525	4134884.8	14459648.4	6214628.8	1797430.3	7125579.5	14195744.5	6611931	1987997.3	13275097.8	1107597		1576453	6499452.6	1267713.5	9466934.4
1999/11/2	3485311.3	1329506.1	3652377.6	1382948.7	1499359.2	2699697.1	908942.3	1412884	857387.8	2136024.6	14306988.3	2706446.5	1219808.8	5296532.2	9632236.7	3478078.8	1097724.8	7057078	1795856		2989435.9	6705993.2	1621766	5697735.4
1999/11/3	48252784	1187630.4	5345449.3	1076574.4	2031623.3	2231285	3752662.4	1385917.8	1905602	39360743.4	14209736.4	3621133.3	1763118.8	13380481	4754442.8	1839678	2139969.5	5568800.1	1180245		1798342.1	8404195.4	1674979.8	6454973.4
1999/11/4	54767442.4	1567481.6	7117024	2434879.8	3174539.9	2003251.6	1304072.8	836133.8	1573802	11519910.9	14393017.3	9946512.9	2411296.6	15027542.5	3325981.7	2237432.6	1701058	6886152	1961485.7		3586971	6704475.6	2017581.9	10161896.4
1999/11/5	7009971.1	1061360.1	8295816.4	1207923	4339547.1	1209847.1	1106577	1177765.5	1466107.5	11231478.4	20012156	8200490.3	1950892.4	6994633.8	4877726.2	3900087.3	2187301.8	5640145.3	1067937.5		11450003.6	9630503.6	1489414.4	6840537.8
1999/11/8	28575692.6	3324600.4	5014082.8	1178068.3	2530942	1628336.1	12560254.6	5029230.7	1798246.5	10566439.5	14743319.4	10138900.4	1364304.8	4865722.4	4468105.4	7437168.6	1235387	11187078.2	1762443.8		20173058	9957102.4	1304710.6	5680134.1
1999/11/9	25947644	9273025.4	3819969.2	1163158	2254938.5	2061820.4	1941238	2663133.3	1262186.7	16017668.5	11632033.1	2777505.7	1739931.3	4913740.2	2274404	10975580.8	1572938.2	8583013.2	2139536.1		8709486.6	8772841.5	1473645.5	4952611.1
1999/11/10	76101380.4	3349634	5245399.8	1879194.5	3301476.2	1773801.2	1401635.7	2590518.3	2168166	11290410.2	6882539.2	7558593.7	2746855.2	8703000.7	4634507.3	5074993.1	2055642.6	10264953.3	1274889.4		5881658.4	1603088	2235034	7166362.8
1999/11/11	5237353	2870397.9	2009267.7	4174587.3	1954688.9	1449653.9	777754	4845185.9	1525152	13054189.7	5772616.9	29690222.1	1774651.1	4187795.9	3429545.4	3095271.6	1475385	9323308.9	1662944.1		8336735.6	3444071.3	701285.6	3745926.1
1999/11/12	32134811.8	1912695.8	1899743	1534596.8	1537707.1	1846611.5	470538	2372012.7	990265	10424824.5	4389525.2	15296722.4	1679061.6	3325113.9	1763280.4	2395520.6	1221030.6	6071877.9	1191870		6005022	6984497	768579.8	2590716.8
1999/11/15	1839289	1868245.3	1749173	1711179.8	5850123.6	1038551	774526	2024422.8	1665410	7213580.4	4793241.7	8020369.9	1017626.4	2884822.2	2654859.1	2101607	2515378.5	5375800.9	1170329.7		3951106.4	7072489.6	1220851.6	5267112.9
1999/11/16	26068333.5	1548856.4	2377756.1	1541090.6	46487013.2	1088569.7	1086936	2636390.8	4038681.2	13941069.9	3998224.6	8126900.6	1757729.4	4521408.5	2402318.5	2381415	2008802	5704650.5	3887707.9		5054267.2	3539689.4	1128910	4591473.5
1999/11/17	81702163.5	4994168.3	6854195.3	1791101.2	11756555.6	1386486.9	1603090.5	1335672.2	4638913.4	5928164.7	5036552.3	10132398.1	15469472.4	7760745.5	4168558.6	2191617.2	4947486.3	6893043.4	1747679		5767204.8	3995950.1	995640.7	3538244.5
1999/11/18	7796792.5	4612500.5	15059759.5	4422811.2	11918083	2752919.2	2991399.1	1923649.5	2385002.5	6416970.3	9552022.7	29085312.8	13293684	10711633	7705242.9	8407194.3	5985332.6	12834064.8	4044739.2		7120027.5	23068832.1	2298504.8	8359244.6
1999/11/19	35855860.6	2637078.6	9612878.7	1890845.7	41477992.5	1365732.7	1953231.8	3200664.6	1288931	5211975.9	8353863.6	11578379.1	4139978.8	5696082	3224393.6	4543568.7	3551115	6661806.4	972728.9		2911686.3	6682296.4	1591310	5275163.9
1999/11/22	22026619	1598373	7370344.4	1135870.1	14344961.4	1057136.7	1891018.9	1989710.2	1018224.2	4954451.1	14168882.4	3229849.7	2376040.1	3184889.8	3808348.5	2024145.8	2482084.5	8289406	1072397.4		3483121.9	4072300.2	1159555.6	9565396.8
1999/11/23	19162798.5	1859265.8	5966867.8	925685.9	7271828.6	928430.9	1021714.1	8387957.4	872841.7	3543676.1	43246898.3	4250103.9	4764497.5	2669872.1	4987994.1	1966818.4	1358665.2	4513903.1	1376305.4		7107468.2	7866313.5	1330612.9	4069799.9
1999/11/24	357034	441625.1	4942167	867016.2	7085788.5	1124627.2	550612.8	4653818	1202917.8	11815835.1	19082525.9	2758591.1	9748825.1	3052102.8	2717940.5	1266770.6	3203711	5220746.8	777686		5398523	6752623.1	646831.4	3524254.3
1999/11/25	44627975.1	880432	4467968.3	1108041.1	7479435.8	1008156.4	468926	4078906.5	2578585	3057277.7	19630979	3922949.3	6852256.4	3727997.3	1757413.2	1963078.1	2531214	4367752.5	1559843.6		12079208.1	3848415.4	1519712.7	3583393.9
1999/11/26	19707246	679833.4	3487035.8	755730	6454738	804801.2	366380	5809470.5	1264852	3760387.3	45651679.3	6348472	3118916.1	14312438.4	1459265.1	2869467.8	1591705.7	4940574.8	9653455.4		14639793	5186510.8	930789	3039839.7
1999/11/29	11136950.1	584978	3158436	1216910.4	3093602	2044267.7	502520.2	4318567.8	942430	18686184.8	23536888.6	3521706.7	9975340.5	3530018.4	2643278	1963807.5	4047606	3614641.9	2597674.2		8113733.9	3082591.4	1417111	3338007
1999/11/30	53023896.5	819559.3	2756378.3	625710.6	2628298.6	1255260.1	648699	1922523.4	624331.9	8388838.5	14665644.2	2601974.2	30887536.7	2524612.6	1656912.1	1434550.6	1592754.5	3711573.7	2238846		9668459.5	2357848.7	648252	5634338.4
1999/12/1	900143.4	1052195.6	2440183.8	964521	2441098.9	1100936	432613	2514679.8	1098230.3	22361833	23881206	12673802.3	28495269.8	2992843.2	1644609.6	2948680.6	1205835	3412703	4109649		5378014.5	7364376.4	966054.8	7408820.7
1999/12/2	24021405.8	4131218.3	2227588.9	1091689.5	2396917.5	1183649.3	474837	2743000	899233.9	9077060.7	35560354.4	5690082.3	21116552.7	2921526.6	2268469.4	2365811.4	3385522	3955069.8	2534654.9		8074850.5	6167950.9	966224	5591315.8
1999/12/3	31185104.5	3990060.5	1933125.8	1006010.5	2874604.4	1410373.1	365247	13019677.6	721209.2	11601809	31952019.6	3375810.2	8019224.2	3842158.6	1560054.5	2928545.1	3305561.4	6602570	1364246.5		3983443	4453460.6	703238.9	6602667.6
1999/12/6	11654795.2	3175471.9	2696312.1	2005468.9	3594144.4	1142911	442670	8219143.5	970356	8795755.1	15269431.3	6341010.1	7243674.6	5855829.5	3546741.8	1435142.3	2081634	6083503.2	1038225		2679314.9	13299413.6	1224054	3702193.1
1999/12/7	10258709	4464867.4	2617839.6	1945997.9	3753531	879407.9	313070.4	30179597.3	1209408.4	4105920.6	9377589.7	2783996.7	3693968.3	4291328.6	3192920.5	1234135.9	1095821.8	3378017.7	1716320.5		5926330.3	14795590.1	859749	6547530.1
1999/12/8	25433069.2	2296504.1	3065693.6	865101.6	3009191.7	1235788.1	917384	9613952.9	1412331.2	5472826.3	6077176.4	4208475.9	3831042.4	2465114.1	3728976.6	1311181.6	2512952	22209890.1	1339050		3089790.9	14380462.6	1171434.8	2455838.2
1999/12/9	506956	1513092.7	3905408.8	1009261.2	2980937.2	777221.6	449931.2	6834441.6	803977.7	2604332.9	8849179.1	3571080.5	2703463.8	2110985.9	1956571.8	4520322.1	930576.3	4874899.3	1145484		9509010.6	9617775	648893.7	1696401.3
1999/12/10	26113453	5197871.6	3573591.3	914526.1	3301607.9	1357743.2	961627.2	11229419.3	1214057.8	5129573.1	12192219.6	10007698.5	3770175.8	3788980.4	2194527.5	2312454.9	1074071	7750834.2	1876585		7122061.3	9809032.8	825484.5	4293117
1999/12/13	22764475.6	2480100.4	3609315.7	1206488.1	3714075.5	1794714.5	652661	8901486.3	1268414.5	4398526.3	11855154.7	2282684.3	3475966.2	3995322.2	4770085	2065631.2	1531546	7919454.7	2427419.9		9602348.9	10436881.9	1429000	3550285.8
1999/12/14	1569534	4779444.5	3345183.9	2122187.9	2195569.2	1075844.7	689874.3	25796828.7	3811847.3	5530246.2	9963696.9	28276887.2	2676610.4	6133648.6	3494171.2	2237802.1	1141226.7	10466309.8	1052975.4		7483087.7	10733431	2045764.4	3174553.1
1999/12/15	5246014	2653248.3	4512310.8	3476738.8	4947724.8	1959410.8	2217741.9	18617917.7	2345202.5	8171739	23953859.3	37861420.8	4952052.4	6769890.9	2709017	5701486.8	3718613.9	24039113.3	2987268.2		10631337.7	9599985.5	1823907	9971342.6
1999/12/16	15431763	2206517.4	2613676	2588260.2	3602596.1	1941418.5	1481992	7458212.1	2189134	5744087.9	17790850	10331154.1	3177455	3266263	3423269.5	3922049.8	2848879.7	8081251.2	2064723.7		6343739.3	9290599.8	1364146.2	3736677
1999/12/17	5900601.6	2195452.8	2200647.4	1475371.1	2521221.1	1576861.3	965120.4	11196914.5	1782004.2	14145781.1	12975318.9	7720812.2	2107456.2	4151823.3	2521585.5	9405422.3	2510031.2	41902262.8	1236404.5		3824419.4	12385751.6	1619776.7	5480114.3
1999/12/21	1597445.7	3086822.2	N/A	4141593.5	3447589.9	963143.4	987126	6275274.3	1147158.9	7788636.9	16595762	4986111.8	3645892	3213062	2209912	9654612.5	2127622	67967200	1747458.7		5719542.2	6571279.3	1519178.2	7855407.4
1999/12/22	1542996	2549916.8	7146026.1	3616057.7	1715995.9	902921.2	1078696.6	10519888.7	798215.4	4698703.4	7736535.8	6583704.7	3671306.9	4179306	2470843	2673248	2313279.7	27594888.3	1878342		3650218.4	6320655.9	1443592.9	7867697.2
1999/12/23	884264.5	2758903	4155128.8	3051837.9	3082067.2	1381182.5	1506339.5	12573023	7406497.8	2964386.6	9985852.7	5948312.2	4800726.5	3063487.7	2496754.1	2601057.7	2261261.7	15515392.4	1522056		4076376	4927111	1715519.5	6605561.1
1999/12/24	563432	1410179.6	2665813.5	N/A	1936403.2	920000	877833.9	6278917.1	1398611	2266816.4	12840195.4	6847134.8	2453800.9	2756111.9	1380359.2	5210382.5	4175238.3	10343000	1235446.2		3782258.8	4161699	946556.4	4263969.7
1999/12/27	16471771	2025000	3332542.2	10917000	3282000	1529027.6	703932.2	4504957.4	1094000	1868000	8034000	24662000	2215874.8	4171795.5	4130000	3645000	2419641.7	10662638.4	2522000		5623000	4800000	1405000	4578000
1999/12/28	5336663.8	572561.3	1953191.8	17813532.4	2964974.6	1530802.9	543055.6	2068590.1	6091443.4	4273616.2	7599772.4	6921790	2169419.5	2953391.3	2234218.7	3527262.8	2536690	9062725.6	1802996.1		20131111.6	3589557.3	1122471.5	2861490.3
1999/12/29	9336819.2	2172165.2	7894107.8	6732503.4	1890692.3	1045529.7	728907.9	1779161.9	800829.1	3566657.8	7155554.4	6985260.3	3206690.5	2614271.4	2021340	5726237.9	2756918.2	9194310.6	1385213.6		14203770.3	2070683.1	778895.5	N/A
1999/12/30	9822286.7	1823332.1	2297237.4	3809212.4	1953949.4	1397330.9	282581.6	4267256	927753.7	2961336	4667896.7	20561757.9	7225863.6	1540933.1	824720.4	1491346	9266915.3	7449344.6	789961		6091252.3	1725119	758386.4	1379925.4
2000/1/4	18921590.4	2435100.2	6773096.5	9262082	3225236.1	1397049.1	936258.9	1941566.2	2092658.2	3891057	31919787.5	7466118.9	7548416.1	6041975.2	2879341.9	3899005.7	14009411.7	21092245.8	2891600.7		3718834.5	3793509.6	1459438	15777626.8
2000/1/5	1108214	7758939	8115443.7	11392733.6	6760839.8	3161455.9	1138662.9	7634635.8	2471935.5	4251074.8	29563029.5	40785077.5	22371304.9	12305853.1	3489900.8	5113137.8	12705506.7	45384980.4	10489687.7		12305367.6	3450384.2	2639561.4	18503183.1
2000/1/6	76371549.3	9384312.9	5006258.2	10510656.4	8218289.9	3503603.2	2583418.3	4609781	3142294.8	3303459.1	31290675.7	65879063.3	16327505.3	7988406.5	3723937	7230889.4	10389630.7	54743148.7	23886868.5		8234875	2391286	2837332.4	40998825.4
2000/1/7	89316600.9	24096229.8	15147132.6	21715184.1	16741746.8	11256644.8	4802884.1	11439380.2	10183044	10022477.7	97264572.9	167319270	31290249.3	28445861.4	9817343.7	19639032.8	27417124	131115251.2	34070593.7		19423268.8	11064130.8	7931554.9	N/A
2000/1/10	30607240	63358092	21353351.8	26505139.2	15902452.8	11186069.5	5004569.7	11400564.8	9599135.1	28884660.9	112118718.1	101052184.1	18546798.6	20536480.4	11374384.5	20724211.2	27398957.1	107065541.9	24728811.1		23965098.1	21626636.8	7865908.6	58504777.3
2000/1/11	35879666.5	83364194.1	11434186.6	14759959.8	9763925.4	7421030.8	2234484.6	12585137.6	5425830.4	40993255.7	49621201.8	52280981.1	9385625.5	16983175.3	23936895.6	13824664.7	42309474.7	65815294	62599424		12832010	29474959.2	4986478.2	21184772.3
2000/1/12	1511017.2	29775973.3	5998250	6997755.8	7236973.7	3621829.2	1696772.6	6540976.2	1919464.6	25573617.2	31982459.6	29886026.7	9257651.8	29134062.9	6498390	8427837.4	23237017	34769227.9	19455339.1		20293484.6	15229663.7	3694120.5	13966928.2
2000/1/13	6171343	13702328.6	5388330.1	4643952.6	3648408	2367520	1158256.7	5547203.9	1734925	15928581.5	12513277	8014644.6	3871386	11503143.1	3880897.3	3859216.3	5555856.5	23676294.3	6754666.2		20559208.5	6490029.2	6186940.9	6463856.6
2000/1/14	2601903	11478634.2	4916215.1	5295788.4	3338437.8	1885465.6	810609.6	3676303.8	1424809	7787498.5	11350479.4	15228604	3779153.6	58240873.5	3023075	4073027.4	3094900.5	19402280.6	5430002.1		27478761.5	7211812.3	1477297	12106166.7
2000/1/17	2996789.1	6643284.3	9231202.9	3815916.9	3434174.9	1438287.1	1061065	4988514.5	1832439.6	25272363.1	12748444.4	24453569.4	7589183.7	101320448.8	2774340.8	3980396.3	4665071.8	14298060	3394582.2		26701156.8	7190356.7	1208232	21484521.6
2000/1/18	537679.7	7052014.2	5789530.1	4080775.4	3014945.3	1675426.7	981477.6	10475397.2	2184119.9	11676764	22902234.9	157528412.6	5503982.2	41177642.3	2784292.1	3090625	3880607	16912661.2	6332249.7		44403817.6	5205265.6	2108487	24508409.8
2000/1/19	44928031.2	18457983.9	16892516.5	4934051.4	2372013.9	2028255.4	1455215.7	19285862.7	2127508.5	34692006.4	11200058.6	88314141.1	4770928.4	26050167	2453631.4	6211610.1	3862766.5	93126765.4	26241717.3		42153190.1	5935021.5	1256661.3	15197212.1
2000/1/20	51358465.3	24406159.6	9363203.7	5715583.5	5251268.6	1940664.1	1329095	14246131.7	4020509.7	19131224.9	23559432.6	102304873.6	5660853.7	20208646	3418286	6713233.4	9019896.4	46163732.5	37836037.9		47343824.4	10466683.5	3109160	12725893.6
2000/1/21	26390681	26583825.2	11981936.3	11553177.6	7215225.3	4750372	3188914.3	9565350.2	6302085.5	25313471.4	34657940.6	80230173.7	7659616.5	26697997.3	7471689	10023565.8	8464265.7	62306445.3	17156043.9		44205179.6	8624737.3	5801973.6	21524320.4
2000/1/24	68982821.2	29641959.8	12562154.3	5393159.9	18426753.7	5005136.6	3284902.1	12630421.2	7467326.1	52752769.2	27817326.1	86156552.4	11336429.9	30548635.1	7658898.9	13475262.4	11018457.6	105457817	8045940.8		47942509	12808778.8	6119549.3	47352230
2000/1/25	15375254	87257013.6	40984772.3	7623482.5	7780672.7	3971979.3	4958485.2	3596825	7811970.9	19902267.3	39569778	150708978.5	10465686.7	16259981.2	5461467	9188284.9	7213528.2	43987386.8	23219827.3		51469034.4	12716980.8	2669725.8	25000449.4
2000/1/26	152781610.2	107607294.7	15120090.5	3665259.8	7202691.7	8730542.2	18704981.7	46166289.3	5199186.3	8740790.7	12047268.5	N/A	5515688.2	11865000	3092386	19513057.2	18725255.3	126037366.1	18816107.9		42086113	26414447.6	2717488.5	9778386.6
2000/1/27	27919623.6	56229900.7	23068156.9	8584931.6	9076616.2	5819652.7	8200924.9	8132339	47126667.4	22840679.6	21041234.9	149036595.4	10956851.8	18446727.4	6381313.6	15208510.7	8787391	148788079	18228964		32530057	26572045.9	4884367.3	11095763
2000/1/28	74299118.2	37617391.7	17864478.3	14289130.9	10848064.9	7569037.7	4426092.8	7685789.8	15030340.8	25006569.9	41814941.6	118007103.6	14445331.6	29100206.3	11629627	24074696.9	12058982.3	158081614.8	19798371		59293073.6	27984977.9	5374223.8	18842523.1
2000/2/14	65750644.6	40519218.6	37693179.3	21885485.4	22356077.2	12085533.1	8334926.6	5834742	33132001.7	45064685.5	62613801.2	255766069.4	18347992.7	52681370.8	19961614.7	36029155	40969061.4	206575921.9	71593663		46902635.3	48469705.5	10600713.4	35647666.4
2000/2/15	49724547.4	93121552	81342325.1	25251514.2	38139520.3	17942720.4	11148302.5	2290850.9	68016165.3	44228610.1	115002198.2	227886093.4	26736709.8	94452550.8	22890945.3	46524263.6	50488777.8	317132620.1	187537684.2		53651422.9	68430192.5	13733061	39159219.6
2000/2/16	61231716.6	116017208	46823867.7	19168424.5	21696413.8	13101728.6	6893593.4	8755740.2	36368162.9	112028145.7	58143800.8	142717307.2	20684666.7	50812117	18659220.8	30749698.6	30385654.3	149497081.4	122844421		47550301.1	50332417.4	25873901	38747413.1
2000/2/17	100556612.7	134625025.8	64294500.7	27607802.3	33031348.7	18919416.7	8235521.1	59875640.4	18332028	49656307.3	79362937.2	145487833.9	60654670.5	65621249.6	19053270.8	44102063	38046067.5	142563556.1	60885001.8		71407126.9	37635271.5	21684946.1	40331067.8
2000/2/18	39847391.4	59830544.2	25490060	11270094.5	12454603.7	8402740.5	4422766.8	56671595.9	11889818.5	42407571.5	33124187.2	67075013.6	23545566.7	26238433.3	11241150.1	27157902	16409720.5	87509172.2	24982444.1		35228478.1	135513841.8	7386927.5	18317650.6
2000/2/21	111356157.8	103404845.2	67202478.9	15320185.4	18673580.1	15123437.3	8484869.7	48210865.3	13025077.2	34659034.6	104481302.8	84256485.5	23770818.1	30133582.9	22363521.2	25005119	17854292.4	86473234.1	116133735.7		38904338.7	228225871.8	9485148.8	63633164
2000/2/22	64876242.9	56311349.8	51918584.5	12930622.7	15883644.3	9733289.3	5079163.3	18021472	20378809.6	21752575.7	88260821.1	133230137.7	29169959.1	57225091.7	16758764.8	23842906.6	12341984	78951597.6	45930870.8		24433445	92466620	7767638.6	22707282.7
2000/2/23	119824652.7	90974545.8	31268358.7	12325112.6	11821296.5	6549313.6	2843168	5871746	8641064.4	13166838.7	145435722.5	50961843.5	10704647.6	26661972.4	8771374.9	18829438.5	9945226	69500260.9	27514221.9		11853057.5	61718759.7	7172363.3	13652787
2000/2/24	67502115	72501014.6	15960434.1	5962354.2	8464509.8	4658923	1940721.6	38797102	7002778.4	15763536	60188918	30028529.2	6274101.1	14370731.6	16657687.2	9391691	7213819.9	37164513.9	14108573.6		12935444.3	43415792.9	17881774.9	9147023.4
2000/2/25	66569843.3	76947513.8	60644738.4	7153818.1	15473215.9	6886860.4	2732339	10791492.6	5969496.9	15786068.2	52097051.9	80160547.1	7980732.8	15422825.3	13911562.6	9948009.5	7978483.5	N/A	18296481.8		13552984.4	36045625.6	6964726.6	10174826.3
2000/2/28	43471272.2	39351745.9	82025342.3	11068497.7	29030225.6	12578759.6	7075476.9	16378916.6	9389232.1	46247948.9	108674837	117012583.6	10853037.2	23719889.8	29781444.5	40334981	24385389.9	216926313.6	22380192		33555050.2	40850297.5	11192223.8	15592280.6
2000/2/29	N/A	69653364.9	48990743	24267225.1	30481111.4	9916243.7	9239766.4	23206845.1	19740834.9	53511848.3	100234619.3	64144567.6	13502089.3	22670427	14650378.5	28439190.7	14707301.8	158038262	31631526.7		20619098.3	55677497.2	8218777.1	13334976.1
2000/3/1	29362000	69153000	153193000	11760000	48294000	12672000	4256000	9627000	12318000	34398000	54682000	49836000	23489000	82217000	10290000	20043000	16103000	75579550.5	17756000		13218000	93709000	7787000	12109000
2000/3/2	47525116.9	61434064.7	227774760.9	19987713.7	20907672	8916486.9	3367136.4	11728014.4	23124215.6	21182864.5	31734036.3	60603321.6	9403756.5	44152284.6	11041813.3	18441357.3	10284502.8	75579550.5	14189456.8		20753613.5	85226934.6	10514030.9	15142154.5
2000/3/3	20809293.9	45001048.5	135552378	15278749.2	25386859.6	27928006.5	7200806.8	9867574.7	11918233.7	38981193.7	32202153.5	52465043.3	10545174.8	32511062	11936181	38337488.5	13733947.7	55166762.8	56901337.9		27537256.8	136047669.1	27909271.6	16298098
2000/3/6	98974219.8	43110207.8	89009120.1	17454781.4	29655715.7	22295472.2	11769648.8	15960130.8	11215761.1	21751694.2	41851045	69834566.7	13508011.2	28994368.2	10711592.8	32309206.4	13371380.4	53386055.1	24389763.7		42083342	136012299.5	24907861.4	32159574
2000/3/7	32248506.6	20609935.3	56186486.6	7591694.2	13434802.8	8671158.9	4375235.2	10912472.6	8948081.2	19402195.7	17491092	30314792.6	9277728.1	23344707	6980629.6	21711945.3	9458900.1	54573493.3	13935739.2		20066369.8	76387158	5253473.7	9501792
2000/3/8	53464778.4	12551713.7	40924890.9	7320930.4	9696671.8	7667778.6	14462554.6	9761815.7	8535300.2	18614128.6	13923203.4	45589464.9	6824025.3	11132154	6477477.2	42434574.3	7504949.6	33604085.5	11458064.7		68736677.3	75799907.5	7064808	13626975.4
2000/3/9	33440827.6	18572813.7	29398611.2	20008783.2	12254820.1	8590287.7	4716268.5	7695412.3	15254272.4	16958666.4	13541746.7	39528607.7	11252162.5	16546511.2	7720465.4	22419077.2	9307330.2	40142884.5	8723198.6		34096656.9	86162381	8870311.6	11551665.6
2000/3/10	17669244	40727151.4	30705532.5	45471261.8	9776356.3	7242311.5	5245868.8	7164620.8	13704658.4	73508607.8	13498551.4	58070829.4	9674003	21857294.4	5556002.1	100322264.3	7938621.8	44534271.6	17791624		29487887.1	55092543.9	8519069.9	10825707.4
2000/3/13	46952190	18075143.8	24007856	35906302.4	43975787.8	11443834.6	3394510.2	13858579.3	32666059.6	109017529.6	11600793.8	122018770.8	29126749.3	12318869.5	4976064.7	58845044.6	6600094.9	25805560.7	16237257.1		18922662.8	34523289.2	5581464.8	6939054.5
2000/3/14	4485638.5	56232448.1	53447059.5	33517211.8	26058266.9	8128112.7	5865913.5	35421289	33033856.9	114253905.9	19814238.6	46710580.7	74909743.4	18807196.3	8748060.4	40579315.4	8830238	54666009.2	12949969.3		20758380	24803932.3	8922620.6	13488940.9
2000/3/15	101456562	14194819.4	27716206.2	45806887.6	39326109.7	6576800.6	3235177.5	16455680.6	24629472.1	89940565.2	15525265	51243704.9	51044912.6	16549383.1	12240280.7	22510177.7	4887747.3	36071841	8420079		8961916.9	20474132.1	17887142.6	9732256.1
2000/3/16	58071867.8	24103335.8	39091683.8	22283558.6	17381043.1	7450760	3346140.7	12652950.2	24552660.4	64291969.2	16979395.9	43041010.5	30939835	11824738.4	9139079.1	21428386.2	6537182.5	48801661	8142748		18367948.8	21602181.7	8576915.7	9611923.5
2000/3/17	4313518	19774393.9	32548028	57230692.2	11021645.3	5348626.4	2746253.2	21756521.6	40059360.3	65046504.3	14949011.1	35491548.1	35257828.1	10097279.8	4934612.3	13791783.3	6517844	32688097.7	10315010.4		14308124.5	42385401.7	6374210.7	6650084.6
2000/3/20	15485330.9	26785898.4	39255770.1	103303598	19294045.6	7290153	3851384.8	12156432.1	44820236	40662456.2	15758360.2	29467648.9	56443890.7	12700147.9	8959225	15879054.4	10091376.3	32815196.1	11463014.1		16260967.4	27346338.4	27333230	16361458.4
2000/3/21	50416028.5	16062596.7	34797246.6	118363417.6	92949770.8	6618200	14613731.2	N/A	42512017.7	18819236.5	20532876.6	65676167.8	95708784.4	9462789.8	12699498.6	14021263.4	37166968.1	25920652.1	11799090		27179746.7	46428822.4	22498554.4	28523518.8
2000/3/22	62139438.6	30757374.1	22045096.9	49210166.6	30774374.3	5638513.6	11425343.3	79709419.1	17998417.4	88911529.5	15738474	41346785.2	30393234.8	30524044.3	7396655.8	12586570.4	14682852.1	31892686.3	10130526.7		14329064.9	21241784.9	15332598.2	13901279.6
2000/3/23	13841264.3	31542624.3	61159980.9	34906624.8	32529187.6	14891496.8	5979174.4	23298465.8	38055409	74071307.8	17818354.2	37076881.8	29823090	84640788.2	19558536.7	22095134.5	12258478.9	35174834.2	24494485.5		13659203	21421398.7	21645969.6	12439168.8
2000/3/24	31004630.7	39305105.7	45273182.3	42315327	32020731.5	15348871.6	5709428.3	21818335.1	60919124.6	103506834.2	33772579.2	47660006	32954924.7	172433554.4	19326330.6	27333934.7	21068132	49919783.4	26343365.5		14924278	23871479.1	23305619.1	16734922.5
2000/3/27	2960309.4	39106881	45606102.6	40720318.5	44202371	39038817.2	13753037.8	22616911.8	35588870.6	37882739.8	51496685	43130406.8	24740525.7	44433840.7	20618354.1	49713370	30667798.8	37054029.6	15636167.7		18083545.1	6962525.1	54184721	36538492.4
2000/3/28	5872477.2	36865047.3	39047468.2	25302199.1	150197081.9	43109296.8	15382108.6	20245482.3	41809179.7	76761218.8	79940763.3	58488753	101236846.8	105182602.3	48765979	35033965	23336801	33866308.6	23743146.6		13797815.2	4919958.1	126282999	22750174.7
2000/3/29	72205877.1	48889383	36112916.1	22297883.3	42957882.6	24086728.1	12812286.2	43222975.3	24949843.8	51230434.2	131783378	43694041.3	147165586.4	84595068.8	20213238.9	102772494.6	16926992	33685767.2	10762755.5		8528809.4	12088735	46656919.2	16943441.8
2000/3/30	4600071.5	26425237.8	36291839	76462725	30693636.3	24632300	39161940.9	41092502.3	18562166.4	45325538.6	67155667	39957903.2	74357816.3	34865669.6	49392399.5	52340764.2	19044663.9	39944786.4	10280284.8		16355108.1	8834558.5	73780946.4	43355486.2
2000/3/31	7067740.4	19803544	39884769.3	39698013	30264983.9	17983318.2	18918318.9	72349227.8	36262582.4	41464496.4	28736933.9	42608167.4	88450373.2	36380058.3	39554998.4	42698828.1	N/A	53092943	18198997.9		11311507	5671798.2	32844389.3	24096202.4
2000/4/3	2893918	13555050.4	23993221.6	26026821	26574660	11150560.6	13378494.2	33167995.4	24343268.7	21188802.9	26584782.5	33148995	53620036.9	21374285.6	29987240.4	28640014.9	61406480.9	26407259.1	14597865.9		9553311.2	4534599.7	20833448.5	15772305.7
2000/4/4	108079925	13517898	26677334.8	18845607	27927282.4	14081122.2	8414261.8	31447829.2	20054687.7	14495531	25429940.4	29066031.8	211240492.7	24031707.5	24620208.9	22977785.7	31238287.9	33952894.8	14034534.1		7373811.6	5845092	20917099.9	16876152.7
2000/4/5	2857831	33256824.2	22852367.5	14054528.5	24291815.8	8213562.4	7055745.5	21293875.4	22066126.4	14278877.6	14979957.2	21537566.6	150138267.9	13492766.4	14306877	17902283	21442074.9	15830435	8009663.5		6361227.9	4473502.2	15897267.4	10913084
2000/4/6	1571261.7	15391484.4	30959991.7	13508098.4	22985985.2	6987181.9	10970081.6	11410256.4	25120011.8	21060240.9	18158516.5	19272790.6	65043609	16943797.9	14354440.2	22852927.5	26185022.9	19936333	6439961.3		13228625.2	13295998.8	13484131	9402530.8
2000/4/7	44776226.7	16175362.9	24125468.1	14077126.3	24666448.8	8289288.4	8719627.4	11240063	113278042.2	24803029.8	16091944.5	30646523.6	68881505.2	18278083.9	21005659.8	24958532.6	19725677.6	23690401.5	7285159		34089534.8	10655444.6	12627497.6	14417968.5
2000/4/10	42745677	10974733.2	74215170.5	15261651.2	101353438.4	10413374.5	10563154.2	26416424.5	113864481.2	14183208.5	20359352.7	38475942.1	60743528.8	59051939.8	23037839.5	25505849.2	57780795	57392631.2	18022101		14094816.1	8552216.3	11567905	43555503.5
2000/4/11	15809628.2	42187399.8	125508158.2	34203394.1	49244452.1	12124975.4	24382297.3	14760161	22368423	19518537.6	10403638.4	31726932.1	48436109.6	27258316	17234822.5	17097697.5	59840759.5	27932284.5	12056367.4		N/A	4972492.7	11767275	13700751.2
2000/4/12	23974058	10957679	148273081.9	15262380.9	28809170.8	11091788	25020461.3	7769464.8	16690245.7	14347709.8	12942090	25725500.4	48022129	18647210.6	12068202.7	18302407.4	29458176.6	22275079.8	6518263.7		12308977.2	3673231.9	11610091.4	10516962
2000/4/13	8100647	23144629.9	182384116.8	20030929	29471648.4	8368518.9	13274192.6	8359642.4	22496720.7	15968948.8	13235005.2	19337892.4	52092812	132320903.9	12737658.1	18394510.7	32648194.5	21699825.7	26072272.9		19837994.9	4518173.5	13529239.6	23199503.5
2000/4/14	34510180	10269928.6	92661933.7	16209041.4	42719754.5	12101353.8	10771462.9	9509393.3	15839015.4	20241757.1	15100330.4	99464760.6	116380803.6	199796644.6	10245206.2	32840635.5	28426250.2	94215633.5	63613706.9		22430404.5	4003033.3	19208635.4	9284643.4
2000/4/17	2227034.6	10884465.9	82969305.4	17488035	66477353	11250467.1	13698353.3	9060503.8	18877844.6	41356607.7	35650663.1	48805176	59993166.2	71325567.6	15097061.9	29923917.3	41107979.3	150796850.8	45708970.3		16154790.9	5661731.3	18363617	10190099.6
2000/4/18	21510000	10000000	80486000	29792000	24377000	8839000	6491000	24447000	17455000	32795000	N/A	21167000	30716000	42836000	13153000	67219000	30873000	45532000	61585000		12597000	N/A	10684000	6737000
2000/4/19	60159465.8	6115635.3	45738224.3	15614648.9	17106542.6	8035845.1	7797141.7	13764216	22741744.2	30045408.8	14246054.3	25629143.8	19850897.1	59985030.9	29939429.3	30229953.2	29421022.5	46151354.6	73749983.1		12187209.4	2470092.1	19197751.7	7679799.4
2000/4/20	18425571.2	5112735.2	54397052.8	44519806.3	40489160.3	7646588.3	6014219.2	14406889.8	21753603.4	43349743.9	11176945.1	25822482.8	26053014.5	34223211.2	34990330.9	27001585.6	33747733	30007770.1	N/A		10292478.7	4340369	N/A	8642252.9
2000/4/21	3222444	4963840.3	38771934.9	27396512.7	34241000.9	7469647.1	6507432	N/A	23941144.8	36267532.6	22589185.5	26920811.1	33864144.4	33371916.4	21488968.7	26147980	65725883.7	28850665.1	31090918.6		10143835	3751526.9	10995642.3	9338853.7
2000/4/24	3315066	7553535	35053938.3	20881457.4	28784266.9	13709521.4	5444974.7	23702596.8	17730455.2	30386697.1	14799787.4	27154223.1	35956535	21688931.1	59244300	26293585.3	16125612.1	25631999	23711015.2		6575846.2	2339373	10166162.1	22823540.6
2000/4/25	42569218.5	4230561.5	31361157.9	10887202.2	13556449.6	7844211.4	3698526.6	13219527.8	21082500.5	26382744.9	7344567.7	16417087.3	22558652	21549526.4	27200177.1	12028632.2	14349772.3	17721410.2	10476273.1		14914845.1	3080150	8133040.8	7883371.6
2000/4/26	31322063	8416201.7	26119119.9	20554361.8	13780442.3	10836235.8	8105655.9	9852734.2	13295049.2	18543845.7	9103125	18963213.6	35991651.1	17141405.1	69007855.3	10112153.1	8999088.7	19243051.4	15994706.6		16021762.2	3273730.9	14150590.6	7204378.6
2000/4/27	12073441.1	6796576.4	31941200.6	17679550.2	12346846.1	7227190	4094790.9	5399771.5	8143548.7	44868167.7	15056782.1	13061306	N/A	20242392.9	30317623.4	14290273.4	6972090.4	24779010.3	32513510.4		16819189.8	3960076.3	11743012.9	8282711.1
2000/4/28	2620046.6	9074973.2	24747507.1	12578659.5	16471818.7	4169545.9	3709721	11642741.4	5863424.6	N/A	13554360.7	14919626.4	42134650.4	21495353	19276151.8	15946766.2	10552872.8	26058220.2	17233289.3		5484569.5	2880563.3	11704205.4	11858968.3
2000/5/8	N/A	N/A	N/A	6483413.8	20975651.6	4469633.8	3113875.9	7866129.7	5450122.5	29541015.1	7545289.2	15880330.2	18376066.9	11458596.2	10457100.7	8738352	6266633.6	30189397.9	12542000		5794341	2268927.7	5962142.7	14928722.8
2000/5/9	62502595.2	10795000	20300044.1	11518395.2	10580840.2	5164377.9	4098417.8	7152451	7016847	9592913.4	6821227.5	16576933.7	25191869.7	10581119.5	8357082.8	16650957.4	9586237.6	17899141.6	9451270.4		7255355.3	1268735.2	6974839.4	17650597.5
2000/5/10	43083125.1	8637773.7	21881669.3	10321054.7	14279694.5	6381462.8	4438285.1	4854433.5	16115733.2	20244608.5	8920118.4	17330123.4	20429513.2	15931821.2	12166938.4	18564250.8	19468086.3	27857994.6	13273705.5		7724328.8	1323012	8693515.4	11369895.3
2000/5/11	67931150.4	4974409.4	25832920.8	6751935	24428248.1	5238465.2	3463300.4	3449535	6103315.3	16659618.8	4449409	12556871.7	9241879.9	11630835.6	N/A	7720339.8	11863722	22564978.7	7123011.9		3303525.2	1368651.2	8185431.3	9298522.5
2000/5/12	4270603	5959591.3	22987471.5	N/A	20513113.3	4418374	3429906.1	3704011.5	6177013.7	13229750.4	7541754.6	10593116.5	11610403	9299215.2	7016671.4	8521927.6	15114633	16066077	5490822.4		2932880.2	1534351.5	6739939.8	8623183.7
2000/5/15	18266281.9	3148857.9	9330124.6	6492288.8	9919251.9	N/A	3527956.4	3367767.9	7903444.3	9157296.8	9194750.6	10788013.1	6974995.6	N/A	5423844.3	6953009.9	16743345.2	13600497	3393326.7		2028047.3	995515	3972704	5020881.8
2000/5/16	10091431	9388155.1	11319815.1	4048951	16858254.6	2318623.6	5124143.9	2046632.8	5974919.1	13947853.7	5222146.8	6145485	6708537	4796610.1	5213961.8	4463851.8	24069774.8	11267934.8	3845631.1		3341127.3	1277206.7	1813871.8	3855068.5
2000/5/17	40492382.4	11873460.2	8397339.8	4199840.5	25005466.4	2898125	2962638.1	1802683.1	5238880.1	9460086.7	4223041.6	7421151.3	17417517.3	5613130	5684461.2	6100101.9	11924613.2	9423266.1	2796412.6		5034933.6	1435351.8	1695037.7	3832904.2
2000/5/18	3486676.5	9590212.3	11747655.6	5014942.9	34306573.7	3279979.9	N/A	3718520	9269245.5	24131686.5	6354566.8	9989719.9	11506293.9	7462632.4	8297941.1	4695267.2	41592104.2	9297181.1	4807704.3		3592556.9	2299322.6	2631431.1	12173625.2
2000/5/19	34719353.2	9206439.6	15289971.7	8107682.2	29762519	4328250.8	2356409.2	3290040.4	23942930.5	46864780.5	8548529.3	15551367.4	19756722.8	12035072	10891454.9	11597558.8	21924444.4	15622574.3	8406807.9		6211201.1	4495830.5	3823553.1	24368294.3
2000/5/22	1772671.3	14202716.9	25673340.9	9987172.2	N/A	9098044.6	8439413.9	7782788.7	23893638.7	27968952.3	N/A	23019341.5	134699993.3	14046946.7	15918400.2	12737306	26036214.9	24571665.3	30865437.5		8544638.8	5950352.8	5796772.7	17201806.1
2000/5/23	26001725.6	11303075.1	13715855.4	7048615	77761718.2	5493301	3624079.1	5632902.5	9231612.3	67934149.7	17891075.2	13971042.1	94641124.8	11946739.6	12630139.4	11436517.4	19755301.5	21391560.1	13037597.9		6365340.4	3125497.2	4341606.7	11701950.9
2000/5/24	4456228.1	11668906.9	23333477.2	11036672.4	36737057.8	8036473.6	4959003.1	4638137.5	13788600.3	29861315.1	14626550	17414114	52211776.5	12944208.2	15081705.9	14273225.6	18914908.5	25863325.4	15366797.2		15872855	7865688.8	6279164.8	18272314.7
2000/5/25	13424228.4	11500754.8	23020615.9	11291895.8	48250487.5	8577749.8	5831761.6	6614131	8824287.3	96652210.9	12915845.3	31843538.2	60336196.3	16421794.9	21664317.5	14342940.4	22005413.9	28708367.5	14005078.4		9623515.5	11574583.1	15554567.8	12987283
2000/5/26	18237061.9	5955596.5	20449656.3	12098987.8	54019513.1	8546079.8	9477910.5	5959030.5	25446385.6	28042166.6	14727947.1	22163856.8	104470351.7	14818554.5	17427377.9	18414176.2	17079577.1	22858220.4	20798600.8		N/A	27536201.7	15559279.9	48680962.4
2000/5/29	7021245.8	9787539.1	21514937.8	9138707.4	49633353.2	10021351.5	5618896.9	7249942.9	26922483.7	40616149.4	11178616.7	24125464	443667675.8	12758001.8	31232372.7	N/A	17278667.9	37920189.3	24118107.1		13439809.9	19511251.3	9384827.6	22537176.6
2000/5/30	2810944.3	5697566.9	48034000.8	12042779.6	31512332.3	9125550.6	8002934.8	4941721.5	13174955.7	66235484.6	8038915.9	17830140	204662042.5	11682123.7	18072745.3	12226474.9	23531287.5	20961097.3	16083635.4		18653585	10922465.8	7720622.9	N/A
2000/5/31	7562696.3	10284941.4	30473700.1	8438326.4	17987396.9	6802959.1	4806638.8	4459421.8	6087544.9	48102677.7	9373390.1	24217652.8	64266945.4	10871961.4	12378129.1	8090269.7	10858045.6	22480616.7	11226382.4		41835990.6	17896480.9	7949722.4	12822013.8
2000/6/1	4384957.9	42360620.2	31242446.3	11451960.6	19351030.3	14833891.2	3880872.4	5177949.2	12027051.4	39336314.4	24676841.3	27154975.3	79266437.1	9744748.8	18463113.2	13548855.6	9722730.7	17891423.5	10785129.4		9273966	7555589.2	7415615.6	9930361.8
2000/6/2	4012558.7	27163038.9	22161404.4	10283053.8	19737442.4	19804891	4011974.6	3550932.6	12278384.6	30226946.6	65577993.4	72056509	31838635.6	9724900.5	11417477.8	12994599.2	12334790.4	17290917.5	14278252.1		8894816	8059622.7	10105104.5	12956074.3
2000/6/5	7847909	23701663.6	23202903	26461074.8	24253325	73556365.8	9699028.5	7812065.5	14223488.2	33245481.9	19513950.5	39421169.2	42592076.4	18656824.7	16211578.8	27357131.3	18142837.2	66733658.1	15730728.4		8231989.3	9510144.9	17555942.5	12949260
2000/6/6	27155870.6	15112759.1	18616184.4	11346141	14901132.1	86840502.7	60949182.3	4965536.3	8602049	26591834.6	11007679.7	36429827.7	63455792.5	17055791.3	14928194.1	106542332.5	33004008.8	149505090	25804614.9		13024944.7	3702158.1	33822422	11630105.4
2000/6/7	21386187.6	16819344.8	16104454.7	83239530.6	24754694.9	32063169.5	53972097.8	4133525.9	11173244.6	22435294.8	10735128.1	23162595.2	36646255.5	74647061.2	42129397.3	34997389.4	17095077.8	51594548.4	22459388.4		4313255.2	5165390.9	72388648.2	11540542.2
2000/6/8	56483636.7	35344960.8	30214060.7	47948988.4	40964107.7	18408732	16344761.2	3964546.4	11865356.4	14953400.1	10160763.9	15049275.3	36950114	23149840.4	15022288.3	18047340.5	11111099.5	28216090	21148439.3		8464528.5	5169572	27676606.8	12737542.7
2000/6/9	824817.1	16042420.9	18702116.2	39503121.7	16463851.8	16375479.5	10386314	3465494.8	17019932.6	16357496.2	8526293.8	17141809.2	30015845	15424455.9	66347727.2	16490531.2	12648824.5	24669275.2	58490172.6		7841067.5	2427820.7	17365282.8	7082308
2000/6/12	2255552.4	10195491.1	15978770.9	35293463.8	19075795.3	10387683.1	10007257.8	2580243.5	9884823.9	23955833	7745212.8	15633020	27249361.1	13161592.3	44910094.5	9709016.3	8969433.8	16868088.4	101616429.8		4921124.7	5710410.8	14868495.9	7075135.6
2000/6/13	2386783.2	13783411.7	22828560	27724827.9	23474054.2	7945287.2	10508913.6	3314734	13017456.9	23752646.3	10937691.9	30529563	25837694.6	12539515.7	34712015.1	10299611.9	6865335.1	15511743	52550927		14406712.1	2819968.7	11432114.6	6121482.2
2000/6/14	4917580.8	9754105.8	68189349.3	13007205.4	45520124.6	15347358.9	10856606.6	3401739.3	17424720.4	12654256.6	21104354.3	122450967.5	260573116.3	13466532.7	24767949.7	25790696.6	11580794.2	23111190.2	42681393.8		4365174	6767306.9	19119729.6	9374287.8
2000/6/15	11453015.5	15573772.1	39142516.7	18784642.8	39702297.9	13207279.3	9957825.7	13804341.4	18595117.6	11416007.1	15547392.5	58472325.9	161753913.7	27346298.4	14080830.9	19607400.8	11237863.1	12671935.1	30347742.7		5704574.7	5292699	12919039.6	6758452.3
2000/6/16	1652541.2	5781883.3	32222721	12986114.8	24981182.5	10736790.7	8893405.5	30650338.9	8016695.5	10150778.1	75496699.6	41955767	20111516.9	14736523.9	17353918.8	20137553.7	12237165.8	17648046.1	25666426.4		4244299.6	4562877.5	11876560.8	7370054.8
2000/6/19	4497901.9	8006934	36417098.8	14955089.8	14783983.6	12119738.8	4431291.3	9478424	14191296	11253199.3	14613099.9	32758517.2	28462085.2	9649743.3	12997814.1	11594687.6	8060421.1	64007465.4	14859032.6		8810390.4	5541576.6	9235064.2	8109919.1
2000/6/20	6096053	4900483.7	24339062	9757510.4	18488704.5	7564955.8	4383306.4	3727864	11905021	9551700.6	10510583.8	14834856.4	24536817.6	9091381.4	12181216.5	10296255.2	8592151.6	25341395	34431983.7		6285334.6	8254232.8	9345010.7	7078163
2000/6/21	3890316.1	6936361	17159166.9	6974809.2	12677779.3	8365751.6	3540069.3	3797032.9	5981312.6	16829435.7	5061846.9	10641903.3	13230781.4	8926405.9	8347990.5	10255178.6	6531752.6	17243466.5	36147983.3		4222140.3	13059240.5	24887457.8	4294501.3
2000/6/22	36443333.9	5550064.7	53974369.3	12867576.4	11316445	18070499.1	2904509.8	2587224.7	6991263.9	12085421.6	5502555.3	11667690.9	29951271.8	9200381.4	9495310.4	9145166.7	5716433.8	16731683.7	23269442.3		2447353.1	3923688.6	39420524.7	4247929.9
2000/6/23	6906090	33274383.5	46590226.9	11765480.7	14139413.4	10146699.8	6154189.5	3071609.9	6599829.3	16192642.1	9527172.8	16113115.1	43331312.2	10832731	12649117.5	11229033.8	9736303.1	25610505.7	26472298		4846540.5	9192980.8	26156618.5	7616828.6
2000/6/26	58805409.2	31187354.4	62078028.2	25296325.3	19031293.4	12303365.4	6446781.7	3873569.4	10664522.3	13840959.7	12150033.6	32862876	87365713.1	11076162.7	12613077.9	13476311.2	17411708.8	50081776.4	33790846.3		7729543	8333060.4	12797983	13021922.6
2000/6/27	53891308.5	26130640.3	31228029.3	32279603.3	15342682.6	7853668.4	5752784.5	2477409.1	26754767.5	30830325.4	6744469.4	17930354.4	25881129.3	21691893.1	14746033.6	12490235.2	13531535.6	17437993.4	23140650.5		5390008.1	5316704.9	13523525.3	4346281.3
2000/6/28	35929833.1	19528970.9	32319013.6	20710593.5	15539318.7	7388301.3	4069293	2296399.7	N/A	41555499.1	5439316.1	16338781.2	41753746.1	20465695.7	22650546.8	13168234	13067136.9	22900372.2	27500261.4		7894751.3	6688799.8	19533462.7	6471496.8
2000/6/29	73540486.2	12939052.2	31946817.9	24904453.5	26278507.4	13472845.7	26968319	2968266	13272966.1	19133299.5	25262185.3	25290201.3	17085338.2	37914432.4	13382132.2	33522203.9	43845056.1	66904407.8	16865823.3		8978592.2	7135891.5	19686377.6	5044309.7
2000/6/30	6701669.4	6835799.7	46443173.2	14316710.5	18370594.6	26053171.2	21927466.2	4081837.7	14920162.7	15733260.8	8021335.3	22216060.2	18673239.3	27780357	12849601.1	38296142.2	35891259.8	109270107.5	22494266.5		10947138.8	7974577.2	18585830.9	11665674.8
2000/7/3	2101261.6	4944712.1	36117611.3	11282255.4	15312333.5	11654898.8	12000882.2	3359879.1	27656042	17959240.6	6923698.3	19391348.4	18523437.9	71183868.5	11453666.9	19998834.5	19361266.4	109145094.7	23129099.6		2028185.6	3190617.9	11348378.8	7295530.8
2000/7/4	12647322.1	5223914.5	15152039.7	4651331	9078323.9	10297330.1	51290759.5	1324703	32268842.8	13860233.3	4424958.3	10321398.9	43616497.3	26892936.6	7358824.5	18043445.5	11650762.2	77411877.5	10991545.4		2402893.2	4671398.1	11545508.5	2503235.1
2000/7/5	1350571.9	4506548.6	14219739.1	6153090.5	9058011.4	21962634.3	30372137.6	1372696.9	25954432.8	24148563.8	3748153.6	12982295	17721464.6	98183211.6	6432831.9	25518213.8	21564734.5	55293129.8	12792872.1		3399318.3	2672879.4	6912984.4	4681891.3
2000/7/6	12595926.9	4673480.8	18488134.1	5337014	15924211.8	9907153.7	11022681.9	4003760.2	58137716.6	22710377.4	10067442.5	28125531.3	9760619.2	74104319	7236069.4	12013139.1	15620562.5	42679717.4	13757342.9		2381081.7	3420439.9	9614856.4	3473535.6
2000/7/7	1632314	14643623.2	17478894.9	4767258.2	10710605.1	18834072.3	14249900.2	1656645.3	38292608.7	17451098.6	5591260.2	17391176.6	N/A	82953283.2	6164630	15690038.7	16773736.6	31239343.5	8967070.5		5071863.9	2496588	17970876.4	6220322.4
2000/7/10	9704793	17145753.2	35932524.8	8036796.2	20887120.5	38222492.2	29636070.7	3164976.8	25622771.3	11395468.1	15306419.2	26476097.8	22980430.8	52639544.9	8879423.8	40446728.9	20225097.2	28008358.6	13751836.9		3877799.9	4151258.2	44475413.8	6608289.7
2000/7/11	1182797.1	18949760.8	25273854.1	7399615.3	14058338.7	18689049.5	23966639	1969338.5	23721014	25845492.9	7879102.7	33025685.7	14942045.7	62823472.3	7983329.5	38025414.6	16024749.6	32273867.1	12820344.2		4109267.9	3628359.9	30654111.3	5511183.1
2000/7/12	1420046.8	12520755.3	22504747.5	12350692.9	13787413.6	15771499.6	11614561	2480204.1	14469539.3	27614403.4	8878983	16484587.2	12491077.3	30941085.9	9059455.3	25900158.7	38997092.8	28295103	12581398.9		6925584.8	3990200.1	14494854.9	17352351.1
2000/7/13	49445001.3	9926929.4	17935361	10447520.7	28202305.9	17450202	13791111.1	2958350.1	26774798.4	24206936	11976903.9	25393223.2	61713802.4	48706414.6	14244931.9	22842486.8	25643497.6	36752688.7	27458116.1		3030274.2	7598198.9	23121938.3	17719368
2000/7/14	1398270.7	8927719.7	18202811.6	7394515.3	11520987.4	12541162.9	7130398.9	3153157.2	52159220	25319264.8	10870814.6	21283377.7	77272058.9	24972006.3	15978114.7	38719001	15945042.3	29782995.6	13644779.3		5230243.5	25641836.6	22704845.6	8783742.2
2000/7/17	3227119.7	5875848.5	33940666.4	11459493.2	23697155.3	10980499.8	6210678.8	2870775.1	36306867.5	18318891.1	26139343.5	25800411	16606189.6	17000381.2	8538760.5	26193471.4	17648760.3	19111067.3	9052885.6		8133120.6	35883996.7	15667603.1	5877714.1
2000/7/18	5206838.3	4688077.2	15355548.4	62238543.9	9261183.7	8148269.7	7027753.7	3113650.6	28819605.4	27929670.8	5849600.6	17652527.3	39589425.1	21337117	5986041.7	15003220.4	56714787.6	12909587.2	10518112.6		3742680.1	41191803.3	6459428.9	4442249.8
2000/7/19	46720746.2	20762139.8	15462613.4	39476089	14306168.4	7878820.6	6273186.9	2159460	17091144.2	96629224.7	5529635.5	44137476.8	32404650.6	12132353.9	7721727	14807863.8	72872665.6	23997759.4	30212102.2		2569206.7	8599801.5	5565645.6	4493675.1
2000/7/20	45251675.9	8187474.6	12131169.9	59449316.9	8317427.6	6399430.4	6438134	2360049.7	34039327.1	77951611.4	6347115.7	20930333.4	129022944.5	14686655.2	11261192.1	9887453	71612809.8	28719165.5	12191829.3		19217542.2	6876140.8	9115056.3	14319975
2000/7/21	1178474.9	13282335.4	14578867.9	22311791	30253626.4	9508640.2	5004272.1	1666488.1	27660083.6	69757451	4782632.3	15189133.2	99469739.5	16486332.6	15141893.1	10772092.1	56520450.6	17903621.2	12699258.9		5929645.4	27079743.4	8719605.5	10396931.6
2000/7/24	42339017.5	9094640.2	12132415.3	24171054.5	24332705.4	16869966.1	16930762.7	1748512.9	14275624.3	70631405.2	5473785.6	18281049.7	88200160.7	15147712.4	19805599.2	10167275.4	71416424.3	14553636.3	26654408.2		5129446.6	43335970.2	8103165.1	9208186.9
2000/7/25	46101319.8	9555119.2	20049605.2	15744681.2	21180953.1	7339357.8	5504741.8	1459212.2	32073724.4	18688333.2	5648932.8	20608616.3	184714569.6	18124954	10076739	12838708	30788540.2	12258781.3	19047473		3419701.7	32921547.3	N/A	6235540
2000/7/26	20234064.5	15230578.1	12912136.4	69937225.9	22250619.5	8054471.1	4155624.2	3600261.6	8127321.7	44159513.7	6110416.3	19316157.8	39203547	12402611.1	9231522.6	12224931.3	22997334.7	12423008.2	12206391.5		2417923.4	5963453	6664703.9	7735557.8
2000/7/27	21629905.3	7488629	20243884.2	37719196.1	29600215	10361077.8	9120554.5	3864618.9	12012622.4	42196473.2	5005453	34006995.6	17962850.1	23265488.6	37601758	22531396.3	32677855.1	25557177.8	14129582.3		7156551.7	6266502	15495275.9	5503863.2
2000/7/28	21301948.2	7899875.5	10941881.8	34059942.8	48552471.8	13978080	6980730.4	2068167	9492711.8	32970590.5	N/A	16960620.9	15648629.3	24336207.3	20582773.9	25779392.2	23278849.8	112158795.4	12483185.3		3691009.3	23744300.3	14456013.1	5142539.1
2000/7/31	N/A	6453261.6	21270962.8	26839825.5	30415251.9	14256610.4	6965531.6	2573191.2	12736399.2	26389517.9	10279852.5	21376441	19236319.1	30087241	38898979.5	34936391	21904449.7	39696626	11391253.8		4251976.8	61730200.5	12310772	7001127.1
2000/8/1	25102249.3	7616238.6	35661177.3	30427900.4	20708179.9	17395566.8	8799473.1	3102501.8	12184135.3	19295916.1	9317608.6	15776441.5	23069806.4	15015004.2	21350640.9	18206980.3	11493652	24853536.6	8583836.9		4193304.6	43027585.3	5317187.5	6205489.3
2000/8/2	4429021.6	40366726.4	17378917.3	30807144	14554698.1	18992384.3	3414205.9	10384659.4	17728371.1	11469327.4	8919047.4	44537621.8	6221594.6	18840534.1	18513173.6	13081369.7	14461195.2	21274573.2	8936098.5		2546239.8	104699861.2	4716108.2	4179509
2000/8/3	944936.4	37663037.4	22653777.7	25493284.6	15023663.9	14016970	6265299.7	3124221.3	41278866	20282792	22959179.4	22662283	16525500.5	16299999.8	14633607	14517592.5	16960342.4	28479615	15547580.2		4017084.8	34058589.8	12583436.6	5246757.9
2000/8/4	2913017.3	55826324.4	22828055.7	71635138.8	13177646.7	11783270.4	6076745.4	2504340.5	25937351.4	39575393.3	7146798.8	14864818.6	22466294.4	19893256.6	22191294.5	23076316.7	41111561.7	28967074.7	44826671.9		12468200.2	49992731.8	7676649.5	5903327.4
2000/8/7	3904747.5	50166846.3	10837244.4	46352320.7	21026476.4	9028222.9	6115035.1	1768252.7	31313623.7	21453818.8	5700125.7	38000442.9	26414177.6	15371381.2	18766474.3	11846499.8	34969516.9	22186875.9	N/A		5160409.8	20932767.1	10692317.5	4557188.6		371083061.6
2000/8/8	2991010.4	35832789.1	15074180.1	36199532.3	35907350.8	11244441.2	4066121	1480878.4	17692510.7	21374931.3	8979737.4	22858262.7	54512305.6	12858032.4	16382043.1	14813248.8	15748479.7	25959706.6	18889203.5		18059802	24764652.8	5738202.5	4784867.3		149293187.8
2000/8/9	1503186.9	25470105.8	27043106.9	23736211	20192383.3	9778957.6	5695128.7	2818327.7	20651353.9	28850381.3	22221776.5	37047967.6	32446731.6	15730876.6	12743039.8	40888135.2	26063171.4	21335508.1	18707668.1		12251489.2	11026129.9	9783812.8	5231388		78849468.5
2000/8/10	1259420.1	34486090.4	12574251.1	38944120.5	44591789.4	13735746.2	7428043.7	3552794.8	13590943.5	35031400.9	10428380.8	66957020.1	17369903.6	17191070.8	10731895.8	27084403	32605110	36007386.1	15424608.6		12807290.6	12065330.4	13612842.3	5868207.7		39002579.1
2000/8/11	54569949.2	19267773.8	16430611.8	24399137.9	27636809.8	7767959.9	8349412.7	3417872.3	9583473.3	16387389.6	8896001	43194601.5	6878321.6	39307346.2	15670606.4	18842683.3	12238867	84365664.1	10930370		26213098.4	11617816.7	5794846.5	12492068.6		35644521.3
2000/8/14	994195.7	16299951.1	11346976.6	27454327.6	21352841.2	9316881.5	4179673.4	2807962.8	17038775.6	37922592.9	13776057.7	32977567.2	63885082.1	51398628.7	8459850.4	23784386.5	14745371.5	72097062.3	11282973.3		12911329.7	11463164.4	6969718.6	13366943.4		19610782.6
2000/8/15	931203.1	30537757.5	13250432.8	21414600.7	61943132.1	8104097.2	4309850.4	5850976.7	19598420.7	36690026.6	37527032	24597943.9	80378413	25790514.1	6854351.3	15620884.3	11251995.6	28772913.9	7972401.1		16225719.5	44138466	9580481.1	6388642		18401029.4
2000/8/16	21764134.4	20848724.6	20793260.7	25195730.4	56780613.2	9350088.4	4406511.3	11935432	14164632.1	28088836.8	17192051.9	20036581.7	30863229.1	16565845.6	7186453.5	16980733.4	11942792.9	17973429.9	10432349.7		6425908.6	15323462.7	6883322.5	5882986.9		10553464.3
2000/8/17	2226152.4	8688902.6	22129296.5	21609289.1	21712327.6	12332994.1	8460730.4	5578277	31216089.8	50361744	16355288.4	21194263.6	25039606.2	20446396.7	13304000	11087452.9	11038111.7	35719763.6	26030698.1		7171676.6	7361591.8	7939558.4	5634566.1		15357807.2
2000/8/18	848780	16082591.7	25797469.5	18203436.1	49548455.4	12271904.3	9213837.3	4620630	32131835	96819058.4	12027594.7	21896951	33703672.3	21118610.8	7146657.2	12784981.5	12535819.5	28141437.5	13000081.6		7157072.6	17654043.4	13475815.5	6538787.6		14561251.4
2000/8/21	39713852.8	13737261.3	69539932.3	48378458.7	49894576.9	32744236.3	9701705.5	4186366.1	8911497.6	41364034.4	24291393.1	30455472.8	33304755.1	39360776.3	15040823.3	18260707.4	16046535.3	28798946.6	27938761		6375301.4	28858518.8	11434057.9	7782181.1		18211937.2
2000/8/22	3772098.3	10441357.4	72018092.1	23699868.8	46203222.1	17838329.4	12505910.1	5703719.2	5548233.5	34203919.3	15537603.6	26919565.8	31772870.1	43614732.8	9882839.9	14838662.2	11273609.5	27108893.6	16455452.2		4976563.3	22108079.2	10051741	16497576.9		45222064.3
2000/8/23	3689649.9	23157410.4	58375840.9	74672796.2	67046404.6	22890602.2	18188713.8	5303833.6	15769245.7	43393570.8	30133569.5	40353646.8	36749257.1	45448119.4	18822888.5	22043263	21380439.9	89163630.5	23332277.7		15025726.1	26218139.7	13684571.8	13408398.3		38444114
2000/8/24	1158956.3	17086648.6	37364992	25759141.4	32664267.4	11894896.3	47412802.4	4681218.4	11858739.9	26609003.7	18804342.9	24396902.4	28866441.4	26321571.1	11547260	15453010.9	16674862.2	184356070.7	12220665.5		8156023.6	36711137.2	9338858.9	9136796.6		37348076.9
2000/8/25	5448338.7	13498246.6	73944819.4	19216878.5	18172290.5	6891381.9	68580712.8	2352226	10516835	12027480.4	51610424.4	17321057.6	N/A	12812510.2	8964982	12368404.2	8208093.7	59265776.1	8694174.7		3130703.7	23978765.2	5689929.2	52891252.8		74617585.9
2000/8/28	627324.8	8048180.8	101690865.2	13056923.4	30159326.1	10390562.5	65262563.1	3836260.6	8836109.1	10436263.7	79510810.2	17931581.9	85330270.7	16577821.8	6276630.5	13593275.6	13361584.2	39485449.2	10893493.3		6150522.9	29148403.7	5870655.2	29358489.8		41518058.8
2000/8/29	1494661.5	9063986.8	65985620.6	35017386.2	25633546.8	11513302.6	64923780.4	3095953.3	17627688.4	17849803.4	43667064.4	13765131.6	48501516.8	11086206.9	10131147.4	12841435.4	10544876.3	42976727.3	12825105.8		10667564	15146077.1	10228882.1	20545414.1		26805745.7
2000/8/30	1198474.4	13584291.2	43531218.1	16777048.4	23920125.1	8191267.9	82452137	2707812.1	6480307.3	8136140.2	60685622.6	16994468	28884258.7	21031981	7318803.2	10039569.1	8670460.4	32969067.4	12145147.7		4027017.6	15327191.8	7570551	30165198.4		22119452.3
2000/8/31	25487981.3	11410941.3	47231566.1	23982042.7	29987104	15994909.8	48095547.3	3860611.7	18342833.5	23306638.6	31235708.1	27535006.5	37748313.7	24962446.8	20219123.1	13014795.4	13625463.8	42978756.2	20323167.6		5386599.6	17971262.8	12235932.9	15360209.1		28738894.9
2000/9/1	2626103	13661213.3	31550953.7	19517217.5	18881280.7	11568098.2	31165792.2	4297494.2	23410679.3	12822767	20654103.9	14359451.1	58958592.1	13623996.1	8428928.8	13630087.4	10098591.1	33069686.3	11533704.1		5472177	7561837.7	8464981.7	13490876.6		11796651.9
2000/9/4	1608361.6	7436419.2	24793298.8	7339412.5	13065646.2	9239148.9	27701510.1	3035255.1	20359551.4	12290647.4	35535876.6	10521368.2	74109698.5	9510967.5	6001258.8	7236889.1	6386890.9	20363270.2	6643131.4		4084142.1	7645542.6	4339654.2	8211418.2		9544440.8
2000/9/5	576056.6	9975098.8	16682860.6	12028721.6	25665168.9	8303811.2	48549497.5	3702212.8	9584006.1	4847407.5	74569746.5	14731514.3	154213255.6	11507141.8	5300882.1	7571997.8	6572114.1	20068454.4	9221194.6		2284863.2	6553455.3	5353879.9	5872706.6		11283594.7
2000/9/6	1873502.2	7986598.5	16087035.9	9811010.7	14559758.5	8070475.8	22940422	2823168.1	N/A	18514287.2	61645270.5	24318395.3	183156721.4	11632902.3	5752737.9	9263652.5	9394241.3	29310798.8	10536699.6		3920597.4	8400597.5	4926427	7985249.2		10191784.2
2000/9/7	40951162.9	5678316.2	15116182.8	9855680.8	12269000	6454958.2	30732455.7	1752129.5	5042369.5	41053827.1	56792625.7	11793747	310884634.2	8500221.1	4294039.5	7517000	6640028.6	18218913.3	5415259.9		3655350.8	13914245.2	2761238.1	5654000		8847751.3
2000/9/8	54276041.4	6248728	10181666.1	27108701.4	11812536	3892885.9	27316225.2	1433247.4	11314635.3	29229093.8	30033943.9	9444856.4	423421599.3	5075181.4	4475837.2	4480210.8	N/A	15071919	4319082.7		2901140.3	3635275.5	1937979.4	6828124.4		8097624.5
2000/9/11	38537416.7	8362503	19367519.9	44378588.8	11547193.7	4660542	26816924.7	2305698	8750021	16179250.2	33628296.8	14391595.9	175206552.9	5748998.4	3135370.6	4623330.9	5426261	10518108.4	3130403.8		2465565.3	3962280.6	4074933.6	13004518.1		4694998.5
2000/9/12	580608	35538414.1	12353657.4	27593870	25656622.1	3374401.6	15738673	1279142.5	9707522.5	21076085.4	51343575.4	10469472.5	113121608.4	5625467.2	2476239.3	3811984.4	6115168	11371462.5	5041855.2		N/A	3303183.2	10176270	6679734.3		4820506.4
2000/9/13	20258838.2	15246593.2	26738819.1	15588496.2	12534816.9	8567906.9	92033449.4	1771285	10005865.2	25795442.7	52356482.1	11579200.2	53981559.9	8519410	3327732.7	6716995.1	5371344.4	11381488.8	6717225		1216681.7	4849852.4	2868947.9	4909109.7		6580376.9
2000/9/14	57023796.6	23834902.7	13326283.7	11418728	11760497.7	3808966.8	49023280.9	1533331.3	11343101.6	20116296.7	37751472.7	6518541.6	39863370.5	7775557.8	3846766	4234890	5621232.3	9590979.3	4303651.8		1521361.2	4397193.4	2671082.1	4188102.6		5392612.3
2000/9/15	9815580	8209761.9	19298933.2	18688745.6	11380357.7	2545785	36954223.5	1761292.6	11577262.1	16957729.8	19865513.8	8964495.2	40270516	N/A	3140054	4148129.4	6720402.3	13789690	4177809.8		2158538.6	3714607.5	2006937.8	3682412.6		8788312.6
2000/9/18	10904157.9	25404036.5	27830407.5	7958915.8	8782519.3	4677795.2	19267916.6	1503639.8	4175257.5	14304872.8	14931204.8	9749115.3	38531822.4	6802916.6	3558274.2	4687608.7	3928477.6	16981308.6	3386055		3482696.8	22927684.3	1618864	2818134.8		7346599.2
2000/9/19	11515259.5	12839842.7	23550688.1	15639372.6	10656797.3	6105306.1	22203859.3	2744810	6641387.1	16627057.2	20901140	13043608.6	261238169.1	7572471	2125774.2	6071437.3	4487598.7	23477780.9	5273223.9		5251448.4	4466761.2	N/A	4772428.4		7501225.5
2000/9/20	1412122	8578803.4	13197200.4	13997682.4	8966243.7	6357298.6	38275749.5	2037357.4	6343176.1	29725879.7	12872470.8	N/A	263616910	5352446.5	3079512.1	3621284.7	5624817.5	17313301.9	3828594		2637417.3	20646444	6286822.8	2073118.6		7293509.4
2000/9/21	16475584	8780850	15315695.1	19332834.2	5249633.7	2606587.9	14064108.4	1749538.3	3402912.7	52934526.7	8167282	5717724.6	181555460.3	3976732.2	3147411.2	3266624.8	5137638.8	11810738.6	3916315.8		2932277	19954450.6	8194024.9	1713355.3		3414909.9
2000/9/22	26603490.7	3616594.7	10878713.1	17972898.8	5560198.5	2162880.4	44901864.7	1533324.1	3375402.4	25156645.7	6442134	11273254.7	38158216	3395988.5	1590470.8	4044228.5	4362525.4	10911166.9	2368761		2187418.4	13387247.4	5599442	1725927.7		2713088
2000/9/25	545350	4865592.7	12724942.4	9531344.4	5989528.8	2741931.7	25143518.5	956345.8	714839.3	16070059.4	14946140.5	4600372.1	30845707.6	3437308.7	1835170	2787184.8	3172351.3	17692409.5	2545551.7		2875909.4	1856174.4	1975361.8	1712339.6		3118178.8
2000/9/26	10132038.8	6463675.5	8209890.2	14296888.4	4221508.5	2345643.5	26629068.6	1124607.4	14413701.1	7775691.7	5798176.5	3370034.2	17106875.7	3685189	4319843.2	1897413	2300986	8518681.8	2868107.9		1320804.1	1453550.7	6164776.1	2217343.9	372403988.1	2301842.7
2000/9/27	1263254.9	6251305.8	7639766.2	6755143.2	5234975.1	2762096.5	13856949	2361713.5	15814658.7	8711889.4	5671013.9	3171063.3	7485869.9	3209638.4	23054353.4	2097200.4	4273312.8	11438327.9	3226825.5		4515689.3	1856659	7795666.5	2531601.3	240730479.7	3218366.3
2000/9/28	2929673.5	12525140.1	7624386.6	48344829.4	8782360.1	2073139.6	23859938	6251156.3	20180779.8	39653009.5	9968734.3	22493671	19259290.6	2997883.5	11363995.7	2033674	2176285.8	5952615.5	2060834		1995431.3	3694168.6	1778047.3	2901170.2	280481307.6	5498031
2000/9/29	5863421.5	5119656	5558788.4	76952872.5	6535367	2207740.1	17407323	1713768.2	10826041.3	N/A	5642520.7	4934948.6	14151551.6	3493901.2	7074017.4	3313197.3	2826206.1	11168877.4	1861132.2		2888498	3028755.4	1005304.6	1943587.6	155921866.7	5754021.5
2000/10/9	3481235.7	3379073.3	7450382	47132395.6	5210736.9	1727581.7	21063055.6	1966496.2	8624305.3	29619194.8	8616196.4	4565183	12521393.1	3397675.5	4445943.8	2677188.1	2577014.8	7984889.8	4622606.9		4314294.1	6372865.3	1564341	3450406.3	99296671	4027603.8
2000/10/10	3245848.1	10907288.5	21569239.1	70326817.8	5764768.1	3041304	48742443.5	2379271	5833115.4	59683999.7	8628564	9451929.7	11957633.5	7092112.1	10897512.5	3419232.6	N/A	9568064.8	6244680.6		4610012.3	5802428.2	2468446.7	7436817.6	150811425.8	5924969.1
2000/10/11	1155252.3	8193786.1	27318080	42322790.8	11126664.6	5001530.4	9356003.5	1948646.5	9330462.8	51729470.1	5024368.5	10011008.7	49640621.8	6470138.6	8344196.2	7125849.1	8156555.1	70749658.6	3958239.7		5603572.5	3955127.5	2526453.2	6434169.1	99123336.2	5421155.4
2000/10/12	2325207.2	4124289.9	55048293.2	28291867	11245807.2	3539238.1	12560801.2	1937696.4	10620120.4	32601521.8	8435324.5	6261495	23201091.6	10513413.9	12130916.9	3505692.2	4233888.1	13610363.3	3818639.9		6149502.2	3002647.1	1806699.7	23119339.8	71934742.6	4571145.3
2000/10/13	651422	10280885.6	42899702.5	25656660.9	31329531.3	4924865.6	13116862.4	5205457.3	11198692.5	82427977.1	7721656.9	6466706	9305764.4	9403311.8	6275472.2	4721319.3	3476603.7	10071263.7	5347395.4		2715986.7	4739869.2	2528289.1	11643985.2	56814647.3	8017605.3
2000/10/16	382560.2	5321623.2	49508791	60143645.2	21882757.2	3376050	14939001.4	2413561	19256881.9	29502618.7	5963090.3	8282873.7	7418001.1	5733852.5	4163160.5	3504638.2	2552113	7734208.4	3317042		3289452.7	4660434.8	1758203	16920044.2	68958281.9	7177598.4
2000/10/17	16674865.9	3914438.2	28183456.3	25712265.8	8916877.9	3706400.3	19454016.3	2568754	6515031.6	25930527.1	5234641.4	3844036.7	16839682.4	3822700.3	3555553	3008988.5	1799922.3	5364986.1	2125163.8		2644570.2	2589907	1458572	5491450.4	29532011.1	6652258.6
2000/10/18	875937.2	12824863.3	21352643.9	42850018.8	7913255.1	2352307.5	11523236.6	1245683.2	10126744.3	31931376.9	4874259.2	3805004.9	21544000.7	3870260	3323441.6	3607152	2045872.8	6296557.6	2706730		2963711.6	8720612.7	2006754.1	10569913.9	29590025.2	6530661.3
2000/10/19	12121966.4	2779779.2	60425955.3	40360264.9	18798043	2754667.6	11106565.2	1676242.4	6066071.6	21881255.4	3755717.2	4345188.2	16005328.3	3102240.4	3446336	2538589.5	2236740.8	8762624.8	3058748.8		2712795	8565263.2	3447782	11618205.4	26499325.3	13345627.1
2000/10/20	51452055.4	9906953.1	40325316.1	86186808.7	12889495	4087445.9	9731609.1	2976373.4	11898084.8	23656007.9	8036175.7	8243952	29069007.8	4850841.1	5407781.9	4419482.2	3850119.8	15039412	9320905.2		5203221.9	7303625.2	4758562.2	44380997.1	35198418.2	12051179.2
2000/10/23	1245944.6	9184503.3	N/A	40018403.3	19929815.4	6624343.4	8027127	15585616.7	6561407.1	26136671.1	9289113.8	8861530.4	19116473.2	13170177.1	6438215.3	4707576.6	6652553.3	10581593.2	10500013.2		10504064.2	5260461.4	3450138.7	29037777.9	29593550.6	17149987.2
2000/10/24	8485051.6	37654626.8	62934366.5	26861731.8	9804209.9	14639011.1	9649645	8319343.6	46407427.2	20976307.7	6125304.5	5517781.8	10174407.4	10799452.9	4635534.7	4343491.6	3588129.5	9745721.3	4600808.2		4658039	8477529.7	3971836	15315617	58546008.5	10353221.1
2000/10/25	942769.3	15336787	112605134.4	34525660.3	39082051.5	29131778.2	16566526.6	8066542.8	18853395.3	29999161.2	14075485.7	9888903.6	32814291.2	20444481.8	10342584.2	14777603.6	7726447.2	15761418.2	10361270.8		8671987.5	9384864	23340844.2	21146374	129221190.6	51509424
2000/10/26	2637997	7560519.4	63929816.3	22304442.9	15305759.7	12418520.3	18537494.4	4679750.6	7295855.7	21968202.5	5731791.9	6965529.9	42851002.6	27297749.2	5006759.4	6566599.9	6209945.4	13821493	6805796.7	458693767.8	11898165.2	9607250.8	12561701.6	19388386.3	54812699.7	14684089.2
2000/10/27	39396781	5220654.6	62583649.3	24353717.8	10068319.2	9799436.7	12078315.1	5033220.2	6228005.3	20607260.7	6083021.8	5037200.7	40025520.5	11669393.7	4727934.8	4081499.1	3792897.5	9035647.9	4489330.6	147205589.3	5438137.3	3690691.8	15849424.4	10387640.3	30733636.6	15444800.2
2000/10/30	898285.3	4256734.3	78792355.4	29566873.4	16116280.5	21008338.9	3831948	3874814.5	8205697.2	26141544.1	6359672.9	6410422.1	154998296.3	18183586.3	4458994.1	4225238.3	3925724.9	11878593.1	9100573.5	67350839.5	15373540.6	5971617.2	13423255.8	11493536.1	34438108.7	7403038.9
2000/10/31	2209251.2	4130189.3	44846585.5	14029068.9	16205241.6	12538635.3	12449587.8	3524170.5	5303233.9	26881854.6	7202167.4	7095181.7	170778149.1	12417561.4	3794925.8	3678240.9	4109259.5	12459903.8	6010522.7	46617714.7	6661096.2	3683074.6	7846610.3	11219438.4	28547001.3	22441422.5
2000/11/1	4815358.3	4290837	27856605.6	12811715	9509212.8	11869677.3	25752866	7735334.2	4597178.6	16869878.3	5471024.3	17850601.6	173937118.8	7332061.2	2829382	3459295.9	2139853	9012891.8	3765098.2	22868901.9	4636389.7	2057828.2	4962969.2	7527290.9	78296586.4	9735339.1
2000/11/2	4579721.4	7867969.6	32653617.2	20493409.4	8992542.3	12172987.4	82387309.5	7529939.6	14119552.6	15941544.3	7807532.5	13662288.8	301925431.5	7125741.4	4145592.3	9017502.3	3426508.1	13372036.5	7460255.3	43486436.4	4803443	2620424.1	4954814.5	8723207.6	63993555.8	7134179.7
2000/11/3	16152280.1	5397605.2	34588097.9	49805689.4	7538104.3	8607531.3	95191324.6	3324981	13938663.8	16956102.4	11273258.3	6712627.8	302199073.2	7019249.5	4971736.2	6923996.1	10674413.4	49612778.1	3370566	25211458.8	3177764.4	2891736.5	3581817.2	5938750.1	68794215.2	7050841.4
2000/11/6	40789005.4	8946690.1	25307894	34430798.3	8142473.7	7499610.1	40459021	3519307.1	10615438.6	31524066.1	8331645.9	7638097.3	160941397.2	5024868.4	3330234.6	4531572.2	11518055.5	58643707.9	5530207.5	20724335.6	2871587.3	4419982.4	3598589.6	7573425.6	70531595.4	14884504
2000/11/7	27932127.2	4645869.6	19560726.3	57791703	6940005.7	5995457.7	16202694.4	2148282.1	5250110.3	42730217	5204684.7	7964392.4	259057890.8	7288426.2	4870156.2	4281959.1	5185927	18285044	17419674.3	11266214.3	4788507.5	2832264.7	5010283.4	4097524.3	34726234.8	32204052.6
2000/11/8	6586852.3	6369835	17835103.9	30005206.4	11454882	9046338.8	15751366.7	3058934.7	6982244.3	18975561.9	7066721.9	6101057.3	154953567.3	7308900.1	6569125.4	8457031.8	4207805	101623097.9	48104288.6	20441213.2	9116693.6	6103374.8	5710424.3	8208696	57285263.4	15201492.1
2000/11/9	10763719.2	15227592.5	35745689.7	73550480.3	15515137	15255896.6	37903332.4	3904371.9	4586619.4	35332310.9	15619108.8	14386613.2	63572904.1	12044818	11812318.6	13623950.4	6042838.4	102532056.4	26181430.6	20117128.4	6334031.2	3473147.1	12750067	8665271.7	81105759	35431693.9
2000/11/10	1942729.3	28375333.8	27352355	61208344.4	24253601.5	39874901.3	14161187.4	5359834.2	2676361.9	44882841.9	17629491.6	20465315.5	40511273.1	14764693	21415891.8	70251422.7	11279112.4	105564697.2	115534241.5	26544082.2	13794900.7	8571080.1	7706869.1	14178054	52069396	17344053.9
2000/11/13	8938338.6	39494662.5	40706443.6	33793633.4	19156918	67273074.9	31032675.4	4769054.7	12000641.3	31496339.1	14833513.9	39982387.3	64392685	23088053	14880047.5	42626853.5	20074279.5	365941639.7	68374569.3	30891482.7	11392973.4	10166422.2	6451554.5	12692589.3	49608375.3	21205523.4
2000/11/14	2537839.6	49944242.4	39087598.5	21009789.9	46987698.2	40500857.7	27181699.9	4234130.7	9246031.8	23412174.9	10865326.3	18992371.1	184526379.9	14274036.3	9152575.1	33043153.2	9739453.7	544330596.6	32757270.4	15475107.6	7919949.3	24342253.1	14543957.9	17404482	47190649.5	12858276.2
2000/11/15	4398096.8	29786065	30539289.8	25836741.7	19198277.8	31419639.7	33390544.1	7195495.5	9882341.7	45139246.3	12606851.3	15573820.7	254600964.9	17120294.4	10616190	24337096.1	9239186.4	184688303.1	32401514.3	20599882.7	20391111.3	30274366.8	8319141.5	10812660.3	35644550.4	12587416.3
2000/11/16	100343694.4	39751438.5	76452348.2	24523334.1	29518939.1	34658314.8	17612441.1	6307163.9	3708341.8	14827094.7	14496417.6	12836833.2	176857254.8	18429342.8	11774070.2	18989192	14248879.3	250001365.2	40175655.3	36578833.1	28209236.8	17056108.2	28441720.6	11575443.1	33644679.9	15695545.6
2000/11/17	3767304.8	21312470.5	37069800.8	21905076.2	53718331.8	20458184.8	12844426	3882910.5	5443403	11310639.1	14814585.2	18004804.7	96425669.4	19041803.9	7942505.5	15426022.1	8411000	93381195	19646299.3	22983322.4	14218700	11160978.4	12159543.8	15164394.7	48742498.7	11897423.9
2000/11/20	23943394.5	18122464.1	32916081.2	18730575.6	53865692.8	40021277.1	12525468.8	4201518.6	11751921.1	16162773.3	41764879.6	15909254.7	119876954.8	37261859.3	18247147.1	14742412.5	9837202.4	175444801.2	21686960.3	23348325.8	15746765.3	30102328.5	8597929.6	27203503	45480992.8	10695831.4
2000/11/21	1313635.7	11770214.5	32290429.9	29748353.7	34181683.5	41473777	22725713.2	11546986.7	6211758.7	22457738.2	22508600.9	8168985.8	167779529.4	20748810.1	10428787.8	9819571.6	10220554.2	117979970	16515846.9	14954045.9	90781794.8	17755817	8814251.9	12760728.2	26820002	9164831.2
2000/11/22	3446544.4	18786307.3	33351009.5	23285914.7	21032858.8	21140104.1	8112391	11941479.8	3329360.4	13023204.9	38423189.7	10793137.5	50189993.3	55523259.8	9603672.3	12943012.1	10068304	83444733	19341882.3	19591918.9	26470202.1	23901658.5	10876256.5	13945200.7	30415619.2	11321740.4
2000/11/23	1166270.8	18444176	59883608	25256199.1	19881622.3	20535966.6	29690904.9	7124077.1	5467810	38499754.3	25251544.8	20601978.8	51417469.7	70393734	15468238.1	15929233.9	46085858.6	91366405.4	24407786.1	19147710.7	21787386.9	23103905.4	14470827.1	15796866.6	23868359.9	9482193.7
2000/11/24	2754606	64908009.7	50521581.1	30656826.9	35750714.4	34197935.8	33929513.2	12513449.2	12224399.5	27953561.6	28064805	19576930.2	125846098.4	104425310.6	21759602.5	14773681.5	55488800.9	212604923.7	78979360	25917873.4	27489279.4	21172237	14486034.7	20990989.5	34518657.6	14209215.5
2000/11/27	19201613.8	126419132.3	35285991.7	25771783.4	19544142.8	18878901.7	35388337.1	5697304.9	28033163.2	15332455.3	23098946.6	12252160.4	48499242.4	108079757.3	11245996.4	10494571.2	96732934.7	100065873.3	119804109.8	30773145.2	17237046.6	13084336.8	8436575.7	7517478.6	36388870.2	7890161.7
2000/11/28	18567893.7	67204245	23992949.4	14756265.3	16821942.6	18773381.2	42415227	2564815.4	12691187.9	18238768.3	37019954.8	7138493.7	50669021.6	115420733	8146670.4	6798755.5	34290480.5	28413426.2	50382104.6	9156449.3	8231959.3	6885026	4032023.5	5608396.2	52596196.5	5813651.9
2000/11/29	N/A	47259052	29785463.1	14982524.7	17541050.3	22161415.9	13305050.1	3452735.9	9753381.8	10110198.1	13459844.9	13036729.2	61437503.3	79142444.2	7632481.2	5839647.5	25499396.8	53309151.7	36549485.9	23330264.9	8525137.1	41560974.9	6919007.4	6484514.3	36660187.8	8325658.7
2000/11/30	53431951.2	30487529.9	12828964	13654705.1	10970294.4	11085973.5	4527173.8	4068510.8	10052528.6	11218334.7	12194857.4	7661945.3	32508149	36267987.9	4863782.2	5336584	11036308.2	32553302.1	22599830	18795265.4	6781408.7	56605328.5	5313503.5	4632523.8	13499086.4	4746390.2
2000/12/1	38410457.8	18812478.3	14679437.7	21689798	9658571.2	10071169.3	11689351.5	9168641	6541301.9	8563054.4	10444392.8	7214040.4	62346262.3	30923600	7615784.6	8440864.1	10988938.9	36484437.1	19271039.3	18074954.2	10100498.3	38154941.4	4017376.2	3730661.5	27233871	8714544.2
2000/12/4	34971075.6	31508685.4	18583741.7	14423965.7	15131210.6	13557782.1	N/A	8983737.4	13215333.8	6877222.5	16381422.3	9150124.7	55111524.4	23651937.2	9813813.4	9629259.8	17833041.2	30076620.4	21627746.1	24311702.6	4865085.5	22221619.7	5444572.8	6934636.7	25073749.2	12997481.2
2000/12/5	30407456.3	19270760.2	32106717.2	21156168.8	10623204	10034426.1	36672050.3	5826155.7	8899193.2	11874830.9	11227058.9	7271473.5	33368137.9	37459593.7	6152068.3	6090594.9	9489691.3	25199729.6	15174782.8	16902087.8	6835646.2	30387975.2	3670089.5	4971096.9	13976504.5	15264667.1
2000/12/6	55242643.8	23649741.9	19903187.5	17645655.4	16020043.4	14172718.5	19559286.1	6011851.3	6996192.4	10134706.6	19789245.6	7916133.1	47489623.7	38456334.3	15540017.6	7927702.4	16020254.5	36799871.4	30565591	14510442.8	8638015.1	39447310.7	7275144.5	13662216.2	20267892.2	9462709.8
2000/12/7	65787500.6	16753374.3	19631082.3	13156861.1	11459195.9	8243946.2	12919132.2	6020021	10859386.5	21030777.7	9574801.2	8283559.7	89728630.9	40964361.9	36814089.1	5898536.2	15894785.7	60115183.6	28977759	15264382.1	9531127.6	15791176.9	4892917.3	9645191	16941766.5	6703075
2000/12/8	64540823.2	22071973	17285995	8617852.5	8529238.3	4484078.8	19993976.8	19484539.4	8743865	49426146.4	10039904	7506438	24854685.2	15040851.2	13646891.2	4298971.5	6801437.9	31112470.9	11609751	8325952.4	6373606.8	27094200.6	3288428.5	9198960.2	14504589.4	4054958
2000/12/11	80864162	15963073.6	26409020	21344473.7	12224214.9	7612398.1	50243228.8	33377696	6504337.8	42656785.3	8501110.7	7716810.2	16852746.1	23646140.2	18061023.6	5111478.1	7734913	54485929.2	15412195.2	8384913.4	3354679.7	17519384.1	13917081.6	6509165.7	17015838.9	7750584	696172098.2
2000/12/12	16010756.7	12326560.2	17709737.8	17787993.5	8377600.7	7732032.3	26857359	17430727.6	7842232.4	26196892.6	6116373.2	5539882.3	17822123.9	14438261.9	8235430.1	5330082	8673393.8	31912188.4	11390415.1	4131206.9	4605230.4	7699857.1	5223495.5	3661294.3	11460008.4	9306767.4	327361243.9
2000/12/13	17073779.3	22237874.9	9809797.5	7634629.2	6536486.5	4523741.5	45957220	9021959.8	13857215.2	28080319.6	6967975	5818485.2	7585925.6	11173678.7	17057304	3800653.8	6561050.7	23234107.4	8036649.5	4566328	16209045.2	41407540.2	7306491.9	3810081.2	7279445.4	4893863.4	303944939
2000/12/14	16860978.5	15594294.9	10494677.1	5708462.2	9169704.5	2883703.2	22458843.9	7115893.1	16198952.1	33829325.7	10891220	6236023.5	8005128.3	7893097.5	9399050.3	5714711.1	7467093.7	16840964.7	5695263.8	4287582.3	17415456.2	8813088.5	23028132.7	4678372.7	5303055.7	8398428.1	95081958.1
2000/12/15	3849148.7	10540332.2	22700914.4	11218541.6	6502810	6069615.2	10353868.5	10656542.7	25356492.5	30518514.4	11893767.2	4317949	11622873.3	13770655.1	8710999.6	3970797.9	6822133	20611439.3	6171762.6	5876201.2	29580975.7	5115176.6	11385561.6	4770350.6	10012635.5	27457340.8	241529993.3
2000/12/18	3353102.8	13274095.2	11464023.5	12091488.7	9698703.4	6715453.2	21046371.8	41010180.4	14734951.8	27138525.8	14389154.8	7175049.7	13272779.5	11768538.7	7100940.1	4392495.6	6551169	33898440.9	8256859.5	5303551.6	28786148.6	22573812.3	9582484.1	5095710.5	13670027.9	28317696.8	377540116.3
2000/12/19	5633860.9	16759632.2	8599430.4	16945723.6	7695527	5160739.8	10645153.9	21669185.7	32393034.2	13375275.6	9881059.6	4055656.8	9409831.4	10936112	7788061.5	3622209.9	4133998.6	24838021.8	7865526	5129893.9	23277483.1	35601922.4	7788262.3	7523200.4	6968668.6	14765384.6	142328367.1
2000/12/20	2771143.1	33968827.3	10700569.2	9157819.1	6750139.1	12039592.9	24388565.2	9230900.9	23072126.8	12545371.9	23029410.1	6203424.5	11173005.7	11744151.5	14506236.4	3767694.2	7637914	40508783.7	15614488.7	5049587.5	11019063.6	22172612.7	12602441.2	6386612.4	12175035.4	30250390.6	122085389.3
2000/12/21	25997594	28194173.2	10863698.9	11114949.1	7844008.2	39921988.7	14061019.5	11304872.9	31135010.7	12557808.9	47689828.6	25512517.8	10656184.4	13657968.8	9640596.6	6646874.1	8799536.9	32954222.2	12710115.5	9098984.2	9069009.3	13620736.7	19141595.3	9834971.6	12576663.5	20328170.6	105344484.8
2000/12/22	23436796.2	15800116.3	9693611.9	11950084.2	9764960.5	12413059.8	6339370.4	44175274.8	38424114.5	10769804.5	35970635.9	14319201.1	12119143.1	42237842.9	20674513.6	5212154.9	5311365.8	43398461.6	9216164.2	5382130.1	10718145.6	24827202.4	12508593.3	5960426.4	15152746.2	14578137.2	83686105
2000/12/25	65520334.4	13527810.6	16168474.5	5928137.1	11005528.9	12580152.9	14457204	15970320.2	33238283.2	13242582.9	34514343.6	22938393.9	N/A	20582327	21119358.1	7144100.3	6807609.3	26670608.5	9115519.3	8273160.4	6729505.3	31466391	29473715.4	7320087.6	12133608	15876751	87305087.9
2000/12/26	19311349	15162063.6	7903258.8	9165642.5	10578616.5	14864187.9	9986037.5	7084982	4886231.1	12301115.5	19884233.5	26305743.8	9685697	18132591.8	17866809.7	8020761.8	6558443.9	25078416.2	9354375	8134762.7	5873604.8	6855606.4	14639118.9	6024532.2	11592227.2	17127991.6	82367335.8
2000/12/27	37374198	11622137.8	10781196	24399397.3	12195473.5	11999464.2	9076533	12546177.6	8673731.8	6960596.3	23884164.3	19318840.7	14069691.4	17993163.6	10673808.6	30832753.3	6344990.2	36787704.6	21386521.9	7273255.6	7260650.6	21351275.5	11834391.6	5884344.4	9249576.2	14535958.9	33225000.1
2000/12/28	34468356	22520666.7	9356246.9	21036503.3	7221268.5	7863387.7	9740291.3	7776124.5	52964098.9	5707034.1	12639427.8	12521855.9	16044848.3	15839944.4	9404311	22636643.9	7886382.4	46835624.2	26027038.6	5416141.5	6055657.6	45042138	13018106.8	3287990.9	9241853.1	7227665.8	65265718.3
2000/12/29	39461760	16883729.2	12937505.9	16100218.3	7772256.6	8527167.2	2938973.7	3939549.5	N/A	5057587.3	10782890.3	10134466.5	11328666.7	9642305.5	7107834.5	12273851.9	7792030.6	41604302.1	22795823.8	4878391.7	4592391.4	4447558.7	7007630.4	4474524.1	8803039.8	7873311.3	210157299.9
2001/1/2	N/A	36530858.3	11459707	10143591.2	N/A	19832404.6	23443201.6	5354812	3757305.2	12168346.4	11758967.6	17004806.6	12248234.9	19856945.3	13859442.8	14119952.8	7453095.4	41324776.5	21031183.5	12599801.5	10166104.6	9935973.3	6913620	7422720.3	13679460.1	13435578.3	69155742.5
2001/1/3	N/A	24259106.3	17096395.1	10575036.5	14410775.5	39882162.6	15600598.4	7368433.6	4994124.1	13234171.6	80910266.9	23019082.9	19454258.7	14317502	35488073.7	15402223.6	11028811.4	61780726.6	22966880.5	21711200.3	21012487.3	18720378.2	7435633	9074228.4	18284316.4	19338961.6	92546306.8
2001/1/4	51970814	18077365.2	14411825.6	18101938.6	10403374.5	27017489.2	26978955.5	7984032.6	11379128.2	9746848.1	23298505.9	15097802.4	15046406.2	32361357.5	18691315.6	17596404.2	8712270.1	37079055.6	22505545.3	8391349.2	7523316.4	10517598	13908983.1	17813189.9	16340335.2	10836208.6	66465295.5
2001/1/5	80118592	17738392.8	17135319.9	22856362.4	13108008	29951679.5	20738797.9	4723142.5	9840046	6316731.7	46590548.8	14889752.6	23289786.9	20784183.3	19075281.3	14078275.3	9511016.2	29070957.8	27402038.7	6284805.2	6879231.1	8280282.3	13626079.4	10868392.4	12287338.3	9927260	51665956.2
2001/1/8	39344366	21503321.5	13110493.8	10296931.4	12106007.4	29123479.2	6940308.8	5806815.7	6261061	12972840.8	36354568.1	15075399.9	15113579.6	23224399.4	17452139.9	12087477.9	24125348.5	35259998.9	24102356.2	8216209.3	6609117.6	8812831	10463305.2	17279668.5	22462458.9	14208671.1	103284943.2
2001/1/9	40347913	12942726.6	12793468.7	10803404.3	8267199.2	23875943.4	12840331.7	4324433.6	37823303.1	30674605.9	30711230.8	10292727.9	9494728.3	14799698.9	11510293.1	8236193	10933577.1	21402635	14209736.1	5917268.2	5208166.9	9992354	7788269.8	8583265.1	8639274	9691892	60905561.4
2001/1/10	642581732.1	26089471.8	21334460.3	12487623.4	10295275.5	13851294.5	21236477.4	16448950.8	34491530.8	19780679.2	16217852.8	11379475.7	16709055.4	22828533.3	18465985.6	8089389.6	10927727.8	17805028.8	26350049.2	7039441.8	9707202.3	8333713.1	5531191.5	8238348.3	10312047.4	8564989.6	28977081.1
2001/1/11	645791569.1	9674063.8	18524978	21737314.9	13118085.9	15673788	14406959.8	6633104.3	10672984	26857716.2	21509990	16668773.7	43946286.3	29951893.1	11860834	10532466.8	13638723.2	19763219.1	51110824.6	11017078.8	6975055	8310747.9	7382114.9	7683696.8	14316111.1	11179240	42459753.7
2001/1/12	N/A	10841164	10158300.4	34182402.6	10212157.4	16725296.6	17904518.5	7728806	14017403.9	19762329.1	19682268.1	8622977	25255475.6	16978791.2	12536058.5	6622006.7	10993257.9	40047737.2	30502469	8290848.5	6833262.3	6297060.1	6179873.6	6992590.9	8183789.5	12540225.6	49434932.7
2001/1/15	183583950.2	14037490.3	13068970.7	12728254	10535222.4	21245840.2	11306951.7	6146387.1	9155072.5	10795537.8	24384493.7	12846350.2	16343025	23145546.5	19525106.2	9029315.6	12056929.9	53823320.6	55337266	7776545.7	10521009.9	10073660.3	11231540.2	9958864.8	13369188.9	9983281	76520650.5
2001/1/16	96226479.3	8624685.9	10771257.8	7281309.9	9063888.8	14428289.6	11604216.8	5766361	5264096	9808573.2	13315019.7	8156486.1	10807196.7	13327675	14136343.3	5345785.4	8090766.8	54973247	20485532	5362104	7243567.4	9595971.5	8029569.3	5320351.4	30560557.8	7491461.1	32516392.3
2001/1/17	101563914	6999376.2	6622581.9	4001564.4	6004717.6	5574014.5	4575702	5748980.8	10778280.2	3467416.2	7998761.8	5427194.1	9198701.4	13424615.2	6374709.2	3497652.3	3822238	48782479.4	9946619.6	4012414.7	5278413	4734095.1	4292295.4	4587858.8	16870073.4	2397645.2	56418380.1
2001/1/18	112868293	13025847.5	7900892.1	5994962.6	6461433.7	9697306.5	11394402.9	5889707.4	36161642.9	3190565.5	9950929.2	8886445.1	7964175.9	20521053	7060926.9	4965096.4	4841840.3	65678642.8	6400269.2	2934637.2	6107659.9	4078021	8634667.9	4949370.9	11075698.8	4547479.4	45145738.6
2001/1/19	69303643.4	13028124.5	8405226.5	6557653.7	5976277.6	13950727.4	4703736.7	3992804.1	21056624.4	3432044.2	7620996.3	12225685.8	9225934.5	62617878.8	7007456	4232928.3	6239997.7	72383072.6	9247080.5	3404681.4	4077806.5	4210318.4	5645775.5	4547053.3	10955770.9	7912858.4	57433571.9
2001/2/5	67822940.6	6329563.6	10718292.5	9146492.3	6014134.3	9116212	3996308	2364360.7	12165376.8	7328185	8327036	7118103.6	7242966.4	26312665.4	7023736	3811481.3	5088216.2	46519196.1	10430988	6271777.6	4147304.2	4959054.1	4803984.9	5515249.8	8419442.3	6694229	73862130.6
2001/2/6	53309036.8	9627097.6	10955635.6	6202885.2	6631274	11381134.7	5686818.8	3411436.3	6158544.4	7574195	5919981	6404787	8961261.3	19809378.6	5513722	4161868.1	5107204.4	45017117.1	8079237.8	7089577.6	3603080	5841143.5	4656148.5	5693471.7	8012573	7870696.1	64333225.3
2001/2/7	75486168.1	5347702	6318408	3018075	2816080.6	3540375.4	3094219.2	1163027.5	21760547	5059007.8	3625392.6	4228276.3	4710132.9	24755614.9	5185072.7	2440902.2	5044086.3	24177201.7	3739777.6	3667765.4	5778912.6	5217144.8	2476568.2	3734336.3	3759453.7	3435798	33543648.9
2001/2/8	41835824.7	11861429	9299713.2	6822019.4	6475986.6	7040966.6	8010052.2	3700082.3	24569456.2	4917018.2	6563756.4	5031960.6	6296636	44116481.4	4912966.6	3342544.8	5185396.4	26449474.9	8329290.4	4930197.9	7831702.6	5508683.8	4213948.6	3132869	7003078.2	7180229.8	62670370.2
2001/2/9	37797686.4	17537311.6	N/A	6935644.6	4157518	6809097	6773011.1	1869436.6	23801888.6	10487872.3	5733946.5	6391445.4	8392495.5	40631846.8	4305569.9	3855854.2	3947551.8	26756560.4	6392649.6	4579101.8	11799002.2	3147638.6	3761977	12217712.9	5338976	7497349.3	113358272.8
2001/2/12	24225593.4	9828326.8	7926000.7	6252801.9	5253057.9	6200323.3	10357491.4	1673861.2	22352276.3	14983350	3634403.6	3789320	6572921.1	66362331.2	5581501.2	2587541.4	3285330.1	25611559	6892116.8	4000291.4	7702472.6	2989910.7	2179604.5	2130572	4153034.8	4912129.5	72327747.2
2001/2/13	20756727	5406318.8	5315684.3	3608019	3915992.1	6117038.3	5581930.7	1509071	25870713.8	6589419.3	3156315.9	3356726.3	5319288.5	40239298.2	3517204.3	1560047.8	2352254	14696430.4	9243281.1	2785470.2	7072489.8	1792866.6	3008269.4	2103168.8	3934839.6	6298397.1	73042645
2001/2/14	17119831.9	5356036	2833211	5882335.8	2959096	2271940.4	15525621.8	2019670.8	4549732	3042039.8	2578062	10094023.5	3848992.6	17963933.8	3199123.4	1693860.7	1690552.9	19380961.4	4304788.8	1831100.1	3884471	1825473.5	1476028.6	2290793.8	7394324	3642867	17700627.4
2001/2/15	38435951.6	4954119.1	4636164.9	6894280.6	2726620.7	5153062.4	10041621.4	778720	5793254.6	2389232.2	3473896.1	4394583.5	6165439.6	21720220.9	4381237.8	1697551	2139491.8	45967461.3	9567088.6	3786036.9	2376339.6	2412456.1	1585418	1800466.8	3628909.7	5254840.7	26908798
2001/2/16	29797243.1	5730869.7	5489480.7	5606998.3	5124711.3	4386068.4	12593290.3	1848274.9	5395950.4	11170304.5	4667390.1	7895219.3	9068821	21993742.8	2742962	4028652	2616761.4	52066452.5	5841248.3	3888083.7	4360708.4	7277370.6	2596368	2174065.9	8088828.4	4589131	77747960.9
2001/2/19	14498185.9	8291831.5	4356712.4	5380204.2	4092236.3	4832011.5	13068295.2	1617979.7	8940387.5	17419520.7	3432914.2	27626909.9	8402275.7	15008965.4	7094137	2937855	10233716.6	30582826.2	5843315.3	2701019.8	4585086.7	9429833.5	1463165.9	2167134.8	5529548.6	2775826.5	79690151.6
2001/2/20	22020574.5	16298888.2	5649073	7182520.5	5424861.7	5185148.5	10080799.9	929700.7	N/A	4756892.9	4785969.3	13908190	8984661.2	26501942.5	16860752.1	N/A	4583853	N/A	13669947.5	10341515.1	7099308.5	5408256.4	2681065.1	2648784.8	5746894.9	6722978.8	255890066
2001/2/21	31093499.1	11058547.1	29766663.4	17009457.2	10055944.6	5286956.7	9102286	3122527	5853617.1	5521787	6142458.9	20257477.2	15965574.3	20181375.4	8068129.9	3680824.6	9949791.9	18723344.7	7985965.6	27879799.6	8795975.9	6774339.5	3439505.7	2547774.1	8742835.6	4515464.8	86927106.6
2001/2/22	14476907.4	6627004.1	27872092.4	4793637.6	4728939.3	3601944.5	5478540.2	781115.8	6669508.3	3233043.6	5244193.4	19085511.6	8135260.3	18768037.7	5814057.3	3612083.8	8484518.8	14273807.5	7883034.9	12051973.5	16881750.7	3946424.6	1418562	2276944.7	3827633.8	2938459.3	168339416.1
2001/2/23	23624948	7098920.1	10152231.8	12668929	8648505.5	4112903.8	4891238.5	1347502.5	5789792.6	2056015.4	11181358.6	26508304.3	8118004.1	N/A	11092406.7	2450957.5	10190602	19261101.4	4623399.5	7757473.4	5255201.3	4452440.2	1454085.9	1106020.6	3736501.9	3801768.9	120886842.2
2001/2/26	87376597.4	9600009.4	9114452.9	8938059.6	5142849	6101230.6	7160222	1135839	9435471.9	3522673.2	7537242.8	30105745.9	32664443.1	29998365.7	8798239	4264872	5513931.3	29102020.5	7579850.4	6526150.4	3802028.2	3737605.8	2347821.5	2335386.4	6289685.5	4208875.3	63559727.5
2001/2/27	63686877.4	12364762.8	9640984.2	8074130.2	3150067.2	6722770.7	3906390.2	1069777.5	7052798.9	8404981.2	4827268	13071116.7	13668079.8	18116807.2	5329225.4	2002188.7	5604035.9	22416885.1	4624963.3	12159116.4	2190120.2	2698505.6	1689429.2	1362978.5	4880013.1	2419232.5	63564820.7
2001/2/28	39021920.1	22830546.8	6270734.1	7322526.6	5364103.4	4214060.5	2900424.1	1548030.8	12932225.7	12363774.1	2852591.6	8175932	8116823.6	11745763.3	3412187	1909701.2	2969702.6	21889314	11412341.6	10428579.6	1798678	3368617.1	2048247.3	1485688.8	2378019.2	2642873.5	37336787.2
2001/3/1	86830119.3	10387324.2	4971724.2	6395275	3160083.6	4909618.3	12179863	945620.3	7556641	8930484	4204428.8	7438332.8	6123193.8	16714444.8	3659924.5	1775381.9	2329820.6	37425277.6	13228659.2	4680204.5	1974361.2	4390521.7	1547955	3052472.9	5566736.9	2417846.7	27107684.5
2001/3/2	41166488.4	16453516.8	7641044.7	13170282.8	4915938	10988072.9	6893402.5	1799953.2	7284608.9	23169933.6	8847008.6	11537090.2	8008264.5	25367752.6	7455888	4248991.8	3661737.6	37441291.2	15086422.6	3194256.5	9318320.7	10930749.1	4033817.9	3073923.9	8130018.1	5024951.4	65461365
2001/3/5	27573075.1	16194455.3	5809550.1	6817528.2	4308981.2	6738113.2	2689557.5	1892380.7	7705403.4	7253679.2	8509628	12432023.5	6763719.8	18279404.6	4603329.3	2401593.4	3087582.5	31438019.6	9561904	4902731.5	3728779.9	12691494.4	2209126.9	2581395.6	7093800.9	2794775	36574841.9
2001/3/6	83470683.2	6064381	5626098.9	6357327.4	3364449.2	6168158.4	9041549.5	1581593.9	5205916.1	5918468.7	3437841.2	32640646.1	5655568.8	15363938.5	4395229.9	2264622.2	3337897.1	23636815.6	14262248.4	5162328.2	3852407.4	8728130	1816028.8	2010401.6	6407617.6	3728560.3	32837090.8
2001/3/7	44497600.6	9292780.4	7734369.2	2790557.2	3354120.6	8849657.6	7218842.5	1317668.4	11312026	3579737.6	3990680	12881982.9	4432021.8	12777208	3823888.5	3420170.4	2599146.5	18038437.2	20672188.8	3258891.4	4205982.1	7922267.5	1744932.8	2369709.8	6037901.3	2753813.7	20669533.3
2001/3/8	37366708.8	14178368.9	13386613.2	6541569.6	5755422.2	6963422	29897348.6	1741923	22365504.1	2510193.3	3579651.7	10441325.8	5614349.1	20188248.1	4041882	2775624.3	4259050.4	11038130.6	20210007.5	3100799	10935502.3	9909552.3	1750374.9	3814076	4925521.4	2502649	29675102.3
2001/3/9	69451391.1	17380284.7	8778736.6	6723195.3	7164116.2	6259931.4	13709800.4	1713496.9	31950715.4	8825564	6810799.6	13071179.7	9291534	22020229.9	4936913	4491015	5273721.4	23000071.4	13243584	4475268	31446238.2	6469470.7	4349571.2	3178239	8345094.5	5889163.5	89532540.5
2001/3/12	36459690.6	10785414	7592135.1	9651372	6448963.8	4703011.1	27446498.7	2065323.4	5680640.1	21986462.4	6930967.7	10268785	N/A	17170654.3	6722044.2	3105999.8	4661312	31329275.9	14729318.6	2487046.5	9320554.7	6712120.2	3327014.3	4591146.5	9609114.3	3618956.2	49426539.9
2001/3/13	43074875.3	15620174.4	6652595.8	8079080.7	5703875	7027837	17457972.5	1891290	10699878.4	15658974.7	4843828.6	12777747.2	9375718.5	11385351.1	4909463.2	4227187	3770742.4	102880802	14937175.3	2695598.1	4026003.6	9100664	2805584	3977395.6	7545905.5	3956839.3	55561775.8
2001/3/14	18805784.5	12487386	7545161.1	6495646.7	13419099.3	4301791	18912751	1328185.4	7342586.6	33254245.2	5485839.2	10668082	6323878.7	10836847	3171738.9	2335820.3	2909791.1	81073092.7	9317945.9	1698771	8562242.6	4636092.1	4883759	4563846.2	13438359.2	6438475.1	35056066.5
2001/3/15	19070522.8	21011601.2	18270320.7	8403799.8	4897536.6	5872184.7	11806765.4	1715812	8720585.4	35993638	5878234.5	12019207.6	7677766.2	12469330.2	4694090.8	4450445.8	4602568.9	81501912.7	18800841.5	4495338.6	4860834.3	4810289.6	N/A	7663780.8	25857806.7	7395786.1	27649561.3
2001/3/16	20685968.4	12778707.4	12041355.8	15545034	9631370.9	8486513.9	18197807	1568764	26823018.5	17894630.4	6068595.9	7344738.4	6732665.6	11322623.9	N/A	4024763.2	5899189.1	41724356.3	25605727	3184166	4339279.4	4561089.7	2030736.1	5648464.2	13386397.7	3343841.2	53779815.8
2001/3/19	28833477.4	14487094.8	17481622.5	18937140.2	6772365.5	7005054	N/A	1901706.4	5579823.4	17198776	9128738.8	15110084.1	9910665.1	17433206.1	10888491.4	6346154.5	6853793.3	33011886.7	12980016.9	3620131.5	4862934.1	6130040.6	9217154.5	13312969.6	8438293.8	4804067.8	83654153.4
2001/3/20	16501940.6	12148464.5	10730522.4	23037945.7	5849541.6	7386203.1	29336152.6	2327236.5	6668841.8	21882281.5	5914915.9	9395032.4	14619680	16352401.3	8495635	4402987.6	7192550	37680593.6	18473161.6	6708455.7	3789018.2	5286789.8	6966481.6	16347681.9	9587746.4	6563681.2	31357705.5
2001/3/21	21396518.7	11385188.5	13546960.3	14657348.9	6494449.4	10205584.7	37881810.5	1887634.6	27393811.7	23875147.1	8010113	14193653	10242320.8	18645247.5	13120261.1	7646656.8	8804943.8	32342513.3	73240316.3	5417916.2	3341572.9	8403854.1	8147951.5	53077099.7	16748584.4	9621751.6	23624364.5
2001/3/22	52406415.4	17074424.2	8723728.5	25488732.2	13642822.7	14728498.4	34276907.6	1970113.1	11437820.7	22087739.7	12205050.4	17174804	35859760.4	18239122	11888910.1	8062921.9	10411052.4	39402322	26461003.2	8102837.4	8634315.3	31633957.3	7260846.4	21494270.6	53929475.8	8168981.2	35594477.7
2001/3/23	39694103.4	15366879.5	19429680.2	17870979.4	11031910.7	12811846	17656619.6	6767788.6	12869173.7	38430323.1	9045889.4	62678582.6	20576277.3	25057651.1	15801687.5	7013534.7	6802361.5	85469177	28519389.6	13804887.7	13221347.1	10667301	8094360	23600903.6	146198394.7	5990137.5	47431383.1
2001/3/26	19327554.6	7544625.5	9592775.6	9562999.9	6218972.6	9844963.3	32681855.2	4322262.9	15978536.2	45897162.7	10486426.6	22694350.5	11736540.7	16043778.8	6854654.6	13735899.4	7797026.5	43114923.3	16791619	5787263.1	9023546.4	8899281.5	4497259.8	19009437.9	216984724.8	4796520.5	41236800.7
2001/3/27	30750720	26031471.8	13019906.3	17891333.5	8239661.3	N/A	26200060.9	2707836.6	32272430	31831732.6	12426813.8	26291339.5	16587535.3	27145538.7	7734602.8	13582265.2	3208953.9	51514152	12369176.7	6749376.3	8717721.6	10192557.5	5081333.8	8331642.5	78050858.7	8721575.2	67817000.9
2001/3/28	19048553.7	11672105.9	10626732.6	14576088	14745695.5	21042761.9	32941266.6	3276349.1	18635300.1	23303825.6	6552887.4	32958224.6	14988147.8	70159721	14062273	12223791.5	9606425.2	157049287.5	12265938.7	5889406.6	7518150.6	9649510	4171918.6	7042259.9	27935518.6	11481245.3	29043120.2
2001/3/29	17033954.8	10644903.7	9672474.9	30405079.6	25679326.1	19184069.5	31043035.8	2751457.3	38208780.5	19274492.4	9304054.2	33764277.6	11348378.5	71489026.8	7619655.3	7617126.4	6778617.3	41047938.3	11918143.6	6417347.4	14481805	7663545.8	34406571.2	8008744.5	51487010.8	11695541.4	29453859
2001/3/30	53395943.8	9567053.6	12698143.4	17389828	10186629.9	8388512.5	26703225.6	2947529.6	11663445.2	15781314.8	5962498.5	12541709.6	8613325	36781568.4	7503082.1	5942297.9	6798171.8	26428290.7	28245089.1	6102465.8	8011999.6	24690656.6	22210615.3	9444189.1	38764059.5	5376499.1	26828125.5
2001/4/2	N/A	10720973.2	15769239.6	25520893.4	11009013	10231007.4	25625163.9	2164476	40395807.5	23926302.2	14469878.4	15349192.6	12311871.7	40283571.4	8323033.8	7022533	7049524	36613575.8	22059085.9	15358573.6	9928110.3	17129344.7	25353392.6	9327873.2	23005227	12285580.8	58190227.8
2001/4/3	46742633.8	15328097.8	11051396.9	26248467.4	9665091.6	14727960.7	19412598.9	4042398.4	55679323	19546435.6	12625543	14499653.8	13481793.9	31557639.7	7287543	4653990.8	8948129.7	40533484.8	13456574	12930218.2	8371789.7	10060562.8	16170528.3	9505798.6	35948896.6	6028215.3	29872519.1
2001/4/4	32276249.4	13908707.4	10995895	24260972.2	9890948.8	11356810	24177383.3	6201408.3	21697905	16383256.3	11530777.4	20463093.5	10000526.5	25088413.9	16047421.1	5888987.8	9005554.8	46896540.8	16890248.6	7477970.8	11513706.7	12740508	12060434.7	15632448.6	30540389	6803693.4	35495347.3
2001/4/5	16021515.7	10823049	8895824.5	18072357.2	6063905.5	10350471.9	16396492.2	4752631	20356702	23111294.8	6743277.6	13485231.5	7063529.8	14365579.4	11533298.5	3945968.5	3684856.2	29561036	11939579.9	4539664.1	7452907.4	11688766.9	7547967.8	7126407.6	23350695.7	3947807	17901711
2001/4/6	15440178.3	18343478.2	6422857.6	27641708.7	6401957.4	6144872.3	13858160.2	4115326.6	19630170.5	16853760.1	6288173.5	11885658.5	6513092.8	12308707.7	8519322.4	3079702.3	5722618.4	26429823.7	12295453.9	3408300.5	4669670.2	10947992.1	11214450.6	5986937.7	N/A	5672959.9	21893307.6
2001/4/9	55074902	6973342.6	6691691.7	16737104.3	7723447.5	5935578.2	21453421.8	10827302.6	37506564.8	10408429.8	7919980.3	11293720.2	8122567.7	11541365.9	7897297.5	5366548.8	4212634.6	32078960.1	18243417.3	2963191.8	5050073.9	7643928.5	11883448.6	5447146.9	27736496.4	7460227.2	16459944.4
2001/4/10	29914619.2	13537773	7454903.1	15584871.8	4961879.6	4912775.9	21807107.6	8650020.8	38727058.9	32349702.8	6477282.1	49782192.3	6446817.1	10367251.6	5201473.5	4323060.6	3950092.2	20665191.6	22908254.4	1944493.2	4309371.3	6038092.1	8204421.5	5996611.1	20534029.5	6139232.5	16905398.9
2001/4/11	18006928.1	17332388.8	6668346.1	50384720.5	15280186.8	4773084.8	28805821.6	7139903.5	15488444.2	16270580.2	6258556.6	40141757.5	6779661	11857997.6	5337234.4	5455815.1	6480364.3	30652257.4	16912244.3	4722438.6	7846074.2	5118254.1	8257363.2	6512276.1	12575743.3	2621025.6	12709121.5
2001/4/12	24457787.7	13625345	12675714.9	38308845.2	9233480.5	8359482.6	14799372.9	6235926.7	42349114.7	28340321.3	12905491.2	30333388.5	9846677.9	13132894	7519917.1	6182672.7	7082657.9	31889137.2	95918908.7	3940907.4	6900761.3	7535486.8	26628160.7	5783337.4	19704113	8646138.5	33521386.4
2001/4/13	17081841.7	15767772.4	9061893.1	18594079.1	14798186.3	7124318.1	21428720.7	3681573.9	16672924	32180910.6	5845340.5	16808015.6	6573917	10200472.6	5181281	5845092.3	5932898.8	20483903.1	158239030.3	2905703.2	17581440.1	5243072.8	26089044.3	8399679.5	12514650	7968150.8	21994200.2
2001/4/16	40456176.4	35424683.2	10950865.2	26701754.4	12432606.3	15456603	18826905.2	5036847.6	8101438.1	23858979	N/A	13090008.9	15160033.6	29127306.5	12324748.3	8977114.3	24525987	110616858.8	46665003	7729736.1	12092142.5	11531105.3	16919966.8	15555755.4	25036149.6	8815810.5	83745344.1
2001/4/17	25966417	21540078.3	22523402.1	23237114.1	13314098.2	9550225.9	13854870.6	6446246.1	5210589.4	17319961.7	8185327.1	21863923.8	9803657.4	23692730	8460067.7	17164775.4	30722099.3	38613467.9	32042473.8	5464684.8	17800049.9	13151004.6	15993395.3	8341805.1	46736368	17136295.6	209847420.4
2001/4/18	205918464.3	25796793.8	8509969.5	22571761	10262825.5	14264223.5	13797455.6	6388138.8	5137957.7	8585573	8799822.5	6723539.1	19504704.4	19422897.5	9866560.2	15335193.2	12387419.3	38321632.6	N/A	4814977	8800004.6	11620283.5	40872833.4	7246473.3	20347638	18796964.1	70789774.6
2001/4/19	87140610.8	16656414.1	11985957	36790829.5	15402376.3	9071713.1	14619877.6	4746393.5	7875302.9	33823732.6	10970343.4	19235375.1	9104115.6	17668808	7964889	10893909.7	7673096.2	43589618.3	15365962.1	5482203.4	9522588.8	14972685.8	25313511.8	10040236.8	15033790.7	11702064.9	62560239.6
2001/4/20	37994180.6	18712415.7	13062603.9	34519677.5	14825951.5	10928022.3	11918811	4860342.4	5179003.2	30774788.7	13245707.4	15474722.8	24051503.6	15261229.7	11868149.6	12796185.4	8419463.4	39419118.5	19155280.8	8403773.4	17220397.5	16039322.5	17925447.9	14386344.9	26008744.2	14510379.4	79169599.8
2001/4/23	34767584.4	9593011	36166199.5	12799644	9122496.1	7786895.6	9904083.9	3878286.2	3461872	12405793.5	11754943	16157880.7	15580292.1	12611892	8040415.5	6975351.8	8414201.3	33139439.8	13855788.7	9923901.8	11485873.6	14719801.3	15798739	6585477.5	16386605.1	7140090.7	55886758.9
2001/4/24	37749000	7412000	18520000	11903000	7502000	7066000	16452000	2193000	17887000	30064000	7523000	13846000	9046000	8593000	4776000	5445000	3854000	30640000	9223000	7460000	7787000	6474000	11925000	5984000	9242000	3430000	26906000
2001/4/25	21645437.6	13202287.6	29081945.9	11719314.8	10505736.5	9708487.9	14115442.8	3974714.6	12354733.3	20573763.1	12940497.2	13686176	10075572.5	24846321.1	6663006.5	8952790.5	9138996.9	83418544.7	14345611.6	5801579.2	8841434.7	8487169.9	18326578	5679476.7	10798440.3	9721695.5	47736279.6
2001/4/26	22085864.8	5776625.8	11907841.1	7796891.7	8810450.7	6837417.2	13242455.3	4351886.1	6410363.3	10203958.4	36736917.7	10799881.2	10392723.3	14430677.8	6390188.8	5683153.6	6908181.3	78612355.9	13845037.6	4955930.4	6411621.5	7195030.6	12176272.7	3570774.1	17826814	4177551.1	30534747.7
2001/4/27	18940095.1	4479191.9	10854097.4	5748725.4	5391269.6	4575522.5	13122588.6	3369448	2459536.7	11936653.5	12388454.9	7594062.5	7150852.6	9363649.6	4135349	4930718.2	5022895.5	43104654.9	9829131.1	3114645.8	3591137.4	3911919.5	15820856.8	N/A	10456200.9	3245691.6	16821078.9
2001/4/30	N/A	4514000	6764000	3140000	2919000	4437000	11125000	2234000	6337000	4373000	7912000	4002000	4237000	6809000	3015000	3305000	5276000	47718000	12693000	3012000	3584000	3536000	6339000	3204430.6	9152000	7359000	17770000
2001/5/8	6980803	2736681.7	4489750.5	10193508.3	3032187.4	3740942.1	5168077.6	2626509.2	2371946	N/A	9744008.1	4716391.9	3139228.8	6533199.4	7558162.7	4249183.2	4740132.1	80221678.4	5258573.1	5386100.7	5711311	N/A	6500618.3	3204430.6	4328884.8	N/A	15310708.5
2001/5/9	15483738	6228368.2	12746676.5	9301464.8	4141632.6	4680071.9	24665270	9323268.4	7793782.4	3083781	34542562.1	2461605.4	4020572.5	7024341.1	16842001	4547211.8	6133046.3	244042241	4370261.4	3756707.7	3458579	4448542.6	5409438.2	4662936	6086798.2	5540995.6	9817700.5
2001/5/10	75048000	3661000	18947000	16460000	3854000	6057000	16875000	N/A	20496000	14154000	31207000	6266000	5088000	7473000	8334000	5273000	3782000	93033000	5612000	2207000	2771000	3414000	6028000	3919000	7981000	6243000	14924000
2001/5/11	26577875.1	2992964.8	N/A	N/A	5146597.5	3049670	9354546	10674590.7	13058799.3	42774860.1	14307747.1	6014407	5182671.5	8071215.2	N/A	2614737.2	3971142.5	59421254.8	4063810.2	3387464	3178691.9	4505802.8	6071138.6	4826619.7	4274971.3	7216928.3	13912258.4
2001/5/14	32301998.2	6459212	25601583.8	14145700.4	5269103.3	5886030.8	12112287.9	8584333	25746935.7	29590151.8	16300366.8	8826876.2	15313064.2	11724451.7	18285754.5	7748817.6	6367627.2	70022564.1	7120904.3	11454787.1	4517621.7	4674150.4	9760785.3	6855090.6	N/A	11262791.6	22831464.5
2001/5/15	21043215.1	5573073.4	15749338.4	13604309.9	5228556.6	7578345.4	10760945.9	7276254	21892933.6	12977352	13813847.5	7936303.9	14006364.8	10329661.5	8193672.2	5988192	10758795.8	115850869.2	9001551.5	6512057.2	5933153.7	8042205.6	8367861.8	5757426.4	7370530.4	10199693.3	29282727
2001/5/16	15724452.5	5524824.5	17368384	12203351.2	9040164.1	5439959.2	6370571	5795688.4	14571597.6	31612306.8	13633800.5	7646449.5	7806040.2	13760404.6	9568826.6	6377164.7	8280378.4	76437503.7	8960092.8	10102469.1	9885313.5	7871520.8	6852814.7	7155481.7	9757967.2	6950794.4	25502998.7
2001/5/17	21902667	7970261.5	21804349.2	12338406	4817044.4	3136025.4	18313302.6	7418043.3	13648162.6	39139711.7	9595802.2	9752537.2	10354711.7	16692059.8	10451349.3	4285511.8	5987408.9	106508479.9	9429144.2	5626238.1	4070260.5	4732857.8	5930328.3	4712743.4	10553232.5	17607061.8	22773562.3
2001/5/18	16437663.6	N/A	11538963.5	11107661.5	7763418.9	11750021.2	10495851	6308017.9	8599837.2	37927276.1	12410256.2	8261794.5	6649841	19895923.7	7238917.8	7565871	13103039.7	N/A	11552835.2	7553441.3	4581502.6	3997375	11156910.8	14196103.7	12065937	15873225.2	70850269.8
2001/5/21	25571168.5	13482811.2	20317751.3	41376489.3	9535325.7	9309800.4	18393866.5	6406821.6	13324862.1	27154494.8	26418672.1	11793060.1	9137965.5	15099751.7	22898467.2	8951218.8	N/A	84234102.1	17505850.2	10649794.2	7766667.5	5208185.1	14783744.1	11952339.2	11160610.7	35651438.2	34691006
2001/5/22	11287504.1	6213785.8	9371990.9	21117651	11383522.2	7988610.6	8019623.2	3776197.1	12794613.9	16108907.4	29484545.6	10340498.2	5931531.9	9342585.8	10322507.1	4008583.1	16048721.5	35683044.6	8011403	8726690.3	N/A	3554279.4	8102448.8	68963710.6	7277799.4	12032762.5	21697139.2
2001/5/23	23478555.1	8027099.6	13066220.8	11832237.1	112410711.2	11235632.6	10113238.8	26847066.6	40182972.8	28097624.2	18212052.4	13260411.6	8084408.2	25233909.5	9451311	6675028	8895555.2	70567303.5	12047542.7	6761702.5	3617017.1	4665965.5	9129730.8	27045960.4	7124120.8	10689239.7	25135506.2
2001/5/24	16879795.7	8619030.6	9257636.9	12835538	37283148.6	11404371	4844916	22506581.5	34199234.9	15858930.3	12759365.5	14127920.9	9822380.8	26783456.4	38596017.5	7849843.3	8145649.9	64858875.4	9308498.9	N/A	10072643.8	5900376.1	6344328.5	10571822.9	31799654.1	8687457.4	16867180.5
2001/5/25	26708289.3	8412351.4	8633659	12267575.1	18890638.2	7452135.6	14538793.2	9047275.3	26456984.6	13690603.8	11076286.1	9076072.9	7339700.2	11179498.2	37287504	6199032.9	5051650.8	59753242.6	5851158.1	2669042	7029920.1	7503073.3	3805319.7	49193032.1	9988588.8	11867145.9	20124250.6
2001/5/28	16553254.5	9329035	9496255.3	17656477.2	25636197.7	5265478.3	13998019.8	21240547.8	24197441.4	7988907	17246247.2	6978313.8	8773049.2	12031055.8	36003769.8	4740360.6	8994464.1	44973409.6	8762168.7	4646904	9720809.5	5693200.9	5156661.8	15885150.4	8149810.3	7890559	16341240.7
2001/5/29	11286710.1	4212247.6	12124165.3	47316153.8	17086551.4	4949732.1	7962627	12134070	14100152.6	15669711.8	17857346	11111090.3	5312464.9	12313672.7	15504426	N/A	4970477	20808919.5	6503393.3	5618348	10899392.9	3629617.6	3731213.5	8681341.2	6621160.6	13973516.7	14730950.9
2001/5/30	11146764.5	5529330.1	7158950.4	28957515.1	9921802.9	5616000.6	7280607.1	7700281.4	18771655.2	15178598.1	10739634.7	14521960.4	4794848.8	20479024.2	17778102.9	5944233.9	4944805.5	36100230.7	4918468.6	3275799.3	6397172.9	5566033.2	11581268.4	8659529.8	6176495.8	10878673.8	11745318.2
2001/5/31	16323080.4	4534111.7	12083732.4	18283055	9518046.9	4955843.2	11832087.7	9254987	34497347	11812158.7	14230429.8	10901324.9	5619288.5	20069113	15307803.9	5277294.9	4361188.7	30320616.6	10393430.2	4251501	7493037.4	4199202.1	45393525.5	23541987.5	6092276	12216542.6	15122073
2001/6/1	26416724.6	7112929.2	8064283.5	39004699.9	10208227.1	6655243.4	8379171.8	8803475.2	20525626.9	7518350.9	29607686.6	8010988.2	7205884.6	9380165.6	20119133.5	5248410.4	7620665	28251663.3	6885573.6	2984924.3	20404601.5	5459750.7	21729929.6	10866505.3	7714800.7	15424204.4	14962143.2
2001/6/4	12768926.1	7692037.2	17177628.3	35618298	12554328.3	7444301	9170825.7	10264626.1	37666638	20400258.6	22886795.4	33482579.4	7739002.7	10942406.1	41212017.3	11053395.8	20053223.7	103484280	12672376.2	14228444.3	16882510.3	5738561.9	18476115.8	10884678.4	14154943.6	42014683.4	20811108.1
2001/6/5	11569793.6	6604413.7	10124293.7	27727248.8	9631415.8	6307286.4	9638427.7	14815916.5	34610260.5	13276029	13394862.9	22436427.8	11085693.3	23467671.9	18591000.2	5345484.3	10398645.2	73271575.7	8114754.2	8448867.5	11044607.5	5441239.1	28229160.2	19405823.4	20430334	31842369.7	13991773.2
2001/6/6	23772793.2	12674139.8	10124590.6	18824064.2	33711824	7009939.2	N/A	17586800.4	28135687.4	26852100.8	18388176	10813139.3	7368265.5	26326347.2	16479702.8	5941708	25644792.8	58223631.2	10086448.8	5364461.8	6880013.8	4491750.2	14574318.2	43860557.3	13357059.3	62265281.2	12557758.7
2001/6/7	10618529.2	7411265.4	9834337	17430433.1	12437065.1	9823976.7	11615627	5798981.4	26800439.2	32166619	28063957.2	9332923.2	8281134.9	11294352.1	19469067.6	5265505.5	19684044.8	41756843	8753572.6	9801476	6435273.1	5232365.4	16264055.4	24836654.5	10405000	26443305.2	16524434.7
2001/6/8	7186662	6608959.4	7681155.8	11388065.7	11343817.1	9174539.1	6160598.5	8655297.5	12627822.2	13553359.9	14616384.6	8072890.2	4651349	13279326.9	66348908.5	5180288.4	10915576	33420690	17247912	4283277.8	9444410.9	3658125.6	15718270.3	28177329.6	4353222.5	22988277.1	13076341.2
2001/6/11	11451286.4	9013754.2	11115578.4	7022240.9	14646266.3	6498156.1	11828992.2	5954340.1	17235448.5	13587526.9	32738648.6	8124561.6	5036637.5	9104083.1	35701604.5	4964711.7	8706669.4	29804173.8	12778127.7	4175353.4	12213601.8	4036020.5	9809527.2	18322499.7	13268904	53951923	34451961
2001/6/12	7746265.8	7754665	40541591.6	10404456	9145547.2	4868816.5	7792651	3969051.8	17076785.2	10450936.9	39833574.1	5860425.1	8787955.5	5862132.9	21239206.6	9213627.8	8241092.5	18136010.4	12312507.6	19533603.4	5585305.2	4150129.6	8160344	11294161.1	20306153.4	30614206.2	26169940
2001/6/13	8303975.2	7615595.8	33617799	11852036.2	19293141.1	7896830.3	7547890.6	4190592.1	24316966.3	23564278.6	25622870.9	9130686.7	5846552.3	13321758.8	19894680.8	6537918.9	19958125.3	26222140.4	20093979.6	25097714.9	9453092.4	5736019.4	21735199.6	10307501.2	27704259.7	23551179.9	19239464.7
2001/6/14	9347529.2	7475344.8	28606379.1	16136598.8	18092383.4	7348671.5	14311310	4638891.6	14014458.1	29052576.7	35682645.6	9127658.9	17428148.7	20598825.5	35546913.6	7030749.9	13474513	90840172.6	15830299.6	14063154.4	8811522.1	6237259.8	13999993.3	18679069.9	41882072.6	32256344.7	20779260.8
2001/6/15	9839683.7	4492315.4	14436022.8	9696700.5	15411589.2	6301433.5	3881453	3977145.8	11689360.6	45124752.5	20539910.1	12322289.5	50586966.8	16463685.3	29449192.3	4676129.1	9124461.5	80604745.3	9963192.7	7933723.4	9280343.9	5421829.6	11881838	16262520.6	19237988	29861313.1	10675121.5
2001/6/18	25077890.3	8602331.1	14911706.5	12468107.6	12634016.9	6673910.9	9081878.4	10674396.2	16480984.7	36265037.8	N/A	17868936.7	12353821.6	18457843.1	27651289.4	7826976.5	10826060.1	63402346.7	10269084.3	11814453	7268104.9	8933774.1	14438841.3	17694494.4	37088028.8	21112915.3	26413281.4
2001/6/19	20725658.6	7628448	10229605.1	5965824.8	6543202.7	4399032.8	1569178	12708205.1	25565060.6	23530932.6	35039871.6	10756389.7	4393029.8	8609290.1	15452771	4701082.2	3684990.3	23278899.3	12441923	4492097	3030697.6	3077649.2	7574186.5	8298306.4	15637923.2	14768570.3	19720254.7
2001/6/20	13044533.8	4130299.4	7543782	5149026.4	5806995.3	2339319	1510091.2	7694067.5	31972332.2	10183499	24714001.7	4100989.5	4807920.6	17010038.8	17531530.3	2888140.1	4383265.3	28701929.3	5475808.1	2837692.9	2549740.4	4160539.4	4741647.6	8468860.4	16521159.6	8869028.3	9717207.8
2001/6/21	7860061.5	5185469.2	8307060.3	4316282.8	5401500.8	2053648.3	4246837.6	10760801.1	21831441.4	10924550.4	11279836.4	3001965.6	4623725.7	21519828.5	9801242.5	3702009.3	9835446.4	18574641	4626975.7	4587687.7	4638396.4	4378633.6	3461410.9	5030433.3	16821642.5	10330742.6	7630795.9
2001/6/22	11922504.1	4342305.5	6218741.2	6888012.4	9054412.3	2960346.1	10682966.7	6387693.2	21586086.9	14119649	8203088.3	4832428	6031445.3	11575863.8	8206194.4	2900427	7207568.5	26286403.4	5341714.6	3608323	5611909	3852795.4	3689399	4953903.2	11174335.6	9124801.3	9646847.9
2001/6/25	10456890.6	6515633.6	10105891.1	5035099	13195740.1	3968719.2	9348801.4	12953668.2	12718679.2	37501976.4	10771418.4	9184736	7412779.9	28600559.5	15756947.4	10114958.6	25115042.7	32039766.8	26712827.9	7894714.9	4983153.8	3864604.3	6847620	12173799.1	10383458.8	11776586.8	9712421.6
2001/6/26	9881726.8	7016171.3	9410371.9	10108571.1	34636053.1	4502857.3	5695539.2	8421350.2	22387029.5	12249083.9	11017580.7	8982822	6059318.5	33881766.7	13178005.2	5107445.6	13931393.7	38606488	23924180.1	11752328.7	5524609.4	4089376	4665386.9	7244947.3	8862212.2	10410648.9	N/A
2001/6/27	N/A	5085786.4	25184674.7	7355594.1	31823526.4	6005691.2	7278067.4	3582227.1	33292580.6	7873620.4	15696233	6561437.5	6066362.5	14580560	11028230.3	9393752.6	11432983.1	40788003.5	15289490.6	5553051	4231232.3	4795667.4	8611195	12680655.1	8603956.5	7318317.8	9693752.6
2001/6/28	28445847.7	8004327.9	23812367.2	13429485.9	16157223.1	4184252.9	6045977.4	2979573.6	4965876.6	28518484.4	16971624.7	5027693.7	6580325.5	13614860.9	9816172.5	7593381.9	8594794.8	79748749.9	11408755.7	3975577.1	14139605	5757477.4	6113290.4	10576132.5	16633450.2	9108336.7	12942603.2
2001/6/29	27378620.9	4887309.2	9262287	29081137.1	10096803.6	4051801	3767353	3337384.3	3443986.2	42778844.7	8439693.6	5096143.7	4471310.6	7631161.3	7681752.9	4496171	5471834.3	54954740	5898744.2	3730044.5	6767439.7	3168322.9	9847048.2	8655317.5	6087167.2	7913736.2	13881156.9
2001/7/2	6680141.5	7327595.5	10775509.1	72118807.8	9716062.3	4188365.2	3149244	4412037.5	1811920.7	16868153.4	5771071.1	4755343	6214284.1	8362952.9	7388355	3667331.1	5772368.4	21782011.4	6258105.7	2674150.5	4870353.8	3716988.3	4336564.8	8292691.1	6352919.6	13642970	11523857.4
2001/7/3	11942100.8	5228520	6407633	21191149.6	8466121.6	4824914.2	5944526	5587971	5835619.9	18722185.6	6515106	4551105.5	5768234.5	5154306	6015284.3	2831375	4308476.2	20412570.5	6907056.5	2796314.8	3357826.9	2515918	2980627	8262008	8849266.8	12565892.5	6409416.8
2001/7/4	4217000.7	2725680.4	5118007.3	10605199.9	9429978.4	4765793.3	5241009.7	3153359.6	9057337	19357718.2	5151061.6	11405894.7	3239976.7	4147815.2	4846277.5	3060560.7	3954474.2	14605657.4	3672451.5	2252827	2110546.2	2939078.4	2129168	21201182.8	5765645.4	4025901.5	4367157.8
2001/7/5	5475450.8	3231205	20449758	8217471	10280251.5	6480950	7984853.9	3878107	8574742.5	28733566.9	10591411.4	3969329.1	2282056.7	9268284.4	9747505.9	2823992.6	5553484.5	24337391.1	7123784	6205784.6	19412798.5	2661240.5	7479979	11782775.6	11781921.4	13115016.9	4435908.7
2001/7/6	6480797.8	3040627.8	12736969.4	7333865.8	6533212.6	3251272.4	6483832.5	2796742	7764376.4	8241312.2	8676443.2	3977902.5	3800982	4825286.3	5297958.2	3540345	5369097.4	15550136.9	4542974.4	3925804.3	12367517.4	2159889.7	6527553.8	5082340.3	7781610.8	6477649.9	11783664.3
2001/7/9	7598588.2	2730545.5	4379175.3	5557927.8	5374164.4	2227824.8	2016621.2	6544954.7	12276418.3	9882005	8682056.2	4556514.5	4570041.9	4718978.6	3395117	1810513.9	3666701.7	49907857.5	5920644.7	1557719.6	12415403.3	3327973.7	3638205.8	7119732.4	4131813.8	6929261.2	4596370.7
2001/7/10	9709477.3	3797317.7	5349995.8	3866661.5	6731091.8	2734172.4	4318024.4	3229419.3	20561552.3	23872205.8	6652850.6	2927816.1	3580085.5	5365150	4958376.3	2478700	2345179	13211453.1	3840858	1574820	21925356.8	1750588.6	2218582.1	3640879.9	3534653.6	5282298.9	11459936
2001/7/11	10529326.9	4207853.8	4384744	3345392.6	6291487.2	2138706.3	7251319	2292271.9	27073446	7711719.4	8191138	2861102	3749402.1	6769788.3	4099380.8	2528520.3	2959226.8	15293968.4	3256699.9	1684579	15521588.8	2576045	1915045.7	3434763.2	3912997.6	3811849.6	4433723.4
2001/7/12	5146007.6	2611314.6	5895776.8	3919523.6	6024311.2	2621246.2	7757675.5	4907889	24432468.4	53684035.1	8681093.1	3475040.1	4604604	6821808.9	3303308.4	3743214.4	2860704.2	18468384.4	4495007	2258667.7	12028963.8	1953573.8	2253419.1	4064464	3129726.4	3280632	6055159
2001/7/13	4640109.6	3082312	6409140.4	2823996.7	4359017.9	2171731.5	4890974.5	2459888.1	35904566	44748388.1	6344492.4	4058409.1	3246438.2	5328546.8	3267141.3	3335375.1	2012730	17882680.5	3114637.3	2410052.5	11557509	1098366	1779635	19102706.3	3173920.2	2972507	3758994.8
2001/7/16	17515736.9	11599139.5	16816792.4	5943061	6435252.3	4669717.5	2401578	2232106.7	12283004.1	27596188.5	4234736.6	14507999.6	7422282.5	8874058.1	5755890	4024729.4	3772748.3	361072621.8	12477292.9	3359180.6	22239368	2685178.8	4182153.2	7597588.6	4339131.6	4498699.2	9280060.9
2001/7/17	13196566.8	6090950.9	4016486.7	7135869.3	7795134.5	2960833.9	2922652	2478020.8	7793175.2	13765843.1	6981797.9	3945585.9	5938302.9	3247574	6479564.2	4638813.6	4515734.1	N/A	4333842.2	3627678.6	16372011.6	2559258.5	2630133.3	6142199.4	6379247.8	5024518.7	9033644.6
2001/7/18	4528134.2	3338056.9	4301755.2	3299159.1	6387310.7	2848790.8	3191601.9	1801748	6940604.6	13628453.4	4354689.1	2636677.2	2824049.1	2693418.2	2221904	1820498.6	3149580.6	312544616	20151167.9	1567981.7	9879467	2116711.6	2111038.4	10737615.4	2902018.2	3887942.8	5077670.4
2001/7/19	5558294.2	3774758.3	4230974.8	3867809.2	4241078.9	2997306.5	5491045.4	2485547	5108594.2	7945791.2	6801128.8	3866499.6	3381125.1	2432495.1	3110781.4	1741883	2999113	89086661.2	9398555	773169	7648582.5	1906429.2	2717689.1	10803692.7	1863914.2	3518062	4339167.2
2001/7/20	7659259.2	3779543.7	51987623.1	5927507.7	10038931.5	6523967.4	7068760.3	4773576.6	4584083	38098539.6	7750506.6	12140459.2	4308670.4	3890780.9	4655953.1	2631606.9	2107937.3	154843535.3	9593002.8	19815155	19461923.6	5952691.2	2345509	6881664.8	N/A	5360246.3	7965631.8
2001/7/23	5871101.6	4418512	59944136.6	4648770.8	16095899.6	4981922.5	7763016.1	6907826.5	5541804	13026773	9295967.9	50813902.9	2877427	5381753.5	4139299.5	2512781.1	4701813	46671863	7635560.1	2899979.8	8994316.6	3340786	2264830.9	5934605.2	7308715.4	5060165.2	6327049.5
2001/7/24	6240418	6847950	25837732.5	12712744.9	9969524.9	4316182.8	1694727	11420095.4	16550525.6	18597689.6	7287823.1	17427772.4	3827879.4	6865252.4	6602659.7	3867778.2	5414119.9	105424177.4	8749200.2	2123159.1	26684842	5104129	3075553	5536747.5	4820786	6955321.4	14488176.1
2001/7/25	9456230.3	4846031.2	18605960.2	20735906.6	7352476.1	2178351.3	1412507.9	6821044.9	7186369.3	9286179	4806962	8129489.3	3406446	9433225.1	15956799.7	2760752.9	5396358.5	45886237	3858514.8	2083559.8	7816750.4	2859373.6	6420514.2	3742523.6	3498289.3	5656512.2	22916527.6
2001/7/26	16140423	3350199.8	16352477.6	7678606.6	9432801.2	2632325.5	3299563.9	5983589.8	18407618.1	15517479.8	6123490.3	10377301.6	3741159.8	8315846.4	7037941.2	3699933.3	4152764.2	43591495.7	6285782.8	5597566.9	8063316.6	3367371.5	7379570.8	4891290.9	7090081.2	3324974	13040293.1
2001/7/27	8919106.6	3615685	14012625.3	12270277.6	7030676.4	4003690.2	4934697.8	2125836.6	17755036.3	9628097.6	5677469.6	12765682.5	3302560.6	6535110.7	3867288.9	3941699.8	2744747.2	46643431.1	8475912.1	3555144	9193871.2	1050062.5	4652551	6540898.8	5608681.8	2982325.1	16626827.1
2001/7/30	12245470.2	7629608	22967476.9	10293297.1	13056073.5	5610939.2	3539411.2	12659889.7	12521623.2	8669892.2	9909478.9	14047487.5	6489638.8	9210164.8	6098946.6	4718426	4683346.1	77779022.6	8345262.7	5309584.7	9547384.8	4979115.7	5810255.9	13326319.5	7260819.4	8097595.3	24411432.7
2001/7/31	11824889.8	4903296	14194347.8	8014850	9153109.4	4242816.1	5266748.4	6432410.4	47723429.9	8255950.6	6208625.6	10581102.3	5838489.4	8983748.4	6122506.5	4819726.9	3634722.4	63618514.7	5660966.2	12916078.4	7165720.4	4725853.1	3969498	5078159	4771182.2	6547632.4	17720639
2001/8/1	9339539.9	4861573.2	10805732	5370681.8	7582857.2	3410139.6	4500067.1	4262988.6	42397625.4	6946593.6	4698832.4	6734628.5	4106002	7054253.1	4867107.3	3936586.9	2727896.6	61644653	5400373	6771217	4524515.6	3217970.6	4324493	5387127.4	6590285.2	7312445.1	15542503.1
2001/8/2	9448163.2	3973360.1	11842085.1	4439263.2	7607470.6	2064437.8	3213309.7	7358334.3	10849289.1	8136051	5144959.9	5962068.3	3802420.5	4413976.1	3961879.1	2473352.5	3183524.6	63346435.8	3738334.8	2701890	3576907.6	2032647	2222635.9	5796697.3	6186242.2	3872549.5	13967398.5
2001/8/3	4023116	4912349.4	5666971.2	3215406.8	3071831.4	1346018.9	2487099.4	2212448.6	52394000.8	6102700.6	1858591.2	2269344.7	2249630.6	2185609.8	2865534.5	1595853.6	1619684.6	29917788.9	2480873.3	1693393	1900335.6	2492453	7567050.9	1874044.9	1957340.7	5154953.5	5900166.7
2001/8/6	9008359.8	6890125	9242524.8	5676937.6	6968467.7	3232815.2	3540929.4	3056499	53715382.4	5361167	4377708.2	7746344.8	4252100.6	5783137.1	3468859.9	5790003.5	3596139.2	46559552.8	4017367.3	4008821.6	4571994.6	4348980.9	6503306.6	2824259	4682128.2	5368825.1	14341757.2
2001/8/7	9323780.6	7628168.3	14897306.3	4254216.4	4704897.2	1492124.6	5519869.9	4263409.4	17918496.3	10819015.8	3409086.6	5919348.4	4347366.7	3337481.2	2859034.4	2474155	2220948.8	29001639.2	3353362.6	4256555.3	3085495.1	3252290.5	4636512.2	2698618.1	3253299	4031706.4	11120168.8
2001/8/8	3867384.1	7678993.9	5850383.9	2789826.4	2884145.8	1366347	6073453.2	1758112.7	10299413.4	3003454.6	1779023.1	3296836.8	2341279.4	2145315.9	1842385.5	2795314.3	1516128.4	16080821.8	1940626.8	1709016.6	1295564.9	1801590.1	3832901	967959.6	1767211.7	3852760.9	9256197.2
2001/8/9	4156393.1	4955340.3	14980748	2996908.4	3447113.6	1875982.9	7709297	4172152.6	26708746.7	3890608.3	3948510.2	3726545.8	2929306.7	2845665.8	3036086	2167375	2797791.1	15035117.1	1991990.4	4266822	2368508.6	5792284.2	3307386.4	2055043.3	2289485.7	3549592.6	8172884.8
2001/8/10	17475878.5	12236355.2	11831123	3932959.8	4915387.9	1897946	8383634.6	6872138.7	27909498.5	8600710.5	9168913.8	5257503.6	3279287.4	4435637.1	6175126.2	3008030.4	3111840.8	29325929.4	10414300.9	3004055	6634394.2	3703666.9	5034494.9	3646614.9	4651115.3	5846253.6	18654664
2001/8/13	16643525.5	10036975.7	4973205.1	4083164.1	4573788	1883375.3	1834526.7	3115555.6	7966123.3	3988340	3491960.6	3350880.1	3137525.7	2663117.9	2961662.1	2795657.3	2551239.4	28600299	3683171.1	4482604.2	2024377.3	2056835	4054035	2560168.1	2692088	2973359	14142539.4
2001/8/14	64730095	8137018.6	5318591.7	3908709.8	3279295.8	1884516.2	1420874.3	6240713.8	13105908.5	4437938	8023587	3738787.5	4618237	3006748.4	2747628	3021641.8	1823200.6	53075269.8	4511626.3	3653351	3255919.8	1833178	5503012	2093936.3	2702202.1	3344414	12530929.7
2001/8/15	81267350	3723167.5	3525298.1	2775122.9	1619118.3	1344919.4	659585	1918042.7	20432640.4	7016692.3	6836216.7	2080744.1	1759033	2497002.5	1208770.2	1149482.4	974755	37037548.3	1375102.4	2694835.6	1124763.2	1214689.3	1342951	1392626.8	2017939	1239118.4	5281900
2001/8/16	26793942.3	2984293.6	4900218.5	1497533.7	1509626.7	1318881.8	433489	1160301	15574182.1	6077192.4	9639014.4	2103473.1	2019587.3	3494629.3	1894975.7	1359047.1	1157575.9	22639185.8	1403622	1262937	1946005	925246.2	1592569.7	1308066.6	2298667.3	2073672	4859327
2001/8/17	13069273.2	4055571.7	3347581.5	1934536	4166774.9	1465913.1	1092819	1000619.3	13055639.9	8617792.4	4304147	1849163.4	1740596.3	4565151.1	1182309	921834	1370145	11102401.7	1963088.6	1292228.5	1372730.1	8346000.9	1305640	2581213	3096874.4	1351024	4902137.8
2001/8/20	20049084.1	2811001.7	4357787.6	2802434.8	2815241.2	1048109.7	1220783.9	2993783.5	11060389	6885120.2	3634031.7	2097678.8	1334563.4	1517759.9	1206206.6	689452.7	729879.1	52183446.5	1639169.3	919877.9	652315.9	2251675.8	1128041	10495417.4	N/A	919517.4	2444310.1
2001/8/21	31876859.7	2499369.7	4581248.4	2130924.6	1792918.8	1716613.2	5133514.9	1294008.8	14723373.8	6994712.6	3464227.2	2129959.2	1391173.8	2303434.8	3101283.6	1107246.4	1070740	35831608.2	1430125.9	1330641.2	1061355.6	3953702.2	2207396	7403717	2060782.3	1547926	4303507.5
2001/8/22	123387991.8	6336923.8	8483091.5	3379908	4333231.1	2963732.2	2386657	1202928.1	12236916.7	12496643.5	4335627.7	3928336.5	2212902.2	3276161.4	2194076.8	1629703.9	1700688	37308844.9	2845919.6	2431585.5	3145530	3684479.3	2071901.1	6149064.4	3202722.5	2839516	6797451.5
2001/8/23	58107164	2426242.4	8032637.1	2955854.9	8369835.4	1748368.7	3849746.8	1383578.4	10009579.9	8025641.4	1981798.9	3167319.4	1795258.2	2149358.4	1726151.6	1389654.4	1707217.4	57511230.8	2002474.7	1860125.5	1406997.5	1579907.7	2103286	1306558.1	2197983.7	1910513.2	6357558.5
2001/8/24	88449682.8	3038395.6	4308987.5	2576508.6	2340935.8	1719595.2	1411665	524903.8	22361563	9375598.5	1796181.5	2929652.9	1889098.5	2643976.9	1354604	916834.3	1046901.5	N/A	1315975.8	1280070	1264820.6	1335959.8	1466757	1058871	1464518.5	1744985	4291658.1
2001/8/27	81075467.4	4414261.5	7773816.1	6499487.4	8774139.5	3621916.4	3308517.6	1516947	5860073.3	6668714.7	3851058.1	9137585.5	2814347.4	4735302.5	3756747.3	2435589.4	2362666.3	65554680.4	4721019.2	3267574.1	3292143.2	1796056.8	4428930	3009842.2	5493742.5	3288939.6	14088274.5
2001/8/28	48784244.6	4775328.6	5889466.6	2979590.9	7551145.4	4279588.2	2312150.2	2866813.9	7092119.5	8157711	6145484.7	6313020	2290962.6	4490478.9	3403568.7	2380979.4	2568810.8	39698924.4	6806433.6	2465468.4	2003136.2	1578169.1	2725332	4643958.3	4533055.8	2685265	9447737
2001/8/29	41081071.8	4489210.7	3801210	3051652.2	2670937	2485622.3	4051197.6	4313570	4989467	15584354.1	3620488.3	2409924.7	2308840.4	3457293.3	1497745.6	1912655.7	1194499.8	33995024.5	2658481.6	2159363.5	1412093.3	1305391.5	1370914.4	1232927.1	2479340.2	2226447.6	8304263.1
2001/8/30	36436074.8	2546522.6	2267367.2	1535364	1983493.4	1035625.2	1650737.8	3670804.7	2845924.3	14536562.8	1942234	4331829.5	1377621.8	1872877.5	1174131	911012.1	1882618.8	24655472	550497.8	931390.1	962291.5	736935.5	1298682.4	907180.5	1111735	1200636.8	4364547.4
2001/8/31	36115811.6	1497718.6	1939380.1	1507160.6	1722675.4	655960.3	941445.5	2683674	2121386	2613797.4	2353529.8	2224326	1380395.6	1282332.6	802611.8	916779.1	708386.1	54293102.2	917163.7	528554.2	847682.8	1001133.4	814233.2	1203322.6	1166503.7	619248.1	3035661.2
2001/9/3	50354964.9	2695764.2	5403053.8	1412281.3	2031918.1	767479.6	291688	5277152.8	1059734	6908314.3	1974870.2	4112950.9	1616024.3	1895019	952083	1132960.6	1559152.1	85180036.8	1133656.2	871597	411758	692000	4750000	910059.6	1663572.5	1594662	2976000
2001/9/4	60926576.5	7453678.8	3565163.7	1608395.3	2409921.1	1221050.2	1485302.3	4143003.2	2263857.8	17446527.4	4949518.5	8702584	2119745.8	2043540	1640390.8	1453580.1	1331575.7	54366333.9	2149824.2	1050341.4	5724096.8	758408.9	6904449.7	1109993.2	1878958.5	2077993.8	6663428
2001/9/5	33285386.3	5666408.3	3373571	2488092.4	2379326	1979172.7	1270960.1	1863819.9	2041738	12952085.8	4661133.8	5749808.5	2086761.3	4112620.4	2149943.2	2740633.2	1994138.6	47517492	2896038.1	2200907.6	2937791.9	1618239.4	6975249.8	1801013.8	3629320.1	2114360	8917280.2
2001/9/6	28384105	2624684.8	2015316.4	1206944.4	1425960.8	1642992.8	864392	2075127.8	2262202.4	6157602	3158898.8	1908759.2	1131010.5	1588408.4	941541.2	2758500.5	1254826.8	14598013.9	1587742	722853	1331126.7	573150	1215740.4	901287	2021311.5	2336124.9	4256646
2001/9/7	28173467	4083158.4	4545855.1	3174923.8	5006812.8	1509603.5	2153454.6	2156825	4013216	7396716.5	3892400.5	3161460.1	2631411	3228108.5	1830572	2187014.1	3114386.2	32919367.2	2860599.4	1300206.7	2135422.5	2665291.2	1856288.1	4292253.8	2803160	3008879.8	8908473.8
2001/9/10	26580587.6	3803208.4	4168480.9	2020900.9	5685426.2	1420908.9	956754.2	4088416.3	4083681.4	13360339.1	1738820	4555277.8	2401630.3	3342341.9	1749747.2	2222233.4	4901595	43674285.6	2184991.2	3544028	1333122.8	1332263	2179242.1	2981279.7	2961114	1449269.5	7028133.3
2001/9/11	N/A	2155842.3	3776621.2	1754314.8	4694443.6	1783269.1	829969.2	2175822.4	1816006	13359395.9	2281006.8	1784363.4	1809467.8	3800125.3	1310380	3239182.4	6202981.5	31716866.3	2281627.5	5594600.7	4345436.2	1557729.2	1864637	1479738.8	1947964.9	1661239.9	4318743
2001/9/12	17738055.7	7693608.3	8053464.9	3102103.6	6269764	3147073.6	1333002.8	2286116	2516768	3831552.6	2615094.2	6593120.8	3737114	3986411.5	2770007.6	4182601.6	2869464.1	40684037.9	7340331	3752844.4	3523656	3683375.3	N/A	4249933	3555187.8	7116843	13836593.2
2001/9/13	18272560.3	3708617.3	2583816.4	1697237.6	1347029.1	956216.9	730673.1	1465942.2	1278385.4	6827603	1940839.2	2410396	1063088	1864290.6	1220292.5	1090181.8	1125943.8	19688582	2913980.8	1792840.5	2116492.9	2101320.3	1615642.6	1634585.8	1922307	1164364	5622416.5
2001/9/14	25806518.1	3297041.8	4827925.1	1930186.1	3099793	965785.6	565565	2257165.5	1898922	3473188	3407189.8	2547639.3	2081439.1	2590711.7	1545270	1562197.6	1113573.9	42328850.9	4949405.8	3530755	1262049.3	1891770.5	1907544.2	5295927	1355578.2	986330.8	4425100.8
2001/9/17	25114531	7518071.3	4593531	3323429.7	4753244.4	2561714.5	1211418	1301683	1097822	4634812	4697095.3	5500631.9	3586640.9	4019819.4	2914524	2706733.4	3675149.2	34702720.7	3813298.2	2468717.7	4848066.4	3772906.7	2128150.6	4420351.1	2270090.6	4555066.5	10640305
2001/9/18	21771835	2586723.7	4663324.9	2169140.6	2163179.4	1052281.9	659566	1324001.8	1559255.7	6305558.8	2804746.6	1672644.6	2268542.4	1769844.8	1010934	2210860.4	781573.2	33259065.4	1944148	797136	1447294.6	1129753.5	1814182.1	2536063.5	1521058.4	2039732.7	5971265.8
2001/9/19	22422174.8	1306985.2	2810613.8	1590886.6	1233386	986903	1091363	1196690.1	20385897.6	4946519	1798823.1	1999408.8	1549039.6	1549252.6	784092	786109.5	941634	22256640	1353344.8	837629	1774608.8	1196842.5	3258484.1	2653304.7	1314646.6	1469819.4	17198307.5
2001/9/20	33186622.5	2134691.5	3853964.4	1939606.1	1972924.6	2001370.1	4058087.3	569999	8387389.6	2756689	2514487.5	2042083.7	1872618.4	5835734.4	1237307	1682045.4	1672968.4	36932306.6	1937603.7	1417788	1201544.3	1228028	5198585	2838465.9	2220238.1	1093095.5	6080708.3
2001/9/21	10179596	1361420.2	1976577.6	2044929.2	2533012.5	854541.9	2300777	1047196	1639493.8	3127939	1496320.5	2168430.2	1316641.7	3742960.6	631512	1180681.3	2118185.6	24899011.1	1548957.3	2688113.6	803414.3	471650	3783737.4	1061433.6	557900	2334170.3	4126712.8
2001/9/24	5508511.6	1590332.3	1933821.7	1230364	2695694.8	761926.6	2071899.5	410341	761900.6	2954591.3	2537898	2704165.1	1178651.6	1171483.8	898839	1691850.4	1607317.6	12716103.3	1420396.1	944659.5	975077.5	775268	1574876	1233230.9	2289294	5332113.5	2851638.6
2001/9/25	7687756.9	6292153.6	1030716.4	591299.4	3239812.9	1156749.5	1279683.9	560909.4	17337018.9	2059198.7	9576286.4	1047547.5	1309290.7	1022791.6	1790409.5	1131892.2	691221.5	11155885.1	834614	526759	1247533.1	924169.8	8178187.6	989171.8	938523.4	1966266.3	3090497.2
2001/9/26	16013431	1256207.4	1969200.5	1614320.5	5008118.3	951226.2	693885	1298079	17397904.9	2709635.2	2644485	2278864.3	1552540	843535	933888.1	1368732.4	1647971.3	15560259.2	830012.7	1605500.2	1883335.9	749814	4887506.3	998027	1397058.4	1371097	3282108.2
2001/9/27	10367420.5	3117919.7	8280323.9	2795163.8	3214952.2	1051436.3	1450872.7	1251356.8	22214341.1	7063681.4	2768874.2	2732301.1	2325725.7	1719656	815685.2	2061681.4	1511419.8	17297297.1	2436189.5	976555.4	1193444	855577	1454799.1	1782008.1	1260922	1783928	4666599.6
2001/9/28	17168313.4	2063395.8	2539552.1	1539280.9	1510510.6	1350473.1	1320446.9	883783	1468044.3	5307515.1	3897833.4	4638235.3	2014892.2	1345318	915569	1631651.8	1897741.2	12956275.6	1375062.3	1205073	N/A	2237624.9	1926756.4	1161225.6	12659622.7	1282372.3	3830467.6
2001/10/8	22320662.7	2418822.4	2602379	1520847.6	1699561	964942.4	540159.5	447862.3	677151	3745714.4	1594004.7	2171857	1845299	1427428.7	1393236.2	2337256	N/A	9301999.5	N/A	1474462.5	1224546.8	758552.5	2011192.7	777844.4	23283003.3	1968816.6	4476035.2
2001/10/9	9814436.2	1087459.8	1675963.8	2079248.8	1566817.5	736141.9	590730.2	1075495	1385470.9	2153710.3	1799999.7	1804362.3	1775242.4	1097251.6	716773.7	1455917.7	1260737.5	7637920.7	3220193.7	1021295	1328301.9	943384.1	2541231.6	838220.2	9870355.8	1132228.4	2727320.3
2001/10/10	9995378.9	2516357.8	2793687.9	2011565.8	3872133.4	1304515.4	687836	881404	1211562	5678370.3	2780350	4302064.3	1393969.1	1932139.3	1089219	2067151.4	1078801	11329902.1	2226657.1	2915289	3624810	1084494.7	4053820.4	2684518.5	7244053.4	3441206.8	22056341.5
2001/10/11	7679446.2	2563498.5	3435155.7	1038277	3111608.4	1674846.4	980761.9	2010082.9	3194547	24198895.9	7506845.3	8229888.4	2033933.5	2529110.7	1727737	2793773.6	2639024.5	10751344.8	3054502.4	3301051	4691518.9	952498.5	4454739.2	1811667.2	5536728.6	3440185.4	12382487
2001/10/12	9098082.4	4334394.9	4691009.2	2829666.6	4060679.1	2280671	1086241.6	3341047.1	3428673	11226763.8	6412221.1	6488408.6	4209008	3090969.8	3793281	2820031.3	2792992.2	47060039.5	3502920.9	5263653.7	4782101.3	3313986.1	6690448.7	2489261.2	15167619.2	5323197.7	17430477
2001/10/15	6538839.7	2952763.2	1983557	1271436.2	1950850.9	1274368.8	648201.2	718237	2327851.7	7073701.2	1945926.4	1629286.6	1829390.8	1759120	2193037.9	1120190	1713667	22316754	1425538.4	1154069	1831966.8	975929	5974744.9	1989796.7	10270297.3	2452564	8007070.3
2001/10/16	31258921.2	6520671.6	1026746	1269344.5	1377174.1	1673340.8	473176	636660	7309762	4400187	N/A	1761411.4	1171718.3	1156957	874467	939797.2	1041412.2	47324419.8	761521.6	859184.4	1273527.2	547966.3	3562700.9	900121.6	10607448.8	3808974.2	4200293.5
2001/10/17	10704976	2025400.9	708536	844508.4	891772	612530	517516	541941	1982677	3394816	924065.1	1549230.4	1019821.5	1103907.9	868373.5	744557.3	521449.5	15304032.2	744895.6	1411203	1198092.9	623152.5	2149286.9	971362.7	2110342.2	2145760	3589306.1
2001/10/18	6801402.7	3246032.6	1292433.4	915363.5	1648285	1245611.5	856579.2	603282.2	485541	6501319.5	1401703.8	2732993.4	989501.9	1470477.2	997020.5	973703.9	972911.3	32785478	959773.5	1417241.5	3001804.3	1304475	1865868	1591586.6	3370681.7	1740576.3	6341120.5
2001/10/19	8094745.7	5558041.1	5347255.6	2247508.9	4040244.5	3626076.3	1072629.9	2645214.3	525977.3	17488283	4907673	5169202.6	2765039.1	2043996.4	1965147	3050066.7	1196324.6	31207940.3	2505293.3	3220723.5	3827997.2	2430506.8	3218918	3729669.7	5619173.8	3114019.6	15727966.4
2001/10/22	7668648.7	4654711.3	2567200.4	4478418.9	2195644.2	2004263.3	1179490.5	5616598.8	1544742.7	2135146.3	3522798	5935005.1	2586961.8	1884343.9	1951220.6	2357736.7	1935177.6	36012615.4	2170107.8	N/A	N/A	2284139.6	2710547	2433407.1	3320668.3	2494428.9	12477968.5
2001/10/23	13543102.4	21401459.3	7206617.7	7696411.7	9956554.1	6564804.7	4883279.3	N/A	19331521.5	21255220	8321302	31015674.7	6707100.8	6862103	5045699.5	5364285.8	5451096	79695787.5	6902967.3	8659139.1	422977.3	7532160.6	7621234.2	5240151.8	12420068.1	6676863.6	10372925
2001/10/24	23441504.7	21499249.8	14436419.2	14305743.7	14528919.3	10013401.1	7180335.8	13943642.9	5085238.8	12147100.4	15125057.8	34075772.8	13228300.6	15059562.8	10631835.5	9244278	9828261.4	111827376.3	13518471.8	11916579.7	15838912.7	17788248.9	16467976	17885396	28288499.5	18412412.2	49020757.5
2001/10/25	17004718.6	7072495	5246108.9	4762718	5986064.5	3649176.9	1725574.3	9233365.2	2183144.2	14236650.5	9403008.7	5810952.2	8370374.2	4810996.2	5614814.2	3294766.5	3953927.1	30169035	4617878.6	4165532.8	4389407.5	3195176.6	4411248.2	5838292.6	9401407.1	5516920.1	24534103.7
2001/10/26	9632006.3	4604820.5	3083093.6	2666445.6	5616490.2	2250373.3	1516488.3	2689521.6	1197755.5	4260286.8	5755015	3658298.4	3896010.3	2880336.9	2163713	2097004.7	2618836.3	19924468.6	2612797.9	3846564	8079250.1	1530116	2752460.9	5472707.7	5523928.2	4310380.4	13641039.2
2001/10/29	12124691.2	1433159.1	2047287.7	1840897.6	3116250.2	N/A	1400017.9	2495548	5341684.4	10755989	3816937	4178029.6	2568587.9	3052394.7	1787037	1920546.7	3543621.8	11044337.8	2151774.5	714054.4	2294862	1400052.6	3478617.2	17384690.6	4553662.1	3712673	5303399.1
2001/10/30	6317884.4	1713845.6	1788404.5	2077488.7	2354334.5	5640301.8	638260.2	604942	9459707.8	3025581	4853666	1538195.3	1572223.9	2123063.4	967037.3	1343658	983920.8	13937298	1840360	496561.2	1522880	793382	6079118.2	35766784	5563807.9	983439.4	3132044.6
2001/10/31	5267280.5	2566900.5	3105538.5	2556456.6	6027361.2	1631582.7	478544.9	1978250.2	11446188.9	1823622.4	3705138.7	1986502	1458966.7	1424186.3	596922.3	1152969	1012716.7	17366887.7	1786883.7	1370375	2200044.5	1106563	1573352.8	10405003.2	2330640.8	1692270.5	6191671.1
2001/11/1	5815190.5	2714571.9	4406383.2	5479954.7	6815913.6	1804778.5	3342729.2	2921308	17710518.4	50607534.1	2929326.5	2037527	2636836.6	3240025.8	2853515.5	1298133.1	1478780.4	17117685.9	2833376	852083.2	1918781.2	2068356.1	2493126.3	8892673.9	4652863.4	2549206.2	4140990.8
2001/11/2	10892523.5	1689545	2922114.4	15205987.7	3960104.4	3344144.1	1648434.6	2860620.3	22467752.7	20322420.9	1245045.6	1592658.9	1965411	3293688.7	4404736.8	1807566.6	1267311.3	11697259.3	2172752.5	718292	2821398.3	858448	2108694.9	8882886.7	3116301.8	1267053	3502882.2
2001/11/5	5815188.9	1557938.5	1649681.9	19441943.4	3672844.1	1063685.6	754662.5	1530547.3	32236360.8	31081072.6	951878.7	1784232.4	1301458.7	14984437.5	1604564.1	1225180.5	768529	14759549.1	1063782.9	795366.2	3582401.9	333098	1433548.9	6182367.4	1977544.5	732803.4	3773144.3
2001/11/6	5582473	2808246.8	4824340.2	9973989.1	3366594.3	682537.4	582753.8	1445152.9	26982698.7	9856357.2	690633.6	2462213.8	1022291	4516592.5	966927.6	824857.5	574544	5513643.8	1008924.1	539242	1718463.7	500376	793902	2595326	1397900.9	642753.3	2924368
2001/11/7	9983469.7	4589189.4	4336076	11679292.7	4261617.7	2394492.2	1346953.1	2970752.6	31699716.1	13942044.8	2590022	5160904.4	2579323.6	7210040.8	3129511.4	2749558.2	2307790.1	24919493.5	3501980.9	1839641.6	4007629.8	1379429.4	4093191.2	13427496.3	5492226.4	3597807.4	6572669.5
2001/11/8	8089922.4	4255064.9	2478733.3	6173547.9	3507322	1839385.7	651511.6	6239344.7	27634440	21884027.7	5418140.4	4272217.6	1699945.8	3471853.6	1612113.1	1337097.3	1000754.5	15243474.1	2583198.4	1565068.6	2112912.6	1022503	2094327.2	8226690.1	3562525.7	2366570.3	6685871.2
2001/11/9	6334772.2	2499264.6	1410057.8	16258519.7	3317523.4	2991878.4	520143.8	10645197.8	27637394.7	20123614.8	1683549.5	3394560.6	2031396.4	4642218.3	1327134.2	1543085	934506.1	11612784.9	2690789.9	1187943.8	1912918.1	708896	4365059.7	5033607.2	2163812	1468333	4965665.8
2001/11/12	4367818.1	2405785.8	873298	22713681.2	3084967.2	860667.8	286874.2	7084309.8	28942585.2	37836888.9	1399466	1240347.3	991750	2320566.2	793432.4	869801	653106.8	17702892.7	941215.5	506374	829471.9	N/A	3128943.8	2659686.4	1086773.3	778010.2	2925906.4
2001/11/13	11382057.3	3554687.9	917261.5	8367404.2	1857469.3	1998502.1	284695.7	4274765	47055447.9	13811362.5	1428884.5	1121663.1	945722.2	1545506.4	750242.3	721706.4	435132.4	15747977.5	1331278.2	791531	1053927.1	632242	1561709.9	2481185.2	978304.1	493774	1823095.5
2001/11/14	14749501.2	1998622	496309.4	5310794.1	1322462.1	3019572.7	214633	7919119.4	38510101.5	8829341.6	410532.5	1089647.4	987245.8	2342546.3	482525	712781.5	444629	19441092.8	1033314.1	919021	829552.1	376048	1161960.9	2342472.8	643387	521003	1614485.1
2001/11/15	6721261.4	1361236.8	633136.2	3425248.8	893786.2	2245534.1	425504	N/A	12233196	10739294.3	812550.2	987390.8	991078.6	1135837.6	546801	452106	504857	16163833.8	1111775.6	1174847	1336713.2	416019.2	844587.3	3120712.6	967283.2	663262.8	1526754.7
2001/11/16	11065235.9	11383174.4	4579024.2	19523273.6	4689122.7	7359354.5	2035134.2	N/A	21241125.1	53660815.3	4723639.5	6560649.7	3828079.1	11014445.3	4421941.2	3310706.2	3324881.4	50567497.7	5599665.3	7555350.4	10804068.8	3606147.1	10910578.8	8563294.4	10371162.6	5275870.3	14102196.6
2001/11/19	10720755.9	2261370.1	1628542.5	9724918.8	2010959.8	8935776	541536.5	4977086	14892813.8	17551889	1506844.5	2380278.1	1705664.1	3223045.5	767281.7	892604.7	852571.3	7209696.2	1181250.8	1855903.2	2679365.8	459221	3382409.4	2066371.5	3104577.5	4727311	3114815.3
2001/11/20	9611230.2	7769515.1	3267644.9	12276445.5	3929986.9	8625285.6	1891893.4	36318469.7	1987685.7	20358787.9	1773596.8	5128591.3	3088205.3	6390775.5	2897262.9	8924653.2	2266833	28179779	3891053.6	3992373.8	5443445.8	1469390.7	11879477.8	4301737.1	7945080.6	7327498.4	5659838.9
2001/11/21	11601660	5649020	2499590	8783930	5927890	5688110	2236590	10213700	1703710	12663800	2596160	2473840	7258730	4751220	2263980	6186330	2681500	18634480	4783780	2953180	4679260	2617430	4805680	3699820	3731160	6350580	4972790
2001/11/22	12793724.6	2886570.7	3711121.6	6658073.9	5344207.7	3010590.3	3206903.3	2162117	22202958.7	14391899.8	1965149.3	4083666.1	4949888.7	5553850.7	2552194.1	3546449.9	1823201.4	24939738.8	3070726.8	4612938.2	1809225.6	3449918.7	4710241.8	3493100.8	3261901.8	6064617.5	4227311.7
2001/11/23	8786706.9	3161857.4	3282977.1	8331391.8	7694245.7	7841297.3	1361471.3	3082257.8	23516548.8	32072020	1723593	4691193.3	3708701.5	5705680	2147270.4	1852945.7	11323563.4	12573979.7	5840127.2	3360824.2	4287957.2	10362109.8	6804697.2	6277407.7	3657773.3	2160758.3	5058155.1
2001/11/26	6044700.6	4173787.1	1676261.3	4700227.3	12600035	6207369.4	1698994.2	2482540.5	38655146.9	31717391.7	6023073.3	N/A	2614930.4	3977982.2	1359640.5	1285860.3	4586252.6	10219817.3	1803248.5	824740.2	2147969.5	4204304.4	3056412.5	2487502.7	2841263	2187474	2712855.9
2001/11/27	7808410.3	6395660.1	1980263.2	3673309.1	5024099.2	4925914.1	1300788.7	1797218	21742089.9	20378263.7	11031020.9	6334858.1	1323766.7	5625600.4	1847191	5991869.3	4137311.4	8568424.1	1551700.3	838194.4	2022797.7	1577122.8	3376024.5	3287688.9	1880094.3	1514209	4261505.4
2001/11/28	11893053.4	6873716.7	3883245.1	7500265.6	6931343.9	5783347.4	3538649.7	2900235.1	35142511.4	67353554.8	15863755.8	7164312.1	4106600.5	4872024.4	2967421.6	5289602.7	4598558.6	33656066.2	3492836.9	1911072	6648719.8	14441309.3	9603613.2	2843893.3	5025741.2	4235314.7	9718757.5
2001/11/29	7295133.3	3085695.1	4873207.6	6265837.2	5167923.9	5135878.9	1622888	2967254.8	29270130.3	42452072.9	4451153	3367547.3	5790904	5786330.5	3920537.9	3954518.3	1886389.1	20105765.2	4717700	1535435.2	3502707.6	14163301.2	3563587.8	3743776.8	3630734.5	2409455.5	6486040.3
2001/11/30	11306269.2	10612451.9	4459595.8	4945115.5	4816858.4	4953054.7	1626494.4	2136156.2	30101964.2	49090666.9	9481852.6	3383790.6	5362280	4012930.5	3827083.7	4235457.4	2455975.1	22748824.5	8330038	2210906.2	2151676.7	3449584.1	3846133.2	6517909.2	4415209.9	4018755.4	3941666.7
2001/12/3	11116063.6	7617610.9	5808930.7	7154538.7	8691307.5	5111682.3	2386438.5	1313935.4	48778644.3	24015722.5	14668912	6108562.7	9772556.4	3523526	5311202.1	5318243.4	3795287.9	103589277.3	7418254.1	2695718.5	4421850.5	14916184.2	6721218.5	6606394	6065559.4	4587833.3	7125665.1
2001/12/4	7970561.7	9359967.3	4138081.5	16257312.2	6206935.3	8254138.4	1457857.2	882606.3	35006462.9	35387003.3	5775556.7	53186592.1	4822894.2	3491638.4	3810741	3986950	3139107.3	108409948.9	7207471.6	1037096	2406977.9	5249956.8	5419367.1	2930760.8	4568910.1	3131117.2	4460979.5
2001/12/5	13435826.1	13652844.4	5357704.5	10246315.2	8157209.2	11839849	2575847.2	1102660.6	27386520.1	26175174.4	7882172.4	47652930.7	7871335	10020757.3	4180767.4	5257221.1	3026201.1	253973131.3	6870959.9	4628497	5835259.5	6948176.1	8538134.6	11660609.9	6540792	4865468.7	8102168.1
2001/12/6	19278366.4	5653056.7	4212047	5780002.4	3599726.9	3222261	1445966.3	2528732.8	32062513.7	11819873.8	4057358.2	24187576.6	4115897.8	15137679.9	2483135.2	2499732.1	1775728.9	99256265.5	3382906.6	1831383.9	3386678.6	8968051.3	7743638.1	3360289.6	3104254.8	2431972.2	5827895.7
2001/12/7	11928001	11118758.8	2715098.3	3496375.2	5700546.6	2193607.2	1149672	966223.6	22841207.1	37352470	7296378.2	10622345.5	4004767.9	4738893.6	2592568.3	1621961.8	1487799.8	46821202	2265709.4	1133383	1427283	4289630	5629582	4641397.9	1660269	1240487	3467811.6
2001/12/10	5703328	4304638.2	3783435.6	21562971.4	3002081.6	3852132.9	1159385.4	715543.9	25937143.5	44073094.5	6263244.3	5838694.8	1848615.4	8453353.9	1034532.1	1343772.7	2179901.3	51367329.9	3046325.9	1048958.7	1120009.3	5715588.2	N/A	N/A	2074939.2	1088575.9	3847257.1
2001/12/11	5482712.6	3805356.6	7712329	6341841.8	3469803.7	2985763.3	630992	878235.2	14757981	37995638.4	7242517.3	7800111.4	1751134	3471241.2	1829551	1728322.2	1367373.9	41002394.2	3581030.8	1253943.6	1892926.7	5749128.4	8169000	5784799	2271937.6	1317739.1	2999556.7
2001/12/12	8959548.2	6828800.6	3383636	9973902.6	2205117.4	3551751.1	1247121	1842238.4	24862193.2	16575830.1	5485993	4147226.9	2698119.8	4612232.5	1307014.6	2329814.1	1972238.8	58018073.2	18268476.6	1078337.8	1316751.8	4224273.4	4490638.2	2065431.8	2365160.8	1407816.7	3046611.4
2001/12/13	5618338.4	4278422.7	2400957.6	5341347.9	4299988.5	5391881	1324502.2	2867218.8	22781802.7	11603775.2	18472735.5	7189965.1	2502616	8599067.2	2922523.1	2209878.7	3659793.8	36344824	22954381.1	1918728	3112085.2	5296753.3	3128978.1	3360322.4	2199936.1	1520037.5	4456319.2
2001/12/14	5000038.1	3921654.4	2333381.4	3884508.8	2723288.5	3731974.9	1739525.9	1668033	87067802.7	51086469.1	24286628.1	4522396.2	1823166.4	7910621.4	2275515.6	2084879.1	1536087.6	37839648.9	10777523.3	1365933.5	2768551.9	3008092	4264062.5	4035500.7	1971751.3	2090161	3848107.5
2001/12/17	4108922.8	2731990.2	1537463	2386818	2114247	1091632.6	494718.7	2403568.7	93041338.3	19980580.4	21284552.7	3102390.5	1881175.6	11378871.5	1044720.4	678978.5	2342343.9	44924856.4	5259365.7	1148990	4017325.1	2955877.8	1574246.6	1295286.5	N/A	1395378.4	3550634.1
2001/12/18	3788578.5	1707573.4	1891501.9	4574820.5	1923809.1	2004348.7	1175537.2	2786956.1	29940053.4	10004045	N/A	2762530.3	1602590.1	7882571.9	1429968.9	1150822.4	2867895.4	152164994.3	2719714.3	754982.3	2178590.7	4867202.6	3043848.4	1995311.1	2558736.8	1488440.5	4001083.2
2001/12/19	3278604.2	3742071.6	2637350.9	2224725.9	2479139.8	1748821	1473933.7	2627131.5	5946622	4974382.2	10519423.5	2112030.8	1731551.8	10146654.4	1074763.5	1866945.8	2560731.6	111534762.4	2753307	1055709	1896621.3	9515768.6	2385410.8	4221571.5	1904682.1	819898	2540790.1
2001/12/20	5196081.8	6749326.2	4486287.3	6313231.9	3763323.3	2780959.7	1434629	1598338.7	53836433.2	7649427.5	10380934.1	5544693.4	1828491	10608340.3	3451074.9	1676669.2	1595389	80148581.5	4768959.6	10669609.2	1265885.4	3449240.9	5159170.4	8029125	2724258	1603609.4	3360519.2
2001/12/21	5096342.6	5405001.9	1830076.2	2078473.5	3425470.2	1157313.9	901074.6	1606400.6	92712398.5	3183256	6157008.6	3555135.6	932473	7035440.6	2869472.5	950435.9	940976.3	45843385.4	1928739.1	3725912.5	1361652.9	5961194.2	1882094.5	11899309.9	3385127.7	660733.8	4678949.5
2001/12/24	4753719.3	18142707.9	2296713	2715236.7	2073604.3	1653910.7	912920.5	3184520.4	33389544.5	4747656.1	2848039.9	5938193.9	N/A	3062497.1	4043258.7	1100041.2	1553045.7	52203768.3	2339971.8	5181522.2	1231795.4	2402817	2925489.5	13645944.8	2395778.9	1173880.5	2772048.7
2001/12/25	8947412.9	4038496.5	2688233.9	3169156.1	1988508.9	1859262.4	809420	2097232.4	12835364	19133607.1	1487155.6	1378366.6	2150742.3	3698611.3	1791816.4	827525	961767.1	31107070.5	1208952.6	2464070.2	843043.9	1905115	1409882.9	7164804.3	586330	693740.7	1585270.5
2001/12/26	4448378.4	2939970.3	1495081	8629437.6	1788814.2	2104962.6	1320652	3359408.7	7164338.6	5685854.8	2794166.7	1940317.8	1785879.3	3259248.1	1108516.1	998370	832520.7	36161035.6	1806823	2058279.4	2785068.1	2978695.7	1572371.9	14428904.8	907537.3	947732.3	4737710.6
2001/12/27	6424405.5	4271056.3	1585051.8	3747692.4	2800402.7	1444783.4	1864743.9	4562215.6	20263046.1	14957099.4	2609888.6	3519319	1076571.7	6451550.3	1179022	1082727.4	1172626	38812326.6	2656658.5	3521455.9	3634282	2604936.6	2760220.8	14311768	2329318.7	3092685.5	4446329.2
2001/12/28	N/A	4419896.1	1515874.7	2130501.6	3033387.1	1038935	534742.6	2868403.1	10643536.7	8073972.1	1647589.8	3070321.1	1328775.3	4570237.5	5324958.4	1205441.2	2098230.5	77233066.3	1527988	2838967.2	5465374.8	2983826.8	1799959.1	14465823.5	1030813.2	2282142.9	5256725.2
2001/12/31	5635947.2	3741250.7	1308956.9	1749111.2	2670816.6	1388916.6	1193916.2	1091084.5	3444160.2	8015014.3	2834808.1	8327450.2	709948.1	3479254.8	1771045.2	812390.5	N/A	81653667.5	1317234.5	3529161.6	8421926.9	10495618.8	1257497.8	24259844.7	1364290.8	2350698	8955249.9
2002/1/4	11260670.5	2135689.7	944388.1	1512517.3	1677091	963894.4	724999.9	748579.8	12617747.1	8778561.2	1158153	1765864	1079183	3894171.8	1150488	1120122	606320.6	58619484.9	890034.7	3063674.6	1644664.3	1359893.5	1226838	7232032.6	2830274	875710.5	3844891.8
2002/1/7	6736983.7	5129570.9	737298.1	2449231.9	2552562.9	4269266	350004.5	1196035.5	2338842.4	2884544	8934049	3562685.1	1316023	5073687.4	1356910.6	1291119.7	1181948	36633346.7	2013818.5	2053407.3	1627403.7	1389308	1549696.7	3962759.3	1737917.5	959364.1	3646113.3
2002/1/8	7100207	8711191	743127.9	1437135.6	1273845.1	2605903	361519	1381364	973126.4	9683663.9	22116589.5	2363793.2	1977124	7283590.1	1484791.8	1445586.8	893381.3	22765728	1181086	1033359.6	739633.4	4745939.4	734728	3376740	1467772.5	588602	2756196.3
2002/1/9	7304319.7	6918829.8	5362474.6	2922716.4	9544349.1	3031520.5	1060812	971603	567998.2	7718412.6	16711796	2741550.2	869772.9	4755072.7	2413682.8	1328252.4	1251451.1	31842764	1345392.7	1241321	881877.4	2781754	2246395.1	4574369.3	2279752.3	956478.1	4141678.5
2002/1/10	14507432.4	7283763.4	10922836.9	2587234.3	7561539.8	3415751.5	1613198.7	1114218.3	9716872.1	7300754.9	8947427.1	4595683.7	1997501.7	3884842.4	1697586.1	3439863.9	3789380.6	74970974.3	2329773	1685950.3	4840141.6	2716149.2	3500465.2	3972254.4	4163671.7	1784786.5	5575956.4
2002/1/11	7098012.1	3773738.8	7413837.7	1569290	3735072.4	1588249.8	732476	2880887.4	878715	6378293.5	4119557.5	2241597	3620649.4	1871782.2	1129236	1920917.4	2042091.3	32220744.4	2386463	2952373.3	845834	1381443	2034327.8	2833487.6	4747551.2	1118244.4	3772261
2002/1/14	2586927.1	4792718.7	5241170.6	3446560.6	3326064.8	3027597.8	1099394.1	1964335.4	2500620.8	6270641	6046671.9	5083071.1	4207868.8	4862071.1	1965476.8	2952185	2230083.6	38851805	2480099.3	5281776.8	3635298	1462867.5	3477976.5	3816194.4	5711333.6	4543334.8	6732707.5
2002/1/15	10543092.4	1998474.5	3649821.4	2671047	3045357.6	4642381.3	1377092	1510928.8	2908846	6467222.3	7228983.3	3475010.9	5446890.3	2923088.3	1406112.5	2457839.8	1653866	38533555.6	1951384.8	1737420	2586691.5	2026531.9	2941458.9	3466994.3	3772412.2	1585747.8	11029359.8
2002/1/16	9009076.8	5982297	2167350.7	2214939.1	2595060.3	2785068.3	544841.2	2368985.9	7557098.1	12564634.4	15591159.7	3389437.3	3821994.5	4354301.7	1645384.1	1414329.5	1631155.8	23162573.8	1808420.8	1764767.8	4676329.9	1253703.7	3273896.4	2131204.7	3757329.9	1155776	8613719.7
2002/1/17	17382069.3	3447650.2	2383461.8	4117623	4537328.7	3079023.2	1226626.2	3734212.2	1203920	11653300.6	5663307.4	3972701.9	N/A	3479758.5	1723965.9	2727465.5	2499422	34125794.7	4324216.2	1586204.3	4684607.5	1101100.3	2581495.8	3480010.1	2527288.5	1889331.4	6774886.8
2002/1/18	10966684.5	7027113.7	4078865.7	5748748.8	4255826.2	3895861.7	1181626.5	3246037.3	3061006.3	10163903.7	10768018.9	4740080.1	N/A	7918840.4	2084768.8	2951816	4166900	68136646.4	3536841.6	2847945.4	3938651.1	2473681.3	3415863.7	3184715.6	4781312.4	3449826.9	10267643.1
2002/1/21	1693487	2795755.6	3248794.5	4337190.4	6023563.8	2587621.4	745127	1711299.8	1286101.5	4477387.1	6797583.8	4641651	N/A	4642244.9	2227532.6	2761584.8	2640723.6	39464923.5	3602791.5	2581786.5	4589982.1	1588195	2954593.7	2520736	N/A	1967352.9	5859121.7
2002/1/22	482800	3607415.7	5695966	2163112.7	4334264.1	3753180.5	1005628.4	1291791.1	2383057.1	8743483.2	11771428.1	5622716.1	N/A	3637312.5	1736729.5	2093539.8	1655006.3	36702251.2	3661424.3	3083493.2	5700702.2	1444627.6	3580144.1	4885035.6	7461609.7	2660514.5	10978137.5
2002/1/23	12524286.6	6361535.8	8168748.9	3916296.3	8234573.4	3706138.3	1382095.8	1351742.2	1928818	6712584.9	8637005.5	6110394.5	13887861	6877028.6	4337220.8	3089093.9	3812456.2	68673990.7	3462713.8	2399493.5	8638391.3	2564697	6386089.4	4961315.8	6578077.5	4034583.3	11932567.6
2002/1/24	15974196.7	7707984.6	14657129.7	8115809.9	11702121.7	3788441.8	1772422.5	1579796.4	10694917.9	13059884.4	4474858.8	7247768.7	12191844.1	14560760.2	4539657.8	6102357.9	7583799.6	82375728.4	8343290.4	8494646.6	12712582	3318020.5	10750404.1	8191770.9	7739911.6	5934422.3	13269279
2002/1/25	8242225.1	2792514.8	11938132.3	3718045	17032365.9	3030782.3	785092	740857.4	2160828.3	4945007.8	2948211.1	3366858.3	8313090.5	20605381.2	2175198.7	3122074	18839053.2	30134583.3	3645000.3	2111727.3	3837418	1289735	2671556	6408266.1	3067064.6	N/A	6993577.9
2002/1/28	11496754.9	5300435.2	9161644.5	4104002.8	15076245.1	2777709.4	1732636.4	579387.2	1745441	5451136	11543035.6	5182271.3	6841556.1	6734990.2	2291473.3	3154801.6	7734681.8	55134532.4	4785089.8	2993317.1	N/A	2369589	5948446.5	5683575.4	4608582.6	4514581.4	11506786.5
2002/1/29	6702384.9	1770589.5	6653826.7	3743289.7	7978321.8	2228302.8	1022492.4	1106541.6	545224	5645158	8282412.8	8039680.1	3924318.5	4701219.9	1941949	1709999.6	5425269.1	28725375.4	4107130	1082878.8	3860720.6	1389521.5	2953732.1	N/A	2268626.9	3034104.9	6169415.4
2002/1/30	5533002.2	2010518.5	9792083.5	6115248.9	14790542.4	2206086.4	603346	1387959.9	805827.6	5539950.1	1873293	7031509.1	1886664.7	10835563	1251177.5	1372291.9	2398889.9	15413824.8	1811105.1	1099590	4731507.1	N/A	2425510.6	3291706.6	1274847	7580348.7	3293366.6
2002/1/31	7471215	6566584.5	17551226.3	13789266.6	29647489.7	8804986.6	3305072.6	4086224.5	16382745	41850541.9	10342346.5	16884802.4	21055675.1	25688915.7	5879953.3	6686310.3	14515610	145475855.2	9507272	6017970.4	13729602.2	5965808.7	10948652.1	19069271.5	6874117.8	11156568.6	19863801.1
2002/2/1	9160186.4	3028092	20398763.9	8547426.3	13796976.9	6601121.5	2188754.4	980229.8	16252736.3	20053072.5	3732327.4	6708534.9	12411997.4	9973759.6	3687966.6	3978391.2	6931944.5	59740692.3	8216591	2687209.2	6968025.5	4056455	6423974.9	8742559.8	5690040	7466934.6	17378905
2002/2/4	9986705.3	3358107.1	26555948.8	3877891.5	8284846.9	2585840.9	1115002.4	1381645.6	1415519.7	8276079.8	2590668.5	3865767.2	27294799.2	6863584.4	2446478.8	5249411.3	5547254.1	27813502.9	5600576.6	4838777.7	6649561.3	4322852.4	5065506.8	9137793	5108493.3	9739195.8	9922211.1
2002/2/5	14274129.6	2343906.4	17808797.6	4639683.8	26657110.8	4099616.1	1713238.5	446391.4	2080503.9	2578474.8	20250443.8	4682011.2	26172988.8	5832674.8	3276493.7	3520087	3358283.4	31181652	6680771.1	3172594.6	4201370.1	2388499.9	3798270.9	11208381.6	5267410.2	6223030.5	7188795.8
2002/2/6	21986482.9	3660886	17204848	4866226	11432920	8894085.2	16267825.8	1346760.1	5615635.3	6046349.1	9993039.5	15013994.9	14348418.9	7063284.2	2421862.1	8672342.1	3801410.5	25156908.1	4822816.1	1803712.8	3755853.1	4032433.9	3711170	6893413.6	4664707.9	6674966.3	7632811.8
2002/2/7	9048917	3358780.8	10272541.8	2606502	7325012.2	5145937.8	15966952.7	1182796.5	11169824.1	6074661.8	3386496.7	14778062.1	50457221.9	50389855	3724765.9	3471378.9	8299415	32759779	4143309.5	2522127.6	3334025.8	13197671.9	3330755.6	4580942.9	6488485.6	3342025.8	8641420.3
2002/2/8	8002041.3	6791192.7	7616806.3	1830304	5437707.9	4928882.5	12904022.1	708272	19965780.1	5247100.4	5021685.4	19096597.6	37397008.2	22444382.6	2124678.5	3665704.6	13495512.7	35249317.3	4987093.6	3476284.3	2544615.8	14056704.3	3556167.5	5455891.7	3875069.4	4012295.7	7397468.9
2002/2/25	6311554.9	5750524.8	17778749.7	2891404.4	4983249.6	1918379.9	5201696.7	560323	3626873.8	26003580.2	3338095.7	10499786.3	36499924.6	10236446.2	3212562.3	3401677.3	5470938.2	44538712.6	2483155.3	2235647.5	5156613.9	6022257.3	3341437.1	3576304.8	2715072.5	3655469.1	8522299.1
2002/2/26	18326946.9	5112182.4	11663859.8	3546567.8	4840969	1387292.8	3656936.2	1159274.1	7409450.6	4040772.5	2075357.7	5721608.1	128710133.6	5292958.3	2254724.2	2141431.7	5143244.1	38241957.2	2554819.6	1916157.8	2210866.9	4816964.1	2272428.2	11205865.9	7830604.8	2188313.3	4865149.7
2002/2/27	19732363.4	2857741.8	9781776.6	3264636	4895633.6	4565527.1	2409781.8	1682829.2	11255850	2824552.5	2200245	4326736	51150988.3	6815618.2	4794264.8	1751824.4	60234840.8	45855112.2	2609557.8	1008989.5	1857308.5	4252804.2	2946890.6	5989068.1	2891017.1	4657330.2	3303991.1
2002/2/28	17192426.5	5130799.5	7434943.2	2420828	4240292.2	3251827.2	3275174.2	1270000.7	5448483.8	4265831.9	7903493.8	3584712.8	37912730.8	4517391.1	2623526.5	2388238.2	31228591.3	98270389.5	1662640.6	1206982	1528774.9	3002111.2	4992070.2	3688380.2	2530777	2908973.2	3408193.2
2002/3/1	10437772.9	3394811	7315743.7	2608837.8	4206819.5	3112911.6	1915155.3	650450.9	1670773.6	3478750.4	2997561.7	5031967.8	33186118.2	4999560.6	5590991.6	2062244.5	33457374.4	52298164.6	2732989.3	1253077.6	1882142	1618777	3153787.1	3954394.6	2371005	4310954	3518894.9
2002/3/4	17297336.3	4114646.3	6328449.5	2305235.6	3586754.4	4363016.8	1682102.9	862317.8	839318.7	18847901.4	2640650.1	2973492.9	79102484.2	6163969.8	19185868.7	1943957.9	23574052.5	31732360.2	1988873.6	712020.8	2100255.3	3739961.7	3052104	2548291.7	1062758.6	2671788.4	N/A
2002/3/5	13279465	13117115.4	29154214.8	6133419.8	6265546.1	3914281.2	3065143.3	4456577.4	55264636.4	10627060.8	10998703.9	10070145.4	185309857.2	9738115.4	12990464.7	4398157.7	28584900.1	51902908	4293455.5	3536926	7041100.2	12216671.2	6177445.6	5359582.6	3423132.8	5253080.5	16326751.9
2002/3/6	16132896.6	26295154.5	44396613.9	9574970.1	14362836.4	6789131.2	5591799.9	3273456.7	53562686.6	46796264.3	10555029.3	10337830.3	203672025	24089960.5	13188135.2	6381346.4	31278465.9	75050931.4	9027441.3	4642618.8	5115270.2	11769500.6	8295572	11185650.5	6049909.7	13025121.3	15280203.1
2002/3/7	16540384.2	9995890.5	29752241	9515274.8	17619448.2	5220645.4	4652966.4	1328265.6	52894886.7	53924520.7	10594009.2	11389834	144632944.3	25674290.2	8192180.3	4949838.4	40218927.7	73664526.1	9314632	4223883.5	4220942.2	12047594.1	7679474.3	9805147.8	10571839.7	14297966.9	12833867.9
2002/3/8	28404505.5	25610075.1	30264583.6	25196922	32939289.8	10205416.6	8416709.1	2243335.8	20431831.8	30566453.3	17862685.4	19380245.4	188461174.2	80978036.8	11002465	12415369.2	37735174.6	126167453.6	13444807.5	3737730.6	7952139.7	19169892.6	12410540	16051405.7	11076193.1	15466093.3	33128196.4
2002/3/11	29810687.5	10890015.3	25016890.6	65510842.2	71592438.2	9773382.9	8997684.5	4927606.6	33651921	71595814.6	10955440.1	23631028.2	N/A	66981925.4	11920709.1	9270040.2	22745957.4	102135945.2	14423108	5477908.7	10178860.1	12714169	16669796.7	12225126.5	9798510.4	9166151.7	15752823.1
2002/3/12	32352408.3	28879816.7	31672140.1	37869814.8	63138984.6	12899916.4	7589124	2887055.8	10377967.5	107685572.2	8913724.7	31245092.6	N/A	45456073.2	8452857.4	28197706.4	21477827.5	85868065.1	12021628.5	3478707	9907758.9	10617356.4	13383050.2	10938837.2	8927208	12779585.8	20955432.6
2002/3/13	46832207	10794811.9	17352471.8	20461685.1	23357900.9	10932128.8	2131305.1	1966997	54789530.9	102681498.3	5683895.6	14820359.5	108394988.5	138859332.7	5010634	15023305.1	11791643.8	34737238.3	8040809.7	3184849.8	5419730.4	15897211.1	7292395.8	10168542.3	4653626.8	5526313.8	12141871.2
2002/3/14	25764305.3	5692899.4	15765782.5	13415563.7	12450456.1	4257410.2	3455781.4	1944168.2	35010422.2	52310581.9	5814203.3	8852270	113860500.5	54609646.2	5331335	6558120.5	16347768.7	35528045.5	5198243.4	1898732.3	3664455.7	17935511.7	6819838.5	6100608.8	4410738.8	7471880	7655342.4
2002/3/15	25532173.8	7806498.9	15732248.5	11874161.2	13053418.7	5577835	5536907.2	4182179.2	118761080.8	41820543.7	6467882.3	14004785.2	111138787	47552435.8	5776404.4	8138344.9	11705364.5	151271372	10754575.2	1889712.2	4902030.8	9281908.9	6009810.1	11385275.6	6917383.9	8091529.9	13475303.1
2002/3/18	19209845.2	10324635	11451126.6	9190598.2	12974342.2	3723775.1	2463034.9	1579229.3	52275882.7	71796604.7	2750025.2	N/A	59673092.7	99087523.5	3910991.5	5323680	7919805.4	61941889.9	9776932.8	1957273.8	4455882.2	5447318.3	6810421	4974419.2	2916429.5	5048971.5	10652987.9
2002/3/19	16116157.1	5756945.9	8053108.8	7176360.4	10601965	3198601.5	2970675	3721716.1	15603868.3	58491321.9	6474820.2	6431762.2	174194358.8	115825946.7	5208779.4	5875788.5	13524331.2	56650590.3	29945414.3	4531381	7386888.8	3776905.9	9623019.2	5832793.4	7454582.4	14398497.7	13024292.1
2002/3/20	14238825.7	16771206.9	12791307.4	8009438.2	10870343.4	4186744.9	4757946	2398536.6	61792867.2	28444753	38172201.4	10298471.9	359690940	62723795.3	7023999.4	6884769.8	14637461.8	103886112.1	14866978.1	7564191.2	5609296.6	11041373.2	10183784.4	7164573.1	34949954	18455077.9	19590866.1
2002/3/21	33869351.8	7143668.3	13159859.3	9822114.9	9352556.6	3273107.3	3789176.8	1752559.2	10781425.6	16103043.6	10562867.1	15978639.8	345254269.5	30049941.4	4189200.7	4911806.9	6863639.9	107165281.9	6925172	1903986	7044914.9	6611774.1	6471582.9	8707220.9	10493950.2	6433755.6	12022836
2002/3/22	20715986.2	7335088.8	7129704	4242169.9	7028711.9	2979713.7	2972856.2	2885421.1	17603050.1	79688822.2	8455229.7	6344391.5	103761314.3	28530662.2	3374325	4288333.1	5951961.6	42160300.6	8276948.9	1479845	2510547.7	4498783.2	5794058.2	4187845.5	5929040.7	4159075	6409952.3
2002/3/25	28728827.4	5165657.5	7264928.8	5281992.3	5802734.8	2593784.3	1683801.1	1153033	99582448.1	27324690.3	5574981.9	4185748.9	51068620.6	18694753.9	2664580.8	2722714.5	5982658.5	23611018.6	5470032.4	913462.4	3719692.7	2047811.5	13721636.8	5553190.6	3089389.3	2883506	6358728.3
2002/3/26	42762535.8	5585916.4	6049964.8	3640775.2	6811859.8	3027949.3	1801394	745221	94211258.1	37958753.2	5427263.8	5718652.5	64964094.5	24782279.4	14857250.8	3655171.1	5691269.6	30272853.7	4899849.1	2753122	16487286.1	2900611.2	6946947.5	5086768.6	6375606.6	6311888.3	5274477.1
2002/3/27	18624227.3	7959979	6097965.7	3397044.5	7114266.3	2663869.7	1786024	917607.5	5903545.3	9101988.4	3117366	4914961.7	54802906.6	11874032.9	30356365.1	3009760.7	5549811.4	16458182.4	4033057.3	5183731.4	5416706.9	2882943.8	6292483.2	3552127.7	4173515.5	4398248.7	5382953.6
2002/3/28	18283759.9	11988549.2	8583312.9	3529344.5	4965468.4	3054560	1552736.7	688485.3	7343292.3	13907124.7	6615575.8	4499465.9	73410499.6	N/A	12255126.9	3333801.2	18817567	23556346.2	3290005.9	3678012.6	5938305.3	32735708.2	7167202.4	14547013.8	3088535.7	3473415.8	4921961.2
2002/3/29	22774422.4	11768667.6	9629234.2	14426820.1	5983640.2	3971330.1	1616727	1167815.9	8698792.5	55355177.3	6222904.9	7389230.4	77808384.8	14558472	11671581.4	3952517.5	11720815.2	36302024.9	5437564.3	2346345	6766013.7	28118424	7544178	11983143.8	5285901.3	6248099.4	8531658.8
2002/4/1	12046487.9	14670454.9	7581100.6	6700711.2	6048135.3	1727138.3	1080117.5	827662	3350983.9	6017894	3343810.8	4366867.4	58676391.4	10649700.6	9647575.3	2601741	5650579.3	18029740.5	2532405.1	3786363.5	2133674.1	N/A	8015728.6	6335949.8	4202810.4	3021539.6	4367704.8
2002/4/2	11752277.7	7711520.8	4825573	13775968.1	5097589.4	1800091.9	1295260.9	4013176.4	3280360.5	2726680.8	3552732.4	5943740.5	36963072.4	12848962.2	8553833.9	3203389.9	7855368	30070825.1	3416373.4	1445748	4576413.8	N/A	3889961.7	5044722.7	3609187.8	2495834.8	5818304.2
2002/4/3	8814058	6466531	4779090.7	7731061.2	13190893.7	1435347	786326	4330641.7	3198892.8	21214502	12704392.1	2545549.1	20251586.3	8544022	25798433.9	1707010.4	4687115.2	26142127.2	2800209.7	873161.5	1743454.3	N/A	3098997.6	1712887.2	1951922.2	2172600.9	3930962.7
2002/4/4	12392015.1	6356824.1	5810248.3	15038218.3	10040083.5	2122910.7	1152570.6	4187855.6	32808840.2	17264043.2	18546542.4	4140037.7	37868295.7	14204797	13119678.4	3496697.9	5577544.9	16429425.4	2367799	1258679.8	2431311.2	N/A	7241687.4	5289012	2685438.9	4055073.9	4124891.9
2002/4/5	12433622	6960374.1	32031778.2	7280832.6	5602586.7	2625803.3	948145	2979765.5	3388235	95753852.9	13414308.4	4696396.9	41676064.6	11370623.4	44752675.2	4357437.9	4483437.1	N/A	3686257	1265726.7	3296291.6	5467551.2	6128207.6	3747213.3	2501027.8	2901822.8	16907549.2
2002/4/8	6101199.1	4710539.8	10390739.9	9799932.2	10837179.4	740308.9	635791.5	3144787	39797128	94542671.6	23286324.8	2684048.6	20009712.1	9025128.5	53082406.9	1826598.6	8643980.4	14697326.4	1855529.3	620359	1619440.5	3937287.6	9600901.7	12710335.9	1386786.3	1677543.1	4190592.6
2002/4/9	11054418.1	6066041.5	18507768.4	21331049.2	18496810.8	4550064.4	2340977.1	5381203.4	26336883.7	105106371.7	38707663.8	6166562.1	26206309.6	15459916.6	42278578.9	6152951.5	13629263.3	25754155	3452446.7	3649182.6	2282075.8	7721254.2	25786865.6	7874424.9	3198913.4	4883581	10564832.7
2002/4/10	14866800.5	8608415.2	15484510.2	13174004.5	13765819.2	5080014.5	2172907.5	4539923.3	3316888	80043117.4	42781682.3	4112735.1	27745702.3	24042193.1	17828598.7	3811674.9	7982332.2	25675600.4	4488372.4	2031600.3	3827412.8	8803994.9	9163563	11038015.2	2375858.3	2936216.9	6625784.4
2002/4/11	9414026.2	30587508.2	8813698.9	8524272.5	29899254.1	3069363.6	1390641.3	4503336	13613403.6	55755603.1	17064609.5	3807657.7	35485820.8	12660073.3	24856321.5	3653765.4	6413720.3	18609723.2	3628958.5	899371.5	14204849.9	5887381.2	6404996	5792187.6	2418146.4	2978021.8	3872789
2002/4/12	7352433.5	30840047.3	4764612	4584893.9	28679595.5	12136081.1	1008281	5174241.2	14551597.9	128236811.5	7392845.1	2606027.5	19936337.7	6919597.2	11164617.2	2130771.7	3733980.1	15793427.5	2270138.8	1532492	9987973	10520205	3805068.2	6610737.9	1827527.2	1928523.9	2662447.3
2002/4/15	8182907.8	11157365	5449565	5369342.1	57258392.4	5318801.2	1077753.9	3337850.8	2554376.6	173991684.1	7548078.9	3562058.4	27925680.9	7628894.6	13204254.1	5012446.7	3336258.9	13537729.3	3679842.4	9546453.2	11799556	20803144.6	3438153	18680512	1475376	1272321.1	4650480.9
2002/4/16	10530729.3	15341283.6	3947029.2	3120966	111572257.6	2508122.5	1207020	5857145	2583286.2	166444464.3	8383952.1	2719597.7	14932894.9	6276322.8	8831696.1	2749859.8	1883507.6	12856830.8	1558629.6	6221362	4297194.6	137757308.1	2461949.5	4337937.8	1035820	1866539.9	3233962.7
2002/4/17	4469702.2	16319351.7	4850051.6	6194309.7	91910577.4	2362827.8	692108.3	6207585.8	14473816.1	178792777.6	2874398.4	2776278.8	15429272.3	6193237.1	6517985.6	2066814.5	3277816.2	18269500.9	1992172.9	1228102.5	2120700.5	27561890.5	2403747.4	4655289.8	1147907.9	1783638.7	3213893.4
2002/4/18	10567370.1	34012385.1	8494257.6	4169530	80410499.3	1555123.7	N/A	6983020.3	2383561.4	146477104.2	3274699	2987036	17942895.6	8369899.6	4781461	3635433.4	3604273.6	19231277.8	1792866.6	3983688.4	2963220.9	22540406.2	2370265.4	3744802.9	3608207.2	3074782.3	3555214.8
2002/4/19	11036425.5	18731172	7571172.7	6405901.3	27973873.8	2946973	1296704.4	12665553.4	3964223	51476074.2	8371637.6	3873753.9	24022173.8	9903125.1	7918818.7	3231846.7	5349402.5	17880560.4	2800106.4	2197633.5	4435707	15094729.9	3856163	5262676.4	3447586.1	11218596.2	4863252.6
2002/4/22	5193618.8	32020787.4	3113406.5	3064292.7	23348365.5	1325797.9	520469.1	7867812.4	4287656	40164820.9	5469189.4	1797406.7	11097776.4	8470615	4315580.7	1413168.8	2490399.8	9511936.2	1528436.6	968500.8	12149752.9	9788069	5240102.5	3112669	1211317.1	4339844.2	2250359.1
2002/4/23	15686974.4	159593042.5	2069454.1	2596900.1	10105100.9	905025.6	589725.5	6290584.4	8065269.9	74128105.8	3359237.8	3502424.6	7534003.8	4374783.1	6588815.7	1826671.1	2831987	8576890.9	1572066.5	349402.2	16387121.5	5730557.6	3877682.4	2149785.4	1803637.4	2901509.3	1781564.8
2002/4/24	7391732.5	83151983.3	2111859.1	4989766	14712032.3	1383840.2	496683.5	6244757.1	10523655.7	28255469.4	4130100.7	2314632.1	13168423.5	4959812	5999651	1245802	4287405	22249356.3	12737380.4	587915.9	11039380.1	8557822.1	12303061.8	4723380.1	1263975.5	2006558	3021287.1
2002/4/25	8891907.4	39806049.6	2178121.5	1868858.8	5997604.5	1927783.4	867933	5719180.2	13056344.7	28896377.7	2718926	2189238.1	9480552.5	3829866.1	3708577.2	838613.9	2091978.1	13161319	18121119.8	592576.2	9319940.3	5395384.8	4864666.7	3617438.2	1207044	2375263.3	2153826.9
2002/4/26	9857970.8	22911831.9	4437297.4	4502845.2	29408430.5	1782531.3	2291168.9	5473894.6	14566092.8	37339054.6	4494275.4	3485227.6	16325238.6	7473561	6960336.7	2430911.3	2775129.5	17197718.2	13263712.8	2901599.5	10941852.9	5485232.5	17520445.7	6303207.1	4487071.4	2466759.8	2564691.4
2002/4/29	15090509.5	N/A	6236425.2	8573555.4	27725188.1	2752401.1	17176596	4932737.4	27103564.4	64870001.4	N/A	4990072.3	22588721.3	12191664.5	10173701.3	3456617	4314558.2	17591567.8	18055239	2556564.9	8865122.5	7464432.3	12506591.6	7010637.1	3955420.9	5774130.3	4460426.1
2002/4/30	36509616.6	70981283.2	4635545.1	24565857.9	54964122.3	4599778	7053648.1	6528267.6	38401680.4	24646140.7	5603082.6	3864503.7	16920257.4	7304530.9	6229239.2	2578354.5	10359789.8	19217733.3	13490679.8	3346345.2	5956198	6094547	8415944.1	17636305.5	3065558.3	5009647.7	4677585.3
2002/5/8	35851360.3	37892154.7	2795137	15613723.2	70224622.4	2979267.7	2969537	7236868	8359416.1	24252270	3330666.8	3142751.8	8668006.7	4979987.7	2404190.6	N/A	32933842.1	12399605.1	5790478.8	931255	3621105.2	3672461.8	2662165.2	5189885.1	6760835.3	4178256.6	3868007.7
2002/5/9	43511600.4	25623036.8	12164402.1	11554625.1	73382032.5	17453760.5	1704212.1	14953067.4	15918530.8	9831768.1	5845819	1903485.4	18754711	5162279.9	2084912.5	1935904.8	16587471	30747445.8	3527077.2	1229264.3	4339503.6	3849671	2771760	N/A	37097078.4	3591732.2	3884242.6
2002/5/10	23036285.2	14752528.5	5103766.9	6276273.4	15624649.9	14571778.6	2003742	3955873.8	15265640.9	39110926.8	2586713	1951202.8	11911404.8	6133306.4	5309758.3	2655284.6	31620903.1	33776545.9	4226468	702268	2125967.9	2772299.9	5281539.7	2935231.6	14360205.3	2943329.9	3789034.8
2002/5/13	14699908.9	13074012.2	5589593.2	4473948.9	64294100.7	30418884.8	2070033	3686346.2	5419269.9	18029417.2	5729473.7	2909586.2	9038368.9	6680569.2	8081081.1	3003800.9	12595097	23414256.6	3332114.8	893556.4	2525145.5	1883368.6	2993622	3369660	5735599.9	1550912.5	2740591.5
2002/5/14	12430645.9	10341037.9	25300179.7	2908925	16811507	9534310.8	1292433	4236611.5	18928430.8	17741370.5	3772709.5	2033413.8	7163869.8	4991163.9	2643447.5	1973881.1	10883304.1	7899485.4	2227780.2	371394	3159074.2	3356664.5	2414421.6	1090707.7	3089742.8	973217.5	15649065.5
2002/5/15	9653552	10227176.6	62452135.4	3303777.9	14368252	6773436.8	1352828	7030339.5	14133949.7	18829443.4	3652436.8	2753194.7	11428757.2	10846059.3	3371121	1963827.3	7530216.2	9565280.3	2480052.4	980615	1791962	3003727.1	3426129	6754937.1	2093955.1	2278786.6	4841973.9
2002/5/16	14858054.4	16672129.3	23722167.9	6385257.3	41683428.4	6837858.9	2679562.7	4886100	12803608.9	29029329.6	8601420.9	7292920.2	18475983.7	9924140.4	5565273	3514559.1	6546615.2	18657863.5	5240796.2	2076898	5362509.2	16067868.7	N/A	7003298.2	5400650.2	4197345.9	5701442.2
2002/5/17	13705500.1	12557977.6	14442115	4762216	27880845.4	6214114.2	1888344.2	3426915.8	13410054	21749254.4	3502144.9	4006725.4	16198507.8	7545901.1	4912745.6	2775324.4	5002244.2	15600017.1	4620411.1	1355110	2486603.8	14792644.1	8492966.5	3076075	4219063.2	2078394.4	5330317.5
2002/5/20	12235255.9	6962929.9	8265575.2	4266997.4	N/A	5434770	1487830.8	2132838.5	5140596	38565645	1099683.6	2589355.9	10193941.3	5805777.5	2414974	1787892.7	4853612.3	11090137.5	3620961.9	N/A	1825267	N/A	3176888.4	2087009.7	2100126.8	1587302	2671554
2002/5/21	16798346.2	21225167.9	23981997.9	7432003.8	70115691.7	12511868.6	2304170.6	10276423.9	N/A	82945189.8	2770675.8	5145681.3	20382932.7	12008053.9	5027826.7	5333999.5	6403668.5	16418644.9	5221392	1956675.2	4550002.7	12361636.1	5617169.4	3414356.5	4836570.8	3551853.6	7451446.4
2002/5/22	9586487.7	5911406.5	43017684.5	3779063	23382321.4	25848348.7	805307.2	3120956.5	34077748	35585510.6	2526713.3	3651500.4	9040268.1	4738532.7	2753856	1766788.2	3318044.5	10645233.7	3356372.7	813777	2316625.9	2720769.7	2545065.3	2482705.1	2694990.2	1659336	2545801.7
2002/5/23	7730286.4	11077026.3	22200111.1	3616254	15306899.1	19932766.5	1338321.6	4907402.3	40932358.7	121992295.9	1269702.4	2743450.8	6583305.5	N/A	2096531.1	1904846.5	2239224.9	13939645.2	2331802.6	434834.3	5637458.4	2793027.3	1937612.3	1961083.7	2161151.8	1269607.8	2015995.5
2002/5/24	7483585.8	6045652.4	12464888.9	2214475.8	16828237.5	12367532.2	624728.4	2682504.3	4966838.5	27297155.8	2032495.2	3575303.8	8090309.4	4838576.9	2389794.5	1445616.4	2966943.1	13477530.3	1716896.3	567170	3243959.8	5855367.5	3925264.3	1549189.7	2587853	841128.9	3068673.3
2002/5/27	4457372.7	7122020	23457521.6	1591906.2	10598284.6	8434418.7	1070318.3	1440495.8	8382720	22008509.2	1669286.2	4329069.1	N/A	2131707.8	2873105.5	1419222.6	1918805.4	7427142	3050681.6	1098786.1	7489790.4	3799593.6	1804710.3	1741205.1	N/A	1028058	1984886.2
2002/5/28	3478829.9	9871367.9	N/A	3042420.5	33636115.9	5574412.7	933164	1877130.1	45559347.9	28296033.3	2121103.7	1939720.2	10712565.6	4862789.6	2609896.4	947948.7	2110051.7	6446195.7	1620762.4	1488613	3488423	3006496.7	1294208.7	1849289.8	3580785.7	2363611.2	1323670.8
2002/5/29	8620208.5	5280021.1	16758256.2	2502311.1	13620322.4	6802356.4	1771540.8	2203832.1	9934251.8	89860537.2	2161955.9	2099384.7	8476978	4919972.4	2993901.1	2508766	2142782.4	13926725.1	2986100.3	874075.2	4615145.9	3588718.2	2020158.8	3573729.3	5465407.3	2657609.5	4594261.2
2002/5/30	12393454.9	4509609.7	11469451.6	2274261.9	33397608.7	20793925.7	1662128.5	1598324.1	16314876.9	23691540.8	N/A	2527513	11042841.7	3719752.5	3154384.8	2035366.6	2860088.5	12077709.6	N/A	469496.3	3496138.6	3558768.6	2003253	2811494.2	5243680.5	N/A	3565480.2
2002/5/31	7857611.1	3913456.8	28512103.2	6442067.5	25715158.3	10466787.2	1234874.5	593840.2	23645522.5	16175681	2860090.1	3175445	8944778.7	3356626	1880233.8	2746224.7	4595399.3	13859332.8	2507260.3	5112724.6	N/A	7297382.3	1100539.1	2471023.4	9114841.4	1002116.5	1618902.9
2002/6/3	8596108.4	10829970.2	61272196.7	3441546.2	36816941.7	9082538.7	1156128	736650.4	14050619.8	14003386.2	1673661.6	2836276.9	7480432.1	2295905.1	2301124.5	1620467.6	3051053	11726232.9	2941837.1	2436529.8	3702322.1	12888736.1	3428560.1	2589221.4	3903146.5	1156529.3	6668298.6
2002/6/4	7455314.3	4875667	67847895.5	3572618.5	16598642.2	13953480.9	1383727.6	1196885.7	9801690.2	22101814.6	1566020.4	1611241.5	6027420.1	2355260	1960380.7	1555140.1	1674336.7	7206560	2199986	1076681.4	5368322.9	5406438.5	2013373	1626897.2	2678804	1258004.8	2593624.2
2002/6/5	5927804.2	3519627.6	48501654.5	7162809.3	14138344	11651685.8	N/A	790791.7	12471450.7	44522432.4	1643511.7	2008631.8	5550761.8	3268236.6	1281515.3	1435191.6	1593670.3	18925649.4	1887987.7	987518.5	8011265.1	2547456.2	3206148.3	1511558.6	6269808.2	1761867.4	2409510
2002/6/6	9251918.2	17918646.9	88188608.6	5585151	43155796.6	23747658.2	1966092	3405892.8	16871241.9	61566706.5	3574256.2	4335155.1	14453116.7	6279700.6	3818692.9	2551085.8	4697299.9	15339066.9	2374672.5	1703635.5	4815022.9	6394639.4	6318118.8	4469016.5	5039066.8	2635429.6	6543016.2
2002/6/7	10837645.4	19886770.7	132382234.7	5898386.2	43709496.7	24667976	1834280.1	2364689.3	43060126.9	35030256.5	1858087.5	3773409.4	21729781	6839466.4	4638568.4	2460739.4	5620738.7	12903622.4	3939219.2	2852306.2	6822685.3	9166010.2	4779544.5	8294923.2	3398630.5	2286604.7	5599646.5
2002/6/10	6339623.3	3812446.3	39096432.2	2249624.6	8829308.5	10757889	809606.5	N/A	16399825.5	N/A	1009898	2522169.4	9170798	3236133.3	2544970.2	1258536.2	2203008.3	6336525.4	1300522.4	1258029.7	1645007	6214328.9	1381184.2	3670136.9	1485981.5	1131518.6	2150962
2002/6/11	5330968.5	11224420.7	26561219.3	1353260.5	58774325.1	9364896.4	572967.3	634877.6	17707780.8	23656802.6	819151.3	2504008.7	9221255.7	2441545.9	N/A	1410484.4	2218627.3	8052816.8	994994.7	387820.9	1138930.8	4439566.5	1965978.8	1730218.1	1413034.3	815702.2	2390297.9
2002/6/12	3674190.5	11925086.5	23978748.6	1533188.3	7048608.7	8472900.8	396094	767589.7	22857770.3	57880623.7	979582.1	1368155.6	5604460.4	6780201.6	12332180.6	1615702.4	1757596.6	6486716	1841218.1	848652.5	834025.7	2333055.7	1520049.1	1633173.9	1462263	1035606	1448729.1
2002/6/13	4794006.2	12475124.6	18352917.1	1169351.4	15064275.2	7933445.1	518641	287344.8	21268915.7	210161159.2	800566.3	2350548.3	6427860	22045899.5	3903033.3	1110536.7	1466832.6	6859891.2	3087410.7	599662.2	1598907.5	1652215.1	1614506.8	2414549.3	659821.7	461934.5	1792416
2002/6/14	3883938.6	6627886.7	20752946.2	8072508.8	16393652.8	4902739.5	550725.1	622800.5	19140102.5	42088013.6	1917939.8	6935754.8	7133661.8	5280982.8	3097147.6	1169657.5	1202881	26103375.9	4060255.7	917722	848039.9	2213666.7	1664240.5	1565201.9	13303180.5	988769.4	1309072.2
2002/6/17	2785425.6	4038133.9	13541515.4	1002689.9	7807603	2777748.8	190366.4	1686202.6	17379508.3	23753887.1	17092760	1929124.1	3820159.2	2224124	1404460.4	907792.4	941080.8	6853879.8	2423848.9	166174	933925.2	1329935.3	1904482.6	1052404.4	1075895.9	437415.7	1663754.9
2002/6/18	4490573.4	11450183.2	31350315.9	2668537.3	25945260.5	6129631.2	2315372.6	2263679.3	58628975.5	53067318.6	16984611.3	2675907.6	77446781.3	8051857.4	2753559.2	5135680.7	1641195.8	12252043.4	5231385.5	815734.8	1301897.1	2811144.7	1944302	2847218.6	2061295.3	1365339.8	3026566.7
2002/6/19	6685705.1	2271342.7	11770130.5	973811.4	9676601.9	3277725	216291.7	1226111	36020827.3	18622057.1	6215911.3	1754662.2	33139863.4	2899546.5	2063290.4	16128834.1	1050880.1	6158004.7	2896551.1	495231.7	753921.2	1413203.8	911312.9	1128848	880594.5	796836.9	1838224.7
2002/6/20	N/A	6466369.1	17509632.1	2045844	8925467.4	4301254.3	928443	861233	18955789.4	75993853.8	8254151.2	1673161.8	37429775.4	2528559.2	3885976	3753914.9	1461352.7	4284329.1	1561769.2	404265.1	588120.8	1566814.7	596106	1138940.5	872815.4	667369.4	2333318.3
2002/6/21	7102449.7	45475715.6	65919027.3	16371095.4	23491635.7	15229071.1	2657427.2	5310335	36435527	413287877.3	14288458.2	13124831.6	72469280.9	11870323.8	8707449.3	11021339.6	8897179.7	20525206.7	9718682.9	3993118.7	4091403	10016900.4	7188784.3	12169157.5	5781437.2	3453769.1	7366434.6
2002/6/24	2287902.2	108055696.5	103472630.1	56028661.3	99360243.8	55977642	16589887.9	15527663	488786541.1	358771538.2	117045946.6	84046840.7	156355806.3	69992118	25910074.1	47760370	30670205.3	176348882.6	40781352.6	25612863.9	26852718.7	N/A	34801141.9	24273474	32200028	26972408.7	36009528.8
2002/6/25	2406751.7	46519590	138076377.7	42385119.5	77206822.6	30029965	6981772.4	4800949.3	139268869.7	174173246.3	51279267	26872837.8	117217604.2	47708422.5	31445029.4	20472173.1	15797184.9	78200149.6	20015063.9	9966942.3	21716926.3	159624563.8	18634096.3	23816039.6	15481305.2	10267385.8	21757915.8
2002/6/26	48727989.2	23232794.5	55706928.9	16294809.4	26389198.7	16101620.5	3260975.5	10372997.5	73970153.1	79172529	21083212.8	13091671.9	47218780.6	34164061.6	10017340.2	14663352.9	7318479.3	59551030.9	11220149.1	7600953.5	22297397	16884887.3	6764946.2	11695504.3	8411721.7	7726716.6	14271470.4
2002/6/27	65199154.5	16572312.7	30656899.9	11324128	18670032.8	9552700.9	3435852.9	19394102.2	50579607.4	57669975	20118799.5	5982562.6	32857691.4	12739685.1	4810356.5	10619972.3	6946096	25666264.5	5957574.4	2588332	4468560.2	14750427.1	4505995.1	16502917.4	5023403.8	5826492.5	7001641.5
2002/6/28	41698331.7	148232618.7	30739124.7	33712813.5	38790660.1	14754038.5	3737910.2	6396795	30912721.4	140374885.9	14896822.6	8404171.3	44519025.4	21026148.8	46437971.5	8412980.1	6346226	151059544.8	10106342.6	6089228.9	5650866.6	14238485.9	10191517.3	5312108.2	25744255.1	6217466.7	6112602.3
2002/7/1	16684298.6	39066180.5	19213512	N/A	8610877.5	6321569.3	2010744.7	9674500	23682748.6	82811525.5	8180002.7	4676033.8	54086752.1	10784330.1	9632475.3	4130315.9	3410830	132402167.1	5812936.7	1188698.3	2464762.5	10218893.5	3353412.3	2636516.3	2945766.2	5101400.6	N/A
2002/7/2	12699135.7	31539714.2	40788781.3	9395517	8744122.9	16828641.1	1600051	7302078	12645534.6	38880023.7	5473234	4059322.1	174101791.4	11275197.4	6181146.9	3878815.6	3222700.5	46834539.9	2780350.6	1786984.3	4985303.3	9001357.9	3185040.8	1098654.8	1953040.9	5144399	4544675.7
2002/7/3	10921790	22952637.5	25656725.4	12314741.7	7643500	10465802.5	1129742	6561693.2	15726873.4	26698015	4382662	3462639.4	52589818.2	8268596.9	4387773.5	3076063.8	2367120.3	26879714.1	2967470.1	1628244.4	5623189.7	9316726.2	3375924.7	2541828.7	2025624	1542556.9	4394495
2002/7/4	8509410.1	29664563.6	21951570	9041394.4	8415782	6267904.8	804060.8	1338758.4	12632494.1	23073298.7	37153725	3507672.9	43923303.9	6228057.3	5065197.9	3023924.9	3558534.5	32096923.2	3770288.9	1375717.4	19211354.7	9575505.6	2627559.7	3194061	2757696.3	1679440	4359230.8
2002/7/5	4120415.5	11150848.6	10600566.1	23554199	4079071.9	4503738.7	432723	572307	6227990.7	8431869.2	6435856.3	4423888.8	15711000.6	3653129.7	8706324.8	1111120.1	1732128.1	13636516.9	2694647.1	521433.3	3754617.4	1541919.9	1177465	684635.6	844196.8	918328.3	2391096.1
2002/7/8	5838173.8	9918473.5	10734463.1	29527765.2	32227222.4	10958981.6	2066258	855709	15716250.7	62523146.5	20838856.6	3951165.7	17127722.2	25783523.6	3742021.8	2860225.5	3029863.8	19333121.4	3713862.4	1969160.8	5306690.5	7167407.2	1713193.2	4864710.5	2573144.8	2685377.8	3383761.6
2002/7/9	22925394.7	22609234.8	14258548.4	14643430.9	29556900.2	5507422.5	1028400.8	916415	12987180	28916272.7	16549388	3952957.9	16701040.4	9242517.6	4257079.7	2581173.9	2389108.3	20059718.8	2774357.4	1088442.5	3785432	3720629	1952569	2474009.7	976762	1863445.4	2734501.3
2002/7/10	16018782.4	15750021.6	11996281.5	11769897.3	13258366.5	7852894.7	1475564.2	4873724.2	10787020.6	20793223.1	12067210.5	5871487.5	30034556.9	9716515.2	7873864.9	3481224.7	4766730.3	31566429.5	3743941.9	1150598	3721018	6680501.4	2971285.6	3312437.1	2542819.2	3663025.2	4945215.3
2002/7/11	6970281.2	8627281.2	9148707.7	6012222.9	5880824.2	5802940.1	1045014.8	2281376.5	6868241.6	13393122.3	8451389.1	3145270.1	15876372.1	5225009.8	6063849.6	2863760	2232304.6	21618194.2	2187466.8	859214.9	12100473.3	5456343.5	2301892.1	2470209.6	1558097	1482874.4	3330172
2002/7/12	7840932.7	10431806.5	10529609.2	33197644.2	5768488.1	7733348.9	742167	827800.3	4532713	10566919.1	8354958.1	3836855.8	8627206.2	5623357.8	5195067.9	1461419.8	1851202.1	12186838.2	1387178.7	520614.4	2754933.9	2508057.5	3421999.1	3610955.9	1029570.6	923807	3234731.9
2002/7/15	5514734	8628093	8939655.6	31015614.3	6436136	4224736	434741	780796.8	7400865.6	21934945.1	7414977.5	2319216.4	12112869.2	8166902.4	4801188	1370364.5	1990177	7861186.7	2331880.2	995676.3	4200804.7	1403314.2	1853739.8	1694091.9	16379953.9	2199956.5	3016426.7
2002/7/16	4726856.1	12066116.4	7312239.3	23066584.4	5516587	6079600.9	361371	612276	4037806.8	9540971.3	4273327.7	1885226.6	7622838.7	3577380.8	4056438.9	1329831.7	1345057.4	10010927.2	1312756.2	615427	2354823.4	1390805.6	856503.1	2069056.3	3183823.6	1855854.9	2151159.6
2002/7/17	5062879.9	3245887.7	5162244.2	7655922	4255090.6	3976264.8	517483.6	781952.6	10655044	11217567.2	9405274.7	3050943.9	8022010.4	3328289.6	2140735.5	1556111	3167361.3	10082090.9	1695325.2	818826.5	1368283	1131341.3	1432048.7	2581133.4	1629963.9	1913423.3	2477220.7
2002/7/18	18486234.8	4903088.3	6177466.4	16810674	5999229.9	4589570.1	983090.9	1759232	5259833.8	12242785.3	5349028	7596884.8	9294850.5	4724206.9	6135331.4	11758290.3	1609778.2	26772054.1	1977917.7	415217	2767168.9	10805048.8	3314361.6	2256238.3	2870327.7	961460.9	2749155.3
2002/7/19	22490858	4451148.5	5305986.5	7680310.8	3350276.1	3389270.4	688522.1	1921146.9	5385293.2	7655029.2	5310548.8	9029508.2	6580985.3	7136534	4565597.2	2820281.6	1743593	18371526.9	1327893.5	1636904.6	2039723.8	14701622.9	1415268.1	2303674.5	1574440.6	1076913	1802597.3
2002/7/22	19790759.8	3365348.7	8328168.1	6165551	5423660.3	3961507.5	666409.1	1029998	4533273.8	11126819.6	6937570	3829640.6	10028672.8	5925878.9	3232046	4550064.7	2299613.7	21565425.3	1810697.4	518506	1994775.1	9986074.8	2055822	2897720	1499945	1050910.2	2240423.8
2002/7/23	9830866.7	5145232.4	10477717.8	2917778.1	4681539.7	4212721.6	957913.7	984013.9	3679751	5604407.9	10224041.6	2572759.6	7034783.1	5365781.2	2694625	2525056.3	3605040.4	10293129	2324175	576030.7	1829545.2	3821724.4	1253858.4	1982084.8	1898619.8	931589.5	1579324.7
2002/7/24	8710197.3	5254984.6	6889995	6545203.1	2747838.7	2390307.1	636508.3	750387	2586800.2	6631667.6	8743627.4	2804648.9	5736456.4	5182880.1	5810948.7	1620654.2	10469571.3	6407129.5	1875852.8	794413.1	1600402	2944294	3025611.4	2686382.2	2143974.7	1013649.3	1396016.7
2002/7/25	7515091.7	5128880.5	7787140.3	17495126.6	5520791.5	1744299.1	502724.3	425572	4407175.7	13158600.2	3810383.6	2581281.4	6919907.6	4300889.8	3304359.7	1610798.2	2707749.4	12834525.6	2158366	471100.8	1617241.3	2644453.4	1698296.5	4966179.4	988071	944807	1464435.9
2002/7/26	4638928.8	3158052	3586778.9	4945659.2	4457009.4	1774686.8	512011	921191	3007585.8	17965757.9	N/A	9602252.1	6153871.6	3433840.8	2816621.3	1279496.7	2007247	13892066.4	1746820.4	820105.7	1926644.7	1277959.9	1342593.5	N/A	652555	382886.5	1379581.5
2002/7/29	3315803.3	2506966.3	8682492	7738170.6	7301832.2	2436897.3	378885.5	601803.9	5930003.1	33941420	12686639.9	1921008.4	9974664.7	4908788	2679414.5	1431672.3	1271737.7	7409402.7	859830.5	268817.3	1978662.8	2769433	1060993.4	2419307.9	466579.9	572465.6	1297891.4
2002/7/30	4173837.5	4934439.4	4675710	3676899.8	2228950.5	1639606.3	409907.5	1767899.6	1799362.9	24019434.7	N/A	1815399.2	4906277.9	19552466.2	3026530	964828.3	1519650.6	5313931.9	1921683.2	1423982.6	4804178.3	2723641.4	1902376	1188510.6	897026	880394	1251844.9
2002/7/31	2386493.8	8200466.5	12500499.2	2896308.8	5098964.5	1485405.2	594637.4	2682830.9	29271721.8	11802334.1	5968873.9	9206769.8	6294336.1	8481140.1	1376665.2	851815.1	1573145.3	6218777.8	2128132.7	1179223.3	5657618.5	1819201.9	4748609.2	1597746.3	678433.1	622575.4	1689339.2
2002/8/1	4971801.8	31736517.7	7958518.5	5205872.8	2202920	1798260.4	5496504.2	1149737	1371914.4	19700574.2	8186343.5	3900587.4	8070116.1	6530362.9	850155.8	1865381.8	1131905.8	18592110.1	1218446.7	305784.1	4608086	1617694	1583362.5	1054415.1	1534918.6	1425690.3	2102267
2002/8/2	2836797.7	3321740.8	5652188.8	2746857	9417383.3	1338196.9	2816148.2	451912	1140683.7	7130293.5	12114113.3	2468880.7	3849196.1	2457926	1898795.5	555217	1611465.4	6537556.3	765208	447066.6	5892725.1	1958196.6	879845.5	986974.1	2381658.7	2421792.8	1435899.9
2002/8/5	4726321.5	2559392.9	2571219	1387842.2	2542505.9	1269309.8	9214533.4	3766692.6	733020.4	26421048.3	14362947.2	1417976	5109625.5	1871547.6	1467905.2	688314	932508.3	38088269.7	994354.1	257326.5	2402351.4	966121.1	869458.4	1540442.8	776369.2	895425.6	1474026.4
2002/8/6	7664000	3705677.7	8213478.8	2938041	5478265.8	2336521.3	5311779.1	1756909	2781604.4	12315500.2	8190076.6	5519766.3	8603350.7	5280479.4	2262520.1	1528994.8	2659162.2	41196505.6	1457034.4	271134.3	5531237.8	2170634.3	908799.1	2706157.5	909460.9	1053816.2	2058549.2
2002/8/7	2279496.4	2670152	2551177.5	1168947.1	3290046.5	1162714.9	3274646.6	2462092.4	25086437.8	8833514.5	8927908.1	1669183.5	3839849.9	3351339.4	2387982.9	1567261.1	826251.9	6960017.1	772548.1	342727	3811186.4	637103	754452.2	1390285.9	796102.7	417652.8	1164372.5
2002/8/8	2886819.3	3109933.9	2468674.5	2005109.7	2393716.6	1234872.4	1979227	1700664.5	10204675	5766488.5	10512626.2	2531578.5	4528399.9	9786657.1	21702314	825520.4	2058969.4	9628700.1	443860.2	268489.1	8907374.2	1580698.9	560147.9	1352517.9	959547.4	298861	1492044.9
2002/8/9	4666541.5	3093222.9	4465883.1	5724939.2	4080515.7	1012941.1	2153919	927217	4304623.6	10689660	7795642.4	1937800.2	4300503.8	6863293	5338708.8	1305568.5	2931540.4	20964927.4	480523.4	1444796.1	2982841.2	3403120.6	1972440.8	1240690.4	1160896	593508.6	1612517.9
2002/8/12	6270406.3	5298842	4571856.8	2369975	2668780.2	2907745.6	1936725.4	1027022.5	2261576.7	4727821.1	4594670.8	1031772.1	3982065.3	3719060	2011552.5	1317828.8	3365995.5	13480223.8	624470.7	349545.5	4550368.8	908981.1	1598126.3	1515634.7	1036850.7	477236	1360770.8
2002/8/13	2295527.7	9181288.9	2631962	1947579.8	3564897.8	1556371.1	361729	780034	3896851	4775200.4	3633547.3	1023583.4	2076061.3	3754559.1	1238155	742768.4	1818244.5	5971829.6	833548.3	285837.8	3403936.5	652342.8	2773870.6	961154	543823.4	538828	1464763.7
2002/8/14	1933005.7	18023625.3	5299279.6	1053442.6	4999898	2560720.5	987986.3	1086215	7553743.4	3030498.4	5688019.6	1175103.9	4170158	1392185.8	2736263.9	456898.8	7213478.2	5317435.6	1364375.4	326083	7122688.3	1218519.7	1439225.3	902515.1	414707	487821.5	1145910.2
2002/8/15	1985241	24952756.7	2397642.5	953094.6	2017229.8	2254008.3	1243459	1334082	11684174.6	2477010.5	3047802.6	1017889.3	3435777	3580381.9	2790511	659218.2	2900073.8	13365926.7	431347	359959	3496588.9	560502.1	1337348.2	626313.7	576545	587640.4	1612765
2002/8/16	2830388	11181756.4	5087983.3	2647802.6	2828180.3	1976094.7	3335316.5	1393789.2	1773259.3	4839561.2	2614642.6	1684274.1	5048463.9	6023064.7	2465346.2	1187043	2077145.4	5706449.8	5593804.5	722381.8	4719718.6	1484560.6	1927279.7	2011346.9	2170935.6	1652687.2	1352421.7
2002/8/19	1842929	5409498.8	1673281.6	1150864	2815538.2	3554067.3	1664019	1494137.8	932632	3673332.1	1806967.2	737569.6	3957150.6	2819185.6	2004421.7	823956	779938.7	13345044	3738590	666212	4558167.5	1285506.1	3187861.4	760829.7	721760.2	336468	1158679.6
2002/8/20	3564716.7	12308401.7	12993229.7	3239297.4	3672968.3	3510761.7	3409710.1	1416426.4	1858636	4666983.1	3679285.4	2687841.3	6594913.1	11286694.6	2582121.4	2493291	1457293.6	12629415.2	3651891.9	563328.2	34768325	5465742.7	19386669.5	1796887.8	922480	1378015.2	1932186.3
2002/8/21	4160598.9	7031608.1	4802436.6	1959750.1	4751346.5	2273320.3	2734075.1	550211	2714983.8	7525253.6	12888842.1	2399183.3	6143507.5	6822966.6	2042471.8	3119290.3	1263612.5	11385432.1	2706568.9	973234.1	22617144.9	3138288.6	3920947.9	1428773.8	710262.5	1014477.7	26349718.2
2002/8/22	5149926.1	25029117.5	5553198	4732668.6	4990330.1	4604738.4	15738740.2	1014827.2	4871455.6	13891105.7	4667141	5310555.6	8071127.3	29409038.8	4642168	2625803.2	3993187.8	29417145.7	3167045.7	1860666.3	20555814.2	8594546.7	4188244.8	4883435.6	1879985.4	2647041.8	107909648.1
2002/8/23	2596700.9	10332896.4	3472146.9	2531042.8	3183984.2	2479115.6	4964743.3	394887	37795561.2	59675340	16542817.3	8490389.9	6516717.6	15839594.8	2702076.1	1340207.4	1524333.1	14116684.4	1660081.7	386135	61760217.2	4783675.7	2890429.5	3020072.6	965504.3	460024.4	37339074
2002/8/26	12005964.1	6281099.3	4656302.5	3006048.7	4756284.6	6346791.7	19758603.4	10280484.2	2898263	17087738.7	4666739.5	4622703.6	7557184	9811822.2	1575849.6	1515412.4	1150224.5	8422549.3	1642521.6	1127724.6	57560407.6	2479143.9	2391859.9	1045062.7	1129352.7	510022.3	36711586.6
2002/8/27	9336761.2	8252884.5	4220431.2	9888537.2	4154678.2	2850619.2	25071229.4	5535122.5	3025134.6	12934616.4	5875815.7	3274123.7	8057628.1	6469497.3	2334831.6	1975757.2	2187591.3	63438691.8	1754457.9	3991515.8	33241674.7	6191620.7	2497322.2	3211533.3	3320846	4258878.5	40367222.4
2002/8/28	3285380.9	5474134.3	2087285.4	2211729.7	2681050.1	1526815.9	8632961	3285641.5	2957466	6621001.9	17225894.7	2278625.9	3985178.7	5221277.5	1901379.2	2744942.9	1377977.9	101604887.2	2506488.8	993009.5	16951076.5	3785218	2315740.2	2716928.2	1760967.2	1267316.3	15398489.8
2002/8/29	4498739.6	7372281.3	2154858.9	2133469.8	2908876.4	2485740.5	12868296.6	2948857.6	1211256.1	7092522.4	9187074.3	2528041.9	8621663.3	3803669	1581445.6	2184413.5	1605339	38425789.9	1779003.9	801799.7	14215861.7	3254877	1904898	1287233.4	1293284.7	1032788.1	14983456
2002/8/30	4834411.7	5511364.8	2032141.1	997230	1256491.1	2008392.3	4858033.3	1912168.6	5114197	5940785	11006803.7	1548773.3	4441376.9	5808781.2	844567.1	786212.4	1511184.1	23487493.2	1112502.4	455670.3	8108101.3	2991311.5	1302128.6	3005681.1	1778343	268168	6656397.7
2002/9/2	13878306.8	6022902.5	2224204.8	8479455	2321102.6	2594408.7	2181621	1808424	24397827.1	4655891.8	9058763.9	1546270.5	2427879.5	5776432.3	648015.9	858457.6	902414.5	22463297.1	1170174.8	473794.4	5443657.4	4699061	10397778.6	350225.8	952145.2	414309	5688158.7
2002/9/3	5981548.1	7602643.3	4558332.6	7366205	1784915.3	1446341.1	2943305.5	1646313.8	1821380.5	3992922.9	1613671.2	2831652.4	3699540	8012600.6	824281	1539907.8	874319.8	16318958.5	1958607.4	255886	9827145.9	1602606.6	2423106.8	1686141.5	735109.1	755501.3	9276757.8
2002/9/4	5824496.3	8117867.1	2131206.2	6283908	1747430	2240393.5	2701924	1780644.5	1558761	4065827.8	4424202.9	2261404.4	4543693.5	4601275.9	2481095.2	810331.6	747356.1	9922571.5	1057941.7	285075.5	9617247.1	2800117	1990520.4	1133213	947483.8	750457	7282409.5
2002/9/5	6483466.8	7004610.4	36229471.4	4734510.9	3973452.3	2097252.4	6108659	1392790	2268248.7	17050307.2	4535541.5	2388214.2	7883482.9	8758446.1	1890190.4	23638023.3	1761642.9	21079970.5	2512644.5	692625.6	10574426.4	4180937.9	3418141.8	2768324	1395317.6	1188864.1	9972473.9
2002/9/6	6611770.9	2354658.9	11781734.6	2903367.7	3844597	1867815.1	2000992.6	1045308.2	3017818.4	7683343.1	2897904	3635594.7	6753442.9	5893986.1	2762028.5	6330524.4	1087312.4	21224344.8	1699259.8	717567.5	4267955.4	2292017	1934679.8	1821787.8	1390468.7	1618491.4	5765605.7
2002/9/9	27503052.7	4995807.1	7060468.1	1710386	4638050.9	1603374.7	1587808.4	505919.8	2897004.9	7576805.1	2181502.8	2908569.8	6610962.6	4588396.4	11276938.1	3601607.7	1600737.7	10458053.7	1741072.5	2192552.3	8243054.6	2795510	1406259	965319.4	860664	658754.5	17323257.8
2002/9/10	7275700.4	32828917.7	6694046.2	1603818.3	3198597.4	1213069.9	858093.1	708704	4239776.2	4061946.8	2808594.6	1501700.7	3392158.3	2572274.3	22283327.6	3392861.1	836530.5	15283405.1	1596825.3	571474.1	6382213	790376.2	1235350	553074.2	273155	423266.4	4888206.6
2002/9/11	32376421.1	7707989.8	8556498.8	1577552.9	2073216	1775819.1	1430787.3	406387	2800434.3	4442634.6	1531142.4	2517888.8	4392770.8	7713610.2	5250995.5	3582963.4	3720815	28403612.8	4187350.7	536488.4	7557925.3	3395481.1	3090557.8	1128225.3	926086.7	732698	5884853.2
2002/9/12	59952166.3	17023338.7	2662978.9	1384138.7	1944745.5	694038.9	1463115.7	837497	3007364.3	8455642.3	1490733.7	2024196.8	5684997.7	2750640.9	12506593	1670298.2	829370.7	22709440.7	1670331.1	2097854	10529213.4	1507888	1098992.8	1608830.2	834019.3	530366.4	11416325.7
2002/9/13	26819650.1	11698619	8391932.4	1036386.9	1554117.6	787391.3	517531.5	581771.5	1708879.7	1717550.8	1349458.2	1495789.1	2454598.1	1792818.6	10260956.8	857554.6	1220228.8	9373889.1	3420645.7	595758	6508139.4	1955693.9	868532.9	586445.4	492154.6	370269	5331709.4
2002/9/16	23816367.1	20944869.5	9335533.1	1406129.6	2679284.5	1011456.4	1070234	589891	3314862.2	7163995.5	3727896.4	1647992	3835825.8	5158347.6	4371407.7	1979238.2	3131071	18737127.1	5184064.4	268825	5949538.8	1680662.5	1703396.5	1755292.9	915210.5	1880805.8	5331842.5
2002/9/17	26793683.6	42937281.8	4181200.5	1825213	2430550.4	1075823.7	979851.1	N/A	8663818.8	3669061.8	2609232.3	1708152.9	4550485.5	N/A	4073509.3	1684683.2	7148677.2	17380185.6	2517648.9	292250.2	6671188.6	2212071.3	1643152.1	2517333.4	600234.7	3135576	6067580.7
2002/9/18	15625678.9	35749628.3	3990699	2723414.5	3014412.3	1076056.3	485767	1179142	10473524.2	6522559.3	1604023.4	1391543.6	2836940.6	3324230.4	2770008	1448857	1563490.1	22091348.5	1737551.9	266100	4896387.4	1305652.3	713480.7	383728.8	606858	646812	5745678
2002/9/19	21518029.3	32183217.9	12506880.3	2957478.5	2944878.5	2217118.3	3687257.9	3394050.8	4232965.7	9749501.6	2514947.3	2218939.7	5031991.5	3765200.1	6815454.2	1515628.1	2615690.6	24852042.3	2759730	372637	42100335.1	4411026.2	1393795.9	1513694	1199748.7	823847	6866016.1
2002/9/20	10376821.1	74033437.4	5945962.4	1130008.6	2224267.9	N/A	616425	1084127.5	11054964.1	6120187.3	2015896.7	1575380.6	3423030.4	1571830.4	3724144.3	1432106.4	1328340.4	9491256.4	9269765	340542	11870153.3	2464518.5	975966.6	2054315.4	918491.3	453327.8	8618752.3
2002/9/23	4844108.8	35447507.1	2219139.7	652536.4	1929057.8	1050004.3	6210689	1480753	780851	5091426.1	2549394.8	1619171.8	1847261	1044826.4	922433.8	781052.4	867237.6	10555857.5	3353104.1	174485.7	N/A	1341839.5	647870	2094594.5	347971.3	459022.5	3755874.4
2002/9/24	5519727.9	29473137.1	2003707.2	939607.5	3030984.4	1158453.8	5359612.6	1851323.8	2785530.2	7910593.2	2684588.5	1514813.9	2840334.9	2070728.9	1468685.2	781283.7	1595312.7	6480968.8	4863400.1	453015	4593855.7	2221658.6	824623.1	904113	508756.5	577303	13245586.1
2002/9/25	5940483.6	38641468.5	3070588.4	1949418.8	3534995.3	873996.2	1861259.4	1315098.8	17216587.5	4030828.3	3903970.6	2222213.4	2559377.4	4015409.1	1371592.4	1544992	949002.6	15429527.4	3641827.6	1115098.5	5006014.1	3664750.4	1251682.3	2121086.7	1292467.7	1899499.1	10920599.4
2002/9/26	13893703.2	14547215.3	N/A	1922105.1	2662676	836247.7	1735506.5	663844.1	31063743.6	4195356.4	3600077	7877268.5	3073331	1877816.9	3174564.5	1314321.7	1317288.3	8184227.9	3510876.9	1230797	3876389	1648220.8	N/A	1123575.4	1392276.7	2189751.5	11792351.1
2002/9/27	7333386.9	30076051.6	4227863.7	1243877	1796177.9	626163	991654.1	531272.8	3725615.3	5036588.7	4469367.4	3586256.6	3388862.9	2433692.8	2383293.1	1201257.1	1219558.6	13677589.7	2110149.9	957025.2	5449495.7	4797254.9	2218800.7	1068047.5	882296	980894.1	4212668.2
2002/10/8	2919557.2	21672407.8	6404980.7	677989	1382283.4	926804.5	831763.5	652678.5	2190142	2717779.4	2950172.4	1198062.8	3940161.4	2088247.7	942238.9	948837.1	632701.8	9708998.6	918912.3	277249.5	3424067.4	1733682.6	2410532.6	852298.1	712534.6	365928	6015513.3
2002/10/9	3777172.7	7448215	2927405.2	2129755	2462396.1	1247956.8	1234275	672989	7146886.1	3847587	3683902.4	2016288	4086816.9	2160006.2	1454750	695323.2	1322507.3	5789725.6	2235848.3	798108.4	4147446.3	2606420	1826540.4	1242559.5	796567	690283.6	5373134.1
2002/10/10	3885161	3509853.7	1579954	1600098.5	1690469.9	1095297.2	1022577.8	518247	3595780.5	3456169	1964034.4	3470477.4	4846796.1	1693790.5	958996	500415.8	840275	4904701.2	1158966.6	74240.9	2165286.7	2896006.4	1644803.4	862247.5	701819.9	757183.4	2428099.5
2002/10/11	3777621.2	25652318.9	1370848.2	907176	1710319.7	691246.9	552882	735800	1660177.7	2999177.5	2704662.4	3932073	3014054.5	1608375.1	1073464.3	907046.8	1950101	5470963.6	792632.1	630411.1	3600775.1	3492335	1368424.8	4995385.7	871137.5	949522.8	2838255.7
2002/10/14	4341962.9	4240048.8	2752637.3	1491784.3	2078913	1482220.5	2026932.8	5291335.4	7622836.6	4877296.8	2266139.2	13679048.9	6064567.8	2398710	2025360.5	1797170	1922629.6	9824979	1495779.7	355764	5940172.1	3418014	1988594.2	3544608.6	1042271.1	1263745.4	3066311.4
2002/10/15	4445232.4	3423580.6	1817659	615559	1153153.2	1580775.2	756165.7	5383163.5	1014296	3155083.6	904437.6	4456837.5	2733638.7	1312531.5	740404	784603.4	1014553	21201219.9	714463.3	745174.5	5175218.8	3868553.2	2634259.8	2821785.3	640103	525409.5	1913107.3
2002/10/16	4523821.5	5126373.7	3423958.8	954506.6	2205210.4	1600016.5	986634.2	1990308.6	838555	3107908.9	794458	4772481.8	3104584	2766650.8	1230111.3	812360.9	1063330.4	25109901.6	1392059.6	269111	3417743.9	2814001.5	3521738.8	2678334.4	892320.1	901290.8	2582918.7
2002/10/17	3857898	2418488.6	2326062.7	2895561	1525971.5	1400737.6	609675.4	644646	1862238.9	2848702.9	3713258.5	3645578	2611284.3	2796875.2	895891	576927	1257434	17252699.2	677992.5	190974.2	2637351.1	984511.8	1099431.9	1216437.9	931623	404790.5	2853533.3
2002/10/18	3316736.9	3689528.6	4951444.8	2334761.9	15618860	2317188	570386.3	1748628.4	2375348.7	2808199.6	8706593.6	1544221.9	1626152.5	2145858.5	1430108	1292467	878824.4	55508139.6	561175.5	1179680.7	1987353.7	3848918.2	1741054.4	8604501.2	1058304.4	601261.6	2998812.9
2002/10/21	2741825	1823530.1	3165160.8	1811952.5	8919062	5980947.9	713507	1871901	1166637.1	2127751.8	1393601.8	3295207.8	2113390.6	892855.4	1655703.7	982162.9	935977.6	24012809.4	431154.3	599749.5	3207651.2	1847538.9	700575.3	6930188.8	530636.5	568125.5	1858248.7
2002/10/22	3874452.4	9635601.5	8042472.8	5483742.2	7714175.2	4553722.5	1388881.6	3299747.6	1011939.7	9065336.2	2980677.7	3131116.1	5925604.9	2903670.6	2163225	1497895.7	6383308.5	19409455.7	1571119.7	787485.5	4703784.1	6158898.8	3044803.3	8134330	824039	1084365.2	3281610.1
2002/10/23	6867007.4	6365717.2	3637434.4	2045780.5	4286111.2	1546416	2281395.8	650155	909636	4380533.6	3136140.2	2361893.4	11384346.5	1802631.2	1222635.2	2179026.5	1208461.1	9989131.3	1041931.5	348697.9	2139735.2	3374740.8	2064565.3	4985436.5	421510.6	1034847.3	3032562.5
2002/10/24	4324036.1	7000118.2	2905269	1543878.1	2598613	2144402.4	1600151	1310853.7	10462116	4304985.4	2528979.5	2853580.3	4866336.3	1168777.6	909594	1256472.8	1601404	11074487.1	792672.6	628987.4	2090184	24440413.2	1751670	2894384.4	397895.3	322751.5	4645809.8
2002/10/25	2692711.8	8910788.5	3749301.9	1586442.7	2913806.4	1261173.9	628585.6	324763	12388627.4	3123610.5	1560486.5	3250120.2	3832360	1622223.7	1146975	1187726	1322580	8778336.7	826100.7	326676.8	2170772.2	7548134.4	1250333	3185377.8	875130	639970.1	2240228.8
2002/10/28	1966602	8030464.7	4266983.8	2260829.5	3445404.9	1743442.5	708359.4	1196447.4	3094015.1	3604555.4	8310337.4	2772785.3	3862376.5	3042693.9	1799610.2	924655.4	1504588.9	13279631.5	734085	672793	N/A	4222302.4	2371018	5829530.5	967258.2	769491.9	3575935.8
2002/10/29	2929817	6919896.3	2347407.8	2389203	2120939.6	1284776.6	413903.7	230888	2160982.6	3357870	4643389.3	2140568.3	2728205.1	2123719.6	1539566.9	1737776.9	1144384.6	10001327.3	2732390.6	336027	12402210.9	6203389.2	2180965.7	5447954	809746.8	1599215.3	4453041.3
2002/10/30	4113011.1	10595532.8	1742758	1372885.3	2865487.8	810097.8	192766	403245	583749	5340956.2	2786856.2	989833	1855369.2	3413191.2	854397	1485795.2	576741	5552839.1	680992.5	336468	3399030.1	6761428	988797.1	960815.4	441983.5	570647.7	2339603.3
2002/10/31	3111211	12923881.5	1623122	1083583.5	1702137.5	1014727.8	401027.2	546486.5	9778299.3	3906183.7	2543854.6	700561.9	1844525	1701431	671853.1	580926.4	549440.3	12331518.6	507205	298573	6989931.8	7984867.5	1368240.1	484742	496737.8	1267422.4	2961000.7
2002/11/1	2690393.8	7609707	1315810	1903308.3	1299941.1	979631.1	930822	743429.5	958485.1	5800740.5	1908660.9	1288710.2	2229025	1601434.6	453836	952098.5	721616	42078087.9	416360.3	1443205.2	3818762.8	5278308.9	2349805.4	952784.1	460590.3	1089101.2	1815822.5
2002/11/4	2623866.3	20281375	1898248.7	1692392.7	2297637.7	2677027.4	914251	532725.5	939961.5	4343652.4	2501823.6	5400409.4	2867271.8	2804804.7	906381.9	1882430.3	914611.8	17890728.3	702775.3	833572.9	4319116.8	2355242.2	2043772	1365064.7	883451.1	736142.9	3604083.5
2002/11/5	6493990.3	32097596.7	7383624	3646580.1	4116434.4	5903899.4	2289877.2	3889747	5215029	9408767.2	7420572.3	3908546.5	6808222.9	5539560.5	1957423.2	3377213.1	2025210.5	20198657.2	1814269.1	1377080.8	7176981.1	5705801.2	5438110.9	5112698.3	1561527.1	3058969.2	5322222.9
2002/11/6	4550911.8	18642856.3	9644266	2196845.7	1904768.2	3530430.8	997294.7	647731	1317026.2	4054444.5	2482077.8	1788919.8	4107268.2	3303271.6	779350.5	1376124.3	889421.1	12743900.8	841400.4	730605.9	3027670.4	2319097.5	2905622.1	13268254.5	612766.5	1257646.2	3458739.1
2002/11/7	2539308.3	32908529.1	12151641.5	2130654.2	2217072.3	7310036.4	818595.8	380726.1	3635454	3708571.9	1463902.7	1738723.4	5401899.9	1729282.2	1297359.8	925213.5	1091501	9636766.4	1117735.3	483235.1	5558901.9	3764821.9	1343498.2	4679498.2	494254.1	782987.2	2848601.6
2002/11/8	3816555.4	12392213.3	5020207.9	2992754.2	3827729.7	7585542.7	1080050.8	856980	3836001.3	6491419.6	2916235.3	3495053.9	7610856.6	3233004.1	1963515.7	1805271	1739297.6	16187213.1	1812300.2	835279	8456922.2	2462007	2687993.5	4234615.5	1099309.6	1315349.6	4226735
2002/11/11	1887959	5190862.5	3391030.1	1060160.1	1652107.9	4787751.8	893030.9	714486.2	2016661.7	6231024	1176259.2	1515518.5	4806596.9	3649101.8	777351.5	1131131.2	1004489.9	6467884.8	1394715.2	444555.5	2415499.7	2452536.9	1224370	2725733	2386077.4	626604.9	2428508.9
2002/11/12	5441044.2	9954849.2	3830781.8	2495855.7	3984173	7475756.7	1042127.7	893626	18397127.7	7377780.9	3843651.4	2095486.1	5262551	5595062.3	1619047.4	1464910	1440303.1	11411798.1	3397900.8	491114	4693549.1	4824607.6	2490830.4	5308650.6	1606646.8	1512529.4	8116097
2002/11/13	4950823.3	8425770.4	9581119.2	2144149.2	3622185.5	3303791.6	1168138	1410991.6	3678011.8	6613529.5	1463447.9	2494320.8	8665194.6	3132950.5	1656617.2	1175938.5	1658207.1	11289659.3	1816817.8	874383	2977878	3254400.2	2228128	1466009.4	1145323	1257396.8	10497872
2002/11/14	3223525.2	7017729.1	3631208.8	1575123.3	3089239.6	1937595.2	450391	522754	1878790.1	4104309.5	2698869.4	7513196.7	4249807	2438123.4	1123347	1040353.1	1930321.1	8122966.2	1579499.9	604679.6	1904793.5	4259124.8	1427131.3	1669309.8	781018.8	668052.7	4895706.2
2002/11/15	3835995.2	4127456.8	4167346.6	1564902.9	3076302.9	6976485	697256.2	399739	5168752.4	10395268.3	2104131.9	3999888.1	4488296.8	3029860	1892114.7	1021844.6	1308129.4	10162227	1237767.1	651380.6	2336196.6	2226357.3	1601511.4	1823979.4	1077011.4	952521.3	3465289.3
2002/11/18	2492911.6	7684895.9	2300845.2	835762.5	2506716.6	2050562.9	871528.6	2192066.5	3502531.5	3767273.3	1764320.2	1693289.8	3156876.6	2036942.2	1157067	789810.1	913333.6	9585868	1071367.1	533882.3	1672597.2	1192721.4	1335359.3	2665368.3	620359.8	911951.4	2311915.6
2002/11/19	2676718.9	3082376.9	5156858	1119081.7	1867981.5	2904020.1	870072.6	1709070.7	2797780.9	3915078.4	1677966	3420241.7	3025940.6	2726259.5	1098937.5	1472500.9	708955.5	11933036.6	753301.1	356975.5	1623995.6	860148.7	960850	1471389.3	583410.5	1756295.5	2929746
2002/11/20	2993564.3	5246255	15126640.6	2313800.5	2044583.9	1810076.5	684663.5	834795	3474297	4947807.1	6850320.5	2587447.4	4674217.3	3926893.4	2201213.1	1619974.2	1187608	13312085	1016850	441030.5	3342674.7	2206401.5	2697845	1313942.4	3091021.9	1307033.1	6242846.9
2002/11/21	4023436.5	6210960.7	7769460	2338804.4	3599165.8	3483131	865932	365437	6030286.3	5456290.7	6078545.9	3826321.7	6001632.6	4875513.6	4221895.8	2247119.5	1771266.1	14210338.5	1565458.1	1036160	3333417.9	2600560.5	5907697.1	2556358.6	3591791.1	967431.5	3824114.4
2002/11/22	4697266.4	4117079.8	5605126	1987346.9	3548451.2	3943597.4	827347.3	725160	3699983.5	9850578.9	2103546.5	4948783.5	6127307.1	5455853.4	1417904	1828737.2	1343653.8	9613163.7	2866951	1438472.1	3398568.6	3191022.8	1768997.6	2205461.8	3489761.6	1462739.9	3302250.6
2002/11/25	3505036.5	5838969.1	1857818.9	2091234.5	1796302.7	1304873.5	604662	579042	2852967.2	6031999.6	4747617	10089433.9	3345455.3	3335088	1004900.5	763020.5	779095.9	16827998.5	716119.2	529547	1418721	4381137	876235.5	1362554	940514.3	562109	2868182.7
2002/11/26	3023392.3	4160724.4	2461460.6	1624227.5	2746792.9	3019109.4	402940	584915.5	2041684.7	5019353.5	3091965.9	3030940.4	3358905	3590876.4	730512	773307	833807	8920398.8	961653.7	387701	1687287.3	1415838.1	1220050	2306204	1641643.9	1120974.8	2614599.3
2002/11/27	3591220	5970761.5	3183517.5	6635127.6	3723821.9	6090693.9	866034.4	333076	4269463.3	13992868.1	1947122.6	7486524.6	6991287.1	1768919.1	1225343.3	1452052.1	1248599.5	5918489.6	1162411.6	1065347.3	2264150.7	4851843.7	1912644.3	3792660.7	1077156	1238960.4	4445072.8
2002/11/28	3363545.1	21985258.6	4997555.1	19041197.9	6285098.4	3528278.1	902747	438785.9	3730732.3	12562595.8	3789281.7	35564190.9	8237244	2621699.1	1229254.3	2141671.4	1166334.1	20981123.1	1255633.3	778237.9	2684902.4	1660743.8	1809146.7	6828149.9	1286302.4	1347428.7	7648746.3
2002/11/29	5326343.1	20361238.1	9623213	24586110.7	10153380.4	6870775.4	1792047.3	997042	1846020.9	19442722.9	7861794.3	50416501.7	12376774.8	9703648.8	2739801.6	2653896.4	2317523.4	33439219.4	3815988	1134673.1	4893368.6	4124732.7	3712083.6	10181915.4	2662428	2568441	12370412.6
2002/12/2	2892799.3	10144358.5	3878755.6	8113300.8	3369702.8	2675760.2	559950	345011.6	1530475	9635533.6	2614504.7	16909476.4	5377596.9	2709967.1	929583.2	1280178.8	926006	8028664.9	1032007.7	1057171.5	2239864.9	1097776.4	1977287.1	1117387.2	1057930	885482	4169491.1
2002/12/3	5529371.1	5784760.6	2230856.9	11521635.9	1880922.3	1300397.8	591449.7	1192853	1842263	10792161.8	1249157.6	6367464.7	3371817	2486007.8	909096.1	1911548	524030	11795765.6	781847.4	318911.6	1188914.7	1240751	776530.7	2763826.3	1291530.4	1051315.4	2418644.3
2002/12/4	7261874	9350780.6	2427172.3	10813246.2	2878216.8	1903648.6	584398	1800047	1591982.6	41293522	1240215.9	15086909.4	5284095.8	2071717.5	843287.1	2132985.9	706712	24709830.3	1000104.5	777173	1769109.4	4133494.1	727433.9	3090069.5	1606847.3	1206958.5	4074733.5
2002/12/5	3900731.3	2637068	1906521.7	5032096	2261077.2	8571952.3	1005641.5	1410460	4792571.9	13535099.2	1810415.3	4716731	3477554.7	2017099.4	736241	1003531.2	721202.4	37891817.6	1165596.7	241969	955884.1	1473625.9	735763.6	1625750.4	826088.7	669284	2587723.7
2002/12/6	17294924.8	2974800.1	2767383.3	2957042.1	1806114.3	11659313.2	498024.6	4040188	1340719.6	6163840.6	837062.6	5037863.7	2105451.2	1686861.9	612141.8	833132.7	387967.7	20381924.4	459256.3	521310.7	1307521.8	762789.8	669332.4	1172346.8	1964015.1	3005880	1386476.8
2002/12/9	5166855.4	1869669	1863606.8	3154214	1103743.2	3459541.2	294345	3952754	718044.8	5223096.5	5564945.2	3960523.1	1734122.5	2293256.7	503830	1056216.5	467111.8	5812716.8	503727	425768	1801264.6	1031213.2	570057	830076.7	437029	638376	1977820.7
2002/12/10	4718580.9	1314065.5	2092082	4817901.9	1945386.8	3497281.8	378118	2168200	633118.9	6857931.5	39872152.8	5563244.6	2580094.8	1831177	N/A	803637.4	869393.5	19823957.8	665176.2	323410	1529918.7	1156437.4	990444.6	1329169	811590	1175572.3	1644829
2002/12/11	3942393.7	2002092.1	3222487.6	4240837.1	1536357.9	3004618.3	473877	1059053	5715152.4	5187007	12989005.3	3887002.7	2489281	2479964.2	722748.6	1072624.4	555870.4	8804150.9	1447440.3	836060	1155187.7	3771615.3	860359.5	1532379.3	1007561.2	1212826.1	2274911.6
2002/12/12	4864119.9	3442033.8	1884483.8	2972853.9	1984325.5	1708888.7	776853.7	869727	5734404	4992904.8	9518726.1	2900321.2	1954477.6	957064.1	640177	822088.9	594981.1	9434138	642063.8	556189	1125447.3	N/A	473297.6	1853128.7	699272	1662166.1	1303297.3
2002/12/13	5538574.5	3938057.5	3210027.9	6005496.9	2322688.4	3192442.6	359027.8	1160485	9702349.5	13901490.5	12791244.5	2273132.9	2841971.7	2036611.2	927344.4	1229665.3	712473.2	21566627.3	1129092.3	1129056.8	1374238.6	1008344.7	1571430.7	3321703.6	927093.2	1357268.1	2700919.1
2002/12/16	5051246	7078753.1	3401868.1	5883280.5	3164691.4	2690392.4	630951	5195650.5	19431981.9	13335751.1	12820540.3	3242171.4	4326289.5	3230896.6	1855252.3	1544961.1	948203.4	30388133.5	1138604.7	717950.6	6888809.3	3378246.9	1966148.2	4199236	1095864.6	1263977.2	2138858.7
2002/12/17	4589698.5	14557892.1	3261115.2	3503793.2	2376513.5	2084563.3	9187448.5	2126416.9	7501278.9	11434544	17511679.1	2926199.1	23908075.1	2314204.6	898346.2	1372477.1	1152405.8	29365948	1647126.1	2659286	5494566.7	947845.5	1495111.5	4388427.1	1058682.5	1357694.7	3636173.8
2002/12/18	4525627.4	19049841.7	3471250.4	3376623.1	2438249.1	6885488.1	4091101	2970902.3	2950674.5	10289678.9	4313623.1	3856441	10860369.1	2233223.6	1671463.5	1580875	1224426	10115300.5	1538773.6	637323.1	4658163.3	17983977.8	1654792.4	4329893.4	8608754.1	2837946.1	4164600.1
2002/12/19	1974605.6	9628034	3519617.4	4826916.3	1777069.5	1930070.8	1310421.5	2006089	33090941.3	16267918.1	2361798.9	10355549.6	6114537.9	1461614.4	5093578.9	1230368.1	698576.5	8335634	896543.2	795067.8	2288345.2	4040658.8	1021438	2155610.2	3073606.5	773994.7	2772926
2002/12/20	2800845.9	19284461	3940301.1	6152945.2	3144173.6	2307714.4	1612117.7	1582422	8537999.2	14159188.8	2270532.5	19515129.4	7264924	4604929.5	2948763.4	2505477.5	1290242	12681077.6	1480545.3	1124938.1	2809115.9	10718037.2	1955187.7	14461216.3	1874222.5	1358346	5809228.2
2002/12/23	6955172.7	10363797.1	4492956.9	8378222.5	7119414.3	3526893	1225560.1	5132179.8	13119159.9	13275341.1	5533860.7	12636217.9	7760583.9	6069229.2	2286723.3	1697644.1	2413134.2	29520701.7	6135000.4	1042684	2623483.5	3135668.8	1204306.4	2302020.8	21295796.3	1589529.6	3615777.2
2002/12/24	2983128	6998364.5	2009738.3	3985166.6	4846163.9	2134918.3	624170.8	1298137.3	2738691.1	8219921.4	2969195.3	7967100.9	4204057.2	13708791.2	1561055	1191507.1	1454884.6	8671223.6	5796723.8	1444525.3	2690768.6	4737547.7	2764078.7	1367394.8	33953002.2	895194.3	4583171.8
2002/12/25	6944126.3	5081860.2	2714391.4	3041489.4	2235699.6	1654504.8	831342.6	1031687.2	45891062.7	6145803.1	4552118.1	4908039.2	3588206	3672693.9	1906108	969384.4	987673.2	5125743.2	1534265.5	710927.4	3274359.7	3069477.5	3444846.9	1832657.9	8880319.6	739204.6	2561414.3
2002/12/26	7525134.3	8628859.5	4472563.5	5305709.1	3121027.2	2907282	1770233.9	1257400.2	17057874.4	12622343	4434947.2	11865313.2	7070744.2	5378482.5	1235113.6	1770449.9	1450941.1	N/A	2256093.8	2006621.9	2933853.7	4397066.8	2652999.5	2011327.4	6268550.9	1743854.5	6901863.2
2002/12/27	3856977.5	3250755.4	3473563.2	3134196.2	2764754.9	2249375.3	996957.1	1055332	37110187.8	8154151.4	1723126.5	4666494.9	4886868.8	4389025.9	1406850.8	1630548.8	1587946.3	21893667.8	2248903.3	3476251.9	2488934.4	21816495.9	2139218.9	1168013.2	3390929.8	1046068.2	8496684.2
2002/12/30	2617650.6	8596822.2	1658511.5	2888885.3	2646333.5	6008169.3	983673.6	N/A	12587858.6	8371780.8	N/A	4679278.1	3866634.3	3726583.1	1075100.5	1233520	1170604.3	20079461.5	1990133.3	1290442.5	5801208.3	3647004.7	2134979.6	N/A	3012910.7	1300621.2	7416461.4
2002/12/31	2040271.8	3538775.2	1910674.5	3464777	3079976.4	14384585.8	665728.3	3102235.9	1155615.2	5252491.5	2719640.8	5902680.8	3389452.6	2883905	1133165	1316582.4	789883.3	14092954.2	1594525.8	966634.4	13665400.3	8253308.3	3364257.8	522510.2	2728936	1122438.1	12073811
2003/1/2	2685662.2	1880640.8	2212443.8	2853195.9	2183445.6	2764038.2	801662.8	2859681.3	1629802	4358016.6	2667425	2124838.1	6651777.9	2499042.9	1033218	1011578.4	696281.8	7293120.2	3715970.9	889809.6	2727568.8	3218365.4	1989153.6	1137360	2214173.5	863509.9	7035832.3
2003/1/3	3786971.6	1576840	1698843.6	2390165.1	1247497.2	1126002.3	1098619.2	2582896	1180077	2782756.4	1355633	1206149.2	3935271.8	2616084.4	609872	475763.3	1113889.3	5379806.5	2428570	2077566	808904.8	1900616.6	1027692.8	606525.5	1303992.7	494449.1	4892890.7
2003/1/6	2457025.5	3272357.3	1720038.5	2187113.6	1828190.6	1092597.2	540383.1	1171673	819966.8	11265547.9	2435378.5	1955728.9	4146344.4	1625986.5	464151.9	791120.2	500958.8	4692610.1	1194876.1	714744.5	572135.4	814145.6	852826	310331.1	1424957.1	689305.4	2171680.7
2003/1/7	4197115.9	3439424.3	1705743.9	2000866.9	1368691.2	888879.9	420145.9	1579623.7	1590681	6860132.7	1530681.7	1659194.7	2668844.1	1865163.8	1154947.8	1804697.9	967672	4303665.4	874501.7	2511930	1291643	1394571.6	1067017.7	348678.7	2845753.4	683514.5	2142265.2
2003/1/8	10956679.7	10084665.3	3989591.1	3027521.3	2585468.8	1737264.4	647680.3	963399.3	934483	6351812	2120134.4	2583413.3	5089734.3	2853867.2	1288442.1	1843471.5	732641	4183312.5	2138054.2	1949337	2695514.3	1107644.3	1557238	1841355.7	2445163	1358771.3	1777504.5
2003/1/9	10010705.2	15339931	6257467.1	4832957.2	5295626.5	5716031.2	1242750.3	116769	1508166.7	18424592	4619849.3	4622301.7	11053075.6	6374643.8	2253744.2	3144668.9	3510092.4	18528140.9	4238097.5	1613307	4923253.3	5957955.1	2815092.4	4905323.8	8404453.9	1819094.9	5406772
2003/1/10	6209355.9	18583382.4	6979792.5	6986984.3	5829106.8	4685374	1461721.4	985578.5	989717.4	36996635	3590500.5	4297501	14263444.6	5229275.3	1517378.4	3182370.2	2955029.9	29214897.6	2869740.6	1670027.4	5917246.8	6187659.3	3363910	3058101.4	9710540.2	1608866.8	3357403.9
2003/1/13	4391119.3	13461434.2	2311487.5	2741796.7	2979814.1	1981298	1128242.8	1246561	810942.1	24514282.2	2440191.4	1278196.6	4450379.7	3374040.6	930571.6	1266436.7	1526512	14307373.4	1867997.6	394590	6222482.3	6811086	1230076.2	1305306.4	2514124	1562788.3	2261683.2
2003/1/14	12248156.4	36733496.7	11302559.8	11315596.4	15150237.1	20095466.1	2514188.7	1696499.5	13464872	36709798.4	9138417.4	10137934.7	34165212.2	16450955.4	6013819.1	5908313.1	5105827.5	120655396.5	7768085.5	10059543.5	31803342.3	N/A	6671160.1	7549366.6	6641098.9	11129827.7	11987563.8
2003/1/15	9237556.2	20991411.2	9319354.1	7584263.8	22622251.9	10485656.7	1817349.6	989938.2	15922020.1	24207611.5	21664726.2	6173767.1	20403938.2	41064795.6	3618702.1	4616796.1	4381318.1	82077731.5	8072754	5079675.2	11791991.8	34930245.9	4836421.6	5003090.7	5988468.2	5906127.8	17130835.1
2003/1/16	9439039.4	26514792.7	5367652.9	10349996.3	10188506.2	7055982.5	1320795	1010150	5486080.9	14461241.2	5702912.3	5588335.5	13439839.6	9406674	2432659.4	4176110.8	4160892	68553381.7	9898072.2	6312176.6	9962321.1	10762474.4	3793648	5757669	5178397.8	3650342.6	7468062.6
2003/1/17	10040974.3	21869066.1	5560135.7	6244382.3	7125301.1	4425790.4	2034373.9	3191890	2424647.4	16458915.4	3669181.9	3842837	9240900.8	7145846.5	4284932.8	2960886.9	2218300.1	41315404	10824870.9	2730953.5	5868523	4790543.3	2981906.5	6595715.8	4032533.9	2468835.5	5898138.9
2003/1/20	5721764.9	11032494.7	29968077.5	5198869.8	6471174.7	3169324.9	1667525.8	1843133.5	3641468.8	16142091.1	3409483.1	4174365.2	10968452	5506642.6	1459150.2	1510535.9	1751993.7	15526837.1	3873830.4	1999704.9	8386774.5	10142371.2	2292826.1	9996487.3	2947480.3	1722595.2	4928128
2003/1/21	10479553.7	11781644.8	24533481.5	5695835.6	4635356.2	3053198.4	1590128	1321539.3	3161577.6	52463160.7	6629414.1	6937819.7	6760252.3	4359034.2	1957255.5	10393307.8	2022488.5	55651435.3	3547861	2221521.5	5108488	11017370.6	1800933.7	11719298.5	5031522.5	2523928.2	3963328
2003/1/22	12649607.2	13244556.2	29533345	6688509.4	3490488.8	2238588.2	744652.9	742153.1	1347636.7	17440663.6	2245026	2599120.1	6781810.2	5521918.5	5350594.4	6780146.9	1529644.2	14056166.2	1816976.3	862556.9	3862281.8	14485271	1729141.2	4394691.6	1810414.9	1807830.8	2918575.9
2003/1/23	11867675.4	15926422.2	11841388.9	5311845.4	3236002.5	3977949.7	1034947	800955.5	7522841	31673262.9	2340128.7	2861110.8	6443858.2	3921166.7	11765717	8954593.6	6472183.1	30962780.1	1466161	1039060.8	1647916.2	13379722.5	1390040.1	1628840	2440418.8	5161025.3	2210028
2003/1/24	6604269.2	13864005.6	8306086.7	3613447.6	4267490.6	6399162.1	727482	999914.9	25048043.3	12754967.1	2184094.3	4397271.7	5686366.8	3396605.6	3127801.9	12338562.6	1271091.9	22378585.3	2467363.2	1684761	3543625.4	3822412.9	1287552.1	3070081	2254677.2	4722875.8	2522084.1
2003/1/27	3636836.5	9713233	6969192.6	7107746.7	8244864.4	4013496.7	1900958.3	2278962	26028644.8	10048217.2	5765202	10716002.3	12374395.7	6861387.1	2427844.9	30817381.8	2946933.4	53360664.4	2705106.8	1801528.3	5970396.8	9591673	2855983	4604950.6	2289797.4	3774628.6	11454672.3
2003/1/28	3287196.6	7176656.9	4786814.1	3549260.8	7270689.4	4149946	742870.8	1456427	9930067.6	26246912.5	2911575.3	4053189	6838714.2	5775697.9	1818647	7563564.3	2227365.8	40971696.3	3415594.2	1725944.6	4535303.3	10008746.2	2740423.2	3241082.7	1928925.8	1497402	3730538.1
2003/1/29	2699557.6	43968469.7	4345549.9	2448864	16280284.5	5594496	999751.9	1286135.6	14637228.7	16153713.3	3232699.4	2998611.5	7795849.2	4286591.5	2945274.4	5030859.8	2131818.7	17751540.2	2009493.1	2051243.9	10124524.7	8496650.6	17403930.2	1044444.7	2369661.8	2192539	5055443.4
2003/2/10	4667270.8	11484348.4	2850899	1456436	2971212.2	1762665.3	724741.2	631358	9540968.2	7415482.3	4870263.1	6603077.7	3154594	3597645.3	1444091	2253756.8	1185990.4	11420407.8	976300	958922.6	3497720.6	4968529.5	3755272.7	752843.8	923576.6	1260223	2667669.3
2003/2/11	3464293	22696926.4	2777444.6	1511448	2809149.2	1828615.5	493165	659182	15121189.2	18200162.5	3429115.8	2275300.9	4538597.3	1719155.5	888186.3	2099269	1373846.3	6223894.3	851459.1	527095.6	5286813.4	6125531.4	2302328.4	2757856.2	705261.2	824007.7	1987364.3
2003/2/12	4177768.3	15750007.9	5505080.6	4787837	5571380.9	2750399.8	934579	407954.9	22869976.7	13183071.3	8219280.6	5594537.9	5483616.6	6240141.9	2197438.7	3134446.8	4230942.2	40224142.8	4242459.5	967757.3	3983430.9	6606506.2	2854568	5936816.9	1321268	1894187.2	2749157.5
2003/2/13	6394326.8	11816853	7811518	5148048.9	6327481.8	N/A	2218783.8	340870	20516712.2	11803475.7	7344927.6	5384557.8	7610801.3	3665594.5	5604390.9	2683371.4	2913367.3	37367212.2	3884725.5	3082667	14765224.9	7223779.6	6271937.4	11948197.4	3190760.3	5432463.3	7454756.8
2003/2/14	3217829.7	25442137.4	4027639.1	2852870.8	5589180.8	6081015.9	1175479.4	439181	24244029.9	8316108	10895277	2903763	6210586.9	2735985.2	3147170.4	2004747.5	1401768	24681118.1	5091896.6	2833274	3952403.5	16706814.6	2370308	20587109.4	5548487.1	2477591.6	3115394.6
2003/2/17	4962792.3	9616331.5	17007324.8	2568826.2	6379874.6	3746119.2	4747415.2	527238	9205819	7124401.8	15755735.5	3208702.7	6376209.5	5124091.4	2656308.3	2808582.8	1633144.8	9705864.3	4290140	1728956	7700896.1	8024908.1	3954787.5	15851710.9	3274651.5	3724846.9	2831009.6
2003/2/18	1802210.2	6387021.6	4324581	1635667.2	10094248	2439888.4	907660.7	932802	5754051.1	5585061.1	12720539.5	2700883.1	4978271.5	2779996.6	1355109.4	1902937.1	1049311.8	8460368.2	1889908	481161	2572438.5	5529601.2	1671330.1	18002346.8	1715136.4	1678603.4	2324188.3
2003/2/19	2767717.6	29919796.9	4869507.3	2253270.4	19610200.5	3059233.3	914888.6	1316929	18825939.8	5430248.9	9684675.9	4442795.4	4468625	6528567.6	2434235.9	1994194.5	1414658.3	6311556.8	3500682.9	1468844.7	1732375.1	3354154.4	2220516.8	11539085.7	4368676.2	1405025	2059056
2003/2/20	2781847.3	22075903.4	3641418.1	2758445	7958534.4	1973014.1	1301909	5295188	35536510.4	4497741.5	7731588	4458233.8	6228461.6	4555396.4	2370782	1979886.8	1295019	9994753.7	2387336.9	4235734.2	2085022.8	7116127.7	2792431.5	3383530.9	4691020	1484757	3732039.8
2003/2/21	5169273	17600771	7133519.1	3050725.1	9439050.9	2422951.3	1941262.6	1465820	23043086.3	9363505.4	6540349.9	1923872.7	23330486.5	5566284.2	1953629.9	3465498.1	2303671.5	12591669.1	3269308.1	1451969.3	8475878.7	4514275.1	2896901.5	3336591	2733176.6	3238260.7	3992652.6
2003/2/24	2883627.6	13217636.8	2855689.3	2318456.1	3414926.3	1007176.2	1011965	1683905.7	27011146.4	5538060	2989030.4	1724731.8	5585880.9	2749406	1506592.9	1649131.5	932530.3	8690093.6	1698497.6	1405983	5712462.2	6783910.9	1290493.2	1956263.2	2298208.1	1026855.3	7626064.7
2003/2/25	2938644.3	22756441.5	4527044.3	2290420.8	4425221.8	2717748.5	1398257.8	393782.7	70347024.7	6164888.7	4727415.5	3158464	8042199.1	3910750.4	1693046.3	2315871.1	2013962.6	8877141.8	2488921.7	2354035.3	2416503.8	5094945.9	2658966	3221623.2	2661823.9	2304082.7	21701608.1
2003/2/26	1878326	18178788.4	2535621.1	1459429.4	3234632	1719854.4	635020.3	1163470	40495581.6	3662659.5	3520571.7	1773450.3	4142774.9	3171556.9	3674023.5	2022198.4	1098508.4	7245287.7	2784048	2374445.9	2408221.2	1374962.7	1579190.2	2427626.2	1518438.8	1644145	6917631.2
2003/2/27	2036466	19640589.7	2710672.9	1198545.1	2755413	1836382.6	812598.5	N/A	46996714.8	3988262.6	3014064.4	1503767.7	5036445.8	3122037.3	2227970.7	2159984.5	6898324	9488001.6	2540891.2	1471924.8	2465572.3	5034795.8	1621522.3	1810055	2285909.9	1872122.7	4573985.2
2003/2/28	2437592.1	16636562.8	2788948	1149586.4	3004802.5	1902713	405301	1774295	N/A	3255030.2	2562833.4	4294623.7	5031792.2	3559909.9	1140985.3	2104610.7	2721294.1	13532737.9	3121947.7	1316353.5	2534093.9	3647446.4	1452468.8	2219383.3	1693848.3	1885011.6	4858061.8
2003/3/3	2477367.4	13840377.1	2944162.3	1828843.8	4831141.1	2320426.2	717659.3	5787776	16904252.3	4422261.3	2122486.9	3088476.1	3568833.6	7461601.2	1708697.8	1388326.2	1640964.4	35271912	2660629.1	8058827.7	5082888.9	4118447.5	3407024	4146479.6	1960739.1	2542965.4	5159310.3
2003/3/4	1875003.1	15128545.4	2340419	1274533	4300614.5	1730732.9	3507002.4	1174658.2	16067135.9	2903442.2	2696734.3	3248737.6	3718902	26847422.9	2407613.2	1501758.7	1191590.6	13742249.2	3009363.2	5959199.3	7005519.5	5076503.8	1877938.8	1597229.4	1912796.8	3225568.8	4023542.8
2003/3/5	2949465.7	16051362.1	3896724.4	3382524.4	3705704.9	1285076.8	1168929.4	689518	10988625.5	3989353	2394988.8	2607345.6	5614520.2	4613113.2	1058308.4	1461113.6	1041943.8	9768278.2	2176131.1	2765101.1	20201638.5	5777515.2	2153364.8	1316722.3	2577231.7	3007914.1	2720232.1
2003/3/6	2737133.4	12607700.3	5010913.9	2672289.3	4537927.3	2946644	908948.9	480563	24017367.5	5732217.7	4192157.1	2928521.7	5792540.6	4580248.5	1551240.4	3346211.2	2085040.9	17997030.9	3772321.1	2527685.8	8367484.1	6714606.1	2516332.2	1298214	2197326	2082690.4	2724911.2
2003/3/7	2507064.1	25875335.6	4056745.3	2152841.8	5082796.6	4573133.5	1602133.8	2246314	19763123.4	3975617.5	4487658.6	2251150.2	3635191.9	3124405.7	2059094.1	1140907	1130987.6	9405294.6	3811491.1	1038470.9	4131958.6	2750097.3	2144047.1	1422791.9	2533597.9	1443206.4	2282060
2003/3/10	3194048.1	52000485.5	3938726.8	2375732	3954302.7	3196076.1	878068.6	1130209.3	22465560.7	5145097.3	2574886.2	2271603.9	4479909	7169168	1531076.9	1820141.8	2138322.9	10184035.7	3069927.1	1657384.2	3983613.1	4909005.9	2196071.6	12513049.3	1581722	1413277.6	4654041.1
2003/3/11	2075961.1	60469568	2138941	1081715.1	2044476.7	1812939.5	482641	4720129.7	35846999.4	2997604.5	1588777.8	1497792	2765097	1853877.8	1536028.6	1444801	909576	4829185.7	3444629.7	1437523.5	1649673.6	1587489.3	1138113.4	1815133.3	4313237.2	744854.5	3037745.2
2003/3/12	2356360.4	33588005.8	1987896.8	1527544.5	2812446.7	3492212.3	673892.8	5251905	18040769	6339843.8	1413395.8	1690975.6	3067138.3	2804234.4	1373034.8	1026371.8	1027224.9	6450442.9	7318100.1	1945142	4369521	2169671	1003285.5	2116402.1	876649.3	587825.3	1415633.1
2003/3/13	1638748.8	50410147.8	1707023	1360201	1873046.6	1985719.5	492258.5	3075639.5	18985240.6	3027839.6	1573450.7	2016131.7	3737238.5	2468736.3	1279614.5	894144.7	669796	7238492.8	4538999.1	594156	1067323.4	1922415.6	1507651.5	1841923.4	598625	791098.1	3002609.1
2003/3/14	1333381	46886358.8	1750457	803221.4	1534913.5	1072016.2	379241	7452374	19721405.3	2812435.7	2017403.2	2176119.9	4711961.3	2846884.3	2192820.6	1229250.9	1219572	7794676.6	1937532.3	467388.5	1526513.8	981970.4	2365965.7	1152246.8	675569	670665.9	2734744.7
2003/3/17	1882232	27667905.8	3088218.7	6838705.9	2600213.6	2343738.4	882794	3369227	17515721.6	3193788.3	1892438.6	15710582	3448711	3205338.7	3078594.7	1144942.3	1459821.5	7291862.4	2004599.2	975733.4	1975367.6	4910510	1716958.8	1259065	1545203	1673982.2	2071438.3
2003/3/18	1663112	18491829.8	1616793	1568317.5	1645424	2010615.7	385057	3897520.4	18406757.8	2817715.7	1653349.2	10572353	3045789.4	7735444.7	1248805.2	811743.8	1550216.2	9788914.9	1821238.2	878335	2836962.6	2885979.1	1426107.8	1497338.7	1658966	659066.8	1470280.8
2003/3/19	1467364.6	18111351.1	3226369.7	1307994.3	1958886.7	1826378.3	499564	2884244.2	43384054.3	2987424.7	2816947.2	8881270.8	2178005	2349266.2	1122770.1	885061	621591	9700834.4	1413105.4	1321168.3	2563150	10356766.3	908684.5	593866.2	884531	759858	2469194.3
2003/3/20	2495403.1	15061765.2	1033294.8	773123.5	3873112.3	1952932.9	511946.5	2084292	12644305.1	3349667.5	2379161.8	9145041.9	2710140	2271500.9	459345.6	793985.4	711025.6	7175921.3	1800766.6	669438	1269405.4	2429716.6	1198707	771972.9	5827494.3	628800.9	1091728.7
2003/3/21	1875660.6	21290239.2	1495164.2	873721.1	1608970.1	2020586.4	428879	5495384.7	19480404	3469204.1	1663696.9	8936165.5	1582376.8	2045213.4	625904.5	772114.9	556679.2	6194162.1	3830460.9	1357259.7	N/A	4232885.1	969717.1	1276714.5	6488531.7	485232.9	1833751
2003/3/24	1651418	45785474.9	1334280	1016125.2	2162247.9	755038.3	134120	2234597.9	7774394	3094310.9	1581601.8	4058993	1945487.7	2577175.5	776432	743304.8	553001.3	5469692.7	10436668	2832799.5	6462771.9	5249579.4	675542	3310405.1	N/A	332472.8	1383934
2003/3/25	1996686.5	31603265.3	1332413	533272	1740912.1	916179.6	272345	1236887.3	24525422.3	2389916.5	1158020.6	2437507.8	1911639	3084620	1059407.8	687978.6	1123780.9	9032368.2	2740100.8	1125612.6	2084198.5	892678.4	846415	2032391.9	909584	619373	6333100.7
2003/3/26	1153112.3	23361295.7	2611710.3	1256317	1192228.6	1030860.4	238842.9	2748876.9	8832742.1	2238085.3	2002150.7	2958608.2	5211937	17931496.1	867318.3	415788.9	872661.2	6181887.1	2165868	1281127	6596425.3	2304128.9	968117	1212430.5	1528036	570301.2	10544237.2
2003/3/27	2284474.5	40872796.6	3557174.9	2436395.9	3511717	2849208.3	628474.1	1678390.5	8855940.8	5080657.1	1878719.7	12970467.6	3716270.8	19942431.7	3212940.6	1274234.2	1834276.9	11561494.4	3710979.1	4173099.2	41263707.6	4469941	2621115.9	3397354.5	2242960.4	889948.2	8374106.9
2003/3/28	2623186.5	78229337.8	3819024.9	1548142.5	3449374.6	2219115.3	1531252.3	1140303.5	40828463.6	3946388.4	3192061.8	6809898.3	4852036.1	5177070.3	3217818.8	2105422.6	1887162.3	21154782.2	3980993.2	5525537.6	15131738.4	6495548.5	3776803.6	2812768	1141190.1	2310229.1	6324771.6
2003/3/31	4091716.5	31566591	2599799.5	5262026.6	3164200.7	1976134.6	379158.1	1375837.7	9473213	N/A	2343010.2	10702377.1	4400280.6	2647282.1	1462081.1	1847666.5	2455169.9	61500928.6	7716028	4636797	28007671	4150465.7	8166686.6	4000481	7338980.9	593459.5	4884002.5
2003/4/1	3448866.9	37502106.2	6649900.1	8972672.8	3903207.8	3122798.1	1179141.1	2174263.3	37587472.6	5630053.5	3613202.2	33281031	6917260.4	3699480.8	4576440.8	2879337	4816674.8	33348639.5	6492785.5	2174339.6	41910401.4	14508515.1	7952836.1	2450990.6	10559095.8	1626923.2	4173706.6
2003/4/2	3565389.9	46828974.7	2707873.4	2235070.9	2479626.4	2159983.9	603487	1552364.2	6380719.5	3491574.1	1648327	12083714.7	2747638.8	3320884.1	1843553.5	2829145.2	1616352.8	15303412.1	10071111.3	1365966	18557621.5	3595902.9	1669207.1	1690792.2	2011640.6	1288805.3	3263219.5
2003/4/3	3784775.2	34836727.1	2209419.2	1694276.6	2407194.5	1616134.5	342881.4	1394299	29141860.7	2201927	2392579.1	7200897.5	3038364.1	3590642.7	2452898	3246562	1720375.4	7784196.9	4120970.9	1934545.3	10681342.7	2866724	2572493.9	1131012.6	1283890	1090800	2979124.4
2003/4/4	1946264.5	49910608	3010223.1	936397.3	2221232.6	2319267.1	861001.1	1992776.6	14154857.7	3473116	1333879.6	5990332.1	2867731.5	3447032.6	3186568.1	5308321.1	1324367.2	N/A	3063385.6	2540141.1	8926951	13601945.7	1989709.6	1299117.5	8411099.4	1150162.1	2637430.9
2003/4/7	2900580.2	16428399.6	3830939.3	2396192.3	6036001.8	3385928.9	1363769.5	2419819.9	27997288.8	5542124.5	3081282.5	9863574.5	4328501.4	3953141.5	3471718	28757663.6	2756928.1	19311545.5	4557088.1	1557923.7	15541129.1	N/A	3223835.6	1613827.6	3415029.5	1062214.2	3736076.3
2003/4/8	4203792.4	11191434	3914718.7	4024356.4	5134455.4	2612083.8	1194169	2445809.5	4409433.2	5621149.1	4260200.1	3694313.4	8151869	8432722.3	3552784.7	10303060.4	2152007.9	17339035.5	4453072	1611795.7	10793315.9	8583552.9	6056551.5	3479462.8	1427736.7	1709983.3	4132066.7
2003/4/9	3729062.8	23155404.8	7011480.1	3942576.1	7752587.3	4049582.5	1397037.5	3397711.3	47062227.7	8847703.9	3379116.5	22055414.4	15876033.1	12021421.7	14292687.4	7194921.7	3632997	28059786.4	5056575.2	2533753.7	11828000.1	12117456.3	4103115.5	1350475.5	2851246.6	2118046.8	5079746.2
2003/4/10	5744816.3	31087784.2	7456569.4	6648096.9	11688091.1	6111626.6	2394017.7	2582926.9	19896870.9	9476188.4	7719089	37990988.1	21672936.1	9331833	11226963.8	7967223.1	4991454.2	46993065.2	8675899	3125785.7	16147192.9	52144046.9	5231459.4	3559798.5	4318694.2	2826154.4	7875259.8
2003/4/11	6698104.3	48672427.8	8789367.6	4612771.8	9236433.2	21176930.9	1697667.5	3110385.5	29765324	9709444.9	5285423.4	38913730.5	73490466.4	7896341.1	6804297.4	6635848.7	3468495.6	178813336.9	6237726.9	6513264.1	37420092.2	75390940.9	4834745.5	2211849.1	7706275.8	4290535.4	8497982
2003/4/14	10986627.4	69501761.8	9084411.4	11690262	12274043.2	38296346.8	2338051.5	1897853.8	22316983.5	9577558.6	4094313.2	39367739	78590289.2	23840741.4	9773145.8	7216525.3	14328100.5	145631307.1	13528154.4	6053392.3	31726686.5	58008280.5	8477851.4	7671271.8	29389710.2	4844116.7	12152657
2003/4/15	7794257.3	59117074.2	8767512.4	9209890.7	10081059.3	69974938	3115753.8	1824138.7	18731930.5	10194937.9	12347249.6	21103865.6	34913078.9	16624336	21535219.1	13784543.9	38282046.1	128250331.3	11752375.8	5425088.6	33405441	23996984.3	7907716.5	17593431.4	10210891.3	5428142.6	9866031.4
2003/4/16	8027601.9	65968368.4	13993059.9	12678631.5	12862241.4	29433287.4	2740267.7	2188768.9	17969910	13904830.4	23076633	55048501	36700967.2	16462016.7	13118266.4	12571912.2	18322160.7	126336999.9	10332003.1	7386950.7	31416556.4	43047635.4	9678002.5	10061342.2	8327477.1	4239340.6	11699358.8
2003/4/17	5338225.2	32058165.5	6940410.1	7232748.8	9055106.7	39548288.5	1731210	1778592.3	11844928.2	9891949.9	8611891.6	26038814.9	18516733.1	8961639.4	5403493.2	8486727.5	6343289.9	51931009.1	5463264.2	2960657.7	27132524.5	96037673.7	4590895.1	4860009.6	4218768.9	2709221.8	5562181.7
2003/4/18	3773886	30300684.9	5939226.6	6067968.4	11181720.3	24019953.8	2037813.4	1334255.4	8422380	6486741.7	3162500.6	14050509.7	14369558.5	8769272.8	4805743.1	5746375.7	4208986.9	56896818.2	6106638.9	3333849.7	13588398.3	45839229.7	3257308.5	5516294.4	3933349.6	2172937.9	5981720.2
2003/4/21	3256237.3	12428512.3	5389669.2	10330985.6	N/A	13869468.7	1168647.5	4484803	16774360.7	6228129.4	2352498.1	20635222.1	11080430.1	8769205.6	4375919	4020307.8	3527823.1	42418149.9	3947086.5	10226413.3	20615132.5	24311811.4	4675780.4	8446399.1	3217284.5	1756874.9	3888264.8
2003/4/22	3139542.7	43368152.3	2928890.4	16586192.5	13335012.9	7044696.9	599920.9	857464.5	106886790.8	10862979.9	1538279.6	6812859.1	5488060.9	40383184.9	2722851.4	2212707	1579997.1	14137218.9	2026339.2	3687630	12415466.4	15593720.5	5525733	22540030.8	2414597	1454273.3	2844641
2003/4/23	2745116.1	39231922	4136887.2	4502423.3	11548634	12392576.1	1122844	1096298	128911954	12981008.6	2702130.2	15571330.6	6979753.3	10807691	3112888.5	2917823.8	2407787.1	31306743.9	3265594	2930682.4	11088679.5	48395504.3	12301243	7517008.4	2402252.5	1552211.2	3268210
2003/4/24	4502547.7	55420559.5	5018364	28594280.8	23519561.2	13568236.1	1896334.1	1850563.6	61179245.6	13948289.4	3895507.8	16888502.2	9528425.4	28805669.3	2384330.4	3208054	3840852.5	32460416.3	4298836	3297960.8	27354494.9	37778133.8	13716491.2	8575977.2	4594192	3326955.3	6705000.6
2003/4/25	2950403.4	30379470.9	8925550.9	25813409.4	11774650.9	12418620.6	566262	1195730.6	35051451.3	14102750.3	1753079	28038993.9	7199455.4	31647459.4	3478689.2	2293179.8	2272976.1	15705333.7	3007411	2471776.4	14638346.2	22775106.9	5665762	4370173	3161961.5	4322658.7	5381583.6
2003/4/28	4410331.7	22523155.5	N/A	24835328.1	9160731.4	16292851.2	1046751.5	1502460.6	60102725.3	17079670.7	3362395.8	17590961.1	7611688.6	37548214.4	3572908.9	4324629.1	2066712.2	35561363.2	4261217.7	4153476.9	15917983	48776976.2	5037642.6	4896703.4	3760998.7	N/A	7477852.2
2003/4/29	3681390.4	17338486.4	18727353.8	11435713.9	11656984.1	7100409.8	1011075.5	1419311.4	57527481.5	9170578.2	2570675.4	14860698.9	6457984.6	N/A	3037280	4037948.9	2591806	27712892.3	N/A	1374983.4	20174657.5	29942217.7	N/A	N/A	2043129.4	8727075.7	4272707.1
2003/4/30	2811980.2	19336831.5	5056277	14555228.1	9952897.9	4866972.5	825708.7	3193811	62377766.2	23008246.8	2672961.9	21640230.9	5181402.8	20080089.7	2767910.6	3837630.8	2843869	20022822.9	4232482	3780952.8	20889689.9	40448734.6	4380185.8	3639707.1	1713582.1	3897773.7	4338334.3
2003/5/12	1730215.7	13428259.1	1592372	20644250.8	9012377.3	4228674.1	N/A	1085831.5	13735272	7060191.1	1979762.3	5943185.7	5630364.5	16972909.1	1066560.1	1899875.2	2137071.4	29755192.9	2233037	1074979.9	10088869	14598884.8	4737856.5	3401268.4	1592752	4976580	3827252.6
2003/5/13	3781594.3	25422631.3	20687296.4	14901140.3	10597701.1	4781511.7	1417835.3	2781975.7	35886368.9	8163567.9	3084663.9	17350306.4	13281529.8	18354156.8	3575968	3401940.3	5504365.6	28693417	4366098.7	3366159.4	19079175.7	27960748.4	6801838.9	10165546.3	3309754.5	2975110.4	6096841.6
2003/5/14	2936837.9	12490305.3	14062312.1	25753161.8	7865551.3	14064153.3	749904.5	1133291.5	55697848.3	6176478.2	2607066	8895863.9	24182777.7	8686534.8	2654560.1	2507042.7	1677930.8	20769307.8	4655669.5	5709975.2	8307603.1	8123295.7	3211723.7	8768218.4	2192259.5	1864311.7	4190689.5
2003/5/15	3983896.5	39195041.2	16261438.7	25498736	7498541.3	39044213.9	1322091.5	1367940.6	5233823	9076149.6	2669840.6	10035394.5	N/A	9229650.9	2966583.8	3390297.7	2335174.4	32185664.1	12930952.2	6993469.5	12824350.2	13746610.8	3751939.5	4272713.8	1909484.7	2344675.6	11504143.5
2003/5/16	2012087.4	25992781.7	7136230.7	11371644.7	6857781.2	32673419.9	632852	721460	3451554	7783772.5	1781254.2	9088556.1	19752651.6	6934698.3	1613833.4	3159004.4	1913502.8	27240378.8	5880491.1	5611684.5	47056275.8	42775356.3	2273488.4	5298298.4	1471498.3	3645225.5	4669927.1
2003/5/19	2433892.5	20225685.7	10775106	15376310.2	9273218.3	29968764.5	1044145.8	974779	2307072	10859261.7	2212015.4	10779734.7	8125963.2	6528053.1	1547495.4	2355540.9	2532696.5	38744940.4	3848528.8	4554590.2	38367517	20674702.5	2027338.8	4218416.3	1640442	1712350.2	3862965.7
2003/5/20	1823498.9	11473840.3	16281242	14962864.2	5651171.8	18176966.7	564516	736743	487686907.9	37377189.4	1381934.9	8414724	16434325.6	4551224.5	3510449.2	2008570.8	2814007.1	19702060.4	3197706.1	2472137.2	21194099.9	14088092.4	1446360.7	4223443.1	970618	1969647.3	2889885.3
2003/5/21	1470449.8	8431211.2	9835903.3	11031286.6	8707461.4	11995038.8	526033	2716740	24670216	14519369.2	1680602	14415438.3	7244148.2	3637289.2	2279353.9	1573564.7	1239658	10554609.5	2000536.3	N/A	15430187.9	10596120.2	1736904.4	6468234.6	1098037	1263037	2745863.4
2003/5/22	1424171	15547711	7698105.8	8861219	3790403.2	12670665.9	385190	1026559.1	302562218	10443582.3	2407650.6	8356564	6654655.2	2642966.2	1719401.7	2311140	1209771.7	12626304.4	1958481.4	2082378.5	19317572.7	13700268.9	2643481.2	1721996.9	1020829	1075781.1	1786246.7
2003/5/23	2828144.9	16358238.5	9042474.7	7084145.2	6744505.5	20823288.3	1962692.6	244555.6	491573386	16013874.1	5136786.6	16651966.1	8556998.4	10425642.5	3592169.2	2621353.5	2589198.1	39138342.7	2790277.3	2499502.8	20629297.8	33788845.5	4107328.6	2915438.2	N/A	2199985	4525593.9
2003/5/26	3590504.2	18341998.4	5923240.3	5950807.5	13518745.4	21715687.7	687054.1	630597	272586300.4	5398828.1	5579808.6	N/A	8698401.2	5758024.5	4905737.4	2126964.9	2209726.5	74083820.7	2749249.9	9198361.8	10659989.6	17052947.6	2381474.9	2150540.8	1881602.5	2883743.8	3656309.8
2003/5/27	5572792.9	9754154.4	7788145	11390386.4	6325020.5	28763488.7	588160	766307.5	201581903.4	8287055.8	13480390.8	11139480.5	6614269.7	4617817.1	2461100.5	2618900	1650336	34786125.7	3080526	2055059.7	10858427.6	10277370.6	1791810.5	1804372.3	1534260	2551735.7	9220721.4
2003/5/28	9677961.9	7842723.1	N/A	6957175.4	11672233.2	19655702.4	2140760.8	709049.8	593214760.6	7902719.8	N/A	6350791.7	7080291.5	5519427.9	1887308.2	N/A	2703205.6	37078266.7	3032674.6	4729776.7	19242161.7	13985890.3	4719744.9	2329436.9	2555020.5	3453727.8	4387716.2
2003/5/29	4845184.2	14822881.2	12810028.7	5505502.2	N/A	30620464.6	1055282.1	3489224.5	295360534.6	8225860.5	12777418.5	14704030.7	6141799.9	7127474.9	2250139	3248094.1	2255645.6	68867285.4	2248779.6	7206466.6	11955206.8	5600706.2	4017600.2	5928659.4	2176108.8	3053451.9	7838384.2
2003/5/30	3384431.7	10762669.5	8979940.4	14626790	12368537.4	29518572.7	1642977.6	1551080.5	134789455.4	11716075.9	8950219.6	13098855.9	6760053.1	12273083.9	3809076.4	4459448.8	3961714.1	152942017.1	3862462.1	10225339	15135203.7	5236215.3	16187598	4103458.4	3412523.9	6053739.4	7348835.7
2003/6/2	10052822.4	65848020.1	6977171.5	6759715.2	7371392.4	52550745	1924561.3	2268577	N/A	17404042.4	3643603.8	9607766.2	5801512.7	5704591	2831179.7	2262589.6	5397976.7	38496269.7	2588026.8	7022498.9	5603317.6	21100371	6507128.5	11673732.2	1609170.8	9516439.8	5326494.5
2003/6/3	N/A	21808416.5	21404297.5	6175691.6	13044341.9	37687433.4	1287913.9	583035	126681407.2	8485598.9	19346126	8029458.8	5916024.6	5310569.4	2696821.1	2362067.3	2631374.8	33347524.1	1786654.7	6184607.4	6585886.4	5655994.4	3853877.6	12954712.1	1704909	4505631.2	3257943.2
2003/6/4	6337894.4	18728061.4	12862241.9	4434320.5	8092645.3	49145124.7	660985.6	2849776	158103780.5	8119367.5	10706483.6	7435334.5	6620695.5	5583607.3	2188280.7	1869429.5	2093063.9	33241796	1853629.6	3850290.2	6340781.4	9548178	2433742.4	2381162.6	1559944.1	2618590.5	3815375
2003/6/5	2909947	20458437.8	5488706.7	2978575.4	4221557.3	57029709.2	516763	3461127.1	127834603.1	23500218.2	4737433.9	6950734.9	4793246.1	4297130	1489799	2212923.4	1308069.7	51423542.1	3021863.1	3242060.3	4208426.3	10379825.2	1668233.6	1142533.5	1155834.7	1228205.7	2920549.7
2003/6/6	2680259	9443243.9	5078470	7796694.7	5399908.9	44547654.5	439591.4	2641501.1	60971105.4	13431311.3	4313976.2	4799106.4	5764290.5	5121560.9	1515252.2	1577335.3	1752108.8	26852432.3	2419585.2	2792090.7	7539983.8	6122856.2	1660954.3	1491989.2	880129.8	1855288.2	2388499.7
2003/6/9	1947450.9	5017497.3	4978131.6	3341363.9	2972318.3	51283592.4	255818	1362229.6	39421822	8184969	2431350.4	3043339.6	3539149.4	3593484.9	1426281.3	1128074.3	1824961.4	16321067.7	1517157	1481898.7	7825401.9	4615962	2777700.4	1297793.6	1061923.7	3423319.7	1784286.1
2003/6/10	1845706.7	2410771.9	3224786.2	2065113.5	2924486.3	21250419.7	726295	1622521.1	38444637.9	5514765.1	2068012.3	2418770.7	2107445	2086473.5	521293.6	1234124.2	954796.4	11209725.6	1074387.1	681619.2	5357156.9	3073121.8	5964210	1011154.4	706472.5	1653151.8	2482035.4
2003/6/11	2518784.2	6465194.1	3477061.3	2580151.4	2537359	18411956.3	872263.9	3375348	49144276.5	4930922.2	1828526.8	2689467.8	4111374.5	7538708.9	N/A	1572803.4	1347161.9	38103485.8	1318216.3	1749405.5	3260284.5	4349360.2	4354450.5	1030278.6	874767.3	3462519.8	3245531.1
2003/6/12	3291912	3455305.1	4455605.4	2554896	3295517.9	18947491.9	790414.6	2578272.3	33385716.7	5340835.1	2526988.5	1334880.4	3124867.1	3390580.1	2893416.4	1978958	803975.3	11558231.6	1296739.2	1038969.9	4256017.4	3826021.2	2250061	2801020.8	573913.1	6214972.3	2333135.3
2003/6/13	2541488.8	3066842.3	4677205.1	2167679.1	3559365.8	25384857.6	550455	960508	36011111.9	4192497.3	1386044.4	2232334.8	3402366.3	4557685.3	1135049.1	1544635	1073852.5	61814104.8	1709342	1068147.4	9493789.9	2369851.6	1634937.3	881513.5	1369556.1	2877590.5	21211159.1
2003/6/16	2608923.2	38106416.7	6027893.4	1279296.5	5098381.4	8732317.6	560283.2	3225581.9	20927895.9	6270999.6	1453088	2259951.6	2858021.4	2806284	3405779.6	1365826.7	988238	26670831.3	1678652.7	708714.7	8944296	2118088.2	1163127.6	595675.6	824755.5	1557708.5	5495872.8
2003/6/17	1914366.4	13753437.6	4456237.8	1316758.1	3429522.5	10761905	811267	1776227	18283887.6	5056071.7	2984675.8	1594160.5	2751068.6	2556573.5	1058462.7	1249227.6	522398.5	14668078.8	1386701	1293128	3977425.1	1106390	975819.6	708685.7	682198	959764.7	4258909.5
2003/6/18	2628428.2	35712722.2	2942886.2	2024481.3	1948670.6	13808308.6	1129475.9	1239900	31000348	5102012.9	2835720	1841794.3	2841538.7	2082366.4	2400129	1155373.2	633933.6	75745758.6	1625054.8	769147.2	2136043.5	9868915.7	836404.8	658828.9	825630.8	1673204.7	3931466.3
2003/6/19	22273565.3	31071245.7	18864328.8	3833500.3	5046051.7	5768286.3	715881.7	3539566.8	61770700.2	12538342.3	1851607.3	2102889.3	4131829.6	3930814.6	3218379.3	1629644.3	1803008.3	18939636.2	972951	1261194.1	1293659.9	7517911.6	1350664.9	1432639	887183.1	968333	5333513.4
2003/6/20	17196386.7	78337226.2	38215154.6	2216564.3	4527624.7	29762122.2	331605	3856159.9	39286613.3	4841118.7	2098349.2	3568748.1	3006384.2	3773272	4936195.2	766968.3	664946.9	61571587.1	764625.9	710980.5	4809164.9	6270637.5	920548.2	995832.8	785458	944766.1	2180656
2003/6/23	8183789.9	42935012.5	11698694.3	2561044.5	2724245.6	N/A	530015	655976.4	40092384.9	4942325.4	2406308.9	2962756.7	2900566.5	1991653.9	2426418	1192697.9	752554.8	77933304.9	853250.7	897479.5	7308636.4	4274516.8	1034560.9	896205.7	1069821	691697.7	3529325.1
2003/6/24	26579912.1	46254830.4	11714072.5	1050866	1688897.9	17579753.5	239796	178877	24505335.6	16858834.6	1686499.9	2375064.3	1634280.4	2478680.9	902174.8	910877.1	878280	29029014.1	841808.6	1055118.2	3039014.4	2766868.4	1378951	799718.1	482347.3	491648.3	2329526.9
2003/6/25	22025338.3	28993784.7	24848596.2	1014478.6	8418616.1	112687668.4	967292	6874438.2	18527001.5	17163341	1667005.6	2489111.7	1764973.2	2466837.3	1756721.1	17649555.6	452838.8	50208739.1	956238.4	1431042.8	2663452.5	3087549	684721.5	577086.8	497398.7	4222492.4	2510160.7
2003/6/26	16935528.8	24845003.9	36993523.8	3048189.5	8725544.7	70573762.1	507276	2501884.8	19498096.7	8445976.7	2797682.3	1578573.8	3109610.6	2053057.9	1272469.4	37017404.1	1315480.6	38211118.1	1154236.7	1258248.5	4506570.5	9575134.5	1603813.8	1881328.8	890555	2225642.6	5370109.5
2003/6/27	7197812.9	17483901.4	39524636.3	1286743.6	26571035.7	40166267.9	378040	1901717.7	45102369.7	7033444.2	1823379	1381320.3	3029659	1515410.9	1143391	15029181.1	887765.4	23637842.9	1096596.9	1154112.6	1321458.5	4119485.4	947036	7210131.3	841589	1133408.4	N/A
2003/6/30	N/A	13974109.4	16167298.1	N/A	8995313.2	15474414.2	310089	440060.3	25344195.7	N/A	2369645.5	2499612.5	2607365.5	1975413.5	840193.2	7485656.6	1702193	25500800.2	889020.1	950107.4	3228504.8	1590890.7	N/A	2384404.2	2296866	1538253	2876130
2003/7/1	9411241.3	35912878	23796606.9	1674885.9	6915806.2	25525938.1	368460	2077434.2	24085949	7401174.5	1854522.6	3380821.2	1828745.7	1930176.1	1602355.3	8416191.8	924757.2	16101896.8	907010.4	1459694.6	1726906	971079	648783.6	2473015.3	879723.6	1409314.3	1465715
2003/7/2	6380953	17365267.5	12466449.8	1504001.5	12459493.2	36504842.1	171274	1099950.8	40229324.6	5702487.7	1344911	3478247.1	2009058.4	2451685.8	4187147.7	5517701.5	572818.2	10578413.9	971872.3	1583909.3	1094680.6	1086728.4	613512.1	1340391.1	975100	1050890.3	4082903
2003/7/3	3216289.3	11224814.7	7732757.5	788217.8	3300735.4	19803271.7	271354	626121.6	13745885.7	13962287.2	898320.5	5117741.8	2221350.1	1855480.3	1157840.5	3827130.6	396536	12642981.6	526134	4458229.8	2257866.8	2094996.7	3222072.1	2312302.3	565097	393944.2	1671528.7
2003/7/4	3011009	6775901.6	7635361.7	1586947	5603935	16321417.6	208182	283314	15902816.1	5335520.2	1448113.4	5140135.6	1429197.4	2608703.9	2027831.9	6965168.4	489838.8	8147877.8	1238112.8	5054043.3	1513410	3412595.6	655927	1751589.8	516283	505555	1436104.3
2003/7/7	4062174.6	11106158.9	10645851.8	2959041.5	2630062.5	12889522.8	224261.8	3897460.6	10315007.7	7246292.6	1342003.3	4271339.4	1705525.5	4801032.6	777373	3390697.3	835238.5	14782191.9	661680	6566653.7	1255617.7	4256259.4	631437	1597282.5	893335.2	1147742	1993285.4
2003/7/8	2675876.8	14443284.5	5554696.8	3204854.6	2766526.1	19968681.3	232530.9	383473.5	9991360.2	7098794.8	4106293.3	4842706.7	3518620.9	8845046.9	865184.3	15483526.9	585137.4	13187273.6	1034781	4484268.6	2133612.1	3791654.5	339415	3719879.6	458994	635357.8	2312931.7
2003/7/9	1765654.6	27913724.4	4150153.7	2844896.2	1859505.4	20738663.1	656731	582442.5	15412987.8	6466543.8	3331456.5	3446571.9	1617608	2951604.8	2103781.2	7432279	625213.5	7267776.6	535948.7	1757934.7	1445485	543844	6128280.3	869373.1	464838	299192.5	1690048.6
2003/7/10	4043809.5	38134450.3	10391453.1	2766070.5	4076896.7	22500357.6	1050267.3	5173858.2	16537023.5	6405307.6	5306224.3	6945455.7	2401133.3	5994223.2	6574045.1	9120222.6	2576206.5	51496047.7	1337137.6	8121066.1	6866860.7	12134327	1586044.1	1155106.4	919637	1006762.9	9903047.6
2003/7/11	1790021.9	26348772.9	4719624.8	2529159	3285536.7	14882401.5	655031.6	1669343.3	17393552.7	6362218.1	5015100.5	4620960.4	2126696.5	2725663.3	4703950.8	10338698.2	4079977.1	33933370.1	792347.8	1932056.4	3449799.3	12109719.7	1015867.2	1848467.8	533997	1037674	4331306.3
2003/7/14	1637063.6	28624392.1	6364119.2	928475.6	2279514.5	11995206.4	865489.5	799751.2	7767141.7	4843661.3	9007142.9	5247119.9	1911963.7	2768384.9	2288720.2	20163164	1153890.6	162975140.8	757357.6	1761719.3	10150515.1	15341432.7	434148.2	946863.7	629588	3102706	1642380.4
2003/7/15	1840219.7	22468478.2	3154775	1163713	2370823.8	39540995.9	795391.7	485383.6	10299539.9	20791459.7	22410530	6619162.6	2711630.2	7748181.1	2089211.1	24253580.9	1297571.3	184552497.7	1213166.8	3320853.5	10166679	18371206.2	709698.2	1232854.3	637404	1260225	1409313.2
2003/7/16	2351053.9	9320154	3630172.7	973932	1420595.6	11522820.9	304405.5	327332.1	11880869.3	34421880	17161807	5819905.1	2156602.8	2325300.6	1706087	14139293.4	844137.2	159794731.8	853591.5	1287854.8	2837671.5	13212301.7	653372	3500647.2	1164812.5	674542.3	1282596.1
2003/7/17	2323951.1	100898112.9	4572150	8268347.9	3913540.3	17232712.1	684150	597170	22857004.3	12884460.5	8140167.7	10230642.7	3665109.8	3180696.3	1589138.2	11922016.1	1455571	383573428.1	3539683.1	2137229.9	3836979.6	9724331.7	1615382.7	3066722.3	901796	1294722	2372286
2003/7/18	3039855.6	50313622.1	5140256.6	10396379.6	5903961.2	16701092.5	1170341.4	446633.4	19296345.4	13988764.3	8429712.7	7589901.7	4306446	3786904	2955708.8	9457300.2	1947622.1	N/A	3006759.3	2432597.4	3234956.9	39495285.1	1157967.6	1889766.8	1271572.2	1456324.2	2760098.6
2003/7/21	2625460	18734323.2	5115323.3	6238038.4	4376462.6	6523850.7	758795.5	519588	17525253.8	9739164.8	5240384.9	3189881.9	5211420.6	4648367	1007818.6	7700576.4	3615636.5	167579910.4	2793583.7	2320496	8162254	18249921.2	2555868.4	3408448.8	2444931.5	1738060.4	3034736.4
2003/7/22	1368257.3	17903299.3	2509937.4	2609962.9	2636895.6	3586510.2	535127.5	541983	22637925	20885862.9	3615906.8	1750579.2	2287457.2	2537845	649666.6	6787029.8	2917032.6	78080379.4	2316666.1	1878949.9	4179359.2	25973659.1	510227.5	2153215	702534.3	846905.8	2032610.7
2003/7/23	908025.7	10874379.3	1342451.1	1505775.3	2876289.8	2760980.8	411394.7	1422353	6680827.2	12074447.7	2297785.4	1278814.5	2531616.9	1432377.4	581532.4	5751830.6	2794540.8	60118434.7	1019851.3	809888.1	3636769.6	7071218.7	394405.7	1901885.8	756762.6	798472.5	1555823.9
2003/7/24	910730	46045174.6	3396669.8	1703537.4	2184156.9	2526743.6	297551	382133.7	7551536.9	5111659.2	1581783.4	2845512.4	1661563.1	1512893	797635	4045381	1094217.2	44522796.6	890297.5	1498276.2	3235692.3	12827769.4	855471.6	981934.1	572320.2	710713.3	1167282.1
2003/7/25	1677757	19128447.9	4167332	3017339.9	3426725.3	6541531.3	220090	1240934	11448138.7	8717583.3	3001298.7	2885861.6	4411955.6	3561508.6	1455715	3989286	1139843.2	70244363.4	2157969.6	1518176.6	2034832.1	6900775	1045080.7	999021.8	592892.5	845258.5	2841605
2003/7/28	1643619.3	40829849.1	2895329.2	1898447.5	1384313.5	4741817.2	564568	4240189.2	7372526.5	9534095.3	1384834.6	N/A	2793810	2609670.2	1104504.9	2938440.9	952584.7	25373640.3	850089	1212847.5	4533599.1	3722061.4	727676.6	885866	905758.8	746086	1333340.3
2003/7/29	2149916.4	50722281	2457535.4	1261297.1	1987367.2	2324135.6	398973.6	694984.9	19024808	9093615.3	1037222.7	5368063.7	1784095.3	1703546.2	1529526.5	1686964.7	512115.8	18718685.4	686791.9	761632.6	2325354.8	3308157.6	236121.8	1541607.5	564426.4	493731.5	1059704.4
2003/7/30	1771361.1	22535971.2	1504292.6	1206932.4	3155394.9	1691537.4	138069.2	246421	7496854	4882335.1	1770012.1	1410781	2208941.3	1513851.8	1879524.5	1611827.5	724133.2	18452438.8	531732.2	698407.5	2151160.8	3525537.2	342514.5	1732798.3	537508.2	386496.6	433248.9
2003/7/31	849830	N/A	2231177.7	909179	934441	1637032.9	420391.3	414001.3	5071872.6	6902505.8	3073724	1743313.4	1215500.6	2439172.3	1450971	2306313.3	856057	21235237.5	655123.4	1141781.8	6509961.7	2253418.2	360579.5	2154048.8	350417	374134.3	793187.1
2003/8/1	919887.6	37343042.9	1060920	1441502.3	1965037.1	1810758	277253.2	1172037.5	6872391.9	7343238.4	1678183.8	1726269.5	2998667.6	2320929.3	915745.4	1708354.4	586710.4	17171840.2	968775.1	1010777.5	2389420.5	4929063.1	398195.1	858816.8	597143	624997.5	1478355.9
2003/8/4	1586843	29967272.7	3073835.8	1257668.6	1445708.5	3790757.6	713498.8	862608	8095631.1	6416685.2	2085912.5	1928053.3	2361099.4	2168172.3	1770413.6	5378509.1	867659.8	48989248.9	2043478.3	1301396.8	4799106.2	4165805	705729.3	3059978.2	785537.1	633973.8	1681374.3
2003/8/5	1763795.4	25827926.1	1941899.8	1028577	5681196.1	1701830.9	1018060	1770312.3	24587064.4	6927149.5	1734136.3	4621849.6	2530798.4	1876556.6	1256134.8	2846691.3	626066	20769653.2	829318	625978.4	4678507	3586765.8	346603.4	832854.4	450242.1	998201.9	1001155.5
2003/8/6	1235386.1	29127326.2	1919561.9	747065	3628482	2007189.5	1662757.6	382082	12397351.5	6892833.3	3477656.3	2646674	2965100.9	1419864.1	595690.4	2398661.5	1218753.3	55786081.8	1609696.8	583378.7	3669944.2	5355948.3	450070	370458.5	826035.1	730591.8	1156146.7
2003/8/7	1219421.2	16916130.5	1717368.7	930880	1738256	1989027.3	320786.3	143031	8559188.4	3739737.8	1554882.5	10948032.5	1471506	2017359.6	348164.9	1651935.1	722113	36954618.7	800645.2	435958.9	4719048.7	2411427.9	332497.1	454200.3	491268	248502.5	583207.9
2003/8/8	1615888.8	12048523.1	7989641.9	7520088.4	2499820.9	2606786	711242.4	175065	51409348.7	21072481.5	1747825.3	4315185.6	2047197	4134087.2	1870228.1	3843807	N/A	63509461.7	658345	739144.6	7337612	2450427.2	413845.9	1336335.2	1390907.5	2807085.2	980830.5
2003/8/11	1277955.1	7715428	2450452.2	1071191.6	862749.3	1487341.9	202605.5	249331.6	16112814.8	33663974.4	1004432.6	1700404.7	1581292.8	1636220.6	582688	1612280.2	794471.4	17181689.1	566223.1	901428.6	2172409.2	927818.8	364782.9	416843.8	1517535.1	2883573.6	722959.4
2003/8/12	1490317.5	7820265.9	2220603.4	853740	1356045.6	11064803.5	341152.9	1310563.9	24944785.4	20704924.3	1946240.9	12477090.4	1626786.3	1544681.8	376094	2606849	597123	19017402.7	527586.3	842311.9	1788940.5	875779.4	9300702.2	553421.8	1759651.2	777457.1	1091664.9
2003/8/13	1585028.5	5485055	2348596.4	9130771.9	1373006.6	3141838.2	430184	2593275	15771727.3	10867567.2	1524243.5	12080109.1	1345154	1819935	294259	1893681.4	395151.4	40372958.7	507451.5	812806.4	853946.2	639603	3013547.5	651157.6	827905.5	431856	594595
2003/8/14	1493230	11968763.5	3201215.8	5135597	1592415.7	2454662.7	341830.8	376000.5	17236040.3	6741716.9	1718272.7	5115847.2	1722001	1637891.6	980550.3	1576003.5	1016952.9	29446682.8	742147.5	713200.4	3145830.1	3051198.6	586269	1163099.3	46500910.2	1175887.2	2227029.6
2003/8/15	821735.4	14026530.6	1299014.4	4478636.9	1119372.9	2223199	312307.2	803156.1	11728811.1	7061011.5	524911.8	18374502.3	2276353.4	1823965.3	628350.5	2688055.5	629520.8	21757853.5	396262	517206.6	4806064.8	1277567.4	665188.9	4079928.1	43871226.1	974822.3	3046372.8
2003/8/18	728314.4	3973987.9	2059188.2	3713179.5	1111571.2	1104122.9	205704	3572069.5	4994244.5	4391398.7	1345052.6	6724909.5	1472961.9	1994560	458020.1	2016137.8	510665.6	12739622.3	348736	1333230.8	966759.4	1827181.9	400169	1705278.2	13166257.6	672481.6	1623506.3
2003/8/19	791746.7	10380473.6	9695485.1	2425764	943171.9	1606285.6	118885	1992754	4486144.9	3873071.2	1939962.6	2220615.8	1198572	1481347.1	618990	846092.9	572625.5	10842965.6	427188.7	840528	528393.2	4367157.4	419858.6	1763291.4	8543520.9	714535.9	945750
2003/8/20	1573932.9	24828659.4	8491754.2	1881652.4	1119349.8	2977400.5	74759	2197536.5	4139872.4	7114230.5	2224298.4	2326159.1	1166394	1620321.7	1388568.5	1659907.9	634596.2	12714249.1	1103217.7	1233254.3	735337.8	2646143.4	556630.8	2239252.3	7177370.2	656570.4	1406017
2003/8/21	1010618.7	15181180.3	3461588	899775.3	1139774.6	2110520.5	145937	1286646.6	3769718.4	3335290	1335540.5	1867101.6	776503	1442821.5	462798.8	1165530.7	1237944.3	15832026.2	575383.7	467273.5	1029232.2	714929.2	1036364.9	2527967.8	9792892.5	554140.3	1415416
2003/8/22	872420.1	12445851	4666387.1	2604774.5	977709.6	1390180.4	284674	113981	5828099.1	6144538.2	1349654.3	2886825.9	1253566.9	1372091.6	563736.5	1168139.2	663626.9	6376701.3	N/A	694512.6	1071304.4	1066963.1	2646231.3	2723235	4935410.2	1181492.8	2056908.4
2003/8/25	1309227.6	5321468	2782569.1	1879574	1403338	1705134	147527	216309.7	8683065.2	3598644.9	2714091.9	3377528.2	1953823.1	1899934.9	533627.5	965302.7	717032.8	11370442.8	1125171.6	304103.5	1442332.5	2151647.7	1108776.7	919471.6	10921858.4	1328216.4	1620888.2
2003/8/26	896856.9	6450458.1	3054210.7	1329127.5	1079604.2	960978.6	131971.1	800867.2	5173119.1	5400291.3	1835484.7	16095139.1	2379501.9	1328533.5	1817326.4	1324336.8	907449	18281921.6	638525.6	958936	1739022.7	9117038.9	668349	1023526.2	29829438.8	1789093.4	1137631.4
2003/8/27	1119159.8	4853224.3	1912986.6	766589.4	772121.6	1725755.4	175795	300349.4	22233098.9	12067592.1	1611221.2	11531763.5	1562075.4	1483326.3	4180710.5	756788.9	517585.2	16409397.7	390193.6	807642.9	916306	4806387.7	366476	442485.9	11326021.9	1574634.9	773159.8
2003/8/28	848884.8	5242044.3	2709852.1	898914.2	795595.1	2457597	291969	318532.1	17686969.4	7872336.6	1775223.6	16790606.4	1719881	2019480.2	2319822.7	1101278.9	489267.9	10540454.4	665028.2	N/A	1049685.3	1891924.8	2304442.9	652006.3	8998912.3	2177427.7	804840
2003/8/29	2324538	11610446	2178457	1292887.6	1266551	2399634.2	214215	268217	9947269.5	11211147.4	753065.7	21087027.7	3043939.4	3362782.3	1338944.8	1225302.5	418857.2	15062321.7	1079575.1	3379159.9	577766.2	4169052.2	494618	997940.6	7234142.5	5389585.9	753882.7
2003/9/1	1340646.7	14020741.9	1672697.2	1146381.3	1076920.9	2901106.3	692671.4	368017	10027948.1	7270929.2	2405604.6	36395936.2	2688523	5157887.2	N/A	1404234.4	771047.8	16878453.6	1079570.3	1623764.2	2480872	7217443.2	1238853.2	1883732.1	9727431.8	7120334.1	2336983.4
2003/9/2	1195592.7	N/A	5130396.7	1105181.1	935392.5	2441152.1	511745.4	4803432	10148431.2	8737061.2	1575676.1	37542006.6	2612886.1	3340883	2675743.3	1447404.9	754155.2	19021993.5	1039169.3	1330766.4	992575.8	3415110.8	937945	2035722.4	12369397.4	3418532.2	3705609.7
2003/9/3	1098702.3	45404386.2	8835664.4	1223981	2176678.2	2856350.5	259266.2	2821381.7	25310014.2	8620610.4	1994263.5	24276154.4	5194453.3	1958319.3	1001816	1647874.5	633542.9	11857380	2267826.6	1606218.4	1158755.8	2478143.2	608971.7	1101983.5	7682824.8	5131174.2	4137728.5
2003/9/4	945179.1	16204584.8	3720077.5	893614	1860726.8	2458630	543842.8	705740	18401824.2	27368623.3	2295785.1	20137133.6	3077819.7	1780649.6	921235	2917168.5	1005134.7	13990044	1251793.5	1339026.2	702324.5	2540941.5	735266	904203	7666563.7	28210290.3	1954020.2
2003/9/5	1035487.3	15167043.5	2403031	2565977.5	1081246.6	1701680.2	349342.6	1275736	13959373.2	10399265.9	1599828.1	39858409.4	1859371	5455342.2	904347.2	1864636.3	540226.8	28002941	899797	1159796.2	1082481.3	3659777.8	865604.1	614367	4966520.3	14062740.3	1720018.1
2003/9/8	1348425.1	10687531.8	1458695.3	718962	3832010.6	1722798.7	92448.6	1261514	7688579	36971759.8	2974869.9	104051860.8	1129884	14398842	845911.2	1208758	385413.2	12559127.6	707892.8	868142.2	1844901.5	971625.4	549306.2	619416.1	3128038.1	6522322.7	818315.4
2003/9/9	792527.9	25251779.6	964903.4	754759	2755459.3	2758403.7	137245	1294030	4586554.8	16127370.2	9193758.2	97645526.3	1082848.6	5728325.4	715144.9	621160	465679.3	13995742.9	577237	465225	1143638	26681785	608785	709288.4	3209606.6	1903964.3	862981.2
2003/9/10	577816.8	19418363.7	1155979.2	1017952.8	1093778.3	761825.2	104315	993006.4	3266229.6	10750198.4	2783546.7	19339445.4	1084242.6	2337765.8	773081	545146.6	362898	7401938.2	444563.5	605723.1	1111466.3	5735403.7	1638000.3	734526.1	3534553.3	1598590.4	1608930.3
2003/9/11	683408	35972888.3	1288577.6	708158.6	791379.6	674972.4	121729.5	994035	3997725.7	9944460.3	2769794.4	6558188.8	904309.3	1465299.3	501401	649965.2	282227.5	6250183.6	350004.8	242607.2	902010.6	4935004.4	10971919.3	704434.5	1955198.8	1291529.3	946682.8
2003/9/12	907448.9	14735077.2	1347545.7	914042.1	1299026.4	2390239.5	126738.5	655249.5	7725527.3	5670893.3	1489693.8	22460148.5	1009169	1482887.9	599006.6	954388.1	438426	7720161.1	597561.6	690178	925332.8	2661797.1	1099969.8	2680948.4	5281078.3	2245281.1	1316599.4
2003/9/15	910252	11917044.9	2210532.6	2085862.2	1321363	1603348	354012.8	838225	8119712.2	5371275	970944.2	19085998.3	1568729	1299313.5	642075.1	1450481.7	530795	12172891.6	914371	365353.3	1414871.4	1783269.8	778573	766598.5	2976376.6	2312795.1	963929.6
2003/9/16	940094.8	17719569	1148354	1191291.8	1021507.5	1046933.8	463356.6	825307	4110307.1	8525247	2018656.1	7857621.4	1288361.9	1004184.3	651811.7	1233837.3	462054.6	8092525.5	1203046.5	466097.6	1016045.8	2522636	518741.9	994837.5	2235687.7	1207865.6	1586209.8
2003/9/17	1107089	10484382.6	843448.8	1000096.8	1014478.8	914468.5	389134.9	785566	5113026.4	7957694.5	776102.4	5980018.8	1697381.8	1140382.8	558445.5	1166471.2	523638.4	16010596	1233996.4	406346.2	1744010.9	2206875.1	763447	2298060.9	2073457.8	671319.3	992891
2003/9/18	856075	12493167.7	1275005.2	1014574.6	779869	1527189.5	206503	643261.2	3654229.2	8680376	1516052.4	4354878.4	1347763.1	595681.5	687223.6	1544666.7	575576.2	6724255.1	713512.3	594330.6	774974.1	1208542	900810	2120603.5	2379005	747046.9	891930.9
2003/9/19	1722133.4	4374658.3	3986406.4	851686.1	1017503.8	1068123.6	444244.2	707458	4603254.4	11998820.4	1970680.1	8336294.8	991004.9	748503	987025.3	1181634.4	468532.5	4538164.3	975164.7	949420.1	1582444.3	6883159.8	746978	1304425	1532185.5	733602.2	1823232
2003/9/22	1693275.4	2521552.9	1371399	642794	614951.7	1077065.1	789097	1130564	3290174.8	10685834.3	825883	2741483.7	1089026.8	971273.6	682282.8	1330258.6	565280.5	6555098.2	675661.4	663002.2	1699626.4	2789023.5	558449.7	1163376.7	1198835.8	561721.7	753912.1
2003/9/23	660832.8	3332387.8	1203412.8	711039.1	1603075.8	914736.5	400891	653356	2487064.1	7032057.2	661075	9333676.2	1196932.6	1038848.8	487741	684480.2	287276.6	7095674.7	840831.9	333159.8	2360101.7	2908859	259848.2	1137815.9	835258.3	467048.3	1044628.7
2003/9/24	800370.4	19164565.1	1118266	576626.3	8494961.7	2704094.3	447459.3	661230	2757542.5	22484672.4	2147424.8	8544367.1	1727111.9	1342035.8	577478.4	972366.3	459858.2	7213217.2	1717002	N/A	1653990.2	594234	367929.8	1700566	2913996.8	766234.9	913397.6
2003/9/25	661285.4	1996529.7	970735.6	600565.4	3548051	1487346.4	147140	172619	3982766.7	13778724.2	1613603.2	4539679.9	1402984	1191217	1629634.9	776898.9	336684	31343247.3	727775.7	464636.8	1565254	2484429	N/A	1657970.3	2197648	583611.3	1254309.4
2003/9/26	658107.5	50393391.3	1982807	608672.5	13346625.7	1634230.9	129242.7	587120	4838036.2	7100036.7	1055581.9	6941705.4	1737224	981770.8	495204	4013278.7	250757	51289963.2	772197.2	321694	2410091	9485299.2	697227.3	897482.7	2252178.2	803889.9	2836805.5
2003/9/29	1076890.9	27255283.7	2648339.8	778343.8	7017993.2	1218376	242985	476533.4	5522942.8	5981212.4	527200.1	N/A	1850627.2	1465247	509666	1618672.3	441694.7	28495238.6	895319.1	763342.9	3426272.9	5651550.4	1123960.1	852704.2	3167794.8	2030750.6	2697669.2
2003/9/30	1395916.4	19692718.4	2268347.4	642268.8	4439448	920923	229428.5	550747	2915855.7	13487901.1	870087	9212502	1378213.2	891988.4	303541.5	972633.8	437984.8	18557832.2	618821	412933.4	2598964.6	2579313.6	525922.6	926280.5	2270846.2	765063.4	1477479.6
2003/10/8	650367.1	6163163.9	660511.6	657963	4375583.5	678796.9	454951	518211.3	2684340.5	N/A	1137301.6	7526871.6	1155269.7	1092246.5	286574.3	527601.4	513078.9	10797128.2	367688.2	434836.8	382093.5	1824903.4	887510.5	609287.5	1012831.5	420061	1259309.1
2003/10/9	543206.6	4825597.8	1031354.9	533491	2977489.1	973538.5	213773	495244	3836147	N/A	1636754.6	5583756.6	1371967.1	1053263	297654	621698	402026.5	14257969.5	388319.5	494713.2	437637.5	5161868	898331.8	492426.1	1096532	582767.3	424567.9
2003/10/10	977094.4	25744604.3	1407926.9	1796568.7	5957184.3	3183458.2	354543.8	265951	6352552.3	12946939.9	2027251.9	10700112.7	2708198.7	2446840	842807.8	998765.8	1029538.4	23417961.8	767201.6	661091.4	1818635.7	4240883.2	2286525.5	1259386.1	2042637.5	892718.6	2049812.5
2003/10/13	915706.4	6333555.6	1246176.4	858885.9	5090235.4	1773215.6	499926	266770	4548332.6	5708285.4	1013353.3	7520800.5	1574309.2	1857957.5	484420.5	1199025.7	390600.3	14401157.3	638389.4	799297	4759376.2	N/A	1212233.4	1023300.7	1158765.8	868503.4	2420012.8
2003/10/14	562492.1	4297763.6	966912.8	845812	2946356.3	4644592.4	282017.4	609751	2104299.8	5639176.9	907634	4473967.9	1114104.2	2805806.3	431998.5	2942932.4	310758.4	25775103.3	653557.9	563571.5	5794374.4	5329034.7	3351369.8	6981566.6	898699.3	1152295.3	999391.9
2003/10/15	1023479	11216262.1	1569063.2	1117099.5	3320349.3	6789830.4	418120.7	390667	3295060.7	4481815.4	860423.5	6768808.6	1816468	2264557	397153	3630635.1	468964.9	18554184.4	522787.7	595471.4	4651646.8	3647802	1870375.1	1968563.9	892659.3	1399500.4	621870.6
2003/10/16	616677.1	4571589.5	905932.6	1224744	6697939.9	2577779.2	168949	366058	4837625.9	3646421.6	1136187.7	3452604.1	1331191	1189617	476291.6	1406289.2	N/A	19209858.5	339663.3	740114	2002223.6	6801610	966247.4	2218258.4	4342340	957211.2	1149954.4
2003/10/17	612542.3	3166355.6	563170	302233.9	5628476.1	1499338.1	271188	808814	3563543	2777327.3	811700	2585656	2036617.6	665120.5	124481	1023114.9	942293.7	6068021.4	577232	294114.4	509475.4	4625893.5	468919.5	1020406.3	5280608.1	532255.8	576413.7
2003/10/20	550428	3431631.3	1371456.9	716868.4	12589014.1	1522620.3	214487	296568	3298218.9	4410200	1198392.5	6767910.4	2698253.6	2653277.4	533879	844319.1	700667.7	11156615.8	549284.2	294912.9	942063	5174669.7	467013	1341034.1	2360011.6	848090.1	714504
2003/10/21	607070.5	4953179.2	1551424.5	596517.1	4745130.7	1785236.8	177765	417723.6	3633752	3464427.8	701126.3	2425137.1	10183156.8	1724965.5	691207.8	1304484.6	338347.2	10759989.4	1323656.3	243152.1	625782.7	9468465.5	577771.8	2119583.5	1656464	615014.6	867701.5
2003/10/22	1675291.5	10437809.1	1425454.2	1271251.2	6132240.3	4438713.4	644007.7	634168	6041930.7	5624433.6	1903714.4	12118388.8	17891808.3	8307549.5	1011808.3	1376325.6	804718.1	24338782.5	2089720.3	1017453	7593092.8	8506210.4	796412.7	3051492.8	3287428.3	928973.8	1116206
2003/10/23	1032053.5	3717807.4	1266455	896718	3551054.2	3910081.5	255646.9	482524.2	4891981.9	4277455	1049368.3	7901639.8	7210733.8	4615668.7	1072307	904474	625451.7	16514056.8	1818734.9	990737.4	2749803.5	8636933.3	1091409.2	1635166.4	1442674	803899.6	1120382.8
2003/10/24	1192166.6	16159001.6	2459451.6	1268724.4	3412905.6	2631262.7	296498	307898	3982888.6	4436262.9	698037.2	3444913.5	N/A	2062643.5	970546.4	1210722.3	536440.5	8418197.5	1447115.5	340852.2	1512466.9	4746805.2	742264.3	2474506.1	2121001	1127892.7	1690203
2003/10/27	1997430.6	4461771.4	3590280.5	2169952.7	3122508.4	5094974.7	291977.6	629833	5576860.7	3400776.3	2129961.5	3958512.9	4763030.8	2982971.9	892452.3	1277864.8	822705.8	13535890.8	6754299.6	452526.4	1664180	4740962.5	776591.8	5861359.8	1634427.2	966709.1	4601513.5
2003/10/28	1258683.5	6325533.4	3999374.2	834495	3256656.4	1746271.9	317052	639678.5	4995464.3	16930265.3	2190166	12833516	24003720.3	3133945.6	1088757	1211465.5	840852.7	12896879.8	5454942	1448739.6	1959082	7421968.9	612554.7	388893	1358022.9	905384.3	7898619.8
2003/10/29	1928086.7	6261435.9	1887143.8	1598673.6	5055641.5	5317751.3	436866.9	798467	6298229.6	16321837.2	1137599.8	15899146.3	13019449.6	3108741.7	2959885.3	2946114.1	1235405.7	36078169.8	4047532.5	4268734	2399059	2908765	1102634.4	2977731.7	2785860	1410228.9	6098427.1
2003/10/30	811042.5	5492653.2	2130378.8	1062788	5414495.4	4500860.6	383553	733254	4364520.1	5899117.8	1124765.2	5174717.3	7907946.2	2153579.7	3354076.1	1722639	639546.2	49824502.6	1698402.3	2842150.2	1686171.6	5052079.8	1020052	738425	7861265.9	1230700.8	2048402.8
2003/10/31	1300545.9	13962084.4	1396577.8	970758.1	1728782.4	4170219	239231.1	827615.7	11184249.9	7429985.3	2074869.1	4315088.4	7851969.3	1346767.5	1691159.3	896692.5	1004043.1	34331289.2	3691142.9	3584578	4338890.8	6543586.5	971266.9	1356312.3	7191459.4	1635122.4	2000713
2003/11/3	936117.3	9385908.9	5831781.3	556359.2	1129308.5	4613960.2	337489.2	127746.8	4851445	5478431.6	732069.9	12185867.6	4348824.9	2056659.9	501624.9	727346.5	1017411.5	18923049.5	2555475.8	4391568	2665194.5	2864436.2	912133.8	6490277.2	2398698.9	795778.3	994241.4
2003/11/4	2728491.7	23987748.7	9870061.3	2302025.7	4509888	8719638	925819.2	1704628	8276025.9	10987238.8	1824828.4	23469509.8	20633176.5	3775895.7	1974180.9	1853388.2	3251580.9	73123137.9	7441561.8	5892163.4	6447623.6	9294678.5	2936806.3	4876921	5007235.1	1213048.6	2661909.6
2003/11/5	1418078.6	7029037	4300527.2	1340252.5	5845847	4470393.3	375629.3	1152618.5	6925945	13746326.2	2602000.5	9696621.1	6748726.4	4467849	1218939.5	1476252.8	883054.7	31962058.1	3029928.2	6662176.7	5154062.5	6736212.4	2515431.9	1981450	3809811.6	1042648.4	1590737.3
2003/11/6	1883260.9	8419368	4249989.3	3053539.8	7585169.1	17894295	539758.2	377997	8909937.9	27976225	2818729.7	11770391.7	6693517.2	4728783.6	1622728.1	3594543.2	2589774.7	35178196.3	4835868	12924447.5	2752071.2	14942147.2	3899485.4	1579407.4	4291724.2	1930238.5	4094962.6
2003/11/7	2619822.7	9242231.8	3486026.3	1967682.5	3153308.6	5054394.9	645045.3	872764.1	8162826.4	16584736.5	2452005.8	17984865.8	10312677.6	3625059.5	789567.5	2029977.3	1256222.1	43100633.6	3604717.1	6979945.2	3802635	7238255.5	1834578.6	2502862.8	2219457.4	1767405.9	5065142.8
2003/11/10	1212646.8	4431616.7	1869833	704789.9	1006539.4	2245479.8	257358	804135.6	3369561	4521777.6	904377.9	12335973	3572404.7	1520019.7	528076.3	1164044.5	624641.6	20501153.4	1387215.6	2940425.7	2030331.3	10844439.7	579173.9	427023.2	1303635.2	654875	1399316
2003/11/11	1251498.4	2814697	2122083.8	880141.5	999097	3922564.4	485733.6	273967	5436501.6	5426138.2	1369921.9	5527554.6	3069163.1	2527449.1	764316.2	1863423	1178354.5	27314316.5	1306988	1719466.9	1941691	10210032	6578767.9	237641.8	1011233.8	475609.1	1099349.4
2003/11/12	1069022	12686122.8	1392404.9	892581.4	994187.8	3847627	228557	1049925.2	2954264.3	3692183.4	1381380.2	5073602.1	15921284.2	1141736.5	659471.6	1162709.3	562355.8	20279783.8	1728265.7	2059125.3	1651989.5	16277341.7	1934794.2	379959.5	1109357.3	422345.1	1041331.4
2003/11/13	1536232.4	8772291.2	1467183.5	881654.9	1336140.8	2934837.6	489664.4	2071645.8	5094482.7	4079199.5	2616152.5	4040632.7	6094039.7	2329468.7	624028.3	1226880.4	502119.5	17277805.2	1423876.9	2044978.3	1267455.4	16466763.3	1169228.9	568256.6	5470570.3	474839.4	2956458.9
2003/11/14	822842.9	6708790.1	835781.2	1033960	884288.6	2027942.4	180660.1	4740525	3865213.2	2948838.8	3051998.6	3043448.4	3034503.4	1798485	1399900.2	675146.4	494051.4	14767639	891338.1	1058570.4	1283148.8	4778684.2	1376502.7	1602215.2	3067125.1	549823.7	1171693.1
2003/11/17	1051720.5	2705562.6	971209.4	2029273.9	1130798.3	1217941.5	167779	3413270.6	4135927.3	2265380.6	896025.9	3485239.8	2472652.4	1677354.4	2340010.5	860127.9	420082.8	7547573.6	515443.1	648414.1	1578042.9	17921745.9	7147484.8	950352.5	1498085.3	780935.6	1186230.5
2003/11/18	1318500.1	4280525.8	2974586.2	706695.4	890741.5	1813050.4	278602.5	333564.8	3334428.8	1992622	955730.1	3721141.3	3410900	1398268.3	1806222.6	849547.8	503853	12672858.1	1075273	1456426.6	1966822.5	9420398.2	2362930	2331505.7	963507.5	351160.4	797888.7
2003/11/19	1962753.2	13542313.9	3087424.1	1254006.4	1849561.4	2066719.5	449100	100410	11290267.9	3058825.3	1473550.3	5604183.6	2871341.4	3605064.7	3035639.4	1765594	757068.2	11886013	2232097.5	1648981.4	3261980.3	2896763.1	2835383	7325029.5	1898795.8	850217.5	2770087.3
2003/11/20	2823602.9	21890509.2	3757339	4593239.6	2626367.5	10031972.4	1077595.3	1441984.3	35544270.2	8678872.7	7323481.6	16929032.7	10289854.5	11505600.4	4074359.7	3034953.4	3920248.7	20100823.2	4720222.6	2071629.2	3640544.8	11352270.2	6051768	4886631.5	4600994.1	2639316.2	10494661.3
2003/11/21	4607625.9	12769183	12290456.4	6425268.9	2993259.2	5396347.4	1353830.5	68915.8	85046581.3	7107144.6	44661257.6	13943029.6	10075309.7	5360336.2	2492869.8	1954090	4010349.4	15162687.6	3201143.1	1866921.8	3008425.6	4698910.2	3550426.3	9261513.2	3632456.7	1714745.3	7198168.2
2003/11/24	2030325.6	17309251.1	13936936.4	14284528.1	2168283.1	5957436.4	838173.7	386663	24893399.2	7717093.6	32041451.2	15997807.6	13070466.4	4237736.3	2212388.9	2078681.1	4577608.9	17411468.5	2879904	1947956.6	5054644.2	8663185.1	3206943	4838966.6	1798404.5	1441234	5195102
2003/11/25	3591683.9	25749369.3	8398909.5	7828798.6	4201643.5	28725826.4	864068.4	1653888	56334827.5	12454818.2	23936121.9	14331454.8	26803025.1	10054703.3	3779700.8	4088257.9	10383372.1	29892718.2	8662843.7	5176449.2	5479265.6	9563472.3	5051300.7	4921434.8	4359555.2	3061561.9	10310969.8
2003/11/26	2023465.4	25171655.5	4473337.4	4291061.8	2376126.9	62857233.4	1019491.7	376462	51014509.8	9243523.3	10901007.4	34454407	39841423.4	5095614.1	1627874	2795703	2604742.3	23357743.9	3559347.4	1978347	2977814.5	3918797.5	2700573.2	4304700.9	3455144.7	4742774.3	3103004.5
2003/11/27	2658209.9	15298993.2	4758926.5	3540515.5	3900297.4	19869513.2	1666427.7	2113866	29819227.3	6621635	8298896.6	14909477.5	58087773.9	4704533	1751193.5	2699699.3	2277637	13008265.3	2700737.9	1704002.8	2910286	3619835.4	2803358.3	3202838.9	1983953.9	2218376.1	3495176.1
2003/11/28	1149493.2	15383536.5	3030683	2140969.7	2175219.9	8078827.6	271785.4	1021303	20015188.3	3715930.1	5583007.2	6740611.7	11781931.5	2481057	1409823.2	1486223.6	1197307.2	10163453	1535765.2	754174.7	1821839.9	5099412.9	1527278.3	3280376.4	1008483.4	1877570.5	2248822.4
2003/12/1	2355800.1	27325955.1	2607587.6	2616372.6	2586521.5	7861420.5	541857.4	2381602	13311049.4	4173807.3	5717313.1	9900645.3	10974315.4	7473619	2326291.3	2227487.7	2858498.2	18548657.6	3066310.2	1710905.3	4270180.4	10042291.9	3829289.4	5924123.6	1486192.6	2279183.1	4442334.3
2003/12/2	3957806.7	13462809.1	4377415.1	3395285.8	3686402.5	8500717.6	591406	3939313.4	13697964.8	5429917.7	21725573.5	11784767.8	8772518.5	5194140.9	4676423.3	2247786.1	6044898.6	21606391.9	3815755.9	2364246	8679839.7	16042620	4903704.5	5473391	1315929.8	1536766.2	5186436.1
2003/12/3	8725309.9	12335237.8	3129912.8	2385528.8	2692944.3	N/A	638069	2561827.9	13046021.3	5028193.8	8528721.5	20350545.4	10507723.7	4428170.5	5799631.8	2635150.7	2559845.9	27632844.8	3274917.3	2667825.4	7773801.9	32760932	4177506	4519412	2309306.5	2340811.4	4104813
2003/12/4	2496368.4	7619891.3	1965289.9	3444751.6	N/A	8324179.7	631051.5	3506917.4	6911851.7	13079637.5	24530894.8	14159625.6	9500563.4	6303733.2	3549963.2	2017283.2	1679145.3	40424008.3	4619187.8	2171939.8	5288939.8	16172107.2	3027738	2273831.3	1498582.4	4485780.3	9104312.5
2003/12/5	1444706.2	6266109	4464674.9	2108402	9233085.5	8327321.7	678927.7	2655568	6801223.6	6470056.1	17182599.4	20779542.4	6686453.5	5757336.4	3110919.7	3500778.5	2269304.6	96071817.9	8359961.8	621760.4	4166655.8	19346284.8	5306727.9	1891997.6	1129699.2	3002728	4429421.7
2003/12/8	1331901.8	5192630.8	3583920.4	1401904.3	10374785.3	3586754.5	434800.5	2281819.3	4858419.8	3915879.9	14441033.6	6072386.8	3784874.6	3194136.2	1480653.9	1915473.8	1145149.8	30967312.2	4611072.9	2163218.4	5315435.5	10383068.9	2804330.6	2008718.7	2961271.4	1763354.7	3254454.4
2003/12/9	1571242.2	5088259.4	3147686.9	1283672.3	6910265.2	2970771.8	293398.9	1289883.5	5491814.1	2066394.1	11209465.7	4009469.7	3247002.6	2360700.4	799555.8	1225144	2018964.6	18130951.1	2413612.5	921646	4140952.1	7447950.8	1636439.9	2814091.6	5437951.2	832555.9	1602163.8
2003/12/10	1516559.8	13717940.4	3407914.7	1878642.4	4489061.8	5947789.3	485409.8	1262510	36536946	16676507.3	15334622.9	11272923.1	6091192.8	6726996.3	1636702.1	1395040.6	2368376.9	30416445.8	3072679.3	997254.4	6387914.9	9337099.4	3271695	8542548.5	2073474.8	1317260.1	2676453
2003/12/11	2468026.7	12352671.8	11257956.8	9404198.9	1953061.8	9026509.9	884359.7	1429452	35577509.6	7518335.1	8091097.1	10175667.2	5782931.7	17838971.8	1274794.8	10699624.5	2285754	33475076.5	3521630	2322007.4	5705662.3	6766696.3	N/A	6318995.5	1405627.2	2455410.5	5607236.6
2003/12/12	1572666.5	18842609.3	11465051.8	2915673.9	2576878.1	3008220.5	1186508.9	808934.7	14784055.7	3515816	6350591	5440774	5450293.5	3765767.3	1001181	3707480.6	3142970.5	22184855	1852141.6	743580.4	10842091.5	27842011.9	3273269.4	10823206.5	1671008.1	3317311	3389658.1
2003/12/15	1321358.7	22499979	3186294.4	1651774.1	1642701	2567602.1	1396516.6	382319.4	7538643	3683902.8	5240332.5	7395501.2	3329304.1	2295363.3	646678.6	2103572.5	2258499.9	29828107.6	1989530.5	231928.4	4211875.9	9556836	2873615.3	6076683.2	1013562	1892430.9	1634584.4
[truncated: 4,871 more rows]
[truncated: 217 more columns]
