# Supplementary material for: Can systematic skewness factors predict future interest rates: Evidence from China
Source: PLoS One. 2026 Feb 5;21(2):e0334345. doi: 10.1371/journal.pone.0334345 (PMC12875505; doi:10.1371/journal.pone.0334345)
Supplement: S1 File — Data1.zip comprises data such as the monthly price change of the SSE index, dividend yield, daily stock data and daily price change of the SSE index. (ZIP) [file pone.0334345.s001.zip › Daily stock data/Daily trading volume/Daily trading volume:energy.CSV]

	000059.SZ	000096.SZ	000159.SZ	000552.SZ	000554.SZ	000571.SZ	000723.SZ	000852.SZ	000937.SZ	000968.SZ	000983.SZ	002207.SZ	002221.SZ	002267.SZ	002278.SZ	002353.SZ	002490.SZ	002554.SZ	002629.SZ	002778.SZ	002828.SZ	300084.SZ	300157.SZ	300164.SZ	300191.SZ	300483.SZ	300839.SZ	301158.SZ	600028.SH	600121.SH	600123.SH	600188.SH	600256.SH	600339.SH	600348.SH	600395.SH	600397.SH	600403.SH	600408.SH	600508.SH	600546.SH	600583.SH	600688.SH	600725.SH	600740.SH	600777.SH	600792.SH	600871.SH	600925.SH
	�����ɷ�	�����Դ	����ʵҵ	�����ܻ�	̩ɽʯ��	�´���A	������Դ	ʯ����е	������Դ	����ع�	ɽ����ú	׼�͹ɷ�	������Դ	����Ȼ��	�񿪹ɷ�	����ɷ�	ɽ��ī��	�ݲ���	���ǹɷ�	���ɸ߿�	������Դ	��Ĭ�Ƽ�	�½�����	ͨԴʯ��	Ǳ�ܺ���	�׻�ȼ��	����ɷ�	��ʯ�ɷ�	�й�ʯ��	֣��ú��	�����ƴ�	�����Դ	�����Դ	���͹���	�����ɷ�	�̽��ɷ�	��Դúҵ	������Դ	��̩����	�Ϻ���Դ	ɽú����	���͹���	�Ϻ�ʯ��	��ά�ɷ�	ɽ������	�³���Դ	��ú��Դ	ʯ���ͷ�	���ܹɷ�
	�ɽ����(Ԫ)	�ɽ����(Ԫ)	�ɽ����(Ԫ)	�ɽ����(Ԫ)	�ɽ����(Ԫ)	�ɽ����(Ԫ)	�ɽ����(Ԫ)	�ɽ����(Ԫ)	�ɽ����(Ԫ)	�ɽ����(Ԫ)	�ɽ����(Ԫ)	�ɽ����(Ԫ)	�ɽ����(Ԫ)	�ɽ����(Ԫ)	�ɽ����(Ԫ)	�ɽ����(Ԫ)	�ɽ����(Ԫ)	�ɽ����(Ԫ)	�ɽ����(Ԫ)	�ɽ����(Ԫ)	�ɽ����(Ԫ)	�ɽ����(Ԫ)	�ɽ����(Ԫ)	�ɽ����(Ԫ)	�ɽ����(Ԫ)	�ɽ����(Ԫ)	�ɽ����(Ԫ)	�ɽ����(Ԫ)	�ɽ����(Ԫ)	�ɽ����(Ԫ)	�ɽ����(Ԫ)	�ɽ����(Ԫ)	�ɽ����(Ԫ)	�ɽ����(Ԫ)	�ɽ����(Ԫ)	�ɽ����(Ԫ)	�ɽ����(Ԫ)	�ɽ����(Ԫ)	�ɽ����(Ԫ)	�ɽ����(Ԫ)	�ɽ����(Ԫ)	�ɽ����(Ԫ)	�ɽ����(Ԫ)	�ɽ����(Ԫ)	�ɽ����(Ԫ)	�ɽ����(Ԫ)	�ɽ����(Ԫ)	�ɽ����(Ԫ)	�ɽ����(Ԫ)
1997/1/2				17595644.2	21097691	116918167.9																																					36001048	55163448	13799409	2663002		7287710
1997/1/3				15599518.8	26398618.7	71219349.9																																					40045892	55167180	17867296	3190343		12897946
1997/1/6				9371706.6	14511218.7	66715394.8																																					39664377	43760890	9407179	1784091		9465160
1997/1/7				11467658.1	15113097	74480983.8																																					24024188	44786154	8148996	1985570		7236954
1997/1/8				8317031.9	44865991.2	25801165.6																																					36500088	84483025	6919778	1647525		5654357
1997/1/9				7268540.6	17583024.9	31468820.7																																					29820872	48875454	8306444	3371326		6280186
1997/1/10				6844801.5	12175344.1	53449786.2																																					31865519	48053470	8376563	7174689		7910310
1997/1/13				23179375.2	41385588.6	73813126.3																																					39822842	34669996	9432992	2664826		11075421
1997/1/14				15559365.9	23098873.1	45222806.2																																					30073304	44172656	11605350	3710166		7420712
1997/1/15				7779739.4	11938059.5	40779701.6																																					22755574	17216315	5056798	4366228		4374173
1997/1/16				5016000.5	10278228.3	28175428.2																																					20908380	12605195	4676378	3037985		5121009
1997/1/17				6871099	14631516.4	124891406.9																																					20750770	13445831	6285904	3816572		4849042
1997/1/20				12238693.8	23783453.7	51337837.5																																					31696928	10184904	6381149	2173810		33410759
1997/1/21				12047641.2	32466686.1	37513310.4																																					28378064	17906719	5306457	1013816		118710571
1997/1/22				8442201.4	25584544.3	93136948.2																																					52056354	17577117	9228181	3298469		32256968
1997/1/23				13047426.7	32897885.4	75547346.5																																					44724916	16108475	36098804	18222641	99545028	18970279
1997/1/24				24068179.8	139677618.6	47730623.3																																					138375095	14633888	12158959	6563860	20357117	15856662
1997/1/27				20080807.4	136723296.4	69778258																																					98963332	25160974	10637965	7235648	6604866	18169673
1997/1/28				21426154.7	59798390.2	46262172.5																																					49484844	10565282	7963678	7472274	6572931	12462461
1997/1/29				10568800.5	51034989.2	97067244.7																																					55453810	36346100	7591234	4260392	7968286	12905807
1997/1/30	996260034.4			21868115.5	81626474.9	34198281.4																																					52584006	46460198	8212117	4391975	7094541	13999373
1997/1/31	283746604.1			16439064.6	94150425.3	68249040.7																																					57268995	43705081	9501526	8369548	5883082	13965511
1997/2/17	259543424.8			7054426.7	32629858.1	31731431.5																																					39228000	12897000	7491000	1584000	4806000	15855000
1997/2/18	284141101.2			12044664.8	58658645.9	91052273.2																																					171671000	24419000	15238000	2872000	7952000	30607000
1997/2/19	287745189.7			11837014.6	54547781.8	77144309.6																																					90778000	21016000	10035000	1886000	6177000	24945000
1997/2/20	475629021.1			17498891.4	60792553.1	N/A																																					154614000	42844000	12060000	5023000	6806000	68521000
1997/2/21	189133390.7			10433343.4	33055429.1	73443807.1																																					382008000	25775000	13867000	4120000	4983000	132755000
1997/2/24	140097815.1			32388505.5	35878059.1	197927930.3																																					168025000	26705000	59723000	7120000	4853000	62104000
1997/2/25	98985311.5			16497931.1	45381646.3	106630941.8																																					86665000	103560000	62834000	2520000	4374000	32312000
1997/2/26	89141960			18405333.8	33765387.8	142502743.3																																					55000000	54309000	33999000	2845000	4454000	24588000
1997/2/27	121071335.4			28064382.3	55899464.7	110274608.2																																					86145000	35834000	31265000	12702000	8591000	22845000
1997/2/28	84412285.1			19869199.7	38525573.9	95862020.3																																					66972000	64551000	23073000	13677000	4573000	21859000
1997/3/3	147742436.6			25046458	71022864.6	122553358.6																																					146903302	43804335	62611678	40809183	13066645	45943083
1997/3/4	103361372.4			28704374.7	53660477.6	114699603.6																																					129058362	30629000	59396340	24028413	13027104	30529999
1997/3/5	74056599.4			19496622.4	69767020.3	151043773.3																																					247238159	67091872	33027716	8085533	5072465	45019380
1997/3/6	56790719.4			14912917.6	30483147	132861355.5																																					124440609	50228855	24109113	26264158	8407491	39204161
1997/3/7	55965001.1			16239873.4	35302482.3	121792205.5																																					115580840	61248468	20146376	22652028	5480590	34231486
1997/3/10	65015654.8			9781341	29965856.8	98649837.8																																					179183553	68440605	31179690	18327519	12793707	27048828
1997/3/11	74652801			12360564.2	29459898.5	226439468.9																																					271013254	46900591	46750164	12065033	9178692	29092920
1997/3/12	392452428			20663579.5	82281746.5	234478093.8																																					146178502	70317751	39690790	53996574	18832970	46259434
1997/3/13	271393939.6			11518144.6	89015955.9	132140614.1																																					113770857	38296610	24352582	40080686	40807930	56668119
1997/3/14	123028254.8			10679614.5	35967188.6	108728475.6																																					89724110	38308578	24010764	32555076	22099187	30437157
1997/3/17	102752072.5			11558781	37858405.1	124408424.2																																					179180126	68006899	35339403	22601182	32490162	43276681
1997/3/18	124975402.5			10069868.8	163417146	131438911.1																																					181537505	84516301	32195643	44991141	15393042	33391528
1997/3/19	77262595			7574211.5	45523072.1	75868736.8																																					258223668	50057400	72178027	18282624	18443074	25019797
1997/3/20	107244820.3			10966263.2	46271068.3	87062375.2																																					117966562	55979568	79643809	22312693	13457206	21669590
1997/3/21	69362053.1			7670656.8	27756324	77214086.4																																					98237624	40011550	53257058	19170541	11701242	18700639
1997/3/24	103910878.3			20558029.8	60549683.2	175326704.1																																					228158536	45312126	108295752	14622392	11656839	44366224
1997/3/25	65750285.9			13596189.8	35888484	138891944.5																																					435981881	34762204	76734935	19586750	9606853	77400935
1997/3/26	105330306.8			32803949.9	56856835.1	93543343.3																																					513128479	30205032	40337251	14594234	6691665	56233148
1997/3/27	67794951.1			40375257.5	68903086.5	113706478.8																																					200346070	29027609	30971098	9947308	9562828	44542407
1997/3/28	51311368.3			27815473.2	36239062.3	100652371.1																																					145996122	46447880	39852716	10543463	17036417	23959707
1997/3/31	330423821.8			29870694.9	51435509.7	73425778.4																																					106431722	45300667	27187706	10201787	8985844	35124860
1997/4/1	256473368.8			22898663.6	56754696.9	73553024.2																																					121672753	34195518	19979522	10484125	6431141	48753490
1997/4/2	176792112			23241607.8	66253263.3	170529330.5																																					98265827	27792452	23460540	18230876	6654584	29534047
1997/4/3	190140706			16307057.9	35436934.7	127610919.6																																					125204539	23643753	25571239	12477358	11249590	20967958
1997/4/4	248212556.8			15018548.1	39010765.5	202404822.3																																					123182210	55346119	31748315	12602262	9407471	35784712
1997/4/7	183951093.5			10356535.8	44695060.5	139448644.4																																					169007139	77974094	30798968	8261125	9282261	35036221
1997/4/8	142870354.5			9725466.9	25797602.9	433544447.7																																					95542326	101672117	24114696	6701780	6520850	27775497
1997/4/9	144929349.4			8783324.8	26330626.1	252480463.3																																					120486784	72726810	22759903	13725739	9110224	27446176
1997/4/10	89525721.8			15314896.9	22461094	162961896.1																																					151811225	119592966	20946967	16773190	10343878	46861229
1997/4/11	110108427.5			7764439.8	27054105	332372519.4																																					109445870	64658919	21143065	10572161	5759319	36385970
1997/4/14	57788713.7			23458284.9	25838706.5	171088608.3																																					232840412	90210451	28182751	13052495	15757565	100774416
1997/4/15	43216960.5			10969732.1	18274030.1	66826527.2																																					139059515	80246361	15865602	8577142	34071514	48779601
1997/4/16	76327923			10179775.8	33988206.9	160788756.8																																					123307310	33397195	39061817	12380530	26034662	36712263
1997/4/17	65819514.3			9407327.6	107563143.6	83906494.5																																					103445055	38145215	24893571	11504025	13938168	28309429
1997/4/18	50914704.7			8695778.1	45139440.5	114123298.9																																					126192595	30653913	24447737	10859096	8975500	26396778
1997/4/21	60966544.6			21081705.5	145167741.5	169270989.5																																					162662336	48114351	26378957	11244064	13841423	93539054
1997/4/22	60749445.4			15814805.1	73924773.5	234497506.6																																					122578644	54184029	30563139	9569196	8882557	64274062
1997/4/23	56677765.8			35980770.8	50986170.1	380126183.7																																					111883218	52918059	17124045	11308111	10940901	39623187
1997/4/24	62698402.3			18120213.7	46959028.1	485891930.8																																					115515129	46036265	13552860	9358380	11836976	33648491
1997/4/25	79413706.4			18029315.4	51797298.7	310392818.2																																					104554245	51588765	18628797	21862955	11715711	34224296
1997/4/28	61505041.2			11674204.4	62347800	301335528.2																																					111311078	51611587	18085024	N/A	10065672	26991780
1997/4/29	51067856.8			14896911.6	105362110	201875734.9																																					137552953	22288645	14133882	6234170	5776800	35381747
1997/4/30	59897561			8921639.4	96820673.7	165516775.4																																					73656955	33038887	10544941	9634914	6276060	18946792
1997/5/5	134731419.9			12860354.8	189871667.6	259696611.7																																					108047788	66075526	12662459	27451768	12294984	28848258
1997/5/6	107009888.3			15518632.1	185829551.8	466894474.7																																					146849460	73729850	15977795	17799982	8544606	32194460
1997/5/7	95780556.4			18522843.9	119705722.4	539685817.4																																					339577286	65598086	36161194	18059183	14591203	46621541
1997/5/8	70043261.1			12327404.3	79107818.6	668278232.4																																					170379702	77821633	15102668	18607946	8282734	102050676
1997/5/9	67170392.2			11705360.5	66333001.7	448551173.6																																					106111514	57523335	10249915	15190904	8401775	71665881
1997/5/12	131686091.3			36251366	129603680.6	362075407.8																																					250795979	90290593	16302689	14369300	13169808	115864288
1997/5/13	81320016.8			40516300.5	68841659.6	229421159.9																																					109452440	44065721	8956083	30420110	7469760	198612869
1997/5/14	48137918.2			88810282.4	46905814.4	214548542.7																																					123041664	36116391	10019466	10480820	7254242	94895647
1997/5/15	31307134.3			125509450.9	30360625.8	200274276.6	348227612.4																																				64464874	22516040	5507438	10552426	4868764	156491198
1997/5/16	66588298.6			46244613.4	42833346.2	251950609.5	273141599																																				144581994	35469392	8505858	8743398	6804568	250998040
1997/5/19	37634082.2			24849626.1	17518585.9	125323032	102358951.8																																				96792303	10500869	4423835	6451024	2782607	259041149
1997/5/20	30672303.1			N/A	18684606.6	213526627.4	106238192.8																																				54498719	16234695	3831326	7457426	1985423	131196769
1997/5/21	25226794			N/A	19007726	154398174.2	53046988.9																																				79194552	13249253	N/A	9762163	1664179	128497466
1997/5/22	54286413.5			421101	16328330.3	213455616	49413522.7																																				102800946	20638174	2311810	6721897	4144296	93622870
1997/5/23	28866311.2			35868342.2	23020219.1	152197179.1	40133100.1																																				48176424	16794284	5720275	5839615	2706723	81030230
1997/5/26	16831478.1			19517087.7	13767571	113128148.6	31381005.6																																				36096920	10172383	3455321	1774118	1584678	42758014
1997/5/27	23773987.7			17313973.6	17424728.6	134840379.3	38501345.9																																				43399104	11379058	3576063	4796562	1823454	56427932
1997/5/28	19048538.2			17203034.6	15080833.5	271276034.9	20153180.3																																				31933503	N/A	6420867	6766415	N/A	33007384
1997/5/29	13539867.6			16410506.3	12597403.7	162788284	23655314.2																																				44362559	8858774	3000408	4253135	1747021	28719213
1997/5/30	12668840.7			11792430	N/A	126288739.9	13030316																																				34155597	5812921	2917836	1824663	1446344	26565061
1997/6/2	32928428.6			19338397.9	21345316.3	210413046.5	30684744																																				48769664	18360156	4903771	6888448	2634504	56075048
1997/6/3	32524152.4			15834181.1	16542837.4	174398465.5	34489946.8																																				38541043	13175261	7081433	6423144	4182356	34057582
1997/6/4	28312098			15152163.3	19755080.4	111153078.8	20061490.3																																				39861573	12101473	4129451	13770013	2749252	106965526
1997/6/5	24357963			10829370.7	12341056.5	138249026.5	18107705.8																																				71632736	15787156	4273852	4681342	2673511	50529949
1997/6/6	45927466.6			16093411.3	30181002.2	204557010.3	35383727.8																																				65893031	17083306	5391503	5890675	4919773	72599448
1997/6/9	28122711.9			6338972	14874940.1	87570391.7	15476787.2																																				29453624	5646748	2524564	803784	1293731	23210887
1997/6/10	17990510.3			4841655.1	8746008	66442833.4	10218583.4																																				19282844	4700566	1904951	1257954	923119	17086899
1997/6/11	15999652.3			6286951.8	14790605.2	86580624.3	14527083.9																																				31322907	8846068	2469200	1959275	1599112	16522160
1997/6/12	9131802.7			5601183.3	7694078.3	56488368.6	8731482.1																																				32818251	6343413	2119373	1884009	811125	13102849
1997/6/13	27987545.8			7419990.8	12571025.3	83994319.7	22172431.9																																				44327438	8835138	3249220	1645415	1664139	15385065
1997/6/16	20537179.3			7586230.5	14095002.4	67381061.3	20347652.1																																				35381414	7374929	2318055	6033944	1586002	15291456
1997/6/17	11916087.2			5349062.4	7337921.3	39571350.8	12312243.7																																				29451826	5278957	1933876	7013117	1001180	15303978
1997/6/18	10670612.2			4210404	7164587.8	34964622.1	7225556.5																																				N/A	4869206	1435752	9487438	1085741	12336025
1997/6/19	9847572			3760297	5640570.3	33381084.9	7310481.4																																				29270563	6878340	1249691	995267	876118	11138665
1997/6/20	24440133			4461852	11588587.4	115308028.9	15937786.2																																				54996421	6838284	3610015	3487997	2461214	N/A
1997/6/23	29422907			7403435.8	16473418	231412775.6	19078710.9																																				72040625	21911757	2848260	15226469	1947138	15335017
1997/6/24	46090380.5			8089338.3	22397455.9	94331583	10539572																																				57683460	8445601	2019253	16139172	1049990	16754284
1997/6/25	108438516.6			6061057.7	16236710.6	82828713.9	28466697.8																																				80230763	5995136	2334552	7540942	3583502	19930601
1997/6/26	39274178.9			4753630	9532746.2	56848197.3	39113530.5																																				68175082	4988959	2539887	6791702	1153969	21470154
1997/6/27	38311829.5			7591316.4	14614210.9	109345509.8	28270400.4																																				72770937	9164956	2684744	4161162	1924392	26388313
1997/7/2	20829754.1			4424281.3	8218765.5	71758953.1	43847076.1																																				33003323	8320503	2657055	3352206	1412615	13677530
1997/7/3	17061537.4			3813038	6919731.3	43676058.3	25073856.9																																				34105649	6337458	2252605	925037	847541	12343263
1997/7/4	18508544.2			4985864.6	7811709.5	43650309.3	17867292.5																																				26508231	4306925	1664075	2665723	1177140	10433726
1997/7/7	24760051.2			3128180.8	5986845	47591706.2	15992769.4																																				23347424	6181126	1958006	3707428	1393157	7393540
1997/7/8	23499065.4			3091934.1	4945348.8	43065476.8	11891689.9																																				19591317	5495938	1539841	5432689	1272209	6472009
1997/7/9	10742291.3			2252516.7	4119280.7	25473907.8	7392242.7																																				16279139	7309525	939440	4412352	769021	4725364
1997/7/10	10874061.1			2993274.5	4366527.2	31522652.3	8928464.4																																				20631479	4489414	1391408	5013629	769889	10731555
1997/7/11	14702413			2759812.4	4980619	28470039.6	11436277.8																																				17545944	6499226	1742345	8589221	1419370	7189426
1997/7/14	41173961.5			4765436.6	9358441.3	53487081.7	14990443.8																																				29836807	13371348	3829522	16186441	2627596	9533797
1997/7/15	25828235.3			6746458.2	9171022	34412878.9	11083244.4																																				35737413	8562384	4302104	10565017	4763441	13118146
1997/7/16	59345727.2			11603391.6	9573380.5	38272022.3	10665570.8																																				32366562	7492146	2626579	8380898	4740560	8224536
1997/7/17	78866151.4			6594757.7	7560839.7	43987241.1	7795761.9																																				21943541	7726673	1795769	15845341	3033998	13635638
1997/7/18	51457861.2			4303796.3	7328761.4	90809214.6	15930177.2																																				16306766	12072899	2316576	9928218	2055590	11623080
1997/7/21	36077200.2			4013821.3	7929803.4	42256974.2	17649531.4																																				18413166	8896740	13610777	9987345	8107301	15454975
1997/7/22	25948927.2			2729885.9	9603308.1	23201875.6	9703766.9																																				26523459	6789946	5611778	9627778	8390892	41346880
1997/7/23	30025059.9			6362419.8	14560197.4	24828684.8	18014723.7																																				28077180	6043116	3619223	14244865	6553459	27823609
1997/7/24	15634320.4			3651771.8	6388927	20564375.8	13717597.2																																				12364849	4325641	2299286	5804994	4136801	13155926
1997/7/25	21113037.7			2511628.1	6526919.4	38939602.2	35412943.8																																				13817105	4318351	1897029	9128213	2692959	25807980
1997/7/28	12177524.3			3576158.4	5124112	17560454.3	26939437.8																																				16484432	4481280	1700754	3612944	2866787	30480614
1997/7/29	12722103.4			3036064	18294874.2	18511608.2	16300632.8																																				129526343	3651234	1271158	3562978	2102990	27792617
1997/7/30	22097587.4			11389173.2	23966357.6	18574763.6	10445741.7																																				149894408	4058133	1442012	3824967	2352211	24167798
1997/7/31	31680714.2			4863560.7	14520013.3	16698081.9	45373147.1																																				130011575	4033735	1332506	4004391	1446479	58780999
1997/8/1	53016066.7			3496887.4	20194808.4	12778869.1	11573450.6																																				93190334	4630082	1160832	3034947	2536061	37138713
1997/8/4	110410557.1			6968143.8	17664751.4	21027189	9441933.2																																				75373312	3592690	2642196	3535297	3887970	26035795
1997/8/5	54715898.5			4089754.5	9842154.6	11964714.3	13842737.8																																				50366285	2765487	1563177	5502040	1572175	28026207
1997/8/6	106523769.3			3125192.2	8549983	12880180.7	30583161																																				48738159	3082210	1642177	5607229	1879338	16737135
1997/8/7	106140440			3386936.1	11010283.8	25093910.6	58170331.4																																				87637360	2576472	1214498	4226684	1745426	73276354
1997/8/8	80152489.7			13021527	28536651.7	N/A	4340840																																				210416573	3213404	1925895	7220199	1419721	93524239
1997/8/11	72392637.6			11447759.9	12969638.4	41944390.8	4548780																																				83040400	4786395	1818870	4538527	2126017	42098574
1997/8/12	56831995.8			6345107.3	12186669.4	21369965.7	53304155.9																																				94037058	5262891	4003417	4574770	1683620	71925404
1997/8/13	33998930.9			3251774.4	8668963.2	16233809.9	20173363.4																																				75872407	3280874	2953720	1897398	1590791	40581689
1997/8/14	25578988.8			2157784.4	9536870.2	13626714.2	16066572.4																																				59610593	2638205	1809265	1827284	2329493	43565488
1997/8/15	24696668.4			2678482.4	9686050.5	16112466.4	19998838.1																																				50445614	2510632	2117290	2384031	1277118	34499651
1997/8/18	19531001.3			2326879.2	7856764.8	20333705.2	8249338.7																																				35868567	4196229	1507254	1567416	1423658	27261048
1997/8/19	10047390.6			1345694	5934005.6	14027032.4	5681159.2																																				23417258	5510227	1047796	1005434	946892	45792070
1997/8/20	11547223.6			1372824	4831808.2	9919084.6	6067350.8																																				28324570	2413400	675819	2198994	1008302	35391819
1997/8/21	21544501.6			2116549.9	22505106.7	10878850.6	12355127.1																																				68842266	3320622	1337307	3147287	1725188	134296994
1997/8/22	18066346.6			3810362.5	13322965.2	18490050.9	20392507.4																																				76468734	3657044	1534112	2731346	894933	141257526
1997/8/25	27692984.8			3976868.8	16950049.5	23608396.9	17720908.4																																				45233345	3282729	1940151	2802635	1463325	51162831
1997/8/26	30958745.3			5307672.9	13872683.8	33890271.1	12912171.1																																				116345375	5115569	2340023	5691898	2139918	85784924
1997/8/27	86573590.1			9860181.9	17882228.9	14498511.3	17237589.9																																				88723658	5027490	1780640	4172744	2274195	152516864
1997/8/28	36989592.6			13840559.7	19774160.4	13188862	8893555.9																																				196260957	16846368	4265724	2074074	2722372	144542474
1997/8/29	95901031.3			7437921.5	16244108	16976824.7	8677440.5																																				202540697	8570190	3806131	2611038	13752734	169787862
1997/9/1	159208311.6			7561539.9	22210874.7	16898583.7	8306034.3																																				140967651	9511868	2860769	2024361	4401421	163308739
1997/9/2	68621607.6			6516273.3	17703645.2	10698256.3	13536153.2																																				138110887	8720311	3106368	3819331	2981683	184425161
1997/9/3	42388534.5			19263981.4	14194095.4	15774001.8	8439680.9																																				80738969	6973171	2569986	6736543	3425890	134214297
1997/9/4	44764947.1			6686304.5	13088207.9	51985494.8	14497992.9																																				74641016	9191986	3377602	7371452	3423826	83312782
1997/9/5	39140332			4785702.7	13353172.7	42477455.3	9412337.7																																				63380936	6021247	2231513	16064264	3404523	84041467
1997/9/8	36539167.8			12955199	13607480.6	18842664	5839433																																				63916142	4557675	3500125	30101196	4792227	58905218
1997/9/9	20847498.2			30003674.9	14553290.5	13429260.9	6068746.9																																				49557651	3844157	2160328	8311930	2340795	64809078
1997/9/10	20928430.8			40926975.7	42799312.4	12328091.3	4740623.4																																				178876229	2862764	1925495	5465758	1988621	219552636
1997/9/11	22442581.6			17923903.4	42980063	20007930.1	3817665																																				219901554	3730781	6155100	N/A	2310415	226759573
1997/9/12	22396412.9			8301974.1	18177784.4	10827631	10960133.8																																				102136193	3391348	2042720	3560964	1410355	132871888
1997/9/15	20739415.8			7126724.7	12004014.8	10946031.9	6569494.6																																				83008580	3245978	1455548	2381038	2076164	69637281
1997/9/16	22713101.6			3132061.9	7128171.1	6922007.5	2710535.2																																				52042689	2505721	788321	3255616	1022162	43026257
1997/9/17	11793497.3			3653834.1	6058152.8	5844799.9	3526949																																				73981585	2214321	585995	940143	1135338	74618984
1997/9/18	10523482.9			2802379.1	5210545.2	4790686.4	N/A																																				68944669	2048316	628579	955259	735808	76487303
1997/9/19	17827733.6			3643987.1	5278863	4686312.2	9424760.3																																				32501284	1899082	647080	819983	560372	47253390
1997/9/22	20815839.9			6021039.8	6422711.7	8998693.2	6174754.2																																				70332000	1969558	962000	2787000	1074000	76832156
1997/9/23	23674043.3			3050469.6	8178492.1	14373430.3	4878078.1																																				104973678	3110466	1700342	818662	1601506	81360972
1997/9/24	45072640.7			4379821	9637135.8	15047700.2	5427660.3																																				111181788	3062143	1372091	11377538	1599012	104712322
1997/9/25	28234670.5			4601270.1	8071513.5	13851648.3	3960380.5																																				58036494	3445737	1565502	5283362	1368751	73058698
1997/9/26	14291082.6			2658737.9	4276154.4	9555477.9	3906892.7																																				36271584	9070008	700652	2549813	1651027	37784440
1997/9/29	9757164.4			2565564.1	4147653.2	7051006.7	2058138.7																																				33708062	3275989	530594	1697749	438486	55887149
1997/9/30	10498865.8			1645311	3237797.8	8095552.6	2051942.9																																				15854727	1572225	457157	4181077	412019	19449632
1997/10/6	8817950.5			9718789.2	1938437.4	5000069.3	1395065.9																																				19319650	813428	357914	688746	278763	60554337
1997/10/7	5784350.1			20165744.4	2318918.9	4701314.3	1394591.1																																				18868311	812074	385521	859771	179848	76071493
1997/10/8	11417543			11440572.4	4565200.7	11418351.6	3758555.7																																				31808199	2499538	788210	1280288	834098	67767678
1997/10/9	9575088.4			5725864.6	3265263.1	28617931.1	3568853.1																																				20806026	1875442	468392	875335	531133	85209603
1997/10/10	4874684.8			3579213.9	3022659.2	8022370.4	2535905.5																																				69347762	3247101	856913	408355	494026	47224115
1997/10/13	7192583.2			11778475	4685099.3	6380775.5	2954442.1																																				34129672	1650768	769262	250380	355868	39524322
1997/10/14	8598594.4			5816494.4	2410331.1	5960973	1941001.9																																				22552926	1190430	565400	908618	492664	31954604
1997/10/15	11744126.8			5319337.4	2664768.4	4906536.8	2362310.6																																				23602780	1386264	463736	1382894	481674	18532599
1997/10/16	26140335.7			8115496.8	5505916.2	38599522.8	18704385.2																																				33365740	3468243	947314	1735291	N/A	42802941
1997/10/17	26263445			10041382.2	10343889.2	73803262	28048559.4																																				63425359	7083753	1438763	3216934	1941935	73960008
1997/10/20	40152192.8			15855181.6	11057734.9	57316388.6	38381569.8																																				124687679	4578555	2274522	2376710	1820759	63093141
1997/10/21	27679170			11950551.4	8651516.3	89709502.4	14888030.5																																				63010514	3404278	1004397	1452763	1103224	74915062
1997/10/22	87692937.1			9198558.8	11896281	120441901	19620571.8																																				65522099	4419670	2038717	2757605	1152288	105043591
1997/10/23	43959339.8			7416036.5	8916177	48280378.5	12065388.8																																				46194556	3107140	1776463	2567383	953062	61362177
1997/10/24	39866770.8			5990515.7	11387282.7	35951861.6	15622675.4																																				56854586	2705814	1698470	1616324	759683	83690555
1997/10/27	50253807			9321112.6	15607383.8	47575815.4	24200406.5																																				88912267	10308170	4209772	4141792	2357192	67095726
1997/10/28	43785341.7			10336963.1	11358849.9	50651137.2	14625768																																				48588857	32236020	4101751	2990253	2015660	50259136
1997/10/29	35970550.7			6365449.3	7671975.8	29075403	10206904.7																																				33223461	11797332	2035128	1634864	589547	37671843
1997/10/30	44582471.9			7936947.9	10887762.6	56515172.4	21637833																																				47575474	11291327	2676062	3156151	745664	54973221
1997/10/31	39145084.2			38066451.6	8355484.8	22545751.3	7023214.8																																				23666178	5342447	1188375	1724951	643978	22126425
1997/11/3	32325169.5			41108448.3	7152583.5	19540323.5	6298483.5																																				23524256	1797216	1964117	801632	399098	21262601
1997/11/4	11902148.3			23905890.5	4805998.7	17638363.2	6513857																																				50124670	2396694	2246543	961849	524717	39803129
1997/11/5	23002278.1			12868624.5	6938514.9	40312341.4	21923885.3																																				32392381	2403130	5080586	3747000	1290570	28952844
1997/11/6	19669934			23792533.9	11312723.1	30282778.7	31855901.2																																				28662799	5156855	2810186	4991199	1751621	43452888
1997/11/7	47166721.4			16202338.3	37410506.9	19777408.4	11627216.4																																				27876118	3933504	1646140	6875776	3202163	28549653
1997/11/10	20885406			12679431.6	18089628.8	23449138.3	11703458.3																																				39788331	5157884	2194913	10299808	4879075	27485518
1997/11/11	13125251.2			9587571.6	76735602.4	15538595.2	12010892.4																																				16766663	10068688	1373925	4294494	2808388	17620333
1997/11/12	11553847.7			5812574.3	109641059.4	51265973.6	5947511.7																																				17959959	3513127	1455230	3012803	829987	17221177
1997/11/13	18161063.6			5436426.6	25975953.9	17577583.8	5980699.9																																				17044168	2965590	2015841	3078162	1247699	14260333
1997/11/14	12140228.6			4806573.4	15459798.2	120860454.5	4725967.1																																				21127673	12881641	8855921	5923062	873945	19212564
1997/11/17	12934483.8			9624265.4	13611276.2	152297026.2	5366910.1																																				12191302	14035113	1922251	1548931	567600	8810615
1997/11/18	14901498.7			3505762.4	8239473.6	51565066.1	2440736.8																																				14870683	2565237	1453915	786264	897583	13113552
1997/11/19	11970247.6			3526896.2	7227011.3	33466536.7	4946723.7																																				14348651	2815708	1745342	714790	367823	18573791
1997/11/20	19031554.3			3079123.4	7182753.3	26699511.7	2579148.5																																				19002479	3271869	1536980	601334	423528	52850249
1997/11/21	67070649.8			3259254.3	7172282.5	28986237.8	3856776.4																																				20218668	4479502	2516465	521761	459625	32131804
1997/11/24	34298651.6			3002237	6214525.6	18068664	3216862.2																																				13147073	5518521	2625732	1041988	426079	19813029
1997/11/25	28230752.2			2264274.7	4794580.4	16333142.1	1990603.4																																				11568291	3061857	1444240	1215263	467554	16437274
1997/11/26	8544316.7			1339217.3	3683451.1	14538562.7	2702235.2																																				22841000	3490000	636000	639000	279000	13759000
1997/11/27	11153711			1499682.9	3945961	16222239.9	3094219.5																																				14531000	1579000	1218000	662000	293000	8675000
1997/11/28	12165952.8			2355372	3977501.4	12879199.9	5121957.7																																				8262000	2143000	758000	934000	215000	12489000
1997/12/1	7110091.1			1561973	3327688.8	9722499.4	1864336.4																																				8273415	4725323	807540	2667794	4814772	11368507
1997/12/2	6566080.8			1488613.3	2953432.5	5317665.2	2416191.8																																				9313539	5412863	380587	767099	2077726	12865933
1997/12/3	11395390			1901215	4775999.2	6576400.4	2602409.2																																				11494899	3530018	753825	344888	1256072	6363497
1997/12/4	9216952			3770812.4	5366701.1	12678500	5283387.7																																				12720985	2446355	747803	1323692	934508	17104010
1997/12/5	10276962.6			2367862.4	4701952.4	13305520.3	4702518.3																																				9286769	3021773	804391	3755027	1979486	10641411
1997/12/8	6034510.8			1663574.6	2948349.4	6866675.5	6131830.2																																				11034576	10875981	580110	767611	935063	15918321
1997/12/9	5584015.8			2211340.5	5974740.5	9390425.8	3884881																																				10368009	4259809	714219	2630785	752170	14146210
1997/12/10	6278887.8			1441979	4721703	11657346.1	9218284.9																																				11914882	3692800	1153157	3875024	1327950	10185661
1997/12/11	7206305.8			3737959.7	4250691.8	9092518.9	4942419.7																																				8230610	4422028	780205	2606205	720776	7822448
1997/12/12	6292914.5			3001674.4	6275804.9	12500279.1	3785135.2																																				8839257	2813814	812168	2550672	899161	8583680
1997/12/15	11619477.2			4538266.9	3800879.3	9767772	4822016.5																																				17016008	2460127	1320859	1667597	1095775	11067121
1997/12/16	12886088.4			1870857.6	4567904.7	15660775.9	12256949																																				14283824	6800830	991747	2556726	2022841	6678532
1997/12/17	8408236.3			2691080	6043887.9	14141782.9	8748377.3																																				16805405	5071402	1311386	1853257	1105808	8490273
1997/12/18	9381500.2			2902677.2	3662117.2	13910250.7	4410465.5																																				15633373	2472675	1019538	2157215	758356	13331973
1997/12/19	14056189.7			2306988.3	6515690.3	10217003.9	3729730.9																																				19283563	2858276	1523793	1866696	3682631	6776796
1997/12/22	16306681.4			3804574.7	9671258.1	26966034.9	8543201.7																																				20962048	4882153	3516615	5590962	3733133	12169037
1997/12/23	9824724			3628034.9	5932179.7	15639281.5	5464819.8																																				16388324	3411700	1429799	3371758	1401821	9988417
1997/12/24	9066708			2073046.2	6624297	15584805	13716251.6																																				12621284	2239871	1610047	3629402	1118051	6540178
1997/12/25	15272848.5			2264500.4	5094613.4	25250461.5	24709466.2																																				18093867	3512247	1393425	3687622	1569740	8651169
1997/12/26	14264491.4			3295919.4	8367450	21283357.2	18208033.2																																				21908092	N/A	1896304	11844084	1786256	13004389
1997/12/29	21237657.4			4748369.1	13386704.6	24397632.8	9227956.2																																				35223344	3355177	1945433	6714819	1067769	14949553
1997/12/30	9094477.7			3437629	8094011.8	10933790	9464489.2																																				15214693	3582356	3659787	1543104	902555	9444128
1997/12/31	14036674.1			2596985.2	4620349.9	15085783	12258291.8																																				15626539	3472983	6596629	1456481	2262833	6591475
1998/1/5	22836827.5			3211442.1	7850358.8	27759625.2	13610415.5																																				23646277	5310894	4215745	4613050	1608947	8839884
1998/1/6	19278397.8			5081823.6	6753574.3	50992624.3	11462086.7																																				22398386	10905713	6588642	12222038	1824816	8835109
1998/1/7	18284808			8104872	7726133.3	31959747.4	12041733.4																							585287404													23241186	12726132	3535593	10865142	1660432	12145925
1998/1/8	23486527			10283821.1	16381816.7	29662652.8	12250233.1																							193100364													17516133	7751608	5911726	4024823	3126314	N/A
1998/1/9	42427644.3			4915428.9	7720119.9	22041684.6	14952895.8																							153834055													20579563	14932177	4656907	14536034	2602737	9675511
1998/1/12	72270208.8			4326390.6	8744774.8	43141124.2	13603170																							191789799													25764115	13625575	3150832	11576720	9531056	15676644
1998/1/13	39133398.9			7814979.3	12039727.6	32869721.3	10994684.3																							162630698													31446428	21753208	4472641	5875249	17403891	19473768
1998/1/14	21161765			42798554	11696599.1	21497032.6	6782551.2																							171542619													21289741	14781593	4771964	5765339	11679042	13309753
1998/1/15	13572410.6			40241812	13485988.2	17047825.7	7090600.1																							74275609													17368996	7489522	2244091	11602356	4912282	10502945
1998/1/16	16808724.1			9724876.1	13834361.3	11742123.2	4383310.4																							40436141													14327151	7642617	1550330	20275017	3769592	6283809
1998/1/19	11669137.1			6767929	5491846	14245368.8	3888234.6																							35168409													12175534	17525156	1459638	19024978	5440238	5631807
1998/1/20	9590333.1			3868369.5	4272668.3	11925467.7	3230985.3																							22671011													9458124	13147862	912831	10476546	3320895	5960599
1998/1/21	5922318.7			3195661.9	3409421.8	7911365.4	2697582.1																							22174654													10377246	8419325	3366661	9196754	1788556	4557743
1998/1/22	7484744.5			4866733.6	4486543.5	9304357.1	3500844																							30391187													21360513	8108232	N/A	19222634	1543031	4210524
1998/1/23	5089987.2			2676420.7	4209976.3	7928380.8	4105188																							20570332													12460632	12451543	4133291	6608194	1228145	8363258
1998/2/9	13419022			3025574.6	4250097.8	12290915.8	6199882.6																							31453805													12689533	6232325	3807998	14938671	3956030	10261167
1998/2/10	6080513.9			8514674.5	5153959.6	16058478.5	6854341.6																							18662650													10378579	7835080	2448853	19400322	7154571	5845647
1998/2/11	6744562.3			4825717.9	14684573	16049140.6	7994422.3																							46688926													25280096	4275244	4777245	8561044	4311523	37262987
1998/2/12	6288104.5			5704025.7	8607464.9	16261192.4	4260200																							41379443													21854400	4679503	7473018	9340277	3324107	68274550
1998/2/13	7286865.9			2767068.8	5478936.1	12762950	3645528.6																							22212245													9359986	13099988	4412688	17972094	3011949	20175485
1998/2/16	9301079.7			4947000	5587000	11109000	6502000																							17472998													10548569	17599257	3197802	6259309	4819233	16757294
1998/2/17	5718763.7			4787224	7485681.3	9933875.4	2639710.5																							11458271													7050803	7465241	8417438	3493660	1862292	7455555
1998/2/18	10893892.6			3357712.6	6309665.7	9981366.2	2688791.3																							17386379													8552091	11804379	20329452	4366287	2437534	6817180
1998/2/19	8614158.7			8270575.8	4638357.8	9835168.3	5510358.8																							13155626													9254640	7888448	6193666	6268330	2636764	7038434
1998/2/20	6781957.4			3661098.5	4152569.8	9862727.5	15129916.3																							29356388													7846183	7990215	23984060	4580621	1554376	6844356
1998/2/23	9247456.1			4094374.7	4593935.7	13089648.9	4896845.4																							18348227													14435394	13680041	22477389	3958087	1226271	6483711
1998/2/24	6654751.7			2810696.6	3015585.4	8204548.5	5261595.2																							9304895													13924195	4459226	11033916	5052476	1435749	12005833
1998/2/25	10393607			2051162.8	2806149.1	8298586	3339209.3																							16659921													9206896	4210946	11416771	6303416	1387450	25054868
1998/2/26	5332434.6			2255679.4	3393628.9	8869452.8	1972844.3																							9729468													6431363	4675583	6155814	4863466	550246	9007808
1998/2/27	6897859			2186276.5	2505229	7757434.7	2743309.3																							10244156													8111036	61060517	4597155	6559692	542722	5132558
1998/3/2	9222925.8			3303007.6	4834791.8	11155020.6	5071888.6																							16137077													27265154	35529857	7282752	5398757	1354963	37866834
1998/3/3	6697777.3			1976564	3423518.5	9295506.2	3037018																							9270230													73053982	21731976	3831291	4829035	737948	121827151
1998/3/4	4296865			987731.9	4191770	8375883	1345516.9																							8071029													21421262	37365206	2979767	6465654	381171	30149505
1998/3/5	5902518			2008524.3	2614122	7875743.9	1770548.2																							7164082													13286232	14804922	4704956	9280210	423816	25068164
1998/3/6	9384451.4			1617055	3571724.9	8036296.8	2633988.5																							6390237													9461192	13434028	4338913	28746714	330013	24059204
1998/3/9	7881173			2048133.5	2200915.2	6427481.6	1301453.4																							7523410													12721881	28993536	2891395	10001188	434760	12555079
1998/3/10	13785853.9			1282046.5	2977617.4	6983918.4	1193588.2																							8375695													9230786	4409754	2711558	2731463	322652	8787884
1998/3/11	5382293.2			1921383.8	2885081	7877543.8	3109835.8																							8204447													17849509	2104298	3237326	3024656	456122	19040682
1998/3/12	5470574.2			2640407.9	3679210.6	6723998.2	1927025.1																							7319556													12250282	3190588	2916763	861748	510010	17530455
1998/3/13	6038755			2614736.4	3329212.9	7105365.1	2957549.5																							7244856													6406924	2566336	2453911	3365000	238749	8733590
1998/3/16	7220677.2			2057857.7	2479747.9	10237941.8	5648346.9																							7404721													10379451	3105307	2250395	6169830	557920	10961640
1998/3/17	15066006.1			3948579.8	4234723	10110672.6	5883127.9																							10768750													7757572	3728857	2889044	4806068	1321994	7471201
1998/3/18	8364007.7			4072016.2	2978242.1	7231529.2	12809953																							8586084													5183257	3640977	1616632	3114755	1719606	7306693
1998/3/19	6849004			8679192.8	2667086.6	4749747.8	3888872.6																							6285486													7187424	2862941	1383985	1359152	744111	5129304
1998/3/20	5157123.5			5297215.8	2509279.7	6042485.1	3604428.8																							5791414													7519166	3533467	3067844	3081267	434089	4723532
1998/3/23	35133703.2			N/A	2454795.8	6823653.7	4132651.6																							11629164													8467600	4431393	6447922	450092	471461	6621730
1998/3/24	16514339.2			16429356.6	2964540.9	7573926.9	3153555																							9884993													6643740	23800080	3908109	2809164	955667	5903891
1998/3/25	13079298.3			46827618.5	3327772.7	8471544	4078243.2																							11443506													10502431	11566065	N/A	12414317	995332	6404275
1998/3/26	24760797			15860828.6	3791947.1	14019311.7	3118628.9																							11500389													7964592	2831910	4704011	6082865	2223105	6033813
1998/3/27	16489278.4			17901454	4691777.8	11494323.5	2149699.1																							18095496													13122766	111604988	6816474	10533807	3281081	10509767
1998/3/30	22090876.1			21855965.6	6519368.3	13832060.5	6495069.4																							17219275													23212457	76216463	5971592	9801934	6563812	19673535
1998/3/31	14745417.2			11930207.8	4701780.6	9835145.1	4420499.1																							19697521													11795750	47676320	4132952	7265782	2352701	12987554
1998/4/1	14901762.1			10092559.6	6755277.1	11789649.1	4191607.2																							21678721													12811725	38103742	3026465	4453562	2033548	9291250
1998/4/2	27364799.1			18186337	23828930.2	26339058.9	11362306.8																							21843730													43658909	45236145	4530583	16909686	3829136	40965923
1998/4/3	23999724.2			12846500.9	14103102.5	28046977.3	9770509.9																							16341883													19193372	31630534	5824863	41540222	1972204	15526455
1998/4/6	18611862.1			21455215	24118128.1	46199905.7	9189131.1																							22495150													88822078	26680742	7539691	38964498	13741981	109581437
1998/4/7	14219158.4			9437036.8	13212474	50376561.5	12741695.2																							23418485													42011513	18401393	10115630	22913602	34556129	59433394
1998/4/8	19616112.3			19771772.3	17897908.9	51360079.6	6897257.5																							30804626													26091203	12966262	35371829	N/A	18259338	34911808
1998/4/9	21208102.2			13710912.8	14060096.4	41487844.4	6415921.4																							17852155													40167839	21533638	25139689	14335878	16102513	51324332
1998/4/10	15080837.3			11235146.9	19331845.1	47366920.6	5696659.8																							13230979													34029893	18158353	10884873	49332001	10031129	26109570
1998/4/13	30145839.2			10360953.4	103799629.4	133094553.5	18800891.4																							33353598													25832106	18487149	11400892	38002354	12427240	23532804
1998/4/14	21848420.2			31938593.3	43788650.1	128822243.7	7606393.6																							11864950													18950113	22792898	7174394	17640902	11001023	12342704
1998/4/15	10837535.2			31040137.8	22403625.9	98572886.9	6127112.3																							12378613													25189860	23617267	5396641	29871739	9261926	11299371
1998/4/16	11988039.5			13758086	18998693.3	80426719.5	9946341.9																							15875180													28746507	12267393	5793762	19063154	4751799	13845308
1998/4/17	14123483.8			12357206.2	20694916.6	42085365.1	8411509																							12782240													20621917	12368495	5188334	16272020	11911507	12034974
1998/4/20	11915291.2			8299934.8	12062971.9	27461580.1	4871090.4																							9679535													16673241	14856420	4903070	8962063	7630078	12843498
1998/4/21	N/A			8634103.5	11366360.1	27626064.6	5067266.2																							9235752													16134189	6884780	8424214	7107295	4408918	22786921
1998/4/22	7984265.1			13547587.6	16555911.7	43338826.2	19858691																							11948830													45365004	12929398	5624925	34523178	5042744	112637838
1998/4/23	9040188.7			6675065.5	9398898.4	51729357.8	8813523.7																							9576181													26215333	7110994	3778035	37681110	3834828	34880161
1998/4/24	21077663.4			11966258.5	10727459.9	35947113.2	8544941.8																							13356741													20582430	6890434	13376317	61649328	3639025	21388945
1998/4/27	12352482.5			8540489.4	8747040.4	26890688.4	15291662.8																							11119932													14582220	7451082	7403853	25550578	3458403	18535078
1998/4/28	33758697.8			N/A	6086181.8	30611900.4	14032710.7																							17727150													15131117	6145782	7714001	31682523	5075635	18776935
1998/4/29	14348283.3			4701361.8	5412745.1	27559675.3	N/A																							11625725													12546000	8237349	6042404	20967957	3716179	12567066
1998/4/30	24278008.6			6414493.4	7173102.5	26533605.1	15885340.3																							45456847													25552642	5339720	10696405	31207738	3092549	11502339
1998/5/4	25942267			8097339.7	8696054.6	26242765.6	28706685.2																							37463007													19515359	6894047	18250064	16091714	3642695	16478534
1998/5/5	18341995.3			9045518	8625979.5	20433714.4	12712183.3																							15431979													14653392	6163689	7829842	18053420	5326986	10569129
1998/5/6	12933312.6			6020081	13486262.8	26455643.7	9842625.6																							15218558													13738616	4524832	16793427	25265870	7843334	10925875
1998/5/7	15829592.5			20225191.8	9931871.4	44588437.1	19261165.3																							14625346													21440663	5530864	10765362	8083333	6466788	20439023
1998/5/8	15296825.3			17320762.2	13908796.8	39286807.4	11839617.1																							12299816													16111862	5607029	11186812	14070633	3793463	10683101
1998/5/11	33334295.9			42308758.1	22202881.3	59106821.6	13051279.5																							18352625													26125779	6423988	17594379	10016123	6639502	11733379
1998/5/12	23663166.1			13665460.8	11729099.6	34426333	7064562.6																							9845756													24065914	18372005	7113523	11074406	3314732	13902464
1998/5/13	13956116.2			14977495.4	16565063	35740772.2	8370733.8																							9876549													15096888	44364564	9757189	12128906	4745880	10908676
1998/5/14	12484593.4			12603427	32194954.6	33512407.8	7596678.2																							21607652													18286996	17817847	11430687	10426259	4129632	12056203
1998/5/15	21304430.3			19305125.7	N/A	48298891.5	10879621.5																							21565569													87674692	9368687	11659129	10325486	3387624	27306078
1998/5/18	78754338.7			9566057	14470886.2	26909259.4	6138305																							10434844													39204035	6623696	7405511	35315702	N/A	10292418
1998/5/19	28458110.7			13367788.9	7722815.6	34375125.8	4534323.7																							9452827													17056266	5031797	5188469	25573784	1814075	6131272
1998/5/20	27936595.4			4351265.2	7934841.7	29918041.3	4940148.3																							N/A													15964463	N/A	6510331	24229745	2741457	7148519
1998/5/21	15081690.6			4056908.4	6554551.2	19826795.8	9735723.7																							6930352													11291390	6023527	3798096	15683465	10666410	5337252
1998/5/22	18257737.4			6172299.2	7989308.4	29922855.9	11626381.7																							12133493													13401234	8562473	7540409	20948906	14621598	8146281
1998/5/25	19027075			12046777.3	16148629.6	N/A	9159488.2																							13452345													19138394	7680755	12815889	15234208	29940264	10791609
1998/5/26	17743653.6			10465830.9	11899315	17289906	9240516.1																							12399282													15025343	6407675	11717362	11574557	17218069	7669097
1998/5/27	16120717.6			13175992.3	18703068.1	38824418.2	9065532.4																							21102048													18912776	7904277	29373111	51626110	7666448	15186707
1998/5/28	10117939.2			20343242.6	11557573.4	23721056.2	8089780.4																							91759716													14846356	11102239	15378597	31918664	6201675	10422157
1998/5/29	11167603.8			12860561.8	10613706.8	41326396	8085687.5																							57293356													15865744	6598108	18282289	31296041	5970609	8798301
1998/6/1	23007927.8			10490788.4	13436968.6	53330007.1	22253830																							36491255													17031122	13090004	25159531	66985318	6648574	9891797
1998/6/2	11594080.7			6731703.7	6753448.4	37090466.1	9096971.1																							22796229													16607422	8642938	12381576	37402035	5442296	7170727
1998/6/3	11764624.1			6600069.8	6981127.1	42282779.4	10870162.8																							15899996													19002514	6558760	8089628	28638178	7035278	17433897
1998/6/4	14762235.2			8554467.6	6652780.6	35115449.5	9321229.3																							17990758													12305327	6236877	5552770	18774089	4762887	9065616
1998/6/5	12037201.9			9137724.8	8408891.5	36827091.7	11402140.4																							18736364													10183471	7016008	7596852	30208539	3649120	6933276
1998/6/8	12627373.5			6431840.4	7693379.4	34934092.1	9419958.3																							19030688													12149908	7253367	6452731	50803900	4447360	8205058
1998/6/9	10825699.3			6509998	8393004.7	34266817.1	15276540.5																							15861826													14207684	5259931	6450884	28762986	3510880	8157628
1998/6/10	8255297.6			4365041.5	5126816.8	31196880.2	7080341.9																							15120104													11655670	3836799	4295668	17591964	3044378	7441052
1998/6/11	8862580			3175106.3	4293766.9	22197085	5176865.2																							8986155													10690528	3093379	3630785	12564702	2271248	5848014
1998/6/12	7327052.6			4752072.2	4329180.7	18000418.6	8071563.9																							16273546													10691143	4497214	4437434	23779732	11304528	5893807
1998/6/15	7358278.8			3542115.9	4681218.4	14893514.5	6868238.1																							22795227													9913757	2817386	5296696	8866804	4245177	5901618
1998/6/16	9001583.7			4022619.2	4591004.1	23858934.5	7329395.9																							15402008													11874750	3237748	11074962	6407919	1943088	N/A
1998/6/17	2892919.4			2819735.6	2733423.9	15986777.6	7347864.8																							12413777													6284598	1959425	4638871	4998288	1824115	5772171
1998/6/18	4750804.3			1827103.4	3180228.4	16582693.3	4653609.9																							26744216													9620934	8805088	3437204	5994970	1151679	16530637
1998/6/19	3979593.9			2514574.4	2402279.6	9583951.2	5280453																							13086914													6635278	17597973	4013941	15740421	7127252	12426786
1998/6/22	7435034.1			4195659.1	3949034	13953749.3	12421546.8																							19254501													6428784	9543309	6889933	13429607	6978655	9614848
1998/6/23	6406569.3			3342706.8	3385312.6	10945970.2	6433447.4																							17095437													6431028	19525977	3648774	23728757	5280973	5045601
1998/6/24	9130983.5			6723830.2	2520571.5	25469147.8	6265088.8																							14568962													6815208	22050392	3840541	9902663	3632812	12093493
1998/6/25	6421413.4			3557767.4	3280965.4	26710281.9	5508754.6																							12530527													N/A	32247813	3422587	8022121	2538869	6535625
1998/6/26	4599317			3110363.1	2924889.6	18961928.5	4564077.5																							8561254													4021351	53519263	2421209	6010676	4547898	5262346
1998/6/29	6777588.9			2177297	3751375	25810598.4	5414624.7																							7819857													6914385	47846795	4249899	4739635	1819735	3328562
1998/6/30	4493502.8			1892716	1837673.8	17333611	4884933.3																							7274062													5870506	23938184	3612100	5240018	2475985	2765168
1998/7/1	5921662.1			1939251	2220912.8	21888318.3	6214487																							7099417		344568855											6301184	16606752	6214823	4319350	2299593	4851512
1998/7/2	5330718.7			1816699.5	2944687.5	17042555.9	3267935.9																							9231137		110588349											6116882	11886279	4503376	6281065	2071548	3637535
1998/7/3	6091595			2013423.6	2541181.2	9659322.6	2962433																							7740893		73484509											5003638	7291312	3446223	4623742	1581882	3076941
1998/7/6	5982420			1604823.2	2149398.9	11181501.7	4443088.3																							5314980		34972207											5328075	7685604	2350373	3839792	3364598	4532207
1998/7/7	3078722			1229109.6	2051307.8	14481974.9	2239372																							29887263		18995615											3097713	17072298	1988797	2737631	2192287	3616894
1998/7/8	2923205			1512708.3	1279882.1	15934782.3	2803070.3																							10350038		13384500											4043394	14787864	2525343	4473278	788436	2634664
1998/7/9	3052042.3			1277172.7	2136475.4	51015114.6	2410112.1																							8417257		25512279											2858288	10200338	3364240	4449444	1738422	2765568
1998/7/10	9048727.9			4134286.5	3738068.4	61624775	4611801.7																							12119504		19181839											23889079	7114686	2898912	29582230	951030	3631969
1998/7/13	3137634.1			18713628.7	7941288.5	30790858.9	3667059.2																							7484956		16930051											5709361	13921809	2417082	17251351	721872	2355103
1998/7/14	4569878			6485114.4	3572601	31873595.1	5356768																							10879249		16917180											5562497	8062443	2877106	5752961	1136112	3087164
1998/7/15	5166264.8			13101787.4	2549673.6	35295964.4	3289119.5																							6468348		9662752											4679384	5312676	4089363	7582887	4283537	2327563
1998/7/16	4813779			20421014.2	3191306.9	76469248.3	2684772.5																							6453574		15780938											4172353	23839038	3117842	6674388	6105991	2828968
1998/7/17	3485824.1			10828810.7	6054024.2	42539910.2	4530880.3																							5868654		9334232											4952071	18790192	2704718	4996347	3860316	2582512
1998/7/20	5222314.2			6163359.4	2293691.8	33481723.2	6769767.4																							7103858		11979867											5113072	15105371	2769572	6208130	9603026	3371838
1998/7/21	3699908.5			8727407.7	1957954.1	42767445.6	6970923.7																							5340574		13773047											3587610	30094524	1528002	23030434	11734185	2001738
1998/7/22	4268100.2			7668162.2	2011284.1	21282539.2	3138154.8																							3284964		12935830											2883808	22229423	1628551	14622334	5062312	1808011
1998/7/23	3249980.7			26099232.9	2280025.8	31904116.7	4169161.1																							3752721		39492189											3928313	17270202	1216170	7668469	6806425	1578168
1998/7/24	5783414.4			10117378.8	2774067.3	41282278.8	4555222																							4586885		28205802											4535998	12645049	1646137	8896601	3367481	2570654
1998/7/27	6363947.2			7994290.6	3861230.4	14501091.4	2741006.5																							4733729		30977274											3890939	7174471	2116095	6560904	9001981	2180350
1998/7/28	17409860.9			15491532.5	1917498.4	12765193.7	2333750.2																							4405625		12563310											N/A	11759543	1389482	5490081	4448218	2399977
1998/7/29	25683685			13872240.8	2788427.2	10409173.7	2638925.9																							5952278		13756041											7169331	16759674	975873	2477631	6333099	6032570
1998/7/30	4971326.5			10463728.7	2118906.7	19709640.7	2806059.1																							4050302		11767103											24527399	17164014	935312	2689482	3656508	3407250
1998/7/31	4564223			10249604.9	1725290.5	20002006.9	2044972.6																							5083140		21621800											10314532	6932546	4133447	3175015	1710243	1983099
1998/8/3	4088770.9			7238768.6	2320690.4	24337037.2	1376715.6																							6163278		14501775											4623425	7177307	2035363	3154988	3079119	1883883
1998/8/4	2435725.1			5200740	1878512.3	29954371.5	3358476																							4302293		21222290											3923194	8970552	1367403	3264857	5585024	1381210
1998/8/5	3812157.2			14805781.1	2047585.2	19246915.7	2793070.8																							5955475		13725518											3026335	4685153	1073048	1860394	8967747	997285
1998/8/6	3035747.5			6286893.2	1853098.4	5675997.4	3327190.8																							6113888		12553035											3197779	5063305	2384736	1796912	2369280	1783954
1998/8/7	3321652.6			8332513.1	2557427.9	11700165.9	3452298.2																							11013493		21324862											5311830	4700551	1784527	3858104	3219033	2441252
1998/8/10	4800914.7			6179005.2	3823591.6	30237236.3	2877051.6																							8633535		12936028											5368646	4694625	2559578	2861992	2173508	2689262
1998/8/11	6810186			7830313.4	2413789.1	13111146.2	1649626																							4459170		5858433											4572936	3023021	2719606	2488302	2088848	2049173
1998/8/12	11528307.1			6761204.7	2988510.5	12412951.2	2114947.3																							8923056		13140461											6288992	5223003	2122170	4407283	2222452	3019411
1998/8/13	7183227.6			5108530.4	2087613.7	13954150.4	2132113.1																							12617978		7464048											4712712	2872197	1305775	1767709	1953675	1757658
1998/8/14	4268464			6034713.2	2277606.2	15198845.1	3865068																							9008984		9222190											6379328	4747635	1277254	2969703	1727568	1916765
1998/8/17	8760907.6			6287249.6	2829208.2	15405932.9	10779671.4																							10912745		11378729											9160811	4187982	2791208	4015110	2065200	4240662
1998/8/18	5723601.7			6110478.2	2294449.2	33246399.6	7260822.5																							7492596		8080588											6731367	3054573	1623539	2870887	1403680	2831136
1998/8/19	4702914.6			4420366.9	3014206.9	43064457.8	7785903.1																							6495877		8664980											5527934	3011044	1553500	6913221	1372843	2865402
1998/8/20	5536433.8			8170970.8	2955291	24861885.8	10182406																							6300209		10988659											6064897	8605825	2315642	4963355	1722812	4350668
1998/8/21	6748704			5190401	3599532	25155509.1	6795819.7																							5935338		11945171											9996404	8280995	2133337	5787191	1850999	6250136
1998/8/24	5539490.4			4681121.6	3019425.1	22224001.4	7518331.9																							7007888		9747839											5661872	4840995	2056154	3418218	2139879	7943037
1998/8/25	24453610.4			5637520.8	1758724.6	18475060.9	5000033.6																							4401840		7840173											4222100	9338615	2133113	3630668	3372726	5228132
1998/8/26	47897165.8			2941587.7	1644672.5	10874740.9	4816153.3																							5297650		9597666											3177324	5801188	1628326	3697090	2123748	1518550
1998/8/27	38110129			4226873.4	2731918.3	12114455	3190771.6																							5543633		5225042											4769612	9591684	1072003	3396468	2349257	2309798
1998/8/28	31589728.9			3415188.7	1658113.6	14089608.3	2634953.5																							4286471		4528639											7267147	3828369	1293957	1614934	1380080	1852332
1998/8/31	9096709.1			3541332.5	1921103.3	16847869.4	3319816.1																							5580943		6882575											8954098	3322282	2059290	2263230	2310907	2528042
1998/9/1	7094283.1			3573220.6	3196456.5	10529376.5	4113207.2																							8506201		7667076											16431590	2975503	1680134	2385483	4112427	5136482
1998/9/2	3359710.4			2186474.3	1444498.8	14715692.1	1967876.4																							6436563		4305347											5879224	1736731	1013039	2589923	1478081	1994100
1998/9/3	1965775.2			1583691.5	1514848.1	9071221	3780341.5																							5090306		3875956											3086060	5287550	681948	2427256	568974	1443349
1998/9/4	4799150.3			2526830	1603325.7	9622035	8089430.4																							4075570		5828190											2925236	4793730	2005027	2829035	1138054	1186016
1998/9/7	4833928.5			3354915.2	2053663.6	7211888.2	5151098.1																							5193136		4606808											4337494	2861253	6124480	2607652	1308477	2747549
1998/9/8	4786891.1			3753927.3	2433741.3	12053885.5	6391361.4																							4434666		7037479											4140612	6168194	3361782	10597215	1168130	1815653
1998/9/9	4371005.2			4881275.9	2737873.3	16468206.1	8018880.3																							3137792		6866592											4249534	5350843	2060666	6034913	10151062	1949565
1998/9/10	9071602.8			8968553	5142666.5	34713037.3	7502956.1																							9095265		13436729											7083558	8784903	4104684	6242568	12635015	4229049
1998/9/11	8768598.3			4249893.1	2800822.1	21442990.6	7335786																							11148799		8187469											12102690	5388142	3043890	5483784	4599738	13793142
1998/9/14	14139122.5			9252630.3	5638917.3	17887169	7118714.4																							10414224		16333767											10701164	8853431	5817180	9558841	10179798	6266777
1998/9/15	40369638			7935669.6	4678304.4	17140848.8	N/A																							8914268		12890245											9979070	10662731	3383057	5924826	5573815	5590470
1998/9/16	24788077.3			6209370.3	16791806.9	32878086.5	4608076.4																							20545458		11149190											13550421	11411054	2690480	6510766	3609599	4062376
1998/9/17	23908882			29097501.5	14526668.2	31731963.8	6470791.8																							19419763		10936292											32830577	9384496	6050675	7319264	3904144	5102031
1998/9/18	10572509.5			47079987.7	5695691.2	34778729.1	4821065.1																							10008533		7389294											12279904	12485807	3450924	3861741	5082266	6078242
1998/9/21	6854546			11134426.9	3427794.3	N/A	3173083.7																							16998724		6167618											6623971	37682135	2280280	2662044	2660400	2789240
1998/9/22	5628200.2			6843536.5	3884236.8	6165599.2	7738626.8																							12812619		4853319											9743587	14815569	1589585	2333768	2294417	5291255
1998/9/23	6570990			6623542.6	2509524.7	15611527	6984023.2																							8782122		3284351											23986557	7825271	1429572	6301173	4308210	10669971
1998/9/24	8564839.2			6068011.8	2197085.3	10881358.9	2427950.1																							6498529		7350497											12555110	5623970	1477222	10065413	2160622	3311894
1998/9/25	5652894.7			4936402.7	2235156.6	9650160.6	3986727.9																							6528594		3427981											5909513	6752899	3920001	19139464	1415173	2701842
1998/9/28	21523729.9			6509720.3	4939043.8	15799844.5	6204664.1																							4368892		9632511											64574611	4408190	15477431	22648075	2888263	29800690
1998/9/29	32077529.8			3587349.3	3239180.1	6025579.5	4670648.4																							3050678		5676264											105250388	3066203	4901416	8554500	1947135	16514555
1998/9/30	8794115.6			6097752.8	2247007.5	8383649.5	8004966.6																							3120925		2649310											29039776	3341716	2964504	6306385	11886808	6983691
1998/10/5	6597170			7834478.8	1057261.4	5067726.8	13216045.9																							3013740		3068272											17905141	2724410	2107077	13777411	6481318	4958966
1998/10/6	6427187.2			4125562.9	2116677.9	6530074.1	5485329																							3174855		3640892											14929395	3076921	2249910	7425822	4369165	3407804
1998/10/7	2991757.7			4718058.4	1980124.6	10712197	2367918.1																							2504323		3587905											8212996	3014082	1823570	5791854	2873214	3003171
1998/10/8	159907353.7			2438299.6	1983200.3	15241849.4	4177330.4																							2401428		2763250											6512655	2288679	1649842	4234081	1881733	1540063
1998/10/9	62927343.2			2677272.5	2047555.2	15017418.1	2292197.5																							3715766		4453334											12366367	3881647	6205468	6296716	2883748	2020568
1998/10/12	20179997.2			22299285.8	1867115.3	12842935.1	4583772.8																							3769403		N/A											14415613	11975959	3588129	5091437	8714139	3743839
1998/10/13	12794981.3			8024534.6	1881169.6	12265823.8	2926688.9																							5939428		12804443											7508970	6149949	3452790	4714847	5630385	2302365
1998/10/14	8521475.3			4429087.2	1740292	10716753.7	3069366.3																							5337982		6440651											5971476	2827378	1381003	6338454	2035543	2374490
1998/10/15	10994269.8			4647757.1	2120658.3	33541417.3	4542644.6																							5344414		10160907											6087913	4704182	2311288	3507132	5983368	1809295
1998/10/16	10274806.3			29686468.2	2280448.8	38927444.5	4416687.2																							10396109		16458993											5468161	4738801	2370063	3903964	3207421	2469567
1998/10/19	12520963.5			21692927.8	3558193.5	36545127.2	15025181.2																							10222235		6681054											6720695	5405370	2302798	3429084	3091372	2683047
1998/10/20	10223537			9701443.2	1916523.8	22773649.2	4239208.7																							7080723		7543945											4271585	3768478	1635539	3798758	6287954	1385177
1998/10/21	20809589.1			9275450.2	2929111.4	15834874.9	5545856.4																							5325036		7161874											9798681	7466632	2828457	14714308	4490705	8844257
1998/10/22	10093871.5			7116564.6	3938781.7	13391756.3	4405260.3																							4255218		7411206											8608830	28021584	2895539	27701139	8262966	22717695
1998/10/23	6573575.3			5557070	13474662.6	32165798.9	3382822.8																							9316606		6289364											5411562	40750244	10003263	12992468	7001589	9930018
1998/10/26	14442612.6			7272108.6	3970112.4	22471057.9	4190485.9																							18491582		5556050											6195536	30742277	24372069	8422608	3986627	10022277
1998/10/27	8293712.3			3393581.2	1864100.8	17542614.5	3108178.4																							46775237		5478588											3897334	12880212	5770883	7270234	3291641	3768872
1998/10/28	5733209.8			4557727.7	2006041.5	16313381.7	3355801.4																							13082819		5154253											3313969	10658423	3710215	6073099	4625945	4151746
1998/10/29	8405898.2			12753696.4	2407045.3	46932936.7	4636623.1																							6085042		4898101											3687215	16710053	9592421	5774167	3335262	4542034
1998/10/30	10471994.3			4705085.4	2050844.6	58811351.2	3074324.4																							6465509		6073896											3431498	10589083	4577408	5005088	15306873	1743089
1998/11/2	8370268.8			4112446.5	1692757.7	34113222.7	5087752.8																							4707213		4453068											4371441	5710883	3510754	9148095	13394414	2857660
1998/11/3	5032055.8			4193685.9	1565911.3	53139147.8	3795397.5																							15401144		8798210											4181910	6281259	3033711	5364385	5489634	2126235
1998/11/4	6510388.6			4997666	1912314.8	37251687.6	3500229.2																							16582067		3833010											3044731	9623213	1883708	9470577	16827415	5121433
1998/11/5	6547274.8			5603791	1947582.3	20846387.6	3667167.7																							35072080		28211038											6916392	8214160	4451114	5959047	13248003	3027745
1998/11/6	8587138.7			6287590	2284756.2	39865734.2	7137916.1																							26712448		19548111											5600512	12587308	4829130	10585432	26796358	3494895
1998/11/9	10940083.7			8433780	3108206.7	24288399.7	7202494.6																							22806011		13681228											7167701	8945958	4967704	5521963	28278997	2991354
1998/11/10	51689608.9			5825319	4556861.6	20061865.6	5690369.7																							64652990		10045276											9928461	9337662	4019288	6002242	9354866	7590422
1998/11/11	18123271.2			24346497.2	2922183	14242188.3	4363549.5																							16678285		8587647											5713890	7195119	12185880	3994984	5243689	4617694
1998/11/12	13018754.2			13198245.6	3436338.1	62835110.8	4620070.7																							22318746		30179719											6056638	5448682	6689390	5357044	4440813	5003873
1998/11/13	6609130.6			7601930.4	2086665	27042256.8	4019455.3																							29666156		7490515											4332062	25683736	3359121	6368946	3752887	5203402
1998/11/16	8046286.2			22174415.5	2862436.2	24844138.2	7841358.8																							16918829		9282282											5922421	12852694	2806671	3171804	3239023	2911546
1998/11/17	11113339.8			17866185.5	2841309.7	23426984.9	2091590.8																							18346402		7235933											7406883	6814472	N/A	4583571	2816824	2251822
1998/11/18	5334581			8311786.2	2059577.1	27689488.6	3215041																							13825124		6106898											4929352	4671746	3065344	11785967	2599301	4135451
1998/11/19	6238571.4			21664084.7	2152463.6	32997621.9	3370334																							21505189		5432068											4841922	4638951	4103954	6174158	1829725	1776761
1998/11/20	5320560.8			9378933.8	2220630.4	15352271	2165217.2																							22422317		5273399											3782953	3514853	2172195	2726851	1633731	3275155
1998/11/23	5345029.6			16328634.7	1967635.9	9702266.7	6412376.2																							22271370		5139836											5159840	2884102	2788610	5560761	4063374	974333
1998/11/24	8458830.1			22415147.4	1589887	11704384.3	3329659.8																							50701630		5627882											4186996	2881084	1850378	4601162	2009972	1600597
1998/11/25	4521599.1			10264123.6	1647303.6	13085732.3	2198087.4																							44813613		6637568											4037350	3309872	1501793	3225972	1897634	3594636
1998/11/26	5603430.3			10215609.4	1958272	10884722.6	2114254.5	293100700.6																						49526000		4665000											3899000	9278000	2753000	2437000	1492000	2117000
1998/11/27	4298313.9			24580950.9	1550454.1	16757171.1	2288347	78803871.6																						16958000		4418000											3628000	5742000	2214000	2839000	1410000	2757000
1998/11/30	3361416.1			19412832.3	1635003.6	27299593.6	2705412.3	39038064.2																						20519000		2586000											3484000	3475000	1360000	3652000	3310000	1409000
1998/12/1	3369588.9			12735563.3	1452921.3	23872166.1	2033566.4	18935272.9																						15269388		1919401											3474184	2414401	1387187	1997917	1960581	1779430
1998/12/2	4455929.6			11778096.3	1240876	44001704.3	1562888.6	24095827.9																						12540358		1833488											3266567	2851105	2215506	2183326	2235858	4529136
1998/12/3	3591481.3			18636614.6	862847.2	17511803.2	1501130.5	14001299.2																						10292807		1762593											2320191	2476186	2358152	1902438	1587719	779129
1998/12/4	5323203.9			17127129.8	1225592.8	14478412.3	1585806	16398127.5																						10266487		3008861											2305485	1469427	943389	1375096	1689590	1424725
1998/12/7	6645030.7			7326509.7	1638403.8	12854883.1	1280398.5	45913225.6																						13401206		6897742											3283237	1651565	2487545	N/A	1659241	1142443
1998/12/8	3738007.8			4380947.7	1841010.6	9272673.4	2745304.3	15296564.8																						9096662		3476240											6408545	879028	1508637	1809883	1068046	5177136
1998/12/9	2689282.1			2541541.2	1138878	18583669.3	1566021.6	15445364.7																						6867069		4295602											7939670	931389	653250	1189786	643219	10407444
1998/12/10	4478928.8			3078485.4	912550.3	12106696.1	1675121.3	15652781.1																						8135091		1614569											3450451	2334740	1129553	2275027	788052	8324869
1998/12/11	4362897.3			4855145.8	1343926.1	7522574.1	967232.7	10779904.4																						8508787		1196246											2590107	1583022	1012506	1414308	1164129	1903920
1998/12/14	3303109.2			3906649.2	551804.3	6432086.1	1337010.4	7070524.9																						3977159		976926											2587416	1512193	1128828	979304	620184	1522811
1998/12/15	3999663.7			3791105.4	1460568.8	8562027.3	2033330.4	19322216.7																						8576747		1823714											3240786	2431805	1473408	960803	641110	2681817
1998/12/16	1807814.5			1970060.4	1431123.6	3468642.1	665556	11505190.3																						6015018		4217621											1761013	982726	1154969	2646871	362384	1248504
1998/12/17	5842203.8			2456926.9	1176564.8	11914443.5	1142531	8132723.3																						5589466	274500178	9006039											3573124	1392951	1991437	2141377	797959	1621623
1998/12/18	3139382.2			3195377.6	1123535.9	11916599.1	1633120	8970496.5																						3687029	115436771	6870164											2807456	1068574	1692138	1364236	901895	1296167
1998/12/21	3775883.1			2224748.8	900160.1	4965478.2	582125.6	4513332																						2240101	41624710	2278900											2683638	827516	769849	6544709	619327	1128716
1998/12/22	4230595.5			2507038.2	985147.6	24570710.1	1357020	33150102.1																						4563174	93149216	2401775											4560143	1099059	998878	5468115	830341	1026923
1998/12/23	3982765.4			2156205.4	1031941.3	14668999.3	1109347	28291462.1																						2314900	53898645	3123447											2018072	1007704	709967	4576255	648594	1235778
1998/12/24	2921580.1			2104186.9	1661918.4	9527020.6	739190.7	23137979.7																						2790666	60583129	1765592											1801337	519484	686018	2865787	481683	756698
1998/12/25	2318325.7			3088203	741717.4	6298955.9	757129.5	24510547.6																						2482364	32810124	842698											5841775	473879	566477	4457713	353994	1948898
1998/12/28	2489354.2			1646914.8	866304.2	13114557.8	782754	15762101																						1321807	29124868	1902681											3185764	760455	1044370	3352487	765384	815066
1998/12/29	4192983.3			3854954.2	1392915.2	9624193.2	1542225.3	14893608.1																						1642467	26015374	2563331											2271583	1583290	1075960	2543548	513914	884460
1998/12/30	3404984.5			2110257.6	1811107.5	16844957.4	1380024	14911781.8																						4253124	22552976	2414099											3121302	1624765	613597	1649020	367980	985289
1998/12/31	2149045.6			1410508.9	484437.1	7492735.8	829096	10559306																						1676939	13480311	2914466											1781880	860172	622210	803741	336828	756456
1999/1/4	2494042.1			1396256.4	1427955.1	6189219	1200291.6	6788887.3																						928440	11836818	1535332											1825352	474862	929857	966770	279778	611081
1999/1/5	3106948.1			2900915	843345.4	11205236.8	1567501.1	17126577.8																						1913605	14075672	1166488											2879453	1657186	719659	1337418	858994	1248652
1999/1/6	2935863.2			2625311.8	1082101.7	15940860.2	725832	17736396.2																						3957823	12508452	1331408											1807392	702628	634385	1252682	474842	1076865
1999/1/7	1845548.8			1750103.1	1945628.6	11060912.4	2087482.2	14765386.5																						3792222	15964790	911224											1627483	826695	1036077	N/A	415488	762665
1999/1/8	4543221.4			3737109.5	1906140.2	19969851.1	3542686.2	22146468.6																						6205346	16227047	2035546											2697863	1984075	2195499	1932549	1611521	1067768
1999/1/11	3404381.2			3300382.1	3788148.1	24140059.5	3254556.2	30342305.6																						3692273	12092495	1128414											2144193	1036398	2014484	3513694	1032615	909115
1999/1/12	3195888.3			2355051.4	1654803.7	19163325	2429149.7	17914656.8																						3428358	15687040	1696589											1816399	1214741	3166581	2382360	1602788	890813
1999/1/13	3012752.2			3046285.4	1320369.3	10729481.2	3628696.2	13595378.2																						7694834	8391626	1665346											2699141	2247137	1347779	1592576	2722117	1926954
1999/1/14	2388938.5			2251686.2	1086711	18711822.5	2504754	10745416.7																						7703901	7156739	906890											2226166	1476781	1849462	1000988	7599545	3805058
1999/1/15	3444511.4			11092939.1	1525485	20060210.8	2328905.3	14814104.2																						4295804	11062459	2659063											2594404	2425317	3267101	1052749	4121771	2585609
1999/1/18	5780111.3			3819491.9	1794976.2	58140145.9	6986000	11495703.4																						5306263	14953951	2440993											4315012	1684220	2100396	1223143	1597695	3145515
1999/1/19	8676344.1			3054601.2	1243474.7	80561048.8	3164744.5	25006408.2																						5609890	8568001	1402850											2839981	4994514	1024471	1933092	1277030	3319620
1999/1/20	14117633.5			2279889.2	2978133.3	66050497.6	4871162.6	40225684.2																						6735434	7520686	5735720											3200647	1978431	948467	1742503	1355175	1373204
1999/1/21	3341369.7			2439478.3	2356064.2	79095403.8	2794092.8	16957061.2																						3357902	6498263	1949561											2483140	1870144	916162	1829176	2160357	1359516
1999/1/22	12237193.2			2990454.4	N/A	122414954.8	3134425.8	12170709.2																						7907890	8057559	2241632											18714811	1771957	1633413	2313254	1544751	2991492
1999/1/25	10052198.2			3043943.9	6449029	112269527.6	3699325.8	20787536.1																						6318543	7955212	2580260											8937577	1905978	1211054	1782294	1381993	1758934
1999/1/26	3780641.8			2586310.4	4350320.2	73180268.3	1979417.6	13451819.9																						5329781	8176554	1457879											4228062	1363477	828055	787225	1060400	1323432
1999/1/27	3075178.8			3971320.5	2730409.9	63129542.8	2026890.2	15015963.8																						3612520	8437695	1643812											3499482	2077635	1157392	1606939	2100100	1414798
1999/1/28	2701038.9			2200811	1054104.3	28320745.4	2317420	9790363.7																						3809294	6448330	1693479											3775056	2037231	1115319	601163	1608350	1327884
1999/1/29	2558403.9			4018188.8	2261678.1	36778156.2	1109545.9	48570100.9																						4887661	7276310	1539461											2834783	2496292	2727776	1738723	604042	1365268
1999/2/1	3141509.5			5422612.1	4250406.5	28756494.3	1767245.6	12451957.5																						1027716	4707637	1279945											4515420	1287545	6437694	1716835	921479	1473076
1999/2/2	2509976.6			2795885.6	2754323.6	30808466.9	1338680.2	8447866.5																						1447759	2584058	1094994											2206151	1053164	2092398	1035089	459850	992678
1999/2/3	2829220.7			1607623	1369933.7	18798612.4	1412391	6404740.9																						1053812	3585742	1310156											1890760	2709368	1228037	1146324	1442948	813039
1999/2/4	3157795			2080138.8	1418530.9	17404217.8	1863706.9	8040814																						1622985	6147294	1240630											2179334	1351720	1041129	678652	331921	1192815
1999/2/5	3463888.8			2354035.1	2086075.6	27071162	1629387	9589040.2																						1505162	6565877	1659535											4223332	1543100	1153432	1625700	461683	1051402
1999/2/8	3461524.4			1939400	1303430	13922780.6	3047151.2	6132883																						1443874	4601880	1306447											3869983	1259944	1015146	909126	562256	1473523
1999/2/9	2837743.2			1425137.6	904206.1	14251090.5	6646746	6417006.4																						4403737	7157122	814001											2779677	1076968	706360	647407	251695	1215228
1999/3/1	1616905.5			1842722.3	1361818.8	13740780.6	6491401.7	3368171																						2667950	4044309	950718											1609292	784829	568206	797588	603944	1609431
1999/3/2	1389467.5			4083218.3	668137.6	14341996	6471687.4	4391379																						2853942	3418810	1279657											2051871	2077759	819415	1112740	1659812	2094928
1999/3/3	2949479.7			5594396.9	1799855.2	24550150.7	10050268.2	6172722.6																						3599413	4994262	1575595											3359539	4254789	1587643	1573297	2220085	7311852
1999/3/4	2991117.5			3962445.8	1789786.8	16460390.5	6714714.6	5418335.7																						2633763	9041171	1298993											2206840	2055096	955803	762730	1410297	3383403
1999/3/5	5572927.7			9802392.1	3694979.5	18979985.3	11552888.1	5710178.4																						11979427	48235664	1667299											3657227	3242247	1498702	2308657	1143032	5141622
1999/3/8	5471398			14158349.2	2317975.1	37125174.5	7068927.3	5677045.8																						10613507	40806808	1992557											5784399	2001140	1680892	1415563	2860560	2990430
1999/3/9	4172003.2			8607101.4	2359753.4	28509274.5	6634121.4	5545459.6																						9014066	15964421	1775335											3647575	2450592	1926141	1324827	1447258	2665326
1999/3/10	3540728.3			6898868.8	1305207.3	29227495.3	4154829.4	7019527.9																						7940186	8952659	1313066											3138561	1144106	1415640	1030201	1119311	3031264
1999/3/11	4508211.6			12113992.5	2121602.6	30178234.3	5537706.1	5669535.8																						6519521	17139552	4242828											3942017	2597225	1927335	1501648	3221696	2451531
1999/3/12	5951722.4			5773033.8	2377026.8	22730198.1	4302608.9	7301551.3																						3862167	11332315	8251580											8422595	5021368	3161008	2108268	1856511	6562871
1999/3/15	8965134.4			8283305.4	14009054.1	30159276.3	8523433.9	14671678.4																						10400219	21793525	22591237											7540456	6423139	7778619	6542905	2067393	5092015
1999/3/16	4952804.5			5919316.5	2562018	14769894	17270323.5	9915991.5																						14145389	13784340	4645266											3444403	2322460	2288012	11478916	3379831	2568856
1999/3/17	11757360.2			10458848.8	5890795.6	22475321.6	16165042.5	9295722.4																						24465806	10041741	3658726											16789390	2060882	1757682	2937238	10345536	4129606
1999/3/18	3792010.8			4633148.3	3381841.6	22581167.9	5080958.3	5900045																						18383752	7890980	2922172											5028402	2116304	1877443	1684102	9878270	2362994
1999/3/19	4584358.4			2946881.7	17769078.1	14487500.8	19113888.2	22731546.8																						27720667	7773955	2251102											4917290	1659491	1326812	2577338	10134147	2863309
1999/3/22	17284328.8			6531030.9	10579243.6	21752085.4	7312395.5	33748257.1																						55169680	9217695	2983054											26674271	1717439	3502889	2191172	6109013	15195717
1999/3/23	7119816.6			19370340.9	3456230.7	14689607.8	5648194.4	11809102.4																						16599831	5494143	1436562											6674310	1682979	2762907	1930756	3397856	7393748
1999/3/24	5396414.5			4113821.9	11590035.4	16007189.5	6200259.5	8963503.2																						17768445	4868749	2453316											5695176	1280877	1912210	869643	1987227	3170230
1999/3/25	4434612.9			3049569.9	4114215.9	19094761.3	3837809	9590784																						14381000	5089436	2354088											4306754	2032023	1249794	931486	9870878	2488283
1999/3/26	3078408.2			2765701.5	2717785	14721463.3	4952528.5	6003156.5																						11012149	3771737	1963977											2650707	9060077	960591	1051079	3378417	2533901
1999/3/29	3249084.6			2946653.1	5167379.3	18020309.1	14835076.1	7927782																						10206280	4910140	1652370											3428662	12550605	1412829	1714068	1507528	6888721
1999/3/30	3058055.9			2226966.2	2964560	14988996.5	7896910	5767914.4																						13735793	8923298	4846647											2790644	8122571	886003	1139785	1896073	4215120
1999/3/31	4061009			4622202.6	7907241.6	23412430.6	4918235.5	5878530.4																						16449245	6203558	5637146											3265708	13841084	1176852	826541	1114400	1812945
1999/4/1	16645232.4			17993832.3	4161589.6	27205585	2817989.8	6338957.6																						15890499	31576499	8239841											3888948	18777637	2672819	2295710	4920055	6106330
1999/4/2	7746566			8121834.9	13514062.2	30173745.1	3334499.1	18729950																						17698607	20312849	11620052											6090221	11632955	2451985	2103139	6969901	3693452
1999/4/5	25652218.2			5750487.7	16060076	14848246.5	3990390	35038489.7																						13385036	24693118	26888870											9835081	7227458	5545425	2587386	7556934	4583456
1999/4/6	19539277.8			3836741.4	9885881.4	20690537.7	2499083	10866255.7																						12261009	13162241	8779816											5538135	10447019	2226074	2093282	3346189	3647889
1999/4/7	11903833.6			30412805.4	12090006.9	60717046.3	1361042.8	8688936																						6060047	11159813	56159984											24480242	4479745	2032980	1809666	3792356	9483524
1999/4/8	9527691.7			8508606.9	12828906.8	31799180.7	2416389.8	8008280																						7794419	12068561	19110496											38974162	4982650	5502477	1693413	3153791	15183680
1999/4/9	10227208.6			8736366.8	8084546.4	24165637	1968408.4	7931023.1																						10949246	14892568	11506074											21034444	6633966	6991723	3653790	2807898	13557456
1999/4/12	18024638.6			6755183	33712385.4	19339875.3	3737622	19507076.4																						9737918	14607152	14138067											62175190	5285242	5419109	3249054	1543115	42733609
1999/4/13	9453170.6			5367956	10259857	11555886.7	5600178.8	8317017.6																						6153767	8086720	8848757											22027013	4136889	9412125	1742009	2717569	25955158
1999/4/14	6644806.7			3569245.5	6918429.2	12237637.5	2354666.1	4475314.9																						6863937	8502431	6472939											22583604	1919809	4088245	1312764	2416442	18669335
1999/4/15	6436831.8			5019274.6	7981245.5	13456661.7	1696217	8049341.7																						6652672	10858462	7881879											9493448	4202637	2479809	1620601	804409	10330682
1999/4/16	6143729.5			6212126.2	3779089.9	15885739.6	2139538	10469878.7																						5459645	7608631	6085726											7123081	2249876	1944330	1180680	1857866	7273930
1999/4/19	3534282.7			8557926.7	11074528.9	27647975.2	1831800.8	5622334																						9484591	5794860	4711004											11628117	3665045	1931729	1170379	1229012	3547932
1999/4/20	3726639.6			5239639.2	5879206.7	17461142.9	3282936.9	4457233																						N/A	4394742	5821740											6231762	2245746	1727473	768993	1013332	11592345
1999/4/21	19187595.4			4650219.7	12864207.2	14146022.9	N/A	10758578.8																						12220899	6066217	7358832											7972667	3660945	1349902	933150	1463765	7720929
1999/4/22	12622188.3			5040063.5	7061410.4	20381012.9	3976588.8	8625321.5																						6109350	10662930	6532807											9609389	2020052	1898615	1328383	1185233	7291630
1999/4/23	8868588.2			9881470.5	36888738.6	13692136.3	1964283.9	4958756.2																						4341354	5696785	4569374											7075016	2310985	1442337	1101580	2013527	4377121
1999/4/26	10106002.8			5871738.2	26722047.1	16430020.3	2742684.3	5101778																						4748136	4918267	4637933											7012580	1008110	2150718	1727441	2815165	10925359
1999/4/27	5480118.1			4295130.9	11162596.1	11677299.4	1999628.3	4687792.3																						2815185	3746619	2722842											6010418	1805872	1724336	904155	2222255	5886874
1999/4/28	5369077			5290896.9	7139977.1	9590455.8	1917351.3	3840136.9																						8482776	2531789	1890101											4506042	2385341	1100980	693044	1260605	12788955
1999/4/29	4197468.5			3438361	5009982	9045721.4	1064245.9	3303934.6																						3400220	3843787	1810747											4317253	3121087	577781	844022	1484354	3615181
1999/4/30	3193849.5			2509741.7	4220499.1	6624763.2	1829075	4172960.6																						1005331	8356320	1404528											2499607	2102976	1003649	636782	1480282	2417520
1999/5/4	2224240.1			1954687.6	2805487.4	5904982.2	715785	2039413.2																						1049298	5648628	1502361											2195696	957875	987220	780322	978527	2289271
1999/5/5	2287236.6			1338550.2	3582953.6	7641831.5	1927903.9	3797891.5																						793527	3456485	1114740											6339943	1253106	597735	1170317	667395	2259685
1999/5/6	3366947.3			2166018.3	2378767.4	8517670.2	1040638.6	3580413.5																						1644380	4112705	1534463											3026629	2364860	829788	872005	966579	1563604
1999/5/7	2983450.8			2179197.1	3317206.9	6097459.5	1697203.3	2719105.5																						909052	2057236	3962594											6272919	1241534	684631	550210	1602385	9542801
1999/5/10	9809068.1			2847288.7	5820695.8	16083896.7	2271946	N/A																						3201141	5515212	4108459											10980427	2000134	1789740	1462734	1888165	20613360
1999/5/11	3718035.1			1539126	4139739.2	10481521.6	675759.6	4274972																						1225786	3133559	1638499											4412079	701843	767195	607653	2516660	24831127
1999/5/12	2375218.2			1089497.8	N/A	5946338.7	904744.1	3469632.1																						853300	1681327	1548055											2379531	766690	823748	370625	4781339	18415827
1999/5/13	2462997.3			1490129.7	1937833.3	7324836.4	666923	3245313.3																						1611535	1596845	1454218											7548378	820306	812747	775823	4612821	7943357
1999/5/14	5584968.2			1631986.4	3414866.3	10625095.8	1664737.6	7739126.8																						2694721	3255669	2459190											5045098	1967823	808766	919133	9171018	12330612
1999/5/17	4117980.3			961488.9	1984140.5	7165366.8	1677081.5	5050964.6																						1390178	2013636	1614632											3351826	527642	1162126	1032905	6722174	6758364
1999/5/18	2073802.7			N/A	1341021.4	4160860.8	3802832.4	5030818.2																						1831726	1486380	756528											2488148	N/A	N/A	261896	4331358	4605812
1999/5/19	3300976			1743600.4	5673318.3	7756869	4325373.4	6797752.9																						3341430	2405594	2487479											4194636	1238067	782547	798427	7453695	4565699
1999/5/20	7189813.1			3932681.2	11766450.5	N/A	4848040.2	11297344.7																						8917953	6056827	4426536											8221153	6736366	1953742	2168590	7339136	7786064
1999/5/21	8541623.1			4441096.9	4293038.8	15487064.9	9998452	11993465.9																						12448033	6264009	4486550											10109800	4184963	3345558	5113430	7725132	9459141
1999/5/24	N/A			8145908.8	27761444.1	66646603.1	17296645.8	21841117																						24029115	10476404	8055775											44790173	6313485	4346781	5823487	7565916	18175558
1999/5/25	20044285.6			7866584.4	15488881.3	38904343	8593777.5	23510811.3																						21899185	18852101	10085187											36862888	5676728	3652515	11841709	8947568	16656970
1999/5/26	7879054.6			5713737.6	10276895.7	26585368.3	8918858	12724569.7																						23980075	6633370	4773269											23870058	2988477	2341127	3183326	6641195	7100338
1999/5/27	17033410			14757761.8	12123819.4	80157477.4	18202173	20624990.9																						32188111	17842836	11551434											40204665	10224846	5245289	5849935	7648432	13551080
1999/5/28	12102963.6			7922642.2	24626390.8	50639228.2	10646169	19173363.3																						39541855	12214147	14544604											124746650	6190163	6705321	8402480	N/A	32846703
1999/5/31	12196808.1			10316767.7	13709051.5	37022232.1	13929024	16422228.2																						31953347	12471944	8727545											103250255	7376180	4157415	9907599	6043275	15932068
1999/6/1	14738558.5			7074734.1	8218151.1	28154309.4	8832897.5	21353723.8																						17856216	11086141	7615402											27998930	4620595	5243424	6763998	3993814	10933642
1999/6/2	15806661.9			11325908.9	8335545.6	32429734.1	13308856.8	22009973.2																						25719784	24245142	10014478											43916231	6216746	14295230	8118124	3807009	11407885
1999/6/3	6620403			5641799.5	11232976	23762002.8	27494568.2	9019105																						173720000	9621326	N/A											21882787	3626316	5556962	4155460	2039190	10359099
1999/6/4	6840579.5			4890898.5	6744792.5	18725065	16845180	9560633.1																						40376835	6657587	4967494											14394825	3977367	3092805	6158540	2898886	4684434
1999/6/7	7858592.9			33816763	6756593.2	29329967.4	25335136.1	40074162.4																						14110193	9539443	7051400											28091341	6056841	3265974	7964814	3451986	9424698
1999/6/8	31191863.5			17740483.6	11382969.7	22926717.2	61580532.3	24384752.6																						58263597	N/A	13667709											61153769	6345953	3820058	7057321	10933063	11105517
1999/6/9	13546612			16885617.1	20918291.4	31883335.2	60105665.7	31787963.7																						49857451	11906234	5857268											22909181	9331166	4513286	24391482	4332952	22990700
1999/6/10	25012252.2			58388776.8	53375017.8	38512057.6	22039680.4	96717184.1																						63425939	34850356	12817987											157168599	6844212	19179115	12877815	4682656	58979592
1999/6/11	17777585			73138278.5	19457272.2	52161145.1	15732733.2	61836179.5																						59165125	18510992	42335110											52203903	6114839	29847284	12319132	4965634	20887992
1999/6/14	27902374.2			46409413.2	58282022.7	82382903.7	29871440.9	49211062.9																						88088604	35268910	52400495											136976922	11171815	15628585	23601190	7975275	38237887
1999/6/15	42407393.6			45482400.6	90390072.8	107757284.1	27821149.5	60861394.7																						56592789	63670499	126090553											N/A	11631097	16826871	26130260	12228074	52433018
1999/6/16	21243651.8			32034442.8	43856398.4	54053956.4	17520672	23680554.4																						87680894	60285200	73272333											166159920	6882108	9236001	16636040	5552405	N/A
1999/6/17	29398472			36085243.3	22528667.2	60425413.7	37874674.6	50190226.7																						154188483	102832615	76888776											230977291	12169191	29385675	18545396	5905903	37351370
1999/6/18	27804443.9			27980171.5	25953858.3	110425121.3	42760419.4	79757723.8																						71566179	55602505	57059049											162586034	22310555	22515121	29470555	7928315	29782848
1999/6/21	49610134.3			38888654.6	43677751.9	106332820.1	32179713.5	35796777.8																						98905702	57441935	76586944											78411862	17628191	21197180	32565403	11097882	22489363
1999/6/22	61483405.2			50840659.1	25394944.4	88260023.3	27844361.3	32891778.8																						58245570	35925556	39078628											95433067	13524762	33662497	20624831	12657357	21183728
1999/6/23	83590255			50992320.4	58043200.4	105570103.9	32575813.6	45348115.3																						57286456	47770980	39492547											95682207	16720106	34802592	16207983	9821070	31860602
1999/6/24	93998884.1			47784870.7	54202221.5	109559890.5	N/A	45333345.7																						104524479	73531296	79017284											107221277	14534844	28305551	15933526	14576034	20339450
1999/6/25	73935926.5			43382329.6	125654632.1	230037341.4	51321297.9	56626768.1																						133437818	58511535	106487346											161824047	19991818	29022054	33090623	11379405	37372629
1999/6/28	79102988.2			37268155.9	61113894.6	134238367	38618673	45659745.4																						114512081	51308357	52485364											121514562	14571141	27481509	23539733	9608489	25895191
1999/6/29	82886737.7			74609922.2	37767068.8	114387241.7	31182010.3	29428878.9																						74164052	94227584	62026488											270019525	12960883	59148946	17239057	9285602	61008682
1999/6/30	90471905.8			96501787.2	105476211.1	91750101.9	106415958.9	41751793																						99823564	153983242	25378319											445369058	40778984	55553193	N/A	15054943	93869284
1999/7/1	47750015.7			41423123	60124877.1	69421170.3	42408274.3	38426717.6																						31865960	82308598	30322140											229362698	44034094	19513313	3731651	7228961	47146717
1999/7/2	42381735.2			25813405.8	52865505.6	67589368.6	39436135.5	30404837.6																						87648364	81215622	41421381											165558268	31794602	17153742	10856116	11748199	40700220
1999/7/5	19617606.7			19689175.4	36113382.2	49555426.3	19892506.4	29117162.2																						149700208	102909727	43171492											121526403	36152110	9929134	7232609	30589978	19175091
1999/7/6	19756842.5			15361885.8	26138223.6	33070023.6	13831366.1	14801537.6																						63801282	57143681	17550837											78045190	13648337	7446086	4708932	10979560	18733834
1999/7/7	14368072.9			10782527	16824820.7	28069939	9981137.1	12758572.9																						44771475	50909437	11905259											62968750	7418577	5899587	4469465	4468279	10497048
1999/7/8	20830526.8			12006566.3	16360516.4	20703025	13280712.4	20982476.9																						22672856	95251230	24233427											46474128	8704855	5466193	10638435	3817262	8767391
1999/7/9	21734445.3			9641373.6	24068333.2	19887506	10921593.4	30303768.9																						24136948	68295393	25572724											46258016	10375047	4462044	12373681	3956175	14919079
1999/7/12	13173977.2			12496825.8	18493389.4	20307944.8	11188460.9	36922741.3																						16495193	78669265	21180031											40471319	5361647	4860474	5773254	2549467	8779810
1999/7/13	9029479.8			10093823.2	14632395.8	23400585.2	5849701.8	19000460.2																						25333203	52279597	19199529											34888423	9122868	6633364	3858456	2689742	17743417
1999/7/14	9046134.1			10131584.2	10422113	15119660.9	5900386.1	15106291.4																						22069111	60651663	25223545											28991367	5230667	11291892	3515729	2202628	12756076
1999/7/15	7924502.2			5197016.9	12617096.4	15640750.1	5531039.4	13578593.5																						25128341	23425988	28433081											22806929	3520631	9201466	2407675	5132715	11744780
1999/7/16	15152036.2			5122406.4	20794772.1	16261586.1	5544896	17625140.9																						12082377	22813799	14987226											50083817	3767341	6577099	3050738	2890799	54029041
1999/7/19	11112625.9			5522148.2	21870247	15803527.3	7801180.8	13591289.1																						9772384	41359917	11718185											33791238	2204398	4222786	3150587	2443186	58620349
1999/7/20	19907156.4			6956482	28345241.4	18336000	6983033.9	17219004.8																						36780254	33337000	12799064											56018897	3058410	4746245	2894913	2248822	49273319
1999/7/21	24847232.8			9893525.4	21787000.6	27084235.7	15285934.6	23674847																						35425192	65097381	14681979											84994786	6377142	N/A	6060403	3433662	40165522
1999/7/22	9619117.2			5719778.6	14217669.9	17294562.9	8447436	13578542.6																						25522097	30897082	10040186											45536397	3544280	3547579	3379975	2612202	24040165
1999/7/23	7192917.1			8437082.3	6291055.2	11105670.7	10288034.2	10906086.9																						51678494	72456027	7207284											32288012	2671096	16490124	3000180	1549351	12527313
1999/7/26	53654486.1			5451304.4	12030342.8	11240014.5	48796339	42992593.1																						52515591	49054264	5873176											30858538	3818829	11685771	1940295	1956836	11439395
1999/7/27	22760146.3			3001395.5	8529215.2	9036902.7	17750088.4	15848498.8																						31123566	50886895	6584643											20442456	2159245	6661051	2765628	1207658	13095264
1999/7/28	10972458.9			4471059.2	6604074.2	8594473.6	13099532.6	8362441.8																						52671755	30341266	5230888											23000170	3863517	7428744	4437821	1143608	11734663
1999/7/29	7887042.3			7565153.9	5957015	9604248.4	8316324.1	7984575.4																						52679823	30303112	4092195											25946197	3199670	23823426	2721808	5528326	7375132
1999/7/30	9380799.9			6628232.3	15931338	9228500	7197767.8	6810785.1																						48611365	49551209	6419681											22563905	4154332	54027590	1616092	3566685	5187351
1999/8/2	9238370.6			13750250.3	34388902.8	14484340.7	6421652.2	10568731.8																						57489700	47917249	6008085											24087139	6248732	94948936	9512569	2127197	13038170
1999/8/3	8150630			8711752.3	14691232.5	13394634.8	6455292.7	14514759.6																						47550598	21813049	7662948											92238811	6262352	65089503	6722952	2695678	18170158
1999/8/4	15046000			7816000	12148000	12625000	9090000	9452000																						34685117	23202374	13865381											125697572	4420744	51435426	5814204	12109688	91775189
1999/8/5	18020751			16376299.7	12654606.7	14696231.1	30515378	9513845.7																						57094757	40586297	10660318											81346004	4200458	40434029	5596669	3121642	100814458
1999/8/6	21916708.6			12233849.8	29997196	17320201.9	19829179.6	11812408.1																						56126588	79675444	12309691											169381256	5865097	32048952	6184953	2273021	172357607
1999/8/9	12934502.2			7258518.1	53464211.1	14475619.2	8612332.6	7344008.5																						40755628	44004717	10730022											123364363	9229727	20613393	3363242	2263737	71812471
1999/8/10	7673788.5			28880762.7	17713715.9	8491257.4	7871375.7	5939098																						37545849	40340610	10495440											66524448	4675600	21230529	2520498	N/A	47254228
1999/8/11	6165094.9			40439756.8	14254653.7	8516155.1	4060043.2	4639681.3																						28751487	17646931	3794626											42483624	3820986	12099786	10749659	1350562	31146853
1999/8/12	11725533.1			25851727	6285018.3	6372519.8	4120503	7060664.6																						65046277	5843397	2925605											29492748	7370657	9030685	4438257	954748	15905598
1999/8/13	5391779.9			16198553.5	5327616.1	6761433.3	4686056	2951907.7																						35432699	19142912	3462462											29527155	3134797	5302732	4932432	907541	16887965
1999/8/16	7730652			13383996.6	8062050.6	6207664.2	4272252.1	3930326.5																						41050971	6055256	6031074											43795301	3233823	6600437	5294268	980258	16266090
1999/8/17	5691789.4			10423738.5	6762057.2	5952053.7	4035397.7	4964122.9																						74189479	16894499	4212735											104286374	3355363	8165777	12376466	1283657	29775826
1999/8/18	4402795.8			28620757	26787759.3	4880982.1	2154413.8	7002947.6																						124742242	8838574	2965039											29870710	2786347	6787987	4876311	1272137	13615111
1999/8/19	11810223.8			36693506.4	28332640.4	9586702.3	5379500.5	9530429																						138106034	29704433	10217504											51979098	7136944	18763980	10817796	2875480	24736104
1999/8/20	8901251.1			20576227.1	31085884	16358254	3994891.6	6372764.3																						123120913	25511002	16205706											36611269	4006928	12403641	7310848	5917446	15550175
1999/8/23	6417534.3			25389714.1	16679621.3	17479188.6	4850653.6	7630110.2																						94960236	35702984	18191813											34565057	4841692	9025192	6773827	3323630	14686951
1999/8/24	10410742.1			47057824	47733377.6	12788273.9	3865852.8	6239282.6																						94153118	27272353	12729318											27237017	11579310	16785971	7303767	9272228	15324395
1999/8/25	7871220.4			22694234.4	20760714	10378047.2	2743896	5475520.8																						123672052	17943814	6082447											24491330	6301049	9227141	6761841	4346228	27507377
1999/8/26	5040190.4			15636726.3	20916520.2	8115903.9	2143840.7	3573774.9																						146388965	7191144	5740263											30465439	2909734	6731896	4983291	2959486	14551921
1999/8/27	4883749.1			17803010.9	12065492	9542992	3138716	3898820																						200881916	6791413	4449952											26521055	4077127	6656826	3823065	2092613	10466833
1999/8/30	5481589.2			32591020.7	13069407.8	11181512.7	3276065.1	4673448.6																						120430698	12615361	12046490											26328509	6300539	7422409	2859031	1970920	24724360
1999/8/31	4750530.3			17764701.6	7517322.5	6574995.4	2034265.7	2796812.2																						85130000	5584000	35654000											15709000	8090000	5843000	2873000	2115000	11283000
1999/9/1	6128316			19479859.4	7851858.4	6967408.2	2782134.7	3719216.8																						70705987	N/A	39563606											20585760	6292605	6221285	2351643	3325600	6207215
1999/9/2	5220206.2			19681764.3	10546532.6	8442070.5	4441758.3	4941113.1																						89040026	7301691	92275074											25973599	5456389	7448865	3718633	2835070	12841022
1999/9/3	3335533.7			15139969.5	5041388.5	6033641.1	1725781.5	3394486.4																						34331188	3776978	95068324											16683021	6532656	5586061	2060969	15151261	11867007
1999/9/6	3258503.5			12979697.8	4875475.5	6780175.3	1967747.4	2330102.8																						11888912	6905888	43937266											10148870	8498500	5984487	1555187	7644608	9915376
1999/9/7	3020073.5			9578541.4	6215942.2	5837397	1346877.4	2467585.8																						123463792	10098228	31766923											9535519	5508575	4057402	1483029	2894043	8021302
1999/9/8	2843255.8			8149638.6	4299289	6067888.4	1341073.3	1687247.8																						50448848	11243499	17455020											13937903	2409749	2975468	677051	7735194	10711706
1999/9/9	8836551			20696801.4	28461345.6	12683057.2	6682057.9	11537641.6	518640309																					132799696	57642925	47335499											52584705	11190972	7133861	4931990	8299813	52569403
1999/9/10	7557107.7			19352098.8	16614528.6	18401368.5	7139672	13861378	189728430.6																					99300250	59531616	47711592											46313995	8092715	9688795	5511920	6826374	147955905
1999/9/13	6136251.5			14553900	9082220.5	14103281.1	4086719.6	9531488.2	61957865.4																					93718231	79279169	58646082											32309965	6072640	8299668	3752571	3616440	43969990
1999/9/14	9479971.8			11339795.6	20940291.6	10649991.6	5908200.5	6947672.8	47160135.2																					85997281	75386542	34660390											27076781	9820958	4758424	3818780	2611012	18818009
1999/9/15	6002486.3			11523564.6	6748980	10706493.7	3250632.3	5621677.7	28349626.7																					N/A	112351556	23020481											18794633	10266719	3514415	3228414	4133273	28103040
1999/9/16	5406417.2			7519561.5	71084760	7336102.6	2350189.2	3853524.6	36816262.8																					69894835	60536848	15797742											14216218	5587089	3696797	2478596	3227710	13230811
1999/9/17	6722895.5			6517987.4	25961440.5	4645324.3	2588169.1	3523854	21207419.1																					145334518	61872286	20257521											14613659	5241090	2739261	2033982	3335295	16436109
1999/9/20	2362508			9516858.5	13724979.4	5677863.2	1557616.2	2293359.5	16331901.4																					209159847	18607720	18230029											6877438	4753120	3448855	1392162	1797314	17438526
1999/9/21	2698467			5201855.6	7198189	4848148.5	1189101.9	6684627.7	17466321.2																					73565505	15494848	18331724											8847269	4622486	1858832	1501283	2349494	11172156
1999/9/22	1603699			7855064.9	7724085.9	4200702.5	1087932.2	5606577.2	16099145.3																					123592000	9617000	8794000											7950000	3768000	1404000	2556000	2049000	10117000
1999/9/23	2689306.5			6343260.4	10647000	5622480	2387000	3931596.4	15929007.4																					60688362	13666148	8047600											10343317	4190074	2688119	1760646	2758190	7736203
1999/9/24	3098880.2			4706572.2	5120637.6	3114845.3	1252410.5	2840237.3	9076812.9																					38892478	12287766	5034150											9663824	3708803	1012734	641163	1406546	5872962
1999/9/27	1549236.5			9405342.7	7525402.2	4447864.9	1509572.5	6352444.4	9984013.4																					61831786	11310158	6603888											7710376	1973255	2108487	1535367	1596817	5702727
1999/9/28	1911398			5275060.8	4536350.9	4072319.1	1012707.2	11793237	13574826.6																					55679390	17242223	6029203											7856723	1687511	2569609	947399	1471697	8987836
1999/9/29	1751717.1			2450009.3	5339144.1	3877790.9	1265702.5	5269249.6	8017223.2																					32781847	12386263	7971038											8716096	2565525	1848952	815518	1936244	7976917
1999/9/30	2264695			1957508.3	4061797.9	5072171.7	1782200.2	4835716.8	8545109.4																					56250730	6682721	9960665											12579565	1753624	1888211	1234223	16377879	4953118
1999/10/8	1618665.8			3462606.1	3858638.4	3452997.7	1130013.2	3075884	5292432																					31917846	5998969	5812348											11656714	1876264	1347934	918762	5352212	4891014
1999/10/11	1861437.3			3335718.7	3555381.6	3384218.3	1124891	2458489	6888024.6																					98232926	3429971	4586052											8579328	1430839	1682116	683969	10673118	5282824
1999/10/12	1018180.2			2443806.4	2833395.7	2007000	867079.3	1484480.3	2435422.5																					129737086	6516240	3148573											5760225	803249	964305	615124	3838598	4321862
1999/10/13	1325124.4			2179899.6	3619162.2	2709977.1	1241963	1965551	3655299.5																					37248117	2828822	5283943											15135992	1602712	895224	770168	3346456	3995117
1999/10/14	1710339.9			1326301.9	4662803	3204882.2	1078412	1417370	10580021.3																					23931873	3594662	3605422											13241932	930013	1157351	701671	4372000	5551525
1999/10/15	1918094.1			2907349	7012032.1	3275501.3	1563075.8	2797305	12485659.7																					18365026	20370277	4978589											11496411	2088306	1610702	971650	4576261	4688382
1999/10/18	1526316.8			1523736	3713319.1	3472855.2	1075616	2231110.9	5651725.8																					59562435	4802652	4028956											10946146	3539698	1410471	593608	4891828	4479541
1999/10/19	1176339.2			1857015.7	4987649.6	4723886.1	1821893	2636620.1	5578235.9																					5176315	20061787	4808892											9135833	2526274	1694545	1188275	3370290	6618253
1999/10/20	1627464.3			1933777.8	3537183.8	3363129.7	845697.5	1467668.2	7243063.7																					7211000	6957719	3077955											7253972	4790064	1391749	419000	2930000	3420000
1999/10/21	2673228.4			2463479.4	4681558.6	3286671.8	1282689.7	2327546.8	8362539																					5705867	6018778	2919045											9394359	9804616	3061455	451724	15447517	6751637
1999/10/22	1966711.4			1762369.2	8404984.1	2893628.5	2670290.9	2720315.2	16654978.2																					5953717	12102810	3662986											14051831	6549473	2276535	803333	8349393	7253625
1999/10/25	1533765.4			1829081.9	3854441.2	2105992.3	1024568	1777454.5	10444850.2																					5066952	37432903	2740830											12423422	3840558	1428529	575355	4995094	3920354
1999/10/26	1383562.8			1484205.8	6126148.9	2184777.8	1029571.2	2104142.2	5260699.8																					8458778	26524226	2411325											7561773	2920773	1080469	632231	5142672	2736360
1999/10/27	4064212.6			2568543.1	22272475.6	5327497.6	2724775.2	3967676	19109239.3																					27742905	35794011	12209565											33142032	3932820	3960740	1687079	4589223	36695706
1999/10/28	2648008.9			3064227.1	7877094.9	3658748	3600792.5	1751199	9275967.1																					16828042	16137135	5362365											21281328	3505104	2129589	1049987	3872565	14236204
1999/10/29	1119559.6			3107996.8	6407325	9142006.8	3181681.7	2158447.4	5308929																					12886760	17931266	3588806											13794666	16012410	1726163	1096136	3245000	9098134
1999/11/1	1133755			3431721.1	3125532.9	3609600.1	7594280.6	1647668.5	3792066.7																					6754704	29476159	3200657											6086845	6247011	1053463	1058064	2689392	8781455
1999/11/2	1178271.8			1599501.7	1934611.8	2236402.4	3263192.9	1603192	4458810																					9565036	45950554	1976095											5577007	5097880	751174	687360	2196134	3217220
1999/11/3	1076300.5			1532004	2458659.9	2427780.1	2210457.7	1663673.9	3932237.9																					8142767	55781692	2825747											3981385	3071133	1222020	318110	3338148	3865828
1999/11/4	1149244.3			1970237.8	2599463.4	2154072.1	1954231.9	2439654	5350385.7																					12429814	17014362	3602829											4659172	4544320	1047732	1099852	2547770	4275496
1999/11/5	2644393.6			2602791.3	3972122.4	4182892.8	915570.3	1174891	2640282.6																					12777420	12499048	2850778											5082262	2530756	628130	586872	1526035	4039432
1999/11/8	1739627.3			2897231	2122089.7	8975425.8	1295952	1752219	3682773																					7328299	11560264	2516993											4496451	1562820	734845	959778	3662506	2696865
1999/11/9	2820264			2876213.3	2771067.9	3674337.2	908365.3	2441680.4	9339337.2																					7549131	9539947	2136884											8555467	1192382	1198364	862277	7085189	3233343
1999/11/10	1039014.2			3381752	5104657.8	3126119.8	1328481.2	2835428.4	8488156.2																					7967302	17647172	3529652											8075195	2934257	1726050	967593	3969124	6154919
1999/11/11	784336.8			2347619.5	3533899.6	7422706.4	860471.5	2359649.8	7474383																					5795909	4366483	2581780											7301365	2035140	891351	595503	1196243	2360988
1999/11/12	1047625.1			2739700.7	1730726.9	2954840.4	884788.2	2641499.8	5972808																					6333064	7675653	2016555											4741476	1431225	603091	706768	1002683	2940503
1999/11/15	N/A			5096539.9	2298049.3	2823186.1	925072	1461606	5773733.9																					7721978	13290600	2538091											6084167	1078720	824747	729812	2670455	8657538
1999/11/16	940962.4			8897006.4	4147911.8	8779119.9	3270405.9	1830231	7002881.4																					5030001	4525249	2594600											7551205	2202326	802427	3837018	1676340	26347141
1999/11/17	2122598.5			6941810.1	2841794.6	4991825.9	5672634	1412943.5	15017033.3																					13179300	5801695	1601483											7244292	3175362	2005630	989194	1278008	5563822
1999/11/18	5365397.1			20274895.2	12171540.1	5561137.4	3383519.8	3141633.5	18070703.6																					22472173	12260606	4240447											7084831	3633234	7899530	1723182	3038288	10350760
1999/11/19	3816968.3			7214148.6	3082838.8	4105134.3	2533772.5	2207178.5	6313460.7																					21754129	4251690	2276314											5890442	2595931	13809268	899701	1754890	4674089
1999/11/22	1414977.4			3435672.4	2839451	4492663.2	1608055.7	1201721.8	5535773.3																					9981436	5796745	2072161											6190500	4436133	3336238	1068608	1404855	4027934
1999/11/23	935390.3			15407688.6	2421170.2	3023839.9	690302.8	1143749.1	4892931.5																					3965992	3122055	1293262											3099705	3684639	1594753	2516770	893132	2271132
1999/11/24	1412668			2332169.5	1379239.4	2202062.5	537637.1	4373592.2	5029678.7																					3810984	4301457	1289984											2128984	3098533	1465048	778372	969238	1901900
1999/11/25	978982.3			2569793.7	2588962.8	2228511	785604.3	2521540.7	4182427																					4510186	4350428	1285285											3811116	1780131	1019196	608451	580526	3298692
1999/11/26	816078.1			1858508.5	1437517.5	1580410.2	504533.8	10447281.4	3400132.5																					2671841	3912304	1926414											3034512	4715133	1249561	408229	2012399	2345533
1999/11/29	1415167			10442857.2	2789949.7	1947220.1	647690.4	7655900.8	7307791																					2030438	2927881	2659741											4880021	23327198	1504146	369538	930340	11528317
1999/11/30	1903359.7			4678758.5	3473068.5	2082038.9	636688.7	4627725.5	3324284.3																					10507497	1570551	1953470											4186058	17000860	2122082	630563	1446290	3212391
1999/12/1	1599898.2			2047146.1	2421601	1650158.4	730419.5	2842144.5	3550002.2																					28966013	5413172	2171662											3282955	11248765	1965886	917890	1488009	1856456
1999/12/2	1165519.1			5874187.3	2858918.4	2115240.9	678068.5	2277547.8	4138213.7																					30376241	5143684	1989488											3327244	19608528	1322296	1206504	1468218	6398732
1999/12/3	2510552.8			7585572.6	1485166.2	2814173.8	491486.2	2087046.6	9660539																					30405431	3423610	3896715											3253269	14506161	1009997	1174681	1050554	3790170
1999/12/6	1638176.6			5391514.8	2352521.7	1754199.6	886929	1849727	5771559.4																					46912730	4134462	3925930											3766482	16046722	1935118	800665	N/A	3772469
1999/12/7	1332667.1			6143408.4	3050370.8	2046284.8	651816.2	1360616.8	16877930.9																					21356758	2235330	2405275											2326053	14579164	824698	805500	3446445	2356558
1999/12/8	1156997.3			4886151.4	4005288.8	2450521.9	367542.6	707957.4	12927688.7																					23250389	2155402	2170471											2498530	5530000	975785	579185	5175447	3573454
1999/12/9	1407938.4			3435634.9	4416772.3	2544933.6	2364218.6	1319119.2	4557573.4																					38038962	5235095	2003922											3740740	4962750	1197175	773832	1546819	2326130
1999/12/10	1409421.4			4740476	2538724.9	1943721.8	2073328.4	1352893.2	6506407.6																					44453472	9111375	2714324											4145353	5031959	1307884	672862	1240532	2389415
1999/12/13	1492638.9			4683810.2	12216922.6	2709880.1	1178000	1464693	4751319.5																					43639352	18874132	2362505											3730971	5069318	1926937	1516824	1225641	2647306
1999/12/14	1357439.3			5184863.8	2408328.6	2445118	1312130.8	1170524.6	18611123.2																					18156189	8572631	1326264											11615088	9574997	1415118	959120	1837626	42618861
1999/12/15	2172345.7			3662638	7233761.9	3661194.6	4055497	1997505.8	8809634.2																					45662256	23004978	3670845											11117929	21480778	2792168	908591	2089860	82582752
1999/12/16	1393955.8			2558135.4	1526555.5	2097309	2314954.4	1872984.6	8294891.9																					37948112	6559323	4111829											5211747	9710730	3057909	531743	1345186	19868784
1999/12/17	1997565.5			4189978.8	2624909.4	3470859.5	1861121.6	807265	10684609.8																					27798560	7706541	13545707											3450686	9759555	6243184	588233	3243992	16142662
1999/12/21	1100241.4			N/A	8864871.2	3408365.3	1172466.9	1073372.5	7441515.4																					37290951	4676725	2439582											5126306	5270000	2767000	843000	961000	10146000
1999/12/22	1602387.9			19166315.3	4333236.7	3340908.9	839662.2	1495211	4860490.5																					37445377	4192393	2010174											2873502	3437483	11151389	356274	4845378	9514901
1999/12/23	1450563			6871742	5488061.9	2548751.4	1757520.9	960980	8350630.8																					24207149	4983296	1666955											5399237	3479489	4833168	504029	1178925	N/A
1999/12/24	1425195.5			7917133.8	6453686.7	2390061.3	3209971.2	1840176.2	10143133.6																					60817470	4089974	2026998											3992510	10208000	3625000	577000	4500000	5621000
1999/12/27	1041147.9			4041000	3920000	N/A	1073000	1426000	3785000																					54807000	5695000	3126000											7138000	7199681	39360325	698000	2064000	4640375
1999/12/28	795441.5			4125093.4	3732134.3	2052367.4	1167030.3	823492	6179179																					26263894	9407649	1691535											10272287	3022928	14602707	385761	1616574	10181312
1999/12/29	1094079.4			1677875.7	1672906.8	3307945.4	1238920.8	952859	12885265.8																					44132256	14247205	2634556											3980735	3284840	9516894	518312	644714	7952793
1999/12/30	684658.9			3526835.6	3170169.3	1429462.1	760723.6	822614.5	4270035.1																					18061051	11761126	1161424											3084488	1327850	5995400	705628	1743305	3998314
2000/1/4	1348400.2			2707981.7	8881609.9	3874429.8	1412040.7	2425711	9079126.4																					88987326	15902300	2932836											15445986	3326276	16638233	643623	1462606	10431321
2000/1/5	3903440.6			7926585.6	24043201	4289400.7	1804207.8	2342816	14823177.9																					37751601	26452756	5813055											34594517	3860868	15499328	1475378	1785309	18731782
2000/1/6	5391950.3			7990978.1	37304576.2	5228258	2085441.8	4419341.4	22458844.8																					49862437	51132089	6504443											84804163	5185226	14775199	2005613	2923363	28038271
2000/1/7	8265237.6			14823294.8	35790614.6	13854201.3	6440872.6	9023546.8	165262007.6																					30998481	74476727	15411003											140984659	9132728	32527433	3817237	5773876	30506885
2000/1/10	6760912.5			11272788.8	21044157.3	11170286.6	7710438.6	9276510.1	91268746.9																					38580568	168272154	49771741											55810346	9796717	34307140	4876216	4367114	38502599
2000/1/11	5323156.9			6607034.7	12135926.4	15842637.5	4574963.3	5836913.9	53527318.2																					34630255	114580112	18154500											34540803	7718330	15922950	2754133	3113780	17160767
2000/1/12	4917286.4			6038962.2	6833844	5920894.2	2799641.9	5182348.2	43655284.3																					31617989	105353567	9350748											19607600	3835397	12484927	2271124	2121666	14731313
2000/1/13	2390316.9			5617849.3	4163671.6	4090699.2	1226740.6	2131448	36594228.6																					12762192	48636057	4250903											12747153	2329614	6223463	1087949	1467523	9497668
2000/1/14	2450945.4			5026739.1	3394892.6	2808944.8	1616192	2561178	19390567.5																					19629307	47132090	3269340											8715918	4628007	5831236	775346	976810	13528143
2000/1/17	3356758.6			38802906.7	4269436.8	3291232.2	2403962.1	1835319	30424847.8																					16389410	21368383	4236249											11333172	10714903	4749162	829833	2762545	31917368
2000/1/18	2709072.3			18326121.9	4795366.5	2778628.2	2060984.6	1410129.7	33886152.7																					37138820	26147714	4007103											45032077	5189604	4822452	867160	1841445	24844364
2000/1/19	7215134.8			9661231.9	7954196.6	3125697.4	1651217.3	2654692.3	53614758.3																					56446145	53003021	5203091											15140821	2515315	3424493	1046657	2107745	11683813
2000/1/20	3308257.9			25721835.3	4939574.5	6952212.3	2786196.1	5075727	41855394																					87375836	83456585	4270906											11687808	3438331	6577010	2088323	4111188	9555735
2000/1/21	6436853.9			40315831.5	8278238.4	7509201.6	3005659.4	6328381.1	62801463.6																					97436249	107020125	7844314											18596680	4480170	7850138	3138153	9134797	20847004
2000/1/24	12978130.2			63106290.5	9892281.4	14373849.9	4351552.1	7804758.4	58954576.2																					90895269	141780645	11853832											19612042	6721775	13191864	2238658	8077821	13126556
2000/1/25	8643157.6			37832388.7	5831063.5	31443191.8	4988562.3	8688433.6	45725498.5																					49993269	123034184	5776462											19028385	4489769	6384021	2758047	2516436	18241367
2000/1/26	6969226.5			25135822.5	6203630.4	7305401.7	3624347.5	3600784.1	19333000																					72673273	57011700	3486063											16108760	2990345	4144271	2689097	1974833	69051457
2000/1/27	5334450.7			24561771.9	11362318.7	9576867.2	3327553	8260154.4	39775762.7																					70531174	114762114	10373065											22031480	8036942	7766841	3161275	6097485	29519920
2000/1/28	6300962.8			26449174.4	10440714.5	19431281.2	10239251	14177062.2	30895122.2																					109816887	117716646	11539200											26421477	7516704	9578857	3935993	5305546	22630416
2000/2/14	14659056.2			24005827.7	33095432.3	21078463.4	17432595.7	27353182	58264603.8																					167057000	119758000	17082000											69868000	11914000	15016000	10353000	6921000	55219000
2000/2/15	30252337.7			18644684.8	27259053.7	27219699.2	23742876.8	25063675.2	134728795.4																					222351843	142854319	25468432											67620297	17594481	25112963	15857645	7727237	56944247
2000/2/16	70183297.1			108853017.4	25287699.7	235257211.1	12320669	14413233.2	72970341.6																					253067553	130756963	17094066											48556793	11436531	18417497	10081837	8924247	40492830
2000/2/17	38950471.5			91427298.9	39970621.7	272456432.3	27882164.7	18524684	72739469.7																					206882528	240898194	22415730											99731742	15435917	46161371	11132103	8282365	75298701
2000/2/18	9948148.3			40745746.6	14445111.9	106099370.8	17687382	8731091.6	44387041.1																					254770202	116286524	11028456											38514447	5727197	13152293	5342532	14953106	30387506
2000/2/21	11757586			36365556.3	14799947.6	67969354.4	41641547.5	14172100.7	42497652.9																					134093748	141482322	16400171											36160764	8413953	41842328	19034512	6094804	29363040
2000/2/22	10057329			23441038.8	11746946.2	50438588.7	22663859	9652447	25316245.2																					104966596	62624211	10530335											24963216	21253793	17966105	9364393	41423668	22920927
2000/2/23	7192706.8			31000170	14769489.3	45348538.9	10993666	7010293.6	21117828																					45462450	56246992	8368607											24935744	37083038	14200375	4520608	12002723	26552688
2000/2/24	5704579.5			20489128.2	51957072.5	34509142.8	5387071.7	6203373.5	15142706.2																					59666047	34959408	6722969											16979227	11972015	7092721	3185547	11204750	12369906
2000/2/25	6137299.4			21074402.3	48984026.7	24844067.9	6782514.2	9746669.2	15464038.3																					102143816	86831030	9800882											17344632	10618851	11176803	5557087	15401368	23462928
2000/2/28	13374997.4			38254116.5	39770859.3	45043505.4	7933875.2	10403333.7	35757295.1																					93557411	194183665	11954787											25558401	22339822	12643831	10710318	7556100	17725737
2000/2/29	30551466.6			39891966.5	30347447.2	199161395.1	8900255.7	27793586	26713600.9																					70715094	149051471	16270054											30438661	14898400	11921130	13871806	7251503	26869391
2000/3/1	20080000			18397000	13432000	117077000	9461000	57631000	25734000																					60702523	112565952	16366494											23682506	10138000	14324782	6466491	19147564	17844127
2000/3/2	18163236.8			23143823.4	14448939.5	53651170.7	6979150.6	23155887.2	48400063.4																					225528229	175539993	15924213											36317191	9338217	13167573	10943318	7842013	15721751
2000/3/3	12563717			37764585.6	93831575.3	198417788.6	23532957.2	20619839.9	37370891.1																					417658669	127512482	42918993											31581090	13539190	29915465	31873952	25435714	23856805
2000/3/6	13610715.4			35390641.5	29279417.6	114759930.5	16186526.2	14880258.2	35804806																					498333460	33963871	119160997											30954331	15343618	15669963	19694027	20800450	21283567
2000/3/7	8697238.2			21456040.5	11633119.2	46179335.4	5762493.8	6990024	23666794.1																					223061602	78149204	28639522											42820754	8304635	6824474	7732292	8382052	27397800
2000/3/8	5659609.6			22486412.3	8110545.1	33939753.9	4691463.5	6306547	62437330.4																					131356003	54442609	15259561											25366155	3895315	6390854	8766697	5669792	19569008
2000/3/9	6287837.3			24432039.8	12511363.1	44007254.8	5496325.4	25140657.9	31579169.8																					140767195	40253183	17829898											17163542	6343747	6390090	7130715	8328333	18834753
2000/3/10	4359726			19668288.3	16927255	33280221	6162392.5	46613968.6	24127988.4																					117701785	31746905	14855072											17856348	5753980	8312997	5684414	5620234	N/A
2000/3/13	6370881.8			13588392.6	20120910.6	23291461.9	4883627.4	33178814.5	46811845.5																					134490021	19435257	10900400											16735733	4346959	4603707	7042325	3835192	35430466
2000/3/14	17108013.6			23988635.4	71120519.7	46085526.4	8458064.5	76168150	32868948.7																					111837674	42121699	10450282											28451245	7312427	8489672	8513475	6361995	26640651
2000/3/15	22634063.8			17364259.3	51404132.2	27977320.9	5727713.7	61884295	59203071.6																					82817110	26364040	12338121											19278766	3364904	3978887	7191835	4383613	29051361
2000/3/16	10309835			12048573.8	33317986	25268432.8	5850446.6	33111852.6	36858482.6																					89114474	23206230	9884962											65513163	4479705	6411681	10763940	5937277	54179114
2000/3/17	6512892			17626193.6	10730307.9	19716760.5	4440688.8	62106880.6	38384488.4																					112419606	30148354	6327051											28761976	3943980	5612642	7116163	4679891	31149308
2000/3/20	9706884.1			35427923.6	25526573.6	18939034.8	6517858.7	51908519.9	75060654.9																					84704015	38209823	11755847											138882790	4191728	4073644	15715501	4643890	80953478
2000/3/21	18049911.6			28694133.2	14239069.5	24985771.7	8416305.8	25871126	106939536.8																					106299925	22740780	16483501											73534441	7473738	6214131	18588761	3628936	41716109
2000/3/22	10653994.2			26724914.2	14606155.2	20157711.3	12289270.8	22284756.4	47878983.8																					93878266	12747959	34210080											46626405	6099462	7082307	102001822	4776250	29025362
2000/3/23	33452430.8			22028721.6	14322196.1	20623684.5	10960783	18059067.3	29634197.8																					191614559	59678217	12695274											32181154	5545792	8000160	76997148	3118748	25007275
2000/3/24	19269069.2			63284285.6	24670308.6	44079529.4	44115863.7	30673952.7	52885661.8																					N/A	49970076	14805691											73798071	9776686	18406727	67580826	3830098	26590288
2000/3/27	28595143.3			43811478.9	26045083	27034509.9	77119006.9	25102959.4	75295350																					140129067	16615281	31934394											40482636	15217574	18158264	98188430	7431798	25395448
2000/3/28	25319836.9			40832253.2	64798490	51790876.5	40071600.5	20514117.9	55735099.7																					118072085	19157782	17252164											107754013	28321871	15421790	59111087	4345951	69263204
2000/3/29	16804693.8			22033971.4	35471505.4	23530804	47546678.9	39802191	50068816.2																					69367192	11652556	135420031											66923267	15526970	9298826	66926410	5491208	23719419
2000/3/30	12861107.6			19543936.3	20770120.6	20536984.5	34683485.7	21981795.3	31288056.8																					100879478	33773466	293290369											38532041	10642980	32969449	36311295	5300483	26426644
2000/3/31	13675814.9			18069679.2	44766414.7	28341777.9	19462809.8	19808808	48556032.6																					154619506	261008786	124674542											43125386	9026348	22598862	38389883	9436820	90038032
2000/4/3	N/A			33382097.2	36980085.5	21251556.1	27203790.4	15572034.9	26172301.2																					151563984	44462336	59640712											30977173	13252674	44950459	N/A	6002556	39545083
2000/4/4	8720992.3			20290504.3	28087952.3	16287511.9	28943630.1	16191037.3	18539043.6																					174238907	21437894	47335709											31468160	7820371	21115354	26388834	4665578	26744436
2000/4/5	9737717.8			18616066.3	18220796.8	18915020.8	40107194.9	13416413	23908422.8																					87228456	16951052	30375384											18817406	4868574	15510262	27755973	3163677	15256150
2000/4/6	15881900.5			8364577.1	15086809.7	22747350.5	30630835.2	13143633.8	27730459.3																					83555938	18605971	20765918											20177016	13173028	54057555	17904906	5315585	15774732
2000/4/7	29524496.3			25746187.2	41300611.2	20499124.8	19169440.5	11342722.8	16228289.8																					57684835	22629870	22670675											97504919	23535108	74050968	15928386	3268307	43831592
2000/4/10	26286078.2			31254502.6	109360183.2	26223834	16691409.8	11523482.4	28868127.4																					65372961	30797024	19809764											68279534	19506825	84915272	32216520	2954588	50478987
2000/4/11	11668023.8			24487800.4	122748070.5	45184180.2	14831408.5	18832923.2	14928677																					94691244	47975659	16131937											40004061	12522002	37145638	14440516	3311329	23120184
2000/4/12	10721777.9			17851147.8	49781011.4	18004672.2	12693803	14494372	13695888.6																					65941855	39887763	27047215											127706546	11315087	28397331	11037659	3886377	45164621
2000/4/13	13334543.8			16152397.5	51591570	22892790.6	10897096.8	13541746.9	17671184.4																					35743296	19326158	16907156											513408350	15488808	25564401	9030277	3401384	175936141
2000/4/14	43073975.3			11413101.6	34468997.7	23578873.1	13354082.8	12026984.2	23418816.2																					91420567	19358779	40766546											582069348	20237977	19407087	65215513	5486427	96199674
2000/4/17	35710046.4			25026390.4	N/A	23074484.4	13032587.6	16348580.9	20706576.1																					50968962	210964014	28644103											243617524	69079116	26336021	107284953	31554724	55174722
2000/4/18	17141000			12349000	25920000	11276000	6997000	6859000	23013000																					35934512	111513673	30347722											138517248	31685864	14478029	32485864	13721663	31548434
2000/4/19	18853683.5			7206109.4	79900855.7	11440651.5	11794859.1	6300582.8	8130450.5																					51527065	45866246	176783207											82051859	21039160	16163725	19893779	6463695	33072036
2000/4/20	24567959.7			10664247.3	52524223.2	11719389.2	24724500.8	7724067.1	N/A																					24148285	32642330	79238177											93753453	18415011	N/A	24147114	9159347	25181661
2000/4/21	16473311.4			16051329.4	33230769.6	16434716.3	11176405.5	8077487	15130502																					21725394	18743616	34905797											81009175	18712840	15384051	23430487	6665515	32670541
2000/4/24	14298515.3			N/A	46180167.4	92567028	7216656	6940014.5	24720765.9																					33672230	14533279	23705937											62824460	10397817	12810070	18655884	5178742	28144186
2000/4/25	8407646.5			12704000	112189495.4	177772856.3	5860787.6	2823089.9	15027672.5																					21041600	17126598	20554555											101034253	5660007	15098980	10925391	1998259	22059278
2000/4/26	9615695.7			11423614.1	85445976.7	66938725.2	5994075.4	4109484.2	11401192																					13292370	14755115	15958476											63134980	7197951	23489859	10409099	3576204	14191845
2000/4/27	14445274.6			14377421.1	50725216.9	32890194	9942925.9	4077717.2	11872327.3																					19108848	10451340	17967891											70697730	11659815	11511352	12425289	3235763	22828668
2000/4/28	12929684.7			17372385	42535994.2	28826458.5	9903839.9	6552053.9	32009061.4																					31281428	16050195	16670717											46168017	6943876	6898019	13807825	23418892	15796689
2000/5/8	7615875.6			37761087.7	38286667.4	49571414.1	9635903.1	5260955	11138128.3																					53581875	6773656	12059991											26542083	6843640	8099928	7978061	28327265	8858531
2000/5/9	19618602.8			36142689.8	43958560.5	66574665.4	N/A	7146956.2	9032078.5																					31481400	9495444	11105113											34008171	5086917	10330189	6668246	42913471	10022173
2000/5/10	11830481.1			18937946.6	45491160.1	38493069.7	7822488.2	6107788.5	16201528.8																					31573243	8232650	13472772											42411935	7029792	8359537	7758598	17835807	10757974
2000/5/11	19249053.5			15433197.6	95834973.8	25262114.2	20155421.6	5897065.1	12259028																					31044649	6959676	13707750											23533700	9291132	6365670	5629499	14383496	8653875
2000/5/12	25020693			37143976	36802870.8	18514684.8	10398019.9	6133645.8	10643631.6																					33868627	N/A	10527701											24422877	2582542	6249303	6355306	6570386	9560464
2000/5/15	8040990.1			19521380	31772710.4	15389679.2	5472674.1	3138203.5	11564712.3																					37337379	4389016	6485158											21836622	3060872	4508591	4640625	6587535	7500884
2000/5/16	4414496.8			6605344	73210714.9	N/A	4432141	5554419.8	5335068																					45300776	8446088	5079191											17182241	2126227	3521878	3605900	22578059	4551483
2000/5/17	3282308.8			21583342.3	60516693.3	33825702.8	4197943.8	3322143.1	8856775.2																					16682566	7192238	5302095											15729366	3085651	3038236	3592650	8378959	4254332
2000/5/18	14697891.1			73968885.4	149835222.4	63509032.5	5629532.6	3291974.9	18637125.3																					19276482	8928939	6212321											22943155	N/A	4720355	6373625	N/A	10453635
2000/5/19	13246091.7			40750996.2	75489449.2	66395828	9114116.1	5469433.9	45001463.8																					23795842	6443495	10891494											23963607	5021108	7383685	11301680	12438422	12419037
2000/5/22	16793851.8			54181642.8	69705207.9	182132769.6	36710018.1	10234121.6	29406152.9																					102791460	15637231	11926289											45898445	8358332	9868689	22353917	15378892	18125029
2000/5/23	12741921.8			27599619	72346066.3	311049227.3	61920891.6	5926846.9	21439727.5																					34510833	7036931	9094463											71097957	27180612	6215726	13352859	11619830	17320655
2000/5/24	11229567.8			26399346.5	54959711	170466719.3	41668419.5	7871692.7	81952907.8																					67223410	17892867	12426857											45636613	50715555	8251524	21526234	11203700	16242007
2000/5/25	12816730.8			26561872.1	110611514.1	241331541.8	39085281.9	12450808	73505357																					126032106	35218409	12959197											57938652	27491608	8016090	14385830	8157324	17590010
2000/5/26	16148440.2			16124693.7	69532396.4	170953534.2	24485810.3	9564639.3	40290768.6																					258862760	12797128	16534898	670475144										83151969	8665657	8403979	14595349	8246235	17583997
2000/5/29	11979883.6			18213628	79651188.5	110573042.7	21285503.4	11870581.4	76938969.2																					806095367	22315922	14107000	206568574										126998038	16379356	11947492	14376010	9847358	26492143
2000/5/30	10375331.5			11584197.4	52112786.6	95576970.2	41766247.1	7788005.4	30455905.1																					489156843	13149068	10657074	71542162										99432515	33396401	8534328	37459876	4973641	17083941
2000/5/31	9863999.5			8664374.7	47842822.9	52750250.5	23736421.2	6380239.9	64587580.6																					313638031	7910132	14419519	79409447										50862297	13640437	6864675	16782574	7094367	11485161
2000/6/1	15840184.4			17118532.4	38982730.7	40835936.5	31443217.4	6636164.6	23382205.4																					228159226	13381533	11205988	50241477										63558759	27581176	10073462	10096136	5171548	46010419
2000/6/2	48086184			33844581.3	60356915.8	74129521.1	52129895.6	33182475.5	41719176.6																					361155922	13451524	13474624	23030206										301797025	9949177	15558301	10592290	6650969	79584770
2000/6/5	61497887.2			42517314.2	94683979.1	62370312.1	32545738.1	16711027.5	22215509.2																					151343811	22600217	33328313	34962190										493606048	15391211	29882520	16712848	4542486	83956846
2000/6/6	16629118.2			20909923.4	86846146.7	41711958.5	33680499.2	85516398	16705341.9																					72827781	19515590	16184005	35035202										163337537	9993057	12385101	8478332	3936368	26641417
2000/6/7	13925900.8			14454727.8	36825908.7	44049248.1	23643072.8	82875590.9	18050060.2																					189291850	17867907	31543378	37963932										66883422	12672173	14406435	7584569	2815391	13282156
2000/6/8	11123718.1			13168046.6	35678469.2	65642032.6	40491072.8	35167162.8	15618433																					307597142	16743802	21267652	26972976										61512011	9645724	44037121	8662084	3584154	52475567
2000/6/9	11207861.4			22894360.9	291970160.8	57766787.5	31083557.7	28179384.3	20965477.4																					192340687	16962250	16956342	28249065										58104544	6076284	21616243	6266355	2972405	22879918
2000/6/12	41387455.5			20914232.7	117580649.4	25587112	13886119.7	18565766	27501073.8																					172211601	31244434	11764765	28048703										47322275	5690769	11620299	4819139	4487415	13873390
2000/6/13	48472277.8			21093006.7	77797072.7	52903826.8	11564472.8	14865127.8	17565449.2																					343733788	23823074	14596814	23536324										47292076	7339311	10656565	9245248	3922885	51141214
2000/6/14	69253038.6			12189913.1	67144504.7	38923588	19934238.7	28015330.4	15425994.3																					142611823	18407510	44576528	11001630										152953008	5017079	11455900	18001205	2549429	173325086
2000/6/15	34251460.3			8127132.9	57730207.2	183803646	31790468.7	15858998.2	11993366.4																					139151679	21604628	16608524	12350860										N/A	5842141	9956657	51396515	8301318	44379381
2000/6/16	29456265.1			31721443.1	63743348.5	759005902.4	35590827.1	71359116.9	10095981.2																					87903063	9115677	N/A	16442143										55139423	6030485	10971696	25448495	4188771	48900603
2000/6/19	60592247.5			10818661.9	41883672.9	581572578.7	26933103.1	38149092.7	16879854.6																					69978844	9862318	15820832	8391280										59259075	5053290	7705207	12207918	2136790	24272039
2000/6/20	31214866.9			10055720.2	73008314.3	222462380.7	23709895.6	21320968.9	12181481.5																					27343161	8430767	10030401	11249245										44475861	3332717	7266615	9324180	5283419	18899722
2000/6/21	36337922			23891220.8	77147518.1	136891461.1	14137012.6	46781646.7	12596984.3																					31476548	21025997	7399319	4339322										29853274	5116335	5949182	8014411	31629175	14237808
2000/6/22	118707904.4			29643850.9	53703058	333476823.6	25185777.6	41414397	9431955.9	509344724.7																				25423127	17460104	6740620	5196300										53419617	2860594	19145460	5781370	12009862	14185511
2000/6/23	53384118.5			22879617.1	74910547.8	340017504.3	48247672.3	31399156.3	9274011	243867040.2																				17613006	30035389	9405490	27475841										84167529	5785890	11727038	7387166	18303262	23177076
2000/6/26	42378825.5			13654704.1	72371088.8	210337992	32094906	18875408.8	15754793.2	135789935.2																				20008435	18740248	19706709	6551826										143775734	7177205	43075236	11963099	22198008	37377346
2000/6/27	45886263.8			26467727.5	139029859.6	160790681.6	31636915.3	29151306.3	8034727.3	86578669																				75235786	21895629	21722471	19817713										270051463	5840446	18284479	6795149	8690508	52208781
2000/6/28	38395938.6			17492516.2	197810910.6	76224426.4	17131976.5	22854603.2	10900603	44235838.4																				66666119	42677448	13261127	57530006										156942871	N/A	16267645	9493205	11404541	32259103
2000/6/29	33809576.5			15125563.6	83513573.9	100506263.1	25681648.8	N/A	12178531.2	50614782.5																				50702558	35693171	9345802	46227867										70830459	6902652	16687534	10446673	29892970	23132907
2000/6/30	20350297.5			23371822.8	75260966.3	106240246.1	37947118.5	28140927.1	19505854.7	32280794.7																				31331064	30101324	16283194	17967754										59061608	17147734	50973333	9977862	12917126	N/A
2000/7/3	17078052.7			24557764.4	56046096.9	72360814.2	23464391	20910250.8	17471571	34262180.4																				65189704	14657365	23325900	32246723										59145195	5734492	40890106	10895622	28213472	15027260
2000/7/4	10574299.3			6578492.4	45984163	37169807.2	33655932.8	8995027.5	7720314.1	24169697.6																				50309435	62613645	87606985	14712666										29428434	6836919	73404980	4228101	14501004	15478957
2000/7/5	14804691.8			3955133.6	100337377.2	39131790	33063601.2	8936014.5	8663417.2	17406009.8																				70620935	90173206	98655100	25809078										23134499	3113414	68766427	4411667	13712096	9920780
2000/7/6	9691157.2			7451466.5	67848687.8	42207763.3	24703112.2	7725995.6	10246296.7	13521991.5																				69905852	37250186	38427497	12937090										17100769	2034365	75336543	11693320	8258710	13791214
2000/7/7	20417528.2			8634180.3	101350894.5	66031251.6	15258421.4	11951999.5	29612900.3	15974675.6																				134619046	31816405	38938601	19345842										63512816	2336896	33768723	18864493	12674219	27366599
2000/7/10	38882159.6			3115131.5	87887190.2	42656289.8	13434299.3	12267100.5	29079820.7	27278607.9																				170848983	19984755	42283908	21143167										92760054	5234498	28042464	N/A	33747735	60328205
2000/7/11	23523164			5928564.8	73971884.3	63732680.3	13013464.4	10460067.8	43956116.1	45544985.8																				75882414	26262749	32501910	13444019										151683885	9903480	26419425	31935238	16503589	118968502
2000/7/12	29857457.3			4801462.4	128016334.9	125000000.4	13399755.2	10423564.2	22559615.3	90914007.4																				52185862	23431825	25515064	28180062										103696665	5088463	19759458	10864366	12182653	49454108
2000/7/13	43617346.8			6055261.1	136382005.3	109154214.1	18608390.2	18088087.2	38460672.9	380983171.4																				149803726	26468150	39433807	22217149										118817073	3938635	24869153	7004386	11960760	53257497
2000/7/14	88044846.7			5964563.7	79276510.2	44188767.3	19551827.4	11604906.8	29736561.6	118853431.1																				98129247	20212521	28600377	10169252										584721496	3560072	16776485	7900194	6584058	90597519
2000/7/17	176319688			8389947	68733242.2	42132032	22109442.2	7723748.6	47197712.1	52264815.8																				47644585	14781455	13014351	18211970										983869612	4956982	13858037	11847659	8323683	117860764
2000/7/18	38467664.5			4139698.8	52312385.4	29400596.7	20958986.7	7903720.6	34026047.5	57691457.4																				56230972	16426819	24622817	13991812										262094189	5419344	20727633	9325237	5976054	38640405
2000/7/19	30071029.2			11548010.5	54967577.6	39219229.2	8864245.8	6924479.2	14168990.3	46494181.5																				34029811	23721696	22313458	6620600										144250956	2577185	12609053	7497379	5916029	29921427
2000/7/20	21049855.6			4949219.6	45230399.9	41118918.8	50426960	10620701.9	11390652.3	27189589.9																				43259091	26565491	11069578	3704569										228155136	2947971	10208153	7892022	21900265	33217078
2000/7/21	18818106.9			4667217.1	72842610.6	36007909.6	19993367.8	12613688.7	19065183	22166388.2																				123681339	56301781	14739404	5499799										135581549	2860539	7836243	5483044	9458284	24975623
2000/7/24	14508422	515889865.6		7064147.1	40579903.6	30540636.1	10877708	15105108.8	8958589	37776078.6																				48143453	17300625	10590688	17673773										119445331	2393251	7773098	8586965	11512303	26443145
2000/7/25	13457133.3	291424889.3		4998727.7	48829542.8	18321069.6	7403724.9	6445025.1	6572532.8	23025148.9																				51641551	23419803	10171305	6810634										89330023	5283216	7182518	10268379	4608067	19511042
2000/7/26	16274411.6	129919476.2		5230572.4	42827663.2	67253339.1	7077940.6	5228417.4	11183848.5	18371024.5	759442086.2																			53080030	27359868	22268942	21457345										98835454	6603631	22353963	4950657	3823008	30613043
2000/7/27	21484156.3	76670998		5334670.3	39702206.6	88458762.8	20335777.3	8433325.7	16689844.1	19231647.5	192240909.7																			89085138	16411039	28888581	34469032										277138566	5349898	15029399	9087190	5252709	43029266
2000/7/28	18377248.8	95840442.8		4822125.1	42227447.9	29149695.8	18228312.3	5770661.5	22857108.4	13746466.9	66134352.8																			75207851	51796670	11750159	49370812										114077336	6270713	8692032	5938587	7058916	85694899
2000/7/31	11787930.4	63395920.2		4885551.8	41775502.2	81146341.4	12343537.5	6034459.5	17822727.9	21140093.6	74181465																			155743647	68686130	12507212	55978262										76812207	15916172	10805489	12820164	5864980	198164246
2000/8/1	12636204.3	35186494.1		2948691.7	42366575.9	20713644.2	8019408.5	6075894.7	51244463	16685263.6	31716673.4																			147122564	71641062	10687566	35984034										59941892	17481967	8790904	7389338	5987915	62352795
2000/8/2	19251829.2	30121325.8		2917456	34727659.3	22024701.6	9365286.9	10953996.1	96601899.1	11445750.3	24902104.4																			109044764	34616141	20633098	69874693										59619524	7597686	9699451	4483677	3210183	52866558
2000/8/3	16675783.9	86123529.5		4613971.9	159524433.5	33211333.1	9817763.9	9345445.6	25121729.9	13979201.3	29528711.5																			378350113	27234897	76823728	47687192										86656398	7147922	7590574	5675566	5636867	64144124
2000/8/4	18376058	109730701.5		2789280.7	153040894.9	25547456.1	4753991.3	9353985.7	51484246.1	17496581.1	46624618.6																			312526409	43564659	29417947	102151917										67971686	14984945	21238804	6262069	8087970	57308648
2000/8/7	25635367.6	112540943.3		37973228.4	55909860.5	39669179.1	8966685.3	8392440.7	18583302.2	13135641.4	44004699.1																			89298412	24947674	23052454	31774819										60215524	6690029	34026648	3689517	6950565	34906173
2000/8/8	14916986.2	55064592.5		112969096.2	48492877.6	28507908.8	6690176.8	17970538.4	31330075.4	9684786.6	31222501.4																			308299914	22614418	16764300	30154757										48471700	5979718	39946948	6208837	3253364	23689995
2000/8/9	19481480.2	59487329.4		40887836.4	48702201.3	30627283.7	48201569.2	10697251.1	39680945.7	15038846.4	28260539.8																			85250753	27117282	18401568	25962141										55348552	6061306	26236492	9093694	4585405	30285087
2000/8/10	20372537.6	48457346.3		37753661.4	39899333.2	20768432.5	37549586	8155301.5	119021610.9	17335525.1	30687948.2																			36885908	142273848	32778879	7278467										92839219	8084159	18032146	13712471	2717861	33738204
2000/8/11	16384439.2	32230855.3		28846371.5	29853494.4	25892701	12683024.8	16132823.7	128558427	17538792.8	18972714.3																			37108447	69199763	15822945	12754526										94159109	6156560	13054853	6997682	2555138	26129625
2000/8/14	14182118.2	28677114.8		11713543.1	38382065.2	18927982.6	19364886.9	10826192.2	25613953.6	17521433.8	72581737.1																			41592126	74105923	16356373	5990594										67002871	6354122	12125469	12407945	4014169	25976607
2000/8/15	8902603.1	27312548.9		10603694	35078942.3	26766354.6	8621739.6	10901059.3	23091532.2	8538298.3	47343716																			28549120	58553272	9439984	12838085										32086880	16993230	10511524	9345210	2821803	20514424
2000/8/16	12311086.9	21420363.8		7570425.8	29473432	22429123	7210170	7850651.9	13300429.8	10127869.7	30409902.3																			31296507	33980192	10044692	28880863										35624109	6848073	9074733	8056871	4688466	14821541
2000/8/17	10939630.6	32728028		15946667	21968057.3	34903405.1	5692384.4	8389227.5	10997214.9	8479783.6	34575728.7																			29624380	30858756	9717030	14889007										48074783	19376627	9442994	45894322	3934437	20214981
2000/8/18	9606697.3	25842137.5		11647385.9	35573020.1	36389941.7	4842807	8039793.6	17163822.8	8487247.8	25533621.9																			32166594	24514297	9395736	7315577										49048314	9540922	8443544	21681377	1881244	19638372
2000/8/21	20483670	74577267.4		5722944.9	38642925.8	52278817.7	11853642.6	9340042.4	15052060.3	20474935	31149008.8																			30075759	50670706	16010587	5507387										57021658	14640935	14607055	23412161	3366855	29163407
2000/8/22	24751877.2	60375093.4		7200149.4	170404364.2	29336354.9	17747749.4	11640800.8	12394176.3	12779799.3	72127663.3																			26374420	47472526	19140462	7986951										56266370	12781909	13781425	35528704	8088337	29163690
2000/8/23	29075439	88977346.9		15888880	87477705.2	54147574.7	22024977.2	22704489.6	25663976.8	23537792	127166187.3																			37512897	53802305	24477774	23040198										128992741	18870022	31687279	33807161	5859109	51249011
2000/8/24	16332521.2	83439116.6		7297869.8	38153107.4	34704050.9	14195526.4	11514918.6	10502838.1	14337845.8	84518836.5																			19134011	27941694	13379637	4850853										63765024	8279568	17253020	16090840	8370650	31775350
2000/8/25	11734123.2	65941975.9		9079097.6	24882564.7	26398965.5	7033004.6	8097804.5	17796924.1	10163151.6	47798385.4																			20282673	35300711	9034545	23504674										43242068	7050708	N/A	12374917	6991866	18562250
2000/8/28	13644728.9	55297847.9		N/A	27992924.9	39010958.4	5269275.3	9271847.9	22866812.5	17338134.2	90083765.3																			19261827	21403706	6421267	5148440										59602194	N/A	8034955	28770250	20536153	27919156
2000/8/29	26628372.9	34138843.2		8449030	19541575.5	24216683.8	8448672.7	6594468	13187879	11935098	50868968.9																			17053209	64075110	12687337	10919436										42964966	11858469	10043140	31173160	9317308	26188570
2000/8/30	18267853.7	38141773.4		7253342.7	19894654.3	26115272.9	8568888.3	6193970.6	11641456.8	13852171.8	58635755.5																			21386394	127294963	13620321	11771638										38917437	16503401	9725278	18446749	7701337	39128272
2000/8/31	21158372.2	51401947.2		7127921	36769379.6	33911723.4	8452720.7	12200507.1	19752586.1	14681924.9	64999751.8																			12467720	53570265	15882874	11118183										62478167	34846889	17645593	19690996	5990997	36335016
2000/9/1	11997253.9	37988118.7		3116857	28936754	29790159.7	10787271.2	7332897.9	14030578	10644778.6	37189103.3																			11769815	43078517	10854740	6600404										57480542	18052326	11101080	15763438	2962774	23453125
2000/9/4	8653279.5	22513795.6		1910843.2	31316124.7	26617834	8682270.9	4427903.7	9610786.8	8110020.3	26656993.9																			16922413	41478029	7444110	4024439										40871838	11225106	6329474	10072110	2109506	17258686
2000/9/5	7446271.5	22000630.9		3645773.8	26404466.4	37477080.6	8413902.8	6196177.4	6890255	8281827.4	22289883																			14290731	43978853	5103659	4610862										33576153	21488968	7544758	7943435	2914718	14166964
2000/9/6	14506046.7	17470575.1		6512887.8	14254807.6	15753634	6199544	7975738.7	9311164.8	9086791.4	22107884																			9866029	30464302	7602674	5687690										35619237	15270614	10909069	10123154	1855466	21784998
2000/9/7	10001529.6	15434183.4		2968889.1	13540244.7	12168015.1	8839721.4	4844451	8138243.6	6008527.7	16206568.1																			15918636	150841393	4568778	4679684										33427453	17890126	7930612	7551260	1923752	13406153
2000/9/8	5984505.1	9901421.6		5328912.4	20203338.7	12514439.5	3013549.8	4415380.5	4575241.9	4007690.2	11745360.9																			11095558	80555388	3722712	10981785										27617697	7340037	4284786	4439051	2117769	9178569
2000/9/11	6864503.7	11159005.3		4992726.5	16177146.5	12681092.9	3739547.6	3486857.1	3522644.8	4503493.9	7901232.8																			13337680	46286772	4407954	16740241										12665162	34439929	3420059	4648274	4348374	8948452
2000/9/12	5067908.7	7819563.8		5372046.7	14232731.1	11559615.2	15298357.8	3124993.9	7581683.9	4955041.1	8866656.4																			14258460	52831429	3561940	3698941										12814844	14396156	3786815	5014052	3398840	8091430
2000/9/13	8782580.8	24239760.6		8693295.3	122320166.4	14273051.9	4492388	13762603.9	5261880.1	21641004.7	14060822																			20146864	91633648	6464518	16340524										128085043	12107856	5391065	9091388	3364477	22632261
2000/9/14	5348004.5	11016924		4050749.8	56739553.7	11476201.2	17578795.6	13340101.4	8188138.6	5383318.7	8625470.2																			26306601	32798265	16164095	23995979										61364946	12063736	4544670	4078453	1285391	9675399
2000/9/15	5944078.8	7325463.3		7706059.5	32909788.1	10304430.5	2579278.8	3546019.6	13244339	4063587.6	8727959.7																			16154270	20935673	4819777	15877103										25152023	22116161	3726786	3774590	1185146	12230695
2000/9/18	5225421	9897971.7		1977732.8	23444305.5	9294669	2491212.3	5488885.9	2390761	N/A	9171671.3																			11113639	18044360	3880030	N/A										31508324	12588361	14253935	8040293	2719708	6890413
2000/9/19	5631977	16087798.2		4668065.2	37251035.9	14537336.2	5796796.6	18424909	6607705.2	6129325	12499221.7																			23065084	34246110	8456371	13854127										31739324	10781772	7172277	9175456	4107719	10810590
2000/9/20	4518793.7	11943254.6		2184257.4	32581318.4	9746440	3570760.5	62678202.2	3625746	7998547.5	9979930.1																			12345877	21134275	4388476	22692299										21441979	5911139	11485210	7431021	6112536	12438828
2000/9/21	2831812.2	18965441.9		2131498.6	41132524.2	8270082	4082053.6	48446304	5975849.8	7410859	5801233.3																			13012748	15663828	3286262	19504021										17077267	5986286	9143076	3997718	3241024	7879142
2000/9/22	4092727	5109590.9		1917473.9	25415922.5	7023543	3876939.6	32158693.7	3391211.5	60125428.2	5448015.9																			11184424	12018944	N/A	53812617										18897728	7294460	5376425	10527291	4836308	6736621
2000/9/25	3695969.8	5991607		931306.8	22346588	5414881.7	2990294.6	94323683.8	4077189.5	14760499.1	9905507.8																			13806326	9303509	2650230	23688669										12456708	18181489	4043644	7421734	2810169	7469802
2000/9/26	2384091.2	3808670.6	971599834.6	2213223.5	119851565.4	5771851.5	1104255.1	20799645.9	2821056	19362689.3	4736307.3																			19222583	6411802	2091649	7838544										7909043	61420524	3578332	11191953	1692483	4410049
2000/9/27	2752914.2	10761758.4	523892037	1100200.4	44080976.2	5207229.3	1850827	14870668.5	3945869	20571794.3	3886422.5																			17639154	18381234	3714909	6916364										9857601	24025900	1834735	11488451	1117641	3773740
2000/9/28	2491906	8796944.2	299729340.8	1232629.1	48966149.7	6195832.6	1564283.2	14453544.7	3919261.7	17621133.1	N/A																			10287557	15981025	1664878	7401759										10616603	15436635	2789741	11921355	2212553	5317559
2000/9/29	2147553.5	N/A	281719218.6	1726113.7	99023711	6064536.2	1997635.7	14888274.6	2995811.5	52558461.1	5678702.9																			10320753	10775070	1615508	3395452										8175591	8385598	4362043	5034129	1844255	4265244
2000/10/9	2883547.3	5605791.3	270268614.2	2492860.9	54502926.1	5805135.1	1919455.6	22870187.9	4837129.4	54021856.7	6727738.8																			27375681	11321626	5389593	6636044										9412783	8556828	4262126	7977242	2168987	3918894
2000/10/10	3416776.1	6493735	175306369.7	1737583.6	N/A	7014218	2509279.5	26033142.4	6689574.2	35532093.2	6333583.4																			13339426	20480676	6230135	4644828										11889776	8609044	8109236	29374976	3070695	5220061
2000/10/11	2936687.5	7470075.7	153059156.8	6201294.4	34449013	5751180.4	5973959	14810997.1	6034838.5	49737420	5381881.3																			14809840	12496540	5465239	3137400										11012740	15855006	3957515	38389640	1448810	5117877
2000/10/12	3763723.1	7361453.5	95578680.5	N/A	63078429.7	8127402.5	3688860.2	28559619.4	4976882.8	24598078.2	5447923.2																			11848777	43395526	5717798	5209351										15332854	17844944	6905661	30390429	1576469	6088844
2000/10/13	3093051	5511399.2	131544593.8	5354283.4	63215791	11226431.5	2360143.1	29962955.9	11676202.2	17202149.4	7172138.4																			18848974	14149032	7547626	10207275										8312501	51874150	14771439	25391568	3757964	5112746
2000/10/16	3869855.5	5846874.4	137216633.8	1817074.8	23123111.3	6115504.2	3226666.8	36075081.1	20392520.7	11106595.8	5629037.1																			6662774	19350200	18999173	11260702										10707522	36797761	4257140	25062721	12439765	7468207
2000/10/17	2011135.1	4148819.3	61484679.3	1814197	22226942	5068638.6	2184026.7	17844664.3	8913553	6489834	3013290.6																			10915579	7478072	31160111	6452796										6994300	29891219	4003687	26454661	1178876	4724458
2000/10/18	2672299	4237138.6	86530425.1	3723303.5	34725992.6	5808376.8	4328492.3	63192131.6	8121713.2	20950573.3	4963331																			21193204	7655233	11139823	10444323										8570439	9419163	6846524	38045801	1024179	N/A
2000/10/19	2643305	4558676.2	51701715.4	5927491.5	10925140	7819874.1	9348969.9	83632916.3	3631524.8	44304185.6	10555152.7																			53473796	7977990	7698538	3976906										8104953	12507077	5599920	41902560	1754950	3699416
2000/10/20	4004957.4	19721638.5	82227733.2	4741401	14390158.2	7439726	7182429.3	182728173.2	8465869	31364411.4	8207462.9																			45871645	20239760	19731157	22610631										11738403	36841019	6126280	30937971	3059837	7972242
2000/10/23	7875703.8	18248971.8	64123845.1	3358352.1	61371536.3	11697841.3	5247906.6	105016830.7	4153757	38162054.5	10047106.6																			21695775	12485493	27041052	84949235										14601716	12485301	6017095	58279515	1919599	7733461
2000/10/24	3639861.3	15545513.1	79292200.5	1309390.6	75227197.7	15281829.2	5022220.3	48977189.3	3440641.5	17497859.1	6016807.2																			17268348	12566948	11729591	4770741										16260654	8265738	5687873	34596227	6048904	6039209
2000/10/25	5999784.3	33146380.1	171639496.2	4735156.6	153778655	23825514.5	5516086.8	82753093.5	6510815.6	46105279.2	31042587.5																			99618809	12101139	15933863	14049660										28040939	15011634	11204535	72986821	6231187	10140842
2000/10/26	4360420.3	12166584.2	66061045.1	3006519.1	159851011	13646767.2	3580513.7	58411830.9	2724331.5	18774598	22960869.5																			57244264	12073881	13927403	12405637										17729654	11100593	5365781	35825776	8470164	8394302
2000/10/27	2949119.7	9266641.1	56016389.4	7833459.6	300107009.9	9213192.8	4214735.3	29026445.2	3571263.3	12130436.1	15230267.7																			57134515	13887511	11222248	35908972										8736205	5384743	3994364	21847151	4900440	6655698
2000/10/30	5454836.9	26077806.8	32026462.7	39585595.6	377683627.9	14368413.8	4563625.6	35260354.9	3232593.2	32101356.5	40897006.8																			54634870	10956051	33278853	7671766										18393367	9692444	9569284	22220741	2818812	24434714
2000/10/31	6237342.3	14730456.3	54966157	139588523	426365358.8	48072184.2	5455348	23966721.8	6589454	15994234.1	20076011.4																			53695594	15238178	28916049	21117375										17088800	4217958	6228743	32374740	2269376	41144761
2000/11/1	7636171.6	11808394.4	112537424.2	38509191.1	227355468.3	37835348.7	3849556.7	19048340.2	3485255	14439769.5	11296750.8																			43040912	17095457	75780583	9155797										8798859	2814892	4008063	24094497	2414586	6714875
2000/11/2	21294871.7	14538629.5	97349190.8	54259095.8	258831088	28709706.1	4475437.1	26091939.9	4620914.6	17882440.5	12646307																			21933654	9427200	51879786	12217150										52280016	12216590	6436973	16795286	2964865	10687752
2000/11/3	10452843.2	8954970	67021606.5	26918571.6	191421381.5	16843964.8	10470341.2	18967674.1	6135217.5	16266030.4	12704540.8																			10769812	8837580	40482502	17518934										15494893	4891089	6318114	14472074	3569893	5158863
2000/11/6	7215114	9126844.5	66967926.2	18757062.3	162492629.9	17245868.7	7489816.4	16369489	13438429	22056331	11411353.6																			14332724	8411319	18748252	21751478										19101735	6947989	8085079	9990427	8745540	5751378
2000/11/7	5151418.7	28261086.1	41114168.2	12943393.3	220807785.6	20917574.6	4438580	12976303.8	11127152.2	47929193.6	7513550.9																			12812974	5420788	28482649	13571047										10068832	12521565	22104443	11508509	20711640	4432547
2000/11/8	5847889.9	65495169.6	53277448.8	9826350.3	154050688.8	21879541	3302238.9	18399168.5	5101445	54843905.6	22354797																			11018792	7849240	14477006	9534279										12736348	16935832	52598162	6648900	29823383	6822736
2000/11/9	35836869.7	98215997.1	129431593	15305542.8	104761538.6	33267391.4	4259950.1	25291505.7	33921027.8	31074300	15899280.3																			37601439	15644574	29215576	13920486										18620756	5359159	33402447	14583537	24300153	12917836
2000/11/10	141538468.4	59896034	77843619.6	14284510.6	92214379.9	16740558.4	8049010.6	27602732.9	21449758.5	33435818.9	26181664																			34637473	19882554	40578545	23296446										28685855	13117878	30641354	35239460	43841528	17798499
2000/11/13	176049889.7	26241872.7	52336859.1	16694828.6	47329791.1	16839908.5	7158419.6	23977526	32766610.5	21198215.2	28371870.3																			34434504	25865031	61566978	35407295										43980901	8842491	18032143	19425254	11923123	19560959
2000/11/14	56572403.7	24322450	51787181.4	8232213.5	38557359.5	19802954.9	8707977.2	20558397	68869270.7	19485149.2	18908485.6																			17351492	24975214	89135791	31594847										27316241	10024270	16145523	16692083	10444350	12109949
2000/11/15	45429215.8	24418063.9	65282100.5	26118206.8	40358481.2	60483901.6	8355968.8	20005303.8	20961333.6	41890723.1	19637763.9																			18212726	59338910	44263366	15720966										48279792	7152243	20696856	18202246	7742865	15992327
2000/11/16	52329316	22744603.1	45250765	9944071.8	27935565.8	27291829.3	9242160.8	15915290.9	30571705.2	23960402.9	18484167.1																			15158016	32272236	29639388	12246860										41748982	8531832	26564099	23142860	15647865	16145813
2000/11/17	48935353	27921386.6	35617981.7	10577708.4	24451457.3	28081852	6581420.5	32049355.6	7502765.7	17600060	26634071.8																			12272243	20071645	31828082	10809944										81935367	21206185	40503120	11931475	3986670	18168459
2000/11/20	31328326.8	19830724.8	39638936.9	13171394.1	32716684.8	30686072.5	6317899.2	27422981.7	21421388.5	15781584	16023522.3																			11670479	38984142	15730948	15036874										42498222	13933374	89174437	29838760	7769053	20542414
2000/11/21	53918119.8	19193359.8	30252182.3	10216495.3	37720724.1	16812515.8	11547856.2	20969824.6	17105503.7	20530274	18477471																			15849020	118163090	18350593	16919071										29203234	25932307	49106758	13639265	3752615	15157948
2000/11/22	25021943.2	100056812.9	34762253.4	12370096.5	52493780.7	19722025.4	14820246.5	14335792.2	7118400.4	34734950.8	19008324.3																			10659882	31759787	12772596	21613421										31034388	8293219	43446164	10761258	3388883	13454640
2000/11/23	32094021.8	56674959.7	27677099.3	15015716.8	54235443.3	22832582.5	22879567	14965208.3	8183167	26804203.7	20081724																			13473131	24060792	18697313	9766016										42191979	19533016	29968728	13642222	4745438	26185835
2000/11/24	38230020.3	52740593.8	51585930	13022587.6	42197177.6	36900739.6	22983903.3	26940233.6	17201831.5	34487173.3	26878099.7																			18444062	26932069	27649306	16259599										41577901	15027649	57610517	19735105	7904849	20062515
2000/11/27	18395265.5	25901873.7	27851152.2	4525622.8	23281012	23724277.4	8950246.1	19226544.4	8773143.1	24111326.1	14298985.1																			12163998	14709807	13917955	23793431										18253571	7012188	40436988	14858117	4619059	11797668
2000/11/28	10446655.9	17250955.5	40777989.2	4435120.9	22748480.3	12923888	6072805.5	9586550.5	10850922.2	12985707	8386021.1																			11836569	9144363	11806022	20973985										21361680	5058739	24665793	7084850	1912480	15364396
2000/11/29	11218012.2	15682308.4	34851357.5	7469054.8	11650471.3	16441610.4	5344361.7	10074602	4158621.8	25244163.6	14420526.6																			9410661	8237673	25937426	23311363										15856543	5591562	23758884	11541340	3286387	80491973
2000/11/30	9154455.6	21243975.7	19116822	10206581.4	22704712.3	13413371.8	5334414	6853585.4	4018940.9	13492986.9	6238658.2																			24837526	6337473	12105962	15858803										12398045	3402437	42124509	7904074	1740865	54248949
2000/12/1	8562268.4	10338325.6	22064105.8	5723031.7	14990354.8	9857628.3	6048422.8	9084196.4	5653910.2	88228597.8	8131573.2																			31528394	8505483	58855095	16854359										11216932	3741083	23874491	8350150	12615989	17949368
2000/12/4	12272835.5	30366944.5	17435882.1	7841629.9	29026030.8	26498869.1	5101961.6	12280868.7	3200496.6	32123464.1	8080381.8																			32943261	7478777	70026429	29146305										20149068	5157115	11436606	6722484	2536743	13152794
2000/12/5	6538636.4	20943669.1	12678835.8	5120887.9	23422259.9	32928985.1	3717369	7485826.7	3609520.6	18836138.7	8300941.4																			56344216	6748413	99675170	28634588										18782329	3467835	11637525	5355945	2116017	9484181
2000/12/6	11538455	21977579.1	28536359.3	4701434.8	21653200.8	23690084.6	10682651.3	6986642.2	7722526.8	20583405.6	10571466.2																			25866507	8098775	69898009	59386491										18763129	27158914	14427288	12094455	4231848	15719551
2000/12/7	8408081.7	12581553.3	15974001.9	4347388.4	19907561.9	17078048	4742032.2	8900996.3	2784561	19321130.6	8638289																			11280347	9873078	33166651	48727612										14333749	23854740	16681233	10167574	4018843	9646079
2000/12/8	7068515.5	10540438.1	13196046.4	6931452.4	18167085.4	15887746.5	2874592.3	6250548.7	8492215.6	11491200	7167142.7																			13200049	10729638	80798211	13421731										11677580	9660419	7607467	7363221	1988264	9655730
2000/12/11	10398437.6	15179717.9	33085381.2	4023087	15491668.6	70226608.3	5036876	10104941.8	2484519	14275474.6	7682477.9																			12002331	10308804	18011748	22010629										41163097	6391937	16708999	13079809	3038155	9317634
2000/12/12	11136530.7	9010834.1	15148079.3	4184169.9	8144767.2	47770709.6	3272035.9	6304761.1	1674010.9	9189947.8	5166382.1																			12081501	7664071	23441602	31672412										16090462	4678726	20081954	3969650	1749369	6723489
2000/12/13	32942659.7	6335588.6	12944438.8	4729095.2	21617387.3	27361416.4	3060091.6	9255845.7	5037399.2	7160988.7	6037343.1																			9252815	4784392	39592107	36924656										11062114	5222803	22115620	3639592	891342	5159836
2000/12/14	27025961.9	5003939.3	12352412.1	3155299.6	12735851.1	24110367.7	2277865.5	4215016.1	7064556	14114936.7	4792656.7																			14190537	4185655	24809487	51334752										8643489	3619809	13116038	5068934	915811	6347727
2000/12/15	9361044	7982077.8	7889820.9	3018685.3	7243421.1	16494444.9	2252917.3	3931665.3	1942499.4	8664145.5	4137589.3																			67486387	10820134	35742649	95644665										11704786	4380083	3703841	5006002	2485847	4927691
2000/12/18	9620179.2	9830568.6	17953245.6	9067138.7	7922875.9	13148860.8	2243378.3	5161148.5	4489391	10216681.1	5808657.3																			8680242	10846646	63893311	81153757										12021681	4483859	5778177	4099227	4604345	5478379
2000/12/19	4812121.3	9464880.6	13714553.6	4259357	12310707.1	7017740.9	1491399.7	4787976.3	6444909.2	6606619.3	4355540.6																			10548380	11840288	18028431	29136514										6427433	4436311	4904328	5077807	10318164	7092163
2000/12/20	5504983.2	9216888.2	16017845.2	4191361.1	8964785.9	12563258.3	8935595.5	9092661.9	12708982.3	8606076.7	6582758.3																			12369798	52171672	45361288	56226732										12044751	6341593	10557946	8023565	4712945	5306206
2000/12/21	7171900	15136776.8	19155892.6	4666057.3	9950686.4	13521931.6	4528642.8	7530887.3	7472505.5	10316840.9	12855906.8																			10763856	16389431	72457201	103264317										9606162	8558812	12949294	8726593	9833214	9092024
2000/12/22	7393521.8	14301110.3	22639304	4048717.7	13144774.9	10408402.4	6777135.3	13279651.2	10539032	20895919.3	7257214.4																			11831304	10537386	147274893	102533098										10336559	9758598	20303326	9445984	9133873	7258372
2000/12/25	11318241.5	17931830.3	25371854.6	8093083.6	34044094	12543319.6	3582916.1	13275871.9	9036795	9917777.1	28562589																			11332236	8955146	91231441	39690138	916582842									17243026	8263275	13064122	10867787	5900599	11246086
2000/12/26	15815275.7	16430180.3	15718325	7660776	40426074.9	13117973.9	3538485.8	9772651.7	5164625.5	11868776.4	26138936.9																			14058828	17263873	121488265	31303245	221915402									17285398	7233739	9164935	7114179	9857011	5434827
2000/12/27	10240825.2	13902990.2	11279750.1	14878194.9	40428922.9	10043913.7	5854267.7	7399401.8	6024054.8	29071003.4	15106683.5																			14942109	14585968	64493108	28399372	86506093									15861315	5104051	21585605	15315461	6990657	7664585
2000/12/28	7536429.6	11496724.3	16834548.3	28949404.6	86821502.5	14631426.6	4046498.2	7242254.1	5140076	14933893	10462153.7																			20918818	21163016	69557487	12983475	66339125									18161705	4040330	19455178	9896088	9171277	5946806
2000/12/29	9988964.1	7274290.1	11294593.1	15603958.9	N/A	16235493.5	2528952.9	8760949.2	4065674.9	6321906.2	13399012.2																			8366272	7670677	66738879	22504949	37935062									10387166	5227732	17262650	6553468	4855664	7390490
2001/1/2	29033401.9	16656886.8	24936349.7	6897111.6	17841809.9	17368035.6	2511604.3	12830809.3	7413773.1	29397759	18314609.4																			8068914	8206866	61037263	14655376	34725343									14909173	5482376	53932120	6490056	4924752	30890443
2001/1/3	23326161.2	26310810.8	27807962.5	6288114.8	35259998.9	28735909	3873834.7	17459319.6	6770221.6	22836719.7	17586221.4																			46139175	15411154	N/A	45799193	64266230									17035358	7157811	30791294	7183233	6396583	33202658
2001/1/4	44594651.8	16746608.7	18933768.9	8543396.7	39551355.8	112552632.3	3766063.5	18824938.4	6823419.1	14549725.2	44293442.4																			51790535	12216694	N/A	27153665	33351432									21159959	7292748	73070059	10359253	14100964	17440250
2001/1/5	22040019.4	39428161.2	18284543.5	6940134.5	57659724.9	117930303.8	4625931	21855732.4	9097066.4	26108694.4	41819544.9																			69500594	11299620	N/A	11685510	25327286									16803398	5508418	55140076	7649240	5255338	17124784
2001/1/8	28226113	31853951.8	20496645.3	14851610.6	23676619.8	N/A	4541743.3	17035030.7	5608526	34109638.5	63077926.8																			56380897	11884611	N/A	25149077	44657679									25496023	8700098	54732730	9306049	4690667	75745426
2001/1/9	15641319.1	24697073.1	29737622.7	40632964.9	38574210	24091288.3	6132902.9	6481057.9	4400838	19185169.1	33076441.8																			72919582	7954166	25290791	17975364	26499634									17200984	5235244	22331474	4132161	1071665	48847278
2001/1/10	13694889.2	17688689	38571201.4	27045353.1	28034799.1	23704223.4	5853750.2	13682827.3	3525631	31542597.9	22060800.4																			37976628	13641642	17881001	13123245	23033990									18757438	3357480	15919657	4615089	2818040	45678217
2001/1/11	17000338	14369707	50105981.1	11441303.6	171271244.9	25620555.4	10173445.4	11990458.7	7216059.2	18144390.7	22536670.7																			33812164	64789454	17108869	17961277	16991613									31071712	4227567	21754498	33542247	4553582	112736123
2001/1/12	30759576.8	14939491.6	21330369.5	5165517.8	N/A	24011043.5	6908562.6	8933304.6	5385185	16552818.3	21692490.8																			44067929	27254476	15985781	3336848	15912991									30581032	3879800	23496428	10212404	10054046	49665250
2001/1/15	39910279.7	18675859.2	26669777.2	7197434.8	226646957	19757071.8	3693370.1	11249142.8	8602193.5	19383137.8	19915399.9																			49573569	47787333	20370577	9937685	27065218									21834184	6006955	21571269	7438867	11123895	52655784
2001/1/16	28547576.3	12144160	20722005.4	8245738.3	89672441.2	8019575.5	2780815.5	N/A	4766233.7	20205051	17181811.1																			N/A	15978541	11486104	17643665	11121746									22582070	4188155	16387184	6134622	13235069	58770297
2001/1/17	71768000.7	10174103.6	12676344.9	3246040.4	107817123.4	9405005	2292141.9	5088519.2	4632657.3	14771875.4	9411444.4																			34009078	7976319	4131315	2606980	9827567									30592454	1968790	8230987	6610667	6029372	94218127
2001/1/18	68791265.7	10847987.7	9573441.9	3058955.5	66341562.2	15608247.5	1841742.2	5550993.3	3286965.5	8329649.7	9040030																			22655599	9483613	7486528	11642226	16778112									20812849	2851179	16857191	5093198	7247988	55154529
2001/1/19	109603781.7	12661621.5	10796810.2	4088800.4	65262399.3	14787972.6	1872887.7	4643724.1	3853093.5	10379351.4	17640958.3																			17814332	10241145	11435078	2698321	10713350									24517070	3588541	24667303	2596382	11555828	44098339
2001/2/5	92981179.5	10118499.2	16805818.6	5152932.5	19148356.2	N/A	3063659.6	4472753.2	N/A	6577033.3	10259905.2																			17847408	9482669	9586120	22218570	11057211									40772664	3761852	13123544	3900378	4015781	28202722
2001/2/6	46858836.7	10641650.4	25283521.1	3137068	31260268.4	13568660.8	2296466	5463522.7	4477724	9189550.7	10523555.8																			18491465	7223339	3973660	19387563	25637780									31237882	3516031	14666966	3514395	2402985	25630485
2001/2/7	33754686.4	5605961.5	12066435.7	1775710.5	15939272.4	10935949.6	809524.6	2960918	987542	5368134.8	5775378																			5788307	4023649	9660665	9092798	5154339									42066429	1835846	8946779	3383533	1982810	11794507
2001/2/8	37379439.9	8911314.3	8978319.7	2255472.4	12488152.4	12545796	2758084.9	8133020.2	2175178	8740885.5	7018813.6																			45964939	5566397	4949670	6586886	7236284									33130956	2551065	12310901	3162880	2390278	21260947
2001/2/9	19091420.3	5233185.4	11437427.2	2659339.6	46782482.8	15794976.6	1882465.9	11849020.4	2954385.2	5831158	7105128.9																			29247598	4281532	23242754	6293421	13455062									33974837	2179840	12731020	4091850	2404967	13209212
2001/2/12	17128020.8	4117273.1	N/A	2040574.5	58427477.5	48241595.1	2594243.6	6855468.9	1668162.4	6303086.6	5599830.3																			16372168	3674854	31381641	4458741	5188145									14529056	1840237	11651321	3540541	2197688	11998105
2001/2/13	15564963.4	3658550.9	7368188.6	2206130.2	28261612.4	18744235.5	593962.6	5241775.8	1833013	8983846.4	3676238																			11011016	3024858	67247094	4557651	2223786									13052963	1725058	17027356	3135952	697301	8959174
2001/2/14	8684183.1	2463393.6	5193580.9	2473952.1	18180188.6	10237735.9	636768.5	7327186.5	1017278.6	4933272	2861757.6																			14050696	2040085	35161469	9691795	1482290									11546940	741676	6337351	1280002	2013285	6654682
2001/2/15	17123829.8	2706269	5147101.8	1179475.8	23371125.8	9887115.1	834782	2729174.2	1250636	2828257	3292865.6																			26565743	4384702	41110063	3396188	5399297									8692541	726050	7592672	1273810	3200254	7246824
2001/2/16	21097466.1	N/A	10265763.2	2734033	14634487.2	5540451	1265032.2	3804901.3	2096377.2	5478561.9	5305060.1																			12968419	5338596	10045989	5610489	4055820									16935290	1308537	15532573	1895289	2570886	14682936
2001/2/19	10119636.8	3511323.6	5554922.9	1903523.8	62509570.7	11231229.4	1236441.6	3917085.4	1962801	3274198.8	2917788.4																			15754626	2879461	10491691	5350529	2076089									9675717	1031413	5934171	3264893	3485047	10084982
2001/2/20	10820247.6	4696304.2	11146041.5	2802960.2	13863841.8	8901939	2059222.8	17000317.6	1428585.5	5544172.5	4456735																			12019613	3967129	51336333	5651977	4282952									15900283	1402503	6951035	4057935	13679424	11464794
2001/2/21	16406434.5	14150042.4	24705516.6	6151298	14251255.6	19372691.3	4079538.8	20158016.5	2036872.9	8468809.6	5859586.8																			9591410	7718476	23974763	4641529	6296922									16957725	3629167	11170608	3224356	1979480	19771795
2001/2/22	8255271.4	5254584	7173819.7	5864393.6	19993717.8	23095303.6	2761314.8	N/A	1376454	7039560.1	3858095.2																			8675832	4420067	11958988	4775004	12377462									10686320	2223405	9509807	2300592	846059	7778072
2001/2/23	42866207.4	3628848	5485507	3702594	11918134.1	20578577.9	4691818.9	6969995.5	1300493.3	6142023.1	5395349.6																			5621027	13455578	7796139	3993944	5177078									9084584	6230824	15892666	1678680	1092408	8424616
2001/2/26	16194031.2	4055196.4	5533009.3	2335431.7	43465074.3	34406777.4	1840660.8	10983073	1268157.2	13892845.3	4640479.8																			12274401	4553255	19179472	2653814	8321328									9846383	6154491	25027692	3814402	820110	13350301
2001/2/27	10294710.3	3141529.6	5356708.4	5117070	59021535.1	15896761.9	2081989.8	8458655.8	1711966	37854116.6	3772822.6																			7487689	3241194	12455318	3443951	2811700									7617423	3716598	21972981	2001757	1092398	7243059
2001/2/28	9205357.2	2057837.6	5426818	2865396.9	32915378.8	15438223	1900514.3	4928431.5	1637896	5781007.8	2189439.1																			6013873	4133824	10468564	814059	2489400									5122337	2338582	11715606	1477899	487886	4664505
2001/3/1	5392354.6	4160799	4960290.5	3869741.4	19320228.2	10406062.3	2689534.9	25924307.7	1131207	6464532	6348248																			9081031	4301271	9036617	896134	5863114									7841660	1946976	19966784	2014020	1027314	6268180
2001/3/2	10408004.6	4685470.7	12068414.6	20207820	23609172.7	10529574.9	1582072	18578483.6	8903752.7	9811167.2	8905410.9																			6715437	4207654	19319219	2777792	12426762									15393857	4909362	16579703	28285800	8062654	10300650
2001/3/5	7385437.8	4085501.6	5296598.6	3816893.4	19491087.3	8163519	1171463.5	7535284.3	1895879.7	10974648.3	5888899																			10151582	5712610	10092081	5293233	7737505									8391996	2794774	10010087	6538138	2630730	5723231
2001/3/6	7163046.8	3825220.1	7454004.7	4274337.5	24377761.4	7736771	425232.2	6730262.2	1559062.3	4253247.8	4112643.1																			3504366	4166302	16734525	2267559	7578041									13757506	1873190	14435341	5796355	3116269	6180312
2001/3/7	6059002.7	3196015.5	8867170.4	3824312	20814248.5	5786436.3	1907321.7	4729382.6	1814819	4342872.3	6457288.5																			4534970	3274014	15363686	5210691	6868235									10830927	1947899	8496108	8746083	419061	8495873
2001/3/8	6901403.3	5540418.3	21565594.9	2750217.2	28126795	11274231.1	1344652.6	6941284.8	7592750.1	4645399.3	7124466.4																			7412360	3783451	7857506	4072529	4095070									10304904	1934761	8628262	8067185	614588	11134780
2001/3/9	7184395.5	6339106.6	10877758.3	5051487	16191562.5	10518502.2	1938637.3	10894802.4	4863909.2	6961573.2	9696194.3																			9137255	9119911	17303218	8023003	5260048									10467296	3907718	13368828	7544900	1936350	10477709
2001/3/12	6363964.9	4187763.2	10760926.1	3899516	18349197.4	13359590.2	1483737.3	5074098.5	4299416.4	5506994.2	9355493.5																			6684799	4428168	9609825	2306443	22048770									11587940	4885412	9583672	4097572	984695	13239324
2001/3/13	7269089	5314888.1	24052260.4	10052036	51901212	9267656.4	1224371.9	7590318	3564230.6	4936707.3	6751691																			4097508	5970130	29581425	1946576	11657069									8162962	3538038	8090514	3316369	6979888	10340337
2001/3/14	5219708.1	4234681.3	8909943.2	9457075.6	25443949.6	8334446.9	2294371.6	7269573.9	2927156.5	5691044.6	7219705.8																			5953861	4203874	104991379	647677	7343184									7345735	2408982	23518202	3403201	783688	5672020
2001/3/15	8103810	4975349.9	12171255.6	4440749.9	34071293	8981834.2	4892476.3	5098147.7	4366211.1	5423947.3	10209442.9																			3872003	4819719	28921901	2067769	12696682									9638358	4171409	11700057	4899229	1439385	8894256
2001/3/16	14075519.1	5352427.6	N/A	4895258.3	22777980.9	8620283.9	1974633.8	13192625.9	1932875	5823240	9135438.7																			7518918	4509340	12784011	1578136	10576974									17778780	3427299	16674900	5914249	630663	14309572
2001/3/19	9425378.5	10129520.5	14410675.4	31394772.3	33147342.3	10906443.5	1581829	31227686.8	4874510.2	6815867	20886117.9																			5051031	6091692	16844806	6149516	6922785									31416617	5533533	22714289	N/A	763831	8576454
2001/3/20	7532435.5	9081798.1	10515538.3	14444618.8	60713795.4	11959245.2	2079903.1	13042109.4	27769733	11089838.1	12062215.2																			4367212	7381159	37604273	9188494	7215384									25319847	7835214	11713913	4356775	2408653	14082885
2001/3/21	8331077	9248654.4	8727120	9281228.8	51998476.9	9749962.2	1852535.8	10029101.9	11223420.2	7106852.6	15685836.1																			5523884	8726577	33748278	11939148	5117700									38978610	7043296	11549069	4384474	9104618	19687156
2001/3/22	15226057.8	12829362.6	13827214	8103017.8	40729979.6	17935734.4	5331717.7	14385374.4	14720194.7	10695873	50022929.9																			11059706	9770320	101884745	14637703	9647358									83059242	9173655	22025745	5029357	1415307	26950696
2001/3/23	16536138.9	11964902.6	15584283.6	10825038.6	29185145.3	14817217.2	8652724.9	N/A	22498351.1	36259059.7	286863740.7																			14475206	10545327	57514923	10442008	8055324									36796136	7832390	28667786	6637292	1309398	19950339
2001/3/26	9342636.8	7074940.5	23824343.3	6097922.6	58111930.2	8009821.2	8737871.6	10514600.2	43921277.4	11538646.8	108445209.7																			10173606	5928146	22890325	13965218	5151781									22165111	N/A	14273601	5251517	3385329	11963812
2001/3/27	15934273.6	10110960.2	12632496.8	10211426.8	27529961.4	11519425.8	4285841	22783412.5	21692415.3	11310717.2	51061102.1																			24517103	14643573	74478883	16771213	54852988									18018537	10006958	11626010	10440351	4890140	15213654
2001/3/28	8178667.3	10303107.8	11111902.8	16331592	43551704.4	15817590.6	5689419.5	13533978.8	16870760	8398660.4	31324102																			11004883	7104798	38070675	10988722	13379242									22396517	9490849	12231121	5206829	4938646	10664520
2001/3/29	10633995.4	8037487.2	9109962.5	8813045	N/A	10953507.1	2837181.5	11159353.7	10629187.9	9389171.9	44037267																			9057797	6288171	32210105	9564766	20704694									16128398	5701681	10023444	5688818	1641280	14432702
2001/3/30	9188228.1	9427833.7	17565252.6	33689319.7	98008819.6	12084823.1	2555999.9	12238537.2	15854834.6	9958187.7	27465129.4																			6809982	9693745	41651139	22175870	N/A									16715125	5114703	7056825	5222801	783106	16792306
2001/4/2	9874648.6	17287928.6	16000124.2	N/A	48336626.8	11616230.4	8585059.1	16228358	13170687.8	N/A	31422125.6																			7183412	7899257	60562248	N/A	81638998									28062443	7659749	39681134	8165871	3006101	30021576
2001/4/3	8509326.9	8690608.4	23559924	9165193.1	38011848.4	10518492.6	3247799.5	13934099.8	8663718.7	6555333	29499363.6																			4628807	8286506	118076179	9135445	48130855									26147248	7079310	48578204	6171326	1853229	43206277
2001/4/4	11616536.3	10183762.6	31070560.2	12307952.5	39525815.9	9615965.5	11891947.1	15444447.8	7999702.8	10299905.7	30632489.3																			5152624	8111210	68229106	16266868	27548601									29364875	8543720	27239302	7053250	2931350	125934583
2001/4/5	14735050.5	6310368.7	21666049.5	7733430.7	79490358.6	9076732.1	4337041.8	9021466.7	11171924.3	9159497.9	24253037.8																			5256456	13299377	20465505	16011395	19571577									14244032	7505521	20385910	5591435	1214281	31966108
2001/4/6	9493987.2	5920348.5	9176352.4	4755052.4	123768153.2	9016660.7	7570732.8	7419186	9384841.5	6397522.1	18654240.7																			4698106	8389293	32045378	16579882	20032192									14060683	4461662	43611848	20866062	1023301	18466388
2001/4/9	13040617	5423483.2	12603971.2	4181797.2	68949650.4	9308508.7	13491277.3	6625227.9	11751304.8	7885050.6	N/A																			6255092	8872232	28515687	4343964	14852726									15254020	5028497	21509744	20022600	1314108	17458638
2001/4/10	28422266.9	6704528	8385825.2	4115089.5	71595872.8	7617986	85232234.7	15380182.6	8839323.5	7576609.3	10893347.2																			N/A	12934333	39718196	6834267	23050889									10990376	7856600	13965422	6843143	2041897	10662267
2001/4/11	9338709.4	13031537.6	7390585.6	4828652	142152603.4	8782785.5	74862633.8	5813548.6	20309158.5	7273103.5	12298634.6																			11378593	19429979	11396708	12825143	22054491									52918833	5292537	13185660	7978397	1107584	18397881
2001/4/12	11118833.8	8525362.9	14861853.1	11185139.1	142090536.2	12869477.8	32147705.4	9721051.3	13099785	9878045.9	17870146.7																			7303997	32577478	26697601	18259731	28536407									30704376	7426108	20030353	7717153	1387672	12271330
2001/4/13	8475401.5	11866817.8	7359841.4	15341201.2	119903439.3	9163070.1	22227273.8	7182244	14913285	9431501.2	19328017.6																			7311519	25763659	50213453	25395918	14398870									29530845	4503745	16154684	7202911	2147375	11052156
2001/4/16	15951143.9	26842059.7	16626352.7	139184815.5	60291194.5	17520931.2	45865279	29503777.9	34301968.5	15965292.5	32032459.2																			6000255	26347112	72051818	36216466	25251911									25515044	14608201	26294467	9925618	1909382	27789557
2001/4/17	16617774.5	19277790.5	36923592.5	43359618.8	133358686	19963155.3	47962339.6	16691151.2	25422041.2	13857565.7	21949051.2																			8041244	26205086	78832974	18414092	23823074									27437576	7292661	85953919	11618696	4086736	14147894
2001/4/18	10896154.5	11948738.2	42224696.1	20463720.8	141328832.9	N/A	59056294.9	9570420.2	20656166.8	10601571.3	22136955.9																			5530836	18720914	33367150	45700826	41375054									150974157	4981386	56184777	7960886	10837662	30162663
2001/4/19	8475008.6	13146423.1	17117694.7	33803879.7	217603749	13345279.9	40270655.2	8903738.2	13816226	31746141.8	16446960.6																			4830678	16151496	33868009	39476336	28653430									63395034	5793312	32148278	6586406	2086519	16354301
2001/4/20	15257062.2	14529119.5	18988778.8	18133030.1	118202993.7	14037696.4	29146901.8	9157549.9	15497348.4	14134280	19810926.5																			5734216	15806882	87695046	28944386	34292096									42731210	7814044	27469752	7171643	2481159	19377653
2001/4/23	10575440.9	N/A	13431587.3	11792398.2	196926572.9	15039250	56095058.8	7385956.9	9977840.2	11160516.5	60712045.1																			4425550	36909046	33509329	20288938	30935102									23952834	6278212	20037154	7890833	2024588	17422051
2001/4/24	4814000	8473000	8087000	7607000	176689000	12696000	67678000	5768000	8806000	34430000	60435000																			9501924	20309616	81492655	10148695	10269888									20937217	10284020	13125555	7454589	3041153	10559490
2001/4/25	9099271.1	9792069.4	17276379.4	14793520.1	128776526.6	14622749.5	36206886.9	13081638.2	8899430.8	35323782	27101997.5																			6303656	20263042	35965627	7486076	15130502									29978380	160003023	14693536	6479779	7733895	14387892
2001/4/26	7509121.3	10517212.5	9154080.1	10254523.3	149504327.6	10111782.6	19324091.5	10552269.2	7035684.7	11023948.9	16942117.7																			5385165	13511910	26762920	9882183	21661489									20677627	44630394	18801037	8283581	1836350	9715421
2001/4/27	4139163.1	8315443.4	6412937.1	7294314.3	93426826.5	6389344.1	25787176.6	6401337.1	4397126.2	8750476.4	13685792.3																			8720357	15310449	62173160	7707494	12328358									14105679	19490973	23186020	3525038	977145	7265016
2001/4/30	3875000	5090000	4451000	5311000	198780000	5272000	37003000	5921000	10225000	6623000	12703000																			4916454	15064720	20392456	6006948	10319099									9872470	23178053	14736180	2722602	1425803	8742021
2001/5/8	N/A	3099032.7	2999553.4	2601602.5	84550317.4	4389381.4	17360454.2	3891410.1	4455095.6	11688461.6	8875235.2																			4284024	4346669	9178788	7872786	11760726									8824323	62349898	7530320	2433338	1012997	4944535
2001/5/9	4062209.3	5318486.4	5940301.4	5660818.5	134765146.7	5842781	73725660.8	5656114.5	9668682.6	187451757	14750944.1																			2894143	9964522	45720028	17753879	16327726									8202349	40200689	19788595	8190665	725799	4180791
2001/5/10	4823000	3440000	5081000	5756000	40671000	6794000	48884000	6160000	4364000	59825000	15558000																			5003894	6251181	11521791	15144196	6136694									10794434	24380614	6821943	4710467	1092765	5491786
2001/5/11	4210231.7	6226985.5	5933189.8	10231467.1	79683858.4	4403016.4	83399490.6	6352998.4	9133819	34420362.9	78752223.3																			7571050	26285106	16673051	17253538	7287174									13205430	25730598	6367250	22196599	5631466	5077887
2001/5/14	5256135.3	10169336.3	10843122.3	7435859.7	227088809.2	8674474.8	50060478	7792673.5	74597370.3	97124032.7	136110879.7																			16062290	377869122	277083467	25571804	17977104									13478749	23568366	17488335	20608071	2253176	7739626
2001/5/15	4754959.2	8662188.9	9606321.5	6311566.1	166274354.5	21152500.6	N/A	23567268.2	52892223	48849643.4	78877464.4																			21800391	211925227	129508712	9516155	24160256									10043554	39603797	17975802	14695835	2714850	9425454
2001/5/16	6626576.2	9490933	8183188.2	7050472.6	67003214.1	13893806.3	43472138.4	20016211	38401115.5	36836099.9	35568418.6																			15715587	121030618	41305657	44727387	14458336									11897506	21441132	7388282	9779571	3093399	17143441
2001/5/17	5300133.1	42096702.7	10740689.3	7372509.7	160749788.2	9841817.1	54099271.4	33484822.3	17336871.1	31209729.2	31439391.2																			9590740	95359874	51249794	36886680	14762917									17623168	27876165	9040476	10182160	23071051	32916580
2001/5/18	6981393	45568221.2	9219307.9	9125394.6	85963962.5	7379594.4	73822361.5	17496488.4	15906473.3	18519626.6	37189496.5																			8971688	85614071	30524004	18494858	60945064									49106987	46737647	11565797	8548068	5628551	30905665
2001/5/21	9542107.9	134049461.7	17601660.6	8661261.7	117258752.5	11012599.8	44775271.7	17985662.1	N/A	24067497.7	26275490.2																			13456557	78253195	39197475	16843528	106610446									18013350	44447817	9829301	22620562	8350161	11569826
2001/5/22	6196372.7	128566060.5	9325317.2	8379556.7	115283182.5	22277857.8	39179000.8	12785810.1	19934051.3	20180610.8	18710956.1																			7802360	37837551	71698052	18509237	47716369									11481702	26258898	4828771	35123543	3158278	7509798
2001/5/23	6600126.5	92660956.7	12184421.7	12923249.9	331350799.9	17789335.3	44342741.5	9412962.4	15535291.3	25050555.1	32831654.6																			7730311	42942896	26266176	19679579	36217976									21598895	26380004	9916745	15361667	4245218	11374636
2001/5/24	7206456.5	54518369.7	8174219.4	7935528.6	153133117	21593556	22793942.8	8035137.6	8650114.3	16897681.5	18308497.5																			6383076	40864942	27883352	11507652	32676906									13289950	21388586	8550882	33718781	2116826	10778034
2001/5/25	7107508.9	34912796.2	7895416.6	6570654.6	59303355.1	17262727.8	29166144.2	8337650	8896915.8	10744465.4	16399466.4																			10106221	56560391	22015334	10948848	24132120									12338585	13364964	5898866	34083425	12310317	8133585
2001/5/28	8170128.7	37039912.3	10771371.3	8184616.6	83668291.1	14051607	38677183.6	9798248.2	10810658	12286000.5	17667572																			5812281	N/A	49872097	10891003	19320316									23779404	19752914	10386541	24841350	N/A	26178719
2001/5/29	4761781.3	14782574.9	5033765.2	11183660.5	252966242.1	8724819.2	49130499.5	7386938.8	5826705	8321856.9	11081014.5																			7887579	19917549	54212765	5790382	11271286									11715403	15060224	6921696	15190423	3173583	8361891
2001/5/30	5067132.6	26897810.6	5298228	20019288.4	113413105.7	7682556.2	38445307.7	8430127.9	7787483.5	6486147.3	18904750.6																			7305280	17287612	35810664	6784532	18777077									13867960	12805591	10661613	15612394	1908661	8706527
2001/5/31	7621290.2	37458519.8	N/A	12337031.4	79480313.4	9025819.5	50875411	7505671.5	15233085.3	12512953.3	12751701.1																			8883598	17379545	21101114	19545143	11523307		973591896							9567236	14833019	16284434	12340472	4059119	15253401
2001/6/1	5371014.4	32831298.3	8466173.7	19291776.5	56559474.4	10493326.8	25907558.7	8028021.4	17938013.5	14341762.2	13018362.8																			10202158	21412329	39970092	29712830	17409405		334412938							16122197	8961212	35873279	17107790	1398717	66043629
2001/6/4	7363402.4	38315095.2	27848687.3	18328470.6	120708819.4	13437341.5	35268957.2	10539454.7	55490236.4	22050910	18421485.3																			10212653	25534586	115278864	32737268	20694307		403622198							17400216	12807876	11956929	17222649	1927256	49077082
2001/6/5	12887415.1	32492252.4	28518490	16121805.4	125710010.2	212579854.6	18275192.8	10282478.8	19481124.6	13993858	21325831.7																			8253066	19804614	26844966	33204281	13253340		174276148							10961928	10630806	17389960	13102725	3888630	N/A
2001/6/6	8260929.8	18340344.3	24563100	67168117.2	56062737.8	84495456.7	18849758.1	9957995.7	34430009.5	53728260.1	49024114.7																			13350130	25719102	43067012	25143931	16368207		176398280							13313974	15202158	14031034	16578721	5201416	19136582
2001/6/7	14513970.9	24645428.8	15646766.8	15575199.7	35430842.8	36074628.1	27447763.4	6996904.1	20897474.6	18644326.1	26592029.2																			8230569	18421030	18346851	19969823	10077410		122694130							14525394	8598549	11327631	10863574	2575479	20756299
2001/6/8	7999025.2	14996270.2	10600197.3	13593749	36958804	84362933	22059092.4	5917170.1	18051235.7	14930572.2	19835023.2																			7292771	17567494	25536755	27898924	9983703		75178484							11531119	7029712	8771060	8828621	1494576	13206678
2001/6/11	6874275.6	15686867.2	36298948.2	13452245.8	30188375.1	54351920.5	35626038.5	7049436.5	23302778.8	23982189.6	57517816.4																			7534644	53570682	180695084	23755061	10660578		67022027							8561095	11265312	5858659	N/A	2875752	8695957
2001/6/12	7742736.3	14376261.7	49893276.9	6078560.9	20166552.4	26032362.6	N/A	8713710.3	13637089.3	43605400.4	29093187.8																			9325154	96966092	76436471	13861761	16611465		122236962							8790792	10388962	9916288	40767303	2582319	11266974
2001/6/13	20581001.6	37036815.6	38815186.7	7160132.5	29647677.4	33888393.6	N/A	7736664.5	20040308.9	38831051.3	90163578.9																			9530996	47734301	84883936	15541014	13364360		189236784							14255547	11369663	13867246	24065078	2123129	13942073
2001/6/14	17131274.6	27706489.2	33255469.8	9351382	28875630.9	21612434.2	35367750.4	9905643.6	51679937.3	47076857.3	102533134.2																			9211519	45947742	124443962	28194686	9889950		123876943							31405960	14008107	28346143	22544751	9132231	15119246
2001/6/15	9831854.1	42957013.9	42750749.4	5598060.6	49822668.5	17233380.1	47125624.3	4843480	27892752.8	30982132.2	57673643.2																			8892770	26399196	N/A	18462880	14073048		91069232							N/A	7418448	77612614	15618398	6070537	13096829
2001/6/18	14697485.5	28478238.8	35880717.7	8113881	22909086.2	22159700.4	53234550.4	13243378.1	19529855.5	30540002.7	46531374.3																			12348240	27788285	88808232	12264189	16841874		88374737							22722733	17254661	23826457	16081235	3438420	56671933
2001/6/19	14119156.2	29157666.7	17858043.6	4178644	20024695.7	16149341.8	14832266	9121162.6	12418375.3	14875340.2	24638983.2																			7496171	13785743	52981958	11858387	8395085		48532793							8160268	12296688	9725879	11121891	1735639	20996305
2001/6/20	27157674.4	32187323.2	12457612.8	3937029.3	53390099.2	12039117.2	16545586.8	5575242.8	6583986.1	12976312.5	19683766.8																			9198833	9684231	28362640	8652310	12852767		58463398							8602220	5485838	6741516	8179440	1787181	14204322
2001/6/21	33071789.8	60643331.5	17891611	1960922.1	67272277.6	6630673.8	6586965.4	3727028.1	18634235.1	13207073.3	20409928.5																			7452749	8301943	27933045	4959571	6552631		41318169							17088100	4855604	7870616	4884276	3498585	177194906
2001/6/22	43583340.5	62890811.7	14646705.9	7541101.4	13806883.9	9865233.2	10854576.4	4415201.7	8775949.9	11993542.2	19529583																			6938980	8493413	22200446	10065656	7945725		47843283							162739103	6125581	9034108	6210122	3810252	316382139
2001/6/25	95689043.4	60808991	32940346.7	7559286.6	31687252.6	17606585.4	13040491.9	36976866.7	11154334.8	25323008.1	26654654.3																			19799652	11260170	23523548	12061438	6791369		55390102							262688422	8016314	22253145	7920893	912948	626576984
2001/6/26	35820181.1	36005482.7	13778118.9	5713334.8	41533008.1	12323752.1	16599089.8	15836420.2	9600251.5	55838559.5	17608325.7																			14132183	12490272	20873846	18893880	5142654		42140964							87637022	10744374	14827394	12274795	885683	251306916
2001/6/27	30217062.5	66959116.1	12129198.6	3163355.4	33550285.3	12058978.8	12562984.4	9531776.2	15782462	31538598	17816927.4																			17774079	10523619	104096446	22243682	7634059		47431960							46117520	4384347	16044337	5660128	1380020	120143316
2001/6/28	19658686.5	71003855.4	15527151.6	7094421.3	71928447.8	10746560.7	10918513.1	8665551.1	27448268.6	26857137.8	20282369.5																			25971720	15281034	51874707	14373436	5033499		33320301							65557768	6800391	N/A	10543167	723392	264011282
2001/6/29	13295957.8	61407115.3	13622003	3612732	21739199.1	14252706.6	9082725.1	17816412.5	36085467.8	19849853.2	16804762.2																			50188401	9223815	28115119	8783642	5502741		N/A							36352554	7113502	8488340	7659408	923307	101719478
2001/7/2	9269817.7	16207909	10164121.8	10102586.3	18434407.3	6308318.3	14637189.9	5313449.4	14638501.9	16005618.5	15171838.2																			27927141	8467266	21206417	5601132	11693642		33337222							16017865	3577520	9282695	6765470	912203	103601515
2001/7/3	11285583.1	16381642	8725680.8	7110690.9	10385318.9	7833429.7	7740508.8	3636015.3	10050226.1	35769352	12681056.7																			12280485	10246516	30689342	10539920	2681757		103582021							48771083	4632680	6088967	5393831	1495202	238348118
2001/7/4	6981986.8	11559264.4	4666852.6	8280805.6	20576202.7	4670813	5632677.6	3173161.1	6181584.2	17584295	7901815.2																			13654842	7818120	16835758	6815367	11572262		49395694							47029809	3068639	4192751	9414446	295848	124403983
2001/7/5	9766499	11105355.3	8460421.3	3594581.8	5593442.7	9916853.2	4907401.2	7011640.4	7811023.2	22900716.8	18549210.5																			6898836	10888689	21439102	12584474	5267161		45629281							31713855	4213834	7750290	12523511	756710	205025880
2001/7/6	6373119.6	17936589.3	7535726.3	4384508	5539230.1	6116994.1	4371843.1	5855087.8	6625686	20205647.3	19245446																			4363604	15118985	14682127	12063126	4883969		51151080							12697297	2285826	7111409	7519391	718295	111820789
2001/7/9	4947917.5	8062747.7	9882611	4952845.2	16977646.3	6129969.8	5318908.5	3460300.4	7623525.9	9783167.8	10968517.4																			5566180	5660413	12029935	3711469	5352674		18040827							10752986	2418259	2629233	4511103	973189	59141456
2001/7/10	4220967.1	6514804	7073434.8	2618222	13185221.3	4807339.1	9206910.8	1605959.3	4989640.4	9295627.9	6942076.2																			9787507	6083364	13989489	5218556	9015460		19121099							11488722	2448027	3561111	3210631	1417132	54294540
2001/7/11	4672509.9	10459234.3	7500003	2620212.5	5172830.6	4790423.4	4639137.3	2195672	6531659.9	7722579.2	10318675.8																			7595665	6163429	11201139	4779494	3707298		37353361							17029203	1708804	4399522	3757440	2048468	88777895
2001/7/12	5171990.7	8235834.5	7987525	3871999.8	24456210	5754533.2	6394709	2218927.3	7834158.2	18679948.5	10208677.7																			7325922	11741135	30674664	3875425	5282315		33810229							23973732	2136263	4942355	4479211	451832	50208831
2001/7/13	2950479.7	8067727.9	4875184.2	3347487.2	24881087.8	4060832.1	3468538.2	2553761.5	4287185.6	11772076	6986851.2																			5840888	7406760	19397155	8179540	2622652		15358186							13003342	3008313	4265910	1838409	683788	56223286
2001/7/16	6399740.4	25497616.2	8296311.4	3996799.6	12591077.5	6275883.9	7127201.3	N/A	8171241.9	12932430.8	15564467.3																			10254623	14250115	23646787	7148248	9504611		26612830							22673323	6779621	8853758	2777816	1255596	59691838
2001/7/17	4752489.1	18459638	5978397.2	3394298.5	7175525.6	5492753	5301042.6	6313192.7	5648222.3	13794724.6	27043552.9																			5044438	7122428	11131456	8519760	10194863		19047226							13456868	8250207	5682492	8807175	1555433	46763354
2001/7/18	2993177.6	25092168.4	3127777.5	1679882.1	7989781.2	3731816.9	2888948.7	3101464.8	2216505.2	5334117.3	20261982.6																			7471059	3465296	5895585	3375896	4525936		8555682							7717711	5310234	2424087	1998778	673727	19673024
2001/7/19	2841536.2	4924810.1	4509449.5	1240212.4	7743685.5	3410158.5	2389549.9	3237070.3	2006775.3	6073708.3	27351788.7																			9751563	4648879	19073234	10700846	3420312		7570367							15868560	4042085	1803075	2559328	1526372	24763469
2001/7/20	4077289.1	6770771.3	4902361.8	3691074.6	15205543.1	5436405.1	10322137.9	3579028.1	5239459.3	8217924.7	417501224.6																			6553927	11429761	17555293	24918227	5641193		16636312							20638216	5648339	3975513	3687870	3950061	45765664
2001/7/23	5360788	36883565.6	6331724.8	4374382.4	9937860	6002727.3	7229638.7	3756026.5	5276345	8107508.4	152178941.9																			8964664	8615559	9508874	24985410	6353282		17857870							11419033	4070082	3812270	3703824	7399261	29480800
2001/7/24	7875855.5	21786178	7997841.3	3273827.3	20553922.9	7234944	6421819.8	3823094.7	9602371.8	9790166.8	77650529.5																			5776434	10705519	11732301	25159996	14654749		18990559							15495601	5073149	4709527	3775436	8015595	30268421
2001/7/25	4634641.6	17831445	5882323	3837675.7	13649611.2	4006352.6	2897411.4	2401253.4	5070040.1	7186549.6	36052746.4																			7893175	6403423	10070034	35245054	12589608		16061117							11511603	6431345	6713378	2038259	15719846	15929344
2001/7/26	4253273.4	14900260.9	8016445.5	3038042.8	10719147.4	4621103.4	3198620.9	2416138.5	4605888.2	10321115	25947836.7																			11544744	4074455	7417242	14771037	16471241		20668922							12562914	10887725	6672364	2726936	17969740	26875236
2001/7/27	3354170	14930680	15296587.3	3362075.2	23473427.6	4514762.8	6502346.3	2838209.3	3313783.9	11813294.6	38311704.7																			9735084	6063961	6753536	6879889	7012699		18681640							24317095	5178875	3996501	3228345	17437393	20883687
2001/7/30	8265711.4	20932772.7	15030255	5718746.8	34338687.5	8423118.4	9907210.1	4579489.9	6417223.6	12647484.8	40234551.5																			8238276	10140217	20758364	10696989	17127887		26763832							22336833	6376830	7020313	5457828	22146063	31334825
2001/7/31	5977207.7	21044220.4	13156439.1	3618645	21023106.7	7650984.9	8491905.5	2865409	6769106.2	9469645.4	45434244.2																			15980990	11002729	14358801	17570187	8292737		22869808							32120112	5973834	5940062	4940887	32110229	43826613
2001/8/1	5360064.3	31067129.1	13655572.9	2591248.9	15306014.5	6128278	4190139.7	7739203.9	4776530.5	8172169.7	39644701.8																			11075223	14328263	13769642	15962833	8210940		18820100							57819196	4527402	4677999	3631865	24589284	99457744
2001/8/2	3909929.4	45820189.5	7164226.2	2183685.8	12887774.2	4949934.6	7192390.6	4651074.1	5006661.2	6716811.4	33047175.1																			5660081	10722884	11114351	8035577	9850385		18899709							86260182	4492928	4469298	4107564	22047609	194477807
2001/8/3	2153037	16178628.7	3894212.9	1078587.1	18396509.1	2735630.9	3836434.9	1284599.3	1508626.5	4790562.6	43198939.4																			5795132	7448140	24929993	7392942	N/A		11676616							37924927	2969928	9128697	2512378	32846506	99607730
2001/8/6	5984780.6	8455897	7574259	8883190.3	14135150	5103704.6	7358048.4	2938185.6	5064458.7	15816678.3	53739710.7																			6190227	14112584	12229357	15454318	12236733		13516306							37771118	4204100	3155101	3247830	32943103	72503339
2001/8/7	2727955.3	40668497.1	4408574.8	5597913.9	13317721.4	4417963.1	4447396.4	3663963.4	3627831	9721857	39268191.7																			5163015	8930480	7754733	10127908	6807428		16244627							38294727	3029496	3378633	3333936	14489525	90930310
2001/8/8	2124904.8	6323222.1	3231704	2427704.5	7428023	2241132.7	2563836	2148058.5	2635199.1	7866198.5	20443863.5																		3015767105	5920702	6716369	5157260	21975058	5052313		13397011							29071825	6016189	3261000	1365964	8159046	60471442
2001/8/9	2316769.6	15621269.5	5064045.3	5109724.7	12123493.3	3114018.6	5457810.5	2847572	2844597.9	7487504.4	24525040.2																		671175289	5608117	8143715	7889924	22905802	8677654		10148340							13731410	5786070	3692444	1947320	14512071	32806247
2001/8/10	3913460.3	20540406.8	6953348.8	4302741.2	13787457.5	5499122.9	5442078.9	9886154.1	4658160.4	11172005.2	53038437.5																		349732796	4322473	12835763	8407587	23135849	6661086		19947728							11911803	7776571	6106507	2653430	12125003	30035060
2001/8/13	2437598.2	16195812	4119155.2	3190269.7	7687512.1	10397992.5	3890643.4	7869268.4	2467587	7004661.2	33093773.1																		163570909	3395047	9087533	8494241	14230815	27409272		8647602							12329210	4966588	6233713	1681441	5284790	23776852
2001/8/14	2865577.2	11717288.7	4030899.6	3247909.2	10249549.8	4734512.5	6630094.1	10113268	2029344.1	6606025.6	28244591.2																		121521158	2941631	9141016	9442894	8464207	13113016		10418355							12635912	5155474	3343393	2481192	11333452	16245811
2001/8/15	2197656.1	6444162.2	5384194.4	2816194.6	44176080.7	2500836.5	19085402.3	29610576.2	1677758	12135667.2	54534583.7																		85130728	6448414	3469093	4563161	4770207	6450046		11895631							7988378	3450557	3334502	1525414	5584007	15782128
2001/8/16	2107179.6	3436713.4	3398839.3	3585289.7	147763156.2	3565565.7	9346119.5	5147136.7	3361416.8	14420777.3	16868049.7																		100679975	3737807	3770617	6750979	5048163	7710567		20387293							9132419	2750072	2506403	1431521	1979382	23462003
2001/8/17	1749437.8	6879232.4	6418192.2	1872509.4	69194367.3	2375210.6	4966395.8	3986431.2	1475375	6982652.9	18000420.4																		129895763	4756622	2805988	4825109	11329236	6321856		13404700							11653822	3212467	2185778	3207750	3959350	33466318
2001/8/20	1056350.5	2823291.8	3232848.5	4094424.3	22216128.3	1903856.8	2741681.5	2422012.1	3836251.6	6649925.5	17183990.2																		45411354	3902588	2188656	3484990	12082031	2587498		3968280							4000943	2605269	2230660	3071239	4697971	10086993
2001/8/21	1174288.8	3965773.5	5566256.7	4363055.2	68679615.2	2983223.2	5366437.7	2073434.2	2257494.6	5340631.2	22672578.1																		89907740	6335757	1908856	7999025	19273448	5770068		6389057							4140338	2311024	2848804	4593143	4400084	14797700
2001/8/22	2354782.5	8426783.9	7128781	11407655.2	42713876.2	2750147.5	4415927.8	4000762.6	4017750	8322067.7	33851557																		324714665	4584693	3635281	6931123	9332349	5671220		10154336							11274649	3772998	4980610	4816692	3713177	16338233
2001/8/23	1472489.9	4353915	5005901.3	3592596.2	16848285.5	4555893.8	3879176.1	10646993.8	1651153.6	3682728.9	9624881.5																		143967608	3792547	2707118	10648775	9177452	6183830		8197669							10742272	2694271	2733242	2333008	3927623	10642565
2001/8/24	2945720.6	4358175.8	4315524.4	6950145.4	11137777.8	2356565.6	3126212.7	2595559.2	1337485.5	4994971.5	9630248																		N/A	5846979	3075929	6448019	10752440	5430554		5732708							6950774	3558552	6125290	1875593	1408510	9142541
2001/8/27	4742983.4	8466986	7141067.4	3903259.5	22635653.4	8177759	5567746	23359175.4	37775214.2	11164188.5	33793870.3																		134824676	4274380	5113142	6883168	N/A	4558039		20951259							9738208	7262437	10280664	3176013	2922715	15226663
2001/8/28	2815794	6664109	6335772.8	2093956.3	14488942	5952660.1	2707648.7	6652937.7	9613857.9	8220526.3	22462482.7																		103591257	7144231	4154004	7925236	9802289	2259022		20435362							9948466	3676385	5071227	1736215	2284606	13493758
2001/8/29	2165359.8	3320790.8	4887944	4757743.1	31290681.5	4273916.1	2974473.4	3866379.3	5889228.6	2908857.5	16981204.1																		50647586	6912054	3316720	4908570	14114574	4752178		17300581				831645619			7339386	3224745	3032686	1403128	935650	9445008
2001/8/30	1180093.5	1923477.4	5344328.5	1109848.5	26102086.4	3782534.6	2733339.9	1093875.6	2321511.6	2897960.5	11229604.8																		57842670	3315647	1371851	3266436	10911667	743400		8846874				133436587			3840219	1151208	1714184	1056431	544911	9851823
2001/8/31	1148308	1721244	2651526.7	887535.5	15319654.4	2137435.6	4391032.9	978422.4	1477247	3359747.4	16364162.5																		21702790	6555695	1407752	7429067	6640635	2533258		9986664				112018997			2798109	1309616	880743	721911	1514793	7578909
2001/9/3	2494163.9	1976596	2389531	810569.8	10084430.2	5132126	3596729.3	1439984.8	2025303.1	7657598.2	45884133.7																		45782128	4222843	2155242	12690288	5653264	1915296		5629992				80055889			4709131	874966	1904193	957498	1780963	15982565
2001/9/4	1885816.1	3994297.8	3967920.7	3537474.8	27725540	2369818.1	3695537.8	3751384.4	2061809.3	5333333	50422129.2																		47732669	N/A	4360572	24477942	8932867	2316556		6479315				76402587			N/A	2721313	4228177	2221266	2394769	14441942
2001/9/5	2813293	N/A	5376716.1	6481195.2	43442389.4	2237937	5870455.8	2814544.1	4352082.8	5865027.7	125755677.9																		33481830	10444840	5424609	8640039	7255775	3903690		10165224				52917626			N/A	3426083	4010708	4494905	874023	14408957
2001/9/6	1465188.8	4592948.3	3794392	2175196.2	6132412.4	1853815.3	2976140.8	3626943.6	3180879	N/A	66299354																		30859504	7120996	3220237	3094310	6195974	4506666		7776079				28962743			N/A	1113478	1816428	2198414	2154754	8164628
2001/9/7	2144282.8	6784679.5	5366498.8	3258926.7	10923571.4	1753506.9	4621423.2	2556740.9	3846143	5714412.6	32742452.5																		96419712	5626310	3854372	17906136	11160340	7103058		8455556				55518403			N/A	2725207	4913479	1826448	2968797	13963513
2001/9/10	2156483.9	4834448.1	4725216.8	2805018.8	24669820	3326598.4	3158005.7	2912659.9	5702918.6	4200068.1	32099519.2																		75948527	4853540	4321216	14115563	6573449	4355205		6094666				72960369			9210966	3003071	2857784	3291347	1587708	16946049
2001/9/11	2392236.4	2820756.5	2520279.4	3502849.9	11718810	2283590.7	6027436.5	2735724.9	3020049.1	3619047.8	27119419.4																		60395191	4325665	26777689	5084389	9276373	6554548		5768401				63472777			13257234	1834439	2012549	2556255	1390593	40836570
2001/9/12	5730891	12881272.9	7168195.7	3458236.3	169748150.4	4776868.1	5425608.1	74581310.7	7703445.4	12779385.2	94127489																		527594819	11064041	37232134	48450901	5841070	9121587		25527267				231099376			70836991	9170987	6750696	4123038	619471	61800173
2001/9/13	2841834.7	4663553.1	1851075.6	898301.5	58597684.1	1662591.6	2883052.3	4521798.5	2642899.5	4087680.4	29748984.3																		122275344	3808080	11368906	7159941	3702830	2001740		8687424				50084586			18315094	2012425	2477090	2147438	1120351	18543193
2001/9/14	1653232.9	3082708.7	3809668.4	2727552.4	68094027.3	2746226.9	24214169.8	3818882.3	2684006.8	2790169.7	31954163.6																		68711488	3671929	9938818	7399487	4589831	2894041		7492812				39006657			12140232	1995189	2101192	2664857	1114060	24706029
2001/9/17	3710084.3	3349885.4	4753151.9	4708953.1	35978699.2	3285923.5	16089129.8	3887549	3131329.9	3139135	19950229.6																		60128327	3533805	7051043	11060832	3136990	N/A		6221287				33687518			6867721	2758293	4345631	8916901	1244942	12376630
2001/9/18	1464781.4	2097223	2667350.3	1715285	23195735.2	2386255.1	8942772.7	1893523.6	1815055	2949939.9	19373629.8																		25127797	3240822	5097279	3062496	3668759	11575020		5083926				65441611			4359356	1669537	1909791	11655761	759086	8661799
2001/9/19	1022413.5	1029150	2296506.4	1260321.3	7862005	1749037.6	8883690.6	907145	1034054.5	1971786.6	13047930.1																		21932510	4527574	6815263	5626564	4943363	6802349		4322086				44796782			4843304	1036551	1419422	N/A	997992	6735251
2001/9/20	1548505.4	2063820.4	3820152.2	2000023.4	29318450.9	1019569.7	6833499.3	2301134.1	1220101.5	2729292.1	31961762.3																		22017243	4555135	6817168	10774894	3565463	8079556		8431851				45268006			6149532	1700389	2374426	6303823	565455	10696376
2001/9/21	1611244.1	1442169.6	2227108.3	1437483.6	8214102.6	2222915.4	3616815.8	1550609	664290	1559118.2	13990222.4																		27476060	3337905	3909641	4694609	4605196	1314017		4990009				37275895			3372091	791501	1684313	2417563	2863909	8684621
2001/9/24	1394104	1038306.2	1386880	1092429.5	7349244.4	2183928.3	1908854.4	866766.8	1341094.5	1594839	7207998.9																		15947075	6699095	2195753	3590752	4386417	2317627		3459938				11412488			4898931	1950736	929062	4007723	625371	4790392
2001/9/25	1181826	1496660	1224621	3436275	11243172.1	1362519.1	1856227.4	1364216.1	974012	3289059.5	8079878.5																		28304494	3341486	5376116	5451684	6295551	2100267		10079655				13864666			2296006	1060213	1047026	2497188	479288	4074892
2001/9/26	3203686.3	972256.8	2133291.2	3784176.5	10383629.6	2659498	4173160.4	1133684.8	958583.7	5321538.2	12377351.7																		40155938	3027640	3123279	7201092	5728907	6606356		11866294				28187176			4008138	1638063	1489615	1906627	6623364	7386426
2001/9/27	1601970.8	2330412.6	1851137.2	1939938	27663768.3	3064060.8	5202461.1	5775864.2	2704308.5	2616962.1	12067372.4																		25834219	1892152	2730322	4835805	5136392	9301168		8862657				17142964			4784317	1362637	5326052	2244780	311639	6674062
2001/9/28	1790684	3210893	3717772.8	1004532.5	17939030.8	1926671.3	3057001.8	N/A	1730505	3422089.4	7843817.5																		22098188	2254770	2742262	2769087	13040362	3543452		13006366				15869416			2854301	3285604	2982679	2642326	2244827	4202993
2001/10/8	1778550.3	1557819	7717133.1	1515275	8842102.7	2134486.7	2978904.2	3037218.4	1753305	2020091.4	11522761.3																		22026946	3156493	3314951	5125154	8286638	3306800		8626128				11300981			2670720	2499837	1315637	2002742	3138518	5476288
2001/10/9	1625435.1	1031143	10557484.9	1248456.6	12328377.7	2125886	2636665.1	2465405	1200773	2038700.3	11594669.8																		17493134	2027154	2057357	2831012	8917679	3068983		5259961				8536609			2736637	1483281	1443934	1267946	1418199	4364340
2001/10/10	1829121.8	2020341.6	4573283.7	1863116.1	45863821.7	2643323.3	3094445.4	3965025.2	1862090.5	4209892.9	12854125.1																		43263246	6397928	6059780	5678535	3430414	2966906		6997822				22900546			4463450	2205151	2521069	1577510	3423353	8459734
2001/10/11	3798843.8	3405285.6	5427827.6	2341246.2	13256574.3	3627918.1	7246192.4	3165292.4	5562650.5	4995457	16132313																		46029962	2466955	5316900	6903769	6665586	4064458		7419975				27738153			7381364	2202350	2664926	2146279	2107764	9416621
2001/10/12	3543460.8	4622400.2	22437495.1	3076129	17101841.6	3837332.5	8982962.6	6283492.2	5609623	6226414.4	27341889																		70684990	5331003	6182187	10945673	15370479	9512879		16931917				40539227			8321171	3936265	5426030	4875792	3243190	12084844
2001/10/15	2185736	1823364.2	26654281.9	1823190.8	7575465.2	2261095.2	4580575.3	5754186.4	2477833.2	2870165.1	10824763.3																		38959177	3135586	3225698	5056299	15285301	5464484		6928700				16051955			3385516	2005393	1608273	3153787	3127977	6205707
2001/10/16	1150849	2153877.5	8516325	698258	60882858.6	1518631.7	2564585.9	2329307.2	2020855.5	2026007.5	5472579.1																		45845365	2252541	3091916	53775737	6893825	7198534		5864492				15649989			4320723	951976	1166020	N/A	833948	5496270
2001/10/17	898509.6	976814.8	4554112	635446.5	55087985.2	1564951.6	3451915.2	2047311.4	1626748.1	1464906.2	18866579.5																		31687640	3834392	2623560	12018424	4538123	4581465		6258170				12842360			5043410	1012095	1129688	4129836	517017	3554835
2001/10/18	1137183	879619	4957294.2	1073418.9	24021730	2538695.9	2390231.8	1159284.7	3626704.3	1450679.9	16001523.5																		24331215	3224390	5273447	13635149	2460851	3523983		3201130				14225825			3796973	911479	1417439	2382644	758429	4839470
2001/10/19	2551761.2	5698884.3	11303461.6	2839556.4	33585826.9	4498916.2	5318818.1	3693277.3	3012035.8	5372002.2	23565954.9																		57841970	5371214	7592338	16469554	3979667	8862589		17867166				28598901			7812190	2064346	3012721	2378199	6747798	8575697
2001/10/22	1767526.6	3112458.6	9973590.8	1749992.5	43037592.4	6899319.4	3977205.1	4306431.8	2735957.1	N/A	12974098.9																		44100186	3277672	4766763	21845509	1906876	8838542		12861238				19872959			5339171	2905733	2878267	1698050	2850638	7874745
2001/10/23	6125402.3	19661862.9	18248478	3971326.1	202470424	9467967.6	9379378.7	29457550.2	6419709.2	11069950.3	39883852.6																		305348434	6101744	10613003	50476781	51204617	15074871		23063139				74880447			19908571	5656239	7899423	3679872	19580245	21956652
2001/10/24	10772156.1	21011732.4	61908073.8	11045618.8	99778930.5	17864481.2	20993950.8	13447397.7	29581444	23178952.7	92900564.3																		209849059	8634663	18528905	78740485	36655031	29633506		49993919				144126608			29392011	15448849	15771638	11540157	6726006	33623081
2001/10/25	3666484.1	17627866.2	22241004.7	4609162.5	53099050.5	7417431.5	N/A	6870386.5	12496002.3	7301664.1	29762883.9																		68701535	3661439	7902579	16846617	12372673	10613714		53162066				63449604			9229591	6380290	6162557	15772150	5103975	12008898
2001/10/26	2177787.1	8745481.2	18023070.5	3030963.2	19355870.6	3926702.5	13577541.3	5877293.6	4619092.5	5567305.9	19180989.5																		69879641	5627061	4071756	8158605	19172762	9156096		19663402				31377863			5825325	3814671	3051042	5696101	4047284	8210233
2001/10/29	1922358.6	4341631	17381793.7	2915394.6	19027185.3	3218568.5	17057278.2	2887284.3	2716276.5	2705647.7	14386232.1																		26531275	2307909	3519631	6599166	8134602	5573248		18137703				35126465			5031234	2250483	1377046	2648951	1860640	9315328
2001/10/30	1407236.2	3391574	7720380.4	1813801.4	13870552.2	1661316.5	11932705.5	2766664.2	1911656.3	1955352.7	7858528.5																		30391956	2269319	2362019	5686403	4762472	11960549		10180344				39135569			2699285	1692446	2176664	1612439	1296677	5357337
2001/10/31	1284873.7	2265746	N/A	2079248.6	7562055.7	1520989.9	4777610	2617673.3	2204186.7	2406118.4	24717318.7																		32865766	2513706	3387649	4045082	2752075	4555627		11091186				22955495			2958810	1357387	1838409	3087749	1047283	25296164
2001/11/1	4035562.6	5962187.4	6766840	3025573.7	22848527.5	4007025.6	9236784.8	3155281	2174684.5	4414948.4	21651214.9																		30086854	2608993	4158068	16305553	6136166	6888512		11514918				38997384			8261806	3869513	2175130	3741411	1683249	36150735
2001/11/2	3151559.9	4645338	7509677.7	9363632.1	10576569.7	2937906.8	4709193	1901922.3	1042050	2681545.3	10005865.2																		24338706	1872597	2463973	7015344	4483905	9240019		6270607				18744515			3747774	1935221	3444202	2402525	661524	22554123
2001/11/5	2909618.8	5054934.2	5548060.6	2727492.4	6396847.2	1929552.1	2919471	4878644.4	879014.9	1786949	8142420.2																		22657234	1995232	3329604	3416358	2228700	6010481		4600968				16215224			N/A	1680090	1695298	1566462	313290	67750566
2001/11/6	1915408.4	4057020	3721266.2	1274610.2	10320913.8	3401989.2	1987546.1	5836037.3	681726.6	1379811.2	6174218.6																		25239915	2757571	1752777	43489124	3634378	1375810		3077248				10084822			12152272	1103084	1997242	1017501	454048	20123129
2001/11/7	4185384.7	7407339	12507605.6	3581811.4	16251673.5	4175592.4	7922870	4904880.1	2646628	5481613	14350060.3																		49516898	1892894	4875695	25579164	3433820	7985376		12949154				40065581			10916917	4444520	4486957	2970565	1445089	29102971
2001/11/8	2598063.9	5614545	9948156.1	2722465	12034139.2	3030059.6	4692848	2116386	1903508	3531458.5	10323830.4																		113993077	2431039	3018087	14040404	7584519	4038877		10523566				19838258			5054960	3047526	3299180	2434024	1156834	25147828
2001/11/9	1411283.8	5504540	5998283.2	4244705.3	13345504.5	4787871.9	4615174	4813353.5	1578979	2765692.4	8129408																		31444190	3965789	2946944	11899753	4610749	3556764		6742888				22241871			3680415	2685343	1987853	2056530	586494	19907455
2001/11/12	1034556	4474929.3	2925042	2193455.9	3511501.9	21790288	2838834.9	880131	735469	1584816	7393631.6																		36901168	2875492	1897356	2986166	6110260	914164		4033484				8245008			2582792	1526220	1598980	1232577	517045	12421027
2001/11/13	2691325.8	1548130	2125410.7	1967790.8	6572154.1	21274490.8	2763214.5	3662601.3	1202015	2006456	7853446.9																		24455178	2560973	2005093	4086060	1864791	851986		3901923				7279232			5998724	1249289	437908	651736	591103	11976132
2001/11/14	2265163	3963180.8	1538168.5	775935.6	5266472.4	7265156.8	1522543.3	4488715	836876	1601201.7	4363367.3																		11788681	2716382	2487827	6274265	3896362	679752		1855870				4845386			3874491	1430152	875619	314002	855418	5068866
2001/11/15	3541951.9	7919277.1	1956384.3	589025.1	5977925.9	3467432.1	2189402.2	4912737.4	7909096	996318.6	5700237.7																		21929853	2462993	1115324	4195534	1916208	2338447		2550833				8927625			3401416	791034	840748	717052	571725	3606595
2001/11/16	9408713.6	35397654	13155140	5296248.7	12241964.4	15671808.3	16448111.4	7042246	8801088.5	9070046.5	32833984.5																		87835776	3598279	7109258	44025077	6347782	16841729		33672796				82084177			9568283	6975198	6087760	4486000	1982396	16381860
2001/11/19	2011961.7	8203943.2	3645610.8	1686475.5	10506214.4	4443860.2	4959014.2	2285002.4	4764140.2	4944156.3	28892881.2																		25405137	2112795	2817567	14497542	5763063	3565187		36383590				32743653			4057913	2963346	2528574	1238145	1094655	7132193
2001/11/20	4269333.4	10499690.5	11779060.7	5059907.6	30667470.1	6199918.8	7969483.4	3607827.6	18757656.4	12153682	65000410.2																		41963200	5469015	8148150	29842225	19954272	12928156		98101467				78271161			10068684	5048102	8693315	3723552	1201857	23036106
2001/11/21	3302620	5451840	8367440	3193260	8205580	15845180	5069020	2539950	13667270	8699520	46319250																		20435940	21955620	7090520	26821360	20859530	16149670		40371930				91907680			8340210	2950360	2991050	2880830	1340440	13850630
2001/11/22	4661413	8738466.2	5861916.7	4668807.5	20631252	9616377.2	6073902.4	2458274	14347446	5065921.5	27567397.3																		36278702	5621799	4679861	16645393	14814919	14541893		25555899				43643224			11099309	6816461	6773463	5098588	356196	31095911
2001/11/23	3933187.4	4728397.4	6452942.7	3564906	36853105.9	6381587.4	4601356.1	2210834.3	9562837.2	7053567.1	28336012.1																		53479990	3193675	5769487	21230534	8791885	10259635		18475687				34837726			11334735	2960608	4555519	3519120	724434	20754245
2001/11/26	2225601.4	4040778	3130284.3	2065369.2	25206425.5	6304567.8	3898401.1	1328844.3	21025487.2	7472488	40244139.8																		23115399	2371078	21904695	25967754	7035171	6607156		18368293				51327104			12394099	2004914	2673674	5106450	465720	12051542
2001/11/27	2259470.6	5643354.2	5096152.5	5555343.5	15985305.8	4697877.1	3400931.4	1783365.6	12133802.1	7804016.1	30159371.8																		21264257	3104695	7844954	36645978	10337018	14004541		21306663				44085250			4152897	2666050	5741128	4724120	2884844	7664291
2001/11/28	4836032.2	5491187.7	6492332.2	8668449.1	11919770.9	6535696.7	10776484.6	4134301	10128140.8	8610046.8	38512885.8																		32244913	5905514	9590775	21934276	13051502	4765143		41502146				62721688			9987209	4348804	7036594	6456005	3503155	20347229
2001/11/29	3454339	5596676.4	4819024.3	4229466	11565266.6	5104682.6	6409536.4	2510062.1	8691574.4	5119523.8	25926957																		43213987	7028365	3627684	14911577	11800807	3853638		18948022				44139440			18865187	2838618	5520488	6384052	3917749	38153322
2001/11/30	3794842.4	4304513.5	8240646.5	3864495.4	15361490.7	5601590.9	6115522.6	3541850.8	5348286	8777990.4	17844521																		43289175	2560751	4478821	11459234	17672048	5215196		17490164				100850818			6940743	3035968	4806541	4595941	711301	53268409
2001/12/3	5336764.9	4633143.4	15756170.1	5079702	22060902.5	5361983.4	5573152.4	5423768.5	9761930.3	19371435.4	70998763.1																		66326472	11216025	12066034	67342443	16059267	19710503		28317653				128382968			9506718	3304735	11136924	7896633	1105102	21384973
2001/12/4	2142940.1	4196707.1	7015060.3	4257576.3	13214244.3	5600846.4	6958209.2	2923031.6	8868232.9	6719560.4	61029740.8																		30873222	46980621	5393845	48023301	11764629	27585980		17345970				56440606			7591734	2322478	6354889	4689119	4191136	20097042
2001/12/5	5367389.4	4936851.6	9216184.5	5564256	14329680.7	10152444.4	18237485.1	5435485.7	15982101.7	11348979.2	57754304.8																		80015174	29592848	10973890	22247421	20235803	17510511		21329761				78127777			10361971	4264974	11271629	7615563	4788806	21168805
2001/12/6	2428865.7	4701873.7	6254097.4	4187551.2	17821366	6368204	9914140.1	7608960.7	5081513.4	5581740.1	24540091.8																		63515653	18222011	5386900	13564337	26972285	30130115		16816726				60278863			6810184	3568660	10588390	4565059	4091501	15073347
2001/12/7	2270676.6	4782630.9	4808322.3	3078701.4	38650528.1	4279587.2	5587249.5	1860251.4	3062922.3	4080820.6	18041456.2																		53038173	5601763	5952060	27459670	17861554	15164467		8551106				31220873			4199007	1954576	6004222	5001766	2871133	11585671
2001/12/10	3293185	2098709.4	2385228.4	2658978.8	20764666.7	3065417.6	3157716.1	1880216.9	3098755.7	3369250.4	15543810.5																		182197847	11458953	7984959	26969057	12819544	10113862		8929151				37525596			3757161	1391306	6751289	2641596	3086755	7683227
2001/12/11	3363013.3	5801027.3	21347468.4	14301270.4	17209784.9	1993340.6	3919618	1404216.4	3363592	3822317.1	20315467.4																		60327622	7573193	11729452	27777879	7718724	4778981		5285028				27055631			2933017	1639828	5899501	2528817	2969647	5381354
2001/12/12	1556600	4904167.5	9422217.6	2775230.4	23231036.1	2342717.2	3111175	1540916.8	2838153.4	3849924.5	17385744.3																		77225939	2861841	5566633	40234183	9424091	3606214		6299962				34494817			4054731	2612960	5599221	2550679	2668767	9648005
2001/12/13	2788424.6	7266299.2	10301008.7	3910385.5	21722203.5	3195403.2	4444115.9	3411632.5	6130251.9	4847969.1	21693610.5																		92243712	6169912	4519802	31144762	9574066	12950108		10700343				37216814			5040500	2903480	7351657	3123534	4504520	9129279
2001/12/14	2060451.1	7346525.9	6259066.7	3398907.1	8523121.9	2656302.8	5246818.3	4065136.5	6069409.1	8745703.5	20069879																		41722895	12808176	2993585	42052173	11609720	7959892		9473082				25073571			3471117	1845591	5210755	2520382	4210168	7528985
2001/12/17	1226014.3	2325726	10057625.9	1670973.7	12139508.7	N/A	3032751.2	3276267.6	3934294	8498930.5	15262425.5																		50181334	16721178	3645897	N/A	12418932	2656197		15862244				26581475			2600345	1155507	2884550	1152629	3821153	4757278
2001/12/18	1222673	9554768.8	6005859.7	1778420.7	10515243.2	2667125.9	2714507.3	3875872.3	6936974	3679555.3	15437469.3																		82108725	8040336	2563059	34768137	13057231	4975493		13973541				29929533			2238795	917372	5601131	2257089	3147909	4966479
2001/12/19	1195358	17243617	4405093.4	1531996	10790274.5	2159778.5	2455986	2927803.2	2840640.5	2843723	14809995.6																		35473499	3658108	1725700	32513423	11809805	1496646		12179764				32286589			2550055	1159110	6296817	1569568	4059536	4858766
2001/12/20	2457027.5	4934456.7	4787281.3	2500614.2	4732017	4996969.9	2672368.7	1713097.7	6626876.2	4269104	17010897.8																		99170829	2920582	4432844	11745121	6729858	4214345		9490757				40349083			6533604	1779038	3741014	2662671	6585365	8313372
2001/12/21	1074827.1	20986530.3	3033160.1	2107949.4	17224315.5	2602411.1	1589634.1	816837	2058503.1	2818300.3	8788226.2																		44470258	6273005	2285552	36058915	5985586	2998356		4622227				19145015			4029777	1485235	1704217	811471	8542847	3169254
2001/12/24	1577981.7	7038213.8	3974300.8	2166391	17183998.4	2367913.1	7440096.7	3020932.8	3071529	2673551.2	9591130.5																		67083604	5184487	2385853	28201777	6363845	3193526		7616895				18030023			3508649	1432439	3985195	909326	2226012	4188198
2001/12/25	1283781	19898007.9	2166591.6	2051557.1	25607936.1	915262	7461834.7	1094711.4	2716559.8	1413117	7531927.1																		55192280	1742159	1722389	7477929	7086092	7025992		7511004				12028818			2440445	1413174	3654140	2395197	2125466	3831596
2001/12/26	1028211.4	15366448.2	3609869.1	2336006	11267924	1753812.5	2767695.9	714800.2	3401265.3	N/A	10696925.1																		76792147	7236333	1728086	6504835	13193446	10109999		6412883				36311946			2577424	1528487	6127579	5547799	2720868	4174847
2001/12/27	627984	7703117.4	4422370	2592869.7	12435948	2778028	7935782.2	1887040.8	2218772.8	3433049.8	17828224.3																		107823515	3162893	1929925	10013979	8499958	37272340		8083810				41628715			4002203	1935723	4895019	3560664	4176129	4080630
2001/12/28	882147.4	N/A	4211268	2348606.2	10837255	1781429.7	5144114.1	4565786.4	2431886.7	2679629.5	10544571.9																		81993077	1687125	1973218	11585509	7854670	10332203		10630517				25229968			2214546	1610365	9720642	1668163	8644990	4438116
2001/12/31	887329.9	10057228.7	3828048.5	1715083.1	25315065.1	2126215.5	6109074.3	8844072.4	2425964	3774395	N/A																		55737773	1523334	N/A	10358803	17779417	23532592		6754394				45333358			2024771	1137137	5473583	1467345	13679546	6550841
2002/1/4	749970.1	5718492.5	5998502.1	2208127.5	2217100.5	908320.2	2743550.4	3006054.4	1761257.5	1743805	4637649.9																		28915306	1105948	2147100	4774863	6022704	2734000		5620199				44895018			2480719	1663080	4543054	1849320	4282404	5413938
2002/1/7	995471	2874191.6	2411758.5	1147582.3	3918276.2	1487150.1	2454163.7	1346488.9	2430895.3	2133883.5	9815857.7																		31243715	1232258	1774330	8855808	2710124	1500542		5706432				21301397			2491198	1268068	3306883	1227361	1997669	4996269
2002/1/8	831192.7	1760055.3	2441520.1	2511649	1852540.5	1799576.6	1897769.7	702345.8	1938930.7	800839	8701551.6																		19963648	968718	1572862	4145583	5123991	1506203		2616523				14392874			1723270	616291	2696928	1121761	1756265	4323778
2002/1/9	1434046.9	4659062.8	16034513.6	3116695.8	13078524.2	2675067.6	2198239.5	2463877.4	4440872	2718321.5	8551767.9																		40889985	1250117	2301015	8731022	3839062	1718027		6301963				17847723			3173830	1803033	3298656	1215037	736974	5070401
2002/1/10	2972457	5673153.6	16463664.4	4203073.5	27607201.9	2871041.8	3634392.9	1922616.8	5235526	3539778.6	20844726.2																		54927397	1470116	3692466	9049360	6002515	4671856		11448653				48936796			4711314	2190890	6033153	1919492	916420	6624641
2002/1/11	1632430	5311612.1	9973103.3	1302114.9	6441295.2	2174780	3005060.9	1318184	3563686.1	1752780	8306953.8																		48594275	2139884	2371395	5742041	3122490	1901948		5033289				22141830			2600291	1365758	3619284	1559567	461237	4704884
2002/1/14	2913788.5	5837901.7	6048864.8	2202355	4115927.1	3449482.2	4002541	2838705.3	6215047.2	2650225.4	11914115.1																		60571482	1697446	3561304	8644401	6149278	2803696		11513790				34750850			6209314	2752030	3817294	2398269	1327944	7699039
2002/1/15	1398019.8	2773218.9	12904501.3	1656658.8	6227765.3	2988969.4	2776425.5	2536259	2196793.7	2668792.5	14545441.5																		49542087	2052805	4162811	7831957	5955685	4009175		7528633				26063087			4348684	3650934	3409090	1445766	285505	5265483
2002/1/16	1437590.1	2976118.8	9375673.6	1904896.4	6288449.3	2774644.2	3703384.5	1069654.6	2820507.9	2821007.6	12893834.6																		59954553	2452797	12822802	18073382	4403238	1880354		7454250				22892428			3959057	3497086	19287781	3549936	259226	4642782
2002/1/17	2172932.2	3334409.3	10460963.6	2271675	7603847.3	3185488.1	5056036.5	1784513.9	3927003	2701806.2	11748390.6																		50363350	3405214	6310405	8375539	2641429	4664280		6877910				26471941			4149296	2901372	9014185	1367573	349737	4240513
2002/1/18	3804670.3	10694271	7570427.7	2524802	16417722.8	3983991.2	4700934.6	4020994.8	7947995.3	7375123.8	24212791.6																		74867386	1344565	6630701	19683832	4087184	2839705		9932007				41703693			6497065	6207173	10136606	2838132	919184	8002946
2002/1/21	3721829	4034396.9	8641410.6	2466177.1	23653150.5	3953714.1	5510895.1	3480894.3	5172185.6	5306956.3	12950543.3																		46757067	1321958	3675845	11490730	3448818	2610007		7289386				16363513			5586553	3562721	3771757	2394077	298857	7681011
2002/1/22	3775528.2	4009662.9	6830302.9	2261504.4	16072158.3	3102290.1	5861208.6	1773681.1	9131198.8	4929071.3	19490976.5																		62405096	859659	7347573	4568271	6094973	1586547		7220991				20614468			5696868	5967777	3272692	1989337	675816	6316479
2002/1/23	4542276.5	6012874.5	7215624	4191619.3	19000829	3720973.8	10966008.5	4110304.5	8695403.2	7328079.4	25983997																		92177789	1115170	9584913	10669484	15472729	2962882		14176832				47801965			6139799	11732036	5473780	2680283	2130185	10616101
2002/1/24	9348746	10439858.7	9033846.3	9130606.5	22073773.1	7937749.7	13358995.6	4708404.2	12924929.4	10120616.4	54247094.9																		130414777	1553965	14828050	14930441	20286782	4433571		24399381				83570171			11436920	9027221	8498500	5297931	1218281	25694856
2002/1/25	5147235.4	2771868	9305463.7	3819149.2	8535328.7	3960524.5	5971273.4	2380300.9	9137258.2	4153734.3	21293134.6																		50953272	2257208	9137819	6080652	9721536	1154498		8327480				38271149			5942686	21424394	6008016	4681014	628314	20933483
2002/1/28	4828508.3	5265640	7603301.3	4477848.9	12294232.7	N/A	8302595	2517654.9	9953581.2	4861139	27517742.5																		111344684	1652324	8632644	9248757	8267477	5252267		14051888				58731986			18228916	14875861	5927503	3594060	1532038	15145368
2002/1/29	3570728.3	N/A	6148112.8	2099658.9	8232159.7	9824495.6	7242534.5	4146843.5	6243184.5	3630440.1	20101087.9																		40955894	607760	5171673	8011122	11320300	2356387		9897314				31524316			12022436	7260030	4726417	1824065	480708	9407733
2002/1/30	5512986.9	3969956.8	8128830	3683269.7	6903097.4	9057086.3	7883445.8	1654643.5	4291599.5	2634069.2	8990778.3																		34617719	652892	2899689	5768511	5266844	1931746		5438845				14753388			7262040	6023738	2461436	2285320	365117	11378085
2002/1/31	10060994.3	13299471.6	17692477.4	11362850.2	20784596.9	15326201.1	11079673.2	6977120.2	33328940.7	10802449.4	53306126.4																		139978791	2489485	17092216	25786857	33572963	33421699		27311110				99382522			17826963	23032333	13858270	6985188	1490734	29782880
2002/2/1	6387607.1	4800065.2	16111383.1	7722322	9269223	9861773.6	11645853.2	6999041.9	14660123.5	10314484.8	29344820.3																		71369177	1425614	12398696	13454592	14920233	8040596		20688905				50820694			10246358	9154100	8530989	4011300	937313	21322338
2002/2/4	6824017.2	4439902.7	7017114.1	4045157.4	16946665.2	8374790.2	5797527.4	3334642.6	10301039.8	6313581.5	19178922.1																		39311109	1677580	9615250	12774042	10977208	3956873		9838153				48723874			8415635	12966878	4833975	2981861	418634	14161124
2002/2/5	9840442	4905505	7746166.7	5759881.5	47234234.3	9795211.7	15932438.2	9564793.7	8657619.6	5534917.4	22636935																		63955171	4299522	6757818	7529343	12298768	14702926		9036550				44436523		1027443296	15591707	21755880	3623600	2534371	251475	17270678
2002/2/6	6125539.3	3831269.4	9126661.1	3330651	28470561	6917086.7	12025459.6	5048600.7	9662114.3	5722304.7	17673806.9																		48678837	1317519	7481563	7709096	10853749	3399678		7117786				35799716		205715534	10780740	19159772	4567708	2749165	310714	15892195
2002/2/7	3446804.6	3748510.7	4297832.7	5495902.3	21265728.2	4315748.5	6446017.9	5458146.2	6394878.4	11936388.3	14769146.4																		97083295	1024994	11168116	8282010	28047428	6709672		8072094				121092581		125389105	8474005	15260774	3831417	2544832	299863	8806818
2002/2/8	3178615.4	2876299	3748669.1	3134611.6	24205247.7	3362486.7	6016294.1	4131182.7	7210355.7	6861140.3	14276571																		61736615	1200667	7872372	10644996	15232076	7308423		8055701				54573804		76711748	6133574	10475579	3271682	3112250	525674	7826049
2002/2/25	3338696.1	6226155.1	5143854.9	3499069.4	13026431.6	3922387.8	4642233.7	4191038.3	6310248.6	8434624.4	23719869.8																		57952079	715432	6331987	12131660	8147895	4003733		10029015				95486576		88931018	6087261	10863336	20111068	3169023	N/A	8665565
2002/2/26	4189209.4	4470953.9	2949643	2116376.7	6483563.5	4361320.6	8857021	6713694.3	3610921.8	4747115.7	9997176																		34616348	596682	5614863	8200281	4723930	3093290		5954488				57807145		44073301	4926861	17195450	4927306	4364659	407483	37923561
2002/2/27	4014168.7	4657741.8	2897026	3764605.5	10555884.1	8286689.9	4260684.6	9784918	3483813.6	3608577.9	12464016.3																		76808086	1199837	10672418	4025404	5844183	4389049		10052665				65627728		125162044	15781734	54034515	4362878	7350313	368051	29053490
2002/2/28	2984513.9	2092127	3184231.8	2687837.5	14124133.5	4724804.6	3445696.4	2624272.3	3364808.8	2552362.2	9807327																		39571916	638101	5296560	5788284	9768616	8140671		4879356				40588060		43021875	6111211	21087874	3381332	10094469	110512	13448990
2002/3/1	3999395.4	2639025	2356693.5	1988954.8	4428196.5	4165368.1	4219015.6	3035789.2	3484510.4	4684990.3	11195658																		31591703	547518	4912278	4657399	5468778	7786908		5497187				48091145		25280586	6458461	16340021	2901453	5146836	713896	13856706
2002/3/4	2567457.1	N/A	1981932.7	1653751.2	4232351.2	2452573.1	2826103.4	3237638.5	3344632.7	2834101.8	9130585.9																		20009083	621419	4019917	3493591	9198992	1499432		3143438				23361460		31825860	4048784	10410504	3453379	2568137	459057	10738905
2002/3/5	6160256.6	9987796.6	8234819.4	4999808.5	27119498.2	6399685.1	5460817.4	10795943.6	15088177.1	4799002.6	23253829.2																		92705659	1293018	7437152	11270909	15165633	9310270		10543562				41636760		55487582	9830104	14555800	7268728	9091036	688584	15635608
2002/3/6	20540942.1	21971001.3	9939171.4	7944775	21440343.2	16767327	8029144.5	13395066.8	10834727	28769095.2	39453219.9																		100181048	3355574	15498795	16305478	16741565	9352027		19086570				73617112		62709429	18635064	19843563	8665178	9500843	1122630	36156447
2002/3/7	17236959.7	14312097.5	14357038.2	10948641.9	33154954.4	40511071.1	22107499.6	14077183.4	8786763	16500769.6	36836463.4																		88291959	3337420	16382298	18477502	20423565	13616192		20307286				65938770		132392708	22500743	16553610	9029613	6171070	1830235	38741807
2002/3/8	22455257	13443606.3	17910682.7	19927259.2	53088999.1	58655297.6	18849558.9	10041275.8	12478133	25051377.2	81982532.1																		308012145	7605468	32881001	30383391	41565609	7850725		31070413				97857410		79999441	56575835	31057847	12852815	9610779	1316467	58754643
2002/3/11	21068734.6	12105846.2	16900810.8	15626726.8	91488366.3	29141587.3	22500168.8	10336364.5	25113193.8	14986086.7	72459825																		120822037	22368518	27403776	27061783	30068265	7537805		22212122				141640071		89321422	25097969	27173240	9970712	12574312	2096646	35137928
2002/3/12	22791620.2	12232073	13130206.6	N/A	134086268.8	27611753.5	17978006.9	14846278.8	12799472.7	18722741.3	54632542.4																		203519837	9691395	60221282	22473475	25357217	19396201		21845487				82185909		70618302	18904417	21002269	13105697	16846857	899496	35847196
2002/3/13	11753957.6	10866193.7	9741273.4	10168233.3	104171899.4	11690581.2	9846032.4	7818501.4	12006236.5	8403022.3	33816782.2																		88075036	3768813	20936134	9837252	21905134	34764322		13860960				53207550		55384193	18192856	14684006	8499906	8967369	757729	52229952
2002/3/14	8437713.1	6496361.7	7104554.1	9631654	75494573.9	37750841.8	7709386.3	3787582.8	6191818.8	7357528.8	25169617.8																		64226917	4353491	11376218	7425600	30297784	20892138		10022206				32150576		37961124	10950198	8304204	4849960	5813728	577102	23327640
2002/3/15	11078715	8067189.8	15671367.7	8747702.9	88295185.5	89201488	11847719.4	4413213.2	8812301.9	7573282.6	28449527.2																		80350480	2539312	13218204	13013596	25570089	42009420		11897816				44437518		56054369	11339533	9525256	5773507	7892113	722850	25927540
2002/3/18	5903099.3	4454132.9	5972581.8	17555656.7	51140785.7	23952893.9	8089217.2	3070882.5	11325560.6	5346376.3	21463757.6																		53312409	2272393	9714472	15021644	N/A	23955752		11405586				28042009		38979126	9388452	8027561	4304705	5424357	513576	13620472
2002/3/19	8054234	12796085.2	15685132.3	25926492.4	74806829.2	16012223.5	6729051.6	4299834.7	5585527.8	5820587.3	23941804.7																		37980978	1657926	N/A	9499119	22902287	45523081		23944617				48457715		111419210	10752165	7539966	4592794	4959824	2193683	11845940
2002/3/20	6509446.3	12323206.4	30078740	13395152.2	76244331.8	17092068.3	12667097.8	30869128.2	9768432.3	10112228.9	59295374.2																		79855514	3175127	21000288	18445270	65846180	44723168		47487229				81800965		93687679	12677868	13067193	11393337	8750134	1325768	17852071
2002/3/21	8287846.1	7583494.9	13405297	7616388.7	75453425	14987661.8	8309254.8	25483789.7	18500870.3	7019790.5	29720420.6																		81797172	2074154	9706070	14120728	120489244	43130051		16010172				42627757		64436960	13100061	10139212	6873862	4984550	1097464	17591011
2002/3/22	6877659.7	7538359.4	5800984.3	7048869.4	40958162.6	13622851.2	7087390.5	4899543.5	18448638	5690410.3	18740613.7																		60316253	1779208	5527083	8695887	87470996	19303736		11156121				23553745		48148615	19739608	40666918	3921867	4187916	2198161	13796443
2002/3/25	3850759	5309699.3	6296042.5	2982774.9	49438854.9	8487679.7	7318049.9	3044484	12506196.5	6619852.3	9968861.2																		36926355	1409050	5170937	22676941	52704351	19018167		8713839				27817087		51674805	5254565	22217420	2571259	2953707	890151	8029125
2002/3/26	4881925.9	4370473.1	9233131.2	4651577	56278165.1	10877152.6	5779605.4	5958698.7	6884108.7	5909511.1	17418516.7																		53791257	1898580	7157007	34405478	31846485	15053218		9351138				32530575		50922465	6995410	16132743	4610338	3068389	537506	10583357
2002/3/27	3940415.1	8213512.3	4668915.1	4296587.4	44169412.4	12173123	6835756.1	5910644.4	4862243.1	4831576.5	13519378.2																		35069828	1201741	5336785	15266414	34333194	11152547		7989139				24462388		37301312	4690116	7403490	2965537	2743238	800037	9707431
2002/3/28	4024999.5	13899035.5	3726546.9	4553928.9	65980077.3	16711731.1	4735914.2	2489752.8	4671745.6	4688456.7	11579112.9																		43327795	1147608	4742129	14151590	25091402	8112097		11381025				15631933		32982137	5288795	8390025	3550853	3259242	1105838	7757561
2002/3/29	5620144.8	8236178	7166559.9	5222917.5	45472669.4	N/A	5783100.9	3340492.7	3593953	6969374.9	23303240.2																		51329448	2982966	7711340	15965319	40142679	8997271		12727227				N/A		56141986	8632764	N/A	4354042	3682985	525998	13569201
2002/4/1	3944507.8	6550578.9	5292224.9	2823376.2	21899352.1	2336928	4685003.8	3676343.4	2902158	3375205.5	13647433.6																		26951518	1336897	4961833	8119684	25540651	11259840		5960219				30531051		34452935	4166623	10305719	2372802	1887111	259324	9287541
2002/4/2	4130095.8	3310869.1	7362710.5	4186867	30055286	49829238.1	3583809.8	2626063.7	3756462.4	11375048.7	10413105.1																		33468127	1517624	5160345	6411200	21270670	9277134		7931183				27129438		28585374	4088309	8660794	3197340	3109550	294817	7465996
2002/4/3	3188029.4	5722824.1	3259501	4584775.5	34104785.9	30391228.4	5879900.8	3295245.1	3743903.9	4418906.1	11091724.5																		81351361	649089	3372676	18593918	30406629	33122939		5362022				13239260		44586676	6942145	6826286	3403268	2596524	1053317	8104044
2002/4/4	5486667.2	11837705.1	5954345.8	4302471.1	32080060.3	25885147.7	11953976.7	3785214	2673518.4	5918371.1	17402602																		182376148	1617448	5454021	49362692	38238073	23868934		8185016				17389416		23483834	10485060	4863240	5626284	2451304	2704984	12803259
2002/4/5	6670168.7	16760991.9	8395138.1	13204640.9	24432019.1	19960211.7	10268105.6	3954599.1	3583785.5	9988078.9	76644355.7																		267813798	1598068	5084392	46140274	35565369	32597595		6586257				17113181		19054477	13251444	5676421	4013705	4353251	1739735	27505356
2002/4/8	4963838.2	23772072.7	2556664.9	7139428.1	48144267.5	12057269.4	10334928.9	1607853.2	1936354.4	5792614.3	10498763																		181135113	776346	2501213	20981812	18260918	18325322		3513958				9446509		22501188	5021704	4456179	3614524	4238188	1117404	9202479
2002/4/9	N/A	17504391	7104707.6	39771789.6	67825514.3	17253054.2	N/A	7013496.1	7358342.5	19169220.9	N/A																		118729116	1328593	5565141	16629428	40131613	9733321		8992423				19115695		27979719	10298830	5665520	24753396	6639773	1684391	17194970
2002/4/10	12718987.7	6342560.9	5806404.3	15301464.3	65095285.7	17076121.8	11928387.9	8608003.8	9817068.2	138306309.3	111636549.2																		77334112	6175685	20204276	106132688	36876357	11018554		27113465				42615718		22520689	7675667	5348227	30633582	4482102	1319759	18086132
2002/4/11	7241051.6	5067139.2	6314648.4	13804727.8	39101441.5	11857962.2	40881693.5	4441260.5	4337423.5	47807323.7	57379054.6																		56036225	31224866	11090878	33245854	35543314	17981847		13093242				18709243		13195702	17686205	4258857	36054201	4522993	1249545	10052120
2002/4/12	3944487.9	6073421.8	3093742.9	17067237.4	46216210.1	10360457	12116212.6	2735917.6	4374820.1	19281078.4	26950867.8																		86964564	7053228	4511468	16284496	27639115	23065703		5927609				12852350		14866810	11602739	3428729	8782709	3806495	3748760	6979513
2002/4/15	3186084.1	2312988	3035352.8	6861190.7	42801389.5	12415726.1	12389335.9	2065852.3	2601236.8	11848876.9	15001832.8																		61048518	3863601	3773890	14990700	27052714	8810130		5319495				13136187		24766641	5342903	2206924	8422121	8070674	4092783	6637371
2002/4/16	2754819.8	2884519.9	2171569.5	4723718.7	28477197.9	5013864.7	8571470.8	2189480.2	2047589.5	8449818.7	10522444.8																		92633607	2371267	3165761	28551361	26852096	3392507		2624941				7492756		10886288	5999290	2352351	5403462	4663825	N/A	5504482
2002/4/17	3182563.9	7452676.3	2589957.2	2764399.5	34836678.6	4929258.4	8303645.1	1722571.4	2221142.4	6427484.4	10620131																		52725818	2409505	2444599	17166933	23619251	5658143		3868372				8986195		10712262	3560682	2793514	3590863	2370655	6260643	6970650
2002/4/18	3529412.1	2772098.4	3184550.3	6609056.1	29193603.6	7075319.7	6103195.9	16477426.8	2359800	7906399	16423990.4																		33218557	1576327	3519295	17240602	21525198	3134120		5853616				9897898		12959897	4221746	2395827	5157962	2137006	2095663	7338422
2002/4/19	3372693	8478021.9	2947341.5	5949348	9358783.7	7702944.3	7151979	N/A	3841379.5	13105253	18794678																		35784493	3709867	3182846	13439636	22322764	5258516		5934828				18469543		N/A	5650968	2746079	5426490	3397066	2703557	8130163
2002/4/22	4279953.3	7801523.9	1723174.5	3481559.8	45908095.4	11320106.3	5321479	4935022.3	2652315.9	7010143.3	24429729.4																		14152136	27822947	5172153	N/A	45396094	1515486		3618965				6466280		18475875	4791258	1171340	3147588	978280	7465197	5271062
2002/4/23	2978902.3	2259563.5	1457890.4	3149487.9	33247428	13010178.9	5725458.9	2580430.3	2524323.1	3827926.4	8099071.5																		15254730	10130467	2489935	25845268	28246610	3111999		2698406				6423386		10265837	3937996	1551238	2598333	1799413	12955314	6454400
2002/4/24	3977920.9	2164412	1743572.6	2199757.5	17790251.1	8383249.7	4593669.1	2212269.6	2375014.6	4380923.5	11001084.6																		21220981	19272358	1975319	38676421	21999053	1744478		3419637				6535447		8015746	3856931	2781728	2001787	948516	1350955	3889366
2002/4/25	3628285.4	2131829.5	1424904.7	3908277.9	16931398.6	9565862.2	3292905.6	14943444.9	2803927.7	4616704.1	7095213.6																		22555824	7375325	N/A	7136557	23927843	2312523		2877518				4245365		9068567	4397235	2229681	3460275	1156667	4560286	4183091
2002/4/26	3541069.5	1709117	3113717.7	5029036.4	27963236.6	12332140.1	6714537.2	12261204.3	2721124.7	5523209.9	11955787.7																		22978111	10563812	3756026	36377364	39375837	5116497		2924901				9922614		9057158	3631026	2620257	3645697	2293158	2174647	7369284
2002/4/29	7870457.5	7017658.3	6481194	6018662.1	21146884.4	42476383.9	15420422.9	7922367.6	6013053.9	8031428.9	18082339.1																		31234913	14863347	5173404	55306499	50780318	6692280		5079708				16591894		17091661	7385293	8718664	5509950	8096500	2322101	11813736
2002/4/30	10704267.7	13221651.9	7319790.7	5265701.6	19927210.4	24743363.9	9656969	8643753.9	3926022.7	6365293.9	16571428.8																		31138697	7769954	4410324	14083424	42351126	10095093		8681662				12710311		29752949	6393410	4397364	5576966	6142117	1640789	10842738
2002/5/8	6278475.8	1573455	2506272	2783884	9882056.6	10407712	7133538.6	2898605.4	1553442	2367583.5	9189167.5																		25089451	2448893	1985451	9861492	32360109	2971671		4539549				6324105		8145624	3513866	3537170	3931353	1947108	430413	4653802
2002/5/9	15816907.3	8690563.9	3669968.1	2714093.3	19248296.9	19753222.5	18900277.3	2226104.2	3183512.5	4158895.4	9567800.6																		20046542	5266994	2751173	6440840	29503280	3895964		3056819				8182873		10421274	4728802	2226782	5746745	3356106	568778	7950856
2002/5/10	9263006.4	6073668.5	8944791.1	3578575	20137774.8	13363454.3	12627406.8	2830757	3046635	3873455.9	9162023.2																		23674991	5298834	3436285	4673028	22773602	N/A		3338240				6122436		10058185	3375730	3643382	N/A	3350455	868474	5808831
2002/5/13	38230565.2	2269479	6735811.4	2151957.4	12175742	7192716.4	8200965.8	2070722.1	1979486	2735100.5	15507287.9																		28865757	3293629	2785444	7997015	20036830	2761640		3270501				14706497		9773228	3711178	3693015	12999068	3135221	1138853	6862433
2002/5/14	15525979	6244965.5	2464067.7	2524117	22450813	5383009	5829226.1	1621122.8	2934677	5547766.1	10086752.9																		20186091	2148879	2495705	8557412	23404475	5250661		7320143				7610336		9479534	3271075	2557374	13776273	1304153	2673100	6217158
2002/5/15	13823933.1	3635130	3119177.4	2262131.8	14533133.6	10920754.6	6353817.4	2388557	2163488	9774436.2	7946676.3																		22299695	2442829	3213315	5940457	22358920	3604204		6357760				11907916		28250048	3173691	2827734	6349372	2005798	1852257	5800722
2002/5/16	11734944.9	N/A	6227885.6	4989905.1	26168719.3	N/A	10337049	6005338.5	5135579.2	14972613	16431681.7																		39845658	5805084	5312895	10160221	24155695	9247089		8377509				19672088		28468585	8394783	3140804	5977319	N/A	8288664	11721777
2002/5/17	8450709.5	7821361	4149222.3	4715060.5	11596156	19978267.8	9707558.4	3944778.1	2931505	7887481.6	14114284.9																		42374105	2833199	3378987	10148235	29729701	4332457		4902650				15090987		19314434	7552448	3593855	3813104	7511497	15417967	9437582
2002/5/20	5960318.6	2785516.3	5553818.4	4476213.1	7416925.8	8963845	5191799.7	1417563.2	N/A	4947573.5	8950732.3																		21013136	4754772	3192255	4738953	22699192	5134288		4661386				18461000		11530869	3834543	3232483	3578377	3315963	N/A	5196947
2002/5/21	15765899.1	3162600	9661638.5	12576436.7	18530219.1	16777907.6	14261767	10348920.1	4027592	8842015.3	14522882																		50645467	8414458	5226221	12709467	35416733	10707186		6681568				17855182		31393217	7868773	3584574	8329889	4122068	1634548	11448829
2002/5/22	8549044.9	14269786.7	29159866.3	5394125.9	21446678.2	7083445.6	6459357	18994991.1	4993168	9442253.9	7550777																		15060174	2682764	5111590	13546912	24031439	7637338		3965276				7197778		7934718	3310550	2476954	5044316	3142896	4556709	21410445
2002/5/23	29528816.3	11910410.5	12194749.9	3920785.4	24934877	4622411	3177950.7	4232420.9	1602808.5	16414213.4	6540810.2																		22024972	N/A	14103203	4526775	26659831	7402410		8049964				17803051		24284601	9977698	2379403	3797827	3455821	1318111	12287280
2002/5/24	18395018.9	3694942.3	8012923.6	N/A	12275142.8	4327181.1	3555745.6	6627394.8	1414703.2	5832293.7	6158507.9																		12201823	2352196	4719081	7563170	18631282	5684589		3514507				11036952		39914750	3042524	2041849	4000369	2483213	3602571	6319216
2002/5/27	17275045.3	12225901.4	2724013.3	2955916.6	7123675.6	3905220.9	N/A	5977037.2	2067648.6	N/A	5094879.4																		17621987	1228895	1801113	6991320	13531853	4170198		2275719				4625913		7863665	1353179	1988462	1895157	2056353	6607510	3152861
2002/5/28	13697633.1	12013646.2	12469526.5	1931021.2	7093449.1	6930653.4	2192361.4	1825980	1813235.5	2475186.5	6579513.6																		13661541	1168384	2206631	8027103	16508629	1447074		2847899				5595047		5378402	2132923	1320264	2603648	1767492	2053480	6153799
2002/5/29	10798055.9	3652620	8418413.1	2986255	14661896.5	4190580.4	5050575.8	2854481.7	1549536	4326336.8	14153482.1																		31334052	2249506	3731778	9781733	15309534	5041818		3039689				9089709		10738242	2625330	3281782	4508518	1803981	3640680	7067266
2002/5/30	7142871.9	2570774.4	45393497.5	2508899.7	9157976.3	4972305.1	3835249	4674238.7	3895425.4	5003565.5	7168130.4																		23256559	1745865	2980315	10497200	14040578	5707842		3169582				10455545		8648230	2961232	1978248	5113507	870562	3979846	5164527
2002/5/31	6107003.5	5000511	N/A	1659856.6	10174203.9	3239736.7	9746187.8	6647514.6	1214959	2806555.5	4864944.4																		19479713	1409717	2085937	4836934	12630414	2313399		1698976				8567361		7004116	2774770	1726862	1687942	1060388	3666062	3177195
2002/6/3	9123021.5	4225136.5	16185209.3	2343683.8	4465427.5	4370978.2	4292013.3	10983904.2	1143325	4231002.7	6589202.6																		24761093	1382980	3108339	17098992	12597703	20893205		4222948				8676178		7440647	2733648	2197946	3661606	1622127	2267955	4885516
2002/6/4	8523060.5	3137629	14086177	2051127.6	4949106.9	5469190.7	6567724.5	7882821.5	1412130.5	3475802.1	5115893.1																		30550029	1153309	3108906	17581655	10565522	8292959		3067274				7910825		6766476	2698418	3544476	3177308	1710099	9927541	4543326
2002/6/5	7415711.1	11141527	24326573.4	2904872.6	6761307.1	5274065.1	4802020.7	6544150.3	2297900.9	3116967	6276750.9																		18643036	2422020	2435974	3794086	10728196	4002775		2212788				6523968		6362364	3967282	2014705	1426850	1112307	4348021	5109831
2002/6/6	14530184.6	17535735.9	19462558	5315693.1	39903705.3	9687858.3	9670926.8	9003450.4	3381521.4	5517236.7	13225224.1																		42212159	3895340	4340908	7782420	21881046	7758520		6619271				18316875		17004412	6240221	2873917	7500007	1905534	1519644	9326527
2002/6/7	48742316.5	21018931.3	13249977.1	4614431.8	18582944.4	7673896.3	20933280.9	7881466.3	3117458.1	6112914.8	14165456.8																		32850807	3457426	3848966	N/A	28096573	5153162		7740592				15829425		17904480	6595782	6099864	8737354	3545276	2314516	24160421
2002/6/10	16977687.4	2217323.8	6505019.2	2375674.4	12559442.3	3860061.1	6787697.4	10578954.5	998473.9	2936153.7	4699691.5																		12704998	1928211	1793144	4011180	16510249	3202951		2555870				5821308		4139847	5396119	2649782	2092651	1300392	4018319	7089709
2002/6/11	14949964.5	3877276.1	3493322.2	2539183	13650804.4	5426525.8	5136245.4	3058727.7	1109224.1	1881581.3	3688992.9																		10434297	2048890	1540264	9461288	19362130	5006099		2037510				4601164		5833482	2090172	2548424	3395499	1299236	2668476	4858848
2002/6/12	11950915.9	6775677.2	3486831.3	1573622.7	18085140	2718459.5	2704745.4	3620871.6	907441.3	3456932.1	4208193.5																		9796730	5974397	1781479	7575700	17351642	842531		2327427				6179648		3384734	3915780	1181837	1381289	980355	7148740	4320112
2002/6/13	6233096	7685059.7	4866110.6	1631262.6	11281709.6	4076868	2466956.9	1193936.4	819752.6	2703173	3101031.1																		N/A	2389289	1696129	2442394	17782173	1356313		1918459				4252699		3280345	3277520	2146183	1154434	1558814	6580171	3827794
2002/6/14	8662952.6	2161719.1	2796203.9	1365756.4	11633048.7	3906642.9	3751517.6	1492895.5	1866442.8	2326953	5359132.9																		25224597	1692185	1692646	3140532	16503883	4309463		2312231				6219083		3493028	3202426	1315520	2283741	1384080	4626205	4518486
2002/6/17	N/A	1602145	7550242	1083690.5	7690106.8	2067889	4163254.9	491510.8	912151.9	2240051.9	5060846																		8050046	777307	1331867	2074129	18062432	858631		1303917				3614949		3740279	1934638	1687929	1846446	817100	3675456	2954164
2002/6/18	43814706.4	10844132.7	4579161.3	2981757.3	23668800.6	3144747.1	2873913.3	1623802.3	1918548.5	2668604.2	5945424.2																		17019446	2809697	2599519	3975490	21909231	3102757		4713087				8934496		3568951	N/A	5549532	3423379	930840	1040564	6580592
2002/6/19	23192775.6	1161343.5	6185387.5	3819787	9635026.4	2886714.9	1664393	986667.2	961356	2665355.3	3191118.9																		7955841	1561319	1286346	2172877	14138722	1542391		1335468				3143644		1978473	8972698	2289248	3048380	483568	846396	2549908
2002/6/20	45372481.2	1778635	2647813.4	2988422.2	13424025.1	5442673.4	4388748.7	491621	1416314	2256846.2	3033143.6																		21372882	1267244	1839426	2348040	22199283	14637389		1599646				5770295		6167944	9311226	1428941	1754156	355769	2500409	4978698
2002/6/21	91688308	34269601.7	10275609.2	9021364.5	54885881	13991324.6	14444321.6	9313234.1	4763495.2	10837968	23197491.8																		59218779	7788470	7977585	20030525	44451026	17732459		9045759				20465722		19801628	16228515	4919475	6384837	3570505	4423640	17721449
2002/6/24	98316619.7	55604420.3	42592034.2	30392119.1	140987910.8	25843772.6	24582222.3	65662438.2	30569404.8	49057265.3	90913967.4																		565965220	38442411	43160269	135402664	63851704	69905342		59522074				152394207		231079285	95290032	24074883	31400924	15877332	16164062	91339318
2002/6/25	156406475.7	32113430.9	42518922.9	18853339.5	87061161.3	51640619.4	25209532.1	23120048.1	13339743.2	29016934.2	61956419.3																		956672338	21366531	67019713	105809314	82935789	24218733		44915858				96315284		67686636	206770310	11465361	19718109	13252858	27792111	158173848
2002/6/26	51797075.1	18264955	26616553.7	10739377.8	38308784.3	18095164.2	20446421.3	14561694.5	8659499.9	14249792.1	29045188.6																		304886022	9925954	22445168	62425253	50868388	15884581		N/A				27538793		21948505	172843025	4796620	8612858	4391063	7251834	68639303
2002/6/27	30638971.5	29190815.3	16045689	5997683.2	27748606.5	16431580	11110671.2	49600685.6	6048816.6	9423737.8	25054114.7																		448794795	8867985	8421070	24401334	73356094	25973046		18472148				28976525		28821463	172221910	4086869	5432584	2756726	4314081	76669473
2002/6/28	42602444.9	26740820.5	17375617.1	8995218.8	N/A	17236154.5	11107107.3	50457329.8	5833610.4	30236724.6	139903944.9																		732242478	20552951	19006668	146205337	59758145	10335368		32081750				N/A		28461857	147509758	5752809	10797682	5100522	5139488	N/A
2002/7/1	21172112.1	40774780.6	8106716.4	5560440.6	17269584.4	10557597.5	4643554.6	17254309.8	10553046.7	10526270.3	71434278.1																		352859811	10015846	9735536	49960318	23651413	8678075		11396747				31314352		11752031	52653413	2531211	3905381	N/A	7343348	40411264
2002/7/2	21038097.8	19549089.9	5958432.9	7193112.9	17683604.2	8834436.8	3304474	8917341.4	3380148.9	6344456.3	25137519.1																		182739732	9427351	6725008	18417174	25047258	7739427		8295500	599674142			14183542		5191106	36130048	2216812	1810305	2270135	5373047	22246650
2002/7/3	37189683.4	4387282.4	10412055	3886767.9	14348582.7	10452777.2	13465758.5	11738935.3	1698609	10928737.3	22259702.1																		139088015	54194129	5598448	29408338	22392422	3616179		6232150	307022191			10396810		8858597	20989626	3549397	2559216	2882190	8323431	12826498
2002/7/4	17478559.5	19059330.2	6391580.3	4288585.5	19232862.4	7483413	4807199.2	4287662.4	2849933.7	16925987.9	27451222.6																		143490795	22412451	6367399	24471820	22007847	951838		6852785	171307791			15898305		6956652	25316484	2497822	3434695	6280800	7938490	16153531
2002/7/5	9931446.9	5008496.2	3478312.4	1992194.7	12015962.6	2167752	2700032.6	6213545.5	1184288	21027202.2	12920853.7																		97664506	4935276	5227140	12308172	17250236	3112650		5097897	79480717			13139869		6539682	39829692	2148712	2534156	3225383	7805981	20558308
2002/7/8	9760896.2	5778558.2	10181348.9	3315612.4	25167144.2	4532833.8	5210546.4	4843554.9	8184471.6	41932663.4	9966242.2																		97948413	7533722	5735093	8528387	18651878	6770134		4219010	190973683			15931518		23245222	19737508	2208325	2705328	5057377	6984809	9347817
2002/7/9	10958818.2	4971188.6	8496323.6	3113192	42947080.3	5868832.1	4417127.4	1918629.3	2655149	15770510.5	18677541.9																		96882986	5114800	3566567	21818688	22977095	4717455		5342435	76569841			8307028		8094095	39083001	2759843	3031654	5742269	7260517	19556064
2002/7/10	24181181.6	7634878.4	8331219	3366022.9	25652751.8	4502587.3	6406230.4	6152928.7	6002483.1	13090645	22305107.5																		172716145	6113352	7747326	20432593	22304054	6358645		6620903	85737841			19200520		8917887	28640549	3953293	3169059	3017101	23239543	12483051
2002/7/11	9666135.4	3697135.8	4108288	3330937.3	13203731.9	4628660.5	4776517.6	3812136.6	2225005.8	6455309.2	14375042.3																		158764249	6882460	5670336	56473178	26499769	3314141		6477388	60546320			17453773		6815515	15311872	2856565	2143144	1571083	11181585	9888843
2002/7/12	4713063.7	4243360.7	3120586.5	4227618.6	9932495.2	12119912.4	38330649	2582142.9	3663506.2	5461260.7	24929662																		65733438	2737292	7397518	48270082	18352519	1899270		3819402	38765619			11246128		2577404	11702936	10793131	7591292	1195990	11687824	6478607
2002/7/15	8262915.1	2252789.8	4085396.3	4885575.5	5475294.9	9282993.9	24485217.1	1511491.7	2374948.3	3018721.8	14240869.3																		61319608	4590780	13276782	17435016	15134278	6428489		4015763	49273538			8250888		5291927	8959852	5993351	3540666	1074495	3795309	7346520
2002/7/16	6725287.8	4654837.3	2949652.8	4718278	7102646	10372295	10210037.4	3079304.1	890825.2	3695157.8	5875034																		42656969	4241572	6217166	12417511	16431117	4377975		2790958	29739721			5448038		5143607	11008348	2279874	2169537	778515	2103337	8371163
2002/7/17	6657111.8	2443747.2	2599444.2	3992204.3	12124807.9	9511712.3	22491484.9	1682155.5	1135215.2	3390139.8	8626474.9																		48848125	6812370	3764077	9905040	19081716	9795491		2824467	35459917			6844722		5924908	9586090	2826277	1606134	803955	4560214	6515663
2002/7/18	5988042.3	2168768.5	2651386.2	2539735.3	7826153.2	7954101	17567466.2	1960623.4	1259361.4	3249998.4	6940798.6																		59217222	16046966	3272078	16577490	19372562	10316995		2695978	24551680			6603947		9764341	19415903	1889738	1656867	1849561	1706310	11454218
2002/7/19	4601829	1589127.6	3424018.7	2276947.4	8529082.3	6583165.2	11759629.5	1441735.2	1474833.8	3242372	5929274																		49172882	5834077	4882910	8535803	18912567	15463541		1748556	22470401			9517252		11593234	10778433	1314136	N/A	8937311	2068325	9670725
2002/7/22	10306366.7	3673082.7	3548705.5	2455000	5206617.2	18331005.2	15463733.3	2964232.7	2206369	3882111	8099789																		65995742	3708491	19143988	22212954	N/A	5354223		13803520	22083846			8370681		7416135	18190736	1323315	N/A	3121932	4851545	8595274
2002/7/23	4620584.7	4854198	4438449.3	1611664.9	4857567	10986878.8	9197481.9	3291185.7	2079296.2	3120749.4	10768341.5																		53543703	3412337	20387745	8478161	14573587	6929432		4897889	18105396			10609208		11210723	29813845	1589531	3377480	2319423	3475037	6721937
2002/7/24	4308952.3	6951199	2136073.1	1605020.4	5926459.2	3803017.2	5631479	2396863.8	1156381.8	2661096.4	4105250.4																		35262631	2105830	7150886	9769838	10102507	7107185		2785320	35725522			5646073		4622234	18938208	1470062	1515995	1514773	1347980	6857554
2002/7/25	10871232.8	2174882.2	1731699.6	3158193.5	5317814.3	5284751.4	4803534.1	2096176	1772366.4	2240285.4	6855003.5																		41659619	2231442	7153574	4043081	10473820	2556367		2930935	40314928			5452650		2831105	19529069	707645	1278993	971064	790476	6163351
2002/7/26	8450084.2	2366126	2188023.4	1993085.4	5610250.5	7628425.9	4202391.6	3345847.2	855620.5	2096180.6	7918250.1																		59131861	1997985	4963202	4578207	13200235	4624391		3677434	26830340			7595991		6472142	15620396	970841	894746	1106986	2434771	4048670
2002/7/29	6719049.4	1087051.1	2144039.3	1864272.8	5872775.9	4470825	2907497	2063577.7	994589.7	2312440.4	5197445.7																		36542866	16929036	5680540	3553951	13085024	6001757		2160298	27424781			5736316		2490337	14399105	1387475	823035	2536535	933169	4956669
2002/7/30	4611466.2	2978592.2	1464161.1	1041526.4	2957380.8	13952608.5	3083763.4	2365271.6	634595	1848176.9	6050242.8																		37056553	9012455	41972309	11316579	13322796	11009963		2489867	22404794			4119228		3359836	5996705	2221553	1654780	1999926	1846077	3714897
2002/7/31	4116433.9	1229872.9	1396829.9	2438218.4	4457978.4	5282804.6	3074218.4	4317963.7	772713.4	1968087.9	4397847.9																		24639447	3269840	7724615	7437772	6441921	15064125		5991524	16694960			4151578		2075071	7851629	2927915	2044953	1846041	2178639	5114384
2002/8/1	3933741.4	6879733	3126726.3	1980866.4	5718123	35963853	3934989.5	1538028.5	707691.8	1976616.2	4362965																		89537288	6291692	4171030	8289605	4655076	9722110		2429577	23120184			2679376		1316978	11875093	835465	2060376	4302733	653186	3866188
2002/8/2	2341922.6	8298444.6	1168397.6	1939379.3	12357105.8	15231401	2089485.4	1696346.3	812653.3	1096536	3114279.8																		70109377	21025952	3526034	3663598	2773659	10730025		1696788	28962027			3496883		4119930	6266145	347737	1164503	7884522	661488	4303383
2002/8/5	1925499	1473582.6	4012008	2828926.3	8945022	12113604.2	2548960.3	2596874.8	639242.5	2036484	2950861.5																		25934852	31938663	1372619	2399164	2982621	9529881		1076125	11553591			2243600		6466321	3504150	379566	658378	1961184	412890	2837710
2002/8/6	11274350.3	21362359.6	2859216.8	4631119.1	8058773.8	10910921	4572835.7	2818878.8	3518479	2410068.2	7832492.5																		108828881	43867584	3900596	13257535	5934821	11790529		1792275	37891111			7058052		5454864	24503098	871215	1027429	7342185	453701	7706689
2002/8/7	3024425.2	2794949.5	16490488.8	995986.3	9271374	9623838.3	2545150.5	580280.4	501241	1655377.1	3753057.3																		26146872	24702842	2122618	1614446	2689042	13202176		1150926	24399795			4760955		3434105	8961579	690230	480954	6684400	1985580	3268849
2002/8/8	2970593.9	1269351.9	4907464.8	1210834	11592068.2	6503590.7	4435945.1	1023693.7	925006	2070940.6	3537359																		38968875	53753074	2548929	3109822	2058572	14876042		1346419	13047547			3493212		8057290	8182533	603573	445087	2708251	222733	4609285
2002/8/9	2599227.3	2460121.2	1040352	1853802.5	7797710.8	6907537.6	5255422.6	1419132.4	848575.7	4918442.8	10128201.3																		53452938	27791262	4959768	3046520	1143278	11267181		1802196	18110386			5368811		2543350	7696388	534155	1999295	2693205	840208	3022853
2002/8/12	2790193.6	1217329	1384728.8	2992222.8	14830489.1	7771797.4	4645630.2	948377.5	1107735	3598233.3	6050135.3																		28088540	75118418	2635411	4100584	2057576	9824537		1469871	10330342			2916389		2699683	5024389	N/A	998674	3659491	306762	3575861
2002/8/13	2255274.1	847656	862928.4	1397674.6	10503224.3	4473794.3	2511649.5	1359785	670590.3	1850628.2	3836334.4																		15644060	17642805	1690388	1885481	728545	7148540		825785	7195997			5062590		1182056	4233017	576615	555080	6988587	816098	1681815
2002/8/14	1645929.4	956047.6	1312331	688413.6	13787204.3	9864770.1	2355435.4	1753534.8	793946	4608863.6	3112686.9																		11749197	10003673	2124683	1847376	862538	2582556		1351735	24399070			2171495		2278075	3126832	509805	790629	6268917	434583	2238160
2002/8/15	1812659.3	540961.9	785440	607622	4954187.3	3955092.5	1852785.2	1432473.8	692715	3235523.5	2987872.3																		18405374	10244523	1787240	2300879	1073356	4672461		679986	16940714			5338728		3446566	2597606	701677	1475410	1672090	755048	2304292
2002/8/16	5705543	8545833.6	1254845.8	1188506.8	17953604.7	6343614.5	4334873.2	2258259.9	673277	8171344.2	4521372.7																		125194387	7419571	3085689	3297774	1867433	10287778		1327039	16149955			4821282		2554080	10995750	968949	10622169	1503106	711092	4434958
2002/8/19	1408927.5	846406	1636236.8	1235609	20572338	3132020.8	3859630.8	1656447.2	1651745.7	11066635.7	2900674.7																		33181852	4678492	2654935	6163269	1116557	8591280		819935	8829084			3112650		3962187	3851536	273467	2495551	9045802	410296	1847367
2002/8/20	4547259.9	2714355.2	2565028.1	2016695.6	21034480.7	6703283.3	4577195.3	5370632.9	2616734.7	8835162.8	8320537.6																		319871798	12857215	3767438	11840776	3265312	7827256		2245477	23090319			9296048		5307205	40174809	1995970	6490778	5930814	906644	9743797
2002/8/21	3777620.4	2281773.3	1778137.8	2424653.3	12479234.2	9444399.7	3824819	5487984.4	915846	3944062.7	16244672.1																		284915938	19088613	2339147	5251177	937206	5875499		1514021	9521590			5241998		14826299	24908511	1139981	4655967	52807630	483111	6005767
2002/8/22	6477830.8	8415137.8	4055067.7	4198645.5	18955011.4	7526308.6	5883725.1	19673821.4	5026049.6	5949518	9229300.3																		182765859	12070006	5380131	12595355	4238583	9325645		9569992	28544931			10029216		11435654	19208702	1921236	6575998	25495952	716313	8334015
2002/8/23	3038469.6	11453982.3	1185917.5	1390338	17482395.5	8658051.8	4211317.1	1731906.6	1002340	1822006.8	4976661.3																		93714758	10337030	1884376	6635742	3003123	6642418		3249737	11567672			5911135		6234186	9032872	1662344	4861855	10535909	1587103	5211188
2002/8/26	4873050.4	3298660	1836179	2249876	11585592.4	14317053.3	4161820	1613971.8	N/A	4392141	7266546.8																		102697503	6723840	2992293	19097735	1428476	8648257		2952253	11193531			4519208		3239293	8093589	1085138	2465810	9627167	1669871	3853003
2002/8/27	6443411	4586090.6	2946002.9	4502612.1	7943388.2	8021187.1	8909781.9	4139103.6	2763790.8	2935847.2	4432781.7																		55847135	12644680	4544663	4188593	1705135	10818767		2425485	71289708			3654898		8113403	6197465	6555348	11783623	25955798	1824657	4239185
2002/8/28	2502140.7	3059546	1551601	1588895.9	47946840	5250365	4181513.7	15668938	3096443.1	2416556.7	4081774.7																		33451016	10267802	2657351	3641290	846355	6173281		2676734	40244544			3579076		13487630	9493970	1802382	3535418	26743019	1021930	2548551
2002/8/29	3422156.2	9009790	1523941	1580602.6	35151904.4	5178136.2	2253794.5	3352102.8	2622515.3	2331957.4	3526762.2																		43066429	11735862	2734019	3809281	1715838	7368984		1208518	14762501			4979976		5394064	4433639	1246727	2040325	7167480	5093524	5996914
2002/8/30	7428511.1	7386124.3	906760.8	1291317.3	10384545.1	3964773.2	2287878.6	3163666.6	1029844	2179432.7	3893747.4																		20902268	4610193	1901082	1851648	4740653	N/A		956006	18034842			2306818		3457434	2620270	1050712	1059594	3772217	1828880	3036105
2002/9/2	2607967.8	12471036	1080297.9	1151068.3	22843522.2	7714371.8	2440770.3	1544002.4	839288.1	2323530	4441843.7																		29258344	4292381	1086131	2732396	1866867	7514142		1268648	28559992			2717836		1896095	3757226	900039	592020	4479358	1332879	1763929
2002/9/3	2818936.4	26169070.6	1405036.6	1994138.7	29423388.3	6850910.2	3536522.6	1831857.6	684299	2045177.2	3691598.1																		24242071	2781652	1127347	1680182	N/A	6397449		1073521	14237134			5126558		2561476	4471836	1028149	1192714	5587798	468740	3717158
2002/9/4	2683748.7	29523135.8	708110.1	2076188	6783831.5	9908751.9	2767216.8	1580533.5	612054.5	6971510.9	3142608.2																		29178386	2506711	1743346	3052905	2320987	3967209		875152	13968630			5989367		4806348	5000099	682072	741243	5628185	920045	4705909
2002/9/5	5730339.2	11859042.9	2395968.4	2279310.9	8840128.4	8263875.1	4517454.5	2754203	1241698	5095877.3	7117367																		61224557	4494126	3605400	4874197	2021354	7309274		2525116	16306145			7572667		4735992	22594618	2594341	1793511	8215479	1857649	5910619
2002/9/6	6234336	9174381.9	1168837.8	2350665.7	7133471	3504987.2	3916885.7	1873028.6	1232950	3682736	10367439.8																		83850216	4249464	2917933	4862760	1861774	8903385		2078001	18138072			4352651		5591749	8275474	1002546	1306066	3220034	6423902	3483109
2002/9/9	2615631.2	9453863.6	1194986.6	1058247.5	12625243.5	7563397.6	5261400.3	1702442.9	1653937.2	2059020.3	4909649.1																		41910403	3158761	2835925	4462420	901415	9748143		1763550	12050477			2963214		5838267	4629612	1148922	1621099	3698293	6886320	4275559
2002/9/10	1732652.9	3293086	805697	933047.7	4743295.8	2574737.1	2614872	1028602.1	769567.8	1881269.9	1859545.5																		55626357	1703443	1672550	1727255	764526	13187520		1221750	8574904			2511307		6945850	11198100	885601	1383322	5511363	2143105	8104415
2002/9/11	4989939.2	4253991	2004745	1096419.9	10233328.4	3969040.5	3212905.6	3913575.2	1259531.9	3259972.6	3421501.1																		32947915	2339197	2758578	3662743	2000110	18555195		1575174	8689097			2869790		4627903	7275933	1785275	1786832	4492557	3772909	3447725
2002/9/12	2227409.6	9350141.2	669891.2	847672	10081927.4	2738779.5	8248569.6	2271494.1	515912	830334	3721099.4																		27782224	1126278	1244370	2010836	1747830	13778291		1011803	10410036			2808206		3349456	5458363	704554	746411	3246141	4471434	2655875
2002/9/13	1841082.2	5529754	250970	480824	19906624.9	1892755.4	3024643.4	1449877.4	373843.2	1051515	1510406																		20602559	840926	1587105	2148104	14279021	20899767		1252133	7089366			2224787		1092533	10689568	524348	641679	1801213	5560375	2063980
2002/9/16	3880061.4	4128819.7	776847	946734.7	23694574	3920699.6	3662064.5	1220078.4	1079546.1	1997891.3	4083940.7																		58868067	2036494	2197398	2430324	1602350	8533863		2071088	9806074			3171648		3551482	7590731	1551146	540824	2253956	6355228	3955649
2002/9/17	2410599.2	11662362.2	783711.5	1496713.6	18193782.3	7442639.5	8613219.2	2797859.3	942888.6	1278181	2965807.2																		83916812	3078817	1348405	1798517	6376635	6063205		1508134	9718550			5485851		3205624	5624943	571953	491303	1930476	6778655	3600504
2002/9/18	N/A	3858863.4	994963.1	554513	6206939.5	4756776.1	4026010.6	2469699	837231	2411728.1	2024505																		46383380	1784954	1299593	2426657	3769536	6861019		762293	7041366			2655439		815763	7728559	929233	477502	1532279	974335	1788214
2002/9/19	9051332.9	15495850.8	1442306.6	1640476.2	27936395.6	4102848.6	2509339.7	3907520.8	556959	4679562.2	5823182.9																		86132809	3546281	2372940	7263236	4279850	4817934		1616127	21916486			4124469		3465854	11518142	1107659	1220277	1911666	7796737	4546530
2002/9/20	4878076.2	3690700.1	677096	906884.5	43113858.2	7538369.4	3424332.5	1228942.8	322357	2364144.5	3172390																		26217183	1438998	1211417	2238764	7561753	10283111		1100035	17934866			2169573		2241912	5299761	579787	884960	1058626	8469134	1764579
2002/9/23	1687977	3810669.4	N/A	583732.2	17251858.7	2426102.1	703360.9	2355425.6	691329.5	4124895.8	4469174.2																		22609583	4516625	873906	1345869	2648380	4036061		673687	9013043			1489024		2889202	6311332	341806	1594690	949305	4241300	2416289
2002/9/24	1487775	6201277.6	1519893.9	574619.2	13580039.1	4213918.2	2146627.1	2145254.7	1290641.7	5353848.9	3491452.3																		55229481	5653431	1119359	2977259	2562028	4137684		770411	8066718			2193712		N/A	4189878	1073645	773725	1261308	1371471	1658111
2002/9/25	2245902.4	4695089.4	1217234.9	N/A	25870317.3	4802961.9	3717682.2	2433041.3	1259627.2	6740255.4	8588178.3																		24506275	1631641	1255025	2853635	1843484	3993398		970033	13102071			2085494		4721381	4849300	926489	1406402	1567553	6699656	1423315
2002/9/26	2407378	5517921.3	811249.4	1195325.8	27855657.5	2741713.4	4017223.7	2115688.1	1697771.3	5317265.3	6258445.8																		27824439	3834757	1504747	3432235	1047995	4257189		1116910	16053672			2701607		14395500	3685780	1419250	2360594	1907479	2338568	1963466
2002/9/27	2211486	3277545.3	880949.4	1239697.4	20007066	1973265.8	911213.1	2450796.9	1247377.2	3194006.6	8841668.1																		24364509	3987160	2989302	3241299	1356133	4552395		1453423	20208435			3232780		11500666	3044434	1251313	1566523	2601415	841200	2383313
2002/10/8	2291131.3	5034347.4	801380.6	1183016.5	6432320.1	1647025.4	691380.5	3355307.8	647573	2236950.6	4447065.3																		28823341	1635581	1536944	2148067	1389439	4126131		1792777	8944040			4178682		3479122	5748857	548489	1132257	1295235	N/A	3786190
2002/10/9	2534761.6	2095981.5	1058160	1086270.6	7201588.9	1944910.4	2893155.3	1011946.6	1842209.6	2916065.8	3867077.1																		83226096	1640894	2328329	2989661	1418118	6801841		1671479	16514855			3014271		16167620	8407022	1066478	717295	2200007	861841	5471233
2002/10/10	1721262.7	2278886.5	1674417.4	722235.8	4346250.7	2325257.7	1524852.2	1164363.3	1908253.5	1624552.1	2699593																		42315693	2551539	977007	1250892	1695571	3655014		1366502	6455928			2868726		13229584	9367367	1270954	663764	996279	2331024	2091681
2002/10/11	1571728	6646062.6	4013304.6	658799.9	7230445.4	3712835.6	2274485.8	778968.7	779714.9	2065727.1	2776833.1																		27007007	1932075	930693	1350755	4433448	2264263		1559237	74777750			2917337		13105069	7016352	1875346	458037	1764970	1610424	1991564
2002/10/14	2503593.3	7929681.2	10870736.8	1313342.5	16840317.9	7378762.7	1230051.3	2402635.2	976182	3472112.1	3168019																		28358395	2301896	1257091	2283169	3852063	4055439		1290838	51075331			1926422		7749914	5061652	1243566	1087628	2638942	805422	3428653
2002/10/15	1633668.1	2360767	3224544.7	651541.4	11635055.7	4143070	920900.5	2307506.2	749151.2	1266378.6	2125694																		29996707	1319694	673620	6268752	3541940	1593860		980928	18041686			1667558		1978223	4643940	856652	610068	2294884	805936	2150843
2002/10/16	3364689.6	7994664	3880813.7	983315	12714857	3222483.8	1011719.7	2322309.8	765025.3	2018346.8	5695977																		28876730	3761573	827723	7436791	3193397	4903497		1343180	16021971			2330708		4361118	5359871	1513405	620755	1737613	174809	2495512
2002/10/17	2208938.3	2523465.3	3373951.3	1123270.5	9603095.6	2261620.6	1707545	2003384.5	801124	2541223.2	9544133																		38106014	1188175	1006043	2173802	2385775	7144964		926126	49814900			4433141		2714565	3609293	630576	816273	3382529	3128920	1867273
2002/10/18	2168121.3	2922475.7	9007095.1	1498102.8	6973312.7	2294219.2	4433151	2825686	716247	1722911.8	10702719.7																		32455930	951099	1162543	5704448	3970968	4980159		1292394	19497011			3413451		2473637	4266415	866027	924998	2874842	1968178	1689335
2002/10/21	1046011.9	1206453.4	2613732.3	840217.4	6322867.1	3310049.8	1365092.3	3368809.3	1324622.8	638422.1	10507494																		16380350	986633	870746	5354977	3450131	5919639		906725	14531432			2310004		1140815	2741902	1075653	386256	647276	9685715	1596768
2002/10/22	2867488.3	14378501.5	6040516.7	3448015.7	11253087.8	4042087.8	1613192.5	3447166.7	2550094.7	1594790.6	9722314.8																		50502419	6666240	1659661	11364191	5286722	4285493		2095179	27953474			3862241		1104512	4358507	968022	1547842	2371896	2502348	4404328
2002/10/23	2528596	1005746.2	4865337	2956274.6	11483292.3	6220524.8	1668511	2381798.9	648600	1097282.5	7278603.4																		26757738	2914521	977803	11435627	3740727	3548256		998048	17283498			1676065		1279470	3186694	1073748	532108	1304954	263570	2223757
2002/10/24	2439496.3	1613683.4	2911252.7	1379012.9	17460652.3	4451563.8	2294390	1934230.4	905326	1507403.2	5884146.3																		13461065	1943234	991656	5552468	3990380	5522898		1101866	14367308			3362764		2605835	2958778	444139	491731	1227372	637038	6489859
2002/10/25	2221754.4	1380615.7	4905014.5	1730634.7	14941688.3	2725986.2	1338089	2390420.2	959026	941741.6	2217503																		34087918	12116179	1645991	2859801	2962500	3374002		1046436	13006774			6188584		2331504	5077483	1083945	603353	1510938	835443	2818375
2002/10/28	4142704	2385503.5	1987665.9	2131951.2	14636781.1	3775463.6	8784004.6	2658833.1	1187569.7	1225568	3514675.1																		19509841	8004308	1810912	2793017	2651373	2285923		1399071	10025665			2263830		2609542	4221214	941523	681910	1594384	1916068	2776598
2002/10/29	2709798.3	3219367	2818073	5198990.2	13677022.5	2232396.5	4512729.6	7205277.3	2333557	1252115.2	4511988.6																		24525971	15877103	1547730	2952685	2878636	5731228		1167412	11371840			4839105		6352017	3417285	798069	1893401	965924	1898722	3621039
2002/10/30	1732404.1	3482512.1	1306446.6	17894164.5	11652382.4	2489807.2	14583120.1	8936933.1	2089630.3	694856.5	2815413.3																		20198494	6031365	905391	2241989	3159556	2886849		716345	8824902			1873882		1814584	2130966	521660	552322	543783	1857770	1538334
2002/10/31	2097113.6	1020513.2	1320277.9	3733787.2	10110553.5	2420937.9	7723159	2448574	2100896.3	1057658.9	2631566.5																		18424483	4657866	607723	4221618	4810447	2867611		874143	7586811			2002744		1084057	2216614	515788	726188	1067253	1171489	1416966
2002/11/1	1033506.1	1329936	2717455	2671402.1	6262612	2593993.8	3046501.8	1327391.8	1074752	727541.4	2850435.3																		20720098	1999822	780133	1379302	3104100	1287042		1635664	7620380			974418		4867141	3601928	624796	636091	1534570	993579	1910253
2002/11/4	2681029.7	2412001.9	1799502.2	3383331.1	6608760.1	2077802.8	2368033.6	6260605.4	2280495.5	977419.7	1861234																		16337990	3196522	1458063	6960539	4229088	2701514		3216009	9658183			4144120		1284856	3402204	841537	941657	3446369	854918	2406188
2002/11/5	6992016.1	6401998.9	6606755.6	6000829.7	22162392.1	7234698	10407044	6606029.6	4790497.8	4414799.4	6592802.8																		62151734	5450841	4476349	38272912	9157204	5504428		5760893	53279743			4789159		8120947	6199362	1718371	1865767	4878464	2416206	7128053
2002/11/6	3190001	968391.8	2780213.7	3134462.5	14402890.8	3630005.5	3658372.2	2556538.1	2694915.5	1408874.4	3308324.9																		26564160	2878434	4349939	19126457	5069365	6267672		3175930	14228690			3411480		4895599	3793173	504380	944156	2809522	1156544	4614024
2002/11/7	2440447.3	1202083	1814459.2	1880313.7	7042801.1	2469103.6	2290516	1871114.6	1669319.9	1112940	3852809.3																		60450819	2666757	5788246	18567791	4056860	3421567		2369941	12173627			3090678		2121124	8044626	492450	4758574	1885172	1081153	3182592
2002/11/8	3532888.4	4453344	2958895.8	2664552.1	8846183.8	3739668.5	5034398	5413303.2	1370158.5	2427547.4	5410771.2																		120299389	2613649	2870649	15184901	8001825	4687337		3682173	23894372			10946743		4757299	8195863	842284	1753760	2090855	668698	6489102
2002/11/11	2602782.7	1986267	3505506.6	2769834.1	13715113	2096835.8	2247789	2136451.4	866882	2884124.9	2710686.2																		22433363	2070716	1231229	5204604	3561694	3644609		2608227	7808912			3142527		1777296	4335248	494035	921332	1603206	1577677	2379591
2002/11/12	4552589	3238210	9089447.8	4950337	8853160.6	7372979.7	4804134.5	7446185.2	1764910	4119002.7	6516636.9																		85874044	1841962	3073016	6959817	3585114	4550286		4815389	21865999			5563929		6108409	11275714	1209831	1423162	2077372	653163	5368220
2002/11/13	3669535.5	2858424	5607169.5	2435461.3	10876987.7	3504030.5	2971453.4	1855863.5	1741703.7	1934309.3	4595702.6																		46818971	2580115	2564133	5562887	3166226	2137555		2971644	16772817			8129795		6098090	4597747	2401944	1330483	2477129	896651	4062112
2002/11/14	2653339.4	1451779.8	10176890.9	1775878.9	6749004.1	3771202.2	3234715.5	1295400	1116631	1344997.8	3585758.3																		16471597	1539894	1723466	5747784	4774742	2691101		1869958	12166204			8415821		3234465	3722363	1527833	1437960	881285	218496	2982467
2002/11/15	3897701.4	2117655.8	13755533.4	3220360.4	7858712.2	3894811.9	2926359.8	1470727.7	2362145	3489666.5	3333087.1																		24563617	2288955	2080772	7399899	5734189	3475049		2135979	16936521			4819624		6933891	4392090	972522	1145750	1682968	3701180	2880412
2002/11/18	2584196.2	1035126.5	9251170.2	853491.2	9200879	3111758.3	3514218.1	667365	464705	1047949	3778442.4																		14113454	1522388	2579179	2062666	3808584	2243399		1471707	8266522			5675790		3628694	2726677	627443	1076061	1236668	1206031	1687419
2002/11/19	3216461.8	2292319.5	6559558.5	1609274.1	69270522	4444563.6	1704528.6	1459046.4	1101788	2567360	4756383.5																		13230302	1626201	1596142	5209395	N/A	3375754		2930672	11683682			4592106		2034367	3308040	529400	658911	2205978	2709723	2936060
2002/11/20	2364567.5	1452940	8329233.9	1578766.5	26528747.1	4465190.7	3399545.4	1177196.8	1061467	2385916	4220946.1																		20129922	3161637	1972216	10031365	3566316	4387271		2339115	15412098			3423107		2717695	4344740	691658	2000836	1294569	2583524	2296882
2002/11/21	3400085.6	3570063.4	11226152	1982893.2	36068605.5	4799575.9	7241280.7	1572691.9	2277310.3	2722567.4	6399447.1																		45052004	2523348	2588075	18193537	4696683	3866275		2556965	12563056			7544986		4665608	8255812	1721585	1746253	2803244	2941122	4575019
2002/11/22	13292595.6	4064850.2	7468909.7	1902128.9	14535266.6	5496330.1	4184688.7	1217928.8	1092138.2	2042086.4	5041911.7																		40894544	2055995	2633380	3593399	4773677	4307183		2590381	22444033			7774256		5300232	7456464	1346656	1004663	1696126	1548558	4428571
2002/11/25	13715606.5	4511830.7	1664112.5	1383514.4	14378818.9	3936786.7	1762250.1	505250.1	708080	1219135.8	2226920.5																		9863121	781588	1036135	1084599	4030390	1650137		1285903	8676043			2737747		1601481	4097349	299505	598640	1971732	3874695	2411408
2002/11/26	9518171.8	3427076	1859660.7	1276727.5	11011394.9	2142785.6	3210163.3	780496.2	1153218	2705385.4	N/A																		25126531	669910	1192117	5443761	3839537	1706767		2600074	16240855			3674761		2376692	3628106	795013	767601	1236210	127914	2477321
2002/11/27	50366192.9	5593372.8	1886735.5	1818747.4	20244767	3506487.4	3658884.6	1069235.8	1060244.1	2885186.1	6255857.5																		29724483	799227	2161555	2495246	4663367	3123897		2375425	13002735			7072707		2296058	6071877	902778	1318014	1761915	384600	6452952
2002/11/28	52569877.6	8261401.5	2423031.5	1875813.9	9671003	4544036.3	3304870.5	1631871.8	952143.4	2347142.7	5758676.8																		32196223	3953642	2590110	20082499	6731265	4152207		2442743	23995214			4917511		2518395	7124389	676443	1699299	4370409	704733	9275699
2002/11/29	57499583.8	12642541.7	5483199.6	5204757.5	17662149.6	7670571.3	4240052.8	9871345.9	1864589.6	6086192.7	9618037.5																		40994274	6796241	4816252	34270617	10142368	11351914		7567597	44493227			8491342		5883473	11054783	1875657	4058446	5529394	1772557	11252498
2002/12/2	23222124.3	2560401.3	2488359.8	1968940	6570838.9	3338165.2	2309371	1296030.8	1732811	2068291.2	4937233.6																		20508017	2031620	1434380	5098974	7519850	2605412		2339225	14091967			5404661		1527109	8817079	950112	1116819	1906358	217409	6950780
2002/12/3	33067914.8	4854376.5	1216857.7	1034490.6	7556230.2	11147018.7	1884860.8	1046793.7	405721.2	1420725.8	4508366.9																		8086114	1412230	1106419	2343963	5522998	2654770		1410875	6250836			7752119		6419591	3474128	571710	768004	1747996	106909	3513030
2002/12/4	19302989.6	5413093.8	2339456.6	1759281.1	7611399	13623709.5	6312267.1	1206624.5	1305220	1947686.9	9695157.6																		11922783	1883780	2342665	10570432	6548813	5449722		4525857	21035584			14646099		7967153	4839394	736483	1542866	3574617	394356	3088621
2002/12/5	12278435.1	3029469	1322674.2	908710.1	5815751.1	34541985.9	1837587.3	684320.4	1519142.7	892435.2	4232539.3																		9183754	1540133	1823941	1979666	4780390	4500788		2111594	7400218			2121921		801656	2763138	486038	626758	1670683	405099	2438041
2002/12/6	9707182.9	4605423.2	731875.4	1430195	12352623.8	13833631.3	1256910.2	479777.2	548253	3769886.1	4365615.1																		6996926	1541676	1399654	3095788	5910225	2200218		1895399	8578128			2712072		1395440	3133013	621102	499436	1553245	298425	1780420
2002/12/9	7228328.4	476431	888226.2	9218880	8511074.5	5563802.1	1538132.8	438410.5	299355	1587831.8	1970298.8																		8109956	1197307	969102	4853212	4193710	1614198		988906	6829409			4317209		2096530	2014927	292214	389343	1025726	375173	1946109
2002/12/10	34382581.4	2365560.5	1272567	3778363	10902900.5	4783427.3	1853302.2	3378034.6	1437207	1601825.7	2549100.4																		11275474	849323	1460765	5407015	7198262	8401936		1656394	11518847			2096782		619742	3002637	287796	869164	1231715	113912	1636668
2002/12/11	16674362.6	2864098	1317311.1	2244888.6	10915286.7	5384889.7	1530704.7	4435735.2	1182964.7	1516808.5	3826024.4																		14821817	1465403	2286629	2151097	6280507	19467479		3037369	6756887			2902986		2401190	2588505	309170	742490	865361	2462942	1891419
2002/12/12	11529557.7	2079813.5	1445074.4	3174859.6	25123797.3	6260882.2	2217254.1	11253934.3	396319.5	1342965.9	1896236																		14228952	640917	1444932	3816359	7089002	14936516		2672640	7757074			3155312		467474	2525485	527201	392208	913498	8348529	1294114
2002/12/13	16085973.3	6534992.2	2316841	7715667.4	20528471.6	8349835.2	2791655.3	13429896.3	427398.7	1935472.1	2704770																		19276143	832277	1724641	8452243	6825256	13345052		3538684	10151190			3328113		1321382	2102790	1760831	623842	1811195	13602558	2436173
2002/12/16	44493873.2	10883585.7	3117003.2	8826913.9	21815178.3	7633164.5	1989813.8	6304200.5	1794632	2126228.4	3910908.4																		22260309	1064548	1993293	11118338	7068549	17481157		2376511	9280057			2245932		1517960	2727087	5838079	2251685	2961060	12282485	4351101
2002/12/17	22151278.2	2036342.8	2531298.3	6109894.6	12940617	5838986.3	2364719.9	5253118.1	843714.6	1938284.1	3081899.1																		12286569	1399861	1685347	3724104	8143017	14699201		2418214	6932303			6270312		2958339	2105115	1144196	2341226	2664733	2149497	2756451
2002/12/18	18685290.7	7363461.1	6314806.5	4342938.2	14702665.2	6759969.3	1775309.2	9995718.6	1333822	4173192.6	5249672.7																		21095260	1882294	2775209	8358527	7264419	7625112		2824893	12375613			4290125		3470112	5405488	3698730	14712911	2697826	1048361	3592765
2002/12/19	13668377.2	2702359.1	2269567.5	3053905.1	12199289.4	4155084.9	1424624.2	5549067.2	1763313.2	2291662.6	2977312.3																		10765219	819858	8170363	2569646	7892190	24594148		1910892	6656812			2198443		1742426	2004333	1234225	2578006	3567396	1540488	1737691
2002/12/20	19649509.5	16139333.6	2525659.2	2704760.6	14133558.5	4253486.2	2443274.9	10103654.7	2926630.7	4002451.2	4590678.5																		16543337	1501642	3582704	8804263	9263391	24412761		3163603	10535152			3089846		2549119	3340355	1066026	2647676	2618155	1441311	N/A
2002/12/23	14559633.2	2071437.6	2552202.7	2924795.2	18932938.6	4966322.4	2512590.4	16496345.7	12643328.7	4089408.8	4222449.7																		25747879	1984669	2652281	4327160	8846555	16479931		3895291	8661764			2209748		1229105	6125231	4637156	2674265	3358083	1091615	17668096
2002/12/24	6814620.3	3287708.1	1817810.3	1902594	36513944.9	2380572.2	2658547	5341160.9	17144573.5	1928093.2	4264553.6																		21463118	1176340	1562650	3717069	7512034	13713071		9625313	5535517			3290281		695093	2496409	1423998	1268385	1344637	1295008	3878217
2002/12/25	7427319.7	1437947.3	2075101.1	3225132.6	23254080.7	8388333.5	9850954.4	9831675.6	14283136	1692525.5	1825661.4																		20671503	581290	1201282	3451665	8293417	10236893		5475206	7380893			2252107		1243766	2186787	1589619	960084	1596649	447736	3387783
2002/12/26	17082244.5	5069027.6	2432954.3	2911868	8267321.1	7368192.8	4926580.5	5817275.5	2613553.4	3161311.3	7038624.1																		36442851	1561840	3041314	3158174	8221841	14664588		4640371	10770699			6403837		2749109	8559839	2567733	2299222	2224383	822152	6864387
2002/12/27	17853566.4	16225224.6	3054036.4	3979358.5	12024245.7	4202248.1	1619364.6	16892320.7	1938023.8	2369700.4	4324751.3																		30025251	898226	1985501	5157779	12852644	13215613		3200969	7504812			4253436		1738377	3553220	12807409	2250710	2034822	843885	5692997
2002/12/30	8982118.3	13150380.3	2409591.6	12653790.6	24694286.4	2799214.5	1427597.7	14549595.9	14403351.6	9955442.3	13255862.9																		32603747	1024741	1646141	3025997	8931564	23934321		2334456	25201402			N/A		2636201	3555387	17672124	1071991	886460	1486641	3010474
2002/12/31	8162936	20360839.2	1181355	16374087	6005238.2	2764284.8	1481094	32282573.3	11323992.5	2646736.3	13277804.2																		27032414	708944	1173241	3406225	6544500	23380328		1817871	9638523			6626850		21617940	5613224	30730097	1836118	1972244	2148511	7268911
2003/1/2	6758708.2	2257350.1	1354237	28838933.1	7248036.9	2861531.1	1666932.3	16122315.9	1043345.1	3020497.5	6925761.7																		34717148	1163084	1647069	5850590	6170584	8982274		2592234	8398469			6610551		3122248	3266822	5367903	1156033	962551	540411	3227089
2003/1/3	5287285.6	7435433.7	1416061.3	17370129.2	4339569.3	4215125	2582694.3	6619720.8	517314.5	2758976.9	3532028.5																		22365312	589480	1176104	5060078	4211657	8719803		2489112	6820864			11759841		3997493	3106376	4236382	565109	731260	458406	1863166
2003/1/6	6635508.8	11821781.3	1072520.3	15224045.6	12560189.8	7598076.6	1482678.5	2489973.3	506421	1767395.2	2931504.1																		14549818	510088	15396656	3321018	3262908	5714003		1203211	6403255			4536111		2995448	2306851	2601543	816264	972765	528657	2072463
2003/1/7	5160515.8	1879519	33466765	14850530.8	11989376.6	21532030.5	1345850.9	2107784.3	547851.3	2028026.4	4546537.7																		9552175	1247084	7342666	2923700	3931881	8860231		1828877	9088159			4720836		2017425	2625368	2702321	805014	4087583	429562	2012876
2003/1/8	8985665.5	12650804	18872199.9	11984505.9	5637994.2	7213033.8	2024260.2	3115275.9	1026788.5	2243702.9	6034528.3																		43704664	1806323	6099485	5149942	5108344	10019317		2427764	11545545			10458198		1872499	7106997	1575084	1226575	2284559	86689	5434198
2003/1/9	13039075.7	19362875	23554185.1	21317727.6	18221615.3	16011802.5	6090215.8	7832793.8	7308274.4	4248999.1	8844886.3																		59596828	5487192	9176529	9342291	9425868	11225524		5179008	22988084			11654344		3431192	9803263	5103966	2442522	5728052	1613517	12162944
2003/1/10	10354731.1	20113336.9	12051673.2	13386678.2	7375374.7	8321937	5234754.2	8822673.7	3027836.6	4197797.2	8723955.8																		56212102	4873558	7147483	7943116	7430671	9540735		4323713	21497336			7542453		4434690	7576950	8954217	5887725	4146756	2199599	12033847
2003/1/13	6125074.9	6254852.3	5697660.5	9081149.5	4199823.2	4089885.2	4440533.4	3178356.6	1051707.7	1879084.4	4541891																		19493832	1016533	3536667	2285135	N/A	36177785		2039688	7237354			10145840		4556534	4100831	2272468	3800799	19413865	803618	3925440
2003/1/14	24729919.2	24025908.1	19362870.5	18257413.4	20975898.4	18171813.5	24964453.3	16615416.8	6948307.7	11027719.4	23379962.1																		627850401	8692042	13146232	33512534	13343954	37498713		9292061	41025658			31884725		16672378	129293447	6327288	10270581	23524933	1607343	45403862
2003/1/15	22404375.1	23416747.9	14692745.6	12875232.8	24417573	16699064.5	11414180.1	10105566.2	10611366.6	8694655.8	14712118																		629264212	4317832	12401932	25345646	13558662	20200641		7854909	55815581			10981314		17268229	87958636	2970608	7917321	18079799	579920	23112212
2003/1/16	13921814.4	22803713.6	13270097.9	20965142	9752674.5	20259773.2	15746264.1	9286856.4	3023551.1	N/A	9730060.1																		221796048	3522905	7661975	19370438	11868474	15924829		7212132	39187189			8804574		15545914	31950405	3842695	3792870	9374439	853970	10209747
2003/1/17	46755917.3	4285091.5	14942313.6	21386256.6	50344924.9	43866525.1	9828574.3	8702351.6	3943581.2	20299754.1	18873099.2																		200234891	4036949	6514459	8214295	15529728	75828861		14011413	22177024			6055063		7045072	18432177	24410572	3131268	6839909	1568651	10735104
2003/1/20	22101276.6	13678018.8	9463606.5	10755807.1	13006691.5	9688560	7336997.9	4124080	4442877.3	5850002.4	6007041.2																		79958847	3055534	3553713	5367264	8920498	94146065		3890842	13137803			8403454		3006646	21724801	4602153	2155675	4781432	263301	6639461
2003/1/21	16781054.9	2753060	9606769.2	12033212.3	14328861	9893515.3	6189985.7	5427471.5	3220819.3	5294734.5	6649633.9																		100291455	2963077	4139916	7112709	10040133	35105771		4663202	12418162			3911140		1988124	15740340	3211213	2895459	5071137	424804	6646859
2003/1/22	N/A	20732599.5	4198311.9	12558955.8	18680762.7	16842655.6	4064408.6	5979254.7	2886465.4	3738924	5606658.8																		199983625	1677035	3414070	5409560	9605580	31226162		3362526	9846532			3332520		6405841	23858550	3517773	1800783	3049721	447163	5810072
2003/1/23	12054863.2	3029991.3	3966426.1	21188354.9	26718535.5	13409794.2	5738914.2	3350193	2315601.2	2317824	3114084.1																		63965693	1542616	3122470	7864317	6663867	27031867		2555322	7212147			2466430		7430882	34777072	2678351	2697954	2946562	441315	4239761
2003/1/24	10653063.2	7936307.5	4248042.6	28926959.2	8732030.9	9100474.9	4412641.1	4311939.8	1617349.6	3664617.6	8361971.6																		326564092	1696200	7218537	13546599	6134451	31539637		3548135	8745468			3145286		9835284	140518557	4240691	1620323	3311901	674156	21540597
2003/1/27	9684789.4	31428143.4	N/A	16330051.9	20796453.6	5772668.7	12964790	4209081.9	2626467.8	8035895.3	25829555.9																		140637522	2812372	24697964	25871391	6598197	35509573		15392570	10691536			6739713		7547472	126859779	2556747	1567708	5648207	268234	13905497
2003/1/28	7411418.1	8942838.2	5631669	10742874.2	18312501.2	4694824.7	14765841.5	2739496.9	1323562.2	2575716.4	7350224.2																		80858818	3012060	5575826	5839490	3902014	15316519		8220556	9555988			12783514		2668698	55532063	4809540	966359	6195533	1744369	15289998
2003/1/29	19573903.6	12577956.7	3648890.5	9521067.7	28131997.3	3648956	6477153.8	4262063.2	3341644	3918624.6	9217766.5																		96541456	3802352	4775486	3356187	5389867	20331708		6600692	13348607			6960828		3054400	38266614	4568286	1521266	6003862	4535016	12736487
2003/2/10	5752358.6	2638490	1771143.2	8851933.6	55088762.7	2817593.4	2584515.5	4190384.1	563050.6	2069493.1	5001763.1																		124402720	1659358	2543172	6096456	4311502	11544806		3203140	4933023			3136766		7867495	32369776	1030334	1323817	4707855	585710	7091333
2003/2/11	4989762.8	6492391.1	2077971.7	22867106.9	38001907	2918495.8	2053196.8	1574493	823417	1532915.9	3377650.8																		60449251	1202917	1816043	5196042	9704881	31345544		2356826	3506244			2107804		9792806	13913242	539133	2329123	14242045	1355600	4917514
2003/2/12	8285527.3	15593253.8	6004677.4	28693129.6	64255479.9	5512656.1	3028449.6	3528682.5	3437416.7	5354972.4	18306098.5																		52318920	6119465	5316560	15028103	7834614	18212683		9056825	8099861		326272943	6465544		6137928	24123013	2291591	N/A	8263719	304152	27390914
2003/2/13	9109497.4	4970912.4	5936748	18419273.1	53748835.1	5253217.4	6256317	10386840.9	1921527.5	4131757	8801486.1																		72584390	3422230	4638012	7962868	4773969	10900815		8289441	11682368		180807144	4311620		18097316	25184818	1071028	3877960	20993910	1665481	12860609
2003/2/14	8485773.3	3927214.8	7302153.1	9767710.4	40191475.5	4356662.9	2039642.6	4538564.4	2056999.8	2785166.6	7202388.7																		72436918	2902409	2734612	7694259	5554439	29437037		4126715	6988310		90445708	5581848		4240258	76390126	1030596	1696948	14277457	1538853	11805896
2003/2/17	10000822.3	4058536	5243671.1	8936396.4	23394716.1	4234186.2	4654889.6	4821612.4	1375894.8	3994088.7	8020020.5																		66673075	6616069	3033915	5933407	4563179	13166161		5521892	12247618		106473205	7946752		6631646	33778648	1968242	2254107	20544121	8667373	8531389
2003/2/18	6364596.6	1864091.4	2528411.3	7099934.9	19553362	2714517.8	2728963.2	9818915.5	966731.5	2225955.4	6843503.6																		49383184	2582293	3094482	4713400	7204458	27225808		2174696	6388259		35034070	4502576		3501499	16237773	759617	1751659	27475001	15622453	4053633
2003/2/19	4911872.7	6930532	2907057.7	6163405.8	26892910.4	3587374.9	2999814.1	10750081.3	1660175.8	2116418.4	3371507.2																		44399728	2194354	3223763	1884896	10703382	12881083		2407686	7579062		36106401	5290168		3080697	17431305	1366018	1371395	21980241	7522431	17528601
2003/2/20	7253574.7	17361422.2	2772241.2	11641315.3	16531023.5	3550776.3	3592096.2	14932642.6	5246297.9	4396485.2	6671817.4																		62212109	3373931	3731902	3247388	8823011	13447810		N/A	31843115		59780829	4475272		4842497	14225872	458410	1278251	11099342	2503202	6866995
2003/2/21	8640442.4	2362216.9	3938081.9	14232229.1	6055594.2	5712315	4227018.2	24713033.9	6334623.4	5496814.8	9955040.2																		63662478	3334821	4947426	8271094	5198094	15829736		8934613	15467863		46375380	5104969		9499483	14741937	1869327	2659584	12806591	1719747	18659900
2003/2/24	5939799.1	3338568.5	2525413.1	10491407.1	9791001.2	2870216.2	4029529	4236538.1	1723812.5	2895035.5	3429879.8																		37093403	2252580	2746138	12826792	13609492	16033973		3467759	10097879		31311781	2816530		3267427	8632510	1049301	1657737	7672279	3302735	7717525
2003/2/25	6413267.7	10718178.4	3070733.7	8047471.4	84388139	3280073.6	16725904.9	7149131.7	5129050.9	3142691.3	5394048.6																		105183026	2222391	10139687	9126459	12318963	18044419		4596396	43249850		120992152	3703421		10466027	28591611	1241013	2471865	8102798	4335210	17529988
2003/2/26	3683484.7	3086394.4	2094506.9	6718024.9	76457538.4	5664777.1	6132063.3	4466662.9	3415358.1	3249294.1	2930488.7																		51354225	1133794	12110288	2662145	12443549	18991047		5792977	45229003		30816594	3923812		16362051	22366020	N/A	1407726	8287340	1117693	5704929
2003/2/27	4220649.1	5394221.2	2891892.3	5398827.9	36395689.7	2658978.6	5443264.2	5633012	4681471.9	2626240.7	5173169.8																		108780842	1484667	15868111	2688851	14643932	19874360		4076273	29307857		37281418	6284769		5406183	34634006	1442404	2355852	6458849	1000620	12310589
2003/2/28	3187047.2	1606245.8	3090661.5	5396278.6	23595610.7	3302006.4	15017504.6	2724515.4	2130392.8	1543437.3	3505912.3																		52912960	1816828	N/A	7678613	11649450	19750016		4177351	29121025		28473336	5006684		7195633	10991038	697268	1201365	6314220	1567105	5748981
2003/3/3	6508737.1	4251043	6206997.2	4370168.2	30222047.6	2456546.8	5938992.6	7370331.6	3477219	3176617.4	8533575.6																		53878804	1878545	3778379	4995838	12857457	12845663		9712516	26331161		37356131	10745186		8256175	25117679	903098	5578733	16746864	658258	4140338
2003/3/4	3225483.3	2363131.1	21286799.6	5565864.9	41440383.5	2213980.3	5486528.6	7246195.6	9076650.7	3026515.2	14466175.2																		63145507	2587949	3085454	1666179	13095657	16253746		4225013	15685834		26008226	12035391		3340298	15836761	815819	8808516	6324623	2041186	3883188
2003/3/5	4244714.3	2747141.7	9076104.4	3432518.3	8683037.7	2620999.9	4673755.5	3201123.3	4453219.7	1765419.4	6035218.9																		48523446	6715621	2434525	5949278	19955835	15704865		2620317	11861572		18699647	5157517		2955592	9959365	750624	3699623	5493922	2190237	4072941
2003/3/6	5555747.7	6753279.1	5387097.9	6782948.4	5845721	26759392.1	8200524.1	6434279	5336929.8	2445634.9	5581170																		80028942	13643139	2843777	3625460	13498235	11130471		5195655	13660286		29417162	6310637		3116597	14825366	735218	1505139	6365231	448836	4974970
2003/3/7	3028332.7	2495123.4	2967158.6	6023537	35875362.5	24806684.3	3194758.3	5873774.4	2010951.7	3454794.6	7372171.7																		68455397	2774430	2447525	3643230	12383533	40703548		3007766	8479201		17215970	4255487		2128774	18592561	1035080	3024272	5236233	699315	4271702
2003/3/10	4476608.3	2695349.6	3100074.8	4542093.5	25969878.5	27584441.4	6111924.7	4984564.9	1810213.2	4913531.9	13634465.9																		46445487	2663218	2760377	3810033	12957292	30176581		4144000	11696611		25724680	4787554		2189389	11038164	1821334	2436748	9939970	704809	4919652
2003/3/11	3031812.4	1607633	2514388.5	4530567.3	27676100.1	17952008.5	2779082.9	1512200.3	1827561.5	1442124	4833855.2																		48199234	1319156	1777713	3655441	12391426	38941840		2297796	6795443		10459580	2998034		5033749	6685493	783667	2509069	24382373	421696	3601825
2003/3/12	6198718.4	5285563.2	1951074.8	3200272.3	40368446.5	15201613.9	3142907.9	3230917	2018885	1298195.6	4938161.4																		34989263	1266829	1711541	3104316	12518722	52075220		2205400	5126011		25350440	3740532		4231373	6272734	904523	1043778	8139768	452734	2303745
2003/3/13	3213591.2	3203311.9	2513488	3522906.6	35209534.3	22302390	4563476.9	3207111.3	1628033	1364598	6675985.4																		67623485	3697534	1253671	2495954	13618841	19967430		2323071	5548663		17036126	7003840		8546893	7836849	1248322	2186706	6296625	213201	2848795
2003/3/14	2338605.9	8544439.2	1600129	2548758.4	36650182.8	8460489.8	10426866	1518063.6	1874521.8	1917231.6	4362375.9																		27588468	5459833	1673585	2020031	12929421	14716042		1346659	5289597		11724794	3957441		1869432	7273417	601774	3061565	5404277	275570	3088134
2003/3/17	4426409.8	11535148	N/A	3981522.2	16642771	11323225.3	4973158.3	5337868.1	45029084.8	4542658.4	9698366.5																		63356742	9386375	3068246	1729171	10594995	15617266		3283467	6183727		15870941	4467554		6454200	35283286	799565	890013	5159709	175864	4479542
2003/3/18	3472274.2	3966865.4	2540006.9	6365356.4	73626174.6	8030465.7	4393333.4	2604453.4	8540664	3032776.4	4642450.3																		45180845	9647872	2075882	6001355	8476674	10723854		18017531	10431070		13419670	4678064		5335345	21291761	720455	960000	2587883	461295	2902114
2003/3/19	3223408.9	4172701.8	2737398.6	2925151.7	44555948.3	8841436.9	3269390.6	3826406	2065063	2372598	5269631.5																		89108154	8720192	1783360	1541497	10797875	13797514		4081217	6191645		14100984	3400298		3082668	43311397	547770	860417	2949776	416610	4008116
2003/3/20	2213995.6	3579250	2740796.3	3349016.3	78657445	11456267.8	1975751.1	3452713.2	1662292	1942858.8	3909979.3																		149448818	4642109	1648669	6796344	9368696	11201936		3301340	9414580		14657091	2825896		2229808	56729396	1602492	1194585	2427868	N/A	5824542
2003/3/21	1402427.5	13755581.5	1176716.4	2824095	42319897.1	5962538.3	3830145.5	2178638	1996551.8	1491731	4121806.6																		44720398	4057997	1462203	1117390	16856240	15112171		3678553	5114229		9208137	2398476		1973134	10923815	633322	766143	1916140	1441845	1376320
2003/3/24	1610321	7337074.5	890789.9	2214463.5	45830096.1	4803154.2	10350580.5	967091	1225666	853967.1	4285295.9																		19390156	2648973	1407641	882428	N/A	10058950		9259786	6753867		7410845	1857622		4288580	5543620	1006572	897376	4138826	173168	1291992
2003/3/25	2120240.2	1996811	1741268.3	2393245.8	51085187.5	3232127.5	3552957	4491551.7	6468161.8	N/A	3700349																		30626151	2687357	1136202	1563613	12903137	10383454		5161910	5311906		9029964	4713359		1413009	7530776	6084052	663931	1881154	374429	1847600
2003/3/26	2606589	8373791.5	1331920.7	2772669.1	31657129.5	6512543.2	4666889.6	2046152.4	3432313.9	1499638.4	6997750.4																		32303219	4775937	740164	12692666	14046354	10615439		3726283	3642454		7442170	6390013		1104502	6945831	1464108	1975557	3333846	1205767	1277674
2003/3/27	4187178.5	21468270	2214316	3536657.8	18211882.3	7235535.5	13879383.8	3445096.5	3471204.1	2310854.5	15337412.1																		257670713	4493408	2070596	3430354	16091287	13777997		12576939	16985926		29930989	15861795		6632260	83282704	2237588	1373642	5069480	548686	5454894
2003/3/28	2975098.7	29318942.6	2352920.3	3379545.6	29038901.4	21701717.3	6221040.7	3779363.5	8850319.6	3726595.6	24368461.2																		174464784	5651416	2690073	13730638	11555139	16335962		18558174	14318891		21727448	42113972		6604699	54158014	2682979	3288301	4432410	1057194	5552093
2003/3/31	2714222.1	24638698	1818772	3132936	9637740.2	17071099.9	14149154.3	2411135.4	11317402.7	7097103.7	35618836.2																		156427585	32903494	5751895	22438791	15130346	16120031		31894248	37030525		16199056	134213868		4382981	45021190	985412	3318117	2591569	N/A	4660343
2003/4/1	11574922.3	10315649.3	2781907.3	7275100.2	11364231.3	8831773.4	7806508.2	5083784.2	5311096.8	6094785.3	23023517.4																		245452074	201784374	5289201	10491146	8921855	12381782		14812964	19199617		11350199	80606224		4777522	43675891	1279833	10757823	4570925	950136	5019114
2003/4/2	4035104.3	4956945	1448632.7	2494244.9	7766543.2	8603943.2	7055485.6	3471869.4	3454949.3	2265535.8	10108660.3																		86475170	114339239	3904392	5000733	7463275	9379144		8243033	11422406		11704567	33056113		3943218	34425352	2647034	5892720	N/A	317816	5548522
2003/4/3	1786598.2	9046270.1	1582578.4	2836480.5	17131289.3	7687795.8	6625546	2012501	2662938.5	2322031.9	8181011.6																		80882228	113489913	1665850	6103807	7067346	11215652		7543895	6651670		8982045	15713301		39830675	31523832	2221006	10077927	4266393	376497	2370099
2003/4/4	2477416.6	4475306.6	3280180.2	3728610.6	16307713	5007850.9	8319552.7	2235423.8	5479900.1	2083354.3	6068162.9																		64794023	78898736	2708742	3818850	11646282	18291769		6524968	8154550		7122223	14174854		18296436	17435970	3416100	6039009	4869382	361818	3462374
2003/4/7	4337490.3	4387423.2	2816893.8	3873882.7	23268795.6	9729154.9	5589504.6	3376714	6979318.7	3917558.8	11743759.4																		182566141	34200669	3191637	7846081	6285235	18204629		8062146	10591098		10127799	19803533		19846102	57553272	1809788	5428690	3454677	480234	3279414
2003/4/8	5441033.8	5150030.3	2792160.7	11998888.6	20256430.7	8832333.5	18944503.4	6713527.7	5091371.2	7233233.5	37290938.2																		202005014	22400776	7048768	9385568	7024899	14689066		5160504	8656740		8700115	15257211		6111051	118323670	782937	6455856	3494334	434521	7000813
2003/4/9	5770639	16803027.5	2862388.9	17379501.1	45290182.5	13027097.5	13645077.4	4779246.5	6557037.5	21632373.4	N/A																		365666540	43798230	17358122	66590676	9412716	11591296		29380383	16746885		13370170	62406438		18714014	124101897	1119596	7515674	6736028	818772	19373972
2003/4/10	9076552.8	35995537.9	3204010.6	13799565	10807631.1	11970693.9	19628846.9	6190904.2	7259649.3	18916595.3	86451400.9																		478100731	38327092	19994535	76936674	5728145	25180379		30415954	31192512		20196686	71838131		40948120	170508327	1417140	8609954	21326088	598394	43521730
2003/4/11	12712178.5	32365394.6	5696293.1	9652732.6	17466788.2	10299013.2	6002628.4	27187611.3	7498555.3	12948458.3	32598106.1																		456255646	49443353	16264234	42865998	18378199	12447658		20812469	40342308		24699376	44030709		51125727	110764410	1387314	7654997	26800915	1891564	99101670
2003/4/14	15001288.8	71696898.6	7553443.1	12191992.9	26596342.5	21051574.5	11247449.2	15824113.4	22666103.3	16961104	68652615.5																		568138444	80066771	20594866	38179798	17372542	21654210		27989046	59816584		30081233	89988672		73341961	159040271	3955645	20383942	43790290	2731010	53051482
2003/4/15	12458056.7	49264598.9	6088996.3	10039369.3	25600925.2	22151742.8	N/A	24836326.1	11628591.6	10933498.3	32802016																		446220530	36995754	14733518	62850897	12799099	11931404		17190591	36695361		35556775	42322434		18580131	92831482	11734803	12031972	22739050	2656986	29452180
2003/4/16	14892354.5	26443150.4	7276037.4	14952486.5	26149352	20884188.5	20767592.5	16504535.2	20297176.1	15901331.7	47385662.1																		425293524	50739595	18347265	69214654	25155788	30025684		22057250	38272525		30502916	66786315		31106304	132405505	5364878	10300844	21716230	2695514	38332104
2003/4/17	10712540.3	12565013	4250388.7	8695389.9	15489382.8	12218759.6	10578055.3	13234116.6	10666894.9	8056238.2	25165724.9																		234980472	49284913	14284402	58898826	10963875	18071333		9668007	17796629		21634031	33215337		19896798	86360571	2352112	7074551	16431307	1325265	14586992
2003/4/18	29296096.6	16495934.3	3013225.6	19092443.4	10091265.8	6804106.2	5140519.7	6351421.6	15389811	N/A	12637951.7																		222162971	60083866	19878358	47817956	13982153	13087252		7604840	17610360		66131303	33283494		8093567	62049332	1265465	5421919	16903113	534262	14102404
2003/4/21	26025871.1	18969584.7	5568975.9	41670179.9	6315095	12162561.7	2840891.5	6915381.2	4465011.8	6899344.8	15411942.5																		167686377	15274567	21305255	15507154	N/A	10608554		7451354	14619346		21635861	29143172		9779950	40889543	3221139	5304377	9908890	1022538	11970782
2003/4/22	23265973.6	10055975	12529160.2	9960152.4	11124140	6227834.1	2949390.7	3938031.6	2187506.5	2681449.8	7460135.1																		N/A	8112365	8374823	6409842	6325837	19608019		5048929	4818575		7317095	10175864		5325452	40081554	1030021	2521957	3561612	408185	5788349
2003/4/23	11747398.6	6977844.9	6552476.8	6508358.9	11311482.6	6125182.9	8919497.5	5012656	2661095.9	5534219.5	11736883.9																		151632959	11956238	8294901	13900059	6534468	N/A		7837310	9191484		12403087	12942684		6336179	73170144	2059230	3753071	5251536	1165086	6567301
2003/4/24	9951946.5	10726204.8	5686051.8	6196773.4	16385315.9	8099140.9	9205332.4	7626463.2	4057319.3	5579707.1	14620527.4																		195150866	28214934	13134798	13846501	3988864	15794751		10207797	14056842		13008961	23223648		14451667	85783312	2210022	3827450	19834805	705832	9014963
2003/4/25	6757530.8	N/A	17725217.4	4601392.6	21919845.4	6330871.8	6573132.3	2750781.2	4127613.5	2904310.6	10440345.2																		84468493	16173082	5847402	40361171	3774868	5105007		6364005	9557403		8306439	9603465		7237164	37411825	1082450	3459267	9289206	566937	5263187
2003/4/28	10812212.4	15147571.2	26179239.8	6604890.6	24169079.6	6478194.6	3905025.6	6330672.3	5836460.3	4860718.7	16551145																		306188923	14968147	7954224	21844721	8792693	7463440		5734455	21895401		N/A	22833926		29956828	69692440	2471298	7577385	N/A	493760	9403782
2003/4/29	6623081.7	15662304.2	47960922.9	3616195.9	19957270.7	7569111.4	4808662.8	6694728.2	3012497.2	4103456.8	15967082.6																		181750569	10835558	7504084	18648049	8765402	4109428		4069117	14483829		13111548	57845468		17370847	48192629	982464	7393807	5409053	1244286	5962401
2003/4/30	12839036.6	9995636.7	20698731.2	4202647.8	10496751.1	6901613	9954605.2	5932520.4	3490441.2	4160832.4	20958266.9																		449562068	14107951	30928941	85733473	10120037	7382208		5728359	10339435		7724156	43422787		22147547	83463457	10088955	15758353	8605048	900561	16620883
2003/5/12	6038826.6	15154042.5	17397189.3	3664038.7	8850707.7	3462248.7	4518014.8	2543426.1	N/A	6007097.3	19873845.6																		427119928	11966283	33571507	61226743	7608327	5285167		6383503	6494501		16579646	22597281		N/A	96300751	1274631	28200480	3721673	628798	14086224
2003/5/13	23809904.1	6121869.1	21620220.6	5927167.2	7970092.4	9497210.9	6722541.7	6529881.4	6587713.1	6942257.3	29904046.1																		295622518	22791434	24763550	35641510	6466141	4139019		8525814	13480195		26204023	26309739		23847226	118639792	3841736	18622221	5638835	489343	13540414
2003/5/14	10317766.5	34582840.7	8903530.3	5156582.9	9517184.7	5828156.8	3729590.4	9734894.9	14853480.4	7760642.9	49167207.7																		661907138	22409089	43374664	21561738	5950629	6032711		11341471	8133501		9500488	55258694		8894539	255333251	1884944	21563084	3412923	942886	39146598
2003/5/15	11083338.1	45574292.1	9032771.1	6666331.7	18116839.4	7720239.8	5088023.8	4809849.8	8892652.4	13354056.1	102752875.7																		414196037	64407845	63699111	114320998	16416609	16002396		20607538	14698304		15731428	120636005		23410023	142145160	1206088	24290752	6034973	1173667	37741768
2003/5/16	N/A	18838929.4	5584904.1	3764676.9	9404089.9	3957734.7	1897973.4	4354646.3	12761466.7	5821747.1	71949638.4																		198213347	81499598	N/A	30109858	6146721	7052397		10079881	9585020		6760556	50552427		8795462	114942334	772138	9979226	11135951	290674	16645797
2003/5/19	8202037.6	29172037	N/A	3464053.9	8101949.4	5981936.5	1607040.3	2779493.8	7140148.5	5705418.3	38545881.3																		158979264	64056201	24190593	16286103	8497095	9273287		3861870	N/A		5792973	25777192		5660114	67969697	1604498	6269346	4610636	1245836	9968450
2003/5/20	3940594.7	30325738.5	11160174.4	2846843.7	21377357.1	8834804.7	1810624.4	2783358.8	2807229.6	10727162.5	24968320.4																		157455064	68533530	14968267	14704568	6773425	3927232		6090841	6679848		9727667	27065242		8389835	58921609	1353561	8232968	3403294	1292840	13053064
2003/5/21	2800686.3	18066093.8	2936713.9	2192809.8	8603585.5	4328046.3	2627500.4	3397007.5	9850788.8	22471312.6	85664430.9																		93828370	57603447	17208872	11520348	2977789	3969448		9611491	17274231		10550935	15528518		2819966	31857035	305123	7610744	2565362	1194652	6012011
2003/5/22	4045818.1	4394278	3115544.3	2673558.1	13636100.9	3597014.2	3247009.1	2935444.9	6492194.6	30642229	38131206																		76751321	37937293	33015387	7346814	2071623	7992990		5473604	5596295		4874613	18018781		2447236	37932450	329569	6290964	3498686	878063	6694081
2003/5/23	6775843.5	48228900.4	4412156.8	5656848.5	8776343.1	7501341.1	2708103.3	9051135.8	34125364.9	38423840.2	80049131.8																		247136628	40417257	54543307	71849067	7833356	7776659		19728108	19820586		26437405	88223354		6964749	103495368	1100342	31038339	8112505	1201979	23486465
2003/5/26	6063841.2	20461240.6	4501707.4	3402669.8	8358829	14179106.1	2691391.6	3590331.2	75024435.8	24647474.1	75120967.5																		127464850	N/A	22482551	36563795	6473898	6032583		11115681	11176606		8908308	28416624		8528080	44169513	1039439	16138645	7445172	1426489	30580761
2003/5/27	4704702.5	41423924.8	4639065.9	6792243.3	3964850.9	7697666	4208274	3775107.4	27555979	14333262.9	34539543.2																		182348062	39667704	15461848	20609123	2954443	2810524		6849422	7387091		10485874	16749397		4236834	41352138	776425	11772610	10684854	644116	21414104
2003/5/28	15812676.5	32281576.1	3062972.7	4070190.8	7237742.1	11024276.2	2359251	N/A	34991300.4	13359669.4	65000265																		172525681	24712456	17936758	16426286	5278730	3396707		6565610	9777328		8608027	18811821		16540718	52433678	883534	13113589	5532276	527782	12152955
2003/5/29	15603122.9	7615618	4146604.6	7094182.1	8044161.8	7070412	3242890.5	2706515.6	10744877.5	7587011.8	29964270.7																		132028159	19595555	17334763	10962354	3396772	4310746		5730213	9286028		6879573	14167490		8575141	40049051	1057710	9467744	11353997	7218281	8743295
2003/5/30	9686828	N/A	6112778	8964610.5	15191005.6	27775211.2	N/A	3548683.2	9668188.2	6013488.5	19870845.9																		163535755	20157646	10807563	13411437	5486568	11157303		4858784	9464243		11666910	37038375		10349047	26994207	550772	7857739	5745691	9777300	38044150
2003/6/2	4244570.7	8138707.5	2805338.2	4566836.7	26080217.5	38234583.7	3186210.7	4636901.2	13830033.3	4329814.3	13750128.5																		64424652	13899527	9127000	7953099	2810059	9064903		2860781	8175905		10592487	14780776		5958765	32607582	622494	4635679	6938395	546471	29329810
2003/6/3	3905473.6	4796919	3240993.1	4397591	28335494	15883501	1849547.7	7835771.8	8692562.4	4097416.5	13800819.5																		72595000	12455161	12844592	10398221	3683284	3805884		2537211	8711224		8718614	38127874		14220696	35813191	1019540	5863162	16394064	3432847	14791434
2003/6/4	4955858.5	14229020	3354904.7	3528462.4	17451312.7	10815128	2447877.2	3200659.8	6296932.1	5793584.4	12709453.3																		186970808	12841775	7431303	26220538	3681862	4394818		5158994	8629044		7812712	21192517		5827626	67222028	1355731	4137347	34144656	3644895	34842692
2003/6/5	3656716.5	6989916.4	2522786.9	2506075	11129705.2	5344879	2774483.8	5758840.7	4879074.3	6649083.6	23226376.5																		231500087	27433848	9029779	83705780	4477910	3382755		7100776	4503676		5075366	13601852		6163591	76938931	4675402	4572005	107176210	5159877	105281735
2003/6/6	4622793.3	2847165.9	2228562.9	1872433.2	12522576.5	7359652.7	1866536	5345954	9890378.3	4383368	16258486																		164150883	10897874	7337835	23535344	5741466	2645151		4865024	5781365		5486329	14030613		5596471	28227615	881728	5764129	104735356	4451237	38299004
2003/6/9	2090678.5	5064904.9	2024860.1	1727617.4	7481704.5	4428220.2	1326553.5	9371354.8	6635907.3	3866416.8	11199119.1																		657900596	6465010	5835630	17876982	3255065	2794596		3410383	7280718		4393992	9858699		4445250	35260813	1227618	4484231	100398544	428880	13529890
2003/6/10	1830039.8	3284008.1	1533104.6	2914035.2	5614641	2969266.5	3095768.2	4183213.1	5671657.4	1551634	16547923.6																		N/A	7351544	2774633	8649556	5512031	2951532		1521022	11676583		1644378	5269593		639716	76764268	1161233	3876988	N/A	496064	15765371
2003/6/11	2991434.8	5468748.8	1355817.7	2414583	9131629.5	4863486.1	10319404.4	4265908.1	13934354.4	4513478.8	19021797.5																		978221128	8619868	3692581	22141339	2415437	2697602		3152659	6300981		5010508	7959497		3216418	110633516	2287067	7055633	N/A	835109	20400746
2003/6/12	2616384.5	2068354	1426480.5	5351453.4	21857041.8	19622498.7	3486374	1888030.6	4672530.4	3306575.8	14911120.9																		295259580	10821526	3095429	10249894	2976942	2475526		4089732	3379336		3576373	4068903		2890193	29042470	6108656	4960760	N/A	256560	11011993
2003/6/13	3015871	4342445.6	1887039.1	10428759	10521821.4	9645143.2	7790914.8	2038235.2	10250495.2	2582668	25740768.1																		259249331	16279973	5601879	13210843	3285639	960441		3894456	4122803		5398828	4195827		2851289	68577242	4544614	5954734	N/A	223234	10155079
2003/6/16	3332203.8	2825034.2	1200840.8	3546931	16243368.4	9861711.4	3419473.2	1451440.6	4205283.7	2276691.3	10679619.1																		205479174	6462123	4517190	13084804	3097568	4665715		2583425	4874623		4060886	5173618		6536718	22999107	357518	2389446	28635758	550452	9916042
2003/6/17	1938061.9	11236455.8	1066591	2484039.2	20244996.6	5391568.4	2243954.9	1424192.8	4757589.5	1941934	5641507.5																		91760026	5403015	3278916	11748749	2379038	2783592		2203439	2436667		3456007	10430062		1959701	21327866	7969682	1210968	18034311	345387	7629922
2003/6/18	1823588.5	18330226.3	1355627.5	2368432	29632401.7	6689523.6	1384909.4	1472935.6	3537716	2564252.1	6609002.5																		124065414	11929352	10388947	7626467	2368623	3446766		1407702	4697151		6205252	6827282		2599962	N/A	446826	N/A	28316521	184231	5188690
2003/6/19	2113242.4	7172416.8	1679850.2	2331731.4	17152461.8	13354439.8	1015202	3188749.8	2003506.3	3579722.8	15613633																		235301474	53869611	12796888	8092899	2617239	2692058		2733601	4057736		36679399	8904715		5436492	37079398	1377698	5074606	28211587	165410	18277907
2003/6/20	1733509	4081571.3	1304906.2	1654105	N/A	7108256.2	686094	1332441.1	2823473.6	2209570.5	5317857.2																		86477847	20267328	8550043	6617813	2976603	3700336		2013070	3094772		7581661	4173455		1774213	17601003	11842909	3629772	87474331	308724	6136130
2003/6/23	1414992.7	6038437.9	1206512.5	2214006.9	19626547.8	6202863.7	247270.3	1338921.6	1116262	1397876.3	9622447.8																		136670819	13067290	4840040	5250315	2202132	1716608		2366706	4984206		5647985	4538637		1861323	17187272	865935	6449735	39690214	224493	7185281
2003/6/24	1681858.4	4925800.6	848376.1	1250237.5	21972623.4	3976489.6	477866.9	973194.7	3152636.2	1564262.8	6233190																		111968908	9961464	2863585	2429096	2550400	2577777		1437263	2134567		5658336	5534623		1675218	10795612	144596	1589324	35652437	131899	4967983
2003/6/25	1583025.9	4501710	929464.7	1283931	16650779.7	5448610.9	499022	933814.1	2622605.1	4758412.6	7091040																		93890475	11952723	5751731	4185734	6749209	4671136		1546341	2052229		9687520	N/A		1854632	16999730	3665311	1634316	215356127	342908	5306441
2003/6/26	1853171.9	4054394	1316534.1	1959998.2	17897925.3	5602759.1	1201480	1316876.2	4713275.9	2671925.4	9468925.9																		121005901	12634524	4909563	10613226	3286716	5647131		2346909	2646879		11776030	11454637		1711209	21543204	4535751	3460423	69542822	696835	N/A
2003/6/27	1886416	40408708.7	704349	N/A	10534189.2	3620116.1	698185	1249218.6	4075201.7	1989935.8	8021607.9																		95685622	5882378	5422504	N/A	3689841	N/A		1609944	2617841		5857959	5104262		1548129	21925034	1320725	2043725	65599394	749574	6608161
2003/6/30	1642651	23529532.3	1234353.5	1769679	10492682.4	6400634.3	1151932	1407923.5	1482941	2396800	6892351.4																		96592397	3925194	3992561	11632076	3916222	1428051		1950981	2375616		6236600	11380057		1801022	8654267	N/A	1212934	N/A	525236	3545051
2003/7/1	1409943.2	4177303.5	1007955.7	1178047	10325870	5078918.8	989222	940624.8	6385374.3	1173202.9	15755422.8																		110718473	3576149	13331369	8200338	2844007	16103317		2028054	2511320		6417303	5735723		2690525	14113878	599986	2002986	58218064	783605	2830020
2003/7/2	1339332.3	8160580.9	1503140.9	949228.4	7022586.2	4119221.9	2164801	1008739.6	3972959.3	1553795.8	8522123																		79083506	6315690	4288034	8257345	2897806	12833147		2201635	2171676		4012351	3535631		5173586	13954268	372619	1472531	36351110	487161	3488823
2003/7/3	1167011.7	1790152	737685	1166058.5	7008559	3129402.9	842320.5	1075633.8	1258694	1363821.8	9876347.8																		74419547	4832364	8213197	4999648	2226627	5170058		1772336	1640874		10682042	3786774		3396253	11924270	292180	3205924	18745527	162809	2686322
2003/7/4	1312894	2656971.4	974800	880381.3	6000543.4	3629772.7	1880625.9	1819398.1	1665033.4	1311922.2	21904156.1																		37043874	3225232	11913416	5181473	2896918	7216361		1156714	2083829		9324727	10952924		1592979	9289677	1599897	5224035	17779294	288864	3515839
2003/7/7	1216750.8	3278032.2	757192.7	1169090.6	6961672	1885476.3	1207978	2132730.1	1356750.8	1574898	11302881.3																		27822302	5616608	6017041	2701882	3119439	3499977		1820992	1369316		4156942	1785081		3796221	11913638	198204	2058373	48145080	340680	3110506
2003/7/8	1282114	3482763	1062394.5	1219993.2	20663281.2	2315742	1033778.8	1758338.5	1248910	1543635.5	27833334.3																		77308570	12136357	4868204	8116352	2353808	4518033		976964	1226504		12189488	8511390		6344802	9166249	237796	2051599	18552522	251055	2918097
2003/7/9	1763442.7	1690912	781943.6	728822.4	37938967.6	1611080.2	843874.7	2524886.4	811870	913577	44174448																		34926014	16297194	4684888	2724053	1759440	1067480		853591	2066192		5730488	3095786		6690566	19542116	942738	5496602	21000126	128814	1347679
2003/7/10	2208567.2	4644222	1518064.3	1080511.5	18921922.4	3799223.6	1823396	2540993.4	2265697	2817531.7	56506858																		158452028	9023836	5761117	8458515	1787775	1311713		2039189	3371037		9992847	11337894		7828663	25667357	5744072	6608349	58024338	724294	5615780
2003/7/11	1673786.7	1907666.5	1144630.9	841366.8	13610656.8	2359792.5	814127	1783071.4	2059125.9	2079137.5	28357680.4																		48135872	4919766	6944503	5019090	1657503	1878634		2046796	11292153		4165836	12142322		2053094	21416409	514553	6805774	21390002	1141150	3526191
2003/7/14	1743177	3513508.1	1143424.7	1141420	8005616.5	2933128.3	540173.7	1381519.5	642697.8	1635695.5	36085544.3																		22921914	5937448	3759673	2038270	4365475	866242		1106970	3691116		2747841	2678549		5873920	8668435	391626	4586419	13657851	201355	2175391
2003/7/15	1668933.8	4756578.3	961034.7	1155044.2	3882618.1	2477809.2	781836.3	866239.8	2258326.1	1150738.8	28266897.6																		41107089	7480306	2420223	4809444	3344858	1822195		1392313	6886048		3421311	3496259		8145497	10017162	619015	3891631	15696338	618675	3206246
2003/7/16	1936523	3561807.8	743637.8	1082283.2	4160293	2632748.6	724661.7	1196542.2	4469870.9	2057072.4	8210310.4																		31758224	5808419	3255993	6806334	3422210	726725		1126364	2548535		3058268	4336121		2660653	22040651	476009	3311522	12753523	237458	2380001
2003/7/17	3036328.3	8267567.3	6204551.9	1340225.4	13686756.5	2805743	1797851.2	1336212.1	2511500.6	9027755.5	22902312.1																		96042837	8710267	25842264	22112398	1928520	1255443		5184721	4368304		8425437	7947800		6921477	32623086	750587	12593343	17330459	515427	16920072
2003/7/18	2866881.2	4425956.5	4351133.8	1356763.1	11815771.9	4350749.3	1157997	9937388.6	1689110.2	7445593.8	14431898.8																		90859022	6563156	17715930	11640342	2148963	751682		3318425	4876127		7138056	6078872		9305887	21042754	861155	8010393	14953821	408808	6343793
2003/7/21	2990788.8	3045797.9	1770914.4	1262046.6	14567338.7	5449572.4	796645	3435308.4	3219014	2523557.4	15334406.7																		83581676	7549000	11069547	7892814	2355574	751639		3749197	3414603		7764750	9044857		8964746	23687046	668778	3587800	19763979	137730	5694025
2003/7/22	1358160	3595982	1175797.2	855701.6	21474563.6	2645994.5	319943.9	3890812.3	1640566	N/A	8806625.7																		105805339	6557492	6013759	6466705	1781309	756244		4002156	2802147		5816953	18243506		3551699	27433014	508245	3801970	11659506	1068998	2520976
2003/7/23	1235811.2	1704921.5	3176766	2595281.5	24181017.2	1654955.5	170370.9	1828744.9	4114782.8	2284679.4	5932296.2																		64221235	5546520	3765036	2437194	1980136	413988		1527123	4083137		9853330	4946775		2753846	7913945	191017	5207175	10238923	181214	2002151
2003/7/24	810039.6	2044145.1	1148647.3	2091438	8788597	2376495.8	1108747.2	2490626.1	780135.8	1326031.4	4572180.3																		46164050	2220903	5873856	1774385	2985487	720430		N/A	5880553		3106223	2317551		1812213	8805776	145479	3263524	7754012	68615	1584956
2003/7/25	1816658.6	3659996	1634136.3	4174330.3	8126905.2	4066050.4	808664.3	2967227.9	2804772.7	2173502.7	8271499.1																		123372141	5705642	13985433	6832957	2480758	1197726		1682057	5450228		23512961	8519744		3565340	23890141	382922	3726352	23173171	96081	9281216
2003/7/28	1607502.4	3099602.6	829261.8	1509405.3	15044436.9	3834537.3	777654	2916646.8	462252	1834525	8842224.3																		28785546	2198154	5762874	7589683	N/A	437506		1852755	13715821		4937358	4563032		2988529	12670886	298593	1709106	11571333	N/A	4143702
2003/7/29	1707614.6	2018562	1231593	982118.6	26469207.3	1998371.1	833731.3	1020929.6	1245559.2	5255445.4	10158634.9																		18260944	2373903	3097216	3368100	2886182	348450		1650202	3095603		3237870	4653608		1139634	14189196	459932	4200840	12568257	N/A	1843410
2003/7/30	1109084	2849528.1	960611.5	993006.1	11247800.7	1949938.4	448195	1323819.9	3275700	10137505.1	3917367.8																		24734323	2247448	4664456	10982305	1961233	346145		1100826	2274098		4104736	4029625		18414264	7302556	114846	3138756	8998322	1088751	2033495
2003/7/31	1967412.1	6469473	659091	3491022.6	11875351.6	860311.6	465217.6	2026575.2	487280.2	1901887.5	3163534.5																		21113820	1758349	1832870	1915106	1661504	163394		643959	1845658		2985106	2294591	188484801	8508430	9468310	226125	4887611	10047768	100759	3965821
2003/8/1	2816019.5	1760480	1190225.7	3928068.3	13768206.8	1075169.5	847100	1851167.5	439840	2449656	10198156.5																		60541260	2319746	4281048	1951940	1602163	289792		998161	3215760		2875329	2917844	77980691	3763250	16794367	257440	1558048	12078269	232834	5744037
2003/8/4	2729429.7	44235480	1576878.4	2819717.7	14664138.2	2438046.2	867797	1719317.1	621028.8	1966802.2	13535098.8																		23714251	3274583	3377016	4431486	1400612	284134		1727521	4606640		5743600	4326625	31197056	7290364	14519332	225946	1351450	15997645	353002	3155886
2003/8/5	1142295.2	28354087.8	924743.8	1488847	12292387.5	2375246.4	15121141.3	1459201.5	477121.4	1103520.6	5718719.7																		21347778	3950395	1794059	1840790	4566588	2239793		1929922	8666602		5673459	2918478	19314177	2161111	5892822	81035	2665223	7832900	156166	1540204
2003/8/6	1909205.5	9664985	2160753.3	3415425.5	10887726.1	2910201.7	7555183.2	1270498	591513	1183326.4	7368394.1																		19293541	2509450	2467994	4128874	2741519	1918022		1712082	26406800		1960324	2869546	18285400	3562549	29674477	79963	1591989	9494314	131083	1942924
2003/8/7	1398228.8	9213697.7	1185272.2	1252599.2	14306226.4	1713258.1	3736563.3	1086024.5	1665023.6	840887.4	3623098.5																		27184201	2595309	1840231	2896563	1915057	814430		1900702	6635179		1447928	2183445	14712937	4043004	10081914	74876	1135883	5574988	112570	1634909
2003/8/8	1465202.9	4746150.8	1148905.3	1446777.8	12777458.7	1816919.3	1918284.6	800688.1	478937.3	1555996.4	2664034.8																		21722152	1670675	6251392	4495916	1821993	194420		1793457	4403900		2717726	2763639	19383454	2818880	10706439	399492	2534670	32372212	78638	1935292
2003/8/11	624539.1	29739361.5	688961	1037966.6	15418259.7	N/A	4799503.1	634010	357425	980287.3	2728237.6																		35384522	1698296	4628121	3089073	1652322	379067		907542	1955746		2086965	1704886	9687037	5748360	4757868	97703	2642758	8072850	89074	982513
2003/8/12	1502216.6	19386653.5	1709355.4	1080260.9	27341827	2291366.7	3470110.1	679152	2015875	1362101	4603186.3																		20302715	3002398	3124252	2412115	1578796	988717		707155	1379652		2688673	1032249	7953870	2569579	5035113	124000	1862232	4791688	296226	1265408
2003/8/13	1185415.8	12817800.5	790649	745594	22849694.8	1292531.6	7714153	561552	1999196.2	1665482	3569893																		14944473	2117040	6533754	1820054	1345066	315738		708125	1513488		1998418	15028335	11538274	2813860	4419666	219458	1656134	6880015	97372	1306210
2003/8/14	1703627	4084915	5539578.8	861192.8	N/A	2503949.4	2789077.6	953724.8	1317848	3233353.9	6176122.7																		28681306	2912104	8625680	5885713	819911	1551211		1066515	1569450		2139558	3242202	10350444	5973831	13766197	394559	2088276	7518575	236298	2090897
2003/8/15	681209	1367971	1579492.4	720052	16993451.3	1144267.6	1742005	377386.7	455481	1824742.2	3986996.3																		40494296	3407976	8074516	2877664	927029	707939		1186481	3996684		2095889	3136724	9348435	6881679	13617916	117835	2011753	4397975	191151	1332473
2003/8/18	600366.6	6281695	4627300.5	940903	8787517.2	3196555.9	2111180.9	707751.2	442952	1303203.4	4504886.6																		16373788	2179912	2366512	6124333	1189036	5240403		1337786	2394583		2729845	2126047	5636670	1053932	4069686	256221	1599683	10566589	71508	2189775
2003/8/19	482388.2	24831657.6	1665253.4	1071535.6	9359620.3	1148024.4	4988878.2	722478.4	672052.6	1671271	4218120.4																		20969930	1535816	1851569	4170116	607287	3718445		2160412	6272282		2767694	2281965	8731850	304674	4539006	626815	891587	5221503	26234	1672198
2003/8/20	725004.1	24012508.2	1275623.4	797351.7	11393537.2	1317118.5	2517187.2	505178.8	458075	2713585.5	4706779.4																		50117689	2854024	4318714	2128667	1382014	1037164		2731985	5198434		1038096	1626300	9838303	1716726	7401909	544989	1221688	5398550	321940	1657608
2003/8/21	1224001.9	61321651.3	1163686.5	583608.7	13084932.2	2257982.4	1119304.4	217503.7	387580	1423660.5	2464858																		41772298	6424029	4839446	2196880	934972	2296850	540657494	1739457	2115462		1831809	1072367	7683755	839375	6617051	504025	2192644	9341248	113812	1195159
2003/8/22	773628	47027805.2	714547.2	1496588.9	20606037.7	1812821.2	1348486.7	577787.5	1121967	1028029.3	2087016.3																		20046067	7524845	2451421	2585899	829392	452300	163402421	2279996	3011503		2827339	1865294	8120636	2260566	3623099	67578	929852	5996983	165524	1452564
2003/8/25	1254479.4	14769771.5	1605646.9	1275570	28108471.7	2443141.6	2655048.3	775935.1	1985241	2157028	4182529.3																		29684710	4137327	1525772	3574075	812627	448207	108711816	2899237	1567812		6584966	2373112	16281263	2236777	6139168	405060	2830870	8682797	358798	3420118
2003/8/26	863977.4	27015108.5	1665229.6	2126767.9	6300309.1	3316045.3	2311036.8	783211.2	597418	1527792.5	2208824.7																		15261552	6554996	1382382	1790689	1153210	168626	54567093	3363537	2234066		5771839	2062961	7931875	8472932	3713521	146966	1252134	7160233	741058	2435632
2003/8/27	420519.2	39515853	N/A	805450	6459578.1	2424260.3	1286926.3	524899.3	1779777.1	1349633.2	6328505.7																		28865824	8382746	1916387	1894269	898469	171154	32728097	1616032	3067507		1953049	1651916	4362848	1564692	4550307	156139	2506673	8475935	379813	1556537
2003/8/28	814535.7	16946913.8	1279343	1160913.4	5784731.3	1535055.4	857828.5	532850.8	1803408.2	1410657.5	3682711.9																		18726853	5357246	1071868	4782309	969514	1239641	51806783	1487579	2009556		2932869	2316598	5064252	3252768	3672435	406303	969786	14335485	323471	959909
2003/8/29	1205597	19208624.8	1508561.8	1182422.8	3678581	3673186.4	856725	1168426.4	2223926.4	1506632.5	4612052.7																		24678132	3570067	1589878	4836115	559988	804769	46726593	3615665	2812948		2520365	3759518	7051932	2119006	10401562	316484	556376	6208954	349030	1814169
2003/9/1	1638036.5	30249882.9	1334470.4	1767057.1	10726043.8	2266004.7	1192081.1	1564738.7	1105037.3	1645607.9	5470058.7																		25768421	7376921	3381381	6768631	1495028	1088023	131263154	4605861	2559336		8383617	6763207	19248317	2058034	16159557	550718	846570	9633554	N/A	1994373
2003/9/2	1287483.2	17310100.6	992851.5	1610702	11025325.2	2247096.4	845379.5	1697161.6	1738857.5	2094293.6	5600594.1																		30312326	5904807	3049912	5157330	616844	1190713	124275665	3009576	2747879		3663005	4917204	15347544	2423189	7373412	357360	1111437	11483769	197067	2671801
2003/9/3	1018506.5	7737240.2	1616130.4	1936272.1	5997498.8	1464811.2	1018968.5	2934292.8	1248726	3008258.3	5845034.5																		17425528	4078193	1622007	9093403	2443085	554028	49657468	1884991	2233987		3326949	2525477	51674869	1329420	3913408	1183785	1058862	10687542	38368	3205386
2003/9/4	3012416.4	6847158.7	1014967.4	4837417.6	4848382.8	1964663.5	606152.4	1535383.9	2062286	1905991.8	5180060.5																		23533736	2489308	2069236	4326846	3052385	607865	36922280	5526360	2598604		2933775	7050129	11986893	1453756	10863208	458210	1411217	5684366	223701	4356786
2003/9/5	1144966.4	12569715.2	2917410.8	2307567.9	14708726.7	2022139.5	1094863.7	727470.1	1410838	1308988	6226906.1																		22116690	2375444	3663252	4269302	1653477	1321779	43427675	2794143	2314930		3311841	4727441	11428322	4030887	10929703	264029	952558	7280384	163476	9849600
2003/9/8	967211.8	18848192	966870.8	982297.2	21725799	1365443.9	513441	1605105.1	N/A	1521382.1	2375277.8																		20411770	1604692	4798657	3913506	1131483	1235422	17617902	1948584	2195132		2837886	2281630	5502999	2647310	8501850	N/A	1220052	4216250	78546	3937731
2003/9/9	708277.9	6541104.8	1284457.9	733024	23549001.8	727498.1	429904.5	686072.3	878960	2241094	N/A																		38479087	1392514	1887323	1644197	1483553	1475588	28740114	1011784	1265366		2627493	3037518	3537888	1343214	16428626	372473	1667493	6701933	117482	7071491
2003/9/10	791755.3	7096016	895051.4	599956	20007414.4	1515762.5	237579	377978	638105.2	1055213.5	1586421																		17543308	1754118	1777092	1816885	1626985	1454360	11717662	996183	2293280		2125017	2198611	2797869	798958	22147511	176044	851581	3315453	41161	1389542
2003/9/11	1280198	3425426	514989.4	865848.4	19146015.6	1934004.6	2165238	810399.4	425588.5	5636284.8	1624909																		14069416	1673833	1057419	1277104	930543	1557947	10931793	852389	3881914		2043668	2977044	2053909	3557698	9652928	227284	271297	1666642	194445	1520562
2003/9/12	1976805.2	10175275.8	1300921.1	931200.9	15245011.4	1361289.8	1222916	264012	739723	1057293	1694991.8																		18575294	2445776	1236695	1998070	2571851	3103764	49979631	1312435	2520842		3326855	3331559	9833964	2548784	5607744	469354	611769	6330876	137190	2415181
2003/9/15	12991110.8	5503192.3	888691.7	1133129.1	14289936.6	1459399.4	1231815.2	618805.6	701572	1278669.1	2109664.2																		15096546	2362721	1584212	2021928	5741614	1049627	27946122	1517252	2793823		3307289	1676253	4133104	2339205	5749069	395550	331285	5532377	62013	1263094
2003/9/16	6706107.9	5192604	1123311.9	838835.3	9369474	1716033.6	855411.3	7065503.2	780954	N/A	3465694.3																		17420584	1255472	2200883	1981272	2046858	717561	17338120	3009051	1838373		1532794	5663775	4204482	2174976	4425008	291709	449789	3324493	350998	1463546
2003/9/17	12654686.3	2072903	770084.5	1435685	7610517.5	1692880.4	843195.4	821547.3	735992	1417254.2	2427399.5																		22328338	2223034	2090258	1906216	6252041	507429	20472303	4169770	1228119		3566109	5664363	9444391	1573410	8320832	278722	989656	7049899	389396	1193374
2003/9/18	6478884	11843067	649750	1006643	7547853.3	1525414.2	504484.2	463160.3	658707.9	610582.4	3390706																		26753265	1065650	1519030	2062668	3327293	853686	13896916	2018248	1399268		2182635	2002983	3339664	3306592	6442377	289413	600358	5196353	23500	5306005
2003/9/19	5420650.8	2461514	429219	814916.4	4457613.5	2690340.5	613446.8	418038.1	529449	878407.5	1712208.7																		25709018	2016669	2989881	2819127	5217936	1089781	13567522	3698588	2837597		4680405	3257732	3343105	3187869	2971231	196465	540226	6256571	41722	1767512
2003/9/22	4293994.5	2380620.6	413060.6	619339.4	7368349.8	1148954.9	469804.4	323379.6	632343	635090.7	4182351.9																		41219330	2570115	4334138	1220979	N/A	1013106	20874752	1101156	1227376		2090595	2082173	2969388	3622745	3005982	264363	238743	3184377	24378	2299033
2003/9/23	3812594.4	7208337	445104.4	919937.6	13916978.3	1709473.9	425570	297759.4	811882	759039.2	4583752.7																		33537855	1522396	3441909	3910331	3163925	12380879	10730974	2801922	1676770		2730887	1109748	3057178	N/A	5263172	238969	1121119	4829380	71576	1003249
2003/9/24	2684999.1	3400433	1030628.1	1879694	18237498.9	1274040.1	796141	2119002.3	1490417	818534	2800046.4																		23321046	1010305	2226406	5254067	3646673	3534025	10239285	2956707	1218085		5832965	1281922	2753246	3153037	7398441	539527	367231	5041328	13718	3598033
2003/9/25	2795981	2611786.5	898629.5	1099691	13731208.1	1995068.9	438293.4	1249658.2	231573.5	821195.9	1898226.3																		14513069	2199270	1755076	2248084	2289453	1159176	10028668	1451656	976317		21917600	1834333	3524343	847357	4100264	318056	715696	2959626	38602	2146089
2003/9/26	2479819.9	1737626	511481.4	695342	15452128.1	1204582.1	588236.4	540821	463306	1089513	1489432.5																		16277624	10414797	959227	854391	1125017	1653594	10112010	2231406	772818		5600991	N/A	3094392	3004049	3575472	158806	2387034	4725448	61582	1095536
2003/9/29	2750677.3	N/A	777782.6	1158882.9	7339853.7	2574914.8	367574.3	621636.3	1216714	1929713	1277458																		11345603	2631587	1152301	10950649	1093089	955360	11230145	5056436	2007404		3421592	3499885	4006472	2569295	2214362	7627089	1529503	3722474	1036542	1460220
2003/9/30	10883536.3	7324697.1	731776.5	759507.5	5261931.8	1450769.4	377245.9	450792.7	871325	1140555.4	1679420.8																		41971440	1684550	1013133	2739038	1565633	937303	16852309	2460932	2243204		2560489	1341563	4256231	998463	18990363	30029345	1058906	4494772	39067	1979470
2003/10/8	20813991.8	2408676	407548	620549.8	4813428.9	955884.2	226332	361052.7	381374.8	826241.3	2798669.8																		20965476	1628491	1108604	3714128	1743478	327796	12452115	1220070	2328210		2215324	1272982	2852466	1135619	4603058	14037597	N/A	3477343	27271	4074359
2003/10/9	5648984.1	4739736	287006	777859	8024090.5	1065621.8	313533	420981.2	366601	586754.2	2812991.1																		22497251	1783849	3071425	9296889	1345733	308966	17417734	1738633	1032978	217376122	2543361	1073843	2277404	1921105	11786912	8980373	809902	4747596	147179	5138861
2003/10/10	N/A	9923949.8	976758.8	1292963.5	8951206.3	2132845.1	1344377	1235514.3	1394747	3238984	6802891.8																		78820297	11058798	5942001	31121932	1955357	1071061	49248729	5319681	3962451	107519936	5526535	3857685	8360138	4083504	39509703	8140149	1445979	15687083	163632	85309899
2003/10/13	11941882.5	5188506.2	476257.6	841809	13072585.8	1208403.8	1510881.5	889334.1	534644	1409919.1	9655765.4																		67061067	6686732	3560374	18229008	641370	582336	43290488	2417610	3986482	141032441	N/A	4439879	7382658	13360096	26218332	4982067	4389600	6829761	43771	144963161
2003/10/14	5360823.3	2201803	320021.3	732497.8	2245262.8	1077961	385005.2	311019.6	542091.4	1079484.5	9686901.9																		52662793	6307722	1558879	8870150	1446626	646079	14529886	1831340	1475646	77900452	5558122	1016871	3034593	6303194	24224286	10046115	1081748	3705159	33189	58292815
2003/10/15	5189987.3	9487970	473074	687967.9	5172581.4	1812222.6	262302.7	342946.6	342022	542758	4978197.8																		N/A	1982863	2453747	16795047	1178509	821519	13606316	1321805	1583821	40016376	7012502	1329335	3286197	1720426	32372659	5238335	867882	3222849	80680	49490425
2003/10/16	3074470.3	6852848.7	598843.7	1001788.6	3302727.8	1543060.5	661421.6	555657.1	1520511	1332323.5	3643681.2																		47304212	2240827	1299307	10176102	1359217	1798023	15941944	2534074	1553518	41428794	5762272	3272207	2900179	1411910	13210904	4485827	978946	3185860	107505	29543373
2003/10/17	2022391	4909661	610637	565678	4474821	1619197.2	771269.7	298184	706995	853444.7	1839492.2																		44833792	4138509	1537145	5935023	1105769	2520516	6986836	1819399	1411061	34502851	10198987	1980789	2223651	2335945	16019740	3474892	444772	2194297	162203	29019870
2003/10/20	2654713.3	1197989.6	466546	1166790.4	6902224.5	2344488.2	1594733.7	880949.6	824007.4	1020579.8	3009912.4																		36246907	19696980	6022349	9626120	1253560	337394	10098843	3043201	8499632	17762366	10060605	1415788	1486081	1770110	6826031	2099275	782723	2053736	313997	24878652
2003/10/21	3368149.7	4577391.3	417388.2	1734164	5730489.2	1417946.6	3644705.8	1851708.4	644911	761801.1	1935687.1																		38309624	6712899	2549141	7242632	1404799	545349	10198001	6100465	10659387	41356864	4549127	1569370	2004854	998759	19884496	10526435	1207079	3015920	437780	48722034
2003/10/22	5256069.1	22928776	1247327	2066683.9	9553261.8	3838325.5	3708238.2	1144877.7	1430572	2782066.8	7074347.9																		202844544	7475005	8058068	15774445	992398	678420	37770507	13475106	10748874	89424334	14934553	4044895	6875795	5693788	75813730	12578714	1674559	6760450	646530	48752969
2003/10/23	5607143.4	5387633.3	1359582.2	1220244.7	4382165.2	2234303.9	893066	1165118.9	773864.6	1533381.4	6714229.5																		111203304	4729224	8864905	11282167	1596213	1607422	21044623	4870620	11508961	34090576	8806104	2286669	4163087	23921454	26790705	6513439	708262	7962972	822067	25884082
2003/10/24	4257419.2	2469211	1270770.5	1115795.5	7432877.1	1810844.8	617900	660949.9	1482037	1073861.6	5277713.5																		43758209	2646564	6566989	4171249	1454572	342636	26436199	1933822	4769706	29325933	5977047	2167679	5962749	2882030	15637954	3197890	459368	5674357	84891	33322243
2003/10/27	4033679.9	10214361	1528047.7	1994218.9	2597801.9	3345616.7	741997.6	496247.5	1131153	1449046	6783022.9																		42567442	3233440	6247029	3131041	688698	683664	17970865	3084726	3736227	40804589	3532383	1530238	3654822	4892788	13353319	2347902	530463	4983276	220601	15509748
2003/10/28	2920920	9951588	4407338.8	1112640.7	5455622.5	3947398.5	1309072.7	806219.6	728702.5	3115298.2	12535569.5																		70046079	1796714	4442004	19647215	3123268	1097621	26999660	2457493	2230896	22450384	10579958	2193043	3664898	10765310	20366499	2862729	1177206	4410260	101959	15650573
2003/10/29	3922684	9535498.1	3897792.9	1685593	2544084.8	3998897.4	2106386.1	1244908.2	2555576	4399146.4	13821178.7																		111520978	4171840	7146048	21319642	2822641	534540	29807724	3114025	4515087	26023804	30175301	8103034	7370563	6230313	27766090	14911972	78755192	7874607	94476	19320402
2003/10/30	4196839.9	1932304	2464233.7	2436650.4	10280491.6	4650682.4	1805791	691325.8	1425445.8	2474975.2	5307887.3																		94835443	25724074	4828197	6837728	3954068	127416	17681192	1912419	2461843	13006143	9053015	3457125	2784387	3760676	20032023	20972903	46192692	8290179	155640	22594975
2003/10/31	2364223.9	7300284.7	1802944.8	3053607.2	4577956.1	6561311.8	446806	658166.1	500396	5405450	7837097.7																		69601782	6489793	3133964	4765838	3456083	542157	79384688	4088251	2041770	14623964	10727112	1910221	2484633	3356688	19651735	8100953	15567513	8554951	407147	15414209
2003/11/3	1749002.5	12892593.9	880811.4	1062774	5410426.9	5824507.3	222882.6	739185.1	776641.9	12994660.2	7116589.7																		128801415	11920224	4833750	18814443	3218024	207509	136302611	7973113	2244488	6274317	5121684	3564705	2853945	5679427	29470703	5406698	23617788	4427954	60837	12015268
2003/11/4	3575863.2	17178067.2	1581550.4	3048478.4	13721884.1	6765145.6	2179925.8	1480924	1278021	12505970.6	21251124.5																		470186198	23767498	10385583	32354612	2820055	406389	108543759	13691152	9043395	15975465	10242807	18500626	6080281	12899281	86119454	5850778	31378894	14745263	174086	58917013
2003/11/5	2571548.7	6405730	1506209.9	1520836.2	25047262.9	2802850.5	1882454.7	982053	939928.4	34207596.5	12399835.7																		308936633	8756937	6142944	18490772	6622263	3695466	101314495	12573477	3879114	16988822	15539307	4402896	5759945	4705768	110503826	2815841	29200963	7449032	106356	112941731
2003/11/6	3338212	3593781.6	2696226.3	2218880.9	23724974.3	3331635.1	2273982.3	1148651.3	849253.9	14501242.3	10879709.2																		246878414	7225541	9434262	27831781	7443931	2057926	70029673	10139010	3324299	21634862	34546281	15048061	11708990	5927453	99633288	3685443	19817662	10886812	184718	49600099
2003/11/7	2583132.6	5175987.2	1246010.9	1888105.5	12011621.3	13451787.4	1211703	1292793.8	565989	10790421.3	8822720.3																		200541623	4224926	6804042	19030289	3686631	9413837	61816494	8682494	4317505	12435265	14604461	7683547	9445254	8918345	62923187	2975759	24195941	7870832	377534	43474503
2003/11/10	1936028.8	2207758.9	597208.9	948390.5	22171455	3917834.7	866223.1	721695.8	1018199.9	7717104.6	9489910.3																		78053830	2273190	6321742	8485341	1355734	8087494	21919288	6219148	2363471	7196638	30470867	3072203	2678674	1975681	29428077	2087633	61227220	4960213	423081	23379459
2003/11/11	1843804.7	1496416	451248.5	1528844	18622171.8	2682358.2	642673	545841	1451357.4	9339853.1	10329995.8																		207894748	2793398	16000517	11596511	11627274	1825244	19249198	6319355	995822	4769219	19591177	15606262	1775021	5141780	47287271	784634	49664837	3494067	45425	N/A
2003/11/12	1366428.8	6937954.1	482161.6	693583.1	7539740.5	1767366.4	361090.8	556080.2	1311184	5571691.1	14377466.3																		94085313	3306380	6077258	8089368	5379819	2226529	30693656	4049596	1785712	7361125	10906303	9460378	8805592	13179176	24362205	893353	37713805	3272960	80972	15407064
2003/11/13	1175264	9089445.6	619301	1547446.8	12576359.5	3564657.6	558524	820326.6	5013075.6	3526485.2	11452819.3																		57748717	3624580	5334168	7159189	3225774	4136630	15546319	3036121	2013308	6030775	9614964	4362338	3085456	6877271	16510982	1168090	15082430	7529849	103834	11735481
2003/11/14	2311627.4	19081530.7	915175.3	1658026.3	22430135.7	2055804.7	1448409.6	669442.8	7089255.6	3606108.9	29856506.8																		64669145	4222177	8025968	7653014	2862024	2514018	9134138	3539975	1290033	3537918	15407848	2973530	2148598	15473193	18081108	5690208	14198560	3091413	75762	13514145
2003/11/17	1494806.5	2547243.5	534520.5	1126025.1	11097191.5	2683011	1068018.9	1222575.8	5089243.8	2819631.7	18050427.1																		25914845	2884255	4749147	4520767	2559498	1710259	9632617	2563204	3174719	3009666	8298985	2290173	1698851	1997187	9335627	2461364	26613780	3149084	97260	21293201
2003/11/18	1635670.1	6792903.2	804216.6	537182.9	10980791.5	1403903.8	1000324	965482.6	4778074.4	3744376.5	17352297.3																		64115799	2423995	4559540	7223756	7629832	3807262	11060321	3237637	955482	2857558	10235564	4192062	1943097	5409141	12861503	523513	20723509	3391101	120476	19550969
2003/11/19	1378906.3	5218207.3	1165975.4	6170347.4	8097818.3	1878704.1	1014774	1265309	5990582.3	2989039.8	6425455.3																		51739304	3461053	5016163	6231669	5428040	2253082	9589209	2327223	1592667	11817049	6170035	2608455	2473183	3285188	14080225	3239669	13100824	9119687	37977	68768607
2003/11/20	6199175.6	11012711.9	2779291.2	9419635.5	14665546.8	6113742.9	870082.8	2907202.7	876235.2	8732228.6	15687267.1																		82396747	14822466	N/A	9229562	9331888	11045993	36957579	13340775	4306806	40406506	14658918	6116426	7077860	6781959	31719543	6773868	16259325	20511780	169862	109066381
2003/11/21	6224073	4339282.1	2516936.6	7231283.3	10616141.5	5481949.1	1351819.5	2738478.7	4297869.6	16707888.5	21093790																		270526243	12709460	18556540	31406814	5605946	19324095	N/A	16252280	9705448	25171267	15493894	9202734	3950207	3043962	N/A	2999507	53276180	14442138	127127	72349718
2003/11/24	4266773.4	14739709.8	1940482.6	3020021.7	12896516	6235834.4	1100784.7	2450862.7	2930224.3	11108826.1	39546902																		227333003	15423979	7805238	33038339	4873476	8062578	49910783	10303552	7544646	23684897	13215840	12220763	6053186	4834352	31852588	5101498	24598284	10773236	829313	51966540
2003/11/25	7716527.4	12521888.3	3906651.2	7661349.6	9116638	11286853.9	1782391.3	9348590.3	8762151.2	12742414.8	33472750.1																		163766500	121333813	24820614	19615882	9609973	8248850	86411629	13501474	8976734	20575001	27993230	8600143	10003933	10680044	51702642	7567522	21230633	30327931	231532	52987361
2003/11/26	10532267.3	17406944.8	1879296	4557695.9	7221756.3	6745914.1	1383978.5	21111585.3	5883165.5	8692467.2	25974985.1																		103625136	44221108	15172894	23622517	5036746	3344548	40738078	6431335	4418314	11842992	9269924	11697479	4017838	6256263	17350297	10889418	32047323	N/A	165297	37418962
2003/11/27	5036340.3	15790856.5	2630097.7	3292312.6	7407435.5	5386356.8	899005	5971673.3	5215785.9	14005894.1	22024036.5																		77434974	52684374	9425052	29730582	3828563	3580874	50254022	8707629	21139501	11689766	10020315	4695893	6860812	5890583	21147591	7523357	21230146	10581578	66800	26334044
2003/11/28	2858357.9	16568691.3	N/A	2776239.3	7393177.8	3974146.6	945164.5	2542461.6	881785.9	8408639.8	45474732.7																		45748552	19259712	11320892	25591800	6399060	1863900	141599040	11699041	28312018	6111149	22997546	16207002	2368475	8045072	21801048	2228154	15759795	6835586	226301	22314773
2003/12/1	3909568.3	12897512.9	7527971.1	3857418.2	7262382.1	3943906	800290.1	2912594.3	3577931	24312789.4	48038856.2																		410475615	26240541	16523900	77694638	9112583	3984924	91851382	20186452	15915946	10351968	39929615	42199404	8251392	7203996	83233052	5169644	62153345	14524465	644500	42725085
2003/12/2	3670344.9	28030175.5	5726110.8	11905329.7	7016268.2	5800338.5	1029445.6	2177118.9	2134686.4	19016047.1	42535722.4																		458979965	25067959	14299913	50183879	7912571	7301474	62984903	22658156	11875331	10655279	17747630	23936175	8106933	11394884	65998455	6292215	33352381	11984500	306380	54822298
2003/12/3	4277033.2	73068986	3684905.5	14905859.7	6956716.8	5339929.5	2723883.5	7292441.8	4119321.4	26746976.7	63877111.4																		665927393	61134566	18971808	77460639	10112132	4901197	91135810	32681048	15928051	8145841	34038017	29321685	7367873	11138856	136240565	3621096	37319672	13143347	1822721	56599948
2003/12/4	6205401.9	25595255.2	3155274.3	7720820.3	6890464.5	3261085.7	1283724.2	2681744.7	2698557	22222500.3	51116068.1																		495322249	23233715	20870389	61714498	8967744	5525480	72750819	18737629	11653685	23626759	20887054	22107856	8247518	4233763	77413009	3509530	21313610	8309089	333896	39064207
2003/12/5	4431812.2	14860077.3	1804766.6	5203033.1	8332491	4461542.9	1390817	1610025.9	1107275.7	11658570.9	50595385.9																		195055275	27884327	16713011	41449146	12573793	4260945	50611053	13255920	7024308	10850501	11671820	14044062	8047444	10807004	51527025	2190375	19664678	33835164	80607	25175219
2003/12/8	7655328.5	28687970.4	3421466.7	3143782.7	9112272.1	6101840.6	846777.4	2652699	7756623.2	32384258.9	45600196.8																		433212967	38168058	13210396	26853400	15097416	3754840	60435469	18625414	8368256	7819385	10441101	13306532	4475639	14777938	110869616	14223617	18849373	12544733	102814	12382402
2003/12/9	9760845.6	14366203.3	25235213.6	2896765.8	9538786.3	4222210.2	722621.3	2224500.6	1811582.6	20215805.5	23632918.7																		206333852	92328133	7905846	15339049	14674264	2591063	40187298	8222711	10312856	5057084	19516665	10833847	3491421	8614424	46568550	4446633	35312258	14392952	25451	11373797
2003/12/10	17682304	37354919.2	35559023.4	3839705.9	9821424.4	4138214.1	1652482	3063909.1	1879547.1	37513044	75512415.3																		683500170	82884727	27722123	56395631	12388324	4545751	86180960	13186722	16134291	6441350	27063402	10302003	3395628	11394265	110305827	6783056	36078211	14221135	78348	22179797
2003/12/11	6087846.6	21832774.4	24508421.9	2689041.3	6508497.5	2733583.7	1236957.3	4326504.6	1922274.9	24866418	70173192.8																		367576579	59083694	46349925	60533601	8960385	5361941	100528267	10671820	14534311	6241050	20766381	32296065	5915576	8725264	42240826	3902584	24140153	11389437	112112	37817205
2003/12/12	3913060.1	9495802	10605712.9	3866269.7	6137291.3	4166956.4	2462892.4	1879654.6	3463416.9	9590350	29813539																		285157028	37580337	10337704	17164492	9155089	3823410	58950828	8705965	13259646	8223064	13174077	9158297	3848453	3703329	56189581	1776178	29904396	5583634	72758	15028333
2003/12/15	2069215.4	46943389.9	8275796.5	2210974.6	4542786.5	2421473.5	958689	1171817.4	3937508	6391453.2	25412247.5																		160077126	35107156	6007727	15452840	5718061	3395886	30312787	8341626	4188502	11165278	8095681	12809949	2260677	5579790	54774785	2638866	15682599	8862644	296752	13131728
2003/12/16	3738936.6	54964049	9528471.7	3721301.8	3641194.4	3921478	1434081.6	1891687.1	1993247	14945872.2	41545840.2																		511535908	43498798	34041150	51622411	4360998	3022482	64647467	13821515	5811784	15979682	15212662	16714468	7658965	6374920	87735627	2436651	22668239	10394088	137678	19790415
2003/12/17	3522353.4	65938862.3	8578297.1	2776566.5	3704883.5	4010281	3127002.9	2584466.7	2217984.2	14636367.2	57262412.1																		412412243	68533642	33437886	42490617	4950544	2855209	58729883	10383851	5650000	11841159	23250562	12753504	7088952	11861227	133038020	2324163	25660316	16631274	56609	17859125
2003/12/18	3373360.1	21043005.7	7538488.3	3394978.4	5102519.9	5657793.2	1113631.6	2073653.3	1565708.7	37427766.1	35528442.6																		N/A	39517329	20292171	27731861	5556211	3501461	62615488	18607241	6132557	N/A	18227758	18724403	3442493	58901126	84065773	9088380	49303650	7521434	118352	23481142
2003/12/19	5007726.3	18599760.4	9692727.3	5629735.9	4748710.5	5719083.4	5232794.5	3610481.4	5470905.5	56289735.8	100584153.3																		617876870	99437575	46026540	80701168	3921996	5162026	92984096	27978017	26856434	16411846	31067223	40048429	5817250	26515699	113357913	11446902	43729661	19131856	138198	35425863
2003/12/22	4097067.6	44224730.8	9597726.9	4258615.9	9674066	8085764.1	7034543.1	3483978.5	24054297.1	51852752.6	87339774.3																		878208076	94607124	47211767	68085302	6654311	5927301	97068545	24026902	32793964	18197433	44001047	28063462	10217941	20434422	149313590	7599186	47051514	52512423	261132	63223294
2003/12/23	3339815.9	19445411.2	9253015.1	3946995.1	6489175.4	5568826.7	3666257.4	3091184.9	6387809.2	30807389	56073632.4																		556033710	56835332	16953666	32592789	18717315	10077139	56301332	11197921	15246904	7459850	18366925	20778419	6381087	34240929	96559565	9407904	30408692	28591073	370194	139497583
2003/12/24	3476164.8	29542365.7	12195315.9	2414615.2	13996414.1	7282605.6	2450494.2	2385413.8	9440354.8	29151362	65032667																		273554330	97940246	25160041	57066483	23169207	5952174	78410171	14160569	18469685	5446087	22450740	29603790	7696377	21774567	105719046	21385478	36505250	20263307	118874	46561542
2003/12/25	4566116.9	7072280.4	4688449.7	3121287.2	10810368.2	3467973.6	1756803.6	3854734.5	3001679	35307519.5	108732692.3																		492794842	91619345	25364663	39132701	26215691	4197107	85963656	12101551	14060082	6706030	14563863	18806694	9084049	14129248	219436950	4623716	25614611	14144792	188584	40052763
2003/12/26	2305692.8	4882474.2	5503615.2	2581070.8	7540444	2497364	2767050.5	1658398.7	2590069.7	12502250.9	68553497.3																		494411106	47142809	21166701	24677006	13699143	4362682	42896584	6773101	10999991	22518335	12806767	11090940	21900385	14038249	219336843	2867026	34666584	11302372	60182	22386619
2003/12/29	1880143	19295021.3	4750582.9	960207.1	4330728.4	3802672.9	2070732.9	2049986.2	2460043.8	24722077.2	54664808.3																		352334757	34796286	21439925	30328735	10483258	3397704	58329562	5474472	7383354	19541146	11281057	8161449	9197874	13566233	85576250	2106737	25149827	8324723	68280	N/A
2003/12/30	4039662.4	32597801	3064885	1910152.9	3906426.7	7277025	1180673.2	7716356.4	11047918.1	19076491.3	46242656.3																		499351589	33737604	10450116	34231889	10955957	2973353	94371451	N/A	6297904	24991174	11415774	12083413	5793463	7842855	150355253	2209020	20221125	11551824	73736	18097688
2003/12/31	16317111.3	7811982.4	3380154.2	1155175.6	6737627.8	5213382.1	2048300.6	2983697.1	12912393.4	10680998.1	65591399.4																		257995554	35423989	23390234	26610774	8331705	2766992	34409415	6835423	5718867	24697714	18030991	23523714	11240817	9537624	80051038	1710565	16541913	8515048	315627	19064133
2004/1/2	6611674.2	7521712.5	2844419.2	2655126.9	3421018.8	2520451.1	1821696.2	1981712.1	4564387.9	18172516.6	40189756.6																		653172521	62540396	20836254	56539298	6105515	3699178	106039150	5979216	4405283	24458554	17502682	34761481	7786249	5219513	302805406	1573307	23834001	7437302	76132	21051749
2004/1/5	5618101.4	36296079.5	6814417.8	2804669.3	3215115.8	4323304.5	2339526.8	3775121	26982239.2	67162181.2	212396345.3																		890443954	108304534	51607981	86440837	6449015	4113950	125577464	26570216	20796264	28900947	35267193	37590148	14673880	18997478	377314773	3884969	46465588	18451764	277056	39768276
2004/1/6	7407157.2	54154439.2	4741760.5	3543220.8	6844593.6	7990047.8	2622853.4	3552966.6	17623357.6	34722963.4	145009470.2																		1198081803	143002185	22831601	67399200	9079802	3396782	80302320	16075515	12916231	38471248	15456775	22166454	12015107	22552909	328098211	1564722	37835529	20402543	171109	53280770
2004/1/7	9089337.7	65113318.5	6500886.6	2425248.2	4673588.9	6256089	2620851.4	3771822.3	6995973.6	25180888.6	93082664.2																		849740034	267695945	34389633	50632894	14130100	3600087	77109419	19793405	16619137	27514501	20235388	16300980	22702273	22036965	208565216	1578951	45281372	25807586	356273	94505151
2004/1/8	6728273.2	67912432.6	5987150	4385293	6563767.1	5029755	3051301.3	4378388.4	5810823.3	32111172.1	81603703.8																		669643795	79480683	24245712	49368879	14949743	7268802	108846454	28086952	17993358	40958713	28904985	21332863	29811962	29900021	174151046	5313416	39528576	44472009	256438	38384852
2004/1/9	16341874.7	83788493.5	6567429.7	4574966.6	4655779.2	9822628.7	3099058.3	4504538.2	7187885.2	31808337	111149206.6																		853931817	83195083	42183669	93351593	16946015	4613910	113525591	42744107	23392831	42351643	32403175	20278271	19620993	22565856	203903251	3156071	59613934	30936560	1652027	40314039
2004/1/12	12048501.1	48612131.6	3924619.7	1946707.1	5047609.9	6096463.7	2917651	2865917.9	6284531.3	17916803.2	71658571.8																		629935434	52460009	47515793	47929852	8458796	2590502	56811459	20358558	9573447	16699497	19412088	16712657	12267913	24918938	149310591	3664178	96819900	16681174	537814	24183458
2004/1/13	6782638.6	25775890.6	4175490.4	6207623.6	8364992.3	11342546.3	6034351.4	5982154.1	10659557	29951500.4	60301686.2																		668017929	81552988	56700123	41782030	8727977	5794921	54772823	11926949	11810972	17521431	35982560	20021204	8068829	31032277	202397378	4307947	58433999	15365571	394726	28761946
2004/1/14	4576627.1	9975057	15433239.8	3019418.3	7607803.4	8940939.4	2543234.8	3204465.1	7126827.6	15895813.7	37187112.8																		418174954	46162183	33048586	52918586	13537235	10304060	64832954	13696815	12431205	9671434	20567520	13122872	6550158	N/A	166331955	16060809	33254490	11325704	174121	22524941
2004/1/15	3815422.4	41703156.8	6188896.6	2686903.2	9652169.1	3853587.7	3442042.4	11719813.5	6142045.6	17572483.9	45149571.7																		345831735	71140089	14945958	41273596	20543484	21425316	32311469	9867393	8259587	15954053	13043825	12860903	5778124	33472615	98828569	6391140	36462518	10985421	101028	15734524
2004/1/16	3805374	20430503.7	4398251.7	4012598.4	4357170	4722306.6	1683653.4	21110160.4	4333945.4	13585625.8	44874732.9																		370831784	106933774	12428142	32043629	16922402	32285716	52909522	14559655	6553209	15860714	15073990	22111474	5971803	21103674	98392689	8322318	46424546	19001335	104055	13580275
2004/1/29	6684045.8	12453114.5	9204129.8	4081957.6	6354950.5	4485623.6	2435767.9	7895890.9	5965845.3	25579099.5	44719277.2																		383163127	92382022	16477053	28602170	10816608	17735645	64339396	8732642	9527987	21947862	17984252	19477952	8103590	17026209	82144500	5907353	28902343	39711946	196321	18851991
2004/1/30	5839674.3	45356066.2	6740805.1	12620612.9	5486987.8	9753722.2	2202038.5	6441271.2	5179049	15945445.3	40759842.1																		454707382	94636746	31362621	38497360	17032630	17352330	45321563	7517280	17304166	48002753	15374214	18508204	7806734	16531097	132626462	12187917	18735985	24011240	257595	19572013
2004/2/2	9913530.5	92063551.7	N/A	16729433.7	9384180.9	8191162.1	5612001.9	6905730.7	14292253.6	16620601.1	96461693.1																		743912069	90620429	31886119	71003855	30301775	22873941	63065497	10834973	35709302	21238461	42910860	20432934	11178697	30671783	168152589	15833585	25371793	35091742	230154	22438247
2004/2/3	11222022.8	100842507.3	13138730.5	11816856.1	11745299.1	5947891.2	3381530.6	5890014.5	5649175.1	10934294.8	50938530.1																		456165650	83892264	35268301	40099538	14747521	13296340	35700642	10232854	13791456	23291141	16789277	13845049	18482976	30436690	175158918	48375778	19969444	33959512	289202	43369226
2004/2/4	12248762.5	121047415	11359506.5	18169031.3	15579496.2	10043137.1	3949872.9	8143380.3	28068644.7	41689805.7	129797902.2																		523648257	120996771	122573567	90136150	19516715	15785240	78181623	23074630	19079006	23651393	43133385	29394654	16773228	28896378	137604175	46439580	32217494	41142990	389601	45867337
2004/2/5	16108459.1	85160851.9	8567938.7	13741501.8	11483571.9	15861547.9	4590936.7	9798224.1	19424026.7	19343026.4	73708217.4																		370661128	70989943	64120239	30400656	16532533	10761662	48114977	13691938	17064523	21037866	22342419	20187769	14240186	52752737	200740905	28403747	34234101	25176796	7368582	34285204
2004/2/6	36714229.5	115626908	8508671	12040484.6	6567124.2	19360230.1	3440772.4	14100417.8	19711456.1	18687924.9	58137110.1																		521155227	149923415	59256213	76483262	10804135	10261468	50993268	13385414	16344280	15530262	22793013	19108901	14167656	29981110	206929239	46543845	25260098	27623961	1942641	88197568
2004/2/9	11073946.5	89628280.4	7258435.2	8854338.1	6812649	7241274.4	2910912.7	7083764.8	25537184.1	13174629.3	75035183.8																		341768765	64799000	42125349	60880038	10582235	9141693	58064946	16694823	10899644	17497150	25473867	38912660	9092800	50971359	166207789	42485289	23060681	22979980	1046966	126196835
2004/2/10	16624835.2	117708057.1	8240876.2	8671287.7	9376505.9	9109764.5	3821146	6541572.4	19925510	19241282.4	54711883.6																		549888915	102093569	35276859	40128681	16224112	8525790	93185795	13375565	15597675	16721192	22959810	41528655	17198865	31391459	256701354	36812658	17845946	21549130	608088	55141454
2004/2/11	8390836.9	45373951.2	23975525.9	6931806	7166848	15531990	4828469	5714289.4	11804470.5	14832567	60855338.6																		502731291	147373213	29834757	42393126	11640655	7160327	60218040	10156883	11529217	9201026	17808889	18596467	7411453	20936935	165663796	20850147	27962419	45843760	208571	37377377
2004/2/12	9920354.3	36575198.4	10887136.2	8701806	16977202.8	22201355	3342745.1	6334606.8	7612935.5	12390900.4	34050240.4																		471936038	65477703	37133266	26896260	8280748	6297294	34542139	14895933	12293904	16786344	19976872	14009408	11336613	13956972	141654998	40719551	16718070	16740282	391344	39233680
2004/2/13	7923661	23435267.1	6599945.8	5465607.4	11345882	21915943.6	2420193.2	5079217.5	7309809.5	10446808	34610522.2																		277778570	59549048	19404910	24515309	7691321	10301625	54067402	12950960	11307689	29982745	12896593	13329134	21104240	11115022	76264223	26748548	8820308	20136476	328764	29751382
2004/2/16	7680812.1	65189878	9978037.7	4868882.1	65968071.9	9660400.7	4791951.6	6010225.9	7180065.6	10383340	33693099.4																		319099527	53063774	26479148	24086687	13864897	19582418	59874741	16109321	13247863	37739125	29087448	12625903	32118283	21351913	65436517	14194724	11796060	34903707	312588	25952747
2004/2/17	9495282.9	33769100.2	8407159.6	9886084.2	30020550.3	8717070.7	10088069.8	10748048.2	8341244.3	10087253.6	58994102.8																		258347637	68755233	17428273	26283294	14134298	11652692	43423815	19368027	18234450	40489993	18905561	17566405	16039548	27033782	75603326	22357577	21834783	28906697	384443	28910889
2004/2/18	7661917.2	99820500.2	8747889.9	6860594.7	20423867.2	8749345.8	10666886.4	7609087.3	11759024.5	18801300.8	63373041.1																		324391418	204728803	21188002	24032584	33829373	11302116	53167003	42306491	30659626	65084014	25518451	37278581	14017829	22887757	70403740	17130940	77511263	26982346	460110	49514277
2004/2/19	14925771.6	56837618.4	9107472.9	8104704	33494513.9	14753791.8	4717760.6	6081013.2	11181962.9	10272489.8	29085922																		312221068	328807239	27449884	18632948	13188416	14224240	44705986	23086850	14364195	47149041	17620236	35093478	23009325	19149520	139856547	17547400	28883635	25223440	1124999	25840365
2004/2/20	8917463.4	77334151.1	5531145.3	5142736.9	30257837.3	10104405.3	5435905.4	8724748.7	8424822.7	11446488.9	26304163																		201414231	61599650	45438948	27040306	15424612	12414160	74620111	20564855	12061087	70399700	30751220	13789732	17233057	11200790	49072929	12786408	72714273	60836905	789936	24623617
2004/2/23	14642308.9	38790828	6878891.6	5491132.4	16175065.9	17028025.9	8914418.5	7617430.7	12598639.7	13928055.9	55254170.7																		434123886	57937780	24567642	37114642	19701319	14092399	37500809	19606494	16831047	38290532	40244155	22750510	22092293	15443956	89970751	21282941	58018520	27335940	231172	30297082
2004/2/24	9866134.5	26774520.5	8509688.5	5898374.5	16390939.1	14109379.4	6852968.2	6517228.4	9635951	12861160.4	51776753.7																		360909469	51838424	27712060	28234081	13155520	12398598	30703277	13385874	24035629	17620317	47790682	15381129	15458774	16686773	65779388	12077122	80519459	30285127	229105	27711984
2004/2/25	9398679.6	19357666.6	5309323.2	6449582	11309814.9	10187641	5094849	5947700.1	8593114.6	10505825.5	28132641																		282494420	67208619	14019653	27564551	8452659	13044669	23213846	14115282	15779788	25673857	50943069	13059974	14732105	16469948	59365168	13727022	61003046	16856961	366954	24249141
2004/2/26	6891790.4	19975303	5234058.8	4047902.9	19871774.2	10570463.6	5562880.7	4430933.3	9545283.9	8403225.9	35710461.1																		481950675	54663559	17071151	29614143	6622780	16131294	19036194	9546551	8346338	18416084	43393269	8436732	9105536	19662864	136436847	8229904	35872730	15813008	1394785	27410628
2004/2/27	8565983.4	11425241.4	3292427.1	3369186.1	11663485.5	6726939.8	5176181	4160175.1	18309865	17364427.4	98985892																		436520262	59376376	30813166	111298273	6905567	11736843	43943178	10288860	12467154	20461926	55616389	12288431	9215484	15173512	257262444	5378417	113117811	10194910	367226	21695824
2004/3/1	43670329.1	20347796.5	3837708.5	7611423	13730899.1	5515117.6	3536343.9	5587100.9	8452267.6	42184586	32020238.9																		236208339	N/A	18886102	55669777	11075813	11548513	32742406	7509347	8793487	28702777	41362716	6127505	6881631	10548326	156442683	5911343	46067794	14927355	376364	37002715
2004/3/2	39128498.4	29218439.8	4909920.7	35812553.2	11630638.6	9456149.6	2804517.7	6558247.7	5382609.6	61222788.2	36107966.1																		215954651	57418385	30380564	40645494	13865991	14618119	56207214	7971556	7744647	40508891	37270705	7349649	6418137	8288033	140226630	4573634	50632550	10937552	294976	21574113
2004/3/3	16585847.5	25117986.4	4719981.8	46434442	8798490.2	5829791.8	4957987.8	13318085.9	7002019.3	44187275.3	89544688																		216442826	53105074	15711943	30159914	8004890	36708372	28574587	12241523	10547127	20337450	17377972	12241642	7355358	8395547	86034273	3721314	55398487	11686875	169282	24828264
2004/3/4	12616248.5	12626201.3	3652412.6	34705991.4	9849869.1	3794505.7	5239171.9	10456997.8	5243842.1	24035258.2	24938542.3																		237053716	98283856	11224839	57856095	11109890	29506285	32342109	7811966	60479338	29998146	16721798	7569444	8344982	15573054	61831773	3063963	41051639	8529485	252978	17363798
2004/3/5	8525499.5	7505934.1	3269838.6	25338511.2	14629931.5	3621108.4	2103990.7	10089631.9	3954609.8	46159732.5	60704285																		140998465	49201979	31390504	42177319	14244844	18074960	51574896	17710612	45598919	37708346	73828532	5136351	5185434	8405258	39719572	5066086	129315190	7034250	175852	11881892
2004/3/8	10646516	9007395.3	2683042.9	17955068	23909089.7	4971704	2583316	5208112.7	N/A	24594128.4	22635171.3																		198061172	29609116	9116265	26624816	13489551	11487032	26235972	8929267	17714455	8832950	22686534	5720146	11983704	31055815	170005095	4141428	55865683	12950745	345196	15784126
2004/3/9	6389767.1	7591886.3	2260118.1	9779142.6	22565793.3	4820607.4	1279876.5	4756415.8	15726086.4	12380884.5	16823165																		860277993	19061679	12655029	38010243	12050175	20061428	24709502	7795677	10371954	7158718	38096804	5609759	11848724	29335036	460460336	3661310	115591666	13612564	115479	13310779
2004/3/10	6585491.1	8669685.7	2152637	21417277.6	20469960.6	4203556.3	1309915.3	3133075.2	7880189.7	10075539.2	22920643.2																		474746012	38493948	8353818	26844631	12128617	13950672	16788549	4599584	6556089	14550447	12004524	3644471	8760375	72724710	229189597	3007576	35641647	7910431	622709	10562144
2004/3/11	7943280.5	18416818.8	3780840.2	17520734	22333541.6	15719112.6	7078525.7	5837932.2	6094098.7	19156956.2	128550014.7																		399382458	47427341	15195360	55938872	17098884	14804653	29111200	6590966	8499898	18936328	23117542	11516854	9487331	46730703	191365042	5587715	103833807	8897658	9291425	14943096
2004/3/12	5689554	37016125.2	3318075.9	19561950.7	22362537.9	55269101.5	3158784.5	5019238.7	21684927.4	10657535.8	49245623.4																		472341624	21432766	17194960	19499566	12065273	13369628	13668891	4087960	8904725	10894218	9343237	5997977	7737459	102783112	213954055	3553021	39985783	8662644	1804325	13806863
2004/3/15	8946183.1	85353503.3	4756836.1	15602679.3	21273059.3	14141348.8	4195561.6	6072452.6	25623433.7	32068074.5	87410671.6																		720886354	43010924	25367017	70568140	11097590	16501185	76662030	9906635	10735403	10007583	20767130	12386050	8086306	55963406	419148743	4831834	46077100	13754279	1351943	106139121
2004/3/16	8428706	66803065.7	2663049.2	10991688.7	31467863.6	21681779.4	2857512.4	5009774.7	14204633.3	49414488.5	86839804.6																		422705597	71712089	28374187	35091988	12796452	14187194	54325395	9613632	11909311	6672780	24760250	11591101	7231005	36305381	247866056	4415510	44993823	20687752	1947104	136802506
2004/3/17	7594170.3	31134054.3	6375683.3	28371218.5	12541051.8	13175701.2	3671383.6	6471427	9691756	19834301.1	53058035.9																		292212275	59163783	16497769	36099785	17869011	11227241	72589466	9618079	30038931	16278222	42676197	31040961	8837875	22576781	165041166	3669649	29066367	26116244	1046225	85902809
2004/3/18	20652281.3	27107250.5	25988680	12361366.7	68863177.2	15384518.7	3385802.1	4512872.9	15373389.6	21915356.1	51163277.8																		517084918	54355591	31103650	39061625	5915235	11407782	50766026	8702087	15363493	8680344	40800240	16181739	7940231	41353993	211345856	3499412	57782356	24456041	1066986	56552312
2004/3/19	15936004	27261308.5	13087410	6747735.3	28425411.4	7737521.6	2808129	4390152	9246230.1	15661544.3	50110403																		691868985	41483588	8489514	39287437	7159135	11113231	36920761	5536674	10992924	5155602	34042098	21166641	6631334	24841263	188838207	3557184	37473168	17976306	444038	43425615
2004/3/22	14414315.1	26446710	4982659.3	9107043.8	55407103.6	9950872.2	2492035.3	4167666.2	5438292.4	21235526.7	83408866.8																		608544184	40059283	34351065	56530179	12217659	11447547	50399746	16650816	26280080	8846909	21590121	15547332	6552154	21766015	145965431	3296511	92655790	14733323	391174	26423841
2004/3/23	8861731.5	9255216.4	5208126.4	5379617.7	15566358.3	35921295.9	4855486.5	4577762	3407798.8	40622139.2	100034171.7																		377219839	40201833	27858178	25994548	5949861	10835103	27044950	20416894	42687348	4481125	16034899	8691977	8405617	18355122	183076427	3817950	98449517	12175645	300964	27502778
2004/3/24	6871420	12946005.9	5435756.6	9584124.5	51308388.9	14978164.8	3041178.8	15186361	7453680.4	16976996.3	45974219.4																		284391957	45667931	10562342	29313014	7212359	9813837	85516009	11117125	21291297	N/A	21525741	11814879	32064302	53339583	134339228	8240871	40186948	9935381	475313	20275425
2004/3/25	4541036.8	80422693.5	2898809.1	6656417.3	29863797.5	27294775.5	1898872.1	7474487.4	26503177.6	27485928.2	139801053.3																		346523465	32136529	18168015	11236460	12199436	9632914	152460877	12645852	13785791	2804968	23667858	37835512	10925697	16739442	102456218	2976989	37750318	12171106	613662	30665390
2004/3/26	5433318	98097990.5	16237965.8	5679774	24150670.2	14748867.3	10272671.2	16402160.6	63719777.7	46114608	139022437.1																		413718211	17991710	39913690	35785228	8111051	10974710	141000688	34789071	14410275	3198044	23535502	79921021	6704376	17414630	108145935	2997759	38207188	22983710	309605	22108709
2004/3/29	5514241	92597125.1	11128839.3	4582304.9	21474070.5	22837703.5	3640830.1	10533748.3	30909431	41025306.8	40157074.8																		213872348	62250064	16080917	18688354	5194986	14454571	63742790	19807562	16672778	5094469	N/A	60494482	9798459	30324395	147412876	3650057	27380507	10768142	272088	19459637
2004/3/30	7228550.2	94039205.4	5128378.1	2830839.5	23783396	N/A	3519643.6	3390702.5	21108348.3	26058823.5	47428400.6																		250595434	48184750	7529344	28009140	5493709	10124298	68072993	25210515	15405055	15231389	20674177	33101357	10677358	27187679	158521263	N/A	26762365	10111802	509212	18707468
2004/3/31	3980451.3	58894900.9	5503699.3	6932768.7	44461005.8	51791088.3	7180552.5	4076705.2	6773486.7	27287279.1	31983700.6																		305145133	47123248	16553506	15333805	4610100	17161179	40758009	20312618	13419667	9562105	17832900	20127572	11040219	23500675	76363763	3732928	23059470	17328379	714908	14454314
2004/4/1	5544769.1	23477286.5	5678203.6	9695745	19759538.7	217129720.8	3491050.7	5202191	30385378.7	18242812	27564983.5																		263613096	42975299	10174711	13361661	6293412	21025108	62784376	16566255	13489258	29484066	12241032	46798823	6887313	17662663	59610751	3546821	35668116	23028624	698085	18411365
2004/4/2	7519672.3	26767003.7	14373461.6	9872998.6	14768254	140760351.6	4218113	7240952.7	47339918.7	36938676.8	103401224.7																		294839912	69858652	13525076	12216697	9133608	14929343	73643551	30867093	15002864	8743061	41622459	44321740	8878367	33646355	76340030	9751610	33747378	21264960	824663	19157507
2004/4/5	9094946.9	25655481.3	16392114.3	5478266.4	17859890.1	111318760.6	6012835.6	19662732.8	28797248.9	59854466.7	191810319.5																		380951098	52677150	25501022	32071170	6325260	11034949	138448599	31086337	27473307	18162065	82716350	33818098	16576634	23858849	109387014	4982427	125207940	22637126	2269177	30283604
2004/4/6	6310724.2	31937418.3	12207374.3	22835618.7	17267171.2	49612769.3	4839502.4	9098653.4	82929204.4	45872351.8	137030186.3																		236340191	51336708	41098460	29270463	5610137	14429769	168961010	41814249	27534733	50185014	52099186	47767343	16625345	21421554	153891722	6585393	58441918	17818602	6371747	20409263
2004/4/7	15366456.3	78034197.3	15274898.3	9010750.3	19835205	57366402	5967324	7043546.2	65001977.7	28687388.5	53198223																		147713285	69175713	15668267	48623644	6767014	11927937	75228552	34925221	26947219	22562931	49965438	44857402	N/A	24206977	53085366	4869899	94969241	24593301	2858125	40784915
2004/4/8	9741245.5	101574480.2	7442302.8	17072515.7	17329868.8	53389977.1	3369199.6	6619098.6	51432235.8	26366417	60445336.5																		259622163	52970445	19259975	37444057	6599628	10485479	63004766	24468451	24379190	37538360	45845029	24696620	13470143	74418424	95216125	4506859	53833666	23999731	890936	18335545
2004/4/9	29311491.3	61876154.3	12835769.6	14613286.6	20042350.6	38210084.4	50711321.9	9164670.3	36299189.5	31499757.5	75744674																		423908896	60425193	24918215	35188312	20011012	10579128	95484357	28935273	23506169	61422648	100501840	53343486	13014792	53831999	111106689	4329166	52954661	22599834	1499196	19281512
2004/4/12	5555550.2	53433195.3	20188490.4	6218618.9	27085079.2	32751950.5	84824604.4	5456708.8	15902963.9	32514126.4	53896750.4																		231800618	54661856	28094604	59834179	35832090	17229744	67899562	19761086	13647232	37099750	34604900	14390328	5824496	67264563	96863089	3665536	43939950	12912138	773378	16436048
2004/4/13	5042739.3	124825357.5	12329049.1	8061228.6	14479085.4	36917490.5	49326658.6	4445902.2	12075796	22200980.5	76248221.7																		123329109	130841466	25823810	26820532	8664208	12828582	66566132	13518539	12724739	12205397	34960813	15835936	6342656	35815555	69025331	4230649	29480616	17255080	950393	9693597
2004/4/14	9179743.9	43883167.3	24100513.9	9959576	8656882.4	28804527.8	34121486.9	4722272.7	14659949.5	26775817.2	55611476.4																		206789144	53320674	30450182	58043813	11654381	10387447	44814738	15455360	14229308	10312398	59831149	31540092	6902300	38776177	115911133	7143303	N/A	18524516	642281	12418974
2004/4/15	5392642.8	32178438	9570011	7415186.1	20678270.3	19987023.2	38709723.8	2998572.3	14070669.3	12874183	26556654.7																		112347718	74030262	14867528	10027602	7339761	11088577	20558724	8230282	5300955	15406925	26410723	14572507	4570350	96670992	59942806	3525582	N/A	8843613	1508418	9219412
2004/4/16	7026495.3	30756969.8	7057214.5	7561746.2	12109328.6	26481202.1	53254419.4	4294880.9	15885526	20299907	32819466.1																		181757156	49035777	11964279	32518928	18679026	6009122	54604036	14115583	8656733	10003589	22614641	16583850	4290249	31888548	126309027	3297406	49658622	9515112	342551	11978220
2004/4/19	5373533	29110348.5	4122372.3	4118851.2	12177383.8	13624996.9	31716943.1	1989995	11574759.4	61136155.6	N/A																		188229347	42919431	19217331	50021965	17632389	6891195	46385572	18555863	9649299	4182482	31093108	22201348	2941144	N/A	71373756	1426393	12180982	5288064	361802	8551867
2004/4/20	3511303.9	19606918.1	4554257.8	3657479.6	16119820.3	10613793	41639807.4	1666888.2	6813494.2	38645732	95346914.3																		94320738	37397450	12449776	23778356	7577018	5652293	28419114	14717858	5353127	5905617	22961610	N/A	2682225	24648652	76024948	1620089	10502517	5471535	289197	8074104
2004/4/21	2873984.7	21084899.1	4139558.4	3951378.3	6235734.5	9675822.7	18371142.2	1447468.3	12440799.6	32998968.9	55354199																		212890911	42042318	26300150	36490207	3903104	5066499	20821168	12405954	16848160	7980819	54784481	13694840	4236146	37027475	96442452	1117952	23102290	6360315	803133	7140278
2004/4/22	4865634.6	13389935.8	3899736.7	2887681.7	11308378.6	11747649.3	12170903.1	1689223.6	9629265.1	34698635.7	28648529.7																		222644925	35378395	8803261	28569744	3816178	5394327	27108292	6899995	7873954	22013428	25127392	16180809	3853182	11036637	91115110	1090313	6753203	4856703	418909	5594704
2004/4/23	3948683.5	7884472.2	6562178.4	3079423	11356231.4	11834699.9	26942516.1	2212718.6	7638323.2	19387230.5	31567378.9																		95103069	31839631	15222776	36468812	2829371	N/A	14703354	6482687	3969831	23577393	17244769	17624598	2985232	19207335	45949646	2318645	13059719	3835543	306813	5610238
2004/4/26	2539109.2	20917219.8	N/A	4055139.3	8562802.1	N/A	29551484.4	1789649.3	3253848.3	N/A	31856890.6																		85362744	29423969	9095074	30764948	N/A	6520455	12148896	15303944	4383949	11435826	24164893	28362388	5896392	19809119	66165309	5061194	19503889	4528192	N/A	5476904
2004/4/27	4600688	N/A	5163662.6	5748857.7	6675140.5	16494075.9	23881902.5	1928891.3	3331483	19388813.9	35269254.9																		154085133	N/A	8115637	16314036	5951197	4022395	26660184	7607453	4713867	9014290	23614537	13120286	8262647	22526509	81591931	2577875	29496148	16884503	467654	6709369
2004/4/28	3253107.1	19919059.7	4540891.3	7136266.2	16226749.6	12619456.1	21214009.2	1660275	9520917.3	23442080.8	34264748.6																		205196469	42705493	15448816	21445969	4056247	6289039	43905981	8737850	9818749	4970393	36174054	31721679	3622345	35942405	79681184	1890983	30173466	5887569	166494	5623277
2004/4/29	2608357.5	7562847.7	2527294.6	N/A	20024349.2	7845774.6	14347228.5	1506872.4	9584187	29372756.4	37095974.8																		165048660	34887977	14926596	10092712	5084583	5154561	36298136	13387065	6890166	6678218	16124649	33865708	4716952	13814308	109336986	6081034	33751803	6088259	645427	6152573
2004/4/30	2552975.7	6667545.2	1893327.7	9093437.9	10115355.4	8219950.3	8817268	1431520.6	6859629.6	13525137.4	44145474.3																		383903322	17674992	10109678	34537185	3896245	5491733	14370753	5402295	4313981	26363240	19096352	19041745	2947008	14438246	246634888	3326419	44383402	4288088	110444	6324908
2004/5/10	1909536.9	4221092.3	1849634.5	3327767	12535408.8	3725205.6	7249818.3	999072.2	2436105.9	6085127.6	19097913.3																		126870486	22544693	3895730	22842660	3131957	2935825	10345505	2770923	N/A	4111049	8478813	10896852	3725056	7008431	84938581	2022543	15567135	5661156	93056	5421956
2004/5/11	1589392.5	5953437.8	1277603	7521479.8	5328153.5	4657266.5	4330315.4	1393530.3	2174664.1	12260403.5	26010694.8																		137282055	74938740	10169545	15862919	4050139	3454419	6172760	2527036	4908451	2005417	7459402	16805461	2374715	5966571	69665146	1279932	17755396	2776329	78487	8564403
2004/5/12	2725579.1	11935175.2	2163600.7	8076984.8	7157657.9	24364378.1	5268774.3	1612341	3495990.5	25428175.1	41346420.3																		217166171	30932314	16027501	21558125	9167596	5057212	12355779	9617447	6119478	11269222	22126429	22382372	2938524	9902959	83904408	3498692	32385895	5418172	215812	9656027
2004/5/13	1824894	11398910.1	1170309.9	8748678.7	19969567.3	29698214.7	3122755.5	800659.7	1937625.6	23410316.7	41190689																		118930326	28828508	15364934	22292108	5609764	4383655	13407279	4266514	3747523	3626406	13613071	21545647	1746685	5627472	39737690	2543671	19617047	2751792	552703	8293465
2004/5/14	2303682.5	6163878.7	1341280.2	6126979.9	11548838	15744728.3	5033111	1209089.7	1407852.5	27554324.3	26798067.3																		191968330	28583039	9676367	10806482	6113944	4355998	17374672	5803426	12203153	4358834	10960059	13456661	N/A	27382720	148546855	1673099	30772467	3286185	597734	8727433
2004/5/17	2043344.8	5992549.7	982453.1	7519843.7	19943917.2	6850814.1	3273464.7	42468447.8	3132397.2	27424439.3	13857363.3																		262786145	25813377	7216581	13942599	2360785	3719484	N/A	3148668	3054827	2127403	14213266	7523129	2394290	8524357	147730769	2513726	24419461	2624151	2469238	5928703
2004/5/18	2957017.8	6989703.8	2069168	2102349.8	38212216.2	11524786.4	2917642.5	18088482.5	15878940.4	47534429.2	42246299.7																		N/A	32835391	15350436	24379192	2290169	6759743	56949716	9824558	7557761	2585052	35389631	36810273	1023189	19694385	85932650	1949626	30022572	2310737	3013193	7704161
2004/5/19	4184907	25284788.6	2474769.2	13231386.4	55750643.7	13734006.5	4500158.6	12348366.2	8458709	23761903.9	26944145.4																		260728148	31740314	10089476	20911052	3888844	10201293	33017394	6075644	8489955	13215629	15032124	19620076	1379578	8604949	81646372	2572888	21215015	3615102	2569827	13792642
2004/5/20	1510054.5	4217709.8	1116774.7	4762536.6	26352090.8	6143593.1	2095038.8	N/A	2475432.4	13555216.8	22456543																		126991270	24891087	10857123	19319967	3026964	8924615	15822403	2468070	7790587	5103476	9884385	9373384	965958	7350064	42854996	1452776	11275790	4913121	1107837	9212751
2004/5/21	7748507.5	5317917.6	587413	4579984.9	24226897.9	4780450.1	1682755.7	5998837.9	1238870.8	16774047	19300175.9																		73451042	26295585	10499683	8787564	2233845	6802723	10066692	2836489	22870222	12275269	41785490	5970433	868603	7528080	33168260	1015312	7984018	2616772	322713	5700822
2004/5/24	3888198.6	8662022.4	568890.7	4047653.2	9478630.5	7732351	8692017.6	4255772.8	750826	6146709.4	22360286.8																		61216242	27591678	14571958	14850707	1254361	7153012	9013317	1424100	5288388	4715473	5981884	4840604	947613	5321046	49708447	1573346	8102363	2963404	2028864	8007975
2004/5/25	3626077.8	5388443.4	4830726.9	3039838.6	21405778.5	6377309.9	1986563.6	6088018.2	1817935.3	14666360.9	53560892.8																		85364729	29347242	6779575	17350403	2099694	7108652	22453620	2488029	7405964	6048795	9636994	6062707	2168442	15131792	49044125	1688665	10882740	4898806	1723761	6901199
2004/5/26	2347791.4	4060413.8	2179220.3	1898179.2	41544004.9	6526306.8	2132287.7	3603403.6	1753440.7	5288358.1	23718544.8																		51306963	34109109	4587513	7434212	3774853	5551008	18939099	N/A	4111975	7020840	13059989	9242998	1725530	5271384	43398937	1020646	30476342	3636049	1654332	6655502
2004/5/27	3637424.5	31493294.7	1980743.8	3419780.2	42162503.5	8604404.1	3739696.4	4773835.3	9806541.2	24393756	44612332.8																		164280795	29463291	10835402	32081766	3586206	9514362	30682628	5366375	6407665	5537256	23569142	14590820	2970191	9575124	63448987	1831551	21293711	4043516	645303	7776245
2004/5/28	1316075.6	34893679.9	915217.1	1802248.4	25395377.3	5672595	4292858.7	4314012.5	1444756.8	8542051.9	35667124.5																		70540021	28619187	N/A	16209580	1188425	5489166	14698058	2170020	3673074	3345891	19198536	5954447	1673481	4069806	27152762	1029192	17308392	3067446	153429	4846264
2004/5/31	1421263.1	4023417.7	681639	4886181.7	15758232	3789426.5	6379062.1	2120988.4	999363	9819265.3	14375800.8																		55249183	23897842	13979362	10874866	1390760	4445479	13286352	2993733	2259761	3956280	11870500	4574149	665109	N/A	22703610	1483645	9525236	3196454	545310	3940986
2004/6/1	2743170.6	23071654.3	1585136	4617386.4	22216461	7574958.8	7023096	4197161.2	3299710.3	18094920.9	56616525																		82518092	28928169	33810674	20858329	2041702	6002922	25105184	8968061	6966518	10995136	44495478	8036232	4518584	13624772	51222356	1653512	37186093	3293493	1620638	5545094
2004/6/2	1983847.5	24670899.2	1886144.8	2801197.8	17418526.8	5817965	7836473	4150847.8	3234693	22976878.2	25422267.9																		69416081	34381386	15063309	8736120	3040127	5855867	15595206	6810312	5538698	3315426	30898916	5923668	6482395	11298130	65509927	6084766	19547796	4172317	568358	6234835
2004/6/3	2121741.6	8632589.8	1721163.1	428672	12386732.3	6227237.7	5305423	2967729	2115809.7	11309809.3	12897018.5																		68681001	30377285	6568248	4436918	1888981	6591454	7846966	3483410	5076502	21466025	36841803	7826296	4579954	8565952	33792188	2947617	12734573	3656377	785540	6300043
2004/6/4	3727678.1	17171924.6	2433579.7	14025273	10719505.1	7668268	15293226	2096348.8	1420148.1	10969553.7	9658107.8																		34600807	28978456	4657517	3029760	2614089	4937150	9239992	4090147	3629129	4281949	38929862	5448467	2035254	5260832	24390841	1588096	14831140	2308647	573042	4940956
2004/6/7	4326328.7	10904186	1692495.7	8745041.9	5294276.8	4587856.3	4372609.9	2135317.9	2577647.3	10665018.1	11730306.8																		128430626	26072079	8587449	3687126	2233440	4644607	6952832	4636373	2139496	2273802	17609028	6817289	2847428	4792128	30711825	895411	12655040	2114616	631105	9288967
2004/6/8	1927337.9	22479635.3	1374928.8	8064420.9	8649814	3926286.4	9339485.8	1282139.8	3147805.1	6746539.1	6029248																		169148301	30903598	22874606	16095168	1716446	4488991	10120411	4781631	2151046	3510360	16283646	5115642	2075234	17297132	28866815	1202154	14644344	2611068	292109	7853814
2004/6/9	2898410.9	9441582.9	2372705	2807454.7	34291464.5	4796955.8	6492857.3	2986928.4	2135396.6	8957566.6	17297053.1																		65515057	32940353	11935395	10302813	2761473	3663533	18761053	4893096	3547715	6626940	18421007	10847617	2318192	43074168	20800449	1782268	12947758	3163958	212575	5483118
2004/6/10	2138236.7	5359345.9	1259551	3955350.2	38994397.4	6032660	2215193	1931464.4	4170287	7619039.6	10921658																		82409277	36401629	5352776	14440927	1350623	3621379	15072756	4590357	3794597	4227975	N/A	6267710	1806116	16725506	43804063	1148012	11535787	2495263	291706	4481929
2004/6/11	1731803.3	7194094.4	1193532	12026002.6	61099921.7	3794757.8	6635378.5	1598820	2538782	7220655.2	12186222.8																		66794390	40562666	4295102	36153190	1225301	3463602	14987152	4123967	7078125	3955639	22056876	9099595	1793976	9385052	49827470	1134411	12948777	2642128	346409	4448756
2004/6/14	1928060.8	5368549.1	3429297.3	2372147.3	15950687	9261905.7	6018017.1	2581956.8	3682770.6	6181750.1	22208222																		70824387	33096965	9830369	25978224	1759971	3958376	9223835	3170974	9484990	1701973	13029435	8218271	1941067	25593851	23010733	1109083	6583937	3203211	296509	5687008
2004/6/15	1872475.4	8720971.3	1611621.5	18566642.4	16929120.3	3851723.7	16993690.5	1247523.2	883570.7	8517944.2	58799090.3																		53419232	43312072	6582373	27113554	1485604	4247579	18196574	2990194	8571376	866028	10191124	5738492	1340502	13331295	31086916	1910573	5709116	3143832	101840	6096424
2004/6/16	2222196.7	9348885.3	2204505.6	9787051.2	29161578.8	4675073.2	5100260.6	1168589.3	1687307	15637753.9	36852458.3																		75350035	82882057	15419467	34051343	2612714	5537043	16211706	5486937	8937637	2027392	17130344	10958544	1220371	8258135	82151858	1421712	10731359	2808886	211763	6332183
2004/6/17	1360869.3	3757359.8	1238315	6420360.4	34868713.5	3238125.6	3865204	1318762.4	1914111.3	8039843.6	11065406.8																		51937397	51869179	10331851	32556442	2654257	5123706	12437265	2872886	3905638	1460879	13615366	9674583	1189132	6410189	50667958	2137676	5573290	1436123	292012	3956221
2004/6/18	1473896.3	3874929.7	1028452	8224770.4	35051332	5378972.6	4178700.9	1664868.5	4712450.3	7858214.7	39340240.6																		82361576	38361570	8151485	39083826	1423655	4114318	18229344	1854010	2883150	12743971	19394056	12427013	1558125	11432355	N/A	1184981	7053447	2002824	78292	5761435
2004/6/21	794072.1	1641636.7	1043582.3	2708673.9	15178881.1	3097930.5	4459121	775558.1	1822084	6824457.4	12215348.8																		48542600	16516583	25217973	12218129	1081051	3449555	10560018	1645192	3384215	11866657	6983430	4384411	1371682	4017013	28049730	1388053	10510420	3370434	84518	2668834
2004/6/22	1633192.6	6290342.7	1136189.1	3755194.6	N/A	3582466.3	2885704.9	1190386.4	1114764	16611656.2	31234187.1																		56639875	40592762	13522210	17190419	5423267	6501181	21765324	1804642	3298824	8831368	9512990	21583294	3135185	10864904	26778489	1364690	19962614	N/A	103881	3494343
[truncated: 4,749 more rows]
[truncated: 30 more columns]
