# Supplementary material for: Can systematic skewness factors predict future interest rates: Evidence from China
Source: PLoS One. 2026 Feb 5;21(2):e0334345. doi: 10.1371/journal.pone.0334345 (PMC12875505; doi:10.1371/journal.pone.0334345)
Supplement: S1 File — Data1.zip comprises data such as the monthly price change of the SSE index, dividend yield, daily stock data and daily price change of the SSE index. (ZIP) [file pone.0334345.s001.zip › Daily stock data/Daily trading volume/Daily trading volume:estate.CSV]

	000002.SZ	000006.SZ	000011.SZ	000014.SZ	000029.SZ	000031.SZ	000036.SZ	000042.SZ	000058.SZ	000069.SZ	000402.SZ	000514.SZ	000517.SZ	000560.SZ	000573.SZ	000608.SZ	000609.SZ	000631.SZ	000656.SZ	000718.SZ	000736.SZ	000797.SZ	000838.SZ	000861.SZ	000863.SZ	000882.SZ	000886.SZ	000897.SZ	000926.SZ	000961.SZ	000965.SZ	001914.SZ	001979.SZ	002016.SZ	002133.SZ	002146.SZ	002188.SZ	002208.SZ	002244.SZ	002285.SZ	002305.SZ	002314.SZ	002344.SZ	002377.SZ	002818.SZ	002968.SZ	300917.SZ	600007.SH	600048.SH
	���A	����ҵA	����ҵA	ɳ�ӹɷ�	���A	���ó�	�����ع�	���޿ع�	������	���ȳ�A	���ڽ�	�忪��	�ٰ��ز�	�Ұ��Ҽ�	����ԶA	����ɷ�	�е�Ͷ��	˳����ҵ	��ƹɷ�	��������	�н��ز�	�й�����	���ŷ�չ	��ӡ�ɷ�	����ӡ��	�����ɷ�	���ϸ���	�����չ	���ǹɷ�	���Ͻ���	�챣����	���̻���	�����߿�	������ҵ	�����	��ʢ��չ	�������	�Ϸʳǽ�	��������	������	�Ϲ���ҵ	��ɽ�ع�	����Ƥ��	��������	��ɭ��	�´���	�ط�����	�й���ó	������չ
	�ɽ����(Ԫ)	�ɽ����(Ԫ)	�ɽ����(Ԫ)	�ɽ����(Ԫ)	�ɽ����(Ԫ)	�ɽ����(Ԫ)	�ɽ����(Ԫ)	�ɽ����(Ԫ)	�ɽ����(Ԫ)	�ɽ����(Ԫ)	�ɽ����(Ԫ)	�ɽ����(Ԫ)	�ɽ����(Ԫ)	�ɽ����(Ԫ)	�ɽ����(Ԫ)	�ɽ����(Ԫ)	�ɽ����(Ԫ)	�ɽ����(Ԫ)	�ɽ����(Ԫ)	�ɽ����(Ԫ)	�ɽ����(Ԫ)	�ɽ����(Ԫ)	�ɽ����(Ԫ)	�ɽ����(Ԫ)	�ɽ����(Ԫ)	�ɽ����(Ԫ)	�ɽ����(Ԫ)	�ɽ����(Ԫ)	�ɽ����(Ԫ)	�ɽ����(Ԫ)	�ɽ����(Ԫ)	�ɽ����(Ԫ)	�ɽ����(Ԫ)	�ɽ����(Ԫ)	�ɽ����(Ԫ)	�ɽ����(Ԫ)	�ɽ����(Ԫ)	�ɽ����(Ԫ)	�ɽ����(Ԫ)	�ɽ����(Ԫ)	�ɽ����(Ԫ)	�ɽ����(Ԫ)	�ɽ����(Ԫ)	�ɽ����(Ԫ)	�ɽ����(Ԫ)	�ɽ����(Ԫ)	�ɽ����(Ԫ)	�ɽ����(Ԫ)	�ɽ����(Ԫ)
1997/1/2	30568143.2	22096412	15338949.3	10869897.6	19388864.9	35838568.2	12555861.3	7105537.6	33332737.1		37136646.6	39568124.1	10371273.9	31283970.8	33810375.8	15713916.1	6255266	18658034.6	95164019.6													18743196.4
1997/1/3	66558878.2	28361041.6	27595770	14571760.8	60139942	48990285.9	11952502.5	13422536	35471947.4		48288881.6	35757167.7	10848918.8	23177977.2	45673306.2	12224909.2	6971323	23227052	52621406.6													14506815.5
1997/1/6	30129517.6	17610968.6	12421887.3	6872115.9	21342436.8	19719067.2	4504503.7	6412281.5	21919831.3		16045612.9	17881441.8	5809283.6	14554401.7	29823521.2	7959116.2	6407291.3	12691119.3	25463835.6													8707424
1997/1/7	38103638.1	26063260.8	12318124.5	8261374.2	24545594.5	26664363.7	6902015.9	9572204.1	28811389.9		15086054.9	21274304.6	8885253.8	25482113.3	30166173.8	17194331.4	5986046.2	14179990.4	25079334.5													10432822.2
1997/1/8	18558994.5	10636156.1	8901854.3	17073288.4	14651308.5	12441960.8	6434926.2	4520455.2	19179050.1		9795075.1	15917477.2	10197126	28820952.7	15551227.7	29005663.3	5060586.2	8870795.8	15684241.9													5843440
1997/1/9	24052645.8	13111281.2	11126933.9	8031780	16617765.9	15894061.3	4945225.5	5302028.3	16279746.6		6636378.8	10011875.7	4416796.8	15801083.1	13203464.2	12516083	5338986	9539303.6	9544480.5													3743953
1997/1/10	19433797.2	10211235.1	8955233.6	6796456.9	10414608.8	9795846.6	4040712	6140955.2	12414413.2		5465478.7	9439554	6704121.4	74590291.8	27732824.9	14254262	2910979	9176652.8	17907980.8													3607217
1997/1/13	22386630.9	15957512.5	15626221.7	17928966.8	18629877.2	14261547.7	14121141.3	9549544.4	18270014.5		14387611.8	9872478.1	17192962.8	114785096	32595758.9	23457719.1	4504887.1	12126936.5	23602850.5													5909872.3
1997/1/14	26081140.1	13198099.9	10715914.5	11643638.3	12011779.4	14476571.8	29505714.8	7300618.2	21078554		8490692.8	15910691.4	62881271.7	89049163.8	22820488.8	10739088.8	3661761.5	10943417.3	15822164.4													4688794
1997/1/15	14605277.9	48657152.1	4585015.9	6140925	7285850	10015031.7	13319876.5	26892779.5	13009376.7		4973597.9	6569496.4	50620649.2	50792788.9	11630731	15694233.8	4483698.8	6149534	9872384.6													4019420
1997/1/16	13706709.2	58065506.2	4600831.4	6485076.2	7812880	16661810.4	8146349.8	21139910.4	10342283.1		4524706	10755005.8	21698443.5	24870612.8	10198319.6	8752674	2710034.1	5392315.5	7693474.2													3441104
1997/1/17	19189341.3	33846257.8	7070932.8	4485980.8	10179511.5	16657692	6351671.7	20900836.6	10146952		6384094.8	7454642.2	17917354.6	59869294.4	31488274.7	6289416.5	5429349.2	8988867	9603540.3													4069780.1
1997/1/20	28094122.1	23924073.7	10604969.4	12428147.5	12142606.1	12609887.3	8211374.8	11149413.1	12895932.2		5710521.9	13446884.7	12478400	43322503.7	32200090.1	11168374.3	4295888.5	14335850.8	12761391.9													9151633.9
1997/1/21	16259507.7	16654474.6	7532273.5	7644152.8	11691769.7	8351116	8424965.4	9919631.3	17861529.1		13127998.8	7071267.5	11853305.5	27619398.1	22533241.4	8450457.7	2951125	9219303	15119515													6504890
1997/1/22	44214468.3	35883472.5	14252018.5	9439542.5	32900327.3	90136382	6701060	20858018.2	13677271		13323940.1	8751858.4	11585324.3	29856537.6	75262646.8	8523905.7	7336183	10687501.7	13840645.4													13167123.4
1997/1/23	54085426.1	87041861.9	18226696.9	20123808.5	38987713.5	146685744.1	8646958.4	22132116.2	19620376		31769134.5	25369419.6	21887042.8	27281225	62905098.7	13224125.7	6590301.5	12549734	23190125.8													14417229.8
1997/1/24	58035866.4	57989551.2	20305394.4	22284835.6	42204875.3	41759832.2	15125344.4	30278919.8	14090526.5		35722935.3	12051084.9	10649601.8	51907863.2	70730432.8	11578861.5	5383840.9	13448926.4	13708309.7													17127972.1
1997/1/27	63687138.9	56280865.2	22433280.7	20018255.6	39147374.6	94126423.2	12568656.8	21264642.4	36179107.5		31013191.8	20362640.4	14730631.1	41517053.4	94916328.9	20776435.2	6178412.8	11704062.8	28666897.6													17257185.1
1997/1/28	36383518.5	45493329.5	13588821.8	26724399.4	41796945.5	84625645.2	17242205.2	11303356.7	28777616.2		24251871.2	24702544.3	32538548.8	31019477	61720725.7	10551211.9	5077977.7	9868779.5	17491928.9													11896415.6
1997/1/29	31116231.4	29836482.6	16529749.5	15241726.1	23051796.7	54745973.2	8349870	12005902.4	19689083.2		31914121	17470108.3	19987215.3	40685233.5	42041085.1	6597272.1	11416522	7490447	14441355.8													7189078
1997/1/30	33301603.1	28272431.1	25018941.8	33214941.8	32273803.3	50698243.9	13776854.5	18690348.2	16173632		52279040.3	39936431.6	14502462.4	21188550	40805728.8	7567397.7	3982278	11102006.4	47409261.6													9927398.8
1997/1/31	46414881.5	55589028.9	39890014.6	21231507.5	42438520.8	50571159.4	15717193	15966417.4	13385046.7		29687246.8	26118723.1	12895185.6	26830841.5	63865776.3	8606661.7	7568657	9841496	20867862.5													13099997.9
1997/2/17	26522103.3	29456556.6	16306429.9	10060459.8	21431549.9	22091012.4	11549644	8066903.3	6745015.2		30744236.9	44489708.9	9730926.7	14086898.2	38579298	9483120	7300798.2	6336875.7	50837798.1													7174817.9
1997/2/18	71102478.5	60452390.1	23139610.8	14959756	43253157.8	32401777.2	15978076.2	23835397	25235641.5		24572404.8	61077045.7	10381268	29652388.5	77669111.4	10149093.1	12915454.4	13821279.6	51397723.6													12665044
1997/2/19	33326322	40449452.7	17296232.8	13265361.8	29467521	104191223.9	13598423.9	26624324.8	14932089.4		20963713	51148864.8	18447470.6	26592741	64438538	7780032.1	7048141.6	9921688.2	35597701.6													10529354.2
1997/2/20	56543911.8	57797840.6	28031653	19968184.9	42708457.1	238461013.9	29554417.6	82315537.4	21244850.9		24266148.3	43838401.1	15135123.1	32389203.5	68835890.6	10035317.5	7664932.5	13106442.3	48226089.5													12311671.2
1997/2/21	36362347.6	29290584.3	17371194.7	13361335.4	21591410.6	133785906.1	36946816	19591202	8821921.2		9907701.4	29009439.6	21986535.4	17089909.1	35723688.8	5591235.4	3808925.1	8625455.5	21874736.6													7106643.2
1997/2/24	39086376.4	35197492.2	23113275.1	55000477.8	33070318.2	99823153.3	24063995.5	22478391.8	8176971.5		13576428.9	25450009.8	35502366.2	17762472	42751811.1	7336943.9	4239934	8397705.5	18651413.9													9385610.8
1997/2/25	36036355.4	46944837.8	16779743.1	49668330.7	24252055.5	107185865.2	12263935.8	14389256.8	8971380.2		8146111.8	20407160.2	28522389.1	43360246.1	50170004.9	6564050	4342591.4	4900819	15655464.9													N/A
1997/2/26	32246281.6	40825110.2	15778977.4	43251710.8	26250561.1	60130794.8	17193347.4	49841287.3	13930121.4		17283876.8	26356403.3	18622982.8	20224506.8	74969259.7	6751807.2	4985636.3	5914397	23558802.2													11163848.5
1997/2/27	66134782.6	35297175.4	31262179	29510770	53695230.4	125508832.1	21860808.4	45685465.4	16290795.2		17593616.5	26282374	57770674.1	37317897.6	65578728.1	10242402.7	7966942.5	14677305.4	32802731.9													17303345.4
1997/2/28	53541252.9	35192000	39305714.9	38830867.6	40319883.4	54738669.2	18539360.5	37950460.4	9295019		18655385.9	24033829.4	92069572.8	24956130.2	101626384.4	7290508	6020060.9	30274456.8	21447159.7													11984478.3
1997/3/3	67301254.1	40330155.4	37180888.5	45917460.7	67465933.4	108533168.7	22450205.1	35960838.2	17617918.8		29091635.6	47029368.2	52653430.5	51565062.2	129576700.8	17956790.5	16497284.5	23190081	69739212													20192598.1
1997/3/4	56479636	98916347.4	32471078.1	35687039.8	40954521.6	145925364.7	21321180	48046829.2	17698245.9		19691730.2	34974058.2	34504838.8	38335909.2	97026611.6	22681990.6	21553030.4	16902348	43553980													26786740.6
1997/3/5	40012984.2	49538069.1	22897082	20286078.4	32747140	184836160.5	14171855.7	56371614	10116196.2		14360995.3	16197989.4	20206611	49292522.4	69242572.5	12866370.3	22116616.2	14670740.2	30565107.5													13449775.2
1997/3/6	28936817.3	27429361.6	19164261.7	47105931.1	31185962.3	95526471	13566178.8	13428554.7	7451214.5		11696024.1	19929541.3	14325235.4	26581699.2	58407174.2	8473960.9	17111173.4	8531226.7	27806250.4													9804793
1997/3/7	46356518.2	30599649.2	30546060.8	23468756.9	99632779.3	66662536.1	10172518.5	22657089.4	25807871.3		41309601.4	43375261.3	14143950.6	23521519.6	51828857.8	10049892.4	18334794.7	15867306	113425292.1													11658440.7
1997/3/10	63194897.1	20201170.9	31721664.8	31513252.9	126397241.7	48988150.5	8541101.3	22883588.9	27931734.6		12379598	27557621.3	10534900.8	19625898.1	40302834.9	7821317	19674228.5	28226422.2	36003408.5													7930880.3
1997/3/11	N/A	54996139.3	34911853.8	27476945.7	91164546.9	60866526.6	13325269.4	29021506.4	19562276.1		15495548.8	24504309.2	23655807.3	20527736.8	58349728.2	32699438.6	27936770.5	35111450.4	42899106.3													28448219.4
1997/3/12	61474027.2	44445722.1	20141090	17250741.4	53965385.8	72870694.4	34283406.2	56765104.8	17265402.1		14704092.3	18517903.5	18462557.9	29411825	52100981.9	21896899	35808287.7	33940542.1	39534053.5													20620628.2
1997/3/13	42372406.8	218580759.3	20182102.6	17312935.7	41514042.6	31423182.6	12529516.1	40226529.8	38246001.5		12764117.6	17099439.6	31366898.3	15289574.7	175027243.8	13590392.6	21028616.5	21087165.7	28618976.6													12704022.2
1997/3/14	41168246.5	141496262.8	18544935.2	38731436.4	34946062.5	65770058	11610663.5	88295334.3	18887667		12272632	39764650.1	18404302.3	18780011.6	176309265.6	13233542.5	19929242.9	27200842	25341562.1													12087550.6
1997/3/17	94515315.3	91187048	32920608.8	20490233.1	67578582.8	102289456.3	14994698.2	64687894.8	25728007		13041370.9	32941280.9	17909121.6	24863902.7	182264482.9	14447514	24505153.6	46043265.4	32865702.3													32787496.9
1997/3/18	137333849.8	113151892.1	36801264.2	19996945.7	65240681.3	125774669.4	22186241	114275115.5	22917604.7		13118857.7	24932521	20380427.8	20719680.7	144043843	12607179	20592872.1	33181256.8	34413371													30671241.6
1997/3/19	62333766.4	88413020.2	18325375.6	12554406.8	39665555.9	61687489.7	11313615.7	58661007.8	55172630.7		7262497	13626020.4	13722436.3	26627846	135870576.1	17134870.5	29677182.6	32487316.2	18602349.3													16921665.6
1997/3/20	50259014.8	76922993.4	18299975.6	15050909.7	29324159.9	63731787.9	11913156.4	72215629.8	84045917.4		11153448.2	20772959.4	11152581.6	20611352.2	86724809.4	39496655.8	15389219.7	22629098.8	21098202.7													16601715.9
1997/3/21	99058082.5	81912946.2	18756934.5	11050457.8	31114201.5	57523528.8	7011876.4	134859308.5	36512832.3		13630208.2	14881262.3	11805100	14875485.2	154578529.2	26720779.1	15690604.8	18217497.5	23255864													13657346.4
1997/3/24	243180186.3	190138060.1	115874797.2	31035766.5	177322840.7	176130673.8	22128150.1	122192037.9	35215687.9		19466623.2	22450136.8	18092092.1	113422100.8	190460152.5	40356683.2	15107431.8	23145620.8	32220092.5													45467048
1997/3/25	325821812.1	157722546.9	76291587.4	24331218.3	106601160.5	245871530.4	40042612	92154578.9	28656957.6		25633202.1	17473225.2	13543542.3	49477453.9	149140419	19737900.2	12135499.2	16381917.4	28529967.6													32168351.3
1997/3/26	184341730.5	122000036.2	33088451.2	27966573.9	59688819.3	175684913.8	29873149.6	59184015.3	25915227.5		62867943.2	15020618.5	13982500.9	38033779.8	106785899.3	13594102.8	8957669.6	19071642.1	27631734.8													23836716
1997/3/27	106025418.4	135736900.5	45756236	63152348.6	72883316.9	80701948.5	43405433.4	74390094.5	17763554.5		41504614.6	87907412.6	62414714.3	55097189.1	99372272.2	15132044.4	22032823.3	12285216.6	28472946.9													33780613.2
1997/3/28	73923641.7	92710026.8	51540325.3	50484404.4	54947191.7	97145612.5	20637902.4	37544323.5	15483541.4		23033639.4	34740544.3	35268620	26191118	69772362.2	9314518.5	33935709.3	13428593.8	27668976.3													42521578
1997/3/31	103825292.4	51251287.8	73578761.5	24994577.3	68601001.7	92842101.4	34833483.8	35773276.8	27009431		42540633.7	22887158.1	25855484	25874630.6	89015801.2	22604589.5	58309597.2	12282749.3	27312595.2													27681472.1
1997/4/1	77204252.8	31754435.2	79356315	30049712	59209993.1	65936587.9	45321772.3	32027646.4	11903179.2		49302418.1	70633621.9	17400466.9	30749523.5	65442097.1	61415110.5	69898594.7	11522953.7	32740114.7													15985889.7
1997/4/2	64745246.5	78524717	45851024.8	115166785	38788219.2	54045094.3	41726711.1	55949454.8	20965252.8		37462532.4	21391831.5	18975501	24873538.6	60928620.8	15361345	28635043.3	9076438.7	22768623.7													19410573.8
1997/4/3	52190220.6	47369526.4	26969184.1	41439942	34497330.6	72328879.1	27193626.5	29957335.2	16487762.5		23750933.8	13414158	12851999.8	15640442.2	55633917	10436148.7	20069356.8	12589924.8	16717327													27528413.5
1997/4/4	93831017.3	92812666.1	48820159.6	65952240.6	63687124.1	96785800.8	19870259.9	167034070.4	42965110.4		23394112.6	23998047.5	15701895.2	25117676.4	195538984	13410706.7	26171073.7	23588856.4	20155533.6													37551793
1997/4/7	237780953.9	177470733.9	44545871.7	31122714.6	80322724.1	114996788.8	15199543	158796292.2	73726282.7		36442740.9	20302917.2	12968910	44426672.3	252079805.2	11751648.7	19022431	42649005.3	16404131.8													26582676.2
1997/4/8	210808036.5	175178634.2	34847125.4	25090931.1	67396384.9	275432344.3	11361097.1	115905883.5	58049385		16181199.7	23981196.6	10544927.1	24648267.4	148499062	9173848.9	21930697.3	28554133.1	12119500.8	618981328.5												15935690.3
1997/4/9	110849954.1	103101008.6	26056022.3	24508781.8	41766439.3	158833701.1	9405874.5	175418452.6	33970618.4		19024827	23925645.9	10169833	31081011.9	89637996.1	8795528	20932054.1	20455717.3	15870539.3	242069430.9												15352729.9
1997/4/10	238717905.2	94032122.4	34858987.4	16278464.4	59827443.4	165026757.7	8606086.6	61398385.3	24888324		12929735	17151884.9	7832660.8	17635914.6	106321060.6	9843526.6	18177304.5	21481323.2	12400981.1	219456271.6												13548853.9
1997/4/11	131370631.7	123697842.5	20799263.2	19263149.2	44827288.7	106520888.5	9573169.5	66280590.3	21712109.8		11984941.9	18624982.7	8268415.2	14533201	105181500.2	8785216.8	56723353.7	12307214.3	10354879.9	119877350.9												11834358.4
1997/4/14	102604458.9	53480449	16226200.4	13497108.1	31438358.6	98280409	9431753.6	31299367.7	13670804		10449629.9	13090337.2	6989059.1	11989855.7	60932123.8	6790231.8	13216063.4	26388105.2	9059552.4	115104657.5												8468273.7
1997/4/15	66201823.9	45232838.2	12494581.9	7809624	30576440	61367947.8	4179366.8	48613863.8	17360665		20197004.1	13601115.5	5340852.8	9234179.6	56503105.4	5190186.5	11733570.5	12515558.4	9304639.1	65078918												6572301
1997/4/16	135023051.4	36652584.6	15576186	14617976	27460477.8	58629533.3	15471780.2	23475405.2	12388758.4		8626702.2	31035950.7	6149759	10809854.8	112394181.1	4199965.4	6691404.3	11351335	7854340.5	50432757.2												7665541.4
1997/4/17	238345660	38525429.3	19171829.8	43914291	44329616.7	56439527.9	8713300.1	39944616.5	14352724		10585616.4	17031975.3	6060192.1	10084315.5	60769443	14733469.2	5895032.4	11999627	14743552.3	53292753.1												6675400
1997/4/18	209025465.6	30927297.8	21188344	16669269.6	44179139.8	54044269.8	6299298.7	42090447.5	13622687.7		6601984.7	11267513.4	10877898.9	10477503.5	78185276.6	5949793.8	10950352.5	14158432.5	7750272	43972505.4												7514992.9
1997/4/21	295928588	83622931.9	33982708.5	21474301.4	72173004	85676860.6	11842716	96584555.2	19894672.8		12039773.4	16279667.2	9787665.6	30377406.5	108491360.1	8509423.8	23410094.9	17676575.1	13458143.8	47884309.9												15183017.8
1997/4/22	176216165.4	36025978.8	20141999.2	15866663.2	44274999.1	85339032.5	8553808.7	42248808.9	13387909.3		8565656.1	10693046.8	9633118.5	54503413.8	N/A	7811175.8	13091797.2	17374632	10849600.3	61000117.2												12114026.5
1997/4/23	223980125	115875253.1	44958859	25116261.5	92535040.9	87317643.3	10522329.9	110664406.4	21520841.6		12027192.2	11489740.1	13448965.5	34409369.3	71236692.7	7914776.4	22708395.4	16904923	10928466	70025427.1												20545169.8
1997/4/24	327952945.8	146228603.9	38321674	18013817.4	88262038.7	264777231	10168258	157448058.3	16457692		10291357.3	22347336.7	9133639.4	20536548.6	99930389.7	9290905.5	22343718.6	27523273.9	11624868.3	52130640.1												14134951
1997/4/25	336618383.6	170343793.3	109306110.9	22271785.4	204375375.8	299946845.6	10210676.5	118993385.6	29072847.1		14475541.2	22759118.5	13156902.6	22484083.1	115636915.2	12543656.1	19359675.8	22710522.4	13544950.3	183526071.3	214180381.7											31290744.1
1997/4/28	336632046.9	196233729.9	59014045.2	22356828	20175612	219432139.1	9177444.7	146336151.7	60092320.8		18282637.2	19367398.6	12700415.6	19105379.4	160140542.3	17523350.7	31627654	34833006.2	12791315.8	193793050.7	83937986.2											39780508
1997/4/29	271546605.7	123380043.2	30070082.2	15963964.4	254549673.4	121099729	N/A	165727330.1	27190295.2		11710861.2	75379195	11207901.5	27161882.2	90765249.5	10066181.8	39857587.5	27029641.8	6463607	93157270.2	39205747.2											15878690.2
1997/4/30	177845366.8	77032522.2	23788843.8	45778827.7	111267640.9	79465561.5	9771804.5	94727885	13803564.7		6533873.6	41014794.3	7235291.1	30320721	77353266.7	11143537.1	N/A	19086404.4	9543227.4	44738749.8	29404755.7											25106958.8
1997/5/5	238348629	126385678.4	34731762.7	32866163.2	103856144.4	88677746.4	22450654.2	143770127.4	29393786.2		8559786.4	64669732.6	12036751.9	61521398.9	167122391.6	10263551.5	63144818.5	31701396.1	17062398.6	63244085.9	23440896.5											67372701.6
1997/5/6	237706103.2	124479227.2	40012710	19710078.3	108524845.4	159305799.1	18279052.8	183259838.6	36901222.6		20155461.1	62702876.7	29290314.7	41161595	143145058	11718561.1	44154477.8	57868014.2	19843834.1	94856620.7	31076193.4											55768759.8
1997/5/7	246233772.7	127657750.7	28053271.2	153306796	81542584.5	100117200.9	17805434.7	165232076.7	63407645.6		19250604.3	151407278	44148057.2	43533904	127199892.5	19100493.2	31847491.7	67214183.6	25765220.5	165394137.4	45684342.5											29010929.9
1997/5/8	264985043.3	111214341.1	25574509.3	141704499.8	65055046.5	107653941.3	13694384.4	179339792.5	67256327.2		8648007.5	51024831.3	19755979.1	93915950.8	121241968.3	21795042.2	53692666.5	N/A	13427959.7	170186327.4	23249088											23788285.5
1997/5/9	211813116.3	107421216.2	23158429.2	134524953.4	50137240.7	117111648	16898646	136759141.7	31359136.2		8339180.4	47489783.6	35747405.4	150153559.4	107155960.6	8798375.5	65159829.2	25965324.6	11280316	86610023.9	15050571.4											23192135.4
1997/5/12	283190250.8	194118635.7	46249802.8	49905967.8	90002924.7	115093386.3	46112162.9	148774674.6	42547281.5		21906585.1	52430744	20528629.3	35467839.1	110020896.2	12753829.8	35575088.3	27843523	37801092.3	81928107.3	20919949.5											34936248.1
1997/5/13	186438220.3	142186125.8	22815154.1	143511174.8	45569965.1	68489442.8	35057711.1	89662052.5	22165166.9		12074911	39019272.5	114280952	140699140.7	293918142.9	35919952.9	17377052.8	16892144	15924565.6	58382786.7	27718375.1											71873388.9
1997/5/14	147057389.4	130144075.6	17536747.6	97959710.2	40250277	60419421.2	17775058.1	74072887.9	14553994.1		7041156.8	35361574.3	36563527.1	48025123.5	166869333.4	13026035.3	25146547.2	11754409	12180251.4	50906149.6	25666198.7											57406869.9
1997/5/15	115398666.2	109817612	12385329.7	74363221.6	24898210.1	38471901.7	9867873	60850844.5	11482170.9		5156434.5	23202457.8	27374919.3	40003588.1	151056922.6	8212821.5	13785868.1	26649103	7982055.4	33583344.9	11301845											N/A
1997/5/16	160552862.2	N/A	13306631.2	31031109.6	31083635.7	62641738.6	11499061.9	99574809	15217440.6		5314408.2	30120582.9	14471358.1	29891024.1	196245809.1	8789754.5	23508991.2	23036852.6	8653066.7	45252746.9	15401042.5											14275595
1997/5/19	76662330	91397155.3	9439156.2	47899646.2	22124566.2	31427905.4	4445894	47958896.3	8829641.5		3202589	6848297.9	14939796.4	15857074.6	75653383.1	2768827.8	8611748.6	11663737.8	6290324.9	18979005.7	8740949.5											14178291.5
1997/5/20	130447921.4	80965412.7	9340036.1	34697955.6	23050341	38850052.4	5176692.5	122577532.3	8790047		3594207.5	15490587.1	13305233.2	17136439.2	88047851.8	4161527.2	11031567.4	34904704.7	5502944	23349900.8	9148119.7											11060242
1997/5/21	109116052.5	82864606.8	10394152.2	25581835.4	20628407.4	56319890.5	9592038.3	90675357.2	7726617.2		3346516.9	15156582.5	8878906.4	16843442.2	69036661.8	2111672	7310193.7	10350652.1	5644337.8	20760456	7837989.5											8750812.7
1997/5/22	131310054.6	79883421.2	9112702.6	40407670.9	25184900.4	41199635.8	5066010.3	109473872	8945375		3226207	16544715.6	3970815.2	11465567.4	91333373.8	2861973	8698896.6	7854263	5211216.9	22491390.4	3760682.8											7321976
1997/5/23	89941589.9	80670171.8	10464946.8	23566004.2	21681153.8	31649809.3	5584562.5	110456887.3	7706685.2		3207654	15589174.1	9017622.2	14259024.6	54764059.3	2888114.5	6070547	4293474.3	6656007.4	16855586.7	9562603.3											11545656.3
1997/5/26	95819212.2	65394919.7	7374077	31753335.9	24211979.8	27285675.9	4372261.8	151696220.3	6906184		N/A	8295477	8301914	9221570.3	41872922.2	2039394.3	4429957.3	2133688.8	5020141.4	13509688	7208634											6623913.5
1997/5/27	221983749.4	138905885.6	15670344.1	33358685.3	26532672.8	50756817.6	4296474.6	107130382.3	7770150.8		3884855.3	13040517.4	10487241.8	16413712.4	47465002.2	3658834.4	6568386.7	4830556.7	6063071.1	24399113.7	10424507.6											9677512.5
1997/5/28	119791869.9	121742640.8	24376680.7	18951121.9	24374525.6	N/A	3998845.3	68471690.2	N/A		4115935	11656805.7	16341854.9	19474009.2	34742419	2317512.5	5904372.3	4414809.1	19039339.7	16816765.2	16052794.7											8236014.6
1997/5/29	95980934.7	79716915.8	14789746.8	15921304.4	18319723.4	28024911.1	3780167.6	60867131.7	4010405		2228711	15988378	7685659.1	19111998.9	31935003.3	2156843	3998400.6	2477142.9	9051164.6	13714274.3	7737644.6											5149892.2
1997/5/30	N/A	103130998	12813584.8	16345767.9	17057333.1	25589358.9	3677669.8	60018689.9	4339683.6		2265683	9808567.8	8728756.1	13042217.7	31962199	1804878	2314379.6	1981082.7	8026121.4	10605795.3	5475084											7766640.9
1997/6/2	184259194.4	169800437.9	24743437.1	31964151.6	39640649.7	84982502.3	7940541.2	113486044.2	12208499.1		6468238.4	16171867	13182708.8	16905838.2	61029620	2617404	20583986.1	6386094.8	10181218.6	30929213.2	9503053.5											15663653.6
1997/6/3	357313111.1	218989382	43482891.3	47477948.8	74978846.8	170103125.5	10546947.8	135362488.1	11331753.5		6212602.3	24055724	11037605.8	14548920.2	110014906.8	2215285	29961435.3	4583478.6	9794784.6	26332466.2	9909597.7											30079265.3
1997/6/4	222371553.6	135339188.5	31318962	30827291.7	61390979.3	91319689.6	8737092.4	149125761.9	9859021.6		5126489	27289512.8	9552307.8	12626069.7	65936224.8	2457260.6	23470288.7	5145952.3	10222540.2	20777495	7100887.6											17168690.6
1997/6/5	287275643.8	148500838.2	25651901.8	25187964.8	39198951	111117084.3	6308174.8	106991753.8	6913564.3		3356875.5	15010732.9	5647011.2	12666969.7	67606054.3	1926110.2	24592409.7	7016353	9869415.3	15597052	4804934.4											19571283.2
1997/6/6	592887623	309225180.8	40337845.9	24891290.8	N/A	183987418	7977949.7	179399415.2	13744013.6		5291106.4	29123772	13620091.7	17628809.2	114270708.9	3042209	25964853.1	5001429.4	7493781.9	28322213.9	9279629.4											46158159
1997/6/9	454122370.7	141842059.3	48153796.7	19905053.3	98750313.5	90946279.2	14484969.9	51377830.9	11582315		2398298	10383309.8	7032693.5	7735431.1	48330227.2	1345637	10720205.3	2483852.6	3546598	13634839	3800167.3											61742004.8
1997/6/10	293875504.7	116776774.2	21649516.7	11167677.3	46162940.2	48628923.1	10000587.1	55449185.5	6450709		1709349	6434441.8	4907335.7	5188469	29426346.4	944452	9008214	2167544.7	2834367.8	10279206	4654418.5											24359098
1997/6/11	198796883.4	91004898.3	18222962.2	11249684.1	27690260.1	47557777.5	9963871.6	67839940.8	5353706		2820395.5	8783203.3	5548166.7	10958282.1	39886758.4	1645050	10378096.5	2229526.2	3630183.4	13555529.8	4640243.3											16062630.3
1997/6/12	101735851.6	57109633.2	9621534	6822857	18807406.4	27927771.5	8863451.2	37914068.6	4100777.6		2062658.5	6105604.8	6962910.4	8104275	19815214	2107726	7160276.4	4054240.4	3334979.6	8863716	3699984.7											10770802.9
1997/6/13	208583287.7	130971491.8	18452088.9	14853959.7	31142947.8	53459831.2	13874258.7	65711372	8787778.2		2482970.1	11170945.6	10395385.3	24550166.2	46808342.9	1925496.1	24356061.6	4421611.5	4630873.4	14328930.2	4524376.3											20674424.6
1997/6/16	148183435.6	95582967.2	16233328.7	11463827.4	31797729.2	42892270.8	13984025.1	37452684.8	7471314.6		4868792	30543070.6	9292072.6	13050923.3	94621896.6	2713958.9	28686086.1	5701868.9	12588305.8	14979023.2	14622637											13447565.8
1997/6/17	86941980.7	57303659.9	7693016.9	8447662.3	14014816.4	20505218.9	6705028.6	29353798.9	3740539		12165183.1	14002360	4865764	15516865	43100313	1682283.4	18271160.7	7997593.3	17008480.8	10052401.1	16101538.4											7445243.7
1997/6/18	79344592.4	52233910.5	6900121.5	6201860.2	9980334.4	20271864.7	6268863	24917393.8	2766422		4322065.3	12303951.4	9388103.7	5806724.1	27942526.6	3083357.5	35205028.2	2374652.7	4531974	6860893.9	6650380											9455559.4
1997/6/19	154290348	56338188	N/A	20176596.4	21697528.7	31129263.4	4456064	23904739.6	2775052		2638674.2	7625534.5	3775420.2	4898714.3	31341211.2	6293651.2	16674261.4	1526098.8	3551134.3	5548484	3805784											10568373.3
1997/6/20	330261861.6	171121993	24829829.6	45234057.4	46482201.7	76843598.5	9767418.2	89021138.8	8108600.2		3867952.8	12270528.7	7043108.3	13459835.4	90377463.7	10236076.6	49987791.2	3048113.6	4678073.9	13262687.1	4475974											27886617
1997/6/23	630793807.8	294984422.4	56169687.2	83712156.8	68192174.1	127727474.2	13911823.9	163774596.6	14085745		3504228.7	16702336.6	9452479.2	14413284.8	147166347.7	6577591.8	41178275	7401527	7409961.7	17327260	9157312.5											44278082.3
1997/6/24	287380725.3	114076304.7	21330632.6	52660968.8	23535721.6	40781926.3	6843035.6	59856734	7840538.6		5157692.7	7245372	5931902.9	9282627.8	38820227.3	3501893.2	23308308.5	8361638.3	5046578.1	18188771.4	5128395.1											13796358
1997/6/25	194248387.6	100722452.2	13527716.4	60939729.2	22735397.6	33533407.8	6906109.6	140512668	88449297.5		6885762.9	7189804.8	12275163.3	8285481.8	31469399.3	2211748.5	13716245.7	10617710.6	5615803	29853125.9	5234161.6											11770809.8
1997/6/26	246589518	172121691.7	11100728.9	32544056.5	16968145	29398473.7	6618300.1	79873562.9	43524592.1		2954602.3	6631149.2	4996828.1	6562553.2	41581963.8	2176496	12570974.1	3737958	3098922.9	10728199.6	3342106		63474734.6									11826514
1997/6/27	292133494.6	200511051.8	16920766.7	37636189.9	27943480	46584316.7	6637588.5	386166388.7	32011894.6		3176253.4	12986263.4	6264870	10387287.6	57947409.9	2064176.4	39588586.6	7751559.5	4857366.2	14438618.8	3813598.2		16702672.2									14452862.4
1997/7/2	179667147.1	213494469.8	11692833.5	16996535	17150142.1	28943438.4	4780108.1	264279959.6	12612922.6		2413816.6	5590605.6	N/A	7353117	26750061	1958836	14699715.3	38618414	2666394.5	N/A	2704143		7679370.7									9256822.1
1997/7/3	170249692.1	108904231.1	11610179.3	12202623.4	14526980.9	26293530.2	4094637.2	163754061.6	8287416.7		1971723.5	9710896.3	4132394.4	5491068	28271543	1752056	13803914.4	15949561.2	2894427.7	10659570	2418528		6895952.2									7223366.3
1997/7/4	124773339.2	81894780.1	7417703.4	18971052.6	12042069.4	24543084	3157166.4	54790769	8421738.8		1420567	4346558.4	3541406.5	4518131.8	21297071.9	3423189.6	12738218.8	17538286.5	2554901	8683359.9	2707951.5		3552668.2									5379680.4
1997/7/7	85164016.8	72592491.3	6420379.8	13684791.2	9645311	17483800.6	2797116.9	36915583.6	7995873.2		1531990	3983006	2480354	4663122	15122345.2	7313199	11081146.3	37391552.3	2025027.1	6422312	2195169.5		3669169									5016053
1997/7/8	103259879.2	84904907.2	6060905.9	15427545.3	9159571.7	20307506.4	3495068.5	83091974	4790723.2		1236843	5117494.4	2682046.2	5024172.5	18540668.4	5784222.4	14094113.2	80954675.3	1909469.7	9822248.2	2037734.6		2324018.5									5325729.2
1997/7/9	72178966.6	43947834.7	4531385.6	13645621.2	6402392.3	16154595.3	2205487.2	43925795.9	6478184.1		980917	4296010	2045009.9	3136805.4	18078647.9	8408457.5	12179573.7	49201515	2337742	7111655.8	1678931.8		2163196.8									7440109.8
1997/7/10	79648819.9	53332061	5663123.3	7628648	8857646.2	37804650	2384172	41673966.7	4495946		1239685	3363163	3041328.2	3668480.2	14056506.4	8547238	37553539.8	46035806.2	1772353.6	6342445	1460066		1967208.2									4224937.5
1997/7/11	114060119.4	47908841.9	7228303.7	9099379.2	8276472.9	24062038.8	2563105.1	34287290.6	4509701.7		1958364.6	4283292	2831053	3905854.5	15159302.5	9988518.3	58429793.3	91575055.5	3484119.7	7017478	4200002.4		3782517.7									5605214.3
1997/7/14	90637350.3	59634689	10579355.4	21155843.3	14147474	43767305	7476410.5	54273731	9884348.8		2592017.9	6658782.8	3804996	5860742.5	27785840.2	9121767.1	39284713.6	72427751.6	3987675.6	13477360.2	4887074.4		10144988									8174468.2
1997/7/15	59158102.7	44468623	6958285.1	15058168.1	13338301.5	30670747.9	4784876.8	37988586	6298805.1		1790649	5692361.8	3423548.4	5992750.5	26323331.1	9472455	32968143.3	44662352.5	4708824.2	10492203.6	2628358	199998290.7	10751703.3									7098855.9
1997/7/16	47630778.4	42216185.2	5642443.3	17222726.2	12399172	18314205.7	3262912.6	29820983.8	4467299		2074316.8	5242510.9	2817506.7	5582846	14111049.7	12552039.4	19223117.4	30241791.2	8222693.1	8646698	4032269.3	72913672.2	5308049.8									5932027.6
1997/7/17	120710412.9	152165541.7	8732769.4	11191772.8	11679735.9	28405488.1	2631552.2	53972844	4839105.7		1261122	5196583.9	2716762.8	8825268.6	18831541.6	5141520.8	21542118.2	42782234.5	4565899.5	9339275.2	2341587.8	58419156.6	7590035.7									16111366.9
1997/7/18	142325531.2	211189917.5	4803987.7	9318666.8	9180659.8	22088594.9	2492327	64854703.4	4884078		1826629.3	9718012.6	6429468.8	6307030.8	23875333.6	8688224.4	25795591.4	35107474.8	2900619.1	12473966.1	11993111.2	26134983.5	4674661.1									11237005.9
1997/7/21	67158523.1	77193970.7	5919093.5	18048965	10403047	32652682.8	2996372.6	35928583.6	7991930.7		4824091.5	5485438.4	3183517.4	5411594	27181853.2	6405851	15285699.4	29924153.1	4355496.5	14500871.3	7983142.2	27248984.6	5849760									8313616.2
1997/7/22	78231639.8	70322719.8	8929764.2	8667844.4	15642941.6	16032205.8	2664416.6	26017299.3	4699382.6		4428980	5834374.3	3379183.8	7891561.2	16315116.1	7130143.6	17459858.6	19571615.3	2104976.8	12485149.9	3174153	15857078.7	3171190.8									8091867.2
1997/7/23	134596079.6	87938129	13257983.5	17825746.4	12707004.7	16198615.5	8168799.1	31769429.2	9189421.5		4642498.8	5732771.3	6467049.2	9729111.6	32154589.5	14519257.2	7568668.2	41862287.6	4627619.8	12836524.6	5714716.4	27505464	3471985.6									15037436.6
1997/7/24	56314701.6	77298563.6	8312743.3	8594755.8	7935133.7	12493783.7	3222887.9	20632651.2	4851155.4		2093814.4	4812760.3	2220916.6	3660950.6	20078428	4212520.5	5962619.9	18228875.2	2203655.6	6715521.4	2774458.8	13949026.1	1598804									11485245.2
1997/7/25	56794025.7	68445847.7	3968613.4	10045476.4	6406479.7	12736189	2055901.6	22360893.2	4384288.1		1724464.2	5476369.9	2627926	3132640.3	12737202.7	4134126.7	8826432	22520022.8	3033170.8	6483151.8	3724699	14506950.9	2279970.2									7473413
1997/7/28	41565470.3	46292311.3	3256785.5	6621398.4	5239723.1	11328088.7	2105295.1	25280055.1	3700168.5		1606758.4	2849044	1757067	3995875.2	12536413.1	3385829	7612156.4	12962822	1540402.7	6745001.4	2078400	11453546.9	1129937.8									6011126
1997/7/29	30275470.4	32213268.2	2292154	6405985.2	6261215.4	8127066.7	1963960.5	19600133.4	2888015.4		1265799.8	2896631.2	1453783.5	1657161.9	13481991	2987145	6931287	12539612.4	1888383.6	5232090	2047765.4	8152760.3	1157866									3529426.9
1997/7/30	25481305	37289431.7	4453161.9	6902862.4	10883622.2	9800130.2	5242061.8	17681185.7	2126108.1		2913354.8	2353166.4	2456909.2	3054533.6	12480866.1	4695370.9	6387191	8513058	2741477.8	11026822.6	2358577.3	4844274.4	1779105.2									3944553.8
1997/7/31	37538070.2	24603804.9	5229929.7	8260338.3	6118240.8	6600936.1	3802536.9	15366699.4	2088348.6		1931924.4	2209373.5	2188730.4	3525778	8898028.5	5428561.7	6178958.4	8620626.9	1989406.7	5160624.1	1721889	5453197.9	1555443									4208614.4
1997/8/1	27651204.5	23291414.2	4817386.9	3453973.4	7425016.8	8472436.3	2256088.3	9586808.2	1791757.1		4799501	2302137.5	1476024.8	2155738	6063193.5	2500067.5	3313744.4	8594634.4	11851142.1	4774844.6	3106682.8	4545971.7	1389608									3539238.3
1997/8/4	22180443.7	21204610.9	5924833.7	7504500.7	6863253.8	7934992.4	2959384.3	14174439.2	2745100.6		4617599.5	2757554.2	3503874.8	5138245.6	13902131.7	4607989.9	4085207.5	10671765.6	14698540.4	6712990	6992511.6	9032847	4388773.4									3914741.3
1997/8/5	17862926.5	16524425.5	4089620.4	6146267.4	5826770.5	8541651.8	3167073.4	8784904.2	6536753.9		2919765.6	2522151.6	2208526.4	10317597.7	12882710.7	4957207.8	3785992.2	5897043.4	7270856.7	12695132.1	3389941.5	4905342.1	4553966.6									4134303.5
1997/8/6	31160518.3	16722930.4	3009845.3	4554472.7	4660191.5	5241531.7	2714868.3	7615052.6	3262185.7		2352847.8	2138339.2	1577166.4	3816614	8202693	4025091.3	4943335.3	11167437.9	4655970.2	10183023.6	2473590.1	5530059.7	8842086.6									2400319.7
1997/8/7	21028541.6	21964444.9	2912747.8	10182438.6	5065801.7	7710616.2	3523260.6	13210838.8	2847807		2855812	1722271	3942273	3712281.2	8655735.2	2361214.4	6135631.4	16683217.4	5963364.5	6234975.8	1815610.6	5074807.2	4273099.4									2749006.4
1997/8/8	37535799.5	35828881.6	5159762.2	11221226.5	32324209.6	7569600.8	7981557.6	24585911	2698126		3694007	2606026.7	3041425.6	10902107.4	8827140.4	5896719.5	2564175.4	31332546.4	19203683.5	7657711.3	2585315	6256092.2	2671892.6									3446412.8
1997/8/11	50930557.7	28395430	4467041.9	12129351.3	17576499.4	10556759.8	18759327.8	15795216.7	2930595.6		2244570	2733892.9	11420673.5	11276123.5	10818484.8	2217899	19740869.1	15339588.4	14043383.4	5986199.7	2590486.4	6763430.2	4772999.6									3817598.4
1997/8/12	35801289.7	158161727.6	3155525.2	7211032.8	8523200.3	8620492.2	6200136.2	42123554	2498944.5		2067482	3527061.4	4300298.6	5177819	10482448.6	1877831.1	5949506.4	9202852	7803687.3	5439038.5	1973785	6405840.6	2429932									2464247
1997/8/13	21986182.6	48548278	3524258.1	3556945	6735991.9	6191286	4084787	16233085.8	2022635.2		1371417	4334406.1	3298768	3440762.2	8473788.9	1566102.4	3652584.3	7115623.2	4043147.3	3999337.3	1389631	5904860	1698828									2312709.7
1997/8/14	23748848.7	162589303.5	3774618.8	4559113.3	5353995.2	7605928.8	2699124.7	19626383.1	3364880.9		1212104	2385709.8	2681397.1	18493408.1	7651978.3	3612575.1	3604681.5	4607062	2985727.8	4285125.3	1776095	4864612.2	1099495.1									3566109.4
1997/8/15	42784951.7	86515540.9	2601333.1	4026873.4	5048144.1	6503665.7	2813970.5	12306525.6	1795889.9		772864	2242644.4	1946693.1	9948642.9	8857015.8	2942984.7	3005147.8	7114141.7	3580334.7	3117132.7	1056447	7185353.7	1106173.8									2176026.7
1997/8/18	30305529.2	81514570.9	4342545.7	4781120.7	5535402.4	8801875.8	3765616.6	21882868.6	2009185.6		854004.6	2624127.2	1647105.2	4313531	7280149.8	2543891	1975220.4	6664235.1	2706795	3650362.1	1407563	16532873	945016									1735855.8
1997/8/19	26845756.1	64460239.8	2518690.9	4200878.8	3419689.5	23772321.3	1661957	8123575.2	1944914.8		640052.2	2369393.6	908604.8	2059970.9	7494929.8	1858227.9	14234364.4	9008844.5	1694713.6	2755768.8	1622048	10849527.5	2066475									1477553
1997/8/20	15784110.7	30331901.8	2334270.6	2755680.2	3803737.3	14745065	1180588.7	11606468.8	6605491.6		617724.9	8294537.1	818891	3184181	4728889	5930598	N/A	8419271	1700351.3	3601567.6	1313123	9892132.8	1052805									1636665.2
1997/8/21	24169315.8	171767232.5	3430104.6	4361558.4	4406216.9	9877435.9	2149627.5	22466965	4880213		1342796.1	3802572.2	1629153.1	3937291.8	7106747.6	3427156	22312493.6	6329911.1	3523126.4	4230168.3	1262864.4	28346502.8	1248623									1968288
1997/8/22	48569511.3	389142937.7	4841704.4	4122018	13077978.2	17769431.3	2208836.8	31847519.1	5252676.9		1373270.4	4752425.1	1580132.8	4274214.7	9786492.4	5459730.3	13042033.8	8767704.2	4059843.9	4296170.8	1540559	32285224.1	1234647									2769840.9
1997/8/25	36649836.8	312668831.7	4200076.8	3847743.2	8478093.8	53506147.4	4418165.5	21891595.9	6904856.3		2190777.7	3580585.5	3765542.7	4473435.9	12213673.5	12557435.3	11538059.4	9908682.3	4090588.5	6413371.2	1922065.6	49752049.8	2414476									3378780.9
1997/8/26	32264822.2	166344533.1	4416164.9	9750428.4	8135826	44339444.8	3454851.4	27850371.4	4398291.9		1867898	4241944.1	2850782.3	5196736.4	48631872.8	18538190.2	21693219.7	6892341.7	9962043	6180587.3	2040492.9	28925995.9	2245657									6965381.4
1997/8/27	30683149.2	111832191	5798707.1	7394675.2	25756759.1	47937529.1	6178458.4	16593836	5437334.8		2642292.1	3799855.7	2781068.5	6632552.9	21573695.9	9986214.3	14026685.5	5591891.7	8138054.8	4291280.1	2751462.4	11126927.3	2651867									10679302.8
1997/8/28	25422217.6	109785672.7	4907618.6	7605001.5	15830958.1	37710842.5	5557968.1	29272136.4	3231287.3		8060688.6	3981987.9	2611708.8	8333505	27976887	16344216	6142450	5693683.8	10605966.8	6805363.3	1548341	15630964.3	1899909.1									14041422.3
1997/8/29	32947672	103705711.5	4898602.7	14072018.4	13412686.3	30669351	3548106.7	18105963.2	3795519.8		25419763.6	13890214.5	3521015.8	6416673.5	37118861.6	20289879.1	4342047.2	8349548.4	42108481.3	4744166	9107379.4	14046523.2	1928147.2									7253520
1997/9/1	26282210.2	62957735.8	5420601	6942590.7	14471452	20554584.7	3374285.8	13700487.5	8117372.5		9644899.6	9805960.6	2728196	4220798	20783887.3	18284869.4	5506306.5	6764356	24999916.4	48593858.2	6086507.7	26202409.8	4016924.5									2883550.2
1997/9/2	19068155.5	46545524.3	4000174.3	4476089.3	9307658	22462702.7	12243842.1	8027063.6	6016489.5		3754340.6	3846691.4	1832625.3	4724449.4	13078312.8	12207636.8	3157620.5	5673215.1	9930686.6	18021780	2680097.8	24438599.6	10378022.7									3511569
1997/9/3	30137517.1	65296190.4	5076053.6	4705298.1	9914303.7	39595827.4	5196468.3	10802265.4	10031518.8		5924454.7	6069482.5	2056418.7	3956231.7	20010103.1	11101485.8	3453515.4	8269936.4	10285167	13934239.7	2790163.8	15665934.6	6003286.5									3804451.1
1997/9/4	23644460.4	43438496	11212148.1	4330619.1	15845547.4	24513187.1	3569503	13677784.3	6723789.2		3491191	4116769.9	4981412.2	5213798.6	26166914.9	8254857	3982229.3	9316625.6	9433482.6	35365057.2	3877541.3	46744508.2	11247475.5									4262912.3
1997/9/5	17465011.3	34290606.9	4324327.2	4826576.2	11789302	12810437.1	2686929.4	9600348.4	4849346		2566850.5	2796337.6	2229920.1	11018360.4	12768214	5601999.2	3054543.2	6099045.4	8237606.8	15694559.4	3192519	20947998.1	14331632.7									3592748.2
1997/9/8	16439894.5	43351895.3	8241590.3	7067928.5	41558915.3	16222948.1	7920188.9	7385806.4	4019436.8		8634484.3	3775491.4	11012764.7	12056017.1	15203692.9	6770027	5424292	4005730.6	14448220.1	14646111.8	4258138.1	22482479	7078965.1									8214024
1997/9/9	16616953.2	40344940.8	4664521.9	5377636.9	15197118.6	12017704.8	10236999.9	7014301.4	3168202.5		4689535.3	2944088.6	4473194.8	5979457.7	9956699.9	9770937.1	4646040	4204635.5	8075669.7	10031029.2	2794638	10118051.8	6916506									3331657
1997/9/10	19182839.6	49416415.1	4700683.5	4350155	13471977.1	10440630.2	8291116.3	7966999.8	3784721.8	370780905	4505525.7	3418466.2	3883157.7	7914472.4	10180906.1	5150632	2962172.6	3585868.5	6852777.3	12612964.8	1944096.6	8037146.7	5070247.5									3699056.2
1997/9/11	26035438.4	85835182.1	11594182.1	11872889.1	22709080.8	13808023.9	10556989.8	14016492.3	2611138.3	198682934.9	7853336.6	2542366	4793676.2	11672945.2	11816230.7	4250777	6122578.2	4195689	9253633.7	23224690.6	3192908	10486530.3	17617638.7									4263401.3
1997/9/12	14504003.9	41703162.4	4752069.9	3895608.5	11778970.5	13721149.4	3294586.6	9020819.8	2521324.7	144650178.9	3252954	2278656.6	2429136	5929535.4	10203928.5	8828348	1585686.5	2764128.8	5598989.7	8553068.4	1992859	7835948.8	5951376.8									4412063.5
1997/9/15	16154533.3	46330369.2	3792102	4056395.1	11500262.3	14474880.5	2844874.2	7087283.8	2246048	76928463.8	2885571.8	2945717	1480143.9	3973440.2	9596560.4	4104796	1571406.5	3865658.3	4619074.7	5557222.7	1479110	8076759.6	2987977.4									4591313.2
1997/9/16	10796626.2	27844726.8	2166593	2074254.8	5592901.4	56645002.7	1727419.2	5922295.2	1639547.6	35703346.4	3162906	1738070.4	1249832.2	2641333.2	6061795.8	2765808	915561.1	2198331.2	2724591.4	5567554.6	1144647	4658691.6	3109608.1									2420688.7
1997/9/17	8069458.6	25091876.2	2172542.9	1452645.6	7175990	18627803	1558227.5	4253541.6	1623692.4	24844004.7	2276168.4	1887500	504302	4061830.7	4662510.8	3212959.2	974842	1422128.8	2127975.8	17154204	994075	6748854	3980972									1123511.6
1997/9/18	9874810	20400784.4	1851559.4	1610070.9	11040167.2	61786350.6	1890039.2	3633999.9	2607152.4	25463401.1	3629287	1154890	741229.6	1865856.5	5069834	2813750	1287960	2222843.6	2651047	49675009	1706852.7	5303882.9	1167842									1252861.7
1997/9/19	7601808.3	15494528.2	2297095.3	1522523	6195174.7	45116767.4	2834926.3	2241990.5	865767.2	15458366.8	2418331	1160017.6	737619	2725114.2	5932081.3	8715333.6	1369197.5	1582517.6	2370224.6	25256547.9	1110261.5	3816706.9	2269601.9									1926669.3
1997/9/22	16273426.8	41098721.4	2782676.3	2179115	11356708.8	48939820.3	2747151.2	7540965.9	1662955	33418166.9	4005727.5	2160302.2	1535104	3750166.5	8750843.2	11612003	3308929.8	3295777	3412245.6	25201378.5	N/A	10618343.1	2992416.5									2065370.3
1997/9/23	26950406.7	53458009.5	3183172.6	3237037.1	9029061.8	34321542.8	3262975.3	17286351.3	3092998	30206981.7	3566227.5	2624639	1764719.7	3463208	9426404	12510189.2	3588474.7	N/A	4188042.5	33861202.6	1143648.8	10250175.8	2325483.2									2637045
1997/9/24	27523911.6	80529949.1	3497507.4	3801830.9	8452821.4	33587428.2	5688666.3	11929298.4	3123638.3	40044137.4	4607901.8	3638523.5	1887265.6	3668708.8	10067310	30603882	9887498.1	7193901.6	3929588.7	31795320.9	3964533.6	13719671.6	2535957.4									2024390.9
1997/9/25	19956230.9	64744120.4	2488808.8	2756937.7	8149054	27866932.8	16074154.6	8952586.1	2036497.7	27960790.5	6249745.5	3848235.6	2125473.2	3099614.6	9575517.3	9604137.7	4793940.2	7109472.7	4526265.7	104714125.3	3460478.5	7209354	3121307.5		113338256.8							1993088.4
1997/9/26	12992404.2	24374166.5	3221339.7	2756667.9	5357557.1	25809028.7	5963495.6	4983571.1	6060180.8	15196146.5	3932844.2	4899551.1	1368642	2121893.4	5558066.8	10470855.2	2424571.1	2641326	2905876.4	55165905.8	1615739	4987091	1630181.6		49581495.4							2719145.5
1997/9/29	10362405.5	21092965.1	1557326.7	1633973	4696352.2	13075519.8	4079917.6	7991488.2	4382592.7	14931491	11171027.1	3759011	1013745	1530358	4892553.6	11552098	1785683.4	2190772	1825722.1	29215840.9	884538	5285115.6	1713910.6		29954573.7							1758357.2
1997/9/30	11893081.9	20018807.7	1093035.3	1434514.9	4081751.4	7835808.2	2524751.4	5273775.1	12399896.4	11363659.1	17156906.7	2140090	824153.1	1519887	3587560.8	2399615	2164955.3	1750525	1749451	26860653.9	1015135.4	2573332	1379900.6		24516754.1							915130
1997/10/6	8211232.6	8935762.2	1761833.5	755902.4	2123612.3	6023562.1	1364523.7	2811230.1	8060137.6	7175684.9	14633548.7	2930331.1	926849	832566	2644101.3	1766010	693409.4	881995	1799231.4	32101741.3	880397.5	6727385.5	619478.3		11910515							722744.2
1997/10/7	6681257.8	6510071.6	1222031.2	839992	1703438.1	9162797.2	1069374.4	3214989.2	4361100.6	6741978.2	9529710.1	1372385.9	595245	557322	1972302.7	1034682.8	581809	1021863.7	903817.5	17548377.2	632399	2101317.8	569673.3		6637096.9							442344.6
1997/10/8	38826791.8	31345517.5	3346224.5	1933100.6	4222391.9	27160514.5	2986974	8398188	8101598.7	13146622.8	6518169.2	2128395	1356713.4	4391174.2	4854705.1	2762404.3	2076607.9	2701607.7	2396042.8	31041108.4	916148	4590894.4	1777172.4		7718085.5							1343393.6
1997/10/9	28786964.4	14849071.8	2858664.2	4210967.8	7148685.2	34822307.6	3420807.2	3393657	7557398.8	7576328	5954057.2	2121771	1154869.8	1773096.4	4204800.9	2208105	1131375.8	3540997.8	1791797.5	22457663.2	1264882	5518039.3	1223538.6		6523462							1967406
1997/10/10	16740843.6	12706274.5	2717709.1	1649808.2	3707726.5	46295105.8	2375685.9	6145930.7	7336973	6751087.4	6496914.5	1120412.4	1251393.9	1692965.7	5070364.3	2339047.5	1985800	1702142.4	3760498.6	28502154.8	1652486	15888287.2	1593405.8		7165788.4							2266845.1
1997/10/13	20631672	9742572.2	3187832.5	1545500.9	5452766.9	120802953.2	7137814.8	4869130.2	12729529.7	18048016.6	13043408.5	6029791	1508859.8	1438552.3	3266624.3	3354244	1313706.3	1987755.7	2534626.4	17936122.7	2421379	4733289.5	1200180.1		6116936.1							1533880.9
1997/10/14	15447973.4	11620351.1	3420056.1	5325860.2	4810504.9	56760249.5	18811536.7	3721928	5603840.5	8783837.6	7999364.4	2434813.5	846211.8	1735570.7	3396584.4	2070587	1185426.3	1745005.2	1584247.2	14611277.6	4303884.2	4007135.8	1503745.9		4395227							1524693.3
1997/10/15	27966847.6	16510513.6	5727728.2	17225240.3	6593582.1	39605608.6	38614045.6	9279933.9	9615903.3	11863582.8	9904892.8	2889708.8	1258097.9	5732194.6	2744674.6	2325668	1194432.2	2058204.5	1600034.7	13340134.4	1639328.6	2417988	1264139.9		3445160.7							4322372
1997/10/16	85118926.1	88166752.9	5392644	12198305.4	8322040.1	67093928.6	16210137.2	40856442.1	19278167.4	37621406.8	7099531.5	3687749.8	2609897.8	3692663	9778142.3	4646904.9	5295847.9	6252557.8	3014060	21702963.3	2013329.4	18698737.6	3019953.8		24891191.1							5093006.5
1997/10/17	123397801.3	112377965.6	9380544.2	26218654.1	15725416.4	87937265.6	12513605.3	76083724.4	21862498.5	34889994.3	8904934.8	6578021.4	3360656.5	4255976.7	18585131.2	11673098.9	7558582.4	13752886.4	5345104.3	30767654.6	4655356.7	27011090.1	4211671		29538219.5							7446180
1997/10/20	115538330.7	104031235	8748478.9	17481766.5	18920763.1	74377061.4	17138209.6	65555864.3	18291359.6	35836219	10108018.3	5742732.3	4220204.5	6382684.1	15140585.9	15818479.4	9764094	15566580.8	4911850.7	50048393.9	4476520	23563600.9	9074126.5		49118818.9							5824541.5
1997/10/21	85955632.8	78426749	9276172.8	68440126.2	20636204.9	41986695.9	18367070.6	72025977.4	10376807.5	62008971.8	6139925.5	4709398.3	8674921.8	12442480.5	17290059.7	14297789.8	N/A	14224617.2	7346962.4	32839557.4	3334245.7	17278961.6	5875305.7		46389413.9							7775731.4
1997/10/22	202313925.3	347036997.1	12979385	32978770.2	28111930.9	94129920.9	15874221.5	119660237	27040151.9	254277030.2	7963349.4	7791910.4	5107658.7	38436045.5	19623829.4	11376194	47101952.7	12473139.4	7843609.2	38801127.9	4416894.1	88180935.2	5053383.1		64475625.7							7883515
1997/10/23	367759694.6	357616388.3	23229157.2	27853719.4	48083263.4	98774203.8	23460531.6	77612704.8	12105671.4	122393911	5845055.8	10094329.8	2906082	13435137.3	44291007.2	11670979	44100914.1	8572620.9	4839844.2	20408679	3435646.9	152156262.5	4530315.9		31735704.3							17908808.3
1997/10/24	288229523.7	154480127.3	36024762.3	17166483.8	43544526.3	114513454.4	17881022.8	46753016.7	13777838.8	72258812.9	7376774.4	17023152.9	3243281.2	11354152.9	121237555.8	11611519.8	42380668.2	13690934.9	6234050.5	18507439.5	6668502.5	99589235.2	3830545		16396010.6							39777565.9
1997/10/27	219705479.2	182298796.6	53180754.1	22584473.6	59874420.6	113003952.4	16255231.3	71652173.5	18780545.8	102201182.1	8671707.9	11215308.2	5496811.6	10113767	77096345.5	24042261.4	98169881.4	34558990.8	6141837.9	28256608.6	8159273.3	95483923.8	11620045		23401672.4							33968533.3
1997/10/28	171491282.7	169590213.6	73063980.7	19136978.7	31070728.8	67203662.8	9927921.8	53061045.6	9316467.1	66515995.4	29195852.5	5916485.2	4670184.7	6891719.7	37843514.5	N/A	63378009.3	25831268.2	5808492.1	22212218.7	4936054.3	50638725.9	4408523.5		28371971.3							17164021.3
1997/10/29	145195347.9	114677637.3	41033072.2	51402099.9	20458143.9	51728775.7	14898789.1	50190681	9032256.5	58860650.3	21855150	5375996.7	3349089.1	6739170.6	22158103.6	33488538.7	60960136.7	21519865.6	24947225	27475022.3	4833142.7	45615103	4584781.8		28940076.2							17134529.2
1997/10/30	154280544.8	166395702.4	32800639.9	41578182.5	24203424.7	56283102.8	21642112.9	89773392.3	11902527.6	73660811.1	14670533	5850532.3	4870993.4	7732351.4	24698384.1	12537551.3	121725816.6	23604768.8	10885336.5	54047118.5	5782035	74814799.6	8957952.8		35213137.9							32203308.3
1997/10/31	83726182.9	87966640.2	16640759.5	14303711.1	11581100.9	30294614.3	33297298.2	32337068.8	6413497.4	30629020.3	14631015.9	3905985.5	2297288.4	4513168.3	15465412.9	3939794.5	50628853.5	22427754.6	4328603.1	62895199	3295027.5	31771829.1	2682382.4		15339654.4							16050041.4
1997/11/3	65180147.8	40296900	10017674	32659246.4	15133913	16468306.5	25627192.1	20741603.4	5328742.4	24929437.2	12020963.4	3642839.2	2638815.3	3657518.8	10012258.6	5721710.3	22218268.9	22688469	3875944.8	48376786.3	2622194.9	14567247	2664322.3		10140175.9							6689491.9
1997/11/4	148452307	37034784.7	9461522	11481952.6	7246689.8	16399527.6	30779992	25348803.4	3905723.6	15942044.3	9773190.5	2645260	2326881.7	4325526.4	9039101	3226591	25878581.1	13773250.8	2076301.7	26224995.9	2125275.8	31397632.1	2260850.8		7565801.6							5818026.3
1997/11/5	307274541.9	111147916.3	19601880.3	16207714	86714471.8	40096969.4	13996469.7	63318723.5	29849723.5	25605909.9	17073142.4	9680565.2	2434399	5035143.2	15527606.2	4695659	35833567.8	13825432.6	3526729.6	17981794.9	12347960.3	149428443.9	3735605.4		9370342.3							16251228.4
1997/11/6	147249140.1	89897231.1	8856930.4	13885369	53326602.8	24630770	14641684.1	48730117	14914657.2	21958888.3	10004066.9	5454961.5	2015490.1	15805262.1	11760561.6	4084554	28431132.2	10664214.2	4473143.4	15973983.1	5453078.9	97298927.8	4143515.9		8593365.8							9466739.9
1997/11/7	71793137.2	58989379.8	6337571.1	12387029.9	41451292.8	20732154.5	7132254.9	21616749.8	10309094.6	20368246.4	7503131	4392046.7	3180833.2	16081017.6	11331892.1	2781178.4	19390616.5	8766037.4	3426550	13905651.7	3313665.4	49174310.7	7423805.5		6283541.8							5967900
1997/11/10	98975462.6	70127646.6	7408500.3	11012035	28758751.8	19770655.3	10484612.9	28950400.4	12791939.3	18481019.6	6387697.5	4947332.4	8880550.8	35311646	11650387.5	1957867	21290089.2	11173165.4	4298769.3	14671022.1	3235750.9	39293556.6	15910213.2		6928007.7							8674054.8
1997/11/11	64695282.9	55135406.8	5791658	9332686.9	15610506.6	16074354.5	5465658.8	33560872.7	24330676.4	18841424.4	5410062	3414296.9	6389292.9	10187692.5	9180638	1652656	10151361	7187219.6	3307476.6	8257976.4	2719584.9	24145515.9	20673322.4		6308862.8							4410901.2
1997/11/12	35938195.5	35285348.6	5171846.7	5264057.3	11056368.8	19460653.3	3679218.5	29026114.8	26442130.9	8889769.3	6347895.4	2895918.6	3305000.1	6458339	7554944	2947029	8118921.8	5299618.1	2537739.9	8171313.1	1588288.4	19804479.9	13913663.7		4642898.9							3334190.7
1997/11/13	61088292.2	51813458.5	6736042.2	7947591.3	11920844.7	17208742.2	4840916.8	35377063.4	11531656.9	14408443.1	6359666	2945556.9	1951464.8	9936403.1	11174051.3	1452789.8	10348658.4	4823627.2	2869221.2	8141120.5	2269506.2	23100215.1	12125969.3		4382068.2							4746918.5
1997/11/14	54917026.2	52558001.9	5303442.9	5967014.1	10526583.7	11166709.7	3335721.2	159969395	19438004.4	13865821.3	4613298.7	3011606.6	1905723.1	6174648.5	7116841.3	6277867.6	8967363.2	6239979.8	3213831.8	7633539.4	2095038	16502680.1	8940213.4		3567501							3457130.6
1997/11/17	35186900.1	34304607.6	3016600.5	3966077.6	7495124.9	10457845.2	3116931	102959713.6	13947130.4	11967349.3	3271319.5	1578008	1367144.2	3861686	6881083.8	1491584	5851193.8	3462605	2983889.5	6869004	3495764.3	12009811.1	3725316.2		13653050.3							1829605.3
1997/11/18	22064546.8	22693601.5	2914166	4310183.9	6189638.7	10269047.2	4201323.2	40325218	8930674.3	11949983.3	4977759	1742384.8	1119536.8	2813646.5	6942262.6	825788.5	6694175	2084009.2	1784725.3	4095812.5	1326737	9802280.4	3053059.8		23794216.7							1758087
1997/11/19	25957967.9	19177870.9	2664583.7	4427604	5721210.2	8371384.8	2167097.8	40741370.1	6310232.8	7544222.2	4886065.5	2183292.2	938532.4	4626386	5612887.4	2034780.7	4211018.8	2596692.8	1867243	9705880	815461.3	8047005.8	2626990.5		24438310							1693137.1
1997/11/20	34067141.5	31148297.8	2259582	5022140.6	9340045.6	8875478.4	3251126.7	38948211.2	4881649.1	11439174.7	2185343.1	1209321	1071090.9	2628537.4	5720091.1	1233718.5	5107983.9	2084290.1	1507940.9	6330357.2	2765221	11256115.5	1991741.6		23273244.3							2534121.8
1997/11/21	48551907.1	55853205.7	3423147.9	4219189.8	7650279.8	11529846.7	4012607.1	54191416	7684376.8	9681539.1	1839967	1718498	1075415	4013834	7513494.9	1176940	7771897.1	2255887	1508316	6283917.9	1761975.5	18490212	2185299.2		13574355							2307430.5
1997/11/24	37965907.7	29110237.5	3442039.4	3980418.8	6679906.8	10825151.8	4444394.3	21949077.9	3051059.5	7991309	1708213.6	1708617	1045935.9	2797857	7223456.2	5295983	9919488	3402953	1572250.4	6395855.6	1415308	13669021.4	2341362.4		7127815.8							2367972.5
1997/11/25	25256287.5	24424095.6	4190063.8	3558540	5619510.9	7024836.4	2065688.3	21186050.3	2646328	7643846.3	2194402.2	1543992.2	683634	1900940	5014919.4	8080917.8	4721548.6	3255944.4	1336691	4290458.9	1228728.5	10800645.9	1992277.6		5157756							3284974.6
1997/11/26	16566397.1	15754619.4	1910976.7	2189867.7	3838573.8	6881226.8	1774389	11497556.2	1702737.3	6551585	1700125.1	839182.6	606210	1171907	4673920.6	9924463.6	7664973.1	2211496	1207661.5	15738206.7	882610.4	7263199.8	6330033.5		4569592.9							1490854.1
1997/11/27	23006019.4	15256000.4	2683294.5	2366353	6468308.8	6969657.2	1770380.5	19305488	2986283	6314147.3	1594866.2	726988	1088526.9	1577424	4397757.3	7661604.6	8175413.8	3063233.1	1046587.9	7189987.8	736100.8	11863150.8	9561398		6102125.9							1407728.4
1997/11/28	26027474.3	17387375.6	2399195.6	2540988.1	5218646	5897730.6	3148740.4	23715802.9	4363173.3	7612484	1444179.1	1064555.5	1020614.7	1783152.5	4664826.1	7627857	4759462.2	3230638	1802333.8	22847238	825530.3	12636114.1	14083161.9		4311013.9							1570660.2
1997/12/1	15098898.3	15076761.8	1972795	2187097.5	3166681	4187952.7	1690481.8	7610199.2	2405029.5	5257784.2	922673.2	970846.6	927018	1141361	3094699.7	15596802.2	3205772	2322762.7	1284937.9	4385643.6	1088074	5805371.5	4868569.6		4821435.6							2728924.5
1997/12/2	8662121.2	9965825.6	1749397.6	1594465.9	2455136.4	4189287.3	1124935.6	4783267.4	1692038.4	5001156.5	934445.8	873894.6	603442.6	1173569	2207953.1	21563773.4	2681199.5	5180623.3	834327.4	23301823.4	467097	7273873	3496343.3		4071355.7							1790521.1
1997/12/3	11197402.1	9536858.2	1860494.6	1553207.9	3524553.3	4075200.1	1590532	6549752.8	1071638	7345250.8	1397977	879695.9	514187.3	1217562.5	3267022.7	28493213	13886973.2	5074693.7	1000972.8	7257628.9	1143290.5	8258228.7	2125107.3		4014003							2837433.8
1997/12/4	17058702.4	19777343.1	2762042.5	2485667	5759907.2	8943300.4	2404541	29803025	2649344.8	12156374.8	1747830.2	1496506.4	1312165.1	1945443	6356425.4	14717911.3	39321035.4	10160393.6	1400135.9	8482027.4	1526337.8	27191149.6	3562807.8		29913348.8							4939599.9
1997/12/5	26728486	23559232.6	3319793.7	7538026.1	6240295.6	10803840.6	4445840.6	18824785.9	4176668.9	10784091.6	2648111	1293864.7	962257.2	1586304.5	5806903.5	4437694.5	20328719.7	5106327.1	1398835.4	9490422.3	1227499	15621561.2	8501822.1		63974222.1							3164575.8
1997/12/8	10967773.7	10515504	2303517	2381813	3385607.2	16323598.6	2703419.4	5851717.4	3511586.6	20245303.7	1714909.4	1199191.9	1231103.2	1235419	3885020.8	8870657.3	8274422.5	2178378.4	1097264.1	6762277.5	1054232	10477374	4833673		21141683.2							1783264.2
1997/12/9	17239148.3	11326099.4	1473410.4	3112128.8	2442568.2	6543230.9	2440570.5	7072002.4	3834184.3	13170639.5	1085586.4	1057654.2	488203.4	1527564.2	3433946.6	4950128	7211033.7	3631992.2	1312991.1	5336189.9	1499410.7	10775170.8	3125055.9		22847401.3							1603872.4
1997/12/10	17333146.9	14713891.1	2001552.3	1563007.7	2986117.2	5146560.6	1409971.9	19571358.8	3288341.9	6810825	905809.8	1167099.2	851731.9	749994	4646314.6	1694810	6218787.7	3866513.4	1122045.7	5021910.3	1265997.2	13739044.5	3718716.5		26573240.6							1848637.1
1997/12/11	17232948.4	14718574.8	1509879.8	2358422	3602293	6060909	1730825.5	14672637.5	2695791.9	7833676.9	1354487.4	886716.8	2642480	3495103.4	3442217.3	3109871.8	6387546	3692671.4	1165089.6	5717655.8	823551	9542276.8	10784617.1		18369756.2							2479117.8
1997/12/12	24227932.6	16382918.4	1330227.1	2101951.4	4178063.6	7240706.7	1893264.9	18823552.9	2570810.5	7880348.6	15562194.1	1704892.2	1354228	1310267	4957965.5	2715372	9163756	3541464.8	1559989	5835498.1	1474885.9	26295870.4	9478862.5		21161869.2							3841697.9
1997/12/15	17117996.2	35837513.7	2010523.2	2721598.4	8277583.5	9541760.7	2600205.1	11827611.4	3090621.5	7190716.4	15962441.9	1352011.3	1267032.4	1466600.5	6733533	11672776.4	10191696.3	12612426	1740206.1	7078924.4	1693385.3	23249299.9	7358664.2		11518077.2							8897375.7
1997/12/16	36472556	38223461.6	2543798.1	3094921.5	6528765.5	9610751.5	3329800.8	55521237.2	5218375.7	8729506	4204908	1879298	1744679.2	1389897	6912169.3	4717569	29669589.3	6471827.4	1085798	8227459.5	5203387.8	32641610	3916759.4		9862136.5							14309305.7
1997/12/17	32243824.7	39068885.8	3280274.6	4427628.4	6800054.8	11141087	1613381.2	47553300.6	3517562.1	11971731.6	2286531	1417460	993120	1854065.6	7240407.6	2939372	17369459.8	9344030.1	1461596.7	6173949.5	3136688.6	26728621.2	3761832.2		15480032.1							7209541.8
1997/12/18	18297105.2	23597863.6	2401829.4	2956494.6	6958996	7995537.9	2185133.2	26642719.6	2058443.2	7001942.3	2354188	1554334.6	928787.4	1421617.5	5640247.7	2161156	9485383.8	5095489.6	2029661.2	7946159.3	5499250.8	14811561.6	5524891.1		19062968							7251358.2
1997/12/19	19105188.2	20221789.6	2464439.1	3258530.5	5663716.7	9933456.9	4633302.7	37666892.7	2110478.9	5405651.7	1547684	1492654.5	1064971.6	1945905	6091931.4	1970284	8026977	4382514.2	1735331.6	11592847.5	2338824.4	11390898.1	4099004.9		36189195.8							4631727.4
1997/12/22	31160248.9	46013288.7	2918228.6	5006091.7	8082350	13949542.4	7827978.6	68459284.1	4142613.9	16452136.9	1575043.3	2491955.7	1388389.6	2857422.8	10619333.5	3530308.8	26541649.1	6035036.4	2076038.8	12017576.1	4231753.6	25775624.8	4539344.6		45986675							18134639
1997/12/23	23975678.4	28401100.5	2669805.6	10199112.2	5579044.2	12761294.4	2806527.5	38842032.7	3729736.1	8009655.8	2790542.2	2360827.3	906944.3	2393034.3	6255453.8	6716652.8	46631877.5	7621251.2	2711827.8	8675814	2700206.2	28489944.1	2438735.7		29593739.4							11103222.4
1997/12/24	18465194.2	24768268.9	3521621.4	3546972.4	9820421.2	9137639.4	2710437.3	23521716.8	1973126.3	6677617.7	1510745.4	2239376	2089924.2	2683028.8	7692205.9	4916023.6	16239873.9	5090737.7	4870788.4	7224935.7	2620240	44683891.6	2772309.5		27148756.4							9909277.4
1997/12/25	30539120.8	29905658.4	2004478.1	3325882.9	5209031.1	9510894.6	3936975.5	24678899.5	3986632.7	7596208.4	2550522.7	2174596.7	3399921.7	2200484.6	7622393.3	6089766.4	16976002.5	23294791.5	2276162.7	11056072.6	2426520.6	24479603.6	5614216.8		42648676.7							13911965.5
1997/12/26	26833268.9	35138685.8	2308968.7	3824566.9	5896720.3	11715797.9	4042719	33475983.3	9689380.6	20112302.5	15930260.8	2848408.2	4054524.6	6588464.9	6826149.5	17846294.3	14293536.7	26491779	2904184.8	16416975.3	2628297.9	42633762.5	4510886.4		35180773.3							22585625.2
1997/12/29	47470261.4	39747752.9	4491030.5	6845244.8	8481593.8	13941304.2	3303769.4	36090591.1	5582876.8	17442902.6	7937025.2	8146890.5	4178542.4	4951887.2	9128952.6	9036254.5	14845269.3	10731755.7	3773466.6	40369389.9	5714248.6	31372567.1	4674345.9		19611611.1							15630610.9
1997/12/30	19511761.8	50092178.4	1930402.5	3203509.8	4729026.6	5930013.7	2413656.2	14958153.3	6118737.1	11947090.5	2226071	2248082.3	2475736.4	6138013.6	5695962.4	10222532.5	14288898.7	6636123.9	3783703.6	12872160.1	7634638.7	23084191.2	4968005.8		15626439.1							14617817.5
1997/12/31	19133373.2	31080378.2	1952990.6	3687055.8	5151745.4	7264960.3	2918646.1	48742913.4	2570469	37308037.5	15739360.2	1664668	1674697	3056770	4861382.6	1510071.9	9673664.1	7186307.9	2334922.3	13201391.7	3850211.9	40390672	7561171.8		24237026							23954742.5
1998/1/5	53186177.8	85436972.4	3447596.6	9355381.3	7221279.5	12096175	4846497	72406206.3	7772481.2	32738340.5	23167385.4	2198095.5	2757362.8	3735282.6	10121399.1	6673219.6	25020307.6	7124553.2	2534239.3	12957137.8	14258321.4	35897653.6	8271027.1		33328987.9							24389018.1
1998/1/6	30966629.4	51685099.4	3323448.4	5523263.9	6418215.7	14477187	10182078	50653616.2	9371291.6	26947869.6	35144785.4	2439653.8	7815912.6	14857948.4	11309578.8	17925094.6	28277557.8	10178890.3	3340287.8	14632497.8	16277499.9	30190649	6388257		44549383							17277999.6
1998/1/7	38627315.7	49465756.6	5117623.7	13437774.8	7012139.8	12370561.6	4757444.3	41059214.7	5063494.9	18521579.1	12621521	3794131.6	6748396	12341715.6	11805214.8	12749321.8	14881501.9	24513634.4	5868815.5	17521454.1	11737303.9	25087083.7	9225164.5		20511103.1							16824009.5
1998/1/8	39490324.7	79853526.3	7555191.5	13975946.5	9428607	15194854.2	8667509.2	35626032.4	5532994.5	23243481.7	10496069.3	3300928	8635880.7	7768219.7	10888835.6	7052169.2	18674515.7	12230359.9	5304995.1	12414999.5	11133463.9	32370509.8	6723773.4		24615963.8							21870930.6
1998/1/9	38012708	48049326.3	6596500.9	6772175.4	7235944.9	9400411.9	4457975.4	38967563.5	5832666.8	16316415.9	11094760.5	3608053.3	5152186.8	4892308.9	13489139.7	14502654.8	22679248.8	14443642.2	2849948.8	11506601.2	13293065.1	36682634.9	6807423.9		36664543.6							17394740.3
1998/1/12	44338703.6	58514387.8	4854419	7609631.4	9629673.5	15540739	16906733.9	44726517	11833839.5	17075516.4	7731572.3	3351850.4	5686000.2	3200031	7141615.3	4450130	16895692.7	11196120.2	2873254.1	12230566	16457769.4	26712945	5243917.4		31199993							12762889.4
1998/1/13	66761282.6	83422468.9	5348343.6	8990365.8	9372046.6	18135271.5	10750258.5	79342300.8	5639143.1	19685511.9	6759264.1	4736329.8	6014612.8	6332136.4	10543244.7	8570423	29180561.8	14685810.7	10890261.1	26168397.2	15560085	34957098.5	7045803.4		32760691.2							15861214.2
1998/1/14	40236087.8	53724151.8	6803775.1	13217853.4	9376508	15377145.1	21842364.6	38918416.3	9746083.2	12525815.5	12861693.9	6276922.6	8129233.8	13467982.6	14507712.3	10040688	17415797.2	7063848.8	43007040.4	82612685.1	10163870.6	22320785.6	4064695.8		25122955.3							10660119.9
1998/1/15	37144477.9	30518321.2	13191228.9	9010695.3	12527110.9	17253268.7	25655403.6	38242238.4	5951204.9	11688256.8	5445637.1	7108145.5	12757905.3	28859794	13649313	4038360.2	10901530.9	6777748.3	25897459.5	N/A	5018239	17443026	3479299.3		11461417.1							7860885.1
1998/1/16	16948272	25010483	6555792.4	4824016.9	5178539.6	8131101.6	17365287	31924326.5	3122003	10659374.4	3033057	11820066.7	6555259.8	17268651.3	8185497.7	2126592.5	17723872.3	11418466	8087209.1	48400415.8	4313552.5	16306951.8	2512872.4		13271562.4							8399105.4
1998/1/19	25242613.3	22735757.4	3038183.9	3751985.8	3567728.3	7074938.5	6717314.9	28812414.4	3320802.6	5581333	3241714	3293408.6	2170926.3	26366807.4	7764844.2	26824889.7	9355491.4	4092699.9	7967334.4	40935707.9	5100321.6	11717950.2	2560165.7		9414475.9							30510722.5
1998/1/20	27845164.6	25269116.1	3185269.5	2329014.2	3280917.6	4238727.7	3907400.8	26582977.8	1393223.3	5743919.8	2066959.7	1912520.1	2698719	9586058.7	5036442.9	35062451.7	8093046.6	2313300	3046245.6	13062340.8	2423201.4	18426358.7	2490869.2		9414937.2							52868303.9
1998/1/21	12885057.8	14010358.2	1326103.6	2302701	2573513.4	5779389.5	3573669	19067816	1690941.4	4719821	2617139.6	1476249.9	2108542	6692306.3	5086813.4	36069337.7	8287102.8	2410364	2563481.6	17508222.4	2535722.5	14220485.6	2958876.4		7107546.1							13620241.1
1998/1/22	14340992.7	15700109.6	2523401.2	3326000.4	3588040	4659722	4445198	16811394.7	1443335.8	5554194.3	1994829	1385145.8	3027656.6	5070994.9	4308217.8	37069759.6	8012074.7	3482376.2	5275459.4	12518789.2	1791493.1	16198080.4	1693237.2		14860306.1							10303620.9
1998/1/23	16430256.5	15814626.4	1891128.8	2180413.8	2381397.4	4274266.7	2776666.3	16682509.3	3278870.9	4407218	1953758	943273.9	1619858	5358706.6	3163139.5	23304440.3	6461974	3817181	2590117.3	10165943.1	2594397	11014865.4	1302381.6		13453410.1		622328123.2					8312862.3
1998/2/9	19952752.4	20901105.7	2723475	3466606	3452178.9	4890334.1	3262420.4	17414193.8	4929749.6	8234645.3	3052264.9	1678193	8495892.3	9436962.2	6323288	10355862.6	10677441.4	6736368.8	4110475.8	11707215.8	4284097.9	13974573.9	11562476.1		9096759.8		91553970.8					8744186.5
1998/2/10	9736840.1	15703411.4	1760904.1	14808494.8	3400176.8	4033841.9	3511614.1	23248965.1	2446705.2	6553381.2	8577578.3	1405705.8	11560085.2	13466289.7	4286871.5	9000873.4	7765825.6	2614587.5	3930755.5	12301897.5	4389806	15100564.7	20531372.3		6053570		480471065					8384282.1
1998/2/11	12577798.8	11834443.4	6137932.8	5825240.2	6739041.8	16247401.8	4016591.7	11825333.9	2101066.4	4782591.5	2893931.6	1893330.8	7214241.4	9522056.8	9691136.5	16913703.3	5308124.8	4610567.1	2382578.1	17452217.9	2842660	13712408.9	11410799.3		4702563.7		130726364.1					27708785.9
1998/2/12	9875365	10445187.7	3038428.2	11811133.6	3645718.6	7664342.6	2805184.8	15852227.2	2880583.6	6186168.2	2879181	2516410.3	5521411.2	8211003.9	5978962.1	9429095.4	6881801	3177756.2	3717001.7	12872239.5	2183936.9	12545176.4	8190868.4		5137119.3		197701661.5					23158559.5
1998/2/13	9970143	11503480.9	2555962.3	4792016.9	2883700.4	8764075.2	2849226.8	8844970.7	1523650.3	3456991.5	1897177.9	1706759	5009989.3	6656826.2	6065255.2	6111739.7	6661292	4907073.4	2540738.8	7925402	1860671	9765592.5	9011112.8		4763740.1		149318192.6					12585782
1998/2/16	13530595.8	21718915.4	9044120.3	5015117.8	4799747.6	6976518.7	5961424	11781532.4	2415675.6	5151015.9	1689484.3	5631297.2	6197265.8	6015000	6492000	26905000	11429000	7992000	2384000	14671000	6703000	21779000	10706000		5522000		76686000					11096434.3
1998/2/17	14764704.8	15742417	21883477.6	3647053.4	4860028.8	5042501.8	7157424.5	13466299.7	1551672.7	4880343.3	3400194.3	2894409.8	6978423.1	4380110.5	5467980.9	15206202	9794149.4	4122760.8	2061208.9	7894732.6	4233290.9	9329004.9	6398623.8		4329730		54081534.9					11548921.3
1998/2/18	12676767.1	22830357.2	8678171.9	2629322.3	13810812.1	5853864.7	3887536.9	12218109.7	6193381	2773366.5	1389441.2	1914667.8	5637162.3	4315963	51931068.2	19018421.2	5220245.8	3511962.4	2384772.6	6704593.8	2079429.5	12277897.6	11774388.4		7914044.9		70639549.7					7840552.5
1998/2/19	8108619.7	9366321.7	4617353.2	2239424.5	4497424	5078507.8	2236252	9104912.1	3730232.3	2546173.8	1777201.9	2079507.8	4296079.9	4010873.8	13712549	10391420.8	4809585.6	2003854	4256726.8	7603639	1662091	8342598.5	15096090		4255541		70481777.1					5486830.9
1998/2/20	8018032.3	9871378.3	3411711.6	3260337	4866623.4	4787666.2	2769882.8	11873820.2	11290083.4	4524702.5	3354220.2	1658493	3342529.6	2563038.2	11815794.9	21073210.2	4391407.2	1754021.4	12938663.9	6838044.6	1761027	5675979.6	20855605.2		3707053.6		73075793.7					3502906.2
1998/2/23	17433346.4	16325869.3	3674208.6	2813867.8	3979398.9	5467147.8	6674380.9	16481006.4	6521925.4	4597050.8	2484276.8	2439307.3	5396899.1	3367575.4	8039328.4	10427051.4	7339409	3386584.8	10910868.1	5414802.7	3268777.4	11221443	13607771.9		7360546.4		38882205.5					5324922.4
1998/2/24	10219858.8	17228341.3	2462764	2584467.4	2983252.7	4550898.4	4561643.8	16585263.6	4156723.6	3394073.7	1215729	1105657.7	3372212.2	2802394.3	5921706.5	13003808.8	4783710.3	2156897.7	27721058.8	10333501.6	3126020.7	8782080	7073448.5		6345436.5		34245765					4792619.4
1998/2/25	11756020.3	13673743.7	2401236.6	2076854.8	3428940.2	4227870.1	2994845.9	12740693	2603254.4	4224670.3	1280725.7	1406325.2	2103448	2586465.9	5653161.2	22999566.1	4776067.7	1743961.2	9437667.9	28052261.5	2551746.8	6629841.1	11535955.2		8805149.2		45624403.1					5112806.5
1998/2/26	11743525.4	13023322.4	2418690.7	4107345.9	3183965.1	3670853.4	1802209.6	21485760.7	2709520.6	4947288.8	2134151.2	1263852.9	12010185	4911426.6	5480533.3	13107149.6	8610253.1	2141262.1	16486566.7	20005294.9	1283438.8	5529127.2	20330167.5		14426161.9		42771388.5					5140326.1
1998/2/27	12489405.4	14747295.8	3116800.9	2716065.3	3414083.5	5054748.7	1620883.8	9526785.4	2171639.6	3992732.3	1721659.5	1558179.8	8660442.7	2811141.4	4129691.1	17861382.9	4211224.8	1376398.5	13815573.2	25604116	1025523.3	5994785.1	17585989.3		11937020.8		24833946					5704211.3
1998/3/2	12247332.3	17100417.5	4419140.9	3055304.6	13010416.8	11125904.7	4508531.7	10259690.4	2637806.9	8035364.8	1868300.6	1834848	4065922.7	3681887.9	5920742.4	11110919	7341618.5	2132871.3	11271770.6	46883175	2110108.9	9767707.1	7349579.8		14756106.3		34871279.5					5658244.3
1998/3/3	8805017.2	12935923.8	2433155.5	3804553	28308212.2	6590763.7	1506277	8968938.1	3138297.1	3696981.7	1432376	1526448	10601044.8	1395018	3393268.2	8874937.7	12291539.8	1566309.4	6565846.3	24708880.2	1757714	4699707.9	18261978.4		9299018.9		19247054.8					2964721.1
1998/3/4	9123530.1	12337183.8	5293220.3	5073305.7	19371419.6	20312965.9	2089722.6	6314973.5	4659290.5	3385868	856446.5	877802.1	3755042	1689707.4	4438049.1	20249241.6	23163133.8	1194934	6083687.1	37573816	1462127.1	3787812.1	34809527.7		3852600.7		23817743.6					3209036.6
1998/3/5	7318304.1	10378062.1	2149828.1	2697871	8034632.1	8985997.7	4425184.4	5062332	17772723.8	3732910.5	918398	815168.9	2511881.7	1654264.1	30489733.4	19942022.6	16927178.6	3977301.1	8174174.9	38765969.5	783551	4448341.7	7314404.9		3281638.4		19271988.1					2875321.9
1998/3/6	9415515.7	12304273.6	1694495.8	2560641.5	4143567.6	5541424	1775777	6141908.2	10003464.2	3503993.4	2025474.3	879722.8	4831633.7	2210504	10610905.4	11493344	5330436.4	2952194.4	4070449.2	24950691.7	1806733.5	4949873.8	10014310.7		2876142.9		11456438.5					2313159.2
1998/3/9	10018293.4	14537359.6	1972857	1816050	9060110.4	4602934.6	1496932.2	8695802.6	15152096.4	2794543	1038831.4	588175.1	1555631.2	2207020.1	7158254.6	7351618.5	4772260.8	1051541.4	7230012.5	20489308.7	1080056	4036831.8	3326987.5		4154728.8		17851837.9					2809103.9
1998/3/10	18082712.3	19753144.8	2156837	2182891	6350395.2	4694691.8	909068	16541506.7	18487399.2	2327962.1	1384510.6	1232231	1854202.5	1059556.1	5627414.6	9528246.5	5731866.1	1116395	13391221.2	12840615.2	1256773.5	8673405.4	5967407.3		9781428.2		12269853.9					2864744.4
1998/3/11	10927051.9	14694879.1	2209191.2	3215411.7	5504592	4008107	1293742.4	10572451.7	25425854.8	10962159	1660083	1011449.2	3242292.7	1518385.6	6141116.5	14087155	7633610.2	1447436	8672746.2	13027667.4	875552.6	12872833.2	5386381.9		10226320.3		20952727.1					2868425.8
1998/3/12	8699838	9933168.1	2291080.6	3023950.8	4204726.6	3696902.2	1385773	4831978.8	16174116.3	4862491.3	6046241.4	929942.9	3268310.9	1329700.6	5368970.7	9104767.5	3711910.1	1846306.2	6920804.3	17375513.9	757446	9618913.7	3531290.2		3988568		49606358.9					2833661.2
1998/3/13	13217596.3	11617715.5	1159308.8	1593892.2	3294739.5	3277903.7	1192498.4	6420155.4	10846285.8	5964142.1	1312123	738462	1163592.8	2238636.9	3862022.2	19692420.5	6873950	1593168.2	5104127	27830951.5	717929.5	4897551.6	2675034		23995826.4		37615214.6					2629378.2
1998/3/16	11510470.9	9920020.8	1439726.2	2342491.4	3425088.6	3468844	1388730.9	6715106.6	12017803.4	10833625	5452145.2	1099964.6	2394936.1	1908560.5	4494645.5	24071064	8426017.6	3711429.9	6003106.6	19757228.2	1952441.4	5343743.2	4707073.7		26796777.5		54928937.9					7217220.9
1998/3/17	14445053.8	12348777	2375596.5	2544759.4	7181945.8	6914199.7	1964184.2	7919352.6	8593547.2	6953082.1	2723354.1	1312697	1353737.9	3045625.5	6799750.4	13336587.3	6501124.9	5994495.3	6124860.3	32443323.5	2118202.5	6573914.7	1799180.4		10328191.7		44903517					5494392.5
1998/3/18	9694230	10658645.4	1997845.3	2951918	8662156	5133115.7	1276564.7	8118064.5	6203563.2	8001728.4	1823782.1	1042743.6	1816515	5299355	4390506.6	9150355	4788353.1	3117643.3	23754429.5	22010662.8	2052895.6	7657532.9	1907711		9377438.9		65465348.2					2937034.7
1998/3/19	15014296.6	19816885	4491557.1	1910407.4	59990361.7	14327024.7	2736529.9	6504962.4	7398458.8	3086740.4	1733720	2339035	1011328	3350323.5	8986794.4	7128831	3829617.5	15205066.9	8017120	14153721.4	3712583.6	4629225.1	1154623.2		4506731		44884135					2704985.3
1998/3/20	32475225.8	26491687.7	11940285.2	1354764.1	45653475.5	56033519.2	2082309.6	11721281.7	6275828.3	3313802	1317637.1	5332717.4	633664	2088960	38549505.7	14741980	3102579.9	20434728.4	6038416.5	26133784.2	3988330.3	8523114.6	3979349.2		4161392		44449468.2					7279440.4
1998/3/23	11579511.4	10403692.3	4401445.5	5619489.7	19238908.5	23322054.5	3694119.5	5858686.5	26308764.1	3655864	1448416	2902839.8	619395	1783151.9	22451528.3	10756723.3	3964903.6	7125162.2	8033408.5	16249821.7	3396543.2	4909968.1	9320654.6		6419680		23004852.2					2053308.9
1998/3/24	6075948	7901843.3	3376087.6	3639690.5	15147464.9	12293544	5127587	7219224	9157852.9	3352735.1	3013024.8	3683383.7	679407.4	1458407.5	18120143.5	11367715.5	4732782.4	3213388	13885393.2	14442942	1469705.2	6054071.2	3246935.4		6961261.2		25585034.9					2245049.8
1998/3/25	27193654.7	17344193	8735243.3	15846071.1	33717373.7	40660684.8	4400107.5	46627620.3	8100894.1	4778980.9	2335672.8	5010168.2	710713.5	8886337.2	55904660.8	27565754.5	23085243.9	12305033.7	11472902.2	21454904.8	1437113.6	7052090.7	7045879.6		27607028.9		39524996.6					2720568.8
1998/3/26	17321189.3	8050971.4	4404814.3	9928851.8	16783378.6	17072833.3	31475767.6	11544973.8	4237617.5	3778811	2991297.3	2858458.1	875172	5844365.3	19272209.3	39837126.7	8816702.9	2636623.4	17514991.1	14880246.6	14066546.2	7031392.8	10534467.5		11647811.7		34880133.7					7949639.2
1998/3/27	21326081.4	14320710.8	4927442.4	34301039.6	18102778.6	24094571.2	38945612.4	12452456	8124448.4	7432394	6639069.7	6621267	2414844	6428689	14195652	45296538.8	10112856.3	6781815	26993293.4	12081890	19330257.8	9048574.1	22138756.1		25440883.5		32488106.5					4221589.9
1998/3/30	69066464	27727319.1	8279966.9	17471990.5	20578257.5	26111173.2	28145117.7	17985254.4	19765801	15149070.9	4918708.9	11070622.7	22627928.2	10033014.1	22639638.7	64673203.6	10022001.4	6407613.5	39587093	19068970.6	30673701.5	17258714	8275046.1		30381443		36513243					9852849.6
1998/3/31	23569202.3	13874327.8	5546314.1	17269471.4	15752792.5	16590777.5	17157460.7	8655220.9	17947784.7	6043902	7836454.3	5175325.1	5082635.8	8889088.1	14078001.1	17413288.1	5388138.5	4225653.9	42065781.6	9530948.8	36579657.1	9067306.4	11264997.8		12865972.8		36665242.6					6492735.5
1998/4/1	35309576.4	16177313.4	15309455.4	23240146.6	31750655	29712354.6	26455449.7	10517187	22718346.7	7293975.1	4032226	27338543.6	19852916.9	4536619.5	19170096.8	14603574.5	7686732	9792985.3	26122189	8575342.8	36967594.9	10744247.4	18987439.7		7752265		43975096.5					7570593.8
1998/4/2	80541441.5	47124116.6	31247280.7	32110037.7	53379324.3	58345630.1	25780388.7	33183395.6	16548140.2	13126378.9	11621645	24413105.6	23681923.2	10875551.6	54480005.3	18204355.2	10864636.7	14584220	50020368.4	12337988.6	28763931.2	30986283.2	24428368		11870729.8		44344589.2					31311812
1998/4/3	31701706	14866821.9	11225406.6	24558871.8	16846472.6	21998828.6	30890983.8	15721988.2	9635572	8375945.4	5022619.3	12021746.5	10249270.1	13296206.9	16167785.6	20301114.6	5934899.2	8195433.8	34173020.4	21857710.4	19857976.8	31924011.7	12385902.6		8704169.6		45714435.2					40140300.2
1998/4/6	32399572.4	27668736.2	12278255	20741641.7	20246390	25982248.8	36969543.1	16671016.9	21725760.8	11763944.3	9130818.8	9371244.3	10685022.9	11358541.4	N/A	N/A	9805247	9007812.8	32023549	31059195.8	21007866.4	19676146.3	22498365.5		10432613.2		50839961.1					21537824.6
1998/4/7	19963630.3	17730901.1	8982278.2	44369706.4	14114870.4	15523841.5	20145206.2	17454290.4	6515095.6	9572589.7	4665072	8167750.7	7025226.5	6881644.7	13836008.7	59790364.4	6153923.8	14488567	20775982.5	15713917.7	12480757.4	18488377.3	10531015.8		9649377.3		28497975.2					37802872.3
1998/4/8	81569462.7	23385043.1	12010729.4	93186485.1	45492249.3	28993903.3	23270418.5	17806882.1	12619994.1	39709076.6	11518496.7	19360490.1	23798296.5	11831095.8	24897828.6	41249305.3	6757891.8	5970544.4	34184406.9	22452910.1	31445501.6	18818385.8	11952139.4		7388617.2		35209473.7					37319577.7
1998/4/9	47530124.7	30810967.5	86616638.6	66175416.5	98350106.5	27005632.8	25573758.3	12700027.7	10000178.6	21884403.1	7065057.1	13175034.4	8145721.7	9156281.7	20415855.7	20347725.2	15209704.4	7607579.3	35751599	73751428.2	27391133.6	55185909.6	7017972.8		9516568.4		33767914.8					22018058.7
1998/4/10	30142933.1	18492604	25378926.2	36653627.1	26147355.5	14030609.8	22411166.6	14817861	7270690.4	13595267.7	4035235.5	6408238.9	9451238.9	6638508.9	12780125.5	76735413	13754649.2	6913663.1	N/A	32598445.1	12137145.7	32452782.3	19656967.2		17922404.1		25970731.9					13036950.6
1998/4/13	40910446	25520337	17649053.4	29486933.4	19760034.2	16013388.2	10476606.3	26478959.5	30632389.2	11318119.5	4211654.8	7760955.5	5509612.7	12664282.2	16699446.9	79439859	14140202.2	21077624.3	43126264.7	34081432.5	16678382.1	53172955.1	9450790.8		19921211		25668637.2					14746437
1998/4/14	23084732.7	19389411.6	10196900.7	13440549.4	9814738.9	7194335.6	13772460.5	9574786	28261834	9551569.8	4503695.9	4329249.9	7454083.3	8524202.9	10748694.9	41893072.6	5734298.8	9798520.9	16206800	20380221.2	7775150.6	15842421.2	5215795		16205746.7		21832452.6					11591229.1
1998/4/15	22767485.2	16545831.7	8689935.2	13861626.2	9179049.4	6676914.3	15377609.3	11066530.5	14661889.4	8339745.1	28400728.6	4311248.4	9435835.5	6322933.5	10341707.7	37979939.6	8102867	5854712.5	37036559	15325988.6	8119023.2	14934507.5	13719159.7		N/A		20719475.8					9561488.9
1998/4/16	33707873.4	19966773	6624354.9	24406141.6	13133205.4	10504354.4	15062731.2	10727828.1	10564651.8	9386227.9	21555633.5	5002953.4	5918774.7	8755168.4	11948569	52779847.2	5835964.5	N/A	29772141.2	19522891.8	10585880.1	19210822.4	12999504.4		15537336		30297907.1					11750435.8
1998/4/17	42873402.8	23497754.1	7496140.2	17984505.5	11793139.6	8249014.3	21862191	14093367.2	44549182.8	7190913	10600929.2	5249315.6	3384971.7	61962176.3	10632911.7	25035302.4	5232044.8	6671708.5	21081355.2	17360891.2	9087632.2	16685747.9	7028646.4		8640194.5		17759725.8					16218695.8
1998/4/20	20739161.5	22916240.2	5651008.1	11600063.4	9021942.8	6953000.2	44063799.5	14905248.2	27407432.3	N/A	3279177.9	4613944.8	3227993.8	62296202.4	8078648.8	20516678.6	4186412	6810650.6	9304857	14668309.5	12070162.1	10295832.3	3516990.8		7912730.6		21648025.8					7580933.5
1998/4/21	14823008.3	16208903.4	3688870.9	12825139.5	5628884.4	5573089.9	21942658.6	6229125.6	19492390.1	2508714	5319310.9	5782367	4135863.9	60620498.4	6681871.8	17789885	3482202.1	3728405.8	17599331.7	N/A	N/A	6011838.7	3020260.7		3849649.2		12179479					4316832.3
1998/4/22	40189800.3	17245958.6	8066776	20936208.9	8182131	6921057.4	16037647.8	8847670.3	41594129.2	21233686.6	13771561.8	6851179.1	4330443.3	31926904.5	9648399.3	13984877.7	6162595.1	4009853.6	13397915.3	20486106.7	7714831.9	10967926.2	9833715.8		10883883		13635300.8					6142937.2
1998/4/23	74075186.2	49756087.3	8521667.1	15665814.8	9544081.2	7644194.4	10775756.7	15661605.7	44850452.7	23988632.4	8190234.3	14579862.8	4188271.6	28023595.4	9981445.8	15427754.8	4603016.5	4912489.6	9148693.7	14620748.7	5536303.8	8667946.3	3477926		18728761.4		12270671.4					9686871
1998/4/24	36753681.8	19538336.4	4930520.9	14571988.6	8524468	6598516.2	14404964.4	10133731.6	18885791.3	10754664	6937893	9366115.4	19243371.6	58607593.9	7650658.2	15903970.4	8527969.3	5454596.6	19401783.2	18357028.9	8806461.7	10975162.1	3669133.8		6496730.8		18732093.5					10561863.4
1998/4/27	52858314.2	15555617.4	5965106.8	13926212.5	8926740	8563852.8	5532923	23580460	16245200.2	12864426.7	3657210	5436472.4	7557027.1	83745021	11438293.9	20998755.9	5177981.6	7688417.4	28120123.9	10266854.2	4565803.7	19718717.7	6181475		4521079.2		14104009.9					9504678.8
1998/4/28	73385968.5	21224824.1	7214628.2	22173382.4	6293396.8	10242957.2	14532776.5	13012743.6	14186124.6	36462269.1	5826922.1	N/A	7386048.9	39294297.9	9405491.4	29626773.4	20943072	6176420.7	19383407.2	8881642.6	6245747.2	29059422.7	8324425.7		4980131.2		24427290.4					17256238.7
1998/4/29	42046923	13771248.9	22894431.2	5248142.3	6051622.3	15665718	6317826.4	13719309.2	24234996.6	31546606.6	4598089.3	5022014.9	3715523.2	22559139.6	6485867.6	34203663.6	11788072.8	4374270.2	11767458.8	9401467.8	24259664.2	14623797	7131327.8		19161609.7		15001400.2					8533348.6
1998/4/30	39053117.9	18075258	13325416.9	30120898.1	8049007.2	12325381.1	8502656.4	15270525.7	13239480.5	28157122.1	5213214	4912095.9	3022563.9	30518097.9	8562505.9	36393400.7	26425851.1	14071386.9	8221542.1	9093036.9	40013198.8	15864184.4	9488564.7		20749676		13595281.8					7594659.7
1998/5/4	87864197	44302722	9575785.6	43608043.6	14697210.5	19354440.1	11230082.2	39852932.3	18556591.2	22950882	5232303.1	8340195.4	6234647.1	22980843.9	15045250.3	45746916.5	35552424	19999996.2	7491016	15778499.3	17286567.1	44701091.1	6479998		32248544.2		27225640.8					20140888.1
1998/5/5	35813349.8	17449609.7	7669063.2	32759973.8	9808818.9	9076331.2	6265140.3	17963363.1	29494377.9	26835252.1	13729101.9	33247199.2	5060340.9	49094755.6	8619442.7	37231471	17221964.3	10518656.6	8110273.5	11188885.5	12294005.3	20496423.1	3577314.8		8098881.2		16930890					12039897
1998/5/6	37342242	16617544.9	7692157.8	33815219.8	9962927.1	9236690.6	3037015.6	11416723.4	13945517.9	16311900.5	17836610.3	32399198	14661611.5	16215050.8	10587343.7	21387163.8	13471748.6	8946091.1	8778808.8	10509759	10535504.2	15369434.3	12894804.8		7264065.6		N/A					11308115.9
1998/5/7	40840664.5	22681193.5	22078252.4	60216654.3	20036018.3	23131467.6	12517128.9	16274178.5	19519069.1	18870276.3	31715167.2	26602046.6	31322723.4	20420641.6	16581479.1	38482773	11844696.7	18731375.2	17337785.6	14077409.1	38246021	13733644.7	3905833.4		9163436.7		14890376.1					82210178.3
1998/5/8	32285864.2	27878280	12383544.6	40992663.1	11896109	21054057.5	11094501.9	16872972.1	13297539.5	11106432.8	47500788.7	19588421.5	34022663.6	23615581.6	15082916.3	38240594.2	12121015.1	14423427.7	14316118.9	10428158.9	21393359.2	15529817.9	7548174.1		10988716.3		19800915.3					102574847.6
1998/5/11	33677123	19087141.6	19954248	33730695.3	62933376.9	28615136	7093976.3	14264703.1	12973405.2	12799588.8	30508784.7	15381046.9	29244795.1	18602020.2	37377671.1	15274777.9	10283431.2	10687413.1	9253745	12762134.5	14436557.2	N/A	8031188		8958284.2		21177305.7					127409712.3
1998/5/12	28097060.7	13825855.9	8424783.3	30525088.6	16053667.6	9154258.8	14595235.1	10994910.4	8930553.3	14233375.5	18886981.4	9671521.8	12605385	15117746.2	10572878.1	17105696.4	N/A	5536283.7	8395046.7	10500542.6	8409048	7684137.7	7352759.6		8336049.9		13612693.9					N/A
1998/5/13	23342286	20282505.5	7182381.5	116730625.6	12116082.5	12100453.9	N/A	11031123.3	12084765.6	25397018	23123657.3	18977526.6	11459515.3	15977020.5	11402041	33597111.5	8159945.2	6417009.3	31331237.1	10082565.6	8720676.7	17060434.2	6622617.8		5867227.9		11861661					48623106.3
1998/5/14	26429352.2	26211591.6	6788429.2	47841408.6	14180022	9407951.7	N/A	12364498.7	7861298.4	26857642.2	19578797	10665686.2	14032957.1	40182530.4	11268388.2	23611579.4	10463747.2	3803683.3	18859519.5	22458201.1	7919406.5	14047182.7	10303214.9		5425027.8		19244637.6					23543027.3
1998/5/15	N/A	76957439	5223218.4	38735219.8	9200666.5	9733762.7	N/A	23073378.2	8115982.3	45567089.7	16861272.2	20684429.6	N/A	22867571.6	22488736.8	16934915.6	9137096.7	11442670.5	9037061.2	10434723.9	16141015.9	13925005.8	4916338.7		3369471.4		44612671.4					18635641
1998/5/18	41538816.2	33620189.6	4488149.1	16288503.7	5940946.5	5560827.2	N/A	10923687.2	6273296.5	20211538	9118425.3	8472185.7	8005604.3	9486682.8	21360955.4	10026517.7	5368212.6	6905544.4	10084762.9	5684347.8	9615949.9	21357066.9	N/A		3080289.8		46033405.8					15156830.4
1998/5/19	13349008.8	14110043.5	3291409.4	15458508.3	7009623.2	7505303.5	N/A	6775638	8778908.9	11705377.4	5429233.8	5544583.6	5137680.3	N/A	9299142.2	7005307.2	3825840.6	22582339.7	5610107.1	5754450.7	5973794.6	9275093.2	4044031.2		7547733.2		13003816.1					7991594.9
1998/5/20	16623528.8	13139526.6	3708859.6	14227446.8	5864150.6	7439766.8	N/A	8604366	7282215.3	16002307.6	5816892.1	6858090.8	3823548.8	46819979.3	7567977.3	13902956.2	5225780.9	6736233.1	6736123.7	5941753.6	20962602.3	8093659.8	6966897.5		2837639.5		11487811.6					10515083.7
1998/5/21	15882031.4	14049648.1	3873575.5	28331685.9	7270771.1	7144089.8	N/A	8190272.5	8398061.8	26812006	5135599.5	5725618.6	4510564.1	69747685.1	7433125.3	23959169.7	4668266.2	15322254.1	8535837	7134460.8	14084867.3	11406416.8	6192305		8244302.5		9116205.7					18604737.2
1998/5/22	20843511	20131370	5003563.5	23695972.6	7305449.3	8630294.6	N/A	11256016.7	17132346.6	26267785.8	7742383	9847591.8	6709343.8	36486594.9	13091173.8	21855929.5	6745049.8	11403395.9	26444033.2	8965263.1	9520897.3	13765033.3	3664453.7		6170356.1		12518751.1					12602356.4
1998/5/25	37212224.5	26411084.2	15037451	69810481.1	13035972.7	15853811.5	N/A	17343921.4	21017418.4	19838470.1	10891499.9	26478794.2	11956036.1	40916031.3	15305705.5	64834119.9	12636136.3	6055118.7	25516633.1	9147576.8	16520127.5	33112754.5	8423629.9		9335250.7		13655530					18045557.3
1998/5/26	16425605.7	16083475.5	8020869.9	35095969.1	8119833.8	8998485.2	N/A	9844423.1	4892749.2	14627215.8	14574420.7	16366347.9	6337663.7	26097518.2	10212135.8	61304602.9	5292362.3	23432098	48209731.5	10797292.4	8297522	10015823.2	10088633.9		2848011.1		18171256					27877227.3
1998/5/27	24336121.2	14610867.2	8151629.2	22604588.9	9430000.1	9826699.5	N/A	9797548.4	6456180.7	16328641.1	9064214	9965332	6519402.2	24209607.7	16020175.9	82953119.3	9997606.4	27444202	26526596.3	34292266.7	12836143.3	17888834.7	11386424.9		4577681.8		38627994.6					17162147.7
1998/5/28	21896493.9	15493786	16844110.2	19606072	11735118.6	9263801.4	N/A	12807960.2	7645384.6	20251143.4	6507268.8	8526368.8	5446354.2	16880982.1	10577229.8	59033650.2	7210935.3	8814795	22706362.3	10159110.3	8883654.6	17924862.4	35412962.5		5505033.3		16358155.2					12822099.4
1998/5/29	16473077.8	N/A	6984349.2	15943679.7	8030720.7	10039742.6	N/A	11483854.4	13229708.2	24000972.9	6840073.5	6084352.8	5393178.6	28949341.5	13286731.9	45750484.2	4645167.8	6756723.4	43497382	11917050.4	5802719	26655189.4	15035121.8		3761663		74971473.8					10250996.1
1998/6/1	34624240.5	21092865.9	6148514.8	18517635.2	10344872.2	N/A	N/A	11244261.8	14448773	26098461.5	8140711.9	10301905.2	5103873	16675858.4	43877024.5	38800105.8	9338412.3	18747640.6	15364481.4	30639337.2	7638391.2	9392255.4	12412529.3		3672989		117499531.5					11997159.4
1998/6/2	17171921	21470152.6	5904623.1	12776957.8	8336271.9	9140840.8	N/A	6294686.9	8439193.5	38115591	5087131.2	14033216.2	5594598	15383766.8	15775460.5	38205939.5	5815883.3	13241600.6	13966587.4	20121730.5	4134193	11113618.3	22893168.6		3530775.5		46255313.8					7482888
1998/6/3	27988382	11451805.7	18483960.2	12767250.3	7317795.1	17344415.8	N/A	10334492.6	3730678.5	20481927.8	5819296	30390822.8	7207453.6	49067574.6	10851526.5	61427851.4	4191242	9923809.7	8922742.1	12960354.2	37609282.6	10584075.5	11317916.5		3613058		49470084.6					7765086.3
1998/6/4	20967393.2	12798977	18601620.7	13404465.8	8209179.6	9341448.4	N/A	13324358.6	4706753.6	22998488.6	20988604.4	15444579.7	5314071.2	37986046.6	11043536.8	64147827	6346879.2	10284629.2	9446673.9	10922253.6	13772688.3	15086657.8	7624278.8		2951667.6		60640828.5					8803784.8
1998/6/5	17521460.9	12621734.5	10883896.8	20962902.8	8833852.4	66712146.2	N/A	10558532.6	5785647.5	19712322.2	25863918.7	10391845.6	4711685.6	28081300.7	11203953.2	48419890.2	3873946.3	8819243.6	10000725.3	11255786.7	14162647.9	11009393.9	11077546.5		5394431.5		91456316.2					11397847.1
1998/6/8	14742962.4	12001154.8	5612193.4	21647919.4	6716945.2	84718632.2	N/A	8179360.2	7935552.9	12627400.2	8348640.8	7601626	4696850.9	9966048.6	9180127.7	48107595.7	4920238.1	6673526.2	8752773.7	8376156.5	9718064.7	10074853.4	8440640.1		4901239.1		153531580					9906056.9
1998/6/9	18626855.2	15520543.3	8790097	19012331.1	10309507.7	31229866.2	N/A	8173000.2	5009294.5	18867869.7	9954392.3	12305921.5	6408101.6	13722263.8	12366865.9	48261357.5	9167355.1	6989281	10096620.7	11766740.4	7969610	9609284.6	11074795.9		2459572.3		57554889.7					12935586.9
1998/6/10	13908340.8	10336985.6	5891505	14726738.8	4945845.7	20429558.8	N/A	7752053.5	2367561.1	12277901	5324544.9	11746307.6	2530617.8	12115614.5	6056942.4	18675054.6	5042532.5	5527457.6	4269377.2	7915869.8	4635756.5	5391570.9	6794594.6		10305809		45219407.1					6427264.5
1998/6/11	11591167.9	11399102.6	2655499.3	5774190.5	4734484.9	17573023.9	N/A	5141321.5	3686372.8	9907026.2	3694466.4	6929183	2430819.7	7602941.9	6903471.3	8719486.5	3271042.6	7527384	6242072.2	4329877.4	4527184	4968350.6	3669036.3		3642469		29125752					4260790.8
1998/6/12	23155684.6	13896619.9	3478540.2	N/A	6571900.3	35267757.3	N/A	8630462.6	8890743.6	15438343.1	5615248.2	9091979.6	3054521.7	10345302.2	16218929.1	26041492	4486325.9	14258155.2	7606942.4	5146449.3	4603209.4	6028864.9	8784441.4		4273318.2		44369117.8					6340574.5
1998/6/15	19991821.5	11739553.2	2669460.7	1674442	3946435.6	42866952	N/A	7481389.5	5342095.5	14164979	3794030	4557170.9	2052521.7	7732223.2	56217769.6	19554617.7	3830817.9	6931087.5	3405008.4	6036198.9	2796989.5	7994004.2	3251788		2423356.1		28812357.8					5352866.2
1998/6/16	20710543.4	13079317.8	3036846.5	1069878	4356560.3	24550601.6	N/A	7959193.8	2635355	10678291.4	6886275.2	3906946.8	3522076.2	7216901.8	46709209.8	13084227	4150576.5	11632307.7	3230422	3856508.6	6489558.2	6797418.2	5553317.8		2541124.2	270513297.3	30828651					5092516.9
1998/6/17	9066269.8	7719516.9	1952157	34287146.2	3125530.3	15059642.8	N/A	5400129.8	4814110.4	6109459.6	4077569.3	4011590.2	1695454.2	6359433.4	88558568.6	4865310.4	3479010.7	8496887.9	4068885.7	3143487.9	2586029	4899395.8	5418800.2		1877811.7	118357999.9	14106203.7					3640861.1
1998/6/18	8197404.3	7994370.7	2477923.5	16566152	3027875.8	16892099.1	N/A	3513766.8	N/A	23397225.5	2454075.6	3954763.8	1553552.5	5906514	36311408.4	8839669.9	2235093.2	18100541.7	3329953.9	4287003	2829888	4690772.9	7245260.6		2659817.5	106651292.4	16022502.6					4350429.3
1998/6/19	8151810.9	8793497.4	N/A	N/A	2810393.3	14398498.2	N/A	6253705.9	6549862.9	29570056.4	2802819.8	4833189.2	2400004.3	7773484.3	25611312.1	7498722.8	7212999.5	12594659.2	5575028.1	7310120.8	7116485	6590264.6	12197461.3		2584693.5	98689152.9	21035232.7					4705701
1998/6/22	12680518	9801950.8	10733721.5	12719816.9	3453396.3	38539008.7	N/A	3925062.4	6171070.2	13426763	2778835.5	5679598.8	2206356.6	5570810.4	26535852.2	22537367.3	4367911.1	17175149	4502557.6	3826155.4	5268496	7527918.6	21742833		4207791.8	111309890.7	29227174.3					6909148.2
1998/6/23	15571981.8	11766122.5	3373416.7	8677450.6	3393340.3	26097919.2	N/A	8935258.5	9175945.5	18741928.6	4373963.3	7204750.6	3041109.7	8234419.7	16427351.5	11054539.7	3628228.7	24333308.5	5770114.7	3882545.7	5682652.5	5215776.5	20262847.7		3754848.4	76883521.3	19412800					3022615.8
1998/6/24	15901174.4	12006951	4556403.3	9822507	3689672.2	18486408.8	N/A	11067630.3	28645154.8	10585681.1	3076561.5	9926630.7	2074137.6	9781627.2	17162707	28708428.4	2673039	18029299.2	6572320.6	3954969.8	4314069.5	5381270.7	8672540.1		2907955.9	60902961.8	18033356.4					6330317.8
1998/6/25	10215990.6	8596950.9	4375683.5	8874126.1	2517592.6	15167494.1	N/A	6917503.7	9940483	31373111.6	3227050.6	8789680.1	1935319	16803417.5	10364987.2	25033621.4	3202581.7	19370362.9	4420561.4	4217579.5	5034527.4	7073576.9	7625683.4		1670844.6	75179907.1	15035906.8					5745209.5
1998/6/26	8602706.6	6487926	2833764.8	16534967.1	N/A	8991385.6	N/A	4301405.4	8047946.4	13965059	2389472.3	7845397.7	1371665.3	11889067.6	7387216.8	14828052	4187219.7	21114124.2	6990603.2	5476694.5	5444344.9	4429242.3	5222684.9		1992210	42840932.4	14382916.8					4968256.8
1998/6/29	16659227.8	10510581.8	3524450.7	13020984.4	4243519.2	9514335.3	N/A	4829693.1	2901031.6	7192550.8	3739966.8	5734445.4	1680436.3	4349806.9	10975810	24783059.9	4946570.6	7830025.8	3157259.7	4872118.1	5424323	6097422.6	2320691.8		3269041.9	49186892.5	14490116.5					5718354
1998/6/30	9519212.9	7640263.8	1899834.3	6367366.5	2392516.9	8232844.1	N/A	14221565.4	2444428.2	10347857	2175260	4167754	1047234.1	3013899	8320853.2	3705601.2	3312062.4	4068573.2	2654891	1885329.6	2559725	3786792.5	2778944.2		1953658.2	36740703.8	10196181.6					2879320.3
1998/7/1	19229128.8	13897512.4	1815505.8	4086823.9	3854501.1	9668597.3	N/A	44701038.6	4519726.7	8217828.5	2124222	6898449.6	1333103.5	3726460.5	12213751.9	4851968	3109901.5	6558337.8	3448779	1242614.5	2066848.8	4854925.4	4394389.9		2649239.1	34412164.6	14744885.2					3250665.8
1998/7/2	31248045.4	23523618.8	4936107.4	6960803.9	6627161.6	16135077.6	N/A	50304358	4298406.1	7542157	2109720.1	8083331.5	1161666.2	6046643.3	13849592.9	9934356.7	2739341.7	7993877.9	1917990.6	3159001.6	3823477.7	6212830.5	4302561.3		2309150.3	31988212.7	13675041.4					7732156.2
1998/7/3	104533692.5	54826515	10051207.9	5211307.5	34058709.9	26710248.6	N/A	115068404.3	3061162.3	12740919.8	1224607.8	14528773.3	1230001.2	3859482.1	26828046.2	54723698.3	2144253.7	4033416.2	1537509.6	2372250.6	3717650.6	4411596.8	1862080		2917724	21677845.7	10293859.8					17471392.1
1998/7/6	20463340.2	10022863.7	2433696.8	3939153.7	7341242.6	6927260	N/A	32071805.6	3052577.8	7518127.8	1718662.1	2990247.8	738378.4	3229180.4	6759264.4	17438393	1864403.6	4285220.3	1862917.5	2346841.3	3987130.5	2720843.9	1789949		1834947.3	27838505.4	8399614.1					3357687.1
1998/7/7	14254431.4	8622986.1	1890469.6	2616869.4	4658764.9	4651007.1	N/A	21429997.7	2923332	12230904.4	1812128	2216907.3	743482.3	2121983	4160222.3	5056923.5	1810251.1	4425733.2	1980236.3	1566245.8	3058245.7	4598693.3	1097912		1768378	10821152.6	6352211.6					1953440.3
1998/7/8	11766523.3	3416136	1852543.4	2932598.6	2528757.7	3883430.3	N/A	12832813.8	2088774	13906614.4	1413072.1	1443056.2	541865	3339367.2	4807142.7	4438619.4	1163338.3	6467504.4	1167389	1504400.4	2247376	2178213.6	1479491		931613	11996455.3	5636619.9					1261572.1
1998/7/9	12970358.1	5280565.7	1389672.4	2626223.3	2502223	4724962.7	N/A	14822685.2	2835577	31596740.9	1826544	2386226.7	1026554.8	3524565.2	5843822.1	3261628.2	1817417.2	20315282.6	2413216.1	2092969	5486427.1	2254429.4	1851514		956091	9546738.2	6860379.8					970297
1998/7/10	16830618.7	4893587.2	1403883.1	4641124.3	3035586.1	8402729.2	N/A	14807940	4043156.1	18951925.3	2910590.9	3562621.6	1037369.4	7818614.1	4519291.6	7288181.5	1645026	12787430.3	3632146.5	22193558.2	4308166	3444003	3159535.3		1788896.4	15529318	8902769.7					2909410.4
1998/7/13	12783807	5991660.6	2326040	5867311.3	2526327.8	4901127	N/A	11818829.8	3438948	46275046.1	1407906.5	2387403.3	1086422.9	5143033.9	8066846.6	5529683	3215605.8	13656492	1805310.1	6722126.2	2782725.6	3168253.1	2614651.6		1906753.1	28523945.4	12292886					2998487.3
1998/7/14	12038244	7687278.4	2309440	5682902.2	2606607.7	4607287.6	N/A	13548089.4	2259465.4	38456725.7	1824383.1	3157015.2	929580.7	6875198.9	7197704.6	7248551.8	5392851.1	15363571.8	1348138	3789953.8	2424976	4916397.3	5206876		1521621.5	17050451.6	11390823.9					2860235.9
1998/7/15	8822974.3	3258452.7	1449799.2	3651168.3	3551531.4	6886064.9	N/A	8100252.5	1470525.1	36664988.9	1026845.7	2426243	852596.7	3388166.4	5142999.4	5540226.6	1586879	17175402.7	1187928.5	2862460	1509825	2904712.6	2968544		619359	11634175.1	5914677.3					1704188.5
1998/7/16	8722479.2	5337036.8	1773496.9	3146212.6	2680135.1	5089861.4	N/A	10979624.8	2579617	41468509.7	1133582	2310601.3	877172	5550646.6	9006796.3	4648151.4	2884205.4	9285878	6256625.8	2316520.9	1656544.5	2720209.4	1251015		829977	9813374	8303516.5					2066075.2
1998/7/17	10169860.2	7038119.7	1602966.6	2432473.7	2894873.8	4434377.4	N/A	6745451.8	3783849.6	37255200.5	1508596.3	2244307.8	1409690	5172588.3	6754607.2	2844705.6	3439434.1	13109418	11861725.5	4036910.5	12445846.1	2912137.2	1853352.4		4795879.8	21896034.9	12039834.9					2443460.1
1998/7/20	14041489.5	8269561.6	1563046.6	5254949.8	3275060.3	4734314.9	N/A	9695067.6	3681006.6	30866737.7	2040878	2969456.4	1944061	3627592	5527699.5	6103058.9	2478757.6	10808366.6	3807100.4	1881924.4	7914074.1	3808753	1174217		11888928.6	22000838.4	15247640.7					2915514.5
1998/7/21	17711434.7	8580705.2	1606036.7	8008331.7	2037765.2	3967972.3	N/A	9356565.9	3235581.1	21140117.5	5255427.8	4509057.2	1712611.9	3504198	4887824.3	3086708	3396672	9044742.2	2631155.5	1622126.1	2602225	2041421.3	2705696.5		10274127	14037378.7	6297627.9					2530362.1
1998/7/22	10638591.3	6016582	1202514.2	15904420.3	1720886	3366440.8	N/A	8674470.6	2079322.6	22597747.6	5377984.6	2516979.8	3563367.5	4438875.3	4651929.2	3243287.2	2101957.7	4773759.9	3612564.6	1932501.4	2561641	2566720.4	1734130.6		4831667	42127702.2	11006374					2720289.4
1998/7/23	7009873.4	3564260.9	1269425	16031489.8	1988175.1	3548725.6	N/A	3623516.7	981595.8	21993931.5	3374620.8	3069340.3	7140977.8	5916257.8	3914275	6417997	2126512.2	7644318.2	2447321.1	1931198.9	2702316.2	1799492.7	11700703.4		3187705.3	16169938.3	8150580.6					1925981.2
1998/7/24	13816091.4	6940216.8	2000408	8190064.4	3321243.6	5013895.1	N/A	7763154.3	3410410	58120794.3	11664593.4	37983947.9	3218788.9	5080126.1	5367003.1	3454452.2	16178726.2	19348423.8	4574243.7	2368111.9	10087834.2	4601510.9	10379639.2		7105461.8	21923758.4	11510304.3					3977062.3
1998/7/27	7282544.5	7309117.8	1194359.4	11995161.9	1550589.2	4016363.9	N/A	5043873.8	1880995.8	26433487.9	6775306.4	62210983.6	1998472.9	6135168.1	6101428.1	23559148.2	8531501.1	11237098.2	2685439.8	2282323.6	8120004.2	2138155.2	4349258.2		4696019.3	19161894	9458635.6					2317369.5
1998/7/28	6520793	3843234.2	992754.7	5968671.3	1745621.2	3400300	N/A	3726248.9	1466077	25143625.4	3220300.5	23724144.6	1198850.5	2898287.4	8596135.7	10239657	3127121.5	20673594.2	N/A	2563399.1	2656969.5	1860361.3	2754316.5		1398531	9792317.4	4839356.2					1578120
1998/7/29	5262396	6084745.2	1256948.1	4789645.8	1911964	2986760.2	N/A	4071713.9	2978671	11627855.4	3085080.9	21365607.9	1782882.6	2556740.7	4912070.5	7696637.2	3771593.7	20671784.4	2659431.3	1276965.2	3002990	1834335.5	2206551.4		2419968.6	9656406.4	7117138.7					2251983.8
1998/7/30	10228272.2	4114417.2	1362186.7	3705895.4	1687548.8	3346512.4	N/A	4540179.7	2201892.7	14073636.4	2517124.8	28280664.3	1171186.2	3012022.9	3672503.7	4024533.9	6000732.7	24708824.1	4661181.1	1760301.8	2440856.2	1955972.3	947896		1804153.4	11149341.1	4399000					1837347.1
1998/7/31	4620025.5	3751133	804055.7	2954127.8	1621184.4	2661306.1	N/A	4880652	1710802	21969637.2	10886277.4	30940519.6	2396539.8	5538991.4	2811576.2	3861899.1	9200808.1	11241178.5	2255765.3	2193790.8	1316434	2254779	684518		1374240.5	9860919.7	4843268.2					1429975.6
1998/8/3	6816569.9	4251157.7	2197370	7407891.6	2133132.5	4053149.7	N/A	4123992.1	2280029	43808537.7	13895161.6	18526322.6	3089629.7	12990040	4041053.7	6058937.8	2386160.4	22040244.3	7756546	1374899.7	2511392	1404406.6	1501210		1574563.1	7580503.6	5077223.2					1768963
1998/8/4	7397789	4650152.8	904706	4922081.9	1856969.1	4435876.3	220636129.1	4143415.4	1188702.7	44263102.5	4338147	14317725.9	1839397.5	4889764.8	3891216.7	5946606.2	2479570.8	12821306.7	2381942.6	2263024.1	2862446	1288711.9	1050022		1237949	5207085.4	4256595.5					2142472.6
1998/8/5	4153915.5	3114408.4	2275342.2	11647493.9	2898848.2	2968342.2	52253791.5	3145079.9	936457.3	18021169.3	6075337.4	18152687.6	1562594.7	9236658.3	2930756.3	9545095.8	3875776.2	8825867.8	7397008.8	2303609.7	2270174.6	1746253.6	1328340		936001.6	6931325.9	4287256.5					1534180.9
1998/8/6	4256468.1	3109935.6	1588558.8	26396159.9	1688541	3079800.2	48035691.4	3546247.9	1091504.4	17255762.1	3360490.6	9621880.9	1069805	6694794	3673159.1	9935563.4	3075054	11969994	8558896.9	1361138.9	1906888.6	3052048.3	698182		1350879.2	8339496.9	5243139.5					4505039.5
1998/8/7	9780191.1	6417178.6	1964491.6	11164843	3184391.6	4923696.6	38764918.8	9861181.8	1881039.5	15763355.2	5809998.9	8851989.8	1637750.2	6803405.1	6779673.4	4549713.4	1864720.6	20082257.9	9441503.2	3215695.5	2872205.2	4119715	4386232.8		1351911.4	18421666.4	8088102.2					5017442.7
1998/8/10	8824887.9	8443548.4	1642408.7	8008923.8	2620482	5844542	21259616	8404106.9	1426489.5	11676498	3574572.4	6428813.9	927041.8	4099169.4	6112503.7	2469624.5	2206116	21937769.6	4445265.3	2452633	1168963.4	4262678.1	1666602.5		1715571.1	7337277.1	8860059.2					3767365.4
1998/8/11	5929205.1	3915952	1438160.9	10571875.7	2099847.4	2252051.8	12580687	6264274.7	565181.3	14623925.1	2545386	4827313.5	1253152.5	3554012.8	5100999.5	5160821.5	2031280	4192503.5	3981080.1	1234550.3	813879	3040412.5	1326862		1194135	5200831.6	4984584.4					2245179.4
1998/8/12	10382133.5	7667694	1578629.4	5944647.7	3656773.3	4284770.1	26103716.4	10066231.2	3943944.5	10349886.8	4188998.8	7648126.1	1280125.2	4967561.4	7002804.5	2590795.4	3872879	8073347	3425538.3	1983259.7	2699008.2	4864981.7	1829130.8		3095876.9	13508597.4	7124214					3279890.5
1998/8/13	6811712.2	4403254.1	1898642.6	6891431.2	2181758.1	3303314.9	31600552.8	5900575	5220007	33175275.9	2880805.3	8578769.6	1221568.2	4071517.5	5692470.5	2674240.9	3693581.1	8724525.1	2941968.3	1538512.8	1553666	7643217.7	1421684		7036609.6	13473245.4	4638680.2					3592148.2
1998/8/14	10907446.7	6215370.3	2107856	4364792.7	2684788	4138433.1	18497263.8	7482254.5	3381513.9	11002208.8	2871612	7296565.6	1128818.1	3781223.8	11179651.4	1375570	2663377.2	14358288.3	2646770.4	1607731.2	2257959.5	4887589	1323440		2757959.2	10528051.6	4941404.9					2493866.2
1998/8/17	14917905.9	8107274.1	1994004.9	3071292.7	3561489.4	4056644	17632070	10913544.4	2444917	11880889	2826101.1	11365927.2	1395202.3	3369890.6	7016588.8	4048139.2	3053575.8	16997335.3	3799682.4	2261286.3	1952964.1	5108760.7	1442442		5287799.3	9546986.8	6956640.4					2432378.8
1998/8/18	11496258.8	8838395.9	1570220.9	6139480.2	3324503.4	3779914.8	28556340.4	7132298.5	2487936.4	10973922.3	2068323.8	5083538.8	1613068.1	2715906.6	5904837	5293205.4	3598846.8	17216836.1	3253476	2610341.3	1437922	19508280.5	1955600		5156836.3	8054396.5	4693163.6					2101113
1998/8/19	21976056.8	4073636.8	1734998.8	5168877.1	3502608.6	5299664.4	42759823.7	14512725.5	2667954.4	13425436.6	3130380.8	7185370.6	1494668.2	2294103	9255925.8	3891289.1	3240998.8	23703644.2	1771663.8	2621412	1832182.5	13197357.7	1851214		5070529.8	9498040.6	7819506.1					2900095.6
1998/8/20	18696920.8	47435841.3	2145766.5	6345276.5	3873645.2	6482957.3	26826361.6	24420433.1	3894450.7	9934480.8	3553312.6	8743685.2	1960502.1	3943458.5	20316277.4	7383590.5	4159274.3	18594261.1	2207513.2	5045623.9	6413602	19007043.4	2698943.5		4122028	12126930.8	11740021.9					4463773.2
1998/8/21	26884589.1	25381083.2	3134656.2	6623537.5	5877584.6	5408790.5	28829620.1	17939486.7	3997444.9	10127689	3412327.5	12861464.5	1367816.7	4937254.4	10508389.8	4516143.5	7265995.2	242165426.8	2635529.2	3576993.1	4722909.6	11014708	6428019		4436504	10208839.2	13046402.1					4602625.7
1998/8/24	18805499.6	18873987.5	2805828.5	6189364.2	10982015.2	8015186.6	38728531.6	11544977.9	5238149.9	15518666.6	3208137.3	6863899.5	1999770.1	3849877	10388484.5	7376208.4	5104739.1	49165351.8	2845845.8	2636409	2763888.9	11439239.3	3021211		3815064.8	21659086.5	10333995.2					3609852.5
1998/8/25	9270865	11348354.3	13417256.1	4680828.1	3746292.6	3775004.4	17776356.5	5766372.2	2723820.8	5902035.8	1884722.2	6325079.9	1218113.2	6128804.3	5373592.7	2634459.1	2753260.7	17414264.3	5241968.1	2826084.7	3036332.3	5788083.6	1665323		2204039	11627043.6	6679378.3					2754766.6
1998/8/26	8793362.8	8379372.4	4007214.4	3103658.1	1965584.9	3701931	13581209.6	5420444	1522970.7	9187518.4	1736764	14062527.1	1705638	4141094.2	6519909.7	4253308	4339751.4	13769169.9	3970125.4	1457662.2	3458269.8	7955422.4	1387669		2072189.5	9510266	6487647.6					2047761.1
1998/8/27	6471537.9	7463970.2	2483821.7	7448652.8	2587341	3427818.2	13376450.7	4260305.6	3229628.8	4503924.2	1967654.4	9226770	1068333.8	5485107.2	4778108.2	2795731.4	7053389.2	13782013.1	2673947.5	2267214.4	7561776.3	5657341.7	4562144.7		2137903	7447561.1	6879423.5					1706280.2
1998/8/28	10496125.2	12875545.8	4848397	5837303.1	3021217.8	3690731.4	12191646.6	6524588.2	3605779	4028790.5	1602882	4999224.4	873516.3	3631298.5	8295938.8	1974882	2125307.6	7664395	2392326.7	1285205.6	3663453.2	4171773.3	3744936.4		1838005.5	6897513.5	8619338.8					2945538.3
1998/8/31	8786706.2	12169811.2	3160488.5	4764376.3	2544560.2	2890859.4	17362597.6	5272944.6	2128108.4	7756807.3	2550152	4059333.7	953489	4539079.1	4856959.5	3429605.6	2625112.9	16043042.6	2221166.8	2012999.9	2869298.1	9604849	2563324		2636436.8	7186614	8200772.9					4415863.6
1998/9/1	5905114.3	6504521.7	2791765.4	7432804.4	2636740.6	2533993.3	13841757.2	3785362.8	2950886.1	3532583.2	2133817	4578239.8	1229142.6	4675899.8	4084351.4	5169687.5	2275899	8528165.4	3932580.5	3825139.3	2910295.5	16170396.6	1292515		1395894	7005073.4	5385854.6					6682570.3
1998/9/2	4492388.9	5057040	1513653	6455807.3	1130354.3	1334022.7	9437649.9	3077764.9	1214608	4706306	1487197.5	3318615.8	660611.4	1967030.2	2966295.6	2041918.2	1522364.7	3774457.4	2204065.7	1360899.6	9968602.8	5748953	1013679		1054330.9	3759548.2	10078630.8					2758234.1
1998/9/3	3929442.3	4676358	1211066.3	4476788.6	1525512.3	1493489.8	5735612.5	4350333.2	1233322	4950347	1323442.6	5112967.4	832289	1673374.3	3261084.4	1947452.8	1848826.9	6732560	2402890	873667.9	13492823.1	6251582	1797263.3		1211184	4025770	31282338.1					1558226.4
1998/9/4	4919252.7	5307266.7	1253592	4001566.2	2236081.1	2247433.9	7680068.2	3819163.6	2241974.2	10229585.4	1887451.1	4290235.7	1232774.6	3831045.8	13846870.2	2464388.3	4191980.6	12233968.6	1836189	2005159.7	9878435	10796979.4	5494361.3		2394839.3	6598657.8	18479225.3					4188571.7
1998/9/7	6255972.1	5967188.2	1897260.4	4838030.2	2738289.2	2938436.6	9990372.6	5433717.7	2820304.8	14090364.7	2122427.5	6194902.6	1669244	16184041.8	25009586.9	10751704.6	4450980.8	12209603.2	2353460.8	4243355.3	4930203.1	9053055.2	3824626.4		2928328.1	8889916.2	9283667					4357415.5
1998/9/8	6814743.5	15629001.9	1988544.1	3728683.8	3383566.5	4471994	14802591.1	6493799.1	4317998.8	4950885.9	2001032.4	2672912.4	1446704.8	20214253.2	21126256.8	11311685.8	17511859.4	9615313.2	3112920.1	3396123.5	8337963.9	13620538.1	2350637.2		2596186.4	7075760.3	11782196.4					4129972.8
1998/9/9	7025528.3	8967600.6	2996120.1	5979221.2	3193909.2	3630559.8	19683675.9	4748367.3	2678376.1	10008328.6	4112527.3	4239256	4129622	13586258.8	11974317.1	6724577	8961473.2	13983153.2	4956786.9	3367030.6	9084567.5	8553579.8	2694522.6		5655977.3	9237386.3	14747289.6					7805079
1998/9/10	20746053.6	26763961.3	5419216.2	38122034.6	7184069.5	11301194.9	55695071.8	16357928.4	6564900.6	34527348.3	5203179.2	8103679.6	2686302.4	11129891.2	13604623.3	17751448	22289026.3	36950727.5	7622737	15587161.7	8663655.5	12983880.9	7122945.8		12298804.1	24433479.7	14649050.6					11711538.2
1998/9/11	10966733.2	12512348.5	3107138.2	5175748.5	4936336.5	5408078.5	80946553.2	9221979.2	14914383.3	13173230.9	3480383	6703260.8	2410211.6	10825492.5	10730684.4	13003411.3	13260809.4	24920393.4	14544019.5	23908703.6	11680430.8	13756973.9	6717273.6		5392163.7	11570710	17900956.3					6352056.6
1998/9/14	18356267.8	13760597.2	4489767.8	4268649	6309204.7	8472363.3	122690570.9	9664032.3	13757145.3	17539902.6	4017179	7025506.7	3883128.5	13431540.6	11538089.6	15079047.7	13423235.3	16359963.2	15271105.4	11071725.2	5608563.7	12352442.2	10058179.7		4095648	12219432.6	19025945.1					6998662.8
1998/9/15	42990779.8	26103801.8	4912954.4	45277020	7024534.4	9295419	55524252.7	18427451.1	6072137.1	N/A	4191979	6135223.1	3618007.6	9093036.2	10857988.8	9950115.8	7034979.3	13172759	9617554.6	6983886	11565386.9	7063065	13071139.9		5056632.3	11270058	16616092.3					6594548.8
1998/9/16	19424969.2	15263135.4	3362116	10929242.8	4410783.8	5784166.8	47503657.3	8099956.3	5727115.6	7189775.6	3161130.6	5221162	2845909.9	9087920.9	7693894.1	7345137.7	5842403.2	9650652.4	9496142.8	4988219.5	3759822.4	6975279.2	6802319.6		2917326	10630061.8	13417589.8					5986321
1998/9/17	28952389	17530201.3	5249619.3	15845378	7008069.9	8513745.6	152698445	10050614.3	8217294.8	13037888.9	3727669.8	7939406.2	3475127.2	8254008.7	33012123	8467003.4	6022438.3	15694072.3	14886789.2	7600540	10793403.8	8985191.2	8503794.5		3612397.7	11256999.1	16623150.7					9163383.4
1998/9/18	16691744.1	12514974.5	4433854.7	8080971	7790873.2	5862545	45942849.1	8751557.7	5422716.3	6287463.2	3715148.8	6742989.4	3232831.8	6067890.8	22515612.6	6765954	4765434.3	16191813.9	12037029	4392147.4	5474759.1	6840846.4	4551457.6		3109296.5	7459135	16007573.2					5252817.2
1998/9/21	8279088.1	7511093.3	2233021.3	953440	3699825.4	3646243.2	23840880.1	4819370.6	5921454.3	5559558.2	2812605.4	4191504.8	2173593.2	3971667.5	7553786.8	4746203.3	3461236.5	10399007.3	10537762.1	2509319.9	4128202.6	4859585.5	6068810.1		1860628.5	5599847	9276172.5					3005009.8
1998/9/22	8804670.4	4447243.8	1750251.1	32641507.9	3246880.7	2835604.5	14690132.5	3461989.1	4350221.2	9743843.9	12180387.1	14071960.8	10279481.1	3707750.7	6331963.5	4256761.1	2252491.7	11988956.4	32993595.8	1789803	3213885.9	3704787.9	4309146		1566848	5227437.7	8177425.8					3089249.7
1998/9/23	6972503.2	3983755.3	1798343.8	13675880.9	2189032.7	2403183.8	21548669.8	3908535	2757280.4	29502859.7	4249885.8	8634091.8	7585060.2	8185255.2	3980624.9	3052894.6	3887957.6	N/A	11733009.5	6623086	2853502.6	3030549.2	8901351.3		1273712.6	5066909	6337712.2					2160500.7
1998/9/24	8483701.5	6638751.8	2523840.8	10331792.8	3351258	3584021.2	23483867.8	4416514.3	4435695.7	41517656.9	3987283.4	7156965.4	16646739.6	5382957.5	7391444.5	3916946.5	2807044.6	8660549.8	9995814.1	3277206.8	2206393.1	3550654.2	8246586.3		1536141	5183802.6	8173068					2971439.6
1998/9/25	6750861.4	5312149.4	1224819.3	10053684.4	2223228.8	3315748.8	14900955	12217826.1	9469722.7	40708348	6617656.9	31264543.6	20405531.1	7387877.7	5079153.3	5036303.2	1995932.7	10209831.1	4759931	17221425.6	2757762	2564021.4	5039303.7		1343545.2	5507491.4	8153728					3867009.2
1998/9/28	7808232.1	4450182.7	1843514.7	7193665.7	2830131.1	3759858.3	11448590.3	4533532.7	4697627.8	15998493.8	9484050.1	22666486.9	28380493.3	22013525.3	5345224.7	3361329.9	7631702	7064206.1	5163425.1	15309459.2	2828617.9	4715309	4245348.2		1168770.4	5430710.3	5533635.5					4543455.7
1998/9/29	7555214.8	3319353.3	1858058.4	5146454.2	4576612.8	5580476.1	14312754.5	4524446.7	2863602.6	15111192.6	2934850.2	23224282.3	16563006.4	13245832.4	5495038.6	3785795.5	2561177.8	8391458.1	9355495.3	4929297.8	1699676	2585329.4	2276612.5		2527427.1	3328599.2	3646644.4					6397531.7
1998/9/30	5745214.6	4082095.6	1403083.1	3257183.6	2611242.5	3300003	7774296.8	3638596.7	2586854.8	10476866	2623300.5	12592191.1	8762276.7	6161292.9	4914498.2	3380809.4	9951575.8	10903232.8	6361502.7	3072974.8	8039723.2	2511154.9	8389647.5		1413110.7	4656638.2	2740533.7					3029357.5
1998/10/5	4341287.7	3448315.4	1332264.6	3705279.2	1767758.3	2384420.6	9103720.5	3326378	9798045.1	25164916.6	2404424.1	8987147	7730641.8	21282639.3	11359357.2	2297213	9797218.8	14387516	3874036.4	8903512	9483519	2819363.2	4007802.1		2091737.1	6014437.5	6462397.9					3041774.9
1998/10/6	7472204.8	4723418.1	1231012.4	23816216.3	1717627.2	3049062.7	30463952.6	3402425.6	4006064.8	31331884.4	2624338.8	14126074.5	8737159.4	13172112.3	5699690.5	2776379.6	6516583.1	21282109.9	4353777.4	4473664.2	2487024.2	3174418.9	3033883.3		1603998.4	5890266.9	4483915.5					3697270.2
1998/10/7	6292601.6	3396620.4	1171323.5	5739465.9	2157732.2	1578544.8	12410827.2	3996910.5	1888523.4	17547133.9	2497848.5	9962961.2	4894071.8	7182524.4	21508263.6	2364224.4	3707781.8	7985406.3	3306110.7	3595744.8	1111916	3664774.7	1762822		1308583	2970585.7	3936059.9					2119444.2
1998/10/8	5343340.9	3997177.4	1005967	5565865.4	1852191.6	2251704.4	10536087.9	2379244.2	1433069.1	19652072.2	4958458.8	8718683.2	5213260.2	10262798.5	39650946.5	2644293.5	4586816.2	9541523.9	2721143.1	6914861.2	4431249.5	7513363.7	3986457.5		1115228.5	4605640	2875913.7					2324221.5
1998/10/9	5720919	3405006.3	1039675.8	4028288.3	2218611	3196056.5	9691880.3	2888478.1	2850794.1	31441137	4973318.4	9664718.9	7020411.6	17581470.9	61246272.3	5089275	4049507.6	8084813.6	4870694.1	2669671.8	4791405.2	3083728.9	2199348.5		1151164.8	3827355.9	3162852.9					1684294.6
1998/10/12	8397109	6305040.1	4895410.9	11354285.4	2244319.4	2618743.1	13092588	2950929.2	2809454.6	28794466.2	5400081	4294352.1	4629083.2	9117577.5	32484469.3	2373492	3637829.5	6472356.9	19746573.2	3249158	5056312.2	4436093.7	2890811.7		991524	11334780.9	4496185.2					4844079.2
1998/10/13	8211707.5	8096895.6	2918031	9120027.6	2734474.1	3323380.9	10829635.2	3218360.1	2135839.5	24499698.1	3275206.5	3914649.3	11959512.1	10624117.5	24566060.8	2980457.4	2690073.6	12938911.7	26104857.8	4741513.7	5093545	4125983.6	3690445.1		2357741.9	7532294.8	5639801.7					4739342.1
1998/10/14	6330284.5	7728352.1	1843315.6	21150869.3	1744929.4	2359559	9982320.5	3436068.2	2546778.8	35531494.1	4599227.2	10257652.8	12949738.9	7162960	10686149.6	1745825.4	1269987.6	11568429.1	7488907.5	4160753.9	2814436	3454349.1	2497377.5		1324776.2	6105173	3064554.7					2384571.7
1998/10/15	8865039.7	11601622.5	1402245.7	31313370.5	4248898.8	2885811.4	10075316.3	5515022.6	2447579.3	38771973.7	3858652.9	21981388.6	8523591.8	7903016.5	11301832.4	3559499.5	1977509.2	6923781.1	7402528.3	3721364.2	2888618.2	4076602.2	6681124.2		2103572.4	7146008.7	5317446.8					7759858.5
1998/10/16	8370992.9	9892168.2	2543677.5	58623260.9	5393717.3	4309502.5	10257300.9	3900217.2	4127735.8	44988475.6	3512601.9	11784986.4	6446847.4	10648615.3	15122635.1	3807767.2	7626044.6	14990699.4	15880803.8	3488045.5	4292045.6	3073998.9	5891880.1		2350033.3	21856366.8	14644252.8					17526456
1998/10/19	8171680.9	8395584.9	3715034.5	39646536	10620930.5	8041150.6	12134525.9	8936444.9	18384127.7	25329965.5	5942610.2	8867350.4	6271484.8	7082237.2	61517763.5	7830378	4767769	8152050.5	14273840.1	4492784	3230736	5628293.2	4421808.3		7162328.4	21280259.8	7919982.8					9894020
1998/10/20	4715816.9	4768596.7	1790389.1	26386975.3	9989881.8	3100220.9	9728916.6	4051164.2	8750265.9	19617233.8	11055646.3	8115636.8	6645358.2	7529303.3	47100836.5	3371633.5	2734107.2	5141426.3	8020910.7	4379726.9	3847084	2133837.5	10488725.5		6639606.6	14305948.1	5588425.1					5111166.7
1998/10/21	10097826.9	7604853	2955400.2	31333854.8	5582520	4142927.2	15659905.5	5617819.4	9521403.1	19360063.5	7850911.2	7813958.6	7009682.2	8394823.3	34404523.8	3943851.4	5909631.4	9160997.3	8690517.7	6499726.1	4422949	3917880.2	4732007.4		3244535.7	17643049.2	7449060.8					6017851.1
1998/10/22	10458692	9396841.3	2930267.5	22630916.6	5745620.9	3361017.4	9955685	5503993.4	6132721.8	21971862.7	6126968.4	6762083	4888490.2	9942094.6	24060405.9	4323575.8	4983821.5	5263551.9	9999966.6	4404051.8	4369723.8	4637406.1	3696386.8		2423187.5	22628629.4	10649850.9					4698639.8
1998/10/23	10123216.5	7125578.6	1899731.8	20173587.3	13873450.3	3086825.9	8650059.3	4718178	15922554.5	23091890.2	4806936.9	4235597	3790070.1	7958257.9	36731901	1978505.1	3143926.5	6306008	6263522	2544364.4	3137691.6	2758888.2	18548003.2		3017708.4	14441708.6	8008299.1					3420250.8
1998/10/26	8147452.8	6131332.1	3798298.7	36763082.5	29918381.9	4208258	8564785.6	4382275.1	23839615.8	14432601.3	4690897	5048016.8	3533727.3	7534929.7	37750456.3	2785593.4	3474902.6	5567979.6	8304499.3	3879705.2	2605493	4384863.2	48248774		2810490.9	32580106.7	6681871.8					3425741.5
1998/10/27	7541603.6	4720547.5	1787486.4	25787968.6	14412831.8	2936725.8	3336144.9	2364228.8	13489212.8	16339134.7	7641888.1	3326270.1	3074512	4525651.9	25493951.1	2974198.4	2069291.6	4908109.7	12924850.2	2993373.7	1436563.4	5182241.6	17354227.9		2056977.3	13250645.2	4398989.1					9284309.7
1998/10/28	6388549.5	4988040	1682516.4	16136827.3	9198512.3	3079642.8	8443378.6	5243063	8747047.2	17649431.5	7094427.9	7842100.6	4126609.4	4938239.1	30035397.7	3299732.8	2251743.6	11146452.6	19370549.5	3247638.1	2892592.1	3656330.6	11254958.5	171698107.7	1910469.2	11336277.7	5816638.7					7970807.1
1998/10/29	6302492.8	4404946.8	1785265.8	11911029.7	7947902.8	3527476.4	7298413.1	3494256.4	13304960.2	14515109.2	17756610.8	6350724.3	4019314.3	6904913.7	23286192.5	3229566.8	2380344.7	38710705.3	19956675.4	2232504.7	3586576	3561483.4	17309520.8	43433522.3	3378516.8	15731980.4	6184951					6566616.3
1998/10/30	7077008.2	5634973.4	1568444.6	23448264.5	5236826	3160594.5	6518913	6229391.5	14264167	50757990.6	8129717.8	4292869.1	3627784.4	26903753.8	30847093	2561833.2	1561914.6	15665460.6	50962364.5	2800578.4	2567082.4	3441168	12658294.1	22679364.3	10546029.9	11597516.1	5258239.9					22507568
1998/11/2	5905950	4563773.5	1830685.8	13858570.3	3646133	2287774.3	9234470.9	3587710	11903743.2	15780784	11384322	8215726.7	2907807.5	63222449.1	69504929.8	3642981.3	1947077.7	9210133.7	21396594.4	2581973.3	1738000.6	2321034.5	8050462.4	12714139.8	18328457.2	9181433.1	7084104.4					32587540.4
1998/11/3	6837052.7	5577086.7	1699859.3	12133965.9	6038851.4	3399713	20345070.6	12903650.2	6694114.3	13834886.1	5660691.9	22142899.5	2356801.7	21028751.2	128213375.7	4054709.8	3245583.6	16671133.5	32685078.2	2587578.2	3688886.4	3289172.8	5625077.7	33124803.9	9573533.7	7714504.7	7602138.5					9534065.6
1998/11/4	5742566.5	4660984.1	3075155	6980792.4	4399884.5	4751021.4	8373721.1	6351334.3	16054678.1	17848473.4	6309457.9	12834622	2629070.7	28703081.6	87328546.8	4615350	2323598.7	6933751.8	18522827.1	2514796.1	9301265.9	3144149.6	6390955.6	26925395.3	12871764.1	6684598.4	5504904.5					14218603.8
1998/11/5	6845842.4	7717070.1	2853929.4	12556371.3	4703782.2	3461104.1	8126916.5	5322094.3	31479729.8	32312218.4	7477436.6	9757819.6	3867891.5	21567285.7	37348526.5	5245920.4	2823967.6	9121477.9	14773292.8	5245056.1	6745152.1	3140111.1	13751912.5	20357632.5	7562464.8	7664299.2	6479675.7					8263664.6
1998/11/6	21067872.8	21299413.2	4689200.3	14098409.7	8196274.5	12074988.4	9855433.8	18368303.4	13067768	46506278.6	10001354.6	7310348.6	5101742.9	18278153.5	36274772	10841731.7	26273668.7	15369899.1	18815145.6	4618928.9	6212406.7	4594794.8	9805371.9	34479159.9	15905687.5	10464989.6	15723899.2					10878011.4
1998/11/9	20356764.3	24376918.6	7900749.4	10781110.1	8384655.4	30046437.6	10805818.5	32536609.4	11258805	29024383.2	8881670.6	7860364	5107740.4	10541404.6	24253530.1	15510391.8	16953371.2	49680942.6	11901965.8	5668138.6	3469646.9	10680676.4	6979646.5	25577694.2	8825950	13184475	25154422.7					7773584.9
1998/11/10	15323287.6	18934575.6	4424796.4	12295196.6	17843764.6	26799289.8	19637037	25470005	6436272.2	48599876.9	4558223.8	6670907.2	1983511.9	11948893.8	27883379.9	10386466.7	7340104.2	52495641.3	63148245.4	4897393.8	2799465	5086234.4	6075578.8	16994728.6	8195000.7	22736929.8	16239604.5					11097868.1
1998/11/11	12651483.8	7843581.4	4479069.2	8277221	8189455.2	16071582.4	8759894	10652677	10917042.5	19875530.6	4594516.3	13737526.5	2079535	9496645.5	16708201	6427764.2	10365272.9	45465396.8	59011129.9	3810474.7	22898824	4096874.4	6409212.6	14434085.2	4020512	16020058.1	69790859.5					5407074.9
1998/11/12	12972532.2	8541299.1	5851355.2	12547737.3	7544416.7	18338657.7	10324916.6	9910606.2	7394105.9	25357827	6543145.6	20267393.8	5447194.6	22006158.5	22550609.3	19098315.5	12462379.8	34412813.7	15107533.7	8252697.8	14344541.4	3582993.7	9037980.3	17036221.9	5244025.9	14042843.9	23281757.7					7911220.5
1998/11/13	8432429.8	7521521.2	2830188.6	5901523.8	5954365.8	7573410.6	5991521	8209917.5	9451689.2	20833019.4	4743398.4	8689000.2	13225945.3	35816014.4	15999439.5	12261374.9	4842076.2	20008535.3	8298758.6	11088730.5	3965494.8	3638064.7	5450312.4	7849845.3	2949909.4	9885381.8	17674890.9					5185729.6
1998/11/16	39955262.1	15475028.6	3053941.1	10546396.4	4422486.7	7108694.6	8719532.3	10896297.8	6777604.1	30152036.2	4609889.6	5299861.4	7287425.6	75515565	17442307.4	6701396.6	4746054.4	27149313.1	12297513.6	7275570.9	3175090.8	4887277.6	7910830.8	6488293.2	3779853.6	6674163.1	16666635.2					5977480.9
1998/11/17	15078501.7	11917791.5	2418186.3	9473937.3	4360800.3	5777367.6	7222265.8	6192446.6	7086528.4	22457378.7	4290974.1	16555388.5	3448432	27914975.6	22505535.8	8051749.5	3755973	87930529.1	10895397.6	4802172.1	2773169.9	4980143.4	7325288.8	8381626.2	2647325.5	7157015.8	12172951.4					3413918.8
1998/11/18	19083207.8	6394202.6	1727719.2	6335895.5	2890969	6203110.5	8468211.4	5562150.2	25009648.8	18756391.5	5601845.6	8542358.4	3114768.8	13281690	25432883.4	2883146.6	4678500	33384973.4	13859553	3577054.1	2658941.2	2721211.2	8365790.4	7567223.5	3043571.7	5851261.8	12115834.6					12566195.6
1998/11/19	6818931.7	5546882.6	2266709.9	10412377.9	4616511.1	4262536.8	7310087.4	5249625.7	8008340	12012059.9	4526758	7854916.5	2678482.7	11181975.2	15762787.7	4819459.6	2731568.7	21542994.2	10607285.2	3303434.3	2016397	2905220.4	8155399.1	6303540.7	2488148.8	4879465.8	7128263.2					17704213.7
1998/11/20	5689286	4049065.7	1720779.3	9450765.7	3346920.9	4160987	7689490.4	3757190.8	11220977.2	21386823.8	3614457.6	21398550.7	2671096	10805692.6	9976312.9	2894511.6	1966938.3	18285853.5	8063105	2686116.9	2654670.4	3153512.4	6060639.5	15406315.8	2369808.5	7443660.2	8095639.1					9845189.2
1998/11/23	5821378.2	5629144.6	1219777.1	11020463.5	4381343.6	4223069.7	3847797.2	3526442.1	5752808.8	16701651.9	3046283.8	7708896.8	3097413.2	7545156	12121865.7	5943341.6	2181599.5	16931211.5	11809278	3327315.4	1729015	2484617.6	6893926.6	5552824.3	2300525.2	8667229.3	5694816.5					4190723.8
1998/11/24	4863434.7	3499237.2	1361191.2	7875766	1939864.2	2550405.8	6145557.6	2796956.6	6057348.7	8515751.2	1496274.8	10970613.2	1838432.8	5839601.5	16433152.8	18675926.5	1911679.6	11781570.8	8349524.4	2216132.2	4191384	1312969	2948452.5	10303506.1	1491541.8	3712278.7	4592000.3					4423352.9
1998/11/25	5815367.4	3830872	1239654.6	5941575.7	1768614.4	3052833	46578421.8	3497563.4	5876274	27178026.5	1964090	30127579.9	1396873.5	4587517.9	12089238.8	11643151.7	2482083.4	14894479.4	11515777.1	1968866.9	2709825.6	2393050.8	2215988.2	5377425.3	2483088.8	5128031	13615102.4					2823021
1998/11/26	5928463.4	5556490.1	20074239.7	4382553	7681121.6	5110418.8	14130630.4	5055139.2	3945965.9	14875809.5	1762564.1	10409263.2	2249111	8052041.8	8069039.1	3050030.2	3038326.3	16421774.3	9678419.5	2590530	1326735	5018090.1	4032736.2	3435713	3477216.3	6073550.4	32773026					4054228.8
1998/11/27	10425024.5	5700738.1	70349218.6	6042728.2	16714790.5	7492450.6	10402699.5	3893187.4	6062259.4	9090148.7	1363697.4	6637959.1	1700700.8	6412931.2	8814611.3	3704588	3195345.1	11271390.7	9528097.3	5731385.6	1765789	3257947.9	3532989.5	2991497.4	4326440	5092800.6	17065545.9					5237987.1
1998/11/30	5823892.1	5725495.9	21343989.7	4905030.6	4202767.7	2982448.7	21595392.2	2624200.6	4875827.9	6148027.5	1545814.7	11402218.4	1342439.3	4470408.5	7919117.7	1646291.1	2684985.4	8381003.3	3750619.5	17111548.6	1568340	2081408.4	2945327.2	4287705.4	2691183.2	3001393	13902495.7					2801031.3
1998/12/1	8233897.3	11456787.8	54684248.1	6762989.8	13844650.1	19831608.7	46788558.8	2730730.8	3810980	5673136	2192201.2	9792363	1109833.3	3465185.6	9544606.9	1637781.4	1208488.1	7098400	4164882.8	4262668.5	1758331.8	1298407.3	1683231	1617367.3	1102115.7	2875181.8	21015462.4					2262010.3
1998/12/2	12540975.8	22892318.6	58219162.2	5371003.2	27432382	32768872	12986473.7	3706284.5	1926535.3	4224597.1	2906500.6	14800276.5	961462.7	5725245.7	7697883.8	1789092	2681999.2	7080358.3	2724294.7	3846958.9	939424.4	1607107.9	1751068	2522532	1235139.4	3127076.6	10175173					3653380.6
1998/12/3	12815871.7	8906060.2	28488087.2	2483773	10538182.4	10151330.2	50856201.4	2081791.7	989027.7	3383716	2105735.2	4878273.8	899647.6	2033413.3	4627946.6	2034421	1302456.4	4252551	3064503.7	2542956.5	1398294.2	3933296	3278479.6	1794449.6	1484389	2614731	10945177.4					1642857.2
1998/12/4	12271517.4	6065807.6	31750087.8	4985775	10823906.6	9791848.3	58415488.3	2485547.8	1869416.6	4079061	1681565	2714906.8	1166478	4565643.8	8457994.2	1320964	973656.4	3973086.1	4422365.1	5327807.7	996691	1473949.2	1156465.5	2325786	987644.4	2400769	8800246.9					3177291.5
1998/12/7	9773685	6073623.4	23129581.2	5965521.5	5630789.3	7242687.6	28641845.5	3230387.8	1510533.9	3420306	1656504.3	9345557.9	909545.7	3678419.6	6187255.4	1946891	1195109.3	3666632.6	4904777.7	13010954	413845.5	2000995	N/A	1742956.8	1959867	2878784.5	12298878.7					2081278.3
1998/12/8	4897039.3	3283237.3	11057098.2	7154059.1	2452436.6	2787903.8	24549463.7	1761575.4	1242033	3388864.9	1188544.6	2128083.2	898882.3	2541208.2	N/A	1881886.5	981039.7	2304732.3	3457302.2	3746764.6	736028	1620898.3	1209086	918275.5	833894.5	1900764	5756321.1					1457665.9
1998/12/9	4556265.4	2302512	8871870.2	2140511	1953821.6	1808486.2	13451238.9	1193520.9	2670738.5	3149123	691752	1414030	391135.7	1667362.6	5255023.5	779371.1	948121.5	2762544	1561603.2	2314917.2	695555.4	1637195.3	775901	1852165.1	887285.5	1183106.6	8920042.9					899400.2
1998/12/10	10616785.8	3925010.6	15174786.1	3154609.1	3245661.6	5395931.6	13324980.4	1951900.1	815603.6	3121635.2	860276	4799714.1	514687	4662480.1	5034671.6	1181370.3	739542.8	2440248	1526692	2688795.7	668164.2	2803257.4	1294931	1196228.9	1060308	1663237.6	5027042.1					2493547
1998/12/11	7089342.6	3745979.8	11995617.8	3144153.1	2745278.9	3696962.9	9356177.1	1696112	916041.3	2445956.3	1652598	1989091.5	719933.2	3024283.2	5377353.6	988161.8	2021549.2	2100991	2866744.2	5121719.6	3347891.1	2221640.5	1321349	1618857	1308752.8	2420437.6	3536202.2					1253618.9
1998/12/14	4785645.9	3410714.5	7750069.6	1803640.6	1755407.9	2497997.1	7519555.3	2965121.9	533748.8	1498552.8	1010202	1580104.2	799192.8	1534090.5	4130090.6	1077045.1	887246	2141765	2199740.8	2261992.2	1000708	1335296.2	1723534	1018168.8	403098.3	1679915	5593985					870474
1998/12/15	8050283	5528472.2	20702205.2	2257075	3956475.2	6824110.7	9827982.2	6281061.4	1087314.6	2401380.2	1029793	3419921.2	881358	1467238.1	5016385.8	980351	2478523.4	5446642.4	1373367.8	2701214.6	1495533.8	1792946.9	2076822.8	1810249	1188616.7	2686081.6	11101447.9					1815620
1998/12/16	2960318.5	2987026.4	44901119.4	2783652	2892832.5	6436395.6	6630956	1297986.4	795216.6	6171769.8	518232	5419548.9	342229.1	958230	2338593.9	704908	1209717	2916960	1497757.6	4866954.7	970315.6	1543094.6	875025.9	1637789.4	665065.9	1262671	4695811.9					960124.2
1998/12/17	3873202.5	5979808.6	51538093.4	1589086.8	2910740.2	10275238.8	8008453.9	3845793	1357848.2	6351526	1069816	10282317	762713.8	2423948.9	4129810.9	1052274	1652522.1	2190355.3	1301323.8	1963819.1	823995.2	1686166.7	1121524.5	2528999.8	874016.6	4490491.7	2994309.8					1799527.8
1998/12/18	4993321.2	3155448.7	68671241.5	1400454.6	2984395	18982172.2	6672205.5	1977314.8	1444553	2138950.2	905307	9208001.9	767420.5	1566959.2	3856434.2	1133607	1585537	2763501	1434045.5	1457517.5	1023914	1734220.3	1740068	2835104	2472023	2160422.8	3670171.4					1205599.2
1998/12/21	4095368	2607439.6	43900500.4	2759920	2439828.5	15358404.3	3557863.6	1444185.5	1038934.1	4234188.8	1049796.9	3165466.4	612056	1562647.8	2714304.8	1390034	1029792.1	3927634.9	877951.8	1296233.2	533863.4	2153507.4	1223873	1039801	755454.3	1494728.6	1780074					917170.2
1998/12/22	3923047.4	2688776.9	39362136.3	6007178.7	3494429.4	13197359.9	11289368.3	2159092.6	2778267	12288215.5	2036508.9	2945397.1	1543075.5	3554203.2	3012294	1454546.2	1545001.6	5217910.9	3509405	1799904.3	3317877.8	3970499.9	2470169.8	3290332.7	1337777.7	4257766.9	4305827.6					1381048.5
1998/12/23	3672106.6	3244199.3	68281044	2929380.3	7601639.8	36837379	9448835.4	1540734.2	2332062	68146207.1	1392922.9	11454697.6	1369771	3674674	4269618.9	891734.4	1094581.2	3328235.8	1118425	1264481	1224554	1543818.9	1490405.4	1545424.3	1295579.8	2873730.4	2061206.6					1044297.9
1998/12/24	2697308.1	2468505.3	39603560.1	4536229.2	3436597.3	14489516.3	5652748.9	1141772.7	1852997.3	11292245.7	819481.4	3365787	664775.4	1691246.6	2602286.1	1442626.2	858620.7	1880145	1585197.2	1331941.9	358543.5	767786.6	886218	804569.5	N/A	1789454.3	1848854					1216198.2
1998/12/25	2038046.4	2044142.8	43259927.2	2941026.9	2391577	12699303.9	4484027	1092108.2	1132370.1	14232139.9	913678.1	888853.7	576244.4	1221121	2211081.7	1389546	1218394.8	2191091.8	1767866	1241067	775853.8	831434.4	533037	4584233.1	1416539.1	1493794.3	2290767					739675
1998/12/28	3175719.8	3163725.8	42198084.6	2121175.9	2402857.7	8965192.2	7944549.8	1312066.2	561077.6	9472777	1490052.3	2074417	711723.8	1598501.5	3234538	1176997.1	1217842.7	3601771.5	1763917.7	4077472	531872	1383065.1	722600	787194.6	1330486.8	2025410.8	2413280.9					1275524
1998/12/29	4463240	2973583.2	41382526.6	2412535.2	2937240.7	44213301.6	8572640.2	2058315.7	652612.5	2897314.5	1012122.9	1366172	1321206.2	1794717.9	7019746.3	1477581	825931	4652367.5	2765108.4	1676295.6	791200.8	1267487.3	1331359	2752531.9	1149748	2189780	3915207.7					1055922.6
1998/12/30	5361767.4	4126271.1	25613135.8	1522830	2786995.1	28778679.1	7225744.7	2841085.9	849663.9	5909824.8	1017751	2425352.4	915521.6	2190460.1	6557550.1	1098301.4	1461525.7	4418423.4	2527603.1	1613484.7	1734627.4	1978815.3	1260765	1582668	1514841.1	2122759.8	3477214					1722189.1
1998/12/31	3297988.8	1549031.6	15819084.9	1338630.2	6578661	16118883.7	N/A	1298375	922685.6	6085746.5	3567517.5	3841766	665498.4	955091	2122622.8	441569	1046155.4	2806700.6	1512111.5	N/A	1162842.6	1676152.7	787164	891040.4	1771659	1398657.5	1808688.8					794875.1
1999/1/4	3386658.4	2345298.1	37733311.2	1991065.9	6707721.9	22591348	5239214.1	1360299.8	332866.5	914730.2	1875102.5	530628.1	872685.5	1671416	1902620	431178	656460.7	3051452	646756.4	1001415.9	260325	687741.5	571271	3221827.3	743690	2332744.5	1359004.5					530457
1999/1/5	4338128.9	2986115.9	23533809.6	1771316.7	13041785.9	18929571.3	10308270.7	2025003.5	897164.7	2756264.2	1171484.2	666871.3	570951	1826283.6	3501391.6	1248636.5	1106513.6	3016774	955206.5	1756175.2	828846.5	2159522.4	879319.2	1769974	716770.2	2772273.5	2831662					689168.9
1999/1/6	4847992.7	3811385.2	22078693.5	1945120.9	9569446	16592819	6861623.9	2008542.7	2082691.2	2498869.3	2129356.9	3058878.3	812818.4	1635144	4574321.6	1027154.1	1049784.7	1897370.2	1032790.2	1376310.4	548912	1399093.7	706745	9000246.6	557237.5	1771136.4	2719723.2					1268095.4
1999/1/7	10431347	2379590.7	32979075.4	3207291.6	4702194.3	19771382	8680816.8	1592184.8	3807394.9	2945751.6	1199480.1	1494669	2510362.5	1877347.5	4912278.9	593391	436755.4	2198037.7	573757.7	2108032.4	364981	3802088.7	730176	3345459	707668	2318373.2	1424791					666767
1999/1/8	7206350.6	4965936.5	25523609.1	3257894.6	5058936.1	17445577.7	8214810.9	3836229.2	17792973.4	7020483.7	2617272.4	2713177.2	6661505.3	3842782.6	5419307.8	1594346.9	1680627.1	4618642.6	3139022	2615839.6	948437	2428168.2	2692908.4	2740930.9	2978336.4	3245376.5	3656342.9					2186978.5
1999/1/11	4393168.9	2965052.6	32976295.6	2242666.6	5524778.3	20411576.1	7263939.5	2457634.3	4299996.2	5806273	1806195.2	1992714.6	2180360.8	2116923.5	4499034.1	2265276.5	1941893.9	3553754.4	3110967	1980919.7	1098373	1434157.2	1467381.5	4099404	1671242	4392083.6	2346783.6					1354756.4
1999/1/12	4670553.2	3075445.2	27913292.7	3804305.3	4621261.9	13216884.5	16327226.6	1986986.1	2032263.6	3537996.4	1712868.1	4469396	14131668.6	2926560	8574962.2	5562292.2	1448518.3	2301269.5	2211042.9	2597339.1	606737.5	2576194.4	887256.8	1908212	824631.8	2733188	2548725.6					1000063.5
1999/1/13	3647608	1961460.5	19511994.5	2534290.6	4480781.9	8939110.1	8121254.6	2248850.8	3478811.6	4476902.2	1231878.5	2445744.4	18409148.1	1665690.2	24762976.9	2298557	1283604.6	4284256	2245374.3	3661589.4	384837.1	1172107.4	1401621	1944658	1018852	1797118.2	2141181.1					971746
1999/1/14	4712132.5	2458134.8	38735766.4	5054028.2	7334581.3	24843999.8	5321845.9	1821856.6	1155532.4	2161735.6	1831003.1	4704697.3	11938604.2	3211412.4	15200412.9	1438717.4	927822.6	4088784.3	1186795.2	5679007.5	1366620.4	1182195	1611150.4	2202492.8	754809.8	2758711.7	1845690.8					859869
1999/1/15	5686107	3902889.7	31123548	4539501	8477872.9	20751975.5	7964679.4	2627775.2	937608.6	3346581.8	6086841.9	4656132.5	6838454	4591416.2	12412776.4	1461991.6	1355088.6	8005950.2	1450690	4221260	883654	1585316.6	1575288.9	2617897	1078572.2	1924770	3874781.6					1121982
1999/1/18	12178752.3	10048297.5	35869902.6	3811370	6732274.7	8877805	7265000	9898382	3104677.2	3572000	2126759.2	16309220.1	6556192.6	2590377.7	10785202.5	1363956	1471302.8	13471866.3	1781259.8	5778230.9	1259249.9	2054451	3550025.8	1107000	2010000	3296332.5	11288554.3					2298966
1999/1/19	5540925.7	4586856.3	24754465.4	3570118.7	4045923.4	6204876.7	5854929.9	5899351.3	1600303.7	4858098.5	1986309	9188638.7	4111005	2670730.2	4729814.6	1412172.6	2673085.8	13476812.3	1357798.5	4180936.2	774988.2	2183220.9	3444875.2	2409811.1	2819382.8	2239154	4705009.5					1263402.6
1999/1/20	4771382.7	3359015.1	20441032.3	2014619.8	3735409.5	4450656.7	6652099	3991749.4	1067895.6	4268610.8	1410694	5839339	2973257.8	2095749.4	4929307	4081394.9	1139815.1	6284912.6	3597722	7821080.8	2036884.2	1382921.2	865977.7	3719287.1	1533591.5	2760486.9	5276449.7					1056721.4
1999/1/21	5066412	7321532.2	15413778	6967407.8	2527424.5	5797384.8	5696007	2428932.4	2129292.5	2217894.7	905029.6	8731368.3	3184300.3	2661360.6	3401536	2482586.1	706353.4	4051315.6	1726393.5	10722274.9	2563167.2	1249748.6	1638504.7	1743080.8	1229919.8	3172968.4	3678447.5					1616357
1999/1/22	5861464.3	6601490.3	15930192.2	3593093.8	3847924.1	5840925.7	6015149.4	10912083.1	3462316.7	3570236.6	1044893	4493580.8	2471943	8268677.9	4052793.1	2391764.4	1668259.6	3624247.8	2432265.7	4837525.2	12745867.4	4720060	2036492.1	4334114.5	1633995.2	2880977.6	4510157					1327926.4
1999/1/25	4246034.2	4555419.5	14676613.7	2535450.9	3662763.5	5872155.5	6038374.1	4907062.6	1625165.7	3164801.8	941374.4	4254239.8	3394339.5	4243162.5	4438693.9	2432804.5	1225860.1	4605434.5	1923872.2	3613587.1	8299981.2	6219616.6	1246814.2	3449250	1810586.5	3708750.6	7554863.9					1089130.8
1999/1/26	4910737.8	3107803	11405333.7	2752138.1	1795128.5	3799422.8	6154245.6	2570543.2	1340703.9	1744606.1	829558.1	3465018.7	2766489.2	1944925.5	3981683.1	1038020.1	847048.6	3910654	1979216.1	2465496.9	4993691.8	2483992.6	820918.7	2615315	1144749.4	2726850.9	3833037.7					1203117.6
1999/1/27	3973969.9	2634197.6	27804394.9	9760320.9	3601554.6	6073595.8	6351930	2105034.8	2072419.7	2110903.7	1004165.4	2175122.7	12474251.8	3615364.4	5168588.9	1313430	1014398.4	4427660.8	6109464.2	6299833.2	2542763.8	1881223.8	828426.7	2539739.8	870461.1	2477934.2	3201160					1050947.6
1999/1/28	3494204.8	3714146.6	16582323.6	12878354.9	2463665.8	4354016.1	4427355.6	2227411.7	976042	2100914	880992.5	2390373	8260961.4	2437952	3836027.6	1868488.2	946418.4	3411756.5	2955995.8	5141877.4	1053251	1384174.8	1358071.5	2317765	2344379.5	2089216.4	15711668					664798
1999/1/29	4122588.9	3836323.8	14532199.6	6762885.5	1985902	3797725.6	3916600.5	1875448.1	1415317.7	5585992.9	626066.4	1818339.6	4319224.9	3069692.8	4852995.2	3064171.9	1013894	2029278.7	4227272.1	3525562.6	2007958	1657120.8	939378	9280229.7	1027106	3555577.5	11673776.5					1259882.3
1999/2/1	3321654.4	3651644.4	17757145.1	8214073	2680795.6	4305351.9	4212678.7	N/A	2798869.6	12329458.3	1397526.2	3031155.4	3355546	5969798	4483453.1	4580055.1	1024530.8	3203542.9	17237526.6	2706893.7	884925	1859486.2	750314	11017430.7	2761751	3120634.9	15252601.6					1251147.2
1999/2/2	3034581.7	3335289.2	22808957.8	2706425.6	3035280.8	3613274.8	2906220.8	2645596.1	3475617	7224572.9	709178.8	2114065	2913907	2511011	3710458.3	3408532.9	1083569.6	2275388.9	25720346.9	2160728.8	890091.6	760436.4	1409574.2	4302347	2969770.9	2519574.6	10071383.8					724965
1999/2/3	2348513.7	2505037.3	12001647.5	2829798.8	1812324	3087074.4	4124068.5	2005892.4	769078.9	3321338.5	636379.9	1501879	1751795.3	1972475	3774475.6	1542287	379828	1373960	5823758.9	1879000	2188190.3	1079071.8	2555631.7	1557351	973513.7	1200038.9	4127559.2					869077.2
1999/2/4	8986827.5	2483012.8	7816725.8	2757079	2091907.7	3608716.8	4510253.4	4132554.6	639510.1	8855220.4	752897.9	3119303.4	1577702	1692088.9	11922747.2	920065.2	695918.9	1400182	3530383.6	2448895.2	1928589	1438130.3	1067044	957117.2	1106499	2541790	3733942.8					864134.8
1999/2/5	6795185.6	4872105.8	12226538.2	3681148.1	4033101.8	4401388.1	3500127.5	3425053.8	1299309.8	5947917.8	1379540.2	4821775.7	1414101	1843976	5849195.3	1772650	1083443.4	2752798.3	2830076.5	2442160.5	1447926	2188269.2	1996139	1347992	929111.2	3073897.9	4358946.9					1290764
1999/2/8	8014490.2	4189260.3	9184243.1	2505294.8	2234912.5	3808560.4	4649810	3269195.4	1041213.9	4149895.8	1459790.9	4029223.8	1175816.6	6900645.4	3714972.3	4098194.3	1393063.9	4078746	3136355.4	1712778.8	1388438.6	1813460.4	1096402.2	759748.4	891661.9	2477550.3	2935126.4					907996.2
1999/2/9	4952691.8	2768606.1	6311607.1	1583425.5	2491909	3045724.9	5139621.6	3224176.4	1258760.8	1626227.5	1239586.3	2696141.8	1881443.6	8125094.8	3408623.8	4955490.9	919448.5	2283385.5	4165944	1284077.4	1273319.4	2040192.9	750311.2	469466.8	896026	1379441.5	3790507					631062.9
1999/3/1	2076242.4	2004764	5815173.1	1912762.3	1096736.6	1782942	2065862.1	1528525.4	1196871.9	3208215.2	1689293.5	6135863.3	2645733.7	14206236.6	1859258.6	2521711.6	871258.6	7476952.5	2652921.4	948236.4	644638	806732.7	581824	397591	633600.5	1767733.6	2846466					571052.1
1999/3/2	2371547	2952627.4	6440473.1	3258895.1	1258898.3	3453921	2319550.8	1678676	439533	2158278	2726889.4	4407033.3	2129699.3	34545236.3	2488798.2	2564605	749332.9	2244688	4284760.8	1164877.4	1730171.8	1429656.4	3266595.1	586433	1148184.2	1956687.1	1678711					1007787.3
1999/3/3	3987853	3218247.1	11225658.3	5491764	2048870	3398857.3	3767815.2	3423639.1	1068518.9	4772965.7	9472891.3	39381208.3	4110891.3	18202178.3	5844551.9	4371032.6	1119490.6	3734231.2	9448743	2491673.3	1255844.1	1193144.9	3459736.6	2398315.9	1590518.5	3028733.1	5506698.9					1550266.5
1999/3/4	4427234.9	3163587.4	10355290.4	7764549	1992062.5	3477418.3	10871418.2	3048182	718096.2	29750881.8	6958308.6	12747122.8	3730168.8	14376387.4	3552125.1	1369992.7	1092003.4	3884971.4	5620415.9	1719474.6	3455435.3	1557288.7	3973850.1	5503615.6	2277623.9	2448015.3	8421289.5					1337335.3
1999/3/5	12711208.8	6755051.7	30260542.2	8401692.3	18762453.6	16526157.2	6854225.4	4078055.5	1181509.3	18814299.9	4085121.4	8673705.2	4241054.1	13938990.6	7640169.1	6618503.8	1906326.7	2731357.2	5010837.6	2169008.2	3435437.4	1451835.6	2467694.4	16135776.5	2051832.9	2696404	7819384.7					5957533
1999/3/8	5529406.4	2762923.7	81115079.7	3824518.4	9993461.3	10169405.5	4538026.3	1900771.5	1018457.3	16874339.7	5214538.6	10882179.7	3559157.6	10804985	6278233.5	3937462.4	893360.7	4377463.6	N/A	2284267	3976964.8	1116745.9	8078497.1	8758883.3	1542342.2	3911548.9	5701414.3					2051225.7
1999/3/9	4789192.4	2795299	36629595.1	6790567.3	5229993.6	6197397.2	6526926.2	2542067.4	4345818.2	11811204.3	9704653.5	7277479.4	2607410.5	32676166.2	3684535.3	8086853.4	1650534.9	6016850.4	5461806.2	2692595.7	2586264.6	1574994.6	3341554.2	6152799.7	1516001	3276554.1	12553842.6					1728150
1999/3/10	7013504.2	2774242.3	33692213	3828300.4	4174168.5	5965983.5	5901735.4	1634910.5	3149697.6	8371123.5	8745111.4	3538178.8	18033882.5	20754135.9	4064204.4	6615000.1	1611946.9	6432439.8	4397571.7	2584246.7	5033670.5	2333974.7	2737864	2531830.5	1062349.1	2202733.8	4126148.4					1771829.5
1999/3/11	10845570.6	7070845.4	31800204.3	5158731.9	4117259.4	5599627.8	22347547	3193681.1	4591315.4	15317880.8	13911140	6516277.6	8904691.2	19522022.7	5405971	6960270.1	1894388.4	8618258.8	5844200.1	2667268.3	5279851.5	10602755.1	4069214.9	2538437.2	1835981.4	3102977.6	9620791.5					4092780.2
1999/3/12	8296790.4	3528059	19834974.1	30686287.5	4360603.2	4649181.5	8420646.2	3164938.2	3020704	9363948.4	7749151.9	6134283.2	6645124.4	13129300.4	5260859.4	4882448.9	2078925.6	3966346.9	9293134.2	4975078.3	4510237.1	7268030.7	2729096.2	3684101.5	1600868.6	2536160.2	12484594.6					2220383.7																329260316
1999/3/15	5991195.3	5669796.4	21265502.8	13156112.4	4866741.3	5880157.6	9060959.2	5284534.1	2843584.5	28018042.8	5976839.3	5794331	11488791.7	12498021.7	8121654.1	15838129.9	4660121.1	22667201.3	8741691.3	3662471.8	4327163	4301155	4159536.5	3005824.5	N/A	6459317.9	10578085.8					2964935.1																84195928
1999/3/16	4447063.2	3211943.6	14695296.2	7065062.5	2948809.2	5793840.8	6626424.1	3278069.4	1679976.5	12282475.2	4343643.4	4851186	4138090.5	12072347.1	6018282.2	21090749.9	2277944.6	6751225.4	5551772.8	6611877.3	1913627.5	3579655	2165305	1787876.5	1377891.8	2940477.9	9189534.9					1998330.2																207144586
1999/3/17	6614202.1	3376847.1	18081837	7067818	7307694.7	7298974.8	6511341.6	2712112.9	2255193.8	28725192.9	4594225.6	5875536.5	5867881	9911267	5108585.7	7718396.2	2682260.1	5021368.4	5502151.2	3409835.6	5994773.1	4051272.1	5272120.9	2859707.2	1162796	3453186	11659350.2					1997147																151684669
1999/3/18	3704565.8	3568273	17081867.9	5221818	2916575.4	4538839.8	6636441	2024919.8	980737.7	4633943.9	4731766.5	11796033.7	7634422	6910063.5	5483318.6	4709143.9	4530764.6	5799041.2	8838032.8	2687895.8	3372708.7	4878270.5	3056006.2	8795667.1	6881661.5	2656147	12972740.1					1838520.6																83092401
1999/3/19	6752110.8	4084014.6	10269872.1	4336220	2702401.1	3577345.2	6086928	2889620.8	2641500.3	6532742	9399335.4	29902662.5	7985181.6	7935454.9	8888032.7	7014069	3852066.1	6040936.9	3219164.5	2112867.6	3322442.3	3121025.8	2074907.7	7881736.8	2949316.3	2266363.2	17514531.4					1593005.4																129390346
1999/3/22	5756763.2	3583620.3	10903322.4	8058444.8	3169549.6	4507817.2	18613433	3583364.7	1789650	8183921.8	4087962.6	18468407.4	32781331	7539742	6150585.4	5867268.6	5701597	3425968.5	3803496.2	3501669.5	2535677.5	30993572.7	4889279.2	6893046.4	3161311.1	11928123.6	13822219					1773000																127824472
1999/3/23	5576323.5	4119913.9	17266359.5	5958615.4	4278839.1	4947233.5	18116177.6	3610794.2	1278243.2	6330265.2	2210971.5	7031191.3	17274599	4329038.3	6472173.8	5119797.8	2185634.5	7606968.6	5270083.4	1490065.5	2005867.8	28452191.4	3612991.6	2949311.5	1757277	3038661.3	15197607.7					1607544.7																52248480
1999/3/24	10499248.3	13803883.7	12379480.5	3367392.8	2656796	2727926.7	7376923.5	6014558.9	1379775.8	12158341.7	8274518.5	5573877.4	10607735.9	9410826.8	4836751.8	3816230.4	2235490	4910646	6541857.8	3201767.9	4659271.4	21527070.5	1843679	1976415	1131125.3	3401502.2	17333196.8					1617362																43071752
1999/3/25	13920137.6	20288848.9	8100911.9	5060704.4	1542861.8	2520993.6	11291118.9	5478704.4	735012	10356629.9	1837546.5	6654257.2	20574227.3	9265853.4	3616591.2	2531326.9	2281507.4	5547531.8	2258831.2	1708513.4	2740819.4	9493068.5	2187929	2016790	1517730.5	2307977	8554324.9					1350186.9																46904448
1999/3/26	4604290.8	7631692.2	7825289	4324851.2	2457094.6	2253765.4	5444161.1	2938350.9	992331.7	7733572.2	6905065	6010796	10875404.5	31464638.8	3180229.8	3320247.8	1643928.7	8093080	9325362.8	1883253	1930907.3	18425030.6	1716412.4	1120885.8	1369767	2116350.4	10083638.5					1327194.6																29869372
1999/3/29	5628373.4	20390037.3	19366528.6	5237232.3	3317314.2	2508715.7	4106813.3	9376858.5	1148321.2	9155191.4	4635984.6	8244587.2	9430995.5	21047982.4	4276397.2	3905345.6	2131312.7	6625658.7	6277342.6	1634058.8	2894594.6	20096834.9	2658445.4	4038860	1181562	1974998.9	14356007.8					2502662.5																23630896
1999/3/30	4221832.8	13376458	9883024.7	3925413.6	2962554.5	2169445.6	9965544.3	4813095	475519.5	9085421.7	2336525.4	6439470.8	4629274.8	10999865.1	2545946.7	4779144	1898135.3	3685947.5	4836595	2264174.2	1276118	22796857.1	879635.9	5111216	1154403	1791355.2	5752995.5					1249460.4																25552532
1999/3/31	5110383.6	9318573.4	8875027.9	3530729.4	3627028.4	2782935.6	21278476.2	3230447.3	680379.3	4070874.5	2602210.2	4255408.7	5373360.1	11746653.8	4155019.7	7136511.5	8078261.2	3120186.8	6195509.1	2121594.1	1284156.4	44562370.3	1557354.8	5420186.8	1226473.8	2146755.4	8735130.9					1363882.2																19937842
1999/4/1	4764626.2	8375971.6	20285745.2	6219072.2	20588905.6	5277884.4	15660034.6	2996103.9	2650018.6	5808640.4	2999486.1	4664952.3	15735590.9	10505649.6	3610435.3	3921753.3	7625217.2	5231909.4	15271139.1	2195766.1	2728717.8	14509912.4	1746629.6	1913717.7	686965.8	7089642.9	17374316.9					7238734.6																18389295
1999/4/2	5913794.5	8614451.8	41189422.6	7974014.2	7690531.2	9774241.6	11911204.5	3608054.8	3190719	7092196.2	4157125.2	5565822.5	11981951.9	22670116.9	8599089.1	5875166.2	7232690.8	3877948	10171568.8	4585860.6	2724274	13963210.7	2141181.8	4344840	1315144.3	11323581.1	10701254.2					5365028.7																26131786
1999/4/5	12398739.9	10559369.7	16698430.9	13108292.6	5770026.2	5943667	7924483.3	4509527.5	2350802.3	7940323.2	2911947.5	12243642.7	8591859.4	37760437.9	7818808	7200333.8	8596791.6	6090512.7	8001416	3212272.8	8862107.3	10236774.3	3628717.8	2907039.6	2345866.8	13813415.4	11133571.7					4682210.3																38085346
1999/4/6	5750240.1	6072095.9	14807774.2	12735924.1	4311205.8	4687667.8	7438758.2	2811496.1	1418395.1	13239031.2	12581441.8	25223844.4	7858309.3	20028870.6	7262940.7	2863536.9	3689360.9	2790093.7	4708447.2	6539559.8	6278064.4	12483055.7	2594494.1	1110896	2225951.4	5875934.1	37518271.9					2110160.7																22835235
1999/4/7	29764598.7	8053663.9	16060333.7	4489895.8	5270773.2	12420579.7	48989848.7	3760061.6	2392411.5	6016519.8	10962854.8	15029616.4	9682222.8	14381908.3	32361989.1	4028089	4973500.2	4636196.6	7044768	11633876.3	3294687	10543527.1	2767009.1	2125895	892763	5385335.3	24078244.8					2750675.6																21190361
1999/4/8	13636276.7	5997829.1	13776272.5	10033542.6	3814358.5	13855546.1	72647693.1	7531260.9	5216149.2	5932690.6	3584722.7	N/A	8340147.5	33630144.9	13534426.6	2869342.8	2766497.7	4303919.8	5386964.6	22959670.5	2450533.6	10298888.9	2028827.4	1396511.5	948431.8	5160825.2	32738493.5					15231908.5																26397417
1999/4/9	8823512.8	4662454.5	15910270.9	6805389.5	4463494.6	5790255.1	76381928.7	4224178	5103587.9	9503820.4	5184620.2	7951671.5	23541421.4	31320341.2	9648246.2	3799744.9	4532927.5	3651125.6	4654096.2	N/A	2244432.4	35541068.1	2668432	2845083.3	1182104.9	3217818.7	46543573.9					10471648.9																24075133
1999/4/12	7052229.3	7818487.3	21457060.4	6861119.5	4317848.8	5503271.4	66993976.8	3814463.5	5034784.1	8256311.7	4030910.1	9504855.4	11707247.5	26161847.4	13877904	5539800	2544442.1	5070402.4	5133468.6	6194073.2	6758612.9	12580056.7	4272401	1986491.3	1274188	3950940	20759913.6					6516077.8																39318362
1999/4/13	5516970.5	5029538.8	63004978.8	4714815.7	5709456	9443867.8	28459754.9	2620911.9	19526975.9	5666593.7	3193992	4947133.6	8181249.4	19253503	7324775	2713224.1	1884800.8	3281593.5	5164748.8	3646361.5	5761968.8	6241983.7	1676799	694929.8	1108901.2	2617575.2	17075385.2					4347377																129670863
1999/4/14	20417915.6	4453143.1	23739905.2	3412998.8	2516803.7	4199759.4	12417183.8	2595382.7	8688739.9	4063996.3	1950895.9	2929518.4	6945256.2	12506401.3	7092750.3	956882.6	1894697.4	3701116.7	3672860.6	5329107.4	10960486.4	14639090.4	1086234.5	623834	1013600.6	1850067.8	17137047.5					3197145.4																30871197
1999/4/15	30472576	4418174.4	34674531.4	3796539	3700323.2	4882449.4	14589429.9	2497293.4	6288865.8	5892895	1952678.7	2934757.8	6409219.2	14772254	5779265.4	2889281.4	2864878.5	7341166.7	4883461	11809785.5	11577168	13858232.2	1596601	1013008.6	605466	3221908	16195665.9					2644732.8																116776200
1999/4/16	13705194.1	3550494.8	27763947.5	5894168.5	3550148.4	4614393.7	14326241.3	3705506.2	7860401.4	8011518.1	2146560	3950724.8	9359553.8	10667554.3	7650166.5	2271931.5	N/A	3390519.7	4444156.6	3518242.5	8738057.9	8048842.6	1523210.6	1145554	2423019.7	3112001.2	11913597.6					3827932																103441131
1999/4/19	42440416.4	4236007.1	21971301.8	3283946.5	3169283.7	3270966.5	11009198.1	4878697.4	4152833.1	3655199.5	3218646.8	7345754.1	5533819.9	7331186.1	5179623.8	1905544.2	1482105.4	12397020.5	3422833.4	4926141.6	10223746.8	19078778.6	2261095	633862	736905.2	2753641.7	12844276					1686707.3																61615802
1999/4/20	22045518.4	4733986.9	9688491.7	3020303.6	2626524.2	2600652.7	23249468.3	4273356	3981642.9	4259390.8	2545826	5233905	3625088.6	8648539.2	10472131.2	2992467	1716760.9	5567863.9	3156501.7	34782046.9	6193607.9	46796031.5	2035414.6	580229	791323.9	1494763.9	11186109.6					2951308.5																35320289
1999/4/21	16235986.8	6322542.2	10334234	4383748.4	3287524.5	3601838.7	17726433.7	2626882.5	3230545.5	7034428.3	2264163.9	4309563.9	5045787.6	25569403.1	10224894.2	2435645.6	1201224.1	4946700.3	2184887.6	38650726.2	4300774.5	17212121.7	1293826.9	1788644.3	2026882.8	3052294.1	12997268					2622524.5																35887610
1999/4/22	15573922.7	5870085.9	15111933.4	4603699.4	4423624.2	4628725.1	19800281.8	4929312	2982105	9366920.4	3035486.1	4842906.4	4624125.6	22911172	15094178.6	5086831.6	2430489.6	5129183.2	2282934.8	27969378.8	5054900.3	14926330.4	1422091.2	2214491	1651085.8	4799243.2	11431417.7	308527753.5				2221550.4																32428122
1999/4/23	12596988.6	4878097.5	8301587.6	3474266.8	4854752.1	4221583.8	13564620.4	3647542.9	2659213.9	6046233.2	3601639.3	3807962.4	3139208.6	17743511.7	101028501.7	6781152.2	1303924.5	2271569.4	1929527.4	50321762.4	5226399	11143762.2	2637662.6	1073315.6	1755453.2	3891306.7	44088458.3	182397551.5				1972213.5																17518759
1999/4/26	19916626.7	4110499	13959229.3	6026946.1	10798420.4	22488122.6	75808949.2	2996729.6	2092780.7	5246729.5	3471645.9	4519947.2	5357949.7	12487722.3	45221344.6	3652297	1593025.1	5565457.8	3073519.9	67551719	3642946	10207411.4	1279997.2	1435500.8	1665540.8	2517247	34780326.2	103472674.2				1771856.4																24773505
1999/4/27	80520263.8	8040220.6	73849792.9	4374292.6	4493892	10266958	22464862.3	2741297.2	8772572.1	6162623.5	4910014	1440832.3	5656068.9	20111455.5	23579388.9	3630171	1363715.6	3912972.5	2876179.6	24330800.4	2619294.4	8304180.6	1296848.9	1026561.5	1414388.8	1977639.8	11232921.9	172534265.5				1756224.4																17760113
1999/4/28	29356201.8	4557740	28769421.9	6313783.3	3497746.4	6164170.7	11559456.4	1972328.8	6436016	N/A	N/A	1450458.9	2229398.6	10920094.6	18632867.1	4312840.2	2570220.2	N/A	2551499.5	15237801.8	4254011.4	16115368.4	748844	737247.1	2329444.4	2064006.8	9208759.2	83718260.8				1473237																12003128
1999/4/29	15945650.1	3244430.1	15552165.8	6698846.6	3960843.6	4018467.6	9016616.3	1616134.1	4694564.6	2048222.6	1338138	2012653.7	1960573	9741872.8	10975004.8	3344757.4	1120237.4	2179582	1845802.5	11252251.4	4444243.9	8378750.7	648937.8	485218.9	744924.6	2679983.3	9711591	62580556.3				929049.4																10122223
1999/4/30	41296389.7	8564418.3	10493456.8	12799870.3	3825964.8	2640328.4	9050261.4	3530284.9	3163953.4	2720534	2090999	4478369.1	2490848.3	13605658.8	6299400.3	14051549.8	1060276.8	1483841.8	1544658.5	16257872.4	832954.5	13900477.3	2403601	553281.5	645095.9	8450701.8	5743077.3	54767831				942106.4																10467811
1999/5/4	41486774.6	10610525.4	6656575.8	6204112.1	3677388.3	1728443.2	11400211.5	4035375.1	6926080.2	2049962	4308107.7	2703185.3	2005569	9887646.3	5792134.5	5631733.2	320493.5	2278347.7	1317983.8	13500208.6	425403	5173764.6	1308546.3	1023483	828424	7041894.5	18073879.8	44725905				1267716.8																7086643
1999/5/5	21263015.1	6603178.5	18108830	4192978.2	1829353.7	2286019.5	7154502.3	2253811	3490537.6	1896970.3	4428748.9	1267844.4	976819.2	4984174.9	3610591.4	1490336	828232.8	2202963.3	912586	9474670.3	705971	3440048.9	940789.5	N/A	616768.1	3517541.4	7342529.6	64090873.6				809688.8																6937606
1999/5/6	17061754.9	4505149.4	17344243.1	2550094.2	2816737.4	2187311.9	9864093.5	2258089.8	2182587.3	2101764	2939741.9	1770102.6	1654582.1	6569961.9	6056794.7	6532719.5	1424259.7	1715588.7	747369.4	7212272	2132296.4	3645711.7	1691108.8	762350	1171069.3	10521125	5623100.8	41519696.8				1566243.4																9255699
1999/5/7	22162593.2	3577084.9	37208375.3	7431350.8	2075046.6	3108339	11177047.2	1547238.1	3862577.7	3922501	1223319.2	1413189.6	1732710.9	3388404.9	6236420.7	3916633	827519.8	2631998.5	964268.2	6157958.7	919053	9301697	1533435.8	2317793	1858764.7	7981825.7	5742468.9	61967471.1				1979460.3																21207354
1999/5/10	26833759.1	9560251.7	19520629.6	6724452.7	3392906.3	4403090.8	23918073.8	3357186	3639826.2	4582186.8	3460966.4	5206466.6	2446025.4	7951137.6	11144717.3	2798646.8	1819897.6	4943569.7	2731992.2	9759623.6	1972231	7498045.1	2088381.7	988425.1	1809555.3	4927876.4	17603669.6	37749692				2599724.8																28259333
1999/5/11	17062930.9	4513796.6	22530004.1	9202213.6	3023965.4	3295438.2	9238651	1993233.9	4781777	3227342.4	1159107	2995218.1	1190548.5	4759543	4537030.6	1582044.7	1430626.7	2965909.4	1283382.7	8666661	1467996.4	7394161	3636460.3	494162.5	1098018.3	2472687.6	7252862.6	16970173.7				1190457.4																10407402
1999/5/12	10105822.9	3658884.6	69713283.5	15615402.6	1877983.7	1944232.3	5909577.2	1789286	7961668.1	20769458	4104727.9	2663783.9	1183707.7	3573122.4	4678483.8	1207089	2009954.4	918613	774283.5	7879615.9	348796	5253979.7	4984921.7	1308653.6	640439.7	N/A	5267447.4	16988949.3				794675.9																N/A
1999/5/13	7809244.2	2452625.2	32879673.8	5368707.8	1166067.9	2405591.2	7064316.6	1504133.5	5110742.9	6413306.8	7352175.3	2078837.3	928180.3	2583275.4	3246673.3	1306338.8	748003.7	1196959.5	926713	4175925	1764268	4517029.3	1474166.2	702690.1	1890254	3190146.2	16773862.5	19667721.7				616666.3																12781107
1999/5/14	10306014.3	3696490.8	51002845.5	6120307.2	1930345.6	2875747.7	8735334.6	3233389.4	2840780.4	9556371.5	5122520.9	1420781.5	1389679	4136691.4	5858271.1	5176115.4	1008082.4	1150474.6	1211761	5105221.8	1930853	4894131.9	3091202.3	1123180.8	1140248.1	7652073.1	7683557.1	21023188.3				1219565.1																22037067
1999/5/17	7382652.8	3832310.8	34710405.2	2662151.3	2332764.2	2397653.4	4892750.4	2445925.2	4106621.2	18361551.9	4045456.9	2492839.9	942952.8	2540731.4	4563910.6	3700634.7	1054101.2	1890257	753214.8	3441259.4	1418389	3018952	1595177.9	1997234.7	468160.7	3508197.2	3444045.2	12484660.5				701528.4																9216377
1999/5/18	6605120.2	4215782	30257206.8	2533479.3	1044881.6	2158887.8	4195131.2	1677376.6	7400937.2	31662779.1	3631303.3	1357335.1	816600.4	2765008.1	5217108.8	5093021.6	460755	1673473.5	1078958.5	3383126.2	1191029.5	3279411.4	975292.4	977717.8	482714.2	1321326.5	3330965.7	10935115.1				480095.5																18709316
1999/5/19	9575994.1	7402403.9	64888489.5	4393888.8	1546977.9	3411618.7	5446654.5	7624037.9	12519307.5	34429482.4	19581135	4754649.9	1421394.6	4612755.1	8959226.3	3743361.5	4390120.3	3854100	998865.3	11640969.5	1008373	18642397.8	2747803.4	3566680.7	3626692.3	6184440.3	10649744.6	24575251.3				1553229																16275083
1999/5/20	19795471.8	N/A	136769416.8	8523719.2	3895979.7	7352579	14415546.3	16116439.8	22656615.1	41404758.4	32090356.9	6076582.6	5071884.5	11468852.3	14865125.8	9352450.3	8850485.8	5122218.2	2388914	12660124.4	2136618.9	14786552.6	4543122.2	6303757.9	9233770.4	5083781.8	21785323.4	110499101.3				3099865.4																25133002
1999/5/21	20180382.4	14270999	91509032.1	26632999.3	4404116.7	5531065.8	17684699.4	10173385.6	12296487.5	44556674.4	20524721.1	14510220.2	9647118.2	11645445.9	12185414.1	7660023.4	20037587.6	6748822.6	3330246.2	13326715.8	3332102.9	15151542	6753143.1	5810595.3	11496065.7	8085721.1	59110011.9	130655576.2				N/A																29256211
1999/5/24	38619246.6	18284344.4	101761413.2	26958818.6	7872824.8	11517205.9	26060574.4	13575150.1	22389097.5	77075384.6	16267939.5	47362505.8	8398512.1	16187824.6	63733807.3	9631568.2	16906032.8	18942107.2	5795577.7	13937586	14893909.7	33952099.8	8428186.1	5926361	25119368	15274549	197536619.5	145977595.7				5766304.9																44261401
1999/5/25	35739447.9	18576702.4	100493609.6	17266230.8	9228909.4	11859398.7	25195168.7	10223718.7	14414583	55351946.6	13268388.6	39149336.6	7862844.5	15346246	51599537.9	38556868.3	10406475	27341664.1	6295505.6	21740490.3	6760930.9	77092008.3	7889757.2	5914136.2	17630735	11320104.6	351208895.8	108036844.9				6079832.3																41735210
1999/5/26	195458639.4	91440089.9	67343718.9	10559488.2	10176756.9	21488742.9	N/A	46542459.5	16995079.5	42694377.9	9993903.4	36678563.3	7861382.9	29894979.8	19572657.7	27819867	5343059.6	19413231.2	7761814	N/A	5022842.4	28116647.6	8138506.8	3528159.2	8634764.4	7117199.7	119439734.4	135671846.4				8484865.4																25863863
1999/5/27	193732284.2	106884787	81782310.2	15859424.5	12762893.2	36435009.6	29045008.8	53536482.3	22435834.4	43699551.5	15848414.1	100807116	12362149.6	N/A	27157460.3	17778290.8	8190996	39491404.1	5605276.8	26567953.6	9169381.7	30351973.2	6755326.8	7446708.3	8124241.6	14362093.7	149610786.5	147422664.6				10904009.4																85915431
1999/5/28	286004081.4	89030039.3	41080685.4	N/A	7496679.2	15872209.7	22229774.2	38391648.6	N/A	41401906.2	8823374.5	54987992.5	8509250	14802409.5	18376911.2	14139417.9	4696095.3	15228954.8	6381976.9	17032820.9	4223788.5	22417319.5	6191954.7	4383803.2	7007677.1	10331319.8	N/A	109151433.3				6933687.1																88048586
1999/5/31	289994910.3	88487466.7	55673599.8	13043766.3	8764291	29050677	40147985.3	37694734.4	32791476.4	47523871	5517563.8	32526495.1	11053055.1	17179915.4	24617887.5	11729411	7606043.7	17938464.4	8167818.8	12826292.9	30405445	28844503.6	6391017.9	4229912.3	6322035.5	40397699	196522102.1	109670356.2				6395237.4																80843801
1999/6/1	155022096.4	29574490.2	49707464.9	10146637.9	6463277	14488828.1	62202290	10170561.6	10441022.6	37766961.6	18793345.7	16319308.6	7042508.1	11170155.8	26151962.8	6531662.3	5321823.8	22937735.4	10063322.7	42467854.1	12093343.2	92690908.8	7786997.1	3618926.2	4352570.4	17626487.3	74676239.6	100489136.9				4493332.4																40976039
1999/6/2	169496440	39640312	50832448	13354520.2	18817689.5	21782574.7	38732888.9	22998989.6	19540437.2	26171617.1	16339386.9	29610772.4	31658368.1	25600708.2	33159890.2	9222163.4	6143548.2	22867964.1	8765279.8	34004868.5	6433987.1	69452284.4	6136103.9	5179523.4	7848670.1	17698845.1	94786191.6	137635629.5				8729475.3																134958448
1999/6/3	75054796.3	22943540.6	21764744.8	11360730	6842336.3	10102591.7	17742534.5	12968960.7	14880910.5	49784891.9	7667929.6	41918206.1	9779513.6	10855324.3	156079082.2	9905644.2	3846755.5	19208518.9	5170146.7	10383366.5	6189649.7	30037728	7765818.2	2976110.2	4296375.6	8997383.6	58241092	87059616.7				9349703.6																42885095
1999/6/4	105083479.7	20893340.2	65063366.5	5110380.4	6114279	7576537.5	14802195.6	13791159.5	17809221.9	100536894	4032684.7	71261583.4	16124356.8	17533867.6	53121529.2	11439431.5	6206357	50979870.8	5871496.6	51803785.9	10793090.3	19755802.2	14385163.6	20650607.1	5618908.6	6647707.9	36160520	106604097.5				14394810.1																30261088
1999/6/7	79735258	22430282.1	89337300.1	5471706.5	6374849	9828390.9	17152214.2	13660500.5	34735755.4	116464531.6	7934874.7	16646632.2	18693598.1	43143722.2	42477848.5	N/A	18982502.6	56207461.4	8665946.6	20876816.5	10809881.2	31864193.8	14441917.5	31171066.2	12218700.6	8265705	39934744.4	53527872.6				11004647.5																41180558
1999/6/8	80413250.2	26092166	45543335.3	9712491.2	N/A	12254545.3	21704543.3	12948707.3	38264314.5	111927344.8	7021475.4	18715021.4	N/A	20820905.5	29625307.2	9601142.3	9439214.7	31874567.7	13262750.5	15292363.7	13689883.7	41338291.3	15928198.9	15574708.9	16150896.8	8702212.4	73739229.1	79493457.7				25894915																49732902
1999/6/9	35004444.3	18491386.3	31247269.6	10301738.5	11670906.5	22243319.7	72853160.6	8130224.2	24493661.3	60297702.2	3930129.2	22450180.6	9071663.4	11875281	23579038.5	4702273.8	2986410.5	13637406.2	25754160.8	11462538.7	8195866.2	25586528	8512784.5	9210890.3	23922253.8	10625908	39056935.8	55208472.4				17943084.9																38895945
1999/6/10	116570282.6	38935539.9	45276250.8	10478369.5	59355011.8	47064101.6	80808455.7	21437824	21574126.8	130553981.9	15901816.6	39787016.8	12483777.8	18453154.3	35371970.1	9243367.4	7583846.2	18828544.5	19690214.8	24928723.3	15872754.6	35410946.5	13860351.2	10222106.4	11207538.5	14531745	39404295.2	48759939.6				23458421																269140927
1999/6/11	100069302	27473668.4	50928595.1	19772375.6	84419110.3	34907453.3	105231510.2	20589266.3	16064937.4	198945026.4	12675882.2	24505603.3	15712811.4	23349098.4	24941227.1	27295137	7821866.9	22380389.6	9792537.4	20529896.5	19172216.7	18305868.6	20006407.1	9652198.3	9470812.2	30281003.9	80457642.5	61340835.9				18099831.6																107672478
1999/6/14	94023401.2	32995989.2	61009993.4	20685521.6	43361815	41355960.6	95382942.5	18505204.2	19180883	181280280.8	9726267	23398619.3	25297744.8	26915426.9	35499597.3	16509265.4	9850724.6	30805299.3	14941838.1	39759839.9	12128428.6	36966210.9	19593551.8	12355899.8	6965043.5	24931582.6	51897000	44880899.7				32359718.2																108512268
1999/6/15	143053272.2	56535322.7	58831177.4	18410179.1	39362828.4	40021494.2	111561115	38067786.4	19952321.5	140138373.4	9452181.1	33552310.1	25148679	39364776.2	54939488.9	16356391.3	22722767.2	25025631.8	N/A	115990282	12371258.7	46153617.5	22363770.3	14610878.1	9308042.6	27631327	96852558.8	92767493.8				26245718.6																245269678
1999/6/16	64169698.2	25203963.2	38813350.2	15201602	19084403.9	18311086	56420529.4	17063072.2	10793016.4	161827007.1	10935109.5	11973648.9	11022258	16725941.8	29639449.4	9423581.7	31751668.2	17853728.2	12946829.3	126581609.8	8226865.4	21845507.4	14444400.1	6636701.1	10023984.9	17123854.2	61927542.6	64227309.4				25509202.5																177889129
1999/6/17	184740905.8	98078608.3	46899500.2	19810576.4	18225779.7	24423043.2	72358430	39837333.4	9936526.1	156322976.4	8188136.4	27003490.2	20994466.4	24697166.4	39662255.9	11139801.4	33335365.6	21277949.7	20465721.5	76991183.3	29160217.1	45192370.9	23563915.8	19317335.5	21178064.5	23847360.6	113236599.7	86155910.1				34390469.7																253514433
1999/6/18	139061771.8	60989444.2	N/A	20973764.1	22986038.2	22641879.5	146763869.6	N/A	14227346.7	115863171.6	9457407.2	79103216	21376560	24688088.7	130942802.1	26771038.4	18115215.9	42104581.6	26626910.9	32871704.2	15827439.7	84818625.4	19828610.1	13950608.8	11056367.3	22697015.7	76781362.1	66031628	401459249.9			25224982.8																148099808
1999/6/21	166703443	47473106.9	69235916.9	16164578.6	24796615.4	28457934.9	117638154.2	33566503.7	12280271.1	119295633.1	8784869.2	35177257.4	20063837.7	27339526.6	172343826.5	16483602.6	19745048.1	47663281.1	38922775.1	33397020.4	22109698.6	49484086.7	30615057.3	11054001.8	11517021.1	24075959.5	70825611.3	55634501.9	97552329.7			19628137.3																129563837
1999/6/22	78951592	46553271.4	56020071.2	13710967.5	25595769.3	29495673.2	73443711.2	23026611.6	12889633	88293124.6	21170123.6	N/A	38719449.4	41544411.7	148132258	41694380.5	13141488.8	86500318.3	20727575.5	33459622.8	11754657.4	38832350.5	10436837.2	8538806.5	6250353.3	18901151.6	143788816.4	N/A	69692807.2			12114366.2																77559711
1999/6/23	116148762	53469722.3	54039058.6	18625960.8	53806503.4	74280056	71540828.5	29901851.4	23091022.4	78492392.7	14398526.8	76447130.6	41106347.5	31249231.4	89723045.1	31727560.6	34136212.2	111058211.5	34519088.6	45294656.6	19929285.7	56326268.2	14926353.4	12714196	12148071.4	26407717.4	169020902.1	56916930.4	60144365			24439746.5																98556816
1999/6/24	280294028.7	87346662	191219166.6	21492615.9	42433796.3	87753280.8	78657166.4	69182807.6	28045248	168839955.6	12057897.8	81044870.2	30512611.1	54193071.8	81737964.7	38191297	58332575.7	85825071.2	29836268.5	45682795.6	36755008.6	65167935.3	18492556.2	12309232.7	27367839.6	25649239.7	173871079.4	76205757.1	81099334.7			31657586.3																86484376
1999/6/25	N/A	116892594.8	111175109.2	32792913.7	42755268.1	56807997.5	117623659.2	90971048.6	36383094.1	241752461.4	12721895.9	92934227.5	28351408	48025154.2	113999708.3	33164811.4	63937760.8	146180332.7	36296073.9	59045558.2	49365521.1	74918936.3	N/A	23869343.1	52226475.5	35610454.4	218235687.8	135447298.8	76833470.9			29362980.8																179051788
1999/6/28	393901501.4	113569685.1	70729716.2	16916668	37875324.5	42063833.7	67161628.9	60226804.4	45902172.5	152243394.3	12256687.6	83739830.3	20465106.9	30295109.6	N/A	33386917.4	37312937.4	125120561.9	27376796.9	51716317.1	N/A	N/A	26774184	18376680.7	33951583.1	22546054.3	188489152.3	129369730.2	57998317.3			23807048.9																147638922
1999/6/29	332090648.7	146706694.1	69193929.2	30027136.7	59134360.3	27403779.8	151620877.7	53052790.3	34332833.6	125281171	7062560.3	57008108.5	27347087.7	68400002.4	20812715	21650466.9	32495231.6	78389081	28152573.9	106131618.3	N/A	61413133.6	22839457.2	15661787.9	31279064.6	25577307.4	172069215.6	81738627.6	48477479.2			25564956.6																135823726
1999/6/30	218171854.9	81484056	59764224.9	38880919.9	31040764.9	33819795.7	85180588	35545465.9	20362653.6	93651570.5	11187309.1	107072343.9	23846945.6	58338703.7	202760442.9	19144278.5	21679822.1	54808739.2	54231978.4	50175746.7	37367053	45731338.7	12051587.8	12347855.8	24695869.3	40390683.9	160328500.9	95881752.7	38609908.9			18380534.9																95949887
1999/7/1	192801264.7	58661970.4	25896157.4	11578924.6	18719832.6	18398721	52279073.3	34630361.2	19687534.5	67274468.3	10367655.7	37364630.2	14716160.4	19077960	54074115.2	19834691.2	14800197.6	39535509.8	18638473.2	27740850.5	17862367.9	27484672.9	7310297.5	8016772.5	16704426.6	19715781.2	112772507.9	42890038.7	27565019.6			9628293.8																58745352
1999/7/2	165698282.3	62826558.6	42339155.1	20212016.5	32170667.6	26685619.6	57852439.2	25244759.5	10382306.2	57599949.6	10064365.1	66302287.1	8884853.3	22073521.6	73612655.9	14586707.7	16174196.3	33326520.4	39556984.7	28098801.7	13560390.1	21858940.2	7401409.9	5037068.5	14042404.2	14095534	149177405.5	39299258.4	34662743.7			9147659.2																57017480
1999/7/5	171409906	37599452.9	27491777	31321682.6	47939892.4	11312308.6	34256063.3	14885442.2	8528851.9	42800619.2	24224873.8	16764114.3	28205711.1	13939392	32809928.3	7628661.2	9643692.6	21234245.6	46738879.5	30386814.8	9579970.3	21838126.9	6683007.6	3657327.7	9150813.9	28147218.5	79603758.1	40598950.6	28131172			8177616																36150932
1999/7/6	91281749.2	31891876.2	23802179.2	15551706.1	32154517.3	9647912.2	30049786.4	12632145.4	6473799	47604708.7	15279146.8	11965593	55583111.1	11537660.9	35889852.2	5891494.8	5996137.4	16133676.6	14439509.4	30676563.7	6065817	12050910.2	3541736.7	2419279.7	7856745.1	21275007	66370453.3	30115988.5	15378375.8			6106001.8																33416632
1999/7/7	62255630.7	23844495	15110024.2	10311808.2	17876272	8806844.2	23751546	11161924.5	4932695	72127686.4	21593819.7	14425641	41971292.8	9736171.1	25058660.1	5371522	9850413.8	15049488.6	9623406.9	31085022.3	4340263.6	9381071.1	3382476	2269015.8	9259943.7	10936192.8	50724295.8	33549168.6	9614870			4236132.8																29512159
1999/7/8	39278943.5	18779635.2	17510538.1	8152939.6	11431991.9	6978731.1	18972805.3	9455938.1	2451892.7	47653795.1	18673075.2	23179692.2	45625122.3	9256859.8	16055686.7	7284441	6406998.6	17471279.4	9806012.1	52005106.1	6002419.7	10910010.8	4844588.2	2930942	6192081.8	47333583.5	45376305.6	22581701.6	11221886.9			6984219.2																41237422
1999/7/9	37436577.4	15535096.7	22442218.1	11124791.8	75433346.4	14880922.8	16471653.8	9507814.6	7302099.9	31413504.4	26169929	17937891.5	30196985.4	12088285.6	14959669.3	4243440.4	7612745.2	14960225	7962437.3	35413377.2	4226974.8	11679664.4	4499279.4	2043057.6	4980069	49506238.7	32384423.4	19435252	14025612.3			4722950.9																31757905
1999/7/12	46581479.4	18537449.4	13633462.7	15271943.4	96071929.7	8410852	20241075.9	8851109.7	7144248.4	39321906.4	17210713.1	68188810.4	21994258.5	10878087.3	17103207.2	5182392	16803889.4	17866493.1	7623163.6	35989245.6	4407239.1	12937503.3	2720349.3	3612333	4450027.5	37737238.5	33998079.2	18497433.7	10548495.9			3842023.1																27611868
1999/7/13	42359814.2	8896647	9259766.7	7207295.3	32721717.8	8730494.6	16347969.4	8040259.5	6587131	34863782	18542895.1	42704960.8	9196358.7	9155689.5	11964351.7	5493995	9678197.5	13193900	6263103.5	21428874	3413318.5	10167118.3	2181247.4	2345175.5	2592036.1	16240523.9	30252179.6	13004237.8	7020064.7			3845874.4																19839781
1999/7/14	32407057.7	14185151	14499185.4	7650286.7	63474763.7	39979513.4	12307460.4	5822464.8	4457500.5	45037352.5	11086856.3	46261206.4	10241051.8	4517643.6	12033475.6	4331439.5	4694609.7	10184471.8	5082157.8	16716705.3	3784825.9	7081864.5	1734253.7	1472310.6	3005087.7	14302347.6	36651605.9	10294316.5	10290296.6			3574853																16335807
1999/7/15	22423726.1	9784860.1	10860323.8	6671791.8	43412413.4	53077879.7	11467441.9	4725458.5	4219983.2	20525033.8	9376989.9	27366178.1	10829794.1	4295258	9912469.3	7490599.8	3553506.8	10603235.4	15056162.4	14172204.3	7183864.4	4373450.1	1903148.4	2623353	2664298.3	8541113.2	166383418.9	11019314	7371523.5			1876797.9																11833309
1999/7/16	24679376.4	9310424.1	24459312.6	11768437.1	30458571.1	15285771.6	15641841.2	5693245.6	5311472.1	20652019.2	14922015.9	21302761.7	12796843.2	4384184	18581409.1	11149361.2	5359943.2	13136243.8	14444084.2	18003347.5	16185093.4	5273889.2	1977557.8	1717860.5	3299965.2	15696533.4	64906642.3	11468914.1	14117191.3			2579490.4																16412434
1999/7/19	26970405.1	11215566.7	11176191.4	7611188.8	22257538.6	8734351	15466249.4	4971089.9	7288270	20566056.4	10445396.1	11978394.3	26400213.3	4276496	14330478.6	3512534.2	5651085.4	10715928.5	10922642.9	12099230.4	16269939.5	5980728.7	2136664	3332061	2566171.9	11106208.9	26786334	12997343.3	41354547.9			4071193.6																21941558
1999/7/20	47606356.4	20042210.7	20381653	10252135.3	29629722.7	8474937.8	16756530.1	11554064.6	10528442.7	20200185.6	17738821	16794000	14895510.3	4244426.4	15490857.8	4893268.6	6523893.1	12633759.2	9507074.8	12826000	8195000	7770247	2146133	4200000	6220270.4	8435950.3	296646448.3	20643480.6	29657089.8			3123289.5																25083649
1999/7/21	97067238.8	38913973	37424410.4	9936235.5	31736318.9	18056119	23556060	22812529.1	4842416.3	65998991.3	7991962.2	17671953.1	14905458	8505775.2	21364698.2	8344649.2	12560897.3	24310337.5	11740538.5	16375159.3	16458650.1	11922474.2	3548895	4016284.6	14052115.3	16152545.8	138841979	31640944.5	25437829.8			5114794																68270795
1999/7/22	55640209.3	19878901.3	60094890.2	6617469.4	25901167.9	34166585.2	16480963.7	10885724.3	3304091.8	56347126.8	8417615.8	12924048.1	9979985.4	5978882.7	14594121.3	5102151	4435946.3	12112263.9	12060810.9	11633880.3	9722159.3	8230787.6	3313574.2	3334407.6	5560457.9	10645461.2	75084692.5	23707243	11774011.4			4467284.1																60440975
1999/7/23	32312002.5	12819642.7	26761514.4	4747471	28857077.7	16169451.3	10897503	7866189.4	3264277	22528971.8	4085197.4	9609862.7	12781704.7	3276227.4	9937850.2	3727419.8	4024556.8	7538148.6	6534895.7	7612663.7	9252799.2	8215208.5	1682964.5	2444031	4803750.1	5554455.4	97322886	42396581.4	9060111.8			2767673.4																22125784
1999/7/26	56399145.3	33198393.3	45237857.3	4890258.9	44094229.1	37915084.1	10721066.4	15039014.1	5855389.6	13999654.8	1656876.4	8267196	8519709.4	4231264.2	13725631	3626081.5	2234170.9	7895456.6	6782124.1	13048123.5	13250491	8497079.6	1868647.8	1664948.6	2480156.7	8063827.4	55052444	122998715.5	9549190.2			23071756.1																30979378
1999/7/27	26855879.6	21426478.3	36397593	5768881	39445887.7	27785509.7	33346357.2	7496930.2	7187253.8	13263694	1542722.7	17270615.1	11455359.5	5038240.8	16186846.4	2233045.3	2998860	8403676.9	2999611.8	27532519.1	10548043.7	3658231	5050315.7	1221133.4	1965783.8	3310021	43338369.2	71672134	3934071.5			36326864																14287291
1999/7/28	19819076.3	13680525.4	18563428.8	8165085.2	18683677.6	16384499.5	17858741.2	5176005	32264110.7	10846032.3	2619776.4	8115556.1	32775831.2	8553354.3	23679943.5	2434925	2250430.9	12192670.4	3869809.6	18455392.2	10220493.9	5743172.9	2373213.9	3032286.1	9390558.9	4626439.3	31720845.2	26648352.3	4536044.8			13250840.2																20249668
1999/7/29	10641104.7	8927409.6	14949464.3	5455253.3	15390352.7	9922890.1	10244164.2	6872665.1	11044090.9	11093750.6	6382805.9	10590055.1	12635414.6	4234047.8	80860816.2	3043242	1932574.7	4358555.9	7304667.7	10359279.2	5974633.6	5711100.4	1396995.6	989017.7	3351146.3	4029950.7	24226821.9	55598614.8	5628634			6494939.9																13263850
1999/7/30	50772015.1	13014276.6	11023935.4	7198338.7	15005317	9191792.5	6691003.7	27144180.9	11775498.3	9945674.6	5640757.6	4017031.9	21448233.2	4515798	26120396.9	2628150.3	2268225	7409092.5	2504423.6	12391445.7	3351013.9	3886079.6	3567320.4	1684279.8	3249351.7	4707614.3	23379381.5	23495902.2	7409742.6			9404178.7																15215137
1999/8/2	39395830.7	12181475.1	17157833.7	19173019.9	13763144	37015687.5	13391809	7153735.4	6296122	23211112.1	5669260.2	16441909.4	29426624.6	10823925	17050739.2	2009145	3317808.7	6466820.4	5523452.7	15251602.1	N/A	13167544.6	3053392.1	1831431	2534904.5	6055235.4	23396114.2	25292573.8	12683543.8			10810955.2																13449707
1999/8/3	31523930.6	9645523.7	12976044.2	23121593.9	19745004.8	38046696	16405671.1	8781584.7	5957296.7	18895314.9	9095729.9	11688754.5	13350629.2	10934258.7	17481142.1	2129577	5273828.6	8634536.4	7072692.5	12300450.2	6003064.6	7374616.6	2059236	1758191	2251545.8	5270588.4	30272873.9	27478340.8	10084137.1			7669828																14502655
1999/8/4	34003000	11056000	10371000	15775000	16261000	17259000	13428000	12268000	6079000	15966000	15584000	12149000	19092000	7119000	12868000	2407000	4595000	11019000	5954000	9638000	6366000	8184000	2581000	1772000	3320000	7633000	107023000	33532000	11683000			15345000																23443969
1999/8/5	60936288	25748840.9	11671588.4	7900182.5	18672762	59305739.6	14151439.7	8260722.7	10159704.3	19162946.6	6530787.7	6351123.8	9332774.4	7917206.4	13517599.9	2197781.1	3965874	30191212.6	5257823	11472123.3	5371766.9	11486457.1	3245136	2532957	2495585.4	8883132.4	64428532.2	61217734	7620478.1			18136365.3																52453926
1999/8/6	43880241.8	15499662.3	24271419.4	8788130.2	13706108.9	29900066	16366782.6	13238824.6	6644994.5	22474583.9	8262629.3	7704713.5	12700664.6	9476780.5	16356204.6	3545223	4181930.2	70133408.4	5482835.9	34220126.7	7495972.2	9962604.4	6341894.5	2722926.2	3352734.4	8798864.6	52819860.6	47664862.2	13250711.5			10704787.1																86915861
1999/8/9	18884880.7	13482818	16252347.9	5280086.6	14333023	35032181.2	17962242	5300148.6	6085178.1	16263451.5	3010034.1	5349989.8	12024766.2	8817245.7	11442881.7	2919014.1	3085197.5	14750773.8	6081129.7	53688477.4	3397532.6	10007538.3	4589597.4	2280539.4	2281686.9	11005670.9	22655153.8	20535652.8	5367594.3			5493936.2																114147106
1999/8/10	27330831.6	12355879.5	7837508.6	5554158.1	54764994.6	12125581.4	24646591.8	5650007.8	5556789.1	8749918.3	4759658.5	3872581.5	4999937.9	4061633.8	8726665.4	2033169	2006631.7	10244882.6	5096604	19162469	2314407.9	5406671.8	2310344.8	5202716.7	2879998.7	9698964.9	22501718.5	16580067.4	7040250.7			4547564.6																52322768
1999/8/11	20107980.6	7152507.3	6741523.7	4904906.5	19289056.5	14431567.3	38758684.5	5771072.2	4070961.6	7574168.2	5374453.4	3878261.8	5929943.1	3974217.4	6473690.2	2373336.2	2762885.4	5062174.9	3868559.6	8827099.7	2221692	4702079	1408484.6	4810348.3	1681463.5	4752723.5	16651282.8	14364445.5	6906649.4			4945779.2																24433904
1999/8/12	17331313.2	6823500.8	7063588	2892089.5	15875089.9	10627480.1	50281090	2900994.7	2493560.8	15991525.6	1316902.5	4547265.9	16413163.8	11622957.4	6162814.5	1613184	1971098	5678634.2	4894706.3	8735422.4	2217571.3	4774704.4	1449030.8	1627738.7	1221467.4	2931010.1	12278631.5	10984475.3	5446855.2			3080697.9																17959186
1999/8/13	9588743.6	6961984.6	4687409.6	2979292	6613037.4	8216966.7	37491362.2	2322849.5	9109303.4	6492014	6225957	1351461.4	6679794.1	5706615.5	5433370	1981561.3	1709361.3	3314210.4	3869241.8	9688760.6	2327108.4	11708247.1	1496582	924173.7	954132.6	4020102	10368419.5	6230512.2	15777643.8			10072758.4																10123580
1999/8/16	15141249.5	10501023.9	5417053.6	2750845.5	10257027.1	8040716	36340029.2	3673221	4044589.4	6092894	1137541	4710533.1	8357170.6	14632393.4	5687791	5205084.3	1967186.5	4987317.6	2809574.8	6086612.3	1392195.8	12648490.4	1067786.9	1092371.6	1206175.6	3781880.5	10711042.9	28657707.9	6461313.4			1941606.9																22371129
1999/8/17	18239732.6	8528809.9	6086906.9	2948923.2	7599241.7	5819675.6	24334153.7	3946676	11582011.1	7515505.4	16811618.9	6061917.5	6219739.8	20426768.9	5281998.8	3176269.7	2652914.6	3975823.8	2521237.5	12261463.2	3556005.3	17986632.9	2466711	2040583.7	1263372.2	2925938.4	10264105.4	62615078.7	26316729.3			5493819.5																49120457
1999/8/18	8582837.8	4971685.8	3510671.9	5711978.7	7546897	6782447.7	13849580.1	2117827.3	7222870.2	11235219.5	27901221.6	6387224.8	3185140.5	14317063.8	7249501.2	2038874.4	2746954.8	2378578.6	3504193.8	5223017.2	1891992	7980315.4	1200532	1183242.3	778252.8	2747630.6	7808866.5	19735504.2	13702540.5			4979765.5																14994558
1999/8/19	41281820.8	15025372.1	9383772	13711817.8	10365539.7	9648495.5	49486818.2	9771995.5	23461916.3	17937298.3	28674683.8	49757911.7	7767761.6	19447897.8	9045609.8	8332794	3237433.8	7147311.5	7316157.6	18785065.9	3058206.1	8966579	3059161	5987711	2311730	4098807.3	18535356.5	90098371.6	24377802.8			10067535																57385612
1999/8/20	77150750.4	9924194.3	9454500.6	14741302.4	10456186.3	9111550.6	43017542	7224687.3	15667612	16228372.6	24401898.1	20505410.7	13637559	13550473.1	9141017.6	5121949.8	2739700.9	5754844.8	5236136.5	10745926.8	4092207	7148110.5	2817707	5092547.8	1535265.8	6735929.9	15432431.4	60233537	37126111.9			5099333																30857250
1999/8/23	28106252.7	7756521.7	9924144.2	17194603.8	16319022.9	8664960.7	22391044.8	4158980.6	25732937	10627361.6	25401102.5	11066298.5	12295281	11417749.7	8397468.7	1670421.5	3126880.6	5994776.6	8513140.6	8946414.6	5252024.4	7680248.5	1674125.1	3243737.5	1399149.7	3657823.7	18131750.7	38757745.4	33313438.9			6304872.7																64127562
1999/8/24	20601227.8	6689815.2	9463062	10334919.4	20537749.1	6124195.2	32322544.1	6685598.2	31514707	9010551.2	13442861.5	14737170.9	9920457.8	16225302.7	9593615.6	3285159	3013809.4	8408391.6	7539639.3	9839791.4	13640174.2	5802526.3	6522098.5	3042210.6	2047018.4	5066854.3	12972253.2	29541839.2	19298415.3			5331412																36491563
1999/8/25	21572213	7380890.7	7587104.9	7380520.6	15630816.9	7710419.6	17251434.7	4304403.5	26554619.3	10493492.8	14959023.3	6296329.2	12302637.7	19046979.9	8092987.5	2056698.4	2335611.1	7071061.7	8058544	10558942.7	5714143	4109889.5	2648830.7	2186115.1	1218043.2	2969375.1	13782870.3	26900094.4	13109831.4			5367829.4																25303344
1999/8/26	16589913.4	5239420.9	3805451.5	11678289.6	4874598.1	4485748.6	54881771.8	5235795.2	36475738.3	6435775.4	13766491.6	5614755.3	13917615.4	23900596.1	6082197	2806006.6	1786492.5	4378873.1	6174063.7	6039107	7250788.8	4772528.3	1316856.3	1228232.3	1012559.9	2599997.5	18843302.8	21957215.9	23385744.5			20267118.1																23563030
1999/8/27	17842139.4	4331683.5	5136416.6	11318760.3	6461179.1	5369207	88607290.1	3772003.5	13917156.2	6876830.1	10762993	4808090.3	9889696.5	22191421.3	6106307.5	1857684.5	1794978.8	3350299.5	17391107.4	5605806.9	5317516	4394274.3	2192786.9	1394710.3	917126.2	3340873.5	28621467.9	16343290.3	36822421.8			16237573.8																21373892
1999/8/30	18215940.6	6263623.9	6570442.9	12166415.6	8314839.1	10318677.9	59165741.3	5940791.3	10610095.4	6032662.2	16956703.3	N/A	15845448.1	11017221.8	13451176.6	3453360	5576625	5364376	62093888.4	6243848.2	4241041.2	5796033.1	1670345.5	2337815.1	762318.5	5071165.3	13259542.1	15082793.9	13959690.3			6687656.8																38042360
1999/8/31	13196108.2	4807356.4	3455470.8	6312453.3	9374048.1	3693777.5	25414094.4	4541343.8	15990383.1	5320961	14738695.6	16963422.6	11242722.4	7751756.8	6261699	1645288.7	3190667	3302433	28669434.3	5386171.6	2518753.8	4529925.8	2788171.5	4903659.7	1848798.1	3310249	7877259.1	12940921.3	10908487			4158800.2																15725000
1999/9/1	15930170.6	3746240.2	4037026.1	8039161.8	7160107.4	3561639.6	23224892	3118755.2	7952847.2	3653399.3	14832016.6	12587217.2	9409051.3	7219716.8	5025081.6	2383091.9	1285965.7	3579054.9	19592151.2	4782348.9	2787469.6	5429146.7	1893475.3	2138374.8	2081217.8	3364690.9	10313864.4	10177991.4	12898306.2			4951305.9																73585080
1999/9/2	21243725.6	6057657.6	5073554.1	4413048.5	10732311.7	4540892.9	23996125.7	2868115.4	7580637	3940251	8480206	4984952.3	7583598.8	8703004.3	4913083.6	1624616.2	2156827.9	3727977.1	14937428	6718709.5	3191761.4	4813764	1059228.2	1704850.9	1951789.7	2791026	10040989.5	19388103	15790359.6			3298626.1																32990756
1999/9/3	9324640.3	4342421.5	3342902.4	6757134.8	6378894.4	4057229.8	19780577.9	2453571.7	16922418.6	3526377.8	14856993.8	3928717.4	4556592.7	6621795	3377858.3	6720284.3	8327013.6	2772351.5	9981407.8	N/A	1893419.5	3912509.4	774965	1172824.7	1181624.1	1450891	6674155.4	9637424	10788421.3			2542671.8																25518178
1999/9/6	12941100.5	5018037.7	3179128.1	9056378.5	5364631.8	3630126.7	15353523.2	2101221.4	6150602.3	4252527.6	20083885.7	4435911.2	3577086.7	2805904	5099737.4	39465172.2	4051989.1	2630721.1	7443624.4	5288733	1276056.1	2559318.8	1224790.5	1473924.5	668145.1	1655884	8522611.7	5664693.8	3850255.6			2282437.4																16147809
1999/9/7	9987629.8	4521654.2	3347449.7	10782485.3	3843494.6	2762165.4	13611498.9	1604618.6	6383344.9	2259548.2	11151436.3	2481843.9	2097051.9	4947780.7	3987294	50755138.8	3022014.2	2218318.5	5543155.4	5671181.6	1735008.6	2102277.5	584908	1563873.4	523422.6	1803736.8	5847754.1	5790103.2	4486208.4			2411911.5																13195324
1999/9/8	7822279.3	3502969	4754134	6528042	4247672.3	1987309.2	21161026.5	1632209.1	31528719.1	2919194.3	6770820.7	2343625.3	2847305.1	3323350.5	2449271.1	23498514.7	3654891	2168042.1	3292102.5	4497761.9	2940642.3	3555975.8	487509	1506711.2	619255	1554715.2	4543896.4	8457107.2	4604462.2			1833627.4																9917739
1999/9/9	33257446.5	10706377.1	15097942.4	22589080	12515459.9	8558150.2	43277996.4	12156848.1	20561789.3	11645271.5	5122619.8	21409485.5	9067347.7	13749917.8	12764682	20632931.8	27067350.1	6751666.2	15521888	14817228.4	7493261.7	6006023.5	3361980.3	6171884.7	11261973.1	8538224.2	30066668.2	24636496.7	16190091.4			7133406.1																39801883
1999/9/10	N/A	12944665.2	12229040.1	13411664.5	11702531	9661829.4	29163022.4	8685318.1	13132003.4	12424777.5	14408755	15440308.8	11648062.4	12299129.4	33639270.8	27503958.8	29756924.7	8803015	16762143.1	13878134.5	5353196.8	9273448.6	4849328.1	13301474.5	18092521.9	8862328.9	32329920.6	36552279.4	N/A			17086366.6																122453106
1999/9/13	26614424.7	9986664.1	9451505.6	8476192.8	9243732.8	6620730.4	15840367.3	10087382.8	10965185.3	13148044.8	7086059.4	7005069.6	8259504.8	10454544.2	10766145	9760401.9	9137464.1	4917741.5	32096150.4	7785229.1	4920822.6	9283407.1	7849693.7	3341940.9	4056480.8	16527072.5	18511778.3	18054897.9	22275014.1			17897912.8																133204034
1999/9/14	17643825.3	7068243.7	14227150.7	9839234.2	6470783.3	4704882.9	37623275.2	7118945.5	10872659	33813055	9613545.2	6665111.6	4306466.5	17220270.1	18688837.3	12393705.4	5318063	6407352.2	12430204.4	7445718.7	1443837.6	7565165.2	11117070.2	4246553.4	2696333.8	7356819	77207124.4	30640000.1	12247375.6			11703823.1																57898458
1999/9/15	15440682.6	6284528.3	6742818.9	5441440.7	6888291	5025088.5	22819169.4	24102734.4	9004703.4	38014865.8	4867646.3	9533340.9	3904391.2	6902925.2	8519158.8	11383852.2	6594292	3156634.3	9763045.9	8480559.5	2157205.2	4335783.1	9786975.8	4155407.2	2577472.1	4935361.1	64323191.2	17835017.7	7541543.9			5897766.2																45344659
1999/9/16	11945864.1	4026408.2	4024814.9	4862640.1	7050744.4	3452925.7	12696992.8	14613994.1	21533922	29679517.1	4227475.4	4402266	3086519.6	4415501.9	6560647.2	10902603.8	3267310.1	2608298	5745932.2	5376584.9	2276364	2668049.4	3888157.6	5036742.2	2104814.4	3216790	54228189	11344873.8	5495005.6			4028482.2																46781835
1999/9/17	11366716.4	5199629.7	3404355.5	7330511.4	5695041.3	3831065.4	15676634.9	6396409.2	9452985.3	11561690.1	9897674	5774264.2	5057182.2	4563277	5305509	4269022.4	3755479.9	2742912.5	5008244.1	4387939.7	1030033	6679258.9	3771383.7	10824725.3	2154915.3	3643246.8	26988266.1	9173374.4	5620069			4232986.1																32192435
1999/9/20	21197707.7	4340314.3	3659111.5	16083883.4	4790027.9	2738143.7	13502853.1	2968942.4	8867308.1	8454903.8	4588819.6	5771513.4	3695608.3	7427022.8	5686414.2	3175387	1732771.8	1792876.8	6975429.6	3190358.9	3027182.5	5690224.7	13259499.8	24873637.9	2436312.5	5123764.1	14540343.1	10179747.7	3538261.3			2553044.6																16729845
1999/9/21	13473297.9	3999379.3	2402227.4	6759285.3	3272571.1	2061155	8958928.3	1359677.7	10304830.9	5172774.8	5255716.7	1168079.6	4038707.5	4757630.8	4032904.1	4321459.8	1658100.4	1786172.6	3207340.9	2090647.4	1696627.5	1975604.4	4755109.8	7551651.2	1832432.3	7482504.2	7850022	6902396.1	2896338			1438733																18957953
1999/9/22	11481267	3555600.2	2380781.5	9146886.2	7387543.5	2531452.4	10661892.5	15363453.1	8495645.2	4694120.6	7850036.6	4046357.8	1591853.9	4500254.4	3144017.2	5569133.6	1374233.5	1431366.4	4466526.8	1818823.7	2112005.4	2708325.3	1999037.2	5137852.2	3910050.8	30102911.6	9361372.4	5975256.2	3167793.8			2244399.6																18770000
1999/9/23	10136511.6	5450462.4	4054360.4	38447615.5	4279862.6	3256035.9	9700886.3	41728610.4	11307439.2	7371553.1	3970962.8	3234509.4	1714019.2	4575856.6	5025000	3878744	2434887.6	2554085	3314250.7	3029345.6	1671991.8	3457351.1	2417009	3743104.6	3651956.1	9434464.4	8657143.8	7764507.5	5216901.4			5116061.1																17469795
1999/9/24	7902807.4	2121198.1	2099769.6	17965601.3	16292521.5	1799844.4	7372276	22019799.3	4921334.5	4674595.1	6096775.6	4429191.6	2426690.5	2731548.6	2974887.4	2064935.1	2196512.2	1520199.7	1669041.4	1857930	1021037.6	1945043.8	1026055.6	1927276.6	15491833.6	4822131.7	5625083.5	5169222.4	5225015.6			4176283.7																12876941
1999/9/27	12165629.2	2914157.6	11217096.3	8701251.5	10593025.1	2076089.6	8133426.6	49356252.4	4670492.4	N/A	4548970.4	1722036.7	5080418.5	3528363.7	3232959	6733329.3	2691083.1	1953131	4006610.1	2119198.9	1430618.4	2445112.5	2335661	1914344.7	6958747.2	8744884.6	7975382.4	6478519.3	4657246.5			5231796.4																9060463
1999/9/28	5719449.1	2586344.7	6240114	15154899.7	5659806.4	1817302.5	8057779.9	17544814	16523415.9	4178483	4792704	1652369.8	4579528.4	3517676.1	4036604.8	4551262.8	2278670.8	680947	3542484.1	2629542.1	1444259.5	N/A	6511783	1264221.2	2743322.1	4629083.3	6841193.4	8595799.5	5843439.4			3644304.1																9086442
1999/9/29	8068599.9	3034009.2	4272634	12621298.6	3506200.9	1965358.9	9139948	12467474.4	17823291.2	5053867.2	14686281.3	1731732.8	4365272	2712600.6	2850707.8	3069220.8	2625810.1	1312093.4	2809209.5	2177086.7	890822.6	2861132.6	2054472.4	2182966.5	1738084.3	4047016.7	7092085.1	11550888.2	4203091.8			2775519.4																18032455
1999/9/30	7679624.3	5104000	3606412.4	11636416.1	3411371.2	2291851.8	5430528.9	8837556	2386844	4059578.8	17577481.2	1431329	2203191	2790000	3375703.4	5054458	3039260.5	1787657	3221477.4	2505107	1124113.8	7681374.8	3515746.4	1965293.8	1598246.9	4013138.5	6433634.8	14917173.5	5096966.4			2179419.3																16598114
1999/10/8	7425529.8	2392749.5	2655534	4661755.5	3011829.8	2076082.8	4750539.7	6299103.5	2269700.4	3723174	20289402.2	4327462.7	4643913.1	2905837.4	4263478.4	2196352.6	2540728.5	1970313	1889879.2	2135595	841568.5	1438276	1342398	1380635.9	1334006.2	2875491.3	5464796.2	5940416	4313061.6			1890757.8																10323654
1999/10/11	5528448.9	833562.4	2077265.4	3510155.5	2768498.8	1730972	3904842.2	5587527	851203.3	3364387.2	9726248.1	6564477.8	3200068	3045687.1	4556007.2	4137662.9	5560993.5	1557551.7	2360853.8	2477835.9	679716	2118840	2300196.6	626042.8	865740.3	1659026.6	4977620.2	5262315.1	6042878.3			1411520																8102595
1999/10/12	4187000	1578365	1406106.3	3168966.4	3494730.2	1190320.6	1944607.4	3099525.4	1112912.8	2869357.6	7395945.8	6402933.2	1077546.6	1530305.5	1667885.2	7536257.6	2921009.5	709622.5	1513142.1	1240303.7	585221	2983801.4	7252338.1	748884.5	563948.8	1391877.6	3859122	4198478.8	7141816.4			726414																4184547
1999/10/13	7818885.9	2555782.5	2589272.7	4430043.1	3367172.2	1730928.6	3547228.5	3302735.6	2072593	2758849.3	2337610	3347891.2	1460999.6	1679146.4	2533637.9	5084347.6	2028935.9	2151433.6	1959476.6	2273602.1	615584.4	2449266.8	1866625	704562.8	1131142.3	2245665.7	4498301.9	4453728.1	2342409.9			1199201.4																6865255
1999/10/14	5569708.3	2574130.6	3000598.5	4862618.4	3033218.8	3286719	2937559	3540164.8	755316.2	1971852.7	4989297	2588339.8	1734012.3	1959197.8	2454921.5	3031094.4	2002261.9	898447	2816689	2307453.4	1111975.2	1538311.1	1882998.1	748896	990829.6	1335628.6	4994813.4	4190927.3	2507628.3			1089415.5																4985079
1999/10/15	9171516.1	5224512.3	2873499.6	3159509.2	3241377.1	1903450.2	3876259.2	4364649.8	1738092	4194682	9759312.7	5561518.1	1966194.2	1627887.1	3380197.1	5505621.6	2157248.4	1399535.2	1946998.7	2013607.8	761943	5687825.8	4588395	1099964	1081994.3	2089286.5	4639734.5	11913204.5	3963276.2			1933343.6																7572598
1999/10/18	5813629	2536464.2	3634512	3375457	4252763.2	1843160.4	3794017.7	5410458.5	6541271.5	2570875.5	6090555	10028738.2	2159287	2272107.1	3733912.9	6994871	1292022.1	1522736.6	2655168	2111373.2	1936792.3	5496544	1910095	755087.7	1365326.3	2187831	6796980.7	4008932.8	2501904			2490201.4																8434236
1999/10/19	7722296	3953230.5	3622633.2	4152328.2	2519225.9	1624597.2	4718911.6	4226525.6	16315496	2759700.2	2600034.1	3126111.5	2504001	3011048.8	2791880.2	8359753.6	1862499.1	1819423.5	2060074.6	2403801.7	857750	4687384.7	1438256.8	994146.6	2469048.3	2314757.7	8899110.7	4246718.8	4299068.4			1912248.2																10381855
1999/10/20	5102520.8	2127722.5	2689638.6	2481235.5	2248588.6	1101244.5	5910243.4	7629922	10979247.8	2233284.5	910824.4	1957875.5	2292233.5	1221223	2514267	6019298	1243948.9	1358288.5	1586857.1	1537180	2055810	2875113.7	2276178	800820.4	895356.4	1177810	9224396.1	2117511.1	3902672.3			972634.5																6483621
1999/10/21	5487923.8	2296602.2	3466406.7	3169035.8	2067100.8	1991742.8	3570556.2	4446010.3	3960409.4	2021656.5	1579764.5	1796951.4	3012616.1	2004258.4	3580254.3	5749201.8	2108203.4	1759097	2585021.6	2099689.2	2298821	4240970.7	1562621.4	1621238.9	1153519.8	1912912	7207208.9	7251597.1	2197420.5			1553020.5																6430057
1999/10/22	10983847.2	4015722.8	3123018.4	4075820.9	2730116.5	1799019.3	5513151.3	6622485.4	2608247.3	4107273.8	4462497	3155521	1809477.5	2520727.2	3598325.1	4835915.7	3811362.6	2410078	3176689.5	2827633.8	1150525	7109532.3	2443030.4	2967632.3	2791009.8	2267227.4	9457815.9	10079192.4	8489362.8			2197651.9																9792872
1999/10/25	4828146	1734412	1912041.2	2153550.1	2797699.2	1221325.7	3760021	16046879.4	2156622.3	2421191.5	1715833.6	1423332.8	2290150.5	2085430.8	2912238.5	6075243.5	1384351	1801220.5	1733687.4	3375765.1	261136	2558003	1602984.2	555500.2	957804.9	1689274	4316955.1	9481863.4	4925300.7			782404.4																6079434
1999/10/26	5589001	3954800	2081086.6	3640355.2	5354224.1	1565649.6	3143382.1	7369959.6	1516199.8	2134736.5	3278278.5	5746058.4	5415406.2	1675582.8	2052890.8	3597938	1551597.4	1719786	1873917.4	1918955.3	775723	26616298.7	1831141.5	1306833	1486375.9	1330657.4	3499354.1	4817864.2	6285052			1121652.8																4999329
1999/10/27	19023417.8	7295301.2	4341683.3	5911257.7	6342437.2	3582234.6	6133188.8	23724334.6	2339797.4	5149211.3	6208388	10570770	4259269.5	3602775.2	5037727.6	6300560.7	3957958.7	4380208.5	3988074	4198363.6	905697	21593731	3649401	3547507.6	2161591.6	2813800.6	10872039.1	7510288.9	15844031.4			1878604.4																14591574
1999/10/28	8410979.1	5628368.7	10096083.5	4225643.5	16276687.9	2797330.9	4401307	8918856.7	2960225.4	3749934.2	5959798.6	6026475.6	5957220.4	1992277.2	2908697.8	5379827.7	1960093.8	10430147.9	2765587.3	2867774.3	595057	8789707.3	3730751.9	3263518.8	9367645.9	2555514	6463620	4262605	6477369.7			1898688.2																8630194
1999/10/29	5769272.4	2221552.7	4450628.2	2662210	4168816.8	1309934.6	4693761.8	3302901.3	2810370.7	3022736.3	1541607	4734815	5919814	1378774.8	2446840.2	13913082.8	1892008.7	6049600.4	2676448.6	2229557	632235.3	N/A	1311335	9371602.3	2183038.9	3531735.6	4888761.9	3923485	7630033.6			1194558.2																10286895
1999/11/1	3801832.4	3179192.5	2295047.3	3315617.8	2542417.2	2188257.1	1812725	2990769.4	1737112	5032246.6	3039388	3647171	N/A	1312812	2128329.2	6315283.8	1141289.4	8157280.6	2299365	1486724.8	1434255.3	5165301.1	2238804	5183865.3	561170.2	1761217	3999320	4246854	2697584			1107321.5																4771558
1999/11/2	3872325.1	2304389.4	1073763	1845113.5	3502294.6	917883	1491241.6	2317305.6	3513503	3844102	1074106	1886018.9	2891765.1	724363.7	1064944.3	3328131.2	1144818.1	5427819.9	2610033.9	1355432.8	1223340	4401177.6	740268	1922476.3	811045.8	664485	3029758.1	2064603.4	1457826.1			967283.6																5267226
1999/11/3	3745221.2	2687887.3	1421041.5	4906802.3	3600321.3	1283767.3	1276972.3	4805394.9	10601808.2	3224952	1090918	1126362.5	2715930.2	914353.6	1671303.2	2000282.4	1142141	5346037.8	1280656.4	1083620.3	419239	2516145.9	561287.8	1019553.5	861085.6	1437671.7	4028842.9	3354437	3647417.2			1161725																5011622
1999/11/4	3793065.8	3378814.5	1776437.4	4646348.4	2047065	2148663.1	2535991.9	3164572.8	1276552.4	3172912.8	6541478.5	1694434.3	1603013	1576173.5	2254391.6	3706146.1	1591720.5	4235258	1106368.8	1287403.3	432531	3351704.3	913491.4	1086531.3	1257609	1667483.7	6740234.2	5058087	7904454.7			1689821.8																6541939
1999/11/5	141026953.9	25122679.5	10354537.2	3677611.7	6728441.3	5535982.7	1790754.6	29085869.9	11716373.9	4294986.8	2573523.8	3433755.9	2016101.5	1014540.8	3200690.8	3051630.7	1520704.5	2765695	1351136.2	1171834	408777	2483902.6	473120.2	735826	589114.8	930698	3539233.2	4183419.9	9517422.8			2048560																5547071
1999/11/8	242280145.2	34140699.4	10435155	2634099.1	12557498.9	7408054.3	3163006.9	36806826.3	1475054.9	3920478.8	504150	1577288.8	3206381.5	969252	3199830.4	1930195.1	993805.6	6554993.6	1791083.2	1304898.9	1060245	2087799.6	853871	1008515.1	709164.6	4586673.9	4643641	4281457	8586349.8			1222706.6																4416092
1999/11/9	106733236.5	10889280.9	5547557.4	2062446.7	8736211.4	5652101.1	3967177.9	13392624.1	1103178.4	3673045.1	5798169.5	1685697	1818972.5	2191324.5	2898183.5	3350613	952536.2	3906207.4	1077972	922789.2	846702	1807247	437808.2	2315095.7	614958	1455903.5	3533709.5	2662276.9	7740616			1930393.8																4569883
1999/11/10	106307351.3	9025236.3	4683644	3508909	6354033.7	4445661	6847730.5	11008054	1909629	2870815.5	476144	1687412	2071668.5	1874284	2697891.7	2419106.6	1966652.4	4157893.5	3151059.8	2205745.2	760813	4201698.9	1254234	1849736.8	2511137.2	1648483.1	10099866	3572859.9	44871533			1105810																9000931
1999/11/11	66710325.4	4662964	4895488.9	2635198.8	7493680.2	3013490.1	6145450.4	7430284	2945030	1616352.2	4607632	1503671.4	2063461.9	2331378.1	1703587.3	4223847.2	1432330.9	3756469.1	940714	1065355.5	889720	4566365.3	1508842.9	1271883	900391	1658699	6595278	4275932.7	64037430.6			1094627																3946088
1999/11/12	27208422.5	2847702.5	2437488.4	964660.3	1967572.7	1732283.8	2961818.6	3253464.5	1926776.3	1983790.6	3720656.5	1374482	1164347.9	3186366.4	1466438.5	9204611.8	760642.6	2102613	1375025	1068504.3	567490.2	2389471.8	629497.5	690668.8	867482.9	14783439.8	4605698.6	2203902	21015191.7			688861.1																2635091
1999/11/15	65676621.4	5571745	2598730	1413304.8	1665245.2	2093807.2	25803679.3	6147370.2	10880695.5	2388686.6	10069293.5	1436805	1194434	1786136	2100761	8116095.4	1323487.9	1291582	1213475.6	1234287.8	401673	3717172.2	725646.5	949569.5	587869.6	9521100	6855353.9	1680146	20124079.7			1834924																16073424
1999/11/16	42379332.4	4885104.4	4241486.9	2974408.3	2930900.6	1420320.5	49121433.5	7077664.4	5657301.1	1903239	11486601.1	752339	3531306.5	1652671.3	2391297	18161517.8	1050944.4	8421439.4	2600078.1	1729064.6	765786	2849430.2	964385	654190.8	913189.6	5260575	5111138.6	2275201.8	16352741.7			1144670.5																29944277
1999/11/17	171083405.4	19162674.7	13841305.4	2608353.8	12661492.2	10970175.8	10576019.2	35533523	4610381.6	2860343.8	22801104.4	3453897.5	1835323	1561974	3996772.2	5053611.8	738421.9	3970630.6	1548255.7	2986909.6	1339617.6	2314597.7	951393.2	1226496.4	2511170.3	2237635.4	5490051	6381785.7	9529983.8			2049037.6																8578190
1999/11/18	197646721.8	31505194	17949135.4	3351364.9	14140158.8	17866161.9	10586436.9	55128294.7	4740553.9	5740272.8	27682325.4	9685508	2609459.5	4382022.1	13579392.8	4614700.5	2268907.6	6769245.2	3956882.3	8391661.9	3213276.3	4639971	1880088.8	6497220.2	1909783	3794240.3	9711536.8	6888965.8	19967403.9			2897380.2																12109042
1999/11/19	83778334.4	17132680.4	14257815.3	2472063.1	20148390.4	12254200.1	6231268	16468331.4	5588026.8	3057142.4	19519587	8631126.6	1054821	1975140.3	6266378.1	3973039.3	1207738.9	3548582	2057253.1	2592657.9	777138	3055973.7	1552228.7	7958436.5	1311839	2085903.2	5853601.5	3302915.1	14459066.2			2354088.6																5765321
1999/11/22	57379812.4	6586052.9	7728604.6	3946211.4	32466047.9	6797865.1	7613080.2	10699461.2	5281814.4	2760905	29490505	12886240.4	1155448.3	1422738.9	3951417.1	5208436.5	681516.2	3776036.4	1297978.8	1289698.1	2610228	1791506.6	4807128.7	1952769.4	690055.6	3279823	4730424.4	1599433.5	31018735.6			1890156.7																4390979
1999/11/23	36571784.7	4602568.6	3708659.3	1744990.4	11375906.2	3296423.9	4325177.6	26273106.3	12913056.7	2880531.3	16848576	4848231.1	1003058.1	1237651	5511281.8	13294006.3	586857.5	7310646.9	1503707.2	1116007.4	628427	2615152.6	1189186.3	1408670.3	663125.5	3355305.8	3898963.2	1886589.1	19209765.6			862495.8																6179716
1999/11/24	22574223.9	4372846.8	3216468.2	1488559.7	6400787.8	2698763.7	3680226.4	5933374	6109703	1524468.6	27403000.4	2052778.3	740893	690717.7	37014086	6160970	1154180.1	1980016.7	2015309.2	1039619.5	816596.6	1991726.1	2054003.8	753377.8	448825.8	2134787.6	3524503.8	1473409.4	8285507.6			840447.4																2851782
1999/11/25	53653107.1	4106022.2	2892936.2	1261775.7	6107283.6	2844281.3	3961144.5	5396764.6	3963498.2	1869903.9	19189342.4	1169248.6	809605	986140.8	14381532.2	3158634	1789624.3	1897501.4	1125163.5	879538.6	1174707	1191017.2	1845191.8	1142482.3	757094.6	2062470	4172738.1	1080040.2	7727143			1245360.5																4385848
1999/11/26	30031162.7	2248567.8	1799547.8	1137863.6	3560014.2	1737117.3	3072773.1	3936653.6	7227773.6	1015168.2	9567025.9	1836647.4	695703	2893264.9	7348438.2	2065753.4	543694.6	2630118	1131129.1	590067.2	1051999	1447882.9	1435812.1	2235196	1387213	1813170.6	2631921.6	2688471.4	6265719			1566270.3																3299817
1999/11/29	31852730	3393910.9	1793708	1484871.8	5116243.8	1542021.9	2963502.3	3690205.2	4316577.9	1307930.2	24579831	987113	986482.1	1710926	12040404	2877025.5	962403.9	2773092.3	1158461.4	1099636.9	1078801	1290310.8	12545784.4	1774959.2	1063927.4	2546705.4	3440994.8	2659404.6	8585220.1			2090817.2																3681081
1999/11/30	20885387.9	3716553.5	1293881.4	1349740.2	3165325.8	1391711.1	2099218	16286920.2	13151767.3	1413617.4	9881914.3	3524730.5	727523.6	721632	4967947.3	1910233.8	1099812.5	2545448	1563951.2	587576	827691	1845577.9	2167452.6	1292820.6	744906.4	749994.8	4258020.1	N/A	11326409.8			589711.8																2402387
1999/12/1	22039488.8	2907389.1	2170579.6	4710971.1	3068077.7	1367728	2344059.2	6970109.1	29078493.5	2674185.4	8704125.5	1910186	455957.5	1361880	4116516.1	4230509.2	695338.5	3833110.3	8296351.6	840244.4	1696407.7	1174969.6	2918945.3	4685253.9	1153521.4	1185751.5	2127610.8	1741479.6	4525933.9			478693.8																2366670
1999/12/2	24127504.1	3155287.4	1504459.5	2270800.9	4320939.2	1504079.3	4148793.6	6233389.6	8203867.5	2339455	11428231.1	1585826.2	555430.3	1923580	4911708.1	4654769.2	580058.9	22015816.2	2941915	855090.6	866196	1825455.6	2449000	5342268.3	550001	1630483.2	2757841.2	1806181.6	5976308.5			1642235.8																3124194
1999/12/3	17479880.9	3507897.4	1650088.5	2648041.3	2696965.8	1847051.7	4653864.6	4218071.3	10084063.5	3613293.9	12750704.5	1181509.4	939790.2	1064280.5	2696128.2	2918571.9	543139.8	10520445.7	1762854.1	1207212.1	1858034.5	1298569.3	1901033.3	2685366.8	481052.5	5386552.3	3199723	2688051.2	3465557.4			943034																2618880
1999/12/6	18066508.4	2769583.3	2108688.5	5977431	2979346.2	1998030.4	2438559.8	3096039	12971844.9	1899103	3165720	2301910.5	870724	1975261	2763342.3	8083297.7	706651.7	3302363.2	1405894.9	1376974.2	798967.5	2164219.5	1252226	1955860.2	997388.7	1721089.4	4507922.7	2383408.5	12472225.2			531748.5																4709888
1999/12/7	10762209.1	1559451.3	4338182.4	5044686.3	3293853.2	1379939.8	1850009.7	3444416.9	9527655.6	3964659.1	10927373.4	1440965.5	1731083.3	1159232.2	2187235.3	6536746.3	635665.4	3857095	1058429.8	928015	441532.8	1685300.6	1019331.6	1528317.4	5297288.7	1263558.1	2505003.2	1297242	8660801.2			741519.5																3422116
1999/12/8	26238087.4	2018888.4	1681247.3	3016620.4	6022488.6	1248847.3	3578672.6	2876334.1	10904437.6	2623304.5	5225916.7	3396204.1	5051842.3	1419959.4	3426308.2	6652814.3	1087146.9	3548407.7	2052013.3	889263.7	1131443.5	1967220.2	6359280	1802282.9	885804.1	2606808.7	8747798.2	1299880	4587579.2			409773																2608500
1999/12/9	23572657.4	2576943.2	3180832.6	4361072.5	3002599.2	1762645.4	2027743.5	2978951.7	10984217.4	1867049.8	4067544.1	28423266.2	1443309.2	1305501	3092894.9	13801518.3	889859.2	922637.4	1728470	738203.5	810546	2672852.7	14363274.7	1479255.2	2116190.2	2500483	4019593.6	1465172.1	4428762.8			470606																2455309
1999/12/10	21074379.5	1826821.4	2004441.7	3763830.3	3032254.9	1089579.2	2915362.9	2649239.2	9336734.5	2096040.3	9926339	16779248.9	4151156.1	1299606	2835900.3	38924045.7	1877989.2	2677321.9	1399764	1129893.1	772927.4	921987.2	18311688.3	1250949	12374293.5	2470275.1	2540899.1	2904511.8	11454495.3			673599.5																4942720
1999/12/13	17040831.8	3844517.7	3263330.7	3081844	4103773.7	2055408.5	2510671	3483677.1	11793051.1	1768664.1	14897940.7	5646990.4	3803819.6	1896228.8	3222859.1	31607532.4	2055142.4	3254763.8	1642218.4	953529.8	443422	1323301.7	17690980.3	3909037.1	28603785.8	2314603.8	2441490.4	3281897.6	15866574.9			1219144.3																4126101
1999/12/14	10443315.1	2899661.9	1607095	9252186.5	2665675.8	1350971	2922754.3	2620766.9	34862971.6	1212636.7	19022070.7	1528144.3	2010631.7	1587566.5	3909248.2	32040528.7	860018.5	1510934.3	702676.2	2209660.1	1142632	699077.8	7028490.7	1240498.5	8653444.5	1656883.1	2023926.2	1603047.5	12201698.2			1017536.6																3542665
1999/12/15	91966028.3	8915510.2	4406782.9	7492697	6554282.1	3637402.4	4828135.2	17402117.7	10056271.3	3912298.5	14201259.3	6219971.6	2209535.1	3031884.3	6072797.9	25733789.2	4670094.7	4295037.1	1920228.8	1879004.2	1291748	2332131.2	9359110.6	2400223.5	20374897	3186831	10292937.1	7873514.2	90257801.5			1408038.6																6725046
1999/12/16	35687664.9	3224070.6	2353609.2	3400287.2	2573083.3	1470964.9	4256842.5	3247288.8	13078788.9	1904958	23223236.9	2385780.7	1813641.9	1677161.4	10009024.8	28304891.1	1198672.3	6786959.1	1206628	2830691.4	2661612.7	1218211.2	3324006	1235995.9	7554366.2	1943938.3	3983340	5080322.1	33798286.3			848369																3436134
1999/12/17	19505966.8	2818483.9	1592357.2	4146853.7	3931617.4	822882.3	5763106.8	5000884.4	9411289.3	2406862.1	29343889.7	2924139.5	855234.4	2033564.5	6165343.7	20986933	1133244.8	2275900.9	1212427.5	4210957.6	521865.3	1130072.6	2329441.1	1044557.9	7366045.2	3944098	2963191.2	4226752.4	21705176.9			701742																4004317
1999/12/21	21575301.9	3490152.2	2511102.3	8618199.4	2382093	2073245.2	2647407.1	4486809.6	31223361.8	1615370	22539172	3811995.9	1296710.8	1266204.5	8659642.6	14180441.5	1606132.4	1950464.9	1640874.5	1237069.4	1365783.1	N/A	1721470.8	791065.5	5856707.4	2348022.2	5136710.9	3920009	14096809.8			719016.3																3957470
1999/12/22	42359228	3480113.9	2803640.7	5611581	3933464.1	1241039.8	3204438.2	4374909.2	9286011.7	2041576	14636355.7	2321126	1967594.8	1058502.3	5060973.6	6680584.3	923395.2	1881248.8	1045843.5	949108.3	773749.1	1336599.5	1290856.6	616176.6	5233803.6	1183591.5	4323406.2	4258400.5	16834116.1			1791054.1																4214248
1999/12/23	22993569.3	2377101.6	4518075.7	8646599.1	2177766.8	1278933.7	2837440.4	5150424.1	13384287.6	1885031	15007090.2	2669706	1180987.8	1185783.6	3948950.8	11744853.5	811399.8	1516534	2206831.1	2022422.2	769839	1271207.8	901992	1702126.8	3841503.4	1827269	4866444.2	5694273.9	12519543.5			710618.2																4998270
1999/12/24	13845950.2	2805000	2280624.8	4756574.2	1983890	1074310.3	4243284.5	3507454.4	6324548.8	1333421	18751008.5	2147893.5	2894942.7	899000	3994000	15646931.5	972181	7081051.1	1464306	1750975	568000	530266.7	978265.6	1050328.2	3739192.6	1549527.2	1783677	1852571	9076988			625792.5																3944727
1999/12/27	21872000	2458082	2010000	3278000	2283109.8	2258000	2329000	4339000	4322000	1075000	27673402.5	6811000	2603459.7	1101000	3540316.8	8283000	734000	1351000	1083000	1888434.8	907358.5	1440000	1035000	574000	20510748.3	1774725.5	3190000	3026000	14048000			835774																5576584
1999/12/28	16143835.4	2586376.1	1690105.6	2948587.4	2000546.9	1570500.7	2024144.8	2392131.6	4852120.4	2002990.6	30908248.1	7728272.1	4172009.1	1137339.6	2993703.7	12356584.4	784415.5	1769631.4	915377.3	1304791.8	316316.1	1212847.1	1231561.3	650244.1	8252164.6	1098726.9	2712110.9	1705886	11079219.2			576769.9																3082152
1999/12/29	14429859.4	2037447	1751744.8	1816552.2	1968415.6	1169574.4	1997629.6	1429620.9	3776459.9	1234468.5	21902281.6	2712730.6	5979017	1147008.7	4579666.4	10135615.9	768145.4	2266857.4	815267.9	1008988	973377.5	545355.2	1410624.2	1203732.1	9459568.9	1033636.9	1870531.3	1999956.1	10832121.4			737905.3																3926989
1999/12/30	17893667.7	1295060.8	927920.6	1955285	1602916.7	554853.3	4349721.4	3342441.4	2474955	1422048.7	22705317.1	9928606.3	5254172.8	727584.4	1777633.7	6727972.7	752091	1482728.7	3055276.9	596713.2	595524	911216.2	416494.1	1319596.9	2165238	555954.3	1569793.9	N/A	8937953.6			508593.3																2510362
2000/1/4	46053451.6	3088808.1	2657282	3111655.8	4747043.4	1814665.3	4291525.1	4262717.1	4002166.4	2707182.5	21919314.9	7489879.8	5810468.4	1387323.5	3733849.3	11555352.3	1991694.5	2235008.9	1788554.5	1669093.3	357468.9	1459948.3	1326054.4	1620051.3	18533306.4	2575829.6	9112815.3	6634147.8	35149287.5			1525274.1																4689436
2000/1/5	47348002.7	6533268.9	3581047.6	4378158.7	5184461	2796171	5342643.3	5001144	5638446.6	7518327.3	7250207.6	10052051.5	4744106.2	2650915.9	6125241.4	26802292.2	2828141.5	3723298.1	2768606.8	3229657.2	1090168.1	2316346.4	2341816.5	1537330.7	21685010.1	3789662.9	12906777.7	7826343.6	41166717.8			1366636.5																8842799
2000/1/6	74244346.7	6371145.6	4162448	6463652.8	6259495.8	4608853.4	8712534.9	7251570.9	6538671.4	4107058	6245141.5	12172864	3700322.3	3599082.7	7378581.8	17004684.7	5118655.1	4969798.2	3582476.5	3222653.2	2500974	3803665.2	2283471.3	1950732.3	16345242	3817878.9	19189468.8	12635169.7	54992539			1642183.2																11198608
2000/1/7	147505748.8	22692137.8	10403172.6	12032819	9740044.9	7333752.7	23743062.6	20326418.2	28726975	14515195	12370649.6	30459653.1	12265651.7	10669161.4	16777704.1	20800557	10707950.5	9155274	11422995.1	7042373.4	3524645.4	9364264.4	5809095.4	7405635.9	31379211.9	11011320.4	47227438.6	21535835.1	100830099			4649172.2																35296359
2000/1/10	159259055.9	29816020.4	12436606.7	9229132.8	14333568.6	8810229.9	26069286.9	16486794.9	24324077.4	24504389.5	12951625.6	44920042.4	17218074.8	8664705.6	19849922.6	29951563.7	8886945.2	7983282.8	11256507	8768256.3	4677693.8	12402785	5405814.7	7206641.6	36901206.6	8463766.9	35341825.9	71884996.5	140672847.3			4215234.1																36143853
2000/1/11	125253895.5	15617974.9	7641141.6	7050698.3	7635807.3	5607017.2	15639049.6	10298290.2	11166069.8	14758825.6	7690184.7	27156178.9	11187175.7	5044736.8	11205114.9	48993518.2	8322011.7	7466399	13359298.9	6487146.4	2690502.2	6378829	3930562	5018777.6	29698226.5	6530610.7	27037014.4	137649802.3	67675815.5			3360408.4																11352539
2000/1/12	50058554.6	8459804.9	6756339	6078814.4	5376908.7	4255065.6	9873881.3	6642215.6	22906470.4	8766343.3	7092597.1	11870898.2	6136327.2	5333842.8	7330203.3	60783965.4	3130159.9	4636903.9	5530361.3	4312421.9	1069173.3	3970114.7	3993875.5	2113208	22867601.9	35028543.1	16270807	70752810.7	47049787.9			2710406.4																10963164
2000/1/13	29140946.4	4682030.7	3398876.4	3081704	3132209	1934761.1	11491559.3	4681873.6	7126568.3	4984843	4417247.7	6082621.9	5307755	3059766.9	6321505.8	38546493.5	2702827.3	2280382.6	2613220.5	2941489.9	8209119.2	2728942.7	1889513.2	804425.3	11827084.5	43357194	6495780	34544924.3	28349015.1			1913117																7234993
2000/1/14	18242969.8	4149109.4	3331531.5	2224404.6	N/A	2123853.8	4547507.7	2970878.8	3943213.1	3969230.7	3866445.9	5367235.2	1894557.1	3140786.4	5270654.7	43818113.4	1744980.1	3094287.7	1987936.8	2099485.5	50370094.9	1934266	1888705.5	1021268	9288475.5	10437601.6	5672857.4	14842744.4	33681990.4			1558632.9																6323632
2000/1/17	22843516	3294506.1	2690517.9	8099777.3	3744646	10426992	4065905.8	2701747.9	4001995.6	3117981.8	17305691.8	12392462.1	3704192.2	2310671.4	5085766.1	34066985	1997612.5	5751676.2	3694738.9	1646258.3	7744631	2659545.4	1683430.5	2755549.6	8386122	15951534.2	6014647.6	17150610.9	44391163.8			1118612.3																5237256
2000/1/18	26768819.4	3992051.4	3357710.1	4710755.6	4228319.2	5231850.6	N/A	3601390	29553917.9	2796856.3	23939157.5	8357797.7	9459792.9	3762585.8	3976692.4	57095044.6	1985203.7	3722617.6	2743379.5	2081321.4	9749416.5	3624855	2785075.6	3658949	4777593	36312380.1	4915862.8	11701832.4	36267845.6			1432822.7																8853203
2000/1/19	17129017.8	3379591.3	2811187.3	5212627.7	9778781.4	4318192.8	8656273.1	3275573.8	55288744.8	4177842.5	15418302	3197017.3	7435552.3	2115436.7	3879510.4	94076912.1	2004627.6	3482478.2	3856011.6	3899375.2	8546969.4	4790132.6	1947226.8	6754344.6	18017831.4	13278106.2	5376891.2	7331431.7	62857868.9			1597210.5																7907973
2000/1/20	32860801.9	7122673.7	3376493.1	5373800.4	11080780.7	4455704.4	8554322	8934504.8	91859718	5727349.2	12667645.1	5208610.2	15202043.1	3132379.1	6771438.5	76898387.5	2334109.1	2813940.2	5255438.6	5615294.1	22619092.1	6628422.2	10064310.1	3058744.8	38813578.8	20502107	6230921.9	13274279	69651283			2073660.7																11751379
2000/1/21	49518526.4	8595292.5	5685446.1	6276067.8	6847943.5	7469473.3	12821547.8	11305613.8	51104624.9	10725001.4	4284494.5	11231341.1	34649918.7	4974918.6	11485144	49055290.4	5726828.9	6979101.6	9895200.3	6529352.4	16471998.4	18684810.5	9830319.9	5995794.7	52115729.7	43628546.5	18612401.6	28262100.1	71634592.9			3413640.2																22843848
2000/1/24	52657311.4	13571101.1	8223889.7	7586629.9	7881859.2	6175755.5	10620242.4	11103386.7	57109913.2	10749666.6	43681521.7	19469089.2	35858856.2	15733318.6	21983927.1	132659483.2	5041099.4	8217174.8	7379873.3	8380121.1	14210360.3	63662233.5	11036029.2	17009736.7	45240501.1	41755508.4	11494354.1	36280727.5	66945308.2			4863011.5																17074499
2000/1/25	47783832.4	8064662.2	4549101.3	5197768.7	4877443.5	4159053.3	39976894.6	5694603.5	97642612	15021936.8	33180188	11458206.5	69471035.6	25264622.5	9163857.5	56109665	4274569.6	9148637.3	4668107.7	9038127.9	10008603.3	28103988.4	5072304.8	11783688.8	24427332.8	21771620.7	12406090.9	112591401.9	59002383.7			3870511.5																12619433
2000/1/26	19407986.6	5276000	3589048	6968912.2	4804846.9	4000482	18165758.2	29077264.8	58792651.6	49655462	39011310.2	9365513.3	26572662.5	5990274.1	5816967.5	43971000	4952241.5	3743000	2364404.9	12182205.2	4357758.8	8290000	3656089.7	7005643.2	11655000	15984305.3	9500836.7	49576373.8	31272228.8			2594000																6164127
2000/1/27	35209509	29226189.2	9930195	12969357.1	6461688	5300274.1	14110499.2	20336583	62343570.4	13967219.1	38279740.6	15014134.3	30905489.1	6232294.9	12659771.5	48960638.3	14203982.4	8975499.3	5456731.4	11472872.3	9147896.8	15477922.6	11698833	6568075.5	37722267.8	41472357	15089863.5	65905759.6	66736181.6			4040708.5																13663624
2000/1/28	65620969.8	85701456.6	11561778.9	11529200.1	9732397.5	6857601.7	17857200.4	39894701.9	82081063.9	25543088.6	28715369.2	49319240.5	24672992.6	7983699.4	12250147.2	80219802.4	22105715.3	6935653	12800447.1	46426591.7	9767273	16444029	25537465.4	8104035.4	38631129.5	81478249.2	34443107.8	64277485.4	96069730			9458222.8																22686427
2000/2/14	125564290	72242484.7	12521537.2	7664102.9	14032294.5	12970827.4	32768096.2	36466557.2	61577151	36286352.1	59517179.7	31818443.8	27732436	14264311.3	27158264.1	31625522.6	20261766.4	15444742.5	14366950.9	17155694.9	11906089	33472949.8	28337154	20328420.7	29407524	12587705.1	37872186.9	54684050.9	88429244.5			10227206.2																37840000
2000/2/15	212158176.9	119140496	20591540.5	6146367.5	20108345.9	18684150.6	50321617	36313748.8	65856467.1	39771472	40760758.8	68434504.7	37184484.9	29888091.5	74713488	51906061.1	30889688	24841707.8	17627996.7	28115283.4	24778319.6	70862660.9	34540904.2	37353484.1	43467910.5	11540107.2	53989589.8	125972166.6	120247752.4			12088892.4																59017946
2000/2/16	155526742.2	65394547	14477959.7	5065376.8	18452873.1	14410457.7	28336644.2	21703346.9	64973864.4	49427414.1	23380153.9	42605638.2	29491986.1	38977449.4	172584502.4	37943508	18890853.6	14271006.6	26812948.2	16687484	37625160.2	39100909.2	22947798	22651247.2	47529800.5	13738954.3	129817144.2	75012365.8	87009153.8			13501765.8																46330296
2000/2/17	755836640.3	99491357.7	61079375.9	18600129	54564442.7	25650704.1	65358346.9	74078727.6	86392681.5	39006621.2	23094661.2	43975061.8	52917164.4	42531141.6	89531165.6	107249205.3	18679313.5	15551758.5	43270640	17265590.6	36257350.4	41758980.3	23378826.1	23421997.2	102629182.8	N/A	199475865.1	79201821.6	102348240.7			26268981.9																127206645
2000/2/18	477752212.2	33870401.8	17000463.3	41751224.6	16343570.4	10759758.2	30096304.8	23037146.7	52814879.3	18912858.5	18073155.2	18480021.9	34586677.6	16419517.1	30939647.6	101288511.9	11066360.6	8990687.6	9119388.4	8419939.3	27356865.5	16561123.2	11516357	7313901.7	47861934.9	146187432.3	70473538.4	50450404	51033322.8			7000494.1																33040408
2000/2/21	664003811.3	48691223.4	20503333.3	21543659	20776004.5	15561109	33544630	24913208.4	58004772.1	24846043.9	35950871.2	25931235.4	37457501.2	11125681.3	31577567.7	136039319.8	9117641.8	25975863.9	12209430.9	9918020.9	37231100.8	19137338.7	9421505.7	10020809.3	47943062	147513081.3	69144918.5	141234290.9	52841198			12669816.8																132289032
2000/2/22	849988962.2	36411332	14553976.5	11317682.9	15608593.7	11419313.6	27923562.8	21998944.1	49981077.3	15613115.7	29477535	15431347.8	14070267.3	10539000.2	26629743.1	51079243.3	5241016.8	77908667.5	9529594.3	9139164.1	19279250.6	14785535.7	8632739.8	7313559.4	27158357.8	49077331.1	32646226.5	164014984.9	33284412.8			8973702.4																131405108
2000/2/23	488856806.5	27075596.3	8761540	13183950.8	15980017.2	7851914.2	37073106.1	14642798.7	31796907.1	13127451.2	34798759.9	11005907.4	13181855.9	7245400.6	18527469.3	23389926	6983381.8	203061024.5	7624507.2	7505102	16028184.6	10031417.7	6431386.4	5191545.9	22612017.9	52106658.4	29140995.3	102525474.3	26813760.5			5690472.7																35179799
2000/2/24	271381121.3	15752353.6	5837178.5	6063587.8	14101676	4973741.1	70577229.8	11826301.3	23149536	9473853.8	32417382.1	6200797.2	29367423.5	6517678.4	13850237.9	472446562	7335412.4	131469629	4769865.8	4544986.7	10148612.9	7397911	3931898.2	5092642.9	17380122.7	46610007.9	16637440.5	40512689.4	20158693.1			2989788.1																17047728
2000/2/25	217975959.5	17770157.7	7655410.8	15718493.4	9633980.5	5786563.6	33688907.4	15902302.7	17618033.8	12210799.2	29092066.6	21905042.6	18289416.6	7760585.9	26435033.9	192303024	4597954	116815278.8	5117912.2	5491562.8	6618503	12144872.2	5572992.5	3977971.4	15813915.9	30739934.4	18866352.1	30827666.9	18863843.1			4274637.1																20996171
2000/2/28	412764826.7	20727721.9	9861894.8	20799206.8	12584336.3	8972556.3	29661624.8	20241881.4	30754433.8	32649780.4	17159571.3	22405574.1	19504492.4	8202433.4	39659516.8	84122002.3	8621706.5	123576508.9	14856146.4	7079348.8	14645257.5	41646898	6128687.9	7468408	25677105.8	68140128.9	32299683.6	45513072	54236243.3			7594846																26207955
2000/2/29	752711992.6	46289208.4	31525299.6	8471444.5	48827754	32251609.1	36261768.1	30385351.6	27487940.8	109531422.3	N/A	18264452.4	13715492.4	10327854.1	32457947.3	153253563.4	15834785.1	64907100.4	12754898	8296257.6	10698395.5	21905249.4	6255616.2	6489448	22140576.8	24424359.9	26825014.9	32597777.2	33718625.6			21390751.3																47470366
2000/3/1	1133384000	41320000	28809000	8046000	227269009.4	38691000	114146795.2	30268000	35167000	41971000	84380000	34389000	24144000	11477000	21941000	171627000	6993000	40084000	20907000	9157000	19592000	14068000	14184000	11497000	16031000	35612000	19084284.2	20920369.8	25406000	411515000		16827000																17976977
2000/3/2	386845432.6	24085262	37670800	4735617.2	227269009.4	41167305.6	114146795.2	17629364.4	86656707.3	21702154.4	46072656.9	23773839.8	28390743.9	19197288	20034431.8	264254748	7526838.8	36526626.4	12608700.7	6825818.7	10349024.5	10526284.5	8165700	6521383.5	8619495.8	75397515.3	19084284.2	20920369.8	22668904.8	258356852		29557962.6																20036859
2000/3/3	415473410.1	22814403.7	27075474.4	80286318.3	144812286	33686008.4	209982165.2	21099521	94617160.2	29407086.2	54356671.2	40783368.3	16657703.1	12997262.9	23294842.7	146163567.7	11225386.1	93978400	37970696.5	10589555.1	9857949.6	15236878.5	20365569.7	14562807.6	20221766.4	28487944.2	22857394.9	24625354.8	27363378.8	126222280.2		117977884																62841813
2000/3/6	376487412.7	25194481.5	17090108.5	22312509.9	94273871.5	22723270.4	357972371.8	26108478.2	37835660.4	40933830.2	29119770	21449045.6	35142676.9	13823577.2	39151582.6	147362676.8	8486530	139807633.8	21887451.1	16253074.8	10230250.4	12391341.2	12107540	8351084.5	21621940.5	45786295.8	20650143.7	28393813.7	33695425.2	237063081.5		114302953																27414364
2000/3/7	231390178.2	15324083.3	8862686.3	14284988.8	34721379.2	11671683.5	118651802.9	11286588.4	32978438.3	15983139.4	19047804.4	11204718.4	16675028.1	5350610.6	19612754.1	28772406	6431442.7	76927938.6	8880157.8	6245274.6	4421800.7	8976633.7	10031211.9	13771959.3	7585468	29730877.5	18586598.2	21370034.1	25819571.6	302215401.6		41503195.7																15445219
2000/3/8	149959968	13581840	8505434.9	6844388.2	82928881.4	7421102.6	168945094.8	7377528.6	17504671.8	23224720.8	22946060.8	7968452.3	11011102.8	5756971.9	13600830.2	81975573.6	3657980.9	28518972.4	5446273.5	4657552.4	4580867.3	6542947.9	4393387.1	27560307	8205264.7	16926614.1	10783290	22138047.5	18733266.9	153778756		22284965.2																17814768
2000/3/9	149545890.1	16141703.6	8748343.2	25660767.4	47022209.8	8887585.3	92449359.8	9292438.1	42721942.4	17822826.4	24801498.2	7339171.7	16357026.5	5478170.6	14219214.8	61643019.7	5433940.2	68431523.3	7635771.4	6017650.6	3502820.8	27223665.4	5478025	9260970.7	8021440.7	21443519.1	13283898.8	20387728.1	16775320.2	112500832.3		48203156.6																23737640
2000/3/10	181339529.8	10792391	8407704.9	11101108.6	21332646	7072563.8	44953432.5	9953576.1	24794399.8	14917595.3	15378832.6	12781227.3	11710715.8	6939079	11972564.4	86729284.8	7129798.4	N/A	5584811.1	7442897.3	7379846.1	93051313.8	13917611.4	11780750.5	18158322	12268436.7	35998891.3	17838163.8	13599994	77437657.3		39236143.4																16079235
2000/3/13	115923090.4	8297023	17146235.5	12936525.7	27967701.5	20854226.5	52472820.8	6345414.8	23481571.3	12344176.9	32467714.8	6594098.7	10539072.1	5803670.8	11738148.4	68381968.8	3877845.8	72623109.9	7031023.8	4715767.6	6236999.8	129131284.7	13404769.2	5744735.3	8529080.5	22802789.4	34875882.8	21020564.7	12881113.2	39747697.1		25082990.3																12600570
2000/3/14	172847203.8	16344452.5	71604240.6	13846292.7	32540077.4	144594640	71669993.7	10944846.8	31668441	15907600.5	25816976.2	8941707.1	13703471.3	6852660.1	19698655.3	41345745.4	5983296.1	74345027.8	28146531.6	7619935.3	8050320.2	50146074.3	11683617.6	5820242.8	15358684.4	67756199.8	24380062.1	16801866.5	20525281	70131731.8		25687179.9																21848964
2000/3/15	87986419.1	13414076.5	64682806.3	5499407.5	91223584	139326715	40170655.3	6193159.3	21597690.3	11037429.3	21003358.7	4325514.9	7991956.3	10856253.8	22265145.6	41040080.3	3166625.5	31105229.4	27778573.8	6934289	4839144.7	24050537.8	26955873.2	5491145	5860503.5	29134813.6	44727734	9321505.1	15122281.8	158100411		26674190																11342633
2000/3/16	120743652	12494109.6	25148265.9	7791208	79964871.2	42946098.7	52982782.8	10245284.1	27374655.6	13837861.1	35723343.4	4929711.5	7071708.2	6752750.6	13534446.6	26395187.8	4175507.4	37778542.8	12780566.3	20025461.2	6115719.1	20198453.9	13889378.4	6325039.6	9114990.2	64133226.8	42829729.7	11318456.5	11521217.1	76043137.6		17179589																15409147
2000/3/17	140155342.3	9874700.7	20933740.9	9166492.7	156105374.2	37356249.1	109645406	7820859.9	40966724.5	10439187.4	30180314	4217579.7	9710975.6	4608498	10598598	20078914.6	3050259.1	35521746.5	9213524.9	16235603.6	5558679	16415806.3	11334332.1	10213605.4	9293738.9	47002077.3	170570783.1	17317281.1	11516820	56200947.2		13769122.1																13806818
2000/3/20	104111595.6	12918271.4	35009779.3	7496774	138219370.3	63245521.4	65375156.6	10119177.8	58412821.9	14174181.3	23942126.1	6443914.7	6703968.1	10665012.1	16598909.9	52151039.4	5605272	65963509.3	19140666.6	26275519.5	8122754.8	16262913.6	42397071.8	17567299.8	7932205.7	17892212.5	361743502.4	13183145.7	21004937.9	144158696.4		13141082.2																13071382
2000/3/21	135021585.6	26645426.3	41486649	7679665.4	172589470.5	66081106.6	40007379.2	69353469.3	90080266.6	12813613.9	38088533.6	14853927.6	6330709	11950556.1	27881787	36281748	4928508.2	136031803.5	25350197.7	14767334	4190692.5	88080680.8	29232322.4	7848984.6	8985340.7	54235687.5	364868435.6	18250631	19721242.6	271537502.8		12936143.6																11814609
2000/3/22	88380270.2	12835125	21114029.9	8216841.7	174486592.5	36890747.4	70823818.4	84335943.8	67146910.6	42997483.9	70677669	9047744.9	12078681.2	7290461.8	13596462.1	39791895.5	5236749.7	50325639.6	17741972.1	11836639.6	13817682.2	100502223.2	25104079.1	6726390.6	17784141.2	22508988.7	158831751.2	11006996	25458979.2	211526825.2		25861639.1																13759137
2000/3/23	95430076.8	13361123.2	21313229.8	7750820.7	86138914.5	32795846	37757202.4	32759759.2	31940738	40197237.3	50526737	8858046.2	8398736.1	30906983.9	26267846.6	50361750.2	7596217.4	33534684.6	47743996.2	20205122.9	16572014.7	121002689.6	22131487.1	13454919.9	7202552.9	31801745.9	84214777.9	14174588.3	17294756.4	110733779.3		32465915.5																27921863
2000/3/24	136857473.7	29318509.2	56917497.3	15966398.3	176775011.1	75023097.6	138535122.2	30229401.2	58577280.9	84291868.7	128179008.7	22774375.5	24625449.4	23274244.5	33210807.6	64074746.2	8151271	40017174.6	31897861.9	33214793.9	6991410.6	73106235.5	20633463.4	9027799	10207470.2	21963246.4	96905110.3	16740683.4	20700691.2	112169722.4		30344294.8																29190128
2000/3/27	143869829.1	52078897.7	77901595.4	17423989	181419202.5	70965177.1	211855005	31623947.3	101593539	54343848.1	95322229.2	54712312.2	38266212.3	24121121.5	93371430.3	60598016.7	9082105.4	47492378.3	56458685.9	49847715.4	8375521.7	54459486.9	17125062	7747791.7	9624929.8	13972645.4	65590190.5	26705343.1	61867268.9	75148665.1		35599293.6																54129328
2000/3/28	97872212.9	27190542.1	41328411.2	8575549	125732423.6	59046983.1	85832327.5	30967411.8	152121090.9	42953751.4	77399418.8	29677334.3	29875860.9	16927672.9	155518785.5	33968833.4	18865545.2	72255462.4	40825218.8	136838106.6	5784738.6	35528396.3	9545882.7	12096075.4	13434079.7	30559652.2	49681651.5	121027582.4	43441114.9	65698660.5		35404511.3																33770055
2000/3/29	88987165.2	23631874.5	29766066	12571807.8	96685542.6	48240752	74196441.3	53245180.6	77138531.6	64439170.8	36034930.7	17920632.7	30683010.8	13550911	60300156.1	21500212.6	7448787.8	34383936	24135195.6	47379672.7	4468269.9	36767620.8	10164205.3	7041950.6	17153088.8	29600327.4	51068875.4	53462366.2	45562298.9	71111527.2		21247572.2																14695153
2000/3/30	87033561.5	18499425.8	19893784.8	12988769.5	95582340.6	43548985.6	99802916	61098821.8	238682973.8	42026643.6	91758157.4	13572466.1	21683644.5	11748547.7	42568098.5	22496733.3	19817011.4	28543056.7	25069295.7	27370013.2	22986316	23843931.6	7168001.4	10443752.3	16800173.8	14447841.2	29602613.3	30101638.4	19800090.1	44018507.2		20039060.6																53693346
2000/3/31	90713013.7	20765294.3	16526905.8	16923526.5	104478951.1	34184786.8	67208763.2	23266895.3	227721065.7	32533875.4	51638252.5	13070298.8	53136474.3	9836590.9	35848362.9	46488746.9	40156595.1	30057776.6	29490108.8	63502512.2	23951872.9	31780838.4	14804867.9	13085390.4	14574016	32322561.7	34779460.5	17205243.8	21347487.3	70620616.1		16049031.7																28960929
2000/4/3	72509873.9	15089344.7	18851017.1	20550314.4	103777734.9	24896822.2	83978280.1	19112799.2	7540680	20921716.9	29513494.5	11283092.4	34933171.3	27715021	26660660.2	70384983.9	76049829	16562623.2	N/A	24193502.3	6570908	18880950.7	10249678.2	8908763.9	N/A	17230839.3	70240193.8	66923455.7	16450238	34168550		13210905																23897237
2000/4/4	65089671.2	35532973.9	24143921.7	20336602	391105435.7	20604207.4	37336425.7	19007504.1	3780814	21559411.8	12013040.7	30488923	7555105.8	14011665.4	21798005.9	39456309	77374051.2	14464715.2	18966891.4	21837571.3	8381439.3	24688155.2	8549137.7	11240828.5	8190528.3	12105111.6	29126881	25171301.1	14166045.2	34453942.2		12256449.7																20381867
2000/4/5	53811726.8	101464198.2	24521586.2	8646187	327988730.9	34750469	42519892.1	14281720.2	47076843	20388226.5	7491830.5	83902972.8	7500941.2	11073716.2	54055026	16282671.3	37196110.3	18645556	16400497.5	13238654.7	17120108.1	19735868.8	10670099.8	7945233.1	9255850.4	5984334	21598066.3	24012833.1	10245973.5	19698436.6		10207781																13762003
2000/4/6	247471350.1	149584169.2	125775090.8	11339001.2	325522615	105938233.3	37507505.8	49428116.9	222146258.2	46982410.2	7264668.1	36642974.7	9780103.9	41628804.2	124215339.7	13895071	21927876.6	16716482.8	26232585.5	15695392.1	25904532.5	23646445.8	16401304.7	6233443.3	6520983.8	11335118.7	30264483.2	19537638.5	11745737.6	22968525.9	388804930.4	55031114.7																18010813
2000/4/7	132451403.5	76633577.4	208404279.5	13120683.6	538810523.5	81659807.9	75131810.3	28890201.6	128752651.8	38049069.7	15234246.3	40180116.4	16764090.5	33471880	182582216.3	26539995.1	18643592.2	11985342.2	85275567.6	16736195.7	11886298.1	17981267.3	6570246	5086052.8	10062346.7	8166329.8	123493743.5	15641278.3	14809405.3	30694518.8	96020066.5	86427688.9																50821419
2000/4/10	163234847.8	63340755.3	41831081.3	21421796.2	380714412.7	48322488.8	98716677.8	16788524.8	134368431.3	46662142.4	23913990	30505714.3	N/A	44231421.2	65220102.1	36299775.4	12740114.9	13733120.8	57697403	27494233.8	10448912.7	56025973.2	4895977.3	6303139.9	9673243.9	6610347.9	86386316.7	17660225.4	N/A	70825653.1	36516458.5	16460368.4																44178503
2000/4/11	88242453.8	64139506.6	33840373	46809880.7	194127401.8	31267118.7	65421663.6	17032546.3	51969698.2	30907543.1	38161818.9	25574649.3	14628304.9	59908590	56942036.6	18314368.7	16802162.6	83328071.9	60886104.7	18249446	24058467	23451764.7	6359898.3	6019687.1	14343394.9	3980176.2	44651908.4	16589430.7	27263224.1	41446361	41301304.6	19457062.7																22526589
2000/4/12	74153544	44025050.9	23490545.8	16527151.6	170141761.4	20396078.5	69208947.7	14168065.6	46564161.3	19202934.3	31628255	13040814.2	13264309.2	27418806.3	36408706.9	13671027.8	8252807.3	26919795.3	134682039.8	156908802.4	26163062.3	19565944.1	4757110	5274385.6	7001349.5	5332331	31435544.5	16708893.4	14855601.6	23905305.5	21048536.3	15760725.4																19124352
2000/4/13	154526346	33413073.5	15754267.3	17153737.6	129589186.4	16535559.5	206078201.6	12852829	47110295	15836126.5	100672462.6	10962372.8	9300963.8	101996806	27077609.7	11569659.3	24179211.3	13714810.4	110814414	91336593.7	36034753.2	14248795.1	6023748.4	5772909.1	6976364.6	3991562.7	25242077.1	33160520.9	11351145.1	27853047	31943156.5	15569320.5																27285766
2000/4/14	81780449.1	128067344.5	18967024.4	11506012.6	115530026.6	19880022.9	57267612.3	17555843.5	48654815.7	16457982	56334626.3	24114056.4	11420435.9	126575408.2	28828883.8	27867610.3	55630649.6	19671851.4	65317079.9	43527145.3	14076998.1	79772213.2	6370530.6	16285224.4	5985059.4	7417460.3	34080553.9	16732711.2	11850484.7	27402847.8	21406026.1	13942412.8																107976537
2000/4/17	82189394.9	79231639.8	21802839.4	14700849	114119556.7	26893241.7	50723524.9	16415887.9	51556967.4	23784756.5	27015068.6	16351918	11359146.6	165646924.1	35276751.9	15782210.7	83099666.2	35135084	93592934.5	92342982.3	17514411.3	37774562.4	7081059	7509458.6	7478533.4	6553446	31531912.8	80189059	17831291.9	41680186.7	27237611	14244075.7																35360680
2000/4/18	34514000	37530000	13288000	8353000	96863000	12668000	39830000	10603000	20468000	14620000	34809000	N/A	3669000	64262000	18561000	N/A	27004000	22141000	94567000	49368000	11331000	116020000	4057000	7647000	7174000	11455000	16632000	62415000	9149000	16131000	16474000	12648000																29059964
2000/4/19	44727237.5	37876140.1	10554175.9	5155278.4	79949002.5	19393625.4	46630780	9410526.3	15336836.5	9586954	26708796	6073000	5132408.9	57345508.6	17829076.5	34574633.6	18990891.3	33776300.1	42552486	33429780.4	4677569.1	43166429.8	3346333.3	14680802.2	3026081.8	9269405.4	20696058.7	53033928	6942428.1	19989822.6	15143586	6431309.9																33144382
2000/4/20	48871923.5	29984640.9	9085008.8	17738121.8	60213239.4	41420993.9	97173454	12022300.6	21273726.5	13187302.9	30436910.2	11174984.6	5997626.1	41583501.2	27485616.1	30293636.8	17307468	86303388.4	44166139.9	32067558	5341709.2	66655238.2	3747205.1	8736077.1	5416736.9	16274038	18910848.1	28558860.1	10093367.4	15478229.5	17743626.5	13198403																19278094
2000/4/21	63018130.5	30469211.4	11998699.4	31195922.2	153377129.8	21241716	70727937.9	20189757.8	32323391.6	13336662.3	33145691.4	14513793.8	7446862.3	60060159.8	22067284.3	17038522.2	19838710.3	60339231.8	36118111.8	28479285.1	5498998	127363840.4	4419734.2	21023595.9	13115414.4	N/A	38681349.1	27329361.3	9761512.6	18965516.6	19876444.2	23034179.7																23249866
2000/4/24	75470633.7	26618002.7	13889079.8	10088022.9	201714520	10730613.6	43209428.9	9490976.5	38163609.6	14382416.5	36974397	8821413.3	5076387.1	36966850.9	118781063.2	23255571.4	9755383.8	62215873	30106729.2	24118911.7	3101348.6	57828996.4	4336746.2	32792521.2	10583253.5	30775315.1	26279140.6	67942679.7	7344247.3	23135096.1	24121407.7	9276045.7																18256109
2000/4/25	59825426.8	23237967.4	6517721.4	5693442.3	140988348.3	18530186.4	28349673.5	6812517.9	16264958.9	10758849.7	14208533.2	8310235.3	10306610.6	17864752.7	161823009.8	13147618.6	4651907.1	24948306.8	29994216.4	18655309.7	24875602.6	42014180.1	3008322.2	26575691	18299548.4	16787794.4	16981964.6	25837729.5	9819262	15626654.4	15673475.8	12966851.3																10792996
2000/4/26	38867536.4	12385259.4	6632601.2	3782494.7	79671963.8	18923337.1	22509943.4	9383777.9	13537073.2	13587144.7	27911424.9	6050895.4	8895819.8	14230235.5	67015459.7	27771906	5178223	64211101.2	17666391.6	15245224	37683974.3	34456175.7	3318528.3	19064210.2	30083377.6	84355618.6	15268352.5	22036766.8	8151973	12808563.3	8606362.6	7908339.4																17378301
2000/4/27	46432197.8	18206440.7	14565920.8	8154716	76797774.4	13579434	14732762.4	11923110.9	13735193.4	10428711	47171725.8	7942016.4	4131193.4	23491332	125659365.4	24374286.4	7304550.9	58237927.8	27528556.9	16835533.2	9130163.1	37323407.8	9439387.9	39180114.4	17184507.5	91517777.4	47803254.3	24683714.6	7801207.7	16828320.6	10253776.1	8439550.1																16778231
2000/4/28	56589089.1	14906670.8	10447364.9	7164504.4	117447850.2	14057686.2	51740094.9	10246868.2	21061275.1	11295495.1	29917105.8	7135257.6	6212315.9	21743282.3	422531396.9	22102012	8982601.1	44086442.2	17544150.6	20549521.1	8293018.4	27853043.5	7807243.1	N/A	26641745.9	46165963.7	24725211.7	22646024	10259945.5	14028040.4	15230930.5	6582871.5																13447290
2000/5/8	35107359.6	18637639.6	N/A	7759559.7	72057538.5	9822857.6	27264765.5	7857958.7	133520085.6	N/A	46298301.2	10652193	11944796.6	14236935.5	484759733.9	19356183.2	4794476.5	64262465.7	18539683.5	10229094.4	N/A	19245805.3	5213641.4	26207240.9	18242139	25147615.1	22131392.4	15310119.1	5302666.7	N/A	13936385.8	4542727.6																10766844
2000/5/9	61421156.8	13475701.2	1607850	6938540.1	42721672.8	9938145.6	35721663.4	9237149.8	50772564.5	7721849.9	14670065.7	5750593.2	5638223	12945292.1	246882903.2	39254887.1	4823609.6	53348118.4	42727546.5	11495223.1	6771243.8	16850337.2	5321084.3	44817837.8	13231120.1	9425622.4	21988504	N/A	10385092.9	23131545.8	78627691	4147507.5																99086557
2000/5/10	49747042.5	15894144.7	1570582	4769453.5	56451878.9	11094621.8	32077915	6898309.6	26431479.1	10401800.1	19031853.9	7622876.5	4535473.5	13365360.9	248014214.1	8005476.6	7681257.9	47719184.8	16729318.1	15473555.2	6145729.3	21643122.4	4220799	45093813.1	11976844.2	2817289.3	15990563.1	14364594.1	8913059.3	11197692.2	20090606.4	5516431.8																64241228
2000/5/11	48036335.5	13101783.4	23223955.7	3521220	54959135.2	9474255.6	29143566.3	4943418.4	43055579.1	8624174.6	21372830.4	5634649.9	2645868	10551748.4	113091835	6591903.7	7028509.4	29579106.4	14874213.2	11343681.9	6240546.3	13266685.4	5071046	32220864.2	12621809.2	24437239.2	10915593.2	13562078.4	7013829.9	7814388	15112051.3	4836774.5																37632430
2000/5/12	31617262.3	9912672.4	15601976.2	3120109.2	58518753.3	8013448.5	34203043.9	4565025.3	27425026.8	6978222.1	51128491.8	4325428.1	2768153.6	N/A	238215289.9	7989867.6	5106644.1	43771216.2	17518711.7	N/A	2658659.4	12073658.4	2464199.4	17831597.9	25087565	22834751.6	10712744	11800726.4	9701622	9204273.9	11091721.5	3721326.1																20742786
2000/5/15	34590702.3	5398458	11851620	5651240.4	53588682.6	5932481.7	25150963.5	5621408.2	N/A	8125429.8	N/A	3611389.5	2555324.5	8466852.6	267144579.6	9528152.4	3578046.8	32039595.5	11446763.8	7614028.1	2896593.8	8603125.5	4057183.2	24992309	36392151.8	4940109.5	9821854.3	6517492.1	4868153.9	8111419.1	17396411.5	2449302.9																15180068
2000/5/16	30487569.1	6258865.9	9990931.9	3124476.5	33205768.6	9512155.1	18804488.6	2755561.4	17969422.2	5331881	24545456.1	3585900.3	4041285.9	6756421.8	113686484.6	8614989.9	2811321.7	29949239.7	7589802.4	3154757.5	1750003	6973813.7	2073289.6	32437836.1	25074980.4	10803348.2	8872210.4	4677272.8	7018165.9	6844518.1	8860618.2	2722804.7																6916679
2000/5/17	22070216.7	4356614.4	6085455	1508039.1	37661063.5	27522095	20290750.9	3030665.9	17831210.3	14337487.8	32101481	3580400.9	2684832.4	5389900.3	49855442.1	20440208.8	4078652	25352918.2	4505725.6	4874011.5	3611459	6200799.6	2314395.1	15594110.7	29488333.4	3282077.9	9655177.9	5684060.6	14146391.2	5106515.5	6549884.1	4520229.5																8692882
2000/5/18	24804780.4	8647104.8	6899815.2	3153277.2	33645624	64844516.5	57367604.7	4688852.5	21171969.1	14589295.7	21738605.6	3003808.6	3678101.2	7768563.7	71372393.8	96711411.5	4269950	33689747.2	10126541.7	8090384.7	2447752.5	7171394.4	8099895.4	15365673	12802866.4	14739989.8	6471032.9	5625501.7	6984800.7	6990210.9	10883253.7	N/A																N/A
2000/5/19	38761515.4	10030583.3	9082728.2	4325474.6	40308178.9	47341631	69575629.7	7204514.9	25019659.5	15192006.9	39727764.6	7432337.9	5550707	16025380.7	79537524.3	20690014	5950820.2	71975037.4	13956778.9	9781493.8	3978512.6	12662002	4241518.1	65269944	30358594.4	7859104	12253162.6	11616892.2	7525195.7	9138368.4	10605850.5	6192768.8																69551327
2000/5/22	67548993.4	18240012.8	16240476.5	5196076.2	92505348	72348327.9	N/A	14064391.5	51398174.7	31361130.9	45301299.8	8107252.6	54665737.7	18194498.2	81472223	28701156.9	8096487.7	34067884.7	18016248.9	17687964.5	7666978	17505005.9	5811583.3	23134368.8	17599855.2	12250951.2	16459459.8	16528066	23375796.4	13064138.8	17727774.4	8191762.9																91586856
2000/5/23	29268089.2	N/A	13327466.8	3881663.3	49635793.1	100472779.7	53185564.4	6558159.3	38356004.5	26565439.3	28861707.5	7430751	55277508.9	10875561.7	62304807.6	24923749.3	5579849.6	77668556.8	10315763.3	10097928.1	4977061.3	11233304.4	3601124.5	10163433	32918939.2	4456777.5	11869675	12417951	14923367.5	12842063.6	16305644.3	5818196.5																120127447
2000/5/24	73408691.3	18581342.8	13628209.8	7331515.3	60761667.7	67496773.9	80269500.3	14219457.8	32291978.3	37847667.2	30925407.8	8798371.8	81574463.9	14557741.5	166903511	33499764.7	7123275.7	102088097.3	13604679.4	11567212.7	6923725.5	20151488.6	5551823.6	17084090.8	29728522.5	9769737	15753118.5	15087025.9	30405377.7	15769095.1	15130036.9	11022293.5																179626527
2000/5/25	58679342.1	18307133.1	11689436.4	5004510.2	46220627.6	292442694.1	45364654	9824934.3	30577922.1	35794686.7	22014824.4	8307983.4	33247674.2	22404903.5	156874205	20086936.7	7665514.8	52370937.8	14080055.1	15679197	15553258.5	22941974.9	4160468	25450494.4	23091653.1	51783835.9	17384135.4	14132320.2	26038093	16114998.9	16775208.3	9591547.3																86310044
2000/5/26	84357554.5	18718307.2	14175478.7	6505652.3	50106234.5	N/A	42970643.5	17960252.6	38287187.2	23541741.7	39991574	11954056.1	19072821.9	16850148.6	137523199.8	20245083.6	N/A	76347027.6	21105315.9	18117447.2	8621422.4	18086179.1	4443066.9	38156349	30015954.1	55651011.8	N/A	16617173	108983320.6	23802620	25343191.2	8376421																116480216
2000/5/29	61004794.8	17542049.2	11206074.8	N/A	76654179.5	105721000	27831445.7	13877835.1	34075719.2	14301972.4	62400137.5	17549259.9	19587862.2	13572603.9	75983222.4	23909910.4	10143997.2	95198246.6	18877435.4	18632938.8	6629173.9	19894164.4	4355952.2	9884026.7	31926805.4	56498296.5	16828936.2	N/A	209368012.2	13292102	17102463.9	10568707.1																73188307
2000/5/30	59098265.4	16936691.6	14241141.3	10617820.1	79260365.3	152556223.6	39549767.4	10338684.8	31302332.1	16025427.8	36052363.1	9244807.4	16498066.1	11333278.7	70542171.5	38397205.7	10168198.9	32981688.5	11971281.7	14148594.4	10077199.1	14725123.2	15903767.4	5580045.9	27364401.2	6976334.6	15291498.8	13056614.3	69396063.4	14563372	89646833	18633288.6																62411623
2000/5/31	40904576.7	13219149.1	10557589	8685346.1	119261678.9	124363701.2	26068088.4	14111849.3	34807785.8	43621309.2	17442824.4	5847307.6	29429223.7	11052404.5	52061210.3	43578398.5	6880369.3	30981238.5	13369414.2	12918736.2	5033915.8	15086892.5	9821344.1	11905033.2	18633741.8	8222540.4	13776552.7	15635212.5	30882022.5	12966781.6	177404405.3	39974730.7																40568334
2000/6/1	187588278.8	38558421.6	10931530	7009323.4	105085588.8	82014891.4	22760357.2	29197065.2	29427430.1	29730739.4	21644995.9	6903971.1	16738914.6	12351252.5	47703297.1	23705218.3	5185517.5	53503534.2	19567782.4	66011028.3	5724057.5	34287625.2	5309245.5	19668639.2	42438651	4804655.6	11964211.8	10839041.6	24674008.6	55014532.8	114127396.8	16418382.1																43848284
2000/6/2	80981263.8	32900087.5	13591361.5	5075900.7	84704794.5	93729929.4	41340005	12823409.7	31307022.9	29648507.3	18279189.9	6486459.8	14973003.1	18743210.4	56380564.7	21705621.2	7291621.3	28380186.9	15667296.1	89112589.5	3220615.8	21057077.4	4675264.9	15466190.9	25675583	8245290.5	15077869.9	13792341.3	22711152.6	62265505.1	111550435.7	11311629.5																36241749
2000/6/5	91311254.1	39674710.4	22851325.4	8887404.9	81353073.1	88154224.1	44435107.8	14871221.6	38302128.8	28602776.8	16696073.7	5638861.7	18929657.1	15710038.4	69163025.2	17391192.3	7684465.4	15721947.9	20156523.8	85881394.1	5530414.8	17039744	3576964	13308414.9	20573783.1	20857071.6	19667410.4	12890751	35032295.1	42249467	84603068.7	18958010.8																39979625
2000/6/6	86746396.6	23592538.9	9919615.6	4822705.8	56803449.8	58979859.3	27879797.6	13411105	27746709.1	92832699.5	7677328.4	10084580	27981863.4	10932237.8	48287994.9	11458908	11910891.2	34410072.3	15421653.6	29328242.4	4102671.6	16616682.9	3352177	6038775.7	17071425.2	14345286	13551099	18539028.4	34950414.6	22838283.1	48254374.5	13196232.3																31333793
2000/6/7	87226085	24505515.2	15447359.4	13916948.3	38666062.6	39725093.4	141067574.7	14415958	22311422.1	70412898.5	6876373.7	5830798.8	10159350.8	16464578.8	40601449.1	10536771.4	8279772	25642206.3	13759073.5	76987447.9	3356863	11828489.2	6570820.6	3795480.8	10117659.9	10941917.4	37354404.1	13910376	26776917.8	13094962.6	44768706.4	13987332.2																22582912
2000/6/8	48874749.5	39084147.7	22467626	13503246.7	49152137.3	37697015.5	126315909	23433964	18952608.4	24500415.9	6954453.7	4317262.5	11403463.2	10898710.2	63550155.3	14067751.6	5578335.4	21654212.2	9677465.6	110306668.7	28741304.9	94031372.1	4018134.6	10911915.1	6457457.5	31306244	18480205.9	30898045.6	18771197.3	11391646.2	115534318.2	20430403																27931569
2000/6/9	59405467.9	44188788.1	12477653.3	8151625.3	31479489	23520137.9	30675386.1	15268482.6	17149623.2	30118918.3	5295519.3	5334432.7	9620625.3	9657767.1	53188848.3	10041780.5	6978605.8	27976165.5	7749963.8	61531929.9	20565717.2	205034379.9	4223824.3	6412669.3	12623836.3	6425836.3	11653203.2	15415458.4	37577649.1	10266061.5	81935676.9	40284899.8																20652017
2000/6/12	42053522.1	15512322.5	9145273.3	7211404.7	130255545.6	20574219.2	20042028.1	10437970.5	11847535.1	19695507.5	12300080.6	4024133.5	12165304.3	11201874.7	29295274.6	23039067.4	4383323.8	25575433.2	8974141.3	22079948.3	24921146.2	46736847.9	9349671.8	8968968.4	5527463.4	5186447	9828141.2	7365666.9	19790676.5	9599460.9	85122848.4	10132105.4																28238117
2000/6/13	32168975.7	14614232.3	12451793.7	12232182.5	76822382.9	87834067.4	19856471.5	8879722	12004954.4	16852889.6	14681810.9	8809971.1	17235565.9	41543487.6	69902144.9	45760833.9	3851642.5	30250997.2	8662698.5	60744851.7	37642262	48396791.7	9031544.7	4567320.2	10007873.5	4863323.2	8248825.8	10134636.8	25571807.7	13918906.3	46381573.8	42769187.2																28572314
2000/6/14	51806436.5	19761507.8	20905723.9	12743845.5	237993126	91575285.9	21821232.8	24306531.9	17630601.4	13227613.4	5806321.6	12030046.5	5931315	16557111.9	55910934.2	21014991.2	3873513.8	29660501.1	7697143.7	27948677	11112904.8	38997455.2	6437192.1	1976941.9	4809518.3	6327407.1	13081738.4	14832953.8	14811188.5	12014072.1	57553358	19277124																45769214
2000/6/15	64806593.2	43300862	33537328.1	9640069.9	244342981.4	52488083.1	34781149.5	15658978.8	11549750.1	19353854.7	5540415	23885951.1	6024589	25736550.3	165391416.8	21047972.5	4971270.2	22937310.6	9673246.8	32386415.7	4422533.6	23944637.8	4399111.5	4489639	4650639	12144785	10725945.2	13011543	12402239.1	14249294.6	34615044.3	19520996.2																27851498
2000/6/16	35077138.1	77424855.8	22119907.2	10623667.8	135327133.3	47535158.3	52764020.1	N/A	16488546.4	56306068.8	19527736.6	16422437.1	3322996.7	15330017	175958872.6	20856109.1	7472187.9	12583605	21387378	27685738.5	8137694.6	29296142.6	4547129.6	2112240.5	4098344.4	17087290	12174063.7	9815571.5	19037945.8	11966917.6	88273458	17281373.4																34236072
2000/6/19	31937686.4	26836781.3	15879616.8	9997155	83193054.6	26341661	48610730.8	10316086.8	11675300.6	51368434.8	41102933.3	5051114	6389729.8	12352483.8	69342179	51978960	12290015.1	16889861.8	19857476.8	72576945.1	3451199	15699477.4	11082092.8	4025224	3174140.7	54507143.2	7558673.5	9420126.4	10046589	9813573.9	49047458.4	13193935																23669612
2000/6/20	28809055.8	17227221	N/A	11583076.3	77105898.4	17287400.4	28815272.8	6612008.3	10528665.6	24749957.3	58211827.5	3874708.2	12840288.8	10671448.9	43121904.7	94998319.1	4131923.9	8926781.2	7240642.5	42897306	4249158.2	20908938	10476891.7	5786548.4	1562073.1	37361196.6	7704519.1	6388145.2	10912543.6	7195668.6	49128257.9	8775868																22171094
2000/6/21	22284358.9	16279536.2	8168126.6	3520585.2	N/A	12806586.5	24555824.4	8025925.2	9269828.4	33947684.1	13018119.5	6385402.6	7734548.3	7463904.5	32186940.6	41260295.7	5593373.7	80528861.4	4670344.3	21683697.4	4720596.4	13990195.2	12083046.7	6600961.8	2707266.3	2694705	6376761.4	6593508.6	23120768.5	7731872.1	73629364.4	5798939.3																15469555
2000/6/22	15306310.6	14837260.7	10195131.2	7867544	53578543.4	16335364.1	38361157.5	10060708.2	9898635.3	29262689	12839440.9	8821583.8	25120871.2	6452966.6	29025088.5	18337574.4	4195776.6	34120104.8	27631830	16914822.3	4262792.4	10931487.1	20942222.3	4291387	9522976.2	1803430	7961562.2	7823438.2	19262291.3	6479140.5	35879659.6	6513427.4																14217976
2000/6/23	35062928.8	19740768.8	7823474.6	5017338.5	52189236.8	20081508.7	44849857.1	9855330.5	13458111.6	19475657.7	28180181.9	12088173.1	6014862.4	7599889.4	35015660.6	21811454	33674472.3	32433517	12068256.9	19873238.6	14682617.1	17592007.8	34257261.4	6773853.5	30278730.9	9695078	8124773.3	27969691	25037995.2	9797668.7	62154854.3	7413875.7																27165446
2000/6/26	96431740.7	24975874.3	16103818.5	9505253.7	55205816	36511018.2	55456364.3	37385223.5	61181349.6	45643000.9	N/A	8705315	14586657.8	8604278.6	N/A	19682675.8	23109079.9	45848853.2	13786304	30536483.5	31213498.6	15276387.8	39013043.3	13261467.6	19419925.6	3411169.1	19123763.7	50191418.5	19214460.5	9971756.7	67962199.4	6875170.3																47597705
2000/6/27	138882581.3	64379411.8	6060457.2	3877900.3	33895218.4	63302750.6	61324844.4	49720426.7	22103258.2	51355540	18044066.2	9908226.7	10918029.3	9961618.2	28951945.9	28833358.8	10516254.6	46184385.8	14172956.3	96208447	9035713.8	18910929.8	N/A	2861169.5	15292341.9	2311460.1	11269929.7	21783985	9459963.1	33474618	41672893	7988237.3																27819066
2000/6/28	160243338.2	89797219.4	6844179.8	4717480.6	29612263.1	48366995.8	55525188.9	31316005.7	18877354.1	37400964.6	13360970.2	5415424.9	6392824	10352257.6	57797583.5	27671980.6	9725423.3	55271585.9	N/A	65866622	12272831	17424435.7	10837145.4	5602374.9	19841121.3	3435552.2	11270545.6	35220254.7	31814365.1	12979333.8	50287904.7	7162574.9																117476804
2000/6/29	N/A	159074543.9	13684745.7	4141150.1	37813090.1	44341298.1	146531043.2	163961004.1	13051185.1	30310174.8	3064787.7	21936861.2	7333629.4	19657978.1	37602689.2	25789171.8	8856317.7	25456660.6	12495317.2	51694210.2	18928713.8	N/A	9929708.3	6116333.2	15183050.2	3657076.6	8637507.3	25751786.5	20444422.1	11360131.6	42113516	10851033.9																63847469
2000/6/30	335876485.4	101331009.4	17784445.4	4216532.5	63871570.2	43431408.8	84360973.5	224938593.5	13745832.7	54196421.1	11739514.4	7322506.5	8499092.4	11478902.9	162756680.6	17160994.7	7980119	7742873	12219024.9	54327553.5	8222073.1	13315536.8	7417487.8	4660796.1	13177531.8	12507567.2	10295636.1	18850467	13540185.8	10458277.9	18982080.9	10042398.9																62425578
2000/7/3	142301127.8	62524605.5	8532918.9	4789665.3	36216221.6	26383410.4	88524431.5	90862873.5	10678722.3	73455835.1	6529200.8	3414999.7	12161246	10831255.2	145275959.1	14303196.8	5322924	8303759.7	16109646	75892441.3	6131058.1	17720926.1	6384579.7	5083787.6	9572087.2	1756393	11458375.5	15517043.8	9545771.1	8601004.5	15616422.5	9404733.8																40694594
2000/7/4	72495029.3	30913239.6	2705360.5	2587365.5	17708344.4	11145420.7	108342409.7	66067969	7967452	38154059.8	3085866.9	2448141.9	15077966	4549368.8	47215900.4	8986808.3	2978491.7	4495526.6	4766202.3	33339363.5	3601214.5	8214797.8	3596008.5	3781443.1	7674396.4	938684.8	5762683.6	8254082.8	7895491.9	6035344.7	31472377.2	4512558.9																17465266
2000/7/5	46081765.9	25268871.7	21538838.1	3961575.1	19284692.1	10028088.4	119055248.7	59632175.8	14011341.8	116661208.8	3688021.7	3153530.6	43819690	4436076.5	38566688.3	11203147.1	2828265	29265498.2	6296295.6	26232335.1	5589796.2	9710815.5	1501596.8	3328526.5	3036106.6	21619528.3	7266734	8577698.8	4382722.5	4534407.3	37472819.4	8758121.6																16460784
2000/7/6	33934845.8	19236022.6	6296359.8	2136755.1	14610097.3	12259313.4	85452654.8	45593249.4	12504046.3	62310668.2	12533481.7	4011459.2	9044527.8	4537242.5	26497677.2	9564410.6	3115715.4	33620996.1	4383829.5	31101616.7	2180802.5	10734229.7	3697273.8	3221967.5	6671265	114553246	5039872.2	7097090.4	6604348.6	4973619	21127734.1	7160591																12430552
2000/7/7	40724369.8	17346931.8	4896464.1	2775813	19521589.4	14602610.6	91549537.1	30471955	10433321.3	45462372.4	7639872.8	13291127.4	16224467.2	3789818.6	37466532.4	10503724.6	2898108.5	33681600.1	6497432.9	27572131.6	5497050	8571362.2	2076240.8	3428559.4	9605176	4707192	5640638.3	6663327.4	8194212.6	22828627.3	24380113.2	4347034.3																17883513
2000/7/10	55332154.6	30686302.8	9964280.2	4043943.2	37406944.8	23082544.9	65807856.1	67538567.7	16611481.1	78152305.2	3223098	11494810.7	14457512.3	22728794.4	59014612.2	14822714.3	4313004.2	29203360.1	9275064.8	38000935.8	7026062.1	14349725.8	3396451	2735989.3	12541270.9	6275453.1	13342779.2	16379176	9601053.5	55722454.4	16838167	8083983.8																32945816
2000/7/11	125021182.6	29944262.2	6443898.5	4186012.8	21554528.6	26334067	75777921.4	47958831.8	12816100.7	77494456	7167400.1	10532289.9	11868441.9	9952611.7	43284354.8	24086569.8	5741613.6	31040399.4	9170401.1	48182937.2	6132954.3	23413536.9	4861390	7000179.6	13880301	5235943.9	8827089.8	42210246	11333136.3	35920314.6	14129641.4	4594656.6																32744048
2000/7/12	64978311.4	24956266.8	5767763.1	5238664.9	23575842.3	14962056.2	68638027.3	35969149.2	14320042.9	94881617.1	9475305.3	3778523.5	23245976	6101681.7	34255530.5	16303152.1	5519723.4	22563473.9	11404386.5	50330111.6	4455510	18764924.3	3108004.1	6008059.5	7988179.8	3387913.2	9333800.6	21343913.6	13474552.1	84457414	15640480.3	4527206.8																85362592
2000/7/13	203767882.4	30226881.3	8271329.4	10112701	27649978.8	21701535.8	60615567.6	52366473.8	32122131	80627962.6	8164780.7	8839415.2	12029839.9	12697799.3	73274322.6	16354656.4	8236211.7	24210189.4	10918917	35117822	4655533.6	18224694.4	7733873.6	4308794.8	5842280.7	2600276.5	11897892.5	41530241.5	20889287.7	402929523.5	30305733.4	6366248.3																51193706
2000/7/14	210313786.2	27150681.8	7080493.1	11941161.7	24643433.6	12841818.2	64956119.9	24250243.1	19659174.4	101901623.9	7885268	9997924.6	13144377.2	7533443.4	34432999.9	15393641.9	8346496.9	22039993.1	5843232.3	36659998	3942628.3	16330209.6	4042128	5076518.3	4629521.5	1506780	9781988.3	120182206.2	35829373.1	235770410.3	16424235.8	6098855																26899877
2000/7/17	143529731.6	24195684.7	8877873.3	22012711.7	27159879	11136589	39924180.9	19357047.5	13863150.1	34708119.5	3485233.5	4088334.8	15502683.2	8434018.8	79433769.8	14947642.8	26764484	26273724.3	8929724.2	37928259.9	5411537.2	16437671.4	5953640.1	5331800.4	4275052.7	5405559.6	8122647.7	33877284.8	18674860.1	99081913.1	17779152.9	5984495																47124063
2000/7/18	69874183.2	15482858.3	14241015	36981689	23403108.5	10258625.5	23359080.9	15650036.3	10117647.6	36735380.1	3418815.4	7678911.5	14665069.4	6057323.5	42668926.8	14873396.1	8119985.4	57858566.1	5160108.5	23127604.7	4008469.4	6028803.3	7295601.5	5079911.4	9928782.7	8741318.6	5662641.5	17928808.5	13403031.9	119886496.4	12883697.4	3396636.2																25103924
2000/7/19	52333484.8	18700064.1	11839306.2	22896208.3	21644269.1	12331160.9	20943976.3	15370306.8	8785384	55080582.1	4392462.7	6181464.9	11149506.7	6230191.8	71187785	8315274.9	12971255.5	89575188.7	3983319	41547094.4	1686991.5	10204031.1	3613275.7	2852971.1	5289651.3	4881868	9775159.5	18431731.2	23491868.1	82801731	12222535.1	4277414.4																25276214
2000/7/20	262984969.1	51804565.2	17085740.2	72101466.8	11061275.7	11596957.1	36288329.9	57439804.2	15361083.6	124208934.3	5139813.2	6855250.3	7492490.3	9299603.4	50852367.5	8170692.7	11607881.6	40112598	6819751.6	24252316.4	4483728.1	10391888.7	3639510.4	2239567	1794193.4	4487722	10268854.4	17334653.3	9347267.6	56587141.2	10076500.1	3277284.8																22794763
2000/7/21	230947707.2	115360687.2	27606993.7	47693798.3	15936308.2	46117969.8	99120270	57019585.4	8492194.2	71292993.3	3669822.1	14427423	5055747.5	7235605	25778556.5	12861917.1	5778470.2	100808090.7	17706344.9	63243293.9	5542863.4	9280092.9	2942698.7	4358268	3417731.8	2608006.2	33381685	12666189.6	8651007.4	62948356	8550125.4	12644086																17501824
2000/7/24	194574308.3	66212822.5	16074369.9	33607357.1	11001369.8	156065313.8	59880881.9	35607949.1	10894598.6	55943418.9	5168199.6	6079261.9	6803694.2	4241078.4	38686363.9	10533418.9	5786075.9	50421991.3	12743060.9	118419245.8	5613728.8	16494424.8	6796815	2768475.2	15337768.1	2449342.2	13558892.8	15135480.1	17406925.5	70118121.8	9978954.3	30488839.1																43222276
2000/7/25	139825395.8	44504965.8	18430613.6	16333763	11328090.1	157341644.8	36685602.9	27817328.8	8199485	43018480.6	3189622.3	7270248.4	8059487.9	9542103.5	18437373.1	8132616.6	3689001.3	102654130.9	7511110.6	58588244	4618162.4	14798233.9	3626993.8	4165835.1	26588643.4	4074547.4	6951917.6	7854196.6	14346456.6	27413595.1	20226706.2	17741393.4																41561202
2000/7/26	90822534.7	57909471.4	18746729.1	7969305.4	15423737.2	82800936.6	37700417.2	17063254.5	10609489.8	18696056.6	3031218.6	6895401.7	37306217.4	14311422.2	23659399.9	9030029.9	6827841.3	97381141.2	7857968.6	63358410.4	3585236.4	9552166.1	3847636	2712713.5	17849147	2471335.5	11490804.9	11352880	34651461.8	29987801.2	13185801.4	58127144.3																33714633
2000/7/27	123065389.5	57010544.8	32985299.2	4184771.5	16407472.2	57572281.2	57736102	21325055.9	16188138.5	24227003.5	17088347.8	7331271.3	33636562	10021689.9	22727994.9	14736038.6	8210736	49476748.6	9049631.4	60891944	4317191.8	10792792.1	7434364	2498209.5	6096606.8	2043464.5	8695589.3	10628755.1	9516688.7	31455249.3	9239521	34634531.9																120991245
2000/7/28	117258599.5	41899320.5	29541386	4533556.8	52418129.5	52279647.9	39269718	45591021.9	8336467.3	32067960	38753643.2	7584204.5	34164540.7	18338930.1	26233793.4	12033213	10715761	37495227	19925082	155579916.5	5053364.8	10605500.4	25360655.8	3040213	3787702.2	3911940	10419168.8	9827688.9	11107550	20740238.8	8051609.5	36272519.9																87969391
2000/7/31	99507684.2	25297973	20323230.9	75319522.4	28100130.3	36328629.4	24974293.8	26126660	11776922.1	16865428.7	18291981	8614710.1	8248305.2	31390803.4	29410209.6	9880072.6	9353330.2	23862848.6	23700211.4	135010545.7	6307815.7	24628802.5	9983661.4	3961540.5	4869907.8	2882030.2	11519100.1	9605467.9	71820140.3	25619339.9	30750443.4	42620083.1																143706873
2000/8/1	79065140.2	25472322.2	24173123.2	68449686.6	19472036.3	44079265.9	19769898.1	17424996.4	8172188.4	29038682.7	18765047.7	14499754.2	16518593.8	22768067	23766595.3	10420528.7	16041004.2	23720770.4	16600661.2	114802763.2	3921007.6	16886498.4	6592129.8	5050426	9435447.9	1775362	21775738.3	13111096.2	25080613.4	13890047.2	20077791.2	25451487.4																73181205
2000/8/2	40881818.1	18847448.7	17309768.3	62548980.8	28920083.1	40260850.5	21695847.5	17092285.8	9480718.9	70150849	7644111.6	3586763.5	33279331.4	33944358.5	23078442	9300112.1	9135188.9	53410434.6	8169274.2	64300775.7	1882808	16240025.8	5787522.3	3038413	4690636.8	2321117.4	14859362.4	33658961.1	14842764.4	51981831.2	53206883.7	20519787.4																46867660
2000/8/3	68883289.8	21898880.6	28579008.4	27339745.3	17495472.2	64525700.9	23423337.5	19315319.1	9865236.4	95828754.5	11674398.6	7845505.3	7804636.6	35771055.6	22396796.3	26628855.3	11264527.7	24931660.9	20169944.2	54915798.8	15511952.1	28386398.7	4593530.5	3487912	9364470.6	4112904.2	18155182.1	18934171.2	24782967.9	33236927.8	61929005.4	52219437.2																56459718
2000/8/4	80945363.6	21531676.2	187848998.2	34633983.8	15894775.8	38548235.9	22697504.6	27116251.2	12230215.9	93422717.5	13406979.8	4188113.4	15151343.8	24333416.2	25668760.2	66794000.9	8685163.1	14617463.9	12996021.2	50845195.4	28079337.3	53683415.5	4084191.1	2395413	9346947.6	9056582.5	22636705.9	16952868.1	20313603.1	34387518.6	59582699.9	45677915.7																66937773
2000/8/7	55400766.6	17640192.9	19999899.2	19318292	31628536.2	24647837.7	28729649.2	33747727	16337019.2	53466690.4	49877964.6	4212013.5	16086066.5	17939065.5	20973418.8	40776210.2	4717231.2	7820027.4	32402125.1	28855675.7	6134922.2	16086728.9	12909683.9	2786882.5	23517959.6	4057095.4	8613325.9	9275158.8	17986489.5	24502831	32083281.1	21255296.5																35303246
2000/8/8	59765375.6	18090956.5	130487026.6	23592455.5	34693995.8	30882449.2	29136265.4	17750869.1	71899266.3	198362224	90577554.4	4975619.3	6126515.4	50195463.3	57522081.2	16181112.9	4059944.3	28175941.9	35340863.4	20211749.1	6067068.3	16293219.1	4730240.8	1641830.4	10781618.7	4059162.2	9476279.1	13013700	37990688	14285846.6	32669840.1	15358812.7																28532456
2000/8/9	59098734.7	24134564.2	49663839.6	26035872	13272650.8	24360397.8	16006401.6	16049670.3	113723342.4	57430482.7	32331953.7	35091521.8	19997858.1	35324562.5	25807297.6	10822954.4	10586943.9	51104354.3	29782736.4	33930863.7	40471465.7	9228902.6	28071654.8	3481606.3	10161723.7	7187601.4	15013686.7	9262484.8	18525852.2	28810058.1	24508493	26374279.6																62709287
2000/8/10	39464475.8	28866696.9	57878359.9	73258392.1	19274709.7	29305093.6	21775001.5	14458148.2	47637909.1	36248924.2	20564551.9	14638458.9	9088183.9	34510932.5	24153497.6	13314654.8	6093021.9	8983527	18226735.6	18522171.4	4474421.8	23025861.9	14006626.5	1881433.3	10123433.3	4296675.3	24835205.4	12499774.9	34584862.3	27715552.7	18831188.2	20327050.2																41816919
2000/8/11	144125973.1	23916488.5	44536453.4	21297198.2	15961841.8	16087190.2	39216194	18023480.5	25676164.8	16009026	115194668.3	8000188.1	51117601	22701595.6	13794781	13933095.5	4928521.1	6607478.2	21927805.2	25382036.3	2436949.1	39786799.5	10145473.2	6970219.5	13661119.4	1377067.2	10854762.9	8759108.7	15979478.8	14759230.6	13905310.5	13214156.1																32556226
2000/8/14	146271481	17540306	36872990.8	23180375.7	12514041.9	13793856	32203468.2	9333354.8	16784205	18751987.7	54572463.3	7285032	13720786.4	13062833.7	20546991.7	8490634.2	6032744.9	102952659.7	25520680.3	18580458.7	4596323.9	77357004.1	7919081.7	2499083	10784132	3173311.4	13639212.3	17327531.3	10244034.2	14935106	15498920.2	12398158.6																109184961
2000/8/15	76063734.1	11294766.9	39909421.8	41744838.3	9139025.9	13651987.4	24527942.3	12907706.8	18785166.7	22362576.3	42528279.7	6938031.2	12766078.4	16275030.6	13553299.8	14739340.7	10776788.3	96899503.4	14125206.5	15143029.6	2878257.3	50034796.8	5944388.3	14645846.8	6395894.1	9013100.3	10963328.5	9353327.2	10547646.4	9226980.1	14102799.5	8358742.4																54672671
2000/8/16	84927915.2	18379650.7	23848965.7	47789696.7	11270337	34519144.2	19646772.7	10799078.1	12235825.7	28771062.5	40743987.5	5685429.6	6101514	18138680.8	19472183	10435063.7	8801535.4	120724949.4	14662389.6	25398169.6	4810553.3	22051988.9	4301437	5730336.1	3915660.8	12536156.5	9971813.6	9118626.3	14910208.4	16528802.6	20226586.6	7817427.9																34109405
2000/8/17	67386487.8	17495764.8	28639245.6	22947726.2	13417322.1	23071241.6	17955988.5	14672624.6	12284525.2	21798491.4	24632366.4	4550622.4	12254935.9	104508631.9	24399126.1	5687361.4	5827623	121162846	16425493.1	12637963.4	2160067.8	13701548.8	4534064	5104255.4	9947038.3	5397738.4	8106510.3	10687036.3	10108756	13946872.5	12676552.2	5115600.4																42862838
2000/8/18	62329008.9	26161835.1	25369781.1	25615588.5	11649281.5	32104687.5	14962115.4	22669783.2	12355166.7	56615625.4	19509526.1	4927882.7	10131751.6	171620627.3	22403960.1	5661433.8	6031493.4	69401650.8	17037008	11804083.5	1956095	18489253.5	3911890.2	7729197.2	5534013.2	4856975	9343510	12568853.5	27752658.2	12157459.9	6158402.9	4370291.3																28119963
2000/8/21	76546642.2	34717456	47073018.6	27742638.6	31087871.1	24579890	45664940.2	12142688.6	18537654.5	22255487.8	19095937.4	8429796.4	14784538.5	78375131.2	31890377	10209504.1	20394939	33627080.9	17644679.3	29331612.7	11616572.4	23638965.4	8066108	5157406.8	6031230.7	3439190	16718525.6	13931161.5	17033859.6	19811687.1	13341304.2	9201276.2																28133450
2000/8/22	59796052.9	16957822.9	43324808.2	20382186.1	17412491.2	21259920.2	28143228	12004034.8	12428743.5	15142980.5	14572280	7410881	16401721.2	55189038.3	32275311.3	10239145.9	9566244.5	26890979.1	16881424.1	22702623.2	6823125.9	13554315	4621232.6	8488003.3	8169295.3	4512937	14934106.1	11644618.9	9285954.7	24075409.9	13170512.6	9054763																29424379
2000/8/23	130824193.9	32720390.4	35082649.8	29895749	34180728.3	52678459.4	73553184.2	77146354.3	18992101.9	16605184.6	20122670	8899874.3	18831235.3	84337560.6	43837366	12356562.6	14753848.9	16429545.5	27273381.9	43597511.3	8928850.4	23211843.6	10259308.8	8947969.1	8143545.3	16433958.6	14261215.4	17861712.6	26337788.3	27544170.6	29267976.7	16343328.3																76894173
2000/8/24	74660963.7	19462717.8	39041422.4	15903367.1	26016731.5	28785494	86392964.2	28755601	17994948.8	23336771.2	15298887.5	6868933.4	12701865.5	42077390	37544111.2	13430203	7569710.3	62418076.8	11672319.8	24470940.8	4390502.2	11580374.5	5987273.5	12523705.9	4105364.9	17527209.4	14425690.4	11392662	10112326.5	17396728.8	12072470.6	10596718.6																38276585
2000/8/25	49318286.6	12282083	24264456.4	10234779.7	14394261.6	18250139.9	80072426.2	13130358.3	9916615.5	14989547.3	10173415.6	5114528.5	10585506.2	57056174	19293183	8932141.1	3335425	51208588.6	7155221.9	17308194.4	2174414.8	9312439.5	3043360.5	6049771.3	4856501.9	36332514.6	8276446.2	7836168	8051848.4	10966263	10929916.5	6132129.4																19997476
2000/8/28	65025916.5	16507855.3	38758322.3	26592034.8	19048807.2	19359406	39024840.9	19382826.5	10552709.2	14432236.1	35081346.6	N/A	4936240	32060236.3	32244074.2	11629726	5616046.3	67351180.4	21329479.3	18949295.7	4007444.6	9260500.2	3724242	1780663.8	3064713	1993181	10735377.2	7924409.7	11450800.9	21094780.5	11618763.9	14395447.2																33554525
2000/8/29	41890010.8	19636152.3	32031575.8	68007230.9	17957746.6	20839016.2	44100848.7	16751531.1	7420877	17407884.7	22657056.6	6344974.6	5161357.1	29645214.7	25534615.6	11311437.4	5637314.2	68418127.3	23329389.6	14020215.4	5976165.1	8624830.2	6422277.8	1925639	9127871.4	11227611.9	8084627.4	13045832	8733683.2	21272625.9	21098403.5	8636828.2																16112438
2000/8/30	37157185.6	13151313.8	26450995.2	42941603.6	17797056.3	14400797.8	34943887.2	17759000.2	10194232.9	38460874	32768460.6	7159259.2	12410651.5	32441726.4	19854264	30368832.1	6890758.5	180811987.7	15981381.9	15928883.4	6121267.6	11846350.1	5588335.5	1895012.2	9523934.3	6365323.3	12165648.9	6927168.6	12132242	12663234.4	15513184.4	8136548.7																29393801
2000/8/31	71831546.5	15462655	26136654.1	30969709.1	23979612.1	34394050.5	31760007.8	21489787.6	12057987	17948699	38764681.6	5734199.2	16081578.5	38282921.8	N/A	16013168.1	7745463.6	74910293.5	19739022.9	24395297.5	3255970.3	12724936	6642387.5	2782548	14612652.1	4870826.6	13473807.4	11795215.1	9761907.3	19903395.7	11663013.8	11255640.6																40399906
2000/9/1	64385015.9	16121858.3	25059257.8	27694902.4	10557154	17563746.4	10692379.3	15950038.6	19811126.9	22307837.5	26127897.9	5017710.9	24383752.5	30426050.4	N/A	48327286.4	8370368	39435311.8	12376762.6	19052951.5	2898519.4	7091169.2	3839102.1	2192483.9	6307388	1712465.7	11348116	8641408	6116600	14387943.3	7717555.5	11352707.1																36844097
2000/9/4	32950227.7	9164868	15517267.9	42882902.4	13262382.7	12066627.7	34305805.9	13878905.6	18846945	21443352	14761666.5	5350220.7	4855324	19641739.7	34957316.6	21052994.4	5382228.1	25883587.1	8568946.7	13521098	2131177	6771379.7	3279501.1	1804251.8	8596174.1	1033952.2	7734654.5	4612566.6	4874608.1	11332423.1	6895218.6	4615551.2																26228899
2000/9/5	30698660.2	8872014.4	21087772.3	63880255.8	14070510.4	21009511.8	28689011.2	10600209.4	7665735.9	25947479.2	8257579.8	3354749	20717909.3	15843748.2	23487085.7	14703967.2	3940227.3	27099184.9	7545725.6	9951715.3	6954320.2	5219009.8	2963664	1462175.6	N/A	3042026	5687955.2	5706915.5	6341774.2	8871134.5	7318269.1	6342614.7																15222415
2000/9/6	32304096.9	17849892.5	10511056.1	69219628.5	17824379.7	22684856.9	13272580.3	12452851.4	14531185.6	24674880.1	11673097.7	5587074.4	6384171.9	21614671	13727908.8	10074690.8	3444901.8	18450986.6	9339252	13166042.3	4663240.6	6232410.1	2462929	2146642	19134382.5	N/A	6444913.8	7905692.5	5808170.4	54091457	6777928.3	10250430.5																24034407
2000/9/7	29472943	9010074.1	7731951.5	17726012.9	13507027.3	31397000	32188607.8	8105128.1	23302173.5	14910895.9	7156875.9	6232593	20330665.2	19632277	16082207.9	32692898.3	4718000	14650198.7	8197553.9	10211817.4	2479575	4548878.4	5558554.6	3242420.9	7999169.4	N/A	4906290.7	7341000	4642291.2	18835000	5673247.2	5886068.8																16079004
2000/9/8	19027541	5843931.5	12319455.3	59653083.3	10662555.5	13594412.2	17526599	5530595.6	16114858.7	10285482.4	8016174.6	3090638.4	28071040.6	11883877.4	18407984.4	27631016.1	2647689.8	29322478.8	7479893.3	6940703.5	2415508.2	10376494.4	11787073.5	1492594.8	10159434.6	8205560.9	3263559.9	3989439	2593235.7	10052881.8	29426767.8	3404919.6																8451950
2000/9/11	17148897	8597240.2	7178273.7	66105429.2	8447778.4	7430529.1	18276266	4683571.2	7922397.8	10666790.6	8841946.5	2761764.6	3754565.9	9944372.8	11195707.2	8153587.5	2007169.7	15924463.9	7247089.2	7729876	1234087	6009062.7	13642020.2	1653352.6	7330050.6	6949182.4	4560841.3	N/A	3609873.9	7473339.1	16276883.9	3284924.6																16972782
2000/9/12	76961643.4	14021551.3	9568081.4	44684467.6	18926282.7	12175779.7	19259389.6	6922457.5	5858595	11805869.2	15276613.6	2146528	2807813.7	41442735.3	11337781.7	9515899.3	1673141.3	14206388.5	4249174.1	7033307.7	3026893.7	6048329.7	4362866.4	2205529	3104612.1	5020608.2	4518531.8	4318537.6	N/A	20275801.9	12920680.9	4318720.4																8717715
2000/9/13	79518474.5	12335813.6	8893545.6	29818243.4	65046568.3	14169168.3	19195836.3	12610766.6	6033260.5	37749745.2	22952209.4	2260528.5	7617619.2	18038985.3	12808964.5	14635157.4	3260489.7	29960781.9	5306203	8554507.5	831543.3	7835489.4	3078721.6	1521088.4	13179501.2	6825051.2	4632014	3667539	5355889.9	12177349.1	6711614.1	4857550.5																10265425
2000/9/14	27943852.1	9118419	20410585.6	85803099.5	19539109	10970143.1	21282774.4	8325636	4680753.9	25213141.8	40874724.6	1460471	4118082	14666940.7	9827585.4	10584884.1	1695683.6	10830256.8	3723148.9	6901844.7	776799.6	7826034.7	3156016.5	1265463	14339025.3	4438427	3813530	3257188	2361143.9	7703923.3	4360988.1	3771035.9																8561040
2000/9/15	N/A	7563618.4	37466027.6	47977215.5	12367795.8	7301631.4	31908997.9	5237426.4	3655843.2	37982227.7	52907761.9	2620719.8	7166969.9	15846249.6	8032528.3	8363353.2	2017132	20354904.2	2699797.9	4720578.1	661860.2	4824529.3	2897643.5	1313503.8	40566449.2	1168313	3378731.2	2508789.3	2315807.6	9894959.2	5941214	4316081.6																7419657
2000/9/18	19924043.5	8008937.8	N/A	32967216.5	7149267.7	9311261.4	30661040.6	4249726	5643770.1	18108264.1	16700695.8	22080899.8	17762330.1	9640207.9	6644681.5	9143986.1	1785408.4	8361979.3	5088402.1	6662759.8	1623816.6	4944939.9	7502231.9	2063884.9	20612053.9	1333064	3649347	3219272.3	2412371	9708356.8	36486777.7	2435573																7933313
2000/9/19	22245861.5	6765209.4	22010519.1	53995314.4	8620566.1	10816705.5	17426014.1	8962159.2	5592035.5	19497579.8	8602639.7	5459659.9	11285805.3	11389004.9	13781212.3	5977403.4	3086516.4	13607614.3	5031934.4	8014563.6	1061581	8616440.9	5843544.3	899650.2	6826088.4	2509896	5910027.6	5882930.5	6024155.9	7579308.6	8933963.9	5677570.8																8666919
2000/9/20	19839284.3	5911781.6	11137840.9	65418746.4	6580697	8502997.6	17784297.3	4490388.9	3677566.5	14022378.4	20874846.8	8626113.2	4721437.3	9093727.7	7946484.9	12400383.4	1268268.8	36678896	4089878.2	8528624.9	843058.3	4502815.1	3663977.2	1443703	11854184	663781	2801266.8	3116160	2375743.6	13851075	14378023.8	3971895.5																10044963
2000/9/21	20639103.5	4204629.8	12378780.5	74912882.1	4063930	4642741.6	15047369.9	3971773.8	2555235.8	9718414.3	8196707.1	5822498.1	3630715.4	6721707.3	7246964.6	9901236.7	964913.5	24667515.8	2360539.7	4760325.8	908995.4	3657106	1659079.7	1645203	20941586	487483	3817185.2	5082633.8	2848220.5	6491969.8	5047844.1	2047541.8																7045100
2000/9/22	13090375.4	6690004.6	7700563.6	38649256.2	4236859.7	4097701.4	12585052	4875685.9	3261513.2	8800133.7	10696828.8	3392297.4	2526633.1	5873581.3	5510336.4	4809170.4	N/A	5500467.8	2480356.2	6603868.6	844332	3091235.9	1883560	1092207.7	17464689.7	42348511.3	2795123.4	4128925.9	2244767.1	4520869.1	7027364.2	2587022																6257274
2000/9/25	21594509.9	5770495.9	4481704	91175546.2	4929021	4309742.8	22370932.1	3192092.7	2748678.6	21013554.8	5095783.4	2148788.5	4449467	4848226.2	N/A	5216169.2	1798914.2	3286843.2	4796355.8	7366050.1	2578773.2	3510156.5	2407023.4	2982936.7	9266386.3	1044115	3667461.5	2816302.2	1996510	6853780.5	25566942.4	1402091.3																10669684
2000/9/26	24056864.3	7975284.1	5831402.7	142184451.6	3501907.5	7848537.5	N/A	1910672.3	2567666.4	15214821.2	5108937.6	1833118.4	4427868.2	4276854.9	3474607.3	2954745	1459104.2	2828925.1	3003250.7	5379775.3	1434565	5401071.7	1264823.9	1558785	10226353.3	6894886	2520113.2	1895561.6	2388103.8	3781322.2	11334183.1	3017104.5																5342706
2000/9/27	12817152	6380983.2	5001757	83492693.6	8984675.4	6682822	32559169.6	2363103	2613231.7	14471365.6	4560943.3	1550000.3	7749592.5	4518548	4791692.9	6959875.4	808927.9	N/A	3111613.8	7362686.8	1081034	3569292.1	1179648.7	1801388.2	37783940.7	6197005	2429569	1725874	3173218.2	6724670.5	11813851.8	1701226.8																5399765
2000/9/28	13576866.7	6653248.2	13709378.3	59333043.6	5644643.4	5888429.5	15183951.6	2487733.7	2765911	13627914.8	29691983.6	1614843.2	4764220.6	6155671.2	5034100.4	4751780.6	1371781.5	41420304.4	2135821	4421814.9	1279313	4533485.1	1800631.8	1580378.4	49184842.7	6778621.8	3065205.4	1339640.5	2754426.9	4542160	25459117.6	1761763.9																6958701
2000/9/29	10056633.6	7507919.3	6980905.8	57364548.2	4392921	6586208.3	12078249	2177876.5	2418343.2	22410866.6	15227681.7	1485422	N/A	3585891.8	11420854.6	14706712.5	1143394	30153570.6	3340659.8	5076335.6	2390966.6	2692506.2	1979526.9	3239553	21387623.8	7939300.7	2639432.3	2118374.5	2519737.7	4411418	20847978.8	1832480.8																8643266
2000/10/9	12817466.2	9195364.3	32010298.8	142164565.7	4930369.3	6898840.5	14221823.8	2608112.6	2791933.4	16038756	3038339.4	1469198	4683008.3	7756171.9	4954758.5	8986460.8	1174767	28193043.7	2360718.4	14106726.2	2803096.1	4191506.2	5391938.8	7543117.9	11071371.9	6290964	2637672.1	2184939.3	1369784.4	4535712.4	10550440.5	1970587																4961886
2000/10/10	16160093.4	6882271.2	25796206.4	32630626.6	6466408.3	7844362.8	15437014	3678945.8	3117299.8	N/A	6957731.9	3036669.3	3956246	29892913.4	7073900.2	5919569.4	1966679.1	43488031.8	3509378.6	13991985.9	3921035.2	4002888.6	6197996.3	5965856.6	8301130.3	N/A	3939053.5	2337586.7	18288151.6	5774933.7	8479835.4	9344925																N/A
2000/10/11	11877024.5	7507551.2	54280400.6	13553893.8	5122373.3	6363675.2	13281448.3	4293720.2	3663829.5	13488734	5937600.4	2284609	9342026.3	27444722.8	13074287.2	5240895.9	2090526.1	35518938.6	3939489.8	29089440.2	3359947.4	5341515.7	3824629.6	1933551	11901609.7	3131335	4779244.4	3529935.3	6125204.4	5052720.4	14439622.5	7259144																10474715
2000/10/12	21912262.3	5627756.5	144377858.3	2535957.5	5409916.2	8523842.3	12247457.9	2962390	3522961.3	17818803.9	7634859.4	7638064.8	8949226.3	62296672.3	15883457.6	4884567.9	2223185.8	38108069.3	4533467.5	53350113.9	2344321.9	3946995.4	3711857.5	1455177.3	11043722.9	4320731	3143014.5	2692033	2933824	7434558	11165185.8	8450308.1																7983046
2000/10/13	78314699.6	12433850.3	150914268.5	4464467.6	4740144.3	5977892.3	14371944.2	4638098.3	3615952.8	39556314.5	6548167.3	3112029.2	8911812.8	136382373	6157799.6	6247397.9	3637450.3	24271338.5	4454583	14941936.1	3052031.4	18429289.3	13153402.6	2676678.9	10239820.3	4500669	3559065.5	5623947.5	3398457.4	6071022.8	13821177.3	7656812																8002922
2000/10/16	13881753.8	5029120.3	94154051.1	65277488.4	5663534.1	7728439.7	8461930	4135333.9	3632131.7	30518296.8	10252169.6	2865354.6	4562113.1	60616518.1	5962039.1	7848267.5	1691932.9	14298194.8	2558549.4	7594447.5	2719709	5801767.9	32676368.7	1334387.7	7486468.7	3305540.7	3309520.1	2546018.6	2095233.2	6525416.6	9260806.9	3282043.7																7175489
2000/10/17	37065914.3	6007610.9	51675589.3	74981583	3478463.5	5298167.8	13496677.3	2496014.3	2485097	13494507.9	10728064.2	2717898.8	54975146.2	84473298.5	5154248.2	9732680.7	1109881.2	18976334.5	1476123.2	3196282.8	1475090.9	2843433.4	9198005.8	931261.8	4134330.6	2554999.5	2297043	1995275.2	2872224.2	3095722.1	7550548.9	3820299.4																3827075
2000/10/18	36657969.2	4734157.7	50356577.9	62471644.6	4824719.9	4583050.7	16764627	3012894.2	3275062.1	10082545.7	3867473.9	1562596	12161817.9	45320701.5	5783553.3	14387052.2	2088315	15401913.4	2261620.5	4657460.1	1179533	2408147.8	10102115.9	1273413.9	5001033	2492161.1	2587114.9	2421195	5777284.6	3305644.5	8893523.1	5102446																7485004
2000/10/19	21597869.6	11946071.1	38229698.5	22529403.9	4229177	5322058.9	15128923.7	3183527.8	2900423.1	9285274.3	5831701	2295126.1	4110575	44962524.5	4782213.5	2561465	1268673.6	13665337.1	2357177.5	3479171.8	1033718.6	3440950	6766476	891120.3	18184853.3	15152523.4	2542231.6	2338987	1569894.7	7357374.1	3966368.4	5546890.4																6264427
2000/10/20	73096754	14767912.2	49208820.6	42993895.5	10089114.8	11447595.1	39310429.7	5896060.6	12714568.5	17243907.7	12399197.4	4656149.4	28958988.2	54705237.3	5825216.1	6191658.1	6199788.4	14998386.4	6113230.4	6196523.3	3434858.1	5147170	10462888.7	1525721.9	15070788.2	9189089	3694580.6	7531090.4	9875714.8	6437586	8677132.7	6389552.9																11275844
2000/10/23	38215746.2	10176356.1	40764858.5	45105851.5	6442549.7	7781566.3	16111466	11191990.6	7273084.7	10853160.1	10770466.6	3819326.6	6541992.6	27768217.7	7646502	7522458.5	4193248.1	21629333.2	7655494.6	6489655.1	12860784	9171099.9	14594345.3	911511.8	14798859.8	3427696	5024662.2	9492370.2	6386267.1	21002472.6	13422215.4	6546102.7																9583622
2000/10/24	32962316.9	8211427.6	42140716	37565773	4771875.4	16653467.2	12142041.2	4288882.1	4460311.4	13523184.7	2170983.4	8257184.8	7347952.6	14850790.6	6141564.3	6219092.9	2227214.7	23532206.2	3793627.1	6388096.4	5757760.9	3770967.8	13973858	2493198.5	6276013	1994000.1	2813790.8	3261760.1	10450793.7	9474203.2	9538949.7	5483554.7																7085923
2000/10/25	50942430.7	12057818.5	21152386.9	22583270.2	7197097.5	10443204.2	16223428	8698299	9296370.1	15286742.4	25121767.8	6133389.7	8916560	21293187.4	9718396	8071184	4262893.2	11809552.6	7921632.2	10427354.9	7358135.2	7458050.9	11104650.2	1493502.6	16647775	3403507.2	4868543	9005726	15706118.3	14418167.9	20551473.8	5156685.6																12734657
2000/10/26	25983613	7247877.8	18453695.4	19778527.1	5549385.8	7847026.7	N/A	8241922.6	5268815.9	21017950.1	9671147.3	3605574.8	3346309.5	16397343.9	7694695.1	9725996.7	5130011.8	5958045.5	9272436.6	5406153	4361102.7	6841942.7	5773863.5	747608.6	7432955.2	2999723.9	3760994	4814352.9	31979036.5	8122745.3	9878416.9	7462774.1																6736101
2000/10/27	54687366.1	6454376.3	27688837.3	40889402.9	6372826	6813150.3	19186191.8	4666972.7	5023944.3	8184350.4	9928489.5	2916685	3838821.5	13284235.2	8305337	5238868.1	2457125.7	5257491.6	6786984.5	5410199.9	6334841	4243781.8	4145372	2146864.9	5075909.3	1758069.8	3526285.6	4960543.5	14869402.2	7912863.4	6882432.4	6613683.6																6695133
2000/10/30	55471100.6	8847537.1	17075503.5	17717594.5	8738156.7	6940090.3	14553764.8	10973488.4	4224869.7	17922267.9	5685060.5	5802024.4	6370100.3	16269537.8	47263411.8	4459958.1	2872340.6	24792907.7	6385655.4	4839232.7	3892728.6	5902294.1	7197298.4	1109678.1	9377979.1	3674150.2	4393983.6	3447360.7	31163883.6	6621724.3	8215063.1	7068405.6																8522756
2000/10/31	40263213.9	6434331.8	11438849.8	11233412.6	5227009.2	7030070.3	16104244.6	5921738.2	4798783.9	27275905.7	4125136.6	11028091.6	2281183	20981067.1	11890702.2	8007115.9	2140505.9	38342896.8	5493911.8	6706265.4	6911803.4	4682438	7467055	1095805.7	46897108.8	2049592.4	3808686.7	N/A	21026065.3	7240888	7589241.5	7101870.8																22061181
2000/11/1	25664643.9	5350569	12355690.2	9078209.5	5223438.2	11805216	15790324.6	3331259.5	3415286.5	20905014.9	2631852.6	7709094.4	2147578.4	37644836.2	7518216.4	N/A	2350441.9	73539201.5	3600148.7	5753103.1	8213472.9	64021671.1	3272282.9	1367271.6	75269780.1	2930404.6	2871173.7	3353700	14939617.3	6386036.9	6571639.5	3295959.7																9720345
2000/11/2	27652331.8	8241252.6	18655940.7	14196768.6	6311499.1	36291663.4	12418242.7	4454207.7	3754374.5	17707674.4	7146589.4	6915206.5	2415758	27264706.1	9389528.1	6688396.3	2463850.4	49343996.9	4107764.7	5595324.8	15123160.2	32588243.6	3457342.3	1305815.4	31515561.8	5945064.7	6849922.2	4762917.8	23788657.7	7244247.1	7223606.6	2226407																13997920
2000/11/3	19055060.2	11084748.1	9593700.4	12180286.2	6786462	34132106.3	13925146.5	4997623.7	2862823.3	11476218.5	2123095.4	3419708.4	3917578.6	19100719.1	9724910.3	5260368.7	1479389.2	70765621.3	4367706.1	4131286.4	20772455.6	10255000.9	3642395.5	710261.2	24044878.2	3849185.6	6413583.8	3370634	67031788	8006807.4	8684937	2684370.5																9172368
2000/11/6	40985713.3	8376704.5	13153451.6	18814757.9	6786568.5	26175719.3	16731467.2	5051661.4	4452998.3	10162824.5	7194586.5	15908153.4	2169103.5	12713542.8	7643143.5	8552764.2	4067087.8	85831126.5	4686132.2	20405943.1	27186633.9	9296442.6	4130680	1052057.1	23197357.3	4031752.8	5139841.5	13556751.7	66857618.3	8936320.5	14062306.9	3292987.7																7086996
2000/11/7	18335561.8	9051300.7	10977194.6	13377495.4	4405233.7	13463786.6	10046857.3	6046985.2	4050743.4	10209652.8	4438821.4	8355370.6	16661395.8	19215042	8394312.6	8397496.4	2851066.7	81074567	3817412.2	38762890.6	12057058.7	8813713.1	2424115	1121125.3	61769150.4	1978585.8	4207282.7	14717474.6	39625820.9	14885424.7	12533191.6	2528456.2																7560168
2000/11/8	31320970.9	10734812.2	27347687.6	11533036.2	5159630.5	9969360.5	9726458	14954086.2	4834092.8	9550562.9	5814174.2	6072929.8	2572484.1	16383002.9	11797022.8	6973066.7	4516344.8	53083175.2	4347839.5	15101540.4	8212739	6429440.5	3558865.8	1140991	40123675.3	2961068.5	4417552.5	8685522.6	55771368.6	12463199.3	25095656.7	2250010.4																10253110
2000/11/9	31777307	27162772.6	77419852.5	10938766.3	10743967.4	14534784.6	11088055	10342999.8	7252191.7	10936765.8	7189051.8	5889481.7	33386340.5	12506867	9237467.9	7672453.3	5860918.4	57143482.4	5619514.8	13749696.1	4804895	8516908.6	4660030.9	1905186.3	66878089.1	8132633.5	13125046.4	8995277.3	49876925.8	13380589.3	16806493.1	4661422.7																9785811
2000/11/10	146825721.9	52367748.4	39568973.3	10207195.5	21945025.2	18404451.9	21708145.6	22997445.6	17090406.2	18109421.2	13144939	10343632.1	25888735	15416287.6	17462267	20497675.6	8389291.3	57413962.8	9059918.4	15744555.2	7637693.4	13812982.6	7340051.8	2922848.1	91827597.7	11245742.9	19106364.4	15618229.4	20279269.8	13266426.3	13022683.8	7779923																31475978
2000/11/13	265399232.3	32117409.6	52787210	15437980	14449465.3	18337808.1	14862562.9	20067474.5	13371020.5	25318969.7	17390911	9080097.7	14554094.3	27517654.6	21619056.6	48041119.3	8808386.4	35686813	8142216.2	37482948.6	7092212.4	19758709.7	N/A	1530612.6	37079102.4	8896098.3	11447447.1	33601044.5	29601750.4	15119678.6	12896193.9	6139246.8																21058585
2000/11/14	109908250	14629761.4	24381572.5	8490711.9	11249141.8	24296766.5	21164193.2	11511824.5	11288171.7	54179798.4	26527004.2	10026726.3	6900817.7	29966427.8	14390506.2	20106547.7	7785367.3	32277924.8	8180399	19441810.8	14614248.2	28237487.2	5290335.3	1258721.8	38293889.4	8571805.6	8121659.1	14195432.2	20645915.9	10963442.8	15832171.9	6526985.7																18274048
2000/11/15	107595827.7	16067656.9	37799227.1	28620745.1	14535614.3	21783378.9	17110656	10791508.3	15369326.7	44722025.2	47796862.1	18063109.8	6616992.2	43055920.2	19015463	18116318.2	9074165.8	27029381.4	13340056.3	15963646.6	10499624.8	17609390.9	7275268.8	1747801.8	29094889.6	20883596.6	14052405.1	10049547.7	12213129.4	20140982.3	22913333.6	32871983.7																47376633
2000/11/16	86527565.8	18660788.8	26160239	11638237.4	12405203.7	22549103.8	42224911.2	9587963.8	14206664.5	29985358.5	29421522.1	19128639.1	6826316.3	26977542.2	15580203.3	18071544.1	7064205.4	64549898.2	12331787.7	17437027.1	5465879	23475498.3	6636963.4	1101591.9	34215276.9	10177729.2	8922413.1	10044605.5	10383693.7	31338244.2	20322157.6	14025496.1																22041434
2000/11/17	61015824.9	17653755.3	60757300.8	11845870.4	12348634.9	41427261.8	27858713.3	10331531	18402087.7	33556059	35369917.8	8028228.6	6355151.2	52717418.5	17712373.6	9311487.1	6212487.2	93523833.1	8363525.2	15007559.6	9931268.9	16757361	4278488.5	2401234.2	18134490.4	7853449	8709824.5	13150597	10865935.8	20900880	29946082.6	6264188.6																17016969
2000/11/20	58508956.9	15905811.1	76560237.2	9835288	23518912	76438422.2	17057875.2	11939440.5	12488801.2	29629542	12657188.8	13072280.9	7474091.3	28126864.9	13146739.8	16761407.7	16054754	144828742.4	6869304.2	14316442.7	10985812	26169595.6	6884190.2	5427262.3	28705489.2	9526545.9	8244856.9	12181582.6	11216372	10971145.8	20778712.6	6631697.8																17527756
2000/11/21	51902091	20304195.1	48581999.9	23173675	58573383	49433669.9	20698814.9	10968033	10219733.4	20712252.9	7875048.9	10870876.5	3603115.2	36118411.6	19840621.1	17234364.3	9421340.8	125026842.3	15373473.8	15115845.2	16196975.4	28075192.3	5826707.3	3695870	38355237.2	4362385.5	9574209	11125651.8	8552695	11013307.9	13513079.2	7658455.2																11286601
2000/11/22	63668769.6	12925695.1	40294753.4	6905067.5	105984094.2	33881788.7	31040648.9	9771680.1	11841216.5	22431640.2	3746194.2	11238676.2	5062721.2	24630477	24348016.1	50656298.4	19958589.4	79410908.1	9503345.9	15836343.7	7763125.1	33413619	8678008.5	3930751.9	18056529.7	4101297.3	7583718.2	8440066.7	6247176.6	12711575.3	14047810	10175538.7																22742161
2000/11/23	152596493.3	21361508.9	31655656.7	12749460.5	32785292.6	32458337.3	46215691.7	19157527.3	18199202.6	32755100.4	4650252.8	12321111.3	6040534.4	29540135	30903076.4	75500618.4	32415097.8	94526145.9	8768204.5	51787653	5758447.7	26163351.5	11759483.6	3227181.3	21672921.8	8175308.9	10339484.8	21394644.3	9572939.2	20709576.5	15808331.1	10193666.8																46818579
2000/11/24	92061809.4	22675509.7	52470839.4	51792218.4	27784023.5	42227453.5	54766315.4	22867129.7	14355688.1	22972063.2	6431489.8	17762447.3	4791190.4	32674054.1	22459079.3	40671056	18389058.5	86487231.5	56539810.9	41905009.3	9726132.7	29489134.2	9252815.9	2153981.8	28097516	4455634.8	12342675	17440485	9137827.4	17216308.9	18016818.2	10776196.6																65297322
2000/11/27	60613222.4	11274428.8	32617002.5	32191552.6	12998284	20195028.7	21647895.1	9856156.8	7643241	12113344.9	2768498.2	9113118.1	4035818.3	15582182.6	43866547.1	28869000	23874039	108518227.7	105319728.3	21629354	7083099.8	17857706.4	5948018.2	2235362.7	20888985.6	6069771.4	7274734.3	10525833.9	7653528.5	14135747	13725120.6	21196129.5																15660458
2000/11/28	38177148.8	6772011.6	30183911.3	31621184.2	14513864	11981882	16501726.7	7009923.9	5654122.6	11248970	N/A	5313223.1	2444473.4	9835379.5	114382521.5	10333139	64354496.9	74532275.9	43317821	16790104.8	4345251.6	16277964.7	4148530.4	1834484.6	9332435.4	8006005.9	6470992.4	5800711.1	6017884.2	6026839.6	5966574.6	5713295.5																12458999
2000/11/29	33697418.3	9235744	24547345.6	24192380.6	9922021.6	15908229.5	20225793.3	7636295.5	4175559.1	8235531.4	6722405.2	6963375.1	87272057.6	12557697.7	40264620.6	12702460.2	25043279.9	62119952.1	29660700.8	21080231	6232624.1	12186031.9	5341750.7	1957601.3	10862018.3	3614273	12544727.7	6013833.6	11541607.8	6649543.2	6926960.2	5688449.9																13194716
2000/11/30	44054919.8	6360284.6	24818317.4	27222118.7	6791615.6	13129513.3	27595161.8	7286577.2	6316483.2	6707784.5	5133220.1	7570436.8	113885126.6	7466301.6	18730328.3	9208049.6	58734648.6	39812112.6	17932074.1	18312259.5	5908190.8	6264638.2	3260642.1	1840572.8	14384406.8	2767627	13634950.9	3957746.6	9312735.7	7606382.2	5564571.8	3967983.4																6962812
2000/12/1	125481692.4	7829920.6	17099318	60930145.2	5395981.9	12888099.3	15857936.5	6356497.9	8755870.7	11342765.2	8522091.4	5799311.4	17259262.7	7765480.9	16198334	20572620.6	34180702.2	57083020.1	18208510	12850379.4	14351106.9	7322575.8	6483505.5	2102834.1	8964300.2	2818606.3	167621726	4825228.8	6808423.9	6789235.5	6000253.9	3796461.2																9961516
2000/12/4	102707570.7	52108841.6	24291675.1	10412904.8	8682436.2	18463334.2	15071577.4	8743963.7	12070291.2	11312196.2	31208949.6	13929830.5	5797902.1	8682671.2	11455664.5	39636650.1	28321284.1	48940858.3	15201443.7	24442978	10463570.7	24337837.9	5705874.6	3230814	10997178.8	3392755.4	70042830.9	6016990.3	9210535.7	9108905.9	8713210.7	3465236																9907230
2000/12/5	130182845.5	26183205.1	19049488.4	6808425.2	4927229.5	34057742.2	17805768.2	8895912.8	8936320.9	10768640.7	19918241	10369501.7	3611585.5	6627772.4	16201714.9	23200968.1	25373186.6	112300890.8	14941904.5	23606476.3	12423252.8	15737359.3	5118543.3	3316248.5	6028780.8	3490096.4	29695903.9	4842003.4	15293837.8	8621959.7	6424619	12113373.9																8976499
2000/12/6	62456376.8	17136874.1	19460692	8966854.4	9285186.3	17163627.8	10650710.5	6025232.5	57438275.1	31289174.6	19235205.3	9746922.1	9000548.4	16658600.4	15007255.7	15379842.9	23483477.7	79968620.1	17031936.4	40762623.8	7869665	31787117.8	4373551.2	2633869.2	5711351.9	2415125.8	30151537.1	4540450.1	25898234.3	7603328.2	9548461.6	5309923.5																15393268
2000/12/7	39856962.2	14300940.3	14791593.5	9939516.2	6151006.1	20234689.8	10458796.2	6121381.2	13191699.9	20138324.5	16988979.3	5828427.4	6945591	20965126.2	11164333.6	11048676.8	22670357.6	55450496.3	19197728.8	52923315.2	8266606.4	28759103.2	8711210.8	3662440.5	10658641.4	4371335.5	21455944.2	5310204.8	14368400.3	6209055.3	14017455.3	17836123.6																18251133
2000/12/8	41822945.2	10430746.5	13444829.9	13880885.5	4860833	13640209.2	15160908.1	4335034.6	5966861.9	69041600.1	3060199.5	4291062.2	5614783.6	13858646.4	6908307.2	15900528.6	8872188.6	66939646.2	15918610.4	18743933.1	10130809.4	33482663.5	6634052.8	3706094.6	11386690	2847997.7	11450765.2	2965115.3	10021233.8	4727787.5	7724660.5	17781413																14296163
2000/12/11	48902086.7	10104914.6	17247425.7	5973612.9	6119613.9	26738672.2	6635232	4580685.4	13326131	20946366.5	22251999.9	14578526.4	7501373.8	9199210	10834513.7	12445530.1	11658327.4	39759365.1	8575222	10712407.6	7206706.9	108460708.5	4935261.5	2699111.6	5232620.3	2045483.4	15283929.8	4529501.9	11338065.1	4631922.9	7831762.2	8057404.2																12587296
2000/12/12	34683063.6	6617778.6	12314563.4	11397248.8	4131870.6	23072327.3	6288938.4	3829944.8	4516637.8	21192496.6	15790564.2	12486298.3	1862418.6	7607896	8129400.7	11114518.6	6163744.1	41356102.4	7665820.4	6041193.6	4485675	21242411.4	3386050.2	2043868.5	3278832.8	3802749.8	11759329.9	4219288.8	7395503.2	4445633.1	5491401	4650746.6																9074343
2000/12/13	34358054.1	5881993.5	12298319.2	17557121.3	5566420.8	13694887	10461620.2	2631420.6	4781557.2	21685467.7	17226803.2	8590669.1	2346260.3	5913492.8	5931768	14034708.8	6513115	40458108.9	6030502.8	5792552.5	3331289.4	10794141.7	2904305.9	2112988.9	3236830.6	2587085.1	8220895.6	3777491.9	9542613.9	4178448.2	6278364.9	8032854.3																4992878
2000/12/14	47198234	4637939	10310552.6	5722848.2	3776695.3	17603244.1	6809554.4	2323150.8	7883824.3	13763163.4	14706745.5	5609999.9	N/A	4438780.8	6242802.9	8351518.1	4335092.8	43231757	6832675.2	5401468.4	2812856.6	8287394.8	3013613	1874861	7249094.9	3983863.9	8244111	4597804	4971661.1	3924177.2	6190494.5	4563688.6																4822135
2000/12/15	22244530.4	4895443.5	9088315.6	6117832	4713518.8	97295498.4	7574420.6	3159542.5	N/A	29173184.9	20293064.9	4569891.8	1976767.8	3735499.9	5442256.2	7652498.7	5830557.6	30294207.1	6356181	3969618.1	7005786.7	14427943.1	2753925.8	2243647.9	22273911.4	2928767.1	10727835.6	4217139.6	3613762.4	5832355.4	6923153.2	4956396.5																5906095
2000/12/18	23111829.6	5129183.9	13369726	15672770.2	6321713.4	23099935.1	11096265.6	6114410.3	7854150.6	21501821.3	16193889.7	5165657	5263242.8	7967767.7	8354234.9	10066736.6	5666218.7	22081467.9	8108381.7	5471480.8	6683116.4	10047956.6	4054010.8	1970982.9	9285249.3	3552127	10431276.2	3783770.6	3944025.6	5358637.5	4189283.1	23890075.6																7989956
2000/12/19	32392299.5	6608652.4	10545304	14997739	2882061.6	14837418.1	6981091.1	3478427.7	2625224.6	12352583.6	17917145.9	8786132	7170917.6	4633036.9	3907412.2	6032967.2	7516424.7	48238554	9094463.8	6684104.2	5300545.4	5444454.5	3810698.5	1778258.6	4909475.5	9765245.9	6662671.1	3517783	3987806.6	4236121.8	4591419.9	13580594.6																5533817
2000/12/20	51077534.1	7416376.9	8370214	12294146.5	2936749	12173317.7	17382998.7	5673488.3	3717330	12071791.8	9282227.7	8740637.3	7259672.7	6084399.3	7039920.9	13606652.8	12550942.3	48503817	7560404.3	14813942.8	2629055.8	7848123.9	4650867	2257347.8	7848485.3	23561005.6	9150647.4	25325561.8	6674129.1	4169791.9	4182188.8	13597878.7																5597278
2000/12/21	42508662.8	9552069.1	13827499	15573116.1	4479257	15301188.9	14618614.7	7037401.3	3400725.4	24503216	21591203.2	8646187.6	30788025.8	5464650.7	8182355.4	14198325.2	10467904.1	110170696.5	7417250.6	10159356.4	3212426.9	9705433.9	5611451.3	2212001.6	10608051.6	11239571.7	8359388.8	13858196	6007471.1	5147060.8	9913058.8	9915587																5920366
2000/12/22	28181745.3	35351842.6	7585729	15253418.1	5733811.4	27752152.2	10185598.5	7563410.5	5593829	18655872.1	22662492	32513402	10083984.8	6525097	9360919.4	14690676.4	7412433	88542242.3	8201147.3	11433193.4	12110761.6	8048859.9	5699904	1742063.1	8676232.9	3301357.8	10238466.1	8078840	4023005.5	5017671.6	7642903.3	8665247.7																7382662
2000/12/25	45340028.5	83911559.5	9031902.9	5166342.4	18146882	12316410.6	8372725.4	8252243.9	8155585.6	30366713.7	7980839.6	30711444.8	20210457.2	8350073.4	7583449.2	14366604.8	12511920.8	28597028.7	7847341.9	4920161	16032483	7647872.8	5289479.4	2459834.7	14464970.9	2306509.7	16411487.9	7557933.3	4208922.5	6758911.3	4657329.1	8476807.9																7377476
2000/12/26	41742715	19036767.4	21000250.1	5594956.5	27274526.3	18351727.1	10691917.7	5098400	5029977.6	31723350.7	5733114	21558392.3	13987034.6	13317592.2	8163816	11535178.4	7444398.7	15507912.4	5659915.2	4734146.1	7395393.8	10779129	4114810.8	2809648.2	9772794.4	4695761.2	9052352.2	16543823.7	4988818.8	6041481	8696489.5	5876899.2																5043795
2000/12/27	30646635.9	11414442	12289020	4465729.1	5254885.8	9295050.1	9173404.2	5964158	4929170.4	28146600.4	10774553.9	17025364	3622572.3	6506801.7	6626285	8384091.8	7054675.1	15653851.9	21899764.1	9976863.7	7627239.5	7718466.9	3266666.3	3466682.4	10588567.1	4034523.4	8475273.2	8035930.6	6164057.7	4184740.2	7331308.4	13686387																7146326
2000/12/28	23343913.4	18816279.2	10824207.2	17141246.4	4096842.4	7686117.7	7302306.2	5761657.1	5221850.2	25437311.7	27553416.2	10051602.2	4725309.4	10262020.8	5975746.9	8225108.1	8636494.2	19926385.3	11903909.3	6010169.2	4919232.9	6543753.7	4146305.2	2909321.8	5323048.1	4012873.6	8826799.5	8594629.7	5088210.9	9993882.5	2787054	6267804																5400936
2000/12/29	25075178.6	21497959	8199337.5	11567670.8	3981905	7858803.7	9074632.9	5323712.9	3927575.7	12842357.1	42722321.2	19474601.8	10647460.8	7934467.2	5100520.2	10049509.6	7966319.3	9588662.4	7151037.4	3665375.9	5064858.7	7261260.1	3388695	2743730.5	N/A	3188567.3	7339217.9	10221944.2	4723292.5	9605974.7	3693779.1	6789251																4517232
2001/1/2	77497584.1	43923526.2	9016624.3	7250260.7	9791913.4	11725422	12081801.3	9770337.9	5044012	46625040.3	11356244	29954329.8	6818492.7	7113009.4	10015992.2	8055531.5	17699052	12083428	7831954.7	6948176.3	6021755	15679031.4	4234118	3308799	4970916.7	3402785.3	10554426.5	17564277.8	4575969	6078267.1	9213972	5184492.9																6717584
2001/1/3	254642894.4	60495294.9	12555334.6	4536315.8	13514261	27202900.4	25250102.2	27852694	6122916.8	18466481.6	5279742.2	29446991.5	4859055.1	9559437.2	20268615.7	17169374	16146301	18860103.3	10072747.3	16392611.2	3292372.3	30440415.1	5552300.3	2243387.5	8153230.5	3099984	11119613.7	21521945.1	7705473.7	11138564.7	17321840.9	8458320.4																13501368
2001/1/4	153714813.6	31160145	11342981.9	27704120.5	8374404.3	13361141.2	16321146.4	10770503	6044994.4	34001248.9	7432208.5	21193126.7	15455493.2	8381330.5	8952662.3	9252807.5	24392303.1	8229056.4	6053133.8	13518039.8	3987594.8	13395513.3	12635039.4	18589273.1	10361254.5	2912064.7	12339176	18090332.5	7283130.6	8376934.5	11234841.2	7573033.7																10741071
2001/1/5	86618251.8	16221105.8	12304837.9	10893014.5	11312658.7	12261565.2	22908183.9	10200255.9	7547608.9	20679470.1	4068277	35240094.1	17074311.4	9862823.5	16784454.1	8653000.7	14681274.8	16708424.1	6753870.6	12421149	3562221.3	26854507	21614973	7649504.1	8236589	3010557.1	14032247.6	71343824.2	5574174.5	9431604.7	13347404.3	12163705.5																18632154
2001/1/8	103621010.8	34105706.9	12308298.8	5642221.1	21848704.6	16181902.2	26739098.4	18280704.7	11265728.8	31937478.5	5109271.4	20127341.9	9202368	9436474	13347555.4	12948655	16250229.9	12200737	6754657	22662545.2	10338809.5	21791766.8	8970615.3	5293616.6	N/A	4507447.3	15680323.2	53279747.6	6173046.9	14716967.1	12816013.2	6360328																142359898
2001/1/9	95878824.5	37538575.2	8034904.5	4053847.9	6566400.7	11019660.1	11344739.5	16465230.9	5755245.5	22023614.3	2134702.5	18869850.3	3439937.8	5867247.8	19508210.1	15927647.2	9079769.9	4780693.3	3550480.9	17972829	23673941.2	10560449.6	2624243.4	4516795.8	8413683.9	2458711.7	11392143.4	32200595.3	3834660.5	12143577.2	12003648.9	16512917.7																59080572
2001/1/10	346147200.3	91273658.5	16695965.4	3380817.4	23946007.7	27469937.4	9792323.3	62426503	4954063.4	46774251.8	5186041.6	25963952.6	10708666.7	5670721.5	31231028.7	13305200.2	10953764.8	4191960.3	7403174	9813666.2	8772980.2	47673122.2	2689919.4	3878978.3	5432323.7	3509221.1	7985160.5	30980748.4	5773295.3	9943732.8	4855618	22999103																30669599
2001/1/11	188430875.9	46597001.9	55684715.4	3237099.5	60748907.5	70488189.5	14011456.4	25605693.6	4449104	20614281.7	4689949	30411299.6	11554586.7	6458496.8	16184824.2	9202374.5	9125016.2	5158908.6	6547491.7	10186787.7	14984392.8	36317290.8	2926892.6	5516657.2	12157622.3	5814056.3	11267223.4	22686693.9	6113072.1	12364270.7	6651971.8	8221056.9																25555151
2001/1/12	126874244.2	32519202.1	15893820.7	2889535.5	12424130.4	25235902	8952104.9	13645748.8	4642505.2	32405329	6818244.6	13106629.7	17376597.3	6966899.2	11808946.8	6905357.2	12655468.6	6231908.3	4219109.2	8350315.2	3379365.5	15113495.7	2576783.7	6050989.2	13613354.1	5178034.5	6559144.4	28325343.4	5699138.3	6675820.4	7421850.4	8844659.8																25153130
2001/1/15	162641469	34107863.2	18241499.8	3962705.4	11494831.4	19232608.2	13776317.4	15351756.5	4991388.8	52251692.6	3017917	37228235.9	3390167.2	9391382.1	15327065.4	11383388.7	9876215	18760730.5	8538038.2	11049428.9	3244045.7	19438177.8	3167515	3309705.6	11970393.7	N/A	7990388.1	29773270.1	5921020.8	8992857	9900191.1	10018480.8																30100296
2001/1/16	118773585	27501637.7	13293428.6	2909005.2	9574479.6	11067786.4	10251790.4	11121130.3	3987609.7	42030341.7	2636368.4	12957478.1	6231412.8	4889149.6	9489273.3	4424667.6	7707085.9	8050830.7	5197575.2	6144602.2	4927716.3	10702334.9	1437681	4669002.9	7321818.9	3893958.7	7957849.3	13410249.5	4089800	7804422.9	5644766.6	7401674.5																20176770
2001/1/17	34355146.8	10135268.2	10257996.9	4094085.8	5285540.2	12232470.7	7074989.5	3686311.8	2990106.4	15848616	3281710.2	6268393.6	4417989.4	9365048	5854374.5	3380628.4	5426228.7	7181956.5	2817414.8	5413617.9	3243746.4	5929542.1	1447135	4403216.4	3149601	3920301.3	7475275.2	9453840.7	7767277.6	3984315.6	4512020.8	7706220.6																19715619
2001/1/18	55900279.3	11453388	15560631.4	6831472.3	6935917.8	36503884.6	7260009.5	6838589.7	4132824.9	9765907.8	1649454.5	9415099.1	4953758.4	10500420.4	8231484.5	13636821.8	5479478.1	6629764.2	7381582.1	6322342.3	2034195.1	7352261.4	1682363.8	3305902.1	3665716.6	2617775.6	6840051	12286952	4805021.5	3785461.3	4170213	3957642.3																30223778
2001/1/19	73357336.6	14098073.1	11438675.1	10868624.3	5965180.6	19529485.4	6715705.1	9783625.8	3681842.4	15512416.3	2726206.7	8648703	4204234	4402386.5	8308420.1	6328681.7	9951176.7	3850885.8	2624253.5	7716559.1	2318946.9	11138144.1	2519053.5	2699893.7	5469839.7	3753626.6	8545379.5	8814121.3	5514761.7	4683878.5	4134986.6	5203084																41320306
2001/2/5	59644884.5	11831893.6	6892179.3	2613048	4738494.7	15911996.2	8332203.6	7228412	6681271.8	9776063.5	1533032	7409038.1	1863661.6	N/A	10408044.4	6603581.4	5394224.1	5917972.3	3027363.2	5915973.7	3956755.8	7464852.5	2548369.7	2666824.5	6105081.8	2894429.8	7034676.8	8825025.6	2276145.5	4931639.3	2845412.5	5700919.6																14404744
2001/2/6	52052475.2	17067822.1	5539644	7300270.6	2991566	10575839	3825797	5891686	6993282.7	15766616.2	1202927.6	6352074.9	2422029	5514652	7282169.6	4442976.6	4891967.2	8640332.5	2791474.9	6989770.1	4626761	8578202	2334605.1	5222982.5	7553190	999541.8	4660326.3	5301529	5767441.4	3300808.1	3483100.1	4279309.7																17111676
2001/2/7	25216982	11851807.5	3792910.4	3646220.4	2030881.6	8861982.7	3424817.4	3103778.1	7241504.3	9703634.2	4308057.4	3320074	1354910.5	4464327.6	12275697.9	3793090.3	1733011.4	6271625.9	1763665.3	3515369.2	6640883.5	4612698.1	2125102.6	6195594	5809645.3	1261400.8	4903890.3	4378144.9	3527108.8	7939650.1	2641335	3977710.3																10106993
2001/2/8	41254096.7	12144321.9	8379858.8	12276103.2	4390472.7	11461041.2	5078396.3	4901312.9	3149383.8	40669099.6	4384076.4	4156731.7	2183047.4	2855263.8	9107418.6	8599520	3885606.5	12045449.5	2193222.1	4284790.1	4238728	8153630.6	4057055.4	3902721.9	4630551.8	1623841.1	5900023	6442751	2555338.3	8507756.1	5921847.8	3031531.7																18285043
2001/2/9	33490506.1	12992095.9	6602170.2	16139790.1	3181863.8	7454395.3	4254965.3	3863475.8	2540382.8	16795359.7	3952279.3	5174629.3	9571151.5	6039349.9	7003622.3	7999134	3545348.6	27185784.8	7038542.2	3980026.7	2574377.9	11178622.8	3144288.1	6136166.1	10037103.3	10365414.6	6764747.9	7927081.2	3867294.2	4429044.6	5134745	3217104.3																12433312
2001/2/12	33546245.2	7937866.8	4600994.7	7482686	5121674.9	6810607.8	5727045	2958149.9	2312776	20483205.8	819255.5	2878548.8	27517810.9	2647909.3	6303858.3	9055079	5438370.1	12667737	15543099.9	3585914	1711706.3	8114377.4	1475042.6	5748437.5	6636113	64252951.5	7738816.1	6894293.5	4170551.6	22954813.3	2648413.2	2853967																13384184
2001/2/13	23752094.1	7994461.3	5789715.9	80204240.3	1901411	8868116.3	4235194.7	2881449.6	2646752.3	22628678.4	2432907.9	2231397.6	12432141.3	2986241.5	7364424.6	5964901.9	2949530.6	8555367.2	8250098.9	5799522.7	2442796.1	5171788.6	1204496.7	4804972.8	3764584.2	16641033.9	3142485	8191959.6	1449646.1	13945437.1	1979554.4	1920263.5																15881551
2001/2/14	22731706.5	4697909.4	4105251.4	48885511.4	1445553.8	4659274.3	3408753.5	1257048.9	1710705.7	20425467.2	4601261	2140247	16526958.3	1917031.9	3543205.1	1931377.7	1973833.6	7671492.3	3401238.9	2210659.5	1106760.8	3439073	560963.4	12799033.3	3424087.4	32790967.8	2051532	6959470.7	1855736.4	23221636.2	1555097	898274.3																29383101
2001/2/15	44287209.4	8026681	2480184.5	50356907.9	1535039.4	4268963	4337570.9	1732869	1590324.4	16058607.7	4404588.2	1599220.9	12638900.7	2320158.6	4160745.1	2055697.8	1798925.7	3991129.6	2551558.4	2462522.7	2141326.1	4157157.2	850482	6604188.5	5189290.5	12815411.6	2431879.5	15915030.3	1624166.1	20705100	1450515	1738257.7																25995046
2001/2/16	84452911.2	10529611.8	5272703.2	25108532.2	4013607.4	8851254.9	8755332.8	7371824.2	4164217.4	21321325.1	2188876.7	2699681.2	3256811.6	6700324.4	9671898.8	1875653.1	3568605	9792967	3502775.7	6297380.6	1882466	6398468	N/A	6587848.3	2022379.6	9518384.2	6865299.2	5138297.2	1388403.5	19855687	2851622.1	3682236.6																12852210
2001/2/19	125672148.1	11999637.6	3587447.5	18802132	2273065.4	5438991.8	9780850.3	2941576.1	3303370	4324979.2	5319824.6	2917982.6	2506601	3030017.5	7201143.4	1672751.6	2183792.2	6493596.1	3025963.9	5312851	2617265	3283035.6	4123226.7	8518423.6	4897730.6	6046124.8	7133049.2	3017078.8	4793716.2	33681974.2	2303407.5	2357571																45624312
2001/2/20	140536006.9	13738929.9	4492291.1	41822599.8	3742450.2	5711278.3	9275837.6	4874324.8	3777418.9	8455314.6	2276287.6	3359714.4	3961590.4	2590165.2	10343890.8	5511735.6	3667310.3	7608532.8	2476128.9	4587471.1	2644784.5	4404282.6	2792812.5	5847166	4177531.9	3279741.5	6907234.7	4406893.8	3777850.4	20553066	2367255.5	2749695.2																28530156
2001/2/21	230425077.7	15147761.7	9514676.8	32920484.9	24393472.5	17418010.3	13219434	9506162.1	13225236.2	15199145	1177471.4	6675343.1	3089856	8712761.4	12912075.3	2044011.5	5181469	11243090.1	3415831.4	7414878.5	1890891.9	7125424.7	3533003.9	8022347.7	2456919.9	5299501.1	11122185.4	3368129.7	2904162.1	16164861.3	5271403.2	4115545.1																42099691
2001/2/22	86887185.8	13608238.4	3882256	16856817.9	20951809.9	7119011.8	4829270.9	3445610.9	10949092.8	5998154.8	1163612	3624900.6	1969909.6	5880950.2	6513927.4	2867339.5	2131563.8	7713705	2379975.3	6596428.5	1662198.5	1850115.1	5464677.9	5178340.2	1389071.5	4421348.2	8839981.9	3269210.1	1434028.4	8969914.3	4163906.9	3838448.8																28559895
2001/2/23	44229534.2	8311644.6	25573955	12490771.8	8527812.1	8727977.6	4232682.2	2752836.9	6702847.1	7935510.8	1415059.5	4832457.3	2572691.1	4254040.6	8040917.5	4290895.5	2271570.3	5067535.5	2840212.4	5074753.2	1844882.7	3108341.5	2652563	7433049.1	1907087	78609484	4416578.7	2732488.8	2380545.1	8631165.8	6913113.8	2275010																19899304
2001/2/26	49805998.5	11976316.4	10614640.9	41475063.8	6042655.5	6728345.2	6045425	1973512.9	7075407.8	15916166.6	1642354.5	2901853.5	3580539.7	4741156.4	5832238.1	3903662.6	3293393.8	4231018.3	2478235.9	3485573.1	2091159.5	3399844.6	3154132.8	3968474.6	7139329	30340251.5	6159456.1	3883866.6	3607079.7	14561207.1	3644036	2971652.7																20838282
2001/2/27	71233863.2	10032584.9	6793367.5	73379118.8	12189795.7	6272661.3	8999084.9	2119261.7	6314736.8	22303056.9	3054738	3611433.6	2382822.9	4631696.2	5555890.9	2173456.8	2710613	5131782	2689369	2443711.4	1277145.7	2831326.3	3050698.7	4206797.1	9510567	13838918.4	4014451.2	5557913.6	2288528.2	8898929.5	3539628.7	1983300.9																16545740
2001/2/28	28593177.8	8278428.5	3635019	N/A	11250707.7	3410275	6649091.7	2016561.8	4161829	42911374	2152864.4	4050906.3	1461976	3395146	2746666.5	2224625.2	2102822	2614441.3	2383563.8	2617852.6	772022.4	1907981.6	2490755	5116896.7	2688422.5	22596663.2	3706888.8	5634946.2	2323513.5	11874197.4	3403284	1134604.6																18703435
2001/3/1	22452445.8	13937223.1	5416632.7	14957579.9	5215457.8	3100987.5	6759870.9	2785298.2	3591433.7	8595046.9	1357094	1655536	1688405.3	6048749.1	4508835.3	2135260.5	1805405.4	3095616.6	2185283.9	3980970.3	2187786.4	4723788.6	2660188.2	12800888	6389714.3	24679551.4	3635925.5	7601777.5	2538715.4	30180135.6	3413481.2	1702871.3																22422790
2001/3/2	93774758.9	16839668	4716942.3	29025529.9	6885825	7593313	10358670.3	4241326.1	3273924.5	8072679.9	1294639.4	2651725.9	1997127.5	7676494.4	5740901.5	3092423.1	6574293.3	4498663.3	4468423.5	4737494.8	9584249.9	19089201.4	2322632.1	17231348.8	3551803.2	23871036.8	5217342.7	27290740.4	4523013.8	23194420.2	4093218.4	3696493.5																26517285
2001/3/5	42793844.8	10202433.1	10141951.7	20671599.6	4463830	4014773.6	10708506.9	2174904.1	3402102	7122317.2	1087686.8	2963390.8	21022392	4946981.6	4214822.8	1621746.4	3401601.1	9971251.7	2838507.7	4461693.3	1818562.2	50481559.2	4151967.2	9368205.2	2878059.1	18025582.3	3328973.3	13712079	5700774.6	20518879.8	3170510.2	2286531.5																30085042
2001/3/6	35689315.1	14648714.4	5559157.7	22642221.8	5658606.4	4329663	8309194.8	3176055.2	3094440.4	5975937.3	849012.1	1725828.8	21641281.7	3470322.1	7081670.3	2517928	3370714	5236818.4	2197854.6	3166048.9	2111532.9	14024125.5	1885943.7	9720349.8	6594890.6	12210041.1	3080027.9	7970324.2	3665146.3	15406000	2675755.2	2142251.9																20325783
2001/3/7	27186748.8	9832552.9	5453411.2	14725344.5	3903104.6	4170660.8	3700155.7	2586434.4	4832194.6	4833741.1	1549404.1	1968110.6	13859649.9	4792213.8	4382120.7	2941890.8	3178080.3	12285568.3	4502924.6	4716643.1	1877469	10135804.7	1764721.4	5189673.2	2926036	10132823.6	3972327.4	8359886.5	1966040.1	20998557	2295548.5	2524224.9																12824364
2001/3/8	36253568.9	17590896.2	5765629.8	9665131.8	7094279.2	6417492.5	5526133.9	7937804.2	4404411.3	12428701	977877.8	3844570.9	21315149.8	4767125.9	4908282.1	3357088	4647707	19663720.5	4171886.7	3807518.3	1401736	6842657	1738572.7	8092134.6	2119686.5	12266720.8	4122892	5632470.5	2129359.9	16054098.2	6122945	36514423.1																14850930
2001/3/9	47250911	36160899.9	5386734.5	10428878.1	7316486.8	5749790.4	8069081.4	7054341.6	7893011.9	13918505.1	3677299	5120849	9017314.1	5563312.2	8754886.4	4757278.8	16295212	8682161.9	4564178.7	8020234.9	2430669.9	9272591.6	1516554.5	7917624.4	8497727.5	23620929.2	7348067.9	16115827.8	8009797.2	13881720.5	6501969.7	56684494.2																17368996
2001/3/12	56990486.8	11804537.8	4809601.3	15353202.5	4602264	11311047.7	30633816.2	3697109.7	4964735.8	40993686.6	1451829.7	6343474.5	10391512.2	7013817.3	6101079	5473527.6	105357347	4794543.7	5403184.3	4386107.1	2773561.4	8884808.1	2108401.6	5126783.6	8276039.1	17076737.4	4599070.5	14714886.6	4349030	17386201	6081184.5	21621003																14575010
2001/3/13	33585868.3	17244935.8	4836497	13123716.3	4977892.4	5437935.2	12090668.1	5779987.9	3448703.4	10141654.5	2111322.6	7050268.6	N/A	4310074.5	4751755.3	4439475.4	151999656.8	5888145.8	13663389.9	4920183.4	5462484.4	8657726.4	3016625.8	3435998.4	4201638.4	10890185.8	5929198.5	14257117.6	4532543.8	13110614.4	4679653.2	13253787.8																18984088
2001/3/14	23515919.6	11819277.8	22209411.1	8538999.3	3797389.7	6776025.9	9876704	5184921.4	2629751	7957200.6	911650	4014706.1	3718322.5	4154201.6	4676065.9	2581993.9	53766372.6	8041584.1	6900428.6	3438497.4	2652884	8141304.3	1965741.1	1954583	3123605.3	5873861.5	4209943.7	16330536.6	4613301.1	9706614.2	7444070.2	5876555.1																14251473
2001/3/15	30299503	12630326.8	43817737.9	16021214.1	8098649.3	6081994.8	12246756.4	4290856	3588708.1	8919098.4	2930931.5	5755832.9	7089824.5	8062096.5	5754830	4704606.2	130198039.9	6565765.9	8072069.1	4879403.4	3689960.3	8484531.3	1979618.6	6461152.9	3153334	14549030.1	5670265.3	12949841.2	6011662.1	13260528.5	4859693.8	7859326.1																19215953
2001/3/16	21210554	15114118.5	27700716	13802642.5	7929857.7	6256121.4	12362243.8	3211834.8	5562020.8	5807727.6	1507967.3	5491022	6090321.5	14980291.6	5810811.2	4326755.7	69855783.5	3549984.6	5561133.3	3983398.6	2078194.2	5231743.5	1797576.5	3134875.8	3905446.7	8700592.3	6491439.6	10488030.9	9016486.6	10986848.6	16230268.2	24489352.5																14400845
2001/3/19	45280768.7	22598552.1	16147593.6	24881631.3	7942558.2	9247732	17104710.6	7581777	9547082.4	19244943.4	1769150.4	7518591.5	2663122.5	14219343.9	7580553.2	4991842.9	47886461	7722093.7	10282376.8	9499158.9	N/A	6086985.6	N/A	10559395.5	3585369.7	8607484.6	6790164	7280496.1	16216696	11569857.7	9529544.4	39364747.1																17749247
2001/3/20	61052848.7	34327712.9	11038307.4	14419860.2	11437258.4	9522474.3	33376828.9	3662164.1	7256165.6	13107017.1	2619756.4	4365004.8	2817197	24988015.9	7468022.8	5162682.9	54339662.5	11489967.3	5689864.2	12214075.8	8248564.5	8009781.5	2878014.4	11660807.3	5663383.9	7900114.6	8101804.8	11992855.7	8189319.8	13335497.7	7051776.1	17259747.7																17485592
2001/3/21	N/A	18266787.5	10950402.2	13593853	8747883.7	8637818.6	136586164.2	5903912	7672044.9	6069333.5	9338213.8	5387552.6	4376655	22038921.4	9052814.6	4975980	58146833.3	13461253.2	6957750.7	42683498.3	6045218.8	8404807.6	6100424	4121126	5761857.9	10324381.8	6660722.7	13002279.8	13927498.9	9700842.5	5042625.4	17106754.3																18086483
2001/3/22	145491700.1	24019219.3	18066254.3	13401702.8	10036902.5	25529502.6	66502862	8500236.9	10604589	10129347.2	2452244.8	10878007	2815836.3	12991103.1	13721177.6	13573863.8	29840794.8	36137301.1	11313212.1	13427728.1	4342324.6	18904446.6	4735563.3	14759055.9	3867882.6	10265842.1	9363433.7	20961090.9	16735536.7	12878647	6972633.9	18695174.5																25265783
2001/3/23	125386039.2	29048351.6	19253495.6	12309788.4	14621413.8	13336177.7	52022192.5	9392352.3	8938867.2	13576604.1	3812422.8	10479424.2	17466533.4	14772753.2	10938614.2	12799535	45329072.2	28579570.5	12729896.4	12983725.8	4487110.5	16782879.8	2979466.7	10949559.5	12110944.9	62693899.5	11387408.4	43741832.1	9173045	22033531.5	7657748.9	18753114.3																35134649
2001/3/26	69126232.5	13926702.8	9862400.2	6532061.6	6039042	6531937.3	35539000.4	5847931.2	5257003.3	47073328	2393746.9	5862316	5450886.1	7651266.2	7453521.9	6108970.2	30970977.7	32778151.7	13671851.8	8874937.5	8221596.8	8824310.3	3701226.3	7205869.9	15987075.8	79842521	6191793.4	28124844.6	9324623.8	15688534.9	4314566.3	8845199.7																37528648
2001/3/27	100682012.1	17312157.1	38832907.4	24003893.9	6388570.4	8479682.5	22939081.1	5556140	4566967.9	8779407.2	3015938.7	5574175.1	12475043	5991218.4	12929280.6	6358304	24916333.1	33450122	8412262.7	8681557.6	20163225.4	9394125.1	5778264.6	8328227.7	11423773.3	38274767.3	7652498	48874879.9	11586110.1	18179538.3	3670113.8	11813699.5																36101822
2001/3/28	193702283.2	21651173.6	14050094.6	12150278.3	12335314.8	10326975.9	19625746.4	6563984	4327521	7033342.9	4831883.6	6188724.4	5019345.2	5776265.2	8534176.3	5013653.3	17677296	35951986.4	11790921.4	7753591.2	6167559.4	14749651.7	3385136.3	9518227.9	6691100.1	20955193.9	9355553.1	64267788.6	9264379.1	11716095.2	6014607.6	9381369.6																131532786
2001/3/29	140051667.8	20452021.6	34829699	9360338.2	6362786.7	10809808.6	28553689.7	5899301.2	6135363.8	5555255.9	4849616.3	12065738.6	3168867.7	14848676.8	9651330.5	3642699.2	54569759.4	39121930.7	10743914.2	9420432.4	3657820.3	17015196.6	1969433.6	8452651	5915821.7	25864066.8	10233919.2	119183613.6	16730645.6	14125599	7963656.9	6778176.7																39071450
2001/3/30	63675259.9	16981640.5	20816401.6	14461199.4	7106436.2	10445144.9	29203372.3	6265734.8	3006633.7	14497558.3	N/A	6197377.2	5159180.5	8690275.8	6802656.7	13949713.2	33247248	29017583.2	11220537.9	9809620.6	3731017.3	11398384.9	3224754.1	11042207.8	9444154.6	11746754.9	8005312.7	80965140.7	7551686.4	12547964.2	10830164.4	4795615.2																40915491
2001/4/2	57709726.8	17271032.9	13664154.6	13696813.6	9402604	16430732.9	21977830.4	5504539.3	5213583.9	14296213.2	4873999.5	18077433	4737316.7	10907726.9	11089700.9	31212920.2	32721144.2	47527384	12162346.2	9229632.8	7237609.4	13041947.5	3043892.4	8043380.8	27027992.8	11926764.9	9575034.8	85958853.3	N/A	29264304.3	15273980.8	7624154.5																31056449
2001/4/3	57585729.4	16494802	12424595.5	11115343.4	6702586.9	9626223.1	17928209.6	8154214	4904799.8	9498484.3	2564096.6	17740653.2	3453049.6	9520124.4	8456798.7	12785541.9	22539698.3	42342519.4	6028806.5	8407690.2	5025767.8	11477241.3	1781826.9	8359783.3	13418973	12670132.8	6688833.8	41538040.3	8039024.4	17101091.5	6564583.5	5031229.7																19990359
2001/4/4	72171146.9	18467872.7	17089794.6	10699182.5	7013074.7	10189654.1	27562269	6279406.3	14736399.5	11178760.4	2391061	9082604.8	3300418.4	11064002.1	13032202.1	12387397.9	20275949.4	28042298.4	6328085.9	9670433.1	7507823.4	13014548.4	1921281.8	15138431.8	12473686.1	17696481.9	6347924	41446265.2	21035840.8	14412080.8	9486668.9	7101922.3																24279351
2001/4/5	37184535.8	11992763.5	8472577.5	28587240.7	5389822.1	7190570.5	13087887.8	4280687.2	13992991.9	8299623.4	1815711.7	5494601	2963335.8	5862239.4	22648648.5	17382153.4	18376834.9	25793254.4	4873298.4	6476355.8	4891185.2	9379091.1	1523604.3	5671816.8	12534808	12951451.3	5138300.8	32918589.6	9033735	8718982.4	9802340.8	17426889.2																22054995
2001/4/6	35595310.2	11039905.9	8324211.5	63414441.2	4688325.9	4817756.9	14062120.4	3788173.4	11400470.9	9704603.4	3734724.4	4672649	1119373.5	8384915.7	13903784.4	24654303.8	13483806.9	22006414.1	4532958	6148695.5	2974711	5908682	1998711	5788565.8	7351680.4	10249582	5667935.9	25155445.8	6122207.5	8222318.2	10249170.8	11657702																17396729
2001/4/9	30421269.9	10493912.3	13350970.6	46826225.5	5506850.5	8857073.8	12240985.2	4285532.5	4730468.3	10042396.5	2317243.8	8586376.4	2020716.8	7930833	55813353.1	7682277	13142215.9	33714452.1	14264672	6586339.5	1634559.2	6362431.7	3270578.2	4747418	5785414.2	10942520.5	4849289.6	67350208.4	13809954.1	8793330	10029976.1	18185604.1																36123031
2001/4/10	60192382.6	41653047.5	6298025.7	N/A	4575171.1	8799318.9	9729783.6	8632436.8	4221442.8	5214777.5	2410995.9	7014892	4161324.1	26843144.9	17060636.2	6610171	N/A	112822388	15795575.5	7567489.6	3580412.7	6154608.5	1735333.5	8258838	7686172.4	N/A	7265507.8	38403445.1	11648890.5	10306306.2	15199704.7	14112730.2																34653720
2001/4/11	37119934.3	33149975.4	9930882.5	N/A	4085518.9	7837285.2	10601019.7	7416252.3	3880926.6	8861864.2	3708476.3	5014112.3	1296146.5	9570875.8	6454289.8	5437500.6	11330487	37025885.3	24322043.6	14532870.8	1974064.3	14953495	1547725.4	3611495.5	5643558.5	11331943.9	7573387.2	26083184.2	5382546.9	10871570.6	6139000.8	9652731.1																11158946
2001/4/12	93383407.1	67673724	13403959.2	N/A	6400793.9	13490481.5	13338389.6	36195137.4	4737352.2	11069052.9	6331264.7	3912262.2	8609591.3	11269400.3	11512888.1	8620859.5	11928044.4	19121420.8	15451296.8	13917681.4	6125298	24192502.2	2680983.7	16795484.7	9221319.7	10918296.3	12972021.8	42306588.3	9140219.3	9953488.6	7990624.1	10216503.6																18613788
2001/4/13	42914873.2	39210156.1	13154799.2	N/A	6037698.7	15367001.5	9246272.6	23768989.2	3143266.5	23698862.4	4575640	6962891.3	8297086.6	8980870.7	11517990.7	4859691.9	66655674.2	14575548.6	33214435.5	11494275.4	1714678.4	19546781.1	1879342.4	22539223.9	N/A	24155295.4	12664825	33310360.6	3686652.8	11804564.4	8020374.1	6673840.1																14820584
2001/4/16	182341983.4	132400816.9	17222395.4	N/A	10332075.9	53506263.6	28716297.2	119737393	5929887.4	13300274.2	6293924.7	9199532.2	16037288.2	22005938.2	23442880.9	22239966.6	53960118	20546676.1	31625966.2	15733984.8	N/A	16535794	4199967.9	8427260.7	8332464.3	16306350.5	22818985.7	33639679.4	13241274.8	N/A	9603618.8	10628574.8																24194666
2001/4/17	143208543.2	67056001.3	15276525.5	N/A	24178120.5	35517091.7	20035837.3	100905946.3	5933429.4	9035810	10890697.4	10936681	9391334.3	11508990.8	92014662.1	17873246.6	38138690.7	19157103.3	20244137.2	8853648	16751089.1	29318697.4	6135654.2	6863491.9	14793724	18172380.1	11322989.8	53459818.9	28507096.5	17457856	13034481.3	11773511.7																21325748
2001/4/18	61853656.1	38037827.2	20560306.4	N/A	9569048.4	22480515.8	21550203.9	40641496.9	5467728.3	10103475.5	24897772.6	4941161.3	5214279.8	9858899	192917184.1	8498048.7	24060618.3	12873185.5	13667079.3	7888531	7531180.6	11202405	7674066.5	12861274.7	35265012.3	11431183	9316377.7	50679903.1	12274918.1	17404022	9302075.3	23013124.1																17065165
2001/4/19	48868874.3	38680872.8	11362296	N/A	7752198.1	11417482.8	16737739.1	35867847.9	8544266	16877869.4	26209048.9	5306228.2	3893333.1	12855067.3	45236764.9	16526130.3	24928273.8	45658198	12085884.1	10408846.5	5355489.9	10731560.3	11898540.9	11299157.6	8996567.1	9358245.1	8819025.6	31104365.2	N/A	10376870.7	12978193.8	10605361.2																17849609
2001/4/20	86315068.5	49750303.9	18626713.8	N/A	9068323.1	12891697.2	30816835.2	33110125.3	7866963.2	11951157.6	14436799	8162189.4	4844015.3	10410320.2	27369143.9	10006490.2	39989897.9	56239427.9	21357556.7	10601185.4	4188613.8	40102465.5	3991928.4	20852842.1	33371097.6	14729484.7	9212365.9	35152745.6	7776988.4	17646961.4	19872504.2	49195387.1																18586860
2001/4/23	50069153.8	35537120.6	17732801.1	N/A	10986831.5	10471868.6	69383355.7	34795017.4	4881142.6	19749557	3770352.3	5746409.5	4220938.6	7952949.6	19676400.8	13894562.8	18955291.5	39188269.3	10335938.2	12320398.8	4329097.5	15023206.4	6700759.7	6315347.8	6806558.8	12879477.1	9120290.9	26794491.3	8036906.7	11238126.1	7729197.1	32668963.2																52622544
2001/4/24	25845000	16891000	11062000	2543052.6	8655000	8819000	21840000	10010000	3135000	10349000	12731000	12633000	2642000	8427000	13712000	11967000	11975000	28053000	8381000	9718000	4774000	8028000	4760000	11481000	5076000	9418000	11827000	12627000	8312000	7479000	7317000	20327000																45557218
2001/4/25	84774610.5	27140248.2	15715676.6	2543052.6	6390681.3	13350880.9	19319679.2	15060916.1	4441671.3	9401286.8	17760973.6	8604196.1	4235182.9	14153828.7	14453541.3	6606769.7	26399264.3	87211076.4	20844833.6	6526261.8	3774927.1	15143013.6	6745873.8	7857686	8240737.9	6683914	14536887.7	28297642.1	10787799.1	8914949.2	9386810.3	24240666.5																28233303
2001/4/26	50568194.5	22768559.7	8062404.5	79302499	5262023.8	10071619	13070567.6	15481708.4	3917268.4	N/A	7001104.4	3884208.2	1822753.3	7175746.2	10259805.8	5572546	23121804.4	56933974.7	11947607.2	8914817.6	2715274.4	8279036.6	3733276.7	10460049.9	6877573.9	8138807.5	13021297.4	20258587	10795826.2	6144283.7	7505912.5	16042924.8																130581610
2001/4/27	26011268	13620168.3	8308061.1	19825424.1	3156543.4	5693849.3	12463005.8	8151021.8	2701388.3	9053711.2	4416060.5	3937016.8	5609948.6	4588803.2	7886751.3	6704760.9	12060724.5	43154884	9434671.6	8205887	2844579.2	5902703.7	2218036.6	10485497.2	3667220.1	8646273.5	15796940.6	15133430.4	11324787	4812291.5	5219069.5	8369835.5																23254011
2001/4/30	32669000	9345000	5671000	18065000	5168000	4869000	11324000	7042000	4675000	6091000	8407000	7227000	9448000	5581000	5722000	7182000	8931000	23301800.1	8143707	3459000	2330000	5995000	2780000	8808000	N/A	3351000	7356000	11122000	3708000	4603000	4419000	6293000																11391748
2001/5/8	22772618.6	7840591.4	6166811.6	9848935.8	2641694	8870956.8	7653898.9	4420687.6	2848360.3	10956989.9	4177883.3	3924008.7	6297874	5708895.6	4779793	4885135.5	12188752.1	23301800.1	8143707	3293334.6	2219683.9	5709968.4	2354608.7	11757089	13519125.4	2626587.9	3189789	7845871	6519727.1	3821722.1	3315660.6	3635455.9																9492110
2001/5/9	41903529.3	7526805.3	5376432.4	19135248.3	3448971.7	8769051.3	10760294.3	5887698.7	2457406.5	15864414.6	2546219.2	3779732.9	1692062.8	17341241.1	5171538.6	4809355.2	5096430.8	43336167.7	101670592.5	3599522.6	2350438.3	4704580.8	6637617.2	3320277.4	10414740.5	2986906.8	4597146.8	6303131.9	4440086.2	3899157.4	4290442	5010672																8495886
2001/5/10	45566000	11763000	7160000	31472000	4064000	16021000	13763000	6306000	1887000	N/A	1171000	11947000	1801000	62890000	7293000	8694000	8354000	72360000	65760000	N/A	1757000	5331000	2242000	6051000	7892000	4464000	5805000	14784000	4847000	4028000	8782000	6996000																22867416
2001/5/11	19141984.6	8810452.8	5117945.5	7994874.1	3053367.8	6612454.3	10536786.8	6031955.3	1133720.6	2528782.1	1769614.6	20876046.7	2821464.7	18040610.8	4873844.3	5310224.5	6144914.4	39175004.2	67105405.9	7054344.6	3752654.1	N/A	4193526.6	6307469.7	4254687	4867265.1	6651019.2	9283882.7	2382815	4566914.2	6166649.5	N/A																94198475
2001/5/14	40661435.4	29427031.7	13792069.9	7113032	6452880.7	10149200.2	14811615.3	7880536.8	4819011.7	9830408.8	5472265.8	11743840.1	2259517.2	22641821.9	9236945.9	4150813.8	11826276.8	40648659.4	59118496	9572874.9	4815905.4	14820699.8	7192399.2	5386321.5	9934001.4	9846623.5	14193461	11663774.6	5430945.3	5933790	25725568.2	13541961.1																157390179
2001/5/15	36635035.4	13557332.5	8725381.3	76111782.5	6785281.7	8650398.4	17412515.7	8184120.2	3267118.3	14945573.1	9864617.2	14449227	9206702.1	17671393.3	8303515.9	3390278.6	20906650.5	44193605.5	68735769.2	21189875.1	21693009.2	9606952.6	5329062.9	20038434.3	11769415.4	8399793.9	13746605.6	12487879.8	3917871.9	6088757	13213079.9	12186842.8																54118460
2001/5/16	70806377.2	19816999.6	9122570	64421965	4245629.2	10454852.1	8266595.8	9388406.5	3238852.5	24175158.8	7823753.3	7477291.6	9139187.2	26858133.4	9772757.8	10948390	11641039.5	28074333.7	43193619.3	15720786.5	5511958.4	8589552.5	3617976.6	15994566	4822262.6	5920492.8	10031769	15684111.9	12110090	6784132.2	24104845	6900038.4																33419579
2001/5/17	70325449.2	23637123.1	7379293.6	23095469.3	6902534.5	11494673.8	11163706.2	9660442.9	3611844.9	8460358.1	18591290	13445121.6	5407021.7	18915943.7	13593952.9	6827118.7	14562209	46277286.8	46779500.7	16290352	6963753.5	20309079	5864966.6	14640135.8	39642296.5	9255800.2	22989706.7	41161761.6	12436955.4	6175146.5	14471379.6	11651898.9																30134624
2001/5/18	43549837.2	25046275.4	11165183	80809460.2	5510824	N/A	17283245.3	11875640.8	3953378.8	7393904.5	27381414.4	9123714.9	8644809.8	10733145.6	N/A	7626509.1	10441934.8	71383640.2	43930258.4	14310291.1	5777809.4	60314659.3	4213235.5	9863181.6	18854832.3	7140727.4	20089963	26836431.2	11516866.9	5740654.5	N/A	38889641.5																25157557
2001/5/21	41982501	38280505.7	62149523.1	84135730.8	9374430.6	28535287.7	19132602.7	15911003.8	6504760.3	8512215.1	39794711.8	21260106.6	10500471.9	21675750.5	11575385.7	N/A	10289504.6	38282664.2	55135360.9	28822450.6	6440136	34216797.1	7607442.4	31615571.5	18952530.3	8483640.2	53952441.1	N/A	15513525	11284349.1	25115937.6	29909416.7																24851816
2001/5/22	42387179.4	30351719.9	47584211.3	35989239.8	6817873.8	19527327.5	12079399.9	8148232.7	12776260.1	5296320.3	31935093.3	20547382.6	6268414.8	15516134.2	9828736.9	8049438.8	10802071.4	43107878.5	38324564.2	11069756.2	3581164.8	17347434.9	4111677.6	90044833.3	5009943.3	6318166.6	17787854.4	19618732	12799294.1	9129775.4	17535725	13888193.1																76696633
2001/5/23	55064942.7	22291467.2	73262909.8	36548690.4	5065899.9	22313514	18410938.8	7359069.8	24874468.1	5192820	19549518.9	16196739.9	9769375.8	35162097.1	11443875.2	8714889.5	12277234.9	32562728	31841648.7	27285994.2	4757408.2	15423629.8	5934763.4	65327551.5	7519093.8	7804476.1	11405524.1	27517395.2	9974199.9	5609305.5	25383762.1	63201518.4																39837619
2001/5/24	17435585.9	11371055.2	31345962.8	60696650.6	7665129.3	69945385.6	24614200.5	7188772.3	N/A	5240867.9	32206436.9	24982493.5	7148275.5	26116631.9	8988338.1	7247193	5380137.7	41188936.1	20750320.1	14319553	3238362	13214256.5	4463122.1	48448456.6	11896846.1	5160238.4	7650866.3	14610199.3	7062154.1	12587466.1	43938690.3	29402978.1																26366562
2001/5/25	51558989.5	14241762.8	49095247.3	48004990.2	7354107.9	62651234.2	15246172	6462413.7	5714469.8	7402952.7	29521699	31312629.2	4419561.6	15748301.7	10018038.2	3446929.5	6754762.5	75519226.8	27181975.6	18273331.1	2759398.6	9984561.9	5340125	24768179.3	5134775.4	5362918.2	18631375.3	10847469.1	9012433.4	7673239.5	15333464.8	25124206.5																N/A
2001/5/28	39550165.6	20377967.8	53734812.9	50598711.1	15788035.7	57062346.7	14697361.6	33192168.9	5409561.2	7127886.2	18699442.6	51172810.9	3096428.4	14523744.8	11315795.9	6973125.5	8100905	46911195.5	57138626.5	18536526.1	2272918.3	7177819.2	3240644.6	28326024.8	5084683.6	4988497.6	15655325.2	13837918	8938524.7	7160423.9	14640192.8	20558863.7																20115771
2001/5/29	22085044.2	7124832.6	42706353.4	77719427.3	4892599.1	44720671.7	8165269.5	13297339.3	N/A	6394199.2	22981979.2	N/A	3469403.2	13312639.2	5542700.8	5889298.6	6296336.6	N/A	43119506	13261838.5	8558372.4	6473947	3957413.2	28662681.6	4348461.8	10425991.2	11770620.5	9333139.9	6595597.8	16730232.9	11140402.8	10510801.4																14404956
2001/5/30	21206867.8	10005526	25448924.7	29211159.9	4991092.9	28380790.4	8328518.4	10858825	2283373.3	4061174.1	32577246.2	24338028.2	3067589.8	15168644.1	5127807.4	4671775	8749581.7	50603048.3	26563516.8	17696569.6	7229133.9	7938388.9	3670159.2	14827559.1	5550438.9	8106423.1	29113585.7	21286729.2	17817283.7	118184573.2	10124828	11638903.1																13148816
2001/5/31	26933362.6	9891758.2	24388801.4	19005597.4	7362146.3	48342445	14914143.1	18197328.3	3945345.6	5641323.2	23409700.5	17016838.4	3582462.3	10146438.3	5397673	3728783.1	6631881.1	36715591.5	41666324.4	10228965.5	10848699.8	15039496.7	3652728.7	10740064.6	4202202.1	7778077.8	98973344.3	20331488.3	27146789.3	40541363.2	9029168.8	17551496.8																20554339
2001/6/1	31575941.5	10017320.6	17025879.2	17301270.9	10086408.8	68390552.4	15565567.3	10202503.9	3967021.3	11307137.9	13889986.7	21312642.4	2735333.6	23739525.5	7027036.4	5175949.3	15038231.2	26118883.1	27902827.5	15908729.4	13419628.7	11264678.6	9394262.1	15638409.2	3040187.7	7012525.2	17368612.1	30646519.8	14384855.7	21461147.3	18040946.7	21808803.6																13059932
2001/6/4	42522238.2	15322760.7	26382535	23138705.9	9729589.1	65902363	15100619.3	10165577.4	6409855.7	13105640	10463740.5	20150738.7	3021404.8	13931128.1	8168264.6	7123104.7	16879141.4	17686840.8	30866770.4	22357948.6	8773088.1	19770974.2	11769422	10957332.5	9212700.6	8138484.8	16122115.2	31574502.7	40625506.7	41723657.9	10369964.9	20857783.7																18486439
2001/6/5	20326998.7	13907490.4	25462340.8	12042129	12233518.1	46714143.3	24528504.1	8764803	23740975.6	5981848.3	10613179.4	27487226.8	6419759.4	22000994.4	9373764.2	7591685.1	13324493.4	13389469	22189774.5	12442321.2	3983189.5	11670984	5533720	6864334.2	3439437.5	21271274.9	13692797.4	48606016.3	29879586.8	23689608.4	27105440.7	11547278.9																19846754
2001/6/6	48332778.5	9308770.1	15710667.3	12007713.1	15402954.4	47188309.1	14485157.1	10809947.1	26482595.4	8378470.8	8252769	23716202.1	2216267.4	14647784.7	7532710.8	4811549.5	10151091.6	19276610.1	32400343.4	18956663.8	5015372.4	12395901.9	4572349.2	51565370.8	8899583.2	21450640.3	11190956.1	22527597.1	18014179.4	17945504.4	39359129.3	22439156																21098786
2001/6/7	23435578.8	15134257	18823912.9	8672490.9	27806344	99829950.2	10195565.2	8291571.8	12922039.1	10515472	6277767.1	21956238.5	1965491.5	16387156.9	6656248.2	5822833.6	14345869.7	14280195.6	49544342.2	13558439.4	3006452.3	31817524.3	7737346.1	52413146.9	3985552.6	9944255.9	7145041.6	17958337	29257474.9	15200644.9	19555079.7	14230499.9																13132818
2001/6/8	28527316.2	15257391.5	18347030.1	15201722.8	10090048.5	52837894.3	9934959.2	5124457.5	28572660.1	12181927.7	7965486.5	11128141.4	3946345.3	20186844.7	7212455.5	5697444.8	10770601.5	13046925.6	34120804.6	16038380.7	3664605.8	16936791.2	6169457.3	65796444.3	4895532	19119125.2	9875521.5	9955222.2	31933604.9	14227849.9	12479875.2	24941039.3																18557102
2001/6/11	39156528	16838617.3	11378594.2	N/A	15303920.7	95624662.2	9883280.6	5778179.6	46039515.4	5746828.6	9758244.9	21549691.8	5282404	10314507.7	10085755.4	6050174.8	31128470	14973383	15369518	12139360	5230891	23092389.1	3951158	N/A	4834870.2	30733451.3	7454691.1	15616183.5	24310931.5	11772560.2	10928155.8	18797374.6																8576094
2001/6/12	18448824.5	14290314.1	14854856.6	11014540.3	37315661.7	124004577.3	7877763.3	8215217.2	24565446.4	8388493.5	13053234.3	18171941.3	9786225.9	6431423.1	6191540.6	7517690.5	23284121	36301862.9	16971139.7	14539306.8	3802024.4	26756820.9	3202650.7	32014614	5123137.1	15937749.2	8089017.4	9672081.4	47178535	23790615.2	13522610.9	10910593																8408991
2001/6/13	25250808	17882904.5	36562592.9	11144534.7	20909634.9	68103774.9	15987077	8723803.5	17068662.9	5969114.6	10753971.9	16929541.3	36882522.3	7951590.7	8126830.1	8646641.9	17295068.3	58692217.2	15087005.3	16572928.5	5635284.9	24991456.1	2376698.4	33373286.7	3304973.7	13994025.3	7568936.7	10716212.8	29101540	19811999.1	19559400.4	9940895.7																11794169
2001/6/14	43502576.4	18479816.4	18165424.6	16591399.9	17316121.1	54164211.6	24430750.9	7139665.6	16366395.6	11676578.5	6934679	20644174.3	30748568.2	11813305.3	10754889.7	8514303.7	21981131.5	26875287.1	21066349.3	13839989.7	4760199.8	64038796	8139288.1	184236347.8	4820044.2	13051042.4	9766544.4	16757591.7	23164198.2	41374182.1	23040590.8	22725573.9																16232771
2001/6/15	20648250.4	11774921.1	13658880.7	9960412.4	16143334.7	40155006.6	15970968.4	7605282.3	12232060.3	4181024.6	8764783	15030928.1	10612573.4	13316434.9	7780706.6	7829855.1	11292333.9	12755215	18413696.6	12745395.7	3135008.8	26110237	4398802	14694686.9	4368367.1	5956429.8	9150526.4	19461350.4	21729929.1	33273807.4	18758372.8	14830392.2																12467416
2001/6/18	26858437.6	14850252	23141648.8	46345940.3	62830948.3	51942276	12527155.7	13196693.4	9167302.1	11989149.2	N/A	16228985.4	13786243.8	11684884.1	11554869.7	4412756	15321939.6	13816300.3	28133187.7	16891881.9	7529311.6	20572170.9	11118316.7	24131086.9	6243917.5	11204253.1	10387410.4	15528161	21102819.1	24388233.4	18754799.3	15037898.6																20760403
2001/6/19	25269127.2	12119722.2	10091767.3	26057880.3	14615137.9	18854845.1	8830747.3	6009054.7	4903432.2	4732309	58573570.1	12862182.8	5700802	6767497.8	6228620.1	7516597	8828317.4	13041373.9	12512744.4	12287933.3	3940736.1	9524360.8	4392570.7	6990323.7	2596458.5	5456183.3	5955789.3	8421233.8	14754694	11915797.7	9181114	8245656.6																19024628
2001/6/20	26377454.5	8759774.4	6204371.9	11916001.4	10411957.4	27760200	6071479.1	4657968.3	4847233.9	6371667	9253317.2	6931902.5	4822808.6	5555806.8	4957608.5	3025151.7	3888759	8741218.9	7553351.4	29699449	6313316.8	6767645.7	1911355.8	12681926.9	2913119.8	3261269.9	4071790.7	5095802.2	8831278	8101017.2	6503018.9	5478503.1																8187401
2001/6/21	49675977.4	7337996.9	4657258.9	11776768.8	8700083.6	18393195.8	4543597.4	3811974	3553582.5	6756475.3	10395806.6	4377086.9	7702717.8	5611268.1	4444822.9	3636806	3880916.1	7878463.4	6194494.4	48649803.7	4530826.8	7686906	1568244.6	12355345.2	1710643.7	3805391	3990863.6	7126754.3	6353052.7	7891808.2	7196200	4171123.2																6188128
2001/6/22	45266953.8	6315681.3	7456944.6	21347262.2	8448549.5	54065309	13538882.9	4187549.4	5364313.6	5705003.3	19533551.2	4749017.6	12449560.3	13878205.1	9162701.1	4820404.3	5032665.5	35519622.2	6329120.5	47169286	3870525.5	5976605.4	2498845.1	22877397	2683096.4	4169480.1	4837638.3	7500258.5	7947305.6	7886629.4	5454745.2	7554607.7																8096271
2001/6/25	N/A	22484838	8659845.8	40853610.9	11869947	51865561.1	9151035.8	7209686.2	5622411	4609760.5	N/A	7542270	14642987.6	10396798.6	84018344.2	4490039.9	8956235.5	21708805.8	9355416.9	28953510.6	6617760.7	13088261.2	2720943.5	85161696.4	N/A	5609906.7	5905636	10512698.6	7129483.4	12282915.7	10686531.2	6195512.5																11407816
2001/6/26	226558090.3	25924239.9	9850883	38313473.8	15581528.2	34224785.4	40255452.8	11396255.8	5666736.3	14326852.1	42916295.5	20279819.6	11057027.6	9553857.6	39436826.3	6816024.8	7939612.8	21570448.3	15802160.8	20071206.9	8532950.6	32789257.6	10325392.3	46620117.7	4609233.8	5324677.7	4403719.6	8676251.7	7432845.6	12581274.1	9914427.8	6627757.2																8920193
2001/6/27	211321135.4	14112905.5	21933001.9	36818501.6	7862460.9	31496186.1	14293455.6	5663982.1	4614452.6	5846090.1	7436475.2	10983908.5	19986592.6	5130767.9	14490665.3	4293391.4	8652473.4	21284559.2	8877812.5	15106217.8	3186771.5	29624738.3	6197359.3	11390875.2	6824953.9	4836716.3	4730770.2	7699964.4	6894830	17172791.3	11725743.2	8831604.8																10815160
2001/6/28	57661453	10194430.2	17928168.9	34588053.6	N/A	24900213.9	15829037.6	6556052.3	5214067.8	31260643.5	13049761.8	21014917.5	22203843.3	5254969.2	11543570	2156761.6	12933542.5	22007224.8	8761322.8	32520825.5	3787674.3	18621653	4315984.9	11033396.3	3601632.4	3659501.4	4442904.5	6226764.6	8399465.2	11023596.6	12850259.5	6735700.4																11176016
2001/6/29	37854792.5	N/A	N/A	22030265.4	8636047	18427737.1	9612332	N/A	4672524.7	16247193.2	7878806.4	11442908.3	23296547.4	N/A	8549758.1	3108751.5	4172471.4	7424115.9	9672052.2	10626801.7	3607956.9	10759581.9	2471906.8	8528626.5	3220757.4	3236784.8	N/A	5583594.9	8668764.1	8969272.6	5295486.3	6949839.8																7754042
2001/7/2	25126465.6	6771017	12191755.5	27244716.5	4828222.4	15368930.3	N/A	4846131.3	4399188.3	14361328.1	5978631.6	5878164	3794861.5	4122535.3	8051057.9	4108441.2	6093549.5	7085315.6	N/A	6845576.5	2760817.8	6631300.9	2449941	15881464.7	1384491.7	4111587.5	4586838.7	5519974.5	N/A	10194853	7236143.3	4708028.9																17150432
2001/7/3	11258144.8	6505131.3	6126611.2	33332512.6	3753387.4	17169148.9	26043090.2	2677105.7	2310575.1	11618056.4	4211765.5	10512736.9	4786460.1	3355093.6	5775607.3	2764288.8	2826203	24340749.2	7752378.4	7467672.5	8615972.4	9651418.6	4400257.8	11455434	1609212.8	3844267.6	4072489.4	4660624.5	11908711.5	7489786.3	5514089.6	4025340.2																6274537
2001/7/4	20884881.9	4013644	14486845.2	35890285.4	4222325.5	8747538.2	13883546.6	2498195.1	6777831.4	7542027.3	8384693.5	4831917.4	5009174	2730499.6	5683366.3	3825152.1	2284777.4	14946005	4730597.3	8014225.6	31128942.1	5671606.7	1387995.4	10095220.8	3962667.6	3917659.1	3214193.5	3017997.4	10005008	6254645.7	4400273.5	3390017.5																31990324
2001/7/5	34138782.6	8439689.9	33838961	48666613.2	7053718.3	11005859.5	7254692.8	2714391.7	2615307.1	7676601	5490205.2	7839442.2	12131071.8	4876509	5642576.7	2163655.6	11280953.9	7861678.3	9155330.1	19025624	7579739.5	7918112.2	1806015.6	8269969	2628226	2469105.7	6003300.2	6725193	14997450.1	16279174.4	8046697.7	6530219.9																20649322
2001/7/6	18793206.7	4677323.9	13092526.3	16945478.5	3631498.9	16193556.7	5467317.5	3864257.2	2213425.9	9626443.1	4077809.8	3485082	13630199.9	4169069.3	5487892.7	1992042	8875716.6	8622227.5	6859647.1	8069521.4	12289446.3	8857583.9	20217262.5	7840198.3	2295369.5	2425320.4	4059412.5	4779197.3	9105865.8	7745778.9	5486785.5	2971097.6																22145826
2001/7/9	14041291.6	4477562.7	6529377.1	20422598.8	3365746.7	12355123.9	6557284.6	2806493.8	2533759	11759634.4	5011311.5	7719814.1	4199941.1	8035299.9	3874244.5	2495041.3	6364769	8106850	5751903.8	4661674.6	6366645.8	4016877.4	11492652.4	92363507.5	8103295	2560511.4	2948453.5	3981328.6	4585254.8	5601871.5	4543336.4	2985632.6																66543976
2001/7/10	17810334.3	5445026.7	6241076	28671665.3	2703353	9647960.9	6298128.6	3409009.9	2761720.8	N/A	7641370.8	8353401.5	5483397.4	8065340.3	3714339.9	N/A	3473376.4	10917297.3	4383447.6	5161182.8	2200876	18639592.8	4011916	17540606.8	11658726.9	3528476.3	2751827.5	5141743.3	12320899.5	9730396	3849640.9	6802775.8																30389604
2001/7/11	14249363.2	3301794.2	21816184.1	12313455.4	4819257.2	14624177.9	13196786.8	2384302.5	4101898.6	28314021.2	3832915.6	3807030.1	2263698.7	6964647.7	8676452.7	11337401.1	4092847.1	25148249.2	3765096.7	4107658.9	1971293.6	9887064.4	4143318	7540741.2	8867560.2	13825423.2	2183457.5	4017596.8	7293537.9	6114981.7	3041980.3	3599674.2																13630612
2001/7/12	14247623.4	4354528.2	33368663	15837485.2	3575735.1	22921205.8	8795494.9	3598870.2	4203224.1	9666157.6	3506750	4004363.9	2931290.4	5934941.1	4048452.1	3140027	7189407.9	13546796.2	4746802	4417776.8	1803785.2	8593839.3	4087795.8	8444836.5	2653437.3	21790463.9	3361717.9	3706899.8	5088545.9	4965092.9	3325522.5	3379723.4																11232484
2001/7/13	12164934.7	4620730.4	16396867.4	16975961.9	2659144.5	13849541.3	4585290.5	2925494.4	3983319.3	8924646.1	22516813.5	2212586.6	1987800.5	4720361.8	2631547.2	7097696.6	9670079.5	6084405.5	16146061.4	6594077.8	1445067.9	4401451.7	1906984.3	32190926.5	2760481.6	7633627.8	2978969	8997065.7	8761967.9	2813213	4688227.3	2777829.2																12563679
2001/7/16	21844097.5	13608256.9	56916762.3	9444446.9	3139197.6	31382025.5	15361776.3	3755312.1	6590196.8	9044832.9	42382622.6	3236788	3140689.7	8304714.5	5166414	19531235.9	13817136.9	6269650.1	9210966.5	10742565	2089994.1	9561685.9	3645242.6	15894281.6	2563639.8	15600745.8	5091605	9501850.4	14478705.8	5248389.8	17312017.3	5602516.5																54121865
2001/7/17	12605726.8	14695259.2	45704743.5	15162100.6	7397735.3	14913932.8	13481555	4227034.6	3075003.5	7071018.4	11783988.2	4285139.3	1874438.4	4894860	4596481.7	5765369.7	5384967.2	10913636.3	7714309.9	5923375.5	4069330.3	4584293.4	13518493.2	5725940.5	2351459.9	3976716.1	5511750	5868364.2	5894987.3	7556366.2	12469898.5	6841424.4																16801353
2001/7/18	21311111.2	32645539.8	20198834.8	20883521.2	3580486.7	14402091.4	4878867.3	4854504.6	2073836.9	2527779	4741670.3	2861902.6	1955632.5	2417806.8	2588962.3	3058646.2	3009310.9	3648598	6232994.1	2476800.8	5015480.7	4924484.7	4512457.8	3538816.6	1890911.2	3247826.9	2837291.1	2816212.3	5423804.8	3199885	10019653.1	1987855.1																6663373
2001/7/19	10415674.3	19357915.1	26035664.6	17317171.2	2620884.4	10783121.7	5108646.4	3229314	1371437.8	6334724.5	5284314.1	3201286.9	882777.1	4492822.2	2743046.4	2451471.4	2281669.6	3702445	4024461	2826694	1631799	13670445.2	5764152.7	5837654.8	3653843.8	1753380.4	2593839.1	7226499.9	8978727.8	2747157.3	12418522.5	1787944.7																6273347
2001/7/20	197623922.8	114637261.5	21148909.2	22512443.2	8256794.5	39193245.9	7712048.5	36487000.8	2803572.4	10933825.5	25551387.2	14815273	4598240.8	9344030.2	7929973.3	55045999.4	4510026.2	12128077.7	3557469.5	4726106	2699234.7	26385252.9	6521046	8346300.6	3394106	6659195.3	3424619.4	5971760.2	23816937.8	6196417	96416364.1	5740204.2																15580005
2001/7/23	75043519.5	45786342.3	17573679.2	24696722.7	6458571.1	60711886.7	6711763.4	17377321.6	2337789	9789585.8	7928729.8	7078835	1743060.6	23707488.4	6821782.5	18795404.9	3651927.8	12322755	9201284.9	4073200.4	2423253.9	21970550.9	6731729.8	4584872.9	1288372.7	4481490.2	3867290.5	11869229.1	8305783.5	6027538.3	373504529.5	3921973.3																16743741
2001/7/24	51066185.3	35304329.4	20709335.1	24230739	4823372.4	27909527.3	4718593.6	8074131.1	3477776.1	6368183.6	11363601.2	5072385.1	4401272	30457555.5	4388371	11830408.9	6539793.3	23831134.3	6565867.5	5119136.7	1760609.4	13599241	4460451.6	4715304.7	2698383	13786888.2	3458386.1	8858081.1	5215117.6	6195132.5	237376734.6	3900121.4																19276253
2001/7/25	23947385.8	13556855.1	14342954.3	13164229.3	2688909.8	22468287.1	4499351.1	5974585.1	2311316.7	9323631.4	5142152	2785381.7	2635818.6	14671015.6	3620278.5	5421715	3745216.6	14958155.8	4744918.4	4547729.1	1205697.6	4855147.7	5069226.3	2125975.7	1996830.4	13984577.3	2242065.4	6025491.3	14394451	5209702.1	119708877.9	2081532.6																13948296
2001/7/26	43569806	19395034	13018575.2	9501876.5	3559718.6	18086271.5	4615539.8	5169338.9	2194967.4	9520772.3	6996611.6	5130710.4	3389754.6	8462777.1	4963712.9	4899938.8	5364313.5	9556281.9	3366867.9	5106261.8	1074162.2	5985226.1	2796104.9	1762024	1851840	5498288.6	4739384.9	5070676.9	3991169.1	4894260.7	123500957.5	3061974.6																29405772
2001/7/27	22484105.8	16620946.5	8007897.9	9139893.4	3516142.9	21594075.2	5819501	4692051.7	2802601.9	9014560.6	4732662.1	3928403.2	2029161.5	10223936.8	7294940.6	7454529.3	4582409.2	8554335.5	7035539.9	3427163.6	2992004.3	8762435.6	6074153.3	20622190.9	3010095.3	4021988.5	3675750.6	3331879.7	3018923.7	3157295.7	104256720.1	3714737.5																13923065
2001/7/30	47000406.2	19848616.4	12782968.3	14957105	7816414.2	33071688.7	8988952	8765055.1	3341930.4	9419686	20529417.5	7853031.1	2528777	13542638	9763777.6	8260982	10863612.7	5844239.1	11140909.7	6052345.2	3876776.6	9871818.9	5375710.2	4748599	3630585.7	10106395.6	5154900.1	7862679.2	4891195	7635777.2	78195639.8	8025735.5																25019034
2001/7/31	41396171.6	15567597.5	13733981.2	18793734.3	4566216.4	33676719.2	8857558.4	5860465.2	3062014.3	10207079.4	12673511.8	6050974.8	1691901	12076340.6	6443359	10778350.3	7621271.4	15161590.7	8639131.5	7242241	3348808.6	9384027.7	6188641.9	3417908.1	2780412.3	7633862.4	N/A	7048768.2	4564466.9	5018264.1	61135735.3	5363043.4																21666288
2001/8/1	24475062.7	13477640.2	13746839.8	23995092.6	4348165.9	26052436.7	7373301.8	4856229.5	2452170.1	5748932.6	10694607.3	3908929.9	3090438	11892124.1	5973547.7	4648335.7	5286761	6832441	6536538	5948294	3155316.7	7469290.4	3911553.4	17329498.1	2758049.8	7479871.2	5035687.7	5302852.8	45117471	7158203.9	72343560.1	4903146.6																12344605
2001/8/2	25322666	12444552.5	11398990.5	18306960.4	3214682.8	18678789	4904840.7	5355923.1	2147195.9	8504564	6226099.7	2626334.9	1709399	12250989.3	4486045.9	5715492.8	5402052.4	4721675.2	4347394.9	5880180.5	2269342.6	4695214.6	5378948.8	1975547	1271480.6	11128377.3	3334736.3	4631419.4	8919591.7	5308758.4	58709221.7	3362158.6																14248987
2001/8/3	21079060.1	9645790.1	7051877.8	7116306.9	1998286.3	10118765.4	5420117.2	2314216.1	1212872	3351312.6	3951688.5	5600036	1244003.7	4246112.1	2113782.5	2765697.2	1093169.1	2978938.8	5723348.4	1711170	866468.8	3135209	3945462.8	2078644.9	2097052.6	8356483.4	1602208.4	2543307	7153201.2	2195989.3	24819512.5	2558276.5																3860312
2001/8/6	28657003.1	14894865.9	10501998.7	9284789.9	6558423.1	24163904	3962233.4	4814229.6	2317209.2	9396754.2	8965779.8	2887575.5	1457246.8	5495570.3	4436904.2	8525206.1	3737131.4	13293073.8	5176902.3	4422012.4	4713423.6	7172913.4	5075873.5	2493553	5588238.3	10494920.2	4550910	4300040.1	N/A	3679735	36975711.7	3454568.4																23181400
2001/8/7	30608623	41695797.4	N/A	8805674.6	3879142	13552896.1	2882132.5	5330361.9	2464221.5	8919373.9	9257291.5	3073613.6	1879109	5302883.8	2955296.2	3731241	3439560.9	7382548.7	4831221.2	4570758	2544875.5	3504203	3191207.7	10334959.2	2906089.8	7467076.2	3873722.8	3753148.8	9829370.7	3448800.8	35312066.5	3024299.6																12380844
2001/8/8	12898224	14304594.9	8431443.7	7183625.4	1158275.7	37747681	3508343.2	2152944	1462764.7	11340705.2	4693699	1192904.6	1003404	2291102.2	1850882.3	1554515.8	3234215.9	4812931.2	4475898.6	2725197.4	1039044.1	1746219.5	3032770	10171671.4	460980.8	4347295.2	2721551.2	898172.1	3652492.9	1670387	15349440.5	1273309.4																5999398
2001/8/9	27990837.1	13134359.6	14298926.6	9317234.1	2819282.2	24282994.4	6679391.8	3275786.5	1942170.9	6109167	3645925.6	5431166.8	1532510.7	3898009.5	2975872.1	2933553	3328618.7	11962210.7	6233197.8	2519995.5	3333505.8	3953862.2	2507420.1	6040320.3	1035602.6	3565945.7	2221854.7	2649080.5	3954598.7	2401913.7	30127099.7	3911100.5																10886064
2001/8/10	23939545.9	13988789.2	11718918.5	13350484	3121714.4	16608353.3	6294649.7	3933390.4	1999681.5	9287355	5265109.1	4486189.5	3679843.7	6878311.6	4714045.4	3712006.9	3633472.1	8972625.7	7125989.8	5393441.8	2180098.4	10321402	3409502.6	6512059.4	4357495.1	9258676.5	2321392	4174972.2	8648272.7	3462630.5	26994908	3454118.9																12028603
2001/8/13	29904377	15669835.3	8852763.6	10461437.7	1448897.2	12403976.8	4836172.1	3035895.9	1612065.8	17141569.6	6847779.6	3045050.3	1610897	4617997.2	3008768.7	3415097.9	3888165.8	N/A	4448217.2	4445178.2	5314545.9	3876367.4	1226615.6	1964481.6	1593449	11578675.2	2200870.9	2466544.7	5104907.6	3441283	19024256.2	2558555.3																5736144
2001/8/14	56233544.6	18604248.9	7083644.3	7381704.7	2140012.6	10052462.5	3565112	4912764.5	1458974.9	8128976.5	2389117.1	1186924	1253445	5048457.4	2955740.8	3494745.4	2824766.7	11036904.6	5666741.1	2022334.9	1610205.1	5054221.4	1629086.7	3598571.3	1428238.4	3893231.7	1815725.8	1997276.4	3188697	3197811.3	56574688.1	3779456.8																8555880
2001/8/15	N/A	9745642.9	7130293	14205924	1600764.4	7468146.1	2541788.3	2528193.7	706358.7	4493061.4	5210151.9	1267077.8	748030.8	2163657	1627641.2	1895168.4	2235904	4017371.1	2859706.4	2043925.9	827660.8	12795929.9	1292898.3	3119789	1868699.7	2868301.7	878754.8	1445596	1724896.8	3443807.6	21662597	2123839.8																3924700
2001/8/16	29985013.8	8030146.2	6198571.5	56799016.2	1935947.2	7261024.6	2298525.8	3092704.8	1126700.5	6733865.7	4384638	1857225.1	441768.8	2423333	2241483	1673882.6	2686208.7	2913371.5	3244499.7	4153522.6	1245087.7	3338546.6	2414497.3	4159578	1996841.7	6442412.5	1389284	3367325.5	1747341	1946199.3	21984283.3	1771549.9																4842601
2001/8/17	13683441.2	7248451.8	4424867.8	22602243.7	1092362.4	4608050.6	2439897	2022896.9	1144057.6	12226674.7	3580903.4	1071545.2	3836637.1	2519483.3	2307362.7	2686647.9	3319328.4	4368308.5	1447041.5	1915002.9	1092121	3494055.3	1628439.1	2796205.2	3776625.8	2245592	2050794.9	1895180.5	20391604.3	1478757.1	16534977.4	1467375.8																4545256
2001/8/20	23602751.4	4769859.5	3561719.1	10303194.6	1284069.4	6955751.3	1706143.6	1555909	1061689.7	11515371.3	2931424.1	738584.6	789779	2742856.8	2105849.4	5025677.7	1045960.9	1535707	2096088	1712271.9	673224.5	1794985.7	576355.5	1894373.6	3743972.4	3148619.5	1562620.6	1493471.7	4223843.4	1255769.8	5816010.6	1214060.9																2461275
2001/8/21	14494482.1	4657733.3	6843284.1	16534970.5	934033.4	8742314	1688328.4	3358409.6	947337.5	8956816.7	2002275.6	622357.6	622632.4	3040855.7	2081018.9	1391042.3	2765093.9	26263926.8	2684425.6	4382017	1333112.3	2646111	888244	10630167.9	2229428.9	7553947.7	612663	1326367.4	2132635	1649504.4	11207952.7	1132313.6																3578663
2001/8/22	175589337.3	14005110.5	8847966.9	15764397.8	1385696	6304392.5	2722180.8	3006286.4	1440786.2	8051942.8	3884084.1	1288160	514081	4378525	4550096.2	2516956.2	2749953.2	5297173.9	3316358.8	6154920.7	1996169.7	4108381.1	1991466	3644844.9	1785120.8	5758848.8	1474886.5	2404966	2534179.9	2920254.5	20027432	3320700																7744413
2001/8/23	188165145.7	31631769.8	9245197.2	9131768.1	1875396.8	8215098	2416717.9	3092912.8	1148838.1	4290703.6	9211306.6	1660169.8	567660	3079927.6	3766156.5	6900749	2703549.6	5954244.3	3172600	19755759.5	3376895.4	2389235.2	996200.3	6648220.4	2142526.7	5547568.9	1894894.5	1549579	2641630.8	1695170.5	8788358.3	1162223.9																4335654
2001/8/24	176631355.1	16009355.4	14295943.6	8715492.5	1774056.3	5351970.8	1896177.6	N/A	1053256.9	5882377.2	4376486.8	1660201.8	1391979.1	7049997.8	2737051.4	4641999.8	1045687	8156340.2	2340820.6	5570091.6	3250663.2	2599315.6	1042138.5	8009662.4	5736573.4	9045377.7	2283249.5	1789519.7	1007279.7	1697867.6	7490294.7	794490.8																6826226
2001/8/27	71841034.8	14915023.5	9319381.3	17831482.4	3329684.4	13383876	4180679.4	9800248	1763552.8	6410843.9	6474033.9	3306163.9	867670	7262800	5218517	4705297.8	4905376.6	5163310.4	5179195.5	4173808.8	6655719	11612221.8	2639278.5	5334381.8	3028320.2	8030485.4	3277501.8	3952163.9	2264601.9	4430979.4	22418878.1	4281566.1																9892676
2001/8/28	66678156.2	11813078.2	8874482.3	8356731	2529406.5	6095841.3	4247685	4502899.5	1918101.9	4369283.7	13887061.8	2331159	1886444	10111952.6	4192481.1	6541292.2	2410004.3	9026891.4	11938188.8	3221539.4	2430817.9	5115702.8	1659741	5794526.5	1975360.7	3577426	2187542.7	4128029.3	3610290.8	2820443.3	14652421.5	3527282.8																3345915
2001/8/29	72876583.6	11833944.6	3862731.9	4650568.9	1595876	5478786	2561218.6	2246235.9	1193321.2	7232180.6	2952108.8	3606539.5	649977.4	3554419.3	2278586.9	10315681.7	1965738.3	21464468.8	7064196	2727716.6	3523345.5	2555219	865533.5	14328671.8	2488106.4	7412661.3	1192133.5	11153902.4	3875544.9	1286259	8152068.4	2102588.8																3717295
2001/8/30	37601162	7696766.9	2534918.8	2978782	1362346.7	2614219.7	2657391.5	1647322	758855.7	13131457.7	801692	1516653	494611.5	1590691	1578984.9	6943114	924380.3	20118394.5	8656742.8	1956719.5	450456.5	1781192.2	1084568.3	12481815.3	1135273.8	14715562.2	978016.5	2617727	1306849.3	938945.7	6519281.4	757530.8																4917416
2001/8/31	23474133.7	5620910.5	3906592	3775016.1	1129728.9	1444989.3	2099241.5	1539700.8	982432.9	4002764.1	768859.9	2022600.9	563954.5	1532542.7	1865307.7	7859804.1	1027469.1	6865870.4	2842409.4	3600880.6	367575.2	1402966	193734.2	14076299.1	556298.5	6700644.6	875090.5	1792799.5	3624341.5	1210005	7289983.2	810211.8																3400000
2001/9/3	39760135.2	10693582.1	8845004.2	4958808.3	2605537.5	6293494	1852515	1714454.4	1055207.7	7551223.3	557063	1224000	498296.8	5357027.4	2404573.6	3112526.1	972873.3	4226983.9	1834000	4711541.9	1270738.2	1422545.1	432758	7083907	742476.2	11234000	831000	1940926.4	7083745.1	737797.5	12858615.3	1962779.2																2598605
2001/9/4	145421397.4	11468970	4218139.3	4078268.6	2972089.7	4877079.4	1354269.9	2815455.1	1379765.3	24251744.2	2784084.1	3095052.8	1822056.2	4875459.5	2166880.9	6113320.6	4036089	21032027.4	4370435.5	2561498.5	8808176.7	2908896.1	1103324	21953062.4	2522571.3	9938601.3	1378119.2	2429405.7	4214676.7	1464136.1	11692208	2151760.6																3022799
2001/9/5	93517296.8	8785086.9	5470962	5888715.8	2434607.1	5937449	2624602.1	3285731.2	2720941	30728612.1	4526842.7	3530851.7	1265112.1	2959521	2325922.5	5706263.8	2713428.2	17825608.1	6893347.6	3685746.9	8105665.1	3457930.6	1154563	7011162.6	2629725.8	10467372.2	1390842.8	2780974	6638090.2	1584554.8	15129458.4	2092394.7																4692683
2001/9/6	208439417.3	11924218.1	5520016.6	3742265.3	1405395.4	5651734.7	2216576.3	3251558.8	1405716.7	17050760.8	2386834	824537	1348926.2	2330636.5	1833697.5	3352632.3	1318115.1	16514105	3967777	6898153.6	1047955	1732123.9	1775478.4	29857971.2	936570.4	6730164.9	953848	1368673.6	1703535	1144734.5	5559034.3	1030924.6																3017817
2001/9/7	123244058.6	11768502.1	8924720.4	8316759.4	2869409	9303384.3	2235365.7	2030957	2004251.6	26564796.1	2597617	1324624	739243	6806764.9	2660398.8	3336333.7	3253648.8	13654138.8	4492850.9	8043819.8	776529	3355136.3	1515268	11043083.1	2169889.7	10650462.3	1363031.9	3354793.8	6457354.5	2737040	11040070	2842385.2																6560846
2001/9/10	148979348.3	12528827.3	8788949.8	5824423	3128345.1	6858665	7609830.1	3854659.7	1874955	24069342.9	1575304.8	1698902.8	1061031.4	6116305.1	2704937.2	4065845	2829870	17986753.8	3642656.9	4830971.7	1080933	3217920.5	889314.2	5972886.7	915246.7	4705038.8	1603822.8	3133471.9	1197957.2	2939718.9	9395082	3840589.8																6390518
2001/9/11	78789545.5	4991622.4	7439799.5	3930610.2	1984595	4578070.4	4342866.8	2397653.3	1505271.1	25684493.5	1751802.1	836204	569494.6	2735103.4	4021830.3	3303932	2076935.8	7059977.1	1523236.8	3205316.4	1756664	2146086.2	504628.5	2540365.5	1501652	3692397.8	1437501.1	1568484.9	3497989.5	1583463.8	9117047.1	2060675.3																6905097
2001/9/12	128979794.9	14909350.6	11049407.7	13497384.5	4363493.8	13960258.1	5895937.8	4304144.1	2346957.8	29387038.3	8031573.4	3314385.3	1481358	4103976.2	6461993.7	7929806.5	6884183.1	7383004.9	5169277.4	5283196.7	10734096	5564929.6	2315348.6	3094982	2089756.2	4407723.7	3311020.3	4672656.2	7306126.7	3470619.8	15895650.4	3299062.5																10301554
2001/9/13	37665734.2	4572791.1	3904272.1	8977597	1484226.9	7665369.3	2449156.3	991910.1	1351314.8	10105398.8	1030767.4	1195292.7	347845	2634424.4	1488628	6311289.8	1086895.5	10330357.9	2125113.5	2372507.4	2579491	3058541.2	1627099.9	9109291.1	626914	4671993.5	1120608	2015158.6	4485691.3	1831513	5714820.9	817649.7																2641910
2001/9/14	49481590.4	5331674	8894408.2	16105490.8	1884824.5	8400165.9	24586164.5	2027447.4	2521899.1	13820652	1351959.6	1136137.8	422364	9445213.2	2882400.6	4771046.4	3550192	22561723.8	12212797.6	2712304.5	5634163	3715707.9	2177180	5956696.3	624333.6	4639268.7	1905271.5	4092322.3	2767395.2	1603909.5	6455186.2	2368352.2																6434489
2001/9/17	77549591.5	7592476.9	15216476.8	24581827.9	2845838.9	9735990.2	10529220	3087653.3	4519201	15245874.7	1772707.6	1635520.5	618686	7344404.3	8917442.4	2842211	4403889	32939710.6	5907022.6	8927104	6901185.8	3583979.8	5621931.2	1910476.6	2411049.4	3476274.6	2915866.4	3647455	4688487	3857619.8	10443830.5	3850557.6																8841109
2001/9/18	33452027.9	6472015.2	7237056.2	10368482	1935483.1	N/A	4850049.1	1373198.2	1675350.3	13205887.7	698273.4	2333636.5	10133712	3521617.9	3961220.2	2770854.4	4836400.6	54742427.1	2438889	7688386.6	3050012.3	2632509	2005796.1	2227805.9	2202706.9	1893561.1	1936019.2	1392232.9	15124941.3	2220692.8	7128439.1	2465325.6																N/A
2001/9/19	41513761	3421060.9	5068837.7	7273256.1	1411279.3	4320750.9	3853379.5	1513812.6	1491635.3	7707074	1923797	2857327	12097091.4	1421200.1	2598610.6	1337033	3254424.1	55455633.2	2118081	2117621.5	2272350	3565121.3	3404882.8	5931180.5	1705118.6	2692424.3	937311.8	1711996.5	14925729.6	1215318	7019933	999866																12724342
2001/9/20	37629946.2	4225582.8	8399480	7131603.6	1510436.5	4937891.5	4905840.4	2129249.9	1225431.6	7683885.5	3440874.2	2173862.8	11341011.1	3749469.1	3305206.9	1678918	3300228.7	14320663	2760727.2	4475768.7	1487712	31050840.7	5397742.8	3555460.9	2289240.3	5275678.2	1317609.6	1846030.4	13530607.9	2217908.4	7621612.7	1501803.3																7897899
2001/9/21	23978552.9	4062148.9	3333547.5	4274850.7	1372054	3555122.2	3675227.6	1441853.4	1869636.4	4319498.8	670354.8	700980.4	11615089	1973299.2	1556647.4	878761	1262175	14724292.7	2208771.2	4099943.8	2166275.5	5223080.7	2657175.5	732364	1068147.6	2199140.1	1120003	1900794.7	4680956.1	2439641.4	3655890.5	1072152																2955703
2001/9/24	36828032.5	5206748.2	2146425.4	6558421	1111966.8	2328648.6	2195813.4	1144333.1	1800602.9	38573682.8	649003.5	704397	9426608	861168.5	1524415.4	1145525.4	1464039	1340313.8	3762627.7	3943625.7	927193	3814138	1140390.3	366347	3511079.7	8006970	1252620.2	1604700.5	5768505.6	1230650.3	4533943.1	860605.6																2022841
2001/9/25	75998317.5	3762799.9	2745948.4	3444707.8	965558	2144220.6	1104801.4	733015.7	926951.6	33691711.9	1815460	414766.7	7454894.3	1148477	1146091.1	3026238	814109.5	1411862.1	4435874.9	2675618.9	542575	2454532.8	1525470.5	2061964.8	1171687.6	2557024.6	803080.7	1729023.7	3676790.4	1132172	2648302.7	1448838.1																2234448
2001/9/26	28913576.5	3859205.5	6007756.1	8840047.5	1537092	2269304	2135184	1635318	836266.9	15382359.6	2539417.1	1855872	1243060	2456354.3	1829595	4317426.3	2732013.7	3255256.6	N/A	3430029.8	1337634.2	3027927.4	2165371.2	57412024.3	1412919.5	3419948.2	978022.8	3155879.7	2845988	1810389.5	5526967.2	1446312																4289850
2001/9/27	30050807.8	3999740.4	5528898	5660499.3	1157051.9	3819954.8	2012339.6	1917733.6	2015295.4	9375162.5	1224147.7	1381799.1	41513368.3	2255699.9	2013635.1	1597387.6	1291888.2	8832497.1	N/A	3183655.4	1991872.1	2544500	1526833.6	9235684.8	1599882.7	2468134.6	1746286	2717909.9	2319241.6	N/A	3630581	1626849.1																8195987
2001/9/28	N/A	2933721.2	4484919.8	5335034.8	1475385	2278223	1672291.4	1382223.4	1090776.4	3808406.7	2363949	2419849.9	1815243.6	1334915	1831545	3990482.8	1341334.7	10264273.5	2839915.6	1544156.2	2732910.8	1321695	1404643.9	18805252.2	1207768.2	2835921.2	1107943.1	2030300.1	4211702.5	8354546.9	3411697.1	2105316.8																2834773
2001/10/8	30110754.8	5231618.3	2828759.2	5936379.5	1050133	2067481	1424001.9	2349618	1727155.6	3160094.1	1346448	494731.6	2540141	1037787	2118012.3	3241512.2	3678061.9	3654065.1	2895965	1226215.8	1801158.2	1450409	941004	693162	1292569	1163207.3	1427258.8	1110009	1157178.6	2567849	3637667	2012618.1																3546661
2001/10/9	36029707.2	2519287.7	2348560.6	3581913.6	1316539	2821678.6	1185317	718438.1	987698.2	3895390.5	930155	600616.1	1360155	1063045.5	1753532.6	N/A	925226.5	2352611.5	3344238.2	939997	1447306.8	1473203.6	693559.7	926502.8	945517.6	819152.6	2484510	1287655.7	1046666.3	4297141.9	2715026.8	1125050.9																2296479
2001/10/10	64881968.3	8619832.6	2987835.1	6927616.2	1918536.5	5007378.8	2156034	2014104.6	1900655.7	7778241.8	1823788	2504450.2	1293044.5	1539890.3	2406655.1	22070652.4	1908679.6	4574265.4	2113388.2	1820957	2927179.2	1902836.8	1273687.2	1767636.7	2042412.4	2097718	1522812.2	1788162.3	2744280.5	3097849.5	5038081.5	2605419																5129496
2001/10/11	203758886.5	9393684.3	3784503.7	7600848.7	2083108.1	4010143.4	3465891.3	4198732.6	1490844.9	9874257.5	6247468.5	3651107.2	978009	1843615	2672375.8	5543650.7	3082547.3	3091088.2	2802484.6	2190807.7	3106444.3	2258349.1	1710711.7	4364430.9	1423581.2	3440213.9	2317807	4069687	5731258.4	3029494.8	7596605.5	3287999.5																8137693
2001/10/12	165552598.5	9840768.4	7163185.9	9694463.9	3261889.8	7414053.1	5013367	3728619.4	3423068	28142667.7	9314390.8	2326815.7	790693.4	3385440.6	4547952.1	3304284.5	3211915.5	7231257.4	3873643.8	3971869.2	7748691	4471758.1	1462267.2	5621568.1	1597018.9	10104112.7	2890151.1	4585085	5506793.6	4596517.8	7906212.3	3483609.7																11109402
2001/10/15	61081290.7	3479731.9	3566216.6	13983170.7	1511975.1	4795347.9	1842055.7	1152852	1174601.8	17420834.6	1360482	1131710.5	520037.5	2034872.6	3686153.5	1761982.6	1779724	3309791.5	3778596.2	2066213.3	5026702.7	1848537.4	1063034.6	2898082.4	1472896.2	5117456.1	1759978.2	2399084.1	1621924.1	2250861.4	4070823.4	2024398.3																3462439
2001/10/16	52475692.8	3272192.6	5276305	18192490.9	1662961.5	2127366	1316447	888145	929679.7	10704087.9	N/A	734401.1	221191.7	952682.1	1542027.8	1582798	1966466	2066034.7	1669162.9	1253722.1	1826921.6	826611.9	899550.3	2518926.2	1024015.8	2018006.4	1000171.7	1959301.9	1376950.1	953248.5	2869928.7	904980.8																2362061
2001/10/17	26803988.6	3077622.4	1785944.4	4541881.8	924619	1422826.6	1206268.5	789874	634078.3	17868304.1	356813	824574.7	211731	509136	1130479.4	1243558.9	1803503.6	2462828.4	2732607	970060.9	1309155.7	963106.7	708763	2272496.1	1073696	1577408.8	674215.3	1356387.9	4562551.8	688719.7	3286618.5	503829.9																1517577
2001/10/18	67491355.7	3203824.1	1779451.5	3723644	1017766.9	2005239.9	1524244	1603437	676116.7	14637770	1515166.6	880266	493028	1028954	1168718.8	2592082.8	1817861.4	2568166.8	4167792.6	1132968.8	1452031.1	1145361.4	839724	2622984.6	899362.5	1402050.3	940805	1989806.8	3905243.4	1315916.2	2337795.6	1056947.2																1836242
2001/10/19	68286718.2	7505074.3	3797807.8	9221768.6	1869788.8	2969805.7	3167452	3145503.1	1399328.1	13991649.6	1224702.6	1427649.2	51676808.8	3794635.2	3399131	4062268.2	3598724.5	2229223.4	4721129.8	3564021	6325580.6	3158029.8	3283371.1	12536601.8	1484569	3051734.5	1357384.6	3850141.2	4238153.4	2307257.1	6392044.6	7395802.8																5139376
2001/10/22	37178358.2	6944905.1	2783618	6008017.7	2473266.6	3545983	2894770.7	2657048.5	813886.9	7737047.2	1457727.9	2646256.4	1519099.1	2467338.4	14837393.8	2755466.5	3025145.1	6702241.3	2294347	3805241	1165995.2	2622537.4	1427751.3	8021812.4	1816805.5	3643150.5	1173449.5	2407439.4	4221657.9	2208196.6	4423425.8	2738149.1																5250625
2001/10/23	170460426.2	17870278.1	2056957.9	1330275.6	5810772.2	12765973.3	6043433.1	6079454.3	4122917.4	149054400.6	26147488.6	4228054.4	2963608.8	4829085.8	23687147.6	6648498.4	5814269.4	13355454.6	8389982	7180586.8	7311177.2	9411958.2	48374	70129612.8	5952449.4	2386790	8386423.8	7433411.2	55164242.3	6154683.9	8804977.8	5179812.2																10952951
2001/10/24	246497502.5	31672842	1834049.3	372184.2	16379943.2	17585865.4	12146641.3	12314892.5	7932998.9	43377087.6	16892460.5	11483714.2	4065111	10531982.8	29987717.3	15725496.9	15313471.6	20424991.4	18240693.4	28944750.1	14090692.1	11953682	696175.9	48644104	8544117.3	36803276.6	21717930.7	13680100.1	32184067.5	13354238.7	33276514	11270866.7																19349787
2001/10/25	80323082.4	10442193.5	16974711.5	47573034.4	14360967	6194497.4	4716038.2	4460788.5	2631315.3	25643863.3	8916282.6	4198481.2	1617654.3	4992676.7	8373580.4	9758408	6284867.9	6637691.3	5286819.2	17763070.9	2583295.9	4184904.4	5495072.9	24559008.7	2119196.1	9298264.1	3924597.9	5145299.3	7123919.3	3796934	28020729.1	3684642																14201161
2001/10/26	68648544.3	N/A	10945641.3	11478267	5637460.3	6523596.7	3790892.9	3210703.1	1580509.6	N/A	3059948.2	1408255.8	888787	5155699.3	4609671.4	2310979	3901967.8	11009469.2	2406845.8	3603685	970182.7	3116141.5	1056976.5	8466073.2	1342241.5	4816637.2	2794825.5	2624237.7	6519710.5	9584774.6	11160253.6	2463223.6																4359300
2001/10/29	33362922.8	4704960.1	22637065.8	16595695.5	3063941.5	3170013.4	2509476.1	1762898.2	966689.8	13976934.8	3739947	1730866.4	1002243.5	3732345	5489909.9	1993055.6	4395876.8	25630998.7	2313308.2	2558535.9	1834195.3	3065329.8	2090356.6	8730087.2	574976.1	2578349.4	2368249.3	2187022	3058536.8	12160067	12826529	1533091.1																2790965
2001/10/30	24286008.7	4527401.2	8552189.9	6521602.7	1826978.2	3199718.5	1900453.3	947643	917877.8	4869670.3	527844	1177040.3	412069	3017331.5	3581117.3	1016777.5	2609513	18403018.9	1498957.2	2260418.3	841509.4	2993781.4	900809.8	6548510.9	612573.6	2296026.3	2311250.1	1507547.1	7051813.9	7119408.7	9587514.1	1141387.5																1680794
2001/10/31	41325641.2	5671153.8	5271062.2	5750498	1658815	3394721.3	6980543.3	2232325.6	770906.1	6171257.5	843716	1338163.2	533470.3	1297092.4	2901920.2	1033837	1796227.8	4598562.4	941726	2136579.7	N/A	1376497.8	734423.9	14319701.1	478675	5131643.6	1147777.6	1444013.5	3453134.7	1907314	10235341	1638086.1																5643205
2001/11/1	28328701.8	5889860.9	10450710.7	4906930.7	5246465	5975745	13687530.7	2211798.4	1313255.1	5410110.8	857228	1945776.9	898796	2556939.5	4446421.5	1365397.2	9023823.2	4476899	3056350.1	2779592.7	635376.7	3280338.2	1379614.9	9629632.4	1303598.2	N/A	7439419.7	2395846.8	4631618.6	8229824.3	16103609.1	2421888																6845795
2001/11/2	18031692.9	4449879.9	5412460.6	5204562.8	3169502.4	2710046.2	7677479.7	1561477.4	636540.2	3178808.7	1611733	1328700	373360	1640228.4	2220878.2	741534	3791016.9	3737194.8	1998615	2491499.5	794791	1799547	1439081.1	5760521	477725	4629627.5	2775865.5	1587661.3	8188809.4	14521934.5	8934286.3	1430044.4																3150182
2001/11/5	11714885.2	6441848	4214060.4	2888026.3	1816762.8	2588236	5384482.6	1226840.3	875683.1	3098571.8	563636	3747603.3	121850	2286601.1	1870104.5	1761079	1447495.9	3135156	1619743	15691036.2	1267328.3	1479185.1	683349	2124766.6	406876	4725232.2	1892328.5	1557205	1201203	9777431.4	5998755	724950.7																6241677
2001/11/6	28096628.1	2587484.6	2651890.8	3371913.8	872582	1910273	4925509.7	943915.8	441555.6	3109747.8	1124040	1913723.6	272654.6	922131	2119438.8	1015516	2565026	1461246.8	1411648.8	15614938.1	548619.5	1593232.3	577868	1826647.2	519734	1069723	1145142.1	1328585	23557126.6	3901232.8	3975651.8	814278.2																2480410
2001/11/7	38574564.2	8542820.9	3824135.8	8641791.8	3603557.7	6393173.2	7686492.5	3018373.6	1366832.2	10788978.8	2024185	2617215.2	636825	3584252.4	3875768	2042175.9	5247653.3	3756290	4122991.8	6179749	1931729.1	3327115.2	952379.2	5728717.8	1474289.8	8880969.2	3119273.6	3168373.5	23047096.8	7752986.4	12310885.2	2344529.7																6187399
2001/11/8	28394754.8	7031186.4	7104147.1	3539586.3	2683037.5	4931399	3796487	1940919	1432426	5720940.3	1378983.5	2385885	493552.4	2448726.4	2801238.4	1576802.4	4576458.9	4445403.6	4020173.8	3421555.8	2183667.4	1886426.4	1089435.1	24351638.7	1314284	6569296.3	2316757	2004487.3	5042786.9	3378774.7	8728971.1	1955550.6																3771171
2001/11/9	37159944	3921943.8	3788485.8	4100990.4	2402872	2864059	3862871.6	1566866.7	580780.1	6192609	1974332	995212.5	537696	3125887.9	2169161.9	1980974.8	3927862.2	3380743.7	3864572.8	2898730.2	1115851.3	1996368.5	944865	2776864.9	1440265.4	8537932.2	1392686.6	1638472.2	4374100.7	2608135.5	5567438.6	1740828.2																3406065
2001/11/12	19133702.9	2086982	9230403.6	2078506.6	1434431.1	1784538	3360098.5	732187.9	683249.3	3006290.6	194671	506033	119985	6128673.6	1428555.8	402577	1754926.5	1140009.4	2111320.1	1798103	438849	1606923	488673.8	1977310	N/A	3520549	1173989	876287.1	2156585.9	1896042.1	2483093.9	993850.7																34133838
2001/11/13	15649182	2831276.6	2605427.8	1828752	836938.3	1868006.6	2480455.1	894294	369237.4	2270011.2	359388	388262.3	212623	5902549.2	1615573.5	313489.5	1034219	1154693.6	1285094.4	2594079.5	179464.2	704776.9	765530.1	1362111.2	1043064	3321771.3	5221926	1933001.8	4508369.5	1608457.2	2488749.5	1121964.8																29443596
2001/11/14	8342151.2	2176271.6	2594373.7	1361690.2	543132.4	2437556.5	614018.5	630965	239186.5	3597286.9	328971.2	920138	321237	14632345.7	1286637.3	400786.4	788561	1266490.8	944604	1311221.4	396045	793547.6	469700.5	1720815	912978.5	1662475	1719008.2	837646.1	1704040.9	1716541	1707122.4	644792																4603733
2001/11/15	7859484.2	1829838.8	2345161	2286419.3	1053459.4	3337591.7	564011.6	685270.8	407685.2	1160175	418358.8	1029944.4	152763	6975583.5	1375383.9	459340.5	1045870.4	601120.2	802412	850732.1	660128	543729.4	1014482.9	815036.2	659986.5	3107259.4	1421106.5	1032762.1	1005951.2	1105658.3	1777918.5	388134.1																3578520
2001/11/16	95308998.3	12961722.6	11527219.5	9827618.3	4397516.8	7447625.5	8239480.2	5254367.2	2504432.8	19108942.6	3869699	2040424.8	938098.9	15463573.5	5524990.5	2456141.8	6171858.5	7529883.2	3924832.4	7448103.2	1663290.5	7088171.5	1829175.9	36176095.4	1865889.1	5077336.3	5548786.3	6355714.3	10054926.7	17756897.3	26421528.4	4228401																19704823
2001/11/19	35339601.2	3131636.2	25249327.8	3511875.9	1610425.8	2795052.2	1699960.5	1026928.8	1241433.9	1940907	1052837.8	6633765.9	216253.6	2756339.1	1880404.7	883050.2	2343084.5	4205704.6	2132856.7	2683431.2	542224.8	1322227.2	1647644.6	6599060.5	7157585	1060045.2	1679350.3	1292836.3	3547122.7	5248830.5	11919189.4	2204887.9																4095444
2001/11/20	42188931.6	10669710.2	17032693.5	6836461	2783975.7	7522938.3	3714468.4	3632729.7	2835984.1	13651593	4085024.5	11803591.8	1256855.6	5749030.3	4036482.1	2222236.8	8204096	8485497.5	4951487.2	7762911.2	3131169.2	2939456.3	2200971.7	17170460.2	17988507.4	1947907.5	3174418	4338761.1	8982634.5	17614989.2	16288349.8	5992319.4																11814536
2001/11/21	15543790	3722950	11427140	4533080	2672200	6485080	3298900	2576900	1715630	8264170	1870420	5968670	13521130	5799110	3285930	1142990	5168680	10144380	4922430	27512320	2031870	4053730	1124450	6371820	18626030	3761320	2948390	3217460	8020960	25566600	9600540	2446970																7781410
2001/11/22	21898596.1	5485646.4	7271182	4784502.5	3153171.8	6666727.9	6388950.3	4480599.6	5204292.3	4676591.9	5870543.5	18232027.9	13946445.5	4955997.2	3793523.6	4062897.5	6396156.5	11198777.6	3455720.9	8235127.1	1451753.6	2477055.3	2101765.5	16058633.8	23842272.1	11246085.6	3106854.7	3737101	13489804.2	28512081.9	9257716.7	3570248.6																15826171
2001/11/23	18374827.3	5078621.5	5076938.2	4450476.7	2534855.6	5980671	4400020.2	2390596.9	3560872.4	12234885.9	495759.5	6858160.5	930475	5404897.4	3351303.4	3404297.1	3083229.4	5977370.8	2721102.5	3994888.8	880323.7	2612864.5	840730.1	28838440.3	12108103.6	13436881.6	7095098.5	3569816.4	6598796.3	25319168.4	9790327	2869237.2																6366480
2001/11/26	17672402.8	2537593.7	8962373.1	2662361.3	2211600.4	5214260.2	3460344.3	1349665.4	1328101.4	6445143.3	5486628	4444463.3	420518	3453368.3	4036825.6	1441138.1	1507037.7	3637912.1	2684826	6814378.6	674406.9	1659375.2	1003547.5	6738127.8	5370952.7	14726789.3	3290169.4	2159850.4	4365857.1	15040092.7	4800557.4	3039357																5326353
2001/11/27	19641139.3	2869317.6	10297846	4167559.5	2464317.9	4217668.5	1675964.5	1098798.6	1429296.1	9365006.6	2020532.6	3413454.9	466000	5237515.3	2155455.9	1015345.3	1838588	3619057	2360412.7	6576227.8	435805	1658339.7	1577826.4	5801689.6	2667892	19045131.3	2335082	3889161.8	3100462.2	13793758	5891596.4	3191035.3																3696697
2001/11/28	39245137.5	5906187.1	8541581.2	7808336	4649072.5	8739461.4	2774282.8	3328232.4	3126380.3	7604567.1	6935281.4	12759405	1503583	6364281.6	3916936.7	2788638.8	8160298.4	12676202.3	5520806	8554615.8	1221848.6	4400007.6	2360053.1	11255014.6	3552425	14415730.8	3207675	5750431.1	6423836.3	23217314.8	15446417.5	5200403.3																7133361
2001/11/29	26502293.9	3559733.5	9850870.1	5681874.9	3494057.5	4459437.8	13461784.9	3496137	2255390.5	9355823.1	3422068.2	10075674.4	24626874	4143383.2	5903379.5	3074863.3	6347181	41173121.2	5457128.3	5719739	994558.8	3343435.7	2018411.1	14877814.6	2997690.1	6629759.7	6243941.8	10026489.9	9044843.2	19778073.6	7938944.6	10298531																7308280
2001/11/30	26701081.3	4929460.4	14083421.7	9197769	7769169.1	8234148.3	16606556.3	3256447	2786838.3	4145515.3	1924141.4	3057867.4	3692331.2	5514342.3	4364847.2	1650999.8	6644421.9	9358507.8	7078237.3	5962879	1141985.4	7196547.2	6041962.3	20418481.5	3285822.1	7589597.4	11631807.8	6401971.1	5833813.7	19606484.8	8381520.3	4478990.1																7910549
2001/12/3	38546767.6	8868683.3	14683751.3	10082329.9	5359050.5	9808578.5	11959485.4	4386345.3	2657751.3	12953432.7	1241085.9	5835878	6741052.8	6835289.5	6022973.9	3883046.2	34415318	11489784.4	8153379.3	6507675.3	1980374.1	15528832.2	2700056.3	16980803	6886839.3	5954909.5	10792672.1	8483045.5	7051593.4	27112403.9	11950784.8	6070403.8																8402688
2001/12/4	25223482.3	5166844.7	9246297.6	7143291.4	4034408.3	5150569.1	8172596.3	3419695.1	2415742.1	17867865.5	4122837.6	3697747.6	10054632.5	5102811.3	6142215.8	2746024.6	15195233.1	8981625.2	3786899.5	5296967.4	869013.3	6883379.7	2363604	13420554.6	7256325.4	4606542.5	7449742	6666367.2	5030151.8	19665103.6	9607450.1	5347688.2																6398934
2001/12/5	50325726.4	10581008.3	29388222	19302273	5835556.5	6131037.2	8903258.8	7387366	3115116	8551508.2	8777281	9536830.7	5789602.2	13177086.4	5454357.7	5564476.9	9948239.3	11110696	11031051.5	8454496.6	1627208.6	7759611.2	5665410.4	19740775.2	11838359	5986939.1	11957067.4	9271802.6	7262086.3	20517443.1	11331331	5691995.9																10320440
2001/12/6	28223039.4	5193858.7	8981751.8	5957082.7	3421828.4	4968511.7	4470018.8	3705662.6	1960962.6	5395562.2	8260531.2	10620676.9	3538777.1	7290869	5752164.2	2328841.2	9197904.4	9623004.5	3364059.7	4098297.3	1300216.7	3461130.4	17398476.1	6706564.2	13570692.3	9690513.3	6088393.3	6665419.9	3883591.3	35937585.2	6866873.2	2570470.9																9137570
2001/12/7	16165893.2	5344715.9	8649499.3	N/A	2254202	4076590.4	5650940.3	2200049.2	2791773.5	3874603.1	1956478.6	4811612.7	3686851	2723622	2475819.4	1401184.1	4076328.8	23708623.5	2925083.8	2878126.8	584112	2615359.6	5679383.1	23784644.2	8762198.8	4436312.6	4860685.3	8255903.3	3175576.6	53775943.6	4179224	1939285.9																6728994
2001/12/10	29317974.4	17935253.4	4678439.5	3675188.3	2325433.6	3985699.6	2993918.4	2293247	6203148	2754625.2	1729131	2938466.8	3061539.5	4690734.5	1384457.8	1476586.4	3975502.7	5902528.9	7535329.9	1896840.6	2800071.4	2532003.8	3089652.7	10827719.3	3828416.5	2326281.8	4066429.7	4096985.8	2490949.2	44382416.4	4378795.4	1436976.7																3176834
2001/12/11	24763532.5	7849723.7	3757237.5	3549742	2040274	5341215.6	2295629.5	2713459.5	4154807.9	3861855.5	3310089	2106474.1	1684582.8	11106727.6	4370101.2	2767783	3014318.4	4869523	5075679.3	2524659.5	2379809.5	2337349.3	2271830.4	8007415	4643251.5	1429939.6	2145764.9	6274119	3274808.2	33193773.9	9098944.3	1390875																3539644
2001/12/12	11546664	5123447.8	6485258.2	4110608.1	1659061	7413301.5	3240065.3	1776985.6	2146640.2	3091740.2	2598677.5	2691006.5	3351586	3577403.1	1992065.2	1853805	5096511.9	4073976.4	9902137.5	3224666.7	2673387	3033816	5333367	8116370.3	2914705.1	2616668.7	2129838.4	3292472.3	3676868.4	36693315.9	3543641.8	1802266																7174744
2001/12/13	20680515.8	7438182.6	5574356.6	5115221.9	1715436.6	5166151.6	2815716.6	2750171.7	2356266.4	2254366	4785881.3	2948224.4	3918330.5	4761257.5	3045285.7	1810790.2	4978341.2	7433562.1	N/A	3303219.9	1365575.5	2580536.3	3614922.6	7562468.3	7537615.9	2596176.9	3812182.9	3840142.2	4809988.6	18990973.9	7251528.3	2061772																5247120
2001/12/14	13243653	5140376.3	5443984.7	3241661.2	1733118.7	3364818.1	3313928.8	1979872.7	1456577.1	1903598.1	2126391.8	2641438.7	6943936.1	3733976.6	2418635.6	1935465.3	3491943.9	7278564.7	N/A	2288058.5	2208119.8	2670668.8	5852784.2	9664549.6	N/A	1043918.9	2604943.3	3381549.7	2400557.9	9921573.3	4685540.3	1758244.3																3630976
2001/12/17	11983949.6	2632011.7	3139308	2521607.2	1901631.7	2235362	1595434	834228.6	1128821	3357868.7	6510612.3	1440128.6	5998736	10338661.4	1638857.6	896623.5	2882823.1	7876464.5	N/A	1531692.1	1941242.9	6847029.4	2730659.7	3098991.6	10032420.2	1818357.4	1901273.6	1973862.1	1283817	9888867	5184543.1	1634327.6																3300954
2001/12/18	21797020.1	2925092	3441462.5	3377359.3	1441441.8	2316018.9	4493570.8	1971587.1	1122798.5	5552173.4	3667089	3404048.6	1886569.4	2328608.9	1727110.7	1053561.5	2240768.2	16499515.6	16663495.7	1171759.7	1271229.7	2263853	3147246.1	4079800.4	14139802.1	7114387.6	2213284.6	3212001.9	7792396.2	11146964.1	4305569	1284154.5																3390076
2001/12/19	18444975.1	3888840.1	2247698.5	3788388.7	1860039.3	2778762.4	2411036.6	1291617.2	920616.6	4732119	4716231	1630441	1156265.1	6923154	1529588	994813.8	3864651.4	29139528.1	12953331.5	1602692.9	1047659.4	1871467.3	1579833.5	4911032.9	10361789.5	2138739.5	2805525.1	3211202.6	4019675.4	9401153.9	4044801	1334792.7																4567631
2001/12/20	21148096.1	6120246.4	6892533.1	6009355.7	2282878.2	3112935.3	2846255.8	1928623.4	1186121.3	4219885.8	5312822.8	2316964.2	1763614.3	5403991.4	2486556.8	988404.8	3058672.5	9398689	12505199.9	3421647.4	3855602.2	2274949.2	1262411	18006206.2	4856951.1	2053979.2	2364059.8	2824588.7	2690813.2	12266011.9	4989034	2726413.2																4517755
2001/12/21	25266823.8	2499792.6	1886831.7	1907361.2	1250149	3671494.5	6331587.8	1257014.5	754782.4	3170963.7	6716923.8	1308928.2	1119307	4578709.6	1965337.3	1384075.3	1669211.1	4283961.7	8870834.8	1694992.5	1758563.3	2138635.4	1323883.5	10587921.3	2193343.7	822836.9	2342337	2224976.6	1314321.9	4295833.7	2426448.6	1336189																2256264
2001/12/24	10907720.9	3307263.6	7739117.8	3004371.4	1264433	2760938	15185268.1	1882477	814498.6	3731468	3121960.3	2436856	967262	N/A	2231771.7	1196827.5	3629163	3846717.9	3698766.5	N/A	1537342.4	1686312.7	4867067.3	4965115.8	1973661	1405639.2	2009001.2	N/A	2190737.8	6246814.9	2359775.2	1432007.2																3614524
2001/12/25	14450639.5	2224938.9	3472458.5	1351807.2	1253098	2151700.9	3749426.1	1211357	685499.8	15712566.8	2616605	1924571.6	1198210	3239224.9	1256021.7	702926.2	3212982.9	8122357.7	4055187.3	2608033.6	2365964	894060.4	578560	4344544.1	1942807.2	2522514.8	1857467	2743569.4	4005091	3704522.4	2691726.6	960777.4																2856991
2001/12/26	12469140.6	3223819.2	4051015.3	2413835.5	1210256	1612474.1	6454804.6	1578641	649193.6	9778401.3	4249441.6	1405264.5	2508914.5	1695879.8	1689428.3	1049314	1928933.6	13137070.2	3992657.7	1844753.5	2114771	1226813.9	7487999.8	3142315	9663864.7	6616401.5	1790400.3	1478277	2173000	3926187.6	3672501.3	1313888.6																1842245
2001/12/27	8656253.3	3132737.9	3061546.4	2603007.1	1027727	1602080.5	3354659.7	1414598.3	1215571.3	6613990.6	3714944.3	2719097.2	2442787	2102382.6	1335793.4	1187834.4	2164712.2	5384580.1	9360008.6	1561709.2	5220891.7	1563018.5	6960821.8	3882336.6	6259043	3987462.2	1150440	1365263.9	2737750.9	4451711.8	3728344	1296603.5																2729765
2001/12/28	19473938.9	3221346.9	4307413.8	3903273.5	941924.6	3192843.7	2468857	1164529.4	659642.2	6856691	5469268.7	1600672.7	1521707	2930331	869277.8	2251655.1	1546906.2	5076608.2	12451835.5	1693021.4	7949808.8	1356821.5	2430789.2	1976328.3	4535901.7	3922913	1431380	1659989.6	2006719.7	2591840.6	5063097.5	1309419.9																6353661
2001/12/31	25832994.3	3728891.9	4304018.7	N/A	N/A	13124658.2	2007371.6	1321737.4	526775.3	982290.2	6457748.8	3349377.9	2599612.9	1728290	1494382.1	2259000	879030.5	5059220.3	7233216.6	2122228.3	1683770.6	1775373.1	2569915.1	4413006	2981208.8	2007283	1075934.6	2609438.1	2427982.3	3464382.1	4961462.9	767878.7																2453496
2002/1/4	8532781.1	1671172	4317180.1	10008094.9	712245	3720296.6	1868984.7	1203951.9	499838	734851	1094397.8	1447926.6	1247619.8	960239.6	1019499	752399.4	1772490.5	3321418.5	6212559.4	1374476	378481.4	1262819.2	725422.5	3165988	2797831.2	359126	1841737	879468.9	1517630	4911315	2940680.2	1939063.5																1389376
2002/1/7	9146083.5	2974392.8	2920943.8	2192651.7	1115453.6	1743270.5	3367371.6	1481118	522842.4	1210767	544607	1514662	1202292.6	711888.9	1396862	863877.1	1362271.7	3330228.5	4921919.5	1443776.7	1075388	1981362.9	2973260.5	3024056.7	956859	874223	1572885.6	1947908.8	1686429.8	5306829	2945026.1	1036914																1485717
2002/1/8	7340368.4	2260968.9	5257739.7	1254652.4	883097	1188813.2	1427655.1	846145	562773.8	1210846.4	1134799	5714401.8	13100206.6	811704.5	758853.6	745104	1237777.7	4066016.1	3248480.4	1543599.8	345870.2	749877	1165910	3334223.6	807833	350706	803513	1201459.3	1836624	2604510.7	1962626.6	635758																1611604
2002/1/9	13895058.8	3109833.9	6640952.7	3529424.6	1975042.1	1787703.4	2403043.5	1266388.8	1275734.3	4162562.4	1014090	18213385.2	19198242.5	2092555.8	2481392.6	1602204.2	1881051.9	5035685.3	4952171.1	1710184.2	1383236.9	2104341.9	1487762.1	3902973.2	2560337.2	1475419.3	1767957.1	1768666.2	1336914.9	4464525.3	3361744.7	1922664.8																1737862
2002/1/10	50237599	6532794.7	4595610.3	2815773	2732039.7	3321359.4	4425953	1898927.3	2531123.9	6326132.9	1701607	6927274.8	10262855.3	3210543.2	3999458.6	1625493.1	2289739.8	5262436.2	15062677.3	3738454	1397466.2	1907936.2	2277516.2	6945822.2	1284702.3	1709095.7	1773369.4	2760559.3	5640647.8	10558415.4	4580812.5	1822728																3472610
2002/1/11	14061734.3	3955466.4	2535241	1747029.6	2089005.6	1614684.1	2287717	969543	802244	1974156.8	904262	6495806.8	13533033.6	1907952.5	1877904.7	1021548.2	2919971.2	3373998.4	16971793.1	1526108.6	413935.5	1104494.5	1282325	3651984.8	580261	626084.8	1384575.5	1640671.4	2045662.8	5112096.5	2759502.6	953544.6																1678755
2002/1/14	37401176.6	7751458.4	6026459.6	6028098.5	2092282.7	2227852.5	3098113.5	3268252.8	1176288.5	2355812	1209282.8	4144849.6	13445439.6	3255589	3642968.5	2366646.3	2714032	3806010.7	23693652.9	2489693.9	1500131.7	2762673.3	1581464.5	3055494.9	1618071.3	1063650.6	2374383.1	2727076.7	2723704.5	6933271.2	5188622.6	2253076																3206535
2002/1/15	37994230.4	4358813.1	3675580.2	3311892	1570995.2	3188948	2112669	1977500	1070085.4	3377839.5	3907720	2995388.1	4301352	2135659.1	2073591.8	2775640.3	2566675.1	3554621.2	12684340.8	2475182.1	1108484.6	2224228	1547991.6	7749715.1	3141507.1	1091568.8	1621916.1	1746120.3	2663406.6	4162034.8	N/A	1860444.5																3732678
2002/1/16	32034418.9	3574054.2	3873200.5	2264494.1	1154128.4	2189832	2444550	2721712.9	531932.6	6718741.6	5094760.7	4255954.7	1497186.5	1498560	1981762.5	1593804.5	2279699.3	4957602.8	14137556.6	2363959.4	6404862	2610045.3	1061761.7	3810282.3	3315574.6	1102712.6	9972711.9	2220881.8	1589413	5357011.9	6533607.8	1681442.5																2872222
2002/1/17	22619716.2	3563791.1	4810116.6	1916213.5	1649016.3	3591463.6	3927780.3	2091989.7	1352930.2	5312771.8	2937707	6446348.4	965540	2474880.2	2504743.8	1369865.5	2142656.2	5416704.9	10588315.3	2617682.3	4846536.4	2585026.7	1872106.9	3834190.2	1738800	1532698.3	9815375.7	2423207.6	5325012.2	5977437.8	5708292.9	2417909.6																3853283
2002/1/18	33733317.7	6608825.7	6845197.3	9817967.5	2526182.3	4415253.9	4365770.7	2696912.6	1611157.1	4867088.8	7990536.8	5544237.5	1422632.2	3674737	3722584	3350685.7	4043765.7	6478318.4	21256929.3	3439459.8	1005005.5	3421761.7	1231222.1	9708027.5	4037644.7	1717062.9	6292845.5	3208816	6340132.6	5429610.4	7348679.4	2032564.4																4794825
2002/1/21	27034561.8	4874769.9	2913741.8	3854471	2421177.5	4139391.8	4653922.7	6900725.6	1242137.1	2608416.3	2257432	7622700.3	1939962	2537627.8	5656883.5	3940379	4919643	4175145.1	8256835.7	3189334.7	2529119.3	2860439	1670820.8	3457200.1	1320954.4	7909011.6	3401766.5	3994318.5	8073414.5	7018114.3	3425379.6	1761463																3904863
2002/1/22	19237237.8	4201386	7591937.7	1470252	2807210.2	3628801.9	2767693.5	3557970.7	1443562.9	8156822.1	4836573.5	5145648.5	410113	2534834	3817296	1596088	4107068.8	4793431	2489229.8	2599376.4	2962108.2	2960766.6	1939818.9	4504598.2	4384835.8	2791672.6	2372796.1	3424478.6	4865654.3	6569587.6	7900718.8	11191856.2																3086903
2002/1/23	33599090.1	8434558.2	11357507.8	11989128.9	4124748.9	4706142.7	10719910.8	3712902.8	1495945.9	12688514.8	10669119.5	7802096.7	1508864	8949358.3	5186718.6	2128968.6	3760386.1	7833196	20567154.8	4827175.9	1679471.9	4600873.8	3773619.3	7216806	9782633.3	6275624.3	3616311.8	4666222.4	7579425	7736641.7	16383475.3	17087071.9																5588598
2002/1/24	55676181.5	12620654.1	10236442.8	14374027.8	6215658.9	9636314.5	11783948.4	5508173.7	3062125.2	14236163.8	15348002.7	11164494.1	1577893.9	10149939.7	8253139.1	5225575.1	6444789.4	14392036.2	25337513.8	8539514.9	2131007.6	6812824.8	2995937.3	7411739.4	9244474.5	6064306.6	8961514.4	6134086	13560709.3	14226581.6	16264993.1	13694674.1																9726378
2002/1/25	26480086.7	7395698.1	15152763.3	6307008.1	5272712.6	12489984.2	5524420.4	3313662.8	2056311.4	8946088.3	9026280.4	7920700.1	516690.9	5427385.1	5795323.8	1987108.4	3770762.7	6610503.5	15581839.1	7964065.4	1479877.5	2595260.5	1574582.4	5765927.7	3014236.3	3856527.3	3303093.6	3362777.6	8604617.5	7299099.1	6953253.8	9222547.1																3391544
2002/1/28	32427842.2	13182726.3	13870821	3068182.7	7346375.1	17462690.4	5565917.7	3164470.7	1669238.3	4825420.5	2909620.1	7354476.4	938706	4447966.6	5501346.4	2983502.7	5019462.5	N/A	13602731.8	4841573.2	3882502.7	3276694.1	1846640	4159163.5	3924833.6	3309920.1	3550325.5	3667047.7	9403457.1	7761117.3	9004393.6	10112246.8																4983132
2002/1/29	17973551	8612100.7	10068324.7	6278032.3	5934136.5	28892524.4	4089651.9	3394154.2	1646131.2	2878800	13439951.7	4963713.5	481223.6	3500328.9	4228692.9	1449153	2330004.4	13135917.9	10236331.4	3579954	4063714.4	2470364.3	1543010.9	5846817.1	4024810.9	3681884.5	2712045.6	2452329.3	7210385.6	5545874.1	6127692.6	4497563.6																3432124
2002/1/30	8895001	5490085.7	5822633.4	6645526.4	3745808.4	18691274.7	9391139.2	4328252.2	1772556.8	928456.1	7608786.5	5789646.6	314934	12557716.3	4519328.3	936883.5	1680427.9	7907832.3	N/A	4484654.1	1039664.4	1460619.3	628468.7	7495205.8	4197443.3	2005125.8	2895339.6	2653808	4502899.6	7807276.7	4498474.4	6025681.6																55945435
2002/1/31	75972314.1	39815251.3	2722935.6	6970917.5	9872953.3	25494917.6	24126516.6	9077665.8	3838432.9	25365194.4	32997773.2	11272963.6	1987546.2	14229636.1	10236115.4	4744430.3	7248893.6	22191088.7	N/A	9943307	4431650.3	7819729.8	2219749.8	16766986	14578031.1	7292810.3	8276013.8	8778492	24500048.6	29994836.5	14458940.9	14862945.8																91181736
2002/2/1	59645455.8	21817831.5	16501825.4	10220721.8	12600497.6	21191818.7	43058943.8	27691345.2	4633115.2	8759935.1	33160856.8	10062832.9	815852.4	9210374	7350592.1	5790162.6	5774457.8	11784837.3	5813935.9	6533178.4	2451683.4	8083925.7	1679481	11034866.3	15372511.4	5257877.2	5677264.2	4494130.4	20700215.7	32862609.6	11913777.8	11590669.9																36866634
2002/2/4	22461318.4	7787432.4	9989264.1	5686684.6	6835693.2	9309464.3	26565647.2	7344708.4	3634565.9	16709967.3	13508964.8	7256149	1484661	6334017.1	5756906	8309218.5	3716899.5	10440346.4	35098899.2	6663399.1	2920788.4	9119182.8	1444826.9	9596933	10083447.9	2915050.7	4745758.2	2765021.9	7263198.8	11455166.7	6404717	7029477.9																19341296
2002/2/5	18659997.3	7233958.9	6591502.8	11603549.5	7118802.9	7413434.1	33585287.5	3980179.7	3629930.7	2376289.4	6723493.8	7824855.4	1023470	5713864.4	10121939.7	5961207	3536977	13963296.3	42201042.8	15086890.9	2162464	7863490.3	1148952.6	9517329.4	9725464.9	5089269.1	5283694	3480438.7	9997511.9	12026387.8	6525811.5	6102876.3																17251695
2002/2/6	20085152.6	6790807.9	9060211.9	21409941.4	4321875	6792927.6	16166205.8	8797577.9	2466363.5	9126998.8	7389959	6631965.1	522254	30140420.6	6290792.9	4175054.6	3119592	9289951.5	N/A	7574854.6	2231680.2	10905960.2	2727050.3	18506985.3	2844289.4	2999513.2	4334189	2585974	15104868.4	9757677.8	6966273.4	5577367.8																28342104
2002/2/7	21526957.1	6342137	6324648.2	N/A	3652404.7	7002922.2	29487963.4	5886170	2891818.1	7096514.3	14334530.5	6803978.3	786548	9189311.7	4018278.4	3144992.1	7179637.1	22482760.8	34087056.8	4379463.3	2821607.5	8949708.9	4465395.2	18093741.1	4852906.1	1937238.4	2369200.8	2886091.9	33372793.5	6615153	4380745.2	4598385.4																12090813
2002/2/8	19107735	5605600.4	3388419.5	55454066.5	3040677.6	6087201.8	57369034.9	6136059.7	2159781.9	2446417.1	10805411.3	5504650.8	809467.6	5489708.8	3491449.1	2902938.4	3914056.1	14210550.5	22985006.1	4620299.9	1583298.2	4734396.8	4659692.8	14811440.8	6219356.1	1659075	2436757.6	2223241.9	70366794	7001207.2	6498250.3	3310240.8																10007108
2002/2/25	62590873.1	20342405.2	21790399	15656369.8	6322627	18645757.1	36455565.2	17536188.2	4495016.7	18991246.2	8163849.9	15951708.6	693332	29110464.6	7239670.6	7206562.9	3338142.9	10110792	N/A	4592108.2	1767550.1	7823945	1648744.4	14290239.5	2375100.8	2539477.7	3525296	3104019.9	40833936.9	12708471.2	7577948.1	11268318.7																20486136
2002/2/26	16890478.8	7164855.8	9548833.2	10700942.7	35956848.7	8628039.3	13558573.5	4870501	6146852.8	10257009.5	3575153.4	18374132.8	565774.5	36835503.1	5279612.4	3121002.5	1969942	8444652.3	24754763.8	5617714	1831311.8	3601410.7	1054583	8162743.8	1486384	1543385.5	2675799.6	948179.9	16640247.5	7361289.7	5597626.4	6967881.4																6741166
2002/2/27	9845721.6	3444483.6	6585524.6	6378779.8	14285085.3	5272297	18783469.1	1999145.7	3343296.9	10841409	3468133.4	8044614.2	585763	9200832.8	4036198.6	2026392	2018297.8	10228486.5	25780260.8	3073498.8	1098710.4	4939161.8	1127962.2	4829091	9095259.8	N/A	4061398.9	2012770.7	27463190.2	8842877.5	3950629.5	5743074.5																7052800
2002/2/28	11661592.2	3621650.9	5316448.2	5609707.6	8570615.5	4270507.1	14008559.9	2462884.2	2419805.2	3975701.4	2670301.4	6101281.8	632016	5957011.4	3256736.2	2107250.7	2437438.5	5281103.6	13788092.6	3574189.6	852297	3259538.8	1106275	7152209.2	6074109.3	4684481.1	3365075.7	2159235	18804642.7	5553436.1	3717166.1	4771755.6																16220031
2002/3/1	13734979.6	4617299	8515842.5	4088169.5	30068691.9	8106344.3	12779561.1	3966411.1	2000936.4	5707081.6	3241105.9	7409202.6	319829	7943947.8	3447646.2	1737821	2392945.8	6063551.1	12293748.7	3864863.6	883837	2474638.5	968361.7	5093166.5	5513659.5	2523790.5	2925170	2407817.3	11430591.3	6491699.9	4304873.8	4185035.2																6712481
2002/3/4	8187797.4	2395422.4	6897541.1	6749324	30838360.1	4343126.6	9471861.5	1528717.9	1458823.2	5356682.9	11199465.2	7081629.7	803361	5360035.5	1990374.9	1367711.3	1299940.8	5959376.3	25418390.5	3046664.1	822593	5188833.9	704940.7	7182034.1	3654013.4	2866128.8	1730439.8	1615228.5	9823017.3	4394269.4	3023768	3942893.9																4957225
2002/3/5	48245039.5	20098421.2	16021559.2	18007127.5	40175902.1	23768621.2	46098356.1	9205070.3	10032022	23600502.9	32142052.1	25045944.6	1212643	9780022.7	9807797.7	5476143.1	4745472.1	11539762.7	55780118.6	5411265.2	3820751.5	31823165.5	1967767.1	17511238.8	11048813.8	7359571.2	3250700.3	6747968.2	22323947.9	7122889.2	6998948	22570399.2																14798528
2002/3/6	105972661.9	38976043.4	26861566.7	30958747.2	85978583.2	57579773.3	74756444.1	23756597.8	26288673.2	27836542.4	43560774.9	28974221.7	1582911.4	28659800.5	31733691.2	9688967	6995002.5	28679704.3	45090715.9	13809741.4	2789633.7	20290835.6	2190754.9	23599093.2	12385102.1	7837753.1	12119083.6	13090603.4	39544472.2	17015873.2	12189063.6	49719749.7																24009407
2002/3/7	78984295.9	34588259.9	16251965.6	18615232.4	146077067.3	50678986.1	45277680.4	23393374.9	37517095.5	13132241.7	36405917	21426672.4	2336603.5	65911525	35628366.5	8198944.2	7475101.8	28373714.9	29883282.5	25032166.6	2220783.8	19092356.4	2445030.4	14882269.4	12057862	6175997.4	8756244.6	10604909.6	35148340.6	15744377.8	26641259.4	32489242.9																18529301
2002/3/8	108719474.8	42128942.9	26034951	24955510.8	153950917.7	50945180.8	51743590	25689129.2	29990091.2	24943409	59918822.9	20407025.7	2362032.3	66399675.9	36350057.8	7688701.8	13296821.7	81137533.4	32495298.3	20163296.9	4817872.4	25164969.6	3414425.5	37984100.9	16778508.6	13159801.6	14951914.2	40211008.4	69408905.1	30018037.9	27217475.2	35416452																27501734
2002/3/11	52643201.2	33872613.3	24521945.5	N/A	164809958.4	41377749.2	41385845.5	28343375	23962601.9	27203219.6	59340268.2	25668329.4	2299895.5	44812699	27053694.9	10549614.8	12927021.5	125179133.8	32597381.8	23781110.1	3399962.8	19600696.5	5766113.6	35755832.8	11828821.4	11586627.2	12538171	17117773.8	38875823.1	22842914.9	15920032.1	28589021.3																23873335
2002/3/12	95251616.7	35666183.6	24580584.9	46208265.8	187126655.6	31281586.4	32417917.5	12472217.7	15967100.1	12837099.6	47742419.6	19560812.5	5305143.8	42763134.5	31613284.3	15410638.6	9019778.5	47707086.8	33279017.6	21875545	4147616.3	17837059.9	4299432.7	25090015	13849829.6	12384963	21851280	15161805.7	40660449.9	27951837.5	15431280.4	23601077.8																51741276
2002/3/13	39520590.2	20332310.7	16899495.1	22145204.1	113707301.4	22989580.1	24508724.3	11400899.8	12684179.3	14931534	37426757.8	18124140.8	3426236.9	20817596.5	17937883.4	7353336.2	6762417.4	34812241	25263553.9	13016134.5	2363789.3	11116567.9	2678170.4	15630917.6	12045909.6	4361449.2	11102544.6	12940683.1	25720953	63168752	10382507.8	14771776.8																86130491
2002/3/14	51031087.4	24550552.9	11896478.5	13074718.7	249254273.9	25000472.9	16197031.1	14456150.2	11794373.4	19142350	29438263.2	12452662.9	1659508.4	12506908.1	14419972.4	5797218.8	6301037.2	28424496.4	43103164.4	9657075.6	2435003.6	7703396.5	1584070.4	13186932	8864004	5557444.4	8304201.2	8256438.9	19238888.3	21848492.2	7667889.9	13374350.9																31654915
2002/3/15	64253167.7	14178685.9	29156637.8	17506330.8	115834916.7	15130343.1	10824174.9	9189107.2	7139091.9	15360326.2	17422063.6	12768525.7	1620178.3	11513487	14019971.8	7262303.1	8312690.2	23385835.5	24321576	11741902.4	1784678.5	7959441.2	2256592.3	15464038.4	6921185.9	6050420.7	7397458.1	9475924.2	31229939.7	16176653.9	8738138.2	10094328																23127907
2002/3/18	53280406.7	12095007.8	16253880.8	12087870	202900592.6	13827070.1	7932204.4	9926437.8	4345399.9	12470923.2	14670022.2	7572921.2	1583222.7	8155255.2	8994573.4	5249049.3	5457229.8	13544074.3	13872340.4	5965272.9	2932252.8	5619895.6	1327737.9	27276422.3	6056217.6	4255794.7	5295195.3	6481020.9	19003958.6	16893030.9	5690971.4	9555779.3																21581231
2002/3/19	30608451.1	10791082.7	17668495.5	11396180.5	269591007.2	42896138.7	12220816	5466560.8	7364530.4	9867030.3	24537466.8	5710051	2145083.6	5796771.7	7099073.3	4379380.5	8180961.8	17505410.5	15734790.5	4843355.7	1740752.6	4640546.6	5611674.1	8781410.8	17216718.2	3812438.1	6103506.9	5789448.6	27452017.6	9757472.4	9198789.8	27421491.6																14774686
2002/3/20	67370652.1	12734478.3	17219904.9	11737339	184551582.2	26523333.1	14475477	6058862.8	6536458.8	13055574	43494701.2	11107523	2082202	11304375.3	8741788.4	5720450.5	13180704.9	49749625.2	16505784.7	10681651	2845349.6	20609821	5077278.4	13630503.5	10504861.1	5695293.4	6229539.8	6956335.2	24115907.8	11450513.7	13657581.1	17524263.3																16101613
2002/3/21	44813516.7	15759042.5	15686991.9	8427060.8	105648918.2	150896936.8	15465272.9	9118146.6	14608194.2	4361534.2	36739660.7	7927282.7	1754152.5	8643598.8	14055961.9	19356818.1	6344033.1	21517768.5	12856240.5	21458415.4	1940368.8	6911391.5	2787848.5	9890353	13541658.8	4979459.5	21613656.3	8678113.9	17926262.4	12075110.6	6736495.1	19664313.4																14188483
2002/3/22	22661333.2	9173803.8	12368249.8	7067416.6	138206036.8	77793740	11958420.7	8463724.5	10110276.1	3123440	24927621.6	5967396.6	979368.8	7350708.1	6649394.4	8293339.3	5048305.9	15258089.1	14402765.1	90333229.6	1328695.5	14077839.6	2684829.9	33617686.5	8709184.5	2655416.4	7170148.5	12655931	15989253.3	7759416.1	4950300.9	12496769.4																14571277
2002/3/25	29260266.8	6049100.4	10428334.6	8302409.7	75464417.5	73256405.7	38627196.2	2801942.7	3435072.5	8023428.5	23315644.3	4368557.5	4546645	6148197.3	21668395	5349319.5	2546679	9424296.5	11800552.5	13164999.3	1233985.3	4081191.4	6371948.2	11514213.4	5041100	7282338.5	4090281.4	15076677.7	9281370.6	24155420.3	4231650.2	11595711.3																14351243
2002/3/26	36893508.2	10456463.9	9769301.4	23953486.2	127955674.3	42904676	13465165.9	3206978	4376240.7	5225348.4	13972074.6	5512291.6	19403081.5	6433484.9	13028509.5	7288140.5	6266190.7	15825109.4	7243939	12515652	6407839.3	6499442.8	2553910.8	15084105.8	5712171.4	3621274	4980805.4	6981727.9	9328477.4	8485237.9	5816555.5	9663122.7																10022831
2002/3/27	24709742.7	6081074.8	7854153	10107603.6	208748397	45299138.3	9759783.4	4216220	4087626.2	20987985.7	11392304.2	3882278.1	25883684.2	5587619	9667898.5	4039812	22134731.2	12822362.2	19460930.3	9093228.1	2965351.7	3657200.7	6151077.5	9607746.3	3585531	21301182.6	4083181	5909004.2	8769036.7	6691771.5	3682851.4	5918024.9																6773365
2002/3/28	16018491.4	5014820.7	24239148.6	18929949.8	94817731.9	47807696	28270298.2	8397680.7	5164741.7	6797741.6	15617134	7932124.9	4073418.9	5517744.4	9467984.3	8667095.1	6657113.4	10572282.4	54589414.7	6262729	2128966.1	3749412.2	4308350.5	12584897.5	3180924	6683878.9	3128340.8	3703164.8	5991162.3	4879074.7	10485717.6	29571226.6																5760728
2002/3/29	27674194.3	9166657.8	17504242.6	11593470	98055672.3	45567083.7	36993743.8	5038018.8	5422082.5	5995805	11047988.6	5738892.8	6590368.5	7280842	10498331.9	9261138.6	9264857.6	11858081.3	42785939.3	10030471.7	1670919.1	5619896.5	4725943.5	14207179.6	5985828.9	4913689.2	4549477.7	6146175.1	11670727.8	10020201.6	7913648.9	14626310																9628554
[truncated: 5,286 more rows]
[truncated: 53 more columns]
