# Supplementary material for: Can systematic skewness factors predict future interest rates: Evidence from China
Source: PLoS One. 2026 Feb 5;21(2):e0334345. doi: 10.1371/journal.pone.0334345 (PMC12875505; doi:10.1371/journal.pone.0334345)
Supplement: S1 File — Data1.zip comprises data such as the monthly price change of the SSE index, dividend yield, daily stock data and daily price change of the SSE index. (ZIP) [file pone.0334345.s001.zip › Daily stock data/Daily trading volume/Daily trading volume:finance.CSV]

	000001.SZ	000166.SZ	000415.SZ	000563.SZ	000567.SZ	000617.SZ	000627.SZ	000686.SZ	000712.SZ	000728.SZ	000750.SZ	000776.SZ	000783.SZ	000987.SZ	001227.SZ	001236.SZ	002142.SZ	002423.SZ	002500.SZ	002670.SZ	002673.SZ	002736.SZ	002797.SZ	002807.SZ	002839.SZ	002926.SZ	002936.SZ	002939.SZ	002945.SZ	002948.SZ	002958.SZ	002961.SZ	002966.SZ	300033.SZ	300059.SZ	300803.SZ	600000.SH	600015.SH	600016.SH	600030.SH	600036.SH	600053.SH	600061.SH	600095.SH	600109.SH	600120.SH	600155.SH	600318.SH	600369.SH
	ƽ������	�����Դ	��������	�¹�ͶA	���¹ɷ�	�����ʱ�	��ï����	����֤ȯ	�����ɷ�	��Ԫ֤ȯ	����֤ȯ	�㷢֤ȯ	����֤ȯ	Խ���ʱ�	��������	��ҵ�ڻ�	��������	�����ʱ�	ɽ��֤ȯ	��ʢ���	����֤ȯ	����֤ȯ	��һ��ҵ	��������	�żҸ���	����֤ȯ	֣������	����֤ȯ	����֤ȯ	�ൺ����	��ũ����	����ڻ�	��������	ͬ��˳	�����Ƹ�	ָ����	�ַ�����	��������	��������	����֤ȯ	��������	�Ŷ�Ͷ��	��Ͷ�ʱ�	��ƹɷ�	����֤ȯ	�㽭����	��������	��������	����֤ȯ
	�ɽ����(Ԫ)	�ɽ����(Ԫ)	�ɽ����(Ԫ)	�ɽ����(Ԫ)	�ɽ����(Ԫ)	�ɽ����(Ԫ)	�ɽ����(Ԫ)	�ɽ����(Ԫ)	�ɽ����(Ԫ)	�ɽ����(Ԫ)	�ɽ����(Ԫ)	�ɽ����(Ԫ)	�ɽ����(Ԫ)	�ɽ����(Ԫ)	�ɽ����(Ԫ)	�ɽ����(Ԫ)	�ɽ����(Ԫ)	�ɽ����(Ԫ)	�ɽ����(Ԫ)	�ɽ����(Ԫ)	�ɽ����(Ԫ)	�ɽ����(Ԫ)	�ɽ����(Ԫ)	�ɽ����(Ԫ)	�ɽ����(Ԫ)	�ɽ����(Ԫ)	�ɽ����(Ԫ)	�ɽ����(Ԫ)	�ɽ����(Ԫ)	�ɽ����(Ԫ)	�ɽ����(Ԫ)	�ɽ����(Ԫ)	�ɽ����(Ԫ)	�ɽ����(Ԫ)	�ɽ����(Ԫ)	�ɽ����(Ԫ)	�ɽ����(Ԫ)	�ɽ����(Ԫ)	�ɽ����(Ԫ)	�ɽ����(Ԫ)	�ɽ����(Ԫ)	�ɽ����(Ԫ)	�ɽ����(Ԫ)	�ɽ����(Ԫ)	�ɽ����(Ԫ)	�ɽ����(Ԫ)	�ɽ����(Ԫ)	�ɽ����(Ԫ)	�ɽ����(Ԫ)
1997/1/2	111365048		23126355.7	7992085.8	9708968.8	21308356.4	16485515.4
1997/1/3	118729577.8		20912141	5679900.4	10973605	17897987.8	48205267.6
1997/1/6	148282291.2		13355353.5	4962307.1	4887516.6	8041221.3	19855263.7
1997/1/7	553694833.1		8890404.8	24705235.9	5592661.5	11597888.5	12198526.4
1997/1/8	207672521		5290882.7	46266812.7	5634251.9	7571046.2	5025507.2
1997/1/9	76656510.3		8493886.3	15978225.6	3311891.8	4578678.2	4375248
1997/1/10	199163353.8		19577671	68088641.7	2508028.8	3968473	9462640.6
1997/1/13	149926088.9		26211054.8	52700267	13904666.7	9121934.8	13171119.8
1997/1/14	127889111.1		11241154.6	34784377.3	26817160.1	5907685.2	6746872.1
1997/1/15	136439853.6		4375945.6	24384912.6	13798515.9	5897967.8	4673394
1997/1/16	68724657.4		5342923.4	12891870.2	9025524.2	3247673.4	3200430.7
1997/1/17	86423319.3		5745451.2	10420621	5411793.5	4165450	4289508.5
1997/1/20	123633827.7		6368481.8	11942051.5	6645952.2	6168113.9	13206940.3
1997/1/21	222958936.6		5707207	17056587.6	7321696	4281211.1	4699469
1997/1/22	404747090.4		13734197.7	13882706.4	8338457.8	5658656.5	5449134.9
1997/1/23	477342723.2		8179847.3	15620785.6	9568624.7	7822913.2	9247103.2
1997/1/24	304699119.6		7518357.2	10972141.2	8557919.4	9004101.2	7865467.9
1997/1/27	280520680.6		12228572.7	26928774.2	11881012.2	10840400.8	17885292.8
1997/1/28	201187994.4		7522958.5	34192909.5	23073543	6173857.4	16744921.1
1997/1/29	376379631.2		7113719.7	83356731.3	13387590	5689354.2	7281519.6
1997/1/30	237463510.5		4796993.8	28962780.7	51924128.2	4470968	20744020.3
1997/1/31	523225108.2		7974751.8	44936206	18977351.1	5098616.5	29071487.2
1997/2/17	341957362.2		3388939.2	15254507.6	8367485.3	3064668.7	8960819.2
1997/2/18	1145976679		10914228	31448646.5	15293953.6	7275282.5	15848848.9
1997/2/19	842649085.2		7162246.1	27327882.6	10356651.2	6038192.1	58106200.1
1997/2/20	1170372482		20085972.7	32249627.3	20319514.6	7827416.9	25965198
1997/2/21	430911416.1		4911802.2	15872193.4	67903690.1	5342854.6	16527148.6
1997/2/24	271371093.8		22648764.7	23353125.5	100415462.3	6630271.8	15657785.2
1997/2/25	550137196.4		18474373.7	64892832	27303211.6	4663034.5	17356671.7
1997/2/26	252455908		9077436.7	34806822.2	39644836.2	5754987.1	21479642
1997/2/27	308582008.3		47100507	45365242	33770314.7	11900689.2	21641379.8	130592539.5
1997/2/28	286664557		8794158.2	29069722.2	19026809.1	7746820.4	21070752.2	25421248.5
1997/3/3	237792305.6		42219465.6	41693475.9	28994846.1	27785355.2	92979926.8	31532607.4
1997/3/4	300425305		9466191.8	38382452	31707475	20083907.2	100417481.6	17720926.6
1997/3/5	218817428.7		5794414.8	20690237.1	29234259.1	12481042.2	38816957.9	13793470.9
1997/3/6	181844550.3		3257784.7	15989906.4	13708139.2	7113033.8	27174034.9	13682293.9
1997/3/7	188266908.3		11436458	19875541.5	12613514.5	6235393.1	18351317.5	33783794.1
1997/3/10	249649152.2		3254073.6	28034156.6	9684685.1	6769487	25826398.6	20216240.7
1997/3/11	358038267.4		6562507.5	20402539.1	45258688.8	14791861.2	45984044.3	28409011.5
1997/3/12	502022493.2		7737316.6	42009553.8	40552012.6	19445144.9	37694051.6	29750510.1
1997/3/13	357744559.6		11433142.5	16535215.7	91891513.4	12731957.6	26135443.2	21408414.5
1997/3/14	341503711.4		19562760.6	18798961.6	47926645.9	25478230.4	22720213.7	20837253.1
1997/3/17	1015967497		20932280.4	75389008.8	29687966.6	20177296.4	32422539.9	32633797.8
1997/3/18	997350925.8		11112451.9	29482706.9	30811056.8	13596270.7	19250027.7	31077365.6
1997/3/19	979953618.4		10879301.3	21949496.1	14501866.1	25732266.2	32974275.3	30158231.6
1997/3/20	754820025.4		12746538.9	34900480.2	14472590.6	19410864	18767570.8	21656017.2
1997/3/21	795193085.2		5188463.2	58329236.3	13179765.8	13617883.3	15413622.9	17170482.2
1997/3/24	1145204705		19993780	95362042.3	20286554.8	21480626.1	30594330	21527206.9
1997/3/25	1186120657		5915349.7	52185791.3	12395679.5	14661671.4	68550002.7	17501677.4
1997/3/26	800782026.7		7278081	48614049.3	19000210.1	22354406.8	37459624.4	13668371.6
1997/3/27	707349022		28425106.4	70822830.7	27710536.9	28252788	24697274.9	15185715.2
1997/3/28	609810348.8		9423826.6	78148102.3	15254460.9	11036449.7	12809690.7	15420638.4
1997/3/31	404823575.1		5251592	99167077.2	19505083.9	15170220.4	15644580.9	12251570.9
1997/4/1	435560558.3		9446596.6	55252675.1	15227607.4	14057273.8	19227558.8	7550352.5
1997/4/2	416490215.1		9207912.9	36703624	51348106.5	8389085	12189740.8	12754034.6
1997/4/3	477881307.9		32645689.4	39263263.5	24135162.5	6267435.8	8640631	6333885.4
1997/4/4	881068412.8		8748437.2	33355655.9	18365705.9	10218524.4	16704481.6	8953665
1997/4/7	872059010.2		15679438.2	33229243.8	14174763.9	9782292.4	15489683.7	12794952
1997/4/8	1021459926		17029568	18716713.7	8071139.3	9506602.6	13825235.7	8071011
1997/4/9	612089010		7275501.8	28187345.2	5208459.2	42180167.3	12337097.7	10962796
1997/4/10	753820272.8		16457076.2	22403555.4	7473082.7	28334733.2	11821696	16462426.1
1997/4/11	765371688.2		8014963.9	22501492.5	6527289.3	14554209.7	16715407.4	8060031.6
1997/4/14	575181277.2		25775310.6	14330340.7	33426114.3	16447331.9	8193834.2	12315418.4
1997/4/15	506429411.1		15255487.2	14416527.8	76678379.4	50264262.1	4707791.3	7198425.5	178938126.8
1997/4/16	335679842.1		20723814.8	13969913.8	23803030.4	44211418.8	6505367.3	7099872.1	45196428.7
1997/4/17	1263940043		55999332.7	46028546.5	13927838.6	30965837.5	8200188.1	8462003	20143398.1
1997/4/18	722160732.9		31574130.7	15849481.8	13967823.3	52018883.4	6368048	5995393.5	21923781.6																																	327350670
1997/4/21	1139187913		28860451.2	42891793.7	17494449.4	64408000.1	10138457.8	10540742.6	17830311.2																																	95696196
1997/4/22	547194518.5		16640687.5	28728741.7	38326871.4	31399417.6	20014726.4	13358650.7	14375803																																	245781400
1997/4/23	762344648.5		26411180.5	42928458	20373852.5	27470161.2	25932252.9	19365424.8	9749497.5																																	209997920
1997/4/24	707871317		41497104.6	25606934.7	15359948.2	14467487.4	66149294.6	12966090	13179196.2																																	143459687
1997/4/25	919540165		51671740.2	38209115.7	23453400.2	19048159.1	48765493.4	18763920.4	32748911.2																																	126432202
1997/4/28	1048351100		38635054.4	41899517.9	25827016.8	16834133.8	28679436.2	26810173	22613343.8																																	85303421
1997/4/29	1207606291		34789622	18659288	27188656.3	12029743.1	13552005.1	82385846.8	16816925																																	181152600
1997/4/30	732400845.4		18477877.4	21093099.8	45247587.3	8369142.4	13282700.6	31522677.8	6872723.6																																	97760502
1997/5/5	1347021181		30504878.1	25883734.6	55794105.8	21474269.4	19068451.8	20921586.8	13005170.9																																	75892361
1997/5/6	1293508351		45011347.5	26163262.2	89955226.4	N/A	38127309.3	25287870.6	12498742																																	94149582
1997/5/7	2028539647		23711424.5	56912215.5	39200938.8	11916253.1	77109794.7	17662783.9	21832984.7																																	61081525
1997/5/8	2319614522		31246891.5	121188261.9	31966835	14292581.4	106587690.3	18762746.4	16150451.5																																	74476174
1997/5/9	2458332540		22055231.1	37705104.8	46515366.1	10561686.5	145516678.4	20814889	8673995.7																																	63699136
1997/5/12	1772326845		24017216.5	106588396.8	51087820.3	16490444.3	75753327.3	18552475.5	24738389.5																																	54389681
1997/5/13	1546640762		15526955.8	42717852.6	86784327.1	9699067.4	52384369.6	12868556.5	5934527.2																																	32876064
1997/5/14	1841835315		12615646.8	34128477.1	42781900.4	7663820.8	29028998.2	7742343	8140823.9																																	31453309
1997/5/15	2454288540		8375600.3	27170830	28233465.3	7599186	29075740.4	7671309	5281578.4																																	28576230
1997/5/16	1995661405		15182714.6	57759758.4	22184823.1	13094453.1	28436101.5	11165484.6	9103921.4																																	37080731
1997/5/19	952094786.6		7440103.4	45044169.6	13102495.7	5305041.8	22157954.3	4292926	3589273.3																																	25787661	196512840
1997/5/20	1762414974		17186573.6	37592360.2	16385817.4	7204684.8	15098087.9	8013038	5614163.3																																	22648176	55877774
1997/5/21	1873245231		16735750	28257333.4	16638246.3	4740201	14864824.7	4980644.8	4197877.9																																	20002530	63495314
1997/5/22	1738769478		19283456.5	19569903	12196201.9	4616479	14512758.4	6669940.6	2200907.2																																	29147271	23008257
1997/5/23	1565712242		14366627	19767027.1	12426324.8	4641456	11509893.7	N/A	5619995																																	27608719	31082548
1997/5/26	640426781.9		19601180.8	10344125	13307213.7	5154640.2	6958018	3377183.1	3960140.6																																	19786055	22460793
1997/5/27	856498032.9		23711746.6	24471420.4	8053194	2312332.9	8656028.4	4491870.8	11608316.1																																	17984338	19500559
1997/5/28	938341432.5		N/A	24576080	10300676.5	1901586.9	6711557.7	3479748.4	9354604.6																																	16878740	25332434
1997/5/29	1500522541		9338162.4	39486296.1	10764768.7	2329390	4620391	2123614	6857362.1																																	21057570	30924654
1997/5/30	1242915139		7949370.5	21029443.3	10625629.9	1821249.2	9393376.1	2558751.2	4899403.9																																	11128210	16700935
1997/6/2	726230181.6		12674010.5	31395288.8	20250080.4	4372384.3	11251622	5360103.2	6403824.3																																	21157458	28546619
1997/6/3	672063546.1		8078594.7	24295151	13225887.7	5036278.3	10639445.8	6513061.6	7997565.5																																	25424833	42422139
1997/6/4	367888253.4		6525153.5	21295514.3	26958776	12442196.9	8518788	10702872.4	4566782.9																																	18247810	23813043
1997/6/5	523511007.3		10522457.1	16040538.4	50153244.2	11090833.8	6495363	7417905.1	4715232.3																																	17931750	15365242
1997/6/6	967149233.8		12201891.6	28705169.1	51495601.4	9264583.1	14606890	9631404.9	7947789.7																																	26227300	20528598
1997/6/9	298089487.3		3984708	10124644.9	22637078.1	3230430.8	4483452	3970030	2621454.6																																	10304719	8308971
1997/6/10	283441319		3296674.6	6615181.2	9373458.4	2397281.9	4507247	10428504.1	3448977.9																																	6806514	7418979
1997/6/11	640846291.4		4886396.9	29272158.9	12844153.9	2835944.9	5064055.5	9898950.4	4313757.6			130758348.5																														9581645	9047406
1997/6/12	295029358.9		3563545.8	28925544.1	8676165.6	1739628.3	5837212	4250504	2529665.6			65916515.6																														6814350	19603805
1997/6/13	N/A		6877591.9	75881003.2	11462790	2715436	8264373.7	8172366.3	2989897			60784155.4																														10194402	26271785
1997/6/16	N/A		3215168.9	39234364.5	17941677.1	3392391.1	8792217.8	14431035.4	2977548.6	655224046.9		101676610.4																														14909654	16393167
1997/6/17	N/A		2917291.2	36244896.2	11049485.4	2087356.7	7329018	2836291	2471816.1	197470479		37564069.8																														6428993	8911462
1997/6/18	N/A		1602234.5	17201577.5	N/A	1357212.6	3344464.6	2455589.1	1614377.2	79552824.7		19946271.4																														5127195	8536269
1997/6/19	N/A		2627980	18648402.7	6743262.8	1575305.1	5819708.9	4189274.8	2218852.1	63602985.4		12743835.2																														19062058	9119812
1997/6/20	784271836.3		6772256.5	N/A	12175173.2	2479921.4	7139425.6	5237501.7	5180564	73756163.7		18530300.3																														33499991	9041076
1997/6/23	1022573621		10376324.5	120824822.8	15199973.4	3356987.2	49369431	24258772.3	4447472.3	68597775		22745022.8																														28814480	11216321
1997/6/24	1320020498		13315353.9	29536824.8	12451642.2	2774519.2	29558235.6	13267017.1	4207509.2	43105654		11824397.6																														17629740	5873134
1997/6/25	775736630.6		14453835.6	17219366.8	10726787.8	6569422.8	19986664.4	7114393	11397764.7	34623538.4		11553976.4																														26825091	6126853
1997/6/26	484426604.5		6197347	15993530.8	5544736.1	10453940.8	12833884.6	4477647.1	11065183.5	36254322.1		11598507.1																														11228367	9331745
1997/6/27	850530472.2		34898695.4	18055186.1	10628499.6	5301386	17508118.9	5692195.8	22733480.9	44838959.1		13770827.2																														16034904	10121128
1997/7/2	678427105.9		10703605	10686609	6445147.7	2558920.4	7767715.2	2544754.1	33494445.6	32927767.5		7358634																														12570374	10850426
1997/7/3	498018698.6		6805903.6	19802275.2	5456069.1	1737710.6	5020459.4	2312647.7	12608792.5	29685471.6		9908163.2																														10556724	6528259
1997/7/4	422565944.9		5109366.1	9773193.6	4606308.1	2002610.3	5219034.9	1949936.8	11407307.9	14935405.6		5222381.2																														6195087	7591088
1997/7/7	491662552.8		6249397.2	9438957.1	3857142.2	1589933.6	4060015.3	1921266.9	22758685.4	15099435.2		4684376.8																														6608144	4613331
1997/7/8	554534460.8		4868681.2	10205580.5	4446143	1539559.6	4396120.3	2346897.4	19550410.4	17176415		4417783																														7632586	4385162	344378575
1997/7/9	353040020.5		3759840.5	10849118.6	2656426.7	1230722.5	3188669	2031819.6	12585568.7	15958073.3	499072736	4570342.2																														7181362	3789742	190324398
1997/7/10	268016402.6		3317150.5	6392349	3330862.2	1676135.3	2951102	3020790	9576726.9	11310489.6	284213746.8	4148309.2																														6267825	3159346	153726018
1997/7/11	363680107		4112803	9418459.4	3183020.5	1542203.3	3924751.8	6460686.7	10583863	21691872	218811890.4	7811884.5																														6152493	6511012	176488643
1997/7/14	342441087.4		4889636.8	16527551.7	5235815.2	2955740.3	8023869.4	10168988.1	27714383.2	33958493.4	250353959.2	12495763.8																														9573075	11339185	223849158
1997/7/15	215414273.8		3584920.5	9305406.4	5418321.9	2113916.1	6058627.6	12672259.4	20605162.9	21494486.7	137206731.9	6684945.4																														9514391	6160664	137315437
1997/7/16	536258584.4		3460139.5	8715883	11404157.1	1854474.5	4962391.1	3356782.8	11932734.7	16098453.2	93500962.1	4559060																														7987043	4584323	90312344
1997/7/17	642012018.4		5446747.6	8059344.5	10133025.9	1817961.2	5793441.9	3661044.5	22393606.2	15563035.9	114017729.7	6924987.4																														6614344	11430030	88405698
1997/7/18	558904382.1		5269960.4	9958461.2	5143284.7	1930774.9	8591721.9	4415820.6	15049096.1	17834471.4	69824367.9	14774151.3																														6419294	6015735	50914299
1997/7/21	689069745.8		4823847.8	11099104.5	3670268.1	12594293.1	20428418.7	7823458.9	12300217.6	42099788.9	50511729.5	15950289.1																														19945167	6837600	64822061
1997/7/22	N/A		21087546.9	16601974.7	3569684.5	9835340	8960078.2	18248014.3	14344774.7	19860246.1	56188479.8	10352240.6																														8347582	4356719	49344910
1997/7/23	795069881.4		10575932.3	18547332.2	5194825.4	10490353.1	9611759.8	22703716.7	18310144.4	31798695.7	39281891.5	8863707																														5777782	4033281	37730624
1997/7/24	591137168		8148365	6748190.8	3371686	3487967.9	8212257.8	7289140.1	10739949.9	56543006.4	38579649.1	9619774.5																														4318645	3144181	26175586
1997/7/25	386162589.1		12363350.5	6038024.2	2893472.2	3107957.5	6096460.9	5433734	7201499.4	25091571.1	27866654.8	12356400.9																														5054395	3723552	23844496
1997/7/28	292535314.4		7315701.2	4570756.4	2200179.5	2149460.5	7950046.8	3475376.3	7859708.8	17879397.2	39037911.2	11831415.1																														4667055	2336236	19286917
1997/7/29	236115388.6		3279139.7	4401144.5	2235139.9	2175313.4	3239200	3434475.4	6348778.1	10150490.4	30547106.5	5565866.3																														3772948	2959092	15662548
1997/7/30	173876180.7		4012437.8	24205609.8	2444659	3761590.7	3446374.7	6416212.6	5792072.9	11288221.9	113985821.2	10080583.9																														2622658	2554851	15682708
1997/7/31	122218620.3		3420720.5	13239912.5	1442745.2	1950117.2	4781642.8	4654512.8	8692442.7	7499900	56990642.7	12017781.8	694349452.9																													3319632	3370701	10610864
1997/8/1	112873525.3		3110916.7	7763905.8	2096016.5	1557983.4	2355611.5	3818642.9	4204821.3	7535177.5	32866176.5	7256671.3	205204464.8																													3730867	3639663	9271805
1997/8/4	152943203.9		4121389.2	5822628.9	4328372.7	4297412.1	3421646.2	4338135.6	12782377.3	17128704.1	25754964.2	9878156.6	269816582.9																													6171608	11594697	10292456
1997/8/5	92000824.3		2792784.1	4503116.7	6868383.8	2437636.8	4684995.3	5668673.2	15603762.6	50211100.5	18940474.1	8797487.6	164326602.8																													3511714	6184989	14054660
1997/8/6	80195402.8		3158152.6	6178624.2	7091900.4	2166870.2	3109099.5	3352391.1	8381235.4	20699410.6	86236546.8	6917691.3	160693668.8																													3535869	5288986	8339033
1997/8/7	102095959.2		3086826.2	4756845	6515532.4	1719352	2471100.4	4628908	8792365.6	17378048.6	52882851.9	4609576.2	100516049.4																													3446542	5245845	10954058	117398234
1997/8/8	132541664.1		3300734.3	6505356	20335245.7	3263235.1	3972164.6	4814390.6	15321263	52524255.6	76109130.1	6509425.6	92627915.6																													5268664	7442945	11801839	40548185
1997/8/11	124721140.7		4464339.2	10009746.4	18468159.9	3650047.6	5094011.6	4019638.1	8053162.1	24344485.6	32775811.2	4867863	74237093.1																													21676144	10013313	15712825	16923619
1997/8/12	233581028.8		3966840.3	9034573.1	13907863.6	2264830.4	2714553.2	4334511.1	6447173.3	11715925.1	21503922	3563476	40889088.8																													6996171	5554062	10151068	10589088
1997/8/13	217376402.7		1631763.6	4612432	9573611.3	2379648.6	2970521	3620653.9	4289591	9166876	19440386.3	4912958.5	35186657.6																													5610340	2848550	6588540	7292200
1997/8/14	166495357.6		1709044.4	6754749.5	5341940.7	1405575.2	1952612	1633283.2	7410916	12835335.9	19641403	2788387.1	24500945.3																													6720100	3238504	8749066	8760858
1997/8/15	136884924		1820630.8	7092392	6436726.9	1333975.2	2647613.6	1228164.4	7210646	10519759.8	14649694.7	2829714.1	21503091.4																													5677730	3150372	8201883	6498537
1997/8/18	191964421.7		1863454.9	6432991	3602303.5	1148521.5	1884989.4	1696192.3	7518093.1	12349434.7	12292196.2	2268834.4	17902960.1																													4686606	4141080	9371368	5367472
1997/8/19	166300455.8		1796827	2705096.9	6629950.1	739455.9	843401	1329944.1	13284414.5	5700788.9	5802516.3	2288563.7	14845669.1																													3046083	3342525	4583801	4102309
1997/8/20	216325796.7		1560410.6	3523434.3	5581674.1	762387.4	1982659	4697218.5	8124170.1	8503259.8	8506580.8	2807318.9	9673245																													2409686	10154748	4164443	3354846
1997/8/21	297906981.5		5762403.8	4004891.4	9122733.9	1565879	1899150.2	7211407.4	30504501.3	8543872.4	28142486.2	2878381.9	21172007.6																													4260138	7253827	8117097	6961220
1997/8/22	318214634.8		4350046.9	4586106.1	17795458.9	1778400.3	1763019.5	7456610.4	27803604.8	10822370.9	48848258.7	4895491.3	37132769.9																													4272505	23590634	7684042	4543392
1997/8/25	285891896.4		2813750.6	6752955.2	14861691.6	2576261	3085212.6	7132753.2	23160562.5	11355243.5	36209658.7	8108028	28599904.5																													4555323	14480530	N/A	3833123
1997/8/26	453726054		3415631.9	5610429	17659770.8	2662289.4	6891297.4	2814263	29238236.6	20547415.4	19423098.4	5159172.9	21673294.4																													4852172	7115543	2410587	5107943
1997/8/27	246225033.8		3037872.6	5414409.2	12878186.7	2985917.6	6185665	3168117.6	16027670.2	19528892.1	14472227.1	4741643.2	29110885.8																													4839773	7369159	19580063	6500129
1997/8/28	276321543.1		15016762.8	28835040.9	35161248	15959209.6	4966386	4013306.9	25073131.6	19947859.9	15392430.4	5154488.5	25613499.1																													3800719	6821256	244577545	5469242
1997/8/29	206159107.7		25011275.4	8935198.3	29321917.5	9466976.7	3024440.6	3010110.5	16046476.6	37180282.1	17987803.5	4564110.8	21112458.6																													4833974	5866990	113130445	7645815
1997/9/1	128284102.8		7852230.8	8091679.1	27597040	5395349.7	2628753	5907070	6240396.9	26336544	16416640.2	5924917.8	28551884.8																													5594148	5932547	58240807	14483088
1997/9/2	114487276.4		4321094.9	3725791.2	18157918.6	2663860.1	2782673.5	2750439.9	3306447.8	19840471.9	9670149.4	4333576.9	18719218.1																													7488160	12376818	42263273	7895314
1997/9/3	417704008.9		3898653.6	8448689.3	29661115.8	3525814.4	2121649.5	2971442.1	4701319	15182901	15059325.2	7955053.8	45736560.8																													5067322	6466100	26090771	8206385
1997/9/4	227296700.1		5111800.7	6366047.1	19287213.6	3813028.1	3995124.7	5399497.6	4958416.5	19637676.5	9765392	7013992.9	37481483.1																													11908475	6047960	23633869	6771529
1997/9/5	109279324.8		3610786.5	4911764.7	14553855.4	4127755.4	3567299.5	10473674.8	9654421.3	10306312.5	9924572	4351495.4	17471283.4																													4968736	6471194	22212049	6782280
1997/9/8	117979690.8		3446672.6	5316427.7	42729890.1	7676606.6	3621016.4	4873960.9	10235690.2	11188314.6	10891334	7205030.3	20173444.7																													4111695	5347853	14859349	5455967
1997/9/9	109962815.9		2563448.5	4360743	15538990.5	4530927.9	5765179.8	2904906.5	4386399.4	9988932.5	8939150.9	5351474.3	15453141.4																													2615216	4123008	9922031	4916693
1997/9/10	127208111.8		2281779.6	10238164.1	15157890	5081610.1	3151816.8	2414393.3	3080493.5	9438395.6	7555859.1	4239468.3	16397675.1																													3110947	2781914	16785470	4629788
1997/9/11	325375091.1		2013416.7	7838011.7	14779931.3	16673274.7	3299783	1967707.6	2916643.3	11192730.6	7617585.7	6618526.7	16618730.9																													3389271	3411110	16597718	4810252
1997/9/12	124634074		2057835	15914114.1	8860967.8	37376820	1836134.5	2045522.2	3530290.2	9083923.7	4617585.1	3008629.5	14963324.2																													2880132	3699681	10725640	3425590
1997/9/15	151789285.6		1918175.6	20094087.6	8403803.1	10975597.5	3274551.6	1700827.9	2653686	6349036.5	5351580.3	3927899.5	13446305.1																													2294047	2355892	14106825	2911427
1997/9/16	75910633.1		1095591	6931974.4	3887655.2	12165169.6	1809158.9	1312358.4	2084687.6	5389863.4	4468051	2046907.1	7973645.2																													1703133	1414038	7918148	1916137
1997/9/17	63528680.4		812062.1	6883187.6	4661104.6	12949871.7	3908660	708533.7	2891286	3221178.4	23116658.8	1655955.8	8271646.3																													1150844	2178529	8410943	1597127
1997/9/18	78621132.7		1476599	2523473.9	3142828.2	7756088.9	2106416.8	549419.9	1242711.8	5060638.3	5398803	1795785.4	6898358.9																													1437655	1622911	6297824	1850173
1997/9/19	61239336.2		1171054.2	2590410	6484474	4876611.1	755106.9	577580.8	4752353.6	9371302	13169118.6	3519769.5	13345928.2																													1044654	3709551	4658281	1572024
1997/9/22	167268379.8		1951769.2	4866558.8	6376393.3	6091470.4	1690649	988543.4	2402543.8	6819974.6	12998730.8	2901218.8	12010438.3																													2149000	3624000	9175000	2017000
1997/9/23	230710983		1874935	5385904.2	7529989.7	5786834.4	4624546.2	1712827.8	3276033.3	9477226.9	16047995.9	3793443.6	14384914.5																													3002745	3641135	14001927	3195347
1997/9/24	311365366.3		2986669.6	6944717.7	10602763.9	5094970.6	2448461.5	2139619.9	3203125.1	12921570.5	21528057.5	3748884.2	18624728.2																													2528823	4913281	17573812	2927779
1997/9/25	215542970.7		1946822.5	9678553.9	12609341.6	5166562.9	1893456	2729216	2803728.9	12128455.2	10988855.3	4050718	15688859																													2752311	9678020	31815485	5214042
1997/9/26	122213712.3		1371916.5	12205828.5	4923000.1	9093078.7	1374608.5	3011883.4	2548409.8	6229068.2	5376696.4	2106203.8	10690137.2																													1428548	3446138	14256903	2407964
1997/9/29	154272868.6		5307583.1	4196026.6	3907108.8	3793165	1820060	1014679.2	1761745.3	4656840.3	5716511.7	3053946	7734181.2																													1545561	2606260	10256824	2085666
1997/9/30	186550880.9		8680381.8	3932490	2495054.9	2128421.4	821424	562513	1267147.8	5178613	9912831.2	1397103.8	6063656.6																													1052183	1820734	6801432	1264318
1997/10/6	98308554		4822272	2231383.6	1789551.1	836535.7	743710	631145.8	1157299	2637535.4	7554788.1	3508644.2	7373569.4																													879599	849828	3286698	1013286
1997/10/7	78374088		932276.2	2549502	1405975.4	1061111.9	780713.6	633566.5	386633	1503914	5219973	991489.3	4007847.4																													575336	1315324	2884562	998507
1997/10/8	200032988.8		1573464.8	11433970.3	5052913.8	2204818	953386	814051.8	2113404.3	6274344.8	27182121.6	3449472.5	11102242.7																													1604128	1725612	9663783	1970481
1997/10/9	93002694.5		1060258	4409169.3	3478713	1947222.4	1094678	972074.4	631562.4	4706307.7	10297352.5	1552725.8	8216401.6																													1706329	1202260	4478471	1383276
1997/10/10	74513154.5		789539	2516299.6	2378399.6	1676030.9	723637	808548.6	2087138.4	3609867.8	27853210.1	2025185.7	6852671.9																													1970645	1420904	3633987	1376434
1997/10/13	64657534.8		765365.3	1997136	2300364.6	10089738.2	967040	792550.1	2877680.5	6080960.9	22534382	1557628	7841733.2																													2005735	1838446	4010658	1285706
1997/10/14	74668329.6		786338	6378728.3	2673952.9	3506152.5	883479	568372.8	5493176.3	37553293.6	10584326	1131242.6	5462767.9																													1792746	704107	3750120	999619
1997/10/15	401047219.6		579577	23153669.6	5708415.9	1963058.2	582639.4	680653.7	6628359.7	11212381.1	13253006.8	1061284.8	4375050.6																													2317282	1374071	2793291	972585
1997/10/16	944438243.8		2949023.3	15115736.8	5407805	4362156.1	2571129	1507792.2	9252523	20184703	37316957.8	4917223.2	10421847.5																													4120176	3793567	20864669	2897637
1997/10/17	995611408.4		15111000.6	20920386	10647659.6	5251625.3	4350959	3078131.9	9972725.5	19319049	40373403.7	5972250.1	23919306.9																													7026877	5904213	28541935	2914102
1997/10/20	950905602.8		23581112	17749420.4	8442335.7	6411812	3808826.4	2716949.8	19591550.4	29391944.1	30473732.6	6004232.3	37348020.8																													21247912	6882742	21319229	3444241
1997/10/21	688456548.5		8578853.1	30771052.2	7176461.7	4953468.9	3540856	3423336.8	7259068.1	16080824.7	27027152.6	6784911.9	31920822.9																													15934601	3806443	18503727	2616406
1997/10/22	3066993532		13339354.2	152301529.5	9510592.6	5337430.8	3037760.5	3281803.6	9964377.6	23593127.3	45982262.2	6501624.5	32537792.5																													16263214	5596276	23660138	3504240
1997/10/23	1193752134		5917476.2	64981020.9	8058623.3	3953547.7	4251077	2799659	23063973.6	14339917.7	30008675.3	5391315.2	49252679.2																													5937410	5592795	15347652	2856243
1997/10/24	615271540		16193871.8	40367286.5	13723116.3	5159029.4	6662118.5	2627532	40007936	17832313.7	48701275.7	17458418.1	40568560.3																													6640869	4525562	19952650	4162915
1997/10/27	596255538.7		37030356	32536249.5	9366003	6129930	7550487.5	6453211.8	35125149.8	22934791	42805512.4	18167049.1	38361551.6																													22235571	15761667	37278798	8690492
1997/10/28	840972923.4		18232835.6	17309469.8	7656934.2	3957968.2	6049291	4433509	21706997.5	84202914.5	41420893.3	9353481.8	38003842.6																													39777998	9545444	22254046	6773333
1997/10/29	559054018.7		34293227.2	14919392.2	6119118.6	2745825.6	3712983.4	4156887.2	50601511	139519179.9	31275082.4	6569468.4	37109144.5																													12618680	3541199	16020477	2771977
1997/10/30	520522037.8		44492441.6	19464848.8	9090775.4	4775711.5	6232183.8	7849428.6	70017971.9	139091961.9	91603848.5	24862273.6	39967186.9																													10037443	6857290	33843212	5064627
1997/10/31	351123970.1		17734360.7	12196126.7	4799116	2600490.9	3018973	2385459.2	30437308.8	39374264.6	74479410.5	10694467.8	28082787.3																													4215008	3450128	12031446	1608699
1997/11/3	169271138.8		9108692.5	6563672.9	3875524	2337751.2	3264601.7	2027961.1	21215013.2	28285569.1	67434336.5	19807236.8	86331307.9																													2558741	4435055	6328261	1729557
1997/11/4	273030713.4		4334034.2	8652403.1	5653864.5	2579953.6	4356968.6	1644281.4	15658798.2	16978308.9	58627118.6	9496605.2	84079977.7																													3224582	6579643	7151333	1731532
1997/11/5	424954637.2		10188905.3	14379293.3	5402749.2	3169595.1	7121962.6	2850518	17569887.4	23623313.1	118538502.6	11640802	57097129.6																													4327382	3417997	10759963	2154287
1997/11/6	294643585.5		6205898.3	10080572	5073862.4	3655613.7	9594266.5	3920948.4	25588871.2	26605590.1	63731924.2	13130247.5	87711812																													3772141	3720731	14346216	1919124
1997/11/7	243163181.7		8742450.6	5429570.7	4110272.2	7446895.5	13130180.7	2541491.3	45565810.2	17349879.7	58535223.2	9811310.1	47453895.8																													3671842	2659070	15721333	2661506
1997/11/10	321231879.4		7937683.8	7364495.5	9088041.9	3465788.2	20673479.6	8507482.1	24025986.6	16501217.7	48029793.9	8367849.5	44527581.6																													7684798	5038022	54618802	4666422
1997/11/11	243210755		5197348.2	13662170.8	5969593.8	2900739.3	10900087.3	2707716.8	65469622.8	13576326	41880943.4	8325573.2	28920725.2																													2782386	2066101	271267995	7185359
1997/11/12	208390155.1		3920405.9	30863649.3	3660097.3	2924727.4	5778069.2	2457210.8	32764158.3	25943892	26767104.3	36886610.3	76453368.5																													3034304	2285545	194957910	3629033
1997/11/13	334135132.9		3268867.8	44869254.5	4975993.5	1772136.1	4695715.7	2048061.8	22818119	13293585.9	43987076.9	10946915	38801798.2																													5445308	2582219	106613587	2216055
1997/11/14	421397141.6		4946083.8	55100141	4153010.9	1957440.2	4235570.8	1273242.5	19141298.9	9559368	25465036.6	6942088.3	19703130.8																													3933504	4657490	61739727	3525825
1997/11/17	219131798.5		1611978	17582988.5	3508139.8	2239167.1	5880450	1439426.9	19692305.6	5017122.7	14454796.6	3676961.2	17786332.6																													3608554	2727013	37286535	1813134
1997/11/18	194203094.3		3787667.7	18459535.7	2352713.5	1384853.2	2528953.1	859996.8	32529210.5	10457238.8	36891220.3	2675447.5	10559983.4																													2668586	2269794	33725685	983189
1997/11/19	158329980		2043169.9	17096240.8	2777529	1299415.4	2281534	1173957.1	16129041.7	6401016.9	21679818	3165856.6	23384668.3																													1857609	1559288	15944276	1702952
1997/11/20	163892118.9		1778651.7	12781375.9	2951808.2	1327473.1	1987642	1200676.7	8423378.9	5448526.4	28365374.8	5396621.4	16007431.1																													3500193	2600796	30904034	1491825
1997/11/21	255170386.7		3780902	12331718.4	2350759.6	1227825.7	2799797.7	1586304.7	14071326	6593002.5	31498801.6	4386302.6	12095260.2																													3224574	3537896	28252546	1630563
1997/11/24	201067174.3		1903203.1	6691014	2707504.6	1917826.5	1933685.6	1597969.3	7145684.1	6692953.8	45460975.3	2742834.1	19020520																													2689587	2800751	20930277	1805536
1997/11/25	162026730		1716000.6	4996436.3	5720171.9	813016.7	N/A	1038459.9	5898033.6	5146246.9	17108463.5	3111316.4	13946251.7																													2522813	2150142	19417692	763503
1997/11/26	97005067.2		1534886	3358133.2	2951110.6	900120.6	2380312	729016.2	4343289.2	3761216.1	11064622.6	2019447.3	22253813.8																													1803000	1647000	13129000	950000
1997/11/27	136607680.6		1079290	5773189.9	1783900	730906.8	2393165	1272375.1	3560406.2	4622016.4	14275097.6	3855645	9879827.8																													1370000	1521000	15818000	908000
1997/11/28	177362063.4		1760763.6	9821685.8	1480408	1743680.1	3607489.5	873188.6	8548775.1	27082867.4	15025686.4	2991168.7	6091986.4																													1355000	2213000	13852000	1961000
1997/12/1	95809707.5		1171811.2	4772998.2	1307110.4	791836.4	1368529.6	2474479.1	2673699.7	8797855.9	9435442.4	2845776	5226469.9																													1597174	7808610	13160517	1175774	230222847
1997/12/2	56185242.2		945091.4	3783419.2	1093963.2	1023613.9	662175	1094586.8	3016207.7	4099149	6837088.8	1127017	8327568.5																													1025423	2443213	31461184	919939	71667726
1997/12/3	68918947.4		1579915.7	4191276.5	1529793.9	2200492.4	1239951	647910	6076844.3	5522342.8	11449703.6	1857188	7582328																													1298987	2149898	13175104	714595	28420863
1997/12/4	81257409.7		4165608.4	8945610.5	1602732.4	1314636.4	3252761.1	1298511.7	12598148.3	6635395.9	33592563.9	2585471.9	9001467.7																													2482915	2381892	29362587	898913	46399400
1997/12/5	98717602		4251400	14158663.5	1530364.3	947189.1	2483702	1382197.6	34195486	7056147	23802365.8	2671580.3	13553996.8																													1787617	2254623	23174936	989203	31663241
1997/12/8	68286645.4		2161652.5	23345490.2	1440724.5	768652.4	1007647	883832.2	6835349.3	4264127	16035718.5	2500905.2	8618356.8																													1454458	14172686	18962411	829206	16968360
1997/12/9	54687031.1		2261652.7	6602199.5	3555947.2	1197169.1	1946042.4	1185961.7	4851775.3	4740558.6	12334827.8	1647970.2	12312867																													1990364	6616066	20020178	1032991	15146776
1997/12/10	66647279.4		3804542.8	4081860.5	2547589.7	622385.4	1593858.9	2778226.5	7571878.3	3799237.5	10003071.2	2076490.2	22364478.5																													1545668	5562674	20417066	1384425	15374658
1997/12/11	138768328.4		4495176.2	5947696.2	1491125.9	1044790.2	1525849.4	3391762.6	5374525.8	4432780.9	12446962.1	1794345	21864044.2																													10300699	3509607	19719114	703446	39277513
1997/12/12	112194364.6		3501276.8	4156140.5	2170869.7	1369077	1870676	2069619.8	6354662.5	10202438.2	35934552.4	2464925.6	9032595.8																													2644498	10530879	49288401	1713719	41689472
1997/12/15	124796166.8		3098503	3836923.6	2108656.1	1711958.6	3647668.5	1232302.7	3945405.8	8190274.3	33156049	3259252.3	10134534.7																													3541943	17732555	77224833	4653173	17049432
1997/12/16	130071827.5		4018276.9	4173613.1	1609985.9	1559764.8	3336552.5	3619348.6	4319010.7	8443923.6	25327939	3493281.6	13188941.9																													6525275	14062149	132740005	1954735	16681513
1997/12/17	188984918.4		6699384.5	5680281.8	1888344.3	1807414.5	3952248.9	2618992.2	4809462	10095131.8	40014185.4	3157256	25721258.8																													3370195	12969083	87788914	1899351	27321292
1997/12/18	140920320.7		3192837.8	11299747.3	1893868.8	1891863.6	1747719.5	1984843.2	3764028.8	8815321.3	16287445	3594659	17374947																													2950350	9096840	29716590	1612025	24750477
1997/12/19	129215796		2565792.5	5162061.4	1848919.3	1201414	1697051.2	1037494.4	2625327.2	10743177	16021105.6	2802544.8	9705880.4																													2906520	6398567	34488134	4292098	24229073
1997/12/22	287305418.3		4909175.8	6892654.9	3618283.1	2035237	5202775.5	1518435.6	6466199.1	11842037.7	40743128.8	13289015.9	20543410.6																													4170996	13547854	48762696	6971824	26990662
1997/12/23	137967856.9		6653392	6037056.4	5597028.4	2029349.5	3007256.6	2272333.6	8718179	15611624.6	23896116	5492214.6	10210346.1																													2496613	6858945	32544381	2906602	16682282
1997/12/24	225148005.5		4939073.5	5068244.7	2444369.9	1126859	2322735.8	1474442.5	17265430.1	9157486.3	26613169.8	10656258.9	10069115.2																													3475357	6892254	24465941	2938856	13985563
1997/12/25	321937624.9		2865068.6	4283620.8	4056917.6	1323983.8	4086616.8	1391909.5	15514828.1	14473958.9	24044051.2	10532949.1	12574707.5																													7085547	6738383	29837907	5120192	20445091
1997/12/26	253869078.2		3813830.5	9588832.5	2964708	2281231.8	N/A	4329936	13978937.3	16801153.5	24069374.6	16277206.7	19789764.6																													9078123	10084053	29655168	6501868	26866991
1997/12/29	229767438		3337704	8778806.4	7847551.9	2752893.6	6572000	7855058	14695316.4	11492867.5	20215368.8	9736386.8	12334013.8																													N/A	8894345	21477526	3240883	19178797
1997/12/30	265122652.3		2379045.3	3363454	4079789	1346235.9	3375728	3003740.8	6346428.6	7545309	11051555.5	8941187	10293225																													3660403	3637026	18845609	3301449	14052392
1997/12/31	259356340.5		3401531.3	3514253.4	2577746.7	1200058	2812693	4760532.3	4346526.9	6264254	11781786.5	6658428	12647951.8																													4179133	5602215	50980691	1831819	23037355
1998/1/5	465782321.1		8178755.4	8388864.9	3896772.1	1529849.7	4772875.5	6509096.5	16276233.8	10178473.6	27684751.2	10036427.7	13896578																													7774811	8503941	52943351	3066356	30823691
1998/1/6	281123509		6508165.7	5356393.5	4647379.6	2038059.8	5267482.9	4656366.9	9312400.5	15067111.2	28541701	9785169.9	13847923.5																													19516531	13534770	41938590	3558747	28837053
1998/1/7	160438169.4		16555432.1	6604844.2	11054878.7	7274897.4	7149496.7	4060983.5	21341457.8	25144695.4	21568662.8	9576942.8	17697125.3																													14131338	7218523	34188759	6153604	17289121
1998/1/8	182432180.8		10318552.7	7167687.1	7759887.8	24056484.9	5585077.6	5164193.1	12930912.2	18444409.4	24953413.3	9733041.2	14448112.8																													7208963	6382567	25494980	3644159	26537376
1998/1/9	198185889.5		6960167.1	7271859.2	8814508	6466883.5	5568652	3071132.7	13447909.2	13395619.6	36974402.9	11205480.2	13789057.1																													8305918	8337764	33465024	4317855	29654853
1998/1/12	211524874.4		9074624.6	10934446.8	9239888.7	5125463.1	11258264.8	4140992	56783709	23626066.2	33377262.2	11004024	15235252.4																													6955915	8266697	29171614	6567993	16175622
1998/1/13	333022421.1		7317599.2	10419602.1	7027903	5002261.7	9349235.7	3803429.4	24795519.8	17267526.3	44833655.2	12355191.2	31150972.8																													8214698	13101722	55292129	5155607	36163136
1998/1/14	191756044.5		5238646.2	7270799	14366463.6	8511113.2	4393752.5	3359627.6	26063781.7	9576850	27590762.4	7186466.9	28685784.6																													5628022	6855768	30921824	5456452	15441751
1998/1/15	113170660.4		4027351.9	4155942.8	15756726.9	11323750	4645037.2	1575662.5	18069581.8	11092705.2	17605109.4	6162233.9	16846381																													4254181	5101885	19091438	20136491	9031360
1998/1/16	109984281.9		2495297	5406149.4	6073182.9	9795436.6	3099737.9	1534609.6	10110655.8	7995449.6	18134824.8	4374285.3	57591744.7																													4251222	3224322	15050901	6215296	11171266
1998/1/19	106795229		4135440.8	3605722.3	3513934.1	3853121.1	2397134	1089186.8	7445231.9	4782829.7	25420985.6	2271498.7	31853646.4																													3101973	3305271	16407084	3060666	7985780
1998/1/20	74873420.3		4629275.3	2561749	2847819.4	2657529.7	2781709	1226649	5661828.7	4272793.7	11519813	2888564	21820303.5																													2260641	3554839	14709228	2263027	7839184
1998/1/21	66584970.6		2835350.7	4765318.8	1665104	1903896.4	1615598.1	1554290.8	4162654.1	3324379	10336536.6	2695747.9	33361900.6																													1954736	1947730	10063334	2316347	7837959
1998/1/22	119424402		2669346.2	7411713	1811269.1	1510229.5	2446106.3	3017454.9	4522626.1	4443299.6	10003621.3	3028895.1	27051528.3																													2387153	3016740	10293148	2218439	9776379
1998/1/23	159434977.2		2068346.1	6065175.8	1641865.1	2293698.4	1513607.3	2206200.6	3745775.4	5424874.3	7142379.6	5241282.7	15742589.4																													3571166	3463925	9918136	10731392	7195586
1998/2/9	277129585.8		2478308.7	9778194.3	3193165.3	3211868.2	3114966.3	2363377.2	3184373	6241268.1	14086119.2	9904098.5	25521096.7																													4437354	3849625	11168151	7586725	7593774
1998/2/10	88698704.4		1664535.8	4878830	2501549	2913175.7	2305529.6	1799780.6	3488907.8	28127661.1	8911066.2	9551491	60292721																													3746920	3108735	9198719	14354353	8048673
1998/2/11	56237368.1		2580474.6	5202299.4	2764929.2	2779845.4	1919155.4	1126781.1	4486197.1	63736999.3	6972741.4	6113535.3	28298630.4																													3494164	3507535	7917014	12711423	5233089
1998/2/12	67572452.6		2554315.6	9920765.9	5665499.6	2348590.2	4501257	1685035.4	3837765.6	17390785.7	8611929.4	6394304.9	103740027.2																													4654483	2412376	5257419	10494663	9435590
1998/2/13	52855441.2		2035653.7	6885312.9	4087059	1735200.2	37814564.4	2358241.5	11356145.6	12161841.5	8329221	5054539.5	73780972.7																													2466448	2751091	6063639	10700482	5059341
1998/2/16	65532532.6		2348843.6	29490000	3160000	1916000	23424000	9014000	5910000	11643000	15418000	22007000	69491000																													4331429	3893880	10421942	5941343	5928636
1998/2/17	65769123.6		1733483.8	10586032.8	1753547.1	1087563.4	9828859.3	4356822.7	3156901.7	8169497.9	8645353.6	7115763.1	61574779.9																													44529983	3077693	5688458	6730803	3920610
1998/2/18	59710329		1556677.2	6539456.2	7261418.7	1211065.5	29113525.2	12901506.1	4951146	6947759.3	11925354.6	5618156.1	83672235.2																													16641571	2760240	7183704	4548488	3810332
1998/2/19	59228710.7		1626591	12272069.1	2441158	1237267.6	9584928.7	8969251	2023140.5	6190314.6	10331492.9	4782888.8	41467350.4																													8114638	2882588	9165204	3858806	4367355
1998/2/20	56726908.5		1661766.1	21934892.5	2107114.4	1410627.1	7264974.5	15842324.7	4998361.2	7024637.4	5728601.8	4506310.9	53471397.2																													7170661	2566481	5626069	2200844	4494133
1998/2/23	60244960.3		2546328.5	24243928.4	2266713.8	1600989	8472044.5	17716697.6	2689447.4	5343493.3	7927704.2	5692592.6	36758908.4																													10149482	2641298	10870229	8087809	4112598
1998/2/24	43986767.8		1571491.2	16161440.6	1480588.8	1159561.2	6201066.4	16345453.4	2554907.3	4264279	10268212.7	3274573.7	26106022																													5003731	1712427	11659968	3078537	4292968
1998/2/25	60285195.6		1237845	16930145.1	1816128.2	1083189.7	N/A	15268936.5	2474446.6	5415391.5	8592700.4	2309233.3	36147156																													4650282	1826424	10141540	5832666	6120620
1998/2/26	70645926		1432446.8	10073332.2	1502749	1133288.7	6093407.5	9493664	2171587.1	4295320.4	9541575.4	2096172.9	67438025.4																													3622031	1372254	15630689	25005730	5325500
1998/2/27	124057125.8		1908874.8	37001555.6	2174755.6	940529.6	5200365.9	4214225.8	3931242	4570307	5580921.5	3764147.7	20482097.1																													3579306	1378296	7923806	22303035	4554092
1998/3/2	136559129		2348426.4	20489122.2	2385777	1299273.2	6132553.1	7804329.2	3991571.9	5882132.6	11645996.2	3481137.2	21156971.1																													6952833	2374979	9926326	10690962	14399243
1998/3/3	84975191.2		1485811.3	18349813.4	1656698.2	847984.5	3938894.9	2914915.5	3598176.2	5733089.7	9680693	5900544.1	20327968																													2488268	2709370	5528200	9136164	4863323
1998/3/4	64624316.1		1874549	12673483.9	962986.6	599633.5	3954509.6	2385761.8	1987753.3	2386899.9	11865933.3	3956079	9970484																													2203518	1250809	3941111	14267357	6885742
1998/3/5	96998224.8		1301474.8	8409310.4	1082095	823652.4	3103248.1	13075951.8	2162053.6	3414952	9355574.6	2205371	12295585.4																													3076845	1398667	4568157	20625723	7006098
1998/3/6	128205176.5		1345109.8	6089600.2	667726.2	552175.8	1628647	11889833.9	1850122.6	2731663.5	5439393.8	10609042.1	54305840.3																													1242480	1072476	3249556	29445881	4715007
1998/3/9	116277014.9		1145311.4	4083655.2	896452.7	436086.9	5377102.6	6687667.7	2086475.7	2470082.3	42407122.1	5143372	31397522																													2237019	1354033	5985845	60737351	3547197
1998/3/10	162276482.1		1990550	4817537.5	954822	1816072.1	8344786.9	15183840.7	2522723.9	3061289.4	16510713.7	3770559.6	41761053.7																													1627184	1260944	5512743	22289543	3687656
1998/3/11	95084109.2		1578065.2	4664578.7	862019	1001895	5822568	6124792.4	2510376.7	2670008.3	12968419.7	2475923.6	54852679.8																													2467136	1482797	5784249	24464538	4358428
1998/3/12	96566683.3		820572.8	5318548.7	1101109.8	595686	4181435.8	2570827.7	3508826.4	3990622.6	9230373.5	2645766.9	30740877.5																													2626521	2905068	3416799	19512523	5746234
1998/3/13	99258360.9		1624305	3417135.3	1232873	597447.9	2978033.8	2351442.7	2602089.1	3709686.3	8476782.2	1681463.5	22989650.4																													1760000	1868000	5139567	10502806	2133680
1998/3/16	73634697.4		1273841	11274938.5	1335648.5	742188.7	6956842.2	4761360.4	3300460	3285595	16816248.6	3330630	19346823																													950075	2045861	10785512	24316859	4271803
1998/3/17	111817574.8		1945545.8	14734192.2	3381578.5	586772	5407006.3	7200106	2733677.6	4309167.4	13828737.1	6045435.7	24921204.7																													1592061	2423276	6987450	19076138	7409939
1998/3/18	63409907.9		2359353.2	6120728.3	4548503.4	857132.9	4011863.8	3593590	1896932.7	3805306.2	10129627.8	2207124.6	40030640.3																													1562339	1744816	5746617	11633769	4063394
1998/3/19	44930592.4		1444313	3814959.2	3318431.2	605144	2706670.6	4325497.8	2027674.6	3139817.2	5728808	3109448	30176381.4																													1809757	1486099	4924994	7083902	2603567
1998/3/20	42450456.4		757905.6	3229856	1539515	702505.2	N/A	1211183	1218468	2695944.4	7794442.2	1829112.7	17613517																													1281968	1007497	2994202	32341473	2647748
1998/3/23	61652641.6		955404	4916193.2	1903461	1100190.4	3270481.8	3012513.4	5783599.9	5737396.4	6970446.9	3700139.9	15075668.5																													3273449	1411880	25379758	7138237	12878120
1998/3/24	100442892.1		1078469.8	12649963.6	1491178.2	N/A	4034715.6	1333504.9	1626802.9	3063351	6368567.7	7989170	27944687																													4060827	1470931	15675678	16128472	5933617
1998/3/25	158259720.5		954199.6	21623788.4	1758729.2	656166.9	3844796.1	2117917.9	2827943.8	3561529.8	26002857.9	4781087.6	26952815.1																													2397012	2347772	27408384	12464503	6771112
1998/3/26	61728540.7		1980047.7	7488090.2	4951256.7	991955	6680995.6	1785880.1	3935693.3	5722206.2	9354192.3	3236202.8	15539323																													2355101	2226494	10192032	13197726	5507424
1998/3/27	89629496.8		1665432	8851774.7	6877285.8	2665955.6	4960988.2	3608652.3	2774992	6601649.8	13916191.7	4049182.2	16348227.1																													3021288	3745790	29285873	15009557	6982826
1998/3/30	125131578.4		2702904.1	12138901.4	10021577.3	3122718.5	7158351.6	16251684.6	7440333.8	9878601.1	18254711.7	7608437.7	21881082.1																													5377416	5079839	32155441	12365182	N/A
1998/3/31	112374050.4		6738021.3	6847871.9	6425982	2472592.6	8136009.6	9793695.8	6349652	6087258.3	8219839.6	6733236.3	29981909.1																													2760600	2488092	17906957	9466841	9345289
1998/4/1	89237421.3		2656167.5	5793105.4	5453283.2	2006612.2	5564862.4	10091350.7	3620076.1	7598477.2	12324561.2	12750758.3	34745252.2																													3371572	2404391	15095028	8043064	8542931
1998/4/2	144694207.6		3469289.6	9378281.7	17208836.2	5560082.7	24260893.7	11094842.8	5755722.7	13877041.4	13370203.9	10904603.5	141696853.7																													6771309	7429912	20905573	14372477	11724165
1998/4/3	315137725.2		5488886.2	28456429.2	18523579.3	4122372.3	9888444.1	6678600.1	4147528.7	7093294	10881692	8248383	54119712.1																													5311361	7589769	13631628	10943023	8501259
1998/4/6	167661709.7		7895684.4	14120306.4	28438729	6155797.4	12821745.2	9769012.3	20862936.5	10129577	14625159.4	14046723.2	101002577.5																													7933227	15700115	18066674	9953637	9099161
1998/4/7	129021547.9		3085482	73657461.3	11664822.1	3469954.3	8244676.6	6334201.9	54562476.9	7127916.5	10391183	6640851	37103766.4																													4691112	5792113	11233810	9807604	15763790
1998/4/8	110604338.3		4689447.1	69906697.6	15938671	10446220.2	7415931.6	8365841.6	24095556.8	12591513.2	11738737.7	10354979.5	40081128																													7547614	8912125	17476885	8040787	14982811
1998/4/9	145646080.1		8322561.9	38681852.8	16430155.3	11961411.7	7937040	5571005.2	44729246.7	12855608.7	11313910.4	9530613.7	42015525.2																													9163508	7683706	16329261	8099373	10076585
1998/4/10	113938247.5		8392484.1	87446122.7	15774483.4	8068496.2	10871960.7	6241121.3	39167345.5	8314636.4	13152804.5	26695041.1	46157752.9																													11342675	4183968	12024350	6238628	16648591
1998/4/13	313599056.9		16276541	65257046.2	11318629.9	5167222.2	20026013	16184028.2	24387285.3	12755691.2	37549522.5	41369137.2	56805329.1																													7919492	9501696	33642722	5283316	36156169
1998/4/14	101227028.6		8875876.1	28666388.8	14073536.9	2959867.8	10346388.1	7183412.5	14390254.2	6362472	18565763.7	13042925.6	66034993.7																													9439363	6089844	18896034	3300940	15533492
1998/4/15	117912816.3		4149382.8	21912479.4	14035413.4	21731339	6699991.8	14192146.1	11466204.2	7704418.1	15240101.6	18820774.6	94801138.8																													5470098	7273121	29623925	20432022	9506257
1998/4/16	N/A		4999825.8	31892418	11100374.8	43673795.2	7019617.5	15686053.8	39018843.1	14341897.4	11773460.8	10341801.2	44586012.2																													6084010	24784092	72974908	13656084	11136884
1998/4/17	118354639		3198098.4	42469481.1	17050497.5	33555243.7	5531926.4	9248152.3	24618458.4	6728710.7	13477582.9	12447982.5	24442248.8																													5115279	31185709	20339784	15918127	12106488
1998/4/20	190261736.7		2447768.4	21067896.6	24735373.2	32655387.7	4825271.3	6925674.4	7293068	6893094.2	7459665	7496478.2	14496732.6																													2916880	29209363	9102576	3417683	5968174
1998/4/21	83459613.7		1736453.4	16977187.8	26622536.2	31256742.9	5137458	5904289.5	27415183.6	6556711.1	7229567.5	5608203.6	14999515.2																													2970737	20373975	8643935	3988044	5221806
1998/4/22	123922523.9		2809950	41028530.8	25699267.1	57361885.4	7903022.6	5034934.4	33801039.1	8383896.5	6577377.8	6478910.4	18265194.4																													4746135	23018253	13376995	5122171	6085447
1998/4/23	115469890.3		2538938.3	26842185.2	20363976	28754328.2	14766184.5	4964134.2	16320103.8	5599296.4	12323963.7	8741140.2	36095883.9																													4559903	15221933	20745931	5859775	5928104
1998/4/24	161190949.2		3859815.3	32221208	30457526.4	28768439.7	47453325	N/A	13101068.9	7501669.8	13524219.8	9517052.4	134026228.3																													6221257	15252941	12060908	5277980	8154744
1998/4/27	110166349.2		3770981	42556400.6	31805792.4	21995562	31172568.9	6482431.1	9964966.4	6646838.9	48900310.2	10052269.7	120572792.4																													6137530	10009431	11895293	5510123	7563471
1998/4/28	83674136.5		3383678.9	28772594.9	20519492	17189893	21332076.6	10115290.4	8936791	10130273.3	33663485.5	22486922	69811580.5																													N/A	8225546	N/A	6008077	8141170
1998/4/29	101348016.8		2528624.1	16153595.7	13058426.8	11825927.4	11581508.4	19702653.4	6351195.1	N/A	15675662.6	29022035.8	109903212.3																													18356126	4788126	19911947	4353465	6614230
1998/4/30	95220150.1		3485654.9	18042228.2	8865844	11133519.5	10793166	7503320.2	7559657.4	6969347.2	15072420.7	14855358.9	62215514.8																													11730106	5647765	32433016	4819643	7174350
1998/5/4	140923046.5		11749636.6	17232963.6	12074819.5	9767897.2	13597015.3	13004608.6	13906330.9	16555607.4	24727157.6	11147959.3	48228912.4																													9895786	6809500	38117395	4017970	7346355
1998/5/5	93931843		23064937.6	20729891.2	11892801.5	19334494	18321229.2	11435222.8	12523152.6	12639775.2	13978761.7	9189314.1	26249915.3																													10657155	11962740	16664248	4964244	6798690
1998/5/6	104340237.5		12462898.5	19175765.3	11690172.3	24680555.9	13664534.4	12386975.2	8577690.1	6487401.8	15048820.9	7012801.7	30989190.8																													5194132	6943063	13171676	3856648	7466075
1998/5/7	151802063.2		12444857.4	13609786.4	15186476.9	11877015.6	9665775.7	5176498.2	9394901.9	7174851.3	16034513	12215910	24670787.9																													6448354	8026141	13768980	2722653	9803154
1998/5/8	149184891.7		12490642.7	12406990.1	12068992.9	14072229.2	12948077	5372053.3	10902638.3	7439788.9	N/A	12675373.3	22277529																													5325180	9199243	15776781	2973854	10606553
1998/5/11	161907919.4		11555447.7	19745543.8	11538267.7	18040712.9	10226831.6	6094638.1	7311239.1	40322221.8	19681797.1	10982531.9	29697363.5																													5721091	8871447	14773575	1470376	7179605
1998/5/12	91897474.4		5089448.6	10015665	12857768.8	18416553.5	6926984.2	4345029.6	5109899.8	11823461.5	9488252.7	8688462.7	22612681.8																													3098079	5285619	9241209	5084796	6965535
1998/5/13	118918395.7		5206270.4	15394398.7	39849125.7	30736850.6	5699678.5	6652697.9	22876975.4	11621341.8	12176829.4	7587243	16978859.7																													4549215	14812977	15047711	10398337	5320982
1998/5/14	101790932.8		4655278.5	35074922	31066298.1	15455454.4	6105154.9	4474733.7	13321722	7862249.5	10890066.6	9027016.4	19712885																													3886451	8981927	14728701	9400168	7443073
1998/5/15	135613481.3		6904142.9	90568401.3	30421325	11249472	6983422.4	8257073.3	7885106.5	9301540.1	15280258.8	7641851.1	13407658.1																													4438252	4998527	9572254	5148979	5859851
1998/5/18	61285532.2		N/A	26977243.7	19411408.5	N/A	10915314.7	14175984.3	6189672.5	8146168.4	9971285	9773287.1	17071831.9																													3051107	N/A	8575693	2012553	5113083
1998/5/19	62721644.8		2038274.8	44444919.4	14152464.3	7224197.1	6937735.1	5404486.4	5003077.5	5312572.8	14489165.7	5099560.1	30748830.4																													2356736	2762792	9345291	1466436	3945060
1998/5/20	69266195.1		3685394	82005710.4	25763741.9	6827729	5488730.6	3510718	3235164.5	5316100	14313955.5	6633573.1	32547222.4																													2306841	4272822	11272982	1277586	4379671
1998/5/21	69639230.5		1910042.9	32217692	12574552.6	10581664.8	6100300.3	3389419.7	5834650.2	7575808.1	7190607.4	6771133.6	21323280.8																													9860623	4725195	8617010	3001047	3129708
1998/5/22	108313108.4		3843599	65477223.7	7869019.8	14303320.7	6478305.6	4547250.8	9178653.6	8144339.5	12159916.9	3587577.6	44738116.1																													17550203	7304950	12324722	2071602	3361352
1998/5/25	117001018.7		6920670	32957221.7	16097864.4	16576233.5	10241362.8	8869901.2	17868530.5	12030634.8	13255421	12090075.1	29327558.2																													7683021	13703054	30022693	2161635	6993732
1998/5/26	124211610.1		5709236	18693171.5	12341414	47360733	6795010.8	6293951.9	10867005.7	41770317	10677088	11853004.3	28734163.4																													6261182	6368448	20708187	4796654	4347870
1998/5/27	134944387.9		10028783.7	43448142.5	10601204.9	33930164.2	4994402	10520028.4	27698256.3	20482731.4	8205597.7	19349414	22294192.2																													9958523	13357024	11695992	3149627	6282082
1998/5/28	107915030.3		5451093.4	67107213.5	10731926.7	16208466	6137093.8	6069787.7	23625374.2	11159125.5	6942600.1	10195231	16807100.1																													5467714	7604329	12305294	1903181	4474554
1998/5/29	102557936.8		6152691.4	19560727.2	10582265.2	10984812.4	7124687.3	6193480.3	64921321.1	15511617	17544317.7	15953295.3	19993100.5																													17227508	7293871	23184944	1904542	4607945
1998/6/1	116428514.4		5300857.8	16785940.9	9962632.7	9381255.6	12657855.3	11609856.4	N/A	41321068.3	24686473.2	10413562.9	32762105.4																													55375302	12393223	54853673	1492602	10230880
1998/6/2	118377894.8		6171604.6	31078104.4	15569346.3	7779556.2	5849623.1	6231841.5	24490137.3	15063317.1	9480529.8	9529064.4	17362213.6																													26699419	8104629	20625747	1415283	4638052
1998/6/3	127292084.8		4890740.7	20540606.7	10081372.7	7375224.6	5893522.7	10047639.2	14159178	15133582.3	6483533.4	6352405.4	16012295.6																													10868097	7120635	52451785	1873733	3583367
1998/6/4	124654404.6		4282417.9	24175681.6	12591770.4	10544915.9	5975954	18449076.4	13522160.4	44232337	6490800.6	7103419.3	14366444.7																													13586764	6238392	25038896	1579422	3661955
1998/6/5	111680436.1		2928305.2	23214727.6	17565464.2	18584083.7	6279771.8	9187824.9	17484385.9	20508235.1	7214541.7	7750888.2	13196510.7																													11670305	6309774	39302931	6407748	4105597
1998/6/8	67939226.4		3807656.8	13064176.1	25658363.5	11818578.5	6038385.9	8869670.6	9767413.9	22799187.3	22152950.6	N/A	13610613.9																													6520351	8649565	17137800	9272866	8182219
1998/6/9	71015878.5		6210403.4	14040867.3	19857647.4	11499773	5863156.3	8142645.4	10183228.5	16853058	12638145.9	11585787.5	18369836.6																													8687546	16627035	20104123	8036140	12162936
1998/6/10	71212350		5198626	13330022.8	30016412.9	8161297.7	4574581.8	4618727.3	6113738.6	9082202.2	15286475.4	7639878.5	23961020.5																													5369665	8798230	24278072	3511143	22975589
1998/6/11	74892256.5		2930166.8	14151998.9	6588830.3	2543517.8	7906005.8	3011380.1	4692444.4	6916226	16272769.5	5024996	13488183																													2820243	4561808	8822176	2439449	7227715
1998/6/12	69855881.6		4241995.5	20654152.8	10858194	7854890.9	6912534	4602237	6916825.1	12374403.6	35509425.2	13458436.1	12684904.6																													4214097	6096018	15992323	3938119	6142282
1998/6/15	72955861.4		2122665.1	14156737	8375703.5	4227959.1	5477410.5	3364445.4	5325948.3	17189453.8	13024558	8841799.2	15020727.2																													3275012	20730016	21432716	3004428	7763469
1998/6/16	85586777.8		2246017.5	9579621.2	8372810.4	4475188.6	8786358.8	2864900.3	4534029.5	27604460.9	19786470.5	9038518.9	39825701.3																													3387085	12227770	10569732	6704258	6214115
1998/6/17	68832354.7		1496028.8	35901585.3	4678839.6	3294296.6	23671478.4	2774826.8	3699523.2	25360425.3	6325994.2	3979928.2	11733791																													1871760	5338618	5687414	2669275	3609723
1998/6/18	84308065.7		1960598.2	25611719.5	N/A	3387294.6	20060289.2	1669189.1	4164940.6	16987956	9147196.4	4883520.6	7328148.5																													2082754	5286503	8354171	7517252	2703702
1998/6/19	46049047.6		7225197.4	N/A	7374397.1	4003882.1	17718727	5885430	3503510.5	15541668.5	8952825.5	7035433.6	12344120.5																													4520164	12494184	11757908	5517247	4667161
1998/6/22	70435602.6		6492329.6	20814774.8	10635624.8	12499114.5	70491721.9	7804421.3	4610886.3	34910032	18969630.6	5993444.1	13641631.6																													4909246	18679089	24024119	9462433	6010782
1998/6/23	80348814		5219529.5	17911733.7	9420784.2	5869258.5	23544849.1	5048304.3	4355993.9	36154443.9	9249914	15617818.6	9898728.3																													3129326	8845917	19512143	3507887	5501380
1998/6/24	74327467.9		19464784.2	23773100.7	5877179.4	4819022.3	27345046.2	6599833.3	4124363.7	16044079.5	26701194.5	6142401.4	9898488.8																													3034017	6847612	30397233	3307316	4059872
1998/6/25	24954796.9		7296553	31004376.5	3400231.4	3700944	16132433.1	7752503.4	3920818.8	16963483.8	11512271.4	8449005.3	8170280.1																													3385243	6893541	12864755	4121293	4599342
1998/6/26	43837181.2		6177385.4	28670409.4	6744059.1	2041477.2	11413907.8	4475649.1	2499937.4	10086795.2	5744431	10037452.3	9479551.7																													2898337	4754003	8255008	N/A	5607476
1998/6/29	72506078.8		2981726	29101076.1	7817345.9	1441741	9774371.5	3680990	5685974.4	9748225.1	16329657.7	19169895.1	5804017																													2515674	5879152	7901444	2038979	2411665
1998/6/30	68520406.3		9284886.6	53882803.2	5153093.9	1346276.7	9400947.3	2567594.6	3310637.2	6178775.7	13048458.5	19613677.5	7119027.5																													2029040	3293583	7087083	1827485	2678087
1998/7/1	106925744.9		3693001.2	41307391.6	4664587	1925246	20692680.8	2978930.9	2524756.2	6577718.3	12965670.3	13908665.7	3765837.5																													2301156	2732418	10064644	662789	4586918
1998/7/2	75297187		2441871.6	38781746	5375437	7721455.9	5315863.6	2333550.9	2100084.9	8010763.3	9728206.6	10641543.6	6840369.5																													2321549	3683830	7411412	1003212	3090722
1998/7/3	57649165.8		2140629.9	20800826.1	4612664.4	2028479.4	5880836.8	1618329	3443004.1	5422166.4	6322550	9104193.4	5136600.3																													3417524	2399554	5104757	498958	2174510
1998/7/6	39885492.7		1989217.5	20277195.8	5126443	2008664	2835725.1	1178486.7	3238600.3	3833563.8	8711187.7	12887199.9	4403411.5																													2208200	2807816	6956914	416709	3431918
1998/7/7	48660241.8		1611561.7	22955681.6	3581054.2	1749614.4	2515470.3	783668.6	1288920	3411010	4251119.2	5262764	4914373																													1998596	2161084	6668066	760326	1813871
1998/7/8	33673709.4		1172640.1	13696087.4	3223371	1254098.5	1596319.6	1484110.9	1320780.9	3190035.9	3144944.6	3420504.2	7432232.7																													3057438	1585660	3750216	663987	1527225
1998/7/9	27853162.9		705599.2	19335197.6	3859340.5	1082055	2454144.4	2946573.2	1742555.3	4580045.5	2971384.9	6741950.6	5386216.3																													4062008	1200332	4262767	1138872	1170727
1998/7/10	31262470.6		6615057.9	25325011.4	6182611.5	2832268	3092434.7	2561049.3	1740553.2	5287821	5296768.5	9858535.3	4450905.8																													19667618	1520115	5857165	1756393	2074955
1998/7/13	29390051		21751833.2	40393951.5	4828239.5	1602254.4	2892615.6	3140085.9	2067136.4	8154074.6	9930889.8	8565677.6	5054137																													4529803	2297701	5774328	2027751	1929134
1998/7/14	31494391.9		20369585.1	30335835.4	7766515.7	2028547.6	2397137.2	2455094.6	2371091.8	4913483.2	6492451.6	13556807.5	6021343.5																													2837183	2753696	7175840	1563323	2055478
1998/7/15	47890625.4		30796761.6	22783419.4	5835423.8	2008851.5	2465138.5	1539590.9	1605146.6	4131764.4	7292873.1	8902453.4	7213454.7																													1940104	1681801	5144035	653915	3625751
1998/7/16	68771049.4		21683103.4	20665437.2	2935495	1706545.2	3369666.5	1466322	1631313.6	7917448.5	18309388.7	6085269.5	4030911.3																													2178827	1717432	6238559	758368	1365724
1998/7/17	63174732.4		12744420	14885338.3	6121515.2	2411759.7	5754953.3	1173043.3	1556386.2	8360286.1	4338662.2	4651892.8	4627561.2																													1568336	2788990	5589646	421026	4146774
1998/7/20	67268541.9		11750496.1	19953945.7	4722131	1786397.4	2864750.5	1293410	2571016.9	6381243.5	6601998.1	4430098.9	4876117.3																													2299830	2793053	4929119	985120	3565065
1998/7/21	124956216.7		8935307	26756336.8	3932679.9	1035480.5	2003537.2	1273426.2	1303874	4225694.9	5552725.8	4505338.6	3842290.9																													1206108	2133392	3664421	1545217	2029915
1998/7/22	383264358.6		5645754.8	23975901.1	10695404.7	2673278.7	2010941.7	1315223.6	1175271	3993157.5	3831111.8	4744926.5	3802437.7																													1587469	1867401	2756825	1316201	2046663
1998/7/23	94051971.6		3504054.7	25284662.2	9125433.2	7770471.7	1579250.2	1988347.8	1220521.6	3239278.5	2872406.2	18799540	3154535.3																													1116646	1692819	3119493	1606416	2996795
1998/7/24	172297852.8		3681122	43368414	5743522.8	3817690.6	3397304.7	2029028	1418972.8	3101197.2	4154232.1	22833411.4	3649346.6																													1672570	1878300	4053454	1015442	1645508
1998/7/27	79576662.7		6467616.5	20632038.6	2535379	1530867	2146322.2	1364260.8	1392343.3	3604518.6	3053943.1	23390802.2	3719655.8																													2268772	1246569	3943409	1050444	1701692
1998/7/28	47644509.8		4177050.3	26282080.4	7033196.1	4800223	2299466.2	1772013.4	1162516.6	3653147.2	7274401.9	12736315.7	12420743.5																													965294	2758944	3375812	524569	1538039
1998/7/29	44193270.5		9813045.3	14970689.1	2925447.8	1684916.5	1589627.3	901186.3	1318833.6	3104117	3096764.4	43502103.6	4884130.3																													1486537	2338695	2353674	732901	936301
1998/7/30	38319902.6		3472170.9	17635784.3	4594059.7	1617006.8	961458.8	725551.8	1288783.9	3201378	3522441	17415687.9	4350357.2																													965681	2292224	2745208	474947	1101093
1998/7/31	26670458.1		6621701	19450011.6	5397293.2	4642630.5	1144548.6	785138.8	1177774.2	2376088.5	5564959	20625956.2	10809360.6																													985577	1248044	3060095	771536	836889
1998/8/3	52988314.8		7580285.4	13631900.6	8170350.9	14660516.1	1160170.2	1038782.8	888872.7	4176372	8419904.9	25938028.3	16265101.4																													1740323	1319130	3200424	912018	840530
1998/8/4	55752994.5		5398001	17094134.5	2330186.2	6895149.1	964654.3	2055596.7	1351771.2	4754907.5	2844647.4	19269097.7	7723860.2																													1228950	2140274	4516051	3954292	2623197
1998/8/5	31131956.5		3907930.5	15945583.9	10398427.6	6807205	866415.6	1763259.3	948393.1	4279614	2015732	8796334.1	4664211.5																													791224	1060390	4182540	7928032	2394072
1998/8/6	29594693.8		4475780.5	14823374.3	29143319.4	4574046.2	922802.2	5307702.4	695481.6	3319263	3529277.4	19044053.7	3250060.5																													1061154	1184238	3860537	11767648	1798356
1998/8/7	30922016.5		5432663.1	13953568.4	9812575.4	15274293.2	2211406	4486186.4	1118108.3	3712754	3364301.1	13947454.2	7571560.3																													2531218	2471438	3775955	10109169	2008052
1998/8/10	34033657.5		4999332.4	13723200.9	9500724.3	8329821	4008090	3170088.8	1480941.9	3736491.9	3871333	12493540.2	5914022.2																													1962405	2019243	4548076	3374850	3870362
1998/8/11	41441946.8		3008536.6	22235006	3294657.5	3443246.4	3514276.2	3453859.1	1509309.2	2522306.1	3475387.4	10387399.7	9511436.3																													1534990	1372607	4194895	1902959	2416877
1998/8/12	56015824.2		3266053.1	12617963.6	6555126	3711026.7	2153658.1	2947450.2	1991979.9	5471185.3	3947364.5	11327969.6	9792212																													2035903	2281956	8595152	2391172	3625887
1998/8/13	40485654		4671021.5	16965034.8	5211229.8	2594683.7	2343808.5	1294101.6	1501299.8	11818481.5	3368833.2	5654111.1	7086080.7																													1362385	1315293	12006561	8359942	2143207
1998/8/14	38838714.4		5565668.2	20342963.1	3651594	2544560.5	6212500.3	3312092.2	2276076.6	6815249	6039507.8	4320574.7	9938371.9																													1335755	1614945	5970939	13063973	9227729
1998/8/17	73736057		4581563.5	24272242.3	7818483.6	2307066.2	4799178	4615061.4	3294374.6	5923488	12783368.6	13275886.2	8648729.9																													1871155	1861828	7203160	2414711	3946837
1998/8/18	53353096.5		3312935.8	15523730	5495000	2500251	3629767.9	3156996.1	2279281.5	6665809.6	11504320.4	12074479.1	7136595.7																													2245593	1475711	5520663	5561275	2894238
1998/8/19	48294585.2		2844203.7	23136949.6	9663170.4	2226919.8	4572506.3	2483402.8	3629462.2	5666282.8	7716307.6	14712270.9	7090849.4																													1759040	2407372	5834646	3357762	1507294
1998/8/20	36843235.5		3213126.8	12531534.5	17281533.3	3329049.3	11787379.5	2679153.9	3879657.4	7145367.8	6817393.2	10669695.2	8796513.8																													3935367	3123032	8512597	2343501	2563309
1998/8/21	162494052.9		3272705.6	15073557.3	11480040.9	2883128.6	6654424.1	2370003.2	4289043	4348788.5	8899394.3	6625885.5	11294928.2																													6829547	1979131	7813380	5190295	3449135
1998/8/24	124094851		4353348.9	9604382	14867959	4211869.3	27142885.5	1684194	3147849.9	4878321	7631172.5	12131056	10771064																													2903428	4159507	9456236	3542311	7518360
1998/8/25	46039030.6		2008593.9	11742959.2	13148471.6	2552439.5	14654096.7	1487049	3331802.4	3524122	3920148.7	4755051.4	5634749.9																													1838444	1980583	4904031	20307995	2761446
1998/8/26	73119266.4		2259675.6	19085731.5	10676789.2	2562921.7	8760262	2213696	2061720.1	4076010.6	3192376	7144414.2	4619844.6																													2144721	3350985	4300023	9833513	6685590
1998/8/27	45245427		2244935.4	12254196.2	6570997.4	1722069	5601987.8	3440976	1623146.9	3334147.7	4594108.8	2294851.2	3937961																													1421795	2381438	3562942	9291785	1402976
1998/8/28	43494128.7		1454860.8	13042177.9	5284936.1	1685691.2	2695538.4	1965919.5	1698334.6	3120319.5	3541769.2	5088123.4	3871108.7																													1020000	1485496	2562067	10631689	1668584
1998/8/31	54165770.9		1548030.5	11577189.6	5969988.8	1867433.5	4493737.2	1725168.6	2311189.2	4811587.5	3781835.9	7066914.5	3936031.2																													1887859	3489611	3889859	5476293	2028630
1998/9/1	23729162.1		3430487.7	5304031.4	7891684.9	2129460.2	3555642.3	3944779.6	2009494.3	5014161.8	2705655	11789070.5	4547478.7																													1588931	14650303	3675630	2063463	3721837
1998/9/2	15393657.3		1385068.8	13222894.5	6038941.3	1420820.5	2523464.4	8260446.3	1178167.8	4209426.7	2266279.5	4634729.5	2089439.4																													671920	4376646	2017333	1170651	1117673
1998/9/3	26109128.2		1414156.9	10093029.2	7027412.2	1079722.4	2139970.9	14377801.9	1615514.5	3212163.8	1670217	3069783.3	2666301.4																													976678	4349871	2459862	948524	3506845
1998/9/4	25101425.5		2079408.3	10440439.7	13633364.8	2087687.3	3959215.7	7160176.2	3933764.9	5847939.2	2738497.9	7267985.3	3449339.5																													2102506	6267084	6494072	2782553	6696864
1998/9/7	28221305.3		2014430.8	9678576.9	18515714.6	2590469.2	4807705.7	10431731.2	5523491.3	14922556	3350128.5	6102971.4	2595054.7																													9808939	17878183	7406891	1850113	4786683
1998/9/8	35787578.1		2388832.5	13140016	7039835.1	4114952.8	8366384.6	11214368.8	4405760.5	20382774.5	5489203.7	7482671.3	2910051.5																													8230821	20620945	5423871	6157624	4031688
1998/9/9	24473570.2		3052281.6	9727038.2	8210517.1	3662891	5471721.7	6382510.9	3091795.6	7858216.9	4808253.1	4639244.8	3703808.6																													3505550	10461566	10368698	5316419	3032245
1998/9/10	59830480		4722911.4	18070630.8	13662265.4	5223129	10295574.3	5737525.8	5200228.4	9598295.9	13741183.1	8006798.7	10177012																													5347182	14343343	24667392	19957078	4993330
1998/9/11	47552510.8		7825007.3	13113015.4	23077761.1	2939960.5	7474335.3	6673934.8	5756469.1	7717066.9	7513374.9	10510425.5	15008101.2																													4901080	8209427	13107153	12850792	3022016
1998/9/14	65114283		15358130	12692722.6	12247238	5287325.4	13202520.7	5977548.1	6234095	32608142.9	18480786.2	17817294.5	9552150.1																													4989165	14329200	14544948	4446405	3939636
1998/9/15	82224417		9788829.7	25727462.4	10640456.8	5407286.2	11995044.7	7318808.6	5026828	28757550.1	7959525.7	22276895.6	18114440.6																													3422946	7454687	9382776	14654675	2646575
1998/9/16	47571791.5		5432249.8	57320290.1	7617513.5	6014666.1	9025594.2	4774678.2	3742924.3	13715086.2	6396528	33673206.2	33622533.5																													2699937	6634138	9334136	3275863	2730954
1998/9/17	64539867.6		7773683.2	61709855.9	9417031.7	6855006.2	10320231.2	5224311.5	4771057.4	9665531.3	7315314	27260530.9	28039238.6																													13517271	9758295	9054045	11213643	2879855
1998/9/18	45755585.7		22175649.6	41314745.9	4732033.1	24360509.6	20737400.8	5549969.2	3531379.3	7196209.7	7000099.1	10302765.4	14055631.9																													7787629	5346459	9750608	21712881	2178636	349027515
1998/9/21	31514371.7		20087127.2	50597728.5	3851918	5228234.1	38221605.3	4770998	2519210.3	6431554.6	4375432.9	5624288.2	7805673.9																													2931693	3399191	4504382	29507206	3104488	133440767
1998/9/22	28960493.2		32544897.3	74621232	9453391.6	5111728	13167649.9	8843690.8	3654753.2	7940365.4	2866043.4	6136955	6357225.9																													2394041	2789742	3104844	35098968	8004429	61080022
1998/9/23	23011978.6		27298540.6	43746518.2	6708092.6	5178369.9	9158067.2	6080996.7	9475179.4	10924633.4	2773197.8	5386594.2	6115226.2																													2626765	8503989	5585117	37901640	6045737	48427941
1998/9/24	30346587.2		14143443.1	31313465.7	5617784	4906521.3	11580857.2	7788818.3	10623075.5	12527850.9	3303156.8	5605962.5	5480971.6																													2828335	4839388	4168422	25606961	5911402	43512320
1998/9/25	34160656.6		N/A	21605009.5	4111460.2	4622022	7921726	6855246.4	12643844.7	6067245.1	2942650.2	3624772.5	4695736.8																													2408190	5724207	5345474	5909989	6149570	28953200
1998/9/28	38964492.5		27697987.7	21013363	3274918.8	6224762	9353752.2	5435393.3	24910111.7	7924040.2	5625156.2	5618864.9	5823295																													3511718	15241312	6778799	8199618	7618255	31019531
1998/9/29	55369236.7		24182146.1	23342613.6	3676612.4	2915598.6	5984518.7	4526791.7	11660690	8221463.4	3713791	7068912.9	3615598.1																													5251908	6621443	4855910	3221194	8381980	19308216
1998/9/30	25528955.2		14311026.1	16897124.5	9649555.4	2979619.6	2767637	1996266.6	5567248.2	4171588.1	5025464.7	7003022	4063990																													2233711	5764015	12335811	11011757	6163367	20098276
1998/10/5	22515374.2		9082649	10618715	7508570.1	1584284.9	2771784.6	2867447.7	4352371.2	4635429.3	5169285.7	14239859.9	4060791.6																													3664281	9801526	6084463	12525037	7719444	15332921
1998/10/6	27165599.5		14374950.6	13192929	13571615.5	1887801.9	5060371.5	2574621.9	6291387.7	3702206.1	4248413.7	21987107.2	5228025.9																													10244931	7892036	3897114	8590057	4719093	32911956
1998/10/7	32603449.7		11194952.4	26668499.4	9492711.6	2453365.8	3191043.1	2242153.6	9033753.8	2138222.2	8325956	26414347.8	4300229.6																													25408054	5911428	2229868	3565790	4262135	20496393
1998/10/8	27204628.1		6766418.4	21465267.8	10827898.2	2322200.1	3038370.2	1652396.2	6283618	3481988.1	4303727.1	23009398.4	2899993																													8560278	4466368	2184638	2225118	2488232	29790494
1998/10/9	25432820.3		7771354.1	14924713.4	10000348.3	5496303.9	2572567.4	4358681	4687239.6	4489453	1764605.9	30139927.2	3353587.9																													7351276	3558120	3248824	5774544	1970463	19963222
1998/10/12	33893729.5		7308291.1	10952409.1	8773912.6	8914025.3	4690116.3	18406048.1	3763631.7	4710811	3099332.7	28704109	8787608.7																													5745653	4967813	3290905	3906016	1562883	22894635
1998/10/13	56401794.7		12174499.4	13871322.6	30478463.7	7116831.1	5154728	9080818.1	3989803.1	12668804	3497465.8	17599521.8	10949756.6																													4798032	5681897	10440394	5284864	1678211	21119028
1998/10/14	30513753.9		5263329.1	11939764	5518136.3	3180172.2	1856718	2882163.4	3923529.9	3100214.5	3493383.8	8080780.7	3410940.6																													4106122	3300549	3898963	3099955	2175025	11230910
1998/10/15	40197119.4		6289558.7	11492594.4	6788885.6	6015999	3522473.5	2982996.5	3575253.3	15895880.4	6119638.2	24155162.2	4638488.4																													3439690	6938268	28177505	5376301	1699486	19113813
1998/10/16	27138044.2		21547962.6	11868714.9	6046183.5	4401976.8	5876313.4	13998611.4	5936011.8	9505991	8702719.1	20106878.2	5514191.5																													4503587	7808473	14870191	35854929	3642134	55834026
1998/10/19	30897440.3		16072357.8	14522137.7	9079695.1	4125066.8	5810547.8	11671361.4	7257148.8	13082193.6	8817322.6	12748777	8283731.4																													5157724	5469722	5746305	50003693	5176918	40759127
1998/10/20	32276190.5		12641365.1	11639879.9	3877236.4	6265064.5	4601806.5	13006650.2	3535285.5	10094494.8	5287270.8	7237275.5	3558966																													2895271	6698937	7531154	4055611	2033339	16280688
1998/10/21	63758912.2		10288476.1	12052197.9	5557190.9	4786119	7720887.2	8245217	6854680	8059927.3	6305845.1	12555863.1	5275932.5																													3565090	7295976	11052110	6762168	4914104	20825495
1998/10/22	60317165.3		10052407.7	8289689.8	4681880.2	4425270.1	6169936.7	5986518.5	5029987.8	7848622.8	5595826.8	14723844.5	5810816.1																													2877204	6951351	7571359	22532198	6438889	17179749
1998/10/23	74917815.7		6514235.8	12576108.6	3970095	2505929.7	4715010.3	4473146.1	3280914.9	7619609.9	3258353.9	24291098.8	4818933.5																													2411493	7841460	5941967	3164181	3954420	16858442
1998/10/26	45360297.1		4434259	9438489.6	3252898	2850737	5217037	4633466.2	4320100.6	13740691.1	4491920.4	18652355	4356257.3																													3409051	5815120	5465315	6822141	5383131	14609611
1998/10/27	35785689		9349037.6	9106456.2	2953075.4	2862047.8	3505737.7	5564581.3	2416931	6984885.3	5482757.5	13483352.8	3887770.9																													1534045	3284676	3925080	3784630	25353794	11898685
1998/10/28	30053431.9		7646134.4	7043430	3865479.3	4600656.8	4356065.8	15157077.3	3054236.3	11689776.3	6182100.8	11186324.3	3163820.4																													2463993	2458185	3044488	15291097	41452393	10610503
1998/10/29	54807885.6		7696254.9	7816494	2760167.3	36538869.3	12322528.4	37951358.8	3082636.7	10455067.7	5682976.5	19643484.3	3285150.3																													1506923	2990429	3177335	15623368	30654213	13400479
1998/10/30	84545494		5929361	6423490.1	4408357	29480248.7	18735691.6	11673274.8	9968969.1	30664441.6	37898716.2	13198176.4	3964780.4																													1338906	2539103	4326292	4971616	15728048	19501532
1998/11/2	34309149.4		6146736	4824107.2	3555935	16440875	40220396.8	4960642.6	12453983.7	15026465.8	25455351.9	18734427.4	3633248.3																													1395494	2392908	7860248	1211807	6122366	27376113
1998/11/3	29623849.9		6290152.5	5868851.7	2369861.9	11096655.9	13609102.1	5971720.7	13445091.1	11108044	15119512.1	11265616.7	5166602.8																													1977002	3921186	7395394	2074756	8335893	53685658
1998/11/4	33288978.6		11448716.2	7131052.3	5397447.8	15333263.2	9604654.9	3587138.6	17449838.4	18344159.2	13092672.8	19591371.8	4105641.3																													1267052	2129090	5820217	1406722	8992371	26285804
1998/11/5	38753937.5		16452714.6	11913928.5	4817685.6	18588937.7	16640351.8	6205637.9	12502549.7	8801967.9	25448723.1	32088036.6	7080563.9																													2252584	2472372	8420477	4351278	11938797	38187803
1998/11/6	72503331.4		20797405.2	22639674.1	5342882.8	10987791.9	11855723.6	5593907.4	8652606.1	13382415.4	18289405.6	36154894.8	6455994.1																													3156121	3597321	17300074	3070242	15197181	48381552
1998/11/9	59464565.8		16312341.2	14312776	5220669.8	7836338.5	8333439.4	7993953.7	21654002.2	10379231	12588501	11609481.2	11015594.6																													5843735	5701077	10468476	2733256	10895927	35642289
1998/11/10	82374794		9659845.5	10234368.3	4843757.8	7633507.7	7815577.3	4610452.5	5383561.8	13127815.9	14243190.3	17797047.1	7328460.2																													3042251	2918538	18571163	1392811	13057829	27336601
1998/11/11	36241963.6		6171027	9014830.5	12313095.6	11522039.7	5385429.8	4188872	10662017.1	10673998.2	10631215	9976463.1	6401951.5																													2365528	4014751	13446809	2715403	5525249	21232255
1998/11/12	86559822.8		10864000.6	18509757.3	5646651.8	9517440.2	6887783.7	5046804	8344946.3	26053922.9	10190111.1	24908502.9	7371896																													2342799	5925340	8526194	3770427	4753878	22025927
1998/11/13	46809166		4244629.8	10038073.8	4338010.5	4376463.4	4790661.5	4587414.2	9159732.9	41325571.7	10729018.8	25328046.6	4095520.9																													3387174	5004565	7657323	15436160	4549639	15155859
1998/11/16	413255936.6		4655300.6	15088502.5	5579674.8	5111610.9	4374110.8	3425965.1	20063932.4	13026423.6	9483585.2	24477648.7	4930677.4																													2416575	3798059	9673805	10517832	4120657	14101912
1998/11/17	461493662.8		17908926.1	7421040.5	4400007.4	5684948.3	6529945	4859454.8	22603551.5	10134100.9	6833622.5	16854317.2	9765954.2																													2157722	3054006	5063989	5589989	2588231	12610283
1998/11/18	155924973		10489639.4	15348460.5	3340748.2	5144887	3516777.1	3675896.8	8983155.2	9592058.5	6654470.3	11966551.7	13009932.7																													2702644	3777018	7151096	10306372	6914664	19059560
1998/11/19	90885923		6324800	22911628.6	4112746.4	7989268.7	3247943.2	3460375.4	8743033.1	8798785.1	18253913.4	8603729.4	6848289.6																													5403357	2329440	4342116	7550608	3099205	8644224
1998/11/20	64572431		4314209.4	26531213.6	2315197.6	5948534.7	2851154.3	4422940.3	9422549.6	5544741.2	8795981.1	8534645.2	3109027.5																													7077158	1596195	4962857	8919692	6318252	7929161
1998/11/23	76060439.9		2983548.2	16290219	3989833.6	5959442.9	3620507.1	7025283.9	13120544.4	5287137.8	5804895.3	11803831.5	2773890.1																													16751664	2711263	2712447	8411294	4328523	7635416
1998/11/24	32701418.4		3064790.3	5040939.7	4846316.5	5004161.3	4236709.7	2417813.7	18621866.4	4199034.2	13148059.5	5606120	5230318.2																													8724708	2569313	3768163	11332596	5392814	6026587
1998/11/25	56612459		2160167	3647151.8	7041624.9	3125889	5586833.9	2055484.8	14428730.3	5588368.9	9189483.6	4703270	2815667.1																													7217214	2166006	4816779	48654021	4130236	9070040
1998/11/26	50112002.7		1874294	4562170	2521598.5	3361440.8	2577482.9	2359239.6	19875229.1	5461273.5	9749590.3	3559551.9	3630431.7																													2447000	2611000	4352000	18832000	5399000	12487000
1998/11/27	35932060.4		2548713.9	7076441	4061476.7	4357831.6	2095930.6	1639289.7	10112571.1	4508405	8623929	6069294.5	3397978.4																													4475000	1307000	3575000	5878000	3572000	10891000
1998/11/30	27210391.2		1629790	5365679.5	6237685.2	3426674.7	3070423.3	2048810.5	8249525.7	2869979.4	5704837	3566090	2411181.5																													1839000	1878000	4370000	7145000	4114000	6054000
1998/12/1	18047990.4		3923973.2	4700096	4233278.1	1170705.4	2766008	1127117.4	3293623	2733248	6694104.6	2347484.2	1801536.2																													2001782	1292335	2132499	N/A	4412788	5384735
1998/12/2	26221070		3073074.9	4424595.8	1870743.6	2269476.8	2197053.6	2549256.3	1596593.7	6403989.8	7516073.5	7237893.4	2131750																													1369843	1763660	2009530	2663193	8189743	4503608
1998/12/3	31790471.4		2610200.1	4304583.2	1371704.2	1474575.4	1854071.2	870229.6	5276006.6	5259569.6	3474022.5	6106594.8	1374497.8																													1368181	998079	2332488	3636247	2251417	3174754
1998/12/4	66566168.5		3493413.7	3967447.7	1991330.8	1179946.9	1734885.5	827753	2493120.9	3664116.3	4543579	9852934.1	3975924.2																													2019245	1121672	2174153	3421530	4325953	3621982
1998/12/7	46528725.9		1853571.8	5862033	1881599.7	1551716.6	1677262.8	694249.3	2144437.2	2869692.4	3031316.5	4270122.2	1811371.1																													1152265	712970	1502125	2440568	2992519	4910332
1998/12/8	17838185.8		1901159.5	4369956	1464182	1204253.3	1034346.2	652402.9	4058823.4	5539205.8	3845782.5	6657984.8	1200123.7																													825894	844165	1296790	3698851	6144398	4168118
1998/12/9	17713311.4		9123438	3612232.9	1070595.5	923522.2	1040588.5	572669	11927655.6	2257984.9	2505969	4680669	1801575.5																													614765	897200	1102200	4923298	8513675	1751958
1998/12/10	32393263.7		3282460	3569164.4	1361588	1847934.2	1164330.1	870353	8452178	4400267.2	2036439.2	3502287.5	2301031																													516616	1240116	1480924	6605555	2092273	4559603
1998/12/11	17134979.4		2152109	3396468.5	1626801.9	2600860.1	949795.8	1089267.4	5512953.6	2137198.2	3464973.7	7788898.5	2367050.6																													804169	1365622	1670286	7623990	2440502	2669248
1998/12/14	21326208.2		1593139.6	3080897.2	931005.5	2000190.4	691495.6	572230	3080204.5	1702534.7	3165799.5	9498775.2	1735694.8																													640137	960337	480963	8030865	832014	2741988
1998/12/15	46022265.9		2075830.6	3560156.8	1246835.2	1520383.9	2855484.1	1136260.1	5336994.3	1668355.1	3010732.9	11051438.8	4652185.6																													959402	916406	1525499	19440241	924084	4627063
1998/12/16	20355197.4		2136324.2	5406006.4	2067052.2	1267562.3	1286195.1	700234.8	2900711	1368430.4	2568750.4	3373414.5	1312187																													668265	827747	914346	40575782	446744	1611668
1998/12/17	37603170.9		5190790.1	20804021.8	1942653.4	1442601	1948428.2	1036218.2	3306563.9	1822488	3019479.4	11965270.8	2197780																													1529324	1319239	1670476	17452225	1111074	3365112
1998/12/18	23738492.5		10414825	15592892.7	2660751.9	1800531.1	1006981.6	876660.2	2287132.8	2761953.7	2537039.9	13662515.9	3784401.4																													675452	747436	2141768	13396194	1578612	3675802
1998/12/21	32283908.8		2474563.6	16392116	4840471.9	855821.9	964303.4	557518.1	3206115.8	4194075.2	1626358.2	3570324	1857344.2																													583990	662691	1223906	14748613	1249380	5739850
1998/12/22	36024520.1		3552655.7	16688059.9	2862023.3	2296472	1973397.7	1295563.2	1677755	2364220.6	3556429.5	5201661.8	2505428.6																													896391	882885	1507120	14803587	1070892	7463179
1998/12/23	44694508.7		2031980.9	16231661	1773380.4	2037276.6	1163948.6	766671.5	1145563.9	1031660.4	2351828.2	2379897	1367116.9																													696480	405148	897376	12836382	3716358	4481344
1998/12/24	29267757.5		2808127.9	17267732	949974	982458	714921.6	708867.9	1003184.7	1427601	1258458.5	2748913.6	1725774.5																													682412	607081	921933	6916414	461339	3057807
1998/12/25	33787380.4		864088	23816353.7	3215225.4	970108	831589.6	667462.5	2288199.5	700353	2764849.8	6710039.3	1458988.7																													458400	500798	2786854	11170791	1519800	3140918
1998/12/28	20235049.3		1109796	24653018.3	7910293	2092821.2	670557.1	424805.3	7934422.5	1301533.4	1659638.2	1003056.9	983328.7																													628044	537819	858946	6214264	2549589	3321958
1998/12/29	25079200		1817749.6	22161991.4	N/A	542179.9	1233598	487850.1	9408193.6	2556580.6	7789605	3273664.8	1767104																													946107	707610	1522878	7155518	7777557	4715713
1998/12/30	20311350.8		3162832.2	21186945	15741606	1088974.1	1687427.5	995524.2	7341367.1	2731405	3562170.7	3707026.8	2857802.5																													1738200	969119	1832190	6203250	1333216	6075894
1998/12/31	19833008.7		652515.4	15714111	12824280.8	1087608.8	551561.4	384217.4	3648200.2	1472649.3	2146961	3863043.8	3030173																													638391	517476	1201131	7785443	946468	4352423
1999/1/4	15710575.5		578009.2	10017751	9375479	544551.5	1414315.3	426359.7	1236512.6	747283	1847480.9	1350971.9	857870																													667404	355224	943705	3407404	307016	4705752
1999/1/5	25148051.7		1578437.2	3460848	4982725.5	771171.8	1094984.7	761592.9	1378702.2	1221228.1	2383949.6	1381857	1897193																													758045	1138602	1594188	3009592	1460417	5878379
1999/1/6	17579927.1		1125658.7	2933594.4	7830112.2	798810.1	1220818.9	565871.7	2026830.4	1821252.1	1550573	2680716.4	1380141																													443736	581791	2422788	2490744	4338433	5355788
1999/1/7	25376532.9		737038.2	1317546	9802312.5	1117526.5	575531.6	691029.4	2342446.3	1640077	1956085.2	1448486.7	1974068.8																													515668	662936	1781385	7113237	1517618	4853202
1999/1/8	30898447.4		1991441.1	5371518.4	16973997.1	1934754.6	1164031.6	1491883.7	3534577.9	2643183.5	2429320	8303422	1903734.3																													1849276	2041079	2405756	11963353	6532609	7349837
1999/1/11	18299030.9		962628	3390179	6255684	2809825.3	859904.3	1192685.4	2152310.8	2666220	1968097.9	4660669.7	1926401.6																													686071	3696081	3089569	25646524	4509411	4064191
1999/1/12	30210856.1		1086152.8	10779137.6	3739949.8	1585800.3	830198.4	1024642.4	872500	3913329.4	2339692	4910094.3	1366191.5																													870384	1503481	N/A	10816738	3113043	3602382
1999/1/13	22510344.8		1576644.5	3704649	5339707.8	3491525.6	633354.1	680097.5	745363.8	3584885.1	2355958.5	5382987.8	1724242.1																													945451	1274561	2451353	11189426	2430050	3768629
1999/1/14	27297938.3		773274.6	3043877.2	2467665.4	4504619.9	1196601.8	585474.2	788522	1640782.6	3601705.5	1270149.6	1441456.3																													705836	892202	3984146	5939049	565992	4265399
1999/1/15	17258069.2		1402475	4104145.5	8396263.6	2682024.8	1151219.3	1424981.8	1195854.4	2616219.4	7750816.8	5673641.9	8788286																													668826	1347462	2687858	9693133	638643	1911500
1999/1/18	21588593.9		1283100.2	4700598.7	5609000	2211605.6	2093867.1	988000	1743006.4	4833020.1	9930000	3244525.4	5964526.3																													1096828	995862	5054252	4572667	1147226	21867446
1999/1/19	17437285.3		4809538.7	6169537	5641963.5	2175783.3	1800872.3	1414276	1730730.3	3543220.8	5352480.7	6064008.1	3811369.6																													1158853	1621583	2439561	3026470	4387478	13397518
1999/1/20	13305758		1944858	2621548	2594801.5	1829369.3	1453879.3	3946657.7	1113801.6	1677866.3	2978982	11281264	8625094.9																													650673	649627	2633287	3246074	2756018	3664036
1999/1/21	17134683.6		1694885.4	2242736	2154972.4	2194908.7	1903344.5	1826536.5	1165670	1450977.8	3569110.4	8326244.9	2931944.6																													678773	938353	2294980	6928117	1482928	5234790
1999/1/22	34058106.6		2587808.1	3779656.7	3827223.9	1901468.6	1881379.9	995833.2	1340280.5	2602390	4471288.7	5931771.1	3495414.5																													1005424	1015362	4626323	8026708	15344374	4765101
1999/1/25	24089613.4		1722198	1826990	4054134.4	1497307.9	1013207.7	1927237.4	9827182	3244679.6	4627233.6	5551225	3586365.1																													1380023	1091159	2387497	12608455	10323228	6735290
1999/1/26	21158510.7		1833560	1351569.8	4175370.3	4363663.7	1226905.5	1025883	3919979	2160259.6	2821934.4	14215694.3	2436870.6																													814716	1466945	1332248	7302573	5403027	8326616
1999/1/27	22482776.4		1851529.8	4205025.7	6541696.6	10301665.3	1179580.6	582888.3	14008682.2	1703614.2	2417167	12503205.2	1985561.2																													989770	982371	1061977	5082116	2645569	5992436
1999/1/28	21648216		1301870.7	4170635	16396006.3	4382965.4	2269872.3	1524367.3	7337237.1	1804525.6	2052451	5399009	2090680																													1033438	786976	1262232	10184931	5541095	4939430
1999/1/29	24104959.3		1233732.8	2168689.2	8332869.6	7966168	1814611.6	4096288	1921435.9	1937063.2	2139170.6	2944435.9	1625551.5																													725531	1092110	1543605	29786699	12460195	6882910
1999/2/1	25213284.1		1551894.8	2881596.9	7957242.9	5744598.2	2360194.9	2970670.9	3652851	4122258.8	2772211	2728655.6	1154584.6																													763490	698761	1047351	30040673	5258778	N/A
1999/2/2	29182699.2		7388685.2	3182994.6	5586679.9	2968331.8	989672.7	1157228.2	1746095.5	2008447.7	1523242.2	2977194.5	2267987.6																													544478	504077	967417	14771723	7137572	4355504
1999/2/3	17667387		1245306.8	3392761	3126834	1809246.3	1036008.4	1012255.1	807664.1	955672.1	1322203	2459737.6	1427229																													768523	602185	682730	11977974	29584269	5713459
1999/2/4	33355480.1		1118948.6	1798282	2547963.8	1793917.8	1123336.2	2280154.4	1074342.8	1562382.8	1988932	1852873.6	3613093.5																													725953	1461688	1307976	9553959	20034183	6481393
1999/2/5	33407892.2		2518672.2	1271178	2109075.4	1961287.8	1005244	2781291.5	3065235	1966754.8	3297041	N/A	2877844.5																													919803	982671	1583172	9685148	4118832	3017914
1999/2/8	26512437.4		1909408.8	1380805	2517042.6	1093809.3	1153514.9	1411811	3325683.3	1858446.4	2406667	2699488.4	3151634.2																													794145	1019993	1609970	6147091	5502536	3961813
1999/2/9	35350914		4879777.6	1553703	1974346.5	1028830.3	908855.5	2702941.2	2712510.8	1498256.7	13185802	4309934.8	1385422.3																													752551	2098955	3254903	3946337	11346824	4071375
1999/3/1	13937072.5		4851985.8	1589868	3975184.3	1081771.5	627615.5	567031.1	1069321	962237.4	4327913.7	10135107.2	1098169.7																													562131	4937572	818558	2841447	1881118	2161288
1999/3/2	18109650.8		1067540.6	1375119.8	2877750	1945033.3	640317.2	2696292.1	827471.6	739690.7	3645459.3	7117437.8	481151.5																													579785	4223486	833949	3894875	1004847	2795585
1999/3/3	19319808.8		4261032.6	1283415	5510195.1	5096138.4	1356909.6	2991030	2091082.1	1477674.7	4290926.1	17114484.2	2279363.9																													1052484	5271190	2271786	5605432	3211788	4238118
1999/3/4	17571030.2		1495338.6	1166567.4	7920625.5	3692351.1	3074132.6	1297309.7	2569851.9	3944082.8	3665186.6	4466265	1922532.5																													857712	5190647	2885724	5744924	2382563	4912441
1999/3/5	19766968.5		3432735.4	1578093	10600723.1	3836941.6	1524397.6	1542306	2944210.6	9034451	3312966.2	5289684.3	2975962.6																													1291087	4381707	7028532	9564507	3384967	3429041
1999/3/8	24256015.4		8340232	1492207	22268340.3	6999654.8	5006631.4	1310708.7	13800891	12099275	4893583.1	8247182.9	4782035.2																													1486605	3346720	11920461	9424366	N/A	3432319
1999/3/9	48037814.8		9067262.5	1518527.9	13162687.7	3732184	2135599	1186646.6	11191824.2	10553013.9	3599537.8	40679369.9	4143895.2																													1064785	2534630	6956157	17446157	3419859	3660229
1999/3/10	16065799.5		3916796.9	1298428.5	9382425.8	2458149.8	2207289.1	1074197.6	9640543.7	15302227.4	4266511.6	14415128.7	2286010																													682971	5311922	2864949	8830720	3340112	2944605
1999/3/11	26510540.8		16358783.9	1242945.2	38708510.8	3901128.1	3300512.4	1269529	7470761.8	15205114.5	3362908.6	15868619.1	4403971.6																													1805972	3214927	4703903	16630795	2775963	7081075
1999/3/12	27166079.7		N/A	1304589.3	55081426.1	4970721.7	2981581.7	3071214.8	7327976.8	6892516.7	N/A	11310526.2	3979120.7																													1514085	2829957	2516566	12176180	6763977	7523640
1999/3/15	24636047.7		4162151.2	1290416.9	22439040.2	4990607.4	3102849.6	3073139.5	5616862.4	10980755.3	5112441.2	13756133.1	10537010.3																													5722087	4555688	5552853	10480714	13743647	10582117
1999/3/16	22725663.7		6179589.8	893344.9	20094937	3452988.4	10600910	3520763	4073327.8	5544180.7	3858778.7	6769723.9	5244724.4																													2004167	1911708	3366610	10157918	22806547	6112252
1999/3/17	30298841.9		5864116.4	1372737.2	14359704.7	3963991.2	3892937.8	5195245.2	4839388.1	5195749.2	4738853.6	5164671.6	5513893.5																													1521493	2688902	3813222	7293903	14006333	8237569
1999/3/18	19601606.3		12099154.3	2032890	9711693.5	1738760	2376035.7	1815879.2	3458402.8	3493747.8	4625983.6	2514118.2	4091139.8																													1238206	2173100	2685940	7270514	7910061	13444352
1999/3/19	24404162.8		23267568.5	6461812.3	7919549.2	4466129.2	2214943.5	2196899.7	3693135.3	3159771.7	6506796.2	4404419.4	13487527																													1088136	2170482	3389360	6455733	8149482	17725394
1999/3/22	30976618.6		25811309.3	5746917	10415798.8	14977406	2322017.4	4986839.8	9713809.6	3382853.8	5813233.5	5047901.8	13538119.5																													1389354	4262893	8410346	5398020	8448921	16954496
1999/3/23	33743612		12483922.1	4059868.8	8195540.9	5827463.4	2020730.5	2327203.8	4988271.4	4185222.9	3399891.6	5436314.6	4056914.1																													1001820	2391066	2609114	3093938	1772342	5523892
1999/3/24	96440058.7		13038832.7	7861583.8	4997787.1	8308357.5	2583604.3	3794972.7	3508440.6	2687514.4	2867233.6	5371434.8	4133408.5																													3965461	1614980	2788695	2800502	2760817	6522858
1999/3/25	25166656		8322754.8	6299354.5	4605209.8	9364818.5	1070845	1923041.4	4061398.2	12212645.8	2565486.9	2233944.6	3981926.9																													3987338	10749611	2035110	2665567	2992596	7139676
1999/3/26	21160552.7		8035377.4	8921934.1	3661836.6	9078440.1	1398909.4	2606593.6	2024095.6	11665373.6	2495118.5	7534497.8	4316121.7																													8275219	4007709	1214223	2368570	2778027	5522862
1999/3/29	21689673.9		11180167.2	7157937.4	10979198.2	4838995.4	1505482.3	2137419.1	1994484.5	7610447.2	3197992.1	11605196.4	4392794																													2186955	6425680	2048843	6801485	3543057	6803683
1999/3/30	12876639.4		6591062.6	3660321	4674350.4	5820701.5	1721028.3	1515226.1	2927060.1	4383269.1	1801094.9	16322225.2	7026894																													1891636	3043543	1295034	3055342	1782897	4555876
1999/3/31	17847084.9		12336453.4	5673283.8	3564235.8	2746042.7	3284586.8	1211970.9	6149857.1	5228006.1	2750756.3	21210256.5	8160818.3																													4190276	2068171	2734953	3365157	2009931	4503646
1999/4/1	28338583.4		15830239.9	5060586.5	6076569.5	5304227.2	3329438.6	2414052.1	13686496.3	4108856.7	3444880.3	31314414.9	10206555.5																													3428020	3196381	2452832	3944791	3026132	3941684
1999/4/2	18692854.2		11915274.9	3727439.6	19911683.9	7660276.3	5121311.9	3159127.5	7709171.5	5668262.3	3033709.2	9258120.9	12193860.4																													3506704	3288521	5928908	6569505	5258102	11187098
1999/4/5	35885468.8		6709118.5	2451497	12274281.6	3354238.2	4303479	3366554.4	5095534.3	6071443.5	4673173.7	4201104.9	68679850.3																													4033261	6536974	4266222	18701197	7274327	21912233
1999/4/6	23125603.9		5479294.7	4630617.7	9199394.3	3855409.7	4562126.2	4924549.2	6364461.1	16620903.2	3988590.9	4779765.9	68933304.7																													2877889	4075662	2911492	6301420	6167458	15966843
1999/4/7	29459053		7270300.4	3513922	20821456.5	4077460.9	3021865.7	3809096.7	4484478.2	6276370	8678849.4	4699915.7	28955224.3																													2974069	7136304	2150290	8833966	13063727	12509526
1999/4/8	172603947.9		6515024.8	3314150	22117721.9	3912600.4	2274206.8	3080249.5	2763458.2	7486123.5	4226895.2	4463132	15791391.4																													1972886	3225343	2516267	3821532	18498824	8840901
1999/4/9	132253913.6		9483602.8	1977575.2	13096607.6	4663443.4	6821662.8	3529023.3	3144711.3	7913061.6	5335040.7	2766683.9	44118799.3																													2218574	4832691	2491488	4921837	7442484	15897793
1999/4/12	50122935.4		7672317	1362829.7	10188645.9	3422614.1	2793777.3	3898528.3	3707521.6	15939245.7	3995921.5	3788455.5	46919851.6																													5445421	9968385	3085064	6259338	6059237	13828102
1999/4/13	55838868.8		4923156.2	13101456	6201713	3200640.6	1571085.5	4107950	4630776.8	11615737.2	1958401.7	2267943.6	24199127.1																													2632440	2439644	2103736	2803689	5134213	6102725
1999/4/14	28136823.3		15869959	10166261.8	4835807	2252193.9	1075346.2	1294594.8	1494479.3	6535388.7	1800852.3	12257959.5	21713514																													2116866	2147378	1311886	4306525	1701478	2739428
1999/4/15	31483369		8466877.2	6850827.3	8476124.8	2079599.8	1177413.5	1534851.1	1706369.8	5727136.7	3635728.2	11871953.8	12861620.7																													6098795	2163535	2478415	1332997	3330939	4289369
1999/4/16	29489009.7		5552162.7	6176524	5071570.5	4142418.1	1638006	1973132.4	3419111.1	4762131.9	4281612.6	3244788.3	12160875.5																													2835780	3347002	2615292	3284931	2377046	3091314
1999/4/19	22197613.6		9503054.5	4714913	12964369.4	2221820.8	2289513.9	1312112	2260069.2	4549199.3	5642258.6	6615019.3	7815533.8																													3123687	3159676	2384590	4024220	3385576	3749239
1999/4/20	16155101.2		3657514	4416060.4	10499191.8	1640523.2	1224584	1337938.6	4638056.9	7151411.8	4764882.9	N/A	11360982.5																													5921165	2057408	2535484	1364745	2431454	4175809
1999/4/21	22022427.2		8676434.2	2376368.4	18196800.3	1803650.8	1229986.2	1419140.4	3568134.8	3173581.1	3033368	877284.3	9160104.8																													3323904	2156593	2619964	1466956	2778778	7090039
1999/4/22	31432073.9		8477636.7	2397434.1	9524345.1	2418912.5	2187929.5	1536054.7	3494124.6	3529147.1	4304827.4	3222106.6	16398277.1																													4802044	2983788	N/A	2633040	2227661	5326989
1999/4/23	30474244.2		5065546	2547615.6	8219351.1	1630070.3	1123918.2	N/A	4670940.2	3989106.4	2380433.2	3108537	21530466.8																													2826121	1245037	1829165	1278653	3737170	4324980
1999/4/26	31024651.3		5175778.5	1579229.4	5073482.6	2628680.2	1862218	1833258.1	4838670.5	8498500.9	4372651.8	1891644.4	12904170																													2944049	1206639	2176649	2511552	4529509	2913177
1999/4/27	34511179.4		6320539.3	1284858.6	7868727.2	2301506	1590543.4	1475977.3	2604481	22740094.1	6932555.1	1313515	10075518.6																													2093588	1468642	2113668	2757037	1667785	4608445
1999/4/28	19765688.4		12785551.7	5058881	3602158.5	1155292.2	1422740.9	1069582	1375271	11816191.6	7110331.6	1826398.7	5387961.2																													1517969	1329835	5058518	1428624	8441728	2412624
1999/4/29	16504750.5		2216369	N/A	3040268.3	984182	890665	1102183	911456.2	6013037.2	2161678.8	8148575.2	5444133.7																													1177131	732751	1751346	1805961	8233197	2307419
1999/4/30	17199412.1		6152956.1	3134387	1987424.4	1861523	1071580.9	1087374.4	3510588.7	8661025.2	2157350.4	7341519.1	13178204.1																													1257822	1049788	1287282	933959	3255690	2991066
1999/5/4	15399600.8		8244483.2	3324311.6	2500786.7	1120719.8	713970.1	975187.4	2178856.5	3130309.7	1586039.6	557587.1	13365506.3																													822467	687093	1227315	799327	621051	965241
1999/5/5	19482728.3		6661501	4030394	6053600	480970	902832.2	705663.5	N/A	3175117.4	1802923.7	4259166.8	4563263.5																													366982	809599	1412066	700439	699297	1577359
1999/5/6	22690658.8		2438665.5	5918188.6	3231358.3	434972.2	963652.7	2656401.3	5029836.8	4111400.5	1686904.6	4132209.7	3423105.1																													1082308	798053	3281633	2481137	1690919	2002118
1999/5/7	19126370.2		2050002.1	3056829	2027700.4	601585	4165686.2	806855	10929674.7	2048091.7	1393924	4103199.5	4084469.8																													751751	912856	1527215	1045696	1078174	1655667
1999/5/10	44225953.6		2884649.8	2276496	4329145.8	1700867.1	2810504	2003458.8	8994146.6	4833065.3	3774267.2	1677756.7	9832771.3																													2058174	2525802	2812584	2063912	1501585	4126127
1999/5/11	18110493.3		1199023.4	4088066	3361012.3	701970.1	898962.2	856462.4	5238083.4	3251457.2	2684412.4	1634374	4399230.1																													929259	963206	1444141	1436961	1096065	1593582
1999/5/12	23303050.1		1618861.2	3112198	1882027.9	749492	1018242.1	622426.7	4812445.6	2541779	10092093.2	1218114.3	6523096.1																													654541	657262	3246904	1571198	953063	1116692
1999/5/13	13682307.2		5782109.7	2039134.9	1620624.1	623978	1153401.9	565355.2	3618004.8	1547615.9	1775801.9	423913.8	4743059																													500098	963763	1117326	986509	690979	1277281
1999/5/14	27005138.4		1105513.6	1760978	3451649.1	1550151	586225.1	791327.4	3917536	3055060.4	1439820.5	1421720.7	5328139																													1017182	1032725	1595704	869635	503815	3040033
1999/5/17	30629604.9		682694.6	1908107.4	1587697.5	543136.2	986538.9	689191.9	2433091.9	2589613.6	2324816.9	698043.1	9279050																													783899	461352	1301521	893482	760494	1337234
1999/5/18	13920822.1		388607.2	1728872.1	1541657.5	709838	714749.4	488187.6	3514685.9	N/A	1631842.5	686919.8	5685409.9																													685582	631248	1326270	513072	1177139	1241671
1999/5/19	47320218.6		9553839.2	5424621.7	2791900.2	821297.6	1063272.1	923559.7	3358244.9	1621338.9	3642638.5	1827998.1	5870915.6																													1230731	1011024	4802990	1907029	3337008	2696455
1999/5/20	90490556.8		11815602.7	14770336.9	4468789.6	2132176.4	2212158.8	2381441.7	5598057.7	4869270.8	7197922.3	3330776	9455678.7																													2304900	2417480	11355643	4897900	5594638	4857887
1999/5/21	112676356.2		9530596	16672775.8	4536882.8	3658422.4	4255032.6	2217976.2	5644276.9	5365312.4	8985793.2	3224421.8	15065107.1																													2514814	2413295	19109088	6964964	13969345	7988755
1999/5/24	163412849.7		17087709	21517213.2	7733903.6	4384920.8	5769354.6	4188374.9	7983036.4	8292294.6	22109780.1	10143116.8	23022924.9																													4467421	5484914	36368642	7162767	9554357	10323975
1999/5/25	119724565.2		26596079.4	17781279.5	8999247.6	5865044.2	6084342.9	4663674.2	47501611.5	10097512.8	14392153.6	10043051.2	15514105.6																													5218303	4794485	42052307	7955297	16974322	13822693
1999/5/26	614616975.2		31470570.4	87593179	6412576.6	3931040.5	3460586.8	2400989	40547141	7208029.7	9087218.5	25385428.9	14403958.1																													3660645	3127077	12631129	3796991	19750896	6845927
1999/5/27	131195221.4		15393462.8	107474927.8	13624263.5	5543306.6	7719038.9	6304806.2	45007575.7	14038700.9	21740576.9	36909970.9	23691355.9																													8653904	5829806	15875645	8842059	41496084	12950740
1999/5/28	N/A		10108017.2	78459896	N/A	4147132.8	7976987.1	3865801.7	29804403.2	8553193.1	N/A	18687605.4	34309449																													5124561	N/A	10845603	9178882	45629147	9281598
1999/5/31	1902100616		9482377.8	75741210.4	10065695	4548177.8	6503885.9	4880914.8	98207681.9	11817446.2	14263631.2	12921154.5	21119744.6																													5274232	4576539	14096835	8744087	41116705	8828587
1999/6/1	1666572172		9545832.2	54948659.2	27087678.1	3458243.4	3767476.1	3352738.7	51116247.3	13609388.8	10782853.7	11383972.4	14055870.8																													8110255	10520672	10276401	12569115	15856831	8108429
1999/6/2	2003214792		9142836.8	34301174.7	25436326.7	8919085.6	7114766.6	5079141	82497895.7	11517121.2	15332371.1	16474983.2	13996453.4																													5916166	7052019	19236026	6740473	7524912	17583272
1999/6/3	1022292705		9971745	40453905.5	7520413.8	4426740.5	6599151.7	2138284.6	100054583.6	5522053.2	8340284.6	35928403.6	8190106.7																													3885607	3076387	8356067	4343365	7782949	11404738
1999/6/4	842517204.4		20272572.1	45154215.5	5326929.4	2351549.2	10025747.1	3824265	55682524.1	5270537.9	10715929.7	38612266.8	9790474.3																													34565849	3328781	7738025	4029135	11157510	12172223
1999/6/7	727753002.4		30447856.4	50735685.5	14403253	3331934.7	16470797.1	9138191.3	74000672.9	6836122.9	14504369.8	42205516.4	9696423.8																													N/A	3808348	31947889	4951125	9434522	N/A
1999/6/8	691063840		18369943.6	45670224.4	23863069.5	3174644.6	12404940	20093725	63111613.1	13109919.3	17458948.8	43568738.4	9445099																													11315332	4037966	16061914	11095789	11751996	22687332
1999/6/9	366414913.8		22131797.2	33884450.7	22966367.7	7470407.2	8492087.5	21361690.6	71357359.6	14869861.8	6629728.6	69818374.1	10415383.5																													6479881	5777632	10300502	13654321	11572968	10670381
1999/6/10	1001679196		10983039.1	86405160.6	39016715.2	6618462	8450461.5	18423792.8	103028838.3	21010412.1	12628442	23934147.1	24492295																													11419570	6915414	21128844	27245322	28873820	14221235
1999/6/11	326125204.1		40862477.5	40528228.1	45355902.6	6225458.7	10860933.7	25779588.8	39460121	14167077.3	11747360.4	16753339.4	16263124.6																													15531683	8429272	14744310	9182714	17848506	28413037
1999/6/14	380608359.2		23105983.6	34652674.6	25010919.6	16115964.6	8291096.4	79293185.9	42616312.3	23837036.9	17186615.8	24701933.1	37151646.7																													21636936	13234010	27586349	15278744	28160644	32611254
1999/6/15	926959411.7		27578855.2	68997439.4	35052965.8	19903183.2	N/A	44453925.9	44967079.4	32799035.1	27860059.5	34110788.6	96666331.4																													68483434	13984909	28655150	15580876	16243984	30318841
1999/6/16	413803391.4		31482713.1	45816170.7	20203843.4	9632521.5	11812154.4	24263280.1	28476011.5	15163397.9	26215465.3	20349264.3	38232208																													43648555	6307532	44926699	12658066	18347169	16702404
1999/6/17	1225288637		48467130.5	52816060.4	22956997.5	10345752.6	21126243.6	22109022.7	63595714.6	19145699.7	69685449.1	37145790.4	45424273.5																													19413308	20043615	123357971	12270358	16623427	24839813
1999/6/18	877930067.4		34681378.9	50309530.8	28096395	11434410.3	19861923.6	19615396.7	44949308.9	77823397.6	22849498.8	43965392.4	31828069.4																													47266351	52339820	89655648	22874264	25814390	30157125
1999/6/21	468788560.1		29584670.3	46970106.2	34084725.2	13462845.2	16504290.2	23555798.8	39471808.4	95315679.4	23472652	44114415.4	57485033.4																													24688483	36109858	54068922	24650730	53382459	29616554
1999/6/22	509374815.6		27840387.5	47697690.3	36491310.1	18297303.5	26807547.6	17626196.9	42194578.8	56292330.6	14062137.6	27345649.2	33917765.9																													22212935	35536133	34245073	17657998	21361567	22340052
1999/6/23	1057346585		22196280.2	59468675	41605587.9	11820152	23582487.8	28902726	43312609.1	56654089	30323317.1	53555290.1	65977081.9																													24654047	41065844	67826996	17216959	33208920	28404061
1999/6/24	1584704565		29065204.3	87864229.6	34772937.1	13376637.2	27610003.4	25060312.6	46095833.1	75407322.3	33900399.8	19379257.3	56536460.4																													26653329	26080773	88952443	42649009	55967788	24031079
1999/6/25	2915463393		80676173	76920489.8	49565601.8	18828387.3	38261161.5	30178839.2	60457366.5	83309397.7	81023938	28899477.5	98400571.9																													35560156	26180945	172730566	N/A	31549512	36566472
1999/6/28	1959130883		53285061.2	56491099.4	32089723.5	10672388.3	28646216.1	24110837.6	41285145.3	46940574	37546744.7	35618426.1	41664003.7																													34205398	19335083	122399034	41677734	32247836	32219077
1999/6/29	1968177180		42134677.7	49771179.3	35715769.2	25198190	25469867.3	47856238	39054343.5	40305173.5	36224315	43655146.4	124868944.1																													25784139	20662034	86120887	19346047	35728164	37341215
1999/6/30	1467349747		36555942.4	26727030.5	62372279	N/A	35040427.8	19862196.8	36271370.4	41749667.7	29411614.7	48544435.6	60771997.7																													27182669	15565189	98866187	26406592	21355623	25388733
1999/7/1	2388650445		21773378.8	18200166	68722147.9	14381318.9	27424489	13170019.9	17990901.6	21441790.1	30355600.1	79251907.8	42281459.7																													12991158	18133585	96613030	11800388	20917143	67091255
1999/7/2	1011374686		42861498.1	23374156.4	75768920.8	11589870.4	18562786.9	12281595.4	15901268.3	21201112.6	22821645.4	106127490.8	34284497.2																													11761378	8019878	71183490	11067529	27509440	113038322
1999/7/5	659479325.6		29144397.8	19221878.1	96980161.1	22466968.3	20153764.4	48175017.5	15433973.5	11805680	17163773	77340577.4	19700001.8																													7739935	6919656	39247562	5901740	25254812	110834071
1999/7/6	799673984.3		24571878.8	9549672.6	40709771.1	11499954.3	28057412.8	21975794.9	9433441.5	10831520.1	8939031.4	40222082.2	15538163																													6704507	22275774	55482705	4797977	14959713	42035403
1999/7/7	577377801.9		33984316.6	12337462.4	35638961.8	4990290	22546303.8	13127527.9	5716242.1	9854901	15930681.2	45608636.4	13515821.4																													4837789	10689729	55613373	3834291	16318107	32706961
1999/7/8	374674305.2		24245970.9	8189403.3	19472005.4	7513326	21664299.1	8571244.9	12933563.4	13045125.8	8380793.4	33603712.5	13070649.3																													34435889	11824905	82031497	5585663	33986546	39351201
1999/7/9	328107749.4		14235639	6223722.1	19664170.5	5479856.8	7447199	8930086.2	10506252.5	11931005.7	31666342.9	22732437.8	11927611.6																													29362721	9401853	123840750	4841475	30550326	59561132
1999/7/12	610903071.6		9924094.4	8028788.4	15199920.8	4502374.9	22806852.2	10098548.7	6957764.9	9774911	20367078	16680264.5	18884541.1																													35466712	5912891	67606580	14248460	32073510	68720049
1999/7/13	636899296.4		26080752.8	5069474.9	12206338	3142135.9	22265136.2	5554110	6584279.3	8014025.4	10070941.4	19520714.3	8618390.5																													71032290	6971814	44596013	13375778	23540933	24711894
1999/7/14	383738901.7		20922750.2	5410556	8623042	2237532.7	27502582.1	5504705.9	4633198.6	8164823.5	8346813.2	31314559.7	16480562.9																													62381746	3342587	36860903	4505216	23032544	16967718
1999/7/15	243590889.2		26173634.8	6150764.3	5826542.8	1940647.6	27844901.1	4041891	4820939.3	28864409.2	5499111.4	42518786.7	8814206.3																													45304755	3508219	24308720	5258108	15767195	10265750
1999/7/16	237279998.2		71504686.1	3771883.8	8896649	2850273.7	22454074.2	8731765.1	6082965.1	13282403.3	10040700.3	41269101.8	23968662.7																													27498663	3759598	50261035	11023933	17861527	18282280
1999/7/19	458900544.1		108705455.1	4474612.6	8668724.6	2368002.5	17073597.5	5508200.5	5295597.3	9790935.1	9329352.6	24223773.8	54878574.6																													15817604	11783165	25491538	19319057	15130573	11462398
1999/7/20	463506474.7		274255890	9514000	9042000	1793197.4	22681711.4	5425941.9	6764855.8	9289961.8	9125863.8	42656030.6	41360296.1																													19895205	24375957	58900355	16257221	19329453	13835000
1999/7/21	1222162050		270881934.8	20152914.1	12806955.7	6297225.9	27054307.4	7574117.7	5663705.5	30215753.9	16409553.1	68687441.4	48326706.5																													49121976	17828403	95091147	17630851	36610627	21376022
1999/7/22	553315713.5		103389687.8	8527510.7	9053028	3942354.6	28655292.4	7147691.2	5308411.3	16658191.3	8317588.7	43318789.3	22027803.2																													64952134	15932957	89436658	9723041	46370810	11248115
1999/7/23	286185644.9		62430090.1	6613421.9	6523797.1	7714942	33145162.9	3634155.3	18632043.7	9896510.5	5363447	59824156	13675130.7																													54503060	17008689	109273712	6282572	27897100	11747117
1999/7/26	169918317.4		46228981.2	4222244.6	6855197.1	1836549.7	40717447.9	3460847.8	29811715.6	14085788.2	4508160.8	30691980.5	13558140.7																													21765236	11735130	49379653	16224377	18474166	10937903
1999/7/27	147120468.6		24903070.3	3528897.6	3909783.1	8733734	16064525.2	1938350.4	7389684.8	8166144.5	3483387.2	63203413.8	12622821.6																													14384357	17109676	27959881	7815939	32507219	12782500
1999/7/28	145157474.9		19737770.5	3515531.7	15161915.6	34920218	36029815.2	2242490	8679224	8209484.2	8287591.8	46582273.5	38808372.6																													13075364	6664004	37792529	4193284	36068314	11695932
1999/7/29	110026587		16565288.9	3288212.2	5333841.1	81329653.6	36077913.4	2262101.1	3131155.5	8803251.2	6949343.7	28371157.5	19916183.8																													15385857	6108029	17121082	5207665	38168935	13252635
1999/7/30	136610924.4		15975172.5	4215446.6	5152502.5	20402946.3	48903006.5	2271623.7	17635792.2	5488118.9	6709749.3	29863993	13425670.2																													10773502	6649761	21225906	5480984	32261277	9820455
1999/8/2	351601260.3		26997806.5	3123346.3	7459908.7	10972399.8	20530013.7	5527961.2	9507591.8	7913540.5	21437365.7	36276938.8	15138884.3																													9769022	12260724	50486230	6940970	24472216	21450182
1999/8/3	141069635.2		12735657.1	3050820.7	8338270.9	29333148.6	11779212	3828130.3	5577820.8	6679853.9	4862580.3	49729447.4	10694789.5																													11305231	7753621	199312604	5682671	15470630	9650938
1999/8/4	168734000		29127000	4141000	9669000	17450000	11390000	4509000	8072000	14924000	8061000	57275000	15216000																													9840782	13115209	127704031	16762707	16058780	7215094
1999/8/5	144141429.4		58554295.8	3224030.4	36736718.7	32221882.8	16274276.4	4415905.6	8262477.7	9093778.5	6116697	50504532	10553715.3																													13262420	7640223	55020602	50206297	14334617	12331815
1999/8/6	323127629.7		49246397.2	3149346.5	15733490.3	14759646.7	9188290.8	4122321.8	10146229.6	11093317.5	7342628.4	47530265.5	21454099.5																													11149782	8080340	55851390	28995109	27882666	12053110
1999/8/9	134855633		27275007.4	2517824.4	22928391.1	57867538.5	8723679.5	3256744.6	6435360.5	5337293.6	10894853	45264068.3	13409927.5																													22461415	9407054	21854738	13889663	17355688	8343440
1999/8/10	165959687.7		53710841	1789564	14984317.3	25979330.5	7838121.7	2131673.9	22237383.2	4928441.7	25842470.8	28223047.9	8846325.9																													9283377	43562283	40521035	30963771	6018631	6214655
1999/8/11	99293187.7		24763304.7	3072376.8	15214797.6	16907466.6	8094502.8	1671303.1	33937220.4	4362250.2	14441444.4	9257100.4	6430773																													9603754	21587154	20712958	20961198	5155578	4849753
1999/8/12	94148102.2		26986056	1487823.9	9729993.6	17432634.5	6218531	1174166.8	8567669	6578120.6	6945369	9110881	6556243.6																													7434267	24812341	35578737	23227768	8270334	4625672
1999/8/13	70986928		18033919	2113184.4	5310449.2	11770500.5	4695560.2	1183596.7	5810445.7	9533477.1	8267744.4	21720135.5	8422019.9																													3767169	19229327	18275776	11028359	17010608	4401712
1999/8/16	N/A		25317839.8	2088949.9	4817192.1	5702362.7	10440007.5	1379838.6	4589650.6	13187502.8	7380235.6	7152337.1	6284594.3																													5172993	5554267	41311101	7444518	2524435	2225016
1999/8/17	129902253.8		26581703.6	6415116.5	4696581.5	7833641.3	14297920.4	1410816.6	6692198.7	16523039.2	5575381.6	16085690	7791035.6																													5083640	3130266	49491868	4220555	7096869	9884338
1999/8/18	62075745.6		N/A	3801825	3869961.8	6538571.8	15072262	1279776.9	4508368.4	6924990.5	5146989.6	5209063	3433603.1																													3146389	3735468	16646397	11172856	2875401	7856604
1999/8/19	1425243421		59175185.9	18904371.6	6136156.3	12476937	12732747.2	2957797.1	4159442.9	27737942.8	8824288.2	39415049.6	8728889.4																													7102506	7825589	71805128	12231367	25825837	20816869
1999/8/20	592242144.5		49680863	10415819.5	5532982.2	7749787.3	6435248.4	2265053.9	7793097.9	49618988.8	5861543.9	83289376.9	7506139.2																													5300443	6299644	48866769	7946891	8138549	7632891
1999/8/23	357432363.5		52829250.7	4506785.6	5527202	31980855	5854433.8	5531619	4204361.1	24313736.2	4258290.8	34285513.6	8091038.4																													5646428	7749990	24854651	10532592	6059893	8074816
1999/8/24	241445436.4		26334951.5	4208753	4848356.7	29701170.7	9101068.3	4138104	5274935.6	14957665.8	4125542	36146090.2	7151209.3																													6338154	3449907	46208744	17791514	2056508	12747951
1999/8/25	272619180.3		15407432.7	3221937.6	4026432.9	15573544.4	8606577.6	9764076.2	2913527.6	23037500.5	4133179.7	27588579.2	7224681.3																													3236686	3179130	25907539	19012611	444935	2896016
1999/8/26	159176192.5		14850587.3	2150787.2	2627935.7	16345490.9	8231946.6	4861970.3	2195356.8	14831659	7505615.6	12521903.4	4416924.6																													3868217	3635378	16099722	17195808	3150424	4153761
1999/8/27	284498804		12662837	2633669.5	5088144.8	14228200.1	14207821.2	7829216.1	5414282.8	23727090.7	3906928.9	28834452.4	5121436																													5700455	4962667	14011865	10166831	5580048	4477025
1999/8/30	819565883.7		19787386.2	4917662.3	3637243.5	15484797.8	23780274.5	17950433.2	8412781.1	28108597.2	4162811.4	10458118.4	5913486.8																													7193134	6625004	14355887	9563005	1929290	1997069
1999/8/31	255356180.2		51312026.7	3127743.2	2694598.7	8071539.7	N/A	6327908.1	19616028.6	10619793	1956673.8	8447794.6	3421391.1																													3158000	13165000	12591000	4618000	N/A	4011000
1999/9/1	299408955.6		54935726.6	1943585	2664770.4	7481697.7	17477133.8	3329592.1	5180320	11233071.6	1833440.2	8221866.5	6925643																													2853905	7502802	19237177	7014152	1856473	3714086
1999/9/2	243931416.6		28442982.7	1680726.5	3444382.5	6805038.2	9230697.6	2813392.1	9108514.1	11032538.4	2335594.6	22167654.9	5367413.9																													3821266	15115140	34647801	9853589	2824624	3877910
1999/9/3	165695922.9		16597603	2339484	3469192	5434602.1	16490816.2	1515750.5	19660932.8	6766199.6	2141407.2	23696107.4	5046836.4																													2534203	3762794	N/A	3707822	3727197	2353886
1999/9/6	129182464.3		8487843.4	1520333.8	3098476.6	4614003.5	20502212.8	1531295	4833086.5	7214573.8	1609566	7985229.8	3685117.5																													2427624	4152644	19378305	3445155	5484787	2707068
1999/9/7	106983059		7354646.2	1043483.9	4778736.3	4353831.9	30521695.4	975047.2	3123853.5	5300031.3	1630651.6	12405197.2	2639423.9																													2073988	2708826	56504994	3522376	4952134	2356828
1999/9/8	101826031.9		5348425.2	1167114	30736323.2	2974907.9	15183201.4	964491.1	4450259.9	3849531.6	1414956	10548776.8	2404607																													7177449	1174911	43498410	2841636	10161179	1262401
1999/9/9	644724853.3		27532763.7	6567454.2	18031229.5	10685646.6	56176470.1	3990475.4	24152293.4	12822149	10099062.2	63453815.9	9153334.4																													10363813	8451051	279195456	8981150	28309810	15833719
1999/9/10	456115630		35274383	6004458.8	11181035.2	17977587.4	26143663.8	5539164.9	11713202.1	26705158.6	15488305	40384004.8	14278084.3																													6914324	11643503	459412450	8731540	N/A	26249930
1999/9/13	187346115.5		45119341.2	12603154.4	8955533.8	12949203.1	25237004.2	3957322.9	6915601.5	18485701.2	3657880.4	26709935.2	9351287.6																													5214394	17871017	121663039	4477971	5878793	12090686
1999/9/14	127319249.4		20695803.9	13986146.9	10528610.8	7098750.2	20753275.9	3383404.2	11946782.8	11560946.5	3817300.9	164235862.2	14658661.6																													4580161	25973640	48351946	5850097	6634908	52215517
1999/9/15	162420387.6		10777928	20114926.9	5537178.4	5799859.4	12538072.4	2762728.6	6514307	7132388.9	2497174	68062503.6	12866106.8																													3986354	10985118	49361488	46739394	19305108	11303697
1999/9/16	102473022.2		4983679.4	59152794.2	6674994.6	5204886.3	12056763.4	1417472.8	7546973.1	6126890	2438214.8	34720645.6	12243351.6																													3172296	10732945	22380534	13249193	9411411	12301424
1999/9/17	146043105.2		6415855.2	18898905	3779984.9	4217469.5	27635334.8	1186991.7	4923487	5102673.9	2543309.2	39488286.1	10667118.2																													2552567	15970112	24364184	7920692	24426260	9117597
1999/9/20	135252162.2		7700537.2	5714252.5	2139037.6	3468405.4	12259246.9	1215007.3	2705274.6	4415011.3	1299007	22900384.7	28556647.7																													1699765	46767296	13482387	4140567	2219583	4456870
1999/9/21	211724728.8		4830126	4663959.1	2642675.3	2409247.8	7891346.3	1162007.4	3886689	3847877.1	2087086	12501838.1	13299596.8																													1569177	10989709	35183403	5315207	1586466	20991262
1999/9/22	119977833.2		N/A	9695648.2	1929712	2204925.1	4985520.6	978100.9	1727787	2307786.1	1272776	10665029.5	6010138																													1049000	7013000	15925000	3121000	11658000	7214000
1999/9/23	180967639.7		4389556.7	5983742.1	2332534.3	2579783.7	9618593.2	1248008.4	1586695.8	3876494.3	1713631.6	27953940.3	8720989.6																													1776000	8739757	15122194	4125597	5143600	23115000
1999/9/24	125306820		4545574.8	3308426.8	1755791	3389515.3	16641257.7	642079.7	1349044.1	2713879.2	904944	22370833.7	7310410.1																													1144878	15134677	10398222	1601251	8743216	54355726
1999/9/27	117887589.4		5090349.2	4312825.4	1954938.5	4152166.3	4187950.2	3905777	2411586.7	4015962	1854280	10856504.6	4045589.3																													1471114	7104973	11015017	2371502	2493918	14287105
1999/9/28	127047697.2		4453419.8	2154586.6	2500478.1	N/A	9553858.1	2851897.5	1504197	3585357.8	1428273.3	9362381.4	5730670.8																													1325337	5434407	9333997	2265125	8951389	7169472
1999/9/29	122260008.9		17285765.3	2396192.4	1998042.8	2814622.8	6544548.4	2281948.5	1587416.2	4057750.5	2143658	8617847.5	3456429.8																													1505692	3925700	9756223	2669855	4829782	19618821
1999/9/30	150422168.1		11901213.8	1893692.2	1720982.1	2643745.5	5142643.5	1822005.2	1520367.7	5094118.9	2297767.2	7196385.7	3962000																													1840026	5077402	16723501	1897188	2393932	22539689
1999/10/8	121685913.1		9737076.2	1485433.4	2107489.5	1614566.7	30361628.9	1128219.2	1018160.2	2155375	991248	4061153.7	2340120																													1213383	2319540	12729329	1282046	623411	4744542
1999/10/11	66079127.7		13286222.6	1649752.4	1271616.5	2022599	37722134.5	3286785.4	6648495.5	2560908.7	662276	3570696	2099420.1																													1007239	1779781	10830840	1961145	570826	3525994
1999/10/12	65088320.2		4159041.1	907708.5	1152021.7	1217908.9	42538194.2	9179016.1	3165005.7	2074933.6	908929	4233554.3	1239992.5																													624000	1000397	6205484	1704279	957000	2156442
1999/10/13	88021013.4		4090361	1694486	1486320.6	2340747	31221753.1	5285839.8	2481385.8	1954057.6	902649	3897401.8	3220184.4																													1100172	3724106	7058369	1441757	816689	3393864
1999/10/14	87281751.4		5374469.6	1481229.9	1010026.8	2289902.4	17409414.3	8639597.5	2467548.2	2134574.6	897995.7	4995449.5	1947055																													1198223	1483323	6604090	1666728	987911	2790313
1999/10/15	118857427.7		6604951.8	1893546.6	1583596.9	2119232	35717481.3	25492885.8	5984613.4	3155434.5	1764511.6	5270378.6	2566968.4																													N/A	5350625	10921870	2765589	932483	4404169
1999/10/18	106870944.9		5673463.5	1927068.3	2611045.5	2899166.9	27179398.2	7785723.7	2809694	2885992.7	1192356.8	5519782.6	2630020																													1718047	2493511	12687130	1211532	1338095	2046966
1999/10/19	127587110.5		9103159.5	1859377.4	1873112.7	1503722.1	20028508	4531104.3	2078119.7	2483908	2058610.5	5575049.9	3733490.2																													1387286	4042714	10782397	795551	968605	3713113
1999/10/20	75582516.7		6617204.3	1390961	1508925.3	4284427.6	13893596.7	1785955	1711009.1	1400954.9	1005243	3572669.6	2012865																													2164507	2900070	7371948	2476744	614064	9216458
1999/10/21	66208264.4		6718115.3	3831018.2	2723895.8	4848133.8	14876970.8	3096518.2	1882649.6	2537746	1365177.6	5020985.5	3209911.7																													887070	3475213	10919296	3127992	1158318	3332943
1999/10/22	158113925.5		16214486.5	4962402	2845158.2	5217497.3	20607269.6	2806902.2	4750718.3	3060640.8	1766915.4	6042629.1	5179411.7																													1674061	2094006	26373855	4224829	2699530	6240428
1999/10/25	57339553.3		7652760.1	2968604.5	1548575.9	5804662.2	8966628.2	1558553.5	2594382	2157749.1	1370885.6	3152827	2411500																													795012	1548626	11557366	3177342	857260	1294370
1999/10/26	57424836.7		6616558.2	1297634	1461322.5	2228530.1	9317552.2	1211893.1	5076798.9	1581073.6	930086.4	4654313.8	2768312.5																													725730	2706386	9808045	604523	984295	3154019
1999/10/27	145822206.8		13269358.3	4961420.7	5471768.5	3448597.6	15814991.8	3070331.9	9785719.6	3696776.3	37899120.6	28625606.6	25049756.9																													2413995	4010794	22856481	1994215	3358256	24900637
1999/10/28	79273520.2		9101500.3	3281323.3	4241447.2	3037600.2	17629262	1800515.8	8023189.9	2190169.4	11580483.5	9747472.3	6782020																													1351203	3454518	13073457	7809192	5553798	4594398
1999/10/29	66525643.6		4766732.8	4832607.6	2829671.7	34309516.5	12381915.6	819780.4	20269192.3	2553773.6	5089071.7	4636139.8	5865270.6																													1153163	3634464	8038128	4031421	5232887	3524541
1999/11/1	61930663.5		2367001.8	1591647.3	1525196	9910728.3	59569056.9	896218.3	20388783	1387226.6	12340842.6	2913010.2	7057168																													977744	10578737	5325500	3528270	2560991	5617067
1999/11/2	220654692.4		2790340.2	2400916.1	1344697.6	3570040.2	40769130.9	687734	10608257.2	1438987.4	3808847	2436111.1	6342430.2																													562708	4642514	4280317	1979876	3124092	3174000
1999/11/3	75531534.6		3750927.3	1268064.3	1964193.5	8336504.4	21847360.6	1784620.6	9152631.7	1317743	2737322.6	3375739.3	6683079.3																													828413	3142270	6764166	955667	1250192	1918796
1999/11/4	50937334.7		5524883.5	1354430	2820205.9	5506124.2	23696089.7	1897186.4	10161176	2459751.7	3434561.7	4168053.6	25060816.6																													1500158	1681234	9198056	6330679	1093952	2858851
1999/11/5	86654568		2895327.4	948849.8	1780630.1	5372334.4	11314755.6	1946852.7	7553815.6	2461161.5	2810391.9	2970610	30290889.8																													898883	3958433	5360513	8528791	1037165	2835962
1999/11/8	306809099.3		2753233.5	13346290.1	1018473.7	3385058.9	6969276.9	1076906.6	6510985	3571887	2816456.4	2549835.1	7614767.6																													874906	1249552	5244880	2750761	1186243	3617743
1999/11/9	119867519		2995791.3	9032212	902550.8	1606349.7	7536463.8	804236.8	6670199.3	1481775.5	2061882.7	10923676.9	5221901.6																													1117041	2422829	6573290	1818540	1049578	6890564
1999/11/10	124292049.1		6251185.7	7245470.1	2730550.4	2067630.5	5463818.8	1945624.2	5492981.1	2625465.7	3112018.7	6676100.9	6699568.8																								4859102435					1690218	2375992	10170167	683143	722513	3382542
1999/11/11	112014264.9		3435381.7	2696640.3	1238927	1282668	8837376.9	796637.5	4571887.7	2133715.5	1963789.2	3221800.9	2618720.5																								821582199					1025603	1574671	4299718	778237	2213704	2037742
1999/11/12	58855520.5		5739110.4	9787679.2	1238220	1016764.4	5065810.2	545547.4	2804771.5	3464035.9	1408458.4	4660421.9	2171633.9																								421591623					740283	3318536	3999808	1295908	851936	3260025
1999/11/15	59666301		2179077.2	2773357.3	4936334.8	992017.7	6647480.3	451816.8	4332810.2	2255750.9	1479386	4821335.9	3010284.4																								332952812					1353434	27580916	5282806	669356	3256139	2637695
1999/11/16	106330935		3099893.3	3343484.2	12034000.5	1230971.8	8962560.8	745339.6	2697346.3	1363832.5	2498052.6	7110199.7	6411871.6																								628908296					1707172	25173820	10047475	1125298	2307214	1056098
1999/11/17	68572188.2		3543778.2	1384249	13106257.6	1641190.3	7126346.7	826735.7	3011632.3	1604080.1	1706628.5	6648127.6	5991215.1																								268995055					909632	8937667	8294348	1673058	1345353	1682894
1999/11/18	75316253		6039050.3	3494415.4	7780985.6	3853768.5	8103186.6	1749125.1	21069344.7	8892736.5	4181333.9	27381262.2	8928991.6																								229577879					8588934	16687873	10911139	3127486	4579160	3923572
1999/11/19	66070334.3		3075315	13211797	3914566.2	2960597.4	21776262.2	1445122	7622581.7	7408578.7	1693253.5	11147868.4	10967552.3																								145887121					2695300	13120299	5668633	2456899	4734484	2289794
1999/11/22	86760398.4		3000674	2081169.1	3608923.6	1383160.4	8695037.1	1098079.7	6380655	23278200.8	1703368	6671651.3	7484366.1																								147086153					1135863	29446243	4554461	1704066	2969525	2523242
1999/11/23	53412447.1		2067689	1674381	2402114.2	2750964.4	21483297	844261	8725666.2	10824145.4	1902889.8	5176006.8	2661019.5																								101224493					684172	12654625	2996599	2907251	5227359	1601898
1999/11/24	95590616.9		1710895	924640.5	1092181	1875531.8	16379505.6	934808.6	9730486.5	4115428.2	764540	5201673.7	1986494.5																								107344461					1292434	10224584	2451484	1191226	5072284	928856
1999/11/25	92167356		1543566.1	1426031.3	2218673.2	1025228.5	9837049.4	494893.5	6391586.5	3566730.3	838036	6234970.3	1938994.8																								150528185					561474	8986964	1861300	1271129	4555876	2138710
1999/11/26	58782267.7		1787200	1136859.8	2884936.5	703664	14363443.5	497635.8	11174898.8	2722780.4	1161466.6	5513984.2	1641315.4																								60508935					622278	4830555	2643710	1280752	6661313	3999194
1999/11/29	110577281.2		4817569.8	2041231	1396531	939198	6917600.4	511799.5	6570622.7	1903082.2	4515656.5	3065205	1785025.1																								71099577					1322307	6526903	3768654	785044	4480669	17472044
1999/11/30	76954496.1		8931944	1526712.4	1285618	1942944.6	5258433.2	N/A	8638302.6	2686077.4	2027072.7	1941844.9	1795242.1																								62335742					750135	3736147	2236171	737738	3871823	30851195
1999/12/1	72815118.1		33931933.8	1641731	937275.1	1172491.2	5700688.2	455160	11781641.5	2373575.5	2692557.9	2982420	1506374.5																								76287992					519953	4491977	2184106	3351646	4101736	36926092
1999/12/2	31021793.6		22546120.2	3135387.6	1268981.7	2010870.7	51189025.8	569759.7	3572479.7	3387556.8	2069336.9	3009838.4	1876722.4																								51110241					949598	4441136	3388900	4201727	3986115	13382669
1999/12/3	54088595.5		12010386	1581015.4	1281814.4	3081280	13659494.4	552284.6	3953079.8	3910301.4	1727502.4	2424359.8	1820682.8																								67291877					732134	5064990	4254367	2344784	2235310	7780829
1999/12/6	111569203.7		8178577	2664117.3	N/A	2164444	8650698.7	822125.8	5140228.6	7699894.3	12234089.8	2033602	2204371.2																								180516074					1276191	4976148	2558150	1426310	1796799	7135049
1999/12/7	104800569.6		5210174.5	1244417.1	1689794.8	1188925.2	6354065.5	1241620.4	5843377.6	1360114.4	6778804.8	1856708.4	1612724.6																								101467905					824708	4814045	2810876	1205395	1925758	6326941
1999/12/8	47375103.4		3032721.3	2429451.5	1189068.3	1019337.9	17119337.5	1015434	3190744.8	1027144.8	5131273.3	2651099.1	2070743.9																								57214358					1114881	4860238	19511861	1069169	1618199	5512707
1999/12/9	60333549.9		8644063.6	3398884.1	1564750.3	1032607	18893814.9	947287.9	8596127	1804101.5	3215995.6	2560171.1	2990146.2																								65136972					703536	4122210	4602913	1776806	2367472	19794175
1999/12/10	91878866.1		4658247.5	2334166.7	1193946.3	1543711.5	55878212.5	1102881.5	5547300	1697522.4	4318154.2	1673378.9	3364689																								91041273					1326523	4356753	13006994	813403	2171399	45067719
1999/12/13	69713696.8		5957152.6	1757254	1244381.6	1756000	27128878.6	1121098.3	9236068	1432300.5	9094805.9	3223369.5	5961408.3																								184655963					1310726	2455376	12266823	1261267	2040076	8864178
1999/12/14	36923089.8		4497095.4	1600173.5	834349.4	3688546.4	22860414.4	838489	6479911.6	1317722.3	3065160.8	4790636.8	3703274.9																								41845145					791767	1476769	4997669	1293421	1109549	14308000
1999/12/15	120902639.9		11293293.2	9825438.4	2067732.2	2816672.3	31656437.3	1058465.8	8264359.8	2669269.7	6783898.2	6168037.3	5313105.9																								180407899					2764317	5503365	39476623	1389880	3187821	10711244
1999/12/16	82559510.1		5264945.4	3259395.2	1714383.6	2900795.8	32207886.8	1311720.3	3891835	1732127.7	2471462.8	3239613	2498583.6																								94601476					2199095	3390847	14440879	1948650	2350341	2593610
1999/12/17	65072142.4		7529247.6	8490639.5	1000874.8	1274791.7	7950626.2	922985	4813268.6	2392694.7	2003548	2989137	2316507.3																								91807404					3493495	5485760	10489081	1793078	2398997	1569627
1999/12/21	95160790.8		4507473.1	3893770.8	1308055.5	1418678.4	21708848	995548.1	2802211.6	1516029.8	3265642.3	3341447.9	2745102.8																								106523995					1251642	4201442	7227422	937503	1766641	4671065
1999/12/22	72983582.5		3398571.4	3290374.9	1352916.9	1899722.5	8936229.7	1193590.2	1964685.6	1466004.4	6531375.4	2258696.5	2631894.6																								77614086					8074308	3194730	5095091	1050884	1609472	4908404
1999/12/23	61284708.5		2650395.4	3113681.5	808822.9	1278610	9785927.7	2041386.6	1727040.6	1780527.4	3196728.3	3090213.6	3442907.6																								103557903					2677864	3078158	3527532	2000790	1283954	1350905
1999/12/24	51226216.3		3110797.2	5741588.4	1969422.3	1257901	3890148.2	2394127.9	1628741.3	1711095.4	3014000	4149951	3124585.9																								70142724					3056496	2244381	4632541	3491558	1122017	7210940
1999/12/27	110047000		3049000	2382440.6	1023000	961000	12076000	2538000	1462000	1465000	4853000	3588000	1972000																								55170000					3554000	3577000	5787000	6119447	3503000	2272000
1999/12/28	176008846		1700547.3	4364823.4	1041682.6	570365	5401884.9	8483138.1	2042483	1151123.6	8595409.5	3452205.1	7375982.2																								78430313					1855704	2547814	6119067	1492592	9044609	1057251
1999/12/29	84016661.8		3717750.4	4089822.3	800785.4	810944.7	4407906.7	3791075.2	2817131.7	1549044.9	7498192	2525670.5	11969532																								56436027					2110111	8933769	3921457	1115599	11812629	1227766
1999/12/30	82193193.8		1640852.8	1365562.8	910027.7	1087130	N/A	1193453.8	1841413.9	902380	3814746.5	2265649.6	2121514.1																								57888237					769528	2099384	2315900	390794	18121481	862552
2000/1/4	147325356.8		5298917.6	2588903.1	2073600.7	1652392	3455032.9	4348061.8	3358347.6	1480603.4	6605852.7	6277636.6	3438945.3																								113946783					1335650	3633602	15129012	3159589	10342996	4064140
2000/1/5	173475158.8		10513396.6	3433148.6	2101945	4774484.5	17576432.3	9704065.6	3702341	2679695.4	5407099.3	5141609	20806424.7																								134465427					2491888	7569592	28730470	2517973	9705521	6023612
2000/1/6	221192510.5		13711750.5	4655880.5	2501541.7	6015140.1	55953417.2	8996348.4	2715006.6	4274383.9	5022978	7559850.5	45308177.6																								160059798					2963352	5141064	23018857	5304518	5392017	7483830
2000/1/7	443592446.4		27388095.1	8246014.8	5981260.8	8566600.6	34353352.8	10927343.7	8875062	9416522.1	14195928.9	25061637.2	45970880.2																								575751082					7860783	10462453	90558687	13858254	11655470	27736260
2000/1/10	372294495.7		140943758.8	36727366.6	6888510.7	5857413.5	79130874.5	8261545	7241947.7	15619300.8	10686018.7	23937289.2	23148781																								450453518					12187691	15926948	76249097	9022705	14624978	25235412
2000/1/11	245867487.3		60329512.4	10865230.9	4286335.2	3551301.4	70231630.7	6888265.5	4534238.4	36813473	8512006.5	16908921.5	16466380.3																								251055911					6231723	6407601	47409334	4185868	6195244	8140439
2000/1/12	169418265.8		46088669.1	5687425	3146476.7	2434091.1	59957476.8	3458428.2	5063963	10720928.4	6916014.8	10233679.7	8230803.7																								889867340					11065358	4883856	30240334	3025018	6452897	6536188
2000/1/13	90723737		17943203.6	4022550.9	1693146.2	2139970	10459511	1775546.2	2163890	4268174.1	2783470	5031156.8	5754274.3																								199244304					5708315	2793067	10975386	1917964	4232426	2673525
2000/1/14	100267786.6		12178104.4	1940519.7	1570888.1	1352546	14815624.2	1831144.5	1727195	5018220.2	2431978.8	5885431.8	4911822.5																								434206087					3597672	2290322	8563615	1592916	2930761	2235065
2000/1/17	61534197.4		22734457.4	3260852.6	1513441.5	2234681.2	10131851.6	1927303.8	2338403.4	3687050.8	2407404.6	31440365.1	3878841.3																								194776964					1683931	2202648	8809086	2474751	2468540	4626836
2000/1/18	82818827.6		N/A	3280165.6	2066183.5	1975292.3	35544968.1	2364957.7	2177142.2	3293208	6462655.6	62490005.6	6690427.5																								185091684					3686271	1720705	7309525	2259006	5418405	4760491
2000/1/19	67007289.6		19155321.4	2212197.8	1776298.8	1204254.1	5781601.7	2883536.9	1821637.8	2650657.8	14963205.6	19836035.8	3642990.1																								112325238					2265368	2426588	8513585	2884630	16554815	2657060
2000/1/20	103508667.5		19353671.4	3454149.5	2002557.7	3386612.3	13598179.2	1979952.6	3031218	3994666.6	19156091	28875047.9	5192216.6																								124668176					3838014	10211764	15042369	12220161	10053740	5071713
2000/1/21	154067430.9		70170509.4	6928167	3267568.2	3357047.1	14972075.7	4607588.7	2741021.1	4832084	17805148	24318327.1	9062215.8																								197523215					8417296	7348764	53310511	6141004	7596632	16006571
2000/1/24	196243594.7		61471143.4	9621335.6	3716430.6	27848041.7	19952296.8	5248736.7	4581283.3	7163229.9	18504088.2	23760928.6	9594940.3																								222404435					5729814	8727321	36229839	6420055	6441481	20115580
2000/1/25	149259929.8		30418818.5	7493462.4	9859212.9	8529191.3	11856742.4	12075996.1	4871050.9	4959368.3	13222574.8	21459119.4	N/A																								191183031					3629074	16564843	19129639	4410211	8478199	8786733
2000/1/26	83862976.1		16318000.3	9331723	3747710.4	4170997.9	9509000	8373503.6	3314723	5169991.5	10892428.7	12695053.3	3499909.7																								67037918					7922610	5743019	12625405	3324320	19825292	32028404
2000/1/27	131076058.7		30615434.2	7589949.3	5888801.4	5641814.8	30598460.6	11582378.3	7846162.1	7307675.9	22092240.8	19477584	9811859.9																								154926927					6399672	11834451	70318248	4298904	13407274	33481195
2000/1/28	305519412.2		121494423.2	13822413.3	5714393.2	6670367.3	45860883	14846178.2	8922299.6	8987022.9	27958291.4	21445574.8	10115125.6																								307633593					8008346	8065273	128494279	5928185	8807237	34571083
2000/2/14	460705046.1		103154900.9	46302221	10776990.2	11329248.3	73618782.1	12732889.9	25428365	7732273.1	32982063.4	40569678.1	23044639																								628039000					13408000	25585000	106432000	8309000	80587000	28362000
2000/2/15	703966200.4		112415969.2	115717369.9	19394795.1	40139244.6	56989701.5	36954723.9	30357761.3	11538854.9	32540811.1	48492769.3	26383828.2																								693158484					21739727	37487867	217627725	14286579	79199039	46484000
2000/2/16	404820089.4		229831937.8	142620629.6	22543978.6	21117302.6	45206513.2	14885753	14255828.9	58338789	31267451.8	39592576.9	25898682.9																								478863316					41207263	49842090	152225573	16782579	75174941	16708867
2000/2/17	677313696.9		288313438.8	117504170.4	82161476.7	25573930.2	67765822.5	19803771.4	15604473.6	200583123.1	36368081.3	41260727.2	28219366.8																								579973766					59575396	70849261	160783319	29177718	46325696	19372105
2000/2/18	255057906.9		146131985.1	29302335.5	47027263.9	9925460.7	130808441.1	7683401.3	12350315.4	265244555	17049378.6	17659789.2	11912242																								237689141					17422917	42052536	65629725	13880459	27947022	8574507
2000/2/21	446412926.4		158725248.5	40306593.7	26116084.2	15438560.3	141203206.3	8482027.3	10221596.5	239226407.7	15013393.6	23033600.8	16356811.1																								650679608					103492014	29533600	51760123	17501416	17365953	8224006
2000/2/22	232056385.7		89055241	31174479.1	15058586.6	15907580.4	117219956.9	6059009.7	13943819.1	138407064.3	16361456.9	29038378.6	12933376.8																								264067019					42262677	30683562	34976957	14564349	25732865	5529345
2000/2/23	160031669.2		77161578.5	15253234.3	15008935.7	8449953	72672025.9	4710498.1	10968296.6	196627574.7	11303000.5	17437194.3	8872822.5																								171007817					38869196	25210109	28691440	14922655	9270571	7535928
2000/2/24	114762025.8		44246590.7	9867563.2	7972998.2	6251602	47855464.4	2647630.9	38799078.6	76031432.1	30368851.6	11053717.6	5300411.3																								114760607					38921938	13434145	19834532	6023938	21543521	6971138
2000/2/25	176013066.2		41801400.3	12685406.6	9172376.5	4419589.2	39589715.8	5077007.9	24884881.6	102810259.4	21793113.5	14600161.8	11748049.6																								143173184					30480266	12804330	20504498	6088743	13986065	5984853
2000/2/28	279276541.3		69309354.8	24737741.2	11963250.2	6987609.4	82296910	5899508.1	133329067.1	109643652.6	63391375.2	18839405.5	21803457.7																								231796184					80272878	17469802	60528411	12805972	38061695	9442481
2000/2/29	264902326.3		69340932.7	14466767.9	10268219.9	5705882.7	70318929.6	8706551.9	63287375	113926317	50373597	23357398.1	22345533.1																								275768296					53005609	26379400	46978037	6932374	83634930	6212549
2000/3/1	571840000		40917030	47073000	22459000	8704000	76814000	8576000	31675000	215512000	23651000	14845000	27095000																								1096015251					31936193	21943388	32824629	5341057	10619879	7623970
2000/3/2	218828155.9		40917030	84223616.2	12423348.6	10146935.8	73643305.6	4649884.9	18577772.1	84530552.4	15306568.6	11485118.2	20607863.9																								330633290					27025652	18194573	28470188	17703051	13583946	5931928
2000/3/3	225128844.3		93880032.2	123007035.9	17434796.2	43247565.3	62367788	7754922.1	17019657.7	48709533.8	21222185.6	14399365.3	19522633.4																								420418261					28883970	20269680	32742052	9556361	13781385	5480447
2000/3/6	339648429.4		54512614.1	105757089.3	31273378.4	17280797.1	31214742.8	5589960.2	17703970.7	66259544	26159688	32579622.8	28456488																								542130542					34181452	43077444	34645340	12280779	10477603	4457304
2000/3/7	521234010.8		41489237.8	51203222.5	11355037.9	9453457.9	21641955.7	5877251.8	13172973.4	28615683.1	9664288.4	10325777.2	15816417.6																								284899208					15974534	11585722	26960359	6629032	14432585	3411117
2000/3/8	202977133.3		31854388.5	46309270.8	6333249.8	6505009.6	64573583.3	2810743.9	16528837.3	22373089.2	8679218.3	14694496.8	19564509.8																								148007818					8872672	23170020	22726700	17721971	8270195	2809289
2000/3/9	1544929045		72440534	215893883.7	8858300.2	7723665.2	54619941.5	5261340.5	10061640.5	26687469.9	8242891.2	17283226.5	13367426.4																								704219251					18686387	15935285	15891755	6646917	25016624	8744572
2000/3/10	560296965.5		37158931.6	105130105.8	7352175	11322721.1	82806573.1	13744532.5	6177899.4	145655315.4	12189417.4	11030135.7	11834739.7																								273452598					9407011	15180601	20405545	4332654	30760289	6268110
2000/3/13	215746248.9		25589552.8	46471293.6	8508823.9	8238262	39474894.6	24048153.6	42630257.2	44940544.6	8634611.2	63002487.9	8446569.5																								142355325					8523289	54442973	15250655	5225674	35639264	3431189
2000/3/14	318663908.1		36591876.7	43287899.3	17319282.3	6797830.1	36362950.6	18262646.7	120960673.2	37901416.2	10291914.4	29407415.6	14678330.5																								285003725					70791253	36789161	19335984	5916226	19235071	3560138
2000/3/15	134828014.5		20584573	22698087.9	41232674.5	4288746.9	15008862	13533979.2	82222306.5	24960417.7	8979140.8	14162524.8	26459402.1																								106073477					109449993	20878721	10630855	4426744	21282224	4665070
2000/3/16	303394684.6		42639355	57002089.8	17742843.1	3837243.2	37059883.8	21926077.9	42871077.3	21194386.2	N/A	13801533.6	13601540.3																								187216559					36977516	15203089	16327998	4465879	9167877	6320795
2000/3/17	160129737.8		24542769.4	60062314.6	13877302.3	3680721.7	28560625.8	7212289.8	84784679.4	22690984	N/A	11099982	13755766.4																								106042791					36388661	11823889	12619197	2862048	18818001	9871043
2000/3/20	137068149.9		18546229.8	143127594.5	55864724.4	7423041.3	16561296.4	13966557.8	77401930.7	23973587.4	37553215.1	13832006.9	35215627.8																								109489001					85626331	8958282	14823940	5137805	15485341	3827229
2000/3/21	126477661.9		19585360.6	98997840.2	54229308.4	4696781	20309814.8	25419403.6	52919377.6	28241456.4	15240167.1	12743021.3	26084803.7																								110102522					49819490	36403734	11326580	4459438	10706585	5109961
2000/3/22	135505220.5		21087227.7	91947745.2	35916441.3	3916619.1	23429813.1	41850078	45638154.4	17883434.5	22076709.8	20054146.7	30953601.5																								114100496					68784508	17492551	20172023	7626298	14366466	3954650
2000/3/23	152317755.1		29642604.8	698501135.5	69053064.3	3984344.7	15570133.7	40244597.1	37177395.1	30742346.5	10275229.1	29450457.2	75529384.9																								149693415					61185449	46571294	13100874	13314355	38980664	5335693
2000/3/24	223136929.2		50625212	437368046.8	104129423.8	11282131.3	24962069.5	33950598.5	50417763.6	31151788.3	16457346.8	24127231.2	40659773.4																								575302201					53035980	32359090	19402328	8612467	23520308	11384402
2000/3/27	183487861.2		33396584.4	303151036.5	82364345.9	10921989	37729218.2	21960771.5	34277162.1	32662123.5	13918163.8	42944324.4	65429877.8																								158738686					39864055	41198618	18548338	6072821	21795853	N/A
2000/3/28	174865612.5		77859793.9	179560110.6	33695743.9	8451088.4	9254937	20669267.1	30940999.8	37673537.1	51922464.6	23266927	156326529.5																								180806578					41938665	23138892	37244364	13118956	11057085	8301647
2000/3/29	141508336.3		47324216.2	139433856	19845542.5	8648464.9	12329898.1	60413824.7	37975895.4	80074330.1	55953574.2	19910300.6	251300570.3																								189202622					34023448	25069456	20986206	6288677	8156022	4917177
2000/3/30	135297304.2		32868783.1	75964717	31592988.5	21938490.5	68794493.2	47246645.3	15861080.4	31208160.3	27928881.6	18084141.3	76828073.8																								111744655					23864364	20888507	13598012	13400653	11002450	6965358
2000/3/31	131989155.6		149124617.2	86803812.1	37903476.1	71416769.5	17786293.3	28556986.3	12233108.4	32158154	27240206.9	16919022.4	56076252.3																								109090852					45490472	26141372	16263724	28042758	10215674	6438971
2000/4/3	112469574.7		60562837.8	95451210.6	45324484.8	69039628.4	22477701.1	21839551.1	10124782.3	21945491.4	14804834.6	18199657.1	52349247.3																								88393318					48011708	16162339	11867506	12005854	14031853	5429306
2000/4/4	115426679.1		35674501.5	154447037.2	21148362.3	19015118.4	10847313.7	24401171.5	14416970.9	23270385.2	12379270.3	10430180.2	29049754.9																								107536323					23872803	21272585	11886485	9538562	25738041	4584689
2000/4/5	107869750.5		24794445.4	125052862	19580420.5	54059950.7	11877427.8	11530357.8	12527960.4	13850883.4	9586968.5	8708444.7	17530009.9																								85948606					18544302	14642716	8052416	6310741	N/A	2491390
2000/4/6	96256387.8		32999262.9	74404789.6	61397289.4	27780154.4	19501920.5	9063082.5	8483632.2	42208151.4	11328120.1	20114274.1	17278244.7																								73823696					11076078	7792555	10072804	6999699	10722950	5369823
2000/4/7	418218384.5		21132793.9	137539720.9	44018445.8	23275984.8	16372178.8	9770455.5	9057907.5	24917498.2	12801380.2	21064025.9	19788618.9																								154300910					45240465	10558099	9872022	5624987	25201923	6393331
2000/4/10	199596600.4		N/A	106290786.5	32640723.8	20972612.8	18011905.5	15774621.3	30861228.3	23511053.1	22577627.4	35763314	23460246.3																								85045430					26939663	N/A	12332607	6406322	18000226	40424839
2000/4/11	190863538.5		18657696.6	114510075.9	34977244	12256927.6	18099292.2	9091218.9	15769479.9	20947956.2	19487295.6	16945991.8	23494894.9																								159922397					47403193	6290257	37757395	13194081	9051574	14196070
2000/4/12	302649266.5		27062927.3	66264147.9	38525204.9	45342358.9	20500112.2	8857004.9	9398624.3	14532210.1	14389804.9	18099504.2	16002984.9																								119159205					83662495	12171241	21196707	12756480	5988111	10362474
2000/4/13	182244007.2		24669846.2	50906615.7	27358298.9	59971593.2	21971414.4	7936530.3	18025850.5	16298802	14177445.8	11776768.9	19539865.2																								107735819					179280361	13960499	16437407	5097328	31639706	5916292
2000/4/14	622422807.5		30829405.1	72821926.8	14881086.5	48234144.4	60245275	7478472.1	12749872.8	14349874.5	66796243.2	12073593	26920941.2																								291591767					101622025	10077511	14748926	7797243	40226999	7293332
2000/4/17	415862375.5		36294175.8	71640224.4	21467875	20714460	20179627	9827204.2	20335579.4	21721154.7	54576747	14343871	19679759.9																								204556962					70181521	16521877	15890289	8073102	13676001	6133026
2000/4/18	145110000		13448000	34562000	24351000	63101000	9895000	11629000	5922000	14485000	71389000	9416000	13479000																								98184097					45902297	7129295	10081421	3415861	8931888	7868691
2000/4/19	133048393.7		19255420.7	43549561.2	12444016.4	28135307.9	23320167.5	16557686.6	6145576.4	25390805.8	98065784.4	14730366	10071434.4																								69942881					23067832	6030984	11550303	4609853	7713901	3288246
2000/4/20	176625712.4		18317425.4	24047932.3	13657134.5	92419449.5	20182441.7	11729684.8	19887810.1	13563878.5	N/A	24512135.9	11654335.4																								91864727					27094407	14210367	47318834	6289614	11905648	13800036
2000/4/21	151082429.8		19245877.8	32038426.1	13887186.2	22369267.7	16488523.5	20748306.6	22482402.4	13560721.4	40534603.6	13399652.5	16058639.3																								99685689					24881871	20742725	75731732	11240805	9621776	7713287
2000/4/24	115057513.1		16920575.5	28599364.6	16209993.9	33909001.3	20938647.1	22338043.8	17171120.6	10989995.2	30705077.1	16970687	12501047																								147290986					36440347	8831933	23767515	38151317	9211463	4743835
2000/4/25	75276043.7		19578726.6	19462553.8	11841664	19760588.5	8800192.1	18802919.9	69333586.1	8037371.3	17512418.5	12989564	N/A																								57489169					26959152	13375467	10981381	14319413	5114753	3883672
2000/4/26	196202480.3		21258619.8	34931553.9	9378347.5	10504294.6	6800040.6	11880018.1	76506232.7	6646868.6	17872717.9	36072269.7	8370091.7																								89234644					25950907	25315831	7527091	20014462	9688952	3361696
2000/4/27	91328253.8		15996428.6	18828743.6	17771837.4	21710846.7	16325618	N/A	22672942.2	6883206.4	41389899.7	21691111	9450584.4																								81550296					35910972	19790124	10955937	20933862	9177153	3931620
2000/4/28	130823175.4		11644473.7	29808433.1	14908433.8	15440539.3	N/A	10374991.9	14857308.1	9233140.8	51138656.5	17272261.1	13151784.4																								79526614					13898980	13006818	13782237	8718193	16514099	3113398
2000/5/8	82869672		9490108.4	24045261.8	21531443.9	16609529.5	21941214.7	6138420.5	10043193.7	9484735.7	44509430.3	36231141.6	7113233.2																								N/A					N/A	7725068	7457276	9779853	11443446	2852756
2000/5/9	107205029.9		8297980.4	14613650.7	7233004.1	23923056.6	17644258.4	5610057.4	11493387.8	7693686.5	29223006.5	20905772	11244867.2																								63808332					10188099	10188670	8528773	12432749	20278065	3215379
2000/5/10	93915605		10562401.5	20410796.4	5904919	18904525.6	12445478.5	8595249.7	6081502.6	10509055.8	23189034.9	16647048.4	11993959.8																								141397664					8742593	14714639	10512404	8599497	17861332	4728332
2000/5/11	94298570.7		9549044.4	15222162.8	4817302.3	30584064.3	8885878	6371630.4	3555604.2	6945845.9	34987146	12798555.7	6883593.9																								81370247					5519523	8153771	7860966	13553710	6459499	2728554
2000/5/12	83417119.7		7711581	13321133.6	5840180.9	N/A	5762372.9	4826204.8	6742582.4	6599452.3	20045789.3	11605661.6	6750352.3																								71131310					4394449	10889233	9058481	5935266	N/A	2409697
2000/5/15	75823015.5		8672797.2	10528582.7	5753610.3	9353464.8	9920858.5	3642847.4	2834914	4118624.5	12730040.2	8729992.9	5257377.6																								94939549					6417076	5817801	7310633	5279418	3989306	2017113
2000/5/16	50852860.2		5478869.2	6447388.4	6404177.2	23615264.1	14940052.3	2580395.7	3554352.8	4022046.4	16457542.2	7610304.8	4429515.6																								48081624					5899881	5736611	3965588	4419723	8904013	1398417
2000/5/17	55064064.9		4158746.1	7076712.2	3357581.5	23189988.8	37134410	1717559.9	5063050.8	3757566.6	11159114.2	14044987.2	4241723.6																								49378357					4580560	7140107	3307117	18626782	6018497	1471913
2000/5/18	56475978.9		5452641.7	13066093.5	5499527.9	20169052.3	30072332.6	3854233.9	4601371.3	4962404.8	88910893	18340275.3	7187659.1																								68124880					8542383	10391204	5626274	11980045	8587713	2164780
2000/5/19	74248805.2		7630924.4	18246291.1	7109040.6	31748777.7	39080364.2	5647299	4437720.8	6386142	79995975.6	14743325.6	8332167.2																								65444252					10767363	22853284	7343801	13641094	5209091	2089741
2000/5/22	102295063.6		12162257.4	22924128	19696240	33569603.7	45114992.8	9105494.7	18330856.7	11724466.4	56077531.9	21292618.7	10587710.8																								84995622					20084474	38233906	12085978	25103305	10469635	6480598
2000/5/23	97403643.9		8730693.2	17480804.5	10637519.1	33972943.9	26630063.1	13243173.4	13202588.5	6904076.6	94480547.1	14642350.3	11875241.1																								67951037					8086138	22525600	7618374	26145417	10767503	8380710
2000/5/24	102758151.8		12501512.6	20534701.9	19330480.8	39752704.8	28721510.4	10742417.7	35086828.7	8847274.7	122627724.6	21851655.7	10700969.6																								81374021					12240755	15372483	12411437	32374235	13289744	11685473
2000/5/25	228292105.3		10723431	21095538.2	13472818.2	14128015.5	56149689.2	12492897.7	19215581.1	10137901.1	85024750.3	N/A	11194784.9																								183401585					18894795	15674584	12993225	31153853	8637945	9608024
2000/5/26	108164868.8		12178689.7	22739074.1	13036332.6	11346313.5	42961278.4	10108657.5	12401811.3	11527268.3	137935201.8	23892201.2	20523642.9																								86693231					30578695	22522008	17717195	19475135	6927998	7014190
2000/5/29	173297466		14600696.2	23146451	N/A	12979020.8	35314831	9277283.6	14702674.1	13441388.7	89398704.6	18145905.2	25203220.8																								74592064					33160744	18453901	12066807	23247241	10352683	15418273
2000/5/30	95727968.4		9351432.2	18854049	15416174.8	29527286.8	24147120.1	7817843.1	9601871.9	8664144.7	79734054.3	18615338.7	15547581.6																								70035539					17340812	9612557	12435616	20742286	7596315	11305314
2000/5/31	97498393.6		11193216.1	N/A	15460771.6	24259365.6	16357673.3	8395561.9	8019986	18368249.8	83540753.2	69220269.9	36653947.1																								84459834					10656490	21854569	9151616	11241964	8239878	4504941
2000/6/1	79414330.4		7380533.9	13492800.2	9110763	13840192.4	15996645.9	9097910.4	5052881.7	34847033.4	54235907	29238287.4	26532387.2																								53251012					7957023	16849720	7443911	8306971	10690641	4838892
2000/6/2	130463797.2		9556069.7	17810051.7	11248277.7	29221728.4	21720796.8	22035397.7	6159478.8	12537657.3	50697126.6	34889279.9	72267862.3																								72152781					8381571	9704560	8440463	11558423	17005552	3773795
2000/6/5	137512842.1		14187407.5	28237299.8	14024564.2	24886237.5	12769557.5	26077215.3	13270493.6	27361898.6	62924867	41797168	95778566.6																								85402416					14388589	13321471	16460679	13988625	11809848	4625373
2000/6/6	106444037.1		13972205.5	20595139.4	14460182.2	25225920.2	28151191.7	13820902.8	6461371	N/A	38547568.7	13444015.1	55598576.1																								62564701					10635160	7908917	26722520	10277426	15971501	3185157
2000/6/7	178507246.2		13833361.4	35159690.9	15099361.9	16466063.4	8217897.2	8399699.5	3738164.6	12719563.9	17828993.1	20685738.9	92056089.3																								83916776					9371023	7734292	18382835	8996192	21865445	6230764
2000/6/8	454826527.3		37007974.9	37559354.4	8592010.1	9652068.3	14391414.3	8329693.5	4799705.3	68074329.1	80121754.7	14908698.6	38611791.8																								101488513					40152512	8382495	10260810	5634436	17509560	18418491
2000/6/9	130540121		25833301.2	18179412.6	6708282.2	17165763.7	18955306.7	7366080.4	3851054.4	58432932.2	41027246.7	17253355.5	27624020.5																								58230845					25467034	4911802	7650027	5424022	29296772	57935927
2000/6/12	81191549.1		8528408.5	14872988.5	4969511.3	45203177.5	14640940.9	4802246.5	3354470.2	24237962.9	26255250.4	10157978.2	19648264.1																								45933934					9646049	3732173	6545480	8554286	18199700	10206232
2000/6/13	83585884.9		6487310.2	14771153.7	8385576.9	39540096.1	44668029.4	5562635.8	4813624.8	41100727	104121860.6	8680847.4	19595488.4																								42589850					14696378	5891994	5719009	4640916	25910604	4993301
2000/6/14	165480805.1		7106081.4	21898029.8	21715581.3	18233892.9	23056356	8333848.8	3865839.5	22425941.6	64602905.9	10395967.8	45301598.6																								232075370					31823328	5668919	10665447	3997962	31950352	6763112
2000/6/15	143493514.3		8636273	45720547.1	62627796.7	22337173.5	7622114.2	29070871.9	4037614.7	18937195	30786104.8	7682000.5	30170434.1																								73399141					13667076	4326711	7226796	3952980	14630675	6343644
2000/6/16	87274135		9147735.1	25413555.2	24292703.5	17132139.6	9996181.7	14041108.8	4205509.2	20530763.4	31564662.4	10157969.6	25830012.5																								61776775					16624315	9556151	8449964	5402442	11330140	4158941
2000/6/19	92356073.7		8344383.8	12921968.9	53149697.5	11606520.2	23786745.2	11266138.7	5773353.3	18323389.4	152299671.6	7254278.8	25245703.8																								43529667					10700845	5584353	18555163	8947201	14440066	2242819
2000/6/20	87845975.6		4891192.9	11948739.9	30855013.9	23519503.6	5131646	7761315.2	3368700.9	8859883.4	53555674.5	7129009.7	122339677.1																								32869450					6522091	5296948	10016228	5321968	12805055	5749378
2000/6/21	57588522.7		4562367.6	10623294.5	16627236.8	22736903.3	16450257.9	4497093.4	5545327.9	9918156.3	102803272.2	7334466.6	52747976.9																								36978461					6708657	2215138	12633527	2556954	11175855	2453707
2000/6/22	N/A		6535231	4784518.8	14234472.1	21410321.4	23925434.5	5284938.1	3159699.7	6083912.8	58989892.2	5288744.7	186000490.4																								42017241					5470340	2631966	16544493	6438845	10426363	2307968
2000/6/23	77357004.9		7130664.5	11216333.3	13707522.9	13867440	43837587.7	7798984.4	3246814.6	15466397.2	84621976	7059803.8	126054614.4																								57647819					9955361	33879187	74504470	17118708	9395693	4699586
2000/6/26	117511954.9		15567433.2	17883616.1	52960012.8	14375924.7	58416390.5	32976958.8	4112721	19450887.4	63761515.6	11388541.4	66771416.1																								56816674					28309997	17726823	51237337	28265233	9836923	9533218
2000/6/27	134153167.3		11137691.4	10904991.1	27515473.4	13381640.7	70428523.7	38409202.2	4704127.8	12062713.3	40800676	7811677.5	93334661.6																								64999890					21461997	9643843	17136671	9469212	8531454	18681830
2000/6/28	87916352.5		10679939.6	11896616.1	31082599.5	8556717.6	51753062.2	18920436	N/A	9837972.5	50578080.7	6802889.6	49598755																								56986819					11320508	8698344	N/A	12363717	6873658	10550085
2000/6/29	111064823.5		8489251.6	15531174.7	24557587.6	7003892.9	20031051.3	16125353.4	12990223.7	11911875.6	38734363.4	9249089.3	115534657.4																								81188427					7653086	10670242	21462725	4944916	7634111	10347948
2000/6/30	131085031.3		42453723.2	12562835.8	19503538.6	13230950.6	34685702.6	35610698.7	15843771.3	14253684.7	21570926.2	8084352.2	50058449.4																								53155958					8104308	7373010	61045206	4706997	8246457	13398133
2000/7/3	98410141.8		31090616.7	14079479.8	13812490.7	3047237	15644458.3	42732019	5529563	8221763.6	30811086.9	8755624.3	31123574.4																								47119215					5446128	7763063	56100875	5837266	7586711	24046599
2000/7/4	89437946		12815754.9	8744805.8	11952159.2	11891679.5	9438263.4	16176564.7	6578526.7	7203962.3	11235894.2	6029108.6	21071482.9																								35139353					4571189	6212307	21520298	3409118	7178042	19749199
2000/7/5	65252452.4		10002782	9730693.9	11992370	4297215.7	28440923.6	13892734.2	2501540.5	6246234	33585851.7	5852167.8	15784044.3																								32988587					11576981	12521310	32469921	3180915	3473595	16344201
2000/7/6	43182102.2		7381718	9677787.6	7955572.2	3890264.1	23230934.7	8233561.1	2841591.2	6586716.6	23685878.7	3983057	11519676.9																								30495193					6642843	8136648	63007643	4431362	7757237	10559248
2000/7/7	42708994.4		7394700.5	12121378.3	7959275.1	3730946.6	22580860.3	24048515.4	2676365.4	5323537.4	67660309.7	4796597.1	20682965.8																								29985289					9535845	5634253	115491350	7171247	11090734	15658682
2000/7/10	76428581.2		14668844.4	15288342.3	13557197.6	3255943.5	23067395.2	24283507.8	3731382.4	13296262.1	36152419.7	9538939.2	26907720.8																								45984564					11655099	7821501	46269840	5497617	5801527	11985646
2000/7/11	79494381.5		10642904.5	12126999.5	9772036.1	9619260.3	N/A	15601669	2663070.2	14268947.4	66643322.5	42543046.4	34800549.2																								56295528					51951719	8069829	36857633	3190024	5988069	15154480
2000/7/12	129735911.5		31383908.7	11130869.1	13310740	4304550.2	7640529.4	16980475.2	2051887.2	24253503.1	31350058.2	25873444.7	22396922.4																								75686155					43985676	6871995	30379976	3592995	7443275	23298632
2000/7/13	92543818.5		43420371.7	13445611.6	14269143.1	8016795.6	40321759.7	25276315.6	3176685.9	18058045.3	55700362.5	16369245	48924375.8																								55708673					26729098	14443277	55010879	7124531	15514580	47142747
2000/7/14	68523335.8		19044633	12871076.1	14153755.9	4683638.8	12702551.3	15151878	2685594.6	40568118.9	60388492.9	11798650.9	83867393.9																								47846538					20558330	5292449	36251463	2898460	17257958	86592110
2000/7/17	69247112.9		67867222	10813063.5	11201575.3	7009038.5	37494445.9	15363289.1	2156897.8	40534916.9	193504314.5	24194897.3	71899052.4																								39087272					22683880	11329465	37449239	2934357	19379960	27000196
2000/7/18	27931965.1		29556119.1	8049946.5	6906582.8	2724004.2	14131719.4	12669241	1805375	19560291.4	213032055.9	9526572.3	24088211.3	371466400.3																							37244459					16096840	7218456	15165757	4950239	19084365	32922775
2000/7/19	65937605.7		21365766.2	9041554	9602508.2	2111455.5	4772091.2	31188060.6	1339249.4	14070613.3	93887441.7	9419675.4	29647230.5	91279563.4																							65375825					13045630	6533123	14067445	2323166	13367760	15714489
2000/7/20	47919681.8		19746567.5	31938695.4	12453234.7	3254575.4	4222759.6	18186576.7	1092845	16334224.6	51579929.8	7666942.5	83660986.2	70236867.1																							44190878					13029775	12927090	16322877	10155323	13232456	41749372
2000/7/21	62952781.2		12487293.4	69505545.1	8387384.4	3425505.6	4597836.6	12874130.5	2955717.7	10114731.4	48513339.9	6809529.2	40963325	36299485.6																							46836849					17060474	5669286	15143564	5360630	10029329	34118998
2000/7/24	64565038.4		13016151.9	23205591.8	6360976.7	5741166.5	3760537.8	9270339.9	1802926	9364925.1	56017977.8	10069959.3	19459956	32968560.8																							32203727					14387705	8620814	21018810	7974748	23685370	17285187
2000/7/25	71493877		11153183.4	11773832.8	4480597.8	3083658.1	13079627.7	9303231.7	2030886.3	8675833.8	61346143.2	5672239.1	19322744	49773753.7																							35311111					23272369	5427901	12658120	23865444	11755736	15394406
2000/7/26	55097724.2		13163387.8	11498390.4	9139148.1	3328951	18390929.2	7463062.3	2222429.2	51854876.7	112255930.1	8819036.2	19545959.4	25099886.2																							31593068					16469088	N/A	19514167	18354202	7805349	15596758
2000/7/27	1228250065		13080089.9	104399254.9	13013326	6585421	4903914.2	8484359.8	3904805.9	42024001.2	60400686.4	9949564.2	31341084.1	25622092																							587270283					47965826	7188468	25956302	13385655	8159032	9518957
2000/7/28	329043796.8		11460904.3	21653929.4	28366479.8	17832134.2	8025160.7	7162939.6	3349477	36256342.4	43841839	19769524.3	47774997.6	20364131.8																							98283113					113948016	12702287	26245590	6291635	6743405	18296931
2000/7/31	153192512.6		16150728.4	15111512.8	21106786.1	13615325.2	3514355.6	8060294.3	3723999	25072149.5	21649121.7	10810342.6	61968093.9	22466203.1																							71283308					151358905	11005422	22825001	6942992	6917688	8465845
2000/8/1	90129335.5		8792456.8	10075880.2	10473512.5	73874837.3	2025317.2	6705108.4	4714401.1	26981627.6	269291835.9	9701363.2	27210884.6	18488598.5																							39913391					48228122	6052144	13919329	6256603	5305693	23738883
2000/8/2	99672574.2		9561096	11657184.5	12149968.2	45665193	3861123	9158773.4	2232035	15087197.4	59077354.3	5456498.2	27214053.5	13341403.4																							49172469					38402337	7422315	10578242	8413624	7555315	43870974
2000/8/3	133099585.9		12979958.8	16207729.6	11867954.9	61123404.8	2330612.2	8580292	2944495.4	14317126.8	36474294	9077171.5	41724374.1	22780467.6																							56707989					27285472	3737057	19754876	4926472	6537259	20609426
2000/8/4	181013148.2		25118453	16090870.9	15781750.6	79242318.6	2817136.6	13407836.9	11216150.5	17351761.6	73014510.3	10098034.7	46194899.7	27515244.9																							48536486					21881998	8138411	14659487	6793726	10064231	8784387
2000/8/7	57672687.7		92660518.3	9723215	8738640.8	41699349.8	3634134.6	8456413.8	4213042.4	12059851.9	58037082	8305800.6	50295774	50893717.2																							36269312					22057100	4887650	13758922	3683206	5586955	16934195
2000/8/8	82147803.9		34766302.2	11820940.5	6236505.5	84259475	6368806.3	4762908.5	2832399.4	12700568.7	52858470.4	11301221.4	68269253.1	23061478.4																							31858537					52272679	7138029	9584861	3296731	11430776	28650162
2000/8/9	80766225.3		31436709.1	12409043	8925910.7	62028464.2	11077247	5573007.3	3063972.8	12615340.8	46357062.9	7843523.3	45078413.9	29337794.7																							49178595					16809919	4590191	12987060	5038032	29499088	8246020
2000/8/10	82069164.6		26656192.1	16468889.3	8505075.1	61299367	27178452.6	5129880.7	3115382.2	14605197.9	168573534.6	8471161.2	39909607.3	21214356.2																							48813846					17783460	6907850	33516818	5052002	12349292	19758040
2000/8/11	85484690.5		19755873.8	11224896.2	15943640.3	42723797.1	23017052.5	6224967.9	8148365.6	11388631.1	260257132.1	7097057.1	32098272.3	21483534.8																							51988910					13368125	6354956	17342536	5856728	6724356	7123782
2000/8/14	125764531.8		19458821	16433965.4	25663857.5	50230776.4	13965941.4	5151746.2	4766894	16030296.9	154869931.4	6373620.5	23733983.8	30780688.8																							58221548					43821131	2986927	12873586	10741285	14845684	7237260
2000/8/15	52501701.3		20304080.3	12528266.6	13152632.6	98133371.4	11557273.9	7696907	3669842	29423196.4	52928696	9198465.2	17950579.9	83833745.8																							31859776					15625192	3199445	10439235	9182143	29742288	N/A
2000/8/16	85710013		35337691.5	22092457.6	13069735.8	95617891.5	9012014.2	4864063.1	3580925.4	33828778.3	36450938.1	18206566	18463652.3	43316694.7																							46013617					31446780	5504709	15161421	7352272	31485816	24510806
2000/8/17	155420047.1		21156064.8	16866748.2	10501816.7	33906079.5	4503874.9	7222012.7	2488145	21219251.4	56035344.5	44132719.5	46813839.4	24187808.4																							69924357					22487089	8173603	13322788	4623315	14730460	8187006
2000/8/18	63937074.2		14893154.6	17642807.3	92341062.7	26504934.1	28572760.3	6962390	3138195.1	17124428.7	41931928.4	42178985.7	29072364.7	26088155.2																							25864537					21020373	4881142	12790469	4836240	9876280	24753177
2000/8/21	94992028.6		15508865.3	37336796.7	55226802.9	22127429.9	25362337.5	15527694.2	5002759.8	33963509.6	39652837.6	55459623.9	92429298.3	48156072.2																							43651330					22846605	5333562	15648924	4809584	22011624	25825601
2000/8/22	81234181.2		23507187.4	18759153.1	24216614.8	13950460.7	31027021.2	8299795.4	26500166.8	27606549.3	39670440.9	61513352.2	98951432.1	39718753.2																							41847891					34112620	7776259	11780870	2630868	56748277	12588133
2000/8/23	157344816		29828769.8	26730106.6	37212050.1	17564806.2	12389573.7	13202219.9	22762782.2	41587804.8	38089695	38514390.4	79827842.1	61024025.6																							90353102					39803771	8072457	20218782	8458573	66157285	12232929
2000/8/24	90965670.1		17726512	16553832.6	41648556.3	12860723	6969489.8	5606844.1	27849231.3	20416609	61559995.2	18391530.9	41061561.1	36093779.2																							40726504					25643104	17420846	N/A	3778100	71285350	10255517
2000/8/25	56040407.5		8751007.7	10696340.5	30684504.6	47624323.1	5638631.4	6410550.3	20232437.6	14259150.1	44278132.2	15096096.6	28147251.1	48805239.3																							56257253					10007003	8066493	8497140	4015154	46020119	4671247
2000/8/28	61097387.6		10867774.3	12007195	56853676	46830436.1	7741574	8980039.8	19904478.5	14281424.3	N/A	16050457.6	39588257.5	50656908.9																							33950332					14578462	30865698	12106470	8364720	24115709	5370855
2000/8/29	67929667.7		18696433.4	21099908.4	33197477.8	12726911.5	5576283.3	19057128.7	25468546.2	21943748.3	55929428.4	12032161.9	N/A	29096117.8																							40328133					11083338	29740889	12954192	4702049	20747288	4702802
2000/8/30	90554471.5		15920439.7	12285948.6	64151186.4	9318508.3	2970489	14397766.6	10792127.6	15152580.9	101272783.3	10115296.9	39731622.7	31335529.6																							47208538					14958837	13957127	12494293	3246484	35626114	3628870
2000/8/31	77650895.5		15487934.7	20208605.7	74029331.2	11309377.6	19632688	9992466.5	21340226.1	24186811.6	45642869.4	11932448.2	39541234.2	30782418.4																							44011126					22017193	15492943	15170932	4047441	17665448	5878392
2000/9/1	68413762.2		9585887.7	11025361.5	30880025.4	6547881.3	4525111.5	6607983.7	15421737.6	14949243.9	56779646.6	9057663.7	32839407.6	23615787.6																							45974792					15017015	7623288	12440694	N/A	10765140	3905043
2000/9/4	65053930.6		9642198	8187254.4	35958333.7	7751575.9	3077200.1	6834432.7	6981406.7	7936911	84954103	6977471	27246580.6	13551555.4																							31170252					8426818	4641069	10524328	4227688	7333808	3768233
2000/9/5	68170703		7190918.4	8930596.3	27861318.4	4730603.5	2425360	9192963.8	6251662.6	8328624.7	40450825.2	5983552.2	23909809.6	12429222.5																							119844028					8157147	6476619	6943718	1733925	7688190	3364669
2000/9/6	88342641.6		10839683.9	8100864.2	30829809.7	4643450.3	2219016	6625692.3	3763511.4	7878213.5	18114834.6	6197844.8	19821543.3	14265647.6																							66847234					10104944	13009569	8659776	2376467	5085361	2362763
2000/9/7	51218147.8		6908587.1	7873000	13781115.7	3948000	2134863	5929508.7	4286021.4	6393734.2	21159054.9	4350976.8	16684000	9858224.2																							30649724					6792069	25458820	5984702	1451535	8971292	3575710
2000/9/8	41027111.4		6256136.4	4702886.1	9155671.1	3767581.9	9396324.6	20533539.4	5876852.5	6214254.4	17198748.6	3464707.2	11915900.9	7002925.8																							29352808					6342491	13719490	6510079	2856466	10562620	1998415
2000/9/11	37347530		4535719.3	4805310	12428747.7	3069253.4	5281366.8	24515176.6	12043140.9	5680569.3	15293392	2812278.6	7451327	10001393.2																							28948754					4460864	16065663	4568651	1531228	6487433	2504839
2000/9/12	52443588.1		3796103.6	7911837.8	9116994.6	4821892.8	48504081.9	12355922.8	5382828.2	5100305.2	9279770.6	3241701.6	9571755.1	5160647.8																							23234631					3653587	8024731	5585414	1652782	6652547	1692750
2000/9/13	124987918		4002938.3	8702367.2	7803313.5	5191838.7	13091181.1	14345265	8953465.2	7859582	12256549.2	3449869.7	45026780.9	9248074																							39583661					6320845	5592577	5023854	1892482	20315330	1463008
2000/9/14	30928690.4		6653708.8	7424313	6930110	3262691.1	5563358	8832946.3	4152196.6	6000040	37779793.2	3421030.2	19423924.6	7220105.2																							19464678					8334980	5522267	7482354	3723733	20038121	2764227
2000/9/15	30908835.8		6952188.3	4895697.1	22884496	2605376.6	6333530.2	5117173.8	3305579.4	4849346	22088682	2577073.5	10463786.5	5174942.2																							21101178					9031260	3463174	3436093	5619016	9793979	2636715
2000/9/18	41141960.5		N/A	5567232	17814029.9	2312023.6	19889384.4	5365519.5	4227068.3	5433241.5	25503849.7	5078127.1	10002863.7	5002118.1																							30357332					10969423	3434284	3974133	2692784	6072166	1677159
2000/9/19	51015987.4		3803930.4	10069715.7	17600242.9	4409148.6	24760325.1	8590832.8	3010663.6	8037090.1	15284732.3	5771754.3	16298430.2	9980937.8																							42610663					8105530	4857487	6315670	1383229	5555499	1417721
2000/9/20	57459813.7		3594496.9	8065192.8	9845523.5	2904414	21654188.4	6748693.9	3796941	4365853.3	24442073.9	3342127.9	20735696.1	5455241.5																							29212052					6761352	3786519	3115390	6207419	4567643	2362834
2000/9/21	63437096.3		4004416.8	17192629.5	9819428.6	2352065.5	6424033.9	5111897.8	1883596.1	5413333.3	16399729.5	2763400	11638348.1	4457211.2																							37648743					29125537	4006892	2654952	3043858	5413870	1356019
2000/9/22	41079924.6		4000787	7022987.3	11802526.8	2973658	6865483.1	4413788.2	3298135.6	3366533	11090918.7	3874835	27169948.5	4388077.1																							22503520					19258535	5447195	3798306	1186076	13555254	1399290
2000/9/25	33271904.6		5019482.9	3985585.7	7946701	3101851.9	2735297.1	2824739.4	2152379.9	2337863.2	5470310.6	2437874.1	16573263.9	2406548.1																							25657817					9990450	1689727	2167675	2028836	9890944	955399
2000/9/26	31759845.6		2055707.9	3744460.6	3461562.4	6504243.9	1130211.5	2917559.6	1672225.3	1382213.1	26547115.8	2450256.9	9055910.6	4665839.7																							21832799					12768076	993816	2112464	1047914	13666652	1096360
2000/9/27	80215548.5		2927033.8	4150794.5	3261752.2	1620951	2940268.2	3389330.8	756007.8	2972241.2	12182452.3	2218166.5	5317575.4	3403393.8																							28836512					10656471	1668072	1866291	2076006	11433605	1164311
2000/9/28	75950462.1		2507707.6	3822639.1	4075141.6	19517507.9	2700359.1	2677706.6	2158598.3	4097643.2	5930190.8	1827207.2	9391605.1	4023796.1																							16684227					21941702	3306070	2509255	702437	5496540	1340947
2000/9/29	32513291.6		3293543.1	4122639.7	3956741.2	10247869.3	3082286.3	1641243.4	1690469.7	2360338.4	7575247.2	1695864.3	5336662.5	4192631.9																							13372138					15996915	3464353	1793348	2415413	4900982	863049
2000/10/9	25598468		2435690	3686607.4	4797858.1	16774192.9	6583171.1	5423450.7	926514	3374132.6	4226839.3	2275028	8107655	3258143.8																							16080055					9617232	1819734	2240873	3843279	4704646	1081326
2000/10/10	133587762.9		3266849.1	9109169.4	6189305	27286860.9	48154898	6675868.4	1939419.3	3293834.6	26322827.1	1919530.4	6837667.6	6039431.1																							31819913					35650230	2599652	2228095	7349426	23075300	1364926
2000/10/11	229745879		3522275.7	7310700.2	3748820	15487712.3	47795214.3	4738811.8	2457136.6	7105211	10058815.3	2278629	8134644	5019294																							39686556					13957278	5733442	2572458	5563274	8633531	1076427
2000/10/12	55922763.2		5938038.3	13799636.6	6352196	8120143.8	33954905.6	10677640.1	2991019.3	7051145.7	7477263.9	3026688.2	8689650.6	7048192.1																							15538375					11224543	3488562	6768520	4623114	3955153	842913
2000/10/13	39341643		3066430.1	17662478.7	13119471.3	4210769.7	11244614.9	13736159.8	1835661.6	10729818.7	7372509.6	2780469.5	7353655	7449512.1																							21743898					11131333	4169993	4997765	16058989	5239614	1789264
2000/10/16	35438177.6		5750630.8	4471089.4	5899620.8	2647111.6	19052537.9	6308147.5	1161370	24070730.5	6449530	5785464.4	7326079.4	3850243.3																							11511987					7586798	9647023	4575688	10293664	5670776	2062972
2000/10/17	19620185.3		3599289.1	3342511.4	4057035.2	2374642	42731668.4	7733613.2	4545901.6	11855387.6	19254087.1	13404294.9	6241426.4	3068237.7																							9851014					3274901	4879955	4406930	3933945	6311191	920356
2000/10/18	30976998.4		2813010.5	4347487.3	6002912.6	2419997.8	35424334.1	14006338.6	2024385.2	6905067.1	19445972.1	3390125.3	4310586	3331308.4																							11161191					4039365	35060242	2830403	4437234	7917800	1640397
2000/10/19	28261118.1		4031312.6	4975650.6	5970371.4	1734216.5	34711889.8	6677487.1	2962622.9	4596541.3	10088234.9	2594704.6	4542455.3	4562370.6																							11447270					4633906	8748971	2185669	3787366	8548382	1374028
2000/10/20	38463767.7		7397884.4	6369853.6	11735573.1	4140319.5	19949532.9	5586791.1	1505587.9	4675285	13441031.6	3059166.8	7899155.6	8322689																							20314707					5583758	7125469	12524475	3837391	14466362	5201437
2000/10/23	177173747.4		9009166.1	6895508.9	10683194	2368662.3	4114221	11085404.7	2145849.6	3960019.5	6523947.6	7369334.6	7703817	9795839.9																							34925928					8976649	6823066	6497006	4821925	18885949	2179553
2000/10/24	66167642.9		4278356.2	5485777.9	5992315.1	1783315.1	2488084.2	7098928	1329514.5	3695137.8	14922773.5	9575761.4	6722193.4	15937805.6																							12769294					4409276	5366843	3187605	3204887	16063918	1776187
2000/10/25	114336869.9		6846798	15436827.6	9318599.9	3089731.7	9737621.4	8417903.7	4182100.7	4820779.4	14947924.4	3759237.4	11097262.9	24207498.4																							34384640					6985169	9341574	4577741	4325305	29018226	2614839
2000/10/26	57207824.1		4467425	5703871.6	8700821.2	6218446.5	15608791.5	6828138.4	1429676.9	3411822	14896901.9	3495390.9	16713203	9900371.4																							17199457					9766883	7806491	5111670	6328177	22177107	5794644
2000/10/27	53190891.8		3688737	6404170.8	4918326.5	2196429.5	6117823	6312569.7	3336921.9	5218044	45973831.8	2445912.8	12121615.6	7003919.7																							42955216					9550955	10585381	4663868	3650751	31377978	3628768
2000/10/30	48467218.9		4608416.6	8483713	8092002.1	4853448.4	15731623.7	14848899.2	1553519.5	10692415.2	36683609.7	3167416	8163426.2	7706626.4																							18726434					6602626	23840094	6005223	4800901	21745988	6807093
2000/10/31	61256309.6		3636762.2	4037884.4	5311820	3349184.2	2314435.2	7159863.9	1993572.4	4835196	25435725.1	2817638.9	7884559.6	5594152.8																							20656944					5560905	13335590	3164637	2852614	23910961	5398225
2000/11/1	93184163.4		3058027	4020197.5	5471972.8	2850794.2	7596093.4	4504708.6	1349946.9	2119135.8	39431840	2291625.7	5316943.6	5767494.2																							15464918					5730404	24955728	3762596	5121067	18266162	10142012
2000/11/2	170040280.4		5182804.8	5736387.8	6586519.5	1805945.7	3662981.2	19121085.7	1568630.5	8128109.7	31988592.2	3487697.8	23860476.6	6246871.1																							45132825					3817357	36357471	3455088	4061396	28317634	10947295
2000/11/3	209813157.6		18935608.5	4493501.3	6881499.4	1794633.5	9612449.2	28936166.7	1014294.3	79048054.5	16330100.1	3073111	6457108.2	6687865.6																							15918974					4240686	13689269	3466706	3026968	22273098	4053077
2000/11/6	82600136.4		6448019	6648878.8	5079576.7	2433937	2309621.2	47296376.8	2065462.4	31829140.4	33392911.9	2548755.2	10174685	10106612.8																							18800801					4999338	10890047	3850977	2566354	16296473	3225606
2000/11/7	85125819.5		3940946.2	5503303.5	7403055.7	1652622.5	4514844	16032587.3	1977226.8	33427800.3	19326878.9	2436606.8	19872802.7	9136805.2																							21314593					7626656	5101804	9130726	2886468	11766260	3372535
2000/11/8	45520483.7		6113748.7	6211207.4	6323597.1	3219639.2	18334887.6	10929084.8	1425922.7	23762166.7	13256724.8	3658489.7	19567648.6	17854473.4																							19567919					6175652	10055044	3551707	4858386	41850257	2381472
2000/11/9	46367213.9		8697816	5796438.8	8960580.7	3397633.5	1389521.8	14246100	3641585	48578968.1	12588238.3	4471862.6	17842233.8	12607292.5																							22947856					10896034	8271604	11183791	3225154	15728338	4889667
2000/11/10	68324176.6		8265167.2	11722802.4	11171509.9	4205455.5	1528392.1	12877011.9	2820751.4	23980053.9	22391121.7	5674904.7	128919153.7	20132143.4																							74040117					13176174	8436394	18371112	4117873	13016277	5986422
2000/11/13	81950094.5		10446205	13439175.7	31273418.1	3323144.9	2857845.9	41362532.7	3199201	18747644.9	21382205.9	9230842	195175956.6	20489331.6																							55158457					14631354	8295111	12931560	6544161	16674992	3563032
2000/11/14	62095385.9		10726410.8	18674904.1	146299431.7	4777173.6	3337766.2	21513398.5	6293854.5	15421201.2	108192594.3	5375198.6	51696752.5	14056918.1																							43218570					19115407	10240550	9364968	6290757	12374783	5394491
2000/11/15	135846032.7		7291863.6	19971944.2	96499920.8	37896859.4	82954602.9	21042597.8	5058558.1	18706934.3	158855112.3	11863744.2	36874074.2	28832864.7																							71852692					27996480	17962273	14865974	6628918	29461213	11449974
2000/11/16	71885003.8		8207276.3	9935572.1	41512175.2	15293769	63223078	13749038.6	5550866.8	87799508.2	73378056.1	4595446.3	60414723.7	55154321																							44508436					21854455	16432752	13685410	4473056	21994150	6027784
2000/11/17	77763852.1		9606026.9	11862476.4	27536717.9	8951741.1	10540314.6	13794350.3	29356825.3	72898814.4	60469486.9	5626515.3	48505489.5	30052961.1																							35231353					10997537	12715616	11192215	6686997	16379337	5904953
2000/11/20	65853185.6		8400140.6	15547648.8	30810011.1	5431265.4	12057317.1	16471098.7	14474064.4	104575673	137645409	5035978.5	26312701.4	16458222.5																							25062369					11697964	9246413	12172448	3529866	11149821	3936577
2000/11/21	41619744.4		7900234.7	23092186.4	18634360.9	6541187.7	6279809.6	11459779.7	15167632.9	146014330.6	84734965.1	5346698.8	23010933	16665875																							34759191					11844783	17515671	6933654	4266448	40956417	3531035
2000/11/22	43495920		8589584.4	19042448.1	15061480.9	15328895.1	5993109	9254559.4	12104246	74804691.9	33461090.2	11466381.9	35253948.1	14114853.4																							N/A					8919393	9833409	86453399	9125698	22354608	5069616
2000/11/23	63487098.7		9833033.4	26485075.3	17840390.5	44234498.5	28984051.8	10174724.4	13693592.5	80079362.2	68477727.6	18094638.2	31254867.5	30510038.9																							49159276					12483386	11466233	27162547	6834513	17955026	4601347
2000/11/24	192508941.8		17903070.8	37026296.6	33490043.4	26938557.9	23900113.7	18457914.9	9307391.8	91892346.8	77270320.1	10179681.6	47665172.3	76797421.6																							286871101					26744837	10462987	N/A	7200863	9070976	18199627
2000/11/27	46202515.3		9251865.9	14305340.7	17415984.8	14446467.2	7127889.6	10505286.7	4579161	58070821.1	42772548.7	12782287.6	18746148.1	30061883																							54578878					10504668	7754158	19148444	8015559	5601359	36055010
2000/11/28	34302192.4		27277740.8	10062490.7	10278790.1	7702833.4	63026230.2	8870506.8	2560855.8	32728005.6	38014513.5	48341857.2	12766123.3	20527568																							29982151					18537653	4287263	8115589	11232424	15899875	11006590
2000/11/29	50190873.5		9620184.3	9269667.7	10980513.1	5567151	12919204	9723537.9	3134281.7	55028070.9	23618875	86049527.5	12108243.8	20664533.5																							34534981					37411161	4102100	9381823	9037770	5499398	9917655
2000/11/30	39999717.7		7756585	7722142.1	8022361.5	4842691.8	15134645.6	7764441.1	1928134.6	32455846.7	33744038.7	15426088.1	12827318.2	12644334.9																							35661420					32597355	9575784	6826660	29331784	28075032	7911326
2000/12/1	37467150.3		5104883.5	7094091.4	8258157.4	3763766.1	18550932	8055191.4	10470776.4	19335374.6	12373070.8	10055051.8	9264504.3	15894789.2																							24077999					16684218	4196426	5462151	14466889	39585792	3947253
2000/12/4	37895111.8		7442005.7	8869951.3	14161858.3	4128447.9	2581517.1	7492424	8284188.6	18196410.6	11566398.7	9175673.9	11479934.9	21688059.4																							33380522					22344868	3156140	8733849	18954701	23919097	4033013
2000/12/5	30161718.4		5554975.5	17380708.8	10617917.7	15483108.6	1106560.3	7812354.3	15996061.3	23951278.7	10218641.6	7163119.2	8125050.3	25728250.1																							23650722					34130793	4493291	6277820	13320874	24134422	4655931
2000/12/6	37793346.5		6245990.3	11741517.8	8664171.9	4434307.1	3610860.9	44851691.8	22904724.1	24385619.8	14081308.9	9286276.6	10759142.6	23713585.6																							25392517					22373687	3767212	8693136	10577515	287646650	7027495
2000/12/7	36295554.8		6136165.8	8436406.6	16184138.8	5451386.5	29491316.9	27685516.7	19087594.2	26531661.7	15268691.5	6087286.7	12898292.6	16651303.6																							23145756					14012887	2830219	5943101	8866153	93448691	4396339
2000/12/8	78289374.4		4772841.8	5687997.5	13754232.2	2293319.7	12640278.8	6191862.8	7693985.6	13737906.8	20164376.1	4130174.9	9882053.6	14412657.4																							19114460					14952048	1831309	5567362	5114856	59384869	3246317	553761833
2000/12/11	79107141.7		4762541	8190254.6	N/A	5466828	4532846.3	8330963.8	5213159	11132698.9	46317062.8	N/A	12151481.5	44357789.3																							24969543					13994968	2333422	5815668	10294554	34262532	4975348	116020815
2000/12/12	55102630.9		3645090.2	5476805.7	9652152.3	3070593.6	47113216.9	5888415	5589360	16104227.5	47530969	3288681.4	9127446.2	31260483.6																							18717995					12510090	1784402	4160111	6113849	37074282	4532821	51638075
2000/12/13	29097330		3266526.3	3826068.7	40374505.3	3013310	1528350.5	7964533.7	5004019.2	7606265.7	52507345.3	4879815.6	4863783.2	36804594.7																							20057856					11587937	1826297	3080909	4130871	16302468	1760128	81072116
2000/12/14	37186304		3180898.5	7737004.6	13177426.2	2173414.5	1139369	6978774.4	3490767.5	7625201.2	54535445.9	3348240.1	7499475.9	16979986.6																							22405627					33187458	1809972	14537759	6530354	18221863	1611271	27585635
2000/12/15	59415828.8		3516335.8	7339102.4	12457243.9	3360457.9	11537706.7	17052439.1	4474764	7537183	13372367.5	3754323	10115056.9	25760611.6																							35138382					17574814	3589806	5138199	8591732	23778720	1650521	23242588
2000/12/18	72757313.7		3693573.5	16092435.4	9793507.8	2854927.4	21633876.2	8111080.4	3493472	8014360	17566010.7	5320658	11567067.2	45502778.5																							44631689					12891696	10268614	4320953	5687784	19740905	4918281	19661729
2000/12/19	82689221.8		4316567.8	7504365	7848409.9	6040082.5	52001365.2	3596735	1893423.1	5915612.9	11051919.8	3136042.5	5582762.2	24304076.8																							51253165		3058872084			12576929	24706075	3649116	3143302	36072404	8443956	15521617
2000/12/20	45892506.3		3909850.4	6564364.4	10056480.5	2106524.8	5842405	3492762	9644859.2	20608605.2	14906209.1	3857728.3	5926080.4	71032047																							43904339		526016570			11325945	19960687	21622780	2656661	13030920	17302782	28501039
2000/12/21	42063819.4		4979593.6	8094181.1	11180805	6106312.8	10989428.2	7362338.9	6176231.5	18473932.8	19274095.5	4490412.8	7222732	39564965.9																							33756907		206705741			28060999	5709978	14469285	7619307	8987087	21417575	28688782
2000/12/22	86405490.8		5761337.8	7270563	15871207.1	3179555	52608880.9	3477110.6	7133033.6	28330263.6	40445526.7	7075117.8	7068867.3	66147380.5																							63165390		231272602			19026061	8214635	8551019	7087964	9419145	9381256	21123029
2000/12/25	67947645.3		9931632.4	7847921.7	23137282	3978930.6	21557497.8	9937853	N/A	14214773.2	57505637.7	6236912.9	8975348.3	64702574.5																							73447990		174453021			32875374	8362661	4925157	5789662	11489009	12843925	19187938
2000/12/26	65023652.9		4414473.4	5217186.3	11794880.3	7355749	79746071.3	8018085.3	6130901.7	11957712.3	48673609.2	3195859.9	6555098.2	37804591.4																							32630834		113179158			27638356	5615588	5192231	6064280	50691460	4787084	27643543
2000/12/27	51933024.2		4005703.7	12975353.2	10810776.1	3213325.9	35679879.2	5593193.1	4525215.4	15901962.1	32163805.8	3006168.2	6946483.5	47009090.7																							35484295		116840535			34223893	3517852	5581585	13238613	9286823	13170718	34547728
2000/12/28	55779303		3232478.9	3546261.2	9097514.5	3232682.2	46639492.8	6438869.9	4506197.9	15709760.3	14041529.6	4225428.2	3674309.5	86335416.7																							26983973		118199560			23310459	10755573	4777363	4463825	7953097	9194388	25787062
2000/12/29	34243068.2		2799972.6	4470195.8	13069030.5	3402074.9	20836445.1	5321813.2	8722148.1	12157403.2	16415150.5	3004899.8	11952121.4	36665371.3																							20203054		68457753			30383427	13898048	4085808	2572095	22207308	3146221	37925324
2001/1/2	49505252		4797482.4	16594281.8	11000419.6	1725088.9	7615433	9525675	4953881.7	16833699.1	56056860.9	3788558.2	7585992.8	26565121.7																							25943792		94143228			22489411	11615593	7235142	5410270	22442985	4142795	32755096
2001/1/3	78304303.5		10017814.9	14462007.1	12753297.4	3559079.2	4525322.6	6582667.1	7783946.8	46565011.3	59847800.1	7686713.4	9599195.6	31545935.5																							30987545		74715213			26745232	21308332	29417692	10767786	18169391	5203157	33942391
2001/1/4	69573356.8		5033894.1	22672332.9	8251533.9	6348802.2	30725119.1	5358765.4	7671667.5	37282511.2	22697212.6	5467032.8	8120806.2	38948081.4																							37608499		89541752			16538439	27833532	31471054	5107875	9118739	4065149	31234646
2001/1/5	94154812.7		7460546.4	11283924.4	10093578.5	2873121.3	11684226.9	9162433.8	5300313.1	21895830.6	19195915.1	5341722.4	10880781.4	21032149.2																							57468886		157555679			25341153	9696295	66802288	5329173	7015796	4716724	34400365
2001/1/8	98044057.5		6818198.4	12244718	22640540.8	3446977.4	6688271.2	8701208.8	7615493.9	18973706.2	13413487.8	6517590.5	9489245.7	25719561.9																							64770868		107107756			24592023	8640145	153316816	8779796	8571152	6224464	42475853
2001/1/9	74344351.5		4571808.4	28771913.5	8172489.2	3077466	4660954.8	5650136.5	3103022.6	11468932.1	33314369.1	7454945.7	11276055.4	10911306.4																							39763166		89826846			14670785	4289970	27093867	3231233	6966064	10748714	24849223	647667509
2001/1/10	49823172.4		6720254.5	35829162.1	19754664	4076909.4	5466115.6	3787944.9	3618629.9	18971479.6	16968367.5	9231452.5	11130584.9	11301856.5																							33782550		66339297			12039778	3521320	17978010	3733821	4302366	26270861	24384003	214930814
2001/1/11	120765127.1		5873088.2	52956712.9	8991883.3	3630787.7	8507610.1	4198806.6	2909158	21886287.2	24986399.5	13882091.2	10059422.9	18924643.7																							36399578		228192678			19925027	7263639	15635993	4855839	10912665	17380044	19764951	115660934
2001/1/12	57510598.7		3413595.2	36293721.8	8292928	1799138.5	7447401.6	2686107.1	4074868	15593011.1	29065319.1	5622126	12691872.5	26195577.2																							25962843		106765773			14313199	5980625	11876609	3118682	47567576	11590707	19751293	62289431
2001/1/15	43491885.4		5673029	18516609.9	10759375.1	2570354	3549316.8	7857147.5	3990630	19193007.6	13812573.5	5403683.9	10036064.8	27636527																							31316733		127174474			34061145	8498014	10672879	4925423	34732468	10982129	18622841	57960888
2001/1/16	33634021.9		3582848.7	10624265.1	5800695	3045713.3	4141817.1	5606126.1	5286505.5	13022138.2	8162662.9	3643232.6	5977978.8	14438212																							21595328		81394428			9955448	7160181	7339116	2969538	14994761	7295235	16829680	47136131
2001/1/17	69421970.1		2357587.2	8670162	4716399.3	2842657.5	23977297.6	2472324.4	2758860.7	6982713	6291862.7	2394160.4	6786251.9	8248483.6																							16578722		59231397			6883615	2806975	4196911	2475302	15338063	5851118	7879209	70525183
2001/1/18	80080994.5		5351594.6	9328390.9	7742034.2	4430573.2	8225613.5	3810987	2354429.6	8896602	17601727.5	2268729.8	7286780.4	7904631.8																							21262379		84924145			11018034	4519466	5477943	2835509	10270644	4622269	7856783	32669446
2001/1/19	93350292.9		3559115.2	9674937.3	8988590.6	4584456.7	15904902.6	2665729.7	1850962	7483935.8	18569633.5	2803344.1	9139748.6	9908856.9																							35318752		108410902			7462065	4308138	5859172	1470317	8927782	6337597	11366362	25207331
2001/2/5	36108461.6		2906967	12434138	4426334.8	3274153.4	9057359.7	7730330.7	1784190.6	13722742.4	14977442.9	3149587.2	7632289.5	9226734.4																							19898237		53615815			9110991	29691440	5319128	1168382	6097438	1709288	8528588	19184184
2001/2/6	32148978.5		3345304.4	7886269.9	2873712.2	1268947.3	11612144.8	5497124.4	1349337.9	16720434.2	6566005.6	2962364	7189903.1	12984813.4																							16415700		48864614			10188901	21942149	5226258	1574420	6318761	3027247	7077598	16329382
2001/2/7	19732634.6		2033788	6330767.5	2195368.5	1961815	20842919.3	2835817	590890.4	4257871	5586794.8	2163982.1	8176674.4	6083929																							9674079		21839972			6978808	7002681	2080763	2829189	6686429	1200352	3443838	9151810
2001/2/8	34689471.1		3271447.1	9645790.5	2440760.6	1641252.4	16416330.2	4169929.1	1656281	6977635.7	7178832	2348828	6820485.2	5558411.4																							19708141		51492743			3377309	10249139	3418918	5080180	5201095	1528194	5687379	29123743
2001/2/9	29095130.1		2675420.2	31853314.5	3566380.9	3075402.6	12924157	4904747.6	958919.2	8777477.4	9664554.2	2294120.6	5247013.8	5463055.1																							18415509		37064467			4184148	5157979	3137980	3668475	4695133	1391254	10535066	13812629
2001/2/12	32847659.3		1675216.9	28433460.5	4590955.2	4333104.2	39622755	1837003.2	1281174.1	6445926.6	5245784	1978116.4	4992112.5	5027061.4																							19226509		43340392			3848604	4600188	2486660	1928940	10246995	793041	4296469	8826820
2001/2/13	21663776		1680304.5	11586653.7	4272674.5	2126201.5	8935301	6106707.3	1006555.8	4201949.2	8713835.4	1285163	15423969.4	6260374.7																							8874663		19476376			4062884	6919603	2528506	1633098	6101204	740824	4508831	5370553
2001/2/14	19399011.4		1573349.9	9905581.2	1597510.9	9120578	5482289.4	3426977.9	859157.4	3042221.2	4085213.9	1223579.8	10350921.2	2785081.6																							11701547		20191834			2614924	9011670	1805696	1258839	4943424	750252	2905001	10913777
2001/2/15	19457170.8		1317819.5	10647173.3	1739868.7	3633446.4	18309091	2103514.5	1281947.9	3640303.2	11542189	1674981	5589432.4	2651858.6																							12397055		20906948			1785346	3027544	1919848	1081130	4382899	1185350	3637456	8978019
2001/2/16	23641137.3		2959381.7	8617096.2	1742854.9	6693261.5	21392769.2	7735645.2	1636781.6	7306225.7	5539825.5	2078391.4	10432278.9	4851702.6																							13850522		56122872			4161585	18091932	3542501	1039586	4222749	3165395	6612462	10890464
2001/2/19	21857236.2		1428920.5	12849202.2	1748819.7	5809814.4	18029380.3	2862877.3	1302511.3	3663775.6	N/A	1303603.9	4591551.2	4897904.6																							11132067		16253685			3094733	23683721	1895038	1697061	5534728	1802273	3452886	15630862
2001/2/20	22972611.4		6513550.8	11734439.7	1871882.4	3664194	34232478.6	3372452.1	1536099.9	5440794.4	3318203.9	2132008.3	3957978.5	5081523.6																							14945228		29093432			5467355	25825724	2692230	2277679	3994628	2249219	6532102	18856398
2001/2/21	51274125.9		10046440.8	10640481.8	7903230.4	2150970.3	27539741.6	3605881.8	4379756	7751508.5	10782829	3141321.4	9148182.3	7522581.4																							29523311		52348617			5653316	5457148	3261818	3842573	4047526	2906248	7546768	11728809
2001/2/22	47856411.9		5124636.3	5935794.2	10487108.2	2419697.3	18736027	2349956.7	2604886	8999889.5	13465127.8	2231370.8	7441474.2	3293257.6																							19978477		27521630			2841928	8106193	2200383	3839678	4321998	9529912	3859743	25094756
2001/2/23	25558110.1		7944655.2	13637637	5780909	3224913	11699438	2355214.6	3837885.4	9946380.3	18951111.5	1772648	16615819.1	3725722.1																							28504557		24631630			3419666	7899789	4809588	4135050	4241762	2320236	4729140	20554183
2001/2/26	26492512.2		5275608.3	13823520.2	5156990.4	3217313.4	23312912.8	2757991.6	4418308.3	6992820.1	8204446	2028850.7	6753701.1	5913920.1																							26772192		29424621			4262197	9317281	2951799	2275203	4756703	3820586	5212630	26011495
2001/2/27	33177353.2		3783007.8	7516484.5	3326721.1	7961116	23408160.4	2729687.3	767125.6	5533458.8	8269301.7	1420056.2	4746225.3	5052636																							10673526		20255998			3062053	16975373	1711551	2593366	4102494	6024035	5041714	32414726
2001/2/28	20954100.5		2255422.9	21845420.4	2957918.3	4762603.2	35587627.7	1584732.8	916006.6	3220543	5231603.6	1231092.2	2887339.7	4292074.8																							7654106		22138561			2600632	15943653	2010371	2187294	4378737	1714290	3401864	34774623
2001/3/1	31308759.8		2077331	22821601.2	3038602.2	2367306.6	67018773.9	12463297.1	967016.1	3093855.6	4605388.7	1312754.9	3794264.9	5536203.7																							9076085		16994048			3247828	8822340	1760856	1218862	4293981	1976512	7747750	30510221
2001/3/2	416886803.6		3518840.7	75861148.6	8796652.7	4458619.2	57440130.9	11531701.5	1406210.1	5586213.1	7410448.6	1866748.5	4111295.3	12804473.5																							75987512		220527943			8418570	10425354	3493976	4111616	5635703	6280031	10514211	24249299
2001/3/5	284499972.4		2886192.6	27508590.6	4715821.3	4151662.9	38094915.7	5636666.7	1151974.4	4674546.2	4949156.8	1936824.3	5476198.2	9254228.5																							21696732		72816189			3256867	7435927	2793443	2677832	4035145	2688625	5659944	18576594
2001/3/6	89882909.9		2221779.2	16392006.4	3409395.3	3558078.2	40790528.8	5898696.3	954886	3433026.4	5455146.5	1246763.6	3721064.2	7522285.2																							14895132		62317629			3298893	6773709	2261181	1889661	3674294	1559714	4203109	30810956
2001/3/7	236435121.4		4752016.5	25910817.8	3479128.4	2478209	36589568.7	4555544.8	1049913.6	3441682.9	40653639.2	1711673.7	3564114.7	4740480.3																							17236731		109299386			5310089	3337485	2390898	1489681	3725257	1511280	5934192	32077771
2001/3/8	763859985.1		5048150.5	60277006.7	2402419.2	2697027	67285675.8	4033765.5	3172065.4	4510914.8	10769269.8	2575895.4	4731874.1	6788341.2																							83814115		277433665			4064310	3697072	2407241	1697149	3925059	12905570	3755928	14392339
2001/3/9	511896724.5		4708617.3	40958513.6	3941639.5	3820245	57995174.4	3471883.8	3727627.9	17342126.9	8385362.8	6287370.2	7234088.4	5146259.7																							52826140		90769743			8453696	11116021	4593052	1816182	3431345	10514295	5674563	38436543
2001/3/12	223758680.4		28431598.1	22480674.3	6056588.8	3569808.3	56208223.1	6673339.8	2557018.8	31934323	22124072.6	2902983	5440760.3	12762596.2																							15208786		40631386			9619561	6714598	3290384	3572922	4272757	5090227	4857037	15704809
2001/3/13	210222307		7907153.9	21376250.9	5857518.5	3828304.7	38249551.2	4710011.8	1449812.8	8528470.3	13652854	1961912.9	4432746.2	7640777.5																							18061324		52771152			6049869	3451879	2748826	3697133	4232716	4467334	7543930	13378667
2001/3/14	532170235.4		3676658.8	30884783.4	3981743.7	3493606	47818241.6	4413735.7	1149882.8	4960787.4	8705691.8	2699716	3758736.6	5617440.7																							24887348		83491699			7801217	4405797	2402505	3208236	3914402	7769901	17534087	27050381
2001/3/15	317041029.2		4172824.5	20632755.4	6265005	4480345	17483382.1	4765606.9	4390724.5	4823281	12987662.6	3900034.8	5394425.2	4412663.9																							18387075		46708411			20552776	3296625	3699126	4528691	N/A	3249000	9817030	18911803
2001/3/16	308007517.6		5244619.7	17871463.1	5527859.3	2850065.8	16852126.1	12116600	4224853.2	5838757.2	9435209.8	2935496	8598271.2	7684412.3																							15745511		44755680			11056514	2705619	3883949	3643868	18698195	2755268	6398336	32386021
2001/3/19	199294906.9		5303275.7	15983179.4	13515884.2	5023129	10365535.1	11856674.5	2574244	5923589.8	15761597.9	4480626.6	5158767.7	9146903.5																							15417353		39829377			12972562	52999583	5634150	6964760	11781690	2701499	13295658	22976961
2001/3/20	149000120.4		4667864	13758633.5	7077132.9	3654439.9	6451753.3	7213442.4	2351786.8	11611951.5	10524076.2	3346058.5	7332500.6	7826086.7																							19534879		29082725			16544959	32052555	2592568	6518328	7673729	2793757	7623176	26788258
2001/3/21	329230886.6		5472390	37414292	9783183	2182914.6	3803200.4	9346912.4	1954646.8	27046509.5	11977449.6	4325253.1	6633699.1	6510248.1																							55349675		163563750			15509974	6750264	4595574	3467727	10127083	2445950	16240943	15485567
2001/3/22	232902214.2		5318675.2	22782186.2	7725646.7	3143668.8	7231389.4	10150081.3	3944015.2	12934605.1	26861783.6	5558543	8113083.4	8067469																							54947946		142600811			16963395	N/A	5648898	4003011	7236393	10380103	16557406	22648153
2001/3/23	403146841.4		5056227.5	29396454.8	12989290.3	3249561.2	6762579	11107196.3	3922658.3	17858831.1	15336509.7	4938793.2	10413698.1	17661437.9																							34626387		88937142			17160186	10083947	8829566	4346895	13532626	4001528	12908809	19248167
2001/3/26	160815859		N/A	23264751.3	7362754.8	4799022.3	43143047	11694876.6	1565637.3	8043090	7961258.6	3884776.4	6691790	6207407.6																							18454152		67998935			10345305	2571247	5020020	2640472	11956642	6382429	8700222	10769477
2001/3/27	122854090.1		4753250.5	40040135.1	4407352.7	3044813.8	58713585.8	11425918.2	2065644.6	9182984.1	22882128.3	4291239.8	7189857.2	14009372																							25820150		40622708			9474303	6505205	8858520	2934024	14346497	16147495	9318199	28126144
2001/3/28	133262935.5		5655904	22136198.8	7454148.8	2503617.9	62366834.4	8811007.4	1872545.2	8254820.8	11793297.2	4633714.7	6490231	6008502.6																							25821807		72528135			7656044	6114360	5791755	3398833	14050340	8708024	12829546	17200364
2001/3/29	108531096.7		6581426	26089816.1	4089553.7	3282844.7	40442592	7862772	2762642.4	9881140.8	10334492	5442698.4	7268682.9	6157939																							32672673		228702942			10045057	5213851	5547087	N/A	15352139	15780200	9710354	30471714
2001/3/30	138537062.5		4556529.4	14701806.4	7400784.8	2900819.7	19792980.3	10645035.7	2217070.4	10848526.6	8642750.1	3505573.2	6039052.4	5528414.8																							22369827		105771351			10841799	6237968	4571740	13088695	7760624	36179520	16935810	17860393
2001/4/2	144641142.6		4594421.9	35337924.4	11737980.5	6211475.8	39211316	11278204.2	2150296.8	15355977.4	10822138.4	4815394.6	8771841.8	11750589.3																							47813574		283220132			19485999	4627158	5827404	5537977	5627460	18885480	26588283	22511417
2001/4/3	93006375.4		4110886.3	25789041.7	7676470.3	5698933	58056336.6	25427215.7	1946504.8	10747982.3	18039737.1	3623758.1	5739749.7	8376651.2																							40999834		128292556			10691948	3417142	4309399	3651271	7485088	30879865	12336506	109927702
2001/4/4	161312272.4		5269788.9	34710313.3	7084142.5	5625822.5	40538894.1	28339445.1	3082763	16918754.2	15665683.8	3284008	7817591.2	18818687.5																							63438729		260210311			12072756	2246891	5153201	3611492	8546010	62591970	11953914	103905637
2001/4/5	93211616.7		3936986.4	23536641.7	7396441.8	10976235.2	13637095	21813412.2	2324355.8	10665315.6	7642555.4	2843875.9	4615980.5	10962145.8																							24921874		95928206			8080158	4388497	5251541	2627875	6008208	69828025	10768119	62007409
2001/4/6	74695275.8		2138400	14809557.8	4174662.2	12063655.2	25217750.8	18586369.7	2342895	49203690.4	6795221.2	2470560.2	11842387.9	7465900.8																							26938192		73435666			9596054	13838817	3120008	3082683	4401554	109396462	11119678	29988917
2001/4/9	70248598.8		3703929.5	19829659	6289808.8	29511608	21132593.8	19441930.5	2111663.3	19492780	6296432.3	3683427.6	19861386	7658375.6																							17096657		55840074			34366481	24777917	4879272	6945303	3987787	130628586	54314384	41634423
2001/4/10	65183099.4		2455200.9	13548933.2	9412301.7	12149900.1	33976124.8	12902213.9	1515601	10761262.3	9265693.7	2885658.2	9372536.2	5781916.4																							17471057		117671034			N/A	10186917	2440583	2682171	4343210	60712363	43476085	20431131
2001/4/11	65524998		3395245.6	12121068.9	5165678.3	7413425	28612049.8	14623778.6	3840531.2	19585039	5152180	3292569	7542374.4	5350884.9																							34827620		140281486			30688866	12684483	3593765	3815433	5238021	206799092	51863183	37370623
2001/4/12	120149793.6		5480873.4	26277321.5	6283294.5	5583832.6	23972649.5	18431202.3	3244278.6	15498300.7	N/A	6309590.2	7631786.4	7943185.8																							34538579		99149207			25982962	23052045	5812332	4760420	3633761	303465039	39921754	42442197
2001/4/13	373305843		3698481.2	57524792.4	4303105	6595069.6	7841745.8	12208655.4	4182975	12207145.5	4166862.9	12990704	5597962.1	5598243.1																							24410993		114123503			19294275	30180307	3617854	3387022	4929905	182031353	31201420	29596138
2001/4/16	297997988.7		7605467.4	53448781.4	12020286.8	8037516	6949634.4	16710137.6	8237854.3	14177786.8	14830288.1	9746380.1	8574941.4	12720139.9																							36726808		104306508			23329046	17015628	8956502	5924454	4792444	88304547	32018331	32428045
2001/4/17	150031522.9		8157648.7	32538985.3	13179878.7	7566152.3	4768570	13560744	19197199	12825115.5	11626582.7	5854544.5	8436921.4	9402479																							40340952		75651807			34476945	14850130	7371042	5279700	6512500	41335456	33272306	28779133
2001/4/18	136003717.3		4608181.9	25244474.1	7241841.4	14334804.2	18930571.4	8733245.5	14011642.7	17746772.6	9934790.9	4633223.2	8267149.5	14867089.1																							35504749		75688459			16116034	9637357	9636539	6650318	6557310	108280742	71764626	26184741
2001/4/19	141135671.8		5461070.6	26581999.3	12238316.1	4414856.4	20835970.4	8796550.7	7078997.3	11858674.1	8076075.1	6219356	9728895.3	27323421.3																							35655445		99842045			21293756	6310843	8794029	5761938	6439022	139869280	62263184	62764209
2001/4/20	172437825.2		6142273	20378403.8	37854730.8	5343238.8	24765334.4	13786629.7	7048113.5	17469769.7	9727369.3	4265343.1	5782201.4	62239948.6																							30859238		91125686			21477582	4808197	10512682	7716838	7133463	78840563	71860585	25972937
2001/4/23	100879239.9		3564894.8	13887133.5	35887002.5	4054562.6	18256422.9	15096642.3	6319286	19233018.5	13996811.6	5108707	7312197.5	65414466.7																							35135845		76915314			18385975	6329698	7680280	17516103	6082787	24595204	N/A	15535406
2001/4/24	67783000		4518000	6664000	17151000	3333000	7938000	N/A	3806000	9763000	7731000	3264000	3975000	20468000																							16513897		39203856			9557992	7380810	5692772	7655120	4264002	28247190	28031348	9687928
2001/4/25	196499114.9		5772278.2	25184195.4	19000191.9	12839059.5	17735357.9	12044154	4951556.4	13085886.1	7163322.6	4630157	7342769.5	19861455																							24058101		119565170			11442132	6700310	7925358	7665059	8764435	21768280	41437572	24477775
2001/4/26	108651429.6		4218658.7	9764694.8	7591140.4	4274982	6193721.8	11001131.6	2868424.4	10059457.6	7726742.4	4143059.4	3818568.6	11705223.4																							29090573		50925536			10745150	3535774	5186724	4964909	4922281	15335090	24903042	22139907
2001/4/27	85784929		2703197.5	8253054.3	14514816.2	4564865.8	3288837.7	9850998.8	2412117	7943707.6	9048259.6	9737624.9	3441754.3	6864839.4																							22352068		56699090			14254045	2413843	4606914	6359273	8420653	20358721	15306015	86733272
2001/4/30	59566000		2707000	7198000	5635000	3497000	12159000	8156000	1764000	6856000	3401000	2366000	2583000	6043000																							12818495		58878349			13825314	3915415	5392821	3506230	3759245	23804751	11937025	13756185
2001/5/8	41145003.2		1969869.7	4261436.5	7373976.4	11279022.5	25428602.5	5600963.2	2517912.9	4465078.2	4533354.3	4276950.3	2703521.9	4006628.2																							17687800		39491112			7135733	5169951	3390296	6686191	4495623	12313336	8460200	43424401
2001/5/9	70902642.8		3630832.4	5376200.8	11159740.7	5806846.8	20929834.8	8043304.7	2457187.4	5820871.7	3527660.5	2257469.4	4005652.7	6942000.1																							20214510		61565037			14756567	5664913	2857404	11604088	4389547	N/A	8365277	42104663
2001/5/10	55602000		3728000	5655000	8579000	2711000	N/A	5471000	6925000	4766000	7939000	1910000	N/A	N/A																							11102764		45853557			123774680	5003901	4326112	7407468	5160891	24918621	8209815	18397385
2001/5/11	35011331.3		2378379.7	6420752.7	12087147.7	5805646.4	19616061.7	17330159.7	7887047.8	5930740.6	18353803.8	2315528.1	7744285.5	4886802.6																							13444568		39124076			126136609	3868524	6268519	3784875	5587054	29826801	18699778	14364911
2001/5/14	65600520.5		5232228.1	9415872.9	19083495.7	4489166.6	8769991.9	28205709.6	12655804.6	9254032.5	4782335.7	5786043.6	15044373.2	8018597.7																							20699624		227296609			51701698	8682500	6048872	7850321	11312890	30874845	18078035	10801262
2001/5/15	50195854.6		4074425.2	N/A	12061386.3	3922160.8	17995419.5	26306585.9	7391678	7938459.7	12815212.2	4059424.8	13602341.3	9067315.8																							16399546		97205875			112537670	17345460	6745814	9379250	7256272	45971851	13389787	12803251
2001/5/16	75690151.9		9996747.8	10788408	17299968.9	26151530.7	5842474.2	14268994.9	7438676.5	9622779.7	8203890.8	6261538.3	8319426.8	7999009.2																							25795811		211189476			92297661	19170732	6252142	4789404	7466352	69228058	31547069	N/A
2001/5/17	53838492.1		10464062.3	9352343.9	13197797.1	18785355.6	16932429.5	9032629.8	5067241.4	10749515.7	13332318.5	3660642	5688255.6	8067715.3																							16869883		117702776			50331393	22244963	5995260	3985457	10419847	48046403	19016095	21197378
2001/5/18	107323621.4		17312054.9	11268306.8	9423005.4	7833673.4	26113900.7	12388469.5	8253817.9	14292652.7	8640526.8	3874191.1	5249661.9	9279893.1																							30244591		83019344			71971467	9899980	6354644	9702869	6079353	76817608	17277971	18496266
2001/5/21	139034426.4		115761751.2	14167156.9	13403185.5	17808936.2	36325044.3	15161514.2	9845717	22197237.3	12880554.1	13592319.6	7563589.8	16424918.8																							35429702		244319805			60732248	15356005	7968355	6436936	7887298	51430129	14732808	32002411
2001/5/22	113669306.2		33697236.4	10968727.6	10105944.8	12152297.3	56260757.3	7961255	8353052.9	11044924.9	5646938	5101479	6154133.7	24621079																							21486485		N/A			43572577	7731113	N/A	8143557	10376560	30096567	36021536	31389748
2001/5/23	113614568		17090307.1	11965920.9	12905561.2	N/A	18086409.9	14235677.3	7461151.3	13279027.9	5566681.2	3847136.1	6533185.8	29873441.7																							41533675		90707222			37172106	6764965	4420956	11551948	6541075	18914032	20852746	26912717
2001/5/24	90424219.6		9637999.7	10887912.4	7665576.8	9515758.6	29176299.7	12444119	11467310	13795524.5	5315922.4	3727272.5	6380128.7	18695972.1																							26121138		132308801			36773614	3470461	7035872	14560944	4437617	12849925	17555869	16744131
2001/5/25	44110922.2		11484071.3	11555691.3	12115873.2	10124741.2	9032815.2	11247662	6681810.1	39689794.7	6650963.8	4741452.9	4881160.6	21918304.4																							29132237		85713088			19533672	4160398	6970270	6258556	6266511	12528185	12630763	18110323
2001/5/28	174535635.1		9018734.7	17556419.4	11547943.4	7372592.6	12310506.1	18457951.3	4706947	10595615.1	7842756.6	8849490.3	5379256.3	20845573.1																							N/A		75574904			18801670	3438805	5976238	6858239	6719142	17003424	29107616	29477119
2001/5/29	113863286.7		5455162.4	12328134.8	44523424.6	5814565.5	17686233	13802585.7	2561380.3	9107671	3619103.6	15332960.4	3204895.4	10317550.5																							19886283		78969981			15854675	1944073	5856720	5308475	5416763	6766244	13844670	17493111
2001/5/30	233935523.8		6032914.2	12961292.2	15300536.9	5341674.1	23070886.2	30128306	5829788.5	38391987.1	8857417.3	21795155.5	3353252	16627239.7																							30861803		146219372			36493538	15350716	5292588	7081198	7310424	8151446	50529443	9646314
2001/5/31	111426123.6		5622080.1	8822845.3	18596487	5936871.4	11709572	14537654.7	11264735.2	36898296.1	6691401.2	13622315.4	4608306.2	15767522.9																							29178158		164464564			47029311	8167075	5877087	9760759	5519145	10032327	27809260	7367829
2001/6/1	159154548.4		7266424	7208661.1	11037796.4	5113885	11187421.6	10918212.7	20142287.2	36782704.9	23395858.6	50246072.2	4875825.2	35054510.1																							32408351		260177750			26856553	6217671	6064881	5186913	6387920	11757121	21645063	11676209
2001/6/4	87825241.7		7875636	9681240.2	11539868.3	4885032.7	12974033	14243921	14612002.2	25223173.4	43131437.4	36511624.8	7818467.2	27648925.5																							25015532		261957537			23954655	5076183	8345019	4512965	20994376	14412756	33750916	16586393
2001/6/5	83808858.2		12532594.8	15951493.4	8211994.1	7088452.3	14192177	14570729.4	7924046	25041538.4	16949949.9	19997990	7215925.6	14699429																							20601308		127116403			20544594	4610900	7953122	5371340	16736347	15857936	27173894	24945300
2001/6/6	68730004.2		8059856.7	27620327.5	15543442.6	6102911.6	19992274.4	15729316.5	9531984.6	27043632.2	9740712.5	17665962.4	5835007.2	20612547.9																							20895629		109736722			35195663	4633974	11806407	14318934	13791963	10407979	18291902	67660657
2001/6/7	84033966		7070012.8	8621090.2	10942125.2	6464833	22822095.6	13611652.4	10218278.7	16450039.9	12966179.2	15109196.8	16887051.1	13656322.8																							95763269		75954331			22438377	4718652	4742238	8076133	7567985	8351654	22217790	87885863
2001/6/8	60046573.3		4560617.8	5533787.9	11883086.5	5023874.7	16176538.9	14102688.4	N/A	33689485.5	44058198.2	13084068.8	10173122.5	18528045.5																							30636854		47399728			14556779	8911453	19034908	13709307	3800698	5852584	21558234	55580403
2001/6/11	64590835.2		5993416.8	11971252.2	7113070.3	3808873	11791392.1	9100423.7	9297821.5	12863384.1	12441099.3	6608547.4	20062590.9	10479364																							25576129		80207015			29141833	5016523	13101386	6848092	4029433	8592506	14306128	42145950
2001/6/12	47482749.8		7711438.5	24074497.2	5942613.7	4209934.9	43157670.7	10029442.8	18516764.7	11883271.9	8422918.7	5159756	15790647.4	12548033.1																							27628603		55814839			13298100	6635344	10183011	3441635	4842276	9044408	14913306	25036453
2001/6/13	65259556.3		7869278.3	9113654.1	7089978.4	6267456.1	45411876.7	11420619.1	23972048.8	15020582.6	10401555.6	6173706.7	10906639	21416056.4																							29801479		50806746			16874240	6955579	11047649	3738861	2898797	8443257	40263003	28511040
2001/6/14	106511381.2		18448596.7	10751733.1	14128472	7272434.5	25464314.1	11199120.3	14583040.6	17526330.9	10980759	8117991.8	13920974.6	19365556.9																							39966641		76009320			19204708	6590318	11470071	5802171	7798312	10370418	43943162	34488002
2001/6/15	46501352		5734562.2	8162238	10765929.6	8180807.1	30143109.6	27399056.4	11599096.3	6365086.8	5814568.3	7000002	28336265.2	14843080.4																							44448134		72375265			12324716	5420803	7455586	4356828	2817616	19693026	41600914	18830979
2001/6/18	64927816		8778791.7	9064844.7	10362951.1	7247292.8	58000030	20008202.2	9513325.8	17493020.1	5980427	7897240.9	25172486.1	16561677.1																							41255636		94419354			23013530	4138081	9926953	7393407	3941768	18993425	79756863	22834076
2001/6/19	45936069		5795504.2	7948521	4930284.4	4124004.9	48706016.3	30994753	6809745	21226187.4	4000627.8	5212280.3	8488402.1	10218156.6																							16778161		39398248			10472683	3338725	6138034	5639094	3135660	8201390	21517541	27109274
2001/6/20	75939799.1		3437141.8	6660594.2	3844408.8	3265534.7	39662351.9	66035372	18211827.7	5856674.3	3221926.4	3814905.2	26077941.9	6475288.9																							34785819		29519877			9034904	4839438	3780686	2334720	1819008	10290566	17085692	23406439
2001/6/21	67836029.1		2855824.9	7187500.7	3389906.6	2449047	26013203.6	46631266.6	20034659.6	5426189.5	3741579	3684673.5	33353146.3	5681115.7																							16097131		35334452			9919259	3413491	4743668	3538131	2011866	7961559	18101720	10347738
2001/6/22	50776013.1		2710614	8476499.9	4380507	3855883.4	45799888	33832620.3	28217342.7	7812279	4598666.6	2965715	47704804.7	6209491.1																							13505264		49976732			12924069	6626075	5077177	2127702	3385491	5633272	15045135	14279014
2001/6/25	45637419.6		7451414.5	13595758.4	4422708.4	3673708.4	37181991.8	33711017.3	58356173.2	10969609.8	4904548.8	5176452.5	70784853.9	8762868.3																							19141799		37682813			14012510	9091695	10147932	3505877	3126912	5839036	42676758	35179656
2001/6/26	52098285		6620614.2	15297961	6157779.4	3991278.8	34827299.7	26209865.8	43626075.5	N/A	21241598.8	4131909.5	24325904.2	7350166.1																							21253875		39596351			9103259	66214980	16045004	N/A	7570933	11180606	20243669	48012152
2001/6/27	51803728		4020347.7	15836554.8	4700469.2	5203974.6	27454506.9	30112189.3	21691019.2	10166538.9	18702287.6	5484759.4	22061130.3	7277267.2																							17014406		28195168			11634880	70855948	10121880	4364784	11585012	9379454	20921092	16201869
2001/6/28	53645603.6		4189636.1	6332352.9	10179933.4	8993739.3	10261699.3	18343290	17797548.1	11987595.2	8152764.2	3659228	17862186.8	6541816.8																							20576632		35453604			14602753	26063843	10961411	8549846	12450649	9758830	18045282	22366876
2001/6/29	N/A		2861850.7	6787321.9	N/A	3346181.6	10484131.9	23037219.6	10144249.6	16710990.2	5928307	5719979.2	9356957.5	5176043.3																							12351919		21585907			10508571	21311633	5319012	2810761	21012759	5079251	12883544	37226022
2001/7/2	34537047.5		2441313.1	8153778.7	4581998.4	1975884.8	7401737.2	16705954.2	14374807.7	8874337.9	13052668.9	N/A	11364955.5	7229505.4																							9469464		28211565			21641594	7874102	4338396	2451035	12926026	4230859	13436101	81553613
2001/7/3	24899242.3		2598494.5	11654722.5	4020677.3	1774539.8	6752960.9	69089473.7	8848225	6531626.1	11948358.3	3572784.9	7598449.8	4876383.2																							11785185		22396046			19348994	6325535	5286769	2803295	14807362	7301066	10803937	80559335
2001/7/4	34398795		2460780.8	4112489	12504114.1	1974889.8	6348806.9	88908930.8	8739332.3	4354424.2	28265751.5	1913505.8	9057436.7	3737018																							8532406		23653245			26965799	11636995	2620987	1687857	10176061	7265156	8843433	78888374
2001/7/5	127473544.1		3118758	6113383.1	5362726.2	2310644.6	8893885.4	47351012.6	10606246.6	7618097.3	14965201.4	4495521	14060710.1	7931628.2																							36337789		116524373			20620479	20801331	4907834	3241275	4854742	5884317	21585115	20990594
2001/7/6	37503268		3594246.4	6131417	5714873.7	3948792.4	5754253.4	30541630.2	7399480.6	5628925.3	3959588.9	2564664.6	8435308.8	4035279.1																							10409494		40106122			20586774	20717511	4150026	5634174	1287683	6074759	12501818	28540131
2001/7/9	27237663.7		2046800.6	6995227.4	2921051.4	3575572.1	5183801.6	17843851.7	4932894.2	3669897.7	3210282.6	1939848	5572933.1	3173801.6																							9317510		24937865			28596196	33467802	3806607	15833079	1617005	43374990	8362092	11428222
2001/7/10	21890882		1630070.2	7540920.6	3237839.1	2213843.1	7713366.3	15762232.2	3211823.2	4175760.7	2681440.9	1461408.2	4451501.9	3238548.4																							6656397		21411885			34615564	32080509	4011854	6320345	1324628	21580605	4991622	12159728
2001/7/11	63359430.7		1806975.8	3941092.7	3294688.1	3341742.9	6402332.1	17777010.3	5745274	4809627.1	3360292	1920645.8	3982661.9	2548570.8																							8097473		20744353			15285730	10189842	3398444	6377735	1575904	7801014	8230950	8817639
2001/7/12	68186692.5		3382585.9	2973712.6	2503378.6	712598	28736337.6	25037046.5	3577234.2	6319774.7	2739010	2520999.8	4710107.6	3579626.1																							16799351		33537834			12282586	3519697	3140709	3445811	1903720	11180708	11037998	14157468
2001/7/13	38049232.9		1642132	3095404	3227252.5	816550	47219916.1	15805825.5	2444729.5	3764629.3	2420483.1	1509084.6	3028249.9	2636698.8																							18475084		27067344			8977867	14669422	3227905	3039824	3693673	19284391	10091576	24561467
2001/7/16	42683087.6		3445618.1	4859324.9	5895996.7	2953323.3	43685778.9	19328414.6	3840664.7	14293787	5149754.9	2184426.6	4281331	6322156																							19558257		28164202			13319029	24688568	7741383	3317137	2189393	7401542	9689925	24487640
2001/7/17	49315961.7		1527755.8	6310454.4	3187297	3449505.8	26450401.1	16520553.1	3743845	3537677.9	3464351	1479326.5	5367882.1	5825574.5																							39162416		81597933			8812581	5496167	5192155	4799787	1427904	6427519	5879927	25103855
2001/7/18	34621783.1		1874538	4425989.2	1868388.8	1577336.1	16892584	16479876	1783304.6	3335866.1	2030929.6	1273446.7	2411872.5	1821985.4																							11660723		42188145			4312417	3066338	11916434	4769178	1421491	2770840	3947351	12587324
2001/7/19	30429431.2		3115499.8	5196816	1920775.6	2179022.5	12693665.4	19161774.3	2003555	4129030.4	2703218.8	2846305.7	3354880.5	3171662.8																							47149062		27209536			7758627	6842009	4802332	2385047	1032276	3457004	4343615	27884482
2001/7/20	55244641.4		2303990.6	8831384.2	4007339.6	2110691.3	29869205.8	10083549.5	4159415.5	4554132.3	8093697	2127713.8	5857483.5	4530662.9																							20285944		23363125			10124464	18313401	6915658	3764018	2877933	4541471	26927178	10915997
2001/7/23	40926601		2691962.3	4889627.6	7439084.8	2530006.3	61777951.4	12199644.4	4471967	5788450	14649030.4	2382758.7	7671415.4	5277270.6																							19067113		26749632			9648928	10425477	9739248	4820906	2164305	6290045	18740432	24434181
2001/7/24	46923231.5		2019006	3610680.2	4512402	2371749.4	45497972	29315247.5	4587435.7	9705369.5	4836418.6	13550688.4	6407957.9	4663416.4																							15566974		42852467			10911579	13517550	6379883	4484119	2830510	53307198	13038924	23094073
2001/7/25	48066697.8		2127882.5	3542716.6	2259648.4	8274966.3	31993485.2	26188194.1	2889449	8909395.4	5557712.6	4486613.9	6423702.8	3407390.9																							13034020		46258270			12576374	6438954	5326443	2253907	1667035	8956759	8228742	22436203
2001/7/26	43631449.7		3233768.6	3753824.3	4447108.2	5553628	18722434.8	9915597.9	3395056.5	5534842.7	3261733.8	2514731.7	5199654.2	2923577.6																							17009693		35744534			12067228	5441612	4859710	8156467	1119184	7507507	8786864	14241259
2001/7/27	48053417.8		3322155.6	3652524.6	4770867.6	6367921.3	28087468.9	26346227	4025949.1	4953415.5	3613923	2603676.8	3842151.5	3921735.9																							11675729		23061772			14881125	3730857	6034454	3712497	1785890	6715798	6118443	7981840
2001/7/30	108007045.4		3953944.4	14029892.2	7757022.6	3674351.4	42855515.9	19279363.5	5068587.7	12186588.9	8574679.8	4068869.1	9452967.1	6945347.6																							42326188		36841224			17738198	9975216	7782284	7754206	1394166	10892914	12937582	19802953
2001/7/31	56392957.5		3551678.1	5023926.4	6680340.3	3236430	36518930.5	11257124.9	3945572	11191754.5	7528126.2	3204900.3	7030627.1	5225406.9																							36240164		31997169			13541336	5325981	5362771	6874522	1337667	9558063	9915341	21941023
2001/8/1	51147656.4		3422244.2	4023039.6	5450174.9	1724419.4	32991107.7	31646683.2	2931487	13833980.3	6996466.5	2454350.5	8029344.5	4077392.9																							21705314		32320497			15677173	5653955	4582633	5478129	1509891	7142533	10419984	13976687
2001/8/2	40401790.8		2550908.5	8089104	4523091	2985090	6223730.2	31390274.1	6527789.5	10018963.9	3882518.4	3715401.6	7386838.8	3587359.3																							17798414		32371803			9960364	3326937	13780291	5516453	1345580	5472966	9118697	7988532
2001/8/3	51911352.9		1434878.5	4526026.3	2523516	480557.6	9816408.4	10825603.6	2929172.3	4814135.8	1154529.6	1210660.5	3909724.8	1564639																							14494845		33187398			5567471	1684220	2528250	2172761	907865	3590026	3119153	7050941
2001/8/6	99291092.3		3451349.1	7352599.3	3185986.3	3854288.5	14715535.6	8360254.2	3317904.7	6435276.5	4214973	2759813.2	6790219.9	3989017.3																							113908078		66437663			8196942	4537815	4731860	1927740	4633736	5933189	N/A	9362241
2001/8/7	46623843.1		3050850.2	5891561.6	2824528.3	3237688.3	13095530.8	10729327.5	3577034.6	4557756	2370650.4	1717075.6	5173752.4	1664821.6																							89289276		42725260			11553231	3433075	2869986	2231728	3771444	3255153	7597746	13958233
2001/8/8	36322361.9		1400509.4	2082242	1578054.5	2229695.8	20019154.3	8532138.8	1647844	2105837	1716242	1576219.3	3558041.6	2050699.6																							25977861		17027227			7326133	3593844	1205373	2436156	11968713	1987829	2528377	5182753
2001/8/9	34910829.7		1257539.4	2914467.6	2756164.8	2579590.7	20830446.4	23473376.7	2122139.4	3898307.4	1758637.8	1735370.3	3028527.4	3653704.8																							17586712		17091237			6143500	4549188	3250259	2227002	16094903	2471526	3288047	7563421
2001/8/10	33496574.6		1672808.7	2627365.8	2879316.9	5391754.2	26140719.1	19556179.8	3649922.9	5827939.8	2819199.3	1522609.2	N/A	4675774																							30802309		34864740			10215566	13417130	3115944	2266508	16770954	3872817	6745242	11188548
2001/8/13	30971954.1		1646987.2	2213976.5	2081199	4469411.1	38199197	6308394.8	1807960.7	4552436.1	6863786.5	1199305.3	4778618.8	2807473.1																							17647286		18958805			10615428	6592574	2764044	7788226	10140016	2918286	3508334	6722920
2001/8/14	27399742.4		1775842.8	1151951	2478426.4	2459020	24377904	9661680.7	1733518	5596849.5	17647545.4	2084773	2960996.3	3289420.7																							23869344		23078505			12382140	15703846	11828227	2812593	11980635	3326473	3380117	3145946
2001/8/15	16792382.7		960949.4	1203999.2	1502273.6	1125784.4	10923707.3	11095638.3	1366065.5	12705686.4	2139052.1	1114672.6	1991450.4	1612770.7																							7070648		16066378			2263821	3834750	7344531	7069932	6604400	2608816	1452615	10960861
2001/8/16	38296889.7		1434702	1334639.9	1222088.8	844853	9035282.8	22558052.7	1204738.2	4947335.8	21007373.3	1807221.7	2140857.5	1400651.2																							9489342		10612693			5389538	N/A	2992455	2684536	11575027	1609684	3308128	20394258
2001/8/17	16303461		1096075.7	1133936.5	1670824.8	846769	23500806.4	8417601.8	961511	3367110.3	2130151.4	1698337.6	3448711.4	2357687.5																							9063350		8570602			5802389	N/A	2198687	1250354	4819185	1403010	1828505	11534081
2001/8/20	17742700.8		1810428.7	1291559.5	1519434	2724322.3	5812706.7	12673825.4	928131.3	1768238.4	3069309.4	1682548.3	1952596.9	3042811																							14218308		8310305			2800368	5841962	1488421	931296	4325408	1638092	1531375	11383692
2001/8/21	18099364.4		1779372.2	2050674.8	1846610.3	1952609	8352954.5	5080244.8	1169780.9	2660928	1386389.9	720053.8	1902287.3	2040285.2																							7194357		9879010			5871279	3733381	2432150	4150474	3106529	2234356	2232694	6682415
2001/8/22	22439736.9		1810836.4	2346830.5	1971162.9	979726	6368673.2	12045966.5	1703871.5	5421360.4	2291223.5	1495130.2	5158778	2532589																							15855639		18993231			9687581	3451683	2756662	2316304	2496700	4431587	3144758	7460623
2001/8/23	21713536.7		1789961.2	3498625.2	1799408.5	527700.3	6236983.8	12902147.4	771084	2913028	1621827.3	1806099.3	3678443.4	1602270.5																							8374124		14026986			18052447	1797807	1786663	2876350	3158004	2326946	2849761	18349986
2001/8/24	17445283.6		2184437.6	1416033.4	1011581.1	583928	6406060.3	11298397.7	697237.7	1764203.8	1728641	824314.5	2169395.7	1345285																							12057506		N/A			15580055	1688885	1125103	1483046	6526768	2995252	3441335	17732429
2001/8/27	39338256.5		1780206.4	7294941	2752269.2	1709671	11936119	30866211.8	2396453	6040779.2	2693102	2382070.6	5832506	3735311.7																							19403153		N/A			17412085	2881036	5389045	3376357	2769335	4716705	9312669	18257654
2001/8/28	31612374.3		2025000	6468770.1	2346849	4069492.2	22838242	11233365.6	1609122.7	3196521.2	5071478.2	2574144.7	2812586.2	2999315.8																							12506214		33329851			18604420	1500850	3277003	2899003	3324734	3568967	8241299	43300320
2001/8/29	20302482.8		1221032	10152527.2	1237750	1691155.5	11048111	7974733.8	903202.5	2131180.4	1714149.1	1179705	3291406.9	1517986.9																							11031395		32548865			8412536	1168408	1509633	2400934	2507402	1786971	5407988	20465674
2001/8/30	11784067.4		1049771.6	3699600	1667068.8	860844.6	15327529	6835660.2	1052662	1282639.5	951517	1175827	1418972.5	977423.9																							4578169		10738818			3292616	2603278	1230671	1545798	2179260	1468764	3099042	11512946
2001/8/31	11782380.2		843845.3	3054999.7	847302.5	4125968.7	10199097.4	4920204.5	629622.5	1707997	1052133.4	3908832.6	986126	733390.4																							5553485		15957780			17656818	2651012	3189180	1748605	5749068	1226594	2129613	32623752
2001/9/3	16526704.8		1119169.9	644790.5	2390953	4004000	5957063	5441009.1	441112.7	2439650.4	1869007.4	1007133	1832529	1079279																							8412784		20533900			22945158	1362098	1546065	884192	4722848	1274913	N/A	5601631
2001/9/4	27291165.4		1978818.5	2228036	2027587.1	3067978.8	29170562.8	35818398.8	1058682	2242087.2	1569183.7	962100.5	2693488.4	1621394.1																							14092988		51816738			12437563	2491486	1459885	1529473	4795990	2799736	7105370	7821390
2001/9/5	23069074.7		11802130.4	1768436	1764201.4	2187170.3	8342465	15207303.9	1352953.4	3544130.5	6024347.4	1165593	2246118.5	2522818.5																							N/A		35008776			14699494	3651246	2638102	1791416	6194529	1959156	5223213	15226377
2001/9/6	16884173.2		2655473.5	2325545.8	957452.8	1513793.8	8626356.5	8603332.4	1953543.2	2044303	2500148	749981.2	1722954.5	1022887.3																							19168435		20284797			8543783	8270726	1243695	627316	5531867	1101818	2388205	5833254
2001/9/7	29751530.2		2644426	4128328	2193780.7	4996321	23139730.9	11021251.3	1499456.9	4876003.3	1753844.5	1563946.3	3154680.8	2093134.9																							13402914		30863312			9748683	1266835	3136377	2528120	3359593	2719640	4715544	6514433
2001/9/10	26472530.1		2447870.6	3063431	2718932.2	1966379.8	8967334	8673397.8	1317555.9	2208794	4398241	1109354.2	2140037.6	2060701.4																							16686964		46649363			7083285	5543803	2916894	2110220	5519295	2164459	3981923	6475953
2001/9/11	20482357.4		1894103.6	N/A	1382565.4	1076823.5	14679711.3	10278519.7	897571	1625919.8	1886853.6	1201283.4	2048072.7	2017288																							10381386		16580508			9726950	5226449	1909377	1672789	3187398	2436544	3632968	3483534
2001/9/12	60072573.3		3092201.1	6011533	4308742	6772954.3	12104600.3	32604833.1	2485208.3	4289175	4075244.4	2040162.4	17518424.5	3384354																							24189952		37637314			12301046	6081333	4015638	5973659	2248795	3588400	4750389	9969135
2001/9/13	13954551.8		1294825	4598066.1	1603785.5	6828584.9	10515777.4	4463251	601770	1219954.4	876287.7	636991	3355922.8	1223105.5																							6874039		14731302			3877174	828840	1762824	6573207	2262354	2126110	2125505	1348756
2001/9/14	27721223.8		1212975	2567253.1	6377950.1	6833342.1	N/A	7475369.6	1251258	4786029.1	1576543.2	1389534.8	3067373.3	1840867.4																							9450848		22540907			4234054	2569801	4337981	8097717	2193214	4505817	2659994	2144836
2001/9/17	61735568.4		1631568.4	3401475.8	4654288.1	3661075.8	8605765.4	9791077.9	1834782.9	10963493.2	3207298	2490361.5	2882608.1	2860005.7																							14490757		36707323			4006524	1341444	2668663	9799115	2159535	N/A	4419721	3529586
2001/9/18	27098452		1220162.8	2428630.7	2437725.7	1110907	11379035.4	7775493.2	4090205.8	3365869.6	1153518.9	1189960.5	1566336	1865617.2																							8775386		44880262			1771897	2076085	6977131	7367114	2178703	5464347	6658487	2423542
2001/9/19	66430268.6		1341607.6	18159998	1426337.2	536078.9	32114722.2	56817418.1	2245009.9	2362257	1285577.7	693088	2584994.8	1577476.4																							30524998		140577392			2306035	964285	3955217	4132872	2719639	2553433	4331304	1764358
2001/9/20	73850558.8		1434920.4	11503466	2069584.7	3353779.8	14666342.2	56515601.4	1067448.9	2336020.2	1555486.8	984658.5	2067853.2	2834241.8																							24941790		98306635			3605800	1225424	6440651	3048593	2853586	2807368	4125924	N/A
2001/9/21	23931414.2		1065424	5376647.7	1653683.3	3749061.6	16892208.6	20343687.4	1312498	1541872.4	703684	680544.2	1043981.5	913918.5																							7271422		35132685			2886045	602231	1617253	2307441	3536676	1300852	2010806	3927830
2001/9/24	14884959.8		1178052.4	2282202.7	1739943.5	439790	12757377.2	9559133.7	1185188.9	1508105.1	834628.5	543893.5	1187457.4	885554.4																							6956958		18587169			1793407	1087268	1434486	1285458	2066117	1146161	1803113	3265385
2001/9/25	17808605.3		976464.2	2564963.2	1644699.8	592108	6756552	30530529.7	2297383.7	976672	624072.5	441069	799137.8	760914.4																							7311255		24235179			2019693	849803	2413950	1729886	1443442	785375	1177958	5060325
2001/9/26	14252603		1318461.2	2609360	2342800.7	1166546	17569433	7298614.9	1614562.7	2126098.5	1580958	644098	1708914.6	2048608.1																							8104599		27752846			2396299	2151492	3124654	4838718	1196573	2011482	1688301	3960053
2001/9/27	18109856.8		1404075.9	3070151.6	2037386.6	965187.4	13387867.8	11695734.2	3700958	2078507	2177842.1	1394445.1	1830248.5	3534418.9																							5098840		43141613			2474258	4923068	3710786	2411446	959856	2123791	1585299	5737636
2001/9/28	27766698		901780.4	2217414.3	1291384.6	1635552.5	7742010.9	4307019.3	3023437.5	1974829	1642696.8	645918.5	1941231.4	5579886.7																							10091716		125782775			2128558	3110893	5662245	6981633	942193	2186034	2102496	9429316
2001/10/8	18546734		4439784.4	1547388.5	861153.7	916766.8	4352534.1	7087088.7	2419188.1	1283839.7	1136528.9	467379.5	1082997.7	2152105.2																							7222923		29247778			1619437	647167	4312374	4051457	996378	1413278	1697548	2561511
2001/10/9	28267797.9		3919105.1	3018686.7	797906.5	2009281	4437897.2	47934223.4	1426477.5	1457815.4	1170372.5	716977.8	1683573	1381026.6																							5782128		38401451			1634583	3687296	2221392	1421624	1040254	1287799	1291840	2478334
2001/10/10	26286732.1		3686870	3109785.2	1839828.7	1434806.9	16115443.3	5501438.9	1029745	2398384.5	1875948.8	1814417.2	2113007.1	2303733.7																							10399872		38688144			3330041	5954988	1848274	2177077	723381	2484324	3015126	9002897
2001/10/11	40628947.8		2179888.1	3644340.6	7535871.6	1783366.6	10978359.4	9450003.2	1928533.9	2620755.6	2295003	1633806.2	2113717.6	4190816.6																							12009605		36109228			5985620	10142996	N/A	1880389	2159259	2207974	6454229	6187705
2001/10/12	72607106.4		2425670	8999235.3	7117069.6	18083694.3	16141148.8	16070731.1	2958472.2	5441893.2	3487146.4	1780830.6	3182695.5	4562516.5																							27767727		122728583			6296905	5120277	5434403	3616162	9384108	4542579	8669357	12877742
2001/10/15	91299562.8		1490665.5	8475135.8	3169324.8	1671962.4	6190475.4	9747963.2	2068404.5	3318821.8	1169274.3	871607	1819919.2	2205974																							32764519		65298406			1854938	1863370	1900093	1514495	5784854	2004906	3351297	13617163
2001/10/16	38497248.8		931088.8	4126635	2906101.6	974485.4	6348848.7	6522530.7	763465.2	1999272.1	903921	487805.6	1741630	1183195.6																							24706287		N/A			2231259	1038286	1033441	2044219	2359992	1547809	3036663	4781769
2001/10/17	137723963.1		840157	13167678.8	1237292.6	808566.9	6142184.4	4907295.5	486375.4	1547859.7	788310.1	721111.3	8416014.6	1024110.6																							65500456		50317952			5328030	362305	857557	864499	1724345	875954	3519393	6105316
2001/10/18	114648739.5		788888.7	15911205.5	1719407.2	1061190.9	13902161.6	18760358	749476.2	1475049	1051026.7	544844.5	2299045	1493108.2																							25577483		57068441			5032084	1115493	751713	1838944	1327369	1251634	1775761	6521689
2001/10/19	119883026.9		2372218	14623918.2	2960145.4	2651634	9217639.3	14847721.3	3902888.2	3122563.7	2062160.3	1467194.3	3284797.4	3441123.3																							40293062		63317140			6688345	1503124	2763182	2827220	1376795	2596547	3984568	7096577
2001/10/22	73022653.4		1555062.2	5589378.1	2721594.2	6051180	18135625	14999732.9	2108099.5	7520509.1	2065932.1	1999550.9	2982302.4	2878804.8																							20537746		48357823			4822199	658627	2149021	3223740	4712341	2497379	5281904	9620619
2001/10/23	403209420.7		5810350.2	25531506.2	5889367.3	13406924	127534052.9	45925483.9	3379673	13372988.7	7652771.6	4051761.2	8674255.4	6557453.8																							176124991		156545042			12476463	28193985	5901486	233844	26684989	6822640	456498	67917193
2001/10/24	382937669.4		11554455.2	39065477.8	12233126.4	12972240.7	67857530.6	32753452.9	7340376.1	25796706.8	9827163.5	5460320.6	17066712.6	18734630.9																							139322444		206282140			20585208	29146830	14899764	374616	10481899	11610238	8232965	49854230
2001/10/25	115800065.8		3675437.9	20422377.9	4050709.9	3059397.8	15519319.1	14287583.6	3038638.3	9131649.5	2803666	2132197.9	5390209.2	6000232																							53614349		139613708			12127808	3173669	5489290	24277560	8179238	3950482	95009755	17919564
2001/10/26	72146077.8		1856175.8	26741781.7	2785912.5	6209286	13617571.7	5408540.4	1901466.7	5673658.1	2098761	1157694.2	4669605.4	3593070.1																							40402182		76805130			8815436	1865439	3673670	4350880	2152125	3865622	30922227	40016490
2001/10/29	49833377.6		829923.4	17060981.8	2221891.6	2386087.2	19996508.3	14260202.2	1865784.6	4594843.9	2007702	1074663	2815709.4	2533977.1																							23231361		69681690			4387719	1733360	1487826	10023193	2238812	2643920	26552917	33958192
2001/10/30	57538318.4		530727.5	11851015.1	1574279.6	924531	9294672	5271431.3	698957.8	2038628.5	1911953.7	621007	2614651.5	2003499																							14841527		28378753			2804156	1122570	1145980	21232877	2489908	1482677	11063896	15614180
2001/10/31	37243120.4		908880.3	7350921.6	2634512.1	8999868.3	16366513.4	6798440.1	2028762.7	1736703.5	1291122	646381.7	3065059.5	1516713.2																							11882682		37290641			2433839	11549156	1374413	9370533	1755476	1700824	12329246	16131760
2001/11/1	30310239.7		1585897.8	7570357.2	3962669.8	3085056	15782713.8	47348055	2110844.7	3607164.5	1627959	1427076.9	4938808.5	2624329.2																							16290002		115910412			4786182	8952089	892185	14896994	5435898	4252754	29122093	17383052
2001/11/2	32338866		917370.8	5484996.5	1762009.4	2920198.6	14233775.7	18553015.8	993212.7	1751466.3	1586702	910212	1968619	1680873.2																							10889604		33449095			7414522	4509178	757839	7270227	3353480	2616027	10898751	14481583
2001/11/5	33088240.4		579996.9	5937441.9	1564468.3	1564930	14583504.2	26086949.7	802580.8	6784256.3	1051602	440083.4	2387439.9	2177668.4																							14698999		22055458			3195948	2406428	1605631	5391339	1709260	1395235	6815716	17394119
2001/11/6	26784411.1		825706	2034613.9	694942.1	1259312.6	8875515.4	13282289.5	747898	3886094.8	844717.1	625850.7	4858812.6	1539747																							11051094		16996961			5294074	1394639	1046661	3983080	1004129	1160307	5562229	26236799
2001/11/7	67442757.3		1760863	8774197.5	2734970.5	3665562.6	9618921.6	11644222.6	1752652.5	4936399.4	2222232	902309	3969959.6	5147303.7																							18046918		68162806			9074898	1974333	2776764	11624130	1946123	2932245	15111801	12552488
2001/11/8	43102873.5		1134333.7	5982607.1	2392991	4341804	11979754.2	12021059.7	1195119	3172052.4	1459072.7	964167.6	2372287	2704134.4																							13558536		26225158			5361729	1122656	1740539	6310216	1465230	2139042	10792484	9885942
2001/11/9	56287256.6		830797	4395708.3	2461651.7	1727568	8879729.8	12398201.6	1090648	3403343.8	1561303	578070	1230637.5	1758133.5																							25064878		27000737			3605324	1663923	1394475	2128455	2379203	1834424	10494117	16262836
2001/11/12	30083006.4		758617.6	1969085.4	1144108	3160116.1	7520252	5698054.3	317482	1640585.4	817288.2	347070.6	1199212.8	1388018.6																							9266562		18316684			1816061	2574256	754323	5997550	1055335	1085141	7249810	9927554
2001/11/13	17117236.2		721707.9	2489864.2	2302049.1	722672	4036077.6	4808186.4	131316	1216087.7	703202.2	4573154.1	2506183	1572167																							8717755		27574940			1175704	9994834	554722	3820132	1436597	2244643	4240184	8554547
2001/11/14	14804170.8		545911	1312789.7	1144511	933027	4761186.4	5120423	342825	1100391.2	1331734	2002705.8	1011513.2	674571.3																							7382086		11512452			1739203	12580614	683999	2421233	1061340	595899	17740864	12388249
2001/11/15	18922664.5		342731.9	1885893.5	1354096.1	669045.5	4285956.8	3753931.8	310606	936253.3	660519	1551953.8	1039394.9	551728.4																							6184258		16643480			1151209	5625063	729412	1550274	1131092	689619	8839663	9258405
2001/11/16	76492351.1		2263891.3	12824371.3	5883252.5	3582779.6	16432003.6	26122936.7	2053133.3	5227184	4564695.2	5211066.6	5534214.1	5304094.2																							44713467		115379039			12011860	5736435	14613421	8219239	2597556	4724639	63700454	49145406
2001/11/19	17502011.1		2517945.7	3933048.4	1650314.4	860263	5661187.7	15779151.7	532521	1595965.4	3256385.8	1166024.3	2298242.4	1896106.1																							10217899		26553672			2766907	3243914	34363657	2518227	1549408	1809876	20358242	50904175
2001/11/20	44429752.6		N/A	8206493.6	3433927.7	4419210.2	5892188.8	34316261	1141195.5	4543792.1	9016783	2120443.2	5330850.4	4669411.2																							32176583		62854305			9012034	4444930	23909391	3803413	5159382	7570531	26202649	51598029
2001/11/21	40542250		14035260	10816260	3060570	1173630	3756050	42751560	1054660	3905900	N/A	1571830	3502820	2656010																							52998860		88527340			6935460	4281990	13372980	2821370	6380850	4806010	14117220	47010210
2001/11/22	38578231.9		4050816.7	9420585.1	2786192.3	3103037.4	5221374	10081014.6	1703420	3877881.4	27129140.1	1803445.7	2982931.9	3572199																							98109648		160704954			7487018	5086283	10976958	3904107	3599756	5437201	11606366	66217495
2001/11/23	26963285.4		2637829.1	5854895.6	3538015.2	2938756.1	2425906.1	9395459.9	608206	3573094	6952971.1	1449995.5	4030828.9	2657904																							49684734		63075553			8360223	4713763	15890600	3593308	1445233	11690665	14825299	41309351
2001/11/26	24732625.3		1626383.6	3610320.2	6105347.4	1197221	2155415.9	10614486.7	542484	2725902	3823164.1	1100992	N/A	1852525																							17677200		31098695			6803010	3645320	7183080	2343802	813868	5304864	7326095	29509308
2001/11/27	20267147.3		1602003.5	2420587	3089212	2840532.9	1066927.1	10399720.7	516980.9	3249708.3	2746250	1483001.5	4876643	2413952.5																							12048240		32927485			7057140	4586976	5532326	2002311	1343293	4163868	11978183	42752222
2001/11/28	34837231.5		3323458.2	12951274.4	6267001	2049283.8	8886578	11836327.7	2303232.6	7374695.4	5664174.1	2719431.2	11509634.6	4976023.2																							23320720		53063364			14637460	6665597	11401261	3630861	2129143	7513069	11180627	57049680
2001/11/29	29958929.9		2408435.5	5982511.1	8124669.5	2408452.6	9304447.2	4774039.1	3618837.1	4849601	5520997.7	2254170	7609418.8	10053471.4																							21229128		30250548			14251667	6805156	5142254	4165302	2387742	5604801	7718474	75953229
2001/11/30	30819482.9		2481066.2	4033329	7024302.7	10454103.8	13572886.3	9201463.6	2523544.5	5080724	6292482.7	5321945.6	9272947	4924774.5																							24820446		26856824			35074960	3429215	5717236	4218792	10655731	6173100	10284186	53254728
2001/12/3	41900441.1		2608897.9	6514060.2	13203044.8	9410428.4	N/A	8330669.2	7212923.1	6287767.2	7417688.8	4257540.8	35516772.1	5333573.7																							16273894		42897922			16303756	8025271	7826199	3477687	10041842	9749299	13186658	65799647
2001/12/4	35226634.6		1997533.7	4795155	4974124.9	929876	9106872.2	1945876.6	3181334.7	16376214.3	8825244.6	2140990.5	15124878.2	4257028																							41355981		36864778			29423731	15777942	5597672	5005044	6142838	4610226	9607447	58306083
2001/12/5	61795821.4		2986410.5	8494528.1	11035598.1	1813396.6	9338836.9	12360298	3542528	12131392.5	7782426.1	3339828.8	13070049.5	5493341.1																							30475658		61964930			25109327	17064426	11126212	18255422	2119228	9668357	16457658	42924142
2001/12/6	45149913.8		1530973.2	6209039	6181744.6	4052521.6	23891601.4	12478490.7	1972661.1	6801833.7	4441380	2001359.3	6311761.4	3689000																							13096956		27825713			24590987	11591232	5501296	7955781	4333374	4494740	9320927	44659471
2001/12/7	30980637.8		1825250.8	3373587.7	2627764.1	9272564.3	20077090	8122353.3	1193485.7	2768837.5	4581771.5	1698781.5	4250662.7	2695995.5																							21188697		50625673			13005637	13449648	3596140	4988726	933500	2551074	9175141	53302692
2001/12/10	24583946.2		810583.1	2877263.4	1949506	874462	3055665.4	2826679.2	1259280	2630597.6	2217926.7	1240604.6	4059606.7	1519265.1																							16861600		20396866			10734839	35381296	2332403	N/A	4797786	3239440	4941922	24865310
2001/12/11	28533276.3		861770	3661321	2145928.5	1461687	2075470.4	4110977.1	1500485	7378719	4499938.5	1307927.8	4624331.4	1747567.1																							12685390		33333691			6917138	27004277	2426887	4749416	2474251	2247765	3182461	24302703
2001/12/12	43912225.6		1671169	3251595.6	2672575.3	1414544	3942080.7	2737012.1	1102574.4	27639236.3	3493411	1495176.2	3826762	2194540.5																							19515865		59309963			9549932	20942848	2916978	5631995	4350822	3837986	2472084	21159286
2001/12/13	34256917.6		1684329.9	2640638.5	2786620	10869161.1	16018121.3	3482421	2735141	36276441.6	7911780.6	2061601.6	2369344.5	3152371.9																							15275787		35630499			11465339	31791861	3571284	4201685	5048265	3162304	7783267	33368474
2001/12/14	25850896.4		1071199	40876218.9	2911538.5	12393534	12863174.5	14471763.9	929374	32362008.5	5492089.4	1056331.4	2670860.8	1738752.3																							8856330		14188012			8358156	26159261	3936454	3572974	3445592	2858660	7413054	55859277
2001/12/17	27850093.8		1201824.7	45086024	1569089	1450480.5	12954231.2	4680996.2	908879.9	9533739.1	2196889	1512807	3392007.5	1805860.9																							22336685		15143737			7318645	12971068	1813999	1556320	2726650	1319109	3533970	28867633
2001/12/18	20927154.7		1276868	6436080	1747480.4	1054800.1	7885509.9	13307820.6	801150.8	8923332.7	2898427.7	1394387.1	6306340.2	4915000.5																							8049943		19896228			8992682	26186853	1967129	6279901	3647172	1397351	4820065	26770732
2001/12/19	31157191.3		953084	5241969	1651711	784893	20058747.8	10331471.6	947288	10252932.2	4767176.6	1727519.3	2007587.4	2499014.5																							23714911		21509310			7909094	4321532	1960083	3512374	4010403	1337342	3016857	13713290
2001/12/20	38043808.3		1806504.8	5095921.4	2707246.3	2126345.6	17027247.4	1555092.1	987172.3	7179069.2	3194477.8	1483692.8	2268698.6	2669900.2																							14472976		38725610			10676727	4489878	2512349	3235915	6944575	2801998	5522608	22749218
2001/12/21	24338188.4		1037860.7	4236710.7	1262591.7	1703736.7	11693305.9	4284769.1	812971.5	4494045.4	1229293.8	1707785.4	2413260.9	1135567.1																							11328125		31032254			4001256	2163648	1289146	2461054	N/A	1486591	3151804	32555577
2001/12/24	36322662.5		712589.7	2863151.1	1792831.3	1179971.8	15825396.9	3323808.6	679509	4798488.1	2155221.1	1591559.7	2840975	1639162																							12850809		31995659			4901948	1854074	2073317	3030635	6000860	1501681	2485834	48202378
2001/12/25	27149616		853777.7	2410503	1114266.7	1245647.8	18193746.9	10968806.1	1695928	3951207.5	2976770.9	929334	2119924.5	1163520.3																							15604254		21503455			4105399	4350092	1267031	2209870	14426182	2559245	1927924	21115546
2001/12/26	21976373.2		431021	1165746.5	2638577.6	1533653	16052174.3	8212028.2	767399.7	1855515.9	2794970.4	694281.5	1502662.5	1370043.5																							12364062		51812967			4122293	1153004	1145180	1982388	11623065	1500960	1659794	16759786
2001/12/27	27534611.6		583105.9	2704326.5	2965575.5	2462837.5	19800410.4	4291641	674970	2957937.7	8235342.4	1028769.7	1643568	1419987.5																							12858913		47837984			6087349	2273890	1386434	1829908	36318517	1584791	2415916	20146411
2001/12/28	28919905.6		686428	2470412.3	3724362.9	11947604.8	20586310.3	2120297.6	669873.3	4618069.7	3647341	439831.6	1330316.5	1142598.5																							12121357		35606831			6515903	1975231	1046727	2316566	25133867	1563046	2266378	38031782
2001/12/31	25781009.7		790685	1611333	N/A	399203	2258438.6	1272807.8	563823.6	3210489.4	1334025	964888.8	1193172.1	1269317.1																							9524391		122798658			4748940	3038705	1034971	1816533	12211132	1162773	N/A	45630302
2002/1/4	15274001.1		503117.3	955788	1439036	128833	1065831	330819	1095631	1454850.4	1883705	368347.5	1582565.7	1053349.6																							5627563		26027156			2310221	577627	1037511	1302816	3940458	833353	7495026	20901469
2002/1/7	19372096.8		1973577.4	1597438.8	1371117.7	363347.1	1498833.1	2420181.9	676257.5	1481306.5	1430227	690298.3	2355893	1205871.6																							15904151		N/A			6904679	1072572	891182	603497	2532551	903348	8296030	19992496
2002/1/8	17352091.8		1115668.9	1234228	2083158.5	648353	1233210.8	5343071.3	293741	2591240.9	1753430.7	668574.2	587870	1031357.8																							8897544		27261744			5148763	638134	709989	506301	2574065	608865	3747492	12034776
2002/1/9	28219986		779186	11680010	3456702.6	1077351	3986618.2	1224532	1258792	2885481.6	3865268.7	799205.8	1969838.2	1122826																							10533881		22809633			4345851	1962956	1238058	1754137	2591141	1387284	5462427	14042555
2002/1/10	67518529		980863.2	12638810.3	2328205.9	1521556	4168474.5	3546341.8	1687288.5	3115854.6	2626386.8	1148894.5	2723718.7	2446992.5																							19003118		39272607			6588431	2731584	2061651	2007515	6867927	2130114	5564175	30882805
2002/1/11	31269674.7		624196	3829670.5	1790579.1	653674	4807165	715963	603748	3186518	1186435.8	439797	3826577.3	1182648.7																							7592602		11472709			3636922	1087442	852230	906365	6913734	1235766	3244398	25855977
2002/1/14	53365105		981806	6276848.2	2337893.1	904894.6	8985755.4	1794151.9	1239521	4498343	2139054.5	889848.4	3279625.5	1897298.5																							18164708		25727402			5121557	2292335	1962214	2403201	3755872	2285954	5954942	13452459
2002/1/15	37102544.3		2815473.2	6529647.9	2155313.1	492460	6671744.1	1894401.3	1181569	2512194.3	2682742.2	1063120.5	1961589	2816375																							8774974		27291935			4651415	1745538	1525423	4803032	1898543	2354923	4168494	12182340
2002/1/16	25771993.9		4499356.6	N/A	1749365.2	434413.4	18641902.4	2743363.2	727229.6	2077552.9	1990941.3	1063741.6	1807949.5	1572968.4																							18571918		30462600			6061111	971646	N/A	2198760	2715132	1851343	4275711	13387934
2002/1/17	41505540.7		1887704	5880396.1	2703621.2	984094	10114835.1	2395506.8	1562835.1	3137237.6	2035320.2	948625.8	2252736	1711921.4																							16889229		23989385			5848593	1404996	3113765	2236347	7146663	3189955	4004606	20575208
2002/1/18	56711190.5		2077804.2	9350443.2	2476243.9	1272779.4	21102579.7	1644409.7	1571295	4116465.2	2789959.4	1814700.9	3750190.9	2688108.1																							16216237		39309118			7886569	2002011	3333384	5193430	5270581	2882894	5136482	23424562
2002/1/21	49446707.2		1266721.7	5994145.2	4211293.5	942398.4	7670004.7	1826965.3	2035609.9	3497172.7	3346414.7	1297658	5548985.6	2784107.4																							19086437		42248586			6864049	1095662	5017871	1960924	4805987	2410551	4538100	19536653
2002/1/22	33522462.4		3307552.2	4175244.3	3789233.4	1673397	21862843.4	863544.5	1619283.2	5461281.1	2724361.4	2256571.8	3317824	2104695.4																							13197873		53490388			5459220	1976804	4188973	2707972	1770472	2121959	4774388	13993539
2002/1/23	40302138		4071738.9	14264776.3	5690060.2	5977019.7	5660908.6	1854726	3592959.7	9126215.4	7765337.8	2438196.3	4158934.2	3499937.2																							19455554		42161927			8010808	6905885	3615395	4281652	5411455	4105392	8804464	21374125
2002/1/24	55613745.8		3881281	27629381.3	10011835.5	1454202	5755579.8	8557503	4102877.1	13709774.4	9259870	3168839.4	10810335.9	4858706.9																							30629008		69110682			16746265	4913361	6727184	2394880	1769218	9137323	18418201	18411289
2002/1/25	25369855.2		2051465	9580328.4	6748438.7	3265451.6	8970242.6	3478150.8	2335909.3	10898651.1	12706436.6	1557962.5	13685659.6	2084729.4																							11352028		27969422			6022058	2125383	2990516	1921179	1182126	11396923	6317328	25841376
2002/1/28	41783731.1		2316689	8716169.9	5398045.9	3215775.8	5408461.7	7608208.2	2913105	9121539	6696011	2174459.4	17485441.3	2886852.8																							22613879		53080937			10003875	2779792	3995559	1784166	821090	4861106	8578451	17988858
2002/1/29	25631096.8		1765631.4	5310745	4410511.8	2576206.2	4384342.5	3292962.7	1964029.2	6977579.5	6189177.7	1008451.1	20384696.2	2605308.7																							17371049		47732764			5894653	1395500	2988109	2355798	944366	3655093	6154614	5697499
2002/1/30	17162437.7		1402334.1	33503408.3	6675546.6	3929086.1	10673545.1	13983326.3	1189202.5	15695730.9	9767987.1	934620.1	16457544.5	1482731.2																							8631287		9568403			3862322	1820754	1625030	1977244	173093	2973539	3488584	5451707
2002/1/31	94665885.7		5654493.6	84811260.2	8726577.1	16555559.3	17682927.5	19094333.4	5040651.6	20688375.2	14959380.2	6374341.8	21222608.1	6060735.2																							73053411		93239112			15881430	6760956	8144512	4288269	7054664	10233576	17278667	24108114
2002/2/1	51981247.7		3764870.4	72926569.2	8096435.7	5189296.8	8307792.4	7736076	7943824.2	14750824.6	10634583.2	7026804.9	10739010.8	3963340																							30823009		35272680			10376096	3307907	7020867	3669135	2238727	6833170	10804077	23704291
2002/2/4	36277610.5		2401401.7	29212204.1	8081928.3	N/A	3307591	5368091.9	4368766.5	10371105.7	6914403.6	2696260.1	7268169	2553274.2																							N/A		21998082			6327477	2379797	2704558	1884538	697295	3899830	6119759	14119459
2002/2/5	61446835.6		2824419	34816155.7	10425859.7	9343043	3661764	376540	2029176	10584623.2	6997272.9	3586316	8999473.4	3063518.5																							32260381		42993859			6795310	2552886	3303712	1573820	1043622	4172682	11941640	12781896
2002/2/6	40758205.8		2813077.7	28347039.9	7340892.5	4178704.4	10885508.9	677661.8	2545815.3	9248062.2	6214258.6	3261766.9	6990564.5	N/A																							19869097		29185253			7111077	1655437	2331611	1332133	1648972	4282560	7889369	7759306
2002/2/7	40069723.2		3349292.9	18164811.3	8422660.5	2739655.4	130932261.6	9156150.3	2138120.6	6138095.9	5942926.6	2032141.1	5532132.9	4230951.1																							21315715		27987174			24054978	1527788	10539562	1865411	1479684	5829595	11005580	9591260
2002/2/8	36670982.1		2721081.4	12803852.6	3968316.1	1719261	130689163	3339533.4	1754095.3	5014486.1	4599433.3	1328512.8	5647703.3	4376086.8																							29462447		30861641			17571737	1505154	5241296	2670788	507247	8137857	6772214	9162832
2002/2/25	62017388.7		1780224	12610407	4923891.5	2130117.6	36019754.3	1091919.7	1744603.2	7466861.4	5539796.2	1134107.5	3602867.5	2286035.1																							28671039		69787415			15641808	882337	6393436	2470072	1824862	6683553	8206294	6758339
2002/2/26	46606968.5		1088728.4	6327822	7599904.5	1423958	19933489.3	479303.5	1826198.4	12643881.5	4808746.7	1277458.2	8040326.6	1705026.4																							26390526		73694243			6152982	2950514	4774170	1968499	N/A	6110383	3544586	15470575
2002/2/27	34486192.9		1787269	28183892.2	4882853.7	1719730.6	19014154.9	5552504	7310416	7272233.6	9650449.1	1319695.3	4625438.6	1454391.5																							11195162		40070138			10046890	11011334	3148233	1865401	822397	5228014	3470052	14788640
2002/2/28	28132675.4		1263121.1	14158543.9	5808521.8	1315142	53037442.5	1761380.3	3324662.2	5832208.6	35414501.7	1165798.6	3580176.7	1703838.2																							8703619		19246822			6538464	3455430	3338466	2150428	1974960	3789201	3483099	6795186
2002/3/1	35315729.3		1121889.9	11743811.4	5740485.4	1937127.5	13223674.2	156480.5	2945993.8	7042161.9	11722081.8	1792986.9	4392971	1421439																							7855852		12474059			8665268	2808683	2683125	1530764	889569	2929115	3741641	9367434
2002/3/4	21749793.8		938554.5	38667913.6	5159806.4	2066385.3	7271465.1	88508	1685398.3	4904810.6	7428454.7	3451672.5	4010286	1016149.2																							5196200		12937215			6628501	4959294	2847599	1461587	1569175	2130977	2799487	23055355
2002/3/5	62515452		5328993	50683357.9	8688807.9	4393785.4	10944610.3	767722.5	2611945.5	10128960.8	14978798.5	6917657.6	10072015.9	4684834.2																							17326234		23790018			10443862	7821199	12659997	3166625	1715045	5794786	5552424	35008509
2002/3/6	125274810.8		8634099.4	43961833.3	14534561.4	6642695.9	23177794.5	12588879.6	5316363.3	14230358.6	14949709.5	5770575.6	12297030.4	6411612.4																							31155721		59166454			15669862	10064055	23674321	3212419	3522451	19038217	10987169	39314030
2002/3/7	161409403.2		8996282.3	45329732.1	18937659.8	4880066.4	20131860.5	862821	7424947	13767667.2	13273325.6	8032272.9	13915536.5	5999176.4																							32233188		57339943			17397684	12284246	18201108	4058765	2072312	12076002	21551092	78106870
2002/3/8	177803664		11184559.6	52065613.4	20792315	12017723.8	57546480.5	9593043.9	11008270.4	18766087.5	22285838.5	30429517	31593193.6	13434578.1																							82453976		66840370			16987518	17729446	51765444	4637134	4786822	25136944	32363452	97410675
2002/3/11	103359596.3		7929206	36038581.2	17491365.8	23368507.7	14966696.3	8580241.6	8972649.4	19897807	24353689.5	16174491.6	19905110.6	38681671.3																							52933505		70941867			18806645	13129020	22368034	5474286	4902907	40026595	14258765	202985529
2002/3/12	127298174.8		7300728.8	36616721.2	23828204.1	9402138.2	43615307.5	2323679	9211568.9	26499379.9	27954963.8	13810984.6	21612933.1	19625995.9																							60088081		56200001			16048402	11808844	17015733	6063942	4711384	27727331	N/A	103256719
2002/3/13	311956915.1		6245299.1	N/A	17113953.5	4819722.2	107033903.3	4396220.4	5814542.4	14554477.3	14776527.4	5943357.2	12596605.7	10569830.3																							486519580		271110775			12163278	6345852	10875870	2591636	4941073	16181621	13346390	76335380
2002/3/14	104348218.2		3425883.1	35491082.3	12439808.2	4420081.4	93611798.6	4872327.4	6387489.7	12481468.9	15370704.1	5668236.5	11224600.1	5854021.9																							266391188		76350928			7626398	9422844	13137412	2347126	4432672	9437549	7579923	64973006
2002/3/15	114508057.3		4678512.5	46385856	13915533	9527233.5	N/A	7594016.7	8171695.2	12107964.9	12883168.4	5722150.9	11559747.2	8678170																							166246144		58203841			10376915	38175580	105949286	1903894	11671188	12124343	11236417	47710628
2002/3/18	194138351.8		2431742.7	67070515.7	7145928.3	4546217.4	13279849.1	2026319.1	3282373.4	8609067.8	9455122.2	3010542.2	6818022	3433478.5																							139087725		60303010			9568037	18830667	24015202	2143304	4003989	N/A	4620791	23815070
2002/3/19	118662980.4		2166971.3	32200908.3	5296390.9	7076232.8	25266290.6	4394223.3	2957959.7	8003133.7	8007214.3	2726983.7	5276683.1	4612463.4																							140710803		53587805			7926531	15583736	14604416	2464065	5151524	15145678	11979640	34713731
2002/3/20	110858299.8		3922287.2	36208811.2	8061191.3	7264235.1	103969946.9	15101434.7	5572673.6	15924541.1	N/A	3410071.8	12659073.9	6516651.3																							129508119		58246347			14029023	27691929	23738451	8717433	6419758	28982675	16763190	58306057
2002/3/21	73509556		5527862.9	19624273.6	5716007.6	3604638.7	78551391.6	18616147	10846121.8	10306584	14974631.5	6898676.7	9306056.4	4498685.9																							132925119		52398104			12845011	17194204	15299512	3544957	3244669	30715306	9045432	32244543
2002/3/22	73206835.3		2708808.4	18868730	5253569.6	9809900.9	38159277.2	4884246.8	4727034.3	6192549.6	9572455.3	2834220	9220422.4	4574262																							80791329		33366501			12569295	17481873	16816345	3421223	3134923	76519945	5874324	44287223
2002/3/25	37577546.8		2191316.3	10792621.6	4218515.2	4415200.9	36226772.7	6061854.8	2332139	4674177.4	4817282.5	4026833.8	4181172.3	4000094.9																							49953049		19758558			5503295	16699382	14917034	4470123	2985845	14931137	5083499	33890731
2002/3/26	47472544.4		61180969.1	9683781	4805414.9	4900627.9	14069682.3	7200869.1	3390793.7	9355435.2	4555598	2620553.9	6500163.9	3982116.2																							47458719		38924975			6196982	22694881	9605963	6507501	13599375	9722282	3253453	57550630
2002/3/27	28170918.9		17705124.5	8433954.9	6030631.1	1780191.6	16610495.1	20192639.3	1930357.3	5285246.8	3317107.5	3526638.1	5248631.3	7841406.6																							47776390		19551296			4518782	14529288	11766208	2802890	6014840	7138218	4256482	27059725
2002/3/28	28377451.9		69424876.3	9164690.3	4399631.3	2616783.6	94365946.3	12827300.5	2585954	4806443.7	4354566.9	11728838.3	3268322.8	3965723.7																							40196112		38492113			12919665	13155567	6442297	3444884	4906810	6287693	6315857	38912019
2002/3/29	44235586.5		108559439.4	12793812.8	5336438.5	4597551.4	10913270.2	5202180.1	3619758	6936958.1	7817928.7	4699546.3	6862657.3	36377447.9																							43792359		37694048			8307058	11100941	9262148	3599437	3291711	8755268	7348575	37097308
2002/4/1	29857245.5		52682990.2	8904532	8325845.6	2150478	6775342.5	17515287.5	2647940.6	7118456.2	3561572.5	1971024.6	5593725.3	10872328.8																							23225863		19512866			5192885	9389643	6550915	3163599	2194788	5215119	3448640	20818461
2002/4/2	27495981.8		43179506.8	9044971.6	3502168.5	4738049.2	5437445.9	5732741.2	2495675.6	35966045	4552956.2	2846268	3878302.8	5896137.8																							22029194		22749257			6056537	6396903	4471101	2530599	2833197	4823872	4845126	49565627
2002/4/3	24454408		34189969.5	10345541.1	11173232.5	2374826.4	3032984.7	8477710.8	1619015.9	15392254.2	4443183.4	2110459.9	7654906.5	3736215.3																							26074938		39308358			5056819	5525474	3901949	1238305	4621381	4856299	5730677	11425983
2002/4/4	32793448.2		24983390.2	10390239.2	13252448.4	4833503.3	30124303.1	20149197.3	1503087.2	39440074.3	7377317.9	2499344.6	7224203.5	4407189																							56123688		40814219			5022503	19520016	5917803	1612375	7143136	8522043	3675636	15478105
2002/4/5	30153751.1		N/A	12427619.3	30402182.5	4693803	27836140.7	8821857.7	6715627.9	19545287.5	13104294.7	2351375.3	4663887.2	4500512.9																							34569694		31426301			5056665	13201964	5710876	1866102	8104367	7054987	5514657	25565805
2002/4/8	34923547		13660057.6	10097930.9	8545254.2	2011565.4	15280358.5	7076116.1	2638654.2	9494717.3	7157885.6	1348079.1	4426015.6	3154027.4																							25268951		34526280			2878594	5158589	3569429	1092583	2680654	2785440	2285177	10692627
2002/4/9	76176484.1		21342662.3	12766423.9	17361901.2	6276559.8	16916388.5	22002262.6	4655081.3	12856340.2	10826954.9	4826852.7	14206658.6	12294208.1																							49154941		39738843		4418821513	6842434	27498217	7444958	3127945	3070845	5868150	4580992	17758269
2002/4/10	57299787.3		30254808.9	8795740.3	9791891.6	4132366.7	13011271	1645496.9	2664352.8	20987488.1	6856143.8	5038228.6	6385460.6	5689001.1																							29537905		N/A		716684277	7574951	42038922	12594823	1657756	8701148	5597670	5308195	16035361
2002/4/11	39711373.2		15514593.8	9280762.2	8797481.2	3018693	18280041	5579388	3032543	14104113.1	6535635.3	3028861.6	5813651	5072509.4																							24283264		34692338		240963540	5102795	22837965	6148418	1900241	1929537	8600786	5657148	18314052
2002/4/12	31837127.7		9476956.6	6165560.2	7007174.1	3323179.4	25585388.3	1856543.3	1826424.6	7252531.3	6903027.3	6038991.2	7790562.5	3046396.5																							16817767		20013160		224059896	3932487	25793830	3040559	1087414	N/A	3187561	2830055	14760256
2002/4/15	26679435.1		6685524.7	9137991.7	17893552.4	2194524	33152148.8	1441455.2	1055236.4	14387343.6	3960196.7	9100685.8	3200223.9	2965598.8																							15626069		15649781		193306921	3910067	13382841	3248525	1929010	2487633	3333122	2094754	6465581
2002/4/16	27467481.8		4140817	4377898.4	6596006.7	2074536	15294576.5	7086295	1402503	6532596.2	4090651.9	3763797.5	3471980.7	1987930.3																							9844715		14056582		254942372	5303007	10614227	2768199	1923434	1822815	3212129	1964242	3315132
2002/4/17	20907458.7		10730449.6	4480997.7	N/A	2026016	20705976	3080699	2154602.3	5909573.9	9650838	1851949.9	2945219.4	1752991.6																							16352131		11561891		116550894	2462156	14471867	1892472	526448	651902	3005308	1858120	5762319
2002/4/18	N/A		8403494	5323970	15121096.6	716927	18319711.3	5508921.1	947019	6024147.5	9826870.2	1240614.5	2994111.2	2128133.9																							18540470		22572862		86436774	2695732	18339184	2126677	1821690	688565	2363175	2918466	9488272
2002/4/19	57404507.5		15325154.4	6299375.8	21364458.1	6113701.8	21818106	2859600.4	1915131.3	9404034	7559810.5	1862776.9	4061626.7	3164460.5																							19000986		26261873		157784095	3834295	17834259	3692771	1558661	3465881	4822092	2648785	9871955
2002/4/22	25802781.5		4479486.7	3262189.2	10059216.7	1424372.5	33994080.7	1402813.8	1875468	3831272.1	3712810.5	1115809.3	30630770.4	1374157																							11079740		20525684		66105563	21061902	6062253	3544931	1351989	1989117	2092601	1675080	7008864
2002/4/23	30635483.9		3483979.6	2944740.9	6477950.8	998179.8	3371009.7	643845.4	1186670	4172822.1	3688441	799272.2	9088556.9	1281209.4																							11614990		12903423		73759692	8948767	4100469	2424283	2437056	969982	1931614	1581705	8811121
2002/4/24	26651356.3		4978213.9	3429509.2	6647160.6	879820	14295592	2773854.6	829870.9	3440014.2	4114013.5	1436483.8	27359088.9	1261271.3																							14244922		17434875		169554787	9998076	3410812	2097977	995476	1647254	1841458	2120850	4661419
2002/4/25	26943310.4		7764730.8	2873340.8	6401831.3	1013091	12182407.4	3917474.7	1120590.5	3339744	5912644.9	2037837.3	16977185.7	1185855.4																							22319627		9634791		97420590	6028557	2443731	2354067	879677	16523375	1616509	1193564	7319121
2002/4/26	32127523.2		6222717.2	5234524.8	6331859.8	7263556.8	22348589.3	4935202.4	2847067.2	3931715.1	7274720.8	1891801.9	29581618.4	2852289.6																							20494058		11567623		80382992	5904592	19867206	3687340	1485231	32351306	3257425	2293605	14889653
2002/4/29	39504919.2		9745473.1	7138836.3	7469969.9	14905632	9378772.9	8618633	7259034.7	7672345.3	10010072.4	2588815.4	32189395	5180841.5																							24115384		29069742		88537531	16528928	17261694	5158672	4603872	39575258	6152542	N/A	21082394
2002/4/30	225426679.1		6337096.1	15616997.4	8108383.9	5630541.8	14192733.5	1760040.5	4167461.8	6518934.7	16622568.4	2213902.2	17248950.9	4243871																							24588265		56278305		182699162	8457531	37200324	3629213	5517720	24379298	2957809	5109726	11323310
2002/5/8	91729963.5		4983179.9	4241012.5	8743465.3	3249011.5	4995150.8	819937.9	937676.9	3914002.7	5275998.9	2270918.8	6712514.6	1626019																							9831309		30398727		41990478	4258361	9545618	1293318	1960703	30120691	2255680	1395190	6035946
2002/5/9	141089813		2995575.1	5877599.1	10551500	3873735.5	20243486.4	2133577.1	2126436.7	19827454.9	6406585.8	3622232.2	42427400.5	3733357.3																							16478620		42709954		44552493	5070730	4348758	2752829	1346437	10878940	2174490	1935126	6130003
2002/5/10	80699147.6		4105883.5	6060913.7	7880181.5	3340250.4	24988502.6	5692508.7	2312147.1	8144613.8	49546145.8	2718916.2	56998366.9	2035309.9																							9147768		10630322		45667174	11410399	5209171	8822386	2028129	14987295	2724304	3397378	7928082
2002/5/13	56115610.4		3661565.2	5183337.8	5106891.4	5321033.2	5226101.3	6575132.5	4229689.7	5617959.6	16154214.7	2317271.1	69441451.4	3014069																							29833627		8313148		122595409	5617077	4421467	2804576	7842085	6809608	2740497	16049663	6868479
2002/5/14	29842562		2796312.7	3926357.3	7617210.6	2080087	57198480.3	4061032.9	1245767.9	18931344.6	6134302.4	1264309.4	25591903.6	1446645.7																							15502381		7007850		78664998	3532602	8342755	2254293	2345321	10687480	1518181	4639353	3385117
2002/5/15	39061334.2		4668244.2	4278511.3	5895028	3758781	8241013.4	2397189.5	1749869.4	7188332	7237315.7	3122720.5	48669195.3	2205056.5																							27306854		9197957		91212164	6501668	5204144	2161016	3602933	17716661	2426771	4428523	13545439
2002/5/16	72575709.2		4758315.6	7431904.5	7998213	2796455.5	7024514.8	1703444.1	2169157	10253246.1	11489422	2801240.6	35537004.2	6094556.7																							31208604		17577808		178313622	6021528	6865032	4542083	19259170	19590105	5377838	5537339	7434541
2002/5/17	57970325.5		4752531.9	5394079.9	6179093.1	2112658.6	10334743.4	4136852	2257812.8	7727277.9	6955485	3185370.9	28485398.2	3508342																							15239350		11114893		91833344	5276363	5377533	3571891	8289995	20586880	3398637	3844282	7053472
2002/5/20	35249042.6		13371079.6	4748460.3	4366681.9	1768970.4	2338593.4	1103917.6	1395719.8	3711401	5747543.6	1582386.4	26073299.5	1779182																							15629785		7979324		101667315	4864823	2439475	3293154	3691710	7229705	3474114	2619700	N/A
2002/5/21	65273610.3		N/A	8904877.7	8986514.4	2575458.4	10107672.2	7382167.9	2770759.8	11222030.8	12182094.7	4185458.4	70894183.7	4266214.5																							32113071		36896942		115523918	12168223	12775986	10458201	5565797	9920926	5490476	6580168	7033599
2002/5/22	N/A		N/A	3994750	3280101.4	1070296.5	3956186.2	7973760.8	1038721.1	34777524.5	4594087	2036585.4	37168113.6	1808280.2																							10955323		35741725		66043321	6643570	3362970	3655734	2740949	6537044	2759122	2094309	8092534
2002/5/23	58130313.6		11403438.9	3611468	2241575.3	1440233.5	16085371.3	6472827.4	1139830.2	27527428.8	10229182	1007286.8	55334611.1	1518218.3																							14222324		26478162		64749341	10778200	4028810	2057937	1568936	16367393	1973600	1978535	4266137
2002/5/24	49758304.6		3822011.9	3884994.6	2351429.8	1206085.1	22080113.1	668248.8	894350.5	53908214.5	3982951.2	1144740.9	33479278.4	1218602.9																							15949179		44725493		92941498	3397717	2379452	2320226	2551255	21075233	1632510	2154582	8178677
2002/5/27	24438537.9		1834115	2822996.8	2137420.2	554939.3	12321324.5	9993342.2	1099693.1	34540998.2	3209919.3	886662.2	27691535.4	850037.4																							13510021		N/A		48160843	2945077	1403839	922096	875429	14587028	1901696	1377458	4674217
2002/5/28	32895508.9		2363822	3587298	1467501.9	757218.8	6470587	6082479	879860.2	20806375.4	2230579.5	746651.9	N/A	669170.1																							10896970		23887618		50176390	4568653	1284798	1187158	2052576	10776755	1383897	1050276	3135158
2002/5/29	28031841.3		3774416.1	7234177.2	2558720	2000502.7	10277528	5135528.6	873199.9	19667003.8	5285268.4	1890486.3	27298762	2426455.3																							22260468		35625177		65398179	4070195	3182344	3010525	1889021	2392772	1908062	2347662	7076809
2002/5/30	47762399.7		3106075.1	4290654.3	1758516.9	1699503.5	N/A	540944.1	1117322.4	22713448.9	3921699.7	1169187.1	26390025.8	2285610.5																							13795816		19582365		113645564	3036985	1766308	1923547	4430002	4787462	1995831	2040024	7760277
2002/5/31	44442999.8		2430421	3239207	1480435.8	1046293.2	7284119.8	1133334.4	858145	11978568.8	1821963.3	921965.6	20369655.3	810382.1																							9320130		58694406		40944136	3828981	10487711	2531671	1700555	5636082	1675450	1727531	5309959
2002/6/3	42559307.5		3523667.7	2539444.3	3420339	2258065.3	6501422.5	1203233.5	1391071	9814071.9	3826456.6	1204461.8	23439238.3	1459375.1																							9133193		45510529		N/A	2513803	4459671	2014153	1822142	1309236	1867140	2573818	4626578
2002/6/4	79869723.2		2831049.5	32092894	3298137.1	993542	3779691.5	1949550	875925.2	10982496.2	2310888.1	1139617.6	29038994.6	1422817.6																							26639296		42542927		188202674	2028289	3552024	1805727	952475	3029290	1636417	1853795	3575404
2002/6/5	44111509.7		1708619.4	34500267.8	3063968.1	1457561	4781940.2	8281167.6	1159740	10505560.1	3321106.7	807829	13440931.2	1367870.8																							12512712		15470771		80995385	2532960	3140625	2513430	2818935	803278	1961788	1916621	4314599
2002/6/6	75097907.1		5350224	61290110.2	5164704.8	3879083	24697875	4494890.3	2446630.9	16918560.8	4625764	3776893.7	21583246.3	2576699.4																							18202552		42456916		112008796	8520293	N/A	3313509	2580451	7052194	3598568	4124177	12159290
2002/6/7	89973068		6473508.3	71341277	4490813.7	2614134.2	25476577.2	3369518.8	3545248.7	24453802.1	8165030	3904841.9	25693249	3753646.1																							14666577		35709875		105772506	8491798	10859664	3879556	2170186	6463028	5641591	3204342	9612429
2002/6/10	79086848.1		2989067	55214362.9	2108057.1	718130.1	14004867.1	689079.5	799354	9792142.1	2533172.4	997594.1	12132891.5	943458.3																							8492504		14712877		44206174	3922836	11446808	1170028	1535444	9092216	3877264	2932371	2906783
2002/6/11	29893593.9		18005544.6	24408706.2	1777576.9	1322942	4848812.1	6115238.5	2326839.8	16479260.7	2524929.1	1803684.5	12579077.6	1452812.8																							9169665		14905436		25522714	5358493	7471532	1579056	1291377	11083084	1866444	1538312	15595601
2002/6/12	38103698.6		40627586.6	34762442	1903695	991947.8	12891349.5	1077460.4	1951323	13616110.2	2450977.5	935886.3	8539082.2	417764.2																							6171333		6291243		26911353	2773789	1988311	2143751	10601794	2428178	1159980	1109700	5867440
2002/6/13	23018854.6		17457961.2	46581204.7	1710310.5	2607057.5	2629202.8	3786674.2	1938358.5	9641545.4	1787275.7	1014640.8	3796800	741626																							6742610		5996402		25179530	3727064	1460455	1585730	2636360	9174461	910242	1280888	3078453
2002/6/14	38374457.2		13030564.8	19775671.8	1526730.5	1846555.4	3059236.8	2702831	942649	10406319.6	2420549	1089097.8	6242348.2	923839																							6681128		6255927		25580232	2508174	2106406	1486631	1398464	11760161	1271406	1110963	4704735
2002/6/17	20656769		8152347.4	10508958.3	1363466.2	1172738.7	7992305.6	1051193	571770.2	5403308.4	927136	1052212.4	4852839.4	834617																							4344197		5348187		26183428	998354	1376702	1067764	1041797	7389653	760935	1239839	2578885
2002/6/18	38387797.6		9467329.8	20948480.5	2134938.3	2488366.4	8322067.6	10190023.1	928794.6	8796691.6	2196737.9	2206601.2	8738836.9	1352579.9																							11361004		12325906		46624766	2600840	2720078	3081249	1943729	19189651	3470569	1270726	4069726
2002/6/19	54554164.1		3671392.6	9954415.1	1592073.5	5469280.1	12477673.2	18823774.3	719862.5	4022214.6	1798825	4796806.6	3328771.8	836996																							3964432		4635142		24170101	996363	1457349	1237087	2206627	12396992	1722434	581521	2053003
2002/6/20	23375861.1		3907176.8	9660426.6	1892032.1	3644388.4	10991869.2	3648883	1307463.7	5217781.7	1730883.6	2855789.5	4422075.7	517195																							5406924		8360896		36035751	1830977	1169255	1254522	1382729	7944541	1784700	730611	1991271
2002/6/21	380398626.9		13724252.2	41691753.9	5665024.7	5671743.2	25960294.2	22916677.8	3333085.2	19715856	9764499	14328239	32069102.7	6715396.3																							32391972		30792842		133912680	9220919	7141082	9490508	2432335	13101247	9257395	6434631	32336689
2002/6/24	753050956.2		40318211.7	94747547.9	3948327.5	N/A	65055289.3	34310302.6	19676542.7	N/A	41252716.2	44873701	189668931.9	27330883.2																							210515270		224102836		934303729	43313427	32566089	37615791	6304299	66180885	33833667	32163055	74661381
2002/6/25	1683310275		27433250.6	190921152.2	20430380.8	48577463.6	19841707.5	88007915.7	N/A	43043520.4	49096289.6	69844101.7	168208622.9	20188555.6																							367671979		329926165		1563269915	26257749	22977478	21807269	10656473	37465594	21086821	16646027	44535939
2002/6/26	1195457538		12971358.2	80771146.4	8005002.4	8288008.3	22789345.1	N/A	6108422.9	81710841.1	69169109.1	38602141	43507083.3	N/A																							110389886		114556868		436232331	11610012	31729101	20264972	7490221	17185696	8480446	9181599	24960565
2002/6/27	783208059.9		8965087.6	34715666.2	5394811.4	2282584.8	8478031	44585842	3661718.1	28928578.8	72122172.2	49720716.7	30135935.9	6667470.6																							57531672		54386759		431029640	8699554	11798305	10680180	5875193	N/A	25381615	4726972	52356017
2002/6/28	931425129.3		13183809.2	66875699.4	N/A	5454257.6	9748541.9	23899420.9	4192332.4	32756755.8	43692178.4	N/A	63454054.9	11119089.2																							N/A		312092339		1785125038	N/A	13397302	N/A	N/A	20483154	56317727	8192076	97959827
2002/7/1	267705458		6254779.5	29746068.7	6554586.6	4241750.1	4594666.2	12929577.1	2551441.5	10298328	16529900	N/A	35674991.2	3613340.4																							193790444		77322270		1050421243	6785938	16054452	11602023	5160616	16186705	12424605	N/A	38371265
2002/7/2	205950135.6		14606782.4	13492225.4	2688725.3	5043325.7	8876194	27917848.9	1939410.1	10577132.4	13285653.4	39952889.6	34844553.1	2835059.9																							56003978		116031715		431511885	5187677	4166705	36559630	2914021	11488248	7525359	3223266	16921552
2002/7/3	354551651.8		9522266.4	13095616.3	2475678.8	9065308.4	3660032.5	18981941.3	1225586.1	8909300	7662917.7	19711412.1	44303176.3	2504211																							79760849		160173610		295008712	7790676	23435169	42615570	1587927	10997335	3948016	3201018	9334486
2002/7/4	326230129.3		6214917.7	51032215.3	3528099.5	7667015.5	22586450.8	32675453.4	1655555.5	8589120.7	10115554.7	12551155.8	24797044.1	5896033.7																							55104242		60212245		469443695	6197207	15592782	12629341	1291475	20784882	6559502	5222413	12282317
2002/7/5	112616179.5		2762028.4	10339354	3167414.1	9490929.9	5237027.2	16314562.5	1336214.9	3829637	7054341.6	13467472.5	8040261.6	1586040.1																							30325849		27530113		375133047	3285754	24699415	8162402	1146187	27945526	5694629	2631607	6436579
2002/7/8	164899290.8		3814956.8	10770488.6	2868072.2	10732898.4	13915933	16461769.1	2799987.3	6934417.8	9131737.4	20202447.8	17837375.5	5599696																							28925834		55822742		482217366	7126576	7157198	4360566	2259621	37235207	5925350	4280246	8781424
2002/7/9	176207614.4		3061787.7	10148859.9	2682050.5	4762549.9	10637446.8	9097190.9	3260765.3	5735780.8	9374141.5	10037916.4	20938721.8	2522958.8																							33095491		27102147		625233348	2503796	10637458	6066941	1809734	39510770	4582774	2637716	5461281
2002/7/10	429851630.4		6809443	19238211.6	2713016.6	3389573.4	30108535.8	12060608.6	2343547	9935839	9717133.5	5262667.9	23652470.9	7169514.6																							57389525		70953258		1203566183	3537261	6668789	9165594	1437496	41320716	8306470	2676086	6353113
2002/7/11	186082795		5729242.9	11651068.6	3754200.8	5323793.3	26785462.2	3637100.5	1535960.1	5773975.1	11418915.8	12748773	12463987	4812932.1																							28099567		48026872		352569995	2552757	45377611	6426200	1107665	46823081	4279227	1444425	7142588
2002/7/12	88622980.8		5943690.6	6085380.1	4317175.2	1796870	20715993.7	5800447.5	2563276.5	3683839.4	5408016	20344366.5	6185335.4	2189910.1																							16667402		26755612		359020954	1573022	22032426	4540366	1067465	51127983	3655899	1454981	4766647
2002/7/15	133978317.1		3191907.7	9200643.8	2667991.9	567664	38486723.9	9305709.1	1282035.1	6934455.2	4764564.3	9119073.5	6772601.3	2025089.4																							33938329		22593271		254515311	5406851	39628008	4185835	812835	17437192	2737579	2192711	3139261
2002/7/16	96210002.1		13330414.9	6261980.5	1512557.7	9503384.4	23871303.8	19472690	1093859.3	3880023.8	3904732.8	9761692.4	5677855.7	3639503.6																							40198690		21649954		203553086	3019273	66597441	2538697	1475892	15852933	2284428	1401982	22411446
2002/7/17	88266861.2		7442299.3	5939873.6	6403513.1	3576765.7	27840320.3	7969858.2	3371815.8	4434079.6	3838500.9	8045743.9	5810105.4	4818543.8																							17723995		28615183		92305411	4389604	67833204	3156184	758027	18953072	2613182	1880992	10051129
2002/7/18	445254629.3		5038488.7	6824576.3	15931804.3	2048194	29625460.2	12965368.2	1750685.7	3584053.1	5708938.9	10551477.8	17730410.7	5800910																							37964973		74151889		223753099	3112038	36012317	2257562	1381881	21943067	3728604	12035619	14433021
2002/7/19	301490084.1		4212425.5	4998396.5	5532766.3	2858967	5773987.9	2261442.1	1096944	3382942.6	7813151.9	10613994.6	6503213.5	2752630.6																							112358137		36030223		107533034	2171716	44341362	2868794	1903442	16241596	14199245	1937214	9760818
2002/7/22	226151591.4		5358776.8	11816359.5	4516425.2	1412694	10093087.7	5925546.4	2543196.6	4823867	5434238.5	6867168.4	13147052.4	2450538.7																							47343698		37708936		233006983	2757065	115182955	3263462	2959867	18993877	35860035	2158376	6804540
2002/7/23	717882393.9		6861603	12382880.5	4861383.7	1070870.3	2583264.4	7478271.4	4418421.1	2575137.8	4929975.5	2899195	6927957.4	1504648.5																							96514890		43694366		202301214	2139664	102346222	1881877	2244163	22990464	9084849	2334246	3875541
2002/7/24	502157282		3293190.4	5226422.7	3149941.4	1146822.9	5386350.2	4468425	2142474.8	2719954.3	4950786.9	3221207.6	9878441.2	1818258.6																							59771307		43947375		86608486	1839271	108943186	2369097	587378	24178479	3756294	1437296	4956543
2002/7/25	203608704		2204639.9	5989207.9	18602516.4	1868374	11136426.4	11144257.9	1401563.8	3595822.4	3680095.7	5137233.7	6771280	1632395.7																							42062047		75563931		111641666	1910283	72107262	5242987	1002242	23634116	3610521	1678001	2784250
2002/7/26	192519921.1		1680130	3697732.8	6663309.1	1412192.8	4297732	2332119	1697219.4	3257182.7	2312776.1	3093138.8	6248023.4	1111868.6																							40323245		79029391		81922996	1562882	17882794	1802688	1811426	30090605	2289485	1009712	2652214
2002/7/29	190853928.3		1938921.7	3239230.2	9573959.2	741452	13285201.6	11362476	1435152	4008618.8	2649486.7	962655.9	9890289.8	1827826.6																							24299536		131304093		92498906	1506268	13851037	1330167	1774320	49091399	2443512	915431	N/A
2002/7/30	N/A		1832973.4	97048263	5443542.4	442523.9	1542347	4617843	512202.8	2102559.5	2815701.9	875791	4975959.6	2348693.4																							77974515		409345129		361697367	1625279	10875861	2616464	1265159	43097681	3012839	823960	2440192
2002/7/31	578121610.2		1917979.8	74183985.9	4095348.6	379540.3	559218.3	3300776.1	1028536	2215321.1	4816810.9	1477065.7	7543874.4	1780452.5																							51748663		270669169		159111273	12587663	12047805	7561444	1710147	30959372	2660447	659376	7866761
2002/8/1	248642161.5		2104321.8	33719109.1	4451293.7	540134.8	2631239.7	5106244.7	1020807.2	2220686.5	2895738	1151562	3148107.2	1339930.6																							17176049		98261201		69443717	11792583	16133379	2879009	2600501	19771519	2799762	856814	4567945
2002/8/2	190035628.6		2472847.5	17863027	2675268.1	1298227.5	1469094.7	4165743.3	356542.3	1588051.1	2485887.1	894655.1	3081073.7	2522616.8																							30112500		108629611		40261575	10868004	10860806	2667898	1545506	21202334	1616285	3382627	1498864
2002/8/5	184818009.5		799776.4	14845479.5	2562651.5	3182067.8	13335997.8	2900758	373290	1946944.9	2346808.7	1009784	8365943.1	1274403.8																							24129679		51740357		61924219	14919400	5311546	2002725	746652	56125691	1477645	631835	1962620
2002/8/6	162323913.5		38954801.9	12434216.4	2576337.4	3576188.4	25036731.5	6978122.1	1851203.8	2478056.7	3379840.2	1898901.4	4873026.7	3372396.5																							23833430		40073348		139434080	14409215	13038459	2335475	2379345	33320945	2370541	1385915	14490216
2002/8/7	125343735.7		27618674	27204115.3	1433392.3	4124487	13529760.1	2062518	1065281.5	1555125.5	1437980.1	1788529.3	4040445.4	3363314.4																							12309712		33883474		85042728	4566928	5108299	1132635	1221811	37215153	1010554	392364	8349841
2002/8/8	97066787.5		21965454.9	13983062.5	7081142.5	1504775	12784184.8	2498670.8	628263	1457845	1197767	917476	4516693.3	6027397.1																							32077539		67358514		154749354	3730759	8011306	3415327	1594629	31743728	2743361	762390	7342058
2002/8/9	94976811.5		11317301.1	14693261.3	4023063.7	1031099	2949830.1	592631	507091	3026623.7	1883990.1	834836	6316107.6	22865301.4																							21710317		58665443		115834566	4679877	5844371	1650219	1508928	41738500	1803692	1025503	2965650
2002/8/12	113779951.5		16580520.3	12837180.1	5169902.4	1120734	1553799.6	2174094.3	832460.7	2618914.3	3000362.1	402639.1	7090590.9	1702231																							17895737		43321273		624023407	N/A	6728183	1711026	992875	32095647	2255943	1035237	3602605
2002/8/13	89997111.9		6370559.1	8987436.9	5828277.8	659062.3	1820009.6	714844	1152891.5	1610800	1705520.8	727964.9	6512453.5	1197768																							79297119		35685297		164963341	11809657	3984801	834181	839950	36660220	2317271	365403	3785237
2002/8/14	64086282.3		6146113.2	8771625.2	1386009	407320	3490697.8	1293963.9	634219.4	1227232.4	1166233.1	708643.5	4595768.9	1326193.5																							37123929		37299910		90676674	25807122	3856640	564270	1863517	24278245	1408918	585173	21498071
2002/8/15	78582991.7		3937405.5	34028038.8	2225873	2173829.3	10615122.4	395645	334524	1035017.3	890135.6	2199904.9	4542844.2	1527096																							10198207		15261102		66765253	10158681	3259942	763851	752928	17333961	987810	354336	5070630
2002/8/16	105937599.3		7040988.5	21332778.7	2617206.2	1692184.6	1608658	2495493.6	1050093	2191288.2	4597388.9	2386868.3	4715467.7	1991130.4																							18260008		44924596		133810306	10090514	5742893	1651602	1254684	32162072	2092328	992493	25460411
2002/8/19	269701632.5		20306498.1	44170397.5	1132102.9	8466839.1	1044673.7	2056967.1	N/A	1845511.5	1189057	4210740.7	3007643.9	1349423.7																							34943815		26102527		118801544	5411783	3123408	3161127	1239690	29694826	1691095	443474	10764898
2002/8/20	749799372.3		21418211.1	254023903.8	1730273.8	12409792.8	1877742.1	4453639.1	1697489	5489946	3703279.9	3245559.6	14067797.3	1425864.5																							335451210		181347272		414593204	11312355	5475221	3599244	2893715	26811736	2027433	1631656	22542403
2002/8/21	298054090.4		11368602.4	114496740.3	4891206.4	6603868.7	9289431	1788012.7	1499460.1	6158327.8	2068913	5602371.6	10605662.1	2376231.7																							364098169		100924142		177359948	10262337	4237317	1289093	2822787	22438053	1870840	1086653	16831268
2002/8/22	251550924.9		16141894.3	124227737.3	2518135.3	1576931	15298496	6442617.6	3860536.3	14068885.7	4757569.3	2193855.6	9010625.8	3805374.1																							131013909		68372001		235240919	12322706	7942306	2560588	2499372	40556327	4114055	2516492	28019530
2002/8/23	158518472.7		8121622.4	91224335.8	2725179.8	663603.3	50505723.1	17497292.7	960933.8	4330835.6	1826699.8	1838994	15225518.8	12722216.2																							405116895		133675361		149877585	5219779	6265060	2650419	10675182	26871038	1405143	1135083	21921641
2002/8/26	196286520.5		7957867.6	49721997.6	2096783.1	1333601.4	14648405	14618928.4	2594645.8	2435446.7	2126635.2	3150564.5	10080735.1	3628225.5																							153305321		42682222		113568984	5339329	4904298	5828437	5252803	25103117	2657219	2233875	7779272
2002/8/27	125922171.6		10785928.2	45552165.7	2577271.6	5320561.5	2330189.9	12144033.7	7932139.8	2542568.2	1573093	2137906.9	5384564.8	11350725.5																							150369765		40389246		124134413	5570594	11045595	2782296	3478132	22413883	3604470	1264001	5454011
2002/8/28	162678951.4		3959725.2	44641220.3	2947792.8	2166788.5	2816252.6	10435320.7	2438050.9	1894404	5312008.4	1596389.9	3340515.3	9018171.9																							54555542		29061226		93863555	3529366	4317502	2005560	4259114	29059633	2786519	1303068	6581806
2002/8/29	178640607		30991036.8	33028183.7	1981522.3	1417569.2	10874750.8	11816148	1645848	1912666.1	1813821.4	919660.3	4822943.5	2325423.2																							62748787		25828684		80791865	11363381	2942381	2042753	3795163	25757888	2195744	1035543	5239711
2002/8/30	51282720.9		10514990.9	18182204.5	30180597.6	725345.4	708926.5	13053002.1	1275017.7	2095474.6	996163.7	953453.5	3144158.9	1410905.5																							32577014		16286299		58690029	4129611	3949372	2004152	2943266	17101678	968406	443993	2888064
2002/9/2	123992694.9		9620055.9	13625133.7	11449852.6	551769	1286480.8	20082203	1130158.8	1343777	1023728.7	1102810	10348144.8	1376714																							35847568		25291194		41425559	2547954	2267538	1291763	2135117	15386696	1164297	1190743	2532287
2002/9/3	N/A		10257286	60630851.6	6921650	2540476.6	2766333.3	2884838.5	882198	1011569.2	1616585.3	537210.9	2994517.9	1472843.7																							163820226		38298551		89472421	4945013	3748947	1319655	1872891	16459472	759921	1561545	3478442
2002/9/4	207897686.1		8805795.7	41167510	10279785.9	745653.2	1143673.9	2682087	1329881	952049.7	2043883.2	890625.5	5381387	797859																							85783411		26682149		68694146	2429641	5700921	7965532	1540795	20366241	1908248	731424	1857600
2002/9/5	364666471.6		10865282.7	40878066.7	13239577.4	1721233.6	1801998.4	23329580.7	2529544.2	3662341.6	3607883.4	1671096	10122109.1	3547026.9																							113412574		53015264		160328874	4364908	6867033	2664665	3038803	15624136	3762019	1213468	6479436
2002/9/6	166531735.7		7215889.3	29237804.4	9185490.3	731773	11698093.3	6524637.7	677776.1	2461004.7	2055965.9	994593.5	5688445.4	1656881.1																							57090350		38777915		114196799	7254631	3737923	2240181	1534329	15688776	2085383	1243982	4912008
2002/9/9	165269270.3		3848854.4	27687311.7	6302261.2	889270.9	693110.4	3903820.1	601884.9	2135237.2	2403196.8	1842496.8	5185739.9	1675434.7																							65796161		43421624		81058055	3273075	3355695	1989874	3325211	20459697	4086950	1098361	3806035
2002/9/10	99210084.5		3021384.1	14146274.7	14037408	820801.8	783006.5	2061279	461187	1167112	1297912.7	3726987	2711751	1121885.7																							34159525		28046833		32544129	1624750	2412309	1195676	2484715	14239334	1193669	3841741	1669518
2002/9/11	137924931.1		9132610.1	37596029.5	22424407.6	781263	1851747.4	11101808.9	3185538.6	2222802	2091167	3027255.5	3487868	841951.6																							52199219		41851409		140278842	3456494	3391648	1929381	2273923	15507384	2814798	2068910	1764026
2002/9/12	53264907.3		2821469.9	13090416.3	10002876.3	730451	657741.6	4885991	1643214.1	908029.9	1164500	14126161.3	2008983.6	1713475.2																							24748662		18223255		26584099	2494115	2109355	2093126	774231	17763049	N/A	738103	2202084
2002/9/13	42792220		1337771.6	11191678	4511973.1	241774	984431.6	2389701	2896097.7	783553	638276	4153738.1	1629362	939937.9																							17257435		13783814		25296299	1537212	1581730	1737265	1307437	14393138	1528867	873331	2087106
2002/9/16	261252489.9		4467586.8	23295200.7	6097294.3	1565433.2	1251951.3	12921536.1	2231948	2254417.1	1572986.8	14577865.7	6828191	1159608.7																							69662603		73283061		155332440	1854455	3410046	1642405	1787791	17739605	1510363	1362995	2946310
2002/9/17	169133991.4		4081696.8	14058643	12348349.3	802867.4	751191.1	3100987.5	1101813	2142779.9	1799930	59337047.7	5805868.2	1183681																							33230885		21474633		80666135	1237745	3044203	2527272	4511073	22189487	1281781	1090188	2293539
2002/9/18	69604488.1		1781308.5	10011584.5	5460707.2	520818.6	697939.5	272322.5	1424372.7	1100326	1024725.5	17899327.2	1646731.3	493606.3																							15644393		11039180		37294675	823700	2386609	1792898	N/A	16810176	839120	1187582	1656442
2002/9/19	154500458.7		3967071.1	25295078.9	8044334.8	1102924	817205.4	2837498.6	4765385.9	2146625.3	1755545.8	24903749	4170924.3	1591976.8																							40068414		14944000		90528682	2118962	3346615	1452416	2905825	12576118	1629801	1633089	4837810
2002/9/20	59645593.7		2132954.4	20054472.1	7136222.1	1387382.5	N/A	1663478.8	1479450	1263773	1195243.5	24370872.2	3894769.1	1045642.7																							N/A		19311489		46543060	1017990	2281341	461843	1153186	14392027	854191	13427366	1745699
2002/9/23	39561399.7		1500401.7	5608652.4	2932445	446632.2	517850.8	3780925.6	629664.6	1008105.8	1205823.1	4452792.7	1476161.1	364050																							18317152		14877670		19768948	1223263	1463470	1021390	655802	11662768	643800	1980034	2435696
2002/9/24	53235525.4		1128145.4	11698984.5	3551037.6	1015277.2	1330140.2	5287081.7	1066936.5	926965	1017321.7	2392744.8	1957707.6	1219194.1																							14140553		20973547		44868218	2992672	2042443	1222890	1642242	12736667	813832	1112341	2291852
2002/9/25	62905858.1		2732407.9	12254944.5	2997537.2	1368901.3	6027898.8	5408887.1	1302325.7	1201784.9	643190.5	2749284.6	1675847.9	1284222.7																							17765864		10133026		38558175	1843694	3292866	1078553	2084433	16825561	627914	1543253	1382412
2002/9/26	79657573.9		2413170.7	11282240.3	2204267.7	2246259.5	18279308.2	718532	886395	1745664.6	1212223.5	2750892.2	2930156.5	1406685.5																							16673288		14539031		49808173	1988434	2565945	1210759	2960803	18649481	741303	2718153	1496284
2002/9/27	240262040.6		N/A	22824379.4	2714844	796600	1284720	1738345.9	1514347	1371734.1	787226	11788470.4	3338003.8	3403038.9																							49805140		56116045		100214416	2686292	4309537	1146048	1441930	14670653	1317230	2121162	1572949
2002/10/8	64848856.7		2737533.4	6844106.5	1926394.7	377891	13475246.5	3433183.6	1219586	1053815.6	721197.2	2790812.5	3894518	1037260																							23463439		12937296		41816802	3382010	1869859	2586029	1656544	13007604	1194415	509803	1097660
2002/10/9	45119533.6		4014416	9984185	3420277.5	795169.7	26245510.7	608700	724768	1074168.4	1432936	3317999.5	5665616.8	2827682																							17098637		12202588		62173515	2192016	2713831	971324	931633	17770552	1004184	961504	2064367
2002/10/10	42702645.7		2261790.5	7267458.9	2581912.7	256810.5	2494687.4	1341211.9	839372.3	1341524.8	1668754.5	3754131.9	2408465.6	777078.4																							35220650		11259934		32145904	2553908	2835771	717294	905352	14340820	1322223	993597	1018237
2002/10/11	69409114.5		1461975	7196503.7	2387513.7	480403.9	5032773.7	806340.5	1213222	742924.7	4574731.7	1905951.2	3309386.9	849251.9																							29532185		17905017		56559037	3308734	1879788	719573	1804640	11065858	1729689	564607	1561607
2002/10/14	56874185		1244149	12821218.3	2541985.2	739673.7	3092609	2325519.5	819807.8	1419081.6	2007181.8	4342333.4	4092663.2	945680.7																							18053517		23060881		44748167	6800207	2576811	1755806	3873959	13168597	1574934	1309435	2291311
2002/10/15	65174494.7		897872.5	10268609.8	1249820.7	1029547	17215665.1	1680925.3	383601	935073.8	997164.1	2357137.8	2213615	390085.6																							20174260		28433702		42934248	3506067	2107369	785873	4138657	12200845	1302915	468464	1104290
2002/10/16	N/A		1496830	24198638	1408661.7	949844	1514829.1	6954390.4	763691	1476031.1	1799992.2	3975884.5	10194492.6	742338.7																							23858923		22867743		69588292	2722073	7717217	2053623	3366499	11204588	1817339	897201	1888800
2002/10/17	94390895.6		1844774.5	12453366.1	2296050	1578677	729104.3	2211710.2	599285.7	1448637	749639.5	8110038.7	3364894.4	859528																							19944028		13456160		43356854	1924828	3036026	1675498	6794005	11480489	1209910	915493	1497504
2002/10/18	116875805.3		1545623.5	11203676.6	1538648.8	633810.2	814717.6	4887475.7	784437.2	1172061.4	1393243.9	11324373.3	7041149.6	711217.4																							13578039		13997826		30387261	3206472	2331269	1409460	3749903	10776224	1059135	1680807	1269159
2002/10/21	82464351		2409255.3	8943726.3	1722080.2	389937.8	2710369.5	1516727.4	646395	854494.5	680549	5714330	2659572.2	732724.6																							11006206		10994764		19916136	1229554	2615839	641095	2583694	11060851	566754	876505	2099866
2002/10/22	131497530.1		3761757.4	16353832.5	1296263.6	1633414.7	4358981.1	7264081	988661.9	1766234.4	2619091.6	6360964.3	7073212	794623.7																							29155521		19519741		54825679	6404577	5287943	2859437	3248642	14940254	3070630	1426930	2516748
2002/10/23	109108381.2		2617463.1	8145210.4	1535594.6	433447	873255.3	2143728.8	434279.1	1297194.8	1202203.4	3505953.3	3867441.5	753743.4																							24892171		15885419		41987363	2326362	3508954	970555	2523276	12283945	1322115	652298	1403858
2002/10/24	52231843.1		1919813.4	8065801.6	2080037.4	437809.6	479812	1197186.1	397739	4605505.1	1637429.1	25478112.7	2276885.4	718166.6																							15469040		15191710		16191534	4296089	2282909	1031822	2821293	10345559	1389899	1193298	863285
2002/10/25	81322576.1		3321211	7843343.8	1061226	370998.5	606171.6	492717.5	416122.7	2836141.8	843408	14241922.3	2416492.9	527703																							11844647		16947155		37072630	2168163	2905465	902512	4820861	12015769	948947	638600	1849529
2002/10/28	56063848.7		1810783.6	7216723.6	1709705.5	484792	836866.8	1988082.5	934780	1724091.8	1575153	3102577.3	2488627.6	1053179.5																							20693574		21897966		63211326	11211768	3838321	1864029	2761789	10521528	1166092	1206049	4046482
2002/10/29	68458775.2		1370618.8	6407014.1	3031931.4	792342.5	3149527.8	3491582.2	390335.6	1391323	1734312.6	4355824.4	2949912.9	670469.5																							11850685		11202025		26683803	6992614	2824832	1491304	2400226	9738442	609124	1197544	2089553
2002/10/30	69078259.3		5623188.7	4921054.5	2940012.8	2357603.6	5190999.9	2545003.8	557242.8	1145586.5	1191009.2	1381545.7	1716983.1	259837.4																							5718355		16878298		16039366	4466786	2093401	2349961	3235394	12458698	596397	964606	1323315
2002/10/31	81136106.4		1707864.1	4130663.7	628579	6132756.5	713467.9	1354534.6	586435.1	741560.8	800532.8	1252320.2	1832643.2	340980.4																							14008780		13192366		26998650	4839995	1488117	2377369	1975632	11401169	692606	487358	5650601
2002/11/1	66416060		1003247.8	3877503.7	1306347.6	1574839.6	483464.6	3633993	367242.4	1144781.5	796373.4	1836507.5	1324047.8	317528.4																							6463728		27047448		33607151	2630569	1653481	1170715	792217	9029115	573574	562862	14912532
2002/11/4	151107143.2		2014317.4	11481191	2174137.6	1418513.1	692964.3	8076342	959559.9	991165.9	1398044.6	1557644	2254956.7	1375418																							21484102		17176173		55699607	2638912	2332489	1871843	494330	10367894	755813	1001107	43060278
2002/11/5	294514312		5165915.1	24035920.1	2591215.2	2730041.4	2908956.7	4811751.6	1278295.5	3819194.1	2913058.9	3481369.3	7248612.6	1896567																							48649285		54714195		151801553	4257043	10292349	6726372	3117090	14019717	2277657	4348665	42188153
2002/11/6	79436459.8		2220281.5	9092300.5	1699125.4	577841	1207311.5	2490237	837788	9561688.9	1764627	1880892.1	3403526.1	1187231.8																							20600053		18982487		31444919	2091693	4145424	1543672	8905527	9784547	2699954	1101225	21511556
2002/11/7	158855337.1		2595161.4	7477158.3	2562229.6	2729751.8	1234180.8	5204047.8	207192.5	2230983.4	964429.6	1257537.9	1885506	807502																							30052931		44394045		107368166	1850673	3336805	1990554	2849298	11176304	6266662	2457098	18357735
2002/11/8	302436386.7		3235311.5	10717916.7	2525244	949428	10560033.1	2920586.5	582814.6	3386014.5	1977596.6	1538113.3	4200290.4	4731011.2																							61638622		44900857		127805876	3158314	4798151	1886102	4197508	10446115	11894253	1963150	18399943
2002/11/11	103445332.8		1855442.1	9285712.6	10022434.7	631832.6	7493093	9845991.5	568047.6	1376165.8	1472114.8	1573805.6	4250448.3	785988.2																							49492013		21534619		35103348	1263693	2584582	1041987	4118300	9258598	1630870	1226143	13537437
2002/11/12	127202472.8		5461860.8	10914748.6	6362107.6	1038213.9	3055332.8	5468125.3	1169286.7	3286959.3	2252421.7	3681533.3	4040286	1677494.9																							68304163		23648820		140218634	2950189	4547929	1891743	4799512	8655125	2960162	2472841	12983450
2002/11/13	92825249.4		3490867.7	10270062.1	5984684.1	1052500.8	2848545	2869002	1502086.1	3008613	2538404.8	2210977.7	4106168.5	1099678.9																							22955777		18433355		66100399	3476602	4933903	1938691	5640579	8506424	2303464	2409529	10028856
2002/11/14	91861230.1		3119165.1	8114975.9	3383356	982688.7	3799042	5611130	858986.2	1786750.1	1352629.6	688665	2944431	1000256.9																							15275829		14260126		54767525	2628849	2349493	1067416	2419360	9121509	1848100	1101388	8804492
2002/11/15	120436499.3		2645037.9	8149888	3026934.6	654511.1	16515067.6	2487276.1	734657	2417682.5	1415268	679124	3153075.6	1568096																							18679774		19354571		86543527	2751183	4325845	1281259	2779086	9094442	1675988	4030616	27021718
2002/11/18	115935467.4		1262241.8	8171502.1	906776.4	734579	16037008.3	342528	5066207.7	1744233.5	1193816.5	654737.3	2305040	579762																							22311189		36718288		85533091	1047259	2085405	612096	4373297	8627288	2073862	1439548	20046326
2002/11/19	100185822.8		1527614	8594933.7	718038.4	623524	8235766.6	3677173.6	1439495.6	1338808.9	2048819.6	1828974.8	3528307.2	894148.4																							16587406		32052552		37519814	3777989	1157362	1004584	7955891	8761214	6704265	1926327	14085682
2002/11/20	78182030.7		1706517.2	9477211.5	715852.1	565696	4598989.9	188892.3	917970.1	1836487	1154976.4	2803891	2844097.4	586413.5																							24964012		25732751		47950014	4354219	3400827	781886	3436474	7749158	2467723	1686044	13053925
2002/11/21	121587387.8		2223440	11467986.5	1844346.1	1480770.5	4990632	410104.8	1961291.3	4121335.6	1589280	1429616.6	5492562.5	3864939																							25612956		31649640		98338620	2202532	4488898	1656201	7593886	8907758	2679441	2192502	11897755
2002/11/22	87920806.8		2342644.9	9357449.6	1743865.9	1598779.5	6747358.9	455929.4	1860307.5	4229338.2	1883208.6	1542604.6	6244752.4	7125110																							21344592		16737072		49304710	3709828	4279704	1754492	1553764	10239359	1943743	1774570	17187168
2002/11/25	39870522.6		815141.3	5818661.1	910270	289894.4	2808740.7	24117660.3	714885	1773384.5	1365257	1198071	4038302.8	3860419																							8847404		13665687		33342373	1672096	7356906	778858	456347	8088176	1125810	1530906	7667036
2002/11/26	42409065.2		1438218.3	5939914.7	1160147.1	636573.5	8302199.8	27875869.2	802447.9	1689522.5	1624240.6	658962.6	3629806.1	4201721.4																							11495239		18354635		28855812	1258485	5112373	1117558	765152	12870481	1009790	1368891	16184425
2002/11/27	71092018.9		1296446.1	6501279.4	1201037.9	606507	4211708.4	726613.4	1006227	2669090	1991008.8	812126.5	8712950	2226548																							23124626		24238255		46534366	2976245	16609119	1926811	758552	9164450	1637037	1677005	16054689
2002/11/28	69439462.9		2370719.3	10459905	1080790.8	529528.7	5446088.4	6350834.9	1743510.2	3890342	2967378.1	2998962.1	10251551.8	1654929.8																							13971725		16976175		46298354	3993548	12865481	16908565	380848	14363712	2223601	1792808	10172219
2002/11/29	168526402		5491150.1	25742399.9	2629552.5	1942870.3	4043659.8	2999201.5	3497430.7	7111781.4	4688283.9	2991811.4	11272548.8	2933802.8																							31714627		49538588		114495353	8113252	19645197	28210581	826614	18861225	4764106	4123860	23803317
2002/12/2	68006411.4		2206087.7	13232984.1	1812426.9	486516.7	2961305.1	518220.4	910298.4	2787922.3	1854136	2352900.1	7106435.6	969539.2																							15211698		N/A		40130934	4834354	7787666	8670620	464328	16022901	N/A	2140892	9842762
2002/12/3	33301133		1285630.8	6134937.8	748479.4	126395.7	4356893	6601815.2	1422657.5	1312162.7	1396469.8	2056935.6	2773574.7	807318.9																							7548270		23351636		27727714	1281188	5056644	5721716	456796	12781706	3345207	2205515	5985255
2002/12/4	46291618.4		1136715	5977296.7	933567.7	541055	4144146.6	315716	1743349.3	2448562	1684287.6	2178762.2	4656485.5	2711303																							12603696		16278632		39805225	2390561	7877824	5007729	455534	13224112	3908154	11027095	15724467
2002/12/5	52768871.6		540140	5467818.2	1588358.7	285174	15674889.8	5785627	935804	1049254.1	631086.1	3708675.3	2387516.7	1392292																							16308734		23292111		59325807	1735717	3793957	3804760	422309	10899992	907025	3107906	6062829
2002/12/6	37171784.6		690746	3773711.1	1510471.8	311330	9491934.2	982851.3	777575.4	763344	880786.2	2358336.3	1751400	2424049.3																							5786663		13729243		47524234	2960430	4182939	3437238	265637	13058284	816463	1216307	3578669
2002/12/9	21293723.6		507592.5	2855105	N/A	87366	17433819.6	3582096	341056.3	1514081.6	735996.4	1328804	2800203.9	1618999.1																							8134135		7797758		62434741	1081097	2089198	1943821	186786	8433022	506513	1899684	2750491
2002/12/10	47569086.9		913419.5	4109104.2	978575.8	86799	1829933.1	5693259.8	233001.3	1304377	676994.3	1868127.3	3781491.8	1126596																							12914650		9048758		479613330	2431770	3147732	2666365	580133	8123971	1278027	1582597	4393193
2002/12/11	80099909		738769.5	4257364.5	1031326.1	375104.2	4709259	4251266	763953.2	1644253.1	1140384.3	2321088.1	2428894.2	757654																							8415787		18577500		123255460	1300873	3111276	2931918	710185	9746652	1015941	1996532	3678615
2002/12/12	98931595.7		723945.9	3806785.1	467086.4	313436	3952717.9	5188722.3	1247243	1416354.1	650707	6199825.7	1476701.3	1488089.8																							24034591		10592198		97708347	1040488	2786760	3190306	297296	9729904	802990	1103503	4729728
2002/12/13	67743206.9		1280084.8	17374073.2	738308.4	292009	2852319.1	7707759	955751	2186218.8	1291156.5	10220010.8	2943084.6	1437214.7																							11676789		11679853		101232866	4159726	5254002	4775520	266714	16955992	1355800	1657490	5442946
2002/12/16	54691423.1		1864814.8	8936026.5	4671835.6	665277.9	5529766.7	27527969.2	2470307	2340518.6	2167532.3	11840228.9	2726123.7	1384636.6																							13716901		18569638		46891055	3804901	7016189	5835942	379682	16024249	2330375	1191805	5974636
2002/12/17	45098744.6		1501463.5	6618622.4	2003013.2	495104	19683676	2147308	736082.2	3373488.6	9339162.6	5447177.7	2857848.3	1233631.7																							16928617		11889964		89497885	3868946	4195483	3781762	446784	22339797	1738202	1830924	4503115
2002/12/18	47770058		3492415.4	7998374.3	1530918.5	1300336	1767157.4	4034139.4	4338693.2	2809194.2	5691575.5	4778707	5730122.2	1454469.8																							12125308		45081156		59978940	4800847	4488135	3417221	784125	14456650	2433659	1162752	6451557
2002/12/19	27632139.1		7380314.3	11003711.4	485669.4	329816	765192.4	3115521.1	955661.9	1420439.2	2439251.8	4273262.1	3050311.3	1446954																							5985756		70555802		48963888	2313176	2500244	2912807	601532	15409096	3117431	3415919	31957318
2002/12/20	60406456.3		2920798	7967074.1	1057340	392919	12093938.8	612264.8	1301979.1	2796631.3	2116576	8168378.6	2844731.1	3416310.7																							12320074		13583661		67023489	9541203	4512105	32805875	965264	19470186	2196135	2391913	7742242
2002/12/23	57238558.6		2922656.9	7531776.7	1173905.7	507882.2	6663945	1740929.1	1221687.4	5133964.7	2396742.1	11402913.2	3982437.8	2967532.5																							13311931		14560078		57991744	15989287	7124642	12487013	N/A	16127761	2187512	1990401	10013154
2002/12/24	40191000.9		1428069.2	4330123.2	1219972.5	1083508.8	4823867.2	526201.1	653299.6	1698135.3	1934924.9	10215411.9	1960222.7	1162156.2																							15282560		16999094		33726783	4573376	2214958	4804484	1029953	21569021	1007259	764755	4360059
2002/12/25	56533094.6		1333985.4	6817287.7	1967409.7	337271.1	18307700.5	1143817	2715977.3	1395227.7	1457158.1	4501771.6	3048347.6	1748660.5																							15349888		10160160		49050435	6725601	3583692	3124948	518823	13373536	1011704	1641193	3330707
2002/12/26	123812109.6		N/A	11937550.1	1631362.2	529033	10658086.2	2806354.1	2211804.5	3735471.9	2194390	7778954.1	4536636.9	2773367.4																							21659907		23164308		127788909	14716127	5135494	6467210	498222	9169723	1760230	1933097	6138188
2002/12/27	99419779.6		N/A	6735259.4	1176832.2	201447.3	23422688.4	N/A	3234128.1	2490125.7	2340421.8	1014561	3640928.8	1491778.1																							17245671		20192699		139992541	14658630	3220157	5339331	983785	10639512	1461893	1730715	5507830
2002/12/30	81273392.2		2976757.8	5795211.3	1010669.2	378571	N/A	29004924.7	4132096.7	2106721.7	1617832	4891484.5	5021731.5	1097141.8																							73598787		15954732		117364986	8161538	2983998	2417152	2180507	10799336	1135187	1113803	7307466
2002/12/31	143379569.7		1780348.8	4114126.4	1208593.1	327712	8055765.7	14801252.2	6930270.3	11762949.5	1627938.9	5360912	4593623	726335																							138977360		11422144		75033216	13793881	2380327	2412616	9576321	12357159	1064150	1349768	4122279
2003/1/2	65629648.8		1973810.9	3962092.2	1116566	400957.9	773597.3	1821877.7	3703777.8	3537846.1	1896163	1525676	3647970.6	1118776																							56492999		17230616		90339884	14738929	2117387	3622256	9248385	8518053	982921	1512765	5302022
2003/1/3	49522854.7		1145550.6	5172413.9	1011510.5	277765	421732.7	604797	2075861.1	2323995.6	1334381.2	576099.4	2705213.2	841158.3																							N/A		8098430		30610396	15946317	1937149	1940010	238321	9192479	1208934	730991	2916796
2003/1/6	36626666.2		1277799	4783202.6	1717208.5	337140.4	762563.5	1320257.1	1271429.3	1811863.8	1135489.1	676372.8	2229887.3	1104714.8																							N/A		7811846	998892578	35737079	20595584	1990000	4163616	224278	9007277	822978	846907	2546825
2003/1/7	27361466.7		1801953.3	4167001.6	4828405.2	354865.2	734214.8	1597711.1	1176447	3146145.1	1331641.9	920050	2591903.8	2375721																							N/A		8419819	290622430	21852593	6687777	2398787	5054921	561574	8670126	846142	860488	4056167
2003/1/8	83768830.6		1732747.4	20128396.9	1491851	879380	13778787.5	1210443	1010808	3540157.2	1703377.7	650109.5	3086413.5	1315241.2																							N/A		17510472	368411113	95917021	8353824	4421343	4689348	212512	8546512	1272465	1353192	4836134
2003/1/9	203174049.2		3562736.7	30671365.3	2566731.1	2911434	1535968.9	3335970	2630155.1	5666931.2	4361441.3	2749331.5	5784325.5	2578372.9																							151195870		47449375	636358017	315687849	10976047	8665039	18507934	564174	11251822	2837052	3043671	8941437
2003/1/10	136604834.3		2520922	21134601.3	1358298.2	1564393.3	27840096	4450367.4	4958545.3	6025624	3447557.8	1602473.3	4890526.8	3306775.4																							199555074		28808362	1300495478	225220395	N/A	13905344	9541622	1697502	8079687	2661664	2713638	8057945
2003/1/13	49492478.3		1231009.1	8651282.7	946130.9	399596.5	1123460.1	2689948.9	1332732.7	2826343.1	1321132.7	607155.2	2420540.8	1428055.7																							92726848		27282829	685740331	57982545	8917056	3715629	7481838	915436	15306148	1698967	1212495	4326311
2003/1/14	611847871.1		5620742.5	46589028	3627995.4	4757352.1	13227967.1	2378874.5	9845502.6	12141928.3	6701327.1	4071755.9	22212297.2	4391716.5																							357536607		199819845	977541645	863691099	13165801	15402790	33335408	1077970	23095927	7040797	7883589	17220442
2003/1/15	312851558.8		14491893.5	26704341.8	2262659	1836795	6678930	3632120.7	7143334.9	7903342.5	6125310.6	2522344.4	13229850.5	5278657.4																							185463257		83048777	919559390	645243069	10700752	9450845	23011720	1175158	19202997	10843523	10288733	14600661
2003/1/16	163164681.4		11470810.8	17483546.1	2677506.2	1606413.5	6345361.3	1144744	4772378.7	3984622.9	5014790.9	2449659.6	10094002.9	3230555.1																							154355849		41632479	444285059	288585386	16997296	7998898	15273823	1343849	16825006	4460362	4160023	12747695
2003/1/17	126229498.7		6933993.7	20391424.3	3130757.3	1469669.2	38006417	1360397.3	3956756.7	6988724.2	4432343.4	3142551.1	24928218.4	3848128.3																							344912904		37589768	434861787	203633549	7488143	10130706	10286363	1852508	14285307	3115464	2624236	9229769
2003/1/20	163119198.7		6080855.5	25804959.5	971320.7	1929292.3	62200841.4	3268558.7	1925270.3	9724134.2	7875864.3	2057273.1	12191172.3	1987667.1																							1133235581		48002187	468747498	297191761	8975473	4952466	9689240	803418	9364643	2773334	1852805	5747643
2003/1/21	185981230.7		4168113.5	35294829	1490255	1200194.6	33858440.4	1404966	3476601.9	4872902.9	5850762.2	2024749.1	9451396.5	4580221.9																							395495503		31369043	284742620	308540386	17263940	6463166	46619076	1129201	14945062	2443890	1825137	6875769
2003/1/22	49717319.4		2381893.8	9348910.7	1826221.2	2767201.3	21758565.9	1850146.2	1195492.9	4180797	3404980.7	1346981.9	18937730.1	4691178.3																							216056587		16617508	209619836	105783975	13373558	4453008	13853059	915006	17892860	1981048	1445860	4550515
2003/1/23	44412427.1		8770052.4	8015341	2942427.7	1004042.6	24680758.3	3198636.9	1149292.9	8125179.8	1797301	564520	7867781.5	4675314.1																							88924747		13382986	207919167	62808823	14642499	5235347	8741240	543343	25336384	2533195	1872363	3602769
2003/1/24	80316328.4		9928556	10488625.3	1646299	2404073	25015130.9	926440	1348403.2	4863203.2	2457540.9	1223708.7	24164686	10546900.1																							195213178		35373444	637719038	165959046	8144526	5147012	7194708	348395	12442358	2629627	1344201	4688004
2003/1/27	123603327.5		9019618.7	8533723.5	1361752.8	3599902.4	35436461.4	1556679.7	2687885.9	5297769.5	3042925.3	19659759.3	15915274.1	5209570.5																							341870097		57606415	274235051	343291763	7782300	9507335	8189242	702736	23548004	3644180	2534684	6777795
2003/1/28	86235891.4		12179316.3	5887256.2	3593579.2	2677370.5	58707063.4	309871.7	1480863	11084306.5	3654836.4	4726649.5	11267211.9	2675954.5																							169808283		92647155	181092742	114497790	7228501	6377117	6274790	678776	29808388	1998575	1648320	4367696
2003/1/29	165877602.3		11363730.8	19225138.6	1374428	2654205.6	121007507.3	935705	2240500.6	4811271.8	3010980.9	1985889.3	11574816.2	2459855																							356845519		140429790	207060762	223520545	7314724	8391837	10174808	686694	20458247	6321845	1491572	6938804
2003/2/10	56358434.3		2792648.5	5560923.5	3171795	1563612	7167085.3	279644	965520	3153849.7	1679255.8	1154733	28154030.5	1756340.2																							137757904		43458777	148955171	102361575	2156922	4327581	N/A	489042	13830113	1710368	1049620	2929637
2003/2/11	33080059.1		1761217.4	5661552.6	1350985.7	1146838.6	4812616.2	610329.5	1224655	2866111.9	5638042.7	841822.4	7528628.9	1113186.9																							74658294		24707711	71109711	60106089	3161377	2480293	3968654	481328	10262717	2613620	1445435	2560860
2003/2/12	49943048.4		3032752.9	6767831.9	1229730	2789460	15138385.6	694871.3	2554386.8	4700472	5707373.6	1623370.5	17193561.3	2167951.4																							102326634		30069709	138916470	75313242	5128591	18852582	6945512	803269	16556194	8607069	2943412	13343456
2003/2/13	136838494.3		7315123	8412455.3	2300837.8	2201942.4	4673050	859401.6	2776190.3	5662715.7	3579909.3	5397995	15282721.3	2737506.9																							146725623		49826335	281763301	100591339	4348181	8930554	8251782	823567	19342004	4370887	2963016	9324663
2003/2/14	65734277.9		3175589.4	4661554.9	1352618.4	1389331.1	2028622	466717.4	2502880.5	5000910.5	2501146.6	7651719.9	18233418.8	1949115.7																							91107935		37900487	110958109	65326909	3203897	4354999	3842588	307949	14760682	3410138	2136974	6009547
2003/2/17	50820339.1		3441292.8	6385396	10945798.8	4605978	3360888.3	886482.4	2340618.1	26371024.2	3670339.6	8770728.5	16929360	2115045.8																							110205051		34999041	139692309	67610129	2887494	10380762	6451264	964072	15026726	3242297	2667562	6438091
2003/2/18	43460715.3		N/A	7929218.2	6742620.2	10172867.1	2468446.1	1757888.7	2457590	96235274.7	2365745.2	13694196	12197819.5	1275608.2																							128632751		26247684	75383480	58150972	2896687	6229378	3821835	406123	13645384	1820026	5837645	3364983
2003/2/19	61261207.5		2104036.6	15321164.8	8913350	6828896.6	2122560.7	629758.5	2588861.6	28830308.3	4503886.7	11261410.8	5878053.8	4014660.6																							71654199		24160585	136072922	54586439	5826803	5889607	2779447	719532	12566750	2939015	3119834	3602418
2003/2/20	37478579.2		1892913.5	8961682.8	4542943.3	2690695	2643911.9	833933	1354095.6	14716734.7	2401632.2	7852578.4	5312438.5	1924011.5																							71001861		74605748	94154324	57565921	7086008	7229745	3527811	932253	12424803	1729215	2770126	4779596
2003/2/21	114032507.9		3708937	10278936.8	5811066.6	3270879.2	16708907.1	791869.7	1746501	18213132.8	4529121.4	9341514.8	9943782.6	3192818.9																							122433601		68623420	170253533	138887229	5613482	8608559	5244522	745872	12704932	3648318	4072435	6722239
2003/2/24	58558697.5		1914519.9	5111979.4	2496534.2	1124800	6956159.6	344838	989776.5	7095719.9	2135528	1160044	7417382.4	1255135																							59989625		39286828	68270228	59304760	8761250	4542835	2336540	534961	11359304	2173127	1552587	3711904
2003/2/25	71396736.2		2581309.7	8030999.8	1959872.4	1713092.7	2047100.3	721272.6	2110268.1	9632282	2412687.7	1373513.8	6536199.8	2259510																							74292087		34074569	114282762	62496991	5554451	5658052	5314872	1449661	15419155	2881866	4693981	18303148
2003/2/26	N/A		1759358.5	10231149.7	1635217.1	1063446.5	2335730.9	1186078.7	1313652.8	4531090.2	1568032	1184053.3	3771595.5	1349561																							60191829		14465901	90695869	44550048	2736314	2915237	2295890	1073038	11635464	1456573	17836863	13082220
2003/2/27	N/A		1796869	55836807.7	1704251	1547859.5	13357784.7	1221827.3	1144438.5	7128144.3	1748009.4	4765245.7	5395351.8	1672747.4																							112757936		46239608	87028640	130348430	13413097	3216519	2232823	531209	24996729	1539529	6690150	7240748
2003/2/28	157344810.3		1672712.5	14883377.6	1348606	1072322.7	N/A	806235.3	1514103	5161122.6	1611586.8	7523454.2	4149185.2	884851																							84194611		N/A	52180178	59246943	4713958	4471528	1899668	978030	18141816	1211870	2218049	5370097
2003/3/3	60371966.3		2840612.1	9797695.7	903259.2	1283393.2	4152511.1	1328631.7	2117924.7	7034215.3	1493706.6	4923262.5	4723318.1	3574548.2																							32482658		19736078	83780647	32362004	5687424	4705795	1777351	1480148	12545903	N/A	2025489	7483722
2003/3/4	81179775.2		1762233.2	6869045.9	858181.3	2438100.4	6287520.2	1165521	1258056.1	3892524.1	5679928.5	6011812.1	3865606.1	4729271																							146875952		30036333	219827112	123083733	9688182	2904672	2227893	3724466	12535478	3272737	8306374	4270328
2003/3/5	48448512.5		1420090.4	5803049.3	1370255.9	1200029.5	1419474.3	1035201.1	1084769.3	5328299.6	9536269.8	7245582	2966316.6	1840717																							56832636		14618806	102226365	68957277	6362349	2351673	1570372	1200012	12640092	1520127	2295513	5029384
2003/3/6	70464570.7		3067866.4	7038105.4	3431375.1	1344693.1	1155269.7	1452451.5	1147690.3	6260573.2	3685559.4	4894335.4	6681633.8	1583546.7																							65264487		21820145	95479461	93963920	3238942	4151182	3540063	1279545	11830236	2019305	3464991	5676054
2003/3/7	49701174.9		1685133.7	5928552	4590643.1	1125456.6	14846045.5	890490.3	633201	3119290.8	2086310.2	966334.3	4185508.8	1303902.9																							46682181		28285294	52109096	39592338	2611132	2912851	1900873	946860	12627702	2027746	2913351	3170325
2003/3/10	69000022.4		2502124.2	7553984.1	4282442	1547848.5	19950018.3	556402.3	1396073.5	3178820	2698927	1696478.5	4146552.4	2195034.1																							62401639		17884798	81707263	130696693	5155718	3470800	2354056	1105987	12097877	1756808	2478967	3736325
2003/3/11	33974673.5		1287106.5	3216825.4	1919456	1106553.2	1098292.7	460576.5	990457.4	2766729	1305942	718914.5	3760901.7	1625877.8																							63759939		19466659	31442487	100539831	4298587	4111143	1680890	698361	12006722	1367225	1817041	2631566
2003/3/12	32243906.2		933461.1	5821033.6	841394.8	828890.9	2167992.2	358884.4	612800.5	3204643	1589537.4	2107119.5	3469588.9	1653807.5																							34725875		19200156	82211462	58842449	12781629	8727757	1389111	354573	11431152	1455140	1212599	2522515
2003/3/13	27502563.2		2947026.5	5810471.7	912833.4	484664.5	5609614	572235.6	920739.3	1872919	1147007.1	1132201.7	2756317.8	1172141.5																							46425242		8307963	43726284	47482538	6712342	2052410	2047280	421125	10107448	1314856	1779517	2344195
2003/3/14	28796187.4		1283511.3	3519207	1085630	340511	14051142.2	902470.6	731109.6	2505396.4	1033068.6	902077.5	2577033.4	1388621.6																							27704235		9771024	34610547	53527698	2365123	2567880	1019398	1408621	8813330	1227977	2386730	2145973
2003/3/17	26439072.6		1304117.5	4200250.7	1107779.1	1124838.9	13368109.4	1840273	986069.3	2249291.3	984700	791048.7	14288275.1	2668639.7																							44595954		11164598	44854263	70730552	6129563	3358933	2003346	4347041	6034896	1736367	1998526	3232443
2003/3/18	36127033.3		1164442.5	5471166.9	1387342	3310859.2	54399673.3	N/A	1309132	2739028.5	956919.2	1809029.4	8672580.5	2226961.7																							140550448		20864966	53941091	125394737	5042100	3588610	1824300	1359051	5287729	1303894	2627408	2690565
2003/3/19	73649201.1		1269948.2	13197817.9	1589188	783833.9	37462859.5	2444453.8	691488.4	2702933.8	1344628.6	1377881	5907367.1	1260399.3																							376794580		144299089	69944380	253289429	5731601	2597273	969331	1122585	4978599	1217168	1278821	2007023
2003/3/20	35655429.4		1002921	4276743.5	2063318.3	764191.4	19982181.6	1335743.2	415385.8	3730822.5	3719757.5	1312547.9	8677678.4	1022897.3																							246616678		103101668	47412957	128569140	2983510	2849932	1716860	462650	5508021	1179103	1814503	1697874
2003/3/21	136799761.6		1382229.1	9498212.1	900971.3	579456.8	12568798.9	15935694.7	418947.1	1640171.8	1549074.3	605748.7	5659655.7	1233730.8																							276727873		162101352	34387008	180913326	4263515	2536422	1068436	856562	4317679	808482	773231	2081886
2003/3/24	49427248.1		851932	4779281.4	383989.8	627193.6	2253986.3	6671110.3	384553.6	2041949.4	1691545	579090.9	3051289.6	611346.7																							181585714		161193902	39436727	127286262	2813773	1504470	956370	1210204	3814983	447825	507439	804645
2003/3/25	55129901		1710209	4143645.1	685964.2	396886	25312187.6	2938092	428613	2253294.6	1985840.8	691789.4	3514337	528321																							147661360		83851518	143858645	86706121	9442004	2224043	1167184	706129	4539125	776477	652065	1540271
2003/3/26	60787047.1		1467333	7859346	794213.5	1053886.7	1861688	4058826	477324.1	4674031.1	993540.4	604472.5	5558318.1	763595																							254876184		308537339	76948023	288180590	28640921	1586476	612871	9267503	5006720	786906	1015648	1853644
2003/3/27	319174472.6		2181586.1	107361150.3	1250304.2	1050533.8	6205798	6794835.4	815179	8571289.4	4487636.5	1024943.4	7016915.7	1366057.4																							367321300		337122890	269637991	685473786	12350438	3725121	2005657	4550221	6296332	2334477	6650453	3671653
2003/3/28	280749343.8		1685918	96503213.7	977574.8	932583.5	N/A	2592899.3	961884.6	4214065.9	14027227.9	2225252.3	4227193.3	1756816.3																							375073151		204263046	215465760	465088473	14749008	5622027	1904767	11137526	5789024	1590716	3385426	12326261
2003/3/31	168906757		1308965.7	31286040.6	1182114	781014.5	18842719.4	1697904.8	623004.5	2816565.2	2892527.6	11288420	4962473.1	790269.8																							221418573		165915388	75687238	275042185	31183359	2885463	1895274	10089838	5620342	2733832	1253872	3599760
2003/4/1	231568108.1		1745158.4	34548026.2	1442262	1268329	2434802.8	1582613	656401.1	5290684.1	2812056.6	7629824.9	4335100.8	1578006.8																							293529294		133798435	224963330	978103705	27966640	3875812	2148860	4068181	4775630	9317236	1960936	3365693
2003/4/2	307503076.7		1378418.5	71894098.8	1524332	770384	2762929.3	1138029.2	896117.3	3145436.7	2013680.4	7265827.4	3374246	1102481.6																							135763081		88618638	281804114	160793608	27566338	2975760	1710199	2667084	4992328	1984279	962254	1950000
2003/4/3	124704842.8		2263985.7	26871618.6	1299164.6	1076777.8	11004643.7	1571169.3	1721944	2130786.5	1690072.7	7743721.9	5314918.3	1889798.1																							156867953		128729108	257187812	493074941	32672038	1832807	2639539	3471335	6009865	2113969	1286219	2771354
2003/4/4	187541878.3		1332306.7	31626741.7	1005393.5	994923.7	42173984.5	1413383	1175684.4	2528787.7	1944291.2	8155400.8	6797882.4	855736																							192896374		229776410	214106719	319893609	22230576	2042626	3295948	N/A	8458285	1671253	1398204	2676489
2003/4/7	226955973.2		2291304.5	54172744.5	8415983.1	1274147.6	58223619.1	1156589.3	1107442.4	2359817.8	2284810.5	N/A	5505735.3	1883572.9																							320779808		308669453	301428989	728663932	5722006	4985086	1795432	12411920	5362411	1650183	2181090	4281996
2003/4/8	157857434.5		2729154.2	25206001.2	7546795.1	2948741.1	37209695.6	3455106.6	2132505.1	5083326	2234124.5	10447073.5	7513362.9	2832484.2																							149168229		223855025	174116440	614063851	10291520	2504980	2203233	5694113	4830341	2663197	2447592	11957834
2003/4/9	252121306.2		3141711.4	45326816.7	3441950.6	834923	37979508	1647141	1337937.7	6677026.3	3856701.4	5748732.9	15036724.6	2302451.6																							338301232		344974916	580092617	1178370500	9599418	7139633	4594762	2774810	4065617	3244098	4185464	8494995
2003/4/10	321155634.2		3823382.1	46116100.8	4586221.5	2207521.3	26601679.7	2183400.6	3053768.5	9471044.5	10900957.7	7782933	21791720	2979762.3																							378480874		543935285	642915548	2919604507	20013737	6434132	8173663	6142884	8174445	4480039	8416594	9440729
2003/4/11	266877720.9		3714109.4	41592378.6	2656200.5	2432536.3	24439560.8	3523078.9	3296523.9	8086244.2	11947886.8	6098123.5	19426133.4	4054620.6																							271678299		739359055	352032818	1360049896	8927644	8805685	7020972	3113423	8194247	6692117	6752050	9040047
2003/4/14	386631488.9		6150743.9	52678149.6	6081597	4930467.6	8461093.5	2529817.6	3391933.6	14119688.6	12434065	18427321.7	27660171	6536790.7																							488134027		797412229	436885931	1716814635	13261669	15185886	13319087	8278987	8885480	11780667	9294981	15017777
2003/4/15	314356383.7		5268964.7	37312157.7	3345628.3	8725139.4	29492936.9	6403408.5	3524507	15947446.1	12401425.3	29608005.5	18940757.5	7615407.1																							292303561		1067297722	331907255	1280627040	14693160	8581851	7976830	10283626	9952498	9010607	8963517	18523726
2003/4/16	1648743556		5955848.7	73073797.4	7420394	4801457.9	3606667.1	4001676.7	5422063.9	N/A	11779011.4	12206255.4	18362881.9	11738376.6																							817409076		1167045795	495307259	2046998553	20295118	9469973	9733658	11546461	11892879	8227573	12122126	19290083
2003/4/17	783243529.8		3878712.9	33452692.7	5006554.2	3592541.5	14548886.3	1107470.3	2570232.7	11562539	7595409	5359537.8	7543093.6	17725572.9																							400973612		818233467	284704328	1218955195	18147680	6090221	9855284	63874605	8704292	4122532	11180646	9820577
2003/4/18	403941710.4		4909373	22742393.5	7253576.8	3203386.7	7240616	1298036.9	5910800.8	5441881.7	16641719.9	3394590	7657978.3	4151644.5																							294765033		599428678	235700193	788313792	16142535	5812434	6115745	10422089	5215269	4861656	24363563	8732921
2003/4/21	351067304.7		3664735.2	82447929.2	5739338	1847893.1	3040944.6	838972	6040435	4113705.4	22510754	2439296.5	6973198.3	2658753.3																							408135691		482835558	370039963	1080592053	11418704	4447188	16066070	5876142	6242961	3360917	9696239	13260095
2003/4/22	318010741.6		1596982	77048675.9	1971114.3	2291991	56610901.8	680534.8	1624157.7	5387216.4	11144055.2	1775879.8	5847142.5	N/A																							143904683		291196448	185633154	558628054	12316043	2887675	8439836	4988544	5295032	1683093	5375342	30384712
2003/4/23	271405104.6		2698667.7	29282806.7	3738074.3	938463	15748908.5	1370654.7	3412822.2	5354582.1	22070544	1595455.6	12430038.1	3761916																							202494712		255218914	142885184	604876349	12751328	3317075	5572027	N/A	9643423	3298879	8616005	22318320
2003/4/24	363422127.2		3164183.6	33358875.3	4304233	4688476.9	25737228.6	1578656.4	3302107.1	15312021	47296686.4	2824290.2	8273065.3	4070655.5																							355364498		439219174	231243627	1131225091	6579148	6783515	5859081	6973243	8857729	3416950	4523866	10674447
2003/4/25	191848563.8		1643821	29393825.1	3470963	1767400.5	1584135.1	816927.4	1192812.7	8711434	23173259.5	2058897.9	4927264.8	2090423.1																							N/A		299627538	173423479	328640752	3480965	3340387	4687033	3667095	7264011	2413621	3107118	6078248
2003/4/28	385060483.5		3388381.3	34423710.8	3512947.7	1665486.2	N/A	651216.6	2052170.1	41273515.3	32082644.5	2338276.6	5835299.7	2843710.3																							615538713		767736887	405131099	1526831610	4966056	N/A	12492542	6834745	8708105	3525199	4163316	23607168
2003/4/29	292256395.7		1807941.9	31225263.6	1520666.8	1042310.1	9422701.6	1713078.8	1325946.6	37871504.1	16864053	2415031.2	8346654.4	2983913																							N/A		766672768	369373180	1108096208	N/A	4789806	37402512	3803895	N/A	2157294	3083689	10984977
2003/4/30	220040366.3		4293913.1	19441538.9	4990726.6	2775746.9	9651740.8	2369060.3	1854055.9	74461230.4	13708545.9	3129741.8	10804413.8	3025146.8																							782734323		377153289	286516356	1091157403	22852165	3699265	10806781	6252715	9329594	2119501	7924174	6078122
2003/5/12	209422298.1		2042850.5	20426403.5	2252502.4	1230189.1	3283471.3	2209994.7	1152388.3	85088838.2	7493522.4	1368707.6	14318060.9	2114811.5																							608646385		434967640	194644391	850047742	22856965	3006438	8716886	4225472	6409754	1474616	4845427	6522209
2003/5/13	289106131.1		3662434.7	25149730	2561386.1	3624056.3	10118687.6	1384302.2	2258247.3	N/A	10172429.4	3844482.6	12423056.1	5383194.4																							757441273		535402106	327715465	880083246	8434242	3770141	5349586	6523260	5501905	2856213	6457781	8430355
2003/5/14	141668333.3		3710881.9	10842344.1	1316346.5	1141303.6	16459880.5	1828982.1	1776033.7	47097013.8	5700019.7	2127970.8	16893939	2226594.9																							368594717		245149152	154178611	538283862	4021603	4142289	3152210	2855905	13016362	3034466	4098921	6495719
2003/5/15	181092459.2		12561166.9	17958913.2	1952982.1	5182498	2733678.9	1511343.1	1857767.2	47922008.2	6590657.4	1860151.9	13740476.7	3723064.5																							365308199		271716032	160908791	526628110	8386780	3189377	8108523	2364845	12460271	4621814	4247236	7268636
2003/5/16	438513482.4		6702220	44885823.8	1909104.1	8034881.7	1134802.2	3083034.1	809170	32360895.4	11820125	1088115.5	7962670.7	7107357																							278106882		321586801	152065053	412738197	5083854	3313136	3537480	1810192	10409865	2172610	2940304	6159409
2003/5/19	255752856.4		3130170.6	26170933.1	1572013.3	1405548.7	22820599	995029.6	904648.8	23001809.8	5475436.6	2764297	9122375.5	6472602.6																							239048377		181553091	109334936	320535367	11220138	2826553	3399248	1184501	5794235	3201461	2180068	3557391
2003/5/20	128469713		2953803.5	42301128.3	1142202.8	1337106.9	31602820.2	495369.4	1412171	21854417.7	3755206.6	1530058.7	9157698.4	3923382.3																							213850728		200088624	111280539	312855650	7900359	2038687	3172839	1213425	6951359	1542140	N/A	3486460
2003/5/21	119972107.4		2213822	24237858.1	1187715.3	956371.8	4053567.8	6097046.8	620033	14264591.4	3584804.9	951777.3	6688114.9	2648563.8																							159212686		122984648	60493873	175376604	6635130	1653702	1688793	503674	3090417	1283494	3109292	2110968
2003/5/22	128755508.5		N/A	25692546.7	484450.8	1187756	13347718.8	5044434.7	753969.7	12083624.6	3092930.7	1390521.4	4025457.6	1864123.8																							356202101		193121953	122687568	336757322	3454740	1438324	1685049	1489362	6919717	1806782	1928890	2191930
2003/5/23	224626413.2		4673641.9	39198770.3	2143461.4	7439181.3	4591204.3	5440384.3	1911077.5	26655351.4	4181117.4	2255365.3	28057925.1	3008701.7																							421301020		308519192	255715944	574363833	11819893	2458662	5037666	1567625	6801777	2221512	8047846	3833657
2003/5/26	170337194.1		2409342.1	19869330.3	1110390	4562068.6	2274506.9	2063239.5	2690745	14504726.2	N/A	4609324.9	26633373.7	5101577																							342786675		215905766	144669650	N/A	7711548	2535688	2998416	2367497	2937470	2982857	18994606	6570317
2003/5/27	120420997.8		2748645.7	20220815.3	885990	1117783.3	2480461.5	794823.9	1613078.6	14144254.8	5968392	18992467.4	17092337.2	3327673																							385153296		317725177	367580394	446310824	20264426	3263794	4286916	1840209	17182417	2124272	N/A	3039933
2003/5/28	210517436.7		2294788.1	23568610	1641762.9	1339461.9	5403305.4	824764.3	1571051.7	10361960.2	4682359.2	5709773	22763761.1	3204353																							290035683		309221315	234991657	481223303	15696951	3329883	4340021	2913442	7365863	3234524	6439022	4878589
2003/5/29	164470427.7		7806000.4	24478956.9	1457995	947610.8	6275333.3	4390082.2	1241404.4	12474047.8	4145029	2681709	11472705.9	2833399.3																							251137171		313006030	119209044	499776255	N/A	2645420	9814689	2247783	9270990	2375626	3523776	8836976
2003/5/30	179128449.9		4678951.3	18586378.5	1389083.8	1773189.3	19736417.4	989137	4855740.5	15335776.7	5473421.8	1445232.5	63194700.1	5060615.1																							197468516		227079428	118536484	218992918	8789822	4826521	5807444	2577185	1876648	5556153	2371457	12331626
2003/6/2	115447713.9		4678455.5	10740494.1	N/A	1271374.4	23517745.7	887594.6	1216135.8	7205322.5	3410010.4	1348221.5	14624433.7	2416703.3																							118824962		188648824	75484386	271353667	2204969	3390767	3532584	1486232	2111021	2866860	1703403	10913693
2003/6/3	115298659.1		14008624	9144050.9	2710076.9	6194433.2	14314929	621428.1	998765	7627024.2	3200705	4995992.2	10170474.1	3154542.3																							149854674		146794375	66594750	335651014	2602470	2815527	3695955	1978207	1446674	3042618	1752791	18302029
2003/6/4	84827089.8		4015528.8	99350217.2	1612983.8	1661540.5	11581534.7	1073140.3	689661	7058753.6	4273326.2	1752167.7	13405939.1	2425722.6																							174078567		128501726	81748158	325692847	6034299	1954321	3995636	1706781	12278395	2689953	2043078	8672874
2003/6/5	81071464.7		2014469.3	34918308.2	1750957	2398049.3	8893971.4	776250	589259	6442903.1	2506307.8	1232355	10411740.3	1477519																							116001781		79696980	66407786	479885944	9477117	1770066	2744373	904643	9227071	6736524	1232872	6657878
2003/6/6	109696830.2		1459336	19211953.4	835064.8	712784.2	27045790.3	758594.2	697465	N/A	2865524.6	1799892	N/A	1888262.9																							149943200		198361540	142368362	332243691	3959223	1785631	2445625	903433	16350550	13648088	3127577	N/A
2003/6/9	77782345.9		1260815.4	11586927.7	632313	1313821.4	23291671.1	673755.8	846688.1	10752879.6	2327444	2304807.4	9310949.4	1774246.6																							151682974		143245978	100792946	312089605	2761697	1292684	2665807	937330	15321034	3770642	1181844	4659372
2003/6/10	45194504.7		1123298.4	7047957.6	1075388	534417.8	30971900.3	704222.5	492538.7	5529158.1	1207415	1052052.9	12088648.6	1349273.2																							151103351		71931724	53807604	146011906	8684938	854126	986614	948648	7487835	1981751	802592	4200520
2003/6/11	67820668.9		809343.9	10948080.7	602550	494682	23448784.9	589816.7	736444	5727518.8	1904531.1	1183501.1	56659857.4	3211607.1																							129806790		103361845	78202163	209661440	2873951	2335562	2021371	359705	27754482	3244272	1160954	7123699
2003/6/12	42820770		1343948.3	6747320.2	771333	645245.2	9913067.2	430869	2651102	4044979.6	2316997.5	774968.1	16126033.9	1454708.9																							71825942		62230021	46495183	149337251	6338810	982979	1418006	555131	36091556	2144797	879289	39398062
2003/6/13	42845372.3		998347.5	6624282.9	1632617.6	465713	20638947.6	980823	1633176.3	5694266.2	1882831	737558.1	11484816	1932161.1																							133606381		63763963	40701717	139006841	2175016	1312235	3883331	468168	10799005	1841832	1711230	18153574
2003/6/16	31340409.1		846546.7	8299125.6	1262540.9	652166.9	10493404	583617.9	767501.5	2407588.8	1610191.5	684738	14437234	1433524.1																							92822138		N/A	26186692	170670963	4671473	1530529	8902245	517864	5010359	1411271	1444293	14514821
2003/6/17	49610388		881319.3	12023349.8	1046811	661138	54676082.4	1053477	540617.5	2372124.6	1429140.7	697671.8	13133384.2	1172457.7																							177655329		148124436	36577206	166958333	3764830	1069663	2801634	416422	23581881	1466873	1129963	26908768
2003/6/18	40858342.8		1216781	15713186.3	492867	303603.4	30092885.9	1394995.4	1906756	3204903	1681022.1	766812.9	6108581.9	2418210.5																							185848340		75116426	46620104	157372918	3458277	1063222	1915592	895644	36778223	1227804	1230774	9916312
2003/6/19	130342911		1228351.5	8545642	604185.4	324604	31752761.4	366056	9757205.2	4090216.9	2109383.2	490564.7	8379101.9	1684183.4																							168539601		64242166	50754010	190838060	5983889	1392245	1964514	664130	13251439	1543822	1192310	9461969
2003/6/20	82366530		958401.4	19090023.6	375216.5	977313.5	38788495	744801.8	2381495.8	2221250.4	1275906	711761.5	4988545.5	1084588.7																							116307041		76362460	53971383	150105980	1567756	1080955	N/A	413270	20409681	1564911	1175171	7175874
2003/6/23	36566797.4		625826	11697547.9	784615.6	1768797.1	21879990	905441.7	10498451.4	4476172	1396887.2	900983	7257320.2	1115883.9																							104179632		77296010	56426862	198111695	2682986	1061297	1910255	1322037	18060740	999541	3871007	5049833
2003/6/24	36950579.2		935847.7	8786214.4	747567	466160.5	462142	932228.4	5384670	2505141.7	1267242.5	542620.5	4154761.9	744236																							103127246		78316321	55515373	194293736	846241	701814	1365153	588086	6769629	741843	5635750	2763834
2003/6/25	27781162.8		617864	8014551	527773	666025	1065194	908920.3	2735487.2	2955772.7	1203809	499332	11903847.9	768656.4																							91770170		38107445	72227500	95479294	2232327	790189	1378777	967756	16659041	801240	3949804	2939041
2003/6/26	65437413.9		1371319.5	10514722.1	312420	705985.8	1675968	856203.9	3903487.3	6022008.6	2033032.1	714543.5	8424603.6	1563354																							184935455		95023935	53197600	251045796	5314153	1195635	2091658	844462	8080497	1487941	5932877	5302218
2003/6/27	39235712.7		733875	N/A	171047	371877.3	323186504.1	N/A	2212770.9	4467659.5	1298449	698430.6	27981693.8	3477831.3																							95644708		56468370	30251741	237787221	13204440	1100778	1453118	513119	15365590	925081	5398920	3114097
2003/6/30	33897257.1		757753.8	29186974.7	420969	6811294.6	60908014.5	232212.7	N/A	13098412.6	1059397.9	N/A	7148418	2680208																							66314637		57829470	44020964	237891887	1867530	1335819	1596762	675957	N/A	873519	2748243	1834884
2003/7/1	35512468.5		849767	11137256.5	531434	1349003.2	310682329.1	1692028.1	1973871	5137365.9	1466039	450552	2574302	5230831.4																							130667335		64244775	39342334	256771001	4831641	1284754	1134121	1204246	10891558	983208	6543033	3248380
2003/7/2	46828326.9		424704.5	13886920.4	1151715	351505.5	158342336.7	1765100.7	1335965	4361225.5	1113210.6	286857	3135854.3	2286288.1																							116521113		111382777	64118452	518657360	1502152	869245	1222345	975148	8547668	1155277	11882969	2540944
2003/7/3	37584021.7		736786.9	6194619.3	360860	227857	71974846.1	982373.9	593101	4201128.5	927013.7	567821.3	2524681.7	2249779.7																							81887663		85699113	41030232	515612372	485071	1077122	675666	360148	12986086	575501	4540808	2715508
2003/7/4	27018466.4		382782.7	7946805.3	662905	270393	39859184.6	1207209.9	2155501.3	8568568.1	667555.9	1262448	1892394.6	1008057.2																							114828183		45024425	31101178	172593212	732056	632178	723548	295668	8756212	485232	1567810	3139189
2003/7/7	23748704.4		396728.4	5786462.1	3075223.2	376669	N/A	647128.7	1770291.9	4018402.3	879205.9	8564258.5	2164696.2	1228920.5																							60584933		26642517	N/A	130090022	667641	677435	1289651	770301	9531282	652953	2310887	2014583
2003/7/8	31836250.6		501501.3	5905888.2	1297652.6	486131	78299422.3	1584167.1	923618	2656180.1	1697946.6	5021477.6	3289118.4	1861883.6																							55442304		52489061	30369641	129674375	4332758	1159941	841871	468472	4983006	746620	953989	1891118
2003/7/9	26731884.4		769037.9	4343355.8	597161	345037.9	39282302.3	1347220.4	560085	3146574	1035386.1	2537052	1905712.5	939495																							48785196		26405667	42538839	81540717	1153165	433760	781767	311151	2142667	995525	1170023	1155703
2003/7/10	75471419.8		1295254.2	9275693.9	919855.1	793385.1	47633452.4	1248796.1	1198276.2	5846058	1326878.9	4855450.6	6354857.7	1747344.1																							178236234		79361512	96568173	463326528	5642680	1785919	1820904	636447	5486279	2221043	1728266	5706700
2003/7/11	40686644.2		688671.9	6327959.1	896759	330161.6	31045021.5	2116920.5	585234	5780803.1	1381086.6	6497407	2480512.7	1008498.4																							174384519		44246307	62371530	225924162	3372433	1808992	1344584	724540	6481808	1068821	1139158	4841369
2003/7/14	50240425.5		699631.4	3939977.3	966015.8	597792.1	44972678	3131256	810242.8	4736173.7	772492	7467520.8	2250696.7	1354181.2																							41677211		29591304	28537989	126775872	5127709	627732	1430148	400437	9162742	1264723	1722022	2751948
2003/7/15	33402229.2		643529.8	4463770.9	554928	242011	19461778.4	4843414.2	927503	2340931.5	1424692	5542084.5	4320717.8	1539442.9																							67291698		49181143	26539220	145276974	2033087	946259	1305856	797728	14768440	1191650	1288602	2515192
2003/7/16	32972819.1		944992	4846805.8	862574	254802	15692882.2	7011995.3	598697.8	7489178.2	906746.8	2104613.5	5664920	1145428.5																							55621173		90714586	23656872	194042390	8333175	1147198	1048579	572978	7171917	710337	1768256	4548091
2003/7/17	90717283.6		1229473.1	15171896.3	658155.7	623265	38371505.9	6327978.5	764075.2	4301599.4	2061215	6163958.1	7285120.6	2259532.9																							132915487		114890942	200418472	400492013	7855287	1678087	2297507	714212	7149903	2306138	5093614	7485572
2003/7/18	125770847		1158301.5	9240700.2	973181.5	478151.6	29673318.1	2884366.1	778975.9	4593483.3	1687541.6	3198467.8	10123846.5	2461962.7																							136491375		86722739	143002878	332442304	4947737	1719737	2717774	713721	12405074	7133529	4099724	12388650
2003/7/21	83718684.4		1502119.3	11676469.4	952346	757430.4	44270192.2	1430056	1156353.6	6475804.2	1999741.9	2554040	4093332.3	10857795																							66318599		84089793	82346237	209187834	1800509	2099488	2205496	1017285	11758139	N/A	2944885	8966168
2003/7/22	85965200.5		814523.4	5482642.3	703114.5	407870	30329677.8	3442814.6	734014.5	2632825.6	1561241	1691968.7	2863076.3	4779397.6																							207688078		102908402	57736191	387648051	2561302	1551201	1258114	3161933	3041827	1822264	2374562	5020636
2003/7/23	46276562.5		668426.4	3366191.2	376011.8	116896.5	14206380.8	4494361	540778.8	2033105	595597	1485026	2074299.5	2890285.1																							60559635		40416949	28138084	155298215	3957357	881344	852144	1126466	4492272	3818862	1474885	5283671
2003/7/24	42526349.5		523646.6	8694707.9	436080	369798.8	12007733.7	3454848.5	497453	2802213	1112346.6	493775.4	2292019.1	1980740.5																							62374388		54317771	26812747	110802036	1731498	634129	654563	586216	6231203	1795519	1047847	3671541
2003/7/25	52760907.2		807748.6	6605714.1	731238.2	329153	25518879.5	1413213.9	429774	3736532.6	1012051.8	1551031.8	4215158.7	2988583.3																							93186281		53684854	57282064	176945723	8750193	1084757	4728396	578166	14469469	1483392	1677671	2560304
2003/7/28	30503270.6		617239	5231490.9	340123.8	516472.3	15645350.8	420630.6	817051.4	3058510.3	1181491.7	1437298.7	1790954.1	1516273.7																							117132848		68435871	70547615	158941731	5474684	1204215	12950313	4502260	11989925	903943	1143242	1591925
2003/7/29	30047775.2		373273.6	3737461.8	338075	302173.6	13128417.1	715588	384421	1755369.7	902318.1	1170220	1673059.5	1954503.6																							68588410		31200329	29821083	119252679	19158965	1493696	3815179	2168577	3963256	542617	978878	1219020
2003/7/30	41648619.8		453219	2750956.8	313161.5	565788.3	8724577.4	320987	587086.9	2509525.9	1560605.1	1290876.1	1171820	441055																							54278865		23530542	30649110	169808695	10330480	907714	2680875	390206	5871115	684995	1377592	1273540
2003/7/31	32493100.7		426625.2	3455302.5	276279	341463.5	7776576.3	1107228.4	451349.3	1800964.8	625829.1	685809	1274260.3	1114234																							64041619		21154167	30537950	141330134	7548636	544540	995638	486420	6267831	533203	606002	2750297
2003/8/1	50649246.4		789014.1	5429624.9	310764	328179	13884880.8	3357142.1	305048	1563487.1	1149592.6	1597515	2240147.8	1494190.1																							56389187		38402647	25788265	78452821	5296222	942393	2545634	369109	6856871	1086210	650413	3664063
2003/8/4	41229858.9		858608	5639094.7	259097.5	608020	9364188.2	1466771.3	592376	3162537.4	1274673	1701200.5	3320262.5	1537075.4																							68181690		40275857	33555426	80480387	3876448	1862062	2286040	510314	13390232	1935933	765703	2444396
2003/8/5	30517011.5		2679972.6	3272249.6	487338.7	668808.2	42373317.6	549417	601231.1	8991748.3	1057717.1	1470264.8	4431417.1	924696.6																							29204768		26876779	16373450	50512606	1839408	866359	1564563	516394	20145453	848372	1075130	1661355
2003/8/6	46193575.4		1262940	3085167.2	694772.4	379009.1	18007106.7	614368.9	453744.7	2718513.9	947796.7	1407290	1571333.8	1393788.2																							41799167		25375141	24099162	80324995	1443973	1337819	1343749	1391415	17468429	836605	838586	1521000
2003/8/7	76998071.9		577835.1	27226262.7	500297.6	395225.7	11106945.8	451530.2	298236.9	1911165.1	851378	4472097.7	1407591.5	878035.6																							60977097		56782473	144500299	153004419	1200010	797630	852962	359148	30308771	898123	738304	1487649
2003/8/8	42435232.8		890959.1	10866288.7	688107	1231777.3	56944887.6	285733.8	597573	2433367.6	680176	4561186	1490136.7	872382.6																							42034746		25968393	41086368	104263201	6784267	814708	2314033	1009581	29307304	1224571	1907192	1919472
2003/8/11	19925967.2		390792.5	12041144.7	575359	333775.6	19290167.4	738464	484493	1721107.4	823101	917178	2021940.9	671218																							23752932		18438274	74049695	45109989	4247636	492537	929785	1651611	35592155	503730	10101797	1158276
2003/8/12	13312385.8		493790.1	6936313.3	397895	417629.2	25566309	741765.9	944188.3	1286033.2	975099	671329.8	1374773	821784.5																							37721673		21607373	64546414	38122924	9081328	715711	541367	480678	34955531	2338846	3315163	759992
2003/8/13	22881082.5		420260	4180283.3	286052.5	3513625.2	18398929.6	757144	304863	924623.5	443095	798316.1	3104498.5	358970.6																							22928330		18259371	36065592	101069269	3076525	488001	1077219	365664	30185424	646627	3076703	3993125
2003/8/14	30426338		1723000.4	5456192.6	205844.5	1055522.6	17841775.9	824412	4494017.4	1390287.6	621102	676361.5	6186066.3	706810.3																							46786667		26546966	48812603	140100318	4442515	735281	1556626	337915	26543061	717749	1857355	1059853
2003/8/15	60062718.1		848730.6	12015102.1	330828.6	398863.5	11018694	1059569	1710531	1419443.2	664422	739094	2646711	963631.4																							56877071		29703587	91516708	211930903	29776900	379078	638304	509603	37387839	883909	1629466	982271
2003/8/18	45220810.8		1186527.1	3384724.3	N/A	383844.7	5994692.1	1858989.5	784360.8	945006.2	763076.3	603447.5	2401487.6	1637222.6																							21164515		18302377	25372777	49610289	4663398	265319	646820	353548	27659367	500172	659250	1369438
2003/8/19	31775807.9		654502.9	3015224.6	363755.7	433167.1	15477074.3	882378	731090.4	607794.4	379325	436386	1423063.8	2038461.1																							26073672		13910346	29650616	110971875	10795579	1106570	687250	1063696	70122033	599597	617040	1165122
2003/8/20	31189491.6		692234.7	3987455.7	982177.3	393815	5496021.4	1375032.6	537653.6	2036587	859198	544758	2175275	1339673.4																							29250960		45798015	38931955	91203953	8260451	572741	1662904	514248	64521221	577318	530397	1570861
2003/8/21	24754011.5		414042.8	2720484.3	486934	415371.5	14997080.3	778477	574947.1	1179996.4	307780.1	369330.7	1192899.1	490235																							23322956		21767011	29200117	64329506	7797072	461414	816425	238656	32255242	444397	635762	1148880
2003/8/22	81520116.2		578142.9	2895192.7	273143.4	194872	7951223.9	1252612.8	494726.8	9477190.9	450642	255096.5	1599649.8	613550.7																							50877546		227913951	27752421	64820685	10759250	399713	765106	155854	70823000	816451	298668	1021846
2003/8/25	48687607.7		746718.3	4709855.6	477366.2	698927.1	7270973.2	363654.5	809600.1	4764437.2	850310	427039.6	3074909.1	1358773.7																							39153511		94997117	21845315	114404677	4820720	686873	973903	317177	30497611	1673172	783385	2226682
2003/8/26	N/A		569407.2	5501721.4	404517	687226	7821485.5	645053.4	542358	2854600.3	681180.3	803257	3105745.9	4296062.2																							39389575		44282835	30690991	92757771	2509969	465602	1015532	383198	49777581	1327738	1789510	1615743
2003/8/27	26256585.3		445317	7220596.6	1468857.3	504064.3	24592972.6	327098.7	468347.5	2290176	511872.1	356291	2399782.8	1206504.3																							35395978		46020945	18755057	104949379	4332215	767871	668108	342044	21652902	685801	590374	1383744
2003/8/28	60261172		279409.4	3898205.6	1105103.1	757411	13744731	1030190	450916.6	3410305.5	655079.7	727090.7	4477452.5	727360																							55222930		23548982	22698874	160640486	3641950	445188	924498	450621	23232890	852292	531324	1268261
2003/8/29	50065662.8		570329.6	9916730.8	457521	523386.8	N/A	2640100.2	410764	3249092	788328.7	2079923.8	2451196.9	1402525.9																							33626902		34611161	78591327	104401603	4063053	790021	2019487	592130	39791876	1230439	784450	1139685
2003/9/1	42325897.5		635063.1	10232252.7	623871.2	1486595	11400069.8	3539642.2	398312.3	2902476.6	1300564.9	1260000.9	8380551.4	8343332.7																							65428313		51579500	137550013	191202517	8407204	2354694	1825354	554362	58507874	1484667	1203092	3126061
2003/9/2	39017551.8		699043.4	9523492	434578.7	1205046.7	12025081.6	2570696	831077.5	2773542.5	1234700	1437625.3	4657628.7	4048001.3																							42882494		41396127	61160306	110420617	5673809	1250760	1961915	947463	63973914	2712069	1027636	1732639
2003/9/3	18235975.1		1751816.9	9137627.5	419831.8	300221.4	17657792	6319205.8	1684813.5	3071345.5	1869258.8	5851430.4	N/A	4253948.5																							41124152		39158710	56862541	76825965	4344682	5238948	1298077	528454	48341219	1206953	743757	1276326
2003/9/4	22468868.7		2532509.3	6141466.1	458117.6	121626	10865269.3	8366599	642240.5	2247664.1	1653074.1	5920103.8	4643004.1	1994676.4																							38063822		33788846	33566228	69454308	3850292	1908044	876195	1632397	24630063	1184569	885634	3690147
2003/9/5	37557061		796379.7	4976801.3	331594	715450	10578875.6	3573713.5	767749.2	1840398.6	963914.8	1957582.8	2979264.8	3773494.4																							45320247		37500113	34683934	118251102	4982626	1546697	1221718	1300815	30740888	704114	1241998	1630972
2003/9/8	62579162.7		428845.6	5740314.4	241966	713079.9	6804490.8	1303217.3	545317	2051855	660375.8	936763.5	1944134.8	7194777.9																							64679555		52056816	37396039	94615654	2180821	N/A	720385	1003993	23411883	563441	886977	2887448
2003/9/9	62723268.6		235364.9	2671781	484247	378232	4217302.6	1543945	507216.9	1025249.9	1510546.1	2476180.7	2215238.2	3114970.9																							67705064		32035267	19861923	111110311	1665134	993926	715422	781944	21893544	293493	2082309	1831252
2003/9/10	26029696.2		295180.5	1603886.6	202653	N/A	4601100.8	1549295.7	672353	7749242.7	3069768.7	6573826.9	1317432.5	2738826.7																							47236608		38446259	26324631	108290330	1272301	791345	820694	226999	24067289	493336	848118	1694833
2003/9/11	38246856.7		343699	3147820.6	202477.1	874442	4140449.9	3404022.6	238546.8	1881623.3	778280.2	6310876.4	1881403.5	1947815																							50008272		89578651	37170216	109707147	1065742	520305	2096926	169197	21392717	386864	2020402	797616
2003/9/12	67500526.1		716311.7	3862204.4	221621	998507.3	14418446.2	3063987.7	543676	1839957.8	855935.4	1543712.6	2557526.3	1363116.8																							58991637	3516635958	72629231	27092213	122146559	2425859	679219	2268881	424860	39286454	1154131	1081687	1819900
2003/9/15	74742222.7		394413	3219058	286156	827823.3	9062709.5	6956569.1	640415.6	1817083.3	997004.1	895480.4	5782166.4	1652939.1																							68448759	687931076	60552905	25063450	270394079	2516642	699610	691697	1146614	29854393	810107	1253108	1237125
2003/9/16	39525449.2		533770.2	1987548.2	429244.4	572161.6	10803599.7	3140747.7	1172593.4	1093709.7	895941.1	684154.6	4487759.9	1591067																							70569691	449853053	39981645	27659634	220738901	15360367	491067	836164	604719	30579296	630535	956472	945596
2003/9/17	57077255.8		210947	6871156.5	469991.5	491483	10426997.4	2535457.2	446105	1022420.2	506955	900433.2	2550879.6	1393476																							56919297	263549910	31196946	30650539	87354741	8784769	721617	700490	309011	40029692	388196	850649	921790
2003/9/18	40442412.2		617616.1	2756665.8	507132.4	430747.5	17025108.9	2174067.6	292302.8	1213929	527133.6	1088219.8	2407408	1249353.5																							64441860	359097525	32274314	60835576	59763692	13097381	592373	1074260	222289	32060798	771689	541215	1726787
2003/9/19	44367022.5		372691	1822424.7	130431.4	1275179.7	12807278.5	851724	218476	1015225.8	503169.5	520286.9	1082354.6	764286.1																							128343268	232242241	23579454	64202300	36420411	11873458	457228	801475	584686	62093531	1026085	675271	1878659
2003/9/22	20619254.9		726149	2214906.7	1333681.8	551605.3	9973420.1	1140050	298904	746843.3	729485	388285	2059127.2	476054																							36746439	163131604	23985492	55277295	96637071	6257751	504908	687578	N/A	38442343	448178	794529	1554292
2003/9/23	48380170.2		383759.5	3853431.8	781098.5	930817.8	10402620.3	786313.4	351110	954941.1	693966.7	1186891	1128578.7	420925																							163692373	527648380	46954665	108028544	134883597	7496898	884295	1530831	628537	31482272	793338	667915	1925114
2003/9/24	35572106		748694.4	3059766.8	305007	725264.5	10221301	1828747.3	905171.6	2074834.3	797544.2	1468821.5	1457021.3	634913																							96334110	260142764	36218861	60368198	70300315	9764195	2014121	2593831	4905379	101809068	575014	747417	1665462
2003/9/25	32688391.9		377611.3	6870932.9	195602	707731	10585840	1079492	468234	1556566.5	671165	546693.8	4412931.1	734202																							54517272	176065725	32710449	52629768	63841628	18932606	1575496	1469566	3557980	58631899	351182	689897	582983
2003/9/26	17814322.2		361211.6	2488420.2	841600.6	540413	14203787.5	731220	272794	1103500.5	1222732.3	8145443.8	1213198.3	649301																							42907618	178919264	12131880	29991738	45952851	10721805	657732	971870	6845927	56443521	981946	553850	684856
2003/9/29	33635070.5		558859	2428527.2	582533.2	314867	11984773.7	232058	533919	1374801.2	1004864.4	2747581.2	2146673	723813																							64546322	173476085	22738310	36893187	82007478	9281958	916716	1258322	8165629	24499005	1184027	699166	1171160
2003/9/30	28016724.8		442556	4085606.7	130176.3	233689	8680837.2	723322	337086.2	2730028.8	657388.2	1743626.7	1673879.3	648202.3																							46496911	269491630	28266012	164002162	56548555	10400259	1245481	1397067	5552900	38405036	422452	372908	1760804
2003/10/8	16824655.9		380226.7	1596428.6	377055	224704	3375166.4	1361170	191576	5175545.4	519548.5	7772263.8	2367469.9	551641																							20493884	73162247	13081392	48716089	20233294	3475814	594296	7014289	3756803	26469880	505558	573036	766749
2003/10/9	12787349.1		243910.6	1293708.7	166721	351004	11049198.8	1458298	295903	4765618.6	262822.9	2389863	2150985.2	402732.9																							18671565	82936856	14070042	18249198	18608558	12346243	418361	2171369	2614385	16422593	602880	4743010	865773
2003/10/10	35518191.1		712307	4478159.8	627027.9	983125.5	10720821.3	3832923.4	726984.8	5972160.2	1030997.3	2263079	6171477.3	1131967.9																							80745554	358425237	33336185	50441665	134811330	9998707	2790911	5512693	3623622	39064737	996126	9161666	2018935
2003/10/13	29878362.7		398379.2	3577977.2	286794.2	1554646.1	6628899.6	9393404.1	450890.6	3003718.4	915448.7	1736663	11602511.7	924896.2																							63007997	144968155	21336848	29377884	78612241	7571108	1803153	3011371	3357145	51578775	845643	2341076	1117712
2003/10/14	29555414.4		511304.6	1858256.8	1276973.1	1822792.5	5646331.5	7276581.7	150435	1431087.7	1020910	1108705.2	2490906.3	507491																							48673496	113129899	19119171	28596441	78865132	6992022	987042	1762133	4752740	36999677	681579	1144975	2291152
2003/10/15	51669303.9		330198.3	1793677.4	2255445.6	755620	3767355.4	3612509.2	415651.1	1579233.3	1150739	1184076	3765359.2	881337																							127294804	124757005	45812588	21930390	N/A	5838743	1428314	1936235	2562020	20640741	467767	896092	2719518
2003/10/16	N/A		419186.5	1789289.1	671366.6	372980	4124315.3	1501780.9	219953.5	1673650.4	1589664.8	1116335	3296114.6	725940.5																							37302360	N/A	24474964	N/A	103898767	4143270	744230	1487566	1027248	11425838	348524	935479	2105422
2003/10/17	34567577.4		319218.1	1710257.8	592224.5	362725.2	3128196	2491403	267053	1309719.6	696743.1	657691	2246563	331599.3																							56006040	107699845	15153024	23829842	96401559	9513314	652951	866922	515608	11165793	565841	666631	2025873
2003/10/20	21893865.6		282061	3059080.7	334239	763331	4252129.5	1502354.4	376633	1138905.7	1028354.1	828135.3	1899776.6	806599.2																							17618810	138249307	16008465	61462570	37401523	7776493	628328	1398665	1861105	13514594	669792	2943210	1740064
2003/10/21	28048930		448671	2453524.9	1372886	227848	3900982.6	1006425	246047.4	1130274.6	1029951.3	547813	2427679.9	1425362.9																							88414080	267195993	22991285	21474886	118218728	8121126	483304	949515	1528700	34548757	544526	1192098	1185443
2003/10/22	47328481.8		611307.7	4605681.8	1356104	819772.1	5867258.1	1197088	997880.3	21335334.2	3590438.1	1419268.9	6277590.3	1290670.6																							108288911	299329409	74801505	50965626	190680171	10440265	1736457	1722539	1152106	10532319	2352621	3290195	2148586
2003/10/23	37462726.3		528379	4675737.6	771337	702726.2	6245166	3020047.3	471421	7186059.9	2149907.4	1387220.4	3377194.8	788193																							86735912	194221410	50221358	61173304	152997350	9927799	1073370	1397104	1114575	9653435	1381267	2102835	1221972
2003/10/24	29009098.2		626327.1	2110226.4	767567	1117155.7	5856542.7	1576128	411911	N/A	5316720.6	699143	9106650.5	1126958																							64946866	131496947	48185835	38302752	39992539	12336296	683733	1053000	943868	1902998	661354	2538232	1835279
2003/10/27	46726942.9		511385.2	3044119.4	835301	2198667	9546889.4	588510.3	490352	4839417.4	7129168.4	955166.5	6767258.2	1392970.8																							61978049	82800735	117254945	33417255	56352810	4703158	1674082	2385671	403508	7891424	898031	1191679	1771031
2003/10/28	36126077.7		716148.7	3270995.3	1578844	1332871.6	8885283.2	1634836.4	1065498.7	3806663.4	3128107.5	650604.2	9144383.7	1393388.9																							57510900	138458709	118380157	49760046	141494425	11985919	1087093	2907426	764704	24717887	1101882	1096822	3114889
2003/10/29	48116779.6		775881.2	6104579.8	1146930.9	1038239	7396263.9	1779132	1414849.2	4120128.5	3999180.1	969590	16282468.1	1438383.4																							154402848	314660416	148345512	31929893	366749244	8595958	3426966	2251945	2005514	19402579	1146857	1826272	2660074
2003/10/30	69660459.6		484299.4	3192337.1	744748	390192	4319160.2	1878255	573569.5	3631627.6	1122113.5	788569.9	6256398.2	1382941.5																							62150733	122804094	77391640	51140882	114124085	7946507	1302236	1490276	458697	4686998	866377	1025219	2687511
2003/10/31	52661245.2		499212.1	3173999.3	1328315.9	469727	10153503.6	554990.9	339613	2424080.6	882894.3	572758.8	3683361.3	688753.9																							33162822	188600062	54103513	30121147	101277191	8840835	924363	1564779	367817	1955175	751418	819929	2108038
2003/11/3	42610849.8		822306.7	1871554	517151.3	763055.5	6509473.3	1257834.9	712492.8	1386032.6	1073286	429010.7	7142241.6	991656																							40763492	226869997	50292342	30583734	66567525	10680515	818260	793480	422122	5182200	608073	2276809	1712319
2003/11/4	81960298.2		947764.8	5856275.9	1217408.4	1371762.5	12971508	1778043.4	1462497.9	3993466.4	1732239	1339007.1	29997492.7	1449950.4																							180677862	468550137	199792813	120596470	314396375	15251275	1594388	2095424	1025064	21847153	2137465	3600458	3012165
2003/11/5	56421157.6		890488.5	8012916.5	784634.4	748370.9	7043480.1	450678.8	679797.7	2391489.5	1728016.7	856472.7	39899257.9	1068231.7																							76534272	221772404	116942903	53733741	116255591	17914986	1347188	2788609	1648603	5961671	945401	1402681	3110997
2003/11/6	61514739		2473241.2	6019262.3	1505704	1026971	11104157	671295	1255381.4	7259309.3	2343059.5	2166603.8	33019416	2156429.7																							74550073	214055944	98437355	58123410	158860163	12449925	2176651	4242440	994980	3991834	2779079	1449335	4262224
2003/11/7	71581729.8		1610580.6	5988154.2	817794.5	1227575.7	14146486.8	1448366	1461079.4	5209952.6	1575747.9	1700127.6	18487425.6	1581024																							59518936	244948629	84085416	32046515	141194283	10491151	1519459	2732224	1122329	3931949	1786635	1915006	3242271
2003/11/10	27160983.7		858775.1	2240170.7	329598	836603.5	4097574.2	858505	436388.8	2666473.6	684596.3	593112.3	14182033.7	881075.2																							49531853	154220784	35306744	39084591	140063607	17534515	919838	1686453	827305	7547154	800723	806500	1440923
2003/11/11	17488766.9		651777.2	1537823.8	488732	446817	6867572.6	478326.4	783271.7	1759304.5	554826.2	493826.5	19173738.5	1019252.1																							37611594	101667542	29518661	18584763	65633648	13979045	896856	1085497	648496	2915073	641816	709770	1884717
2003/11/12	23994443		414324.8	4021320.5	261310.2	209805.6	8264735.8	114511	753141.2	3118753.8	450663	365648.1	10708524.4	627597.2																							95306248	197250185	86741804	33843111	115804864	25152120	1010574	775523	335794	881426	499302	1592828	2034184
2003/11/13	21993319.3		624645.8	2776328.3	289846.3	431575.1	11739584.1	85917	840087.6	3505913.6	785166	475379.1	5336847	842545																							48559710	105910425	33980330	24934162	68419111	23720030	972130	1418672	408084	8363828	942080	787936	2110966
2003/11/14	39766157.1		1169162	2697006.6	247921	226783	7512141.6	414650	1467494.4	1788937	1009859.9	732661	5097556.2	684689.7																							20721299	115514425	21301545	32993074	51888986	11665688	959318	3161832	380313	17145279	584244	421004	2725031
2003/11/17	28690988.4		643044.7	1360782.1	526571.9	6740089	5016886.7	71384	542663.9	1379458	951043.4	318464.4	3302123.9	556956																							21475886	56634186	18754446	N/A	36346679	16327630	3278955	1091384	238439	4510535	2182339	491931	3388847
2003/11/18	21604554		941543.1	1484532	383666.5	1992736.7	5172889.9	50613.8	605461	1450985	743284.3	184145	6815010.2	355381																							22988247	81284959	28075522	51201521	75734640	39938283	1355682	1112083	227806	14536108	731316	374181	1671878
2003/11/19	40964993.7		1200837.6	4170024.6	490853.9	1091384.7	7795671.1	52411	850987.9	1366519.5	1086902.8	937631	5710748.7	612464.7																							25972242	109008165	25108305	49445352	54614469	16917542	1850557	2653390	227457	16482969	1502637	1021908	4017247
2003/11/20	85098937		2893600.5	8094242.7	624046	2710444.4	21852899.2	726207.9	1912802.9	5415543.9	4313858.6	1946228.1	10451135.9	2494097																							56126650	201472776	73605686	86981023	130333302	23611121	5813280	7193690	987536	5910656	4587604	3328354	11845605
2003/11/21	75487701.6		2833615	6753824.2	844057	1611379.6	20815893.3	686085.8	1411758.2	10578648.6	2632477.8	1126944.5	13899431.7	1895763.1																							71545403	186256825	128522939	70032705	127888191	22595947	3860010	30563833	839359	N/A	3724116	6899997	8553276
2003/11/24	67742399.1		3436116.6	6867921.6	913097.4	1139794	24363793.9	541209.4	1047641.1	8267067.2	5384266.9	1662222.5	12033871.4	1945848.5																							118662266	169179797	154169926	100401821	124467109	26248567	3563874	10518893	864683	20081800	2520578	3150917	4767725
2003/11/25	189700775.9		4551930.5	44002498.1	1251982	2172673.6	57430421.5	998733	3353864.1	15649509.9	4981148.8	3787166.9	17530926.4	5431078.9																							193929077	375339106	309976087	232952983	266477410	37056543	6373729	11420713	1319139	22091143	6644878	5957585	9196322
2003/11/26	63241602.5		2524942.6	14232106.4	627247.5	772492.1	105406403.8	704366.3	1572685.9	5023696	2319505.3	6563672.4	28942445.9	3274179.6																							57211987	144842257	92768846	74752111	80523820	46993136	8289604	4975244	862542	6711670	2938124	2265769	11222789
2003/11/27	60097491.5		2037266.4	6516640.1	541798	1524883.4	71735526.8	651035.4	2289282.5	4595931.6	2238202.9	2383160	24559708	2107594.2																							51665492	129575378	73556278	74476166	97937650	19912097	3723371	3606339	558460	13702827	2237802	1534159	6470301
2003/11/28	34701297.2		1253901.1	4013799.1	351676.6	1074149.7	35332366	597379	1332146.8	2028926.5	1343125	808647.9	12973286.4	1237058.6																							35036323	66770389	52384875	30322838	45919273	3150610	1887984	3461010	261861	10946667	1293977	1115234	N/A
2003/12/1	45426541		5572308.6	6633074.6	1060438.8	1547969.9	23672017.8	1673129.2	2382849.5	7843178.8	2577251.1	1451175.8	17063776.4	1905906.7																							90878684	184259931	138351643	51690601	171219108	5369761	2724737	3887705	950630	2850186	5255441	3575646	3899763
2003/12/2	47501161.7		4509998.7	6747171.7	1718230.1	2806000	14213989.9	682119.8	1707599.9	6175517.2	1746951.6	1684298.8	15043148.4	1660520																							74530558	125102318	108445907	74832153	149745234	31137838	7256015	4477045	538184	1734337	4541919	4081866	3762067
2003/12/3	48537586.9		2970503.4	8786942	2997884.3	1155853.4	21126911	884150.6	2957941.1	7291671.5	1714250	1275022.9	19311501.8	2788294.9																							170811773	202512324	149051676	56111289	228920497	29015845	2831656	2748389	3475139	8221468	4965711	8159661	6106473
2003/12/4	74979855.6		2779535.3	11988622.4	1184191.1	1879531.1	12610589.7	1872566.9	1683983.6	4094276.6	1936382.3	1433333.6	14904813.3	2659893.4																							224329337	408553581	433804650	100228363	561494207	14747528	3749360	3309879	1154267	12829040	4516443	3471214	3482949
2003/12/5	40029126.6		4721500.5	6356753.7	777402.7	2184185.8	8251466.5	14373915.3	2844115.4	6531003	2189847.2	1188328.6	10701269.1	4294131.4																							80846882	161236566	255831880	50833520	312418509	26580403	2349959	3822537	813964	7763851	4724518	2719877	11535933
2003/12/8	30756964.5		1404912.7	4043043.6	478590.9	3250950	8730387.1	8154906	1865945.1	3590329.6	2638412.7	1360470.5	15026591.4	1665297.2																							68932558	114862341	146828163	39914912	316265134	22764663	2861115	1926790	2230001	1072692	2199189	2454141	5221540
2003/12/9	32466493.7		1194271.8	4052615.2	359049	895752.5	6434177.4	2739456.2	692034.8	2083450.1	1622273	2052688.8	9140645.9	1146904																							53618654	110160565	188760348	37568034	238488010	17474571	1506614	1490475	3047450	779520	1343805	1935970	3019137
2003/12/10	65336465.4		1266417.7	6650124.1	693095.9	1720093	13360157.9	9410353.9	1445975.3	4801120.3	2102204.1	1686854.9	26746026.5	1727251.2																							329352209	345163873	367291071	58447797	997981823	13729911	2157460	3756812	3045040	9192370	2919197	3273822	4027659
2003/12/11	107561841		3625436.4	7690704.5	1084332	3747404	49207013.7	3973911.4	1504131.4	5966385.3	3330524.5	1678105.7	12012261.3	9234581.7																							360885423	381908728	423570366	65279967	896469648	16619884	7567879	5001690	1692929	463819901	2720715	3156706	3351244
2003/12/12	194374735		1197771.9	21714075	607912.5	1336695.8	15682462.2	6953055.1	936207.3	2357679.6	1572365.3	1690166.4	11306244.4	2015660.7																							N/A	651177607	785696286	56841868	608379544	13423636	22534640	1666651	9409242	284647953	2725249	2026251	2494701
2003/12/15	76620333.7		898025.7	7044830.2	823934.3	4173629.1	8786323.8	11897962.3	1980379.8	2555865.5	1173213.7	1841811.8	7111060.3	2918163.9																							165863518	323166678	454287477	43564195	254681880	10464803	3818314	1309353	17232974	109893486	1585166	1769296	2571098
2003/12/16	55086715.5		1749288.9	6809401.2	602709.3	1033849.8	8897860	10873219	1347440.7	4872368	1543126.1	2598140	11043940.9	3049944.2																							100333456	259498092	370511651	51394008	329263545	23387252	4319074	3937572	6346840	96801297	2304576	2214189	3960689
2003/12/17	43969304.7		1628337	6771834.4	890361.7	1653419.7	10507397.8	4412644.8	1612906.5	15244147.4	2591189.6	2509477.9	13363253	2391077.4																							68864615	199763256	218427561	55890871	231201733	N/A	4510166	2492550	4718154	80038865	2008593	1933404	3975997
2003/12/18	49928535.7		1501649.2	5135620.7	1153152.2	5537589.2	12745926.6	5532965.8	1363686	7742208.9	2126804	2855465.4	17836760.4	2192852.3																							54375561	167190389	115450306	35602205	132727792	6167388	3502900	2931575	3814189	96819372	2328879	2398888	4045740
2003/12/19	77845056.7		1585413.8	9916508.9	871849.5	2829464.8	20172636.1	9121193.7	2679236.4	9969179.5	3447114.6	3131734.1	N/A	3513904.9																							101806710	266148681	243754650	89727260	344034634	593282	6044337	3889213	6545111	98603907	3896019	2962839	6360261
2003/12/22	74874282.2		1750726.8	9971575	1787878.1	7877245.9	14064288.7	10436387.4	2044334.8	6201541.2	2593798.1	1854735.3	63699087.8	3401623.6																							172634264	561780070	524416787	194817100	658641511	770333	3609463	3697773	3592872	70994180	4573612	5486129	4731906
2003/12/23	84531675.9		6625288.6	8482641.9	1122184.4	2396679.5	8665188.8	5756467.1	4865961.6	7840518.3	1920951.7	2350850.3	38416269.5	2857802.6																							143562431	610172274	284461117	161283872	421801489	20121141	2885392	2749281	2477005	46183081	3208265	4582801	4989790
2003/12/24	129142569.8		11011193.5	8065443.5	740029	2080770.1	7908378	3378680.7	1138050.6	9049659.1	1652232.6	1781963.5	17482399.6	2231824.2																							147861174	577546759	319571121	158591358	423707353	21560286	1861046	3542711	1486442	N/A	4085007	4118794	11878953
2003/12/25	57578201.2		5294947.9	5100742.4	1921841.4	1437733.9	7875221.3	5531209.2	1524247	6419926.9	2272391.2	1973072.5	31674534.6	2759568.1																							82362401	419682062	193085264	115594636	360810660	17476747	1958076	2632347	8271935	59159656	8425164	2147916	4472282
2003/12/26	36763754.9		2951259.4	4539280.4	1355943.2	3074830.3	4434210.4	19908879.1	673205.8	2434391.2	1465972.4	2204384.5	14159089.6	4857123.7																							80209854	260193385	113872728	68011557	253586919	11153434	4097613	1261078	2382822	21490670	1687406	1756288	2403869
2003/12/29	34964931.4		1810422.6	4174682.7	1209216	2397488	6015394.8	2088412.2	901123.9	16808259.3	2270642.1	1692761.5	13068744.1	2781985.3																							90486171	212052381	128917887	90898135	239487458	10371127	1252824	1704475	1171341	21679819	1916929	N/A	2952236
2003/12/30	30468404.2		3487188.9	4967574	1659259.1	763791	5871948.2	3519491.4	913191	7325361.1	1620429.3	1706300.5	10278665.7	1540113.2																							104777213	212839863	122926211	59832394	202716704	N/A	1322601	1188431	865147	26235146	1201560	2669615	3632492
2003/12/31	48689173.9		2472072.1	3830210.5	1594544.4	637667.4	4793152.8	5533487.9	1359386.4	5631484.5	1557644.6	681636	9760897.6	1694779																							118852168	224509665	136755715	126792775	223206600	17273683	1184788	1883810	2423585	17415583	1337008	2504560	2009373
2004/1/2	49634048		1399156.2	4096315	562027.2	635233	4741029.7	2309098.6	957315.6	3503367.9	842020.1	1161671.2	28994005.4	1953183.1																							121756888	192846722	120493359	108416114	241734611	14517402	1106173	1712372	1567133	14458713	1489698	2580633	2544010
2004/1/5	106529109.9		3463085.1	7047056.8	1617756.2	1778148.4	10661865.1	2205103	1701665.3	9886892.6	2742182.7	1559780	47582298.4	3439543.7																							222229942	506083197	515477605	190687215	409980165	16729356	2232068	3990720	2506954	43051096	3415374	12656658	4960683
2004/1/6	351523150.8		3818024.7	10925833.2	851930.2	2041462.9	8401107.4	1634829.7	2229240.6	9517272.9	2864712.2	3758763.5	28302024.2	4099775.5																							335053888	724103019	642828060	290397222	870015611	17129877	3078576	5785486	2241751	29322882	3361094	8891950	3223205
2004/1/7	183458429.5		2639061.1	13155296.3	1258213.4	13700002.1	8449207.4	1667062.8	2400147.8	9982090.3	4371189.3	2264115	22105231.4	2356306.2																							196239667	555279402	781957988	184221305	481932196	10618555	2633280	10096354	2432368	25320746	3376361	12570383	3515055
2004/1/8	118499003.8		2856035.2	10731156.6	1259755	5931545.3	10906674.8	3138869.8	2199671.2	8558975.8	3333552.3	3207265.5	21318478.3	3709703.2																							119098328	336241366	N/A	127418878	351723839	8947701	2805708	14768056	4546772	47434552	4516878	5371800	4619012
2004/1/9	147739528.5		3504130.9	9839431.1	1600385.8	3935242.2	8174625.9	2113020	1945962.5	8441625.7	4132315.4	2924178.9	20423947.9	4208017.5																							223874999	476202782	720084500	182876807	383204060	13373071	3062847	6911316	4178582	98071031	3942653	9559906	4405655
2004/1/12	82441734.8		2255624.7	7563486.8	1595378.5	1823805	5530707.6	1231810.9	1281430.2	6899231	1769352.8	1895780.6	20101951.4	2590349.3																							252957134	365011992	821775584	94948679	433681750	9364402	2061407	3033352	4070743	53669956	3256969	4771987	7776182
2004/1/13	100501594.8		3649264.1	7822743.8	1875587.5	5541175.9	9060220.6	940136.6	1779046.9	7173260.4	3597196.3	3268250.8	22493251.6	3358583.7																							151294068	369277428	943716311	98264408	487751349	9553822	3787685	6504543	7356334	162198605	5813908	3067024	6008808
2004/1/14	66271350		1948149.4	6024904.6	2972172.2	2136000.2	12845190.7	371149.9	2746961.7	25770844.3	1990699.3	4226652.6	25746298.1	4585438.8																							123891721	235822797	405885905	83942327	303011753	6548164	4791505	2827953	6446850	172266580	5133456	6121593	5409099
2004/1/15	56127994.1		2012984.5	7992048.6	1216888	1349240.7	11512789.9	703661.6	1627759.2	8893052.3	2581538	10592877.2	17865120.8	3940867.6																							77509849	197015890	406488224	70810671	241240935	9917203	2662110	2908768	6166959	104195309	3509019	26780489	3685974
2004/1/16	82305230		2195204.8	6747403.1	1147004	2437106.8	7563586.3	612636.1	1329102.7	10944711.7	3463339.9	5490326.3	11346291.2	4376384.3																							88230923	166992762	258088433	63690140	184770791	9587606	2522826	4672110	7105562	61890861	4981166	31480667	4250394
2004/1/29	106591597.2		4307771	16886496.6	1519619.4	10135801.4	8013279.8	180857	1703467.5	12233314.4	6432044	5931411.7	9450998	5436010.6																							81491480	186497345	261556682	118703376	185924866	5219880	4731447	5595551	4036586	30165658	5837050	20101361	4401720
2004/1/30	77301460.6		6732756.9	15174425.4	3164967.8	5700577.9	20552629.5	287864	2746710.6	8920748.9	43809722.1	9570804.5	13280196.5	4285663.9																							84613979	296099245	274228137	72580302	235518871	8798968	7856203	19530437	6465584	40860492	11303686	39924394	8204080
2004/2/2	226425339.2		12257750.5	73437176.1	3081182	5700846.6	14957780.5	300647	3862724	11822246.5	37627983.6	6746713.7	13077827.8	5982619.8																							181291811	409249432	693757065	905903681	846730497	12390763	8522795	9709953	15143043	45821350	8556461	18104833	9823532
2004/2/3	171743917.5		42284926.4	50507586.4	2739223.1	2269459.1	32403494.4	370530.1	3482578.9	10188081.9	14830110.8	6177062.4	19679331.1	9366820.2																							133213194	264676383	695516561	677079128	348429624	15727643	6261293	6753886	27552621	115411933	18782558	14133516	7823411
2004/2/4	193901442.8		27935801.1	36769762.6	1801688	4478763.3	51155639.3	746439.6	5232705.3	12170992.1	15098971	6761096	24971846.8	11883358.5																							203429764	387667982	900328951	310649132	511763880	12832140	6738794	10915480	14841456	120523255	34884242	14289552	11582443
2004/2/5	176605510.3		18795027.3	57193772.1	1274860.7	1746431.4	127358291.1	1479497.3	5430164.6	10993347.9	24326591.5	8943350.6	38051504.1	10785399.5																							294022953	398887842	690362594	738812532	386471971	13911477	12867497	11476353	9943287	182190912	14390225	9415296	12850738
2004/2/6	459817983.6		14186584.9	34733919.4	11170499.3	10084036.4	152678019	1323261.4	N/A	15141144.3	11892558.7	23814921.9	44615639.9	8362278.1																							238716197	412927309	690830841	350040484	545361901	29020776	10366299	7188629	14164869	133755543	9663796	30451382	11844141
2004/2/9	207037582		11742684.5	17092712	5763944.1	10046477	66697228.6	2707318	6668908.5	8611904.9	8784926.7	6474639.7	46645938.6	20636530.8																							88506908	200414218	319499276	277130527	426322163	11386046	5888942	5569919	9420055	64418696	7154913	12721360	7265845
2004/2/10	249109851.2		36528779.3	19941715.1	7930662.9	5019728.1	41089950.8	1269414.6	6359465.3	11956357	7914467.2	5170193.2	46876953.5	10797709.6																							131937357	279852197	468510856	231546050	291055863	19361365	7594187	13125813	9330290	100200627	6167649	8126230	10717580
2004/2/11	213547214.1		15968754.9	17273196.7	2640697.9	3799018.2	33358317.6	996829.6	4251103.5	15940210.3	7062015.5	5418119.5	23754473.9	8106170.6																							151013107	273499777	376376216	209044920	235969646	14257535	8427253	7898986	6984551	196859063	11464047	12356841	20043827
2004/2/12	157931864.5		11004243.2	11449821.7	4909656.6	4035442.1	105929909.2	1171943.4	3592978.2	7969022.6	12565379.2	6103585.6	19829340.5	4735370																							186203527	213960625	318322989	203965669	384867167	19677642	9046729	10219995	9680128	113052164	9208491	9443000	10290370
2004/2/13	149173019.5		14801108.8	11067173.2	3268172.3	5932360.5	69588828.7	5868412.9	3700519.3	6867695	7022632.1	5159813.4	12277611.4	13839924.9																							99313593	174422433	205718799	192203037	320581828	25132625	6450818	5987153	10539931	91423046	5023766	7924918	10337301
2004/2/16	131898473.9		8479064.1	12405216.8	2730938.8	7585644.5	33367178.5	8656934	3039291.1	7916920.4	5405624.7	N/A	37283697.6	28290033.9																							93636270	208148368	318655463	166367050	488828100	11338324	4296925	6068494	6105486	58012627	4834141	7368801	7325123
2004/2/17	126621800.7		8917146.7	14812848.5	2275765.4	15862370	54663507.1	4079498.8	6945335.2	11278663.1	20829528.7	7271115.2	24435387.3	12210688.9																							105368240	327481046	612334421	127902036	896111408	10080951	5464769	10184994	10329806	70358592	6849476	8936640	9496853
2004/2/18	128583955.3		6586956.9	22704496.2	2303296.1	8009203.9	37404023.1	4220449.8	5906824.8	11444901.2	10223473.1	7693055.8	38649145.9	6455960.9																							151014629	340868579	409514571	155106815	575853467	14281174	6524331	7462265	11500016	69465601	6195506	7408680	22443289
2004/2/19	124969096.7		11283520.2	14975791.2	1173321.6	14274841.4	41792357.2	4077414.4	3223586.9	42160919.4	10432925.9	5534134.4	40153112.2	8704493.6																							145736587	299227747	521084073	125314483	351653911	16688349	5798911	12270735	9099560	108271027	11162813	12712345	14776590
2004/2/20	657841139.2		7313698.5	43835305.4	1201444.8	6299775.1	42771974.9	3873108.7	4037896.2	39451808.4	16491936.8	8353620.4	18400118.3	7097403.3																							128818177	255521984	417738089	152791914	330011384	15365738	8719929	6599345	5647698	51149933	7721793	6332696	9637679
2004/2/23	350455126.7		16537593.1	23823331.4	1699756.4	4642505.8	144017558.5	3661084	3856286.2	44720000.9	12736847.7	12484206.3	24445982	19372535.7																							238319828	414896204	476338633	181955621	682226758	19070593	16564044	6926588	7856728	94458793	8644400	28690156	11247914
2004/2/24	233197540.4		7956040.6	15601002.3	3459360.9	3641904.2	95497753.6	3903055.3	4160903.1	39263858.5	9481963.1	7360252.2	22582449.5	18083630																							172404682	331979115	393853468	110182788	391039880	14043798	14672685	9641582	7924494	88126341	8498753	23600813	15745155
2004/2/25	197563864		9427856.5	9849929.4	1484173	4506507.9	63143223.8	4137230.5	4033598.5	31222082.3	6922550.7	6596443	24404355.6	10524889.2																							155454047	210621785	269275831	80423363	580015196	25970074	11213365	10989445	6091352	54735036	8606865	41747111	12646507
2004/2/26	139413198.1		9122168.5	10202373.3	2352471	3295860.2	55931725.4	3510155.8	2590616.8	20659116.9	7279755.6	7617802.5	40728494.7	5177431.3																							76071689	198529846	366145308	73117454	313380448	11859928	8026617	52140382	5559836	59420541	14731626	39055403	8936158
2004/2/27	84445376.6		4006685.9	8110850.1	1201236.1	1273116	33898726.1	2168093.5	1631059.2	55974140.5	6086505.2	16325536.4	27605351.7	2666134.8																							116895324	142063814	380054540	73781817	306915422	15560879	3943939	15799547	9773793	43594134	7583016	14426481	4450352
2004/3/1	97767697		3711564.7	7108709.8	658075.1	2969983.4	54550628.4	4750646.5	1322091.5	42865514.6	4701911.8	27613594.1	45275226	3529149.3																							136276365	154198081	326155974	67457986	336637789	6095279	5484569	8402460	42365490	34816186	7680385	34250988	3995833
2004/3/2	103314299		4469541.6	13075879	925869.8	8812040.3	46527466	5354854.5	3839148.2	30041709.5	8694317.2	16249221.1	35889737	3328980.3																							119129030	161133375	257178461	144617886	258578461	14923474	4440703	N/A	18530858	44422927	5117764	33993876	4503356
2004/3/3	192808052.8		3851130.7	6678000.4	1207260.5	6512472.6	35226336	6234427.7	2899617.2	16095981.8	5167588.3	10202964.7	21960785.3	3088721.3																							87402833	107898043	150438817	87396729	210069329	11004071	3263856	8609189	9878412	46918879	3998550	14807183	4859442
2004/3/4	369809950.6		3772462.6	6005773.5	4342500.2	6825726.2	31332936.5	6231881.4	2796799.6	17850782.8	3710794.5	13323171	16883728.9	2939475.4																							77768967	100238123	174910947	87024922	206028581	8385727	3286400	6445180	6426442	99264506	4775837	11974944	3259666
2004/3/5	245038037.7		30066045.8	3936357.3	2701434.4	2555054.3	33531189.4	5631003.8	2682916.6	13316638.3	3552193	6519079.5	10764820.8	1755166.8																							48795075	71198830	134705275	40992089	141906266	5018198	4139104	4720674	5246647	247986212	3659300	8425989	3292752
2004/3/8	140727137		11668927.3	4924414	1654052.7	5394362.5	35811510.6	2498011.7	1193665.4	11017318.1	3973051.8	7588015.2	11228054	3008894																							74282947	154317311	142631343	97006430	200993848	5644770	3182457	5109105	6962510	62965964	4359266	10756834	5258174
2004/3/9	92045569.7		5085319.3	4843293.9	708859	1672153.8	24626480.1	1533003.6	1591804.6	13830490.7	2625867.5	N/A	28643838.8	2105665																							74246064	98649943	135887086	57390940	145914569	3641772	3464971	4442798	2490808	40989507	4149754	7643550	2724682
2004/3/10	85266148.8		3483107.3	4349878.3	557916	2192604.4	55489371.8	5043997.4	2102725	6811831	2665317.9	2783754.3	21865168.4	2881868																							93035575	113827896	249835501	46665347	162040417	9626110	5918014	3250997	4700272	28839304	3023435	8875392	2176784
2004/3/11	131239015.4		6616203.6	6149709.1	1103298.9	3435911.3	115539756	4284393.8	2525240	10887772.2	4337111.2	21737681.1	24412791.2	3295756.9																							103517675	N/A	300862653	58801453	223753440	3870832	9377598	3463461	3743730	38721642	3607669	6694913	4334183
2004/3/12	85983265.3		7858146.7	5769238.8	576061.4	11145365.9	95362662.5	3042828.8	1597146	10301168.2	2600719.7	10999680.1	77402346.2	9234741.7																							82063043	94859733	138881594	71762021	126995621	16096177	31152389	2513813	7809932	39975488	2234187	5277041	3106875
2004/3/15	221928475.4		10200032	6744051.7	692402	7495033.8	57053307.7	6246761.3	4158096.3	8674694.4	3956627.6	11765690.5	70217050.8	14331923.3																							157474175	214876745	463667324	117172299	383549955	N/A	10271778	5512771	6672973	80632567	4884410	7623454	3965411
2004/3/16	135955348.8		37811861.2	6311382.3	1999139.2	18000890.6	45216131.4	12285780.2	5877002.7	14291283.8	3723787	13190899.6	35346947.2	4217276.8																							139297303	155343063	230881098	74032319	229061011	15479211	5756771	10451363	7181158	50376307	4478036	17648062	3931870
2004/3/17	429353423.5		23751348	9135637.4	636357.5	5135820	76187278.4	8296636.3	3093746.2	9007324.4	7126002.7	8361478.4	25520244.6	5304065.6																							144583399	181208979	336149004	62283557	238473670	28511928	4753534	4662602	5154985	30019691	3189278	7433216	3285808
2004/3/18	330512852.9		23950489.9	6397039.3	1253980	14947503.8	45725658.4	5475356.5	12092367.6	9452181.3	4932633.8	17835293.8	21963923.8	3936761.8																							147832810	140764570	210099288	54491681	277258425	13206979	4730521	5348062	6111492	42492084	5258592	14775818	4236978
2004/3/19	157903725.1		25375667.4	5400113.9	695362.9	16951421.4	28592599.5	7678366.6	11842405.4	20229463.7	3730561.2	15442970.5	30721728.4	2167883.9																							132147677	81016436	196921078	55022951	N/A	6738594	6872151	4865977	21332148	24196535	3306289	6463356	12151982
2004/3/22	170724780.5		22828603.2	6004135.2	1445602.2	7325602.7	24202572.8	6049926.7	6163982.7	18445071.5	4111111.7	5535925.1	34518330.1	2474960.1																							172829685	98172560	183627735	77343686	341609882	12251852	5567541	5624129	8236077	21776581	3546367	6224088	5770971
2004/3/23	192195102.3		14689237.4	5702704	932022.7	5434793.6	18396154.4	4874474	4829490.6	9244522.9	3733509.1	6358655.6	21092092.8	2874940.1																							169297612	81510794	198593007	57552841	289881295	9930848	5024501	8735255	20336678	20663918	3286199	5691472	3818547
2004/3/24	175177103.4		14191790.8	5531813.9	1124112.6	7570355.5	24819805.7	6504953.9	3783895.7	15934947.4	7386357.4	7447838	24582948.5	2911050.7																							116759971	103839626	204202417	46733059	227819849	7086132	3735855	6757602	14827844	18273543	2941509	11035606	4832530
2004/3/25	102988065.7		10727715	4761570.5	5576204.1	15513851.4	21921434.7	3893537	2439813.4	7898867.3	3081272.6	3868532	24114308.7	2376510																							123651303	59011575	136698489	39004222	266633398	5735367	2447861	3413279	16687359	13045475	5767664	6850390	4633883
2004/3/26	94583693.9		5879900.2	4266389.7	2406797.6	3603213.1	17519899.9	3287078	2196621.2	18408828.8	4062823.6	5175494.8	25840820.7	1820625.4																							55914078	106290446	152293596	40703410	112090883	23939435	2404492	4527937	23788609	18118924	3033262	4970112	8339880
2004/3/29	204298233.6		6186927.4	6507504.7	3234720.2	4195198.6	13116482.8	2712562	2297504.5	8453094.2	3563116.8	7573254.2	15898980.2	2133958.5																							47970709	157490475	N/A	109426864	107648326	15456375	2018735	3312663	9281633	15828359	2841215	3428551	8342286
2004/3/30	73287133.9		5621555.9	3411975.1	1100793.5	N/A	9600773.7	1934505	2869726	9309837.4	2691198	5254351.2	19110871.9	1911401.2																							N/A	85660258	168623201	31884389	143747692	7366025	2165565	4279548	7830597	12663441	4936051	3644511	14124283
2004/3/31	68043731.8		7120077.2	12450806.3	1208437.5	24216079	12583805.6	3024686.6	4408503.8	8952049.8	4760574.1	12476134.8	14278872.8	14340292.1																							70103531	79890010	94522323	38246087	121552091	4682730	5318493	30348829	7908090	12948072	9492951	5684169	8576025
2004/4/1	94624489.9		5007067.2	10022394.7	2682344.5	15820168.2	14855577.2	4464159	3150195.3	11416773.9	13562139.1	22488865.2	22026678	5752196.3																							77968306	124611662	115424767	70450398	133858299	6444468	2901023	9599775	5363277	14696630	5912962	5268663	19665812
2004/4/2	92679018		6756624.3	7960664.4	3493834.6	14315837.7	20676072.5	5849160.6	11262824.9	8030512.9	N/A	6551345.8	41751416	14334497.5																							83422786	113373898	123334837	46494487	241609087	13266775	3666683	10352701	6915250	21692757	6833632	4200653	24300898
2004/4/5	92281890.5		6311590.5	50688742.9	4790422.1	24621790.8	20300072.1	4567232.1	14994850.7	28409426.7	7521405.8	9059481.2	45048739.9	12440390.3																							89272749	113226186	177344522	48827099	218313400	6695243	12710029	9032668	9731075	29980161	8012108	6861477	11258083
2004/4/6	119232503.2		7780582.1	22954584.6	3170522.4	17123876.7	15845656.3	3067523.6	8203388.2	17935351.5	7892596.4	4877832.1	36870465.9	7596960.4																							106640508	102816243	206217943	92719402	174742480	7109341	7056606	15299555	10733916	23176667	7959603	4888844	9304047
2004/4/7	100777108.4		5213562.2	16528805.7	939705	13627710.7	15964593.3	1761280	5957224.9	24408435.7	8990480.6	11872168.1	16742060.6	10275133.5																							111118087	87752265	221166416	74584542	201886996	6875438	5475816	8647775	7751353	94974850	6973489	7660525	11475814
2004/4/8	119349626.3		9214064.4	24267356.5	2775362.1	19239020.8	30445389.1	1243915.2	4641789.8	11061281.7	5562725.1	11649033.1	19145183.8	11434884.2																							302666828	92540284	207273697	59452378	383657843	10653554	5937491	6623629	7807392	86836095	5124333	16209791	11110895
2004/4/9	120145208.5		8063899.5	16455036.2	3552341.8	71607559.7	17883250.6	1101858.1	5457000.4	15306135.4	9893085.1	N/A	23911287.2	10092140.1																							153624797	104230459	146401954	78413282	383114154	5276062	5773150	6681370	7264512	35707501	5994675	11625869	11738175
2004/4/12	79929581.2		4873643.1	9108207.5	2912570.1	23754314.7	8721892.2	2366915	3140764.9	8103367.1	59410547	17869224.8	17975884.5	4637319.9																							62224020	99580392	118980257	46071419	242515740	12395875	3682120	4030299	5441859	20987655	3544304	4858364	8909248
2004/4/13	161353021.5		3683913.3	13192666.7	2440308.9	13465849.2	18179879.6	3671976.3	2918055	8786172.6	49529696.8	17714160.6	32931256.1	3400452.2																							90012975	85410984	98298424	38435629	142457005	13069830	2819274	2882860	5812487	29112193	4183403	4755987	5070278
2004/4/14	159047907.6		4047867.2	10595442.7	1680345	9818839.9	22858458.7	19995726.7	4086850.5	14376023.9	79525941.9	6072013.4	21097555.7	4350870																							88087778	118008174	157718969	41175828	178311756	6187762	4760791	9177792	5854520	25427608	3888096	4855069	8720665
2004/4/15	145361539.6		3898393.6	8355956.2	1561278	12679179.8	10875917.7	N/A	1743620.7	10944253.9	56694393.3	5394399	9450461.9	5479248.5																							63709288	87191198	100424055	41560267	124794427	6712216	N/A	2658077	3302773	20683385	3531982	10470250	8931800
2004/4/16	67079164		5855201.8	12335243.2	3676752.9	8147558.2	19191907.6	1948610.8	2675901	6618518.7	40789578.2	2852557	14911422.9	7044746.5																							63036693	64243831	110406575	45495061	144232427	2850729	3866185	3339533	4064156	36676835	3838693	15448161	12967952
2004/4/19	81792257.1		1981792.8	7139684	1625010.9	4733568.2	19317843.7	1060164.5	1554052.8	14151182.4	25906829.9	2442620.2	9764562.5	8209043.3																							45011091	53610828	52092677	36939658	84014578	2741920	3321502	3187389	2643463	15404408	2073884	5848492	5574007
2004/4/20	58329734.3		2153208.8	5557328.4	742398.1	7924139.6	6662182.6	1830108.2	941186.9	4662415.5	27427982.1	5918261.1	6822551.9	9400709.2																							65445954	56251113	71954154	30352447	233967683	2516066	1670985	3791212	2533934	10657858	2081275	3424700	2755386
2004/4/21	58235363.6		3093449.4	6689050.8	1347150.9	6151075.4	5730742.8	1261173.6	1199519	4252332.8	18287212.5	2902657	8833457.6	17896182.8																							93407816	76059860	99579791	31653993	225825142	4214048	1693866	2132402	1823940	13782724	1963915	4874287	2190686
2004/4/22	34509872		1515874.9	9364636.4	463517.9	4973031.1	7185447.7	2434155.5	988452.1	6900357.7	8347018	1816804.9	9559533.1	15436515.4																							97612309	47675710	52673394	40924404	185565990	6978942	2097044	1299308	1774921	8605866	1603558	3569395	1801666
2004/4/23	35682047.3		2281266.4	11002649.8	338864	6932874.3	10891913.5	434073	2172539.6	40953666.6	20226371.1	2827848	14264423.2	14037313																							120081731	37289875	68306353	28991666	107716350	17956573	1642980	4918022	3023224	9717895	2142916	11322279	2995290
2004/4/26	25853416.3		5604703.8	6008486	472744.7	4687105.4	8829715.4	766876	3362370.6	15042851.7	8910706.5	2212230.6	8081347.6	7914081.2																							37719729	39254764	59594063	25042845	80090396	7185982	1791942	3242991	N/A	17273462	2861179	3973141	2222425
[truncated: 4,785 more rows]
[truncated: 71 more columns]
