# Supplementary material for: Can systematic skewness factors predict future interest rates: Evidence from China
Source: PLoS One. 2026 Feb 5;21(2):e0334345. doi: 10.1371/journal.pone.0334345 (PMC12875505; doi:10.1371/journal.pone.0334345)
Supplement: S1 File — Data1.zip comprises data such as the monthly price change of the SSE index, dividend yield, daily stock data and daily price change of the SSE index. (ZIP) [file pone.0334345.s001.zip › Daily stock data/Daily trading volume/Daily trading volume:industry.CSV]

	000008.SZ	000009.SZ	000010.SZ	000019.SZ	000032.SZ	000035.SZ	000039.SZ	000049.SZ	000055.SZ	000056.SZ	000065.SZ	000068.SZ	000088.SZ	000089.SZ	000090.SZ	000099.SZ	000151.SZ	000157.SZ	000338.SZ	000400.SZ	000404.SZ	000410.SZ	000425.SZ	000429.SZ	000498.SZ	000507.SZ	000519.SZ	000520.SZ	000528.SZ	000530.SZ	000547.SZ	000548.SZ	000551.SZ	000557.SZ	000570.SZ	000576.SZ	000582.SZ	000595.SZ	000619.SZ	000626.SZ	000628.SZ	000632.SZ	000638.SZ	000652.SZ	000680.SZ	000682.SZ	000695.SZ	000701.SZ	000720.SZ
	���ݸ���	�й�����	������̬	�����ع�	��ɣ��A	�й����	�м�����	�������	������	��ͥ����	��������	��������	�����	���ڻ���	�콡����	���ź�ֱ	�гɹɷ�	�����ؿ�	Ϋ����	���̵���	���绪��	��������	�칤��е	������A	ɽ��·��	�麣��	�б����	��˺���	����	��ɽ����	���췢չ	����Ͷ��	��Ԫ�Ƽ�	������ҵ	�ճ���A	�ʻ��ƹ�	�������	����ʵҵ	�����²�	Զ��ع�	���·�չ	��ľ����	�򷽷�չ	̩��ɷ�	ɽ�ƹɷ�	��������	������Դ	�����Ŵ�	����̩ɽ
	�ɽ����(Ԫ)	�ɽ����(Ԫ)	�ɽ����(Ԫ)	�ɽ����(Ԫ)	�ɽ����(Ԫ)	�ɽ����(Ԫ)	�ɽ����(Ԫ)	�ɽ����(Ԫ)	�ɽ����(Ԫ)	�ɽ����(Ԫ)	�ɽ����(Ԫ)	�ɽ����(Ԫ)	�ɽ����(Ԫ)	�ɽ����(Ԫ)	�ɽ����(Ԫ)	�ɽ����(Ԫ)	�ɽ����(Ԫ)	�ɽ����(Ԫ)	�ɽ����(Ԫ)	�ɽ����(Ԫ)	�ɽ����(Ԫ)	�ɽ����(Ԫ)	�ɽ����(Ԫ)	�ɽ����(Ԫ)	�ɽ����(Ԫ)	�ɽ����(Ԫ)	�ɽ����(Ԫ)	�ɽ����(Ԫ)	�ɽ����(Ԫ)	�ɽ����(Ԫ)	�ɽ����(Ԫ)	�ɽ����(Ԫ)	�ɽ����(Ԫ)	�ɽ����(Ԫ)	�ɽ����(Ԫ)	�ɽ����(Ԫ)	�ɽ����(Ԫ)	�ɽ����(Ԫ)	�ɽ����(Ԫ)	�ɽ����(Ԫ)	�ɽ����(Ԫ)	�ɽ����(Ԫ)	�ɽ����(Ԫ)	�ɽ����(Ԫ)	�ɽ����(Ԫ)	�ɽ����(Ԫ)	�ɽ����(Ԫ)	�ɽ����(Ԫ)	�ɽ����(Ԫ)
1997/1/2	9015815.1	44121443.4	9311546.5	1450387.9	11154728.2	12491431.8	7531525.6	9884375.3	13266445.4	9293662											7058818	25138270.2	27905419.3			22995872.1	8835131.3	27898021.5	15857904.6	20284210.6	27453930	36262889.8	42544880.8	50011250.2	11831950.7	29169801.5	7262108	28789181.6	13054330	12409669.4	17502123.2	19727996.2	13482656	31953803.1
1997/1/3	25475788	79961506	7458030.7	3786725.8	10404934.5	8124812	8679868.7	14554683.9	13210365	11379879											6045730	19113639.3	18473683.6			31451077	31342816.5	27810428.6	21907685.9	19826672.6	20722044.9	32868394.4	44169195.4	91642823.7	14605368.8	22574970.6	6361597.6	19291418.8	10339450.3	9714702.3	21458686.8	14523342.2	10533255.1	21107236.6
1997/1/6	13836352.7	40025603.3	6806719.1	1860325.1	4961371.7	4581843.1	6055907.2	5539973.3	9384743.2	6615151.6											4944957.4	12100157.9	12922688.2			16059833.2	23849809	32644521.9	14182557	22332601.7	13002236.3	25759264.1	17389576.5	36741158.2	9420736.7	16302889.6	4525706.8	14451032.9	6563631.4	6139693.4	13906624.5	7809337.6	10154282.7	10169223
1997/1/7	10231483.9	47933506	7063737	4263122	7996112.2	3823534.6	6009568.1	8105845.4	8018191.7	8815710.3											6559087.5	17680720.7	20075985.4			15936186.8	12198389.3	22382859.7	15171843.8	17457455.5	21271956.8	24957663.1	38308172.5	57524730.6	11316506.6	31870020.9	5733914.6	15925916.3	11174316.6	9247703.3	15041363.1	10927491.1	12738737.5	11738098.1
1997/1/8	7111527.9	28507362.4	5823443.9	725845.8	8247589	2894601.8	11123941.2	4491181	5140007.2	4327930.5											2963620.5	11249995	13021369			12773761	10462801.5	11369749.8	55823440	8942717.9	10515545.3	20311652.8	33332979.1	76178923.4	7339897.5	18842231.1	31181190.4	9225470.3	7850621.7	6692829.5	13571483	12393288.9	4906053.5	10510718.6
1997/1/9	5488009.3	31800038.6	12967844.8	3089957.4	5503002.2	2311836.5	3589367.6	9634598.6	3937636.7	4799733.2											2320789	9926048.2	6435484.7			9679719.2	17024527.2	12544163.5	46283764.5	9139408	5997886.1	20816517.6	101026544.4	41352444.5	5697284.5	10465894.8	24094065.4	5028795	3751418.4	5359118.5	26875025	5378493.4	7544430.2	13251763.1
1997/1/10	8976703.4	29977194.9	7041058.5	4065487.9	4551144.2	2139270	3070417.9	6749215	4320210.2	2639451.5											1717911	8565158.8	9353048.1			9536323	11744251.8	18743821.6	22711601.6	11659283.5	6195734.5	17941130.2	30125620.2	40754420.8	5419184.1	16708673.5	33821894.3	5940184.7	5122114	4918904.1	17165918.3	18421871.1	8037226	11389088.1
1997/1/13	18175878	41647749.3	9534112.2	2977835.9	11952637.5	6029940.2	7415320.3	6195612.5	7501300.5	8401600.2											5169182.4	14307576.3	14225253.7			34444822.7	28651067.9	19079390.9	43527021.2	17924302.3	25022196.6	79453277	21083772.2	75449353.5	7220190.7	23172463.8	37975366.2	12338157.7	7844549.4	7871022.5	14698172.8	12859867.4	8224660.6	32995730.6
1997/1/14	34509907.4	30032672.8	22826484.7	2350751.6	8437564	4407542	3941028.1	5239804.2	7058977.3	4693105											9110868.7	11313731.9	10181649			22361379	18375022.8	13708960.4	30957309.6	10947029.1	18539557.6	52580260.4	48791223.1	59552867.9	6502165.1	16375626.2	16946520.9	6856036	6179110	7166212.3	15505556	9130410.5	6319409.8	19964519.3
1997/1/15	23037274.9	19725448.6	8828614.5	597176.9	4524921.7	2696597.6	6816766.3	8899764.1	7013588.5	2396480											3268341.7	8149432.6	16384715.2			11476178.2	8876722.1	12101631.2	14989793.6	6896861	9464161.2	39617952	51508258	37647770.5	10696829.3	14661544.4	11146275.1	4155995.8	3748417.5	6540122.1	7060142.7	8344038.9	4867054.4	N/A
1997/1/16	10127388.9	18239677.8	6410966.1	762161.4	6149890.2	1474931.3	4690105.1	13700604.5	15815628.5	3570112											1841427.6	5760462.5	5654290.1			9482815.7	5792485.8	13705495.8	14072874.6	27377692.8	6456091.3	118978427.8	26941420.5	21630289.8	14198416.3	10180370.6	7024530.6	3064557.5	2266155	4163924.5	7134577.4	11133334.5	20827684.6	11230071.5
1997/1/17	8343074.9	23710839	4596660	12701276.4	4882982.7	2245301	13414080.8	7099266.7	52804296	9011359.3											2455556	7413591.8	15359601.9			8171099.6	4984376.1	29118919.7	14983630.1	95597425.2	11438807.3	76447000.9	34883018.5	87454842.1	24183997.9	17017822.4	41073203.3	5566205.2	4058312.2	4528080.2	25029685.7	16063407.4	19826785.6	17820683
1997/1/20	11192408.7	25895317.6	14629747.6	13977309.2	29022349.8	5455786.8	6728499.7	4839445.4	25212644.9	9400181.3											11919660.4	11204615.5	15058297.6			17238539.1	7295175.2	25487791.3	25546562	46241826.5	10039178.9	58528963.6	26305238.3	54544672.3	14674592.9	40873658.4	41135749.1	6758400.4	4957910	4549474.9	15664096.7	15392380.4	12407187.5	13540651
1997/1/21	5405294.8	22592963.8	6933797.2	3442142.1	12421615.6	3595884.9	5662979.6	3768368.5	18557554.8	5103568											3249264.1	6991729.9	13091677			72689021.4	4540144.8	48802690.7	17339177.6	44099522.2	30774090.9	41062933.5	31860765.8	33320118.4	13671485	32202925.2	24481191.6	7341749.2	3760189.5	4584231.2	15099079.6	11463933.8	9073285.6	7104569		101757457.7
1997/1/22	9825395.5	53820190.1	7597952.2	11689665.3	13538608.8	3774221.5	13200454.4	6812189.7	24180115.8	6959406.1											3462157.1	10300304.6	21785830.7			26744038.6	7821612.8	54623840.1	18942849.6	65355693.2	13339807.3	38626569.8	105851466.9	31240802.4	40523815.5	37460087.5	19638718.4	7033315.1	4957212.8	5376697	14470128.9	8918388.4	7390064	10978426.9	639719965	39858622.8
1997/1/23	13145841.2	62611234.8	11016591.7	16537938.5	28184905.3	5431421.8	38332639.9	7763859.8	23865372.6	9453492.9											5668849.9	21601493	18533716.8			31018186.7	7129628.7	56285140.1	25696235.3	75618130.3	23835903.2	39018459	61085961.8	42497703.8	50306993.9	78332656	23353223.5	14820017.7	9124767.4	11322245.9	18635429.4	10588699.7	11979976	13098018.8	326874713.4	24870083.2
1997/1/24	6520474	77319386.9	16982757.3	29141176.1	45904983.9	9809953.8	17048849	6780042.2	43433450.5	8198396.7											14913812.5	30730891.1	20803325.4			36779936.4	8967298.2	36932275.8	48972381.1	44342778.8	14426864.3	59913768.1	27533063.7	36477084.9	26951356.4	68079164.7	20535737.1	15024071	11139067.3	6337487.3	18043366.6	5147080	7731732.7	12376031.8	244311748.9	14531677.8
1997/1/27	11043250.9	87023956.1	10318443	19169004.7	35169011.1	7717608.6	19237975.1	7286451.2	21437986.3	17388119.8											147408308.8	32613649.9	52140997.2			54654416.6	9389814.6	37557668.9	43631564.9	38100888.6	20350693.3	60771548.8	47406090.5	40240033.1	24447155.5	116626168.4	25718641.3	15010285	14151768.9	7534444	16432256.3	42585578.6	9691247.7	12034451.3	151214932	16190944.9
1997/1/28	11628418.3	85962004.1	8589085.8	18928241.9	32231265.8	6599582.3	8864270.9	5176224	15895899.2	7948791.4											122511274.4	18483576	33807711.4			49803700.9	12406840.5	25313945.5	42108941.2	29595613.2	25166148.5	82386103.5	60670623.5	33716208	21792393.9	72162952.8	17771993.9	9062388.2	8286339.1	6776005.9	13322520.2	18680526.9	5629703.8	7694549.7	93402163.8	10255217.8
1997/1/29	6765902	67470980.8	6725128	5398100.6	19891259.1	12431155.3	12737851	5215126.2	8572865.1	6792593.3											72259634.4	11303572.5	14844854.5			25080283	6098712.1	26699472.2	25062303.4	18066114.2	13385300.1	37680270.6	31775529.6	27112216.6	16226033.1	64816283.7	18292800.2	6143735.5	4740181.6	4179400	16605617.7	15335249.7	5819498.2	9031145.6	123861821.9	7144409.5
1997/1/30	13265074.4	112167828.5	6834647	3009541.8	38261576.9	11741021.9	15053530.2	6893701.6	9704031.1	6443765.4											39898972.5	15546852.4	17213501.2			40629385.2	11622385.3	31297669.7	24479985.5	21390316.2	13791128.1	31621723.9	25936360.4	28737842.9	14651445	42180720	13134677.4	8110022.9	4887405.2	5920151.7	12731595.5	17898946.3	6720269.8	6588511.1	84943193.3	14455483.6
1997/1/31	8560648.9	88402982.1	8477179.7	1733721.4	41306089.9	7543682.5	18744721.8	6677497.2	17589204.2	9948300.5											31602314.2	17002063.2	27203501.9			40515912.9	7009341.9	46259641.4	35333689.3	44533312.4	14908697.2	40767295.7	34408629.9	36725829.3	28728586.6	83327781	10207618	10666515.3	6021748.4	6427299.6	29507352.3	19342952.2	6592236.6	9370479.3	80974045.6	12876504.5
1997/2/17	23607754.6	51997401.9	5790246.3	2936859.1	22638102.6	4330330.2	9673645	7486766.6	7325556	3066165											25829854.8	13399541	11230256.8			23807646	7064376.1	22473938.3	17915097.5	25146351.5	8499009.2	19939399.2	27517682.6	29229486.3	14401783.2	38808022.2	11891539.7	6874072.1	2775400	3092249.5	15658956.7	9632302.4	5041542.4	4405413.1	51162783.3	4965908.7
1997/2/18	19987836.9	100815435	11805633.2	3189418	34712359.2	8012297.2	32787446.4	8550215	19286286	7768284.4											28887012.4	17001847.1	26431769.5			52102045	9240050.3	51196486.5	33574706.2	69782879.2	14711108.6	N/A	60654562.4	39659847	29217294.2	65135625.8	19871997.4	10849928.6	9456588.8	4496197	36500710.7	12956311.6	7906049.5	5684965.3	82365615.8	6751715.2	162420789.3
1997/2/19	11419369.6	80254224.5	6191106.3	1898311.8	36807535.5	5435189.8	17910928.6	6210688.3	16513635.7	5911370.1											22265549.7	18558883.5	16419848.3			42714055	9066511.2	46149889.4	31407951.9	44602799.9	18125663.4	53449842.7	39027424.7	43346521.6	18670700.3	49833073.4	17917898.4	8389691.4	5741280.2	4771684.9	20443325.6	9242733.3	6359230	9278233	62780170.5	6485974.6	54826205.8
1997/2/20	16949023	105770459.8	14773036.7	2791644.9	48908060.9	7491273.9	20036168.9	8976819.8	22263556.6	8010402											32154329.7	24455029.6	20846026.7			133345365.1	8899600.6	46554221.7	37723852.8	55372643.2	18502992.6	57663884.8	43476407.1	42914646.3	26328202.1	56280475	19827610.3	11990740.9	7255481.6	7423371	25555499.8	12896721.8	10883492.1	14352593.3	76032975.5	7947065.2	33633910.1
1997/2/21	9788829.6	69290803.8	11053793.6	2514532.1	20913914.4	6661529.7	9731379.4	4294538.2	8527134	4400244											15172234.3	13943406	8816271			96774806.6	7252579.1	30275973.9	25972171.2	22584279.7	11560331.7	28568956.2	30634563.5	36120509.9	11053655.1	27573214.7	10960977.4	6930250.6	3499783.2	3555265.2	17470460.2	12475804.6	4976173.6	10035644.2	40499898.8	6184387.3	19416822.2
1997/2/24	23796096.5	74110750.2	18742893.6	2715539	31659767.1	14184566.9	10214737.9	5627110.8	20146839.5	4692939.5											21671666	14096064.8	14633636.6			74471273.3	10548304.6	25408024.6	29819000.6	29009065.6	17453793.4	39177854.7	32541119.6	37327486.5	12662544.9	36372251.9	36219317.2	5861948.5	4349981.3	4087526.8	27396459.6	13196309.9	4377562.4	6002470.6	32032990.7	3130240.1	18327011
1997/2/25	15267690.7	71145712.5	12580232.4	1710921.8	14972734.6	9273479.2	7382507.4	8979533.1	18524853.3	4549515.6											21380462.7	11580697.2	11111634.3			40906237.5	6715687.4	28106867.4	23580537.3	23712938.6	18229573.8	26050831	21297514.1	52613540.2	13915093.4	28638248.7	41420394.8	6428163.1	3560558.2	5593582.6	24153762.9	13904108.9	3848595	7085432.7	24653494	3040915.3	13412025
1997/2/26	10584037.6	62829016.5	11357129	22056306.8	13550796.2	8064049.5	10527626.7	21873484.1	13914370.8	8661603.1											15448591.8	17517421.4	12160631			46040917.2	6777902.6	103869848.3	33567971	27004325.7	24111057.9	46094562.4	32160923.3	33814388.8	13574849.7	28064813.7	24601674.9	7940456	7261098.9	4040986	22463529.2	61535089.6	6636266.6	11469026.4	34722151	2647653.7	10201914.2	460054679.1
1997/2/27	25430336.5	113914100.9	33943356.9	9898615.4	29254374.2	12051356.9	31599647.2	22882004.4	20392744.7	9967344.7											25142375.9	43372827	17050803.9			62748344.5	15031590.8	67790522	34947589	38860860.3	29790239	67267123	29957272.9	62724726.7	18728746.2	37054329.2	21650564.9	15074968.2	6447029.7	9924698.7	18289916.8	50873651.4	33418390.5	25830560.5	39605663.2	3482725.4	19947640.6	141216539.9
1997/2/28	20433978.2	81229077.8	21936412.9	3876378	50610175.8	17208331.4	37069389.4	28190335	12970279.9	11499706.2											18306589.2	19845611	14168956.8			44587528.4	25818309.6	37528722.8	24694820	25895760.4	24944706	40840974.4	60099068.5	123632842.2	14356141.8	29992695.6	16033786.3	12411232.2	5134023.6	10494327	50021888.1	42958253.8	35532024.5	13036930.5	32085441.5	3627379.6	13052086.6	86854147.8
1997/3/3	27126012.8	188409031.3	20881843.9	15463622.3	30562864.2	20533331.8	24854318	23722165	25905005.1	19459418.5											34272073.7	47709794.9	26203109.9			59794999.9	20227393.3	108925416.5	41309532.2	34501119.7	52732421.3	84342363.7	132697972.4	N/A	33633497.3	87966840.3	14058598.6	25555934.4	13667053.2	18608207	38797339.5	66579820.7	38800157.2	22497504.5	57404304	6341916.5	20072811.9	156526169.1
1997/3/4	22813393	160621655.9	23200599.2	20692302.8	26315957.9	16624299.3	22328957.9	21807706	29592365.6	N/A											83731168.6	108352529.8	48010128.4			116427058.6	19305899.4	59300009.3	46281253	27470643.4	33121947.5	107521394.3	55015344.3	127325864.9	24160878.1	104288222.5	13520823.4	25913248.5	28878349.3	14632703.8	33004999.7	45631929.2	68377090.3	84073592.4	46286149.5	6037326.4	20381659.8	96543238.8
1997/3/5	14777949.1	78714506.1	16247509.9	14974912.2	17606528.1	22252707.4	10775389.2	60086271.5	14337597.4	9176713.9											47933602.2	90005492.4	18222538.1			64455266.1	10612274.5	38642209.6	29776828.8	25592036.6	25378059	123221387.2	196781290	62387794	16746362.2	67856777.6	22596025.7	15723718.7	10151876.4	9520526	16242675	30231446.4	31348749.4	27990352	67762878.5	4167943.2	34843295.7	63291040.9
1997/3/6	29611090.2	60744853.7	13865066.2	30098478.1	16857206	15235099.4	12541698.7	24541051.4	9709024.3	6600962.2											23488364.4	48761271.3	11865852.3			39612921.9	7072765.3	29762736.9	21611824.9	16208231.2	39753438.2	65405107.9	98968446.8	65276991.7	13929159	41516653.7	19173241.2	9604498	23080186.6	5343789.2	17013330.7	21846343	8814651.5	25452458.8	30215393.8	3152062.2	37515811.2	181807788.9
1997/3/7	54060199	81985241.6	20110202.6	17671739.6	N/A	16948481.8	29365792.6	19713769	22069227.5	9974173.6											23819238.8	36756000.8	11281343.8			31671300.9	9314992.1	39423532.3	22406655.1	43335445.3	23757076.6	36317895.7	72268896.6	42269800.1	28067172.9	32948368.6	25706825.6	17859467.6	13666455	6793263.4	55047695.1	17148152	18042350.4	28929726.2	26277896.7	11930107.5	28516354.1	88896174.9
1997/3/10	44983757	69388421.9	9478805.1	8078123	17710805.5	13476871.2	16502992.8	8097602.1	8900092	19701462.5											27216608.1	26655655.7	9079092			21065312.2	5557178.1	33072599.9	15325861.8	60361989.1	11875875.6	35564042.8	54562336.8	66069634.2	15970914.4	48285259.5	14069193.2	28082941.4	10540281.5	11332354.3	33148295.4	40169734.1	12213758.5	13779716.1	31832007.7	9637909.7	28675453.1	53578253.9
1997/3/11	37034714.8	110919196.4	22211465.1	16383094.7	20975487.9	15009029.1	29028282.2	13533171.3	47697200.4	12234345.4											29403498.8	36653619.3	20210757.1			31626821.2	6109076.3	58856890.8	20060000.8	38012158.7	25246049.2	39803548.1	161773657.6	60621753.7	21953695.2	58327077.3	16123751	18453590.2	21881112.6	20003520.3	26422652.2	103016157.2	21516782.6	40380816.4	46022517.7	23723679.3	37647500.9	77267207.6
1997/3/12	25104784	146093409.8	20280505.8	19048465.6	12491580.2	10392934	66879888.7	18460296.7	41824774.4	21280062											33772201.7	22245353.8	15835024			32936901.8	7807517.6	70746710.3	35412291	58113720	45837932.6	30979716.8	125926960.2	50571231.1	62249972.4	110885389.4	16119013.2	17968455.9	21092181.1	29795003.8	33546702.7	82244168.2	22105850.9	98098122.2	118132858.3	18012252.8	71065491.4	179954819.1
1997/3/13	23831864.1	69387928.2	13259602.5	7128691.2	20357052.1	10480355.4	43967078.8	10283995.3	22048312	23159013.2											71026854.8	18956766.9	11753591.9			23940623.5	6713123.8	37803585.2	23059624.7	51621569	56817365.9	29772545.8	70744479.2	86996653.2	35962333.8	61418879.8	11909551.1	25266309.8	31957984.2	14581162.3	33378545.9	43209313.5	15872811.7	38954665.6	38542239.1	24549530.6	29711708.3	196125188.8
1997/3/14	25657360.2	65912504.9	11235736.5	7442772.2	18341241.8	27750416.6	66890646.4	14424568.6	17245045.7	10713466											38401596.3	18039794.4	38406161.4			23738785.6	5352904	131558816.6	16587902.2	96100891.5	36573780.4	26555321.7	105014128.9	59340145.6	38635523.1	47277777.8	29995375.6	17863715	30280155.4	9696861.1	49477457.4	43873779.4	22153161.7	28190303.3	34150162.5	35755263.2	16340619.9	123206184.5
1997/3/17	46933574.5	128031592.1	14760437.1	84463236.2	19894477.3	12687232.2	57262679.9	12811649	87286283.8	25644762.3											59416435.5	23264784.8	54716012.9			32030071.2	5955853.7	212248629.7	23735454.9	107288660.4	24170049.9	39071434.6	160249088.3	73110177.7	110974429.7	133261063.7	19490015.6	22700410.6	35522517.8	15098109	41627089	45984676.4	17319869.6	30845944.9	41554738.4	27312939.7	26271793.5	135404007.1
1997/3/18	22406166.5	226115336	10000236.8	162947913.3	16473052.8	8845894.5	56261045.4	11189149.6	68117654.5	12467772											30107361.1	59624823.5	23339723.5			25310670.9	4332317.4	112515148.6	18941823.3	69402996.4	28273853	74598583.4	123888253.6	62262739.7	60843159.1	192800342.8	18749001.6	13882995.1	18208136	10724589.5	41682672.5	37477203.5	23567149.3	21708409.1	38618635.4	24490417.3	25470415.7	220860017
1997/3/19	20952302.7	132685390.9	8316409.7	58823521.1	12169204.6	5641619.8	38230539.2	6608665.1	27363003.3	19577787											61686592.8	30150122.2	28121795.6			19090378	6676234.6	63965595.7	19531808.7	59533397.3	15316776.1	146996118.7	101404830.1	47271940.4	36201922.5	196348190.9	11252048.4	17359247.5	16824100.5	16501456.9	56552168	29148889	39503556.5	14501766	24434942.3	14421662.2	52662774.1	182426503.1
1997/3/20	12671364.1	80690007	5539361.8	29841897.7	23871547	6214955.5	29764845.2	10635457.8	20275188.1	9987116											34033245.5	32075670.4	23134018.2			43895815.4	5998934.7	67915677.9	25887669.7	42308659.9	20690965.5	54430017.6	82661741.4	42143523.2	66424454.1	135488511.7	12072590.5	30832459.3	12858135.3	12506388.2	52290941.5	19701753.6	12212672.8	25965197.9	69266491.6	22328214.4	18275874	119438381.3
1997/3/21	17898859.1	79472116.3	5341556	105355247.1	24127711.5	5057508.3	32119943.7	8428481.3	25738180.4	8368597											28559312.7	22177677.5	13880629.9			26073791.6	4810864	50527176.8	17006269.7	41968550.8	14376748	30809896.4	65712029.3	50424952.1	36595440	85854345.5	12907296.1	37070050.6	33772040.4	7724469.5	29529549	17412409	21930076.5	11622315.6	25999145.5	16013034.9	18770653	129786693.9
1997/3/24	21875365.8	436186250.4	15035227.5	54731140.8	30981987.9	9165351.3	50395193	39677091.4	39525376	19881141.4											34303569.2	49691720.8	19460627.4			44494770.2	8011531.8	113496514.8	62959425.4	55253920.3	26456713.8	41849440.7	153114091.4	83452858.3	42935915.5	100490089.7	23450592.2	34802451.2	22784627.4	13880888.7	34140524.7	27047311.4	32438610.9	18883596.2	80235882.2	15192082.9	18116239.2	154011986.1
1997/3/25	33159126.6	275412067.6	7116066.5	27292634	27101359.1	11492419	60358710.3	24197925.1	28214995.8	25931700											29257009.3	28504931.6	21260616.7			30839989.2	8549499	99346767.2	32078579.4	65638373	23782026	38118677.4	202630422.4	93588923.6	92696340.9	83150345.9	18086228.2	31348275.1	11847450.6	7626646	47663110.7	26449727.1	25986460.2	15081890.6	62385559.4	13178750.6	10303769.2	126005323.6
1997/3/26	57198172.2	134572239.5	13179902.8	15824288.6	19851464.4	11749635.8	55126513.4	16145048.5	N/A	17311138.7											26078765.3	59422308.6	45778347			51891172.1	16137898.2	140633698	62929627.6	60303940.9	36802173.7	43932313.9	110638376.4	79582889.2	81593549.5	58640759	8953451.1	24716317.6	18620104.1	7718535.5	34208217	24988723.4	43288531.3	18666864.8	281717550.2	19693201.5	18875772	123952351.7
1997/3/27	44676863.7	170032467.9	35741892.4	15903507.8	46699337.2	24657410	50742009	30712032.7	23288626.8	15480967.1											39606829.3	57425220.4	54730719.9			87722508.8	23414307.8	91747067.7	97863392.3	42456943.8	29247407.6	84954915.4	99904012.7	70875641.4	48809437.6	65066168.7	13923950.3	30180308.8	16795885.2	7290071.2	38614812.5	21809297.9	45667260.6	12223277.7	101772507.5	14734386.8	18209790.1	73498533.8
1997/3/28	29847070.6	113171908.4	25265571.6	21202116.3	57372808	9994824.7	28731136.5	16660171	22177221.3	19786121											25943911.5	26325361.9	19154632			42249848.8	14596483.9	63542084.4	34956595.2	37752531.9	39628664.1	59341894.6	128022194	57301626.3	36798716.1	48507457.3	12502187.1	13045397.8	19412547.5	5776318.1	41224083.5	22436503.1	26779263	9998372.3	123012670.5	16196748.4	11135847	64017257
1997/3/31	29622027	200204316.1	23765612.5	25018520.9	74184880.3	23367999.2	18484366.2	35058167.5	17186220.4	26460736											26289106	42378100.4	24577437.2			55270777.7	10611824.4	62836616.5	48755035.6	50281800.7	84549127.6	109199943.3	84883667.5	64313568.7	26017703	77011307	42352821.7	20636794.3	10973152	7719427.8	69905325	33070648.7	16237599.6	14270606.1	152981840.8	11454834.5	13244667.9	73645771.2
1997/4/1	21296031.2	219329591.6	42997132.9	19975026.9	66798833.1	30400311.3	14675425.9	29235205.8	15558864.1	13572503											48032184.4	37284582.6	16910496			72911326.1	12310725	45764296.1	49673823.3	26841380	48251787.2	63984959.2	75450938.2	43855538.1	27918572.5	40769773.6	25628576	15742639.2	8513580.4	21831844.9	93488690.2	19232491.8	16412194	23427894.7	167352617.5	24836986.4	54975387.1	51227928.5
1997/4/2	29691007.5	122822004.2	16779947.2	12884192.7	52527013.4	14539045.5	25046725.2	20319831.6	16881367.3	10455938											38231770.2	51419765.8	11610524.6			95483323.5	19134802.4	56291488.2	36010916.6	24204593	60209560.3	77972456.5	60107010.2	36341486.7	30227547	37842664.5	8749280.9	13722156.6	11842885.5	8096034.5	34639878.9	14453024.7	18063360.3	23621776.2	106537495.4	9198564.6	18394982	50193667.4
1997/4/3	27778811.1	96905985.9	14614060	8055419.4	40448338.1	8013324.4	14861883.7	12864911.3	50529757.8	9782832.5											27701425.3	17844248.8	11047562.7			47905834.2	8214828.1	47682150.7	26890353.9	50149801.3	73389960.3	37710062.1	N/A	67263609.7	33263530.4	28958331	7559071.3	9604178.8	10420515.2	4767952	32571348.4	13045084.3	33597315.7	11266438.4	80598991.2	7070318.7	10902035.6	31665595.5
1997/4/4	41882048.9	121876646.2	60518254.6	12494751.2	73625081.3	22357976.6	79396420.7	15151402	64385980.2	19603210											103115530.4	27323229.2	26682312.3			51927571.3	8579056.2	104317420.6	28677381.4	134471510.4	86684078.3	41306973.9	70157550.4	76744368.2	148778963.3	68567201.3	13842557.5	13227406.9	27543991.1	6658543.4	92469687.6	24305314.6	30714639.6	15371464.4	61629171.8	9414730	18750050.8	124322768.3
1997/4/7	30054518	117201501.2	26587422.9	16784258.9	63902304.1	10319808.8	69316218.5	10471448.3	64945723.2	29287438.3											88761903.8	33410165.8	26896810.2			31978676.7	7440327.9	123770492.2	24195048.1	128550498.1	55322126.3	38472784.9	211918682.5	93687046.6	130664589	145112540.9	19708603.7	12131598.5	18577664.6	7361074.5	91557985.4	18489712.2	13296582.4	14290602.8	46353542.4	16165549.2	31304389	64408212.5
1997/4/8	11619187.4	99141635.2	12293229	10953172.4	57600477.5	6750699.5	51685465.6	7904454.8	46472101	71022401.3											144522858.8	20865690.6	12908744.8			23928045.3	4539351.2	75413766.1	16425613.4	73050450	45463840.1	23975831.1	132642010.5	N/A	79114770.1	78057316.2	26813555	10410632.2	9010394.1	6005819.6	65769885.3	45371159.3	17983288.6	7715559.5	32228082.8	12199042.9	13517429.1	57469600.6
1997/4/9	13608809.1	73785593.2	14334111.5	16049581.7	49257315.2	6703333.5	43402572	9033769.8	74560658.8	44318659.8											141339448.6	21124095	22373906.5			27125287.4	10175107.8	69663637.3	21413414.4	67171425.6	30221620.7	22382644.8	189620874.1	54656269.4	57780793	51264669.9	33508237.3	20725832.1	7900533.9	5975215.6	59156333	16368768.4	23326800.3	7149502.8	34988202.4	10853103.3	14488059.9	49052986.1
1997/4/10	18219358.5	109350345.1	7756023.8	13107666.4	33746768.5	6204150.1	31983300.8	8769603	25683659.7	22644745.1											100039329.3	42796714.6	18082399.8			23417975.9	37922759.4	150348733.9	21608845.9	81347289.3	24712355.7	22179869.6	115729342.6	59998732.9	44105962.2	50762934.3	77761773	27092642.7	10394654.4	5490385	49385164.5	13789957.4	22894643.9	8190554.3	33766404.6	19951365.9	35510428.2	87851181.7
1997/4/11	66282352.8	78160625.9	13469471.7	12851603	36441682.2	6089515	32672072	7026059.8	26382684.1	19865644											71645669	34156488.9	12700206.5			22364495.2	57051520	78029558.5	20540362.4	68921222.9	26911933.6	25049721.8	128383843.6	68437176.2	57463963	51587901.8	32482584.9	12994213	6568398.1	4545378.7	36982587.8	18128854	14067185.2	7883456.3	32969636.3	21895764.4	100427475.3	60347143.3
1997/4/14	39330310	63892701.1	8633821.5	8390693.8	19475538.9	4739405.3	44275375.5	6393231.5	15676931.5	17438513.1											37984023	70122290.2	10014298.3			24246518.2	56980626.3	50046764	19721112.2	44205216.4	17303154.6	15728009.4	60145345.7	39435677.5	32705082.3	29647186.6	19562601.3	36122082.1	6568341.5	4195937.6	27989603.1	13169416.8	14442378.2	6172678	33537532.9	10263801.6	74415327.2	41229680.1
1997/4/15	16357372.2	57699819.7	4883163.9	6637029.6	18183951	4342692.1	19353355.2	10171232.4	14068297	7135944											29434006.6	48019566.8	15190881.3			22293949.3	37457486.4	233091799.1	37463450.6	70688092.7	12089596	11327980.9	76527613	30040293.7	22494237.4	21577839.3	10346508.5	21182341.2	3503996.2	3115106.4	22277535.3	10343175.4	6695510.4	4325314.2	17438425.6	7238183	36419461	35988785.8
1997/4/16	12014013.3	45682734.9	11326838.8	5757072.4	18010198.6	4428875	13974167.6	11364567.4	20153029	6565824											23621938.9	29140082.2	14393357.4			18139918.3	31670406.4	214040472.2	24329545.2	43424405	12793022.6	12673087.8	83146697.8	40799929.5	21448496.7	21688454.5	7814000.7	15446051.6	6230804.7	3075230.1	32820306	13142318.6	13162322.5	10705393.5	23505166.4	8104079.4	33150225	54960163.5
1997/4/17	14767305.2	64463057.3	9100267.5	23238377.5	22508996	4362054.7	21699670.6	4384762.2	47910115.3	12725362.7											19789880.8	30617521	10090486.9			36228447.8	23566606.3	96956806	16341923.2	33284303.5	34342287.6	13496347.4	138328403.8	24787537	25334829.6	21574973	12030424.7	14296230	6141592.6	3030927	16257916	10113813.5	13182830	8011302.7	21869234.7	5290930.5	19587142.1	26144935.4
1997/4/18	12781324.5	51085929.3	7072597.1	10424616.1	77581049.6	4655446.7	19539596.6	3894503.3	27223342.2	8304623										389960650.6	15592935.4	110552177.5	8490682			17074453	44501344.8	199685491	13084253.5	30485790.3	44291109.1	15369145.3	103740863.5	34539486.1	22313808.8	23568340.7	17824433.8	15528954.7	9874023.3	3258366	17415127.7	9939806.7	6547097.5	4970715.9	23121234.6	4694155.5	17625115.5	63048282.4
1997/4/21	14943714.1	150169990.2	9228060.1	15502609.5	51333949.2	6585767.4	52411461.1	6925099.6	27922660.9	13028917.6										206196004.1	23387685.6	86288609	14015401.8			59480671.7	45585545.9	173528828.6	41396800	52135465.7	39659781.2	41354130.6	194970660.3	49924660.2	41791463.4	96587867.4	10089455.2	30788702.6	10356072.7	4975108.7	23234197.3	12194597.2	20019862	8773408.3	33212714.5	9658300.4	33507395.9	52869894.6
1997/4/22	19071827.4	74041253.8	24843876.2	11075161.4	25953842.6	4017157.9	32733644.8	6748221.8	13162699.1	21633151.3										120620239.4	16997429.1	65313970.9	12264536.5			45990579.2	16070171.9	101408422.4	22447625.7	37003852.3	26438181.9	20817903.3	172984564.9	36885113.2	32155038.1	52959481	9859718.4	17769276	7839939.1	4095941	19655801.3	12595216.4	18200948.2	8207202.4	50648679.8	7682075.8	32064968.8	31133287.5
1997/4/23	50296247.9	99654381.6	39892711.7	54810596.8	34615530.1	9999651.8	67099742	8783851	26044905.8	21211199.4										141669845.1	20924438.5	72052082.8	25299553			212254936.4	19524048.2	93589388.2	25238634.8	62004490.6	21062418.6	19450937.1	122111203.6	58739460	45139101.7	43565847.7	11469274.1	15160725.3	13893067	14438017.9	62195629.9	18459621.8	N/A	6609916.3	30926609.1	20893436	33480972.8	31704806
1997/4/24	108621734.4	110611794	22106034.5	37121351	35287502.1	8294417	78989132.8	43498984.5	36185356	10043138.6										155233724.3	26441033.5	113474829.2	16897947.5			88325217.5	34221685	80434523.5	22999418.5	55322503.1	24492233.6	20499194.6	417558655.7	55874623.2	48274835	48083206.1	40910149.9	18843926.6	13482129.9	42361497.2	86636332.9	23699731	33994000	9790001.1	30166332.3	27135184.1	23090470.2	37869891.1
1997/4/25	50353512.4	235639152.1	14599824.6	18238744	36781038.5	6664879.5	121556353.7	42719286.3	41437702.3	11611607										201271984.8	27987378.8	88073354.3	20921611			64215894.8	26186602.3	100977636.7	26049522.6	68708235	33248476.8	28658684.3	391748728.7	129922239.3	107070646.7	63959095.5	37952180.4	N/A	39267928	29247760.8	103985839.1	21940822.3	45031015.3	10407281.3	41507475.3	27868781.1	45697037.4	50517024.7
1997/4/28	31045628.4	212320254.4	15413544.5	14009948.2	28435420.2	6496846.7	106952297.8	16951400.6	55188741.6	10482572.8										177818786.9	28589101	66838329.4	74917523.6			113256068	42005276.8	153473994.2	29536824.4	141981708.2	18012761.5	28272636.3	297308817.4	80847419	78720527.1	33074670.4	63230796.4	22829715.2	43962170.4	21898192.7	97296410.6	16200792.8	31909541.8	9251784.9	40641807.7	19626773.6	41867080.2	41123737.8
1997/4/29	33565595.5	136972585.8	6597470.9	15025894	59647109.2	6581597.3	127807675.3	7843458.8	43705629.5	9368315.2										114090577.6	16005129	34703671	49702369.7			270153130.4	27524921.4	90999179.1	29002266.1	90786090.2	17060157.9	58601293.3	170405095.6	57424741.3	217815346.6	27052066.7	31159495.5	11508260.3	14507272.6	8079830.3	68086018.3	11796440.8	34750115.8	8796841.8	33341953.5	16847428.6	17885780.6	43860584.8
1997/4/30	13538233.2	73129616.5	14509199.9	8403028.1	37703794.2	12126912.9	51860849.2	14433663.5	20535133.6	10174543.4										65032192.2	14053856	33788986.8	20101409.6			221516635.5	12190095.4	90861451.7	14357103.2	93298478.8	12039659.8	33997618.2	99041277.5	34706246.5	154962499.7	18166311.4	10008314.8	9454719.5	8452286	9943480.7	42542434.8	8646327.4	13476527.5	5092813.7	52407469.6	16784233.3	15719456	27324481
1997/5/5	25933183.6	109375392.5	10037771.9	24828126.3	37571587.3	13150673.6	80978370.9	19951215.6	32234837.9	19399259.4										87460665.5	N/A	75295167.3	35549526.3			215497801.8	35651162.2	170952040	29458605.7	151527110.6	21884580.9	36274310.9	187312184.3	99076187.9	187823793.6	35680833.4	14148771.2	23169886.3	11857914.8	10103999.9	48434560.2	12812743	13026615.9	9469031.2	103336902.6	16214215.6	23571139.2	51800465.4
1997/5/6	41871377	189609366.9	12551879.8	20737967	36069038.7	20328337.9	104109051.8	19860032.6	66315451.7	28771114.3										107814075.6	32036423.8	61493233.3	36645366.3			211046001.1	22237971.7	217255307	30581096.6	93180794.3	21284462	32922955.6	333007013.4	82200897.7	202576797.3	89434357.6	23038244	27712178.6	17547370.2	13879778.8	61192403.8	19670553.8	27070878.3	11801421.5	76491576	17005953.5	24579278	40619310.2
1997/5/7	59725069.8	124644651.6	13548960.3	23706064	40035090.2	27478948.6	104519569.2	26964269.6	104846014.8	23400602.2										97825152	33975616.9	63027472.2	58509755.5			143224674.2	28111513.7	138852113.4	31761215.2	75207450.4	40832198.4	52058940.6	352284765	68289552.5	203363855.1	43924178.6	19089762.2	46500023.6	19060300.3	15633320.6	52264326.8	70775338.7	43122492.9	16929342.4	64736257.7	14067427.8	38505214.9	101794737.6
1997/5/8	54958511.4	106501615.3	11152883.7	14497120	83741959	15880103.6	96714136.7	14105191.8	71565336.8	9843192										148857689.7	44307440.9	48385432.3	31306101.9			126430055.9	28153023.6	118583382.9	17931173.5	66491834.6	27425189.8	29740317.8	410614994.8	61837766.5	188317859.1	38638360.3	28662831.5	22985069	10685316.1	7725292.7	80973536	121265116.4	37281942	9837193.2	N/A	28900587.2	35979321.7	52198981
1997/5/9	40746793.2	87265676.9	6350079.6	12895140.3	81171676	17660433	84278342.8	14576879.3	56112270.7	6183764.2										88114225.9	37840887.8	35369509.6	20584307.1			114037764.9	37066557.2	93735068.3	16148065.8	59834713.4	18159459.2	37224947.6	311213977.8	56054597.9	123294078.3	23868045.4	49447146.9	18702034	9714326.2	6302359.5	42090977.3	57087007.4	26346486.9	8954616.8	32134281.4	20919039.9	18887094.9	35373913.9	416903824.9
1997/5/12	87107528.4	273233252.8	18073626.5	24416978.2	66813905.6	43158338.2	66935935.9	25768478.3	41353526.8	52097924.8										152785472.6	72787738.4	56643810.4	26624297.5			215542158.4	24354637.9	172668412.1	72095107.6	50432384.2	77851096.8	56967753.2	259692484.3	55651455.7	201289497.8	55194392.3	N/A	31246573.3	18837077.2	16559812.9	44160589	66314905.8	27764991.8	29570024.6	92653212	N/A	28470824.8	54534589.2	271432561
1997/5/13	39046545.5	132812371.1	6686920.9	23556171.8	38767119.8	33182861.5	45607288	23218260.5	44785500	15863396.8										65805617.7	51343908.6	87081851.9	16408507			121412938.6	25953711.7	118093555	33031481.6	41181998.5	40061560.3	131947677.2	160377695.7	256207139.4	93007766.7	28776662.1	23238482.5	19652485.6	29263465.2	7741421.1	25270038.9	28010747	23860943.3	13848424.4	40095286.1	8084729.4	23331456.7	32806436.9	127619097.1
1997/5/14	23479161.2	93718012.1	16151507.7	27100594.7	40903356	22871305.5	42761733.5	21069979.6	35856733.6	9596555.7										55458714.6	70803810.1	45848544.6	15809938.3			81165961.7	6320924	68928061.4	27203816.2	40038464.2	18528228.1	40537042	146490021.8	156689186.3	86605646.9	22411263.9	21212071	15366200.6	13309361.5	6839252.2	36283724.2	20499256.5	14939702.7	7537611.9	30520129.2	11158788.4	27705878.4	28943919.4	75291390.1
1997/5/15	15869381	62185523.9	19783575.5	11356386.8	27266490.8	12559481.1	38952650	16921655.9	34288219.2	5953053.9										39130199.9	32376321.6	22207697	N/A			55739211.6	3093163	48701943.2	28060147.7	43168298.4	9767643.3	23671933.4	143103235.5	110562874.5	109703615.2	12827852.4	31757819	8650612.6	6646358	2668527.9	25536268.5	17649830.8	13877804.7	5091341.9	19345485.5	14885121.2	9892785.7	15518292.6	57953322.9
1997/5/16	12475591.6	129046064.9	27213815.2	15757284.2	26828176.6	8111475.8	52016226.3	21714229.7	53389432	6674407.8										61171025	40555221.3	30594840.7	8112316.5			69821081.1	1972425	79118113	32492358.3	47662116.9	11477367.7	22456191.3	150907021.6	53377117.5	139212658	20029911.8	39890720.9	11855053.4	10477074.5	3767615.4	42492164.2	19921501.3	16061347.5	6564603.5	29162581.2	17650921.8	15356388.9	28493028	72047159.1
1997/5/19	12005789.9	88309361.6	5386571	5703384.9	16624287.4	4653893.3	14642137.3	13836337.9	26853252.2	1856434.8										20879235.2	13518777	15006609.4	6115869.8			31557646.8	26096615.8	36510157.4	14087479.3	26489913.3	7602727.2	11699865.1	95537981.9	68207608.7	50683954.5	N/A	23283773.5	7506398.6	4059613.7	2182684	21080652.3	3911474.5	13170380	3681993.2	13401711.4	14323110.2	4593998.2	12984656.1	21119023.3
1997/5/20	17585628.5	50946090.4	13568745.1	9677174.4	13958612.8	3665425.8	49686130.2	9999244	45118326	4521334.6										31735342.9	12473658.3	11544840.9	5607844.4			25907061.3	30389001.4	34558899	12477007.8	50939464.5	9023998	13556042.4	170690361.9	33994311.1	72798393.7	11015503.3	42304398	6384516.8	4421367.4	4732214.3	28850302.1	8430281.2	9339092.7	3926797.8	14535920.7	19779557.3	5612066.2	18915957.6	22773901.5
1997/5/21	13285174.2	65385768.4	8222109	9399651.4	16757328.1	3338917	39211770	8802876.1	30450465	4464486										24050869.3	11628742	12095091.6	5479716.7			27648823.4	20317104.3	33800845.6	12107128.6	35947604.8	7526844.1	11362959.7	122288522.7	16979007.9	52434064	10131107.2	45184738.1	7597619.6	3223685	2530620.4	21216675	11927203.4	9567124.9	11337053.4	13599616.5	20090986.3	5246592	22853863.2	20175971.9
1997/5/22	6759781	75458549.4	3941682.8	8378660.3	11206827.8	4253041	52093305.9	5075305.5	44272659.3	3638603										32783506	14913564.1	13120701.2	4062744.8			21972648.9	5585071.7	41706894.7	8144971.6	50626062.2	3015983	13481459	181145722.9	19250220.2	65305251.1	8744144.3	6139463	4234271	3680918	1789439	35521357.2	8784519.6	12939601.3	7496283.9	19299074	5141874	7521594	N/A	17031652.9
1997/5/23	8627104.1	49750211.7	8550069.4	N/A	11675446.7	3681038.1	42724199	4735911.9	27297327.4	4634363										26155316.7	10672044.5	9807279.7	8380551.1			24513431.3	N/A	N/A	11317205.8	28759494.8	7609944.5	11200977.6	142056536.9	30602411.9	45072880.7	13670960.6	22753568.9	4738421.7	3616687	2701243	23774233.1	6754783.4	8462724.1	3535378.8	14163516	4838298	5137238	17416949.4	11033242.4
1997/5/26	9396530.6	34627348.1	4498177.8	6856078	7642091.1	3732624.1	54641542.5	5622040.5	40426505.7	2702398.8										65258530.5	9722293.7	8901601.5	4361603.4			22723693.4	26627688.4	28243375.9	7143744.1	41921783.5	5481130.9	6948942.4	136708783.6	20633056.1	61646402.1	7080977.9	14355456.6	3673746	3603998.6	1437077	18558949.8	4139939.2	6828946.3	2455021	8917163.5	8735739.6	4004319.7	12092907.4	9645512.8
1997/5/27	7997184.7	51413889.2	3642503.2	4795670.8	9687885.8	3704099	56465290.1	6029454.9	54329420.8	3364180.3										63233099.8	7108186.6	9102689	5783045.8			41631105	46458094.5	23562576.9	9081606.8	45322249.5	6206843.2	13021640	114478204.3	21316133	77697143.8	15612516	25106632.7	3905010.8	9526636.3	3638581.2	15157053	5826312.2	7995943.9	2527307.2	13013181.1	8228531.7	4194402.4	13365581.2	16525304.2
1997/5/28	7098468.7	40546394.1	N/A	4347125.8	16085124.7	3403655.2	31997606.1	8354507.3	24759229.6	4726147.3										26116246.8	12073675.5	8414464.2	4951340.1			31675751.2	37477431	18535512.5	8803558.7	N/A	N/A	14452830.9	115324977.2	56063082.5	74188563	11230209	25887180.3	4749601.8	N/A	1609914	15590320	11716414	12248910.9	2425798.6	11432876.5	8938538.3	8745885.8	9381931.8	7095045.1
1997/5/29	8568944.9	28598267.2	2807520.4	3859729	7936943	4227950.2	20847908	25686305.6	28287329.6	3155037.6										24222233.8	6862049.8	6379120	6796247.1			18345497.4	16882064.5	14719357.6	6713195	20651239.5	3805247.2	11090692.1	56589487.6	32628339.8	65301456.6	6581068.5	67083420.2	4017593	N/A	1993527	9781036.3	5229046.1	8986275.4	2899997.4	7816614	7278276.1	5613234.1	11082571.3	6038474.7
1997/5/30	16961538.4	22333699.1	3344157	4335371.2	7316365.4	3774408.6	25050683.5	N/A	18155412.8	5219119.8										17610714.1	6183265	7082439.7	20558286.7			N/A	13863596.8	10642678.3	4942522.3	18660282	3950742	20474781.9	42373166	20572440.7	52361775.8	6962193.6	88527369.5	3068126	2191671.5	1382011.2	8884497.1	3541208.8	8414691.1	2263062.3	8176584	6797494.9	N/A	7158099.3	6132167.3
1997/6/2	17465074	76699135.4	5260695.1	14137484.3	18071268.3	4599984.1	51110643.3	21946514.5	53027565.5	10466895.5										37964811.6	9760063.6	11230633	19594480.5			30885891.7	17640803.8	30756963.1	12488839.6	28984651.2	8590873.1	22877537.1	140412635.1	40409008.9	105893038.3	14518379.8	149894044.1	7328929.9	4810145.7	3201406	26978983	9138698.8	12242272.2	2488933.6	16750634.8	20575246.7	4926869.1	17746814.7	15326592.6
1997/6/3	17408139.3	172928410.9	8126479.4	34594803.4	24167289.9	7606205.2	45758841.8	28824782.3	44639106.2	10041598.4										26483652.1	13718119.2	21349926.9	11730095.7			29774411.8	50261212.9	25214367	11239837	24059449.7	11203762.8	18578997.2	87495141.9	34330954.9	111021892.6	34158165.5	133507830.3	5423572	4810380	2791825.5	15598068	17085593.4	14209914.1	3553523	18371542.9	27537178.3	7080006.9	19513579.2	12657625.3
1997/6/4	18109309.1	111832704.6	5434897.1	75511590.2	23693396.9	5016399.4	41739714.8	13093724.7	29291278	7014942.3										22908155.6	6694718.7	44024324.5	7952486.1			26262738.4	19723422.3	23703513.5	18594151.2	40021228.7	10086255.8	13599228.1	63845682.5	33914340	61478645.8	14657903.1	84480671.1	10151466.3	4062211.8	3209398.9	15279891.7	19851247.3	15143071.2	11526338	35593947.6	8124637.3	21612656.3	60715110.8	24957599
1997/6/5	43957070.2	67814841.4	4872539.2	53607946.8	31806766.8	4233852.8	58865915.9	14787185	29260553.6	4364908										23165259.3	8715682	18395264	6543920.7			19177700.4	21430174.8	19927350.2	9070004.8	23474360.1	6253771.1	11821289.8	102295869.2	20295589.6	174663463.8	11963451.2	47273268	29754563.3	4533544.6	2637795	19856784.8	8342336.3	24320249.9	6341914.9	50071491.1	14278561.4	38428713.4	30226695.4	31256457.9
1997/6/6	79400232.4	N/A	6988609.5	112752939.9	33787219.3	6885592.2	81916940.3	26612496.9	42708608.5	10469552.5										43503297.1	15687135.5	27161241.4	10238349			30966154.6	25318413	36617030	14646331.8	46246803.2	10735027.9	16697119.3	97027981.8	47518128	170246110.2	21161339.2	61937542.4	14179989	7821912.9	3888632.4	27332998.5	15501194.6	15470398.5	6305814.1	42440120.5	18364321	24098602	26979693.2	19899468.9
1997/6/9	N/A	223885330.4	7638526.9	97655923.5	30423847.9	6881282.5	23902861.9	25133576.4	17480270.8	16969294.7										14678814.6	7491845.3	10879241.2	7449322.6		335292507.4	19651036.9	15552715.1	16956625.5	6052263.9	14395567.2	4478206.3	N/A	58250894.7	15646491.4	51700090.8	8645316.5	30090478.5	7722000	2791849	1891929.2	8228425.2	5307952.2	15835640.3	2585477.3	58173213.5	5356669.1	9533761.1	10449161.6	12119961.2
1997/6/10	26645994.7	109777193	4752922.8	56626565.2	18097267.3	3385094.6	22397964.3	13128897.2	13467984.6	12703189.4										18334376	5882564.6	6168793.3	24469508.4		117458372.3	12439451.5	15377558	12557206.4	4378046.6	14293545.3	3185103.7	14577966.6	45321753.2	21845133.2	51116419.8	25149051.5	16519999.3	6091694.9	2053343	2457281.8	8241866.2	4038505.7	24810257.3	1805830	19211697.1	12656979.6	7846223.4	13887414.1	16566322.5
1997/6/11	26221016	67942337.2	2625473.5	28253093	14485667.9	2681579.8	29527645.4	8094961.6	22280727.1	6863440.1		1126801485								17489043.2	5426143	10067536.3	8163429.2		60995498.8	11764038.8	5539869.9	17603159.7	5099458.2	19144395.4	4175047.2	6789094.2	80566310	18564749.4	46986756.7	11401247.7	22651851.2	2894934.9	3042779.2	2561420.2	16349103.5	4098455.4	17898591.5	2377177.4	20839359.9	6364800.2	10900538.6	15671428.1	21711737.9
1997/6/12	21678264.8	36244133.4	2189111	13153525.1	10248096.5	4981020.6	15094046.8	6079628	10940199.6	3683603.5		733128277.1								11843700.3	2416291.5	5210723	5789127.7		30755430	7891527.8	16589705.5	9725179.4	3101902.9	10512325.8	2458436	5282630.5	50624184.1	10600713.9	44066704.8	5932902.3	46335103.8	1890224	2093167.9	1694745.3	10855877	3444134.6	21391712	1551978.9	25942242.7	5788248.4	3360887.2	11013915.5	36814550.6
1997/6/13	48780832.9	61673745.3	5283583	24590071.6	17455467.8	7845356.1	51184474.4	18105411.8	21865835.5	7403679.9		623265507.3								19487124.8	4956793.6	11267730.9	11204092.5		56399113.4	13472813.8	15929079.3	17283340.8	8103796.2	20911453	5337916.3	7684177.6	72052336.5	25494295.6	95759505.8	13037337	63398487.8	3723638.6	4017410.6	5636399.7	13277584.4	5301258.7	21470293.8	2358188.1	22396320.7	6925171.3	4144721.4	14867227.8	80849546.6
1997/6/16	48006295.7	54707371.2	6879105.4	17286482.2	14153837.3	10242005.7	56120689.1	15363539.2	17441465.2	5595239.4		721386553.7								17356317.8	6132036.3	8731025.5	21202928.5		72244418.9	19832546.2	25948405.7	31991818.1	27361545.9	15194666.6	6933069.8	6242186.5	57711854.9	22336010	83943661.4	13043095.1	77069416.5	4698178.3	4553279.6	4327552	10127210.7	6988224.6	12943469.6	3229163.5	19566473.1	5563188.6	9868742.6	25329101.9	55798654.8
1997/6/17	26838054.7	30859592.8	2685951.2	11609636.9	9330872.2	5188928.2	34058916.2	14491487.1	10094752	2781648.6		395266336.4								10199384	3314568.7	5943389.5	9595720.7		26377339.1	9004759.3	19089810.7	15482099.5	11794135.4	12861392.8	3784144.3	5526145.6	35170250.3	16451457.3	60857709.5	6876741.5	92402703.5	3357678	2791855.7	2200862.2	8638968.5	5932560.8	5302128.9	1765594.9	11941651.5	4068572.5	3518310.2	12796287.9	20191850.3
1997/6/18	14068339.6	33548202.8	4221146.8	8789243.8	7086688.3	3889647.1	34920865.2	14252200	6056266.4	2298158		156333519.4								6703605.7	2776981.9	7184653	3468402.7		25297425.9	8350681.1	10700936.7	12489886.1	27068991	17694411	2628848	7347856.2	27685098.4	30236547.3	N/A	4853858.9	41302360.2	2351745.7	2605164.8	1486303.6	21292466	3562807.1	4968753.3	1349800.3	10834461.2	3767786.8	2582157	8882516.9	20625625.4
1997/6/19	13825641.6	31645991.3	1759247	8746363.1	8493401.5	4832671.2	18363351.6	22801798.9	6636812.1	2902811		113393472.2								8978203.5	3903200.5	5675830.1	5132512.7		16070169.3	7970261.9	6191888	9302907.2	11666215.1	15116187.8	2675767	5628313.5	24266266.5	70109605.4	44481256.4	6232973.2	27821962.8	2294984	3206561.3	3592269	37301442.5	4441889.1	6287802.2	1396570.5	9611093.5	4525848.6	2783924.3	8444645.9	22030159.5
1997/6/20	38874458.6	77268805.6	8649019.2	31707594.9	N/A	11245870.1	46103778.5	36158667.4	27447841.9	9361613.6		185329407.3								19482905.4	6896509	13492568.4	7945124		24838407.9	19207016.4	16272089.9	30670552.8	19025824.5	29040945.5	5274751.7	10297340.1	68704859.7	121551851.9	148181698.4	11062398.2	58208597.8	4110687	4440851	7993503.6	65530500.5	9808413.8	9961548	2560801.6	14705777.6	15870659.3	5435056.9	14034121.2	76949229.7
1997/6/23	57579608.3	98839183.3	20295707.5	35087996.7	73185094.7	11949463.3	107116213	47103466.5	30412249	14403245.7		276271221.8								23630363.6	10717855.1	14646818.6	8684035.3		30362947.3	23594432.8	32924469.7	33715286.3	30553121	53101242	7101355.5	17325413.4	212713485.6	205001418.2	145947344.2	15614079.5	92821536.8	4968170.3	4619152	31747867.4	119258711.8	9802972.6	16959479.3	2890721.3	17430161.8	10360038.4	7181742.5	16156244.4	100119760.2
1997/6/24	24772096.2	45893653.1	10850025.5	26177442.1	28484328.3	5541632	39218094	16098234.8	18444660.5	6923911.5		97632128.6								21489751	15415724.1	16462397.6	5766527		19512849.3	36298800.7	15599485.9	17828221.6	38251071.4	24472075.7	12943279.3	37803168.7	105483666.9	101143020.8	65739321.7	10614411.7	48004248.8	4057176	4370606.1	11327944.7	56456540.2	17084219.4	16876127.4	4656561.8	12216046.1	10544067.9	4391615.5	25212978.2	59780644.8
1997/6/25	65497073.1	47195150.6	6987309.7	21932904.7	19928279.1	5161698.8	31632021.2	20920058.7	14077614	11158321.4		147931771.2								74697087.9	10246628.3	17261823.1	5585614.9		18692581.3	37852984.6	15407547.6	22105014.5	32965198.8	24608203.4	10050854.9	27400265.8	150186080.8	65143457.6	37132892.6	24025206.6	29343310.5	3461966.3	6623180	7986489.6	78262635.1	12378080.6	14338286.2	2675978.6	18011236	6750763.8	4778061	14147630.1	80023690.6
1997/6/26	25243481.8	35866301.1	3489339.8	11311800.5	11148223.4	3219090.9	28327708	33276336.5	15397249.9	4567808		88045518.5								33007671	6111036.2	8577686.6	4189250.1		20310518.6	19513945.1	8825102.3	14068335.3	25196966.2	18460799.8	4175217	13693008.1	65366477.4	58848002.6	35714609.3	9082793	21289063.6	2624347	3456781.4	5864158.4	43768527.7	4546729.6	6016558.7	5739790.9	12213382.8	23736397.4	3266494.2	11260595.8	45738277.9
1997/6/27	29681006.5	65388395.8	4651028.2	17636067.7	17162016.3	4619188.9	85395454.8	18869818	54106208.8	6192083.7		114196588								60787492.6	7690459	9178701.1	5867685.4		26188183.5	20689264	9994574.7	18434706.3	35987690	70393138.2	5151880.3	12804225.2	77522792.9	93831937.9	66244582.8	11911524.2	51009337.4	3579657.4	3935271	12950212.4	28695462	7689730	30049449.4	3772873.8	23096987.5	29047992.1	5544600.3	15341509.6	46056882.8
1997/7/2	17776975.8	48108997.6	3898928.5	12155625.9	11152715.4	1758640	32471975.3	14886440.8	29280458.4	4151781.7		62597730.4								57178164.5	4731675.5	4005582	3505890		18712384.6	13967998.3	4975023.8	14411934.1	17152760.4	95398232.9	2728898.2	16883411.2	52125223.2	68493248.3	40096845.5	7827004.8	24064264.6	2230099.5	2626226.1	3662357.4	24692368.1	4993356.5	14759364.5	2256785.8	17395171.5	30561892.3	3297242.3	9614946	20857178
1997/7/3	13791738.5	37355935.8	1779922.9	10791689.9	8412710.6	3092952.8	25536726.4	18186519.3	15830628.1	2008642		56410592.7								29774640.8	4755675	6588326.4	2891766.9		22304332.3	11990483.3	3964760.4	12302464.9	32958465.4	51401590.3	2239218.8	11488961	35397769.4	42916220.8	34210625.5	6673988.2	17005226.8	5706309.6	4101385.5	2341741.2	18598358.8	3093246.2	6738337.9	1704255.3	6031747.5	16411157.6	2456915.7	8033539.4	16372489.6
1997/7/4	25223773.4	31529501.6	2325733.8	8043487.8	8317139	1720456.5	21817581.1	11630921.8	11091507.7	2095645		39590776.9								27924357.2	4032677.4	3691596.2	2972738.2		10693455.5	8576377.8	5108527.8	10353862.9	67189433.3	38950931.9	2404273.4	17545831.4	38822222	65576097.6	29046571	7109269.8	24390702.5	2818923.6	3135118.6	2532373.4	13353154.6	3934234.8	5175451	961579	5620590.2	23339318.2	2302629.3	6256638.5	23967401.8
1997/7/7	28495762.5	25073497.7	1921796.8	6643583.5	5825375.4	1637473.6	18162549.3	5614403.3	12695403.9	2100463		34454151.7								21723458.3	3387693	4564020.2	2258429.8		8419621.7	7990735.9	5914859.4	9439689.8	38483418.6	43292767.8	2050564	53476859.4	34451061.2	48856346.8	35758451.6	5793580.7	21434472.1	2127065.7	5952967.2	4532790.1	10461362.8	3310952	5225428.6	1382662.3	6413938	65909832.9	2196856.3	6379198.3	13236477.4
1997/7/8	21735544.9	22410203.2	4998962.5	9481653.3	7002742	1542525.3	21727826	6358474.2	12932468.8	1984033		47194776.4								27765187.8	3706102.9	4999819.9	2704335.2		8915534.3	6755334.8	5199297	10392401.1	27870199.4	31051916.5	2169373	22048590.4	31752554.2	29188129.7	32024634.3	6424606.8	26834793.2	1752965.6	2793722.1	6704544	13296849.4	3993556.4	4545897.1	1290178	6000799.8	30187762.3	1727985.4	9014501	20464612.5
1997/7/9	21052803.3	20234590.7	4856408	6699106.9	4351781.3	947364.5	14161190.6	3667759	6616653.8	2218544.3		72791225.4								12716848.9	3465369	3334540	2018197.2		9419517.6	6360019.3	5079328.7	7399397.8	20739413.5	21940149.9	1237512.2	13748428.1	18428277.6	31471791.9	21846274.6	4454002.6	18622353.9	2276433.6	2186861.8	19616883.2	9784212.4	3346212.7	3757742.8	1213806.9	6564516.5	37028694.4	2526212.8	6030135.2	13582830.6
1997/7/10	16032815.4	24579753	3665666	5516060.5	7409341.8	1050660.5	10436737.1	2778740	6134027.8	2282983.2		49018480.7								12521594.4	2904964	2869459.3	2486422.7		36477404.5	7310853	11042216.7	11268532.5	16593071.7	36551720.9	2280130.6	27018382.8	17026248	35413153.8	17891964.9	4321641	15582783.1	1486721.2	2803586.4	22771017.8	13623926.9	2612337.2	5373580.8	1695952.5	4393241.3	117160691.4	2311933.8	6361171	18888906.9
1997/7/11	15285253.8	24647221.8	3613293.3	7307081.5	5027011.6	2268884.4	11266811	4495100.9	11874330.2	2963404.8		62071688.5								23625845.7	4375429.2	4223178.5	2992635.4		34885884.8	7636379.9	7304601.7	10421067.6	16081431.3	52745962.5	2662895	38406818.1	26396630.5	27338171.2	24086565	4874370.2	17396137.7	3040135.2	4695511	16851581.7	12420118.6	4909215.6	13840579.6	7039637.8	5919335.4	64465547.2	4058156.7	6405063	31917340.6
1997/7/14	33011043.1	34533197.8	3337321	15822444.6	18855620.2	2167864.4	13625544.6	38290123.8	12279765.3	3248717.8		91963607.2								62861559.3	10306598	6093166.3	4629729.5		43626338.2	10337288.3	14421191.5	18958638.4	25549781	116416205	2965409.3	66827073.6	32985656.9	40290289.3	45853825.4	7671209.2	35102509.2	5908163.9	9169893.4	15237599.8	18184848.9	7291586.4	25298843.8	3674313.4	9425767.1	136857027.5	6653175	13005434.7	41733323
1997/7/15	29243456.6	30064247	5029026	6005332.2	23939430.5	2910562.9	26732114.9	44376469.4	9618786.1	1878676		48394960.2								26486085.3	18949949.1	5622879	3997910.7		21547654.3	12815883.6	5574786.5	15642873.8	87132432.4	37375073.8	2869901.4	32546322	26408412.4	31160087.7	27861196.9	8052657.5	18384202.3	4045596.3	11770399.8	12765877.5	13786798.8	5155482.8	7940210.5	19811267.9	9505589.3	93639621.5	4031636.6	8795355.7	59312483.4
1997/7/16	19400902.1	25515609.7	4685045.2	4763583.4	17315005.7	3620989.7	15181603.5	39004439.2	19209144.6	3195186.2		37655836.6								30665189.6	8756768.6	4485161	2328982.5		16894718.9	8023111.9	7480059.8	16485167.2	46927873.5	25862143.8	2914973.8	31850307.7	24168109.4	48948544.4	108338098.6	4694261	18465088.2	7783156.8	2598119.3	12633067.3	13766429.4	13706908.8	7996643.3	14244866.3	8301537.8	66113962.6	1978412.6	6690592.5	45543303.2
1997/7/17	15948392.9	24926104.7	4025718.2	6741260.2	11719593.8	2442695.6	12385627.8	33538178.1	20236371.4	2477807.6		33374577.4								85920022.1	6517913	4342015.8	3042557.6		8970929.6	6139851.9	7241155.8	11827535	55853498.5	23825509.4	3404509	29453765.5	17524798.9	69935654.4	36036328.1	4973315.2	14099586	5442521.5	2054204.3	10566499.6	11305547.4	16001255.3	8962396.6	12908318.1	5872811.8	35180289.7	2276709	5956396.5	35583201.5
1997/7/18	12389152.4	20913009.3	3031436	16777512.2	7356778.5	1622174	28351252.5	29595014.6	11926386.3	2438306.1		36656756.8								34883507.7	6019686	4918981.4	3178490.6		10404891.4	8044858.2	23922171.7	12174027.2	44811648	32607076.4	12022582.6	21824303.9	33888426.8	48834883.3	28824304.7	29527095.7	16282833	2707157	3452389.5	15418761.6	15998726.3	8628493.6	10374195	8402387.8	7844128.9	42038558	1593556.7	28491905.8	27085863.9
1997/7/21	11775481	21239868.2	2424709.2	15791747.8	35157348.1	1510374.6	12059705.4	14453283.5	8325691.7	6115082.9		31283236.2								63056595.4	14823773.4	5795618	5446210.5		8897776.4	8950340.5	43220999.9	15392276.2	42219440.4	55069763.5	6892805.5	23358974.6	22693905.5	37988374.4	23298697.4	29504195.3	20545645.4	8400934.4	6734621.3	14329264.4	33574264	12670717.2	7654470.7	5526063.9	8542811.6	32440320	4141144.8	19145028.4	47647898
1997/7/22	10959729.3	22962042.1	1944826.8	8111773.2	21792891.5	2181269.2	13174150.2	21103263.9	11981510	3633812		29471505.2								33991918.7	8556345.4	4897962	3613704.4		10572721.1	5883145.3	23952813.4	10943813.5	30976945.8	26123317.4	3920284.1	29045783	20059667.5	29605626.5	32127830.2	22202126.4	10005525.2	11027473	2887029.7	15666045	15364839.7	6107823.4	6148485.9	2802127.6	5651530.6	31136584.3	2581777.3	9684985.9	19929386.4
1997/7/23	9397427.1	25056810	3642097.3	9514733.7	14410356.8	2721761.2	11871037.3	14593797.2	10076703.6	19556655.6		50366843.2								25010978.5	7463342.1	6069379.5	10108821.4		13857052.5	13733346.5	15975156.4	33776759.2	21262167.2	27502000.8	13894969.5	20140855.5	22088285.3	38881250.8	28678571.7	15121972.2	14735756.8	7704517.5	4910250.2	12884661.2	13111963.7	32020015.5	21941055.3	3458164.9	15303150.9	123022508.8	5934696.3	8994373.2	33558539.8
1997/7/24	8453560.1	18286530.7	2847383.1	8321666.5	9574514	2486308	11164146.9	8172242.6	5987358	5314426.5		22905573.7								27475094	6441422.5	3484175.8	4121869.1		9267736.1	8141893.9	7200906.8	80292173.3	22691994	18688221.6	6077060	15597574.2	19721795.7	23555299	17962404.3	11003546.7	9947039.8	3640361.3	2478914	8725188.7	9334270.6	24720802.8	7644113.9	1540179.7	5618457.9	48697484.8	2680273.5	5468887.8	39699187.4
1997/7/25	9123471.6	16803419.7	1648409.7	4670586.4	9950730.3	2759311.4	10607055.8	13627283	7887976.4	4460754.1		24110633.9								19758545.6	5432390.5	3897476.2	2721835.9		7189870.7	6236320.5	10068882	53621872.6	23004013.3	23870921.6	3882537.2	19035433.6	28745492.8	20432370.7	28709221.6	8370457.1	12981984	2838654.8	2368921.7	6258005.2	9201264	16320649.6	6036144.3	4126601.6	6078643.5	33098082	2059412.8	6152695.5	29475220.8
1997/7/28	9865866.1	19189958.7	1537028.2	5052709.6	8438782.1	2650595.6	10177166.5	12827485.4	7851336.2	1744167.8		20591285.9	841427083.5							16443287.2	3618181.8	3225564	5989591.8		7418700.4	5482854	6041869.1	33268737.5	11423021.9	23552629.8	2711768.4	16776604.3	21134010.7	16459751.1	19880543	4641947.2	10550383	2634696.1	3675783	5197592.3	7182773.5	10383099.6	9582076.7	16149884.8	4748574.9	26535804.3	1592629.4	5774179	18657692.2
1997/7/29	6757134.9	17507960.9	1362367	3431381.7	7540677.7	1351493	6749261.3	6258214.5	6759080.6	1174950.6		13829146.1	370256659.1							13575638.8	3522769.2	2177549	2399672.3		4915693.2	6682667.5	6439909.2	20636275.3	11185746.9	20265663.2	2529365.1	10705223.1	16732971.4	11696735.4	34184387.7	5256478.6	6614180.4	2489312.4	1573880.6	2769242.6	5529693	6061295.6	4592257.1	11028799.3	4354381.8	35236590.1	911296.6	3897304.9	10144398.8
1997/7/30	34973968.2	46519497.1	1378266.2	3053128.3	5129192.5	1265516.3	4754382.8	13429374	5822499.8	1722345.6		17346996.4	446562342.2							10584446.9	3032991	2852304.2	6711925		6926761.1	17994656.4	8934715.4	16111667.9	15110745	16138121	5615128.9	14475911.7	9969173.6	13515683	11211157	3996808.5	10001363.8	7004044.6	1321119.7	5210603	3955065.7	10911312	5223977	9964509.7	11209347.6	17253300.1	2934146.9	3212657.3	17044754.5
1997/7/31	16355524.4	26459896.8	1659902.4	3070527.5	4896249.1	1843045	5662769.5	18859218.8	3791976	1493019.9		16315701.3	254602376.5							13389505.8	3100584.8	2363778.7	17317357.2		6254072.7	9606835.6	13909900.3	9176879.1	11427031.8	10569203.3	2814496.8	8983154.9	10605052	8315380.4	8786844.5	7370572.2	6552544.2	4659944.9	2431447	3074115.3	5293179.7	14060682.9	7172784.8	8774430.8	5669056.3	14979487.2	2000040.1	3011522.2	16154806.9
1997/8/1	45552537.2	48493745	1017021	1779989.6	3498477.8	2044359	2834729	5689762.9	3944505.4	1389463		12399430.9	325621243.3							6035904.2	2504140.7	3244517.5	11817949.9		14469776.7	14982596.4	9746277.3	13664652.2	9172187.1	19341571.4	2516198.9	12096849.8	6860071.2	8921132.6	17968469.5	6778283.9	8538808.2	4355997.3	1823998.9	1751235.3	3324001.5	6030643.3	7684312.9	5608642.5	9172497.7	11919227.5	1849391.5	3860562.4	N/A
1997/8/4	21066364.5	25077728.2	5027600.2	3665372.6	4279279.6	3373557.1	7426257.2	22585770.8	4683865	2522063		37105438.2	343864433.6							8594699	2515423.2	10499516.6	22052889.4		17159786.7	15587019.6	20222828.6	11235788.4	12336918.3	24529541	6235099.5	17041999.9	12627728	11273572.8	11704974.6	6335401	13821549.4	4529768	3109588.5	2791803.5	4862748.8	8754356.1	4277644.8	14741782.8	21339529.2	18267715.2	5713698.5	6008212.4	53913350
1997/8/5	24329684.6	15784298.4	9535297.3	3178996.7	4359585.2	2065077.7	4203315.8	30106176.2	4852111.5	2876575.9		48595035	178515877.3							6154542.2	3974820	5500538.2	14883492.9		13056932.6	8915151.5	10765073.2	12598293.7	19622037.2	11298404.1	3520408.3	18969571.1	8640676.6	18239394.5	13353008.3	5925013.5	6305073.8	5330875.5	1741154.4	4659067.2	6851730.4	3402209.6	5601627.7	17235006.7	20163708.4	9815924.4	4147916.1	3360219.3	89724934.2
1997/8/6	9562901	18018693.5	4508242.9	2910872.7	2886069.2	1165858	4196625.3	18294711.4	6387964.2	981607.3		25402683.8	180677997.7							8775495.3	3222921.8	5404118.7	9843244		8688746.7	7522429.7	12717136.4	9000916.9	36870217	11862134.7	N/A	39158857.1	7885415	9884585.8	8285095	4368042.5	5080217.9	8749235.7	3925678.8	3699313.4	3391183	3800264.4	4374385.8	6746171.1	8139878.3	6970532.7	2898287	3880084.6	50879920.1
1997/8/7	7526537.3	13352787.3	10588176.5	2837068.8	4236780.4	1424141.2	4356242.1	6514360.5	7007841.9	1542670.8		20678897.6	188131507.1							14998736.1	2466371	7204838.1	9937296.1		4729442.5	6697868	7906706.3	11416058.3	23453558.7	15191534.5	2530877.2	60986068.3	11546676.4	11640609.4	12647440.8	5454668.8	6875480	26989175.6	1930862	3438208.1	4198083.7	2328186.4	3313189.9	10589182.5	9789036.3	9171445.3	2232479.5	4548254	59984783
1997/8/8	13384608.7	53899120.2	4518315.4	3013147.2	4295512.3	3029808.5	6497355.9	6720172	6069961.9	1054877.4		21576758.4	162110526.4							55130230.5	2823042.6	3144465.9	12055058.5		7091088.6	20070615.2	8723767.4	12084284.6	44536350.1	17499469.1	5682780.3	51841085.9	12735232.7	14447040.6	27602089.9	5539610.4	7046880.7	37566219	2453854.3	4131405.6	5968498.1	4391479.6	7897978.2	13236658.4	15091132.9	11667089.6	4241408.9	4523740.9	46274058.2
1997/8/11	11261984	22746393.4	2563736.6	4224737	9641295.7	3440223.4	6924664.4	9228129.3	8915122.6	1733177.6		23590548.6	109165185.4							37802893.4	4690932.7	2765827.9	6116306.3		6139255.7	20087951	6366594.9	27222107.3	22377792.5	24711839.3	11849832.8	49799142.4	22291156.2	19399440.4	20251001	32600693.1	15883444.6	19447619	1465069	2713435.2	5610116.8	4419484.6	5702694.3	29158069.9	25056688.7	26609651.7	22364527.1	5689410.5	31660797.3
1997/8/12	5874656.8	17237901	2449562	3075654.8	4439284.4	8341325	9196242.4	8825442	9640472	1290586.2		19153565.1	84966254.9							14394143.9	2662356	3128879.3	7317770.2		7195525.8	9951117.8	6573835	51438769.7	28193105.5	13129463	4936368	28419324.4	19567019.2	15922513.6	13515906.5	11831790.7	1892744	10897354.2	1712971	2679197.2	6524576.8	4045586.5	5642297.2	20099535.8	9499207.9	13714306.4	8182216.5	4074179.1	18530768.1
1997/8/13	5672635	13075280.1	11893739.6	2056750.7	3248523	5347640.3	5795916.9	13036600.2	6156674.8	755478.4		14372128.8	53840839.7							14530124.3	2621581.2	2256387.3	4945126.9		6579167.6	5957664.8	5256180.8	23044378.5	58867109.4	7559461.4	2935719.5	39143665.1	14147026.5	10594451.1	14110906.5	5444343.7	19983104.9	6941593.5	1431602.7	3604801	4460230.1	2442376.1	3351038.4	11927861.6	8438704.2	19946337.2	4781073.2	3628782.6	15670719
1997/8/14	7656604.7	12732030.3	3069908.1	3486953.9	3912086.4	3680672.4	6209547.5	8974558.8	4834985.5	1211534.6		17668662.7	40645140.7							23326005.3	1934022.4	2307421.5	3357030.1		16590022.1	5014212	7749648.4	16247115.8	101963731.7	9793396.5	8649770.4	13157396.1	12636364.9	9359821.9	26822949.6	6499618.3	10391674.9	5070277.9	1478425.6	5913830.7	5385094.1	3679326.2	4063998.3	27788592.1	5293324.1	12368074	7587083.4	5942164.6	19762233.8
1997/8/15	4343031.6	12143109.8	2268564	2211858.9	3148899.8	11355043.3	4265415.1	13057724.9	4715208.1	1166283.5		12066644.4	55932452.3							13742288.4	1378052	2296240.6	2477134.4		8435261.4	4473866.4	5747158.9	11756430.2	48539639.3	6638450.9	7471017.1	11367671.3	10161572	7719424.4	10052763.5	38485217	10896346.3	4470704.6	1222614	4308641.6	5201869.4	5149911.9	4332230.2	39892488	27632116.9	11714020.1	3789833.5	3105275.7	12757296.1
1997/8/18	9579132.1	10851997.6	7566793	1122673	2708811.3	10726617.6	8939781.1	15183243	4377771.2	971279.1		15412875.6	38195818.1							7866686	3342298.4	2306533.7	1959478.7		5927032.7	6576880.1	2296824	20040305.3	57194101.6	8147245.6	5113448.4	7981435.8	7392262.1	6252563.9	4961352.5	24935435.6	5358285.1	5771551.4	1400080.9	2160912.8	3240781.5	1472503.1	7082453.9	15734730.6	18174781.8	6441957.3	3249548.4	8493223.5	15118053.7
1997/8/19	9509094.4	6034886.9	11828477.3	20830770.1	7754856.9	7196341.2	2556893	5740662	2425800.5	640156		9767976.8	20555409.2							4583608.5	3509179.4	1406493.1	2051042.9		3300482.1	3400257.5	3404829.9	15041406.9	28500154	6518545.1	6710171.3	5785435.1	8285773.3	15273536.5	6717502	8688407.7	2233573.6	2086677.7	475213.5	2518338.5	2543054.3	1054739.4	1563638.3	12623808.4	23662644.4	6518523.8	2869599	4580929.1	18765704.6
1997/8/20	18738295.8	7095315.6	1179488	6210243.2	5780569.1	3766950.3	3457017.6	4594089	2264185.5	767265		12216939.4	19911272.6							8129282.3	3487265	1339147.1	869084.6		8478035.5	4537035.3	2950637	11979386.9	56086937.8	11309509.7	6952213.7	4586023	16821584.1	12762170.8	29346784	7052134.8	2748451	5555716.9	600179.9	3075830.1	4619481.4	1262693.1	3385869.2	18707666.7	48514848.3	3003036.4	4189215.8	3046030.2	16603779
1997/8/21	18326204.1	10619872.5	1130953	5863211.6	4229083.5	3360594.7	3029619.7	10020666.5	5562099.2	970577.5		14308086.8	33858472.2							8000652.3	3867220.9	2324184.7	955316.2		17343403.6	5561263.2	4212041.3	32614873.5	84889618.7	8023729.9	27773773.8	19310175.8	8140725	12195221.7	23787059.9	18382784.5	5382182	2837878.3	1011728.8	4637209.6	5358348.3	1504881.7	3727366.7	12694507.8	62928063.4	11893827.4	7075980.5	6463082.4	34952165.9
1997/8/22	11543836.7	17362984	1393776.3	10711639.2	5833584.3	3546136.5	7416437.1	12469874.5	7345878.2	953354.3		15753963.5	31286560.8							14491961.6	5155329.5	2824289.9	4934311		15818959.2	10400900	3739012.9	31546821.6	33448375.1	10503034.6	18709929.3	21766978.1	73071203.1	12587563	12234383	20207625	5968611.5	7470706.6	1489815.4	16794670.4	5118569.5	5277716	6739662.5	17049177.8	91649417.7	10581736.2	8511319.6	3877051.3	27930353
1997/8/25	12322326.9	14009979.9	9168485.6	6898673.2	9830791.5	5750620.9	5835492.4	12208947.7	6438144.2	2121215.2		38638202.9	42199591.8							15259249.8	5725217	3987197.7	6306609.4		23529483.8	11319995.4	7982266.4	27884514.6	49114815.8	11808379.8	15641100.5	71193580.3	34222784.8	15456346.2	24858590.4	15631967.2	8188670.2	6356720.1	4895340.6	11942363.9	16197731.2	14583847.6	5141162.8	8679085.5	46864563.6	8420121.6	5529320.8	4792289.2	42371042.4
1997/8/26	14744055.7	28181679.3	2799524.4	6674856.7	6497812.1	7379516	6026874.2	8236818.6	4528162.3	1480445.7		25074836.3	60911314.5							20299439.5	6939249.6	2561090.7	9252084		23816708.4	16611529.2	10222725.7	28215692.2	42068653.5	34987776.3	18014517.8	68062149.5	31194424	10545590.8	88521206.4	14370485.4	6938810.1	3215419	6300026.5	6208334.7	9841980.6	10784375.3	14142109.2	8251434.7	27819025.3	10804156.3	4755247.8	6297532	45855528.1
1997/8/27	17271928.2	63992862.2	3976275.7	5202855	6996402.8	5943181.7	4913609	17363886.3	5102645.1	1062794.6		27606196.7	73240998.9							13937757.9	3220931.4	4198791.8	5771368.9		14123854.1	35838579.5	5556007.1	24837185.9	40261909.2	13665447.8	9724542.4	36515247.5	20303309.1	14700270.4	44310162.4	12599240.2	16703622	4124009.3	5361234.5	12273008.9	14244678	5426297.7	7390570.1	19303598.1	39516736.7	7689287.2	5232978.6	6167895.8	38348522.3
1997/8/28	12112253.6	70559707.3	3545236	7943067.2	7302830.9	6467465.1	5210957.6	9142969	4012769.6	1446913.2		17151937.1	56640977.2							10311519.8	3646663.1	3524824.2	4448781.6		12262145.7	27227985.4	3778859.2	19647542.3	27332046.1	12978493.1	7948895.2	58604845.5	14986873.3	18217619.9	16669058.2	16372463.2	7965089	3403384.8	2950805.1	7685311.6	6399347.8	10056112.5	4801912.6	26406030.5	26294744.4	7032039.8	5599230.8	6199240.9	29755415.9
1997/8/29	9489865.9	40682914.6	2110864.6	5260798.3	4713698.4	7595760.5	6717640.5	4780386.5	5317277.2	1513303		16068976.4	62436919.9							7012606.6	4616128.5	6668469.9	6336604.1		29336516.4	21419003.2	4556654.5	27994447.4	29077723.3	13882435.7	13361146.2	38409262.6	17258217.4	21287585.6	14060324.5	13272171.2	6198008.3	4782343.2	2145062.5	4953422.6	10133115	6204687.6	4338513.6	19771357	23974522.6	7368856.2	7480438.6	5321091.9	56806132.5
1997/9/1	12703111.6	39900382.8	1808771.7	4571248	4592260.6	3976499.2	4845420.6	9922817.3	5031070.8	2365171.9		17823747.6	113472818.9							6393615.4	5186573.3	10817489.1	4104929.3		27466943.7	16552782.4	3037457.3	22103549.5	N/A	18895544.6	11104664.4	22088304.9	13151275.2	11554200.7	16342274	10092125.7	6449174.8	11947337.2	1910411	10521976.2	6524143.2	4729659.8	3943740.2	21145676.9	38816790.9	7150476.4	19808477.3	8058726.8	27903725.1
1997/9/2	5894220.3	16819308.4	1207043.6	2487770.2	3309987.7	2248081.9	4424878.9	5645486.3	3755407.4	1284933.8		13842797.8	111930871.2							3219808.7	3612142.2	4848517.2	3156502.2		14776576.4	11736829.5	3621105.3	15018855.3	24101635.9	N/A	6958917.7	17514835.7	10230220.2	9711354.5	13215936.8	9327832.3	4792568.6	9756570.5	2267350	5455622.8	3979402.4	5223046.3	3209897.8	21892329.9	24030160.7	4689488.3	9583203	5160949	20169328.4
1997/9/3	6567740.9	25412283.1	1767265.8	2607769.2	3631335.6	4446705.5	5998988.4	5041767	9308676.9	1613376.1		49313833.9	53409848.2							4661459.2	6103514.6	7000740.5	4667608.7		11917177.3	12275428.7	2305041.4	24017549.8	67883758.2	9977272	6214372.7	23203481.6	22527963.9	31246117.8	13166960.4	13877291.1	9042026.2	13035990	1723626	4878001.3	6487870.5	5703762.4	4454898.3	19413671.6	18485844.8	7679376.2	6919480	9537693.1	18216613.9
1997/9/4	4526675.2	55649799.5	1394771	3233875.5	3230234.4	1993694.5	5622264.5	15614092.4	3198871	4172611.9		114958259.7	50666202.2							5113684.2	6590629.2	4397494.2	9174702.4		11509339.4	11472173.3	2874148.6	17523035.4	29436725.8	15140417.6	7329661	43046616.8	28614040.3	12429339.6	13595781.3	14397678.9	5158051.9	38520791.2	7604966.2	5717157.6	14827141.6	7405471.3	6912781.4	21843276	21175368.3	10164893.8	6736231.6	11508025.6	23901140.8
1997/9/5	5197273.4	19768295.7	1091942.4	5875205.9	2888003.7	10125399.2	3919144.8	6687371.4	2274296.2	3681113.4		40029406.1	37023293							4575553.6	6314316	4262821.3	4089810		12264044.1	10443713	5325926.2	16031394.8	18791281	29708869.4	6712432.9	25174662.8	15171442	11880747.4	9867411	7516937.5	3769193.3	15891916	2573536.7	3499626.4	7143562.7	3507190	9143599.7	7734726.7	14733034.8	5640702.9	4510932.8	5102812.1	15692687
1997/9/8	9553510.4	40619369.2	1346407	6091834.3	3844787.2	13143556.7	4219750.4	8678398.1	3238668.3	3074586.6		18771125.9	48979515.5							5106822.3	7726474.8	9968748.1	4101601.1		9957254.9	27259950.3	8409440.5	17012318.8	23716073.1	11178255.6	7641845	40158261.4	9833304.8	13116262.2	16131259.8	10578520	4633815.8	20964960.4	1787672	5194313.6	5515469.5	5058359	7826247.7	13098850	23207472.6	5850423	7740381	4874407.4	21089889.4
1997/9/9	7451063.8	25136566.3	1060203	11616688.2	7193259.2	6212984.4	3476199.8	4924315	2302158.7	1526109.2		17495924.9	59222789							4433161	4053119.8	6349897.6	3367215.9		9086932.4	16060038.2	14520185.6	13260827.1	17007269.6	9938684.4	8347195.5	64616947.4	10280186.5	9676678.6	15232487.5	6832718	5006546.4	17686197.2	2331045.9	3274564.7	4439610.6	4859702.6	5998383	10782887.1	18698260.2	3857296.5	6893983.5	3641647	38483908.2
1997/9/10	3981188.6	66362027.2	1102078.3	24730136.6	15199868.6	4135194.4	4143572.2	4872860.9	2961911.5	1091692		16758362.6	35777074.4							6097785.6	3999720.8	20928505.2	3469640.9		9088224	32991274.5	6522576	10743702.2	21855303.7	6870615.9	13268259.7	32819812.4	8485030.3	9932894	5974837.9	8848760.1	4021284.4	12425792.5	1871903.7	3158493.7	5847783.3	2935390.3	4353460.3	8091536.3	17731059.5	3261357.6	5182246.4	4296452.8	25482000.4
1997/9/11	6677543.6	125064041.6	1108405	16676304.4	23439170.7	6081469.4	7996688.4	4545004	4492333.4	1572611.6		18535464.6	58396207.8							8514295.9	4105538.6	17523867.2	3845943.1		16219515.7	40800270	9851712.2	17924758.2	30764776.6	10816872.5	12127749.3	43663147.1	13164708.7	10678973.6	32814334.6	11590191.6	5691761.4	10130841.6	2133839.5	2965980.4	5039061.1	3593232.8	4150889.6	13310354.4	21394977.9	7859967.6	6443955.7	6507877.7	26075645.7
1997/9/12	2838643	54482976.2	800062.1	6943877.1	6629844.5	2773286.4	3055535.3	4371476.5	2580152.5	1371543.9		15505253.4	37849090							3848939.7	2243702	5014416.5	2700473.3		7577624.4	13437601.9	5689189.9	10669004.7	19528068.7	7164723.2	5030650.6	19287382.5	6533425.9	11152708.8	7600087.5	5786425.8	4870973.5	9419719.7	1218372.5	2060681.8	3782806.4	N/A	2942988.1	N/A	18106855.8	4677356	3641140.2	4011696	14997615.1
1997/9/15	3591288.3	45238865.5	784759	7301719.9	4232772.6	2271570	3488507.2	5461401	2623176	1278545.4		12805086.6	41403590.1							3381531.6	2868900.5	2918733	3548033.7		5939627.8	11752484.6	2990171.1	9392463.9	14963572.7	7218881	4960107.5	13712901.3	7827534.7	9795451.9	5913260.8	6733273.9	3088299.8	N/A	1273302.5	1690820.3	3967228.1	3197681.9	1916288.1	11621619	10960291.8	4692248	2869055.8	2746335	11178996.8
1997/9/16	1873216.3	21263000.5	697813.2	4078342.2	5668156	1174071	2400635.6	2941579.6	1686827.8	654409		8522357.7	26645326							2329132	2199681	2361870.7	1840016.7		3869360.9	6701774.1	2709747.5	6353729.2	11354703.4	4812844.8	3877914.4	8980871.7	4305233.6	6810452	7499509.4	5439018.8	2122154.8	5098692.4	1177880	1606641	2093917.9	2297815.6	3063183.6	5421079.7	7443268.7	3004507.9	1720990.2	1996097	7191954.9
1997/9/17	1454200	13801587.9	387894.4	4518200.6	2965065.7	1111945	1918625.4	2362500	1052500.6	645131.3		6034827.4	17262762.1							3318796.1	1421379	1608586.1	921748.1		3403907.4	6188415.2	1641116.4	5816397.2	7363301	4435604	2013388	8266172.8	3626815.8	8548154.7	3173624.1	2654776.7	1737661.6	3794671.6	1041945	994036.4	1884169	1561017.9	1807955.5	6691431.6	4562519	3447745.8	1537193.4	2354816.1	3995682.1
1997/9/18	1809593.9	12746317.2	351235.9	16803366.7	2748569.1	1755556.9	2562892.6	7157116.7	1054469	629525.6		7504098.2	13127450.3							2220015.1	1435578	1857708	2022230.6		3641252.8	4111636.9	791814	5072278.7	6295862.5	4204256.8	3367643.6	7278979.8	3503122.7	4123989.3	3471416	2603145.6	1679813	3980386.2	866772.7	1361056.6	2165584.6	1853058.4	654625.2	5264836.6	4326158.1	2693730	1756524.5	2105611.1	7068026
1997/9/19	1378599.4	14857410.6	639739.5	17190434.2	2592101	1546166.2	1559278.6	2779299	820099	518469.5		9373456.9	16247335.3							2377135.6	1596282.1	2868808.5	1295429.6		3811594.2	3602922.4	966970.8	5468966	8489090.7	3578281.5	2058588.4	7922120	3753162.1	3786304.9	3862660.3	1764980.8	1419295.4	4323548.1	865780	3638414.4	1979747.3	2495341.7	2347311.7	7265926.7	4628139	2387365.6	1264515.4	1734768.8	3528261
1997/9/22	3167595.4	23983432.3	347202.7	47016811.6	5912582.4	3106116	3790949.2	2396237	3292666.4	943195		13035309.2	26938058.3							4205616.3	2383691	2785764.7	1822317.3		6215113	6911861.9	1681558.3	7521485	18422168.5	6138166.8	3859203.8	10575554.2	N/A	7950853.7	6043339.3	4003027.8	2287365	4216805.8	1055971.8	2200107.4	2477668.5	3103221.2	2237464.3	26820818	7096430.4	3434869	2623517.2	2902188	5077913.7
1997/9/23	2580076.9	17136490.7	387133	21073357.9	4449090.6	2468997.3	5781542.6	3294662	4239911	1216300.9		13352755.8	33711246.6							5483998.4	2708912	3670876.2	2413645.6		6284575	7564336.6	1701479.9	10540058.7	11759076.9	9746940.8	3968081.8	13765968.8	3363454	8864566	16822042.9	5611572.6	3852064	4580655.4	922576.5	1316035	3835152	3903350.1	2675709.2	15584168.4	8407005.5	4580450.4	2680826.1	3653633	6166671.7
1997/9/24	3692872.9	25355001.6	495117.9	17539850.1	4974303.9	2628806.4	6851366.9	3902105.1	4525698.5	1500044.8		15978173.6	32905336.1							7059200.4	3239825.9	5077902.3	2949506.6		5704999.4	8526579.8	1897100.7	9955116	12821803	9766844	4490165.2	14907228.4	18714752.8	10234268.2	13985901.4	6368472.8	4053802.2	4279565.6	1432482.8	1133789.2	4013673.2	2714372.5	2799587.8	23055747.1	8746369.2	6920263.7	2997769	3668473.3	11580356.4
1997/9/25	3301229	17814732.3	997474.1	34346793.2	4242744.3	2040675.1	5338010.4	5053318.3	3411059.3	1364579.8		14688181.1	31107385.2							5516494.4	2719593.4	3402659.6	3791353.4		10477030.4	15005802.2	1862093	8426404	10733268.1	7981310.7	3983615.1	13205268.4	13612224.7	10043990.6	15839578.4	5909989.8	3699826.5	8881264.7	1465213.8	3578147.5	4737266.2	2431830.5	2985061.3	13328550.4	10638279.2	4778716.4	3002127.6	4501273.2	18552602.1
1997/9/26	3376499	11451361	4932213.4	26945712.6	3559742.6	2548323	3001903.8	8260091.7	1629803	1455462.9		49566778.9	14625849.5							2427343	8541005.3	2471477	1730496.7		4902771	6046830.6	1082776	6515915.9	6567918.8	4813793	2701955.5	7288057.8	7146268	5604574.5	4260811.5	3310336.6	12213659.7	4232920.4	1391147	4325008.5	3631538.2	2771327.6	1936892.4	7731278.4	4834955.6	2432403.2	2013938.8	8199720.1	4922108.4
1997/9/29	1881577	9707627.5	1023806.5	21328970.1	2301806.5	1509345	2549818.4	6258463.4	2032591	717139.3		11816954.9	19861386.4							3111722.3	3572125.2	1889644.9	1128634.6		3746879.7	4358881.6	750499.1	4464604.7	5202099.5	5510449.6	1925084.3	6862055	5945784.5	5021989.2	7785585.2	2634078.5	5099291.4	1939367.2	407983.1	1193479.6	2596276	2198584.6	1794994	7098128	3617965.7	1627144	1497782.4	3014448	21703793.2
1997/9/30	2589229.6	8026943.9	399827.8	12688885.2	1981895.3	1580259.8	1805689	8094607.7	1725613	509227.6		7942201.5	11023567.8							2473561.8	3070469.4	1435163	1064089.3		2558832.6	3594081.2	671034.7	3824433.4	5956638.2	3822413	1500979	4515303.7	6442699.4	3490453.8	9810885.5	3413311.6	2213141.6	1350194.1	645319.1	843287.8	1736638	818187.8	1704255.1	15108764.9	3820921.9	2239768.5	1314432.8	2036846.1	4890838.4
1997/10/6	2099800.4	5466782.4	249315.8	7596551.7	1487004	2400781	2166705.5	1416630.9	965419	248039.4		4509483.8	7688217.9							1417075.3	1417457.3	814128.6	679616.9		1448772.8	3457269.2	259134.8	2803710	4457743.8	1922682.2	1461698.1	3057599.5	3093227.3	2177597.5	1319077	1598878.5	1323739.9	822079.9	344582	654679	1215660	1083495.9	1348833.2	2152556.1	2046215.2	1965160.5	391147.2	2021956.4	2036021.8
1997/10/7	2630609.5	5203555.6	121094	8344569.8	999826	844958.5	1113059.2	1767097.8	1792635.8	222096.6		3967407.2	9770613.8							1414619.5	1121604.2	790098.7	519851.2		1683094.2	2082964.2	425779	1976325.8	3118719.4	1820542.8	837671.4	3006570.5	2532131	2221769.2	1269958.9	817558	1571007.4	998709	484125	646455.4	1359530	731241.7	706682	2306150.3	1825975.8	1415265	599949.3	860120.5	1901918.2
1997/10/8	3129385.5	10688484.8	441919.2	22511191.6	3779651.1	1130051.1	4301544.8	3121158.5	3735351	697301.3		6841769.8	25982738.9							5110801	3092052.5	2039352.2	1320349.1		3767443.7	5306211.6	850618.8	5828042.6	11683754.5	6377101.3	2573243.4	8788907.5	16308916.3	5959026.9	5503830	2975478.1	3898600.9	2746197.7	860637.4	1098887.7	2066349	11493370.7	5660974.3	4105369.4	4489544.3	2769300.6	1525138.8	2586520	12496416.6
1997/10/9	2387426.3	8737693.4	425793	11552143.9	2721220.3	702125	2130012.8	5899043.8	1191943	2121375.8		10411655.1	10006312							2111620.8	2073338.3	4374307.5	1179736.8		7783806.9	3532802.8	1024146.2	3345347.1	6816223.9	4941130.2	1834142.4	6067028.2	36305741.5	5490092.1	2797642.8	2528500	7795040.3	1976418.2	2047753.4	2835062.1	8268090.9	5002462.6	6257544.4	4691660.8	4197640.4	10048861.7	1364688.6	2095846.1	2910720.9
1997/10/10	1426584	7217199.1	370734.5	8721754.6	1726832.3	825575.2	1580089.4	3104409.6	2479001.7	818948.8		12626070.3	10267808.7							1653500	2720479.8	1973887.2	1559125.9		3894160.6	3219134.2	604399.4	7483288.1	24736789.9	6446705.1	2031039.3	5550160.8	10745037.9	7660303.8	2294450.2	3594278.9	4189630.1	3632526.3	1156236.8	1522914.1	21384970	1663264.9	2693339	11353466.9	3219840	8651489.4	5169604	2915161.1	3737826.7
1997/10/13	1943639.2	7325626.8	513985	14465738.9	1605100	1038056.7	1570765.4	2057960.5	1834404.4	674362.2		8209580.1	9738557.8							1558596	6726735	2903438.7	4264824.2		3198649	3023691.8	426534.7	7916927	42471513.2	3335223.4	1753265.6	6289691.8	12428058.2	5195268.5	1829755	3103205	2584575	3424513	715414.5	1259805.4	6995667.4	1507549.2	2495104.6	10638689.2	4551025.1	2290995	3879081.4	2046559.9	3550063.7
1997/10/14	11692416.2	6745956.8	1457270.1	12419051.1	2365617.8	3036363.8	1366805.1	3209157.3	1987067.4	666303.8		5185602.5	7272951.2							1370706.5	5778492.4	1956391.6	1671376		3446501.7	4906870.3	415983	6916927.8	17908283.3	3485642.8	1891644.6	5116740.4	6837479.2	4324224.4	2275518.9	2114858	3122258.1	2495405.6	460663.6	833288.4	4012406.9	1003658.7	1614184.9	2436345.9	2744177.6	3827346.8	1676192.2	2137040.4	2533599.5
1997/10/15	11094770.6	8749767.4	5748622.2	9314225.5	6695168.4	2658705.8	2493985.6	3076758.5	1608968	2655517		7066576.7	10048284.6							1196298.4	7792377.8	1611301.2	1677861.2		2840965.4	20508199.6	532468.8	4438288	9446513.2	2447988.5	1797856.9	6913462.8	7791434.6	5916210.1	5514786.8	1749406.3	1988260	1989430.6	650919.4	569230.3	4069673.3	964454.3	1292549.5	7610526.2	3682377.5	1681155.8	1578108.8	1522859	2239232.5
1997/10/16	7947402.2	19109636.4	14566789.3	24893735.4	5690592.1	4139428.3	11788765.4	5013821.2	9556891.3	2214775.8		36012359.9	39327472.5							7047985.8	15711082.3	3579424.7	1833879		6222028.2	9445839.6	1206955.5	21562769.8	16261350.2	28363634.9	2937081	9970816.7	23031246.8	11104596.4	16860309.6	5491999.1	5386712.2	5284038.4	1323909.8	2859411.1	11970920.6	4703891.2	5074382.5	23804215.8	6530106.9	18488003.5	2580435.5	6563474.6	14612526
1997/10/17	8321041.7	33611302.9	5546906.9	20941629.4	9671924.4	8053597	20080558.8	10072200.7	10537163.9	2747475.7		48062388.5	46549775.7							12642255.3	11280726.7	5728037.1	3953781.9		8500837.4	13290581.5	4111566.9	21790751.5	21803826	61198888.4	9125562.2	19906807.4	37559167.9	23346578.9	26855938.2	8631659.2	15692315.2	6397475.2	2417945	3625728.8	41753117.6	6968857.9	12593134.5	19184755.4	12224318.9	22181604.4	4470613.6	21494003	31908265.2
1997/10/20	10423925.1	28067411	4554138.4	18359455.6	11663103.6	8435387.6	16061538.6	10240869	13488567.6	3555030		84585565.2	40355978.8							11784147.1	14761536.6	8904482.1	4556806.3		12897270.2	13565514.9	5630154.2	18314156.8	22965810.5	32203623.7	17076462.3	24127180.6	36365284.2	27311564.8	16750362.4	8425601.2	33376017	9129849.4	3536541.8	6048184.6	53667483.6	6761024.8	N/A	21274069.3	12782795.5	10979000.6	4614029.4	47053156.6	23561313.4
1997/10/21	8831156.4	30012070.7	4387914	16756745.2	7985931.4	7211795.8	17183880.5	7249997.4	8741347.6	3687736.5		42822119.6	54950700.1							9839140.4	29491871.3	8463496.6	4351135.2		23757470.7	11640131.8	2895284.3	13995930.2	24879873.5	47777034.1	6853748	15837313.2	30728600.9	13639062.5	9913750.4	7654904.1	14693718.8	11936156.2	6349382.4	3052673.6	31753406.4	5615711.7	9815602.4	27955875.6	11020390.9	12286803.4	7912218.2	34022139	18551326.6
1997/10/22	8686620.1	116468424.9	10133461.7	22067840.2	9968930.5	6689504.6	41632620	7252366.9	13716194.6	4468273.8		51015489.9	106291323							14052272.3	49162652	6042847.8	5450212.7		12914511.7	13663759.8	4740137	21665002.3	26502968.2	69402383.6	19191459.8	16373188	50542325.7	20619515.1	24680797	21579392.4	18457360.2	8327170.1	3841565.1	3938226.4	39264281	6894387.4	54070045	24546262.7	15303246.3	23455347.4	6619284.9	28023345.1	25028713.1
1997/10/23	7192224.5	96856180.8	8928122	14861427	7158295.5	3581228.9	22336694.8	15975602.8	8793066.8	3508637		30916785	49288153.7							13086875.4	16159470.3	4564020.4	3994534.3		10158112.2	12891447.2	3418399.1	16861624.3	14906848.5	47958714.3	6181030.8	11637843.9	24973392.2	15978530.5	12484664.2	9500329.6	10427856.9	5997223.7	1777515.8	4573532	15554807.3	8978952.9	55974363.5	13035587.6	8953203.1	12148521.6	3234268.3	17102468.1	19910233.3
1997/10/24	16527300.6	65069825.6	12247061.5	44670064	8500254.9	4244668.6	15349239.5	18251667.3	8880278.6	17466772.5		42963853	42527428.2							18704560.8	9018536.3	5952942	4576842		19280383	24282511.3	2812770.6	31263604.9	15653759	41103852.2	5939538.6	14032498.4	19951886	16168982.3	12585597.3	9880002.1	15485840	6031888.2	2390838.5	7295383.3	19056457.7	12187193.8	86383371.1	11228081.7	10147545.6	11852061.4	3291251.8	12505588.9	54963620.6
1997/10/27	17807996.5	88048291.8	12819358.8	63583100	13286281.9	8551390.2	21475045.1	28974917.2	11426318.6	16338160.9		47862655.9	77249266.2							19270241.2	12085269.7	8703788.1	9852955.6		15472472.1	32402048.2	3490361	26685266.9	26800612.7	37068070.6	7105739.2	19094968	38881501.1	25811588.1	21227829.4	13432918.3	29367986.6	8610886.6	3647797.5	6144788.2	24952451.2	12128171	29593286.9	15149880	15556610.6	17596278.2	5267567.7	26147844.3	59011057.6
1997/10/28	9504605.4	55830080.8	7250021.9	72783707.5	6929457	4494677	16837958.9	16262124.2	43763978.2	5476191.1		30368538.6	49303980.9							11515807.4	9264019.5	5451861.1	5635538.9		11456975.4	18591631.5	3180306.2	18629086.3	23321772.6	26699849.5	6510838.8	13864847.5	25431233.8	17768767.3	18663024.3	9482754.6	14557054.7	7969797.5	7991948.3	3683325.7	16768031	7610587.5	17702281.5	13057145	12536914.9	16996536.9	3340775.2	16423094	29273831.3
1997/10/29	16164934.1	37123277.1	5231991.4	51137193.4	32180820.4	6120274.4	13445283.3	13727401.1	28159454.4	7197685.4		39473777.5	40327962.1							10209625.2	5724500.6	5982604.2	5443339.1		8241539.2	10941805.7	2055970.4	14309410.7	12550505.8	21333062.5	5717641.8	10723020.5	21998357.7	15881252.6	14439463.8	7822551.1	16155768.5	4642253.9	23950994.6	6551560.9	13081066.3	5736563.1	13966925.5	7254411	10684297.8	13158035	2842293.1	35080134	18169237.1
1997/10/30	12443356.3	39244896.6	4746516.4	41380772.5	43699340.5	5496054	34116822.2	16278591.5	24751500.3	8024778.6		190380711	70835941.8							29127214	14314090.6	6958493.9	16958540.9		10290137.3	13084576.6	2894644	17768357.4	19229978.9	36761774.4	7790561.9	18584553.2	25690187	22565586.1	30289574.8	7784001.9	16438538.6	6403081.9	13138704.6	10088512.6	58015414.1	7665704.5	13893516.8	39936790.2	12421889.5	51618241	5509203.2	61667810.2	34763089
1997/10/31	6428119.3	28772795.4	14296747.5	27422085.9	13646480.4	2685299	11206691.4	17845276.7	12104853.9	3255755.1		108449235.4	202974673.6							9577173.7	7216869	4823743.5	27999454		6746164.9	6977806.7	1748141.9	16871010.1	9937262.8	18429691.7	3302492	8628820.8	12659150.4	11219414.1	8819144.6	6580808.3	9942384.4	3497255.5	4151199	7625429.9	17969799	4557492.9	8597352.5	11993557.6	8074336.1	14571042.5	2105761.5	31441076.8	56829764
1997/11/3	4344890.2	16599958	6115615.6	22826965.6	12966265.6	1667374.6	5161590.5	45063886.4	4710271.7	2642640.9		48262897.5	129140819.4							5330955	5731732.4	20562229.9	27705148.9		8639506.8	6487217.1	1492540.2	13010448.7	7641980.3	8727134.1	2455032	17389475.1	9053599	11533648.8	12787974	4438439.6	35088856.7	3461229.4	5537255	12881281.1	64658772.2	3434896.8	5483005.6	7215168.9	6680909	6509666.4	2896245.7	12882284.2	14244948.6
1997/11/4	6212542.4	17357217.1	8479554.4	25750121.6	7293565	1698656.7	4915574.2	15249351	5852788.7	1854185.6		30563140.7	74496424.2							4982150	3223203.8	8086478.9	23519027.7		10305752.7	9787566.3	2320658	8296717	9117373.2	9505628.1	2739431	8208174.2	15651798.7	7038548.6	12646343.3	3913562.9	12457117.4	3031681	2789529.9	7123325.3	35816110.6	3357858	3608433.9	18023136.5	4174709.8	5156266.4	3104094.7	18370938.2	9796417
1997/11/5	7589437.1	30148133.3	6186114.1	39564040.1	8192125	2815596	17791732.5	18226462.5	6920378.6	2535724.3		39765776.1	78976528.6							16920788.2	5012604.2	6603259.7	51758424.8		7608857.2	37594199.4	1999241.2	16005081	12105708	41733659	14268836.1	8967151.7	15236685.4	21658850.5	18514385	5702451.6	12528901.7	5716005.7	3527230.9	6327945.4	31254894.3	6539633.3	7529373.9	14570026.2	8202046.5	8134981.6	2602688.4	16075247.3	25654914.5
1997/11/6	6285552.3	38004125.1	5390922.4	26018317.7	8489318	2221424.7	10885337.8	10637103.6	9293637.2	2583585.6		37650166.1	58325233.8							27198305.6	12797937.9	5272970.5	48419137.4		6585318.3	12893144.7	2984063	13625302	31198472	40172495.6	6462677	11394719.7	13124628.1	16269371.8	N/A	4774625.3	16580362.9	22589137.5	4572830	4087733.8	26041581.5	7670313.6	17594718.7	8431328.4	9087827.6	32649255.6	2839746.4	30464318.5	26683674.7
1997/11/7	8491115.6	17091494.4	3264122	13634436.6	7145880.8	6196059.4	10016236.7	10620302.5	6203679.1	3029225.9		24794900.3	47104642.8							20328647.4	8238340.6	4681560.7	16767605.7		7018716.4	7604611.2	1434377.2	16125998.2	24100999.4	14261099.6	6590720	8150719.1	7930199.2	9648821.9	17703007.3	4625105.4	7963166	10602111.6	2028820.4	2942254.4	16436863.6	4684557.8	6095240.4	17299686	54540901.2	14387842	7274263	16473826.6	12953247.1
1997/11/10	18181861.3	23519481.1	8779446.7	10215885.9	8857221.9	10703988	8081565.4	9049551	4576767.1	2828772.7		25742734.5	39784403.8							11015443.5	9314545.4	12369592.9	11345445.5		18137052.9	9676144.1	8174661.2	28204958.3	12169721.2	19680479	4405190.1	11979040.5	9841563.4	130800265.1	30649273.8	9829638.3	11057182.5	7309398.5	3227181.8	2405506	17495437.6	8698393.2	5714923	11074281.8	72917855.1	12121952	17107552.8	16375456.6	17274554.2
1997/11/11	6216420.7	19103373.4	3824429.3	9072049.3	6341745.2	13153221.1	7250080.4	6135600.1	3584123.5	2401813.1		21491903.4	20217002.5							6593387.2	28084792.2	8979736.5	8100984.6		61542036.2	10019702	1987960.1	11462392.1	7682399.6	11604938.9	3661930.6	10828807.5	9475128.9	77287221.7	11949072.1	4451470.2	8450334.5	3062382.6	2622509.6	2719769.2	11120575.2	4706969.7	4636260.6	16915674.5	21814634.4	8985472.6	9126904.2	14448064	7911747.3
1997/11/12	6176273.7	13844120.6	1380023	10703606.9	3463599.4	10561392.8	4656173.8	3528856.6	3823331.7	1386211.8		16827005.8	16984367.8							4455556.4	9005179.1	25225924.2	5707933.8		17037990	15063449.6	1171676.2	53461999.4	5742913.3	23824246.6	2341729.8	6596295.6	9306066.8	38070281.8	12958201.5	3175044.7	6921763	3519501.6	1855342.2	1081733	7600561	3409493.8	3728783.1	33330709.1	13291859.4	7569251.6	3357320.6	11536231.4	7318027.6
1997/11/13	5939957.3	17460720.6	2113078	7481350.6	4298412.7	3440782.9	10812149.8	6174795.6	5171155.2	1339400		16638333.8	28235025.9							7046582.8	4926002.4	6833604.2	6028521.4		9221773.4	7713379.7	1680507	124907684.8	7290194.9	12370807.8	2242103.5	26122317.8	9001500	42243025.6	8496680.5	5638679.8	8833949.6	3287049.4	7354228.9	2206859.2	7182651.8	3034624.2	4825449.2	27139254.7	9960264.2	9767026	4397770.9	11763560	10339429.2
1997/11/14	3967612.6	12363731.8	1501765.6	8731699.5	3604263.5	2009938	7142280.6	4922051.2	4144589.9	1300900		20813555.4	19436562							4976783.1	14549293.9	4871452.8	4498457.2		8894226.4	5857742.7	3523517.4	141658872.5	6535923	15936069.8	2844227.5	12330450.5	6933685.2	32469678.9	7981065	4324045.7	5609076.4	2707220.5	19622574.1	1923584.7	9689167.9	2381179.2	3867571.6	14531618.1	7161591.1	5231941.6	3129383.1	7803514.9	8862793.1
1997/11/17	5957832.5	13317327.1	1249460.5	18571020.6	2468365.7	1921647	20410296.6	2974542.8	4366376.6	1022646		8942288.8	17570691.6							5683603.5	15741131.7	3546852.6	2575262.7		5183997	5471200.3	1018445.1	37903509.7	5782350	112649680	2513192.1	6418817.4	47066748.2	13949610.9	6736193.7	4222732.5	3722733.4	2394042.5	8031277.2	1355263.4	5201928.6	2326346.1	3737125.5	14229974.1	6748673.9	8714066.6	2287731.7	11102184.5	7539441.1
1997/11/18	5626002.6	9731685.4	853599	6298876.9	6371621.9	2107797.5	4709391.8	5203983.3	5696812.3	773337.7		10090012.9	17856421.8							7766737.7	5894216	2834693	2193814.1		4410459.3	4325191.3	1293859	30254407.7	6472126	33769729.9	1980126.9	6195486.2	57005690.9	10691657.8	3160948	2916811	16475803.8	13623673.1	2930551.2	851460.9	3873921.2	1636718.2	2035196.5	13614532.6	3877537.3	15177544.9	2469230.6	4264552.6	6692348.9
1997/11/19	4664542	9150084.3	827941	20444180	8280494.7	1820191.6	7631733.1	2456616	3238188	1060374.8		8774890.4	10734677.1							30683661.6	3582276.5	2987441.1	2550741.1		4325735.8	3955765.5	565554.4	18541793.6	5608595.8	14941774	1565471.8	6515986.7	15955230.2	12185671.2	4675715.1	2665308.4	5433335.6	34237911.6	2569015.7	1088304.2	3310071	1842607	2786240.5	9187162.2	3393386.8	33000029.1	1555731.1	5790313.4	5278123.7
1997/11/20	4507680.7	10782621.9	1053649	14499755	5558291.7	1925925.8	5945184.8	2286900	3578316.4	1008841.3		9703232.7	13292250.1							14417717.4	4739444.5	4572934.5	3188441		3765565.2	4072648.2	1176130.1	13132917.6	4426140.7	18121001.4	2436799.4	5787054.5	9945315	12243207.3	4841497.6	2469489.5	8573328.9	10661323	1771020.5	1302745	5294707	1539619.9	2129399.4	11025958.8	4634742.7	12604352.4	1677615.2	69285956.6	4830189.4
1997/11/21	3303654	10382477.3	1296465	9564576.2	4239134.8	1551780.2	8605962.2	3558728	3684928	1428398.6		11774954.9	19808481.2							10363354.5	5045784.7	2048810.2	2965304.4		3732160.5	4424231.3	2719491.9	16472099.3	4327557.9	19642687.6	2105887.4	5399493.6	10150094.1	13458885.1	7050884.9	3309290.2	32532172	4932546.9	2534266.5	872933.2	9353120.9	2082630.1	3366762.5	19753234.6	6148514.7	11528050	1745612.6	44296481.5	6954656.5
1997/11/24	2703873.1	12723237.5	1751133	6837061.4	3483770.9	1295201.5	6092014.2	3268592	2809300.6	821185.2		11621283.2	14480097.2							7309419.8	4714347.7	2513483.8	3150141.8		3886309	4510084.5	1905676.9	11579989.1	3844750.4	12785959.6	1385848.4	4461600.1	9556134.2	11149745.3	8154230.4	2425970.6	26696539.9	9943116.5	1421540.6	649962.6	6565771.4	1953657.5	2563418.7	18993767.2	5114125.5	9859931.1	1340386.8	19354200.1	6621214
1997/11/25	1965924.5	10491623.3	1426534	7957900.3	2400673.7	1469862	4057910	2769081.3	2680151.2	629416.4		7481922.6	10023486.9							5375859.2	4482402.6	1271470.1	1793534.8		3897130.4	3422726.2	1218995.6	8417014.8	5126398.7	8562637.4	1710826.7	3842955.1	6391947	8440681.5	5007925	1995396.9	10645278.2	11317998.3	699962.2	705861.7	3759561.2	1569827.1	4707452.9	9217955.3	3722012.7	7283293.9	1436583.6	8335498.1	3879993.5
1997/11/26	1776962	6935175.9	511299.7	3403249.4	1357815.6	1077515	3293188.8	1698954.9	8992763.9	930136.8		7348840.5	7750447.6							3281596.2	6387973.4	1505100.8	2194219.2		2513087.1	2566582.4	2359149.6	5833108.9	3642014.2	6807177	1295830.1	2416630.6	4210898.2	6368451.7	3678834	1463165.1	6850173.7	12601277	867950.9	757427.1	3247087.1	1262682.2	1417477.7	11434263.6	2988193.1	6410739.1	1066443.6	5787372.3	2538676.5
1997/11/27	2908576.6	7997255.8	3419666.4	3555081.5	1582254.1	942182.6	3120140.7	2090392.7	7067600.5	668195		6973551	11230999.4							3087205.9	4797230.1	1688631.3	2020642.6		6923283.4	2630411.9	5509259.7	8517957.3	6509835.9	14075987.2	2308631	3396889.3	6573984.8	7804098.4	3590107.3	1614998.1	43353302.6	10436384.6	1037286	595047.5	3833154.3	1382954.7	1646343.1	13499361.1	3277698.9	5831602.3	1725398.1	6548203.8	3760296.7
1997/11/28	2924518.2	9762269.4	1066424.3	4113755.8	2547263.9	2699623.2	4178792.6	1698836	3738521	587271.8		5697724.5	9577051.1							6324023.2	3979977.4	1395424.1	1905414.1		3589059	2730898.2	1916302.2	9072218.5	4028830.6	8332393.4	2755947.6	2653216.5	5573280.3	6257515.9	5019230.1	2423473.7	27977450.3	6820699.5	1068284.1	739232.4	4098473.1	1531479.6	2208339.4	6204036.6	3729742.3	5926335.8	1268276.3	5874145.8	5036598.7
1997/12/1	2067062	7490553.5	1823902	2400680.9	1762167.8	1112842	2818186.2	1678344	1809109	759708.6		4816166.8	7498809.9							11925407	2269128.7	1095382.6	3579228.6		2227572	2283656	2026922.7	5417796.3	2723977.8	6083358.4	6516104	2854335	4153875.1	4023351.4	1884117.2	1838309.5	45092825	19518742.4	1083591	1952874.7	2635989.9	2922831.9	1844721.2	6338902.4	2645055.6	2685365	1913718	3320293.1	3163237.2
1997/12/2	905562	5560064.5	1278789.8	1992709.1	1145032.8	1373833	2490398	1051485.5	924722	820255.9		3581718.5	8653806							7754718.8	2252633.8	1081382	945015.4		2335147.6	1594014.6	1105915.8	3254604.6	2760056.2	2935350.6	2705701.2	1855853.4	2197925.5	3910594.3	2623832.3	1098724.9	24169496.9	14354522.3	902947	3424183.9	1725438.2	927462.8	1882590.2	13045204.1	1303556	3318553.1	754981.7	2625566	4042171.9
1997/12/3	2476886.1	6556126.5	769953	3892090.6	1778723	1136533	2162685.3	923624	1312150.9	699211.5		5957344.2	7921920.6							4012826.8	2309604.3	1305705.9	995271		1788982.1	2630185.7	1694259.7	4901286.3	3231715.8	5540797	982680.1	2026390.2	3005590.8	4391111	2198537.4	3289623.8	28922371.6	5715311.8	677926.8	1328207.5	2495941.5	1460266.2	745594.5	7445023.1	1760204	2659013.7	1089353	2468284	4519125.9
1997/12/4	2818085.8	8959162.8	2194488	6870539.5	3141200.6	800794	4710201.6	1871986	6059364	1082485.3		7639038.8	12227994.2							76647128.5	4779511.6	2271477.5	1759965.2		4136240.5	3676247.5	3495103	6790733.4	4306756.7	9619840.6	1788218	3786381	4834729.7	7339324.7	4985667.6	5036650.8	62386271.1	11797394	912199	3187714.5	5901661.5	2271644.5	5034623.2	10091589.4	3199593	9742385.7	1527725.4	7366645.1	24426115
1997/12/5	9074730.7	11122535.3	2650491.8	20713959.9	4026995.6	1453148.5	8103638.8	4076276.3	27260743.4	988988.4		7562339.8	12235161.9							46899330.6	5372907.6	2190451.9	2245795.1		4236030	3277202.7	1950005.8	6796913	3791742.7	9126072.3	2563920.3	3680095	6081486.1	7497005.9	22910888.1	2991758	37284057.5	19310139.2	1482776	1786765	6091117.1	2717568.8	5248023.5	3973219.5	6990806.3	6862120.6	1354965.6	9118730.3	17507570.4
1997/12/8	5674071.5	8995645.7	3312472.7	5511635.5	1269291.1	1368622	4368867.1	1928154	28526413.3	607839.5		5505146.9	9084223.6							19767129.1	3805114.6	1896770.6	1656263.9		1719628.9	3961355.8	2104144.4	3938412.7	2689591	5335684.8	1692760.4	3159448.2	5225260.4	5387606.1	7514811.8	1547646.3	23462513.2	5966133.5	1409949.2	816952.4	2326350.6	1487389.6	1917018.9	6022640.4	4435750.6	5105269.2	819548.2	4395342.4	7858904.2
1997/12/9	1394371.8	7323088.1	4634182	5489766.9	1658022.6	1453568.6	18067695.4	4491690.8	9074372.4	572505.4		9118682.8	7609270.2							27035207.9	2421676.9	2018437.9	1481422.7		2015132.5	3033958.8	2237140.6	3295535.7	4109058.8	4315465.8	2032069	21183123	4850592.7	3782641.9	4878233	1417971.5	18065069.9	8578792.4	558035	1094483.7	2596101.9	1415352.8	3177291.2	5276065.5	2497802.2	7521674.1	1290110.5	3682142.9	7145544.2
1997/12/10	1295987.9	9305044	1400434	4645083.3	1037680.5	1135151.5	8085617.5	1996995.8	7817482.5	946049.2		12410997.7	10216102.7							16227734.6	3422642	1268173.2	2012880.2		2284950.4	1569618.9	884068.6	7534928.6	2396370	7238002.9	1993074.5	12049113.1	3294728.9	5189966.2	6047459.8	2595331.1	11002967.2	27338095.2	1514332.4	1777570.5	2871762	971052.1	1671091.7	3052982.6	4065865.6	7579830.2	986110.9	2759876.2	7120117.8
1997/12/11	2316636	4638218	1670597.1	8110288.6	6151613.1	1049951.6	6679412.8	2111970.1	6692734.4	635368		11511110.7	7393793.9							14038910.8	2503535.9	1075157.4	878109.5		3254716	2935657.5	18483732.2	3733945.3	1848801.9	4401138	2831651.9	11531453.4	3226644.6	3496752.2	14033566.4	1830147.5	12790200.5	12922777.4	555425	3197993.1	6734803.4	1750404.8	2247145.6	3250647.1	2502095.2	7866442.3	1020282.8	9281276.7	8190982
1997/12/12	1515241.1	6040087	2169276.4	11516920.5	2279177.3	2292134.9	5736139.1	1467738.4	5880345.6	498784.8		83287742.4	7350228							16174253.9	1691560	1769946.9	2023724.6		3289850	2500515.3	13540518.1	3497233.4	2190785.7	10470488.9	3622838.5	7209706.4	2801120	4607368.6	7850375.6	1509967.1	8319032.4	14567637.8	1094523.5	5017550.8	3184898	1363164.9	2604339.7	4288282.8	2618024.5	8033658	717773.4	7930754.2	7301639.9
1997/12/15	3227461.5	8964468.8	3581848.5	10434109.4	3361662	1213979.7	5704044.5	2859326.2	6034345.5	991634.8		20638495	12241265.6							21693788	3837770.8	1646315.6	2864304.1		2103268	3153657	4571132.2	5693646	4503461.5	6237533.5	8387616.4	10969194.7	5893871.6	5474119.2	5742540.4	3042415.2	11234968.7	12235854	1734842.4	1948642.9	4743628.2	2157732.5	4682397.3	10072553	3187740.6	6869483.3	1251997.2	20371235.8	5208693.7
1997/12/16	2388142.9	8607874	3425646.6	5843095.2	1865160.8	2041127.1	13541972.7	2097521.5	28564331.9	807374.4		13219255.9	8639057.9							20060542.6	5098516.4	2101404.8	6606570		5263245.8	2609449.3	2139249.4	8806887.2	3616136	12344750.1	3547025.3	8211867.4	5434015	5630304.2	12750784.6	2970088.1	18271756.4	10276573.5	2834355.7	3047857.3	5247289.3	2773244.4	2230362.9	5044011.3	2968654.4	13409839.7	1273148.9	9220947.1	11521495.2
1997/12/17	2827948.1	13685838.4	1649545.8	5420543.5	4241595.2	1590132.6	10541710.7	1918726	15622831.6	2269240		16341047	15344157							26270343.2	3955648.1	2639558.3	7459886.6		5767432	3578541.4	2076216.8	7323743.4	3541702	10555291.8	1708469.8	7447200.5	4236490.1	8315360.1	23813687	2919835.2	15942279.9	11461989.4	1010698.5	1797578.4	7746983.1	2467373.5	2879977.4	4145773.7	4100563.7	13531144.5	1659495.2	11072527.8	8145545.4
1997/12/18	1970264.4	9412595.2	926102.7	4198142.8	1985193.8	2170053.2	6290892.6	2340692.8	8841144.1	2137606		10286585.1	15006821.6							16145650.8	5898790.4	1748789.4	2803420.5		3227002.2	3734241.9	2209298	6029006.7	3759534.6	5174323.4	1613945.4	10335198.1	3410274.2	5930566.5	17988732.1	2076694.2	5836117.4	8207096.7	738735	835468.7	2866577	3165766.1	1774897.4	11528548.9	4697249.1	7569764.7	1257401.5	5923652	5951713.7
1997/12/19	2340561.8	11229558.6	1052186	5407111.6	1638187.9	1291027.5	4526147.2	2088083.4	9006321.9	3788462.1		8773828.9	16364600							16189316	4244663.8	1514513.2	5412710.6		2823419.6	4220756.1	2319519	7003449.4	2852783	6121267.8	1440514.9	37847171.5	5379876.4	8086894.7	6977121	2860080.6	13816104.2	11032252.1	968424.8	2030833.5	3527879.6	3044376.8	1898796.6	8255291.1	3811550.7	9286890.7	829948.6	5533875.3	4198956.8
1997/12/22	3843912.4	14935492.8	2580238.4	9199397.2	4513747.8	2246576.3	29353998.4	3437923	12736583.7	3443202.7		18624814.4	27581516.7							41677954.9	4175092.4	2437862.2	9207640.6		12310841.9	4748780.8	5227968.8	8092449.4	5742585.4	13240811	2118252.4	62310085.8	8115921.1	8372263.4	18114888	3678950.4	24404108.5	16311505.6	2344004.1	6647602.2	8521952.7	12182101.9	4116390.7	8502971.9	7626260.4	52896045.4	1785760.2	10243174.6	12253933.1
1997/12/23	4547881.2	8898862.3	1469667	7903729.2	3568942	3547796.2	19153913	3067970.4	9234627.9	1633361.6		13080677.4	16300102.6							20965204.2	N/A	1491910.9	5101961.4		5741308.6	4290459.8	4573334.8	7537012.2	3417990.8	9451084.2	2113676.7	66449434.1	7425942.1	8164608	9538721.3	2588313.6	13214570.8	10501683.9	1097290.5	4620420.5	4801150.3	3880292.8	2580043.5	4837712.6	11717940.9	31580264.8	1250196	8405536	16607599.3
1997/12/24	2862097.2	11692598.5	5744138.8	4965829.5	2354144.8	1871839.9	8364984.8	3719283.9	7736633.4	1775114.4		12063014.5	13362368.4							16235166.8	3329133.3	2965824.5	3468632.2		4891978.7	3974293.7	4388456	5068844.8	14415979.1	5897053.8	1615553.5	46872501.9	4488010.6	5926332	12092209	3195318	9805599.3	25216224.4	999393.7	3921098.6	4568720.1	2863977.2	1804341.8	19626777.7	5958101.6	13739017.6	1232047.9	6003009.9	12835049.4
1997/12/25	2061072.3	7650744.3	1538591.9	6817450.5	3634009.5	1954140	11627084.4	1650839.4	7276110.5	1317916		12004267.3	16889754							21893958.6	3993984	2483815.9	2715089.2		5338557.7	3571121.2	23414329.7	7832328.8	9160498.5	9635930	2324417.3	65116281.8	5295267.8	7992342.4	13916819.6	2934406.7	9642822.7	36973632.7	1562313.5	6957434.9	5047403.7	4023029.9	3473300.9	14259918.7	5726137.8	13593692.9	1299056.6	7506600.9	19220470.4
1997/12/26	4520602.2	11442785.3	948803.1	7779192.1	4590183.6	4274442.7	10521158.2	4139363	13493890	1446752		11385834	17689251.7							17753870.8	5630429	2988088	4776436.7		7620617.5	7745688.3	15749535	13426845.2	6774476.4	11676408.1	3515199.5	89290770	6332341.3	11662968.9	17874805.9	5127118.1	8212101.9	33325041.9	3022257.8	5596139.6	6087528.8	5112789.3	4669689.9	8345701.8	7059722.4	45116700	2401649.4	44101259.1	16439819.9
1997/12/29	15702498.4	17335263.4	1712061.6	7018129.6	6985525.3	4203046.6	11484573.3	8906113.1	6907570.2	2592649.2		14920106.7	16036125							19812496.5	8309349.9	5310634.9	6174406.4		5874442.6	9137864.8	15703297.8	12221904.7	9701655.4	12186923.1	8106833.3	48960445.5	7945022.7	17867527.6	24162646.5	7062150.4	11109355.5	17386757.3	2338201	4584056.9	5863160.7	3759914	6281356	6705790.3	7786251.4	26279941.3	2671805.5	35355731.2	16073354.7
1997/12/30	13443566.6	7271460.2	1275332.2	3110885.2	2444741.3	1790320.4	12995405.9	17555311.3	6768181.8	1187066.4		8325489.2	9743238.6							13803247	9968370.9	11352236.1	5953534.6		4812842.5	4710069	20340961.8	16167807.5	4944335.5	7424655.5	3834797.4	31527870.3	33301912.4	7356317.5	7409825	3112983	9634366.9	11178998.4	1101042.5	8185794.3	2859768	4016490.4	3606166.6	5456987.2	4088232.5	9438094.9	2119953.2	15361226.9	9488404
1997/12/31	10964023.4	7768992	881870.9	4442922.2	4055126.9	1933215.2	19221373.6	9262787.7	10075993.8	1351386.5		11958072.8	10208644.2							12571297.5	7126388.9	4154946	4255081.2		4017170	6364767.9	23499594.7	15519539.4	4634888.3	6549868.8	4870852.9	31575380	14710069.7	6806719.3	5083854.6	3105521.7	7518252.8	20182664.8	2021245.5	6952821	4668607.9	5181591.2	4096210	5890948	3686210.3	10486597.1	2228522.2	46024410.5	14971944.6
1998/1/5	6844314.8	12866555.8	2554180	10713615.7	6819250.5	2239712.5	24280050.6	10094767.7	18749091.7	2134034.4		17249834.5	20468333.5							22705065.8	6493186.8	3157741	5489264.7		6292570	6722457.2	17752638.6	11999240.6	6991540.4	16207773.6	3035426.3	35968493.6	13125760.4	15995948.8	15081609.5	4542425.8	8941068.5	17330627.1	3514320.5	5716967.1	7370621.7	11937619.2	4904152.3	32202052.5	7273035.5	22768306.5	3681992.8	73072607.5	71996192.7
1998/1/6	4663539.7	13728658.7	3358117	7168439.1	4589974.3	2412107	22037792.1	8901655.5	16506794.8	1824208.6		14630507.6	17440499							22088778.9	5771151.1	3565310.1	5457033.6		6888292.1	5944768.9	15460252.3	14398954.1	5573716.3	37680578.4	4683382.5	53882628	11231851.9	11483731.2	19849034.7	6026157.8	9111630.8	19178939.2	1899513.6	5805648.9	31782813.6	13583484.8	5793610.5	29753168.3	6246272.5	47520886.8	3136654.8	42485670.7	111552632.5
1998/1/7	7188958.7	15088057.8	1564665.9	6734942.5	9568661.6	3282399.2	11625102.2	12923163.5	8165059.7	2718971.5		16595394.8	20455246.9							23805838.5	6151567.4	4974311.4	7267392.8		7029832.9	9937131.6	11717052.8	19807486.4	10125508.1	20801076.6	7259207.5	86798348	15059853.8	12602893.1	9954521.9	6012836.6	8677037	15040729.9	3320171	3989598	43926601.6	9591412.4	12681691.4	23135924.2	10112911.9	24444188.2	6057602.9	38273020.9	54799012.8
1998/1/8	8183875.5	21203057.8	12484598.7	10570962.8	9939298.8	4130008.5	15145669.6	18297290.1	9619981.3	4350917		24943007.5	25690189.2							32125343.9	7516995.5	4848817.6	5293835.2		8503198.6	23282117.8	15612767.8	N/A	24173380.6	21872374.2	6920740.1	36181203.3	11448958.6	12008100.3	16737885.4	5404759.7	9428583.9	19632362.1	16827611.6	5700290.4	19178189.8	7285447.7	7222344.3	17802668	18764292.5	23158062.1	6362664.7	32079487.8	27293494.1
1998/1/9	16736617.4	13508323.7	10292935	5359865.2	5176625.8	2210660.3	26117363.2	14334183.4	11365390.8	2768140		16060313	12400534.7							18481978.3	26839811	3338250.8	6239624.4		11114215.8	10563919.6	7908903.6	11118255.2	13551139.7	15429255.2	4987504	32920734.2	12918305.4	11316594.2	12365502.6	4359888.7	10741371.3	9390233.1	15843542.6	5589797.9	12379239.6	6104457.5	5471456.6	21950424.7	7520918.1	23533419.4	5343671.8	43207216	24990474.4
1998/1/12	11922472.8	15566581	4622408.4	6120600	4804353.7	10502462	62472980	10645968.3	13943623.8	2354946.3		26496417.2	14144662.3							24619646.8	15716777.6	4412789.1	6738870.5		13862195.2	8161957.4	10579588.8	16567479.8	10597322.7	36637725.2	3713516	24076854.9	12232188.5	14642428.8	39287146.3	11618024.4	11082904.3	15279191.6	7323305.3	7932191.8	16902004.3	9724406.2	9560742.4	31418189.2	9121585.1	23439828.7	17209209.2	36482816.1	36272027.8
1998/1/13	9601000	23287304.7	6582060.1	7817358.5	8029872.3	9610448.9	41636438	22500236.8	14353303.8	2795503.4		31590241.4	23089593.1							35298767.8	12564551.5	5234497.5	5802595.5		11844272.6	9955472.9	12005724.2	18007512.9	9469556.6	23097259.8	70150165.3	41956783.4	13737481.2	15574298.9	23064967.2	7287383.4	9745772.3	16165031.7	3593149.7	4464378.7	17827012.6	9051280.7	7164971.9	34677530.7	9043616.8	32440415.1	10886078.4	47820998.8	40848131.5
1998/1/14	7944982.4	18741287.3	3542139.7	8967839.2	6955343.8	31987774.8	19064180.7	24333031	12579678	2806246.8		19867844.9	15427355.8							19169085.7	7881700.3	8474645.4	4708067.3		9590477.2	15453204.4	11427114.7	14687871.1	9555821.5	14771707.3	61132328.1	43006301.9	8737683.1	11989495	20583192.5	5018495.6	6812729.2	18016131.3	6660597.1	4385000.1	9828075.3	5165928	4932663.7	21940041.7	8667657.9	21966192.5	18185918.3	29114893.3	21529820.3
1998/1/15	7596663.4	30762974.5	1537944.9	9574226.7	7762409.6	16372297.8	18342361	14566995.1	5774489	4413453.1		15557921.6	11681456.7							10342613.3	14346511.8	11214482.6	3286359.7		7542643	36033425.1	7520930.8	27049939.6	17254012.3	9994616.2	20512653.4	29637632.2	6874481.7	10857623.2	10700688.1	23198946.1	7068231.7	12282843.2	4518078.2	2483914.2	7359581	4853156.4	5008582.9	10475481.1	10821882.2	16769654.4	36470009.7	19141737.3	11583008.2
1998/1/16	4526826.1	14952463.9	1278226.2	3133178.2	5054699.7	7441689.3	9937549.8	6725436.4	4014920.5	1770481.4		12302404	12598675							11553002.2	5916098.6	4600442.1	2341255.8		21709771.7	12860587.4	5129624.5	29804066.2	8403765.7	8635810.1	12930746	17024470	7152276.4	9608659	9378094.4	7589449.8	5680140.8	33783151	2893604.5	2093860.9	7229174.3	3394655.3	4217452.3	7779748.2	6870026.9	7757592.8	10301938.3	50443402.2	13590147.1
1998/1/19	2932707	9999083	1291593.8	1944044.7	4368621.2	3387494.1	12363063.3	4447683.6	3754105.2	1464207.4		8319414.7	7838690.9							10569796.7	3810771	2642051.1	10729483.5		5974020.6	5470134.4	2788319.1	29917963	4523548.5	7840431.4	9117276.2	17696683.3	5168378.1	5811156.3	6726254	4437666	3001872.4	10133326.7	3011107.4	1800372.9	5500258.3	2610252.1	5720214.8	5587376.3	4591278.6	12610733.6	6078270.2	21922585.6	12076144.1
1998/1/20	2915143.4	5167811	5779624	1850065.7	3229061.7	3886210.9	7112522.8	4749256.2	3551005	1135220.9		7095624	6088422							10074614.2	3409349	1668075.5	24958591.7		5852957.1	3221969.9	3720291.4	21548566.1	4025918.2	6326833.3	5083355.2	16742868.3	3727164.3	5601123.5	5262995.3	3275772	3231103.4	5396404	970360	1176026	4453105.6	1525294.5	1811187.3	4835470.6	3894723.3	8651176.1	3523567.6	11878249.1	8461132.8
1998/1/21	2006363.6	5582883.7	1491925.8	7882224.7	2492340	3634413.5	5834246.2	7506000	3337130.5	524946.8		4731681	4508396.2							6137510.6	2466139.6	1370089.4	5098065.9		3676588	3521446.7	2308038.6	14353141.8	2841440.9	4337318.9	5825381.7	13987351.4	3216140.6	4170692.6	5165775.9	2259844	2415348.6	4559501.8	820981.5	1123780.8	2605286.8	1482001.8	1936922.2	10473373.5	3311363.4	5929971.5	3866065.4	10975659	8316041.4
1998/1/22	2688043.2	9648521.2	4104518.6	1810338.8	3317059.2	3066398.8	7696148.4	4839897.5	2658609.2	478464.8		8006201.7	6636075.2							6412692.9	2826010.5	2502188	3442185.7		4218299.8	4106481.2	2340664.1	9527627.7	3879066.3	8446436.9	5294567.9	14070059.6	3468230.7	7608816.5	7652585	3014894.9	3144421.8	5164585.3	2431950.2	1966567.8	3818022.3	2130993.4	1627903.4	7244820.7	3486207.5	8908991.9	3104838.9	12030847.6	6288138.8
1998/1/23	1945797.9	7589939.4	913423	2573431.4	2080741.3	2266077.8	5950139.1	2801298.6	2377182.5	702731.2		6309790.2	7347389.6							6528485.2	2544502.8	1567448.6	1721257		6162104.3	3419938.6	7648129.7	23728213	2788637.6	4977124.7	3641753.5	15310530.7	3472299	7959745.6	4916633.6	2236601.2	2383115.8	6898387.3	1290852.2	3670655.9	6641627.7	2234464.1	2381591.5	9737351	2652256.3	7370810.8	13765025.5	8189164.5	9897221.7
1998/2/9	2571199.5	8570753.6	1985289	1730262	12552770.3	3008110.2	5832976.4	5303635.8	3932274.8	835132.9		9383737	10193213.1							10051277.6	2858658.3	1950718.1	3009791.8		8492117.8	4204039.2	22833593.2	40624722.8	3650173.2	5704296.8	6252613.3	18768986.6	3545827.2	8385220.5	7140163.6	4599599.7	3046006.2	8425962.1	1267584.2	1999288.2	11228638	2219186.6	2489193.4	9340663.9	3731871.2	8082331.6	22458454.6	8202777.2	12327698.3
1998/2/10	2086523.7	7858373.6	2349678.6	8404780	76138132.8	2875208.5	4722555.2	7242731	3947455	729100.3		11109127.4	12934864.6							7533098.2	16000120.7	6046151.5	1875436		6625919.6	6396199.8	10102980.3	40167457	5451752.9	4665342.5	14150570.8	22054084.5	3949979.9	45751509.5	6864983.5	2332942.8	6809259.8	17739779.8	1481013	1508775	6589172.9	1617971.3	2270862.2	7122310.9	4478247.2	4394025	26598938.8	7205497.2	5700429.9
1998/2/11	2719030	22634169.2	1368798.7	5181366.6	65857777.5	3192901.8	4447441.1	3733216	2180123	1010836.2		15909936	8000527.8							5193310	23586949.4	11274510	2055607.8		4270689.7	5387189.2	7928144.5	26114825.4	4388186.7	4804296	7449096.2	68959089.4	4878888.5	22105869.8	5498317.7	5489790.9	3207202.2	6834738	2526881.2	1056612	5196996.1	2394598.2	2777188.6	5113520.6	7056195	8129083.2	14704224.9	5883660.8	5271059.9
1998/2/12	2522564.8	9357581.5	1132228.8	3356691.4	50073590.4	2461434.2	6658415.1	16133455.2	2517693	981677.1		8445755.5	13491384							5677183.3	36206555	6541097.8	3903907		29488530	5150427.5	4379873.3	27844772.7	8915723.5	4939994	6844510.3	40399365.5	17545175.3	67994551.6	6797865.5	9555304.2	3700818.4	5132964.9	2680253.5	1191148.6	14004476.2	6748863.7	7672471.6	4440934	7276289.9	7387835	9296841.4	7433808.1	6676972.6
1998/2/13	1769681.3	6387642.6	1516137	14425563	30979618.4	2413518.2	4176637.8	10090191.8	1843526.7	845820.6		9287340.5	9132241.9							6182867.9	31951935.5	5051098.1	2497110.6		24412206.8	3827034	4473943.7	23752837.6	4281167.1	5889196.8	10763258.8	17412421.5	6231041.8	98407464.8	6557760	3684271.3	2290530.6	5918524.5	1112847.4	1481795	14262194.7	6692364.5	4625603.8	6532942.7	4740254.3	9134101.5	7790763.1	12390192.6	5797464.5
1998/2/16	2236125.4	8114573.6	1544910	31047008.1	16462897.4	3174617.7	4652201	24317966.8	3210981.8	3047572.2		9741996.2	10080342.5							8961516.6	22630043.2	7156903	3685649.5		21788803.6	3735257.5	4410596.5	26334536.6	8213972.6	6994728.6	9764000	47698000	8625000	69837000	6173000	6680000	3953000	6679000	1760000	1914000	6218000	24887000	9080000	8217000	3761000	15145000	10044000	16216000	8053000
1998/2/17	1681717.4	9333986.1	1215803.5	9494147.1	15076245.1	2055194.7	4128060.4	13492328.1	3584131.3	3085904.7		6257675.3	7827724.8							4102527.7	9199848.7	4316116.1	2404976.7		12600180	3232791.6	6681264.3	20617518.8	50929604.8	4903369.8	3614914	22914822.8	3123463.8	78921022.9	3708183.6	3342131.9	3345486.1	6861787.4	4528442	1000111.3	5957827	20182323.8	32917136.1	8489639.1	5079787	7065945.7	10135475.8	11462283.3	9722555.8
1998/2/18	2240678	59678734.2	731299.1	7654750.1	12774905.9	1755605	4614122.9	6839494.4	3542488	1932220.3		11173595.9	63239008.3							5195080	17765106	3529917.6	7337496.6		10126789.5	8414440	3106446.6	87497524.2	29551854.6	11131459.3	6443092.4	21472324.3	3314838.4	49350129.8	4938805	3525536.6	1799992	5953437.3	2207682.9	3115284.4	4930256.3	17460547.5	10702777.4	10697642.8	8328217.7	6323348.6	12421950.4	7604102	6357336.1
1998/2/19	1484781.7	41786719.6	1208386.3	4281860.5	10425129.9	2237116.1	2588467.8	5603995.5	2833645	2035321.6		6522472	23270850							4123820.8	21739772.4	18808847.4	1868608.8		12837720	3396470	8412889.9	34752872.3	10269075.8	3265649	27543431	30135661.8	2698922.4	57540766.8	8507629.1	2674022	3316996.3	10101049.9	1914495.2	2759897.1	3074106	14168493.6	4572475	9423512.3	4373689.2	8131008.3	10053322.4	11018487.9	5334957
1998/2/20	1913560.7	16732663.2	832934.5	5368905.2	10183229.5	18311773.5	1891758	11948328.2	4220159.1	1340752.8		6197367.2	11379903.5							3904278.6	13544708.7	8326969.6	2447070.1	601996356.2	8267551	3139360.2	3478359.2	67833941.7	8053399.4	4138352.9	9300365.2	31512989	3688997.5	32179779	4852774.9	3657906.6	1684986.6	3971885.3	909883.6	947522	5163595.9	9359225	4216984.3	11386054.8	4043926.1	6240346.9	9514635	4872644.9	4028342.2
1998/2/23	2191947.4	13265342.3	1175279.8	4429360.4	12337435.2	10139385.9	5463420.7	10631065.3	2747720.5	1060244.9		8280388.7	33705441.3							5332935.4	14665276.5	5293219.8	3095880.5	177861262.8	10392517.5	4549990.1	11876662.9	33169330.6	19893246.8	7584385.9	10056344.8	19134485.1	4649103.6	25831836.9	4344714.9	3364506.9	2790960.5	5998014.4	1379409.5	675197	6322648.5	6394289.5	3376722.4	6475538.7	3906717.8	4416001	4366012.8	10873416.5	5505193.4
1998/2/24	1247462.1	9319871.2	518179.7	2107039.3	7067435.9	5459734.4	4416423.1	7816759.3	2725684	657178.2		5845801.9	118164681.8							10054051.5	8149458.7	5440991.7	1819210.2	107078943.7	7281577.1	2928701.5	N/A	24579409.7	10018721.5	5523326.1	8839046.6	36740622.9	2163970.2	13644993.6	3714312.5	2151073	2382447	3439773.8	1324125.6	499687	3999993.1	3954899.8	2112669.4	6598082.8	19310752.5	4496661.8	5054564.8	8719450.6	3847210
1998/2/25	1355249.9	8575439.2	688272.6	2948311.6	5772912	2751043.4	3659034	7987520.5	1907697	652066.2		4251666.8	47333902.8							9672912.6	7408493.3	5791193.4	2163200.7	83920757.6	5033647.8	2934700.9	10019070.4	23356993.3	7389927	4305420.2	8002319	39656939.6	3788155	14863971.6	5307355.9	2280128	3777216.4	1670518	1464491.9	763117	4614877.3	3857632.7	2408748.8	9162160.3	10098530.8	4176149	4301177.8	8237390.7	5223954.2
1998/2/26	1300714.1	6768313.4	987984	2362050.6	12034484.4	7159750	4019005.6	23262041.1	2639855.6	746508.2		5723119	22007845.8							5305145.9	5567722.6	4872880.9	1652408.6	39267876.2	4754224.5	2898613.1	9840844.3	30815896.4	5865822.6	4810471	6116093.4	17623633.8	3339295.5	14809302.8	4531011.8	2215565.3	2157157	1448340.8	2255160.6	953508.6	4389632.5	3469708	2708182	4397235.4	6099239.6	7246716.8	5444450.5	10084725.9	4467673.5
1998/2/27	1278093.5	57274974.6	650588.4	2671399.4	7278222.2	4980390	2278055.1	6692758.1	2690292.6	777165.6		40284609	20494658							3774062.8	5717035.8	5132910.4	1821359.9	33937538.9	5566620.6	2679208.3	2925606.6	70096777.6	5120199.8	3915902.1	4389840.8	14602007.9	3013430.4	10146414.6	2129586	2285222.4	2291661.5	1874233.8	2326543.2	605715.4	3025203.2	4028111	1611987.2	3213592.2	15393646.5	4461577.6	3022563.5	4426470.4	2702166.3
1998/3/2	1994995.2	156731381.3	805594.4	2506567	8263765.7	3613608.6	3399134.6	8977116.8	10125994	722541.1		20781842.1	24838552.8							8589655.3	7704150.5	9388579.8	2814063.2	41671338.2	5509352	3267889.9	4028757.3	47833705.6	6280160	5769252.5	6429040.2	20802231.2	3984157.4	13442394.4	5640721.7	3181908.5	3172255.8	2985205.3	1950068.5	737813.2	4094865.3	3218526.8	3564628	5626954.5	34544228.3	7146264.4	4470597	8000614.6	6257410.5
1998/3/3	1092862.9	47433137.4	417997.2	2753072.2	4572643.3	2991023	2046439.9	6206565.1	12250054.2	614965.8		9329879.3	11496789.6							4166180.3	3385859.6	3217714.8	1189201.3	16423473.8	4047430.2	1980810.1	2743302.5	21091662.2	2831418	7010038.3	3027238.4	8680496.6	2385982	7122246.4	5091829	1762979	2809628.1	1839798.4	2476096.8	839354	2996303	3381976	2361517	5277355.4	11778636.6	3322762	2519466.1	5140843.1	3076149
1998/3/4	711335	36958501.3	10751778.7	1840740.2	3637037.4	2084646.4	1922167.7	9636330	11878991	289011.9		19006327.9	9271592							2600720.5	3852493.1	2113109.1	856064.1	16441931.2	2991928	2715021.4	2777267.7	47135564.1	5192069.4	4232524.1	2109441.8	7641821.7	2171990.9	6041623.6	4204819	1568925.3	1880367.9	4225205.5	1916965.8	1390663.1	2601975.7	19371941.9	1585069.8	5019362	11800880.2	4800568.2	2423615.4	2971372	3471866.5
1998/3/5	698998	24065190.7	5180557	1602033	4042457.5	3129354.2	1608599.9	7807313.3	7576622	521796		11158081.3	7241105.3							3255809.2	2988946.4	1284659.4	1005391.5	13091928.9	3236414	2718055.6	1650206.5	82417112.3	3193538.8	4211889	1515016.8	10884140.3	2635293.9	6198297	3721319.7	1626595.6	3277720.5	3100260.8	622710	1415138.8	3039154.3	6470583.5	1273887.2	3131620.8	8355814.7	3853360.2	2189946.8	3159617.4	2400219.8
1998/3/6	932324.3	29143816.4	2065518	1484515.4	3109603.4	2952664.9	2279197.7	4699060.3	5943840.8	293076.6		7221628.5	7058744.9							1960197.5	2544542.7	1502967	1120976	11387443	3074686.9	2093034.6	2658663.4	34106492.6	3074339.9	3121644.6	1550393.3	19593651.8	2341272.4	7733263.1	7032779.5	2456712	2145617.7	2067819	2406248.2	797702	1596289	4740755.2	1142501.8	2865637	16758385.5	2049535.8	1114281.4	3522011.5	2331258.4
1998/3/9	1085641.8	53199764.3	1209395.7	2077081.5	5336917.8	1853889.3	2915764	2464369.3	9397502.2	336890.2		42650638.7	8387113.2							3883293	2137313.2	1090590.1	1203567.9	11595976	2732039.3	1816827.5	989313.2	44639641.9	3738891	4181453	1298869.7	19124671.2	2390693.7	4078651.7	4727435.2	2013490.4	2897953	3826624.7	4401672.6	968928	3063375.2	2915848.7	2194606	3558591.6	25745922.5	3907486.5	1792579.1	4382482.6	3251476.2
1998/3/10	855352.2	34076367.3	3224559.5	1339786	3645105	1807516.5	3230624.1	2096408	12490709.6	407606.3		33291302.9	8517812.7							6497738.1	2174393.6	1766109.7	2296660.5	10534008.9	4970798.5	2672514.7	1592263.8	22766462.9	2328245.5	5273208.3	1340315.1	14008238.6	3048084.2	6347508.7	4291747.7	2384384.5	1789664.1	6427100	2762498.7	799362.2	4413574.8	2650261.9	2789692	7210025.4	19333972.3	6058138.7	3479455	4505540.2	10443136.1
1998/3/11	840941.9	32374169.7	975490.5	2552107.4	7369337.5	1349794.5	2346576.7	931760.9	13879776	408730		22135924.4	6662290.8							5086968.8	2802333.4	1495276.1	1384735.1	15971031.5	3280418.8	2276494	3959778.6	48032435.6	3739143	11902419.4	2554731.6	31305287.1	3120878.7	6451899.7	8439776.4	1902327.8	1263924.1	3354862.3	2282515.7	588338.4	4187867.5	1889010.3	2344334	6560024.2	12172088.5	4332038.1	3428641.3	5164369.6	7146396
1998/3/12	865150	27082453.8	535058.1	7817272.4	6951680	1650912.5	1803038.9	1052113	10790327	308886		12254266.6	6137766.7							2825930.5	4007924.1	1766752.6	1133901.8	9005325.6	4307751	2587936.8	5310494.9	30109115.6	3778387.5	5665512.9	2482039.2	69996994.2	3605386.5	6741126.9	3717360	1752456	4578746.2	3712539.6	2124734.3	422151	3176038.8	2695699.3	2091436.6	7777374.4	9947284.2	3035220.8	3266715.8	3695064.4	2803711.1
1998/3/13	1066544.6	15050516.8	3092227.4	2990940.9	4466818.1	1070380	2369893.7	7463918	7580877.6	281194.3		9519875.5	5090734.1							3372803.7	5677570.7	1816363.7	832674.4	8739277.7	4929226.3	1949216.8	5645906.9	36863058	2255131.9	3919542.2	1549529.2	44869523	2864298.8	4558227.7	8183681.2	1714226.5	2269450.9	20636315.8	1779760.1	2257682.9	4705336.4	2057618.7	1451152.7	5355254.6	6476786.1	5429404.8	1760835.2	3096662.6	2343083.5
1998/3/16	1188076.9	17564931.4	6407419.9	6782567	6363479.1	3101538.4	2477260.9	5230163.8	9150202.6	525527.2		67668842.8	5722002.3							4468244.4	3311711.2	2243420	1004517	20710428.1	5592753	2299953.7	7883909.8	74597489.2	2177335.5	4291713.2	3400262	45482013.4	3334897.8	7521672.6	8211966.5	10806191.8	3164841.1	10508046.3	2746234.6	847873.8	3116640	12173529.8	1913080.3	7921847.6	13600365.2	10170466.9	3914988	7741899	8593173.1
1998/3/17	1286451.1	37968790.4	11171004.9	3842633.6	3573191.1	15856252.5	2936573.2	4750165.5	25859811	695864.9		76982208.2	6201558							4573530.1	4664042.1	5027579.6	1117821.6	17499444	25620210.7	2366430.2	7668624.3	92051527.6	2949653.9	5247970.1	2392267	41119186	7440872.1	8163659.3	3786874.9	7548782.9	2550673.3	7045901.7	8750195.2	709085.6	4249472.8	22884581	1806821.2	7407905.6	6711881.6	11317774.5	2964322.3	5111967.8	2953659.5
1998/3/18	874293.6	21916700.3	21644411.7	19318058.5	3329268.2	5670374.6	2641676.1	5913212.1	25108606.6	493773.2		60561410.3	5663904.6							14320397.6	2495742.7	5067835.6	1063893.8	50527129.4	11144071.5	1940971.2	1923549.7	37395084.8	4062577.6	6194409.7	2805828.2	24499619.9	4077469.8	5463493	3778969.6	4574331.5	4698819.8	9551629.4	2210964.2	N/A	8975300.7	8876055.7	1901130.4	7908906.6	7923156.9	4604427.4	2496663	4023696.4	3531287.8
1998/3/19	724181.3	22813952.4	7007913.2	5191863.8	2041219.5	3525746.3	1754375.2	3104899.4	9873114	347973		61862314.1	5424855.6							11828065.8	2441191.4	2062485.9	758000.7	30606502.4	7143857.7	1821778.6	1298944.6	26489386.9	2491870.7	5504575.9	1889227.9	14560847.5	2317435.9	4996783.3	4296416.7	2216011.1	3366573.9	5596036.7	2284598.5	1814226.4	3246797.6	5783505.8	3461395	5600771	9029695.5	2378885.4	6228478	3695291.4	2394099.9
1998/3/20	1001395.2	53819572.1	3128020.4	3545842.5	2717481.1	2298968.7	1652651.8	1959992.8	6824335.7	338440		32171072.5	4716533.3							8998390.5	2047989.5	1886912.6	844433.3	13231166.8	3508419.2	3212413.1	1477698.4	22013359.3	2285091.1	3877360.5	2077706.4	9765725	2259468.2	3833331.6	2771917	2839762.6	2111786.4	3238532.1	2599349.8	1701724.4	2346899	5726117.9	2176209	3835376.1	5716487	3355246.5	5953417.3	2814054.7	3256930.5
1998/3/23	1576988.1	42256674.3	2679674.7	2163595.2	3103131.6	3593104.5	2594689.1	3401524	10441788.7	581789.7		27933878.3	8640811.8							6913032.2	5828088.8	2480875.7	1293001	11471742.1	8242413.7	2184337.8	2436108.7	27541722.4	4434768.8	5379076.4	2117216.5	24009142.3	2471243.3	5424878.3	5236147.7	2732901.5	3010490.4	4827126.7	2101927.7	804072	2527649.7	11470943.2	3360389.3	3248321.7	14208308.8	3704746.4	3246931.4	3479179.6	3491006
1998/3/24	956884.6	25664111.8	7178700.7	2396761	2862064.5	3262685.2	2748288.6	5559861.1	8098656.1	303394.8		20698824.9	4598008.1							4602208.8	5130880.2	1789920.8	746788.6	14349783.6	9731317.9	2264977.4	1418938.6	18150865.8	3311969.2	3391195.6	3331294.4	13844802.4	2055521.1	6095614.1	5461975.1	2196133	1919388	2608097.6	2243212.6	626809.8	4081471.8	3560095.5	2012782.2	2912398.2	4545256.9	4416668.6	10533398.4	5583312.9	8026950.2
1998/3/25	1249686.6	84522453.8	6233508.2	2428572.1	12381979.4	12022408.3	3330802.6	4126089.6	28347415.3	953254.8		23789311.6	6209148							6202636.9	5090887.3	1594048.6	1110197.3	17595819	6350872	2483582.5	2855820.7	27595180.1	3724991.5	4430376	2525752.7	12703179	2451505.4	7508291	19334290.3	2712061	2121013.6	3944930.6	1910346.6	517554	5771399	5446447.9	2746831.5	22473724.1	6392836	35430815.6	7862434.1	15068810.8	15445889.1
1998/3/26	4008120.3	56083795.2	5641851.4	2332751	3935477.7	6777713	2346870.6	2367616.8	69412455.2	510079.9		20438123.8	6552241.8							4011915	4596702.8	1583007.2	1958555.5	12674197.2	6698381.7	5891270.7	1208414.8	23347331.8	3886266.1	4868366.5	3837928.7	10720579.3	2896876.5	7724758.7	17160380.6	1806100	2200914.5	2671999.8	5448788.6	798483	2997195.4	5437721.8	3152630.1	N/A	9113814.8	7928452.5	5215858.1	4072870.4	4699871.5
1998/3/27	9097168.7	57718321.5	16155356.1	3459400.4	11408699.3	18836265	4384791.2	4246331.4	37586184.3	825806.6		59945139.4	12689891							7241600.4	8563204.1	5073949.4	1768598.3	17042759.7	9928214.5	18257588.8	21134749.8	33260428.4	5795247.5	10238386.4	5642098.4	47035008.1	4416276.5	10261691.5	13104481.7	2929777.8	4096958.7	5838858.6	11335106.5	1100542	5606244.2	7046644.4	2920183.2	16749821.8	7525119.2	21392818.8	10323792.4	33373080.9	7873756.2
1998/3/30	6661160.2	84810559.4	N/A	6311787.1	9324244.8	40722147.5	7809214.7	5500305.4	51899623.2	1191007.2		38408122.2	18335461.2							11904499.2	8701698.2	4378373.5	2341463.4	19581038.8	9225597.3	11067095.3	21759570.2	31980576.6	9032930.4	10017333.2	5512218	78261112	8010924.9	14461621.4	4885465.2	5484170.1	5954156.9	9955002.4	N/A	6231849.8	10243132.6	6860529	4050376.9	10305197.2	10532210.6	19166271.3	17808047.8	61444178.1	14882606.8
1998/3/31	2593082.5	84779761.4	12263147.2	22298929.2	5445244.8	20995059.1	4714908.8	3437376	16971036.6	1174724.8		40291011.7	9197214.5							10020115.6	4548610.5	2454640.9	2593061.7	18361412.6	5807561.6	6519126	15010357.9	33708420.8	6350363.5	9563965.2	7126050.9	35920971.4	4727014.2	18489827.8	5124193.3	3964650.5	4587738.2	8218599.6	7535043.8	3329773.8	9337994.9	5791357.8	4083944.2	13079064.6	11574450.6	8118526.5	20365511.7	16940948.5	5454417.3
1998/4/1	3832988.1	195708082.9	6132995.9	8789080.9	6084732.2	19091634.1	3223274.4	4337996.5	18851555.5	986827.4		52406225.4	10214124							3767799.9	5047011.4	2811935.3	2632956.8	15383264.7	7399049.1	7865708.4	9843338.9	25420449.2	7498632.5	6604580.9	23528985.4	60708861.9	5241714.1	18547771.2	4603108	3988862.2	3347677.2	14830375.1	6549865.4	1717583.2	7168074.1	8321164.8	2258154.3	14837549.2	6887418.6	9630367.6	10993120.4	13619481.5	10251038.4
1998/4/2	9909066.4	415437477.6	11106847.5	34762219.4	13577746.9	35946564.3	6153314.1	5613386.1	20168802.2	2851649		50040551	33723743.4							8712296.3	23385460.9	8625068.4	4431797.3	41386978.8	17138455.9	27651297	17211604.8	106595079	22272285	12413756	16523331.6	146670975.1	14989659.5	23319708.9	7062076.5	8791773.4	17545194.5	18172328.3	8384036.3	3213467.9	10756540.1	11370208.6	7028892.8	42731842.7	9753127.7	19485211.1	58428538.8	19028090.6	13246842.1
1998/4/3	13548370.1	226785940.4	9759162.8	22333743.1	12025776.5	53662350.6	5216067.2	7256295.2	19825509.7	2539815.9		26131751	41871205.8							6112951.4	22963574.5	5937138.2	8637891.7	30995071.1	47493395.6	15760739.1	10379672.9	46816299	10554221.1	13645752.2	10726589.1	50366858.9	11082449.9	15521097.4	10062481.6	6762558.2	7126973.4	9276601.8	6097522.4	3790254	7911837.7	6179451	3059143.6	23568630.8	9830602.4	10249594.3	74513009.1	36999922.1	37875422.6
1998/4/6	14416445.6	326535759.6	27204168.1	16349084.4	28307744.9	34506864	6397417.9	14763550.8	20981266.2	2813787.8		36775724.9	22547559.1							7993923.7	19518962.2	14850637.3	8429392.8	30377847.7	65434717.7	38770799.1	6215536.6	55836001.3	20816437.1	12846602.1	6275704.3	49879544.5	13246213.2	15567178.1	8652551.5	10779894.3	6564418.5	24952530.8	8751528.4	3669981.9	12244318.6	7115603	5483307.7	20713974.7	39579075.1	11581113.2	31347377.4	35978143	36332715.2
1998/4/7	9725487.5	230967620.7	17948007.7	9724296.1	10327958.4	27878291.9	6088434.5	8298784	29237987.9	4283982.6		27305806.7	14640916							8006595.5	20112456	7141390.4	4024891.1	34053545.5	17306375.3	20243585.9	25996233.1	38802063.5	10078776.1	11532625.6	74704827.7	74043882.9	8423585.9	14585548.8	4378438	8826644.7	8889203.1	9133167.4	3387041.8	3613215.9	8207779.1	9919120.3	4805739.9	26473070.6	14689181.5	8988582.3	21855911.9	15737241.4	13093208.1
1998/4/8	20838534.8	234574122.7	14305578.3	15348013.9	37042763.7	63578250	5682878.8	12313812.8	25903575.6	8523025.4		45096423.5	29209509.2							11942946.6	47823451.6	8423928.6	6739947.9	59664175	23462151.6	23313835.6	22623047.6	38381029.7	23379214.6	17657324.9	35458632.1	45330935	11717979.4	25186185.1	5584087.7	9654185.3	7217928.4	13625209.1	19971387.4	14042646.1	24402004.2	7123512.7	5967028	20902553.6	18162036	9572456.3	35908734.7	18375874.7	17419991.7
1998/4/9	12187136.1	226777886.6	10627611.4	11838339.5	22074592.4	57300514.4	6430533.1	8020959.3	20587614.1	3314811.6		32326018.2	79262111							22952098.7	31178517.4	15161832.8	5170208.3	35592927.3	22235769.1	21654239.8	10913707	38462129.1	31486000.2	13669978.3	23695548.6	102601271.1	10546974.5	17365515.5	6348040.9	7953332.6	10332739.9	36214614	16338888.5	29168955	42776906.2	5829800.7	6923901.4	20627535.5	14904149.8	10702317.2	32493353.5	17481495.7	13239428.2
1998/4/10	8014355.7	180236251.2	10134276.2	10332417.2	13247473.8	47823477	17174297.9	6113811.5	20943862.3	2022367.8		28794192.9	29810393.5							25099957.8	22343123.8	7638932.8	3896091.3	22474642.6	15790801.2	12996054.1	6259812.1	33637263	11605256.7	8238981.2	17822859.6	35960568.1	7543688	14945375.8	9484001.4	5910352.9	6726297.2	13961052.3	10265140.3	8643007.3	13287163	6366652.5	3846151.9	16819205.8	13110996.4	28050384.7	18519940.5	13090011.3	16448092.7
1998/4/13	6694600.3	140245700	10449625.2	12377179.5	9476018.2	71674518.4	25030449.4	12290263.8	20727234.9	2372474.8		59474332.5	28755236.2							20320377.7	31492956.8	6409772.6	5481676.4	23913480.5	15447227.9	13072277.3	17101484.6	36267246.2	10713139.2	14486695.6	13172083	39525650.1	9278953.5	12993496.5	13745160.5	14487193.8	6733025.6	22656436.4	9994116.7	5973909.1	20070662.6	5482808.5	5763699.6	13960238.4	14866354	24515206.9	18602019.1	15614292.9	22210655.1
1998/4/14	3175537.2	78557295.9	7727245.3	5354562.3	6067334.6	43545171.5	10293487.7	20294784.6	10175328.6	1099378.7		45109611.1	27357135.4							11260713	22157946.2	5417212.4	3099547	16197599.8	8428064.6	9612635	5320554.2	20990268.7	8723569.7	8304169.2	7278036.2	25288375.1	6381158.6	49405053.9	4447659.7	6815833.4	2897724.4	13321280.6	10218323	2880037.8	10894192.5	4949722.7	7765647.3	19800869.6	6717236.9	5974050.6	18440420.1	11308048.5	15002964.4
1998/4/15	4022068.4	81902421.2	13620598.3	7323331.7	10014265.8	50300622.3	7944508.1	11188012.7	7623287.4	1257533.3		29047714.5	29547244.2							8343835.1	38946422	19799515.3	5926751.4	17426078.9	16538686.1	14018185	5319541.6	55805036.6	8501096	33773223.8	11737217.3	82667230.5	19418676.8	35587940.8	13783761.5	6214923.9	7760849.9	10433333.8	26246717.3	9761221	8424303.8	4651672.7	4589344.4	12127313	8876532.7	13290045.4	30049290.3	12709765	8897818.4
1998/4/16	4970662.2	75060068.3	22508013.2	7667062.4	19143092.1	20578183	7854786.8	20129670.4	26055896.2	1669136.5		30373204.6	20922300.7							10050880.1	54300874.6	15618194.7	8422101.6	18552124	12172024.4	12097315.8	6568055.7	44400417.5	11836234.6	68049385.1	11915018.9	115879877.1	10249340	25022241.4	5581807.5	6258696.1	51417550.9	10874180.8	10445573.6	11380891.6	26660288.8	8323746.2	5095512.8	13548795.7	10029819.5	17971884.6	15036040.3	31588236.8	20493836.8
1998/4/17	4197797.4	78620065.2	47932582.2	6382441.3	7521788.5	17702527.7	6436079	14387886.9	12544572.9	3789408.8		19729489.7	16470160.5							9544807.8	22662258.8	35548398.3	3340039.3	15052086.8	8137767.6	49143643.6	4191839.2	29249413.9	18385252.8	17985790.6	10111465.5	66194971.6	6881958.4	13747801.5	12700232.5	6044996.2	50944662.4	9671716.5	11611161.7	3699260.1	21162273.9	5593683.4	4955736.6	9538213.9	10610422.7	14476211.6	13663636.3	12412533.7	11792452.8
1998/4/20	7518123.9	98806305.4	9624048.6	5950980.3	5393389	22544352.7	4314317.9	6315516	6020371.1	3255359.8		13651813.5	11735741.8	495245958.2						5529636.8	11609127.2	9509169.3	2522837.8	10692145.3	27566218.7	89911910.4	4686191.7	21636334.2	16195101.2	9630262.5	13902108.3	41364286	4906019.3	32769455.8	9568760.1	4882419.1	N/A	5527749.8	8097536.9	3988099.1	9633000.8	6126786.8	2967576	12027250.4	8153835.7	7411474	7807108.9	6972653.9	8748615
1998/4/21	4322967.2	63078773.3	21769114.7	4314408.1	19132521.7	9034956.4	3100647.9	9589407.5	4002806	5910619.6		12209005.1	12577508.8	144480734.4						4841975.7	22986958.4	10502986.1	3808084.5	7212870.6	17571221	33685146.9	2927386.2	48778810.8	30226800.5	6948724.8	6857008.4	26071558.4	4030434	15013453.8	6034487.3	3726408.9	27911133.8	5748561.5	3343618.8	1864724.1	8442672	11979441.1	3011476.1	15228900.8	7361767.9	5485009	10333363.1	8169871.7	6151484.7
1998/4/22	11235649.1	70445392.4	13134329.2	4886495.8	24246857.5	37789505.3	4623516.7	8874699.6	13857716.5	7520006		22567449.7	13406799.8	95683101.6						7184425.4	10340963.9	12381623.8	14585409	9521114.8	46322010.5	37284394.3	3408074.3	237115578.5	27316031.7	7762689.2	17391923	67746722.2	6915982.4	34425602.1	7712557	6613843.9	20199040.9	8594872.5	12246021.7	2191927.8	15612954.3	6119758.1	4178573.7	12713385.8	13514969.3	22697945	7402394.6	31521218.3	8047691.2
1998/4/23	9138363.1	72494198.3	8777234.9	4727140.8	11122852	10903879.1	3623120.4	11112103.4	5272306.2	3050240.5		12532007.7	10290786.9	68824332.7						7883823.7	13115887.2	9467177.9	5798051.5	11295290	26768590	32194554.4	4771132	86711023.7	14307272	7601230.7	8773246.7	45600540.7	5085692	37978641.1	6153688.5	4578282.4	30394444.7	6383609.5	7138024.6	2851294.4	86548446.6	5335749.3	3840490.9	8974719	7923908.1	95832854.9	17603287.1	46855407.8	12099550.3
1998/4/24	7440599.9	55175829.2	15269752.5	6722729.4	8010697.9	12511360.3	6005818.2	10464580.5	3647611.2	2441668.3		14863591.7	13378863.1	76540642.4						11243216.8	16364638.3	9034307.2	4863123.7	12185115.5	29112617	27356630.7	4762899	67924220.1	11165548.4	9087612.4	9537963.5	55883105.4	6814021.4	20103882.9	6761305.8	4968211.6	41356470.4	7986705.6	10146524.8	2702750.2	73085946.2	11912616.7	5413284.9	7364530.3	5704624.9	119853331.4	8230143.2	16380533.4	16195614.5
1998/4/27	4458278.2	61498156.1	5796269.7	5967563.6	7420652.5	15555963.3	6403454.3	24455735.5	7660304.6	2175043.3		17245745.6	11980596.5	51343473.6						13953392.6	13858415.8	8769364.6	4688550.8	12893374.4	23343365.3	38303684	3289985.3	57876916.2	8867862.1	8389722.9	7321543.9	45198356.4	6609399.7	13559385.2	8187970.7	4452240.8	46035219.4	6579216.9	9686723.9	3971830.9	33077151.7	6647921.6	15883607.3	7526169.1	7754654.3	122454098	6508928.8	21330009.1	7627220.8
1998/4/28	4544275.2	52244734	4557233.5	6056602	7692803.6	10662354.6	6321135.8	14347866.3	28433090.4	2391504.4		39166281.4	12319643.8	32058894.1						60725483.8	7298370.5	5600091	5355089.4	12781509.4	32644230.4	24338840.5	1970961.2	112005140.3	8388149.5	7358225.7	5697938.2	N/A	25499690.2	14296760	13683019.5	14252917	32879646.9	6189950.1	3927102.1	3355098.4	36218326.3	5002405.8	8120478.8	18174901.4	5980906.5	54652830	10495121	45891923.8	21545858.7
1998/4/29	3736156.9	51144634.6	7741026.8	2668501.5	17577602.8	27966603.6	6215308.2	7861784.3	16827166.5	2713832		N/A	9582126.4	24817988.8						72810119.1	3414970.9	4103568.8	4109503.1	10592319.8	21026930.6	12838376.8	9782681	102699603.8	4223927.6	10471838.9	4755778.2	212731582.5	20152173	15259298.3	35700804.2	6466487.1	34332684.6	6388623.9	4526242	3102134	51904703.9	5496028.8	5245004.7	7378035.8	5918267.1	71018237.5	5621503.2	28422761.2	11762123.6
1998/4/30	3986656.7	59286140.3	3268973.4	7258960.6	29773459.3	13336920.5	6325341.9	10307670.7	N/A	2324125.2		32402897	9825002.9	22917586.8						32028698.6	28092592	6505282.2	4528704.5	11488614.4	26481510.3	11119501.6	6205458.4	53119922.9	5338922.9	6613938.7	7236965	70038791	10094361.2	84308964.3	24631205	8065910	39910807.4	8094136.7	2977788.4	2608133.6	93814559.7	4288171.6	5863807.4	7154809.4	8703175.2	67167079.4	22348466.4	49981288.1	7828651.2
1998/5/4	18579719.9	112524587.7	6024611.2	8379359.9	99343245.7	21630390.2	9747256.5	13355525.3	9679142.8	3759331.5		27062007.5	17497171.2	56891005.8						67055752.9	15035190.2	6552267.6	9403450	13262055	25103670.8	13448858.2	8635270.3	52146906.3	9838963.9	10628369.4	9320408.6	28407398.2	15187582.5	104609753.4	14324098	35702576.5	18505172.8	20429182.8	4251524.9	3340625.7	108722050.1	6993409.6	9353144.8	16777887.6	8283224.1	34442213.7	23102074.4	79956412	17042018.7
1998/5/5	18867672	38372669.6	5989455.8	33058396	60755279.5	28997271.5	5706413.9	7579392.8	13333024.3	3986349.1		17762103.9	14293962.4	31606303.8						30498453	8856360.6	8680759.2	5571733	25443255.3	20224848	10316150.3	16921262	35576398.5	7561453.6	10492641.9	22949614.2	20216575.9	18031538.9	60661363.3	10670123.3	20096396.4	33550320.2	9166590.8	9084234.4	5450367.6	102004410.5	4111439.2	4369564	23317803.4	6725044.2	31801693.4	16036365.1	40674555.9	8744939.7
1998/5/6	16222110.3	33225744	8199104.1	13482647.3	54995792.7	22337607.8	8441904	6756650.7	15717691.8	8565382.3		22077957.4	24636673.3	28919835.7						39165139.6	8674283.9	12034345.2	13986690.3	14567794.1	36331579.7	13998132.8	14527139	116045976.1	9419264.1	8568989	12839722	24292209.8	9258895	129493614.6	8727997.7	9235177.4	25760015.5	8247873.2	3093518.7	3227077	63397785	4558039.1	4583574.3	18213284.2	6667820.9	26490595.8	14349375.9	N/A	10236374.4
1998/5/7	49034289.2	52274252.8	44172313	53330204.5	98061477	16460653	6885044	18486979.8	6530338.9	16013144.8		79443147.7	44084139.8	27857858.9						74952149.7	20223936.2	9076481.9	9549836.5	13289655.8	40842301.6	37224144.7	7468724.5	89946469.8	8775895.6	12525822.6	16991527.5	53924080.8	10491873.2	176472331.3	10576604.5	9007373	54148263.2	8927978.5	5709391	4706676.3	66239409.4	6011139.7	9461377.1	16878819.1	9167791.7	41657963	14858776	30629603.6	9582387.7
1998/5/8	43958261.6	48546770.8	8099082.9	67761139.9	68731995.3	17403652.5	7868063.5	12497584.6	21306361.5	8465658.8		39765821.7	15729203.5	28027577.4						88131998.8	14690249.7	8679809.1	10155291.6	11690727.2	37483950.3	24996063.7	7818690.7	N/A	9581897.8	10007374.5	25325170.4	32166925.2	47820047.2	145877370	10247250.2	9611473.3	40356722.6	10429043.7	6105624.7	21320583.6	77788274.9	5730146.9	N/A	14738479.2	N/A	31893341.7	14096613.5	29695261.2	12257572.7
1998/5/11	39769785.3	335964427.6	6915392.2	88454714.3	55231693.6	13471236.8	N/A	11556500.9	5388866.4	11200716.6		28315812.3	17506170.8	31244361.5						41976687.6	17074930.8	27551371.5	24418345	23860118.1	30993876.6	27747269.3	8087100.7	54320780	31610776.9	11154981	51419563.4	42660740.5	54661688.3	124407858	12641456.9	11705571.3	42259137.6	10158178.5	5814304.4	23212773.2	64743709.4	5863424.5	28749624.1	22090346.5	17446453	53476802.2	48489283.4	25345452.8	14104066.6
1998/5/12	20537902.7	150187580.8	4068424.5	31371863.9	30667483.3	21138295.3	3633177	6371225.1	5830276.4	4342220.3		15011957.6	11753132.1	18023090.5						47874232	5969876.9	21983034.6	7639444.9	31095392.3	26808623.9	13481237.1	6108130.6	38759053	40410634.7	8549881.1	17610329.2	18444613.8	16003692.4	88775192.5	9489010.2	6162611.7	39448307.3	8493207.2	14790998.1	5180146.5	32061206.3	4642566.6	12890148.5	10998577.7	6894814.5	38425376.8	76310734.5	17370933.5	6124196.6
1998/5/13	17945344	80353696.4	11888742.3	32214090.8	31894739.8	18871664	7891871	7536363	2889021.4	3260498.3		20389176.9	18955410.7	19365154.2						28356748	15647347.3	15403802.4	6149402.2	20931316.4	34822744.7	18013913.4	7881159.8	54159324.3	125830407	13828832.4	36641415.8	25798260.3	9811959.5	118111117.4	11750560	6261516.8	21079399.8	11418169.2	10753332.3	5743460.4	35287868.4	4152662	9741237.2	11195809.1	8957667.9	56382137.1	49655041.3	27200945.6	10207793.9
1998/5/14	11445702.9	56474440	19372074.4	19944889.2	32678448	11728645.4	7097383.5	4527330.2	2549425.5	3428921.2		18656025.2	16998879.4	22892700.3						56770960.5	15399414	12960191.9	6724029.4	15505465.6	82811565.7	16476903.2	6235235.5	29477332.6	69297535.8	6708196.6	20225798.3	19243876.8	11874105.8	77418744.8	7812215.6	13754631.7	15817567.1	39958919.8	29672623.5	4956969.6	28088269.6	8220757.9	6219960.6	10889161.4	9403784.3	47015549.9	25422205.4	18530597.1	18362316.9
1998/5/15	10516451.1	53901369.6	45450654	N/A	22423125	19142625.6	7954280.8	6504701	5065835.8	3155603.2		13122344.7	10399000	17984064.6						91969757.2	12577929.2	12250890.9	8956039.4	13493887.6	39407296.9	13585153.5	32776493.4	37524401.8	36031979.2	8070298.1	19130280.7	48532367.1	9988777.9	89829114.6	6143983.7	11018363.4	14794340.2	N/A	7645612.2	4189793.6	33229562.5	16550406.2	6861370.8	10831616	7930069	N/A	N/A	101798829	22817518.8
1998/5/18	6736923.1	34002901.1	3821213.3	10259342.2	20465731.2	9888164.8	6672349	4055774.4	3279426.5	2272802.1		13353040.4	10419254.3	12408679.5						30665046.2	8041486.2	5986791.8	5107893.9	9275582	38216502.5	8080121.3	N/A	21237512.9	17310953.9	N/A	9112072.4	13926605.7	18397867.8	47944294	5703929.9	7185260.1	14623981.4	17925097.3	4594258	3396210.1	24074647.6	32502880.3	4187341.1	9769333	5537415.7	37794646.2	31479864.8	119563505.3	11132964.3
1998/5/19	6701717.2	31716057.1	6500514.5	8270269.4	77250466	7594392.9	2621468.2	3334695.1	1820157	1494443.8		10193444.2	15294922	13377017.7						29390964.2	8115481.4	6040523.5	3076356	7267176	24978170.5	5880780.9	7101260.1	60357612	8944762.8	3853885.9	N/A	11857233.8	11522404.9	43694063.8	8843774	4489427.4	28768168.7	8977043.1	2819406.9	3072907	12272121.5	10726847.7	4197082.6	8666604.6	5926447.1	29161595.6	30816071.8	44035501.3	6678852.7
1998/5/20	6910039.8	34034755.8	4397253.6	12665818.6	87634152.3	5815482.3	3496262.6	5984808.1	3059683.7	1837011		13992982.5	12549771	15547956.3						18449022.1	6314168.4	3965958.8	4757863.2	8902768.4	28134994.9	15471437.1	23815014.9	23651993.7	16601100.6	7439597	6396033.6	13282062.6	7887020.8	N/A	11254378.6	7453185.5	54394890.9	5996166.1	2554534.4	2145159.5	14232414	7289941.5	3359141.1	6090890.1	4737366.7	25294575.8	17213187.8	30294079.9	N/A
1998/5/21	10043281.9	26667068.4	3475321.1	6633919.2	100161514.1	10528582	4370673.5	7570031.5	2609207.4	1808903.4		9344394.4	11345273.6	16617647.1						22768573.9	20588112.1	5252217.3	4769848.9	9279067.2	41297095.6	83952019.7	6465842.2	17088669.8	12694185	6821881.2	8280235.8	8997840.8	7536175	N/A	9591261.2	9917055.1	34749490.5	5682227.8	5960990.8	2253578.2	39133486	6300654.5	5432352	5580002	5795263.6	25822655.2	19646102.9	61636113.6	6291638.6
1998/5/22	23838368.8	36951649.3	2217437	11189833.7	57585718.4	34795333.8	4340517.1	26743092	2924892.4	2169351.8		90668675.9	16827337.4	14117205.4						35047248.6	18113485.6	8400172.2	5710059.2	8984963.1	43950082.1	98313986.5	7393722.9	42692782.1	14465555.7	8768899.4	12005323.6	13630006.5	8774970.3	45738612.7	11816936.4	16032437.1	23507385	7250764.2	5907123.8	6938459.8	20123228.4	7420311.4	8704044	6801138.4	5174923.6	23435790.7	29720347.8	44962444.3	8117163.9
1998/5/25	19269734.2	119959929.7	4069644	19343531.9	55282600.1	27823117.3	6525196	23915557.9	4293250.2	4332912.5		58985128.4	15201518.9	18294455.8						22888473.7	10742890.4	13802224.7	8790090.4	12958005.5	52153393.9	45231993.8	8422974	35955016.8	18202580.9	13262157.8	13857737.6	15195901.8	13751626.3	59316868	14413163.5	9529561.3	18357542.6	11540828.1	11445260.7	20914517.2	28094141.7	8071332.9	9696838.3	20885037.2	9220860.2	12919190.4	28144273.4	45583634.5	15923927.6
1998/5/26	11173654.6	64664530.1	3046492.1	11540408.6	39223695.9	12619950.2	4662999.1	14881804.9	2792973.6	3080067.9		37187643.5	12233125.5	21822019.7						42341541.7	15657516	9288678.9	8978435.8	13680565.1	52942150.1	104739446.5	7510010.3	19991597.2	23947699.2	9797876.8	23304425.4	31731303.3	67513588.5	58190301.2	13372096.5	6876254.3	17566190.6	18862823.3	24554984.1	26688725.6	17228488.5	10106472.2	15241528.8	14993276.3	6798276.9	16414480.5	17267907.4	30917915.8	16953942.1
1998/5/27	11947423.6	61990132.7	2822146	13765874.5	57587384.8	10411162.7	4528940.7	16606843	5351026.3	11037954.9		48408886.1	14477182.9	11806037.7						31685230.9	17587828	25153993.1	26063641.3	11611681.2	40220101.7	116156717	28733617.8	21639766.8	24572842.9	7342441.3	38101812.3	44840655.7	29336423.8	75307701.9	6139611.9	26523737.4	20072117.5	9177253.9	6889781.9	15254154.4	22408283	14623432.6	10470926.7	14845290.6	26736266.3	15252928.5	27273340.7	20495582.7	13973074
1998/5/28	6465286.1	40490667.7	2185950.6	10728800	41499769.6	10240185.3	5791782.9	11491460.9	41250541.1	4348754.9		24515564	10080055.6	9558229.9						24535798.5	32125439.1	N/A	8593912.4	6179203.1	31323026.7	57500941.6	57309950.4	45523984.1	14421974.1	6549204.3	16756447.3	21510513.6	18961952	39410782.4	7079941.6	12698348.6	25089281.1	10714987.4	6198528.2	10219858.1	14593273.1	8652840.6	5797925.8	14582338.6	87887561.9	11995614.1	16807097.9	25631068.8	67192600.4
1998/5/29	9104191.7	38141639	5117283.7	8661080.1	33217933.9	14862400.1	4126889.9	12815727.5	20979240.5	N/A		14463132.4	11486572.9	20853368.5						15646844.3	23320641.6	17624759.4	N/A	17556624.5	19841556.7	N/A	40013050.7	23225960.2	15688346.6	6407510.2	16620097.1	N/A	32603711	60957813	9580937.4	47879275.4	16611217.2	34783682.8	5734792.6	6007682.9	13100316.6	9521991.2	8687354.6	19709845.2	28915406.2	10333519.4	20346197.9	31187042.8	87709312.2
1998/6/1	9345536.4	43307983.9	4059910.2	11953697.6	36100836.8	N/A	6823488.1	10699170.8	53051584.9	16519437.4		17017258.1	29937977.8	15449791						16948740.2	12532185.6	12418001.6	10884910.2	26597039.8	39271007.7	71247622.3	16420513.7	28016903.7	16727525.5	17046792.4	21559316.4	16320354.6	34879578.2	52171597.6	19979501.9	51219536.9	16736527.4	34793833.9	5348483.2	6518705.5	16165471.9	9423801.8	8784709	28699241.6	19444643.4	12375069.8	27022673.1	26094540.9	42119790.6
1998/6/2	6115047.4	37750365.7	5173601.2	9667167.2	34608871.7	5298562.5	4482357.2	4368739.5	14795452.8	4715183.9		10907502.9	10004024.1	7969498.7						28471875.2	24434353.1	6594820.6	15269794.5	10773978	36935761.7	33617405.9	8107509	16419517.1	9648040.2	36740750.3	10233736.4	10721021.8	175179547.7	37135381.9	9508580.2	18165320.9	22930598.1	16110322.7	6816747.4	2861887.9	15255319.5	5643591.1	6688131.5	19524238.1	10727533.1	14065526.5	15604254	15467279.1	24759862.7
1998/6/3	15064341.4	N/A	5398821.8	12014651.8	47808827.1	8308147.7	4346846.4	6907137.6	10042746.9	3530508.4		15963607.2	9753467.1	10470531						30831575.8	55061314.7	14765750.3	10528280.5	10001196.8	31197736	37659936	18343036.8	40394698.5	14409012.7	12203464.3	10234444.6	10992712.4	64576703.4	40955673.5	8820287.1	9379033.7	12057925.2	11213200.7	4631686	4226963.8	51941828.1	5846201.7	6894055.4	8651629.9	8736794.9	9292017.6	11680528.7	11885069.2	20084511.7
1998/6/4	26990939	26555236.4	4200298	6439988.4	65183396.2	6049708.9	4114473.5	5647083.4	5888937	5153609.8		12422548.1	9315250	8949744.2						24968144	13525121.3	24999439	11206520.5	9954355.5	34204454	34595860.1	17691216.7	15418911.2	11964256.1	9930226.9	16214627.8	30088221.3	29471769.2	57019766	7557058.4	13941070.9	11145618.5	11746624.7	4779202.2	3157500.1	16879506.6	6908301.9	6173921.1	8976170.4	7453517.7	26654211.8	17156889.5	16429708.6	15324205.4
1998/6/5	11045880.6	37716488.7	14000890.6	4791270.8	51205114.4	8103950.8	4734096	6254447.9	12576662.8	3414026.4	142104398.7	12544640	9791052.2	12914816.9						25002068	27945115	17504049.1	25979840.5	11178699.8	37062809.5	39398649.2	14563723.9	15509117	15026067.7	8196673.5	13973590.5	27012222.7	36428873.1	42476552.6	6923273.1	11669853.3	21383371.3	12642240.9	4919412.8	4511882.4	13750201.5	7650811.6	7097031.2	16382085.2	7060486.3	49146972.3	20051964.1	16202771.7	19640741
1998/6/8	7098240	32518637.2	5673537.1	6102318.7	17658153.8	11555382.2	4547670	22325974.8	8396131.5	2806907.5	56253853.3	13700803.1	9770737.3	26096273.7						60451785.6	34874738.5	10292242.7	17452894.8	84818732.3	23524668	38101818.3	11663128.1	23748458.7	11607726.5	6875490.8	10243679.8	45727616.2	25868436.5	26348710.7	8294419.2	12737940.5	16454637.6	8993644	5837776.3	4578247.8	11778873.4	5041201.4	4999221.9	6472602.6	6227418.1	33571260.8	10572148.8	24124414	13915197.9
1998/6/9	7613321.2	64386410.4	1394811.9	6875693.2	25336725.6	12123931.8	4182168.4	N/A	7299881.5	4027691.1	22293717.9	12188350	14890864.6	12433068.4						36570936.8	16436171.1	10841266.8	15574772.7	34669644.3	24706245.7	34803341.4	16816327.2	12143240.5	12638663	6752295.1	12567302.6	46576817.9	33759802.1	46843965.2	6426430.1	10624919.8	12545424.2	11494902.4	4148470	4862633.1	18314042	5476576	6129969.7	13234404.2	6675799.2	25640890.1	23289436.4	20410604	12046831.6
1998/6/10	5762604	33274987.9	946140.8	6491339.8	19871973.7	8143845.4	3450301.1	298965	3234544.6	2097782.2	11529129.6	9657879	8685739	9541173						13311026.3	9832502.8	7572752.7	9154860.3	48106732.3	12513168.8	15415748.7	36993627.8	7708803.6	8752237.6	4289914.6	7979492	56814540.9	N/A	38723511.8	6772770	10642926	13178992	5786818.3	2794889	2395398.3	13319692.2	4970515.9	3306094.5	8017025.9	8348831.5	16705808.3	9520270	14215948.8	7367256.5
1998/6/11	3495202.8	33267535.3	519258	6514806.4	20586140.2	3728198.1	3543270.2	314055	2620732	1712849.8	11854012.6	5117071	7415208.6	9725272.2						13650072.3	6786816.7	6163792.3	6499972.7	30346099.7	42183748.9	10659334.6	20972616.7	12442389.4	5086940.8	4322850.1	4661137.4	27368817.5	13803618.7	21680393	68119134.5	4081817.8	16827824	5437315.7	3367053.4	1383650.2	13734875	2991576.7	2742150.6	5804287.6	4441458.4	13161533.6	7270888.4	19071274.4	10140689.2
1998/6/12	4529372.1	39855769.6	1381821.9	5624044.2	60306532.9	3773743	12571527.2	27437117.3	5234085.8	2115397	7963416.7	6836869.4	6513092.9	16102906.8						19316393.1	21629025.8	5885852.8	7969178.3	30351255.5	13670613.4	23171676.8	14344730.7	12265848	6309856.8	5244367.1	7024834	23099897.7	32927836	92931455.3	163377336.3	6320678	12400107.6	6229851	2972229.8	1995836.1	14180268	4115690.5	4055593.7	9491378	5216925.7	10836338.2	9771885.2	18578499.3	9855719
1998/6/15	4405225.7	29354773.5	1236795.9	6183646.5	38561136.7	5019434.7	11323904.1	9945297.7	3993835.2	1937261	7879487.7	7173600.4	15177039.1	15833802.8						15018787.8	95339999.2	5188613	9260505.6	21467087.2	21033970.5	12873908.6	12485104.3	10705807	6548852	4389645.1	4512729	15090623	51592184.1	90516742	121324907.1	5841105.8	9386643.2	5417787.5	2718101	1753472.3	12592337.9	2102722.5	3313527.1	6664893	4064587.8	8567229.7	25427813.6	13718805	11132053.6
1998/6/16	3750229.8	28035560.8	1317483	4542311	55551468.4	4894469.3	3620352.3	8981985.5	1711082.8	1650168.3	8592272.6	8116000.9	14627481.3	10364133						18654819.2	36199032.2	5144329.5	4855938.7	15473223.8	19357086.3	12305269.5	3733309.7	9517126.1	5846294.1	5752666	6103154.8	10059502.4	29134439.8	80967418.2	50169994.5	5937662	7367503.8	5074974.2	2802181.1	2157083.1	14159792.5	2455180.5	2192493.8	7731790.9	5251034.4	12605855.9	8160405.3	12509660.4	27902233.2
1998/6/17	2075229.5	15611830.8	559474	2578268.1	39966991.5	2327765.2	2821949.5	4092287.3	2693362	1139224.6	3531971.1	5408063.3	4229256.2	7510323						9860098.5	11986126.2	3655612.4	2971544.9	8855012.6	13762510.3	6664457	7164776.7	7685544.1	4710510.3	2438184.3	3051621.7	10596206.1	14669714.1	71526720	26259705.7	3833635.7	8811105.8	2603747.5	2098044.8	773461.2	7540937.3	2575023.6	1664126.3	13950014.5	2522024.6	5433196.7	11562128.4	9502212.9	15981756.8
1998/6/18	2026901.4	18250397.8	1213513.5	3146879.3	18492024.2	3438620.6	1874631.2	3693245	1854351.8	1172878.1	2756875.7	5413015.4	5751427.7	10692805.1						15391502.1	N/A	3783709.2	3087245.8	7150101.2	9838545.1	7377587.7	3460737	17861130.5	3636580.5	3179540.5	2257872.2	29517384.6	14672728.8	66915511.8	18990487.8	7804951.2	5012349.1	2844632.5	1971344.2	4180876.2	8901953.5	2879567.8	2394680.2	11894640.1	2714606.9	6578431.5	7927747.4	11684824.3	16373664.7
1998/6/19	2897956.1	14580604.7	1129566	3334762.7	43344156.4	4617581.6	3582875.2	2857886.6	7308272	1279924.4	8371437.4	8065836	6059265.4	7945155						8713651.8	10221834.1	5152994.4	5397031.8	8657906.5	N/A	12739980.3	1463176.4	7928905.3	4332967.4	4119835.6	3772827.3	11243294.6	10300300.2	47450587.6	99305689.6	17338985.5	7473779.3	4695460.2	2449456.7	4444395.4	9157307.5	3075892.4	5113834.3	8824222.4	2766990.6	19069968.2	9428041.5	8614692	15600743.9
1998/6/22	4103324.3	21553407.2	2605818.6	2950628.5	77954516	3228736.1	4706482.8	3306453.1	10561647.7	2116580.7	15178425.4	8740155.7	12538454.8	10679401.6						29426185.6	11668251.5	7089889	10034643.9	12375992.9	16445224.6	12842706.8	10237468.2	12619830.7	4087641.7	6952582.8	3786532.9	8834027	10650616.3	52157938	53383567.1	11723671	9817400.9	10285867.8	2470959.7	4445929.4	7968843	3334961	4883909	15990195.8	3841197.7	16988374.8	9405898.2	12962609.7	13812128.4
1998/6/23	2574575.1	23960101.8	2365806.2	4480810.8	34815811.2	4383900.8	2013529.4	2721518.6	6299138.6	1709455.8	5808792.2	7086220.6	13116106.8	5940000.8						70510110.2	11359655.1	8662764.7	4556832.5	8858002.2	34917630.1	8162018.8	14997805.2	12182276.1	5294051.6	5513766.4	3987514.7	5902764.6	11860759.3	38137017.3	27041406.1	7402078.2	9479252.4	5190356.2	2521293.8	4011553.5	12493464.4	2513973.2	4167068.6	14359414.8	3310674.9	6984912.3	8477185	11499572.2	9293569.6
1998/6/24	3023066.8	27374940.5	870942.3	5352366.7	34745029.8	4037061.3	3447505.8	2817247	5381482.6	1561167.5	6534193.8	59255031	11606033.8	10343533.7						26160550.5	30453856.8	6239899.1	4118652.9	6314428.2	41496853.6	6579686	24924639.6	27696425	8099224.4	5351836.9	5918187.1	12321252.5	11280380	56576610.4	34420281.7	3854049.7	7750757.6	5375945.6	4350681.3	2646320	8316729.8	3129549.5	3660764.3	11017411.8	3126089.4	5806481.2	8089335.4	9282889.6	33875150.4
1998/6/25	2934239.5	13505759.2	1547267.3	7171272.5	40383833.1	2901888.8	3049835.7	2507866.1	3308987.2	1002858.3	6189934.5	21397737.8	N/A	6226559.7						28585645	37553524.3	5566109.8	4505458.8	8107797.4	19552203.9	6286603	10875178.5	9506248.1	4157766	4762706.9	3410570.5	6989328.8	7234676.1	38792329.8	27193073.6	4373664.8	7731218	5131270.2	2958265.7	2251236.8	10622711.6	2942258.5	3831272.4	14678508	3687876.9	14354261.1	6282029.2	6832140.2	15043056.9
1998/6/26	2538434.8	11894125.1	1650000	8330931.7	N/A	2768137.2	3882454.4	5069691	1447946.4	912959.7	4740862	10645183.2	6767396	7060367.7						8855710.8	N/A	3035055.5	3476880.7	7235228.9	37861698.9	6292958.2	25920514.1	9570056.4	3482260.1	2224061.8	4963932.3	11639662.2	7131139.2	63960402.8	19846790.2	3290578.8	7640456.5	4307965.3	4888542.2	6246052.8	5527915	4198280.5	7667075.4	9039141.7	2875178.6	9037921	9421774.8	8566084.3	6935373.3
1998/6/29	2585712	23020832	N/A	6350551.2	26107342.9	4404355.4	3934408	2783111	3018019.7	1059044	9643116.1	20194151.2	9535195.6	5248271.5						12934496.7	18483677.6	4086053.4	4032747.2	N/A	11061013	11073385.5	6269637	8411740.9	3609750.1	4226352.8	4191566.8	4586973	7277974.6	67492455.8	23427368.1	4739217.5	6342797	3617246.4	1314369.5	2786051.8	7466175.2	2913390.7	1634948.1	8356230.4	2944330.5	25681261.2	7699330	7296142.5	8730738.8
1998/6/30	1733151	18360922.8	1824046.5	2798961.8	19761678	2532578.4	1396647.9	1811309.7	2021235.2	702662.6	3839007.7	9024099.9	5898689	6714483						7653613.9	22251618.4	3626170	2625279.3	6414882.3	9918228.1	6544887	15416725.9	5658964.3	3298241.3	3236066.4	2735555.5	5813104	6242747.9	30971544.6	N/A	3137054.4	4029623.3	2752500.4	1972287.3	N/A	6287348.8	2058070.3	1525471.4	5958560	1449253.8	12265273.7	9958398.6	4835037.4	5578989.1
1998/7/1	1873737.9	17292669.1	725890.6	4431824.7	13646447.4	1894005.3	1487840.4	3380718.9	5372831.8	708810.2	31021136.7	7963137.6	4578334.4	7584333.5						18984442	32253611.7	4251747.1	3665554.7	7756948.7	18635104.4	5661780.4	5855959.2	6451288.9	3195350.3	1558358.6	2600452.9	9867298.5	6103405.9	34834862.1	N/A	4891945.2	6007718.6	4448603.1	1991328.4	1489165	6042658.5	2939028.3	2519721.1	8577292.1	2323319.2	19306406.9	11037814.7	6569399.2	9245319.2
1998/7/2	1664910.7	32335937.2	1534198.6	4441123.3	13792741.7	1682663	3276505.8	2153282	5509263.5	1443095.4	37137907.2	8340996.6	5420333.8	6158415						25182821.2	25669372	3922580	3093803.2	5391424.8	12228269.9	9135120.6	5173588.1	22494184.4	4236092.7	2928140.5	2722093.6	5970524.1	4753425.8	43183345.6	32186589	8528006.7	7418162	4051490	1242719.3	1342731.1	8720621.1	4151290.2	2329011.4	6173540.6	2540247.1	16999001.5	5233226.1	5900209.9	7185126.4
1998/7/3	2089116	108357215.6	805921.4	2725114.4	11699382	1810234.8	2605856.8	3882480.2	22105057.9	1126837.9	29532687.2	5049374.7	5762817.2	17706388.2						11908020.9	13101666.4	3217605.8	2835295.2	5194452.7	8332365.6	6169604.6	3083454.9	24699077.5	3248959.1	3327008.2	2711057.9	8177878.5	5032843.1	70348693.2	28043426.2	6188268.2	4508217	3923590	1383329.5	1484158.7	9707527.3	15497792.6	2220108.6	4702746.7	2249842.9	7423749.3	10705276.2	4962528.9	4149229.8
1998/7/6	1420538.8	21944001.5	541980.8	1716091.4	6638302.1	2931423.8	1880488.7	811994.8	4093406	594799.3	17446229.9	4844796.9	4073945	19708305.4						12762345.4	8450170	4090200.3	1882648	4966871.5	11672891.3	6221712.2	2409269.8	10242567.3	3031113.8	4696253	3115674.1	4317022	7083525.6	55089114.6	16887243.7	8221795.3	5160171.4	2249772.6	2653252.6	1411012.8	3059524.8	2603162.7	1883790.1	3565510.2	1853343.9	12095959	18406544	3705748.2	5294318.5
1998/7/7	1030927.9	20092119.1	323216.5	1084878	10017444.4	2286422.5	1490569.6	1433675	3425459	402627.4	13204778.2	2966461.1	3736638	10223629.7						13220783.5	6877737.9	1991034.8	1200899.5	5170238.8	5905902.4	3237520.3	1928650	126162811.3	3958719.7	2393146.8	1838222.2	24407985.9	3591977	32845338	19196517.8	8586463.4	4556116.6	4061425.8	1668902.9	684271.4	3488448.6	1371159.6	1789123.8	2945676.3	1743614.5	25292303.7	17392809.9	4342119.9	2270534.4
1998/7/8	978814.3	10339728.9	662712.1	1623166	7133908.3	2029685.4	1646780.9	1631457	3015924.2	1206203.6	6557777.2	3029679.1	5413106.8	38259645.8						9171637	12960089.3	5332275.6	1169055.6	2865707.3	13732399.9	4034210.4	3471995	90608462.9	2089537.8	4024820.2	2800890.2	10814221.4	3341208	32413875.8	11733458.5	2612520.5	2708779.8	3043154.2	1055757	1013618.2	2198485.4	1006744.2	2021818.4	3347017.6	1328913.6	24299211.1	7714046.9	2457001.3	4889436.2
1998/7/9	1061956.1	8892343.2	590117	1095475.1	5653573.5	2282497.1	1825777.2	1187973	3095012.8	365380.4	4223720.8	4066047.3	3963596.7	34460322.9						8118409.2	7495050.9	3568900.5	1529876.2	3354967.9	19954641.2	4882948	2146694.6	108962010	2021230.7	2538783.6	3034964.1	2669817.5	2666505	25502536.4	11283510.9	2682865.9	4391915.2	4404029.8	1226694	773783.4	4144981.7	1025787.4	1058614	4321217.3	1288744.4	8437207.2	10642225.2	4218403.6	3843077.1
1998/7/10	1668937.2	12415765.8	758817.2	2853845.9	17981993.9	6241814.7	2378324.6	4455250.8	2933532.6	578014.3	6214441.9	5256014.7	4920223.3	16470332.6						7506393	18064748.8	9879953.6	2456676.5	3314909.5	35490379.6	4783647.7	4259705	102017266	2368686	3785629	4182994.6	6781401.3	4166773.5	63148138.9	10446000.8	3502969.3	7928142.9	6401238.8	2014941.4	963367.3	6290148.3	1703682.3	1920491.2	3645487.7	2436958.4	32409515.1	16384088.2	5226633	3202550.5
1998/7/13	1592673.6	13688982.4	1033926.8	2410937.8	12855989.4	4120111.1	2610518.3	5969424.5	8370519.8	990870	6729631.1	8966327.3	4746061.5	15323614.3						8449818.2	12929297.2	4498295.9	1991819	6595029	26203369.4	5496128.4	1156829	152487707.7	3636265	3711548.2	2666995.6	32781387.1	5928629.7	75956660.9	11093143	2889367.2	9966443.4	1821981.6	1778189	1021148.4	4619015.5	2012116.4	2223273.8	6341402.4	1759231.9	37695581.2	13066000.7	4178066.9	3762625
1998/7/14	1136648	14433260	1306976	2292344.8	9759986.5	1905917.3	3654322.4	4095591.2	2486037	881405.4	10075192.9	9015493.8	5061736.1	14169348.2						14124092.2	9916231.8	5093124.1	1942609.1	6122275	28591028.8	6305989.1	1466006	217774425.9	2283717.6	3595250.9	3168296.2	28328351	5281785.8	71495994.9	13210650.7	3446714.8	6089534.3	2722147.2	1216602	1116604	3369953.2	2623079.3	1884859.6	7039180.4	1791291.4	18403944.2	13944146	3964555	6276901
1998/7/15	1315367.8	12692587.4	489455.3	1709092.6	6567496	1184693.8	2725734.6	2966076.8	1979128	1482961.4	7872987.2	4497819.1	4174257.3	10701554.6						8404902.6	5086698.2	2940478.6	1214766.9	4663486.5	26281223.4	4655418.6	1957971.8	99449980.9	5003214.6	2482715.1	2458809.5	21471288.7	4560337	44320894.5	13859257.4	16297706.4	7086160.8	3266787.7	1456351.5	840662.8	3767933.8	2226272.5	1694909.4	4499738.4	1983175	47004865.1	12133081	3096490.3	6328159
1998/7/16	1279590.3	13079512.1	1056086.6	1279216.4	6974476.4	1316908.2	2953484.1	3489191.6	2044281	3275653.8	4024839.8	4695675.6	3375917.8	6621770.5						6641485.5	4899115.3	3165814.2	1512847.7	6119164.4	24117905.3	4336397.4	2035093	47797837	1872727.7	3299543.2	1746025.8	26258450.8	6892985.1	39742690.8	8746086.1	7058666.5	5089707.1	1599226.5	1130199.4	1591739.3	2696470	1932124.6	3175462.7	3833549.5	1381451.2	23913726.6	23779879.2	4119119.4	6263224.4
1998/7/17	2622827.4	15132584.4	695359.8	1515324.8	4765660.1	3442910.4	2927022.1	1693870.3	4533191.5	2232411.1	3556114.5	5910218.3	4412376.5	17657388.5						7572522.6	5700793.4	4134690.2	1445331	5303253.3	20335196.9	5299079.8	2790333.2	37705467.5	3455311.1	5206107.4	1318347.3	16394951.4	4860911	28937717.8	7051242	2830642.3	4769675.2	1946153.4	1576791	1110847.4	2718524.2	2107911.4	1404206.8	3749151.5	1934773	29226267.5	10960822	2824873.8	5993051.4
1998/7/20	5347100.2	15241164.8	495883.6	3466250.3	6725683.1	2428393	2187308.2	5312863.1	6274624	3104567.5	3556570.8	6944777.1	6415736	25870344.4						10598500.2	18212263.2	4953595.9	2070153.8	8039288.4	21677970.1	9615080.2	1349648.8	35159658.6	3117062.3	3111038.8	2194243.3	13876579.2	4417122	22803810.4	13187107.2	3965582.5	3847055	2169098.2	1299280.3	909118.4	4699177.4	2429264.7	1506679.9	3444584.1	2355126	22007537.9	6575281.6	4319751.5	3126343.7
1998/7/21	2983713	13876274.6	368672	2561150	5829714	2077658.3	3777512.4	10123920.7	6100062.2	3189489.6	5627872.3	3398053.4	5325440	35590392.2						9803711.2	19879795.4	1753147.7	1642930.6	2349654.2	19783391	8691802.2	3430281.5	18076992.6	2598272.4	3379704.7	2156420.8	12060023.2	4104027.3	42550640.3	9370738.8	3251669.2	3572463.5	1134688.1	1044204.8	1308146.7	2954704.4	1105836.8	835849.1	5904247.9	1486912.8	20136953.7	5412682.5	6627546.4	2103687.4
1998/7/22	3128667.5	10951288.5	579191	1798818.3	6079552.6	1423896	2880938.2	12187511.6	2397708	1397217.9	3780060.3	4042173.8	4213581	13497433.5						22840264.7	14637645.5	5040504.7	1078411.3	4142666.9	10888971.8	4941149.2	16230569.5	20210078.7	9064385.9	2330075.9	2677203.2	10467892.9	2448210.6	27504498	7767625.5	2720284.4	2909845	1734264.9	891985.5	3750250.8	1990486.5	1192879.8	1377292	3153484.1	952819	20732084.2	4396580.9	9127339.4	3534651.6
1998/7/23	1845819.1	10615347.1	718996.2	1026466.2	6376188.3	1345478.3	1176688.8	11127351.4	3717762.4	1714537.9	4951556	3553803.9	5214931.8	35177089.8						12389947.1	13087618.4	20911014	778200.1	2517629.6	48500960.8	4573384.6	9594979.5	12462725.1	5011331.6	1693627.1	5227194.5	12771460.4	2858904.5	31967094.4	5211285.4	2300612.9	18438279.1	1653446.1	2008481.4	2931745.6	2459506.5	1484408	1271493.1	8611345.2	1167754.2	13825168.1	6580672.9	3809809.7	2077549.1
1998/7/24	3479278.5	23992530.7	2547588.6	2119210.4	36175399.2	24637758.1	2630756.9	4216342.9	8349332.1	2100844.4	3164395.2	4870457.1	6351084.8	31644139.6						14190642.8	10675350.1	12564444.4	1860038.6	3742469.6	38549593.4	10093330.3	5114383.4	41432375.4	4540032.1	2445651.6	3696718	7860836.6	4272118.8	35993252.7	10299384.4	2729965.8	37649224.1	2155844.9	1791597	1246283.7	11100911	2446604.5	1441572.7	12136912	1293433.4	14093519.8	5436151.7	19451494.7	4072368.2
1998/7/27	4703486.4	9392872.4	1463136.6	2881161.2	14480806.7	21975234.6	2308156.9	8376284.1	31561063.2	1034192	2328229.6	3844076.3	5185750.2	23585416.7						15227769.8	5845042.3	11554514	1953738.3	4245504.7	17056414	22039500.1	3405621.8	66487240.2	7228508.3	2125141.8	5416709.2	10542962.8	2796342.9	19503093.5	8038589.4	2027436.6	41114393.5	2215160	1378906.8	759325	9432431.4	1687856.5	1762812.6	2918661.4	2379281.8	6830469.2	4864714	12749849.8	10704149.1
1998/7/28	2408590.8	8527314.7	443192.2	2407925.4	6209793	6297855.9	2026284.1	6919002.8	59685013.8	518900.4	4973554.7	3903829.8	18243225	12324173						33594361.6	4825425.9	9148929.1	2164252.5	7671028	10504734.5	17758905.7	4740613.9	32771418.4	3277545.3	1895312.4	3171274.3	4240587.3	2783336.9	25557294	4596587.1	2617241.4	27277301.1	1513022.3	1445712.1	1264917.6	4366801.1	1772420.3	1253547.4	7615340.6	3547350.6	7453336.2	10036045.4	6199082.6	11242708.6
1998/7/29	2165837.8	9096182.3	389320.3	1812698.1	6032274.4	4441887.3	1840394.3	4749996.1	92770252.8	785715.6	2397245.5	2784607.6	8051984.4	12425515.5						14036201	4461906.6	5552247.1	925621.8	3791912.1	10009869.6	8931107.9	1909844.2	21836998.8	2922189.5	2418070	1949674	4982139.6	3260513.3	33220165.1	4788223.3	2337794.1	40039508.4	1036034.6	1249087.5	1080556.2	3402711.1	1034322	1415960.7	7935967.4	2126822.3	11821549.7	18419940.7	6598377.2	16747656.7
1998/7/30	1287550.4	10956621.5	840346.2	2360727.2	6260202.7	11613335	1306246.3	6211407.6	47453020.6	1151362.6	2487269.2	2842497.2	4235462.9	10211178						5459562.4	4755683.2	2810060.1	763445.8	2002694.7	6964534.1	8201063.1	3580639.5	11932513.1	2711683.6	6101174.5	2531585.5	4917648	2448167.5	102065443.7	6306960.1	3501167	23275107.8	1736564.8	755712.7	1378512	2881447	908361.2	1124566.7	4696718.6	3965810.2	9011243	43103008.9	3817697.3	11898811.7
1998/7/31	1794724.8	6787285.2	277136.9	2019520.6	7152928.8	3551074.7	2766786.2	4806799.6	27475843.4	862666	2138771.9	3939309	3248295.6	9916156.6						7920932	4512339.7	5389370.7	586844.5	3439288.7	9392711.8	29092074.9	2508871.4	10854164.4	2188066.8	3675598.5	1844773.4	34109441.3	3717673	67763149.1	3997324	1966506.4	26153584.4	1757751.8	842987.8	762231.9	1998331	1119404	1234228.3	2702822.1	4388214.6	15445710.4	27253320.7	3867939.7	14484491.9
1998/8/3	3414393.8	12476970	458990.6	1587004.8	7173907.4	2277381.1	1865861.8	4914742.2	11364681	485994.6	2426433.4	4281752.6	3031571	9731101.2						4536782.8	9924086.4	10204591.3	871280.4	3583984.7	5842045.4	32103871.5	10717352.1	16811686.6	4936318.2	1773827.7	6474435.5	22496658.6	2794674.4	34808301.4	4446512.2	7122016.7	41820181.6	1246695.8	949009	541771.4	2527602.3	1656235.1	2350121.5	3443473.2	6828222.6	6618392.5	12199292	4696653.3	7636875.8
1998/8/4	1598221.4	10279207.3	405650.2	773103.4	5321702	6727869	998904.7	6518660.4	11511721.1	488352.6	2406175.6	3462103.2	3536729.6	12670444.7						5260079.4	3178816.9	7125389.5	789114.4	4215826.7	5398005.1	9196447.4	1063299.3	12718439.6	2043312.1	1349051.7	2123874.6	12814524.1	5686446.5	25331301	3394455.8	5955579.4	14144099	1247597.8	999152	603360.1	2865101.8	1423056.6	1151145	4493132.4	3151879.1	6460181.5	11514612.2	3745757.8	5973390
1998/8/5	4114042.1	6433178.2	236948.6	5412505.5	3070900.7	6592010.1	950816.6	7265040.6	10935662	541737.9	953576	3826479.9	3073744.6	14827542.4						2836353.5	5972384.7	26393753.4	733622.7	3431089.2	5431264.9	9717926	2348234.4	11377076.2	3898373	1343115	3485434.1	10131991.3	4394152.4	22093501.5	3279425.8	1758419.4	14269347	1711267.6	823344.4	282436.9	2308989.5	1421054.6	910886	2737462.2	2290381.8	8176723	18605449.9	2475632.3	10328726.7
1998/8/6	4635771.6	8330530.6	532470.4	5243978.2	9606052.5	4979027.6	1107404.8	9497737.3	13275487.8	757105.8	1769379.8	2792614.2	2210481.2	8315567.4						5075685.4	6892181	9259559.7	5720199.2	2068315.4	5457374.4	8467374.6	1249691.6	11330117.1	4045357.4	1294735.2	4968044.3	20178457.6	2377852.6	18050684.5	3085456.9	1947915	17076159.8	4849121.5	1018830.5	866548.2	6259605.2	2009867	726874	2213110.6	3197062.1	3833637.4	9656039.9	3467128.5	9157811.7
1998/8/7	2478970.6	10414537.9	564068	2518635	5826697.5	5114826	1424954.3	26182156.7	13322256	891043.3	5571219.2	4908386.5	3422601.8	16298934.9						5446498.7	4433300.6	8433477.2	14177178.3	3771996.7	8306968.5	8706060.6	1622871	15189812.9	3309488.3	1886876.4	3071258.3	16839059.7	2619545	17912654	6234240.5	3539064.8	16774070.3	2856982.4	1115689	1401979	3269470.1	6192464.8	1310861.2	5466331.6	1859968.9	9179662.9	13091343	5340610	30270484.2
1998/8/10	1792292.8	9156323	549931	2285373	8805933.8	4735867.8	1911819.9	9203970.1	6208276.7	1134272.6	3016167.3	5539668.7	3009925.4	11626530.5						7882942.3	2417193.7	4591357.6	9601614.5	4426245.8	6698940.4	7082942.2	1677542.2	23753674.5	3808442	2631764	3167620.6	N/A	3769195.1	19543304.8	7645798.7	4079052.1	8388892.5	1729846.8	805886.4	7327652.5	2882415.9	2279182.4	1390051.5	3552396.4	2084768.2	5736483.9	8723792.4	5765684.4	9239396.6
1998/8/11	1350563.3	8684740.4	449206.9	2910186	5727927.8	3605191.2	1087959.5	9559427.5	8306361.2	754234	1580774	3097243.2	2560144	8649406.4						3716297.4	1823458.6	4342222.1	3639858.6	4240716.1	5532122.4	6418216	1341587.4	12893660.2	2413009.8	1918002.1	6725656.8	N/A	2951776.1	23942736.5	8784371.8	2269348.9	5160890.5	1477808.9	888368.8	16397503.3	N/A	3170699	1309258	4271780.3	1724757.7	6377671.3	3432851.6	3489523.3	13219793.1
1998/8/12	2835770.6	12626146.9	959555.1	3625155.4	8590830.1	5036237.6	2512670.4	8040870.6	7908959.1	1077862.5	3205306.9	4727496	5815647.8	12922674.6						11010043.8	6181075.7	6187101.2	7008607.5	4857092.8	4167636.6	10766727	2891107.4	20984718.5	4367059.4	3346658.9	5524881.4	N/A	4145508.2	45610683.5	5636891.8	4947413.3	7876150.5	2241290.6	1800848.8	8187885.9	4632485	3289515.5	1445511.4	4299918.6	2023862.4	7659213	5658307.6	6078201.5	16659655.5
1998/8/13	1323102	10417510.4	311532.2	2680099.8	9086110.1	7891047	1586789.9	8890957.5	3598751	447031.1	1714821	3049287	3164168	8714107.4						8754478.7	6764349.5	3775767.3	14641936.6	2657458.8	3403737.1	9316947	4417275	21401942.7	2909482	1603537.4	3465866.4	N/A	3383675	20690638	5161545.1	3033380.6	10414265.3	1430568.6	1040464.6	12196312.4	6975219	2656716.8	1014771.6	3749978.2	1606544.6	8273199.5	3500547.5	8128695.3	18912694.5
1998/8/14	1615019	11588133.1	6494729.3	2637943.3	4949044.8	5796611.4	2086854	20764096.3	2755065.4	808584.3	13210888.7	4738872.7	4725899.5	8574703.4						7347178.1	3472949	4344930.1	6865688.1	5775652.9	6085702.1	6288270.2	2144621.4	16426678.4	3362727.3	2481906	3752031.3	N/A	3985987	13821626.9	10666054	4539321.5	10134210.4	1627206.9	3091648.8	16012218.6	5075967.9	4745937.7	1008446.6	2929348.1	1392372.6	7377244	2739963.8	4516903.2	17724212.7
1998/8/17	2065709.8	14912592.9	2691413.4	2517682.6	6368772.3	4439041.6	3030031	7307498.5	3890505.2	792591.4	7019154	3841353.5	4448641.9	16482909.7						7025741.6	3499838.2	5503958	7832544	4141498.9	9190505.3	11581638.6	2334713.8	14601426.5	2406520.4	2497426.8	2430399	N/A	4117853.3	18252437.6	7007928.8	6470365.9	9141091	2465195	2524196	19913762.4	5120523.3	3129732.3	1410851	11919547.2	2573576.4	8949069.6	10441731.2	6384604.2	19304662.2
1998/8/18	1646750.3	13001857.3	2316171.5	1412685.5	7184003.2	3349634.2	2543735.9	4654973.5	5106776	690084.6	3937926.1	4062394	1938365.1	7062826.9						6900308.5	6271032.7	3845927.1	6256943.5	2899412.4	6313090	5472818.8	2065795.6	17441849.4	3050188.3	3167895.2	3515603.9	N/A	3830800.4	17830969.8	8950080.3	5373925.7	5672558.8	1906115.6	1401478.4	14677913.5	4701783.7	2325206.9	1266497.2	12685641.1	2585386.9	22970923.2	21626559.4	11474054.1	23373105.2
1998/8/19	2053288.8	13445222.4	2166386.7	1862079.8	5884853.2	3739440.1	5037248.1	6463753.9	2290635.2	1070696.3	3302637.9	4348178	4630320	8427912.1						6775325.6	7407402.7	3397550.8	9147292.2	4660978.5	7220735.6	7299243.6	2647198.7	20435319.3	3373671	4041080.8	3480718.4	N/A	3904458	29285122.7	9025460.3	4380632	6202487.6	2490789.5	3016940.1	11313653	5242170.6	2396127.8	1752599.2	24382100.3	2219692.5	25185130.8	29902747.2	12279824.7	17474184.3
1998/8/20	2632501.6	15087906.2	3932338.3	2366825	6258026.1	6220366.2	1764122.1	3178000	6663650.4	1554327.3	2973298.3	4775625.8	4085134.6	9056554.7						9010040.5	6265657.5	5766467.6	16292715.2	4452598	18859126.2	7361358.5	3399280	35611543.6	4197470.2	9263794	5347136.2	N/A	6282254.6	36366332.5	33491940.3	5665654.2	4884685	3417178.7	2864426.7	8633200.5	2301830.7	1758942	2720075.9	17552788.9	3256498.5	32831991.9	7521133.7	12214012.3	33244132.6
1998/8/21	2549578.8	20788277.8	3953213.6	2364658.9	34988212	4597870.3	17133704.6	15597354.9	3704634.7	1285998.4	3033246.7	8745000.6	3979684.9	9168046.5						8725244.2	4812331.3	3120202.8	10760983.5	4271526.2	24181884.5	10085392.9	2531664.6	19891310	4522781.7	6219031	3595757.9	N/A	7851187.8	28625307.6	25232648.8	5420340.4	6153260.7	2595601	1644355	9256303	12962000	3336806.4	4243790.5	23544960.1	3284873.3	16646332.4	3472697	10054818.4	39659504.3
1998/8/24	2410543.9	17858039.6	7996196.4	3104456.7	10539687.5	3414305.8	45132078.5	49384208	1837478.5	1254723.5	2433969.6	20518180.4	5054148.5	7572062.1						7397612	3570729.1	4737952	19249471.9	5532050.3	14699829.5	8214119.7	11343343.4	15691303.1	4162346.4	7280242.2	4311718	N/A	5064305.7	23004569.2	13160443.2	4780828.1	12464049.1	3175373.4	2084723.2	17494626	45021726.6	3662138.6	3400507	19859350.5	2801233.2	14745226.8	5146152.3	7739923.6	48341224
1998/8/25	3331747.5	9662484.9	5973418.3	2549351.8	6052997.9	3267395.7	14141201.4	11542297.3	2372808	760841.6	2430084.3	6345289.9	2998730.9	15596274.4						5671397.5	4067073.7	3731117.6	7693959.2	5068334.2	4729040.3	6416863	2735456.7	13322744.5	3886034.2	3104539.2	5044909.6	N/A	7191667.7	19202291.8	5788855.7	3020383.6	5223577.1	2421325.7	1513572.5	8428828.8	13712114.5	1742710.5	2789252.3	27261327.4	2470719	5410734.3	13273727.5	6360643	18308273.4
1998/8/26	3417836.7	8807196.8	8796050	7464266.4	6698502.5	2007452	6637386.6	22408580.7	1636227	728896.7	2046139.2	N/A	4719936.1	6856990.4						7102448	2572215.1	2531421.2	8612400.8	3940638.2	3730642.7	15009191.7	1699834.7	9417943.6	2908134.4	2592230.3	2934277.2	N/A	3334762	24318426.1	5115629.9	3213545.4	14390695.4	2299643.4	1078661	6168152.9	9332761.2	2089030.7	1295161.3	21349032.7	1548206.4	6964578.8	7919767.7	7072256.1	43540497.8
1998/8/27	2464127.3	13559882.9	4751309.5	2599689.8	4281678.4	2347310.5	5938250.1	9822286	2622884	584200	1923945.4	4128950.1	2665612.5	5187893.8						7136300.7	3772684.1	2738317.6	11360395.3	2462676.5	7883164.7	26533794.6	1934823	9500691.6	2102379.9	2298204	2340771.2	N/A	3377661.1	16083997.3	5757817.8	3166725	6494769.2	1830261.4	1088869.2	6436977.8	10060561	1593037.7	1398723	19582099.6	1612165.8	7520331.5	9682828.6	4258490.3	21847105.7
1998/8/28	1590650	39040755.6	4243970	1504259.6	3222165.4	1726404.2	6294110.3	7143639.8	957230.7	817051.8	1185161	5052546.9	2366059	7081453.9						9310767.6	2654078.5	2272767.6	7118352.6	4111000.1	9881210.8	11989628.1	2334858.4	16336495.3	2768243.1	1761740	3987464.3	N/A	7373572.9	13935350.6	5673065	2976755.9	6112014.7	1140253.8	933005.6	7982105.6	6744490.9	1655797.8	1711811.5	6423200	1692881.3	10978460.6	34197217	4722466.8	13478471.4
1998/8/31	1574402.2	45788330.1	2374619.4	1870090.7	5849035	3109411.3	11235930.3	7383132.3	4227645	744719.5	1440814.4	7516017.3	3989158.9	5526568.7						3429770	3089752.5	2270180.6	12959467.8	2888125.8	5769926.4	12659567.4	4885018	16567776.8	2530211.1	2380833.2	2958772.2	N/A	4558191.7	18737614.1	6421346.2	3339893.5	6244705.3	1688682.5	1305082.6	4410934.3	11532010.8	1970563.3	1833318.5	9584580.6	1752375.3	22007466.2	12528813.2	4866394.5	17156698.7
1998/9/1	2873479	28878182.3	1711599.5	1716012.7	4214954.2	1951640.1	8872486.7	6673994.2	2105912.1	630509.8	1503993.5	4666933.5	4523516.7	4063621						10193171	2403125.3	2402231.5	21868142.7	3096619.8	3571245	10747269.5	6296990.3	10247454.5	8937003.9	2513107.1	2541366.9	N/A	12277400.7	14688796.5	5471447	3157133.4	5421743.6	2238090.4	1082120.4	6372443.2	8256692.6	2213661.8	1672294.2	7660966.6	6793135.2	6800881	11374021.6	4800273.4	31963277.9
1998/9/2	2012533.3	14987291.8	797071.5	1247295	3339355.8	1170939.7	3387300.8	4481414	585302	440693.6	903792	2590652.7	2749752.7	2718484						20159330	1030827	1905639.7	8007791.1	1540437.3	3967650.5	7071335.1	4468958	6778127.5	2466532.7	1457662	1662130.8	N/A	8009222.1	7449968.3	2765580.7	1894419.8	3260074	1785625.7	1002424.9	2307662.6	4015687.3	3027421.3	828241	8030731.8	2098911.7	2336095.4	30846474.6	2820573.9	11049703.6
1998/9/3	5820115.3	8833528.7	4931858.1	1066117.6	2973676.4	1200604.9	2525943.5	5240646.7	737890.8	568247.1	1104518	2758994.8	2159789.5	2663561						6694725	969282.3	924033.6	6040990.8	3591444.5	4079645.9	6524100.7	1101122	7374906.9	1610033.9	1137406.9	1848144.4	49141595.9	3792402.5	13356985.4	2663620.7	1637379.4	3586223.6	1510402.5	2780332.5	1237459.8	2657059.8	6925724.2	1591190	5220942.4	1198436.7	1585892	29172031.6	2829174.5	24691643.8
1998/9/4	7855389.8	13581276	2715482.1	1774791	6891394.9	3426756	3972481.5	5619290.9	1365303.1	1385278	2933239.4	3719759.6	2636928	3160907.3						8091633.2	2742254.8	2030779.8	8642809.2	2446255.2	6832174.2	6110614.1	1720265	10460162.6	2643502.7	2454858.6	3156567.4	15806100.5	2844410.2	21668599.7	9041461.5	2894208.8	3766528.7	5002221.8	1190840	2278254.4	8125637.4	12654838.8	1777516.1	7275227	1762077.1	7052852	27917009.4	7534353.9	26527412.2
1998/9/7	3613148	14189888.8	1644147.6	3455032.1	4841563.8	3278690.7	4000462.5	7442615.3	1515561	7698353.6	2188348.2	9340375	3573889.3	3978809.4						8407984.5	5486706.2	3201258.7	10411625.9	2582890.5	9512825.6	7437303.5	2663465.9	10469285.6	3036480.5	4596506.6	2780783.6	6518104.2	4011726.3	16587373.8	5462527.4	3570007.6	5564191.5	19600892.7	2012435.8	9668028.6	8846061	28924111	2677804.1	21355377.8	1733953.9	3694358.1	26772155.4	8259754.3	23380059.8
1998/9/8	3232554.2	15417853.3	1259633.3	2727684.5	4768156.5	3429699	4843029.2	11436086.8	1279228.8	24708128.8	12608278.4	19454767.1	4715033	4550898						7762176.1	N/A	3149216.4	10939060.5	3528056.8	7242470.3	5419417.9	1950214	13099928.8	2821767.2	24304254.9	4013969	7895546.4	7776488.8	18038494.4	9932210.4	4265174.5	7467405	9161952.6	3407440.9	21558634.4	7123307.4	15113226.9	2790353.8	9799137.8	1823990.8	2914134.6	57156167.6	6299571.6	24914965.3
1998/9/9	6213923.4	11373486.3	2484969	4200641.4	13500195.2	9320884.7	3843896.3	9230875.1	1354713.3	8436930.3	4459572	7538227.3	4434501.1	2702412.8						18357356.5	4407668	4667320.5	10392129.4	3306420.5	8374638.2	7258365	3288538.5	9798636.9	2332956.2	7957143.8	6254895.2	22354962.6	4068776.6	15154649.5	5509881.2	3374817.9	6955295.4	5586831.3	7214444.3	21436105.7	12001358.8	11236474.9	2526402.2	31594502.6	1984628.7	7824818.4	24071010.6	7033332.7	18547555.2
1998/9/10	5939887.8	29318691.2	11397353.8	12007799	18404179.4	11599337.7	17563902.4	14075100.2	5306965.6	7867421.2	6615647.9	9211465.6	9885702.4	8827198						7138500.3	13382696.7	6747708.9	20711498.3	6710527.4	19382790	14313102.2	7254892.1	19175283.9	5701160.9	6161493.7	10452912.6	36193738.2	8927171.7	42509002.9	19381497	7037013.4	11142284.5	7565011.1	6314860.4	27680530.6	36769708.4	10226416.9	5398288.4	47722595.3	4174064.2	22352270.4	25816648.4	18992146.6	17610047.2
1998/9/11	4574694.9	19602047.7	29379481.8	6597725.4	40397316.4	10369534.8	13712067.7	9510086	5155151.5	16263676.4	2897161.2	7327042.8	12659811	6891181.5						24893511.4	12129094.5	3531606.7	10876396.8	6100167.8	27524309.7	12995950.7	6442604	20327521.5	3980355.6	5005562.1	7392179.7	44403127	10578962.2	19563805.8	9130726	4338848.1	18735965.6	5539160.4	2903034.3	11357897.7	17539903.4	14329448	3199199.3	25055788.5	3328530.8	8716384.7	29696025.2	12464686.7	26752715.7
1998/9/14	5356628.3	25196094.3	28462565.3	8338709.4	53206139.4	29606737.7	10706507.7	19262914.5	2209575.1	14088994.9	3631090.8	8568470.3	11752679.7	10939591.8						10633375.8	21291078.9	6479298.7	13462387.6	9420789.9	26964754.2	21432481.9	6650464	19564999	6199318.6	6515736.7	8551678.6	31790750.9	13376952	27644351.6	13528875.3	7765270	40147237.3	8702932.9	6638763	7266393.6	13700612.4	18711490.2	4360464.9	57702299.8	7602120.2	10866515.5	26378073	11109946.2	29206024
1998/9/15	5586024.3	43581309.3	19494797.5	6430144.4	25224240.4	30306659.6	6854914.3	16238117.6	2228238.6	10213139.2	3081542	18239149.1	7247097.1	9357662.1						28178914.9	11932668.1	4312382.6	12739916.5	7609974.9	24957433.4	18290396.5	3880022	21137839.2	5747235.3	6043127.2	5836667.2	28485384	8405253.3	22738889	9301875.3	6346563.8	21339411.2	6645795.3	3644155.3	9292088.7	11921210.8	14056514.4	3632940.6	29828532.4	5199624.6	9643326.8	21512891.2	10766976.3	35182336.8
1998/9/16	6884403.9	21047984.6	10270770.4	4492710.3	19993100.1	26053351.3	5246008.9	10703784.6	1773186.7	10976672	3191084	10252449.5	6314352	10950941.4						19918696.1	11338293.5	2940732	9773502.7	4420395.4	42867504.6	11414325.4	3237674.2	13683109.8	3735293.8	4446227.8	5829779.6	20905631	4848256	23947991.4	7575159.9	4326453.5	17428370.4	10814053.5	2905994.5	2430198.3	12004455.8	7168545.4	3449222.5	24542288.6	3316205	13422733.2	15491581.7	8881732	14394215.1
1998/9/17	18547158.1	49548863.8	7818227.4	5490951	19186699.5	13053114.6	6464854.9	14445380	3706759	8723697.4	3883156.1	9811439.9	7859399.8	10872163.5						20135766.3	13125735.8	5116652.5	12830080.6	8665504.1	20036693.9	31416335.9	5431531.4	45874097.6	7752472.8	8993631.4	6819313.7	21081597.8	15492483.7	34371295.9	8486904	10753309.1	21566351.7	6775900.6	10753424	3415778.4	13558787.2	9711466.7	7440547.5	42267387.9	3935956	26297758.9	12827807.1	9591631.3	12323312.3
1998/9/18	8213544.2	78327318.7	5507816.5	4445175.2	15408346.8	12578568.3	6427799.2	7269244.7	1705635.2	5360134.2	2384476.2	9510735.5	7317575.3	10257083.2						16158177.4	5194347.9	3560157.8	7469577.4	4257715.2	9768543.1	86821161.7	2967490.7	67629106.5	11681939.8	4673124.4	5042069.2	19686719	20374520.7	15346881	6652964.4	6858255.8	14304086.4	5034839.9	13231104.6	3224650.8	10986836.4	8745902.1	3276206.4	35165497.5	2972787.9	15822474.5	37858036	7132072.4	15571104.9
1998/9/21	10778874.7	65513686.8	7074950.4	3042981.6	20036207.6	24821963.1	3422577.4	5002451.7	1819201	3968673.6	1824434.5	5701274.1	4859546.3	4157558.2						12581186	4678931.2	2676485	9595329	4093166.2	5736958.9	29943599.1	1876717.1	24129836.6	8270936.5	2799976.3	2695841.8	10098231.8	4492819.9	10584588	4797399.5	3937243.7	6013767	3050677.3	6534339.5	2369384.6	6882129	8661746.5	1774361.1	17987576.8	1852754.4	29746254	27676069.1	5580887.3	11018935.2
1998/9/22	6004916.7	50862224.5	5099498.3	2544205.1	8454410.7	5355342.5	2268845.3	9850190	2839903	3551728.2	1880528.5	10294776.9	3609993.6	3912760.7						17820591.3	9144240.2	2744370.5	5492626.5	2185307.6	4645496.4	23195923.5	1843471.4	15579176.8	4822266.2	1979314	4482555.5	10127921.8	4484572.3	10311105	3009838.3	3429970.3	10857550.9	2356746.1	3818424	15600130.8	10758127.8	8232657.8	1705936.3	17530168.8	2169477	54475179.1	19799655.8	3767759	10435818
1998/9/23	15791829.7	26000201.6	3332431.4	2094446.2	6725901.4	5528810.5	1749607.1	9408114.1	2747743	2805854	1981890	6186007.5	2785399.2	3482547.2						6970703.7	5853513.6	3517397.7	4125048.3	1896539.9	3717991.1	18552061.6	767467	11083661	4934956.7	1892723	18044576	88948795.6	4118959	17794203.9	3176887.1	2386548.4	4880284	1833988.7	4846106.8	5236511.8	6263442.8	7328375.3	5829878.9	11106936.3	2309560.2	36468550.5	33245227.4	6822948.7	13411186.4
1998/9/24	7866042.1	27592211.8	3814444.7	2375269.3	7499004.8	4394625	1918836.6	5062813	2871913.2	5417214.5	4056141.4	6530945.2	3550766.9	4872302.5						29761525.5	4487912.8	2761749.9	7754629.7	2886284.5	6484710	15770090.9	1749252.5	15713211.3	4875972.4	2701427.4	9490887.6	65832648.2	5609585	12852790	3501564	4849480.2	6970159.3	3507249.9	3608308.5	3249255.4	10354837	5374962.9	2943133.6	14879309.5	1837532.3	15162514.4	14923046	5346490	16934341.5
1998/9/25	9711940.2	14701925.9	30394016	2559186.7	5569830.4	6608394.1	2515668.2	3121413.5	841592	7247573.4	10401990	3731305.8	2959577.7	6943706						6533364	14071099.2	3989210.6	6059868	2489598.8	5627814.3	11177231.8	1356122.4	7652832.8	3439072.9	3666556	17963542.2	45465905.1	3518493.6	10557524.4	3420962.1	3037813.3	6758314.8	1698571.9	3331654	2469962.5	19266060.8	7902017.3	9617944.6	10088313.4	2167012.4	12291056.1	12694413.2	21571498.7	14424841.4
1998/9/28	9059754.7	16749269.5	10602060.2	3555265.4	3699660.8	4790642.8	3861894.9	2701016	927523.6	21708556.1	4701482.3	5112604	4275850.1	5296589.3						3819549.7	7533568.7	3278403.2	5846465.8	3380951.9	6479637.5	8824043.4	892931	10109781.2	3890680.1	8413974.8	23112958.5	104460284.2	4429346.2	13195543.7	3908263.3	2677670.9	9808466.6	5529086.8	3304856.4	2418347.5	63759319.7	17080679	10041637.9	8443872.4	2652938.6	10594232	10962922.6	27262470.6	20573314.6
1998/9/29	6720387.3	10421144	3187635.8	1996565	4020743.1	3034881.4	3686726	4626637.9	703961.6	7471205.1	1006456.5	3146353.2	2592522.6	3249527						6967355	2691791.7	2468757	6366069.4	N/A	4140546.2	5178716.7	945877.7	6947750.3	2804488	4247299.6	6809495.7	86487981.7	2235867	12766230.4	3264752.9	2267456.4	5246188.7	2814350.6	4135169.2	1684979.2	9980059.9	6057042.5	5087842.1	10777374.2	1524625.7	6222901.3	21560733.5	6803983	24322400.4
1998/9/30	3604920.6	8965463.4	4325197.2	1862305	13041639.4	18031549	3777152.4	5174471.5	2596799.5	3779772.8	1283972	3677534.5	1859628.3	3292423.2						4292586.2	3651593.5	2997681.3	3436272	1721497	3834235.9	17301356.9	1060264.6	6582064.9	2620850.9	3054916.3	4995070.7	19231030.7	2721669.8	12937578.2	2429842.7	2909222.2	4665636.2	3490679.9	3289651.2	749942	5856443.3	5227430.4	2913937.7	13413563.8	1560441.8	17260141.8	7908562.5	5446409.3	27247676.9
1998/10/5	9162095	9000260.5	2597434	1750430.9	11852974.8	8780222	2154290.5	3963125	1020962.4	3123958.3	3746653.4	3203262.2	4223544	3739678.7						3145385.7	3442612.6	3746784.5	4158288.2	2663000	3230596	26497185.8	1152403.5	7315755.3	1936657.4	1986003.8	10055346.9	9324950	4311536.9	9150106.9	2499092.4	2254204	4077388.5	2184482.3	1629100.9	1360284.6	3748555.1	4592414.6	1690246.2	7685430.2	1237918.2	39083606.7	4550692.2	10455776.4	15348189.1
1998/10/6	10025311.3	9575445.6	4224084	1802277.9	5941104.8	4252045	2311940.2	6710037.8	1384855.3	3987402.1	3821144.6	3945667.8	2254612.5	2345576						5746789	2995154.6	3337554.2	4686732.4	1676143	4789381.6	11590714.8	1652621.7	12855979.2	2606528.8	2381344.8	7161928.5	8847534	2469626.9	8944698.3	3633035.5	2042528.4	5850698.5	2490771.3	2367493.2	6625638.8	8735181.4	3642875.5	2681688.7	10151557.8	1810816.7	39392035.1	14782577	7265339.3	10322819.8
1998/10/7	10840802.1	7373114.1	2502507.4	1160959.6	3731702.3	6126003	2359813	6821555.2	882502.6	2082363.8	4580223	2732079	1478588.8	4168674.2						14004762.7	2193280.2	3370531.6	2924857.3	2424596	6554685.6	9813581.8	1300589	8438712.5	2011357.6	1951508.2	4259906.2	7127578.7	2417141.8	7335341.6	3279896	1846206.3	5204687.4	1735564.3	3549556.5	1380388.1	4138200.3	3955032.3	1711733.6	3665711.8	1753160.8	26794699.2	11222766	4174434	15247870.5
1998/10/8	7616933.9	9265547.4	2728593.6	1264631.8	4557143	3262650.9	1245612.6	6682432.4	N/A	2266893.4	3395128.3	13202654.5	3382856.2	3709480						4002410.5	2416801.6	3698215.2	2269947.8	3334702.7	6565539.8	46185444.5	1115504.9	7030314.3	3628684.4	1402868	3252368.8	6638711.9	3170297.8	8168922.7	N/A	3357464.8	3057169.5	1913104.8	13493904.2	1620753	3288867.4	1979111	1877117	6725071.2	1553345.3	39410706.8	5532384.5	3366170.6	24043363.6
1998/10/9	17990267.4	10087221.7	2385211	1520558	5056070	3706462.4	1348768.9	4822047	N/A	8911485.6	3226409	85813195.8	2388877.6	4035271						12781172.2	28296031.7	8560370.4	4287136.3	2919382.6	18758984.3	19323276	1402437	9180433.4	3043988.5	1827553.9	3742703.8	6761589.8	3690358.5	14020440.5	2681305.9	2246294.8	5207728.6	1660383.7	6961797.2	6255187.8	4050861.4	2576546.2	1730893.7	14451653.3	1341130.4	29296485.3	10749416.4	4202196.1	51727352
1998/10/12	9641167.7	16417581.5	4452910.1	2762222.4	5370747.7	5251810.1	2300767.7	4063145.6	2183237	36668256.4	11673384.7	17598984.6	2990399.9	5001029.3						11035393.4	11346612.7	5999591.9	5750014.5	2618183.6	25639396.5	17374391.8	2070693.2	12847609.7	2940661.4	1961227.2	6166211.6	16293309.6	4110515.1	15493618.7	2881903	2677416.6	10765865.1	4068632.9	6513062.8	4448890.6	6542890.1	12372926.2	3228971.1	3348654.5	1746449	34648333	11652041.3	6286253.2	31515427.8
1998/10/13	5429895.9	11255342.5	3085981.9	2838832.4	10404423.6	4722923.9	1701944.4	4182896.5	1516533	70424269.1	1365295	10449418.9	4245739.9	4751930.7						6793934.5	13595838.3	4470647	4838408.7	2990659.5	14280042.8	14584393.2	1720321.3	12473259.2	2830806.8	1906449.8	4993237.4	38639428.4	6466005.1	9122560.5	3670045.6	3402370.5	9062371.9	4061238.1	6455097.2	3197497	5227514	9871286.9	2490900.2	3265034.1	1655360.1	17847457.9	12322741.5	6033355	13646754.5
1998/10/14	4161708.3	10386522	8785069.2	1997056.4	4322840.3	5949283.9	902908.7	3755064.7	1591693.6	30287281.2	2599026	6141554.2	2624643.6	4123691.8						6161416.1	5001229.9	2240497.1	2025423	2349830.1	11783320.6	29965352.2	1051132.8	6608507.1	5501575.8	3709748.8	10534673.6	21875528.5	2801640	15491845.9	2610710.4	2696906.4	9568061.8	2878273	5440078.2	4973223.8	2719605	4798233.9	1688342.2	6863863.1	1429402.4	11323416.8	16933925.3	3632701.5	10616989.6
1998/10/15	4272126.7	12458416.6	4893231.9	1940379.8	28138597.2	4515831	2469598.2	6272121.8	1521177.8	18618941	1733545.5	10030166.2	3256384	4531703.6						4241999.5	4225732.5	10005676.2	3161364.3	4310929.7	13866659.7	12260743.9	1790680.6	8196636.1	4843944.8	18887818.8	5912483.7	21573034.6	3795690.4	11153543.9	3164502.8	2588398.6	6861702.9	7352272.3	4100501.2	3792447.4	4042081.9	4969983.8	6533132	10327558.2	1528536.4	10782468.1	20704994.8	5612975.8	15077584.2
1998/10/16	4225862.3	16869235.2	10155897.3	5207049.8	14505794.7	4217671.6	4084389.2	5841346	2938221	17509948.1	1208352	7864383.6	3878549.2	N/A						7128599.5	6179621.6	14057805.4	4836321.5	4613597.4	5354947.7	20037573.6	3434929.3	8006801.4	3816213.6	7749933.8	6645616.7	21219842.3	4669598.6	70962074.4	5076155.5	4563039.6	10749071.8	6096056.9	4470908.2	2449144.6	4766774	7575626.5	7764656.2	30791875.8	3734533.1	11131804	16348433	9910599.4	13499212.5
1998/10/19	13592396.4	14241586.4	6279477.4	8130702.6	28878083.2	3130382.5	3249169.1	17415952.6	1198969	12000652.8	3844584.6	14686747	3908497.8	16189230.2						3471758.5	7689010	10853953.1	11570130.7	4820096.3	17120548.7	16530743.5	1899044.2	9544367.9	4808767.5	5649497.8	5109245.6	36066973.9	7233066.5	48733578.2	18046460.8	3693226.2	6271771.1	15425586.8	9906233.7	2980138.8	13963133.4	9215487.9	3102212	43356027	7401074.2	9014804	25935078.9	8140314	22383363.6
1998/10/20	20155864.4	10389658.1	4383115.4	3102184	9849936.3	2530566.6	2020990.8	6609613.9	1400043	6022542.2	5808202.5	6771188	1751815.7	6463945.2						3964843.1	7365432.6	6351641.2	4941079.5	2921628.4	9855730.7	11611579.3	3022934.2	7927804.7	2504888.2	3249046.7	4952711.6	N/A	5030943.4	38278091.8	8008178.9	3568915.9	7206969	8533530.3	7790284.6	6797273.3	7841344.2	6444933.9	3496033.6	20243979.4	2822399	9390265.8	18088603.2	14326058.1	14234538.7
1998/10/21	12319345.8	17977965.9	3231986.1	3623758.9	16352460.4	5014014.4	2651968.4	5285848.3	1260679	14128713.7	6036153	9781295.2	4835687.8	5853089.6						8220845.8	5448620.3	7587878.1	8458879.4	3086298.9	27391076.4	16452664.4	2413462.5	10805909	4796719.8	5268990	6300959.7	20808712.2	6758148.6	29376493.4	5850893.2	3986783	9275678	7424145.8	6655669.5	3295886.8	7278886	9627183.4	4548410.5	30871383.6	3298881.3	14602596.6	10743313.2	9917174.5	6434868.5
1998/10/22	7683927	15783822.2	3747013.7	3292480	12238026.6	3537474	2763307.4	4615017	2274076.4	13273414.1	4628658.6	5629666.6	3644452.5	3845107.9						4180596.2	5119720.2	4068781.8	7418437.8	3092841	20800281.5	18233985.3	1898560	11545431.7	4808838.7	3163089.2	5098680.4	17846071.2	4488232.5	38693787.5	4781632.4	3644006.5	7373359.2	5034160.5	5023963.2	3475773	6410291.8	10634791.3	3260628.3	32951356.9	2548553.2	17969355	11970403.2	8144756.4	35670610.7
1998/10/23	3962433.6	12203323.8	12069795.4	2019630.1	7062279.5	2298207.2	3153059.9	4226616.4	962953	10057588.3	10478244.3	4122411.9	2728530.9	39531904.4						6581622	16760845.2	4107270.6	3779569.1	8960978.4	18537076.5	9247365.1	1954170.1	7046256.8	4438755.9	2241974	5058904.5	15721176.1	3723716.9	31980563.2	6010543.4	2576037	5824966.5	3828377.8	3734901.2	8175928.3	5543406.6	4135910.2	2169194.8	54361229.7	1737719.2	12385049.6	11853696.4	5327124.4	49335619
1998/10/26	8016642.4	15004760.1	6178741.4	3824367.5	13381782.2	3651643.9	2172720.1	4139295.6	1417685	10329053.7	30053049.6	6062979.7	3089687.8	24457832.8						3981482.1	4588574.6	2961873.6	5654480.2	9571311.8	19244438.8	12431349.2	2611282	7826569.5	4006892.8	2655117.5	4614856.6	15367332.3	4255701	18551220.8	4255685.6	3260881.6	15662723.3	3817743.7	2689289.6	13666792.3	10006183.5	6650117.3	2740329.6	14427520.6	1647305.8	5551487.1	13319023.1	7271380.5	39904778.9
1998/10/27	3675358.3	9652291.8	3961935	1727699	8376397.9	2760154	1689668.1	9246141.4	1236317	5452729.2	11452232.2	4080354.8	2479995.8	10253920.9						6433862.3	6155964.4	3132810.2	2982503	11875291.1	12149644.1	6222373.8	3410567.2	4088196	2704249.5	1954933.1	2494192.7	12164691.1	2697162.1	17762524.8	2805555.8	2229639.6	4703109	2559578.6	4690435.7	6558170.4	4401175.7	4309581.9	1781634.9	23127954.6	1390015.4	6354504.1	13143626.4	4971785.1	39886873.9
1998/10/28	12633428.8	7056481.3	17108657.6	7840878.7	5192127.2	2316061	1640989.8	17959467.6	695573	8404964.9	7539635.1	5969813.4	2809751	8562688.6						5148662.5	6429954.1	6747018.5	2804243.2	13724158.4	13566436.5	8763583.3	2098584.8	4986125	16515143.3	3715218.1	4755026.5	14438824	2763884.7	13201148.6	9883291.6	2215239.7	3455243.4	2817716.3	3575046.9	7470494.2	2916931.8	4344377	2332977.3	16390562.7	1570786.9	4162217.2	11710442.6	4626758.5	8728847.5
1998/10/29	20658737.6	8709213.2	21397868.4	15513450.8	5510790	2019930.8	2531994.6	7952088.1	2649801	7207949.3	11843187.5	3375637.5	3904780.5	6175502.5						3764973.8	14814358.4	4225855.5	3508860	24485628.8	8613719	7978841	11110169	4808192.7	7920977.4	1971779.6	2726412.9	12983739.9	2904021.4	12165868.3	6618799.7	2071071.2	4105021.5	19809239.8	3912332.9	6582807.5	3437108.4	3753884	6197878	16131241.2	893200.3	7101350.4	15941234.3	4224334.8	N/A
1998/10/30	22378137.8	8641876.6	44454979.5	12749718.6	9940796.8	4682585.5	5743060.1	22417039.8	1258840.9	8643743.4	7850190.7	6442639.2	8707013.1	7226539.3						5335581.4	5851922.5	3493407.1	3331466.3	13154285.1	7670469.1	6820116.7	5044841.2	5594990.7	3998787.4	2801642.6	3007286.8	16033993.4	3420260.1	14252550.5	37941829.7	9616118.5	6327829.4	7464517.4	6611305.6	3783584.2	2899076.8	4182733	2579898.1	11692405.8	1479504.6	6518223	31312962.8	5110489.7	N/A
1998/11/2	38707970.3	7707395.7	6654306.8	12238110.6	15218652.4	2381301	11119979.9	22546761.5	1094031	17133244.6	3796039.9	3617911.8	8603601.6	6502416.3						15965583.7	4750342.3	2662957.8	3086226.2	6106427	11703354.6	5736221.9	3094621.5	6411179.7	2558542.3	2629186.3	10610728.1	7568707	3046940.1	9099824.7	22937033.9	2897785	5100536.4	7510502.5	5686612.9	2487623	3664712.6	4857084.1	2802456.3	5602692.3	1109482.6	9526719.2	21776696	7984338.5	22123610.6
1998/11/3	16932609.8	8199708	12173102.5	6648005.5	12807899.6	1734923	7767444.1	36207368.7	1882638	14102239.3	10503832.3	4539920.9	3162626.2	7492724.7						34791196.2	8925899	3503797.7	13292632.1	11236144.2	10199442.6	7344905.4	3104967.2	5944458.3	2087378.1	5451877.2	8267708.6	12555838.8	9394764.8	12689173.4	17995349.1	5703797.5	8327189.2	8402956.6	6045164	11562849.9	5854239.9	2291426.1	2388436.1	9833883.3	1348608.1	20251586.3	27590203.8	4362953.2	25063534.5
1998/11/4	20584354	8220541.5	4951239	4939299.1	5512665.7	2360039.1	27999578.8	17683485.5	5544791	7002690.7	7327152	3478956.3	6247138.5	4325092.7						27696893.3	17191637.2	4049643.3	6108818.5	5096832.9	10287223	4679747.3	2078660.9	8638442.9	2624884.8	2720099.7	19088312.4	11274794.9	3927503.8	9454490	11415521.5	6364501.8	6359007.1	6019094.3	5657097.9	9868673.3	3261472.2	4790944.8	3245353.1	14461845.8	1242255.7	43921338.3	10775589.6	4644542.8	19611331.4
1998/11/5	16524453.7	8583725.3	5417887.5	3880102.8	7879174.3	2231123.5	23866330.9	10579217	4353257.3	6966455.1	10386650.8	5119373.1	4856908.8	10488772.3						10681012.7	25574400.5	7081103.3	6294009.1	4702957.7	15655553.4	7874904.5	3611955.8	6492266.1	2943893.4	3053898	8181459.2	11770383.9	2994020.6	15925078.9	12028217.2	4883366	13198812.7	4903038.8	3953165.9	8480810.8	5386909.8	4221170.8	3321389.4	8205178.8	2044693.7	37428954.2	13962327.4	7386973.9	19268528.2
1998/11/6	18748885.6	16030648.3	9225564.2	8876027.7	22772680.8	3946398.4	23627901.2	11143019.8	12186940.1	10998683.2	25378123	6546602.7	12013033.3	27287704.1						18488361.4	17748203.1	5485634.9	10805687.8	6188797.1	20927880.2	9001561	9096827.2	12684458.7	4944558.1	12015217.7	6842363.1	15747249.2	4387137.5	52989820.7	18133764.5	7694389.2	7581489.3	6407274	5092747.1	3396696.3	12057929.2	6300917.4	4051461.9	13948641.9	3969038.7	100167703	17604685.2	30195535.6	27559574.8
1998/11/9	10901449.2	21101789.6	11441900.7	6715958.6	9652819.4	3523332.3	22110614.8	8982736.9	8390496.9	8144539.4	29530395.8	7352909.8	8921801.1	15190373.7						11884011	11688444.5	8791254.1	13473301.1	4876087.9	44595418	9937866.4	5381450.8	10392708.4	5781516.1	28398227	5739979.7	11600652.5	6372278.7	35747984.1	43652921.8	9890698.1	9195858.7	6020022.1	4530252.2	4516202.6	8625273.8	8329512	7493984.6	9441565	4121454.5	49301105.1	16580518.6	19147489.5	16471715.1
1998/11/10	10267539	17420271.7	15025314.9	5033337.2	12636712.7	2516876.2	13137111.6	7426588.1	4234455.3	9151570.1	9571565.5	19738312.7	26318817	9063151.7						10855188.1	18123465.9	7446732.6	10323388.1	8971652.2	96994978.1	7402384.4	8925197.5	8816154.2	4420178.7	11898695.3	7062584.3	10786991.4	3802537.9	23112538	20456861.9	7128965.8	4750849.5	18367757.6	4586975.6	7028658.1	7719780.1	34368530.5	4440145.4	8650383.9	3687032.9	28314861.2	15396333.8	9708840.6	27306232.5
1998/11/11	8637677.3	14194409.1	6291174.8	3066007.6	32071401.9	4979139.4	8008971	5319535.7	3716301	5142912.9	5622805.4	7125156.2	9287379.8	7751757						8062400.5	25418725.5	28960773.7	34682784	17351455.4	65115423.5	6872442.8	3809255.5	8116086	10996507.1	8284177	19031425.2	34558267.3	4558636.8	15645172.4	14386639.3	8018757.3	18062936.4	104891227.4	3923511.9	5460892.4	5207733.4	7004099.2	3933798.1	5801982.7	3955252.9	17285143.7	18369193.9	10053094.2	21430601.1
1998/11/12	6919982.8	13180198.1	3454832.6	4007443.7	14484146.3	2951764.4	13408865.2	7183934.3	49607343.2	4947361	4857142.8	6474731.7	9908670.9	132874103.9						12349687.8	20478352	8132151.9	24301054.2	9340843.3	52655337.6	7625998.2	3326201	9370013.7	6758484.6	16734641.1	9647585.5	14918354.4	16761509.7	15146542.2	12172414.2	25827393.1	15360875.6	43816258	12293174.3	12562506.6	5832037.7	6037706.5	5865444.4	6249298.7	2488338.8	24257096.2	18532915	28990267	35542525.1
1998/11/13	6468546	9072029.6	8473397.7	2986773.2	9555853.2	2543191.9	6952971.3	7472599.7	8964442	5309088.9	3952259.4	12108037.3	7696605	196460733.9						20046972.8	12419326.4	10822588.6	19011474.2	4303114.3	66939844.3	8058605	3309319.5	6995350.1	5412445.3	11679560.8	7597706.8	12855764.8	7252543.6	13074001.8	11447362.7	8662767.5	13762779.1	17218310.9	7300753.2	4571106.5	13514722.1	4858858.2	2220929.8	4416362.2	2138483.6	17819708.6	23125914.4	40679350.1	33262651
1998/11/16	9268523.1	12156300.1	5388617	9114408.9	29989164	3271101.5	13080347	5230381.7	15272140	6053936.9	4157256.4	6386484.4	6761673.6	69585886.3						28604622.8	7046916.8	7524242.5	22488120.6	4931549.4	37293920.5	15205481.3	3614784.5	7676091.7	3488520.8	9793816.2	12559699.4	13255783.1	11015245.5	18220001.8	10839586	5609840.3	9597220.2	13249918.4	10888726.1	4171325.6	14842023.8	7012855.9	4261233.6	7793124.8	3000619.9	30834813.4	19774494.8	114482412.2	15241393.9
1998/11/17	8578356.8	7200466.3	5443611.4	4791383.3	11948934.7	1915578.6	8195134.3	8797397.3	11121725.6	5043105.6	3028975	5720156	4418406.6	53355819.9						25353724.2	9407705.5	10261492.1	13013784.8	4640098.9	41358146.2	10250199.9	2869978.4	5847782.8	3406184.6	7558500.8	6409157	14295164	4688857.5	13503986.2	10607866	6460275.6	7070908.4	9607027	10953367.1	4349334.6	6497718.4	4568147	3567045.4	12014513.7	3534997.8	31919662.8	32416498.2	48691836.1	17273601.5
1998/11/18	6174594.2	6887473.3	2825307	3131110.5	7717494.5	2664164.5	9128031.2	5359350.5	10167406.2	6517731.4	2906448	5010137.8	3829003.3	51482539.5						15872278.8	6132111	7020802.3	9046930.1	4027887.6	92530516.4	9080014.1	2091280.9	7556663.4	3165625.8	7256661.3	5181508.9	9782720.2	6844210.6	10570330.5	8717905.4	10342249.4	4269968.7	10952524.3	19809959	1688846.5	4936951	3725968.1	13603313.2	12027896.1	2563084.7	14910064.8	17072535.6	24959971.4	24514736.4
1998/11/19	13986564.8	7254331.1	2928275.2	3320968	6866277.6	2791897.5	4766686.4	10893844.2	15508966.2	7180024.1	3865708.2	4301744.4	3799399.1	43303019.3						45433908.6	11442753.5	3955442.2	7567243.2	3236460.4	20802876.6	9753200.2	3428549.9	6499391.1	2484927.4	4140122.4	4441926.5	32410564.1	3221976.6	12316486.7	8269102.7	4805945.4	4972455.8	6019535.3	9482998.1	3024003	4034818	2454065.3	4310957.4	7865587.3	1914752.3	15724702.8	6573186.2	20098238.3	19937161
1998/11/20	7286423.2	6713271.6	2889688.4	2614188.1	6880792.2	1100436.6	6964624.9	5733860.7	4710219.6	3013792.7	2583824.1	4455803.8	4490973.8	22774043.6						12310586.6	9020793.4	4721303.7	9384884.8	3806666.4	14507389.6	11257971.4	1413347.9	6277539.2	2712117.2	2816300.2	3622155.6	28178488.8	2766174.6	14669533.8	5104588.9	4647708.4	7129798.8	9117966.4	4711830.7	7993906	4382396.4	2601714	3022838	6883101.2	2150000	13272392.7	4751358.8	52392488.4	20120873.3
1998/11/23	3120822.5	6374009.6	5322937.5	1248289.3	6030588.7	981006	3711894.4	9662789	2976928.1	6212566.2	6740189	4144021.8	3088926.6	14037448.1						5454624.1	10379863.2	4038417	11643162.9	4446237	9489904.8	4656453.3	2039866.4	5601540.6	2943145	3860196.8	5729784.4	5359108.3	3651358.5	24801726.1	4982720.9	3143582.7	2087612.6	5740052.3	3363916.8	2652164.8	3914532.5	3037180	2829716.3	16309261.8	1474796.9	35169612.2	3394800.2	25055704.2	7180972.6
1998/11/24	3777007.6	8159099	3978061.6	1265443.5	4413174.8	857759.2	2512458.7	4942219.7	2788793.9	2703039.1	4156551.5	2668682	2394045.7	10385541.7						13946858.1	5636028.6	3376639.6	6745497.6	2149329.2	8642019.2	3898011.9	1650371.1	8428098.6	2128091.6	1814500.9	3941498.9	7090310.5	8915569.7	6485051.2	4624089.2	8570555.2	6241812.8	3920699.7	2536437.1	4309890.8	3321533.4	4724910	1582647	6758477.6	2227229.8	11707318.4	10863045.5	23933381.1	24264875.8
1998/11/25	3888129.8	5300267.4	4587367	2860402.9	3835626.6	1332967.6	3446856.6	4435250.1	2071957.9	2738102.9	4070894.5	2800266	2533751.7	16415692.2						8016505.2	6548875	2662089	10824033	3380816.8	9538422	4080558	1258622.8	5581772.9	2036248.9	2513432.2	3772502.3	15270008.5	2348585	8665161.5	4857110.6	4651948	3549079.2	5555324	3469473	340875.5	2418790	2627264.6	2530828.5	4745200.1	1520855	10186717.8	11035247.4	23628991.6	13731403.6
1998/11/26	7568690.6	9945743.2	4757208.7	2940932.2	4741074.2	1645081	2619410.7	6194400.6	3157980	2208681.3	1906336	3465142.1	2010959.1	18560701.5						20975083.5	6919926.6	3453568.7	8376710.5	4293637.4	10307958.2	7661315	1112764.5	5795961.4	1839635.4	2543760	4429950.2	12723423.1	2508106.7	8084898.3	4006668	3369659.6	2991796.6	5205086.3	3105103.8	18871161.1	3221468.1	3013844.6	2645769.5	8904743.2	1156272.8	15089138.2	8476581.4	19300891.4	9171241.6
1998/11/27	10775118.8	16644243.4	4604269	3014949.8	4207093.8	1759752	3709949.3	9180025.3	3576838.9	2376641.1	1046903	4123711.9	3792871	14407272						16714181.2	15237165.1	4066514.6	8089130.5	2939604.6	13049308.6	4662042.2	1286552	5660649.7	2094123.9	2774826	15389872.2	3969623.5	2972035.2	8927271.2	6746632.6	3047718.1	3878958	11191303.8	2909186.3	13666335.4	4578965.6	2741392.5	2372414.7	3888727.8	1694759.6	15377373	10135966.7	19635039.2	2848973.5
1998/11/30	7330749.7	6004692.9	6165911.1	2995491.7	3960122.1	904345.9	3199156.6	4043923	2522244.8	2083380.9	1316265	2976861	1616854.2	13631714						7523200.5	5845593.2	3978713.4	5843724.9	2352564.1	8935238.1	4503201	1566289.8	7822656	1289430.8	1929936.1	3968005.2	8840254	2075309.4	8346224.6	4497377.9	2006579.1	2109034.5	9134912.8	1917826.7	7281314	2674501.7	2935761.5	1109188.1	2221659	1759553.3	8953581.1	2214692.1	10443408.7	7833783.2
1998/12/1	4384703.7	7249486.7	4732650.4	1087331.7	2689061.3	613662.3	2063729.2	3586081.7	1834819	1424906.3	2163490	3552509.8	1661319	14897158.2						11863457.6	6370637.9	2450286.3	4254655.5	1949607.1	9776858.9	2344434	1763982.5	6501752.6	2153930.1	1671565.8	5317218.6	8154594.4	2329998.2	6420245.3	8896164	1657187.3	4190648.9	8252797.4	1487320	6137559.3	1875452	2499406.1	1026904.4	5657324.5	6143021.2	20320986.9	2277952	12682091.4	7084955.6
1998/12/2	9868549.9	11177941.8	5334372.4	3274935	3446464	626545.5	2300465.9	4556106.3	2384062.4	3575115.6	1040479	3027945.5	2984969.3	37920182.3						15848468.2	10004190	1530037.8	3765762	1771408.4	17519681	3379968.3	1180405.6	5002259.8	3935433.2	1663827.1	12745523.7	12106005.8	2116045.8	6540928.6	3935378.5	2087861.7	4141853.8	11820941.5	2639526.2	3190575.4	2648144.4	1968413.1	1957048.2	3571489.2	24242553.4	15351378.2	3718886	11376352.2	2688985.5
1998/12/3	6447594	7277476	2340163.8	2193311.4	1712429.4	604189	1563161.3	2547064	1004278.4	3488090.8	972762	1951736.3	1905618.8	15900100.6						10920364.7	14807580.6	2675528.3	3521631.8	1626202.7	5769888.3	2006159.9	827325.2	3491593.1	1539782.1	1760559.7	4515866.5	8391511.6	1313810.5	4259634.2	6177689.5	1542077.5	2590936.2	3536240.2	1322667.8	1238152	1721329	2046766.1	750301.8	2296940.4	8847704.6	17804964.1	2034207	4835781.1	2324314.8
1998/12/4	8831431.9	6739131.7	5216264	2813855.7	2331322.8	594707.6	2494118.4	1341845	4096581	1413036.4	1727162.3	3414929.4	12034130.9	14224572.5						54991743.9	7093266.5	1697294.4	3793822.4	1974374.4	4938563.7	3601977.4	815024	3284794.8	3843776.5	1962832.9	2630735	5112714.4	1526279.4	7955112.9	2669429.5	3112772.9	4452859.2	2678196.3	1868294.1	860490	4569129	2605351.7	1768571.5	1722404.7	5527859.4	7831759.6	2026003.1	5838928.7	20123706.1
1998/12/7	19399314.2	6113323.9	5016784.7	1622763.2	2845944.7	747231	1829734.1	2337197	1394711.5	1209863.6	3475574.4	3003742.7	15651903.9	12636200.2						13604669.2	7383395.8	2159344.1	3808475	1621063.7	4153552.4	2767930.3	919118	3075357.1	1475766	1920079.3	1826709.1	4092213.9	1681025.8	10821927.3	4092839.6	1702465.5	9325544	2687832.2	1736245.4	706282	4689560.8	1731716.5	1010859.7	5064797.3	3731000.2	30796082.7	4610866.8	34169981.1	4450686.4
1998/12/8	3489576.4	5044000.5	2343111.6	2936553	9950560.9	608786.1	1485108	1283196	560956.2	937326.5	946669.4	1763131.8	3305855	9916518.3						7260705	14412502.8	1184719	2565929.7	1458512.6	4728595.7	2026714.9	888277.4	4701711.2	1075005.9	1696773.3	1785245.8	4924028	1518583.8	8621700.1	1826266.5	2059018.3	2520627.4	1758622.6	2553581.4	641163	5037195.7	1406524.7	693289.4	3355401.4	1747451.8	9857487	6622768.1	25608815.8	5472226.2
1998/12/9	4886713.5	3233923	1619941	1771556.6	4278231.4	367395	1313678.1	1225948	2075011	704788.4	1126308.9	1291236.7	5283807.8	7278293.9						17863543.6	4507868.3	607084.2	1425425.9	896232.1	3348951	1446385.7	485804.9	3136475.7	1107569.4	2700752.7	1123169.9	3863445.2	647955	3098922.1	1813793	12949844.7	1979061.3	1779179.8	982676.6	936768	2229025	697170.4	788820.9	2290928	1351498.4	5878439.9	4038367.3	12783046.3	7624330.3
1998/12/10	17952864.7	5573418.4	980656.1	973652.1	6392384.9	583520	1443991.7	2308215	21847041	1638647.1	1835018.5	2098788	3784611.8	6676361						4155263	3206676.5	856199.6	3215486.2	2223429.1	4562252.3	1857513.6	456145.4	4479839.9	1473021	1203144	1430990.9	4720835.9	878367.5	7092417.4	1938185.1	9374926.4	1655757.5	4196223.8	1158793	885380.4	1700781.7	897630.8	578949.1	9733658.2	1937734.5	7818616.9	1773733.6	8827828.3	8430079.5
1998/12/11	8604803.5	4105011	2937355.5	996397	3328546.2	593761	4749470.7	1947951	4155348.8	N/A	1814943	2227322.6	2120649.7	10980937.8						2996219.4	3888354.5	1290880.8	4153524.1	1084095.7	4455979.1	2850129.8	1009711.6	4032545.8	1387113.8	1550582	1400421.7	4826898.4	1242652	5068853.9	2291239	8158641.9	3203153.6	1700547.5	1443301.3	815846	1563797.2	1061995	709571.7	5761399.7	2896456.6	9358780.1	1635237	10281808.8	1834662.1
1998/12/14	24665316.2	3827584.4	3788586	2622620.7	2937791.9	666069.6	1535290.4	1012792.5	2349223.7	1563441	457245.9	1855690	1953119.9	28795618.9						1754594.3	1188042.4	1094797.2	1573662.1	823938	4349546.4	3008809.1	387296.8	2414523.1	795382.4	1138354.6	1255123.2	1268422.9	886513.8	6848056.6	1315933	7072704.3	2684591	1931046.2	1667601.7	1132413.2	1033381	719859.7	880552.6	1658279	5607834.7	6578249	2983147	15585716.4	1835943
1998/12/15	16852466	6290417	14012846.3	1997307.1	4311289.7	1045446.3	1604943.3	3931923.3	1243406.6	2160815.2	1697691	2924796.5	3758233	13971962.7						3507152.4	2419178.4	1110063.1	3116701	1976349.1	5419290.6	4064575.3	1138648	4474812.6	2035629.4	1357010.7	1700422.2	2158031.2	1315019.2	5495729.8	2990194.5	3837662.9	1981607.3	4037010.6	1588531.1	3190158.3	1538638.3	2091421.9	619893.9	9735649.4	2682724.6	7999201.5	1789449	39946850.3	5734820.9
1998/12/16	49784805.3	3411841.9	7716636.7	1918295	2063820.4	626375.4	1442665.2	5726101.2	930573.1	812584.4	395258.6	1655013.5	2070512.6	33810147.6						3428976.2	1268052.2	1160116.6	1340540.7	2380482.6	3634326	3894646	561744	2529847.2	1176384.1	1136328.5	1613363	3666636.8	685990.5	5476254.5	1962859	2567809.8	5046189.3	1369520.9	643745.5	1424420.4	1488288	885263.1	378775.7	34063915.6	15417472	6556171.5	2002256	20035003.4	1490852.7
1998/12/17	29536412.5	5892524.7	5947624.7	1378435.6	2847460.5	2986882	2520513.8	4114561.7	1389685.7	1014253.4	454710.8	2506810.2	2695076.5	14100862.5						4173616	2037097.6	1349853.2	2943759.5	1331098.5	5929091	2598006.8	2770134.9	4710423.4	1430068.7	1633522.1	2874358.4	9244552.6	1236709	6166742.7	3245164	2995303.2	2151997.6	2529570.2	892108.2	1019078.8	1838056.1	1492274.7	804197.3	21578807.6	16011225.1	11284913.8	2648995	39753601.7	3851762.8
1998/12/18	24587048.4	3674537.7	12498956	1509310.3	1612755.9	3133283.9	1225123.8	1941883.1	3519123.9	933602.8	1178346	1826481.8	1903153.2	26280052.1						4203080.4	1977245.4	1245793.2	1829214.7	1169884.2	4643945.9	2522161.2	2050140.5	2997203	1113303.9	1374443.2	1651462.3	6598135.9	1552056	5037394	1901729	2241347.4	2160178.5	1596603.3	1027119.4	659770.4	1386917.6	1760803	867571.9	23114467.8	21290691.2	6160437.1	3246639	17944670.8	2558195.5
1998/12/21	14096896.1	4338008.4	1301792.8	2163002.8	2149014	785807	1428119.9	1722694	695611.3	960746.6	2947861.9	1495872.6	1285971.2	25681457.6						1974769.4	1949038	791587.7	1120027.6	1216632.3	3144426.4	2132311	1193066.6	1966459.9	1159912.4	1351970.6	1068943.8	3731599.8	1322991	3628409.2	1224473	1504380.8	1979859.4	1337025.1	955743.9	834914.5	1774653	952396.8	738615.8	12829917.6	18098208	7894719.8	1098776.6	7261000.8	1000166.5
1998/12/22	17480344.1	4699769	7219961.5	4288140.1	5724345.9	2091418	1935344.3	2398122.9	1044964.3	3202105.6	6425768.9	2447982.9	N/A	14718253.7						14269551.8	2743225.9	1439365	2581288.3	3965975	17370327.4	3452761.8	1746917.1	3821701.9	1316715.6	1303184.3	2148658.3	4395658	1821267.9	5062638.8	2049406	3521067.4	1958333.3	2579507	1382034.2	1034898	2536492.2	1104861	741971.4	13182753.5	15304052.4	14027628.4	1481225.1	10521639.5	7517192
1998/12/23	19055643.2	3804509.8	14496927	1548699.2	4069181.9	2322178	1985345.4	1514931.9	861071.4	3590348	3300476	3048750.1	18175015.1	8779589.6						9161948.8	1220793.6	858856.1	1987749.4	1970681.1	26269931.4	2497109.4	1295595.2	2442019.4	1359702.6	1231580	3577665.2	4687896	2228456.5	3542684.8	1506229.5	6604581.6	3167514.3	1858092.1	1886757.8	705906.8	1934127.5	1024414.8	789082.3	8275864.6	12169108.4	8957440.4	1410764	7343743.9	4998171.4
1998/12/24	23358544.8	3048173.5	1219987	1361481.1	1599800.4	732142.4	2582516.6	755681.5	644726.9	1131729.9	1349461.8	5292940.8	21313520.1	8731073.2						4251304	1413163.4	769975.8	1184004.3	1068157.2	5913101	1498407.4	959256	2148556.8	1216439.3	791636.5	1639457.5	6041287	3236045	3158882.6	1449262.5	11898146.5	2133846	1107339.1	1615194.9	847137	1055326.9	904361.9	634985.9	1378201.6	24784819.6	11945087	903534.5	5670493.8	4944222.9
1998/12/25	12040688.6	3772107.4	432949.6	1423166.4	2303447.9	658798.1	2278978.7	836500	568872.6	597946.5	472830	2571402.5	7449686.9	5316080.3						6965295.8	927066.7	865559.5	876142	1401338.9	3922677.6	1842036.4	780011.7	1354806.8	865501	740087	2178804.2	4245604.6	1312982	2596554.6	908639	7548227.8	1018083	1127536.4	718905.4	515273	1584131.1	660641	978517.3	1378090.2	14097507.5	27963411	1156372	5513154.9	6747690.2
1998/12/28	8618157.5	3096805.2	9041526.3	1559844.1	2221463.9	1244012.8	2578999.5	1305391.4	1140615.4	3070617	3555434.7	1620073.1	5106237	7458830.2						3032207	996817.6	862728.3	1512129.9	848606.4	5562096.8	1751783.4	718612	2146657.1	1164658.7	1202116.8	2425313.8	3457627.9	1020889	3307135.8	1140392.6	4672224.5	1572295	2057635.6	857316.5	707915	996956	N/A	710205.8	3852889.7	10317941.8	21711868.5	52600	17829000.2	11739648.4
1998/12/29	9046834.8	6445330.4	2398888	1845472.9	3438513.3	759878.3	1070704.5	1083130	2336521.2	1657203.3	901824.5	3443140.5	4590861	6886296.3						2931904.7	1338103	733834.1	2127939.5	2334836.4	3997265.2	2622983.5	678945	3176225.2	1864018.5	1841710.4	2068712.8	6753334.6	1262867.4	3435597.1	2361441.4	3146933.6	1723103.4	1615214.4	486184.8	437413	1431279.2	1068870.4	644438.5	17994567.5	9739170.8	15458697	1110497	9202775.9	9856988.2
1998/12/30	4519405.1	5292389.2	8643729.7	2007501.3	3662248.4	1509222.2	1730543.8	1232856.3	4082267.3	1645646.6	1001143.4	2582939.5	13487739.1	9610513.8						58792873.6	2761140.6	1516403.1	2156771.7	2477466.2	6368617.2	1815204.3	982215.4	2009824.7	1696376.1	2768731.2	2267431.8	4024665.3	1030588.5	5540224.7	2946475.5	4866080.7	2457591	1410646.8	1065719	2327436	1959024.2	1741181.2	940186.9	6464211.2	18067283.8	24644488.9	6439228	9547887.7	8763833.8
1998/12/31	10827380.7	14812053.7	411850	735213	1571746.9	742541	790925.1	830165.5	5492612.7	611782.6	1917131.8	1480602.4	4599581.4	4181225.5						N/A	2317051.9	3696114.1	1160611.7	1252877.1	2444384	2063691.6	414323	1486535.1	1185245.6	971631.3	1078569.1	5420461.3	704625	2324905.5	1048046	4895826.9	2103233.7	816241.5	730423.7	618166.2	3943548.9	1334440.9	666468	3517879	20783026.8	16384719.6	9637257.2	4580383.4	10699358.8
1999/1/4	24042831.6	4022841.6	92717	1020274.7	1186318.1	569988.4	648007.4	960242	1081711.4	780657.7	2828611	1770337.9	4468764.6	3736255.1						18528762.5	1726636.7	1084550.7	1218772.7	1178475.6	2225884.1	1104439.6	607608	1322527.1	1790232.4	811877.1	2586899.5	2100322.7	692599.5	1767200.5	988377.4	1247585.9	1719747.6	1138046.2	641593	479248	1402964.9	701355.4	582666.3	2561458.2	5794530.5	3228929.5	1224132	5799567.6	2085830.3
1999/1/5	12010390.6	4025817.3	308166	997379	2010882.8	641382.2	2545231.6	905259.2	1811091.9	1379747.5	902566	2033943	22373862.2	6150354.6						9958301.8	2742481.7	1313375.7	2363821.1	1695211.1	3043256.4	3200737.2	1003948	2853224.8	1539378.6	1144580.4	5322550.2	3151777	1020692	5661859.7	1898593	2639044.5	1584416.9	1849246.7	841542	737464.5	1437335.8	699444.7	640421.6	4134932.7	8080855.4	3730697.9	39791	6326438.8	2891283.6
1999/1/6	7006388.4	47871469.5	2408683	1214074.7	1608859.6	809262	1573879.3	1534747	1009921	1718000.6	483653.9	1564431.6	16713438.5	3824952.2						2637406.3	5502654.3	2561544.6	1504770.2	822580.1	3134761.4	4263445.2	722081.7	2732818.7	1670402.7	1014332.9	3356072.2	2440107.9	1711287.2	4544353.8	1397472	1879609.3	1193944.6	1146343.8	363991	1142990.6	1092249.2	1367624.9	1172354.3	4397827	19060566.4	6148218.5	1419256	6712297.8	4448329.7
1999/1/7	5227468.4	18569121	1260217	705588.4	1995372.8	608502.8	957581.2	942924.1	533364.4	6165435.8	498718	1332102.4	8911533.6	3209106						2933944	6376240.2	1356109.8	974723.3	1492199.1	3458382.4	2089872.9	553705.5	2031899.8	810649.4	711367.5	7023312.2	1439615.7	976219.2	4004062.6	1379147.9	4727979.4	1034712	1358421.7	659037	478662.4	832251	925422.2	733026.4	2194919.2	10327903.7	7988067.9	510326.5	3779923.8	5327126
1999/1/8	17815790.3	18478541	12447607.5	3960034.9	14380491.7	2905558.8	1872575.8	1430108.9	2009061.3	10012089.7	458455	2521412.2	10826164.3	5908560.6						15070771	8894762.4	2242147.3	2634417.9	2266880.2	6603398.7	3797224.7	1598386.7	4214472.7	1461719.3	1681464.2	12806223.4	4369321.1	1950895.9	7319700.4	3344407.2	6265188.6	2621647.7	2222383	2354810.3	1572261.2	3446988.5	2979468.6	1237146.8	2936984.9	15181544.4	24116639.8	527483	10477190.3	8833002.3
1999/1/11	13741501.6	27890141.6	10958409.4	1985407.6	6339937.8	1520704.8	1252742.5	1597198	1182694.9	3943529.3	550106.8	3144799	21102894.6	8601856.8						11043071.8	5189635.2	1413028.8	1984335.5	1251628.9	4568887	3638130.2	1360184	3736106.6	1820551.2	1532895.9	6952951	3122798	1275857.2	6427289.8	1661640	10586278.7	1585488.8	1927970.1	878697	1356329.5	2966625.1	2537031.2	774264	2683442.6	22864663.5	21342560.4	730700	9375670.6	8237064.6
1999/1/12	10818983.6	25095743.4	1728755.2	1242144	7498862.7	1501209	1257078	1843820.4	4091562.3	2989527.9	704136	1881251.5	8069264.8	7181318.8						25504118.5	4619260	1606693.9	2707196.2	1503442.5	4136723.8	3989150.7	725673	3509564.3	1270058.9	964637.2	10362853.8	2889178.8	1600372	5270549	3016947.8	5040156.6	16103398.4	1386775.6	1267264.5	1197166.9	2550163	8712772.6	909184.6	3152250.8	14288212.6	12975655.1	1062649	10278575.2	15651689.9
1999/1/13	5230345.5	10648290.1	711525	1144408.2	7521282.3	1773156.5	1706575.7	2308208	2151616.1	2507314.7	559626	2392208.6	7206596.9	12022678.3						11807599	3516110.4	999757.9	1149824.5	1770752.3	3885822.7	3339921	745820.8	2581872.1	1169821.8	1186677.7	5773766.7	12553053.8	1617056.6	4971925.7	2093339	15429911.6	9540285.3	1722418.4	861598.4	559198	4616554.4	2788734	953550.2	1645250.6	11938108.5	8997903.6	105907.5	8290290.8	5354034.8
1999/1/14	10294310.9	13116219.5	678717.6	978416.3	8473746.9	912243.1	6657474.4	1213015	4041052.4	1664238.3	434507	6074476.3	8297024.4	4759326.9						9174993.2	4282236.8	1069396.2	1421768.4	3882226.2	2842854.2	5344841.2	794623	2420637	780985.7	1008762.1	8892680.8	24608800.5	2925942	4341019.7	1680280.5	41608788.1	2459630.4	1316132.8	1664956.4	609682	9091315.1	1250640.2	524615.9	9008074.8	9423706.1	5039866.6	592526	5305556.5	4310959.7
1999/1/15	8096995.8	21975764.6	842036.5	1531716.7	5212619.1	1300752.6	9614835.4	2311189	2518569.1	2636642.6	918833.8	4612844	9721026.4	7408603.6						2941630.9	5043900.8	1492740.7	2055152.9	2115805.5	3460337.8	5207470.4	1537087.6	2949954.1	2109818.5	1559759.6	5674108.4	11207545.7	7934898.5	2822445.4	3807704.9	16766690.4	8241946	2149105.6	1691765	447121	5768972.1	2271794.2	1205204.5	6951445.2	9965651.2	6139670.4	472871	7377342.6	2197814.7
1999/1/18	22177063.8	12087843.8	934000	1990252.7	4936361.2	1785708	7001000	3280100.5	5022501.3	4570495.3	737330.3	4733233.6	10835295.7	12613000						4668000	6856829.4	3258893.3	5278835.8	4372000	4771181.9	6346342.9	1194758.2	4723649.5	2974608	2224631.2	6621604.3	22468998.2	3855192.4	15592550.2	6848330.6	21177000	3738623.2	2874977.8	3254771.3	671094.8	4544000	2279029.1	882861.6	19209470.5	29124495.2	10738326.7	949338	8737484.3	4686000
1999/1/19	16811302.3	8102514.5	3774305.5	760374.9	6171452.7	1897430.6	5635321.5	1575845.9	7440859.2	2226039.3	662264.2	3739209.8	5661411.6	21709838.4						5027056.1	8750164.5	1705610.9	3333901.1	3488471.3	21653742.4	3815515.2	2192855.4	3598746.2	1555879.9	4460342.9	5681907.2	13253099.6	2948337.3	21890402	4591167.2	12964139.4	10190692.7	2029566.8	2845482	856852.3	4252396.4	1551462.5	864852.7	10207329.1	12059924.5	18390011.9	707774	10571631.8	6686579.2
1999/1/20	22105708.2	6067009.7	429108	919617.2	2814988.8	994027.8	4321815.6	4533530.6	7211877.2	1485675.3	743305	4728684.9	4071562.2	9574473.7						2658828	5207173.5	1013006	1975834.4	4811134.3	12600243.4	2226592.4	1111071.2	8029434.2	1235544.6	1128481.4	11509065.2	8030411.2	1096281.6	9402748.1	2734614.5	9650781.2	7227653.6	1803914.1	1961537.8	355985	3257289.9	1442320.3	679517.7	10311179.8	5051330.6	13715067.5	1618650	4511064.1	3160668.4
1999/1/21	35360994.5	4266375.7	374418	924094.9	2815913.3	2932276.8	3105253	2015389	6609929.2	2141699	262719	3077376.1	4385595.8	12247879.3						13886201	5589982.8	1631935.1	2983379	6071296.4	16508723.8	2361834.1	1157028	2830899.8	1481224.3	1195665.1	14968181.6	8738096.8	1309414.2	10358695.2	2416536.2	7657328.9	2985554	2228853.4	1023413.8	570945.4	2869843.6	1073917	1619790.8	31145180.3	6868609.1	7059614.9	617831.6	3459709.5	8025278.8
1999/1/22	19290460.2	7251246.1	216694	1315179.6	2913609.6	2896112.2	3036870.3	2573068.1	3510135.2	2032644.6	708927.6	6982474.1	4830224.7	12865168.4						9662675.2	5063395.9	1299503.3	2634979.2	3230861.8	20992669.3	3618544.1	1441028.8	4576798.9	1468665.6	1731980.4	4545044.3	13264323.2	1736258.1	16526525.2	2392260.6	9878461.3	3745626.7	4981554.9	3879097.8	809407	2618115	1389851.9	1338759.2	20300793	7118240.1	7917742.6	1437860	4864542.9	7666102.9
1999/1/25	19246809.4	5706259.1	5397314.2	1348154.6	4119852.6	N/A	4050471.8	3494112.5	4497745.4	2197100.2	986506	5066951.6	4340397.4	10849389.8						4444042.6	3411583.9	1997101.5	2992143.8	2473131.7	25104617.4	3751498.6	1291109.5	16089165.2	3609992.8	2182851.9	5569242.4	13359340.1	1881840.9	10699735.6	3278656	8504403	2374688.3	7686606.6	3458009.7	990145.4	3787431.1	1479489.6	906279	20656790	5211029.9	8782955.3	1865686	6245583.1	8156137.9
1999/1/26	11273483.8	4513808.3	1855229	992403.3	2139369	1871594.4	1813530.3	2105822.8	1841165.8	1283886.6	568275	2128870.3	7018913	5870026.9						8618177	18326394.3	1162629.8	2098991.2	1966570.7	10703589.1	2225783	527339.2	11018832.3	1394736	1398044	4241935.6	7754193.7	1151326	6885501.7	2692925	4155940	1604124	2500573.8	1591246	1381744	2339610.2	1398966.4	481404.8	11947207.1	6088798.1	6178360.8	2910597.6	4796658.4	7843462.9
1999/1/27	21136619.9	5373269.9	1035409	5565412.3	2368010.2	1153131.5	2819371.7	2122414.3	2072428.4	6250805.7	1268073.5	3592701.8	4455987.3	10742749.8						8814904.1	21377710.4	3979763.2	1679487.3	3100073.1	10587410.6	3451634.2	1598682.5	6208346.4	2070640.2	1542741.2	3335756.4	10976801	1610043.1	4730111.1	2261331.1	6247951.5	1694583	2296235.2	1342660.2	1288206.2	1962084.4	1117969	679078.5	10391249	6788629.6	6690820.7	1961181.5	4215793.8	6218331.4
1999/1/28	27808109.8	3317302.7	390289	4070784.4	2454733.9	1561432	1838594.9	1386463	1295680.4	2396752.2	212871	5240327.1	5720453.5	9399868						5862047.8	13787255.2	2375660.4	1444815.3	2787855	10903518.2	3720824.5	653373	4464318	1489958.5	1316065.5	7416182.7	7998333	2058158.3	4976823.8	2267357.2	7701633.7	1222157.9	1935419.1	1796747.6	1845929	1909717.1	850336.6	1199471	5357537	8483497.6	5298551	4849529	6627874.5	N/A
1999/1/29	17786875	5255534.8	236133	1557489	16111627.2	1251274.4	1146979.6	1255334.9	1554185.3	2402146.2	185769	3651875.9	2811414	5134262.7						9082215	25876636.1	5799043.3	2186758.4	2619394	6787022.9	4402575.6	972614	3534475.2	4223625.3	1785632.5	21141242.6	8575799.2	1449040.5	8980087.3	1778028.5	4535184.9	890713	1962931	4577154.7	1749342.6	1996644	998004.9	689515.5	14145439	7166829.4	7054309.2	2365129.8	5648436.4	9274806.2
1999/2/1	9982777.1	14423262.3	1624177	1815651.8	15742110.2	3100017.2	2126842.1	2363224	2672180.8	1317828.9	374794	5100719	2896245	5360609						6670060.4	11978376.2	5502192.3	3436208	1561989.2	5677831.1	23513527.5	N/A	4147710.6	7083518.3	3124546.4	23405001.5	3323040	2465790.1	4814340.5	1950874.6	2805179.1	1394478.8	1867265.1	8209633	2600790.3	3169199	793102.9	6796180.6	14564620.8	5971044.9	9082845	770091	4993307.2	17074096.5
1999/2/2	8167253.6	5794342	243365	1517095.1	7203869.2	1609892.3	1066025.5	1282880.5	1384066.6	1111450.4	259431.3	13947929.6	2144787.2	3630479.4						14671307	10000230.3	2625820.1	1313886.9	1235685.3	3935267.4	11617064.2	349572	3299145.6	3113318.4	1364910.8	6704454.6	3203641.6	1505496	2953163.4	1141461	2536367.9	1694088.2	1288899.9	3057754.3	2426558	1546782	791670.4	2580992.3	18565204.7	6689618.5	5677126.6	1485290.9	4239770.9	1998447.9
1999/2/3	12146895.2	3630334.3	1232266.6	747688	4510610.5	456124	957866.6	913600.4	1068820	3884376.7	283717	5492440	2236441	5204567.4						9900720.8	7013653.8	1281624.4	1022051	1395845.7	3967568.6	3601974.6	712059.8	2142257.1	1773449.9	1423025.6	12906302.3	4404682	1277326.8	2817476.2	1258464	3601599.4	1098478	2111889.8	1913242.9	1030374.9	1172794.5	1055110.7	1431218.4	19028500.1	3635145.1	4948520	1799781.6	2123647.6	1799760.9
1999/2/4	9002423.4	5845264	111580	1075476.9	3014064.2	636804.2	1296376.6	1012787	2357938.5	2783857.4	686834	3519543.4	1917748	3242512.8						8063005	5018875.9	2826842.3	1496108	1313345.3	6201410.1	4142181.4	625805.6	2582983.8	1897249	2134269	9240120.2	3687456	1152877.1	3594951.7	2131345	3990985.1	1036386.2	1321655.4	3276014.8	922866	1537833.4	903471.1	1606581	17474067.3	2873652	2797460.5	1755001.5	2757136.4	8938425.4
1999/2/5	19221639.6	5050682.6	14625296.9	884068.4	5071778.5	914950	2701632.2	1356321.3	2105454.1	3024948.6	1198717.9	4129834.5	3265189.5	8778978.1						2806074	4157871	2451273.5	4555989.9	3060495.8	5378001.8	4079809.2	1042630.7	3110956.4	1713932.8	1888241	10194975.9	4026477.6	1436247	5217239.4	2291513	3408327.6	1763974	1416639	1907551	1385314.5	1730701.2	822625.3	1325545.8	8574373	4767564.9	6016004.9	2067878.9	4706756.2	8421281.6
1999/2/8	15340087	4482397.8	2601578.3	978768.4	3290657.2	1561914	1936715.6	1209331.3	1521212.3	1610734.6	3822615.5	2229683	3450520.6	6241666.3						2280206.1	2245041.7	1248799.6	3024829.2	1660538.4	4138980.4	2602599.7	1192888	2435131.3	1371778	1565851.6	3391939.3	4627365.7	1857689.9	6525876.3	2431298.7	4353186.2	2983733.3	1722499.4	1465212	1450563.4	2013186.3	1201959.5	988680.9	6985835.9	4238954.2	4112784.9	1361914	3747768.2	2783009
1999/2/9	11694599	4403161.8	851224.1	1219174.4	2663228.2	1019882.9	2413356.6	999586.5	2638778.4	1140670.4	860235	2248836.4	2196775	3727942.5						4186723.9	8501911.2	1006657.1	3166314.9	1338922	3764228.1	2306414.3	807252	2044010.4	905806.1	1047546.7	3337492.2	2379602.1	1034893	8556915.4	2359788.1	2445768.9	5922164.7	1163342.5	1749325.7	5860636.4	1705595.8	729088.3	845818.6	6222430.5	3339068.2	4322240.7	1800425.9	3831452.1	1625618.6
1999/3/1	17083414.5	3648766	954147	1039076.6	2010586.1	585814	1028492.8	984822	954560.9	1211672.1	739200.2	1462846.1	1610850	4232634.8						1015612	2266902.9	1064252.5	1983468	803546.5	2736274.1	2977377.7	637669.7	2502593.7	974376.6	977959.5	7392547.2	2626595	731029.8	2783796.6	1443699.6	2122784.3	7806494.8	926472.1	3100697.3	2693372.9	1082344.5	512708.3	1538693.7	4331128.5	2970454.2	2344573.8	494116.7	2982304.4	994895
1999/3/2	8248980.6	3472303.1	341981	1691219.3	1592951.3	736449	1081423.9	1234631.5	1446052.6	1048772.8	580204.8	1414443.4	1648964	2306121.8						4829984.2	3438647.8	825850.5	1878197.4	1291026.8	2486935.4	2274472.1	846934.5	2922650	1302252.2	1135203.1	4945289.1	4524728.6	873887.5	2023117.2	1080863	3116238.5	4066895.3	1332508.1	2778653.5	1577758.4	1099775	690479.6	6482059.2	4634366.7	2887661.1	2520651	150879.3	2124741.2	6057835
1999/3/3	7903127.1	6110765.8	233203.2	2780270.6	4566315.4	2701314.6	1873063.1	2708992	2323493.2	3048382.7	3349106	4685334.4	2024213.9	6830952.8						1844061.6	6599517.9	2223632	3382836.7	1902429.7	5032106	5331960.7	2561800.6	2905634.9	2083037.8	1046645.4	4207654.1	3716825.1	1713145.1	11041706.8	1565293.5	2812121.2	6170502.4	1976262.5	7286938.9	2987537.4	1311716.8	1099892.1	12183040.2	7775262.1	5105589.7	7562937	908133	4207628	2018935.5
1999/3/4	9718578.2	4505363.2	709325.3	3326009.6	3182174.5	1292872.5	1963154.9	3317079.8	7338091.2	2210931.2	1165877	4729841.6	1988839	3246352.7						2564912	3698384.8	1576806.5	1853188.5	1245647.8	8913640	8303839	4271327.2	2815665	1900529.4	1315835.4	21275154.9	10218889.3	2148787.9	6055286.5	1871679.8	9249269	11477287.4	1886711.4	2754724.1	1851665.2	1353697	872584	3947581.6	5670033.9	4204475.9	3260872.8	9211994.8	4695484.1	2949411
1999/3/5	10480981.9	22362742.8	1157763	6226813.4	7127230.6	4386356.3	1094813.2	7221052.3	14095882.6	9461771	476681	9511050.6	3942239.3	5394418.2						8317931	5646350.1	2156378.1	3328743.5	1804027.9	6776556.8	11514278.3	1924088.7	8162645.7	4991925.8	2434040.5	9791394.1	7443975	4279162.8	5774329.5	2215765.7	3762816.9	15440977.3	2224580.9	5629956.7	2141627	1665158.6	2234485.2	3495410.2	4063696.6	9429541	5873824.1	891212	4218340	3590126
1999/3/8	8073588.4	8937687.9	4967458.8	2413285.1	19856226	2016256	1381597.9	6200702.3	4230062.3	5753681.6	3000381.3	4493647.7	1974828.9	6627865						3870349	4003495.2	2626334.3	N/A	1846410.7	4994303.1	4473637.9	1226821.5	51988410.5	2690820.9	1844162.2	9925482.6	4657881.9	2038603.8	4988563.3	1992539.8	3773026.8	9153007.2	2386632.4	3665045	2013849.5	1264660.6	1302581.5	4067422.8	6457845	23707700.2	7838708.4	1949450.4	4659777.2	3093632.9
1999/3/9	5601241.4	6946366.3	8228389.6	2925928.7	12933206	1709621.6	1354743.9	4012897.8	3169367.3	12140549.3	2028424.2	3793034.8	2134196.3	12037327.9						2389603	5124061.3	2204760.9	N/A	1558727.8	5226788.9	4771084.6	1715380.2	49989240.9	2774157.8	1564574.4	12643509.7	4778845.2	1635098.5	11983575.9	1959209.7	3172723.6	12965628.8	2025248	5984130.2	1204062	3257379.3	1604365.8	2817169.6	10282449.7	27449581.5	7123611	2402836.7	6136802.1	9047416.2
1999/3/10	3665326.4	5731663.8	27136709.6	4298023.5	14057701	1648547.4	1378522.4	6126695.2	3759709	7058405.5	N/A	3776772.4	2003709.5	4108405.5						3849120.6	14797726.6	2307159.7	3557596.4	1256737.8	3887753.2	4454205.5	856644	18107492.3	1886000.3	1511873.1	18388404.2	3750286.9	1656370	5215713.7	1972255	3621957.4	11331213.1	2000946.3	3082710.5	3201465.5	2980285.4	812289.1	2556841.2	31458483.3	8086375.7	11304729.9	2358228.2	4110618.6	9481834.9
1999/3/11	9709012.6	6681499.3	5117187.6	13447484.3	12431341.9	3950591.7	3869432	8920694.2	7225487.7	7311799.8	923135	10362002.4	3395913.1	10628306						16333761.4	32896995.3	3183332.2	4952167.1	1969928.4	7479647.2	5346473.4	2067022.4	15185186.1	2969040.6	2157416.4	40325642.2	5983162.4	2620231.3	6126142.5	2436670.8	3363278.1	32940668.4	10353704.6	3181864.5	3149780.7	3410779.6	2261614.2	3138678.8	19006325.5	8358829.4	7465337.5	9733999	4993180.5	10076685.9
1999/3/12	9571730.8	6914239.4	2554996	4832786.8	7730978.6	1895368.3	2004355.6	11053307.1	5379318.3	5266540.6	1201546.3	5716273.8	3074339.8	10080866.8						N/A	36205793.7	15936112.4	3658861.6	4376970.8	24590098.4	7440105.9	1752285.6	9363258	4724063.5	2693742.3	15376057.4	3262653.4	12243220.3	5346146	3211140.4	3481887.6	N/A	13332957.6	2885926.2	4940677.8	2719021.1	3557982.4	7332530.3	11442921.5	8442780	5823356.9	4417526	4569064.5	9531608.5
1999/3/15	8375308.1	7453946.2	920500	3819613.8	9769577.8	3084197.6	2442370.6	6917728	6337552	5692179	1656568.9	12432076.2	6163914.8	9974776.4						3572697.8	41268634.3	13708242.4	4955669.2	2627674.2	16991394.1	13477149.8	13421142.8	9998682.4	6668633	2848187.1	26524088.5	5685769.3	7896182.6	18616371	11482727	3757091.5	17186973.8	7570842	3665720.7	3731521	4918913.8	3740413.8	6338798.8	35082332.8	9158658.5	8020820.1	1304076.4	9383062.7	8383427.8
1999/3/16	4022898.6	4849447.8	1671402.9	4243886.2	5553988.5	2862771.3	1478670.3	10220199.5	6043426	4501383.5	468625.8	4669903	4000662.5	5766894.6						3111338	28564166.1	33369716.3	4214728.7	1982252.1	8286544.5	5182999.8	9897856.3	8150319.4	2836352.3	1884263.7	18945311.4	3605841.4	3883938.5	8716957.2	3018477.7	4307113	10738141.2	4141367.4	3179406.2	3682377.9	2270609	1834670.9	3009221.4	15384254.4	7099834.5	6021356.7	3602530	11044071	3076281.6
1999/3/17	2980751.6	10284723	667295	4365361.9	9401261.4	2737888.9	2308890.2	8170313.8	5191920	4932062	531989	6732369.7	4032524.5	12285698.7						2234842	29182479.5	10694203.8	3839778.3	3541294.4	7460881.4	4666361.1	4499535.1	9025736.6	16392028.7	1731995.2	18062304.7	20491160.4	4555813.6	16723998.3	2780146.4	4085376	20375012.5	4867752.3	3497305.2	5612764	2836372	2481942.4	6363587.7	27649463	5990552.3	4524956.2	6793347.5	5165918.1	12444681.2
1999/3/18	6030861.1	4621892	1218106.4	4062427.4	5847938.9	2356544.5	3386815.5	24288314.1	3644214.2	2771785.9	1373257.9	4886440.2	3027426.2	9153466.6						12514798.4	37764751	10929803.7	3696157.6	2497316.8	6032252.7	3256592.1	2539197	6974979	5249970.8	2041243.4	12092827	10262247.9	2641085.8	14210040.8	2309060.3	2284730.9	10711302.4	3884973.3	N/A	5647137.5	2481321.5	1326742.6	2830105.5	39107982.6	3740472.8	17618363.8	2498318.2	4387722.3	3268323.8
1999/3/19	5061496.8	6111844	1507888.5	1902825	4120706.2	4204800.8	1967188.9	20090139.2	5859829.9	3209214.4	3190373.9	3802995.7	2844660	35501441						23474762.2	34380577.2	6935009.1	2565681.8	1973907	7619259	3681415.6	8197818.6	5689590.2	3641044.5	1697355.1	23206437.5	16727302	2274837.7	10356653.3	1950360.8	3824174.6	24623374.7	2814320.6	3744143.9	4080997.8	8625410.6	1295442.5	2884029.6	29853193.1	4139465.1	13374076.8	7589959	5865121.3	5716968.1
1999/3/22	5272706.3	7526831	2524639	2022851.3	7636548.8	9589180.8	2587666.3	12962319.5	8980712.3	2535513.6	1915770.6	4557189.9	4885386.6	31437983.2						30372546.3	30494806.2	6603660.9	3637174.1	5529505.4	6892353.4	5728380.5	11926447.8	6600681.1	3054272.1	3729026.8	49062347.5	104898085	2113532.1	10620271.9	2807807.8	3852132.6	26108748.2	3252995.9	8678315.6	2923968	6836453	2380080.7	2268794.4	17328822.1	8587265.8	9402018.1	4576577.1	17512185.5	8271378.6
1999/3/23	2909816.7	16219540.7	2563625.9	2214561	4603734.7	4350405.2	1935775.6	6299392	11530087.4	1873715.4	498635.3	3944251.6	3123828.4	63531223.8						41493052.2	13285401	3341860.2	2603623.1	2221708.2	4915657.8	2880314.3	5721498.2	3631236.4	1436823.5	1517366.7	29910798.9	34988480.2	1440774.1	7700302.7	2213038.8	3197552.4	10473669	2599588.8	4897355.9	3639874	19166291.5	1000285.8	2432418	12392657.6	3976155.6	14349752.1	5173476.6	7174761.3	4636748.2
1999/3/24	2338328	6541807	5406316.5	2190242.4	4455180.9	2971509.4	1222207.2	4166383.5	9241877.1	2390385.2	1190154	2942461.6	3553013.5	88963123.7						16740985.3	9355854.2	5110247.3	2258858.7	2357115.7	3921020	2515378.4	4533787.5	6059083.9	2102902	1578418.8	15345618.4	23377483.3	6254983.6	6553492.7	1777160.5	2498256.3	7410699.6	2253695.4	3340627	1637959	7989952.4	1736639.6	2327210	10951736.8	4851483.4	8436605.2	2254575.4	7327068.4	8344940.5
1999/3/25	980953.1	6517118.5	3357611.1	3443949.7	3444680	2767835.1	1366387.2	6660540.1	3869740.6	1794578.6	610984.2	2838493.3	3211671.9	53692090.9						8434859.8	13789982.8	3835999	2219383.1	2426174.7	6328368.7	3605498.5	2582169.1	3542520.7	1967371.1	1404447.6	23172521.7	25212457.6	2690285.1	5401116.9	1587746.4	2079601.1	8030750.4	3033370	2612836.5	4186052	4398044.6	2500299.5	4149529	10173088.2	3834910.2	7607399.2	1356419	4793543	7181769.1
1999/3/26	15908134	5000190.5	5016494.7	7410860	3969669.8	3103431.3	819447.1	5036868.8	2542703.1	13375247.6	247906.7	2045179.9	2359983	56688624.8						19311290.1	5679256.6	2892489.2	2189498	1474164.9	3944893	6080124.8	1415316	3120601.4	1390725	1338719.5	24916971.3	22707288.3	2410851.1	6058287.6	2200336.8	2210662.3	7048554	1344578.2	1904904.5	1633914.1	3550238.9	6993777.6	3890145.9	7700079.6	2146735.7	6128489.5	2487496.4	4033026.2	25783920.2
1999/3/29	14337549.6	5435299.4	4409683.9	6575839.6	10158421.4	1236934.6	3806067.9	7127221.9	2537744.1	11664908.9	603570.5	2320285	2325551.5	18031853.1						18901462.3	5855626.5	2661603.5	2328483.8	1775768.8	5144278.2	18821423.5	2075089.2	3743173.8	1834104	1553417.3	22904347.1	23714788.3	11415899.2	10267945.3	2533196	5538462.4	4279327.7	3558245.8	2489819.4	2525760.4	3911257.9	11168672.1	1730987.3	9541424.2	4256778.4	7495514.3	2600637.5	4077241.7	25126497.8
1999/3/30	9886783.9	4404435.4	1402282.5	3764517	6842416	1429596.1	2803566.8	2889945.3	2899214.4	5547045.1	267903	2896716.2	1940543.7	23655802.2						19508309.2	6322125.7	3120337.2	2456340.2	2423883.8	10043213.1	9635803	1389365.2	3079479.9	1623702.2	1665809.8	12330247.9	19240870	11816602.4	8688678.6	1599105.9	2103028	4563667.8	15990644.5	10104555.1	1467075.4	2451534.2	3329490.8	2197099.2	6254271.8	4298965.2	2805208.6	1655912.4	5119111.5	13380796.6
1999/3/31	7486634.6	3249177.2	694553	3980854.5	3431729.4	3085433.2	2091646.8	3377097.8	2129080	5973978.5	215606.2	4354880.9	2150039.2	18952623.8						27345747.6	7129334.6	2947158.5	5459357.8	2175192.5	8062110.9	33669979.7	1940659.5	5054410	2707875.4	789809.7	22180641.7	11338994.4	3141123.5	4165907.3	1922566	2286731.4	5032956.8	8236975.3	4028953.2	1617352	2625835.9	1988692.7	1850153.8	23112805.8	4584488.5	1926678.8	2630784.6	5850541.9	12801842.8
1999/4/1	5468620.5	5691656.4	1117727.4	8583108.2	2909570.5	3007163	2931450	5880292.9	4132324	12731754.2	733976	9968482.2	3360702.1	21136268.6						19579237.3	4910320.9	8519237.7	3033446.2	1725844.4	7629554.1	25655560.2	1757274	4467532.3	5799989.1	2124674.4	N/A	11214759.7	2776323.9	6420859.6	2152027.1	2630867.4	4687194.1	6151992.4	4483731.8	3951834	1969617.4	2011988.2	6180805.4	13434627.5	3722565.1	4283116.3	1615500	7470903.4	16946473.9
1999/4/2	18569278.8	16795503.8	1671450	5339277.3	6338307.7	2738594.9	1392254.8	5339372.6	2256829.2	7967370.8	1374464.5	11936317	6373626.5	99283081.9						21378691.2	8860854	6952866.8	5224000.7	3168985.9	7632286.8	14768474.6	1918389.9	13498256.8	4499418.3	6194448.2	90012725.3	16604167.4	2490080.1	7467716.8	2722316.6	4962813.6	7907833.4	7200680	2705319.4	4705879	3571522.6	3488894.4	6592488.3	15982530.2	4967804.7	5063312.9	1312563.8	4966008.9	12008419.6
1999/4/5	21211305.8	19707598.2	1053063	6101071	9546105.5	3418122.2	2517739.1	4686390	4601532.3	6357928.2	617739	5382545.2	17007544.8	119449655.6						21089913.8	6850146.8	8340902.5	3874506.1	4734583.4	9025838.5	11444136.1	2043219.5	13008848.5	3257075	11759229.6	133043206	14078333.3	3200319.8	12344959.3	2722289.2	3862876	5229034.9	10373139.4	2967047.8	4456076	3908345	N/A	3596416.9	18846192.5	4276320.4	3103266.3	1473848.5	3689912.8	14527521.5
1999/4/6	13940411.6	10793481.1	3348146.8	3872225.3	5936207.6	3851132.7	2736564.8	4264343.2	3926358	4275978.3	485665	3692039.6	5859739.2	40472007.5						26101481.9	5708520.4	4063464.4	3588428.4	4004480.1	19865745.8	8553605.2	1730184.5	6740339.4	2948737.4	3817795.7	80080946.2	9087777	3637289.7	15553314	3382227.1	10295587.4	4796226.7	20119658.1	3070711.9	1903325	4136130.3	1968637.2	2708629.8	9145899.2	7308726.2	3817677.3	1175953.8	7253311	10668610.7
1999/4/7	7145213.3	9255084.3	1661460	3331533.8	6459571.5	3548349	2390629.1	4014297.4	1915466.4	4949747.6	842933	5295269.4	5297256.9	106724116.2						25636727.4	8660871.5	6003385	5627729.9	5181468.7	37813693.3	12040290.9	2354757	10655346.5	4851812.4	2678796.2	50248788.2	13486295.9	2884556	10498785.7	3967020	8354200.8	5594152.2	7535459.8	3277428.8	3073819	3466984.7	2699347.8	3475417.6	6894531.4	14214845.5	2704632.2	1638034.1	6739415.6	7355720.9
1999/4/8	19910792.2	10870939.4	744151.9	3936215.2	3618360.1	1900435	4563055.1	4113495.3	2413847	4461958.7	932695.5	4734115.8	7792593.6	59906280.6						21729029.9	6851050.2	4301500.5	2087594.5	3819687.4	18083445.9	8358186.3	1762202.7	9118444.1	4259731.7	2202714.4	38848994.3	60542711.2	4193163.4	11675111.6	4143832.9	6736013.8	6143240.2	4990021.7	2616078.5	1373153	2495585	2069808.4	1885716.8	7134567.8	11636172.2	5136214.9	10035494.5	4799536.6	12103236.4
1999/4/9	9273316	9448281.1	1590441	3732181.9	8855188.2	8841643.6	3180346.6	5697969.6	3544377.7	3784141.2	998355.8	4712659.3	7817493.8	46585793.1						19140921.8	7889174.3	4953976	10900977.5	14925143.8	11427719.1	8251675.3	2409549.4	7564561.7	9377802.6	2837269.9	37618940.2	34050025.9	3029709.9	10196295.7	3696611.4	5169934.7	10005443.2	5932584.9	3444579.8	1270840.9	2644978	2815572.3	5862098.4	10740537.7	7599392.1	4636210.3	2813726	6816670.8	6652250.4
1999/4/12	9089451.4	19197965.7	1016496	2433092.3	6352831.3	3275422.6	2420353.6	5776877.1	3401188	6575117.5	1451473.2	8345027	68521269.6	39548681.6						22969177.1	9623692.1	4540902.7	15250627.8	18659116.4	39056566.8	8885836.4	3491455.4	12898127.9	16342032.4	2936951.2	29542308.1	11863371.4	3261980.2	13111024.8	4087814.5	6543978.5	7217933.3	3732547.5	6043029	639223.4	3211777	3340183	3214523.4	7791200.9	6450823.7	9551594.1	7220042.2	8599644.2	5993900.2
1999/4/13	3981372	14737000.1	2584012.5	1913201.1	2802578.1	13120112	2472915.2	2622148.5	2027358.3	3007495	540235.6	3840012.6	36903396.3	45766022.9						21022705.7	4553310.2	25482008.3	5001396.3	6773482.2	17370419.8	6781271.5	1558132.3	6446908.8	4867457.7	1696988.2	34270919.6	23702175.8	3378177.6	8808410.5	2144356.3	3755545.3	4768400.8	3043123	14315856.2	422782	2622157.5	1538067.2	1700750	4961639.4	9088484.6	2961648.6	5159858.2	3051038	4335853.3
1999/4/14	1825997	7222560.6	9684096.6	1377149.1	6862050.9	43485585.5	2088303.1	3023024.5	1734725	1603925.1	294984.2	2688543.9	38996581.9	70242564.6						13700865.8	3282911.6	14712903.3	2228663.2	3270041.1	7655691.8	5241787.8	1675761.4	5709008.4	2773313.2	1986206	28614814.2	36596920.4	1487213.4	5403802.3	1974803.5	5371102	2612033.3	1753321.8	3100849.6	236490	1730680.2	1154962.9	1471563	4636152.8	4898068.3	2999369	3212171.3	2065020.1	8234669.2
1999/4/15	2516717.5	8826886	15562297.4	1571763.4	3243486	18176618.9	2055280.4	2352109.8	2140751.5	2075384	384785.2	3003736.9	45477737.7	38732426.9						14725887.8	5307269.5	29260469.5	3762296.2	4518258.9	16174757.9	4870238.5	1674008	5388452.8	2744106.8	1798484.4	19307287.3	52437403.4	2392061	10027146.6	3368325	4772312.9	2607601.8	3465404.4	3736877.1	1044320	2341989.5	1873803.3	1130156.2	6389002.6	4535417.7	4453262.9	53092912	3718017.6	5484439.4
1999/4/16	7406161.8	6175693.9	3125129	2948837.5	3213728.6	24456027.5	1625202.9	2399224.8	N/A	2708940.7	1182037.9	3906092	18547499.7	29420435.9						18602454.6	4242743.4	14315399.8	2841017.6	2835046	101005022.1	9713907.3	1280346.4	4698008.6	4461281.6	2943436.5	39874212.6	62807287.1	2214393.1	6036894.4	2415501.4	4389452.8	3537663.1	3066699.9	2785914.5	617682	1933430.7	1993158.6	2814235.2	6721000	5232619.4	19318201.6	21456713.3	2621263.6	2224264.5
1999/4/19	8204919.4	5336409.2	7727815.4	3200596	16428511.2	11095032.1	1004990.8	3577596.2	N/A	1705067.8	260150	2703393.3	13688996.8	32196884						2791774	4569283.9	9921156.6	3370297.5	2650720.2	111580267.8	25150724.2	1412156.8	2816417.2	19921256.2	4029293.8	21031650.1	13944470.1	2639975	N/A	2864804.5	3792786.9	3680683	3916655.1	2190469	216177.4	1909299.6	1048211.8	1410298.6	4486218.2	3697079	13927081.7	28052996.7	4405466.6	1103159.1
1999/4/20	22934579.5	5032896.1	3818275.2	1652270.8	5351700.6	7300685.2	2977473.5	N/A	1111633.5	3207728.8	649190.1	3472105.1	12738673.7	33745733.6						20614062.5	7272447.2	46679622.8	1791422.8	6024824	75101340.5	14931980.6	1113083.2	5784397.9	95103051.9	4242490.8	23617402.2	20380769.7	1889141.4	7072181.8	3874198.9	2865537.1	1845544.1	2357185.5	1689804	383133	1757644.1	772698.3	687559	4200109.6	7247594.9	11052530.7	18033912.1	3873035.1	7344120.3
1999/4/21	11068338.4	13962803.4	3305495	2467934.5	3614786.3	8258152.5	2095359.8	1823013.5	2086986.6	18990990.6	346539	3710606.9	17325651.4	41319221.4						6955909.8	13563238.8	118282380	2818535	5103666.8	63064908.4	N/A	826682	15123674.8	59384418.2	2479233.3	19552195.8	16953793.5	1712865	7583303.5	4937094.6	4589373.2	2663213	2629308.7	4679060.7	406803	2114587	1302989.8	1168047.3	6401112.9	4352055.2	5725329.2	15143815.6	2819531.5	2854805
1999/4/22	5258150.5	8444817.4	915528	2194463.8	10505935.2	11821413.2	2532934.3	3598742	2410595	9354028.3	614961	4070546.6	18205305.5	46817211.2						20321056.1	6216882.3	106412309.1	4173094.7	4764939.6	102888996.1	4348516.7	2522669	9967284.4	89080276.7	3522116.8	17631021.7	11178098.4	2066794.2	7491704.6	5177212.9	3598221.3	4237349.8	3009737.4	13030434.4	1291338	9644000	1868080.8	1876031.8	7090366.4	8598941.8	19345536.3	16092949.4	7785343.6	3637920.1
1999/4/23	3066005	21438446.8	1879931	1618448.9	5653870.7	4347576.9	8999489.9	2139981.4	1747405.7	5078605.9	465505	18734618.6	13622250.7	N/A						6906185.9	3652769.3	170212259.1	2603930.3	14740226.1	85681677.8	24548052.8	1275877.1	55109962.9	77397189.9	2862575.9	14292121.9	23633457.4	2949186.1	49292587.9	6789642.7	9938458.4	3525194	3302048.9	12901308.4	1329358.5	7560667	1200221.6	902174.4	2844655.1	8254464.6	24942901	7389522.7	8261706.5	10281929.1
1999/4/26	4269014.2	28956652.2	1079275	1755858.7	4512440.7	4326297.6	5568256.8	2069294	2635443.3	6412965.5	365239	26438644.6	9095102.2	27566293.8						4463733.5	3972746	153592730.6	3136889.4	17414644.3	59142887.1	16336753.1	1855607	52144000.9	49299427.2	3652214.3	13641769.2	25349863.7	3139875.9	29945762.8	17767865.9	5266570.9	9249224.9	2894030.2	17152788	439601	4296003	2325291.2	2341344.7	4941211.2	74460687.4	10697883.7	10418469.9	7469020	2762628.6
1999/4/27	4617503.5	16246876	739156.7	1989421	3395136.8	3592874.7	3651001	2255365.8	1242247.6	3008358.1	658403.1	12687431.5	5484214.1	24439827.1						5693906.2	2629767.6	98553559.5	1450492.9	6243891.7	53824868.1	7290053.9	1801076	26005152.2	31687102.2	2029611.3	19778805.6	11945036.5	2347817.8	9547160.9	3897901.1	3759983.5	3793568.4	2126535.1	17896172.5	508419	3730360.8	808239.6	1716647.7	3023671.8	54287746.2	11695921.8	7166021.5	4433889.8	2780558
1999/4/28	4195431.9	14427513.8	578429.7	742389.5	9792673.3	7757737.5	3883362.2	1771372.5	1732072	1820163.7	3334817.4	6381883.4	6924460.9	29512961.6						18265277.5	2241811.6	50601384.8	1087688.5	3360164.3	41518397.4	8070719.6	N/A	15523222.1	36790603.3	1543677.6	19913710.8	23539775.2	1100053	14838067.2	2365622.5	2461073.7	2566250.5	2230888.6	18387698.8	476541	8315692.2	899241	802539.7	2683004.7	26003375.9	30819670.2	3545863	28012459.9	3379765.7
1999/4/29	3216634.7	N/A	3144238	1246783.9	2754739.5	2593663.7	2895423.1	2052995.8	1111432.3	2120953.4	669145.2	5684358	4898395.8	70946491.1						3908799.5	3131965.4	146668528	610270	3066645.3	29092340.3	5300244.4	757120.6	7272967.5	39394536.4	1009858.6	19085653.7	12087333	1491216.8	17109785.5	1566813.8	2508544.6	1780125.8	2277297.8	8433366.2	1919306.2	1962026.4	1429606.9	524722.4	7250012.6	15830147.9	21364069.3	3770223.5	11512590.3	9080283.4
1999/4/30	16701853.3	25509635.3	1938782.4	806813.7	2661589.7	1947113.7	3875706.6	1120847.7	1645679.2	1745387.5	444034.8	5769827.4	4229918.5	23980226.7						8256238.7	3762134.3	112525370	1343581.8	1837510.2	17759210.2	3922326.3	1127214.4	5469910	42159555.8	1146408.7	70138647.1	15271884	1117166	6814664.9	1605272.1	4677965.9	1533421.5	N/A	42864366	1468738	2350898	1078084.5	2886203.6	5093514.2	6944577.1	24425594.1	2590449.5	7076183.2	6378374.7
1999/5/4	5446028.8	8372281.6	4143955.4	725039.8	2524903.9	9821701.5	3224359.7	801383	915606.6	1297108.9	595425.2	12728243.4	6537902.6	10144741.5						2887597	2169413.3	53494738.4	1472836.1	1870682.2	14187525	3865470.6	1150350.6	5779574.9	16076039.2	1059960.3	55996884.5	7240854	2254736.5	23627101.9	1778841.4	22192850.7	1333159.4	1739943.8	40598716.8	1045910.2	5230211.4	584906.4	924306	1635847	8671993.9	13376385.1	1876994.9	4081361.9	5231008.5
1999/5/5	3260023.1	6882150.7	1915929.6	N/A	5919266.3	8923124.8	2222424.2	1097028	1176154.9	995998	522332.2	5734842.8	3724837.2	20737340.1						9593207.5	961165.3	103409875.4	910712	1920587.5	11336507.9	3374625.4	1213133	3489180.2	16686968.3	1242238.8	41541879.1	5665995.3	781820	10768793.7	1903399.4	9379838.5	1123964.4	1246373.6	20055374.9	447183	4030301.8	443925.4	967489.6	1368962.7	5879012.1	10355390.1	3836973.5	22593889.9	5582466.6
1999/5/6	2562444.8	6288153	584153.8	915575.2	26185913.8	13376521.6	1831097.7	1204409.6	1332059.4	1971198.5	569941.9	9620142.6	5164033.4	8103927.6						11529791.7	1435970.5	113882039.4	1593425.4	2014295.6	25814637.7	2526344.8	1176112	4202429.5	35675746.6	1084344.5	30721469.3	26897556.4	2422602.3	33427025.2	1293960.6	4221828.8	1454907.8	1414637.2	21965720.2	331333.6	4249229	1015388.2	737320.8	1737666.6	9479084	22311432	11067004.4	80996049.5	8720615
1999/5/7	1551820.6	5289071.8	430517	1023875.2	25311407	4975300.6	1284608.4	1735963	1007692.2	3399969.4	728297.4	31019155.8	6037995.5	13815860.8						5539883.5	1622181.7	52105189.9	1277532.1	4071165.8	28274453.5	2181238	1427195.6	5610588.6	21466868	1121775	20818051.9	12173232.9	974815	10221925	1200547.5	7192240	2218708.5	1471771	17703703.5	3553157	1793825	529816.2	576660	1793327.9	6095944.4	5210795.8	14679273.5	68510527.2	3290174.2
1999/5/10	6350605	8904799.7	3803388.6	2048999.6	77369246.8	8203001	4114329.1	2947891.4	2850581.6	2889539.6	951352.4	61843444.2	9148246.2	27677497.4						5789341	3948408.9	66845880.1	3545152.5	6830005	23443952.2	3915564.1	1501471.7	11238518.4	22814549.6	3210515.8	19626030.2	8944765.6	2897019	N/A	3901579.2	6358994.5	2617654	2568510	16541977.2	2274852.7	5821620.3	1443166.6	1671473.6	4308771.2	11234880.3	8813852.8	6864400.4	94291128.5	N/A
1999/5/11	4445499	6661928.2	5565575.3	1689151.7	33628995.6	17713218.7	2892730	1329661.9	1487781.1	2276403.7	492341.2	43138547.5	3478974.8	12764283.2						3944050.2	2051766	37077631.8	1432711.6	2227569.3	11978446.6	4570570.4	654396.8	4708124.9	15727996.3	1923103.7	18548282.2	7740467.6	1609578.7	8803141	1552134	2981094.1	1443664	1415713.6	7805868.5	1432133	1676074	1064281.9	695134	2993250	5863071	5957383.7	7945392.9	48576633.8	2196822.9
1999/5/12	4818330.3	5407723.9	6398381.2	1055656.5	25118728.8	11340177	1488472.3	967027.4	945928.6	931187.9	953230.4	20759878.6	5229075.8	10389475.9						2109525.5	1803844.6	26765682.5	1136286.7	1103971.9	8761505.2	2465615.6	1441788	3846068.6	10007121.8	20491209.6	12556053	3000779	1026593.9	11388185.5	1848385.4	1758524.1	1798754.7	1505841.3	6905925.2	4617384.5	2974199.3	632803.7	658606	3210647	4790740.2	3176665.5	19243235.9	79223520.3	2215065.7
1999/5/13	3015188.5	3340826.8	5744384.5	858850.9	15436786.5	7374897.2	2337143.5	987154	642116.4	995044.1	452001.6	11934077.1	3689125.9	3531882						2544506.7	1366801	29093831.5	1126305	960520.6	13135527.1	2429165	4103865.5	2418411.9	9321067.5	6754593.3	17542388.8	2450107.7	1014449.2	12042321.6	767809.4	1854222.6	1272518	783312.8	11115781.8	6713766.4	2105087.6	331609.7	501977.1	2074547.1	3455215.3	2390014.1	5143532.4	30761230.8	1557729.3
1999/5/14	5042662.5	4106462.8	646066	1314091	18542714.7	7364235.1	2921599.2	2237213.2	1371560.2	1707098.4	333628.4	12128480.7	4510586.4	8540753.3						1680498.9	2075541	36137353.7	1331037.4	2274565.3	16826107.4	2568335.2	2317883.4	4496765.8	13292989.5	4548695.6	20393731.4	2335826.2	4147576.1	8072386.7	2122647	2445068.6	1623675.7	2004571.8	8379206.3	4260497	2161698.5	1187074.1	809588.4	3513976.6	7531066.5	4788635.7	3744330	45153650.7	7734020.9
1999/5/17	1981787.2	4012171	350005.5	556951.1	14999807	8313654.3	3199794	1136937	871272.8	1256540.4	715785.1	13588598.3	2288012	11978881.5						4909632	2271374.3	30395262.8	1705521.4	1509544.1	9526988.6	3059475.7	1147537.8	3987617.1	N/A	5765092.7	16150248.2	2686631	2194184	9804980	1903664.5	1577310.2	1172827	1032519.8	3959785.8	3833408	1808067	1102383.7	797618.6	6109682	3786129.4	2030178.8	3474507.6	N/A	3420529.2
1999/5/18	1971791.3	4225221.6	709419.2	689101.4	13760159.8	9610024.1	2885836.8	944650	9740267.3	563643.7	346176	7735165.8	1578578.4	5178591.1						3050112	1730656.8	20278695.8	943941	1041102.9	5523878.1	1876373.4	6626543.9	3039923.8	8057086.8	1971770.3	14073133.8	1293893	1306291	7384845.8	958340.5	1617857.8	957922	718340.2	4617564.7	6035999.6	1337711	462684.2	445433.6	4792366.7	4133921	3158197.2	22362618.6	58778327.3	6965602
1999/5/19	4592107.8	5181683.5	3133763.1	1280480.7	53549454	25815387.6	5405407.3	1342325.5	27701087.9	1340219.1	1707048.9	10222813.1	3662024.7	14132019.4						31695096.1	5874780.4	47614764.8	1538271.5	1992350.2	11078360.2	3275252	4218953.8	4104466.7	13619411.2	3865491	13805712	11070590.9	2170194.6	10874271.9	2909148.1	1952594	1631785.4	1498284.2	8191286.6	3600323.6	8182584.8	1237818.5	1040484.4	12031661.1	5165962.7	5528345	13483416	90016310.5	7780814.9
1999/5/20	3670615	3781436.8	N/A	2837679	98721112.7	33374507.2	21335179.8	2564996	48838296.7	N/A	2265642.8	31169844.9	7527478.2	31493737						48820637.9	8471640	68200136	3011884.5	3038260.8	16483866.5	5127999.9	8013307.7	5875605.3	18399371.5	6676311.7	26216179.9	17174632.8	18817045.9	24586236.8	5954137.4	4188245.4	5115712.9	2808989.6	11221891	3337967.1	14555393.5	2054619.2	2071122.8	14097166	6903196.7	8898073.4	21617973.1	100908559.8	8996416.1
1999/5/21	4348004.1	11773357.1	5000530.3	4323159.8	123879371.3	53848540.5	13726051.7	3522118.5	38653535.3	7088015.5	6588592.3	27298388.4	13406661.4	49566837.8						39210190.8	5371774.3	64982004.5	3420162.2	3963881.9	30746259.6	7167992	8619284.2	8432523.8	31529448.9	15290799.5	30848759	24534744	7506422.4	36568720.4	6425704.1	7286483.1	6847660.2	3419118	13161965.8	4499839.9	25136935.3	2283416.9	2495551.9	12429607.7	12933705.1	36043488.5	18170268.8	145330847.7	14814748.8
1999/5/24	7170760.2	18717641.1	6193749.4	4923944.4	130557515.5	54629271.5	16322117.4	5891916.1	47211231.7	6667530.4	7754592.8	53420874.7	17664925	45653751.9						79316622.2	10468660	95507683.3	5953375.2	6398559.7	29125538.1	11181998.2	23391229.1	14935999.2	30042525.9	10352143.5	36542738.9	41665712.6	6554174.2	105306921.3	10300060.4	11645341.8	9805000.1	5552913	25322330.4	11876622.8	37280931.1	4863438.9	4216512.1	29901343	14603625.8	53385513.7	36525180.8	117133651.4	20320169.3
1999/5/25	8122495.7	18086958.8	31447460	4481765.1	128289632.2	47659306.1	14939166.8	7120487.7	45256839.8	6189381.2	5285534.9	46544434.7	23871327.7	88798402.9						120699672	19503425.6	71839223.8	6020664	7485413.1	44675053.9	12649008.9	10630161.5	15004666.6	33375014	9519871.4	77429267.1	82806561.7	11074968.4	77047063.4	12113154.3	10585421.2	7658956.2	10706589.6	16525871.1	11040181.4	25136433.8	5122950.9	4955492.9	30841442.5	15234518.9	77937404.4	36141926.4	293022943.7	16890513.9
1999/5/26	6352316.5	13168226.1	11645512.4	7569869.8	74008143.2	36592383.6	46430776	6427267	18142150.1	17606123.1	3978277.2	29877031	20562612.3	72602777						96905414.8	12120277.9	50972805.7	5310631.6	N/A	22180943.9	6280165.1	6758770	8921855.9	27202563	N/A	47551468	36354604	6352089.8	79246213.8	27784283.8	7606975.5	6664600.7	4599615.7	16213161.1	10191675.7	17234858.1	3958837.4	6887321.9	16580277.2	N/A	21568704.2	20609711.2	144405469	31256306.4
1999/5/27	11115640.3	25991453.2	32773077.7	8491268.2	68611855	27076791.5	42992305	14748332.8	31001273	29954355.9	4678127.4	32424433.1	38494941.6	53376590.5						53092411.3	12581476.9	67774382.8	11069242.9	11362715.1	44388986.2	14624503.3	5996556.1	21865173.1	27087681.7	11272308.2	55540925.6	115893909.8	13646240.6	73386976.5	28979702.2	33410344.8	14328960.6	20946830.6	18672552.5	5925271.4	22009077.4	9159059.7	5591372.2	40269489.2	10452421.2	24832488.4	19173283.4	184005538	27085083.1
1999/5/28	17488515.1	16364246.5	32630909.4	5751392.9	88901268	24306068.6	24995965.7	8118550.5	15368277	14600745.3	4130802.7	110293285.2	26534543.6	74780938						33082466.2	8319546.6	N/A	7935711.2	9482961.1	25744506.7	15067684.7	5244057.5	N/A	69008814.2	10636682.7	N/A	N/A	N/A	45580305.7	16826668.1	43108353.8	8238736.9	13701939.7	12161603	18313742.5	12973089	4935018.8	3904776	27493442.1	9656984.3	60482120.6	13380487.9	252770837.8	61351369.1
1999/5/31	16382113.2	20939411.5	25448292.8	7377657.4	77325497	N/A	N/A	8706693.3	25193608.1	8478618.4	5463339.8	N/A	23104936.2	109413657						101607412.2	8390175.4	131076447	7213511.6	38477989.8	23478546	N/A	6275609.9	46197822.4	68379015.3	8246682	47991734.3	N/A	24502100.1	72315692.5	16160723.9	148453232.6	8681500.2	7033105.8	19488506.5	11456335.7	15627887.8	4129795.2	4793074.1	36501775.3	12623067.6	22142335.3	17614727.2	259712170	31914087.8
1999/6/1	14647745.9	15136319	12222588	8935122	73529516.4	16313380.2	16064449.1	12356997.7	25490082.3	5625164.6	8811616.1	125306864.3	24870606.4	35969396.8						66072533.4	25501114	166075314.6	4955974.1	19472759.3	37491556.3	9072351.1	3125999.2	17997960.3	94642179.5	5939750.5	27496493.9	43994996.3	16790832.1	113895989.6	9768168.5	99633097.9	5975038	7560234	28170480.1	5771812	9578204.1	4565886.2	4776632.4	18497600.2	10841237	45053753.4	24967933.8	157964459.2	27304236.3
1999/6/2	5907603.4	44337794	17837223.2	7485986.4	103576815.8	29810224.3	22144133.6	29569428.9	18625112.2	11652528.4	4741452.5	106312490.2	20099874.5	53300343.6						58875830.1	N/A	144348922	6652770.2	18943409.5	25190386.2	17327567.7	5886474.6	26004262.7	59918485.6	12699959.7	35514970.7	59726329.9	44728636.3	71218507.4	25496370.7	42359306.6	9499113.4	7186775.1	16636871.5	12140405.3	26804603	5251574.9	3604994	101041803.6	11460407	54330572.1	52182757.3	197739204.7	48746987.9
1999/6/3	6271042.3	28090777.9	6761659.9	12218145.7	51964498.1	15531746.7	10371975	29210199.2	7932943.9	4849683.4	2280463.5	43515502.6	10970057.7	29301143.8						34301608.3	54388792.1	63359516.6	3318441.4	6383143.9	16428063.6	8621722.1	2367653.1	11697920	24191046.2	6527665.1	17654223.7	372517497.8	21984037.2	30067992.1	39504675.7	37021329	3739585.8	3195971	19341233.1	23988665.3	9688589.8	3009145.4	2375617.6	47825563.7	8407260.8	22727527.9	20633470.2	137317118.1	80595863
1999/6/4	5374622.1	13778107.9	9640178.4	36155582.3	35957167.1	18996766.8	9321761.9	31234463.6	14469522.2	3030580.8	2168803.6	27870688.3	8314570.9	31177704.2						29830458.9	34553412.7	39912334.3	4321106.7	6115483.2	18626877.8	13328440.8	3443583	10631383.8	18103547.9	4507963.3	54745880.5	153090068.6	32307619.9	30145532.2	15368674.9	17288554.4	4624073.6	4132671.2	37484058.7	21493974.9	15335907.8	3008574.4	3006932.5	53440786.6	7222009.2	90491462	15125922.7	87516987.3	42184215.7
1999/6/7	7297808.5	14192512.1	18491160.2	20912627.4	48214540.8	24933015.5	12012947.2	6899362.8	43085593.8	6047320.3	5764734.1	34720127.6	14731118.2	57216009.8						37819674.7	16952331.8	40497187.9	7908676.2	14941132.1	13021735.7	14068252.5	13491094.9	11376005.5	16811725.2	5994584.2	78865133.4	143409442.9	14100299.2	33709549.6	18920818.4	16978030.5	6149237.1	7621536.3	19459491.9	25149361	57051172.7	7488255.2	6178742.2	50410568.8	7701039.2	56796810.4	11659905.1	83498819.6	61661585.8
1999/6/8	15979968.3	14445502.8	22838590.6	11002914.3	74321359.4	16477258.8	11147483	65717020.5	35037534	6465232.7	14032007.2	46067563.6	54373514.6	223920562.2						46599922.1	35199982.7	51682238.2	6433068.2	8250097.8	15711512.7	16259119.6	6215377.9	13649921	18675785.2	12075921	42873138.4	152327872.3	10859551.7	40941218.6	9996907.4	20044065.2	34455833.5	12984893.1	15056438.9	17160071.2	24041357.8	28945127.7	15021283.9	35610332.1	9162501	15727812	27621945.2	150916257.8	30835741.5
1999/6/9	18214969.5	25920509.3	40040265.9	11611125	38688632.8	9894111.5	14071840.8	N/A	12415992.5	10286703	15703197.1	39154137.2	97983783	158117165						34696322.5	20488330.8	26967281.3	9949101.8	14423787.6	19038507.6	26280948.5	5268628.9	11539737.6	19018935.7	10462400.3	18345711.2	77630264.7	11230885.7	18840924.4	7259499.2	13150539.5	16011031.4	20140643.3	10826180.9	9176114.8	23605961.2	38002989.5	6177758.6	21317815.9	17762658.4	49291688.8	13444396	69679966.9	33792097.2
1999/6/10	17236437.1	41119306.8	81189462.8	22077114.7	44922388.9	15839044.7	77010764.3	33092428.8	10064533.5	42583868.4	55277309.9	35825467.5	73954676	171392676.7						42146024.6	23169393.6	40069168.4	8556258.9	40051017.9	28238363.4	17684646.8	5848963.4	40805583.5	20236055	14657802	32526676.4	70816645.1	13844508.7	31016399.6	12242835.7	18696111.3	12427132.8	12118700	35111525.6	12944680	20972807.9	15012992.2	7543508.4	66232845.5	17943925.1	41210323.5	15260182.7	67595127	41609767.5
1999/6/11	43591826.7	50048178.7	45740973.4	23140083.3	N/A	13873700.9	133268547.5	24813524.8	10475387.5	41181970.1	13160316.9	29678302.9	38987377.5	153501188.1						30308874.4	16325270.6	35705352.4	8639022.2	16516586.4	N/A	22791412.9	6754953.1	39619991.9	21028955.1	9203443.4	25960850	131085743	24467319.2	30687359	8752379	15011801.2	10157912.3	12779299.8	16650757.6	6697355	27567987.4	8446962.8	8696117.2	27919155.7	15214988.9	16917137	35497575.5	50469907.8	95348648.7
1999/6/14	10482298.8	43715969.2	40829651.5	21125910.7	37865144	28124123.2	163960742.2	51387864.7	28621413.6	28590577.4	15664908.7	47821034.5	50842059.3	92185342.6						96448125.8	29194955.4	54429782.3	20016221.1	18809138.2	60307576	23253643.1	15690306.1	61554681.6	38543467.1	18317593	30269717.5	219568694.3	39803343.6	71991929.4	16360644	21306676.4	14999732.5	11786383.2	9136056.3	6623443.3	24445053.2	11380274.4	12616845.8	49161834	28323518.7	25915711.5	55488672.7	69864506.9	135165788.9
1999/6/15	10399802	69054791.6	46674264.5	23758563.9	69882271.3	25814421.8	86948849.9	41154973.9	31119333.9	28178506.7	20364722	84363333	49445265.7	93327290.2						67120610.3	39750783	52202478	16990019.9	23511147.2	62374312.6	27479817.6	18778732.4	68970612.4	38470720.1	21467921.8	43086738.2	160387070.1	41882846.1	64858276.6	39569445.6	32535304	25842086.5	14182811.1	17351254.5	4940195.8	143298974.8	13852518.5	13036889.5	30101683.3	46617776.7	61380769.5	55671696.7	208760748.9	76003893.7
1999/6/16	6036391	19722637.8	27666140.9	14879926.3	43240621.8	22639980	44825781.3	25586792.7	17447830.7	18260356.7	11723636.9	48580603.9	32490375.6	84822253.4						135162645.6	26069778.2	60097491.2	12197559.5	23282772.5	25476369.9	21839006.2	11899379.9	37238233.5	21928250.2	9914178.3	33520269.5	95579938.9	24649164.8	32186746.8	17234078.9	16132363.4	10269948.5	9181552.5	16033969.7	6932459.2	92254042.3	6293226.7	6529459.7	51256225.5	17101008	50808637.8	43027266.1	180840808.7	66336852.4
1999/6/17	7954149.5	49311296.2	32242226.6	14301494.9	70474706.2	70895980.6	54052937.4	32032771.8	45008872.4	17254358.4	28479993.3	46407365.8	34189682.6	83724028						87783184.9	62878223.1	47160644	15463822.6	26028839.3	65368178.5	22830034.9	15091497.5	96954987.1	28281954.7	17332421.7	59624152.8	74081934.6	21890378.1	113965862.5	33394987.8	21627037.5	19437776.1	10127608.2	10677344.3	5910006.6	81175632	9583293.9	9349801.4	62312678.7	16408089.4	73228509.8	46871640.6	178394530.2	80762106.9
1999/6/18	5870382.3	42878806.7	39050013.6	13792296.4	65682311.4	47429423	41745289.3	56003497.3	33663889.7	16085930	17688744	48111079.8	38030177.3	80384799.7						201684859.6	48049196.4	45158406.7	29171345.6	26224546.3	105121647.5	21530657.2	14984422.9	50908994	25949449.7	15904618.2	85130749.8	127686660.4	28113674.6	182752274.8	25102651	61385272.8	28546109.6	14248511.3	13463252.8	21042157.8	50065794.5	23479127.1	N/A	N/A	30756841.4	69764710	35645809.3	142421780	55756648.1
1999/6/21	7130347.2	47449067.2	42606826.5	14098552.2	39406100.6	23478292.3	49105922.5	40832932.5	34653219.4	19454958.6	29571874.4	92313098.6	52697570.7	62242718.3						152177793	29020704.7	84460625.1	20723612.1	28741470.3	68394802.2	20335268.6	12620883.5	83219734.7	42931475.1	30037146.7	78741680.2	154237719.7	39812747	80407757.6	28241584.6	42067225.1	28368143.9	27433251.9	12226746.8	33904729.9	50527356.3	17147505.3	18491094.3	57248524	39133184.2	18342045.5	35726187.9	84577116.2	58063175.3
1999/6/22	8036661.1	46251670.5	71934603.5	22035173	49491449.9	19438736.4	36816987.1	38813850.7	16431854.4	27558259.5	87429181.5	54726247.9	31557475.8	126238578.3						260656677.4	37096961.4	142612425.3	17581087.4	41676156.6	50764307.4	31580234.5	16708029.3	75194321.8	90010535.1	34875113.9	48956113.8	95797191.7	30844220.9	56119308.1	33252893.5	30670918	18433342.4	41369862.8	10243805.8	20176484.9	42635364.4	14179336.4	14457141.7	47589036.9	27599389.9	54025287.3	63054335.5	65223715.8	34247234.3
1999/6/23	N/A	59295056	66496638.4	17578857.6	96332896.4	27253616.2	43565783.8	36856329.6	35868311.4	21319292	36446768.9	103717446.7	62565260.9	88457923.2						175337064	37245686.2	77992499.4	25109072.5	54228463.5	93721824.7	37356540.4	12834073.1	90827661.8	138096958.3	24074861.6	42838764.8	89481800.3	91200928.8	78328701.6	40143596.4	38952958.2	22683126	19807925	15527170.4	11524016.6	59382864.4	20533406.4	25188774.1	42021248.2	39577916.8	60013012.7	73361933.7	146992917.8	154195062.3
1999/6/24	N/A	99235495.7	52954909	22298969.5	65977865.5	56205055.8	73202132	31069936.9	67089017	29334349.8	33517868.4	108350781.8	65383416.4	100033290.4						275682207.1	44397301.6	95024819.8	42728852.4	47319479.1	102906499.4	45035953.7	27075119.7	88195337.3	176926502.9	24934927.9	45266352.3	198503037.1	49225486.4	99649588.1	53083997.6	40043098	24755219.9	24276418.5	27305886	58365705.3	80485547.3	20878285.9	19013319.7	54349264	33668221.6	99563781.1	51542775.4	173019702.5	112658307.5
1999/6/25	12589616.7	131828524.2	60876013.4	24448297.6	96522494.7	68576394.1	108857843.4	54524523.8	83395180.9	20784498.8	51396349.9	96776572	N/A	137291782.6						86842585.4	53137976	89351109.8	55413689.2	106038783.1	88854154.9	47194353.8	65826177.9	153118724.4	76445171.3	32123881.9	61721283.5	265772782.4	53661247.9	189709400	58313288.3	50727941.7	34976271.8	26066264.3	26666543.3	40959437.1	155448315	24010756.8	21719453.6	70730407.7	39370219.8	120444235.8	88176962.5	242235245.2	122032361.8
1999/6/28	20961762.2	N/A	42652989.4	19556597.8	75279203.5	74953224.7	62450231.7	39121126.6	55615873.1	20348609.7	29106025.8	77142033.2	121389633	122254707.2						268522212.4	N/A	73944711.4	26292581.2	53678703.9	62435634.8	28313907.6	45994010.8	74674641.6	54542337.2	22878168.5	49311866.1	192994507.5	47693929.8	102077609.5	41279146.8	37445132.9	22589783.3	22082818.3	16405927.6	N/A	108180630.8	N/A	16718839.6	110455336.4	51130519.5	64466730.9	N/A	N/A	N/A
1999/6/29	12297424.5	13604724.7	44609300.7	18186207.8	87049989	54563953.4	71229689.6	29135332	52914903.1	17512627.9	22029875.4	92350817.6	186846424.8	141138044.6						92114683.8	55139223.8	127335242	33153060.4	42564868.9	65138628	14068945.9	41503638.4	30086230.4	59358472.2	25475745.5	38517573.7	137468771.2	72429085.2	105165931.8	N/A	73774274.6	25381593.8	25490756.6	16182410	31665069.3	118305394.2	24447566.5	14690329.6	101399228	69512349.7	109311723.6	57620205.5	159263965.1	156400761.4
1999/6/30	10545517.5	122264135.1	31895546.6	16448987.2	150592483.3	36769078.8	49111331	29861395.2	40711257.6	17812169.9	19844775.1	71551597.3	172272665.7	131874328.6						86012042.9	48522496.7	83673366.8	32452284.8	40495931.5	102675657.2	75452685.3	22367645	555329286.1	35468729.2	22207888	43272100.6	75663379.1	46542890	97479059.3	21585289.5	52338329.2	60669470.8	16201179.3	19613298.4	36411915.9	N/A	17734589.3	13779839	71569468.2	40926911.1	78750081.8	50494396.3	135803006.7	182108135.6
1999/7/1	16563884.6	57608595.6	17093992.2	3844359	45697940.6	18866573.7	39839170.1	14016743.2	29274544.6	12314482.7	23548939.2	69884082	78643008.2	153901315.4						120152954.3	20137810.6	42056332.5	44350773.8	27650780.3	52209965.5	201243075.3	12722754.6	165498707	21636193.3	13045221.2	46757065.7	128893687.5	47148408.4	67071442	20137961.1	21375342.7	13125022.8	10553428.6	20211468.2	21897508.9	2317440	10382143	9172570.5	59744926.8	127983066.1	262153974.7	20566649.1	49272942.9	80877620.7
1999/7/2	12829375.2	80241028.6	25146640	7062900.6	52107161	17284291.8	41524722.1	16991504.2	18336484.8	8998592	10550465.3	36934542.5	114967295.1	181383252						51577595	32799929.2	38784972.6	37852725.5	20106031.7	45446538.3	72113354.6	10455769.6	147268621.2	24800988.3	16832656.9	45377877.9	62561637.9	41785841.4	42645117.5	20445393.8	19545159.1	33557627.1	12938638	20428222.9	27983534.8	97111523.6	10432929.6	8518218.7	54145576.4	184692813.2	90511186.1	25693936.1	102173654.2	75330439.8
1999/7/5	9956871	54440284.7	19429468.6	6759865.8	37210885.3	16358778.1	27110620.2	15389353.9	13256582.1	9635121.5	10083833.4	27941151.7	185356938.3	89763401.2						49344783.8	15888556.8	36892068.6	57447700.5	14148861.5	67336212	53446443.4	8882652.3	71123713.4	17335356.5	8448372.2	59925178.2	54589860.5	43817866.6	36065953.7	14068493.8	16922459.4	48714963.8	9990986.5	8853813.4	23794170	54398273.8	9963731	13299317.5	25181592	80913568.4	42363709.6	23033803	74509427	35303063.9
1999/7/6	7899531.2	29065788.2	7917849.7	4593062.7	21392844.6	11552219.3	19192949.9	6675584.6	10080750.1	5314613.9	6998163.8	19639927.5	83528330.7	74272844.2						35324891.8	10894662.2	22369771.2	28062042.3	8349941.8	64950073.3	140169879	5981057.6	52563988.2	12949785.4	6721274.2	33366716.3	30071831.5	29064642.7	26544194.5	12146637	9927048	20216298	7892798.7	6823709.6	34447383.6	26663548.6	4573777.4	6309452.4	25572840.3	36056242.2	46144149.9	13129013	56825802.4	32601370.9
1999/7/7	5348443.3	31079017.1	8435340.2	3684077.4	20412859.6	11322520	15164592.3	5238726.7	8603963.6	9523160	3356207.9	18052398.6	57060817.4	68130974.9						37457160.5	8451605.5	21919131.9	14063380	9156141.6	30862499.1	89795842.9	5097008.1	45171521.7	11689842.3	4562068.6	22632788.6	36689489	17793929.1	32499357.1	11753448.2	6710919.3	13776384.8	6538133.8	3442848.2	41690823.6	40498179.5	4056704.5	4444045.4	26378095.9	33261522.1	79987969.7	11026813.8	46057566	30989265.8
1999/7/8	3139461.4	17154867.6	13229063.5	5558087.9	16571379.1	8797044.3	11435874.4	6077690.2	9740353.8	58462862.7	3378151	14614222.2	40534793.1	95715873.4						27075638.1	16832591.4	22397108.8	19718311.7	14026234.6	48204064	30712656.4	5792291.3	35364873.2	12134666.9	6929421.4	13666895	25599552.7	18909607	23520836	20287053	6984348	9348243.7	8685205.4	3131420.5	55907395.2	27755372.7	5992260.4	6085929.8	17339379.7	17585007.6	80895385.6	13599223	37989872.2	23401100.1
1999/7/9	4559655	18154145.5	7107479.6	4500004.8	14241784.2	8303372.1	12015305.8	6482515.8	10743595.6	26331144.3	4156094.8	22848516.1	42589839.3	82969298.2						80469560	16582094.2	20268236.6	22885236.4	34867045.2	96145637.4	49144146.8	5074588.7	32972401.2	8099200.3	7295611	10686511.2	38770390.1	11517037.4	32150175.6	28982113.2	6204835	9827254.7	16385144.2	11850606.3	52155769.6	23563938.1	12874751.3	5169145.7	20365072.6	21151514.1	72301499.3	9677767.3	41117971.2	36253114.8
1999/7/12	9868741.8	18431130.9	7441311.2	6003147.3	19224942.6	9837509.4	13395146.6	7172152.9	8857688.5	12874276.6	3525470.7	37822727.6	37186013	175739099.3						62459951.5	51166759.8	21618683.4	42712859.4	27780693.7	81308690.6	36577366.9	5173714.7	24229697.2	10929445.1	6471168.9	11335504.3	32932093.4	27333224	26254415.2	12141180.5	12546908.9	12895096.5	8153159.9	2925509	12532322.2	19029637.6	13254908.4	11505287.7	18704097.4	23867651.4	23873977.9	10361339.8	38716759.2	17532667.8
1999/7/13	3997333.6	16994909.8	5347412.2	2999155.2	13944101.6	9930950.3	12712436.2	4893085.5	8297191.3	7687575.8	2519381.8	25247267.2	30227672	134539652.6						58039932.6	18747333.8	14258324.9	19063223.2	16807795.5	36821571.8	53771930.7	6420650.6	24991865.7	9061026.5	4622758.4	36169086.2	30555953.9	14820504.3	19134113.1	8854185.3	9296287.9	9423173.4	5215207.6	2954777	2459868	16738985.4	5205964.8	4160609.1	20661046.9	13102531.6	26803800.2	8985190.4	28111529.2	16871664.3
1999/7/14	8019629.3	21469556.6	4645706.4	2674729.6	10193599.8	5973058.5	11904565.8	4678363.9	15269650.8	9782116.2	2702474.7	24440595.1	18868225.1	60261340.8						30661460.8	29595167.7	14663313.4	7088991.1	23763087.4	23848182.3	47205150.5	4203192.4	23314269.3	6744417	4055184.9	15342353.4	33828928	12578448.9	14055033	6265496.5	5091954.3	9617931.1	33360747.3	4426020	52382395.3	12457275.6	4149230.2	4352113.1	44438166.6	10656601.1	50036354.8	8331931.9	30910276.9	24428504.8
1999/7/15	3834381.8	43245070.2	4102630.8	2842974.2	16470828.9	7811803	7713554.7	6777847.5	6760876.5	5906501.6	1890686.1	20498999.4	17429076.6	81383753.2						26335882.6	20030954.5	12431186.7	8659061.6	13149144.7	25750899.9	88606351	3083734	15678646.9	6331116.4	3121724.1	11649995.8	23400367.4	11873068.9	10306698.9	4571331.8	5051095.1	18884666.3	21459781.6	2473740.6	17616809	12597008.5	3659150	4230558.8	26250900	14601975.9	33654396.8	7930008.5	39590987.4	13284221.5
1999/7/16	7694997.5	44509953	7987328.8	2505628.1	8531650.3	8965932.8	8517591.3	17028170.4	27751683.6	6829644.7	4024285	13784792.5	16488147	92523854						18428725	13777031.2	20838970.6	14377233.5	17176829.2	27922179.7	94091882.2	6799722.1	18128084	6568295.2	3606806.9	15144279.8	22194155.6	29453172.3	18919905	7016757.6	5231811.2	8928396.1	18020782.3	6406038.1	14198128.4	12403522.4	4510849.7	5018064.8	25964988.1	8914832.9	20009104.9	5305880.2	22231142.5	13653596.5
1999/7/19	18279412.1	19450666.5	4162408	4073822.8	16718306.4	9171022.3	12539164.6	9651741.9	10847740.8	7853508.9	3656573.6	10475640.6	24090475.3	71475857.4						22762575.5	9681928.2	13565438.2	15534038.7	17939819.9	26459680.4	45428720.8	7106676.9	27141889.3	5849668.8	9151690.9	8242997	21258333.3	12261271.6	18361877.8	7896821.6	6002131	4103253.2	7531911.3	4770990	14837834.6	17420770.2	2969138.2	4039799.8	14054318.1	12991974.2	18483789.5	4001909.6	73927769.3	10776232
1999/7/20	14262835.7	16989851.4	4820968.9	3114573.2	22719043.2	14227408.1	18043322.6	8219000	15469961	6075086.3	3761241.2	13196098.2	27577952.9	103388521.2						22771403.9	9061035.8	15250980.8	21401781.5	22448606.4	19916669.3	46005856	22448750.1	55726037	7336464.8	31082434.8	9935456.9	46115570.9	9907996.8	14577739.8	8804156.4	8744497.8	5356614.6	9374536.9	4600345.6	22647525.4	23928395.7	4440179.9	4800845.8	40116063.7	11643059.2	36544969.3	5622491.9	66497929.4	27678189.6
1999/7/21	10394474.5	26778132.5	11107068.9	5527711	31530056.6	25435028.7	41747763.8	12906858.6	28623925	13679987.6	8038765.6	16678731.1	38891835.1	139871781.2	787333886.8					52487544.2	12297733.3	20293442.3	15334064.8	88206755.7	28243475.9	156311820.9	33275774.2	60967200.8	11130388.2	57088006.2	14093900.5	50548562	16776243.1	22270063.7	15224696.5	10564137.5	11952863.2	16829174.5	7706657.2	32710311.8	59457875.6	6974920.4	12899875	53967306.4	29879915	92059069.2	9316447.2	86045494	38752486
1999/7/22	3752502.2	18193625.7	5974603.1	3770970	11962888.6	11097829.4	11441393.8	6246457	12203970.2	5708410	5209263.7	12510442.8	23173743.1	99354602.4	191745800.8					22170562.3	12132180.1	16538174.6	13780588.2	52680407.3	16463954.8	49713891.4	29746799.4	34763019.2	7798160.8	18733162.7	10071069.1	28335628.5	17153908.9	14125152.2	9660219.6	6818392.4	7660684.8	8327376.6	6381698.4	22335739	25244353.6	4418005.9	4897826.3	22568189.3	12910564	82092435.5	6198075.5	36622634.7	12295063.6
1999/7/23	3697086.2	15355124.6	3423211.9	2902650.3	9283882.6	8623149.5	10066481.8	13697428.3	6748873.9	12435221.8	3040592.9	9286958.7	13469747.3	37499380.5	76512290.9					24765750.4	6570234.1	22947465.9	15732614.8	39770689.5	11190762.1	74669017.9	12957997.9	16767404.4	5795048.7	8344467.8	8551460.9	20538776.2	13531531.9	15324275.9	5543150.1	4080250.8	5574098	28060921.6	5437287.2	32743801.6	19046720.1	2182963.6	3942123.8	21406486.4	7783684.8	139001096.7	4848833.6	22606360.3	14846851.2
1999/7/26	3390792	15553217.2	5790583.4	7021342	7983089.4	7476841.2	6782682.6	10870595.6	4938920.2	30548397.1	1603960.9	8644664.1	15610522.2	45924839.1	54545479.1					52994972.5	10562645.7	37874639.3	6521523.2	42604619.4	8842737.8	48622946.2	8031846	24136537.8	10573235.6	8677425.7	27451677.1	13611500.5	13626866.4	16173625.7	5406861.2	4008696.1	4882281.9	16413793.9	7714199.5	21036082.7	8768773.7	3835995.1	8073742.3	54759293.6	7647765.1	85845228.5	6774326.7	19757794.1	13060833.2
1999/7/27	1802889.4	9765342.6	9501265	8079773.6	6690261	5516037	4554675.4	5708719.4	11214756.8	7781295.3	2079387.7	7749312	9311550.6	38267198.4	38888998.6					22210960.1	4775864.7	11539254	6996085.2	26806108.4	8113380.8	36283541.8	17408221.7	72203296.5	5157883.5	5592990.3	27824536.4	47097650	7338958.6	12312910.8	3757014	5080875.6	3857733.8	9777932.5	2221853.8	27710074.9	7415693.8	1981414.3	4868425	41137064.3	11308628.8	93784272.4	4564215.8	14637353.3	12372680.4
1999/7/28	1772910	14459705.5	8667145.6	6999033.5	5755724.8	5535585.4	4496886	5814445.7	7769353	13486356.9	3182808.7	14683620.6	9827876.1	35618511.2	24654012.6					96532968.9	5292983.3	17690207	12738317.3	34302430.9	12364970.4	37814963	6453671.9	42597737.6	5342069.2	8201186.2	11205521	51322875.9	6571583	17994639.9	3593233.8	14475851.7	3966969	17788213.8	9675851.2	20665313.8	15972031.2	2204872.6	4658074.3	25832106.6	11139841.8	39970513.3	6424759.6	14681955.1	21888571.2
1999/7/29	8715308.3	12102100.8	3827608.7	6726875.4	3828615.8	6414394	4630254	5052709.2	3636887.6	7387271.7	2130903.6	18196384.1	7593376.3	85146826.8	20503419.8					39995615.2	4871732.5	9664287.3	9548624.1	38610759.1	6345368.6	32872316.8	6859141.2	21268463.2	6718562.2	5744167.5	8102504	57040303.4	4894710.8	7665550.4	2992632.3	8679330.6	4787183.5	12783880.3	8794362.1	15131919.4	8090060.2	2450064.7	9586426.6	21691621.2	7203690.1	24409534.7	12976740.3	10308210.6	17869936.5
1999/7/30	4073548.3	11602201.1	3789803.1	4956694.4	4235126.2	6010838.8	2889945.7	8369809.7	7547509.8	8110955.7	3899102	9690474.5	13120792.2	50775066.1	20686636.5					37450997.6	11810505.6	8266310.1	10850302.8	39175063.5	9433189.8	17748542.2	3927228.4	24601722.8	5387035.6	4322085.3	7725381.3	34510428.2	3867494	7542437.3	6516317.6	13468719.4	5344310.9	12262141.3	7412410.6	13244221.8	8745220.6	1860189.8	9282849.7	21269200.6	5735141.6	33588030.2	8967792.8	10264622.9	8025184.5
1999/8/2	2762689.4	31486920.9	5384344.4	5530448.2	12528537.9	28253282.1	6096019.9	6845950.5	4383156.1	20768384.9	3241389.1	25156830.4	44319932.5	60838480.9	23003819.7					43401087.7	6892649	10079218.4	14783564.4	15963604.2	12156417.9	44571521.3	5552630.7	22322898.1	8649356.7	4578800.6	13735959	49652904.2	13880876.4	11105290.7	5973616.9	17880762.1	8941488.9	16864980.8	11169298	18797118.9	9747876.3	2701536.2	18013896.8	16154989.1	6602787	12858688.5	20415795.8	13608809.9	28120840
1999/8/3	4715404.6	54165488.2	7605506.9	22615213.6	8763321.9	9475163.7	5414659	12805545.4	4766137.8	10217619.8	2859680.7	50532209.9	16090207.3	46653914.8	26304785					41555430	5366295	9921921.9	8449074.1	19841430.6	11300217.1	47761714.7	2890399.4	19645554.7	12345318.4	4682835.1	39503133.3	32216286	15319750.4	12007514.9	5137438.5	14346169.4	12833415.1	9288179.6	18589621.2	22901935	9434885.2	3152861.8	10197790.3	15432610.6	6170443.1	7712930.7	30580784	9581006	34149845.4
1999/8/4	2665000	30315000	13816000	42714000	20916000	18658000	4579000	9114000	5581000	31907000	3986000	70617000	12748000	34736000	21823000					31045000	5007000	50760000	8758000	25672000	14641000	67349000	9532000	20561000	20174000	8682000	43213000	39307000	17476000	25795000	9779000	50939000	12226000	14763000	15100000	13964000	14795000	12888000	10895000	23956000	10166000	16505000	23705000	109927000	23357000
1999/8/5	26749609.7	16361452.8	8280603.9	21630412.8	9333476	10339614.7	5696299.5	13155624.6	4512172.1	32668598.5	4388703.9	34059454.6	25927220.6	131446920.9	23203547.5					34249788.1	6213856.4	23112998.4	30322683.3	46596909	12237509.3	29231271.6	14452597.3	23690055.4	32002870.8	5698034.4	45689216.4	24441795.9	21577938.4	14049828.3	7194957.1	19723092.7	26713989.9	26095748.8	6719904.4	15547608.5	16791686.9	25628345.2	10115607.1	72028091.1	13736392.5	21486893.3	12875179.6	57735500.1	14569781.7
1999/8/6	2908410.7	22534100.7	6915904.2	18010037.8	10678974.5	7915458.8	7349910.9	10680923.1	6146070.7	21218503.7	4184660.2	34101835.8	25293722.6	77868226.8	21639169.5					27401595.3	8426124.9	20537910.6	18150907.5	23917231.7	14384779.6	32472213.7	6902387.7	30072126.8	23255798.8	6695170.8	67657680.8	39246997.3	14348660.1	15529935.4	5922869	15069194.7	15248945.1	18336302.2	9025357.5	25902520.6	20552322.7	14922627	9460908.3	48520609.3	17203670.1	56296956.7	11518195.2	49628794.4	20078082.7
1999/8/9	906755	21499801.7	3688799.1	14686978.5	7605134	4963323.3	4881871	5597320.1	4120037.7	9941311.2	2578253	16911324.4	10186954	71345784.6	23215880.9					14715379.8	7258089.3	43867300	11966798.9	9695605.8	9292674.1	29828835.3	5589885.9	22459890	8416051.2	9311669.4	64805178.8	28370834.1	10605387	12138547.3	6753589.8	7058714.4	8114792.2	18341702.6	9947236.4	24157562.6	11068169	24468450.1	5470372.1	21897040.8	13746625.4	66519204.6	12267985.8	29624419.9	7006819
1999/8/10	837553	16395781.6	3494458.7	12355140.9	7950579.1	3196655.3	5756489	3674693.2	16593750.9	7721108.1	1083982.4	22411888.4	6427524.9	77178231.4	22656415.9					28544776.2	4296690.6	60396228	13964544.2	12964632.2	6471634.2	35278051.5	3632082.4	17291369	6504481.6	3610526.8	51122080.6	21021034.7	11019283.6	88157953.5	8824615.8	5562208.2	6679063	11004687.7	12017010.9	28443216.6	14621703.9	6834498.6	3180886.2	21260208	38054899.9	34342992.3	5264123.7	23458868.1	5449835
1999/8/11	7356591.6	12509620	2512044.1	5599208.5	4738731	3040484.1	4063422.9	3040140	12040358.7	6816123.2	1232119	11662288.5	10678852.1	153976081.9	16743227.1					18625296.8	4140387.5	37388648.5	12007775.4	14949722.3	6360940.7	14665022.2	2020964.1	12341812	5069116.8	4034048.4	66881377.9	21890160.6	45184735.5	30433862	4366229	4290979.5	4669626.9	10538228.5	9955566.4	33924801.5	7241234.9	5066480.7	3511973.1	20448064.8	17521537.9	79870450.8	4073165.2	14250033.5	11463590
1999/8/12	1656575.7	9910758.1	2227792	6049053.2	3436871	4375907.6	3251935	3848746.1	7399657.2	8896965.4	931645	8945852.1	9432302	N/A	11563180.9					17427065.5	5703298.2	66226656.8	11037171.9	7943988.2	5809597.8	17782865.8	1996401.6	9370962.2	4556333.8	3512530.9	43163811.8	10902547.1	64927555.8	58911741.7	4121200.4	5151976.3	3488406.2	16410927.2	6722751.5	28648555	6065508.7	1910782.4	2190398.2	14506067.9	67437577.1	56251963.2	7363328	11566880.3	8004720
1999/8/13	2189834.2	6568278.9	2547838.1	14906402.6	2691510.6	3192578.8	13516461.4	2745519.8	11908061.2	3875512.6	766233.9	14507457.8	6663437.8	90906762.8	13840931.6					17521584.5	3603759.4	24375861.5	11298709.4	4983403.3	5839823.2	51356789.4	1256413.8	8511071.4	N/A	3284276.4	29027932.8	8202442.1	38821024.7	141969826.2	8545802.5	3689171	5859753.2	12324802.7	4603601	24824558.5	6622976.7	6539943.6	2593031	9821946.4	35991167.5	26208333.4	2405843.7	6594070.6	5152034.8
1999/8/16	5880494.7	8053302.6	2652053.8	6019990.2	2600536	3875289.1	10580836.3	4516264.8	8868258	4092971.9	617157.8	7489142.5	6638394.4	27577857.5	17148627.9					21107410.9	4570181.9	21531940.9	6255274.6	10424365	4032885.1	20354087.6	1952483.1	9604437.8	5305026.7	4766251.3	58097819.8	15916297.8	41465499.1	133497944.2	19928438.7	4751741.7	2394965	9100175.6	4177954.2	18606321.4	4844893.6	7849498.5	1755181.4	9850704.4	23411046.2	15279600.2	3332264.4	13709991.1	7619088.2
1999/8/17	10084281.2	8893280.2	1757556.3	4427153.3	3686375.5	3683129.5	4173582.7	3275342.5	6044149.5	5302038.7	1199069.6	9039970.9	6815681.9	35498495.4	11775263.8					67684095	3925306.9	16425522.5	7519361.2	8464470.7	9928823.8	43190757	3824730.5	10850782.5	4450334.7	2854773.8	26859539.3	12481392.1	46786345.4	67259805.8	14533235.9	3922569.6	10511665.8	8758661.5	4883053.1	26436123	30736670.4	11957274.3	4956550.2	19308371.3	20006741	13319814.9	6311507.9	9651039.3	17195793.9
1999/8/18	7604947.9	7951999.4	2876861.7	22886312.5	3898552.9	2120633.8	3754029.4	2723493.5	3672209.6	13212762.6	2068618.6	25750439.8	6999045.4	17921427.3	9381790.4					18923775.7	3071102.7	9920698	22207580.5	5273095.5	7076931.1	90481908.2	3477120.2	5475908.2	3639210.7	2256825	39119883.2	11275584.4	34955495.2	34375827.6	8412491.9	2489685.5	10452414.8	7620149	3692793.7	13676256.5	10061001.1	4465776.6	3633233.3	9338183.3	12870203.4	9145727.5	3434872	7814371.6	11231119.6
1999/8/19	11539355	26720443.9	7150829.7	24321628.9	7142138.7	4818121.5	7985177.3	5399256	8561355.3	29883258.6	3799299.1	30183136.1	9889433.2	49499172.4	15115606.1					51171359.7	7156331.4	19827885.2	34784871.2	19670333.1	12247396.9	58480608.6	18348860.2	13746128	13287969.6	4007951.1	32864539.6	27751363.9	42691203.7	76735814.1	11578980.2	5404488.3	24895487.8	10724761.5	5749490.1	39064880	19107100.5	6985645.5	8912933.5	30474590	27516942.1	57957738.9	10849232.9	20509748.4	32024701.1
1999/8/20	3469806	24311539.3	6096221.2	11466931.9	5249308.1	3278827	5114849.2	3861149.4	7760964.3	35791550.2	2948005.7	22785308.2	8633053.3	22527250.2	12821636.1					17909021.6	4662496	26552067.5	15614513.6	35550759.3	23547919.5	57882081.3	9793853	54592756.9	15388150.1	5015396.8	27945058.1	14026818.9	25935290.4	37840567.6	10355148.8	4489058.8	35888601.3	14797214.3	3024000.5	17853572.7	15135503.6	8337104.3	5244726.3	15436385.6	39391241.7	31408200	4733230	13278111.7	11273134.2
1999/8/23	3005005.7	66502825.1	4210630.9	25348229.5	5795269.1	2467899.6	5101126.9	4450787.4	6903544.9	18807255.6	1601275.2	19363742.4	14433109.4	29393510.7	8351454.6					23598656	16970252.5	17600133	9271382.2	43806136.1	15018834.4	40126043.4	3582862	19546145.4	9389260.7	5841718.7	25389428.4	13525173.5	22846257.4	28844708.7	7411781.9	3926421.7	13526694.3	10934921	2766903.6	24824883.4	9323947.3	8700010.5	13883768.2	11270152	21025890.9	78363653.1	4953587	10867543.4	13307532.5
1999/8/24	2891935.1	90226316.7	11824331.5	21051274.4	5203461	3002706.6	3181240	7818987.2	5663864.8	25865991.8	1607263.8	25107376.4	8481072.8	24164896.8	13092519.7					26878184.3	13939576.2	15379567.1	16298433	27100159.1	15096964.8	45202422.3	12830759.8	18509721.2	8730698.8	4728765.1	23656244.1	13494991.2	27280212.4	32721551.5	4568883.7	4503041.4	12663663.6	19047858.8	4078102.7	19521175.1	14189133.2	5795602.3	8022103.1	10949399.1	20918617.3	114431596.1	6554447.7	8730970.7	17025478.6
1999/8/25	2282073.4	37380821.3	7730715.6	16097432.7	5359829.1	2506653	3974357.5	19317114.8	3586181	13267217.2	2124087.9	22201294.6	7674545.5	18913083.8	7729771.3					14504658	13730111.2	11518276.2	10476586.3	18085994.5	9180566.9	29612685.4	4222646.8	16812653.1	8555693.4	3477276.6	34098922.2	14098084.8	30899518.7	51939807.1	4673839.3	4023657.8	9996093.8	10328585.5	3049898.7	11851395	9850757.1	4153607.6	6193200.2	8664992.9	15889265.8	33790965.5	5087253.4	10676163.7	6191264.1
1999/8/26	1862861.8	19335100.3	6452187.7	7528785.5	2596109.7	3140780.6	2514493	8825609	2249732.5	8720650.1	945343.5	12940454.9	7776277.8	22020789.4	5514588.5					12005301	11753608	8894220.2	5896119.2	14649724.4	15234775.4	75459958.3	2843709.6	9678339.9	4779781.7	2615529.6	26362928.7	9629986.2	20158153.7	15840609.4	5360989.4	2565382.2	6300271.3	9135148.9	1913866.1	8614304.4	4777326.2	2649016.5	15550895.7	9417439.2	10930426.9	10791582.4	4315001.5	6590545.1	5364897.3
1999/8/27	3622557.8	14739326	4407131.7	5780777	7500143.2	5172239.5	2533924	7123828	2468636.2	26362045.9	3127278.2	10720112.1	5931891.2	24480600.1	5763577.7					21813610.6	23563397.2	9002222.4	18842029.5	8438162.2	35504710.2	108578320.4	2205241.2	7962905.4	4397908.3	2736656.8	43840352.4	8125940.8	25113747.4	16251370.7	3660783	18804454.9	6647926.1	11897851.3	5698758.9	8869421.8	4753883.9	3114582.2	37323655.3	9426198.1	7866482.6	10384516.1	3063214.5	17517349	24541622.2
1999/8/30	6179159	68756758	3494405.1	9523750.8	3023122.8	5248134.4	16099725.7	5638310.1	3535343.8	18091117	2157126.9	10142607	8791165.1	35525114.8	5439202.7					7622440.8	29121117.6	12459944.7	14596392.2	10285804.9	32543232.1	72449602.3	12045836.9	19216145	5347804.8	3126540.6	32276507.7	9174566.3	23694411.7	21113492.2	3265102.6	13714236.7	11265950	11278564.6	2695291.7	8647664.8	6762117.7	4280342.7	30150838.4	7919449.2	9778345.4	7545498	4317717.5	14292419.9	9781920
1999/8/31	5540402.7	20555674.7	3564055.8	9880884.6	2900253.5	2748926.2	5140278.2	2591447.7	1894541.5	10394206.2	3612960.3	12726035.4	4254113.1	43044425	5577739.8					5356970	11796733	7603909.6	6095578.9	10700064.1	14089881	N/A	14012985.3	7127802.1	3121946.1	4264650.4	30713611.1	7621700.4	99411260.7	11728335.4	13105686.7	10365580.6	26944904.2	10941006.8	1927480.3	15531306	4256053.8	1999415	10422404.5	10397719.2	5296600.2	5270955.1	4151876.9	7247431.1	6801460.3
1999/9/1	2547150.8	21776255	3231969.7	9317956.8	3248031	1764992	3470340.1	2304771.6	2536910.8	10050301.8	1532702.1	9485646	5249846	39115393.9	4849788.6					16470646.5	15544984.3	7865556.2	15017857.2	6204967.5	22245319.1	62027396.2	16094430.7	8026127.8	3226258.2	15243017.3	19591916.9	8771877.8	33604577.9	9816025.2	11283512.5	7278803.5	14649406.2	5349370.6	3067203	8491480	5600369.9	3273986.4	10693204.5	8847634.2	7313105	4006746.2	3938914.3	8978628.6	9888198.8
1999/9/2	1427524.8	13960058.2	3782589.2	11397197.5	3212811.2	2574753.1	4194016.7	2635860.6	2253529.9	9282625.6	863426.5	8040666.6	4368118	29110036	8040487.2					8177611.1	19567167.2	11387047.9	14689827.4	7810222.9	11217894.5	43978464.8	28035090.4	9216840.2	4450952	11470719.4	23219862.6	10866018.9	19413719.8	11170296.1	6135867	5593569.8	6383580.4	10452147.6	4027251.1	7795801.1	4767638.9	3817440.4	10656638.9	11170856.7	9209078.3	10296379.5	4024070.8	9492179.7	10003547.2
1999/9/3	1620804.8	12398840.5	6662493.2	6614565.6	25446218.4	10193740.7	3850156.1	9050569	1477493	6352042.1	904442	4263060.4	5752498.5	20276647.9	8062787.3					18956319.2	7981633.9	10145475.3	42042668.4	9233069.3	6596732.8	19647837.1	21622919.7	6472015.4	2801856.8	6872990.2	42461707.9	6841181.1	34918392.1	11323647.2	3156653.4	4476830.2	5081091.5	8444526.7	2608330	11018665	2928348	1595260.8	6354784.9	11035721.8	5371822.2	15320281.7	2829149.6	4817508.2	24818965.8
1999/9/6	1014501.8	7844586.4	1969234.6	7268916.2	29956682.1	11053799.9	2428468.6	7349056	16562231.1	5876247.5	950946.5	5150667.8	9580491.2	13919230.3	5431158.2					4516706.4	5846851.1	5706072.3	6182572.8	6578039.1	6219188	19499936.7	11882189.9	6262485.1	2697498.9	3727325.2	14362604.4	9815073	11044302	14326064.6	2679633.5	3268774.8	6122484.5	10067081.5	5886041.8	13078872.9	3349049.4	1592386.5	4601083.7	4107581.3	5356808.2	5628086.5	2397079.4	4534722.3	4998572.9
1999/9/7	3469326.5	9727534.2	3729612.7	5164537.4	9720785.4	9548431.1	2144051.9	14665974.5	7204216.6	13419404.8	4515584	5255812	4413316	9536923.1	7567475.6					5401778.6	10626498.1	5540092.3	6489834.1	5916035.6	5489446.1	16917973	9702154.8	6164110.2	2501779.5	2845967.4	11754846.3	7590241.6	11933157.9	17278373	2272455.3	3433245.4	16786676.4	11044810.3	3674370.2	10190824	2822078.8	1678630.9	4661320	9356523.7	4926917.9	9087438.4	2407365	3625295.3	5715981.1
1999/9/8	1730653.6	61042590.2	1786790.1	7158013.4	19946446.3	18482628.9	1915838.2	14826685.1	3486494.3	33564000.8	1597376.8	3305897	3148289.5	16795778	3879534.1					53183874.6	6117355.2	2677203.8	8043468.7	6214328.5	4274027	18888896.6	6673368.9	4158970.5	2048753.3	1610404.1	7743295.8	7839571.3	8677248.2	31084041.7	2132520.7	3035772.7	13429725.5	10829042.9	1466083	6407068	3179847.9	1304935.5	6178669.7	5687462	2534321	10151698.3	5985568.2	4272627.1	6059462.2
1999/9/9	12811087.7	53585584.3	10773324.2	15584536.4	64259654.6	41658803.6	16035409.3	32700075.3	11781309.9	67319453.2	9236047.2	10340519.2	11861232.9	99102250	32858206.6					85840455.1	40144649.4	12745631.7	38859431.1	21202538.4	18035918.6	45657354.4	19519346.1	21321106.5	5859573.1	9193298.4	26160749.4	50089200.4	21739269.7	41798809.8	13624239.5	18489944.5	30098413.4	24082163.2	4282076	16735290.6	13199600.2	4118713.2	14138784	124667802.8	11168971.9	75524075.6	5710430.6	41663670	37239064.2
1999/9/10	6834916.3	35173206.9	28969944	54066081	53377170.4	52591481.1	11574297.5	32097030.8	10737579.1	42499003.4	N/A	14042706.1	15840314.1	54866256.1	45422260.8					58388861.8	22248878.1	13429241.8	22748762.3	37187065.2	18018159.8	42731667.1	25837751.3	22814444.6	8631843.1	10697321.1	24619112.4	83226274.6	48697109.6	47692762	10531476.8	19102212.3	23839886.6	16343755	3667545	17151761.9	31059267.6	4898363.8	23259837.3	54347625	12664789.7	55369670.2	8357750	75531661.6	28049136
1999/9/13	6203653.2	16103046.7	65348076.8	20080710.4	16202214.3	18884585.4	4264421.1	61533732.5	7696138.3	51379091.9	12132561.7	9542061.4	11293847.3	27512427.8	12042845.6					16854333.6	11234264.1	8639679.2	11836692.8	23371235	42249922.6	29911464	71271059.9	14081651.9	4536333.7	17786651.7	13568679.3	57451006.9	8666914.1	20298876.9	6780980.7	83156392.6	13594956	35062593.7	2203086.5	34688199.4	100961530.7	4013952.9	15182617.3	30339923.4	8853296.8	19350075	7511253.1	17559332.4	29796846.7
1999/9/14	6007825.3	13815410.7	28351748.1	7989908	21158661.2	14745029.9	4042207	53603560.3	4584167.4	43907452.7	15000869.8	8284893.6	29626449.1	36134606.5	9018992					17079890.3	8577234.8	7952096.4	38062813.5	26621411.9	39370517.5	31920360.1	26099688.2	16045496.8	6738019.4	15583350.1	12179778.6	32682065.5	9386978.9	26845567.3	6723967.4	23108692	15461101	12471565.3	8545513	39340415	48933672.1	3495287	14867095.9	22263322	9276674.9	13576163.1	5948065.3	10837180	21439789.8
1999/9/15	7383053	10783382.6	14131557.7	6099788.4	13392420.4	8964406.7	3208736.8	50210801	6629275	23985737.3	3377721	7820952.2	22256448.9	25033962.9	8522916.8					11721482.7	9443099.1	8257403.6	59660114.5	17418408	14632123.3	26978441.9	15521123.1	8827353.4	4025597.4	6453087.9	9418656.3	19653594.1	32296850.3	10350068.7	4171181.3	14817695.9	8015271.4	9074853.9	2103969	42146988.1	30837204.5	2653035.7	9313582.9	12667163.3	6305690.9	12654153.7	3447565.2	10365804.6	10719484.8
1999/9/16	6922487.4	9658451.4	14493322.6	10196769.8	8617133.4	10483396.8	2490913.6	33509850.5	7857918.9	30847038.9	2116378.6	10050616.6	10732866.1	16613601	6328287.7					6472725.3	7263462.5	8634249.7	17974570.5	8255071.5	12791466.9	21945093.5	20418049.1	8756596.3	3255145.1	3476921.9	7404315.7	11966617.1	28526647.6	10129314.3	2851219	8039485.5	7426987.6	8242332.6	4902719.2	18862028.7	21652090.5	1878279.6	6532384.3	29777758	N/A	13615570.9	6693346.5	9635182.7	6158411.6
1999/9/17	7456653.1	10011825.9	6689059.1	3000462.1	11044145.9	11791749.6	2256436.8	42282809.3	13486823.6	21792443.2	1728645	8924763.4	8474971	17566102.7	4834416					13311346	4795525	5251408.3	6025645.4	16431499.8	15668101.5	22573443.3	10051964.1	5701507.9	2399955.6	3569933.3	5576983	14557842.2	51479707.8	6758067.6	3978638.8	5968009.4	35680587	4748077.3	2815619.9	27217172.6	19399665.8	1959181	5624580.5	23842641.3	3228654.1	11779652.1	3070665.4	8473510.6	20489102.5
1999/9/20	4414447.2	9103598.2	5527767.8	3953715.8	3449123.9	4241155	2187452.2	33170746.3	3175477.4	12676765.5	1086235.4	6766814.5	5701031.5	9525977.2	4128843.4					10811622.2	3084925.5	3512296.4	7492120.9	10604728	31337564.4	5286664.8	6725800.4	4880093.1	5524277.8	3765917.9	11303885.1	9322549.8	21563180	6306164.7	2856142.5	4379078.8	18024838.8	9582052.9	4179175.6	18082078.6	9844928.6	3759562.1	3960490	11331903	5086969.3	76247094	2535642.4	4854186.9	8004135.1
1999/9/21	17518963.8	10357618.1	4449811.6	4430209.8	5211223.2	2420065.1	1533278.2	31480354.5	2490249.1	9711441.4	1460782	11321626.3	4636621.9	24628314.6	3062685.6					12678169	3027032.4	2539506.7	3346603.8	3741071.7	11949097.2	16464997	8656390.5	5207187.5	1981926.9	4746506	11912266.2	6193420	34508710.1	7285742.6	1763894.6	3613458	8401748.3	3615324.8	4468887.4	15928224.2	31548062	747060.2	4317605.6	7661552.3	2504297.1	43292640.4	2212306.8	5083440.4	5121007.3
1999/9/22	3259076.8	8638993.2	3424523	2544925.4	8031439.9	3287491	1701474.1	13188375.4	3529620.1	9466401.8	1158236.6	4448421	7030416.4	14741537.7	4166512.7					14145694.5	2680203	3377180.6	2557569.5	5574601.8	7685263.8	15097687.6	1776557.5	5036414.2	1697481	2936711.2	5939854.3	7460474	33861627.2	7519476.3	2019119.5	2645296.8	14883380.9	6828551.5	3034574.4	21616635.7	37653585.9	1081332.1	3822705.2	9095180.6	2526743.9	35161016.6	1309024	6096000.6	42120662.7
1999/9/23	1628211.6	15002579.4	3632430.7	2267122.2	6227832.5	3380689.8	2138214.3	11847660.4	2376444.4	8408124.6	1383221.6	5507522.7	4916793.4	9977596.8	5889175.8					15802584.8	2944457.4	4316848.8	5178021.8	8241617.8	5968676.2	13473285.4	4250759.3	9440194.9	2674527.1	2937003.9	7791627.6	8877027.9	15030356.2	13907482.8	2602000	4050841.4	11439001	8244112.2	2447318.4	28418000	21549240.4	1245662.3	3628544.2	13485000	3992883.7	35936482.8	1603522.8	5311603.2	17853536.4
1999/9/24	2722712.1	5734000.6	2339761.5	1837902.2	6110577.7	2075869.4	1718989.6	9059568.8	3005249.8	5274582.3	835401	3953606.6	2828159.4	7143695.4	3419316.2					21952001.9	2610814.8	3690337.1	3609891.4	4402941.1	10400235.7	37941955.3	4625121.9	4096033.1	1988567.3	1764315.6	3946834.4	4904064.5	27749413.3	18833969.8	1275023	2421689	8981920.7	15306166.1	2068155.5	9885150.5	8577906.6	758655.7	2808154.9	17680358.5	2153342.9	N/A	2037285.8	4694607.6	14856815.2
1999/9/27	2844403.8	7657220.1	2767460.3	1318258	6425463	2286673.8	2411251.3	7146775.1	3112034.3	8409173.4	793482.4	2634698.8	2419919	8786136.3	2772839					15386006	3154850.4	4439465.2	3004420.8	35755481.9	4164637	20736290.7	2875523.6	5040894.5	2733454.9	1470433	14531061	6823975.5	28888973.1	7530462.7	1510167	6027432.4	11588499.4	7646145.9	N/A	12810638.4	9968332.3	1095202.7	3042398.5	13259488.2	3614720.8	16561748.1	2760295.1	7133479.4	8461697.1
1999/9/28	1939892.5	9382062.2	N/A	3650391.8	10352359.4	4592695.2	1551234.7	12945718.3	1712278	6522928	657775.1	3495249.1	5395201.3	10680220.6	4248396					3897986	2647733.5	3881483	2134557.7	5177120.9	9069611.8	11908546.8	2907893.8	4209913	1762992.8	1953516.4	N/A	3987985	16196086.6	15895569.8	1603603.6	1916285.8	7166556.4	2727334.6	N/A	8224335.7	10865655.6	972680.7	4133607.8	8967548.6	3240520.8	25422439.2	2412503.5	8601732.4	11361027.4
1999/9/29	20364274.7	8944725.7	3711367.2	2782135.6	7580227.8	3346642.4	1806498.8	8781308.8	1833742.3	5252838.4	1117582.8	5794509.7	7727893.9	16636492	13841269.3					9784051.7	2852654.2	4593670.4	9630995.3	N/A	5121462.8	25094936	3882378.8	5006589.4	2113214.1	2180807.8	5488490.4	8151918.5	24216328	11380583.6	1616149.9	3763283.5	8569970.2	7035819.1	N/A	15210007.4	8477057.2	1138667	3051467.7	13165620.5	2973760.7	40946742.8	3446763	26116055.3	4615951.8
1999/9/30	11714000	8072660.7	4838351	1426942.8	5394975.1	6388532.2	2226590.1	18234029.7	3446000	7651132.4	616679.5	4288070.6	3485066.3	11973694.7	6318000					4607931	2195860.7	2916000	7019502.4	4707944.2	4439027.1	N/A	3938811.3	4154094.8	3141000	2173693.5	8881469.2	5834397.2	31110946.7	7301704.1	1707550.3	3461757.6	8591307.2	17831885.7	34618006.2	9379845	12557091.4	1183000	7037643.2	5718899.7	2254842.8	15471424.5	2128945.6	12333943.2	3324824
1999/10/8	732614.2	6998933.2	2035431.1	1131163.6	2820989.7	2178848.7	1846790.7	13505613.5	2103140.1	4493907.5	823687	3457712.5	3398846.2	5766805.6	3872017.4					6448027	1940085.4	2647349.5	3408785.9	3842622.3	3342988	12606000	3077940.1	5098576.9	1836948.3	1489207.5	11190041.3	3221504.2	4893603.4	4784534.7	N/A	2983279.6	6253676	1637078.7	2109735.9	4843352.1	6997006.8	789904.4	1736386	4025361.8	2725240.7	16270975.5	1235483.6	8060973.7	N/A
1999/10/11	832181.5	5787161.1	1756477.5	2413701.3	3620325.6	1720905.1	1383368.4	7387827.2	2030226.2	3784765.5	1511708.3	4103738	3431292.4	3743033.4	8005214.3					37771566	1610975.4	2666840.8	1592832	3996364.3	4310541.4	17803180.4	6049760.6	4927352.8	1636294.8	1380683	4573967.4	3291615.1	4435589.7	3546353.6	2288951.9	1710229.1	2947661.9	2912299.6	3787421.6	4600623	5484504.3	781239.9	1580200.5	3960972.5	1754220.8	35527230.1	997467	6540009.9	3410490
1999/10/12	426989.4	4398684.5	1308602	1705099.6	2752875.5	1458092.2	1047089.9	31751779.2	1860042.2	3536893.4	1285566	2631592.9	1466827.8	2388000	2861503					47152837.8	1351376.2	1571327.6	1815580.2	4025376.3	3158098.7	12203642.7	11193629.5	2283000	1316643.1	1098818.2	3993778.8	3077000	2697425.8	3097803.5	998032.3	1359000	8871532.6	3996991.8	3526592.5	7084278.5	3593922.8	451000	1551948.7	5796462.3	1243487.9	18153000	815777.5	2729960.4	1958419.9
1999/10/13	251390.2	6058937.2	1804288	5198104.5	3014152.2	7852760	1472542.4	36989209	1664690.1	3447161	918387.9	2463635.3	3611479.9	7726405.3	8332419.8					35119824.8	1951146.5	2550009.4	1261549.3	3695252.4	2808418.4	18585644.3	15821283	3318223.1	1728426.5	1496955.6	4018071.2	9841393.7	2846416.6	4169932.1	1474823	2377194.9	6030100.4	4806556.1	2607362.8	4562867.3	4766456.6	571513.6	1955452.9	6094527.5	2060439	12350173.7	859375	5309341.9	2464983.5
1999/10/14	138463	5189224.8	1735300.5	3369227.9	1882770.4	8857606.8	1066596.7	21681644.6	1541281.3	4493141.4	930033.5	2839698.1	2091629	10305573.6	3251578					19173207.8	1387200.2	2024178.9	5673967.4	18259053.9	3499458.8	10905938.4	20298955.3	2831655	1190803.7	1181769.3	3510873.6	6486223	4732532.1	4283821.4	1478400.2	1688707.7	3499896.3	6675704.2	1910192	6721831.9	4510177.7	733797.9	1743504.4	5942733.3	1999859.1	7571942.2	828387	3704698.9	4733439.6
1999/10/15	721175	4044001.7	2957618.7	10332188	4217958	8799690.6	1730327.6	49614046.4	1551466.2	4279748	510550.7	4199810.1	2503747.4	7035047.1	14628046.2					52597109.8	2891630.9	3458528.8	8439894.8	7618287.2	3414554	13253955.3	15227635.2	3492779.8	2064665.8	2569548.7	5081742.7	7293310.7	3346696.1	8044511.6	1814623	1606325.9	6088387.9	15129329	1900207	10064591.1	6791622.8	890644.8	2172508.5	14001937.2	2265032.5	106613957.1	1557072	4238358.1	7988795.5
1999/10/18	3265412.9	5515002	2035707	5622078.1	5335204	6472704.7	1868921.6	31234812.2	1671077.8	4871543	975503	4236536.6	2191076	7529926.1	4454893.8					19760014.6	1621926.5	2744245.9	6548088.8	3968337.8	3728247.8	7513916.6	5264806.2	3791677	1504133.1	1480614	8307653.4	7511291.7	5498616	5622156.9	1644400.9	2852333.4	4405516.8	41491039.4	1793503.5	5473085	4605692.1	605845.5	2500450.3	6312832.6	2692731.6	67929708.8	1606360.3	5996835.4	3344880.9
1999/10/19	4600244.3	8430189.5	2062216.6	1493464.2	4307169.6	8767445.8	2834622.1	17372203.4	1133818.3	4253620.9	779501.4	3187126.3	2948551.1	12922351.2	3217787.8					13413280.8	2260547	3122129.6	6446736.5	16119207.4	3772011	13455279.3	3519450.7	5193888.6	1730910.2	2136697.2	3541912.2	4733152.3	6742015.8	17365151.9	1845875	3206963.9	3391725.8	32632891.9	1100326.6	4006462.8	6032095.8	1229627.9	2747141.4	3685205.7	2323856.3	20006577.8	1605952.5	5755754	4955188
1999/10/20	3929024.3	3714927	3058299.5	2030489.3	3419038.4	6405896.3	1423083.8	12807966	1074065.6	3541124	767707.6	2315732.6	9202919.2	11422537.1	4426789.7					4774201.2	1475406.6	3096662.6	1760395	6808106.7	5117477.8	11875301.1	2906490.4	4377843.3	1001838.6	1194353.8	5573590.8	3374619.6	4245532.5	6405162.1	1872713	1940055.5	2690862.6	16294215.5	231432	3534473.2	4709728.6	517045.1	1601808.9	8694476.3	1838034.6	20203039	1314054.7	4048677.5	1690452.1
1999/10/21	5422438.2	6337485.9	2225169.4	806076.2	4097771.5	6335216	2218995.9	14187252.6	1862386.5	4524516.7	506779	3116254	1828566.6	4953044.3	3985720					1356940.3	2992429.3	2727594.1	14573887.2	2843320.6	4756669	6783754.8	2438372.4	4217956.6	1885936.3	1406543.7	19675034.1	5018002.1	5170164.3	7585720.8	1753098.5	2079966.7	5844861.6	11535689.3	844095.7	8515564.7	5180267.8	743833.7	2184003.1	10194208.1	3391398.3	35430834.3	743828.7	5401416.1	21606473.1
1999/10/22	6566156	6611027.7	3202410.8	2932689.5	8616593.8	11463300.6	3745357.8	15282709.8	2308054.6	3769921.4	1123703.7	5842079.4	5269869.4	13406896.9	14177165.2					5646541.8	3887020.8	3316171.1	12527897.9	6348190.1	5959410.7	21079870.1	4860819.4	5519116.7	1764556.4	1576607.6	40710263.1	9896748.6	5385027.7	15794164.7	2011724	2561281.7	5922027.1	39078356.2	3334955.8	7737074	12295774.1	1185925.8	2005419.7	18602791	3814661.6	62503914.4	1540525.4	22611320.6	29449463.4
1999/10/25	11701021.6	3201814.3	1586185.1	859775.9	4418235.2	3207033.1	2058799.4	5888127.6	1083095.5	3929501.9	685667	2913226.9	1754771.2	17518919	6397084.6					2522114.1	1330985.1	2902723.2	3358980.2	12087457.4	5457217	25875037.5	1431332.1	3018111.8	1228559.1	1026449	16099900.9	3364681	3228587	6349487	1377834.4	1660837.9	3271794.1	14303047	895275	5349375.7	4117419.8	682083.3	1548611.5	4148025.4	2397537.5	29101846.6	1633129.5	8187707.1	20327459.9
1999/10/26	12875984.9	4029132.3	2449863.1	1735256.2	7299920	17004576	1640323.5	6399060.4	1363810.1	3948166.4	1426000	1877238	2019479.2	39299346.5	28477629					3944974.6	1528392.5	3543741.3	4370227.4	9698634.1	7016312.4	32184995.2	2197555.6	13677978.1	1138443.4	1087572.8	9071923.9	3526940.5	2437765.9	5668568	1044491	1505358.5	2639700.5	22520460.5	562043	3819585.6	3507553.6	508233.1	1636030.2	4963047.7	1784081.3	12621825.9	2115824	10537603.3	18747006.9
1999/10/27	22458749.1	12166969.9	4370194.4	2524745.2	16358149.5	32566674.5	4947583.3	12415026.2	3002499.1	11606271.7	1053124	6879946.1	11669099.4	40424468.8	27852723.1					21033765.9	2886218	7787645.6	5476025.3	37057200.6	13415719.2	17113580.5	4601304.5	23675002.4	3347473.8	1578317.1	19392332.9	12410305	9165288.6	16701719.4	3099113.9	2566157.4	5962630.5	23748100.3	859055	17282644.1	17505687	1467976.4	3104815	14879100.2	4473120.1	78385678.2	2492813	45237197.9	42807578.4
1999/10/28	21152613.7	10674306.7	2297726.3	2583144.7	13774979	19252512.3	3024016.3	8217139.3	1616123	5962621.9	578404.6	5049485.7	4278354.4	12386040.3	14897530.5					3868828	1864784.1	4652850	6332096	8426176.3	7135957	13648199.2	2943636	12608134.8	2052298.9	1769138.2	8844939.5	6812648.6	4627705.7	9039602.3	3333013.6	2239671.8	11907343.7	8904653.1	1006414.7	14931894.6	9070063.5	1114636.1	2474081.3	7120171.7	2804902.8	88538523.4	1517309.2	30352568.9	23386346.2
1999/10/29	46597572	8543738.7	1771146.9	1300252	6203653.8	15175908.8	1295571.7	11713672.6	952279.4	5040072.8	814344	2754996.9	3363535.7	9036026.8	8991020.9					13335005.3	2535519.6	3845466.3	16099791.6	7352253.9	3806889.9	7905097.7	5372384.8	8947603.3	1141477	1327742.5	24353531.4	3454329.6	16251033.5	25139548.3	1594021.5	2380424.3	3901003.7	13136317.5	838282.4	5256903.2	5250453.7	1088769.9	1599086.3	5750530.6	2284320.4	36018128.2	1548083	15281853.3	18098024.8
1999/11/1	19172754.8	4037838.4	1523362.6	2637882.7	4840020	8379175.8	1719461.9	9659271.8	1214070.1	2210394.8	1147138.8	2577361.8	1822145	8160829.4	4539732.7					11365028.2	1175576.4	1959658.9	23519596.7	5244485.2	3294839.2	5612065.5	4673153.9	4020838.9	931411	1122207.5	10022129.3	4165106.3	15197507.4	11865541	1425910	1248778.5	2326805	5859194	1177580.9	8319532	2875704.8	548109	1111280.2	3640667.8	1481110.8	19549466.4	1025847.5	11746101.8	14735908.4
1999/11/2	11898388.4	5118159.4	1132562.2	1155096.5	7033324.7	6797574	2407322.5	6690776.1	992400.8	1631054.9	486118	1879367.4	1360195.6	7273313	3759847.5					12097638.5	877842.5	2142760	18525019.8	10143707	1810164.5	21482331.4	2708911.2	3406979.9	811363.4	992232	4198242.6	2837659.7	9789978.5	9386249	978616	1374969.6	1758247.7	14052415.5	800219.9	4048874	2615803	453804.4	1237422	4231675.7	1056706.2	8599733	1938352	6222869.5	12909663.5
1999/11/3	13058504.2	3966642.8	1870975.5	1213608.1	3476692.2	4153216.2	1271425.6	7036017	696982.3	3229596.6	472239.4	7664712.1	1671563	5514938.8	4041955.9					5035283.8	1589016.8	2831695.4	15362012.4	3910722.7	2530871.2	10986415.7	2439848.8	3038384.2	1070048.4	1555586.9	4589554.1	3621764.4	7076675.7	7296901.3	773645	1310436.8	1160478.6	11866934.4	1026577.5	1970620	4637742.4	1145903	1629150.1	2612629.6	1237348	10084093.4	1103428.1	6008172.4	10984468.9
1999/11/4	7748903.8	4140527.2	1854936.5	1154986.3	5780101.6	4774799.8	1057410.3	4400136.1	980738	4443829	592112.4	14329739.1	2167836.5	9125222.6	3127822.5					3787330.8	1333326	6528226.3	8868150.1	2813914.8	2799139	7196824.3	3201925.8	3957795.8	1191498.5	996415	10639194.4	3984474.3	3602932.3	8667194.9	1236869.2	2043475	2647861	19794299.3	1703673	2425594	3890347.8	604388.1	3314263.4	4266637.3	2133921.1	19349220.1	1429306	10443463.3	13252304.3
1999/11/5	5677150.5	8235859.5	2455370.3	1527627.2	3610476.4	6529324.7	1560281.5	7752395.4	1419834	3537825.4	1131981.6	22692009.4	2879981.2	16858607.1	14508648.8					11991774.8	2460163.5	2632932.9	5817350.6	4061115.4	1307750.5	8628742.4	2866865.6	3188605.3	692806.3	1144859	33281109.6	4427425	4118324	8094122.3	479697	1250697.4	1833438.4	9652712.1	898019	2149267	3788358.3	1089914.5	2292077.8	4888025.2	1451254.3	8080403	1341710	5010634.5	15724226.2
1999/11/8	36034324.8	8772750.4	1445368.9	1434868.9	2068211.2	9142114.2	984217.7	4143664.7	1633306.5	3052067.1	610139.5	7701528.3	1684052.8	90244188.4	11952334.2					7031589.7	2174777.6	2331313.9	6549694.5	7205545.2	2916484	6034529	2317590.7	2953452.6	1145350.9	1224244.5	17703159.4	6251755.7	4571337.2	16005762.7	1027713.7	1769746	1379361.2	6506790.3	3395365.2	1752016.8	2557938.5	822322.6	1326800.2	3935247.7	1696551.3	8428487.2	895592.5	3416639.2	14071641
1999/11/9	14855782.8	5690500.7	1893857.9	986248.1	2238326.9	3354333.7	3598999.4	3376061.2	2243187	3358690.7	1199169.4	5704454.3	10840013.4	44758731.6	5625082.9					1877821.2	1214717	2457993.6	6187061.9	10473618.8	3816083.5	4528525.1	2604503	8389492.1	1343575.2	977048.9	5195148.1	7406623.2	9658948.3	8939635.7	1074714.5	1304108.9	2487091.8	5186298.9	4794850.5	5236230.7	2391685.3	538912.7	1740765	4277627.5	1177797.1	5504928	917130.6	5066241.5	22718401.1
1999/11/10	22509727.4	7386992.9	2120157.3	1625249.1	3601665.8	14010744.8	1785788.7	4050782.5	5434547.7	5174722	1736482.4	6515905	2619024.4	151816995.8	4370627.1					10243839.2	2661938.7	5128336	4498700.8	16156013.7	4126765.4	8071496.6	3179612.2	4657708	2968029.5	1340930.9	4836714.2	7296494	18250012.2	10454255.2	1085877	2138152.6	1994188.1	18298439.4	570022.7	4845620.6	6070772	1021126.4	4595035.7	6644317.2	2379169.6	11758113.1	1849495.4	7883445.7	10995730.1
1999/11/11	34945132	6960445.7	891752.9	11599201.6	1976732.2	9543213.6	974437.6	4052026.3	3726714.3	3096453.6	497072.1	2749855	2068307	49552350.3	3776195.8					7315288.5	1164757.1	2574563.4	4464703.2	24076261.9	12655866.4	17673131.5	2128647.3	2184169.3	1409147	918852.7	2708203.8	3343043.9	12373355.5	9609253.1	615834	1576013.7	1373409	9893070.7	850689.6	4289780	4923908.6	528328	3361410.5	3660310	1890347	21573491	1081657.2	2974157.5	9880376
1999/11/12	29946187.8	3529124.4	1085058.5	9045464.3	1616381.9	8670263.3	614652.6	2440310.2	1102964.6	3270277.3	868973.8	1777184	1716582	11831346.2	4846970.2					3044295.9	1407321.6	3551426.2	10308885.4	16855850.3	2338505.6	15120126	4254852	1659788.9	810024	618815.2	4286381.7	3468215.9	28429036.8	10621366.5	1118578.6	1617323.4	2572386.4	2588346.9	265057.2	4956119.4	1930892.7	399154.6	3169098.5	2924110.2	1280724	10132689.3	1407954	2467807.5	3416373.2
1999/11/15	19851965.9	3861714.2	8024668.7	1710479.5	1902268.7	5644527.5	1132977.6	4954522.4	1382465.8	3606778.7	514170	2859029.8	2406527.7	9954625	9077755.4					3386797.4	1214330	7143005.3	3285970.6	12961936.9	10274836.7	5645568.8	1708913.3	2219822.9	1712821.7	842145.8	3733224.1	2239606.6	3767694	6095153.4	907721	1505186.7	2893461.4	2418552.1	547997	1595271.6	2952345.2	517984.1	30889746.9	3336935.1	1902831.4	31757053.4	2342704.5	2974120.8	12376918.2
1999/11/16	20845647.3	6015519.4	8774545.6	1279669.8	2589175.5	18642644.2	14402130.3	5823732	1973008.8	2983525.3	1395741.9	3918634.3	31523239.9	22789168.9	5870801.9					4408624.9	868257.8	4510626.3	5761319.9	24080865.8	13668825.9	18964367	N/A	3136425.7	1645393.4	812744.4	6514393	3130612.2	5800798	9863092.8	1196727.9	1372274.4	6875524.7	1748286.4	1047126	3879411	3415710.8	636830.5	28914675.3	4915797.6	2462833.7	19761720	1197284.5	5168547.5	12117720.2
1999/11/17	26440570.2	6456278.4	4276968.6	3135715.4	3260394	12042022.2	4220756.4	4407891.8	1071860.7	4218934.2	8035274.8	2409602	12183232.8	13673318.3	14774733.1					7180613.4	948695.2	3303426.1	4592861.9	14726239.2	4898259.8	7901964.2	1339066.7	2906626.2	1824739.5	1218883.1	6935264	3726927.3	14892219.9	16273229.5	1346080	1297740.1	2338507.7	2488667.3	4911514.9	3296864.1	2848294	3689121.3	26754171	7536870.9	4014090	14636633.1	1546566.6	9170156.4	19081345.3
1999/11/18	28796134.4	18810673.1	6707122.5	4853323.1	6192269.9	5354030.8	7751260.3	9745908.9	4113740.4	6502623.7	5098792	5728580.5	21889164.9	31575831.7	29955119.3					21120888.3	1976989.6	28252869.7	12105994.7	64406721.7	7615147.7	21155397.2	2751179.5	9986062	3804226	1742030.3	11637872.5	9515726.9	14647021.9	21456511.7	2179057.9	2290377.4	24701246.7	1991531.6	4558612.8	8069823.9	6736955.1	3269580.4	33637609.6	12140679.4	6455417.7	15852472.7	2878198.6	18932675.6	26713845.1
1999/11/19	18003688.1	10584475.7	5334417.3	4718610.7	3548337.1	6785411.4	3185309.3	5662794.4	1921850.5	4162435.1	2405388.4	3802504.1	13202614.8	19255560	11487158.9					9313944.5	1346279.5	10781025.6	7000421.2	52821372.1	4467874.7	8849180.3	1848623.3	3661310.5	1689839.2	1523341.5	3470060.1	3097056	23905303.4	10637131.1	849843	1661045.6	6910757.9	927956.1	6008670.5	5603432	3006426.4	1894018.1	16996048.2	8385639.6	2763427.4	8770664	3546338.7	8214165	20547224.8
1999/11/22	12432132.5	6489332.6	2755410.5	3002830	1695878.9	7897512.3	7439039.5	2566800.7	1476641.6	3276693	1134137.2	5158915.7	7301792.9	11734163.9	14860981.5					28096188.9	1095208.1	6524215.3	4004632.3	24962434.6	3734257.9	5997850.4	2717244.7	2320683.3	2013186.6	768968	2691693.8	3462706.4	9049472.4	9024656.1	1038980.8	1506438.5	4711869.3	4182070.4	1756386	4749889	2594756	2009409	20315242.6	2728158.6	2813031.6	5480065.4	1523987.4	4113445.5	15957408.1
1999/11/23	8545623.6	2952901	1898871.1	2021070.4	3273732.2	15662945.3	2383476.6	2911736.8	892888.3	6570614.5	635600	2692217.4	8024612.8	6218015	14164036.5					10789124.4	545887	3426755.3	2254710.2	17809165.2	4826375	10347350.6	506402	1961086.7	1666567.2	536944	1945187.3	1995539.7	2066893	6840000.6	830358	932205	2573982.3	2202517.4	723961.3	1908930	1115128.2	847741.1	10253649.4	4848000.9	2145889.4	2499703.5	935000.2	13347816.8	31362028.6
1999/11/24	4409949	3726559	1853953	1334228.5	1771205.1	5184700.5	1089100.2	2331620.7	799420.2	4291518.8	889104	1959420.4	2431590.6	4927780	14598894.1					15108131.6	1344820.8	3122819	2854842.3	16030880.8	2866169.9	13771695.6	915172	2069211.1	3434575.1	608059.6	3360315.7	1408051	3304535.5	6161189.6	688651.2	826225.5	1416445.2	3590199.4	1547385.3	1188913	1155999.8	982294	6193998.5	7720051.1	1289040	2004887.7	1092556.2	5384992.6	11098325.7
1999/11/25	3259727.6	2901579.7	1787170	1336573.8	946731	19990065.5	1588688.5	2754858	1402112.4	3658724.8	853976	2942425.5	5216388.9	6694334.7	65818331.3					10923584.6	975116	3031871.5	2972286.6	13371907	1930675.2	6623486.4	1130222	2874907	9062581.6	1494914.5	2043909.3	2063404.5	15255652.1	5572636.3	808352.5	1432697.8	1878699.2	1938148.8	877122.6	1860880.9	924039.5	857211.5	28001459.2	8425587.5	1214405.5	4655375.2	2280676.4	6018282.4	6130557.4
1999/11/26	2047227.7	3244169.1	1556760.2	1366990.8	3392880.2	19086232.5	960404.8	2341871.6	1216058.4	6847177.5	651665	2018914.4	5725880.3	N/A	75398732.3					12895762	3422444.7	3540086.7	2691842.9	30657469.8	1198808	10796317.1	1051573	2275229.5	2689675.8	851042	894887	2035622.7	13502709.3	6020960.2	588516	895682.7	2523877.5	2872873.2	717682.6	2318598	1023457.7	864371.1	22882564.3	10055062.4	2644948.5	4263461.3	1798419.5	4519725.3	5152861.4
1999/11/29	17770296.3	2548718	1220996.1	915352.8	2513069.5	17332418.9	926904.9	5264183.6	1147744.5	5498890.7	783264	2755408	2094017.1	8480831.6	35572414.1					7352952.1	2658961.6	2006817.9	9129651.6	9890073.9	1835715.1	18338911.1	1044456.1	2135712	1565687.7	1024197.4	1782928	3305270.5	12266262	4704445	688970.1	957054.8	1660284.5	1284961.9	645929.2	1636283	2041813.5	481859.8	11195405.5	14105613.4	1175737.5	4160987.1	1168892.3	3191779.9	15297718.3
1999/11/30	29985748.5	3220034.4	840736.6	653736.3	6956315.4	10813303	664881	1905305.8	2602489.8	4418900.3	669923.4	2000610	3018000	8907528	20309161.9					4975353.6	1758995.9	2072650.8	2419147.4	22839855.2	1438931.3	19170493.8	741223.4	2115463.8	948231.9	813124.7	3549278.3	3284867.6	7355432	3718092.7	890831.5	697793.9	4177142.6	1649150.5	1218645.5	1827567.5	1530649.6	555447.4	9000654.2	8167345.2	1607355.5	4414119.2	901921.5	2034647.3	13062284.2
1999/12/1	24496181	2259513.7	1164804.2	695289.3	18400918.6	22787742.3	1120650.2	2394657.5	731353.8	3694112.8	759657	1403227.3	3238421.2	7607459.8	23912875.9					8928684.2	1557480.7	1904015.6	1355016	13452353.5	3665135.1	8553705.4	2375132.6	1584423.8	1170128.7	410101.2	3532479.8	2665742.4	15032951.7	20412510.6	1572730.2	743441.6	4002176.2	722748.5	596787	1151311	1021901.3	1016698	13675459.3	5838504.1	1355218.3	3383211.7	733239	2115059.3	8174098.2
1999/12/2	9289746	3031553	1530688.1	1167220.1	6016320.4	12478060.2	819183.4	4008580.5	806514.8	4513368.6	1113866	2292491.8	4414406.7	11741212.1	16918338.5					5848972	1273063.9	2446526.6	2161747.8	8662973	3447226	6262860.8	3081298	1957567.4	1628043.8	773780.3	1894126.7	3145540	2497012.2	8172226.7	698035.6	738267.8	3363000	1090457.4	1137000	876315	1958892.9	672693.3	11985398	10564687.2	7254694.3	3725598.7	5490731.3	3387745.2	7728027.2
1999/12/3	9711835.3	3058893.5	1763168	717540	7706709.2	33380335.9	1026852.1	3136199.8	1292188.6	4483318.5	696650	2921115.4	3265193	4379835	12499061.7					3692462.2	1153636	6104055.6	15116409.4	18705959.4	1869504.3	5309279.1	2511169.2	2838698.2	1240974.3	575104.1	5653142	3727898.5	4724202.5	5341109.1	561584.9	1191492.1	3101028	1555035.4	1181556.2	1984888	1777148.4	1430239.9	7471243.3	6538611.2	2906546.2	9541936.1	4927386.9	4049611.6	10537288
1999/12/6	6498837.2	2592734.2	1538449.8	977861	11521080.6	28813427.3	887014.9	2601203.1	1481931	4044567.1	1272842.9	2609225.5	2836710.1	5909534.5	8755384					3967343.8	N/A	3736952.3	14440960.5	6437047.4	2230866.9	5001557.2	7390487.4	2982219.8	1720943	796422.7	3125430.2	3618925.9	1462251	8883310.4	784683.5	1194563.1	3401771.1	5980945.8	1062994.4	1588426	1803741.9	1793286.2	7059824	6891225.3	5417170	9327859.3	18345428.9	3772185.4	9185624.5
1999/12/7	7417699.4	3163264.6	667198	484819	21749511.3	12803216.2	794207.4	2049082.5	1743856.4	2756414.6	7361961.7	4709487.9	1471124.5	4729072.6	6502244.6					6017958.3	780517.9	2460919.3	5409976.1	9410129.9	1737297.6	13182819.8	2308655.2	1871885.9	1195785.9	1087469.6	3299392.2	2995424.7	4885487.2	11976931.8	1291980.4	843803.2	4198087.7	1349644	743440	2808668	1620593.4	954040.6	5571582.5	12093057.9	1925237.2	11775934.2	4325826.8	5185080.2	7414896.6
1999/12/8	8080940.8	2190224	1488739	722886.5	8968563.5	29166108	1018151.5	3070026.3	7140804.3	5740617.7	1829430	2169005.7	2120931.6	4131001.5	12990181.9					4192670.9	1291825	1955162.2	5715410.9	17321166.2	3699233.4	11049037.7	1431093.3	3207906.3	1703984.9	1033456.5	4822309.5	1916797	1314844	29529981	906904.8	1013635.5	6722382	3901859.7	920835	2093093.6	1140375.7	728790.4	11358244.2	6480977.3	1969737.4	18738581.2	3599434.8	2984648.8	8068303.7
1999/12/9	15164326.8	5859114.4	983911.3	594514	4321437.5	21882929.9	1253917.1	1319228.8	2678086.4	4880152.7	632196.4	2614182.3	4329438.3	2344380.5	7020620.5					6783190.2	1412931.9	1594841	6116491.2	3950392.8	4387675.2	4138029.3	2186067.6	2097445.7	1872910	737961.3	1846150.8	2549845.4	4230408	43322104.4	791237.3	1728975.9	2452144.4	544364.6	419410	1489814.7	1278057.6	711857	3973260.8	8056458.2	2426556.2	30691366.4	3507076.6	2609226.3	3359353.5
1999/12/10	13733112.2	3359737.2	N/A	3337484	23245240.7	12669870.3	1768299.2	1214483.6	1511889.8	3663310.9	1368374.6	30090904.2	2706834.9	3801721.8	5733673.4					2541852.3	2037894.7	2258111.2	6522913.6	16001395.6	3910772.6	10126216.8	3136910.2	2048537	1217890.6	2320892	1802875.5	4972791	3507666.2	23229143.2	680492.5	1720203.8	2816479	525905.4	651917	5515218	7677965.6	1199175	3135539.3	5363352.2	2400740.8	19114948.4	1595897.7	10716456.8	13657985.7
1999/12/13	15972052.3	3802151.4	2011418	4389983.4	11577402.4	11439263.7	1504471.9	3418554.3	2026500.2	2911684	1428426.5	20086624	2952268.8	4886379.7	12928088.6					3933739.6	2073414.1	2648091.4	2477195.5	4037601.5	3184308.2	6114173.8	2023989.8	2388829.3	1834248	1225724.8	2890714.8	6541859	1522829.6	60207930	1595015.5	2042380.5	3449261.8	429377	1647132.4	3874003.3	N/A	316221.8	6192942.6	4764021.4	1568541.6	26024864.5	3049529.5	8390601.1	20326093
1999/12/14	10617908	3240923.1	4462926.2	2371257.9	7828058.7	11284878.2	1667026.2	1549169	3241329.8	4001263.8	980386	6738524.2	2168467.5	5981010.4	9391587.9					2720691.1	827308.7	1984947.6	5506818.7	2123701.9	2187575.2	15761602.4	15042474.6	2087660	1084288.6	813341.6	2633483.3	2767786	3510225.3	23808926.7	1388948.5	1221445.8	5529377.4	3654624.6	812197.3	5590079.4	1813000	574158.1	2910451.5	2258315.2	2459445.4	35910258.4	2237572.7	4045745.2	13554709.9
1999/12/15	14571484.4	6971634.2	3859852.4	3105105.7	22109136.9	18230979.7	3064068.6	3358683.6	4019510.4	6779586.4	12521275.2	12579576.7	3213811.7	18600180	14586537.4					15719156.2	1780268	3645751.4	4399805.8	14451054.6	3648165.6	17741358.7	12644499.3	3870438.6	3051056.1	2348507.4	8484057.5	13165589.3	5727943.1	33254328.2	2184187	2522094.4	6339527.5	3830186.3	2532309.2	14442204	16348426.3	2048034.4	8838849.4	18750449.6	4213462.7	177169236	4079866.3	29016652.9	39449985.6
1999/12/16	14429914.1	3938741.5	3425094	1748432	8647432.2	9910642.9	1456042.8	2946982.8	4958232.4	2469466.6	18836571.2	5603789.6	2486367.6	56982995.6	18021496.7					21833607.8	1489707	2775741.6	14434069.6	6358321.7	2215237	9086444.3	6992986.7	2828839.5	1279196.7	1472772	3993415.9	5731076.8	N/A	21687607.8	878762	3481622	2807407.1	1340329	1100887.5	5381066	5505697.3	4192480.3	4990169.8	9627295.5	2482741.2	44370466.4	2447562.8	15720644	28539593.9
1999/12/17	16788753	5154327.9	8258843.4	1289931.9	10455122.7	8737732	1509987.1	2262678	2760523.4	33387256.3	7042123.1	5306980.9	2204664	8153126.3	9929263.8					22375167.1	992079.7	1998229.8	5119611.5	4030180.7	1592740.3	13577759.4	4550473.3	2526423.9	1484311.4	1959667.5	2839675.9	2813130.4	4621205	13823333	1019913.3	4879423.5	2768352.3	1360667.5	2100212	2553068	3444232.7	2210151.7	6346760.6	28717170.9	3120145.2	48122323.3	1395475.9	7693791.6	28008658.2
1999/12/21	27312109.8	4394332.1	3090137.8	1052559.5	6557119.3	6313851.1	1854246.1	4243217.8	2565218.2	6696830.4	5832418	3857048.5	3065005.4	6056452.5	5667330.2					14498500.7	2162910.1	2020679.1	1374421.3	2690980.6	2263639.1	8071580.6	3139062.8	2411315.2	1913866.3	2346181	2413566.1	3733634.6	1414416	13235166.3	973410.7	18969159.8	1964311.2	2954335.5	1754881.3	1745104.5	2396723.1	1626629.3	3651563.4	51119680.7	3245947.2	27393915.5	1755533.8	7030424.3	11803208.9
1999/12/22	25635943.9	6555533.6	1934508	757506	3547356.8	3449895	1780210.6	4308207.4	1808442	6139938	4424897.6	4047246.4	3272313	9577557.4	14178216.9					7041243.7	1144453.2	2292526.3	2990706.2	3116448	2530711	7788038.4	2830849	1939023.3	1344181.8	3601668.2	4151409.5	3230323.8	1466705.2	9219383.4	901983	10862039.2	1701876.1	2304261.4	1986054.4	2834329	2051799.6	1003865	6403286.7	29602604.2	3905835.4	14741050.8	1664509	5415160.3	4437348.6
1999/12/23	46739875.4	7192406.9	2518483	1697431.9	2345012.6	2241208.6	1218552.3	2579757.8	3039364.2	4733957.5	3532630.9	3194373.4	2576149.5	12748638.1	10302473.2					6542484.7	1000041.9	2793894.4	2239751.3	13995319.9	2594884.4	6924546.9	3530893.4	2468113.5	1679819.8	877853.4	11717205.1	3743275.2	2148218.4	11180810.5	1533192.9	5558824.5	3377980	5673296.7	715788	3639300	1443037.6	1127116.5	4477722.1	51387596.4	3146267	53872748.6	1445675	9192794.5	3243573.5
1999/12/24	9184471.5	4200830	1842102.5	1297650.6	4063202.7	5450594.8	1158147.6	1854006	2044000	4315000	1735752	3517056.4	1885236.3	9662462.7	6165683.9					16495029.1	946429	2727874.7	8907439	5866095.9	2005956	7067918	1588071.4	2486821.7	1197544.7	1031675.4	4783273.2	2095394.7	2460392.9	16483892.1	1115072	4614887.3	1929340.2	2637758	825658.1	5141266	2150279.1	800263	3404736.6	43598524.3	3307258.8	40883249.3	1500074.9	12041567.2	5969399.4
1999/12/27	11879000	5102000	4986000	959000	6064244.9	5419000	1238000	1718209.5	3885000	4693000	1873164.7	4470000	4245271	8475170.6	4384000					51546131.6	1530430	3133000	7135000	N/A	2381000	10222671.8	1606000	2100063.3	1753226.3	937000	9360023.2	2438000	2461000	11864000	N/A	2790502.5	1950000	1072000	912151.8	8573000	2045000	1151951.8	5064000	19263000	33960496.9	577001915.3	2256000	7796404.4	15296798.4
1999/12/28	2996765.8	3866521.4	2186588.1	897778.5	6415923.1	5816088.6	1218500	1092115.9	2167114.3	2849314	1843276.1	3810461.2	2993665.7	36613045	5326099.2					194600129.9	944144.8	1758234.2	7479369.2	3401897.7	2306623	4759681.5	996681.3	2119780.2	1465777.2	610158.8	4774503.9	7950189	7874423.4	41476240.5	1066345.9	2348418.3	1783586.7	834136.9	858912.6	11489783.8	1701675.2	748374.7	4086077.6	42812833.2	12387048.5	136681290.6	1612125.9	4908543	8782849.8
1999/12/29	8374301.1	3233744.8	1261512.8	535201.8	6932435.4	4901327.6	1427206.9	800121.5	1494750.5	1592605.2	1458141.1	4188544.7	2321446.4	12241763.2	9221381.6					10523019.2	722586.8	1477652.6	6246603.7	7580218.7	1624586.6	4156429.4	1812701.4	2125234.6	940706	805503.4	3096155.3	2703659.3	4437439.6	44442786	1042266.7	1078975.3	1576596.7	10661143.2	623190	20733138	3135792.4	379258.8	2042220.9	28594477	8534339.1	333066633.4	2784247.2	3806707.9	7531025
1999/12/30	6775243.4	2231203.4	817247.4	256956.7	3725459.8	11347567.5	1011445.3	1279441.3	1807860.4	N/A	356182	1871941	2160221.5	44925965.1	3979910.9					3200318.1	727577.8	969210.7	3476238.8	4087711.5	1122050	1807415	756140.8	1245672.6	899312.5	412479.5	4625904.8	2272886.6	2395044	25421659.3	476353.4	1856659.5	686420.1	1552346.6	1126304.2	5978900.8	1212909.3	378893.9	1764356.9	22360361.7	4109808.7	186511379.4	798157	2535050.6	3680278.6
2000/1/4	11476904.5	10132901.3	1898631.4	2179871.2	20562755.8	8113111.3	3677408.4	4023577.8	3049139.3	3718615.2	2092018.2	3886856.9	3235784.6	20250708.6	10966152.3					12582692.1	2809452.7	5375393.8	26277916.8	6737160.3	3817462	10426128.1	2414046	2980152.8	1518581.6	1229332.6	10481993.9	12997720.4	6894639.8	36207348.6	1177930	2079858.3	2263992.9	1514210.5	1996446.7	12072265	6697700.8	779717	3906094.5	39605431	9045202	128466740.6	1979567.9	33907734.2	12908109.8
2000/1/5	8835039.4	12515116.2	4330341.7	4183922.2	20091572.1	5824322	5307168.9	4312061.2	3009258.5	8450644.1	2880787.1	4783708.7	5792850.2	27976352.4	16938246.6					27816071	2543906.4	10784841.1	5259320.4	16475200.4	6134821.7	14069939.4	5640052.4	14651519.1	2319527	2103260.1	7492202	33870747.1	5418360.8	51481771.7	1790570.8	3176364.3	3930598.3	2257431.5	1652704.8	5565298	9669295.4	1687014.2	5999163.9	68736428.3	11129933.9	295330389.8	2750826.5	103913205.7	11775836.5
2000/1/6	8486474.4	10846824.3	4166870.2	5352929.8	13809172.5	14588360.6	9401725.7	4995402.5	3632306.4	20431071.3	2658716.1	8712378.9	6520361.6	28486534.3	24710610.9					38966260.9	3767469.6	5625353.1	12498097.9	63043880.8	5439133.2	11869466.1	3652119.4	14322929.6	2477272	3017872	13921880.3	21995669	7226277.6	64081972.2	2775861.6	4134563.8	6018355.8	10995817.4	2509235.9	13160335.7	9114369.8	1354329.7	8141316.3	60404711	12843502.8	298248443.6	3529085.4	69211975.9	17412924.3
2000/1/7	35586247.2	23246528.2	11213411.4	10765595.8	38280422	15335050.4	21482873.8	12890543.6	12152412.2	93202741	8930640.2	17916437.7	16016583.6	263367844.4	36000227.8					78586155.4	6711890.9	12097799.3	58163362.9	58872048.4	13084990.1	31942074.9	6741125.8	22408339.5	6514529.5	7892559.4	38418857.3	57303892.3	36484163.5	129215473.3	7040696.4	7848694	10823563.6	13661432	5470191.5	26605690.4	24924738.7	3792480.4	17997656.2	94358266	34597639.3	534037361.5	7578776.3	78965073.7	32477274.1
2000/1/10	43360429.1	19459962.5	10139629.7	23081413.3	56183891	13438992.7	27687811	11723605.8	9989025.2	53350130.9	7021792	18904066.4	26933787.7	140530987.3	44820952.4					126091789.7	6578905.4	12469675.4	14637270.4	69536583.3	14959544.8	45641013.6	8227064.4	30063993.4	7097834.1	16208238.5	42730938.6	44916753.5	32386302.7	77191380.7	7046538.2	9332825.3	10693739.6	26183592.7	3007184	25562477	20510699.6	3435908.2	18293158.1	88603507.6	27432885.3	645053771.8	8257877.8	94550489.2	30983546
2000/1/11	15532167.8	14196924.6	5996799.4	31937173.6	27563099.9	9039199.3	13664573.4	10772277.2	6779324.2	25848319.8	4555937.6	77521965.3	22102605.7	69107729.7	25965262.7					31368761.1	4692385.8	7020709.7	9727919.2	30103301.3	8489190.5	10443541.9	5078541.3	16793456	4970322.3	5695792.2	20142655.9	29681036	10888265	75080801.4	4790549.7	5666387.6	6676474.3	7041350.3	2030426.8	20832688.6	14385708.1	2502106.4	11205989.9	61337736.9	23158742	332834779.4	6180256.6	45797142.3	86896976.5
2000/1/12	95469063	12707613.6	3704358.7	12564954.8	23154646	7052068.2	7741876.3	3737428.7	3557367.1	22089791.2	2755497.4	33771721.4	7286027.8	44827116.9	24462071.4					33759279.3	2991318.9	26878995.1	5851383.1	18371524.6	4867415.1	5874564	2359376	11070772.5	8392702.7	4188107.2	35341097.4	18073524.2	6135204.4	271513431.8	2842214.8	5029735.4	6880306.2	7426793	2542441.6	19795357	7283861.5	1618551.6	9280841.2	48877676.9	9617977.6	341561763.7	3448068	38733671.5	49989029.1
2000/1/13	20243808.2	5259504.8	2315082.4	5526586.2	13545587.2	37040404.5	4335380.5	11346534.4	1659577.1	9856173.5	1547521.9	12974387.4	5708904.2	19057089.4	8018535.5					15957096.3	1642850.7	7041615.6	25777501.1	13890747.8	3055666	19365207.4	1504346.6	4693886.7	3504441.3	2157369.4	25639995	9503563.7	6243334.6	183621876.3	2308418	2437364.6	3759577.8	9652186.9	1697487.5	16241502.6	4597268.2	1053889.8	6422142.1	21069759.7	4570174.8	247123157.7	2020419.4	17265966.2	52730633
2000/1/14	37213280.6	6233943.7	2212418.9	4144729.4	11657367.4	31922202.4	4319546.9	4021904.2	2050246.1	9138106.3	1166093.7	9667622.7	5049851.9	16576631.7	8579561.3					20123507.2	1652491.4	6194381.8	5429221.6	6215398.4	3318477.2	3890467.2	1673899.5	4240313.6	1770461.7	2101161.2	47029445	12617299.1	4433626.8	111603063.2	1451761.5	1663350.3	3062116.3	1653824.8	1787428	14005948.6	6232254.4	1139465.8	4211280.5	28687453.8	5447502.4	346163528.8	2097910.9	13862407.9	29686937.1
2000/1/17	44862268.4	5684017.7	2011773.3	4422331.9	12280142.8	20259009.3	3424508	2806408.7	1891988.3	11002878.9	1411286.8	7094510.9	3821028.6	15816329.8	6949067.7					11140852.8	1529861.3	3684053.4	4218905.7	17465107.9	2893024.1	10694521.4	1662390.6	4603496.2	2062848.2	2171215.4	79213895.4	7871833.7	5766935	227330724.8	2279167.9	1903061.6	6749920.7	2136737.6	705997	8711939	6316088.6	1035786.2	5513065.3	29541190.1	4301875.7	120344674.1	2176788	33160823.1	24265413.2
2000/1/18	64501429.7	5371590.9	2711319.4	3543364.6	7701112.2	54069646.4	3171159.3	3117679.6	2165125.2	7903564	1944980.6	7238990.7	4111051.9	22527202.1	5574271.2					21488992.7	1708346.1	5555651.5	7271902.3	19385451.3	3574659	11256603.6	2368554.1	5663630	1350042	2722414.5	62958256.5	6235141.1	10323287.7	162001922.4	1259015.5	2270763.5	3635043.7	3016461.5	1310193.5	11468641	6958284.8	759236.3	6871671.8	20547951.6	5838579.2	195006234.3	2709146.9	24996459.8	20027699.3
2000/1/19	95531607.2	5483519.7	2231759.9	4121984.6	45705492.3	57860465	4440194.2	4943586	2651610	5424647.2	11504637.8	6766016.9	3717685.5	27876109.5	13953252.6					25241047.2	1510594.7	4872442.7	6743792.2	27781251	3856245.4	12005184.5	3272773.2	4235677.4	1596406.2	8336190.2	53503951.8	5518810.3	10520034.5	113468077.2	2423492.9	1889253.8	3399595	4615986.1	1573583.4	23053083.9	5043862.2	1531728.2	4261160.4	17204635.8	2982376.9	85539768.7	1585624.1	26226668.7	23062852.8
2000/1/20	62264856.2	9006445.4	3054479.6	5753144.1	52874562.5	97937815.7	4597094.3	6334033.8	3783117.1	10485335.9	8932673.5	7039025.8	6314252.3	27896269.6	12501998.5					35448744	3498672.2	8687978.6	6381841.2	42084006.5	5486468	8632830.9	11391942	5312734.8	2459504.8	3601857.5	37486600.8	9182124.4	7599927.3	156736655.4	3164134.1	3564448.5	5456483	11299484.2	2881383.4	15813576	6925429.9	1346646.6	6700904.7	45818279.9	5504755	261251591.1	3711454.4	318630721.9	23843267.2
2000/1/21	85380260	12073070.1	6541153.7	11511658.4	65975910.5	50372304.6	7763752.8	9254972.6	4789719.1	15453967.9	11215974.8	12967673.2	8960737.2	51737190.7	18127619.2					62575491.8	4607051.1	8996765.9	34493593.5	108628117.9	6787298	10566932.6	28026407.2	7930405.1	3958152.1	3639314.3	99956626.4	19511903.1	12959493.6	159993872.3	4656865.2	6212029.5	12137639	48581362.5	1944866.8	13283383.4	19324552.4	2608577.5	9199986.2	41684729.6	6907832	480675761.4	3844191.1	289344712.8	32677079.5
2000/1/24	138947438.6	9509498.2	6562177.2	9516093.1	42741425.1	65434446.5	7041727.5	18987217.2	9588032.4	19708546.4	17499159.7	16109534.6	8580958.5	53370830.6	19943401.6					58536399.5	7440427.4	12316226.6	30825185.4	128212011	8633822.8	11079206.5	23693376	11605684	3798525.4	3806143.7	56301715.3	16816236.5	8274218.4	143129848.6	3992077.8	7600206.5	13320616.4	37139816.8	2939244.8	23311052.5	13446099.4	5485485.1	10772182	37312664.7	10842441.9	763761506	5054244.2	230752164.7	23592081.6
2000/1/25	79912245.8	7330859.9	6839083.8	6233628.4	32605535	46423859.2	11093877.3	18777966.4	6068594.5	13888159.9	7205879	7887350.9	6994120.6	61097545.4	14269986.3					52895471.3	11230717.6	6641712.2	10723874.6	96007048.3	6025994.8	32239258.2	14020632.4	8510643.7	3291321.6	3101120	66861774.8	23809076.4	15515444.4	207127451.9	4156072.5	4784008.4	7972876.7	19250544.8	3486713.6	19709725	11020596.9	3076336.3	7998835.7	25987594.5	7940187	303946820.2	20390398	132189105.5	16185137.5
2000/1/26	36640000	7159327.3	3603528.5	31779878.2	19407767	42859437.1	4082014	4478243.8	5766000	8091449.1	3733647	7513763.3	12820000	36461403.4	9229879.7					30419824.1	3714926.2	4037744.1	8058093.4	112978933.8	4506000	20828626.7	25674000	14402137.2	3262410.2	2120113.2	34861077.5	12083760.8	26879000	78642015.8	2196481.4	3416816.9	4723682.3	10050363.8	1848089.3	11787563.9	8718792.9	1884086.4	7495518.4	15779047.8	10522703.8	217488405.5	20038567.4	55374055.3	6828000
2000/1/27	81227952	18439439.7	3730157.2	27371990.2	50353856.9	54026779.4	10941826.2	10083181.5	10625623.5	13651330.5	8088455.9	12344359.5	11562320.6	45104943.7	27382330.5					107572486.5	6336645.4	32214839.5	16245811.6	135658447.6	8327275	44547507.1	28979194.8	34235440.4	4162858.3	4485559.3	78327169.1	22317720.6	26436169.2	98309143	4966109	6359959.2	7154884	31985200.3	2393927	21487956.8	24565436.9	3013348.4	9886697.4	40171086.3	8920565.7	530746620.5	11442340.6	107939274.8	19860692.3
2000/1/28	69842400.5	25060806.9	5646636.7	28693872.1	58362136.5	62989608.5	11157188.8	11379287	17394911.9	25006758.5	8229005.4	14728895.8	14056928.5	89244581	26447531					52528299.5	8220523.2	15644689.5	21692115.9	98080373.7	9215320.1	15016341.5	30113204.6	17943289.2	4943890.3	5746710.5	47932877.1	47746398	12680855.2	158663712.6	7884789.8	7420026	27965998.6	52266138.2	3220637.6	21860995.5	41739664.4	5404588.5	11385611.6	71418007.3	11186615.5	532126562.9	21603619	209542393.6	27177338.1
2000/2/14	111290430.2	10211015.5	12846625.3	46871332.8	29894376.4	62059042.5	25004009	23073403.4	23806513.6	34520652.4	21853973.8	26468313.9	29679158.9	200694694.7	67790376.1					173038568.4	13469112.9	21250773.3	54431571.1	63301492.3	15228847.2	56167706.9	28020783.2	32309030.6	9652732	8856473.9	53647894.6	72589439	168569588.8	130386073.6	13379922.2	12736722.6	30704641.4	72158891.6	8633711.2	20011108	41986101.1	7033204.1	22595819.7	91117587.8	20435408.3	316495916	9270924.8	73794131.8	17663016.8
2000/2/15	149378084	13607787.4	16860697.6	30911909.8	58255537.7	57323867	33593759	51191847.7	25018561.7	84271333.8	37799985.9	39378858.2	44440614.2	262835376	68939134.4					162999655.3	22109040.8	43606326	41369723.6	165569460.7	28910194.7	82307525	27431116.4	52775583.2	14734384.7	15856221.3	99318223.1	158775975	236377168.5	266005981.2	19470248.2	22045569.4	31510359.7	68633288.3	4660220	40060838.2	85191811	10662631.6	31025496.8	114956096.4	30303780	749272408	63290627.3	271332955.1	106311173.6
2000/2/16	177354476.9	166478178.4	19677564.3	26598256	111715266	50216593.3	20320226.7	42189020.3	22567971.7	73281583.2	32728982.7	26179400.5	27800163.8	329093410.5	33604357.4					135752591.5	13533680.6	24432680.8	19996752.2	82417638.3	26058485.9	105288340.9	28557937.5	52942025.5	21427876.5	9810279.9	137369751.7	135074834	161438599.4	101877865.6	8566300.1	23589414.6	17650103.5	56828354.7	3800131.7	20572856.8	48679441.4	7106152.7	34627613.9	74331087.1	41817906.7	713755635.2	50720904	454804889.6	232704599
2000/2/17	220038390.1	36859127.2	27683561.6	38890449.9	133707124.5	69525597.8	26297571.7	49881846.3	35600113.1	181175284.8	25015631.1	53813796.3	59038892.4	467952037	57833726.2					117702368.1	39480294.4	59271147.5	21262163.9	106382613.5	25268212.6	102391472.9	41501082.1	92140995.3	17335945.2	16500049.2	141066482.1	163867459.2	148132887.3	162163955.5	20395991.3	19178290.7	47126036.3	63263935.4	5301039.6	23255531	45430653	18217238.9	48770596.9	42918551.3	123278609.1	779358059.6	49148854.4	450256697.8	79695639.1
2000/2/18	92614702.9	22710629.1	8341112.9	30945434.5	71816601	42101783	12615231.2	48670621.5	15109813.5	105454490.4	8778072.7	21426377.6	18552819.8	295382816.1	21013182.2					54674942.2	57188433.3	20946359.7	13268159.3	129455354.2	13843523.7	140004454.1	22711624.9	26289515.4	5653996.1	21393498.5	92257070.5	62024447	67620618.3	105027985.7	15289661.7	8110387.9	11462801.8	18328674.9	7432713	19286572.9	20854165.9	6654978	35496987.9	54305575.2	28879473.6	785216290.1	34449371.2	261968114.3	209904930.8
2000/2/21	65553591.6	55971595.4	13970312.2	55612113.3	127251254.9	63174973.7	16819177.8	27020581.7	18028998.8	188262905.8	12232062.3	35639736.7	53016215.6	351434752.5	29833041.7					98041804.8	115933854.9	18946900	9456952.2	117045765.8	15864744.6	99759671.3	28809152.7	63599582.7	7729839.3	48493498.4	75564708.2	58777725.9	54696393.4	117949568.3	44952491.9	12812836.4	16041357.4	28256297.8	29460945.3	20778703	22083706.5	16594822.8	48444325.3	68780375.7	22199104.7	592880292.6	79960829.4	188135484.8	48058137.6
2000/2/22	43020810	49976553.4	8828110.7	24255469.6	46070213.1	36392304.8	11212345.4	19498766.4	11674696.7	73242759	10277816.4	18651666.6	25103577.4	175114486.9	20367593.8					72557520.4	39922209.7	16450078.5	9702589.1	100000580.8	13975108.5	111213218.8	11327693.1	27843264	5660511.2	75513781.6	43624290.1	40270755.8	67163305.9	181816431.4	37912417.8	12831449.6	25006587.9	139093559.4	9115595.8	10034642	14382158.1	7441746.4	99235470.2	36380585.8	18994784.5	301347668.6	37800568.5	108967391.4	402616524.9
2000/2/23	21415424.3	20606811.1	7141909.8	36821322.9	56067823	17874975.5	9583068.3	9225739.6	12064174.6	53432359.4	8139472.8	20625588.1	17936684.1	174997995	15841466.2					68281951.9	29549836.1	12525664	23036930	77363597.8	12292874	32425543.5	24785650	19727290	17428903	16382751.5	50009277.3	30547941	64012271.6	197212131.5	13485215.5	16887766.2	8920207.3	112422274.8	8039313.9	17303755.5	10405814.5	4860859.1	25325583.9	27215362.6	14027057.3	421569618.9	19341739.6	94746696	105227037.5
2000/2/24	55653803.1	16229769.6	6669646.4	56339222	35638256.1	96440092.6	7315178.4	7864764.6	7936626.6	36755068.6	5714485.3	13439443.7	11779945.3	119477263.4	103900095.8					81008164.4	15180449.2	9169950.9	10945044.9	111034180.7	7794280	66089860.8	8507130.1	10423749.6	25144192.6	8245402	31139070.6	24481199.1	123249178.5	224633702.3	9736905.5	25151367.1	6443909.4	39872190	10601320.8	7063451.4	8690072.2	2852578	11303035	20959686.3	9082865.3	251026011.2	11531252.6	74149131.3	102039316.9
2000/2/25	60866914.9	20192450.8	5186533.9	64175066.1	42265496.7	27492659.4	8550057.7	8537405.3	9217113.1	29576194.8	7322643.3	73082598.4	17753682.4	175898600.7	41233923.7					133663829.6	12647030.2	11099600.8	40322477.1	72865467	7116882.1	49422088	26347371.6	17041109.5	36741700.6	5016389	44245276.3	25367674	137409643.6	125246535.5	68102394.5	46691955.1	8329085.7	104595578.1	19860067.7	8694888	9631411.5	4213056	10991923.5	24944155.8	31845596.8	775548646.1	16226464.8	76218528.6	253225624
2000/2/28	45482626.7	23647754.2	13112551.1	37227780.3	53833259.8	32044278.8	13229886.2	11233604.6	18719620.2	36301343	11895274.1	107439148.2	21560364.9	129629244.1	32580147.3					137333859.3	15192642.9	14922738.9	51229832.4	77128571.7	15310334.8	33467162.7	37962049.8	40297937.9	102077299.3	8742423.6	57024844.4	34775813	178471300.1	139156827.3	116916018.6	116013331	10301217.7	159366898.6	22558604.2	35950053.4	18489713.8	4524043.1	16991862.9	44404199.5	16615520.7	1103452829	13321922.9	141120847.6	220923394.5
2000/2/29	81058643.2	33217672.1	43952580.3	37286329.5	43450378.5	22750194.4	14463712.8	30311306.9	17489665.8	32394870.7	11494523.1	59544105	26508280.7	113715409	91377942.2					103516460.8	17209591.2	28510147.9	34951304.4	39125116.7	68224475.4	69487338	32288191.9	28661492.2	64893816.5	8748089.3	56848643.8	55803639	90017504.2	113128042.6	125645569.2	53320492.4	9619467.7	155144432.7	15775342.1	23255558	16581382.6	7616355.2	15728577.6	75852823.3	28647857.8	797302952.4	15407255.6	105384811.1	168210966.4
2000/3/1	66930000	31161000	76918000	35296000	29543000	10237000	10763000	70032000	11598000	32544000	20475000	50980000	9908000	110175000	60038000					91602000	11213000	16278000	15044000	26875000	26927000	68274000	10043000	19541000	22622802.2	10263000	29750000	26453000	67411000	117461000	144081000	24588000	32273000	126393000	13582000	12397000	32809000	7222000	14882000	81210000	20661000	442543133.2	10639000	55718000	85399000
2000/3/2	29368283.8	18408849	23499335	17922625.3	30535451.6	15626958.6	8624253.7	21912737.3	13220350.8	36469589.2	9393551.8	36482472.2	30494122.1	202226757.5	32741151.9					116301825	11696962	28228036.6	9879427.7	32247012	16236151.1	82372225.5	18050515.2	17335884.8	22622802.2	6884609	24729688.6	27899891.1	35154931	134959098.1	120491255.4	18638702.6	12543286.9	72912835.4	12977134	21228979.2	77254907.1	5248834.4	20223295.9	200823399.8	15659390.4	442543133.2	10361370.8	54225300.5	62424033
2000/3/3	34210472.2	25583789.2	23659717.2	15250654.3	21092656.6	42724312.9	13398905.9	24078767.5	18300850.8	39893173.4	15460095.7	39672867.8	95145868.1	153997012	31252224.7					224018078.9	20935626.7	28037220	8521757.2	53990370.4	22672748.2	55501309.7	25771375.8	26247895.9	21853715.6	10003547	28517248.9	29421782.1	50515540.1	159983334.5	119418220.9	15070069.9	47105103.9	47393571.1	26082945.8	19979552.8	31610626.6	19575435.8	18580582.4	155386927	57738020.4	528940814.6	41831037.6	59698585.9	65116855.4
2000/3/6	71420107.5	20301382.9	17706790.7	9885931.2	28311755.3	32435561.7	23977630	16501700.3	16254787.2	62107918.6	11301975.4	35002207.5	42297735	101398011.4	24670330.1					142731900.9	20051472.9	36603109.7	8770589.2	53964731.8	19049535.3	60430778.8	11181077	23174324.6	16850243.9	9069476	34006619.1	29775782	38279957.4	138577914.1	78258741	17970102.2	43483031.8	57290895.1	14773356.9	19021732	20790206.3	12194239.3	31128567	70090756.8	124334774	597331217.3	67145993.4	66471425.5	84986659
2000/3/7	67860033	15369332.3	8772521	13655880.4	17077895	19308791.8	10401799.8	8575390	13617858	27389129.3	4941838.8	21347826.8	20107480.4	44606961	16053766					173611124.5	10031471.5	15352178.4	4894454.2	34280175.4	10227911.8	49048576	13201880.4	13287726.8	9472836.7	7420299	17179572.8	22077731.1	24971915.8	72648285.2	46005503.7	11177799.4	50657661.5	41282196.9	27929628.5	23900906.3	10914799.8	4662542.4	10183077	54400225	24958121.8	369079912.2	103746748.2	38082192	43676764.3
2000/3/8	26104095.5	10985789.9	11187919.6	14473925	16619365.4	16852211.1	7118864.7	10542028.8	15055253.3	36766940.3	5134072.3	14340924.3	27398727	39013588.2	16700995.6					111038236.4	8264033.7	10245436.4	5581700.6	86560068.5	7538073.8	45468986.8	8567536.9	10092512	7241226.8	5046096.6	31626665.8	19168260.2	34795237.1	147136682.8	40178538.4	8456223.6	45889802	29303332	4997002.4	9575061.2	9157176.6	4438011.9	7579525.7	42868205.8	17161967.9	376905228.8	103215339.5	55894462.1	37660253.4
2000/3/9	28111788.9	13609434.5	6379975.6	19164792.1	14521699.1	8637818.8	16864120.2	9242075.6	22360890.2	21768419.2	5018744.6	12917572.1	16696839.4	78101715.4	13016567.3					67575242.7	8002686	12415584	6638527.8	91916549.7	10398925.2	53368869.6	5818000.1	12919298.9	9713605.8	4524002.8	28397566	56008390	33410640.6	64649563.1	85432014.9	6568799.3	23882041	25764145.3	4654736	22985598	10920631.8	4837288.2	8626464.1	30417663.8	14387155.4	256876547.7	47558623.2	42341417.2	28986275.4
2000/3/10	45421575.9	11223548.3	7730090.5	20910359	20283059.7	14751825.1	9964964.8	9487427.7	26736046.9	22597248.5	5098627.6	110627097.3	15810492.7	66039637.7	16794852					93322360.1	10223455.6	8195603.2	5311578.1	172726398.6	8095304.2	29646301.1	6689038.3	12513389.8	12340230.9	6532255.2	34535437.8	26673493.3	51903913	77973407.1	41220026.3	6818722.8	22122629	20039182.5	4320436	14773109.3	18160032.4	3977162.2	10502320.2	29938280.2	14047742.9	137331310.8	42855153.4	61328427.3	30970897.9
2000/3/13	24977922.1	24789126.2	6630623.4	19771395.6	11733987.7	17075340.1	6546673.6	24490012.2	20913280.2	18969250.1	7168291.8	175872961	14574618.8	35485044.2	13054084.2					108447824.9	7706428.2	14832104.9	11471841.9	169958624.2	6628337.2	45960557.7	7574157	13681051.7	8868625.8	5605488.1	27287167	15405209.1	50490944.9	42552672.9	29838204.7	8104324.9	12560988.6	16537164.4	5659601	16018476	8496370.9	3654741.8	5953451	20058376.7	11348721.2	163172686	15390598.2	71154060.9	21383846.8
2000/3/14	122259473.8	21856629.9	12300853.3	13478026	22874044.4	19697058	10797011.1	17655386.6	11726392.6	25334403.1	11508994.8	128262901.4	18323683.6	66119612.2	22733193.1					129237901.6	57270199.9	19588782.4	12487154	121476740.1	10597181.5	38276769	3870520.5	19186693.6	10560093.8	6908482.2	96400936.6	25535152.2	30512106.3	60090783.7	51350922.5	10194511.4	48870357.6	28431601.7	5888488.7	13929123.4	13873547.1	4435951.4	8671619.1	36727041.2	15794367.6	198300623.1	19510090.6	69112226.8	42181104.9
2000/3/15	14497642.6	56433794.6	23263157.7	4161359.8	12413167.2	113979578.6	4659674.2	34754185.3	7182433.5	17983899.6	9649460.1	112796800.4	18734945.5	47523274	9410409.5					54378902.4	60208837.3	85928784.3	9905852.7	111783199.7	15638450.7	19021051.8	6315333	16396980.8	15501335.4	6044336.3	35897149.4	18924556	17313576.8	96562188.8	49610107.7	7937636.5	34241200.7	19169470.8	5328546.2	13253060	9273483.4	7721664.5	12475530.8	18157349.1	21472795.5	109665435.3	22422603.5	32808226.4	19418208.1
2000/3/16	14157612.1	38736337.5	11777669.8	19159559.4	21692712.3	15582550	8292251.3	20865279.4	6855099.2	19429228.5	10383549.9	63562367.3	17395778.5	36403487.7	15787266.1					68207696	45572654.5	30948583.2	19411552.9	45241864	9591362.6	31402674.5	3983019.6	15660844.2	10054644.6	26674175.2	30730450.9	25320768	24639712	71318839.7	35835346.4	6084185.4	27018301.2	22412015.5	4246788.5	13740016	9885475.8	23513055.8	10140596.4	26856642	15288021.1	295539871.5	18250891.2	53340500.5	35518362.1
2000/3/17	18789743.9	16369417.2	12524573.6	16645291.3	15465088.2	40297382	5617423.5	61258089.5	5755406.2	12959187.8	N/A	52029836.7	17365601.8	34654155.1	15966373.7					50857526.4	43439523.4	19388656.2	13408031.7	66325470.8	6978911.7	20213344.2	5022047.6	14050204.3	8704396.1	23420440	22968475.9	16691910.8	37264489.3	50412944	25143351.6	5345265.4	13750842.8	14715101.6	7581309.9	17920969.8	9331398.1	50575798	6425226	21661016.7	10690911.5	269398105.8	20247911.6	28472610.2	27062624.8
2000/3/20	17067450.7	27021106.4	27366846.6	6917820.4	12057098.1	56718611.7	5659154.7	92589754.5	9350466	12373740	16787752.5	77052351.3	27063612.3	34547727.1	18633765.1					82969579.5	58659497.2	35643509	30118574.9	41004027.6	10526953.5	27228410.4	6044911.2	20648952.6	11289905.6	18300117.7	34947974.9	19798995.4	29837709.6	60255270.7	25423491.3	9700968.6	15245182.2	18738242.4	8223771.4	26211410.6	8719570.6	43798885.4	9681118.4	37730868.9	11161119.5	177641886.6	32834103	32445442.3	33693244.2
2000/3/21	38510614.1	66411979.2	14930150.3	14108086.3	14965612.1	49774752.5	8021774	47165365.1	6735162.4	12355421.5	15220249.6	50902537.6	45348843.4	44137906.1	23787770.7					69326059	40360850	39532583.8	26996055	37840808.5	22432762	23540944.4	3092252.3	17682396.9	33215412.1	10430264.7	25430313.4	18402533.6	33897184	104024427.6	17156762.3	7648470.1	18525455.4	13755657.4	5830958.4	16495364.2	11228219.5	34259111.2	16082529.1	23616269.4	14247354.8	120836692.4	17317897.4	22264508.4	18635207.8
2000/3/22	12175392.6	79662886.6	11726386	7325646.8	8240785.7	45075814.3	5494874.2	34671572.3	10381077.8	12100845.1	15828337.6	96718028.5	163810289.2	45390413.6	17366529.8					34989433.5	24796907.3	30248670.6	12163085.7	34474674.8	20349567.9	42190820.5	4116939.6	15326285	16998834	8471424.8	33615367.7	26631211	57415091.5	66115063.5	13062345.2	8449506.7	18852803.8	13410342.1	3844397.9	10002961	14020055	80092749.4	14086966.9	31176167.6	13461844.5	224141835.9	11998224.9	80048592.8	21838382
2000/3/23	125744603.8	45493828.6	27019141.3	5675108.2	9978194.1	30313683.3	8126512.6	45501798.9	7092259.4	16341065.8	8115288	254894687.4	75962725.2	190075046.4	19037344.7					47223853.5	27165329.9	25206161.6	22449740.8	34745482.6	54282628.2	51269374.1	5013179.1	17456164.1	11810858	12148463.9	17914555	52704862.1	239902979.5	57182125.1	15581232.2	9295297.3	18151093.4	20522734.9	9661692.4	22245846.1	12981019.4	77926401.8	30997587.7	38454274.3	38603879.9	119227869	29391943.8	31915632.6	23469392.6
2000/3/24	12343136.8	43250807.1	25048824.8	20456352.5	23772795.6	31785545.4	10611879.4	49593142.7	40020534.2	12638236.6	10481305.6	111926759.2	50191702.8	125261520.2	19901467.4					47182086.3	23580674.7	56739107.1	208744548.2	53407950.9	28111546.2	47057872.3	5951267.7	18498353.1	15491556.3	21832921.7	23985399.1	89210282.2	130128467.6	118392709.2	19513233.1	14285427.3	82160074.1	37878032.6	12331104.8	71592105.6	33920566.1	129347955.4	40427272.5	38098999.6	22180237.8	220796361.3	19028131.2	39173233.3	27826289.5
2000/3/27	22703261.1	57752638.1	35107148.5	16589775.1	13564603.6	61191629.4	11264688.6	37533901.7	34450899	17053898.8	10091087.8	125705073	112672464.1	55243665.8	23393915.3					57112255.1	25912210.1	34206229	231961359.3	16868334.2	22185169.2	29984991.2	7069990.3	33926611.1	17871863.4	27556920.5	22749342.6	159949847	74107747.4	105118855.1	18474789.2	20118019.2	91730847	N/A	9279738	61330067.2	28219430.8	25780316.7	67959044.9	56142685.7	51031769.9	165630024.6	12856001.6	28916255.4	31210885.7
2000/3/28	15596380.3	40910481.4	58569864.9	13076481.6	21776276.9	30991000.5	20076155.6	27114184	14572948.7	19621877.5	13688015.8	89220175.7	92233555.4	47223594.6	32537959.7					49619788.9	22663980.7	31994748.9	143333954.7	15665133.7	36368020.2	14426147.4	9987600.2	31598579.8	34147333.1	18581910.6	41866904	64587911.9	64496959.6	84592102.1	23286684	17349591.4	107645824.5	20521451.5	N/A	50519121.8	40913179.2	207842362.2	49171344.9	139369348.8	52477704.5	76218461.1	16830599.3	94315472	91435977.1
2000/3/29	21092970.4	203659302.8	32359842.1	32008223.3	129135232.1	69892047.1	21844918.1	28556446.7	11780412.4	12091570.8	29396787.7	75643500.5	52931308.7	58539323	20086791.9					50399665.2	18877082.1	54271439.9	160546854.3	15274263	21140049.9	136758258.5	17064901.3	18218930.8	11500884.3	12206587	45039988.3	31917841.2	43331188.4	60679814.8	54438816	10710873.8	44319617.6	15748053.8	3373621.6	49802118	24584923.8	100872040	29109259.4	51956909.3	35842243.5	100685838.2	69569715.6	164479275.9	66206502
2000/3/30	17883339	86547604.1	19372892.6	34698061.9	62623223.1	56455132.6	25340816.1	18344916.5	11384248.6	11144994.8	15594971.9	50082964.8	31361775.2	61015050.2	36816165.5					116849191.8	32510956.4	26042891.7	6698792.4	33323103.5	21534151.9	73410283.5	10534540.7	14679906.7	11306175.6	9856562.2	19144721.4	23566749.6	40242053.5	62267125	47759054	22371875.1	46297888.8	13739546.4	15609554.8	42246955.7	15756342.4	61409826.3	18341278.4	37101465.9	31300546.5	94634091.6	42837610.5	325893520.3	42808687.2
2000/3/31	16957085.6	61394409.3	20632320.6	19331078.8	43900637.7	24229611.7	14222251.8	52118680.2	108064849.1	13074353.9	10590629.6	45554926.8	29817035.9	33887045.6	28095336.4					168275871.4	110246409.5	29642419.3	14593602.6	41985877.9	42229829.9	101239131.4	7204862.7	15446486.4	11733391.1	16710602.1	41806539	31868015.2	28323465.5	41536654.4	26404785.1	14054923.7	29572003.3	16647481.4	17420495.6	52763341.8	16876038.2	45400773.9	20647453.4	39261569.1	18471664.3	124935945.6	44839572.6	136883934	28811328.1
2000/4/3	8360341.4	213891350.8	16165533	21121928.4	17252811.9	20524497.7	20963947.6	27324375.6	93665687.9	12496998.3	15176947.2	72557392.1	48951442.5	26768684.1	23275943.1					58127191.9	33687966.3	25394585.4	39110575.2	43300726.9	42624099.5	112313327.9	8735539.5	15112237.6	10633387	10898071.1	62341027.9	14090828.4	27052745.3	42901334.4	19507510.6	19887331.2	24214395	13660540.9	14544353	22973286	32396526.4	56092196.5	32474875	35514293.3	15883411	75248445.4	66318149.5	114161638	24507918.6
2000/4/4	19746390.6	72577421.1	12347390.8	12584037.5	18627134.1	13238921.5	9735727.1	14104727.2	22210725.5	12048618.5	10272811.1	54604451.4	25404785.2	36444257.5	114961560.4					38139312.5	24305071.9	17908185	19050972.9	22401529.5	23027482.3	66837357.2	4977680.6	12022614.1	7680098.5	7867182.5	28332240.4	24253100.5	18778986	38372873.1	13715802.6	12186692.1	24859862	45356600.9	7271154.2	57163238.2	14001393.7	37948832.2	17428384.3	25891676.8	17188903.5	435035534.4	29176401.4	73299883.4	21176340.9
2000/4/5	7034943.8	97078037	12177430.3	18285022.1	10999814	9187795.9	8121645.4	18957075.1	27795277.7	44290591.5	5344801.9	34656850.5	26211189.5	16898237.5	35268025.9					129938772.2	14343314.9	10615703.8	7289098.2	10670620.1	14173305.4	41235498.8	4238528.2	10139970.2	5686878.2	6292009	14881441.1	14582148.8	99042425.3	42586255.6	39444784.9	10477640.5	17850862.5	77335494.3	8885246.1	N/A	11938862	22275319.6	14913770.8	19214806.1	8964112.3	212898146.2	16338578.2	49049416.4	13498033
2000/4/6	55806644.9	77478251.4	26947476.1	19050895.1	12991910.3	10026763	15930217.4	90895544.6	31573340.4	64616046	8245492.8	57108145.5	76500996.7	N/A	63043139.7					83512304.2	18375434.1	14712707.8	3588719.3	43487128.4	11778030.1	38929207.3	4893419.2	13134931.8	7442648.7	9775958.4	14526454.2	15435442.9	100331466.1	37851044.8	26563484.3	12913414.4	14711795.9	35323422.5	12040577.4	22779012.3	45573785	18861658.8	45782148.5	49365864.6	11382325.6	379744496.8	15927424.1	34421898.5	14274719.5
2000/4/7	24233353.5	83192426.5	18362668.7	20021327.5	8624070.3	13588264.4	13147102.5	49922885.7	20995890.4	28546264.7	15892714	42258766.1	437497178.7	214466208.1	156184624.2					184574720.8	13528635.7	15667663.3	9405549.9	105291439.1	20280350.3	36607026.2	3760418.4	63764209.4	22681060.2	12796183.7	14644724.2	19496992.9	115132019.9	212637898.6	20852287.4	55969746	14091055.6	32080180.2	14925407.6	15838020.6	29511990.6	16931347.3	44122938.9	86950183.6	19997715.4	124576557	15755183.2	30187683	15679606.7
2000/4/10	21956364.3	50955019.4	13243101.1	7668747.8	15814147.8	8831970.3	12804596.3	21689600.6	22572202.3	17324669.9	11260770	39288261.2	233404938.8	139666589.8	81143790.4					N/A	13223111.5	22704229.4	36364142.5	173400799.8	35849031.2	35778064.4	5647817.2	45858053.3	38317300.9	20301776.6	18792524.2	27302100.2	75952263.3	N/A	17804091.6	28194821.9	16770444.2	34494130.6	7595469	12657812.5	44398777.8	17589596.5	43671108.4	150431639.6	43673879.1	267481197	21077007.4	89584047.9	16695847.9
2000/4/11	13885341	125959652.4	12282677.9	7685173.7	37086214.8	19008359.3	15412069.8	26388946	15804930	17263290.8	13149789	39460684.8	N/A	67886618.7	49858241					217907663.4	13369039.4	16102841.6	9722405.6	87874449.1	61487181	81493334.4	9027583.6	42619032.2	23210163.8	10783566.8	17372446.1	23205112.9	62671767.8	130926270.6	21532379.7	50997156.8	16555246.1	27912550.6	7403916.8	8036644.8	44716328.1	13847587.4	27702244.3	154863660	19562297.9	188263319.7	18750550.8	60503661	29720908.6
2000/4/12	7947117.5	108795711.7	10874515.1	5273269.7	N/A	7272841.1	19518987.2	20797943	8345557.4	11774446.8	5644384.2	28685715.8	74861360.2	36387907.5	40527719					126491674.9	6817648.9	11428649.1	3281254.5	47079668.6	58744372.8	47140173.5	7779324.2	32030887.9	11906944.2	6693905.7	8558076.6	18467600.4	26600093.9	67428938.4	31403153.5	24299541.5	13734447.2	13480103.1	16463102.5	42634035.7	24291510.7	12475094.3	20153262.2	83032282.3	12321955.7	70420636.3	12754803	55674800.4	14679372.7
2000/4/13	10516750.7	N/A	9434153.9	5706112.6	20277972.1	15952299.1	11053029.8	21618987.4	7838258.2	8954825	5412571.9	29766412.8	87679304.7	32287504.9	27623685.9					97483289.3	8697601.8	10118122	45533663.9	50595293.2	57225981.8	75795265.9	6935193.1	37014739.3	20082535.4	19691289.6	8950209.1	28186760.1	31342004.6	134669416.9	48176106.2	13150545.3	16369266.2	11857860.5	12764093	22276744.1	17197183.1	14746067.7	17088228.3	157716507.2	36493146.6	55060040.8	10553516.1	32022075.5	12977878.8
2000/4/14	9334043.5	271892942.3	8318538.2	4010122.3	19013933.1	16621135.4	72092554.3	17554082.5	11416097.5	16713053.7	6541943	55824033.7	63605109.9	70468355.1	31163477.3					269681216.9	12223865.7	10739832	19957161.4	38866115.1	47835399.8	122511874.5	22143065.9	26416923.5	17541256	25493138.7	17071445.8	16202519.7	61583713.6	87813817	24925854.9	23454145.6	20197010.7	13396434.9	9859388	11280856.9	18682448.5	11170293.9	17176198.2	88967000.1	54890031.3	55849273.8	11847904.2	47452741.5	15550991.7
2000/4/17	8135032.8	504822685.3	8009064.6	10378976.6	19030315.9	8915313	66065232.5	17693454.6	16764698.1	11746616	8219473.9	35087427.5	52829977	47828260.9	22646906					229581611.5	13863907	16945845.6	17777323.7	48081860.1	182565188.4	207406646	N/A	26349475.9	12692619.7	49857026.8	108998239.3	20710941.4	31011471.2	157072396.2	29908753.3	23683648.4	17008816.5	18509116.4	6895247.9	12504424.5	19904594.6	25546388.6	33965882.8	115298848.1	23750091.8	100872058.4	16596885.6	50619158.2	18867696.1
2000/4/18	9753000	134046000	4994000	18084000	9311000	11268000	29239000	10562000	9241000	10070000	4538000	18991000	27117000	21813000	15561000					271182000	8055000	9413000	27714000	34550000	42114000	138074000	7638000	18573000	7585000	57736000	40042000	16095000	57390000	78328000	13855000	11235000	11537000	8325000	7195000	11871000	12038000	11985000	19542000	67855000	18326000	61114000	9605000	22883000	10073000
2000/4/19	6097881.3	106545188.3	7061838	30975970.6	19089514.6	18703271.8	21868792.9	8881905.3	6240275.2	20667407.1	5369748.1	21791660.1	21844377.3	23798097.6	17319117.4					129735751	6387080.6	9596226	19944470.6	179755252	19968135.1	142548485.9	6561607.1	14597762	22652685.2	126757717.5	29643654.7	10986741.9	38447868.1	90421317	14929381.1	14934817.8	12382055.5	7843160.8	22156965	18213239.6	14770901.9	10327493	12395168.5	78077398.2	118439959.4	40005704.8	8108530.5	20066942.7	66621966.6
2000/4/20	53496353.4	105751270	12305409.8	41288413.9	14567788	9570674.9	16999094.9	15227890.3	27362815.9	11617037.1	3911283.7	22767748.3	31549523.4	25087153.6	20240381.5					133360784.5	7471759.7	8697903.8	57622702.3	185281245.8	17150590.3	71580793.7	7347288	54081965.9	41851734	170960143.3	28514505.3	15264317.3	21022894.5	160009744	10907811.8	44664765.7	9837771.4	7820706.1	20218204.2	17014893	19703268.4	22087600.8	16862432.8	44271432.1	189122804.1	52039878.3	10421509.6	24965022.6	103786166.1
2000/4/21	33681399	73551744.5	21726805.3	24962770.6	15171929.6	10672168	16581633.3	12397693.6	16623359.3	10802479.1	N/A	22341937.5	23858007.8	26442531	18833706.1					62085166.1	7516165.2	18206968.1	41064538.6	86999219.2	23403341.9	99698396.6	4887980.5	23809435.2	41597380	99371080.3	68401111.7	14750940.3	15820563.3	169128462.1	12563002.8	123849361.3	21164568.4	10646104.8	24003534.6	15691006.6	27974618	12170145.3	13482120.3	76566414.8	144659290.7	49257550.8	12266148.5	22382310	133503375.2
2000/4/24	8848945	66025207.4	15505353.6	15686735.7	7227565.5	6107885.5	17315631.6	13132786.2	10449679.4	36228466.6	5041830.1	41622065	25438186.3	23908027.2	15978330					92532811.3	5432948.9	11916844.2	26995235.3	N/A	16355162.3	159643124.8	5517652.3	19061720.8	N/A	50808531.8	28967896	17636480.2	20750364.1	259523301.2	10038166	60651341	14801392.6	11545298.3	24660753.4	8956053.4	28504523.7	10638455.4	15704060.2	41206525.9	159391624.8	36318755.5	7799723.7	28851910.4	292577888.8
2000/4/25	5664979.3	41047602.1	8388545.3	9172986.6	9831778.4	6032432.5	7277614.9	17283291.1	15679969	43479579.5	2857335	27344727.2	21117784.2	19478560.5	7863857.3					178803672.1	5394242.9	7681247.2	22223806.8	42471761.6	12293891.9	N/A	6840050.3	58616862.7	12933736.8	51603785.6	27494522.1	10054940.2	12857615	164996437.4	9185442.8	126045938.6	8823783.2	5366696	23978287	15136002	16198351.8	4831201.2	21020147.7	32510989.1	77953564.8	31630513.1	6936255	17635145.4	79178117.6
2000/4/26	4949569.4	27694721.1	N/A	6886367.5	22299451.3	5165221.1	6105637.8	11698804.6	6113960.3	19167654.9	3372377.1	17338289.1	15047530.3	48651895.5	8855745.2					239969020	5617549.4	8497201.2	13788439.2	63332726.2	7083699.6	206819468.2	7372229.7	23685198.4	68549212.8	28702294.4	36863644.3	9988406.6	8163130	148304748.5	7393255.6	56834519.2	7829076.4	4223039.3	22535827	13806031.5	11166341	5819745.1	13963998.4	22274661.9	72201654.3	46304462.9	5172526.2	17081750.4	52451143.7
2000/4/27	6161891.1	59111374.9	2779050	7068098.6	13920350.2	7179819.3	9563626.3	10566890	4956227.1	11476953.1	17070408.6	20469511.7	28055395.6	17943042.6	13170249.5					91070658.5	8006544.5	7916072.6	9543092.9	34117563.2	19093633.4	176312503.2	6007880	20737456.6	27912050.1	32806716	23632119.7	10768098.8	10930803.7	270574754.1	8016014.2	44714728.9	8284242.3	4465189.9	12935492	18537202.9	11518129.6	7863095.5	21091516.3	27276222.8	63566144.9	288819831.6	7023036.8	14993218.6	51511140.8
2000/4/28	15342594.9	57014800.5	38050244.8	6071241.8	35371042.7	23103153.2	9772614.5	9864388.6	5793763.3	14742878.1	60556049.2	23618749.6	30183435.7	73578223.9	18735260					79135914.5	5287363.6	13198495.2	25319624	25844793.5	10901521.9	111856157.4	8812213.2	15488878.3	17534282.9	27032669.5	21978643	16519397.5	18140736.6	394262718.6	10893063	38123279.9	7837524.9	8841104.1	26986140	16445429.9	13997180.5	3436682.8	35244806.9	41254553.4	51629467.6	320158899	5364448.5	21482098.5	48359825.9
2000/5/8	8540885.1	27856054.6	13265443.8	29221451.1	19786061.1	66968278.3	13944664.9	20924112.1	N/A	7577823.8	22743130.7	N/A	22955367.6	31827650.7	N/A					88534911.1	7345690.4	5330306.6	10451658.7	37898390.8	9021445	48971658.4	4696832.9	12907784.3	10217149.3	19939290	17344488.2	8161614	25009200.8	244182200.4	6807001.6	52844052.2	4986401	4751805.1	N/A	11406316.8	6528648	10320694.9	21960570.8	44497043.9	31037537	138172179	4961184.6	8920808.4	16150302.4
2000/5/9	2888866.8	23233615.2	8458063.3	21401053.7	12311592.8	26129663.1	8897653.2	13916915.8	4662040.2	8919032.5	22474298	15564000	14476608.9	14521542.4	9112458.8					88796128.6	N/A	7668272.5	15823771.5	28817503.2	9455092	24450785.7	3940225.4	13203615.9	14005896	26010563.1	12478843.1	9173743.9	14832435.4	99680693.5	8123694.2	96517514.2	7993568	8327430.8	7170975.3	7242845.6	24724897.3	5590009.8	13193978.9	39414527	56746284.3	93274124.7	6363579	20232236.3	24240284.6
2000/5/10	4687549.7	40350278.5	6279927.5	16591468.3	10483495	14186253	9572910.3	15071041.9	6784090	10726074.6	11726011.8	14101219	16126518.4	21338333.3	12404366.7					95744965	4266729.9	6960769.4	19507342.8	16846719.9	8048912.4	32291303	3189186.4	13807693.1	10240929	16572753	8966296.3	9696933.8	N/A	231309208.2	6066091.7	99609669.9	8736853.9	7565985	18607327	6106855.1	114047853.8	5540074.8	46682723.7	29663899.6	35283637.5	60429690.9	4086315.8	18514721.9	20164778.8
2000/5/11	8359293.3	28577915.5	3985866.7	11732295.6	6181434.4	10502551.3	6317199.5	35771849.3	6368004.4	6895749.5	8837554.6	13392184.8	14439353.4	43190310.1	9165347.7					46366573.8	3785009.9	4509625.3	16309563.2	10747396.9	7433640.1	33929827.2	2498990.7	8963602.9	8328952.5	11699621.1	9330738.3	7412442.7	16596031.8	82261883.7	6257005.3	69800575.8	6371428.9	4283641.6	19673403.8	22229366.6	31200828.9	4148664.8	19697536.4	43187568.9	34413235.9	153793027.7	5017637.6	11631053.9	20360811.2
2000/5/12	17037398.2	19078500.5	2965325.9	15971812.5	5634632.9	5417388.2	8012619.5	69411498.5	2897689	6270543.8	10700923.5	14664872.6	13730588.5	15906798.4	9228745.7					49217749.3	3164400.9	4688615.4	11830609.2	18027787.6	9265117	21187133.7	4870235.1	N/A	5698862.6	10690451.8	9654857.6	6902780.3	10817233.1	79607193.7	4631919.6	45392049.8	6634620.2	3903652.4	21237915.6	11604585.2	15612567.1	5781861.4	17773471.5	27522396.9	N/A	120609654.2	4425402.3	12815607.1	19575123.8
2000/5/15	4257549	25382055.5	2827241.6	17353527.3	7549680.3	13685075.2	5168212.5	22470507.2	4372089.5	6009076.4	15389815.7	9225193.8	28746966.9	15503027.8	6908580.9					64443079.8	3081194	3957790.9	8177358.8	16635352.2	5060937.1	17509968.5	2974322.6	9278670.4	5169022	7707670.4	7287835.3	5651843.5	8456628.6	157371406.6	6515467.7	23133837.5	5344672.6	3922277.2	21165967.3	10626484.1	10784600.9	3960439.6	9319751.7	16656737	28912849.3	79775373	6416573.7	12804978.9	15650612.9
2000/5/16	7070136.9	65179525.5	2125220.9	53560137.4	3733453.8	11330432.2	3806735.9	10940668.4	3306211.2	3772056.9	22999398	11205330.4	28017894.5	15498441.3	5878798.5					55815780.9	2514582.4	3496924.4	9141384.1	25871069.4	3463731.8	16969620.4	2515603.9	6695054.4	4304897.6	6775075.4	4598819.6	7699175.4	8397074.8	58958028.3	7054554.6	24533247.2	6596775.4	3165697.6	24264417.5	9101129.8	10396576.5	3177141.2	5651476	7569198.4	35684163.3	N/A	1892122.6	8467399	11257734.4
2000/5/17	7929804.1	129507676.2	1837427.3	30216909.1	4783650.4	9555259.7	3497350.9	8746409.7	5002990.6	3540794.9	10490882.1	6759401.7	12588755.6	10225594.3	5532518.5					42773821.2	2533383.8	3488355	5589619.7	18800978.5	3454967.2	15723046.6	2084079.5	7065157.9	4582954.8	5474388.2	4606775	4424212.4	8228869.1	55680234.5	6481790.9	38802665.7	7109825.6	2216385.2	16959708.5	16606122.6	10753182.9	4981351.4	4041827.6	19776778.8	143164610.6	77654116.5	2216781.2	9471280.7	23869648.4
2000/5/18	19200174.3	62192380.6	3118804.2	40465904.6	4891564.8	7951595.9	4011821.1	6566323	3492584.2	5068606.5	21491771.8	11102610.1	61485445.8	37543934.9	6733180.2					61063694.2	3093866	3601689.2	10480282	12998180.3	5752516.3	19430159.1	2126465.5	11016007.7	9786421	10279303.1	5788516	6498224.2	7693735.1	33915891.9	6652501.5	57145032.4	8296965.6	2735288.4	27187520.2	22198062.6	13961429.2	7524459.1	5243598.2	15022280.4	109353911.4	152182744.7	4872975.7	6713703.1	13002731.2
2000/5/19	3691866.7	47482720.9	4571961.5	75483169.7	7439685.9	9702313.7	N/A	14296650.9	4219194.3	7078037.3	39336869.7	17414619.4	102827458.7	63954147.2	9560691.4					48109981.6	4649634.6	5757316.2	4036520	18344138.5	18197058.2	21726347.4	1674454.3	10798692.2	10446608.4	13339612.2	17097743.5	7671629.3	18332885.4	50562216.8	8656051.4	115639687.8	11824760.8	4788654.2	29708250	19508774.7	90503921.1	22745534.7	13022667.8	43006704.4	90872868.6	198387825.1	4435989	13150808.9	18709612
2000/5/22	5666216.3	79769761.4	6608090.9	44859588.1	12210926.9	N/A	32984919.6	23242579.6	53484082.6	N/A	40951285.6	26478370.9	93363079.6	109962725.1	15214525.6					52990727.7	5335607.7	9204644.9	17257486.3	35221033.1	37888284.5	58101355	6935118.3	13578851.8	13764938.3	24819883.6	34327244.2	17993539.6	59921096.8	67215464.8	11624615.6	88919085.3	14254339.4	8088599.2	35400567.3	17079205.5	100253384.8	26545544.7	24276865.8	29974526.4	215954856.5	274219981.9	8101124	17770292.9	29766524.2
2000/5/23	4622678.7	57370498.7	5709139.5	31551035.8	7574996.6	25947905.4	18981114.9	14718586.3	20259188.5	14366024.9	27021330.3	16449583.7	61956769.3	32499374.4	10303355.5					68714495.6	4551468.7	6353234.3	22156122	37896105.7	13924006.3	30862567.8	8571859.1	12769803.8	8172593	N/A	N/A	8960391.7	21899055.4	53643294.6	8572774.6	51683534.5	10301948.4	7765545.5	33885990	19684233.6	119160407.2	16625567.4	76801341.7	20673224.9	88599203.8	151321083.1	22747166.2	12745521.2	16426280.2
2000/5/24	8864964.8	286603012.9	8360112.8	58455406.1	13530122.3	31276673.8	17254173	52482869.8	6324285.6	18595436.9	35371895.5	19542337.3	91268347.7	268089726.5	12260195.3					58279134.1	6604085.2	8422827.4	14121748.6	32425685	15193450.9	39911583.3	7475408.6	17651726.3	10325174.5	18311910.4	N/A	16341502.3	49344248.8	57627509.7	8219918.2	54968497.7	20892057.4	8434239.1	32839037	45770857.2	99675932.5	16810400.1	48547524.3	29070987.6	123848722.3	246523813.4	12442580.3	23476312.2	29842773.2
2000/5/25	3446352.5	183762245.6	6517710.8	57449511.2	8569422.5	23382823.9	17544213.9	30519358.8	12962928.7	11349564.7	34065636.9	25428452	85127616.7	59442565.8	15653602.7					50286918.1	11936325.4	8662280.7	8251969.6	37107914.3	22360777.9	N/A	22890862.5	33018691.5	13278069.4	22575948	115040223.8	22752863.5	135279985.3	50911788.7	41120168.2	64460656.5	26001021.6	12699222	26834203.5	35098608.5	79859317.5	46994080.2	37716094.5	18255641.9	80480150.2	195951560.3	27939339.6	15962382.2	35459494.8
2000/5/26	6414133.1	97744165.7	8424395.3	43895027.4	14002816.3	63386953.7	84333014.4	53804333.2	15879701.9	11460890.7	28055993	91311102.9	67133302.7	46486463.2	13035196.8					75406287.4	7671517.8	21348262	12472273.9	37092648	56035941.1	49112421.6	15399041.8	37123682.4	44603734.2	20710446	38115738.7	21061342.8	56029352	63723586.8	49938568.1	50794049.6	13973224.1	14702311.2	32662231.2	35546256.1	N/A	29386538	29016252.6	85487688.9	53484291.2	185471173.4	9941807	16153010.6	28648549.8
2000/5/29	5284606.1	85906212.3	4753009.2	30218641.7	26692654.3	88801112	65306987.4	74356550	31044231.3	11498702.5	32489587.8	54430291.8	40915318.8	136784614.2	16404609.3					64084936	5210395.5	N/A	45545471.6	34770261.8	95039118.5	38773138.2	28566421.1	53569888.5	17457002.6	18719149.6	23029152.8	N/A	40895562.9	78925787.8	17766764.3	45144050.4	N/A	25635633.8	31110219.6	17560193.5	88814915.5	22327287.2	28495573.1	N/A	60016072.1	381535373.4	7011798.8	17607210.6	23237160.8
2000/5/30	7369442.7	98896329.4	N/A	31295366	22116900	49025563.6	34117319.6	53284996.1	17664496.6	8384936.8	35001426.7	38625441.8	46365507.6	52174103.4	17420428.7					45493016.7	5290571.5	18565756.9	69461322.3	29810426.3	33905108.2	50622026.3	18299328.4	38997066.7	27293911.9	15923789.3	20826499.4	15732240.3	38684860.3	41577849.4	13163770.1	45394641.9	8628179.2	30666314.6	19530206.2	24357457.4	55843200	13784941.2	23858656.4	26285968.4	233954400.2	270431627.8	8815381.6	13887634.1	20058272.4
2000/5/31	N/A	180419705.4	3175437.6	25615146.4	13126713.4	39581133.9	21524304.6	46096273	9431862.5	7378136.8	19996588.2	27655881.1	40733980.9	45195635	10469615.6					36511570	5604374.3	13100717.5	19206072.2	14177304.9	24608063	29458337.9	17624569.5	22551766	21196221.3	12185524.3	11504622.7	16480332.1	21503117.7	39014191.8	10171824.4	65737339.6	9964123.7	44197994.3	19068418	28688867.9	32277472.6	11122039.3	16445546	21453667.8	76961387.5	185692440.2	8459649.7	15977039.8	19424978.3
2000/6/1	6236157.1	306326085.2	4404020	33109770.9	7267363.6	18584130.7	13692768.5	28330367.3	10551339	23580216.2	12320651.4	31200513.8	40859787.1	149299065	8317345.8					26957744.3	3754100.3	13286529.6	20754894.9	26706619.6	21126549	27835314.2	12808047	91081540.8	69864936.7	33429337.4	11782833	24665795.2	15866052.3	98863951.6	7819006.6	46465283.1	19652751.4	11375441.8	23952018.9	15722046.3	23275882	8531222.8	22711477.5	23969399	61766761.6	107664865.3	10198365.9	13899564.5	17259706.9
2000/6/2	36166257.4	661749488.4	5368715.7	46631053.8	8413099.8	13410589	17642547.5	31001940.7	8566491.3	23945046	20656338.1	83038431.1	168594165.6	41057585.8	10309779.6					47603112.7	6220068.4	25683877.8	10606024.9	38035627	40234765.5	32461813.3	12049223.7	137126834	44299378.6	16328948.6	13395948.1	16173076.1	14796054.8	250295940.6	10825919.3	32628936.1	40534737.4	11245081.4	29891444.6	15758581.5	23836785	18160294.6	20941444.3	26171952.3	47496887.4	113684025.2	7144933.5	19849935.4	77046300.8
2000/6/5	17674243.2	488086951.4	7437396.4	47250155.9	10950652.6	47287319.4	43284426.3	59995760.3	6758942.6	23607755.2	14022656	95475077.3	134498320.4	35787545.7	10941785.2					41261420.3	8773743.9	21361808.8	18981367.6	59249747.2	43238399.3	44388494.5	15479539.9	142916276.9	53955833.4	26711814.7	14040900.1	15145802.4	26930469.8	254235115	13386026.1	35370868	23454952.6	12815681.3	26556447.6	26676318.8	34633051.1	14490945.1	25796897	22353214.1	71133907.5	159264533.2	7382206	19711924.7	42754223.9
2000/6/6	7998137	719658010	3421256.8	32323242	20741465.2	211045385.7	107944814.5	54903550.5	7448934.6	16065553.1	7587205.4	36804363.6	57240339.1	48856170.8	10344792					54100705.1	5946330.7	11394888.3	5871638.8	86464603.8	21073393	18348196.7	5542922.7	56421113.3	25851722.6	19360629.4	28389378.1	12151155.1	28375845.2	154301679.7	11787396.7	26005572.2	12494097.5	6732791.2	26812419.5	31334069.3	122968686.6	8083657.8	12953461.9	18320216.4	65283310.6	146926699.3	6585908.8	31744068.9	45182738.4
2000/6/7	13408888.4	454143716.5	6054336	38100840.5	10301933.1	77013687.2	102072026	53001442.4	22090376.6	155774711.1	6200857.8	35167021.8	69976563.2	112600184.2	20759882.8					41181616.3	14501951.3	11395951.2	10092329.8	50351213.8	22924715.3	65125066.1	12874109.8	31109288.4	15584788.2	21659705.4	15844476.5	12686596.8	20236210.8	80404699.8	7309248.4	20891112.5	27232009.3	8136539.9	21302208	22012507	73942894.8	7344416.9	12643882.3	24981563.5	71155136.8	178071873.5	10263524.5	16013200.7	88610973.1
2000/6/8	44782173.1	625996394.3	4184402.2	65746916	9057571.5	143610543	114646906	62405498	5870782.7	51365481	8141730.9	26457173.4	110803946	33965382.2	10037479.4					25879767.7	6805330.7	14317654.1	17113215.6	27554054.8	72219349	150785628.8	10551335.3	22636366.7	19397773	20224159.8	9633926.4	13079422.8	13312318.6	92455855.7	15892162.7	18897262	57244169.9	5945092.5	24453735	18819636	35307089.7	5318215.7	22511155.9	18208765.4	64287197.1	73098160.5	7743955.3	10009073.9	32100000.3
2000/6/9	10793456.3	675153580.7	4438146	32295440.1	N/A	89715571.6	49248658.3	55192450.5	4105531.6	23621205	7806735.1	31191268.5	59004195.1	35137431.3	9093981.5					22037849.9	11719179.6	13358504.6	12028077.7	23326910	248902886.5	67328941.3	48086682.4	22198898.3	17824525.5	15347828.2	17496621.2	11427860.5	14375996.6	68672015.9	19170072.1	26262333.9	26958051.1	4723020.1	22711272.1	13147648.1	27709984.8	7228505	19255969.8	15524292.2	54121876.1	51263951.2	35953045.2	11453632.5	26879209.3
2000/6/12	6101402.1	319666427.2	4593720.7	12117947.6	7225871.8	59385312.2	53799165.1	29361261.2	3113247.4	11602204.5	9441746.1	21562996.8	41023520.3	20541315.2	8314398.1					21304197	22348558.3	28641988.5	8216899.2	263040477.1	248858315.2	47256931.7	9364244.6	20932261.5	23252461.2	11480889.2	8786972.2	9024640.2	9655135	66278364.9	19578734.2	19672732	16275695.9	6057538	N/A	14327130.8	20786720	6930976.9	57317581.5	14993151.2	90056314.1	34343007.5	61063076.4	7969672.6	15700521.4
2000/6/13	11381662.1	253747870.3	5401520.1	18397805.9	4125668.5	26992292.2	30922050.1	24819040.7	3045339.4	12175515	5006014.4	24237266.5	31457278.5	142353095.3	10098773.2					49649154.6	19853663.4	30241467.1	10219112.1	143216841.2	107722399.5	66346621.8	7646576.4	21664573.2	30486680.5	10335460.3	10218292.1	9636118.1	18486001	36862019.2	63885239.6	13728346.7	16418556.6	5012389.8	14243329	17441141.9	19164239.6	8763427.5	36844639.7	12347085.8	44979595.2	38939153.5	31641167.8	7075725.2	12406763.1
2000/6/14	3137864.6	139498264.6	8130891.1	17558059.3	8343183.7	29583296.1	23840588.5	43430435	8808153.6	45367891.7	6930661.9	32688592	36011068.5	349671226.6	9451296.4					24995932.2	12026290	16084063.6	6298166	82072961.4	80323393.2	47525452.6	10549291.9	29225368.2	32135123.7	16914071.4	8728299.5	8668516.8	23400290.8	101221911.4	64663761.2	12485092	15802249.3	6622400.1	28529066.8	11616914.3	23047617.2	17123450.8	52015645.4	21410842	27045735.6	49563278.2	18625640.1	13148804.4	21649867.2
2000/6/15	2765098.9	181212673.5	22298307.8	14000919.2	4530252.2	18713165.1	24171932.5	19715275.6	7723778.9	22712133.9	5891635.1	88759922.3	27758345.4	173305807.7	14597840.2					16936613	7131459.6	16526007.7	4320504.5	59195680.1	54083219	40960169.2	9526810.5	41982586.9	18303094.2	12387573.8	9174264.1	7519395	36521710.2	64600916.4	21099295.8	13487761	11640239.7	7145467.2	17315174.1	12335735.2	21646480.4	23279355.4	28144662.8	19602955.6	18369783.6	30225937	11975457.1	N/A	19951627
2000/6/16	6066561.1	130791729.8	13403932.5	16041645.7	4265399.6	19495837.3	24444579.4	16049121.5	4375937.7	17302480.5	6803855.6	102865546	29803557.9	115678899.8	11372960.8					20818928.5	9875806.2	16268092.9	10806503	64805539.2	41379289.2	37736085.5	7071981.2	48461579.4	20980701.5	12856633.1	31458683.6	15417693.7	21190420.8	52023632.1	15698609	14241768.8	13749665.4	4449618.1	13411489.6	17697120.2	15711546.5	28258819.8	N/A	13069896.4	25043457.2	54079477.6	10699799.9	7247662.8	22980792.2
2000/6/19	3322009.4	109327998.4	9371897.2	18274397.1	5014524.6	26273237	42297097.1	14825990.3	4901992.8	10767524	5163600.1	69267171.8	32049886	172465383.8	8850291.8					18312843.6	7899128	8907151.1	10311775.4	40130266	41966095.8	34138992.9	3970039	18546327.9	12997786.4	9812488.7	20715464.2	7266244.1	16873924.4	46627791	8135943.5	10374581.4	11193560.3	20372279.7	15706861.8	15586177	15186590.7	12787558	25041023.8	14023212	58007574.4	86746264.1	7750375.6	10311634.9	16535145.4
2000/6/20	13282204.3	158262335.8	5275134.1	10243410.1	5637040.4	31270384	25973494	13603219.9	5995756.9	12398645.5	5491100.3	47310727	26792887.8	77378427.2	6843848.5					18964869.6	3982882.3	8070291.1	9629208.1	32956104.7	29357277.4	24342410.7	1881791.7	19867725.2	13318890.5	9290080.3	11297354.1	7986332.2	7914812	51800884.4	7953123.7	9287743.6	9703931.6	4295488.2	11688877.6	14933448	13630659.4	7671769.9	16426513.3	20453324.3	221530155.8	309085327.3	7890479.2	6872322.7	14894222.2
2000/6/21	64735049.2	71537762.1	2766945.8	12497956	16450399	31597331.2	19111033.2	28782281.7	2295861.3	8095367.2	3475482.9	50921253	24265681.2	159972386	6245181.5					41727752	3322777.7	7011952.7	19634643.1	23717699.5	18292135.2	12617060	8074761	10715988.4	60211174.3	5904657.8	43382503.4	9323295.8	18019313.7	95707597.9	5846067.8	8969051.7	9004232.9	3428323.1	12867358	17185880	13796459.7	7433472.1	8495574.4	58295857.9	124663978.8	133292863	21342935.8	11306336.9	11877263.1
2000/6/22	109856944.8	61034508.7	5245926	11527286.6	13014660.8	21604791.1	131163632.6	31953771.4	7597313.7	8047505.7	3929616.7	241152124.8	22092786.9	58140601.1	6550129.5					18815527.5	4155410	6958861.3	53313297.7	47347121.1	20298643.3	20193200.7	4141229.1	17399015.2	79200174.1	7742557.7	25799945.4	9935764	9897729.5	114614897.1	5789150	6473016.3	43784876.1	3665060.6	11401095	13970281	12389029.2	5624421.8	7346140.8	28621602.7	44978486.2	61998478.2	41619394.6	22123934.9	13841317.9
2000/6/23	123567147.4	113356595.3	4545581	14146446.6	100193872	40911393.8	40843844.8	42033307.6	4774646.2	8987669.9	4343224.3	177436415.1	24523256.8	117842562.7	25113773.4					162243239.7	4615195.8	11890748.6	23488837.2	39453429.9	20842121.1	19675594.9	3377560.2	23041777.6	40177829.2	8638223.3	18101046.2	7621433.2	38994061.1	93767190.6	7099396.1	11238367.6	30965397.2	5215701.6	13981102.4	16530471.6	22043096.8	7688078.4	12631561.5	45950786.3	44944868.3	77810475.8	77037094.7	63508148.9	21181066.6
2000/6/26	50564546.7	N/A	6206851.4	12249003.8	41165783.4	37887074.9	50511997.4	15364515.9	8248195.5	10316709.7	8677755.4	174234212.6	53117298.4	74745648	21216985.8					208869081.8	7108404.1	26087881.9	12743333.2	42430935.9	N/A	25504076.1	10117479.8	36644646.3	61420061	19000840.7	24990694.2	37448840	18364892.1	355840762.7	N/A	16750688.8	38062945.8	6507702	16845040.7	27245648.1	19170363.8	N/A	15840544	86483312.2	49614091.8	79903649.3	N/A	23110347.2	23323608.2
2000/6/27	45941503.8	386569793.6	5001780.1	17801034.1	18766360.4	11868320.1	37521615.8	39049512.9	6056267.2	9411179.5	5010944	73373059.4	31062232.6	64469928.8	11551124.8					145330178.2	8713113.2	28098452.1	6515839	16524600.6	22826567.4	38362826.4	3627956.8	54184655.5	53462151.9	23229313.5	17974346.7	20024878.1	15048666.8	527534977.7	6405897.7	34374114	29461720.5	14179279.8	12208092	23979861.4	12104586.8	5727050.8	10090542.2	23635997.5	91458715.4	527557071	106053353.2	22001180.4	75093153
2000/6/28	37594184.5	246637120.8	5809240.6	10866411.2	13710944.5	14346465.1	66577200.7	35581873.6	7124859.9	23342086.9	4109761.4	85549380.7	N/A	98607532.4	12264507					103312273.2	19903773.5	19804846	5327473.4	17515727.4	25152551.1	27815418.5	10074070.6	37788766.3	50936465.2	31856887	17448355.5	11174487	21005436.2	134044492.7	10784427.1	44761638.7	18605485.3	10629230.7	10652790	15237190.1	11409889.2	25249508.3	13061690.6	14713591.8	70102815	101864413.8	135318451.8	10174403.3	52411689.2
2000/6/29	46876437.9	144931500.6	8026282.8	12870597.1	19321832.5	13323622.1	116539948.9	81582501.9	24074401.4	10251670.3	7042502.5	55973519.4	268677698.5	36611321.9	45709620.7					100944606.1	38622762.1	14868653.4	43366853.2	30388002	23862280.3	51347017.4	12684757.2	24051554.7	41248510.1	20094771.2	21064164	9809280.9	15130802.8	117370325.1	14653216.1	21278170.4	26388318.3	7595767.4	10916487	17970854.2	26338383.2	30324803.4	32339834	17840002	139682892.5	114082185.6	129737264.1	30349449.6	52793091.3
2000/6/30	32660611.7	67925364.7	5205378.2	15617729	11919139.4	8586792.2	60707267.2	28621850.4	24935199.5	10711128.6	4408420.5	55595924.5	288935100.4	39057872.6	80933447.3					126374364.4	24364813.6	24055783.9	8416657.4	23820906.4	21528220.2	63464435.7	9865292.8	22792198.6	34336299.6	91696693.4	13376458.2	10194556.5	14047351.9	92145602.2	9996853.2	17727236.7	12334736.3	7930284	10056649	15397946.6	35076321.2	11752144.9	27784347.9	29410935.3	207426597	119047100.3	122062828.3	16604169.8	54948343.5
2000/7/3	19938454.6	62411102.6	4703067.5	13416294.5	13277789.6	11505213	84669984.4	17437356.4	41092994.1	11350355.1	8920512	58000922.7	92369882.6	36200133.8	43966349.2					117824627.6	9938011.1	71674725	12407865.7	12744288.6	22681000.8	43032818.2	27792865.2	17602972.1	31012417.4	25999995.2	13784280.2	10732231.2	19704969.5	52124365.4	13788319.8	13893224.3	12675867	8967087	10329697	18377476.7	21268426.5	9954850.4	12844349.6	14015225.8	68136110.8	49833249.1	136212288.7	16415988.5	35379865
2000/7/4	25032955.9	47390598.7	4695952.6	5412103.9	6165367.1	13925316	35997126	7302007	23373350	4179435.5	6391814.6	43565257.2	44679381.9	23753226.4	18058332.6					175615024.4	8465461.4	26397930.2	30448993.6	27130279.1	10425515	20894277	52971571	12301239	18137653.6	10680456.7	6598911.4	6156993.9	81855508.6	43129603.6	6045413.8	7003087.8	31354188.8	4411655.7	10463354	21091251	9087870.9	5362696.2	7560314.1	11531462.2	36125658	54439043.8	65231946.7	7602098.5	49406023.7
2000/7/5	8556713	55814766	5026242.8	7685586.4	6337637.1	35515118.7	43179780.3	10642489	10314173.7	4001126.3	3470688.4	32210886.9	53091004.7	18692175.8	11376288.6					208657196.3	11933760.8	21794902.4	22834112.3	19021670.6	10948851.7	45012525.7	42576527.5	11272201.8	29770764.8	26685301.7	5923259.1	5261369	40303786.6	43978786.3	12506288.8	6570342.3	38386165.3	3481487.8	10192791.4	N/A	9147131.4	6382496.2	6718770.6	8896626.4	56463755.4	36751998.2	46457807.7	11365916.2	43455269.6
2000/7/6	10400169.2	50411345.1	1835857	7044957.4	6056083.1	23415745.2	113504587	4923675.7	9791621.5	4155216.2	3891931.6	22965489.8	25964400.8	27655215.7	14462262.7					93272948.3	31458196.4	48466671.1	13825955.4	5349490.8	9060243.2	161193006	30403979.3	14840138.8	14756683.4	13572642.1	14912660	4181138.6	38933703.7	121577666.2	8913008.5	6068449.4	16336338.5	4181656	19616925.5	13512253	7346668.3	7231261.3	7166979.8	8959500.1	65920665.6	53227963.2	47485712.5	11441722.1	56977241.6
2000/7/7	11669087.8	48774052.8	3371910.5	7591184.1	3712554.5	15898793	35156939.8	10119657.5	9630753.1	5709788.8	2333577.1	27509170.9	24838548.7	58766081.2	11593468.3					99509812.6	38356857.1	30742802.3	21978445.6	7009898.4	12293937.7	58876174.4	30056187.1	14175868.2	18816269.6	18023884.7	10302368.7	5479179.8	37058477	164600602.4	10020967.1	7875187.5	27312581	5251978.8	12358429	14590063.7	9104147.8	4719078.2	6470518.4	10944082.8	61096786.1	51433211.1	45921226.1	7293345.7	35405299.6
2000/7/10	15270622.5	52393138	5396409.6	10206000.2	8941086.1	N/A	54364366.2	8181978.9	10014273	36211237.2	5878046.3	42245671.4	36473194.8	54187738.4	15498168.6					82182243.8	95101127.5	40974868.7	6273533.1	7254763.4	18423966.8	50368133.8	38908679.5	25601854.5	34333485.9	27248224.5	10251663	10048333	22244097.7	69040804.2	20896463.2	19235444.4	29695051	9205012	10529277.3	8649240	12503705	15831219.4	13975622.6	78604608.8	63436496	103414079.9	46144731.5	16880891.6	39859661.2
2000/7/11	20409725.9	76484922.6	13858263.3	15788613.5	18060552.6	15023901.6	68241370.5	26045114.4	7533647.8	22228111.4	4476127.8	39316454	35611759.8	61425028.9	N/A					131871066.1	28105716.2	39742216.9	7016607.2	18086068.9	28181590.8	54667248.2	37784661.1	56069583.9	27820918.2	18881740.4	24083347.5	15118412.1	60939734.7	59572706.4	11738782.5	15267103.8	21960479.2	6824172.7	13124662	16873549.6	19676823	18000315.9	13722037.6	87049544.6	41234654	94369293.3	38440892.1	31266533.9	34784294.1
2000/7/12	8976757.7	99161531.8	13741777.9	13146967.4	9562709.5	11177068.8	46821694.6	8055858	7924426.8	23950536.7	3617874	37642532.5	34937433.3	36677412.4	12028579.7					43355413.2	36568664.7	28461598.3	3692865.8	4880346.7	27148034.1	36404997.8	24610237.9	49894395.6	19727276.6	27728305	23119152.4	11835758.1	92272913	37092491.2	7757788.1	11971923.6	18160275.3	5938560.2	16077799.5	9172215.6	18760090.4	27571501.5	9394785.8	28324498.8	34422487.1	70949185.2	41438124.2	14955175.2	115335800.3
2000/7/13	16035699.5	92372268.2	8036011.5	15562912.2	35435661	14660244.1	32573089	12435978.9	8884733.3	16042813.5	6495846.7	52986341	46626214.7	53354964	29180695.1					43466890.4	20841798.9	28815431.8	7530230.5	16568299.9	28430277.1	52465124	16293072.4	43174781.7	28322822.7	18672143.2	20408628.8	14286967.8	55681857.2	63110832.4	11714197.2	13281839.4	24675813.2	5241810.5	10043843.5	19579256.4	19246924.6	41316221.2	10302682.8	34185911.5	21664456.3	92741003.6	59545453.8	17702691.4	400730105.7
2000/7/14	8646348.4	48830363.5	4950670.6	29973604.5	13501507.9	11262271.5	18693446	8423718.3	9963453.4	15174588.8	2969846.1	28764356.9	26306431.5	40591507.8	11153216.1					64064004.9	17158323.9	19092245.5	5236697.9	17097418.7	20437754	29170750	14572304.4	104795215.4	17120250.5	20472527.2	14419536.8	10632898.5	62030942.2	44349072.7	10216833.8	22935535.4	20659436.7	7387404.2	10497967	12474928	13451924.9	18542110.1	8130237.9	38858850.9	44658939.8	55734541.2	42288131.6	11007414	255227132.4
2000/7/17	10414604.8	97073187	2286304	22648075.4	8748495.3	20886834.3	26166984.2	7226468.5	12840680.3	11016496.1	3600919.4	53055472.1	23207778.1	23670446.1	12607281.3					36859113.1	15100764.2	16183601.2	3744445.2	11501427.5	54817849.7	22671302.5	14488158.5	172878365.6	18014351.6	10678494.2	9068227.2	8378450.9	62202478	92862175.7	37178631.9	91531646.8	16903878.7	3516376.4	14350080	12512722.3	11383230	16857133.3	6922831.7	40600747.2	33421882.8	32539325.9	20691239.9	10226307.5	67736774
2000/7/18	8439989.2	71181674.4	9388180.7	7050550.9	4898998.2	7645440.1	18092716.4	4442348	11858961	7346207.2	3797472.4	113354581.4	16736644.4	32636163.6	23982904.8					55211037.8	8513359.3	11035077.6	3742226.4	15148358.4	98899103.9	21679613.7	7773851.5	52644855.4	12072764.3	10014390.4	11715291	6591561.5	41795937.7	130605629.1	15677842.9	24926155.3	12470517.2	2966036	12697107	18986535.6	8806800.5	10479551.9	4772126.7	22393701.6	31420206.5	27328417.6	18019168.4	6298916.4	74262542.2
2000/7/19	71528550.8	45692526.8	4680156.9	6187787.3	10607199.2	4877198.6	26407777.8	4113345	5134744.7	6893019.6	2460026.2	41413543.2	34809978.4	95359781.3	17421493.9					91458266.9	5884267.1	12826066.5	8478484.9	13849553.9	26337576.7	89162742.2	18942366.5	30993224.9	18034247.2	12859858.8	7946052.2	17192379.5	35177754.7	46336933.6	14765280.6	24121479.5	15569154.2	2766082.9	10446487	15095515.4	5849876.2	8599884.8	7303536.6	19050558.6	16477061.9	27787616.9	23566080.3	6034432.8	44955679
2000/7/20	10264574.2	89371467.9	3660268	6149434.7	5782879.9	8839961.8	41289097	5569858.7	7442876.3	7613259.8	2257801.2	86449197.9	42501067.3	29447253.9	7160280.2					65522725.3	7847219.2	12670358.2	20126103.7	16563588.2	35593207	81597854.5	26155821.4	32081565.2	106290686.8	9335619.8	11299495.7	8769922	24256026.6	125954436	11613509.8	20065690.6	11461985.9	4439002.6	10786574	18370716.5	8386258	10856080.1	11703315.8	21433656.7	19267109.6	20685286.6	15809583.1	7632107.5	53458579
2000/7/21	14934423.9	141637125.6	5833176.8	6533447.7	7058333.1	14102542.8	22033735.9	10602417.7	5495122.9	8324534.8	5109258.6	34614022	32226095.4	17862541.5	17587884.2					24949549.6	7971918.5	32668059	18896375.3	18226737.2	36790997	76363458.3	21561172.8	25222622.9	37078264	10910105	18649197.6	9547250	27066666.1	57566257.1	10723395.2	16897168.1	49059813.8	3089297.9	13364953	31768392.3	7185286.5	7535316.3	9665511.8	30312930	15856516.9	26563023.5	11730678.7	7389818.6	38811327.5
2000/7/24	8195837.3	48880972.5	2697357.4	11088515.3	10400395.8	7203150	26859134.5	16375259.6	4935109	31394325.7	5199218	47094251.1	22443406.1	14082449.1	8046274.4					32857226.3	7495254.8	28323807.1	44227171.2	19541524.9	118624178.9	136320957	15879555.9	23389752	33241565	15930251.9	10667439.1	12729253.8	12611214.1	136878574.1	33858411.5	10412016.1	42959378.2	5996624.6	10499182	22172345.9	8580146.3	15217324.1	12862397.1	19668711.7	30408812.5	23791394.5	22209389.8	9498021.7	32649666
2000/7/25	6765147.9	44059004.8	3997248.4	4414824.1	6590855	7964738.7	60064521	7889672.6	2348526.7	40347000.3	3271314.6	29916456.6	13295624.3	20625216.1	6012758.7					73765837.2	7745933.3	14463187.5	20935881.3	20380697.5	58121018.3	65189978.5	20241211.8	20804117.3	31355114.2	7027181.2	10605098.9	49903340.4	12558652.1	130457528.3	18760808.9	7433062.7	17276848.7	10172626.5	15205134.5	17266709.6	6802737.3	8190859.2	7938884.8	12784258.6	28233933.9	38448444.8	13518081.4	7432898.3	21686935.7
2000/7/26	10911419.6	64302271	7657154.8	4203561.9	5303642.5	13580104.6	25079954.4	25549576.6	3870627.1	18170442.8	2999475.9	32773045.6	16953399.1	18916592.8	10883275.4					41248478	13523812.4	13944016	12622351	18929859.2	40433977.7	50205732.6	39159301	18650072.2	23525843.4	16687867	9775971.5	47525707.8	15301497.2	36101405.1	37360438.2	13771349.1	22222895.9	7316656.7	10769353.7	24550083.8	14054844.8	6965326.5	14249228.3	10652535.3	22329059.5	31446507.4	6596026.9	5435936.2	24366465.4
2000/7/27	7510990.9	50935783.2	30121547.6	8840995.3	7321248.7	11619621.6	16850649	15146951.3	6810634.1	17786475.3	3766020.7	54682247.7	22986278.2	26476043.4	16285346.5					38413340.1	10454507.2	39541885	14185153.3	17027548.6	48868821.8	52215305.2	88662821	29141532.2	22179392.1	12711563.4	10829582.2	29368857	15751533.1	88612588.6	28619962.9	21521671.4	26631131.9	6718812.6	54642625.5	15450596.1	18275838.5	9218372.1	21986868.9	16961456.8	23744844.7	29303466.3	11175494.4	9014298.9	39220483.2
2000/7/28	8496121.4	85379069.3	18640329.4	12525486.6	5061337.7	15357272.1	14608059.4	12940471.8	5694920.6	19601422.9	3850721.7	34217693.9	24593143.8	22787212.5	15200110.9					31506637	9824384.8	27069010.8	32834036.6	21686505.8	111130817.4	30711767.5	47260818.6	26069447.1	16752577.4	9827888.9	10626911.9	63511771.2	16443075.2	59078988.9	54692758.3	14136322.8	15864568	4783830	23365882.3	19842754.5	13711424.2	6010546.5	16581532.5	12080639.5	27631349.6	31166390.4	11851342.1	6986245.8	43504770.2
2000/7/31	5662344.6	103036623.9	35805960.1	18294663.1	13051803.9	6624319.9	17764333.2	13223056.3	3719486	35065945.9	3291395.6	44536991.3	19772063.3	16155770.6	10540377.4	546895498.6				45662444.2	7098715.9	20098672.9	9666946	22766455.6	73325030.2	39379123.5	14007974.2	26493717.9	22434749.2	13766950.9	18057605.1	52667034.1	15352427.5	128219237.1	63961562.8	42205810.9	14853576.3	17744558.7	15631682.4	17782931.8	14311486.3	7018937.4	14153205	13320067.7	50818727.7	40774900.6	19970647.8	10352976.4	71630188.3
2000/8/1	12114386.2	56360428.6	14550142	13218969.6	6747888.5	6184281.5	10505927.3	73338407.6	8848247.5	15091521.3	2249381.2	22081163.9	17206770.7	18674024.6	9490522.1	87444985				68230399.5	7500106.9	17689024.6	7504855.6	17714221.3	33859599	20429063.4	20382916.3	20167483.2	19041516.3	8238134.5	10346420.6	26134687.6	23046640.5	129691139.7	41009245.4	20928846.6	9619983.7	13752937.9	11627397.8	17005365.1	13717866.8	7984559.3	13696059.5	12597093.2	30501032.7	36835314.1	18742447.9	6340108.2	48423099.3
2000/8/2	38371024.7	45539525.7	13395385.2	5159790	4970614	49210182.1	8008116.3	27227765.9	8291657.1	14683251	1573886.9	26514437.9	14729979.6	12297023.4	9590463.1	40046832.5				32834388.9	6319795.8	15397789.1	7352892.5	18041084.6	30239458.5	20915633.9	17656654	14552185.5	15812528.4	7463733	8765916.7	24489314.9	14102032.3	96974284.1	38508594.9	45047188	27478223.9	9921601.1	13801886.5	18689288.1	11533230.7	6432082.7	8952626.3	17393346.7	14273808.5	36548216.9	28089760.3	6578734.9	32964901.9
2000/8/3	4821153.3	43931324.1	25688026.5	7763160	6702112.7	26793685.1	13336789.3	16852273.7	6378063.4	18904631.1	4027630.4	29476445.9	39875639.2	30974946.4	11714861.1	171657046.6				38065538.1	6976744.8	18565687.3	5898018.9	22149319.5	37852922.6	22380066.8	27606154.2	29117263.3	18373874.8	11072711.8	23196611.2	24192866.2	18787456	129015122.5	111387784.7	29737690.6	27848830.4	14646358.5	23693274	10687216.9	23770610.7	25586053.9	11710393.3	16482475.4	65620761.8	35199275.7	17925990.1	8546630.5	48789738.6
2000/8/4	24886748.5	53577695.4	40567560.5	4812160.4	11476560.5	20570596	13778190.4	10716236.2	7775696.4	15530286.9	3098734.9	43849166.2	24883778	21615964.9	10764293.6	257338423.4				48302485.6	15551309.3	18787568.2	6945345.2	11351936.6	42635023.4	39912410.5	8483429.8	20190936.1	24043030.6	14673543.1	9358685.3	22779902.5	16983531.1	149324634.4	52526495.2	28328043.7	15233286	23513875	11442463	12381140.2	26183120	15138416.9	10075960.5	15023735.1	44991329.1	272892066.2	16018247.2	20793960.3	48712813.6
2000/8/7	6780994.5	35931606.2	20771509.6	5661571.9	27846822.1	10911850.2	15217516.8	9510390.5	5992220.2	10949522	3344825	35585815.3	40471410.2	23382296.8	9420227.4	207840827.7				37481356.6	10948733.7	12203998	2737491.6	20053174.3	28100621.3	25481530	12757004.6	22971465.3	50901859.5	14888388.8	15255992.9	16368642.3	16700086.6	94186499.3	33341827	18260937.8	19918650	14608585.4	10093317.4	16454282.6	10501582.5	20447458	8113083.6	13381004	46882094	213763462.4	12795377.3	14650074.4	25112487.8
2000/8/8	23243695.8	61169205.3	16281263.9	5950180.6	22780133	6369180.8	11892715.7	8446183.4	3546484.5	10101311.4	5248035	24331011.9	19265160	25538782.9	6501115	81234493.8				28456518.5	7075955.5	24743753.9	46025200.6	13726770.8	34483480.6	24024033.7	108073016.8	22349750.2	23982951.9	9855406.1	18019734.1	13642252.7	10417707.9	132542060.1	49409098.4	14263398.7	12330364.7	27310832.7	10136551.2	8519192.4	27573550	13032793.3	28846976.1	16577370.2	17505349.4	281016983.5	8317986.8	11928401.8	24541076.5
2000/8/9	30421584	92028963.9	30037588.4	8496407.7	12346211.9	7694054.4	26461807.1	12068533.5	5132137.7	9454396.3	14578554.1	36697286.4	24297211.3	19901982.2	7499045.6	86035458.8				31703671.6	6449709.2	116916196.5	3515783.4	15049541.5	24511273.1	28815721.8	57842888.2	85970053.3	22276077.2	9765970.3	13413143.7	15974114	9984843.2	183222471.5	42086254.8	13539736.4	10115164.4	18895352	13726806.1	23553476.8	27455514.9	31591345.4	20626268.2	13529758.8	18287520.2	137303900.2	9295273.4	16492177.3	30124021.9
2000/8/10	37816676.5	111716975.1	17695149.9	5327241.7	11421763.1	16066945.1	16131686.2	12024228.4	3735970.7	10914903.4	5715389.3	41880505	32981032.9	45372690.9	8122516	91592574.9				97731454.8	8597643.6	31587271.1	11158893.1	23231628.5	47831774.6	25356458.3	35240382.5	33371248.3	28829452.2	8892247.5	38271511.4	30479320.8	32521460.2	96913085.1	33959767.9	18822620.4	11262693.9	17660048.4	7532660.5	23912607.1	27850314.2	25095072.9	15609645.5	10585522.8	19610463.6	192347807.4	11452372.6	33182717.3	39686160.3
2000/8/11	29089436.6	100826322.2	20560872.2	3156470	9819056.4	13754849.1	34391481.6	8113795.2	4003927.3	7325757.8	4005812.9	28411972	45501449.3	25315430.9	9052198.6	77521838.9				87776787.8	N/A	18201927.1	48670900.9	49174888.2	33703901.9	24352649.5	69943272.4	20221056.6	19681139.8	15316636.3	14688265	79930994	13026269.9	126828903.6	60042853	16542621.9	9558636.7	13222839	9113158.4	23677194	14731779.6	25224909.8	16475661.2	10282052.4	45795048.2	128624722.8	8657676.6	14561692.7	39448672.8
2000/8/14	7652735.5	50268482.8	6997492.2	7982481.6	13473424.7	8915071.5	53836554.8	7650614.6	4217324.7	10085570.7	3980262.2	36919560.7	20631366.5	30235543.6	8428245.4	59131414.3				24542423	5489368.4	22892422.6	13485766.2	63311656.3	30443838.4	21875039.7	20234937.7	15701613.7	17745309.7	17540036.7	11180356.2	75522044.4	12525043.1	73895740	32478572.1	11599207.9	10606823	13419938.4	7393966	29495334.8	12369822.1	N/A	33054433.2	10716310	24740848	80940457	28299892.6	12356956.2	38225067.4
2000/8/15	14824814	38736822.5	9916327.7	3617066.5	5881966.5	9870261.4	N/A	4936845.2	2796945.9	15250794.5	4165859.7	22688311.2	13564542	30981090.5	21959648.5	88209367.4				21260441.8	6551593.8	23386324.3	32983661	37413152.1	14424545.8	34102594.6	15599203.5	14500271.4	14861335.8	7771735.5	8648671.8	37969797	7345815.2	105127700.6	25170595	10707041.7	11865221.6	17692646.8	14505943.2	16833002.3	10523217.2	24390523.4	12808733.5	23297978.1	14913737.4	78663261.1	11007242.8	8590509.2	14180339.1
2000/8/16	8579423.4	29362288	7107571.3	5362010.3	5974931.8	13986883.1	23622586.8	7363551.4	3775495	7788579.4	3061974.2	22168679	15681065.2	18234336.9	9453845.6	51926457.7				25991656.2	5702153.2	33990358.2	26135022.6	28112910.6	24354055	20502684.2	19584202	19590262.8	14400192.4	6263637.6	6895825.8	23161552.1	9848679.1	80924790.8	25681884	19645905.9	15665301.1	12650716.2	18207975	39110936.6	10821457.1	19608623.8	19311804.1	12506749.8	11212112.8	50639236	10561417.1	8258804.3	17665841.6
2000/8/17	3265533.2	28707420.7	6554873.3	4339356.3	8869817.1	7947426.7	19663255.8	3182038.5	3086467.1	7823431.2	2546501.3	53852692.1	10744817.6	25610842.2	11120278.2	58923421.7				42449570.5	5485539.6	45597927.6	23730980.3	74981354.9	20631855.9	41184541	11680960.2	17047723.6	37328855.1	5848523.4	6183844.2	15991222.7	11647015.5	65552232.8	23122927.4	11994300.8	16942823.3	37978069.7	20955006	38774508.6	9245790.8	8672447.7	45396448.4	9475356.2	9606740.8	33546031.7	14503392.3	6899105.7	25189011.6
2000/8/18	8387821	49438212.5	10827791.1	5649352.7	5793839.9	8591070.4	15478192.2	5135375	11390686.6	29870127.9	3220044.6	25487293.4	13067069.1	28817356.4	6722879	46145403.2				49575607.4	8131609.2	24584738.9	15146533.8	50870413.6	16365998.7	28263211.6	17823695	26501655.3	111099145.6	13996653.1	8677796	17247475.7	9234123.2	58687116.6	25647008.1	12909485.6	13390362.9	21017414.7	16119078	25278520.4	17367783.8	14725699.4	54831405.3	13979298.2	6174114.2	31910753.7	9752507.8	7950124.3	19803195.2
2000/8/21	7422007.2	41174033	22418523.1	6557854.3	12389191	11288727.6	132540666.4	13925304.2	5756499.5	43273980	5162659.2	52750931.5	16038310	46223250.5	12704615.6	60753673.4				112582572.8	22001001.2	62204806.4	9620254.3	43397955.3	43786512.4	35957492.6	11214934.1	66550104.7	102626957.1	33879099.8	29178082.6	16822993.1	10177042.2	61982321.3	51859062.5	17117193.8	20874017.2	42042865.5	17825463.3	23831827	17909431.7	12939353.7	95291532.4	14151341.2	14314474.4	56407293.2	10375276.6	17077670.6	36235553.7
2000/8/22	4542386.9	176472116.8	31258194.2	3793623.1	6675111.6	5742253.8	67402664.9	18014282.2	6619286.6	19512319.9	4300331.4	42489820.9	21782785.3	24106446.3	14703358.9	49045864.4				63079513.9	16792177.9	37634822.7	10316875.1	45083413.6	46775260.8	34674760	17362072.4	61552070.3	65791228.3	20901289.2	18685714.8	51164036.2	8936933.8	142892068.2	34137672.4	19217828.1	21667522.1	27684263.7	11044013	18279821.6	13918724	10266087.7	43252733.5	16065942.8	11315763.4	60562906.9	13682054	16131254.8	30998446.7
2000/8/23	25054047	93757723.6	32531128.1	7004465.9	9020451.2	12709228.4	159650022.7	35398068.3	7722827.9	25725919	6666389.2	67892342.9	32455633.7	33723518.1	20682850.4	93535631.4				59702241.7	16273990.9	72901737.8	10589620.1	35383460.8	47137921.2	52151522.8	8963646	40362168.5	175199158.5	23337989.8	22066397.4	39908685.7	20452997.4	187194635.7	39689671.1	26702642.1	82386569	37142602.5	9285971.3	14328900.7	22270482.9	18682264.2	80631380	24846542.3	18698588.2	94370388.1	22230277.5	17779832.1	50515949.7
[truncated: 5,664 more rows]
[truncated: 1,352 more columns]
