# Supplementary material for: Can systematic skewness factors predict future interest rates: Evidence from China
Source: PLoS One. 2026 Feb 5;21(2):e0334345. doi: 10.1371/journal.pone.0334345 (PMC12875505; doi:10.1371/journal.pone.0334345)
Supplement: S1 File — Data1.zip comprises data such as the monthly price change of the SSE index, dividend yield, daily stock data and daily price change of the SSE index. (ZIP) [file pone.0334345.s001.zip › Daily stock data/Daily trading volume/Daily trading volume:it.CSV]

	000004.SZ	000021.SZ	000034.SZ	000045.SZ	000050.SZ	000062.SZ	000063.SZ	000066.SZ	000070.SZ	000100.SZ	000158.SZ	000409.SZ	000413.SZ	000503.SZ	000509.SZ	000532.SZ	000536.SZ	000555.SZ	000561.SZ	000586.SZ	000636.SZ	000670.SZ	000676.SZ	000725.SZ	000727.SZ	000733.SZ	000810.SZ	000823.SZ	000829.SZ	000836.SZ	000938.SZ	000948.SZ	000977.SZ	000988.SZ	000997.SZ	001229.SZ	001266.SZ	001287.SZ	001298.SZ	001308.SZ	001309.SZ	001339.SZ	001373.SZ	002008.SZ	002017.SZ	002025.SZ	002036.SZ	002049.SZ	002055.SZ
	��������	��Ƽ�	��������	���֯A	������A	���ڻ�ǿ	����ͨѶ	�й�����	�ط���Ϣ	TCL�Ƽ�	��ɽ����	�ƶ��Ƽ�	������	���½���	���ܿع�	�����ʱ�	��ӳ�Ƽ�	������Ϣ	������	��Դͨ��	�绪�߿�	ӯ��΢	�Ƕȹɷ�	������A	�ڽݿƼ�	�񻪿Ƽ�	��ά����	��������	�����ع�	��ͨ��Ϣ	�Ϲ�ɷ�	������Ϣ	�˳���Ϣ	�����Ƽ�	�´�½	���ӿƼ�	��Ӣ����	�е��	���Ϻ�	���ڿƼ�	������	��΢����	�����²�	���弤��	���ź�ƽ	�������	��������	�Ϲ��΢	�������
	�ɽ����(Ԫ)	�ɽ����(Ԫ)	�ɽ����(Ԫ)	�ɽ����(Ԫ)	�ɽ����(Ԫ)	�ɽ����(Ԫ)	�ɽ����(Ԫ)	�ɽ����(Ԫ)	�ɽ����(Ԫ)	�ɽ����(Ԫ)	�ɽ����(Ԫ)	�ɽ����(Ԫ)	�ɽ����(Ԫ)	�ɽ����(Ԫ)	�ɽ����(Ԫ)	�ɽ����(Ԫ)	�ɽ����(Ԫ)	�ɽ����(Ԫ)	�ɽ����(Ԫ)	�ɽ����(Ԫ)	�ɽ����(Ԫ)	�ɽ����(Ԫ)	�ɽ����(Ԫ)	�ɽ����(Ԫ)	�ɽ����(Ԫ)	�ɽ����(Ԫ)	�ɽ����(Ԫ)	�ɽ����(Ԫ)	�ɽ����(Ԫ)	�ɽ����(Ԫ)	�ɽ����(Ԫ)	�ɽ����(Ԫ)	�ɽ����(Ԫ)	�ɽ����(Ԫ)	�ɽ����(Ԫ)	�ɽ����(Ԫ)	�ɽ����(Ԫ)	�ɽ����(Ԫ)	�ɽ����(Ԫ)	�ɽ����(Ԫ)	�ɽ����(Ԫ)	�ɽ����(Ԫ)	�ɽ����(Ԫ)	�ɽ����(Ԫ)	�ɽ����(Ԫ)	�ɽ����(Ԫ)	�ɽ����(Ԫ)	�ɽ����(Ԫ)	�ɽ����(Ԫ)
1997/1/2	10613037.5	16244405.8	33550246.7	3761098.8	4739160							21362669.7	15511516.6	45257944.3	41243727.8	7944787.4	13989064.2	13777416.6	33752789.7	23454841.7	6531958.7	20055406	13307273.8
1997/1/3	9643574.8	17093685.2	26552636.7	3594653.4	5027388.2							14967303.3	16882925	28264367.9	30827497.2	11224426.5	45069155.3	16565327.1	29289177.5	13877561.2	4626948	17020446.4	12102519.3
1997/1/6	8296986.4	16028904.1	15184168.2	5692425.9	2814978.2							9766940.9	9926346	15223197	13551465.1	5258784.4	37416834.9	6736895.6	16543669.7	7520748	5328660	13401782	5523951.3
1997/1/7	5473972.9	13531235	20953634.4	3290610.2	4145662.6							13416687.2	13339445.6	17826134.2	15651738	6094644.8	19289992.2	6815879.5	20144271.7	8170040.3	7855777.4	17770795.4	8236274.2
1997/1/8	4914252.6	13972554.2	12140816.6	2377913.3	2413426.4							25594997.5	7388422.6	32800316.4	13141176.2	6300464	12076432.7	5418785.6	11312929.9	6441059.9	2399415.1	42772328.2	6249035.1
1997/1/9	4408072.7	7094037.2	10486860.4	2047965.1	3162312.5							12189343	5915084.8	18980986.6	11622624.6	4136595	8263427.1	4135935.2	10385652.2	3856945.8	2699475.3	28236831.7	2934717.8
1997/1/10	3163840.3	12572644.4	9714254.4	1692013.5	2163101.7							9764247.9	8733642.9	51444251.1	49065116.3	3564333.3	7513153.4	3644525.5	27550211.4	6615518.2	2919831	16946077.6	4372528.4
1997/1/13	10852722.3	10677942.4	17037015.2	9486319.3	4301196.7							13645562	11593648.3	60737566.3	50390644	14460263.8	19150646.1	19954941.3	42754633	12418140.6	5753242.6	43597933.2	10024131.2
1997/1/14	8295292	12729789.5	10466791.7	12763652	3101840.4							8908824.8	8163942	51257134.9	29274589.1	9186790.5	14145610.9	38845380.8	27835508.4	7183045	4423189	38577735	9718801.4
1997/1/15	5668777	5936926.5	7984912.8	3525185.4	2212111.2							4917570.6	8747063	41691965	16242744.2	4533912.7	44813194.5	14599617.4	12529157.6	3483921.6	1836090.6	8592632	10501485.9
1997/1/16	2877846.7	45173561.6	7580425.3	3224330	1653428							4272473.2	5365589.4	N/A	11821850	5423653.3	37085952.3	9485938	14943158.7	3905984.3	5538088.8	16914459.1	6811805.2
1997/1/17	3336672.1	49055896.2	18123561.8	2431723.1	3744125.2							4952480.4	6038426.4	47576630.8	11156774.7	5258562.7	13609596.2	10950270	13025202.9	6946398.5	7032906.4	20096359	8833413
1997/1/20	9730206.8	27492333.6	16676217.4	3505118.9	4474614.8							7180802	7779659.7	34857237.5	19139932.8	34572516.2	33056104	7227734.4	18064704	10619992.2	4256101.8	13530729.6	7837579.2
1997/1/21	6425703.1	25530355.8	11337706.3	3063697	3108227.5							5230649.6	5499204	24306047.9	12525232	43264817.5	16716324.2	6751105.9	16115476.2	7268347.6	7341547.5	13404737	7155383.7
1997/1/22	6210263.2	39640048.6	60814511.1	3421377.6	4380534.2							10184516.3	7961421	23179931.6	12408765.6	13463217.2	12807268.7	8894913.7	31311185.2	17013115.8	4307353.8	9872829.1	5280673
1997/1/23	9503103.6	56830967.2	49726037.8	4734000.3	14627355.4							10368918.7	13655817.7	17511898	27307048.3	11652294.6	10794553.9	7249743.1	43466347.9	15999289	4255267.4	27090097.5	7663311.2
1997/1/24	18187764.2	31189476.4	30420343.2	8857102.9	13755425.4							8049756.5	11331696.4	16396686.2	28813443.8	9179141.3	10137870.2	8415349	104577682.1	20057695.1	3826521.3	12564184.5	4529267.7
1997/1/27	13263905.8	30576037	43942187.5	11306769	8241337.6							36551850.4	23821085.6	17406496.7	32876838.3	10784934.5	14636134.9	9795724.7	61397882.2	35430123.1	10475639.1	23693307	7493956
1997/1/28	11086854.7	26522494.2	27918502	5311478.3	4226655							20521442.1	10968087.5	30574190.4	49253111.6	15636973.2	27752852.3	18672985.4	48261630	18241196	4414604.4	23659430.2	4519200.8
1997/1/29	8817461.3	17962204.1	18652376.7	5373131.5	5676881.7							10692636.5	7413638.9	23113991.1	22608188.1	8905272.5	10996086.9	7745808.4	31402459.7	14705432.8	2846427.6	28961739.3	4634476.7
1997/1/30	12002299.8	40878682.6	22620438.6	4510367.8	6587667.3	254290986.4						11182015.2	8393612.9	21238002.1	42503795.3	21294832.9	21204867	12385527.2	45681598	18964818.9	3719046.8	8499350.3	5407782.2
1997/1/31	14791774.4	40584476.1	29017606.8	5154752.2	5727306.7	50621947.9						10727200.8	10996298.8	18657738.1	32463789	14173878.8	14327839.2	10620219	46821244.4	17702559.4	4275342.5	15252785.7	3662540.4
1997/2/17	8963016.3	24032343.4	15425053.6	8707734.9	3451177.9	15115457						7388646	9921963	12453431.4	31176803.1	9274704.3	7650436.5	5218366.3	39726718	12408800	2307584	9338582	3225400.7
1997/2/18	28227941	73676457.5	27690616.8	10952928.2	4894785.3	40644955.7						10587628.9	11723790.6	22883393.3	36583719.4	15321960.2	15616761.6	8080763.2	44096595.2	16661949	10700265	30934282.1	5363898.2
1997/2/19	19033626.3	38048964	20625623.7	10656635.1	4447480.8	19711589.6						9250862	11003189.4	16450829.7	39245242.9	13445236.1	12031375.3	6844663.4	32152003.5	16633612.4	1900595.3	18508221.5	4929181.7
1997/2/20	58984736.2	62409612.6	27139226.9	17645369.8	5599485.8	38640737.4						12905834	21249157.1	64354245.7	84584503.3	29556848	15412741.5	18156179.8	48562226.4	18191429.3	3825365	11996583.6	5408351.1
1997/2/21	27703576.6	24434353.4	16843996	16840162.8	2933002.3	11387075						7619632.1	8106475.4	97236622.3	40752325.1	28867623.2	12451510.5	41542292.6	25194222.1	8473770	3101124	12364062.1	3711625.9
1997/2/24	18875396.4	48487115.7	17962458.4	9190267.2	3545257	12134131.6						9096896.6	8296438	58323009.6	42471176.2	18503746	46918479.5	52975220.6	27688178.9	8631552.2	6578643.2	6637218.4	4225178.7
1997/2/25	15444170.4	30205449.6	20886909.4	5269067	3420631	10599609.5						11684488.6	11125952.3	30952659.6	24220974.6	29917479	20725816.7	17223759.8	24408064.3	6599177	3224991	6485639	4296218.5
1997/2/26	12138861.6	28077754.5	29432273	5026527	5975250.5	55703054.7						19318280.8	8380747.5	55774036.5	29682535.7	21013577.8	16346331.1	12911636.9	80843852.8	8088064.8	3023427.5	10626418.7	3867965
1997/2/27	30709836.7	100624780.8	33909523.8	14174522.8	12352576.7	66446500						27614579.6	16199874.1	74702907.6	42402570.1	30363156.1	36486140.6	23262300.7	197798138.8	15198851.4	3619296	29133519.5	7813064.7
1997/2/28	21786642	78869336.5	89501479.8	11065601	18016059.2	70405060.4						18967035.2	9252888.3	72014469.8	31884977.6	43493190.9	22860975.2	13181981.8	89692612.4	15705843.4	3388148.6	23473507	4428166.7
1997/3/3	25844423.4	67738870.8	87180823.8	14140679.7	16875964.4	73703584						53547407.2	21999226.5	77424882	47409636.6	39095549.8	36105019.3	20800827.4	94082223.7	28318314.3	6590811.1	8396812	7878923
1997/3/4	24573383.7	46805234.4	55019654.2	13755427.8	33929650	41314287.4						69703873.8	26688443.6	59425553.1	31194803.7	46014346.2	26892419.1	15730471.6	72681917.1	19640342.6	3026263	6432973.8	18447626.7
1997/3/5	14809792	43803666.6	31285405.8	6849525.7	11651905.5	41353772.2						29776055.4	16028817	39902353.7	26163600.8	71114181.4	28142378.7	11318946.4	45169895.1	12135781.6	2464423	16955165.1	18197391.4
1997/3/6	13513323	27729960.5	25512090.6	5634390.5	6612935.8	38245425.4						20856175	10577147.3	47353687.7	23833329.2	24450020.4	45069904.9	8208382	33022441.6	19701602.5	3367529	1810765	6395517.8
1997/3/7	19858836.2	156315121.1	27114874.4	7205083	6821793.5	40003984.3						13024233.7	9721904	38474638.8	31741381.9	13700063.9	24794590.2	7837420.6	22826342.9	34011244.7	2830906	10209984.7	5876862.8
1997/3/10	16851144	77057904.9	30985016.2	7886840.7	6987825.1	40477667						21263179.1	10998417.2	61295954	15833215.6	12557776.4	13794312.8	7080410	24439687.9	11245705	7571106	8228098	5455573.9
1997/3/11	15153754.4	58118009.6	134395604.9	7394651.2	5912901.2	21051938.1						52937904.9	30213000.9	80053228.4	17122855.3	17180654.8	17983343.8	20394852.1	33474643.1	13113643.5	4207641	12803963	23701938.6
1997/3/12	15824556.9	77476319.4	134122524.1	10289401.2	6557049.1	19741523.9						30995416.6	20365703.3	67622399.2	16077206.5	10311684.9	31314953.4	11605629.6	34997280.9	14414218.6	17691344	16431315	20758621.3
1997/3/13	9214946	104522117.8	52589425.2	5920378	6708909.9	30571629.4						18456260.5	15819706.2	49488061.8	13417706.8	10876505.3	20613961.7	8330434.1	28737599.2	8952298	10321206	14403434.5	10874996
1997/3/14	9876035.5	119795619	59955922.8	7300914.1	22566792.4	47492001.7						31070305.8	14580284.1	66176971.6	13497811.8	8585347	10621066.6	13132783.9	45873688	10466768.4	11841505	11918399.1	7878157.7
1997/3/17	14703238.2	121698512.8	109744900.8	6426506.7	17391174	56421044.4						65780762	26099799.4	57000634.9	18293146.4	10078943.9	15792839.3	11895625	104976719.4	23483817	16002634.9	38757335.3	13627052.6
1997/3/18	14958097.9	115761786.8	65517407.2	4946851.2	9624571.6	47321580.5						26927882.4	19834615.7	48487674.9	20408773.2	9796776.8	14109904.9	8196645.3	46936958.7	12379684.1	9228436.5	97581179.9	15351379
1997/3/19	9333733.7	80258288.8	122352154.6	5214454.5	20487067.2	44328170.2						18869934.9	36958145.9	178332761.4	14850542	11097304	8479504.2	6484349.4	30988541.6	10965331.5	10917704.1	24277015.9	27804048.4
1997/3/20	9726866.6	109676585.4	91495168	5917151.5	7683165.5	21142479						20297351.5	22030909.9	89555945.9	20431526.7	13522391.9	11477314.5	7709450.3	39679728.4	12296281.2	10673037.5	18925286	16068447.4
1997/3/21	6817904.5	94487156.4	57929933.7	5682242.8	6594070.2	18554261.7						13316614.2	14413398	72724218.3	19440018.7	7787220.6	8121464.8	9071569.4	33699456	12093561	7917917.4	15980180	14540012.2
1997/3/24	32150422.2	110948319.9	74098091.1	16140831.8	9572688.8	27108376.2						27442446	28446268	89377251.9	60579490.7	11897030.7	13305015.9	9619743.9	118285572.7	25389308.1	10205539.9	25742410.8	12439091.6
1997/3/25	27166088.8	186598433.4	54662573.8	15807913	13644742	34084975.3						17808053.5	19874720	68518376.4	23560298.2	14339306.6	14743090.9	8859175.9	65371489.9	21410129.8	5771976.8	46056392.3	9866191
1997/3/26	29182986.8	77955993.9	59365739.3	21475168.2	8061939.8	24827721.1						20709319.4	31086468.3	132298585.8	41409013.1	25782013.6	22148607.4	13303525.9	173755071.7	44201866.7	8894636.6	45123585.8	12094127.1
1997/3/27	77328471.7	78536173.1	114192879	21005561.2	15931835.7	25309547.6						24194964	21904903.7	116029575.3	61982693.9	22480888	32235906.4	32281044.9	168835900.7	31887628.2	8125223.5	47376607	8940918
1997/3/28	31742607.9	68704204.1	61890892.7	10294267.8	12076020.4	17606565.9						37849640.1	13411410	102960305.7	84042403.6	13987381.6	21564260.7	22532248.9	63386485.3	19128013	13934034.1	27963244.4	12719516.3
1997/3/31	26756739.2	108934710.2	57226810.2	22107702.7	16831516.4	15390504.7						75797489.2	18725304.8	176188099.7	37223489.8	20014626	55596101.5	14615591.8	50260613.8	18751750.9	13419926.9	14635521.5	8676624.7
1997/4/1	36839552.1	62325149.7	52199847.6	32351960.8	34009204.6	21112958.3						31130695.5	35401959.9	74226905.2	38582481.4	18661012	30610857.9	14863846.2	53448577.6	44239597.4	20440184.4	22451949.9	10509574.3
1997/4/2	25629825.8	105842827.5	35349141.9	53245228.3	11024353.2	35581157						21311424.7	15098886	84337115.5	53902700.9	35057144.5	22243835.9	18043624.9	54089688.6	20734362.8	16759861	53843803.2	6826200.6
1997/4/3	14999557.4	107229049.1	35971644.2	74559912.3	7955511.2	14976260.8						17131645.7	12216375.5	54639260.8	27686707.6	61215743	15125501.8	12543251.2	34269735.2	47325677.1	15705101.9	58276412	19577968.3
1997/4/4	20054968.3	192385233.6	59479512.2	50002813.4	12291635.6	62839078.2						24325370.6	17382240	73134198.5	37748630	30202062.8	15939093.8	13038876.8	54238776.3	80262206.6	9320726.3	75035529.2	10194453.9
1997/4/7	14187404	378447150	106472699.1	96119522.6	8678877.5	56639911.6						22287722.2	18011531.2	159094129.9	26971635.8	13899252.2	12079068.9	9109790.7	43407326	50564554.9	9016342.8	N/A	9786941.4
1997/4/8	10061754.6	457062013.2	50554103.2	25289886.6	9873278.2	36846175.5						24975116.3	11804467.3	80426543.7	16735758.9	9324665.8	9891127.7	7042646.5	28844934.4	189763829.5	15115670	33161026	12807364.8
1997/4/9	10419926.1	234362034.4	40309571.2	20219834.6	11448931.6	60811240.5						20171926.7	11318671.2	63518522.6	18765362.5	11260901	9759664	5218727.8	29529765.9	61171421.6	7621953	86368887.8	15732161.3
1997/4/10	7324265.4	175809509.7	33102047.7	12781877.5	8107227	109111619.9						14428454.8	15754532.2	68032425.5	16713640.6	10356173.6	9930942.1	6178722.7	40948959.9	38746888.4	8027130.6	50206383.4	13854555.2
1997/4/11	12733454.6	175262540.6	31247459.4	11908827.1	5427928.1	66880270.1						17087206.9	12542274	55492509.2	17392931.1	8050705.3	9931818	4582283.7	29351669.8	28477831.8	8146714.5	54596239.8	8799814.5
1997/4/14	9601184.5	111284224.1	37196686.4	10023070.4	5917883.5	22825586.8						10538371.2	10655580.6	41172581.3	27744726.7	8239052.7	8830553.2	4769331.4	24719761.3	28971132.5	12132435	57080568.7	22195279.9
1997/4/15	7439175.8	83133151	18229542.3	5230272.2	5777415.6	22673045.8						7811247.2	6824592	24492016	15469887.2	18503452.5	6467322.3	3543796	89225963.8	10850695.5	13844596.7	67217376	17346519.6
1997/4/16	7082750.1	113791075	20625258.7	21949839.1	6442172.8	13447194						8439064.2	7755589.7	28617146.4	13001962.4	12143770.3	8930136.6	4748223.1	87501852.2	10398257.2	19491823.3	38699740	15164198
1997/4/17	15113649.2	75560587.6	18595064.2	33299849.7	3628898.7	17970852.2						12052968.4	8588153.6	32845822.6	11059880.1	13263904	11230580.9	4251413.9	64332229	10964256.6	10152317.6	36978408.4	13788973.4
1997/4/18	8221834.6	71837066.8	19475023.4	10344454.7	3734486.7	22428252.3						13675626.4	6953964	93867092.6	22770713.6	8390525.8	7446229.5	11116603.5	69348250.4	14951846	17659702.9	56403559.2	19175391.4
1997/4/21	28593413.1	143349151.9	34382884.1	10954088.8	7551023.3	73145531.7						43434499.3	21059463.3	57743639.5	28346268.4	45264265.6	19963763.1	9306156.9	224944047.3	17727747.6	18917721.7	64393812.4	17928054
1997/4/22	11019562.9	55458614	24025252.8	8560919.5	9345986	50478054.5						44458774.6	9449235.2	41387400.8	21698006	16669471.4	19595552.1	7429795.6	124330579.2	13833807.6	15849290	74650363	12468350.7
1997/4/23	13553354.9	176039807.2	29246688.6	8745812.8	7739392.6	133581393.7						24875925.8	12096258.7	106714847	17208729.6	25668911.1	11312721.5	5712433.6	84166320.5	16417025	18630734.1	115291825.8	13088048.2
1997/4/24	11994505.7	180409947.8	29277927.3	13553259.4	7956802.3	187544666						25347646.5	11893153.4	209155102	23771904.1	17012645.5	21825697.3	7713285.8	190442420.1	14983571.4	21911715	152428472	10474605.6
1997/4/25	15120075.6	195010577.9	66340031	10267329.6	7054098.1	266517929.8						20763703.5	21285829.4	134728979.6	24472812.2	15368191.8	11225620.9	12464189	189745928.1	31243005.6	29609620.2	73414444.6	11552697.6
1997/4/28	13966697.7	177424027.3	69177957.9	8375307.8	6269129.2	130362085						20237097.3	9524077.1	110124371.1	15043884.2	13881956.1	11857965.7	8203349.1	183991275.3	28918234.3	32651892.5	63564963.8	11494452.1
1997/4/29	10108748	242164585.9	38208812.5	8294767.4	4400402.3	216872831.9						10437401.2	26569138	64560991.7	32474292	29047388.2	14018754.4	9644925	108948109.4	20576721.9	52413775.5	31668569.5	5072823.9
1997/4/30	29718642.1	176783917.8	30466917.8	8159141.6	5673858.2	89598605.9						10305947.3	13670292.3	48730694.1	18480307.7	16195794.1	11950417.9	5363551.7	101235224.2	11109899.4	10709469	26061116.6	15410003.5
1997/5/5	39833352.5	N/A	40761383	12728665.8	9435497.6	74431538.6						29093997.3	22418019	187967570.6	45027974.9	31352174.4	14041369.5	12613816	127270555.1	17897843.1	30660909.2	48495954.6	11558624.2
1997/5/6	38315721.2	341081312.8	48299598.9	17869264.2	13113337.8	116363834.3						39476688.6	21061188.1	N/A	34931984.2	29157938.5	13061701.6	13586800.6	118395602.5	27443827.5	28617509.7	60096142.9	16339162.7
1997/5/7	38020433.1	375721008.3	42472965.4	20830359.1	15455495.6	90884811.7						112745434.7	26736436.7	108322582.2	48239485.9	26067801	18645078.6	27742150.8	93704327.1	15525510.4	22656290	47756019	15788198.7
1997/5/8	23600228.2	299059132.4	33099919.3	53578313.4	8310200.5	91850885.3						37150776.2	13643413.3	108611047.9	29669449.2	15399110.5	10715908.7	12569120	81071441.5	15100162.7	17448537.9	62545862.9	9566872.4
1997/5/9	42651332.1	236342272.4	27473076.1	63877431.6	N/A	64463716.6						24400947.5	12614269.9	54984042.5	40646262	15868781.1	10751539.3	25195889.3	63499423.8	13676087.5	17320387.5	53053996	11373287.4
1997/5/12	38512353.6	186324890.1	64465980.6	54463692.8	7743301.7	65483817.8						46546618.8	25540427.1	72193295.6	86598889	68702437.2	25772461.6	16232309.1	134324363.6	24977498.1	22464966	104949041.7	15768867.8
1997/5/13	80463403.1	245951667	29478555.5	22318979.6	20751525.6	45935846.3						23415144.1	13577468.5	38339523.4	52460114.9	34094215.6	19151167.4	37598978.7	72277574.6	10223244.5	9284725.6	84683655.5	N/A
1997/5/14	29881810.8	183282747.6	21897713.5	15508796.7	6445272.2	42942102.3						17362411.2	12808894.1	26437041.2	28484697.2	20548488.6	8186087.3	15223344.7	48537299.6	10078479.1	7689289	29175433.4	4134749.9
1997/5/15	19372398.9	210695406.8	15708459.4	10744829.7	4522035.4	42291148.8						11166596.4	7320053	26046008.4	20441800.2	17519728.6	6739016.1	11861760.2	32460700	5618019	7315053.3	25025550.5	11104282.5
1997/5/16	14448898.5	289773769.4	18522338.2	11799969.5	5592645	49017948.1						14381768.3	7344357	20332098	22010211.2	20859724.4	7218244.1	9668295	43370018.3	10059111	N/A	33184102.5	8483650.9
1997/5/19	9284474.9	131794514.4	9120453.7	6027220.4	2704815.5	32720285						5876312.4	5312797.5	13949870.8	11622916.4	8040452.3	3756106.8	4500493	21973095.4	4643392	9400638	31021154.2	2006000.8
1997/5/20	11170959.1	249480970.9	14303235.8	7020141.4	4359135.8	77059463.5						8265747.4	5722512.6	38703933.1	11656526.6	N/A	4095365.8	6044351.3	22249896.8	5613460	18962646	26914710.7	5924022.1		241354656.1
1997/5/21	20976745.9	195478652.2	10399162.8	20355924.7	2764935.4	54382532.3						7865030.6	4617599.8	35862093.3	8875468.2	4553995.5	3225511.1	5262027	21683485.6	4897277.2	20202674.7	16249664.3	2905649.9		83018767.7
1997/5/22	9712856.9	248246144.5	9606156.9	6377175.6	2477879.1	70433169.4						4753548.5	4604054	19464826.1	7714998.8	5989995	3895424.5	3713753	21834789.8	4162433.5	20179044.2	30250763.1	2476271.9		26409156.9
1997/5/23	5248729	147925181.5	11993019.2	7790752.2	2694943	60213064.6						8405649.2	5773805	17394992.7	8654881.2	8486306.1	3444114.4	4960116.1	18145978.4	4676485.5	19991622.5	21614029.3	1398787.9		68228340.1
1997/5/26	5923138.6	141128563.7	7577529.3	6611825.7	1590424.6	52213607.8						4996999.2	5360155.5	11862956.8	6669506	5165278.2	3036959.9	4199795.2	14955527	3661631.6	18717213.7	9887445.2	8319199.5		39364243.2
1997/5/27	8316264.1	90912772.8	10204908.5	4658166	2311944	36226022.5						4043827.6	5424256.6	20112229.3	8942408.4	6148123.2	4004840.6	5827096.3	25541592.4	3970325.8	11194536.9	30361520.4	11751219.3		62364295
1997/5/28	3547693.7	81815196.4	10360797.8	5875135.8	2024442	25210386.5						N/A	4218649.9	26920450.6	9980882.2	6435545.6	5009379	4193709.1	17495514.1	3917760.6	8950914	16754033	1179422		44541371.5
1997/5/29	5051496.4	67865993.7	8492955.3	4433602	2114039.5	21755249.9						4282822.8	3327899	16003549	6859649.4	6382391.9	N/A	3866279.5	12572376.7	3734670.5	14538682.9	10074415.9	1072599.6		41682115.5
1997/5/30	5790306.9	90212108.5	N/A	3518860.5	2680945.9	19859230.7						3529079.6	2614618	12935032.8	N/A	4165793.9	2876381	2753159.6	15421429	3129838.7	9455117.8	7734592.4	2462856.4		40698673.5
1997/6/2	8087598.5	79250123.8	16717008.9	7904883	4442291.1	30001664.2						7590280.4	6473379.4	26486600.6	18588300.5	9475939	6198704.8	6845259.8	26378829.2	6149295.6	28384054.4	15616573.3	4490477.9		69846524.5
1997/6/3	12112956.7	81499805	61910260.6	12493912.8	6369629	24121296.8						9694454.9	6162547.1	24061078.1	25143780	9050665.5	5620693.9	5084700	21476382.5	6148264.1	32217168.1	29535902.6	3142916.1		63946478.5
1997/6/4	N/A	223693154.5	39189461.7	7561134.2	3735689.4	37911188.1						10796350.6	9503531.7	27169862	27834913.4	14992276.4	10495386.1	4849128	22436011.8	9619897.2	116615844.4	15877170.2	1970888.3		38874385.5
1997/6/5	23163770.6	98337468.1	28292138.9	6110140.2	24906446.5	27045381.2						5987033.8	9066169.5	17909108.2	18768603.9	6131058.5	3664049	3935297	37958921.2	4306406.3	42038964.3	12959348.6	2648983		25079881.2
1997/6/6	23396589.2	191532065.2	40997314.6	10645598.7	92140371.6	41440336.7						10175677	N/A	27562551.2	18104886.4	9438969.5	5514620	6802805.2	33458018.4	8827465.2	35225742.1	39227504.9	3221216.3		39241762.8
1997/6/9	40848793	64656364	60886906.2	10250131.6	97295326	15787591.7						4668469.8	7665618.5	12716229.4	9949503.5	4568057	2823355.4	4712078.9	17951000	3464045.8	14339784	4636234.5	1979461.2		21639491.1
1997/6/10	22496533	72865858.1	30040404.5	4705948.1	65302324.4	15591667.4						2982295	3993409.4	9263463.3	4881058.8	3199122	1719778	2881706.4	71123135.3	2407393	20336762	6335169	1496202.4		16268061
1997/6/11	25502141.9	117994615.7	20162473.2	3575783.3	37391981.4	28354226.6						3878142	3851600.6	9011347.6	6168843.6	4407632.9	2027550.7	2542863.3	23370401.8	3372545.2	20385242.1	11297001.4	2401607.9		16518471.3
1997/6/12	52165248.6	50950037.4	11035341.3	4401153.4	19263859.2	12434275.7						2293178.5	2499686.9	10117187.3	4093847	3610051.1	1463335.2	2534042.6	11605189.5	1919943.8	14775683.2	4477616.1	4064441.8		12559594.5
1997/6/13	32618776.2	94350511.2	18801615.6	6611390.6	36574788.4	24523085.2						4574188.2	3567379.1	14265953.2	7190794.5	4938653.4	2418291.7	3671182.1	20975108.2	3504886	29986823.5	7068520	6157579.1		17063349.4
1997/6/16	47713496.6	119574730.4	16500024	6371765	32872199.9	22852370.2						4975035.7	4449391	18401108.1	10831190.7	5931794.1	3035734.4	5617489.4	22119250	6392584.5	20764574.9	8047466	9391830.7		21937885.1
1997/6/17	36780709.6	149093777.1	8428862.6	3261068.5	11551077.2	28672285.2						2988867.9	2829833.4	10265981.8	4690333.1	3396513.2	2083130.6	2243404	10610428.3	3143915.1	11220391	10589533.8	4953150.5		9594926.5
1997/6/18	15073880.2	90022210.1	6799749.9	N/A	9821606.4	16346220.3						2104780.4	2379285.8	9125461.2	4858621	2803475.7	1563634.1	1777562.1	8752286.2	2113354	7134906.2	10375148	1489315.6		7089896.7
1997/6/19	12044711.8	93815286.6	7881509.2	2521946	9857916.3	11542525.5						2395962.8	1810141.1	11268751.4	3679846.8	2827216.2	1452052.9	1542088.1	8744052.5	2104818	10098170	9512739.1	2407666		8075154.4
1997/6/20	30690777.5	196965193.2	34639009.2	8317440.2	24381630.4	56387020						4720742.8	4985555.2	15967503.9	6151930.3	4495521.4	3739425.8	3141111.5	15700373.8	4658361	24856930.2	18275861	3842352.7		17780209
1997/6/23	35535098.2	464089186.6	44994704.5	12607709.1	28153927.7	204296690.8						8529114.3	6085737.1	24717819.4	9021533.2	5351210.1	3557806.6	4123318.7	21210273.7	6121351.6	37189321.9	22869997.5	7469644.1		18508252.8
1997/6/24	18589253.1	337889842.1	16915731.6	8855434.2	39517436.8	122606741.3						4649605.3	15021841.7	15316632.6	10948977.8	4959770.7	8846189.3	4530817.8	39386633.3	4637774.6	11722258.7	12085531.1	10505882.4		10778457.7
1997/6/25	11153014.7	220748981.7	15056784.2	6043887.8	69696603.6	99728366.8						14431952.5	22298071.9	45913726.8	22714900.9	5313052.3	12120264.6	6190863.4	57329374.1	N/A	16788794.2	21210701.1	17167930.7		10390833.5
1997/6/26	13528497.6	202654593.7	11483860.1	9161840.7	42387100.4	186796088.7		785580972				4392248.2	6093007.7	25548004.7	6482023.8	3965185	5847023.6	N/A	20070026.7	3723837.9	11803771.8	13176426.5	6844887.7		21695884.8
1997/6/27	18286749.8	377213868.5	16679949.1	6830000	39193127.6	107371296.9		402882035.6				5660464.5	5957838	19348131	8575002.2	6517374.4	3838816.7	2776744	18995737.6	4145455.5	55383083.6	13105583.5	7388199.3		14311265
1997/7/2	11121261.2	261174158.3	11596990	4248180.5	51576132.9	132534210.2		418644503.2				3470989.8	2887173.3	11353832	4620856.8	3057972.2	2900107.4	2411555	13081982.3	2836008	22698821	11889839.9	2595650.2		17322307.7
1997/7/3	7264747	163799484.9	9950402.1	3689367.8	37249301.3	117818748.9		275961904.4				2677960.2	2464361	8591738.2	5585137.4	2622767.2	1941489.1	1906224	10503532.2	1949353	16507732.2	8655218	2516808.3		8750261.2	693388121.9
1997/7/4	8627643.2	155638929.7	7837573.4	2724420.4	33601178.6	74673150.2		189763101.5				2543088.4	2318481.6	6682249.9	4676057.7	2660398	1562619	2062942.3	9944758	2091226.2	13546013.4	5680698	2631435.8		6004201.7	205337044.7
1997/7/7	5414968.5	132257209.4	5991697.2	2358632	48375334.6	37565532.2		139258330.1				1896658.3	2115711	6729161.4	3540881.8	2291142.9	1402758.3	1601703	9658029.9	2284956.5	13667901.3	5780367.2	1857942.7		8524339.4	77413568.9
1997/7/8	5602991.5	143424885.2	7902864.6	2257110	13131079.5	61186925.4		155202392.4				2515764.8	2432742.9	6736320.8	4696346.4	1894983.4	1235982.1	1593054.2	9842337.6	2269243.7	15317249.8	5612186	3949412		7365491.9	99215736.8
1997/7/9	3184866	87838876.9	4336520	1811688.5	55184635	40887154.6		142404215.1				1471103.3	1739295.8	5674320.6	2974076.8	1881188.2	1156947.5	1120224.4	7803226.1	1567322	8810292.9	4105359.6	4056155.3		4275291.3	67746527.7
1997/7/10	3650865	64878077.7	9375833.8	2106771.6	55503028	33490125.3		88630817.6				5260476.7	1714730	6823340.3	2515657.4	2107892.3	1498137.8	1177133.2	7186269.5	2425683.4	20523240.2	4579824	2579466.9		8856181.1	59170333.6
1997/7/11	5951081.4	74699504.1	6495654.8	2832270.2	45705085.9	30921073.4		92222773.1				3810502.8	1996978	10314076.5	2841588.3	5511475.7	1377589.5	1982743.2	6446750	2961373.8	27427366.8	4818569.6	7981280.3		8867278.6	69378253.8
1997/7/14	7159647.6	93463189.7	15605242.3	4371599.9	66363670.8	33852884.9		116280415.5				6758038.4	3779021.3	13249617.4	5186770.4	3753936.7	2156432.5	2445223.6	10787010.1	3876531.5	23685777.7	17412188.8	5984104.9		19269860.2	133087508.3
1997/7/15	5115613.6	61754129.6	13442656.9	2423424.8	102499539.2	52015292.9		75291731.5				6186328.6	3034986.4	17791912.2	4203075.9	5626050.8	2338494.4	2699976.9	12866158.4	4273602.6	49762754	30656361.7	3072066.3		13765561.5	56506450
1997/7/16	6716241.4	71411118.2	8058094.7	1752189.8	43227563.1	33531041.6		123002553.8				2353733	2419189.3	9544065	3535207.8	3890618.7	2321153.1	1605323.8	8744056.8	7038462.7	55843573.1	31156901.7	2285679.3		27124817.1	41216570.2
1997/7/17	4572964	71683256	7349838.9	2037699.2	18012182	27037469.2		75272411				2308494.3	1910826.1	9005044.6	3791929.3	2484313.4	1683332.2	1977012.2	7575155.5	9818559.9	28188211.1	21731560.9	1809845.7		28286558.2	32681411
1997/7/18	4195285.2	96400766.3	8224493.7	3147109.7	42003088.7	25211489.2		55282305.1				5703925.4	4359193.2	9587184.6	4324338.1	3721434.2	1893300.1	3209429.3	9602779.6	7753203.4	19761457.7	70682626.8	1925794.2		20863596.6	36786467
1997/7/21	4545961.8	55915998.7	5907947.8	4352387.6	43394505.5	23180776.1		81486395.1				11004456.8	4772460.5	13806081.6	10479289.8	4361213	2248691.6	1780598	7813721.3	12845581.9	22348581.6	43752863.1	1960778.8		50280448.6	31593583.7
1997/7/22	4843883.4	53810203.2	9010177.5	9212075.9	24080815.3	21796549.4		48401150.4				7506273.9	2642977.2	26207341.5	5801484.3	2445673.3	1660115.6	1932657	7023953.6	7947814.8	16480106.7	26518627.4	1968328.6		27584899.1	37984084.6
1997/7/23	10850962.6	58271043.9	19821261.7	5941674.4	18060155.2	22373304.9		41634447.9				5873038.8	5367103.2	50152561.3	5843989.9	7835153.4	14230180.8	3497714.5	11565839.3	6529976.6	11857981.2	24224868.1	1872661.2		45095398.8	35874638.4
1997/7/24	3553034.7	45838746.2	25474453.9	2374116.4	8754635.1	18710717.6		40380193				3964934.7	2992768	8331434	4570434.3	2199484	6408930.6	4236044	8045818.8	3883854.8	13837903	21852093.7	6091286.8		41739987.5	19898336.6
1997/7/25	3999426.2	62788709.8	11975755	3645497.6	9650773.4	17567521.1		35696753.9				3570685.4	2516992	61050348.8	3542969	2463945.3	2587447.7	2424487	5515060.6	3441796.6	15093981.5	17259280.9	2130451		34707047.3	21529832.2
1997/7/28	3061634.6	81726747.9	9558310.3	1684025.7	16025070.7	19821025.2		31330854.1				2846007.6	1970325.3	28687162.2	2586362	2031457.4	1766989.1	1517195	5581530.7	2777515.3	10248355.4	10189483.3	1463652.6		27200998.2	18598719
1997/7/29	2406302.2	49622639.1	6644624	1993849	17723976.6	10462878.5		27470097.6				1800634.6	1449625	10915991.7	2431822.6	2581741.2	1419292.9	4160141.6	5968145.4	2118199	8246183	11329382.6	1232819.1		15341800	13141909.2
1997/7/30	3026902.6	37809754.2	6937713.5	1624652.1	15335611.4	9527443.8		18617584.9				2323745.7	2295170.8	11504804	5663454.4	6351094.3	3340801	8673234.5	14055594.6	2046421.8	6026699.5	12921460.1	480342.8		21630984.8	14240583.6
1997/7/31	3861362.4	44911315.9	6443252.7	2189602.4	27911651.6	21185858.6		20478856.1				4208824.8	1252759	8761890.1	3754065	3504508.6	2060109.5	2931766.9	36073649.5	1855056	8767866.5	12081304	945284.7		36074020.5	14166437.8
1997/8/1	3180843	20049352.8	4076131	2146201.1	29363394.6	8744194.7		15562603.4				1844553.5	2620996.5	11898033.7	9201128	3362163.8	1330245.9	2160847.5	16012911.2	1739923.8	6674033	29314864.6	397651.7		72828675.8	10372814.5
1997/8/4	8829354.6	36001691	6954766.7	2637509.5	11440006.8	7900422.2		26000451.2				3436739.9	3885475.6	10738618.3	8634586	6101010.4	3099829	2690383.8	18293846.8	2437932.1	8895611	60692308.9	1271399.5		64557885.7	17367289.5
1997/8/5	3049510.5	19755500.1	6899822.2	5103437.1	8714744.5	5366613.4		12278694.8				6171927.1	2885502	8711008.8	5348262.5	3916935.7	1671372	1859975.8	21127913.1	1698483.4	5035826.1	49875056.3	1466365.5		24653684.4	12466116.4
1997/8/6	13552394.9	16658922.6	5087317.9	1545184.7	10040415	7045723		10920227.8				3053556.7	1941887.4	10895604	5578713.8	2887754.1	1566557.4	1572387	9142114	2348105.3	7316810.2	36528576.3	1574780.5		46094786.7	13845314.7
1997/8/7	10548565.4	25521185.5	4229529.1	1849746.5	10562185.7	9611313.7		20841593.8				2359859.6	1388690.4	7244262.4	24540719.3	2329094	3843182.3	1931902.3	7099531.6	1792625	10235848.4	24609790.1	1292297.5		167787074.3	10525508
1997/8/8	6915375.1	42175986.8	5054723	2114572.7	11100643.4	12821082.6		35357321.5				2785009.7	3288245.5	6904994.4	22978676	11733380.6	9885933.3	4027469.2	17114269.7	2482937.2	11871613.6	80205086.6	1958329.5		108066108.6	14361591.4
1997/8/11	4182615.8	33866239.3	7784613.9	1905253.3	15311390.6	11519092.8		35427533.8				2503161.4	4253912.3	9422771	17296029.6	6944007.8	6624549.7	5595059.4	10759520	2416617	11391265.6	87669454.4	2400743.5		104312896.2	21035304.5
1997/8/12	2893887.8	48353818.2	4863077.2	1082652	9149883.8	14060407.6		33473599.7				2361351.5	2466547.8	9620169.7	11185743.8	4142948.5	4910791.7	2545894.5	8961010.7	10999652.8	9434405.7	32543372.6	486673.7		49033543.7	11953951
1997/8/13	2444402.7	33068412.3	4560613.4	1077167.4	11659930.9	10808369.4		18164549.2				1447042.2	1936300.9	6861389.8	9615191.6	2617471.2	2677964.5	1376499.8	6228003.4	4916877.7	5466004.7	27265056.4	567262.6		38249534.1	8261006
1997/8/14	9581286	41389768.8	4416174.9	1150176.8	14578533.4	12981455.8		25838627.9				1372633.3	1746731.8	5547438.9	5732043.1	3332298.8	1616702	1456902.2	7888234.1	3925382.7	6665864.1	40292857.5	946489.2		34764638.1	9788699.8
1997/8/15	8807664.6	29219487.5	4262926.6	1443761.4	19324453.5	11207828.2		22041370.5				2928683	1708069.8	5330516.4	13711613.8	3439390	3394883.7	1369815.9	8590326.3	3524508	5876856.3	17734707.5	443196.4		26813153.5	6536383.5
1997/8/18	3507278.1	23815600.4	3438387.9	1285076.9	7910074.3	9243234		18850923.7				2343398.2	1824503.6	9046663.8	10659194.6	1515514.6	1490830	1314826.9	7056450.5	2282850.6	4294681.5	24283424.7	410198.6		22332324.1	9091404.1
1997/8/19	1933485.2	14405729.2	2879827.4	572030.4	5541293.4	36324579.2		12470025.6				1138999	1980036.3	5863716.9	5098858.6	3476457.4	959651.5	658711	3331672.7	1436334.7	2796797.5	18146319.4	260876.5		18180440.1	4503643
1997/8/20	2969693.2	15868213.1	2066912.8	649611	14589082.9	15021162		6353134.7				1505824.2	2186894.3	6298391.4	3333567.3	2354648.3	811091.7	804191.5	3388014.1	1466614	3524367	12011039.4	178684.1		24275165.3	3778517
1997/8/21	2012301.2	27733387.6	1958271.6	1233534.4	11842322	13407241.3		13497154.4				1581088.3	1337784	6758079.9	13986053	3445520.3	1286177	1084919	6846939.8	2425176.8	5395673.8	38467742.4	310548.1		44257908.5	7258646.6
1997/8/22	7705308.1	52308422.1	2987854.3	2270885	7429661.3	27633099		17292352.5				1621469	2086054.4	8287241.9	23234342.1	3732242.8	1880253.2	1429149.5	11811830.4	2115563	10479581.8	24360756.1	226414.9		26010620	11015003.1
1997/8/25	19389030.9	39320597.9	3563592.9	1765360.4	7519116.6	34644497.8		14171349.9				3517807.6	1634579	8252124.5	31063596.4	4853113.4	5225293.5	2054303.4	14372954.4	2897277.7	21981961.7	24595471	334323.7		40843306.8	15377599
1997/8/26	17823961.6	32811813.6	4685368.7	2337019.5	4289696.8	30303416.4		15725749.8				5786265.4	2418590.6	17504768.9	16882813.9	5804573.9	5187940	3194282.8	11087554.8	4237577	12398320.1	32206344.5	1789577.9		40037411.6	12374066.3
1997/8/27	11464571.1	28503174.5	4130915	1864675.9	6363581	14472659.6		11549535.2				6382936.6	3416270.4	40009930.3	12026299.1	8025631.6	7980188.5	4895844.7	23545923.4	3832590.8	6076607.4	16362196.9	4750622.4		30532943.9	14030197
1997/8/28	28869609.7	47123841.6	4299429.6	2415504.9	5881995.5	12061701.4		10802122.1				7354613.1	2686297.5	32921881.6	17561080	13125549.4	5161313.1	6217288.6	23876745.1	2303926	7585790	19275754.6	2755905.5		24342354.5	8391231.4
1997/8/29	14705178.3	34031807.1	6743263.7	2521626.7	7055446.9	11058721.8		15944561.8				11511597.2	2835706.1	46540978.8	19018892.4	8286178.4	7564044	6893101.8	22810424.2	8881124.6	7704364	15138905	3561083.1		29810163.8	14563805.3
1997/9/1	8825256.5	21143141.3	12758503.4	1861005.2	6317190.7	9162173.9		12553194				4772281	7371375.3	84277943.1	12715545.3	5927502.6	4121026.4	11689627.7	15554686.1	3779696.4	5418206.7	16106355.6	1578493.6		25403478.6	14086569.1
1997/9/2	6097782.7	11314467.2	6033147.8	2182395.4	9287433	5995187		9128499.2				2935161	3299914.2	48781850	10696522.5	4292586.6	2992796.9	4495052.5	10140718.5	2339120.8	3600310	11283157.5	489802.2		14807713.9	10833840.9
1997/9/3	7112513.6	33514976.6	5829428.1	1933000.2	3935386.5	7697591.1		10899816.8				5084939.6	3943808	27652865.4	7477628.6	4958991.3	4313700.2	3833470	16002310.9	1892590.8	5125579.7	22966215.5	858873.9		19301382.9	15464986.1
1997/9/4	16499541.9	36836427	7431582.2	2666374.1	4469951.5	11945923.1		11045236.5				8785884.6	3757731.1	20397484.4	8124051.6	4856151.8	3229813.6	4307765.2	27973907.6	4191770.8	4953768.3	10836871	1090550.7		51013543.5	25019491.2
1997/9/5	21660033.2	15146471.7	4492068.4	2635380.9	4185771.7	6238260.2		9860275				6069712.3	2433125.8	20203063.3	6359794.6	3778739.6	2792507.1	1984038.5	15424711.2	2669820.1	4593479	12646369.8	785190		17721746.3	14078463.8
1997/9/8	18365960.5	17118635.9	6145226.8	9913241.1	2427519	6035068.3		8386286.1				15224303.7	3185977.1	51264676.5	10590970	14870361.9	10086317.5	4360982.8	21983442.1	4220693.5	4741428	12838972.4	932335.8		24360482.5	9611412.1
1997/9/9	12311612.3	12772688.2	5510900.6	5274548.2	2607831.2	4728243.5		6664229.3				26155948.4	6945591	23656609.6	10077279.6	7904581.1	6424718.8	3735852	178301935.7	10962264.1	2750023.5	6299939.1	675758.8		N/A	7727683.4
1997/9/10	9571332.8	11667501.6	16429406.2	2638436.3	4390795	5086610.1		6655527.6				7811917.8	10108419.8	17328389.7	9358147	19193000.8	24948933.4	4527824.4	262394889.3	5841745.7	4271990.6	9882946.1	451278.3		14631195.9	6477628.6
1997/9/11	9888191.7	33985197.4	22833638.3	3533255.5	4340633.3	9994532.3		16507391.2				6493205.4	9727931.1	31450634	19718625.3	17498918.1	17253595.7	7776700.1	117406254.2	3975924	7697586.2	28580743.7	626198.3		20095154.8	7220495.7
1997/9/12	5209770.6	12892326.7	6399996	2686996.4	3217371.3	4810859		5798264.7				3681827.2	2843974	9583811.9	8145942.7	8141317.3	6978995.2	2537699.5	58477836.2	3800002.9	2893932	11524582.6	604205.6		11254929.4	6507420.6
1997/9/15	5970668.3	15145777.4	3509101	1515298	2881162.1	4750759.7		6979695.9				3418874.1	1932955.8	6292904	5546028.2	4868951.5	4794854.1	1808438.8	32633885.4	1831815	4181312.4	10716558.8	608638.2		11734505.9	8769070.7
1997/9/16	2255178.8	8124652.9	2491856.2	962684	2150579.1	2559446.6		4302846.2				2023934.5	1788140.8	4999338.9	4759657.8	2812104.6	2575553.6	1294855.5	28934235.4	960948.5	2959918	9454493.9	284077.8		7240839.1	5584582.1
1997/9/17	2044554.4	10914397.5	1891197	824499	3627725.8	2757927.8		6891897.2				1565754.8	3363148.5	6366010	2697945.1	3090445	2152178.5	1039810.6	27632537.4	563535	4139282	12107478.1	250213.6		3760671.1	2777965
1997/9/18	2193728.8	6656687.7	2379241.6	701619.7	2673583.3	2219509.4		3244865.4				1862225.4	7689873	6592103.8	2506695.2	2347603.2	2170926.4	1160531.4	20340625.7	760561	1120004.4	8218377.7	385326.6		4302832.3	9478963.7
1997/9/19	2223515.4	5057997.7	2385037.8	4991039.6	1858509.8	1969138.5		4132433				3280744.4	4438473.7	8754576.1	2338934.4	1969079.8	1993918.3	1222305.3	33858693.2	680874.8	1994937	3867982.1	352373.6		3218549.6	11065595.4
1997/9/22	3648214.9	13034139.4	3256613	3311789.2	6014910.6	3937013.3		7911987.8				3161766.4	4630178.2	9465269.6	4403878.2	3338051.6	3412538.5	1656842	30315187.7	1046141.1	3728858.6	10623042.9	986562		14506709.4	8960368.2
1997/9/23	3750247	20516083.2	4753510.7	4336864.4	5773824.5	7970958.3		10639444.6				3799465.7	3709427.4	9074070.2	3589916.1	3292522.7	2755182.4	2311348	40935918.7	1538727.7	5104316	12889240.5	604055.8		11939592.1	8732212.8
1997/9/24	4687517.1	27496822	4076539.9	9646663.8	5509987.3	7020721.6		12650793.6				4077976.5	2916221.2	10673970.4	4134442.9	3289371.2	2769515.9	4202371.8	35533577.4	1420595	4971278.8	7906198.4	909875.6		32875325.3	10822860.9
1997/9/25	4328018.3	19779829.7	3746423.6	28395584.9	12127329.6	5053295.3		10440183				6582240.4	6665746.1	13713262.4	5340335.8	3667276.1	3282882.2	6250519	30919685.2	1802551.4	3563067.5	7470153	264105		29444174.7	11487035.2
1997/9/26	4936665.7	9427615.9	6238913.7	13097234.9	N/A	2900025.2		5500418.5				3435861.6	14415870	5093128.6	3352242	1866920.5	1785217.9	3229570.6	18699508.7	2231403	2435236	4885529.1	348662.2		14265102.8	N/A
1997/9/29	2086107	9624436.7	2391504.5	6572745	5419296.9	2303613.6		7337929.8				2011418.2	9493690.2	4739427.9	2197044.8	1256486	1436694.3	1354579.5	14035039.6	829873	3609095.2	4302945	192000		14454193.6	8088729				277564464.8
1997/9/30	1864325.9	12083940.9	1821302.6	5023916.8	2650417.4	3145909.5		10711473.1				1464494.7	6899824	3297551.4	1489851.2	1381756.4	1290366.9	1254805.9	10574620.1	761819.5	1709687.9	5375493	163964.6		7182155.7	3739371.9				161775315.9
1997/10/6	1218606.8	4916779.1	1410689.6	3160870.9	1360706.8	2316147.7		2924935.8				933541	3283859.3	1974905	4183904.6	1196733.7	792780	569484	5463449.7	1892567.4	3055270.3	2247043.2	266405.9		3392171.2	1907974				129335905
1997/10/7	928213.1	3325027.8	1386174	2102453.9	1429813.8	1127264.4		2898958.3				666431.9	15291607.1	1787049.4	4991625.7	967201.7	616136.4	811584.8	7171353.1	803832	1055466.6	1881325.7	94090		5537143	1763234.8				66731261.7
1997/10/8	2321222.3	13716783.6	2987140.7	4244771.1	2044215.2	5377925.2		7674997.5				1736763.2	16403223	6466343.7	5942615.9	2669905.5	6386935.9	2546358.6	14052214.7	2933401.6	4758316	7395796.3	547679		13702520.3	5806792.4		332101075.6		55813204.5
1997/10/9	3586409.8	8327091.9	16235543.7	4868890.6	11279977.9	3043223.7		3584856.5				4671246.4	8971034.7	4395603.4	3363846.6	1954163.4	3364653.9	1493830.9	9396365.2	2654369.3	3943832.2	2186124	178101.2		8877609.8	9600344.4		118143906.3		31437765.6
1997/10/10	2569513.3	5529245.3	11371726.2	3151906.9	1693179.8	2085870.7		4870867.8				1995093.2	7148108	4043046.4	2158022.2	2017195.6	1377741.7	1144681.9	8827149.6	1309312.6	4207701.5	3214442.9	245922.4		5469127.6	11366846.6		100253675.3		25555767.3
1997/10/13	2322427.4	8588151.2	5667127.1	5298199.1	1937497.5	2065360.3		3688271				1653591.4	8998756.2	3997369.3	2572370.3	1567974.6	1187259.1	3639507.6	11394199	1061901	1515146	1736232.2	351679.1		5041910.5	8254888.3		68888300.7		17394488.2
1997/10/14	3239374.8	5552073.6	4997124	13799515.8	1971350.3	1710219.2		2693903.7				1515443.7	6682977.7	6705867	2281200.4	1392977.2	1166097.7	3578438.2	6288956.6	1176305.5	1375036.6	1204894.2	221738.4		3889198.1	6176651.6		37519443.8		19900299
1997/10/15	6014204.9	19465065.6	6120703.6	27242899.6	1964856.1	5291585.8		8744597.8				1179423.2	4457280.5	12420951.8	2120928.6	2660289.5	1303879	7261894.1	9522886.1	842869.9	2833540.3	3603501	421818.4		5686086.3	4935147.2		31962807		14146852.3
1997/10/16	3926725	79572996.7	6594640.6	14484234.3	17562297	28381899.4		50589811.9				3975846.5	7088395	9943817.1	3771574.8	2584435.5	1761476.5	4410309.5	16444354.8	7316893.4	16263075.2	16018050.8	1579927.6		26781986.3	25212021.8		120464198.2		84427971.3
1997/10/17	6935140.4	159796578.6	10890607.3	14000452.4	25841996.9	69080932.6		101275198.5				8077004.7	10362230.4	10934800	7738780.5	4266540.4	3782591.2	3442993.7	29882150.8	6366608.8	25678207.2	22989788	1619555.2		50037404.7	40366229.7		111053976.7		158298811.3
1997/10/20	9326946.4	269624414.7	11267040.5	15291878.3	23167637.1	70216630.6		78160184.8				9943824.1	9953104.3	17790794.5	7784051.8	4416216.9	4578787.7	3910608.4	23835751.4	5793229.8	25785500	16917635	1342173.1		55591939.1	72896071.6		126364230.5		174180692
1997/10/21	8615559.4	216707521.2	20273630.3	14641683.1	15918864.7	75167141.2		65854248.2				38242368.4	16167495	8706541.6	6194781.1	4882986.7	3214180.2	3969216.4	28021617.8	3989863.4	24981710.8	16034861.7	1637311.8		33327498.3	54184872.4		187974137.7		113483230
1997/10/22	8646764.6	361961498.2	98537390.8	13730877.5	19816918.7	156264261.7		135649355.5				29028355.3	11980068	13419946.9	7684296.9	4986834.6	8599010	4092197.4	26991539.1	5333253.7	43361735.3	29361491.4	1638626.9		55464314.1	56587992.7		193991195		203281415.4
1997/10/23	7030647	232811424.7	98092051.4	19417353.4	12322591.5	98443579.6		68337617.1				8806912.4	5084182.7	11964076.9	6023597.5	3829229.1	3466701.5	3192003.2	23976008.8	3256200.5	40010124.1	72851993.4	1651856.3		30332849.4	36872915.5		105234206.2		156478323.4
1997/10/24	9742638.8	126019525.2	79668762.6	30731449.3	8103714.4	42254433.7		34175997.7				6334697.1	6141968.8	16496942.4	6105718.1	4652841.9	3395674.5	4897017	38386504.2	3164722.5	28928385	38701863	4415326.1		52158694.2	32148637.9		61355676.8		88572522.9
1997/10/27	10116250.3	113580209.9	75243711.1	21900214.2	12295223.2	52100228.5		42420627.8				9838022.3	8344123.3	12583696.8	8495568.6	11402068.4	5444899.9	5298733.3	46958235.6	6306495	17847154.6	45470709.4	3193336.8		44183739.4	57461831.6		58276871		91543305.2
1997/10/28	6807298	296811170.1	65759792.8	9874461.1	9984022.4	75311367.8		71104762.9				7505111.4	5600430	10055095.8	7441643.9	5868321.6	3522993.8	2836414.6	26418562.1	3605553.7	22305681.9	31362693.4	1637350		30639680	32864514.1		109175259.8		149898218.4
1997/10/29	11317610.8	341000948.7	81532270	12339509.4	9194039.2	125699302.7		141037940.7				4969050.6	4254895.3	7691231.4	5528538.6	8556193.2	3630480.7	2368735.7	20793855.5	2599203.1	18467880.5	21540345	1650415.8		27748959.5	49855470.6		101589268.5		125397002.1
1997/10/30	9550401.6	353726603.5	68632297.3	11352261.2	48631079.4	113627777.4		173935614.5				9345009.7	6793776.4	9924967.1	7173546.2	23553742.3	3609548	3498585.6	28394763.6	4131671.3	89314309.4	65033077.6	10639303.1		60884299.8	137823488.4		128455031.8		218854352.4
1997/10/31	4098277.5	202479138.8	42859350.3	7896264.3	26230624.5	57127309.7		74372960.2				2942397.7	2986557	6173540.7	4451838.4	5193073	1704389.2	1428084.7	67257545.2	2700402.5	33145183.4	22306736.6	2987257.7		43266980.9	61163996.6		55228783.1		176400895.3
1997/11/3	2907763.5	64483574.9	28614871.8	5440278.2	14604420.4	18211861.4		26267733.6				3282835.7	6684234.4	4364908.6	7731022.3	3095337.5	2218343.4	1587944	47159602.5	3081275.5	13491477	42524747.1	3189553.4		80476181.7	36117086.5		24187878.1		69457341.7
1997/11/4	3084378.6	66464049.6	20324955.3	13034327.8	7609503.2	22953938.3		45726574				3457138.1	2830174	7431474.4	5757303.3	3223675.7	1519451.5	5268199.5	411856902.7	4362845.8	11784251.2	21433589.2	2616471.7		33058597.2	24716106.8		31298587.4		105160783
1997/11/5	3815578.9	108901399.8	22640757.1	20765433.2	9131850.2	37295935.8		51691447.1				4333256.6	3525957.6	6841571.1	6437356.2	4176258.6	1677058.5	2125765.7	135235787.8	14253528.9	18853700.5	36399922.4	4079151.9		45001873.8	59109386.8		33430408.3		90594586.4
1997/11/6	4325890.1	174176912.1	29680825.9	8050222.7	9768332.2	33317397.2		42484049.5				5023545.4	2959290	7742511.1	4388175.2	4623213.5	2122465.6	1708176.9	251993559.5	5387634.1	16802662.5	22092461.1	2406271.9		38863175.1	52762883.8		48773248.9		50821591.5
1997/11/7	3985577.9	129008786.4	19834641.8	4276493.6	6254903.6	25110197.1		39405356.6				20444937.9	2766019	21247162.2	4923512.8	2629352.3	2065704.8	1468195.4	265017417.7	23662396.3	14131028.5	22447249.9	1914914.6		21850164	26529881.1		24662424.5		49176511.5
1997/11/10	8854410.8	241543645.2	22328669.6	5413484	6817868.7	47620499.2		38977525.3				80513159.9	3560301.5	8339285.3	14935685.2	4347453.8	1889891.7	2399104.4	234041831.2	8399269.6	14605353.9	19301501.8	1552645.7		26686552.8	34048790.2		32304992.1		77094900.7
1997/11/11	3405355.9	283113819	15902619.7	4611389.8	4941303.9	47026594.9		30273785.8				35616344.1	7201926.3	7149259.8	7376388.8	4049897.7	6327822.9	13234379.6	146877668.8	4017514.9	12289700.6	16789264.9	969381.6		16758329.7	19825110.3		18659681		55421895.9
1997/11/12	2759716	377262385.9	10230418.4	3170097.4	5025074.1	171129108.9		44223232.5				16272828.7	3926897.1	7027758	24576166.7	2494597.8	2960674.4	3297703	109361902.5	2618743	17571023.1	12378630.2	1619911.3		12010196.6	15797825.3		14928809.5		52150187.2
1997/11/13	2606678.1	288248545.3	43304604	3448988.1	7203945.2	75728498.2		41788237.9				10315865.6	2955607.6	5491195.7	17158655.2	2400584.5	1683888.2	2454739.3	124566483.8	2737714.8	14423376	19503323.6	1417421.7		16981917	22025988.8		21310355.6		62112917.2
1997/11/14	7781410.6	199212282.7	25467284.2	2615564.5	3677677.5	132512873.2		26427050				13411156.4	2124523.9	6072522.8	18542258.4	2661206.3	1972428.6	1672530	112893230.4	3427246.8	22498552.3	10502909	2065400		10716375.4	10229563		22232379		45454123.7
1997/11/17	3336686.6	94017638.9	10453900.4	2546426.2	3397048.1	64270229.5		14977911.4				6025891.7	1939980.3	3669101.4	25594259.1	1115073.2	1228496.9	1437063.2	55370453.4	2798826.8	34966237.6	9211590.5	2639107.5		11985385.8	7887645.4		12329106.8		24429408.1
1997/11/18	2111603.2	97622779.4	9466197.7	2492868.2	2493158.5	46531909.6	877249016.9	15635075.2				4296327.2	1613027.2	2816819.3	9236691.3	2120269	1296804	1358038.2	42689279.4	2022052	53575229	8746950.6	915698.1		6254964.5	6999764.7		7601431.9		27956919.6
1997/11/19	2648474	101396304.8	4727378.5	1918922.2	1738066.7	26012827.7	185616992.7	13186697.2				4293175.9	1520163	4514446.7	4942277	1431298.8	1270007.5	1278217.8	45246965.4	1203707	31301404.5	9103237.5	543662.3		7178845	8464371.2		7070227.6		16626895.6
1997/11/20	2078426.9	98626791.4	6464798	2188192.9	1892494.3	34857432.4	255535536.2	16259095.9				5747906.2	1693726.9	3772179	5485126	1818147.9	1367412.2	1787464.1	59547744.5	2111272	21705856.7	33833069.1	1833708.7		9197452.8	16658433.7		6039107.3		26847934.2
1997/11/21	1834237.2	152663401.8	9873643	1935132.1	3615118.7	42146531.9	186783434.7	22284703.2				4559661.2	2023829	3305090.7	4740759.1	1953780.9	1334625.9	1049144.2	47934234.1	2290541	22779880	13353732.4	2605345.5		11855981.6	28501247.8		11327903.2		37974155.1
1997/11/24	2093658.6	108320228.2	8417950.8	1626746.6	3287389.2	26413073.7	119508574	15996243.1				2612399.3	1576761	4445027.2	3285221.5	1909916.1	1420615.4	1126649	45840622.7	1585783	19279265.1	35756213.8	1496662.3		9120306.6	23256622.3		11044174.3		25972829
1997/11/25	1275740.4	63299534.2	5010837.6	1363640.8	2480647.8	21155570.2	112597831.1	9853574.7				2913131.9	1074821.2	5345962.7	2855329	1694930.9	1570968.8	1187122	27891901.8	1220714	10890149.2	21248354.3	2252936.2		4868005.9	18869187.9		8140597.8		26021412.5
1997/11/26	860142	36037258.2	3468293.7	1276030.3	2202698	13335086	69201770.2	7069720.8				2039980.5	735290	2811343.3	2597859.7	1255726.1	1012236.1	813637.6	19693545.6	847681.2	8880225.4	16177962.2	11726832.4		3775349	7624658.9		5287204.2		17185652.7
1997/11/27	1581629	71748156.5	5322552.1	1154040.4	2756688	26390443.9	82961104.8	12417036.1				1977537.6	1212885	2619163.1	3507587.8	1415472.1	1040892.3	884382	47214612	997250	9770857	11920082.1	7386687.4		4626837.1	14456052.2		6179111		16778904.4
1997/11/28	1071040.4	72567507	5223864.3	978034	2276086.2	26833300.3	49710970.7	12730982.6				1874621.5	922576.2	1819063.5	2391495.6	1024212.7	896741.4	653493.9	43068338.8	1254270.3	N/A	19662183.4	5198647.3		5639030.7	10466305		6473373.2		22377316
1997/12/1	1219422	38346806.2	4730082.8	1028234.2	2720749	19352652.7	33810755.2	8679915.4				2101878.4	2120723.5	1680861.3	2043408.3	1065439.5	718503.4	663016	25657340.8	689946.8	8678230.3	37730638.4	3409522.2		4632250.2	6885451.3		5034919.5		11894447.8
1997/12/2	1331762.5	20751182.3	2935659.8	616161	2156403.1	11472929.1	25891773.6	10934004.1				1408578.1	1593691.4	1300642.9	1390344.8	688742.9	604605	940294.3	30077258	501634	2982637.7	13088113.1	1605438.4		2355278.6	4212334.3		3779242.5	192805529.8	8490838.2
1997/12/3	878432	17468287.6	4469337.8	816687.2	1527270.6	8569473.4	24057568.3	5605019				2000242.3	650651	1329131.4	1452706.1	749934	1070823	575306	17907708.5	680236	6983885.3	34623415.5	1915317.2		2443638.6	14335414.3		2989719.3	69992387.3	6889891.9
1997/12/4	1288397.8	62685523.9	8471605.1	1348365.6	3491280.7	23545927.5	57857011.3	28497021.4				2263801.1	1130344	2344123.8	1894718.9	1543588	1671634	2156717.6	32119799.2	1034932	14686393.4	74529078.4	4908008		17458795.5	40731182.7		10358019.7	52661355.4	22243786.9
1997/12/5	1772153.2	66032201.2	14266433.6	2200712.1	7202904.1	28476353.5	94164381.6	33242175.8				3940692.1	1034354.4	3401822.7	2029435.5	1255099.8	1170335.6	921047	64536929.8	1115915.5	10249087.4	21700476.1	4611986.2		12019649	26474105.9		23618198.6	29781206.7	72221029.6
1997/12/8	1060086	26521434.8	4703595.9	662712	4157782.4	8159347.5	35105492.8	23337176.2				1810063.2	865288	3578876.6	2045903.8	1765122	984321	1066080	22408367.7	943314.5	5897816.2	18459593	2622612.4		4820619.7	13074751.6		6960130.4	16270215.4	32585633.4
1997/12/9	1187180	18811803.5	3263908.1	714671.4	4330684.6	8469993.8	21156319	43038428.3				1388029.2	800774	1968065.5	1810305.6	1111994.5	851429.6	576927	16651445.7	961194.5	17196858	17266732.3	2579902.5		4080230.2	23056968.6		7088938	17089373	28240521.1
1997/12/10	910380.4	32187539.3	4521099.7	1405112	3444441.9	9387136.4	52044065.1	25652976.4				1519562.8	1557581.1	2919618.4	1175111.4	1185053.4	529747	610138.2	13770148.1	1085210.5	10792371.9	18822359.7	1930345.1		4803979	19877760.8		6427598.2	13501145.9	20185527.2
1997/12/11	1015595.8	41210390	4941616	778084.3	4017319.2	14722726	25276881.8	15719341.7				1620135.6	1587492.5	2173430.8	1478180.1	1032415	637164	908248	15132399.1	950143	11387435.2	25234500.2	2115682.1		4310875.5	13609150.1		6182056.3	12518389.9	23916849.4
1997/12/12	835606.6	38968754.4	6249965.9	6674977.8	2040477.1	10294488.9	51339830.4	24579869.2				1516530.4	1174920	1362308	2175271.3	1364014.4	777854.4	863643	19021673.4	1445276.6	9336641.8	81525354.9	3100505.4		10305660.4	13216849.2		4822765.2	9643491.1	15747639.8
1997/12/15	1809131.5	28622987.8	6892013.6	1975675.4	4674889.3	12592318.8	134948496	38410313.3				2098724.7	1073743.7	3261357.6	2261935.5	1422402	1804195.4	5681773.5	22522201.2	3288782.7	11545784.6	71350676.3	2980673.8		8716041	19686877.7		6886409.5	12018976.7	22040052.7
1997/12/16	1574137.7	87008553.6	6395062	1329511.1	2657966.4	31009134.4	164108086.9	51664886.2				2175257.3	1250166.9	3021639.4	2006389.7	1189046	968646	3202536.6	15196366.4	1853588.5	17375041.6	51639034.6	2065025.7		8023216.7	21497630.5		8319065.2	35441838.9	52920917.9
1997/12/17	2067722.3	64794193.4	6489455.1	1384013	5101889.8	19648475.9	121925417.6	55032890.7				2308597.8	2123489	3782109.9	5349373	1703088.9	1024594	1164580	21242345.3	2059414.9	13343843.5	55301427.5	3375036.5		39803256	19811122.3		8615817.7	17868444.4	34258823.1
1997/12/18	2921735.2	37442791.8	2990827.6	979196.2	2397276.2	12022087.2	70780018.2	28453408.6				2080741	2516733.1	3885972	6458574.4	1009553	1465366.4	6193754.6	18074230.7	1567922	8096363.4	34901755.8	2197547.4		24091745.6	14091901.6		6283110.8	8730443.6	19576859.8
1997/12/19	2137091.2	47307462.8	6657106.6	1415081.6	2459549.8	14539116.7	77831409.5	103738501				2407161	1684415.1	4398110.9	7003230.5	2755669.4	884300.4	11520987.7	18979330.7	1145718.7	11353078.5	41410994.2	2182287.4		31265192.1	15905115		8277035.5	12415434.7	144652894
1997/12/22	5481625.5	118780306.6	8760379.5	1880276	6226678	37686764.7	118389331.6	110504418.4				3896149	2656767.2	5614540	9187575.9	3176520.2	1312151.4	10059329.9	32657300.4	2433933.3	41413817.4	44281574.2	4724161.2		71441121.8	58833341.3		28338685.8	13416022	78607856.6
1997/12/23	2426427	53894733.2	6031218.3	1595351.2	25159560.4	18600320.8	114949684.8	61930108.3				7993147.1	2453140.5	9002305.9	4390937.9	1815509.4	1330382.3	5849419.4	110968157.1	1430589.2	26013790.7	21079258	2525653.7		45890397	29106921.1		22916664.7	9732471.3	156036478.8
1997/12/24	2028019	47793394.7	21950515.4	2102425.4	30243103.7	14834505.5	80983112.8	35981501.6				2713606	1475705	8733807.2	5117427.2	1404301.8	1559195	5297331.6	42694959.6	1148890	22293946.9	15227682.5	2381128		36422579.4	66013844.5		15624763.6	11029122.4	57360336.6
1997/12/25	1710663	49736443.6	8662102.3	1302072.6	25620612.8	19894085.1	61602096.4	47639805.9				3970916.9	1526654.1	5497435.7	5688083	2286975.6	3401219.5	6942636.9	33466395.9	1494107	12869163.4	32784507.5	14044860.2		25473749.3	31189399		22207100	13782002.5	57792616.1
1997/12/26	2984656.3	111935745.2	8230795.1	2094956.7	27187459.7	25016184.4	63624370.4	89091407.3				3120901.7	3546170.3	5169340.8	6362796.5	3978744.8	3203049	11138431.7	24335694.9	1926164.6	22995283.9	40145348.4	4502579.9		42324939.3	27425426.2		13822274.7	26548288.6	61709115.8
1997/12/29	4469895.7	97936153.7	10415643.1	5170326.6	15448289	19121444.5	61540596.9	57789157.2				5521995	3866133.8	17080733.2	9682159.2	4632658.1	2714930.6	9129957.1	62299407	3707558	18723282.6	38074082.3	2433877.5		40670474.4	29100795.3		13763305.5	46021906.7	66455163.9
1997/12/30	2520889	52858107.6	7106395.1	1805429.8	13434954.7	12000412.6	41245020.3	35102367.3				2000334.4	2008229.7	19446893.5	13341210.6	6156128.8	4240283.9	8886007.7	22920541	9850808.7	14078664	53614642.9	1636923.3		33993980.3	51453661.6		10026319.9	19546941.8	35060999.3
1997/12/31	2539846.3	54719054.3	7918951.5	2465430.9	8209306.7	11688478.8	62261457.2	71212228.1				6192550.4	1499354.5	8200905.7	7941199.1	4176807.7	2415781.9	8236844.2	24303085.7	3175310.4	16100122.4	49587801.6	1837141.9		14133048	115356867		12360803.6	16183401.2	75745383.4
1998/1/5	3022090.8	198152560.3	10856043.5	3203752.6	20511582.6	67491966.7	118584715.7	111210895				6849583	17615916	13750028.9	7272749.2	2967608.4	1890282.6	8220280.7	65527515.8	3389081	37264682.8	37092691.3	3340228.2		29654522.8	181391933.9		41151308.6	20829870.6	75601511.7
1998/1/6	3240188.4	117900164.7	9197164.4	2699500	25042755.9	33976670.6	115102623	189415022.9				4417394.8	6726816.6	24292563.9	28199235.3	3125260.8	2226890.5	11332170	86304544.7	4186447.6	24517985.6	39430415.2	3845931.4		26114681.5	84738715.6		30408730.1	21778223.9	74648073.2
1998/1/7	4831657.6	107077537.5	10828991.2	3550575.3	11566663	23575288	111366103.9	105640365.8				4886210.2	6297516.5	23312644.5	43302145.1	3790554.3	5002394	17482871	120559463.5	8632480.6	18476271.1	45291990.9	5017490		23031096.3	72415935.6		64259863.8	16633028.7	51358287.9
1998/1/8	5305480.7	116345951	61752905.7	6016256	33377993.1	37022376.4	105017504.3	92870691.7				5781260.6	3970930.5	18406135.5	24168187.4	9952710.2	4759452.3	16256994.5	211067485.6	5936556	26552210.5	36574699.4	4713597.7		27768688.2	59808492		96054703.2	22510184.5	56788605
1998/1/9	3239291.9	97016552.4	21109862.3	3136228.5	19375403	23133095	76675865.4	85800794.3				4376018.4	4091375	19527791.7	14452053.2	3882463.3	2779574.3	8772640.8	132574648.7	3577063.2	32925279.2	38929804.8	7844964.2		30720963.6	58269931.7		51727376.6	14218503.9	88066376.9
1998/1/12	8212179.3	107724080.2	19966431.6	2770016.5	90623214.8	23334965.7	59141496.4	76882430.1				5731374.4	3939718.8	21614411	12730964	3848901	5050632	8657580.1	172204420.5	4506078.6	38542323.5	41170857	5759823.5		24435025	38700004.5		46897465.5	15439468	53856809.2
1998/1/13	5737609.1	164229292.1	17079548.1	3162193.2	80185937.4	40316824.2	131451397.4	177569881.7				5160524.9	3776280.7	18549486.3	13875915.6	6652506	31874061	7488849.8	491091602.9	4296002.6	54538978.5	78757597.6	4956014.1		26461750	69495986.2		46688276.9	21103666.6	133250291
1998/1/14	18796305.1	86245204.8	14898265.2	2939694.6	81981964.2	21697529.9	78576147.8	90343137.3				4798739.8	3511211	21181201.4	16178865.9	7814316.8	29522609.3	7273264	389686748.5	10056475.1	40214666.2	32295141.7	3713543.9		15653549.3	38976876.8		27871557.3	11046107.7	92260901.5
1998/1/15	24403792.4	52536235.2	42547054	5127738.6	35394720.8	14900762.6	46284086	57193586.1				4177259.9	3566864.2	13472938.8	11678726	9821304.9	29624085.4	7473061.6	415022674.8	39306004.2	19408797.9	23117278.4	3224058.3		9845116	27428058		19345376.5	14890766	47930886.2
1998/1/16	7005168.4	58454362.3	21420130	2180796.2	20163027.4	12467926.7	37468045.5	44032507.2				10380319.3	1796714	11786307.8	7149109.8	8014732.3	12282489.7	5193139.2	215333037.2	12696834.6	27135971.8	21471240.7	2372351.1		12691957.4	80414717		15691418.1	8378778	37683403.8
1998/1/19	7695231.3	32802449.4	11452202.9	1879090.3	18364371.4	11052568.2	32305059.7	46348025				15626746.1	1410314	6711070.8	4589400.5	3219427.9	6528758.5	17239109.4	186560838.2	7187473.2	38967802	24756426.1	2155850.3		10802226	28155590.2		13055053.8	5995937.3	28720738.5
1998/1/20	4894198.8	47842216	7433883.5	885062.2	20631185.9	12806840.2	32712595.6	40038595.9				5585700.5	838010	3958274	3865945.6	2587563.7	3721002.5	8318411.1	104326777.3	3535287.2	25367763.5	14888833	3709750		5280102.4	31956004.3		7925853.3	5747970	45605321.9
1998/1/21	3642402.1	37846044.6	7134363.8	763122.6	18878823.9	12375517.8	32474485.2	35164500.6				2706926.2	1035375.8	2796894.9	4059702.6	1875180.4	4094182.6	3941039.6	66112330.5	4995994.4	16221395.7	17871184.8	1123928		6172986.7	25772333.7		7929103.6	6393132.8	36354100.4
1998/1/22	3926330.6	39414735.2	7380066.5	1081471.2	17359510.7	8740952.4	32499808.9	34245106.4				3049781.5	1514891.7	4386820.6	5352207	2417781.5	4399005.3	4638565.3	94688452.9	9563274.9	12808932	12245136.5	4471406.8		5201448.3	42730894.6		11338148.9	9846440.8	44541456.1
1998/1/23	2881371.1	28218160.6	3685959.3	1032085	11015753.1	8515340.6	22726746.6	39900380.5				2540910.2	986024.9	5715375.9	3874025.3	1595624.4	2935211.6	4843629.7	51371737.3	9714446.3	10050064.1	11724514.9	2138718.9		5770872.9	54857907.3		8753596.2	6950558.7	46861445.6
1998/2/9	2391474.8	29522165.9	5636378.1	957597.8	13170148.1	5818392	27657854.4	32747184				3178256	1135219.8	5443070.8	5913090.1	6133980	4935849.5	3995236.7	54169493.3	7642181.2	17176627.6	24239650.9	3310729		6008955.3	44142332.5		9401334.5	6341850.2	20111661.8
1998/2/10	10150527	25394190.6	6132193.4	1173939.9	13395491.1	7348293.7	22665160.9	24688652.1				3374828.1	2345926.4	11077982.4	4188400.9	17539633	8693117.5	5424495.6	180308619.2	4084862.5	11924032.8	9522241.8	1756897.5		4594047	31423046.7		7621573.3	5000986	26914708.3
1998/2/11	8832151.8	16856633.6	8684727.2	4123585.9	7813527	5164814.5	19770546.2	25745359.7				6852711.6	1851330.1	6634333.4	3419107.8	9115959.7	18174630.6	9460487	75959277	3005130.2	13086090.9	8525181.5	1468826.7		4399609.7	19211821.4		5649528	4137910.5	17380841.2
1998/2/12	5770090.6	25315173.5	6787107.9	1260201	3838438.6	5906006.7	20224039	16077904.6				5079568.9	1761998.5	13522444.4	7819486.6	6491575.4	6129653	5561447.8	63246550	3631916	5081744.2	18024863.5	1229910.3		6077133.2	24319224		10875407	4700203.9	17062868
1998/2/13	3467771.2	17413446.2	5267370.6	1235382.9	4704686.3	4844831.8	20521940.9	25120637.6				2681446.7	1203267	5873297.9	4514198.6	5990095.4	4190346.2	4067875.6	54954066.9	2948446.5	6985672.1	12832376.2	2074589.6		5443430.6	28205598.8		7198149	3590120.3	16734961.8
1998/2/16	4131424.2	23588362.8	8213556.6	1713476.3	4639700	10987068	33581260.9	80997784.9				3058736.8	1578711	6216818.6	8174082.3	5176240.8	4166456.4	9554000	50508000	3477000	23254000	49935000	1702000		6153000	21708000		16439000	4344000	27105000
1998/2/17	2595812.7	19560242	4563743.8	8643177.8	3008633.8	4643180.6	18142720.1	28909026.9				2723343.4	1107485.9	2757418.6	6557976.2	3070539	2855642.4	7722662.6	31462113	2796063.1	10459444.8	21182777.9	2952713.4		7118851.8	8511870		7229576.7	4060371.7	16094773.7
1998/2/18	3577245.3	31184200.2	5060792.5	2151418.4	4358592.7	6061151	22287968.7	28699198.3				4938214.8	1301440.1	3711706.2	4066776.8	4718178.5	2858456.5	3925222.5	29956472.1	3211063.2	13012560.8	19270950.9	4868133.6		3654499.1	9735535.8		7735575.5	4241116.3	20270439.3
1998/2/19	2211486.1	23278633.2	4637994.3	1254343.4	3322967.2	4123012.6	12142962.4	23687133.2				2509426.5	6098233	2685751	16368514.5	3587151.8	5155127.8	2642006.5	28851872.9	4299642.6	11403955.8	23474069.4	5052996.2		3082123.5	15361334.1		6645352.1	2290961.3	13917992.6
1998/2/20	2410385.5	14846215.8	4989448.6	5907036.1	2988725.6	3670882.3	14238818.2	28112685.7				2311947.9	2858552.4	4261000.8	6298433.1	3506618.7	3907142.8	2865740	38673263.3	2916879.5	14832354.7	39188674.8	3207927.2		4272831.9	18650410.3		7144821.6	4288719.6	31635219.5
1998/2/23	3147178.5	32662037.1	5697283.7	15600729.8	5899676.5	8846180.8	23619416	26184961.3				2872793.9	1421923.6	4551618.5	7097655.6	3117196.5	3241422	4135680	48495488.6	2410944.3	17152224.3	25502908.2	3048924.4		6562208.2	30057516.5		8490897.8	4261499.2	16113469.1
1998/2/24	1877267	53246910.9	3926603.3	5725902.6	8879551.1	11704709.3	18821871.1	14940754.1				1913244.5	868245	2894090	11636241.9	1450830.9	2043701.6	2275661.6	33373822.8	1552878.6	16846960.4	10819760	1732250.3		4911568.3	45643956.6		4722857.6	2598002.8	11499504.7
1998/2/25	3139632.1	33411287.2	3405865	2537740.4	9349669.2	9249772.8	21960711.2	45691956.8				1688114.6	1115009.3	1819093.1	8972064.6	1939346.1	3578160.3	2672508	52397951.4	1891672	6132254.2	11476329.5	19947775.2		4338646	35189915		4255087	2849622.8	12428086.1
1998/2/26	2015344.7	26658432	4604695.4	2777218.1	12718081.9	14170152.8	39114540.5	56202818.3				2111287.2	1026960.9	2660047.4	5540048.2	1976229	2427354.2	2173293.1	35865967	1753268.6	11529417.6	15232987.9	13254900.9		5378488.9	21352908.6		5468210.3	2058299.2	55207026.4
1998/2/27	1991926.4	144908424.7	4040348.3	1538911.8	6770274.1	19996345.2	17347480.7	32578519.1				1892550.3	510057	3121989.2	3992648.3	1264210.6	2262301	3185470.3	60508991.1	2177101.2	6355709.3	8552279	4596693		3805224.1	13656503.5		4071377.7	2235978.9	27365427.6
1998/3/2	2347967.1	47165398.6	5386941.2	3067865.1	7900834	12513484.5	34869910.3	52120239.1				2575452.9	1411259.3	4568396.5	7584675.1	2476667.8	2969779.4	2925450.3	29998878.1	2708255	18644373.8	15849004.8	7208606.1		7312492	30039739.5		7867773.3	5491248.2	9651586
1998/3/3	1643945.2	24199674.4	3525680.6	1764098.3	4024634.2	6998075.5	19149465.8	23680783.7				1712030.4	692894	1987063.2	3964797.6	1509875.3	1392725.2	1786491.5	11608014.9	1049366.3	6389190	10911465.7	1670714.7		3179028.7	15347463.3		5103172.9	4310913.5	7455624
1998/3/4	881162.8	15102791.6	1958176.4	2179575	2893951.8	3839252.5	15664875.1	18087582.8				1544233.7	809528.1	2622114.8	2404379.9	2284223.9	1680965.9	1171545.2	14667198	1258271.4	4625249.5	7982588.4	932984.2		3349759.3	11245363.1		4025467.6	2595264	117371638.7
1998/3/5	1474365.9	14007854.7	3025182	1826715	2249690.5	3464898.5	12366886.8	12974867.1				770015.4	418043	1920243.7	2729120.5	1295322.8	1339599.5	1118182.9	63904024.5	1776403.9	4174162.8	36861989.4	505810.9		2392862.5	25808932		3266741.2	2171961	43581546.9
1998/3/6	569431	18835765.1	3404108.3	1504334.5	2008958.3	4036141.9	9049951.5	17133541.1				950784.2	488030.5	1249091.4	3294485.5	945071.3	1130924	1294539.8	27601151.1	1303023	3961113.6	35680012.3	6899533.1		3005386.3	13102604.9		3409216.8	2692346	28445959.5
1998/3/9	838369.7	20005574	1666273.2	2154597.5	3262235.4	4215599.9	8866468.8	16798361.9				2608680.2	761999	1473544	2559405.6	1131226.5	3433124.1	908645	14792365.1	1891438.7	3355965.8	26214071.3	1163994.4		3410216.7	16029780.9		2608021.2	3110836	30690779
1998/3/10	1151346.3	58295471.7	3258341.1	1714316.3	6695732.2	10831203.6	17828986.3	27839031.4				710325	762412	2511149.2	2408541.1	1207987.1	2984873.6	889507	15554646.4	3259402.6	5850577.9	23051665	2067057		5048922.8	21609912.8		3446484.9	7428682.5	32506435.2
1998/3/11	883227.2	37539759.3	3476716.6	1628585.8	5514850.1	6357477.3	21449741.4	34308500.5				1017804.9	609429	2440732	2182687.3	1478806	1808303.7	1319522.2	46518513.3	4160784.3	7149291.8	22195037.9	1395022.7		3827180.8	19123871.1		6058419.8	2700916.2	41874419.8
1998/3/12	1120182.1	20640048.4	3194923.7	1458287.9	3080402.7	5040813.5	16869953.2	19633350.3				1239558.2	778111.8	2535975.5	2679304.8	1314353.9	1425254.6	1705079.7	20808144.9	6180891.4	2735755.4	17454088.5	588390.9		3667841.1	10510207.6		4739608	2317075.8	45428042.3
1998/3/13	1361659	32415066.3	1824276.4	779227.3	5047858.1	5714798.4	24197001.8	21885795.1				1378278.9	930988.3	1433896.1	1984640.2	1170765.4	905476.4	1498785.5	21210852.5	2595223.7	3003093.6	21646921.1	841924.9		31340814.6	23323573.7		11872231.3	3982125.1	78879501.7
1998/3/16	2477859.2	41728682.8	5778224.1	1167809.9	7023039.9	6635587.6	34022914	44568633.9				1946916.3	480434	2240227	2303737.3	861449.5	1302314.3	1364842.8	68517996.3	1391602.9	5018445.7	18963684.7	914775.1		18263703.6	53324433.1		7601550.8	3925537.5	76853420.3
1998/3/17	1728608.3	28395432.1	4352785.9	1032946.7	5966551.2	7125281.9	24324726.6	30770604.7				1696735.8	901386	3028980.6	2678917.4	1124814	1533884.1	2393995	48625881.3	1943498	5704262.9	20940402.5	813786.1		12525236	45628816.4		12672600	4057942.5	34713454.8
1998/3/18	1340524.5	26355656.7	2220187.4	777267.6	8630720.5	5137843.8	17935961.4	26684322.9				1409150.2	593359	2069709.3	1750677.5	1058000.2	5172180.9	5902883	32252922.7	1398475.4	6659985.3	14295108.3	601989		9693587.4	97732551.2		8017995.9	3291451.4	33454608.4
1998/3/19	932590.6	15218846.8	2477825.7	1381546.6	4373016.9	3008602.9	10742972.6	16217791.3				894857.8	585603.8	1603714.3	2147128	906227.4	5265461.8	3268700	62471262.7	1210797.8	4678740	25714932.8	957054.8		5265040.8	101376855.4		7662624.8	5000560.8	26482894.8
1998/3/20	1141559	18778801.8	3424973.6	654867	10233429.3	4845937.4	24059205.6	44392606				891989.3	704607	2067467.2	1773878.3	1122752.4	2301692	1603836	37798242.5	1310594.8	3730599	27695452.5	929246.6		6958416	35103261		9128134.8	1904856	34970865.1
1998/3/23	7140124.1	24802319.4	2139982.4	1149063.1	14216295.2	7260144	135018718.1	68133521.6				1149174.6	594936	1930462.4	2453089.7	2064179.1	3052326.3	1104882.9	57072280.1	934213	9339868.3	30323580.4	790434.6		8687499.8	59971584.3		10844687	2373126.9	37881500.8
1998/3/24	2798150.4	67897510.2	2636348.7	1238880.8	10765588.7	8404002.9	99244900.2	77058839				1209319.8	456495	2050566.2	2673839	1632995	14322457.4	938605	84989726.1	1119888.3	7616229.4	24945380.8	1009294.9		4871926.5	38552244.1		8400440.9	2153842	31364635.7
1998/3/25	3759620.5	145925881.2	4167158.3	1117878	13356801.9	37737504	186860722.2	83886497.6				4235421.1	1158543.9	4034214.9	2388505.8	1029963.7	9762332.7	1769189	93880306	1498067	43901584.7	29115551	847675.6		9713945.6	87386695.7		7530402.7	2582975.6	73814861.8
1998/3/26	3478999.3	58455017.4	5847166.2	2882520.6	8039099.8	22376549.6	222089477.5	50789944.2				1572022.4	1145182.5	9899645.1	3175130.3	1500653.8	7277748.6	4586402.4	92259336.8	9323618.1	51982676.9	24334327.8	5043035		5030096.2	36550128.6		9573514.5	8838371.2	32890018.2
1998/3/27	12295341	120035330.4	8517862.7	3980472.6	16113098.6	37691846	214116143.8	109516380.2				3980091.2	1137574.2	7957255.2	8814072.7	2284989.4	15027322.8	8326759.8	90500826.5	5294714.1	38870452	59474360.2	6459229.3		7439309.7	48291953.1		12319290.2	8705315.9	56258105.5
1998/3/30	10130456.1	84648698.1	8337317	3967173.6	41875282.9	38587656.7	204318354.7	78660364.4				4818226.7	3109033.6	9151568.2	25725065.4	3445226.5	17249640.9	8552499.8	88295996.8	6682603.9	31684664.3	39854623.5	10025132.5		20272827.2	54545110		17685219.2	4577831.4	77246782.2
1998/3/31	5057420.4	49188140.3	5714284	2387191.7	21128687.7	22754778.4	120177445.2	54990069.2				4426863.2	1678837	4704550	44644239.4	2267894	8231316.4	4630070.2	53794953.9	10451318.6	13633248.9	25418346.9	3027239.1		9319920.8	28298990.8		13749206.1	3192759.4	39474276.6
1998/4/1	10985926	38818015.7	7021618.3	2078850.9	8711835.7	17895629.1	95956426.8	95992345.8				2999748.9	1540017.4	7088586	26951432.3	2089246	14447357.4	4290530.2	56512559.2	4878825.9	12921759	19669012.3	4888638.5		9160236.5	27648204.3		10949028.2	3521364.9	29836002.3
1998/4/2	27110131.1	52433130.3	11444010.3	9897445.7	10923017.3	19857663.2	83760829.2	173745840				7931788.2	3241631.3	20475242.8	54876918.6	7037151.6	31886852.4	15016293.8	65609889.9	7396826.9	17832106.8	26331154.3	4721996.5		18670689.8	105550555.8		23223110.4	4984490	42052986.3
1998/4/3	18800319.1	42904510.2	13860982.5	17376804.2	7546751.4	12458816.8	64558260.9	65715646.4				4260696.4	5620689.7	25483666.3	36912574.8	6009366.9	15305208	21831503.3	49160502.8	5507197.1	16772126.8	19463826.4	2272434.8		9730932.1	29086401.6		27189826.6	4386008.5	37960950.7
1998/4/6	20007760.6	54823946.5	13041612.6	13595197.7	10164811.1	19555411.4	157556396.2	87699522.8				16662360.7	8172632.8	53795096.3	36603224.6	10258322.4	23957930.3	29224504.2	183446282.9	7489278.7	15000925.6	N/A	N/A		15634849	51099089.6		21070366.7	6934824.6	N/A
1998/4/7	13649570	52040392	7379988.8	23389238.8	6050502.8	9587488.6	141402745.2	48597256.3				8230139.8	3588614.2	25571628.9	30075564.4	4827879.3	11879053.9	10558461.8	122190016.4	4203801.8	8015945.2	18070542.5	4106124.3		10208511	29799722.3		24493054.6	6000227.2	69486678.5
1998/4/8	36325934.5	40533174.2	48409939	21718064.2	8531784.8	14865913.5	70868825.4	56911516.6				23618506	8822102.8	24184026.5	32275490.9	8823588.9	13528017.7	13264316.5	70081322.6	12664307.1	11676911.5	45051639.5	8014063.8		23170801.5	40908220.9		29504496.1	11460416.7	33468853.5
1998/4/9	23425696.4	N/A	26280779.3	13486285.9	12233010.5	18246529.2	76481503.4	77360509.8				23802999.7	5798952	27318545.2	30440998.4	7629651.8	11988150.8	10134462.4	86872086	8413788	10389803.6	32296435.5	8676228.8		13700356.8	36098857.5		40034517.5	8748947	30152357.8
1998/4/10	10359363.9	60757616.8	10432347.1	9140699.3	23381238.1	36421500.8	91482296	302736693.7				30635922.8	3532538.9	21694613.2	22601606.6	4176847.5	9665200.8	7110710	58350813.2	5439813.1	15067040	17786260.2	10551911.8		8236670.1	40102671		18677518.2	5527544	33212348.7
1998/4/13	8759766.5	56932460.9	10688915.7	7638720	15491475.4	20762820.2	75880484.8	129857122.9				31086799.2	3064139.9	11524407	12873455.7	4910901.4	6858316.2	10983879.7	53590842.2	6772941.2	19015332	24697596.4	13293685.1		14510947.6	102496403.9		23081469.7	21398397.8	39309472.5
1998/4/14	6144124.1	37869268.5	4233145.9	5693543.6	10236650.1	13483708.5	48834593.8	155387368.5				17469781.6	2047779.1	9195533.3	17078664.3	2705197.4	6053613.3	4666657.4	36618873.7	21013666.5	9744091.8	21347459	4265089		6619063.9	28024724.8		23474556.5	8471082.8	18620214
1998/4/15	18539805.1	43263318.8	5258270.5	5058318.3	5678828.8	17164055	41221503.3	85663578.8				56870045.8	2788630.7	5689757.2	24967357.8	6732872.6	15772971.9	6474832.7	99682552.1	42142913.7	6020572.2	13332260.7	5014457		16275742.4	25403996.2		17819140.1	11103556.8	25910310.8
1998/4/16	14357844	61516121.7	7444662.4	4882196.6	7523190.4	10246630.9	89765192.6	91653438.5				92120760.3	14136672.3	9056473.9	16997398.3	6948781.8	7354049.2	8052061.1	76500617.2	14192694	22804733.8	18640449.3	2760169.4		30331741.2	44067947.8		51159717	6568625	84288397
1998/4/17	8684830.6	36444798	6164168.8	12047351.2	8102639.5	11194882.1	52466465.2	78164827.8				31403610.7	7345060.2	15060964.1	23833012.2	23312972.4	12346238.4	8739836.7	N/A	17705575.1	7632197.6	15734027.4	7451577		12023506.6	29228294.8		19212534.4	7299694.6	21595316.3
1998/4/20	7376416.3	29232862.8	4205738.6	10418804.6	5736125.5	8660110.4	50883381.3	48171882.2				26737990	14960301.6	7531706.2	38052034	29136776.6	44446503.4	24529696.7	79466608.6	9057932.1	7294143.7	16401973.3	8893944.3		7690848.3	14385777.4		25017129.4	5905859.7	24959523.7
1998/4/21	11064015.8	19318440.5	4069394	9439387.7	5248296.9	9843444.7	37851921.3	30713475				17363058.1	8021321.5	7674827.7	122881558.4	10502564	29284770.6	21128964.7	38544122.4	6614860.5	6167935.8	14353853.4	4806841.4		9055168.6	17915520.4		12946947.2	3969208.5	14021548.6
1998/4/22	14917738.8	38886074.1	6132895.6	9100651.3	26584263.4	11395579.6	50383918.9	64166323.8				39897112.8	15562814.9	19414166.9	127128859.9	16076140.6	21369268.1	11083611.8	43404057.1	8318568.2	13994421.8	11742661.8	14446983.9		8602555.6	29227859.5		17598001.1	5881536.5	106573857.1
1998/4/23	9283441	38925150.5	8857662.9	7841190.7	13303099.5	9315988.1	40578848.9	45942334.3				109791414.8	9089256.5	15991105.1	49395658.8	9679546.6	16957543.4	41996835.4	32965238.8	7747968.8	33517606.2	23718729	5312276.2		19503899.7	17808413.9		68952723	7232453	92429196.8
1998/4/24	7078394.7	38066572	6946124.5	8721029.9	10724767.4	11599044.3	36611347.7	38036900.2				100682378.5	9711790	13260300.2	44300076.8	8275536.1	11887426.3	82121199.4	44429250.9	7503911.6	61707526	23783847.2	3603254.8		47213891	21667596.1		34711816.9	6873646.4	41639104.7
1998/4/27	5733940	17807855.3	6866564.6	6056053.5	9464791.4	6880040.7	83212162.6	35323152.3				76402608.6	6812451.5	11803190.4	24302637.2	6138954.6	13422039.5	32846894.9	60218087.6	9947836.1	24506747.2	29236910.3	4351436.3		24134755	25854735.8		22016910.9	5124119.8	33327598.8
1998/4/28	4714471.1	45562534.7	14861538.4	4665174.3	27557414.4	21464159.8	117985057.8	48422528.9				98055398	5856312.8	12837275.6	24916958.6	8080773.4	16203287.3	19716446.8	49149235.4	8423532.5	N/A	54076791	5154742.8		17897699.4	63817866.5		62781430.8	9857897.4	22616249.9
1998/4/29	4144628	232184222	8640934.2	2978012.6	15038847.3	31041609.8	144398989.2	91422348.9				59473651.3	5778773.9	17997581.2	17214904.6	6828766.1	10455665.6	7523191.6	39481535.3	7725040.4	36923488.1	31018483.8	23663686.9		15719736.3	44556240.1		34687489.2	7841970	30772299.1
1998/4/30	5974796.7	325206049.8	6930261.1	3535207.7	22090224.1	25329374.7	53556697.2	111560059.6				52852220.9	N/A	9659772.1	19350077.8	13051940.5	5449159.4	8387278.7	57060135.3	6624336.4	35081278.3	30798187.8	28980373.2		27373348	197107228.5		47551611.2	7769039.9	35050439.8
1998/5/4	36571122.7	261439159.9	7904061.9	4766376.5	27126779.4	24457177	75565627.8	93250979.7				52408662.4	29650993.3	10362399	14401104	7498652.1	30432669.3	9063511.1	50674632.5	8820481.6	20181462.2	26592512.1	13960473.4		34909703.6	277834019.8		170877498.4	11476681.3	38487823.3
1998/5/5	31381602.5	90688454.3	11943757.8	13670658.9	12796268.2	13309905.2	38542946.7	40511639.2				N/A	17108038.7	6913435.2	14793797.2	5244303.4	10385112.1	11653556	45144842.9	11529641	24881806.6	47553894.7	7882466.4		18890974.4	96461050.6		136951105.3	5719374.2	30097719
1998/5/6	N/A	85933603.8	8017610.6	8141219.7	15680285.9	12371366.2	49223858.8	56775079.8				47580540.1	7763295.4	11960766.3	28397669.8	9450449.4	7757500.5	9634806.5	40941017.8	14382212	24883553.1	31594998.5	4754545		21915701.4	91877409.5		42378939.7	6502210.6	23625406
1998/5/7	40952949.2	104886719.7	18864013.9	43398802.8	10340242	13791817	53179358.9	51290260.6				109162686.7	5860778	10323985.6	28714484.5	34268321	15050914.4	8873503.1	49399359.1	14909140.4	15735359.7	21750352.8	5499546.3		16083648.1	76655904.8		34289021.9	8927328.8	35014024.5
1998/5/8	25303040.2	93630896.5	13712494.7	33189171.4	14266326.3	8500975.3	82143675.9	50404574.6				53550703.4	4269181.6	10220249	26926407.1	56017614.8	21270167	11017541.3	39647713.6	9770870	20191664.1	24053005.8	3353431.8		27818715.7	81233410.6		43611239	9545157.1	32096858.7
1998/5/11	31092816.6	58884783.9	21474158.7	39797012.1	14030716.5	9548943.3	55899377.1	38074317.9				78866613.2	6725966.5	13786548.4	59231731.6	39058325.8	39245357.4	8718088.3	167312837.5	10730124.7	17367991.6	23173031.8	4239431.3		20215131.9	57402495.9		44902628.4	16881254.8	24968711.1
1998/5/12	16267145.7	32250870.2	9226861.1	14813035.1	7586188	8276944.6	40796412	28768935.6				110548946.4	3821523.2	7604539.2	24039835.9	13111816	15221202.5	31352418.9	87182781.2	7434572.9	10437873	17063187	3941717.5		12463757.1	46963082.4		25683156.9	5306573.4	14355741.2
1998/5/13	37321999.9	42549995.2	10998370.8	44081652.8	11378352.9	11935577.9	31327380.2	30624034.5				74815610.4	3718165.5	9053497.8	36185832.3	11500163.7	18911375.5	26804670.2	53653529	11185299.5	12470220	17327619.3	3399028.3		15982059.3	46420124.3		29810576.9	6028156	15775913
1998/5/14	16791015.3	50175333.5	8764839.4	32720243.5	12211070.4	12055924.7	44914490	169086192.2				77269923.9	7000216.6	8900284.3	39587307.3	14669615.9	14555214.7	97595855.2	86692702.2	12212293.9	13988171.7	23243048.8	3317704.1		29310972	53644595.5		76612409.3	4792847.9	23397459.7
1998/5/15	15564423.3	38762043.9	6714832	19416384.9	7381662.6	10187287.5	26207678	92470423.9				52552959.4	5542121.2	12760800	33322364	N/A	10994237.7	97865395.7	119993619.4	10449201.7	8663501.5	26461223.3	3622064.9		13304920	37594439.2		35497202.5	5461656.7	17705696.7
1998/5/18	10662380.5	27928875.7	5629559.5	N/A	6636968.8	5568673.9	25513653.6	137942502.1				23003291.4	3305495.5	4467960.3	11833460.6	6945095.3	5720211.8	33230646	41520304.5	5509984.4	9576556.1	18929913.3	3237492.5		10287986.4	29727383.9		17414229.4	10545972.5	19545652.6
1998/5/19	5802570.5	27773204.7	2530717.2	5657734.7	4596535.1	7715679.8	24144126.4	55690721.9				19399287.9	1701647	4065481.1	8810264.9	4463590.1	15374523.8	21560682.8	38155256.6	4053566	7577155.2	15119406.6	2976229.2		10929594.8	20746605		57749581.9	6345453.3	19298306.6
1998/5/20	6223302.6	27535585.9	2548947.9	4921216.2	6160215	10827384.4	27703960.2	N/A				50549806.3	3301155	3594997.8	9631321.9	15679367.6	5968065.9	15628160.3	33830112	7315780.1	15427154.8	13876661.2	11119122.8		8784059.6	20973000.9		45163589.5	2832075.4	13254240.8
1998/5/21	6317747.6	24788775.5	3603365.9	6793535.3	9006729.7	11560024.2	33802846	30738580.9				82126387.6	2735164.2	5295469.7	14051295.9	61640623.8	6429873.3	18241480	38121357.9	46326088.1	12425021.1	11791426.8	6641157.1		21943585.7	20617707		23355926.4	10093248.7	18524394.6
1998/5/22	12353654.1	24052640.6	9828919.4	7281283.6	5912314.8	8309452.9	57595528.9	36802768.4				31304155.5	4284435.4	18258388	29201425.6	19083502.4	6577989	18545966.5	32170304.6	16454264.5	25204691.7	14347511.8	6238407.8		12558675.8	36700023.7		27903950.5	N/A	14982106.8
1998/5/25	11890917.1	41143212.4	32486729.1	13872197.8	15969085.9	11316824.2	36186200	48494084.6				28910967	7390976.4	19255505	44581737.2	17189862.8	19442246.8	22546987.9	46998304.7	31547399.2	24674734.7	23027015.8	7819247.8		55327806.7	25790642.5		68806296.4	30522681.8	22264616.7
1998/5/26	11340981.9	18685581.3	11680825	9201536.9	N/A	7939952.8	37098127.9	28351454.9				43478696.4	7499199.1	24681151.9	N/A	20310547.5	49571405.7	17510962.6	31931683.4	13803806.9	39285616.1	12450997.4	4049295		18479395.4	22286811.8		24203103.1	18793431.7	12078540.9
1998/5/27	12741982.2	26023513.4	18706622.4	11548094.8	7447069.3	14554633.5	19730114.9	27932703.2				32707178.2	12317224.2	16235823.4	35988352.3	14465567.4	27899325.1	22610539.9	38419514.9	14998807.4	17195097.7	11989415.1	7865537.2		13973333.8	23893898.8		19471922.7	9093716.2	14773982
1998/5/28	7406605	30857845.2	8537402.2	6644478.4	8342532	31187425.6	29388281.4	24245107.6				30210104.6	5139119.5	12507249.1	29084207.1	10112217.4	16949689.8	26356443.8	N/A	N/A	22403674.6	10592696.9	8238585.8		21333302.5	24159774.9		26911255.4	7103403.3	11332687.5
1998/5/29	11522464	25031000.4	12604639.2	6750020.6	10065709.4	41125075.6	20072381.4	22621013.8				16994865.1	5033422.4	12053733.4	31804859.3	8418414.9	20755340.1	24987743.3	33306607.6	41359090.1	12761378.1	61492099.8	1968665.7		19348127.2	21411155.3		18896156.4	15840448	8731526.7
1998/6/1	30306364.5	24519534.6	32001310.9	6744276.5	6644656.1	20741296.2	41887740.1	36114298.2				56627430.8	5083151.5	24101504.1	20439799	11713940.8	N/A	21050640.4	45308031.8	76209425.3	13332193.8	48991318.1	7642087.1		21710667.2	63368179.8		20494393.7	18091344	12625733
1998/6/2	10578321.4	35836920.8	14524544.6	6505412.7	4954782.2	19030256.8	26823992.5	22630120.5				26367359.4	3472131.6	20096133.2	18599773.2	10174649	10674149	9795186.4	104900417.7	59633623.7	11726315.9	27628323	9051803.7		11991056.4	25520244.2	75629361	21108570.4	13525344.4	8376538.3
1998/6/3	7514768.7	14396257.3	9102528.4	28330021.9	4355858.4	23160407	30699396.8	22896882.1				41512265.8	3274038.1	12476967.5	54428262	28006488.5	10359596.9	19163736.5	120741036.3	24381257.9	9809321	15834140.6	11853021.3		10335800.7	21233727.3	24286744.6	14970664.6	9152462.6	10331870.1
1998/6/4	7849423.7	18228596.6	12156205.1	8365459.4	5288419.5	25898404.1	34404840.1	26582738.8				27846539.3	3211869	11999070.9	23961202.5	23874113.6	12726742.7	12780711.7	48119142.8	17517436.3	6497215.3	9698088	6576311.9		12399332.2	21170652.6	30298218.7	22055145.8	9770892.9	13425941.8
1998/6/5	8452517.6	19471922.9	64604384.4	13098600.5	5817784.5	14460557	28726594.2	23820692.9				61126840.8	5066969.9	14401542	31946909.6	18199876.4	15911680.4	N/A	39341331.8	25028165.8	16436255.6	14975261.4	2846398.2		19918416	18693218.8	15234114.9	21004821	21231823	17531123.7
1998/6/8	5747580.8	36445527.1	31941653.4	10918542.3	6192585.2	20414414.7	55144670.4	18327681.3				28677622.9	2805661.8	N/A	15171824.4	10301530.2	13050351	14757920.8	24978000.6	12099233.8	37226222.7	14428779	3773594		20768686	42629271.8	15905162.6	15183887.8	11467499.4	11455957.7
1998/6/9	12116639.2	25080562.7	22657798.9	8924340	4574935.1	15449548.3	62078209.7	16243359.3				33818522.1	2112604	N/A	36533932.4	11852698.2	12552779.6	11420512.2	36351779.5	18005548.1	20347142.1	16663009.6	4110465.3		12061239.6	N/A	7958729.8	18166220.7	10898286.8	11940268.8
1998/6/10	7089762.6	20304746.9	8278860.8	5358265.1	14638540.9	11580810.7	54081828.4	26317813.5				13349159.9	2104880.9	20691478.9	18043368.8	6184718.1	4912851	8687825.4	19778780	13736651.9	27418126.2	13481350.8	3572508.6		17732073.2	38814828.2	4507974	18004816.4	8379533.9	40146321.6
1998/6/11	4808966.9	23874585.2	5143868.3	6784605.1	5140285.4	7474949.4	37601944.3	10012250.9				18169003.3	828066.8	8677499.9	5359940.9	3736509.3	2472751.4	3059086.7	23372649.2	9551091.6	20614979.2	19115998.3	1407659.9		7523667.2	31610695.6	5107054.2	9116813.2	5754991.2	10452136.7
1998/6/12	5247989.6	N/A	6310411.1	12058810.5	13298350.1	7844852.9	39877869.2	15585207.9				24776174.5	3882282.7	N/A	8505250	7201588.8	4490549.8	4649428.5	20723735.7	12046462	29988565.7	27045688.4	5526530.2		10008852.8	31279178.7	6229817.6	28679793.9	6211604.5	12244932.4
1998/6/15	4885979.6	36922522.9	4966743	25826541.3	5748542.3	10582309.1	37426684.5	20399955.3				26155595.7	1439270.5	11862254.1	6651784.8	5042476.1	3706176	2158003.7	22367330.7	10005707.7	17210468.3	15702651.5	1455254		5158544.4	25313982.6	5148726.2	29324264.4	9580884.2	10666853.8
1998/6/16	2905401	23515413	4167890.8	10371965	6055783.1	11074329.6	38385608.3	25016541.6				25991108	528282.5	8162823.8	5654352	4778329	3363495.8	1997841.8	23187471	9755991.7	12429008.5	14148547.3	1912445.5		10759626.5	20461090.7	7810398.9	18525809.2	6515655.1	10547780.1
1998/6/17	3084652.9	20020820.5	2416666.7	6045958.2	4380133.4	3766776	17174865.6	14123423.7				18149720.6	347482	5233350.2	2862556.9	2876040.3	2529558.9	1065948	14604364.1	11748235.7	9868324.2	8227648.8	995745.8		4212398.4	10955943	6720488.4	46066394	6563329.3	5331782
1998/6/18	2739792.8	20075066.8	3476605.1	6841093.2	2379807.1	4586481	13071135.9	21626905.5				14958096.8	1035007	5296830.8	6863878.1	11965436.6	2179111.4	5830688.6	15704542.7	4587681.2	7827770.8	9902694.4	949498.3		11072356.2	20112143.5	4831400.5	24597906.2	6816814.9	4872672
1998/6/19	3160505.8	44279453.9	4275232.5	6051354.1	4590822.8	8284941.9	129452959.3	23008278				74418588.6	679772	3808725.9	10019492.7	18639418.5	4611278.4	16977823.1	18059061.2	7181800.4	18488945.1	12153698.8	3385357		10859942.4	65179900.8	8651629.8	N/A	7780992.8	7171270.4
1998/6/22	5736852	31547223.6	3931695.8	5723779.5	5562274.8	8281343.8	55757688.1	26700681.8				38884156.7	1438678	5042604.2	5875130.5	7639491	4752124.3	34012456.5	27353673.6	13551945.3	18027783.8	14201030.8	5940925.8		31669752.9	33988446.6	5848685.1	41298785	20596850.6	10109653.1
1998/6/23	5197632.7	30593002.3	4808628.8	6184812.8	3468126.1	10262966.1	81352973.2	35376590.5				33912566.1	1515565.5	4410487.2	7800241.4	5161499.7	11681231.9	29754744.6	25267140.7	7543675.3	15863660.4	18859349.8	5874694.2		N/A	20901334	10423026.3	21748176.8	9368225.5	9747721.8
1998/6/24	3046230.3	32083224.4	4555578	9372351.3	2640688	5528220.7	31144259.4	25527401.8				59423017.5	1357244.3	4061782	18295843.5	3354710.4	19756656.2	53385191.1	17200321.4	6034091.4	14114460	58796288.7	3629219.4		16389200.1	22500664.2	5203134.1	14863300.9	6777589.7	12798271.4
1998/6/25	3013266.6	19567790.7	3226887	4707439.2	11351563.2	4628591.5	51551691.1	19463503				N/A	932488.4	3048704.1	13727840.7	2857582	5795382.4	85193747.5	19720070.9	5466532.1	11110895.5	20843825.5	2213293.2		10272061	19736356	4182708	13692407.2	9440364	6330883
1998/6/26	2619775.8	21845243.5	2104391.1	5312787.5	3823926.1	5357074.7	65304625.2	18967665.1				30551825.1	1240163	6230299.4	28867482.2	2881606.1	4218850.5	90584453.4	19628089.2	3981905.6	8385920.2	8861504.4	1605557.5		9984595.7	16901938.8	4300542.4	9169455	5051052.1	5190734.6
1998/6/29	2598329	22503933.8	2597732	5377684.5	8338580.2	3600865.3	34236993.3	N/A				27644919.3	1492144	2098907.1	15455799.9	2830313.4	2705374.4	27249090.5	19781800.1	5208994.1	8055149	9902627.6	2359334.6		6258211.2	17063823.2	3919037.6	12458882.1	3505109.9	9445156.2
1998/6/30	2569711.2	13901540.3	1729184.1	4653605.9	5377311.9	6932900.5	50290856.4	13803114.7				50516414.2	1672709.7	2374496	16921377.7	2416128.7	2104453.9	16041605.2	12825059.8	5779587.5	14029612.9	10644745.2	954403.6		3919310.7	12996550.7	3570792.6	15756958.8	4263070.5	4928338.8
1998/7/1	2223651.5	24634541.5	2492790	4649569.9	3814706.1	8410970.3	54412692.7	21613825.9				32897586	647071	4057219.5	18767689.7	4808474.6	3441891.5	29505601.1	13338308.8	4044489.9	12138566.8	16033159.8	995079.2		6504202.9	13528706.2	3441514	23877757.3	5996413.4	10151562.6
1998/7/2	2264530.4	13576497.6	4078779.1	4324437.4	3874900.4	23694942.2	35784698.4	12305883.7				17670701.7	1381765.5	3084812.3	9776281.4	2580487.4	2972147.5	20066408.3	15209772	3542528.4	18057680	4891286.2	2094208.7		7202842.5	12726631.9	6149345.8	21171279.4	4043065.8	10037565.1
1998/7/3	2405364.3	19375747.8	7215600.4	3625260.2	3446608.3	19785952	16881910.8	10844063.9				24390310.4	584814.3	3872662	42133520.2	2116507	2409276.2	9569063.6	11470131.5	4585629.5	7234404.3	14638799.5	1998000.4		10539692.2	10155246.9	5066965.1	20686809	2288156	5535286.5
1998/7/6	2051215	13444630.5	1982624	3881550	4022365.1	6950672	19862738.1	10163647				11407343.1	612463	3202219.2	33087914.8	1562987.1	1707680.5	2599658.3	11576034.3	1966343.5	5929495.2	14212958.8	580452		5817715	9957560.8	10067758.3	14431470.8	4420376.6	7045617.5
1998/7/7	1048834.5	18577996.2	1432055.7	2620118.3	3238616.7	7563244	12585710.6	13908839.2				11658368.7	1077873.8	1293815	10581694	1151886.3	1343245.8	2255066.7	9765211.8	1580055.3	4109940.4	5090172.2	578104.1		8855517.9	5964743.2	6727289.2	7700289	4091689	6335426.1
1998/7/8	3330492.7	11394572.3	912881.7	1601245.2	10086241.9	8180032.2	40642857.6	9333130.5				5978165.9	874268.5	2176131.7	37860676.2	1475120.4	2773431.9	2467328.6	9342953.9	2181162.7	5115986.3	4219538.1	547754.8		13064659.9	6383757.5	4196031.6	21709880	2200373	3915831
1998/7/9	1604612.2	18106055	1490377.4	2291939.7	10355225.5	14488448.9	9276236.9	8254715.2				5701794.1	1128117.5	1873023.1	27647927.6	2171375.4	3484369.6	5610027.6	6999245.5	2352498.4	4973024.8	8082897.7	478294		26691089	7557307.5	4708995.8	11831753.1	1650586.2	3156380.8
1998/7/10	3338007.8	15497125	1966597	2310957.8	10887661.8	N/A	42772574.2	13468532.7				49351504.2	990726.2	4060140.3	41633585.2	2157153.6	4126681.6	6795229.6	10962476.3	2416064.5	10928635.6	11453965.4	1922126.8		19803151.6	7449830.8	9878850.1	15181040.1	2709559.8	6097846.9
1998/7/13	1587279	15848620.6	1549739.8	2733718.3	6576578	57891655.8	14976568.5	9802683.3				35840207.3	1740869	6000438.2	33073013	2870516.9	2182924.7	6408268.3	9686519.9	3241558	29182790.2	6237102.3	1082121.4		14758378.6	8382958.8	9111631.1	22799034.6	2744405.8	4430627.9
1998/7/14	2720667.7	14579378.6	1928886	1788803	6957964.8	20636549.2	72693834.4	9022657.6				28260496.9	2966239.2	4104635.2	33466265.5	4711344	3741112.4	7677376.7	12764773.8	3204476.3	21860994.7	17204714.1	1088630.6		46028562.5	9117016.3	5237603	26818942.5	2374258.7	5924821
1998/7/15	1299018.4	15644960.4	1956947.6	1765982.2	1351385.1	12255063.6	26385887.4	6767797.5				22054471.1	1272314	2791801.7	42101090.9	1739755.4	3051516.7	16538544	6744584.8	2337303	12995009.7	8953712.6	1741530.5		34876098.6	5754082.5	3231457.2	17916974.8	2258845.2	3372005.9
1998/7/16	1528823	18684167.2	1724684.2	1516496.6	2037978.1	20794263.4	131177977.9	14499585.6				24700012.1	887262.5	10860270.3	81234259.6	2314063.4	2139848.4	5370083	9052573.2	2474260.7	19326204	15999914.6	3564586.9		81151323.3	7384407.2	4951861.5	26489687.8	1863006	7499232.1
1998/7/17	2479793.5	19778023.1	1879084.7	1383260.2	2129998.2	8110030.2	51451545.7	15761582.4				36550377.9	688309	14429113.9	126600478.6	7039416.7	2210072.1	21577878.3	9276453	2001219.7	14317545.7	18531957.1	2759071.5		40830043.6	8240056.9	2006964	33630617.4	1895648.9	7689463
1998/7/20	2982269.9	26229956.2	2038426.5	1796215.3	3191922.7	8331591.6	68830634.9	11045122.2				16152004.7	1032935.2	12537082.7	49039967.4	17287332.6	2061297.8	57740381.8	10158278.5	2375020	10982335	18895957.6	2187379.7		19141609.4	10927783.8	2814233.9	23354270.4	2473070.9	6587581.1
1998/7/21	1740586.8	30777035.1	2852888.7	8719338.8	8504758.5	19146968.5	28335157.6	17389029.8				41288495.7	1278675	32113653.9	31669736.1	7548345.1	1823855.1	39189712.1	9602013.2	2165870.9	7197734.6	44157286	1061243.5		26153980.2	8613290.2	3013720	19071218.8	1989714.6	8489701.8
1998/7/22	1183144.4	28308551.1	1762030.3	9510714.3	4272837.3	10611709	22092106.2	11905939.2				25310728.7	3148470.1	12809458.6	26423549.5	4099061	1764583	61388911.2	5475646.7	1670662.5	7163070.9	11838950.3	1518225		12714096.6	5049561.2	2709817	11734345.2	1321624	6869539.1
1998/7/23	1298920	9622312.3	1438856.2	2730239.7	2597331.7	26356737.6	12250510.4	4342334.2				33817208.8	1696309.9	31869898.2	58019006.3	4794379.7	2531257.4	54374589.3	6709608.6	2316848.8	11642827	19764805.5	1289293		14262476.5	4224331.9	2172427.6	13501908	1580097	3208787
1998/7/24	3782547.1	29130346.9	2031551.3	8680242	4909416.2	35276487.2	37485908.6	17182567.7				37986410	1190795	11246544.6	77570605.4	7262445.4	2234582.3	17254350.8	9026834.7	2358148.5	8272613.8	19881255.9	3040279.7		20108548.3	9122553.1	2238689.4	30457312.5	1491918.5	31739505.4
1998/7/27	2116853.5	9993856.9	1434008	5300016.5	2258498.3	14848863.8	26286923.2	7251781.2				28650272.4	5312984.8	8462497.3	38675751.5	5502607.2	2956845.2	15226075.2	6576804.9	4407688	4488647.2	13769627.6	2350280.9		62463099.8	24247313.3	6643322	43963077.3	1865147.1	6307885.1
1998/7/28	6518943.4	8004582.3	3166521.1	3262850.4	2026441.9	11141498.8	13769462.9	7804050.6				19202351.4	3734259.6	17961891.9	47468167.7	4030777.7	3058161.2	8930809.5	22096738.8	1908332.8	2776589	8964343.2	775415.4		38596501.6	15896592.9	N/A	20140114.6	1257900.5	3197420
1998/7/29	2997338	10139297.9	1306956.2	1559522.8	1727105.9	7799726	11995202	6376867.9				18318827.6	1590866.5	10951072.4	59469222.8	4256883.3	1500547	10068615.9	9207801.6	1501304	3176424.3	6964946.8	4664557.2		31035381.5	8644061.7	1473120.8	20773251.5	1248843.1	4975809
1998/7/30	1601623.1	8224239.8	1181609.1	1455902.7	1881729.4	9492019.9	19359186.3	4881826.6				12443331	3299088.4	7057810	26953967.1	2592741.2	968993.4	28075747.8	10366761.7	1780915.7	5281507.7	7812801.6	8537242.2		19376015.7	6858376.1	3706421.3	28241113	1371494	3928171.8
1998/7/31	1526164.7	12967868.9	11213503.5	2810291.9	1315351.2	7862853.7	72670391.9	5516013.1				10421264.7	2017671.6	9562970.1	23756107.2	5549526.4	4497491.8	25620519	6283872.5	4475802.4	6948391.8	10958621	2620455.4		24411347.5	4774139	9047423.2	23716901.3	2759194.8	4800424.7
1998/8/3	3511728.7	10751821.1	31822644.8	1596237.8	2084274.9	16857348	33144759.6	6834094.6				22419790.6	3472365	4968043.5	18811114.4	24291554.6	16534602	27027172.9	7027641	4608617.7	3834903.3	11104117.8	605105		24504316.9	6370885.4	3081036	15583879.1	2799932	2642257.5
1998/8/4	1423260.9	10629600.2	11848107.2	1660740.1	2114810.2	8055424.8	42367141.9	11705785.2				11610754.7	2404253.1	7995714.7	10276645.6	7528999.4	7370014.8	23292611.6	4233478.3	2290063.5	4520925.3	11550828.2	764612.1		14630434.5	6706996.4	2197698	12424263.8	1522752	2778322.8
1998/8/5	5307573.7	11061488.3	7975583.5	1033984.8	1272277.8	12939400.8	26537454.6	4630675.6				13412401.3	2439258.2	3553387	23246392.4	11580704.2	7745054.7	47865946.7	4431180.2	3294216	3771100.1	10428999.9	979636.9		10061980	3329953.5	1916794.2	11840876.1	1318819	2931206
1998/8/6	4462012.8	11622310.4	4747136.6	1034383.1	1579439	11503463.7	27161173.4	10536471.7				18408658.1	3702466.4	4141019.4	18820137.8	7354188.5	8055418	4597314.7	6801655.6	4189849.5	3519832.2	3282804.7	772412		28247644	7259634.9	2411458	18249100	1796060	4788204.3
1998/8/7	2766585.8	7979619.2	5980186.5	1708416.8	1430670.7	10081300.6	33036058.2	8103558.1				18954523.5	2603468	4023834.7	20523778.1	7372819.3	3932918.4	11887012.1	6074382.2	2816961	7851973.8	6622106.8	1006372.6		20516298.8	5889095	3724969.8	13482043.5	2375641	9257829.4
1998/8/10	3203972.9	16132831.5	4359133	1335054.5	2537852	8032702	21455569.1	10468637.5				15234497.7	1951675.4	4232636.3	19548331.3	5729677.7	2710156.7	32469844.2	7625440.1	2377269.7	5837108.8	10889973.6	1712791.8		18887071.3	8543262.5	4085398.5	17515320.2	2901445	28013655.1
1998/8/11	2895332.1	58762144.8	3279769.9	2303133	1514520.8	13783037.7	20533760.1	13077582.3				16677712	1252121.3	5903931.9	11167367.7	7050873.6	2451088.6	21693904	4624958.2	1299206.6	4225202.7	5180035.7	3013406.5		15468480.4	6689681.2	1848803.2	7164927	1648396	17529264.4
1998/8/12	3829364.7	61309681.8	3701979.2	1863833.2	3865057.7	12895470.8	48993552.1	28730071.9				14757754.7	2313213	4503803.4	17468473.8	6809828.4	4458098.9	11617925.6	10157532.6	2495197.8	5331383.5	5407907.9	13292605.3		14513768.5	12101349.6	2597833	10674154.4	2003379.5	22735056.8
1998/8/13	3452701.7	50113211.6	3392952.6	1503229	4357643.2	10836674.7	47654351.6	91572407.5				43225791.9	1173654.3	2917373.8	12311528	8872912.4	1949845.5	6118136.9	7504805.2	2357313.6	12285836.5	18544314.2	7725578.6		29880533.1	49141222.2	2619501.8	10144831.8	1443911.3	30585630.6
1998/8/14	2372486	22915293.1	2896645.8	3082292.5	10105719.8	12704838.4	22640170.7	34596076.9				34104779.2	1174191.5	5588623.9	12308791	4535433.7	2826683.8	3351516.2	8452771.6	2405646	13890797.5	10034550.4	10930438.3		15082448.6	33150053.3	4722750.5	10825402.8	1583011	13960701.2
1998/8/17	2858627.6	29135836.3	3832084.8	2119634.8	5319885.9	13419781.5	45616098	31866512				20729876.9	1801682	4143491.2	13747440.9	5206746.5	3120821.5	8290379.6	7310421.6	2261203.1	6700721.2	11643183.1	3229670.6		15840829.8	59029910.3	5087511.4	19240402.1	3626470.5	17655426.4
1998/8/18	2058642.8	26821000	3076883.3	1556336.1	4809260.8	9087250.7	28628085.2	21661076.2				19831097.4	2129127.1	2428551.8	16507057.4	3712748.2	3427266.6	3664063.5	9075927.4	1835403.6	5024996.6	5211112	1162612.5		13539862.7	96870176.2	3725334.4	13890031.7	2550975.1	12897216.7
1998/8/19	1944088.6	19328904.1	3108416.8	1451477.6	4834402.4	8966471.7	32567884.4	19575263.3				30850306.2	2403633.5	3156740.7	9932327.4	5304586	6130337.1	5832052.1	8991440.2	2937577.3	3760049.9	8853956.6	1615590.1		17197946.6	115304137.3	3306550.3	11931209	3678995.2	11354104.8
1998/8/20	3171880	17396280.3	3857677.8	2556136.5	6951884.9	9380659.9	18082325.4	21292661.8				19153804.9	1857479.7	1411264.9	19136806.2	4420183.6	5269992.9	13091190.8	14220846.7	3588208.1	5990396.7	10876591.8	2287476.9		16427386.3	93667535.9	6103918.6	9197365.6	4495486.9	9871559.7
1998/8/21	2564653.8	38633632.1	4584804.9	1746463.6	5418899	13959623.2	45676120.9	41571899.6				39203640.1	2110152	12246918	13564720.1	5367821.3	3876493.8	11465247.3	20778460.4	3732335.3	5446963.1	14376176.2	2539157.3		15545280.6	65831705.3	5307707	17098014.3	3472844.4	12847694.4
1998/8/24	4618616.4	40771669.6	12103275	1769700.8	4418584.9	11184888.7	19494148.9	67886397.3				20189443.2	1329715.1	3998464.1	7748770.5	5953801.1	6840427.2	4048871.6	21373782.1	3219959.4	4888725.8	14805991.1	3813549.7		12033580.2	76025721.9	4840308.4	9150173.1	3360689.3	12654856.2
1998/8/25	2857277.8	20177597.3	5350088.8	2641385.2	2861738.9	6144430.9	15006515.5	58649279.6				19558980.1	2488446.5	18689044.9	6797484.4	2394506.3	8390384	22498467.5	14164246.5	2516370.8	5665586	9621780.7	2878705.6		9574651.8	44909099.5	4119135	4576989.6	2058915.2	7069078
1998/8/26	3150500.3	18690382.2	2946271.9	3577159.3	2625061.8	9921806.5	17082549.5	93165892.4				15330312.3	2009082.9	7172093.8	17131004.6	3046232.3	3011359	58964641.2	10746681.8	1776853.5	4359493.8	12030188.1	4034839		17607720	25497093.7	4633844.6	6278882.3	2177149.5	5102845.8
1998/8/27	2699267.6	16682966.6	3344079.9	1911647	2908719.4	10435630.9	13645206.5	43872756.3				16183448.3	1523040.3	4667610	24712512.8	2154504.9	3158400.9	94254914.4	7843899	1410601.8	2823521.6	9206455.3	1197153.7		9238393	33693392.7	5111871.5	6167491.7	4001402.2	5601137.3
1998/8/28	2438426.2	18281434.5	2046882.9	1583906.6	2255161	8156925.9	14814063.4	38906553				11584521.4	665491	4402854	26861308	2943402.8	2119341	33338602.6	7849010.7	1313190.6	2580862.4	7810833	2164723.7		8518200.7	22250256.6	8642902.1	9413004.8	2405081.5	10267146.2
1998/8/31	2250564.5	21197018.4	2530647.9	1460295	2735974.1	8837332.6	18952188.4	30094826				19818871.6	1576938	4321015.2	22224213.7	3010848.4	2672044.4	16578061	9631314.7	2205460.7	5543698.7	14166343.7	4191615.5		11639110	30919968.5	6774849.5	10360673.3	3320299.7	11040112.9
1998/9/1	7241796.7	10253142.6	2640109.9	8945823	2616013	3004979.1	5655934.3	27684111.6				16302209.1	1567460	9787500.4	36825340.7	2515495.2	3043634.6	10349933.5	6926404.4	1886710.6	3650499.8	10390668.3	1508226.8		8288885.2	22979326.6	4872081.6	8879092.9	5429923.6	4333196
1998/9/2	10100328.3	9458357	1695231.5	3505857.2	1812648.8	3067526.3	5231927.4	13572244.2				15376111.4	1036222.4	3837277.7	34876950.9	1435334.2	2627243.3	14666961.7	4268582.3	1523549.9	1377246.5	25416995.2	2060702.6		5735967.1	12519568	14547450.5	4803278	1955313.3	3784381.6
1998/9/3	16118461.7	6877195.8	1367306.2	1851320.2	1799853.3	2501543.5	4655942	8930159.6				11403079.8	1230739	2118777.1	23645192.6	1442130	1867302.6	5847376.8	3232896.1	1531151.6	897182.6	17983045	6906821.4		4319599.1	8579589.8	3796894.7	5224382	4704537.1	3757079.6
1998/9/4	6107056.1	9516774.2	1769174.3	1718795.9	11772610	3833510.2	16180645.9	14007187.1				22081379.6	1086267.7	2177156.2	42886524.5	1429852.6	1542437.3	17304490.2	5719298.5	2442370.2	1933050.4	12031869.4	2107897.5		6790678.7	21826253.4	3521528.6	8151251.8	5459570.5	5054523.7
1998/9/7	12874646.1	9421418.4	2599323	2263439.6	10638350.7	4246432	8428675	23646933				16267674.5	3582181.7	3468065.7	46084282.4	2186273.2	2375303	28704792	9555814.1	4824514.1	1634813.4	7558731.3	1680224.2		13710710.5	19489578.5	15855183.7	10124003.3	3891942	4186597
1998/9/8	9498431.6	10605370.5	2750234.8	1684755.2	6940813.7	7920973.6	8401476	25768781.6				22788552.2	5814681.1	4004073.8	15713598	2540990.8	6568437.3	12730808.6	9050877.7	4272585.9	2225730.5	13435387.5	3248302.3		14939444.4	17273154.4	19741262.4	7304015.5	2528610	5990504.3
1998/9/9	16143528.2	15527512.1	3340943	3832362.9	5287441.1	5894904.9	13319429.9	49209367.1				25655185.8	4644996.6	3755836.3	25886972.6	2777611.3	4559923.4	49851545.2	7591777	2606864.2	2745399	12484034.8	2619609.8		16693663.2	27749867.9	4680625.4	18063200.4	3694314.5	9116152.7
1998/9/10	16444799.5	48577079.8	4558418.9	4109088	13260503.7	17211085.1	53713812.8	74256751.5				55999827.8	3458790	4910065.1	N/A	4638252.1	6300719.6	27675020.9	18630415.5	5147153.6	9881066.6	18679333	7167664.4		25630188.6	68094279.8	8250679.8	N/A	3233474.3	22417567.7
1998/9/11	13245300.7	20634075.2	4036641.4	6844824.3	8807727.4	30556581.4	27895462.2	60124582.7				45603506.7	3162701.4	9711891	40890127.9	3386383	3714463	21491488.3	11844872.7	7623740.4	7514771.4	32703062.9	3116369.6		13775422.6	34185657.5	12070692.8	33263428.6	2826886.4	10441690.4
1998/9/14	11071464.3	37971554.4	5166836	6896730.9	12122167	37483366	28994635.5	58629664.4				62213094.5	1261260	13194944.2	30224551.6	5344516.2	9864970.8	14399618.8	21713625.1	7074763.9	9004773.9	19892863.6	2962996		12971658.3	30502159.9	6766746.9	55608320.4	3270485.1	12534162.7
1998/9/15	11247892.9	30587319.7	4972356	4303910.4	8925019.4	20983445.2	22187607.1	39007134.8				45098709.2	24485017.5	17236703.9	18839142	6194925.4	13039780.9	23832060	27602663.6	5908975.5	N/A	14848615.6	3031281.5		73474216.8	31891004.4	8075264.9	36636821.1	2904424.4	14166750.6
1998/9/16	10406985.7	19017143	4014006	20388195.6	6686991.7	12597741.4	36277993.8	35734983				39778006	14343431.2	10080932.3	21842187.9	4612331.9	5826270.2	12962953	12981851.8	4521930.4	3690197	11780389.3	2639962.3		51647053.4	29068320.1	11729379.4	30630010.6	3780364.9	10421760.8
1998/9/17	22136437.9	48445573.5	7510315.9	34593095.6	6710848.5	112166294.1	142678375.6	39145874				104568388.4	11212123.3	18089013.9	20131282.2	11942584.1	6745403.6	44649550.1	18681386.7	7570067.5	20774346.7	21885201.6	2565299		64502688.7	28204189	15511547.4	23161535.3	4101019.4	12982660.2
1998/9/18	10284347.2	20671094.1	6209123.2	11136519.8	8014922.8	66927821.1	55347740.9	40930855.9				N/A	7806604.4	15392782.5	15175103.8	9190201.1	5545456.4	18693852.7	12167657.1	4225259.3	4500546	14618330	2458906.6		36285793	24285578.8	5928131.8	72706417.5	3034915.4	7177277.1
1998/9/21	6062370.4	12888426.4	3532017.6	7227254.7	3924789	35642045.8	29398960.5	19813581.6				48271214.2	2504845	15923330.4	12939753.9	3381826.2	3066139	12691211.6	9550138.7	2431445.2	3237366.1	9116578.8	2344165.4		53686179.9	14182504.6	4793409.5	30323175.8	6808137.2	3997100.5
1998/9/22	6066465.7	8220859.5	2553846.7	4696036.2	2582474.2	48702105.3	24351547.9	17307564.2				26933047.8	2118102.6	17057644	42395195.7	4130272.3	3071028	28273363.1	6791994.6	2157906.5	7575198.4	7648456.8	1065779.5		29390363.9	9106553.6	18520480.9	37803450.8	8341050	4155316.4
1998/9/23	4922531.6	6641415.3	2009140.8	15025508.8	4231519.9	21759977.9	20858445.2	16640610.7				17179236.5	3242929.4	11976039	12832690.9	2258058.4	6013624.3	4596726.3	6052102.5	3342580.7	8540684	3937470.2	1020808.5		37429685	7090245.5	9349531.7	58787807.2	4339213.1	3290264.8
1998/9/24	10663051.6	16691469	3167502.7	12387568.2	3836350.5	12532832.1	39255143.6	14652475.6				23611457.1	2493893.6	10191851.9	13977108.6	4118429	12994191.1	9310872.5	9716458.9	2321662	4627931.1	10386090.1	1065770.3		26264940	12051944.9	5717630.7	17742144.9	3538491	5079958.8
1998/9/25	26173567.8	9867274.8	1855781	4641755.2	2997900	18364001.6	15174329	9703134.7				10784978.2	1902020.4	4340267.4	15899333.9	2314422.6	33440129.1	7739513.9	6996431.8	2727241.9	5547872.4	7698846.7	976836.6		16193006.9	9741458.4	3174689.6	14886750.2	2751687.5	3225766.3
1998/9/28	27733542.2	8155355.2	2130509.7	5281833.2	1587827.1	8078843.1	19914667.3	29644339.9				11563551	2856848.9	5914779.7	13034636.1	2251001.5	16982758.8	13030563.4	7959695.6	8108469.2	10855591.1	5220032.8	1013523.9		17570015.9	12606827.2	1411284.5	13278401.9	3995198.9	3888337.4
1998/9/29	13852276.3	14379892.1	1517791.1	7292032.1	1551872.1	7594385.3	12609134	15853374				10483064.9	4462449.9	8058861	6930536.3	2066910.4	7333882.8	17934116.8	14136632	27527304.9	7395325.8	10754022.1	758199.8		10791872.3	6171157.6	6943759	9581231.1	2020846.6	3879086.3
1998/9/30	9626736	11716437.7	3851432.6	2823694.8	3061865.1	8110904.8	10019926.2	10785554.3				34453419.8	1833489.7	3980861.1	10301834	2581768	4589927.2	53397424.1	61806060.3	7651582.9	14904409	6062245.4	1050257.3		25313686.8	5520025.6	3137639	9578079.2	2774789.8	3487971.2
1998/10/5	12248895.4	6162507.9	14093551	1928287.4	1174296.1	2890371	12626512.9	8985168.9				15723181	1492257.1	3028073	6484833	2726907.2	3490597.2	38951067.7	106619292.6	3554557.4	8349268.9	3337427.5	323736.1		9172968.8	6119650.3	2494832	7817440	4498465.6	4422360.4
1998/10/6	9557762.5	9044650.4	4073016.1	4252969.4	1804589.2	6067872.8	21608553.7	15158335.6				10927527.6	879494	11177236.2	10694122.4	2088660.3	4114069.4	21404907.3	36767343.7	4552266.9	9633219.9	3326811.7	534183.4		13080238.8	8671734.2	1494571.8	42443231.7	2365932	3266130.2
1998/10/7	7518358.2	8838004.3	1573570	2507692.2	1857970.5	7730709.7	19014366.9	8863777.8				9051388.6	938151	8659457.1	5095563.1	1548304	2868712.3	7096134	19905172	3664989.7	7140673.5	3984510.5	450857.6		10434789.9	6772157	1355935.9	12389523.6	1493631	3239119.6
1998/10/8	8527584.1	7329801.6	2408509.7	8513813.9	1260219.4	7925412.1	9788930.4	6039763.1				10667169.7	1263091.3	8073406.2	6865337.6	2793728.6	3371314.6	4186051.9	13216485.2	2363255.9	23185944.6	2995432.5	852014.9		8796287.5	5761362.3	3375048	7176985.5	1861269.5	2443679
1998/10/9	5179318.3	8355158.4	1710106.8	3609938.9	1064243.3	6150939.1	15653821.2	5721735.2				7029749.5	4375891.5	25138599.4	18174082.1	2440300	3523028.8	5525596.1	12936812.2	3066474.6	6733275.6	4579331.2	7303339		24746270.9	8031040	3853368	9873391.7	2087276.2	2982616.5
1998/10/12	13710271.5	15657542.2	4514213.8	5107450	2585367.8	7466215.9	14143611	13878321.8				9019196.2	5098893.9	20208426.6	12370135.8	2863912.7	19736617.7	12827927.9	15817124.2	3775258.3	4744122.3	5973856.7	10059923.1		36280017.9	13006932.5	2927224.6	13976657.8	5715931.4	4691811.6
1998/10/13	13943907.3	10790234.3	3632317.4	4718918.4	2541541.9	9711885.2	18375957	9450719.5				11620739.1	3053703	37568232.2	6383969.8	4339792	8629603.1	6863048	13304528.3	4120873.2	26367295.2	7430283.5	5105973.6		23698031.1	11276582	12069680.2	11497466.6	3272208.7	5434513.3
1998/10/14	10010564.4	8324299.3	2626956.1	3906750.2	922780.2	6415463.3	15751492	6762161.2				6125901.3	2509241.4	30459389.8	6308379.1	10193625.5	12529434.4	3686103.5	7963713.7	2955972.8	23317619.6	5444376.7	7238242.3		9952657	5465273.6	16572360.7	9978602.6	2201035.6	2122879.1
1998/10/15	6926665.9	15569448.2	6379203.4	2959559.5	1853649.6	3048126	18059867.6	12049095.2				7599134	5938435.7	25344510	39836954.3	3929487.6	6247479.2	4646268.3	11902782.2	4358076.9	24527426.4	5231607.7	11543071.9		13783902.7	7933312.6	8429933.8	7274533.2	6109890.6	3358483.1
1998/10/16	9522165.7	10310714.9	4009896.7	9161056.5	3455863.4	16975149.4	39711723.8	6574465.3				10582793.4	6085763.8	58770393.4	20834230.3	8291131.5	7494874.5	5153525.7	9162283.2	5539313.1	26272154.7	6264260.5	4507566.8		15330259.9	8352536.3	5531084.2	17198708	5611063.2	5111799.8
1998/10/19	21599561.4	12644937.9	6299473.9	13790277.6	7119824	16665943	74553911.1	10546730.9				10590884.1	10882454.6	61097953.7	11670686.1	4637533	8677220.5	58463168.9	11168292.4	6117595.7	58102050.6	6594490.3	4591164		60182946.9	8229997.9	3586492	47200325.9	8859610.3	7278755
1998/10/20	55912472.6	9319564.2	3373179.2	7009284.2	3114105.8	14811564.5	19741893.2	11563413.6				7998209.4	4511171.5	43610565.9	7694624.6	3683645.3	5747431	14569007	9141044.3	2918711.9	20773069.9	13359527.9	1740193.8		17421917.7	6970324.2	9143991.4	32117458	5562152.2	5134012.1
1998/10/21	30302767.2	14886189.9	4653500.6	6533629.1	3594568.8	9804844.2	25535488.7	9947191.2				7799922.1	5015069.7	25415189.2	10985832.9	4817891.6	7415400.2	12774699.7	16106672.7	5005732.2	21725718.9	7597645.3	2874385		22125169.4	9037822.9	12056393.3	34977323.5	11180611.6	5568982.7
1998/10/22	21497727.4	20163671.7	3278682.5	4653180	3169478.8	9591305	25657042.4	10881849.5				7566843.3	3426212	25115276.6	10007551.2	3530977.1	5819510	9303764.4	9939785.6	3965137.1	10698500.4	4507296.4	2268095.9		25919804.4	12026331.6	9220627.1	18835697.6	10389749.1	4106952.5
1998/10/23	11346275	14751165	2230835.7	4324506.8	2243418.9	23877885.2	40486925.4	7902673.4				8592630.3	6187248.5	30671095.7	20395936.8	3179445.9	4325508.8	7292243.4	9174495.8	2601978.2	15253816.4	4624574	2243075.2		15916754.4	7778607.5	3230463.3	39906590.7	8436676	3623230.3
1998/10/26	15530056.9	18463502.4	3137092	5296130.6	4220972.5	24633085.8	57860732.8	12021059.5				12278621.5	17288938.4	20701143.8	7788718.2	3578255.5	5716092.1	12015110.8	13093513.8	3511334.5	7179633.7	7759088.9	2821943.9		21935440.1	11350571.6	3868120	50200803.1	15932472.8	5901799.4
1998/10/27	24830545.3	19644340.6	1626275.7	4034356.7	1663046	33065796.5	23783231.3	18136508.8				9047593.2	17836751.4	24880611.2	11354780.8	2323041	2906607.1	5818677	6922443	2292385.3	18956931.7	5181354.1	4479839		16727246.4	7579673.2	3030681.3	27089992.2	11758523.5	4195866
1998/10/28	73901964.1	11102722.8	2457782.8	4041235.8	1497177.6	30957130.2	18622597.7	8113831.4				7164876.1	29335632.8	32102402.2	8770273.5	1933461.4	2932702.1	4670546.6	7295149.1	2161545.3	18877316.6	12011403.7	2988595.8		16096653.2	8299862.5	8485767.2	22699777.9	13137703.8	4154943.8
1998/10/29	95941534.1	11286844.9	2267689.7	3178292.2	1409097.9	74077064.5	47110383.8	6464205.5				7243639.8	24700902.3	13063967.2	19397017.6	2843748	3578268	6000595.9	6607716.5	2848160.9	9777646	6029397	11484508		8821040.7	5714530.7	17220842.5	21648139.8	16315114.8	2587030
1998/10/30	76641665.7	15760586.3	2948158	36817678.8	5032690.6	77936998.5	35220139.9	8969437.5				30988996.9	13407327.3	17003372.3	9132107	2405010.2	4038311.3	3688899.4	6743500.3	2283292.4	20852685.9	3774520.5	2687181.4		14240144	7412137.4	13134810.6	27763456.9	10826994.4	6645457.7
1998/11/2	50481816.2	12379168.2	8550877.6	76954350.6	4957898.6	64345195.5	93343376.6	9650267.2				12727610.7	8145858.2	9407818.2	8885329.9	2373512.6	2934141.8	4481038	7225709.8	2994551.8	15684535.9	3801491.7	1713563.7		7324450.2	11072805	3980738.5	19736200.7	6005553.8	9508657.9
1998/11/3	47571411.3	22800294.1	3903006.6	21057948.7	5328855.8	57210570.5	77951053	10558991.3				12112439.3	11064578.3	19518839.6	16235010.5	2582981.3	2310064.1	3690083.1	7055582.3	5423634.6	53715543.6	11705400.1	2690047.7		11747487.4	9569978.2	3849191	16539340	13374959.4	8235485
1998/11/4	43355199.3	13074937	2879058.3	23723154.9	3392026.8	29441361.2	41561666	8607110.8				7677341.1	5639955.4	18232323.3	11199972.9	2187229	2960252	5172506.3	6378224.1	2122678.4	20232420	8250309.5	2326822.7		26032997.4	6045976	4763348	21331229.9	7469276.3	5994182.2
1998/11/5	78464809.5	26601390.1	3421879.5	13641717.8	2995396.3	72840984	49517870.9	11755272.5				9318089.7	7071223.1	12497187.9	32688544.7	2971386.3	3556415.3	4081833.7	8027386.2	2716684.8	23773958.6	13676551.4	1474997.4		18240107.8	9021802.3	7262245.2	27302883.6	14496365.5	8600891.2
1998/11/6	46677763.8	88275125.9	3733476.2	13724180.8	23892364	48283945.8	97204962.2	25779344.8				20736498.6	8302429.7	11991839.4	11572071.6	4870845	5033773.4	7606175.2	16614249.8	3786676.8	71000867.2	16890967	3407334.6		59292479.8	17268842.1	4066984	27137554.6	20633309	60568324.6
1998/11/9	32077607	46073900.2	5122454.2	15024652.7	25968652	42011809.2	49562299.5	13443493.7				11654525.2	4168258.1	9181267.5	9515357.3	4542037.6	5051161.8	12142723.1	12773601.8	9831347.5	56409815.4	10928869.2	8270595.1		36920625.6	12916062.4	16361350.8	26924358.5	13463407.4	21156361.5
1998/11/10	41394488.9	31684870.6	4195518.1	7228708.3	12874426.5	59341941.4	39864237.6	14091956				10321905.9	5070197.7	15926531.6	9301500.2	3331986.1	4566248.4	5072398.9	10318940.9	5266544.6	35326143.4	14795699.1	5540352		19298085.3	10385422.4	9472343.5	20696862.5	8071795	13279733.8
1998/11/11	18943846.3	19952491.4	15773686.3	9338689	8860479	24952497.1	79158368.7	14798985.6				9489651	10621450.1	6672963.5	9232710.9	5155723.6	4331859.9	4526237.2	16614194.7	10931407.2	37396635.6	8829572.4	1988459.4		20191530.9	9956203.8	4120785.4	18183108.6	3086312.8	8796569.6
1998/11/12	14315162.9	18989513.9	10077133.2	10595216.4	6356441.8	23978562.2	59763334.8	23307830				10329571.2	7537224	6873829.9	14742968	3009475.7	5734781.1	6213006.5	12509345.8	37205777.8	56618280	7375812.6	2664426.1		19547873.3	12183715.5	5244009.3	17362335.4	18225056	8570992
1998/11/13	21106157	22444073	25773737.9	5969615.8	5819379.3	27653842.5	59849893.2	12209969.1				5719788.7	5710957.6	14235237.1	10323874.4	2260459.6	8122980.3	17947732.3	7821802.7	30195665.7	35059531.2	6347329.8	2749216.8		110696073.7	8497202.2	3340108.8	12281356.4	4707588.8	6396451.4
1998/11/16	60185126.6	42929477	13360563.8	6872849.4	4243858.8	87283109.2	40217583.8	24989025.9				8415862.7	4771369.5	7950093.2	15487888.4	3470391.7	8565032.3	26910518	7499725.2	24636082.4	32026168	20730403	2323913.8		167785829.3	9218970.5	4756661	13450058	6074414.5	9188344.2
1998/11/17	47105521.6	25324176	13988711.7	3854417.6	3524419.1	83412652.6	71930028	18625425.8				7281794.8	14427083	13048825.5	6356994.4	2953642.2	4012938.3	11011393.5	8186335.9	13179803.1	23470355.2	5934633.2	7604445.1		59879520.5	52682900.5	4783364.7	15848562.3	2960656.4	5681272.6
1998/11/18	58511493.2	25733378.2	9682732.2	3903560.9	4662492.3	39382967.7	31250387.4	17955723.2				5675501.6	9845409.6	8544916.5	6524825.9	1564267.8	2908486.1	7363640.1	5741083.1	22801771.6	17042792.6	24305652.3	12347997.2		30754716.8	14571328.4	27454441.5	10114599.6	4878735.3	5514492.1
1998/11/19	45021680.4	28957095.9	5350836.4	7109594.2	3208419.6	34947499.7	28507876.6	11207481.2				4889906.1	9826621.9	17779107.5	14459694.5	2173181	2738949.9	5700958	6734086.7	21331412.9	20975947.8	11464262.1	3628580.1		23299574.9	8427086	5456952.7	8095797.3	4209065.2	5754443
1998/11/20	64641324.3	33958188	4063363.4	8863734.2	3035107.2	35493905.5	37784184.3	10422772.8				5919060.6	26823429.6	22725369.2	6848347.1	2157707	1917513.4	6207445.2	4908495.3	11895587.9	27204507.8	5925753.6	3001025.4		19898190.2	7560748.2	9293088.2	10321994.2	7348955.1	5494636.3
1998/11/23	23711692.8	55258625.1	3613343.8	7863926.4	2312764.7	15205892	31995213.5	14414761.8				6709494.7	21491430.4	20184541	3099328.9	1871482	2394276	3888639	5824695.4	9549196.1	36048985.3	7141384.6	3405642.6		18824313.3	4919244.5	27110732.1	5898289.4	8711365.5	5645127.6
1998/11/24	19857786.1	25327112.6	2435852.7	3705447.9	1395431.6	28864316.2	23794722.7	11853949.5				3474047.6	13738884.6	9133398.7	4743682	1763445	1748332.8	2441669.8	7378281.3	4746041.8	14459643	11653651.7	3391037.1		10327661.1	4447241.6	5399876.1	35946685.9	2775408	3598220.1
1998/11/25	44420373.5	18507074.3	2712887.8	2556371	1630637.1	10779522.7	22601594.2	10355413.4				5527180.1	8702962.8	9653945.5	2997122.6	1532264	1368054.6	2936183.7	5481052.2	6676612.3	13525592.1	19842553.7	3433869.8		13730935.5	5514584.6	10035721.5	20783465.6	5307833.6	4239588.7
1998/11/26	20614225	14038534.9	2756845.7	5030753.5	3275865.4	16980173	26881022.9	13915389.2				4829769.5	6784839.9	9630624.8	4588194.3	1307787	3661124.6	2478710	6069824.5	5413461.8	18272416.5	9694451.9	2253591.7		12236690.7	7070658.2	13451475.8	16756721.2	9752129.8	3842982.4
1998/11/27	47107400.9	9547759.6	2707573.2	3641155.5	3955669.2	12411604.3	22594421.9	6962554.2				3847540.1	9155913.1	4605755.2	14384072.8	2900651.4	18390999	3382564.1	4386046	4588411.1	16024903.9	27955326.8	1489801.2		11727593	6540131.6	6676118.7	9995019.9	14294092.4	5320473.1
1998/11/30	20868818.4	12911560.2	2285122.8	4471617.1	2385292	15193485.6	17765849.2	4889068.4				3592707.3	3892358	12371616.5	5262926.5	1784644.8	25888432.2	3863057.5	4753334.7	5536432.3	8287658.6	18861347.6	1283855.7		9030237.9	3637309.9	4348563	8216476.2	8995318.6	3130228.8
1998/12/1	20305419	10211091.7	5742199.5	2690746.5	1630506.1	11381544	24351233.3	7196955.7				2701876	5891461.9	13211836.1	4212686.7	1348701.9	31474146.4	3587206.8	4442061.9	3683244.1	23389001.7	13683956.2	2781806.8		6526867.8	2952279.8	5687075	6715591.6	7209533.6	4367624.3
1998/12/2	12674497.4	10324899.7	5992973.5	2341741.8	1868499.1	20624963.3	14237443.8	4863233.5				10875689	2721715.5	15526178	9672550.2	2676311.9	17410273.8	2445021	5623166.6	3653828.6	16519895.6	22358799.2	2010867		5255018	4684528.8	3503639.5	8048104.7	4007439.1	3302450.1
1998/12/3	9362847.3	12138364.6	3540096.7	1638457	1138768	17784056.7	15011299.6	5245820.9				3589185.3	8383986.4	14053352.1	8904902	3507782.1	10243949.4	3267756.6	4531277.6	2769766.7	9815139.6	6721916.4	564125.6		4604433.7	3475919.5	3122350.9	6067684.7	4386464.4	1751793.6
1998/12/4	12523085.5	12079532.6	3614580	3501338.1	1287008.4	13207915	21181204.6	4363436				3238957.5	5528422.7	11146128.8	6527716	1836207.5	8264901.6	5075144.8	6248856.2	2837676.2	12338794.4	7976242	1367562.1		6623193.1	3400191.4	1813475.5	6432406.5	3461801.6	2485622.2
1998/12/7	9800694.7	16600334.2	2988633	2312933.1	1116051.4	6913283.8	35175615.8	3501644				2166380	10400112.7	6608416.5	4708110.3	2203050	4867013.6	5589332.2	3623285.9	2640470.2	7735379.8	8717744.8	524134.7		6779062.3	4747824.3	1788243	7335726.3	5692006.5	3207142.3
1998/12/8	4440255.6	26115362.4	1454965.4	1936024	885500.6	10976318.3	17365126.3	3480893.4				4328208.8	3479611.7	9068478.2	6544495.6	1650494	2445734.6	3572650	3025124.6	1696298.2	7234941.5	7047808.6	1121484.7		4788199.7	3049489.8	1315538.3	6272519.8	1892641.4	2289545.1
1998/12/9	6435105	26414010.2	724616	1075621.5	701607.1	6949711	8031525	5150081.1				2262826.3	2513280.9	15045168.4	6012317.4	787517	2113970.8	1641581.2	3238295.9	2508668.3	6896815.4	5717341.6	594923.1		2341529.5	2549210.6	352550	3216440.9	975303.8	1378399
1998/12/10	20954615.9	7436342.4	1201598.6	912139.7	592834.6	4341974.2	22436269	12164172.6				5582461.2	4016638.6	9063260.5	6326254.3	1408556.2	3747480.3	2654990.7	3496534.7	2550824.8	4263539.9	5264959.9	366615.9		4184083	2531541.3	1338388.9	3315799.6	2073093	2305843.9
1998/12/11	11808663.4	9170652.4	1287102.9	1444768	1182243	7721910.5	21458434.2	18440913.3				4060567.8	6086552.5	9991520.4	3689935	1342927.2	2433774.6	3496081.8	3067345.7	2397538.4	22909517.1	3910316.6	647209.8		5993216.9	3006760	1888819.5	3615402.4	1954650.4	1948960.8
1998/12/14	6867120.4	19837078.5	743527	853705	1162474.3	4456834.8	14586925.9	6318795.5				3298884.9	3993265.9	7098260.8	2647409.4	1491004.2	2427543	2947529.7	2723857.3	1333626.3	16231054.8	9830868.7	351929		3219222.2	1990574.4	1250864.3	2541706.6	6052494	1742379.1
1998/12/15	10422617	7708013.6	1378698.5	1243306.6	1943929.2	6943413.2	27673743.4	10647844.3				12163306.8	2863959.6	10592333.5	2136925.2	1288760.8	2255296.5	1696403.3	4336632.6	1773698.2	5574736.5	4694136.2	1016086.2		4311656.4	3621386.6	1648066.7	4345743.5	4653192.6	3578825.8
1998/12/16	N/A	7052508.3	850114.7	633180	1107115	15419246.7	10498127	11938648.2				4249441.3	2992852.8	8481205.7	3958482.2	558299.3	1500254.4	6393145.7	2360967.9	2490064.6	3531400.5	23895213.3	345518.7		2041610	2710969.8	2606092.7	3502070	1775464.5	1889383.8
1998/12/17	5551884.3	5612092.6	1665000	1412127	1844396	9410840.8	47755578.3	6250519.5				5711862.2	5511655.2	6696210.9	6034086.9	1005343	2217092	3731495.6	4095055	2580544.2	7807679.8	8267888.4	553226.5		5200747	6539489.6	2403573.6	3671359	2183458.2	5637642.9
1998/12/18	11453739.6	10954803.1	1575042	5581454.5	1260880.8	11531532.8	15547400.4	8074424.8				3218592.7	2953614.4	6578405.2	3291219.2	851753.9	2584957.3	2119530.3	3674851.3	1496177.6	17536956.6	9068872.5	612817		3300861	3948123.9	2301843	3323461.8	1049152.2	2999999
1998/12/21	6810237.9	5714645.7	819976.2	1350397.1	1003683.5	8131762.8	13004900.4	12367613.9				1753881.1	1655481.8	3727220.7	3203374.1	738938.9	1133618.2	2973311.2	2343665.1	1067186.5	3328769.9	6001827.1	303126.7		2306014.8	2981072.4	2994599.8	2993361.9	4136503.3	1551791.7
1998/12/22	15872279	31407502.4	1216613	2326411.8	1731489.8	46418305.3	40417228	24897420				7828593.8	2243627.9	4016177	2847112.8	1058506.7	1879315	5124024.1	3317319.6	1633980.3	17054790.7	6922065.9	542981.1		8024243.8	4062278.3	12386558.4	4622716.7	4157640.7	2276629.8
1998/12/23	16687615.4	28288955.9	1317402.4	2328356.2	1539359.2	33278889.9	31371607.4	29601838.7				5246323.1	1971048.7	8116004.5	8109687.9	917021	3012491	4004392.5	3028580	2114760.1	4107692.2	12496300.8	297951.1		4119699.8	3362278.1	7461030.1	3317163	1662855	1673994
1998/12/24	8715171.4	14716408.4	1225076.9	1298696.6	481858.7	15355953.8	10245636.4	19513557				3937769.6	1955553.5	12374020	3518690	611170.4	1099903.5	1809289.4	2513806.1	1270668.3	8846854.7	10369404	369470.8		1724706.1	3704014.2	2046940.9	1951634.5	805448.4	1383501.7
1998/12/25	5903991.1	13419334.5	995538.7	1181356	1278818.6	31529863.6	15733652	14487766.4				3363836.8	984137.1	9503734.1	7371237.2	719186	1194100.8	1163190.8	2258540.4	953397.8	5218809.4	7379665.5	586706.5		2587532.2	3688635.4	1995219.7	3813697	1105468.9	1431415.8
1998/12/28	8377725	14705062.9	860693.6	1023714.4	1716098.6	25671457.5	17009949	12684829.4				2639663.4	2594788	5648256.8	13050851.2	1164592.7	1688087	2382130	N/A	1806927	5056915.5	12014153.5	461447		3004965	2125679.8	1140473	5249058.9	1008389.5	1689652.6
1998/12/29	6439038.5	9922597.8	1016422.3	1574479.8	1838634.1	7301221.8	20983099.1	23995908.4				3187536.6	4239161	5783578.6	3611886.2	1203410.1	1817024	2837903.2	3409942.1	2338965.9	6856229.3	14828703.8	578750.4		3231516.6	2884888.8	1610619.9	3552108.2	1515351	2905360
1998/12/30	4706911.7	18680763.4	1349137.8	670556.5	1454620.1	5803435.8	26448754.1	21164065.7				4461894.8	2079690	3689786	7530007	975187.2	1085127.3	2352430.6	5270972	1439493.4	11900351.2	19705458.8	5045872		6111125.8	3468677.5	3279101.8	5248424.7	1631077	3139981.9
1998/12/31	4878017.7	12213933.4	644321.2	1087516	650003	12865685.8	17274673.5	29276804.4				1864668.4	958393.4	4880542.7	2194405	672835	896897	1009487	2267121.4	785083.5	7821967.8	4192550.2	8694571.6		2270254.5	1795716.1	1757421	6575309.7	3588731	2995288.7
1999/1/4	2835177.5	8466622.8	1159962.1	775984	842901.9	5092767.1	5474981.9	5446157.9				2407986.5	2402732.8	5699312.1	1896574.2	1053398.9	1381714.8	2172377.5	3484431.2	1561323.2	2649276	2087483.5	1372332		2866892.7	2854003.7	525982	2482829.6	1004590.2	1901102.3
1999/1/5	4333572.2	9219999.7	3618753.4	1937921.6	1225739.1	3245236.5	7776973.8	6803844.6				3221168.8	3460190.8	3829994.3	1649462.8	721427	1908398.4	1565062.5	4538840.3	1313446.6	3439493.4	2254599.9	525737.4		4045262.8	3939831	939990.8	3997221.2	2335522.4	3082966.6
1999/1/6	3960789.4	10872643.4	2298421.8	830172.5	573460.8	3655614.2	10364413.9	9019704.1				10992876	2337911	3822349.3	2419774.1	1050686.2	1455210	1424592.6	3326776.5	1654486.7	5307956	2081016.4	1576120.2		3011844.2	2500123	1135164.3	3220779.4	547197	2014422.1
1999/1/7	6183062.8	5756764	2052826.3	761956	1025250.9	2589551.6	19768798.5	10387620.1				9720727.9	5158096.3	2426919.1	1981920.8	450249.6	1319110	1654237.1	2996603.2	898850.3	1852596.5	3006634.6	1110956.3		2096402.8	1606399.7	1092103.1	2433174.8	880111.8	1648170.3
1999/1/8	32953447.7	11920497	3657676.7	2443869	2081330.3	11434762.7	18246486.9	37244803.8				35636614.2	2353298	8191318	3072513.6	1272655.6	2851053.5	6745662.2	10508099.4	1704601.5	4909833.6	7199841.5	3817949.1		7732818.8	4020154.4	7433415.4	6995087	1530317	3816930.1
1999/1/11	31694204.3	13198669.7	2814882.7	1387563.6	1135238.1	8903539	43737868.6	58327958.9				58194857.3	3225157.6	3909817.5	2250658.5	1269801.4	2471259	11216700.9	24129500.6	1500223.9	5831468.8	4848135.3	3412212.8		6401387.2	3126917.1	16173110.3	12597369.4	1314110.8	3447069.3
1999/1/12	18016127.7	18154813.4	2609824.8	854662.4	1548026.9	29907332.3	33412859.4	50844673.6				37609616.3	2674593.5	3145411.5	2337207.2	1446007.5	3202743.2	9837851.2	12295207.5	2419482.2	6122835.3	2282455	1917771.4		4046695.2	3055232.2	3128482.7	6227126	1434978.5	3236751.2
1999/1/13	12357268.7	91472815.3	3347121.5	1403718	2588916.3	14359097.9	18100391.6	38767982.5				22272541.2	1853082.2	2527679.7	4474582	1436676.7	3940142	8319813.4	6998881.2	3092023.8	15308804	2274823.6	1453326.9		3285723	3405910.6	11344203.1	8182293.9	1422379	5180047.6
1999/1/14	4082736	59245144.4	4554763.8	3624532.2	838447.6	8268392.9	10631407.5	80277811.4				18850307.4	912967	1624973.1	1038333.4	1113433	5226051.7	6508406	4567965.4	1227029.7	10294442.3	2486718.2	470821		2259858.9	2062765.6	1871176.4	4398168.4	1407561	3174369.7
1999/1/15	20503662.1	46624942.1	4445345.2	6852446	1307502.1	6081996.6	17202008.8	59709209.2				13628038	1844500.9	4456383.7	2437150.9	2525173.4	4106295.7	14046848.8	6615838.2	2252461.9	4507344	17399180	440933.2		4235509.6	2837288.1	2675785.5	3691067.3	1354206	3263148.5
1999/1/18	15117000	69477096.5	3547906.8	3545847	2192352.8	8033242.1	34149075.5	47398000				28507372.6	2872980.3	2973000	1966503.3	3211560.5	1902331.1	11757301.5	6106495.5	2000000	5445000	24949082.2	1406000		5322067.1	4567000	3058145.6	3641000	1140985	4326000
1999/1/19	8992528.8	51528283.4	3409115.2	1868441.3	2476307.3	14901270.4	22535970.1	35161889.8				71577720.3	2301780	4074887.9	4121819.3	2103246.6	2429148.2	8936505.8	3972606	1356118.7	10128138.1	10983870.9	5623680.9		6632949.6	4186176.9	2010976	19972016.4	882035	13410319.1
1999/1/20	14249526.4	35163087.6	2005905.4	1683180.4	4327883.9	10822322	8960091.8	35655161.6				62049368.8	1147090.5	2326445.1	1127072.4	1162187.1	1668217.2	8607737	3143426	1277455.6	8187119.6	6263808.1	1364021.8		3004215.4	3471043.2	1471981.8	3863023	992652	13557604
1999/1/21	10661642.9	25417442.2	1703509.6	1650553.7	2918729	23916209	16202401.1	23020946.6				45766424.2	1656166.2	6316305.3	1880787	948194.7	1567389	5035229.4	2454613.9	2737675.1	4480500.9	2505407.6	2219688		7202714.7	4130849.4	5124072.9	2666169.1	828228.5	3703735.4
1999/1/22	10723231.5	24848427.2	1703030.8	1940952	3062763.3	15913768.4	91495131.4	30602056.1				26181255.4	1129064	10465797.4	2082210.8	1198789.5	2319831	5325484.4	7073052.8	2331486.1	8148208.3	3707885.7	1042556.8		24653404.7	4226150	9609266.2	5474009.9	872352	5680067.3
1999/1/25	6949382.5	31042073.4	3844555.4	1669804.7	1226134.2	22090113.6	20938716.5	39803109.9				22930837.1	1992682.1	5557851.4	1453223.5	1398436.4	2717537	6905901.4	3986014.9	1914053.7	4986726.2	3493015	871101.9		15836192.4	4418228.4	1408532.7	4544361.2	1371028	5590124
1999/1/26	8048432.3	18795207.3	2276913	1769444.8	780955.7	9694767.8	15710375.9	17784216.2				23592792.4	788101.2	6120857.9	3962945.7	1257824.1	2596342.8	5404871.3	3003528.2	968679	4608672.5	2996394.5	342653.5		7550384.6	3365935.8	2048235.5	2128052.4	1270264.6	2377917.7
1999/1/27	20348008.2	9799989.4	3546864.4	8015615.2	2050480.2	5231956.1	22277433.7	15299574.4				15292964.8	2730136.5	2962366.8	4580616.3	2200291.1	2413903.7	7005856.2	4524687	3369224.1	4769801.6	3943167.4	527792.7		11336258.4	3083026.9	2371001	2396081.9	1160621	3220459.2
1999/1/28	16467566.3	20644725	2124941.3	3551622.2	1091325.3	9517178.2	24622152.9	17462959.4				20932124.1	5286789.1	9483003.3	3194797.9	1579952.2	4313476.8	18921631.4	16363625.7	1265646.9	3234945	3001515.5	450199.9		8255122.8	3718490.4	4626754	2519571.8	1079144.5	3557134
1999/1/29	8326733.1	8528404.2	2297843.3	2226200.6	693605	12154502.4	21584128.2	21924651.7				27216069.8	8548984.5	17556183.8	1426229.6	2207258	2521976	9313438.6	40626179.7	2813711.6	3561079.3	6314626	341427.8		10620093	5403558.2	3691771.7	2763453.8	531687.1	2352325.7
1999/2/1	4867396.3	44815238.5	2445640.1	2173220.2	1056461.6	8011152.4	28640326.3	11581235.4				14517206.2	2495204	7746756.9	1009115.4	6104888.2	2218633	10042321.5	25039822.8	7882529.6	4262395.8	4790016.6	775350.5		21384835.7	3947254.7	6506426.2	3733885.1	810226	2781183.4
1999/2/2	7032805.5	27280725.1	2109704.8	1152013.6	1341700.7	10770517.4	19215125.3	10341221.7				23456649.1	1867481	4920892	2669673.7	1814479.2	4306858.2	6417954	11628862.7	3523582.8	5501632.1	4000283.9	435532		11221065.5	2398885.2	545222	2144675.9	423440.3	4190007.6
1999/2/3	5469247.4	14777361	1321813.7	1944911.8	594023.4	14153082.2	15416803.4	11570975.4				33950562.2	1834063.7	2812138.5	2158129.5	1301544	2590418.4	3239363.4	5171557.2	1533511.1	3903061.5	5606164.8	648899.1		4926762.4	1715223.1	819563.1	1052912	288290.6	2650929.5
1999/2/4	4683124.5	17390969.6	920180.7	2524800	802760.8	15724243.3	16009149.1	9227233.8				N/A	1557161.6	3241804.6	2626510.5	1095897.5	3749572.1	5396855.7	6833304.9	1501137	4276892.2	5854543.2	1166862.8		5472472.3	2798851.3	9397286.2	3363541.6	313962.2	3225414.6
1999/2/5	6035908.2	18810234.4	1542477.9	2116441.8	1262073.5	18011453.1	9877412.3	72945719.9				N/A	1344028	4896368.5	3495777.4	1953843	3088696.7	3120398.2	6846749	1440059.9	3101511.2	5580205.7	1192449.9		6024732.6	3578160.4	1474695	2375272.8	716840.3	8412219.8
1999/2/8	4829252.2	8268483.7	2035260	1309020.8	1306950.8	4824896.7	10704643.2	57300931.8				4693398	1241284.8	9986799	2555989.4	1205739.8	2147658.5	2269444	5117538.1	1603631.5	4268435.4	7229644.6	890210		4016120.6	3926353	1062394.5	2506697.3	895211	6895790.6
1999/2/9	7271830.2	21617824.1	1229143.9	5592839.7	2056727.1	6225490.4	15778004.5	110047175.3				59129044.8	853880.2	5563455.2	1888899.5	1442726.3	2439623.4	1025580.4	3908950.7	1062735	2825775.4	6971894.3	754480.5		3595788.8	4087318.6	1197377.2	2642461.8	1263406.5	4738268
1999/3/1	5559128.1	6154486.2	1355085.6	6455105.7	1039466.4	9117557.7	17456516.2	22821380.3				22662048.4	1357833.1	3820709.8	6782860.9	1906017	1617924.6	2856279.4	3210335.9	1215866.8	1754013.2	8604779.1	1267705.9		3248254.9	1646508.7	544486.2	905284.3	818764.3	4172518.8
1999/3/2	7412570.1	7664949.6	2323828.5	3603218.9	1250176	4293541.1	14319348.6	17645138.8				12129616.7	3135594.6	3043924.2	3765649.3	1382388	1791089.9	4376075.8	3408385	2222305.9	4222802	3719849.9	1062267.7		2262805.4	N/A	545618	1204238.4	2620629.8	8487650.9
1999/3/3	31417380	12616715.3	5456932.5	6703602.1	1144815.4	20003386.6	16175888.2	14680552.4				25328751.6	3795734.5	8086102.3	8052917.2	2204662.6	8484601.2	4591770.3	5954525.4	7327546.2	5204268.7	8185391.6	2953871		4887188.3	4736164.4	525067	2210650.4	1587454	7354534.8
1999/3/4	56366368.6	12893149.3	6740955.9	5311598.5	774824.8	7391910.1	24896002.1	10396171.4				15359949.2	4191976.6	22239778.6	1330398.7	2801077	3657489.3	6488280.4	11800808.4	3457900.1	2050826.3	4150034.7	1770214.3		3799000.8	30881625.7	1432981.8	2435864.2	3261043.2	3555655.9
1999/3/5	40453293.8	8445408.5	23114164.4	10919101.3	1414794.8	19649600	13264924.9	14546395.1				24914669.5	4872807.1	11310319.5	5968980.5	5513625.7	3872481.1	5331646.6	8916238.7	8477887.3	5800843.3	3761528	1527430.9		4361488.8	8069207.5	1947082.1	2757106.7	3633743.5	3052455.2
1999/3/8	22365202.9	8459080.4	6802561.2	6278184.4	1063292.9	8920747.6	19712012.5	14285884				18154431.5	2443090.5	12331907.8	6441612.3	2088803.6	3974717.8	2910082.5	5729325.7	8111506.8	2996889.6	11971959.7	2427291.5		5570375.3	5368646.7	3010849	2842857.8	3619778.7	3895169.8
1999/3/9	17218663.9	12193752	6977277.2	5044609.6	1523883.5	4095046.3	14722903.3	19092105.2				46474704.8	4604140.9	15550245.7	11672766.6	2312720	3304137.1	3196419.6	10729214.7	6088907.6	3153729.4	6870297.4	N/A		9105351.7	7215985.2	1149287.3	4832073	10533556.7	3133605.6
1999/3/10	18842555.8	39788895.3	6981860.1	14831147.2	2091010.7	13239815.1	33149303.8	25562704.3				44786572.7	2579157.6	12635425	21561591.4	1341051.4	5297279.5	3614292.6	6258725.5	4049831.4	2376841.2	4560445	816320.6		4052292.4	3656133.3	660766	2627493.7	4397000.4	3710933.3
1999/3/11	41288822.3	12709729.3	8577728.4	9016839.3	3343799.8	23830286.8	27053990.5	23499518.8				34997953.9	3900309.6	12977434.1	32043009.2	3403846.6	10793011.7	4898316.9	5870651.7	5222517.9	4003741.9	9094897.7	3805012.1		4758233.6	8220981.9	3406205.5	5947514.4	11879406.4	4334493.4
1999/3/12	24870927.1	10662163.2	22115701	5457375.8	914256.5	11561505.8	15083220.4	N/A				31229341.1	2357332.8	11494686.1	30916846.4	2436658.4	6547476.5	5175787.9	11872515	9612490.2	7311030.8	5121801.3	769172.3		5784407.1	10797474.8	3583524	8717813.6	19376920.6	2705560.7
1999/3/15	25067800.3	11270739.8	10704949.2	4935917.3	4093987.7	6832037.1	19529915.2	17539173.7				45738976	14138659.1	25860192.6	13339447.9	3202484.6	8366806.2	18765707.1	16055426.5	8125883.1	5193772	13141884.6	2998195.6		8061798.3	15702783.9	3353177.2	12919452.4	5444361.9	3913273.2
1999/3/16	42187211.8	8474389.7	5633488.3	3694495.5	1272335.4	8903735.1	15817238.5	20757252.2				168309238.2	4172197.5	13190108.7	15356611.8	1904476.4	7894824.5	10494499.3	41365876.1	4332177.6	2070625.7	4430720.3	1511888.1		7498502	21325028.3	2063752.6	4187782.4	6785570.4	1920416.1
1999/3/17	19521627.4	8997921.2	5011343.3	4890345.9	1762162.8	13287290.1	17609266	31797058.1				69308865.6	11507314.3	22649702.1	10050982.8	2658319.1	5053306.2	5359945.1	13553085.1	4698122.1	3392514.1	8109054.2	1942036.7		6577326.6	11907719.4	1338992	7310543.3	5615318.1	3881532.5
1999/3/18	23550309	14761416.8	5454823.8	4270202.2	2199146.6	9935788.9	8500862.6	13858900.9				94461923.3	5285977.6	45331095	4922887.4	1492429	5558662.7	2878502	8954755.9	4496444.3	4354604.6	5832663.3	872642.3		N/A	6501010.2	1064849.6	3359184.4	7899294	7532307.6
1999/3/19	13950038	10017933	4116076.4	3726960.1	1627408.6	20977458.5	14065138.7	12583848.6				75655971.6	4246721.8	27520911.8	9412806.2	1596100.7	4973246.8	8058993.9	6836232.1	2888183.8	18985720.9	6813934.4	2236259.9		N/A	6497922.2	1675575	3589987	13234999.1	7827676.7
1999/3/22	12690845.9	24934712.7	4735233.5	14953724.4	2119499.5	19177985.9	18513008.6	25037074.2				42443763.6	3520204.3	28604593.3	6243531.2	1866241.4	5818017	13025563.1	8029211.6	3996622.5	5467700.9	14182310.8	1928040.1		8232222.6	22561033.6	1847020	6241306.5	9980424.6	8695616.5
1999/3/23	10818423.8	86843553.3	5369802.3	37610310.7	5843945.9	28090337.6	8897072	32061179.2				30654527.4	3071506.5	22928991.4	10598350.9	1009243	2450927	4094369.5	4942737	3295288.7	4541008.8	3472568.7	1777139		4952594.2	6496554	1520690	3707882	7810165.3	8168031
1999/3/24	8504012.9	30337798.6	2575497.3	29859337.5	1155440.6	18918426.5	11134566.1	12499639.5				27384307.8	2041400.9	10782546	11482504.1	2379258.9	2453260.1	6049439.7	5376201	3536798.2	4179683.1	2364009	1816703.6		7349808	6257338.4	2497711.5	4571046	6645802.4	4611035.2
1999/3/25	7362878.6	10041042.6	2192860.1	26478401.8	1256046.9	6297619.8	14580521.3	17290381				19192648.1	1612356.7	12280649	6011580.3	6337477.8	3160809.6	6493532	6871619	16068509.8	3156402.5	5093888.4	1103143.2		5124136.8	3772417	1421608.8	4635514.4	6686040.6	2672958.7
1999/3/26	5636086.2	9584635.4	2709045.1	40136555.9	1264527.8	9458112.4	12638603.1	10949596.8				26546769.3	5351847.9	7967585.6	5862571.1	4005387.2	4096864.4	6185605.9	4564825.2	11797101	2544400.7	5039917	683013.6		3490170.6	4570723.9	1812995	4172272.2	5001367.9	20720522
1999/3/29	22751713.8	9220495.9	5495936.1	19842405.1	1529893.3	11766766.2	13747710.5	16084914.8				20695108.9	8417039	10987649.6	5253772.5	3251541.8	8577206.4	5922081.8	4594249.1	9191594.9	3833552.1	6272110.5	2745934.1		7851007.2	5106916.8	2366989.3	6610424.8	6508043.2	17227496.8
1999/3/30	18499284	11919747.1	2318142.2	12710755.3	1146442.6	15727667.5	10221566	13227940.2				20551823.6	9943674.3	10157120.7	3059929.2	1881950	4522505.3	4550278.4	4089787	39499877.7	3210292.4	5780641.7	3657644.4		2950960.5	7186178.3	953625.4	3515229	4898812.1	7608297.9
1999/3/31	42905198.6	14435530.6	2381524.5	54270151	1177295.2	9731084	16441832.7	20276332.9				20921970.9	4347438.5	11256374.8	22519898.7	2273322.5	3287517.9	2558625.1	5028427.6	34553780.3	1997222.1	7257958.1	2367285.3		3129571.1	8856415	1780247.8	2350942.7	7280891.5	4916736.5
1999/4/1	77759556.4	10607352.8	6303080.2	18248003	2501775.7	7488334.7	12742046	22024779.4				19145251.2	4291116.7	3429808	13564205.9	4344600.7	5643345.1	4400182.2	7606298.4	21510088.1	2617218.5	7939205.5	5798813.6		4664997.3	12208933.7	1853512.8	8906781.9	11401060.9	6325382.4
1999/4/2	47356689.3	13484613.8	6167414.7	19069909.1	2237021.7	11825054.4	16611672.4	28208833.1				17619971.4	5680261.2	8398189.3	8203528.7	6729308.4	7906927.5	10466948.3	6566999	19578399.2	4599850.4	8094786.8	1870410.3		6999136.9	5873088	2486295.4	5806074	20210081.9	N/A
1999/4/5	23722505	11547859.1	5463081.8	20553701.9	1328135.2	13003971.1	20343060.1	17083670				29686323.5	3294446.9	11137257.5	11447026.6	3643495.7	4792575.4	3704655	8835459.3	11187320.5	4509850.8	5264564.1	5126185.9		5214201.7	9632533.6	8413112.8	6904656.7	13934282.7	7922808
1999/4/6	32950853.5	13085689.2	4336024.2	16693228.8	896983.6	7638077.9	18831429.1	12894506.8				18180845.6	4199642.5	7246623.3	15399115.1	3220524.8	4876477.6	4374829.1	10473224.8	28721090.4	4507931.8	13219534.5	4297201.8		20176562.5	5443611	1645272.5	8427820.7	4602851	66091036.2
1999/4/7	29433699.5	9090688.2	11320374.4	16375572	1323778.2	10713873.2	11521609.2	20070887.1				15453640.8	5489148.6	5589647.3	10007672.1	3491333.8	10707731.2	12470119.1	9980642.2	55236024.4	5341968.2	8216078.6	1618260.1		7927621.3	4953558.9	2665383.8	5082174.1	4900345.4	17596420.3
1999/4/8	29105120.7	9681904.1	5244075.4	10058314.4	2034390.1	11972554.1	12809596.3	12271985.1				19046272.8	6188836.1	5931334.9	9350527.6	2448330.9	4804034.1	9494006.5	7740656.8	29204454.9	6815018.2	8783411.3	1302983.6		7233610.3	5617199	21977184.5	12916119.2	5524954.8	9187761.6
1999/4/9	34970142.1	36020397.3	4740376.2	8919655.5	2413525.9	10598129.3	46648140.1	16287091.3				19610596.4	3460257.3	8849237.6	13835356.5	3171488.2	5321831.5	9548937.9	8180054.5	47082234.8	5582629.5	10180984	1186502.9		4748548.3	7232384.9	17140886.1	16945364.7	9317556.7	8231092.3
1999/4/12	26885012.4	24856246	4354426.9	14576135	2750578.7	43859871.2	56330237.2	23336390.8				32053919.6	3023918	2658431.6	6233395.9	20709087.1	4838815.3	6231136.7	23464462.3	30999911.1	6514652.1	9863986.9	1147715.3		7557498.6	9003293.2	32513733.2	30805403.8	4372236.2	7551537.4
1999/4/13	13402078.7	9903985.6	3451231.8	8511402.4	1666411.9	56597808	18652172.2	9397587.2				17742233.2	9262548.1	8262596.3	6395617.3	6635832.7	3282755.8	3144773.2	13861311.6	48783039.9	3970771	3181010.7	794160.5		8673614.7	7053045.2	13353171.6	9551700.9	1916953.6	4919900.4
1999/4/14	12429556.7	5968366.1	3833592.4	8467560.8	926329.5	24975921.2	3325316.5	12280271.4				9597123.3	3307521.1	20320524.2	6677843.7	3361911.7	2777846	2324647	7209139.4	43036058.8	2266668.3	4230556.8	841317.8		14458022.2	4376130.6	2159323.1	4452409.8	1332136.2	2709098.6
1999/4/15	15654025.9	8422203.4	3752671	4284571.2	1338094.4	15309556	11965923.1	6183165.8				15601966.6	3030044	11823069.8	7766485.3	2980986.5	2870494.5	2721766	8731799.3	30575542	2449308.5	4546972.1	1115605.4		52805625.9	4749972.6	1288466	6637714.6	1879583.4	4969707
1999/4/16	24207716.6	8049322.8	6007296.1	13185001	3541986.2	23626714.7	8391791	7483386.8				13238758.5	3287533.1	12930052.7	5726312.8	3190925.5	6317050.6	3114085	7606443	27696999.4	3358716.6	2164251.5	715199.8		12248852.2	3890780.9	1676848	5412620.5	2184533.9	2669330.5
1999/4/19	14213165.7	4823500.3	3021003.1	22858780	2927292	14116734.2	17902366.1	9707647.7				9405357.3	3063818	6018396.3	15188493.5	1494526.9	2906759.7	3503589.3	7923208.6	25345622.9	3502373.1	2768423.2	730053.7		15852267.4	3461765	11389616.3	5168821.6	1040534.3	9428879
1999/4/20	11929554.2	7009384.6	3633470.5	9018441.4	1565065.1	8003998.8	12736119.3	8768807.4				7455084.1	2946498.5	5097571.5	3340731.2	4077441.2	2328130.1	5024974.7	5325888.4	17434360.7	2650614.4	2019318.6	442531.5		20678492.2	3435242	2103269.3	2730773.9	1544036.4	3489840.8
1999/4/21	9984922.3	6431560.5	2990013.8	7188502.9	3532937	14605669.2	32242455.3	7777169.8				8858802.9	2777875.9	16238136.3	3742760.7	9488104.6	41253198.1	3403335.8	14114751.6	16795694.7	N/A	2696794.4	857859		11712889.5	3936675.7	2294027.6	6455313.6	1834843.6	2518357
1999/4/22	11644602.6	22973292.6	3095245.2	4106147.8	1683508.8	21157190.1	31327002.7	25666295.1				13561973.8	5165618.7	5361213.4	4140209.4	11700715.3	22361829.7	1982640.6	10376637.9	17067704.3	3990199.3	3031042	977972.4		11587788.1	5617963.3	2025140.5	4620404.3	4075370.6	8300523.3
1999/4/23	7904391	N/A	3980158.8	4700098.6	1284459.6	9900814.4	9109225	23220444.2				10204511.7	9150577.5	3802872.4	2893537.7	19613739.4	10000314.7	1808743.7	98508699.7	16158084.8	2272312.1	2036274.2	304118.9		6593118.4	3503405.2	2567394.4	4052769.4	1023675.1	3656998.2
1999/4/26	N/A	6162620.3	5728258.9	3415022.6	1176771.2	11206178.2	13534722.4	7226431.6				12835560.5	3387697	4085220.9	2565205	9699286.5	12084712.3	3380807.8	185511584.3	13017476.5	1688334.8	3002213	3247661.5		6371727.5	4286360.4	653996.6	5483835.4	2481900.4	6773364.2
1999/4/27	652608	8853181.1	7290459.9	5344507.4	1026293.3	13699343	8394360.2	5856610.6				18968769.5	4565924.8	8705508.6	5058044.8	6510444.9	15730555.5	2793896	59472399.3	16820377.6	2066802.3	2517570.9	574275.1		7357221.7	3671551.1	581680	4062134.8	1486482.3	4086477.6
1999/4/28	479979	23860808.4	5022044.3	2929523	1698702.1	30860524.6	46240429.9	34484259.7				29329643	6368347	7824104.5	2292234	4999340.3	N/A	N/A	42519817	15710007.6	3747138.7	3528542	1232668.1		6526147.3	13039908.6	406527	10074110.1	757064.6	9348504.9
1999/4/29	3512424	9595889.5	N/A	1929054	759072.3	7123153.8	11571471.5	12595650.6				20399132.2	677078	5016272.8	14998231.9	2416548	1178196	12323519.1	27539892.1	9184065.4	1437233.1	2325703.5	402624.8		2815265.5	4740645.9	183589	N/A	1182876.4	4326762.5
1999/4/30	16964643	5760264.3	8128942.4	1004753.3	595259	4998674.7	7405016.2	14656292.1				13490236.9	1316000	2516117.3	2994842.2	1866555.8	13222625.5	6720951.7	19712288.2	7899090.6	914745.8	3339462.9	1267979.6		2731594.1	2342278.4	416259	1824718.8	761003.9	2431388
1999/5/4	11807658.5	3684844.9	3270388.5	4070254.5	550180.5	2138359.6	5027320	4613297.1				8724987.4	5491146.2	5539533.6	1976640	1450031	5791867.8	2097143.9	39303349.8	8088917	1239152.6	2790937.4	510401.6		3746064.8	2590198.5	263369	2617574.1	1247156	1905306.8
1999/5/5	8761491.6	8643639.5	2595531.7	1899165.3	705704.5	3586679.6	5869987.4	3549234.3				13378749.9	2863078	2900776.4	2852789.5	3462873.4	6787784.6	1485070.4	13216032.7	3880566.4	3929474.3	538504.4	408102.8		3551294.2	2878582.5	287209	2036552.4	626391	N/A
1999/5/6	11166146.6	15370572	2862464.7	3147804.8	1019159.3	8146091.5	22691453.7	6884058.1				24653853	1566268	10411756.3	1680409.1	2584273.1	3169752	677971.7	13316055.2	7035202.1	3243955.2	1891779.7	504327		3425659.8	4189122.6	469568.4	4917983.9	1757719	4337492.5
1999/5/7	16792243	10144989.3	1985301	2945778.1	457687.1	5579413.8	4580502.6	5915285				10252795.1	9912447.4	3134591.4	3501624.8	1691104	3660490	1151667	13543999.8	N/A	1601250.2	804018.7	1171439.2		2476764.7	3225382.3	170384	1764617.5	691142.8	3552174.4
1999/5/10	5776489	7001126.4	2001921.4	3109752.4	1468588.4	8396729	13781004.7	13224118.7				12827429.2	4505469.5	2550418	8921511	3341111.6	3950052.5	2358030	20515263	7993721.5	1951632.2	2873347.4	5145531.1		6527917.6	N/A	1208569.8	5332452.1	2175852.1	6259592.5
1999/5/11	7615236.4	4455292.6	1409459.3	1594497.3	732549.9	3146721.8	3093133.3	3211060.4				13237263.8	1531963.9	2785010.8	1370873	1093040	3929550.7	4426939.9	9656551.7	4096945.3	1320410.5	N/A	8116893.8		2410553.5	4048634.9	1102352	2482661.4	1632478.3	2840620.1
1999/5/12	3835014.4	8988765.1	922730.2	2186822.9	1972164.3	3149111.4	10719217.2	3587519.2				14035570.6	987878	2183261.5	8650705.1	1069280.4	1883913.1	731372.6	8505834.1	4687729.6	2687148.1	812924.5	6344915		3302386.9	21974035.3	431122.3	2309815.6	2095072.7	2491802.8
1999/5/13	3041878.6	10021059.4	1026375.3	1937009.4	470131.4	2849368.7	6473335.8	21650434.4				5634034	720179	1941983.3	14278961.8	1006346	1256912	1228208.5	20732804.4	15755008.4	4433282	1357810.6	6879563.6		1980782.3	7837313.9	881671.2	1310322.6	1410908.9	2953684.9
1999/5/14	5472097.5	14320277.1	2386336.8	1207838	908025.2	4463405.5	11215142.6	5532005.4				16332610.4	3719569.8	1850844.6	5346317.4	1325430	2734253.5	1527999.4	20065514.7	22276626.4	3933816.2	2014904.8	4935255.3		3382092.4	4491848.2	618793	3052852.6	624328	3575897.8
1999/5/17	6834998.8	14348947.9	1500367.6	1104864	670255.2	4607860.1	7713102	12571604.3				24381491.7	2062561.7	1946694.6	4508744.7	1661437	1775023.8	2069278.3	37509141.2	27316029.1	3611715.5	1506656.7	3285995.1		3554055.5	5079743.5	951055	2017524.6	2862646.6	3424438.2
1999/5/18	3674043.9	8713376.1	1194621.1	469932	N/A	1561531.3	7075456.5	9276049.9				12137879.2	5468508.4	1109835.9	6141834.9	769937	1400554.4	7281090.7	18004686.6	15813253	2141939.2	1854208.1	4329446.2		2688354.4	3082457.6	N/A	1128776.6	N/A	2846220.3
1999/5/19	4893560.1	45609096.3	2513336.9	2629185.6	4134954.4	15222927.6	17477239	25880825.3				27219589.7	11450709.9	4379052	5177366.2	958755.2	2196071.1	3175772.1	32583755.4	19844743.1	9697721	3097665.3	5225090.6		6621022.7	22893009	961514.2	4421667.9	3114692.6	9560182
1999/5/20	9431387.6	39278841.2	2937626.6	8167637.9	7811826.9	15210126.2	42887431.9	61158165.9				52370897.4	6463322.4	6167634.4	9279259.4	2498305.1	4345958.2	3530265.6	63030192.6	38765328.3	6591201	6228487	4143956.2		8965175.7	42572263.8	1196311.6	8924297.4	3742391.6	14926124.4
1999/5/21	18054466.5	49384434	5700451.1	5584276.2	9714596.4	31905205.3	69230705.4	101687694.6				57491611.8	17494753.7	11636560.9	7018653.9	3430700.2	4643673.8	5466286.8	88406085.3	50723375.4	11313416.8	6055960.5	7591545.2		26928260.6	42064151.5	3740330.6	32907740.4	6285682	16736855.9
1999/5/24	18412700	170797187.6	4100410.7	8487229.2	12631183.1	71924549.4	80675921.4	148076182.3				95109685.3	15257576.8	24904214.2	10971597.2	5420350.1	6316926.8	7625113	203229662	45353790.4	40930991.9	12884236.5	23610799.3		52497280.1	98876546	2867292	65584373.5	7004298.4	34027881.4
1999/5/25	30707712.8	166652701.2	6573072.9	9122563	10729163.9	81002974.8	78851015.3	106547162.1				89738923.8	12733730.9	42826993.9	25467834.2	4768970.4	5893860.7	21229686.3	111566628.7	29581537.8	51312723.3	17924238.1	14291200		29177675.5	67703117.9	7786125.8	55617333.4	7809547.7	29025155.8
1999/5/26	15739379	190950420.7	4805682.2	8974600.5	6263513.8	25213453.5	36564142.8	90464693.8				57989543.3	6679280.9	17636382.8	13858808.2	3328891.2	5214593.4	4862440.8	72187009.1	34268681.9	49323281.3	13995278.4	13740399.7		17552969.6	30983944.5	2319552.5	18616973.9	3928329.8	16056195.7
1999/5/27	25504481	204896382.3	5395019	23258541.7	7433471	33293586.3	78351666.7	81397290.9				50155031.1	7925174.7	7312254.5	17450236.6	11746531.5	6432405.4	13210672.3	59776572	68944281	53687812.5	36087136.1	7205047.7		16313956.8	58287745.4	1722609.6	25172270.9	27322046.7	14848920.4
1999/5/28	N/A	111387807	9468330.1	10096702.6	4452751.1	33216507.3	90363461.7	91633113.5				34536030.6	4932179.2	62882460.7	13819834.8	33363553.5	6058612.8	7044122.7	44605038.2	30132269.1	38191336.6	22252186.2	4365409.2		13378265.7	44800347.6	2193891.7	31217906	15669998.1	14313508
1999/5/31	15928943.3	144998999.3	5137245.1	9911009.4	4972596.9	49102516.7	46818842.1	118436388.9				49359894.9	4107792.3	N/A	17738333.6	10646908.9	N/A	6039934.7	56696732.7	20765799.1	61122587.9	24823359.1	5003384.3		15980099.6	43100282.3	2416914.3	34740197.1	10503037.3	27509372.7
1999/6/1	10748359	59490410.3	8153223.4	7892762.4	3696115.2	29459028.9	45477537.7	82702976.8				39559463.2	6133799.9	50098125.9	43540771	8363919.8	9330504.2	9877781.7	46167535.3	25411659	39000923.3	8181552.2	5857123.7		45206510.2	64653361.5	2841565	19403226.7	15943749.7	13708223.6
1999/6/2	27700388.1	183245695.9	8942707.6	9907166.3	5541750.7	37286529.3	53932341.1	90805446.9				62769081	6481462.2	52100874.7	64011638.2	7556262.7	6860406.9	6082395.4	63878472.4	45886050.6	51302229.4	11123415.7	5136294.7		48525631.7	85335824.9	1939470	57370985.9	10697669.1	16383297.7
1999/6/3	21754280.3	154453637.5	4739904.4	5696596.4	3764850	18613176.1	33656895	37327693.5				31204300.3	5558419.8	20258852.8	17410496.3	3601894.4	3815648	3641262.7	36170258.8	17665088.1	28718441.4	14714620.9	2551991.5		11714828.8	94070455.3	757664.8	18888835.2	5790619	9098097.7
1999/6/4	9684866.9	390077763.2	3903047.6	6540946.8	8754100	68101687	78498282.4	184698415.2				138881819.5	2651722.6	15561116.5	23148819.2	N/A	3839413.5	7289344.2	31469141	16047730.1	45245503.4	12907007.6	7567853.1		14653792.6	95489593.4	2206212.8	15949905.9	4060095.9	30403855.2
1999/6/7	8263258.3	640502204.1	4394885.2	5271588.8	14881195.3	67623764.9	116738811.9	250929752.3				234599250	3557801.8	18649524.4	58555045.5	4700119.8	4234551.8	7848361.6	27104817.2	40109390.6	51692420.3	11073096.8	4823271.1		20573340.6	72052617.1	3789996	25147638.9	7904258.9	35792435.7
1999/6/8	23271545	219028847.4	8284890.8	7069164.4	5826616.1	40330484.3	45311793.6	92180266.2				N/A	3972300.1	46891947.4	17005316.8	6695226.9	4656348.2	5642863.4	N/A	65727314.1	26715475	9673314.7	4092014.2		15363839.7	54971335	7403060	19827407.7	7174847.8	17816068.2
1999/6/9	10476116.9	214589601.2	3645175	25407646.7	4642719.6	28011822	35491422.1	82800268.7				60016056.8	4459854.4	34723644.3	19810049.3	5331210.2	8295148.7	5695643.3	20117766	49933694	39463621.8	6475669.2	5939196.4		13519823.4	46359239.5	4165642.4	14118145.5	9874444.3	10936142.1
1999/6/10	28588622.1	233201074.9	9455446	39249379.6	9616611.4	35737295.8	144502755	72844974.4				50003096.4	5436377	26925755.5	28193587.9	8483289.6	6254479	5898581.8	43606386.5	63781863.1	19823181.2	64405730.2	7309893.8		25179364.9	88049245.6	3522080.7	65753588.9	5851099.1	14525765
1999/6/11	27571459.5	118676824.6	2414761.4	56954230.2	13904768.1	22073036.6	54305680.5	60267337.5				37255422.5	8542534.4	26282095.9	23623174.9	32358912.9	7459922.8	6750269	104484417.6	44436833	12421806	71097741	20902428.9		15215227.5	57516896	3373892.3	97303207.4	5818872.2	11569867.2
1999/6/14	23001345.6	109394439	2434121.2	15383987	10350367.8	32924429.2	70920458.6	47245243.3				32883748.2	9661193.4	35116063.8	30211046.9	38173764.1	7176054	13062552.5	69240835.2	40310267.5	27281679.6	70761749.1	16889783.4		27044121.9	74398986.9	5386852.8	46525874.2	11896390	16599216
1999/6/15	24566250.6	361978605	53913707.2	74221430	12282971.9	61375526	128578272.7	92082247.7				50938885.9	6358106.4	37791603.9	45984513.4	35091575.1	12635853.8	14931763	88100211.1	74252532.3	169913263.5	79648057.8	5996476.4		68463956.3	98490497	5100286.3	57380745.1	11752224.4	33709028.2
1999/6/16	19180349.1	259052231.5	5047429.8	46380739.9	10817759.4	73712132.1	146992568.9	180929576.4				48718783	4721226.4	48559668.3	46056173.7	15940474.8	9730846.4	8378589.4	45462791.5	40346336.6	43687894.7	46369357.8	4444258.6		29165804.3	75286382.8	6050282.5	94823337.1	15133836.7	67410035.9
1999/6/17	22169445.8	237537068.2	5751664	32452650	19277679.1	158831708.5	165953049.3	116306691.6				72704958.3	8783802.6	55925963.5	67359101.7	21056587.5	17166203.5	8622052.2	54347820.8	39863553	79696376.4	97836197.6	8011320.9		48209728.4	184015627.5	5885459.5	76535639.2	40124956.8	107263068.9
1999/6/18	24103636.3	161715470.6	8916727.4	22749369.2	16067761.1	96270837.7	149723584	90599477.8				56462921.9	8081745.1	69887699.4	45819523.1	10323299.9	8813858.5	8716955.4	68327052.5	128679566.1	64849282.6	49322356.3	10324445.6		29228419.1	165938626.8	15443801.2	43013861.7	105657578.5	70120704.4
1999/6/21	14172713.8	209869980.1	52963628.1	14433028.8	10156313.6	74498802.3	177559310.6	99814753.3				36216565.3	6413223.7	26566802.4	20463805.6	15194756.3	9583382	8655146.8	84589065.1	96215994.7	38384975.8	113258322.4	10304762.7		30301296.7	105655597.8	14284606.6	47370920.8	27339574.1	37571759.8
1999/6/22	19321081.6	127086227.2	20992202.1	31596422.5	7951835.2	54350075.4	66684192.4	74339113				50570432.6	6589322.9	24314668.7	33042109.9	16358248.4	14952883.3	5518848.8	108595396.2	76427558.2	29899364	155810425.4	26194598.1		19909385.6	107471544.7	9846989.1	28442752.9	36144073.9	41945896.9
1999/6/23	20830106.1	186198430.8	19048227.5	20186231.4	9383920.8	61142144.8	101576815.4	112979748.8				74115228.1	8143705.5	30359833.5	22484937.9	19097004.9	19274121.3	12888059.1	120494274.9	56042344	77706333.9	152334773	12473347		36223512.2	108305469.3	12229273	43339343	33318999.1	51065765.2
1999/6/24	25613638	329099792.8	68366799.3	28710827.8	22810980	149577053.3	191637983.4	160497010.2				149492798.5	8222621	18695740	71701008.5	18483930.4	18840049.3	11884978	102675573.2	76175250.3	74384845.8	126465791.6	11802109.1		57336020.5	143749112.8	15445669.6	88467355.2	35166988.7	80778515.2
1999/6/25	34630506.8	489275131.6	47468290.1	28893424.4	34272130.5	209257768.7	243133050.1	296152167.9				212059305.7	10782065.9	92973299.5	117887897.1	23816759.1	16575475.9	10920073.8	239180490.2	96868470.3	62798315.4	142572267.9	21178139.3		106867972.1	274878869.1	58097640.4	70499020.3	52982047.1	102138633.1
1999/6/28	38876272	609349655.6	19440273.1	30904552	22015018.7	162379440.9	411497339.4	299041775				170615912.2	6915568.3	87949329.8	103200931.2	14222862.1	15006661.8	6624694.9	97354000	90620002.8	37518056.2	84935806.2	15632549.9		59416377.2	178347867.5	44690086.4	62782880.3	60035024.7	125869624.4
1999/6/29	25424194	536922146.3	55697656.6	52695052.8	17585232.9	144573457.1	381184422.6	201744451.1				125946300.2	N/A	65594493.8	71580921.5	25799567.2	12317098.2	N/A	36351348.5	58134105.2	110368264.7	89164882.8	42476833.6		50379702.3	173051629.7	60879023.2	52723709.4	44648852.3	157735902
1999/6/30	29566767.1	503749355.6	28181037	N/A	17358424.4	62863467.1	537217395.4	117314516.2				N/A	11770442.9	64607878.9	55062790.6	26195478.6	10688583.8	4449551.2	467178338.3	46666296.8	76529506.2	95187500.6	12826203.2		38427316.6	141604763.6	65000158	43036672.2	28064996.1	80133056.4
1999/7/1	28245909.8	925580278.9	58065173.1	1555549.8	11776894	63285234.5	368741497.3	211709278				4252072	19946161.5	24716343.6	58504210.8	15192534.5	5167965	7592323.2	14527567	27262768.6	37710027.2	58332530.6	20986136.6		22680779.1	128331375.4	15366180.7	26422183.3	200267962.1	54405469
1999/7/2	13672719.6	419709449.6	39097892.9	21752011.8	9660691.1	77946646.1	280722565.8	82214953.3				81241704.3	7214605.5	34164716	27805115.5	23586251.9	5517731.8	6112144.4	170097506.7	29948601.4	35753635.1	50273849	26401562.4		22656134	82911761.1	14377372.5	20951092.5	34044314.4	83698143.7
1999/7/5	28956450.1	218689241.2	67605573.6	16919739.1	6465036.6	37296264.6	185670363	85033783.9				54580809.6	10589249.5	31246915.2	28433305.2	50606402.2	7853187.7	11654284.5	84633997.1	19354891.6	29975046.6	70737292.5	17863927.6		15861533.3	53582571.2	7839677.7	22727454	8705591	52702515.9
1999/7/6	16767740.3	412340099.2	55683485	6424531.6	3910842	42181720	175391563.8	75195296.9				26977209.7	8637111.3	19676799.2	36332478.1	20166044.8	5733745.2	5940637.5	48977579.7	15730020.1	31928994.8	31284413.6	6286291		12649186.6	37371237.3	7210763	13284707.6	9164627.6	58128841.8
1999/7/7	8150144.9	340377588.1	67105349.4	6134343.8	3577344.9	31518849.2	201573093.2	103638083.6				39002094.8	5252028	27859805.8	13507379.4	16089706.5	2440388.7	2678315.4	64939767.9	15543788.5	32094596.9	20553295.8	6478857.1		9428335.3	56031965.8	4068455.9	10025118.3	4786760.8	93573761.7
1999/7/8	9342594.2	255355693.8	28608420.5	9002759.9	3200788.9	38697252.1	148437505.8	61084750.3				26368117.5	17297268.3	43487369.6	19848858.6	12271976.3	3052469.2	3476173.4	44678248.7	13660648.2	26351803.3	18656179.2	3711442		11978982.2	89000464.6	6203261	11007296.3	8173345.4	107186804.6
1999/7/9	10841888.8	148871977	37174837	10328588.4	2385811.6	20189346.2	96549781.4	36111908.5				40349232.5	9257189	34222451.7	24287776.6	7245635.7	6411082.7	1016437.9	37175642.2	12131938.8	17754515.6	18701539.1	3257141.8		9743690.1	71567647.4	5959481.1	9320088.3	4974596.8	55109818.9
1999/7/12	5620565.7	175051289.9	13772152.4	8366645.7	4677243.1	25182283.5	140296266.7	57087431.4				25443593.1	8281165.9	34712564.8	11717301.7	6674520.8	16424672.8	2382805.6	35708657.2	12860295.1	11001092.7	26854527	2762925.6		21379036.3	40361348	3281889.8	10200486.6	2802876.2	48233911.8
1999/7/13	11611140.1	179543111.4	N/A	8535350.9	3172300.6	18144019.4	70080418.2	36634877				13858135.8	12453179	24652068.7	21960909.5	6584458	8646029.5	5104509.3	24456977.9	13300512.7	9545330.5	25187328.7	2411979.7		5977871	22564831.7	4157180.7	9022433.8	4395633.4	30027019.8
1999/7/14	9366521.2	128071404.7	23190121.2	3706759	2448033.5	26889058.3	67912194.2	33110797.5				11849369	21081818.2	43288230.1	23117383.5	7974441.2	5414675.8	4257340.2	21231198.9	8518418.2	23384287.8	15558557.3	3424791.8		8243210.4	36905751.7	4601579.5	6625775.1	3583308.8	30630010.3
1999/7/15	27008113.9	271971049.5	40077874	3225467.5	1989766.2	106385306.4	159970148.9	42110376.6				11982616.9	8030795	30401147.8	11030983.9	10362358.9	5387269.7	5323476.8	24307626.2	8070817.5	20124582.5	12026978.3	5425240.3		5842333.3	31836806.9	10028712	9950714.9	5434986.8	32875244.9
1999/7/16	24235228.5	106825348.2	82358660.8	4055451.2	2628344.8	34183348.1	93811513.7	29217724.7				16870298.3	37319399	20028429	21991502	5678582.4	30943475	37733056	18126466.8	7646022.5	23996508.1	12096283.1	13055587.6		6952782.3	21945918.3	5989091	21024880.1	N/A	23935167.2
1999/7/19	12886449.9	104979642.1	47017805.2	5703794.4	2468191.3	18826274.6	76180835.1	19439987.8				17507185.1	23016717.8	37291145.1	12144499.3	18950615.6	61903540	N/A	22848524.6	6280336	6960230	13785770.4	10828880.4		6488054.6	20742100.3	7520467	7739188.8	9940215.7	19438180.4
1999/7/20	14415801.6	147341515.2	48662455.5	5891861.9	4173351.8	97423123.9	142455667.4	71756000				27073274.5	35512874.8	18402513.4	40804549	23516889.9	24649501.3	7887843	23687056.3	9593679.1	51181124.8	17197000	8914271		9686871.2	41015858.7	8549408	21898891	17847305	41718974.2
1999/7/21	8688159.9	390297890.1	39129162.4	6343205.2	9871140.6	140918170.5	275985496.1	163446969.7				44179248	25093471.4	18132001.7	26698195.5	15063785.2	11498691	6596044.8	47469441.6	16898917.7	89479771.1	35872001.2	11799209.5		15181928.6	130804875.1	14070347.5	31252486.1	7148205.1	86744539.9
1999/7/22	7745202.9	256945744.2	17484258.1	5586076.3	3392354.8	62723401.8	119527991.4	83324795				19028370.1	25015279	40265964.5	37781986.1	7647187.7	5392032.5	11726779.6	26142410.6	46397977.2	53327152.6	27389607	4838816.5		8666486.7	55331958.6	10092517	14197365.6	2447534.4	42760400.1
1999/7/23	4474908.6	209468592.7	21937745	2682915	2591872	56616476.7	126898166.5	80765339.4				17533877.1	39077113.3	12922925.6	90468780.2	5239182.4	4846439.7	4860298	16323827.2	25358404.6	58996873.3	12072338.1	3942641.6		7375931.7	28811420	5829942	13197962.8	5612430.4	125715135.2
1999/7/26	12091790.4	65368420	14747671.6	5893627	1682034.6	27657374	61591554.6	50339643.2				11938876	2237744	17792810	33015115	10937902.5	3177231.3	3135464.2	15242799	15098542.4	157360276.4	13305418.7	6018381.9		13336783.9	10088026.4	2492113.2	6852483	5041303.3	90144372.6
1999/7/27	18446894.3	77200012.9	37478215.2	9527210.6	1291480.6	24361737.8	81075297	40137052.6				7207563.3	20920873.2	12286437.5	14039777.7	4932855	5173962	2577124.5	10696600.1	30328002.4	39122274.7	10289143.2	2704187.3		17302548.1	14915420.7	4679496.9	4951112.4	3641101	137606901
1999/7/28	18564078.2	76296187.5	36420649.7	5137259	1439982.8	17462401.2	100619652.6	104889316.6				13132180.5	8027726.4	13859971.8	38879658.3	5079529.8	15748731.3	2522787	12275737.2	20111486.4	36233607.8	10818854.3	1914278.5		7967571.6	16152563.2	4163603	5016069.7	4696866.4	97625046.3
1999/7/29	21847793.8	78612331.4	15976532.3	3116532.4	3744474.1	17594536.7	59155658.2	85280730.2				7944008.8	3763797.2	38304076.3	28813521.2	13378303.3	5462657	2129246.4	16949381.6	13227572.2	76818499.2	11173021	2030829.9		4980455.1	21862810.7	10320039.2	9826083.2	4569049.8	41717415.1
1999/7/30	17262586.2	41442349.2	12283412.9	3479241.9	3505595.6	13965747.2	38063649.6	49757327.8				8306966.7	4705150	27375962.8	17449710.1	5890898	3062724.9	1643192	59192673.6	14235958.1	60684239.7	10460624.7	1638334.4		4822225.6	10792697.6	2527353	4813543.8	3094015.6	26593866.8
1999/8/2	5550647.6	93100062.8	23630060.2	3406666.5	2832574.2	22403292.7	63678991.8	24816531.6				10929232	2771564.1	32542290	19211123.8	32922591.5	3877629	7625548.9	55672087	14467524.8	19179284	8220321.7	3683965.3		8247434.3	18583302.7	14660668.6	6073095	4236021.3	17808630.1
1999/8/3	9667977.7	61119339.6	33703965.2	11921653.8	2054407	27142041.2	34892885.5	29314666.8				9554928.4	5592543.2	N/A	17618200.2	75993727.6	29549832.2	3181598.9	28015619.2	14505282.7	30720511.8	9571021.7	5203771.2		13742666.1	34494580.6	7203778.8	9686187.6	2919311.3	13628914.5
1999/8/4	43226000	83883000	23877000	5225000	2907000	22535000	51383000	22057000				23111000	3136000	22805000	21420000	36250000	7676000	4913000	20669000	12472000	15419000	18521000	2506000		10069000	47553000	4241000	31834000	3212000	19425000
1999/8/5	21400791.2	53557117.3	12709396.5	4388104.8	1829440.7	19997955.4	47681283	19130841				13325381.7	5092899.2	45497350.9	16459872.9	63435502.5	3949397.9	2513930.6	18079557.1	10560237.2	7447175.1	13991287.1	1081856.2		6948635.4	22829230.2	1929888	19568517.1	2869942	25430204.4
1999/8/6	26876329.8	93428824.1	8275510.2	4486087.8	2929873.9	25475823.9	78817921.2	40270910.3				15340332.4	5751357.5	26205005.7	11216708.9	44052916.9	13461686	4644349.8	30014320.9	12443871.9	45203405.9	64298348	3467824.8		7280129.6	25770142.4	2507803.4	15225577	2561945.5	32508590.3
1999/8/9	7075363	76008188	16733285	2245699.2	1776801.1	22530382.6	64740898.8	17753397				10427764.2	16483030.8	7066628.1	19591542.6	51522409	6406276.4	2554721.3	15198842	10473369.3	5976317.9	44199112.8	956436		5650286.9	21327920.3	1302550	13438300.5	831753	21850333
1999/8/10	10963529.7	145540417.8	21543596.9	3184117.2	1569526.3	16366928.3	64599861.3	17486489.1				10595150.3	29329279.5	4200513.2	18396578.6	25724453.5	4185054	3199422.4	9956687.3	7334129.9	31034249.9	18582050.1	2010568		7436995.5	16656930.4	1417496	7099604.7	1207620	18409449.4
1999/8/11	9441544.9	76533338.3	6527336.5	1151579.9	1258331.7	17741082.8	47885924.9	16912836.1				9242031	3797127.2	21215194.7	17087722.3	21044971.2	3989939.1	2268926	9652488.9	6698291	12799330	28766438	975029.7		7820022.2	20446423.8	2265641	4156535.2	814662	32306704.1
1999/8/12	7106982.7	54309847.5	12748987	1772051.8	2978514.8	19558658.1	40792528.4	19746781.4				7870825.3	7410256.8	6131857.5	10515037.6	18656726	3952400.6	1256329	8397290.7	3655464.6	14084389	23836911.7	1585510.5		9971685.4	13396779.5	3800623	5621431.8	1087045.1	21671092
1999/8/13	4505004.4	34255666	15584455.5	8220948.2	1241468.6	3989358.6	22182248.2	10374342				12915774.2	2035478.6	7007285.5	7014077.6	15744300.5	2280582.2	960493.8	7798210.1	2724368.1	13254117.6	11190006.9	1046099		3377362.1	15475163.1	870467.1	3352938.2	1250956.6	10434482.6
1999/8/16	4560538.7	39327727.5	7279649.3	8679285.4	1359826.1	7512407.7	90723586.2	9922335.2				7982592.8	3262795.6	7185623.6	11393330.4	9406849.6	1666643.3	3089283.9	8370636.5	3851107	19734759.7	15180857.6	727962.4		2546547.2	32252212.5	2552043.4	4530634.3	494722.7	16442629.2
1999/8/17	14866619.4	47354846.1	5800411.5	4842591.6	1479019.9	15790177.5	52053100.6	21724455.1				16432072.8	1356593.8	4514945.2	12835426.7	11610169.1	2951286.4	4762968.6	7941636.3	4686789.4	28781967.3	10063834.8	702789		3910826.2	33809284.6	3354443.5	4571821.4	1476591.6	17687798.9
1999/8/18	9039234	30000995.5	4763408	15951423.3	1233523.4	4766531	26482786.8	9271622.1				5397932.6	1322353.1	2621766.3	3733842.7	6692089.5	1511059.9	33865704.8	23679400.5	5455383.6	10567791.4	13805601	524458.9		3640050.3	41161269.6	1086614	3535122.7	1764686	9068487.5
1999/8/19	14153958.4	183886282.9	9224566.8	23258390.4	7265084.6	52388151.8	73120055.4	51811819.4				13745450.2	2433520.4	11614830.2	16247453.6	17994731.3	2998194.4	40490104.5	28077462.1	15020189.2	58816250.7	16680045.7	1006229.8		15781136	127933297.4	4426250.9	20896593.9	1930714.2	26896096.1
1999/8/20	43216961.6	90895322.2	11473106.8	23151252.1	2873671.4	24416086.4	69914436.5	32794065.6				11811812.7	2405346.5	8204809	6909356.6	52286397.4	5308693.2	2236713.5	32937937.8	8166196.8	23355356.3	11504908.7	1271339.1		22109191.9	79550443.7	748381	9981019.9	8817279.5	23130142.6
1999/8/23	47352175.8	34961791.4	10461168.3	12372219.2	3537955.5	17448016.1	24822093.3	31989497				9174370.8	3571327.5	11649312	4027126.4	23961827.9	9492353.2	2397726.8	12185992.4	6643302.4	6842354.5	15410672.5	1002487.4		11877804.8	81775331.4	1118424	5207358.2	3195167.5	8252123.2
1999/8/24	25565544.2	53938292.3	5480873.3	18517486.1	2302882	32431644.7	30655105.6	72269747.8				17591486.4	4945223.5	15418799.1	5176381.1	20774376.9	13851363.3	1521375.3	11260275.4	19836485.3	19075596.1	9505532.7	592114.1		8490466.5	89422884.4	1248774	7428762.6	1312514.3	11969249.8
1999/8/25	25178845.4	47924043.1	7212697.3	6453807.3	2170279.1	10668253.2	22772012.8	31161083.9				18222196.7	6178321.1	37521010.5	12605313.2	18598649.8	21038304.4	759455.8	9521472.4	9380436.8	8110654.4	8357880.6	1051588.2		5886238.3	34023360.2	1108592.9	5438024.1	3752270.6	7550802.3
1999/8/26	11723999	20369206.1	4245648	8968567.2	1821291.5	14405115.1	9985821.9	25949265.9				7395647.9	2785254.2	25192956.4	13180503.1	12261619.3	12067555.9	1126085	7512459.6	4766091.9	4467143.8	7948797.3	771432.3		5529976.6	75887943.1	1843553.4	3584948.1	5542035.5	7627338.6
1999/8/27	13313465.4	38383755	6094590.5	30676103.8	17194896.5	7994953.2	11132390.2	14302646.8				9141126	2323587.2	7150775.1	4490172.5	9014008.7	18202103.2	574171.3	9544611.5	8761359	8821984.6	10839283.3	1406411.2		13814299	110590496	1601689.9	6076747.4	752136.5	7584145.4
1999/8/30	12354180.2	32044011.7	2991377.7	18112517.8	4677920.6	14018544.8	23098412.5	24708873.5				9327660.9	3554179.4	8256440.3	11456194.1	19054789.9	39032355.2	19108547	13254697.7	13443889.6	8536104.8	6323572.3	892311.6		5591232.5	57879827.8	838361.4	6108699.8	531271	7791301.3
1999/8/31	9060959.4	25894635.2	4216232	4287181	2718486	8597733.4	12782703.7	15740924.3				5358656.1	1668534	7830412.9	11777165	27745244.1	18961342.3	1152516.3	8325490.1	6659825	4070393	4277169	710562.3		15727784.1	30529283.6	643058.5	5948033.4	827928.7	22591927.6
1999/9/1	5825387.9	30748595.7	3098107.5	13301986.1	2439462.1	7692875	24067149.2	9437150.5				7634624.4	2985948	4528090.5	6076256	8545906.4	17691835.8	649155.6	7080729.1	5834996.4	9468953.8	10612898.8	378088.2		8646396.4	24055374.3	858136.5	6898518.7	1011551.9	14971618.1
1999/9/2	9580461.7	38956469.2	6787323.4	5705903.3	2742031	12091545.5	63929053.4	19903487.8				7470940.9	2705654	18184485.5	14833645.1	9865139.2	9231057.8	1254817.9	8537875.2	4684192.9	N/A	7996415.7	347566.1		10232116.3	32654700.4	1075732	5029551.9	929930.9	18585672.8
1999/9/3	9270208.2	23041280.6	9209333.5	5797123.4	1590773.5	11809390.1	24207224.3	11566424.7				4867932.5	1156960.5	15224644.8	6144966	5301306.5	7535327.1	1409227	5873358.5	4561011.1	4754510.1	16878956.1	461786		38822126	17209752.5	758036	7146609.1	829383.5	11191771.9
1999/9/6	10433497.6	17403737.1	28156499.8	7252851.1	1020630.6	5538509.7	21932175.4	9315147.7				4128510.1	792182.5	3519398.7	2904551.6	7932429.7	3903023.3	983206.8	7256191.5	2712194.6	4924010.6	9900852.5	1137610		23023718.1	13736265.9	737680.3	41287832.9	487556	6264063.6
1999/9/7	5618522.7	14887014.6	41181239	5285988.4	1153465.4	5690964.2	18253372.6	7007475				6098787.8	873802.8	5937750.4	3194736.5	14585540.5	3934441.3	482790.5	4775865	2719209	8509083.3	5620319.3	8259820.6		21235980.2	19302699.7	447397.8	15160106.8	464304	6039447.4
1999/9/8	10801046.7	13751014.3	29804013.5	3103267.6	982744.2	6560581.4	13775596.3	8027696.1				21884407.1	943185	31235164.9	9936744.9	12685728.9	3724149.2	556045	4574849.3	1600764.8	13297036.1	3409310.8	5189473.6		13593192.4	27229390.8	1167959	12533277.5	621312.6	4234075.9
1999/9/9	20393230.5	192572786.9	47359865	11403636	9217529.3	88146815.5	79440950.8	103742914.5				69059116.3	4951355	23044651.4	21896775.2	23921750.1	13686857.7	1423424.1	15349997.6	10884811.5	76378750.9	23354600.5	12354759.3		67952820.9	151651684.3	6627633	68455744.4	4549603.5	62894987.6
1999/9/10	12449006.4	231843862.3	43962765.6	18258565.5	10373305.3	52016950.5	193827226.2	87935122.8				82237732.2	4291781.5	20824021.6	48581594.1	22610055.2	9787619.4	1285075.1	25654191.2	11224282.7	123237478.6	26810843.9	6228950.3		235402892.8	115266433	4978188	49964462.4	2360005.6	63735249.3
1999/9/13	9987160.9	52367006.4	32500146.8	14441511.5	2985738.6	32616324.4	36508085.9	25151361.1				22755010	13123336.2	30274338	12873443.8	10535013.6	6151138.8	2706234.1	11999286.3	9252087.2	39608135.8	13208976.4	3389728.8		85809963.7	33417946	1107041.7	33904810.9	859264	16342775
1999/9/14	7674533.2	37044024.9	47981096.9	24279779.3	3404205.1	38727037.3	23790806.8	14465607.8				14975946.7	6853489.6	11037505.8	25207345.6	12903135.3	10069419.1	776218	14569124.4	7525213.7	31122244.4	10286416.7	2475934.9		42587568.1	52112648.1	484623	41445408.4	690446.9	14004606.8
1999/9/15	7475513.6	38648514.5	42937203.9	9465008.8	1626823.6	14546569.8	24982807.1	17670762.9				16364253.2	4969676	5041873.4	25426909.5	8853836.8	45255709.8	2045920.5	9184648.4	5683226.9	17599581.6	9394836.2	10227127.6		124981251.5	106815242.7	1391958	40268026.2	596280.6	14810449.6
1999/9/16	3124539.8	29386414.5	50337278.3	4678902	1392378.1	20703406	24561472.7	14220060.9				9561511.3	4871713.8	6006494.3	10882998.7	10801674.3	37010703.3	1131309.5	6501944.5	3430574	21091081.9	6433368.3	2734476.4		53835801.1	31176334.8	1112288	24389958.4	414546	8919232.8
1999/9/17	10741538.8	25473020.7	20708868	7895977.1	1737247.5	18034051.2	23156668.7	13372575.1				11483429.8	2625286.2	13970845.7	16426795	6155615.7	12308928.4	951549.1	6644417.2	4415134	13609084.2	6744309.3	1169531.1		54385703.3	33976078.5	1236905.9	20126682.9	655115.5	11226894.5
1999/9/20	5483359.8	24268256.2	91163119	2897635.5	1048990.5	27358830.8	18124653.8	7121403.4				5304377.1	2412946.8	24068146	8728539	6948961.6	6425505.8	1933102.8	7683337.3	2654484.5	9284879	6325373.1	677435.1		21800758.5	17787447.5	1088514.5	7419817	647244.5	4979118.7
1999/9/21	2174559.8	23556078.1	85220988.4	3326206.2	889277.8	9923087.2	11584830.9	7572161.9				4631655.1	9084959.2	7011873.1	4570994.8	4207446.8	5728327	445435	4396480.5	2017682.8	8788126.6	7197254	2799896.8		33898416.9	12048314.3	1688905	7090235.5	371535.8	5742334.9
1999/9/22	2990022	16714499	71545993.3	1462596	852494.7	10114340.1	9469990.9	8012453.9				5508655.5	3129991.8	2619087.7	6339656.6	3474427.9	5199597.8	777907	4078467.4	1962552.8	14073136.9	3913270.2	1491593.7		24681823	15653077.1	1527344.5	6599123.1	367984	5871644
1999/9/23	3280535.4	33793901.7	32161596.7	1664000	1642805.5	10565428.3	18950147.6	5929520.7				5491817.1	3308401.6	24192661.8	9361204	3824866.1	6671896	1347997.5	5713082	2946812.5	11879789.4	4586022.5	3650893.8		23378295.5	18342513.9	1377381	8331688.4	552633	7242052.8
1999/9/24	1707640.5	20815084.8	16088896.5	1603323.4	718787.3	10532855.1	27981239.9	6543620.1				4281197	1291386	3730954.8	12047819	1830763.3	2858710.2	616579	3983424.1	3290354.5	11753224.1	3566207.3	1870177.1		12167927.5	13797748.4	283186	4535017.4	363140	5088084.6
1999/9/27	2633889.3	51351721.4	12462604.6	5722946	974362.1	14219220.2	15015870.8	12367849.2				4458681	1206604.7	6739178	8087274.1	5250018.2	3646958.8	238582.5	14695023.9	2299109.8	18580639.9	6281641.8	2195584.6		11137001.6	12531604.5	144336	3983421.1	561848.9	4475795.3
1999/9/28	3458095.5	71959201.6	7657618.5	6222570.4	1019694.3	7367093.7	13943403.3	16974301.9				4769672.4	2733147.9	31155618.2	11333042.2	4159900	4096018.6	368911	5038039.1	2348605.8	11118887.4	4219885.6	352358.1		10347688.9	11845101.2	284000	7971356.3	693614.6	4721520.5
1999/9/29	3780833	64000948.3	14702889.9	5450397.8	974574	7972137	14125223.2	18154231.8				5813592.2	1843569.5	22956324.1	9690456.1	2833484	3047198.2	316778	4238892.7	2260228.7	12865807.4	3201771.1	401181		19876949.2	15945807.4	585024.7	4680066.3	337107	8128367
1999/9/30	5506038.1	35877108.6	9518616.1	3575000	1844959.3	5557297.8	14321674.8	9039000				6554014.5	822689.4	36176196.1	6853248.2	2434060	3110358.5	474423	3919000	3614328	7177193.6	2606844.7	555462		17651540.8	10821015.2	455941	3372996	324853	6660882.6
1999/10/8	4142973.8	25301477.2	4098158.3	869427	411133.4	5970968.8	12130055.7	6783902.8				5481479.9	976948	52111761.1	3664724.9	2513140.6	3269995.8	309294	3287048.6	1548397.8	3418432.4	1946325.2	154206.5		12692814.4	15323367.5	565134	3357223.8	126242.9	5387710.7
1999/10/11	3723121.5	22398030.2	12132521.6	1133875.8	752069	3955066.3	10706688.6	8451068				3639368.4	907337.6	23402832.8	3934583	6225411.2	2155194.6	284069	3776073.3	1428604.3	12667331.3	2130684.2	601284.2		9909740.4	9985852	711012	N/A	275074.4	4435608.5
1999/10/12	2223315.1	21408678.4	5174000	1376590.7	433250.2	5171335.8	6552242	4977106.2				3252425.6	494000	9513000	4953347	1511625.6	2012027.3	259231.8	2375670.4	1002863.3	2935596.4	1716000	2993461.8		10490519.2	5528613.5	222215	4036853.7	522891.2	2657264.1
1999/10/13	1823599.1	17685241.2	13457837.4	673370	432599.8	5542593.7	15910159.4	6660099.2				2623030.5	463590.9	9875637.9	2579799.5	3403535.2	1338824.8	250612.5	4223103	768154	3752454.5	2043041	452207		11755149.2	4453961.8	320542	4322301.4	533422	4500243.4
1999/10/14	1991602.7	29050344.1	7323706.6	1264510.3	668820.3	3940881.9	8189071.3	5652844				4048109.2	1196151	3464395.7	4464626.5	3335752.5	3008400.7	392434	3471140.3	1259089.4	3880503	2049681.4	2072868.4		8791478.8	5573004.8	738152	5801735.4	216958.5	4154668.5		639718115.8
1999/10/15	2599495.3	21050360	6272968.4	2696523	830800.1	4963148.3	13863919.8	7940813.7				4454519.4	862897	17974964.2	4266639.2	3069898.6	1865168.6	493423	3606526.8	1548021.4	20756606.3	3492139.7	1407967.2		18105489.1	16854049.9	1061818.7	14116540.9	1205112	6148323.9		261055492.6
1999/10/18	2393002.6	20597223.6	6169118	1790705	707376.8	5776126.2	18568766.9	12748068.3				4226558.9	662395	19750944.8	1569210	2668250.8	1633185.8	3947627.2	3887799.2	1458040.3	6942625.9	1777161.8	667247		15433257.4	5899500	816897	5027220.5	3399202.6	9068047.8		149901171.6
1999/10/19	3548530.9	46336946.2	11815074.6	1179532.5	968474.4	4557997.5	21000004	10038252.9				5049263.6	1705015	6421917.9	11805923.9	3060953	2036270.9	2923271.9	5469904.9	1758760.3	18152292.2	3435217.3	575195.2		7386946.5	15246252.1	4010947.1	3387289.1	1958172	8985348.5		76716737.6
1999/10/20	1944411.5	25876049.5	4313926.4	1136961.9	621999.5	3429012.3	18662868.6	14825321.9				3887271.8	677337	9709014.1	3120920	2199803.1	1495606.9	4908226.8	3939634.2	2232904.7	18257020.1	3460389	480427.6		7519586.3	12596272.3	5186941.3	3352431.3	N/A	8016807.6		43613678.3
1999/10/21	1575637	29863195.3	3048515	1486603.6	1060496	5536920.3	27617642.9	7936633.2				4269440.1	950429	5963638.6	7506724.8	2456785	1351156.7	2189445.1	4367892.2	2708108	14397278.3	4232139.5	460613.2		11017950.4	10409842.8	1515331	4435786.4	1291716.7	6108257.2		47921167.1
1999/10/22	2218410.6	57581728	5138006.8	3651099.5	2512475.1	32691690.4	34440070.1	27788755.1				9273522.5	2886491.6	10113677	4833695.2	3171699.9	2048275.1	3850827.5	4718247.9	2256499	42610014.5	3289275.1	947753.8		18190740.1	20558344.7	9685412.1	5521627.7	1470637.4	11724753.5		152373729.9
1999/10/25	1299845.4	31613206	4993499.4	1968020.5	1215568.7	6988283.5	14780720.9	7415616.8				3970799.4	6999758.3	8657011.8	2944956.5	2375594.9	2760818	1319535.7	3803445.1	1040541.2	9525152.7	2652391.9	566290		7780468.6	5202874.4	7044179.3	4232374.7	4919346.3	4787639.6		234301046
1999/10/26	1092368.8	32822212.4	5642559.9	1721799.4	1398802.6	32434855.5	15783346.2	6491470.7				16018027.9	1451212	10015994.3	4290365.6	2195070.9	1569271.8	783570.5	3655106.9	2431518	11447841.1	2139739.5	687890.6		8159160.5	7574130.6	3823143.7	8934083.3	2623855.4	4817220.5		147593956.8
1999/10/27	2304631.2	56634307.7	15347211.5	5877966.7	3670880	25640770.9	46750646	20891020.4				26040070.7	2078870.5	22852696.5	13157691.2	5718203.8	2720924.7	2992507.9	9128072.4	6284960.2	23108171.3	6271691.2	843144.3		27986730.7	34551217.4	5173529	6282619.6	1573580	13570731		121506695.7
1999/10/28	1909457	36554961.8	24147789.5	2726707.9	1658526	19384130	24213456.2	15496713.4				13063494.6	1675050.9	13804849	2003463	2753070.7	2431942.5	9362699.6	5613759.6	7278648	17811275.9	2923976.3	503975		11487734.4	10470662.4	3807806.8	4036958	1813984	6603691.6		69170487.3
1999/10/29	3608352.3	23276534.2	28455306.6	2687164.5	767921	11188124.5	17324542.6	6453519				8506360.7	1176378	26018568.2	5913948.9	2363790	2237135.2	1284055	4003962.8	3792765.7	5558931.8	1625255.2	458103.7		14393660.6	7512743.8	2629630.4	5179080.3	596032.8	4611621		70019220.6
1999/11/1	1685201.8	16618079.1	13906490.7	12634543.9	550205.4	1876388.8	9614825.2	4464132.6				3485980.6	910416.3	8002437	7907119.4	3842215	2111344.1	9420675.3	2898286.8	1539844.1	4152523	16579868.9	472108		6889086.7	4838548.4	2572832.8	6251851.8	572999.2	3134297.1		43324592.1
1999/11/2	938194.4	19924852.8	11537763.3	5025830.5	578335.6	3521348.5	10605831.4	4266341.5				2685429.6	2025401.2	4016799	5190154.6	1368663	1902612.6	10351088.7	2106273	1381745	5802502.2	2933767.8	399564.5		3386052	5026982.7	2836619.6	1170424.6	16556939.8	6229913.8		47970380
1999/11/3	1588378.5	16101561.3	7227615.3	5627927.1	839379.3	8028769	8344965.8	2792588.4				5048302.7	642401	4413564.2	3689869.4	1651253	1156092	10293683.3	2595357.8	1322479.1	6057286.2	1578155.9	351379.8		4166318.2	3592715	4242397.2	4743286.9	10610483.5	7962888.4		57155154.4
1999/11/4	1961659	22904823.2	18440244.4	11333061.6	3062546.3	6008680.9	15567357	4468343.4				7116388.1	1241731.5	1313171.5	5017202.9	1361579.6	1638919.9	6053693.4	2901088.4	1583418.8	9104400.2	2176010	184543.8		13948470.1	7768373.2	2200450	2843576.4	3587098.5	36747462.9	1480391284	100471020.3
1999/11/5	1661792.1	14479208.6	8154726.2	10380028.5	1478099.4	10250813.3	9440243.9	6445228.4				4308554	2133549	4719145.8	4348523.3	1953412.5	1279213.6	448555	2284571.4	1705275.9	3534075.8	1601487.9	163810		7272852.1	10865587.5	1045908.4	3783577.9	21724732.9	12132043.5	376054726.4	27430567.2
1999/11/8	1829982.2	17338882.9	6328268.8	4314289.8	1515464.8	7673743.5	13554160.8	5714960.6				2901176	4664037.9	7211587.4	2441423.7	3941112.9	2688887.5	18833395.3	3211388.3	1659219.4	17148479.6	2034142.3	220553.6		9749311	7046934.8	554598	3085299.9	3199002.4	4900014.4	257776013	19302305.5
1999/11/9	1101505.5	18221295.8	5845184	2158890.7	5299126.7	2057640.6	10863296.7	7299510.7				4079040	574651	2175909.7	5830428.7	2669571.1	1357995.2	12072989.5	3630349.7	1522637.2	4865750.9	1703987.2	390532.1		10380230.4	8023830.4	1122192	4006687.4	3888390	4250227.2	222951339.2	34649871.8
1999/11/10	1697545	29528104.3	8641884.7	4045236.6	1766526.5	3226496.7	11247219.5	5083022.6				7209079.2	1037325	1188107.1	5120061.9	2955558.2	2775727.1	2278489.4	3048597.5	1629184.7	13203376.9	3130493.8	239353.7		10049533.2	12680072.4	1064175	6060360.9	2902907.5	7562798.2	84457140.7	36032923.4
1999/11/11	1524169	18457002	6717318.9	1793147.6	1310262.6	2321571.3	4891003.2	3237539.4				2581559.9	1417788.7	22231419.5	2319628.8	1716623.1	1307396.7	3058546.6	2600418.1	745404.2	8215078.1	1673709.5	212811.2		4437607.4	14303326.7	1328623	2350708.6	4682960.5	3998859.2	52972711.5	15881303.6
1999/11/12	1627616.4	16198908.6	3898366.2	1426710	2515357.1	2140063.9	4517277.2	4587258				2706742.3	1904284.4	9142201.6	5332013.4	1253105.6	1185781.8	1077009	1714799.4	1197252.5	14839031.2	2340575.2	116974.8		4454074.3	9618971.4	671523	2183886	2603445	3143620.6	62912354.4	11903001.4
1999/11/15	1903461.7	12004552.3	7936088	27583337.2	2512579.5	6134499.2	12939702.8	5962884.2				2360027.4	1957296.8	11178271.3	14799705.4	1034225	1250856.9	1972861.9	2037428.3	890808.9	4945385.5	9259661.6	772007.9		4001736.7	2679655.4	1555296.1	1670056.9	10101150.5	2602995.7	41559209.7	12580956.5
1999/11/16	2075564.2	29631739.9	2692220.2	60240662.4	2247310	7507340.8	68842850.8	18469947.3				5984709.9	2318931.4	10740014	18718934.1	1673430	1035372.9	830899	3565262	8640927.3	9100402.8	10502317.2	924569.9		9091449.8	8966999.4	885667	3570896.5	3888217.1	9152324	100369334.8	40791222.7
1999/11/17	3171084.8	27225243.9	4671138	13906629.8	1061236.1	7512419.6	41216236	13789047.7				5952035.2	1914588.5	20657326.1	4454787.2	1243071.9	1514015.6	3367447.6	2713045.8	3258292.1	12908831.4	4086389.9	672329.9		5509334.2	13927231.5	1059344	2304989	21754878.4	5530155.4	44272448.8	17901992.2
1999/11/18	3606019	70263675.8	5258251.6	13994941.7	2482559.9	10763660.4	30870645.7	16341831.8				8925646.7	6963387.9	12714169.4	7185354.4	3661401.9	2813098.6	3008482.8	14594127.2	9717783.1	19260196.8	4789171.4	13155512.5		11633163.7	17317320.8	1818470.5	3375534.8	41077720	10248684.2	73872231.1	33011780.5
1999/11/19	2550032	34255753.9	10740887.4	6962190.2	2727425	4374472.8	16652926.7	8022163.4				6151998.3	4738785.8	1616066	1521386.2	16821926.9	2300678.4	8505244.7	6317294.8	2699148.5	N/A	2639198.2	20282535.1		4833124.6	9090272.1	1170322.2	2752506.8	16390480.4	5794603.7	161577337.9	30120903.4
1999/11/22	3993378.1	14165039.4	5270671.4	3594381.6	2826160	3522280.8	16851874.8	5375657.6				3876216.7	9671579	17355257.1	2486922.6	25039502.3	1805496.2	5221124.5	3424850.2	2252419.4	9534360.7	2297694.2	2135206.9		3960506.7	3471156.6	1074654.5	2978526.8	5055036	2854547.4	53458190.3	16911698.4
1999/11/23	1529650.8	18646095.5	2398553.3	2482376.4	812054.5	2332349.1	15198844.7	11306620.3				2763800.9	3583110.3	13626092.9	4414945	14304224.2	1166721.4	6661751.7	5567973.9	1229000.3	14903676.5	2466809.1	763866		3457978	5532181.3	640508	1670118.7	17720123.9	2459165.6	13886703	17138721.9
1999/11/24	1894570.3	16369741.5	3601898.9	4020494.3	792219.5	2920302.9	12484174.3	2810845.9				2660122.6	2033375.9	9306662.6	3174797.3	7538222.6	1219832.8	15713260	3407915.3	1572307.1	9925490.9	1472302.3	640781.8		2165170.2	4289990.7	516406	1021336	4923690.8	2157450.1	15269321.7	4396184
1999/11/25	1603325.8	14462098.1	3233026.7	4440170.7	399993.1	5051944.3	13612171	5659483.2				2240214.9	2510065.9	10581794.8	910031.1	6549989.6	1257941.7	29406394.9	2255622.2	2315854.9	2310665.1	1333929.5	223794		2159306.1	2708962.8	136113	1522843.6	2443946.4	2093221.1	18955666.4	5128712.3
1999/11/26	1432529.8	15478482	9894147.1	5188936.9	520647	3522353	9679643.8	3072113.8				2562067.6	1953967	1913855.5	1381948.9	7952122.3	732053.4	34255377.1	2697212.9	1432023.2	10472046	2167837.7	1401560		1722596.8	4625980.2	544116.6	1848647.6	4091856	1658101	14939208.4	11126537.1
1999/11/29	519766.2	9594235.8	4034311	2737944.3	535583.9	4423177.9	19575305.8	11392077.3				5433192.2	10397967.6	6576628.5	1180627	5468139.9	968267.6	29693869	3280591.6	3068485.2	6113103	2270486.4	339526		2960148.8	4301107.8	315762.5	1426997.4	2219744.6	1957257.1	34070367.1	10505667.3
1999/11/30	1160534.4	8805403.6	4848670.3	1584934.7	678443.2	3813440.6	20447119	5141673.3				2516842.3	6208703.9	11691428	1322032	3555493.9	535602	3820285.6	2156021.6	1018786.3	7631478	1904204.9	213504.2		3982995	3853278.1	1786561	1024069.5	7591618.7	1756729.5	17521435.6	9015276.5
1999/12/1	2830500.5	17737405.1	N/A	1511176.4	1492919.8	2315520.3	13747634.2	4573395.2				1945156.5	1224176	16202230.5	1069625	17803967	1008899.5	16524071	2431388.7	2496756.5	7825794.4	5957942.4	339319.8		3760880.2	5311888.9	2174333	1647452.1	12855975.8	2445077.4	27318291.7	30804635.8
1999/12/2	2424641.7	8526979.4	3310126.9	4427988.8	1033902.4	1993763.2	7615175.9	6593717.8				2844024	1643468.6	8582644.2	2306462.6	8035748.9	1216672	19971245.8	2380861.9	2851647.4	3674317.4	5087622.3	460050		3590528.6	8385547.8	1277679	2768217.2	5547514.2	2353472.2	13184535.2	11887445.2
1999/12/3	6888868.5	9474032.2	2458609	6173837	662359.3	1547402.9	5535409.7	7452491.5				3474641.5	984217	8465974	2698018.8	7650861.8	2235920.1	2988401.4	2409714.5	6837221.3	4070468.3	2434931.6	797796.1		2849640.1	4393522	1114924	2423908.6	3323383.7	1868145.4	9926295.3	9716350.6
1999/12/6	13837748	10904559.9	8811721.3	1603792	5784140.1	2157167	7567879.7	4865596.9				22214002.3	2082754.6	8252717.3	2866950.9	3811840.9	4034637	1738632.8	1485803.7	10906709.1	2861748.5	8637569.4	420854.8		6649021.2	4620778.4	1248967	1257035.5	1496849.8	4748379.7	14722128	7677486.2
1999/12/7	5941992.4	27645329.3	2440415.7	1576893.2	3356606.7	2288019.2	20464166.6	7200475				8286295.7	1642205.3	30027290.1	1793191.6	2532192	1271525.1	15117109.7	1832062	6802305.3	5393868.6	11009259.6	599678		2491768.5	8618018.3	5611486.4	962091.4	6850787.6	75969231.2	21457599.4	18692180.2
1999/12/8	2912507.2	14857964.7	4242633.6	2544045.9	1661068.9	1925086.9	10649432.7	4886833.5				4557861.8	5723057.8	23110280.9	3883288.4	2430210.2	1099709	1101082	2960561	19392206.5	44523011.3	15143077.8	803464.7		2874746.7	5689374.7	1699575.9	818158	1536898	17148102.2	8182224.7	7385519
1999/12/9	2511789.9	12149870.5	1913943.5	1797540.6	859638.6	7003824.3	8375276.5	3593777.2				3551632.8	7040791	18120387.1	5288985	12167660.7	1397394.8	1125124	5324857.9	17352104.8	11093750	3949906.6	561872.6		2002275.1	7892608.2	3243990.8	1198185.6	11935821.9	10517262.7	17074115.1	8379257
1999/12/10	3599554.7	82492557.9	2502714.7	1840935.5	1433426	18328196	37653814.5	31984489				7570395.7	20724619.3	8972365.6	4203560.4	12203971.5	1320217.5	1824480.6	10706505.9	28964255.4	40203148.9	2199964.5	220947		3858925.6	17185820	616019.6	2132505.3	5803280	79657926.8	163510093.7	57796473.5
1999/12/13	3419036.5	108768609.2	7141311.5	3869631.2	1777404	16026754.2	41131834.6	24002618.4				5626439.4	3269439	1502539	3582460.2	9694318.8	1646943.6	1335124.2	5401316.7	31300913.5	56835442.2	2924383.1	258656.5		4336089.2	10883617.1	649230.4	1334780.2	12633229.2	97594939	266352189	59983811.2
1999/12/14	8191798.5	40957634.8	8475500	2612250.8	2049427.3	4705050.3	16533655.6	7458701.6				3923143.1	6552323.8	12472474.6	20390242.5	35514725.6	5894415.2	483698	2388796.4	11657654.8	25302938.5	2708453.7	691526.2		6101748.4	11738443.7	1143972	1244233.6	23359367.8	61550181.6	106109722.2	15654679.8
1999/12/15	14587569.2	157598749.4	5805454.3	5309859.7	2680486.9	28652121.4	68484850	42930249.7				23940133.6	6242163.2	12614945	23806067	54280228.1	3766933.7	1450039.4	8295596	15508151.7	91578822.4	3658979.6	1272305.3		26404067.9	24237064	3735700.2	5743744.4	3878858	98489316.7	111401156.2	73109002.4
1999/12/16	13141693	51113268.5	5999136.8	3078154.3	865982.8	8291225.4	23337379.3	13873475.5				9749393.2	10972583.1	7170280.9	9742912.2	19379069.1	1544490.7	421751	4047861.4	10502460.7	29803724.3	4425092.8	2011688.5		13454018.3	7497562.7	2197371.9	2378391.4	25668068.6	49143562	66764536.9	28803903.2
1999/12/17	9468232.8	39292940.6	4034820.8	1739185.5	2070379.1	51419647.5	18794046.7	12408319.2				6394376.1	4042613.6	5289843	1217325.1	21192052.5	7778767.6	2384938	4225371.6	10702336.3	25522491.9	2666716	249670		7948588.4	12593268.6	3488528	2322985.2	38946892.4	43102764.2	100812497.9	31217607.7
1999/12/21	17525932.3	20328530.2	4210533	1146945.7	1497079.1	15220963.1	11750220	8129122				3812726.2	23530246.3	N/A	1406770	12315630.3	14148024.9	8272723.5	3780991.5	13209642.6	15736167.7	4930262.1	400637.6		3788896.7	5791747.8	2185348	2826753.2	2907113	30397929.6	56841051.6	15650606.4
1999/12/22	9833563.9	319211463.1	4408601.4	1550288.9	1007039.7	59726998.3	15633816.6	22850018.7				32967352.4	24047909.3	5442459	2281614.5	11488137.3	9057263.8	872672	2665711.9	8016073.3	17162424	2666912.3	406404.2		5349851.1	8451907.7	22661861.6	5258398.3	3929235.5	33461667.1	36763227	20760380.2
1999/12/23	9580882.8	65037682.9	10057083.7	1364388.9	1014587.1	23145877	7316051.3	31763991.6				21470832.6	19369423.4	11087610.6	5168348.8	5614041.4	6779851.3	1619463.8	3379818	6019644.4	7016312.3	3692030.7	579206.8		3116934.8	8345046.3	11121304	2953981.2	1521253.2	17537299.5	33750832.4	13410661.8
1999/12/24	5433852.9	52809478	9316351.8	2274740	649189.6	9130391.3	13853518.2	23312178.2				16610479.6	10981222.8	11347308.3	1042035.5	5136653	4218458.6	407736	2226858.8	8412052.5	8399195.9	2176000	384336		3219379.6	5955583	6937096.8	1695211.2	1974867.9	15847000	45889348.8	16737174.9
1999/12/27	3708000	111193443.8	1979450.8	2689916	762000	9091000	12683737.3	24801000				8051079.7	9237000	16330625	27326000	4269108.7	4647454.6	875009	N/A	9160000	23575897.1	2850326.9	464137		4895681.7	12267000	9789169.8	1782000	1423588.3	17404905.5	26509000	28376280.5
1999/12/28	2898196.2	63023574.6	1636944	1444717.6	561061.2	21787005.7	19340472.9	14782589.9				8363235.7	N/A	9139185.2	53634599	4830554.1	1485370	463378	1743076.6	6492127.1	31521641.7	2779341.4	233916.8		10919330.2	25945705.3	9032187.6	2011917.1	1583815	16893023.5	30961602.9	31367509.2
1999/12/29	4950219	44465248.7	12986677.7	661983	542817.7	20748879.5	16423450.2	12706294.6				6259808.2	16289728	7668114.1	90662607.4	4752268.4	1715289.4	258317.1	1819264.5	8900264.6	27012421.9	3664793.1	21869161.4		6223524	16477035.1	1968669.6	2673241.7	1149282	14995663.1	20737337.9	13523645.8
1999/12/30	2092946.5	31225179	5921652.9	751242.4	443746.3	14777295.8	39874897	16555415.8				2552609.5	13527649	13771976.9	71680421.7	1947709	1424157.6	962005.1	1614375.1	6659080.5	19877766	1827307.6	20342723.3		5591218.7	25218949.4	4761343.1	1529951.9	11402157.2	14537885.6	54659516.7	17490430.8
2000/1/4	5628193.1	115184983.2	7925402.5	3206868.7	1498511.4	61305903.3	46607938.7	68327529.1				12916798.4	5030421.5	14187589.5	N/A	7907992.2	2946517.3	970357	2552062.2	14181241.6	49765228.7	2347055.9	1123900.8		9829502.3	46640874.9	3542558.4	3117417.9	1427364.5	61779959.4	127599263.9	71892793.4
2000/1/5	5044000.2	138098495.9	6617174.5	4044125.9	2091727.6	42210723.8	57556733.8	60653453.4				19049151.2	5040126	31691345.3	32272769.2	11074571.2	3909287.7	897213	7175457.8	15075128.3	121851887.5	11301498.4	1616211.5		13963723.4	34991072.1	4731981	6750312	322445	61049956.5	112248180.6	96639524.8
2000/1/6	30394529.6	170653689.7	25547691.2	9952095.1	2419319.2	43928589.7	89388911.3	132853370.5				23827405.9	5544669.2	35451583	19238493.7	9771627.3	5649944.8	1159049.2	9780625.8	16913027.6	82907836.9	7362297	1622106.9		23652713.9	64811403.5	3683467	14576462.9	7334643.2	48389686.8	82287968.2	68064076.5
2000/1/7	20886463	240418538.4	27925610.5	12653519.1	6233803	109838787.6	162441210.1	110982127.5				36351497.6	8250306.3	31775292.2	49572277.5	17082574.4	7231042.1	2210020.1	16092096.3	29456322.8	114250824.7	22519055	5180950		35175326.4	156755220.3	7625053.6	69982446	5703824.8	90637574.9	140738304.1	104318222.4
2000/1/10	25405205.3	172145275.9	46350363.6	21807711.1	5770647.3	58706882.8	102613422.3	91600779				29300384.2	5861970.9	26303621.4	140353047.3	17606358.8	5899623.2	1894278	39593604.9	42328678.6	130631118.9	15899526.7	102624782.9		31334175.7	144157517.9	9772856	19470138.1	2782237.7	60122208	133259297.6	90098001.4
2000/1/11	30315879.6	148548462.1	85347202	8184322.5	2792053	40270892.3	82732217.8	49133865.6				20904878.8	3893658.4	93046127	31790525.1	11545061.1	6236006.7	13553902.2	14002840.7	25701385	95271459.3	10236309.1	23639635.2		22407910.8	245289427	12364788	13072180.5	2900574.9	50008494.5	99821376.4	73306842.8
2000/1/12	23054122.6	100138456.8	37425955.4	7042274.4	2334483.4	23759677.4	51356489.2	30091329.9				11400437.8	2939012.5	112662382.5	30501378.1	6584834.6	3789713.7	3260600.4	9512439.7	16291556.1	78260825.6	8587570.2	40302674.2		12930492.6	88225477.9	1877238	14857739.2	1617264.2	38527429	103341057	55636650.3
2000/1/13	9823694.8	54877322.6	14822998.8	1777741.5	1577237.1	11829490.1	22775832.7	19476926.6				8154153.1	2874573.5	53610676.2	19867461.2	3501745	2033602.3	736497.8	5853308.2	6615130	41767965	5788019.7	3461828.5		7859048.2	37109678.2	3149422.9	7648285.2	514647.5	15828757.8	65074778.8	31342185
2000/1/14	9226927.5	51929240.3	8202262.6	4479723.7	1087017.6	24151127.5	37654663.2	N/A				9552322.7	2224863	51229754.7	9719199.2	5452220.7	2103888.6	867561.3	8414416.7	9337021.6	52605186.1	3405525.5	15438015.1		6311158.6	33501903.4	1657351.8	7095819	3554373	19853238.8	34674697.4	18714509.6
2000/1/17	8690820.2	43453711.9	12248975	2002603.6	1226746.4	10531072.7	20298052.8	19486118.8				7984219.4	3923000.5	45678149.6	12053028.9	3279294	5540756.8	1523923.2	6795910.8	8052961.4	48260386.4	3353542.2	9107575.1		7466525.6	73555214.2	1457767	4734161.6	4264113.4	15580286.7	27473476.4	18082714.1
2000/1/18	10039877.1	32439341	5213862.9	1764587.4	1265116.5	27121137.8	15524234.6	19950719.8				7945595.5	2660909.5	439143912.1	11333834.9	5369499.8	4150277.3	2928415	4696542.7	9955300.2	45263887	4376358.3	2873847.3		5614119.1	75724433	1220272.8	3910477	1105371	13984023.3	59159852.3	26465480.9
2000/1/19	58916196.2	42352056.3	6975432.9	2026223.3	1776338.3	40214129.6	18591072.4	27493923.2				6382832.8	1278857	101268883.8	13441097.5	3955597.1	2373169	2940613.4	4418878.3	11227856.5	41692707.3	4589719.9	18130162.6		6172207.6	203979531.6	1175455.6	4504506	464505.8	34724147.8	169746772.3	N/A
2000/1/20	23227380.2	49262442.2	9136683.8	3636841.6	2627277.7	126825850.7	30617216.6	22145923.3				10406046	1157219.9	178518024.1	23873621.7	7665496.3	3268289.3	850690.2	9130671.2	17456570.9	47749398.5	3912432.1	34313332.1		12567499.2	369402918.6	2282633.6	7014519	2559451.8	29544428.4	64140676.4	62018579.4
2000/1/21	9359484.6	126873673	35332586.6	4428059.9	20009139.7	132575493.7	85282694.2	112268006.8				24067948.7	2728457.7	7630000	20160149.6	10199779.8	3497507.6	1297612.5	9996508.4	26081814.4	195809318.9	9914166.5	51082061.4		36552081	514511373.3	2875343.1	18940134.7	2681266.5	79486173.8	109953828.8	94770004.7
2000/1/24	12675978.2	107343285.5	14754619.7	4708860.3	15360848	296704573.9	53258224.3	84781027.3				27446030.3	1875346.9	4006875.6	14259329	8864695.6	3456917.3	3134759.6	15238305.2	22762805.8	95912991	9362814.6	60796765.3		29892387.5	427056634.4	7870915.8	12579871.8	2433944.8	55128482.4	126509983.4	86378456.3
2000/1/25	14993600.5	73743516.6	13449620.6	9526031.1	7119108.7	101116522.4	42959076.6	192445159.1				14597975.1	2055579	4047001.1	20036259.5	4498909.9	2719566	1750586	11669731.6	9043709.6	57244373.3	7241894.2	45497799.6		17859097.7	537829622.8	4298241.8	26775764.4	2703647	34558627	76416398.6	53096478.3
2000/1/26	87001247.8	60005402.1	8400217.9	4138000	3078977.1	42896000	38015214.5	58520525.4				9407053.2	2343583.5	169691829	33675893	3472759.3	3537817.4	1300438.8	5229000	8147206.7	32542000	5369315.4	40612823.4		11080000	237711449.4	2260702.6	10283652.8	1939819	27266414.3	25941712.9	33511000
2000/1/27	82306130.5	317283301.2	14750113.6	7029274.2	8583582.7	158413362	81026801.2	174651804.2				25382748.7	1819307	80900221.8	47812125.4	5763196.2	4784622	4314982.9	9944679.1	19198211.6	105929222.9	9805155.9	N/A		43016930.5	296719559.3	6180357	34062466.8	2377097.9	171351617	115809183.1	127228193.8
2000/1/28	29133634.6	414221057.1	18437380.1	11549211.1	9007519.4	126650985.5	216653157.6	224150405.6				80746627	2760068.9	14527971	163646986	7786740.8	4258674.5	2518340.8	14211513.4	25139118	120705747.9	13612370.4	46406865.1		145925682.4	321063571	4911951.9	48434012.8	2448510	137770500.9	115104647.7	91176993.1
2000/2/14	94808220.8	256188430.2	10253365.4	12548549.7	20920131.7	184483954.7	75538540.2	104327778.4				62117385.2	5902414	1460237.8	66449636.5	11886090.5	6609712.8	14112908.3	26415133.6	32428089	87563897.5	21675675.7	77444054.1		51276405.4	211754951.6	21126411	82460309.1	4543567.2	96682001.9	60953744.8	60922150.4
2000/2/15	86142013.3	587790778.5	12260707.7	28319698.7	26241787.9	290525969.7	350738638.7	232671104.5				125330623.4	5077047.7	385215.7	192031593.7	23097439	6962066.8	5322472.1	51655378.2	80632829.9	114951371.3	44307066.5	115345772.9		74274366.8	174142138.4	27699069.8	149803662.5	6815479	141062931.7	168770451.6	98493209.8
2000/2/16	57608089.4	420668261.7	95708745.8	25201232.1	15217131.9	181924444.1	258452696.6	159352168.1				52501624.1	4731459.5	191921.3	101880185	18532983.8	6818392.7	6137280.3	35172375.2	89118333.4	96383384.8	23144191.1	96003696.8		187478705.9	371104722	11846533.6	66369358.6	4921268.8	172712614.6	172263799.4	154608521.8
2000/2/17	72951345	487349389.6	100583919.8	57187283.2	18147793.6	205538804.6	252754485.5	197202604.3				82901368.2	5249643.5	3842043.2	144772435.4	22259714.2	4480667	4117963.9	38903283.3	138538035.8	161049456.9	29331808	72882846.2		120337884.1	801467518.9	19451784.2	70372362.3	5494807.3	219195050.3	592965362.6	247182412.2
2000/2/18	46122631.4	219707295.5	36601135.1	12416610	9970866.8	81092936.7	134338554.2	84224081.4				29109177.2	2532574.2	12217397.4	84909299.4	9434763.6	8807001	2757360.7	21381339.5	56783265.9	81450593.1	19680067.8	71567124.5		49948263	473642488.9	6405133	43387804	2947891.4	67195955.9	270183439.1	117908122.1
2000/2/21	42292569.7	199961946.4	95207988.2	33894269.5	39889908.8	86867494.9	108951743	91786379.2				28975831.4	7173690.7	81190729.4	103422742.5	13335257.8	13578722.7	6036153.2	25673302.6	56332176.7	76687864.8	59384820.3	46768014.4		48591300.7	400398237.6	30831845.6	23720808.6	9860119.6	88777453.9	193920636.1	92440882.6
2000/2/22	69517539	135055281	80867854.9	18954705.6	18545647.1	55949488.1	79079090.3	43344942.9				24417803.1	20189607.7	42134102	51264966.5	9067036.9	15608690.2	1905217	74646144.1	40580948.4	47981557.4	57157802.8	83581258.6		33491630.6	240523674.8	23196622.3	13702086.8	4398043.3	53523972.1	191113740.9	46289741.9
2000/2/23	29523326.8	110328158.1	41702653.1	13574569.1	8622232.3	41381043.9	67444649.6	77857272.2				13771269	12997314.9	147672737.5	41353358.7	5159099.2	5503740.7	16565510.6	21105381.2	39348502.1	48940333.9	58008810.6	19964772.6		22995132.9	220786915.4	8074064.7	10820866.5	4395954.5	49840975.1	129295970.3	58591431.2
2000/2/24	6013132	95337459.8	16354969.4	16554440.4	4952326.5	39939352.3	45861060.6	61250326				14265123.4	11674705.5	282243887.6	32793483.8	3127225	4935031.5	2180467.4	12026230.8	20655930.9	46267143.5	20775436.6	65848505.8		21965936.9	184960621.3	6980515.5	8799279.2	5689407.8	35752593.8	117511638	54229391.6
2000/2/25	65886168.6	100544551.4	50757686.1	9129573.6	8642631.1	40444631.1	53557255.8	74311997.6				10449258.6	3155519.6	133105013.4	26445328.7	4927552.4	5281870.1	3783774	13630804.2	17942024.3	43266581.2	16540292.5	62370607.3		28934937.9	229996890.3	10801572.2	16796030.4	17771452.1	56046556.3	98836788.3	55143019.2
2000/2/28	32008664.8	275868769.3	27488705.2	10315761	11512504.3	72006372.6	133743257.7	155846546.6				38666664	8274871	38565482.6	41224746.4	8392171.4	4189083.5	4402482.7	17439747.7	27204406.8	77932321.6	20269050	27416416.6		39802419.9	307757433.8	23908617.4	19697644.5	11695012.6	113986837.9	176613074.8	79719957.5
2000/2/29	23528679.6	172825977	69759508.4	14884590.3	8814087.2	59422234	98835206.1	97195368.2				69377572.8	5070049.2	50166580.6	49860682.6	18698340.5	9651959.5	4597869.1	90744338.7	31362848.4	39395280.5	99828175.3	21309359.5		35296257.6	287255797.1	9418729.9	44097985.2	2790561.2	85238727.4	146749196.9	59320628
2000/3/1	16863000	92252000	36813576.6	21894000	7150000	44091000	57253000	41915000				N/A	12556000	110083000	73563000	18306000	12926000	6682000	36772000	33500000	N/A	48032000	16842000		24969000	124264000	7517000	18390000	4124000	38524000	63549000	37242000
2000/3/2	29481779.9	81490237.3	36813576.6	19731293.8	10304164.6	42292645.3	63859444.5	38980586.4				74957507	20856735.4	153270927.1	34481989.6	12484536.3	5573342.4	7657660	53920490.7	20862026	23182944.8	86060234.5	9497040.3		16902909.9	140068390.5	32667204.1	11604985.9	3010370.9	53550299.7	81591920.6	28688154.4
2000/3/3	18790890	93057430.8	49546539.1	33375064.4	16215572.1	45051082.5	57125774.2	24403531.4				53561184.8	25160784.5	90060893.7	38228869.1	52322294	4699681.5	17612298.6	46445781.2	35813688.8	73940746.5	103546500.6	14309467.5		27409734.1	159890756.8	14657181.4	16211702.4	2608406.6	40575004.5	72555340.1	48021877.2
2000/3/6	25487719.2	106620527	63833691.2	17614277	9830749.4	52364471.2	58960663.2	35679916.6				36499290.2	14728166.5	118023524.3	32788399.1	50883041	13639758.4	29236228.5	N/A	29001568.9	36800802.9	50735497.6	11309506.7		19077014.4	172541408.8	10793320.2	24967132.2	4825171.8	45664740.5	80500907.1	52962695.4
2000/3/7	11050927.6	69805604	33311603	10190902	6180868.6	31525130.3	31995242.1	25844977.4				17479116.8	10336825.4	177092563.7	15415659.5	43298637	21004348.4	12164729.8	22192262.7	56731991.3	18609467	21820609.3	6312706.3		14078482	99468516.9	7080429.6	13797265.4	1532645	24330232.6	50538878.5	28236605.9
2000/3/8	23628972.8	65528189	19910851.1	7305004	5362045.1	47548869.3	58033636.1	45999377.5				18840895.8	7907847.2	56412079.2	18130646.1	86430646.4	3494390.2	8570321.6	19446833.4	138059904.7	58574260.6	43498118.9	4572100.9		12972781.7	143321200.9	8803268.6	10291036.6	3117544.2	31377451.8	36395661.7	35770055.1
2000/3/9	45250378.2	69843278.3	30141718.5	8173788	6933414.5	31414079.5	51985443.4	44754122.2				11719424.7	7213158	48991611	22306213.1	113449007.6	5163611.6	8409457.4	24287705	51737690.1	33251263.6	16458714.2	4036924.6		14515663.8	92320026.8	5583336	8648154.4	1780220.5	19491375.1	24543312.6	21478471.2
2000/3/10	31244091.2	57999438	31403831.1	6050643.3	4969540	29091552.6	51059654.2	22663818.4				10597180.8	3997313	90992890.8	16836363.3	65897156.4	4714734.7	7487474	15703591	73756943.8	25359440.9	27671447.3	6741094.6		10658324.2	170147024.3	6100249.8	8674933.9	1946979.2	21814052.3	96018746.5	21265826.4
2000/3/13	17679955.8	43413903.7	49705184.3	5242845.8	3443638.7	20938189.6	32877050	98208125.8				13434688.7	4332799.4	60062500.9	21573035.9	56770664.7	3722411.4	5994710	11416585.8	71021582	33673001.5	26735872.8	9108019.7		9934528.9	146946675.4	2842488.2	13653199.9	3008490.6	17558437.5	108277495.8	15799865.6
2000/3/14	21977505.1	88008318	72090546.8	6591559.4	7731694.7	31074350.7	88280184.6	70317897.7				13881969.1	4801470.9	115426084	22886203	87938267.1	8949962.7	11736709.1	154318156.8	114777240.9	57184366	19223828.7	8116334		14862641.5	114348369.7	4719971.6	12072836.2	2839942.1	42752996.8	93764635.4	23868170.6
2000/3/15	14158975.1	70780035.8	47436812	14482055	5206070.1	22340970.3	74659236.6	42490991.1				13643169.6	3783217	52769995.6	10466580.9	45028573.7	4396713.5	9930305.1	194353195.1	33553039.9	38929117.4	15343576.5	4519873.2		12473644.6	60112843.5	6699272.3	9395764.9	2268330	22242751	66561375.7	16093194.7
2000/3/16	15458286.7	83358159.1	58169668.7	8111402	3691508.9	25285067.8	66246582.7	59943299.1				14275127.3	4220157	61353882.2	14229208.2	40174726.1	5429624.4	5978483.6	59432289	37389394.3	44061018.2	16773351	9196106.5		20097156.7	71392149.4	4603316.3	9007345.2	3378806.3	28966788.8	63202621.6	18397530.3
2000/3/17	17084408.8	61558911.7	56004162.8	5440821.4	8089512.7	22540981.4	46826411.6	44146722				11494380.8	6192931.8	40198284.5	19924075	34265052	2914027.3	3898139.4	38287402.4	39506570.5	64876653	12921915.4	9179038.4		16349902.9	79917063.1	3573204.1	10644548.4	17949803	22958443.1	65561964.8	18603531.6
2000/3/20	10307030.6	56702339.8	114137971	6683209.8	5066612.2	21030511.9	58001998.4	37474078.5				64135375	3019226	N/A	29784859.9	70318664.3	5906100.9	4871848.5	33830226.6	33749117	33985592.8	14599267.2	15966757.6		20641404.1	75329720.3	2996681.6	13616999.7	39464032.1	22939875.4	46769515.4	31183162.3
2000/3/21	13787137.6	35004743.4	62882840.1	11058327.2	3722030.4	41864784.7	42717780.2	31994067.8				126078123.3	4088869.4	100525775.9	24995621	47215480	15518742.8	4771405.1	37903414.6	32203839.1	65681275.7	10808342.5	5737181.6		14144044.5	49976898.3	3173119	61399141.1	44586868.2	17092572.3	62353289.2	16282357.2
2000/3/22	8646277.5	58754829.4	84719420.3	7011491	5220712.5	24059471.9	81348575.4	58223629.9				42046147.5	4697726.5	93665423	17501392.6	31786395.9	14860170.6	5683394	27104316	31864079.4	51902379.6	16845132.5	8698603.6		28421456	134258643.4	5411879.8	63658048.4	26411445.3	33897617.8	102181053.5	37040917.1
2000/3/23	28239884.1	36912373.5	36566128	25802239	13045277.1	20099698.4	40199780	44329532.6				24376064	3824987.5	31623303.9	48984900.2	19734820.4	5950267.3	11881248.2	43262074.6	36662186.6	18521696.5	29426572.8	7217017.8		17359041.5	71740314.3	22775815.7	36691550.9	9776700.3	18721753.8	33705641.1	20438705.8
2000/3/24	23041758.7	89541132.5	30387796.9	13887149.4	7365642.7	56636289.3	194370635.3	86882478.9				115497190.6	5166578.8	30924787.8	24164822.5	23960874.2	10007436.5	6874868.5	199434267.9	43233231.1	30656942.7	25256604.6	14608306.4		21614747.8	98392604.8	14723139.2	33413946.4	9461755.5	30223151.9	51426562	23931664.5
2000/3/27	14058300.8	104431927.9	42852135.4	27180048.4	6644825.7	53651786.5	186624403.6	127071055.8				74612336.8	7015530.7	48585096.2	16092637.6	33199290.2	7858909.2	6685186.5	70064674.5	56307671.2	38577585.8	17934819.6	8592296.2		25052556.7	52012829.3	13130669.6	120417574.5	7095329.8	25617727	35330976.9	20545246.8
2000/3/28	14060273.4	62831338	27987795.7	19383084.4	9419611	54858126.7	84152285	45773066.1				46066738	7770411.4	56352391.1	27512427.8	63299018.7	27538481.6	21821063.7	654803833.1	42502267.9	40150524.7	49063249.9	10226455.7		61961525.6	54331682	23582969.6	174927172.6	43568690.7	50550975.7	38526924	21231851.7
2000/3/29	25212664.9	87719504	39281568.8	11268419.3	9522296.7	53176074.9	75267295.2	47563405.9				36467950.5	16733827	16262581.5	46140660.1	41016475	13318638.1	38224888.9	117661340.6	76155895.8	29315075.8	37103166	10283012.6		27229683.3	100084572.1	4957537	56791386	43850315.6	38840975.6	35983828.1	38396504.2
2000/3/30	6726775.5	47060800.5	38648717.5	47015616.2	6707320.3	30021067.2	39237279.7	28053093				38948385.9	N/A	41661543.1	88249986.7	42301526.3	9803903.3	16782095.4	145689470.9	50754184.1	18417505.5	25126013.3	11237609.6		22341309.1	70415334.3	3567519.9	124603824	12353776.6	18829876.5	40049453	86485213.2
2000/3/31	59756926.1	58926632.9	43192421.2	19754883.7	6218258.7	30028201.5	68951211.4	32915465.3				25820481.2	20960251	21403965.5	67816807.3	80798209.7	3944113.3	21976388.6	284496051.2	45819312.8	16434775.3	22174582	10247332.3		43827691.4	86688048.9	5985283.5	119372170.2	11292099.2	20213766.6	51479753.9	33486030.6
2000/4/3	66195325.4	43176547.3	26104326.5	14926011.3	43713751.8	25522583.3	36208904.4	23782811.3				14170419.5	8649631.4	29980714.7	41133226.5	50526502.3	21229125	20311765.1	98466428.1	21159245.1	104917996.8	22211375.2	7491121.1		101092972	58035186.7	23748243.1	138629378.6	6398364.3	10283929.5	22718822.5	18027803.5
2000/4/4	30348361.8	26609503.7	28206769.5	10241703.6	22513052.3	18632248.2	45660788.6	53985804.9				28501778	13467487.5	34338794.5	40280125	86386257.3	15623487.6	15540130.4	75156425.4	13430085.4	39308013	33904633.4	6809573.6		46964256.5	36580394.3	8116775	72366874.8	44838317.1	16975436.3	22914008.8	14708269.1
2000/4/5	24254748.6	33909363.6	14415992.2	9297049	20736118.6	12629489.6	21855604.7	23738997.4				13786007.4	4998442.2	36580151.6	16253191.7	57448008.5	14302282.9	7832443.1	59341036.4	33392471.3	22174604	13767601.9	4931488.9		28235966.9	42378514.5	23433113.9	177044790.4	32824355	11963664.8	13945171.1	10129251
2000/4/6	30250842.9	37125668.3	17602214.7	40740246.9	29537938.7	25688348.6	31500501.8	35909826.6				24274725.7	4418855.6	14050814.3	32944753.2	61009410	16074307.3	8792985.1	46510170.4	29983868.8	52070492.9	30257422.5	6675663.7		47168004.2	57621006.7	17297112.8	300657106	14416308.4	11253779.6	36415086	12159014.8
2000/4/7	25860106.7	39276418.3	14545985.8	21721557.7	50243093.6	45762910.9	33361201.7	28627645.9				19888778	5121000.3	6298482.5	50407505.5	49674487.8	11431291.3	7412960.7	52328479.3	27211314.9	20307878.4	24309604.8	6851193.1		24637115.2	41223124.6	6545202.4	118576976.8	41242863.5	13812051.1	26226474.4	11077402.6
2000/4/10	17696965	41559741.3	16069717.3	25013989	24280978.3	31539623	35721531.2	34137054.5				31924902.7	5319456.1	12221008.5	38166616.9	31994200.8	8119160.6	7934056.1	44702962.6	56093744.5	N/A	26172048.2	9716250.4		20174963.9	33086871	7423683.7	87901680.8	53955813.6	13021905.1	63586178.2	12829282.5
2000/4/11	14189713.9	341634500.7	11016772.3	13660537.9	19279532.8	97057488.8	123005774.7	274653383.5				25141121.1	22038221.4	10519417.1	38906406.6	33412309.3	5178262.8	7756352.6	40209373.5	37444893.7	64869986.9	29717417.6	7562178.4		36694109.2	89822924.9	3412780.9	69710896.4	25188948.6	55540581	33376258.1	27030867.3
2000/4/12	10853295.1	286836309	14557273.8	39393434	15730939.3	49320796	54355723.8	78571096.7				16441849.9	9223924	4772392.7	23538310.3	35594422.5	4397471.7	5929504.9	33238073.6	21546268.4	24652062.8	24768834.5	8442677		19178652.3	67055450.2	5296231.4	75873263.4	17589664.3	21409326.1	20190420.7	14673191.6
2000/4/13	12653745.1	881715433.4	21201345.7	17989617.3	9678822	100666252	71884694	231421966.8				26196595.7	10575440.4	3709159.2	48483242.9	53969070.9	3536727.1	3643833.4	30299835.4	20345609.2	57188928.3	30134513	8718986.8		22791028.4	41544739.8	4787022	53315176.2	47531699.8	27708643.9	13669000	20285739.2
2000/4/14	13130784.9	420955824.4	17911442	21590361.8	15661294.3	72708008.7	50051103	80451608.1				21244864	31292154	3729398.5	14344823.3	90466618.8	13557341.7	5771560.1	30574920.1	14934867	63875869.4	14313347.9	6868757.2		16973866.1	25895516.5	6143694.8	72380271.2	22601163.4	16905625.7	25899052.9	20297714
2000/4/17	13563613.4	237360994.2	30534620.3	22419367.8	9211962.7	42865772.6	62787043.6	65897914.7				24787018.9	78737474.9	14227536.3	25192442.1	76497753.7	12925344.3	6326806.2	48681557.9	21967864	29359916.9	19049315.1	7640494.4		24251357.2	54905370.4	6646690.5	68730770.4	14098781.7	23199005.7	82938715.7	20585253.3
2000/4/18	46642000	423146000	22012000	10624000	4808000	29285000	47098000	43585000				9169000	31165000	18466000	18636000	77465000	5518000	4086000	22716000	14170000	25577000	36799000	4955000		15867000	23910000	8295000	43454000	8818000	19863000	28461000	12211000
2000/4/19	24953091.9	446752029.6	22730095.1	8380805.7	5165061.7	64447452.8	36300833.1	44246130.7				10102871.8	18113514.4	2684327.4	20031935	104744683.4	5372370.2	4093298.9	56556939.3	11726155.8	12944290.2	92409889.1	5257414.6		23460823.5	27005505.4	3985120.3	30473916.3	31806327.6	26805906.7	91303602.4	15722210.3
2000/4/20	17098037.3	187013181.7	23434090.6	12595404.4	5196068.8	120664631.4	44512314.7	40294913.5				9066942.6	21296578.2	N/A	14639704.9	94722416.9	25510397.1	6708379	N/A	14599447.4	22388498.1	46398976.7	26529829.6		49902438.7	41495723.9	17043444.5	31401208.2	6858022.6	28048102.1	25799645.8	10028945
2000/4/21	14089232.5	203624652.2	13448599.6	106875216	5208938	67165030.6	175256948.6	56844651.7				11302526.7	20515270.9	16787084.5	27807167.1	85798687.2	9635362.2	7000490.5	31368177.2	10938947.8	31006115.1	38181306.5	11526502.5		49020212.9	32362454	5116478.3	66354452.7	21857740.3	21351373.5	28582360.9	10193531.2
2000/4/24	21971151.5	144620941.4	11454181	31061967.6	5173472.7	37773921.9	45230991.8	30527258.1				25088516.7	20173585	12852468.9	23787592.3	37389672.6	5431613.1	26730395	23672994.9	23260438.2	N/A	82331100.2	8020083.6		25629496.8	26731148	5086501	66309144.6	13896611.4	13285034.9	21392979.6	11723004.2
2000/4/25	12121495.2	96988232.8	21420133.3	11651397.8	3952472.2	23876533.5	35090476.5	26138255.9				13243072.2	20999809.1	9457422.3	N/A	17940509.2	7536652.8	13148611.8	18506772.5	10525458.7	43253956.3	31949634.8	3225645.6		19179459.2	17861151.8	3881201	26591826.8	3693866.2	6844629.7	N/A	9809837.8
2000/4/26	13184635.8	73843358.3	13395167.9	11988443.2	4164512.3	20383503	19526966.6	95941553.5				11349643	N/A	7491798.7	9500999.5	22139185	4950321.3	5637137.1	13913664.8	9583505.1	57387930.9	25883482.8	4534494.1		N/A	14346820.4	3966270	25012596.8	18299838.6	7574755.5	8139178.7	8332986
2000/4/27	7321687.8	235650405.2	11900085.1	11483513.7	7679838.1	24669485.2	35148007.1	147583105.5				9568985.1	29784547.2	16950610.1	15735102.3	63085036.7	5676741.1	23830360.2	18000335.4	25212765.6	69010939.5	39777151	3849175.5		11699870.4	21161771.1	3349616	29451201	6826596.4	16983659.1	15683830.2	12286212.7
2000/4/28	7297329.3	210821705.2	12779663.5	10740372	6985989	N/A	104307708.1	462605906.2				9435257	18137176.8	33530956.6	19949054.8	39025482.7	3547556.1	8745853.9	19431678.7	14489228.2	177184715.6	25075717.8	3610771.1		14298777.6	79992801.8	7386825.9	36703694.6	6060867.3	106346880.9	189047862.4	27880639.8
2000/5/8	6121210.3	105534954.9	15207479.4	5554911.4	3320852.3	24710675.9	45718582.6	382289545.7				7675123.2	11059028.6	17222483.7	5150432.7	71234579.4	5283205.9	1798273.8	27961033.9	11810810.3	N/A	18903941	15970558.7		8650385.8	20976346.1	4134774.3	32465248.5	N/A	51443750.9	99096235.2	12411970.4
2000/5/9	7538186.2	108999496.2	9431284.3	6299431.5	3543501.1	25756602.1	36646009.6	162806281.7				9275807.4	6433961.6	18829799.8	6073876.8	72840512.9	2063643	4367465.1	27098220.7	7372099	N/A	15083503.2	8178055.9		11804419.5	16126106.2	1309004.3	31423883.1	6000471.5	22440912.7	88252535.3	10029787.4
2000/5/10	5830696.6	53544184.8	4512536.7	5131318.1	3382912.6	19608653	28899330	103391543.2				11887083.9	6992784	4415472.2	2443451	25561757.2	5229723.4	2787697.1	26643032	6481821.9	N/A	17101830.3	3998803.8		17191371.3	14173277.4	839722.2	29073717.2	4022232.4	19421573.6	79551374.2	9159835.3
2000/5/11	6643083.3	72655832.3	12636987	17353603.5	5580458.8	15057598.3	31733786.6	77125377.2	937162110.6			6058236.5	5902239.3	17488293.1	7304051.4	40250880.6	6516225.7	2878586.7	11259444.6	5272389.2	N/A	13393052.4	4483227.3		11515481.1	14790597.5	1140398.2	24932859.6	16572702.6	16936656.9	76129078.7	8309003.4
2000/5/12	N/A	60808490	7441859.2	47692303.9	3093545.8	12367147.7	37806158.2	49955610.6	395204701.4			9294883.4	4682336	6213867	6640876.6	35826076.9	6787545.8	5117344.5	13479401.1	3317756.5	N/A	9528905.7	32558150.9		16625419.2	12364741.4	1262377.1	19994915.8	4099949	21669884.8	58141553.4	N/A
2000/5/15	18264320.9	44791523.9	3826827.2	37912207	2332316.7	11034051.7	20539273.7	35655943.9	407783382.5			5016145.1	5778344.6	9657714.1	4778105.9	36391640.5	5926275.2	4228609.8	11470082.3	6285827.9	24251914	12394455.6	41596402.9		79006687.5	12186344.2	2186277.9	15759204.2	2613570.1	13966107.1	29913964	13194107.3
2000/5/16	13786637.3	33370863.4	5696063.8	17059361.8	2792461.6	10148032.2	11634979.7	51432930.6	153923363			4872442.4	4836115.5	6534379.3	1302479.9	40166219.1	4482196.1	4011123	7720936.6	5989209.1	64176546.7	14409208.4	32794142.8		39178740.3	8589605.8	1647880.8	24480555.1	1581305.5	12778923.4	22502627.9	5328294
2000/5/17	64871993.6	30121957.6	11616423.9	13081215.6	2776300.5	9657105.6	12054526.1	64182410.8	249741442.4			3469114.3	3812841.8	8189408.4	10783082.9	22573669.8	4597556.1	2386335.4	5718294	7022258	34192539.2	7244381.6	22268396.6		106671705.4	16162389	1661820.7	13274295.2	1636153	8277097.4	20545466.7	6162238.7
2000/5/18	47331549.7	29514759.7	7954663.2	22557979.2	4148810.7	12315920.3	14020578.9	34262379.9	141044268.1			4150644.9	5028285.8	5260264	25530058.8	12023961.6	2949503.8	2625341.9	11240465.2	10119169.3	40996289.2	N/A	23453261		132371078.2	N/A	2849836.7	42386920.6	2710909	9505452.8	20035052.3	5883339.7
2000/5/19	73778312.1	43303340.9	7973167.2	24662935.2	5106000.5	15945981.1	19152808.3	94982687.7	143427709.1			8554286.8	5289703.8	7017226.4	10200510.3	32385153.2	3232089.9	2267264.9	15532672.2	7826125.6	24783352.4	66402321.2	20928931.7		252488938.1	16363932.2	4738128.4	80013455.5	3205848.3	15093808.8	37793141.3	10468246.9
2000/5/22	31911378.4	75310594.9	7184085.8	54592157.7	6090369	19732936.2	23182078.3	98033404.2	322705115.3			10332049.6	9235069.2	18775316.9	16945062.8	40670989.1	6031462.7	2670153	23415748.6	12417565.1	38293917.6	48833110.3	15826465.9		148164505.5	31416275.1	7858815	154420910.9	4392972.4	26796371.1	57592120.9	11001843.9
2000/5/23	21867671	46431642.5	N/A	30989512.5	3637617.8	22609826.5	38886410.5	63274377.1	179710906			8965297.2	10133699.8	21116076.5	15088787.4	42287413.1	15418361.2	5617111.8	18403646.6	8746586.1	20069820.6	26141288	15348290.3		117683086.9	19453364.5	9522899	125647861.1	5818720.8	14370439.1	34528036.3	12934559.6
2000/5/24	14789027.4	96636812.2	8305550.2	45269383	8563175.1	23999645.4	39889997.6	106926342.3	122256242.5			13550248.1	56717895.8	35268296	12943727.1	32173210.6	14291985.4	5057272.6	20007157.4	21032690.6	45263812.7	50300998.9	15381685.5		63075129.7	43046528.2	20772092.8	85452327.9	3347495.3	25387249	31422280.8	23651123.2
2000/5/25	10151986.7	67008021.4	14047183	34442168.9	6058729.5	21876205.1	41041904	40292280.2	102502022.9			N/A	27364709.4	7089081.7	9424661.4	29692040	8913633.6	9009125	29367216.6	11499379.3	68844031.5	24418336.5	18564604.6		94586280.2	40809132.1	22174062.7	164565831.4	4523623.2	26055048.3	30421060.3	17813936.4
2000/5/26	15939024.9	82583053.4	14641227.6	26111774.6	6113583.6	26967928.9	158818263.3	102419565.5	171504795.4			17923470.9	23460412.2	6403538.7	9643707.2	18553393.1	5571205.5	4530599.1	30531669.9	12588753.9	109494982.5	16310136	38342811		71398301	36487829.7	14571242.4	143477121.8	16789352.3	92086210.2	33678079.3	36466530.5
2000/5/29	16185988.6	63792358.2	5711136.4	20040586.2	6318501.2	28876395	131662259.3	68898096.1	133600840.5			13502705.6	20779963	19048696.7	48427867.9	20127697.2	18538175.6	4593215.4	21560767.8	18066833.1	145176685.5	25901771	19571694		51580877.4	27831893.2	16245443.2	84711744.5	9318333.9	55440869.3	47399372.6	62046589.5
2000/5/30	31349673.9	N/A	4178158.4	13256637	N/A	24380122.3	56425454.4	65900562.4	91042828.6			11923808.7	16279008.6	6788630.3	45426849.1	36305793.3	39739661.6	3246375.5	19040007.6	14505562.1	254940189.9	23603914.5	83680960.4		91411001.6	21318502.6	18321770.4	69393669.3	12053692	36831867.9	71530810.5	26667183
2000/5/31	32839036.8	49181669.2	71411596.9	12969761.3	15884849.4	23566993	33107306.3	N/A	65042974.9			11157619.2	15771552.7	36350311.2	19765871.2	22575768.2	50101765.6	2252938.7	16791763.3	13734686.5	76803587.4	27090621.2	36106411.2		104100551.1	24605045.6	12704091.6	57179517	3378455.5	20096762	45610541.4	12150466.1
2000/6/1	24303271.4	50048445.8	30182553.8	10401843.3	13055867	16424534.3	28742868.7	33716220.1	99928806.7			7571375.4	24787128.3	23118915.7	10830968.4	10220594.8	17887227.8	4979241.5	16416268.5	14452933.9	50815693.6	22680018.2	9434217.4		48229779.8	17397734.1	10157418.2	39072638.8	2838393.6	14129534.6	29864507.7	8398932.7
2000/6/2	35917198.6	51883386.2	42686561.2	8185319.7	4742731.5	18250411.6	38468175.2	41837009.2	49011559.6			11396904.1	19365014.4	136823023.2	13692859.7	9852944.6	8776090.8	5043920.7	58264756.1	10939714.6	50749946.9	23250477.1	42547275.1		64844150.7	12419907.9	5456208.6	68014644.4	4608426.5	14899545.1	35759780.4	10862852.7
2000/6/5	29339869.1	75732324.3	17005456.7	10860540.6	10171739.8	51125175.6	53665434.4	154119084.3	68156826.4			23860504.1	11616862.8	141211828.8	14229322.4	35131246.1	8875773.6	11308994.7	41361543.1	16461190.2	139866071.7	20162679.3	39926564		42641161.6	28259841	12621211.4	49859942	13816923.9	36344136.7	101769850.6	19614552.2
2000/6/6	10058714.8	130402265	12173838	5144601.2	16361273.1	69322005	227129629	151311757.6	88957478.3			47325228.5	14154775.4	101658158.8	17042597.3	52336854.2	5103844.6	31258848.1	18395394.4	9662606.6	136363857.1	26102371.6	63849098.2		48161921.5	104355117.5	8463083.5	60986949.6	305873064.4	74771205.1	46586639.5	33372650
2000/6/7	9584817.1	62793931.1	10041657.3	10417701.1	26491091.4	27958572.4	105747936	82504258.3	40394549.8			16263631.9	13401486.5	64206681.2	136685353.2	32232447.1	6702235.9	22693283.1	21923466.2	N/A	153130707.1	26281411.2	37814282.5		23242210.7	54441941.7	5234073.5	31187042.9	73426846.1	32987227.4	35491963.1	16225567.8
2000/6/8	12418949	42142947.5	8438708.6	9763733.3	14313966.8	18034858.7	38653378.2	81579899	47750449.5			10703760.4	7505297.6	4970232.6	N/A	30453722.4	6799961.5	10292571	14264067.9	24985403.5	55353404.4	17914957.1	11526470.1		29865397.8	29922767.5	2513740	22399921.9	28998828.7	28340766.2	53241343.7	9711737.1	1097052420	1304305577
2000/6/9	16366106.3	37512757.1	9446554.6	6308298.4	13110619.8	21484581.5	42235139.7	63869379	62078527.2			9148550.7	10061281.7	13989040.9	49220583.3	17433287.8	12355630.6	27628391.4	17324818.6	13756201.1	53380457.6	21143671.1	13502626.9		28622856.4	19130206.4	6262171	25181141.4	12458486.6	16609291.8	48720190	15474818.9	240871703	328688137.6
2000/6/12	16969566	44330445.9	14718493	6723345.9	7929325.3	12961667.8	35742120.1	45553392	34690264.1			7410544	5432431.1	7514891.7	93827052.9	15854520.6	2938825.3	12889788.4	10423572	8246138.1	44167285.6	11187831.9	7949198.3		86607677.6	18089309.8	N/A	29328945.8	43104987.8	12807733.1	21928850.1	5716505.6	143170496.8	211105278
2000/6/13	25449369.6	59229975.6	17134660	5826495.6	11547617	14158504.4	24407262.8	37188585.9	39447939.3			6539988	12348942.4	22422187.6	53509879.4	23115944.2	4129026.9	8450539.2	14160455.6	7305692.4	54755164.2	19105849.4	4334038.2		87535957.7	9415909.8	4833076	48592036.4	20100758.5	9507999.5	20912025.1	4634553.9	68226430.6	100691660.4
2000/6/14	21254852.3	67575991.9	21555835.4	5648153.2	9837472.9	17247633.4	26232313.4	64350837.2	51568185.8			17785241.3	9446886.3	30031561.7	44174376.4	19938717.2	4586911	23371225.1	13443621.4	9057731.4	53274532.5	19382207.5	11854132.6		100106093.2	18014446.1	4811033.5	62623860.2	48854913.6	13123820.6	77340721.1	12318627.6	68323413.9	92928416
2000/6/15	9795490.7	30946679.3	7462357.5	5723122.3	10022349.9	13234324.7	20809542.7	39878988.3	22230279.5			9087264	5976154	8103001.6	98941357.8	18091892	9014337.4	19930037.6	28536213.6	12057502.9	53863131.9	11521906	8805895.1		45068005.6	20432118.2	3476109	87662270.8	43183890.2	9282375.2	30385230.8	5317123.8	43617463.2	51052276.3
2000/6/16	14576109.9	42644740.1	8782075.4	12093506.4	6900041.7	10931810.9	16425677.2	47249659.9	19620379.2			8086682.6	25245553.4	43568162.6	26152041.2	37104601.2	30918914.2	16386031	31990498	9673557.6	55806586.6	39847475.9	6883122.8		113418021	16411667	7476811	65076478.2	31403177.8	10983957.2	15019602.4	5517581.8	36494505.7	57119241
2000/6/19	9987644.6	26111806.8	12043444.4	9024936.2	4328925.9	10845109.4	16538496.8	31228671.6	26405136.6			13031125.4	17676569.4	114220748.4	28565505.3	173994185.3	65563683.4	10450505.7	21545467.8	36167642.2	36843042.2	48328313.4	4930269.9		68153330.5	19981327.8	19837942.1	37040038.8	44402842.1	12251932.8	27653805.2	8294784.5	64648308.6	36907646.8
2000/6/20	20387830.8	22945731.9	20511300.9	5486531.2	5869781.3	6813865.8	13767522.8	42970075.4	15705654.8			8765321.3	8580567.2	127965722.6	13127144.5	125663212.2	30996469.7	13899251.2	13069908.4	20180780.2	21166358.2	29526418.2	4103704.8		77169441.5	14873936.3	25445472.2	31249396.6	77822503	12829958.2	11593719.9	4183295.2	29304883.7	21162386.6
2000/6/21	39259558.9	41264109.3	11606851.2	3273112	2895984.7	18496913.3	41511888.2	47239736.1	37025874.9			6393404.7	4921424.2	44557396.9	31200973.4	49540947.3	21357960.9	9114602.8	11008595.9	6830283.5	47750000.5	53484630.2	3286458.7		42546602.2	18816641.8	11198055.4	21720164.3	80748833.8	61010228.8	34734336.8	6453906	50238657.5	121725817.4
2000/6/22	39405131.4	20936116.4	13294436.8	2634714.1	9033754.1	11611007.7	32652726.3	30344838.8	21529485.2			5299925.4	4289116.7	66571938	17085123.2	23914247.7	9395922.7	3114092.4	N/A	6828393	41723310	26768670.6	2606199.5		43512164.9	14073686	9973729	19031148.2	51146149.8	39810325.4	32900022.2	6358841.6	23831611.6	53693558.8
2000/6/23	24597935.9	59815605.7	16086623.6	6929363.4	8169388.7	21651909.4	109087573.2	51002771.1	33804142.1			10129701.4	6319581.3	79647916.8	48632672	N/A	70322952.8	9617055.6	9940180.7	7315407.5	217157287.8	27749208.7	6042895.4		23092993.4	41930035.3	8001168	41255633.4	41413776.9	116983394.4	70508977	26235642.5	79914473.8	85256709.9
2000/6/26	21043663.3	62041488.3	14045712.5	5101882.3	11526452.2	22643359.1	103936554	53857671.8	26789426.2			9324167.2	6750795.5	56907631.9	30681353.3	30158000	20001512.2	4626318.1	20167839.5	8890188.2	110984996.6	23827045.7	3254992.9		31875738.3	22942857.3	8560654	127531783.2	34897362	92767808	36549008	11687783.8	50157794.6	75018069.1
2000/6/27	9162646.8	29317027.1	22084729.6	5301957.8	16126386.8	137886460.1	36674161.2	48899269.4	26785651.6			8916096.3	6666734.3	56386408.8	21244813.7	36706498.3	18779634.3	N/A	18371745.8	10735960.5	66831101.5	14517772.9	87219442.8		33073082.8	14424008.3	11715738	53441050.7	38503247.1	33722230.5	39307415.7	9706243.3	25936430.7	33772061.1
2000/6/28	11731060.9	33796526.4	12481111.5	3731180.3	13724345.6	34890050.2	49158044.3	52737830.4	15911203.8			8817375	N/A	44940437.1	72198597.5	19950471.6	28375158.1	2661256.6	15326440.8	10441419.3	76113637.1	28165655.3	16908548.9		18960852.9	21301959.9	16420439.8	42683624.8	16729492.1	58107916.6	18840323	6488010.8	23862175.1	35119252.7
2000/6/29	11366907.3	45276748.1	7284008.3	9161846.1	45172270.3	57849566.2	32064127.5	87333259.7	30805425.8			18407653.4	3870055.6	43040490.1	37921425.1	16882535.3	24391275.9	8418669.7	16052853.6	13671641.8	54944300.9	20772027.4	98198744.4		48725791.3	31215445.3	15669563.4	40159121.5	65534844.6	52986240.9	19061735.3	12550220.2	37443482.1	55260559.6
2000/6/30	10202991.4	41558216.4	14648218.5	3689373.2	14168209.9	29712123.6	28979168.1	56573439.1	16578731.7			9815609.2	19919758.2	37491396.7	20774623.6	28895796.6	N/A	3847531.1	20349341.8	10534691.7	38476651.6	14403486.1	46488423.4		193402625.3	15124157.5	7519915.2	71440728.1	40013439.5	43236752.6	16192981.7	10310561	23241407	20806822.9
2000/7/3	6897290.3	46580070.4	12081610.4	10808170.6	27972701.7	25894420.4	20702825.7	135658448.2	36628549			5583244	9745683.6	51634768	7063616.5	12053813.9	10613625	2608706	17041083.9	5528242.4	51126904	22237562	46390922.3		96759922.7	15556306.4	3362892.8	40565571.8	24759309	39291475.8	16978187.9	8562827.9	32272009.7	39258688.7
2000/7/4	7294037.3	20225356.8	6776736.5	7599585.2	13685905.5	14528952.6	18191488.7	42131742	21613880.4			3368043.3	9434753	33344696.4	9675871.2	14800042.2	10636840.4	2932702.5	7971524	6200590.8	36287345.2	9782377.3	46805219.9		55107400.9	15015219.8	5569753.9	N/A	32460616.1	22560418.3	26556492.8	6884865.2	22774740.8	18040808
2000/7/5	4114635.1	30685090.8	6660484	4319800.1	22626159.8	11674185.1	25917398.8	258173708.6	11054035.9			8784997.9	6372423.3	9786754.1	24655335.7	26991249.9	9727348.8	2900045	7122682	5426974.5	30305508.4	7518575.8	66625699.9		48204622	10893826.6	2207038	21914884.2	36743899.5	13007757.7	8643472.6	4078239	13124458	13933783.7
2000/7/6	6216232.8	19030463.8	9570999.8	2408413.8	25321353.3	12850456.9	18422364	106223127.3	20955267.9			9701028.1	3398594	12197572	14858429.1	11393786.1	5122888.5	1135508.3	8017485.7	4327742.4	34621227.8	15234325.5	19994722.2		45262988.7	8837942.6	4258233.5	34636499.5	21222593.6	14040945.4	12070720.6	6255128.5	16288802	12549897.2
2000/7/7	3840090	16224795.4	7470165	3170257.9	12224097	15023417.8	17826478.6	87326897.3	14687223.6			9617799.6	2509817.7	14924159.8	11450816.5	10183484	3555086.1	1025873.6	6326052.2	7223822.4	26353464.6	11262032.2	114241471.3		85193076.1	9608557	3601549.2	55778637.7	12591067.2	11295066.3	7298561	4021783.7	16314638	15221720.4
2000/7/10	6390291	56692056	9798369.2	5765919.9	17094147.5	16479881	27297338.8	106352626.4	20202371.9			7881573.5	7290008.6	19986545.6	16207066.4	54209549.9	6691560.8	4673513.9	17005872.7	14227266.7	34563900.7	13795671.5	7685956.6		19147918.6	34840478.8	2557657.8	36051417.3	33379369.3	15332335.3	22918255.7	11238678.7	18168517.2	89320463.8
2000/7/11	9727717.9	86660569.7	9898999.2	4885590.3	8137864	21961284.2	41064857.1	82120733.7	46124366.5			8514316	3639766	18291903.9	11284775.5	43892089.2	3464208.1	5388667	66792447.3	16094429.8	44513254	16916890	15270963.7		21869786.1	23784534.1	2504666	128249855.7	14632148.8	39001714	26359635.1	11424648.7	76806787.5	50060065.6
2000/7/12	4306415	33244884.8	23555462	3614080.2	4590019.6	18750176.6	26789333.7	48438150.8	33221091			5947528.7	4432352.4	5691819.9	13960515.5	78411685.5	3217498.7	2414726.3	32656768.4	23557038.2	49242745.6	55139163.1	34659959.3		26858020.5	12855289.9	3949477	68511066.4	25071045.5	25235704.4	13209570.5	6933950.4	51376453.4	33820973.2
2000/7/13	8102714.4	67930143.3	10205796.6	4366974.7	12107428.2	40444662.1	81423612.2	158020237.5	132682120.9			9941894	5559649.5	43546080.2	15401503.7	92630294.9	4781032.9	2699378.2	46185918.5	21851114.7	94604111.7	25863325.3	51645382.7		45100002.2	35341814.9	2900290	145489900.1	15553743.3	81765846.6	55598868.4	65987652.1	271844899.9	129349598.8
2000/7/14	6149171.5	30884772.9	9479801.9	3283598.5	17187065.9	25595256.4	150485782.4	74216790	60566303.3			18407903.1	5414085.6	10527854.2	7469833.8	59090972.2	7958671.8	6969349.4	21688252.8	39333141.9	56989087.6	21343946.6	24063663.4		27510208.6	15442862.4	6707951.5	78088366.2	13484161.5	35888886	40089041.9	28979383.5	377449357.6	55182953.8
2000/7/17	7632136.2	25016623.9	8121620.7	4477712.1	14012669.2	15245811.8	79061204.4	29632536.2	24738328.2			10900798.7	4129616.9	10463762	8045734.4	58389789.3	3633254.2	9460636.6	26937220.9	53003982.4	43497922.1	32039068.3	109352698.8		19973558.1	8696827.4	3242766	48046041.2	6828340.2	22115379.1	16563646.4	14154348.6	126219955.1	36087980.1
2000/7/18	2949302.6	16144847.3	25204757.9	3445207.3	9487073.8	12199809.5	47526176.9	27411029.8	16824869			7082862.3	2996879.6	9333975.8	8391372.9	55313896.1	2495267.2	6113658.6	12862301.5	24418671.3	29129282.4	15473055.9	56773046.6		74275380	6499608.4	3149683.2	31965191	6978827.1	21817694.5	8596710.2	10004127.6	72697889.3	36755351.2
2000/7/19	31009425.9	15424053.2	15055906.8	2554103.4	7540638.2	10188083	53254122.1	91420439.9	19272981			6839439.4	4390219.3	5364063.9	11231608.8	16435806.4	5203170.5	6953616.9	11018512.3	26248564.9	39762771.9	22485147.9	120580640.8		70981448.9	9358955.1	3896510	26190974.3	10718127.7	20944042.3	18760675.1	40091149.1	85743042	51340566.3
2000/7/20	6283501.5	22027443.2	13193283.5	3819531.8	4986850.4	16596759.8	39508881.5	24075786.6	19632992.9			8929012	4507326.8	2308569.9	47754826.7	17960802.9	4278512.2	8769977.5	32053573.3	84576744.9	46497850.9	11990093.6	92515365.9		39415745.5	7200027.2	7081819	39569402.5	17317072.1	35272599	21605068.6	11419333.7	72037934.9	35807503.5
2000/7/21	15711232.6	30404571.7	37846562.8	6442151.8	4878976.8	16316575.7	77629228.4	30320881	13523602.5			5460425.3	2463277.2	4647035	51031224.5	30283656.7	5591344.6	15969811.5	16234310	33146218.9	27670298.2	18629285.4	47266038.2		16284033.4	16655964.9	23987422.4	37513972.7	6566069.9	22189188.4	16178839	8945450.6	55966028.5	26862683.4
2000/7/24	16348048.6	29077636.2	34261302.8	2456503.3	6814812.9	12813338.7	29943468.8	13138203	14124386.8		529762399.6	5988827.9	2888260.6	7526643.5	18965843.4	27353700.2	4487755.2	1914312.9	N/A	26912416.2	10854709.2	12018970.8	17810391		19868675.4	36951486.5	17527747	43397095.8	18334296.4	15896903.5	24385121	23652995.4	33595733.4	36224481.6
2000/7/25	29412140.9	35172920.7	21428199.7	3038580.4	2775765.8	9622927.2	18408322.7	16431921.5	7873275.5		239097692.7	10525001.2	8043152.7	7693328.1	41134294.2	25377793.8	15902816.2	3388074.4	23130130.8	85866009.9	11739924.3	31914725.8	14712246.8		44460743	13923886.9	24058576.8	34673429.3	40802658.5	10994096.4	8710460.6	16931196	28596946.7	28896218.1
2000/7/26	29027497.2	18632085.5	14169313.9	2797572.1	3573042.5	11908956.4	33939630.7	21879180.3	12965325.9		264658045.6	7951666.3	4712759.1	10110273.9	27295934.9	19797088.4	22969999.4	1180326.6	36080081.6	69738154.8	21847193.6	34050992.3	18177944.7		41929108.2	19899597.6	23895004.3	33435380.7	15720868.1	13994760.1	14067143.9	8893382.7	32655684.6	18071673.3
2000/7/27	15211282.3	47158863	10343600.4	9550611	3791989.7	13770490.8	66108936.6	25968210.5	13023305.7		130686587.1	21073350.8	8083257.9	5555617.6	32309132.9	22805215.2	9785161.7	8261759.8	53589306.1	63186619.5	19751793	36331854.5	45266020.4		40021185.9	15604889.2	22075372.1	34226151.8	10814440	32090839.6	17700145.9	11830558.7	40419789	18547758.1
2000/7/28	21167059.2	22210393.1	14321695.5	5270554.6	2971428.7	14101839.2	40158319.9	25168364.1	13710229.6		116185640.3	33717201.6	4777043.1	14692506.5	36234823.8	8879704.6	16444703.3	5098821.9	36602277.5	88643549.9	38901527.3	19442251.6	3562453.6		23734835.8	21222852.9	15677357.1	44270854	10901808.7	17991966.2	27208735.8	10595343.7	28442076.9	21854425.8
2000/7/31	26064059.1	26080945.7	35422650.3	9266021.2	5082114.8	17470015	48013614.1	38415013.6	13366458		61463898.5	18948743.2	8712182.5	21371408.8	51516637.1	17076518.2	8408263.6	3160027.5	23291428.5	43470770.6	67782915.3	28159935	7359436.8		30615111.8	27727887.1	13909707.3	52226637.3	7363532.2	15213537.3	196747892.2	17112706.7	41552539	33434069.8
2000/8/1	13870547.7	12144556.2	118414027.3	4412719	2726508.1	12823259.5	20143042.8	28207369.2	10398318.3		38327952	14495259.9	5653146	29509845.4	13224504.9	12221015.4	8432619	4199371.4	18312979.4	79645973.3	54126434.2	25935238.8	12246893.6		31716164	9335058.1	25738265	33031626.6	9032494.7	8876873.6	70585086.7	6080164	20246251	19728662.2
2000/8/2	17079635.8	16292215.6	38101132.9	3160935.4	1996538.2	12297348.5	153953362	150228530.6	9164736		40523203.8	12201516.5	4331673.1	35413144.7	79859042.3	25400162.2	6375075.2	3211645.9	25522335.5	79474825.9	122341097.2	34791035.5	85096796.1		13876045.8	10066220.6	8774420.5	21733048.3	5844598.6	9476449.8	66585810.4	5652726.9	17092753.6	18792919.6
2000/8/3	18845806.3	28593827.7	30530040	6056388.4	7456699	16569406.8	215801661.6	127437756.8	13620430.9		56895299.1	12347108.4	5536460.9	16542495	22523941.6	21843558.5	7521184.6	1775918.6	56149576.8	81851684.1	129928200.6	23682889.7	13521333.2		25294605.6	10989312.6	18546399.1	31087150.6	13216539.2	23633625.6	191486699	5723956.4	66956247	23394589.7
2000/8/4	19383688.6	60450064.9	28117645.2	3031375	7111982.8	17062187.2	238701167.8	210682300.4	28728270.7		115347397.5	15594091	5435065.3	31998896.3	21977473.3	21713974	7330759.2	1973848	25669234.5	67484014.3	70697376.5	35039597.2	4229361.1		9624538.3	25167498.4	7981459.6	26971879.6	5565570.8	21818275.9	90691629.1	9825382.8	77578846.5	44310882.5
2000/8/7	6521809.3	52919454.2	21538477	3448441.1	6017555.5	9630041.2	190609966.8	174667922.9	10810486.5		108346877.9	7990506.8	9136498.7	111900906.6	15346932.8	41278613.7	3173251.6	1535899	23853268.8	59565563.6	43947494.6	20663496.9	2035901.9		39784059.9	21677087.2	11451318.7	22434313.9	8172583.6	37734533.2	74755916.2	11058127.7	34019892.2	39214936.5	534865302.3
2000/8/8	8082471.3	65893707.3	46634116	4143279.2	3701601	12332800.7	161445561.1	324019100.5	13237573.9		75661658.1	51997813.5	11092197.6	87860482.9	9902277	20557610.1	5222300.3	2077525.6	66837552.7	85216089.8	66687093.3	16295975.9	1509115.3		30807537.8	26234398.5	14822129.5	57826837	5222744.4	47112366.6	49272319.7	12422040.4	40062898.8	21266585.1	82369594
2000/8/9	13308458.3	53687584.9	29231537	10567482.8	3471224	32451649.9	315169083.4	175906192.3	34198673.1		89185255.5	37683133.7	8957947.5	62125374.8	11073228.1	21516285.2	6945280.1	21902280.8	33286824.9	65310418.1	72330593.5	14248822.3	5346243.6		130880546.6	55496389	34265947.3	30949072.4	6981864.7	29228522.4	87996499.3	14219675.5	41532324.1	29428986	99745816.4
2000/8/10	12648097.3	106093385.8	26060163.2	4802462.5	11879827.5	35486189.1	114085726.6	168836512.2	40844761		63930215.7	78959314.4	9648712.2	42607919.2	11101119.2	13516484.8	5500447.3	14096071.4	23626726.8	48308189	43911755.8	14547631.6	83977148.8		42276088.8	83969834	10870183.9	62371219.4	7307581.7	25283200.7	56562301	14452131.1	99486506.2	37213215.4	76185755.2
2000/8/11	6436692.5	91717856.4	28073405.7	4393742.9	6856207	21404857.7	143818055.6	161748099.8	20926833		40365289	62284104.4	5882627.7	74152077.2	66394169.8	33540891.5	3160334	5470428.1	21232650.1	38722030.6	49356067.6	18734901.8	20615287		44033599.9	43834057.1	14606295.4	40404198.2	13301231.2	24011405.1	79698479.2	7973145.5	43400619	22292314.1	42587024.8
2000/8/14	5701310.9	36489948.8	25555836.3	3018103.6	6248593.8	13050517.1	83306184.7	80641899.3	12522446.4		44119219.2	41786541.8	6649409.6	138191665.3	67093570.8	21051453.2	5289489.4	6730363.5	17014652.6	17160477.8	49619548.6	41285717.3	5924853.5		13333558.6	20093627.9	6639171	71337426.4	7573380.5	24622298.7	48828169.9	5650486	46661622.4	63175998.7	35933029.7
2000/8/15	3735064.9	22458975	33667527	3562047.3	3961138.5	11605233.2	100561667.9	51486127.4	9640207.4		29214957.4	34060559.3	6526769.3	32056437.1	30189065.2	54685904.9	2598460	8253947.2	16402141.6	16242213.2	40880521.1	17820890.4	6782338.2		12773473.7	27274322	3826025.1	33307033.2	4450185.5	21123482.4	28985788.5	4198099.5	36354219.4	126615885.4	23385325.4
2000/8/16	7296195.7	19000678.4	58166121.8	3322305.4	2521619.8	9661434.2	80319597.8	56351598.2	13160670.3		27404540	70264679	6846086.7	21811552.7	34347705.1	21427776	3796753.1	5018886.8	34857778.6	9349715.6	36154427.9	53034117.7	5069539.8		19312005.4	22962980.1	1609349	32790871.6	8229121	15958914.1	20761223.4	7139591.4	34931534.6	27035872.4	18682157.9
2000/8/17	10056487.3	26134711.1	55465715.8	3444167	4538184	14319207.9	85363192.5	39005524.1	25192636.7		33133247	35740738.5	8203516.6	32649933.3	36843493.4	12416832.6	3030925.6	5347052.5	34949510.9	10263230.4	33423156.3	22624189.2	6955683.6		19377933.1	23137981.2	3453708.7	22143540.7	10564080.6	12391115.4	20127994.8	7617405.2	32233834	23604371.3	13991745.3
2000/8/18	7764642.7	18978730.8	35545111.1	4360220.6	4058027.4	14062968.7	47494254.3	54731281.1	14560219.5		34366281.9	28088055.5	28870554.2	17224588.6	27297282.8	51394967	2599108.2	6636231	50255255.5	12395922.9	25684299.2	15026763.5	6381161.6		12451071.7	11721246.8	9951731	26361254.2	26509711.5	11920872.8	21248412.5	4047363.5	33803355.6	26638904.4	19021717.3
2000/8/21	N/A	133056766.5	24224135.3	11156915.7	6370065.8	21182467.3	78999360.6	69657911.2	24040574.5		37086891.7	53467936.7	36949959.8	34774394.6	24521321.3	21170617.2	3536968.1	1658709	83100932.9	27966842.7	32101061.4	36516345.9	22785263		17396244.8	17217289.5	8589850.5	28162615.6	78857092	27256839.6	31773068.5	9728398	26645247.4	16407113.8	27318164.8
2000/8/22	11360291.2	77434807.6	28519464.7	4985814.5	3416181.3	16192489	57204976.1	53626800.9	14421375.6		94372173.4	32665857.9	20246628	17147908.8	25477159.1	20959863.9	3490537.5	3974204.5	76120275.8	15820182.5	28428993.4	14240637.4	19480682.8		15419608	N/A	2138367.5	21191900	19659878.9	11863704.1	15812113.4	7161785	21130444.1	18923556.2	22284960.7
2000/8/23	49886679.1	73615984.5	46087609.2	9160519.5	6413100.7	26624283	106456936.9	98441255.7	21706109.1		231305237.9	39471083.5	29718938.2	19446436	20922102.4	23678612	38400957	3091760	80736109.1	20607118.5	85990408.4	18286715.4	12344075.3		47806222.5	14396345.3	3719640.5	67346866.2	24998620.9	27808207.8	43417877.8	12163109.2	46999742	38219973.1	37149842.5
2000/8/24	58471965.8	47830135.9	26660266.1	5410029.2	3494573.2	15490063.4	41446523.6	42016882.4	16141826.4		166251827.1	63041981.7	29475378.1	10880314.4	17387019.6	19883467.6	13878627.9	4178228.8	51061732.2	15486074.9	77580644.7	17172618.2	6577324.5		37439376	19275660.9	2567646	40824620.7	8696528.9	14713474.4	28415945.4	8725425.2	26123288.9	41970637.8	25189744.9
2000/8/25	16824872.6	26495644.4	17514242.4	4317001.2	2525739.7	9946622.1	50902685	57473473.4	12935358.5		80247716.5	34856495.7	22504582.9	16475163.4	12851664.6	11094677	7437485.5	1580284.3	24824256	8107484.3	34139771	16704100.7	8241878.2		13196464.1	12532731.6	2746581	27385734.8	9788977.7	12599381.1	20476501.6	5541853	58622861.1	12968197.6	50559454.1
2000/8/28	10593513.7	22887605.7	33286512.7	4176932.3	4001677.6	13708135.8	57474363.5	35571961.1	11599951.1		71097885.7	43919891.8	23116171.8	14730395.9	17049614.6	41942873.9	8257988.7	9147721.7	61637975.8	9143428.7	21816931.3	27923197.1	17666785.5		35206839.1	10727355.1	2765515	31219978	12835473.3	8969608.6	19972512.5	7222860.5	19586250.1	18339351.1	41460073.6
2000/8/29	14466334	31661555.7	32825330.7	5439953	7788344.5	15838344.2	31662758.5	28606253	23617663.4		42142845.2	50510192	16684010.9	11458010.3	17909817	56942040.4	6234648.4	13714288.2	103271474	10738033.2	27437127.9	15949376.3	5951324.9		13819535.3	21045633.4	7385197.5	20524196.6	6457427.7	5910206.8	14337706.3	6197524.7	11893106.6	13032937.7	46194274
2000/8/30	160981522.5	20333432.8	33743022.1	14282876.6	2215756.8	10231342.1	39426409.1	33586709.2	14962432.9		55076039.7	43244778.6	13311417.1	33188950.9	14018005.7	21656222.5	4369911.2	4456869.8	73901457.1	11893021.1	38871052.7	13196483.3	7880542.2		25901548.2	7885602.7	14840268.7	26707913.3	5914294.4	10998262	11219101.7	4519428.1	16101747.8	24197728.1	169912580.9
2000/8/31	97184495.3	39049522.3	24636958.6	5791319.7	3799525	12302125.4	47548256.8	44466060.6	15781659.6		75988192.4	42130053	16177220.1	20109988.8	16897077.7	14342690.9	9581033.3	4579150	59674259.2	12741124.3	45939904.6	12944535.7	13880348.7		16269405	14997794.3	8122928.5	42393562.8	7791252.9	14266791.8	22562053.6	11124340.4	23714635.6	25078328.3	64836511.3
2000/9/1	49629414.2	39878341.2	24566852.1	4146812.6	2661769.9	18066734.6	41674963	47749288.5	14948913.8		54866446.1	22368562.8	43128778.7	11503563.6	6719598.5	7586776.5	5786760.5	2611649	38292490.6	9387737.3	43005202.9	10412635.8	23606627.7		21968415.1	13639718.1	4856481.9	23327840.1	7219003.1	13832528.2	16957367.3	10319711	14193834.4	16094726.9	32649057.2
2000/9/4	56024326	57146716.3	15951050.3	4664201.8	1718239.5	15097499.1	34495497.9	28682726.6	20391878.2		30823148.5	26246519	19119243.5	15364272.9	15925219.8	6089167	3167281.8	6290801	45639332.1	5022528.5	N/A	8838449.9	49903556.1		16861940.6	8886279	5001611	21843541	6797460.8	10040485.9	10696467.2	7918576.9	16912208.2	10771657.6	24908406.7
2000/9/5	46739776.5	47068523	14199884.3	2994763.3	1590818.7	10059445.9	34697765.7	24632654.3	15535320.7		26274894.4	19527657.7	38666358.7	18387180.7	7713712.2	26525504.8	4874399.5	14293905.6	32957815.6	5016453.6	31499438.2	8070956.9	76995830.2		31126517.5	10220593.3	4287179	18966813	3672625.6	11148698.2	12592916.5	6157526.8	24537066.1	12462199.5	17429140
2000/9/6	18171394.9	101047764.1	15361070.6	3244491.2	6282713.5	13168167.2	67003060.9	21343302.9	16053768.8		32557382.1	17524932.1	39504282.7	N/A	11102970.2	8376308.7	6366715.6	15553153.8	110820164	6713822.3	130858678.3	13996198.8	97772575.6		9684668.5	8868840	4377220.5	21174615.4	4693065.1	9278069.8	27101859.6	8011186.4	14769301.6	11957494.4	18935547.4
2000/9/7	12379338.8	53168021.7	8249362.2	2057534.1	3642352.2	8042971.4	33850000	15891217.8	10780359.5		22364905.6	48298371.3	36606534	32006739.2	7423245.6	4859265.9	14413419.9	52117000	131878703.3	9816620.2	39675743.1	8679794.8	84722358.4		13223051.6	6439200.1	3932364.5	11784882.4	3760763.1	6121866.8	23947612.1	4121000	8552657.4	8709980.7	14578170.4
2000/9/8	8019416.2	39487485	24803302.8	5017511.8	2055631.7	6600482.4	35689440.6	24566369	10714255.3		13704629.9	43608528	20351033.3	19759431.7	10458055.7	12493713.1	8291427.2	32757573.7	105084113.6	5730092	28359645.6	10105884.7	66192887		10093558.6	11797779.6	3525584	26067665.6	2334123	6689791.4	19808742.7	4040599.5	8341387.9	N/A	14457519.6
2000/9/11	14015200.2	20475860.9	17811963.9	21247860.3	N/A	7939753.8	26218990.3	12233450.3	5794144.2		20024852.3	42430140.2	16640828.7	25215098.1	12217826.2	40307104.6	14001731	20271822.1	62387555.8	3948822.9	48591781.8	3874581.4	101827285.6		N/A	4383405.8	3094571	9764117.4	2520839.8	3981660.4	17699213.8	2177069.7	5785932.4	22857677.7	9214786.1
2000/9/12	N/A	16494820.4	8864021.4	8667714.6	3661248.3	6326193.5	15629914.2	14969872.7	7073774.2		17951171.1	17972734.8	30509583.4	30384816.7	7934067	121100402.3	6880996.1	8434986.5	88283819.7	6509882.8	25225665.7	3665561	81493654.9		27696852.1	4596118.7	6130014.9	11842470.9	18970211.8	5236406.1	11495379.9	2491325	7414921.4	8099710.1	8490429.4
2000/9/13	6986413.4	23331175.9	9931663.1	10640851.2	2135549.3	4203101.7	40668599.8	13423937.4	8601731.2		20579700.8	52391967.4	21327054.6	20529130.6	10845051.4	87359777.6	5266021.7	13669654.5	73090946.9	6978729.4	33177882.3	10045305.1	63637612.1		17328895.4	7490656.2	3355904.2	N/A	17170949.5	12026129.7	65837295.8	2787543.8	11794139.6	6091682	10654360.3
2000/9/14	3474348.2	39635961.4	7925608.2	33999308.2	1809206.4	6455549.8	20366893	10652647.5	6368841.1		14865275.6	22581674.9	20228696.2	49093378.8	6552927.2	85965659.3	5665258.3	6139236.8	49719222.3	6671764.3	27227909.4	9522169	79219533.3		14014797.9	6988698.8	5842504	24026115	2998598	6259038.7	8024364.2	3761624.1	7305509.6	4680935.1	6071905.7
2000/9/15	90786597.7	14061168.2	11025827.6	19364182.6	3791771.7	5988447.3	15817373.6	14306015.6	10423263.9		28718891.2	25480646.9	15873773.6	27250704.1	5218249.4	103803203.4	5901597.4	3565959	28215396	4432523.9	40630818.8	5886067	155661589.5		7330287.8	4520569.4	6709728.7	10248216.2	3491311.6	4672386.8	8707539.2	3459015.6	12427579.6	12136364.7	12872555.7
2000/9/18	29162889.8	14445373.1	6783675.4	15226611.6	1395144.1	79574094.7	16516578.6	28489941	N/A		13465730.7	43302259.9	32048557.7	18713042.6	5675839.1	118465891.3	16121250.4	4788783.6	50938415.6	3562974.8	23411110.9	5139661.1	43346472.8		9381614.7	15965040.3	9448223.6	8829832.6	1750446.4	6366617.6	17731716.9	3270776.8	11386558.7	9514138.6	6354044.3
2000/9/19	18884710.7	18061742.1	8858305.5	9198588.9	2860928.8	8867043.2	30384823.9	31345363.4	9992946.3		16567413.9	37277434.4	24853675.1	8195601	6411778.5	65099989	10481360.5	5174288.4	55551674.7	3653499	21859938.4	12664159.6	88723093.7		41698718	9163912.2	8625347.7	18511515.9	14418258.9	9117143.4	8513491.7	5561139.8	9318259.6	17308110.5	11982401.9
2000/9/20	23599385.1	11164281.6	N/A	14952960	1892415.4	6034830.6	11489451.4	18724260.6	7006794.6		19183544.2	21696355.5	26039220.6	13256159.3	13326754.3	164877474.3	5812220.4	14586895.3	37187951.4	8932576.4	21085127.7	20640043.1	107921612.6		7077052.8	6971850.6	16774171	10066952.6	12010701.6	4487063.1	13853237.8	3430187.1	8758514.7	14766398.8	9109025.4
2000/9/21	15454028.8	8692415.9	5654753	9563496.2	824428.7	8052793.4	11820102.1	12196426.8	9139852.4		10824432.6	22244367	12261034.4	12610088.7	5964861.1	78534473.2	7183026.2	12817834.6	27641981.9	13520238.5	9316410.3	33869571.4	51386735.5		3523716.5	5543633.2	24678420.3	6312215.7	2340245.8	2983500.4	11945581.8	1672437.5	4413177.9	64821239	5395636.8
2000/9/22	8860340	11297791.5	4106290.8	9846149.9	1755748.3	4915664.7	24637771.4	13350584.1	4620747.4		10144116	14929277.2	16886044.5	5342969.4	7561251.6	40616231.6	6046403.2	11855294.3	18890862	3364268.8	23566635.9	9880073.9	21400626.8		13815869.8	3159331.8	11957550.5	6052757.7	1438547	5265698.7	19980715.7	3003056.9	4867194.3	16230673.7	9768691.8
2000/9/25	20508397.7	9141227.2	6822174.3	4781473	2631923.4	4234468.5	41385835.9	14240476.5	4343769.7		16983454.7	28579137.3	15531956.9	10897618.9	3320139.5	27054511.9	9116960.2	5431804.6	16943100.1	2356373.5	10286350.1	4672366.3	14144601.2		19239787.8	3068911.4	7344107.3	4618558.9	2818115	3691082.1	14594369.4	2086461.6	5106514.2	19707004.3	5558480.2
2000/9/26	15029355.8	7245279.7	3244791.2	2666717.4	1314439	4126246.8	27760793.7	17970561.1	4729253.2		11927932.6	15359737.9	8112997.9	5763075.4	3313937	80411916.6	6560011.8	5305579.4	10512301	2570310.9	13779860.1	2743903	32670571.9		6594368.4	3174475.4	4898116.5	4501491.9	2344853.2	6250349.3	11425835.1	1925807.5	8739937.3	22657592.8	5138131.2
2000/9/27	11141446	12332652.7	6775950.6	1906309.9	1900453.1	6463811.1	N/A	17368516.5	8304496.2		5639168.1	8218928.5	6706644.2	12870953.6	3052184	41158546.8	5012729.2	5100941.5	9505893.5	5199318.8	46262722.6	10753646.4	15869240.4		15724601.1	4574299.6	9913349.5	8295722	1969904.6	4510083.3	18277137.9	1325470.1	6386635.2	13060865.9	5589568.6
2000/9/28	7406188.8	11509672.1	6931718.1	3964262	1136469.9	4747835.1	15248910.6	13417667	4767540.6		7872750.9	7646590.7	6301952	13989140.2	3270428.4	40435904	6238408.6	4245342.6	13841725.2	3796058.5	30776040.7	3696409.1	18012993.3		5091562.8	3088699.6	10607280	5922933.5	1720211.8	4806937.8	20527362.7	1988357.4	7071413.3	8663202.4	4080882.3
2000/9/29	14124888.2	10292880.8	8731991.9	1935451	1545442.6	4949870.1	78375705.7	10513150.9	7786489.8		6126501.3	7432975	5643684.6	21888043.7	2308350	112103915.8	9681208.7	5081604.9	10432336.4	10376394.7	28321751.3	4622337.4	11819346		3577118.3	4980069.9	9004159.2	11308061	2076308.4	4057998.3	17142658.7	2530394.2	12077555.3	71285760	7557205.5
2000/10/9	10223999.8	8648253.8	3480563.1	3293404.3	1091079.4	N/A	39035779.5	7598223.2	3885569.6		8664575.2	12123233.8	9304116.1	12629655.9	2075315.2	53191189.3	12636144.6	4384509.3	10566812.9	10370273.5	14764848.5	2780385.7	20194713.8		4004946.4	3496566.3	5894045.7	N/A	1798429.8	3211825.8	5901069.1	2867629	4836964.3	74361056.2	3237868.7
2000/10/10	10592751.7	12470453.2	6064924.8	4501868.1	1434909.1	4904223	62374706.3	7643483	4736003.6		7805138.3	18011766.4	10549565.3	131835088.3	2281562.1	76253160	18082630.5	4111339.2	18492808.6	10294426.8	13826716.2	8723242.9	27183122.1		5045477	8898323.6	11586650	11193506.9	3793021	3050041.4	6774966.6	3096514	6194436.8	32183223.6	4260424
2000/10/11	6170008.8	18487434.3	14311068	3765078.9	3186118.6	8982079.9	35674330.9	14857712.6	4946732.7		9808722.9	20394895.4	9774399.4	29331001.1	9072763.9	42918568	12778817.1	6372911.9	15873651.8	8703392.4	11397623.1	4595811.3	21637957.6		6241016.7	12405766.8	13254118.6	5764817.2	5706307	3216214.4	31100576.3	2497696	5019408.9	28548338	13374656.3
2000/10/12	27716336.9	8694377.7	13978535.7	3887729.8	1257062.2	5750662.3	28826529	12285199.9	4191296.1		11215207.3	17436898.7	7875961.8	34390484.8	2484063.9	45816046.7	13913388.2	11329491.6	41677212.3	11801116.4	15656360.1	8993830.6	30930440.5		11228542.4	10959530.9	9479330.4	7031252	3733843.6	11679891.5	17951643.9	2669752.8	13991801.2	17033052.8	6921721.3
2000/10/13	26116469.9	18486273.5	13455089.7	3296436.2	1055451	7587405.5	26025107	12856863.1	8650944.1		7597603.4	23646826.9	15700050.7	10689278.2	4373887.5	28627681	7363821.5	6647965.2	123143078	9087229	22833815.5	5653963.2	13545523.5		8338435	7447028	5260888	7618074.5	3383044.4	7143850.6	25409048.9	2246296.9	10524541.9	18835298.6	11242637.7
2000/10/16	13023284.1	16866407.1	15841630.8	2706596.3	906008.9	11127782.2	44820226.9	11434278.2	5126798.4		7923333.6	14134273.6	10635790.3	7983454.9	6505668.2	38788896.6	6797376.6	7341570.8	29991817.8	4455628.3	10404578.6	5947320.2	7802072.6		41910602.8	27345176.1	3532673	4903976.9	3780608.6	5556526.3	26194471.1	3640073.2	12518579.5	22752234.3	5581425
2000/10/17	7246470.1	12606594.9	13955958.3	1886608.4	1107759.8	7777554.6	21661407.2	7478554	3635586.8		4434634.3	37677808.9	7976698	13947976.3	7655053.8	53369156.5	6981932.2	17955033.2	18531468.8	3107796.8	7124698	4308803.8	50245797.3		17436577.2	5936400.8	4119394.8	3413434.8	2958514.6	4322459.8	12725554.6	4028254	5944482	73988648.2	7424284.6
2000/10/18	23956177.4	34463128.6	69210620.7	2354840.9	1540702.1	5934982.8	58772495.6	13982208.2	17828989.2		5481472.4	82458842.7	5746697.6	37985464.2	7440665.3	31048330.5	11503906.6	7454309.6	22045052	3049389.1	45367841.4	4969357.6	36137620.5		18833985.6	17248603.4	4286726	8838502.2	5017775.5	7760342.7	17019133.5	3800659.1	22606249.5	142209700.7	11138337.7
2000/10/19	23260464.8	18237652.6	25810217.4	3248145.8	1107727.2	4988312.6	45750657	8566625.8	23746453.8		5288660.6	29539081.2	6436460.6	14737517.7	3236020.9	19332158.1	17669005.4	6637838.1	19724472.6	2767208	19932636.5	N/A	21611005.3		12308127.3	9178549.5	4313787.1	6426588.2	3277243.9	5297347.3	12318870.8	4565358.6	9915485	94120331.2	4258072.7
2000/10/20	45939687.7	54117523.8	25442863.5	2458865.4	9144875.9	14468048.7	255953291.1	54882441.6	84642408.5		9520164.1	69581217.4	16644054.6	31925619.9	13880614.4	58376862.3	15938724.3	11252330.7	27485651.2	7640384	85326540.3	7010713.6	39346429.6		55336017.1	43052861.4	4346044	38700587.3	3247323.4	44265269.5	45088982.9	26467204.9	85128053.6	253538533.3	51998109.1
2000/10/23	N/A	29549423.3	30548991.5	2884281.8	4733749	9425307.5	63070716.5	31697635.8	45980981.8		10596869.3	34127485.6	8259002.6	148618002.3	9384592.4	19643535.6	11254931.2	3369975.8	14238093.6	8156665	82853444.8	5810346.6	10094740.4		29018018.8	20514277.2	5379490.6	32013756.2	4833054.6	19019339.3	42945360.1	11984125.9	45029024.9	110080684.6	26215950.1
2000/10/24	14748012.4	16780145.4	33704263.5	3092975	2469154.7	7122973.2	62959920.7	13785251	40276752.2		8048267.1	25284009.7	5397264.7	36933603.6	6340435.4	28907597.6	11862296.8	17518521.9	22782924.7	3389289.8	18952221.6	5696906.1	24146670		46204235.2	13765017.2	8267723.6	22527892.8	2112988.3	9314487.1	12523758.7	8608909.2	43739408.7	106230535.3	23769052.1
2000/10/25	58148193.1	18371883.2	23045506.8	5629757.9	15545734.6	9681074.2	75817716.5	18624679	54554097.8		34918413	19118805.5	6415856.7	37101044.9	9586286.5	13567191.7	13098703.8	2607575	21013453.7	6862808.2	22794535.6	7102628.8	8758514.6		N/A	15071861.9	7171453	17980917.9	7244487.8	21508299.8	41041114.5	19721107.5	63185050.6	135995464.1	61416110.2
2000/10/26	15230046.8	16467500.5	13506101.5	3164334.8	4800284.4	7137691.9	47912894.8	14532747.1	18131297.8		12686721.3	16106816.5	5214472.4	19432794.5	7832384.7	15831634.6	11408573.3	5822208.4	35920152.9	5854198.4	13286362.6	5432306	25501388.8		26884072.6	10508210	2518881.7	14916094.8	4243750.1	7151520.7	37687676.3	7993212.4	22775085.1	98009039	18198612.9
2000/10/27	5581727	11867757.1	9302782.7	2773113.9	2958872.5	5129846.2	26654592.7	12560871.7	10981467		8731330.8	15869050.1	4445637.9	12865711.8	9118460.8	8932835.8	5392814.1	8917089.2	27507158.2	5654488.9	10704798.4	5365449.7	10282575.9		21378139.2	11295635.2	3523413	9515930.8	6491691.2	5788872.1	8019136.8	4322443.9	12066195.2	65290911.8	41247722.5
2000/10/30	16259191.2	16254760.5	9372905.1	4481208.1	3268651.4	8523095.1	30445942.6	16711310.1	10506652.4		9331699.3	12087401.7	15678650.9	110178308.9	15803463.1	22055591.5	8392980.2	N/A	28222553.2	5731332.3	12923641.6	7446963.8	37324334.6		15782261.4	6987838.4	5778511	8117654.4	6063715.9	7152973.5	19341563.9	3171433	10599880.4	33639338.1	13318542.4
2000/10/31	12540203.8	12028842.3	7635243.4	3041315.7	3824546.3	4500889.1	24844146.4	15217555.8	13582602.2		8735773.4	22818150.5	14493377.1	158880637.6	8052144.2	61755844.3	6797589.2	18689052.6	22136415	4255305.5	11244889.4	6727236.3	36820702.7		12257084.5	4617052.5	9372996.7	7702725.3	4357147.4	6554401	12747122.2	3952265	14989585.4	65014435.7	17670342.8
2000/11/1	5755594.2	10095277.3	7725569.8	2113430.6	1583674.2	6281924.1	27904703.2	6782880.9	8391615.8		8150297	18541255.5	7559102.9	71292122.8	12802646.8	55570717.8	37788875.4	7909085.6	15595609.3	3238329.6	10148920.9	5556290.7	22511665.8		8303212.8	5915322.9	1689268.8	10988711.3	2459297.9	4224298.8	6546945.2	2815500.4	7724105.2	42329107.5	8860101.1
2000/11/2	5447122.1	10979994.7	7144030	3022138.7	4347749.1	4642155.9	69822421	14726978.5	9160771.1		6877961.6	21421813.5	8213950.6	37547477.3	4742452	27102175.5	52872656.8	13980140.9	14639173.4	3361514.9	11835159.4	10365265.2	12292142.8		8142737	6722451.5	1718322.2	12257414.1	8376500.4	7575349.5	5907061.5	3802628.3	11243138.7	34658094.8	13266880.1
2000/11/3	3673539.1	10797611.3	13853647.3	2696006.2	2456161.7	6073080.6	29594493.5	9938581.1	4951515.4		8256782.8	14827384.8	6686903.2	59624259	7565330.6	19097016.6	15385243.4	13443068.1	17995548.8	6562569.2	10375760.6	3512774	3689299.6		11144785.4	8095061.3	2255402.5	6847945.4	6244642.1	20305378.9	7891652.7	2612742.3	23219765.3	23796542.6	10735986.2
2000/11/6	7453847.1	32882442.8	60788904.2	2916315.9	4233259.9	5407748.2	25385789.9	10254362.8	6920867.5		7072566.8	11433866	4085519.7	63047002.7	12058024.7	15853643.7	13124657.9	6636043.1	14586709.9	9267712.2	10285339.1	7254339.4	5719128.6		16752354.5	12791081.2	3700794.6	7547764.2	99851732.3	14079744.6	9830042.1	4567915	11863102.2	37571405.8	10151204.2
2000/11/7	6999027.3	12980008.4	21645868.4	2459527.7	1754723.4	4317029.9	44026363.7	12316741.3	7145783.4		21253386.8	11215195.7	4752238.5	72650203.8	10971777.5	13669870.4	13305196.4	2954152.6	9434584.8	6885953.6	28124417	6624433.8	54424385		6075379.6	9081284.5	5189926	5433049.4	24821421.7	8561218.7	13504110.4	2726472.4	11671533.8	24760614.5	9082112.3
2000/11/8	12171794.5	13970089.9	10359902.2	2519016.6	2474533.6	6677148.7	66215652	15264587.8	6844967.9		15821458.1	9528198.1	14411474.4	53293952.6	4641062	27723881.1	6664357.2	4284045	15402025.7	3246231.4	88111177.6	13219908.2	5141721.8		18146646.5	16006294	2892681	9585962.8	15380474.7	11199791.3	22547913.4	4430414.5	9868511.5	15681796.8	18781864.9
2000/11/9	26575397.8	29656646.6	23587885.7	3613896.3	3911135.4	15853810.1	121403640.8	35130216.9	31325219.4		15444732.6	14781268.5	9687281.2	46091961.9	17090870.2	27786328.9	9737259.5	7829695	33522082.9	6813749.2	146336690.1	12184037	5955932		37819079	48587622	2300313	46952929.8	40612909.2	25483524.5	41626437.8	12889607.3	28417928.3	22784810	31744343.5
2000/11/10	22196227.6	89696929.4	16534645.8	7377244.1	6525452.7	25518122.4	101108091.8	39285503.2	32002696.6		22525480.6	18999237.1	16088306.2	91746417.3	57642740	19360239	8690907.3	8596345.5	28778164.5	5899924.1	118147821.3	10095764	6467836.4		331238620	41864472.1	N/A	94867864.6	121204436.3	29416377.2	41466785.4	10603646.9	39203787.1	48187130	21644387.9
2000/11/13	29468933.7	54114820.3	18321147.3	8432373.8	5639100.4	20504111.3	86910501.6	74321001.5	45863815.9		19643102.6	18584417.9	18086299.7	N/A	42077758.4	16877265.6	8872550.5	20695010	61622236.1	5289502.7	152406170.9	25016439.1	11344337.4		198845938.9	22504695.6	11632935.6	58713941.9	47667133.6	40809179.1	36545717.5	9879859.9	20476982.5	34186424	16260164.8
2000/11/14	36600109.1	26901329.6	17834524.3	6691417.7	5098078.7	14862413.8	63302839.1	31841523.4	16351187.5		14406294.9	36962088.4	22231614.5	76333062.3	25448951.9	37823202.3	7177540.7	8859785.7	68826564.3	7349793	89957705.2	17323645.6	75263809.2		225544552.3	16218680	12689641.3	51216729	34338878.2	18441589.2	21670001.8	6713413.6	17701521	35653082	19697628.1
2000/11/15	22828278.6	26629955.8	16966990.8	8868747	5778659.4	16349282.1	57489964.2	33380034.8	17218055.9		25621799.7	34404105	73255263.7	100739822.8	22890144.2	39991244.2	5733207.2	12919714.6	45503985.8	10701841	62204074.9	20248080.2	93551681.2		106756726	20114770.2	17057712.1	62422167.3	21799348.6	19997287.4	18020633	5572089.2	17395496.1	49594376.5	15149514.8
2000/11/16	76581504.4	17078042.5	19088270	13964575.9	2862024.7	9576749.3	34664747.1	20621858	28778505.5		20847542.1	22123999.4	18376768.3	82411125.1	27844462.7	37835820.8	5383021.6	37793219	32004295.6	52683170.5	43462350.5	14270226.1	29621164.6		95570866.9	14187314.4	15959671.6	136034560.1	44064212.8	13244985.9	30748250.6	8880319.8	32326654.7	35589668.2	9521436.6
2000/11/17	72627595.7	16378095.4	10839846	6036930.2	2542317.9	12383765	24824995.2	28193539.3	14438169.1		18294480.1	16860174.5	14464107.6	78019998	35302399.3	22979243.1	5473235.8	16059542	76981416.7	14478254.9	54974532.3	12141333.6	19077252.5		75352440.5	39238464.6	8566243.7	239410536.1	20637599.2	10894328.8	21829544.2	6397061.1	51688328.4	23225040.8	10348899.7
2000/11/20	36051241.4	22046585.9	25748804.7	8016414.2	4138667.3	12446836.9	71913169.4	23554474.5	12395130.9		17592087.5	13449969.8	11438462.3	34528347.6	22291623	28583272.3	6697568.1	7808278.6	96192563.5	10494705.4	46053711.9	11449346.9	28256119.9		35282252.5	16446520.9	18863392.3	290221293.7	49634372	9663135	16459071.2	10395572.4	15386232	34313187.6	11267082
2000/11/21	14174662.8	19995754.1	41249219.9	6365158.3	12470278.1	11663859.3	23990125.4	28373984.5	13571348.5		17058957	36596206.6	12481247.5	21695678.6	40542643.7	33424668.2	7642666.3	6887789.1	66132809.9	10720930	28293315.9	13007930.4	26790171		74220292.3	12566737.8	9079193.1	104705812.7	30142651.7	9341359.2	10138901.6	9290272.4	11805105.8	18206368.9	8709103.9
2000/11/22	12666890	23714062.1	38051317.8	4232907.7	5463006	21674732	24479129.9	100228376.3	8793752.4		20499268.8	29515310.5	10310148.3	19904877.4	17056146.8	16407262.7	4992737.1	10875662.5	46287577.5	19515086.7	30867841.9	31764140.4	59212979.5		35864154.9	10826299.7	11157249.6	75472948.5	22589765.3	9364763.8	18046828.1	12021168.8	11932270.4	9616079.6	10413240.8
2000/11/23	9671880.2	20963286.8	25326915.4	10653850.7	4529872.6	31766863.4	20213325.5	32802274	11661114		32353456.8	24358860.2	9108398.9	74111491.3	29054949.6	26914223.7	6952549	6212202.2	124600377.1	10712014.1	28755414.4	32098044.3	82359064.3		64449659.7	15504999.6	8519095.9	55754356.5	16594354.1	31414037	13520422.4	9015308.5	15218379	17208569.8	10932545.8
2000/11/24	11418334.3	23421377.8	N/A	14090594.4	5093287.4	19498697.6	53223191.8	30230348.8	15059017.2		39235473.9	40129351.1	34244271.1	43382777.6	17157074.8	37960143.2	6341648.6	3612400.2	87025292.5	13275216.5	41938644.7	31051101	100165426.8		63843204.3	19502854	3742921.6	91937419.4	24420131.6	18166257.9	28671530.6	8826456	22479957.7	37960016.4	17023209.3
2000/11/27	71822388	34550360.2	23811658.3	6206475.5	11872962.9	10815100.8	53899602	18412615.7	26880209.7		15976160	57916498.7	14217100.2	45418267.7	21421081.2	33226001.3	7114440	6548997.5	109155155.8	6274984.4	27109274.8	12567997.6	35403691.9		23479025.4	28754411.6	5003870.8	39644957.8	9014139	13466409.3	13580357.8	7270316.9	11142179.4	22251889.4	11210595.4
2000/11/28	14212710.7	12462179.3	22223853.5	5437218.3	3017668.8	7151168.3	23466389	15100423.6	11327406.2		11813742.1	136776450.1	7568337.2	18583507.9	21265447.3	9861710.6	2792450.3	6213201	344132983.5	5810547.5	17380062.9	28967355.4	28473800.1		18890858.1	9011469.7	6406193	43173216	6228621.2	4869237.9	15693504.9	3974682.4	7862265	17451411.3	9115867.5
2000/11/29	13808221.3	17306786.8	33322071.8	3861482.3	2158852.8	6433121	40041456.5	13488369.8	7597735.6		16898865.4	40538766.2	21967954.6	8968695.8	27065472.2	19171353	3516003.7	1736979.5	148672982.4	6167162.9	20813424.5	13861597.4	46058122.9		25094483.2	16353692.4	4628630.5	22298254	9102905.1	15477416	8675532.5	3987119.5	11094323.2	32353134	5145609.7
2000/11/30	5680167	11004808.1	24365230.8	14625792.7	2312370.8	6799781.3	15126556.1	11731985.4	5884124.4		10094368	27560393.5	38436356.1	40923659.5	24273428.1	21924967.8	4224035.4	17478609.3	60966939.3	48624203.4	22430845.8	11168182.7	149607870.3		22777074.5	9770741.8	10438832.5	16626741.8	8589303.7	18794103.4	57809752.1	3583957	7261490	23203404.1	4233725.7
2000/12/1	34051132.8	10990904.4	13556150.5	18468180.4	2822635.8	6406031.8	18488575.7	18581917.3	8210068.8		9305940.8	39871407.2	14197961.6	35324397.2	20816403.4	38445078.3	6621210	3695634.2	67875743.9	15970245.2	63160336.5	7832337.7	99751495		54411281.1	17119137	6724672	19682679.1	7034162	32903590.4	35072575.1	6667743.2	7172355.2	9062295.6	4657242.8
2000/12/4	8844396.1	21031494.4	12801923.4	11842175.4	2366923.8	8686712.9	34032316.3	23598476.8	15388534.5		21801288.9	46640311.1	12939103.6	24302036.9	15126864.8	25795898.1	3579468.7	5859638.2	49214921.3	14168922.4	43542527.1	8269171	73718493.9		44815912.4	10700132.6	10884651.3	28932123.9	9633407.8	N/A	16921408	3646498.2	19288789.1	9940542.2	5365459.2
2000/12/5	8579734.9	18387148.1	12916352	8791936.9	2365806.1	10399313.3	27270392.3	16286302.5	21084042.2		13334378.7	24799843.2	10063118.6	29245535.7	10490283.7	28578983.8	5731084.2	7300218.9	43728967.5	11134487.3	16659175.2	8502542.8	60799578.3		25858649.1	10726325.5	18390102.2	16442468.3	6115615.4	11643748.3	11269548.8	8374116.9	6448823.6	8978849.3	4858663.2
2000/12/6	45900203.7	23180520.3	12617890.3	16193940.4	2705944.1	6519522.7	19219295.5	20925085.3	11113967.5		46209591.5	44321089.4	13606131.3	25100433	5449228.2	22709565.2	5360911.7	16210392.4	75916863.3	9225725.7	27915734.5	10330810.4	92367432.3		25677213.8	9807233	13960660.3	17314506.8	11661826.2	12661572.5	20814167	8130789.3	9584736.1	7421022.5	7521132.8
2000/12/7	4444072.7	13917093.8	5743661.7	45331685.5	13386624	5213851.1	19726379.8	13684639.6	6874839.6		17744562.3	33665640.9	10266490.5	15885599.6	13382950.8	13032168.7	5747646.3	1827492.2	54328568.5	6143861.8	17635157.6	8320823.3	17759627.1		23398026.7	4902044.6	12326666.9	13284990.5	5221076.4	7486304	28298566	9486058.1	12330544.1	5316286.3	4252937.8
2000/12/8	2722455	20928055.7	8102948.4	57736575.5	7193302.5	6091091.3	28718850.4	9983670.2	5103694.4		17261008.1	15205642	7352573.5	15897508.9	5769031.3	13383203.8	3993999.6	3214515.3	26373978.9	5595417.8	15113728.4	7619231	12896559.8		9047356.9	4975284.4	28095489.9	10767892.6	5899683.2	5027365.2	6953073.8	10913011.4	16117068.3	6360842.1	5838020.8
2000/12/11	4294462	8919243.5	9267674.3	53586241.8	11135403.7	10388463.3	47393224.1	20158201.8	6721382.6		14832316.9	20663812.1	9018102.8	8638551.4	7798804.2	6443206.5	3534376.5	N/A	28941218.2	6131696	11684570.7	7441485.2	5101446.3		18956806.7	7107904.7	9251858.5	17509136.9	7887533.2	6962094.7	9775254.6	5600741	13582318	30122795.8	4307452
2000/12/12	7840514	7726490.4	12713729.8	28520136.9	6383721	4217272.1	19477644.3	9841194.1	16938284.8		11707095.4	13163697.4	7028458	7763924.4	10939473.9	23685224.1	4389919.9	1438279	29783447.2	8136069.2	10281632	4281222.2	7608427.1		12629915.8	7887550.1	10605655.4	12474365.5	4255966.8	4387916.1	8477081.3	3841949.4	19489748.1	28627513.6	2632560.2
2000/12/13	8325177.2	9353159.2	8092820	20527383.4	3903595.1	4412994.8	18344838.6	8822666.3	5535203.2		19559534.8	20795227	3130657.8	21175283.3	17851870.4	18068653.9	2458607.5	1407835	16360201.4	5744948	8416524.1	4779147.2	4471208.5		35650724.8	12434311.9	6870788.1	8291466.7	4166288.4	5482761.8	8945751.6	4025710.5	8069293.4	44196905.6	6668622.1
2000/12/14	2980068.1	10265529.4	5897403.4	15766504	2364276.5	5333171.3	23799812.3	9902653.8	5290949.1		9327148.9	10496146.3	3311838.7	40966532.6	29078481.5	13252233.3	3027533.5	4117126.4	19153334.8	7228224.2	9328926.3	4092354.1	3018039		44514556.8	7190550.2	17649893.9	6327217	7745812.9	3989696.3	7630364.8	3970323.6	8097264.4	33666439.6	2741878.6
2000/12/15	6539741.6	13149570	N/A	17621738.6	4088113.8	4538878.8	15319120.2	15053902.4	8265884.8		11068192.8	14489445.4	6682609.5	18747778.6	24216433.7	15034502.1	15483340.4	3183044.2	27158383.1	6471523.9	11178557.7	5749709.1	2882136.4		15267674.6	4627178.9	19323557	8599741.9	2667125.4	12131972.5	7603129.1	14101999.5	24645836.8	30793100.1	6482476.9
2000/12/18	5473564.6	17785237	8203091.5	12082592.3	10362671.3	5557975.5	36021503.7	15990615.5	13048642.8		21322196.8	12954029.6	4264177.3	15785758.1	47308812.4	8176206.8	8292205.7	5626492.6	14967494	19020344.7	19231788.2	3745063.6	4223729.5		12938970.8	6065929.1	7365622.2	11116325.7	5085262.4	45274232.2	18657136	47446390.6	23146962	39277240.4	19290333.2
2000/12/19	24400852.2	13922263.3	5664639.7	10069333.8	14122641.3	4882064.1	22670345.8	13270767	6238492.6		13577367.4	8218627.8	2557657	22142560.2	22772023.8	9673335.2	2588246.6	2108074.2	14503141.6	8734909	12764696.3	4624300.4	29393434.8		82680054.3	13119198.5	9163661.9	6495338.8	4423038.1	17830535.4	13939620.3	14915792.6	9930823.1	18018428.9	15487656.6
2000/12/20	35728872.3	14771897.1	10939203.8	11358603.3	40856579.3	6264707.8	36279444.6	13619620	19450326.4		15952550.7	38344441.7	4018271	25710089.2	45596510.1	7830548.9	5056441	19360486.1	14723552.5	11520889.3	28703526.7	3918143.8	15280709.9		37355980.5	29054307.4	12475757	17689942.2	10670092.4	75905819.7	32957561.8	38357126.6	23171987.4	16028920.6	35225739.2
2000/12/21	7021915.8	27510069.2	14091585.1	8132064.3	29363541.3	6993195.7	44776941	23948003.8	17846683.9		19371009	27892963.6	4876147.8	32669826.2	37500894	7737120.5	4369451.2	2616164	16105520.2	15414107.8	25462750.8	6330816.5	9778058.7		16106425.7	22460783.1	12051984.7	26414109.7	6428484.5	38131658.1	13216028.2	21066233.7	13966501.4	10668623.9	18349262.5
2000/12/22	N/A	15805963.8	14828793.7	17056657.9	12394541.7	4795802.5	32486296.8	11766614	7993095.9		45555962.8	10885123.6	5707759.4	39076022.8	30391841	10199313.9	3669212.4	4989597	21593329.8	17586154.8	25465450.4	6821274	47927068.8		12337731.5	N/A	9647261.2	11622557.6	6400084.1	56968612.3	8781287.4	10450620.5	12625467.3	18002708.9	9034006.9
2000/12/25	13445604.9	14663941.3	14071119.9	9971583.2	8927546.2	15042038.8	57547097.5	23014336.2	12117530.4		45954648.2	21297116.4	6690942.3	20116988.4	28476847.1	22517612.4	8129708.7	17075083.2	16211672	23860135.5	12929527.5	8505527.6	8886382.8		24276017.8	N/A	11283347.9	13425298.2	13359659.6	23020577.2	18780906.7	9994888.2	11613742.8	6954628.7	5729111.6
2000/12/26	6602262.4	15304898	10413383.2	6991957.6	6838160.7	83092467.4	27082343.5	19368628	8105307.8		38826390.3	33546782.1	5550210.3	22612557.1	37623725.7	18972625.7	4441144.9	1759289.8	N/A	14463949.4	15337061.7	12681280.7	7947470.2		15047251.7	N/A	2815698	12745293.1	8188862.5	24442977.7	8305290.5	8979522.8	16671896.6	13186940.8	9641886.1
2000/12/27	15281109.3	15768092.8	10724805.6	7252504.8	12078937.9	20098199.9	31323239.1	14409434.8	8131398.7		37537544.8	39980501.4	4111075.1	31426820.8	7163811.1	20099431.7	6777955	3086320.2	17835433.2	14529049.2	22931653.6	7317029.2	8410818.8		17656085.4	19229641.5	9707425	10895219.5	7092650.4	17895783.8	10204031.3	6994789.7	16169688.8	23423432.6	6110630.9
2000/12/28	10498219.5	23049652.1	7299343.3	5517304.9	6219078.7	11622646.9	21947581.3	15263829.6	7645802.7		29367208	15759752.6	4844802.5	24797807	10168202.1	59267115.8	3455122	2555198.9	22178828	12639500.8	25126152.4	12133258.2	4210946.1		15253200.7	16694706.1	7570366.4	13085138.3	6703604	11540777.9	5639349.5	6135625.6	9359494.6	19197853.6	7890655.1
2000/12/29	37463349.7	26163123	8446422.2	4260645.8	5661294.3	13769026.4	19447949	24384359.1	5742830.1		27764399.6	13674490	2734513.3	30886830.2	4115809.3	N/A	16497311	4847241.4	16889506	8750784.4	32271059	7621545.8	17715103.7		26195125.5	10368654.1	23376418.1	12846947	N/A	19417483.8	13651174.9	4376639.4	5070814.9	30398813.1	4578662.8
2001/1/2	5143779.2	18818548.8	10212662.3	5734371.9	7168633.3	32252743.1	30279951.7	30680852	11894742.8		24693122	18250984.2	5819151.8	25195124	7263829.4	10247583.3	5856223	N/A	23846717.4	7226254.7	19189095.3	5741124.3	8982114.2		16301302.9	11858313.6	6391135.2	18908804	8718627.8	22526305.4	10968269.1	8986524.2	19722243.5	10755291	8744182.8
2001/1/3	6459250.8	20473453.9	17172749.9	9834297	18971383.3	17187032.8	76913906	35866403.5	51572479.5		16963788.6	20447476.8	10468151.5	23559947.3	43903342.3	15409194.1	6910063.6	2172886	21268823.8	9530995.6	33968189	8735623.7	13253815.6		17561191.3	19448225.3	7387793	23851013.8	7542686.8	23238678.4	16394229.1	15492080.3	47986223.4	25921670.6	25010821.8
2001/1/4	6211360.2	19672403.6	31560025.2	7367320.6	34403421.2	16029028.3	42859046.4	33555330.9	19643202		25981197.1	26785155	6327798.3	30332199.2	8223043.2	20504123.5	7420849.3	3423777.5	21557350.2	13778233.1	97558443.1	7294466.3	10594040.2		93126959.1	15145597.3	7838691.5	23491761.2	5672213.2	41452116.9	28189874.6	10293599.3	18772323.9	16647686.7	11109625.6
2001/1/5	9387029.4	34374526.7	24496685.5	8808940.9	N/A	13801581.1	19540684.3	73381410.1	16576025.6		27723843.5	49540812.2	10380335.8	23552894.2	21224707.3	22570638.5	4507402.1	3222405.2	24382817.2	8100888.2	23706328.6	7647961.5	7876929.9		32334900.1	9844120.9	6281835.7	16557281.4	12289230.1	12933129.6	16391681.7	7229490.5	20746537.8	14745427.6	11832640.7
2001/1/8	5466729.9	50644259.3	31313601.1	8256096	N/A	11959318.9	32903642.4	104530165.8	15678552.8		34126562.1	31121986	8235312.9	N/A	23092200.4	16244816.3	5904270.4	9354979.3	35221701.4	13213035.3	48040123.7	21630760.6	4685781		31832895.7	14562899	3821391.2	19267820	16427384.6	30774512.3	33149752.9	11295511.4	26828798.2	42348054.6	17356763.2
2001/1/9	5712261.2	29815786.5	15959336.9	4466676.8	N/A	6006170.1	60931734	71169437.8	20836251.3		23629662.6	36828054.2	9110171	9287198.5	52038674.6	23003591	4782324.9	4490465	31693346.6	10320801.8	33620337.6	16951552.4	9600064.5		21263466.8	5228408.4	1965021.8	16044067.1	6323433.3	10879032.1	17300424.7	6128422.1	11394016.6	16036636.1	6473733
2001/1/10	7270503.9	19756830.4	54050875.3	8397132.9	N/A	8147590.2	23817209	51715469	6675413.5		19348120.5	92772479.5	7479587.3	56888993.1	8676275.4	9448471	5494470.6	2352934.5	30395394.8	7662072.9	19796635.9	13564272.2	3329048.1		16660568.6	18308448	5749896.2	9212440.8	6890903.9	9137293.9	10443372.6	3592810.4	11180972.6	14809609.5	8378548.7
2001/1/11	2949699.2	17303160.1	73808812.7	5371643.5	12396156.7	7242320.5	23962788.1	21781363.2	7357511.7		20076763.7	30348168.2	7600296.8	52089479	8270677.4	13878011.2	4694721.8	20300273.3	40552195.6	7222410	61428896.2	22505833.2	12894649.8		13317789.9	42440800	4925141.9	21384499.9	6803669.9	19463272.2	68715389.3	7629331.8	25253576.4	27472478	12260325.9
2001/1/12	2934849.3	13965328.4	113332791.8	8821084.5	9608940.5	8386890.6	40997251.9	17274064.3	12427627.2		27606831.9	16556946.1	11473071.4	22231745.1	4695742	4830843.2	2800681.6	35013196.9	12560324.7	7756759.8	65328935.7	16065552.1	7374760.9	881015122.1	12492133.4	59175583.7	5302201.6	11290988.8	6969722.3	13429783.9	26596021.4	6963996.4	29645005.7	31350043.6	9686466.4
2001/1/15	8750511.5	22686983.8	55597602	8254177.4	6431070.7	9757309.5	45729735.5	29214671.2	22167631.7		34729280.4	29775201.7	10530214.6	9950972.3	6215956.5	10941227.1	2443973.5	2147397.3	14538685.2	7210695.4	58212277.6	10913310.2	7403048	315769111.9	18630397.2	24668994.2	5903838.7	22202581.7	7410819.3	14380236.1	38905624	6469922.2	17988136.9	35972882	11459372.6
2001/1/16	22081104.5	13497524.7	60767233.8	5185068.8	5143405	6638845.3	38981309.8	18138031.2	13032701		17670142.7	16186132.7	3196199	10289293.7	3309312.5	10223566.8	2216075.9	8949983	14521673.8	5106504.2	29487460.6	7810544.3	17275411.6	149701765	20470068	9463493.5	4278461.8	14432895.8	6185545.7	N/A	39981489.1	5442697.7	18195024.6	25848672.5	8283792.6
2001/1/17	2533768.4	9133809.9	N/A	3090617.5	1887895.6	5336905.2	26951847.5	15694337.1	9162953.6		8184605.8	10384256.3	2379842.4	12223682.2	2917710.4	2987060.1	1577473	26089565.9	9689539	3720546.6	15631429.3	5140770	2158416.2	77202749.5	5613187.2	5562960.7	6377044	10322462.4	5000249	7567885.3	40175107.8	3235122.8	13868895	89015472.8	9547122.4
2001/1/18	4477152.6	10774608.8	186406667.9	3412462.6	2960509	5854675.2	16478364	18336701.3	5132955.5		12578124.4	10112297.1	4058866	16044856.6	4296141.8	11382357.5	1664536.7	2040488	13573043.9	5602513.4	26883053.9	4946951.8	28169375.1	49799425.3	10104923	7553877.9	5064769.4	7775548.3	3624894.8	6953571	25931703.9	3216732.3	7834600	22519305.5	6125720
2001/1/19	3079643.4	14947176.6	64306510.6	2683337.1	2714882	4366818.7	16771618.1	25618204.6	6704028.5		11711679.3	12373353.9	3129778.2	9240582	2218820.9	6248370	3138333.2	2444587.6	11022325	3916835.6	22637084.5	6999666.9	4177621.5	74510625.5	11546784.1	9755120.3	7943059.5	8604767.4	4602965.1	13596821.3	24850900.6	4528499.8	8695714.7	34171777.9	5693361.2
2001/2/5	3337653.3	6740429	26282798.1	3042448.5	3077940.6	6044518.4	20933155.2	16299971.7	24249426.1		13735650.7	8109452.9	2125127.8	8026498.9	2887865.2	5807436.4	1389791.5	1810157.5	7525894.3	3193893	18913199.9	6846380.3	3010882.7	45076456.9	6113134.6	4981863.7	8417041.8	10006221.3	5262015.5	15189923.2	23906127	4203253.4	20332157	72980320.1	10192454.4
2001/2/6	2929204.2	7337263	22025621.9	4519375.1	2158920.2	5325226.4	20086224.7	18452036.4	26839654.9		10257675.5	5622662.9	3163026.1	11949683.7	6656863.5	9871872.1	1128858.9	1795302.3	11640700.6	8233766.4	24809256	4906065.7	2255235	29547314.4	14837688.5	4833952.7	2118742.2	10000110.2	5670670.1	10175359.5	27584664.5	4753441.3	14108113.8	33628430.8	7454616
2001/2/7	1553958.3	8046508.9	13420087.8	2234990	1095964.8	3448430	18432809.1	16352890	23731553.1		3961832.5	5477171.8	1607801.5	4444527.4	1896100	1860022.5	1573909.1	4044264.8	10146263.7	6003984.5	21432001.4	15758274.1	3498944.3	13601628	5880553.6	5651413	2165788	5810523.2	2231117.4	3917349.2	13803977.1	2164977	9941920.7	10348639.6	4687892.5
2001/2/8	15471212	13671326.6	16129956.1	4426700.6	2798284.8	7303056.4	N/A	17110157.5	13393314		8450664.8	5787098.9	2341827.7	5049820.9	3374706.3	4043457.9	2300792.5	4669942	7606446	6354546.3	26180149.7	12122597.5	3050020.3	30521794.8	7272020.3	8091036.5	1684910.4	6312681.6	3730736	13023838.3	15191949	6609174.2	18542495.5	21723311	13245938.6
2001/2/9	3234752.1	8843937.1	16288205.8	2459357.3	1558808.1	5329769.4	22289295.7	20286857.4	14194594.1		7830276.2	12856971.7	2371034.7	9800017.2	6715007.8	7833760.7	4144792.3	5531226	7023162.7	4586005.5	59125217.4	7010644.2	2511868	21994927.3	6457870.5	8357505.3	1663604	5798818.5	N/A	9649845.2	20258025.9	5430430.5	12561770.7	72837282.9	12283324.3
2001/2/12	4134363.9	12373690.9	15410754	2146045.5	1429813.1	4976330.8	18898815.4	21010121.1	5287891.4		6791591.8	6215615.4	2582140.3	9696953.6	4126533.1	3451264.9	2641384.7	2710511.8	5721982.1	8399944.9	23582247.6	28492313.7	1885352.7	13029174.2	6337484.3	33164660.8	2411171.8	3652799.2	12623911.3	4386910.8	10991144	5608070.1	12044668.9	78929414.4	8603906.2
2001/2/13	12485085.6	9024921	56127730.6	1370325	1312098	2692929	12843279	19432662.4	4005022.1		4186742.2	4601111.5	1483997	14126656.3	6801450.6	6063181.4	2158447	712629.5	5789410.9	4257411.3	20144058.1	10885794.5	2952357.9	15359098.8	13861669.3	11218466	4745251.2	3872536.8	8953543.6	2909001.8	11401787.8	2247993.1	6380178.8	48610716.5	3300033.7
2001/2/14	9584309.1	6603758.9	14292782.2	958808.6	1172409.9	1616611	15102254.2	8786739.5	4416716.7		3040978.4	2995379.9	1604388.5	6624599.6	2604189.2	3717380	3036445.3	574854	3225316	1429444.4	8461101.4	8715443.7	2496682.4	10124088.6	2944931.2	8278066.9	841737.2	3533435.5	5384942.4	2676866.4	7039646.8	1657305.2	8092978.2	23413787.5	4097932.1
2001/2/15	5295550.5	10698878.2	13022830.6	1427251.5	1074281	2305039.1	17453349	9526463.9	3316280.7		3684453.6	4785375.5	1189518.5	10998070.1	2562751.1	1409530.1	1098433.5	646429	4843878.4	2655111	12738945	20731020	2129932.3	48190209.4	3551028.2	10650381.9	1547092.6	7113066.5	3036147.7	3536376.6	6929099.2	1570160.8	14525380.4	19196927.5	6772792.5
2001/2/16	7538996.6	13966696	11540292.6	2142235	1329672	5519305.3	32269895.4	14808498.2	10277139		10535991.3	N/A	2607925.2	8238939.5	4531537.2	1747072.5	1134384	822714.1	7321168.1	3165858	12293810.5	13399454.2	3578550.4	40585561	4052693.9	17866623.6	1969306.7	10795726.1	2792578.9	4836735.2	9293393.8	2496961.9	22648132.7	45590631.4	16530052.9
2001/2/19	3794952.6	9276963.2	8937466.5	5650335.6	1804209	3541408.5	30308822.9	8770380.5	6758627.4		7912016.1	1976038.6	2254399	5961950.3	5369649.6	2065421	7137208.4	834082.1	6087139.8	6596914.1	13619405.8	8386292.8	13350262.3	48075333.9	5263778	31523771.7	5630010.2	7533084.8	3660804.1	N/A	13822692.2	1569208.5	14907484.3	38916375.2	5705925
2001/2/20	2089961.3	12887411.5	N/A	6131668.4	2150336	5477802	31076118.7	19683627.2	7481523.4		7080836.3	3750653.2	3961703.5	9028124.7	2898927	5537269.5	4180978.3	1017060.2	6166195.3	2168221.5	27705502.8	6719073.1	37521960.9	56266778.7	8404841.5	26357848.6	N/A	5035075.7	6862875.6	10202233.4	15700213.2	3538479.8	10964610	52787586.3	5544994.4
2001/2/21	31275039.4	9332767.1	11959318.2	13978444.2	2545582	9250087.8	27246822.1	11510634.7	5847221.2		12853226.6	8604787.8	10403069.4	7852204.7	4110943.2	10475340.8	1426824	1501193	14375755.1	6535434.4	14937883.1	12004484.8	14673578.6	93951532	3978331	13060456.8	2457978.2	7128982.3	7853145.4	5453545.3	11334680.8	2500881.2	9231103.3	22778835.4	4810249.2
2001/2/22	16922148	8537634.6	7555586.8	7616216	1776396.9	4186464	24836266.8	7933995.4	4778221.5		4579125.8	29132247.4	4812524.2	7444174.3	2741058.2	7332880.2	10960117.9	372493	22712488.8	13582171	10844546.6	4065144.1	3958823.3	26191409.6	8748413.2	7059066.9	3894541.2	4165073.2	3195506.6	3054103.1	7423918.8	2017653.6	9616500.3	23861595.7	3345461.5
2001/2/23	15493600.2	8385507.2	8642515.2	4063017.7	21717634	3828313.3	96990059.8	7636667.8	5188859.9		4692266.5	17265699.4	1950693	6103168.9	5225358.6	10749087.6	5360842.8	1475009.1	21969344.6	8235819.8	10391865.2	5022218.3	4381966.2	23851481	4627895.5	7005566.5	5592535.5	4463945.9	4020773.6	3027720.9	4985796.1	1685720.2	5824837.4	17715044.9	6773463.4
2001/2/26	3037703.1	9320360.2	20228863.5	2805014.3	7322222.6	3982021.5	87813621.8	18999562.8	5329962		5153347.8	11850066.9	3694218.1	N/A	2862582	25532795.3	11694908.9	554668.9	12292496.4	6690131.2	55498449.2	4826849.5	2589616.8	24309886.2	19235494.7	8791846.6	6421665.9	5854732.2	2821486.6	13397485.3	9482870.6	1726524.4	5266595.9	24638500.9	3610652.6
2001/2/27	1496009.9	7535334.6	54777443.6	6942369.6	3746584.6	3671424.3	83444540.4	23511782.1	3931994.2		4406481.3	5875712.8	5176462.4	21356778	2596287.2	13138801	18518015.3	725894	7807127.6	4614739.3	34441229.4	21000718.5	2590887	39846043.3	6121751.9	6311826.4	5912861.6	5481066.7	4747281.5	10535455.5	6151957.8	1801618.3	4735029.1	27685306.5	13351465.9
2001/2/28	1256964.6	4189042	18960267.4	2442227.8	2508718.9	3227037.3	57886826.3	6354910.2	2772993		2703304.5	8045562.7	2742555	15917505.9	2553870.1	8397610.4	14075243.5	813664	6596143	3206597.9	19206254.3	8711398	9288856.1	25032338.6	3700368.4	3994928.6	3948229.7	3754045.2	3030891	4014351.7	5641739	1438381.4	3513439.8	31591664.1	5003059
2001/3/1	2810769	4450381.8	14647610.7	1789643.2	2075614.7	3306722.5	22607784.9	10814583.6	3443776.6		3929776.6	11426511.2	1686958.2	7629683.3	3372098.6	5697700	15565419.3	483770.2	7910985.3	3256469.8	21897098.6	8223975.5	11453334.2	16602651.5	5206315.5	7355534.7	2193664.9	3493088.3	2991878.4	5786168.5	10470957.7	1247642.1	3144377.3	13627579.4	2238125.6
2001/3/2	8037226.7	12690816.6	17035851.4	2381212	7135583.8	5684276.5	50045629.4	14021042.2	6083367		8239945.2	9275321.8	2061763	6479370.4	3361968.1	7265755.7	23931516.4	762971	13645543.2	4334358.9	19125076.9	18411103.9	11050243	17797029.4	7616487	6686065.6	2585758.7	7085068	2696171	13454789.6	6465283.8	1738010.7	6172409.2	29218030	1200483.4
2001/3/5	19558274.1	9607256.6	32308230.8	1866779	3679580.4	3190801.5	67468795.4	8624223.2	5059279.9		4595302.3	7692395	4321051.6	30816131.2	5598757	3556016.2	21829522	1088453.8	7299480.4	3892856.8	23539236.7	7620071.4	7619722.6	13606533.2	3746716.9	6978660.3	2315499.5	4948903.3	4776857.4	4442396.2	4489628.6	1797691.7	3360632.7	27820777.2	3218038.5
2001/3/6	N/A	8022442.2	18695148.9	1368386.9	5365316.4	6595252.1	69016524.7	7241536.9	3427195.9		5537080.4	6276823.4	1985788.3	N/A	4120532.1	2822641.3	5698721.4	502310	9866319.6	4896227.8	18727954.9	5604888.2	6956726	16350561.1	4935060.4	9575362.4	2433183.9	3878688.8	5996820.6	9165298.1	4688630.8	1917934	6484097.4	11708885.7	5503390.8
2001/3/7	52916912.5	7691877.7	21042947	1956180.4	10040237.9	3411241.2	30798201.9	6515860.8	3994537.3		3623766.8	4848780.4	1631173.9	N/A	1772104.9	4856773	60639991.6	1026800	6118993.5	2521685	10652915.7	5111318.2	16665447.9	9668160.5	6581447.9	5132458.2	4372392.4	4109793	9981032.2	3111609.5	5166931	1306109	6360733.5	13630701.4	2364261.9
2001/3/8	12607811.6	15190183.3	13230186.5	7547306.7	4469252.5	3894718.6	31728434	22174473.6	3755029.4		6943520	7520048.6	3307026.4	N/A	2404124.9	28748819.1	22077148.3	720694	6641787	2561643.4	12965127.9	5162501.1	1333704	11157618.2	6532442.8	24135011.4	3423998.8	7625840.2	40384607.7	3852413.6	10759201.9	1712489.8	4116044.4	14546474.6	2026604.1
2001/3/9	8325636.6	33914311	50778421.5	7021550.4	11660623.3	10080363.4	74786652.2	46974121	12397779.7		10714415.1	17477441.3	3602486.4	8683896.3	5796587.5	39334942.9	12518097.3	662688	14482712.6	3338649.8	35225366.6	7662596.3	6364565.5	20179992.8	97858768.4	59308155.7	4491171.9	10033979.5	20985276.4	7770594.4	27895080	6001684.6	15845276.7	34401070.9	3550462
2001/3/12	25575757.1	11570892	54625035	2676158.2	2914041.8	4215228.9	N/A	23103536.7	5258778.3		8734669.5	30166426.2	2952870.3	142103427.7	4554821.4	15126630.5	22449268.5	588711.8	113835823.9	13873369.2	15760225.8	7096137.2	17319328	19818334.5	95437781.4	14865610.7	2413474.9	6557324.1	14190494.1	3122364.2	10182348.2	2146150.1	6364321	15931511.5	6050364.4
2001/3/13	3928726.7	9827069.1	54906076.1	2859640.5	3616965.7	4226985	N/A	23537146.3	5074931.7		6028330.7	12063383.3	2598510	65541486	4845301.6	21685200.8	33618939.8	1305826	45047688.2	9296963.2	13970625.8	8707555.7	44572592.4	17418040.3	38566510.4	13224081	2888157.2	6121504.3	9714953.7	10236773.1	9540343.5	2448734.7	6857356.9	20118990	8226245.1
2001/3/14	4259322	7028716.6	25351095.9	2223932	4953374.5	3067786.9	N/A	18056736.7	4763933.6		5807157.8	5778598.5	1664472.6	59176112.5	2385241.5	56436062.4	12154210	617879	38973640.5	23969950.2	7081128.9	12880354.7	28353333.6	8434667	22514622.7	8341867.5	3096388.9	5866761	7902912.2	4886533.1	5338301.1	1297291.3	5705625.7	8588088.7	5580578.8
2001/3/15	2096745.1	6862322	25518561.4	2894243.8	6198749.8	5911521.5	N/A	13477054.6	4236097.4		8001450.9	10072660.8	3624721.4	47220733.4	3324998	21540242.5	12634170.1	1632094	24798656.9	17847447.4	14429289.1	21268847.8	11217260	11916460.1	15507804.4	8254078.4	5175273.3	14961837.1	8208847.5	5271089.4	21137366.5	2032300.9	8725191.3	8166302.2	9499614.4
2001/3/16	2312028.6	7776202.9	23803828.1	3350525.8	18774056.7	6877795.2	45897103.4	11239528.8	5075456		7828781.3	6622476.6	2647631.7	39667754.5	22307174.8	34508039.4	10409832.7	2872761.1	20489231.9	26805808.3	21910952.4	16687285.4	5625687	16545411.6	38375105.1	10773068.3	3752120.8	25839046.2	14493456.4	17374905.9	13546706.1	N/A	6893338.4	8702565	5433720.5
2001/3/19	2434838	8431757.2	31678528	7763567	15748442.3	6119422.1	47022069.2	12706600.3	5976898.5		11064350.7	6876400.1	17377191.2	42673917.4	30763107.5	39717881.2	12175236.3	2906332.8	17340697.4	16644931.8	13725547.3	30565765.3	4445081.4	16057216.5	34041819.4	8128161.4	9153951.4	8065961	11200254.9	11949263	20266726.6	6394054.8	12005686.2	12958697.9	3238264.8
2001/3/20	2803094.2	6583926.9	20760370.2	4611212.5	70255765.7	11368768.5	24139600	11900715.5	5725080.6		12382650.9	5514089.5	10344122.5	36098548.9	9272603.8	18774066.7	33908689.7	1423253.9	26083557.3	13030706.2	16112662.6	9712707.7	3037035.9	9691962.9	13588194.8	6916442.6	16765335.9	6097037.5	8905503	10302085.1	8854602.9	4568729	7339543.9	8775399.6	3296810.5
2001/3/21	4046753.7	29777845.2	93466190.5	8875210.3	29776981.8	17775288.2	39649811.1	38746512.4	6430659.8		10573887.1	24257808.1	5865374.2	24230511.7	7064880.4	27910356.4	18815019.6	1357268	21229152.4	13747888.6	27817034	9753837.2	1528492.3	25001661.9	15848543.9	20386820.1	6731553.2	10573521	10182282.4	8611200.9	10520236.7	3658251.2	11008671	10092121.4	3702801.9
2001/3/22	58777522.4	41823173.5	89052742.1	8447956.8	24237254.7	9284160.9	66091433.1	31508569.9	12669625.7		34111531.2	13294113.5	3734569.3	39336400.6	6843769.9	29832705.8	32603581.3	1057823.6	27152237.8	23631026.1	32625319.6	11646376.9	2561996.8	37381724.7	14884479.6	17151696.9	6741839.8	12095786.7	7955226.1	9938434.3	11089710.5	6518659.6	10815901.3	31479621.4	5825472.2
2001/3/23	5724162.5	72155041.8	85349995.2	7540734.9	29878601.4	12521397.2	57244221.2	65599095.2	11901624.4		49961307.8	15474224.9	8489611.8	23490586.4	22815412.4	24180148.8	19982702	3270166	33454344.2	24296343.3	41409966.9	11595454.3	10375633.5	27948157	16425590.5	22979120.2	8593104	21000541.7	11205525.8	N/A	17942430.2	7019879	10513267.8	56112289.4	6027463.4
2001/3/26	4697284.1	20855573	N/A	3559536.1	10247491.4	8316344.3	46189334.7	29999327.1	6615668.8		13655587.3	7089312.2	4082591	22000447.8	23249161.3	15047931.7	8949185.8	N/A	13299779.3	12309905.9	32229828.7	7948754.7	5046865.4	11846631.5	10339308.4	8473594.6	7012307.4	12399722.8	6233954	7543896.4	9183453.3	2600581	5442026.7	20676758	3200805
2001/3/27	10529880.5	31956026.8	78280435.4	3686926.2	23147320.9	10129558.6	100099464	55575554	20384377.8		11745427.5	9802442.8	2315814.5	34772607.5	13535086.5	61794235.1	16983105.6	34908455.9	17304616.6	9091954.9	123393798.5	8046789.8	8104761.7	28012855.3	17406981.9	29592323.8	4521416.7	27017673.4	6240237	20072950.9	70102356.8	6920260.7	33750627	50710242.3	8195817.9
2001/3/28	3901683.5	16990604.7	69276134.8	4229787.8	12036231.4	8633948	N/A	29814417.9	7393460.1		10787019	9071390.3	3120647.5	14519570.5	25418663.2	57430738.8	18663833.8	17756735.1	13697674.5	9139743.4	56389973.8	8332822.8	4257465.5	16409427.5	8918901.6	11029489.1	3881005.9	8085133.6	8266166.5	10601767.7	39418921.4	3840259.6	16413320.1	15704585.5	5799215.4
2001/3/29	3903916.8	14487251.2	30576126.6	4073076.6	10803302.9	7236291.8	61730587.5	20370094.8	16146436.7		10269415.3	8423206.8	6279069.5	23094389.8	20926738.3	73697973.2	11816978.7	5269902.7	13308798.3	13136956.6	29351248	7510454.1	3379927.1	20252760.5	12593824	9959441.7	6050107.4	8462090.2	13754787.2	8359329.7	23865274.6	3264023.8	11633749.9	18005528.9	4614732.6
2001/3/30	104899512.4	11099017	29819405.4	10211715.9	15196651.2	7844319	35937393.1	13809803.8	5834324		9564710.8	11991756.9	5864199.4	23580114.9	67125271.2	41379390	11979278.6	6185105.7	27689434.3	14509707.6	73181016	7824782.8	3736101	86528590.2	35878708.8	6274213.2	5416226.8	10508365.7	17891658.7	8098233.2	25333437	3058103.3	6375129.5	N/A	3762445.2
2001/4/2	N/A	14744664.8	26649123.5	5567923	15783884.1	5265091.5	27551414.3	28943791.6	8540459.7		9260082.8	11458401.4	5839830.5	24190612.6	N/A	29641196.3	10191459.7	7655675.1	16153320.8	48803317.7	31287832	13143700.3	3635974.3	208813670.5	45570593.5	17001220.7	4439898.6	10191120.8	5038208.5	11693797.6	13798967.6	3948650.6	12112479.3	34285852	5025322.8
2001/4/3	10028476.7	N/A	17096696.2	6109036.2	11783517	5413050.9	31926720.2	38975314.3	5668679.5		11349672.9	4116816.6	5011826	11107140.4	8651053	17560232.1	20782011.2	4427965.3	10763714.3	22709099.7	29902158.8	6113465.9	3910777	107568073.8	36066052.7	10743989.2	4414457.6	8847970.5	4193358.1	5286557.2	10138944.7	5197384	9508459.3	29917645	3760257.6
2001/4/4	16795817.8	9684040.4	16620357.5	5283730	40046483.1	7446204	28590489.3	21086436.9	8203007.2		11028600	9269072.2	9738271.2	20932128.1	35702049.5	45225634.4	9280487.5	14191321.8	24561997.6	30437669.1	51295626.6	7452682	34020541.6	75102521.4	27621572.2	11240343	4865112.6	13941203	4365493	7116352.2	16444359.2	5175268.9	13916562.1	14293329.8	8099059.5
2001/4/5	6202514.5	11832343.9	12971548.2	3094322.8	47785378.5	6146348.9	18090418.9	12171598.6	6716435.4		12135971.4	6127083.6	4586179.6	24519997	13143518.6	17458435.1	7958111.1	12719047.4	18755969.9	17412883.9	47453789.8	13517262.5	4297635.3	65141291.2	14010978.6	5491794.5	4760290.5	10204336.1	3789156.6	4517248.7	12886061.6	2531056	6681811.4	14789413.9	5040000.2
2001/4/6	7033351.9	8521879.6	13209364.9	3106318.1	19027250.5	7045153.9	166257524.9	10486764	4943714		8109868.9	7570011.7	5292902.2	20118685.8	12892056.3	14094573.1	7225264.3	19419610.9	73636051.2	15465904.1	32670537.1	8406455.1	3697406.2	150741222.5	30542535.7	6366267.1	9205598.1	8229353.2	4348409.3	3118125.2	9607748.9	2632504.5	6204330.1	7914645.3	2389348.7
2001/4/9	8485621.9	19052904.5	11988229.7	3867356.2	21835847.6	9627166.5	36931723.7	8818246.3	5206856		N/A	32505873.3	8778891.2	20218289.7	25396740	15610024.2	16521163.8	5685792.5	37099034.1	9746735.8	25783726.5	10091808.9	2956713.8	59257647.8	9736886	8941042.2	3089455.9	10501136.9	5010916	5096415	11501868.5	3761030.4	4299272.5	7806521.9	2698852.5
2001/4/10	2203773.3	13537409.3	16514641.6	3368559.3	13772384.7	5910832.7	37347593.5	10812574.7	8662098.2		5542477.1	13563189.6	3094721.6	9903933.1	4627038	10926660.9	14667990.9	7106152.4	23414959.2	7981702.4	41628836.1	7253633.3	15933744.5	45312126.6	14561291.6	19477642.6	2940714.8	11596208.8	2904201.3	2128780.2	14133748.2	3559668.3	5470632.5	7565340.6	3300579.9
2001/4/11	4970882.1	8594489	9074601	11345984.7	13638753.6	6248831.4	28163772.7	16339711	5921356.9		8028989.8	9032055.9	3557857.9	13158370.3	5257344.1	8918050.8	12040998.8	3976876.7	20931900.2	6842245	44375822.8	21505683.1	3149828.1	65443672.8	112112942.8	16881278.7	3268459.9	9329158.6	3481365.9	2742419.3	39793249.1	4007960.3	4862822.7	8207103.3	7847363.8
2001/4/12	6111590.7	18090886	15984581.9	9840819.2	17016427.9	8197161.6	119968612.6	38434997.1	13589096.8		7191606.1	17709170.9	6084390.6	30419378.1	13876931.3	13501517.8	12092812.9	2698521.4	21503075.8	20879057.3	49169263.2	27312985.2	18556834.6	47543886.8	85487735.1	60535134.1	3367651.8	13062924.2	5391113.9	10613597.4	20765000.2	8105685.7	19470615.8	44019771	9634408.5
2001/4/13	5084924.6	9659830.8	13735905	3217220.6	11017595.8	9355788.9	187527623.6	17911013.7	7325110.3		8231815	29069021.8	6439253.2	14001510	13093854.8	22009023.6	22759084.1	13957253.9	12318263.7	10615010.8	41861253.1	12143345.8	1478639.2	50214844.9	71997402.6	41896114.3	3138030.1	8226424.2	6292015.1	4721663.5	19481665.7	3994487.6	7769342.1	11766811.8	3363035.5
2001/4/16	23185832.1	13099879.9	37782233.3	5259605.7	25780095.9	10311084.7	147795241.1	25805361.7	24713427.4		16017172.4	24172955.5	12610806.3	25861564.9	7577030.5	N/A	15795933.1	15215617.3	31873925.9	21115337.3	64723629.6	20997340.1	3887758.6	129206180.2	176295029.6	30040982.6	9845687.1	21930303.9	9408573.9	14144883.9	43421634.8	9682749.9	N/A	41917802.8	9126602.7
2001/4/17	40740767.4	12614747.8	46869791.7	5194949.5	26769808.1	13598329.8	60448089.6	18309546.1	14367819.1		11330803	26303399.7	25001650.9	N/A	29701527.6	26530730.2	7154688.4	2177885.6	28069223.2	19407235.6	38153715	15662185	12682972.1	92950191.1	111087235.9	18871175.7	7952176	36918678	7164658	11186467	60156451.9	6331646.1	20950891.2	74647315.4	5539722.5
2001/4/18	61640309.7	15190260	44065403.5	6674848.4	14900749	7635990.4	59549555.1	17784693.5	9848285		10855852.1	14346069	7665629.2	57884587.1	14200656.9	19423863.6	15546497.9	2804318.6	18728983.6	31105270.1	57631948	16995887.1	3876858.1	48419984.2	58111907.8	14298698.6	2498785.1	22905479.9	5399509.9	7979958.1	29948826.2	5823467.5	10706652.1	35506763.9	4143232
2001/4/19	15070248.2	11503813.3	34253885.1	19046840.7	19929147.6	7643289.1	137947676.8	13452689.6	8936589.3		10629063.2	14388220.7	23477371.8	59953415	12361167.4	12660930.2	10032900.5	2579001	21101105.2	25876603.4	32557969.7	15094815.2	4296405.9	83466206.6	87204437.4	12841058.8	2326398.9	12079942.8	5816623.4	38634903.8	21252302.5	7943822.6	10890250.5	21802349.4	N/A
2001/4/20	14799865.7	12241624.8	19683079.8	14743230	24364213.3	8480729	219056194.2	26472823.6	32582469.8		11388869.4	13599029.3	34920839.4	46892372.1	17413222.9	9969940.2	7300468.2	3147583.5	30824481.5	26587679.6	91197431.7	78128203.8	2895195.1	52055340.1	38451153.7	23461052.8	1772943.3	N/A	5378648.6	116491972	34565331.7	19085544.4	34761721.8	37720345.7	8612972.4
2001/4/23	12916987.1	13284616	18256713.2	9848155.8	12107975.9	8059958.7	88625066.1	27325030.5	N/A		10584274.2	11204672.2	16094428.2	21098255.8	6847276.2	10256344	9404854.1	2121757	20762615.3	15033889.7	35707295.5	15130139.3	16007637.6	60927474.9	27202870.8	10858732.1	2001479.7	17216259.3	11573764.7	46787603.2	18225906.6	6872851.3	19929145.4	20431178.3	6396807.9
2001/4/24	9264000	9613000	12541000	16116000	10007000	5497000	73778000	15844000	5643000		4936000	8158000	7590000	29149000	5526000	10036000	18248000	2090000	10641000	9171000	49461000	10261000	22611000	36345000	16199000	6656000	1964000	10128000	5621000	31331000	11005000	3284000	10468000	8654000	2689000
2001/4/25	8959087.7	11248837.3	18446477.7	12044594	12231808	N/A	101612487.6	18254519.6	8758979.5		10905026.6	10219388.5	13247495.9	17598102.8	8252170.7	10280861.5	21100930.8	1744905.4	14736365.9	14797612.6	48303938.7	14838384.6	8060801	55854327.3	33331629	13233892	5776958.9	13068074.3	3833983.8	23371641.3	38261556.2	7236913.5	14912849.2	21857611.5	5528056.2
2001/4/26	11439602.2	12327770	9180779.1	7226080.7	6652518.6	6738683.1	60750798	10138320.9	8296089.6		11013036.3	6966386.5	10120926.9	10560643.2	5503962	21861486.3	11675273.4	N/A	10373476.2	10112314.1	23408389	6229862.5	2917471.4	37097158.4	29188113.1	19142813.1	2847712	9536815.1	5545066.9	13858825.6	8482029	3467299.3	9630615.6	9348256.8	4648018
2001/4/27	6199169.8	9506093.1	7818371.1	6497740.8	4986830.3	5604121.9	44093461.4	8140543.3	6390456.6		5630050.8	7454954.1	5002964	22189261.1	3983612.5	37658399.1	21934357.1	1017594	6654674.1	5429847	27094084.2	7274622.6	9065271	23135821.1	34655377.5	6742307.5	2241259.2	6890489.6	5220425.1	23924689.4	7316537.3	2834818.1	9661946.6	9525969.4	2550818.2
2001/4/30	6602000	4383000	8275000	3768000	5248000	5769000	39659000	N/A	6882000		4185000	11972000	4682000	12257000	2520000	14641000	N/A	29641000	7463000	5346000	12173000	9097000	N/A	16978000	22276000	5563000	2369000	4368000	5111000	40760000	7423000	2479000	3479000	8512000	2431000
2001/5/8	6020198.9	8417970.3	8873164.8	6712037.6	5636655.6	6291889.4	36107587.5	4400452.6	2582278.3		3230982.8	4883089.4	6524113.5	9837321.9	5057142.6	20695194	N/A	1984499.8	5434593.4	9776577.2	18689619.7	3371401.4	1062541.1	14388448.8	25656909.6	3978514.9	6357773.1	4764372.4	2420672.6	24619601.8	5950347	2021949.3	5343339.4	13182128.8	2195541.9
2001/5/9	32284460.3	5064363.8	11803568.5	8551413.4	3685768.4	2707669.1	21644605.7	6203278.2	3797590.1		3806326.8	5527185.4	6481544	15585327.3	3819496	16741022.4		1397456.5	4309356.5	N/A	21931486.9	N/A	14701740.6	24537302.8	13119208.7	N/A	5183442.6	7594774.4	4310196.2	14625632.4	7651628.2	2388954	3981226.8	7650342.8	1916159
2001/5/10	6717000	5547000	12253000	9391000	6518000	4267000	65370000	7419000	5604000		4099000	5826000	6720000	9670000	5164000	12261000		3872000	6521000	12146000	18030000	6170000	2487000	12903000	38249000	5697000	6019000	8604000	4197000	8904000	5015000	3450000	5347000	5337000	2334000
2001/5/11	3488146.4	5657940.3	17115172.4	5389702.9	4161332.9	4214651.3	64159093.5	9397798.6	4783901.6		4170231.2	20180680.8	5667787.6	N/A	8287079.7	7660241.8	17010000	1793252	5564336.6	7218401	28268409	5655663.7	22255866	12261498.1	16251884.4	6353310.7	10032899.7	4659686.7	2415539.7	8039776.7	7042931	N/A	6198443.6	5695431.4	2956241
2001/5/14	4513289.1	9731092.1	11006221.8	6220374.9	6273070.2	7454811.8	54980700.1	13900698.3	6518906.7		5575617.6	24689526.3	7819696.4	11432752.1	9578911.4	13509237.8		2041817	15094500.6	42199542.7	26460738.1	7018027.3	13840825.8	22706742.5	37136941.3	8697287.2	5164037.4	13594069.4	5560647.9	65520141.3	11196695.3	5733027.3	8282715.1	11106823.9	5248356.8
2001/5/15	19344479	5833834.8	13564727.8	9646867.7	12846648.5	6301510.5	50545868.8	12558655	8732947		5892895.3	18410973.5	6321875.6	17790847.6	10455181.1	14123782.2		1799891.4	9457499.4	41133244.4	21104897.5	7034674.9	24269470.9	16532277	43598925.2	17594899.7	3889308.3	12223967.3	7928849.6	32049313.1	9562838.6	7216253.3	11796389.4	11780111.9	8137597.8
2001/5/16	11861084.8	12532051	8685460.2	6049629.5	7758406.1	10705464.6	73245249	32434910.2	8898492.5		4677574.8	20613601.4	9408854.7	15530117.8	30078460.4	17250206.3		2006656.1	12659201.7	20019910.2	25346682.2	6870312.3	4967256	16642653.4	226138752.1	10161027.5	3531519.1	26007891.7	9264381.8	29462310.6	23037481.6	6527850.9	22839720.7	15881345.4	3689632.3
2001/5/17	3331268	7931628.4	29992949.2	5526232.7	9118446.9	5434216.1	N/A	14395760.7	6303887.2		8182934.7	13935051.6	7937780.6	82248747.4	12093392.8	11423169		1481593.5	15601481.5	23616909.5	23482519.8	7293662.6	8588580.8	35231405.2	115661530.1	10095204.9	2892455.7	11176282.5	14059294.5	88733977.7	15265045.6	15611283.9	20739264.1	11084120	8371659.7
2001/5/18	6716527.4	10032295.1	19066314.3	9101419.1	7951107.5	7344453.5	61638557.6	10668222.2	8624026		10616873.7	N/A	7622310.6	69507658.8	11819953.7	11588804.8	10377000	1842164.5	23094449.6	10620273.4	18308347.6	10170063.9	5762952.9	21398574.2	31782033.6	8667420.5	3354192.2	12692763.8	14958473.4	119437256.6	24329240.8	11375569.8	17687009.1	76652606.3	16541798.3
2001/5/21	5475632.7	16653299	15876647.1	32991246.8	9507732.7	12304501	49099522.9	13512158.2	16544174.3		11967626.4	10362450.7	12798149.6	33490008.6	13624191.8	14552926		2385402	11854628.1	14569300.8	28442830	10341256.6	8378226.2	33868041.5	33249244.9	13180505.9	2638135.4	20258066	11010212.2	106973303.6	11097862.3	6739677.6	10747481.7	17237365.7	6405963
2001/5/22	15365108.4	11286047.5	10246687.9	7482667.8	32208815	6760951.2	18546065.3	18010599.8	6056102		9045484.6	12389894.6	8652158.9	49380394.4	5622553.9	11574195.5		1607945.2	15815378.2	17686577.6	37670705.8	15916478	11357082.9	16526508.4	24128273	6896061.1	5508960.2	10476501.7	N/A	24130212.8	8664663.8	4582033.2	9126118.7	13705058.6	5182060.5
2001/5/23	5882796.2	12763471.9	10174008.3	7522205	7978623	8489446.6	34229507.2	11173334.1	8589919.4		7406692.7	15158566.7	9371363.2	34987671.6	14800668.8	17820285.3		1703222.9	13273059.6	12717662.5	37622370.4	7155633.6	39407248.1	27414832	25090209.4	15137697	7651727	14487467.3	6479234.1	22055245.2	9287665.5	5268987.2	12317873.9	15350136.2	3939283.9
2001/5/24	9709870.8	12767164.2	11301890.5	12128845.5	8393325.6	7053289.2	42767846.7	15111128.9	5625027.7		10179134	6826519.3	11825371.6	25064842.1	34589369.8	13296608.8		1773901.2	7037671.4	10894675	47105372.2	8317307.8	37980179.8	N/A	32865419.5	12352392.8	9268070.8	14682491.3	11228679.5	17210901.2	7261819.7	4431639.4	8123938.3	13363992.5	5337553.9
2001/5/25	7078668.9	10226939.7	8121679	10040959	N/A	9521959.3	99313366.5	15348424.2	4217476.6		37505381.7	10253909.3	13733313.4	21854832	20608931.2	18502759.5	13416690	1450811.6	8200353.8	10776338.2	75099417.1	8269585.6	N/A	18901077.9	16111582.8	7247953.5	8009248.7	10595870.7	7965368.1	16098776.4	N/A	4345170.2	4902445.1	11628353.4	4028637.7
2001/5/28	3484223.5	8943247.6	11608843.3	11388152	17869016	9272829.4	39630179.6	14489107.8	7461938		20945862.5	12072578.7	11554772.2	17620983.5	53816418.3	7045387.8		2223527	N/A	14297762.7	65620367.4	7040904.4	23004165.8	19530215.3	N/A	6282932.5	13353307.3	16567983	8471170.3	13830123	15613025	4751864.4	6970768	10166865.4	2941502
2001/5/29	3419079	8255091.7	8730124.4	9397198.5	10531691.9	4869018.4	18470211.9	9876195.7	5100223.5		10488096.3	15636644.7	15794423.9	10734760.1	29868751.1	5429261.1		1152629.4	5336671.1	10376253	39630517.4	6607017.2	18001903	13689702.9	11977016.6	5290672	7324434.2	10635573	27945651.9	9376400.6	8582095	2832203.6	3645569.3	7046542.9	1843399.9
2001/5/30	9765581.3	9027407.6	7025091.1	11333570.4	22509721.5	7021299.1	38498809.7	6463818.5	3883755.4		34115725.7	22354364.2	11490369.7	11109734.4	8382123.8	8628833.6		905375	7860584.2	8063206.3	78297122.9	5776162.3	9861305.8	10253366.1	35188800	10462266.2	10206398	13967558	37711173.2	26435805	7434365.5	2750113.7	3720860.2	7907933.2	3056084.2
2001/5/31	3203435.5	10201831.5	7668957.2	15528602.5	17510163.5	7291503.9	21525458.6	9020623.3	5116423		18497077.2	22965332.2	28310912.2	22331730.3	52306340.8	11679844.4		1697027.1	9451467.9	10485493.3	51171158.8	13424996.8	6741471.7	13300326.5	26762419.7	10511252.3	36988936.8	24033606.3	46618590	34329899.7	8958793.3	3515763.3	3275564.2	10978167.1	4965228.6
2001/6/1	6347937.3	12974394.5	10871776	21103063.2	19899626.4	6872484.5	19763930.1	11256642.7	9424058.4		16746614.5	21038878.6	30357811.1	36680036.2	6871901.2	22761647	19356480	2125414.8	15595377.1	8904317.3	364584825.3	9316585.8	4543611.1	19609279.1	28379542.6	8529213.4	18405301.6	8031805	39402838.4	15914180.9	11741431.6	3948784.3	6246466.3	8290334.9	3242190.5
2001/6/4	8878167.6	11084593.9	16570480.2	20035752.2	15083947.8	11136037.5	27876772.3	19763463.2	8598976.2		16251838	19387265.5	74282143.6	15036825.4	11793511.9	24940216.2		3333128	21273161.1	8684724.9	70994560.4	23035011.3	5886938.2	13997331.4	23609750.1	8309110.3	20092892.2	20324753.4	27282999.2	9521475.1	15388168.8	4865319.6	8290240.3	11499650.3	3476786.6
2001/6/5	3979810.8	23542848.6	17098965.8	13187919.6	20152948.9	16361972.8	38168444.2	10912780.5	7765770.7		13536977	16165632.4	28402337.7	13679581.5	7652927.2	30423977.7		5507608	13106407.3	9358217.1	33928783.7	17417193.3	6441346	18530887.3	19778211.1	10805834.5	18575254.2	72735095.3	17003604.3	25121774.3	8468917.2	4060271	6594044.9	5916307.3	4269810.9
2001/6/6	5631593.7	24160400.6	19251050.6	52399631	16504681.1	7334253.5	19394026.2	13609281.7	8099318		38590566.5	12720126.2	21222933.9	16157282	9126491.8	15964180.2		2467038.6	8790251	14024270.7	50179784.5	34191913.2	4448398.2	18764043.8	16225938.5	7351163.9	9509383	31749269.2	24011072	8260893.4	8252693.9	5965477.2	7819569.4	7985423.5	8198391.6
2001/6/7	10036804.8	10538490	15504444.2	26935987.2	15235758.7	12805399.7	31674909.8	10416737.3	15351830.4		23476388.2	14890631.6	37125266.3	5284312.8	9874994.2	19160329.5		6302124.1	7548568.9	14255642.9	22433547.3	14855651	5126937.7	10876729.7	13387940.6	6108938.7	15237089.4	26797923.2	11269927.8	10549066.9	13022763.1	6725216	7013423	8807802.4	7376264.5
2001/6/8	8947207.9	5814206.5	8464991.2	26453378.9	13822773	15579017.6	54094452.1	10473625.9	9668046.4		13786168.2	11973502	30637729.3	6916972	8334447.1	11119836	36076100.8	12325375.9	6992595.2	24759695.6	23463163	12700552.4	3524998.1	37299623.6	17202976.2	7168087.9	10198557.9	12780672.9	9426020	7467681.1	5700685.2	4319412.8	4324749.5	8073053.1	3882638
2001/6/11	4273776.5	6303715.7	12438255	16403072.6	8717903.9	12343063.6	10907950.3	8355216.6	6462490.4		17406166.9	10385479.6	28068963.2	8280097.7	4406986.4	8633872		3486204.4	7373051	21355440.3	30575283.4	138150504.1	16070029.2	55923743	25686120.3	11323357.4	7908917.7	12708479.6	11710928.1	8349694.1	14372025.2	3408432.7	7913534.3	11737207.1	3435999.6
2001/6/12	5023109.3	6174526.8	11947831.1	9685078.6	10819380.8	13923077	10566367.2	10747724.6	15914991		29878351.3	11963812.5	15281522.6	13700465	7839631.4	19573343.3		1445515.8	10063360.3	12048669.1	27630335	45007548.3	18091252.4	27312492.3	14564879.4	6455004.7	9331029.6	18892545.2	25183396.5	23573657.7	12021395.7	3743977.3	9447285.6	9239827.2	4562923.7
2001/6/13	5580972.4	8595686	16704931.4	9074697	12914889.6	14665626.6	28419802.5	15329697.7	20543434.6		23391609.9	9608763.9	24124444.1	14021097.8	17878008.7	11301870.9		2025862.7	10849959.1	7949208.2	19561142.9	30220438	6174773.6	30165375.2	19559233.8	10390439.1	8699274	12594605.8	16534722	21877855.3	8086701.3	4443518.9	9787844.4	11264458.3	14808630.5
2001/6/14	11132030.8	10504599.5	15525217.2	22869583.2	15087436.4	13587541.1	50712199.9	18673077.6	46916279.6		26360175.6	19879752.3	35233121.5	11699844.7	7935062.7	25522184.6		3708879.7	10755862.6	15904666.3	17557195.5	26951945.5	11169633	32414351	18421600.8	11557758	9238840.4	18664065.2	13901500.4	6994131.1	8326160.5	8031583.8	12870379.8	11168963.9	7499594.2
2001/6/15	4548587.3	8238436.3	17950339.2	15847913.2	10692554.5	7616112.9	24482146	9857480.5	87342860		21250826.6	13428644.9	19593194.3	16018220.1	13632501.6	6519903.9	31697877.4	4890936.6	9750479.9	10834221	25910621.7	15180520.9	9899406.8	23041992.8	9030256.3	13767481.4	8108247.2	13130939.1	9060447.9	6450741.4	13881402.6	4746750.2	16686874.5	7540881.5	3551987.4
2001/6/18	4255662.5	10915460.6	N/A	15968752.9	11289797.5	30108474.8	44079944.3	13135612.2	37753784.9		21804122.6	24656996.8	N/A	48184784.9	8769600.5	9625981.2		2814822	13531307.8	11319712.3	35698633.2	15048411.3	21699153.9	40058821.5	16598901	14566803.6	6380704.2	11987462.1	12203009	6563776.9	19619238.5	5761881.2	11114007.6	19178533	4844984.1
2001/6/19	2482282.5	7358963.8	19970309.1	10888013.7	7120298	6130511.9	23391765.8	13215368	15994761.4		10821260.2	9060772.4	15388104	18749686.3	3501523.7	6037728.7		1221049.9	8336296.2	4789344.9	12910234.2	10272723	6344657.7	115338434.4	7988162.6	5920978.8	8288990	6805854.4	5862585.5	4459176	18695053	3549322	19511975.6	8908061.8	3774200.9
2001/6/20	1689938.4	6542711.7	11964406	6969530.5	4367941.2	5345366.4	17312655.7	7873113.9	12187792.8		6932645.4	7511020.9	8184653.8	23641918.2	2393543	16385891.2		1779423	5357342	11871927.6	26969384.3	5275043.9	2741636.8	34908178.4	27326276	8171556.9	6883878	5812338.7	5600435.3	4699738.1	6492304.2	1950833.5	7781535.6	13553308	7059379
2001/6/21	1678701	4299424.5	8778375.5	3012179.7	3946704	4643645.4	14174495	6661444.4	8014911.6		8750952.1	7925451.8	5230270	16913883	2738973.6	5818440.4		2511056.2	4742840.1	9320796	34937191.2	5512494.8	30554044.8	30555278.6	9730140.7	10700103.2	4643608.5	5509401.1	19701542.3	7300576.6	6037188.4	2544757.5	5609063.8	3536459.6	1683187.9
2001/6/22	4726203.6	4765612	6508678.1	9066710.7	5039579.1	12286302.7	21762795.6	6699832.6	7482957.9		14562723.1	7803539.2	6050768.3	23464060.2	2407529.1	5779624.2	23476115.9	1511258.2	8509414.3	4881108.2	21357569.7	6858978	30652168.6	33163261.7	45065912.9	16860772	11299252	7744616.8	11594867.4	6737637.9	3140712.8	2830413.2	4165302.9	4208521.4	2290493.9
2001/6/25	2655417.7	7748568.8	12924079.8	8701571.1	8997460.3	13702249	15768706.9	8540223.6	13533306.7		40410753.3	8055880.5	9420450.6	27548964.7	5878266	7826207.9		1683264.2	24739598.2	6026530.3	140193658.5	7656783	21191716.5	46020939.5	37648685.6	22478196.5	10852560.1	7293938.7	14570328.6	9824228.6	6190593.7	3066114.9	5705177.9	8018753.9	2289361
2001/6/26	14674189.3	7521021.5	18504104.5	11642739.3	16047048.5	11360783.6	33805919.1	9914706.3	10326177.1		44589694.3	6387662.6	6935075.3	25912774.2	29483161.5	10310209.3		2043908.9	9539451.9	6697465	86178836.8	10656254.4	9853846.4	44364896.6	12955628.9	13418651.9	6436879.5	9827451.9	24551421.5	16761721.6	8517892.4	4168012.3	10066470.4	7454339.7	3329609
2001/6/27	5208976.2	4673798.8	8815785.3	9683092.5	14742016.6	12566425.8	28931460.2	11778808	5171942.5		29542473.2	7047889.4	8418065.6	18333256.5	16567014.2	8150435.1		1752639	16412225.8	9655069.4	41999719.6	10074290.7	18907264.9	20073764.1	8987517.3	14488358.8	5453946.6	7367956.8	14567629.4	21942918	10149011.3	3169502.7	18163548.3	5826683.8	2395779.6
2001/6/28	N/A	6432966.2	6481106.8	11301381.2	13159287.3	17575546.5	21021327.6	12002485.1	10687215.7		49504004.8	7256307.7	6700341.6	19451141.2	4674371.8	10669395.8		1774981	7476094.1	10552236.5	23969199.7	6313831.1	17268893	32116466	25818917.9	11486761.9	4409984	11656554.1	22135056	8882802.9	4977839.1	3645744.8	78509883	11765697.4	4507454.5
2001/6/29	23562675.4	3817003.3	6552188.3	N/A	8610283.4	5425912.6	11753198.6	5470105	6270423.8		36264563	5225419.6	5594873.1	15614283.7	2732350.9	4701512	N/A	847402.2	4585620.3	6548202.9	36544777.2	4033701.5	3027062.3	N/A	71292065.4	10238033.9	3282781	6311063.2	13648585.5	11038629.7	4954441.6	2355336.5	11957630.4	9573366.7	2901740.5
2001/7/2	2663738	5287453.1	6630598.8	3391588.5	14586618.2	5010819	11176213.5	6237483.6	7544293.3		25431638	3490418.3	9074310.8	36103867.7	96144510.3	3902739.3		654811	4486455.9	9397791.3	19359667.7	4648113.1	29754254.6	19137339.6	8801744.9	8776016.6	2834232.6	8171389.5	15555092.3	6417102.7	2696252.1	2082563	6924675.5	8881326.5	3701760.8
2001/7/3	17760139.9	9204621.1	3835203.6	5376305.2	7858907.9	5537040	16326752.2	4521750.4	4907320.1		19727480.3	3176552.4	4774084.7	61568718.7	7065655.1	6574168.3		1705956	16205849.1	5033113.4	20760048.6	3960108.7	2255681.6	12830140.9	30864114.4	6534504	6301965.2	7380546.9	9242602.5	15237840.9	3701408.3	4146966.8	6071566.8	5605679.8	2528953.2
2001/7/4	3183052.7	5388586.1	2371779.5	2896123	3252975.9	2520303.8	13521092	4903364.9	3903522.2		11841839.9	2320744	3727161.1	37854502.9	6080037.9	4471806.5		1919992.5	25136875.8	2939818	11263025.6	5321024.6	16278603.3	8997149.1	7337664.4	6741241.6	8827601.9	5271530.9	7484404.6	12290165	3937901.3	3489915.9	2305564.2	10372776.8	1644279.9
2001/7/5	9064089.1	6945526	4313874	5903356.8	5742667.6	5216416.5	8598967.9	5748007.2	5601140		22343306.7	3732667.4	10482156.6	9186351.7	3356545	8216453		2248046	11262207.5	8411891.7	37404734.4	5825471.2	3488784.7	14243729.4	6000722.2	7886492.7	2724034.8	8799934.4	10135899	4752373.2	3501304.6	1765385.8	4990862.7	9334849.7	2011321
2001/7/6	3070858.1	11487746.6	4501461.2	4048348	2616448.8	4388418	31980289.2	6358030.2	5592679.7		12700390.1	2696066	5577314.4	8606179.6	3457735.5	2255165.3	N/A	1909008.3	5104657.5	4971692.2	25581982.4	3864818.6	13865148.5	13661134.5	7381085.5	13358810.7	1520180.6	5786389.8	6609210	7829022.9	35811303.8	6049670.5	5825983	15233631.7	1702230.9
2001/7/9	3157431.3	5933878	3929409.6	2484060.1	4396172.1	10108656.4	44601940.6	6814031	4489541.8		10280198.3	3177573.2	4887063.1	N/A	5182788.3	3365067.6		368046.5	4939369.5	2586289.2	15159199.3	5412661.5	7658515.9	11398169.3	6304717.3	7543083.2	1693243.2	9139570.6	15379040	2412371.4	10157595.6	1945181	2631195	3056754.5	1086750.8
2001/7/10	1292065.6	7252041.9	4421898.4	2401059.1	2577765.3	11671154	21469320.8	3789108	3248645		8896240.4	2198997.4	3219836.6	6843198.8	5675659.4	4154294.5		748962.5	4005993.6	2815766.3	14139657.5	4723292.6	17631875.8	5857917.5	5564013.9	4740094.3	2373798	5983908.6	17215195.1	4480394.8	4015715.2	2967776	2661806.2	2432875.6	859981.5
2001/7/11	2704599.7	4756121.9	3792914.5	2510332.9	3120864.5	4850493.4	10935835.5	4716371.4	8094471.8		11501056.4	4526600.6	3105861.8	3584505.2	3546527	2177987.4		4390767.2	6147864.7	2520975.6	10096911.4	3373821.1	1438249.7	7118137.4	13417436.2	4706970.3	11046494	4351566.1	7298495.1	8856309.4	5381773.9	1256850.3	7550891.6	3905972.1	1536404
2001/7/12	13132223.7	3283868	9863224.9	3871094.2	7681479.2	4063747.7	16096145	4475329.8	4538101.5		9682849.6	2012043.9	3631015.2	4430479	2929681.8	1976841		1027712.9	7471360.1	2709398	12257228.4	4119121.8	1639848.7	6177655.3	4617368.2	3271865.3	9311832.1	4803749.2	18057381.4	17128561.5	3795210.6	2464404	5656804.7	3390155.1	1121311.2
2001/7/13	44671040.4	4940437.4	5061670	1684065.2	2391999.9	2790233.7	13453559.2	5008886.2	2842372.5		5675332.5	2988941.8	5996626.2	5964923.6	6030466.8	2904558	2433160.1	1492650.6	2892573.5	4926551.8	7637968.1	4507270.1	1457876.5	6409340	5216461.1	6744243.2	12822806.4	3293577.4	10731587.6	7058535.4	4853337.8	1746128.9	2607884.4	2650306.4	1169257.5
2001/7/16	42831197.1	5624118.7	13070845.5	3754295.1	3187645.7	4206893.3	20608462.8	7326743.1	4108759		8996419.7	4547308.8	2616171	5802017.7	3188580.5	3974947.9		1136218	4637488.7	4112431.9	17566667.7	10606906.8	8394442.5	25040626.5	8605703.4	4715593.2	4165561.3	4028735.4	20573813.9	5620055.4	9980428.2	4313929.5	5045574.7	6725829.4	2853685
2001/7/17	2298009.1	4072513.1	11719607.9	10278723.9	8120003.2	4787282.6	31709873.8	9433978.9	4002661.9		13512250.9	5396466.8	4704711.6	4290316.2	2806238.9	6068238.5		1298734	3949228.9	1751596.3	27370923.2	4508255.2	51883605.4	13094390.6	6255748.7	4412631.2	6555528.7	5001602.9	15108453.7	5612019.1	3739162	2850791.2	5391693.2	3969684	3538488
2001/7/18	10315439.2	2652052.4	7052010.4	4498829.1	5874187.3	2266129.5	18004663.2	9634309.6	2905441.9		6088818.2	2108219.3	1800010.2	5636217.9	3125901.6	3400941.6		2551474	2182189	1780126.4	12297522.1	3255248.1	85250380.4	6325388.2	4129902.8	2243404.4	1924631.4	4519453.6	27703287.3	3525175.5	4214715.2	1733261.6	2620281.5	2681081.2	1279750.3
2001/7/19	49781093.9	2559356	3600059.8	5034298	3660210.6	2763911	22031723.1	6084024.5	1814355.3		4886289.1	2257903.1	2529070.9	3353231.1	3622637.6	3375456.4		1262238	2661095.9	2529790.1	21904150.9	2723688.9	39510098	7673040.4	3009284.9	2415198.4	12190329	4563672.6	85816200.4	2756505.6	6160640.1	1409787.1	1434689.5	1540000.7	1191190.7
2001/7/20	3829462.6	6345811.8	6276762.5	6320626.7	4615332.3	4328051.2	35594355.8	7932665.4	4091367.2		11340188.8	5638261.6	4147125.2	4573958.2	49387012.6	2624820.3	4170912	680285.3	5944848	4183585.2	34756452.3	3085931.8	32363226.9	8264243.2	5417369.8	7160743.5	10414951.1	7794409.3	50286623	6677554.7	7152190.8	2430176.2	5550177.1	2992485.7	3032090.4
2001/7/23	20270924.9	14900908.7	5611249.4	4997317.4	3654822.2	5126775.3	19144658.3	6220502.1	2565515		16645995.1	3911240.7	7602928.1	8761738.7	35968944	3919301.3		391469.2	5233455.4	12036520.6	20008686.4	4493043.3	12362044.2	10320115.2	6186365.4	15713198.4	13134882.5	5239549.8	57399732.7	3074139.4	4358517.8	5939552.9	3637684.7	4361247.8	2064549.9
2001/7/24	6446400	6257058.6	5856592.5	5327468.3	7157056.3	8013617.1	68914493.8	19633967.3	6817028.9		11666116.7	5700208.6	4898423.8	3642541.6	25120578.5	5845347.1		1622930	5700349.6	14547574.1	39439834.8	4237416.6	8081563.5	13833252.3	15004834.1	8085964	4011223.8	5575616.5	31538057.1	6549764.8	8687042.3	4890341.6	8719733.8	12308376.4	6324420.7
2001/7/25	3828204.2	4706665.1	4428503.4	11306864.5	6765862.5	5938352.4	30960973.6	9232945.4	7163448		11523331.3	2605211	2579324.2	4015424.3	3395156	3875897.1		1146946.8	3901549.2	8830602.8	27943065.2	7564522.5	21490348	17293343.5	10347640.2	11030746.4	1910883.3	3962267.5	41850035.7	12963020.6	6360640.6	6147213.6	8808488.2	10418741.7	4430889.9
2001/7/26	3043367	9675323.9	6399922.7	10511350.9	5105938.7	7896354.6	35876114.3	19592583.7	5749078.1		35444134.5	2785891	2029767	7860620.3	4780257.7	2541852		1105057	6754101.8	6560839.1	58122780.2	4754294.4	30985817.1	22691146.9	11913172.5	8031083.2	2641169.7	10521202.2	57197433	10059335.8	14598399.1	3863633.3	5759416.8	13101537.7	4804835.1
2001/7/27	5099996.3	15340936.6	4563948	7326275.9	3786486.4	7319236.8	75136067	14099055.5	5730403.6		14296085	3792755.3	3589694.1	9157952.1	3998099.8	3809387.2	12996960.1	781846.9	3973913.6	4575516.2	68555532.1	4458165	7770953.1	9050800.5	8631063.1	6355883.5	1857898.8	16866091.7	25202332.7	12731786.8	31351060.5	7402630.8	9320954.8	22679341.6	3949676.4
2001/7/30	5005264.2	11336140.8	6899814.5	9910688.6	5567608.4	8180586.5	33590421.7	11905603.6	9933025.4		13543895.2	5883221.8	5498518.2	7132745.9	4688601.1	6699136.3		5330502.2	9293212.3	8421582.2	42326336.8	6512920.1	13881093.7	14311045.2	11984804.3	9816195.1	4433139.9	11990956.3	31644991.2	8750867.7	77332968.8	6957357.9	11315753.4	23890086.5	4530338.8
2001/7/31	4506304.3	7822105	8396468.2	12965202.2	8787202.8	6266657.8	73203656.1	8567439.1	8424604.3		9673137.6	N/A	4114808.5	7812613.2	3985801.8	3070193.1		3917424	6430580.5	7226866	29651453.6	5360528.7	9453741.7	12382047.6	8346340.7	9345518.5	3000727.4	10606260.5	20422891.4	6396028.3	32617717.2	4644041.6	5817852.2	17469856.4	4553660
2001/8/1	4625734.3	5966532.7	11347606.2	20124775.1	4583839	5478858.7	47200135	8295929.4	6866043.1		8535367	19887646.1	3355054.2	4985968.9	4097555.4	6370981.9		590924	6298992.2	6416404.5	26645395.6	3614239.2	14389111.1	11193580.7	8188294.2	5367968.8	7140793.5	15087119.8	21757836.6	6434521	18744444	3602616.1	6224147.7	27019632.4	2799696.4
2001/8/2	3057399	5255733.8	6148628.2	20333440.4	3939760.3	4082411.4	55605497.7	8229507.3	6588911.9		7089570	12621907.5	2792767.2	5869031.8	3112596	6403857.4		3955091	4742110.5	3405745.4	45805262.8	3526706.3	13158043.3	6663233.8	6106859.9	7282287.4	4463641.4	12195556.2	18429325.3	9673681.2	32889567.9	2887948.6	5882315.1	29991825.2	3651323
2001/8/3	4293018.4	3480262.7	4140203.9	26472373.6	2468081.6	2624411.6	15544373.5	3785779.2	3903250.3		4282887.6	3296897.2	1584903.4	5055611.5	1413406.9	4324352.5	7035294	2186175	1941911	2269628.4	42196211.4	2025151.6	12563742.4	5209236.3	3112349.4	3458325.9	4357822.5	11726293	26797176.9	19452557.1	13876725.8	2114680.9	3251643.9	2623543.2	1860186
2001/8/6	2941713.8	9795126.7	5906810.4	29375372.1	4294302.2	5993004.3	60373333.4	9446384	12847894.7		5873054.5	3989510	3540722.1	10951189.6	5261150.9	5360462.3		914120	4349535.1	3578760	39971941.5	4959037	15435235.7	12076050.2	5833516.6	10921918.3	1591219.2	8869300	26322511.3	27438789.5	18928355.3	5060695.4	9245822.9	11798046.6	4889979.9
2001/8/7	3615157.5	8291726.6	4732678.4	28712617.9	4788469.4	7175109.9	59383890.3	10882167.2	8125846.5		4523852.8	3840651.6	2420753	15808978.7	4125142.1	3677765.8		2448108.3	2918341.8	5460759.6	58888341	5099302.7	27858229.9	7913768	54801407.3	8773617.3	1622229.3	7544454.8	12995872.1	16533731.2	17531694.1	3924037.8	8290918	6860134.6	7258666.3
2001/8/8	5147362.5	3875713.8	2759643.3	7323443.5	2568371.7	3250206.2	23110456.2	6254725.5	3548164		2797224.3	1705534	1334879.7	4377772.6	4674592.8	5219928.5		511331.2	2063196.9	1977943	16664723.9	3362769.9	7870323.4	4905015	39711950.5	5912798.8	1249397.1	2735453	7749325.8	7481232.6	9601162.8	1610343.5	2914185.4	3245520	2268526.8
2001/8/9	2426982.9	3431856.8	3810231.2	5167108.4	3279315.1	5279618.9	32248076	4340733.4	3643084.4		7028873.9	2658105.5	2204211.3	5718682.7	5872731.9	2939347.1		928824.6	2852333.4	4339357	30948692.2	6125465.8	9054203.2	6536964.1	35453194.6	5366422.8	2782197.6	3646430.7	19292907	8094122.5	5049782.1	1730904.4	3644176.2	5464246.5	3797807
2001/8/10	2823290	6608537.9	12485467.4	4689851.5	3733713	5243324.3	49445514.6	7568747.9	7058051.7		11802722.9	5343789.1	3425461.8	10014928.3	8170904.5	4179701.2	19657273.3	1766377	3411693	4498422	32000391.5	4993031	14503871.4	11015353.4	109279660.9	6834768.4	3041086.3	6886472.9	18745424.5	17103381.8	21129144	3827435.8	6373471	8030497.7	4165076.9
2001/8/13	2881022.1	5387919.7	10898229.3	3227521.2	3548416.8	4087931.5	99351134.4	11801319	4604371.9		5068343.9	2297817.9	4437797.8	11136748.6	6002367	3719143		1675417	3154327	1861457.7	18558130.8	4015769.5	5732719.5	16454066.3	14284882	4917824.9	1643141.1	16457836.2	11082559.6	10436798.2	9726723.3	2812501.5	4609487.3	4223384.6	16700790.7
2001/8/14	2529630.8	5211160.4	5472295.6	3486574.9	3878851.2	2605657.5	51543307.9	5171926.5	4917019.6		6240693.2	2018192.5	3395510.4	26195235	7445717.4	7140153.5		10632404	3040496.5	3798804	22404751.2	2923254.8	4982964.7	7506607.1	37038078.3	5576759.7	1360986.4	8127496.6	12426961.8	49991812.2	8969555.1	2176627.5	2574159.2	3999927.6	8244998.8
2001/8/15	3295991.7	2463694	3217007.2	1467819.3	2220111.9	9460185.8	27982881.6	2917335.5	2287684.2		2043413.1	1414822.4	1102361	8092949.8	23287997.1	4479806.5		854851	1930148.9	1026483.8	8520690.5	2462399.1	17330590.9	2433979.2	72675848.2	3778200.5	2888657.8	3101024.3	7958747	13992949	4964482.7	3390122.1	1760790.4	2112340.4	2704410
2001/8/16	2431890	2953142.6	2803608.6	1620703	2177359.5	3508301	78598160.6	2243926.6	3793393.1		3950927	1654177.9	1441759.1	6046618.7	10820562.4	3159201		1227813	1695616	2113454.2	12202298.9	3806755.2	21651598.2	4150607.5	78490065.6	3628205	2476572.1	3375942.6	18509086.9	6264469.4	4295544.5	1822603	1753936.6	4253779.7	1714571.9
2001/8/17	2466157	3668734.3	2391365.4	2340425.5	1162633.5	3548597	33176722.4	2543896.2	2396815.6		3097074	2000923.9	1249447.8	8366107	4117919.4	3915790.6	10036436	696140.9	1730733.3	3422832.8	6420431.1	2837536.3	6561252.5	3590203.6	78129806.5	3050479	2834777.2	2677760.3	8990477.3	3130888.5	3230482.5	1781118	1526752	2505306.3	871553.5
2001/8/20	2476905.5	1895976.2	3223482.7	2535783.1	1191052.6	1269416.6	22682828.9	1863510.7	1641705.3		2163909	1368370	883741.7	8478059.1	4298096.7	3648025.5		1870433.4	1505990.3	1278242.9	8208464	1129581.4	N/A	1850370.6	55191361.2	2427456.3	3472067.5	1474313.8	7197672.8	2529622.9	4842006.1	1496849.2	1566887.3	1975759	1115253.5
2001/8/21	835561	2506789.8	1990963.5	1970322.6	1563770	1684112.2	26331785.4	2389033.1	3317535		2576333.6	4630741.1	875231.6	10089361.1	5442450	4218508.6		2357835.7	1787526.5	7322991.7	5793067	1434777.3	8680367.8	1958431	67091168.9	1940357	2258358.2	2701096.7	8745075.2	7503686.7	7971711.1	1851226.6	1780002	7821105.4	1893708.8
2001/8/22	19813485.3	1189725.4	4068221.3	2776662.6	3286494.1	4236269.2	51651421	3699082.6	2463382.7		3653531.7	5515826	1457995.8	7201378	5917268	6646363.8		1349197	3058243.1	3071124.9	11484222.6	3070077.4	2922950.7	4551996.1	47918686	2825569.3	3754095.5	3393628.2	7676313.7	16788730.3	4824366.4	2303061.8	3520152.1	10339398.9	3637451.6
2001/8/23	1170279.1	3127015.8	2521141.5	2511020	1723091.1	2264809.2	33041639.8	2431206.2	2208628.9		2991445.3	4384512.4	2230952.5	18399565.8	5051539	2656959.8		1076512	3517454.2	1719910.2	7846521	2636691.9	21270189.9	4592098.2	28840939.3	2081688.4	4061685.7	2019644.8	4933338	12674446.4	4810959.2	1347809.7	2204433.4	15555280	2956012.5
2001/8/24	2485627.4	2172012.4	2429635.1	1448712.5	2118819.5	1914089	24252581.6	2116328.5	1062031		2294439.2	5713073.9	1500608.1	38212624.9	2767387.8	3048889.2	6565265	3004929	2043171	1799232	6201261.5	1508205.4	4063235.4	4815216	54447314.5	2532279.7	7342926.7	2082670	5734779.6	5570928	3238160.9	1194887	1520671.8	8253505.8	1032879.4
2001/8/27	2434603.8	5981730.1	4350384.6	2606459.8	4166528	4897004.9	25622185.1	5952415.1	5749313.8		5040839.6	3351207.6	5388703	32947336.5	6105778.3	5172085.8		883060.4	4038237.8	3381452	11259880	4096510.4	15447339.8	5161296.9	14871020.5	4081418.4	5711780.6	4050122.5	8121494.3	12607883.6	6911334.4	3504757.5	5590819.7	16891515.2	4602328
2001/8/28	6355870.1	10377320.1	3371750	7623974.8	4289001.4	4168983.3	38822040.1	22435178.5	4065137.3		3638210.5	2258148	2156997	18775901.4	9970808.5	3683038.2		1830429.1	3436572.9	4516508.6	8224417.4	5540093.8	15395223.2	4755849.6	14612922.4	3098206.8	7233831.9	2222529.8	15087641.9	10293645.1	5062816.2	3483779.7	4140266.7	16365982.2	3824403.6
2001/8/29	1641772.5	12778241	6682284.8	3670809.8	2329160.5	9699389.5	69306444.4	100718882.8	4414228.5		3168213.8	3199948.5	2332469.5	49357621.3	6666178	1715594		803655.4	2115640.8	2073062.9	26171313.4	3547897.9	79554094.9	3698797.9	70632036.9	18258998.3	5161380.8	5985092.9	8683591.7	8710991.3	7009025.3	7926166.1	4877366.2	11095043.3	1944316.7
2001/8/30	1635306.4	3384437.1	3016521.7	2010312.6	2626897.1	2587516.6	21022565.2	23717551.4	2301450.2		1806306.8	2025976.3	1472600.3	24772703.3	9394041.6	3276889.8		1191871	1932217	809815	6862693.7	2057859.4	17405336.2	4228093.2	31532215.5	4524829.7	5056813.5	1677615.3	4180496.6	N/A	1742989.1	1668335	1307170.5	3830840.1	793404
2001/8/31	1462260.8	2963185.7	1424260	1277196.5	1314870.9	1670211	21107467.7	17183887.9	1485082		1589516.5	1224380	3011282.7	17973254.7	4916519.8	4321830.3	N/A	2286290	1766941.2	833377.6	5882803.6	1062700.5	1675443.8	2316359.9	19301553.7	2677011.5	6536107.3	1202118.5	4353121.8	N/A	2306065.4	1223619	1048008.3	5311239.4	1402355.8
2001/9/3	518579.5	3078000	2050346	1486821.6	1226000	1917000	10524446.8	31936507.5	1345843		3032464.2	N/A	3679000	5722000	12918245.5	5682000		548183.9	1882043.5	951728.4	6098000	869061.2	3691682	3235157.8	42360010.1	5832440.6	5584855	1081000	3196094	N/A	1489358.6	1376000	1167263.9	5179000	960962.6
2001/9/4	1350704.1	7814093.4	9056883.5	1808170	5522974.9	4684657.4	142428746.2	60961759.3	10388945.5		2188893.1	3763841.7	4068293.2	N/A	16472939	2321568.7		3629280	3322659.3	3940838.2	32037415.7	1530886	10822564.2	4268700.6	75418011.1	27019045.8	6908362	5768519.9	5776044.9	19914280.4	7113712.7	3262203.2	5013925.4	12604335.2	2477419.3
2001/9/5	2448881.3	9974433.9	9972907.2	4921246.2	4078509.6	7002579.4	87554724.9	46518430.4	12392313.1		2233717.1	4727670	3570836.4	30265985.8	14687608.7	2813485.2		1499033	3962038.8	3505965.7	41727518.1	2041413.9	11558473.1	6202614.2	122883501.3	21808568.8	6069226	15016555.2	3997345	13991149.8	13223100.3	6804225.4	5360291.1	8643023.1	2896224
2001/9/6	1534051.3	2830497.2	4263771.2	8148770.7	1309787.7	2515866.2	26781541.1	26705345.3	5449700.6		1400989.5	1334390.6	1783323.8	35462904.3	6210925.8	1929924.9		2084514	1796674.6	1675940.8	12344749.5	1299709.9	5391346.3	2976648.2	49817243.3	8623507.3	5261109.4	4056887.1	3379461	12173518.7	3906289.5	2094566.1	2159806.4	3252424.6	1242530
2001/9/7	2193836	4737658.5	4897603.2	4475022.5	4550613.1	4548632	52385958.7	33518505.5	4962451.6		2703586.5	3910940	3048186.9	19350420.8	8408808.4	3181448.6	4015570	2546973.5	3600750	3274779.5	25341266.7	2240550.5	1695773.9	3679524.4	45087965	11168367	8003274	6257077.6	5843440.4	14029323.8	6158618.2	N/A	3756710	8668683.1	1932329
2001/9/10	2121196.3	6077986	8007261.1	5636114.4	4840713.6	3246858	80266737.7	45452107.7	3835729.6		6952677.4	2242160.8	2384000.5	27248710.6	6484614.6	3805027.3		673045.8	2565146.3	1953256	17614561.7	3012307.3	4679668.3	4401670	16940884.6	13635898.9	20025179.4	6135417.4	4624652.3	8987611.4	4858270.7	9092511.7	5724518	6898277.1	3153473.6
2001/9/11	3893528.8	5054511	8632773.6	6130006.3	2910013.4	2961931.1	36687613.4	27919259.2	3248691.7		6749722.4	2071124.9	1992171	25877917	5765309.2	2360367.6		707275	6173092	820807	9550792.9	2264522.9	1575519.4	3061499.3	12445571.9	13609245.9	24133674.2	6487628.5	3095798.2	6420229.8	4387401.4	16515717.3	3774870	3341425.4	1372275.5
2001/9/12	6787674.4	8994746.8	8531424	7426432.5	5472045	5003080	61351344.2	28324614.5	8228756.9		8327736	4196229.8	4118714.6	15143834.3	8864600.8	5554942.4		N/A	4339406	6358945.8	21071522.1	15803752.7	2346831.3	6718329.3	16752374.7	14262121.6	10101851.9	7461691.6	4012903.6	11941417.8	8260548.5	14815782.1	2889793.7	10091932.3	4136105.3
2001/9/13	13370278.2	2886530.4	2680502.1	1818605.6	1998045.8	1054830.2	28871840.6	11247741.6	3810526.6		2503343	1829268.1	1537328.6	7366255	2083089	3528897.3		1096611	1016979	1343575.9	4649092.5	12231903.3	17679877.3	2287296.1	16122985	5326648.1	8825888	6477494.8	1820112	12961321.1	3360112	14045175.1	4373541	5412421.9	1050300.8
2001/9/14	15540550.9	4293036	3522030.5	2660633.6	1984228.7	2784927.6	21531353.9	8715288.2	2201272		5861295.4	3235008.3	1952742	8461456	3427684.1	6457537	4811800	1206017	2035110.6	7851541	12792472.4	4764755.2	2429151.6	3744129.9	8104464.6	6164101.2	5495484.2	2938618.4	1401695	16321425.3	3410442.6	7140993.3	3075354	2921027	867557
2001/9/17	5791688.6	3716364.7	4939722.1	2454521	4465269	5828958.7	20427338.2	10577424	3341236.7		N/A	4412906.5	3351225	6751142	6072793	7540472		1626433	4280901.9	4953642.4	12360144.5	2858728.8	929998.8	12402336.5	12003776.4	11370277.6	7793249.4	4170074.4	3543533.6	6468279.4	5898989.4	4243314.6	3680695.4	4404289.5	1234263
2001/9/18	2321532.4	2470795.8	2216285.1	1767547	3376217.4	3498301.6	15242579.2	6964657.9	1774271.1		4725109.9	2726777.4	2274622.6	2402746	2594870.1	3919697		786885	2220572.7	1669938.1	4207244	1645969.2	9288966.5	5327866.4	4903814.7	4339290.5	5059256.1	1903905	4512686.8	4407591.4	2122490.8	4519297.9	N/A	2135047.9	2197497
2001/9/19	731221.8	3742464.5	5703653.9	2456926.9	2022577.4	2720699	43413786.8	24393851.1	2856311.7		2595877.6	2347485.8	1313903	4717714.8	N/A	2573603.2		545461.6	2423870.5	7167186.6	6401635.3	2159353.3	3027755.3	3507472	8987661	11163479.6	18916732.7	3991176.5	3303953.5	10335572.3	4129780.8	6369973.6	3742226.4	30563639.6	1766570
2001/9/20	1491590.1	3287904.9	5525565.7	2831607.3	1833108.9	2881122.2	N/A	18628991.5	5011024.3		2025130.2	2483018.8	1415719.5	4438842.3	1642942	2644075		1077803.8	2776108.4	6598502.4	4698464.5	2927008	1754988.7	4226003.5	11226573.1	8633778.7	22794572.1	3626286.8	10015270.8	9607607.6	3484257.4	6340505.8	15997436.2	7727751.6	1453153.5
2001/9/21	638009.2	2834782.8	2188334.9	4278381.1	1703854.6	2437938.8	32853447.6	7406840.7	1399059.5		3755499.6	2247969.6	1416282.3	1356373.4	1325175.5	3002090.2	4603995.5	215149	1984208.9	1106400.3	3922098.4	1505434.2	11851896.5	2916207.8	6269150.1	3791558.3	8144871.7	1978743.5	3087077.7	4515039.5	2081852	2487547.7	3654433.4	3414540.4	380444
2001/9/24	1477196.1	2212918.5	2171608	3767596.9	786516.9	1934862.9	12181009.7	11909589	1176822.4		2662893.8	2330552.4	1583787.4	1773442.5	1700453.3	4247166.6		860537.6	978619.3	2410544.2	5309799.9	942750.2	1079771.5	1580915.4	52998165.4	4378633.5	8795820.8	1967309	1956567.1	8651750.8	1711180.7	1916898.6	2809071.4	3732192.1	738188.7
2001/9/25	2568969.9	3088683.3	2941960.7	2917782.4	995953	1765119.3	17833680.6	8794733.6	1576881		2307396.9	1107038.1	867958.6	1588055	2766983.9	3859332		241000.7	1394875.8	1328966.1	4510526.7	728212.3	23647675.1	1220130.1	10640593.6	6595932.6	10649808.2	1343846.5	3123173.1	5755042.2	2003265.5	1927516.7	5171914	2827169.9	711271.2
2001/9/26	5105070.6	2479209.1	2673976.8	2183901.3	2024134.1	1565656.7	49060164.3	12351217.4	1455960.1		3200697.7	1410312	2414837.3	4190330	9493298.7	34350556.9		702480	2415821.7	969108.6	9572010.1	1956617.5	11617115.3	2284101.3	9630993	5486060.8	6607242.4	3556527.4	3453960.4	259039485.4	3442725.7	3281277.9	3174614	3692525.3	1267065
2001/9/27	19338063.6	2741928.7	2684067.2	2682762.2	1685313.7	3321606.8	43283395.5	12422973.4	1665870.3		6378988.5	2802624.5	3433143.9	1944215.8	5432113.1	43449780.7		1302620.3	2807089.7	1113402.2	33321205.1	1241248.7	9198157.4	1953624.3	7966824.5	5398288.4	5108702.9	2913767	2963779.2	46772514	2506377.3	2933047.3	3287599.1	3437569	961383.6
2001/9/28	520775.4	2235783.3	1922955	1037589.8	1011580.8	2085084.8	40084812.9	7842264.8	2268712.9		8954483.2	1929400	2123898.3	11614342.6	4162844.1	4479546.7	4352334	2443111.6	3000919.5	3162142.3	40487251.1	1094234.8	12570770.3	N/A	5023238.6	3771104.6	2553619.4	2588598.2	9538965.1	23934677.4	2712177.9	2579521	2322031	3471012.7	1222326
2001/10/8	808797.5	5170887.9	2187440.8	1104818.9	1706677.7	2125497.8	32048671.2	7709008.8	6539688.4		3719120.4	1848695	1707443.3	2448734	3044402.9	3059625.9		2420762.8	3439632.4	546564.5	15236205	1532952	9413696.2	8127062.6	6179792.2	4506326.5	5234002.6	3043060	3977093.3	21031971.8	3359329.6	5565168.8	4592879.8	4141608.9	1718307
2001/10/9	880401.8	2344491.4	1625498.7	955990.4	1261990.9	3239791.2	17317995.7	4220223	6278191.3		1577098.8	1029374.8	1534190.1	1810433	1757482.9	3216976.8		3061100.3	3409014.9	1133393.1	17245879.4	1047605.2	10123000.2	5251546.6	4106312.3	2212884.1	885937.6	N/A	8386538.1	18310051.2	3487893.7	1672733.4	2395957.5	1382996	790746.5
2001/10/10	3848175.8	4905852.3	4280435.4	1941599	3670902.9	4567087	55687649	9883629.9	6218294		2938296.6	1968968.2	1702830.5	3124518.4	8797357.2	12431737.5		1561653.4	2899115.6	1640914.5	7578142.5	2161051.8	7221001.3	5246547.8	6987595.3	6784088	2015037.4	4225594.6	7042181.8	56514431.4	25290057.6	6485961.4	9699867.9	10676842	5201571.5
2001/10/11	4517639.8	5173304	4418845.2	2016087.2	2052291.2	5642495	36923360.6	10689564.3	7365993.8		3635072.4	1914465	1818299.2	3814881.8	10333426	25105021.9		4834016.6	3220991.4	3763262.5	10542553.2	2024354.7	9959774.2	7692011.7	11922332.4	6013300.9	1566543.8	4580439.2	8739711.1	16635204.2	9942524.4	3388124.8	5086979.1	4236762.7	2700678.5
2001/10/12	1956467	6151448.6	6895590.6	2468379.2	5549483.1	5748243	46492454.4	15137056.6	7588855.4		5394939.4	3224416.1	2822474.6	19071724.9	10034338	17085256.5	5222088	3917160.9	5000595.3	3884598.7	49541235.2	3106056.6	16481341.2	7299910.9	13375566.9	9760723.9	4787442.9	5239074	12488656.1	N/A	8333351.1	3785712.4	6172732	6381005.6	5885495.5
2001/10/15	1271477.2	4817074.3	3697819.8	1178537.5	2473928.2	17180918.8	23694275.1	9684580.4	3298280.8		2633923	1673559	1635214.2	6986599.2	4385880.1	5490106.6		1657332	4684090.7	2527460.1	34413684	1560245.2	1908041.8	4205679.5	6318853.2	4486132.2	2527893	1847474.4	4057508	126047345.5	4598170.9	2029218.3	2188611.1	2809992.6	1442304.5
2001/10/16	1923451	2455154.3	2044210	1097904.1	1744473.6	4255240.2	45978930	4002018.5	1759816		1671491	943648.1	807282	4705489.5	2058359.4	5189880.2		1397174.9	2756979	1745722.2	13255530	1236022.1	7466425.2	7257477.8	4557317.3	2506666.8	1248407	1195428.5	4968985	37762912.8	4234712.8	1328959.4	3920230.3	1167955.6	1310075
2001/10/17	714645.3	2084805	1790213.9	697648.9	639713.2	2808972.3	21854076.6	4598980.4	1800015		1340602	1051923.7	567708	4776544.6	1100228.6	45266042.8		1021532	1729082.1	2248789.4	7026062	1042104.5	734327	3690349.8	4294653.8	2423333.8	941322.8	1042166.4	2367854.1	16901906.3	3079617.4	702511.5	3221370.4	2911644.3	1666761.1
2001/10/18	2446770.3	2858768.4	2186329	467705	780408.6	1986419.4	40759989.7	4758739.4	3079250		1468640.3	3128826.7	777594.6	1874700	1638062.6	4099864		1401981.5	1757360.8	5122121.5	8308535.6	1223449.9	863865.6	2363879.5	5481172.5	3864206.6	5411724.2	2041935.5	3378611.5	21618360	2178039.6	1235644	3979113.4	1912025	2215597.5
2001/10/19	4001901.2	5256416.8	3212093	1391821.1	4274820.2	4922195	51837916.3	11824453.2	9518655.6		3874481.6	4659708.4	1810190.4	7128219	4273712.2	10215213.6	9249000	2871190.6	4276432.6	5085946.8	12403409.7	2871421.4	21105248.1	6564758.7	6477277.3	8836576.8	6885944.8	5529779.2	15617639.6	19453105.1	6815371.3	4303947.3	8097029.1	9667027.6	4052242.9
2001/10/22	1058947.2	3749688.8	2785114	1245305.5	2734416.5	2025010.3	33846240.6	10196901.8	6315081		2668426.1	3093885.9	1537483.6	5513090.3	3614280.5	3684979.6		992491	4851458.4	2999590	10378530.3	2027633.9	21698610.6	3779959.9	7573044.4	6796217.5	5148925.4	3913186.1	15749455.5	12098845.4	5286121.9	2408825.8	6147081.1	6651514.1	3412793.1
2001/10/23	2755822	11684111.6	6918555.2	3523117.6	6900291.4	10035636.2	87045567.9	28350764.8	11752014.9		6870121.1	7081362.8	3786953.6	36602397.4	10202802	7398804.5		2482175.4	9075733	4969277.6	48116658.7	7502383.8	33966532.9	12034246.4	30507748.9	17343970.1	12790498.8	7949171.7	21161061.3	43375579.2	12131804.7	6994017.1	8477616.3	11356341.9	5570677
2001/10/24	5083800.4	22877404.9	15424063.5	13726958.4	15000777.3	24571233.5	223792901.9	64981862.1	25661765.9		22302559.4	13488324.5	8409500.5	47848162.5	25333485	15505885.3		7473870.8	15746326.9	13505368.2	74508833	11959815.3	19525518.5	36769160.9	42907189.3	31073967.4	7933198.2	19314494.2	27246159	74160193.2	28641761.4	17165984.8	28350719.5	38073734	13331414
2001/10/25	2386714.6	17532357.8	5633244.3	1780907.8	6031636.3	12016578.3	148573175.3	62489990.7	11434316.9		9104558.3	5940863.4	4092980.2	19707756.7	7690354.9	5681586.4		10131807.3	4908989.6	4927574	36629153.9	4603410	13330138.9	26194045.6	14528599.3	17863107.6	8026214.7	12564297	11652312.8	33086231.5	10955839.2	6380788	13122796.9	29995875.7	4323125.3
2001/10/26	1108878	5833326.8	3025370	1817195.4	2694777	4158552.6	35058986.3	18492703.4	8569323.1		5260272.4	3159458.3	1914646.4	10700248.1	5288782.9	3104960.5	N/A	1115682.6	3802704.2	2400578	11179903.4	2162062.4	10090481.5	6708971.5	9625371.9	6169743.8	3254272.1	4953092.1	5615770.6	20308095.5	5659579.1	2683185.6	5192838.5	5155279.7	4566998
2001/10/29	781929	4712667.4	5094548.3	1713300.3	1128794.3	3047685.1	40685068.4	19995141.6	2802666.1		4154978.3	2345209.6	1462625.2	9496836.4	3416689.6	2624919.3		205686.5	2904692.9	2288313.3	11065167.1	2025007.9	2899080.6	4888231.7	6956513.8	3848221.5	N/A	1703833.2	12699329.1	11386623.6	2055494.2	1058370	2412688.6	2675249.6	1060709.1
2001/10/30	1236747	N/A	1826480.1	1505391	916788.5	1936927	18914289.8	12870924.4	1916635		2390125.7	1467530	1101705	7456631.8	2479017.5	2868709		551087.4	1669357	10589315.1	9470281.8	3397044	1938235.1	4191079.1	4214881.1	3928746.1	10582742.1	4212071.6	18508627.9	5391134.5	1949091.6	922839	1892948.8	6820117.3	717911.4
2001/10/31	852192.5	4434769.3	2842152.2	8524781.4	2069532.2	2396403.4	20481654.2	9493879.3	5434364		7152098.4	1521868.6	1120262.4	11666396.5	3144843.9	3493046.1		262136.5	2566193.3	30995625.5	12581123.4	2626436.9	1053829.2	4348031	4894644.1	3588509.2	4413669.1	2152821	10379847.9	12831119.2	3812784.4	2180568.5	3148422	4299477	1655598.6
2001/11/1	826497.4	3437023.4	5256924.8	6935180.7	2017678.9	10682976.4	26823122.2	11246810.1	2006873.2		10071916	2883145	1469826.5	11139260.8	3489764.5	2840873.8		258588	6425699.1	12847984.8	13975381.3	11244504.7	996372.2	3464567.2	7856399.2	4752799.4	7768471.8	12094418.9	6249530.2	10907716.3	2207930.8	1120253.8	1994524.9	1784976	1981422.1
2001/11/2	456789.2	3178859.7	2653615.2	3989450.6	1323505.6	4692787.5	10526520.6	6636412.4	2124690		4592043	6203846.6	1654039.1	7134197.8	2457741.2	3520344.6	N/A	416629	2423159.5	7403234.5	9264133.7	1789250.6	690778.2	4120538.9	4063540.4	3582523	3600924.4	2668445.2	8390423.3	5243101.8	2473669.5	999620.5	1300798	1735202.8	1090415.6
2001/11/5	663141	2794968.9	3004483.9	3730395.5	612099.2	3324467.2	26346033.6	7610225.3	2067527.4		4380747	2431327.4	1297845.6	3943361.2	1801289	2325499.9		619231	2218978.2	3922950.1	41984704.1	2489061.3	616745.9	1948375.6	3012796.9	3951274.4	9040093.6	1297923.3	7166211.6	7607278.5	3224883.1	798127.5	2088733.2	2424053.9	658205.2
2001/11/6	336570.5	1717893.7	829811	3626853.9	500209.9	1405671	11772383.3	8605690.7	1226841		3831297.6	1308611	529658.5	15945467.3	4370154.7	3036059.2		509933	2425112.9	3090687.7	13597658.6	1194131	1104091.9	2670124	3085273.5	3309590	3782095.2	1409828.4	21932342.7	4074084	2264180.2	673791	1487090.5	1013994.6	1697362.9
2001/11/7	1529613.8	6127872.2	3539608.8	3856524.1	2293962.9	5195251.5	67725897.8	16300219	4859780.5		7491549.2	5091274	2081670	10597438	4243038.2	4620234.8		1093665	5718251	10723957.5	16028392.2	3972673.2	2839230	8840764.8	10421794.6	6665332.1	1353869	5327506.5	19989207.1	12142804.4	5155518	2975017.5	4120274.7	5954522.7	1983916
2001/11/8	4250122	3133349.4	4356716.4	4888765.4	2085236.6	3650855.2	28765647.5	9749435.9	4014566.2		5582009.2	2257182	947186.9	9356538.8	3889795.7	3444877.6		423919	3012187.9	7594700.5	7566480.9	2400598.6	3508065.1	6159259.2	6167520.6	3813245.4	1018562	3110839.5	31669780.6	8406180	3494106	1265533.3	4193449.6	3336444	1683833.5
2001/11/9	2098584	3376498.9	3405291.1	6748360.8	1808633.4	3744920.8	23265954.6	7941289.1	4838907.2		5087338.8	2304863.6	994302.6	20084677.1	3065207.2	2782299.2	N/A	264730	3979969.3	7618646.8	7693002.1	1813040	2913405.1	4972140.7	6444965.9	6740759.7	1081562.2	2221165.2	54108599.8	9226888.3	2549825	1469815.5	3964095.7	2474407.4	1050415
2001/11/12	1204610.6	1697683.4	1478934.6	1653845.4	658866.3	1009829.7	7936577.3	4598155.1	15057387.8		2266251.1	7657357.1	850074.8	10822728.6	2004428.9	1499337.2		205530	22638707.7	2768278.3	3648850.3	1085398.6	5167243.8	2942289	2246711.8	2733391.4	663103	2222960	26632952.4	3351995.8	1292024.8	809309.2	2016404.3	922155.8	537091
2001/11/13	27074274.8	1568874.3	1927966	1624753.2	1084009.9	2059459.5	8066766.4	5169438.6	4047257.7		2047639	24105274.4	620567	13395101.4	1249666.2	983600		213927	6556450.3	2896226.5	6653887.8	2691973.2	1431732.9	1677704.1	2851163.8	3308912.8	3091927	848352.5	24563107.5	4942948.7	1096896.3	537925.2	2246389.2	1182818.9	350821
2001/11/14	28286253.4	1661552.2	982420.2	1199881.2	597802.1	705304.8	6565566.8	3152111.9	2526285.8		1257629.3	10772094.9	522486	11143769.3	694435.6	1762023.9		359837	3026152.7	1631983.8	7633677.1	4257600.6	7078646.3	1418319	1865092.1	4433213.3	1102159.2	929740	18253981.7	2550931.8	766458.8	422565.6	1542477.4	1206564	411129
2001/11/15	1065916	1701740.5	923424.6	863186.3	688045.5	802828	13976456.8	2940642.9	1642152.5		953953.4	3777945	437950.6	14519703.7	1615888.5	661311		239376.8	2298962.5	1665705.4	4206736	5897432.2	10273007.9	15318303.4	1622673.8	2146667.5	3812295.4	2029081.9	24528229.1	3134103.3	1407457.2	545902.7	978372.8	1301203	687815
2001/11/16	23640321.4	7916489.2	4933415.6	2865058.1	5312663.1	5630803.3	73184742.9	22084154.4	13526873.8		5922835.8	18477553.6	3649816.4	25724388.2	8582521.9	5033459.4	N/A	765302	12872571.7	12834478.8	14411511.6	13240825.8	18334901.9	36405905.5	9723521.5	14629321.8	5642812	9853928.5	34410812.8	18681066.6	6483416.5	5758042.7	8773273.8	10444498.8	3227274.9
2001/11/19	24330257.5	2187912.7	1539864.4	1330064.5	2469841.3	1214068.1	17247472.2	5071266.6	3800125.7		2008769.7	7517371.6	970866.3	14451056.4	2300904.2	1804001		2042547	4128888.3	1670937.9	7307574.9	5583959.4	4391306.3	12259905.9	2899052.8	3085349.9	2563320	1248892.1	32788310.6	5061442.2	2174545.3	1112773.6	2233675.6	2673228.2	695881.4
2001/11/20	3819037.1	5083943.6	5354534.1	1953232.1	4462621.9	4174674.7	32048692.2	10961440.6	11103375.6		4225679.3	6805483.5	2342847.5	12426245.2	7302554.8	7930670.3		672513	5940567.8	3351173.9	41433455.3	6271952.9	1425820.5	15052220.6	17901743.8	12557667.5	6177484.1	7004273.6	29674746.3	12404489	5436232	3485647.9	5308912.7	4869676.9	3633270.3
2001/11/21	1988170	3390700	8427200	1604260	2889440	2770130	15061240	14170750	4254060		2981030	10169350	1560080	7934530	3999130	14897280		2226320	4319720	1728160	32200900	3321880	2071710	14685440	11977110	6846450	7543140	12305890	42047950	9872950	4286150	1420820	3823830	2929820	1609500
2001/11/22	1281258.3	4759798.7	7737709.1	1703989.6	3621130.1	3681892.2	12918818.1	7215664.9	4615024.4		2852266.9	11775873.9	2492693.5	9395774.9	5823286.7	8644717.5		513473.5	5076069.4	3357435.6	31812990.4	5851986.4	3556537	9153029.5	11519465.6	5552192.8	6251826.3	11217588	15190284.1	13608652.2	4547373.7	1315681.3	2583629.2	2517511.8	1421948
2001/11/23	1411431.8	3578529.1	4010479.8	1337723.4	2307988.6	2909179.1	19719835.3	8230139.4	2999816.7		4695941.1	N/A	1313478.6	9234209.5	3620484.1	7215484.8	170016	1314293.5	4224080.1	2864669.4	16713874	3284219.4	11828239	6994076.3	7738719.9	7441645.7	6874915.1	3111244	12141585.7	8591950.5	3349820.3	1058439	2212099.4	2472346.5	1079425.7
2001/11/26	485525.5	3076264.4	3415266.7	1653608.5	951656.4	1801509.3	7064851.5	5576539.8	3234435.1		2607446	N/A	1190163	11380888.7	2793910.5	4042546.2		6877745.1	4252042.9	3397875.6	8442109.7	2157866	463308.9	4842738.5	6741067.9	3464742.4	3642362	5839504.5	12692911.1	6019858.3	3121918.2	646267	1844781.7	2244881.3	1062591
2001/11/27	791328.5	3203847.5	5144499.2	2471057.5	1659043.7	2193635.8	8830320.6	4079722.7	2285243.2		2015377	N/A	1374358	16648091.3	12610565.1	6663295.8		682365.6	3173102.4	2424448.3	9542706	1978258.2	1588575.3	10441713.4	11227313.7	3708565.6	3113474	2393686.9	7348953.3	6924033.7	5980561.1	712295	1326625.7	1208378.9	627881.4
2001/11/28	3030643.1	13241585.1	7451527.6	10822627.1	9311285.8	6608630.8	41406966	14935806.4	6396934.5		4344559.4	27940696.6	3051583	20213920.4	36407812.9	9411203.9		475866	6138200.3	3868956	37893159.4	3907246.6	1924766.7	12473481.4	69295111.1	16310579.7	1634283.2	15227680.6	13410367.6	18330336.7	9557880.7	3712398.2	6091292.8	4395540.9	2269486.8
2001/11/29	8537737.7	8384097.7	41523332.9	7007856	4899723.4	6867009.8	27687218.6	7132767.6	4777351.1		4155761	8617975.8	3586159.1	50424413.3	8927830.3	5267023		905909	4015247.7	10448530.7	26663970.6	6583868.8	590803.6	6953954.5	52109326.8	7937507.1	6524884.3	5105708.9	25576742.2	8870934.4	4710516.5	1658943.2	5594284.7	2100703.8	1283711.6
2001/11/30	2514296.2	4027334.2	11515964	5010445.4	2525360.4	5319684.3	25048814.2	5955085.9	5215748.1		4547637.6	5730167.6	3169865.9	23180228.1	5600981.3	3241561.5	122220	1192320	4870267.2	14162170.1	17889472.8	23308898.7	777794.2	9170245.1	15706324.9	5759747.9	6953015.8	3202238.3	29548512.8	6959961.2	4172192.1	1669022.2	2777614.6	2699033.9	1328743.2
2001/12/3	1715991	4632089.2	11427001.2	5715334.1	3770223.8	6331685.2	62741991.3	22129439.6	12166663.7		5455302.9	7608293.2	5404173.5	26876066.2	12125322.5	5216287.6		369924	5872778.2	12388685.5	37067813.1	10135786.1	13468475.9	9920277.1	23970677	9896395.2	5562589.8	6358637.8	18852662.1	12245332.5	7463229.6	2536140.4	6253005.9	3426076.6	2387285.8
2001/12/4	1077351.2	5482129.4	7410140.1	5607926	4778744.7	4411003	60185768.5	38160375	4615862		4092608.4	4808173.4	3076225.4	23193227.4	6644117.5	9343751.4		1121611.8	4789808.9	18928386.3	20051624.5	7300200.8	6963286.2	7503831.3	15953961.3	15131201.1	1810893.1	4102621.6	57785250.8	6414972.3	3840665.2	2908016.4	7465312.7	6604832.3	1495719.7
2001/12/5	1737538.7	6057917.1	10613171.8	3981992.7	3373646.9	6679829.1	59823734.9	40808139.7	5093168.8		6069175.4	14857689.6	4172199.4	26779482.1	8706208.5	10741783.6		872959.6	8774879.5	10682469.5	24842336.6	9488455.5	1337309.3	8935979.3	26728024.3	18803006.7	1912648.2	7843829.4	27949171.8	17487471	9002632.1	2899632.3	6320152.7	5153727.8	2628316.4
2001/12/6	712245.5	5364293.1	N/A	1953451	2385858.1	4451300.9	23620971.9	51007977.7	4433079.7		3421056.7	6750780.8	2367495.6	19858109	8189813.9	7212342.5		696886.5	4898480.8	4603537.7	54085712.1	5950453	825733.2	7570782	11392577.7	9261951.3	897359.6	19924693.5	17556603.6	13133192.4	3766447	1659955.5	4265881.1	4600808.1	1228812.3
2001/12/7	4720179.5	17825947.2	6236273.5	1353087.6	1747736.7	4154775.1	15589311.6	25869704.8	5565174.4		3481896.2	3924191	1735299.3	14726676.4	4495127.8	7077557.7	2378684.3	634320	4118136.8	2511752.8	92006733.3	3128414.1	3447373	3898211	12116967.4	13146496.5	314047	12862994.2	35776111.6	14627019.3	3114604.2	1086098.5	1647202.8	2734675.7	803730.6
2001/12/10	7425534.8	9049863	3108664.6	4012045.1	2296965.2	2473055.4	33178771.7	17822725.3	3696074.3		2306827.3	2475555.4	1233156	14520698.1	3278695.1	7123965.9		691536	4040047.7	3194598.6	44358996.9	3032230.4	18853747.2	4266479.5	18113475.5	8157511.7	333252	5452170.3	12309474.4	5885453.3	2198874.7	N/A	1803064.4	1855167.4	900807.4
2001/12/11	4708563.5	7789299.6	4934724.8	5471762.1	1710637.8	2819054.5	26053184.8	21691647.3	2921506.6		1604786	1902052	1715476	11559583.3	3400279.9	9903964.1		140921	2722096.3	4722817	32474963.8	3004609.5	712858.5	5313131.5	9870447.4	9379183.6	200233	3505426.8	13611208.2	5747599.2	2162187	1440204	1438261.7	3190524.6	1499982.7
2001/12/12	1275310.9	4201832.9	4506679	963016.4	1682618.1	3622275.7	25918087.6	12932961.8	2509168.5		2385611	2361358.5	1784046	8265567.4	3038085	11368882.5		249339	3585976.5	2674175.5	20745198.9	6413944.7	10571372.8	3280184.8	9307543.7	7242710.6	245661.7	4459488.1	17324760.7	6205261	5535171.5	996721.6	2101592.4	5670295.2	1315226.8
2001/12/13	1636461.4	3805804	3106167.1	1317320.6	2662929.1	3439577	18498138.6	14249120.4	3857371.6		2896226.1	2426437.7	1590345.1	10960639.4	4328347.5	6818019.6		167338.8	3760679.7	2844692	20519411.4	3060510.5	15390861.1	5713250.4	10749214.4	7919088.7	3026478.6	3794334.6	19417140.9	7543632.3	3285514.1	1081944.3	3212423	6907398.9	2461747.5
2001/12/14	1293457	3723175.4	3291744	966022.4	1336004.3	3161353.4	16540303.6	8158064.1	2665149.6		3236796.2	3938353.8	1235204.6	5563378.6	5831345.3	6517251.2	N/A	208914	2904263	1813240	23910803.7	2794278.5	2326947	4478457.2	13493993	5054911.9	N/A	6583998.1	12288203.3	6110155.5	3068276.4	951451.5	2715875	9127720.7	1115721
2001/12/17	897571.7	3152960.8	3248093.5	628699	1926214.8	2308889.3	15152274.1	4499795.5	3476478		2321351.6	2861996.3	1356058.6	4009778.4	3056897.5	3632512.9		N/A	1441876.8	3032048.5	10041857.2	1548984.5	371170.8	2470353.8	3929781.3	2712038.1	2852670.8	4315375.5	13700089.1	3265973.6	2699535.8	1009238	1631041.2	2408595.6	518590
2001/12/18	914847.6	3605891.2	2391274.6	1078544	1513550.8	1950925.9	25689429.1	10943258.6	5163826.9		1311272.1	2164497.5	776698	8061594.8	10296986.1	2382411.8		664554	2005775.4	1708645.8	17005460.4	2983416.1	1590998.4	2392875.5	4802955.1	4029623.4	3043799.2	4643748.3	5078219.5	4315369.2	3737807.4	956453	1923711.6	1445817.5	2692923.8
2001/12/19	1495561.1	2655175	3890289	849357.5	3120390.2	2914303.6	31819356.3	7612675.9	1670125.9		1096637	2885613.9	908285	14183975.6	12228451.1	5679682.9		400518.5	8583592	4210051.5	29598000.8	2359689.3	3926569.5	1823332.6	7658465	4233338.2	6103900.2	4046852.4	9721780.8	4722861	2594041.6	977864	1145807.3	1969664.5	902914.2
2001/12/20	1570308.5	5052744	4328230.6	1058293.2	1961820.6	2602202.8	47347472.1	16106986.3	2042443		1825174.5	3073912.5	1520275.7	10280956.6	9266198	7097336		307739.5	3848401.5	7248405.5	20986648.7	3812596.6	2771149.1	3282809.8	6353736.6	4776449.8	4050607.9	3992498	22809262.2	7285167	3914053.4	1373654	2371531.3	12750315.5	864252
2001/12/21	1362875.6	2207478.2	1553678.4	793496.9	3007258.3	1168601.8	26098231.8	8324493.1	1305377.8		2592534	2703090	884786	9363045.7	2581911.5	4688560	1008565.8	506890	2404589	2586359.8	19884790.8	1566811.6	775474.3	3212863.9	5379252.8	2312420.2	7159549.9	4256482.1	7454864.3	3530670.1	2549515.2	840628.3	2550227	2149253.5	1291458.2
2001/12/24	1041174	2128216.9	2805770.4	575271.2	2148060.8	2047389.5	18021338.1	11131429.2	3030901.8		2283090.9	2010817.5	779772.8	7690211	3278059.3	5581814.6		263525	2446533	1570501	34165212.9	2147344.8	1397245.6	3246920.5	7570769.9	3613296.9	11558026.5	2833132.9	6382083.5	4695088.3	3426392.7	1165165.5	3269621.8	3552926.7	1031335.8
2001/12/25	15000649.4	2476516.9	2069161.1	647507.3	1354675.5	847837.7	8634833	13710811.8	2306558.3		1287482.1	1502609	N/A	19642225.8	9790866.7	5872007		437520	1844415.5	2199543	10829912.8	1827363.6	286099.5	2044751	5995113.5	2262381.6	7931391	1600649.1	2741940.9	2463242.5	2229769.1	652993.5	N/A	2581057	860972.6
2001/12/26	10896428.7	2183651.9	1791492.3	2101091.2	2042979.4	1198495.9	10219827.2	9425752.8	921684.7		1120261	3851071	1038960	16944743.9	15882095.2	2672700.4		300755	1377813.9	1301100	5452690.9	1023666	544495.6	1900906.9	2879786.9	1503991.5	10788935.2	933999.6	16216579.7	2719878.4	2452221.9	834589.5	1777335.6	1521839.6	607200.8
2001/12/27	2748414.2	2542620	1486440	1164373	4464998.2	1606184	20917384.6	5950484	1680572		1310695	2996659.1	605663.2	19147949.7	3886142.2	2894076.5		190446	1631321	2066065.2	9306543.3	1600380.7	4356191.4	4052039.4	3521299.6	3100605.8	16181488.7	1792786	8959167.4	4537103.1	2239802.7	815210.2	2191412.5	2845609.6	1611138.8
2001/12/28	3429451.4	3177325.1	2216378	726827.4	2986485.1	1721843.1	7153852.9	5785436.2	2597947.9		2092770.9	2918228.2	968700.6	25420327.1	6147746.2	2110971.5	2735682.8	730687	3379413.6	932749	22951814.7	1015156.2	976251.3	1789799.6	6336113	2923246.9	2089829.2	3221463.1	14969096.9	4779426.7	3507525	1121969.1	1768223	5541874.2	1925841.2
2001/12/31	956382.6	2026853.2	1457690.3	3253849.1	4047737	4172807.8	13093192.4	6643741	6749691.6		1639580.5	4050795.3	1072669.5	8591554.5	15971818.8	2392873.9		420789	1748162.3	3098224	28359539.8	1087442.5	23428476.2	6688559.8	3185946.6	2213934.1	2129302	1343222	7451124.6	4996053.1	3068224.5	987742	1827797.5	3882238.2	1775007.4
2002/1/4	404856	3080408.8	1218554	527609	1887254.6	1393443.4	9464111.8	11088051.6	1773163.1		1261464.6	2278291.6	1216363.4	3983738.1	6953260.4	3471458	1101559.6	2543069.4	1580235.6	1424129	10630500.4	1038776.2	302335.5	2870312.9	3540273	1922431.3	2104217	1297690	14547286.8	5918716.1	1624621.2	1446017.3	786398.5	3695772	894861
2002/1/7	201406	3264217.6	1625086.4	501714.3	2375968.1	1754916.1	10037432	5317085.8	1196320		1091522.2	1077333.4	1293471.2	3307907.1	1922181.8	3319423.8		359401	1765012.9	998980	10217211.8	1241912.1	1850277	3384841.4	3810687.7	4595916.9	5975377.5	2185972.7	28272154.8	4745805.6	3202966.7	1191806.7	1338053.9	1772659.6	879035.3
2002/1/8	366310.2	1352416.5	1113917	476111	919588.7	1042910.2	4442722.1	4260314.2	1189716.7		869989	1585724.5	643348.5	2188909.9	2897593	2426822.1		138933	1271201.7	1237964	19748043.5	678707.6	782974.2	2534946.4	2596440.6	2582208.3	5344296.1	961602.2	10141473.1	2498951.2	1763894.1	881952	919169.6	1185216.4	1635635
2002/1/9	793802.5	3951041.9	2874444	505138	1678798.8	1768993	8405377.2	5730506.7	1963306		1672499.4	1760849.6	1435313.2	13894904.1	3949361.9	2157963		64662	1983702	1285446.2	10784703.9	2477078.4	324312.7	2823387.8	3741953.9	3129477.3	7134217.8	2488014.1	7877451.6	2983077	5719360.4	1583442.3	1476774.2	1736350.4	4712718.8
2002/1/10	1445570.5	4969506.8	2417746.5	776599.4	3103535	5695687.8	21958995.3	11609761.9	4514181.2		2072088	3437604.8	2485167.8	33016377	3962527	3994009.6		443829	3427209.8	9563587.9	16871444.2	3051329.3	490488.3	3701878.4	6814126	6133929.5	5585096.4	5031773.2	12445375.8	7429907.2	13195374.2	2323498.9	2363372	9632263.6	2951463
2002/1/11	1015344	4761102.8	1524139	747656.3	1519499.3	4236551.4	7790398	3686594.9	2523172		1388612.4	2971369.6	1209024.1	13126586	2949432.7	2693992	3007181.8	338799	2837277.9	3915816.1	19553791	2970498.8	15085704.1	N/A	2445652.7	3513474.1	6606561.6	4455880.9	8279176.5	3957961.9	4714710.6	1156546	1820956	4701062.2	2427618
2002/1/14	1990200.9	5910277.7	3690761.1	1190330.4	4141475.2	5084189.9	28846641.6	15242986.8	4865475.2		2721926.9	3174970	2001245	18416685	3118971.3	6211814.5		787327	3587040.7	10926182.8	36107318.5	3479632.9	308582.4	5625732	4871365.3	5781561.5	527724	3878134.5	12208612.9	14287213.7	4614819.1	2144107.3	3781680.6	8942811.4	4643571.2
2002/1/15	1415934.3	3411306	6809574.6	1016530.6	1766459.6	3612547.6	24027974.7	12745148.1	3510575.2		2040692.8	2931550.5	1619738.6	12117156	9502216.5	2955257.4		775936	2692714.6	8940073.7	17938684.1	3120658.9	315118.6	4354442.9	4048778	4353923.2	435302	10206944.7	17384764.5	7077599.2	3930736.8	1595285.9	2801346.1	6086879.8	3355759.7
2002/1/16	1639586.1	2696089.6	4281386	747440.4	1703439	4119092.8	19694232.4	40991795	3026414.4		1547654.1	3001064	1651267.4	7046944	7156754.7	2713023		569326	2145918.1	5068252.6	11340244.7	2153201	499973.7	4302218.6	3384674.4	4828536.1	686826	7089068.7	11903953.8	6698099.9	3714329.1	1482774	2723229.4	7728042.1	2743670.2
2002/1/17	1551369	2832473.4	3068892.9	1650910.9	2402931.5	6479825.9	15374563.4	18237103.2	3506625		2143242.2	3904019.6	1288944.7	5394524.2	4486430.6	2336668.4		773462	3372633.5	2922904.8	12122889.1	2920900.9	1231990	4148705.6	6638482.1	5125269.3	906999.1	3206629.9	9098976.1	6419839.6	3841350.2	1542938.1	2802874.8	15860478.7	2208482
2002/1/18	1338892.9	4834166.7	3381817.8	1359131.8	2981275	4648382	32814740.7	19899300.9	5546727.6		2604533.5	4982516.6	2736323.7	13198099.5	7043717.7	3078241.5	2336400	1342040	3960378.6	4696423.6	14690207.6	3523528.1	5245410.1	10076822.8	8730163.7	5552260.4	1359546.4	4108239.6	8667504	8236287.3	6511896.1	4188729.5	5011351.3	9356565.5	2584375
2002/1/21	1065821.5	4466829.8	4078431.3	2441861.8	2303726.5	4474749.4	11643428.3	11606505.9	6362966.9		3331577.9	2545310.7	1938415.6	4584981.9	4355453.1	3087233		176155	3022396	3643548	8755114.3	3192009.1	1839604	3944648.1	6270346.8	3675193.8	766972.9	3503161.4	6473566.2	5050864.2	4259900.4	1495733	3543145.2	12813692.5	2465839.7
2002/1/22	1039325.8	5907766.6	2945857.5	1765632.8	5151864.2	3851509	26982988	28438999.7	5899773.3		3979317.2	2650792.6	3110436.5	19785005.1	8596584.3	N/A		697055.7	8039970.5	4756585.9	20424155.5	2283434.3	380904.9	4661982.6	6511377.9	7675061.5	2724816.7	6601707.3	10746056.4	15029353.4	13282800.4	2068238.8	5156976.5	20713713.8	5160345.1
2002/1/23	1203424.7	5407586.2	3887083.2	1606265.2	3408469.2	5612447.3	55995471.7	26374053	5736726.2		4245407.4	4482690.9	3004244.1	21123032.6	6764793.5	4055818.4		716393	8304657.7	4718896.5	19629542.9	3615423.3	1066752.6	6958771.3	9176508	7771657.4	783429	12995849	9379711.5	14418714	12613537.1	2332038.1	8228466.9	17514375.5	2112445.3
2002/1/24	1898956	8177824.9	10783778.5	2355947.3	5468057.1	7279792.2	133781506	36675571.8	10667233.2		6682456.2	6918988.4	5146545.2	30741686.8	10198913.7	9264742.2		702361	13326412.6	7074502.1	29074609.2	7769830.1	14291122.9	11190681.3	20927361.1	14409962.4	8515394.3	13598245.8	14802595.7	19081544.7	15155160.8	3740682.8	9327468.4	16108811.8	3278495.7
2002/1/25	1002288	6293870.7	6478046.4	1476607.2	3032603.5	4214714.5	60178412.7	21138465.4	5596783.3		3551852	5092249.7	2224495	16520587.4	7435956.6	3020614.6	4076225	667993.9	5670757.8	6031706.8	16559115.7	2584136.6	1128491.5	4842574.3	8629828.9	8164432.7	7310286.2	6191646.8	7410014.5	13636576.8	12005350.4	2211284.2	5222336.1	7110701.9	1892625
2002/1/28	22174408.3	5749532.6	4724045.4	2027334	2530722.5	4977236.8	79986613.7	20312275.1	8661647.2		4247662.9	5164261.1	2911074	28122687.4	7976553.7	3849167.1		757667	6969302.3	4423534.8	31633207.2	4010424	500285.8	7808298.5	16277088.5	10162340.5	2227042.7	10164242.7	10106068.4	32531140.5	11018896.3	2828295.3	6048281.9	9321030.6	2384243.5
2002/1/29	915050	3149527.8	2913758.5	1447735.8	2622002	4544083.8	44213212.2	14827310.8	4710373.9		2211783.1	3332779.9	1971666.5	14212430.7	4224256.2	3927557.5		241458	5823538.8	2990102.9	14080553.8	3275848.3	1962736.8	3618291.6	8121931.3	8153529.6	965673.4	4982767.7	4980725.1	11799940.9	7374910.9	2113933.1	3043593.9	4881275.5	2117628.6
2002/1/30	1574971.1	11797666.4	3997344	904311.4	1398608.8	N/A	20911300.1	6777588.2	2267472.6		1759170.1	3341299.7	2089950.5	5567080.7	4141931.6	2051420.5		248503.4	13041611.2	2393269.8	9946611.6	2961064.3	777910.3	2343392.2	5689056.5	3735686.9	1417111.7	3028932	7281838.9	5668714.8	7390139.4	1128572.8	2479901.4	2998137	2198657.7
2002/1/31	30880077.1	20601179.6	11090632.3	6717654.6	6034169.3	14073312	313172110.3	38549826.2	26042066.8		8089411.3	9841711.8	6769093.9	33109307.5	18035608.2	6832970.8		1876545.8	21052323.5	6365876	55447319	9598689.3	3318272.1	18567269.6	24523071.1	20400848.7	1739813.6	18394623.7	15922374.3	33165566	75081754.5	8673285.3	18792535.6	17052591.4	7131569
2002/2/1	2086410.6	14931739.5	7582123.3	3155431.5	3835795.1	6918967.6	152402494.6	22394565.9	15672477		5762918.3	5911907.7	4037927.9	18866207.9	14972109.9	4500067.6	5734130	978215.3	11200539.5	4347046.9	40573871.2	14503147.2	23603680.6	10403469.9	20479699.9	9494494.6	3049759.2	8007096.1	11145959.8	51227666.3	51188491.4	8283765.8	13667966.2	11117545.9	3723889.8
2002/2/4	1216727	9944982.1	6402581.2	1026077.2	2693207.1	6824993.9	60272258.2	11899396.6	7538411.3		3912846.7	4312695.8	3406910.7	8875912.3	6051465.9	3332720.9		1479614	20901007.7	5176453.7	18122167.8	5584217	6950445.9	7144349.4	10521188.9	5175879.2	2399548.4	4284057.6	6949602.8	19972129.7	39713632.2	3729150.6	4207686.3	4660486.1	1468646
2002/2/5	1205989.3	16057740.1	8772420.7	904604.1	2736322	6766046.5	50254192.8	11750336.6	7328407.7		4224360.2	4830963	3114727.7	13713860.7	5187159.9	2482643		739727	31639366.7	4392345.1	12359983.8	5083876.1	6371715	4508110.8	8881935.2	7806287.2	1868036	7230790.1	19505667.2	13501913.4	23495874.9	2287260.7	5399104.2	4738398	2128451.5
2002/2/6	2050073	11407903.3	6425137.6	889073	6265241.5	4753316.6	73693532.5	13929152.9	6513524.6		4479773.7	3979745.4	3309773.4	11569084.1	6203721	4519545.4		1466060	15692004.5	3484877.4	11539955.2	3689257	12910883.7	4698709.2	10239732.6	6372551.8	1723687.6	4878948.5	10570548.1	14628969.1	15495518.7	2459762	5055943.9	5342464	1377807.8
2002/2/7	1144348.4	16523484.8	10346786.7	1109017	3024910.7	6771280.8	235126146.3	35856379.1	7933621.1		3446508	14122149.2	2146540.3	12153336.1	10289339.5	3069763.7		2044873.4	8028678.3	2663018	16053305.4	3022906.6	1329908.9	7371345	29681098.3	41962984.9	1116546	9743940.1	6209040.4	22050507.2	15258037.4	5381191.1	8838319.4	7232980.2	3316818.6
2002/2/8	4075449.7	11505159.4	6703681.9	939539.2	2344426.7	3942264.5	83750678.5	15364172.3	4865386.2		3946076.1	11388847.3	3362822.5	6122681.2	5165391.8	3233496.1	N/A	1038713.8	5434225.2	1886958.8	14323498.1	2205005.5	17643796.3	5530426.2	11852240.8	16239556.8	3809249.4	4823885.7	7912006.4	14148703.6	11620018.3	3469930.8	5051659.4	5779950.1	2239885.8
2002/2/25	744070	5876900.3	4528664.4	1396006.9	2904952	9776782.3	112687053.6	14552971.6	5498386.4		3678313.7	5169219	1745515	20209763.3	3840772.8	5755253.2		1043149.2	5134218	1797086	23993757.5	2515880.6	1583818.3	7769532.4	10022702.9	11978478.6	2399917	6180994.3	4759471.6	10729030.9	7893235.1	2517583.7	6516479.6	4562049	4868807.5
2002/2/26	3631104	5224970.3	4997746.7	623104	1456325.1	3944983.3	94767245.5	13537201.8	4445723.7		2439952.7	3583812.3	2405550.5	62047050.6	3606167.9	5527741.7		243603	8419392.7	3968977.6	8689304.8	2217063.9	2512932.1	3008147.4	8359433	5624681.4	1280516.2	2712721.1	3081759.4	10073787.6	7564842.1	1435505.2	3133895.2	8899898.1	15662119.9
2002/2/27	2540923.6	4854571.3	6948507.6	1249391.4	1431005.2	9985001.3	34602779.4	10531132.9	2160622.2		4425644.4	2625488.3	1940253.7	22537159.3	2826188.9	4283205.5		448753	5601264.1	6078183.2	5728086	2863902.8	825624	2930593.5	12465026.3	3389187.5	3027421	3099520.8	16582373.3	4265355.7	5717729.8	1097665.2	2759586.2	3955492.5	11699703
2002/2/28	22637892	4912022.2	4933596	764612.7	1666942	6496498.1	28535494.6	12096224	3376389.5		12351032	7340969	4128108.8	14076371.2	5377741.2	9271358.3		502221.2	4639801.2	3281453.8	8144735.8	2427956.2	1484389.8	2904141.2	14568490.9	5617482.3	4417289.2	3943576.6	8716287.6	7003389.1	16560167.7	1384857.5	3859397.4	4456867.2	7594402.1
2002/3/1	27985546.8	4309641.5	4868843.8	436629	1465473.9	6421787.8	39920359.6	35764960.7	2694642.4		4539974.7	5965050.7	7565932.2	16115520	21477342.1	4961043.9	2421955.9	264121	4667710.2	3532916.6	10003655.2	2119653.4	372562.9	3570020.7	10483462.3	5871851.7	6756398.1	3055054.5	3266702.5	8191458	37471129.1	1213915.4	4028345.9	2562140.8	3378929.3
2002/3/4	1132488.8	3725727	2926690.2	586164.2	2708392.9	3679770.3	19673368	24507391.7	2659991.9		2284071	3479045.8	2482961.5	8965089.4	22495974.1	6781307		352047.8	4924807.1	3516212.6	7342806	2251473.2	908043.3	3112704.8	7962770.3	3641252.4	7005345	3218982.9	5665673.5	22839186.5	21003936.4	962143.5	1603731.6	1532539.5	955217.3
2002/3/5	2274169.1	13985833.6	19017344.3	11327773.8	7981728	13780565.1	63071885.9	31530154.2	8575349.3		4704318.5	7789670.1	5451219	27188891.2	36316928.4	6696158.1		1092195	8893543.6	4558649.8	16838478.2	16115175.5	1786329.3	4812920	34218916	9935002.9	1929146.1	5311220.4	12215009.8	16988901.2	21917941	3770510.5	5559598.4	4495961.6	5492841.5
2002/3/6	5503409.6	47430217.3	53576843.3	13812869.8	15585445.9	31861103.9	54972538.8	45726005.7	16005897.9		8749736.8	14033985.7	6536828.8	30150888.7	44724107.8	9461250.2		1446875	26822047.7	7506141	38040651.6	22886947.5	1115147.5	9920601.7	67393216.9	16794832.3	1027040.4	18743186.9	18766512.7	23375089.3	25028135.1	5670810.5	13872124.5	7255345.4	6546311.8
2002/3/7	3292933.9	31122265.3	26438497.6	4950372.2	9561322.6	19252132.3	44159021.1	27646460.7	12168926.5		7296624.9	9727148.6	6368813.9	12089117	25233832.2	9673288.4		1340883.6	31388632.4	6437732.1	37100407.3	19480911.3	2044166.5	11117315.4	33361444.1	16916216	4998475	11481523.2	12139320.4	16928891.9	19431852.3	3903960.2	8678006.8	7300430.9	4613419.2
2002/3/8	3949930	36399117.6	31154637.4	17487533.7	13472742.8	27275418.7	204192116.2	58044257.5	18905796.6		12343200.8	24276550.4	8866589.5	28367087.5	42714575.4	16657271.4	3291905	1497270.5	35747712.7	9787887.9	156550372.5	18280724.5	4855629.9	25974374.4	61608290.3	78594536.5	8705118.8	55906544.1	16305349.1	48650939	40053624.2	10760558	29768890.6	17991041	7487156.7
2002/3/11	4419449.1	25996372.1	32996296	11373583.6	25830591.7	18568062.7	54400035.6	33427671.5	14706489.4		11096567.3	18588570.3	7205518.9	23034619.8	21657014.7	15884622.7		2395760.6	29124038.4	18308573.4	196026360.2	21037336.1	30532519.5	11487366.1	41343968.9	51767991.7	N/A	36374032.3	21363858.6	19200825	20850793.5	9880768.2	12712918.5	17838316.9	7271257.4
2002/3/12	4135850.9	41076972.2	24004965.3	6599659.5	N/A	17269871.3	78265381.3	92696327	11841187		10850753	30144757.6	6964137.9	15979631.2	55171405.7	11728421		1295872	33987072.4	16638266.8	81508070.6	18800875.6	6419936.9	12132862.2	N/A	52900193.6	9859077.3	25014468.8	20204595.4	31470534.8	20339736.7	7443978.1	9509858.6	16408945.4	5081942.7
2002/3/13	2669780.5	32802830.9	14047487.3	2475844.6	9344970.4	10156432.3	88514321.6	75929539.6	8329075.5		6552222.9	12850262	5379859.7	15258379.1	28534485.5	8460126.8		1101476	19200525.1	9822841	58956910.5	12944027.8	1662967.7	9635571.5	33721575.8	30819966.2	10198277.4	16395281.9	15885264.6	11721777.3	16597299.5	6036372.8	8165676.2	10843656.1	5286678.2
2002/3/14	7187290.9	18511078.9	11084838.1	1865874.2	5142471.4	7748459.6	44270161.2	45293693.4	7236408.4		4909986.1	15041677.2	3607484.1	9057799.9	14196703	5921414.6		681901.5	15837234.6	6406543.5	70305282.8	10695526.1	4745101.5	6056873	17599976.7	18036520	11035151.3	19095515.6	19040195.7	13437132.5	12040393.5	3652285.8	4695645.8	11836497.4	2650571.1
2002/3/15	18686776.3	60901481.7	10956312.2	2210070.3	5383222.5	15435066.3	47862146.1	57672937.7	11496997.6		5827357.4	32212778.6	3595799.8	23680874.9	19899161.8	7032049.2	2237976.8	1225517.6	17736150.5	6718776.3	55062332.5	22689116.5	20053682.4	34790947.2	34076945.2	28718504.1	9022144.5	14745846.5	10314608.4	27234785.8	33902654.4	8366271	11886627.8	16733489.9	4464997.4
2002/3/18	9206416.1	36307365.4	6654171.7	877776.4	4180840.3	6149622	44987324.5	24709386.3	4583482.5		5162291	10687520.6	2599888.1	7557881.2	10107755.6	5988654.9		634144.8	7986183.4	5564823.2	37018159.5	11910750.1	3211876.6	31397261.2	23160678.9	11680538.9	9841914.7	6814309.6	10086224.9	10095740.4	20215780.6	3474442.5	5081584.7	11494227.2	7249938.5
2002/3/19	13084126.9	41508619.2	7190140.5	1469054.6	3544273.8	6460877	41123132.9	23077447.5	13426540.1		5670639	9803014.4	3445377.4	11302097.7	10137998.1	8695748		912025.2	7302753.3	4350709.8	35494433.1	17006952.3	2646411	37929326	115622558.9	17914089.3	16919303.6	7720355.7	7693844.3	19752437.1	12748694.8	4395321.1	8587143.3	23573780.5	7875596
2002/3/20	1881053.8	30223137.3	9537478.7	2521652.9	5726556.6	10447897.6	51893868.2	31074650.6	19158400.6		8733455.8	13234424.8	4641667.3	35414812	24445533	9070434.5		1768989.6	9065114.3	5068449.7	61522452.7	16978298.1	14986144.6	24840643	50222698.7	18658061.9	16566234.7	9519379.6	11004617.7	23611597.7	15442962.9	11080173.4	15289492.3	26779378.4	9829801.9
2002/3/21	5279825.1	24131951.1	25322020.1	1746560.6	12265410.1	9742763.5	46606313.3	26836779.4	9223910.5		5322821.1	9782059.3	3994736	25290837.6	12322345.8	11455166		9552182.3	9983673.2	3012752.3	49083831.5	11515164.3	4378215	13851833.1	31364369.3	18091155.3	14700681.9	11532002.2	9457314.9	37174488	12597895.3	8213899.8	10341305.8	13307655.6	12147726
2002/3/22	1096007.5	20028764.3	11178699.4	1493636.5	5668645.6	6220214.1	23833854.9	22942020.7	5858237.4		4277325.6	7812218.4	2159520.6	17451432.1	13207524.2	5783300.9	1316003	15555779.3	8065519.4	4413556.3	36786787.7	10093529.3	1917516	12374241.9	25052961.5	13571569.3	12552765.6	5174575.7	48445072.2	22496841.8	11246196.2	5481770.9	6298082.4	14051998.1	7253866.5
2002/3/25	10507095	7790035.8	5358377.5	909205.1	2536210.8	4257700.3	18362702.4	19262879.8	3175532.3		2983544.2	5752926.7	2048012.5	9104398.2	7315860.8	4118002.8		11286542.2	5232904.1	3670805.1	16574835.8	5263903.8	29530197	5472677.2	10802218.4	11366491.9	21185398.7	4838336.6	33718897.2	11632444.2	6530179.4	2701358.3	3090190	23262294.2	6384901.7
2002/3/26	1388443.8	8962654.3	8347151.1	2856617	3219604.9	4568006	53431966.2	27755428.6	4789200.9		3346350.2	7257474.3	3520223.6	7372422.2	12355983.2	3698497.4		4572997.3	4591082.4	2011289	22279773.4	5082830	1304384.1	10203873.7	15721294.3	10678362.8	26776406.7	7379769.1	10664565.1	16279431.9	8728456.7	3460349.3	8260015.9	12133959.4	5436056.1
2002/3/27	3444598	11908006.5	5729899.5	14250118.6	2626024.1	3993245	18264550.8	28866051.5	4337945.4		5041278.9	5339341.2	1969808.4	5775474	5155288.3	5935366.7		12075744.6	5437807.9	2426152.4	14446858.1	9906072.3	1591986	5920390.6	12274517.8	7251298.2	25200303.5	4199458.8	18269249.4	10515303.8	7771578.7	3538983.4	3352360.7	6049278	4729144.8
2002/3/28	7555721.2	9775069.1	12634027.7	32021907	6386900.6	3733772.1	22768555.5	14527714.1	4733426.3		2464084.9	4297079.1	2329086.1	8627224.3	9583135.1	6474870.5		12357681.4	4263077.5	3324359.5	13906224.6	5401753.3	1994882.4	4612306.5	8342000.7	6682419.9	21284554.5	3036593.3	15253298.6	7394191.5	6793069.7	2289200.4	2238781.8	2462256.3	2488147.1
2002/3/29	3924250.6	12423947.5	7998424.5	10598498.2	4568264.6	5093232.7	29765129.1	16988266.7	5638760.3		3282136.8	8090906.5	3599045.8	13361466.4	13522753.2	11691453.8	2870337.6	8537201.4	6712012.9	4665963.9	20786679.4	8254572.5	26257681.7	10821154.5	16897888.3	9667965	23387742.9	5782032.1	15984610.1	15517873.6	6392882.7	7264578.9	6189766.6	4856279.4	3610423.8
2002/4/1	787410.1	8096613.1	3363671.4	2676559.6	1816731.6	5279507.9	10508921.2	15173691.3	5442936.3		2016214.5	6106146	1716323.6	6584652.3	5988496.3	3926208.2		6012165	5492148.4	4046477.9	17529150.8	2826339.9	8969666.3	6111501	10219377.6	5404232.8	20660101.6	4138439.8	7016433.9	7441885.9	4078866	2156119	2465087	3415700.7	1748309.5
2002/4/2	1517564	9919779.6	3468289.5	4088934.1	2757770.1	3733333.8	9180648.1	14287045.7	4397980.8		2677479.1	5367954.3	2017431.3	5943904.7	6413566.5	8385747		1713102.7	3807120.5	4492517.8	28584020.6	4659375.5	3925615.9	7013117	9457476.2	6758818.2	25039952.5	3395813.9	10173463.6	9422335.2	5943324.1	2061964.8	3579033	3360260.1	3628213
2002/4/3	1205858.6	5673590.7	4386036.7	2268523.5	1466204.1	3672871.9	12053174.4	9321401.8	3234964.7		1849327	3436979.4	1881791.8	3123414.3	3950134.5	5550525.5		1304074.4	4381946.8	3797798.1	11125116.6	6335495	18703851.7	4182175.4	6665926.2	5934034.6	19774705	2155960.2	18282523.6	5066869.5	2806939.5	1502107.6	2924432.5	1905185.2	1467590.4
2002/4/4	1097581.5	10186353	17882012.3	3554662.7	3568253.4	4304761.6	19487121.3	24642250.4	3729342.2		2577808.5	4373357.5	2775792.6	11023941.5	6078586.5	7459987.4		1161392.9	5358917.3	4984419.6	19686039.3	4752065.3	4333786.4	4580682.3	13262122	11816712.8	33617633.5	3078351.4	18183559.6	7582956.3	11069833.1	1851471.8	3540147.3	8961252.2	1937547.8
2002/4/5	1120107.4	9058339.7	31834315.3	3094556.8	6050121.6	5342104.7	22762834.3	15926945.9	3727897.5		2472907.2	3879830.6	4546457.5	5421506.2	8771102.3	6101342.8	2919668	728423.4	6616648.3	N/A	14860764.8	5341266.4	3868357.8	5960682.2	11161315.7	8581694.9	18018595.8	6261736.4	20657903.6	7096363.7	6058125.1	1592638.9	3205112.2	2195189.4	2437346
2002/4/8	749308	3604509.9	20787755.3	1168699.8	6127270.6	2734863.2	26849195.1	9274668	1679641.2		12759733.6	3915760.9	5779264	3728984.1	5044463.1	3656313.5		993370.9	3233371	21147688.9	7852508.6	3412345	1397323	1714159.6	6273810.2	4753083.5	13603252.3	3519337.2	11444498.9	2819768.8	3122771.1	1126773	N/A	1084775	1605678.1
2002/4/9	1327689.9	8938608.6	20897625.8	3395819.1	6756929.4	6293006.3	52674877.5	15052641.3	7268099.5		11350481.4	5364010.5	7100266.4	9300746.5	9195152	7525466.7		773626.5	8106154.4	5823724	20345060.8	17080396	20764006.7	5363252.4	13672312	7895980.8	23352266.3	9766790.2	19052357.8	7238042	7777526	1380447.9	3411493	1917138	1371143.5
2002/4/10	33084555.9	18407508.8	13364411.6	7513845.3	5671074.1	8150531.2	16694116.4	14672912.6	9532608.2		7134862.8	15931351.6	3546550.3	2739754.7	11390652.5	8603987.5		1298551.6	30342711.4	34439247	15719250	11987865.7	21080750	3817903.1	33222241.7	11848409.1	13669247.3	7968013.4	17061296.2	9318891.6	6445238.4	N/A	3252795	6064779.8	2135425.4
2002/4/11	11222923	9383225.9	11710987.6	2067883	4867205.3	5346929.5	25266006.1	19215825.8	4530366.9		5061810.9	6804696.8	3001006.9	3228481.8	5892987.3	9566974		686145.9	66611192.8	17825004.1	9302104.3	5518715.4	28853539	5527458.3	13709869.8	7230704.3	17317090.8	3728003.5	41986028.3	5796170.9	3761676.1	2937034	1919012	9598481.1	2662839.7
2002/4/12	19298035.5	8023692.1	5075772.9	1428854	3106043.9	4148598.7	14644187.5	11726277.8	3751072.6		4317273.7	3798054.1	1701534	3686308.8	4653961.8	16586097.1	4177288.2	1003248.5	15747356.5	10421431.5	6742510.5	4560341.8	20526784.6	3474729.8	6642405.2	3514909.8	23453153.4	5007801.5	38314905.9	4413016.5	3119154.7	1614716	1780378.9	23256651.7	1731490
2002/4/15	344948	7011212.3	6655772.4	1211236.9	2542201.1	3715308.8	17011052.3	9229622.8	3303003.5		4357798	3436740.6	1364648.5	4581576	3744533.5	7369213.1		1018007.8	7237424.1	25605313.6	11085081.1	3749451.4	10956524.3	3718774	5779847	6242172.4	25451715.7	3392010.4	18355612.2	5180531.2	3618918.7	1184041.3	N/A	4229290.8	6123423
2002/4/16	303383.7	18998079.4	5333097.9	7923219.7	2314647.4	3854600.5	N/A	20358711.5	4950616.1		2444829.2	4299147.5	1100403.9	2736091.5	4508189.4	5021782.2		738494	4742582.8	12330796.4	8700607.1	10183434	6830642.7	2590384.9	6067266.8	6408776.6	66390249.4	4241558.6	13694466.5	6394756.1	5683776.3	1214943.9	3143457.6	2224358.5	7557941.9
2002/4/17	13726774.2	6949166	3137719.5	1391317.2	4429994.2	2607561.2	29105181.2	6912639.4	28403286.6		3742436.4	2056140.8	1206515.6	1582538.7	2671052.7	4099302.7		740258	7502790.8	9471614	11966601.4	6576084.7	40925942.5	2055027	5361560.1	3631379.2	60404049.6	5996155.1	9183570.6	2769310.9	2814874	3019637.1	3853577	3933095.3	1801881.3
2002/4/18	493376	5831438.6	8791567.6	688778.4	3940544.6	2876848.9	11911913.6	9370456.1	8810075		29604555.9	4182937.7	1917804.9	1187253.6	3389035.7	4472505.8		835027	8858913.2	9205786.9	31011362.3	6120821.7	10899078.3	3425242.4	5909253.9	3046047.9	45526379.9	3730499	6936085.5	5304060.5	3062850.4	1612259.8	2317406.1	12778599.7	5893642.3
2002/4/19	1339086.7	7833563.1	7055548.8	1889689	3823537	2975791.6	23687028.6	12145361.2	8061960.9		12070207.4	5215443	2562453.8	2711100.1	2988633	6075853	10040184	692351.6	11849340.1	12198844	21562217.9	4070811.8	9409701.3	4157256.6	7119620.6	5021156.6	34365824.3	4633995.8	19879694.7	N/A	3540918.9	2215371	2280626.1	7666569.1	6720864.5
2002/4/22	788515.4	3274646.4	2333426.5	631780.7	1810031.9	1772970.6	18520256.5	4483393.4	2271512.7		3910178	2298525.7	1509596.8	1035472.2	1570349.8	1405236		213039.6	4580247.6	5038627.8	30748657.9	2108020.5	7499951.4	1483984	5323244.5	4663559.2	18783997.1	6278124.6	9512326.9	3118316.2	1577512.3	809574.4	3096059.2	1635285.5	1698363.9
2002/4/23	146484.7	2776271.3	3357167	507511	989367.9	1544991.1	35573858.6	5054210.6	2779116.6		3645224.5	1391840.6	1359224	1954870.8	1243113	1997521		414846.5	3202792.6	3550543.2	11937755.6	1666338.6	7629558.3	1150831.3	15226950.7	3107417.9	12376686.1	11441488.7	6711580	2480884.5	1788813.9	872651.8	10743196.9	1365289	714568.8
2002/4/24	404906.4	3262310.7	3146438.6	502480	1450229.5	1536196.2	22524178.6	6331259.1	3861144.6		3840938.8	2800736.1	1063153.4	4395018	1841354.2	4139500.7		388856	3487173.9	3957946.9	9987850.1	1946657	4877604.2	3000724.2	4493273.5	3179152.1	11618116	3267542.9	8903116.6	3489156.2	2262887.7	910301	3645740.2	9387360.8	1718521.1
2002/4/25	5463906.9	6905088.6	2730054.8	452139	1535857.8	1425949.2	29220271	4225998	1696618.5		3386949.5	1572754	2001276.1	3331134.2	1157910.9	4031431.5		338662	3771526.2	12700543.5	9322735.2	2040983.5	4685223.8	1888661	4297060.5	2010871.1	4641257.2	2221866.3	6283114.6	3203415.7	3514412.4	495799.1	1524956.4	1639671	N/A
2002/4/26	16671920.9	8113756.3	3867001.8	1074158.7	3701662.7	2501405.1	27281409.3	7418083.3	3011404.5		2835843.7	2689732	2292434.2	2966302.6	2594068.9	5769490.2	N/A	1043964	4358255.6	7620223.6	16928128	2949530.9	5442626.5	2474218.9	6282597.1	3546473	15027001.1	4221162.2	11748422.3	3592576.3	2914321.6	1147591.6	3491935.1	1838369	1588049.3
2002/4/29	N/A	14154860.2	7586020.3	5612099.9	6310565.2	5296053.9	31414826.7	9653287.6	4823691.4		4116872.9	5246488.6	9855064.1	14024185.9	6729454.5	8889082.1		1417558.3	7408776.9	7224248.3	20350230.5	5403950.1	11096448.8	3455136.9	19399790.9	10743724.6	16624027.2	10966707.6	30366244.3	9795283.6	4617370.8	2233616.8	5843162.7	2711420.9	6314007.9
2002/4/30	1395409	8660203.5	7272355.9	3129006.6	4638883.8	39891358.3	23210114.5	7652485.2	4301423.8		5539948.9	4282080.6	17983216.1	18660957.5	4241858.9	6581435		1214823.6	6642322.3	8671561.6	35271928.2	6148729.9	4042874.2	4195143.6	10373365.3	6171374.5	11825028.7	5717915.6	17343074.9	12277499.6	3607203.5	1486725.5	3552751.2	2253640.3	3256075.9
2002/5/8	846752.4	4832649.6	3242917.1	790228.5	1192024.5	13640878	8603513.6	5848227.6	1414584.8		1865229	10691222.7	3700855.3	4906989.5	2430978.6	3098385.4		785374	3464781.3	4251215.6	19665626.7	5477401.1	7635946.3	1768255.6	3682791.4	2980284.2	9900529	13979915.7	N/A	3171142.8	2975368	778594	2138957	1221162	1024131
2002/5/9	3011715.2	12838006.1	3487935.9	913678.9	1524638.1	22165450.1	19100510.1	5584907.7	1861476.7		2763991.5	3933855.6	3510383.7	3280713.4	2669584.5	2755393		809415	6928802.7	3368112.3	10166176.9	34611255	2759422.8	1377248.4	5933503.4	2845442.5	25972994.8	N/A	9467339.2	3398327.3	2625606.1	593699	2048169.5	2039530.8	3877152.4
2002/5/10	28650188.2	108575798.1	2942371.2	1545301.8	1960611.5	58113660.1	11720263.2	21533373	4149748.3		3380400	4650047.8	2041800.3	N/A	2228124.1	2806279		668859	3958742.4	6835161.6	28528394.8	17721320.7	2538781	1899059.2	10818863.9	11299877.7	17223841.6	10774513.8	13154088.9	28976832.7	4667466.7	1033775.5	2126777.7	1728576	4013884.2
2002/5/13	16764970.5	43882280.6	2601180	1207634.5	2082794.8	15651224.2	30817067.3	5990741.7	2749935.2		5633833.3	2718314	2697714.3	6052588.9	6576606	4940382		1448271	2902003.8	1998273.9	30277050.2	21705243.3	10543270.1	2555565	6605485.3	3438831.2	19135312.3	5575990.2	10128802	4097732.8	4025148.5	911360.6	2861829.3	1142641.4	5891018.3
2002/5/14	1353583.3	29175191	2171268	1221175.8	1971733.3	7227178.1	20131654.5	17542452.6	3059639		6031778.1	11934836.8	3577269.5	5066307	7355028.7	1893141		956496	2473470	3070800.1	12796301.7	15322606.4	5670035.6	4757422.3	8002035.5	4732228.2	13186849.8	6918763.1	11314042.5	22555695.2	4276536.4	2030691	5065427.5	6102531.8	9993688.3
2002/5/15	2893442.9	17099438.6	3525867.2	880565.5	2114773.6	10399824.7	10835552.7	6708640	2050503.7		6672178.4	5056240.2	3702257.5	3129711.1	8133629.9	1753014.9		2017524	2748473	5632430.9	11580083.9	12363707.5	10264697.9	3401968.3	5261121	3882121.6	8928722	3764176.9	8818805.4	6887745.8	2668293.2	946538	1604293.9	4033110.8	4085569.5
2002/5/16	1711484.3	82702260.1	6292553.4	2214086.5	4044709.2	10228437.6	23938613.2	11343268.9	5903740.2		9462418.1	6000026.5	6325662	5348432.7	6895920	5796226.1		10870264.2	6750172.3	10372439.5	17864407.6	12968270.8	2204568.9	4204329.8	12201853.2	9115166.4	2255554.8	9321956	11024046.6	61265500	4962225.9	2299079.7	3012945.9	2942916.4	8280465.3
2002/5/17	1841594.9	171306993.2	4756258.7	1147995	2920354.7	50191978.4	22143659.8	N/A	4099711.2		7472199.1	38151059	3277025.7	5375938	5787002	6195620.1		7528994.6	5165854.8	8402010	16662981.1	7685996.2	2143500	4316922.9	9965328.7	8182734.3	2339584.3	5748094.9	11417990.7	104346464.4	5632006	2410784.7	2798669	2394811.5	1702036.4
2002/5/20	638974.4	139023790.9	5528494.2	630627	1311109.6	68640552.9	14464526.5	71304089.3	2732732.3		4108188.5	40236021	2426795.7	6820444.6	19260558.2	8277636.5		5119171.9	4678674.1	3489712.4	20808148.7	4977725.4	2474750.4	2240261	5485765.2	N/A	864725.7	5689739.9	6338197.6	48753051.7	19624715.7	918892	2244965.8	1682826.2	3672467.9
2002/5/21	1835886.5	203777882.4	9334140.8	1691126.8	3540331.3	N/A	36247236.5	121430825	8255547.4		19829309.4	74142374.7	4223552.1	39508287	28337187.8	9184533.1		14484176.8	7275256.2	8123755.5	54808665.4	18566575.4	4266509.8	5064491.2	22092570.1	37532638.1	12109542.2	10876933.2	12311819.6	99486925.8	29175862.3	2599523.1	7547350.9	4529092.7	18404608.4
2002/5/22	604661.4	123655178.4	4892691.9	718106	1799771.4	112073999.4	11722442.6	48455406.8	6331672.1		52365755.1	49177018.7	2119268	15695525.7	9753709.4	6335002.1		4319801	3888840	3564966.1	21750419.5	32114367.6	2406298.6	2760598.5	10981544.8	16700073.5	2613322	4849161	6953946.9	48792462.5	8776892.4	1324263.2	3643227	1682257.7	2717241.2
2002/5/23	582948	108619150.9	2827144	803007.2	1807515.3	34722608.3	9753863.1	26324843.9	5286726.5		13564605.2	23328210.3	2306746.8	16767308.2	15277910.1	5327623		1960659.2	3893009.9	1298221	20621522	15676624.2	13787116.4	1816990.1	5377456.5	5963215.2	4219421.5	3049185.8	2911532	37157850.1	6987337.1	804446.6	2104867	1681376.4	3151116.4
2002/5/24	344257.4	61516609.5	N/A	1364623.7	1413960.7	30565049.7	19132658.2	24922644.4	2338838.9		6991917.4	14138541.5	1452757.7	8933283	6925803.7	6402555.5		1805105.4	3208782.1	1271119.6	19791600.8	7750479.2	2666164.5	1790867.1	9675122	6991071.3	4030965.8	3131534.2	4994212.5	34589492.6	4943585.6	1146563.2	N/A	2301600.1	1064073.7
2002/5/27	257812.8	N/A	2727311.5	13140090.5	915196.7	17456824.9	7012707.4	22448423.7	2329620.7		3594261.6	21368635.8	1041287.3	10419430.2	3990628.2	6748375		N/A	1948366.4	1071725.2	14710044	11916941.9	2123295	1950705.6	9112163.4	3103261.3	6044474.9	2327312.5	2682832.6	16537296.1	N/A	819639.9	3958875.6	1121819	4116668
2002/5/28	3390968.9	70307610.9	1589119.9	N/A	680718.6	20689971.2	7808025.7	29715167.4	2002097.2		2552999.8	21967958.8	2061028.4	22888028.4	6405182.9	N/A		2057986.5	1550868.3	1522950.8	11614065.4	11920667.2	2583034.9	1850832.6	5095684.5	5681747.7	1753124.6	2612021.2	2554294.8	14857527.3	19302897.5	5176201.5	1739311.3	10550258.5	6697467.7
2002/5/29	1458388.6	52889907.4	2697264.4	1156343.1	1536595	21886866.7	26883814.2	18168326.3	N/A		5218499.1	N/A	1992799.2	12360490.3	5799125.1	4462157.2		1768398	3655817.1	N/A	N/A	10970696.7	2657305.3	3213870.3	16373557.4	7405409.3	1552237	4289932.1	6921274.3	22213079.5	13356141.4	3383852	2205547.7	4632875.6	5073726.7
2002/5/30	17940723.7	44880477.3	2858129.4	1095837.2	1492036.4	19052327.2	14420348.7	29796630.3	4412702.8		4508223.6	19655294.3	1499475.5	5405851.1	2918759.6	14113400.7		1727133.1	3423054.7	2316738.2	24172952.8	7639457.9	13607909.4	2216528.3	14959647.5	4290440.2	1653821.4	2520812	5694885.5	13405176.8	52183775	1097902	1949217.5	12348452.7	4299826.9
2002/5/31	1767695.6	28826866.6	2388159.9	26148054.9	746057.3	8901326	10808578.7	17732160.2	2591837.9		2901425.1	9336967.4	1001710	8286219.4	3699584.9	9061549.3		501765.8	2435335.3	1796732	18976657.9	N/A	8762890.2	N/A	5517223.5	5793801.4	920658.8	7363700.3	2707957.4	6723105.8	17894062.9	992208	2225757	6850603.9	7231301.6
2002/6/3	617263	37967311.2	3113017	1505832.4	2482010.6	11247355.8	11914844.4	17746680	5911323.5		4581732.6	10643995.3	2366233.8	12620581.9	3639586.4	5095290.7		1665655.5	3636555	3197444.4	13564983.7	5758598	10075847	3666949.4	5665743.4	4977381	921138.3	3417856.8	5059692.2	20136654.5	16765176.9	1353558	2575015	2324036	4717376.8
2002/6/4	1409919.6	40907920.6	3209421.7	5603912	784315.3	16989520.6	8243066.8	14851081.8	2221421.1		3296057.6	8989711	1467828.7	5389875.9	3284369.7	3127717.7		1413871.2	3176975.4	5666604.6	24493468.5	5977609.3	4655085	1625482.7	5526254.4	4377282.5	5082311.4	1439930	4590507.2	9791022.8	16859620.4	1069192.5	6991100.7	17135489.7	2649424
2002/6/5	2374498.8	56045686.1	3063035.9	1521216.2	1286780.1	12426688.9	15560299.3	10769773.4	2239649.6		2919050.4	11328830.1	2121153.1	3442547.1	3705874	5442870.8		2621180.3	4039429.6	2207235.1	16481997.2	10842909.8	2938560.9	1493297	4628530.7	3531744.9	3821297.6	2261874.5	3794776.8	12040973.9	11817197	722426.9	3307781.6	1150259	2182607
2002/6/6	22060071	95391348.1	3640286.4	2003424.5	1721469.2	36597570.6	19553049	23002281.1	3264617.4		5224965.4	13699394.6	3156342.7	9981739.4	6122556.5	4644148.3		1527815	7330115.2	2781567.6	42792626.7	11061341.4	8191964.2	5307845.9	9753236.5	8165524.8	4112238.2	4029848.3	11014647.8	13839314.3	20434498.4	1837431.5	13012400.3	5405585.5	2748593.9
2002/6/7	25689050.8	77080730.4	5194334.9	1670048.2	2250271.5	36639486.7	23792141.3	22724125.4	4671830.7		5161927.5	16519586.9	3627270.4	9713477.7	6235285.5	12614299.4		1515473	N/A	3302562.1	96607954.7	11600999.4	4413304.2	4845250.6	12387194.5	7026564	2737408.4	6919468.3	7100065.2	11281935	21426419.8	2267077	10019923.2	3772264.2	4517233.7
2002/6/10	12029864	34256222	2272459.8	406042	845920.4	12975638	10840606.3	10343240	1172149.5		2251410.6	7529867.7	1098846.5	4267939.4	3004815	7792775		922038	9997157	4391337.3	31663552.3	4116010.1	3369853.4	1723536.3	3447908.2	2910187.7	1711548.5	1662085.8	4000026.5	6054964.8	5440374.7	562744	3618837.5	777960	1830762
2002/6/11	25730498.4	28279483.6	1874977.9	1294113.4	718086.8	11496415	9797442	15762270.2	1707403.6		1779926.2	5198861.2	1064154.5	9115359.7	2010082.3	8711692.3		948398	7738572	5102245.8	30343680.6	2726156.8	14691457.3	1817684.9	3076174.2	2562780.7	3985494	1214009	4551173	5435719	4989494.7	664892.6	1932201.2	2054155	4766135.6
2002/6/12	5284478.5	21280222.3	1743153.3	191825.8	1256699.7	13053366.9	4713893.5	12842277.3	799420.3		1792268	5184268.7	1198103.4	4944428.9	2142188.5	19482916		1876930	3035276	2156001.1	31478183.5	2550673.2	4754094.6	919139.5	2790776.9	2110786.4	2238990	1419462.6	31692556.2	10054598.5	6769210.1	278158.4	1903581.8	509658.4	9786640
2002/6/13	13236712.4	22872897.4	1215805	450919	850506.1	10411356.2	4616971.5	9099685.9	814826		2164947.9	4109523.1	1152244.5	10464958.2	3744756	9442737.1		396072.1	2805111.2	2188045	12638875.5	2660995.9	15689912	1062172.8	2305560.8	1532443	4426266	1569199	23135594.3	4713566.1	19913019.1	724014.5	1193227	1369669.8	6398152.6
2002/6/14	2288203.1	22306478.1	1507561.6	279486.9	753483.3	8003422.4	8103436.6	8694698.3	1187824.5		1571441.7	5800942.6	866434.6	4654011.6	3275770	6170095.6		1411518.8	2810449.1	1089311	24581452.9	3150254.7	8686974.3	1441178.2	4616211.3	2616032.6	2851296.3	1284078.7	5313677.7	6215769	7650071.8	872990.6	1910259.8	1088502.2	8173215.6
2002/6/17	1580798.3	14556384.8	1192792.1	206285	490306.5	5222816.1	6019596.1	5337991.3	571007.6		1308721	3512187.6	724450.6	3157393	2208165.9	3885551.7		1925883.8	1876210.8	1018936	8915046.1	1616227.8	2094933.7	936004	2596616	1632947.8	4962628.3	1692572.3	2802129	5060147.9	7564213.2	232505	1275554.3	757097.5	13655675.7
2002/6/18	2214381.6	63900177.2	5640611	10695959.6	1172406.6	15347609.9	8071765.3	10023059.5	1565440.6		2312573.4	5880647.7	1939964.7	19014832.5	3472306.8	11940510.2		8339124.6	4602470.1	1250231.4	12956805.8	2615471.1	11871394.4	1928948.9	5021656.5	3016722.3	15918258.5	4236695.6	3903664.4	4944655.5	10309081.3	1186491.3	1926350.6	1371964.2	22391476.4
2002/6/19	1877622.5	26172372.1	9374121.2	6095060	509620	6004021.1	5269852.1	4689241.9	1048883.5		1172206	3161361.2	601489.9	6444312.5	5323655.9	14399433.7		12266489.4	2121105.6	1823469.1	12230449.8	1684825.7	3186855.5	1656804.6	2383107	1240015.8	9276211.4	902802	2403111.7	4687564.2	5869106.6	469713	993229.9	816260.7	5799177.7
2002/6/20	11146007.5	26801889.9	17088414.4	13864568.9	535512.5	8083926.8	10889132.1	8186640.5	1051759.1		2353196.8	3337272.1	952628.3	6107473.2	2938427.3	13019686.2		2248364	6547302.5	1247118.8	6720210.6	2011837.2	12038631	1171823	2567075.1	1731051.7	3712099.6	2916546.1	2252912.7	3886222.3	5828955.5	510643	692035	570342.5	2963507.7
2002/6/21	30858356.1	136873285.1	60734568.6	13512446.2	9970675.9	109838430.3	38112620.1	64258428.4	12093690.1		9218839.5	22263996.2	4939606.9	30864492.7	14860933.2	16782713.5		3330589.6	26524041.7	3318431.1	39842370.4	8453789.4	10991860.6	6120661	13897720.3	10632535	6519251.7	12357054.4	9853286.1	14128544.4	22424299.5	3641386.2	5702014.2	5771593.5	8194564.4
2002/6/24	156938711	179296784.7	82025922.3	49064245.4	33773800.9	149590371.4	220008233.9	155355639.5	43629961.2		39829623.3	59766130.1	21062316.5	72170674.5	N/A	37087533.1		25505965.5	63061365.5	1825308	141217518.5	47638920.7	28064246.7	36305395.5	50549700.1	65276676.1	39702129.9	50743139.5	68124712	62609476.7	73177534.5	17043426.3	34918146.5	26303540.4	38230498.9
2002/6/25	54686961.6	260918313.3	83939305.2	20831886.3	19701535.9	212548306.3	121409331.1	120481651.1	22703363.9		27191672.2	86117385.6	16823928.3	48187237.8	107587878.4	31560935.3		26327550.9	55317489.6	2769228	119558094.5	32861024.6	16726766	25825960.3	62844919.2	51709959.9	N/A	25076349.2	35298265.8	45088317.3	45893806.8	8343208.8	15902698.8	20244165.2	21195715.1
2002/6/26	34549916.2	144767667.4	28393593.7	7244409.1	N/A	77588602.1	83010895.3	107695683	20700695.1		10063617.8	63984582.9	N/A	40422613.5	66854449.6	10640964.6		4319056.5	23771820.1	11812730.9	284106571	19722821	12037110	10495486.6	139501572.7	102475821.3	23922043.5	N/A	20396324.6	41588676.7	47719644.2	6573364.9	20023672.7	8111028.2	18492927.3
2002/6/27	19242314.5	58241191.5	15814214.8	2754400.5	6458038.2	34250943.2	71407888.3	32909639.3	9424264.6		7568163.8	26127049.2	5839062.5	33965690.5	17125409.1	7656164.9		3785719.2	19051522.2	3141209.2	94949457.4	13732597.6	7789069.5	5363857.9	38584862.6	23488414.5	28381242.3	22726175.3	13435390	14945973.4	22733454.1	2356213.9	7603044	13119128.4	12588192.1
2002/6/28	27350726.2	83764054.6	N/A	15554283.6	6477350.5	38351797.9	54660959.5	36393929.8	10395019.6		9169112.2	24709559.3	7431876.7	37799689.6	19905924.7	14085883.4	234598319.9	3736429.9	68745420	5063854.5	60640827.9	16994636.1	10276134.6	11015701.5	66814534.8	25573231.9	12333230.4	12799398	20138269.4	20200662.1	19087610.4	4043358	10027573.7	23977530.8	N/A
2002/7/1	N/A	59113189.1	16518867.2	1946779.3	2790706.8	21299883.9	44834204.7	N/A	5253642.8		N/A	13485656.4	2297689.3	16531271.5	9198928.3	4999659.8	N/A	3226068.2	19918903.8	7532903.8	59145310.6	5451958.5	4222292.3	5446816.1	34918228.3	17685688.7	5255083.5	6783585.9	8364785.6	11699175.5	14672547.2	2597775.9	4293872.9	N/A	7685448.9
2002/7/2	5635492.4	41757550.8	11642539.3	1808677	2927003.7	23879822.9	15300322.5	24522665.5	3958675.2		5486310.5	9900780.4	1987162	10499796	6551191.8	14080170.8	2384505	1580807.7	13404701	1821802	23599130.4	7105165.6	3965089.2	2085403.3	18880525	14241641.5	3103222.3	5061377.2	7370889.1	9187157.6	5843247.4	1527951.8	2687822.3	3653445	2666675
2002/7/3	9496525.6	24274133.5	5413646.5	859837.6	4244141	15746339.3	22098370.8	15357487.8	3698576.2		5457190.2	5741676.8	1976752.9	14001208	6437127.5	9017345.7	75440400.8	1527512.7	7480825.8	2962484.9	12981439.3	6588180.4	3248478.3	2384229.1	17310844.7	7369859	8334552.8	3941500.1	5063524.3	7568086.6	5923484	1309357.9	2197110.6	2617457.8	2251872.7
2002/7/4	4503033.7	26252752.4	9365490.3	1683138	2003734.8	16148682.6	72499182.1	17635178.1	6037244.3		4276995.3	8831070.5	2153936.8	13728725.1	5999695.5	5361370	31708924.7	6968246.2	8543653.6	4005295.6	19863528.4	5717337.6	4512242.4	4971454.1	13868403.9	8038921.6	8146833.6	4699560	4446515.2	8072307.5	13902614.7	1929303.8	2743485.9	2194878.4	3503611.3
2002/7/5	2956887.5	22463830.7	6204001.1	1119803.8	675786.5	6481377.4	22364551.3	8242181.3	2592884		1872651.8	5208922.9	889033	10898506.8	4801374.7	3390370	18942482	4503284.9	14982814.7	1504521	17140350.4	2700335.5	2420316.7	1770461.4	11099225	4282933.4	4045354.5	1831815	6024926.9	4234919.3	7724118.4	1009985.3	1358387.6	772800.1	3900066.2
2002/7/8	5237269.1	23310585.9	24810352.6	2452239	1390829.3	7092596.9	30355074.9	9139879.7	5056031.1		3746460.5	7398764.2	4602308	6220546.5	4160666.5	5840734.4	15065487.6	4606804.3	35000436.6	3498406.4	11184428.4	4769454.9	5584684.7	2264674.5	10679890.6	5659920	6462427.4	6375084.7	11854290.6	5775189.4	7055228	1463642.7	1916486	2701257.2	3502252
2002/7/9	3682165	24515876.7	96739939.5	981658	1756133.2	6358877.8	25817445.3	7955818.1	2241303.8		4681183.9	5277991.3	2763727.9	5054734	4443665.5	12106543.3	20059666.6	5547597.1	10697012.6	2228185.5	12956795.8	8542864.6	4177235.5	1660948.4	7242403.6	4834730.8	4212037.7	3314403.1	4669189.3	5734803.2	4772300.5	1334709.9	1674839.5	4826959.2	4675538.5
2002/7/10	3151329.3	23526459	33167289.6	1884157.6	5198221.1	17669082.5	24945756.7	19927306.9	4367957.3		4981676.6	7105903.6	4980477.1	11497426.6	6156388.4	8012613	21127535.3	12754967.3	10752332.3	1824317.5	41729315	6413756.9	6844429.9	3568034	14761330.2	10382923.7	3376186.6	6968841.5	3224356.3	7303519.9	6570089.9	2015520.1	4672188.2	2611050.2	3777761.9
2002/7/11	2847546.2	13932550.5	12430289.9	2213568.5	1886894.6	13107002.6	20735376.7	9685357.7	3658680.5		3583908.1	4495778.4	22618471.1	9567706.4	4576123.2	6369689.5	14159378.3	17656903.8	8900013.5	2397333.5	27887426.1	14060902.2	7221851.3	3135935.6	8567758.2	8150201.1	10110954	3305462.2	3385482.4	3691540	4438836.5	1088684.6	3176926.4	2199637.9	29156363.3
2002/7/12	2715104.2	12376846.8	9674668.9	932503.4	1013978.3	7443150.1	16203800.1	10455725.5	1913391.5		3131157.9	2836905.9	7932752	15084502	2461560.8	6334869.8	8152896.1	13539314.6	5359354.6	1523276.4	57472973.7	12761503.5	7130075.8	3530306.9	4870560	5118326.1	3659139	2491671.5	3007444.6	3191356.3	8594773.7	965392.5	2669732.8	2589305.8	10493852.1
2002/7/15	3394797.9	11077915.9	12374826.9	1936381	1424751.2	6650699.1	18745733.7	9887161.6	1594499		14312002.5	2830155.3	3445713.1	18224074.9	2894787.9	3001335.2	9390214.3	11984175.1	5798823.5	918364	26415519.2	17854616	4458843.8	1965449.7	6592656.7	5559257.8	2082265.3	2548529.6	3547671.5	5447324	4748068.8	785456	2534725.3	2043695.2	6969538
2002/7/16	5277461.2	11023129.3	8563560.8	573442.5	1369590.7	5046654.9	98404344.6	9153181.6	1333934.3		16223403.5	2344551	3476462.1	17607106.6	2598535.1	5061603.8	6152953.5	13908372.5	4636919.4	1088159	14751736.1	16421530.5	7622261.4	1663602.9	5934371.5	2808097.3	2896527.2	1694994	3465165.1	4086735.2	3738787.6	1034132.5	1516777.5	2057386.9	867386
2002/7/17	2490571	11910819.2	7741248.1	621626	2853171.2	7277942.3	156486220.3	10000529.9	3238975.1		6244968.6	2539572.3	2592028.7	13345959.6	12957417.6	2467165.1	6224853.2	10349526.9	3382951.7	1130166	36734855.6	7201755.8	5541291.2	1900684.1	5849698.3	3577915.6	2703503.6	2101528.9	5548738	5476083.1	3280854.9	1064722	3269279.1	1642799.2	9820118.6
2002/7/18	2920365.9	16001057.4	8066079.4	752239.8	1345331.9	9840534.9	N/A	7338382.9	1572776.8		12427317.2	5410783.4	2757004	8413091.4	4920176.1	3322048.8	5518317.6	14693838.2	4352145.8	1588334.6	23943935.5	45738631.1	4688490.5	2927218.5	7880668.4	5095169.7	3081355	5633482.9	5084863.2	3911769.2	2190099.6	721433.4	1887567	2368368.1	2297521.5
2002/7/19	3110758.1	13479200.4	5945234.7	1041577.7	1257651	6011419	N/A	6281903.4	1866032.4		22881843	13427126.6	4239068.9	5243222.6	4769680.1	5818341.5	30704799.1	15451056.8	3239821	3010082.5	18561429.2	20323787.9	4721605.5	1923865	3886764.8	3488611.8	1520775	2131974.5	3645229.5	4120577.2	2266169.5	503275	1964619.1	1126308	1868115.4
2002/7/22	5683918.1	14079614.7	6911255	765967.9	1015207	7958289.7	287633438.3	10331909.2	2386950		8052732.7	7496826.9	9216515	4407035.8	4054929.9	3607677	10187350.5	22172675.4	4305744.3	5026048.8	17789341.7	12529125.5	N/A	4588326	5944738.1	5591408.1	5972885	2393997.1	4692328.6	5867705.7	12998180.8	2267711.8	2287469.9	2240668.5	1723364
2002/7/23	4860992.4	24821585.4	5053713.4	675739	1431079.4	7242970.9	130108745.8	6678875.9	1337072.5		7857545.5	6056159.4	2833557.3	4026067.8	2687017.9	2607594.6	7205915.9	10340509.1	3437512	1271211.3	23010770.7	8640493	8224063	1714820.4	5349349.7	3355689.7	7461388	1775867.8	4778122.4	7009576.8	4853860.6	974147	2406631.4	2091455.9	2041630
2002/7/24	4126096.5	11759543.9	7741149.1	911307.6	2349288.9	11167406.1	56708092.9	4595572.7	2187602		4330054	3178344	8191952.1	3978821	2215930.2	3929324.8	4890824.5	14506229.9	3421436	1564772.4	8867239.8	8507928.9	4837816.9	2266824.6	8027520.6	3346843.5	3764855	1648125.2	4122210.1	5311826.7	3828049.2	1302560.5	1670963.4	1783913.3	2340134.7
2002/7/25	9977892.2	26294179.3	8160268.1	831951.5	890369.4	7399509.4	92806831.4	3708011.1	3201054.9		4387003	3755762.8	6008388.3	5082183.6	2168538.6	6466243.5	4631720.3	11001954.3	3995076.5	1111094	7040871.6	11109195.7	4133749.9	1191994.3	4230830.5	3833971.4	3989388.1	1433832	2048677.3	3372559.3	2085868.2	436666.9	1187898.5	693342.7	3051468.6
[truncated: 5,207 more rows]
[truncated: 1,026 more columns]
