# Supplementary material for: Can systematic skewness factors predict future interest rates: Evidence from China
Source: PLoS One. 2026 Feb 5;21(2):e0334345. doi: 10.1371/journal.pone.0334345 (PMC12875505; doi:10.1371/journal.pone.0334345)
Supplement: S1 File — Data1.zip comprises data such as the monthly price change of the SSE index, dividend yield, daily stock data and daily price change of the SSE index. (ZIP) [file pone.0334345.s001.zip › Daily stock data/Daily trading volume/Daily trading volume:material.CSV]

	000012.SZ	000060.SZ	000301.SZ	000401.SZ	000408.SZ	000420.SZ	000422.SZ	000426.SZ	000488.SZ	000506.SZ	000510.SZ	000545.SZ	000546.SZ	000553.SZ	000565.SZ	000592.SZ	000603.SZ	000612.SZ	000629.SZ	000630.SZ	000633.SZ	000635.SZ	000655.SZ	000657.SZ	000659.SZ	000672.SZ	000677.SZ	000683.SZ	000688.SZ	000691.SZ	000698.SZ	000703.SZ	000707.SZ	000708.SZ	000709.SZ	000717.SZ	000731.SZ	000737.SZ	000751.SZ	000758.SZ	000761.SZ	000762.SZ	000778.SZ	000782.SZ	000786.SZ	000789.SZ	000792.SZ	000795.SZ	000807.SZ
	�ϲ�A	�н�����	����ʢ��	����ˮ��	�ظ��ҵ	���ֻ���	�����˻�	��ҵ����	����ֽҵ	������Դ	�½�·	������ҵ	��Բ�ɷ�	������A	����ϿA	ƽ̶��չ	ʢ����Դ	������	���ѹɷ�	ͭ����ɫ	�Ͻ�Ͷ��	Ӣ����	�����ҵ	���ٸ���	�麣�и�	�Ϸ�ˮ��	���캣��	Զ����Դ	���ǿ�ҵ	��̫ʵҵ	��������	����ʯ��	˫���Ƽ�	�����ظ�	�Ӹֹɷ�	���Ϲɷ�	�Ĵ�����	����ͭҵ	пҵ�ɷ�	��ɫ�ɷ�	���ְ��	���ؿ�ҵ	��������	����ɷ�	���½���	������	�κ��ɷ�	Ӣ�廪	�����ɷ�
	�ɽ����(Ԫ)	�ɽ����(Ԫ)	�ɽ����(Ԫ)	�ɽ����(Ԫ)	�ɽ����(Ԫ)	�ɽ����(Ԫ)	�ɽ����(Ԫ)	�ɽ����(Ԫ)	�ɽ����(Ԫ)	�ɽ����(Ԫ)	�ɽ����(Ԫ)	�ɽ����(Ԫ)	�ɽ����(Ԫ)	�ɽ����(Ԫ)	�ɽ����(Ԫ)	�ɽ����(Ԫ)	�ɽ����(Ԫ)	�ɽ����(Ԫ)	�ɽ����(Ԫ)	�ɽ����(Ԫ)	�ɽ����(Ԫ)	�ɽ����(Ԫ)	�ɽ����(Ԫ)	�ɽ����(Ԫ)	�ɽ����(Ԫ)	�ɽ����(Ԫ)	�ɽ����(Ԫ)	�ɽ����(Ԫ)	�ɽ����(Ԫ)	�ɽ����(Ԫ)	�ɽ����(Ԫ)	�ɽ����(Ԫ)	�ɽ����(Ԫ)	�ɽ����(Ԫ)	�ɽ����(Ԫ)	�ɽ����(Ԫ)	�ɽ����(Ԫ)	�ɽ����(Ԫ)	�ɽ����(Ԫ)	�ɽ����(Ԫ)	�ɽ����(Ԫ)	�ɽ����(Ԫ)	�ɽ����(Ԫ)	�ɽ����(Ԫ)	�ɽ����(Ԫ)	�ɽ����(Ԫ)	�ɽ����(Ԫ)	�ɽ����(Ԫ)	�ɽ����(Ԫ)
1997/1/2	18859728.3			23273675.6	8348248.2	14896178.4	4827273	7164047.3		27985316.2	46492431	19646884.1	24186465.4	19309852.5	43544938.3	62715770.2	13571256.2	21498635.1	50249647.6	20362295.5	16364735.3	11000652.3	14164222.5	31497260.7	56167013.2	16480054	28364656.5
1997/1/3	23036300			20509299.8	11385261	16541596.2	3038027	8760689.8		20754048	30800921.6	18320144.8	29037465	21226911.9	40940849.8	34243688.9	20475089.3	19047232	31966205	19093895.1	9643392.2	8474834.5	10381434.7	25252895.7	56680747.5	13958833.3	21415315.3
1997/1/6	13455210.9			16149808.8	4789644	13708239.1	2487883	4807473.8		11702746.2	24777626.4	17144641	11831546.7	16168497.3	18636246.9	17518549.7	20435709.4	11897897.5	17798746.6	12667871.7	5120966	5325371.8	5477068	11560390.5	15196370.4	8464297.4	11586938.5
1997/1/7	14229578.4			21185693.8	7150879.5	16119735.4	2973672.7	7595685.6		12510675.3	22665900.3	15277210.4	12098945.7	17678371.4	27295924.2	25434549.4	10213856.3	10354573	18670874.6	15443225.7	7906096.6	10904228.3	7672540	17316925.6	19800276	11969370.6	19740902.9
1997/1/8	7566409.8			11884677.5	N/A	11767402	1998801.6	4249270.5		10342230.4	13660931.1	9321967.2	9507842.9	9257356.2	20147860.3	13344925.5	7187170.7	5234845	10558097.2	8837806.5	5417303.3	7581715.1	3996512	11784077.9	18061071.1	7022345.4	10887741.9
1997/1/9	8369296.8			6998987.9	5212096.6	51374387.7	1767673.6	5443666		7380615.7	9727553.3	7539658.7	10711085	9134074.6	20015420.1	9998675	15439721.6	5078761.7	9779404.8	7376095.4	3641205.3	3625113.7	3437587	6159690	11040583.6	3658783.9	7948257
1997/1/10	8483907			11105835.6	3424474	48684984.9	1685592	18672200.7		8732239.8	11002187	6887980.2	10084659.2	9501955.1	14820834.2	9206885.5	9554463.4	4946101.6	9215849.4	6122803.1	3840181.3	3623166.9	2531703	11256921.9	22033712.5	8705792.7	7145568.6
1997/1/13	17395049.4			24159909.1	5209035	25253561.8	3572186.3	27346961.7		20926260.8	26361162.3	38050660.6	32016023.7	15015459.3	40654372.1	19963898.5	26504245.9	10641625.8	17016135.1	11981797.2	5756170.8	6643713.1	14011603.6	18489944.8	19627571.5	10918076	27311833
1997/1/14	9107481.9			15614271.5	2741539.8	45077090.2	4596143.6	16448593.1		12443385.5	17281402.4	20639897.9	20673005.1	9087083.5	27908900.7	33558228.7	16263506.6	9386506.5	13545284.6	8651699.4	4291255.7	5695350.1	6973192.4	17283406.4	12893100.6	9665528.7	26463113.6
1997/1/15	6171422.9			7740001	2141873.2	123196615.7	1825676	7816486.1		7450651.6	11819763.3	72361425.7	20321995.1	7031842.6	32380336.8	20027528	19616947.2	9418318.9	9201544.7	8915697.4	3548507	3265406.7	6879942.6	15397669.6	9386001.2	17862550.7	17328406.3
1997/1/16	8712109.1			12271067.4	2000319	92868239	5726180	7306284.8		5979383	10931497.4	23288219	15052081.8	9571554.4	15699604.7	8753241.8	22811219.2	5694586.3	7650641	35762743.1	2746738	3430249	2809706.2	7727896.6	10202218.9	12804524.2	9374626.6
1997/1/17	19938729.5			16569108.5	5252856.5	29433115.1	11861175.1	15064679		8863008.3	16449914.3	17551705.1	47233873.8	37949217	30637576.3	14312568.8	18496637.1	11358421.1	8299432	27891268.6	4719681	5959170.7	9696339.2	6391402.3	7454347.2	5827124.1	7364972
1997/1/20	18939733.4			15271563.4	4068450.8	38392936.7	8427590.4	5921040.3		11758471.9	59712355.4	21378329.8	56247429.8	30531969.4	24243543.1	15645765	13320086.5	16482057.4	9252874.1	33364134.7	3784758	4532368.5	12896288	7724587.2	10786759.3	7476768.3	7887092.3		227560712.1
1997/1/21	17437894.6			74680198.6	4401345	37071036.5	4299477	6810849		35291772.1	24254408.4	14261602.2	28271371.1	17128790.1	22024704	9525296.6	12883847.9	14764785.8	9102458.4	46430682.7	4537125.2	3994615.5	7238423.8	14692972.9	9228964.1	6361954.1	5896605		40853754.4
1997/1/22	40755394.8			62844208.4	3991785.8	22996358.2	15374644.2	14861814.5		14088550.8	41274419.1	19139817.7	22543176.7	35851609.5	29986629.9	15811604	10516446.2	20811632.6	14468904.6	36020397.8	4513320	4714688.8	6317966.1	7729678	14064944.3	7010563.3	9935633		32124207
1997/1/23	41822580.3	242033209.4		91261755.9	5589869.6	23162586	4255610.4	16644294.6		14901749.6	67842005.7	21265377.9	40822049.6	55086813.7	59961732.4	57088343.8	12173009.5	36738782.6	16600672.4	47122792.6	7997673	9050807.8	11770003.5	22792014.9	15543476.7	8120134.6	12314430.8		47850189.1
1997/1/24	31680120.4	51976599.7		69524910.7	11513704.9	38249369.8	2155502	9885834.2		14438613.2	39955246.5	18891584.1	21315310.6	34113156.6	41057661.6	41589016.1	13014482.1	17523249.7	15128830.1	20681276.4	10181391.5	5096676.6	4799895.2	11903410.8	11701452.8	4619440.8	5335635.1		22754825.8
1997/1/27	32462583.4	51264146.5		43100739.6	11291486.6	85646988.4	1253824.4	8578294.5		27113474.2	39286993.1	26676510.4	27394042.1	39933676.8	41046535.8	33510202.3	6762441.2	17470298.7	19619923.4	16665853.7	8712234	14884716.1	6834082.4	21628061.5	47043294.8	7135487.1	8376441.1		31149699.9
1997/1/28	19319690.7	15118108.6		32647073.6	5530466.7	67180948.1	660610	3216956.4		28534498.9	25729874.8	35805811.5	29285839.2	21408322.4	21951171.6	31165325.4	5454027.6	13119594.4	12313874.6	11704971.1	5314568.3	6374027.3	4293078.8	20385793.2	29683331.3	4762843.9	5704447.9		13238213.4
1997/1/29	14246220.2	15705218		34975605.8	4084590	82883562.7	839825	3690887		14551090.6	23058091.6	21742939.2	24092878	24439966.6	20385330	19919715.8	4350864.7	13591984.3	11218896.3	8334758.8	3807539.9	6043816.3	2889539	9222932.5	15434625.9	5887197.8	4255228		24524983.2
1997/1/30	22757690	12203893		18982935.5	4435057.9	51912313	2093211	3516409		32865414.8	43754823.2	15483678.8	21579120.1	19781250.9	28075792.2	21424645.1	4872072.6	19827962.7	21539967.4	14850058.4	4049758.5	4941925.1	3023073.5	13685238.2	13203591.1	5663467	6116939		27009264.3
1997/1/31	73183224.5	21009520.7		27646182.2	4857790.8	53834717.7	3887338	7063655		19335015.1	35949523.8	20225188.4	18065431.7	42675677	26719244.8	22182392.9	4830702.3	15802954.4	13282543.2	17443534.3	4596831.3	5650418.8	5092451	7945243.7	14380503.9	4109611	6663958	475312458.5	18774835.5
1997/2/17	34751334.6	18802624		15208025.5	2028715	22774604.7	502326	2432996		57945053.1	38527725.8	11428649.9	10887444	18976573	40466053.3	23470918.8	4040285.5	7929238.1	11795889.8	12107590.5	2158422.4	4288840.7	4896729.8	7620498	12293083	2457833.9	4438893.6	200701254.3	37788700.9
1997/2/18	43443771.8	28157557		41712684.5	4451532	42392363.2	1723069	5575325.3		110918690.2	N/A	19460536.4	46351333.7	26737771.8	N/A	36688849.8	10646052	22603249.8	16402102.8	18287033.3	4140220.5	5192249.5	7272853.6	13010842.5	20530554.2	8085647.1	7464812.9	330424454.4	32228523.4
1997/2/19	27806970.2	32033331.4		24828338.6	5890696.5	18715251.2	2154299	4365765.4		87038804.8	90875700.1	14988338	30191911.2	62454781.4	70105797.7	19926172.3	6867489.8	15456426.5	12381964	18054302.2	3551079.5	6525643.3	5126944	7981548.5	11348672.5	6833075	8019406.5	233874263.6	17686109
1997/2/20	41451740.3	24293978		12375827.1	6231753.5	32566418.5	3178068	8635074.1		164779071.9	103097093.7	22539632.7	47644158	N/A	75541895.6	25392990.4	13517409.3	22731621.9	21060939.5	17490058.2	5280247.3	7284178.9	7139263.3	14299827.5	21605970.5	6536991.3	9956594.4	302818928.2	28254989.6		643562756.2
1997/2/21	16386489.8	7525930		19019711	3098314.5	21292734.9	1148653	3313073.3		96060780.4	41822756.9	14324267	20479668.9	29135290.3	36015073.7	13764138.6	4672960.5	20595349.6	11469143.8	24819979	3953959.4	4216463.5	3143644.2	6540066.7	9488003.1	4353684	7856861	170442021	14366396.7		201142984.7
1997/2/24	20043290.2	10290404		17513866.5	7908534.6	9476678.6	1439011	7196737		86062254.6	33573494.8	38822308.6	20185454.5	36745975.9	26790545.5	12447592.2	4061469.6	9825185.4	13596493.5	60426549.5	5263018.7	4039873.2	3673153	19985608	9246336.8	5043382.4	5040315	82858383.7	10698846.3		115961416.6
1997/2/25	26365704.4	20166126.2		21916680.5	32078553.6	15302834	5881281.4	6661983.9		38831300	24892025.2	114684592.1	44943200	31682717.6	13258672.1	20903272.1	6115858.1	8687532.4	29060847	30718714.1	6640480.8	3886254	3690566	71125404	9456267.5	3626068	3629202	52467241	12526964		75391545.4
1997/2/26	23688641.9	9384734		27350729.1	25741219.2	36218853.6	14489364.5	13367230.8		30762291.1	38969059	56735401.8	51298135.8	32592727.5	19400619.5	68697652.8	9377627.6	22637681.7	22848642.1	26714472.2	4877543.8	4862422.9	4983680	39367698.3	25911533.9	5930704.1	5849376.3	72668637.7	10865150.2		84581569.2
1997/2/27	42028398.7	13963518.2		84368780.9	40205651.7	27865316.8	8054887.7	9738470.2		60163751.7	51030637.9	52488236.6	34732953.4	42641678.6	21198907.2	89729120.6	7608625.6	11716431.1	43180343.7	50032598.7	7034234.5	8242646.3	8717722.7	39321913.2	24489334.7	8614757.8	6823508.8	60931139.6	18617164		65527636.2
1997/2/28	27871029	9480613.9		37601585.2	23040172.6	19455438.3	8983546.5	5046285		52570484.5	32583794.1	35624066.1	19453689.3	28015653	33430448.5	103982034.2	9154979	11865891	29005176.6	22975379	4717488	5545902.9	8332096.6	26915545.3	82407624.2	4781240	5545725	60570024.3	12071877.3	412934840.1	52659962.2
1997/3/3	56390666.9	15123298.5		54719583.2	31005143.1	282002718.7	8724790.5	11460552.5		56197064.3	50226658.2	61031946.9	25568058.2	71058700.8	42118836.2	95009931.2	11739927.6	10984442.7	91155145.5	33287030.7	16964774.2	17479214.4	16419664.6	39734057.2	103670339.8	12476510.4	11939337.9	67346494.2	19948881.6	152179868.7	70242540.2
1997/3/4	59467692.6	46462761.2		68832480.5	27404715.7	198512916	9963989.5	14370001		78861381.6	42045066.5	42329935.7	47161044.8	44525207.5	29747218.1	71344742.7	21326066	15490389.7	96981283.3	32049318.7	11637998.6	17366380.3	13267112.2	29885821.7	64742343.5	12871323.9	15625923.8	53808078.3	43709619.4	97907078.4	54218007.6
1997/3/5	30432142.9	23369088.9		36573869.2	11177321.4	71868426.5	6288801.8	4607215		41765950.2	68267850.3	27059224	20020676.8	33300804.9	23070489.9	67115821.7	24528614.6	9060032	40534566.2	35537187.6	5389329.9	14780097.5	11574086.7	18600584.1	43350742.7	7862831.4	8550573	81943364	24273405.1	73506941.7	142187503.6
1997/3/6	18986460.5	12930222.4		20160259.2	5983970	54087283.4	3190164	2305257.7		24715974.8	29390778.7	46416669.5	14292539.9	22694979.7	16758261.9	67384518.4	27708938.4	8678292.4	25212902.6	27590059.5	4590658.4	6537670.2	5380233.7	12212010.2	29926874.8	4579003	7716452.4	48181310.1	46776515.7	82881245.2	57613630.9
1997/3/7	23683248.2	20672637.8		18815609.2	6715240	37959893	3787823	3306335		66698102.9	37753455.6	77731924.6	21043889.5	22288393.8	45207153	48561342.9	69215979.4	9360556.3	29256892.9	49910942.1	8591293.3	6607861.6	7165787.9	15106777	25826143.6	4950571.8	5628640.9	45472626.9	33489425.9	45402347.1	48466569
1997/3/10	20949387.9	23841662.6		16043896.6	5518355	50564114	3991069.4	9940155.4		24410498	23124668.4	66908058.3	15248277.2	25530560.5	21930288.8	30665215.3	56220681.9	8537025.7	20564199	37554330.2	6930254.5	6733790.5	8148696	11164884.5	18689060.6	5522762.6	6065760	113247637.1	17892039.5	69258523.6	40674172.7
1997/3/11	26377795.5	43694236.7		18826570.8	8975101.6	121678786.2	8840248.6	18400928.4		27234661	28544654.1	99190830.2	30571532	31600655.7	22384187	47589896.4	42494933.4	11967372.4	33523042	39900536.8	13122542.2	12875758	7521635	31862895.2	64692259.6	14303747.8	10704866.9	97146269.5	48276603.1	46286334.9	51289142.8
1997/3/12	41548695	27235561.5		23784519.2	28891333.1	78676122.4	15668093.6	33879818.7		32503952.7	30099527.7	56119542.2	22697737.6	43702607.9	14837590.7	38056697	52724785.4	12865940.3	111781606.8	33954380.7	15548821.6	21873075.8	12899365.1	52303679.4	119281476	22498676.9	11727150.4	89323832.1	34522623	77747758.4	123533933.8
1997/3/13	22303179.4	15992983.7		21026186.3	13440811	45215848.6	6839674.5	22690601.7		39097062.4	50310094.7	35205260.7	14181345	22976965.1	12717659	33312377.4	71702087.6	13085579	48120927.6	25974719.3	12280022.2	10067149	19589494.5	30038836	50375723.8	13075786.9	19915462.2	69180958.1	31981425.7	52333385.8	110819180
1997/3/14	20445219.1	16501400.6		24230852.9	10093533.3	41449045.8	5566831	29663279.7		26079077.6	28699810.2	26790077.7	16667443.5	25616009	13375858.5	41447467.8	29533458.5	36118795	29186872.1	22744201.9	7776154.1	8486883.9	6471253	23630111.7	39602517.4	13096688.3	11568313.1	93047773.2	29104413.8	79536545.1	57051086.1
1997/3/17	76858836.4	16384320.9		54672259.1	14652800	47063750.9	4821944	28120779		29771796.6	42009801	33746950.9	20286946.3	89208926.9	20510433.6	100641940.9	32802577.1	42538704.3	33645135	28430561	12538739.7	10625209.2	9770000	64199583.5	39586132.7	11623535	11510505.7	98389058.3	35826310.8	78767006.8	78542920.5
1997/3/18	66843075.2	23999538.4		25428396.7	18075459.1	39805123.2	7915725.9	21249898.6		26707283.2	32351989.8	34022812.5	69423675.1	56570995.1	23773419.3	148197364.4	23387964.8	52869385.8	24064350.3	57882827.4	24157035.4	16349741.7	11830737.8	31130068.6	39889564.1	10265136.6	15472383.4	74436738.5	60250674	116811833.5	73529510.4
1997/3/19	28442339.8	22750091.6		24872744.3	26941129.3	34000606.2	9729921.2	36761017.6		20091304.3	24086972.8	29118031.9	57861479.7	31084615.9	9071117.6	70770600.1	32557119.8	22162759.4	23517015.4	58337695.5	31935891.6	26982268.3	19895794.7	32501837.6	32115444.1	15763799.3	41449537.4	90358737.7	53117673.6	62352256.1	83401515.8
1997/3/20	25320452.2	50098170.5		22100086.8	22309837.9	38888288.3	4806406.8	21651221.9		22779729.8	29829008	19689368.9	44965141.5	56317420.4	12678699.3	50606859	17080240.2	18733150.9	17819883	27969699.5	28639156.3	18527902.9	11648746.4	76564125.4	24637747.2	12942804.7	23487959.1	69398333.8	68534393.3	84321568.6	203443229.2
1997/3/21	21011780.6	24969038		97271824.5	10691893	49087408.5	4651899.3	13576936.8		19235302.6	22050804	16898404.6	35255290.3	31278069.4	9655832.8	36775595	13322208.5	48497191.3	18045238.3	15875908.7	39884641.5	14503714	13601171.8	30546002.9	21485582.5	8457090.3	14880325.3	77146972.4	60261617.6	73881000.3	176923843
1997/3/24	91624530.3	29813543.1		81587341.5	18722183.8	64028275.3	28115723.5	18497196.4		26104582.9	58903606.4	29340861.1	41918264.7	85233160.1	22195042.8	54045596	17041348.9	65299382.4	28910622.5	25955788.7	59569456.9	46412882.5	11259810.9	31226430.8	28593859	18736405.4	14320147.6	104421014.6	113599320.3	78009857.4	167426429.5
1997/3/25	114790278.2	27794719.6		124070668.3	37796543.4	48658268	36948353.5	14666441.8		26898468.1	48014200.8	53740743.7	33675826.9	169786277.6	15647840.9	36225649.7	15432581	45495625.5	21351329.5	31245843.9	26947523	21978983.6	8025234	38021761	49846389	9525735.4	11352606.5	79150502.7	59120994.7	59456293.8	81477968.7
1997/3/26	47185291	21833475.1		49381223.2	30556986.1	77056217.5	15585492.5	8783040		36998270.6	87550237	75732220.6	86565954.9	66521523.7	14445540.3	51423443.1	20739478.7	101272869.4	21961646	25155703.9	22128302.7	25638173.9	16146349.3	34298924	32683857.7	9152210.9	11961370.2	68775970.2	125675495.8	92406127.2	71115651.5			940118635.6
1997/3/27	50304627.3	22604431		39997490	34192703.7	105695379.4	11217017	15178017.5		55091255.3	53677011.9	59931531.8	92422028.2	53035484.7	29721232.6	31892244.5	11910480.7	42375120.3	39475368.1	18287318	11613547	28485859.6	21062427	19192387.3	82126289.6	10132088.1	9727238.5	231088737.2	73784473.6	96799501.3	61055865.8			200287250.9
1997/3/28	39904450.8	17610965.9		31955825.3	14658377	42039346.5	8896506.4	9101006		31516984	33493986.9	40409872.3	39857988	38359165.6	12227170.4	36983608.4	11039165.4	26600446.3	19906887.9	16274742.8	11681860.1	17621098.5	6141580.1	15359558.5	30604228.9	5084941.3	8690511.8	163127757.2	42760813.2	47389074.8	43986323.3	238171283.2		83586719.8
1997/3/31	30286884.1	16020380		49674015.4	10359204.1	44932487.3	5695631	8383383.1		27310122.2	34129908.3	44385769	69982097.5	45087537.3	14181684	80759403.8	31934814.2	25214492.6	27851475	17641506.7	8478198	17935481.9	31233839.2	16854135.2	60509395.4	6722776.9	11278946.6	103139233.3	27680955	69078709.7	86061057	95978973.6		62761927.2
1997/4/1	48082126.2	24024638.1		28502901	8056385.8	47852552.3	5681933.8	7818095.2		32316814	139574182.5	38488222.3	40299201.8	38050621.3	28627791.9	64874220.2	15177470.2	24424735	48590070.1	37576063.9	9610673.5	11158471.7	17758038.6	16121808.2	112221072.4	14434125.6	5711534	89023850.1	26318176.1	100333406.7	58948860.1	62359319.4		43349052.9
1997/4/2	32990476.9	15039102.7		22173111.2	11268852.6	34143330.1	3774243.2	14723084.6		136587828.8	58176804.2	25507933.1	33054729.2	36979470.1	19485941.6	34962951.8	13742057.2	9650633.6	22326384.8	35935586.3	7613091	11997383	11153558	11770753.5	42836009	9113582.7	5382973	126462521.2	36584570.3	116923674.1	45596168.7	33091388.8		50449351.6
1997/4/3	21260269.9	17267593.2		19567122	11669147.1	26271859.6	5115743.6	9953455		56032248.5	44173272.3	21723728.3	31814956.2	28132671.3	9726520.1	29470848	7544003.1	17268085.7	16634584.1	22821675.6	6180123.1	9638255.6	18413720.8	8074138	32724913.9	4364248.1	7190274.6	67298213.1	33717625.6	84599349.9	28822222.1	36835747.3		26783135.1
1997/4/4	40775346.5	90053198.9		31758707	22436144.9	43130885.8	15948871.3	44413180.1		49186665.7	49237954.3	24017324.2	39754167.1	45600007	15676524.6	38456730.5	17567090.8	34839356.3	N/A	21673501.3	11113469.4	8018269.5	20578172.9	11801624.5	36552678.5	7866435	7473015	116277336.3	36192454.7	133162860.3	115904148.8	105486872.5		42370805.6
1997/4/7	71420044.8	55067435.4		47421634.5	16566483.6	35336099.2	12292356.5	55257428.1		29944938.6	53006124.9	17603404.1	34378839.7	78715064.6	15944147.3	42195000.7	10661352.4	32948232.1	25337538.2	20582303.3	8031017.5	11710167.8	25330419.6	15892505.5	52249033.9	6650620	7424408	253501740.3	41719829.2	127642446.3	54854850.3	58108961		55571535.8
1997/4/8	210587136.8	29779342.2		25392255.1	24588429.2	28988529.7	8822093.4	21021787		27806983.6	38940768.3	15035368.8	28662223.5	50962739.6	10731113	29644743.5	8180538.7	24604847.1	15128012.3	14052593.4	6828030.9	6968495	15589763.7	11389438.9	31573534.4	6062962.1	6838233	157567705.7	30086047.2	71958651.2	45000230.9	45376095.6		53736250.2
1997/4/9	153255282	20678175.2		24941763.4	16697057.2	26356314.3	24564436.7	23406081.9		22849124.2	48493582.3	14776914.4	64355819.9	47560005.1	20936776.6	29301115.5	7675357.2	18474520.1	14007960.4	23529790.5	4838669.9	8098008.6	13283767.1	11061992.9	24169010.1	26159556.8	15391404.6	167104389.9	22057175	98844083	30494051.8	41194560.2		44957083
1997/4/10	60601806.1	16913094		26021804.4	14078804.8	30786262.5	17346034.8	19280254.8		17240238.8	41604635.7	15601803	34398897.6	101127994.5	10182031.4	52681179.2	7342533.4	41196904.7	20500287.6	15033480.1	14698996.4	10522481	17462796	11305278	27990047.9	25059776.1	48206834.6	147394639.3	85543545.3	75040747.6	32576157.6	28709184.8		35942845.5
1997/4/11	48152210.3	16955842.9		21015404.9	6487979.3	25125395.5	11570068.5	18470980.4		20934775.8	38970276	14239053.5	37239488.6	39370282.6	10540775	28556213.1	7452025.8	23299534.1	13670254.8	14260707	7958733.9	17521333.5	11179621	11071003.1	22974147.3	13496509.6	17169143.6	122133731.6	25534256.5	57265301.7	28253631.3	33716284.2		50088659.9
1997/4/14	44909973.8	11484592.7		34962176.6	8907253.7	30009232	19418472.1	10294927		20667017.2	164582601.3	12581978.9	45539678.2	35431958.1	7361906.5	25351295.3	5449350.6	16809944.3	12308163.9	13835051.8	6764359.2	19763392.6	20844849.8	9990896.9	21026399.6	11595681.5	14994598.4	46346175.7	25255038.7	51050380.4	24874001.4	19890564.3		30501771.8
1997/4/15	23182133.4	9041870.5		31959775.4	9413309.3	17621349.7	10616323.7	11538955.4		14007118.2	187174257.8	21923918.6	29848908.8	29538792.4	4785842.6	16415436.5	5448294	10665342.4	9356108.8	16233944.4	8227627.8	18033300.2	41500501.6	5001302	9624070.1	6210878.1	6643536.3	70105034.4	37467102.4	20394725.5	19131501.7	27995648.6	914308814.5	21262031.8
1997/4/16	70816251.5	28389908.8		24538214.3	5474226.3	22194494.3	15289576.5	17390374		14918086.4	115026524.7	28314566	85274741.5	30355291.5	8929737.5	14165977.8	14420009.2	60667028.8	9268855.7	13467019.7	20694277	8342506.9	13751578.8	7153488.3	20083149.1	6200431	7057256.7	66810755.9	16553106.6	21614450.5	20150957.6	21442574.1	310582572.5	33187020.8	1103292235					418943963.2
1997/4/17	56969263.3	16793254		60900824.6	5592296.8	17663369.1	11308781.5	13636743.4		17249666.1	59788842.5	15459111.7	52929146.8	40049591.8	4696605.3	16713969.9	4591230.9	11555029.2	7896573.9	18415581.2	18110278.9	10466236.3	23807907.4	8848610.3	14126633.8	5963863.2	6921529.9	89752165.1	12680509.3	21055350.2	20064935.8	14887153.2	124315768	28979449.2	207653087.9					91256141.8
1997/4/18	50888646.7	12253370.1		24276147.8	4974870.8	14930774.3	11846555.2	15749227.1		15826778.4	102468027.1	12700239.1	40537653.9	29918627.8	6412309.9	16651136.8	4132373.3	27913610	11112765.7	34445637.5	19035417	6398866.4	11786921.3	34306852.8	14982744.4	5713053.1	10406996.7	87086475.4	14331908.2	26619694.2	17659438.6	18194283	94232025.4	31910824.5	135514953.6					71401558.1
1997/4/21	76653820	15123389.4		40860347.7	8539411.3	24880036.6	11357764.5	71067921.2		46362075.1	129198432.5	17523934	40383726	85499882.8	12528976.1	22222924.7	9563189.4	61452379.2	14982628.4	29062024	23955001.9	9675741	42752398.4	34352807.2	21451814.7	11011763.4	10293322.7	70714962.8	35262760.9	27593503.9	35235486.1	22721874.4	225692163.9	37693833	140604930					79986835.6
1997/4/22	33306804.8	13579500.1		20867029.4	8200298.5	20579976.6	13390889.5	27309450.5		50016677.5	96651719.2	14154756.8	47565081.8	42411753.5	10717938	25858848.7	6484271.2	34427824.3	22508093.8	21173337.6	7886765	12007879.7	17604591.9	57891557.2	19178391.7	11962779.2	12305556.6	125954910.6	18622818.8	31902825	108976831.9	22097611.4	150153208.2	27779582.8	169400211.3					48804400.6
1997/4/23	40095064.3	8838943.7		31134150.3	6651704.6	22578895.4	26501573.7	18557970.1		28017638	75478473.1	14052234.8	31869698.2	74470131.4	11086132.2	34623177.7	9334375	84940463.9	11832794.2	25087522.4	7390274.1	10033736.8	29898594.4	55348023.4	20741915.2	8049989.8	14685391.1	163802114.6	27469682.2	72886877.2	54353504.5	25635347.9	108566618.4	52434101.9	99099035.1					45359502.8
1997/4/24	48474656.5	13052661.2		33205695.4	11228897	63232509.1	41164047.1	21018995.5		34322116	66343302.1	16124000.8	34734829.4	41265065.3	12026396.5	19876990.9	21625000	90275133.2	13979104.7	23880203.6	12270809.4	10063556.2	38064910.6	28107883.5	110876418.1	7973852.3	13745857.1	267747218.7	25954316.6	110566918.3	39887006.2	25654268.8	130564267.2	30680169.1	92733165.4					77227275.9
1997/4/25	59860922.5	20564446.9		36567544.2	11825785.7	126157895.1	63910026.4	15917013.1		29557304.2	138428705.9	15326463.4	35874495.8	43064556.5	17632549.2	25800588.8	42680243.1	96684360	17696866.9	21682618.9	55826769.7	45871489.9	53999795.6	N/A	141259517.4	10610924.3	32525009	267340657.8	34394213	126778348.9	52626091.1	84487748.2	172665328.3	93393975.3	172601823.7					164279235.7
1997/4/28	92807267.1	55305165.1		37726285.5	9188170.4	51184411.3	48207371.7	16208108.2		26432066.8	286390438.9	16563625.8	58220996.1	73000382.1	17432089.6	25297088.9	86739284.4	74266967.2	15789572.7	31352774.7	30269314.2	41150236.1	36111880.2	44912000	351542026.3	N/A	43251180.3	211338880.9	28043849.3	94879203.6	58935047.4	63848151.4	158202114	127628748.6	405977919.8			613266579.8		144148598.2
1997/4/29	47849957.8	16002727.6		39769041.2	9541560.8	27492059.9	41640792.9	9120292.4		29816328.4	129817939.7	19550065.7	76018105.4	43993093.3	17947005.8	18478548.2	36377156.9	72141032.2	11603051.8	43488758.5	14683956.8	15278564.7	22881035.1	28691461.9	120055380.9	4137983.5	18689417.8	127344937.9	17768497.9	69670888.7	34543763.9	27035034.9	105476605.5	45721091	208617850.9			216782970.6		82202525.8
1997/4/30	102578817.9	13386556.5		36532095.1	7899224	27641667.7	39808360.4	13420139.8		33344019	124144747	11994792.2	146579871.6	77331300	32497131.1	9636139.4	31932590.4	58829712.4	7906185.6	67674770.4	28413691.1	15848927.4	14464343.6	23957864.6	63990865.9	6066246.9	12017110.9	92023366	12532403.6	44504256.6	32155728	15697521.1	75230101.6	24417025.8	123338042.6			96290127.2		53854378.7
1997/5/5	122777734.7	23645528.5		102437855	9430053.6	44934132.3	41381707.1	11155381.3		51382498.9	128832301.6	23897179.9	144527087.3	217376944.7	62877012.1	18443360.3	45704437.3	88936123.8	18306719.4	72265385.9	33357543.6	22122743.5	16807846.7	42471274	92015350.6	8328233.3	15605435.7	79649718.7	16161818.4	57601526.5	93425093.2	25859683.8	137850346.3	40635574.8	238141463.3			103118972.9		128784465.7
1997/5/6	98435124.5	35351319.4		150376156.8	10489222.6	94258553.2	63110770.5	12454418		93345804.2	141476628.6	23723792.6	105889190.9	178477723.5	69289895.5	27187656.6	56682916.5	85641888	15557786.4	55227294.5	29727808.8	47603592.8	19091204.2	13978903.7	136406785.8	9632651.2	20500058	121611381.8	24341692.6	72950580.6	164338988.8	29624875.2	116129287.5	58287438.3	449175398.6			98344520.7		157308620
1997/5/7	89599134.8	30377419.7		82079254.5	12196319	68961397.7	38540571.5	27290082		44221924.4	125254542.2	16146963.8	78729052.2	112851754.5	76710613.8	60874374.5	71038814.8	77209497.6	26784364.9	41419128.7	16441981.2	26993379.4	14699232.2	35835637.3	150175529.3	39409805	15380924.6	134325659.3	34999804.5	80451188.6	142792026.3	57305233	141928412.7	105060596	432836139.4			95055180.2		167167574.2
1997/5/8	68134641.8	21110745.4		55419173.5	N/A	41864438.2	33927740.5	12668301.2		37321476.1	141825201.3	16549940.3	75240557.2	80207644.8	35755260.1	28029515.1	53805639.4	59751111.3	13766080.4	26489915.8	15714269.6	25718570.1	16415659.1	23282582.1	237350194.5	20064641.7	14297832.4	284343865.5	23076995.9	N/A	86568836	26172380	121456564.8	68590619.4	273535695.1	622911308		78231107.2		261842198.9
1997/5/9	63210483.6	20237351.5		52909188.2	9554681.7	33867152.6	37674708.2	7155001.9		30760138.4	110127921.6	21636675.8	56463455.7	68607152	35664290	18194311.2	36147377	38659932.5	12144434	24307310.6	9425231.8	13895580.8	15062777.7	25240048.5	128174740.6	16823151.8	10413885.4	201278796.5	18428261.4	N/A	60889796.7	19502580	91810149	50336281.1	267926666	154360469.1		70413598.4		160564710.7
1997/5/12	78280753.1	51030608.5		88816590.7	22215048.4	148630231.8	N/A	16161574		96579376.4	175960928.7	66124371.2	110633503.8	114870250.7	92090381.3	34617723.9	54827443.9	38309669.7	28703446.5	35678200	13895929.9	19881574.1	14557141.3	82548584.5	101808658.9	28542956	20824023.8	253745629.2	13987236.3	95710601.6	85349008	25616474	77844044.2	65601107.2	238125670	182506466		70506891.6		133923888.9
1997/5/13	55544413.4	33080776.8		67591840.2	11200799.1	60079021.6	31775904.2	6209040.4		44478089.8	214021904	29081800.6	61264956.6	56356987.8	40515251.8	21077193.1	30339475.2	32405063.7	80366303.8	15938198.1	10327094	11515578.6	11583798.7	98355531.2	63738433.5	7102188.3	13495937.7	215787146.2	13440301.5	52712410.6	55212890.8	17015541.6	63478112.5	46828923.1	155593171.5	86288318.2		55734899.8		91344314.2
1997/5/14	44273355.6	14787194.1		39768653	8281546.6	35386653.2	24951584.5	6538683.8		37054192.4	147096126.1	17721871.9	36449444.8	89742008.8	26621163.5	17082592.5	25229191.1	21573525.2	22888320.4	18391991.5	8263353.3	18481221.5	11344291	32551629.7	49510134.2	3895674	13399036.5	130668709.7	14592690.6	42196951.7	39713620.7	18804593.6	58944626.7	47362751.1	113770547.5	68594881.2		81472329.5		67093253.4
1997/5/15	33365261.1	8345885		21785746.2	4629542.8	21086317.7	19406292.7	4768346		17069881.2	205569028.9	11827871.5	30176881	51403266.7	15078529.9	12930901.9	16688252.3	22648084	10292161.3	15353475.1	10749844.3	9823192.4	10674289.1	17661014.7	38570472.8	4028837.7	9105587	124165872.2	14782983.8	31699309.5	22563490.4	10979384.1	36968400.1	27312008.3	75039559.3	38087647		65298538.9		48197796.3
1997/5/16	41095793.1	15969731.9		35786795.4	2962663.4	29372057.1	12731501.6	6659968.9		27593430.8	146446301.2	N/A	38030923.2	51933106.7	22796899.2	12712656.1	21795207.9	21663564.8	12116494.4	24199224.6	9442037.5	10134171.5	8587250	16461653.4	53846640	5058522.8	N/A	73945202.8	18300400.4	32791089.2	34477805.7	18228656	78136476.6	36446658.8	130145992.6	49557312.8		64967241.7		59881526.1
1997/5/19	18437457.1	4547209		13658349.5	1200950.3	18505666.8	6662907.4	N/A		9623458.7	76092212.2	10284250.1	19631055	22894370.2	10720254.3	7310087.9	9600053.6	13745617.9	7039418.7	8055509.7	2614535	6747303.6	5221746.8	7400359.4	24492908.3	2915751.7	5298251	40928484.1	7602084.9	18829178.8	15895930.8	9305403	37065813	18915976.6	51012795.5	22131389.4		35046536.4		30466264.9
1997/5/20	20083412.8	N/A		22766235.4	7794357.5	16721489.4	11614057.1	4805421		14723596.9	72732052.6	8818830.5	21071791.8	N/A	9065708	7827964.2	8557948.7	26264211.5	9081257.5	18219085.2	4104242	15091186.4	8970179.6	6314720.9	28002653.7	3462105.6	4233814.2	93445883.4	11638499.4	38406250.1	21949023.3	7385584.8	51627207.8	20854307	68533880.1	24667236		50140104.8		43628753.6
1997/5/21	26053014.8	7944577.8		15310249.1	8335366.2	18789226.6	7728075.5	5600899		10760364	70102171.6	8569969.6	15723905.6	11708753.5	7668060.4	13801915.8	7248473.3	21553875.5	14315618.6	8334394.5	5207755	6097871.5	6721534	8094119.4	18031980.8	2533821.4	3386124.5	59142849.6	7992358.9	25604428.2	13759480	8412829	37692265.3	20238992.1	54767981.3	26428224.5		36818488.2		34114206.6
1997/5/22	23195640.8	5793050		25731081.2	8000095.9	16573008.5	5190844.9	3328041		8104642.8	68634083.3	5319794	8726275.1	24228867.1	12006991.8	11237865	8830477.9	12540366.7	9496658	9733741	2668495	4506274	10274427.1	4382050	26079771.4	2409919.9	3229458	63295492.5	8444744.3	30508193.2	15643602.5	16026818.2	31826746.4	27405306.8	72634708.8	24924942		40657697.8		42966878.4
1997/5/23	19939667.7	6232859		11815771.5	5600081.1	13610211.1	6232446.2	2974215		11881011.5	43733589.6	8674306.7	17676992.3	21067324.5	10786920.1	N/A	8417793.2	11173742.5	6585058.5	7541694.8	1966603.6	5202823	5067943.3	8293827.4	19907731.9	2824743.8	3264076.5	40473166.3	12568032.8	23244741.1	N/A	15508025.6	21246700.1	16527477.7	42642293.3	20888277.6		18752828.6		27945633
1997/5/26	12259683.4	5041884		7602530.4	2428768.6	11310064.5	4396727	2731654.4		7774302.5	34580517.1	6065439.1	18004840.2	18036116.1	14982751	7963079.3	2003565.4	12180139.8	4695190.6	9271562	1722932	N/A	3714379.2	4020205.5	11974049	2105551.3	4887518.8	22832150.9	8830938.1	15909233.1	16400334.7	10320739	14904277	12513634.5	34649217.7	15133871.5		15524520.5		31047625.7
1997/5/27	14382117.8	4539230.4		12118022.2	5458514.8	N/A	7109112.3	2739904.2		10507044.5	40723948.3	6963470	27590417.5	17602118.6	14101509.8	5259857.6	5944087.4	35794772.1	7421605.6	11008984	2155165	6211978.2	9983324.7	4956657.9	14887902.8	2866599.3	3344420.7	25911567.3	7059779	18003302.9	23892054.8	11601600.8	41172635.7	15548045.6	33550991	20796448.9		26489167.8		35179691.8
1997/5/28	12888153.8	4141503.3		9953857.5	16490079.2	15230555.2	6934143.5	13219950.1		13631894.2	23002092.1	6376344.2	36713862.4	14009257.5	7291097.6	5713785.1	6535951	24178760.1	6019633.7	4881609	3150921	5256145	48675714.5	4709504.2	14211669	2983638.9	3049654	34274031.4	12988951.5	18196171.4	25858505.2	8990719.5	25662625.9	22646185.1	35014145.6	16291732.5		13236358		21400611.9
1997/5/29	11498567.3	4308210.5		7907591	9061208	9783916.2	8781373.8	3243836.4		9547464.7	23767348.2	5708422.2	N/A	10818899.7	4752174.4	5164952.7	2982077.5	14173631.3	4917154.6	10189186.1	1811129	5254652.8	25104423.9	3220730.2	9783507	2151961.8	2072870.9	19857249.4	4968903	14570051.1	10106715.4	6991320.4	19011166	11977398.2	28403770.4	27899327.2		18664338.2		20146624.5
1997/5/30	14097105.2	6394320.9		7425672.8	14487341.9	9284411.5	5656211.2	13764436.4		6471871.8	18968658.4	4228258.3	16039263.9	11720881.9	5215849.9	4922907	3371533.1	21714779.6	3605814.6	2932594	1785833.5	1894179.6	12023042.5	3011599.2	10301396.5	1524488.8	1989441.7	16768755.9	4435727	11011880.9	8821708.9	N/A	15340562	6282055.2	21875992	14277468.5		10367075.3		15376170.6
1997/6/2	22988310.6	8167019.3		15938179.1	24526745.1	22404879.8	18498170.2	12291085.9		18191971.2	54121732.9	6692839.9	38603421.5	22517853.7	9903906.5	11845374.8	5699181.2	21080278.6	8732595.9	9090021.8	3762501.7	4000344	32024757.6	5167931.2	20219449.5	4189930.8	3926593.8	64973891.9	8682444.3	19108753.3	24535422.4	12280323.7	40349513.6	7642885.5	66790145.6	23212354.4		26430647.3		33392385.9
1997/6/3	46924064.7	6785065		16735104.4	32853045.1	13457922.5	9614244.1	8957215.2		23319949.5	36026248.1	7749913.7	25605047	22926691.1	14832130.4	18470539.9	6802204.5	19140229.2	7191949.4	8669050.3	4003874.3	5038516.5	12671603	7114246.2	17903771.1	3552881.6	3727857	82283037.5	8198314.7	13736589.1	21832568.9	10859081.8	50164035.7	26089827.8	76992140.5	43750484.4		36130908.6		34004424.5
1997/6/4	27216854.5	11088635.2		28866716.4	22830365.1	33130810.1	8163773.2	7677275.8		15830713.2	92437217.2	8207285	25008730.9	19111408.9	21063772	11985103.5	6683348.3	36238511.3	8019617.3	13351392.6	2671120.5	5503401.1	5630067.8	6888772.6	12836392.8	8661639.5	4896681.5	46054585.2	7577179.8	14986864.2	16511848.7	9863109	30753293.6	50531949.2	52027298.5	19009073.3		17550780.2		20959188.9
1997/6/5	11344628.8	4478688		40251648.5	11402660.1	19539912.9	5490420	5732415.5		11749312.3	47172610.1	6090127.2	20949396.6	36071191.3	9458996.4	7765242.9	3871121.9	27216749.8	5385565.8	12109838	2492507	3188133.6	7339259.6	4617219.1	12857795	8197385.5	3227668.2	41895820.3	6733209.7	12580873.6	17784220.6	6329074	45179357.6	24627314.8	62968343.4	17421892.7		16591992.6		33647900.2
1997/6/6	35495157	9710087		30128803.3	17826314.9	25652082.1	13789676.4	7085008.6		18195870.2	65601909.7	10503450	24407719.1	45275044.3	17165197.6	14159032.6	8596593.6	23487777.8	9148709.8	10848057.6	3074933.5	4297249	12439815.3	8815163	25124357.6	4629191.1	5846649	65920123.5	11757596.9	27285708.8	26570233.3	13003239.3	43848293	27160289.5	64215780.4	34957405		33696596.6		44151975.8			890453313.5		434567411.7
1997/6/9	42231664.6	4675934		9681791.6	9165344.7	12916852.4	7607356	6130862		9989570.2	18582533.1	5588283.6	11517145.5	19190733.5	5675400.3	4662435.4	3776537	11776260	4111176.6	4244534.2	5837749.4	2691273.3	4332925.6	5268020.4	8995773	2121185.5	2384461	25773676.6	7641380.2	9108084.6	11087569	6070180.6	12560265	8609714.4	30294176.8	12684182.6		13701873.5		15958575.2			214829020.4		91724467.3
1997/6/10	19604396.6	4160511		N/A	6188762.3	5807718.1	5030611	2336203		7045722.3	19086488	3398028.8	8438727.9	13084647.7	4047923	3569842.2	3014535.9	9641890.4	3859487	2519905.5	5494570	1548926.5	5733810.2	3645970.4	7348795	1970707.2	1614779.2	15687076.8	3650744.3	6402132	8722244.9	3936411	14510022.9	9546590.6	24191306.1	7909633.1		8841366.8		11565597.7			115567889.6		48283441.5
1997/6/11	17577269.3	2819930		9060386.1	12097495.9	6360067.3	5391590.8	2471009.6		6369176.6	23582352.4	4526321.3	9747185.5	15218778.6	5358194.4	4384388.5	2870226	12028930.2	3696572.8	4469229.5	2697160	1376930	3647475	3478738.4	10523927.8	1982692.4	2165842.8	22600668.3	5514213.5	9556761.1	11066933.1	4836735	16335146.5	9199103.5	24951798.6	14458858.3		12420883.8		16959064.4			93656332.5		39790094.8
1997/6/12	8274170	1561598		7751869	9252245.6	5597176.6	7225223	948396		4454999.6	12984815.7	3649900.9	7931043.1	9012972.2	3656464.2	2538338.5	2703929.4	17878970.2	3124395.7	2139369.6	1180842	1612550.8	4127436.3	1718194.5	6746114.6	1768456.2	1739161.2	17152523.8	4997975.9	7668029.6	7556410.7	3435836	14290332.1	9904881.6	19921600.2	7780126.4		8889403		11221481			51420333.5		26602451.2
1997/6/13	18535841.7	3517312.2		14452590.5	12259829.3	8181896.3	8403916.8	5214700.5		8228000.8	22360249.6	5656390.8	12696669	14467564.5	6313501	6040765.1	3934502	11876984.8	3954881.3	9026924.4	2561789	3459667.9	4125193.1	3500923.3	9636461.7	1515301.8	2962710.4	23487914.1	8876204.7	10877121.1	16071787.5	6618395.8	20381733.6	17730360.2	66812892.7	17305594.5		15669147.6		16582247			76195544.7		42069523.8
1997/6/16	17652232.1	3855811.5		12134468	18490190.7	8927614.3	12074349	3904579.4		8217988.6	34047784.3	7686879	16358304	17915518.2	18719249.3	6547178.6	4359954.6	9951170.5	5599568.4	7228816.2	3670137.1	2283936.6	11160571.3	3997180.9	10645092.5	1977658.8	3527471.8	18486724.8	15656159.2	8740647.8	17495986	6335866.5	26223266.1	10228034.6	34932698.4	16105187		16846057		15161861.3			97401639.4		62101077.4
1997/6/17	8484998.2	2772794		18272785.3	9497095.6	5123361.5	7178575.6	3785322.5		6900677	13801287.9	3033748	9159674.6	11453603.1	6846966.8	3732880.5	2286266.4	4638865.1	2700058.8	3733624.8	2061786	2242919.8	7953070.6	2256234.9	6419569.8	1351046.8	2990563.5	12783241	5618644	7956724.8	9640997	3834506.6	13620857.4	5443309.4	24394825.4	9696688.5	566626948.8	12924786.6		9352985.9			60827510.2		26039767.5
1997/6/18	7651326.3	3485260		9207327.6	10598175.5	4335881.3	7951120.2	2030042		5630295.1	14611664.4	3946577.9	7695502.8	7497125.1	6949161.4	2098300.4	2319289.1	6008233	1970698.7	5964053.7	1395452	1771606.6	15029261.6	1799871	5184860.2	1763798.9	3336865	11860525.2	4495969.3	5052388.9	5718671	2860703.8	10735381	4335989	21673504.7	8437602.5	212811971.9	14777383		9872947.7			45080066.4		17723634.5
1997/6/19	7658001.1	1874111		7355738.7	6893141.5	4619481.3	3821998.1	2207539		4498003.1	11853093.5	3639858.7	8541706.9	7948729.5	4045522.3	2786356.7	2231783.7	6421252.2	2619586.9	3874360.6	1345224	1483737.4	10067209.1	1909105.9	5457008.7	564098.8	1642071	12774138.8	3501724	7499128.2	8410856.6	2666735.3	13165530.5	5925840.3	16178984.6	9240828.8	201134618.3	12699714.3		8042857.3			28455737.3	361113886.5	14813005
1997/6/20	27431327.3	7685242.1		19857592.3	18839911.2	8024151.8	14835955.1	5688148.5		8361957.9	N/A	8723545.9	23495385.4	13539205.1	6168679.6	7322659.4	4764421.6	25823159	4953747	11148068.4	3407502.4	3494254.7	7708794.5	4028753.2	N/A	1856443.4	2796071	22088437	6974350.7	41937978.3	18544443.6	8146236	24680670.9	12466912.2	29804107.6	19446072.9	145789596.5	14203428.1		14558866			49709834.5	180413739.8	24655121.6
1997/6/23	46953231	9204487		21696749.8	30937657.6	11228433.9	23141236.4	4831120.7		8967652.7	116917802.6	8810073.1	49299132.6	20100686.5	7730768.7	8845893.3	6131592.5	19847076.4	20827930.5	23557152.4	2453422	3724958.5	7622597.1	3994709.5	44599076.2	2139974.1	5129506.5	35646388.1	9546554	60410478.3	16854769.1	9810727.8	63944432.3	13759828.6	46092205.3	21414549.6	161503025.3	18493872		21295633.1			64310250.2	198980985.4	36444906.1
1997/6/24	15341278.1	13246770		11260263.8	16520165.2	10682945.6	11488626.8	3770565.5		7117108.5	51960788.3	17382088.9	24617852.8	11421838	5403064.7	11838647.1	6489521.6	16121993.7	23762800.3	23480200.4	1951484	9057621.6	4476511.8	4975181.4	30459631.3	1614254.6	6349859.3	89926567.4	13738674.2	125624335.4	14357840.2	25074159	74285792.5	95557377.7	30743526.9	10688514.6	74526512.3	19249409		14092135.7			32415517.7	91099116	16863134.4
1997/6/25	16333465.8	15906555.3		37633212.4	9170345.3	13787514.6	25566167.8	2882242.2		6976143	33945455.5	7630897.6	16160748.7	25962478.8	6042995.7	21454079	12629969.5	39805042.4	8541011.6	11008079	3214677.1	5805079.5	3583884.6	8758994.1	16814728.7	4521546.7	4965701.5	54894124.2	14857445.9	47262072	34437144.6	12079061.8	50743641.6	50591060.1	42290823.4	19797678.8	129285040.2	51968764		36309883.6			61954570.4	62220308.7	17942221.5
1997/6/26	13358085.4	5713605.2		18762779.8	22058034.6	5145174.4	15527768.3	2310390.7		5919162.1	25567687.4	6167418	15453917.6	9567801.4	4976631.6	7692408	7508811.2	21233745.4	5675044	4800590.2	N/A	2987881.9	4227456.7	3512923.6	13706248.4	6215261.5	3754701.2	27692969.6	37811544.5	28034818.6	11754692	5462104	28959943.5	55491350.4	19727366.5	9756834.5	118048145.8	23669207.5	641749741.8	11903389.1			27478861.3	45760436.6	13821493.5
1997/6/27	16465308.8	7107841.6		21101765.9	16578543.3	9960780.6	20428562.1	2921521.6		8742354	35564423.3	8216259.9	13233186	17416027.7	5890687.4	5499712.4	5295881.6	17001781.9	6716423.8	6254055.1	2343557.4	3364594	5632616.5	4525938.8	18785123.1	8627040.7	3409192	29364472.5	38306922.4	55890500.1	12692981.2	8989610.2	30144981.9	27845412	45490885.1	14554987.7	157074489.8	51470000.6	201266267.4	17596160.2			50108191.3	105946321.8	22320280.1
1997/7/2	7436145.7	5220332.7		15623244.2	10694812.7	4752298	32904232.2	1764078.2		5128983.2	25168668.3	4527973.3	7855399.4	9330321.1	2115824.9	4361416.8	3137701.5	9534210.9	3817818.3	10594923.2	2018852	4749108.2	2672438.2	3057893.2	10043107.2	25469203.1	2485833	20473868.8	21217043.3	46932466	9148480.9	6450163.8	22085519	14102114.2	14763266.2	11607159.3	118204694	N/A	93264323.8	14355905.8			35995442.4	71366952.3	13054259.9
1997/7/3	12099508.8	2659003.9		8905829.6	8289519.1	3957406.9	16833639.2	3286579.3		5127970.3	34516214	3152140.5	6269388.1	9477647.1	4119011	3173277.3	2499240.1	6416707.1	3344253.7	7456475.2	1041776	2833096	2779179.7	2454198.1	7622068.6	9127757.5	1649029	20711730.1	12340090	10395421.6	8099145.8	6493306.9	19404003.2	14838138.2	21392341.2	11042384	79358197.4	17183995.4	66720576.9	10832854			53086635.8	29937960.9	11904845.7
1997/7/4	9223830.3	2677070.8		10814904.3	8806004.5	4334374.7	8511706.7	3051309.2		6424382.8	21314774.4	4554099.9	7188073.5	7301173.9	2969687.9	2838217.3	2440603	6699498	3553813	6473469.3	1020063.5	3572631.6	1864312.1	2760405.2	8038932.2	4777970.6	1521257	19373945.3	17808445.5	10548293.9	6290353.1	8819899	14149591.6	11336403	14486732.9	8658575.1	62003679.9	18233441	42360209.5	10311086.5			23590448.4	23563773.2	7723297.4
1997/7/7	9213151.3	2728188.8		12016985.8	13760005.5	4336302.9	7997915	4361564.7		4678167.7	24949011.3	2827295.6	6106787.5	7048253	2407358.6	3190044.6	3091505.5	6026721.9	2477804.5	4833138	736954	14042284.9	2846880	1630495.2	7551267	3605276.6	11694804.3	13808894.4	16650790.1	9103986.4	6144786	2262749	13853463	13745613	14548850.8	8684675.8	67092119.6	20429806.8	41536697.4	10953718.5			21967860.3	24570821.1	9803778
1997/7/8	6850819	3343231.5		10021174.4	6839787.8	3970619.5	7926875.5	2165804.2		4491919.9	17080413.4	3275985.6	5869788.3	7001266.6	2658474	3565384.8	2144339.8	5133395.2	2466126	2583691	1046814.2	22635450.9	3087234.6	1825975.6	7486388.2	2852160.3	3763316	11978249.1	12583186.4	14452986.9	6083455	2382404.6	14910850	10922839.2	16563407.3	6706791	60168018.2	15488081.6	41058469.8	9773775.8		306366093.8	24850054.3	23837423	9336390.8
1997/7/9	7299470	2020504		5130572.1	5944623.7	3645137	10607438.9	6224671.4		3126632.6	9947918.2	2238283.4	3320316.1	5829365.9	1660678.8	1467050.9	1697262.1	3732738.2	2716026.5	2017682.6	1293360.4	15215281.1	1920764.8	1248917	4806169.8	2984210	3794613	8271113.9	15025827.3	12185825.9	5204322	3203515.7	8124973.5	18111139.8	22990224.9	5101167.6	30378827	8441043.5	34711558.7	5708280.9		173799880.4	13946072.4	11727172.6	15550208
1997/7/10	5192413.2	2050672		7477767.4	9408053.6	3521177.8	5401267.2	6311594.4		3652450.8	13942886.9	2009059	4755980.9	5894350.1	1535312	2494456.4	1701909	3905998.9	2181784.6	2167499.4	1729330	9589596.4	2640492.9	3485765.4	5817551.8	2348330.4	5578979	7771102	36466079	11326394.6	4681343.8	3235794.5	13825026	7398477.5	14432546.8	4072692.5	32260238.4	9277372.3	27270366.6	9126039.5		144141796.8	15721144.1	14788659.8	6813702
1997/7/11	6510515.3	3622465.5		7402405.9	4690588.7	6430022.4	4872332.8	5842261.2		7553541.5	20615011.6	2461386.9	4971421.1	5650289.1	2777418.4	4222038.4	2660715.9	4143921.8	1882476	5135771.8	1519491.8	17209578.5	4834594.2	1931886.1	5608883.4	2746836.8	11785342.4	10325866.6	35619359	21047506.2	5738413	3654469.4	11083204	10992741.7	14986572	7906406.3	47599255.2	13770919.4	53782350.3	8542031		131644870.6	62969815	19008083.7	12761724.1
1997/7/14	11915400.2	4310228.5		16133298.4	4519973.8	11982610	14869918.5	7977576.6		6877315.9	25786216.5	3704193.9	8883482.8	10350306.2	4064052.9	6232183	3722884.1	11509745.3	2638054.1	15559786.4	4074901.2	31006444.2	14022341	3208527.4	10279766.5	3594588	3369674.8	22518275.1	30433544.5	15469528.7	13133251.7	6419401.2	52315074.9	31224662.4	22029450.3	21404321	42410805.8	46778421.3	128662283.8	13895673.4		179818152.9	86743592.7	32209896.1	23493063.9
1997/7/15	11433607.4	4549586.2		13162950	5277695.4	8962937.7	49923262.7	8680053.8		22181949.2	23452730.8	4339177	11648446.1	13949163.5	3711309.5	6784176.9	2412618.5	5506437.7	2633059.5	10000362.5	2724101	15582260.4	6054902.1	3057746.8	6593732	2431989.2	2885196.5	12385127.6	24832966.2	12659554.9	17354494.1	5851413.3	48940172.3	13988103	114399779.5	30381890.1	39240378.2	25785270.8	205256444.1	16180491.3		111176415.7	48387476.5	22536366.4	16182009
1997/7/16	6640337.6	2578476		13390066.7	4011523	8528344.3	34863825.3	4748361.7		35791305.4	21026055	2988096.5	6851704.1	10740262.3	2605943.4	2727621	2737656	5474117.3	2950121	7031332.4	2789633.6	9400649.4	3826341.8	3332851.9	7728468.5	1351297.2	3166122.5	13100069.8	36255775.8	10341944.6	7543509.3	4255501.8	27388534.1	8709038.8	41170961.8	15460099.6	24285072.2	29650210.2	87777260	8787447.7		84317762.9	64684090	19660562.7	24032176.6
1997/7/17	8700374.5	3089315.8		19400109.5	6594981.4	5825314.2	23125978.5	5063738.8		15058587.9	21995247.8	2441203	7326847.4	9083850.8	2887238.5	8094028.3	2572386.3	7458457	2384019.7	14850881.1	6912652.8	11173841.4	3910391.6	6929371	7532529.8	3058183.6	2278608.8	23295676.9	30069893.5	11735721.5	6638186.9	4003409.2	19315069	16846972.2	34397751.1	34707843.3	32839700.6	46603799.8	156909113.6	11356519.8		56241296.5	43788616.4	27926425.4	16530281.8
1997/7/18	8866373	4248088.7		25115186.7	12067704.3	5050183.6	33140266.2	26154959.6		7647413	23595086.6	2908664.5	10918903.9	14063903.5	7107193.3	5236523.8	6159488.6	4835963.5	10137178.5	22394615.3	2594024	10782828.4	2845775.1	7581277.2	8678663	2216572.8	3244390.8	13180351.8	27543643.2	25717654.7	11708216.4	8524436.1	28427083.8	11451199.2	39858521.8	37691125.5	23814966.6	37391735.7	150568434.9	7613269		46155309.3	71096150.9	28118799.9	14974991.8
1997/7/21	11847204.2	6274461.6		83247101.8	4015112.4	8713005.6	43339219.5	25246652		6390969.4	48650964.8	4420406.2	11660738	10425722.7	4410691.2	4813051.1	9297331	16519952.2	8707899.2	22704052.1	4098039.8	9542416.7	12036295.6	9522011.5	14088388.6	6490400	4022055	28085797.5	20881433.4	13372247	27617786.6	8160606.1	19611969.5	6990255.6	30403872.2	33529731.3	87320538.6	22759953	98442648.3	12924678.7		34582475.1	40162997.4	21632872.7	29266151.5
1997/7/22	9277360.6	2951539.7		18933310.2	5130007.3	6856831.6	25556212.4	11805190.8		6081173.8	31120811.3	4371989.7	6794475.2	8198958.4	2840275.9	3534150.3	4288605.7	8076637.3	3844907.6	13317216.6	2763319.9	12100323.6	19944558.7	6599176.9	6212115.8	13412822.1	2141015	13220566.6	17005403.6	11500782.7	9281441.7	5652486.1	14791927.5	10241178.5	24309448.6	19142363.5	43663201.8	21226288	133916005.4	9887712.2		32816817.9	19822059.5	13862162.5	21855493.8
1997/7/23	12338717.8	7230937.4		16161338.8	9735355.9	11668232	23770519.4	12900687.5		9744284.3	59398857	9463521.2	14336529.3	12653943.5	4974522.5	16676508.4	6800951.7	60900391	3839726.1	31011326.4	4241649	9528328.5	27070905	8369236.5	13610033.1	9919624.6	4969496.8	65564910.3	18379510.7	23309113	9929023.2	5479384.5	34335271.6	9241114.6	26366981.2	24591776.8	32795459.7	23266123.6	177966512.1	11857309.8		39485723.2	19365576.1	18664298.5	32440632.3
1997/7/24	6908461.6	6335835		10828665.6	12480744.1	8536003.5	15128892.8	6423622.6		13772819.2	30288867.3	10195503	7626876.4	6188835.5	2759243.1	8956176.1	3081956.3	42381056.8	2531532.5	13386237.4	3647803	4783067.7	10157534.3	4512891.4	5747301.5	3016642.8	2009304.5	59304537.5	14760126.4	17176086.8	6841466.5	5123450.9	17369937.5	26644170.2	15979839.9	16632015.6	26561537	19819036.3	153359593.9	6863743.3		21161842.8	22268025	11270837.8	18156852.7
1997/7/25	6684634.7	3783277		9216608.1	4457087.6	5923534.4	13573872.1	13633039.1		7226061.4	19628007.2	10716037.8	5800956.4	5698251.6	2158102.3	4824713.6	2746425.5	17592518.4	2597904.7	10348573.7	1864597	3760135.2	8473530.2	4272724.6	5632335	2729048.7	1660790	40797174.2	40535875.3	10906985.3	7794603	11246557.8	17235258	17403962.5	14609190	12948331.4	28683237.4	11687531.7	93709553.4	7337273.2		28573074.8	21509437.5	13481287.9	12241036.4
1997/7/28	6310382.6	3025395.8		9002791.7	3943795	6763685.4	8275106.8	6799521.2		9101593.3	12155528.6	19239489	3526609.5	6639959.6	2085883.6	2214940.4	1782076.6	28920790.8	1934237.7	26062217.9	824813	6073602.8	36160816.1	2377812	4870232.2	1550220.8	1446320.6	22644233.2	22918229.9	6615457.8	3703868.6	14082878.9	10082604.6	13872698.3	13506701.2	8631167.3	18459277.3	8198781.7	103202187.3	6081110.3		27496907.2	17490554.9	8798041.2	8000394.4
1997/7/29	8752977.2	1908101		7355741.6	1559446.6	4232539.6	8381607	3203933.6		26029053.6	10724600.9	9624085.9	3441891	3536609.9	1633444.6	1914478.1	2116281.1	68472716	1614425.4	46823021.6	671723	3473309.5	17540174.6	4277979.2	3807881.7	1725123.6	1022397.8	16618548.9	21631426.1	4517764.5	3210712.5	14406223.8	11157260.2	14985358.8	11012325	9080259.5	17201682.2	8955740	86059698.5	5657092.9		20649899.6	10550219.8	6446608.2	7684768.1
1997/7/30	5128318	5721091.9		4103877.7	1768502.4	5018849.5	7039500.1	4173361.4		32761468.1	18599233.9	10442960.1	5897007.2	5076276.8	1749381.6	2591740.6	1156752.8	81020007.2	1657044.5	28941829	987118.5	4036522	13258376.8	2173525.9	31924953.4	3717314.2	962851.5	18651498.4	22965285.6	3957905.5	4493835	7410996	43785014.2	22081064	13690095.4	12670361.9	27651116.8	14309123.8	83719160	10560790.5		22860691	11805995.1	11722948.5	5257189.6
1997/7/31	14373449.9	3160613		5499484	2275143.5	4961587	6473932	8274666.6		14158814.4	12093624.4	5373392.8	4286034.8	4474720.8	2299309.4	4354198	1296308.2	37125308.1	1376781	13290312.6	869088	6170554.9	27591032	1844821.4	29031595.5	1953913.2	1674348	16343586.5	10566251	5719327	3717951.7	7023890.5	49054368.6	30317519	21618709.6	12999685.2	13744893.3	10996672.6	68100125.4	9308968.7		20918259.2	10391070.3	8610999.6	13005526.3
1997/8/1	7090789.7	2873488.5		3697929.6	1626719.5	4500158.2	6800194.6	3907600.5		15998263.3	10119738.8	4675368.9	4630045.5	3130886.8	3601079.8	2705628	1473983.2	33072618.4	2711930.1	7078044.8	4901844.9	3625461	14789929.1	1525486	12711346.2	943743	853037.5	10625705.3	12763186.7	2518179.4	4134601.5	7679059.4	53504259.3	11584038.8	14083262.4	28075702.5	9076900.1	6186433.8	44332019.7	11276562.3		13053385.8	19663579.8	6618082	14076535.1
1997/8/4	5613798.4	3812686		6866334	2333799.2	8619532.1	19861329.3	6122907.8		11151492.6	14636212.6	9486774.7	14055417.7	7671218.2	3156780.5	4063378	2474980.9	65245252.3	3376274.8	10454648	1885332.9	4107034	25929323.5	3048468	10969737.5	1482768.9	1683993.9	12307400.6	11264800.8	6347375.8	7319890.6	13833590.1	56564935.4	17000431.8	18223514.8	26000051.7	11802681.3	11425407.4	106993932.3	29957408.7		13376797.8	36721109.7	38526350.1	42263853.1
1997/8/5	6724223.9	2334043.2		7859804	2121416.4	5381382.7	22002706.8	9444307.5		10492038.8	9970841.9	5684644.3	8181503.6	4896329.3	2308997.4	5593320.5	1442768.5	54885627.4	2064360	4638276.8	3631344	3834270.1	17386218.9	3333625.1	7341500	4156806.5	1064524	12956648.1	26902196	4556219.4	4749981.1	7133033.5	23356452.8	139978911.8	12417562.2	13067434	7501749.7	7564998.6	66666196.2	17505661.1		11517032.5	15989857.2	62914355.4	18578448
1997/8/6	3394196	4941937.7		7880118.7	1865091.2	5599635.4	8049622.1	7033332.9		7506070.6	11546387.2	4763592.7	5497412	4248846.9	2038240.5	2823702.6	1311539.1	32058563.1	1609368.6	4045357.5	1095536	3061977.9	11925821.9	2445953.6	5786089.8	2206706.5	1124657.6	50932231.3	18014139.6	14752812.9	3920463.8	8436844.1	18498519.1	80634492.9	34982108.3	10644208	6863771	8265460	47488349.3	11604475.8		10966429.4	14977283.5	32544876.4	14232682
1997/8/7	4266999.8	2435516.5		5612606.7	1422445.5	3548986.6	6407895.4	2981242.2		6577615.8	11019195.2	3789590.6	6657254.4	2739715.2	1685243.1	2399691.7	1675897.6	42330533.2	2398373.2	4741847.6	1019595	3430577	20144653.7	2028052.5	8317762	1341915.4	867109.9	114778522.1	16300183.1	42156335.2	5251398.6	10728256.5	17130537.3	57985602.6	14267223.6	13412166.1	15664320	6610034.1	71917204.8	11499245.6		17391580.2	15308358.8	19663705.2	16052495.3
1997/8/8	3643627.3	4317000		9108892.8	6046048.4	8846149.2	8169433.1	2455290.3		13541033.5	12720817.1	10403103.5	30241690.6	4138170.9	3988969.8	N/A	1444644	67718913.6	2674002.5	8553524	1284810	11037028.3	32085392.5	2907961.8	8160039.8	1571392	1665854.9	89034576	11999704.2	17476669.2	8413636.2	9613181.3	19313828	67782338.9	11614474.9	15228846.5	76103151.8	9302364.8	82346912.9	28978431.7		18661326.1	17644836	47801586.8	17943048.8			365306989.3
1997/8/11	5346026	5214964.6		5197007.2	2400246.5	9388560.5	10571755.1	5771448.4		8688861.4	12001322.5	11635763.7	21798422.2	14173113.8	2318781.3	13843231.3	1975153	36177665.9	4197517.2	7643655	1227845	7217986.7	60011241.4	2145382.3	6461464.6	2415562.3	1163301.9	38035141.6	15582540.4	10548477.6	6400877.3	8474485.1	12020670.8	51706258	49998221.6	10747058.2	32213791.9	7491603.6	61610831.2	10013567.1		21472322.5	19071114.4	23861447.4	13312277.9			122583142.1
1997/8/12	3627227.1	2694990.5		5202817.9	1223892.7	5990913.4	5684261.4	3274867.5		8255600.8	9546165.8	6499195.8	9491944	6736764.3	2042343	5554838.8	2086001.8	3452830	2154331.2	4114834.7	750886.1	2939505	17392048.8	2467730	6846584.6	2471747.4	1499658	27891744.1	7516413.6	14787664	4368082	7623290.6	17567843.6	30199427	78741014.5	13519209.5	19065461.5	8335020.1	40340100.3	7548967.2		10621419.6	15676724	7524188.5	10561422.5			57545847.4
1997/8/13	5325065.7	3107149		3561573	552651.5	4241133	5893652.1	2402479.2		9407837.6	12197822.9	4399583.4	6446275.5	4300586.3	1598852.2	3114990	1473074.8	6617842	1660776.5	3442059	679112	4627013.2	11552249.6	1760959.9	5357102	1295838.4	947468	16375900.7	22248480.4	7547121.7	6184658.4	6176502.4	11353788.3	25266087.7	35863017.1	11472993.5	11781901.8	5272484.6	29364963.6	10288512.6		8731692.4	14720113.9	9381234.4	9569266.1			30358141.6
1997/8/14	4878722.6	4602518.7		4300797.6	1342195.2	2612927.1	4409668.5	2944220.2		4021467.2	10806966.8	2682726.3	4956839.7	3055151.8	1283788.4	5693457.3	1345668.4	38707374.4	1257583.8	6167081.2	829431	2683821.6	20164464.9	1237433.8	5857753.4	681187.9	980335.9	25359504.5	8276435.5	17617714.7	8028865.7	4800673.3	13551560.8	30018861	40250266.6	11500439.6	18524112.2	7440902.4	28715874.6	8787374.5		10644641.2	12027887.4	10606365.9	12767683.9			28428740.7
1997/8/15	2574258.1	2612872.8		5013690.4	1514719.3	2819982.5	5304457.3	6701581.4		3794618.6	8141277.4	2648551.3	6168811	3325920.4	15960174.3	4876871.2	1198397	29163335.4	2147341	3013161	689534	1869739	14316051.5	1057530.9	4024497.4	917773.9	1130338.5	14811340.8	5123857	9811248.7	5769103.3	11095543.4	8220168.7	10519155.9	23273236.3	10051652	11032689.3	5680238.5	28684306.8	8919615.3		9922977.9	10575530.2	8619494.8	9852309			38932066.5
1997/8/18	3347404.1	2307884		5028690.9	1110521	4186863.3	3910708.5	2078309.7		4692874.6	9098727.1	3361833.2	5274431.1	3508577.3	5824072.9	2828626.5	1296738	12842365	1974284.2	3463617.6	531443	2111201	11154037.7	982539.8	3572418	1238614.9	816507.2	22783511.7	5082220	23012434.1	3203867	16272727.5	6076377.5	8209425.1	14367545.6	17488364.4	14501832	3972498.9	26218022.6	4473992		13397510.7	27512421.5	7702090.8	5563525.5			16447349.8
1997/8/19	1911569.5	1265175		2760673.4	1014498.1	2429429.4	2185221	1426428.1		9059312.7	14779337.7	4501467.4	3444011.4	10326921.1	4423401	1967261.3	868845.7	8156333.1	2661303.7	1421420	358507.2	2796514.9	5343833.8	763383.8	3540546.5	921516.6	626245.7	7376194.2	4011555.5	10568971.4	2443098.7	19623245.1	7765446.4	10087900.4	7970472.7	62078399.6	8008178.9	2742442.8	31849646	2957833.5		10228615.5	10690205.1	5841432.5	4833270.6			11091276.3
1997/8/20	2106111.5	1650930		5914454.3	N/A	2157041	6920112.9	2354427.6		6566701.8	8582535.9	2590701	3030149.2	5730957.5	7183042.5	2146771.5	831459.2	7891925.2	1704596.1	3273781.3	770197	10684111.3	5075092.7	1130131.8	2012567.1	921770.4	811245.2	8439155.9	3646832.6	4693197	2380210.8	26741492.5	3019408.2	7075007.5	6527049.1	39698465.3	5211900.3	2695927.6	16966865	6132474.5		10564850.4	8917713.7	25321874.7	4990724.3			11632140.4
1997/8/21	3465807.5	2160866.4		6964800.2	1284079	3997834.2	5972182	16704001.5		6791360.7	20616821.4	2757435.3	4017812.8	11175303.3	7702804	3571927.4	999323.9	11909068.8	2868028.2	2287662.2	610337.2	1475053	13302312.4	1248414.4	3121574.9	1348994.5	2389940.5	20555562	5884946.8	9907327.5	4701783.5	78422421.8	10467663.6	8991194.2	19159010	64984212.6	7598312.8	4977863	34352991.4	7557857.2		5362659	11896357.7	8203720.5	23846844.9			15698571.6
1997/8/22	3246673.3	1638730.4		6362170.5	2041965	5289030.8	5412932.6	12165787.1		35252171.3	11782361.8	3191161.1	4247818.4	12404677	8765325.6	3699171	1327631.7	11525230.2	2931946	5732096.2	772412	2041131.6	11395240.5	1480082	3549414.4	1894555.7	5482842.3	21442476.7	4807619.4	25685123.2	5554472.5	37474330.4	12737850	9622605.8	28664167.2	43562977.8	12118574	5921117.4	35387872.1	6412479.4		94398587.7	23828517.3	10085146.1	45867015.1			16401710.7
1997/8/25	5393773.8	2317461.9		7343018.5	1193372.6	23950299.7	5988424.2	10960494.5		62839403.2	14584263	4839115.9	17381149.2	26417833.8	11341835.7	6601300.3	1753250	16047499	6559089.8	5132908.8	432126.2	2228739.8	10621064.5	1790644.5	3702729.9	1956110.3	3136487	46232994	9146161.2	25115934.3	7723003.9	22070182.9	15055030.4	13440833	24671839	37665009.1	11204737.3	6259526.9	28636904.5	11937233.9		47222765.7	24469620.7	8681239	51260675.1			33903044.1
1997/8/26	6561804.6	2987697.4		6316514.3	3217013	21277112.1	8072118.5	11084806.7		86689247.4	64587112	3921893.1	9671920.6	14239598.2	8536379.6	4215624.8	4113680.5	26150389.1	3340216.1	5747556.2	341348	2509419.8	10444366.8	7219660.6	5328969.6	1406323.5	5070719.3	38354638.9	9513862.4	37244454.8	5637225.4	25189675	18200517.5	15360963	21689488.3	44239663.6	9335606.9	7532245.1	34669965.5	15848603.6		26950661.3	22570979.8	33136426.4	41148994.6			45246696
1997/8/27	4991665.8	3050350.4		6112890	2367253	12797146.4	4742312.9	5878849		59481873.2	20523057.4	7383735.4	8956952.2	9532944.4	6540299.3	5754680	3757680.2	21242648	4417101.3	3537905	1378011.5	2994180.4	27413596.6	4991400.6	2995587.4	2506070.2	2333900.1	26437193.9	6969279	24472372.7	6409266.7	15391837	8257179.8	15422969.7	21552971.2	27581347.5	6877069.8	5071481	22849941.9	17802764.7		18944859.3	27419682.4	58238742.8	30112725.3			32412967.6
1997/8/28	4176913.1	3185308		4561570.7	689613	10404463.9	5115306	5074123.3		69290555.6	24954220.9	6713001	7759265	9049814.5	8397916.8	5825257	3975083.4	15943019.4	5148790.8	4920612.3	1830364.5	3857670.4	12674859.6	6860281.2	4179995.2	3050629.4	2192186.6	22120103.9	10624212.6	30505345.8	6219081.5	12168063	13734993.7	12949492.4	22265829.2	28712165.3	8719727.1	4759541.5	36889075.4	17335725.7		12429325.8	22808568	32851631.5	19107910.3			18756071.7
1997/8/29	5864195.4	6688544.4		6991437.8	956142.4	35340204.7	5297113	5357189.9		71019009.4	33485177.4	7682249.5	7741680.1	8107585.9	41069323.6	13548613.6	3922940.4	14573517.7	15015306.3	5436631	2080110	2778874.5	11014271.8	7188097.7	4819792	1747196.8	2102314.9	64911946.8	7457782.6	53038749.8	6482605	11320034.8	12816128.5	16520700.1	57870713.3	25901549	9532386.7	9385505	25177390	20493143.8		10099258	26895099.2	60427627.8	19685302.1			22226874.6
1997/9/1	7730052.9	5735383.6		6922155.7	1577456	47353985.8	6824250.7	3681028.9		36492177.6	31460180.3	6668936.8	8358324.6	9105128.6	32532861.3	7837009.1	2214467.8	10767993	10450351.2	7790190.8	1150343	2536510.9	13256814.7	5847241.7	4538214.2	3971751.5	2232852.6	81658216.2	12206351	26023657.4	5762818.4	8758864.4	7652512.4	18496819.8	59841975.2	21209085.5	10658731.6	6803868	31798777.7	11022314.3		36614485.1	12564371.1	32111850.1	15289865.3			43558623.6
1997/9/2	4620057.8	7266142.3		4855823	5481557.8	20166715.2	3444859.9	3393869.7		35905561.4	16656951.2	4442771.2	6092207.4	7778817.3	11911345.1	6868723.9	2760498.8	10011299	4424112.6	4360721	642445	1844005.5	9712874.2	3441813.3	3776090	1718622.6	1608185.8	80645588.5	5617979.6	18665477.2	11654332.6	8231744.5	5972825.5	17555023.3	32410370.7	16068852.7	6595681.6	4295819	70519554.3	7552997		23520341.9	12375109.6	27146921.5	13319547.2			27525040.4
1997/9/3	9470814.8	6298415		11514172.1	12071972.5	25341880.3	15443735.9	6017169.1		71857835.4	19762865.6	4790868.5	5113526	8202424	15699869.8	5143251.6	4645323.6	14405196.2	4027832	4229311.4	965336	2472417	12153683.7	4433933.6	13139058	5542619.7	1917848	41512546.8	6881711.7	19629572.6	10674296.4	18765747.1	11477596	14485292.2	28837015.1	21251813.4	6407050.8	4202406.8	39109436.2	9284283.2		26764001.1	22330648.8	21527166.1	46483468.7			45755539.1
1997/9/4	5746709.2	5600182.9		7395100.2	4837157.2	20109418.9	25582054	4579682		52006777.3	26054746.3	5707670.2	13739490.2	11635253.4	9061105.3	8734526.4	3080822	15113010	4772265.8	25494984.7	793024	4570274.4	17356569.9	6117904.9	9963305.8	3245921.7	8908073.8	47051759.3	10639660	19016093.7	7971153.5	20930997.6	12366384.5	24796131.2	24271321.3	20731923	13248096.8	9738818.5	31780451.6	8676488.1		17863125.8	28305416.3	27168186.1	31480205		309832333.8	40803915.7
1997/9/5	4379936.6	4290705.7		3971733.6	12659778.8	14853970.7	23669660.8	4623129.8		24140021.8	14315544.6	5544621.6	8759826.3	6113483.7	6627632.8	5283886.7	1911461.9	25693538	4185732.2	51531400.3	1000220.2	2096164	9475935.8	29787112.7	4172183.1	2650403.6	4426693.4	27100902.1	16149284.8	15096490	5599136.6	9789829.9	4430489	13472499.9	21448226.9	20150524.9	5834117.7	3943736	33574508.9	8371345.6		15060387.4	13161404.2	13777849.1	17681850.6		124176717.4	26405806.1
1997/9/8	6495314.4	9064227.5		5267048.2	10787695.8	12069577.2	13895504.4	2818430.5		35473145.2	22623587.6	17469844	14191409.3	6683299.4	10289918.2	4685900	10917815.7	23441308.3	4830362.4	19189552.3	999265	2244981.2	16268463.6	46870439	3139661	3703933.7	3447169.7	N/A	11790602.1	57596624.3	4862391.8	9891894.1	7706966.8	13705653.3	18107673	11915014.6	6366187.4	4407546.5	31126495.2	14983534.5		12876701.4	16034047.4	29758860.8	14017171.3		112019757.8	28320880.3
1997/9/9	15482088.1	4177816.1		5798100	8661048.7	8983130.8	4789918.6	3268716.4		27203756.9	13397499.9	11071864.6	8388419.1	5818078.2	5212816	5042026.3	2781955.9	34515830	8019628.4	16289610.5	N/A	1929430	9051745.2	24971865.9	2384454.9	2603526.8	2717616.2	19851925.3	6096901.6	24732432.8	4386276.5	5735942.7	5093881.7	11994416.3	12463344.7	18223401.5	4186480.7	3180208	20713885.7	3610233.8		9235128.6	10818006	56913843.4	14239966.1		74901793	19719603.2
1997/9/10	7379740.6	2941363.5		3598517.9	7618150.4	20940354.5	4984211.6	2148979.5		45938566.8	14302535.1	19690612.8	15376152.5	7215618.7	5328309.4	5120488.6	2322942.4	23555336	13097713	18945521.7	1276721.5	2164395	17157549.5	12938421.5	5118122.2	2430051.5	2316843.3	19765204	4801964.5	20306719.2	8418853.6	8032301.7	8039609.5	11344663.6	17980983	13702888.7	5264225	5836225.5	24970086.1	4755788.2		10320838.8	13802649.9	34567558.9	14691866.2		34036384.3	20696602.7
1997/9/11	7970194	2744711.7		4664517.1	5731262.1	43882874	N/A	6086203.8		61044522.3	25125377.1	22647864.1	22799811.6	8635413.4	6506494.5	8310505.6	2052885.5	37815567.5	8791163.5	14728116.5	869525.6	2139710.1	13628139.9	12012379.1	3549755.4	4562626.2	2184651.5	18741190.6	6111709.2	21757715.6	16120145.2	7045780.3	9627762.9	12704810.4	16521591	14705456.6	7791919.3	4638956	24931527.2	11669387.3		11733070	12956590.9	89291042.5	12454151.4		39098678.4	18184087.7
1997/9/12	3826309.9	2599096.1		3648721.7	2919595	14744191.6	2646812.4	3344460.8		24285176.4	12975039.1	6151992.5	5760294.9	7784709.2	5678030.8	20255918.3	1714211.5	43202262.3	3913619.2	4414288.6	888916	1343392.5	10545218.5	6109953.4	2316725	2297938.3	1688852.4	17433327.9	3382718.8	13914872.1	5245064	7978228.4	5301090.6	9190587.3	13536637.1	13276783.3	4277423.7	3986710.9	16214598	5674541.7		6378540.4	14543843.9	31550447.8	15313711.1		21837190.1	16089992.2
1997/9/15	3247800	1991414		4606746.8	2926744	9126903.2	3364786.9	2719597.9		14776374.7	12546550.7	4514924	6103357.6	5654698	4784571.4	46363732.3	1266480.8	16469028.7	3245215.3	6609485	761434.5	1632665	12856791	5063095.7	2273181.6	964504.5	1643443.4	14032344.7	2339557.9	11124149	5101025.5	8335408	8683599.4	8821945.8	14457456.8	13138852.4	4357107.7	3478840.5	17248801.9	4350790.4		5779518.7	12358628.5	40264348.1	10893382.8		16940433.9	9847971.2
1997/9/16	3126547	1006201.5		2689650.8	1676819	17964920	2967387.6	1046921.8		13506112.9	7838432.6	3406232.1	2546648.8	3153618.2	3092372.6	17322982.6	1319528.9	9580006.1	1922166.9	5452044.8	340209	843777.3	6012681.6	4884904.7	1934211.8	1456668.9	702431.1	10163302.4	2593172.2	9085842.2	2971590	5056216.2	7677526.4	4412635.7	9273811.8	8336281.2	2654813	2918563.2	10296497	1834604.2		4123095.7	8495814	31512774.4	9187136.3		11400362.7	5079023.2
1997/9/17	2834568.5	1462469.7		2230130.2	1822311	7962399	1786050.5	1433005.2		10542202	11034513.4	3138895.2	3870486.1	2547269	2018659.9	9084287.8	1481637.2	6335886.2	2138068	2406816.3	250565	1133847.7	2666728.6	2189194.7	1757423	3949041.9	628475	7768310	2807416	6344912	2591984	3564992.4	7720242.2	4168407.5	10393648	5167908.3	2537573.1	2698166	8879022.8	1151273.4		4713020.2	6244796.6	31641163.6	9925362.3		8561548.5	5954223.9
1997/9/18	2128673.8	1146481		1504490.2	10839184.5	9989835.6	1497939	2123251.8		9357147.1	13226353.8	2058233.8	2491340.8	2202849.4	2051465.2	6227430.5	9781857.8	14335478.6	1778947	10131889.5	364218.7	803585	3347773.1	3468231.4	1227845.1	3282791.9	614100.4	8934703.6	4962611.3	4694090.7	2321133.2	2711346.5	3818765.5	3259580.6	5123621.8	5994448.6	3030883.5	1599306.9	16898223.9	3398616.7		7404752.5	4460316	14819413.7	8670445.7		7473089.3	5338571.5
1997/9/19	1696090.8	703839		2360220.2	16809453.3	25596364.9	1543994.3	954355.5		10078656.3	7272799.6	2324072.1	2552635.7	2831706.5	1798435.4	6098831.3	4704383.4	24651079.7	1118086.7	10223671.7	194169.6	814453	3253302.7	2728537	1193936.9	19633294.9	572901.9	5843543.5	2232256.9	3536606.5	2804611	2744950.1	3189500	3163072	8895048.6	6134933.5	2756958.5	1526020.8	15446909.7	2468945.4		4584074.2	5829578.8	33821544.4	5734718		5198980.1	5643117
1997/9/22	2989427.9	1424900		3087055.8	19269362.8	20408158.1	2808747.3	1534278.7		16292923.7	11870817.6	3952474.6	4065365	5368223.7	3159696.1	9764739	3193053	40840471.2	2761390	3877205.6	265480	3009451.3	5194344.1	4130203.3	2205587	18148167.8	760231	15537165.1	4909383	8107638.9	3803095.8	4445573.4	9507519.4	11905117.3	10360653.9	8598926.9	6135414	3782527	15465116.7	2339449.1		7304001	8060988.4	39916567	10763974		13895830.7	8243890.4
1997/9/23	3337969.2	1689026		3261629.8	5873814.8	16024653.8	3695454.7	2212232.4		21217358	16385390.6	3366942	5833048	5244253.8	4141740.9	7615585.9	2227138.6	13342459.8	3089082.9	5277743	773711	2177985.9	8569773.2	4050209.3	3169454.9	6220787.1	1261553	18773438.8	7575543	10149375	4421193.3	4838285.9	10235361.3	9142978.4	12471915.9	12432657.5	5384399	5138227.8	19812212.4	3338090.6		7571544.7	12335445.6	40530373.9	14625373	191827607.8	12041633	8341078.8
1997/9/24	3464027.8	1783147.3		4752274.4	9067874.5	20835792.2	5444629	3350347.7		20009852.5	18472666.1	4253959.5	5151123.1	4802967	4914997.4	6764385.5	2071816.2	26451480.4	2715978.7	8721072.6	662092	1742241	6901201.9	5617149.4	3629798.7	9166835.5	1703898.8	17334203.1	6666019.3	11644054.8	4718374.9	6599286.8	30213640.6	10718551.6	13998822.7	15219300.2	4815916.5	9989848.2	27635332.5	8525795.8		9637529.6	10546432.2	28758798.2	17507928	141813514.1	15014706.5	9967282.6
1997/9/25	3782963.8	1834695		5343220	20680882	56048913.6	3462228.3	2055928.9		22599139.4	12652759	4410606	5746738.1	4615073.8	4021478.1	6530306.2	2619737.4	76859908.9	1966870.2	12331369.5	488956	1994981.2	4863916.3	4519158.3	2786206.9	17725463.4	1569484.5	16898219.6	6738837.9	17528617.6	5323146.6	5351713	7054504	9679074.8	15494519.1	16440392.5	5332763.3	16293598	19845360.3	6212206.1		9205450.7	14213456.5	17230546.6	9831824.5	109415075.1	16251686.5	10112025
1997/9/26	5467247.2	1388003		5151202.8	73938060.6	42978964.1	2134602.5	1237165.3		16524128.5	9017146.8	2900893.3	4158212.7	2848439.3	3263215.5	4250697.4	1390164.9	27962429.6	1473800.6	3790378	407891	1339537	2858554.4	2958723.2	1698911.4	11992862.3	1077243.8	8799498.1	9629284.9	7925837	16416751.3	4283824	5596791.2	7545195.4	9037649.6	7302222.2	5441594.7	5270563.5	9941423.7	1725174.1		4294404	8202667.9	9269647.2	7696026	58953728.7	8200171.1	6526754.1
1997/9/29	3874841.2	5301834.3		3162121.1	17886868.1	15733118	2701017.3	1632300.1		30620925.5	9486928.6	2414369.4	2762012.4	2845232.1	2448415.7	3279030.8	1005636.8	43837786.3	1431316.4	3207750	331210	1789685.8	3794421.2	2960477.5	1738600	5316558.8	685053.9	7747536.2	14061583.1	4177150.1	23180125.9	3208229.6	7103054.6	5255569	7182207.8	4529723.5	3196656	3309957	8018549.2	2101774.4		4487738.6	9278214.6	20476801.9	9669252.5	33939051.9	5884125.7	5339876.8
1997/9/30	2512908.3	2881307.2		3415951.1	8923548.9	11503504.9	1872187.1	792232.1		20401941.6	5228831.4	1269779.6	2250813	2431413.4	1775720.7	2356429.5	791066	16862217.1	1347395.8	4320160	270181	1863328.7	1980929.3	1375722.7	1450383.5	4036167.1	477236.5	3822895.2	3314689.3	2960279	6486745.2	11741449.1	3566748.7	4396493.8	5687804.3	5081228.2	3173810.5	2185505.3	8322016.2	1797763.4		3294389.3	7209609.2	13150624.4	11804184.1	19219408.1	5931219.6	3325594.4
1997/10/6	1731483.5	829939		1689532.6	13144150.4	6586853.6	1366454.1	680733.6		12901037.7	3542581.9	1111026	1107851	1582227	4607088.2	9091730	541984	7041266.1	710446.8	1417189	455824.2	930764.9	2073218.9	907368.6	808830.4	2315088.3	615479	3344337.5	1427681.5	1987710.8	2700049.5	6014995.5	2009319	3375445.2	3808318.1	2809876	1491134.6	1125257.5	4831259.5	N/A		8895002.2	6122252.8	7098509.6	18985808	9382328.3	3297586.2	1878885.5
1997/10/7	1514462.4	861882		1423087	42882166.5	7533406.9	1375135.4	546481.6		19474094.4	2889277.8	897600.1	1017775.6	1242828	1769285.4	4290822.3	279224	9353620.6	827568.8	3974608.6	333945.1	804689	1101358.5	768154.3	1179312.7	2953014.5	346122	2877335.8	2366278.9	2162941.3	2851315.7	2718450	3192359.2	2779527.6	3300321.2	1614740	1854505.7	1574718.8	3190246.5	2824731		4292551.5	3033304.9	15546337.8	13962701.1	9664411.8	3360327.8	2184137.9
1997/10/8	4759303.8	1534763.4		6211158.6	36144150.6	14965274.1	3540757.5	1498538.4		21175697.7	8164607	3774342	3208267.6	4655897.9	3319898.6	7161066.7	701939.1	12866554.3	1247245.9	13122028.7	449162	907903	3701590.5	2559099.8	2088642	6181138	915795.9	5914568	3935166.9	5715820.7	4190673.6	5440206.8	4447609	4891507.7	5511418.8	6628301	4574951.6	3099102.8	16325863.6	3803638.1		6892182	15603234.4	8184088.4	36496275.1	17258186.2	8614778.8	3848690.7
1997/10/9	6300805.2	634229.2		5283997.5	18320372.4	51754893.1	1857810.6	511993.9		18284235.9	11531803.9	2586878.8	3900503.3	2342254.2	2656770.7	6632795.4	1545223.3	57397270.4	1314395.7	7715692	905503.5	857179	1734468.2	1581070.1	3689001.3	13793388.9	1651416.4	4998670.7	4782240.4	2618279.1	2252182	2908172.3	1777325	4021733	3696087.1	5700653.5	2386158.7	2122604	8487984	2944648.3		3731652.5	8640327.2	11002677.1	11579977	11886227.6	5798991.4	2927259
1997/10/10	24350846.6	1584085		2243177.5	11336462.7	29512277.8	1413943.2	663398.4		17572564.1	5573837.4	1732560.6	5537055.8	2254619.6	2510743.6	10741271.2	1842199.9	14138793.9	1382127.7	3595130.6	391454.3	1094731	1201259.5	1311115.7	1290818.6	22909310.7	732610.2	4769819.3	2394747	2805329	2763874	1737545.1	4920899	2941450.8	4304922.8	3330213	2590773.7	2275605	5981125.8	4643982.6		12799604.4	6961959	19238454.7	15217760.6	10779110	5631991.8	4740508.8
1997/10/13	22814236.8	1216531.5		4388258.2	22030118.3	21922681.7	1110213.7	670637.9		15318652	5858114.2	1814277.7	3689458.9	2247828.6	2174178.3	7484555.2	1128140.8	7562388.8	1123436.2	1693887.2	270564	604304	1503336.8	1345065.8	1363693	14063041.8	886773.9	4386703	2748555.5	3592941.6	7656186.1	2422413.2	1436945.2	4237906.3	4950168.9	5499687.2	2250888	8959677	9490173.6	13847636.8		6013442.5	6586824.5	21979201.2	20432260.3	9381058.8	6356746.2	3223711.9
1997/10/14	10110431.7	874935.5		14095153.1	23686785.1	14674832.1	1007250.2	396460.5		8715318.4	6300930.3	2696050.3	2485731.2	1683768.9	2028699.5	4425463.8	738621	5863537.4	818159.9	2436966.7	600809	603535.5	1937930.9	1150331	931268.9	8663506.2	716172.7	3914461	2327367.5	3517084.5	7981977.5	1901102	4364343.6	3622242.5	5093567.2	3338216	2303087.4	3094022	11110274.2	4982326.3		7593121	4133202.5	26139348.7	10012625.6	6464393.1	3924729.8	2650822.8
1997/10/15	8721274.7	1093521.5		16897691.2	18408468.9	16330542.1	1496653.1	880392.7		10343504.7	6452927.4	1900173.5	1984534.4	1494092.3	4275139.5	4611942.1	888520.9	6847489.1	910456	1717269.2	1950866.2	1131911	989565.3	975143.4	1025086	9621744.6	691610.4	4187653.1	3431435.4	2866424	2845157.5	1954641.3	1628530	3162272.3	4415337.6	3607081.5	1911935	7799601.1	25463133.5	28188327.6		5370380.2	30623378.8	50910704.3	9863411.8	6394219.3	5247874.4	7403747.9
1997/10/16	12202455.4	4748516.6		10652392.5	28584385.6	37657045.7	13937211.3	3503093.2		14663460.3	10687278	2918758.5	4088247.4	5913007.9	4917519.4	8327586.8	2077600.2	13216132	1633296.4	4381764.3	1543392	5155108.5	6290603.5	2253545.3	3800372.1	12068111	1205380	14113118.9	9367782.3	7139953.4	7100395.8	8476705.7	17869194.6	10108066.7	13818999.4	11409483.4	18736561.8	8011553.5	30275912.9	53607177.4		12305808.1	45811441.9	37375284.3	66180017.2	23651009.7	14567952	12073407.4
1997/10/17	28269442.8	5203445.7		11821280.2	41926003.7	31605686.4	21815534.9	7829031.7		28862123.7	20896436.4	8463371.2	7864006	10968423.5	11434962.5	12842738.8	3848833	69274072.9	3670296	16899583.9	1304278	3213128.6	13408673.1	4225148.1	12740211.9	15955569.1	2503024.1	28754953.4	19012301.5	21207372.6	9605922.4	12241716.7	26524050.4	18370325.8	21862592.8	17988227.6	32674962.8	10283860.6	30924465.1	78161435.9		18670947.9	45283702.6	20566858	63717782.6	26599326.7	13402506.6	15962896.5
1997/10/20	26769947.7	3629803.9		12197625.4	36967588.8	31005116.8	13603366.6	7516620.7		34854276	19138966.4	6296115.3	7884553.8	8949754.2	10194584.7	14308471.1	4306467.5	63743989.4	4006998.1	34280641.3	3581970.1	2937623.7	9372760.4	2994478.2	14598029.9	15274089.6	3324071.2	27865407.7	47916545.5	20741571.8	8693179.9	15020311.6	14822681.5	12507673.4	21391887.3	29038711.5	22680419.7	14187689	45985764.1	58728256.2		28525872.4	28112056.7	96132838.2	36509858.9	66646531.7	25116598.5	14292546.1
1997/10/21	22209418.4	3762793.4		9368612.2	51000126	25925076.4	31532646.7	6123029.1		65222532	17865408.6	11425421.3	10285813.1	7447915.3	11036789.1	19672804	2557703.1	31483388.4	3728838.2	15678401.6	2660252	3342722.9	7832273.9	5260784.8	11107055.8	12358085.7	2461678.2	20000148.9	34270535.2	22067838.4	7015988.5	15952405.4	15499148.2	12616784.7	16479114.1	14355344.3	18041697.9	7837598.2	29305205.2	68334841.6		47398921.2	54987823.9	84790215.6	30963007.4	47259537	16713350.7	24567571.9
1997/10/22	24674116.7	3532828.7		13309442.8	40345555.3	32877740.5	32651019	6374672.8		58505153.6	61449165.3	9230853.7	29778373.4	10986592.1	12350242.7	31204607.6	4727798.8	28645487	3888926.8	21637773.8	4920098.4	5393340	10893025.5	7000396.9	22295130.7	16298374.4	2194919.1	46867830.8	45889088.3	21835784.1	10123969.4	31236958	20448982.9	16694866.1	23879722.1	29957438.4	59972826	14969174.8	85208425.4	198889254.9		31509712.7	67052618.9	102327928.3	42043607.7	44450984.7	24768142.9	21121818.8
1997/10/23	20571106.7	2848839.9		8680237.4	19476826.7	18684446	25459031.7	5664044.3		113840283	37778473.1	6430194.8	9819101.6	8070905.1	6431660.9	20772620.2	2652142.1	15186141.6	3599215.5	16048240.4	2961081.5	3984423.8	8188228.1	4336538.9	18078506.6	8268677.4	1665284.1	23385960.4	55424821.6	12400990.6	6455074.7	21187916.2	22860357.4	12791567.6	16806780	22795893.7	28492091.6	19661780.9	131306296.2	101529337.7		23354553.2	68978793.3	36418115.3	62431063.6	47404310.1	70436561.6	21307650.7
1997/10/24	45116050.8	3641210.5		21544019.8	21157635.7	15493558.3	39861820	15961064.1		68298313.9	19368421.4	5373774.6	8327361.9	9429916.8	19413340.4	14149532.8	3616240.1	14455967	3746248.6	19304129.8	3713402.8	13516912.8	7939652.3	12178176.6	11982142.5	6731445.4	3101856.5	18871349.1	47882493	18167771.5	5767736.8	36443185	21783622.1	13198195.2	26293495.6	38060684.1	18958919.5	11987074.2	157235466.1	90621108.2		18437895	72953468.1	90709433.1	34575654.4	59362157.5	52278807.1	21173884.5
1997/10/27	57647850	10147700		18297018	27269476.4	44364656.6	41540580.6	24755999.1		60233146.7	34117071.9	6587554.3	10140840.3	17629538	13390308.1	15684994.7	10410506.8	23397632.5	6626181.2	128753824.4	2102880.8	20826534.8	21106813	9757655.2	24623099.6	8240482.8	3933872.8	28757193.4	36303326.5	26324771.9	11956091.1	43148146.2	27721511.3	28988897.4	28869350	25821324.1	26288341.1	14079792.6	107959218.1	117956033.2		25474005.7	93203283.2	81761941.1	71217020.5	45219756.5	46134189.9	27776803.5
1997/10/28	24834271.1	4228930.8		10548741.9	13804202.1	19395109.4	20476230.8	17190568.6		34721491.6	21756332.4	5848974	6629390.6	9880845.4	6935996.4	9513603.7	5993295.2	25181450	5476859.9	109730797.7	4467970.9	7340384.5	10620298.4	4572197.8	26916646.3	5663215.1	1976632.3	21851348.8	N/A	14434385.1	7500278.8	29926387.4	35832863.2	15786556.2	22672873.5	22164794.4	23328415.1	6993641.6	80242616.5	50985050.2		17262063.2	54871413.4	80585228.3	50469248.9	29798168.3	26810102	14309225.9
1997/10/29	22628712.3	2666451		8165025.6	13604900.7	14193798.2	16834101.8	46760369.2		30913090.2	18960858.7	3508562.7	4886337.2	8708161.8	7014855.6	5588256.6	2881333.1	13854772.2	3385394	43897997.1	6551374.9	5049797.9	8963593.7	3594054.1	20267611	4962435.4	2262693	20475149.2	29535240.3	15511160.5	6524917.3	16909599.2	26221172.6	12387311.5	17062152.9	15976525.6	19608664.7	8654825.6	76950898.6	41454087.9		13817437	77619119.4	79007114	45408651.2	33894682.2	16721989.3	16088736.5
1997/10/30	22231158.5	5874333		12762200	16439892.4	20103016.1	87971545.3	82855992.2		40359026.6	95676972.4	6155539.3	7781242.7	11023567.7	8860595.1	8353587.4	3786353.3	23216566.1	5022325.2	41086499.7	8002419.8	6232821.6	13420941.3	14230617.9	24021083.8	9692662.8	2596336.4	32622040.4	40562232.6	27496925.6	11695969.7	26644040.6	99350520.2	22020615.5	94090491.3	31607673.5	36931714.4	21472899	79983789.8	61439586.3		21884265.5	86753519.2	65276865.2	61821070	45574974.4	22303641.9	20420796
1997/10/31	13685168.9	2453059		6861562.4	9916500.2	9151325.1	62514672.7	33588585.8		27445674.9	158331547.6	2631766.4	4304050.9	6061961.8	6758103.8	5176950.1	2262613.1	8804920.2	4420965	17614058.1	3402770.4	4441502.5	8738051.4	3386327.6	16106305.4	3406458.2	1670485.2	14914634.4	12217727.6	12476195.4	6030831.5	12509495.2	24325036.3	9873339	76629867.1	13246906.9	11726954.1	9521488.5	36458001.3	26961017.5		10797098.7	33210174.4	107336320.8	37693344.3	16708894.2	20634107.9	11476992.4
1997/11/3	8893815.1	2623055.1		7210164.7	16764428.2	10204215.3	42158191.4	20397091.1		33971223.6	148641494.5	5122350.4	7672041.7	4928999.8	4375391	4421642.7	1895710.6	6590150.4	19257503.2	10725275.7	2917117.5	1937745	3692558.2	5007209.3	13670709.5	2660165.2	1810479.4	11334158.3	12135377.9	90226688.8	18104433	11179317.3	13939028.2	30969444.2	55481877.2	10949214	6804447.9	17175310.1	24209450.5	23108365.6		11986455.2	17404975.8	77232541	18173175.2	13220496.2	10575088.1	9998417.7
1997/11/4	6859485.3	2261372.5		4387058.3	7069178	15485227.8	16462980.2	16509812.8		33496783.5	48902910.4	3427533.6	3589328.7	3507066.3	4658191.3	4212309.5	7414562	7526472.4	4457558.3	7957568	8725797.3	2314833.6	3436529.1	4075552.2	7201746.5	2566782.6	3828688.8	7902036.9	11429606.3	37170367.6	6438482.4	6959718.8	16455082.6	12348486.1	24107768.4	7961815.1	6946856.1	24449372.8	32859195.3	25800016.2		40862498.3	18862145.9	93531140.9	19858831.3	7746590.5	13236806.9	8123660.2
1997/11/5	9360733.4	9163187.6		9693322.6	8796022.4	14565641.3	28489344.5	60581548.8		36298368	44743312	5449683.2	4986899	6639630.5	19086965.9	6338039.1	15493875.2	11901277.7	5015264.8	16643600.5	3662590.2	5225186.6	19479408.5	6681978.8	7030467.4	4945839.3	4837870.6	17167340.1	38354478.6	37320461.2	7004053.6	34804495.8	46307239.4	11713398.6	28473350.1	33576635.6	40333606.3	40741010	62618016.8	36902883.9		41206284.2	33152353.7	107446995.7	36318745.1	14372407	20596100.1	17732521.4
1997/11/6	12236634.2	5155132.2		7998240.5	8240032.1	9834709.3	20792120.6	33011480.5		17072165.3	71504782.8	3373491.9	5188491.4	6057783.9	15729089.8	11380449.9	21317294.1	12163608.6	4146570.7	17493740.3	8563703.5	4563547.4	23241765.9	4730757.2	15584237.3	3430753.5	4531217	14025374.5	76123510.3	21181655.1	8449572.3	29597449.6	90816452.1	13651542.1	25857649.3	33105935.8	82269055.8	27073105.1	71371667.5	24334466.8		32356453.8	31315033.6	49451017.4	33489813.8	23440587.9	58671817.6	38741315.5
1997/11/7	11137198.4	3680829		9418592.2	6623653.9	8369192.7	14345339.3	45939860.3		47622245.4	57426420.8	3164693.3	6310297.4	8361911.5	8002600.4	10137297.8	14339051.8	6455156.6	3968894	20792803.3	4327487.2	8250621.3	6244640.2	6321628.3	33459231.6	8182358.4	3645163	11854105.7	35414225.5	18170168.5	15426565.7	14083462.9	84892535.4	10426135.7	17504536.4	55919783.1	24308388.2	17145247.7	37400222.8	16365421.4		27622611.6	23742931.2	35961716.6	33449073.3	15983907.1	20062646.3	21765387
1997/11/10	8861547.7	8660277.4		27047647.2	7372354.8	15938595.5	39273501.1	35797517.8		35992730.4	51000540.6	4128618.6	9521190.2	16326182.3	10143661.2	7247083.3	8012457.4	12760231.3	3484748.8	13214603.8	3493612	8794485.3	7255682.1	8725196.5	25266283.2	4660144.3	6398014.8	14459754.9	31571237.8	13349688.4	20468748.8	13149349.9	53780548.1	13319191.2	20716748	25596177.8	23444405.1	13553313.8	34046811.4	10739548.8		24562480.8	32298804.5	39010759.4	36478051.1	19624634.4	16885407.9	15927856.8
1997/11/11	7113273.6	2471838.3		7785412.9	5574500.2	44227288.6	14045122.7	21169924		35514701.8	25383099.9	4574505	9421356.7	7234539.3	7387711.2	3400452.1	4332645.1	14192814.3	3089750	8789163.1	2241003	6470464.3	6788797.2	6821966.3	11351551.6	2641779.2	16348533.8	12041340.5	12712255.9	11835334.7	31767218.5	8014765	26737811.9	9513055.3	11114725	23856337.5	17471306	7846345.4	26001318.9	8906473.4		13815466.4	15720185.4	40697842.8	22698700.6	9982310.2	12189872.9	8474227.7
1997/11/12	8991470.4	9476059.3		5479858	5205392.1	12848210.4	15234337.8	16302986.9		18713871.9	17214981.9	2674250.4	3706339.2	17801825.8	3294982	3809794	3877235.3	5433217.9	2136003	5484520.1	3619301.5	3326547.6	4875217.2	14054672.7	9767857.6	1698110.5	15758327	9684097.2	9979308.1	7873408.4	14515754.6	4580370.6	19855403.1	6776573.9	9133611	12737243.2	11124114.1	7461088.4	16772509.2	9666287.9		11381069.8	11719318	56165468.8	12090035.2	9066266.1	5896886.7	7283771.3
1997/11/13	6724738.5	3494822.9		5039909.8	4220676.3	8260168.1	12258914.5	17303989.5		13249437.6	24940461.6	2347402.8	3743680.4	7473090.1	3542269.2	5185292.6	2938411.7	4106372	2257237.3	6703502.6	2523001.8	4889241.5	6656223.2	6357581.7	15874775.6	2170005.9	4992671.4	9754054.5	13797623.2	11213930.2	9254472.6	7446561	30457279.9	7175268.2	11642595.3	14829231	13958402.5	7927772.9	30689843.7	11249396		12734226.1	14927878.3	26423497.5	21247809.3	8200900.2	11613088	7333075.7
1997/11/14	4666278.5	2649430.3		4640588.4	3496695.6	5512052.1	16828843.2	16172643		14576358.2	15948173	2100875.3	2652866.6	5041893.1	3508715.5	3132083.5	3915492.7	5883119.2	2083345.7	6999596.2	5222299	N/A	5960924.4	3138515.9	13327010.4	2408391.6	3006553	10334589.7	13375657.1	6635052.4	6923054.6	6396511.7	15686255.8	9128124.2	7701112.7	32073795.7	7829826.6	6194778.9	19139889.6	13812921		10633980.7	12551854.9	26542870.9	22016284.8	5470279	7407105.2	5668315.6
1997/11/17	4641508.4	2458938		3771024	4951066.9	5296376.4	8103523.6	7323964.9		12521135.9	11847703.6	1322664	3229972	3531061.7	3306169.4	1933725.5	3316384.4	2894388.6	1726368.9	7745192	1743363	5856869.9	4175944.8	2840626.2	7655857.4	2581970.2	2070198.9	5074963.6	24878522.8	6062194.1	5017281.4	4604977.9	13113302	4940327.5	7206227.3	34391970.6	8980081.6	3278557.6	10230514.2	8723419.3		9256135.2	8404737.2	56713737.8	9385796	5125770.2	7749667.4	6719536.2
1997/11/18	3226676.4	2329657.9		3076965.4	2393347.2	5174414.6	7645081.7	6073730.5		6830127.8	16068359.8	1264400.5	2133353	3179416	1858748.5	N/A	1831198.5	2470237.2	1560730.4	4365544.6	4605785	3129098.8	2528506.2	1591337.6	7492248.9	2699605.8	1626195.1	5906260.8	8928037.7	5961771	4555984.6	2664477.7	11255106.1	3210256.5	6109933	12367086	5331685.8	7179270.3	12516478.9	13863037.9		5488554.9	9723557.5	29124344.3	9082304.9	6713382	4827138.6	3801418.5
1997/11/19	3407568.2	1456252.5		3132717.2	2662258.4	5515507.4	4804377.2	7824470.4		28681628.6	8882489.9	1534884	2394552.3	2943389.3	4460560.1	1416575.1	4526620.9	3571174.2	1989269	3571996	1904512	5366954.4	3514039.2	1721681	6244794.4	1853499.4	1068273	5909295.8	40140768.2	5173795.6	5112559	3425441.8	11021102.9	3813672.2	6587264.8	9790333	5075363.6	5058842.5	11648771.2	11527003.4		4532831.2	12256693.2	33023744.1	11978846	4750477.2	3936840.3	4858654
1997/11/20	3950428.8	3392307.5		3649430.6	2441576.9	5008870.5	6789711.4	21374774.3		20100760.8	13841289.5	2275824	2034989.3	3781234.3	1748259.4	2800660.9	3034544.6	4840344	1372986.4	3615213	1652280.9	15590006.5	2967305.1	1917488	8300640.7	1278912	1758012	6363902.5	37839680.2	6089620.2	2893915	3907682.5	28543359.7	5643970.8	8534444.1	7245450	7984842.6	3888645.9	12806460.5	7840872.6		5543169.7	11844706.9	23642527.8	9227962.1	4282562.6	5566987.4	4446037.9
1997/11/21	4528981.2	1214931		3023068.1	3485523.8	5736334.7	13612531.6	27517857.4		10632287.6	11407582.6	2114658.2	2539253.9	4191156.2	2814378.6	3263473.7	1694195.2	4502458.2	1833547.8	6781633.1	11082312.3	8827193.5	4545216	1888787.5	17204963.6	1556193.9	1407856.7	8179437.9	22193663.6	5387589.7	5032229.3	5427261.3	14913918.2	6022893.2	8516093.5	11629784.5	13737450.5	4625444	11492311.3	9585243.1		14955420.9	9943225.5	37005900.3	19435937.5	4511838.2	9005814.9	3663345.5
1997/11/24	3232734.4	1239806		3924580.9	3459237.3	3655958.1	15574667.5	16023545.2		14291516.4	9737785.1	6269602.6	1728630.6	4064747.8	1593519.3	2601799.2	1663655.8	5077900	1907095.1	N/A	1595861	4427327.4	3267607.8	3083255.7	11140902.3	1733913.5	1119393.9	7038912	18026357.7	6144950.6	2553081.5	6782787.8	15425236	7011450.5	7342944.8	8170983	10422825.8	5846929.4	14988560.4	10178928.2		14886366.6	12613432.6	12441835.2	8637927.8	7744488.3	5935961.7	4341614.8
1997/11/25	3275544.8	798908.5		2313310.6	4179254.7	3215736.9	7196320.2	12896718.6		13813058.6	8197067.7	2727088.4	1555476.9	2969854.8	1348926.3	1685649.5	1242007	2131116.9	926311	2675444.9	1358587.8	5330472.5	2543345.3	1130006.4	8540369.4	933933.8	1287213.5	4560270.6	13433783.2	5142801.6	2029263.2	4429181	9839905.6	4184308.5	5290097.8	7281052.5	6666950.5	2880213	8250978.4	6234364.3		15235745.6	5745982	11218007.6	10227799.6	2368701.1	4067520	3672565.2
1997/11/26	2201299	447132		1785860.5	2336437.7	2511056.9	8044322.4	8936380.6		29774657.2	5030623.4	2747264	1290959.5	1840661.8	912268.9	1150989.5	1338910.6	3097284.1	862434.8	5349242.9	538751	5321403.8	1448658.5	1416343	4409806.5	635249.9	734603	5056551.2	11197729.2	3113536.2	1998588.6	3812749.1	7640148	4545325.7	4566384.4	5289851.1	5654245.4	2717645.1	68474241.3	3604914.3		16051016.1	5971489.2	12448916.1	6475461.8	2260737	3360392.9	2961911.6
1997/11/27	2521778.3	2548901.5		1824976	3378307	4191274.2	11038596.3	9369351.4		21213049.1	5881793.3	9837545.4	1594201.8	6262370	2001277.9	2523181.5	1016065.2	2301541.4	1165529.8	3451996.5	773221	9000355.7	2586280.6	1336131	4311946.8	1230870	866807.8	5389814.3	63114359.7	5379293.2	3368127	3831700.7	7486831	4202480	6104465.8	5549795.5	7093444.2	3626440.8	20437002.1	4997577.9		23235856.4	8549377.3	6215307.8	5878783	5077373	3837783.4	5679235.2
1997/11/28	2752049.6	1790582		2958725.4	2712934.9	3586210.1	4738709.1	16592117.6		34663100.5	5685110.1	14930817.2	1597839.3	4337992.9	1866396.4	2587842.1	960658.5	2201686.3	1516685.4	3792114.6	1122196.5	7717896.3	1782967.8	1407797.9	4286568.3	1131128.3	867861	6795134	91457303.2	3277499.7	2885437.5	4150546.9	35212745	3361949.6	5194340.6	6368619	5187113.2	N/A	42672985	5879312		15217779.2	7688417.7	14780601.2	8832520.4	4329401	3377342.6	3416642.4
1997/12/1	2078245.5	10915610		2225244.3	12966672	2635679	8035901.6	7314941		24073761	5167719.7	8800861.4	1888254.7	2354705.2	1414323.9	1727406.5	493554	7147986.7	938526	3461893.5	582040	9462584	1240879.2	929736.4	3681488	812928.1	512539.5	5428410.1	100168625.2	5001462	1809575.6	3226364.5	47907897.9	2704069	3290861	4606769	3861045.2	8458163.5	34016295.5	2535458.5		9461099.8	5320838.9	11948074.5	5675774.5	3513357.5	2962312.3	2011601
1997/12/2	2626935.6	5936581.6		1376627.9	5534561.3	1983531.6	3621776.5	4832223.3		15043726	4593657	5315120.5	757899.8	3588970.6	2090258.4	1712145.2	827945	3153216.6	703942.6	2547395.2	335985	2802774.7	1025723.2	1385940.1	1063369.3	557822	609975	3763125.5	78021079.2	2826407.8	1347959.8	1854640.9	26472753	2092505.5	2787675	5210058	8063020.6	1908133	11710231.7	3667207.2		5439330.7	2464873	27987796.4	6632211.7	2283226.3	1949232.9	1322407.4
1997/12/3	2760281.1	13494823.7		1316950.8	2955239.2	3100852.8	1759459.5	8831160.1		9817317.8	3380906	2430706.3	1296634.4	2091085.7	710814.7	1213099.6	590503	1320214.9	879069.1	2136346.7	166199.8	11383470.9	1716463.2	656817.2	2968567.5	646808.9	463654.5	5046537.2	44101625.2	3638807.3	1152480.2	1683576.5	47027930.1	2639262	3495442.9	4144994	3972174.9	2325888	9623805.7	5160959.3		5444836	9491920	9258627.4	6103561	3248911	2029526.2	2101301
1997/12/4	4451753.7	23581465.3		3365621	3722233	5220345.5	4223784.1	13924834.2		18159788.7	5923445.7	3406287.6	2213893.4	2083236.4	2246578	2010613.4	942617.1	4807838.4	1676537.1	3857836.7	957452	10385664.1	6501008.1	1441219.2	4539182	1678515.3	750927	12322478.8	42260160.7	5405837	2421097.8	8066463.5	82558448.2	4369203.2	8453124.4	6771939.9	20224642.2	4394340.7	19983353.7	8268511.1		21580411.7	20037617	32846458.3	18999784.2	4599657.2	3805644.7	3049104.4
1997/12/5	5074245.1	10552286.3		3779095.7	5131669.5	3211247.1	4472855.8	23429274.4		16229918.8	6755224.5	3522776.7	1972615.3	2691069.2	5443763.8	2936934.4	2304392.4	8323117.2	944068.5	15710564	454951.3	7330700.3	2802910.9	1406927	7444483.9	1737878.2	1231018.7	10820105.8	41140799.7	3961674.8	2713552.5	4849401.4	51210917	28399519.7	11767263.6	6442244.2	14687541.1	4539732.5	24280327.5	5695184.1		36378959.3	10530788	42772075.5	20082482.5	5391337.9	4480660	4615335.4
1997/12/8	2511670.7	21367646.6		2961616.7	4355075.5	3438861.2	3307604.3	10401883.7		11911356.7	7111637.3	4350727.8	1414747.7	1970627.9	2532000.3	1316181.2	3966854.3	11568057.4	752329	5231191.8	1636638	5657478.2	2212507.2	1763694.9	5106289	792589	1010710.5	5484663	24818187.8	3396075.8	2458155	2216735.1	62082182.2	24225718.6	5342865	3621784.1	6823101.6	4443082	13726756.8	4596616.8		37999632.3	6759339.6	9271622.4	12237968.6	4256659	5025813.5	3740867.8
1997/12/9	2353253.5	15737294.6		1836612.7	6390885.6	3494720.3	2264752	6283343.4		17358046.4	7385129.3	4864155.5	2206031.4	2179239.7	1797819.6	1700178.8	6107406.3	24692411.8	888016.5	1830754	1160165	11991823.8	1560680.4	3847079.1	4182392.6	934860	2514254.2	5549023.7	59668204.6	3452050.5	2702337	3011346.8	44190205.2	8053120.3	4973482	4220895.7	15964372.9	6413978.8	22042859.7	16085421.6		19772222.9	25651025.4	14316128.4	20779840.1	3915933.1	3732690.8	2807029.1
1997/12/10	3344575.2	8822257.6		2120726.4	10855978.7	2077712.1	5469579.1	8709645.8		23610471.4	5807408	2749802.5	1311310.7	2707939.7	1716922.3	2235750.2	5633574.1	16518012.5	1545022.1	2372213.9	1365577.5	7556299.8	2171843.2	1754953.8	2966016.6	827345	893915	5539960.8	83162997.5	3732821.6	3958127.8	4030583.2	24523323.9	6690571.9	6459758.6	12234727.6	6024729.2	6272285.5	14132648.6	43806475.1		19177505.4	17605638.5	4687154.6	10375139.4	5454439	5720641.3	3201050.2
1997/12/11	2034412.8	7168169.9		2521684.8	5921911	8432390.4	12395933	6515790		17390414.5	9050275.9	2252466.8	1380304.1	2279068.9	1552756.3	1923247.3	3308042.3	6828012	857871.7	2482045	10652703.8	7203153.7	8632116.2	1957373.3	11306424.4	835137.4	812735.2	4544556.3	61327754.4	3432442	2843133.5	4524303.2	23918549.2	12966469.4	5282463.4	6930288.3	11490848.1	171354125.5	17465959.5	17786405.9		16663237.6	16911647.2	8304880.7	9528697.6	3138755.5	2744845.6	3340679.4
1997/12/12	1742867.4	11325397.3		2664568.4	2538728.2	10376024.8	5871555.2	5170674.2		10403705.8	5539326.8	14455760.2	1829238.7	8488488.1	2239618	4290127.5	1228284	5570794.8	852219.9	1822129.6	7617464.5	8169359.6	19042527.8	1575749.4	7212037	1096780.7	945154.5	4981754.6	82188498.8	3622370.3	3310376	6767588.7	31457531.3	7252429.8	4978861.2	5685825.7	6196455	63746727.2	13787612.7	30137509.6		12146158.5	15339224.7	12552718.6	9383451	7031506.3	6554924.8	9971062.8
1997/12/15	2584234.9	7401893		3218567.3	2412919.7	6322089.6	7607266.3	7352603.9		17138934.4	8278303.5	25667073.9	1623256.8	5288356.1	3944401.4	2624529.7	1502737.5	5893122	1474047.9	4466998	3779133.5	9421873.2	49639894.8	2582047.8	2712517.5	1098896	913433.9	8274210.1	59491035.8	5659498.5	2745832	4760210.6	33517391	5037791	8396946.3	5034187	8518983.3	33466268.3	23110386.8	26792947.5		10661415.1	11543218.2	12690499.2	13907885.2	3685747.7	11237863.4	26079927.5
1997/12/16	3124976.7	18608097.3		3120320.1	2723023	4717818	13647466.6	18940253.6		14540477	12955866	11647326.3	1815176.9	3652274.4	13081416.5	4903016.5	2698939.3	4151807.8	1530539.1	6203439.3	2305624	18171590	25562547.8	2585269.3	4488494.5	825766.8	1277102	8756573.4	38707537.9	6814704.4	7336271	8031954.9	33176839.6	4941485.4	17059097.2	7477531.4	33845731	59429099.2	45929321.1	18413590.4		10115583.9	18323679.7	12245997	41770725.9	4012556.4	10593463	10488058.8
1997/12/17	4657137.6	N/A		3173649.4	2580182.3	5373914.1	7911393.8	9489586.1		16321083.1	6475364	8174975.1	12915960.1	3761705.5	4222857.5	4881593.8	2131198.3	4318759.2	1007192	1978567	1324337.4	7585618.4	21086782.3	3833538	10961066.3	1609267.7	1171786.9	5201197.6	49782565.5	6914980.6	6545324.1	6470716.8	42368763.8	7126665.7	13052877	8621606.8	22524265.3	32078346.9	45294473.5	15509627.4		15817636.5	14773321.5	14353986.7	21274027.2	5365294.8	6597694.9	10744001.1
1997/12/18	2829581.8	10159812.4		3376396.2	2131463.9	3166008.8	12388511.4	5004976.2		15382644	4795310.5	18778536.2	5713212.8	2516450.1	2356417.5	3076301.1	1012568	4864045.4	933303.4	2214147	1300529	7290920.1	16131712.2	2483244.8	3344469.2	1163939.8	862400.5	4794428	24844973.2	4592696.3	3033437.5	3979332.7	21174263.4	6367473.3	7289273	5736444.3	8842664.3	20236194.4	25999818.9	8265578		10349425.5	11957860.7	6799198.2	11161581.7	4590943.8	3764498.3	5411984.5
1997/12/19	3216631.5	9122102.5		8289064.8	2279285.5	2747939.4	6863909.5	5877022.3		6933189.9	5795571.1	21193779.3	7446275.8	2220216	1923324.7	3211792.3	1271105	3076398.2	1141911.4	2340522.7	1381830.8	8583545.2	8628348.5	1633776.3	5089710.3	1070420.4	873355.5	4429376.5	35379270.4	4278392.7	4031920.2	4029427.2	21859650.1	7689663.9	6022274	5563119.1	23194775.7	18927111.9	21612738.1	19804720.5		15306610.9	12731582.7	10217352.7	14903826.5	5686647.6	3998318.5	7152938.1
1997/12/22	5157731.8	9903149.6		15268293	4335667.4	5610552.2	5312701.8	25002943.4		18550684.4	11735495.3	34178998.5	12583339.6	4435228.8	3031331.7	4760926	2143187.1	7034921	1952662	4189127.5	10868287.9	7133429.5	13846173.3	7666693.1	5251493.4	1780604.8	1689367.7	9808612.1	45873293.3	9117909.1	3825561.9	5876805.7	32916422.4	6782552.1	14426327	11045407.5	53656787.3	29148835.7	43652242.2	31186569.5		20819082.7	25113554.6	4812201.8	29270194.5	8325148	7274912	6677745
1997/12/23	4018131.4	8338014.7		6223770.2	2711363.8	4729985.7	6954333.6	12537845.9		13904702.2	7708306.4	28648103.1	7165673.3	2827420.8	4821508.7	2907836.3	3113428.6	4209096.3	1164705.1	3049754.8	4370472.5	5808224.3	11805327.2	4825614.7	12964689.9	1164096.3	973570	9170975.1	19168370.1	5781096.9	5420595.1	3730108.1	30274766.7	5301544.5	8631499.6	4606854.7	26445844	17680511.6	38535199.4	34381973		9541550.5	14599506.4	18873752.9	14530583.9	5553177.4	4350822.2	6706160
1997/12/24	3937763.4	7555681.8		5162723.4	2680832	4339939.7	24287095.9	49715087.5		20018510.3	9387230.5	35313748	5021225.2	3008170.4	3358639.4	3012175.2	5565078.4	3939765.4	8398717	3465213.3	2133418.8	5512428.3	13883553.9	2153040.4	19555335	933277.9	1228120.8	9621707.9	16419573	4247294.2	20762309	4290501.2	26443958.4	5519455.6	8987725.2	8290683	17323242.6	20485703.1	24683509.4	76575443.2		10607013.3	10489611.5	107555095.9	11928077.1	4497476.6	4825943.4	5861861.6
1997/12/25	3184416.4	12180883.3		9374947.4	3365863.6	3911209.7	32776714.9	17983523.9		12841529.8	12241053.5	19309780.3	4758508.2	4854608.2	2710703.7	3452202.1	9099057.1	3069248.6	9580734.5	5053290.5	4686002.8	8901947.8	12809176.8	2429970.3	26374135.1	1436558.7	1460035	10080008.5	31984590.5	4750114.2	5803815.7	8606883.2	31791362.7	6322405.4	8573161.4	15176481.2	13997195.9	29257193.6	29720991.2	25749758.6		13193692.6	27018869.4	54486364.3	15145159.2	7931223	4323372.6	5009651
1997/12/26	4399041.7	11175258.7		7680031.7	6977870.9	5914475	34712550	16596110		16207633	13592365	26862612.6	18358720.2	18203211.6	6938999.5	4267482.2	6705150.4	4070134.2	3823794.2	4318258.6	3850983.7	14563428	12691302	3052162.2	N/A	2378476.1	1942367.3	26828778.4	15745475.6	5156415.3	9513958	6886888	21640646.1	7282136	13043476.9	13434200.7	18918423.5	21472402.9	46227292.3	22945007.4		12983201.7	19864090.7	33378511.4	21308963.3	12028498.9	11974101.7	7140457.1
1997/12/29	13220487.9	7245616.8		5732824.6	4563558.9	8466774.6	33702825.5	13778426.4		33886289.2	15012477.4	30815000.6	29783983.1	7176175.5	5237163	4982866.1	9970652	8641354.4	5743192.7	5272180	3234384.4	5676080.5	13864604.6	3694121.9	26855756.2	1644928.3	1844136.5	11843868	17022886.7	6045323.5	5823396.8	14190819.3	19061218.9	6350213.4	21629289.8	9074788.4	24314747	20213449.5	61824274.8	27170492.7		10838310.8	17045958.9	44464648.7	16479704.8	6483700.5	10474693.5	5842313.8
1997/12/30	6352108.2	6049796.8		4104797.1	2934674.4	11111848	17664772.2	7885201.4		37399510.3	8717645.3	31436669.1	17172544.1	4460636.4	9936963.3	2295474	3355970.7	2979125.3	2592884.9	3271807.3	1417029.4	5598076.6	7235235	2343145	14175549	1463436.4	1372283.4	6017632.1	14353786.4	3056884.5	4276986.3	4766551.7	11974270.2	5027138.4	8346326.4	10571683.5	10977017	14708293	36055500.2	16717985		5973318.8	14070512	30513133.7	14358540.2	4773030.3	4634861.6	3992548
1997/12/31	3881906.5	6776059.1		3957412.2	3239876.5	7356833.2	17443079.5	12368819.2		30418286.5	9106357.7	24972494.9	10667693.1	3374827.1	19080781.4	2930546.4	2155203	3715121.5	3238239.9	4774712.7	1837213.2	2435951.4	9021322.9	2095302.5	19865876.2	1856361.3	1127839.2	6746321.1	13063858.2	4798890	3790239.5	6757280.9	11817919.9	5217335.6	6904238.9	7456150.6	9304856.7	10875077.2	27375327.2	12245889.5		7201066.8	12629360.7	35851801.8	12579153.3	5102886.6	29751025	3460489.8
1998/1/5	6542635.8	8411819.4		5444612.3	4752353.6	6657637.2	102550339.9	17158358		16675656.7	16658816	24339030.3	10189844.6	4688670.1	8285097.1	3733827.1	3040022.7	6106234.5	3458467.9	3860831.7	5139263.6	3865916.8	9460820.3	4608401.5	15432835.7	2533311.2	1434813	17866786.4	29335174.6	7154049.9	18562296.3	10937795.8	26332245.6	7997925.6	14467409	10933523.8	16172169.6	24264519.2	37468859.1	22008922.2		18068628.6	31392322.2	36214756.5	41139233.7	7978526.9	51518104.4	9765497.5
1998/1/6	5868080.4	11628913.4		6103948.3	4578132.8	6751787	40991919.7	21859058.4		18924442.6	16435164.5	35164964.2	12557315.9	5848930.4	7286653.1	5374024.8	3316563.8	5050033.9	2956232.7	4833437.5	10271207.1	3661132.2	11253784.1	7393304.5	11022257.9	2776280.7	2093636	9361065.3	20624350.4	7595020.6	12629025.7	21597058	59538044.1	9740489.9	13394656.3	42915222.5	22441170	22966593.8	41126276	18170248.4		11772681.5	36272966	40537730.4	34208161.1	8696626.9	63413792.8	23723500.4
1998/1/7	6241397.3	11217448.7		7241913.2	13791339.8	5630327.2	41663390.1	17426318		19116981.3	17421407.6	23573226.3	9764427.3	5621772.3	6804500.3	8233876.8	4865745.9	11624757.1	4671705.3	14373558.8	2174674	4189263.2	8354132.8	2922167.2	24164690.8	2394692.2	4870191.5	11173187.8	18489413.5	19601536.6	7369419.4	15818968.2	61702783.8	10160820.1	18589014.8	33985864.6	13432636.5	36791191.9	41485236	56774937.3		17858574.7	66945337.6	38691479	33318921.2	32211153.4	34555634.6	21477445.1
1998/1/8	12603628.5	7583946.4		6839850.9	7085015.1	12357358	40574679.6	39146415.6		81597330.1	30267297	20500585.5	13136646.3	6369147.4	6818074.5	5772392.5	12759901.6	8845081.3	2986276	6938240.2	4489319	6182191.6	10827116.4	5030441.8	18806824.2	2535360.1	7727961.9	12444350.6	26578745.9	10294299.7	22300451.6	14451555.8	46553499.2	9278284.7	14427076	19560998	14367104.6	22539901.2	86371722	32617623.1		16792987.2	29080410	36646405.7	26574066.2	13494123.7	33839204.3	16640175.8
1998/1/9	7556191.1	11585099.3		6787733.9	5484148.7	6875940.3	35757171.3	89978878.7		132079290.8	26395615.1	26697149.7	9585725.6	5999361.6	5731711.8	5878374.4	4567738	6264446	2669171	6031686.7	2884228.8	3702315	30558884.7	4687503.4	29392088.1	1778106	3311262.7	13800803.8	25635122.3	7312872.5	7145006.7	12202769.5	46458756.9	7451939	13338505.1	23606060.3	15685337.7	18918128.5	54710079.9	18131815.8		11641459.2	30827363	30174554.1	22106121.7	9663518.2	26583914	8968180.6
1998/1/12	6657854.8	13066821.1		8284545	16741325.9	9374078.7	34173264.8	57741258.7		145529214	23974781.7	24573075.3	7652036.8	9549164.6	4021133.2	7234571.1	8646532.8	15903329	2558954.2	8992034.6	11982321.6	4668351.6	14863599.3	4969908.6	36414598.6	2258093.6	2648090.1	20841067.7	51896233.6	10021361.6	11351986	10544520.4	36827605.1	9104439.1	24133863.2	43178208.1	14381458.9	17520373.4	54640785.3	20043132.5		16246120.1	23615207.6	36542788	18018513.2	12348947.9	20539417.2	8836678.3
1998/1/13	7056606.4	12460268.3		9826462.7	10111600.9	9774822.1	19555989.2	13509786.6		151944768.8	23565939.3	27593406.7	7807347.9	7597761.3	7783740.5	15428445.9	7265341.9	12775489.3	4128624.2	7645135.1	12991080.7	9267141.4	21398953	3217200.6	33000029	2894919.7	2575036.8	18234175.6	32732923.2	9011251.6	12710875.5	12249699.6	46367294.6	13698443	25742399.3	24845019.1	19360625	26429123	60011467.7	22340163.7		14221003.4	35760533.7	21825804.9	33651113.4	12522067.8	31225830	13792784.9
1998/1/14	6734246.2	11564195.1		7637472.8	6962571.2	8160758.3	11511604.1	12117845.3		179172237.2	15155687.9	23794230.6	7502386.1	5075059.8	7751837.2	36948653.4	4047756.3	6719461	4904060.7	4419026.7	14947920.6	3453762.2	11316168.7	6409119.7	56611115.6	2617638.7	2557513.7	10071513	22634008	6135329.1	12233467	7712275.2	26376652	8922126.8	16614191.1	16833683.7	14718056.9	20017357.9	35746690.6	20161709.2		10329583.6	28674926.3	41917808.9	17738825.5	9003745.6	25166139.1	9083396.2
1998/1/15	10408504	5395896.8		7243318	9628140.9	8453368.5	17370316.5	12725879.3		105303686.7	21122531.5	24147461.1	7457518.6	4978017.9	11556112.7	12895454.3	3197021	7118452.9	11958638.8	2959623.5	10834737.3	3409811.2	5937808.9	2508053	41040432.8	2994138.5	N/A	11676572.6	13707203.3	8114687.8	7717347.8	5864852.6	17153581.8	6771814.3	16567496.5	11377611.9	10001862.7	8707188.4	30474362.6	17576043.7	507709349.7	12049913.6	17613914.6	34395437.2	13747947.9	10353342.4	17708287.9	7210088.4
1998/1/16	4973470.6	6300168.8		5191306.9	4167716.4	4935883.7	10445751.7	7318936		57896401.6	37898702.1	14490642.7	4335407.1	3865374.8	4163891.8	7496942.6	2325954.9	5091812.1	3590967.1	6118334	4805279	4296469.9	4414837.5	1707935.2	34125701.3	2446832.9	1832206	57083113.8	11821163.7	4255390.2	6101224.6	4700560.6	16659630.3	5204830.4	9782813.8	7554727	8934114	6393869.2	15170458.5	14326827.6	128044516.6	5689766.5	14559330	19675879.6	25046529.3	6471634.1	8788288.3	9457224.3
1998/1/19	4196843	4004164		4070645.4	3458631	3766709.3	7271604.2	11037859.3		68407147.6	10832834.9	11462885.1	3125476.5	3242641.6	2055655.4	5361067	2080504.2	3184272	1888031.9	8036284	5040530	6429398.4	4810684.7	7804738.2	25160346.5	1500900.8	3433839.5	82753731.6	8077421.8	2883658.9	3909087.5	2978622.6	10209544.4	5325004.2	8128970	6500510	7733047.1	5165488.2	17729260.5	4943807.6	60805148.7	10086234.7	15942844.8	17456914.9	8534564.1	4147877.3	10944633.7	34609896.1
1998/1/20	2350546.5	3607607.2		3010551	3654943.4	3355017.1	6089020.5	5725958.6		40901243.8	7492017.5	5231878.9	2837449	2458752.9	1723615.1	12417837.7	1393913.5	2364829.3	2005622.1	2806917	4690587.1	3903995.4	3283007.5	13943409.6	15991805.9	980060.6	1341849	30295483.4	11621617	3312407.8	3572963.5	4092185.6	11155126.3	4785404.3	11734223.9	6317821.5	5816664.7	7465862.9	16982853.5	5298414.6	35514339.1	4294943.5	8848501	10970423.4	6584134	3163669.8	7278373.8	7479866
1998/1/21	1826620.9	2174737		2014727.9	2071543.7	3250182.6	5127663.2	4052825		23258609.7	7328850.3	6786252.2	1557432.3	2093163.5	1701378.2	7106222.5	1505282.5	2123846	1261949.8	2257643.7	3123744.7	2962258.7	4783197.4	4128193.4	23140206.3	578294.7	852454	12709255.1	10552669	3489002.8	3183727	2201023.8	8921979.1	3503573.4	7644067.2	6158132.3	3179668	6352924	8482668.4	4662875.1	27812027.5	5360623.7	10247420	6938404.6	5091362	2686189.2	5116124.5	9971261
1998/1/22	2050173.7	2855663.9		2657359.7	3530477.9	2905140.5	7295211.4	3361892.5		26582547.6	13734671.7	6361804.6	2226905.6	2495992.6	1834924.6	5260409.3	943300.2	2644758.4	1795382.2	2163385.8	4903141.5	2344684.2	3880903.8	2179334.2	50515482	811039.5	1320454	16484728.7	7345965	2620711.3	8087852.8	3263515.6	9361095.4	4266298.9	6173992.6	4681515.5	3701926.1	6952562.3	10358494.1	9464687.2	35741405.4	4010267.4	13760185.4	11906887.7	6812448.8	3079272.2	5962672.2	15620546.4
1998/1/23	1831476.6	3111270.4		1755563.4	2152653.6	2207239.9	9370206.5	3079469.3		23799064.4	8735991.4	4578025.2	1873778	2826117.2	2026058.9	8602269.5	936493.4	2268178.9	1461554.2	2209361.9	4905895.2	7308077.8	5501479.7	1547448	86788026.5	1126725.9	1137728	14704203.5	6265143.1	2354523.4	9056899.1	7603066.3	7828211.6	4130602	9249158	5409547.8	5639981.9	6028380.8	15141064.3	8596251.5	26820224.4	3042579	14425719.6	11209226.4	6001883.5	7198179.8	10238854	11116596.3
1998/2/9	2853075.2	3182783.6		3315730.4	2252799.8	11909210.4	9157775.1	4283394.1		57406582.2	11314958.3	15414937.7	2660053.9	5074904.6	1949917.1	10104633.3	2345829.7	2451329.9	1967022	4290515.2	N/A	5868049.9	3838742.6	3686390.5	30318618.6	1961985.6	1234704	14661007.7	8420101.6	4134505.2	13386875.6	5348623.4	12291484.3	3714330.6	9068521.7	6961343.5	5172948.6	8923354.3	19897074.2	6828138.9	27003938.6	4976547.2	33741371.3	20927084.7	7648398.9	13372389.1	15271271.7	54947406.3
1998/2/10	2527950.1	2688353.9		2628055	2025372.9	11704559.5	16310631	5068463.4		42327835.7	11372210	12623279.9	4826368	4712204.5	3825221.7	9541608.3	1098190.6	2891995	2457159.1	2600356.4	7624672.7	9401632.8	2360215.9	1833843.9	16926718.2	5208779.4	1609664.7	11225923.9	9180833.4	4363439.8	6183542.3	3297630	N/A	7635077.3	4286553.3	5646761	5581970.3	6539751.6	11535917.1	3891099.9	23940981.6	3525010.8	20923504.1	13843656.3	8433146.8	12771285.4	18438632.6	52605364.6
1998/2/11	6267116.5	1971940.1		8368415.9	2163301.4	7318797.8	10315057.1	6416443.1		19692523.1	25623993.7	9722799.1	4072796.6	9106042.5	1904342.9	6242302.3	1326005.6	2619989.4	2028197.4	13532383.1	3870561.2	11137080.5	3305370.5	1878104.8	29394655	7779225.8	1182348.8	7105697.5	7831827	5778769.9	4107965	2867398.1	12293310.9	4635717.6	11154213.4	4684311.8	4278426.6	5076920.3	10401591.6	8915581.9	17539374.9	4146679	11639728.6	10882077.4	8670335.7	6275494.5	11399390.2	45274765.8
1998/2/12	8279299.4	3023610		20777100.2	6450150.8	5478701.7	10449500.5	4546635.1		29568743.2	42859402.6	14390932.7	3910884.2	4435120.8	3893866.8	5106148.8	3238507.5	15368479.2	2061664.4	64558263.6	8109425.5	4953042.3	2641033	3262023	48677189	4543196.8	1534779	10334944.2	8667456.5	6893608.3	3977023.8	3400847.4	34056412.6	4314424.5	8315468.9	6495290.5	6720778.8	8146746.6	12316828.6	5136286.8	15555364	7922840.4	16504774.3	8657450.1	85420391	10877658	10684328.3	36307681.9
1998/2/13	11838504.8	2800163.5		22131557.3	3730128.6	4990071.5	12777962	3051872		24509222.5	18429395	21647380.9	11208096.8	3425254.8	3179355.7	4135532.4	1053325.5	8560445.6	1890849.2	18670744.8	4862431.4	4740441.8	3094086.7	4748505.2	78688637.6	2752144.6	1286638.4	12872202.8	4637543	3515290.4	5796944.4	7397020.8	19477889.2	3421336.9	5402190.5	6480929.4	7391095.4	5627073.8	12819847.8	10249504	20367216.2	4337135.4	11337402.5	9879891.9	14618515.1	9800810.6	8673135.4	26069974.2
1998/2/16	50972125.4	2091522.8		29684876.1	3581965.6	6412773.1	8306414.9	4482357		10423618.3	12070732.1	36825274.7	27009000	4250000	2947000	4836000	1623000	3027000	1859000	10505000	8850000	6298000	5557000	10108000	49246000	1716000	8365000	12231000	11223000	3148000	5246000	4068000	11633000	3379000	14072000	6940000	6473000	6021000	26272000	N/A	16286000	5124000	14419000	9398000	43005000	19386000	10787000	32151000
1998/2/17	27668287.6	1508348		22533558.6	13421888.4	3607225.5	5921297.1	4164174.1		67587843.3	11214183.6	18056730.7	20201767.2	2773499.9	1544528	9482763.6	3366886.5	3576351.2	2244587.1	13046280.6	6066910.3	4023002.9	4718548.8	3882246.8	19663743.7	1430758.8	3338271.1	7104745.6	5996107.8	2757216.2	4456725.5	2811351	66325760.7	4099709.6	27185268	15742229	4538297	5287733.8	15976511.8	14603507.1	10424995	8376664.7	17968199.1	7547128.9	20227499.1	11377237.7	11984086	23182750.2
1998/2/18	12840415.9	1204512.7		26542429.8	11035756.7	4575416.5	6329104.5	3374738.8		49986873.4	7955632.3	18913152.1	9554514.4	3137761.2	3799265.6	10213759.1	2893812.9	4424128.5	1380938.6	10735246	19213914	7187106.4	2512197.5	2816672.1	20423112.5	2196853.7	2334522	6181436.2	7526045.7	N/A	12642803.9	2755377	36842586.1	3501086.1	11409920.7	13575267.4	5720503	7090146.6	12885005.2	7539667.7	8979963.4	12669122.3	10293984.8	12954450.3	19467513.2	13818218.3	6687240.8	25420142.2
1998/2/19	7638354.3	1620465.8		15001321.6	3029791.6	4774075.8	6467281	2216800.9		43319822.5	9979756.1	15871730.9	10008336.4	2532120.4	1958282.4	3104530.2	1044921.9	3024160.8	1374592.9	8008567.1	4931461.4	3563735.9	2711722.8	1947014.7	19599139.5	1116183.3	1615097.7	5391626.5	6768296.5	2764270.5	6219269.6	2389203.3	31815427.3	1944037.5	6116130	8676667.6	3366804.2	3681193.4	7045230.2	8556515.3	11277132.6	23099743.5	10166491.5	18312425.3	31666706.3	8191133	5775451.9	20702385.5
1998/2/20	6219900.7	1472419		13455227.3	3047472.5	5607034.8	3412373.9	3204188.3		21845490.3	8943914.1	7756182.5	8915595.9	2923577.6	2439441.8	2634959	1554576	3602553.6	1229847.2	6293687.2	7229917.8	2297861.2	2563211.5	2497888.1	14635358.2	3079883.5	1464717.8	6030139	7395634.5	3646575.4	4519683	2401498.1	31396005.9	2995461.6	7718648.4	7409928.4	2071059.9	4441613.4	5733313.6	6287228.2	9371904.5	12981820	15219099.5	19251204.2	9580438.5	25473266.7	4892377	7475260.5
1998/2/23	8523365.9	1720451		13685737.9	3338759	4761232	4673428.3	4093583.5		15075466.1	8309296.3	7814969.9	16641599.8	3227730.5	2228017.1	3685489.5	1435690.2	3558455.3	1400059	5546268.4	5169550.9	6611570.6	3745227.2	1498007.2	12302962	1296860.8	1469304.5	5423688	9298228	3263098.9	4962074.8	4002140.3	16665899.8	4252221	8180972.4	6895493	3176004	6896627.6	11218235.3	7363018.4	10488945.8	19923954.3	12909603.9	6592660.4	6680086.2	31444520.7	7138289.2	8297966
1998/2/24	3667729.5	2758839.6		8896011	1997950.2	3070544.8	8457601.8	2769611.3		9985961.2	6227804.4	5750884.3	15458252.7	2103052.2	1333323	2223117.8	1132146.5	2415559.1	940286.8	4908394.7	4769082.4	8727423.4	2482124	1068398.3	6426635.2	741330.9	1234293.2	5324034	6160684.1	2642660.5	2962803.5	1614501.7	29444324.7	3249951.2	5083137	3220615.1	5946158.5	3187307	7646964	7216879.6	11566946.3	8575979.9	10435048.6	4761034.7	5041096	13892632.7	5997397.3	6489610
1998/2/25	4423730	1746362		5712385.5	2168929.9	2666028.9	9192355.1	3498324.6		13862443.1	6745381.8	4358377.6	9175140.1	2060899.5	1605039	3083178.2	957299	2091004.8	1288586.4	8257342.4	5541807.4	4865102.3	3114636.2	762769.5	19803244	820485.2	1049252.5	4349829.9	3291865.6	2275736	4242621.6	2969392.5	20368111.9	19095832.6	4739133.5	3967741.4	5381003.1	3258399	9853381.8	4473206.8	18609439.8	7414135.1	7390766	3453684.4	7825079.5	7971523.8	5781229.8	7121666.4
1998/2/26	4337337.8	1565280.4		6093806.7	2052761.1	3923774.1	7635445.8	3492950.1		19173775	7893881.2	6821683.7	5850534.2	2478277.6	1155527.6	2593154.7	834214.9	2269752.2	2054344.1	15727232.4	7082444.5	3358666.6	2510237	619634.5	17998494.5	1138905.6	2096771.2	5112082.3	5076862.9	2357766.5	3869839	2526911.9	11697504.3	7393673.2	5435872.8	2842087.6	4208886.6	4483769.5	12533728.8	4628039.7	17105848	4302883.9	5676156.4	2395860	6263775.8	9831744.4	4356973	12742419.4
1998/2/27	3099985.6	952147		4962811.2	2078444.9	2789029.1	5443183.8	11197705.3		16694822.8	5101621.8	5044593.9	4217047.6	1450279.3	1145385.8	2286492.3	1458696.4	2232823.3	1220391.3	6615231.7	3991636.2	3981071.5	2876966.4	1487534.5	33279373.9	829829.1	754651.5	4763490.2	4657263.1	1730398	2612946.8	2515396.1	14979889.5	5116452.9	5290287.8	2964598	4019621	4241283	6884210.2	7222284.6	8854013.5	4985121.4	8421011.1	4525731.8	7639590.7	11761381.9	5392106.6	9771701.7
1998/3/2	6202076.2	2735942.4		5854939.6	3001449.7	2900119.8	6526001.1	18405864.1		15965668.2	8937403.4	7656935.9	5952424.2	2545160.6	2210938.2	2253177	1643902.4	4203612.5	1852059	4523908.5	4348407	6673438.1	3146264.3	1848211.8	42361719.7	3750626.2	1204777.5	29611267.5	6369317	13559255	4590760	4577109.4	12527671.2	6457991.2	5926479.8	7331492.7	6397194.2	5805237	17852424.5	6567354.6	8996149.6	7003726.7	9347484.9	5996118.8	7870277.4	15238351.9	7275519.6	10040015.2
1998/3/3	3145111.1	1873564.7		4993128.6	1686219.5	2104378.6	5392450.4	6311135.6		18270258.9	6228042.6	4230278.2	2821188	1607359	2383339.2	2070607.8	797882.6	2247325.2	1029510.3	2390682.4	9459214.1	10380343	4439738.8	1443793.6	7619917.8	2329841	542758	18437863.1	16173399	5378471	2458473	3031073.6	6548205.3	3498869.7	5686004.9	2778838	2934678	3892010.7	11336832.1	17353919.4	8440244.4	4908836.7	10527775	5525469.5	7087253.8	6095913.2	5698974.6	7285939.5
1998/3/4	2423646	1183281		13477586.7	1025553.6	1712622.8	4315542.8	5473606.8		11907243.5	5412997.4	3999790	2983521.7	1343962.1	1383953.1	1668536.6	797412.5	1995625	842924.6	1987066.4	1784397.4	13530185.3	6761970.6	883708.1	11860612.6	1053058.5	564803	9307662.7	11519298.2	2794991.9	2353248.6	1925362.8	5801117.6	3443742.6	15819839.8	7780937.2	2139837.1	4558166.6	14279786.3	5245361.6	13771332	2971066.1	9726914.6	2839365.5	4846766.9	14245569.6	4947156.9	5007097.5
1998/3/5	2383105.8	1346701		7339983.5	1021177.8	2405409.6	9202352.1	3598117.3		7137079.7	10126392.8	3164699.4	3696786.4	1517907	899673.8	1634184.6	1594559.1	2425544.1	988875.7	3995689.1	6652451.1	5078605	6048445.3	638201.1	6551300.4	541727.7	823364	4505641.7	5943956.6	4239916.5	1965030.8	5279784.3	11026809.7	3758259.1	39679551.6	5307054.4	4557499	3786878.2	13026794.2	10988469.8	7050669	2062059.5	6917851	3038729.9	4466969.6	24167356.4	4134998.1	8342824.8
1998/3/6	2045096.8	867626		34033122.6	1454965	1650001.3	4324498.6	3429460.1		23129464.6	4978801	3387656	1932843.4	1373892.5	760674.8	2792937.2	1184981.1	2204012	728686.1	2423673	15584610.2	7029215.2	3577270	1054007.6	8993713	402206.7	506693.5	7090329.7	4104453.5	3112982.5	2261757	1865903.9	7710675.7	1985427.6	12599984.1	9788889.9	1630834.2	2519139	49749674	8917779.6	5538303.6	2572530.4	9648995.8	107497143	5758791.5	14997638.8	2947171.4	5026477.3
1998/3/9	1953698.8	877899		27030945.7	1531806.1	1419546.2	9416275.8	3089944.2		10024350.4	5595324.8	2968596	3230866.2	1169284.9	704471.7	1812274	1634066	2637173.2	559683.1	1861030.9	20986918.2	4210876.6	3352817.5	490769.7	11230203.5	2377332.4	868849	10731313.4	4342774.7	3648650.4	2921214.8	1448577	7385713.8	4163045	10123333.1	8805889.1	2236445.6	3590595.5	24212621.8	2476328.6	7362672.3	2686602.1	7166988.1	45586429.7	11929491.3	28222655.1	2860314.8	5716871.8
1998/3/10	2113763.9	2669636		26377405	2919167.2	4392989.8	10314442.3	4532571.2		8718461.8	5892701.3	4934082.3	4545377.8	1576968.3	814247.7	1257544.9	652999.6	3051315.3	703247.2	1885680.4	14755381	5676694	4052483.3	1106510.9	10029349.9	818289.5	575012	11092127.4	4468864.4	2740755.8	1825321	1865160.1	4415981.3	3413331.5	7966316	6144237.3	2826008	3453952.8	31501365.8	3175722.7	8294908.6	2103422.5	8193852	19781039.1	8965943.2	18217555.1	4036062	4017546.7
1998/3/11	2157888.8	5219493.2		19246423.5	1212076.5	2706886.7	13672411.6	3101889.6		8678875.1	7397986.1	2368579	2341264.7	1449659.5	960330.8	2198529.2	811585.9	1501415.6	1023135.3	3544306.5	4845460.9	1854738.4	7122110.6	806546	10337239.4	924842.2	526397	10931167.7	5005263.3	2651784	2310848.3	1682029.5	8119863	6216372.2	6860456	6651555.8	8476695.7	4627997.6	30779399.3	2064930	8991412.8	2385543.2	9665577	14674621.5	5791464.5	37886675.3	3954970.3	7334814.3
1998/3/12	2967373	1946924.1		11457068.2	1540518.9	1862184.3	6729489.4	2233921		8595764.1	5998517.2	2770418	3849912.8	1913188.6	1113495.5	1401565.1	1076713.8	1433875.8	859203.6	4481160	5988452	2491186.8	5078160.1	1073702.4	5478547.9	1170270.8	1033423	10925794.8	2605409.4	2079536	11347197.5	1887654.5	4750313.6	5669521.2	6146889.7	5396434.6	3281509	2884353.5	21380763.7	4935637.8	7502493.3	3743267.5	11690246.5	6795669.5	4631946	122810580	3466412.4	4343446.5
1998/3/13	1724927.5	2036762.8		13253675.3	1436714.8	4490000.4	3973401.6	1591332.7		18131297.8	4811354.3	3610076.5	2023179.3	1755648.4	1025965.2	1420053.2	869712.4	2129882	1435469	4488991.9	5263475.4	2861763.7	4982656.8	683887.9	6042086	777842.6	2353449.8	13357715.4	3716692.3	2375908.3	7655729.3	4024507	7968255.8	2944995.6	4977011.9	4649484.8	2536477.6	3155810.2	15411173.8	6705286.6	4362482	5231767.9	7713961.9	8017832.8	3684497	95037241	6250116.6	4347612.1
1998/3/16	2802935.6	3118964		27190311.6	2491702.4	2833750.2	10528295.3	2855903.3		21075773.3	5486579.3	2826190.3	4950187.1	1871148.9	3148099	3645916.2	819066.5	2751994	1258369.7	7801860.4	2524393	2394199	10781949.8	1066975.7	14566310	846446.3	6155815.9	13269812.5	9639526.5	2546469.8	10269335	2525544	14588734.7	3615601.5	4718366.2	4969898.6	3938281.9	2218938.4	20484586.4	6714408.7	7363884.9	3872614	10693919.3	10062637.1	3928630.5	52851908.6	5291106.9	4933956.5
1998/3/17	2577139.6	3066782.6		13984204.2	6248336.7	2850193.6	6026277.4	2839190		44066056.2	9161650	4032205	3975166.4	1760771.1	2250968.6	2579265.8	818008.4	1523261	3876276.8	3810357.2	6055331	3395221.9	5346611.4	1094796.4	24712625.8	3221493.7	7690578.5	15597923.1	7488692.2	4375926.3	8763959	3062403.3	15078725.4	2799402	8364389.1	6303424.7	3953781.9	4718667.4	107341024.8	3454160.2	5213588.1	7249558.9	10596570.3	8396404.2	48003702.5	36573658.1	10057956.7	7484415.4
1998/3/18	2131425.8	1593915.1		14024838.9	4099519.5	2353520.9	5016837.4	2282014.3		18037710.7	5547936.8	7347947.2	8321594.9	2317578.7	2090968.2	3160071.5	686303	3520606.4	3405667	3429144.2	4844868	8653972.7	8282128.8	1137438.4	16373320.8	1060983	5286144.6	8276228.9	5766036.2	3012139.7	5814829.5	2917866.8	7956119.3	2687062.5	5465080.3	4672738	4075917.4	10588327.7	134723415.3	6097890.5	6328138.9	23651653	6167072.8	8061245.4	11311531.7	25541400.6	10641128.5	6447360
1998/3/19	2019664.8	11817084		13699731.5	2308610.2	2339106.8	7280548.3	2281818.2		21953471	4530077.4	4349884.8	18352916.5	1336151.8	1412312.7	1600003.3	2034491	1168808.4	1585601.7	2504474.9	23767561.4	12004465.6	5035854.3	1539536.5	11245971.5	545053.6	3232757.6	5326099	3169956.7	3099657	5086754.3	1677290	6981816.3	3112043.5	4441297.9	2836854.2	2937331.1	11264734.3	51155010.8	5334529	4639273.4	16654579.5	4352905.2	6573301.6	5955297.4	21819469.1	2821770.6	4719411.1
1998/3/20	1835733.8	4576922		13426703.2	3047569	1983873.8	3752391.6	1748165.5		25062156.4	4236526	2688169.7	11176508.9	1679051.1	1393682.6	4519946.6	2162965.4	1926338.9	1021787.1	1638924.2	27157363	9366142.9	3577068.4	902181.8	6340149.2	493265.8	2295468.4	12948019.9	2536474.6	1830772	4027422.5	1870917.1	8308502	2447919.9	4313799.4	2947586.9	5691221.5	8009863.5	20295290.8	5125915.9	5881587.7	8284036.4	5680233.2	6780283.9	5985552.7	22192554.2	3494206.9	6097704.9
1998/3/23	2266507.9	6781580.9		8764066.1	4048257	2466837.4	3732941.9	2667756.6		12832745.4	7810278.4	2618964.8	10918851.9	2234236.8	2025009.7	2132066.3	1727575.5	2607739.6	1371346.9	2010762.9	44895629.7	7678843.1	7403528.2	2134239.7	5120231.9	891268	N/A	8472337.9	3115702.2	2306394	5715937.6	3061572.2	14087432.6	6155232.8	6112654.9	4025866.9	3946713.5	7473802.8	17077726.2	9652340.6	5244833.8	5333559	6252465.3	7542289.8	14711088.6	20219492.4	3423737.7	3699542.8
1998/3/24	4944529.8	7618299		8381256.6	2536853	2378217.8	1977716.4	2038640.7		23684785.2	7921888.6	2503863	10471961.7	2459079.9	1271182.8	1651028.5	1453354.4	1790788.7	874109.4	2404355.5	13433072.7	4922329.4	4117467.3	1189586.7	7045484.2	770204.3	1866258.5	4478307.9	3209195	2266782.1	3432381.5	2987036.2	6524138	4900267.2	6714032	2208117.9	2486407.6	4989767.2	13818060.1	3345471.8	6017651.8	2925307.5	10020673.5	7399515	12015754.6	19484009.5	3016746.5	3842428.6
1998/3/25	2841669.1	4218277		12015473.1	3161017.4	3058505.9	3902658.5	2732564.9		15931204.6	8320816	7559927.1	8273249.9	1942344.5	1743931.1	1646654.2	965705.5	1943919.6	1523002.8	5157059.8	9786485.6	8772320.9	4158317.6	1497102	13687796.1	1325634	2177120	8219083	4318579.3	2398935.5	3058480	3252559.2	12419238.8	4903752.5	6311004.6	4065251	3960590.4	7551866.4	18077412.2	4469106.5	9332970.5	4558202.3	11709989.7	6939603.8	14887448.6	18657426.9	4086747.9	4636368.3
1998/3/26	2423716.3	5457173.5		8943498.9	3733244.3	2359302.7	4899214.3	3205204.8		23245126.8	7272314	22037695.7	22643487.3	3945367.9	2152083.5	2002718.3	2008247.6	2717833.4	1110704.1	2683293.5	8176889.6	6967019.7	3830371.4	1151587.2	20537507.5	2070856.7	1380935	10170654.1	4345686.6	2454709.7	4382315.2	4566826.1	7014942.9	6400641.4	7756714.2	4035264.1	3552476.8	8650736.8	19127918.5	7131413.1	8043575.2	4436495.7	7167064.5	6524896	8825670.4	16731464.8	4596586.9	4434985.5
1998/3/27	6734570	5471580.8		10552336.8	3638133.8	2530502	6502322	4630084.7		34704212.4	8116133.9	22780456.2	30586434.3	3116479.6	2762173.7	11128225.5	1526251.2	2966734.3	3404519	5419493.9	35165593.4	6240012.2	5375513	1886477.5	20835624.2	10221539.2	1899672	12844472.6	4715282.4	3497592.7	4603799	3952486.2	9844045.3	5049614.1	9975696.2	7695419.1	4506319	8061591.6	20580008.3	10163758.9	10165128.7	5499782.5	12648345.5	12058543.8	13213072.6	18269912.8	12697522.4	6303365.8
1998/3/30	8668325.2	7100021.5		13790145.9	4993522.3	5386684.1	8248977.7	13478472.8		59902027.8	14266502.1	19455415.5	29902846.5	4730047.7	3586384	11658192.5	2797663.4	3667468.7	3511033.2	5377938.2	25347069.7	N/A	6849101.5	5185335.6	N/A	30417480.6	2486504.7	14514995.5	15137488.2	N/A	7626779.6	4559507.9	18248411.5	4467343.7	13941439.6	7593180.1	8267218	10737330.6	22224873.9	13655077.5	11609111.4	7104694	19358439.6	18821937.4	35860323.4	45528281.5	15289563.5	12006668.4
1998/3/31	5030262.3	4549758.4		26273935	6387451.7	4128216.4	7263903.9	30203522.6		44708074.3	9350247.6	12537426.5	15482230.8	3321012.4	2965558.3	6330923.7	1984999.5	6021633.6	2561836.9	12825435.8	21264453	13950339.5	3265081.3	8639761.6	48204296.2	18932060.2	10835559.6	9642817.6	10238272.2	5836714.5	6489040.2	4593080.6	9045012.9	6444134.1	7145713.7	4189521.3	4172894.6	6341563.2	18687879.7	17850777.1	6974757.4	9530671.8	10070925.4	28043413.8	20687262	32784600.4	8327329	4462461
1998/4/1	5549187.7	3979451.6		11080344.2	4308608.4	2828229.4	5531866.5	8569328.7		188621860	8959986.3	7700872	14032272.5	3854711.3	4061572.9	36926814	1633455.2	2949043.5	6999499	6618549.5	17009666.1	9999587.2	2800132.1	3113277.9	152131607.6	9989444.1	5955831.2	8026040.8	7244245.6	12683577.7	8954440	5451195.3	10908399.1	4865804.8	12462316.6	6317952.5	5118421.7	7284302.3	16422728	16999644.5	11189926	6112525.9	12279262	11898546.8	14017410	19251066.9	8443420.9	7974305.7
1998/4/2	11183214.8	7733131.2		29991144.2	4656074.8	5093670.1	12848020.1	9942653.1		187754582.1	33012779.7	12936695.2	22051380.1	5594772.9	10580231	65546026.3	4071501.5	13156287.6	8506660.5	7232368	20821548.3	10398367.5	7745883.5	7994237.6	78045166.9	9834412.2	13549710.4	21299516	N/A	8574839.6	8798142.1	33931552.7	19960787.8	12090005	17980996.6	8605475.1	7488364.6	12802434.5	34147266.8	25434162	13335651.9	9878126.6	24855963.7	14647345.9	16678542	33703780.2	12030631.1	12776966.8
1998/4/3	8622829.5	7095020.6		20474176.8	4540560.2	16058174.5	7532721.2	6441997.8		88006278.1	14048610.8	12508760.9	11974271.2	5481243.7	4425569.6	40172360.5	2580374.6	9024251.6	5797674.1	15071592.3	25595917.9	9162276.1	4674645.1	12387078.4	77894292.2	7769579.1	7388310.3	12189259.8	12775732.1	5478638.8	8050357.5	20360029.8	10560472.4	6120163.5	9470574.7	19767899.5	5370216	10240464.9	19523603.1	23737435.7	8983811.2	5668383.4	15488328.8	12306449.1	15540946.1	24102568	7702079.3	19813964
1998/4/6	12362001.8	7056318.1		20279678.1	7199897.7	17464178.4	7929692.6	23891656.2		155700345.6	32796297.8	15396736.7	20597621.8	6820670.1	6877191.4	63978640.9	3793248.7	6407052.9	14189955	13751351.4	12295228	12650289.3	6227453.3	21908081	71791430.3	18145663	20605896.2	15638311.7	18164234.2	7662984.5	12730114.9	16507885.4	14393892.5	9843811.1	16246907.7	N/A	8537354.2	18358790.5	52144189.9	13198112.4	25493615.5	6489810.5	22768218	29779998.6	20674439	35583418.1	16071150.8	18162263.3
1998/4/7	7356846.9	10102724.1		15114472.2	4130114.5	6047756.1	11848801.8	11510815.6		98263500	17700402.8	31280536.7	18748450.2	4382421.1	3210037.2	19961781.8	7680808.8	4365535	68731851.7	7232543.6	19797394.2	6266723.6	7133177.2	9004251.5	76103816.5	7566183.5	10900598	13869717.3	8231362.4	4331807.4	6147985.1	13406941.4	12450864.5	6289882.1	11161994.7	7345655.2	7398727.3	7661847.5	30415912	9988051.2	13994268.5	6601780.4	23654518.5	25199718.8	24925151.2	17171964.1	8380630.7	9279278.5
1998/4/8	26340873.4	6865436.3		14636329.7	10528778.6	9789872.9	7088222.9	9787591.6		86279035.8	27338338.8	20470841.2	21335387.3	8424574	9391821.3	30937061.7	3797706.7	5444427.5	64454036.5	8445164.6	16764321	15274446.8	6455096.6	9101955.8	50418334.3	15873425.6	7885462.6	11751057.1	8922520.8	9971955.3	18596053.2	29674427.2	13668432.3	15480568.2	N/A	15403594.3	7164008.7	9384771.4	46507800.4	16771164.3	56914972	7420200.1	28557628.8	17168955.5	27992448.3	27616229.6	22921094.5	11619339.5	415955596.7
1998/4/9	17607621.4	10845822.4		20866609.6	6058770.6	17967909.5	8565900	11451626		96354888.2	23020275.9	18701115.6	47255477	6282162.9	5183831.6	35193706.8	4615304.5	5657671.2	52537010.9	8458194.8	13957824.1	34561604.8	5278967.4	8760047.3	32871865.5	9008834.3	7839780.6	34519736.5	8239223	6846554.6	10715215.6	14982646.3	31660340.6	11282212.2	15539062.6	10058348.9	5749503	11557768	53166934.9	20909910.4	51403262.5	15820274.8	23321324	16062749.4	19763922	35925806.2	12244547.1	14206880.8	198523570.6
1998/4/10	10471080.7	6550292.6		46829551.4	3582701.7	N/A	5720820.9	13465251.5		259817597.8	48431852.2	15155151.7	62332478.3	4887453.5	2750075.3	21608981	2207575.7	3910556.2	33671345.7	5000922.3	12385679.5	31804066	18215127.8	7392436.9	56415360	8264181.4	7500626.1	10482943.3	7857911.6	4026171.8	6102943.3	12416629.6	36208755.4	6531980.8	12386650.2	8911391.5	15591760.8	7615357.4	59484247.3	34191099	18110777.7	9977580.2	18796951.2	12199048.8	31333205.1	63694324	8498218.5	8548649.5	123406759.7
1998/4/13	10774762.8	19513122.4		57282749.7	4888009.5	9285664.8	17102779.7	24382801.5		170475544.4	52677814.5	16278899.2	40049815.9	6755272.8	3995258.9	22778213.1	3526544.1	7149693.4	19206835.8	5649283.1	17385120	27140893.7	29309261.8	7534215.1	84724244.1	N/A	21657594.3	13496541.8	12082648.1	6487487	14500283	46731258	52029124.6	7652356.9	19623621.8	10204348.3	14190188.2	24379504.4	95661900.5	30385111.9	18626659.2	15979718	23991068.9	25626217.2	39624147.6	N/A	20335734.1	20880358.4	101393344
1998/4/14	27985632.3	9985471.6		25447799.7	3319109.9	5707538.8	7316040.2	16796770.5		67136693.6	93820934.6	11027838.8	15745885.1	12768079.6	3733030	15172022.3	7975107.3	30792920.5	12848038.9	3594045.7	43205896	14773143.2	12879026.7	5827795.3	47607253.9	5861571.7	47523462.4	7460267.7	13927990.2	4876156.8	27063907.1	14436347.4	18311543.8	4922215.2	10865901.3	8130295.4	6799040.5	11486956.5	63387651.5	27541726.3	11379992.1	7653502.9	14369880.4	11930006.6	14008240.6	41716472.7	27615152.6	12422777.4	46260446.4
1998/4/15	14991109.5	12981171		14884364.4	6184224.6	6403840.9	14051406	13602709.8		58634256.1	76504260.5	11616205.8	22486297.7	7471458.6	15523903	27561300.9	8954522.2	N/A	14865628.8	10038619.3	45414745	12750065.1	6807304.6	5431284.9	62635506.5	8841401.7	47859431.4	N/A	27732275.4	4072142.8	11533714.5	14324891.3	11764949.5	6627868	12554443.5	9532066.1	6506851	8599914	86227076.9	17148378	10892769	6428770.7	14873183.8	13611582	12732980.9	28111315.3	14021539.9	18323901.2	44343955.8
1998/4/16	8038008.8	9616498.8		48872714.3	24381801.2	11247707	16189521.3	39878056.7		62399388	47424062.4	13732491	19967411.5	6336180.5	11249201.6	25496372.9	20355180.4	23665419.5	14941291.5	10980425.1	25516670.1	15414614.8	7730316.5	9404776	73057059.3	7311472.7	110248926.6	6282259.9	12117875.5	9456171.4	57449904.2	21922824.3	13549779.6	6439094.8	13332419.9	10457911.5	5820544.6	17430288.4	98324926.7	21236844.1	12053705.3	5986052.8	13142202.2	11198527.4	17717248	52883743.6	11732431.8	10076336	49791660.6
1998/4/17	6281903.8	10527250.2		44380598.9	14793178	6604646.8	6620661.3	18836317.4		57264028.2	38365747	10763026.3	24028194.2	5056771.9	22752794.4	46931011.8	10572366.5	11941897.9	N/A	4656641.6	20453952.4	9876228.5	6797714.8	5229257.5	30090708	5178063.3	55861857.6	8823857	9032030	4726075.8	N/A	44364769.3	14090458.6	6168937.5	11905319.8	7240780.4	6803122.4	8481126.8	63620207.5	11878164.4	13237773.3	6696865.8	12851684.1	7926136.5	13879959.9	42345917.4	8583629.2	9058075.4	26427900
1998/4/20	4018532.2	5569706		144123299.1	4206943.5	12020243.7	12855460.6	12342077.2		27674365.5	24259892.8	8112451	22393725.8	3395507.4	28561813.3	41103759.2	5119929.4	5285992.9	10718672.1	34915590.1	25589515	5754292.7	N/A	2493289.2	34985228.8	3029200.5	29604870.1	9802380.5	4802960.4	3790064.2	11571034.5	41247492.2	6843831.6	5882715.9	10455286.9	4833658.8	3701078	N/A	49832148.9	24509239.1	17836646.7	N/A	12974786.4	6849782.3	N/A	44698762.2	5950722.1	26027639	22867501.4
1998/4/21	3646533.6	6824199.2		48580371.1	6050544.6	26330597.4	17163424.8	8317875.2		25320536.8	18596616.8	6988603.8	24950860.3	2279007	15220650.5	16793327.9	8463376.8	4213263.4	5919052.2	8535585.1	25517036.6	8656533	5236882.9	4442834.3	43341434.6	4894000.8	38356473.5	4849521.5	7265261	2719473.5	8426214.3	26693881.7	5628834.8	4660035.7	7894762.8	4952182.1	2674907.9	6858757.9	38636342.5	13734116.6	14518829.8	3170682.8	9895069.1	5290671.6	6254715.9	55370313	4349346.4	13020927.3	16304609.2
1998/4/22	4775340.2	6176014		77448478.8	8307274.6	15815948.6	29783059.6	10844767		32640746.4	23872150.2	10945568.8	15179842.7	4757210.3	10480754.1	20363127.4	6277705.3	5621531.5	15710898.7	70478450.8	18559740	5732277.7	5640013.7	N/A	24233350.3	24584791.3	27907600.8	7353240.9	6427159.9	5279374.8	15079678.7	35751757.6	10394458.5	4929797.7	10174475.3	6657562.2	4987237.4	10689032.7	100078886.8	7784503.3	18326188.8	5976343.6	13649560	8902454.1	13312456.4	18212422	6356149.7	12346378.7	18994546.5
1998/4/23	6025959.8	6574199.7		33923271.1	4792931	11748438.6	16499531.6	10208627.7		42011220.4	32502266.1	6220084.7	18096887.2	3697069.1	7786422.4	19001090.7	7170194.2	4905300.3	9023091	38067710	15416824.6	13562378.4	3829939.9	12905591.1	17164072	9641581.6	20869485.6	5223097.6	6394616.5	20080980.3	11486099.8	24250767.9	8638183.6	4412110.6	10774592	5582106.1	6144608.3	8241640.8	50917130.7	20177724.3	12385863.8	5405185.6	11277408.3	6730166	16170614.7	11906635.5	5975177	9738759.5	20894966.2
1998/4/24	9684697.2	20051356		40604994.6	5347110.8	8957080.3	12037925.6	9279014.4		53028804.8	31024101.7	7245906.7	18629163	9114929.2	8060688.8	18648915.8	N/A	6571068.4	9054104.6	30063662.7	14524590	11404462.1	4029883.7	15944302	27085394.6	19343745	18105317.1	8248733.6	8350569.7	10840366.2	10151506.5	25543124.6	11216524.2	5401175.7	11130141.5	11619061.9	7148301	8266130.5	N/A	41981659.5	10943303.2	6797283.8	21278814.2	28702603.9	13933537.2	23101546.6	7563434.1	19724744	34095836.7
1998/4/27	7738845.6	22184857.2		34362209.9	3982167.9	5881315.6	6669981.8	11607120.9		78019515.6	17397059.6	7786371.8	14150146.6	8125405.8	6530739.8	13964266.4	3216033.8	5637231.7	7164741.1	44807099.4	22387039	11623844.8	4540503.3	13373714.4	29210294.6	18241908.9	19445554.9	12119614	19062878.2	5354362.8	7419329.8	21835289.9	14031626	5316765	11317528.1	5892300.6	8177928	11697282.1	44356143.8	30078534.6	11712028.6	18792338.7	13424431.8	125553903.6	62028752.1	18752906.3	12885754.7	15379165.8	16175765.3
1998/4/28	5314522.2	18877523.4		40360176.8	3301229.6	5764329.7	8621827.2	15234762.5		91782601.3	16273431.5	10269444.4	16982684.2	5396545.8	4057301.6	9469164.2	2977518.2	7565403.3	18029435.6	63467574.2	18688494	17199118.2	19213988.6	7704479.3	51107317.7	13697628.6	12697187.2	12014880.4	14739397.7	6585208.6	6147854	20058494.3	26316131.9	4897744.7	12615136.7	14654841.5	30946699.3	39997514.8	34109102.5	23286758.4	7228581.3	13298769.5	35850682.1	193244636.4	123546752.2	14184166.6	8987449.3	12657642.1	11898671.4
1998/4/29	7177229.5	13908370.8		23165258.2	10596599.6	5444653.3	4995702.1	12695460.9		N/A	13784675.1	4714992.9	51181642.9	4342287.8	3221546.3	7581603.9	3759216.2	5537951.7	13051602.6	56344737.4	8925529.6	25222804	6737931	4669272.9	56587463	8809919.9	9468187.4	6133982.2	7886843.5	21091150.8	6222253.5	14152179	14308370.8	4020897	7570709.2	7156684.7	14081272.9	16634757.1	30464293.6	30152614.2	6097988.4	15326296.7	22020444.9	71974158.7	64572340.9	31473490.4	8025972.4	13440489.9	11764022.9
1998/4/30	4442391.6	18226647.9		26542814	5321586.5	5584670.6	5491809	14758071.3		18870611.3	18520189.6	7260462.1	24297063.5	6033882.2	4568296.2	10400122	6721996.3	5281275.1	9928333.3	61358110.6	4572442.9	34811411.7	4921033.1	6047638.6	73695930.1	9536172.3	7773092.8	6273641.5	21953942.6	8747344.2	6710796.5	25583541.1	20075404.4	4608834.5	20543518	8613962	5886896.6	13083735.9	56935843.4	15510052.8	7886777.1	10715967.5	16033248.4	38500385.5	60292717.8	15695215.5	N/A	29083510.8	18699667.5
1998/5/4	8164118.5	37599271.4		22112010.1	12168894.6	6974807.7	17830438.9	39299990.9		47352184.9	41267839.9	7556813	22537598.1	9801684.9	5505709.9	11485525.6	11103531.2	14947815.6	13196213.5	35262590.8	6082747.7	53485938.9	14938489.4	7785717	30727966.6	11651478.3	11643655.2	15050145.7	19328983	8974578.9	10930178.4	33463792.8	26437323.3	7736636.5	17574370.5	15319285.6	13301271.1	13037634.6	51976884.8	13161642.7	12248171.1	15567142	37320390.2	60547334.2	68726310.2	17367918	27109857.7	29452268.6	17830405
1998/5/5	11434556.2	15898851.6		37191930.7	7701074.5	7442502.3	20424916.5	25411535.5		33772643.2	49386922.3	14380752	44575544.7	6087228.6	8683028.5	7497832.8	7001140.4	28914853.6	32615506.2	35060356	5533283	94995134.3	4856506.7	17449949.7	25794823.5	26178872.4	9206725.8	9259339.9	15581753.8	7689263	6757665.6	23799397	12919612.5	15518258.6	35465200.2	13469243.4	6755624.8	31024103.3	35006024.1	13674477.2	14654949.4	13874345.9	20337956.2	43864955.3	34523927.6	18289786.3	38226259.6	57093901	35864278.5
1998/5/6	23085977.2	28287570.6		16549627.3	6937238.5	6135680.3	14885873.9	20918604.8		28497123.3	30228751	62940041.1	30601917	6350630.1	6266504.9	10697582.2	6221533.7	13716255.2	52319787.5	31669993	6915406.5	43865700.4	5524866	23402892.2	24267531.3	19369295.3	17552743.7	8883002	8377162.4	7970286.7	9703326.5	20852324.3	27560653.5	7407837.2	21076864	7278079.7	8339632.7	19198757.3	23378872.3	12176740.3	8363044.5	9954043.4	17070606.2	39877488.6	32056827	12290094.8	24908538.1	46461006.1	13632993.1
1998/5/7	71456040	24919778.9		23254197.9	7771250.2	16439310.5	12834218.2	22297779.4		34477941.4	74813323.8	82382786.4	38432148.3	8855052.9	6123277.8	12082717.1	19717923.9	12563371	45201710.7	30781823.8	3307272	19440382.2	6475298.5	14279352	36559897	15304358.8	11672334.3	10712294.1	8200361.5	6968266.2	9657937.4	18930107.4	39928336.7	7728377.5	14752380.1	10443753.4	9335055.4	21055843.7	26356623.3	11922200.8	14251776	11005202.3	14453345.1	27898966.7	43961439.2	15189894	18354404	48782710.5	21593721
1998/5/8	42667247.6	16071955.9		22281031.1	7568890	18641402.4	N/A	19033946.9		44779067.4	230132800.9	124928758.2	31261854.9	6639902.4	6377426.1	12397478.3	42790737.2	48440946.6	54505540.5	32654207.2	3137661	18200222.8	9276900.6	14439404.5	19067991.1	8997507.3	8998492.3	10386287.4	8985770.7	6841577.3	13300323.7	26214595.4	16509759.7	7296664	13185823.5	13224727.3	7764854.5	13278566	34714533.1	12143936.1	9386239.4	7964242.5	15606644.1	36696536.6	57750016.9	14542849.8	14874827.9	46108017	15063723.8
1998/5/11	45138538	15844033.9		20127922.7	8225796.1	56712244.1	13967162.5	32403393.2		29593686.8	210142827.6	74228609.3	24313214.8	49002069.4	15824873.1	13668342.9	16552085.5	52503151.6	32836473.2	22444968.6	7553449	14161548.6	6424387.5	10552771.6	19999327.1	7921396.6	7647199.6	20790730.3	9506369.4	19554474.1	22262250.3	54142801.5	14138942.7	11400899.7	15366943	10007450.6	8370307.3	10022931.5	33286843.8	12064217.2	16105023.7	7188672	18814246.4	26489764.7	28891863.6	15466655.9	10562460.3	51719939.7	26711916.3
1998/5/12	15991445.2	9594057.6		15860948.2	4496337.5	21596035.8	9069705.1	11451285.3		28045160.5	282501419.3	33867813	14633874.3	25601239.3	6585799.5	15226033.2	9424736.6	15479193.1	18347423.4	11284199.4	3875153.6	8801449.7	6714446.2	8046133.2	29699498.9	9024949.1	49828666.6	19684437.5	6858232.4	22840551.4	10682002.4	22128099.3	9688882.6	7864180.8	10483735.7	5924567	6094155	7799918	21156173.8	10612279.6	11268368.1	6036909	13817750.6	15289383.5	28898764.5	12170369	7134134.7	40787716.7	12968556.9
1998/5/13	16539643.3	15086895.2		12241883	5683655.1	62141281.3	9084336.6	7315142.5		23455220.1	266439721.8	37503208.5	21859870.4	13981389.3	7894224.3	31428393	8976635.7	13930509.8	16633111.6	10960627.3	13610379.9	8988549.6	26574610.4	11445222.5	27301799.2	7437359.1	46622535.8	9602779.3	6204588	9049490.2	26713028	23667006.2	8489631	6570692.9	10364820.4	10359158.6	4620839.9	7622282.4	27667936.6	52431003	10069898	6758830	15130639	17426733.7	16183194.1	10968109.4	7238194.3	57079589.7	15538621.8
1998/5/14	10509303.1	8299441.1		13759231.8	17457647.5	54987936.7	8577010.7	7573223		24945096.6	208075825.8	27594113.2	23790811.1	9882218.5	17843305.8	14777418.8	8568255	14109710.4	26798184	19448331.1	24942876.6	11411307.9	9362331.7	9769134.1	34554906.8	5886993.5	19221107.5	22061807	7007536.7	7372031	13087947.6	17127872.8	13292582.7	10440685.3	12019010	8184332.1	5140308.3	11367275.7	29067752.5	52148065.9	9205427.6	9968125.5	19546889.5	29380009.7	11293305.3	13506622.2	10990897.8	33754296.4	21023709.4
1998/5/15	8076136.1	13381533.4		41428518	6364089.4	28128600.4	9747622.8	5807617.6		40268583.1	180309603.5	31667053.2	28278013.8	6382673.5	10473069.7	10097115	6027472.4	8496372.5	30732153.2	20906944.9	35788373.2	15004822.3	22965780.5	7413642.5	25442335.8	12071816.4	38488560.2	N/A	9949958.6	7463320.1	9898158.3	14236811.2	N/A	8363197.7	10483999.1	8327412.4	8935914.6	19781632.7	40663471.5	22184637.4	7924347.7	15619927.4	19978321.5	N/A	47601825.7	9630806.2	19313614.7	42166185.7	11195578.3
1998/5/18	7452893.9	22173067.5		10314532.4	10008007.4	11298242.6	5211983.9	5323268.4		39158571.1	149524132.2	22118114.4	15246211	13621594.9	5926937.8	N/A	4782579.1	5468908.2	11870398.2	16385896.7	12464340.6	7335976	9686474.8	6728590.1	36132424.2	11753032.5	82340108.2	27755571.5	5301892.8	4761636.9	6860824.4	11800852.5	7628000	5610888.5	6878875.3	7261114	5161843.8	11067801.5	45513415	N/A	12165993.9	6761165	12949207.9	16809019.6	24627616.3	8337038.5	25674529	28332865.9	9248049.8
1998/5/19	5315892.8	12038469.1		7787915.4	3654138	7444555.5	5952693.7	3120836.7		22239166	310383351.6	11170088.6	10853859.6	5575451.6	3655520.4	8800576.4	3552006.5	3753984.6	7404186	12126994.3	5516304.3	7852147.8	7249148.6	5037427	43461617.2	5037025.6	30630019.8	32722738.1	5382444.3	3875540.8	5275215.6	15703340.5	15418251.2	4919300.7	7787580.6	3887628	3409387.8	7311403.9	41305416.4	14765596	6461115.6	4440991.7	33076045.4	16711190	13923461.3	6823805.8	13648372.4	15616296.4	9916879.9
1998/5/20	4927742.1	15992035.2		8629244.4	14337809.6	10699796.9	14201075.8	2467693.3		21998123.1	140591384.6	14699405	10728870.3	4916833.9	3526398	9563073.4	25728942.3	7714424.9	7954781	7786898.2	15679676.2	5030937.7	5802409.4	3834990.2	22467522.6	9484905.5	38678001.5	16573804.7	7434645.4	11362026.3	5669882.2	16455764	8905608.1	5947120.2	11078114.3	4903096.9	3120939.6	7333302.8	16359111.8	16147612.4	5504290.1	4922301	13874705.2	17704471.2	15826095	6518050	14724011.3	17449435.4	13361232.3
1998/5/21	5868378.7	8146500.4		19980192.1	16892746.3	10435733.8	6599020.4	3322772.8		11702755	256100384.2	42133353.6	12861237.2	4737290.7	3762246.4	6994921.1	22827293.4	6234009.4	10556271.8	8852741.5	5063791.7	4285150.2	5383067.3	6527522.7	15701432.1	4959373.2	52405189	10419944.8	4520657.6	3992534.1	5436925	11175465.9	10907308.8	4103119.8	8503261.9	5356145.4	2672254	9220665.8	28359146.3	11335692.2	5564133.4	7883936	13577752.6	17518513.1	13664796.6	8318551.1	52591910	25687593.2	10850952.7
1998/5/22	33376751	7015353.7		N/A	55103327.3	18157225.3	5030066.8	6112816.3		24130240.8	203741693.2	44147485.8	15319882.3	4829763.3	8225160.4	8010518	11088477	9141588.6	20398031.1	9787246.9	5388525.5	10732194.3	6151185.8	6705994.1	22070177.4	6842110.2	37489859.6	13421992.6	11939223.5	11140192.5	9209468.5	10879702.5	18718525.5	6736532.9	14765863.1	5687844	3305729.9	9147814.9	23198811.8	34577108.1	18989992.5	6969162.1	13562444.7	17918926.2	14142873.4	29252442.6	31270344.8	28122210.9	16413649.1
1998/5/25	152446151.4	12858618		72704217	34192901.5	19646677	5335601.8	8243032.9		19444815.4	132993277.1	30379696.5	45715952.3	8899242.4	14664358.6	41982360.5	11071207.1	21433523.5	19461410.3	26866486.2	4228228.6	8699722	5869616.8	7553231.8	35597238.2	22495674.6	49779173.1	18110171.4	9027038.3	10364991.8	20753515.4	20301165.5	10616300	8049149.4	20829498.8	11952244.4	4802402	9299637.5	36030475.2	48084291.6	9449914.3	27134748	84708943	20498328.8	11267017.1	95680748.6	37765230.5	29099105.3	12517218.5
1998/5/26	115769444.4	12078235.6		49405718.6	16993256	20888115.6	7953992.1	6886849.1		21041635.7	104666190.2	19164033.2	18692759.3	20514892.5	36741076.8	29923557.8	7768368.1	14931680.6	11567829.7	12247692.6	2784561.9	8125672	4440153.9	7094522.7	76703926.2	11371082.7	35633106.2	12020217.1	6920433.7	29191284.7	16807870.2	58658654.8	6729823.7	5552759.9	15833597.2	9852559.4	3995645.8	6254947.9	33159974.7	42211544.6	N/A	14096734.1	53722099.2	41545005.5	14870678.8	106181703	72322152.7	164862053	11411314.3
1998/5/27	51627514.7	6140445.5		32476031.3	13366783.6	13642121.3	29617707.3	11786517.8		27247108.9	106394752.2	45263684.3	37774182.3	7699122.6	17018287.6	13514273	8361616	14199938	10164196.7	18836312.3	8992466.8	27480442.6	5339037.8	23047016.8	175156531.2	10700762.2	15836695.9	11629314	12971424.9	13262985.7	22041004.7	31249038.7	11295879.4	8148353.7	16589205.3	10143953.9	4014044.1	14695738.1	108315958.6	66794120.3	8895166.7	13189299.3	28189567.4	24249266.5	12933626.1	35722137	57540756.8	199783102.1	26975467.7
1998/5/28	28191196.7	8646087.1		29141304.9	8840424.9	12185248.9	22580960.8	7579814.5		17837702.1	66717739.3	23783080	35500384.5	6260147.2	11831643.1	13875839.1	6435035.4	9496941.3	17965746	16368662.4	6599931.9	12902005.6	8203761.1	8817501.3	61836512.2	7973468.3	22910999.7	9632317.5	6609065.8	8720260.4	16452997.2	18838621.1	8493682.9	21230151.5	17171703	39899956.4	4095415.1	10625860.6	40620109.6	27937308.9	10663017.4	7835063.1	26955239.7	16559310.4	14294904.1	21577328.6	27939643.4	66857358.4	7561533.2
1998/5/29	30159097.8	4218168.2		55822925.9	13827639.9	11121552.1	19096449.5	6196375.1		20634870.5	101829613.4	N/A	N/A	14203120.6	11190817.6	14314686.3	12927545.6	9720735.3	16948754.3	16779471.1	6977134.2	42420868.6	7221335	6157950.8	90551870.2	8211475.3	22960549.7	10965374.8	11266247.2	6967483.6	35910818.4	30066603.1	8346316.1	10360378.5	25217176.7	15514983	6623177.6	32800069.1	25222182.4	17950622.2	10372964.3	10095472.2	34912952.2	15090931	9414049.4	15556393.3	39532734.7	46639958.2	11358971.6
1998/6/1	23304789.3	10610135		15724993.7	13764811.6	19713777.9	17594031.5	N/A		16499720.3	70259192.2	19735734.6	25487598.9	24196759.7	29158229.5	30271793.5	17424778.1	9464322.5	N/A	18774658.3	3262725.6	93910708.4	11948992.2	8603214.3	203096272.1	6397607.6	13135791.2	29856487.7	22551959.1	8093049.3	21538727	53532192.4	13631769.5	8664677.4	17180328.2	18752641.5	31048009.7	48397367.8	31283508.6	14152315.8	14074074.8	35493974.9	84613569.1	18980959.2	39244338.8	24565762.2	29960241.8	39138770.7	13114642.5
1998/6/2	14078550.3	11804122.3		10760711.6	11120839.9	8658945.6	8242051.9	5205670.8		15672333.6	44819185.3	15502494.3	13495669.8	9431676.2	9389467.1	12844993.4	11852845.2	7809817.5	N/A	14296829.5	9347550.3	39323890	6483371.8	4276496.2	85348174.2	6721980.2	10771635.8	33288076.2	8920822.1	16281701.8	15005045.4	34964817.4	19705741.8	5823001	11793008.7	9425146.2	19310550.9	15073648.7	17024685.6	11096923.1	7446123.2	12740349.4	29697567.7	12160341.4	21010012.7	12835236.9	22201322.1	26992548.2	9434103.4
1998/6/3	23166064	25569504.1		23883253.3	12540561	31003960.9	13823794	8838958.3		20655910.5	50229113.1	12011791	15287938.9	8151482.2	11013638.6	12444272.6	5923611.9	10502071.6	N/A	21344513.1	13731858.2	25808910.4	4247722.1	8290612	63054698.4	5029251.6	8476097.6	14297884.6	6888869.4	17008343.4	12950199.9	17301463	18304602.4	4435882.1	11578818.6	9764436.3	7238358.5	17996950	18334476.5	11081953.2	8580674.4	10391492.3	21515070.4	13005371.4	15904529.2	10659344.9	22663838.8	31027627.8	10303664.1
1998/6/4	33357411.8	37805448.6		10832746.3	8490248.4	17192866.3	12907332.9	8782403		29924819.8	42893858.5	18546743.1	14550212.9	8163769.1	8470617.4	10503529.6	4647922.2	33197140.9	N/A	88574994.1	33435759.2	20271496.1	4638920.7	6302050.6	60837100.8	4699238.2	7433485.2	30159133.8	7840419.9	17664636.3	31785922.8	16739507.1	10740935.3	6219211	8164032.9	9986946.2	5433912.1	25826380.5	20467164.7	27393328.8	6076042.4	7552732.6	19561675.9	50912599.5	16830267.4	7346364.2	16199033	63014840.8	8632313.9
1998/6/5	19755555.2	22525750.5		14624862.8	8904775	13719852.6	8511677.4	7724067.2		25155321.7	62179090.2	20060202.7	12650231.6	7180321.9	11464353.6	11835254.9	6326200.8	11965183.1	N/A	35200303.1	14125999	21709647.6	5597379.4	6688215	60668399.4	5465242.8	10142950.3	27863404.2	9038744.6	12851294.7	22020884.6	21672263	9553642.8	6433338.6	9805852.6	8023671.5	5817025.3	18301241.6	21184744.4	27494765.4	7339691.5	12881122.1	30227024.5	17814981.4	52937902.4	11547011.6	24966813.4	47084773.6	10285992.2
1998/6/8	12713279.6	19997150.1		10288695.1	5526711.4	7733932.2	6363488.7	5987417.6		22172014.4	40172879.8	16676537.4	12580729.3	5536663.8	8210561.3	12137137.3	4510124.6	7827043.1	N/A	14048817.8	3132500.8	10773199	5653577.6	8102979.2	70737998.4	10825819.8	11581550.6	66031986.2	7406188	6884407.5	12771445.6	22309284.5	9629135.7	5033087.5	9712833.6	8663863.8	5374189	13434814	19574579.3	30690724.6	7025831.5	27215404.6	18012923.1	15581757.3	40680778.7	9390317.1	18109806.9	30697837.6	8806341.4
1998/6/9	21915679.2	15476589.2		9813279.1	8814862.3	12401623.1	10369290.5	4525326.9		41483955.5	56429142.7	23264029.9	15147932.3	6108450.3	9172430.1	10220731.3	5806779.2	8671848	N/A	13238258.4	4011873.3	22423152.1	5596838.1	9738973.9	48696529.4	5502630.6	22270869.3	28486575.9	7049261.6	7219723.6	16161713.7	54101302.3	7917492.1	7475174.8	13992907	7965535.9	4921384	10432174.2	13825543.9	18211241	10436005.3	23261616.5	27404345.2	22065416.8	30327026.6	9867277.7	22019548.4	61445201.4	11218015.2
1998/6/10	14778304.1	8259699.9		6866451	5302555.7	8308684.6	23528139.9	3595830		10639847	47080973.2	12121409.2	6871879.2	3709734	12642900.4	6312912.1	4251005.1	5690224.1	N/A	7670401.3	7518001.3	37568338.2	5971681	5330308.9	28920164.2	4616488.1	12091285	13067502.8	6987792.5	4633211.7	7993538.8	12957435.7	6089311.5	5254698.5	6203604.6	5602269.8	3354225.3	9875537.6	9467662.1	12689429.1	5286702	9527317	13330125.7	11549452.6	14798887.1	6172274.5	11956600.6	45619370.2	8232106.9
1998/6/11	9921975.4	12510939.3		4532393.7	3960913.3	5667840.8	33965250	2057161.5		8459903.7	24662197.5	5111760.4	5384521.3	3111527.5	7762759.8	5644055.1	2780606.9	4808207.3	N/A	7751935.8	2950846.2	33274390.5	5050886.5	2599311	41030709.6	2928539.3	3856603.2	11078948.9	4890580	4795999	5807627.4	14684458	7512487.9	3806617.1	5641708.5	4988447.9	2389540	8243634.6	7345624.1	13985937.8	5668673	6810687.5	8278246.7	14029375.5	18332255.6	4291622.5	8189880	23911513.3	5966290.5
1998/6/12	11536344	10415716.5		6042503.9	N/A	8145114.4	34450312.4	3713606.1		16828814.3	32818891.5	13073468.3	8156225.8	4212721	6242591.5	8281130.5	3995276.1	5296772.1	N/A	8012812.4	3504567.3	21359554.1	8365901.4	5088896.9	72079742.4	3193760.4	4698343.8	14437676.1	5765142	4216445.8	7984078.1	20516364.2	10119055.3	3492594.8	7197039	4716762.9	3553743.1	10538150.1	12091997.8	35629237.7	5899269.1	13678125.2	12394506.7	13074697.6	19540409.1	5717657.3	24709608	40156899	6823642.2
1998/6/15	8254948.2	5511732		6598383.3	5736763.1	5194925.2	24300265.5	2926965.2		11725117.2	25529258.8	6816395	5642989.8	4432660.7	6268329.4	8194026.7	2539220.4	3765730	N/A	7310558	5671743.4	21132088.2	4680704.9	2037417.3	46911512.5	2186755.1	5858836.3	9714377.1	3526272.2	3355371.7	7787508.3	10502968.7	9692816	4227544	5769034.8	5291351.5	3186082.6	13295896	13301143.7	16710032.5	4344575.1	11470787.4	N/A	9787826.1	12773013.7	4657376	24772388.6	29404374	7247395.7
1998/6/16	11424354.8	6601750		6267460.6	5303650.9	5813002.5	13703997.4	2868242.3		7209073.1	30900384.2	4975495	5206105.9	4100766.7	13840449.5	11499648.2	3708761.2	4173771.6	N/A	8777742.8	4066696.6	15507607.2	6016108.1	2296854.5	24368111	3168977.6	5199472.8	9742896.4	5022885.6	3360871.6	7530988.7	10998166.8	11482402.1	4798749.4	6347283.6	4158676	4646977	15540614.2	16129526	24319680.6	6047751.2	7355212	13296635	20558770	14780783.7	6492774	14748363.2	40257095.7	6573742.7
1998/6/17	6374643.1	3364944.5		22066209.9	3179359.9	5091497.1	11481352.4	1392171		5426810.4	17527597	3728231.5	2791630.2	2559890.6	8331925.6	3119685.5	2264811.3	3856640	N/A	5809519.2	11454013.2	9447336.7	6544506	1627564.6	28609151.2	4530222.8	8550981.5	8793057.3	3738892.6	2548797.5	4585591.1	9350070.5	16900334.2	2497617.6	3563636.6	4020489.6	1842892.9	29020094.7	6677402	16260120.3	4996546.4	4163497.9	10033294.1	8921287.3	5932664.4	8193105	8703766.4	40150618.2	4019395.4
1998/6/18	5798605	6063742.2		9065121.2	2071407.3	4132838	7512869.8	2627477		4814903.6	17773371.9	4515882.3	3553137.5	N/A	3373692.6	2952864	1732691.6	4411360.1	N/A	4780184.8	2059918.9	9122531.8	4849420	2148216.6	24764904.7	6066641	5919275.2	6775325.6	3125016.8	2245387.5	5980831.6	10800240.1	7827131.1	4982921.2	8517550.5	10120933.6	2355333.2	10425205.9	11879823.4	17275603.9	14323158	4268553.4	8069679.5	6684458.1	43849652.8	8407223.7	8657025	92764611.9	11138152
1998/6/19	5413957.4	6681629.7		21632871.9	2887415.3	3505313	10356324.9	4039780		9601590	41312502.8	6107396.9	5215660.8	5868684.1	5340134	4862153.5	4316993.1	3339930	N/A	5660857	3582705	17306103.8	6042696.8	3076226.8	65130327.7	8096347.9	11804825.7	5971211	4671708.3	5147109.6	6668673.9	33501885.4	9976027.2	6679586.9	4520987.6	15236966.1	3169488.7	13727542.5	10929369.4	36476753.5	6452282.5	10583357.1	8971027.6	7062447	40870400.8	5992120.8	12899075.9	141562122.8	5113451.2
1998/6/22	7994808.3	10109074.4		39014089.3	2848952	6019162.2	21118514.9	3867137.5		9659899.2	59275045.3	7448431.2	5340960	3811565.4	16993051.2	5207866.9	3554644	3234205	N/A	9443133.7	N/A	22680050.5	4987176.2	2619313.6	47718443.3	4554168.4	6791045.1	7351484	7044563.6	6391003.3	14791497.5	24664212.7	10049395.2	16394312	7134112.2	22808810.7	7562073.1	26994853.5	20152955	40493749.6	9083940	14222109.7	12228825.9	10160183.7	67918672.8	7256851.6	22213163.2	33356327.6	8470976.2
1998/6/23	6024949.7	6683031.7		37278224.1	6707171.8	5539661.6	16557715.1	3512685.9		10924029.3	24997305.5	7623030.4	6601364.7	4805261.9	46570544.4	6161737.7	3506121	3636398.2	N/A	8544591.5	9608179.8	10601907.3	8105518.8	2926118.6	36984034.5	2322497.5	7110000.4	6687209.8	4672963	4941212	9317033.8	15837662	9423525.4	4582583.9	7617535	6571278.7	3735112	48535852.5	16044017.9	15186666.8	4622739.8	8404188.9	8954640.3	6801150.1	46156745.1	4617002.2	14045491.2	23128267	4805450.9
1998/6/24	6062635.2	5870133.2		17659554.1	2377655.5	3951155.6	19053307.5	3666782		6539325.5	20930807.9	5115673	6126592.6	4169231.7	16090151	6312417.3	5211696.2	3427588.2	N/A	12105386.6	8269228.7	11219168.9	4807992.5	2853387.3	73660135.5	2640307.9	7010713	6679177.9	4708307.9	6240612.3	8682288.9	21909970.6	23570608.4	2549802.2	8274721.9	5981173.7	3228025.3	43944798.5	30558136.7	15283864	4021766	5818866.3	10216823.3	8910563.2	40756339.4	4911089.4	16487589.9	23540602.6	12146837.8
1998/6/25	5942309.9	4681059.6		89834340.8	1754967.3	5980274.4	24561551.8	2250655.8		6105724.7	14232680.1	3861837	5846740	4403114.6	8247966	11357968	4377501.6	2855823.6	N/A	13378515.5	9890868.5	7722392.3	3774078.6	4021480	59948001.7	3093006.1	5069652.9	6890307.9	3166484.3	2972738.9	7404406.4	14816893.2	39853916.7	3149081.4	7224660.5	5134697.9	3134987.8	34702708.4	38147843.4	5125918.4	4311228	9492799.8	12187365	7581833.9	22713026	4153323.9	12804534.4	27319984.2	4770375.6
1998/6/26	4416976.6	6479827.3		44365982.9	3730478.4	3134334	8347348.5	1995333.6		21070924.5	18547852.9	6090179	7146004.5	4048851.2	13900025	7671453.4	8149491	1949512.7	N/A	5213512.4	8035658.1	6494905.5	2223875.6	2612780	29732405.6	2593558.5	9320121.5	6745064	3099668.6	4438158.3	6346696.8	10466196	13788413	3419806.2	4091033.5	6632167	1816120	10056296.6	19868550.6	10338444.7	2806596.6	5249719.9	6669107.6	3787783.2	28828396.7	3229519.8	12153420.8	49660607.1	3937379.2
1998/6/29	10909777	5663679.4		23277944.4	2390072.9	3768817.5	10983170.1	1936798.9		37597381.1	16887838.7	7618616.6	5155403.3	5217452.2	N/A	4229500	23212033.1	3406928.1	N/A	4885916.1	15253254.6	7254257.4	3501940.1	2540147.9	23800879.5	1530259.7	11301346.8	8183422.8	4022911	3541799	6259994	6211361.5	6512031.5	3682191	6908491.9	6472024.9	1799057.6	5252904.3	12197090.2	31827136.5	4742639.5	5860462	8165348.2	6297341.2	15907472.5	2728370.8	13272615.5	N/A	3113677.9
1998/6/30	6100049.9	5666913		11520754.2	3509894.7	2542865.7	19368956.6	2937344.6		N/A	16154493.8	3186727.8	2907835.6	2389946	13636680.4	3387227.3	8213147.9	1648540.5	N/A	3594918.2	8175477.2	8104190.7	3580184.5	2159012.4	35734862.9	2033041.1	45162972.4	4364636	3267195	3248322.1	4708054.9	6098527	5595924.5	2607883.1	5476556.5	8899298	2398280.8	4708956.4	8619884.2	22517587.4	2621792.4	7309773.3	4892766.8	5457227.7	22342638.2	3018679.5	22453524.3	39322269.8	3350362.1
1998/7/1	4321418.4	8917885.8		113589995.8	2260956.3	2633033.6	23289612.1	2412031.6		14166937.8	15742183.8	5477172.9	3169087.4	3553590.1	13788613	3418377.9	5480789.9	1639811	N/A	4777244.3	13772735.6	11183717.7	2720846.4	3720367.4	29291835.1	1527762	13983346.7	4316021.8	2398052.6	3712088.9	4715732.5	8597868.8	8628432.4	3162574.1	4171969	13659592.9	1732300	5978639.3	8923452.4	11314200.3	4962543.6	6440124	8052768	4381244.4	30560244.5	5614042.3	59790239.6	45448272.8	3305189.5
1998/7/2	4444177.2	7889512.9		56842622	1877524.6	3820595.5	26172042.6	2339957.9		6841580.9	16263049.9	3713679	2902911.1	3110348.1	11032842.6	4397264.1	3767820	5093964.5	N/A	4324999.7	11753624.1	13660549.1	2791119.8	2040734	33137384.8	1337352	9382749.5	4226551.9	3517189.5	3413623.1	5997050.6	10552269.2	8607584.9	3512752.3	4911139.9	5798310.7	2453773.8	5265071.2	5884705.8	19151650.8	3974975.6	6060958.4	7573792.1	3279613.8	26244273.5	4422546	28124256.8	40690049.6	2847378.2
1998/7/3	4741278.8	3920920		96741614	4231346.4	2658588	23665714.9	2903875.8		8779117.1	14885418	3518414.2	2189628.6	3431600.2	19219214.8	11315400.2	2230658.9	10027212.5	N/A	3908832.2	7467697.4	12226203	3037048	2945612	20746158.9	618738.4	6589088.4	3296382.9	3534714.2	7673213	3581901.4	15849630.7	9053954.5	2780461.6	5067733.8	4539039.4	2575156	5895090.6	12052493.2	17857827.8	6804125.1	2760540.4	7052667.3	5946888.7	11685755.7	4855118.2	13682932.9	47542722.7	3091655.5
1998/7/6	4059632.9	3209144		65422250.3	5458413.8	3295942.9	12844201.3	3758812.8		20298897.6	14387591.3	2745789	2440734.1	2175444.5	25677833.9	3384679.7	3215460.9	4105190	N/A	5054165.7	7811734.6	4387290.4	2631695	1135987	26288665.9	470293	4396854	3685564.5	1832509.8	2427685.1	3054949.5	7816118.3	3465535.3	3051548.3	4301934.6	2914497	2038136.2	3614603.7	4032038.3	23806788.5	6227599.9	4102457.1	2970687.6	4652356.7	11068298.7	3455908.7	14441554.3	25779263.9	2736520.1
1998/7/7	2959845.3	2100367.3		32877612.5	12935810.6	2048895.4	16586476.7	3385846.6		8789864.8	14771552.2	2940197.2	2311898.2	1982571.8	26791805.6	2266154.6	4251844.6	2422540.8	N/A	3104799.1	4668920.7	2666855.6	1887875.1	1169421.4	21320873.6	781485.2	9822119.6	2153353.1	2070577.4	1089321.2	4966074.2	4454965.8	3497036.3	4727116.4	2534535.9	1602431.8	2763336.4	3450497.8	6896472	19421324.9	2494314.8	2542672.8	3204756.5	2657917.3	7782832.3	2142729.5	7886124.3	36162079	1800699.4
1998/7/8	2291601.6	N/A		15195547.3	6022109.7	2120544.1	13129191.3	6881813.9		8810253.2	23129941.5	8642401.7	1770204	1626549.9	16436368	2994974.1	3454717.4	1572021.5	N/A	2362662	18391390.1	2725700.3	1858437.4	1018539.8	33957471.2	3704061	6401751.7	1953523.1	1159504.5	2496717.8	2312978	5082711.8	2697560.3	7366751.2	4086981.9	2137264.4	1397973	6499849.5	9152755.8	22790931.9	3420522.9	1924496.8	3705091.7	2224057.9	13840713.9	2079961.4	4956648.7	42241191	3343911.4
1998/7/9	3843027	6570269.4		8114619.9	4349804	2251241.3	5941516.6	4272282.9		11569623.8	7675013.6	4287450.1	2548031.6	1020659.4	28437280.8	3309163.3	2896271.5	1579936.4	N/A	2708889.8	14396204.3	2413271.1	1511678.3	2604465.7	19520343.9	12618350.9	6614765.5	2239520.8	1810626.5	1691074.2	2234909.5	6113649.9	2937253.9	2691250.6	4010725.6	2843112.7	1751639.4	10069219.7	8139111.9	11300390.8	3378071	1895446.8	4642278.3	2480613	6964581.9	3553826.6	5911544	38795820.6	2666828
1998/7/10	3530941.8	9220777.6		9324063.9	3586636.7	2522120.4	12910906	1954874		13803193	26788386.2	4314484	2075168.7	2271960.6	91972106	3087132.6	2498557.6	2146211.5	N/A	3955865	13896153.8	4430541.5	1539486.6	2567897.3	33271396.2	9476160.6	8700328.8	2294927.5	2056826.5	2140977.7	4449945.2	8258043.1	4602299.6	2782198.4	7581278.4	5659335.9	1687149.4	18945187.2	30760398.4	32780783.4	4691953	3972212.8	7529709.7	2641359.3	31499306.8	3018052.6	11902597.6	63486053	4131060.7
1998/7/13	2886317	4004269		21567138.9	9685412.2	2328066.7	11853974.3	7135825.9		25723348.8	11562702.2	4559092.3	3252531.6	2494742.5	64236852.9	4758130	3368071	9933388.8	N/A	5147335	23577975.9	4455934.2	2176592.5	1163290	53263927.4	4743198.7	7725653.8	3773879.5	1935695.2	1880616.4	3929344.2	8561377.6	3565384.6	2218218.5	3400108	3098817.8	2314358.5	29889977.4	18171956.1	19815124.5	5505814.6	4545075.9	12314146.2	3807585.7	8876457.2	17186826.7	21257540.8	34822222.8	2667368.9
1998/7/14	4156589.2	5183747		16520391.8	4493431.4	2641610.9	15036418.9	5180594.1		20517707.9	19477112.8	3872766.3	2424405	3161860.2	38061300.7	3091627.8	3400247.9	17535570.2	N/A	5819817.8	32868100.8	4670118	3191849.3	3104980.9	46221703.2	4805702.6	19892072.7	2715036.4	3584554.9	1367075.6	3157631.9	6246515.7	4637123.1	3451233.6	64501601.8	5380892.9	2166807	46363876.6	17737935.1	15102917.4	4816742.3	4829058	5172073.2	2539262.9	55743251.6	5895159	11332628.3	23419130.1	4503720.6
1998/7/15	2823894.9	3551654.1		8429627.9	2205703	1373068.7	9238297.5	2835320.6		11706468.3	13817314.1	2848124.1	3417713.3	1838162.9	35096405.4	3272614.3	2268956.3	13786651.2	N/A	3902525.8	6861295	4755651.3	32947469.2	1641550.2	22495640.8	11274685.5	14627081.3	2608976.4	2058641.2	2313299.9	2348832	14144186.6	4093602.6	9816028.3	41317102.9	18706445.9	2529667.2	8986220.8	7801547	36813107.5	9773355.3	2783084.9	3552134.5	2030340.3	17434871.5	3181264.9	7944196.6	59449460.1	3778858.6
1998/7/16	3305674.6	3440266.6		9165095.6	2657697.5	2338879.6	8006032.5	3674392.9		6458161.7	19832501.9	11120464.7	1716799.7	2181992.3	38703796.3	2843362.7	8978781.2	6159766.2	N/A	4904015.4	5596194.6	3345670.3	8470929.4	1562770.9	19676201.6	8988929.4	6249875.6	3902656	2925438.1	1423859.3	2095731.3	12729692.5	4715277.4	4700868.3	11759895.2	9978193.7	3549407.5	8793732.2	8688187.9	27916381	9615254.2	2209481.2	4009039.2	2389107.7	15337604.3	3636353.5	6747593.7	17229228	1923170
1998/7/17	3157148	4817058.1		10468440.2	3767249.9	2054973.7	8322724.8	3907336.8		8338750.7	16964924.7	7951477.4	1473662.1	2116873.4	34615711.5	4546962.9	7396359.7	23368855.5	N/A	4223998.3	10615670.9	6656889.3	6371502.1	1777225.9	23554560.5	5158228.9	7208376.2	1700267.8	2556149.8	1629494.1	6649598.3	6100859.9	6141917.9	2916490.4	10398622.6	12399584.8	4675361.6	3124284.9	9387074	25453475.6	5388572.8	9907591.1	5084381.5	5345032.5	71952354.3	2761917.2	6092570.1	52469208.2	3446406.4
1998/7/20	3417532.1	5505412.6		8512874.1	3075074.1	2649256	6772848.6	3723762.9		10473422.1	14035283.5	13868071.5	2290465.6	2472102.8	25163805.1	3501930.8	15613385.3	17977765.5	N/A	4127792.5	5108110.2	6272833.2	6636580.7	1854254.5	24160943.3	10560446.6	6080884.1	3107750.7	3027814.8	2070149.3	6132784	4814224.4	5113214.3	2832564.9	21327541.6	5056155.9	2814025.7	4543104.6	8868559.6	27468174.3	4380998.5	5055014.5	6698427.4	2540637.4	21191141.5	3076059.5	8956112.5	29585864	4806600.8
1998/7/21	2141247.4	5480406.6		7481069.2	1284362.8	1789151.2	8300853	1991520.2		11991516.8	9581020.7	17211464.5	3984375.1	1543234.1	33510231.4	1883804.2	13158814.6	12615051.4	N/A	1765163.4	5079446.9	7803614.9	3422986.7	1410656.6	22448710.5	21867794.4	4992063.8	2146914.9	1183966.2	3455817.3	7307554.5	5357818.7	2582728.4	1905694.6	7373556.4	2705851.8	2911778.4	1854890.5	7546830	13927015.2	3763849.2	2447518.2	6737708	3097442.4	12309692.2	2229625	5937931.4	30090339.5	3383905.4
1998/7/22	2205463	5717351		7426845.5	1723839.2	1555728.2	12512629.1	1549317.9		12200227.7	18733195.8	10542568.8	3018687	934110.3	17759205.8	2456729.8	9099927	19904620.2	N/A	2715812.2	4050003.5	2942417.4	2735548.9	1264651.2	13796433.8	7004310.6	5745569.4	2118255.6	1153317.1	1338288.9	7579328	6360115.5	2188348.7	2033441.7	6603973.8	2747948	6204594.7	2395823.1	4780702.3	18828340.5	5846221.6	2625828	12338850.9	2005816.6	10065024.6	2194274	5344281.6	48604950.1	4436769.8
1998/7/23	2124871.4	2538175		16374109	1458598.6	2851559.3	11399307.1	1440635.5		13311560	13474876.4	6941765.3	8175484.3	1686193.5	15245378.9	2413087.2	8188624.3	41744265.7	N/A	1523979.3	3765466.5	4893103.9	3014554.7	1823222.5	43479763.5	6244088.5	11244123.6	2145311.6	1329451.5	1745653.6	16131612.8	4588186.7	2203893.5	2133954.4	7542889.8	3022497	8940815.6	2106726.8	29597350.6	16937389.6	3748589.7	2989289.6	9765739	1921570	6597534.2	2837350.9	4560569.6	75959660.2	4293164.2
1998/7/24	2984213.4	3568134		9606490.1	1688638.9	5325534.4	18023229.8	2506205.6		10024760.5	14603172.7	14537458.4	5073347.3	1938106.5	23836090.9	2698715	7869150.4	14914498.6	N/A	3345267.2	4049024.5	8743711.4	5672213.1	3001041.2	63856778.5	7158312.7	7004204.8	2894318.7	1932812.9	1887192.2	11849974.9	6654278.4	3435091.9	1790936.4	9017140	3497555.5	11343059	21940320.9	49740215	45751202.5	3070771.9	3129659.7	15979933.3	3063905.4	15425438	3148807.5	5370198.6	39661737.2	3330594.4
1998/7/27	2636459.5	3134370.1		N/A	1777350.6	13218958.6	42184626.2	1960459		9422643.6	11343228.3	13665436.2	6483794.8	1676921.7	30226923.7	1926060.1	5220435.4	13862676.7	N/A	2745581.2	8168277.7	5632990.5	5418308.3	10191082.5	36265540.7	8439466.4	23078903.9	2380544	2162785.2	2331174.7	7445201.8	4511736.3	3099590.6	1932464.5	17513219.8	2669259.5	5031166.5	4796043.5	26351122.6	43870820.5	2948725.7	3138574.3	9784577.6	2045903.6	11540905.4	3117920.9	5215899.8	32050276.6	2766337.1
1998/7/28	1808126.2	3273545.3		4544861.4	1316292.5	2775090	34358036.2	2298005.7		4512412.6	11152341.3	18218400.1	2922839.4	1897531.6	31810306.1	1336206.1	5320323.2	7813625.2	N/A	1955637.6	2871017.5	4029315.5	2587954.4	9926009.8	25789121.6	6363552.1	12650677.3	2048300.5	936522	1831925.6	5875231.2	1846896.8	1713716.2	7981509.5	6004047	4119623.8	3375423.3	4203003.4	40025321.7	23151537.5	2439178	2315817.4	7700314.3	2645408	6055383.6	2900260.3	5388915.7	55752723.2	2197213.2
1998/7/29	1524005.1	1917690		5037710.1	1023421.2	1800214	10024458.6	1790202.9		12205501.8	21491545	13302872.9	2979342.5	1174175	60303178.4	1391064.4	5125679	10663334.4	N/A	2094202.2	3151408.2	3191122	2399113.7	3367852	32379252	6458062.2	12993128.6	1345568.6	1016060	1852249.1	8973351.7	5985380.2	2750816.8	2921836.4	5482811	2526322.2	2250569.4	6980003.4	16110141	20950879.2	2241319.1	1804265.2	5358244.7	4358608.8	5540268	2315931.7	4795775.8	38849582.5	2204940.5
1998/7/30	1522522.7	1419229		9945404.5	1114564.6	1342335.7	12592573.2	1625925.1		8965453.4	7909715.8	5608416	1581049	1773460.9	28747140	2045069.6	3620602.8	5248066.9	N/A	2116226.3	3169488.1	1998874.9	6485030	3759719.1	24301179.8	9901553.3	3051146.6	2563787.7	1050115.9	1678841	5377888	2832937.6	2631923.8	2817522.4	3300020.2	2046083.9	2783405.2	3026898.1	18354759.9	11230516.1	2711158.2	1745461.2	7783614.9	2014940	9867204.3	2455338.2	5336409.4	20787887	1852009
1998/7/31	10114771.6	1978908.6		21515548.7	611750.5	4263538.2	19426021.2	2885286.1		6833638.3	8237083.5	8179960.4	2014897.9	1360086.5	13199094	1505286.6	2469196	4801299.9	N/A	3686718.8	6507243.7	4728548.3	2258695	18839270.3	26875618.2	11130381.1	2243146.9	2868882.6	930966.1	1256721.5	3383934.5	2291803.8	2254494.8	1540425	3839634	1887140.8	2027865.8	7079430.8	9847900.9	25899687.3	3052323.9	2093736.5	16739050.1	1573623.2	8884490	3683921.7	4152119.8	15231190.6	3510233.4
1998/8/3	6278804.6	2364419.2		5416374.2	4390491.3	1920972.4	19903802.2	1787239.2		19143869	6288724.6	6648306.2	2322690.8	7200163.2	8816216.3	2046086.6	1935981.3	11901383	N/A	2837017.4	13264790.6	7288487.2	4160173.6	7974362.6	11757867.9	7566007	3114571.9	1745199.2	1364982.9	1248759.3	4865492.3	8131824.1	2882836.8	1602667.4	5183154	2673204.5	3691418.5	4875235.3	12343884.9	9672907.2	2303036	2362872.2	4217590	25450867.8	10275955.4	3873979.6	8061304.5	17031816.3	2669695.8
1998/8/4	2955385.8	2557573		4789062.1	2418903.5	1451027	9811154.7	2556457.7		28169463.7	6277300.7	5057583	1987531.7	1744817.1	11205995.6	1848076.4	2725790	6258811.3	N/A	1596812.6	16141204.8	5484877.3	2154589.3	5467761.2	6920182.2	7788828.4	2831694.3	2108315.5	1515442.5	1207001.9	2495387.7	8576921.9	4316810.2	1644254.3	6683231.4	3365387.5	2586146.4	2846391.5	19261094.9	4799638.4	3420123.5	1847747.7	2719027.3	7663810.4	10118755.8	3348747.3	7847639.7	22476815.9	2588881.1
1998/8/5	2834308.2	2296364.4		5620594.7	2162270.2	3834444.5	7319006	1556685.6		21478775.4	8038425.1	15968818.5	2222098.8	3312927.2	6151568.2	1755252.8	1972923.8	4057838.2	N/A	1743478.1	15445030.3	3029331.8	2174477.4	3745875.3	52831721.5	5137435.5	2139926.1	1773710	1459224	1178911.1	3705334.1	6086492.7	4977009	1067579.4	2791057	2417368.4	1935690.2	1535169.8	15804576.8	8464772.4	2372832	1408145	3170089.6	4053824.9	5748900.3	2347363.1	6577238.5	18046531.1	2868730.5
1998/8/6	2243149.9	1908165.8		5111347.8	1753432.4	6421842.4	7833558.3	1376374.8		34965231.9	6349231.5	7216379.1	1949933	1587922	6178648.2	2197246.9	1500050	5874587.4	N/A	2360113.3	8021911.9	3048972.5	6683963.7	2957231.2	66112057.8	2431584	2240293.2	2097289	1019979	1598029.8	3886980.8	4157920.3	3129604.2	1051765.8	3163310.5	2089374.5	1330139	2751114	17566008.3	6507767.8	4685286.1	1623437.3	4367915.3	3942122.2	4902817.8	1894837.3	4763614	24472627.3	3663556.3
1998/8/7	2768906.7	1443128.5		4709473.3	1130852.6	3602790	13688264.3	1702415.5		28668133.9	10101084	7686539.2	2651871.5	2509830	16135517.7	2295718.7	3447177	3972466.3	N/A	4031467.5	8005889.1	3969560.7	4105467.4	2308886.2	28649966.4	2842862.3	5397160.3	2690296	1938579.2	1065191.5	6198188.2	7612902.8	5868580.5	2856670	5590894.1	3161702.4	2267657	4000026.2	15658657.4	9889653.8	4893076.7	3128292.1	7349085.7	3687414	9992328.7	4115009.2	7674391.5	24089696.8	10236211.2
1998/8/10	2320652.3	3836750.6		5366183.8	1340583.7	2945493.3	11136753.8	N/A		15669487.5	9494891.2	5361949.3	1648730.6	2147324.6	6547814.9	2157294.9	2224255.9	4037700.9	N/A	4133078.3	8269543.6	9961436.2	4804464	2062842.7	14082268.6	5768608.1	1695151.5	6913392.3	6053740.4	1665299	4086279	9141306.4	4767043.6	3380440.6	4615992.4	2487490.6	1819795	3840960.8	11001580.8	5611035.8	5717786.2	3308622	5226657.8	3144759.4	7476657.9	3534669.7	6026436.3	17440088.1	13891167.2
1998/8/11	2408233.5	3167174		3636912.1	1606249.4	3444592.4	4015377.6	1799381.9		15453652.1	6043271.8	4969277.3	2646444	1609992.5	3361442.8	1558436	1919092	3046727	N/A	12714921.7	5965707.7	3588300.9	2734538.4	1403807.1	7565683.4	4017025.1	4522192.8	2397574.5	2406482.6	1174807.1	3399804	3579101.8	3945638.8	1734397.7	3981564.5	2129686.1	1191072.1	2596134.3	7988862.5	8659021.9	2943641.2	2101749.9	4866668	2169523	6438555.3	2396661.2	2737164.8	13390119.1	6116817.8
1998/8/12	2566767.3	3365800.5		5575744	2164443.6	5830578	9343352.4	2996850.5		10875059.2	11304660.2	5764965.8	3447825.6	2051328.2	11301147.2	2879851.5	2337175.8	5569582.6	N/A	8479251.6	4407629.5	3581581.8	5409030.2	2441580.9	22786730.3	5633885	3294506.6	3950231.4	3843224.6	2132032.4	5875148.6	6154394.8	5523479.4	2515473.9	7113481.7	3074709.1	2879602.2	3723521.7	11781461.2	5745163.4	4752377	3153781.8	7635657.3	5115502.4	10905903.2	3508691.6	4781432.4	21379400	6069482.3
1998/8/13	2466348.6	2584743.6		4587798.4	1714870.5	2237854.7	5123009.3	1798887.2		10154673.4	6419925.3	3971473.9	2943899.6	1653149.5	24925915.6	8165859.9	1538169.4	7792365	N/A	9851242.4	10914092.4	2651228.8	3907158.2	2253583.8	20876335.3	12517032.5	2076396.1	6180934	2751591	1126470.9	9588885.4	4351361.4	3775933.5	2847516.2	4248099.1	4960739.6	1272902.5	8568526.6	7132553	5361566.5	3204943.4	2472425.2	11376627.2	3188051	9047990.9	2521927.8	3185522.9	21454771.6	4250596.1
1998/8/14	4489591.6	1851406.2		4906213	1485989.7	2132861	8690646.8	1964730.4		11126440.3	7271238.5	4249785.1	1466089	1789148.7	27936120.5	34056133.3	5811761	3028271.7	N/A	6933227.4	12706612.2	3577134.8	3506498	2404642.5	12031295.6	3643611.4	2752239	5479910.1	2542541	2648144.8	17513068	2825275	4772439.7	2524781.3	4955107	3983733.6	1141032.3	6494547.7	8731033.7	6200956.2	3554932.2	5543070.9	6125040	5520849.6	34989771	2219537.7	3585875	12079387.1	4966039.5
1998/8/17	3359313.5	2327537		7379972.5	2825939.8	3282639.5	6899390.8	3744074.2		5218474	7215699.5	5353123.8	2680164.5	2767084.2	16702869	16312733.7	4296195.8	3921207.3	N/A	6298783.8	10907232.2	4036930.8	6308385.1	5052890.2	18281738	3968457.8	6813435.9	9257933.9	2903457.8	1903177.6	6217355.6	10049966.3	6224445.8	3895354.5	6249597.5	8107396.2	2810713.8	8167206	13672011.6	15366570.4	5216588.4	5465187.4	5633439.1	5636446.5	21063988.5	3259883.7	4113510.6	19066819.1	3293268.3
1998/8/18	2954062.7	3055343		6546368.9	1757199.6	2220426.8	8463792.3	2419094.2		9096170.5	19236929.9	4127735.1	3998884.9	1654529.4	15580812.7	17163609.4	5828989.1	3055441.4	N/A	4515177.2	6237155.7	3186109.2	5025296.5	2235703.8	14208104	3404358.9	3622651.9	8348852.9	4615214.4	1566706.1	20600943.7	8413514.9	4894212.1	2249557.1	5000363.8	3757863.8	3560397.8	5449964.4	8940054.3	40034720	3765851.8	3456502	4562471	6834451.6	21233105.4	3403087.4	3933912.4	11962210.5	3559480.9
1998/8/19	2911500.7	3426479.4		8383515.2	1357958.2	3400901.3	9202762.6	1878796		7321667.8	17403302.2	4171272.2	5547591.7	2013699.1	26585827.9	36811996.3	3891952.8	2824319	N/A	3562534	17343410.1	3920315.7	5232589.2	4347915	15070943.9	1816654	1789490.4	13191462.1	3402743.1	1801127.8	8587478.7	5044309.3	8576809.3	3194961.4	4314947.5	3974785.5	3598181.2	8191891.3	52968808	34483997.1	3842232.6	3413796.3	4115029.2	5819988.8	28048741.7	6989442.9	4086596.9	49042719.5	4438625.6
1998/8/20	3447784.7	6610918.7		10325196.8	2652812.2	4188122.6	10295935.1	3827868.2		9969064	12277104.6	5563953.9	8001755.3	13665265.4	24205165.5	33076574.7	6829166.4	4129218.8	N/A	4382574.1	16743372.5	5096722.4	6456730	4530128.6	29836083.1	2599791.4	4989713	13159670	9077185.6	2110348.4	11640270.8	6478539.8	9124570.5	3718046.5	5466907.5	12223021.6	3821121.4	10884268.8	45228131.4	21371542.6	4664943.4	4383116.2	5188265.2	7729854.1	43133972.2	18005796.9	6059825.5	58988973.5	5750695.8
1998/8/21	6663926.2	7164800.2		13026855.1	2566233.4	3594215.3	8084967	6654166.1		9691379	15979179.8	4293278.5	4540212.8	7120373.2	15002156.9	26638243.1	5350261	4646416.5	N/A	5654730.8	5523566.1	4336259.2	5707143	4157045.1	36668130.6	10140506.6	4337661.4	25578758.6	3669521.8	2292299.3	9232853.3	6419563.4	5853742.6	3597760.8	8471768.3	8615305.1	4068769.2	8782441.7	33740870.3	18484731.6	4276067.8	7292288.7	7203793.9	5577600.5	31330025.7	10803036.3	6028387.4	47777801.5	6990969.9
1998/8/24	6344050.5	4442819.5		11572652.9	2849365.8	4382295.9	13426353.1	9157918.5		7402071.9	16751060.8	4680492.4	4393378.3	3734761.9	7540758	39215739.2	3653225.8	3478902.5	N/A	5578526.1	10143506.2	4103099.1	5392182.1	5058693	15426214.1	6591632.5	2510204.3	19281361.1	3140654	2267605.7	11763926.8	6789744.1	5998723.9	2837960.8	19395134.2	4169594.5	3096977.2	9466272.4	18362291.4	57653453.2	4570015.6	4916686.2	9280445.8	6024012.4	32410333.9	16540694.7	5766713.5	43402058.3	4175159
1998/8/25	11144666.5	2015575.6		12026426.5	1670806.3	3136408.1	10020961.1	2586096.2		7733793.3	11039474.5	16847248.1	5754728.2	2233900.5	5618820.1	25931614.8	4041445.7	3392217.1	N/A	3481097.1	11057090	3754355.9	3155635.8	3951879.2	53549533.7	4009736.8	2033087.8	8571622.4	2093008.9	2140728.9	10798981.9	4097251.4	14082814.8	1971855.3	13247526.6	4290192.3	2136066.2	47231274.5	12478023.4	88503016.9	3088762	4251501.7	3701690.6	3479716.2	20430810.9	21405697.5	3616772.9	28171735.2	4123466.7
1998/8/26	6032270.8	2786472.6		8741659	2539602.3	2251543.5	6990948.7	2678909.6		5671821	6675507.3	5410123.9	4002965	2219706.2	19146720	23271685.3	3054896.8	2638902.6	N/A	2910353.7	6805317.6	3292213.6	2795296	2384635.4	33175733.6	1906560.9	5419994	6474296.2	1719968.1	1336187.2	30835692.4	6884373.4	7173567	2409332.5	7891042	2833038.4	1656832.4	35095020.8	10472607.8	52185835.7	4378908.1	5329942.3	4467383	4457462.3	12062134.7	30874443.6	4268506.6	19709797.2	4197404.7
1998/8/27	3696821.9	1415926.1		6719674.2	1765085	2899837.6	4944079.2	1711792.2		7006111.4	11181820.6	4451142.8	2919641.4	1765133.3	22388657.1	18489095.8	1932175.8	3933681.8	N/A	2864853.5	5727426.1	2451889.4	1877609.2	3340668.4	10325590.5	7107113	33403442.9	5497034.8	4012235.8	1738674.1	15948454.9	6931602.4	4092354.4	1586051.6	5969488.8	2595361	1358948.4	11012635.8	16884992.1	16587745.7	2557989.8	3637179.7	4574052.5	2400459.7	11446857.3	17495855.5	4270885.4	15734118.6	2469961
1998/8/28	2776133.4	1842294.4		4798344.2	1818956.3	2540841.1	N/A	1842256.6		6514825.9	11598022.6	4167907.3	3137760.8	1489656	14928638.6	13948130.3	1872479.9	2375115.4	N/A	2929944.4	3303312	1526243	1797624	1080337.9	7641384.8	4478733.3	7590534.9	9894781.7	2738165	1466762.6	4180563	5285196.3	3885683.3	1893064.6	5309400.8	2264323.1	1875597.6	15636748.6	14484054.5	11466994.8	3317312.7	3601014.4	2623492.5	3574344.4	10402034.8	12321355.8	2785870	15579063.2	3150456.9
1998/8/31	3222402.4	1792802.5		18506595.3	1431391.1	1983543.6	7981575.2	2524509.2		9701351.7	9068992.6	5857395.9	4330635.1	2331820	9378650.4	23444371.2	2700347.5	3080848.3	N/A	3457405.4	3479721.4	2430172.4	2790769.9	3320338.5	18839927.4	3004411.1	3871284.2	10257261.9	2541870	2012383	4795737.4	8100899	3791867.8	2215299.7	5737035.6	3624389	2815588.9	9564131.1	6503565.1	9513279.8	3719241.2	4888606.7	5120480	3468872.8	11393345.1	43393686.3	4145656.6	21633487	2828965
1998/9/1	7001128.2	1868676.4		51143885	2463880.3	2444322.4	6792368.2	2232584.6		14713917.3	7847680	8207257	6195650	8901462	44283506.2	62192865.4	7660748.1	2414316.9	N/A	2711210.9	3430202.6	2065973.7	2941790.8	3641067.6	8999378.8	1629608.2	7728623.4	5259631.4	10012946.5	1943397.6	26507389.8	6425666.6	4180315.6	14612825.4	23225068.9	16733838.3	5871323.4	7140889.9	4983511.5	12321147.7	22449590.5	3207121.5	4469749.5	3199636.6	29773092.7	116891249	19101275.3	26514336.5	3475775.7
1998/9/2	1961314.2	1752243.8		19117406.3	2985496.9	1652746.3	2363677	890601.5		10802747.9	6455021.8	4600836.7	2531674	9713483.5	6282742.4	17300226.6	5592020	1553916.2	N/A	3152741.9	3163067.7	4955396.2	2037015	11662347.4	6547972.6	9155434.8	2072883	2390305	2180922	921999.2	4469838.5	3276016.3	1942822.7	6238612	7599390.7	4587639.3	2899117.1	5942552.8	3650089.6	20072218.4	28656384.8	1539148.5	2420552	1605381.2	6991789.8	36149048.6	7311663.3	36572184.6	1093775.1
1998/9/3	1612756.9	2420653.7		7104146.1	3511669.9	1199209.6	4025336.5	1886340		6445732.5	21053968.1	3103631.6	2337468	4234912.1	7853276.5	10087409.8	2403358.2	1878224.4	N/A	9141030.5	9942993.5	7917185.6	7323380.7	4937458.1	4994427.1	3536265.8	1014588.6	3712363.2	1782369.8	1196142.6	5804355.3	N/A	1850950.8	2826591.7	3749874.6	2149684.9	6709969.8	4029724.3	3108236.7	18613686.9	5637397.2	1809180	3158490.7	2417364.9	7602375.7	19882317.5	10906435.8	33442972.7	3213793
1998/9/4	2406823.2	8636345		8235616.4	2387069.3	2665402.4	4985564	3139004.4		6306341.6	12986850.7	2604551.1	3042381.2	4175866.7	6296209.5	20579709.5	4143620.7	3906237.7	N/A	9473164.6	6485162	6196516.8	6858669.3	2344321.9	41546690.3	3068462	2483194.8	3401991.9	2389926.1	1798517	13464107.1	2449208.2	2574898.4	2128551.8	3553312.6	3723766	3991520.2	7218148.9	19620789.5	15595506.2	4722932.8	5209916.5	3435163.2	3079277.8	14703458.2	21162252.8	15795645.4	26312603.6	3496698.9
1998/9/7	3763199.6	11901080.2		16062914.9	1957942.9	3609812.2	7101321.9	3943975.4		6251328.6	13916236.5	5042970.2	2919568.1	5594768	5820741.1	17705165.3	3132240.7	5318606.2	N/A	5017988.4	7662612.9	7068607	N/A	4387108.5	10778333.6	2713304.4	2934997	5570828.6	7528289.9	2275329.2	23056989.5	2107829.2	5562948.8	2571030.5	4945876.3	3740288.5	2994114.7	6462405.8	38519109.6	21393068.4	6846762.5	7429215.7	4967584.6	4229898.9	12257714.1	60433440.9	8230370.3	16503266.8	11157103.7
1998/9/8	3904595.9	6551014.3		9507273.9	2751112.5	12890341.3	5654254.2	3496002.6		9077179	18042966	4351577.5	3596589.7	4172940.8	10803911.3	13585106.2	3646930.2	4091831.7	N/A	3899427.6	5295237.3	7107652.9	4295538.7	3128549.8	14735478.8	2580275.7	2649150	12307347.8	8857394.9	2862559.4	14956455.5	2160520	9945496.1	3335868.8	5406192	2736359.5	3085996.4	5929400.9	35978403.4	10779746.5	5864357.1	17430678.9	3007735	4219640.3	12127442.5	45188013.9	14901600.5	15069148.5	7326259.1
1998/9/9	4545530.1	5010188		7670991.1	2556682.5	30159364.3	4970721.4	2804711.9		6909678.5	12423311.4	5536483.7	3582234.6	3292737.6	10636322.4	12652487.4	9633505.5	2945511.8	N/A	4377767	6266591.5	3691886.4	7291667.8	7783423.4	13553170.1	3606128.2	4217350.3	8229459.2	7138512.8	2549361.1	8586964.6	3991935	33818187.4	2414014.8	4073593.3	3085799.5	3467629.5	6348748.8	86672174.6	20624106.1	3699944.2	8666678.3	4178161.4	3505881.8	10237180.6	35518120.4	19636453.5	12095280.4	2761983.1
1998/9/10	10267748.1	5733006.8		13378459.8	5897312.5	14936579.3	10458929.3	6727143.2		13573057.4	14871275.6	10249402.8	10392792.6	5240642.1	27190326.8	20635253.2	6841420.1	4686220.4	N/A	7077429.8	11031459.2	7135148	7650423.8	6371366.9	147386296.6	18944573.3	9123287.2	13372751.4	12639502.1	4823591.8	13886955	7297699.2	25447352.6	4448836.3	9326338.6	8000084.6	7750264.4	15848403.4	54215072.4	35560449.8	8022146.1	11856281.4	11149765.2	9762857.7	33334360.8	44704546.9	24245360.6	16673966.6	4070701
1998/9/11	5237079.5	3583085.7		9075560.6	3488928.6	7323785.8	12649763.4	8655048.3		12427135.8	12383716.1	8296506.7	7081303.4	5499302.5	32891210.4	24484301.9	4712313.7	13935085.6	N/A	18815754.8	6700667.9	8056669.7	5940035.9	7914862.7	90324700.5	26166284.7	9408838.8	24295482.2	21078970.6	4192569.8	9877459.1	5115606.5	18014799	4615439.8	6468465.6	16026093.4	5030327	15701667	57770275.9	40577176.5	5147747	8151699.2	7242072.2	5695832.7	25252112.1	29111817.2	15108018.3	19083990.6	4800730.3
1998/9/14	9809769.7	4683287.8		13121347.7	3206753.9	11964930.4	7112568.1	11411421.4		13182539.8	21037206.6	15987861.2	6935986.8	6525695.8	14768204.1	53949980.6	8386059	17637487.7	N/A	10421288.2	8367111.6	8283341.9	5968735.4	7822838.1	73892661	10205029.5	12356977.7	9438776	19207915	6240940.4	9652474.7	8240087.3	15760678.9	5792690	8328115	13008204.4	5274100.7	18270015	63564065.3	50080879.2	7878989.8	5703966.1	9723800.8	12998519.5	21901885.2	44210590	16862005.1	19161313	5938991.2
1998/9/15	7359619.4	3667718		16505696.7	3739832.5	9506242.8	9406354.4	8137634		11221402.7	34242155.8	48541292.9	17973230.5	10371454.1	38213348.1	46506151.6	5723190	6595517.8	N/A	7277530.7	17394608.9	8158472.2	4896594.8	38235351.4	112906123.6	17409047.5	4074183.1	8098192.8	6867722.8	4198474.4	10478078.4	9489559.9	12071043.8	8045000.2	7493800.7	8132272.5	5394501.3	23012816.3	39891093.4	28202868.6	8635354	6181347.8	6764772.1	5940510.1	14619952.8	41609667.4	18398642.7	58477553.8	5738950.2
1998/9/16	4015718.1	3434552.9		9035255	4270158	6775975.7	5874531.3	5939084		9763456.3	N/A	31226758.4	11927772.5	4915481.7	12507952.4	18607379	4057942.1	4145191.6	N/A	6293929.2	15707837.3	6963526.5	5608964.1	21873262	48989376.6	9997126.5	5286876.8	6082676.2	5927905	2918197.5	6683901.1	5249202.4	7531972.3	5384615.3	7256479.4	4798313	5062078.2	16900258	44465562.3	24700986.6	3962584.1	4823963.3	8057273.7	5845024.5	13108226	25562142.7	12210284.3	31633942.7	5350953.9
1998/9/17	9214411.6	4474384.5		9249487.4	5101270.6	7528790.9	8782073.7	36723390.3		15601075.7	68853490.3	28165900.8	21430636	7136817.4	18694438.9	23418900.5	5563365.6	5099484.8	N/A	5846179.1	5969785.5	7497643.3	7542806.5	16517740.6	44372634.9	22776929.4	29782440.5	9493932.9	5774461.4	4944920	9357355.2	9425083.4	9461938.1	5146217.4	8773474	7392713.7	11404997.4	15959032.2	62328099.3	51412327.2	6692525	8306408.4	9164708.4	6573693.5	17999054.3	33796590.8	30510020.7	14812412.8	5981701.2
1998/9/18	5531042.3	3302351.5		7220900.5	2200492.4	6385226.8	7382500.2	12113468.8		29272264.5	36269485	50994601.3	11415893.8	4632382.7	15540979.6	16886552.2	2729110.9	4638257.8	N/A	5110833.7	10237240.7	6074125.2	3791659.2	31561365	22222404.5	8529384	59629625.1	6692527.5	5034990.9	3002909.6	8291575.5	5804972.1	7987601	5131629.2	6653064.6	4794667	17342807.3	8788961.2	64901307.4	23053159.3	5078596	7867500.8	7213239	3907967.7	13246162.2	24441301.1	9083442.9	17411295.4	8640266.2
1998/9/21	3161587.3	1753863.4		5572495.2	2702019.4	3259499.2	2862273.4	9034875.4		15202371.8	27513881.7	31831532.6	5859341	3479980.3	8924756.1	7877383	1527675.3	2237654.2	N/A	3509812.6	10198312.7	3290650.4	4324823.1	49954865.4	21192440.3	5510582.4	20145259.2	3271075.1	2452809.9	2565159.5	6989907.4	3931631.8	5308253.7	2668589.4	4582996.6	3108514.4	6098879.4	6793458.9	29239669.6	16166535.1	3038588	7524271	5387952.8	2429216	9954410.4	11593920.1	13500497.9	14862275.7	2878580.2
1998/9/22	2681255.5	2498103.2		5554570.9	1677819.7	3144546.1	2829392.2	10457994.7		23449702.3	26005137.4	16158186.4	4005226	6671311.7	4949101.2	8406688	1368075.9	2034533.5	N/A	3254838.7	8962258.2	2383361.7	2758605	39503526.6	12371906.6	4118559.3	7207794.4	2779801.9	2077085.4	5512438.7	9676026	3154705.1	3228858.6	2516182.1	3540547	2461991.1	6718180.7	7486659.7	53685035	15229260.5	3182817	5595384	3735506	2913568.1	9872623.1	8778705.6	33985194.6	10732288.7	4591564
1998/9/23	2160427.4	2420197.6		5277523.9	1040484.6	4202251.3	2347818.4	6149195.5		11305182.5	13253426.2	14932445.9	6029806.9	6632998.8	4585333.4	8626826.1	1784862	2923235.3	N/A	1391125.8	11371795.5	4893074	2511871.8	23315188.6	10147020.2	3287083	40964699.5	2827246.6	2478481.8	4601227.7	11504621.1	2647540.6	4436665.5	2631345.6	3304831.8	2508407.9	5588320	6040094.8	58981794.5	12432035.1	4390994.5	4922134	3936702.1	3006310	4296051.2	6967300.3	25174599.6	10721894	7707081.7
1998/9/24	3323629.3	2833765		6961642	8839026	3213810.2	4076068.4	7441578.4		88727294.6	18583167	13568140	23037547.4	3074228.5	5671309.8	9934886.8	6152884.2	4281781.9	N/A	5065763.4	7776690.3	4025617.2	4974157.6	28686525	13386027.8	4335544.6	22423723.3	5281186.5	3592398.5	2866043.3	3804275.9	4358406.1	4743254.1	2644084.1	3852446.1	2926386.2	6990424.6	7244827.7	28697766.5	12455052.5	3696971	5890600.7	4458492.8	2518237.5	6309620	21291936.8	8665442.3	14841681.2	2976686.8
1998/9/25	3172877.2	2648124.3		5002800.8	2382353	2875248.7	2410640.2	6335552.4		33419780	11011072.8	11742529.5	14279698.5	2089832.2	4341048	14447681.1	4212920.4	2088374.9	N/A	2870158.2	6731653.7	15069398.2	4030939.3	28583158.3	9446579.9	2939191	17624195.4	2622144.6	4103687.3	2190896.7	4184270.4	6626100.8	3773284.6	2282795.3	2863998.3	3009857	9434139.8	4769356.4	23419431.1	7633285.9	3016808.1	5570412.5	5636054.5	2642303.5	7468638	9796380.7	22404762.1	10345063.7	3327736.7
1998/9/28	7648861.7	3217847		5500059.7	4018010.3	3205554.6	2734351.8	3147621.8		20526234.4	6585628.3	8505435.4	12358946.7	1984448.3	15852238.6	7863040.9	10587762.6	4123060.2	N/A	2682675	3510576.2	25698137.9	5467205.3	32441337.5	11557227.1	4535516.5	12706484.8	8142572.2	4756646.1	2572733.7	3676714.7	6664768.2	5207558.7	12492195.2	8372027	N/A	13813300.9	8625367.1	20841383.1	10840866.1	19764662.6	3233572.2	5291481	2358160.2	9384701	18646845.6	29129063.7	6943411.8	3294074.3
1998/9/29	2545949.3	1613390		4681663.9	2028727	3520738.9	1607305	3495771.4		10345085.2	6471225.4	4905239.6	7110864.4	2599981.2	6816704.2	7865400.7	5926246	3116962.5	N/A	3808826.8	3617323.7	10291857.7	5083113.6	24251724.1	13978319.7	10886125.3	3423294.5	29607507.4	9744140	1530584	3231936.6	2608944	3203217.4	6682937.6	2296527.7	4181927.1	11507253.7	3697533.1	15503997.3	5584922.3	6429249.5	4580573.8	3493125.2	4597857.8	14441784.1	9054128.7	15499787.4	23997505	2060654.1
1998/9/30	3332280	1527645.7		3720679.4	3132022.8	3127568.7	2212761.6	2353218.1		8173156	6867938.1	13900551.6	6691461.4	2990968.6	4392565	4995592.1	5633006.6	3582737.2	N/A	2612677.5	12366486.3	4719874.8	5338294.9	21887665.4	8988314.1	4700117	4957922.9	44742007.4	4850226.4	3595672.6	2871488.3	3358288.5	2449714.6	2888873.2	2222858.4	2069025.8	7106850.6	7079719.3	19596489.9	8974911.5	2897698.4	8648650.4	4004230.1	2719842.6	5213749.8	6306017.5	7451796.8	28513560.2	9625483
1998/10/5	1735670.5	754400		3892425	1252498	3034552.1	10720214.5	2116779.4		6012665	8694089	6635786	3550943.5	1954797.6	5279132.5	4173196.5	3724614.3	2032252.8	N/A	2678129	3764719.4	3108217.5	3399194.7	11895466.6	8639748.9	4034395.9	5548603.2	17577876.7	2792596.4	2699246.4	2356598.9	2619537	2627457.8	3168213.2	2169187	1947687.7	4665579.6	4050831.2	40933962.1	3841266.8	2809046.2	6800070.3	3087589	4396163.1	4388985.2	6459775.9	3325620.5	15881153.7	4681601.7
1998/10/6	2542393.2	2772441		4179585.5	2345460.5	2364818.9	4797764.7	2872133.4		16201590.8	8295821.1	7804198.7	5909908.1	2563768.4	24354181.2	8771191.9	7719466.4	2508882.8	N/A	2677229.9	2910292.2	5944993.4	2406237.4	10255110.2	4592712.2	9347896.7	3740825.7	17236397.2	4527865.2	1510686.2	2879862	3435128	3894232.8	2731916.3	2112917.6	2709905.8	8602006.4	5928507.8	16998724.4	7043210.3	3545912	21901876.7	3470243.6	2583619	12396387.2	11557616.2	4228672	9665663.6	3823676.5
1998/10/7	2159702.1	1154947.3		3373465.1	2323657.6	2106853.8	4359449.7	2425302.7		12000076.6	6308857.8	11492783.2	5907226	2063311.9	23534629.4	7302560.8	2454156.3	3207569.9	N/A	2760269.4	3016602.8	5855151.7	2212997.1	8920579.6	6419944.6	10537642.4	3565287.7	9330122.4	1924398.3	1457050.4	2923209.7	2615130.7	5095697.1	1625075.4	3570403	2110991.2	9959454.6	3546003.4	27287112.3	19379685.4	3141836.1	32934018.5	7061889.6	1671439.6	7968504.1	6705999.2	5395446.5	8560070.6	3834616.4
1998/10/8	1635587.6	1470904.8		2989502.2	2071350	2543376.8	8159913.3	2314344		13055939.4	7093788.3	7867023.2	7973877.7	2087896.6	8085797.2	5427132.1	3613938.9	1569498.2	N/A	2003827.5	3441491.9	3908287.9	1980625.2	7324670	14091550.5	13020202.4	4132431.5	70252988.5	1319247	1218572.6	3374263.2	5705429.4	4086691	1522303.8	1980583.6	3240296	7392145.5	3686384.4	39470259.9	9084344.6	1575649	26342264.1	9247787.7	2069659.1	13247886.7	5960607.5	11730584.4	5502112.5	5062522.9
1998/10/9	2300793.9	2158306.4		9764256	1859116.5	2196622.7	5325151.3	2307981		9122366.7	10129245.6	6547856.9	15227832.3	1906774.5	19107112.7	4465165.2	2833848.1	2679793.9	N/A	1303768.4	3262237.2	11358188.1	11710150	9466539.9	10720468.7	6663512.7	5278192.7	42913832.9	2647270	3041944.1	2447425.7	7684641.6	3658125.1	1503776.6	2039565.2	2318048.6	8121329.1	2967656.2	18326532.1	10214901.4	1957928.6	25443350	37329620.1	11695573.2	5556837.3	6740151	15909048.9	15811900.5	10321803.2
1998/10/12	3319945	3460083.4		6094505.9	3327304.8	3646030.9	3166358	3478496.3		25984327.6	21888183.1	5408783.1	11516063.2	2857160.3	10689304.8	7859073.2	3374002.3	1950340.2	N/A	4263488	1600775.6	26635568.3	3861436	9034723.5	18298614.4	21529472.8	14015979	20011065.7	5055689.1	5623836.8	3815888.6	3255191.3	4147622.7	2271869.7	3639002.2	3320626	6380048.8	6101186.9	25395418.5	9579245.4	2828241.2	17975367.4	13817082.2	15170874.1	10395030	7882687.5	3807411.3	15433973	11088418.4
1998/10/13	3732193.7	1936499		4585326.8	2390027.5	3762739.9	3085127.2	6295823.6		14063778.8	90941979.8	7534916.6	15062928.8	2481477.5	8458419.1	5689721	N/A	2809708.8	N/A	2526476.4	2523283.2	10198548.6	4330873.8	10890644.4	18230945.1	15358706.1	15110169.4	15098412.7	5307471.6	46847257.1	3062239.9	3408058.9	4165227.6	2519162.3	4187674.8	3259078.1	7009598.2	5770455.1	19559274.7	11080856.5	1811432.8	6538827.8	7766268.5	9846104.9	10493147.6	6443459.5	3241809.3	13834975.7	25476272.8
1998/10/14	2025054.9	822058.5		3783128.7	1484842.9	2153851.7	2337984.8	2662990.2		10709532.4	59891575.7	9348920	21381232.5	2109169	14789174.4	4381276.5	2119771.1	5298957	N/A	2747101.4	2527724.1	5506856.5	2394415.8	6478033.8	14068304.7	8309821.3	6204281.2	7895387.9	1969068.1	15508313.5	1930945.9	2205177.2	2857993.9	2157566.1	2443607.8	2366515.1	3465521.5	7265721.5	24130812.5	8824549.8	1819954.7	6440224.4	6370186.2	4700327.3	19951751.4	4445337.2	2784675.5	9018086	9997859.7
1998/10/15	3444321.1	2026797.7		5634451.6	2262125.5	2832664.4	4219420.6	1758897.4		13066964.3	77113920.1	5400344.9	11623150.5	2995832.9	14707359.4	4369834.8	5145701.4	5446444.5	N/A	2262507.8	2226311.5	5111321.8	2910208	11784692.8	141866773.7	7626818.8	10951680.5	22206179.4	2297926.7	8330518.2	2553528.7	4304676.5	4417384.7	2135064.4	3652994	2809336.6	10489058.6	9609081.3	54559869.7	11229385.8	2189455.6	9268812.7	7593551.6	3532914.8	19435171.2	6460663.8	15605389.5	31497744.3	7079033.9
1998/10/16	3005973	1869325		5123247.7	2833953.7	5826491	4460939.8	10111284.1		18182158	46137620.9	7520539.2	9612153.4	2510894.6	9234893.3	6489426.2	3853774.2	18513021	N/A	3351257.5	3707544.4	6297728.5	4942220.6	32473816.3	151826939.8	9366814.4	27104673	11740581	9398145.2	13669408.2	2831083.8	4953045.4	5773481.3	2183220	4013615	2842551.7	9344673.7	25686864.3	67570432.4	10750666.6	1900393.4	25771865.1	15227625.7	3325909.8	16492903.7	5237472.4	34076273.3	56683938.4	8406883.7
1998/10/19	5667339.7	3201775.6		7120001.4	10427976.8	5245771.1	6059556.2	3855784.2		21597346.8	29606709.3	8490892.8	7309940.4	7329005.2	6044957.9	11718792.4	6125900.2	6126659.2	N/A	3770502.2	2730229.6	13276219.2	4065968.6	22257659	36610349.6	15613752.8	23874749.2	10412284.1	8945401.4	13189592.8	5969468.6	4125266.4	4245363.7	1995468.8	4910749.9	4817555.8	10872498	21255058.6	29082054.5	12515364.8	2234164.3	14643931.1	10375039.5	4715470.6	9119582.5	7461567.8	30323419.4	34448640.6	9324604.5
1998/10/20	3564975.1	2382723		3826411	4778000.7	2828538.3	3036963.6	4766830.8		30308023.2	56329327.9	6365715.2	8661889.6	3479116	8757569.1	9950331.4	8736523.7	3944254.9	N/A	6873729	3189968.5	38411516.8	2738880.4	27728263.3	23906702.6	8165668.9	16922676.6	4386611.1	4368335.2	7605441.3	7811857.8	11555355	4138438	2516498.8	3317516.7	3360128.4	10647565.1	10615728.6	14376753	8163137.4	1752343	32459982	12604022	3197533.2	7562321.7	4145839.9	20033944.3	15725199.5	5520795.3
1998/10/21	16513140.8	2907664.2		6678771.2	4936936.6	4670081.9	3749504.6	4511357.8		13907635	32352988.6	12481296.3	10884774.7	7251260.2	15291498	7997706.6	3703253.4	4472941.5	N/A	5135192.7	3322264	15988154.7	5550740.8	11525127.8	27780888.7	8125158.7	7760919.4	9208077.5	5403035.5	6842299.6	3359331.5	6718872.7	4730051.3	4440813.2	6508791.4	5086693.3	8761422.4	20431111.9	22098323.8	5362004.4	3123173.6	27375080.4	21638653.4	5258723.6	10999682.1	10095511.1	13428796	7170023.2	6862155
1998/10/22	7407095.8	2851761		4731909.3	14911865.2	3420277.5	3637657.3	6308779.3		8486433.1	25974715.4	8693938.8	12519853.7	3342239.6	35291032.9	7482350.7	2374647.5	3350070.2	N/A	3334285.4	3120930.8	9744629.3	3380280.6	8799272.3	20648785.9	7472466.4	7361691.7	8702474.4	23562886.5	5107182.1	6317127.8	4933950.2	3843615.4	3652241.5	4035766.8	3526003.6	9760781.1	12994653.3	27325680.3	7373329.5	5884017.9	28281775.7	6881221.3	3869296.8	9598494.8	6730640.4	22796281.5	7343721	6225852.8
1998/10/23	28438339.4	4332417		3998034.2	9375138.8	3305542	3366047.5	4238261.4		9955012.4	28251463.9	5318427.3	8360738	6633726.2	21597790	5797859.7	2049913.3	2470311.6	N/A	3061070.8	3604888.8	5395148.9	2633953.8	10761803	16704745.3	12831834.2	17383286	11389191	44620186.8	3534901.6	14346812.3	3468629.1	4062217.5	2345108	3234570.9	2815069.2	5510397.3	34668197.2	16278550.7	10226432.1	3791250.8	9308275.8	5221369.8	2903606	7931797.2	4666014.2	13878674.5	9214851	4933491.7
1998/10/26	28587776.1	1914016.3		4635695.1	19196583.4	3774389	4581451.5	3377882.8		39664030.3	45236191.6	8937119.3	9767891.9	11918639.9	14720822.4	7634653.8	3593129.9	3523648.8	N/A	3798662	6266273.3	7634983.1	3852150.1	6674523.2	22794361.2	15703047.4	12661355.5	9738700.9	19779772	3546488.5	5068038.5	5173001.6	5047819.3	2564306.2	3395022.7	3829468.8	3634431.4	49869362.7	26032525	8942477	2409511	33197265	7716961.4	3753746.2	6039809.6	6779285.1	5994673	10624284	3665840.9
1998/10/27	14320034.8	2649556.4		2954470.1	9616680.8	3822674.6	4309797.4	3281317.4		63967315.4	44338205.5	6536964.8	13487265.1	15110059.8	10648828	4451990.6	16606741.3	2526545.6	N/A	3319922	6514070.4	4356830.5	2436503.6	9045664.6	14559872.6	7291068.8	12582272.6	7025993.2	12651501.3	3932880.4	3273329.8	2656351.4	4345028.2	1951084.9	3125147.1	2661867.4	2689536.2	18725153	10251993.2	5924188.4	1436491	54218456.4	4078733.6	2686736.9	5018860	4919314.8	16111913.9	72960057.9	3297133.1
1998/10/28	9557259.6	1351933.6		5198290.2	14564100.4	7263425.2	2839509.1	3932039.8		32401813.7	19212935.3	5170074	20694567	6779035.2	11722170.5	2884038	34906278.3	2884824.1	N/A	2595312.4	6219407.8	3876634.5	2654623.1	14726336.7	11419476.1	7049368.4	14541190.3	5141216.5	70962087.7	3878486.6	5534166.5	15176413.9	4578950.6	2254577.2	8030789.9	3050726.5	2452668.2	19152092.8	19358103.8	5484056.8	1805044	25733221.2	5218968.6	3380730.6	16858703.7	6668013.6	20960725.2	23994206.7	2351669.7
1998/10/29	12322077.7	6579373.8		3422118.1	10609283.2	3876533.7	4772674	10560596.7		12223326.7	18482827	4300854.7	20290922	23734970.5	10271983.4	3990692.7	20198784.4	2252549.6	221487000	3437341.1	7712839.4	7422245.2	3495357.4	9820471.2	8726397.2	6914955.3	6513331.6	4629388.8	49819358.5	3755340.7	3281177.8	61743490.8	3998264.9	2208648.9	4016338	2474371.5	2036399	28841532.8	15639627.3	4593942.8	3103101.5	16290573.8	5427723.3	3579513.4	11579856	5982875.6	31899627.8	17213581.7	2653498.6
1998/10/30	10313828.5	18972991.9		7317532.3	7852695.3	3109975	3094916	23858985.1		11788691.7	28547002.5	7777558.2	12465462.2	15101190.9	7376241.4	4609404.2	8532846.5	5051245.8	60220660.2	2276055.6	5411777	6343622.2	5198977.3	7299162.8	9567877.6	7524107.3	2655789.8	4580034.3	33895662.6	3643143.9	4063867.7	20206203.1	3014434.4	2012036.7	2859204.8	2473605.3	13397491.4	44172873	34147899.9	6854122.1	1787892.5	15491944.1	7565204	2002234.4	11956564.5	4081833.2	25903282.9	9759232	4153041.4
1998/11/2	6210977.7	10458926.7		3358476.2	6326277.9	2582072.2	3938195.5	19350215.7		13693031.7	11937032.1	5972149.8	17031450.5	6454853.3	5956549.1	3914335.1	9392376	6182392.4	25724204	3415775	5123650.8	5545654.6	14726903.4	9120939.5	10481545.8	15951237.2	3789621	6196510.9	26334477.9	3246327.4	3375407.9	9133446.5	4515423.5	2647233.9	3535629	2089243.6	6544730.6	76495628.4	21921873.8	7186174.3	1308417.3	27369384	15716091.9	3025784.9	19040688.3	8366205	9305795.4	37067887.9	3697754.1
1998/11/3	4953741.3	8771742.4		2829140.5	5269931.5	5652865.8	5268680.9	9894505.4		29234818.4	14978839.7	3842764.9	11713678.1	4958608.9	4396090.2	4040696.9	8874902.9	3600545.5	87091199.1	5776761.3	3614753.8	5050438.6	6406250.1	7491710.4	12502157.3	7450517.8	3595771.1	4101199.8	20681906.2	5338480.1	8249126.8	32459230	4567497.2	2172965.4	4729911.3	2165298.1	17409864	45774257.9	43599065.2	14627363.3	2270720.2	15652952	7862471.4	2621775.7	21032124.2	3984967.2	47272631.5	14110803	5338788.4
1998/11/4	4053540.3	4165421.5		2610846.6	4056470.1	33963182.1	5480117	7877732.1		27196226.2	42140919.3	2819022.4	8566998.5	4979006.7	13057119.9	4173431.6	4866191.9	3309540.3	29885395.7	4864695.3	3037259.4	6956911.6	5284514.8	6189369.1	12207551.2	4093868.7	2035542.4	3133796.7	27891343.3	9122045.6	4585536.3	16841963.1	9510037.5	1494910.1	2163137.2	1470075.4	12489348.8	19750865.4	23178410.6	19553024.2	6015594.9	14279302.9	8185607.9	2748656.9	17033803.3	3198418	54463063.6	14148379.8	3401661.2
1998/11/5	6015637.9	4940890		4522499	5699056.1	17567640.4	19258944.7	6296000.8		14484323.2	15833342.2	5694229.8	12921080.6	10586516.8	10365169.3	4647597.7	8148017.2	3539198.7	25674580.9	3407593.9	3391217.5	5398701	8856697	17788521.9	10241951	4037381.7	15504505.2	5687501.1	28618758.5	5841939.7	8499848.5	21152517.2	4556752.2	2257121.6	3582165.6	3428436.3	19322963.2	18262456.8	18674531.3	17716959	2114987.6	8745941.5	13332705.9	3467824.8	14647225.8	4790813.6	78534940	42663128.8	4221405.8
1998/11/6	12297847.8	5545534.7		5594467.5	4705664.8	8609027	17397343.4	6051085		11389991.6	16322054.1	6009289.2	10250943.7	14311856.3	8983160.9	6883592.7	9232915.1	4609370.5	32843454.8	7430383.5	2915672.9	10699576.3	12806607.6	13322848.2	16296404.8	3170261.4	18271413.1	5718085.5	93953828.6	4507779.1	8729685.4	31570134.8	5293761	4693349.6	6504546.1	5461642.4	21108477.7	25462402.5	36522403.9	31451535	2699140	26215458.5	23800080.7	6024270.6	35310574.9	8987663.6	61927250.1	28740285.2	7649005
1998/11/9	8264499.3	4087874.9		9883662.8	4971255.3	16048696.7	11206800.7	5993880.1		12561886.8	14396324.6	11836763.5	9620781.1	8206202.2	7434598.5	7343402.4	10047851.1	4442691	78861531.1	17306570.5	3039240.5	9419196.5	8091428.6	5428322.8	16146026.8	6169079.8	19755994.2	9368188.5	62585077.2	6997881.7	7247032.9	37664454.1	11951920.3	6552993.3	9255469.2	7281154.8	8987752.7	35201169.2	30395347.5	30586530.2	4219935.4	34530031.3	29085423.6	10387911.7	31831884.8	7324927	34880718.6	21814411	6224861.8
1998/11/10	6215505.4	6070717.8		11476894.4	3394331.1	13581803.2	7814744	7637175.5		19663443.2	19681400.2	7287272.4	11969505.3	8151722.7	11754874.4	15970959.1	10213989.2	10311879.4	228688079.3	8314843.3	4113968.6	6135616.6	6710339.6	6306368.4	54665039.8	5552780	27811271.1	9265323	21846327	5457879.1	9563466	18890051	7255244.5	5024504.7	9342357.2	8224202.1	9919179.4	29249037.2	28278478.3	17798763	2897414	31455547.3	16314524.3	16010650.1	20063527.1	10099373.6	25321337.9	11709559.7	5553415
1998/11/11	5549459.3	11623598.8		4633016.5	5005218.9	5942533	9420944.2	3998734.7		16725194.4	22684443.2	5943567.7	11217070	7855421.4	10244644.4	6120150.2	37025869.1	9995014.5	72081021.3	8478901.4	3890337	5390052.5	5190572.9	6591392.2	14478595.6	2939640.5	4243826.2	15148731.1	26635396	8563382.5	6642570.7	13944070.2	4455532.7	3063280.4	5411520.6	7744549.7	5902492.9	30971700.3	22091607.7	19033131.7	2602955	9620607.5	10981142.6	36940605.1	17277679.6	4979788.3	14165322.1	8453585	6387306.6
1998/11/12	5736219.2	8195053		4629612.2	23669185.8	6273359.7	4813533.7	8323786.3		16051667.5	15364670.3	3678850.5	8562046.5	6751829.1	6562487	5297742.9	12676532.7	9986039.7	55691253.9	7213023.2	3373947	4330743.8	3346623.3	18363852.9	13852691.8	2650361.1	3866224	26271385.6	49261921.4	16460883.4	5721451.7	13376340.4	5228591	5980046.6	5304855.5	8186855.7	3824827.4	25169090.9	54498913.3	89340842.8	3619453.7	8126150.8	14834979.7	12180456.6	15586874.1	5877821.9	15910047.2	38420118.8	6875671.9
1998/11/13	14150808.6	6582986.8		3712306.6	12299413.2	4633027.7	5106360.2	16153136.7		9857110.4	19896372.5	3947296.3	8626379.8	3960508.8	3992715.2	4877107	8032415.6	3389674.7	29706253.1	5489543.3	10559810	6726280	5348773.2	19514747.3	12167142.9	4032567.1	2442856.1	15718474.7	28198796.6	5853789.4	4690984.8	21242863	5628895	2414556.4	5949531.9	30177897.4	23991418.3	16966716.9	35711537	102088840.9	3789343	20261351	6289999.5	6506163.5	13328280.3	4954663.9	11439109.3	33303622.1	3839094.7
1998/11/16	12399461.8	4173631.7		4177123	9008483.9	5504837.6	11073024.6	9301517.9		29703635.5	15526680.4	3418574.7	6816220.8	4576136.9	3972023.1	5508156.9	13008059.9	4088814.4	52210833.6	12460358.8	2953849.4	9785656.3	15054797.2	37507187.3	13354432.8	4080011.5	2719623.4	6551105.2	31509871	8093986.6	6526852.7	10910037.4	7670823.9	6878739.2	7837749.2	17944130.1	19290909	17934952.7	23605259.1	63914533.8	3343872	18980996.5	6674188.1	4603366.8	16792347.6	4923903.1	20914709.4	8105967	5786022
1998/11/17	7117823	4150309.2		4576563.5	6236492.9	4968911.2	23019851.6	5495477.1		50374051.1	21974134.6	4082149.3	11457800.2	3108729.2	4984295.1	3989963.3	10892024.6	5070450.4	37023361.3	4755201	3144926.2	9488891.4	6925874.7	22325315.2	16989815.8	5141358.3	2693221.1	5323774.8	17452454.2	5985192.9	14206801	10520922.2	5923098	3566479.7	17559369.8	6642740.7	18540692	29861864.3	41738491.7	35662345.8	3108830.1	9577358.8	6198898.5	4700012.5	11875743.5	4272135.7	33883992.3	10167848	4087943.3
1998/11/18	4973837.4	3537515.5		3944256.2	4369526.9	3329855.8	10271452.4	5176168.2		55695234.8	16857579.3	3754742.2	8932862.5	3505628.3	10536139.8	3711476.1	7774788.1	2681943.7	78014628.5	4609309.7	2764473.9	6037363.6	5318836.3	25939051.5	12416303.6	2018660.2	3806901.4	6615617.4	15982009.9	5576106	30311420.4	7252999.6	4326644.7	3081805.7	6273287.2	9999404.8	6886905.6	16933655.1	46583540.9	34158584.6	3040885.5	5784394	5115760.6	3239312	9027935.8	3955754.4	42662508.4	17346192	5269476.5
1998/11/19	4017329	1908246.8		2022971.2	4164186.5	3428824.8	12758422.3	2885062.1		47442639.1	14017978.8	3204592.5	5242148.1	3907707.8	5817886.9	3921622.8	24307291.6	2365238.4	51188098	4539674.3	3654180.6	3961922.8	3236528	8264639.4	10492780.7	2876430.6	32548507.4	3328773.3	21169660.7	3734011	9236533.1	7500463.2	3762965.1	2730655.2	3970632.8	21805102.4	5011826.5	79013515.4	39513632.8	38799394.5	2301485.5	11267663.1	6401778.5	3168318.7	8565057.3	3172854.4	25092184.9	19408325.2	2571905.9
1998/11/20	3015128.1	2647204		3540634.8	5725995.2	8370231	18365774.4	3362344.4		65640703.4	11966780.7	3547990.5	6176298.7	2370933.1	8126160.2	3601440.1	10796280.6	3422456.9	34905579.1	10417273	1711135.5	3895481.3	3200772.4	11367834.6	7484320.9	6077364.3	45111310.2	5744190	30040921.2	4153893.4	5945013.7	6426331.9	3418059.2	3509464.5	4066310.7	18124884	7858593	18396768.9	23340851.2	23380164.1	2139593	8585089.6	5156564.6	2128298	5205396.7	2873920.4	40823438.9	35435470.7	2942024.6
1998/11/23	3920736.7	2882039.5		5113940.8	3382257.6	6737400.8	10081828.1	3938163.8		24696269.8	11855339	6134686.8	23926426.4	2816484.8	3425268.6	8400001.8	6040688.8	2081781.5	22833688.5	2560843.6	2026511	6329927.3	3695686	3197257.1	8023487.9	2980428.5	12903494.8	6223939.5	25142117.6	3124869.9	13221363.1	6756696.3	3755822.7	1567869.6	3719044.4	5185675.4	8099113.8	20632180.7	16411534.4	28324863.6	1870818.6	8602272.8	7028424	2397802.3	4455570.8	4440810.2	49416977.4	38514482.8	3507510.7
1998/11/24	2441042	3884270		6631409.9	4073756.2	3620831.8	4721545.3	2665963.5		16171212.1	13723428.8	2291062.7	13719625.6	2124289.6	12548532.8	3672884.3	6741099.1	2730555.7	22847043.5	3779772.8	7776133.1	3430702.2	1833191.7	5488701.2	23598932.7	1272371.2	20874269.6	3386151	17632283.8	3709613.6	9733704.2	6133940	2282268.3	1402103.3	4157572.6	3052894	9945971.5	7926733	34672903.7	30499549.6	1746642	21023321.1	7739471.8	2973739.1	6429832.8	3114929.2	17178156	34327195.1	3843326.8
1998/11/25	3022348.8	2107646.7		8879627.6	3566747	3280082.3	9291790.2	3674620.3		13806177	7108611.3	3040152.8	8036247.5	4320118.6	6580600.9	2646738.5	5285631.5	3329372.8	56612332.5	2485916.4	1825340.6	2383436.2	2230248.8	5036673.5	6707654.4	1292279.8	4199382	13997497.7	26322441.7	2883818.3	7708600	3733554.2	2218573.5	1631134	3602907.6	2971294.2	6164455.8	13946923	17427815.8	31348310.6	2160772	14066277.8	8186605.1	2488224	6891859.6	2213985.6	22722219.9	70581869.8	1991712.5
1998/11/26	2505800.5	3081663		13320327.1	2002368	3397177.2	10762160.2	3585064.5		17376860.4	7445531.2	3941071.6	6436353.6	7321871.4	4591007.4	2398032.4	9388907.7	13226259.6	34382973.6	2703716.8	1732231.3	2217495.9	4121549.6	6301451.3	8505383.2	1399677.2	4059946.9	37248479.9	32805297.7	2564896.8	5625030.1	5094068	2838005.8	1159688.9	4597520.5	3869238.8	15918661.9	10598466	14066585.4	22715590.7	1347967.7	26452403.5	5526065.5	3731308	7279524.1	3738836.8	22017757.5	76492363.2	2209515.4
1998/11/27	2649261	2473033		8223744.2	3248596.1	3570752.8	11163128.7	4625244		10381845	5845321.7	4114187	6899541.3	2530353	6857224.2	1842705.5	5895758	5440031	17983013.5	2276679	6680512.7	3278443.2	3215229.8	5684516.8	6445735.8	1809021	8279339.5	20085027.8	54840871.5	2561155.1	4347039.1	5399422.9	3354799.7	1389307.6	3125294.9	3323389.8	19280068.7	20998137.7	10628530.1	14122850.3	2209589.8	39552185.5	4574781.1	2279034.4	7919127.8	3884651.2	18933130.4	38587131.6	2396425.5
1998/11/30	2548330.4	1736670.8		3918986	2443880.6	2986367.4	6476767.3	2617538.5		7440924.2	5411133.7	5485923.8	N/A	1783884	15030390.5	2526289.8	5229266	2480868.6	12327911.5	1537097.9	2364053.8	2947731.5	2839391.6	2816491.9	5416054.7	779249.4	2839948.4	3670463.9	64226652	2688699.4	6456697.2	7213309.3	2704270.8	1274067.2	2845220.7	2934606.9	11505541.4	60252640.2	13865621.6	18095767.5	2637677.6	22426446.4	32814236.1	2297684.7	4543083.5	3618102.3	13451859.2	144571879.9	2129443.1
1998/12/1	2234923.8	924079		2169205.3	1747331.7	3671966.8	4536904.9	1979158.9		12381797.1	7815965.9	2875654.6	4082261.4	1007758.6	26722746.1	3089393.4	3687667.2	4154655.9	17605637	1901401.6	2771964.5	2221471.2	1750198.5	4888925.2	3742680	1537551	2755602	41179171.6	21403887.8	1380339.6	3534834	4917479.1	2002877.1	1274498.4	1835649.7	2822657.4	11003537.8	28410898.1	41833431.5	16672451.9	1143116.8	19338265.1	8685995.4	1533006	6722847.4	1783705.6	52627532.5	101709341.1	1378402
1998/12/2	2595609.1	831059		1985265.1	1753313.2	23122554.4	4306828.2	2559502.1		10907329.8	6843359.5	3900317	10122471.7	2267148.8	33113045.7	3434277.9	5235343.4	2387320.7	16400687.1	1921771.2	4117914	2618084.5	2026890.5	3247152.5	7640523.7	965354.6	3559468.7	35255198.4	31890363.6	3533037.5	4228791.9	3043500.4	2199858.7	4572182.4	2936978	2703384.9	5596553.5	15169210.5	21797830.5	24392394.9	1289886.9	8238519.7	9503990.4	1983216.7	6946798.4	3163543.4	15140782.2	38679817.8	1441450.1
1998/12/3	1403626.1	2188963		2753725	1346148	56277632.5	2089628.9	1384346.3		4644319	4940341.5	4076707.2	7097174	1195294	13332457.2	1992207.9	6666430.3	2079298.8	12724575.9	1251086.8	3947225.5	1612693.4	2509929.7	2306117.8	3227616.3	651161.8	997194.2	11915746.1	24425056.7	1023962.8	2330278.6	2975922.3	1098307.6	1650996	2963611.9	2625684.2	3669680.8	10757671.8	20851220.8	24867161.9	769754.3	21173703.8	10209861.8	1977537.5	3519780.7	2114654.2	9507540.5	23225441.2	1244251.6
1998/12/4	2360382.3	973372.5		1443515.3	1995770.9	49469864.6	3651431.6	2912312.5		5352569.2	4957729	2364803.4	8811466	1697126.9	8599065.3	2731857.2	13120234.6	1591021.6	18157415.4	1435928.3	7883304.7	1595291	1505057.3	4455451.8	3715199	3719851.4	1049498.6	8313325.6	32592214.1	1543059.9	3680356.1	2196490	1533049.3	1369802.1	2396496	3545173.6	5915860.2	18247552.8	9043186.4	25741585	898617	18164327.9	6268198.5	2240466.1	3470796.5	1754771	10670200.7	14564500.4	1654296.8
1998/12/7	1987110	1388500.3		2460931	2631972.2	32911044	4339459.7	3240077.3		6556215.5	10330383.7	5822817.2	3261385.8	1893843.9	15056706.8	1371656.1	5107021.6	4016556.4	12152836.5	1119041.4	1987396	3447727.2	1658922.5	3638158	4034481.9	3499193.5	10845697.7	8010301.7	37837020.8	1006921.2	2097132	3527530.4	1357148.2	1381965.4	2692618.6	2087524.3	10159106.3	25994179.8	12599018.3	17138207.2	1226612	21446641.2	4609092.5	1659131.9	5012927	1516582.4	16311924.6	13531596	1003324.6
1998/12/8	1175689.3	700803		1869425.9	1231651.8	23814891.4	4121975.9	1817128.8		5053163.7	2743844.9	2561554.2	3194213.5	1443608	13218902.3	2733575.7	6151916.8	977498	10208947	1737571.2	1837564	2542228.2	917635.1	N/A	3135369.2	1799390.3	3322509.2	14103386.3	36736029.3	852802.1	1731188	2738024.5	1047474.4	2484091.3	2194828.9	1731894.4	3745909.3	37516968.9	15745295.8	14224281.7	1214723.7	8408937	3376047.7	4593598.5	3622069.3	1155107.8	11983412.8	18001308.3	2491328.5
1998/12/9	916050.4	421374		2159333.3	643171.6	19625405.8	2338877.5	875839.6		3804844.9	4543342.7	824850	1925544.4	3904857.7	9543694.4	1733105.3	4262829.8	4739761.6	33001867.6	874835.3	1477424.9	824777.1	3630460.5	3123719.8	2276225.8	1076757.4	674423.4	1973462.5	24708230.6	571037.2	2266550.8	2052745.2	1138153.8	7975562.7	8553452.5	4815121.9	2392731.2	18682793.8	6878693.5	10803670.1	2873923.2	15546343	3554768.2	2276551	2303254.7	4005559.4	4193241	33954604.9	1032925
1998/12/10	1530814.8	494015.8		1718277.3	547247.9	12288193.3	2200678	1413641.5		14435520.2	8038112.4	1757633	1380651.1	2485725	16472789.2	858759.3	1592192	1298421	16661893.8	2248823	4263881.7	2586320.1	2443479.1	3426931	3848977.8	552454	769822.2	2663558.5	4445008.3	889415.7	6186086.1	2045708.9	2005213.4	2936917.2	6063905.2	2645925.8	3872349.9	103591727	8382076.6	8177644.6	1282920.5	15765850.6	2257221.3	1628141.8	2088797.7	1634560.3	4503169.7	24131907.1	916548.1
1998/12/11	2841628.5	1151735		2299947.9	799344.3	12164863.9	1808925.5	1398947.8		8311376.7	4753962.4	1974025.8	1022485	1435713.8	15956545.1	1525861.6	3181420	1435525	30890469.5	1856805.6	3386087.5	1982943.6	1792442.5	14191019.6	3934478.6	3424528	158227.8	7090595.7	20902568	1067889.2	2263228.8	3097454.3	2110895	4508912.9	8161079.5	2695694.8	1605584.1	39575879.2	8363747.1	11682944	2340792.7	22260388.2	3026299.8	1144218.7	2541905.9	1149140.3	19425156	7996407	731301.2
1998/12/14	1316541.5	862986		1325437.7	391959	5346240.5	1461165.5	1278277.1		4806754.2	5375273.6	929500.2	1319348.5	1082839	6176503.3	1530529	2191449.2	1647813	38074173.5	923654	6198386.8	935116.7	683499	20458830	8305496	1820581.6	600633	3701796.5	9485735.4	1083443.9	2385949.7	1965727	1388329.5	6615380.3	15291800.5	3070469.3	4576932.9	14677506.5	4551988.7	20662804.2	6585486.6	20105086.9	4005497.5	1292171	2542508.5	1167708.6	26305946.4	10346082.7	760493.3
1998/12/15	2429391.4	1976838.8		3674023.7	1870493.6	10076414.5	1851231.8	2097642.5		6280642	3529019.2	2029598	2203043.3	978859	12193956.4	3324816.8	8767827.7	2380814.7	23202586.4	1249085.4	6740991.1	990940.2	1566825.3	4960616	6143374	2272745.6	8638383	5404250.4	4783895.3	1409266.6	2427114.9	5838767.4	1792196	2738799.2	5998211.9	1945601.4	5190953.6	9479090.5	10271412.6	15616657.1	1964819.5	3734908	3679901.2	1642987.5	5511876.1	1603536.7	5501763.8	9260791.6	1721321.6
1998/12/16	1970440.1	907449		4818654.2	973083.8	8236102.9	2285276.6	1255335.8		7624538.2	4923620.4	1237595.8	1660693	993327.4	2686926.8	1152447	7054417.4	1282420.8	11975627.7	1352922.6	1257215.5	1235291	936985	8032295.6	4744704.7	2210412	11643491.6	3222100.7	12248825.1	699406.3	1151825.5	2406475.1	856794.1	1568482.3	3821739	2184602.2	1697378	7499841.7	27411132.1	19662723.4	1456520.9	13278565.2	2787925.4	1386925	2942337.5	1080173	30119409.3	6590231.6	609226.8
1998/12/17	2176011.7	1728262		1674940.4	883461.5	5984385.6	2766956.2	1359506.9		5138891	6141669.1	885810	2142636.3	1038154	3106464.4	2168524.6	2596690.2	3566420.2	22725175	1636990.4	683590.8	1379838.5	1760399.8	4673723	9653437.8	999735.6	344513	6958919.5	3865943.3	1030412	2289340.8	2182270.1	1511168.6	1864710.8	4225069.9	1944249.5	1991582.5	7188533.6	31694795.8	15068608.5	1350366.5	6610903	6526214.2	1509596.1	4032493.6	1460587.9	14735973.7	4650998	1099643
1998/12/18	2896673	1270661		2053884.5	1565534.9	32369957.5	4467581.2	1204820.7		4680548	3957400.4	884347.6	3419865.6	629823	5988140.3	1700174.9	3198333.5	1823008	18923700.3	1292677.9	1900684.1	1237424.6	1215630	6103256.1	10145792.2	1347413.3	251522	6911523.6	5691714.4	1419393.9	4800245.9	2833960.3	1298137.8	3434491.9	6003918.7	1702205.6	1050593.5	31068852.7	6514105.3	8988074.2	2116998.4	7351328.2	5765525.2	1384341	2609524.3	1452943.7	7614596.5	3749925.5	1204127.9
1998/12/21	2096587.1	510729		1027481.6	355971.8	21253627.3	2393642.8	1098124.7		4505533.4	2322119.8	691410	950808.6	541678	13366903.8	987948.7	2430406.5	1059979.1	11929312.5	870541.5	758631	631157.4	777584.9	5174833.9	5424834.6	1325331.4	311635.7	4501601.3	7683561.2	1463680.3	1138368.7	2160638	1210811.2	34491683	17357427.7	1559024.6	2034069.9	45887873.4	6450942.3	8897254.9	10373387.7	11331658.7	1961368	1076463.8	1780418.2	1283283.8	7524984.4	2924397.4	666982.8
1998/12/22	2636747.9	706414		9389615.5	1503965.2	16961005.3	5738000	1347968		3679615.7	5870746.5	1969338	1861735.8	986348.6	26249385.5	1797477	4528748	1549748.8	42456282.7	2879947.6	8607556.2	1153519.2	1420278.7	2764059.9	5017615.8	2133101.8	439655.1	30992662.9	19977000	2349999.2	2054711.8	4282122	1586334.3	35640142.6	11669140	1990761.1	1946000	28486710	13826982.3	15288729.4	5271410.2	4818830.6	3452317	1142391.9	3905283.4	2206927.7	10054010.1	6966140.3	1337388.2
1998/12/23	1781822.7	682715		10685071.2	897221.4	28250860.9	3621446.5	1426498.7		9447654.2	4119469.3	877757.7	1439526	645518	7364863.3	1361484	2504188.4	1419993.8	19494749.9	1419437.2	7883537	4427336.3	981873.3	2056948	4788530	2162218	464356.6	16565726.4	5213913.8	1017288.2	2216974.8	3274473.8	2160238.4	21316410.9	7365918.4	1976886.3	1515709.6	5349074.9	13143073.9	10607709.2	3356929.8	15853283.5	2432546.4	1525653.2	3403680	1512075.2	5936974.3	14927502.5	1521084.1
1998/12/24	1496445.8	353065		8396065.6	1738063.9	13890856.9	1616292.2	834182.2		4096859.7	3534312.4	906931.6	1254920.5	534868	10178750.2	4337995.6	1216873.7	657959.4	14285122.1	773236.8	4660462.4	2025774.8	789801.4	1590925.5	3021864.3	1488016	2085239.8	37552057.7	5588112.2	777713.8	3571828.1	1634364.4	1351383.6	15942120.5	6082610.1	1428295.6	3021204	7484941.4	18470847.3	15648261.4	6370270.3	8216148	2649038.3	1313667.7	7805312.2	1204662.9	4705708.8	2820264.5	1210337.5
1998/12/25	920863	2998621		13956235.8	657442.4	12556893.3	1067584	572911.1		3997859.4	2833717.3	1187432.3	1306696.3	531917	5986872.2	2008057.2	1355946	773745	18362132.8	1441291.1	718520.4	1458290.4	791775	2912605.8	3263693	843927	7845857.5	11385020	2118315.4	847817.8	2924932	797050	887896	11812549.5	6202610	789829.5	3264734.8	11595413	24850727.7	12598749.5	6684615.5	13277283	2324183.8	702515	4370103.6	1731366.2	7549517.5	15636618.9	2114985
1998/12/28	1270584.6	1225936		37291069.8	909759.7	11965280.8	1944258.8	1271830.1		3878037.4	5663934.5	1906091.6	2971546	764070.4	4117007.4	1456443.4	1134864.2	1015070.4	26128754.8	952620.1	1196909.3	1403852.4	862255.1	3337449.3	3636554.7	1970941.5	4148888.4	4636532	23408584.2	708564.6	2756799.5	1131490	1430661.4	20239589.4	5755848.9	1594051.6	3454584	18910405.9	20845683.6	16199700.1	9503941.9	4287253.3	1929473.5	910901	1561066.3	15775433.9	6198846	22132616.6	1005461.6
1998/12/29	1449371.9	1820456		15138019.1	759243.9	11430915.4	2346204.4	1024217.9		3201999.3	6494259.2	1676536.4	1209206.5	2143360	3229894.4	1404289.7	1733332	1643430	12087152	1582638	682884	1253257.8	1309831	3472403.5	6262830.4	1026098	368009.6	64194335.1	23855177.9	888818.2	2908895.8	2455816.9	3228156	12041050.3	4617603.5	2512206.6	2733648.3	10005904.8	31929163.2	11459020.2	4356840	5851001.1	2471971.8	1635400.8	2311171.2	7356574	3892729.3	26139657	1708607
1998/12/30	1665182.2	1550393.8		13192876.6	780574	19693943.3	3523759	1097095.6		3073653.1	19769420.4	1321578.4	1356904	2662008.8	6822493.1	1549714.6	4669538.8	942169	41805403.6	1141298.5	720480	1841691.3	1248011.2	6056898.7	4204648.1	2609602.7	1348010.4	45963270.8	4741637.4	1278065.3	4969105.7	2812094.8	2167298.9	13901835.1	4949281.9	1528929.7	3595291.7	4354788.7	7096710.5	14174611.2	3869158.1	14812936.6	3872026	2443572.4	3590739.8	4377592.4	9238702.9	39963845.3	1464051.6
1998/12/31	1213345.3	2235992.1		7742550.9	397094	6529941.4	3266637.7	440385.3		4722610.2	5364252.4	2784919	649676.9	525951	1579122.2	1387739	834162	715451	16757247	634397.1	1025866	1087220.2	1289680	5084164.2	2121477.6	1930798.5	89806.5	10531581.8	4472546.8	665081.3	4009193.2	1097505	986792	7632054.7	1711654.5	1080046.3	4209926.2	7760176.5	4575493.6	9395755	2769451.7	9624564.2	3559485.1	398199.6	1195951.5	2185306.2	2243684	26686402	691920.5
1999/1/4	937593.4	1120520.2		5532016.5	234683.6	3915505.7	6106593.8	831448		2786033.1	2623140.3	1054994.9	1177421.4	1405038	3651166	635251.4	830750.3	719483.6	7594437.5	799266.2	432550.5	917165.5	984470	1733600.8	8992927.9	867798.2	271676	10951708.8	2803444.4	1123769.6	2041156.1	664576.4	884998.2	6264115.9	2740364	1726785.8	1062479.2	775995.1	1568300	3666932.3	2005245	9977021.9	1904553.2	898676.3	2207356.1	1741844	4673342.7	3193817	681469.2
1999/1/5	2529073.1	2919506.8		6701716.9	1044107.7	9421639.6	4322670.6	757362.4		2766608.6	3134627	1069614.6	1804138.5	787224	5675347.4	1494108.4	591943	1134767.3	15472251.8	1437676.2	180395.5	1790303.1	1223610.9	1780746.5	11166630.7	1479498.4	273107	7430647.3	1927047.4	1687236.2	1717644.2	1666586	2143252.8	29353579	3185620.8	1951473.2	656379.2	2320070.7	5434885	8698053.7	3120356	4436040.2	12434069.2	2204884.8	3132963.2	2933815.8	4053412.2	2616952	842059.5
1999/1/6	1718205.8	2495765.4		10234455.2	676734.7	10013474.2	2747303.2	951095.8		4633952.8	8189453.1	1513462.6	1003726.4	1100835.1	1806769.3	1197528.4	6821837	965741	11183789.1	745266.5	740057	1173981.2	589583	2046281.3	6191295.2	2308599.6	179442	6094535.7	1363091.7	742351.7	1079415.6	1118075	1442960.2	28033290.5	2529247.3	990868.4	809546.2	6880624.1	8181897	11497596.4	9505868	7533304.6	3590819.5	1312179	2222985.5	2101738.4	2319227.6	3933050.1	688687.3
1999/1/7	914749.4	2177988		8005462.5	537265	9305690.7	1686087	633106.5		12847742.6	2132128.3	1420934.2	867584.5	562359	1536110.5	1300709.1	1679721.5	898700.8	8846639.3	750756	832071.6	912447.8	722789	1322106.7	3843178.6	1986414.5	221078	3218605.2	2562751.7	686808.7	1216886.8	2666911.3	1116720.7	10840925.1	2109975.7	1514127	1083347.7	9799338.4	4228730.5	5263939.6	3890571.8	9856770.1	2335267.1	884939.6	2635371	1989858.2	3251053.9	3467723	607491
1999/1/8	1505492.6	4757058.4		11212893.5	1282388.8	16224523.4	4182146.6	1775304.4		4852514.4	6084734.3	5434320.1	3320198.7	N/A	6994830.5	4648787.6	6008925.6	1536453.6	15165347.5	1565483.8	2105807	2058239.3	1650372.9	3692217.9	7421863.2	2699387.9	795361	14280322.9	5613781	1274086.1	2344642.9	3540317.1	2486114.7	12800161.6	3786853.4	1754559.9	1631423	7391959.3	19764220.8	20629849.3	6321448.4	6327746.9	3696980	1441095.6	4526554.3	2871242.3	5532472.8	7040826.1	2448547
1999/1/11	1591770.5	3440841.4		24669940.5	769653.9	36265363.2	2090244.9	1155648.6		5006239.8	5354413	3770304	4142857.5	1824127.7	3994834.7	2316332	3308256.5	1060769.6	26540064.8	1106236.7	3551931.7	2147190.5	1567189.5	1365553.3	9899721.9	1333102.1	809206	29060413.2	4704890.5	806722.7	4745498.7	3289376.8	1747374.1	20925211.8	7769946.4	4174752.2	1389575.1	3312754.9	14212183.5	16590430.4	43949963.1	6651299.8	3483887.6	1439106.3	4222409	7572261.7	6165984.5	15369258.1	1337807.4
1999/1/12	1532564.2	6579120.7		10603257.7	653262.4	13548948.6	1119067.7	1045041.6		5241212.1	3168026	3141935.5	1513468.4	812413	4311834.3	6455625.2	2164486.3	1392778.2	117475686.5	1333198	4191328.1	1315515.9	2656034.7	3210477	7240092.2	3090353.5	806334.5	13973206.1	2324639.2	1143126.7	1933177.2	1842961	1251880.6	13411987.1	4346973.1	2426747.4	1614237.6	2791598.4	12879235.7	5153333	82209735.6	3265245.4	3055301	1678875.2	5323878.5	4510172.7	3008293.7	6309439.5	938884
1999/1/13	1128791.4	9838359.8		10901567.9	780274.4	10838853.4	1972296.3	2711986.8		3805507.9	11585529	2847427.1	1532347.3	790530	5153514.7	2398002.7	4990555.6	1141542	182081623.5	1324527.2	3012440.2	1377603.7	1232260.6	2234533	5141941.4	966079.4	285057	5168848	6041648.2	676590	2802432.2	1937347.7	2092508.3	12740787.2	62419296.8	6774801.2	888083.5	3424037.8	26300845.9	6192287.2	34642070.2	12199474.1	4933946.7	1298068	3911395.4	5589007.9	3108415.3	1979197.6	1130463.6
1999/1/14	1411579.9	15624483.7		19202857.7	775826.9	11077161.3	1188191.6	978688.7		3078163.4	13759500.5	2735466.1	1150527.2	435900	9619001.1	2177869.4	7007853.5	1003829.8	61052883.9	1448277.9	2132788	1012251.7	930290.5	564724.5	3486983.6	1431625.7	2575463.4	4447068.3	4647966.3	883914.5	6523340.7	2135538.2	1376538.8	11829095.2	25011618.6	2241807.8	709697.5	4681936.5	20315072	7061172.1	17724194.8	22913497.5	16509059.3	896470	3143090.2	2539397	2089939	3963070.5	762632.9
1999/1/15	3264398.6	8901255.4		18945410.8	772818.1	7269360.9	2586013	1803912.5		4772922.1	13877454.1	3967074.8	4389107.6	1082187.5	11039141	1903193.8	10203665.8	1077705.2	146602246.3	1692659.2	957544.6	828833.9	2470861.6	1092452.5	3688404	753458.1	4002554	4134169.2	4064104.8	2261554.7	12418290.5	1468766	4830825.6	21102544	29546343.9	5136030.3	1360296.9	4834898.3	9588422.2	7332955	21846522.4	10466399.9	5762863.9	1808914.2	5435717.2	2776023	4350051.7	4090581.7	3355161.3
1999/1/18	2577307.8	2479000		7654273	1693000	36645108.7	9205000	1713101.1		4168229.9	23059046.4	1624369.2	2878972.8	1099103.6	16633000	1704000	6867131.5	4172541	117148668.8	1775139.7	1045435	1047000	8789000	1324000	8549650.4	1257339	6634000	6318132.8	2611700	1009240.3	5078300.1	1354000	3051000	13921799.7	22311926	2051090.6	1645000	5933000	23833542.9	17731981.4	15462000	16705000	6971652.3	2320000	15744896.2	3949000	7163236	5156000	2625000
1999/1/19	1279407.3	5279156.9		3417218.7	1469453.6	14822701.2	4720157.7	1577376		13636984	8523770.8	1880253	1942901.3	1725750.8	7893029.7	1981102.6	10438291.1	1527425.3	76973788.2	2417439	1141290.6	1495449.9	7248382	3305840	10374549.5	2831101.8	8363243.4	22131056.2	2986500.7	1326386.1	3544153.6	3932093.6	5774123.7	12888518.7	20162338.3	2631117.4	1091075.5	8302201.7	32036076.4	28041413.6	13316594.5	14895934.4	5362809.6	1779770	11333658.6	7096990.6	8722613.8	3665926.5	2342122.4
1999/1/20	1155432.4	1971493.9		4343908.5	1768531.8	8897633	5532392.8	967879.6		5065613.1	4184999.5	944411	1156873	1441091.6	3514756.1	2295479.9	4093146.4	987339.2	68536725.4	1644946.8	3273739.2	991671.8	3315870.4	7783030.2	4714146.2	799244	3793860.8	17017214.8	2102751.8	873493	5996735.8	3166970.8	2859258.6	12335295	13770205.8	2265212.6	3455980.5	4600989	10647977	14420669.8	11269050.4	13983037.1	3835041.2	1365975.8	3332457.5	6818767.5	3403306.8	1772270	2217876.7
1999/1/21	1739484.7	2609744.5		4755791.9	2434472.8	8825848.3	13741969.9	1183191		16227972.9	4176604.7	1233105	2080631.9	959901.2	2977489.9	1598585.1	4446240.9	1009130.9	116172968.4	1046941.2	4289607	1009402.7	5635276	2127568.9	4008459	1258470.2	880161.3	6341515.4	3769810.4	1620921.4	3617422.4	2259847.9	2648481	12414171.8	11952649	1846539.1	3272753.1	3123897.6	8027802.6	12925660.8	16687744.6	24236009.6	3790421.5	1741870.8	3466534.2	4035563.2	6625112.4	3411395	3295134.7
1999/1/22	1361405.9	N/A		4431030.3	7394338.5	10512135.9	23468602.7	1456543.8		11115395.6	4686457.3	2006563.6	1468603.4	1264180.6	3138196.2	2970676.7	13037510.2	1415229.1	152008311.4	2667024.9	2931367.4	1611694.6	8422791.4	3459115	7215507.5	1384510	1876151.7	12319261.6	2343931.2	3016921.8	4131121.4	2535251.9	3023014.3	18452404.7	19909573.1	6104822.5	1076415.8	7328131.3	7457711.1	10297967.6	21276723.2	9496013.8	4703665.8	1769013.7	6851625.5	4545757.5	6236632.4	2859239.4	6411075.4
1999/1/25	1806835.2	3168931.6		3573972.2	10862413.9	7033448.4	11942053.8	1923728.7		8740641.5	6831118.2	1447550.2	1822750.4	2607206.5	2326616.6	6047299.3	14688666.3	1536853	112396609.4	1559727.2	2169143.5	2531373.2	5008261.1	2414290.1	6177930.4	1226665.5	2265667.7	17024721.5	2923704	2362749.6	4150809.8	1213350.4	2000154.3	12796526.9	12623925	3257733.3	802848.5	4210423	6846423	6805368.8	13570657.8	12259947	4560344.3	5184160	3910204	5636655.4	4931489	12530228.6	2769946
1999/1/26	1217486.7	5093979.5		3204520.1	6365313.2	10495304.8	3748376.2	1326490.2		6588678.5	2429371.5	1236539.5	1122420.2	1203747.9	1873644	2179703	5784975.3	1106385	102757026.7	1401711	2613318	1404938.7	3771243.2	3477096.4	4675111.9	766514	7711102.7	6120581.5	1513674.1	1393438.9	3378151.1	1979491.8	2622892.1	8784278.2	13951861.5	2425431.2	1041497.6	4881930.6	11507656.5	3464647.2	8662478.3	12075070.2	5830005.2	4284474.5	4818674.8	2919175.2	2913410.9	6861726.8	1922488.9
1999/1/27	2448471.1	3760954.2		5247524.2	3556137.7	6611648.9	2882698.2	648225.2		3815955.1	10052574.2	4174195.6	4769633.9	1018758	3052359.6	2460697.4	11176842.3	983873	90091528.5	1558417.1	1601854	1420957	2817375	4910416.6	4782969.7	1108115.7	6500085.6	13246130.3	4739014.2	1074825.5	2523517.1	1365212	2389939.6	7709347.3	8620366.8	2778757.7	1794184.8	4895398.4	11040829.5	6944621.8	9233279.5	10888074	5479499.2	11657689.1	5580887	2962420.5	3536561.8	5369197.8	1199933.2
1999/1/28	1746743.5	3586215.4		2970189.2	2404420.4	4154418.4	2378860.4	1125458.2		9512527.6	6907957	10896358.1	1989377.7	810273	1736583.3	1938723.2	13248519.4	911466.7	117845167.7	1506884.5	1924449.4	1025913.4	1514129	1986157	3420740	446823.8	11387373.6	14766627.6	2744675	1340813.3	2410996.6	2185538.8	2056700.3	6546743.1	7198270	3056310.5	2303005	2473064.8	4477298.5	6361084	8042294.2	24173022.9	3051805.1	4909442.2	3846022.3	2592297.5	2105198.5	12855512.1	1068192.2
1999/1/29	1478858.6	7610403.4		3339491.7	1213133.3	3787028.2	3495745.4	3729208.8		5142189.5	7898162	5953256.5	9007203.3	699175.4	3385574.2	2149588.9	16857918	1346289.5	87787142.8	1243356.2	2278990.4	1110580.9	2910456.7	2197364.2	4738012.8	415786.6	22922885.8	7960918.8	1188284.8	1534229.9	3480465.5	2140107.7	2905281.2	10480590.9	5862579.7	1146639.7	1710174.4	3349857.6	14074503.1	6741536.6	5686296.1	7413784.2	2972199.5	3512841.5	5818365.6	2406829.6	2273979.3	5586972.7	959247.5
1999/2/1	2699585.9	6583737.5		2744107.5	888492.6	4850538.4	4072410.2	5943392.8		4977468.5	7149080.7	7656402.1	9615374.8	814090.7	1924699.1	2671294.4	N/A	3280452.8	51936184.1	1425167.8	2639125	527597.3	2852898.5	2954879.9	4140094.8	599041.7	36689898.2	8818645.4	3977807.8	3375588.4	2440113.9	1932966.6	1951965.6	11529758.7	8176837.7	1413171.6	2524044.5	3488955.4	24108486.2	3870324.6	6889857.7	6429226	4549222.4	2929403	4718679.5	1813765.6	2526794.8	3302197.4	1318733.2
1999/2/2	1815480.1	1104615.9		15214007.3	3297133.5	3707957	2561459.2	1432143.6		6230043	6207331.6	4766957.4	18486301.1	1365146.4	3025639.6	6575943.9	10072770	3173019.5	55593441.1	3522919.1	2709582.3	1237016.8	1675029.3	4000445.4	5610043.6	1117931	1583908	15022809.2	4692292	1866432.8	2039623.1	2620575	2332523.4	6479529.2	5842317	1221511.4	876790.2	4159550.9	20838594.9	9773511.1	4815535	8561472.5	3079745.5	2661980.5	4561667.1	2253736.1	2012000.2	3689525.6	991683.1
1999/2/3	1221596.3	1210772		7385930.9	2779875.2	2243506.4	2554063.5	1519634.4		4841445.7	2786764.4	3321911.4	9883775.7	882717	2989135.4	1761813.1	5208437.5	2210530.2	21789069	1355258.5	4442963	3513084.5	1170323.6	13458834.5	2415898.7	840038	1869794.5	20692626.3	7025825.8	1107004.1	1939614.7	1836952.6	1443822.7	3463410.6	2363467.8	943311.9	911669.8	3396986.9	13228462.4	5466762	2517113.8	7604375.8	2391595	944897.2	1985760.1	1700177	3871774	4820115.9	496040
1999/2/4	1939746.4	1399238.2		3275973.3	2118075.9	4445614.8	2830975.9	1781377.7		3414728.3	2080253.9	3881606.2	7995308.2	724786	1194067.7	2332210.8	1629847.6	3056658.2	28787441.4	1680063	10097503.3	6520079.5	1149573.8	21224004.6	4014389.2	243125	1848504.8	27707253.3	3594213.5	1068479.9	3700447.1	2982653.5	1800640.6	6934365.1	8848585.5	1803632.6	637313.8	3817640.5	9049871.4	6621810	3423965.6	6771647.1	2398029.4	1019053	3017160	2186672.4	2909147.5	3161423.2	1415295.4
1999/2/5	1771038.3	1928743.1		3709659.7	2111601	3619573.6	2218608.2	1749469.6		3206347.1	2874940.2	2376465.6	17756421.1	1133814	1958457.7	2911343.5	3512564.6	2837047.2	39398898.6	1735383.2	9323689.7	3321248.2	1740685.9	10153139.8	4604013.8	650953.4	1347177.4	11797694	2435935.8	1214125.5	2382170	3178742.8	3169069.1	3777375.2	11447654.6	1916089.7	979000.5	5719848.7	7840295.7	4248355	4337098.6	7880682.8	3625754.2	1508179.9	3632646.1	2612138.2	6959072.1	2274427.6	1240680.1
1999/2/8	1563574.4	1256089.4		4229414.2	2192744.4	2989563.4	2650236.5	1216175.1		2863789.8	4897094.7	1990354.8	9224405.7	1036441.6	4831402.4	1740510	1731854	1412141.7	44518455.6	1597874.8	999972	1791903.8	1554376.9	10931834.7	3791113.2	770243	2010994.1	5211535.2	5540963.5	1200200.6	2788918.9	2102437.6	1458820.9	6273038.2	4771228.4	2039836.6	2009680.9	6408295.8	19225108	5743106.1	3104246	12087952	2679041.3	1374974	2831746.8	3121265.6	2718295.6	2785560.7	1351540.5
1999/2/9	1448594.5	1320911		3174150.9	946697.3	2864592.5	2407097.9	621472.9		5470473.2	2692455.2	1774397.4	5640938.7	706821.8	1687506.9	1291524.5	3305010.8	1535305.4	33536042.6	1365382.3	1735132.1	1478569.6	1283262.4	6825971.7	4100567.8	1356641	1948882.2	4290036.2	1080624.9	660454.7	3176842.9	1342121.5	1326069.2	5653339.2	4870522.3	1033259.1	4319905.4	7621539.9	8021294.1	7472474.1	2911306.1	11033264	2233837.9	918804.6	2352224.1	2537065.6	3063085	1626192.8	1540219.7
1999/3/1	9151912.2	665000.9		2150483.8	865376.6	2118969	2300249.6	717570.7		4123448.2	2611642.3	4708320.2	8477734.6	952341.7	2523555.9	1178462	5598870.2	3589892.4	30511612.7	1007443.9	2241542.8	6264504.1	1074388	2997788	2853925.5	300698	755537	2312860.9	1076516.6	554195.3	972190.4	1132059.6	1019683.3	3060473.8	2853358.9	1321185.2	590341.8	1529772.3	4863522	5088959.5	2821962.2	9321990	915794.1	687286	1654660.8	1628724.6	2090878	1078405.2	1237767
1999/3/2	16813996.1	436606.1		1402568	1083808.3	4787587.1	1789971.8	561330.5		7745658.4	2680840.4	5341507.4	7219396.5	536207	1280419	1813005.5	4769641.9	10091672	31874323.9	1525531.5	4348820.2	3767456.5	5302836.1	2226471.8	2156107.3	917097.6	1005981.4	3397968.2	1510111.2	1444270	1200435	632431.5	1240128	2592680.7	2831074.5	1027644.3	4092294.4	1787942.7	3253816.7	3862928.3	4010324.3	4234310.8	2103862.2	705683.6	2817117.4	1486040.5	1708447	1179030	1061395.4
1999/3/3	8918735.8	1986706.4		2615325.7	1465612	2907837.5	3330467.5	N/A		5379124.4	4825703.2	10889068.7	6904186.9	1178565.7	21798412.1	2341169.8	6367322.4	4729770.7	25453242.4	2677557.9	2792398	5816979.3	3414207.4	8341717.5	6989988.9	2782314.5	1369931	5536528.4	3494340.8	1601198.5	2241073.9	1620522.9	2675919.5	2827795.5	3644537.3	1659823.5	8039768.8	2656062.1	7269647.6	11828092.8	3919244.5	5576323.2	2510548.5	1371194.2	2832586.4	2294038	2360143.9	2169802	3246592.3
1999/3/4	6687763.1	4814842.1		2372287.2	1223277.8	2766156.1	4398117.5	1512983.4		16982956	5660540.2	12542872.2	13452328.9	728882	19500447.7	2359005.7	5567248.6	3373232.2	31526434.1	1017610	5106314.8	3115407	2736733.5	11445043.8	6480275	3089139.6	2088995.4	4812211.5	4044091.6	1481760.8	1810998	1214388.7	3355779	3219061	3413571.1	2251182.2	4522993.1	2406666.5	7453316.6	22390018.9	2442209	7709112.6	2445107.7	1311952.6	7114436.6	2307253	2095559.6	1650687.5	1272814
1999/3/5	9167298.6	3012321.9		4234199.4	1354714.6	2854843	3223906.5	1711222.5		10549872	12693863	10324568.3	17416087.3	1111383.6	15788567	2220313.4	16618102.8	2762697.4	47236225.6	1327793.4	6240359.6	5063570	3163960	6810608.1	4348181.6	3876030.1	1169235	6181946.5	6860328.8	2729433.1	2509588.4	1430257.8	2858802.8	4341724	6135318.4	1409636.5	5092887.8	3748727.4	11048801.8	17878957.3	4379450.5	11643205.4	2445249.6	1864320.5	4301663.8	2331251.5	5664074.6	2201937	2689444.3
1999/3/8	4500490.2	2252607.2		4091544.2	6887309.6	2979644.8	6066028	3441016.2		5686522.7	11944417.9	8121396.7	11734533.8	1214620.5	5369930.4	2292372.7	11168056.2	3041303.7	31308200.3	1743629.1	16721828	7736309.2	3227354	11208231.3	4198628.8	1381428.3	N/A	6119423.7	1607369.8	3281890.8	3797449.7	1975833	3198127.9	6316944.2	23070554.3	3090348.2	3205038	3766344	7950055.1	11544341.6	4879793.2	12526427.8	3372001.8	1944547.2	2425531.5	2805646	6400520.6	1529531.3	1833812
1999/3/9	4964103.6	4244341		5078503.5	9068033.6	2785662.5	11408385.3	1719459.3		8648778.9	9015018.6	15034872.5	15088946.6	2318725.4	5685628.8	6720433.1	8657357.6	3641104.8	35670359.9	2747404.7	2369200.5	8814712.4	3833606.2	13897693.3	5005946.5	5530820.8	1526504.2	14302613.6	3227546.8	1966720.9	4360841.3	4928107.3	2729228.7	4007272.2	40845175.1	1760829	2317490.5	7291787.9	22608229.2	22309578.3	3644028.6	7462801.1	2606162.6	1875236.5	3316708.3	2643039.3	5958981.2	2551844	3559908.9
1999/3/10	4064643.7	3060381.5		1848292.3	5441558.8	3073261.6	3539229.6	1080603.4		7787538.6	4784609	10767020.8	12075270.1	832127.4	12855995.9	5960337.7	4611171.8	2128333	30277265.8	1464615.6	17889194.4	4849429.5	5816311.8	17815047.2	2889782.6	2368719.8	1587735.5	9848306.2	1341284.8	1430800.8	2769489.3	3822837.4	2220278.3	3274888.5	19501203.8	1521876	2311424.5	4680345	8533492	41257189.4	2904375	4582821.4	3367723.7	1355503.7	2086344	1649871.1	4830357	2216511.5	1826095.6
1999/3/11	5790212	7004809.7		3156517.7	15989975.1	5062988.7	5846925.3	1638468.3		16666033.2	5681188.4	9766894.8	25802676.8	1353460.2	10267925.6	11650599.3	9783555.4	2242999.3	23525904.4	1940078.5	N/A	7993812.6	2935255.9	25467233.3	4012372.1	9541722.2	29133256.3	10316747.9	18646404.9	1704147.8	3865283.7	7516249.8	2814011.1	3676321.9	12017571.3	2329486.7	5812552.2	4327030.8	11635747.5	33236193.1	3344077.4	11727563.3	7765661	2855091.1	3194556.2	2531653.5	6418281.3	2801081.3	2006903.8
1999/3/12	4963739.8	5025664.5		4568213.2	6207360.3	5986509.7	6790510.2	1770356		7901156.7	6488352.2	10748970.8	22534897.7	2119374.3	4161117.4	11858024.1	10032140.3	3668849.4	73684797.9	6868063.2	12136241.3	5382740.1	1718120.7	14692352.5	9849292.2	5957928.2	2977098.7	14100528.2	26135103.9	2593073.8	4198851.2	3079975	3950870	3961760.4	10048881.9	3684126.4	3906328.7	3189236.9	14422057.6	19610678.3	3472135.7	6743315.1	21198660.2	2874769.9	3945842.9	2965625.7	N/A	6111104.5	2281209.3
1999/3/15	8421717.9	7984311.7		9480502.1	6074587.3	4032086.7	11151276.4	9133008.9		9038191.9	8178386.4	9354482.8	12122519.2	2456099.3	6392394	8341915.1	6467579.2	5015259.9	31753869	4554865.1	2528494.5	5273292	4688720.4	13766297.6	17285660.7	11753721.8	3387165.1	18998044.3	13805769.2	6470732.4	4745070	6477903.5	5274130.4	6567892.6	9923767.9	15444385.4	N/A	10286754.5	18717266.3	15862344.3	5094048.7	12384771.4	37961624.2	2971107.5	33084697.7	N/A	8749800.8	4306488.9	4108357.6
1999/3/16	3009703.9	6055818.6		2878726.2	2993493.7	2957601.3	6618743.6	2624531.6		9048497.3	5339908.5	9523936.5	33529795.4	1699096	4034576.6	3855534.1	3727564.5	2425135	27183355.9	1926335.3	4335464	4794781.7	2670152.6	N/A	5899607.2	3990133.4	11055572.9	14817690.6	5532664.4	6554441.2	5143285.7	5318680	3195127.6	4563873.1	8979841.6	7704957.5	3152936.1	5279558.4	19924380.9	12488095.7	4296354.6	N/A	20447682.9	2195516.2	11409003.9	1983979	5161207.6	2100763.9	2384195.8
1999/3/17	3215912.7	10593490.8		4739376.2	7692566.9	4165337.6	16738718.6	3372227		8910525.2	6028061	8027634.1	20242635.7	9207940.9	4455799.4	4551170.3	6882373.5	2678726.4	124520054.3	4061104.6	3761518.3	4755297.4	1935532.7	6611751.3	5594084.3	2899975.4	8209308	15128911.7	27882044.6	6871975.9	3766064.1	4976996.4	2827678.9	19579419.4	34181556.7	10960796.4	1781764.3	14513203.8	22854635.8	38109880.8	25469404.7	13751584.5	19979171.8	2676186.2	5750508	6521417.8	6254600.4	11859456.9	4816619
1999/3/18	2775628	8356861.2		2377350.2	2715450.5	3829193.6	30262049.8	2391789.4		7137556.8	3148202.9	5698514.7	23402430.1	11929326.1	6183969.8	3155550.1	5222828	1587697.2	32308366.2	7854110	1419713.8	4526276.8	2297798.5	4769896.8	5874390.6	2322755	32562626.2	9166078.5	13118607.6	5598491.5	2414427.4	2671500.7	3071831.8	5709729.2	10601797.6	5775980	3487949.8	16041178.3	10831283.6	12935903.8	7731764.9	10180678.5	8263513.7	2173735.5	5091508.1	6968866	3569431	20619228.3	2639417.4
1999/3/19	2185861.8	8347051.4		4107042.4	2324989.8	3093781.7	17475483	1953556.4		7178730.7	4189865.1	9916059.3	45207254.6	2606228.3	20526028.6	3758002.6	4518201.4	3347420.5	36428637.1	7194181.7	4639333	2900166.5	2872437.9	8159280.9	4564155.2	2137120.8	31568538.7	7272236.2	34698442.9	9093487.9	2783449	3022582.4	3384421.7	5281853.6	15277250.8	2864224.4	3529989.4	11910594.7	22687099.6	13122843.5	4762054.4	1513665	8000440	2053975	6240596.1	3281200.6	4899597.7	20891434.1	3917356.5
1999/3/22	2553366	13844812.1		5082998	8021079.4	4103634.6	27431987.3	2033902.8		6347960.3	27556342.9	5115331	29393441.4	1994840	10045511.3	3741847	4744000.9	2208517	47136656.1	6948990.8	10891310.5	3397585.2	4859777.6	7262724.5	6265756.2	2194948.7	31157068	6567660.7	20860609	7878159.4	11285959.9	5680534.5	16052697.2	3732755	14111179.8	2861404.3	2374006.7	11413891.2	20028921.5	14086009.5	5503876.7	2517320.9	8710197.3	2986244.1	6511917.7	2696483.5	11464161.2	29005271.7	8416664.7
1999/3/23	2587360.1	13534577.8		2518088.6	6680008.1	6169122	15047450	1834651.6		3505346.9	13380857.3	4820446.5	23800176.3	1730005.7	7249716.8	3877414.4	3864180.8	2064891.3	32978774.9	2590335.3	3907875.3	2469316	3351575.7	8127766.5	3470614.2	1530114.1	30961652.1	4991672.6	17262657.7	4469171.5	6261451.9	2786265.6	3807402.4	3866972.4	6785118.3	2405881.9	2090753.5	7893945.3	26709683.9	17432804.2	21487007.7	1935567.2	4758889.5	2387698	4751416.9	10526898.3	5892143.6	6871385	3962654.7
1999/3/24	1499267.9	41135834		1933097.2	4829449.4	3208887.3	9120437.9	1694426.1		3215978.2	20591701	13404202.7	21721125.7	1793864.2	5126318.4	3268774.2	9625299.3	1426055.2	22873065.1	3535400.7	2322738.1	2684906.7	1990033.5	10826236.8	4674670	1120494.4	6787797.6	6409029.2	18831399.7	2684334	4423684.2	3469111.5	9550666.4	3023641.5	43522320.5	2403521.4	4122474.9	7557550.9	65280398.9	16315023.6	6521407.5	832631.4	5432464	1885672.9	16290648.6	12565479.9	4615945	10286862.4	4569042.3
1999/3/25	1947423.3	61901132.6		2991647.6	4313904.7	2504865.3	5377921.6	1445141.2		4106496.6	46182462.7	7816678.6	16071119.4	1060210.6	4353201.4	2798679.8	7874872.4	5885333.4	21467723.5	2299394.2	2039066.9	2051526.2	1484412.8	4056212.5	4857910.8	1260273.8	2188945.5	4736793.1	12845449.8	3082507.7	3329525.8	4458023.2	3149449.1	3586880	13770230.9	3569351.6	1453513.8	8640268.1	52291266.3	11991650.6	4236098.2	714165.3	5881009.1	3022308.3	33837773.9	2160107.3	3904878.2	12003481.5	2214181.8
1999/3/26	1440687.4	30637537.3		2380400	1817310.7	2028764.5	4324766.9	2643304.8		9874992.7	17085231.9	5377450.4	13083716.1	1053826.1	4235979.2	2456246.4	4355171.6	9367705.6	14934978.8	1581976.8	31761236.5	1685178.7	1212100.6	8235039.9	4461966	1532819.5	15169052.6	3765530.9	9646841.7	1772863.4	5835723.2	10379354.3	2911717.7	2512523.3	53692730.2	2093129.8	1910258	17193800.4	35672163.9	7959368.4	4981785.6	10057551.3	4371820.1	4625751.6	15770942.5	3405163.9	8153258.4	3944984.4	1249805.2
1999/3/29	2706058.2	17828724.5		3621004.8	5919171.4	2447537.6	4848831.9	2239684.8		14648338.2	14709213.7	4456855.8	8312782.4	2219007	2738087.9	3839369.9	2804012.2	16990067.7	17811391.9	2369036.7	20288939	4673997.4	2564836.9	8342346.8	11096372.7	2146493	18640705	5609169	6707571.8	2176600.8	4991685.7	8313529.3	3351877.2	5239606.4	37581231.4	2368225.6	2928026	15046060.5	59656291.9	17116389.4	4623700.3	10475989.8	4522591.6	5157854	6142324.6	2305892.3	4437102.1	36775204.7	2299593.1
1999/3/30	1490551	10301552.7		1658850.5	4270992.3	2059064.9	4690389.8	1433769.4		9653738.8	11675347.3	4094688	14340837.2	982446	4834033.8	2436647.4	2476697	4829242.4	26139521.2	1587753.1	12024004.9	2199743.6	1611434.6	6382068.8	5306652	1496647	75737136.2	4746982.5	17872466.4	2920044.1	8110847.3	4572289.5	2239944.3	2477201.8	42160112.5	2014572.2	1541963	6560228	34816599.8	23976077.3	4612348.2	24825308.5	3567747.6	3124105.1	5021646.5	2081582.5	2629950.3	26249884.5	2183301.1
1999/3/31	3259767.4	14493959.2		2351611.4	4455827.5	2757886	2646961.4	6505101.4		6329863.5	9790623.8	19168825.4	14667269.5	1193315.4	3740950	5346767.4	2260515.3	2307769.1	19039138.7	1759859.8	20013596.8	1987638.7	1336179.3	4086471	5568391.2	1272004	14626833.7	5030824.1	11891780.1	2680665.9	5407065.8	2473489.2	20478244	2710288.6	17279130.1	1703808.9	874000.3	9468285	10712307.8	15935749.4	3668594.2	24603501.8	4117261.8	1976635.6	3862061.6	2535759.3	3400531.8	13717149.8	4486798.2
1999/4/1	4292345.4	9579519.6		2727523.7	5132993.1	8593064.4	4689268.3	19458259		7638349.9	8596320.8	23588412.4	66611242	1531910.9	6300005.1	14543251.3	3675531.5	2412808	22297948.2	6003126.2	5047029.3	1905773.3	1880114.5	8002438.9	4468997.4	2359387.4	24301533.7	11163554.7	12312537.7	1448953.5	5304604.7	8989369.2	14290214.2	5589502.4	10106215.9	3023526.6	1325484	28249190.5	21819680.6	18401661.4	3217828.8	3328170.8	3884538.6	2471782.5	7933536.2	2330564.5	3158072.4	34430649	5021291.1
1999/4/2	4174222.6	11557559.5		3457043.7	3689749.9	6154606.7	3883044.3	12864605.1		6729019.1	24488648.1	25559715.8	37763711.4	2061262	7723988.5	10037568.2	6010529.2	3204591.6	21364295.8	5773356.1	2152014.2	6092596.1	3337674.7	10344114.9	5834287.1	2590024.8	19546460.2	14994083.5	29784603.6	3049358.3	9869874.1	6469150.5	11829543.8	4259767.5	13274746.5	3562886.1	2423297.7	9464778.2	16625377.2	43074835.4	3877458.4	3227132.7	11900702.1	3738249.9	6364969	3616078.5	5876375.4	28981440.6	11873300
1999/4/5	4838491.3	11023099.4		3404204.3	5901716.3	9101465.9	8005127.1	8983357.3		6978553.1	14427231.5	10350528.8	18452223.4	1990494	3443925.5	5975953.1	8468432.9	3624014.5	30284970.5	12091815.4	17379752.5	10026908.3	2823319.1	7427970.2	9013206.3	2052708	5892457.1	35819280.8	13129367.8	2204481.9	14381041.7	16877001.8	9076151.3	4414549.5	10707348.7	2660875.8	3132565.6	15910636	17525972.4	56609847.9	4602180	16509038.7	12249512.4	3190701	4412805.6	3501344	15408756.2	27069077.4	11095013.3
1999/4/6	6495403.3	6083269.7		3195089.6	8688184.4	4002162.6	16786237.2	12930906.1		6628228.3	11880062.9	8444901.5	20223158.6	2047715.5	4899242.2	10515480.1	9499200.3	8558026.6	59213683.4	6207539.5	N/A	11543778	9991423.4	6537799	4979583.7	3050824.2	5777544.4	97450431.3	24294543.7	3012115.5	5153618.3	7349670.4	6523301.2	8919481.9	11493882.6	4617431.7	1688975.9	19337425.8	34966204	25698258.9	3702230.2	10924175.4	4935043.9	4427567.7	4057283.6	4096749.6	4886935.7	24243180	6684999.3
1999/4/7	5042228.7	8370822.8		3199452.9	5687248.8	14733936.9	6991433.8	4102899.4		11172911.4	11523445.7	11128245.8	34934548.8	2135973.3	1746558.2	5099725.3	4146034.1	5399556.6	87022246.3	22745919.8	2328586.8	5032474.2	2026140	5039954.8	4986036.5	2819602	78582331.3	34797758.8	9515891.5	2613287	14600042.3	13899298.6	6660284	13793952.6	28230222.9	8828904.4	1262308.7	25888550	16400642	36807510.4	18380543.9	14553928.8	5169444	6977626.6	4659944.5	4018863.3	4045283.9	10729114.1	5625286.6
1999/4/8	4617188.4	8615689.3		10225890.8	3664340	5959485.4	4376171.6	3751395.8		8998926	13618350.8	7591807.2	55528058.4	2372438.2	5125868.5	5670388.1	3816375	6000639.5	40995398.5	9783457.5	11443872.2	4650652.7	1555308.8	3974207	6425474.8	5525065	31436390.1	32517726.7	9820309.2	1751705.6	12155489.9	7808450.8	5597414.7	5163600.9	14944140.6	6674861.7	2239093.5	22508493.1	15888532.4	65073915.5	6810048.4	11229123.3	5329648.6	3676834.2	10620880.2	6123548.9	3898418.7	12778212	3697020.6
1999/4/9	3618320.7	7204603		17762807.8	3580511.6	5563583.3	11313101.8	4712137.5		9025425.5	23041643	45413374.6	44939465.4	2426738.4	7228475.2	5523250.6	11865937.3	7183362.2	65093427.3	9480458.3	50965673	N/A	1397875	5361232.3	6262043.4	2733728.2	14307278	29979298.6	17297910.4	4218088.6	21154962.9	4065296.3	4671258.9	13786768.6	8083942.6	5407236.8	1292745	89167184.7	21733971.9	92775577.2	5642719.7	6106856.2	4378311.9	4229420.5	4175806.5	3801769.6	5256123	34079059.3	5613425
1999/4/12	3080021.4	8993588		31985068.5	4355938.8	7347394.3	7334149	7268875		15190161.9	9015464.2	46170909.5	21562005.8	3733512.1	3267870.7	3804163	6120290.1	4793796.8	57209667.3	5441981	19618749.7	5317297.1	2971254.9	5632437.1	8235547.2	3524861.9	13671758.5	11870971.8	15629606	2979882.8	13186553.3	7692365.9	6048263	17718239.3	10269782.1	5014075.7	4213844.5	51184792.9	21611594.6	62066613.7	9819701.8	6943785	5224465	7684252.9	3646315.8	5758036.8	6741082	17637560	4553165.1
1999/4/13	2123956.2	7120860.6		7023828.2	3855752.3	4177579.1	4320423	3460272.5		14247570.4	9684329.2	17840638.4	33735936	2880276.3	2241890.5	2852969.3	3654312.4	2412946.1	185678916.3	4757412.9	32912800.2	4170480.1	4240322.4	3405418.8	5676371.2	1723001	17974064.7	8985639.1	N/A	1642616	12525251.4	4306348.2	3537778.9	7460408.4	13081144.8	5232336.3	3522993.1	35069175.6	10209659.2	61547927.5	5367965	7505102.2	5125920.8	8530890.2	4196102.2	6042077.7	4054093	21006281.7	2760165.1
1999/4/14	1729795.4	5039163.6		4014719.9	1784338.2	3572315.4	1658615.4	2919433		8107796.4	5506712.3	43249198.4	29824950	1788141	1474595.8	3108059.9	1768448.6	1760987.2	57214893.1	2667209.1	23353220.6	3572222.8	2601007	4646518.7	3635688.3	1840168.6	10027973.3	8009438.3	9786578.9	1458998.9	7449366.9	2835371.8	3843091.6	4684539.9	4545344.8	4422320.9	2612471.6	13847735.3	13469933.7	18342360.8	3341422.2	18390201.4	5181695.2	10763911	2311325.7	4263577.5	1687322.4	18812958.5	2197402.9
1999/4/15	2396647.8	4277728.6		3365603.2	2115447.4	5016753	3263379.1	2958902.9		15299721.1	6083918.3	27643135.8	22004729.2	2020576.1	1177646	3933031.4	2257081.7	2260014.3	41787491.8	2983940.6	9937171	3288409	2525341.6	3190202.1	3752610.3	1346756.7	16080103.4	10558811.7	10748847.3	2360567	10167980.7	6242384	13321701.7	5311040.1	6429931.2	3974731.1	3587073	12564387.8	29501816.4	16630487	5951012.3	35103894.3	3891885.5	14950250.2	4026961.9	4416295.6	2463290.9	20027700.1	2172684
1999/4/16	2830686.1	9129209.2		3488141.1	3545242.8	4029449.1	N/A	2799907.4		28189843.2	11592608.3	35222013.5	27766027.9	1249747.9	1809481.6	6011267.6	2504877.6	2584884	38016324.4	3007949	15249663.4	5048581.8	1967263	2408323.6	4940193.6	1250233.2	4809453.3	6189402.1	8310493.7	2179877	6082860.4	8791596.1	9108851.3	4362874.4	5716566.2	3395978.2	1470700.8	8005227.5	15683915	18471653.1	5107023.4	17705104	N/A	35845191.9	3674084.4	4415993.2	2715096.8	19928837.4	3192876
1999/4/19	2093990.6	9459285.4		2642326.7	1639901.1	6557417.6	10645638.3	1801443.3		11050243.1	5264866.9	23225196.4	8422877.7	2682200.2	3289246.3	3550682.6	2734864.2	2704263.6	25263642.3	2588844.2	20860029.2	3064108.5	3815866.2	2876867.7	3597824.9	2197125.4	4220255.4	6395801.4	11304263.9	1644947.6	4451767.5	12756875.2	23757084.1	10948949.8	4606238.4	2055843.8	691657.6	8243697.5	13738841.5	45924342.1	4545353.5	38585183.7	8123731.4	14750084.5	22502003.7	5400008.7	2548722.1	19242768.1	1707415.8
1999/4/20	4620015.3	3560566.3		5756969.7	1209552.5	11251410.1	3557152.3	1544160.9		8323188.5	5171514.9	10361569.5	14268173.8	2156092.8	2410507.2	3612635.9	3695472.5	1460004.6	27875208.4	6639522.1	21839855.3	2105343	2137182.9	2446983.3	3928262.1	716457	2539800.9	5832094.2	8643437.3	1725944.1	4231993.9	19748278.3	12206312.4	5240105.6	4691998	2982473.5	2406308.5	5798984.6	6994323.5	50960101.2	2924614.3	23339039.6	5502479	13736732.2	4334311.7	4368669.3	2935789.4	13312775.9	1479395.4
1999/4/21	41105770.8	3934095.1		6358487.3	2810313	33934877.2	5071074.9	2737163.5		7531266	9264010.4	7264848.4	9545863.5	1968200.7	3535415.5	2808079.3	3644346	1848552.4	26070704.1	9121246.4	31815990.3	2756395	1830014.5	1839983.8	5582146.2	2351009.4	1893513.4	5877182.5	6782655.5	1420739	8358600.8	21998345.3	8783457.4	5636273.8	5606183.9	2443898.3	3791285.7	12790041.8	19574392.1	13390906.6	3122408.7	29623370.1	4228586.2	6704531.8	4672776.8	3541916	4645208.1	12674759.8	1797485.2
1999/4/22	13924727.1	6117300.6		6053149.1	3035426.2	25265189.2	5686932.2	2698999.3		9658865.1	8015542.9	11099363.2	11106205.3	2182319.6	9139896.6	2923985.9	4627735	2163911.4	33193096.2	5966146.6	1633152.3	2828622.2	3103921.4	4186385.4	7337259.3	1735837.8	2766011.6	9279564	5582904.5	2171597.5	14150061.7	29382095.9	10729610.1	4054244.2	8507645.1	4453297.5	3489381.8	16212965.8	46287267.7	14164691.3	4770270	26431426.3	5354392	10480855.3	4915647.5	4072185.9	4754891.5	9485360.5	3223819.8
1999/4/23	24704172.7	3073538.9		24480495.2	4122364.9	64964712.4	3265733.8	1960039.9		27257881.4	9144759.1	8801248.4	7110274.7	2033828.3	N/A	4013291.5	3602237.3	2630954.4	19996461	5300396.9	28456501	1492850.7	1320881	2198989.8	4927866.7	1486795.8	2281538.5	7749349.5	6792143.3	1398316.4	40229350.4	34424371.5	14738028.8	3852267.2	10306435.9	9869810.2	1737086.7	8521540.1	40515370.7	49432228.6	5900520.4	19564093.7	3683374	6999755.9	2503359.6	6329231	5104581.3	13407850.9	2431425.7
1999/4/26	81556639.2	2912322		36072474.5	2695059.7	145782446.6	8447603.1	1535287.1		33026125	8802279.9	7404248.4	11429033.3	1931270.5	1476825.8	6520609.7	2914267.2	2300245.4	18422251.3	19082842.2	7706477.3	2313964.3	2140236	2777243	4960786.8	1740104.6	1443288.7	27001067.6	5274389.2	1617132.8	27172629.8	9079844	7729541.1	9008905.9	3926110.9	19176243.7	1859434	6301568.7	14445098.4	47100909.5	5823330.6	21060237	3670908	8981122.2	3583902.9	45196747.1	6571370.3	11481859.9	7254895.8
1999/4/27	33568748.9	5226118.3		10871474.8	2079154.8	71880612.4	7747150.9	1465162.7		14814548	6794100.8	8356083.1	17542478.7	1550329.3	1421854.6	5866533.1	2920984	2542979.4	18400297.1	6746918.9	10825560	1826866.7	1480215.8	3701188.2	5325167.4	766284.5	1906753.6	12317808.3	5281946.6	1184073.4	30178270.8	4975730.2	4794054.8	4012307.2	1746014	6072468.4	1572443	5836030.7	14723677.8	29947717	4081945.2	10025481.8	3379086.8	4555996.9	2565044.9	14272114.6	3243397	10833479	3497292.3
1999/4/28	25763339.5	N/A		7354757	1277153	49305253.9	3344125.5	1076619.6		13605299.6	7018281.1	9264309.3	13088698.8	1381717.3	1045310.8	8726463.8	2895111.5	1229869.7	14443178.4	4952268.8	53074380.9	1002641	1489186.5	6062696.5	2939230.9	818503.5	3728427	9456486.1	25943658.6	1143218.5	19810393.8	10334991.5	5109465.7	4726164.1	6017261.6	4118409.3	959016.9	6347805.1	15496548.4	35534725.6	2709650.2	7656234.2	2374945.2	4063619.2	5285019.6	9076670.7	3331456.8	15524907.4	2900073
1999/4/29	17869529.6	3519015.3		2410630.3	665250.2	32096505.2	3323208.6	1326450		8014364.3	5773853.3	6223406.3	7643123.7	1403117	715132	3277066.6	13193113	1330814	10427990.3	3701108	7972929.1	1241754	999404.8	2302267.7	3295052.3	2765645.8	1228523.3	6829198.2	41382614.3	1239247	9822949.1	7947743.5	2947773	2234060.1	3109405.5	1469215.8	1714513	4450928.9	21871593	13140283.4	2017604	3841709.3	2182478.8	3289171.2	2220286.6	6666979.5	2585086.9	14794777.1	2965507.7
1999/4/30	8338667.6	4456806.9		2579247.1	1486271.3	14280368	3945124.3	2458283.3		8267715.6	4943824.6	11130912.6	8897861.2	1113142.2	1080842.4	6894559.8	14331343.7	1101311.6	9120662.8	11583248.8	21997378.9	1246043.4	1005713.4	1333262.9	3564952.9	679353.4	8201051.2	3580421.4	30681675.6	1455597.5	8293685.9	10531463.4	2772383.8	2364581.9	2219115	2216891.5	3034853.5	10356699.4	36589604.1	9944399.2	1910550	4656244.4	2307546.9	2058546.7	2309628.8	3045476.7	2274596	N/A	1984017
1999/5/4	12424068.6	3452679.1		2582671.3	747994.7	12373639.9	2085435.7	N/A		4394778.1	4516203.4	6573810.8	5317784.6	922250.4	895409.2	3102476.9	15024965.6	801790	8571054.4	22648166.1	1114261	561857.8	715386	1098460.5	3192311.2	1148758.5	11164378.7	3234351.2	21191890.7	708068.3	7625679.5	1906829	2713138	1917171.9	2542202.6	6001622.2	N/A	5718155.8	11875400	6894333.6	5146019.2	2954062.5	2050917.7	2718422.1	1384594.4	2647913.8	2233174	14069982.6	2212844.3
1999/5/5	7431324.6	1463874.3		4500340.7	1120899.5	10981874.9	2528879.7	1026897.3		3035893.4	4115766.1	3039959.6	5077424.8	760276.9	313165.6	2056165.6	6287086	876777	12196704.5	6989863.5	9945287.5	949673.4	579683.6	9838729.9	1915884	315708.5	2929769.9	6887149.1	8922866.9	552631.1	18209009.8	7059614	3716895.9	1492405.5	2117053.9	2797648.9	1887224.7	14715485.8	5617510.1	5101910	9486936.6	7344014	1109042.4	2009688.6	978294.3	2315957.1	4054334.9	10279046.3	1346750.4
1999/5/6	8863237.7	3086776.2		11088857.5	1539756.4	10181719.2	2074057.8	1456425.7		4468596.5	2730253.9	3111876	3801352.8	2469067.7	1427509.5	1515447.5	7455718.2	894340.2	11001440.7	7350093.1	2360043.2	1336624.7	693636	34809745.4	3239483.7	633797.1	2005860	4285590.4	4649053.8	528264.1	10432017.5	14862073.2	2457238	3483623.2	2357769.4	2714121.7	1124896	8152513.1	13690036.7	7366679.2	8937102	1491791.8	1763043.2	2021617.5	3073148.8	2143496	2769497.4	28959143.8	1562801
1999/5/7	7435827	2321695.6		42561185	1179492.6	12637461.4	2431474.7	543887.3		5027456.8	2819927.6	21377376.8	5319664	2037677.6	17543983	1557745	4232724.8	1570284.9	9233704.2	7891904.4	2453103.9	2070741.3	781937	6958611.7	1934150.3	674077.6	2517173.9	14103916.5	6324641.5	736292.6	10202160.5	12018852.9	2596573.6	1701683.4	2332589.4	2736756.3	1121042.2	4237354.7	8187323.1	10106336.9	13785109	14294273.1	1708120.8	2139187.2	1318983.8	7019670.4	4814461	12771831.9	1524298.4
1999/5/10	9337085.2	11063097.5		9959514.6	2304488.6	18797985	6419454.3	2762122		7047156.3	6132013.9	16725899.1	5774085.8	4331544.8	2566612.8	3530396.2	6596062.6	2036225.2	26531563.8	11825755.1	2760057.8	2791817	2005008.4	12419273.3	6002604	756456	2336890	N/A	5107352.1	2656659.8	11589979.3	5659171.6	5157761.2	4410848.4	8225992	4456905.4	1979525.7	5372692	11440327.8	6886592	11755494.8	N/A	5274037.3	5252566.9	3654120	32095271	3779730.1	9148818.9	3067150.2
1999/5/11	7174201.5	7505467.2		7503566.6	1128527.7	8089087.1	1736080.1	1720751.4		4960057.3	3889879.1	20099262	3275170.1	1763116.6	1445492.5	1885382.6	4759257.4	845983	11850070.4	2826383.2	11979786.7	1198952.9	797636.4	3273953.7	2101146.7	497927.8	1334796	8754112.8	10575688.8	1096734	4132196.4	8020417.5	2803453.6	1884862.1	3733460	1813131.8	6078641.4	1688677	8632241	5409791.5	6392568.9	17032606.1	1846037.7	1663153.6	1891203.2	55247444.7	3937160.8	9062860.1	1728755
1999/5/12	3623451.6	8115831.1		3902059.5	625471.6	6662948	1704395.4	1798385.9		3340823.8	N/A	9241613.3	4877471.4	852872.6	822931.9	1665460	6891522.2	504895	10019951.3	2601359.2	11354566.9	1753614.5	584004.9	4708184.5	2226200.2	418660.3	513017.8	33247437.2	13829850.5	916836.1	4067405.5	3404475	1323283.4	1392881.1	1862300.4	1573526	1718023.2	4221295.5	7477553.4	12012680.2	9597072.4	5972082.9	2004715.8	1517440	1694841.4	15193440.6	3698878.4	7170182.1	1617348
1999/5/13	3954694.2	3728422.8		5395056.1	637997	5797694.1	1264107.8	870623		4000465.2	11126110.5	8196794.7	6182315	1289208	359002.4	841740	11422217.6	670684	13813183.4	3975513.6	18352699.4	1539381.6	332986	3167127	2249561.7	515520	777211.8	12038978.7	4906735.2	765438.4	4658247.3	3172599.6	1433517.4	2395114.9	1887823	1730913.3	2500025.2	N/A	11875173.8	10557814.7	5064046.1	637249.6	1583643.2	2154829.9	2006727.5	11044206	4944400	3628992.2	1112327.5
1999/5/14	6015516.1	5538106.8		6746563.9	1243122.3	10368137.4	3419420.4	1294645.1		4611427	7067681	7739254.7	3733215.1	1408786.6	1769509.8	2364005.7	6694337.3	1490458.9	13332933.1	4037741.4	15760879.4	1544306.1	1511660	4479570.4	4098208.3	1078143.2	960559	11756777.4	3220858.9	1048380.2	6315156.8	5987933	3515344.6	1839557.5	3092629.2	2840706.2	1494084.1	5421235.1	8538083.7	6578282.2	4303660.1	1204159	2305853.2	2080019.8	1944345.5	10990164.2	5644416.5	2817692.3	1778196.1
1999/5/17	2947259.1	7682305.3		3484919.1	984217.4	5129513.5	5901204.2	1007241.9		7514270.4	2555413.5	3665020.5	2215467	763102	1265650.8	2370866.9	2613189.5	938914.6	11095773.2	2723384.5	1336269.3	1016030.1	1291571	3307474.4	2850381.8	608150	976906.8	5294441.2	2817030	769844.1	3422789.1	2177339.6	2020530.7	1570025.9	3226472.9	1243115.5	5369975	6084447.6	8995873.1	11829398.3	4003910.1	1224628.7	1606876.8	2233092	2425793.6	5567001.4	2122568	5299248.8	1291824.8
1999/5/18	3291437.4	2858596.2		3288626.7	884348.9	5461691.4	2372774.4	413277.7		3007431.9	5317459.3	2232936.7	1821883	565919	829633.2	1343813.7	4314833.5	756218.2	N/A	1838731.4	19715520.7	939865.9	762119.5	1574921.4	1662095.2	709303.4	12431633	4628434.1	3165611.6	367556.5	5155671.5	3489790.3	1539846.2	1027876.3	3091873	1252327.8	2011726.8	7300218.8	5742579.1	12850464.8	3660978.5	961584.6	1545838.7	1393395	N/A	4528363.9	4065689.2	4795709.3	1027577.9
1999/5/19	5747970.2	3451440.9		4332991.7	1473740.1	14965240.6	5788199.5	1326710.9		730114.4	9158178.2	8532206.6	6980235.7	1208112	2389657.4	2337237.3	3937600.8	902080.6	13406106.8	2871995.6	6319171.5	3578339.8	1992720.7	5819341.9	4776187.8	N/A	7538651.3	7712928.2	8731300.5	723393.6	4243126.6	10015065.5	2238302	1552676.5	4352974	1855395.3	3447660.7	12295792.4	7090732.7	10731404.4	13656147.1	1815321.2	4102344.9	1854549	3835323.4	5925104.2	3273429.4	23807510.1	2232965.8
1999/5/20	15213009.9	9023164.9		12768371	2932015.9	12914254.1	9612850.1	2149065.2		4586659.2	15448357.2	14111619.1	10267311.6	1693709.1	4675036.8	2948361.8	7322163.6	2479198.8	31027080.4	3839100	10580749.6	3388516.5	5166962.8	11086600	8004764.1	4558704.2	9059505.8	11959579.5	16039938.4	N/A	7138569	6531524.2	5064169	3458046.3	6944323.7	3915174.4	6955550.2	37539240.3	21077826	34545239.2	N/A	10224481	7277833.9	3688755.7	5360719.4	11283541.5	7152161.5	22811782.5	5595771.4
1999/5/21	12195165.2	8497587.6		N/A	3031614.4	14518398.8	14804897.9	3808521.2		31743987.2	15131812.7	15614852.7	9988652.6	3105103.7	9579898.1	6319554.9	7626903.6	2896875.9	29688369.7	6749397.3	17734910.2	7626894.8	4965466.4	7975200.8	8129073.1	8559404.3	9386364.2	12522595.3	12543685.5	4020447.5	8889989.8	6041226.1	6375978.2	4585514.1	6893039	3872207.8	10188249.7	6265427.4	20793555.9	45097171.4	50551759.6	11966803.2	7619385.4	4988636.8	7027140.5	11826631.6	74761789.9	25084323.3	5302595.3
1999/5/24	22031541.5	29919465.3		19409723.8	5775022.2	23771096.5	16330399.1	6218211.5		17337411.4	14093605.5	21454303.6	12946514.8	4538793.5	36651349.4	5502102.1	11379941.3	4715334.7	71547227.9	11444477.9	25275238.9	9269932	10042683	17622641.9	23849088.9	7636120.2	20313932	23537135.4	12745372.5	4468632.6	14840140	11707790.3	8614542.2	8576227.8	16608900.7	10229811.1	6722912.3	16484178.8	31354116.6	56980042	41780479.8	16949388.3	11647054.8	7899922.7	16974173.9	26056946.3	25361235.2	32773540.2	6346037.8
1999/5/25	16859402.2	41619421.2		27699993.1	6445217.6	21695496.4	19271786.6	16893590.4		16671752.8	23902429.3	37439998	22822827	4852218.3	22059797.8	7532543.1	18499439	12209477.9	53006015.1	12871562.1	56849888.8	8890865.2	9073397.5	42084774.4	43529396.7	4169137.2	62786630.8	49123584	42395716.2	6567680	33242121.5	16925248.1	10115877.5	8024478.1	24543528.3	57268066.7	6189569	74270068.7	63977516.8	64257816.9	26496446.9	11155894.4	14448172.3	7647355.8	43641128.3	34952102.7	13147104.3	18300594.2	6552467.8
1999/5/26	14965433.8	16791164.9		11239250.9	6384954.9	10612792.5	29729192.8	6465664.4		11558977	10969188.5	19293163	14268525.9	3558056	30098480.5	4297829.1	10976241.2	5017365.4	29521742.6	7777696.7	29336129.4	6414280.3	6104825.6	18926046.3	N/A	2017113.3	24887180.4	28332264.3	48263665.2	11934395.4	23110404.1	7411040.4	4265698.5	4963137.4	12213721.4	29820437.5	10475037.5	35122901.5	27623756.4	69364521.4	12446617	7603415.7	11411730.8	5389121.5	9064580.4	19961105.8	8475974.5	9041854.7	4990098.6
1999/5/27	25882700.7	22985979.2		72332080	7867124	27013474.7	57230569.4	12552259.5		22621364	17698551.5	35171184.2	17947751.2	9757494.2	44303533.1	7846890.1	12739548	6184982.6	101073477.4	26771188	11717730.5	8847698.2	10352661.6	25343697.8	23719213.2	6239961.8	33383937.3	50070207.8	57602804.3	32055648.8	36428683.8	20622846.6	19803557	11575317.9	38562126.6	22367432.3	28266076.9	38354128.8	39847403.8	86636333.3	18522955.5	15889467.5	22705047.6	10815359	12533152.8	28932799.1	11785665.8	24853831.3	N/A
1999/5/28	13462648.8	15287304.4		46909673.9	6034939.6	17598455	20457224.1	8146159.2		12829824	13568031.3	16551270.6	22515014.7	4350754.4	21416416.7	6907336.9	9677695.1	6316678.1	164412339.9	16980279.8	49617470.6	6615637.8	5588692.1	18633494.8	14220320.2	3438030.4	11889240.7	24554378.3	62102202.2	9149798.1	N/A	10400371.3	15460189.5	N/A	N/A	18315634.1	34066107.4	17697477.7	40530849.6	123862534	22174091.5	47681498.8	15854212.6	7380067.5	13882966.9	58465865.5	34897740.5	18150576.5	6285634.6
1999/5/31	N/A	44939574		50532715.9	4668593.4	16755641.6	18159892.1	7038679.6		17851824.2	16545590.2	N/A	14297954.8	7808356.2	50597115.7	7250048.3	11383863.3	4944212.7	124922280.9	43874773.9	39201172.5	7510737.6	7099337.3	26221743.2	19046377.5	6240814.3	45132086.5	22762150.6	47230224.2	6433525.6	49708593.5	11618332.4	19183872.3	10565111.8	45398564.9	18732657.8	25795785.1	52773857.6	38000962.7	275795400.9	18461362.3	69992454.4	23175144.1	6252419.4	17905303.3	24825324.5	9251502.2	23926134.8	7156179.2
1999/6/1	24523607.1	21919407.8		89068149.2	4310094.8	31979216.4	14139396.6	5212592.8		5697312	13290616.8	18383185.2	31690521.4	5137660.5	16691720.5	5284470.1	8148389.3	3796074.4	61521653.9	73208976.5	9970720	5219100	5673556.4	21328981.5	14161949.9	2984664.3	9849839.5	59365160	42747548.4	3915233.4	18261629	10043966.2	10906575.2	8259411.4	17041843.3	11546011.8	9490406.7	165362898.4	26106090	137761951.6	11601926	115710822.1	13260164.9	9832052.5	13244215.3	37455215.9	13894562.5	17614847.7	5872545.9
1999/6/2	24860408.8	23488413.9		52495135.2	15678112	16262798.3	18358495.6	8484848.7		20924040.5	20255422.7	41738497.9	70776425.6	6610216.7	22912071.9	24437572.7	7787218	4234364.7	79453733.2	53946295.2	21223330.4	15396415.1	9473249.7	18283665.3	14590046.3	4484685.8	39923857.4	55381553.7	31987217.3	5448643.6	24114439.8	14227717.6	15342683.1	12257519.5	32225913.9	N/A	9434766.7	105228943.9	24922400.4	N/A	15506109.9	64321846.1	15630297	7948334.5	15720885.4	45617826	13001828.9	25788697.4	38097573.8
1999/6/3	7839076.9	11890678.1		19797639.7	6129047.1	11181483.8	12220805.7	4929295.3		10903042.6	10828731.5	22334320	14524252	3591937.2	14490496.6	17648193.6	6070119.2	3168718.6	38329928.4	19282442.9	6631827.6	6224183.3	2513231.1	11595786.5	8443792.6	2886428	83689608	16111639.4	13340458	4297102.4	9996000.5	6345511	7056442.1	6944626.3	12266537.8	7294401.5	3856990.2	66605523.2	21104901.4	95875700.3	9148300.5	32945246.2	11315563.3	4321249.3	8219955.4	12878914.8	21493448.6	5495645.1	8202003.6
1999/6/4	8496501.8	9515895.3		13243960.9	4492505.9	7385342.5	10002383.3	4417955		10537722.6	9566990.4	12351920.4	10037144.7	3209753.3	16717618.2	7995370.5	5719507.9	3006949.7	30369357.4	12885691.4	16754666.7	7394876.4	4030225	13171006.4	8292807	4417174.5	59703281	11378525	18310980.3	2522431.3	8812075.1	8279126	6352997.3	4362205.1	13183725	7188652.3	9619364	48689347.5	37010174	119517568.7	7806555.3	64160107.5	35255321.7	4652774.6	8215240.7	9233993.4	38742752	5887730.4	3512040.9
1999/6/7	12289409.3	11420738		27946261	9312173	12925106	12970866.7	5312957.6		25773434.4	11862428.3	16883496.6	9845979.9	4226213	46863790.7	6461261.3	7366275	3156669.2	56904721.5	12331790.3	10390233.2	10861021.9	5474729.2	10307961.8	10813963	6489097.5	52343708.6	15316904.2	12619147.2	4657814.4	12754922.7	27337601.4	9474793.6	6026440.9	20155031.8	9222352.8	19766118.6	50744309.2	83248865.4	87351436.5	9018017.5	36280983	23082942.3	5685445.9	10971867.8	12091740.9	26716970.4	13754136.3	5445733
1999/6/8	19533984.2	29136841.3		12697419.2	11301820.1	12906499	14344208.6	10437600.7		20216370.8	N/A	16095808.8	10742865.6	6903114.5	55729645.2	5181299.7	16833888.2	3750924.4	81731822.5	16175753.1	18428159.3	13903098.6	6578904.8	13092218	24369586	10063151.4	63123267.3	16331709.4	14609582.6	4277910.1	13856731.6	31606826.2	10865632.7	9358772.8	23636946.6	12539790.9	17879497.5	61393868	130131950.9	85348884.5	13812663.4	26820394.9	40567292.3	8926957.4	31322907.9	10624577	43562234.3	11725409	6217082.3
1999/6/9	33920810	50533955.8		13937568.1	4118418.9	14431420.6	17575634.8	6292446.4		20603641.6	13923408.5	10503687.2	8595341.1	5422659.4	58737702.3	6620311.7	30043783.7	N/A	44121190.4	13162969.4	12102413.2	10176388.6	7467159.4	16441243.3	11255017.7	4559621.6	20837612	14217278.3	45293064.1	5438777.9	N/A	16566058.7	16682489.8	7660102.8	18769425.6	10263398.3	60689428.6	34324018.1	48005155.8	217152180.4	9164299.8	25383655.2	32347002.6	32498100.1	15625874	9571760.1	23386383.1	10983676.4	6272788.6
1999/6/10	48298403.9	84690759.4		23784117.1	10755745.8	24801182	19753520	15234291.4		19394823.4	33569315.5	31837048.9	15219451.7	21258549.4	54970524.8	9686848.2	14368218.9	7322148	256663887.2	18123913.8	18079793.2	11639984.1	15022178.7	21487613.7	17985649.7	16288077.4	38268315.6	38984251.6	62298345.9	8068828	32623391.7	16679828.5	38740864.6	25659350.7	78799160.2	38180684.6	37650547.3	53065302.8	56051797.2	74376242.8	37609687.1	33851697.1	13576405.5	70837273.8	45508085.3	14446287.3	25366715.5	48455574.6	9110458.2
1999/6/11	43164430.5	45277728.7		21013193.4	13890682.4	53116428.9	13080220.4	11012572.9		32550156.1	31900616.7	76238679	41201381.1	8992400.1	37349309.3	11143175.6	19150918.9	10007295.3	119729072.3	12623140.6	14258389	14150881.1	8862995.4	30545118.8	15761558.9	23013433.1	18130752.7	23031271.5	64527743.3	8260621.4	68277212.2	13004258.8	26113977.6	35175277.7	26031985.1	17153301.1	22052878.2	49355195.4	31427128.8	58187914	23384658.7	14052653.5	14697162.9	20601698.6	24441757.4	18426904.8	19821682	16308476.6	12699446.9
1999/6/14	62177204.8	46316840.3		45801943.5	28615682.6	35609439.2	33022037.6	20788828.3		31929405.5	26484711.9	89547927.8	29082462	19224318.3	35717344.8	13089511.4	30417361.9	11303627.1	179573200.7	23424162.6	17533707	16584505	10190444.1	30115558.8	43928650.5	8007826.3	38864597.4	41683301.1	61982516.6	12192882.3	58957930.7	18509851.3	25517903.5	60067634.7	58830403.3	40594517.4	23116592.9	76834566.5	52124509	109401279.4	40245476.7	43116129.2	28606065.1	15097411.9	30052318.4	22906804.8	27457018.4	27251074.3	40811334.7
1999/6/15	72601152.9	56703537.4		82625536.9	22936514.2	48455876.3	49882449.3	24588227.4		39110659.5	35240267.2	110025462.2	24629395.4	22263356.1	61326544.9	17564379.5	37034731.2	14106293.8	371690850.9	33897646.3	23506248.2	19657196.9	27052837	36313499.9	60568720.8	12716516.9	43134248.2	64722224.5	117864279.9	14326110.1	75917210.9	18427903.1	44766147.9	46118014.4	117062945.2	87423081.7	25103213.2	177675279.7	81513910.2	173586404.9	69841575.8	40866087.6	50531879.1	20757433.4	36016313	54998039.2	36629024.2	36491408.9	37744819.2
1999/6/16	31499381.4	32787933.7		60532179.8	16247737.9	21805113.9	22531780.8	13475115.7		21069309.4	21234058.2	51325791.3	13192685.4	N/A	49910825.2	N/A	18128923.7	6430878.6	257138814.9	16417682.4	28601755.5	12729108.4	11546122.2	22416898.2	27179544	4732578.9	33320183.4	30258109.3	75698418.8	8185543.4	46650662.8	12334972.5	30374878.1	22723969.8	46931301.8	38895177.5	16990702.2	118322817	47104437.3	167693786.5	51840926	46352192.5	20899879.8	10644432.4	23465694	94588117.2	29936992.6	20475176.2	26012441.4
1999/6/17	32450963.4	38708014.2		63612907.4	36353930.2	31303631.1	57423993.8	35944125		41223593.8	26073652.3	40679723.4	21375889.8	22905507.3	43193355.5	15699983.8	17765377.8	9049781.2	283453624.3	25488828.7	14319424.2	16145191.7	22952464.4	21480138.8	30202775.9	5414677.5	39877365.1	40857757.8	118121164.9	11398651.7	58379388.9	18697090.5	51439715.9	21933498.4	69622791	40345771.7	23065494.9	99360203	50493171.5	175374679.2	152197819.9	77128324.7	33328855.8	18020539.6	40775279	156688829	49362284.8	25432670.8	28865756.7
1999/6/18	27633853.9	85890174.7		50467711.3	37885155.3	50408426.8	46724471.1	40086139.8		29152545.3	26608390.4	55105354.5	28326243.9	20631856.5	111661412.4	18710727	17244154	13169863.1	181221911.3	49132606.2	25527786.6	38735902.4	13155016.4	23035225.8	29163254	8117528.9	94696258.5	46142335.8	278181435.8	25581412	89278749.8	22998688.8	38909068.6	22594454.5	49577316.1	30751900.3	13587619.6	76402222.3	55881603.7	335508066.5	53330819.4	118474928.2	34625904.4	N/A	51335208.6	45600231.3	47375871	80543357	21366783.5
1999/6/21	24534529	71413186.5		75799918.3	24130670.4	66137767.6	41016897.4	31713916.8		38401870.3	48701374.7	39658096.8	32851629	19021589.7	116421913.1	24656804.4	15444084.6	22621883	152073895.9	39674220.8	32922053.5	44357751	12353306	55187845.9	37858877.9	9274354.2	208679140.2	65127445.2	118845759.5	22765955	72616144.2	23123447.1	63009509.6	26379347.2	52973121.1	38751527.8	18500678	183650197.9	60495744.8	216956919.5	36524748.7	119947458.2	40090871.7	29704274.6	43841324.4	35736830.8	40777550.9	66275589.1	27277397.6
1999/6/22	35699760.3	95263348		45753308.5	17520532.8	61569342.8	29643689.1	27534296.8		42918217.4	73188229.3	64156925.4	N/A	21120287.3	114532916.9	30072348	25128146.3	39634194.7	118062522.8	40191131.8	37566979.5	24195718.1	N/A	64408378.9	74973387.2	10808380.3	184040876.9	43649188.5	84156155.1	17463972	198191426.9	21784471.3	42801693.5	35934843.1	58860826.9	43064713.3	16345696.4	102522118.7	78031064.8	198907685.3	31587553	109698033.1	66363545.6	52339958.3	39319245	28257186.6	26695901.4	64016587.4	31857054.5
1999/6/23	46318174.3	67531318.1		72710130.3	21246086.8	52820536.7	37832109.5	34939509.6		41333047.7	127394093	81663968.7	43604800	34980038.7	68041777	32032596.8	23094088.6	35287570.3	146683646.2	44843361	12214096.8	21311282.7	20190063	36019486.3	41997405.5	13549432.3	175631430.7	58629229.8	86611752.9	21189033.1	209749371	25676769	41200633.3	30231430	56643179.8	34416779.2	25271868.7	171261377.1	45581490.7	173737367.8	42118316.4	104916976	47269684.7	33282726.7	53535421	43615953.1	34382182.5	54650428.3	27914228.9
1999/6/24	36898257.9	67321078.7		103135953.8	29348936.6	63157484.5	48297064.9	34356185.3		13795588.5	106254598	57605877.3	74482398.7	21647135.4	72601767	23317852.6	20124900.9	81358400.2	164094713.9	48486198	25738687.8	22969880.6	32427951.5	32714362.3	56944770.3	7875370.7	102841349.1	116638548.9	141041439.2	25022406.5	308324453.8	27387757.3	46007450.8	35712851.4	133063709.4	42366415.5	25060070.6	121501913.7	63253635.8	189681608.9	42417766.7	88776546.5	52262582.7	45159062.9	49018356.8	66854027.6	42435596.4	50339442.3	28322143.7
1999/6/25	53023721.5	62704357.2		236979668.2	27760190.6	N/A	65709500.1	44780846		69787964.1	107479681.1	54461674.1	82891183.8	30491348.9	94127471.7	32632534.1	27539539.2	77447303.1	201704920.8	52503061.4	15458440.9	32858726.4	30401629.7	65462465.2	59536840.2	15180672.1	137502311.2	159120888.8	164491064.4	24594664.1	152890963.1	35321183.1	73299025	44226276.3	207965684.3	55485537.2	68956124.1	125365459.1	110297506	291882171.1	71993027.8	168112235.7	79002232	36515628.7	78049866	84944575.1	49461737.8	51564614.9	33376390.8
1999/6/28	31599743.9	61445415.5		147133197.4	N/A	75976275.9	49441874.5	34190737.5		26189495.8	32018683.8	47339992.7	21074703.1	36367056.5	72143177.2	24142575.7	20924598.5	27603058.8	178112916.3	39849504.2	15067758.3	23954899.3	28264476.6	75406233.2	45829293.3	7486191.1	96015832.8	61444919.7	160569643.2	22465002.3	201067331.6	N/A	N/A	29843392.1	123678514.6	38241872	35252095.9	133114792.6	N/A	243067476.7	47107826.2	101234920.4	50911198.9	30392314.8	52705244.5	56716208	68854246.1	36011466.8	22537813.8
1999/6/29	75537496.6	54695712.2		160025783.6	30497469	56554845.5	39933618.4	67299881.1		138876941.9	23941992	141377057.3	21200974.6	48209885	72334202	31986293.2	21916835.2	21370919.7	193829625.8	71520563.9	12300726.1	22042390	25905809	74323237.1	92235509.8	7985434	88945812.4	58148910.3	91958618.5	47857998.5	241438619.2	26208372.2	60737830.1	57195120	110389928.8	44198221.7	28681238.6	105117977	83613613.8	204857103.7	90441824	64876367.1	49970652.4	29042551.6	46964758.2	54224572.5	50446297	38740704.3	27991657
1999/6/30	30107888.8	36453696.3		81833361	21209255.3	72152382.2	31923133.2	54731660.4		N/A	288179356.6	78441625.6	129992832.7	25128247.1	47609151.8	53136189.9	N/A	19567732.1	145616145.9	42175002.9	17397304.3	16632493.6	20350775.5	53970771.2	104694404.8	8905628.9	117257339.5	27491031.2	78754525.1	73641484.5	196445374.8	22139224.4	67835852.1	39585723.5	82540007.1	71757299.3	38385340.7	75076333.5	67078332.5	144986543.1	55993645.5	52379395.2	51453938.7	46410456.4	42616434.4	32815655	37353336.7	33046338.8	46533462.8
1999/7/1	47840504.2	21485857.4		53337743.8	13593568.1	32621418.3	30810898.1	23567719.3		9344866	55667630	27347954.5	67265309.5	14218486.4	25330551.7	16210091.1	6943172.4	10657881.5	89961752.4	23934478.6	16699753.3	11007610.1	15565108.5	56262395.9	49186356.6	7842519.4	45052582	28017981.8	41797558.9	21327943.2	72785519.1	14402734.4	29090276.3	20817740.1	68906062.4	30584681	39564683.4	73443302.5	36111139.6	65976364.8	28495745.8	25649107.6	135305743.9	17161045.5	27405250.5	23697595.7	28641577.1	17727537.3	22474117.5
1999/7/2	37784026.9	32126920.8		55334392	14496113.2	57908909.8	26550983	30550725		37499887.2	106461186.6	25364190.1	54146892.8	16030549.9	31359323.5	18795305.7	10356807.9	11606694.1	101407466	24821681.6	24974730.4	11719125.2	11678558	53070656.4	40736081.4	3714526.5	50249014.1	30071320.5	26112052.3	21504562.8	76895078.7	14076136.7	34094894.3	21592921	61275215.2	26553170.3	21641461	81888302.1	34258305.2	211845324.8	26338833.4	39277644.2	82798159.7	16041088.5	26704332.4	15812225.6	40642540.3	27673151.3	12832105.1
1999/7/5	59705725	17450040.3		30662457	15155994.4	111018649.2	18082698.9	15649036		40397714.9	42587500.9	24449304.5	33555190.7	11068817.3	19406221.4	17837250.1	15414724.6	6581268.7	73471430.6	14856458.3	6013796.8	12041982.3	14392006.6	33630135.6	30561866	5288999.5	33879347.1	27727229.9	27504311.4	13783288.8	52000462.4	10030111.3	20224069.7	16979339.4	36925688.7	15908449.4	13668452.2	50004497.6	58591923.4	120600421.4	19381421.6	19796943.3	94381558.4	11162471.1	14712120.8	16413728.3	89714587.5	93215366.6	32303879.1
1999/7/6	24097073.7	14446337.5		24892766.1	7185931.8	45959783	11231233.3	14024409.1		22437386.7	28850216.8	19339054	19047298.7	11543265.8	12261395.8	13079061.7	12837083.6	5216663.3	50403649.3	22881744.6	5280841.5	7199443.1	6505738.6	19545140.5	22887795.1	2837717.5	23127717.7	14504835	26745495.5	9906005.7	40310143.5	6494942.8	17316531.6	9518917.1	33242072.2	13244438.4	12472919.2	22825070.5	20121055.5	44126244.1	16162024.6	13774211.3	45031012.2	7986275.3	7580312	13710018.1	54815602.2	46744876.5	33786863.7
1999/7/7	16936147.4	15071085.2		21979478.3	5815779.4	25658036.1	10502290.6	11268118.5		20916498.7	23024503.6	16407228.2	16856165.7	13901879.7	11996874.7	8922063.4	5909317.6	4841960.7	45413068.2	39639061.9	6844682.8	16053688.8	5863515.6	15649538.2	18923687.6	2012778.9	31095086.4	11611734.7	19225405.8	6874568.7	31999016.6	5847009.8	15203462.9	6664461.6	21855116.3	9706091.7	6068042.5	36482969.8	14866098.3	57482075.8	14786442.8	30881060.1	27353745.5	7923505.8	11459101.2	12921672.5	121679792.6	22331544.7	31656252.8
1999/7/8	13804321.3	31739143.4		20892207.4	15771264.1	26461896	15302741.9	16790951.5		20266355.3	20124729.3	48513450.4	11692406.7	11406935.6	15705344.5	6629591.6	3913311.8	4170902.6	74133630.9	82131795.1	13658015.4	36373037.6	8588102.5	19798525.1	12472684	8838188.6	23423956.8	10293305.1	16945167.1	6094865.1	64452411.4	6590498.2	12453063.3	7222111.6	29528119.6	9727066.7	7202119.9	37046450.5	16661884.3	79833004.5	10853705	66364555.4	33228864.9	8260565	12300672.4	19563839.4	83027821.4	33504119	40310351.7
1999/7/9	14401079.1	19263232.2		17221133	10851729.6	38637679.1	39826932.1	16303803.5		14952414.6	29506877	18898041.7	17577237.9	8890503.3	26618075.3	7894809	6360412.2	4096478.2	29605600.4	47543684	25665669.3	30040802.1	16112588.5	24773846.7	13821425.3	2912837.6	27718569.3	14153977.5	16383116.3	5833460.5	31051409.7	6567979.3	19107477.8	6582819.2	36757402.9	10073665.3	10849313.8	28419995.6	25961331.8	41805302.1	9192705.1	31848829.8	26293410.6	9017016.8	9514897.2	22890422	93556937.4	27146688	81855627.8
1999/7/12	10231976.4	15337624		16814384	12888708.8	259324092.3	22716307.9	23412174.7		26257503.5	22984504.8	15972043.1	19026946.4	9465353.7	12860841	8997445.3	5430841.3	16981925.6	78703024.6	33752738.2	15964282.5	12749810.1	14100143.8	50805151.7	18881903.8	5348266.2	21063751.7	15600209.9	20594839.4	4890990.7	25949473.8	7476357.2	15880535.6	6723428.1	26932018	17001018.8	29763049.3	21377520	15494160.8	60207094.2	9980428.1	28112935.6	25506833.2	17004634.4	11751273	20936922.3	77513791.9	14300334.3	33713614.4
1999/7/13	15116618.1	11971062.9		18981331.4	7975741.7	53698258.8	11672120.1	12717870		28208006.9	15794267.4	12981079.5	10267288.1	35242609.2	8875744.9	6603392.5	2988108.5	8001621.4	59137830.1	22370410.2	3857671.5	8655294	6475735.3	20755535.8	19476261.2	4243323.8	17018260	11179585.2	12100597.4	6006806.8	13989988.1	7666066.2	9086497.3	7554933.5	21557962.3	5197439.7	17789301.9	29635540.5	16010705.7	36626042.6	9747009	29164853.2	26964921.5	51483641.9	9341397.8	9475391.9	39626512.1	14868981.4	17370177.6
1999/7/14	9821713.6	10152428.7		13892254.1	9906266	36617382.9	10490037.5	8061731.8		24941040.6	14034904.2	18920008.8	7514286.8	20754844.4	7031130.1	4323393	3014541.3	7125318.6	39772988.4	14364660.1	5042765.6	6232476.1	5558015.9	19501257.7	16768752.5	5276838.4	14013873.5	7182189.3	29209591.6	6752889	13534782.2	6725872.1	8289379	5391746	28192174.7	13304257.9	9406339.8	15613768	19241717.8	28893127.5	7376560.2	41336387.5	27345110.3	29351601.7	6104776.4	7594174.8	26204664.4	9810540.7	13456673.5
1999/7/15	7652334.3	6179618.9		19719561.7	6858017.4	18993804.9	7662014.4	6090386.6		20287103.7	12910080.3	26283638.3	7402144.9	15788670.4	6883369	4638140.3	3089074.5	6460062	26943960.3	13172661.1	5960321.7	4001349.3	7247867	11680399.4	12242106.1	2018290.4	11224922	6765072.9	18208563.1	8989644.2	13970168.5	4354548.7	4716093.6	4491621.7	47128654	15442468	6681238.4	10676606.1	21402743.5	26408062.5	5760666.8	19857838.9	90760829.2	12737696.1	6372986.5	5030418	18802905.7	7052238.6	11981257
1999/7/16	7676287.5	11409938.7		19380051.7	10575655.7	31435167.8	13558215.6	8140029.2		20053907.4	18745364.4	21146170	6449737.3	14345185.5	9392547.1	2827915.8	2971306	6517618.4	39154865	12395387	10407001.6	7376909.5	8717191.8	21561707	7755734.7	3905784.7	9745975	6567650.5	24104543.6	10293165.6	16874755	5702059	11076160.9	9289141.4	25103200.6	8413731.2	17526881.2	29690668.8	9528105.1	37933402.9	7541900.5	44698494	63074260.3	13621609.4	7169915.9	12409406.4	24505559.9	10719641.7	34300363.6
1999/7/19	7747647.7	13440311.1		15681576.5	6668621.6	25860922.9	11167692.2	8690514.5		15461168.9	16613351.2	10314122.2	7242370.6	11356739	6147375	6147794.2	2322413.2	10558088	50084202.5	13630935	3979799.2	5866636.8	5813842.1	29107600.8	10061929.9	2981840.3	9894944	7754487.6	15226958.6	18461140.4	22708730.4	4449129.8	10161435.1	5562684.6	23513894.3	8688509.9	18988063.2	16652361.3	11976209.2	26004211.2	10683667	33245748	27527391.1	7066597.8	7857578.8	8318503	21338514.7	10557124	63246439.9
1999/7/20	7265708.4	14981571.6		16737935.3	6848864.2	33010698.8	21079072.8	9506540.3		11095009.9	19029131.3	10616285.5	9958381.9	18931535.2	7552375	6134819.2	3886738.7	32642901.2	60086192	16364000	12222738.2	6395022.3	10332705.8	26376540.2	10715216.8	1918000	14931408.2	7668353.6	20804367.8	14753512.6	22593700	4370000	11000073.6	8218930.7	28138000	N/A	25716897.8	42403000	17763887.5	51964000	12371306.8	38326982.7	45233931.7	7768754.7	7609347.4	8142107.1	17814517.4	8752551.7	48331929.3
1999/7/21	12716965.1	32465559		22128909.7	7690273	34537563	24031174.3	11947105.7		14189990.9	19245538.2	17548916.4	12562572.2	47663001.7	12937335.6	9571040.7	5862226.5	17862224.4	69830572.9	23277882.8	28843429.7	7855975	9860845.5	33723839.9	18257928.2	2066881.1	25321592.7	31220574.5	37781379.9	29758547	29618628.5	6926334.4	14349874.6	10107801.2	32973380.1	12551035.8	31192425.2	35621064.2	30739293.9	153306114.8	15779008.7	71508531.7	57239502.4	12681085.8	13047770.3	10625667.9	29213094.7	14648557.4	40457701.4
1999/7/22	7200980	26178756.5		16581047.8	6240517.1	30520475.5	14736526.4	8283534.2		13464012.6	15812629.5	14135598.4	8838420.9	25379281	10414749.5	6457784.2	6055232	20554573.5	39329957.1	15693209.3	14416100	5280774.4	6019431.3	16219628	10636570	2293694.7	14026200.7	41324394	18312670.8	52225804.1	21097496.7	4357604.2	9009161.5	6808097.2	15927234.6	8956118.6	20185334.6	28793063.7	61506099.4	52927899.8	9605417.3	34684323	149708459.6	8908768.3	7702219	6764740.8	21636027.3	11129085.1	24982783
1999/7/23	3859764.7	17009076.8		8597023.7	3216634	20173941	12033650.9	6990877.3		7888824.4	10841274	13958368	6254802.9	17492939	8709976	3728756.4	3014815.8	7950799.4	25951717.3	8297895	9671677.4	3880506.9	4484710.4	15763368.6	7512769.5	3382578.3	14079344.3	28015745.2	14812971.9	12370014.8	14802205.1	3830942.8	4908460.8	5052889.8	11588096.6	6621628.6	20719190	14716195.3	46571524.2	28840022.4	6603641.2	27219958.7	66847277.2	5673271.9	6187248.5	4837757.2	12530698	6520086.6	19689240.4
1999/7/26	6514734.3	55126672.7		9203032.6	4595313.9	28465706.6	97606683.6	12170101.6		8891808.8	9448959.4	8347856.5	5414636	37166347	8770345.2	4727764	3482836.4	4923315.7	27839765.2	14155312.8	4059396.7	5390372.7	5211176.2	11832021.7	8603261.6	1912337.8	13332234.8	62443701.6	16150719	7286290.3	16195435.4	5212063.4	9450352.4	11160744.1	9622112.5	4316643.6	6846241.8	17595002.2	107115489.4	20838256	5966782.1	49791560.1	103008238.6	5626116.9	5512393.4	9454937.3	7546741.1	5853038.5	19533394.4
1999/7/27	4358225.8	22659121.7		6937131.2	14928818.4	18102085	47851352	8968856.7		6383891.9	12640628.9	7880867.1	5689175.2	21561706.5	8255220.8	4843856.9	22803560.6	5152187.4	25007401.5	6522054.6	8663933.6	3450665.1	3597821	12024144.4	9763637.9	1344048	7793160.7	20829697.1	7967464	7400833.9	56324248.6	2527542.2	3673706	5452451.3	7802534.9	6571003.2	2699312.8	11738008.5	94766962.4	18684368.4	3767763.3	35287261.3	38269116.8	5573938.5	3540016.8	9865536	11991736.1	5533995.1	12504961.4
1999/7/28	3029941.7	22855654.4		10587052.2	8395574.6	139716607.2	35416322.5	18025111.6		16735682.5	7074113.5	10937553.6	3844169.7	19565147.7	4973382.9	3281453.3	8062680.2	7546559.1	32523200.7	9471481.4	1741409	3478958.1	2329645.7	13746494.1	6611748	1122575.9	5511949.3	15541751.4	8387616.7	5798527.8	35465718.9	3385809.6	4731402.7	4279594.8	13872120.6	4523809.8	4595132.8	14953382	42789807.4	17665052.5	11811465.4	28079679	40918120.1	5587584.1	7926143.3	7280772.2	13014671.3	6204485.8	13603808.7
1999/7/29	4665511.4	15188350.5		13845484.2	6219360	42834613.6	19340364	24060311.9		20156634.5	10776235.7	6841807.3	3804146.2	15087889.4	5831950.6	5209384.7	4073872.5	8952306.8	15298768.1	7638888.5	12185172.3	4920996.9	1984831.5	9976396.3	4999815.7	1490067	6313579.7	9819718.4	13990517.8	3542054.8	22417079.4	5872081	10680170.8	4892346.6	27339365.5	4606584.2	3270086.5	39513921.7	22339829.5	13580570.6	4529657.8	35670264.7	40321614.5	5287830.4	3902088.6	9511169.5	9983600.8	4323977.6	9998102.1
1999/7/30	7411343.6	11022390.8		7416669.9	2954303.7	19299684.9	12851744	13717272.5		11466189.3	15610622.4	12356706.3	32883316.8	9057241	6235742.8	10710546.6	8369664	4017786.3	20825400.3	8374563	11317296.3	2387474	4803324	26661152	3934038.2	1522758	6904755	9175631.9	17934507.2	3047167.6	12708551.7	2443837.4	7367139.9	4173646.9	11714575.5	9044261.5	5255747.4	25136655	22775328.3	18446097	5199205.7	43285587.1	34852991.2	3886696.1	3906143.2	7519136.3	5255947.6	4527177	15662150.6
1999/8/2	7743939.1	18409663.4		13314464.5	4405017.5	29974508.5	54762612.8	9581087.8		8976623.5	20507346	10684667.7	21134477	9390505.3	13466151.5	10733942.6	8114579	5210037.8	24030786.7	7265880.2	11578110.2	6966881.4	13824072.9	23046643.9	6110601.7	1489572.7	30726140.2	14370824.3	37766762.4	6723574	17698609.5	4454025.8	13367520.5	5629890	11977660.7	5983047.5	2672893.7	106924233.6	21602662.6	17742547.1	6427723.8	61519910	26651811.8	6356940.1	8843523.9	14735227.2	9183773.6	25331139	14255501.8
1999/8/3	6222481.3	36819492.4		8044200.1	7930591.1	58697022.9	24323827.4	8426354.9		25390719.2	23310967.3	11004674.5	13487983.4	12396173.6	9182474	7949430.2	6515958.7	7530903.8	23098373.9	6968828.6	2453449	5509430.3	8264612.4	15740477.3	8272794.5	3690567.8	24646993.3	8929438.4	29962801	4672396.9	14036669.6	3655188.3	7658665.5	4825431.3	11175353.3	5840292.6	11075265.3	30603597.3	16693001.1	22032695.6	6646317.2	25826089.6	24894645.6	14684606.1	5187930	N/A	8796088.9	14841877.9	9522754.2
1999/8/4	6651000	24436000		11606000	6739000	47047000	25993000	9075000		15719000	13968000	11564000	10065000	14022000	21817000	22274000	4274000	4955000	21295000	16554000	13017000	5536000	4710000	17210000	12059000	960000	20098000	8827000	56500000	8905000	19700000	4999000	7471000	12568000	13731000	6364000	6228000	21824000	20316000	34794000	9952000	59719000	23960000	9222000	8813000	8616000	17688000	9359000	7393000
1999/8/5	7471537.3	20572294.8		18142063	14108188.4	24512165.7	20031451.2	14545851		16080175.6	13714339.5	9039167.8	9572977.6	10626099.8	12325972	16271157.9	3813782.5	5675452.4	43458762	8394250.8	2193399.2	6684734.2	9120379.6	14433657.5	10330282.1	3161367	13084313.8	8677304.1	31678595.7	5528956.5	16823903.1	9297592.3	9421429.8	7760765.4	10434144.5	8388490.2	6529284.5	19127743.8	17902248.1	26062907.6	14899560.7	77619702.2	49289693.3	18210964.3	6731130.6	9581533.1	23969931.1	8041863.1	9008262.4
1999/8/6	8036449.7	21874852.1		12587593.2	30356425.8	34474742.7	22268266.2	19782621.6		15342245	15190557.6	11194012.3	11349238.8	12722407.9	13299304.8	85224285.3	5270834.4	6304577.2	33820087	10584914.5	2423708	5495580.6	11492198.7	12306951.3	9613290.6	1570460.3	13049870.6	14109888.6	23432131	6807475.6	22329236.8	10680470.3	10657903.9	9738346	16395957.2	6950844.8	7204168.8	17884116.6	18260810.6	25289990.8	22535657.9	38306814.5	36582983.6	11135160.6	9372669.6	12132673	16713619.7	10856918.8	10367195.8
1999/8/9	4614483	39608156.1		11411158.4	15932639.2	23986598.6	15404701.4	15112051		10824086.3	7605502.8	9433402.3	5365995.3	9412246.6	7692220.1	121552056.8	4379343.5	18230484.4	56556685.2	23613454.3	6626663.1	4304931.3	6295360	10336621	7499931	2849751	10245058.8	8179992.2	10443720.5	5673387.7	14805312.9	7706191.8	6643588.8	16396690.9	10583313.9	12938234.9	4702057.9	9117411.9	9963981.5	14160703.3	43311492	46236522.6	28612069.7	8241975.9	5257397.2	21357156.7	10665449.6	6888437.6	8660681
1999/8/10	3808731	19322604.6		8591712.8	6271133.2	14733348.1	14111425.1	8891270.3		25451249	7761335.9	5213018.8	5263433.3	29332486.8	5053310.8	37360484	3897604.3	6037878.9	39649085.9	9297803.8	13139448.1	3847066.2	13622871	6337185.4	5604350	813289	5081148	7278215	12274122.8	3324908.9	9066399	3908586.2	5205665.8	5853648.9	8701496.9	4460067.3	4884362.3	18516068.1	13683585.1	13204296.8	17444392.8	9973886.2	25052651.9	6452971.1	4938297.8	9356408.7	8249847.3	4956213.8	6011173.4
1999/8/11	3241565.6	60929928.3		6242642.6	4028482.4	12576079.3	13562233.2	6454375.1		9594560	5741996.3	4347573.4	4541344.3	23834551.5	4213195.2	35117895.7	2799903.5	21447517.5	18466057.6	8595686.8	3545583.8	2813991.5	8108902	4664531.3	4593032.4	1545501.5	5362694	7333917.2	6657985.7	2688781.1	7397503.5	3042388.8	4012470.1	4713685.4	7816898.6	3565836.1	2213375.1	14063381.1	7169958.9	20958622.7	8429358.9	16650422.2	16957049.5	4245424.8	3125354.6	5294864.3	5718495	3907794	5529131
1999/8/12	3037042	24933720.7		6424934.7	3800759.4	9165677.9	8200080.7	6093097.9		5926590.8	7980704.3	6946240.2	6317888.5	18100422.7	3952936.7	37827945.2	5056469.9	11619709	13080565.5	35402815.4	8870558.2	1742390.6	6020949.5	5580026.2	4763042.9	490387.3	3949880.2	4391399.7	9046518.4	2334552.7	5321337.4	2583415.4	11332967	3506935.6	5619477.5	3596622.5	1462713	7742758.4	5308758.7	39869265.4	30512905.2	18163464.4	13571272.4	4568787.4	12207919.8	5493003.1	4748513	22520426	7367827
1999/8/13	2193047.3	13828483.2		5197816.8	13847409.6	8929615.7	6139416.4	5905478.7		5683938.8	13567074	3792100	3037450.6	8840695.6	3091941.3	13428952.2	4817308.2	7363240.7	9933803.6	24295570.7	21202772.3	2324240.6	3314564.3	3222921.2	3667802	1586662.9	4587702	3889576.3	8454206.5	2630588.6	4607515.5	3562837.4	7073072.6	3450625.7	3941535.3	2178794	4791199.3	4939281.6	7217792	30610054.2	53294860.8	9910428	13444348.6	2334425.8	7745446.7	3424850.9	3904887.4	9952181	7073763.3
1999/8/16	2562861	35614010.6		3683724.5	4890437.3	17408137.1	7333974.8	3875822.6		6483843.6	20711123	4837326.8	3488379.1	6674680.6	3034106.8	9664157.2	12604742.5	5258387	19070484.1	22421370	16038298.3	2911908.4	3747471.4	5034050.6	2921907.4	931618.7	6013913.3	6270137.2	10262996.3	4089468.4	5499449.3	2470464.6	5257197.4	2994984.7	4958410.3	2249544.7	7497204	7953385.5	9326197.4	15032937.7	18765481.7	6390730.5	12374877.5	2107687.9	3472512	4313477.8	5770485	4264281.4	4424273.4
1999/8/17	2090424.5	51539217.2		5850162.4	5424516.9	21108256.8	9990794	3961388.8		5933233.2	20520595.3	3500616.3	3514351.2	8748207.4	2346975	8854232.8	9978695.3	3278199.7	86123198.2	27533275.8	10208200.4	2760204.6	2955030.4	9801819	11051442.4	988635.5	6641704.8	3726822.2	6671712.1	1976743.6	7878306.8	6397035.1	4760260.3	5187947.4	5411924.6	2734743.6	4279276.6	7982559.5	14510703.6	21459458	17606749.9	17907443.2	11796033	3391744	3671854.3	3523867.9	7814187.5	2587108.4	3585280.5
1999/8/18	1988770.6	20711750.1		2481198.2	2925143.2	10100366.5	15519468.6	3214331.8		5653675.9	14212688.4	2624444.5	4525901.5	3546564	2561109.4	10570884.3	6511637.7	4224360.8	60192746.5	14849225.4	8324234.9	2593078.9	2577077.2	10308035.7	8212727.8	874940.9	6031918.9	3157877.6	9243867.9	1638049.1	8232555.8	6179238.2	3392075.2	2975124.1	4001656	4456235.2	1324703.5	5892505.4	N/A	13340612	15661677.8	10425029.2	10246936.7	5952847.7	2938285	4293654.4	5915949.5	2978967.7	2607074
1999/8/19	6108017.5	49932448.9		13791504	5376817	29755109.1	34475388.9	5279540.8		13748642.2	43550860.7	7973388.8	8838292.5	8942316.5	6555669.8	11341812.5	14099161.4	5960037.8	73930135.5	17213469.4	4520265.8	5879805.4	5395083.9	15257094.4	8816034.5	2405655	12662280	5888505.1	18650976.2	2732923.6	11353906.2	40581704.8	6909680.5	9426803.2	11990687	11364768.4	4159907.5	24764005.1	19622767.5	24011661.6	59983059.1	18131664.7	19583368.8	8054343.3	5953954.4	11987987.6	17178450.3	21152421.1	6411121.6
1999/8/20	6669085	25018517.6		31617397.2	18630130.3	55902402	19594845.9	4583481.4		16869555.1	20352183.6	6200094.7	14845142.7	4866779.6	5687682.8	25493303.9	12853731.9	6879806.6	38453622.2	13602266.1	8805925.5	2877800.6	4188547.2	8843777.3	6129876	2165639.3	13648182.1	5944045	54946177.9	3171209.4	15009130.3	12582093.5	18727794.5	16397336.3	8865981.7	6844923.3	3285838.9	15112421.1	15435812.8	22089996.4	73293032.3	10941419.1	14690130.8	4824342.9	7280900.8	19693768.4	19021378.3	6912331.3	5502965
1999/8/23	5648955.8	25907647.2		44800873.3	28725241.8	43070769.7	15904557.5	7414993.7		12553038	31322061.4	14263114.6	19378777.6	7976700.8	6090406.5	13595371.8	19538620	11695394.4	36692174	13911779.1	5612932.5	6402009.3	2884962.8	7615369.9	5797418.7	3372998.3	4553233.1	6603215.4	10911752.2	7476618.4	N/A	9632840.5	45417478.2	14101121.8	7094121.4	6747111.6	1959220	31818268.5	11581328.3	17140799.1	110261035.3	15049669	13345431.3	6690658.2	8360071.1	53371689.9	58294907.9	9815806.4	5619848.3
1999/8/24	3887098.2	19941964.7		49356643.1	26546182.1	31195702.1	15086221.8	3986700.9		13272080.3	22531110.9	11618529.1	10091180.7	10109533	7499516.1	22723450.6	13590726.9	9185767.1	24705541.3	14540503.7	4579143.4	3659420.8	2512915.6	6528307.5	6224711.1	8287567.6	4776150.8	6031087	8721447.1	5509314.6	12256754.3	6533188.1	19822693.9	10438011.5	12670854.7	15698402.2	2295626.1	40322667.6	9560832.2	23440163.3	51053553.6	7774170.9	17380331	5513976.4	10780326.4	15217523.9	26294164.2	10833932.4	6580973.8
1999/8/25	5217359.4	29940846		19250458.3	18043722.4	69804141.2	11799553.3	3717087.9		16445969	20858874.4	5900935.3	7577645	4946752.3	4971586.3	12389544.5	16118642.1	38542877.8	18523880.5	7212350.5	15364706.5	3833631	2156729.8	4513349.5	5602017.9	2315424.7	4185776.4	4763616.5	8317237.4	4286748.3	11751196.2	11202880.4	8970301.4	8932513.2	7327177.4	5918120.6	2398283.2	32993501.4	9885235.8	66999773.3	20751789.5	7009260	13313747.6	5425153.8	3390999.7	12522225.9	17526199.2	63980184.9	3991982
1999/8/26	3061843.7	13019014		11208325.9	8622565.6	20584019.8	5408672	2268534.4		16137061.2	10973521.4	4053270.3	8289484.8	6370737.5	4170397.4	6264682.3	8562198.1	9143278.2	18134244.1	5515380.7	32190832.8	3414085.5	2258306.6	4967258.5	4035470.6	1219880.6	3870072.4	4024993.9	18823185.9	3055766.8	9125079.9	9003114.8	6322211	6705546.8	5092276.3	3850716.2	3222219	19547807.1	7816803.3	50213563.6	21520080.3	9199060	18290154.1	2868133.5	3122101.7	6762781.4	11216113.5	21119509.3	2554606.3
1999/8/27	5362936.3	10334740.4		8736728.3	10459826.7	16611094.2	5193102.5	3050614.8		11300236.3	12527767	3864847.8	6488815.7	14965465.6	10230432.5	10780490.5	6761327	10589408.1	16646075.2	8555184.7	8336080.6	2371103.2	2293567.1	4873521.7	4001468.9	1062710.7	4233717	3984699.8	9429654.3	7444978.2	8673220.8	11314945.6	5564851	5608817.2	4453487.2	3972858.7	5406172.5	8682313.5	7250007.4	31904965.7	16216169.8	3583609	12883504.3	9261127.7	4157596.6	6540487.6	9924783.3	39843214.9	3733668.8
1999/8/30	3580326.2	11790510.7		10968774.5	8810245.6	13857714.7	8498376	5874294.5		7383725.3	10962424.9	N/A	29263247.8	17252504.4	22122272.4	19954429.8	8008045.6	9660953.4	23223383.6	10435294.9	4842903.6	5094955.4	2851721	8017837.3	4698960.8	2588024	5501665.1	6031582.7	6217469.6	5564040.5	23201478	7556713.1	4871184.6	7123371.8	5431844.5	5401029.6	4593042.4	14107770.3	14550294.3	21499475.7	22611971.2	9651335.2	8535547.4	7249714	3575268.6	6294220.4	11053126	16025026.7	4051142.2
1999/8/31	2992465.7	14999007.1		5894835.6	8114791.7	11213185.4	7869974.6	2946650.2		5140739.4	9656979.4	12189295.1	12765940.1	14929730	10447445.4	10723003	4668765.3	13369948	14557670.4	4068756.3	2038578	7318237.2	3333375.3	6938993.1	3689859	1819776	4264615.9	4859180.4	11273849.6	3479236.8	25611879.1	5236690.5	4815274.1	3595901	3689473	6161692.3	30737972.7	8343212.1	6530514.8	14637925	12397947.4	16914208.6	6658154.7	4571656.5	2804828.6	5945706.7	9016115.6	12423057.5	2538126.5
1999/9/1	2730237.1	8217436.3		6732697.8	4596861.8	11027986.7	8303447.9	2222861		5262181.5	7440433.4	6674920.7	11770788.1	7372813.6	7997515.5	30303185.6	7261963.4	8137914.8	16064906.6	10364082.1	17123781	3366842.6	4058859.4	26845104.9	3309366.9	1571482.9	7403554	11366651.7	6431166.3	3265147.3	15266184.8	4446582.1	3901826.5	3964439.2	5694327.1	11121351.6	16745166.2	23294972.7	5873496	10934538.1	9933977	4249208.1	12203125.9	2999056	2781227.1	4508984.6	5861202.1	7694945.9	2816514
1999/9/2	3497651.1	11748325.2		6760334.2	5737518	13806940.8	8427411.7	2438697.9		7601481.8	8424237.9	3941026.6	7343566.7	11290181.9	4705237.9	40306527.3	7020671.2	9510209.8	14876708.1	8956539.1	19750951.1	3262742.6	3749213.1	10803108.1	3986585.4	729997.6	2901294.6	4548176.5	6435005.3	2819775.6	8376070.1	4065552.1	4519153.4	4346228	5265946.6	3727460.2	3141430.1	55727627.3	7786455.4	10177256.7	10617613.4	3321509	6994816.9	3246968.9	2749180.6	5289765.6	4694234.4	8972173.3	3118589.6
1999/9/3	2027419.4	7777489.3		4230129.9	5006530.3	7263147.7	5275494	2191563.4		5682439.8	5765878.3	3118152.8	5898237.7	16516135.4	2349995	14610108.3	4087580.1	4614144.6	10596989.6	4343807.8	25814741.6	N/A	3677262.4	21180478.8	2449179.2	1209774.8	4847982.9	4483235.3	5684089.4	2151906.6	6087591.1	2777849	3799582	3188025.4	3565347.6	3892886.6	1916225.5	26479737.5	4481806.5	9458970.9	6581421.8	13335014	5426395.4	1988253.7	1743882	3378161.7	4385150	4806198.2	3023000.4
1999/9/6	1771463.1	7104610		4318583.7	3788709.8	10612075.9	5874186.2	1679893.9		7084692.5	5644462.5	4128238.7	4287786.2	6521643.7	2728170	54660238.7	4891004	7260837.7	13029751.8	5189060.2	23177218.3	2098756.9	1586446	6581650.1	2782895.9	695100	1961012.4	2278403.8	6561990	1807633.2	11131974.6	3266749.3	4645475.9	2119645.6	3812559	2525943.7	1985879	12623457.7	3695132.6	14358905.1	6007290.7	3877920	8421156.7	1893855.6	3002778.5	3796626.7	4842391.5	4744590.8	2236212.9
1999/9/7	1901924.5	6390876.8		4345707.5	3078700.6	6022899.1	4872326.7	1039941.2		3816494.8	4143486.2	2283398	5880609.4	19663217.9	2449456	75488061.4	4647901.3	4422666.4	9899051.8	3694085.6	16893832.3	1088048.6	1690112.2	4630586.6	2307306.3	1144012	1869405.3	3575664.1	11559182.2	5313950.5	13792495.6	2243693.9	20878177.6	2074452.2	3598004	2086289	2092861.5	11450060.5	5541600.1	19374171.1	4481259.5	4066813.4	6425982.7	1973340.7	1663249.9	3236012.6	5838427.8	3794427.6	2487957.5
1999/9/8	1748837	4144628.5		3386802.2	3989231.2	5919419.5	3147285.5	944218.8		3219229	2393597.2	5250357.6	3190722.7	20217911.3	1955515.8	24711369.9	2581649.5	2580879.1	13987190.7	2290170.3	5801170.8	858603.7	974642.4	4697055.6	32688468.8	778853.7	1454221.8	2766627.5	13210597.4	17650639.9	7412953	2190187.5	7688647.9	2012573.2	2834960.4	1900018.4	927749.3	6967590.2	3395781.2	13026927.1	4388500.6	16314773.1	4641579.6	1317793	1593274.2	2656408.3	6153440	3395438.8	5807037.6
1999/9/9	7962273.3	19879773.1		11125486.1	8577537.6	14977441.3	14110937.1	6022471.9		8530039.5	9948206.1	7992117.6	17247604.9	36752611.3	10346574.2	47703135.6	8765234.7	8357819.6	29805493.8	10440602.4	41310909.4	4513900.7	4654526.6	13134612	31900887.2	2445362.3	8808092.6	12151162	31139464	29254220.9	33358656.4	4953992.8	25220700.6	12483775.6	11103443.1	6285434.1	10983103.9	27780463.4	12027592.1	30159841.1	16302785.4	19718736.9	13793084.8	7716356.8	9634092.7	9496236.1	10559010.5	10830070.1	13966569.4
1999/9/10	6857709.1	18572605.5		11753969.7	19335921.7	21928982.8	14115178	6439753.3		13403132.5	12712829.8	9549837.4	24489684.8	28095020.2	10700879.2	75409551.7	7657460.7	7978232.1	35983387.2	10423336.5	37831575.4	6275391.8	4740784	13107551.9	20201894.3	2835848.9	20207969.1	10147716.9	17621054.2	20766681.1	38818795.4	6730793.4	21762115.1	11725083.7	17646791.1	7246475.6	8588490.8	32574698.5	16541195.2	27971093.4	18710067.3	19149974	19371355.4	10190317.3	12596573.4	10754122	12157765.3	16311720.7	10023276.6
1999/9/13	11295916	7403108.9		11733586.8	32056161.7	13345428.7	8565771.4	5329983.1		8957988.5	11792071.3	8346784.2	17990618	28349358.6	22918230.8	38194300.2	9275910.4	6672767.4	14818014.2	6995789.4	4211918.5	12623716.2	3028092.3	7799061.8	17252511.4	1791607.5	21832444.6	8835948.2	14272670.6	9138604	21448888.3	5712722.2	10786665.4	7556876.5	6214607.7	5491738.8	4615685.5	17983864.4	10449872.7	26473799.6	14115433.6	14876858.5	10581236.6	21176776.6	22467322.9	9596152.4	5156453.4	16845139.2	7236172.4
1999/9/14	10674556.8	10560343.9		10904547.8	13312237.2	15929868	27180644.8	6168577.5		8187216.6	8076458.9	8609509.2	10788012.6	18110323.8	18319516.5	38894329.1	10777842.2	7432678.3	15895002.4	7785206.3	7075332.6	9770645.8	3841365	7597319	11800699.9	3391073	33432167.4	9626843.8	21731845.4	17951800.1	100516763.8	10786708.9	9082065.4	9254381	6690352.6	6033450.5	5445887.4	84390845.7	14495128.2	47139664.9	8288701.4	13024680.8	10552276.7	20714166.6	15552603.9	11578700.3	5848234.9	17720151.4	12813218
1999/9/15	5894922	9844150.5		6652629.1	10558203	8641711.5	10322910.6	6223000.2		4406299.7	4975535.9	5514919.4	11225638.7	34038286	10675792.9	18593221.1	12639153.3	5182736.4	9234445	8705622.7	31884724.9	4554955.6	1871758.2	6563900.2	7551582.2	14834012.3	18469760.3	5349431.2	9561870.6	8506617	45823501.9	4650356	5755949.1	5403839.4	6528770.4	4078484.9	8941583.8	67247358.7	6545057.1	29821948	8486010	15917202.8	9372950.4	7912003.6	10246905.4	6282215.7	4488205.2	8152884.5	6761949.3
1999/9/16	3382797.9	5945770.6		6274227.2	12082697	7868822.7	9370407.2	3174483.1		4638319.8	5545259	4825460.6	7548108.8	19807436.1	7550289.6	26953835.2	9550276.3	4526576.3	9524233.2	4476363.4	11007769.7	2843570	2016946	6352812.2	4844818.3	6876029.5	12518922.1	3865779.6	7924821.2	6101578.8	22905858.4	3842577.8	5931220.9	4951630.2	3481964.3	3152739.6	9566476.8	21824941.5	4883555.4	13425764.5	5738074.7	8129034.5	7119442.8	5287416.9	12627892.5	5504709.1	3245214.2	5921754.1	3908360.3
1999/9/17	3475036.7	6448917.2		4595270.6	26902566.2	5320805.4	5888312.2	2067365.9		5121432.1	5251169.5	4198963.9	8485613.1	22218053.4	6678622.2	11028238	6558952.8	6066756.3	10084670.1	3885914.6	11354883.2	2643554.8	1543996.6	3535905.7	4702786.4	3215086.8	18882047.5	3710174.1	15002434.9	31376215	18277406	2992862.9	4545430.7	4206352	4033053.7	3172577	4146953.7	13308368.9	4553287.6	8471433.6	6153563.6	8333750	6815868.8	5552090.9	5776683.2	3612084.9	3955334.6	4584907.1	3002120
1999/9/20	2194014.8	6379044.2		3121132.6	14771753.8	7278769.8	6923533.1	1880219.6		4500590	3529134.5	8349116.1	21275903.5	12103262.6	3801667.9	24730002.5	N/A	20966656.9	7549226.3	N/A	18377523.4	4308575.4	1582603	3492923	2863811.3	6787832.5	17291369.1	3328033.3	3647953.4	37763176.9	10890451.3	9615714.1	3751264	2481829.8	2501930.5	1866095	8070564.4	7646435.6	10967810.2	7298880.5	6125149.9	5534935.2	4710056.7	2970805.5	4486146.3	2973382	3159063.8	5453257.7	7483398.2
1999/9/21	1491476.4	4709843.7		2651971.1	4502740	3558853.7	2691635	1527059.4		4237702.6	3601485.6	3873343.2	9475121.7	6630009.8	2881467.6	12368705.4	9091747.8	6221547.4	5796236.1	3077535.2	12553519.4	1801158.2	1355395.3	2958834.8	2669825.7	5684780.6	7940797.6	2625479	8078517.6	N/A	8112367.7	2286459.9	3695343.5	2574852.9	2371542.5	2093566	1914822.6	4924161.4	6055321.3	7471131.9	3399162	9017033.4	4817500.6	6017953.2	2766437.4	2556188.6	2376279	3085214	2914073.7
1999/9/22	1394621.7	7622344		2308806.4	5384598.4	4601572.6	4355195.7	1760308.8		3606414.4	4440377.1	4684186.2	4301261.7	8355808.4	2281728.8	8409446.9	4917789.8	3336631.1	5489545.6	2390454.8	2548096	1759376.1	533497	1839436.7	3195730	3030820	7022705	2560964.9	4263610.5	9787407.5	6293628.9	1684800.8	2795997.6	1923562.8	2202648	2310336.9	1208976.6	5602170.2	35026664.3	4813550.5	3843553	11443795.5	3984282.9	2943354.1	1983874.1	3544627.4	2031619.1	2688545.1	4598455.2
1999/9/23	1609000	6824241.8		4257712.2	6989000	7128369.8	3948579.3	1521348.1		5960218.4	7638537.8	2655661.2	5012044.6	9313531.1	3350451.8	10572497.7	4073280	4782588.8	9320379.7	3196555.1	6423562.8	2239000	890255	2855333.1	3570000	2493784	6909338.6	2602434.5	5680796.9	8130357.3	6690015.3	2883590.1	3311141.7	4003045.5	4205813.3	2196000	1832410.1	9590840	19573759.3	8241710	5157098.6	7235347.1	6769735	2868030.4	2383743.9	4724348.3	2534911.3	3003895.4	6302219.1
1999/9/24	2198721.1	7514722.3		1812158	2850549.8	3647616.8	2269626.5	1158146.6		7689038.2	3302020	1806592.1	2723486.3	5508887.2	2377198.9	9553784.7	2373431.5	3113584.8	6768705.4	1949157.7	13458313	1208616.1	404361.9	2046890.2	2402505	1159071	21599844.5	1324885	5242185	5135474.1	4525027.1	1867136.2	2175764.4	2099740	2293951	2081528.4	754303.4	8826625.7	11055266.1	8571033	2614621	16761476	2596045.2	1532412.2	1319302.3	1812562.3	1805037.3	2562408	4734682.9
1999/9/27	1108046.2	4791633.2		2221410.1	4866905.1	4833265.3	3451127.5	2847501.8		6483312.3	3180917.1	1640276	4892628.1	10865950.8	2904029.4	10302459.7	1840535.6	2865969	4947935.3	4663053.1	N/A	900139.1	539754.2	1527692	2230207.5	1996246	28039344.7	2293912.6	4087038.1	5684390.6	5596671.4	1777298	1830801.3	2244059.7	2432289.2	1590657.4	1128007.4	7136967.5	5960394.3	8030681.5	3895459.6	4708833.8	3873972.6	1837593	1715424.9	1440585	1807051	N/A	38464873.9
1999/9/28	1560704.8	5600389		2230829.4	2939243	4554583.8	3947427.8	1990941.1		6592508.1	3147647.8	1575436	3424708.9	5662151.9	2432409.5	4868870.5	1716179.6	2554623.9	4043379.3	1942864.9	13524126.5	897770.6	954798	2452229.7	2807356.1	1825020	9865454.4	3929424.8	3223093.6	2880343.2	6483250.3	1647193.9	2987120.4	1737910.4	3018016.2	1685242.4	762249	6122436.5	9182568.5	6587675.1	3452512.7	1646053	3789901.8	2368576.7	1244000.9	3418164.6	1973538.9	2052139.5	16994054.9
1999/9/29	1974298.6	3399448.4		3277573.6	3143858.2	5198864.7	4260875.9	1689591		17634597.8	3253520.4	1849635.1	8523839.5	8608206.7	3260659.6	4066085.4	1960483.9	1603063	4198491.3	2579225.2	15818044.9	1580147.6	518871.8	2232862.1	3107790.2	1584276.2	8575588.3	2294209.4	5317038	3987051.4	4862661.6	1884508	2206112	1789005.5	3257392.1	1911825.4	1294275.1	7147150.4	4352289.5	7812550.5	3469009.1	6362379.6	3727310.2	2158300.9	2708876.6	3244668.6	2149805.9	4930030.4	11332842.4
1999/9/30	1811405.1	4237492		2834139.6	3195000	3685859.6	5230043.5	1564048.5		22411573.3	5172205.4	1613509.4	3398633.4	9583000	3103462.5	9338000	1668511.7	1933868.4	4537635.8	3260969.8	6411289.2	1886068.1	648974	1697322.9	2788879.8	1450031.5	6636350.9	2254999.9	2683496.7	3407399	5133241.3	1745892.7	2268815.9	2345557.2	3603000	3039005.5	1433000	8830553.6	6027291.5	6205125.7	5853424	2512679.2	4204123.5	2216000	2453444	2402660.6	5725477.3	3178305.3	6517573.6
1999/10/8	1467363.4	3570974.7		2584009.4	2351992	3981633.8	2879450.4	1407756.9		11506269.5	5099261.5	2060758.1	2506479.6	4277230.5	1314495.6	5579321.8	8647131.6	1666207.5	4204344.4	3209300.5	1130146	924030.2	694359	2689779.4	2796816.5	N/A	3716583.1	2048245.9	4935606.4	2530419.4	4882423.5	1484678.1	1963363.4	2113859.8	3070013.1	2019644.8	904919.4	5884609.2	4071487.9	3089880.5	4289068	2020996.6	4040552.6	1306331	3126612.4	2612262.5	4617227.5	3027152.5	22925168.4
1999/10/11	1436207	4231760.6		2180004	3031539.9	4426151.3	2494627.7	1216000.8		41242273.5	3723385	924029.1	1940666.7	2896337.4	1732286.7	7437078.7	9070991.8	8249650.9	3346965.9	2465904	4477755.5	1710134.8	671389	1790776.7	1596229.2	837473.6	2729478.7	2363416	4727191.5	2043791.8	2969159.6	1214447.1	1397336.4	1905565.1	3169136.7	1238862.6	1511114.3	4430567.4	3177292.1	3978474.3	4213213.8	4352530.5	6081735	1637362	1328584.5	1657821.5	19746430.8	3453193.3	7717263.4
1999/10/12	971575.1	2525113.9		1847172	1507846.9	3511580.3	1758919.4	926984.6		26613199.6	2946000	665604	1324967.9	1944818.9	1803808.9	4434482.6	5028996.5	7396516.3	2804994	1607104.3	2699453.2	933249.5	596190.8	1858437.8	1122845.7	885915.2	1980730.2	1093138.3	5344124.8	2267777.4	2909835.4	948220.2	2221000	1107236.4	1754000	1415894.8	859039.6	3980076.4	2627794.8	N/A	2148000	2031402.4	2316578.3	1573631	1774916.7	1403857.2	19391712.2	1329059.6	15803379
1999/10/13	1504844.3	2169953		1191289.6	1723458.4	2673838.1	2086405.2	773457.8		20521238	2498172.5	2585941.5	2840731.7	4570189.1	1434979.4	3749783.2	4394358.6	3770819.6	3563535.8	1912281.7	6005739.8	1220133.2	417425	1423657.3	1723544	1200830.4	2196150.4	1592553.6	3191375.8	2630660.1	3795949	1382440.9	1422517.7	1635199	1996453.3	1662219.8	1525314.6	3833728.8	3042687.3	12005000	2700855.4	1804424.5	2466730	1444390.6	1801199.4	2137538	39977165.6	1755201.2	9905613.3
1999/10/14	1329862.2	2101893.4		1441671.7	2127253.3	4889423.8	2242090.8	1158441.7		11650098.9	4114012.5	1686395.5	2293202.2	2711913.6	2447559.9	3451711.5	2231894	1478188.2	4317333.5	1917888.5	25660177.2	927382.6	361840.2	2442056.1	1533812.8	565044	2150524.7	1303524.1	2592054.2	1359746.6	4183456.4	1361501.4	1840632.1	1962913.4	2524031	1473446	1792447	4506902.8	2834048	21018229.9	2654286.5	2397467.2	2770631.6	1127276	1237992.3	2077356	17196440.7	1247431.6	5825045.7
1999/10/15	1747070	2572366.2		1917090.6	5301332	4123870.4	2618014.2	1432639		40023554.4	3089406.9	2677590.4	2273763.5	3927017.4	4110118.4	6033463.4	2321233.1	3772908	4174630.6	2319757.9	28021289.7	1031797.5	552322.6	1849453.6	3982330.7	1440163	2513976.9	1589643.4	6554871.8	2500203	4738889.4	2050992.4	1859437.2	2336094.3	2608147.9	1932651.9	3594858.2	5675850.7	2731849.7	28826027.4	2594230.7	8998433.1	2408685	1424203	1933952.4	1707324.9	25370003.5	1851090	6283843.1
1999/10/18	1572002.7	2679934.1		2144990.8	2063300.7	5081105.4	2826523.4	1091234		44154015.8	2234073.3	3167213.3	3136591.2	5401573.4	2647014.8	4810521.7	3346564.5	5623103.1	4704388.4	3290292.6	27038227.1	1007285.4	483936.7	1487785.3	1690756.1	471003	2423976.6	1673315	3539425.4	2232803.8	3528853.3	1222074.9	1289838.8	2253181.1	2456138	1907196.8	1795899.8	8988213.4	4368422	21789223	2744834.9	5144175.2	3978661.7	1176607.4	1791815.2	2026569.7	22389066.6	1735648.6	4904824.4
1999/10/19	1481957.4	3502574.7		2702419	2286804.7	5355416	4575331.8	1894904		27851440.6	3339135.9	3139037.9	2103170.7	5095844.6	3285623.9	3693920.4	3730377.9	5126835.2	5681725.6	2196318.7	25954019.9	1524102	701783.9	1758593.6	2162287	524668	3225668.8	1852318	3881888.7	2235592.5	4601091.3	1226500.3	2028238	2343836.3	3205318.5	1970053.9	4084713.5	5441144.2	5862144.1	10597697.9	3345204.1	13631983.1	4180792.8	1824798	1597358.3	2373442.5	12336528.1	3709812.4	8820107.1
1999/10/20	1391064.3	3224658.9		1492914	2098332.3	3928271.9	2282719.2	1190982.7		13958455.2	1857297	2555931.7	1522871	1705597.6	3274150.7	2532547.2	3373072.6	20035124.7	3596376.2	2005198.6	27644018	1329426.5	847541.9	2669994.7	1217892.4	761221.4	2548050.5	1415180.2	6569611.5	2139916.5	3980213.1	1075988.7	1918275.7	1175244.1	2309140.2	2268903.1	1145909.7	3412515.9	6022412.1	5747631.2	2123067.1	18960545	3163725.3	1081769.5	2318775.1	1586305.5	7371620.4	1804703	3967220.8
1999/10/21	1742451.7	5735942.8		2019469.5	2269725.6	2897001.8	3457716.9	1468671.2		12592472.1	2632938	4568080.8	3134054.4	5307335.9	5384869.6	2725357.2	2182400	18242565.1	4509976.8	2293066	13804007.2	1385669.3	1007227	2548023.1	2488012.5	614737	1688842.1	1346642.1	6996893.6	2404288.4	5839094.5	N/A	1945823.5	1090392.6	3172514.4	1676127.6	1322883.8	6488689	3485875.2	5932493.3	3130956.5	6330479.8	2997736	2896917	1125381.6	1434496.4	12833955	2548289.2	4301741.2
1999/10/22	2053588.6	6381441.1		2526733	4008552.9	4122296.6	3564074	1473133.3		15407027.5	2508272.8	3499295.4	2633026.1	3952166.5	3594253.6	3978423.1	2180768.8	24899555.8	5848232.3	11558517	27865993.1	1256879.6	1869444.3	3519282.5	1624234.3	540929.8	2612972.9	3163282	8173235.6	2475503.7	4624547.2	1959454.6	2271045.7	1511320.7	3480015.7	1916177	3627613.1	5370735.2	4255697.1	6158772	3273663.9	37981417.2	3540035.9	3894303.5	2031110.7	2037460.1	11530056.9	2473895.2	5216024.5
1999/10/25	1513145.7	2530062		1832283.6	3403750.6	2177491.1	1739259.5	819724.3		28087700	1374250.1	4351996	1731017.4	2558232.2	1796627	6866086	1387101.6	44884603.5	3734128.6	2184664.4	12844678.4	597946.9	329741	2417896.8	1477041.5	3466935	2161369.8	1354718	5042240.7	1447334.6	3841448.5	1355337.4	1355913.7	1148432.1	2091229.4	1307000.7	998959.9	5595441.5	2587845.2	4309463.7	2364929.2	54064941.8	2923515.8	2544160.1	880333.1	1300262	5618325.5	1795516.3	6344009.8
1999/10/26	839138.8	2128152.5		1644015.1	N/A	2245166.5	1813548.9	963301.2		11761258.9	1456709.9	4847845	2182492.4	2562812.5	1342274	2519550	1709530.8	16740631.6	2726226	2260633.9	27548383.1	892288.6	564109.3	2533642.6	1889407.4	2366360.7	2283394.2	1786976.6	3377857.9	1634578.6	3749873.2	4874978.2	1217466.3	1208157	2449310.6	1267022.5	3373131.7	3868072.9	2342720.7	3885591.5	1924573.6	80266906.1	2969770.6	1108776.2	1001075.2	1519706.2	6257657	1728578.8	3387506.3
1999/10/27	2780012	6842036.6		5293499	4373727.1	10211999.8	4630794.9	1533778.4		21070529.1	6264307	3795195.3	3510380.8	4465936.1	3556678.7	8293430.2	2460620.2	25590676.2	14185690.2	6529676.6	19336680.2	1391777.7	1246617.4	4781817.5	2915902.4	1964769.4	4919931	3848167.1	45812058.5	2755950.9	6976600.3	4808556.8	3316879.9	4594649	9587510.6	3645696.7	6342753.8	14049174.3	5605246.2	11698944.2	6761538.2	41950959.1	6850959.6	2701617.8	4525696.7	2286255.5	18699329	3124365.9	7175184.9
1999/10/28	943320.4	5614198.1		14742875	21020522.7	4963993.9	3060767.4	3658627.7		70024080.8	3311508	2033446.7	2235395	4258358.5	3752797.6	4199382.2	5950489.6	14945489.4	6867911.4	6401106.5	22593594.6	877106.4	910407.2	2099926.4	2700821.1	1565333.2	5655714.8	2046365.8	13180569	N/A	4243131.2	3346249	5094726.2	2032380.3	5575064.3	1467144.9	2227225.1	10202073.8	3679884.3	7806462	3887032.7	38721744.7	3531847.4	2345366.8	2766935	1853234	9552423.1	2164785.6	4315727.4
1999/10/29	1898960.3	4466700.1		11555771.3	11038673.5	4128781.1	2838311.4	1655751		44106371.2	2888026.4	2252394.6	1887949.3	7585725.6	1887991.8	5540538.4	3920482.6	15005903.4	4362278.3	4511747.7	11913251.2	704187.8	998041	3172928.5	7250199.2	944267	2630137.2	1964822.8	5759189	2141462.2	3638173.5	2180243.7	5098144.8	1299336.8	2293691.5	1527211.9	1338135.1	4206535.1	3721578	5185914.7	2234100.8	28082377.5	2523287.8	933974.6	5219697.5	1172910.1	10768476.8	2015932.2	4412291
1999/11/1	1184282.9	2172538		4069498.1	3825028.7	2226426.7	2053887.5	1117891		N/A	1403546	1423620.6	1209161.8	1250997.6	2336080.9	7456125.1	3747020.6	11918522.1	2208297.3	4891164.4	14818710.6	543860.4	416186.2	2175429.3	2089197.1	405891.5	2365832.6	1281575	5607753.4	1476800	3194895.8	3638842.4	3844303.5	1333681	1671584.3	1453713.5	2225571.7	5773697.8	3019735.1	4386315.5	2026898.5	21802019.1	2246627.3	643349.8	2335213.3	1313628.3	6552358.7	1558664.2	3065525
1999/11/2	816243.4	1462578		1542393.2	2673938	1860427.5	1234559	816858.3		N/A	1107748	932682.4	1080502.2	14147463.4	1209004	3521618.3	2157331.2	24877903.9	4295383.5	3715917.5	25335657.9	768693	541783	1529074.7	1400816.7	2926331.6	1543624.7	1595810	4271196	1945822.9	2490117.8	5691281.5	4690552.1	913294.2	1642812.5	919206.8	662657.3	5021429.8	2618378.1	2585630.7	1847469.8	17028105.5	2265390.4	1594991	869288	735843	7309649.3	2163765	1397661.3
1999/11/3	1309408.2	1540561.6		1398963.9	2412648.6	2707005.4	1791769.2	1040013.2		N/A	1171067.3	1410551	1477320.1	5443653.6	1086331.4	3451165	1590167	13939146.8	4350592.8	1554548.1	25855332.4	575905	420194.6	1442227	1373622.7	1330305	1814463.6	1655115.5	4579128.2	2328602	3024802.4	3539168.2	6770519	962738	1575845	1185152.2	818664.3	9412498.4	1916369.5	4354137.8	1650388	9269313.6	2062602.1	1337465.7	1227243.9	1550156	8643729.1	3308555.8	2291536.9
1999/11/4	1480418.6	2276964		1296932.4	3911185.2	2414567	3712967.1	851170.3		N/A	1680575.6	1657608.9	1569212.3	4811062.8	2935597.8	5438816.2	1341476.7	11052370.6	3174765.5	6741370.9	8244709	1093913	253521.7	2110236.5	1810288.7	1300800.9	1589131.9	1365864.2	3536170.5	2752736.8	3952504.2	5531865.6	2475526.2	1184738.1	1755619.3	1867667.7	1246238.2	4741691.4	2442646	5385699.1	1776249.1	9558996.9	1866350.4	1308496	1400756.7	1434452.9	26907446.1	2962231.3	1878844.1
1999/11/5	2120722.2	2318198.1		1419158.6	1981630.8	2264467	2663820.8	1051733		N/A	1452718.1	1338311.9	1659939	9601732.8	2163031.1	4873682.7	1003086.6	28879567.7	2498552.2	5225167.1	4954277.5	971389	251864.5	9062754.6	1790960.1	1613104.8	1310105.9	1729073.7	4338940.2	1933245.7	2163480.6	7251093.1	3972468.2	858358.6	1514890.6	1119767.4	1706790.1	3988505.2	2115577	3629665.1	1800416	32265552.2	1750628.6	2074937.8	3356900.4	1194206.9	13789707.3	5799473.8	1192549.2
1999/11/8	3576680.7	2209660.4		1335169.6	5031813.5	2353312.9	1957731	669995.5		32874273	1871513	1412691.5	1923482.2	8009832.4	2350476	7033222.5	1103672.3	7780126.2	3875011.8	6352661.7	4704941.2	699572.4	360233.5	3990941	1494522.2	661385.4	1569161.5	1229109.5	7066044.4	1130362.2	2060094.2	2923642	4279404.2	1546380.3	2496571.5	1332040	2127689.6	4371451.1	2852456.1	4598273.4	1734376.5	11926939.6	1847695.8	1297584.8	3581071	1043358.6	28574549.4	2844729.6	3036710.3
1999/11/9	12094284.7	2569112.3		4230945.2	2099868.1	2041579	2400042.1	898709		12305952.3	4150865.1	826676.2	1837673.9	9401894.9	1248056.8	5449981.4	1000404	14730131.8	4539107.2	2117413.7	6512732.9	1007968.8	564788.3	968753.5	1179372.7	309608	1398399.4	1177836.9	6075769.2	1404921.8	2762521.6	2671554.9	12351478.7	1239283	1914577.9	1004674.3	1366454.5	N/A	6130553.3	3313076.5	1713500	18703633.2	2439153.8	805469.7	3677234.8	954782.8	16699528.2	1625069.2	2152754.6
1999/11/10	3292734.5	2694480		4477326.7	1783981.2	3984249.7	4207377	1594098.8		11542323.2	1882719.9	2393519.4	4381029.9	16520538.2	7107271.2	5641254.2	1114506.6	13002902	7250267.1	3435667.1	20253088.9	932506.4	3104949	2699886.2	2291937.8	288518	3131124.2	2839837.4	3555137.2	3140622.4	5493839.5	3311308.2	5256899.7	2555794.8	2100584.2	1395387.3	2138814.6	2945226.8	3268843.3	5333432.8	5850752.3	21464510.3	2952624.4	2222518.5	1247115.2	2613936	14899413.1	1948199.9	5394430.6
1999/11/11	1457592.8	1167945.5		1808708.9	1741466.1	1720012.1	1772433.2	642486.6		10767744.8	1625432.7	1733997	1687871	8330164.7	1907015	7950696.1	1850457.5	12336309	6754823.5	2082732.5	3414180	759858.6	1945915.1	1051936.9	1353861.7	1106684	2250666	2917006.3	2296758.2	1456488.1	2277283.9	1077191.1	4081783.9	37584168.6	2635438.3	2929198	1237779.5	5069374.5	2008939.3	2575142.2	3806529.2	17450424.6	2999774.4	977926.6	1454904.3	1132363.7	6577444	1742315.9	1593245.3
1999/11/12	860006	1295884.4		1088000.9	1123535.4	1954671.3	1839819.6	1269317.1		13671542.2	1499705.4	2288238.5	1116791.1	4721468.5	3443403.8	3497122.6	1199392	8571485.5	13358060.7	2187401.7	18266944.1	381020.8	1141913.9	1335783.4	1097608	588392.6	986415	1240930.4	1758405.1	978996.3	2105664	825960.2	7309143	11356025.9	1436182	1275322.8	543011	5036329.4	2743326.7	1888379	1284001	9239789.4	2451307.6	976821.8	2408048.5	1108417.9	6747923.3	1179413.2	1277166
1999/11/15	1502308.6	1349898.1		2315378.4	2033669	5414004.8	1480588.4	605625.9		6367904.1	1143037.3	1743542.2	2841334.3	1838441.7	2220977.1	2512934	815128.5	5124960.3	4762483.3	4627556	11332184.9	703969.7	839029	2234314	1216953	1672329.7	1064368	2238486.1	5947346.6	1290948	6559652.3	1189773.9	2073793	6218040.4	1596016	618944.4	1997267.6	4164430.5	2151497.5	2615380.2	1703817.1	13963508.9	3388387.5	2845367.8	2972644.4	2092864.3	6601385.6	944169.2	1247658.6
1999/11/16	1415970	1660971		1978717.8	1494240	11974460.5	3395136.6	698107		6940485.7	1518421.7	2444215.5	1691785.3	4107829.2	1671510.3	3023705.2	1022382.7	10125658.5	5726965.5	4491577.6	6208829.6	892128.8	1071441	1943333.8	1368777	239435.5	1293416	5338418.3	3252853.9	1443805.4	3310789.3	1246320.8	2544546.7	6266081.9	2599980.3	1340306.7	2719329	8063937.6	2357806.5	3396861.5	2174588.3	21671044.9	2647561.6	11598626.5	9900117.6	1483253.4	8017418.1	2520575.3	2166769.4
1999/11/17	2211736.6	2636023.7		1418992.1	2182485.9	4135043.5	4907566.5	1652401.5		7319730.3	1574942.5	1965181.6	997058.4	8150545	1176609.4	2141454.1	1051029	5932017.7	3780090.6	2517410	12756928.6	937093.2	1192089.4	962599.4	2480301.3	862095.8	1082534.4	5491669.1	6497811.2	1127870.7	3717581.6	1344902.7	3441831.7	6843821.5	2444403.4	2874502.5	2419371.1	2996955.5	3301841.1	3307084.8	2707527.4	8651334.8	1484919.8	3664298.9	12307309.1	1706793.8	18439807.7	1562351	1177618.6
1999/11/18	4899888.4	6195809		3100876	3813089.1	18551727.9	6375520.4	2107762.2		10762815.2	6759350.4	3695449.3	4501940.3	4905359.5	5149312.8	5630863	2274572	8105548.1	10846556.9	5013915.5	19984689	1354261.4	2234304.6	3206257.5	4728468.8	1325856.3	2864149.1	5329439.2	13875701.6	2323334.8	5975837.2	2457324.9	10188733.4	9059239.8	4176068.2	2919291.8	2001122.6	5894446.8	9433527.8	13283601.6	4847989.4	54450103.2	4016029.8	4159525.4	18717588.9	2442371.5	50057333.3	3448642	3235158.9
1999/11/19	2015082.2	2359990		2483648.2	2325558.8	4719008.2	3295666.4	810638		10276405.1	3111666.4	1068522.4	2013155.5	11031379.1	1898890	3573542	1454542.2	3617677	43110892.1	2171651.2	34070133.7	1005209.8	1259800	6954985.2	3521530.7	1369175	1240186.4	2272475.1	3909520	1207617.2	2860628.6	1014351.5	13696023.1	6217364.6	4087761.4	2466961.6	1235393	3641044.3	4173794.9	5971804.9	4976113.3	19452542	2677136.5	2072957.7	9576694.6	1511007.9	19376224.2	1906810	1436957.5
1999/11/22	1767837.6	2950879.5		2189802	2248534.7	2866409.6	2830469.8	796918		19786725.5	4704885.1	4254333.8	1025829.1	15752136.1	2441534.5	2392637	1275073.2	6591577.3	8098208	4990715.4	17796553.5	730187.8	2882410.1	4452136.6	10187045.1	424876	1184967	1453536.9	4290548.6	1149944	2672086.2	2224581.8	3508392.2	3227066.2	1551639.8	1502688.8	1498084.6	2700096.6	3211902	3918347.5	2570369	24603713.1	3953007.3	1631283.6	5749065.1	1223268.2	27091220.3	1451574.9	2318351
1999/11/23	3266456.6	3360371.3		4447653.6	2874427.3	1209423.5	2390628.2	893732.4		15608969.5	3691098.5	895405.7	1229879	9058685.3	1493644.6	1646075.1	1459620	2941854.8	4219662.2	4173163.7	3473259.7	819650.6	1555304.5	3378542.9	8798269.9	360324	1164082	1716790.6	4115853.4	1224733	1731493.8	1342636.2	3909403.2	1607586.5	997891	945798.1	1310926.1	2419221	2716455.6	3952155	1149495.7	7530970.3	2339223	1506742.4	9417211.6	656408.5	14585224.1	46066042	1807132.5
1999/11/24	1803830.6	2787027.3		1512930.7	1156336	1824430	1941244	581158.8		8070046.8	2605716.3	984899	1018127	13672384.3	1444636.9	1609363.7	1175328.5	10639469.1	3774769	13222859.7	2631057	442516.6	858538	3028977.3	2547123.4	558911.1	656514.4	1089874.2	2098316	763251	2030730.5	929432.4	13958239.4	2702493.1	2303360.7	703905.8	1627453.3	1623869.9	2082541.9	2376541.3	1141807	17742369.2	1498644.6	990888	4428993.6	1130627	13744423.2	10005553	1443794.6
1999/11/25	1705683.8	1008436.1		1487685.2	1344040.8	2195907.3	2301082.6	1326592		6674403.2	1722141.9	1090556.1	574730.5	10402051.1	3722131.4	1825670.6	687155	21146448	3890430.4	4007494.9	12310988.3	2130625.7	776072.1	23839587	2460076.9	416947.3	1068968.6	1173993.2	1884813.3	1565035.2	2720459.3	706799.4	2805471.1	2108381.6	4346358	1144806.1	1031249.2	1808095.3	2145433	1943913.5	1688123	2338144.4	2635260.1	1434247	3210403.2	959044.5	11071030	3584486.9	1825437.4
1999/11/26	1044902.1	907612		6081743.1	2670582.3	1402815	1597519	498697.1		6105582.5	1446703.7	1043700.5	815105.3	16627376.2	2470824.6	1672914.9	1429161.9	13898165.8	2824163.6	13813525	33496054	2370737.5	817176	16821593.6	2859992.2	1488139.8	719428.8	2806491.3	2456133.4	1347971	2400623.6	946779.1	5319246.3	1532881.5	2510005	867741.8	1298958.7	1806811.7	2877564	2635237.4	2510330.7	52313197.5	4386504.6	1536364	3632874.5	610588.3	22680590.8	2512896.2	1108845.3
1999/11/29	1914200.8	1479195.7		36679478	3969068	1537801.5	1446258	22096648.5		7061315	1295700.6	1256141.7	914107.3	14951583.6	1823692.8	21931755.3	762160	6258135.7	2894789.2	4736011.6	31322165	5286042	498084	13030549.5	3934523.8	1095503.4	N/A	1696500.4	1000764.3	840092.4	4413948.2	1101256.7	5707678.2	1867938.9	3836905	920851.8	931190.3	2097405	3372964	4034265.4	2633562.2	75166564.8	3129278.6	710946	2898506.9	1080623.7	15955436.9	2082923.2	1315064
1999/11/30	654844.8	992686		10875076.7	2001123.2	2038126.8	1725425.6	13032817.2		4581965.2	1125349.7	2083721	853699.6	11178072.4	726479.7	6426880.8	1020051.8	10180444	2309567.6	3157617.9	26554821.8	1652923.6	304507	4060741.2	9894247.4	6023875.6	638215	1444881.4	1266375.3	860648.1	4957168	653046	2241430.3	1307066.6	2683309.2	669262	1355710.1	1186192.8	2729293.6	2272988.5	1563600.6	59351119	2231833.1	672467	1915712.7	743148.1	8167250.4	7985952.2	1884880
1999/12/1	927099.9	2233337.8		16256682.9	3297829.8	1729273.5	2758096.8	10367646.1		4570821.8	893716	1497327	1332700.8	7222446.7	1693410.7	3600281.5	473500	6334709.8	3351465.6	6140580.7	33854381.5	1306734.1	249174	5454896.9	7307875.4	1194103	1475269.5	2945855.9	1720392.4	662186.7	19435364	822236.9	1535155.2	1116688	2056931	663209.7	2368087.5	1383970.1	1088367	3838593.3	1222569.2	44296700.7	2279275.9	981149	2134299.9	1175311.7	8940252.2	3208339.2	1933792.2
1999/12/2	823723.4	1033337		12383866.1	8304315.1	2676807.8	1655516.1	11197482.3		4985134	1210358.5	4124772.3	791481.4	12428672.9	2528583.2	4752688.6	1134407.3	7357733.5	2398568.8	6394280.5	14230911.3	869224.2	2340427.5	6018119.4	4962280.4	10060917.8	878157.8	1824026.8	2003133.9	825138.5	4855647.4	826801	4174892.5	1211216	2468432.8	930279.6	1130116.4	1544889.1	3177672.5	3863534.7	1815627.6	14722046.7	2685504.5	714542	3620588.4	1100980.6	48843744.7	2223815.4	1211759.5
1999/12/3	1981147	2699782		3856949.6	2276333.2	4166833.6	1086641.5	4777999.7		3655210	968260.5	2832279.9	933282	12067185.7	4755706.6	3855571.9	2645979.3	10631149.6	2459336.6	20615332.4	7913292.2	991045.6	1826650.8	5715541.7	5267721.8	2820019.8	2107236.4	6372317.6	2965988.8	1907027.4	3240085.2	1807919.2	1905554.3	1310315.9	2386742.3	793087.9	602450	1875232.8	4089964	2959086.9	2697211	15529001	3757634	470737	2829973.1	974957.6	51088001.1	1646555.4	2886925.4
1999/12/6	1367008.6	2779716.5		2748274.3	1813806.6	2235481.2	1347591.6	1956772.7		5872883.9	1561041	849718.6	1162979.5	9552162.7	3548655.2	3016132.4	1623340.4	4887744.8	2607203.3	12821980.7	18579469.2	873741.5	2298382.8	3467559	2948247.2	2246349.6	2650766	1877454.8	19466414.4	2221598	2285883.1	1734025.8	1908143.4	932500.8	6195947.7	699037.3	1398425.8	1898186.7	4919429.7	7887744.2	2634735.1	6948757.8	2467724.4	2594354.5	2552047.1	802352	13693435.8	1463254.5	1522112.5
1999/12/7	780094.3	1533545.3		2724460	2089489.3	1528398.4	1245652.8	1853523.2		7985601	977874.6	850668.7	571278	15202936.7	1542105.3	2001944.6	673933.6	3832448	2263106.5	2376589.3	8024475.6	1158336.2	621358.1	3045848.2	2315910.2	4074933.5	1335960	2335286	3631279	2522981.1	2025333.7	1483794.6	1253767.5	943856.8	7182417.7	968306.3	1518237.6	2002350	3011761.3	4703004	1324427.5	2518857.4	2983100.6	1453880.6	779759.3	1992285.6	21001885.7	1188416.6	932948
1999/12/8	1618036.6	5891195.9		2022408.5	2271241	2487092.5	4197232.7	1660335.4		6496873.1	1750355.5	1001819.3	819064.7	7988106.7	2133462.9	1890709.6	1004947	7116915.4	2140281.3	2795657.9	11360874.2	2669075	462682	4447947.3	1395539	2001486.2	2318277.3	4077753.8	1129177	2253812.9	1995950.8	2029308.6	2077886.2	1553378.2	20912631.5	1161404.2	1292261.5	1771142.2	3916943.7	10393076.6	1753579.6	27360036.4	1074929.1	836761.8	1255166.7	1545474	10017149.6	843681.7	1111594
1999/12/9	1265947.5	3373048.5		2897399.7	1118250.6	2190237.2	1912198	1092508.7		13006608.4	1363784.4	1178250.7	1181115.2	7408798.8	2138239.5	4766286.4	1078728.1	1466289.8	3451372.8	2056820	13269125.6	3713277.5	453636	8964280.7	1798845	1006812.1	1955840.6	938812.3	1897545.4	1541387.9	2252521.2	1142826.1	1493406.6	866627.2	4360652.7	955906.9	2178997.2	3056327.8	4651091	3243426.5	1678215	28574346.5	861686.2	2611674.3	754927.3	1292781.4	12517890.2	1147629.9	1768951
1999/12/10	1152000.7	3199185.7		1877920.5	3099699.8	3452509.4	2183553.9	3713711.9		11120835.8	1294994.3	1137639.6	1653512.6	22657863.5	3711001	2136106.5	916775.7	2528005.1	2809228.5	3149902	5277815.1	1941948.8	551494.7	12362334.9	4439160.8	1331838.1	1297649.8	5640755.8	4748973.5	717233.8	1995382.8	834621.6	1139566.7	1826748.4	4023432.4	917347.7	2501042.4	3285710.5	3469161	3432349.4	1812204.7	20945724.5	1932138.1	693422	978569.6	5396391.3	10033271.7	1833287.6	1733975.3
1999/12/13	2426299.6	3946472.3		3403544.1	5258710.2	3855401.4	3562441.8	4567509		9994931.9	1395003.4	1091361.6	1804739	22875607.1	8805302.8	3079524.8	1334116.9	2752048	2732623.9	4586830.2	16492389.8	2360790.6	763428	4509253.2	2606559.2	N/A	1946397.5	1174785.3	4456224.9	2856000	2112738.7	1222972.9	2155908	1348776	4435541.7	1767770.3	5893189.9	15233396.7	3141913	4480427.3	1874222	10046418.1	2865363.2	1415040	1183626	3765883.2	10509419.6	1720289.4	2778660.5
1999/12/14	1304195.6	4183807.6		6406442.9	3012850.8	4360297.9	1475367	2606879.7		11218409.9	1269426.5	1773818.2	1670862	13211901.3	2707549.8	2818218.5	747827.5	3630188.4	2873769.2	1502056	19090029.5	3158239.6	453591	3016307.6	16732641.4	3463152.1	2034367.6	910906.2	8092797.2	1825491.9	1945499.8	1804193.2	1641699.4	1310769.5	5084261	698890.5	4130466.1	3087975.9	2145288.4	3735316.8	2094655.8	39557613.8	1120699.4	1222512.3	3021704.7	3407422	8756201.5	1936193.2	2823594.8
1999/12/15	2040237.8	5620511.6		5248083.2	4127171.8	4957331.8	3337959.1	3516945		14327867.9	2677296	2617509.9	2586051.7	10433362.3	4816678.1	5535994	2054496.2	3736791.6	4813842.6	6106874.7	17593102.2	3575350.1	929798.5	7975681.9	9066444.7	9372627.4	2263917.2	1745165.4	14224698	1938948.6	3186687.8	2139079.8	2783096.8	2113920.5	8925263.8	1708704.7	5360240.6	9661759.4	3708843.5	10183618.2	3224017.9	30189473.2	4017674.9	2071172.7	2198439.4	3641090.3	15045335.7	2743681.5	2740099
1999/12/16	1199183.9	2598218.7		4269400.2	5435545.3	3523654.5	2478122.8	3315215.8		6238070	2892999.1	1714935.6	1719169.3	6913662.5	2306092.5	4279123.2	801135.5	4028775.9	4340339.1	2738091.1	14736560.2	8904493.6	647674	4423114.8	7005354.9	1912822.8	2038281.6	2090609.9	4251382.6	2483156.6	2490931.5	1279742.5	2633468.9	2278957.8	8409382	1607523.3	2915934.6	3087432.6	2717457	9615652.4	2597499	14593558.6	2105048.2	1077166.1	1297530.3	7005869.6	5801499.9	2080943.2	2008697.4
1999/12/17	926222.8	3157588		5351462.3	1741429	2875871.5	1782305.5	3390093.2		46769613.7	2857785.7	5284418.2	1150385	12722747.3	3085310.8	1888897.2	996135.7	5357901.8	3482200.7	5748046.4	42170750.1	12626928.8	646355	4268572.2	8014822.8	10453632.6	1500375.2	1093654.6	1262269.6	2982766.1	1599657.7	1200674.5	3016055.2	1491937.2	9643897.1	1059778	1346625.7	3024931.6	3303046.4	7395980.5	2079215	35645404.2	2650572.3	1148758	5647462	1909297	6404070.2	2406354.4	1317388
1999/12/21	1117334.2	3253938.8		4233603.4	1111198.9	2532514.6	3335151.1	3372590.8		N/A	N/A	1178285.1	1886587	9332128	1822197	1277837.1	1200294.6	11006794.6	6426215.5	4189146.1	78094764.7	8068534.9	713481.7	6049556.4	4334372.9	23979952.8	1800183.1	1003879.1	2151365.1	2251044.5	2421355.2	1756988.2	2261193.9	2160712.9	12774170.6	1373046.4	1610036.9	2817632.6	2619225.5	6319857.7	1993852.4	22282639.6	2106575.3	1255994	2655011	1945177.2	6940220.2	3985532	1556592.6
1999/12/22	692311.6	2877068		2420028	1827480	3280371.9	3166615.5	5197847.5		19170064.2	3938416.8	2331615.6	1791523.5	5240444.6	1551490	2780965.8	1217486	2094399.5	4308853.5	3487511.4	13124509.7	6084311	306941.2	9163879.4	5706952.8	9852850.8	1504050.5	899590.3	2669834	3943172.9	2854802.1	1169629.9	2056350.5	1900246.5	13835437	949049.8	2340850.5	3988105.8	2595035.7	4149280.1	1685271.5	23215408.8	2049653.5	883096.5	2595895.8	1605868.8	4295291.2	5043219.6	1877363.4
1999/12/23	941728.2	2483250.2		2892572.7	1502351.7	4332886.8	2721862.3	3965675.3		223813415.8	10938645	1471175.4	1459445	7753703.1	2028933.7	2519947	1821178	2399330	4185354.4	2486707.7	23953982.8	4491760.7	360608	2754478.8	8450396.9	2536449.9	1314508.8	1465150.5	1201992.8	4096907.3	3169513.5	1722300.2	2920625.8	1809437.6	23128694.6	1157912.6	720971.8	2857772.2	2434716	4321701.8	2169181.1	30763165.3	2973465.6	1252356	2093546.5	1927581	4258888.8	2024385.8	1375514.6
1999/12/24	885651.4	2775321		2712862.5	2310010.2	2102972.6	1752951.6	5322352.8		108201055	5191221	1199316	1310334.5	9369896.3	983358.4	4583324.4	1629000	2379263.4	2769280.8	2316820.6	24062139.5	7821287.6	523000	4737000	4630788.7	3683000	1041532.1	2161173.1	2802868.9	3068000	2241000	777282.9	1853240.4	852000	10850332.2	1614394.4	754366.8	2713000	1432408.6	3386403.4	1304774.7	14603146.2	1912000	1126249.7	1444062.3	2867902.7	2095139.3	1874063.2	960658.7
1999/12/27	1104837.9	5329000		2673000	4051000	3077000	1544000	4311000		61536473.8	6881000	2072000	N/A	22693000	2163000	4544000	958806	4030000	5171000	3415000	23369000	3003745.5	297000	4863000	4855000	6392865.2	1721183	1433112.4	6699000	6506000	3446000	1512275	1543000	1344308.3	6762000	1013000	733000	2610000	2048000	5153000	1585000	22390000	3442000	821000	1635922.8	2829000	6591000	2299925	1200431.8
1999/12/28	776815.7	4052509.5		1666323	5894092.6	1763635.6	1878812.6	4000375.7		59019131	4329069.3	2470233.1	2449346.5	10802767.8	2414673.5	2611267.2	782809.5	3912132.1	3985162.3	7719081.4	21296090.4	1937299.3	404139	6148806.1	4179361.3	3110856.5	1713300	952217.7	3258409.2	4303041.8	2983411.1	804900.8	1303071.9	1784789.2	4616752.1	1517827	583961.6	1841288.2	2106438	2614441.8	1263026.4	15467930.4	3331436.6	634648.7	1087135.3	4733802.8	4198307.5	6190619.6	908913.4
1999/12/29	571381.4	3883902.8		2093289.6	956572	2353209.6	1262971	11033741.2		28851070.2	4375835.8	854125.7	1756395.8	5598378.5	1589852.4	1883965	1034794.9	5413084.7	5945183.9	3095796.4	5735402	2542822.8	594855	3202126.2	2026986	1669514.4	1877113	1345770.9	2655132.8	6551177.1	1627201.6	632695.7	1420733	1275793.5	1853616.4	1389921.7	610837.1	2671115.1	3061770	2608929.2	1392202.9	15231647.7	2264735.6	733498.8	870931.3	2137624	6053927.3	11212568.9	793978.7
1999/12/30	565656.6	1686535		900399.6	1220720.1	3596274.2	1209734	668411.2		16786952.3	624217.4	453982.5	894228	8622349.9	1644268.8	718232	679244	3754415.4	1588447.8	729690.1	7903079	952132.8	305538	8069447.8	1872088.6	2725210.2	726398.5	813410	1158397.9	5085339.8	1242854.3	834213.9	1064360.8	611589.7	1339031.1	582854	387064.8	1360819	1500756.3	3221746.8	748186	5896372.6	2578439.8	1281550	728646.4	1158734.3	7145243.6	2370852.6	532291.2
2000/1/4	1522100.7	5368309		2705128.1	2808203.3	6058193.3	2987994.9	1314714.3		35732743.8	2870471.1	2924792.5	1955299.6	10044977.5	5217264.7	2512202.5	1648224.7	2352379.8	3918032.8	2537893.4	5352359.8	2444436	1743440	4261150.5	3424374.1	7764242.8	1842756.2	1639425.7	12008787	3174984.7	2598312.8	1988661.2	2630544.1	1611396.2	2792089.1	1570165.4	1491073.5	2800441.5	2222264.2	13632215.3	1600405.9	14049042	4752865.6	1212146.6	1524384	3408082.1	8441198.3	3079583.8	2685040
2000/1/5	2667417.4	9669643.8		3973163.7	3437872.7	8025303.3	4363534.1	2736695.5		68129858.5	6205564.4	2403668.7	3423372.7	10493342	7704617.2	3047243.6	1810294	3146553.1	12261630.9	5108776.7	14051732	4187034.3	1597222.5	5326396.3	5384031.8	5174605.2	3332746.7	2844463.3	10285589.2	4036941.4	4617061	2406633.1	6058158.6	2143067	4397359.3	2022892.8	1741986.1	4463847.4	4537212.5	9625693.8	2942344.8	8585339	4296087.2	2331592.2	2750120.1	3887507.6	17142825.1	4588501.9	2673625.9
2000/1/6	2799768.8	6786199.5		5846566.3	4631667.6	7425327	5329161.4	4102053.4		65217260.4	11414979.5	4308261.1	2712160.6	13863047.4	26084454	5769045.4	2331139	3920929.7	10346651.1	5759514.5	10724251	6307497	1508544.6	10216132.4	8066868.4	4658198.4	3709724.2	3835314.1	10600155.3	4436039	4526444.5	2057185.2	5674603.4	2753381.8	11995161.9	2717434.7	3802566.2	5282261.3	6185581.7	6422298.6	4296864	9782567.6	10383246.2	5643100.3	4073676.1	5210033.7	10596430.9	5238927.4	3894003.3
2000/1/7	6448714.5	23914051		14510581.5	8017966.1	15873243.1	16413382.6	17328675.1		89187339.7	18109715.8	8742930.2	6632669.3	26096602.9	48122023.5	11644669.1	4805890.8	N/A	28190707.8	25325794.5	14986345.5	8883563.5	3963770.2	33131226	11293960.1	9339298.7	7614696.2	9058922.8	37161156.9	12885742.2	16165616.6	4164574.1	17196827.2	6820052.5	141237583.4	5852886.9	10581415.9	13860918.5	27418198.8	33247835.6	10258725.2	41221610.5	133504290.5	6699725.3	9007059.1	11273795.8	50782960.9	11551913.2	13550906.3
2000/1/10	6174528.2	53525416.1		12968655.8	14194545.7	19892807.6	14249879.5	18134330.1		61296102.2	13403137.3	5843793.9	6927822.4	22856980.8	32027327.3	10336436.1	6656652.1	18764934.9	21340468.2	37513808.7	6735765	10420153.5	3276895.2	22678670.9	15952465.2	9685435.8	6654365.3	6614642.8	32691326.6	8521351.8	11494082	6708615.8	9300141	5852418.2	43601183.8	5838016.5	7715612.1	12001410	57040543.4	5345721.2	8539893.2	43009517	131273525.4	6885982.8	8271213	10804568.2	24343207.4	17015171.1	40768705
2000/1/11	4366835.3	38558014.8		7988546.3	8202838.9	12137023.2	10628801.5	5978144.6		66948240	17920220.4	6253723	4480843.4	19177560.6	17981450.4	6335495.7	4142969	8135786.6	12439465	16357576.8	12459917.2	6821569.9	2949611.5	12118420.9	45957227	9907141.2	7521616.8	6095626.8	63080570.5	5251354.8	11995377.7	3273040.9	7046017.4	4838328.1	20321687.1	4852578	7933286.3	9696169.2	20539847.4	69989021	6175585.1	20201365.5	48592410.4	3366883.2	28925572	7350138.3	17317349.8	12424612.2	25105355.7
2000/1/12	3308426.6	26828873		4690964.1	3731284.2	7323437.6	6414105.4	4302568.9		32459082.7	7141471.5	3491345.7	3682500.6	17806805.6	14312641.1	5172214.1	1887956.3	4745774.3	11312243.2	6328862.7	40187662.5	3803284.8	1806253.2	7344076.1	27098200.3	5549420.1	3796845.6	3193591	47995350	3863763.8	7173968	8081632.5	4729307.3	3203362.1	13772668.4	2690834.7	6895328	6334286.2	11968913.6	299535588.8	4411673	8030871.5	38214265.5	3218574.6	8398239.8	10368583	29358031.4	6739602.5	9988813.2
2000/1/13	1822110.9	16030357		2914334.4	2555743.1	5870570	2858697.6	2746126.2		25735013.9	5072005.8	1744389	1689049.5	10326305.5	7668812.1	2197393	1831870	7544190.7	7691686.1	3257385.2	42062367.9	3195623.3	1061365.9	5243446.5	12217475.4	3918832.9	2230123	2135174.6	8687590.6	1566849.8	3589806.1	1776699.5	2214150.7	2695564.6	10081149.2	6746169.3	2744779.9	2737840.8	5172570.8	67277766.4	3377169.9	3782421.7	17413083.2	1910886	5888520.2	4704200.3	5368835.9	4545760.7	5037512.4
2000/1/14	1532690.1	10928541.6		2543212	2488630.6	32815461.6	2733687.4	2004453.4		17659420.4	3443093.9	1849773	2183088.8	27568068.2	8529110	4812517.7	3491580.5	5268810.5	5325821.9	3431529.3	3704547	1888663.8	1177789	3525423.5	54048767	9674720.3	2135596.7	2045618	11260219.9	2141931	5140929.7	1620544	2289042.7	1769410.6	6318471.9	1465587.9	5024313.2	3281232.3	5362443.5	40750369.6	1513736.6	4138624.9	11485590.5	1863901.3	3309884.6	5303835.9	7780939.2	2480345.4	4669709
2000/1/17	1551174.2	11040310.3		2597155.6	2636463.8	7113840.1	3632927	1976620.2		20248450.7	3391124.9	3593986.9	3387859.9	37598117.3	13250117.2	3052814.7	3025744.1	5183252.5	4278472.5	5085460.8	11738258	2763091.5	1511444.5	2730681	36285396.9	17679984.3	2654835.4	2610932.3	15892802	1665627.6	4615442.6	1705676.5	5402192.7	1167484	4803558.8	1127923.1	2889537.5	3407020.6	4118311.4	87559306	2020150.2	22572581.7	13898743.9	1990799.3	2734658	2554276.1	6605654.5	2303064.5	3505170.4
2000/1/18	1386683.1	11180912.6		2541064	2159450.4	8294550.4	3738860.5	2049482.5		56697463.6	5037281.2	2128360.6	1950927.3	32085997.2	7757174.6	3443277.7	2124341.5	8624432.7	3990133.1	21739494.6	23514774.9	4565562.4	2332770.3	2908824.2	28066772.9	21096520.5	1889785	2339695.2	12168364.2	1725092	2577005.8	1012502.6	3038345.9	1778405.7	6054855.8	1996715.3	21738144.1	2605937.6	10114616.2	104911717.3	2390028.7	3349163.7	7706131.5	1776128.8	3372140.5	3295997.6	5455939.9	2162528.6	3920166
2000/1/19	2049807.9	13103274.4		2008753.2	2332304.4	10244493.2	11626271.9	1909028.6		36119139.6	6420892.5	1792468.4	1954906.9	60748677.6	3885424.3	2572549.2	3236357.8	24859790.2	7000740.2	5663783.7	11168963	4240629.6	1501243.9	3123601.6	21320419.3	11203796.4	2217982	1512146.3	8753915.9	2608712.6	5509642.9	1330740.8	5239222.5	2593213	12765876.1	5684116.4	8663919	3644361.9	15278858.9	35412137.6	2363862.6	4697373.7	22526450.1	1321246	4321526.4	2957982.1	5660872.9	2262725	2810561.1
2000/1/20	3610938.2	19914158.6		5595919.5	3427824.1	10177881.7	30987615.7	4263201.8		85844281.4	5360452.5	2160349.6	4775522.5	50350126.9	5477065.5	5768278.7	3570438.9	54422437.6	5583536.4	5384211.4	25736692.9	14484495.4	1193608.8	9402174.3	39876958.6	9608303	3751462.5	3321562	14703972.8	2831465.4	5662973.8	2676848	3406175.8	2646089.3	8159377.6	3456884.4	8790289	62312026.4	8251452.4	60655612.2	2625451.4	38335533.5	12567885.9	3016465	3803599.8	4741553	8084438.6	3289515.6	3725620.2
2000/1/21	3843303.8	84752779.8		8045694.5	5428477.6	30598607	12126463.2	5779324.8		57991488.9	9213075.5	4239273.5	4540304.2	39743645	14920073.6	8110027	3376997.9	39225236.6	11044070.6	9295703.8	13871683.1	13243602.3	3112559	7862209.7	59376210.6	13514754.4	6114420.7	5387620.6	44915668.5	14718647.5	9167695.1	4058475.5	7023820.6	4327339.9	13966884.6	3895061.4	10124788.1	21036318.2	18070055.9	109228255.8	4614122.9	18274949.8	26829884.4	3513640.2	5970107.7	5063004.4	11984519.9	4502785.6	6410954.4
2000/1/24	4344650.7	126002855.5		7997893.2	8383919.2	15515314.9	10186356.8	5306178.3		48632210.4	7406190.6	6631445.2	5695744	51811935.8	27895217.4	7506877.7	4913116.3	17238697.3	11310812.2	16720233.5	16043546.9	20426314.3	2957410.8	5479448.6	35518137.4	15179448.4	10713694.4	N/A	18870886.8	19476926.8	9174245.5	4184229.4	7357962.6	3200561.6	9008332.6	3911442.5	23272513	13091443.4	36590768.4	104481967.6	5743127.6	14151310.6	21305813.3	4540557.4	8026486.6	5970799.9	35998545.8	5961966.5	8264175.5
2000/1/25	2755767.5	40004063.6		4977733.9	6242094.8	11108596.8	8500210.9	3469675.2		83005678.4	8296608.2	4227935.4	5400504.2	46339191.2	13573213.2	11457468.5	3383514.2	18341379.9	16500838.8	9595905.2	8085091.6	12015924.1	4246059.2	10073291.8	21900763.2	11757145.5	9899040.4	5106862.4	23583752.7	56287481.2	5874296.6	3279417	6388105.3	4409566.9	11799622.6	3869140.4	18748689.1	8655310	17988972.1	77244744.2	5043509.9	9232271.3	18289986.4	3637270.4	6089264.9	4329757.3	89865945.2	7111382.7	5060351.4
2000/1/26	3795000	22120411.6		3469000	4008055	7562846.8	7501000	1822654.7		43300189.8	5786000	4086800.3	3306575	77298671.6	9150698.9	6123414.1	3117000	6081149.6	12316986.1	5021966.5	18730732	5570942.2	2019043.5	5040306.3	19601517	8816620	3305742.7	3569731.6	105203960.9	29283668.5	4844406.5	4729000	4030604.2	3130000	11246395.1	42651761.3	9491000	5972630.1	25923285.1	34902925.6	7114237.2	9314000	12050949.7	2948544.4	8737000	7763424.4	26625811.9	5328026.2	4527745.1
2000/1/27	8745249.2	31149859.5		6331463.5	6482225.1	15016908	8857382.2	5090843.1		146973311.6	8740284.6	6704299.5	4018837.9	49574087.2	37119702.4	6303116.1	4807379.3	16991669.6	17470384.7	9522889.3	6759399	9738904.2	5093972.1	10877825.6	68746959	16514632.1	4056544.3	6992163.2	56260741.6	15695048.2	8447088.5	6097969.2	5977143.4	4779370.2	10999990.4	14803726.2	10938149.2	11696027	25689954.6	73563032.8	4611301	13184219.7	16423544.8	5600920.5	8620857.6	8742975.9	21179324.6	16400422.9	6232742.6
2000/1/28	10628040.8	37703014.5		8637780.2	13328296.3	19990040.4	12028733.2	6260187.5		48575861	13040480.9	14692697.6	10576470.9	65090435.6	79413801	6611253.9	8528166.3	13861905.3	16597470.2	13936819.8	6637603.1	14210946.7	7358980.4	10498613.4	44428133.6	11291124.8	12134134.5	7697387.1	43777955.4	16298366.5	12874477.9	5770422.3	11219194.2	5803326	13472326.4	31520212.7	15418554.6	17620994.8	21951461.5	176294390	7262827.1	14873401	47776515.2	6250225.6	13099788.3	9202856.3	26769138.6	12702217.5	9217608.9
2000/2/14	12756099	71664410		12999657.7	17964498.8	34486862.7	26660616.4	12159250.8		61924892.5	13839252.2	13445871	10924268.4	62004713.5	35779509	12936592.9	6879539.5	34619455.2	28600165.6	28592720	19255060.8	6488502.6	11413679.6	33344594.9	58038696.7	13973529.5	13576806.3	10812690	67465824.8	23180834.2	18887386	16584735.7	11344752.4	8147792.1	46323349.4	21668875.9	21830758	33261318.4	68495242.4	57415924.6	12503975.8	33478727	70763785.8	9714554.4	11016348.9	23804120.5	61919320.8	26960303.1	12653983.9
2000/2/15	22624360.5	86092001.8		19627541.1	22355098.8	48710004.6	29950003.8	15543179.6		112662773.1	27227190.5	76704831.8	17581020.4	88191348.4	13387614.2	18435534.7	20278830.2	37023575.7	42001272.4	43707273.7	26081820.7	16504570	11488510.4	39949537.9	69919416.4	21387736	20809730.8	15467275.4	99815539	28914888	25815669.6	18868332.9	18069338.8	15916273.8	61124925.2	23654775.9	26710074	34172962.2	85601041.3	127379614.2	16843499.8	73644525.8	91845526	13255550.2	23315014.9	27419989.1	119001407.6	49571176.7	19568472.7
2000/2/16	15108335.6	43744420.9		15739922.1	17184801.2	27920861.2	24857116.8	14991759.6		108696754.6	18503230.2	62314548.2	17912807.9	56488947.1	355761839	25862115.5	26409505.4	37838880.6	35043398.3	84158715.7	5873682.6	98586520	8277908.6	23748367.3	42668415.6	13358374.9	12536001	23568698	64524133.1	39169330.2	38824537.2	13842803.5	14917306.5	9941310.4	33103818.3	13052685.9	28508298.8	28447721.7	99884434.3	308442053.5	14979045.2	60942597.7	63635870.2	10766937.5	242230131.7	22521021.4	118640417.7	33038109.6	13172680.2
2000/2/17	34435473.2	52325420.4		20644692.2	24688826.7	58531982.6	23260111.6	23338105.8		89193058.8	22763433.1	58258443.3	14760160.2	90764072.7	345084849.7	65462467.3	24162143.4	89446615.2	81665642.9	43953645.3	34669448.6	71290426.2	15314903.4	33581067	46641060.8	18661038.9	22900318.5	20088519.9	75135250.6	62147955	37692487.6	14550061.4	43800311.7	17840992.3	49825530.2	18919653	22756603	28589200	71674546.6	348898923.6	32467127.9	48031269.8	61628354.7	30719984.9	171168313.8	29045721.9	111227797.5	86997175.5	14807373.5
2000/2/18	12835900.4	N/A		9797707.6	61199010.4	27473804.2	24629186	10723654		40629509.9	15322580.8	22719032.8	6645470.9	47173853.2	303443431.2	16205614.4	12737705.1	41646115.2	33737812.2	15353479.4	9312549.8	90124507.4	8124551.6	14286194.3	22589752.7	9285532.7	9265027.9	7951612.1	70977103.7	12550342.9	14571739.7	7338370.2	18817906.4	7114007.2	17092435.3	8129549.5	11317930.2	12686935.8	46579077	193786393.1	11128442	33622703.1	23113496	12235392.9	356432716	11840800.6	57645694.5	26263163.8	7869399.1
2000/2/21	14557468.4	54167546.6		14051981.2	31647601.7	N/A	27270670.1	13934119.2		23826375.2	16147501.7	18760415.3	10851741.6	49407027.1	336960513.5	40730409.9	16125629.3	51885233.3	80776092.4	17187837.8	20595252.6	17409914.6	24686193.1	15387878.8	43657073.3	20864890.6	12433073.5	16076455.2	N/A	28268321.6	27057263.4	10793344.1	37173859.8	8188271.8	32119576.5	12135341	14334800.5	22950180	51611083.6	225363722.9	12144640.1	28424173.7	30328988.8	34266327.7	136474862	85042267.6	50858151.3	28148397.2	9949004.9
2000/2/22	14066450.6	27630329.7		13634307.4	76075013.5	85669102.5	51054570.6	8481921.4		7656925.6	15578395.6	15598219.8	9568960.4	80383292	162208811.7	14273880.8	11527944.5	33149091.6	45380430.6	12235343.1	28297783.4	249896785.5	12414633.1	11494418.1	29130527.3	11832028.8	27439386.9	8933868.5	124884301.2	17688645.9	28064635.8	4754147.4	99760210	5768289.6	32559485.3	9076202.7	8708847.4	22494912.2	35001702.6	133094100.4	8764348.9	16505071.6	30743947	45444901.2	157832646.9	37029991	43380242.7	18716219.2	18333945.5
2000/2/23	6401966.8	17160626.9		11980577.8	36945253.7	33211327	15171245.1	5482908.5		14667391.6	13693147.4	12913186.7	6491076	45570493.9	106042296.8	11335111.9	8917773.3	32482208.9	18284260.8	10996051	18464790.4	49419549.9	16970484.1	7560721	15429139.8	11396292.4	8677560.5	9398017.5	58893163.4	11111604.4	10109523.2	4352083.5	169940841.2	4806214.1	17185152.8	7639430.9	6996681.3	11692217.5	21088037	99770637	6722793.7	8305208.8	19540952.6	13421896.8	163029350	14443900.2	29377984.8	17626985.5	7122220.7
2000/2/24	5452690.4	14084983.1		7093514.4	28568978.2	26715612.3	15868742.6	4171748		199027613.8	8145316.9	11070149.4	5114152	42437929.3	74485383.2	4503871.3	6326343.4	16024205.6	34390944.9	10150156.6	5596709.3	43841444.9	5713713	7949890.6	10618226.3	8770095.6	5483109	5550346.4	30665910.2	14626925.5	7303471.1	3858111.8	53348979.9	3889375.5	11182400.6	4380337.8	5472072.7	9542416.4	13752972.4	78400773.6	6532135.9	26533384	14342599.7	43372467.2	166878914.5	12479914.2	22840778.6	10289742.5	6775339.9
2000/2/25	5370204.1	15746876.6		6829599.7	20423977.7	20810167.7	11982459.8	3596551.6		107823211.7	9663479.1	7809853.2	3660760.8	42276594.1	66723111.5	15590536.2	9391775.3	16850992.6	139917703.9	11531106.4	5586992	82398422.6	3931805.7	8997558.9	10286218.8	17284155.9	5755302.6	7414988.8	88289526.6	21888116.5	8020353.6	3375322.1	123777295.4	7045497	22285801.2	8813798.1	11039194.5	9840267.7	14557860	64140840	10175146.2	19293037.2	26136221.9	143034871.5	104947050	32141087	17154855.7	8715186.3	8243642.7
2000/2/28	9510612.7	26006023.6		15337523.4	23502633	22305200.5	20959816.4	6001380.5		N/A	21783256.9	28215218.3	8546354.9	51145159.7	105935949.5	11324287	12741932	19651938.1	262960864.1	13652286.8	5494844.5	37281274.9	5786297.6	10982633	N/A	23310803.7	8651440.8	9433076.8	67756035.7	36887462.6	12431592.3	7246129.9	85449091.6	10813957.9	34021105.2	N/A	14811768.8	15886890.3	21489216.2	91293287.4	15233276.5	29522880.4	24037074	87217131.3	70019624.5	35046461	60748557.4	17144086.8	10223344.3
2000/2/29	42571314.6	26808566.8		36227746.3	38838227.4	23096589.6	55026348.5	13151401.5		9925045.2	75879346.1	34404436.9	12565996	40241516.3	76559539	11267544.1	13290818.5	15957520.8	229473565.1	12574501.1	6210771.6	28555348.8	5642930	13886251.9	29801373.1	23778354.4	14786636.3	23974833.9	133252482	23183659.5	20594638	5741245	53855043.4	7512353	24989941	7209281.5	11662921.8	31619317.2	29333441.3	235576153.6	10143195.8	12650442.5	70911788.7	39751254.9	66805144.4	92033133.8	43780345.7	14037562.8	25475659.8
2000/3/1	69247000	72878000		15003000	16867000	16569000	20284000	17408000		91346000	83929000	18442000	28402000	30520000	50584000	11073000	30972000	26660000	70195000	11041000	7353000	58266000	6928000	14129000	20112000	43708000	8585000	15139000	81404000	64549000	16963000	26048000	93652000	10130000	30850000	17078000	23391000	23001000	17169000	218634000	12888000	26659000	87615000	48990000	91059000	37687000	25703000	14135000	16519000
2000/3/2	27624555.4	45474339.1		12093724.6	17529647.6	15438243	16977668.5	8313112.8		240981100.4	29646914.5	13458932.6	12796422.3	67521222.9	34045277.4	12196222.5	17567378.5	29755206.2	54779531.5	10761069.6	12783493.1	43006644.4	5444045.8	9731969.4	15960683.7	33512625.8	7069356.5	8628945.6	66581913.1	90963355.8	28109383.6	63296973	58737417.4	6186277	19987653.2	10322863.4	28830129	85529771.5	25137011.7	107384274.2	9076092.5	41791735.8	47988360.9	27379510	66495264.3	17329183.7	70386567.4	11030353	14729737.8
2000/3/3	48584284.7	123920512		13350486.3	23011131.2	21136760.7	24099664.8	16266224.2		125703245.9	26228668.3	15512191.7	13655718.9	67376624.3	113151378.7	18155627.1	14950205.1	49141955.8	43639626.8	15627062	5563014.9	30140613	17454948.5	21840609.9	19537289.6	15647979.4	18168180.8	43614953	40053439.8	59637394.9	21571785	26860798.5	43188582	7866180.6	24147759.2	15460304.6	48973419.1	99610752.8	20688371	190175369.1	10451133.1	27019052.5	47983780.5	28004245.1	62206370.9	21127838.8	85047887	14348305.2	25702405.1
2000/3/6	57064826.3	144903816.1		44313099.1	22374573.8	20134533.5	37149845	28986888.4		82940780	23712017.5	30845189	20336864.2	95534994.5	60326151.2	26908415.6	14824830.5	80453510.2	53870865	16022359.6	7377693	40474738.5	7532103.6	21904141.1	100759390.6	11963745.2	15536614	22023272.9	53687893.3	42132709.2	21387115.1	32805834.4	47826395.5	20317870.4	50858794.2	25299871.5	126767944.3	250291023.4	30759922	122438549.4	23336358.7	17357050	37398100.5	24174100.6	75316359.4	24860292.8	61603754.6	20713482.6	38092677.8
2000/3/7	72967069.6	39298681.6		21067524.2	13831015.1	15539336	14220848.2	7470300.4		60733888.2	13026602.3	12422355.8	6832481.9	279232605.9	28676129.5	36784154.6	6776587	79719081.8	27471254.2	22130738.3	6777558.7	34273414.9	5529525.5	8442683.8	65387972	9881737.2	9627608.4	8956322.2	29946715	18055088.2	9274590.8	10402187.8	35188272.7	16265741.9	57657457.9	9146864	39606629.2	53972776.6	15244449.6	49600781	23071066.2	11361379.4	19728215.4	19972578.9	28392616.7	82028475.3	32424896	10153508.3	13236433.9
2000/3/8	59821931.5	34527419.9		14415236.5	7313790.7	13349797.7	9142718	7265313.2		36539191.8	15456956.4	8321715.2	5232429.6	267291722.5	22443214.7	42584285.8	11356502.6	38079812.6	24413767.7	21545396.7	10965817.6	23305429.9	7762574.4	13857273.6	50968050.8	5868348.6	6052480.5	7665864.5	48732142.4	17117403.6	9562524.3	14673777.6	40247007	8039881.9	28377721	7686377.4	46523245.2	31490269.4	30972323.7	54911181.5	41014793.3	10659102.5	25930781.3	17414001	18427319.1	42598208.6	54587037.4	10571893.4	27047589.3
2000/3/9	102544241.3	27315712.9		20295365.3	8345912.5	14638306.7	12874744.1	5933232.7		55264301.1	108610705.9	43349941.8	7082158.5	86896673.5	22671725.7	18830934.4	7340932.2	59683289.7	24643900.6	16714647.6	8421093.5	22903622.4	8903667.5	8419924.6	28626017.6	10301820.3	5165726.6	11845140.8	28066573.4	39436335.4	10219855	11636258.3	77073165.1	7690234.6	21960033.1	8216016.8	33120491.9	28990944	12537604.4	44085205.2	25882691.2	16285787.7	20792774.2	11606048.1	16673862.4	57063991.9	24252403.9	9545806.1	27597009.2
2000/3/10	162236637.1	28649129.9		12728217.5	8844709.6	11688653.5	11970070	6051260.7		52126420.1	56808103.6	15713670.2	5624050.8	95833361.1	23584970.9	38203476.9	7504939.6	34396875.1	26057281	13917198	15618861.9	15482622.4	10348931.8	10611958	23356275.5	6862800	4610309.2	7500066.5	24801218.2	23611730.4	9734036.9	6953298.4	40978702.9	6319649.4	15836272.6	9485620.8	34241669.1	21507621.7	13190439.2	45078386.1	14780574	9845056	25182393.7	7694381.7	44379256.9	25137022.2	23386919.2	7950751.4	45778457
2000/3/13	222683075.7	26262608.2		18451598.2	9193862.9	15181736.2	7324124.7	5145876		40551328	23054561.5	8056033.3	5132598.2	65082855.5	28433205.7	18005374.1	14872969.4	36982997.4	26479245.2	9732686.6	27290036.9	27728609.6	20128604.1	9933659	17032759.7	14125247.4	4489548.5	7596268.2	14626826.6	43534221.9	8131424.5	6990856.4	28551472.6	17205147.1	12089504.9	5771396.9	21032891.9	14356441.5	11518804.3	66572914	11177442.5	6051211.9	24615914.5	7201618.6	26528212.6	18281548.7	25322640.5	10115001.7	123461878
2000/3/14	146994616.2	29874931.8		46889403.8	10729464.4	59626036.5	11886274.4	7169473.4		63809605.9	28030431.4	16936123.5	6891269.2	65119062.6	33087651	18263653.4	14570271.4	37792925.8	26509509.9	11242384.7	34313722.2	79139021.9	21410684.5	14085919.2	26353676.5	16168916.3	6670422.4	10218158	362553991.8	98111971.1	14162345	8422490.8	38839046	21985770.4	22034763.2	9072228.4	30960916.7	22586652.9	20561234.2	39322612.7	11899502.7	11313511.6	25742551.6	10709242.3	46021605.5	24323096.4	39640430.2	70024374.9	68652012.5
2000/3/15	186676758.2	26149094.1		23297379.8	12384976.3	52777257.9	6702682.2	4201199.6		36406449	22242106.8	11142125.2	13754915.5	35502060.2	21602127	18295470	20450668.8	25884833.4	28870794.4	12803368.2	30317762.6	58441568.5	11938675.9	14989522.3	14641705.5	5305646.6	5862365.5	21858089.5	214154552.9	58544223.7	23669440.7	6534563.7	26100852.8	30891621.2	15921927.2	9418838.8	33935551.6	12293598.9	13210691.4	44605510.6	11026614.6	5611759.4	17567532	9520431.5	31899161	18857438.4	17504919.3	36220743	30737166
2000/3/16	119822501.2	19075193.4		17945447.7	10674062.1	22083589.6	8445299.2	5354793.4		56626368.6	24124384.3	9481007.9	6441236.9	19381737.2	25333328.3	13965857.5	16061027.8	21696443.5	25844616	9427971.2	13636770.5	24910306.5	9943896.5	6242581	18928355.7	8345301	5891306.6	10920023.6	100389780.4	34601831.8	12724644.2	5512001.8	22548663.6	62852598.7	16074436	7247881.7	34423687.5	19884851.6	15498165	47278000.9	10029172.4	8278078	20900656.9	9524285.3	19466708.1	16288299	20808280.5	21605980.3	29933781.1
2000/3/17	95666094.1	16424941.2		N/A	11673227.7	12212757.8	22265304.5	4569699.8		43103805.8	16979810.4	6563853.7	5151044	22702229.5	28441729	11825991.3	19505196.2	31136846.2	16233362.4	7303200.5	14195475	35481951.5	5786731.4	5101532.6	13369743.3	3921108.9	4323748.8	6391098	70262862.2	37665340.3	7837545.2	7326027.6	31970687.1	31171623.2	10654133.3	5917221.4	21384364.1	15281545.9	15634441.4	36682759.2	6958379	5948424.9	12591244	11744504	58150815.4	15978423.8	19294054.1	18247329	20002293.7
2000/3/20	83141975	20142835.4		83309796.2	11055703.9	12770440	15285849.2	5879876.9		34445714.2	18040889.4	8056527.4	6778133.8	33982818.1	26341698.3	8378895.2	11629013.7	20737505.8	34328734.1	9816366.9	17777026.4	46430683.4	7999910.5	28551815.6	16078485.4	6580334.6	5757354.6	14192198.1	80825189.9	100533247.2	16098649.8	11647925.9	31026996.5	28862922.8	12571248.6	8560584.8	57162800.1	14370677.4	69504944.8	35999196.2	32013229.6	7186816.1	17450957.2	10385395.2	82581824.1	15793967.7	23309877.2	51937102.5	24720593.6
2000/3/21	157205319.7	17630692.4		56766936.6	12962434.8	23279906.1	11451642.9	6857247		24075448.7	11675398.3	10900555.2	20606406.7	40515726.5	18262360.3	10626995	17005173.8	17056271.4	19538596.2	16039232.8	21184862.8	18904274.9	11873281.9	28515803.5	15502009.7	16162882	N/A	25101404.8	77164025.7	119921613.9	34617017.3	14761587	55847241.2	19651393.3	19271054.6	7885137.4	35416654.7	18354890.7	157580909	35291339.4	60246211.3	12713613.3	14576579	14377664.2	47018390.5	19204058.9	29937974.4	41093795	19934946.5
2000/3/22	106518434.7	29191156.6		11529154.3	18478501.6	13746469.2	8025229.6	5302824.2		51394142.5	19479653	7576618.8	13363079.2	41183303.9	23562358.9	18667113.6	8441494.6	18042701.6	16236135.3	11393941.6	6519086.3	33903130.1	14663232.3	39900242.8	9447842	12843241.1	7304645.8	9723464.6	83592750.6	59828460.5	13342490.8	16259400.2	107689132.9	16797453.8	13052919.8	6397986.2	41216044.1	11295434	61302274.7	65889667.7	16422938.2	13893897.9	13866499.3	8283021	38493544.3	20523433.7	18461375.1	40212365.3	13833559.9
2000/3/23	160202877	44814238.3		19998603.1	12919915.4	29126774	11033841.1	15706556.1		35213624.9	17619306.9	8140055.2	11054132	56223274.9	26734207	13006714.3	7878591.4	38020135.4	20267352.9	35069435.7	18659726.5	64135154.3	8823816.9	37640289.5	18793727.5	7581343.8	11017845.1	34567221.3	86554415.2	81793601	25626194.6	25964369.5	161611878.5	13809287	21860866.7	14178892.5	22118277.2	13661931	46699971.9	46796448.2	10081915.2	8549661.4	63602026.2	17354349.3	82561293.4	19014015	38493600.1	22792744	20583085.3
2000/3/24	131904550.7	87481839.9		21052884.8	11238591.2	21571545	12743721.8	20433634.3		39655202.2	41518359.1	8682751.1	22603890.9	122144125.3	26363695.6	14995098.3	17910032	24511903.8	27966937.1	25087281.1	21890727.5	34894920.3	11173424.9	26952742.7	22943698	3827340.4	22115302.2	45647818.1	199288877.3	248604896.7	20842035	27566456.2	135283368.4	15747231.9	28456507.8	9564401.4	30637375.4	20497472.9	38731578	43940707.3	12785292.3	14124414.1	36945658.6	34912732.2	66599103.7	58731816.8	56867838	80956494.2	39348879.2
2000/3/27	109442675.4	75860532.8		19911548.4	17232506.8	23328417.3	15871596.1	23413488.2		35041358.3	85054810.4	29300629.3	31281326	189143868.7	25560606	16244947.1	14051976.6	19061399.3	26149546.9	29785992.6	12051044.3	27817594.5	47533611.4	23099790	20123510.1	17912292.4	30150364.1	66591595.2	189727911.6	264773513.2	42738399.1	52998654.7	146011664.8	16966176	36942340.4	16896844	58864315.1	33059515	31012654.8	39929003.7	13457925.3	48801052.4	79800035.1	25322637.8	63654850.4	39391251.7	32323110.9	100059330	32059277.2
2000/3/28	134212794	109891187.6		28027786.4	18053745.5	51510771	28158074.7	25239470.7		50281334.1	49847388.3	39426169.2	16437639	96847118.2	27429860.6	39569088.5	12282703.8	23678206.8	37142864.4	29082594.9	17617965.6	46189517.9	56852737.2	44549887.2	70549059.7	32300484.7	21213159.9	113934454.5	105759539.4	138920569.4	36602821.6	53518786.6	62451380.4	35175965.9	67210617.4	36704775.4	28169309.3	25974326.3	37400866	232493678.4	17207818.6	44580040.7	42406842.9	19155631.4	46326920.4	37387869.2	28821756	70631201.4	45320704
2000/3/29	78580247.3	66217137		14770264.4	9672225.2	21248654	14707278	13875526.2		49824305.8	37078254.2	26077800.5	15483562.1	46961771.2	37497984.6	26330264.3	12954416.9	21939914.7	21524899.6	24411837.6	9618787	21631581.1	45357810.5	28539524.2	38062320.3	33029721.3	13352823.2	37707703	85732404.5	130124794.8	21780558.8	19677224.9	85470625.5	15817765.9	27690825.6	30842464.7	9769139.4	18289868.7	97056802.8	108861113.8	21777177.2	16903400	32665212.5	11698571.8	24359675	24098490.4	47703526.4	48860579.4	29040259.1
2000/3/30	53658186.3	180018067		13702968.5	10235717.1	38373974.8	15502267.1	15304210.8		88809051	44265246	21182137.4	11188532.2	37829232.4	18984548.3	45526420.3	8024923.5	26329493.6	17270175.8	25541404	16326765.3	14465206.3	87918135.1	19559742.4	95745524.5	14557626	11656949.3	19442920.4	41967992.3	81981780.6	16484205.4	12966355	55326649.4	16929460.6	75306688.3	16881316.2	23091332.2	18584533.8	40786149.9	113338750.5	38871826.5	34197166.6	45808037.6	14789172	32029436.1	21603800.1	22039576	40008560.5	22165707.2
2000/3/31	122962886.2	94412500.8		15244668.7	10114705.4	29144688.5	38917290.1	32880121.6		N/A	29297573.8	41161464.9	13143248.4	27082638	18060508	46104419.5	6740936	17345266.6	24424506.6	53897800.4	6395271.7	14040950.6	47463060.1	23035481.1	64300265.3	32595458.8	9674408	19558518.2	56822656.7	57833807	34860382	13887228.9	88471347.9	34647104	46859405.3	14430311.4	13005571	23233789.8	132125344.4	82064521.8	71241337.6	46400669.8	94577763.8	17468453	35911601.6	23167078.4	16086055.9	34585681	22236819.9
2000/4/3	73840295.9	183241044.3		18846675.4	29253221.6	22132514.5	54103294.3	22179907.2		88454012.4	28901480.3	28895391.7	13208173.8	43467206.2	16912522.4	21888797.9	6724617.4	32259900.3	44300586.2	95619995.8	8828127	15725654.7	46075896.5	50719604.4	77504071.7	N/A	23247754.5	23862264.8	46460468	63663367.9	34730094	12401249.1	225507799.4	26334573.7	39086688.9	25272983.1	8749909.9	51344075.7	82661264.2	147186704.2	61195138.8	17753092.8	109420416	19386892.9	36403258.7	26037735	16272350.6	25721930.9	12908458.6
2000/4/4	91374637.2	111008880.6		10831576.6	28381809.9	17186868.2	21164107.3	14931362.4		25908216.4	20454737.9	34715872.2	9688115.7	16355332.8	17910349.9	14422214.8	6937820.8	15300537.5	61202014.2	42452178.6	29813279.2	32236847.9	23054195.9	30634068.7	49604255.1	15741547.3	10232074.8	19734710.9	54056986.3	70229860.7	18629910	12311382.4	76901988.3	13826884.6	25134355.3	13944403.4	11042768.9	52965057.9	51807804.7	67622879.8	55601131.8	12285224.7	45874725.8	10496776.5	18731266.1	17161789.4	12708468.6	27356667.4	17316444.1
2000/4/5	35136847.3	73663057		7601314.4	16792931.9	10218642.1	27806922.9	12496707.1		25673671.3	13917835.1	40857965.7	7070829.7	10263810.2	9753908.8	15518676.4	40033772	12885022.6	32932312.6	34032972	14071086.9	16300353.7	15118140.7	23036597.5	31881178	10525680.4	7514307.7	10630335.2	32544360.6	48505258.5	12926106.4	9077466.7	48490150.5	10370972	21107100.5	10149747.4	18327401	26785302.7	29441180.1	51188143.9	29232992.8	9324901.8	34353102.3	9158664.1	29279041.7	11666046	11392063.8	20580986.8	11168372.6
2000/4/6	39800353.4	72165236.3		15170189.3	28273817.1	14101441.6	37051414.3	12592008.3		21855719.2	47095446.2	19625244.6	10799617.4	15394269.6	12930031.3	42022127.6	36424094.6	19489924.9	25881034.3	50404034.4	23751958.7	N/A	48782278.4	18466173	28095706.1	5841667.9	19609115.6	12958434.7	28591135.2	49392185.8	11487824.8	19111881.8	63666890.4	13215681.9	56513446.3	12364766.6	25882598.2	25602366.8	30715852.6	60803140.5	52423560.6	8643469.5	N/A	10128466.8	19783752	13178285.5	32510696.8	20596811.5	14087437.8
2000/4/7	78119027.2	44494873.5		58566967.6	22746545.7	32664978.4	23288464.2	18545369.7		31814923.1	27186156.7	19485424.8	15042658.5	18884174.3	36653673.8	23857966.6	15689306.9	24000914.6	47224893.5	86768924.4	21692064.1	17512909.8	74785315.8	30374240.9	75117930.1	4396746.5	44475739.3	19830306.4	27334596.8	32099172.7	11972596.5	9488039.4	177893568.3	41381299.5	61196997	41829981.2	14764671.3	30724753.3	36712876.6	35774536.6	166976646	10091045.7	136836129.1	53625512.4	21452705.4	16036741.9	133744359.4	16173876.4	15791281.1
2000/4/10	46816334.7	38781782.4		72423217.1	18935282.6	117041883.6	20115103.5	20117212.5		32841222.6	44560179.7	18683481.8	16983372	32475164.1	47390879.3	18123654.7	17951964.2	N/A	30556937.2	285092304	8609344.5	15502730	93158277.9	20167906.6	62361628.5	3383687.4	21767388.2	23705890.6	24281375	41793368.2	14678063.3	14656508.1	129245418	22236013.6	77004213.4	35894423.2	15105631.8	27849272.1	52550570.8	34719294.9	43774384.2	35175654.9	102785939.4	136395073.2	18157118.1	26770948.9	69242550.3	38774740.4	22717827.8
2000/4/11	81851842.8	33895480.4		29653918.4	17130977.6	59078303.8	19963825.2	13945029.9		37409787.4	30892243.5	12367442.9	11104665.7	21405059.4	61663272	31971972.7	14998223.4	45826000	27517422.8	77020763.6	15344764.2	11019006.1	39362724.6	26708343.2	31680444.9	3636387.7	16261484.6	19568277.3	22778100.5	37194336.8	12478409.3	10265190.7	65416701.1	28402153	54768188.8	37853045.4	12955006.1	22081165	37167287.9	50483725.1	24423464.4	27686376.7	64509337.9	63131215.5	18140363.3	19102118.6	32751193.2	23388218.7	13580780.9
2000/4/12	78847858.4	35186386.8		14804847.5	11642348.7	30682520	13126704.9	10439808.6		27775338.2	16261151.5	12854055.8	11507342.7	15018104.6	28597415.2	12913756.8	10105151.7	23041231.4	22731821.4	46680958.8	26945511.4	11368597.2	44542245.5	18095901.3	28626618.6	3600858	11699604.6	10570410.6	23770591.1	19509336.9	11809698.1	9156305.2	45486863	18025487.8	466528516.8	28816789	9648623.3	17636373.2	22726822.1	29970194.3	21526406.7	24189335.8	53930766.2	30664015.8	23200985.8	13729402.9	211048435.1	16270002.5	10930540.2
2000/4/13	53263962.6	99974530.3		15193813.7	9279065.3	25264020.6	13099196.9	19489437		30342930.2	19824929.1	12849306	7460432.1	15825809.9	20644554.9	20793675.2	7816038.9	19659155	50376550.3	42845673.7	27666755.8	14379432.6	70336857	15274708.4	15286250.6	6358901.1	10532965	10595056.8	19957205	26594619	10202242.2	24897179.2	67066843.3	45173774.5	151670297.7	23969674.4	9058954.2	13014438.7	22902597.6	38829697.2	17043318	19986525	127449066.6	64703505.1	28833242.6	12584271.6	278155295.6	18394123.6	14440191.3
2000/4/14	108414783.5	41282430.4		14779879.4	11389348.4	75179199.2	12072212.3	70930704.8		29135526.5	28291086	18323376.4	7481081.9	23626405.8	15512126.4	20041271.4	6435257.6	19860677.2	81991680	41054004.8	27473816.3	8236171.2	62162595.5	16774680.6	32357608.2	8472550.7	7657530.8	12426162.2	27366998	32352272	24284529.6	40495172.1	47669146.7	27365662.9	81600470.6	18328687.7	25475397.4	16705162.4	20664262.7	36815065	18742248.5	25516785.8	123939015.9	32260720.8	19316585.3	19031144.1	76091201.1	45704928.8	12928259.6
2000/4/17	100922115.7	51862046.1		26242482.9	12946185.5	36421975.8	14616019.8	155892477.1		28197641.4	23427025.8	13671465.8	13597837.9	22324432.2	17058745.3	18850159	12729763.3	21786157.4	34947410.3	43422830.3	38147019.2	19772872.1	44423604.5	N/A	35253562.5	4963113.7	8658656.8	13971446.2	28843413.1	51966465.7	15132058.2	21682542.1	65108845	49221019.9	76505780.3	19948142.9	15087840	17540776.7	27502013.2	53137001	22257270.9	11297531.9	111442491.1	32076851.7	22564218.7	84043692.2	87132567.2	36891599.4	17412947.9
2000/4/18	83830000	32786000		32904000	6337000	16920000	7444000	89988000		15362000	22442000	11367000	8744000	11937000	15484000	14331000	7925000	11849000	21180000	21711000	N/A	8121000	22573000	22223000	20443000	2980000	6616000	7678000	17977000	23308000	9102000	43506000	33436000	17137000	36990000	15172000	41363000	13410000	18056000	15113000	16614000	5798000	50630000	42048000	9531000	44913000	172877000	23948000	10390000
2000/4/19	178946789.5	47815652.4		15266062.8	5970588.1	15344186.5	10294996.7	108791586.7		21214587	14391750.1	9432083.6	14999933.6	11494294.4	8855908.1	9284947.5	11922842.4	12949761.6	13153765.4	14439090.2	61224858.5	12311972.5	19812907.1	54045016.4	22228911.9	1871493.9	9223924	8318074.8	14177564.3	33165189.4	35996556.5	16099427.9	34932176.1	13247020.5	30870577.3	10596977.7	49186725.2	8389834.1	17655175	27597140.5	14618397	5758452	35674335.9	18492713.3	8731150.2	30998510.3	57185602.5	67168464.7	11803812.4
2000/4/20	231119204.4	39668621.2		45604643	6863439.9	16957423	20278005.1	175776596.4		20998412.6	18040263.7	6967204.6	N/A	19126528.2	15332956.8	12566960.5	10700149.2	12220643.3	17440772.3	20259387.6	51143180.4	11850124.5	18762700.5	44560539.9	46477120.1	8514588.9	17354307.1	16080990.9	23042736.4	73779173.5	65953696.1	21695657.4	75500230.3	11600588	35079285.7	11853492	22872023.4	10981864.2	19704267.9	23475607.9	15412809.1	7556279.7	68692378.1	19171568.8	13538323.2	63075697.3	50550854	45437899.5	19321215.7
2000/4/21	138471748.2	38741793.4		44132012.4	7314936.7	19798948.9	14328995.6	84123332.2		28332168.4	168723947.3	9236101.6	40175993.4	11428130.9	9686622.4	16164127	5624621.9	18575470.4	18653844.6	19514348.8	22657404.4	11092321.8	15793156.6	31253487.6	35102439.4	12053305.4	11668015.9	9188447.5	17093126.4	31301710	30017732.2	19458107.7	40263062.8	13023769.1	23906784.6	14161972.6	42904242.8	17272339.4	62802400.5	23464204.5	13335757.2	7593192.6	55827344.2	25186518.6	11113120.1	34590809.1	65304848.9	75783495.5	12676065.3
2000/4/24	108926889.9	21567938.8		18422615.6	6162139.7	14453899.8	9029001	43138216.9		41092285.3	199518313	13271051.6	39520131.9	15427159.1	13017043.6	16881270	6319643.5	20236793.1	18101476	15637405.8	28372661	7885002.5	N/A	18723144.2	30973462.5	29126400.3	8356100.5	16201878.5	30227979.1	20965379.3	19714627.7	10667170.2	26958276.8	14962115.7	24222438.3	19257048.2	10807275.8	14746556.2	105170492.8	20874375.6	11408221.9	6898854	59377901.1	20343195.4	10754783.6	21026487.2	37014426.6	51810972.8	11491808.2
2000/4/25	72122532.6	16521863.7		17217418.9	15443517.1	11715842.4	9139521.7	25136969.8		24502128.1	77699029.2	9674164.4	12224947.2	32107470.7	10220225.9	10452564.4	6806824.2	11261822.3	13745228.2	11776374.6	44418483.2	4897163.5	40014845.4	17750884.6	16206471.8	13117996.2	6527819.8	50055179.3	14742571.2	21616130.5	16043756.6	9020607.3	42028236.4	9446937	19997497.7	10160018.2	11501123.8	13573561.8	89024497.2	18530345.1	9740226.6	8526066.8	33196925.6	10354110.7	6878869.2	24985970.5	29821298.1	27179318.2	6467377
2000/4/26	87515016.7	29473581.7		18354834.5	7357885.6	8759677.7	4826207	16611648.6		17175670.2	46062379.7	7514997.4	6449510.1	13163814.5	5828655	19946388.4	4135095.3	11281852	14122568	N/A	31384700.2	9091356.9	14743327	21009617.1	14317536	28191774.5	7103659.1	36366251.4	18957969.8	12417862.1	13673566.3	10241032.5	41038940.3	7908490.9	21505192.4	14388827.7	8417704.2	10115903	28892341.9	17845750.5	6861509	10663952.1	64755665.2	8044584	20485513.5	26385402.9	13868479.1	17970953.9	8332697.9
2000/4/27	164241634.4	20875976.9		15405857.4	6293055.4	13869063.2	10513964.1	32431702.4		12375499.6	54193269	7824500.4	11968817.9	10573508.2	7160272.8	14456886.2	3627000.2	13603238.8	23000628.7	8437855.2	17514171.6	6118109.9	18768237.1	26845426	19123844	8548565.6	6598781.9	23625169.8	18681091.5	17887510.2	16080325.3	13091978.9	40428146.4	10648349.4	31111859.9	16063719.9	17118855.5	22063251.2	37972080	26075567.4	10461505.1	36682989.4	39332657.7	17635895.2	14100671.5	23308383.8	22108688.8	26452312.8	8544472
2000/4/28	326325478.2	28975834.3		19176582.6	8226393.5	12622005.6	N/A	20939468.3		17299308.4	52797914.5	7437008.8	9699541.7	12940760.6	9567255.2	12874647.4	3585620.2	8847795.6	13346043	17672951.2	20481464	7596676	14570355.5	17618599.9	25061699.5	3463552.4	7568146.1	15435868.2	20127159.2	16662552.4	12767046.4	10457811.1	24451613.1	9867247.3	26624786.2	9454329.7	38234293.6	12578072.4	31628611.1	30309841.7	11400966.5	76995620.3	26640855.1	N/A	N/A	18133244	22797474.5	25417677.2	9956915.2
2000/5/8	41923858.1	77221434.2		87955318.3	3921209.6	7823037.6	8677729.6	30658248.2		17043774.6	26537856.5	N/A	6602522.5	12553456.2	6351361.2	N/A	4535079	6536207.4	15771337.7	10592565.6	49322610.1	8036321	17233539.8	16252578.5	24077424.3	2780597.8	3822216	20438853.3	17853008.3	9543106.2	9343148.3	5772955.2	31081023.6	7708805.1	46802385.3	17291784	25362524.6	N/A	18553249.9	19000654	7848603.6	65628675.2	20170448.5	11005570.7	19566533.5	N/A	N/A	16846353.5	6370188.2
2000/5/9	107168303.5	N/A		25435953.4	4682322.3	10325398.4	6269383.7	31492571.4		11890058.2	27502757.3	6760314	3653997.3	8983837.9	7696900.8	11320000	5862572.2	8576874.6	10100126.1	13221346.6	15596912	9534382.4	9796616.1	11500985.5	13881434.9	8790733.8	4775319.9	111340456	12614840.4	11380875.2	8409219.4	4593677.1	30277442.8	5979648.3	22814164.3	9095306.7	17946884.8	22506702.2	16737235.1	27385218.6	4827238.5	44358957.1	18069290.4	8971817.8	9703606.2	10916960.3	30288097.5	16277109	9131061.7
2000/5/10	35482626.4	30116162.8		17397792.6	6952478.1	9087567.7	7805314.2	20615343.9		11172850.5	N/A	5287431.1	4535232	8449363.9	6301066.8	68562117.2	4033723.1	8756354.9	15402436.6	12515674.2	10615880	4580509.3	20314225	14897817.9	13589097.4	3619280.4	10676839.8	22131866.3	10748468.7	12478803.6	11313433.6	8268771.3	27208244.3	7506070.1	23773896.3	8660637.3	14807049.9	13138105.3	18020477.2	14774568.5	6513351.4	39336052.2	22619931.1	11612385.9	6638172.6	13852642.7	29255449.4	19944912.9	8136154.8
2000/5/11	42832023.5	31338995.7		12976090.4	3990783.1	5796591	6022043.8	11264746.1		18119435.9	N/A	3754844.6	3253271.7	4778730.8	5629358.2	13033566.5	4844137.1	4814358.3	11216307.2	8066560.8	6434787.9	4796326.6	9015616.2	18393520.3	9835847.9	3832142.4	6974838.7	15777624.7	5243035.6	9207662.5	6671069.2	9424018	12242908.7	6019125.6	25351566.9	6843608.2	14349718.9	11634888.6	13639848.2	12412367.2	5133066.8	42675289.1	19246598.6	8264888.1	5234419.2	9576932.9	31063980.3	14018606.5	4697289.7
2000/5/12	N/A	21419750.2		10984084.5	3667604.4	10751076.1	4759037.5	11581994		12099542.8	N/A	2934267.7	3542342.2	5656205.3	7468185.2	6789220.1	4754342.8	5080897.1	9070636.6	7338753.2	5672207.6	5762740.3	7668191.3	9585727.5	11904157.5	6246547.2	7335245.5	10449349.1	9130980.3	7321334.6	6445921.7	5982181	15339223	5573177.5	21108784.8	5590959.8	9579735.9	13059309.9	12835093.9	18218789.2	4947990.3	41921756.9	13587635.4	10019994	4207141.8	9789394.4	21552565.4	12275627.5	5007374.3
2000/5/15	43712368.7	13089316.7		7440772.6	3928480.8	4624383.1	4221487.7	9261099.8		8951029.4	62459710.8	4635911.3	3487226.1	8532649.8	5929998.3	7918252.1	4383056.9	4130716.6	7766999.1	5558349.7	11994060.4	3781769.4	8776384.9	6630161.4	7117521.4	2153128.9	3680608	8439791.1	6923114.7	7925535.9	5096381.8	6732543.8	6214289.8	3847108.9	21877648.1	5324222	12062510.6	7705525.6	11383531.8	11621047.2	4607856	85036323.9	14086725.1	8893461.6	7510311.2	6818864.9	18885558	6893531.5	4682297
2000/5/16	43668194.8	10470208.5		5826208.2	3185018.5	3635146.4	2969239.2	13477189.4		9099990.2	32095956	4798053.3	2581456.5	3943497.1	4579952.2	5621568.9	1932136.5	4210663.8	5795080.9	5125699	7855929.6	4752511.4	3970917.1	8419136.7	6425785.2	4013689.4	2558457.9	4973062.5	5420007.4	5839539.2	3805915.3	13115874.8	14808721	3670939.2	11972663.1	5324217.7	16972336.1	5903018	13702270.2	9149421.8	3669351.5	41859828.5	10672718.9	7705388.2	10747732	6507307.5	11643297.9	10191486.2	3532376.4
2000/5/17	47216058.2	16013516.7		4103881.4	5127906	3483675.1	2793187.2	10031042.5		9336361.7	16818527.4	2541110.3	1863871.6	5025837.5	7664495	5706482.6	1846362.5	3443732.5	5051362.7	3911944.1	12312588.1	2106666.7	6836165.1	2547670.5	11455110.6	2157543.6	3605227.9	4647376.6	4827026	5713963.9	2978038.1	5182455.1	8700058.9	2656224.1	14016890.4	2550679.9	17914992.1	6007838.5	19554164.7	9998885.7	2880841.5	84778704.6	11667680.1	4558108	14443351.9	6948576.4	11578549.2	4685249.6	2452820.9
2000/5/18	110467972.7	28309627.8		7152125.5	3332228.3	6630827	4255901.8	11246277		7856353.7	24031238.3	4529023.1	2476922.6	10903536.7	5122148.3	7054114.2	4197827.1	5275147.6	15134278	5854609.5	10341227.6	3967408.1	5925111	5588860.4	20546242.2	4546703.2	3745284	6129475.3	7646843.8	6393864.6	4933338.6	4566053.4	14894056.5	6962668.7	N/A	7391754	9076917.4	5053537.4	9637789.6	6219920.2	N/A	101118031.2	16461566.2	5980376.9	11050046.4	7650794.4	22239798	7593976.6	4666089.6
2000/5/19	46397217.5	24410223.7		8965070.7	6338055.5	8415767.8	7002690.3	49706034.5		11456625.4	30748140.2	6262343.9	3804393.1	19770875.3	6019683.8	42280882.2	4564627.8	8635391.6	N/A	10425235.3	27095895.9	14203943.5	12618710.8	8835011.4	16709121.5	3119594.8	12231574.1	8921538.1	9078908.5	9782977.6	6335169.8	4779509.4	40027272.4	16160107	30185609.2	26229207.6	19105795	5971902.5	10168650.3	44822624.7	12648953.4	215271885.5	13757984.8	10351291	18010091.5	11331338.9	50001655.6	9508594.8	5173698
2000/5/22	45209432	27579718.2		12078084	8072898.5	22636262.2	12054600.9	121086808.4		11791221	43773073.7	7591702.6	N/A	22280005.8	11202031.1	17990698.2	6846745.8	13270889.1	24205791.4	16450464	9641703.9	22997905	14085524.5	16780913.8	16948988.4	3910284.7	47845032.5	12702923.7	14363729.3	17921980.5	10233442.6	8531000.9	30965780.8	16719336.2	26747406.4	21072753	39236367.8	16382531.9	16918848.4	34608093.2	32171950.4	81867852.9	26470783.9	14339968.7	22132949.2	13894693.1	43872667.3	19002789.5	9674569.7
2000/5/23	68580546	23306152.8		8213599.7	7724432.1	11492250.4	7779255.9	55065584.9		9913304.4	38466456.2	29050316.7	N/A	11738751.1	7204721.7	15150222.4	7099529.1	21866500.6	46896203.6	10449796.8	16529473	16423412.9	13801320.4	7843419.8	12027377.4	1293860	66916851.6	10397920.8	11821345.7	12069242.6	7699503.1	5892473	17449718	15522670.1	34092973.3	54313795.1	39703416.4	23910000.6	9427214.1	31139922.9	15687379.9	69245592.6	18003562.6	9290105.4	11875619	12186125.3	22547192.1	15275510.4	6150138.1
2000/5/24	45740919.1	44170219.6		10028434.5	9362004.5	18626881	6705431.9	48923362.9		14244161.1	76507705.8	20369848	4816774.1	11939671.4	13196145.3	46332020.8	7812217.9	18941571.1	43635677.4	16213105.2	56303208.8	25338489.9	7680619.2	12956573.4	62940768.1	2967234.8	40392641.2	13780508.2	14625071.3	12225063.5	34107565.1	12132936.4	40516561.2	14857085.1	26783853.5	41350819.7	19996927.4	44616011.9	16984506.1	37791698.4	14494748.4	80717280.7	24872050.5	12008922.5	30547958.5	12817882	33069826.6	16120728.2	10633360.3
2000/5/25	38815383.4	60707170.4		13516193	10551989.1	16921520.3	13452486.8	45415953.1		13046971.2	76368579.3	17251163.4	13109547	12710567.5	10151803.3	28270012.8	9943790.4	17333844.3	64999039.5	22238515.6	24638048.1	27365388	45538874.3	15196596.3	140593924.8	1459962.8	24080710.1	18284238	15498401.4	15953267.6	28102453.2	10648059.8	29969502.7	12175292.7	21166050.2	29878666.7	15362466.9	23386507.7	25151551.5	N/A	12186326.1	44115189.5	22696017.7	10958783	24202390	18929393.9	67812193.3	20166739.6	11115576.8
2000/5/26	17526055	38573647.5		18324544.9	17143240.8	30127460.9	40608440.7	N/A		21031470.9	52947373.2	20667759	6757425.1	N/A	16061644	14607931.9	8164735.5	12595301.7	230131191	18868189.5	39001818.5	18566511.4	23797252.5	13754264.7	44283965.1	1865854.4	26691786.9	16776579	22734808.5	14665410.9	41702086.1	17974223	47264932.1	50055263.9	92043332.7	63474091.7	20869237.9	19445978.2	106726501.8	43033425.5	36371630.9	63586913	28724031.2	15196212.5	27649181.9	28321633.4	29001813.2	27007580.9	14381627.8
2000/5/29	37130327.9	34716498.7	358732657.1	13905470	21685750.6	84397154.7	15834487.8	31961851.8		27448323.9	29693802.5	29885495.6	6798144.5	17127612.6	10808028.2	21931051	8646408.3	13614478.7	286108717.3	23457811	40862102.6	40508873.6	15686627.8	12760210.9	32704622.5	3217431.7	15831050.8	15870022.8	22348183	17247867.1	143070036.5	15645225.8	49527285	28036364	29224749.8	25878706.4	64766345.6	66206511.8	40367230.7	23640281.2	17423772.6	72614220.3	28376733.4	11756220.1	14624144.5	47422947.9	30653767.5	16356862.4	51086659.7
2000/5/30	36471132	51527889.7	112940523.5	16397570	13540730.1	104061815.4	14273569.5	30896021.1		18156565.6	29325184.7	19173704	6037364.6	11694599.8	17263818.1	N/A	49688005	9602880.1	109884747.2	15229184.5	31112871.2	20138335.5	10248917.1	10178143	26126641	3648992.6	13729088	11282127.9	19022467.7	15975595.9	45760592.1	15709004.9	39578412.1	N/A	29634683.1	26007019	72423298.8	27169138.9	30948608.8	23341804.1	20526624.2	150984087.1	41317312.4	14473744.9	20905798.1	24798212.1	56886195.9	N/A	61511919.9
2000/5/31	63234546.1	29090794.8	62018462.9	57546809.5	55232904	21419939.7	7704759.5	23970712.3		14083680.3	36651660.8	11722690	4372013.2	10608541.6	9281188.7	10582105.6	25695420.2	12454975.3	86744196.1	13650231.1	15205787.2	15204138.7	14810098.1	21652667.5	17538678.6	3545787.3	9872491.2	36694198.8	15257979.4	41578426.5	28408888.4	10616701	34192465.6	53290931.8	56470160.7	32803453.4	24403999.3	17406091.6	21985224.3	20699470.9	30330619.5	129854783	24472465.9	9190118.6	15932284.2	50796639.5	37981022.9	16545345.2	24865608.6
2000/6/1	88601679.5	22159731.8	46721161.1	39367501.9	36378906.8	16535099.2	7148358.6	19917605		12525129.8	50419766.7	29621906.2	4301453	6962814.5	7406734.6	17445293	14320437.9	10001621.8	48561837.6	10470083	18569385	9719417.8	11464026.4	16903174.9	21522846.9	5044416.3	9866708.6	23313193.9	13778246.9	20011524.1	22343561.4	9321308.4	22515017.2	48570427.7	48788809.4	41737614.5	27419301.9	15995847	28062487.7	17127033.3	23391224	83824030.6	20286370	14411621.6	25549746.5	214974089.3	26231609.6	16295535	18341740.7
2000/6/2	44280378.2	24658759.4	40235239.5	97996262.9	21408837.1	20634315.6	9853125.1	53184321.8		16291245.1	39943307.8	15056280.6	5188911.1	15560828.3	8505572.9	12275671.6	20160730.2	9246122.1	103604735.9	30550908.9	31933240.7	10446350.1	11812761.3	32184586.4	33867241.9	3029051	11665761.1	55548584.6	13973641.6	20110129.2	53907863	9184718	21880775.3	108514018.1	256201326.1	74840620.3	15949888.9	39171114.1	35607340.1	19261821.5	95139031.9	45401510.4	26602069.9	26035079.6	41441611.6	345921130.6	51045614.5	15423755.4	19138337
2000/6/5	74482084	30702306.1	54673443.5	64382255.1	19606654.1	28566410.5	12976783.2	40950462.8		18360746.4	35467608.5	14877214.3	8110030	10548988.8	11945352.9	25913801.3	13373308.2	14602393.6	145826327.5	38395114.5	42940645.5	12596320.6	17196673.8	27561189.5	27858852.9	5482633	8505318.6	58413714.7	17020418.4	25344055	62796269.2	8099196	26651847.5	162812030.2	172063422.1	88594484.3	18221481.6	40351416.3	58083580.9	56172798.4	103269312.8	87182569.3	26951866.3	38317482.6	34597389	286101037.8	43390546.4	27851440	26165682.8
2000/6/6	131249685.8	21992166.2	32717889.8	60545425.1	12719464.7	15536653.1	26344366.4	22016219.3		14135045.4	16885104.4	12906912.8	4821205.8	7186306.4	16588697.3	24363284.9	9069729.6	6392712.6	74492944	13607139.3	29419219.7	12278224.7	29625126.2	10270903.5	13539322.4	2228736.4	7155742.9	28021628.3	24899079.3	29499321.6	22014985.3	8918162.5	42014120.3	56961945.6	87589812.8	40752924.7	12835162.5	17103838.3	43521853.6	19461807.3	39983329.6	67176599.2	18783298	14178755.4	12655866.1	135538779.4	33750277.3	13165413.3	12396874.5
2000/6/7	124638130.2	20824764.2	27374177.5	26821361.5	8764786.8	12718929.4	26523481.4	13733260.1		12322822.3	17390905	9520112.5	27648354.1	15596144	21224020.8	13770323.9	23069077.5	28597179.8	32203205.5	14456321	46819889	10613903	11351366.8	15039118.2	30590075.8	8664656.9	7958192.8	17007581.5	15043036.2	64065685.2	16356641	9984900.6	73913993.6	26160622	52972183.6	18115058.4	15010152.9	11715175.1	32924181.6	20789414.6	15424582.6	71957509.2	27996689.7	12532354.4	21260219.5	68227027.6	22546393.6	19247610.6	12173843.8
2000/6/8	46855064.4	20644521.9	32014542.6	18226864	11177573.7	15808571.3	12408628.4	24444961.6		10413429.6	16788311.8	15083143.8	14783982.1	18913451.7	40631923.7	13751181.1	34997415.3	29823817.8	25548352.5	9526955.1	74726954.6	20289508.7	11237348.8	19970603.5	54217241.6	19000118	17292616.4	20345933.8	18127082.7	45880305	15182609.5	7238066.9	31866231.9	20891539.9	82337456.6	17183988.3	8730730.2	13397994.3	26140723	18727169.4	13896300.5	25838697.6	16436218.2	10364385.1	19191693.9	61673220.6	49957858	25367818	9252666.7
2000/6/9	63521907.1	23792209.8	23501652.5	16730236.6	10541799.5	47467427.4	13669966.1	18150927.5		16372514.9	16116974	39092595.4	9031730.9	9322072	27210494.3	16344842.7	14587481.1	12651496.8	23399618.8	12553359	74332068	5987546	7595350.2	31968759.3	29341484.1	7980470.7	11366844.9	20797364.6	30994681.3	23577472	20812642	10490680.1	22951183.5	14904588.9	41434970.7	14631711.2	33102839.4	12805337.8	75495400.4	13424966.9	12723751.6	57066544.3	19500035.9	17509108.6	10230756.2	50215288.9	28646161.8	19110628.9	12994976.3
2000/6/12	28171489.9	16691176.6	42256920.9	12430334.7	8001426.6	56545807.1	6618050.8	10262485.2		21590639.5	11668004.4	97728194.2	16882725.8	13675813.3	29093705.2	10351480.8	10014177.5	7578048.3	25535419	7963370.4	81727380.6	7201352.6	5248634.3	12391811.5	14916308	5724418	14974298.7	N/A	61113851.3	12106480.1	16181004.8	10954485.2	28147181.9	17480606.2	37510308.3	11585229.6	20060694.4	9152380.3	N/A	21218280.4	12721687.2	84694213.9	15622385.5	13491743.4	6507196.8	42185892	12355691.5	10863444.7	10380947.9
2000/6/13	134735274.9	17711893.8	22549078.1	9066824.6	5119606.8	32042319.7	9636193.2	12899520.2		12009913	77358299.7	43633023.1	7579358	13056077.6	21622286.8	9466967.9	7714623.7	7835045.3	21769534.5	9834318.4	64480483.8	10690672.7	9032805.4	72973213.1	14788627.1	2485151.6	44907386	26806952.2	62174076.3	15884625.7	13064608.7	14952480.4	23890569.6	15034148.7	22297701.3	14789330.1	16831083.9	11804018.9	111043305.6	13370166.8	10685154.4	72485943.8	12872103.1	14446538.9	6096498.5	28333645.2	10915124.6	8910516.1	12826706.1
2000/6/14	85355570.7	15880719	20508229	163887099.2	5498620.2	41174437.3	26606906.5	9402967.2		22962239	93501977.7	25519036.5	8877986.6	8659880.1	29392815.8	10059541.1	11639960.8	20522415	27439095	16351957.8	47204645.7	14964917.4	16321337.2	37561075.2	25089611.4	4557969	25002152	38915173.3	53585807.4	24934799	18538971	11105312.7	109471920.6	26897097.6	21990807.1	20134012.9	11615620.3	21847186.3	128782753.7	14040553.4	53414706.6	70677644.9	14850411.9	9600378.7	11570090.8	74799967.7	12375868.3	12662207.6	28344648.6
2000/6/15	59913050.9	14662353.1	165549334.3	245362549.8	7600493.1	35131492.3	51485619.6	11398473.2		13675349.9	54768512.1	25007101.6	8271173.4	14321345.7	171392107.5	26386692.8	8407944.8	13718474.6	21385814.5	9138848.6	57319137.6	7239684.3	11576252.4	26019888.9	56535555.2	1530011.6	34821448.5	41638611.1	50117452.6	14151521.7	16162118.6	9742642.8	30341433.5	13004536.1	21404645.7	43268536.8	8217000.8	50200521.6	50497109.5	25946612.9	20134960.7	31363726.2	16780806.9	8931279	10279893.8	54456947.8	14022656.2	12074957.2	24927055.4
2000/6/16	34883611.1	14016800.4	212117312.9	80624664.1	N/A	49493895.2	35423578.6	15725669.4		15148300.8	38948418.5	22778333.1	17096100.8	10748708.4	64881278.5	13768464.2	8290700.2	14104992.6	22806715.7	71789501.9	66770850.1	9818391.6	6187873.3	43050706.4	53726643.2	1035174.8	16584909.5	61736840.4	46248018.2	13962513.9	10201475.1	6860178	73855467.4	14448307.2	28647843.6	15949987.3	14841157.9	28338890	84167728.9	13527175.8	17946822.8	30260898.7	16971973.4	10659769.3	9692021.5	36263203.4	19859007.7	15209534	19536513.7
2000/6/19	29817975.8	14194541.9	139114353.1	28675759.2	4724769.3	13156062	46870776.9	23358883.5		16757777.1	18325123.1	35727971.7	12226722.9	13285307	29642802.4	18781779.5	5380021.4	23518251.1	20061568	50452535.1	70257282.4	8654328.3	8094105.4	31006081.1	26744246.2	17112519	14298126.4	31995398.5	54965705.6	17029409.4	12368267.1	3784322.5	66861450.5	10473770	23444272.3	10933512.5	8575479.6	42989505.2	96219636.4	12390809.3	12124697.5	26085957.1	38346952.1	13299353.7	4725215.6	18637702.1	14958172.3	17044997.9	11790111.4
2000/6/20	29515266.8	8645033	63775172.6	21047574	5092595	11688337.7	18583469.8	8989878.1		35263978.8	20292489.8	22437613.3	5740817	7158340.5	16284316.1	12708006.5	5459333.9	12066232	11330595.9	18836558.4	63529861.7	3648797.3	7357973.4	18981117.5	28340748.6	30327348.6	10281593.9	25155415.8	47598144.6	13357966.9	11024861	4656531.1	37484769.6	7293961	12917175.4	5721775.4	5192651.2	32529386.8	60231115.2	13635728	8337163.3	N/A	16659799.8	6265235.5	6825732.2	15810637.8	5580850.2	16695010.6	14282939.5
2000/6/21	27322403.6	8809267.7	30830239.9	15883620	3019422.6	6302854.8	13520552.4	7697343.9		30671899.6	16293864.1	17325541.2	4434614.3	18624005.2	13771220.8	10063676.8	4394699.5	8939492.8	9093245.2	15454284.7	86825669.9	8677721.4	10748369.4	19346519.7	16365372	13077656.4	6359778.7	12675484.2	24308407	10614282.4	N/A	4205499.9	24111100.1	7108294.5	9898014.4	5368579.2	10550829.4	16383755.1	67944972.6	11875321.9	8278832.6	34071688.6	12992566.3	4773182	4608307	13805939.8	11063016.9	7616273.6	49151979.4
2000/6/22	24495153.4	12106823.6	31877605.7	12824806.1	3133437.2	6741698.1	11579962.8	11103443.2		12417637	24780358	8689751.1	3619687	54577160.1	12936247.2	10938290.9	5193160.4	9111266.7	12654191.6	24809394.5	71524907	5312059.3	1934301.2	22935752.4	17585853.1	5590568.4	7822445.1	10938060.6	37622771.6	7321545.1	7868024.1	3724771.6	27433562.4	8125513.1	14052657.5	7865346.9	15085302.2	15614392.9	44602422.2	15112184	8519589.7	26686932.3	20078393.4	4824903.2	23026999.5	12595077.3	6876047.6	5134480.7	20409819.2
2000/6/23	72931833.9	14944959.4	33057043.9	22142524.6	5965476.2	8590147.1	12992734.9	13297330.9		14757082.4	23069567.6	11223679	7913970.9	13745192.6	12784483	14681934.6	11921457.9	10820200.4	17855925.8	27243593.4	57178113.2	7513434.7	3248274.1	45996127.4	20310970.2	6601573.7	6893112.2	13568062	63468011.4	11290610.3	9628824.4	4962000.7	N/A	23049089	19882021.4	23858253.3	15268376.1	14988209.2	69804752.8	14088848.1	15525222.5	50458459.9	22161178.8	9772993.7	14481458.7	23095281.6	16797701.2	10964272.2	60601736.5
2000/6/26	35107027.4	22379943.5	81381314.6	18871875.3	9749520.8	12377001.6	16294357	39089855.2		16432351.8	24881307	17007024.1	6613234.4	10132402.2	12383526	9512055.7	22121663.9	10347676.4	25582084.4	33191595.9	35406841.9	7079109.4	7122534.8	23473135.6	28884715	5809816	13769082.9	19972978	49112044.4	20340517.2	100467542.3	5506654.1	65392125.7	26108992.7	18797661.6	20216742.9	21987426.2	23617427.6	317258601.1	25245750.2	20910652	40322712.9	82724567.8	12495576.6	8626908.9	20975187.6	21352419	14313609.1	46442153.4
2000/6/27	30471683.5	18803621.8	24258758.1	21108629.8	4039012	14944934.8	13278883.7	12590458.6		12734651.9	25304531.2	18205129.2	31710308	8867482.1	17152051.4	11843125.6	7888997.2	8849615.2	39860373.1	34963642.5	29066688.1	6356970.6	7589393.2	14936155.9	68475836.9	3125957.8	18372933.2	15007198.7	48035257.3	18511958.9	142803026.7	5849140.6	30393299.8	25486128.1	19047631.5	20351278.4	11708625.6	22937145.2	406496740.3	20870878.6	24032217.8	30017406	57873757.1	10870284.6	8138289.8	19520842.9	12126550.4	17286531	27938029.9
2000/6/28	100000563	80187298	22640203.3	19108494.2	7703747.8	11195403.4	15474260.4	20313087.9		8366819.5	16287799	16808869.4	5503242.6	7789173	9889647.5	24003506.9	7392161.6	63390234.2	30798031.9	20999414.3	17614480.7	5854915.6	8498303.4	33237787	52661632.4	6262413.3	13137954.9	15454939.6	37592479.1	N/A	79019481.2	N/A	29783598.2	21607134.7	16848812.6	16555538.6	8328810	19655608.1	127612655.6	24308183.5	40097956.3	39006075.3	88568761.9	11409473.1	N/A	17424125.9	11148600.6	14297112.2	23320137.2
2000/6/29	28415982.5	59929116.7	26054909.5	15170783.8	15846658.5	9054236.5	36061889.1	13260656.8		18424547.2	19669201	26889420.8	4933457.7	8172457.1	17200873.5	11754719	9202327.5	102481264.6	18335148.8	19147538.8	14937853.6	5114612	9733676	27851521.5	160681928.8	2105293.8	8579773.7	14658047.7	24767724.6	12363763.2	110448395.1	11657636.3	38131287.9	17357139.2	13838342.7	15883941.5	8446793.9	22572099.6	278361457.2	48534854.9	19678499.7	38793736	111538500.2	7113990.2	11201079.3	21700576.7	13266887.2	12028778.2	26685588.2
2000/6/30	59025433.9	36506266	16982176.5	20065830.6	9575737.1	13248537.3	14258374.8	14386384.7		35936905.4	39018303.9	30043438.9	5128158.4	8135888.1	N/A	9658115.2	N/A	26722656.4	41530355.7	96052925	17552353.1	6495380.7	6088999.3	34275022	185837068.3	3213603.4	16433716	30620428.5	N/A	19630673.9	123115485.6	9469527.9	36989435.3	12477899.9	15374243.3	19219974.5	7926102.3	77777470.6	175778942	28772020.7	13895492.2	27645688.2	101780093.6	7200948.1	8208225.9	16922830.2	14732407.3	12307740.5	23454244.9
2000/7/3	26633681.1	17731825.8	31244218	10126308.2	9469821.2	15379951.1	16356550.3	16939747.9		37846577.1	16780541.3	31483266.8	4112871.7	16137302.3	13001479.4	11609104.2	7191277	14235473.6	54975223.4	186352000	18302667.5	7049887.9	5819501.1	12483569.2	112564022.4	8156381.2	11146290.7	24845263.6	64447231.6	22619366	207044399.7	7630109.2	27652879.8	11001630.2	17850477.2	16984258.7	5212387.7	60539905.9	109443398	12147276.2	15401912	18700701.1	124217351.5	7215437.1	11313225.3	18071440.2	14344271.9	12671321.2	18720897.8
2000/7/4	28239097.2	8988547	14937870.9	7576765.2	4103651	7478258.9	9103234.2	7564436.2		20417639.6	12134228.2	17587601	2198876.9	11948620.7	8437274.6	16670981.2	4024019	8109228.3	22969739.9	93751244.6	27211037.4	2873510.9	4070309	13641280.1	48647335.4	4515877.8	5551585.8	68734433.9	18059854.7	11636195.4	71798881.5	16226948.1	17831620	9508883.3	10957868.4	57681620.5	5296874.7	36485079.7	56807160.1	5891554	33064490.4	7319029.2	63264569.4	5140666.8	5431042.7	10838441.3	11646607.4	7026894.5	18146961.5
2000/7/5	26618647.7	8863271.6	15948731.7	6180557.1	4418661	6838286.5	11324589.4	32451272.4		23335423.4	21496625.8	14467693.6	2366853	7033584.8	7705556.5	15665556.2	4160037.7	5497743.3	25671462.7	50457232	25269871.7	4877187.5	4903780.4	10945792.7	62650994.2	2198929.2	47565471.1	37417433.5	75343429.4	9808821.3	67775552.8	13260664.1	22818691.7	8242233.4	9923467.2	44884306.1	16048286	30738380.7	89579154	8511957.1	21531972.1	9029709.4	48055423.4	3306517.3	3953344.8	8075892.2	7621360.4	8318381.8	25419424.5
2000/7/6	30800796.4	7802228.8	13727977.3	7420258.7	3485039.4	4625413.6	14318687.9	122037105.7		17530978	8452513.9	9516695.5	1708279.2	24539722.8	5810103.9	6108589.8	4121413	6948865	46042680	54914289.6	20635330.9	4873991.8	6003280.4	14215552.2	36482983.7	2747149.6	25242086.8	28147220	31352758.6	9673668.7	81235463.2	3681223.2	10852891.3	32433109	16882427.4	51304514.4	10849493.2	22964382.3	54489409.7	13912480.8	78324353.1	12263710.7	63742454.7	6891715	5942362	13430759.1	12564179.3	10229614.3	35479092.3
2000/7/7	26071074.3	14038236	11515608.2	12991376.4	3018963.2	13640649.8	36076223.1	60815395.2		10603508.1	10885316.2	9257288	3563220.3	7538208.4	5731943.8	16487265.2	7384002.5	10581206.8	39922697	87489851.2	21695937.9	3259682.1	4320178.7	33420447.6	44101118.3	1612542.1	34021385	25768797.3	26251025.5	8234385.5	101040975.9	6088767.3	14074350.6	26408528	19575919.4	37790670.8	11571153.1	38517450.9	87592314.8	9454787.4	51029437.6	10924374.9	43267916.6	5575387.2	3821576	20037989.9	8053680.1	6699259.5	19901534.6
2000/7/10	62393418.5	32489756.3	16932406.2	21719691.3	4804925.6	19294732.9	41280890.6	85912366		18493910.4	18401096.3	12692403	5382865	10711620.7	14817345.5	11198825.7	9621401.2	18500738.7	127156671.7	63600598.9	30977996.2	4772025	11685904.8	37080522.9	97302153.5	1087133.8	26273714.8	67587621.3	22431398.5	11360163.9	121009558	5048250.2	24026330.7	36425229.4	58557626.3	42203162.1	14148334	57543233.2	236702560	18932124.9	84315540.1	19454521.5	45444595.5	13054977.6	9416675.4	34692818.5	9081580.3	9289170.6	48119288.9
2000/7/11	51546998.5	41224145.8	15221344.5	19154708.8	4726875	19295017	25109391.3	61301618.6		18149685.4	35983320.2	9591075	5634073.2	8532747.8	7543506.2	9565454.6	5688187.5	14356803.4	84184699.8	74083356.3	22913643	4648428.6	3252814.8	17270900	58251084.4	991098.5	25013157.7	42734609.3	61646099.8	12059090	65490834.5	3975688.1	20552491.9	30858661.9	50475892.1	60558069.7	12344077.2	58942989.3	113542901.8	18557128.3	55826614.8	32635146.6	37166798.8	6815457.5	13089206.2	26523287	9251911.2	8842674.1	41880261.1
2000/7/12	20923428.6	30209140.3	21315811.9	29856717.7	10111414.4	17454478.8	20963818.2	29944754.8		13707343.6	102323232.6	7201295.4	4632135.1	6733689.9	8576642.8	9665218.9	4613189.3	12448131.6	116126171.9	50754738.4	21789896.4	4519243.2	4229951.7	10683338	48134199.5	3575166.2	21373625.5	41965931.8	37621628.1	15273815.4	59702683.8	4597329.4	25427432.3	63515267.9	53695196.9	96031061.1	12743042.6	34801814.2	83821442.7	12846726.9	79986389	9750468.8	45852897.2	6078611.6	8772040	45127980.4	17105953.2	8562034.3	80632426
2000/7/13	30805790	41769958.2	47253678.9	23301721.9	8314299.7	22223299.8	24642762.1	56883882.4		11027574.3	58405505	14195455.5	3882705.7	10964756.6	15303657.8	11910363.5	4446789.3	13585038.5	122328112.2	46406207.3	33074548	6090060.2	7482095	18795369.4	71558487.2	5990876.9	16754346.3	31374079.5	36752296	15296861.6	68808223.2	19339195.7	24417739	73064098.9	138510118.7	295517038.9	25925817.4	75260771.5	177595997.8	23688171.8	117489830.6	12042167.1	55222544.4	8465276.6	21270010.1	47773391.9	18589362	19972498.1	70142652.9
2000/7/14	17463814.4	25255789.3	25534822.9	24193844.7	3965348.9	29435729.4	17887696.8	25694901.5		13373707.6	65494930	14101043.5	3352688.7	15587612.3	8784586.5	16997255.6	4059613.8	11193624.2	58936398.4	57280181.5	26181082.2	19147039.2	5755367.3	39305317.3	55754153.1	4895652.1	12331387.7	28065922.8	28647824.3	17788160	57858328.2	18266702.3	23522047	27117638.6	35717486.2	83348776.8	18557079.1	55668876.8	75482675.6	25868896.9	47848375.1	37025744.1	33260473.5	6440717	14866580	36255013.1	10946721.3	12550323.9	32378718.8
2000/7/17	11645095	40715611.2	42175891.5	17929578.8	6266559.8	16251059.8	14695802.8	27713572.2		13892601.2	67228702.4	6237421.3	3206922.1	11131748.6	36708570.2	32916423.4	4340859.1	9581648.5	47556047.8	39813341.3	20134677.8	10356417.2	4204225.8	33409785.5	39065919.3	4188305.8	15007172.5	21701542.6	31225327.7	10895478.7	42991863.9	7235748.6	21836832.1	23624913.3	23961914.3	47951713	7287125.1	30617986.2	78155614	10496179.9	38632281.4	52508943.4	23344341.7	9597589.6	12375090.6	23825889.9	7716914.1	10993847.1	35621188.6
2000/7/18	20277169.1	16466756.6	19865073.2	11211282.3	3480382.7	12958915.7	8553206.8	16466516.6		9698168.7	46282052.5	9204388.9	4784648.6	5643029.3	16918072.2	17794666	3419428.7	50515956.5	28394495.3	29777352.9	13937792.1	5209790.2	2960283	14043196.7	23372985.3	7093217.6	19103963.7	14366718.5	62297922.6	6783553.1	83156191.6	4782619.2	17274707.4	16593203.2	16258195.7	45174579.6	6483388.2	20039567	95409734.1	7923625.4	18336320.1	69430791.4	14833227.3	7273698.5	6049195.2	15174198	5313445.7	7843070.9	43441283.8
2000/7/19	20056116.9	138441935.2	18482018.2	13221970.7	3847115.9	24495701.6	13478508.8	8563528		8795753.1	23627224.3	8464430.3	13095361.8	7226568.8	7338307.4	20296362.4	4414999.4	19276639.1	20955762	22519446.5	24138196.1	6185818	6793797.2	18230365.7	30234592.9	1844791.1	10902828.8	17946022.4	41555951	13331409.1	43368659	5621495.2	25743795.1	18505071	17192861	35826601.9	9465861.5	21393019.1	65515337.3	8476575.5	19091744.8	51256079.2	16589516.3	6855691.5	6835448.4	18951747.4	9362169.7	8077293	21736470.6
2000/7/20	50017240	48419660	18338161.6	16893708.8	5858426.8	20082413.4	42217932.3	12000445.4		16747154.2	16647048.8	7771055.8	21118413.2	9293108.3	8379943.1	43719448.9	10659996.7	11079881.4	27647884.2	18442285	17668092.6	3683191.5	3820782.8	11585183	25586799.5	2624129.1	12379578.2	24309213.9	51919267.7	7141955	34257314.7	4244004.6	14762538.8	12165815.1	20899961.5	50582446.7	39694786.8	26735033.7	74027966.5	9595911	16458929	35685086	22603241	4480041.1	17680594.5	15987169.8	4739905.7	42702062.4	16352963.4
[truncated: 5,688 more rows]
[truncated: 767 more columns]
