# Supplementary material for: Can systematic skewness factors predict future interest rates: Evidence from China
Source: PLoS One. 2026 Feb 5;21(2):e0334345. doi: 10.1371/journal.pone.0334345 (PMC12875505; doi:10.1371/journal.pone.0334345)
Supplement: S1 File — Data1.zip comprises data such as the monthly price change of the SSE index, dividend yield, daily stock data and daily price change of the SSE index. (ZIP) [file pone.0334345.s001.zip › Daily stock data/Daily trading volume/Daily trading volume:medical.CSV]

	000028.SZ	000078.SZ	000153.SZ	000403.SZ	000411.SZ	000423.SZ	000504.SZ	000513.SZ	000516.SZ	000518.SZ	000534.SZ	000538.SZ	000566.SZ	000590.SZ	000597.SZ	000623.SZ	000650.SZ	000661.SZ	000668.SZ	000705.SZ	000710.SZ	000739.SZ	000756.SZ	000766.SZ	000788.SZ	000790.SZ	000813.SZ	000908.SZ	000915.SZ	000919.SZ	000931.SZ	000950.SZ	000952.SZ	000963.SZ	000989.SZ	000999.SZ	001367.SZ	002001.SZ	002007.SZ	002019.SZ	002020.SZ	002022.SZ	002030.SZ	002038.SZ	002044.SZ	002082.SZ	002099.SZ	002102.SZ	002107.SZ
	��ҩһ��	��������	��ԭҩҵ	��������	Ӣ�ؼ���	��������	�ϻ�����	���鼯��	����ҽѧ	�Ļ�����	����ɷ�	���ϰ�ҩ	���Ϻ�ҩ	����ҩҵ	������ҩ	���ְ���	�ʺ�ҩҵ	��������	�ٷ�ع�	�㽭��Ԫ	�������	����ҩҵ	�»���ҩ	ͨ������	����ҽҩ	����Ƽ�	��չ����	����ҽҩ	���ش���	����ҩҵ	�йش�	��ҩ�ع�	���ҩҵ	����ҽҩ	��֥��	��������	��ɭҩҵ	�ºͳ�	��������	�ڷ�ҽҩ	����ҩҵ	�ƻ�����	�ﰲ����	˫��ҩҵ	���꽡��	����	����ҩҵ	�ڸ��ɷ�	�ֻ�ҽҩ
	�ɽ����(Ԫ)	�ɽ����(Ԫ)	�ɽ����(Ԫ)	�ɽ����(Ԫ)	�ɽ����(Ԫ)	�ɽ����(Ԫ)	�ɽ����(Ԫ)	�ɽ����(Ԫ)	�ɽ����(Ԫ)	�ɽ����(Ԫ)	�ɽ����(Ԫ)	�ɽ����(Ԫ)	�ɽ����(Ԫ)	�ɽ����(Ԫ)	�ɽ����(Ԫ)	�ɽ����(Ԫ)	�ɽ����(Ԫ)	�ɽ����(Ԫ)	�ɽ����(Ԫ)	�ɽ����(Ԫ)	�ɽ����(Ԫ)	�ɽ����(Ԫ)	�ɽ����(Ԫ)	�ɽ����(Ԫ)	�ɽ����(Ԫ)	�ɽ����(Ԫ)	�ɽ����(Ԫ)	�ɽ����(Ԫ)	�ɽ����(Ԫ)	�ɽ����(Ԫ)	�ɽ����(Ԫ)	�ɽ����(Ԫ)	�ɽ����(Ԫ)	�ɽ����(Ԫ)	�ɽ����(Ԫ)	�ɽ����(Ԫ)	�ɽ����(Ԫ)	�ɽ����(Ԫ)	�ɽ����(Ԫ)	�ɽ����(Ԫ)	�ɽ����(Ԫ)	�ɽ����(Ԫ)	�ɽ����(Ԫ)	�ɽ����(Ԫ)	�ɽ����(Ԫ)	�ɽ����(Ԫ)	�ɽ����(Ԫ)	�ɽ����(Ԫ)	�ɽ����(Ԫ)
1997/1/2	52437697.5			57378959.9	16387918.9	3350475.4	26267546.5	15066144.4	5962857.5	79077470	10432782.4	26106680.9	41101136.1	9260687.9	25963729.6	6357089	8236862.5	20132199.5	21437472.7
1997/1/3	32383452.2			53238595.8	14242556	7948606	42378320.2	14442071.7	26012393	89485159.2	16725122.2	15424172.6	28138021.3	29726619.9	20526905.4	4111247	13988293	31725138.4	16140270.2
1997/1/6	17769173.5			17161354.8	7890885	3211443.1	17984511.6	13970293.7	15828323.7	30855061	10528271.9	7626260.6	21298197.8	11893415.5	26578326.3	4979707.5	8174846.3	52554655.9	6821383
1997/1/7	38911338			23946457.5	12405915.5	2768337.1	20699169.1	9081341.7	9417780.9	50866238.5	11295808.6	12616823.4	25527214.4	7501728.2	18659997.7	5964948	10186004.5	57031407.6	7154768.2
1997/1/8	34032285.8			99963846.4	9479430.3	4949295.5	16842759.7	7525849	6311784	106174734.2	9311893.8	6916426.7	13384277.3	5748338.6	11139379.8	2492789	5961159.3	86615989	8184156
1997/1/9	22158594.7			53178567	4916804.7	3159854.4	13745686.6	5105975.6	3180796.6	84972080.7	6797949.4	5062634.5	9893368.3	4573971.5	7974634.8	2822551	7409752.9	43011735.5	4320785.9
1997/1/10	16003240.5			18323660.7	4982191	1635581	11968907.1	4343238.5	3796318	65091142.2	6118051.8	6525379.8	9541964.5	4065612.6	10307541.1	3047076	6552137	14179981.7	5649153.5
1997/1/13	45375466.7			18033626.9	29449276.8	4384153.7	40682341.1	19833094.9	8651391.6	70282718.2	16810349	16130841.9	18165818	8943986.9	16472145.6	4197473.1	5770811	48487505.6	6188928.3
1997/1/14	25449021.8			14685030	16349655.4	3310197.9	29286377.6	12832923.4	5608053.2	47083736.3	10155305.9	37963156.1	25286034.7	6028197.1	13372174.5	2645921.6	3664127.6	25988071.5	5164929.4
1997/1/15	10666687.4			9003555	7034876.1	1903805.9	14070956.4	25219035.9	3306453.6	27153209.7	6993663.7	65660515.8	21334170.8	3572080.8	7750440.4	2335091.9	3295242.7	13811263.3	2855199.6
1997/1/16	9032094.6			9009928.1	5322781	1804500.3	11133808.8	20117902.8	5930620.4	19766702.6	17339541.3	31401017	9298496.6	4290138.4	9360420.4	1765996	2292274	14863030.6	3128326
1997/1/17	10651785.9			9917325.1	5338823.9	1754335.1	11073679.7	56165692.9	3879440	43244160.2	11458972.3	22581391.3	12334868.3	4074309.8	10643840.7	3938163.5	3183612	12691278.4	2650188
1997/1/20	14648290.7			19747978.4	5578168.2	2759869.6	16862898	52370494.9	5515768	63225318.8	42207628	16879898.4	15010575.3	5191391.1	14185056	5567011	3970014.6	16886981.2	4227008.4
1997/1/21	10122237.7			7364156.9	4943540	10631728.1	10712458.5	44589216.6	3042989.3	30191451.8	18493705	12613535.6	12247729.4	3253291.5	31428348.7	4207738.4	6949192.3	14073580.7	3092328.5
1997/1/22	32057469.2			10670999.6	6974507.5	3462520.2	16542188.7	39600609.8	3820105.2	30776224.9	18181026.7	18144348.6	111623099.3	3325749.5	20222950.9	8762050.8	3467906.6	97274820.9	5015445.4
1997/1/23	65035685.6			15217588.8	10190653.5	5252517.6	27378896.2	47012797.9	5991527.4	45696669.9	21724668	24646261.3	61420394	7034190.1	28197309.8	9396289.1	5465058.5	72769443.9	8034356.2
1997/1/24	33577051.2			13576715.3	18860276.6	3926682.8	55386818.1	32497430.3	5538046.6	39370429.4	16894569.1	14582158.7	30483273.1	18745207.6	49983794.2	4539041.5	4301866	23879636.9	4141615.8
1997/1/27	37763816.4			62213530.4	18932195.2	6083236.8	39425386.8	24832883.2	7286152	37706862.7	25590242.1	21309412.6	37364697.2	29854931.1	50409149.6	9360720.5	10755979.8	6442242.5	5252085
1997/1/28	16573077.4			47963634.4	10299027.7	13917704.1	49085670.6	13799165.6	7592570.4	82092367.9	16310328	26953681.6	41058003.2	19161214.9	34744855.4	4894907.5	5187099.8	7802604.6	4524370
1997/1/29	26942451.2			21176174.6	7015621.6	14074614.7	53720087.7	12063614.4	17873923.9	32249643.1	14498504.8	14336519.6	18439989.8	11110888.7	23494973.8	6468365.3	3468871.4	19554247.2	3864396
1997/1/30	17963676.1			15106337.4	6799148	8610171	83200192	44606399.8	8616112	27119859.5	25125756.3	11381705.8	18516718.5	7758887.3	17041320.7	3918841.3	4308426	20963711.7	3725210.7
1997/1/31	15058381.5			13879160.7	7964049.8	5490058.4	33808989.7	89461200.7	6910159.3	28379536.4	20218785.4	19886948.1	32218211.1	6973873.2	20285753.4	6921158.3	4632786	N/A	3619083
1997/2/17	12191199.2			7228271.1	5114569.4	5042824	18410706.5	33795728.5	3904953.5	23186515.9	9359778.1	8442577.3	14474520	9282260.8	11692612.6	5222371.9	1838748	80356665	4787053
1997/2/18	29948737.8			14427313.1	8758722.8	5574367.6	23747120.1	41673039.8	7434811.7	37085295.7	19791288	15864564	35455671.1	7099056.8	29073232.5	11556609.7	5259848	30894515.3	5535482
1997/2/19	19141095.5			9691497.2	7104583.3	3877174.7	22062596.9	44992537.5	5905020.5	28023633.2	12558800.9	17583546.6	37538775.7	5399308.2	19617092.5	5214685	3164183.2	20234784.7	7913317
1997/2/20	21523736.4			17337358.7	11048712.6	4006644.9	31839514.7	75675558.4	8133112.8	36337895.4	16771155.4	17943076.8	43187330.8	6717447.2	27760730	10272520.3	5748390.7	44667758.1	8035869.5
1997/2/21	12134396.2			9708980.8	6289665.6	3973275	32280802	40490515.8	5537213.2	99687526.1	11860985.6	8931290.7	44391357.3	4556981.1	12228252.5	7167638.9	3903300	18390281.3	3523863
1997/2/24	14825885.8			15070987.2	8677981.8	6296010.7	32208892.7	46938706.5	8215219.6	41874381.1	14825469.4	9376768.5	39928688.7	5819534.3	17923398.8	5074685.9	3055787	15107379	4268467
1997/2/25	13711499.5			12277231.9	7699135	7547199.9	22030505.4	42830405.6	7321015.7	28728738.8	14762607.4	16057626.3	62015603	7206919.8	13606012	3218682.2	4536277.3	21962210.6	4616287.5
1997/2/26	11549214.7			48388338.6	7770332	10507312.7	50585260	28389269.1	6107275.6	36146834.7	16551006.2	9843451.5	95754497.8	5873848.6	14254577.9	7770297.7	3067077	13528353.9	7131692.4
1997/2/27	20912625.1			33526623	16739379.6	10162949.8	45460607.4	32888343.9	15527342.9	125929937.2	27048291.7	45290819.9	90689655.1	11357124.9	25153657.4	8957088.6	6377300.7	5947287.7	13086663.9
1997/2/28	19464295.9			18621903.2	10753030.1	5543174.8	27470746.8	25466301.2	9789797.1	66168353.2	30001459.2	62165153.3	47174251.1	8101877.8	18303349	8091771.8	4726019.6	8429974	6501004
1997/3/3	30299744.2			73643931.6	37396395.6	12329917.6	45383201.4	43177728.6	9701518.7	66362622	37163767.7	69020227.2	62769412.2	18900219.4	44359554.4	19969374.3	11198663.7	N/A	15411983.5
1997/3/4	64243269.2			80743822.8	47805720	11074202.6	37081545.9	44480983.1	17643618.7	49078987.7	50006154.5	120796811.2	46402705.7	21342045.1	31576181.6	11250131.5	15925184.7	27968941.8	12983660.5
1997/3/5	28756844.2			34293609.1	27343030.1	6339100.3	43534997	23363366.2	11688526.1	32263958.9	29355280.5	30568383.1	50848215.3	13217840	23380872.6	5889957	7702907.5	49313568.4	7007508.6
1997/3/6	17309229.6			23293691.6	14735101.8	4331360.2	24173446.8	24318141.4	7099530.3	26759301.1	18326875.9	19254493.1	31194170.2	41478238.8	16559011.9	6413505.2	4586768	27867757.1	5350430
1997/3/7	21239227.4			19539862	12002275.5	5892532	24767742.1	50302592.8	6632994.2	28103564.8	13486562.2	15380141.3	119765545.9	29296788.6	25850698.4	12075944.2	9903057.8	19054898.2	8836162
1997/3/10	24324882.9			20857625	14430476.5	9907197.6	14253575.4	77033485.3	3893696.7	19590696.9	9425409.7	13133225.4	137124686.4	11740398.5	21875624.5	14767509.4	8742462.8	29589269.5	9640759.3
1997/3/11	18601096.9			40563173.5	54242057.6	15097601.9	78657816.2	60507581.5	5473387.7	49203364.1	16397557.3	27005981.5	93138237.5	12939729.2	24348952.8	40546013.9	19630335.9	40891168.3	29295136.5
1997/3/12	20366231.3			27060722.4	29088981.4	12955486.4	111611292.1	55804037.8	5823052.3	29254721.4	18432682.7	15002589.6	76063968	10122515.7	35226475.7	14354685.6	16662666.6	116074806.2	21956253.7
1997/3/13	21509250.5			18465154.1	37641357.8	12015046	51004523.1	47602922.6	12641300.3	27387999.8	16119738.8	24012065.4	55999507.8	11431518.7	18705253.1	16646622.9	17393442.6	66241184.6	14678310.3
1997/3/14	17332449.6			17532525.4	22405524.8	15893997	25529385.7	58617288.9	6372972.4	18442069.3	11920583.6	13632654.8	43827921.4	89685183.2	45305062.6	23503032.5	8783717.9	54542583.6	14590704.5
1997/3/17	33979938			21822743.8	22444670.6	40449510.3	25806199.5	150631240.9	6432520.3	30703760.5	31049361.3	19281281.5	44123328.2	33175475.5	50682662.6	23061101.9	10043487.9	80766980.5	25763263.7
1997/3/18	55538838.6			21388339.3	31376862.4	13975625.4	27201863.4	95174322.2	5812700.5	28162889.6	19742111.9	15094174.4	51981584.3	120691244.7	29031601.3	22625902.3	9241948.9	37593486.4	21676230.3
1997/3/19	22577040			14230511.1	59043267.9	12369106.3	13286579.6	62064154.7	13476428.5	21549069.9	29378529	16421965.1	34638867.1	53232002.4	27497787.5	49464340	12789525.5	22943740	17505415.4
1997/3/20	24857769.5			13761977.7	26719270.1	13425191.1	24401575.2	72283560.2	5214031.7	41406684.6	32138224.9	11463824.5	30418374.2	25254539.1	23159466.2	25096794.5	37357647.3	47075732.2	18481278.3
1997/3/21	17929233.1			11740796.1	27623639.8	7704477.5	16214836.3	45862149.3	7043095.7	22297502.8	17067300.7	10296266.2	27798639.8	35294448.9	21847304.6	17074557.8	29035613.8	77816672.4	N/A
1997/3/24	36697204.5			19442298.3	27207606.1	14036598.4	24555418.5	121420045.4	20876650	28766853.6	37889508.6	18964635.6	47146209.5	29478409	31119230.2	23205044.6	17898198.1	30828237.6	8786168.8
1997/3/25	22315862.2			40178821.6	22945173.3	21816334	45096947.4	81895504.5	36194342.3	26912159.6	50035977.8	28544033.8	77173195.3	26034894	43166675	21630882	16658833.6	25490012	53338610.2
1997/3/26	30954666			18845023.4	20910071.1	16062729	31163630.1	57350253.2	11810582.5	29830376.7	55421609.4	53407244.1	129822591.6	15799000.3	26483323.2	21627521.1	24012524.7	25125654.6	26111010.1
1997/3/27	64011077.4			27357245.7	53597034.7	18776597.4	46067854	43856268.3	9361268.5	100484666.4	43218444.5	23086258.2	68466310.4	14869226.7	44616807.1	11298522.3	26058010.6	22617962.6	20042882.2
1997/3/28	25438985.1			18592894.2	28833697.2	17344392.7	22627714.7	36159102	8667336.6	40918218.5	23085053.7	17305419.9	41614758.9	23233571.2	32653798.7	9343709.8	8363267	24038847	26345565.8
1997/3/31	46492370			26966397.1	20300602.9	35096394.7	26042192.8	47196746.6	8123281.4	28770043.9	28674673.8	60071167.6	40467012.3	39684508.4	41553175.3	41498619.9	5698719.2	25203964	11648467.1
1997/4/1	63471586.5			61986488.8	55988522.3	16889779.5	38563656.1	26802163.3	8247899.5	35705239.7	23163955.4	23783281	30276873.2	18732442	28148590.7	10792962	8378878	73558514.5	7850862.5
1997/4/2	52647630			30365637.2	82586275.4	16400407.5	40314025.8	71038435.2	8304234.5	44287042	22255335	18987292.8	32459567	14765255.8	26900353	12880412.4	7687805	27802994.9	10515495.2
1997/4/3	29920422.7			16431629.4	60175296.6	14790922.1	23712335.8	41348913.8	5517330.3	28379501	25631462.7	9270660.6	26356331.4	33492819.9	20566560.8	12708450.3	7736753	40341165.9	12665644.3
1997/4/4	41320480.6			17896361.8	44177506.3	22032726	31243725.2	43785456.1	5655735.5	31465451.5	18903327.6	14054025.6	47177806.1	36029118.3	23087089.9	21476666.8	9738601	52946345.1	11116232
1997/4/7	40309765.9			16551072.1	30722424.5	45367208.6	19564395.5	43920139	7805347.9	23089073.8	18788651.5	16389318.7	43809005	22780011.5	33520282.1	16211820.6	8915398	49220303.3	13166948.6
1997/4/8	28401790.7			15918147.1	23687729.5	N/A	15276931.3	38333250.5	9542626.1	19438025.1	15593318.8	10531073.4	43302414.3	11659742.5	18113343	7401375	6937856.4	39577030	10888266.5
1997/4/9	28097726.8			13089137.9	15880920.1	27333535.5	14315339	96880334.1	5913929.9	16500491.4	13109428.1	8601265.6	36064323.4	15479492	17379577.2	66822767.8	22073605.6	26765907.6	9370973
1997/4/10	25817120.8			11562299.3	14984988.1	18985730.2	22678953.8	51139125.9	20334148.6	15452882.5	13034054.6	9006187.4	85657263	10448496.9	52059829	28617341.4	12940963.4	21032210.1	7534065.5	312305696.4
1997/4/11	20939960.4			11823040.9	17281007.2	14196287.4	12519460.5	44446856.7	9442902.8	16897813.8	11758345.3	21073879.1	36285705	7466095.2	73796687.7	12284558	6893025.8	18686402.4	6438899	108608679.5
1997/4/14	12616847.8			11310399	17204871.1	11671603.5	14557677.4	201872320.9	11050322.2	17212641.3	10162999.7	30879374	120812332.4	8540153.6	90438128.5	7256423	7308715.5	20088527.9	3934272.3	79523970.8
1997/4/15	9510499.6			7226656.7	6599321.5	5426687.9	10755596.6	109257944.7	7895388	11742735.4	18265750.2	10959921.8	33270793.3	8690826.1	31344824.6	7178505.8	4933246	24081244.6	4551892.7	41114698
1997/4/16	18360651.7			7817323.9	13677078	8428053.8	12860338.6	52235431.3	9311400.7	14623069	49616658.6	8600540.7	44004676.7	6801862.8	21447289.4	7466117.4	6053791	21022189	4203372	38445422.6
1997/4/17	7598907.3			8938069.2	7127750.6	7440033.5	10750157.7	45422890.1	6978028.6	15642030.9	18736373.7	8465652.6	32424900	5849184.9	17602925.1	4880858	5679362.3	16182851.9	2905727.6	18966856.8
1997/4/18	9079215.9			6517087.3	10780012.9	9640657.9	9987198.7	39746767	12658956.7	55150940.3	55660006.9	97489459.1	32419269.2	6646602.8	17027502	7717724.7	4270444	12209579.8	3954442.9	19366748
1997/4/21	16549738.5			19326275.6	15533006.2	10454565.8	22151256.2	94690470.7	32253870.2	28426243	64063320	113442299.5	54778088.3	18602573.3	24373722.9	13045877.5	7785142.7	39433831.3	7222491.2	18986889.8
1997/4/22	12794106.1			31851961.6	12335025.8	9720083	16703311	119504312.3	37554225.8	22813252.7	31179919	44713391.3	37674486	11856321.3	19363409	9179780.2	9072183	39607115.1	21795489.8	16770144.7	189051436.4
1997/4/23	12248143.9			16495989.7	16980331.9	8159984	16719945.2	108044031.6	48952357.9	20030796	24898844.6	33008974.9	46185126.6	8384140	24168813.9	10788636.4	11539618.3	60279972.4	11804179	19032930.4	82807674.4
1997/4/24	21943374.2			13961424.1	15025173.5	9441999.3	13578895.8	114440944.4	48169253.4	17549945	21154652.4	20481571.9	46717884.3	10108905.8	22071957	9700002	7392914.9	77054703.5	7463448.9	34044840.2	44571377.5
1997/4/25	28147813.3			15840890.9	14082152.1	14049591.8	19914598	141047513.5	50085238.8	28368881.8	22772430.6	26729732.2	47399393.8	10592467.4	27858653.1	27889964	15415767	151741466.4	11739322.6	79182178	87377589.4
1997/4/28	15619452.8			14788650.6	21276731.8	32446775	15971760.7	93019627.5	27934935.8	92396613.7	24890970.7	21015198.9	61915272.3	8506047.3	4217400	39120112.6	21043057.4	119044877.4	8404477.8	53338916.4	73188420.8
1997/4/29	12369239.8			10698320.4	14112876.4	11019935.1	18651711.7	64161325.1	57343462.4	63030695.5	34059185.6	N/A	47365606.8	9978880.8	85237131	19577391.7	8271411.7	109687968.3	7381701.6	26745365.2	37512561.9
1997/4/30	9185190.6			8128530.5	12563483.8	7188933.9	15688089.7	54797097.2	55007820.2	124355626.9	22406732.9	7001870	44089959.2	4638428.5	33699394	17695799.1	5902522.7	70571490.4	4147469.5	18859987.8	19282927.6			691261079.4
1997/5/5	29325732.1			15731707.7	22187709.5	26372149.6	27566632.5	75178224.5	40329284.1	122834997.4	68938575.4	16383278.4	64756814	10848794.3	37493248.2	17025726.8	8004223	99401174.6	9270359.5	20285892	19364097.9			279772092
1997/5/6	56452808			19725187.3	22204761.9	25569115.4	29138370.6	104652539.6	16507407.7	130612101.4	78890992	24678291.7	54836790.8	10183988.9	33752423.6	39288096.2	11163839.6	106120554.5	10491586.2	28414704	23317763.6			229566901.6
1997/5/7	33877690.6			39552641.7	23182551.5	43333823.3	23652358	88695270.7	20287204.5	103774547	45224530.1	14529273.9	59216296.4	19124518.9	54237914.7	61785707.6	16184693.2	110918091.7	32941514.5	25352927.4	21914324			146522880.7
1997/5/8	22293072.4			17922989.9	51435813.5	19416356	18809111.7	66256046.4	29483215.3	146526877	36882165.3	17201699.2	30450113.2	N/A	26288942.9	56192377.3	11625600.4	89877491	16075728.8	22226142.6	15956345.7			121220155.2
1997/5/9	17576957.5			14305639.7	44176909.4	12343991.8	20878224.5	53868992.5	25949514.9	100951912.9	35439379.4	16486677.5	27820352.4	10245019.6	20093780.8	N/A	7559391	N/A	8472056.8	15830805	11956682.2	276444986.9		146742588.1
1997/5/12	55473947.5			54971281.5	72195661.7	17479410.6	52291832.8	146238609.9	36425772	118488100.3	102561998.3	47403483	63441540.4	34906746.3	41069508.4	N/A	10450096.4	69262644.6	20034769.7	60854967	12362048.6	159692620.2		81399774.2
1997/5/13	20004785.7			121139440.1	27432046	11329553.9	29887954	89968286.3	27076743.9	108007350.9	76031395.9	25310540.8	36459985.6	17607123.2	20823879.1	18006510.7	39016618.8	25114100.8	14889069.2	29027999.4	9289560.4	69490852.4		49892757.7
1997/5/14	16597158.8			41078224.3	18677439.9	8795183.5	19967703.8	78155457	23515919.3	84544704.1	37858023.7	13676198	120908076.9	8391085.7	16644185.4	10671101.5	13361107.3	69521444.4	6422756.8	101193283.4	8491895	36895110.8		47325855.9
1997/5/15	10070852			25322799.6	10933932.3	4856721.2	15200866.3	35626977.2	9054076.2	82584811.9	26058916.9	8591811.8	62603393.5	4493781.8	11574465.1	6143784	7306705.1	29402183.4	3748192.1	65464873.4	7376284	26527320.3		35785706.5
1997/5/16	13353489.8			20248754.2	18149088	8491074.3	17752845.4	61212363.9	9697664.1	59945540.3	30864793.8	12160399.3	45845694.3	6840287	14318998	12438202.2	8512559	30875203.8	5354971.2	45777618.6	8800723	28997643.9		47360548.1
1997/5/19	6244778.1			8503598	8084523.1	4546651	8732061.5	24175739.6	4671912.1	28204081.4	10470288.1	5116540.3	19966254.5	3665121.2	9192910.6	6871263	3471375	23351703	2582918.6	14222332.3	5824776.6	14158189.2		27382617.6
1997/5/20	4716380.2			8589941.9	11420252.5	6624508.5	11488409.3	28551592.2	7545878.9	30546819.8	12523828.7	6155281.3	34724763.7	3762336.8	10195844.2	10468165.6	2775033	14836729.4	3407813.8	15041806	5934822.1	11772707.2		40275824.3
1997/5/21	6714274.6			N/A	9965168.9	6701474.5	10964421.6	26074355.8	5985742.8	41298387.4	11853320.6	4758263.8	18327950.9	9615918.3	8108756.2	4287816.3	2875302.5	10425532.5	4380363.4	21271376.9	4952552	9818765.9		40351120.4
1997/5/22	3353876.7			427448	13383378.8	6853965.8	6035666.4	29722922.4	4204405	21023581	9735249.4	3266195	16550169	2827759.5	5795806	9982947.6	3872622	15417367.4	2453019.5	9044711.7	6442975	7245589.2		39141543.4
1997/5/23	8017082.6			12121762.5	8425479	4075275.9	8638644.4	27033181	8523203.4	19582253.8	8470370.1	6045483.3	21759898.5	4327987.5	7178367.3	12251233.2	1983607	19051349	3600392.2	17669393.9	5723206	14206919.3		29099233.8
1997/5/26	5803714.8			6538061.3	18229938.9	2582283	12039340.9	15207851	5988912.2	24734920.2	6951350.4	3490503.8	13150716.4	2798365.3	11672834	3512462.2	3058727.4	18546595.8	2497411.5	8891044.7	5135756	11076370.6		61745954
1997/5/27	6315523.8			5190853.1	9425386.1	3012488.9	15748024.7	21412218.7	11567227.3	38786288.2	7594151	4431334.7	13494016.8	3019133.8	13366047.8	3004628.7	3002829.4	17555065.2	2956966.7	11911497.3	11396002.5	14284255.2		36317772.8
1997/5/28	20683413.1			6305119.4	5278286.1	3370977.5	34420659.6	11732250.2	25886768.9	N/A	8426512.9	5440087.2	31845681.2	2912264.4	N/A	6210590.4	4378850.6	15928481.8	2445921.5	10798798.5	13293979.8	11863701.9		19423170.6
1997/5/29	9611028.7			5253336.8	7878586.9	4467107.3	43963123	11102864.7	19068459.9	17900840.5	7885701.6	3861440	43942387.1	9191221.4	4553627.5	3740340	5936527.5	9155789.1	1942082.8	7036212.2	4517643	7175554.2		23835421.4
1997/5/30	N/A			4745293.5	2903030.9	2724650.6	27303475.8	8435403.9	9569761.4	15581616.2	N/A	2754418.7	N/A	6843125.6	5428185.8	9463069.4	N/A	10614662.7	1744658.5	8291506.8	3328676	5525521		16126009.1
1997/6/2	11892986.1			8321295.6	8857637.2	5386082.2	33972455.8	26401843.6	12357089	22090874.9	8832735.9	6427547.8	45196050.5	5899207.3	16159325.1	19402178.6	4653567.4	17390072.8	3297295.1	16465207	5694270.5	10761836.7		26393492.1
1997/6/3	17009683.4			8447710.6	9075043	5252877	33353997.5	23182191.6	12095788.3	24325743	13755639.2	5047293	26255982.8	4188976.1	11664194.6	20075870.8	3396798	17858530.7	2288671	31466166	9272041.3	15940177.1		23559278
1997/6/4	10236824.8			10120522.5	11159799.6	11647812.6	18483834.8	41189227.5	14564109.5	20641697.1	12793201.6	6014112.1	19586957.3	5368301.4	12950917.6	63534776.2	3750534.7	16087577.2	4159539	29969541.5	5301469.2	8870925.2		20816369.4
1997/6/5	8209643.4			5127218.1	9884859.6	8034511.8	18937738	20311053.4	13401355.6	42740296	8189650.5	3600748	19286456.3	4541903.2	16947012.5	53707975.8	4353422	13629787.4	5399724.5	13886701.5	4711326.1	7280264.4		43209815.9
1997/6/6	13362080.4			11085009.6	8583424.9	8131717.8	18657932.5	40964623.2	14253730.8	31968121.9	13177450.8	7053749	30094879.2	6843140.4	12832166	58108841	4261279.4	20192877.7	4400873.6	12315339.2	8154868.3	14056497.1		51043596.1
1997/6/9	17906839.4			3891963.2	4169077	6760382.6	11975453.1	15347693.2	3915922.3	12265040.7	5126163.6	3579738.6	13365412.2	2965329.5	5226111.9	32897383.8	2270939	9312735.4	2394218	5553781.5	2475668.6	6645401.3		66382830.6
1997/6/10	32392618.4			4410342.7	4886554.4	7601995.1	7139477.7	16162099	3948555.8	31499988.9	3687389.3	3608542.6	7854453.5	1823515.6	5034717.6	60891988.2	2908444	5522911.3	1195175.8	10120233.9	2942913.4	4183359.5		147907260.7
1997/6/11	11410384.8			3515899.5	5789618.7	3667294.7	8351310.1	16162541.6	8808070.7	38458971.9	4864891	6103598.8	10876595.5	2462447	8872467.2	39891414.5	2086635.7	8706751.1	1506036.8	9370702.2	3770990.8	9484475.2		48943528.6
1997/6/12	7234114.2			2245951	2581427	2210568	6703865.7	7451643.7	13688269.6	66903109	3695617	3592535.4	18645299.4	1998164	3603101	23695013.4	2504766.6	7965614.6	1316684.4	14795153.4	2870404.2	6160445.7		20122996.1
1997/6/13	12473314.1			3969112.4	6693184	4512925	10396823.3	21308416.7	16395414.1	63139858.9	7303866.5	5173981.5	24367648.6	2949896.4	6792035.6	36697307.8	5247588.8	8640613.7	1557028.5	20761522.4	5423928.2	9983481.1		37726546.4
1997/6/16	16553431.7			5150893.9	8085599.7	7923978.5	15306928.8	27084905.5	13507849.6	76002383.8	6183841.7	6341516	31696972	3862602.4	7890351.2	22522342.6	7160326	9888868.9	1945687.3	21375950.4	4375834.9	10550376.1		24931469.8	347648482.5
1997/6/17	6990051.8			2327871.7	26058337.1	11430559	5205250	17767568.1	7029795.7	38199350.1	3168586.8	4544879.7	14931096.5	4221897.1	3902622.2	16979478.4	19629765.2	5790185.3	2325459.5	13271796.7	2748493.8	6098970.6		15456623.9	127669182.5
1997/6/18	5356686.3			2521100.2	N/A	5683487.8	40158967.2	9217395.3	6192937.6	26841529.1	3300112.2	2188542.8	7358115.7	2006874.8	4294282.1	11413041.1	9811163.3	5945862.1	1550276.5	9909940.4	3140158.3	4018049.3		15204520.2	54417544.9
1997/6/19	9538966.8			2548005.2	9964897.8	2955006	25572276.8	9997411.1	9195131.8	9808930.9	2740382	3696919.2	7104898	3103255.3	3879483	10953633.4	8555684.2	4503260.9	1658414.5	12418559.8	1444539.3	2933485.7		28773289.2	37347319.9
1997/6/20	43580985.1			5121048.1	18527527.9	6459778.8	34683905.2	15881253.2	27086440.5	26318184.1	5548793.1	4701499	15964429.1	4321021.2	6040536	33178903.2	10876925.3	10445107.2	3091879.8	31492341.4	4416745.2	6764707.1		46169051.4	54657360.6
1997/6/23	82239428.5			6727426.7	68111723.6	20847306.5	33197885	28577885.7	N/A	38247942.6	8414332.7	6980269.8	21067204.8	5247508.2	7859264.4	17376510.1	9486409.3	13951673.6	2891140.5	27211726.4	5947365.2	10543123.3		87134323.9	49827483.7
1997/6/24	41310674.1			5772435.2	46527057.6	32332887.9	50862404.2	11835238.4	22654313.9	21643195.6	7091596.8	7610923.2	17865277.8	14850700.7	38242796.8	37490212.6	9685354.4	7257560.1	2570797.4	57241907.2	5232542.5	4607421		154034963.4	26775257.3
1997/6/25	23753835.9			9996025	24392141.8	11967458.4	33607926.9	31477511.4	29119949.6	16891823.2	9795174.3	10192919.9	25115071.9	7698533.3	19358754.1	31427581.2	6105579.9	20237742	15693320.8	41178241.2	7857915.9	7877099.7		56675501.6	28634426.6
1997/6/26	11962015.5			8899163.8	9055432.9	8126720.8	18378006.2	62065861.6	13961270.2	19425418.5	3922812.2	3197044.2	19890523.4	4033890.4	6983930.5	28577752.4	7660543.5	8958097	7400973.3	20439047.7	3490706	4108750.9		57418142.5	18245767.8
1997/6/27	18121184.4			5979564.1	19255360.7	12418136.1	17304877.3	27019447.8	16692437	20473876.6	5213669.2	7224834.5	20590053.2	4476904.1	7721197.4	34030051.1	4113582.6	11609475.8	4054947.8	32860087	5377100.5	5642907		110984748.9	27320807.9
1997/7/2	12027252.8			3595903.6	9158730	22780084.5	11083230.8	18350068.6	8599519.2	13991690.7	3557426.8	3228982.8	8084937	3228223.5	6246083	10804981.7	1927400.7	6755311	3106556.8	N/A	2654058	4512976.3		75992775.5	21887337
1997/7/3	9157099.7			2906362.7	6103435.5	11301696.3	10643619.6	12737290.6	5073504.5	9475968.7	2771340.6	2945935	6557998.3	1925256.4	4174274.5	8032119.5	2836871.9	5364103.9	1213137.5	29156559.4	2398237	4059409.8		72185354.6	15625386
1997/7/4	9024036			1996529.8	3476288.1	8314431.3	12508021.6	11484146.7	5484796.1	10347378.3	3582254.1	2697323	6696479	1986674.8	2816833	13453260	1960783.9	5377115.7	1731691.6	22796278.8	3380742	2978871.3		41082330	15501162.5
1997/7/7	6256456			2003286	3157990	36557262.5	20183566.2	12275441.5	4002442.3	11821529.1	2996413.7	2043220.8	7553119.4	1821586	5969076.5	8583749.8	2673279.4	4590082.9	1152057	14638052.3	3689505.5	3255395		N/A	14936378.9
1997/7/8	7727306.5			2622475.8	3879525.2	20406507	11703079.7	11469378.3	6764507.8	9692663.5	2504777.3	3380738.5	4767369.8	1844072.4	3659280.3	5104469.4	1565401.7	5306603.3	1106412.5	18794033	3110183.5	3229038.5		39846601.3	27034248.4
1997/7/9	4994670.9			1864823	4109696.8	27625276.1	6780457.8	7025579	3152943.2	13481481.3	2116375.9	2587029.3	4742162.6	1617683.7	3206473.5	2786840.4	1042822.5	7042593.2	1140398	6080752.5	2878404.8	2467306.6		19088477.5	24274128.4
1997/7/10	4294611.6			2097736.6	3151217.9	20466901.4	7334068.4	7849338.4	4230937.8	21575131.1	1976003	1892632.2	11107962.6	1381770	2996851.4	16009812	1480761	52181965	2772156.9	4606358.6	2484894	3158958.3		24573367.9	17240375.5
1997/7/11	5686628			1735387.7	11189752.6	17896793.3	18131557.9	10530688.6	14863712.9	14042259.1	2790191.6	2349956.6	16160070.4	2371396.8	4820733.5	15747921	1749225.9	48636607.8	1888893	14528232.6	4234782.1	4786609.3		36888748.4	23481949.8
1997/7/14	10087895.4			4570713.2	20310956.6	37318468.6	25007234.6	14111707.1	10548451.5	27033569.4	4164348.6	3093673.6	16613201.8	3279366.5	7154909	10393626.3	2505121.8	44147074.4	2925240.2	18485325.3	10345668.7	8364276.1		28216920.1	37234628.5
1997/7/15	6142881.1			4152503	12971220.6	34639207.2	15822027.5	10899291.9	11708194.3	20271117.8	9980689.7	4626950.3	12820566.3	4608130.3	6586117.4	23641559.1	2980100	29701609.1	2568554	16279519	7804243.3	5903387.2		44512211.6	19180088.2
1997/7/16	5097377.4			2555588	9610677.8	25672416.4	13017268.6	11642564.5	8749307.2	14284486.6	3777507.3	2339014.8	13995192	2452526.5	3675407.6	11386043.1	9344622	15011545.2	2051546.2	38164857.8	5257185	3401314		59386011.5	14693220.8
1997/7/17	5733425.2			2574290.9	7559163	18007527.2	10725748.9	9232965.7	7477361.2	34776860.8	3323702.2	2295786.5	9674532.6	2137771.6	3385971.6	7026010.5	18996861.4	14688427	1762048.8	17276897.4	3737404.3	3860621.1		45857848.8	9762420.4
1997/7/18	7928231.3			2211996.2	10981341.4	12074496.6	25345473.9	8039351.5	17188753.5	30137049.8	4254131.3	2375769.2	7780319.2	2186845	3238843.2	9830900.2	10051055	56857122.5	2806062.2	14466234.4	20725097.7	7562556		31437513.1	16070387.9
1997/7/21	5716346.5			4330669.2	12552286.3	15965001.7	18047326.6	15116850.9	24768186.1	23107228.7	3785274	4113267	33332927.5	5345696.7	5053742	7431609.9	9404736.9	72930260.6	8423317.4	20645279.3	10695310.5	7778923.4		28995711.1	12354932
1997/7/22	4751947.9			2491311	6332441	30692846.4	14775564	7850887.7	11978315.5	33835149.9	3103111.6	7345333.6	52169520.1	2518544.2	5470899.2	11869726.2	14634050.3	38359035.6	3709122.8	13044152.8	6950335.8	4379653.1		24509201.9	10275895.7
1997/7/23	10817284.5			10464358.5	7235558.3	25923866	15061552.5	13123283.5	10123523.1	40950155.7	4303750.9	7698758.2	46042231	8354461.8	6509308.8	6749237.3	16597032.2	49621917.4	5538120.7	15439669.3	8943448.3	4777764.8		44224218.6	29251139.1
1997/7/24	3646146.6			5072272.6	7673923.3	18841140.1	9238755.8	8318445	7121388	24703833.7	2756683.7	3158851.4	17402465.9	10790987.5	3281582.4	1598267.9	5912968.4	29213745.3	1993320	9001051	6382504	3619024.4		111583881.2	21515361.3
1997/7/25	4170468.3			3275728.6	4421636.6	20990134.3	9745700.1	8427338.2	3989182	29639747.6	2789792.5	2191752.9	14565338.6	7999960.6	3766603.7	19765141.8	6045759.3	31707728.6	2986317.1	13843007.3	4726988	3416886.4		54532342.5	20042152.8
1997/7/28	2833121.4			6525660.9	4548884.7	10230321.9	6621771.3	6031942.4	6547137.8	44062607.6	1933988.8	1463890	9803182	3050908.9	2296609.9	8272211.1	4097274.4	12724778.1	1672604.5	11850001.5	1989934.5	3249745.5		28860511.4	45455410.3
1997/7/29	2109851.2			4307301.1	7491079.4	17527614	6482542.6	6029297.3	3120747.4	23719505.9	1861398.5	1477188.7	7411942	2725266.5	2186771.4	12216195.1	3743346	12595751.4	967581.5	10043616.4	1957609	2183536.3		18935255.6	19587592.9
1997/7/30	2266239.1			6601617	24825847.5	42395386.6	5505445.5	6190910.6	2762427.4	33091614.2	3199537.4	1715767.6	23454629	3100358.4	4476835.1	9412767.4	3844676.5	12543595.1	1589662.6	16684318.6	3405384.3	3704903		17454469.4	14204028.4
1997/7/31	2434597.1			3461743	6266937.2	14131725.2	4667921	3746694.5	2270771.6	28100558	3789488.3	1241754	15034412.4	2608414	2318521	7319664.3	2576402.1	15952756.2	1465573.4	20689954.5	2461141	2606085.3		15462291.1	13347005.9
1997/8/1	1604011			2018390.2	4796663.8	15733526.4	4564449.9	5692650.4	1612575	16010171	4493130	1328740.9	38614076.7	2443702	4055202	3861517.4	3559289	15714170.5	968816.8	24265675.1	2002692	11180933.7		45647793.2	9611433.1
1997/8/4	3378487			4997457	6268388.9	11174417.6	10374983.2	7054437.1	26888055.6	40027820.2	5819743.7	2381661.7	47331186.9	6410794.1	13149116.9	17132099.8	3333078.2	21581927.5	1775448.9	29459878.6	4469163.5	13403951.7		24926761.3	16200447.7
1997/8/5	2970561.2			3253740.9	2460402.6	5246280.4	16584164.2	4460414	6895066.6	21429377	7284762	1941550.5	25995389.3	4178484.7	8474573.5	12925594.5	6812030.3	17029979.6	2898739.6	17821627.8	2420392.1	4758155.8		15648678	18525321.3
1997/8/6	1626556			2160036.9	5766542	7651641.6	52121945	4046568.4	4350767	28046937.4	3318743.4	1249975.8	20540786.5	1728395.6	4213067.7	11071364.8	7133238.4	20354357.2	11164281.6	9792054.8	3001687.1	3837080	105738903.7	15888166.1	44204803.2
1997/8/7	2179363			2156247.5	7364113.2	7829059.9	20408766.4	4887012	8328844.2	38001491.1	3043449.1	1835900.7	46534478.7	2641531.5	3696958.7	9568553	9012269.4	9409956.7	3088009.5	7915990	2929135.4	3420405.7	46683774.9	14435390.4	15665685
1997/8/8	2733610.9			3294173.1	7004284.5	8034190.2	21443502.5	6308740.9	5643684	36676440.8	8439370.3	22648783.3	93385420.3	3185951.4	9710965.5	14909742.2	6377363.4	9496148.2	2840821.5	7507868.4	4880277	3430894.4	26140491.9	21424733	26647239.1
1997/8/11	4915347.4			5157112.6	16500711.6	6826388.4	32749223.9	27663762	9256583.3	18815764.8	8296974	30546073.8	28393203.4	2355570.8	10181753.6	3956550.9	7433965.1	11031684.5	3960734.6	76580228	5099858.8	2725655.4	16464548	29811802.9	15243229.6
1997/8/12	3034663.4			2916972.8	7354578.8	5668288.9	61154699.9	11284153.3	5486906.3	25275677.9	4739341.8	7525270	37643316.4	2314342.4	5758977.6	7020426.2	2600333.8	14736567.5	2420983	67049865.2	2309128	2013434	9751195.6	72545684.2	11181141.5
1997/8/13	2089628.4			1543516.2	3987782.5	10295307	17570971.9	5908193.2	4981796	19741051.9	2639458.7	5542369	18328730.4	1420417	2965031.5	3664125.3	1807401.1	9996973.4	1778644.5	23540909.4	1672452	1770363.4	5264652.8	43285536	8180618.6
1997/8/14	2226863.4			1710738.1	3330738.7	11499697.4	12307378.1	5839177.6	3119008.4	15385488.6	3122614.8	3037470.2	14094506.3	1227411.9	2891977.5	7578422	2055063.7	14075858.4	1400861.5	18542959.5	2267412	2134500.1	4168179.6	21109310.9	7231823.9
1997/8/15	2045264			1799723.7	3240933	13556463.5	19839875.8	15037937.4	3416285.9	220227788.6	2153420.6	2963087.7	9197481.8	6993839.8	3174184	24812071.9	1851967.9	13182589.9	851626.9	14868331.1	1950940.9	2161945.3	5939944.4	39994275.8	8120441.6
1997/8/18	2623085			1492123.4	2468993.6	5264927.8	N/A	5454065	3752103.3	47980948.9	1801629.1	3257973.4	12459991.7	3443705.5	2846538.4	7797336.6	1280935.5	10192306.2	790366.5	11406878.7	2502186	2154652.2	4608415.8	11802419.7	5453969.9
1997/8/19	1444661.9			1223783	2031122.5	7702466.2	30542253.7	4434014.6	2771447.5	28539054.7	2068968.6	2807668.6	14843135.2	1792833.8	3029854.5	3846183.6	1105292	5267733.2	556133	4870086.5	920455	1041735.2	2123999.5	4379718.6	3073070
1997/8/20	974181.9			657572.6	4736010.3	16325948.4	14548066.3	4830163.6	2048001.7	17241517.8	6872261.9	2246425.9	7626571.1	1602373.1	2586211	5876584.9	1033638.6	3030708.4	459998.9	6175801.7	843033.4	920036.3	2116628.3	7816483.5	3768963.4
1997/8/21	1888073.8			2208298.6	6621581.6	14052304.7	46910491.4	5284604.8	4291446	32068358.3	7611274	2419869.5	11187690.1	2074099.8	3529877.1	4399685	2048797.5	4902452.7	1248528	8057599.4	2851581.9	1797797.8	3123184.6	15025081	6373769.5
1997/8/22	1618235.9			1631623	3954841.1	12054078.4	101334468	11796726.6	2995306	24754932.6	8976035.5	2425650.5	11972216.3	2590126.3	3226573.6	5973186.3	1239114.4	7614803.2	1163445	10592461.2	1836559	1909162.4	3969374.7	22905894.5	6214700.3
1997/8/25	2470759.8			3714602.2	2943261	11954035.1	109352468.2	9414628.8	5244367.7	55677870.3	20376470	7079669.3	14195119.9	3060853.9	4385585	4290264.2	1845862	9171557	1531727	28099831.8	4948370.3	3166638.5	3636452	26887971.2	8490500
1997/8/26	3126930.7			4352236.4	3778383.3	10081679	116116862.8	12135806.3	8757752.8	80149718.1	8524872.2	5439779	47085214.7	4698521	3820616.4	16072030.3	1901858.1	6604257.8	1088020.2	21677736	9093100	3082765.9	5248506.1	34993771.6	5938478.8
1997/8/27	1943238.6			11731043.5	2608952.2	10153928	64111811.2	16716500.4	5380567.1	43412323.6	7155511.6	4511685.4	71868529.1	8132321.7	4440014.2	9369201.6	2719374.9	4157804	2157377.8	13771098	11940263.3	2313165.1	11151193.8	14059230.8	8364569.6
1997/8/28	2334201			12212904	3305988.6	19863678.5	85068681	19455123.2	4404144	38030416.9	6487874.7	3830428.6	68352902.8	10006649.3	10919719.9	8356968.9	2113587.2	4458367.9	789023.2	12407806.4	5900158.2	2982036.1	4588402.3	13073392.2	6721923.9
1997/8/29	2700155.6			8404910.4	4797620.5	30515147.5	94649271.2	23209654.9	5508846.3	42323906.1	7762098.6	5029536.1	93332614.3	21778880	4600908	3379757	2516514.5	6984520.4	1818937.5	11080006.4	6570525	2021071.6	4930337	15495861.4	10521569.3
1997/9/1	10142173.4			5935809.7	2770232.8	26406258.2	79595631.2	16968252.4	3932343.3	27019351.7	8563478.4	4857756.9	150504773.4	9037284.7	20389076.2	2600112.6	1724962	11367915.3	1578202	18954725	2589875	3171362.5	7003840.7	10542749.4	7688413.8
1997/9/2	4468141.9			4100104.7	1989449.6	20813517.1	54874745.2	7832214.9	3250464.7	30997588.2	5575111.6	3272705.3	145914742.4	3026305.2	9883609.6	4048643.1	1899294.5	3761743.6	1404976.8	37177427.9	13001744.5	2804110.1	6425311.9	14439427	6650821.5
1997/9/3	4070142			6325476.1	3266988.8	12100693.3	57510628.5	23279460.2	11850924.1	21099868.1	5287377.2	5595600	119834816.5	15108441.7	8910793.5	3539993.2	2406642.5	4749223.6	1581210.4	75463793.9	8183400.9	6462370.5	4320658.4	11620581.3	7283943.1
1997/9/4	4208437.6			5174617.3	2578722.4	14282226.1	51958566.1	20689753.8	7845548.9	24096506	9332773.4	4562428.7	65506867.9	7297133.5	9259469.6	5131223	3372334.6	10774622.6	1952574.5	66199728.4	5382387	11911457.8	6089644.3	9486548.8	11651290.9
1997/9/5	2433957.6			3023355.7	2862716	11347783.2	56324833.3	17533269.4	4450162.9	27254643.8	4525176	3020986.2	89697162.7	4656148.2	8074421.2	2875183.8	2606025.8	4282275.2	1145869.9	33631793.4	3874568	9491730.6	3089123.4	22946476.4	6801681.4
1997/9/8	4013780.5			6768075.7	3408889.8	8762157.9	97345661.7	17047432.6	4267415	28391768.4	8002653.8	4542121	122499971.9	8674464.4	12079305.2	3039274	3383465.8	7738262.7	1101827	24298273.8	5029001.4	18316932.1	3278658.2	9829996.9	6779196.5
1997/9/9	3624400.9			7868361.9	1725829.9	8812830.8	51088752.2	10799630.9	8177633.9	16690806	5373424.1	7133505.4	53294104.2	24989287.2	17274771.3	1473545.5	2356399	4949357.1	1579023.5	18345607.6	2706524	11422014.2	2256510.8	6765847.1	5265990.8
1997/9/10	6910768.3			5845594	2485406.2	9796842.1	43405955.9	12967032.8	4177917.7	16558566.6	4828732.1	5955587.2	60350786.9	10547349.6	21196641	2216816.9	1665382.5	4302906	2761424.4	18136869.1	2257919.5	17358206.8	9940808	6512605	7624149.9
1997/9/11	5350693.1			7154192.9	9515348.7	10945855.7	66523733.5	12842878.4	6613298.3	19716914.5	12290737.3	7080433.1	95320404.2	9169044.7	15713081.4	5517201	1963150.7	5036819.2	1321998	16149427.4	2688824.7	18551013.6	6914609.9	14654871.2	4439021.6
1997/9/12	2847468.9			4720858.3	17704280.9	7523402.1	47489071.5	8081834.6	2766746.5	19112727.8	5158971.3	34216030.8	54645669.2	3453729	5963523.7	1802542	934175.5	2753952.3	1088726.5	17401713.6	2108919	8405015.7	5886285.8	7918527	4032935.3
1997/9/15	2418536			3218617.6	21798245.6	11325451.9	30465295	6345564.4	3201899.9	12459073.9	3766238.1	24195962.7	32418372.4	7023694.3	3457815.1	4429542.1	1259224.4	4190692.1	847300.8	8808092.8	1646211	5266797.6	2194336.9	N/A	3601552.2
1997/9/16	1670016.7			1668466.7	17085606.4	3912033.1	17057637.5	5220313	1853227.9	12051846.3	2362346.4	10028692.4	19839247.7	5703847.3	2883037.9	N/A	722674.7	2115048	720909.5	8010628.8	1559392	7446048.2	1870077.8	48570499.7	2254614
1997/9/17	1137603			2876597.7	5927886.4	2591855.9	12889125.7	3822540.4	1837343.6	6277531.9	2261568.5	4988586.9	26895491.5	2072405	3366268.2	1430470.1	636405	1727234.8	512367.2	4887872.2	1192943	2931611	1555774	5555484.7	2793177.2
1997/9/18	2008555			1830250.1	4669836.4	1970956.8	18246725.4	4323488.3	1764860.8	6465357.3	1751132.3	3439111.4	15024543.2	2265714.9	8194094.1	1683803.8	396480.5	1867368.5	663934.1	3682090.3	963443.5	4424404	2906795.2	6076796.5	3153507.4
1997/9/19	1000100			1684576.6	3135732.5	2223403.2	15340287.9	4268649.6	1786049	6635914.9	1936676.1	2819556.7	14028812.5	1778080.9	5924139.8	2776050.5	1041716.5	1582901.4	659011.6	5557510.1	763704.6	2821441.5	1556466.9	5083549.7	5767089.5
1997/9/22	1209565.2			1681745.6	4683263.5	5627470.5	21376748.4	5833616.2	4111876.3	12482008.3	2606915.5	5494457.1	25448791.3	3259866.5	4911937.8	2152157.4	938668.4	3484631.6	854503	9668402.4	3671197.8	3203123.2	1832391.9	49286829.7	4437603.3
1997/9/23	1415641			2365040.4	6321500.1	5418535	24355147.6	4671581.8	3940784.9	13507786.8	3268504.9	4805102.4	30089779	3771793.4	4217082.4	4553577.7	1111706.2	4421751.6	1003346.8	10628279.7	2509205	2571817.6	2168563.7	15691124	5556959.1
1997/9/24	1655687.8			2611812.7	4495485.5	6386784.7	35560632.2	7691399.7	5398492.6	19106114	4126440.4	4413102	35298136.9	3718700.2	4495076.9	4040995	1719422.5	13204995.4	1212251	10311863.9	1857062.4	3641749.9	2686460.4	8018405.2	5917647
1997/9/25	1945910.1			2549543.5	12862323.5	4075460.4	36496303.4	24536021.9	3895715	16975632.1	3813193.8	4882630.6	35432994.8	7772847.3	4474441.8	2000884.5	3373141.6	8202004.4	1314739.7	10861877	1711933	4378625.1	3158826.8	45630004.9	8460070
1997/9/26	2774000.4			1584229.9	6812835.6	2960075.5	17705847.6	42963068.4	2091988.8	10042559.1	2182131.3	2952589.6	16582443.7	2895926.5	2383725.8	3527100.8	1035771	3004092.8	1200874.8	5830158.3	1327740	2652564.7	4565275.3	39305248.4	4164486.5
1997/9/29	1162705.3			1622573.5	3463188.4	2328219	13502377.3	10008540.8	2291010.5	8782982.1	2029193	3089452.5	11997908.5	2370012.4	2419737.6	2634386.2	951525.2	2460056	644276	4673495.7	1482780	1976872.4	1506027.6	18549393.9	2877936.5
1997/9/30	751683.4			1085117.9	3358520.6	1548707.1	8677800.7	5211944.3	1308715.9	9293043.5	1403321.7	2260393.9	8848280.2	1416787.1	1469789.9	1511105	540221.7	1671982	277468.5	2704142	1865568.5	1497100.8	1497666.5	12944219.1	1699152
1997/10/6	620695.4			1221226.8	2225980.7	1661769.3	5968862.8	4099789.2	772860.5	3774017.6	2185576.2	1001794.4	6614361.9	950725.8	804128	1143774	412094	1260390	349037.6	1855215.1	1395482	611174.1	533728	11038562	1065405.5
1997/10/7	577848			585060.5	941800	1101181.9	5149264.2	13517598.2	1278402.3	4340224.4	669685.4	794271.8	4393414.2	782312	1316590.4	1537035	521342	933970	288787	2252542.8	729951.6	1236434.4	481805.7	4323945	2880550.6
1997/10/8	1827612.5			1926716	3211966.6	3046759.7	26554675.8	19166181	1885301.7	11785369.2	2055931.6	2643387	17250102.7	2532118.3	2792695.1	2038429	1181398.1	2316649.4	523369	5311000.1	2397402.5	3182474.5	1132535.6	39700957.9	3123836.7
1997/10/9	3158823.6			1360382.4	2666631.5	1509336.2	20173081.8	9103157.4	2126954	29930165.4	1788814.4	2026787.8	12400989.3	2010580.8	1864335.4	919619	816054.5	5354891.7	1545679.4	3659587	5092777.5	1779165.5	1006058.7	54999318.7	2786203.9
1997/10/10	3280028.3			1914813.8	1600393.5	2599044.2	9805613.7	6144943.1	1613409.3	11170758.6	2223011.2	1654190.4	10635318.7	2096858.5	2004211	1154164.2	644310.5	2551594.8	798053.2	7964156.8	5252291.4	1315561	996583	18647906.4	2706802.8
1997/10/13	2144911.3			1378316.3	7265688.7	1492973	8540655.6	5995878.1	1363903.5	8635768.6	1695689.2	1487698.2	8828102.5	1273234.5	1732107.8	1275869	566353	1472999.9	4560398.1	4604693	1598780	3825048.2	714755.8	18480112.3	2052072.5
1997/10/14	1569375.8			1065146.9	6091760.1	1206217	9078088.1	4562414.6	957647.8	6979932	1066744.1	1076820.3	7656401.9	1136652	2032085.2	1532731	1318372.8	1759206.3	1245900.1	3524659.4	1136781	2375989	1015233.4	13938219.4	1564335.8
1997/10/15	7320312.5			1572413.1	4584877.9	799621.3	12388741.5	8078993.1	1002753	5224984.6	1288984	1967462.2	10841417.8	1504373.2	1758609.5	2585514.4	1073959.8	1360504.3	678279.4	2331788.2	1092380.3	5425506.9	1188043.9	15804736.2	2324961
1997/10/16	3509039.1			2106888.6	4179530.6	5135896.4	17908781.4	14771525.3	3983314.2	11605261.4	3220526.4	2747053.2	16242408.5	2538943.4	3268645.1	7556005.8	1271846.5	10613738	976526.9	8080008.8	3686991	5533399.8	2408371.9	86032236.1	6988811.1
1997/10/17	5986524.1			3625912.3	5885812.6	7666792.4	34019376.4	27902045	5839557.4	21955651.5	8027402.9	3968258.6	35234035.1	5087827.3	4194245.9	18071105.1	3767980.1	21182117	1891468.7	14904574.5	4894886.2	5396081.5	3022235.7	212267503	9463809
1997/10/20	7280474.3			5210021.1	11577014.1	7465512.9	35308578.4	23186911.2	4851844.5	32058427.4	6726583	4703864.4	34628699.5	5647730.7	5711979.8	13346756.4	3239756.1	13703854.4	2253801.9	16373370.9	4789508.5	6185917.6	7130335.2	144562117.6	8510085.8
1997/10/21	9257267.4			4229975	6045291.3	11175864.3	21292752.1	19183359.9	3845824.1	23544394.5	8270811.2	5112680.8	26119328.2	3680030.3	7064591.1	18102060.8	4229619.5	11432183.6	1635670.5	15572661.1	10534865	7430274.4	11838715.7	62838059.9	9779526.9
1997/10/22	7274460.5			4105424.7	6636037.2	10575967.4	34830926.4	23694783.2	6867798.6	29407312.8	6987497.5	6119571.4	47758328.1	4159392.5	5978444.6	16312511.9	2328148.5	15639226.4	2250649.5	19935726.6	11357464.3	8469114	12594890.7	143727800.3	10915730.3
1997/10/23	5828517.2			2650891.6	4989818.4	18982071.4	28527898.6	12868748.8	5853812	18266358.5	6742922.7	5282143.3	31735466.7	3274319.4	4285536.1	15494984	1989056.4	9359729.2	1844219.8	13356248.7	38869239.5	5177520.4	7712403.1	124119259.9	7030696.5
1997/10/24	15365652.6			3872420.9	9881554.3	28344079.6	42850282.3	18963730.5	6402227.6	32785969	7388352.7	5033824.8	47440527.2	4481319.5	6077367.6	14406144.8	5082537.4	9258655.1	2873227	29105880.2	21120147.9	7079546.9	24091753.3	87764962	13329310.4
1997/10/27	11969622.4			8101974.8	9845517.5	43149031.5	29330804.8	38040855	7561182.1	146108440.4	9707139.4	6429575.8	36346960.5	4282008.4	6840849.8	37180124.4	4091420.9	18582054.6	9245046.6	50619736.7	15914596	12812988.4	16203761.7	98759463.7	25897894.6
1997/10/28	6655129.3			3991706.8	5339237.4	N/A	30079726.3	18931167	12731535.4	87137340.4	5947854.1	5076613	27251826.7	3172691.2	4993737.9	43167429	2668433.1	16713024.1	4128464.1	23942409.6	15145212.2	6483795.3	10287956.2	80287336.7	18566239.2
1997/10/29	13578584.2			3754669	5502252.6	38944978.6	32244728.3	12550438.8	5288008.8	43715897.2	10502263.3	3816010.2	29544538.8	3340358.1	4799200.4	65692888.6	2199353	13060065.6	2187596.8	15483113.6	11684746.1	4642071.9	13289570.1	55734526	12419991
1997/10/30	9449482.8			4868226.5	6709380.8	38700803	31674788.2	23430223	8549796.2	40479158.7	41851623.3	5011628.1	26823841.6	6057319.6	5351004.6	64422308.7	2512987.4	50796567.7	2847797.2	25486322.6	26161091.1	23025904.8	12983759.3	121346481	27983070.2
1997/10/31	3304036.3			2750307.3	3612915.6	23917319.7	14808472.8	91549307.5	4087500.2	21016275.7	9630650.9	3081436.6	18695204.6	2582002.5	2072160.6	20573038.5	1319313.7	15765922.1	1396726	10367599.3	9552293.7	8262186.3	4473525.7	47365360.2	20176250.9
1997/11/3	2946795.2			3579987.9	3043294.8	24782932.5	11492670.6	64691531.1	2415213.7	11369542.2	4472256.1	3443047.7	20803558.3	3055280.2	3046220.6	19778302.1	1871298.4	12461416.8	1255911.6	32843600.3	7503698.4	5972871.4	6397632.6	19501567.6	11974728
1997/11/4	2503583.2			4367757.1	9257083.9	11007696.1	9913345.7	22046506.5	3430692.8	14323296.9	4289454.7	2723082.6	12500682.7	6938245.5	2448385.3	18503113.7	4322724.3	9635247	1081078.4	11741195	6657617.1	5820760.5	2256476.4	24818032.7	8301301.7
1997/11/5	3604321.9			4645066.2	4732534.5	20468704.3	16672837	35039614.7	9007366	15750376.4	4882190.8	3488565.2	19522307.5	4437367.2	2653641.7	15200258.9	18475253.5	9500624.1	2329150.8	22713730.9	7939711.1	15535407.9	4107865.2	36948927.5	20234279.1
1997/11/6	3679839			19522546.4	3950060.4	24753884.8	56603858.3	29329168.7	7074584.8	16739287.2	4466984.9	3959679.8	18856126.4	16232414.9	3834211.8	13903472.3	40420024	8327291.2	2008711.8	21730882	8073724.1	10138439.3	9561477.9	28537396.8	15913227.8
1997/11/7	3463435.7			11740341.9	11090892.4	13210388.7	25252259.2	62248402	4670448.1	13216683.1	4663142.4	19380580.8	26131686	40603413.5	4914564.6	12449689.1	38511032.4	6479627.1	1550356.6	18122449.6	8560538.1	8473679.8	13101293.5	30700945.9	12333989
1997/11/10	8398057.6			16954449	24151993.6	8620965.2	17795122.3	51402778.5	10128991.3	14742478.2	6351215.3	30891813	32661269.6	16498635.6	3780875.2	10280505.9	27305835.1	15601369.6	3805386.1	38799373.2	5453214	10431555.7	8029468.7	43902994.5	17809481.6
1997/11/11	7194349.4			6329214.7	30602307.8	10194520.1	12245841	12652287.3	4021262.6	10983152	3216080.9	6869798.1	11486704.7	5646736.9	21728051.6	10353797.3	44414036.7	9871710.9	2549338.1	11576755.5	4221003.5	6048664.8	3086293	21720574.7	6947656.7
1997/11/12	5145561.6			7220531.5	16289153	7005870.5	9932218	16985989.4	3107871.8	9372532.3	2393013.5	5077084.1	14814229.6	5325694.1	6689392.7	6363545	25451731.2	4582475	1601678.8	8892382.3	5550132.4	5468441.2	2953094.8	61699911.1	6830619.5
1997/11/13	3443491			5005491.2	9392786.8	12973655.7	14373840.9	14484112.2	3493072.3	12560321.2	3494323.4	4067746.6	12755535.5	3874384.7	4043979.3	6307217.4	9924580.8	8062040.5	1324667	10145091.6	5823599.4	3511626.4	3048730.5	44962159	7299667.8
1997/11/14	2437271.3			19638235.7	7984596.1	8695993.8	7589461.8	10949275.4	2471815.9	9185136.3	2154120.8	2642308.5	13267924.2	2938369.9	3351602.8	13694857	4818774.4	11323750.6	1389888	8480304.4	2601509	2807741.5	1496556.6	92918778.2	4814268.4
1997/11/17	2888252.6			15818983	4532476.8	8252668.3	7017607.1	10592515.8	1901026.2	7540348.9	1459545.7	1618004.7	13371926.7	2773040.8	8404076.1	8950644.2	3554265.5	4224032.7	794258.7	6015820.9	8848195.5	3379363.4	1799365.4	102181459.5	4603123.1
1997/11/18	2393740.6			4836638.7	7951120.6	5006212.4	5066539.7	6539345.6	1569178.3	6610152.8	1628119.1	2259057.2	12838985	17442909	10743411.6	8628564.4	2507719	4910831.8	813726.5	4720896.7	3502947.5	1556368.6	1942796	35753120.9	4366630.1
1997/11/19	1751313.8			5876034.6	7522474	15619985.4	7669188.5	10142702	1052080.4	7601684.2	1655264.5	1463319	13614764.2	5204919.5	6829732.3	11295100.6	6699222.7	2495642.1	706110	4757170.7	2080439	1947463.4	1253121.5	33274517.2	3239578
1997/11/20	1451624.3			4435312.7	3843963.3	10433284.3	5408701.1	8586849.9	1569749.7	7481952.9	2123112.4	1628442	8191642.4	3125170.6	3150704.2	6034290	8161502.5	3154340.2	751229	4630086	2604691.8	1899576.4	1199352	65870356.4	3396165.3
1997/11/21	1980591.4			3750154.7	2990172.3	17193849.3	5997455.6	6832852.2	2274092.6	14547082.8	1888426.9	2428713	7546224.8	1759833.6	3085307.7	5082310.1	9155947	7297837.2	873274.5	7214394.4	2973497	2607258.3	1625524.6	48468891.9	4297021.7
1997/11/24	1430371.2			3019925.8	1354110	29454033.2	6752320.2	7660873	2028437	6208512.1	1871195.2	1978476.6	10922432.6	1099264	12696797.4	2555852	9986760.6	2835136	676615	4166694.3	2554347.6	2158122.5	1527925.2	23557799.7	3283218.5
1997/11/25	955402			2921341.7	1560016.6	11097142.1	13090329	4500741.6	1287615.9	5897688.6	1768604.5	1211986.6	11347749.6	1768003.8	7827670.3	2559641.5	12756191.2	5170778.4	628630	3069925.4	2733597.8	2411345.5	1183557.2	14383890.8	2099084.9
1997/11/26	800887			1949864.7	1814141.7	9262521.2	5834877.6	4214404.5	1297824	3909892.8	1105257.6	1521279	5586845.7	13936897.1	17515649.6	3705163.5	15555812	1875650.2	337713	3064173.7	2493428	1581826.6	716785.1	9627461.3	1778389
1997/11/27	1327668			2236670.6	2785215.6	19125184.2	5653435	8453549.8	1851114.2	5484824.5	1341234	1609195	5107500.2	4029681.6	21387146.2	5102478	12055729.9	4961411.5	661263.1	3198628.9	1747041.5	1869278.6	871688.7	22465382.9	2284021.6
1997/11/28	1201933.7			1834571.7	1398638.6	36776516.2	4600646.8	4744750.6	1279178.5	4471754.1	1289461.9	1622848	4698412.3	2022392.1	10867533.7	3558385.6	5751498.3	4369602.8	920284.1	3372877.6	2051801.4	1640023.8	1356087.3	36634908.1	6271797.5
1997/12/1	930384			7976041.5	2216494.5	36802880.1	2975692.7	3526436.2	822882.3	5888772.2	762802.5	1062703	4385889.8	1142665.1	7123921.8	1920682.5	6690893.5	2911327	954522.3	2476358.5	1418674	1156340.9	659360.8	29881344.4	19050219.6
1997/12/2	1198661.2			3381259.3	2665836	19283298.2	3037502.4	2270374.8	940339.4	13355989.4	790621.8	1229420	3104588	3650389.9	6040012	3139482.9	25437408	1376791.4	1567976.5	2706196.8	2915791.1	1445236.8	412900	20543759.5	12551897.5
1997/12/3	660971.3			12972319.7	1893602.8	48014927.7	4191371.6	4049578.2	3783071.1	3406171.5	854523	871434	5052318.4	1470396.6	3370997.8	1228720.5	42501227.4	1361578.9	1103943.8	14371052.5	2714544.5	855946.6	1014600.4	16451505.7	7962365.2
1997/12/4	1613707.6			12136462.7	1499912.4	48478109.7	5491794.6	4282448	29736435.6	6555359.5	1230822.4	1034952.4	8681876.6	2782485.8	3848909.1	10186647	23659422.5	3587862.1	1774445.1	40237933.7	7303070	2834922.8	1325657	43812234.7	6554152.7
1997/12/5	1974841.5			12660546.2	3035628.4	39455855.4	5796776	6925656.8	19933626.4	8727531.5	1709003.9	1403427.4	6733823.8	15086535	4318640.2	10228041.6	8708592.5	3969069.3	724642.5	17286026.3	8623426.5	2551521.5	3171019	37069340	8206382.1
1997/12/8	1054638			18338818.4	4295469.2	22931804.4	4072602.8	5089895.8	6441707.5	4254327.6	1530354.4	2195338.7	4211644.7	13363931	2091707.1	2108322.3	6709462.5	2046212.2	522825	13833864.9	4415028.2	2133740	989584.4	26256769.9	16495355.1
1997/12/9	1083294.5			7457982.2	1471195.5	30143425.3	5649352.2	4380411.6	7813143	4130688.4	1639073.2	3508360.2	13676961.8	4234766.5	5238760.9	6806603.1	5936039.5	1823152.9	717102.9	6022202	9726527.1	3038762.1	854529.4	26023265.1	13343657.4
1997/12/10	801167.2			14393889.6	2844328.3	20103106	3344997	3094549.5	3746314.2	3428957.3	1153105.8	1731607.9	17601376.5	4498083	2810338.7	7209911.8	29702406.5	2358561.5	4270308.3	5990411	6023689.9	2394662	773077.6	39554000	7569229.6
1997/12/11	1025271.2			7315571	1826912.1	20870485.5	3792692	5894195.2	5074678.3	5595504.2	1136657.5	2109440.2	6854201.1	2674317.7	2726447.5	3308274.8	26029269.8	2570612	2606743.6	28586048.1	5837896.8	1982207	751244	19906482.5	7955994.8
1997/12/12	1339337.7			8477074.2	1256546.3	25823046.8	4970210.8	4807644.7	4414540.6	23492915.1	1291312.2	1075521	9631683.5	3520002.6	3786238	15812919.4	21541929.5	2367271.2	1411723	9979585.1	7813369.4	2432051.5	1225793.1	18019546.8	6889527.8
1997/12/15	1704904.5			5592448.5	2768394.7	37944012	6531667.6	6105550.2	5201974	19266862.9	1688368.5	1656529.2	6784089.1	4331959.8	16071058.1	16874285.8	12102040.8	24328831.7	2154212.5	8048920	10972429.9	2981132.8	1230086.3	23535532.2	15359773.1
1997/12/16	1376312.7			6046337.6	1206535	26920240.5	7970733.6	6285746	5745117	47300152.3	2070498.5	1299851.1	7809914.9	6676653.6	5515524.5	24935780.8	6874696.4	34109769.3	1651493.7	7334398.9	6296112.2	6241814.9	1147472.1	29468713.1	16185521.6
1997/12/17	1738762.8			6211900	1707677	27336674.1	4519747.2	5638312.8	5990262	20519823.5	1720619	1476415.4	6551617.7	2820124.5	4388468	14401848.8	3910505.7	20377600.4	1495880.5	12285161.2	8512009.8	3009815.4	1295422	84591469.8	14078733.6
1997/12/18	2156032.4			3894225.8	1296848.4	17473192.4	4611878.1	4947092.9	3123585.6	18145883.8	1944805.7	1168379.1	5632050.6	2230922.9	9069475	6646239.4	3873411.1	8290665.6	946605.5	5982196	5837370.5	2523271.6	1094441.6	36853926	12908964.6
1997/12/19	1311636			3681845	1538596.8	18592114.4	6438667.2	6024456.9	4304505.1	25805662.5	1490732.4	834931	4370783.2	3371812.6	14632590.3	5636235.4	8687729.9	8206492.4	1365321.8	6825259.3	5130210.5	2539113.1	993734.3	37193491.1	8394198.7
1997/12/22	1574077.2			5426659.4	2204105.5	23745400.9	7094663.5	9816690.3	5712051	177019306.4	2819039.6	1865254.5	13283446.9	2404385.2	32765283.6	14035190.7	N/A	17576462.1	1455906.4	10698340.4	6710929.8	7295796.7	2360756	53895621.6	21222398.1
1997/12/23	1758317.5			3812154.8	2934660.8	19037588.2	11755390.4	5406811.2	15312333.6	217307275.6	1948988.4	3159523	12509648	2569598.8	13912128.8	11537187	6250780.6	15135359.2	2243078.5	6154314.7	3763971.4	3232025.6	1301918.6	124818345	39662838.6
1997/12/24	2794951.2			2812372.7	1216552.1	17688858.7	6778590.3	5230561	7181765.7	116163516	2138328.8	2872848.1	7395357	9896097.1	20963366.7	13903247.8	8523846.3	12996335.9	1567914.7	9558028.2	4695732.1	7043839.3	1025742.2	67432871.3	29222290.2
1997/12/25	1848610.7			4888363.2	3744334	17658966.8	6450854.4	5616111.3	7760622.2	128878657.9	3146415.8	8027052.4	7783863.8	7806513.8	15182763.6	28498114	16422360.1	14171185.9	2799639.3	6309250.3	6776242.2	7940247	1490983.2	72789615.5	29486235.7
1997/12/26	3550593.5			4483467.9	2951550.3	32815199.9	14007825.5	6998215.5	9559109.7	193081011.6	3567474.4	8649065.1	10436964.6	16031761.2	28198686.5	31443211.4	3509039.5	7590122.6	5689330.2	11414224.1	8082598.5	15325928.9	5895013.5	94098597.8	53372159.9
1997/12/29	10651758.5			5449603.2	3048514.5	27160553.7	34965956.9	9343218.6	13174274.7	126281949.8	5008503.4	8981168.7	29127353	15214297.6	N/A	13542050	3157839	12346734.2	13111377.6	7867949.9	16702762.5	6937272.7	2916029.3	54153767.4	25993146.6
1997/12/30	4787560.1			3586042.9	1600121	11563875.3	37961124.5	5285108.8	5815495.8	57887279.5	2107143.1	18303961.3	20281233.1	11163188.4	23737878.6	4253099	3030144.1	5854631.3	9887636.5	7204595	46312972.6	5247289.3	1991420.3	47102589.4	12582928.6
1997/12/31	3271833.2			3771359.6	2222419.3	11214614.4	12241821.5	4151022.6	4182554.3	105465900	2218316.2	67365657.2	12544113.2	12196958.6	24164287.8	9577896.5	4373987.1	8413293.4	6718033.3	4706244.9	19980749.7	7702609.2	1953789.8	38847646.6	14211514.9
1998/1/5	2950628.6			4013822.6	2844997.8	20547143.3	11564820.3	6693125.5	14641389	69474028.2	4039614.6	24086671.2	13278549	8333024.4	14055999.8	25801577.2	5079112.3	23022116.7	5207852.5	14897121.4	31569684.6	17957716.3	3226072.7	39590059.2	26908713.1
1998/1/6	3041428.7			4442622.5	3403178.9	33837181	11187689.3	11045484.3	19119415.5	100637485.4	4565315.6	27103681	11222397.6	6998464	22916758.3	29390876.6	8226595.1	44297883	11682972.2	16814474	26560266.8	18299233	4625787.8	34728900.5	22099462.5
1998/1/7	2955196.9			4473976.4	3062217.3	23352398.7	25718046	19864417	16391394	122855275	6563615	28770348.7	20112178.8	15288364.3	17607970.4	43908016.5	30328759.4	30936687	8558132.1	22989197.9	10524160.7	13698424.4	3309800.5	47859062.8	17677848.2
1998/1/8	5598312.4			4596360.5	2024058.8	15689773.1	22748034.5	18396339.8	19076530.5	79370373.7	11823006.5	25636944.7	62036355.9	14494522.5	15068385.1	46686526.6	19155451.3	17598767.2	8032467.4	18068444.5	11659554	19001615.8	3466380	52853047.5	19632294.5
1998/1/9	4070006.1			4532060	1898729.3	13534818.2	24930212.8	10221803.7	17378487.6	95517255.3	4598932.5	120705126.4	79628905.4	7453695.9	11503273.4	43800044.9	26180114	15415611.7	3994365.3	9952316.1	16342246.5	12568198.3	2598545	137313572.8	22909636.4
1998/1/12	3642149.1			5114060.7	2546034.5	35265382	16241148	22433456.5	15876682.7	55214887.1	11440138.7	43091735	114535550.8	7160437.1	22254621.9	28178131.1	26927558.4	19908585.6	5274034.3	35583604	9727198.4	13484995.8	5039072.3	210012499.1	21231861
1998/1/13	3494170.1			5198843.4	2753352	31893527.5	16057716.9	16427303.8	23986237	95169368.9	7358617.3	52066077.6	65243768.9	7447519.5	94641419.9	20970078.3	18480739.5	19288277.1	5996972.3	21966502.7	16018479.4	19968965.3	4048122.6	164161329.6	29172967
1998/1/14	2804853.9			4485073.2	1885763.6	17607841	17664194.9	21098061.1	19607887	57688508	9810339.7	34022997.8	121487208.7	7249444.6	60588279	27631059.5	7391945.6	10730630.7	3631442.5	11163887.3	11037567.9	11391088.2	2425230.6	110603039.8	27885653.3
1998/1/15	7675132.6			4916062.2	12533891.8	58039843	10291674.7	31726427.2	22911707.7	97668004	15599016	64823614.3	89801458	5755192	37177539.4	17780365.9	9400326.8	6313737.8	3372022.7	19690698.4	6501352.5	7428132.6	1701729.8	52081218	9449020.8
1998/1/16	4014008			2750753.8	11438628.9	28811611.8	9722147.1	12636493.6	11871537.2	33894751.5	4749240	26754433.2	43050569.5	4098244.6	15926747	38653487.8	43082468.8	5090157.2	2610046.2	11313251.6	6092891.7	12166797.5	1680343.9	38252879.3	8471460
1998/1/19	1298756.2			2393154.7	4507908.7	22107399.3	5816056.8	6506414.2	7492072.1	20920732.4	2748957.2	13330671.3	28802298.6	2911755.8	12382925.6	58505164.7	18206955.9	4428455.5	1503843.4	16351336.5	14950424.2	4603992.3	1365402.6	44260271.4	5554373.6
1998/1/20	1092970.8			2372081.6	4999996.3	20417479.1	4211000	6278162.3	4623194.9	17248496.3	2504901.1	9296346.3	17177756.2	3091556.8	8113564.4	27542754.4	17279159.8	3903728.8	1372753	7332444.4	6060761.7	3217894.7	982432.8	29777238.8	6591838
1998/1/21	568001			1941147.6	2187139.8	29030994.2	3065786.3	3618346.6	3684995.7	17605115.9	1895636.1	10591919.7	12209804.5	1579783	8741828.8	16910753.8	22811041.2	2261612.8	1627030.9	6582259	3684693.7	2793611.4	814519.5	21338590	5089506.4
1998/1/22	1240546.5			1405915.8	5049586.4	15420240.8	3692138.2	4948549.2	3101735.7	16121095.6	1967234.1	24758882.6	11533223.3	2055403	7419522	19022494.6	3140141.2	4733215.1	1727963	7405120	4055893.2	3186374.5	1178114	17713821.2	5548629.8
1998/1/23	696361.7			977331.4	2095333.2	12636823.6	4190061.6	3897566.5	4029593.1	16463346.6	1902903.6	18209276.3	9901484	2463866.5	5746060.4	17104518.9	2408377.1	3363745	2517391.3	6094197.4	4876784.9	3947786.1	799933.4	15061820.3	15560878.3
1998/2/9	1515548.8			1773651.8	4632067.2	26719954.1	7991757.9	6477539.3	9956565.7	17405812.3	2504394.2	22655003.5	25239489.5	3135871.8	7762418.6	17974995.4	1854147.2	4570699	1933444	6541791.9	5378518.3	4602074.4	3169396.6	18478073.5	28374056.7
1998/2/10	1849387.5			2274442	6797748.7	13692353.4	14836566.1	6730511.1	10357624	35819499.3	2881160.6	21730158.2	16964330	2035888.6	6208824.8	15597274.4	2007200	3552914.5	3521859.6	4584950.9	4519070.4	3025591.8	1294243.3	23923885.7	11897057.9
1998/2/11	3239469.6			1581005.3	5176093	11020326.6	6887948.4	12884317.9	7969138	17161053	2502637.7	10078407.9	10270076.1	1993783.4	4352000	14141100.7	1001087	2572360.1	2928237.4	4384620	4734122.2	3105766.1	5400713.5	13055422.1	7799167.7
1998/2/12	2630075			2498950.8	3069886	16553333	26220208.8	9561169.5	6114640.5	15446013.3	2564628.8	11533850.5	17449420.7	5658227.2	6766717.6	12233645.7	2135905	3527848.6	2075401	5489943.7	24516526.8	2954139.1	2300630.4	16077993.3	11300744.9
1998/2/13	1376672.6			1706528.7	3028744.9	8765865	11004490.5	6216745.2	5439955.6	14540688.9	2272857.3	9473350.5	12875860.1	8205740	8383632.8	15691934.4	2655065	2966223.8	1426899.3	4943280.3	14687500.3	6074062.4	1270835.4	12461612.1	7181264.3
1998/2/16	1902237.2			3036016.7	17012668.1	15617027.9	7199598.4	8498058.5	8741368.3	21239075.3	3137124.2	13964983.2	13675000	10505000	6549000	15050000	7959000	3461000	1927000	5810000	21863000	25699000	1475000	19641000	8224000
1998/2/17	2009999.4			1891492.2	8465658.9	12499887.4	5628161.8	3981607.8	16772231.4	13904342.2	3458357.3	11078833.6	7939110.2	3081592.4	3959428.9	15800345.9	5575109.3	3175192.3	960739.6	5291229.2	2728355.3	10228266.6	1651223.2	16917687.7	7003848
1998/2/18	2920407.6			4274253.2	3139033.1	5252987.2	5937543.2	5441734.2	9926057.9	9753819.2	3733636.1	12489360.1	5865190.1	4267969.8	5230200.3	9917632.6	3921617	2175551.4	6312126.1	4339210.2	3270734.1	5851214.4	913964	16521876.3	10690130.8
1998/2/19	1841603.1			1680308.4	1968667	5190963.6	3993063.6	5721774.7	9584134.8	8401479.7	1820101.8	3676611.3	5383700.1	6152433	3022403.8	8745768.1	12349896.3	2204983.3	2260183.3	3606354.8	3557651.6	4908735	1035805.8	9452676.6	14383485
1998/2/20	1139504			2059297.6	1894796	10536947.7	6460739.6	4661033.2	8232508.7	14174045.9	1635751	6643758.2	8575323.5	2488502.3	10534979.8	12766980.9	1479984.6	5903035.4	1276168.1	4312770.3	3185470.6	4361786.3	1160442.1	9514567.7	9992298
1998/2/23	1457701.1			2034748.8	2233657	7813011.5	5415110.6	6149452	3967465	14528969.8	2188401.5	8321246.6	7557784.2	2692487	6447365.9	15071878.3	1316254.5	3558597.9	1773063	5482433	3993824.4	4222606.7	1235644.6	12857610.1	11287980.7
1998/2/24	704731			927723.3	3634572.6	4908510.4	2960627.7	3407795	2667601.8	15024645.6	1601889	4206220.8	4662500.6	1119615.8	2941573.8	12951491.4	944431	2514689.4	1728618.4	3967326.5	2838549.2	2603974.6	708836	14011630	4862915.5
1998/2/25	1261210.4			986572.5	1185852.6	4857427.2	2797982.3	3910485	6038939.8	36288862.5	1639183	6178887.1	5013780.9	1756034.9	3066327.4	8432804	763398	2986119.6	N/A	4386781.5	2237871.6	3115837	4449973.8	12223058.6	5930351.3
1998/2/26	901145.8			1344413.6	1723630.5	4356523.1	2842551.7	2776345.9	5640825.7	10278069.6	1283541.9	4473886.2	5511437.2	1784643.1	3262477.2	7254410	6741293.5	3266039.6	N/A	3423999.9	2785712.6	2789273.5	1009731.8	8035277.5	7006110.9
1998/2/27	762751			1046617.8	1918152.5	4804085.8	2761421.2	2375038.6	2229166	8827621.8	1238518.4	4149390.5	4804608.5	1934595.6	3159216.7	5301596.4	8091846.4	3244987.1	3694119.8	2392825.5	2377452.4	1933754.2	3006975.3	10234133	2870027.5
1998/3/2	1596027			1807783.2	1524119.8	8865918.7	3658666.9	4172566.6	9542785	17140399.5	2436750.2	9337858.5	7362990.6	2669287.9	4385996	7955959.6	2062499	3766595.3	1666863.8	6272058	3246500.9	3950480.5	10157675.7	16180928.4	8316569.6
1998/3/3	626265.8			1228567.1	1232535.2	5131056.7	2996308.6	1910230.2	5499565.1	9206534.8	1119828.6	10856769.7	5908448.2	1619867.4	2227680.5	7958605.5	797652	3670799.2	1689558.8	4456152.5	3640289.7	2227733	4594681.1	10049570.9	4460500.2
1998/3/4	444372.4			1839325.4	1861739.9	3123358.5	1843387.8	1777094.6	2270778.4	9900238.4	919082.5	4576855.9	3883551.8	1596237.6	1524899	7870730.2	983942.5	3180357.9	1313885.8	1729309.4	5142395	2058448.3	4020490.2	11014329.9	2246223.1
1998/3/5	830553			1053120	1791073.1	3475569.9	1906397.5	3034842	2021917.6	7315203.6	870830	5204119.4	5945670.8	1481137.9	1535926.1	31933154.6	535570	3729013.4	1554252	3603063.6	4313137.9	2179393.5	2911491.5	9414735.1	2975230.5
1998/3/6	543024			1057645	1590431.3	2654894.9	1979726	1388997	1279791.7	10879679.9	1177050.5	12934657.8	4951270.7	3708847.4	1873981.1	52585034.2	213019.5	1947527.9	1108207.8	2815669.5	1275784.6	1349403.9	2625989.1	4900151.7	5416172.3
1998/3/9	792925			5151926.9	1722471.7	3668055.9	1662845.6	2053276.1	2636429	5594286.6	1027837.3	18660746.4	3103948.4	1991018.4	1380993	58212054.8	5170080.5	3697271	1187399	2798848.9	1036383	3626656.6	1311428.9	5367196.5	3561179.6
1998/3/10	835334.7			1929293.1	2143492	5332354.7	2592050.3	2216343.6	3925110.6	10060821.2	895250.1	37014035.8	3049390.3	2036959.8	1784378.3	53932990.1	25321954	3773536.4	1203583.7	13275830.8	2028346.4	5191305.6	841758.6	9061534.6	3145059
1998/3/11	1176458.2			1338314.9	2488717	8170702.9	3376065.4	2233784.7	12587556.8	8855516.9	2299615.8	26863495.2	4917804.4	1068350	1951433	33505243	11937072.4	2442132.7	2943935.5	10700565	1648318.5	3360728.5	1226777.2	6624907.7	3363837.5
1998/3/12	717474.8			1638983.6	889389	3835615.6	2969558.5	2111075.2	20326949.1	6931294	890077.9	10054229.2	3608249.9	1601540.4	3535695.6	25454090.1	9443276.8	1871407.2	1650028.9	6359888.5	1268642.6	1897405.2	1730789.1	7791201.4	2673452.7
1998/3/13	821370.9			991381.6	1165935.6	5173809.2	2910608.9	2086969.7	7873867.2	5724287.1	815591.3	25699565.2	4370695.3	1544625.8	3118323.8	19993281.4	5534796.5	5274627.1	2449985.1	4456171.2	1387712.8	1623416.4	820395.6	7476923.2	4259171
1998/3/16	788002.5			1360567.1	1410476.2	17580232.2	2596971.3	3153254	13564978.8	15551122.8	976542.8	15224865.9	5515995.1	1380978.8	2313239.7	21531148.2	2540657	2413612	1470347.5	4810745.9	1143321.4	1973576.1	1019561.4	11905894.8	5624990.9
1998/3/17	1065707.8			2641376.4	1628525	6263853.5	3188143.2	3094760.5	8616713.1	11871485.8	1308503.9	16816178	6875674.4	1755219	1876938.2	15950927.4	6389341.7	2960853.1	6864405.5	5788758.8	3751656.3	1845415.7	1386678.5	11404459.7	4305025.1
1998/3/18	1651181.2			12045236	1935471.5	7425542.1	2691557.2	1724967.6	6494217	8409182.2	1140381.2	15299548.4	4852870.2	1819344.3	2833838.6	12411609.4	N/A	4911591.8	6626382.4	4095583.2	7538047.2	1612242.4	1125047.2	13613281.6	12427021
1998/3/19	878170.7			10047873.6	1735994.6	3321926.6	3779025.7	2025693.4	5931307	6468738.7	912953.6	10814658.9	2972469.4	1221631.2	1871263	8157244.2	3657069	1916751	4249055.6	3816841	3908889	2082649.6	878165.5	4117538.8	4202228.3
1998/3/20	749326			3722692.5	965531	2031231.8	6394647	1703392.7	3791950.5	9053254.1	1171503.3	11124418.3	2939958.4	1116154.2	1465409	12724596.8	554662.4	18517691.5	3047272.6	3211361.1	2737875.6	2361368.9	1111513.5	5639742.8	4621938.7
1998/3/23	1052175.7			4164986.4	2791170.5	5284579.4	3354378	1890605.2	6429943.2	19077865.5	1340705.5	9987444.6	4750418.2	1700301.6	2395952.3	11552988	506865	11527767.9	3373115.7	2947615.6	4598768.7	2272294.6	1456545.9	8981421.6	7264033
1998/3/24	629138.7			4992171.6	858313.1	19654288.8	1817488.2	2251486.8	16218517.5	13213821.9	1145002.6	6591878.2	3218407.2	1441939.9	N/A	13331344.4	4177541.8	6166741.6	12008930.7	2756084.3	2131412.7	2001087.8	1128792	6406405.6	4582963.6
1998/3/25	746781			3045649.8	1223311.2	24850894.6	7045379	2949445.5	9811942.4	17280787.9	1683301	63711911.6	12091794.4	1587640.9	10402783.9	64293031	10281047.4	7295293	5279057.3	5455114.5	2471311.6	2181087.4	1264341.2	19916107.5	5191178.1
1998/3/26	1064118.6			2690018.9	1682827.1	7046031	9418069.2	2593837.6	38035597.4	7665107.7	2047707.4	41901827.2	14104079.7	1426867.7	8450414.7	44291063.7	9455349.8	4696841.8	4014538.4	6698077.6	2731786.6	2461470.8	1138298	35376185.8	4570067.8
1998/3/27	4515574.3			6471964.1	2315996.6	12192555.4	6704281.1	5129175.5	12317555.9	13047840.8	2416353.6	97360327.5	10750096.9	3168240	6268132	34543804.6	9276684.8	6788510.2	4626879.6	7281658	2873513.7	3022288.9	1734423.2	41046784.1	5527033.5	421262773.4
1998/3/30	5994016.9			18104040.8	4728880.5	26979518	9628260.5	8395628.7	9667458.6	29911897.8	11580839.2	65558899.4	16651422.3	7990841.5	6385882.1	34954081.8	12533127.8	23875730	5612624.5	11787906.1	31222822.6	6362889.9	2587111.3	31211420.9	8452160.8	178389347.6
1998/3/31	4807570			25449593.5	2848936	12898795.2	7850557.8	4212616.6	14016328.3	48985428.7	4104131.7	42325566.9	8425447	6167578.3	4644281.4	22979104.6	12035236.8	14808539.2	20368695.7	7252656.5	50618453.9	4186137.8	1827270.6	21050107.8	5713108.2	85155709
1998/4/1	11716919.6			34444908.3	2880983.4	11143058.8	10159434.9	4944749.7	8132085.7	17589273.3	7638945.4	46473533.5	8444920.6	5068593.6	3961493.1	14115889.5	18329524.9	7558635.9	21066344	5504263.9	21759135.8	2859629.1	1796741.8	18631115.4	7280113.4	101984891.3
1998/4/2	10452279			50120797.7	13085115.5	16358890.2	17188672.1	18134746.7	8629324.6	21132135.6	9354022.8	28871138.3	20523050.4	7878456.2	8238485.4	22403553	21223364.9	9996196.4	17540589	9341323.5	14835413.8	8920972.7	2890301.8	24979289.9	21858867.7	66021594.6
1998/4/3	18744730.9			37967795.5	11391944.8	10589117.2	13299548.4	11056522.6	5984639.5	18812833.9	13780284.6	42820671.9	15324750.8	4016159.5	5470777.1	15835617.8	62733591.3	5956464.1	8453614.1	6295601.2	9526091.6	3944398	4180670.6	17990673.3	20546319.3	41266618
1998/4/6	46575562.4			35377598.5	19634352	13134059.2	56998294.3	57460722.5	17891073.8	27073144.7	10485383.9	57324131.5	N/A	14014932.3	10795418.9	16607159.3	83955670.3	9837430.6	12035810.3	14739440.2	14233880.8	5543710.2	4858796.3	36706633.1	22259652	57477649.9
1998/4/7	22284522.4			19739279.4	17894113.3	12459223.1	19306532.6	55487494.3	11297766.3	14902030.3	5812929.5	33265389.2	N/A	8358328	5092752.7	15086100.8	80479664.7	10958893.8	4716494.1	8007197.2	7531941.4	3974167.4	2510408.1	22294796.4	7898074.7	30273680.1
1998/4/8	22592580.4			34708116	33827178.4	9085178.2	48960075.2	66770098.1	8679714.4	103789369.9	8946647.2	21132018.8	39395810.6	16807498.8	12077931.1	23778735.9	136853495	9239738.8	6466516.2	9131888.9	9290950.4	6133261	5467746	17901057.1	13055431.7	36218562.3
1998/4/9	20321286.8			28410844.8	20741893.5	20491542.3	40765928.1	41366697.5	7570128.6	55139171.1	6468700.2	23756029	24888125.1	17310279.3	5677732.2	20157806.6	139935809	14682408.3	4802702.5	14473654.9	18528456.3	4525549.7	3607873.5	52859727	11891595.4	27807692.9
1998/4/10	9163203.8			19924747.5	14297593	11876142.1	17340367.4	23468474.8	11871629.9	26837854	5553686.6	13582914.8	20298822.4	20355234.2	7440479.8	44919255.7	99453301.5	9754066.7	6015752.3	6996132.9	35158487.2	4038062.4	2496131.5	83339754.7	11576425.8	136399225.5
1998/4/13	12008800.1			29106334.1	54033908	13194409.9	15364281.1	19033710	11407848.8	33352915	14343726	13660445	13539859.1	35351345.3	6726974.5	27366506.7	39307268.1	17356213.1	7602552.4	9715477	53027486.8	10511657.6	3533669.7	69917875.2	13016707.4	116399258.9
1998/4/14	8896702.8			13073720.8	15370604.6	27420790.7	8649148.7	27448445.8	7033660.5	28474261	4005429.6	32032598.4	8204531.1	15671798.2	9183315.8	11593102.6	26365473.1	8100131.3	13912979	7720285.4	15615065.2	3859228.5	2193175	20784862.9	8390613.7	46342388.2
1998/4/15	12552018.2			13923162.5	9560521.8	11606170.4	6473894	30400635.4	6327354.3	20045324.4	4404923.4	16731762.8	7885735.2	21084519.2	6099121.5	16102787.6	17470386	8348406.6	6845793.7	7583736.1	29713346.4	7555270.5	17656876.8	17701183.2	16393629.4	35542062.8
1998/4/16	13405862			13080112	8504265.3	10318333	8866514.3	18486577.4	6207880.6	19469250.3	8691485.5	14004233.3	11290050	17208351.5	4996489.6	12705990.6	28560861.5	32201463.6	5952392.4	7484773.3	37251728.9	6783134.1	8664579	19021705.3	10348146.2	40924578.4
1998/4/17	17574059.7			13673834.8	11414222.2	8343305.6	7975900.1	10862780	22236932.9	23742051.4	6702111.7	11430085.2	15975864.2	20146384.2	16197844.9	14355415.8	27214746.4	43750242.6	5586923.9	6205507.7	18854254.5	4628970	6341028.8	16543290.9	7120961.6	43276904.9
1998/4/20	7014004.2			7760891.5	7787095.3	7914080	12399314.6	20557535.6	26565351.7	15320730.5	29773295.5	6473462.5	27715599.6	15007468.9	15065458.7	7068756.4	8675478.7	N/A	3369646	4404371.3	12247047.2	2636827.2	3231740.8	11611867.1	7251183.5	15324686.7
1998/4/21	23996577.4			14416926.7	5243616	7873784.5	24648424.4	11639807.6	29204186	10935331	8158378.2	7527374.5	11525922.8	15534967.6	8510351.6	11586460.2	30629955.6	24249815.6	3904083.4	2502670.8	7649546.8	2211112.8	4321228.2	7035809.5	4827423.6	12735273.9
1998/4/22	26263500.4			54790286.7	11529793.1	8761015.4	15646990.2	56278178.4	6908381	21270027.1	11310769.9	13610207.2	12833841.7	10273167.2	10581153.9	12908630.6	17701492.8	18877351.4	9796756	6206028.7	10946225.7	4723784.9	5578232.1	9012144.7	5240738.6	21662075.8
1998/4/23	19063252.5			50171967.7	6790797.9	69188496.7	10462203.7	42812535.3	5801875.5	15707879.5	7423102.9	25432480.9	13746922.4	13961398.6	7414437.4	10942119.7	7511347.2	38754517.6	4657707.4	8551151.7	10850234.5	5258612.2	3850756.2	11696682.6	6361979.4	17079073
1998/4/24	23652042.9			33844528	6407577.7	35636057.4	9728597.1	26630765.4	9630978.8	13701169	6320064.1	15495706.9	10031926.3	20348829.6	7909565.8	16200014.2	8944360.1	24391582	4502939.5	19089813.2	11227392.2	11672179	3658836.1	9745761.8	22773839.5	26586056
1998/4/27	9429982.6			20890669.1	5171111.9	21277582.7	9232841	29296009.4	44840972.3	21130069.5	4164410.7	18136804.5	26981671.8	9663056.1	8246282.5	28072932.4	11647839.2	14431418.4	3245259.7	49617889.5	10410791.7	6657063.7	3076240.6	15489362.6	56803089	12754579.3
1998/4/28	11236578.2			23188430.8	4610663.7	39329168.6	11036273.1	15830025.7	32890867.3	33041410	4001953.9	30245796.6	22247278.6	16777412.2	8035043.8	31937451.7	6882133.6	15829497	3723587.6	22591285.9	11972950.7	6176415.8	2585003.9	N/A	30160032.8	13106013.8
1998/4/29	6648597.6			12441983.8	4086523.8	17732674.2	4971063.4	28731384.1	23346308.8	35093807.3	3763338.2	12672080.2	10787393.7	7312509	9654886.4	37118167.8	6319322.1	8542838.3	3315080.5	10297474.9	10194523.5	4815880.2	2271902.4	9366609.2	30711188.1	18411217.6
1998/4/30	4215950.5			16509070.3	5586231.7	17850809	7021909.5	24067499.2	55503318.5	N/A	11883372.6	15034798.6	7926658.3	7318248.9	6463271.3	17263713.5	5872027	38876193	20190221	9280491.2	13040230.8	5674973.1	2846398.5	17353464	23482584.4	13806803.4
1998/5/4	10661316.7			19477228.2	7622787.8	19972707.2	8433897	20321828.4	50116089	2011392	7889467.6	15259076.3	11569863.7	9813575.8	8121496.8	27314539.6	10794729.7	31353804.6	20192107.1	10577266.3	15457240.8	10975756.8	5303505.7	26414876.1	28065009.7	49655150.1
1998/5/5	24941733.6			11168936.6	12164364	27915447.5	9101838.8	24395924	76057201.2	1862504	10927969.8	13721016.8	8131777.8	7115540.2	9833435.2	17214261.2	7357273.8	14041247.9	8038181.8	8308013.2	11589716	7871619.8	2349158.6	14333719.8	N/A	25829027.8
1998/5/6	14005211			20474153.6	8301427.5	19643190	9320074.9	36835016.3	87116815.6	12430177	6491862	9401773.1	26840920.1	5521414.8	16347645.1	16809504.4	5428457.6	14928772.4	26572630.5	14892788.5	9925841.1	N/A	6472775.8	15505750.6	19087599.1	15865110.5
1998/5/7	54867479.9			18830791.4	10822071.9	19106598.6	10501343.5	118794227.1	65007589.2	71596610.5	6839268.8	15912537.3	24192564.9	8629285.2	7660076.2	15138001.4	8936744.2	46913440	9684323.6	7343527.1	10493110.1	9740749.8	20858438.1	14270264	20467436.5	25540161.1
1998/5/8	41927028.4			66535347.7	7538019.3	17422416.7	29475242.6	86847263.3	91572043.2	78984052.1	8271996.8	9144020.7	35560052.5	5504353.2	8465023.9	13974410.4	10617663.3	44929580.6	12263949.9	8980261.4	9618421.4	13556086	28721989.2	12714818.3	15859417.4	19200300.1
1998/5/11	25610142.8			28981264.4	21581171.5	14281827	69971215.3	80919243.7	30990574.5	35800382.7	26576966.5	10225632.5	32952899.3	6922447	22542387	28172956.5	7750376.9	24605199.2	10146032.8	N/A	11392996.1	8273341.8	22960615	15230976.1	15714252.4	22349674.1
1998/5/12	15002971.5			105511092.5	6679504.7	8263403.5	33908043.1	56702066.5	22733269.5	32722775.5	N/A	7023379	13814255.6	4140271.2	7188674.8	14627029.7	6797675.4	13187276.8	6187196.5	4106163.3	7274658	6627876.3	11023919.7	8938846.2	13563116.2	11219001.8
1998/5/13	39040550			71266696.9	10986291.1	8843242.2	25559093.6	50862918.1	12402895	28703316.3	9111785.9	45192805.6	47083848.4	17784179.7	8848336.4	12660747.4	7191330.9	13192192.9	4179741.1	6986863.4	11446179.5	7704899	8641082.6	10057199.4	13016333.3	10337449.8
1998/5/14	22239859.2			76465729.6	24365861.8	9457467.1	16178647.9	48813550.8	49762220.1	21524020.7	8811751.9	17078895.3	47806781.7	39666656.3	22818350	22429801.9	25791962.4	20133278.4	6861107.3	5784369	42799951.6	5676796	6623726.4	10445829.4	13664912.3	10247355.7
1998/5/15	23753059.6			41485475.4	10671458.1	15355874.5	13621974.2	44447958.1	51566078	18417369.5	6800650.6	19497708.7	18656025.8	23680553.8	10486687.7	51680437.6	7541020.3	15348484.2	4061747.4	4849045.4	34001204.7	5500723.2	6411204.8	13563116.3	10823039	9242253.3
1998/5/18	8843719.4			30861961.6	4980259.3	14650419.7	6891444.4	23261680.7	10391803.6	16508169.8	4016258.2	8619428.2	15886178.9	9293476.4	7508192.4	21889605.8	3968971.5	16149016.2	4617367.3	5035998.5	9440139.7	4077229	3981359.3	13125769.4	50234895.5	10353622.7
1998/5/19	8311288.2			17424000.3	4571399.8	10931453.3	5526708.9	19647256.8	6882302.7	8264203.5	4355436.1	N/A	68101588.9	6368078.9	8018916.5	17180945.6	4644826	18896848.8	2254638.7	4717367.9	5730249.2	3100939.9	8668623.6	20068840.9	29769165.3	7107102.3	415434917.4
1998/5/20	16144951.6			47044027.4	4780263	6599012.7	N/A	42455945	7902566.1	12496532.7	6436790.3	5524922.7	27305677.4	6521806.4	9784510.8	21103596.3	2717456.7	11595708.1	2896864.4	5939274.9	13476517.9	2990957.1	6793927.8	7997812.9	12430863.1	11666538.5	156045658.8
1998/5/21	11597458.4			34195270.5	5933819.1	8525765.2	10498098.8	36274257.3	8913216.5	16532980.8	8528485.5	6810482.3	37538473.2	5954896.4	6263362.5	14878616.9	4332460.6	7072883.7	3881408.5	4418458.2	7738792.9	4223331.4	9354826.1	7548513	30689492.5	12198774.1	124012032.7
1998/5/22	11974411.1			51665406.2	13441383	9422671	12479468.2	38038709	5966833.5	24024949.8	64699539.2	7110515.2	29860903.1	17683309.2	5843790.1	22473088.7	6898774.2	8925412.7	N/A	24279091.3	34593308.4	7881699.6	21298634.9	8745687.3	29525005	10676768.1	189113002.4
1998/5/25	19548367.8			31508985.5	15495562.6	10330468.4	34484920.6	31427125.7	7428749.6	17328608.1	77530020.3	13555125.9	42157599	36447304.9	8328193.8	11081227.9	8265370.8	22926123	8647590.4	14717407.5	54129846.7	8117726.1	14463640.1	13243297.6	31603157.4	18499927.8	86414439.6
1998/5/26	N/A			25470363.5	10102466.9	8719366.1	55239262.3	63371134.8	16969889.6	17972084.1	30715669.7	16609825.6	43447501.6	68614810.8	6629594.5	11326556.5	7685681.9	7073713.5	5801184.2	9384902.8	42911042.2	6266132.9	11059951.7	9126167.9	14337976.5	44684226.2	76555673.5
1998/5/27	19088780.2			37065911.9	9715409.2	13591093.7	81446065.2	35717895.8	11834920.9	16271271.8	24742292.5	68288300.7	31965375.6	59488628.2	19986194.8	10245994.4	8839691	60355517.1	5298390	20952803.9	39206047.9	25816570.8	9086494.2	10223738	40423893	36617501.2	64365118.8
1998/5/28	15884388			20817200.6	7734036.5	19658083	41737850.4	59424419.6	6381794.9	12865583.7	15331031.7	20224251.5	32549906.8	38342094.6	N/A	10782045.3	3899799.5	23008333.2	5609327.5	10237072.7	42105068.1	9173099.9	6759995.3	37188228.9	23288001.6	11662971.5	46223001.5
1998/5/29	16974922			20690657.8	7918888.5	19091869.6	38437984.4	37532598.8	5265466.4	18180881.5	17128824.4	17525932.6	16748089.9	31039310	17133285.6	8752672.7	4650807.8	17509372.5	5332848.4	12304748.1	28839393	9418555.6	8619547.9	56254859.8	24402359.4	11157781.2	40720324.1
1998/6/1	9031776.7			20926153.9	8560794.3	14503994	22070541.4	38277592.6	7184120.2	19428854.4	16264401.4	12714844.4	24091346.2	21193719.7	35503218.6	13120828.1	23290621.1	16267524	2946650.3	43285438	25656262.5	15370993.1	10958404.1	50563585.9	26576656.3	23221539.8	26284059.8
1998/6/2	7828184.6			18522609.1	14233537.6	9884078.8	29821619.4	24448426	6073083.5	20827606.3	14170900.8	25374385.3	17213908.9	9527116.1	13661989.9	6383070.6	8402751	13529306.2	3357801.3	16959365.1	18128341.5	9880416.9	5195823.5	21701465.4	14296656.8	11832313.4	18938357.2
1998/6/3	16387799.2			24296378.2	10184437.5	9211795.6	37638660.5	22366297.2	5315407.4	29047188.3	18830205.7	16242598	16662279.3	7573471.7	10176415.7	7766439.4	16793594.8	26916815.8	4104201.9	12616297	17212873.2	6603665.9	4774191.2	13473289.2	12383387.7	7438338.2	28859246.2
1998/6/4	13541949.8			13772169.4	6441292.1	9002515.3	34380359	25726878.2	4765075	27667307	11289661.6	12967626.8	25424416	6294597.7	12652084.4	6710759.1	63306063.2	19021946.1	4580220.9	12914110.8	15798789.6	14272669.9	4048312.9	14591236.8	22597212.5	12361162.6	42083485.9
1998/6/5	8842774.4			15198554.2	8468673.8	8655295.7	29824607.8	24674166.5	5773744.5	26672953.2	9882012	8987557.1	27468883.4	15691916	11066370.9	7062149	21490335	12534910.4	4379232.9	13423856.3	14233497.1	7634818.9	5926801.8	12413246.1	18104717.2	14200591.3	24785709.8
1998/6/8	5293887.9			10169059.8	4264138.8	10668950.8	14896518	20393812.3	5213458	26542967.3	7417072.9	66782513.6	15392762.5	16496034.9	7241961.8	10055948.7	16225755.9	8209033.8	15015013.8	8252973.2	13219191.9	7809754.9	4956257.3	9070614.6	18234132.7	7946245.3	15276837
1998/6/9	12099271.5			14869100.8	5924243.8	8424245.9	18230848.8	28473372	6222131.6	12048401.4	9639408.2	80059388.5	23693151.1	19275906.4	8910341.1	38818206	9205067.8	13415512.1	6202535.9	9921156.7	12383146.3	6046647.4	6181722.5	11055776.7	14596458.8	6925567.9	23694214.2
1998/6/10	16989524.5			18184383.7	4577427.8	6358265.2	11181396.7	15481291.4	3635485.2	49841054.3	6715435.4	45838116	11760646.7	13136457.9	9134180.3	18065758.1	6220836.4	8452531.5	3787712.6	5749547.3	8080229.6	5451605.6	3896728.6	9321472.1	9228544.4	11777492.6	22732832.4
1998/6/11	26686720			22199294.6	2828354.7	8590808.2	7825826.5	9958267.8	2627547	13294781.5	5652277.2	31986298	11251119.6	5955723.8	4341135	9045980.8	3673550.6	6948709.6	9674315.4	5094899.6	8831877.1	3689678.4	2142891.4	8804520.5	9600411	4430942.4	16335765.4
1998/6/12	9062226.2			15980805.1	4034758.5	7994356.9	11687930.5	11600852.1	3814021	15265841.7	6845653.2	30402789.8	13597509.8	5784053.3	8986491.5	19008460.7	4731007.3	7248388.3	8904459	8034359.4	12894843.8	4479923.3	3072835.4	14334343.1	12788666	5730682.7	13340082.9
1998/6/15	4744652.5			8144115.3	3578109.6	8286607.6	7746894.5	8699360.3	3199301.1	17583133.6	3647159.4	43387185.8	7419250.9	19895121.7	6324132.1	8440357.8	4531485.3	7019478	4358021.2	5021630.5	14339980.6	3252845.4	2425506.9	8269308.1	10672857.7	5883179.5	13280174.7
1998/6/16	6233564.2			23544686.8	3080302.2	8639642.2	9216555.2	15912329	3605964.6	9320602.8	5440733.3	24420055.4	6636460.8	14326755.9	9629480.6	8722026.6	4443069.2	6822637.7	2824633.7	4940947.8	10878344.8	3690101	2197503	9238699.2	11870593.1	7129560.6	15190048.1
1998/6/17	2686476.5			11141370.6	1974010	4012299.3	5124996.8	14809149.1	2819190.2	5612728	2493329.1	8577517.2	5315338.1	30864310	8877079.3	1873048.2	2138169	2960111.6	2253628.3	2343444.8	8952464.2	1744471.1	1486939.2	6011098.8	7197605.9	2535147.1	3284228.8
1998/6/18	2937354.1			11333022.3	N/A	3982447.1	6510674.2	16486937.2	3185318.2	5111949.6	3405740.8	9354870.7	4994505.9	16099239.3	4169351.1	4457110.9	2917876.1	23888795.5	5287791.7	2625122.9	7505490.3	1951676	N/A	7319597.6	8689087.6	3050408.3	5187468.2
1998/6/19	4891883.5			16499672.2	4278281.5	7372922.2	8176024.6	25370860.8	3687413.9	5650620	5203313.6	11753462	5538538.1	N/A	5924331.8	6358419.5	6322250.2	10890289.9	4646244.6	3714951	7199210.1	3276119.5	2521449.9	10764432.4	9980873.4	4018309.4	7873112.3
1998/6/22	16419547.6			10527172.8	N/A	7481188.2	7810591.9	15596056.1	3164465.7	9184826.1	8012689.9	15505312.1	10042815.8	27387437.9	19119335.8	16981472.1	7541092.8	9542330.7	16562588	5663863.8	17879298.9	4748402.5	4560709.2	10869532.7	19017843.5	7684277.8	N/A
1998/6/23	7613868			14888899.7	4702527.6	8817981.4	6164020	15289131.9	2647193.2	13055710.2	4229543.9	13006066.8	9374800	9941721.2	13003272.8	8255734.3	10886105	27732004.8	14123500.4	3851749.3	10638224.8	3575232.5	4432895.6	7913610.3	11464713.5	13834839.1	17032717.6
1998/6/24	9018600.8			11093872.2	3786688.3	8047677.5	7787535.2	9813339.6	2929046.1	8095936.1	3426056.2	13285942.4	6489647.8	11144801.4	10421744.3	7786041.8	4729673.5	22602530.1	22043259	4519616.8	7443710.1	3343419.4	2240313.5	8568321	10723150.7	5725792.5	22855119.3
1998/6/25	5158641.2			10474601.1	3353750.7	8523625.6	6711858.4	11310436	22936062.8	5784127.5	3188610.8	10202002.3	7815767.5	12502179.6	8860085.8	7394947.6	3448248.6	19144791.5	29430705	4259633.6	9189957	4795377.8	2319050.8	7140020.7	10987329.4	3623608.4	10814515
1998/6/26	6706493.7			7118071.3	3423374.2	7117902.3	5833607.3	5479227.5	9979613.5	23207051.7	2533211	10288321.3	6176430.9	8087357.8	5594636.6	5593740.9	2066990	9791784.4	23868791	2288804.6	7351655.2	3291941.3	1603787.6	6229472.1	7229060.8	3799783.3	10100701.7
1998/6/29	5437072			11354038	4164061	7786081.9	7239668.6	6234755.1	3598614.4	9947489.8	3717323.5	8123873.8	4210679.5	7271287.2	7597506.4	7918356.9	3235411.8	6867449.3	28298576.2	3767324.6	9115507.4	3782424.3	2093181.6	7556068.6	5713992.7	3435785.8	6760483.5
1998/6/30	3011753.5			7261331.4	3094051.6	4953593.1	5017406	8583062.4	2149696	5237838.3	1925230.2	10594423.8	3793810.3	4470873.8	5216145.8	4109930.7	2181468.4	10684105	9385116.8	3089086.3	6020369.8	3394019	1135004	7331823.4	5688841	6649523	5376519.2
1998/7/1	3606264.2			13377620.5	2564393.2	4674779.7	4305095	8921501.2	2078997.2	5040140.4	2747814	8572396.3	4324688.9	22165276.6	11739345.2	5538551.3	2378231.9	18106069.8	6670132.5	2424997	6041410	5351550.1	1452326.8	6489661	8147919.4	8808642.4	3561558.2
1998/7/2	1709123.4			5231801.2	1239136.4	3808535.5	6605729.6	4551375.3	2682154	4458026.5	2874103.8	11505543.6	5872210.6	19492867.2	7498265.4	6627433.1	2439946.4	10250214.6	5949441	2805734.8	5567333.7	2160159.6	1233256.1	5042024.4	7908085	4873305.1	5093794.9
1998/7/3	3117818.9			3994697.5	1592347.6	4767724.8	11278123.4	5764970.8	1981798.2	4220626.1	2207726.4	11100211.5	17955400.4	20268394	5320648.3	4557979.7	2191332.7	7853538.4	6665538.7	1909768.3	3711415.6	1504496	1170486.9	6271150.1	4357485.4	2983550.7	4224667.2
1998/7/6	1792160			11076313	1257633	2410117.2	6674001	6767327.2	2144157.8	5956240	1587118.4	6247932.7	13247202.4	8557653.7	7506986.4	6600505.9	1274396.9	4168671.1	3578069.1	2094264.5	6369339.3	1104453.4	1103478	7637447.7	4235665.1	6417868.6	8297171.9
1998/7/7	3078359.1			9343381	1879095.6	1365064.3	7893411.9	3702700.2	2736526.9	4625152.8	1258122.4	4479591.5	6637754.3	25962715.7	3484557.3	2889091.9	1509604.9	3157204.8	3534342.2	1890440.2	7174848.3	1250321.2	909380.9	3544228.3	4136652.6	4117330.5	5544849
1998/7/8	2219887.2			9325747.2	1082680	1707933.1	5470758	6576410.5	1715871.4	3797215.2	1511441.4	4343959	7317262.9	33573140	3387085.2	7896331.1	3447630.3	3141266	4990859.8	1088624.6	2237725.6	1123929.4	943695.8	3113209	2176590.6	2660492.6	4270205.9
1998/7/9	1256061.5			6632742.6	1297889.2	11381064.4	4535067.8	4723241.8	1293345.2	10900398.8	1682757.3	14889852.7	21099745.3	23907488	4704996.6	3348633	2596632.6	2255802.2	8726187.3	1122913	3179974	1731793.9	817005.1	3040999	2576064.3	2943398.7	4688844.4
1998/7/10	8700697.5			11485508	2246170.6	3959454	5296273.5	4490168.1	2203466.6	12859727.3	4853260.7	8913801.1	11230763.4	25370382.1	3997830	3371135.8	2466722.8	11686606.7	9933027.9	1691200.7	3010815.2	2567835.9	1464094.2	4488898.4	3078915.8	3303340.7	20086395.2
1998/7/13	4439423.6			21593558.1	1233321.3	3927118.7	7016874.1	5548444.1	2535986.2	19726125.9	2560827.1	8090136.2	15457319.1	35461744.7	4164992.8	7039794.2	1862042.4	3628245.2	7667673.9	1716489.3	3335508.9	3189828	1049819.7	7444026.3	4875536.7	2794841.2	6712178.3
1998/7/14	3464865.9			32907020.4	1893001.9	5056149.1	4530164.8	8100481.8	3292242	24560700.4	2712066.8	7667303.5	11604957.1	17029068.7	5477634	4949598.9	2117380	5470862.8	6202217.9	1856469.2	4889423.6	7799640.5	1465632	3431829.8	4540207.9	3348923.2	5605142.3
1998/7/15	1549171.3			19039334.1	1078532.2	4839269.8	4931701.8	5711404.8	21710914.6	9612264.9	2562816	9607672.3	9612473.1	10419384.7	2181497.7	4089257.3	1316243.6	3627988.2	6119075.2	1479306.5	4168830.3	2283251.7	929151	3946211.5	2960376.1	2974425.9	4742354.6
1998/7/16	2527814			24827936	1210129.5	3712738.9	5831043.9	5506749.6	5879041.7	10640497.4	3061293.6	10297002.5	8261912.5	11881931.8	2268358	3910948.2	1570067.2	4546298.4	3176776.9	1651504.4	3105019.2	1861174.7	1242661	4620173.7	3693391.9	2568692.8	3983851.5
1998/7/17	2312600.5			87971146.1	816417.3	4439059.7	3391792.3	4282009.6	3441057.1	23397892.9	2412383.3	31846260.5	7656645	7031591.2	3058450.2	5141346.3	1680046.5	3500936.7	2440930.2	1178779.6	4367382.4	1217772.6	1054893.6	5140222.8	2742499.7	3103349.1	4505770.6
1998/7/20	2074215.2			66559671.1	1807053.5	2440321.5	3118903.8	4754356.5	3125262.4	34155289.9	2841201.4	13620230.9	5824845	3846504.4	3196962.8	5354485.3	1476080.6	2466709.7	4201887.2	1443523	4041020.3	2093605.5	1708302.8	4327670.5	4966475.8	3456273.3	4797651.5
1998/7/21	5728114			23055389.5	2317036.6	2443631	3297757.9	3223191.8	2064212.8	32105293.5	3715686	6687387.3	4458996.4	6281008.6	1866870.2	4802670.4	1342367.1	13330107.4	2661361.2	1735587.8	3297822.8	1309598	820532.2	3103499	3583931.4	3712903	4322855.2
1998/7/22	2906487.1			21646369.5	1519852.3	3708932.4	1793322.6	3250875.2	13753060.7	26145585.6	1853127.3	6650120.8	11061308.3	4373138.8	2111896.3	3717508.6	1009784	15488798.2	9544273.7	1095545.7	2222988.9	828882.2	779533.3	2318752	2556088.6	2573638.2	6744615.7
1998/7/23	N/A			27327231.6	1872523.4	1713542.7	2836331.3	3455666.9	5257208	15093488.2	1329084.5	12257197.6	12434383	5137285.7	1235244	1774067.1	6964489.9	2859071.4	6053065.8	2464651.1	1646597.2	996316	723535.4	2807513.2	2802342.6	1900177	4795463.2
1998/7/24	9428569.9			39948177.5	2326025	3118562.1	4048752.9	15036640.4	6050867.6	16336621.6	1624431.4	12915175.3	12460644.9	14548263.4	21179008.7	4619361	8522720.7	11427701.9	3216060	2256113.1	3926030.5	1454012.9	956144.9	3936026	4795872.3	3297220.3	6639821.7
1998/7/27	5164524.4			20766194.7	17173717.4	2510190.1	3547879.6	5455600.1	84841945.5	7209024.3	1585940.8	7714460.9	26629836.8	9808355.2	26942234.6	5275146.5	3154140.2	8609740.6	3090850.6	4530293.1	2448219.4	1065836.8	659162.7	2187264.2	3525811.6	2275622.3	5002592.5
1998/7/28	4101803.1			15384423.7	7622331.6	3491155.2	2374951.9	5582100.4	59791658.3	6086173.8	1527350.9	2992342.2	12393775.8	8651974	11071497.5	3104611.8	1649734.7	12017990	1785120.8	6400366.3	1761214.4	786051.9	657403.5	2507722	2753407.3	1560814	2397373.9
1998/7/29	2194963			9740616.2	4845482.5	5435570.8	4154142.5	3529467.1	13757825.6	9819322.8	1426689.9	21015785.1	14721270.9	6428656.7	7098624.3	9391949	1936185.3	11252630.5	1487350	4441581.6	1407506	1073262.6	639645.1	3807906.1	3334759.7	2025192.2	11502859.6
1998/7/30	5191260.1			10336807.6	3091484.4	3423052.7	2446551.5	3679741.9	28589856.7	6429441.4	1126127.6	10308551.4	8077480	3416876.9	5150121.4	11611891.2	1552681.2	8074648.9	1961716.4	2355552	1938198.6	969594.1	521260.5	4340855	2503868.8	2645967	9948756
1998/7/31	2330130.2			7009801.5	3972853.8	2576943.9	2332562.6	4063538.8	18164599.5	5965552.3	1306255	21744526.4	29647215.7	6208153.3	4149098.5	4802738	894446.4	20824696.6	2017300.3	2036534.5	1376095.1	767824.8	510238.9	3465489.4	1791914.6	5981044.2	21437332.8
1998/8/3	2112419.4			15786993.2	2077326.4	1896684.2	11915435.4	10661168.7	19199613.3	15615329.9	1559599	13370884.7	47631662.4	8389243.3	4237848.8	8380292.6	1402166	7678617.9	3578593.7	2170166.9	1684028.4	2714524.5	3248656	4017003	2566521.3	3400301.3	11977145.2
1998/8/4	4499662			8123957	1398665	1876483.8	5733473.2	3326640.1	5715879.2	7641898.1	1191458.1	18995238.3	26652756.3	12642543	4738125.7	4299083.6	1308939.5	7814403.2	1852900.6	1538594.4	1973887.1	1154298.6	802391.8	4513395.9	2391162.3	4118722.7	17386118.5
1998/8/5	6374098.9			5638911.1	1430313.9	1329807.1	22323663.6	8360722.6	5397981	8518688.7	1195835.4	12978361.3	26974752.8	9234719.9	5039353.6	2579583.8	866405.7	6926844.9	1570575.6	1629220	1522575.1	929725.6	529023.5	2916917.9	1741202.5	3276220	32051419.7
1998/8/6	4779289.8			7502117.6	1634998	1451177	18082057.6	18666958.3	4516189.6	43900555.7	1108228.3	12295309.7	20656223	5670333.7	5224439.8	2441978.5	1188593.2	9347875	1975056.2	1051074.8	913764.6	854380.1	371386.3	2207263.6	2086155.4	2119427.2	29835730.5
1998/8/7	2832468.3			9090277.4	4428155.1	7888527.4	21503930.9	12220309.1	7239381.6	18782475.9	2139889	10105380.5	19926204.3	24519522.6	4567478.5	5441078.8	3294452.4	10875307.1	7729770.3	1699713.8	1864512	1293944.7	912093.7	8660267.2	2360411.5	3113687.8	28336820.2
1998/8/10	3135244.5			17572399.1	955609.5	3801487.8	10667387.6	5552774.3	17040479.7	16486564.5	1572628.5	6548671.4	21640292.8	9890856.4	3994332.9	5246237.9	3369092.4	33682317.6	4105778.4	1952452	1760905.8	1212791	886257.8	3646146.1	3512043.1	3475218.5	15509323.6
1998/8/11	3339948.5			6302518.4	872617.6	2653852	5906651.7	4363514.7	9848185.3	11825916.2	1169861.6	6724757.6	14773683.7	7937396	3793402.1	4231265.6	1281235.3	12164535	2446807.2	1121292.6	893463.9	1131565.6	628081	3993582	2987859	2251179.9	23741617.2
1998/8/12	5122137.8			18721250.7	1689144.5	4873706.2	6400597.1	5038764.3	9591293.9	15457888.4	2301523	12954165.7	17609055.5	9309609.4	4488211.6	6370290.4	2394087.4	18293314.3	6460177.5	1787727.5	2134799.9	1572461	1152815.2	6168359.2	3833073.1	4289292.3	28723225.8
1998/8/13	1990474.4			7151636.3	1669108.9	4926234.2	5349029.8	3192782.9	6256570.8	7150666.2	1784316.9	14484135.8	23420588.1	4208255.6	2929833.6	4663532.4	2721349.9	18745263.1	2618596.3	1446134	2213132.2	816964.2	661897.9	4811910.4	3190758	7405751.8	55330181
1998/8/14	5690455			12198734.3	1300414.2	3633350.2	6397628.9	7306296.2	3831332.3	9046721.3	1452506.6	8425784.6	28679903.4	4135183.6	3166488.3	5810532.1	3680098.6	9850073.2	2491666	1511368.3	1238488.1	1156566.7	1548972.5	3395759	2610562.6	4142378.4	17963290.1
1998/8/17	13281676.6			8010346.7	2308432	5406930.8	5032856.9	5630124.2	5996403.2	3891568.4	1911202.2	10500267.7	31993144.8	3943875.2	3545555.5	6425984	3360750.3	9234345	2253958.9	1680506	2033774	1935590.4	1067611	4471058.2	3381066.8	5887346.7	16463252.2
1998/8/18	6886000			7877350.9	1903445	4438082.1	3893189.8	5960725.7	4231929.4	13042266.9	1625281.4	5724907.9	30715014.8	6127956.1	3965315.9	6931386.2	3105046.1	9913139.7	3112862.2	2224812	8595130.2	1158246.9	770556.7	5239058.3	2753083.4	4639808.4	9181674.2
1998/8/19	4756796.8			9123020.6	1873579.2	4734422.4	4213680.2	5418951	4259134.8	7498909.5	2591119.4	8789597.6	30074625.9	4403655.8	3237419.5	6331158.1	3799259.1	21567429.3	3893162.7	1655111.8	5932431.3	1536009.7	1174230.6	5251209.1	18677160.9	5007932.4	10696543.4
1998/8/20	15433631.1			12264293.7	2806632.5	3816478.3	5604340.4	5704333	5762086.6	10277610.8	2852060.9	9127980.4	19468432.8	7101446	4393504.1	13198638.1	5640979	20109989.1	5052318.3	3180117	6512121.6	3008717.6	1280492.4	5564570.8	18782261.7	2860198.8	30170691.6
1998/8/21	14232961.4			9048105.6	1931030	3405971.3	4933649.4	12691731.9	5172671.3	11251300.2	8071610	18926553.4	26674761.4	7273797.2	3938560.5	8191199.1	5145839.5	27967792.2	5025823.6	2487692	8399707.1	3684638.6	3235030	26165493.4	12380389	5067396.2	11235545.3
1998/8/24	9214607.6			14181217.4	2260328	3558360.3	4531258.4	7284803.7	20147453.2	8704819	3716138.4	10189904	29003736	11977578.9	4092827.7	8951282.2	6267031.4	11327894.4	3754994.3	2292181.1	4959399.2	2405413.9	1962206.5	7103955.3	10485469.7	3559678.8	14081502.4
1998/8/25	6582160			21460643.6	2320135.3	2480806.6	4121845.2	6344317.4	13922648.1	8859840.2	2351054.4	8108564.4	44133406	3370698.9	3416455	4466525.5	7696356.4	9111113.2	3067210	1599259.7	3162710.9	1898697.3	947055.6	4262452	6050831.8	3230672.8	11079043.6
1998/8/26	10999136.7			7088396.5	1826726.9	2812346.8	3619119.1	3643042	4030477.3	4690112	1692749.2	5180886.1	44227375.2	4929060.8	2709541.7	4430526.4	9179706.8	14824806.5	2589506.1	2597792.9	2484943.7	3336688.4	1910454.4	3289942.3	5271410.8	2626875.5	13058664.3
1998/8/27	4565615.1			12808436.9	1678826.6	2076645.3	4015675.6	8233422.5	4032034.7	5837536.1	1775957.1	5127797.9	30064313.8	1978259.9	3170766.6	2649134.3	4171136.8	5338123.6	3801472.3	1778442.4	2128642.5	2719757.6	911591.1	5942191.6	4449634.9	3392392.1	9335070.9
1998/8/28	5304014.8			8707186.5	1225181.6	2079208.3	2666030.1	3775399	3155758.3	4209150.2	1267721	4111314.7	60410544.9	2867243.3	2708475.6	3113452.6	3590097.5	3918987.3	1736159.4	1851957.4	1590095.5	1571676.7	1370581	3699688.6	4831631.5	2551250	5734606.8
1998/8/31	4047452.4			9011649.4	1744539.1	4123498.4	3000623.1	5024663.1	3151580.8	N/A	2019453.9	9010798.7	46828963	4940944.1	9083693.2	4450182.7	4711212.1	3863046.6	1761381.6	1850286.9	2393620.8	2204900.8	2734958	4545275.9	10783872.4	3936407.2	9088762.4
1998/9/1	1995268.8			7852343.2	1775391	2815224.6	3453843	4353729	2654018.5	N/A	1955780.3	6630907.8	36808285.4	3744950.2	21450070.3	5345205.1	3286381	2852528	3554909.8	2663806.5	2464753	1951919.7	7888892.5	6022962	24671084.2	3145527	11349300.2
1998/9/2	1943086.5			3856067.5	824931.3	2830248.5	3519519.2	3439032.8	1526073.8	N/A	934524.3	4140823.2	23042231.9	2739551.4	17386610.3	2423495	2394158.4	2175606.4	7117117.7	1271516	1544751.3	3952953	6509826.9	2969839.5	18609996.5	4900274.3	7826678.2
1998/9/3	1217378.9			3080840.3	690666	3834846.2	2129916.7	3149482.3	1616030	N/A	836430.6	1927342	20699830.5	2283172.1	31671219.8	1582940	3094346.5	1459316.4	18679868.2	2685929.3	1428157	4098152.6	10805404.4	1799188.6	8152317.9	2923990.1	8557109.7
1998/9/4	2680285.1			5037842.1	3743228.5	8848007.9	2185775.3	2794455.7	4005852.2	N/A	1390218.7	6018018.7	18037190.8	7946326.8	21947736	4470311.2	4361148.8	3848247.1	8428568.3	2653198.2	5694407	3404214.4	5195593.3	4142035.8	10960676.8	3739736	11259519.9
1998/9/7	3158298			5303328.4	3177118.2	12534177.2	2662092.8	3356580.5	6224732.9	N/A	3108467.3	12781851.9	14514614.9	10156923.8	13388764.9	3623341.8	3302754.5	8810823.2	6649788.8	3609133.5	7319799.1	8558095.1	3800653.4	3161796.4	11419572.7	4021970	11718930.2
1998/9/8	5835457.6			16905780.9	6129785.5	8424446.3	4394637.2	5095656.4	8483425.8	N/A	2455897.1	9573286.6	81763585.5	6809470.6	21302618.3	5136866.2	4400814.3	5416573.9	7917113.4	3100658.6	5980247.6	6873420.1	2838997.1	6126180.6	11614997.6	4829973.1	8424522.3
1998/9/9	4578563.4			14131664.2	4627114.9	6374296	4837630.5	4013886.4	4625126.6	N/A	2718933	11402927.8	72580648.7	5436460.6	16703309.4	3348023.6	5911510	5245949.1	5639837.4	2212537.1	3873234.6	10667355.3	2918726	3326755.5	8221628.9	9199076.6	8771877.4
1998/9/10	6998774.1			20376975.1	8259752.8	9990194	5756051.7	14607933.2	8824248.4	N/A	6916494.4	17853634.5	60154031	7268706.2	21469604.1	21321043.5	7931408.8	10454640.8	8924810	4388568.9	6853909	6386631.6	4823243.3	10797111.5	13983518.5	34219963	12885729.2
1998/9/11	4680099.7			30471948.8	4566516.3	7956705.7	6223369.5	7413388.4	12441500.1	N/A	3205924.9	18573295.1	61007198.2	8719730.7	20980940.3	8374779.9	6238921.5	17283685.3	7878983.8	3992098.1	8554945.4	9485596.9	3725135.1	7504269.1	10729164.5	14557003	7692807.3
1998/9/14	27126651.3			24255183.3	4553842.1	6850852.1	9092761.4	9568199.9	29723768.1		4350971	21308914.5	77530239.4	7166079.3	40651185	10847959.4	13406570.1	9205010.7	8037807.5	4480102.7	5732500.1	15111121.5	8207902.9	10384217.4	14313013.9	9295676.6	10067321.2
1998/9/15	9671555.7			27530087.1	3526964.8	7368012.2	7743671.2	20529643.5	12425231.9		5054647.4	9336130.2	46739593.3	5410618.1	20058229.8	9124899.9	25772652.1	12234161.6	7536404.1	4618748.6	5221512.3	12622420.8	4041421.4	8439312.8	12936349.4	8410279.8	11132994.7
1998/9/16	18710966.4			16299293.4	6643709.2	4532061.2	5210002.1	31417046.5	10610896		3077395.6	28862524.7	56522906.6	5559630	16951965.4	8580038.6	13062806	30168225.1	9979876.4	2825484.8	4866125.5	8847005.5	3670958.5	5795518.5	6926489.8	6109983.8	6736760.7
1998/9/17	13203619.4			19113894.9	12757013.3	5915835.1	7043857.4	15573047.1	10186668.3		4733086.6	18025668	42871382.2	5537955.6	16878604.4	6002542.4	9910595.4	32542965.9	20891721	3845072.8	4970733.7	7317907.5	3449783.2	6477528.9	8931346.5	6361879.2	8229206.1
1998/9/18	9449745.4			13534033.2	4976800.3	4378221	15651200.7	10565403.9	6910491.9		3803173.1	7947076.2	37659080.1	5372904.9	16288876.2	9431515.8	9106632	10452745.4	12737869.4	2930466.5	3855281.8	7073992.2	4024212.4	5490000.6	7174658.6	10400461.1	6418787.5
1998/9/21	3909322.6			8398692.8	2492348.2	2830631.3	20961546.8	5876297.8	3859372.6		2299889	5567093.5	29168214.3	4219463.7	14420119.9	3933372.5	5456164.6	7473975.9	5568894.9	2380283	3097461.1	4104168.5	1891428.6	3679574.2	3888807.7	4612105	4379997.4
1998/9/22	3586098.2			6633078.1	4075187.1	1888587.5	10776494.9	4580134.7	3667890.3		1699975.6	12738819.9	28779139.8	3536768.1	13468984.1	2721256.5	3279680.7	4429059.2	4765264.2	2736277.4	2663890.9	3521231.2	1397143.4	3182518	4316719.5	2359865	3708485.7
1998/9/23	5223794.9			21028201.7	2099542	2934906.3	5693550.9	3727478.8	2972877.5		1754373.6	16558537.1	66718048.8	6553535.4	7540935.5	2987316.8	2384994.8	2873504.7	4058399.2	3177295.8	8044978.8	5383607.5	2863977	2917079.6	7750670.1	1889569.7	5945789.8
1998/9/24	4797384.1			10924379.2	2061247	2852801.2	6116089.6	5035210.6	3570464.1		1736487	10712802.4	38264712.6	13020772.4	9222407	3489166.7	4938163.3	5057300.3	8547828.8	2403928.8	23109721.3	7813324.8	1757785.3	2915274.7	6318895	3084074	6304881.4
1998/9/25	2555795.5			7327859.6	1659134.3	1878751.9	4555973.2	50896677.2	2933846.1		1708789	3880541.7	26014519.7	3860736.7	7009315.7	2488435.8	2815814.5	2191456.5	7097293.4	2115293.1	7572238.8	17891833.3	1694917.2	2844200.1	3454474.7	2114885.6	3466033.5
1998/9/28	3544570.8			9531083.9	4872663.5	2098446	3370697.1	37817779	4622141.1		2365639.1	7094439.4	24059647.9	7663239.5	7597510.2	4230540.8	4778215.1	30839735.5	25128640.2	7734856.4	5301575.8	13196715.7	1743962.8	4523375.2	14457541.7	1554297	3720189.4
1998/9/29	1787812			4316661.3	4239217.8	4597054.3	3165708.1	30387835.5	2304802.5		2942177.1	2881125.6	31397755	3540234	6646663.5	3533794.2	2552928	27789451.5	7801450.4	12090810.2	3882341.3	23619655.5	1299484.3	2758791.9	6359965.9	1512659	3485238
1998/9/30	2695707.5			8889871.4	3528431.2	1815904.3	2373852.8	18129657.2	2809323.5		4713064.3	3872972.6	22640307.7	3196434.5	5815568.5	2071984.2	1771023.2	26972396.5	6500169.9	11285317.2	3133543.2	8807975.1	1686839.3	2455999.7	4558155	2580388.3	4717533.1
1998/10/5	1084365.1			4392759	7483157.6	1842138	2874459	24433968.4	2382444.6		15627707.6	9062027	14603808	2030184.8	4312911.7	1720400	1849751.6	23188649.7	5360322.8	3339900.8	1923645	7383409.1	2574476.5	2687784.5	4034407.5	1714191.2	2943226.1
1998/10/6	1011574.9			6789054.4	8213852.3	1479914.8	2784502.3	17821159.7	2782069.6		6611154.1	11216723.1	17800536.9	2070751.1	5116150.6	3404623.6	2602641.3	9387888.1	5995415.3	4390320.2	2602483.6	11516891.7	1109218.6	2919031.1	3630709.7	1305257.8	4950194.7
1998/10/7	1752404.5			12640985.9	2673277	11297371.2	3747432.8	11960199.6	3249390.7		2213645.7	17997386.9	17858622	1788669.5	3294393	2502034	1747672.1	6667826.7	5622587	2289160.9	2581751.4	7792007.9	987913	2447053.8	4682038	1290686.8	3185396.7
1998/10/8	7174179			7811105.4	3082267.4	4588136	3505220.4	16497332	2541887.4		2248577.1	30583486.6	19532241.4	1901707.2	6262298.7	1892695.6	1164715.6	31473174.1	4901878.7	2666258.6	1407262.8	9179287.1	1322305.7	2148804	2851662.4	1150746.5	2741349.3
1998/10/9	2696679.5			10500008.6	2332519.6	2157982.3	2525541.7	9474055.2	3561084.5		1725987.7	10147166.8	16011936.9	2979372.5	5766801	2686889.3	1340138.8	25609933.5	2354631.8	2489384.5	1834167.1	8656305	1348517.1	2423372.7	3846012.7	1044675	3713017.4
1998/10/12	3916454.9			5633114.6	3321014.5	3832951.1	3857743.4	9579918.8	16618276.9		2307053.9	22378393.7	18649701.5	4254385.7	6607832	6221917.3	2743092.3	19487273.8	2531644	4271812.7	4559805.5	11137095.5	2375989.6	3813261.7	5989809.4	1300947.5	3700213.4
1998/10/13	3122100.3			5791937.5	6181394.2	5647391.2	4411899.3	8819579.7	8171705.4		2079151.1	15592735	18292989.4	9036094.9	29248576.1	3347075.9	14341539.9	15269230.7	6440580.7	9793540.6	6543846.5	19816610.5	5459999.9	3398847.3	14134188.7	2471440.4	6748551.3
1998/10/14	1558294.6			3993991.3	2691792.5	2181386.2	16627378.7	13692285.7	3705203.7		2005360.9	5716718.4	19279810.5	5788816.2	6917454.6	2403505.3	2641478	4234080.6	5703320.2	9030114.2	17080611.8	12690760.8	1733090	1790943.4	2904091	1271547.2	2499996.6
1998/10/15	4768492			7882949.6	3430180.7	23116133.7	7069223.4	12403203.9	3491930.3		1909290.8	11503170.8	13833481.5	10256134.6	11544849.6	3665219.1	2716433	8246609	3782363.4	5495748	9868384.6	16061739.6	2434165.9	2900560.7	4452756.1	2633285.4	2717596.1
1998/10/16	2885188.2			7572517.5	8820357.5	21759852.9	6820839.5	6643710.5	5229487.6		2530845.9	5925952.3	15909075.4	7538305	8444923.8	7520845.3	5140734	16724111.5	6206605.2	6763735.1	6237926.4	14783073.3	5928079.2	23262480.6	10405863.2	2169789.9	4828803.9
1998/10/19	3595462.4			14915010	13005017.3	6791514.6	5326696.4	9922931.1	4488653.8		3870282.1	9910786.1	20876823.6	7865898	8053165.5	14348714.8	8043116.9	17253519.2	5586661.2	3977931.8	4675277.3	21578318.7	12061858.6	39784351.8	14791399.6	3799854.3	21360051.4
1998/10/20	4594729			50207018.6	7639156.8	3547802.2	4109793.9	18493646.9	10226548.8		2287133.4	5573503	22486702.4	5360123.8	6497501.9	5609112.8	3674576.8	12883168.9	14459712.2	3474971	4501603.8	11860078.9	21624496	16490094.7	21617640.6	1801692.1	9175690.6
1998/10/21	4297027.6			14264036.4	8009808.8	7437631.7	5928846.8	11915550.7	10185090.4		3635521	10353530.1	28093902.8	5311304.3	10878086.7	9098712.9	5209395.7	13935613.6	29998355.5	4336546.6	4657313.4	16176275.8	8740866	13888007.2	12148152.1	3308658.8	6732387.3
1998/10/22	4000611.3			11553198.2	7192483.7	5046646.4	5001761	9149809.7	34713634.5		2591855.2	7922698.8	32580123.7	4434182.3	9304549	5129248.3	3807771.6	12668506.1	27241723.4	4675002	5319931.3	20395264.7	4595414.8	9452966	8821428.1	4369738.8	4214397.4
1998/10/23	2419968.2			11417172.9	5062292.6	8584934.4	3424428.5	7169114.6	28373448		2839539.7	4686716.9	20843227.3	3526808.4	6165449.6	3068765.6	2343545	6664608.8	18381834.8	2542843	2641366.7	11910224.8	3062881.7	9886130.8	7263535	1708444	5416496.5
1998/10/26	5221639			8624454.7	3028706.6	18271527.9	4798808.3	11098219.2	25458490.4		2929743.9	13183867	21922121.1	4624615.2	7123530.2	3916263.7	4258957.5	8253085.6	14978316	3360181	3543693.8	11269732.8	6552546.1	6354170.8	40759200.6	2678180.4	6967721.1
1998/10/27	2469204.8			6642853.2	5610836.2	6102887.2	3339768.6	6898193.8	12450156.2		1534253.3	4111220.5	24222864.4	2560697	6310847.6	3599196.5	1950556.5	10892481.4	18321036.7	5895239.1	2582771.2	8283528.3	5417273.5	3860502.6	24560096.7	2535347.4	15204010.7
1998/10/28	2812814			6169875.4	5023850	21329306.2	4770230.7	9123238.6	7412829.5		1301593.8	4997892.3	20773129.1	3522899.2	4869126.4	3501638.8	3126560.9	7118843.8	9047466.5	13067333.1	3899238.2	13245347.6	6945070.8	11348578.8	21257436.3	1286206.2	23606045
1998/10/29	5706453			4509975	14502544.3	11492869.2	5288462.3	13943376.6	6369280.2		1812378	4064539	16969911.4	8930969.2	3938971.8	8589884.9	2013801.8	11765794.1	11744708.2	14387831.5	3761714.4	15163137.4	9615120.9	6587350.7	17250910.1	1302587.9	14075084.6
1998/10/30	9405977			9107352	5035068.2	9077376.8	4455823.5	7786784.2	9080445.2		1287822.1	3340914.3	19612218.3	3675910.8	3711400.5	9727540.3	3529735	8146788.8	6310400.1	5093970.1	6404133.9	21474098.3	4551001.1	7603546.9	16749854.6	2177567	25290985.1
1998/11/2	12860862.8			N/A	4611531.7	6978132.3	8471463.8	15495397.4	5034435		2044481.4	3575291.2	16294559	3368891.5	6342902.6	9125577	7002380.1	14017681.8	4744936.2	6340425.1	15427798.8	37606924.5	3146194.6	4136744.1	8466222.4	2987288.8	39616777.3
1998/11/3	3977393.6			11879371.2	2771867.2	3924955.9	4179296	19029536.9	4499684.4		4068575.7	4413730.8	15717970.2	4350376.5	12754804.1	7724324.7	5172548.7	41093946.6	5268174.4	5602898.6	8853577.7	10357511.7	2214306.4	6389711.9	8741048.3	2532774.3	25623155.4
1998/11/4	2720821			13580568.5	4828901.9	5032842.8	16153837.8	28880297.8	3385379		1647882.8	3188596.1	13988981.4	4153470.4	4921650.6	5134811.6	4831063.3	59840577.2	3458997.7	2695275.2	5656694.3	9543331.9	2378715.4	3402845.5	10339401.8	1699582.9	11771507
1998/11/5	3393446			9008588.3	4762722.6	7296039.2	35176295.2	25629774.1	6640692.8		2144401.3	4253422.6	14892664.8	4044060.3	7341163.8	6613434.2	18423574.6	92501614	5735224.4	3522968.7	4193626.2	13605540.6	3871666.3	4749331.9	11974844.3	7352020.5	11912806.8
1998/11/6	8228819.4			30898688.8	6318219.9	19205947.1	32480821.6	15623511.2	7045014.2		3674253.2	6620203.8	19827789.8	5882245.1	18876348.5	28869434.2	14539038.3	134094933.6	21931386.1	5249823.3	5423113	10189429.1	6255440.2	6993779.4	13148336.1	20315076.5	12658239.5
1998/11/9	3842531.4			29314639.7	4432721.1	10595242	17307817.8	12813020.5	5923579.8		4043668.2	8107506	14781519.9	7330257.3	11189283.8	17921884.3	9755972.8	56025373.7	8544659.7	4924063.7	3964887	4798363.8	4693256.4	10322397.6	17095723	7978325.1	7445659.6
1998/11/10	11048285.2			10807857	3643315.8	7330473.8	9989386.1	10297874	4660277.9		3376529	4848964.4	12044684.1	5238259.4	11322570	N/A	6156595.7	62667663.9	12844904.7	4678333.7	2973527.5	9407807.7	3723767.5	7212924.7	14184270.9	4360974	11315135
1998/11/11	4799677.3			9926034.3	4708037.7	6494323.6	28762717.2	11806736.4	4245055.6		4131158.4	4381383.1	15878915.4	11518872.8	7580376.9	10321463.8	6582924.2	95234252.2	11690942.8	4465928.7	3927801.7	11075042	2944331.7	4708797.5	12485633.6	5368426.2	7681990.4
1998/11/12	4145061.3			9190740.7	4886166.4	6357519.2	14710601.8	16500070.7	5296601		3391291.7	6116791.9	10053297.6	14098536.2	11612501.9	8103537.4	6450927.3	74620241.9	8807319.8	11481763.4	3803887.1	17596020.2	4743884.2	5597358.4	8168037.8	3809245.6	7870423
1998/11/13	3038909.4			11851862.9	16772527.9	5191576.2	10154501.7	8672234.9	6092893.8		2716440.5	3899460.6	7811836.6	7080170.1	6155013.1	4455917.1	3467209.8	31490578.6	4990708.7	5718654.8	11107549.9	11605001.8	1687386	6814951.4	10494646.2	3238164	9246876.2
1998/11/16	3699475.9			7476423	5194957.2	5797195.4	8963273.4	14568800.3	9002526.5		2948046.7	5271801.3	14736300	12914195.9	8521033.6	9208066.4	2854613.1	46896046.6	6525453.5	5393549.4	10698884.9	4908338.4	2647549	8518834.9	19080733.5	6436753.6	8341522.3
1998/11/17	3981106.2			8676026.6	3164481.1	3853664	6214930.3	13461419.4	4361513.4		2411371.8	8690146.1	17565181.8	10936912.7	5686124.2	5062685.2	2344955.7	41288577.1	6301657.4	3217143.7	9974731.6	7651004.9	2472388.1	4285072	8073614.9	3033745.1	16100262.5
1998/11/18	3191899.5			9333295	3707664	5601590.7	5677146.9	7482677	3790567.8		1681205.2	3402955	8838310.1	4566652.6	3636232.5	5286414	1833247.7	27219719.6	5850701.4	2747041	5069852.5	13639470.9	2575071.8	3619348.4	8184343	1841966	25674542.6
1998/11/19	3245506			8361421.7	2185846.7	4045919.5	3918538.7	11310267.6	2631506.9		1810016.2	3762451	8569754	3845957	2696857.4	4358605.4	2094409.4	15500515.1	10530584.8	2559118	2900938.4	10011418.6	2090373	4467266.3	5990398.7	2124224	59592155.7
1998/11/20	2371125.4			11910262.4	1356528.9	3338182.7	4293539.1	8033905.1	3390182.7		1731819.2	2775979.2	9378201.2	2496469.8	2814001	3611032.9	2235235	16547069.8	28756331.5	6029500.3	2531031.5	10045083.7	1858283.5	3703419.4	15929125.7	2272461.9	42533594.2
1998/11/23	2334290.4			10451951.9	1669488.1	3171471.9	3521698.4	8756095.1	5151196.2		1557705.3	2670477.3	12374961.3	2276030	3347983.7	3411903.4	3962149.6	18972188.6	15445316.8	8516704.8	2824616.8	6917752.6	1837059.1	7882501.4	34182953.8	2648425.9	17471446.2
1998/11/24	1343673.7			4890927.5	3667562.2	4507360.6	3964710.2	10217259.7	3603220.3		1615982.4	2725824.7	8401204.8	1576117.8	2006071.5	3518207.8	2366889.4	15233631.1	9482418.9	3116027.8	2580219.8	10117021.8	1397652.6	3457248.6	11358387	1819697.1	15151645.5
1998/11/25	1116488.3			8047048.5	3852677.4	5757752.1	4852110	4014582.1	2409704.2		1385564.3	2673598.5	7595395.9	1941801	3815930.8	6326497.1	3603499.4	24167109.2	14924756.1	16033057	2885646	13191107.6	2209707.7	3081175	10428060.4	2404978.7	9188934
1998/11/26	1463073.4			4954674	2140008	4228678.4	3731903.6	3349698.2	3694514		1469166.8	2079152	5084391.3	1839878	2929314.9	3537738.6	2680869.4	16182639.9	5110958.3	7732161.4	2986317.1	4146048.2	1396218	5609454.2	10823566.9	1650503.5	8420442.1
1998/11/27	1311248			5474672.6	2126477	3126051.3	3210102.4	3267837.3	3260966		1650999.5	2638574.9	6802351.4	1953280.5	4962609.9	4391247.8	1913904.6	9986913.3	8161113	4256246	2520313.6	3294946.8	1820783.1	4653692	9097840.9	2817155.8	8407814.2
1998/11/30	977682.6			5472377.7	1899505	2963030.5	1695009.5	3561715	2446117.5		1736674.8	2239262	4837451.3	1984931	2712654.2	1653060.6	2250982.9	5781910.1	4178521	4072972.7	2584443.9	17225196.1	1263011.8	4106118.5	6108555.5	1729206.2	5177302.7
1998/12/1	1615322.4			6673450.3	1320612.8	2429446.3	5101025.6	5293374.9	1619750.6		787498.6	1827056	7557393.2	2352622.6	5726875.5	2242718	1263292	9316318.3	2254282.5	4163183.2	1144224.9	7780153.3	748002	1974826.5	8013247.9	1122348.6	4762411.2
1998/12/2	1918905.8			4783165.3	1599955.5	2221953.7	3157848.7	3709600.6	2273303.3		1647614.4	3112303.5	6739874.4	2199172	15624760.7	4024610.9	1832999.2	7941507.4	5094315.8	3078798.9	1369643.8	3167888.1	1066862.1	2294045.7	7860730.9	1417409	5754446.3
1998/12/3	962338.1			2772137.9	702344	1782572.8	2384695.8	4121667.2	1444805.4		1540104.7	1069276.2	4337958.7	2384295	5336528.1	10558476.3	963407.8	3945701	2697296.7	1513182.6	615218.6	26083555.5	730833.8	1587298	2891938.6	1078601.8	4953723
1998/12/4	635669.3			3150637.6	625916	3105516.1	4629472.7	6508542.5	1104701		1034308.2	1312359.8	4218618.9	2019352.6	3114835.8	3560090.4	962415	5277651.2	1071981.6	1494821	1085872.1	27323894.2	795469.8	1350269	3026865.2	690009	15336102.2
1998/12/7	728213			2944774.3	895510	1780435	2055681.7	3290332.5	956268		787894.4	1338043.5	4104897.8	2552059.5	3566578.4	5910759.1	1008513.4	6253206.5	2706591.2	1994791	1685719.1	11016817.5	822424	1922193.5	3541512.9	1147134	18740272.6
1998/12/8	511308			1894648.9	477663	1115243	1400058.7	2463353.5	712965.5		599062	1351222.8	3717383.6	2190353.3	1713285.3	12979767.4	666653.3	7479516	2609630	1457034	1015518.1	10738681.6	466799	1753797.8	3408510.7	1061850.3	20146176.8
1998/12/9	534359			1744477.2	368206.3	1006921.3	1142944	2265314.9	597681		820471	1326249.1	2176772.5	2346975.1	1091680.7	4556688.2	782698.6	2780998.9	2012094.7	912394	636958.2	36268638.7	470660.6	873449.4	1495801.3	1277261.1	12980922.4
1998/12/10	666782			1814692.5	813639.7	996058.2	3837355.2	2696105.9	671963.6		870655.4	1046404	4002702.5	2629005.3	1578077.4	5917490.7	1532686.6	4037193.6	1364696.2	1301750.1	711725.8	5660999.8	487094	1175582.8	2683914.2	879179.5	10856874.8
1998/12/11	830660			2490845.6	1181962.5	8848374.2	3289311.1	2472105	711438.1		1044869.9	1194771.2	4459783.9	1287311.5	1690228	4015915.7	970492.3	3937602.1	1342209	880055.9	804816.2	19246208.7	770861	2177448.2	1706881	1019893	21802935.3
1998/12/14	1449961			1839626.9	428781.7	13628788.9	2066302	1979250.7	637180		747973.4	761813.5	2890489.9	554063	1378770.4	1829232.9	544755.6	3427548.9	1508207.4	835243.6	465392.9	20139983.2	403636	1289274	1699794.2	733154.3	14102229.9
1998/12/15	1313712.6			2316193.5	671991.4	4563190	4768790.3	2635473.7	1477107.8		1181906	1589837.9	5239911.8	946566.4	1733512.5	6397693.2	1098406.6	6080692.5	2389826.8	1143834.5	901486.4	9884688.2	849686.8	1706546.1	3491223.2	1169278	23481710.9
1998/12/16	315924.8			3136534.6	500252.7	2385937.8	2978510.9	2158448.2	1062519		515356	1571774	3007220.7	994568.7	1419202.4	3707971.6	572197.4	3197200.9	1315359.7	812604.8	625792.5	8346863.8	559195	1256381.6	3050029.8	843914	19451790.1
1998/12/17	540389.4			1687010.5	734909	2494911	3156266.8	8130153.6	1366264.6		890411.8	2155263	3247628.2	1078689	1903150	3991950.9	1567084.3	2914012.8	1325132.5	1680655.2	943049	7132033.1	895030.4	1422280.8	4045520.4	1032828	3354244.1
1998/12/18	477428	260896711.3		1353046	497555.6	3558469.4	4664613.2	3466908.4	1244826		1123622.2	4862126.5	5754605.2	1621825.6	6590094.7	1827273.5	1377242.7	2047261.9	969081.1	1346075.6	1331356.8	3711789	954946	2311287.9	3250868.5	958076	10088940.3
1998/12/21	420142.6	57429650		1698861.1	282921	10714512.8	6483829.6	1364540.8	687470		725014.6	5405929	3300185.1	487427	942757.7	1251523.4	495760.7	5451430.1	898756.1	1026705.9	732249	2870534.7	466334.4	1429438.2	1253356.4	1371669.7	4348578.5
1998/12/22	437733.5	45841684.1		2621016.8	857093.5	7879725.7	4012443.2	3219198.6	1015371.8		884907	3566409.2	4431582.4	1814616.6	1292140.3	1567424.7	873878.6	7597518.7	1857938.6	1419302.9	1072637.6	9132435.6	681848.9	1608217.1	3167542.5	1857693.9	9991096.8
1998/12/23	712236	134324964.9		2013430.2	569040.2	4276706.4	3391719	2456808.3	1203874		1097130.5	9273944.3	3116203.5	1110456	1148439.7	1396426.4	1311633.8	7454544.8	1275411	1102729	1646271.4	3230636.1	803315.2	2793778	2102781.3	806003.8	8701143.9
1998/12/24	364362	64407329.6		1415033.3	282333.5	4625312.3	4105170.4	1908790.8	994849.9		560712.2	8103404.3	2412653.7	558047.6	1793865.4	976471.2	731776.6	4208923	529306.5	742931.5	368478	714474.4	363104.7	1017488	963500.6	924537	21988007.4
1998/12/25	594489	49251710.9		1125140.7	429493.9	4601609.6	16387456.8	2582019.2	1148548.8		530731.8	3304807.5	3125448.2	707479	619255.5	1127753.3	811647.4	14780121.6	541722.5	468236.5	385507.8	2359170.2	332998.5	1756783	1342129.9	5021668.1	7663432.7
1998/12/28	346760.5	39511071.3		2050797	575523.9	3689728.9	12319915.9	1761707.1	1009954.9		726133.4	2360829.3	3203179.6	596081.5	1175721.1	1092675.8	922456	37129470.9	1175465	623423	504818.5	3622783.6	447350.1	1293868	1253023.5	2192417.5	3331744.5
1998/12/29	868415.2	38538790.4		1367173	437823.3	5604224.2	5696326.4	5401685.7	1217072.4		1251705.3	6283860.8	2524847.6	1567264	1392581.8	1491886.1	984929.3	19364345.2	1075238.8	1447222	699283.9	6910962.5	451022	1806528	2221763.4	1319596	3196173
1998/12/30	686708.5	27139175.9		1283680.4	551842.5	5920111.8	5686225.1	2883351.5	1127039.2		3020941.5	1543717.9	3957735.3	1074210.6	1102450.6	1545553.6	932384.2	13570350.9	777197.5	1465207	644121	1706117.3	479450.5	1594775.5	2162563.4	4955690.2	2593614
1998/12/31	362124.4	20940808.5		1394576.1	483680.4	2937093.6	2809761.1	1349272.4	1012646.7		483390.3	1108740	5650816.7	508506	894615.6	1931862.5	398684.8	7469381.9	948669.7	842322	411697	3634216	227311	2986531.4	772170.5	1609970	2168475.3
1999/1/4	935790.5	31195760.1		862846.9	354689.5	1574310	1905238.1	2164356.5	1902467.4		621079.6	704021	2364705.4	427318	618005.1	1338138.5	319192.3	2290869.2	539348	647947	388359	852069.2	353549	1474725	1415332.6	1218023	3206162.9
1999/1/5	351156	22000355.9		1474724.5	929737.9	3346173.8	8175861.1	2845131.1	715160		531617.4	1488245.9	4559301.8	886739	1184425.7	959562.5	622879.8	5164016.8	1473873	824438.5	717299	5074665.5	639005.9	1268411.5	1744557.2	2598820.5	4313834.9
1999/1/6	443187	18391134.8		1623578.8	371383.5	2979068	8090040.4	2073062	599721		691558.8	699281.5	14768205.2	984237.8	747648	1358880.1	428853.6	5941979.8	3330107	710076.1	476473.8	16755625.7	338806	1093092	1411471.7	921995.4	2314258.1
1999/1/7	440009.7	22289724.7		1397457.8	444246.2	4276377.2	5414782.1	1407380.6	634082.2		727181.2	645443.7	8831915.3	628103.8	876660.2	1185119.2	488051.6	8320101.2	2592243.5	1706375	404079.4	5911324.8	335283.1	840123	1184608.2	833107.1	2520250.7
1999/1/8	1124208	24666576.9		4147401.4	1207759.8	6046770.3	10663242.7	3202701.2	1911895.2		1447411.4	1438967	14907984	1635556.4	1378563.1	1804710.2	1455239.8	10568411.6	2443647.4	1844539	1301462.6	9360781.3	808731.2	2257574	2805720	1837761.6	6747803.6
1999/1/11	574634.5	30648291.3		6069752.9	14478804.3	11097880.2	20938593.4	2275525.9	1090964		939631.4	1132565	9368163.6	1647135	6421957.1	997070.6	1204821.8	22682223.5	1807956.7	4325365.8	977990.5	4144203.6	550484	2204048.6	2194917.9	1427379.8	1423945
1999/1/12	676633	48249365.8		3324464.2	6020808.7	7849762	10585971.5	6740341.9	805332.9		1466967.8	1126216.6	10057251	1485460	2197594.1	990725.9	650675.8	21629949	1885230.9	1437001	892011.1	7535395.4	429125	1663014	1753253.5	843176	2152602
1999/1/13	818712	30329484.4		2592489.9	5158318.8	5750934	7248583.3	2138546.8	825617		449657.2	1330637	11691831.5	1036692.4	2873178	1468747.7	952507	12598806.3	1705046.5	1092434.7	641462.2	1699954.3	415157.5	1861283	2057319.3	893762	2646020.5
1999/1/14	1297983	13719750.8		1566151	2409045.1	3815853.9	3805749.5	1890499.9	1155336.7		733712	740130.2	7793132.2	1281165.6	1177535.8	1279417.8	1182217.8	8522201.7	1185575.2	1444882	848833	715129.4	376016.3	1265499.5	1599546.8	995343.2	6199687.7
1999/1/15	2017488.3	22133538		2238412.5	2869984.6	14073100.3	9106810	2105323	826873.2		894926.8	782686.6	10417935.7	1542022	1475088.9	1273772.8	1451098.1	7912122.7	1323919.6	1110757.8	1378117.7	15620921.6	502582.2	1076734	1951910.1	922263	5436925.6
1999/1/18	1086336.7	14643000		2615000	2221944	28508000	5467229.8	2320723.9	1155593.1		2379087.8	2226000	16405675.1	2213120.5	2609653.7	2169540.6	2808665.7	11974691.2	1972595.7	924000	2157102.4	3285000	532000	3269725.5	2504000	1753000	7828000
1999/1/19	716688.7	27666934.2		1814080.4	1441727.6	12311385.8	3465257.2	3289874.2	1503219.6		1739349	1542759	6642582.8	905334.8	1294374.3	1994953.3	1320573.2	29643781	1363584.5	1422791.5	1148622.4	18678070.2	749768.3	2835659.8	2650477.8	1981182.7	4193677.7
1999/1/20	710570.8	18238171.9		1602208.7	1457337.1	9346798.6	2643963.7	1987614	1091384.6		1263304.1	990736.4	4560679	1179490.2	1855606	1929383.4	738330.6	29792081.1	948681	1763685.1	810643.2	22338791.3	236847	2610403	1750905.8	952857.7	2312480.8
1999/1/21	438687	9729593.4		1430104.9	1176882.5	9859486.1	2870690.6	2500371.7	913233		1415697.4	1191995.2	3648300	791637.9	2952849.1	1219393.3	885644.3	20704293.8	947717	4559606	754346.4	6112725.9	354031.6	1510009.5	2052051.4	945215.8	1428018.2
1999/1/22	1336496.3	23680460.7		3941933.2	1336213.5	10332249.9	3338366.9	4033772.5	1969491.1		1939772.6	1751744.7	5086866.7	1699751.7	2587708.4	1458314	1266548.2	17116798.6	1419660.1	3717014.7	773795	16457532.6	710042.6	1566057.6	2672931.7	1630682	3314557.2
1999/1/25	746523.7	15531919.5		7970533.6	1534224.7	12364527.8	16051005.5	2736796.6	3421231.6		1561930.6	1482677	4153190.6	1219824.2	2108207	1029486.5	1348676.4	13492538.8	1097326	4438987.6	796040.3	15177119.4	479494.4	2055042.7	2358371.6	1910082.9	1605344.1
1999/1/26	376834	12361463.9		3511092.4	892118.8	7880942.5	4410602	1800801.6	934902.9		1104039.8	2265687	2868167.6	1313598	2366921	1198428.6	1000312.1	8719231.5	613473.5	1545591.4	804014.8	23326765.9	384060	1891233.5	2034608.9	1085316.5	2764209.5
1999/1/27	823755	8259706.9		2775659.6	2695495.2	6448817.4	13725026.9	1602238.4	5621178.6		1380657.5	1903225.1	5371798	1197553.2	1935941.2	1368267	1765023.1	18873570.3	622239	1622328.1	855600	4805341.3	419437.5	1125396	2259505.1	1470986.8	1380589.6
1999/1/28	1262856.4	7561165		1462519.6	1918552.8	7936113.6	7114601.6	2642587.1	1909734.1		991642	959395	5982149.3	646988.5	1222417.8	1476330.9	1167773	13914311	792139.2	1329399.5	617084.7	4963692.2	513830	1595446	2322953.2	1275076.7	1729759.1
1999/1/29	900087.3	4607282		2928134	2187058.8	4884482.5	10129899.7	1905386.7	1475226.2		1128752.5	953627	4369687.4	1232349	3706215	1615057.6	2348528.9	6660861.2	1173206.6	1075675.6	844664	6410595.2	392943	1396700	2385451.6	1470306.8	1434302.3
1999/2/1	573598.1	14548105.4		10655437.6	1474371	6586484.2	13993341.4	2145514.3	1697387.5		2789918.3	1130794.4	8994233.6	888443.1	3979709	1511120.2	3784936.7	7878653.7	1100574.6	942511.5	724008.5	970212.8	484968	1238520	1495373.8	1476454	8956785.7
1999/2/2	554510	12298419.3		4042242	1199999.8	5052407.6	6498768.1	2658360	1067821.7		1683616.1	852905.6	4482609.5	861209.1	8551085.1	5731525.4	1428520.2	5534056.1	1143643.7	752321.7	568257.9	865381.8	306738.8	1292177.2	2037211.6	949307	2242456.8
1999/2/3	456848	6720572.3		6328611.7	482119	2331690.2	5216426.5	1496626.1	1295413		1330478.5	762581.2	4135422.9	3442761.9	3135212.8	2079191.8	964427.8	2725059.9	420058	504278.5	611100.6	1299433.1	358640	1052090.3	1396122.9	635800.6	1848992.5	201576809.8
1999/2/4	516875	4672758.3		4352082.5	672120.6	2369195.4	4488652.6	3234800.8	1030681.8		1429625.2	1098106.7	2995212.1	1261013.3	2083908.1	2407412.3	1226271.4	2712000.4	674909	891199.3	758196.1	1059155.7	311583.9	1992849	2678232.3	1085145.3	4029093	50376912.1
1999/2/5	318025	7440523.2		4901702.2	757810.8	2947210	4195742.9	5745722.9	1832581.8		1179597.9	2163130.4	3966545	1865146	2543697.2	1156835.4	1429144.4	6110512.1	1456304.5	1921787.2	732269.3	24328929.9	617187.8	2320255	1612528.1	1249747	5669124.5	67306866
1999/2/8	428798.4	6516421.8		2879419.9	1193730.4	3161453.3	2992763.7	6050213.4	1795678.1		1331335	1655882.1	3549234.4	1469983	2270238.3	1680192.8	1283544.9	5263155	1256512.1	855467.5	733451.4	16954705	797577.4	1484694.2	1505657.4	1332579.5	6187345.9	46399302.5
1999/2/9	471583.8	4598998.7		1572649.9	N/A	3267046.8	2184735	2669406.4	1544809.4		698057.1	1191626	2451754.8	845097	1977678.4	1019938.5	962484.6	3917007.2	1051486.4	1103922.9	626143.2	5369808.2	607134.2	1710221.9	1086222.4	1019092	10828036.2	35733328.6
1999/3/1	228979	6306490.6		4312910.8	1301472.3	6770364.2	4301349	1481988.7	966826		375183.1	880125	2225275.1	723476	1866517.1	958706.4	1789866.6	2598607.4	451164.1	966937	492495.9	1270644.5	373500.4	770308.2	931673.1	577629.1	1727870.2	17563773.9
1999/3/2	451661	6570223		2805894.5	1827836.9	8726896.8	4071123.2	1696620.9	1127408.8		579157.8	988681.6	2117252.2	677430	2048171.6	671917.8	1398335	3546830	1006899.1	734190	1937327.2	940177.8	402840.6	1297324	1101576.8	1296963.9	753659	70077658.7
1999/3/3	740008.6	7828360.4		7991074.3	4921609.1	5943299.4	5180847.6	4356945.1	1055317.8		1182869.3	1952536.7	6967673.4	3415133.6	9266143.9	1429557.6	2783887	5796256.4	2028899.7	1736508.3	4757703.4	646104.5	895593.6	1606829.8	2081987	1971385	4400910	39282259.8
1999/3/4	2026299.7	3364095		12313738.2	2998189.9	5822411.6	8976874.3	2659861.2	1429263.4		1029933.9	1408335.1	4166841.6	3955225	4093200	1803668.7	4887887.8	5851235.2	1643601.8	1292297.1	1925923.6	510932.8	642049.2	2494128	1242290.7	1739225.5	3090791.1	38118387.4
1999/3/5	1961247	4181414.1		14001336.5	2598290.5	2805697.9	15446324.2	4149934.8	1149487.5		1525629.5	2802592.2	6772592.6	1543244.3	5980794.9	4398026.1	12974404.8	4616445.2	2633379.1	1127995.9	1517764.6	611773.8	1866651.2	1341810.6	1840993	1331000.2	3917534.7	35994806.8
1999/3/8	796102.6	4441336.2		21464349.2	5065427.4	7181798.3	7008030.4	2667427.6	1962360.4		1407671.3	1395945.9	5359539	1640346.3	3298236.1	2746437.3	6285918.8	4657650.4	3857771.1	1280973.4	2651377	397710.1	897263	1604042.5	5821875	1502025.4	1192888.3	34934511.2
1999/3/9	1235083.3	4212652		12741449.5	4396898.6	8592026.3	9335514.9	3821971.2	3340173.7		1483649.6	1380862	5115827.3	1729453.5	3027056	2170883.2	3737345.2	5903070.6	N/A	1340311.2	2360046	636708.9	597405	3746118.2	3262653.5	1020944.4	1655508.7	26880841.7
1999/3/10	2103882.6	7338826.9		9090471.2	3796500.4	4629515.3	10379143.3	3178463.4	1315127		1280276.2	1448201	4795866	1388920.4	2366650	1505359.6	3620922.7	6076017.5	1564221.1	1330749	1033938.2	465309.3	632886	1309423.7	2154942.1	568836.6	359961.6	21983987.9
1999/3/11	3198804.7	6227007		20464700.1	5003965.4	5091725.8	16604815.8	3135542.7	3781177.8		2432274.9	3001843.2	8885930.9	2754459.3	2901358	2299254.5	4410043.7	6854914.5	2561106.1	2136169.7	2577593.4	904244	777154.7	1529856	3103672.6	1052061	1744286.8	28009037
1999/3/12	1608059.8	3231263.6		28263029.1	8245566.4	3733750.2	7567607.3	7270475.2	7891618.2		4633792.5	3738685.7	13138941.1	7050783.3	6837547.4	4989873.3	5244352.6	10986517.8	3233441.4	2259502.7	2796077.3	2086895.9	2024141.7	2434137.5	9867135.1	1096053	3466580.2	22965919
1999/3/15	1206550	15678124.8		10313841.9	7441406.6	7270069.8	6774286.4	16213334.6	3725807.1		7484843.9	3526967.8	10311995.2	6680266.2	4632555.7	2830797.5	5887393.6	12962053.1	6014358	4430073.3	4646763.7	2344480.6	2432410.8	2835789.1	5363821.6	2119525.5	4655783.7	23670372.6
1999/3/16	1499421.1	17313702.6		22926096.1	2604050.9	6198088.9	11716652	4283376.1	2148212.2		2583145.5	4209259.6	7571712.3	2717105.6	2605951.5	1868185.3	4481820.7	7209081	2354569.6	1585886.4	1934143.4	4496182.9	1522419	3092877.9	2952454.2	1168794.2	8746916.2	20275154.5
1999/3/17	1805919	13459857.6		17168253.4	3302348.2	4532046.4	11215427.8	3646402.4	3303667.9		2184986.5	8954152.9	10540703	2687626.5	3746780.7	2404464.9	2962574.2	6531160.2	2823316.7	5934464.6	1998620.1	293245.6	2332995.4	1877397.7	3748179.1	1241958.9	9829852.1	24904390.4
1999/3/18	956429.9	48100390.8		9042820.7	2745664	6476381.1	6375486.2	4250676.7	2660646.6		1978647.1	2431588.8	18569502	3303988.4	8098205.2	2735022.5	2069869	7254409.2	2036260.7	10155320.5	1279797.7	456028.6	1216507.8	1731950.8	3357769.8	8023133.7	11493414.1	22599875
1999/3/19	1063164.6	58943207.1		11408622.4	1741037	4686162.8	4543840.3	2794363.6	1136913.9		1968520.5	1624520.9	12476247.8	4196534.7	9398432.2	1903427.3	2915202	4848470.6	1611290.7	8725998.9	1729570.7	5888615.7	890597.1	1380364.8	2225580.3	11978352	14984004.5	16802811.3
1999/3/22	1893929.5	40604718		14738143	2397631.2	9830376.6	4077506.4	3326043.6	2344183.2		3545809.1	1988657.4	9056186.5	4734738.4	7654138	3450297.6	2461483.2	7728444.4	4303929.2	18573916.9	2276434.2	5374529.5	932986.8	2527201.3	4217253.5	6412204.2	20002285.7	N/A
1999/3/23	3775219.6	11919183		9365137.9	1848219	3645108.3	2663726.2	11906959.6	1177309.8		2224109.8	2033128.5	4602354.7	1762584.8	7009787.3	4077926.1	1693410.9	12606969.1	1422898	20702255.8	1354054.5	11251845.9	656638.4	1038683.3	4556322.9	3139692.7	19855086.5	13655797.1
1999/3/24	1779052.2	11765721.2		6731310.7	2181739.9	3507972.4	2327412.8	3247649.7	976232.5		1258589.4	1792470.9	7871647.7	1794464.4	5175102.7	4232504.6	1518265.7	8794218.6	1904162	10667078.1	1849919.4	1005981.1	668899.7	1811552.5	8031925.7	2402236.2	16068346.8	27683799.4
1999/3/25	4623594.9	14598676.2		4307792.6	9924783.5	3405223.5	3896248.4	3252539.4	978761.6		3744710.5	9914980.9	3827031.9	1773114	6567356.7	2950367.7	2298757.1	3987983	1280542.4	7677703.7	1163051.9	7023577.6	545935.5	1651356	14152674.8	2045061	10545091.5	43366480.8
1999/3/26	4970397.1	9512474.8		4790483.9	3852160.3	2851000	2916600.5	3334875.5	872028.4		2370588.7	5316321.3	2797793.2	1819661.7	4591721.2	1375417.5	1949992	3702743.9	1397742.4	9165479.2	3392342.6	7099664.8	592622.3	1700072.6	6078830.7	1682243	13372090.9	19076753.3
1999/3/29	6536923.3	9082518.7		11176810.2	4321345.8	2799600.7	6292963.1	5618175.9	1115440.4		3284085.9	3931614.1	9131294.7	2174012.8	10875210.8	1729819	2463612.3	6511594.2	3100327.8	7340411.1	6999987.8	7728245.7	530277.6	2134410.6	6414812.2	1070492.1	15325222.7	25649122.2
1999/3/30	6610897.1	3999875.4		19546712.6	4175990.4	2616369.7	3804503.7	2456148.1	1033125.8		3193496	3361116.7	5570709.2	5380199.8	3302635.5	2230636.6	1691374.4	4465129.7	1580169.1	9115420.2	3546752.8	33648886.7	570755	1774873.6	4377485.7	1435131	13624224.1	17215560.9
1999/3/31	3992332.6	5565395.2		4461176.4	3518422.9	2433781.1	2886670.9	2675901.4	970616.4		2263476.2	4523154.4	4003607.1	4740393.9	2648429.7	1354457.4	5644546.8	4723214.2	3671768.8	6460753.1	1494462.4	13267303.6	694812	1971429	3287602.8	2300251	15180436.4	13488691
1999/4/1	5564301	9235674		8504790.8	2858735.4	5495203.6	19159796.6	4661364.4	2560710.9		3351951.5	5156435.3	7506512.7	4449987.5	4483017.1	2470368.9	8603406.6	5528819.4	18104222.6	21245548.4	2979355.5	4736320.5	973084.2	5031285.8	4154230.9	1203726.2	9877969.9	18344925.9
1999/4/2	5224309.8	12435249.3		6797174.3	7172513.6	3690896.5	35090790.4	5017492.8	2322987.4		4210160.8	14579665.5	6791780	5007210.5	10102318.6	3585748.7	4033767.7	9714593.6	15631700.8	19712433.3	N/A	709656	2028132.5	4718313	3995447.8	1592039.1	11942775.4	37518619.7
1999/4/5	2902300.6	8654828.1		11998078.6	5218060.9	3681525.6	13799062.4	6358335.6	2904912.7		4232208.7	4286615.5	7520510.1	3081318.5	3491463.1	N/A	3391342.3	5312171.6	7993092.9	13702155.8	3773266.6	7105626.5	1287164	8066674.8	7822429.9	1483949.7	11769883.7	20807556.6
1999/4/6	4696177.8	4074972		6993525.6	2797373.3	8501613.2	10859548.9	3975470.7	4390203.9		3130650.3	4062053.7	6224545.7	3309719	6173166.9	2982944.9	2569270.9	9621995.7	4642586.2	9009437.3	6498129.2	441716	1094901.2	5039412.2	2446437.8	1325583.6	9405316.4	16366993.8
1999/4/7	2676257.7	6237363.2		4576002	4816321	3553698.3	24440145.5	7338252.5	2823768.8		4110270.5	3161728.5	6597060	2377294.1	8167918.6	2241503.6	4503493.9	5518842.3	4933148.3	25059148.8	3548745.3	3493580.1	831296.2	5223814.1	5893037.7	1599503.2	9597636.7	16801711.9
1999/4/8	2223697	4687760.6		5428310.9	2160283.5	4554125.2	12404681	3561685.2	4013666.1		3793290.4	6658638.4	9049077	1981623.6	5277815.4	2144031	N/A	4935769	3510983.2	9291072	2292969	4308806.2	775092.4	3720838.4	4401762.7	1581343.2	13369681.8	15929802.6
1999/4/9	4688901.6	11256827.2		6943637	2542620.9	2972732.1	9582137.8	5385586.7	1690552.8		3555774.5	2320293	7940707.9	2893030.1	19089048.3	2221553.2	2006392	4972656.3	3744243.4	15109995.5	2893260.8	2693482.8	748124.5	5234675.7	16416725.6	1156640.5	13584548.6	14471409.4
1999/4/12	3500281.7	10883337.2		4455745.2	2530579.5	8501790.2	8875167.2	6257180	1555285.7		6043818.6	3404575.6	5194779	2890049.4	11270189.1	2896622	3082395.8	6125457.5	3013949	10165526.1	2777784.3	2801389.3	1306185.6	2887213.6	21036363.7	5236095.1	4889335.5	20579327.8
1999/4/13	3354858.3	6863688		3146655.1	3049730.5	2983602.5	16337266.8	5236241	1782276.4		3070920.4	2413359.5	2955157.7	3038608	4665775.1	1568126.6	2663859.4	5912095.3	3822457.2	12713607.6	2108281.6	1553544	1132951.7	1927679.4	22461430.6	1577138.5	6976979.9	13286554.8
1999/4/14	1114885.3	19313152.8		1980998.8	1852012.3	3500052.2	18276844.9	3508389.9	7128590.5		2210239.3	1501229.1	4323749.5	4141924.7	6405298.6	2264187.3	1205555.2	3007914	2265919.9	14798691.6	772473.1	1389564	741740.8	1699089.2	20000190.2	1345837.6	7867901.6	7777766.1
1999/4/15	1616400.8	10723066.4		3100509.1	10604211.5	4167309.1	21405210.3	6552226.2	6218295.1		2836982.3	808070	5067951	2253697.2	7812187	3044574.3	1372613.6	3911999.9	2509818.6	4994384.2	1764484.7	441840.4	N/A	1684163.5	11402037.9	1187540.7	8577061.7	8243024.6
1999/4/16	2069958.7	39311224.4		3174867.2	7161548.4	3560968.6	10120135.9	5474764.4	2873321		2365137.7	1916562	6818952.4	1825721.6	11207359.7	2632334.3	1770652	4124938.8	2553413.1	5218336.3	1664798.7	357881	439799.8	1211201.8	8877651.8	1077519.8	5306843.3	9628111.7
1999/4/19	1556259	N/A		2225850.9	3094603	1900326.3	6358581	2635550.6	1535087.2		1996044.7	1856577	3690334.7	1165226.1	6442484.7	1872839.9	2126255.1	3521892.9	2373746.4	3430140.9	1392501.9	843754	1548001.3	2703537.8	17982077.5	1304548.3	16002695.4	5923783.5
1999/4/20	2332153.8	25348253.3		2833254.2	5687013.6	1955308	5251946.8	4320107.6	1146047.9		7843114.3	1826440	2989527.5	1147278.1	5193405.5	1653306.8	1845639	2473411.9	2029157.3	3491078.2	795133.9	3113609.4	950481.8	1458751.4	15133775.8	681827.2	N/A	9091145.7
1999/4/21	1538477.6	13500266.6		2363901.5	4198928.9	6926310.4	4981618.4	2983367.7	1936836.5		10992841.7	2284450	3119356.7	953904	10086676.1	1889109.5	2172769.2	4125239.6	1427845.4	3705176.2	1067641	5561431.8	928971.7	2515841	10974600.3	1076059	8914093.3	8716655.6
1999/4/22	1202747.7	11762257		4341403.1	3825992.3	4139954.1	11067855.4	5619574.7	3361309.7		6700391	2993570.9	4523726.9	2139593.9	7903936.4	4498124.4	3075605	5225246.1	4551704	6337993.8	1413358.8	8964526.4	1067079.3	3817545.4	14026617	2000669.8	7178833.3	9627637.3
1999/4/23	816269.5	11067375.1		4525632.1	1865839	2277189.2	17941545.6	3598791.3	1092073.4		11046567.2	2713122.1	4895223.8	627178	6680182.9	2292950	1793559.2	3421581.4	2928463.2	4086620.8	1111892.9	10327603.4	1075147	2075580.1	5592664.6	1325519.7	4914964.1	6916287.5
1999/4/26	1759528.5	15513142.3		15512043.1	2726815.4	5195111.9	9151178.6	5429806	34616164.4		11248761.3	1810939	4674947.7	2170714.8	47295653.3	2184676	1951141.6	4997785.8	3467101.8	7411452	1218798.2	18046864.7	642764.5	2739677	7615675	2746533.9	1649971	7686600.5
1999/4/27	1948247.7	22784894.1		12095802	1985096.9	2522683.8	8484077.6	3288684	14782051.7		6688708.9	1196014.7	7272476.7	1478532.3	10807571.4	2523564.4	1147223.6	5047878.5	1985494.1	4055110.6	1324799.6	10714033.8	689934	1871512.6	10050562	1549330.8	5619137.4	5506677.6
1999/4/28	937656	38699704.5		9352724.8	2853285.6	5714690.7	9265416.2	2664039.4	8811024.5		4763819.1	1350519	N/A	1167495	5245269.9	1915288.9	815197	7267032.4	1514090.3	1869830	869954.2	1333410.6	470642.5	2005402.2	4411278.7	1682701.5	10186913.6	4998308.8
1999/4/29	1005845.6	24557946.2		3907970.4	1696823.9	2112303.5	3563940.3	2213481.5	5992573		1805411.2	1123429.9	5584383	822205.1	5148634.6	2051881.6	660062.2	2223455.5	1455668	3236594.1	911031.4	1077614.3	583770.8	1239383	9249957.6	846588.5	6482092	3888560.2
1999/4/30	768523.5	18475560.4		8045492.8	2296452.5	2448255.2	3087485.7	2869015.8	4408458.4		2958103.1	920038	4631957	609537.9	3787730.3	1499191.2	988742.4	2165366.6	754243.6	N/A	1460424.7	1044920.2	457841	1228918.9	16807016.7	922883	16335456.2	3124456.1
1999/5/4	913325	9390070.5		3272100	1233170.6	847925.3	2269193.9	6113828.5	10658826.1		1802602.5	4301494.5	7289283.5	961591.5	3122625	1060676	815827.7	1873277.4	858697.6	4332212.9	506632	4744827.4	402305	N/A	7542903.2	798735	10939264.5	3513989.7
1999/5/5	3863983.3	16846573		3615001.9	816222.4	1836228.6	1386556.2	2373810.4	5608619		1916387.1	6215572.4	2993293.4	438004	2657175.4	1503756.5	656983.4	3708735.9	804458.9	1053840.8	758777	821203.9	164478	1205398	2961882.6	860409	10931159.9	2643508.8
1999/5/6	1344812.6	11917652.3		2745437.1	1197133	2058091.8	1807386.3	2030146.8	6515428.1		2910316.2	1412608	2954938	726004.2	2268116.4	3721861.5	1109044.5	5987849.5	1080944.2	3808300.9	875385.8	210133.1	434554	1635012.7	2217713.4	809637.5	3227278.9	2533286.4
1999/5/7	1830138.8	9155046.5		6072113.3	747417	1193170.2	3177063.9	1931532.4	11996352.2		1946289.6	1003932	2307047	751380	1732429.4	1420973.1	1784320.7	1988822.4	855967.2	3780865	678904.5	254247.8	604286	649481	2013364.9	439162	2370878.7	2935225.9
1999/5/10	2034921.4	15317584		7198677.6	1736065.3	3050528.3	3979883.4	4771170.9	10213923.4		3959929.6	3030896.5	5714920.7	1470391.5	3778880.1	2319693.7	3903926.7	N/A	2869337	4829813	1097557.2	824888	1060300.5	2904100.1	7372151.1	1701267.2	7205338.9	7551861.3
1999/5/11	808438	7891830		3193019.4	1064209.8	1157191.6	3739395	2481945.1	4531032.3		3120253.3	1524046.5	3222700.4	960941.5	2319569.2	994028.4	2199046.8	3183343.5	2649839.5	3539446.9	1291764.2	351123.4	374944.9	1215385.8	2315259.3	1103525	4790029.9	3227430.2
1999/5/12	583076.2	5184905.7		2888174.6	477119.4	1274990.6	1931591.4	1466513.5	2558153.2		2937411.9	1536301.7	3875857.2	788855.5	1741716	846261.6	803791.1	11821955.9	1645004.3	2022526	450448.9	3968485.3	284938.9	1283570.9	1400766.3	794944.5	2532352	2753864.1
1999/5/13	449166	4444065.6		2537199.6	757652	1074473.5	2145467.2	1347118.4	2991276		1930635.6	1872482	2165258.4	437759	3864835.3	879130.4	554059.4	32725384.6	711330.9	3731141.9	1935092.5	446376.8	422811.5	1084033	2887660.1	782012.3	2956803.6	2994147.7
1999/5/14	550207.2	6051663.7		3104721.4	957845.6	2149982.7	3443121.2	3164399.2	3062845		1999350.2	1795127.2	4175791	691743	2968897.6	1604020.3	805383.7	15257951.1	2022332	3329391.7	657574	610635	634295.4	2027500	1080012	1298192.2	4074120.1	4271744.4
1999/5/17	917683.8	7454216.4		2227432.4	801654	2503880	2573623.6	2536329	2500341.6		2044356.2	1743740.8	4502367.8	738751.8	3153548.7	1232812.4	1138043.5	31837357.6	601089.5	851575.5	498379.6	463149.9	425851.7	1872294.8	2396138.5	748985	3799772.5	3002405.9
1999/5/18	701746	11178589		1192040.6	528342.2	1022351.3	1679873.5	1341661.8	1920367.6		1315493	2595520.9	4020762.6	502674.1	1452601.3	799347.5	758946.2	23256783	715757	1687548.6	351619.1	800194	341763.1	2408192	1286425.5	1200462.8	1462438.6	4800710.1
1999/5/19	1651748.4	22590821.3		2503397.4	1439069	2048606.9	2223079.2	2110844.8	2473136.5		4474491.6	3166029.4	3915168.2	1074957.8	2774015.8	2210390.6	1043700.2	29156280.2	1574798	6498518.5	864654.1	1086236.1	789162.2	2028061	5561522.4	1652940.6	3748052	9419135.5
1999/5/20	1823112.8	35281375.1		4603221.3	2989170.9	13811591.6	N/A	4465258.5	3867254.4		5238222.5	4598494.4	6656249.6	2453658.9	4240740.3	5154482.2	2817107.4	45293119.3	2767745.2	8965920.8	2218503.4	3178743.4	2323880.2	N/A	11300150.9	N/A	12182257.4	17384792.6
1999/5/21	3345239.8	81554388.9		6311683.2	2645661.8	17418869	7151583.4	4281320.3	20379926.7		4137866.1	4889052.2	5087498.4	5007225.3	6281498.6	7841745.8	3216279.8	49298502.1	5847650	7878696	3468325.6	N/A	2923528.1	11679839.1	N/A	3550119.1	26015815.6	20734568
1999/5/24	3099359.6	80392806.5		34804814.2	3731756.3	13118902.2	8607221.2	11034152.8	65697691.6		10550526.5	6914105.7	10657084.3	4462243.8	9320302.5	7914822	4933039.1	80352066.2	5751403	20337638.1	9959070.6	13138236.6	2798673.3	12253441.9	15791417.6	18953970.4	30030586.3	22734476.3
1999/5/25	4811150.9	75414695.2		35472430.9	5586427.9	13112396.4	11420552.8	33560598	42734772.9		6902303.3	N/A	13743952.6	8713865	12615926.2	7552620.3	6772365.5	55394246.8	6280504.8	16824787.4	5264864.7	20900637.6	3750059.8	7733763.9	18419750.8	9922788.2	15327469.8	28339632.6
1999/5/26	5249431.3	37408005.4		12810667.8	4284594.3	7496499.8	7738081.4	9303826.3	19779991		3542259.3	6414981.2	15816309.7	4552800.2	7523722.8	11577960.7	4088516.3	32642537	5611053.8	7573448.7	3691102.8	12972868.5	1655598.2	5100280.9	8960214.4	6014798.2	9945239.6	15655102.5
1999/5/27	8846822.4	36970380.2		12567460.7	5840048.9	12569727.6	12215806.6	10988935.2	18684868.7		36552450.8	8225358.9	14836115.7	10450674.2	21959799.3	26464486.4	6625749.6	30610153.3	8172972	11024858	4896113	36440211	2890330.7	20074991.4	16650221	7095391.7	25849785.9	23831524.4
1999/5/28	N/A	32110160.8		12016043.1	3717537.3	7124656.8	7840558.3	10005226.8	13537714.4		37198003	8591492.6	N/A	5836454.9	N/A	16172323.4	4570620.3	20369641.9	5412397.8	10456195.2	1944771.4	80480583.4	2931548.6	13534287.5	16758781.6	7138057.9	83360639.1	17325976.6
1999/5/31	20428793	28520409.2		13323661	5997866.2	12581001.2	9716648.9	10504401.2	13094823.2		16241296.8	23282884.7	13232406.2	5611674.9	42545619.1	14584513.7	6538200.3	29696765	7388677.8	13272902.4	4427431.4	56582523.4	2022740.2	9489635.2	11602345.2	4678039.4	112928603.6	67351721.9
1999/6/1	49723428.3	78548104.8		19525595.8	2364733.2	31583012.2	14188855.5	27375543.8	15137929.2		37513100.4	19149597.3	18138415.7	3361431.4	15091375.7	6729765.5	3329382.4	19792575	8115353.6	9138300.3	3320996	50907662.8	2343455.2	7831343.3	9688565.7	2961576.7	49807453.2	30529558
1999/6/2	16932773.7	87704663.7		18347540.8	5607085.7	19005947.3	25090479.1	N/A	10741052		N/A	12956146.8	16020113.1	4814207	15167004	8947944.4	4036512.6	37582183.5	15569356.1	10355486.5	12069751	55041870.5	3025329.6	8396063	10404517.3	6391403.8	28773311.8	80688138
1999/6/3	10663785.4	33351810.7		34085911.9	17176451	7090891.9	7779066.6	8423334.3	8297763.2		10405107.8	8951878.1	12299300.8	3394157	7350684.1	6944922.1	3103100.4	12207047.6	20448615.1	5517699.3	20305014.4	25059583.8	9424623	5286768.7	8697053.3	4184524	16536342.2	60222943.8
1999/6/4	7797821.1	29650242.9		45170935.7	4251010.3	6702317.2	6369642.4	31512799.4	11471027.5		9535153.1	9572537.6	8649309.4	3611396.1	7550057.3	4432943.8	2319004.1	17939336.3	24300161.8	5254217.3	6409084.8	25743959.6	9976883.4	3937943.1	7324859.6	5563280.4	46791364	33204682.5
1999/6/7	7332450.3	33374950.6		52914220.3	3495610.1	8413292.1	35655721.6	71875946.9	33311826.2		8478145.8	6104801.3	9205349.6	7601590.2	9524846.6	6740218.4	3778485.5	36916099.5	5368466.8	16416797.1	8424620.3	19557401.8	14159563.6	6876431	7233194.4	9015740.9	35287112.1	26184082.8
1999/6/8	10660591.9	22059824		47349622.5	3412817.3	12561672.2	49820308	34164915.6	17738313.4		15744954.3	11090046.6	12386091	19782214.7	9840980.1	38543477.7	17053614.4	21055409.6	N/A	9259683.5	5862835.7	97838352.5	33007997.4	19497256.6	9422007.1	5664450.2	38557338.5	25115161.2
1999/6/9	6288814.9	21229458		35463385.1	4752266	6581716.4	44873439.5	16883361.7	10043047.8		33498613.4	7921082.2	27175050.9	6427044.1	9752464.1	7549476.4	12194686.8	16251869	3858571.8	33368164	5042124.6	29590160.8	8047146.9	15346023.7	19472038.4	3018436.6	28613751.4	19427918.5	247909721.8
1999/6/10	8585419.7	28133382.7		60542424.7	4027451.3	10738237.6	121058473.9	22616668.2	17423951.6		36613704.1	15088752.1	27983063.6	12430007.7	14683052.5	12517262.2	11276196.8	22378567.8	11115209.7	35387995.1	9449947	21009782.3	6069725.2	17100297.8	15253714.3	7146880.7	67554469.5	16103237.6	115253996
1999/6/11	16563935	25670542		42867508	5069258.2	13601870.6	81333095.5	21812537.7	30453740.6		53145806.4	9497581.5	26576931.7	10783007.6	12196268.2	9012538.4	8951819.6	18331376.8	6475693.9	14478478.6	16871178.9	25755140.7	3928024.5	7670351.9	10807814.3	5769586	45058309.1	22358760.5	71721916.3
1999/6/14	17272303.8	27804785.9		30897684.2	8910508.7	19767155.3	65030291.3	30005073.3	15872249.8		52797056.3	15023786.5	20047588.8	13707868.5	24737269.4	20397120.2	9533023.7	38594545.8	9891003.1	28103945.6	20043461.2	48885496	N/A	17152127.9	44402444.6	9620311.6	48314413.7	20079446	78482923.4
1999/6/15	16607220.3	37902244.1		70871562.6	8185963.4	18210971	69332392.8	31937962.5	21359321.2		36153975.8	17341731.4	22350682.1	15513762.5	38026660.5	15609928.2	13685723.1	41468103.2	20482812.5	28455474.3	18189669.6	26709012.3	7662979.9	31302576.4	36150302.5	12452818.2	58452130.7	31374713.4	65938420.4
1999/6/16	8312902.3	66169710.4		30658040.3	6492213.5	10990086.5	33624821.7	16924314.5	16637636.9		21893585.6	10667910.1	18929908.6	7397905.1	38520938.2	12346838.1	7827429.3	69140837.7	16550775.7	19634491.9	8665360.4	28339599.3	7139443.6	18711538.2	18275667.4	15821783.6	30542089.9	17705718.3	44881967.5
1999/6/17	15906226.7	79404495.4		24989983.6	6797868.9	40773456.3	34874761.4	24722701.5	17057077.4		57329578.8	44324065.9	28813982	14656518.2	67872663.4	21801929.2	10574322.4	96986689.7	31344430.3	23588132.7	11071414.5	62218286.3	5700167.1	19409258.1	26182279.4	30960863.4	27104513.2	40835439.8	76682130
1999/6/18	9685208.8	52108903.9		38998035.6	8460634.5	35264239.2	46150432.5	36020192.9	28288540.4		24056241.2	44811207.8	25190437.4	N/A	35045534.5	18672769.6	21496686.8	48891368.3	19321955.6	78965101	16756501.3	56528540.2	11381895	29663999.3	35414035.7	17078535.4	93644193.9	48112325	62518131.8
1999/6/21	14465457.5	33332142.5		55073909.8	11795256.8	48580750	55428295	39463019.4	29546375.4		29173545.2	22139792.5	23224530.9	20865755.8	28232181.8	17355200.9	15956395.5	29109575.6	15322049.4	67987004.2	14848651.1	13564845.3	9664407.7	38031808	41853351.1	14184300	72160960.7	26455967.2	29004087.2
1999/6/22	42876087.2	35962921.2		29108821	15366750.2	18401726.3	48304991.9	24472750.2	29755476.5		33814134.1	16430883.5	21886107.4	20358025.4	26605527.4	13193353.7	14337539.5	24961085.1	17001509.6	39186127.5	12732894.6	22654025	6870362.3	24512031.3	31004399.4	10131959.1	31662556.4	33919137.8	26312883.7
1999/6/23	25150872.8	40247377		44298042.1	17484593.3	27172078.9	82988641	37337283.2	40660106.3		40413150.3	13695100.4	46053032.3	20407846	35668883.9	29143092.5	22213163.2	36349244	16006892	42372274.8	26412088.8	79010565.8	10155399.9	28504363	46458182.2	12368357.6	59509139.3	31091032	49645384
1999/6/24	23498697.5	71878700.6		51982819.6	14820938.8	N/A	90924286.8	42566120.4	24308826.4		47897487.9	23859387.7	44446655.1	23269037.4	33801573.8	29526856.8	19861203.2	53390894.3	16839023.8	46831722.1	22314003.4	93012576.9	18654915.7	27780603.1	38259866.2	34231264.2	77005804.6	38154847.3	36091786.4
1999/6/25	26413106.2	96171430		54334879	23221195.1	47334957.7	145028563.6	41219722.9	38859843.9		62247546.8	99288347.9	33703038.9	41487996.9	53637671.7	61775530	19291963.7	106368484	34145173.6	56326517.1	20924582	126661410.5	40188959.8	52924578.7	50674470.6	53918720.7	45775480.6	57866481.8	41335188
1999/6/28	20443255.2	73095824		44740677.8	16324323.1	36103197.7	71665219.8	35132215.1	37682203.3		58867805.7	46372682.5	25083454.2	31971340.3	38330224.9	35728961.9	17952419.9	62080929.1	33117991.4	37317546.8	14723192	92271683.5	15206227.5	33193138.7	40108920.5	31968184.3	63395375.9	43628386.8	36079468
1999/6/29	22003059.3	49811199.7		91260082.5	N/A	33514288.2	110332788.9	85314935.1	65791844		113962053.6	36184936.8	29741890.2	27839032.5	66795673.9	28620437.5	45280988.2	51188283.6	26587488.2	42779959	45632130.1	60268751.9	11228469.9	31951297.3	33488925.3	27326973.7	54139715	63909546.8	37964062.7
1999/6/30	15912061.5	41881440.2		69397626.4	10222770.6	45737300.2	71529188	66790276.8	34661486.4		68474648.5	21057405.5	32170662.3	17823717.5	43713266.5	29184049.2	62485078.3	42870116.6	21613446.5	28791621.1	64218379.6	44611132	12301015.8	25421615.8	113132630.1	21913373	46794980.9	47463749.6	43080925.5
1999/7/1	8417886.2	26476838.4		94811277.9	9310365.6	34272692.2	52519948.9	35247990.5	20836893.4		26177312.3	16348336.4	39545521.2	11793216.6	25930413.4	38343006.1	21447565.1	23488390.9	12717492.4	24019345	11809949.5	17259713.5	8967724.4	21934762.9	34654312	15380440.1	20361260.8	37549760	23314488.9
1999/7/2	6571577.5	28289675.3		83567575.4	8541465.4	23848473.1	37388616.3	22608198.6	25422425.9		25851533.3	13384512.7	23577862.5	13073745.4	25271820.4	27977900.2	26988850.1	25792051.3	13214625.5	16645606.2	12673301.8	13819766.1	6795073.4	15689828.1	49426857.2	15725338.2	37903281.7	34997480.8	18050785.9
1999/7/5	6146309.6	25693428.9		67001806.7	6570459.6	30247280	107121680.5	32614077.5	15603239.3		21777584.9	12181312	30013392.8	9912085.9	19378882.8	62839713.4	45189647.1	21401849.9	10296342.7	12884280.2	6748306.7	14869767.8	4468705.4	12857576.5	72678177.7	9511148.9	11590341.3	26159411.4	10492405.2
1999/7/6	4792103.3	16039592.1		35593867.7	4281243.6	59548433.8	62749241.7	44078057.7	13740394		12492618.2	10474401.5	25578342.9	6318202.9	13949775.5	28088010.9	19927128.2	8165980.2	5232161.8	6971509.8	5553533.8	8114174.5	3056024.3	8392238.3	29895256.9	7277501.6	12526965.1	15338582.7	7374065
1999/7/7	3808780.1	17451319		60306910.7	3678691.2	32035325.2	37466241.6	102135375.9	9690807		11088221.9	7536031.2	11052956.2	4849724.9	12037044	31880039	12226687.5	13736114.2	5109278.6	6693194.3	6407412	5852679.2	3291544.3	6762945.5	20946667.4	7995116.6	10231003.4	10974176.9	7009788
1999/7/8	6648460.4	13173344.1		29102916.9	4441451.5	24284941	31386235.3	80914705.1	7786344		8877147	7294388.9	13841843.6	5690174.8	14947134	38469998.9	11361800.6	18376591.7	10999286	7783930.4	6708753.8	12725144.1	4869601.5	7110570.3	15157739.2	7352865.9	18676250.9	12163354.9	13135269.4
1999/7/9	7674375	11586154.5		23708253.1	6516624	55693440.8	26501382.9	98322324.2	17531991.8	786720	9222974.6	11586971.1	13390108.5	4540690.7	10077197.7	18644528.8	33010623.8	68334651.6	8158000.1	7619989.6	19932539.7	6222345.1	3159309.8	6488394.2	15385494.5	5223588.9	17068147.8	12654614.4	11657907.4
1999/7/12	22087956.9	15138100.7		18754579.3	12200279.2	54383639.6	14925630.7	145591971.9	7529093.7		14390771	29902906.6	9389171.9	5810132.3	12504177.4	19201832.1	42669136.9	137877367.7	3685532.8	6549237	14844623.1	18107210.6	3155424.2	12922559.6	22687898.1	4814619	12390767	32463108.5	8569515.5		2264806385
1999/7/13	34250920.7	13477397		36090087.8	12976446.4	28584343.8	12783010.9	62255964.2	5934985.9		7342450.2	22072603.1	26028456.2	3878544.2	8345032.2	13199814.3	19777336	40317706.1	2716523.4	8861154.4	6499069.1	4650611.3	1986375.4	22839481.6	11824166.4	4706459.5	9960202.8	10871089.4	6306643		629614627.6
1999/7/14	9799909.5	7613353		48713420.6	5272079.8	19915904.8	11014431.6	39103918.4	5802700.7		11285099.8	17750175.4	33421950.7	4087873.3	7789576.7	13474285.1	23640015.3	19044002.6	2401655.2	6335795.2	22418086	2879241.1	2099242.2	16688274.2	12692239.6	3051925.8	13886876.9	9171357.7	19362609.2		441114064.5
1999/7/15	5369352.4	8194633.6		34241114.6	4051162.2	20062165.5	10878057.8	33101041.2	4902952.4		9311019.4	10514320	18233519.3	2462304	31777579.9	14654000.3	30110208	17906439.6	2686428.1	6249217.2	7521148.6	14178400.9	1963311.8	8388846.4	7114405.6	3703111.8	9597792.3	13647960.3	8903181.1		489280165.2
1999/7/16	3538675	5020843		15787096	5792143.8	10170930	16906927.1	37808691.2	7771816.7	2059674	9506907.8	11035527.7	48270652.9	4744968.4	57966462.1	8734874.2	30746056.6	16209489.2	2962885.2	6912092.8	6147192.3	31954772.3	1359443.9	9758020.9	15007907	5293406.1	11262044.2	8552490	8877735.4		405525354.3
1999/7/19	4240777.5	6892014.2		18449955.8	4397069	18786131.4	13069769.7	23317695.9	8683404.2		5390285	11382067.2	25524690.4	3324528.4	41062964.8	12488916.3	18763113.1	18501918.5	4035174	5061291.7	4156291.7	65816967.2	2036522.5	9108203.5	12468626.9	4299152.8	7680978.3	9526426	5290548.8		281325666.6
1999/7/20	3767923.1	20227000		32611726.5	2498536.5	15223249.7	10866183.7	21337000	9270964.4		5705771	17058187.6	25041000	3465350.9	25188413.3	16319509.4	19242703.6	20356674.1	4556298.6	6281768.4	5822259.7	15488865.7	7779976.9	7515028.6	16877465.4	6458091.3	14031841.2	11618919.9	8494195.7		398097846.3
1999/7/21	5293925.2	70271521.3		51453621.4	4318968.6	18899154.9	22022241.9	31634752.1	11482240.3		16008983.8	31029932.6	21656281.3	6915083.4	33465886.5	13294762	17139446.6	37376106.3	17324252.3	10282082.5	8330764.6	43574383.5	24338378.6	11956121.1	16434777.2	13456055	12314325.9	18212046	17645933.3		457166824.9
1999/7/22	3508930.5	28715526.3		61444750	3034801.3	15406904.3	12278423.2	19294528.1	7561562.6		7535572.1	52351707.1	12828998.6	6370452	15776549.5	11896825	12550160.9	15889457.1	8512034.4	6115457.2	4458667.8	9566130.8	4827059.8	5649555.2	8710455.6	5819995.6	11887150.5	11682711.1	19792189.5		279956844.1
1999/7/23	2746363.7	26841326.2		37138917.8	3619660.4	9423984.2	7168347.4	12518427.3	6574995.6	1038878	8973956	49305147.4	8782537.6	6259354.4	9046929.4	11761475.3	6261586.4	13694409.5	13763321.1	4477743.3	2670801.3	11955909.7	1732153.3	5025598.5	6242486.3	14852005.6	22534483	8584720.4	8245354.7		138244775.8
1999/7/26	8681045	28117291.6		18984881	4388385.4	9571242.2	9799565.2	10454067.2	4952868.3		19486520.9	15486563.1	11066566.6	3072377.5	26644985.1	11227787	7161291.2	7780936.6	11921533.5	7213788.1	3053389.4	25260680	2667898.5	3252162	12062082.7	9390556.9	16884939.3	16052848.6	7050302		100744570.1
1999/7/27	3093278	11709083.6		21485478.8	3274910	8358160.5	6101755.9	10535186.2	3654499.8		8962461	11658410.3	9227344.6	3004222	15315769.7	7097255.7	4123637.2	6389943.1	22163818.6	4763056.9	2214245.7	29308665	1417658.5	10166529.4	31014883.8	3795598.3	23714098.1	9218945.6	8360891.4		175492395.4
1999/7/28	2315546.2	16913505.5		19535257.2	27815002.2	14946503.8	6669234.2	9372732.5	5463836		17636343.5	32850937.7	8878846.8	2485011.8	19533211.8	7957255	3431986.7	7966968.9	6933440.3	4518971.2	2623003	13109638.9	1655317.5	12944346.6	22345060.9	3816569.3	24815406.2	8417818.1	5716048		111859845.9
1999/7/29	3904336.1	10300848.4		17377672.5	25523625.8	13860826.9	4765703.1	13567288.8	4777226.7		17505115.3	21060091.8	8568507	3332918.8	9084527.3	6598879.2	2568727.1	11910652	3662013.6	3769035.5	2022155.5	11107231.9	985615.7	7054375.1	6133770	2842458	37385842.6	6414295.5	5746021.9		438262508.2
1999/7/30	18709986.4	10046228.1		35641978.8	14330202.9	17012088	8841452.5	16728415.1	4442214.7	1778791	39298362.8	15512538.2	11712565.2	9216114.1	8228455.5	4914887.8	4772138.4	5795372.2	12654411	9761339.3	2353942.2	11776447.2	960307	4944080.5	6803816	2437621.8	25074354	9007942	6551643.6		237821414.1
1999/8/2	8866100.7	8903049.2		47930024.7	15056016	37598450	16731627.6	11847390.6	6319452.9		10974560.6	33612639.1	10565468.1	29930897.1	10950216.4	3538741.4	5118033.4	6272386.8	15178777.6	19719695.3	3486005.2	5710250.2	824953	10773678.5	5118816.8	3704977.7	14846468.6	14647830.5	6795981.1		135411458.2
1999/8/3	7650900.4	7317981.4		36834024.5	19334716.4	20547647.8	11496915.8	17265909.1	9241098		7409767.3	39818746.5	21724385.4	10911458.5	7203684	6877128.9	4568365.8	8756041.9	10511739.6	12089928.2	4713714.5	5290256.6	785750.2	15355578.9	6538623	4953863.6	15156264.5	24264085.3	5587784		138762756.3
1999/8/4	7469000	14943000		32954000	13277000	46614000	8774000	8924000	5499000		9928000	16704000	14094000	6592000	8808000	12342000	7852000	10863000	9428000	13187000	5167000	98592000	2007000	7707000	7938000	5158000	15038000	39270000	5133000		123087000
1999/8/5	6377081.7	9171150.4		53270951.3	6981359.1	73828927.2	9039229.4	27202861	4701855		8760687.1	13325110	10430794.2	5437254.5	9044048.9	17300999.4	4317031.9	7433181.9	41922408.1	5765410.1	7101557.4	57947688.5	1742074	5922572.5	7048958.2	3698748.5	15750229.4	37960103.8	7823894.4		228194711.8
1999/8/6	6580346.9	41874871.8		36828085.6	17230195.3	52673035.5	13027918.3	19092158.8	6963526.4	6800981.9	9802362.4	52645013.1	12264637.7	4863049.3	12501851.7	56745396.8	5679351.6	13822666.7	43384009.4	8002760	3992280.1	22450303.7	1288118.1	10787624.6	11404367.7	5066368.1	17964091.5	29151886.4	20792372.6		239103495.2
1999/8/9	5412138	18768167		17526378.9	27785076.9	106465504.7	8149668.3	10493935.5	6497594.6		9345455.1	44104235.2	7883451.4	3293340	7547198.5	23689900.2	3592856	7304830.6	35481131.7	5141348.2	3194734	13765469.1	872002.4	9763468.8	11483476	2725430.8	11610128.3	13361856.2	7118817.1		192540856.1
1999/8/10	2995296.6	16209188.7		21572816	11029308.7	40530913.8	6156129.2	10561490.2	6512144.5		5952991.2	N/A	11047023.4	3452189.9	5141087.8	24128203.4	3176310.6	5603862.3	18063419.6	4169120.4	1529353	5942019.1	1354078.5	3907311.7	7345291.4	2336146.5	8040639.5	11384192.6	8023953.3		198304479.9
1999/8/11	1805413	10334657.3		20132427.8	9031163.9	30797741	3474125.7	6388409.7	4979936.2		3843862.6	68050122.7	7294365.8	3066070	4000388.2	11910325.1	2982578.1	17898598.9	9738198.3	2843536	1651265	5696212.7	796086.7	6980464.1	3998875.8	1647837.5	4911139.7	10759365.9	2626698		437940477.1
1999/8/12	1479029.6	7479227		13119173.4	4700645	24109975.4	6158701.2	5879822.8	3601768		6010318.8	14675161.8	6134138	1895307.7	4615974.4	7657653.3	2292121	30201290.6	9890763.8	7623479.3	1209554	4242280.6	560814.2	3523195.2	2719076.5	1564636.8	11166957.5	16000327.1	2854479.7		33104170
1999/8/13	1192261.9	5083046.7		14785277.8	4057065.4	18305919	2879577.3	3413226.4	3199134	12167928	3816619.1	9889912.9	3409154.6	1854411.8	3043900.6	6278807.6	1509125	15475673.5	11195782.8	3012860	2194919.6	2712018.5	738564.9	3084193.6	2300033.7	990445.4	8623190.4	10538720.7	1430929.2		26522856
1999/8/16	1268050.7	6038656.3		11576862.5	2908007.3	N/A	22853178.7	4549193.4	2230360.6		3884466.6	11169741.6	4079420	1867770.7	5903082.4	5733113.8	1602270.2	11651253.8	7743993.7	3498584	2473389.5	3526780.8	514800.4	3046504.3	5371894.6	1605157.4	10826452.7	7418732.6	1919987		288668292
1999/8/17	7164359.6	10797710.9		12491325.7	4850385.2	18064435.7	22988964.6	5605367.3	2444023		4062693.4	10660298.3	3584659.7	2681579	6197902.6	10044884.6	2250471.4	9897293.5	13579930.9	3354429.5	1995756.6	2878004.4	1310664.1	7149678.8	4283889.2	1483164.8	20669129	14618993.7	2846416.1		150206046.8
1999/8/18	7493817.8	6055480.3		13716439.3	3549030.4	16023862	12205252.8	10506173.1	2283846.3		2465300.3	10848771.6	3283882.5	2738634.7	4034467.6	4012085.4	1354866.3	5355290.4	24010151.1	3067960.8	1200134	11589197.1	853916.2	5116581.4	3297554.5	1602488	17940752.1	11062150.2	3747689.5		158130580.7
1999/8/19	20472066.1	31972839.9		39955271.5	7316178.7	21673068.6	19670156.1	17283957.6	4322246.8		5029287.6	23330985.4	11662581.2	4695393.3	9055427.3	15696127	4672410.1	18584644.9	13987793.4	9964317.8	4168425.7	31880774.5	8246612	22494970.1	5423163.3	2941401.3	25759388.6	33322280.6	8859396.8		189856746.9
1999/8/20	7574370.1	14775863.5		27141688.3	13557242.5	64886877	13992599.7	14743240.3	3393861	8170575.8	6108800	13583650.3	36518006.9	5982335.9	7765189.5	6626295.2	3933652.6	12273164.8	14532634	8707608	5076613	37883100.1	10162882.5	8955061.3	5165359.4	2366788.2	14915591.9	32270999.2	4922087		205993310.4
1999/8/23	9138930.6	13388670.9		23481564.7	38832096.7	47835454.8	12828515.4	38178646.8	3731669.9		5169974.5	12504559.4	21086785.8	4397919.2	7480698.1	5564498	2769332.8	7916554.4	12852352.5	13040402.8	4299102.8	30498863	8252587	29526193.4	5403165.2	1318686.1	9261865.9	17531970.1	10962067.5		120846118.8
1999/8/24	9943687.6	24089808.8		13138289.1	12164029.9	27759920.7	25375879.4	32879936.4	3879549.4		4847233	N/A	19638006.7	5571675.1	6212802	5948754.6	2146188.7	8085913.6	33100364.2	7635694.7	2683984.8	26780529.9	8889222.8	16556139.2	4624840.2	2184537.4	6821933.1	17400560.9	11469698.6		116685627.1
1999/8/25	6707993.1	11641160.8		18097355.7	10020762.9	19986699	11615065.7	15518006.1	3085914		5228942.5	6682204.8	17892318.2	2873793.4	33199485.3	5286391.7	2669226	7647124.1	23136700.8	5194638.8	12898592.6	13744419.7	4062184.6	18355507.2	4468271.8	1230608.6	29952393.7	22877005.2	5657474.9		67652641.4
1999/8/26	5494819.9	9630031.6		10210516	7366085.4	13310377.8	7879363.6	10580891.2	2620295.1		2931460.4	8823759.8	11224597.5	2449892.5	9161799.4	4434234.4	1859717.1	4150867	5661678.5	4195471	2707081.7	13298242.1	10138481.5	5431595.9	3637549.6	1668226	112515634.3	13825804.9	4612034.6		35947474.2
1999/8/27	8983573.4	4323032.2		17968437.7	6836329.5	15598475.1	9826032.1	7077455.1	2305611.2	4565243.6	2821592.8	5757117	23184963	2133300.6	7522217.8	12022438.4	3347474.7	5553147.9	13484160.3	10592413.6	2203072.6	7542420.8	4206495.2	4731369	4092652.6	2828473.3	80902988	21627686.1	3131203.7		38220545.1
1999/8/30	5144122.1	17314754		9156423.4	8320413	21424377.5	6935363.4	34037283.1	2722798		3734150.8	4231197.7	22975732.2	2379178	6039398.7	7200919	4548250.7	4621386	15348363.5	18856161.5	4103186.9	7779457.1	1900816.5	6973399.3	4408680.4	4603804.9	72165229.3	13837194.2	3902457.9		58548072.1
1999/8/31	5053922	6541574.9		8190504.4	4667348.8	16421069.8	6304463.4	10964373.2	4454192.9		2960813.4	6331426	10982997.1	1843170.3	4837897.1	3922375.4	2283403.8	7133830.7	13658794.1	10750055.7	8942363.1	37887638.3	1976017.1	4511368.1	4219810.4	1877996.2	45184914	13672212	19331365.2		24397268.8
1999/9/1	4314523.7	13739162.4		7045406.6	6649283.4	51328241.2	5472704.6	9506293.1	2245298.6		10226118.4	3729688.5	6575999.4	3056418.5	4396102.6	4959082.5	1959865.5	3354042.9	8981620.4	8776088.2	2716548.2	29851901.6	2124619.5	4904751.7	12446838.3	1260026.4	34321220.5	14722746.9	63966944.9		30960414.7
1999/9/2	3718811.8	13997824.6		10807399.5	5364492.5	74422740.6	16260846.5	8645549.5	3420191.4		4556391	6126413.8	6258822.7	19959327.2	5044939.1	7933352.6	2549891.2	4668884.6	5780376.3	5150927.7	2377047.7	15421877.2	4254744.9	4716289.7	3660732.9	1244404.5	31149510.3	16320437.7	27694381.8		39586190.2
1999/9/3	2569035.3	6877803.9		26233985.4	6011408	52051424.7	28863586.9	5722608.2	1673706	3864348.5	16101582	3199291	3673658.4	7364733.5	2646487.6	9012260.5	1301642.6	2386299	7043383.9	3887936.8	3009408.1	3903395.6	2166363	3903902.5	7506710	1224479.9	25996315.5	8527219.2	38172397		28415390.8
1999/9/6	1391558.9	5100711.1		4165576.2	4437523.5	24183648.1	16129643.9	6720468.6	1173038.7		16035581.8	1351052.2	3971135.9	2671456.5	4122192.5	3023020.1	2188457.3	2351973.8	9344990.9	3161427	1263464.6	2795832.6	1356553.8	4998007.2	1806068.7	873851.6	21044950.8	10682114.6	9815185.9		25324985.4
1999/9/7	2866033.5	4834660		5033674.4	10869384.3	26374167.7	25805735.3	4260301.3	2427532.4		6662299.2	4340007	10565202.9	2766482.4	2997334	3524108.5	1394605.6	1670218.5	3022839.8	3180803.5	2784249.8	18941702.4	882594	3101058	2343724.1	1013855	20872091.7	9006481.2	9411068.7		21618850.5
1999/9/8	5534069.3	3899834.3		8843418.4	8128537.1	13676668.6	11068228.4	3893659.2	1862629.9		6182000.4	2559191.2	6165759.7	2076635	1784338.4	2758144.4	875098.3	1986301.8	11799708.7	2779873.9	2230590.8	2866904.5	1053787	2686380.7	2451423.6	986612	16224901	9074988.9	22403019.3		25060692
1999/9/9	19588499.5	47367271.5		64139130.7	10674326.6	56532266.6	31578640.9	18884141	5522253		21422698.8	17680325.7	18905671.9	8442168.7	9568380.5	12904101.3	4705536.2	31873275.1	18941590	9389454.9	18229716.7	19194922.1	6444844.3	6492985.8	10226680.6	11785492.1	41186264.6	14840572.4	20762851.5		185582558
1999/9/10	12933412.6	100595667.1		41653966.1	14853509.9	97534506	19043870.4	17765876.5	6775104.3	7177219.7	14497598.3	15323590.4	15748611.5	14265921.8	9167952.1	39355988.9	7390011	57025098.8	20555024.9	10322954.1	10504813.1	17301560.8	4272536.2	7906474.7	22926076.1	16579823.7	39228697.1	27635781.5	32397762.6		430320607.5
1999/9/13	15719284.8	25668673.1		18625269	6973140.1	28377635.8	16921052.9	13723347.6	22834755		28230809.4	29483817.2	8133696.2	8531645.1	7237849.2	11807543	6040737.2	11294833.4	5509100.4	18158277.7	19067130.9	13600093.4	4361700.3	5668265.7	27243211	4012930.7	24441348.6	25021479.1	14488088		441218843.4
1999/9/14	11861497.8	13534960.6		15225882.7	10494679.4	34307155.5	12687920.6	20242829.1	6696650.3		38860740.9	24501072	7158303.6	6327654.9	20685744.7	8925084.2	5048126.8	7986810.6	5129805.2	22376155.3	14355599.6	30878878.8	5810914.8	6007544.5	22666213	2449184.4	32280910.7	14130100.9	8436843.8		143483595.5
1999/9/15	8968761	13988591		12658007.3	10706138.4	25013708.3	13968711.1	12177232.3	3960761.2		13950801.4	N/A	5654241.1	4219734.3	29032752.5	5674444.8	2714846.9	9356351.2	5661559.6	25937391.8	6342913.5	51683333.4	6986380.5	2799820.4	14768602.6	3630982.2	22401602.9	9826436.7	8032607		108497666.7
1999/9/16	4456041	10589934.7		8296469.4	3500047.8	15009647.6	9441858	5215908.7	4430788.7		11556577.7	25257540.4	7918525.5	2866589.2	9488365.8	7035665.3	1819857.3	5746897.7	9646898.7	8628510.1	7835373.1	20647680.8	1783179	3336901.5	13309150.8	1841020.2	20754393.7	5541994.7	12626400.3		51569881.1	331544644.5
1999/9/17	20750290.6	10844047.2		6778518.3	3058401	14138598	6232592.2	6080293.6	2735367.9	12411562	6606777.9	21634383.7	5958029	3777519	6691027.3	64678555.7	2105422.3	6211727.2	3260581.4	5973013.6	15495820.8	201931735.9	3961617.5	2351616.7	9694000.2	1981977.5	20846376.4	7932045.5	8226602.2		181110303.5	143247838.3
1999/9/20	9053554.9	5268751.6		6912279.1	2476637.2	18555748.8	4476117.1	4835165.6	1929728.8		4610472.8	7724248.2	4846457.4	2455749	4913943	21548724.4	1060753.9	5432836.5	5482354	2459459.1	4139638	82071167.6	2046879	2238477.3	6771263.3	1560869.6	8657276.4	6271041.3	13175370.9		304966896.2	123150782.8
1999/9/21	5161727.9	6209901.2		9338180.7	1817790.6	12596127.6	3736812.2	2823685.8	1462200		4963697.7	4159866.3	5371681.2	2434078.5	2290567.2	10273209.8	1080639.3	4234677.9	7174555.8	2351192.6	2277496.1	20110645	1506729.9	1659025.3	4261202	1019609.3	9507699.7	5486647.2	7241717.9		360199746.9	58306095.1
1999/9/22	4712625.8	5555542.2		4412344.7	3567497	13948975.6	14110242.2	3154731.5	996921.3		4918831.1	4019827	6514987.8	2695123.8	2858704.5	8435344.3	694098.9	3872769.3	26325304.7	3034744.8	4099344.4	10271819.5	1049436.2	2018338	4667917.9	1252839.2	6893085.9	5644961.5	5062861		568877430.2	47022329.4
1999/9/23	4371543	7236607		5534799	4992548.1	11868310	20981640.8	4850491.6	2480485.8		4139000	5173477.2	5949509	3189744.1	3839451.4	4677558.7	977602.9	3979700.3	5285753.5	3291065.5	3348953.5	8809317.1	1629777.9	1799863.4	11144503.9	1459691.3	5099369.8	5934518.5	9489355.7		313760941.9	39642000
1999/9/24	1840653	4706481.4		3275782.7	2878190.2	7034441.2	6960961.5	9494070.7	1477540.6	14739804.1	3437939.5	6098215.4	3786521.5	1864585.6	2624765.4	2651077	780982.5	2466705.3	32020630.2	2363422.1	3731408	5024504.7	423815.5	3619434.1	4620946.8	815807.2	3993918.6	8680534.1	2209380.4		175643810.8	53940168.3
1999/9/27	2179301.6	6619496		3605716.4	3718616	13741500.1	4592202.1	17810733.8	1898209.1		3787148.6	10394387.1	3990259.4	5066441.4	1777045	5033901.2	1235528.4	2728570.1	10054955.4	2818370	1552326.4	8195889.4	310950	8111401.5	14388728.9	765332.4	4720247.6	4831542	3079409		364056684.2	36008229.5
1999/9/28	1727053.9	5183828.9		6239624.2	1987414.8	6809125.4	10325619.5	4154819.6	1042851		2332296.8	7076729.4	14184675.3	1003030.9	1508752.3	34471124.7	950588.6	2368060.1	3537657	3083908.2	2331531.4	6514689.1	704678.3	3750552.6	4542731.8	276462.5	4517462.8	4428991.9	7044511.2		384073708.5	73162342.4
1999/9/29	2285012	6172388.7		15686837.2	2334278.4	8575927.1	6206763.5	4262229.6	1260459		2558805	5014817.5	7654818.2	2418213.2	2620376.9	28606458.9	1271450.8	2508120.7	6355213.3	2359804	40783259.8	5763019	857858.4	2454977.1	4000519.7	1259446.6	5813368.6	4065232.1	7079750.4		308505120.8	60799295.5
1999/9/30	2166230	7024406.7		5064630.9	1670202	8058523.2	4063273.1	5646857.1	1290770.2		3637466.6	3234335.3	4557080	2856440	2608130.6	39251822.8	1240277.1	4391644	2097106.9	5683305.6	10946870.1	5781845.5	601702	2855030	5495569.4	1233523.1	4492163.9	2990574.8	3829530.3		222205902.7	43293206.5
1999/10/8	2136070.4	5745676		3311629	1725599	6981345.2	3817911.2	3788461.6	841112.3	13095820	1892413.1	1465244.6	4026744.4	1789376	2792304	66517157.1	995905.4	2512271.8	N/A	1421601.2	6846155.4	6556421.3	540226.7	2890533.5	2019988.6	968968.3	6269079.9	4229104.2	1872227		158216984.8	23003424.1
1999/10/11	1550777	3423687.9		8673998.4	5474665.4	5049341.7	1807570	4064014.3	1209729		1580967.2	1991865.2	3124492.6	1632994.6	2414792.2	43232458.7	555656.2	2032961.4	1122282.5	1562337	2833005.6	9162710.9	687129	3154634.6	10217479.3	621545	4995495.3	8394015	2169383.8		140364422.7	36065500.4
1999/10/12	1491795.6	7222965.4		6662821.8	1797319.7	2408600	1929303.6	1959010.8	795558		1198510.2	2152153.8	1773686.3	861677.8	1478138.6	16592884.3	615182.4	1350193.9	1708400.9	1115994.3	3533133.9	3894027.8	177000	1846494	53092391.4	553679.1	1455272.8	2542122.6	1710684		178679423.7	29135173.1
1999/10/13	3709298	4233452.4		4297889.8	1940142.2	5025615.7	3218469.5	3084128.1	1041722.4		2909334.7	2394003	1764073.8	1229866	2136423.7	7183067.3	806171.1	1461553.4	6483270.2	1259822.5	4072364.2	7676493.5	21872866.9	1783477	13349309.4	860305.4	1790970	7414503.8	2949456.2		155157459.1	30208838.1
1999/10/14	1808021.9	4818744.5		6891156.8	2580125.7	3134197.5	3160115.7	4268648.6	831489.6		1690826.7	3808834.9	1370789.2	1202517.6	1951289.3	8165230.5	968237.3	1349208.7	1225786	1743167.5	6232645.4	3199399.4	13974305.7	1325428.6	10761420.4	693429.9	2198058.5	11589167.1	15362536.4		156938685.6	14717914.8
1999/10/15	5752891.8	6062582.7		6832836	1613209	4909163.1	5463941.6	4032858.8	1667898	5105920	1644520.7	3160234	2416175.6	2119529.6	3662645.2	9205304.7	759439.7	1978575.7	1971046.1	1783486.2	7596054.8	5081745.9	46362733	2271347.9	11767245.4	925950.2	2842407.1	5188296.9	11050539.5		141529863	23814042
1999/10/18	8003928.6	6175925		5762918.3	3267636.8	5380210.8	4924990	4925987.5	2179644		2400636.5	2647686.5	2530127.6	1394499.7	2933795.6	5477529.9	893950	1640168.6	10522075.6	1527952.9	3466109.6	4052697.9	16735824.8	1593765	10086032	415114.6	1862356.2	7086071.5	6920194		142409458.9	20630145.4
1999/10/19	2740953.2	7174282.7		6071469.1	2012904.7	6829853.5	4280028.9	6123035.4	1036635.8		2111764.1	1696291.5	3290798.2	1661775	2655910.1	N/A	981851.2	2769921.3	6049459.4	2618667	2981717	4679985.2	49544511.9	2279457.5	8679153.2	919659.8	11542330.2	7720845.3	2539090		165157600	11189533.1
1999/10/20	2975258.9	7176133		3526033.6	2029477	6347586.2	3216335.2	3589832.2	723088.5		1622305.6	2044319.5	2080637.6	1053616.3	2164531.4	6418542	1062707.1	1846883.2	872071.1	960592	1282358.5	3199090.8	41950250.4	2013905	5272240.3	880516.8	6361251.6	3202865.5	2164928.6		N/A	12352154.5
1999/10/21	4637162	5465585		5940900.6	1711496	8666355.1	2240833.4	3674791	1156260		1821681.7	2124071.1	1719904.2	1212371.4	2090805.7	8005628.7	1185665.8	1636833.7	2847571.5	1735791.2	2578298.2	7534205.1	19952938.1	2389638	5757986.3	1107350.5	4591385.1	7814371.1	3666759.9		107845878	12092329.9
1999/10/22	9355566.5	9422166.2		12635512.3	1720723.9	9550600.5	3333517	5334131.5	1561213.7	13375100.2	1744295.9	4917905.6	2022284.9	2194243.8	1969298.4	8593232.6	1412506	4290967.6	4957980	1870700	4035767.3	9021871.8	15378380.7	3044714.6	5724967	2718534.6	8018163.1	6712202.2	17246394.5		221446481.7	88084508.8
1999/10/25	3355766.5	4494482.3		4594968.3	1236842	4461805	1949900.5	2298442.8	855497		1289947.2	2031421.6	2550783.2	1801055.4	1035677.2	5197393.4	872071.4	2002419.6	988646.5	1077909.5	2139439.8	5068374	4908695.7	2287084.6	6781476.4	984418.8	1758844	6319033.1	6145121.1		128113517.3	44097085.7
1999/10/26	1722152.2	5390813.1		3620543.2	626393.2	3144828.9	2796148.6	3324564.4	1872192.1		1459600.7	1987407.8	1659667.6	1486863.5	1288520.1	4476403.2	597880.9	1619230.9	8158740	1005076.5	5489653.2	5123640	8082177.6	1862876.7	3876984.6	1187833.4	9151990.1	15419490.7	17053376.1		105347767.7	42578189.1
1999/10/27	8323951.7	10393434.8		20362549.5	1839310.6	12338219.5	3771058.7	4609422.9	1834371.4		2532054	5954879.6	2719458.3	5773246.8	3233408.3	9402274	1958667.5	4610729.4	19600142.2	3388238.1	22740557.8	11191407	11526005	6784900.3	5444353.4	2203215.4	16633040.4	16243105	12208130.4		234479915	48179227.3
1999/10/28	7633844.5	6478502.4		8518334.6	1854989.4	6293118	4441057.6	10042265.1	1273089.8		2029750.3	3084403.8	2627532.6	7850790.5	2193636.6	4689450.1	1284804.1	2127577.8	3554829.6	2359849.3	28486127.7	5820136.6	5081464.3	7955547.1	4476885.6	1670903.4	3290548.3	6709538	13162121.6		143606821.3	33240736.5
1999/10/29	28612104.7	4153243.5		49385998	1727690.7	4341481	2875932.3	3386471.6	1051542.5	3343956.2	1455025.6	4967681.5	1641581.9	40590741.1	1239441.4	8560250.8	1257672.7	1416228.5	2436397.6	892911.4	7638509	4083374.3	6584388.7	2416855	3571669.4	1133471.6	9479038.1	4874137.4	16323413.2		138391208.8	24248673.4
1999/11/1	10842282.2	2147870		10332162	1054219.4	4816828.2	2562341.9	3254535.3	16583576.6		964840.1	2466019.4	2027474.7	52587327.7	1455339.4	47781847	1718954.6	1347056.7	611362.7	1011847	3096610.1	2430977.9	3260597	1338200.2	1952528.3	512596.9	4803115.2	16252354.1	9439441.8		84579765.6	12103911
1999/11/2	5584555.5	3400171.5		6211320.6	1081816.1	4314799.9	1539045.5	1583347.1	29618769.4		976529.3	716611.2	2191276.1	25156321.5	1519024	5912984.4	613021.6	1248368.9	1363237.3	1440424.8	2980144.5	1541756.1	4123886.8	1999851.8	1857009.5	228620.6	11143479.6	35395916.4	4191838		62815546.1	10288310
1999/11/3	8858579.8	2856631.7		6584738.3	643610.5	4493334.1	2514676.8	1754633.3	24668475.5		1176975.6	1885147.7	4172064.6	13486080	919641.7	3003740.2	526627	1827383.4	531913.2	1086291.9	3098564	2609508.7	1913867.8	1702624.9	1677548.3	655182.6	11606354.2	35076580.5	4368722.2		61560792.2	19760568.9
1999/11/4	7295652.4	6300472.8		2880714.3	2708608	5170699.1	3032071.1	2646292.3	37261045		2462344.7	1076320	1893705.5	18343399.2	1409364.7	2873297.4	656294.6	1817941.7	3090462.4	981970	3088083.8	4274176.7	2420201.4	3797942.7	3783177.3	842763.5	9260170.2	15324502.4	16115441.4		104396392.9	18358386.4
1999/11/5	3825678.2	2014797.6		3618240	3153599.7	3251757.8	3269414.5	1271282.6	20439448.3	4816079.4	1483020.2	2328109.3	4775059	8664701.7	1405795.2	2142661.4	646186	1576597.1	1524078.5	1540994.6	2286366.8	4711757.8	1102182.9	6001245.5	3189645.2	692905.4	6051613	6576637.6	17275901.6		92815980.2	11160819
1999/11/8	3004851.5	2181205.3		4616180.8	1548196.5	2604500.2	2462855	1928110	13313428.4		907526	2519376.9	26774246.4	10142316.7	1090340.8	4274469.4	786675.3	1357393.7	9158333.9	847849	2547901.1	4996355.4	2766168.5	12046656.6	2234556.6	605330	9408613.1	7992685.7	3337032.4		54109040.5	8587764.2
1999/11/9	1895042.2	2435322.4		2472543.3	798445	3341588	1497089.4	1500432.3	12697625.8		913308.7	2258623.1	7252397.4	63643014.6	1062525.8	2124377.3	752071.8	1970340.9	9836023.9	1083757.2	2160529.8	5164375.9	2236295	5305415.8	2615611.8	559131.8	9786513.6	3827513.4	6379557.8		72864091.1	10663857.8
1999/11/10	7746140.8	3558349.2		4431498.8	606462.6	7687440.8	2729296	2438449.3	28662502.9		2092574.2	1367973.6	6044820.1	77212973.9	2006715.2	11160910.1	558513.3	1921887.2	12790165.7	1858057	3927483.5	3655621	2102210.5	3001974.3	3612932.3	1469302.1	7205149.6	9349858.8	3096605.3		114320657.2	12179658.6
1999/11/11	15351393.3	1982942.5		2179468.5	595640	5882646.9	1895157.3	1779598.4	14430391.5		1363463.4	869338.5	4366030	42410947.6	1679685.7	2102122.1	525284	1905363.9	6769980.5	1358424	3199376.2	2680100.4	5778502.8	1833167	2583258	1032829.6	7465858.2	7040003.2	1493226		67225620.1	7109555.4
1999/11/12	4686951.3	N/A		1853316.5	470150	4070684.2	1265732	1758628.7	12219945.2	6073638.4	723531.5	1072136.2	4177988	20203404.2	1877734.8	1774699	435575.8	1182921	3786005.5	1896300	1310669.1	2501958.6	930958.5	1897433.8	1347743.2	827688.7	10281404.1	6894846.2	3072746.9		58542430.5	9702144.1	412155620.7
1999/11/15	13976424.1	4085090.6		2686460.9	1919817.8	3378957.8	1848596.7	2866246.8	7116552.1		1366573.4	766162.3	4009984	13542411.4	1111548.6	1755769.1	1851077.3	958724.5	2516223.3	1064079	1182159.6	3640595.6	613165	1584172.2	1117971.5	850370.6	29114635.2	7161480	4369009.2		70647108.3	10655478.1	89895493.8
1999/11/16	9961423.8	4283193		9488376.5	10648447.5	4340135.1	2463670	2464946	9806860.2		1539861.5	2123970.4	3388375.5	18025832.9	1827198.1	5236845.5	5157883.4	1910130.5	2689705.7	1083700	2544432.4	3942496.8	624097.9	2103594.9	1751354.1	825498.4	26615059.3	N/A	4661504		72126631.4	8178816	56825665.8
1999/11/17	51403440.9	3620767.6		2601531.6	1819831.5	4381757.7	2478420.4	3823362.4	6843624.2		2086834.2	28961903.2	2483434.9	21454538	4321624.1	10688728	1788329.4	1743945.7	1092897.5	2727828.5	3434141.4	4028589.2	1393300.7	1734148	1403079.8	460015.4	18396718.8	7005136	2637852.5		45674319.7	12581097.3	26565883.2
1999/11/18	44432376	4545242.8		19698746.6	3054123.6	7973357.5	4948871.5	4186306	9405702.2		2773799.1	31382017.7	4841206.5	5315935.5	4865341.9	7319334.3	3311737.4	3674908.4	2351174	8848487.2	2688637	14542056.1	2212400.9	4657355.3	3804159.6	1402841	18392532	5563717.8	5358815.7	661687467.8	86893181.4	16276371.3	30982362.7
1999/11/19	27882177.2	3425073.4		4236924.4	1775653.7	3773690.3	3064701	5744638	9489068.7	4174404	1671336.2	13342344.7	3142833.3	5053334.4	2589378.5	3124668.8	1867652	1613871	3982587.1	2576238	2082132	5678562.4	3902328	2186669.7	1945485.6	834800.2	12387619.1	5184149.8	6323826.5	157944265.2	66057619.9	7226043.7	13232895.7
1999/11/22	19428007.6	2660180.6		3497038.2	2289767.6	3296505.8	1945664	7625107.5	8800095.6		1304869.4	8129074	2709930.5	14728352.5	1841887.9	2066517	1655783.8	1299421.6	1060022	1136319.5	1558691.8	2252935.8	1147381.8	4824225	1003580.7	430220.6	14502471.1	4050857	1905408.4	50719372.1	48737203.6	7584860.2	18695564.3
1999/11/23	8265155.9	1213689.2		2316762.5	1341410.8	1822526.7	1708677.9	7833739.5	4456149.5		883841.9	5790111.2	1818081	11646983.4	1113968.7	1374314.1	1068879.2	985768.2	398404	1114531	900973.3	3118654.1	726904	5978130.7	1130513.9	564176.1	29815905.6	2342785.2	1357742	28205568.8	48641017.4	4698739.6	6527177.1
1999/11/24	23774730.2	1130111.2		4016353.6	915281	1845863.4	1552866.7	2765704.8	2815642		1350719.3	3111225	1668223.5	14760857.6	1125476	1960699.8	923238.5	674540.5	725070	645153	900767	2578966.2	294397	2881994.8	833658.2	507160.6	31149900.5	7392228.9	1197717.5	37851203.6	16922880.7	7512680.2	6466424.6
1999/11/25	13200321.9	890252.8		4472050.7	1209262	3372176	1134962.2	1816937.4	8051909.6		2657463.4	3597470.1	2549556.1	22655271.2	1141709.3	1613114.7	799667.1	894063.6	2045663.8	992403.2	1250044.3	1780968.2	491013	1090183.6	2016943.3	381280.3	9663249.4	3169667	810285.4	16294800.9	28407735.9	13554554.8	7769407
1999/11/26	31493614.4	1215839.7		4131585.1	1535608.8	2606504.2	1335315	1133772.6	3590583.6	7765512	1081205.8	N/A	2720280.9	17723730.8	884312.4	1473474.2	280558	1059619.5	1438469	564912	738103.3	1957935.9	1143990	922365.9	905258.1	533341.7	17302154.8	3692193.9	1190862.8	9063376.9	36897236.8	6501142.5	5298539.6
1999/11/29	16291796.9	1172230.3		6554660.2	792492.5	2765032.1	1781444.5	1483349.9	2558135.7		2085786.3	4059585.9	4205151	9359749.4	998389.7	3082341.8	472017.6	1048496.1	1412233.4	923486	993530	3259514.2	1475025	2097781.5	1115862.2	438618.6	15713851.2	12068236.1	2141196.6	16174177.2	84248842.2	7561714.9	10494172
1999/11/30	11242424.2	1912676.8		4349785.2	636698	4248208.6	1186419.5	2361117.6	7943620.5		1530058.3	3195344	1059971.4	14649496.9	1126482.1	1771734.5	433845.3	807582.2	635602	1058861	1136120.4	1614648.2	377675	1759229	1046379.6	481095.4	8453127.9	16659989.4	1838303	7047798.6	75116111	12667303.3	4201460.1
1999/12/1	7682655.4	2839094.5		6207590.7	1219504.6	3783154.6	1082672.3	2270336.3	4972654.4		1595806.6	3020041.2	3053136	14204817.8	888902.4	1092319.8	665197.4	1018960.9	2173810	1060729	757445.6	2050879.5	240696	2661181.8	1150184.6	637945.6	19110702.5	10341162.4	2468577.6	62305965.4	23194612.2	5190876	24013985
1999/12/2	5562973.2	1613172.9		2669328.2	581511.8	3508890.2	1661860.6	2936502.7	3808700.6		1265026.4	6243238	1975071.6	15738000	994998.4	1108636.8	1373890.9	1146208.7	1154202	7574082.8	1298926.8	12370042.3	402814.1	3738878.4	1272096.4	268970.2	6301113.3	3184798.5	4841441.7	84783461.3	71196376.8	8319096.6	11995046.4
1999/12/3	8765725.8	1344178.1		1794394.4	1581804.4	2597475.1	1128658.1	2813171.3	7477252.7	2368749.5	710218	5819809.8	2473839.8	17927583.4	1159659.6	1780659	3241826.4	3634686.8	612080	3189647.3	2612685.3	3894976.9	1094122.5	2587226.7	1578328.5	695113.1	56050123.1	4251356.6	2008865	21885018.2	26489155.4	7417356	10319680.5
1999/12/6	8928708.5	1904415.3		2277783.9	1351968.3	2968598.3	1261296.6	2315079.7	4776837.5		1304789.9	3724310	3161788.7	6902266.5	1542188.1	1505833.7	2262027	10843506.7	2227579	2417026.4	3035762.9	11558575.3	364005.7	2164464.1	872236.4	675634.7	15726043.8	4996414.3	1293274.8	20470942.8	23350142.3	7346144.3	9919130.7
1999/12/7	7621595.1	1679609.1		1734434.2	1031988.4	1990229	981438.8	2770307.1	3956711.2		1102401.5	3903670	1731743.1	8285793.1	1130455.7	984734.2	653703.2	16233604.6	2358962	1913067.3	843832.9	7800643.7	305261	2785818.4	646070.4	582705.1	41217447.5	6134645.2	2367076	12070912.4	21777393.7	2232943.8	6543146.7
1999/12/8	4683989.3	1286030.8		1244242.9	1392335.6	1965577.6	1983338.8	2251589.6	3080262.4		796110.6	12481138.6	3892280.5	14480447.8	1069097.3	1803687.6	825286.7	10558494	950814.8	1548532	5310527.9	4186051.9	280144.2	841701.6	824233.1	720652.8	24607824.6	9034245.1	1497312.9	68606417.1	21466174.5	2660164	7647935.4
1999/12/9	10447697.6	1048469.8		1010938.8	1072996.2	2962732.7	2933801.3	2751852.6	1713569.2		425441	7485359.8	1786723.6	6063633.6	1036813.8	4359668.7	803674.8	8013901	1134151.2	1124870	1197476.8	2894479.4	580197.1	2345679.6	952433.8	462747.9	6475743.4	11164441.1	1266607.5	18879177.1	23490200.9	3036378.6	4991000.7
1999/12/10	10790786.5	3641675.3		1999934.2	648316.5	4152547.2	2743350	2446070.9	2610281.6	2696742.4	657166.8	11206029.6	2133553.5	4141840.3	1253395.2	3992504.1	650322.2	7359496.9	776259.9	868441.5	5033416.6	3174932.7	106711	4261802.8	2126909.3	1498650.9	7569710.8	7000898.1	1437657	18062676.8	49323907.5	5145978.7	11683061.4
1999/12/13	9084014.9	7118775.7		7119020	1043664	2554743.4	3836000	2817521.8	1805114.1		1385585.7	14153220.4	8329961.5	10567941.8	2140033.6	8090998.6	837689.9	3967245.6	556822	944000	798348	3201204.6	1016339.6	1199501.6	2040449.3	1329922.6	4200240.2	22410044.1	2130077.1	46243094.3	36755042.2	8268406.3	10598742.2
1999/12/14	4295729.7	4581667.3		3222268	927268.5	3688775.5	1592927.6	16875654.1	13625065		912068.3	8264073.5	5289008.4	9964024	1191847.6	4114840	751921.6	3706913.1	440199.3	1504365.4	1747020.5	3425420	1045649.4	3804067.8	1211457.4	726481.4	2812856.1	20021722	970007.4	14837239.7	20798304.3	8827951.7	11545857.4
1999/12/15	8573985.9	15458747.9		12284262.8	1442736.5	8120977.4	2736846.3	10649843	8412124.7		1726858.4	8923526.1	6317302	16081559.4	2541426.7	10794070.3	1070888.5	13774506.7	5445774.8	3715532	6001151.1	6645620.6	629639	6189437.4	2003665.4	2239630.7	19790100.4	28141955.9	1728187	36583081.6	142726226.1	9444026.3	30683945.2
1999/12/16	3510052.1	6581740.2		18052582.5	1417992.1	5121213.1	2605412	4803370.8	2270584.5		1053497.7	12598339.4	4176188.1	7296946.5	11393819.1	6672396	724728.5	4011982.1	745792.8	1575565.5	965719.1	4038388.2	274246.8	1582442.8	1243013.1	9621437.2	10746433.1	14251428.8	1026496.9	27678129.3	46591533.2	7008790.5	12323018
1999/12/17	3339822.2	4111389.6		6489390.2	1119518.8	2333350.8	2832941.5	5479525	2581305.5	1495620	754050.4	5388147.4	3317637.6	5013720.2	2206490.4	1944193.8	524285.3	3374691	610043.3	2238656	1007394.4	4772650.4	501360	1808775	1413151.3	4293145.1	4946335.3	26933715	1198429.9	27018801	56950233.3	4796956	10955186.7
1999/12/21	3624188.8	2860374.1		9554938.6	1048035.8	5836382.3	2867832.8	4897256.1	2475057.8		1738619	2767247.5	6562322	9540851.6	1359825.7	5685747.2	737260.9	2982746.7	260508.2	1023203.6	1234439	3600723.2	486662	1575843.2	1774030.7	1407673	4482818.3	15968125.7	2187136	14051280.9	38656579.1	5185074	10196118.2
1999/12/22	2443154.9	3234562.3		2469529.7	1039454.2	6188642.8	2235722.1	6728413.5	3864572.1		1203406.6	3743097.7	14750327.9	2245436.2	2674196	3825448	570857.2	3445333.3	249936.6	2456778	1741227.4	2585786.2	811569	1342206.3	1702624	1111631	13478278.9	15475138.3	1351065	27926406.3	34906095.6	6897276.2	6500017.8
1999/12/23	6014395.5	2633974.9		3736815.5	1486181.9	5272520.9	1646220.3	3566966.8	2726147.5		1131249	3919431.2	7797474.8	2963714	1167617.6	4650536.8	805748.2	1627724.6	765527	3315613.6	1596538.9	2874318.3	334615.7	1197062.7	1877531.1	1003604.5	7847410.3	10960768.1	2771822	39849173.7	31231197.8	8826401.4	8300038.4
1999/12/24	2307000	1900374.8		3793884.8	1230458.6	3119000	2041061.4	2179282.5	1590932.3	5114311.8	756267.5	2653000	4163592.1	4158654.8	2150708.2	4334398.5	581454.5	1607000	1016538.4	1583710.2	3212023.2	3296339.1	206411	1520812.8	917251	945000	16674000	10306118.2	2720744.6	56920651.3	31714269.6	5152221.5	3528083.4
1999/12/27	5235943.8	2605897.8		5456000	771019.4	4661000	2265431.5	2775000	5111190.3		973640.2	3710000	4792000	6835000	1529000	3164000	746000	2358000	592948	2970051.9	3198000	4093000	489822.4	2134000	1120000	1273000	9285834	N/A	4275000	24210000	33696484.9	3563000	5767000
1999/12/28	5177793.2	3361586.7		5643277.4	707964.1	2952923.3	2958649.2	2804188.6	3699982.2		749330.4	7000957	N/A	6099167	876165.7	3004720.2	361351.1	1370841	265530	1346055.2	1254758.6	2013220.5	565522.5	2383370.7	1443014.4	1215677.4	4904412.3	5688610.8	6983756.8	29457707.5	39949184	3051652	7757382.7
1999/12/29	2196759.7	2406252.2		7332424.3	566013	2648141.3	6971132.4	2014191.9	1222181.6		775812	9015039	2276223.7	2344527.7	837865.7	2157838	545414.6	1104242.7	467086.2	1156512	2778664	1687544.7	238599	1992431.2	640717.4	488786.3	7412795	5666877.4	9406239.7	20271073.9	21068603.9	4393029.1	3896465.4
1999/12/30	2060006	2112095.1		6434331.1	455392.2	4090794.1	2557807.6	918545.7	1078584		N/A	9631651	2883179.2	1162516	357357.6	3202272.2	385122.8	1248676.3	1098075.1	941123.6	4273959.5	1405984.3	130214	5005404.6	579612	343422	12325872.5	3304630.9	14256203.8	8793963.4	18740751.2	2457082.3	12251378.6
2000/1/4	9903672.3	10793098.2		3161878.6	913854.2	8061847.2	3788240.5	3672371.4	14507859		1092023.9	8057268.5	3369131	1464519.1	1519456.1	5516516.8	694015.1	6389396.4	2119736.1	1553144.3	2009023	10740553.3	492205.5	3968235.2	1224972.6	1731408.3	9382526.9	9556435.7	2899801.1	47018009.1	79719838.1	8389929.4	30719309.5
2000/1/5	16802093.4	10631075.9		10691217.8	1876072	9166008.5	22690183.8	9233939	3442181.7		1669436.5	9875617.1	6033163.9	5837821.8	2087662.2	5729792.4	1250452.8	6719065.3	16714274.7	5359016.3	2785152	19342615.4	836992	3565025	2566614.4	3554291.4	8446771.3	13977350.5	16758724.4	39401638.5	186032683.6	8982314.8	18583210
2000/1/6	16548266	13207363.9		9881945.2	2562679.5	10218826.8	33232160	8415227.2	5130615.2		1946292.2	10322576.1	6473256.5	14280838.1	2685430.8	20382639.3	1863782.3	9776137.3	23515094.5	3566818	3112011.1	30120580	724560.5	5097535.3	2781111.7	4259096.4	22333786.8	16905394.5	26544252.8	53794533.3	228116771.9	24617249.6	21092723.5
2000/1/7	21788284.2	46501410		29095048	4858210.7	20748344.3	47530757.3	15714397.4	13190643.3	3537000	7779093.7	24792121.4	12204728.3	14451591.5	6067867.3	51070281.6	3725525.7	20702795.3	16478862.6	7664291	8252544.8	66073956	1395706.2	28269065	6877557.5	8640245.9	48997869.5	27549277	43864362.5	56676615.5	398951682.2	41255537.4	41568003.8
2000/1/10	18809486.5	36472765.2		37714204.3	7983578.9	18629705.9	26192235.1	14211496.5	7218783.8		6985078.5	39911792.1	16737793.5	18279692.7	11507968.5	82035404.6	4663397	17556891.3	44863971.9	8799274.9	6809797.7	41511991.9	3169697	39774890.7	10396669.4	7568858.6	49996210.9	15928808	13025225.2	64604493.2	267533076.8	36485735.2	79740340
2000/1/11	17562396.9	23755938.3		25891271.4	3757027.7	11267295.6	16335178.3	12172106.7	7004724.4		6214191.4	22368410.6	15790721	27884216.4	5880793.8	21873257	2897001.7	11822147	16365917.9	4803965.5	3761777	44835639.6	19641374.9	30105512.3	6752757.1	16393430.9	30626129.3	14835448.7	13678514.5	37096608	185233770.4	19944704.9	45682944.2
2000/1/12	7697705.5	13590446.8		14158653.5	1990532.8	10866254.7	11457515.9	7219491.6	5343443.8		3267799.6	11530019.4	7816242	23111952	4294008.5	12653741.5	2049150.3	5864519.2	4974222.8	3886267	2729611.5	27047431.9	45039541.2	18019190.1	4525497.5	5369471.8	7502261.5	7573731.9	30810501.9	26105040.1	136883239.9	14002420.3	30508335.7
2000/1/13	3738838.7	5099192.1		4831178.6	1152593.4	4948246.6	5545886.4	3934291.8	2260211		2079098.4	5256680.2	4688707.8	16466008.8	2125568.4	6713186.8	920556.2	3514944.1	8163839.8	1911713	3369756.1	14525366.7	22329939.9	12184901.6	2076442.1	2240408.2	5135573	23571530.9	37106747.5	12127009	62322959.8	7951205.8	9643051.6
2000/1/14	2244451	5864428.5		5903270.2	1419178.6	4816550.5	8123714.7	5710455.3	2590998	2202523	1988861.1	5392025.2	4309823.5	17319145.2	2010965.4	4667478.7	1033215.8	3714259.3	3540076.8	1702765	3269578.6	11089909	2705803.1	8771746.7	2705363.2	1755398.4	3639446.8	34641327.2	10424963.5	12946907.6	69480047.8	9392369.3	22397986
2000/1/17	2089031.5	4775522.8		7092068.6	1944037.7	4347785	5077538.2	2585735.2	2868860.3		2486653.5	8125940.4	9512343	14603954.2	2237893.4	4809077.3	833250.8	3752967.1	2626327	3562051.4	2876342.8	9191114.2	2217674.3	4975890	2572715.5	1345210.2	2558662	60747785.2	6101049.9	12691006.2	58136195.3	6398560.9	32736334.5
2000/1/18	4420617.2	4289622		10800256.6	2094850.4	3847766.3	4762652.7	3184247.2	2487741.6		5788203.8	35787182	8512248.1	15865227.4	1451887.8	5362340.7	1745621.6	3399560.3	1546441.3	1575264.7	6756941.9	7957514.3	2622776.7	5403021	1783574.8	1538253.6	7144862.8	62715852.7	55937900.7	17413659	65124989.5	5785235.5	16504604.7
2000/1/19	7465220.4	6563264.6		7886890.2	2849948.9	4590415.9	5761392.6	4752132.3	3460719.8		1838473.8	18835938.5	4213779.9	18041935.7	1542946.7	5907305.6	1036711.2	3086775	1134485	1092248.1	2228104.4	5705129.5	2589238.6	5153469.5	2396947.8	3494223.6	23374252.9	43308993.9	47033149.9	42512274.6	44633793.3	10755232.4	13780483.8
2000/1/20	8947725.1	8073798.6		44012184.5	2224030.2	5360878.1	5023668.5	7107451	4312827.4		3157471.3	33396235.5	6500702.4	20337401.5	2822293.2	20020817	1391594.3	4850840	3217387.2	3055499	3569001	9180204.7	8278055.5	4787189.6	5741370.7	5443910.6	32612636.9	43933491.5	71441855.5	19955060.4	61781920.8	8780898.5	27002587.1
2000/1/21	7783503.9	15059262.7		28279739.2	2847015	13068037.8	8118619	7760828.4	6166636.6	4233264	5805620.9	74972571.3	8204063.8	15594980.7	6228831.7	17603898.8	2885100.9	11316602.6	9177833.8	5656932.5	5627541.9	20590100.9	4222407.5	14032922.7	4903969.7	12417378.2	57636931.1	74982220.5	26275094.4	42776985.9	183921635.1	15005862.6	33999875.5
2000/1/24	8181634.8	56992635.7		21320733.7	4741537.5	26667331.1	7986319.8	11182550.4	10566513.1		7667990.4	43301877	10875148.1	18757569	4215087.1	14410282.3	2600446.4	8495215.9	9186003.6	9470130.6	4116696.3	15257922.8	8180975.2	23985728.4	4766113	21064175.1	97007942	112915128.3	26328566.4	31750404.8	142742725.6	16451820.8	38221127.1
2000/1/25	5959371.7	67128056.1		87124221.3	2376079.8	12042378.9	10508960.6	17931934.2	11467836.8		4112526.7	44564988.2	7825743.3	14655423.5	5181001.6	14890300.4	3214978.8	5367125.4	17007742.2	7412229.2	20349928.7	23535459.5	6585045.6	15977484.6	5618622.1	12320739.1	53782997.2	45025847.9	43888264.2	17761254	272402167.8	16462409.4	22925547.8
2000/1/26	7096737.3	16597783.1		24462705.1	1359449.9	6771054.6	19541201.6	5891291	4036000		3034477.3	21464327	8776557.8	26721000	2497547.1	7879724.2	2219000	6227578.6	9577000	2603000	41235148.7	44766901.8	1549445.1	7663489.6	4154669.3	4968083.4	30979000	43998292.4	32974000	14171000	95752832.5	5647043.4	12862000
2000/1/27	9939822.9	32425003.1		27682399.9	3170601.7	11965749.7	17335031.1	12286817.6	8514758.8		4488871.7	28546779	9303389.4	23908521.6	6024471.1	16177844.1	3287275	34440175.2	15664444.1	4547141.5	13964913.6	70564845	3064946.3	9313483.4	6322698.4	10492776.4	45121815.2	69891547.7	21764965.2	90597869.8	255995148.6	12848670.4	27431934.5	524845888.8
2000/1/28	21147415	40826970.2		27098291	4103634.4	15882201.1	13455946.7	56958882.3	7311402.1	N/A	5111698.3	32569620.1	9171378.4	27569057.3	6983512.7	23200512.6	5255878	60683088.6	13787954.4	7706246.9	18225601.1	44191180.7	6071077.5	14580275.6	N/A	11349372.8	63848175.7	100930804.7	98634513.9	34764204.1	308305708.9	16060773.1	43284917.5	222076602.7
2000/2/14	14154331.2	56241900.9		49241390.9	7115128.4	35744364.6	18099749	35661966.7	28955027.4		9728017.9	34854239.6	11426185.8	18764932	19088588.1	76217761.8	7600501.9	43306255.5	11892843.3	16786138.4	25650107.9	10599885.5	4253037.2	29845905.7	N/A	20493942	93778015.5	83064104	112263209	72739514.4	171587679.2	27788571.6	83219414.5	174448939.7
2000/2/15	39178486.9	101826772.8		81627351.9	16255109.6	53269425.5	32723153.4	42215899.4	27041873.7		20247772.5	124297908.4	15823006	18355930.8	22841988	69426367.8	13115289.4	68897780.1	26602950	25884923.4	37904773.6	30577373.6	10139225.3	38191831.7	6053171.2	35777728.1	97271252.3	122561219.6	103062222.2	74773019.2	784489410.4	39068602.1	71993270.1	118008208.4
2000/2/16	50755074.4	59647364		74934545	13218129.6	36574949.2	27873048.8	35196529.5	18420100.6		11357763.1	106335931.5	16258948.4	15260981.2	12132685.2	31755751.8	14619128.6	40858788.8	17801972.9	21576554.2	26169376.4	432852852.8	4754413.7	21286775.4	32008632.4	25720240.8	34459534.6	55882477.4	48494600.4	116057557	1536150753	26178286.8	41153485.4	83077483.3
2000/2/17	61696748.2	7752754		63741027.4	15308593.1	43553441.1	39141735.2	29683982	53282859.5		31444702.5	160077493.3	16280013.5	35558941.6	18910911.1	48167808.4	17109280.3	35848846.6	11765287.8	22193153.4	30473422.4	295894101	10436537.6	23262672.7	18623019.8	24333577.2	68140934.2	92576319.5	39648190.8	114091302.4	2546775569	39589045.4	50814873.8	78165146.8
2000/2/18	46150350.5	70403049.1		49561356.2	10862892.2	22244659.9	22219270.6	13745628.5	28695881.1	N/A	9006317.1	61555498	10936723.4	25980002.1	10343440.6	20336775	6156996.1	19986287	12571432.3	10569786.7	11620249.4	127039224.9	2903321.6	11252911.1	10143190.9	9212872.6	65691633.9	68292323.8	28781667.2	66361317	2369669599	41560361.2	37107088.3	50917269.8
2000/2/21	71033474	42188769.2		40532280.6	21412631.6	29874629.6	49102369.7	20030256.5	82902300.7		14380717.4	63369813.3	9534629	48884279.7	11399488	18696159.4	15148491.2	20558538.2	27480820.6	46906449.7	9467058.7	126823802.2	5796775.5	19066138.4	12043460	13758079.1	78297045.1	36172320.2	38677872	42268981.4	1316703820	105379853.2	32324539.4	38767307.4
2000/2/22	43630334.6	88056952		35285951.5	10506491.2	62284160.5	28616546.4	12349539.3	52975673.8		8226552.2	44462924.3	20644326.1	44756976.8	15388054.7	21072053.8	8979281.1	13637305.2	24254052.2	33272224.2	8994499.7	72790595.5	7872537.3	22460501.7	14736540.3	9890294.3	40239244	26957925.6	9328635.8	23606903.5	1595093037	50901329.6	N/A	29407749.6
2000/2/23	37224420.8	43377871.6		16648079.4	6657444.6	66136952.4	17197376.1	10950255.1	30322570.2		6630487.3	33493164.5	18508547.9	56119209.1	18692449	12978264.9	7661286	9272982.2	18142745.8	17439481.5	4837196.6	66997415.5	20622841.6	53096600.4	8464385.4	6551375.4	65231540.9	22775598.1	10292221.6	30895289	1448269591	19647725.8	10392917.8	16496789.1
2000/2/24	22502129.2	85316994.2		43877277.9	4595899.1	75366461.3	9283496.7	18444737.2	14862517.6		4709148.5	30321568.1	35138832.2	18900445.8	44721986	49981345.3	11154676.3	7713396.1	20569431.2	31886195.9	5747784	46048142.8	4915169.5	143304826.8	10998776	5534403.7	106770826.4	26862187.6	7584868.2	26561967.9	1063113386	10067306.4	17873284.2	27527459.5
2000/2/25	16191521.1	91895856.7		117169638.4	5560668.8	48171293.3	10306080.3	49430348.6	15992900	13441032.8	5385492.6	26894480.9	33173172.8	31869789.6	14709042.7	19055660.8	4884395.9	15023810	24799219.6	23568793	10811173.5	43903685.1	9837112.7	71875612.5	7779103.1	19269338.9	76096253.1	91777684.2	14258801.1	24745737.1	2046058834	11997861.6	37776054.7	21423426.4
2000/2/28	19141645.2	88178828.4		68474674.7	6426640.6	75399302.8	16623240	50070746.5	22369586.2		25096861.5	36209266.6	10771450.9	43544503.2	21861204.2	51834585	7134677.4	37010880.6	43478686.2	42740801.3	10938303.6	68605067.5	12173645.6	66990631.5	30437282.3	22801307	130422179.4	116955523.2	15699617.2	25072917.8	1497572738	20192113.1	32967828.6	21153972.2
2000/2/29	19720372.4	47308933.1		63928166.7	8513559.4	49314555.6	17140308.4	31314000	13116030.5		54906075.5	32984087.3	4982382.7	33190844.5	13557122.3	32240471.4	11500757.3	20707360.8	N/A	22131425.7	9924745.1	55689809.3	21461352.3	39022626.1	17555414.7	12694543.5	87706436.2	145078164.6	13639334.3	22227358	1700068150	20744286.1	33484519.8	59299075.4
2000/3/1	16256000	31167000		41274000	5867000	30050000	47737000	14552000	9919000		17144000	37807000	76456000	25149000	10639000	26133000	29833000	13663000	24544000	18209965.3	13281000	29258000	12121000	32023000	10340000	8190000	61222000	57068000	10530000	27630000	1401816000	16728000	29859000	17227000
2000/3/2	13827059.4	19711754		26070945.4	18480401.7	23040000.4	27207273.2	11482144.8	8360784.5		8502714.1	20802972.2	36300195.2	20490187.6	10441861.8	27571886.1	16121551.7	13024660.7	21767951.6	18209965.3	12665485.3	24253388.4	83304580.1	25130557.9	19738713.3	7155364.1	213557058.3	35615621.3	5933198.7	58414219.3	1255586569	15015095	11879724.9	14155557.6
2000/3/3	10424289.3	21719650.8		32842081.4	12482905.7	26161921.4	36552093.7	16748524.3	28037797.4	9275124.5	14234696.3	32225524.3	34390302	18114186.6	10774176	23269826.2	18577600.5	13199037.4	11163284.4	18013265	42377731.5	39025048.2	65304411.5	27268813.1	31660306.1	5981240.1	106214334.2	43242832.1	9505840.3	169043011.8	996383519.5	37619868.1	24557393.4	19081426.9
2000/3/6	13450946.5	32090171.8		34286111.7	13544066.1	25776764.2	25320937	23677166.6	19758708		10456806.1	29181862.8	43458159.9	28334612.9	14720469.9	18046653.9	23613899.9	13516727.7	17207552.2	15409441.2	42359658.9	34952995.7	35306016.8	16588436.1	24874022.8	7459513.4	99707051.8	22831528.8	20471012.6	66257093.3	1335847101	52791773.7	81058607.9	21994282.2
2000/3/7	7038270.6	15205785		18841534.2	6580258.3	14047335.9	11246093.4	11572389	9446307.1		7852824.3	13840751.8	22764581.7	27046710.4	6664037.2	10274029.8	10318679.7	8368558.5	11524772.7	8123134.3	26680864.8	24861171.3	60195819.3	11107634.1	11318670.5	6169466.6	73302215.1	13901824.9	9770594.9	33105859.8	687375307.4	15271308.7	29111712.4	12371430.5
2000/3/8	8186349.4	13357339.6		16057515.3	3891359.4	11260933.7	16956781.5	8481782.4	13654994.6		8395294.3	14962320.6	16866675.2	20418454.9	6501183.2	10571193.9	7391481.5	7145397.8	8720271.1	9272420.5	29584680.3	17366141.4	33948194	10787711.2	9016661.1	3941471.9	76035892.7	29174462	13751702.2	83923659.3	638537536.7	15371102.9	29393538.9	10403658.1
2000/3/9	40009645.3	13694683.2		21085951.1	5910888.3	11457289.3	12001328	10641584.2	13960209		15566890	31426572.5	21888113.6	12386587.5	8720551.4	16997550	8160852.3	6950349.7	5399961.9	5911024.7	15554473.2	91480280.7	27012331.2	8288582.6	7359290.4	4432033.7	205900095.4	110094774.9	8915587.4	34504635.1	488604540.7	12309398.4	18842381.5	23854383.2		1368844164
2000/3/10	30564735.2	10850967.9		16190419.7	4732520.9	12267225.2	10934920	10126905	8841068.9	8564449.5	7740174.2	28983982.6	13288621.9	5983560.2	6308560.7	13881617.2	7280175	7486605.5	4953311.1	12511774.5	19228220.4	35157135.2	44041530.7	14186524	8785730.7	7400443.8	41926985.4	56980566.6	7278392.2	45245171.2	379314182	15797551.6	21633471.4	23542502.2		458097887.8
2000/3/13	36326503.5	9540854.7		16357838	4788845.5	8122431.5	7885390	10197985.6	11697374.2		12723473.9	28158919.2	9076967.1	23951951.7	50826927.1	10834692.2	4941920	6800220	15026340.6	13633388.3	21853095	13003434.4	16270035.3	9669390.3	5182601.6	10234720.7	50608898.7	41226085.7	16644742.6	13445977.2	239641670.1	10234025.5	11367922.8	11065579.8		155415562.1
2000/3/14	31134606.7	23930272.5		18460174.6	6747655.4	20551981.8	18256922.1	13014156	12208283.9		35028216	30736067.2	14818935.2	13218142.4	101850245.9	19079477.9	8465162.7	9485578.7	13966057.1	10569015.5	13374485.5	29095324.1	14041224.5	12757620.9	7211916.3	6271601	71932657.1	26294771.8	9867089.9	23414653	616163294.1	27944267.9	16861053.7	17090566.3		181240933.2
2000/3/15	44625687.5	9418749.5		9443500.8	23727040.5	8477851.7	45688841.4	10746634	6981905.3		23259892.6	97865251.4	9891026.6	12526237.1	26394264.8	16761604.5	5407857.7	6143647.8	6802584.6	26131008.2	10443921.5	23197300.8	8606607.3	9974326.3	16867500.5	4289862.6	64242311.5	57062942.1	4953466.5	14181415.5	233115553.2	63948079.8	28101783.8	43289385.2		78981222.4
2000/3/16	36350971.4	15983408.2		15486014.4	9339387.2	15430035.5	17411438.9	8134985.9	6934485.3		12849303.4	48119139.3	8371075.3	9177418	15943990.6	13382289	5190949	6909223.2	7161468.8	N/A	8880655.8	24310759.9	8240798.1	12168371.6	7975132.4	4519938.8	40890873.4	23075678	4943521.7	17998642.8	558598625.7	23535281.2	16045638	15601879.4		68696211.3
2000/3/17	22027648	10224331.2		27733979.7	7773725.7	9756444.8	16148716.6	8286011.4	5315629.7	3990446.3	15423141.8	38065615.7	4959585.6	7434239.3	10779784	8620258.3	N/A	6161031.5	15504476	21034081.4	8558366.2	19730205.2	6725416.6	13142733.4	5481385.3	4324749.7	75109992.7	17638789.8	5023262.4	22207015.4	658188438.5	16830780.2	12681988.3	12857476.5		52916959.6
2000/3/20	20028449.5	11201482.3		11377389.1	22155731.2	12310849.3	34058448.6	8377033	60720033.4		15512954.7	43955542.2	9342084.1	14993192.4	11232904.2	10554228	8057879.7	7980770.4	21978226	103393453	7760745.5	15374473	6737608.6	8307094.4	12759938.7	4742927.3	165871893.4	34625030.2	11052464.1	30260689.5	460602488.1	50330423.4	41232052.5	68945870.2		66416746.6
2000/3/21	29733346.6	11247769.5		68935560.9	11351538.9	12581013.1	64503582.7	12559470.6	140395496.5		11420716	35978801.8	21060474.4	8045043.8	9716256.2	17920739.7	7427971.2	8942856.6	15369532.8	120226290.4	9238503.1	12249844.4	7186850	17330171.7	27772279.7	5664582.6	96215465.8	17390594.3	7289470.7	68144338.8	253689968	79985038.7	98749998	81659519		124123538
2000/3/22	35755681.8	9601429.9		28997188.2	8968549.8	9367233.9	38894836.4	10825709.2	39335755.2		14000957.5	37807757	16247617	5864855.1	9461325.5	6041576.5	6624190	36063805.8	14333000.8	118973245.7	33212290.1	17349320.4	14209435	11383935.5	15014452.6	4346231.6	79515892.2	17693114.9	5464519.9	45427320.3	642430481.6	35102014.9	97622919.2	40444249.9		58325881.7
2000/3/23	22217299.2	10938345.9		62766409.2	17020469.8	16267235.8	44820289.4	27554008.1	15829383.1		16666432.1	33593869.8	16064211.6	5687632.6	12649269.5	12949354	11965299.2	28386853	14803755.2	135756525.6	18235593.6	14476102.7	7882493.6	26527649.2	26314203.4	9678819.6	200201518.9	13569102.2	22567433.8	18456635.8	525487648.1	93672916.9	39473457.4	23815042.3		44954529.9
2000/3/24	26403649.2	15487252.4		43865592.2	24323187.5	18049708.9	33194266.6	55728843.1	24130854.7	2178000	24585709.1	21463538.3	19298753.8	13270006.4	22119247.2	12449981.7	13024681	27600622.7	21586479	131536395	22382208.6	18079227.5	9214554	40872245.2	61560393.2	11714468.1	144979321.1	15932192.9	9298247.4	33371388.9	472987275.4	47880390.4	46245504	31125572.7		61223765.9
2000/3/27	17923015.3	19111477.8		24742787.6	27935651.4	16211003.8	45834124.6	38951444.5	19927866.1		56220093.9	48821939	21452148.9	14970540.3	20310728.1	16694213.3	20581458	29885193.7	37679754.8	46412249.2	34706732	17403411.6	9964612.6	112831628.6	57647128.3	11565977.7	238747863.6	38468218.3	16477225.9	96066012.6	432677340.7	71590185.3	44767105.5	22997481.6		44207038.1
2000/3/28	28864104	17626416.2		51909165.9	19181950.6	N/A	50825725.7	27017464.2	23557057.8		35275712.7	102073878.6	7093905	6711066.3	17210853.8	40595951.3	14765461.4	74920359.7	28544739.7	176552999	18274111.1	36603813.1	9745400.7	37290656.5	27969181	11764200.6	170952291.5	68322034.2	22401047.2	121281776	308704440.2	47939804.8	18460202.9	42940807.1		45949960.1
2000/3/29	39114355.1	10521505.8		59657661.1	13649442.1	11384488.9	34840981	18486940.9	14947370		51648952.4	44268118.1	72296541.1	11262348.1	12199849.3	14248472.7	13424419	39032942	15778162.2	88073074.7	15902845.1	27288551.7	7463470.4	20848335.7	19451820.4	7251630.5	258015710.1	151683025.3	11551673.4	109623427.6	419069843.7	38665761.6	21163635.5	19090674.4		74702710.1
2000/3/30	50053940	21808230.5		36779023	15714196.5	29790013.7	18952146.8	17247161	13631227.6		40144202.9	31048717	43179450.8	9711041.1	12729055.8	N/A	15430381.8	21843718.4	12255262.2	76953086.4	12679461.2	19097873.1	27971719.7	21605561.6	15050587.7	10165478.9	260702029.2	52433032.6	22685719.1	37860033.3	291950813.3	25384143.4	24793824	31641667.7		44612245.7
2000/3/31	36130793.5	12027434.7		103235032.3	12340203.7	15063361.8	24223714.9	14556038.5	12461486.6	3114134.2	47314104.7	31912469.3	54757444.6	8619663.3	12382501.1	16495007.7	27799632.4	28423155.1	15040761.4	69685210.7	14931723.7	14685354.3	15575523.1	61985658.7	12823103.4	6239609.5	196550331.4	33430434.6	15950539.8	26779881.9	281312227.6	26663597.8	27967288.1	26066751.3		72235404.4
2000/4/3	42060918.6	8317726.4		123701251	15838873.3	18105406.3	17562662.1	33657552.1	22226977.8		32906816.4	29534729.8	102953456.8	4698868.4	9760684.9	33500404.5	43056532	18023640.2	20891986.7	38971437.1	33869775.6	12992290.4	7534897.4	44966150.5	10984802.3	7472548.3	326027748.4	N/A	21003591.7	28917191.8	186410719.1	21388515.5	20860688.8	22550276.9		42322031.2
2000/4/4	13797470.3	21096516.3		50114288.1	13907793	14187016.2	12970285.6	14449838.7	13136365.5		35863157.6	24926284.1	35124838.7	4047878.6	8218830.8	16557964.9	21563911.5	20741957	10677038.2	42157392.7	13299936.2	13653696.6	5688573.4	21256622.5	10928884.9	6020287.8	191159935.1	24088794.5	9114558.8	14289029.3	308189014	22599222.3	47479110.8	14109670.8		32838573.8
2000/4/5	10578955.5	17790500.5		40847952.1	31429244.4	8869900.7	24603006.5	58715242.5	104280246.7		29229824.2	15011075.6	43556183.3	23512517.3	6986888.8	16147460.3	15090518.7	14534561.2	14888001.8	23753705.6	14078298.7	12043742.5	3689577.8	19993951.5	7955247.4	5674593.1	106732588	25078903.8	6454867.1	26212796.1	267949965.5	16402602.9	43649247.3	7547070.1		30204409.4
2000/4/6	16987556.3	12018381.6		23398595	N/A	10352735.2	27318539.8	235710648.2	43434519.7		55368629.9	26179061.6	17131347.4	30532443.5	9662768	63824714.8	13684739.4	15978589.8	19144752	25480099.6	30582663	9437158.2	4689972.8	25494728.2	9158117.5	7406083.7	156325733.7	31901633.9	13530857.3	38640829.5	201783337.8	14745868.6	32456542	12747639.9		20150034.3
2000/4/7	9686383.6	9068502		28549828.6	7572284	19926371.5	20448327.9	141666231.3	30095745.7	N/A	45016056.5	20375638.5	87985843.9	24512837.4	18358295.9	26519324.4	11562573.5	20292192.1	24707756.8	39586635.4	23012795.2	11327633.9	4719212.9	29830995.1	10073664.4	4400537	320074837.3	14280786.5	71624033.5	9742953.4	176114789.4	14531854.3	20139007.9	11075285.8		21514991.6
2000/4/10	13283369.7	11252967.2		21176952	53725603.5	32573243.4	48828841.1	148214174.2	37309287.6	618093.4	27285233.3	42037590	47674060.6	7942008.7	27158160.1	17757263.7	13575744.6	34711068.5	21068377.5	26434346.6	53122390	13762233.4	6588778.7	43807158.4	12391196	13509310.4	163497591.1	9762277.6	163541017.6	88186820.4	232682352.8	15295108.6	18854797.3	12602160.3		32161683.3
2000/4/11	10722609.5	15463674.6		27441217.8	20686642.1	22978155.4	56781707.8	163287142.7	29017908.6	483832.8	20171811.6	38457121.9	71582846.1	20956867.6	16540511.3	18730131.4	12610335	15548343.4	7602980	18274138.4	57249086	18969595.7	4476208	45110459.4	8560876.8	13659969.8	100573833.6	12867316.4	57418842.3	59984055.9	484785729.5	13969274.2	14356976.5	16955783.8		34349839.8
2000/4/12	9729404.8	8113920.6		22644176.6	12137539.9	33042754.6	28355116.8	97634478.4	24739490.4	1160851.5	22038318.5	100591126.8	59658761.2	16717140.6	9542597.3	11141423.6	8851735.7	15528355.5	11710924.9	22731621.5	19221409.9	12886778.4	4424629.7	21206618.5	7457223.8	N/A	312343879.2	7293298.7	24388067.8	111500890	201778821.3	11986792.3	16144973.8	14034174		15847502.9
2000/4/13	11812142.2	6524648.3		22926797.6	8662941	25897230.8	23167301.8	99512472.6	12259023.9	824334.1	15205243.1	146342955.9	10048638.4	13981506.5	16720217.4	11032826.6	20444234.5	13029365	30673857	17263743.9	12504146.8	8476288.3	3952115.7	17950479.5	12819782.6	5235265.3	129141407	129468812.7	15799797.5	92204145.6	237313630.3	15428423.8	16392224	25391740.1		21921527.7
2000/4/14	21858631.7	7354257.3		47746580.4	23220584.1	18901011.3	16832466.1	47288204.3	12644545.1	2296173.6	15116297.7	70559602.5	12364376.8	19304957.7	11279791	19707452.4	17458057.9	16946566.7	7277069.3	21263790	16053398.9	9895792.3	4625206.8	42413873.4	112063710.3	5817265.5	136212129.8	43125641.6	23387647.6	18432556.6	188028579.9	11903159	14305802.2	16208119		25193956.9
2000/4/17	48540580.9	9290435.1		20060974	42678257.5	15646053.3	23750502.2	47138006.8	16979142.6	6503072.2	16902511.4	52365327.4	113992112.2	14570201.3	12838549.1	16618948.4	41967077.7	15794532.9	10350558.9	24542287.5	14179211.1	13295070	4185504.6	39464189.8	121230715.9	5889548.8	96974404.3	32619330.7	17898049.5	25987563	392792921.9	21913471.7	28266277.1	12248088.5		30360822.8
2000/4/18	16535000	5577000		17564000	31815000	12368000	N/A	46544000	9513000	N/A	11968000	83984000	57629000	29568000	13218000	25296000	31984000	9077000	2153000	11900000	13543000	6035000	4708000	452991000	68908000	4131000	47931000	67840000	9889000	53005000	145473000	11878000	14459000	9619000		20885000
2000/4/19	10807037	10894493.8		35483280.8	12435616	12668655.4	63616000	28213009.8	7358926.5	2971548.2	24315409.1	74324379.2	62479273.4	14590347.5	38563563.8	64602150.9	20344523.9	19843064.5	5384854.8	13985442.1	10178441.1	6505456.4	2705034.1	454656212.8	45455034.6	3875345.9	30515635.6	93073372.7	16228010.9	6738786	124804293.3	8623206.2	10920985.7	39383618		19307873.9
2000/4/20	12785273.1	11112206.1		18064768.7	14235790.9	11390603.9	16942516.8	31964875.6	11736177.6	2414554.4	15076200.8	39101696.2	40337258.2	N/A	19606910.2	60974070.9	19847681.7	47125178.9	8007375.9	20669978.5	18985709.8	10873078.1	3450778.7	344260677.6	50326557.9	6194656	39057586.7	37666644.8	7922912.8	14372292	121637442	11777687.5	12604604.2	13941361.2		15092808.1
2000/4/21	3677314.2	29938262		20157511.3	8304619.8	12059404.9	164403096.4	24261938.6	10295960.2	3172322.3	12285323.6	39664433.8	79541488.5	12975017.2	64261846.4	27879433.6	12012110.8	27300611.3	5347386.9	30477313.5	9689966.5	9124895.2	3039781.8	276257083.2	20877172.4	4726032.9	25217148.8	24486753	7125469.7	18694335.8	181686478.2	13087431.7	48830926.3	22182293.7		22361668.9
2000/4/24	5689201.6	17907769.4		23110150.2	14800532.2	10411659.1	107530956.4	24319545.8	8879422.6	177632210.3	10011191.3	29976568.2	57212868.8	13659962.6	28504653.1	53068789	9612423.4	44938189.3	3212419.6	47938815	7917171.6	8671843.9	3040286.4	152108915	21292178.9	9094520.1	32755857.7	17057820.6	6293568.4	13981570.1	77305022.5	11631281.2	30872263.8	14250886.8		25379093.2
2000/4/25	8778574.5	12661923.5		N/A	7501738.2	10963202.8	52999662.5	30776100.7	7492086	70760252.4	8530912.7	N/A	36073656.3	7473534.9	24205327.2	39653643.4	10058906.9	47907900.3	2675001.5	33278797	5140846	7120189.5	2109787.6	81874708.6	9195051.7	9754447.1	36138118.6	10660520.7	4849510.2	6405605.5	210116574.1	7444864.6	16956811.3	7332457.5		14532331.1
2000/4/26	5015930.9	5066713.8		18125968.5	3814440.9	7723261.9	39550366.8	18276075.3	6757676.2	57913275.8	9461611.5	18067547.2	88749145.3	18400217.2	17938480.8	22025993.8	7176542	19556881.6	3671099.5	15027629	9630524	6072689.5	1653804	89474639.9	30496768.8	27869021	22587371.6	9262724	6137157.4	8324795	98872777.7	7820748.3	11923730.2	9666916.2		13953654.2
2000/4/27	3163844.3	6114409.6		11115163.7	7232879.2	9119031.4	136039199.3	17490696.6	6494554.8	73938756.3	13464516	33576847.9	33914231.5	16552429.7	17464409.9	18497550.8	6923835.5	15422679.3	12117209.2	16042506.1	6245970.4	6419780.9	2274652.3	68270402.2	13175566.9	9814457.5	17441332.8	20170052.8	6339881.4	13246317	130660963.9	6786123.4	29794188.4	14496664		17452425.1
2000/4/28	11693918.4	8276907.9		10547707.6	10841893.3	6940905.2	63704623.5	20649213	5710995	24686350.2	8711893.2	19828096.1	84747896.9	22478677.6	16026321.4	19406118.7	8797436.7	19376112.6	13875988.3	12063416.3	8981629.2	8235398	2276550	123970265	12764671.5	36946001.2	20435554.1	36432351.3	7616701.9	61720644.1	357207616.7	7044318.1	12475233.4	10150520.9		20500459.4
2000/5/8	3884447.6	4771828.3		15538067.1	11549014	10736878.7	44596816.6	26223211.8	3980156.9	15632466.5	7543617.2	12581057.3	N/A	21907952.8	9561536.4	12114351	7894707.9	21807260.8	20739508.9	9142488.8	16234396.1	7734710.6	3624242.8	102448962.1	10726427.2	34754594.9	14430633.1	16446105.7	5867665.8	15184411	162457293.4	5688800.1	7991663.7	5397303.5		13730185.1
2000/5/9	13727882.3	4923447		18735892.4	4849900.3	6212773.8	35069928.2	45755251.1	6684818	26688113	4834156.6	15142027.3	55574735.3	41691876.2	7852146.6	12307730.8	5206886	12363153	16013408.6	11051548.2	13402641.4	8435275.4	17683516.3	58802443	8481650.7	18638353.5	15802152.8	13027498.4	4718710.1	8811587	92625547.4	15524810.6	9794117.9	7649502.6		106280394.3
2000/5/10	6459746.6	6755887.2		10632824.2	2924182.1	10570028.8	49238555.4	21328738.4	N/A	15129418.3	7779350.3	19983618.6	28021763.8	21704529.2	10946303.4	13342714.8	8639362.4	N/A	6336838.7	12779006.3	11208040.2	7274368.9	4675455.5	71637170.4	11105042.2	16383869.5	10346771.8	9392016.2	10230549.4	12615998.1	64640646.4	8525406.1	N/A	7979495		44360851.3
2000/5/11	9152312.4	4087975		12673353.8	5347936.5	7321326	22358261.9	17026965.2	5468897.1	8381496.1	7170830.5	14844574.9	23204881	8951563.5	5329196.3	8626504.9	9854176.6	11506924.3	3057578	12695569.9	6039327.9	5849069	2548640.4	40802223.1	13638897.5	5650309.2	17320318.6	11794785.2	4892511.3	7887860.8	85793425.4	7094704	55267901.4	5443220.8		22533731.6
2000/5/12	31228378.5	4363500.2		7039988.2	2601833.5	5980768.3	15671998.7	12466129.7	4912416.2	12190669.4	4850902.3	11790769.5	31847570	4026288.4	5343893	6402833.7	7195971.6	12234721.6	5380606.2	18638889.6	5204650.1	9418753.9	2110001.4	35232363.5	8450756.1	13505628.8	17985231.1	8364319.5	4751907.7	4517633	75016506.7	4961884.1	34443393	9457434.6		14042592.4
2000/5/15	2497296.3	4045602.8		8933978.9	3312484.7	4853593.7	21461766.2	11716497.6	4136629.2	6365229.7	4431628.9	11067109.2	9740505.5	7228509.8	5149497.1	5296349.3	4336047.2	20978203.3	10047265.7	26278459.2	4658154.6	6311372.5	3290144.6	25575075.8	6202809.6	16308279.4	N/A	4719707.8	3808285.6	5595422	63126551.7	5016995.9	15069614	5722243.9		12170854.6
2000/5/16	16477800.9	2442536		5390215.1	2776564	4031945.1	11140308.8	9448910	2244760.2	9458346.5	5921088.2	5345002.8	13301203.8	14080439.6	4720776.4	6547234.5	2974586.4	60233962.4	7913967.3	26208233.6	2391713.5	4617741	2901001.4	42058648.2	3567209.8	13234747.7	12172079.9	12491114.5	2925919.6	2564097.8	45948789.8	3079779.6	4061865	5746679.5		8597337.6
2000/5/17	10554716.2	3764512		8935961.7	1337137.4	4490841.2	6547772.3	7921766.4	3298884.3	19616298.5	3997477.7	5872794.2	10275658.1	4315077.5	3955479.4	9176528.6	2915187.8	36306687.5	8173384.7	11447949.5	4335977.8	7269699.4	6217235.7	26726712.1	4922609.9	23580312.6	9460943.4	28234408.3	2746851.7	3632682.9	38731955.6	3150424.7	4717842.5	2721700.2		8007387.6
2000/5/18	13986110.3	3231502.2		6800167.4	2857535.3	4578870.9	11243491.9	9878245.8	9564354	41893839.2	4630841.1	8571013.9	20144805.8	5910069.8	5625199	6573882.8	5411951	70378253.5	42564045.5	17409805.5	2792818.6	3523526	9540691.3	64203775	5685083.8	24342658.8	26700649.4	13364431.4	3878394.7	18371728.5	N/A	3829217.6	11827120.9	4476326.6		9529904.4
2000/5/19	29193195.8	5048200.8		19615491.5	5457017.4	8498877.9	21809098.2	17020645.2	5247617.5	16740158	6707960.2	16642253.1	13563723.6	13757975.2	8621073.4	8301491	8039674.8	84578893.2	59582132.9	29625434.5	4708401.7	5200158.2	25924345.9	82661094.2	7540351.9	27375332.6	84253604.9	19011718.9	4489933	54000486.2	83649859.5	5964858.1	32427945.3	5604810.7		19197782.9
2000/5/22	40560434.9	16522227		16475859.8	7632390.8	9182747.1	26536136.2	27368657.6	6184294.2	18807523.8	26183074.1	17864621	28136067.2	9565033	8987795.4	15014263.5	13642441	78122618.7	53589705.5	35071560.3	26523024.9	11950908	50428468.7	N/A	8932978.7	42238100.1	82184452.7	33638899.8	8577323.7	132921580.2	183329167.6	9947295.6	57686374.2	54301627		36353744.5
2000/5/23	34952719	15357790.7		8364355.7	5946637.2	10560828.1	17598661.1	68132425.9	7878520.1	10582888.2	70770688.8	19674318.4	12009511.7	12916597.5	15775321.8	21683260.1	7678680	72031648	36246837.6	50853652.1	78925723.5	8605189.7	27664458.3	92290000	8529439.6	25071441.4	31732870.6	12501524	4984877	36906950	120572469.2	8437263.5	46865926.2	168808726.4		129249583
2000/5/24	29354489.2	49116830.4		49917394.6	12016420.6	41701240.8	25267865.5	68728446.4	5900314.5	13136283.1	30828912.5	34757056.6	65363843.2	14343545.4	27266838	70437990.6	12536970.9	90792913.6	59204854	25378951.3	63090540.3	12193550.8	21073050.2	138563740.3	16006107.4	35887545.7	32562456.6	26433842.4	7763240.8	58334441.8	277577770.6	11308625.8	28007657	92701590.3		190672923.2
2000/5/25	17048522	36972031.8		22007663.4	7437475.3	24836609.3	17028865	116867569.2	9552386.4	11024058.8	82108771.1	20121010	43995900.1	19161633	N/A	32570538.6	11972620	129382876.9	98194964	33392567.6	27927446.8	13201553.5	16274947.1	68004179.1	11520683.5	23103688.6	37351404.5	93437748.8	8832450.4	94290448.1	144649839.6	12532670.9	36940524.8	72039672.9		82922543.2
2000/5/26	15407272.2	22450641.7		21996868.9	7222409.9	63239849.3	24517140.8	130872049.3	8278607.1	11289718.1	42099806.2	18504021.4	72102694.7	37240393	26548543.8	37100122	12486954.1	103982336	89696773.3	28786980.3	19370151.6	16119538	14708874.6	71105817.2	14693684.5	36958873.7	26738461.6	116451333.2	15479321.3	36869072.5	130786596.3	9562630	56608455.4	N/A		93219178.7
2000/5/29	6357917.8	66618650		32182309.8	18414449.6	51669958.5	25397342.4	49061013.9	8205654.9	15585283.5	42000408.6	24564503	49230783.8	23595413.2	17396962.6	87851701.1	9551322.4	56643670.1	239012625.6	20907992	12918450.3	19294362.9	8303623.4	68718163.1	9486263.1	45139633	29543375.8	241801247.4	13806139.4	189167178.9	112855015.5	22363781.5	69446849	72720434.2		66008081.9
2000/5/30	4294329.2	28765097		25173655.3	9526588	33004663.4	45575184.6	43981750.6	7419393.6	9256994.4	29866904.5	16700564.1	N/A	20478084.5	14162305.2	40059708.5	11449083.3	47284423.3	223954640.4	23522794.3	15119714	23096363	10036553.4	41424350.1	N/A	21715114.1	24835186.1	135448078.7	7909858.7	80171601	99463997.8	12264018.6	36236443.7	49664022.8		63398788.7
2000/5/31	5225341.8	18850467.9		58278512.8	6883610.4	34569816.6	66674239.3	29183845.2	6259670.2	7252976.6	61845863.4	13598352.8	33453382.7	22206606.2	13908081.4	32434629.2	15862973.9	43266869	156340555.8	25003798.3	11373186.2	9829935	7796416.6	44022955.1	7137506.9	14747161.2	16372006.7	126211828.8	7628184.4	85299137.7	54033240.5	10878536.7	26131624.8	18994459.8		39419026.1
2000/6/1	5973179	13422076.1		58695925.4	4464701.2	72298732.6	33995374.4	19071741.1	5996795.1	16744841	39841441.9	13262004.9	34179527.5	36998014.5	11797032.7	43058265.8	9489683.4	43987392.7	144561108.3	29301185	18059421.4	11711497.3	4996796.5	28651629.3	26082460.2	10146564.3	16988713.1	79271751.8	6997032.9	45379840.8	75056887.2	11811289.4	12535957	66765328.5		24073827.5
2000/6/2	4654696.9	14459698.1		18360725	6461415.1	70119903	54854683.3	26936183.8	5337362.1	27228436.9	45486923.8	18223516.9	27741315.6	27047882.2	32496435.2	25436846.3	7206555.1	39872696.9	64565269.8	34203698	9952943.7	57637603.2	4186480.1	64115168	23157770.3	21971965.9	12671519.5	91326504.8	5528258	12921534	161705286.4	20552806.8	16039454.4	17902435.1		34525216.4
2000/6/5	2528078.7	13095902.8		18293873.2	20912903.9	37388597.7	86325832.9	33714549.5	8610410.8	13851347.6	62172167.9	16806471.3	38929171.4	11065886	75037439.4	41035949.8	10994858.4	59484676.4	66674862.8	26333485.8	12632345	17985499.6	5246482.9	124905222.1	27949459.6	17698958	21495565.6	101779458.2	6636563	19412755	109025808.9	23120804.1	19465947.1	30234685.8		33841348.7
2000/6/6	8139364.2	15184435.8		16280466.3	22335214.1	19602179.4	50575076	23081409.5	8837690.6	8830465.6	31544076.2	12043539.9	27340737.8	9888362.5	135818450.7	38556233.1	8701237.5	29198047.7	59424596.1	34882928.1	18790917.5	7751813	4431105.8	51458268.7	16337220.5	10185011.8	12814216.4	141900265.3	4790797.9	6150968	173931404.7	14566340.6	10778181.6	16667294.2		20887691.8
2000/6/7	8034514.6	13848801.3		42467656.6	9577894.4	18754637.5	83855612	14442315.8	7540115.5	49214506.4	20584971.3	19178448.3	17430942.6	8612832.7	81344988.9	92375906.3	5376374	30280249.8	33456518.5	29963893.5	6398202	6278144.7	4619307.1	44222936.6	34501795	9373600.6	11674594.2	262472336.7	5725263.2	145684897.8	83456249.2	13896011	7673619.9	13038788.6		18171286
2000/6/8	5290364.9	9538249.8		46423468.2	33002775	20717939.6	126764459	19925768.1	5029020.3	19086793	26416021.9	14178319	10022169.8	5783877.8	40753562.9	31508292.6	7169205.5	30543093.6	19618691.4	17801825.9	6148012.6	10377920	2852052.5	53904976.4	43446072.6	8982170.6	12228102.2	310578104.2	12645609.3	72863395.6	84538090.5	41248151.2	20377632.7	11563872.8		23643637.4
2000/6/9	42484852.4	7742977		57333451.3	7807423	15743595.8	60454227.2	14375610.1	7162589.6	11945110.5	22605578.1	16984236.9	14029376.1	6612541.1	31737864.4	31668355.7	4712773	18843745.2	14456185.5	84842264.8	6502173	8304698	2853313.9	62657546.7	20311691.7	5801789.5	10039439	169524198.8	5814995.7	47444247.9	77288268.4	31918900.7	20803068.5	19266134.6		29140924.4
2000/6/12	37594359.5	8557245.1		18135627	68090908.2	10882613.8	23944630.6	13657291.3	4045391.1	10051735.1	32330831.2	7997318.3	12599755.6	4276949.6	20072762.6	18822317.4	4691370.9	17495997.2	25573598.7	34553666.6	6317266.7	7867544.6	N/A	46527364.2	12310073.9	4907424.1	9311956.6	84787078.6	4058326.4	17943947.9	56437149.2	14922965	8607945.7	14024412		17419503
2000/6/13	13259501.1	6558717.9		17325497.6	40329561.8	9195444	16102081.7	19665918.2	3331964.7	8024663.6	100569411.4	7734979.7	29750772.8	6749463	22674801.6	31417134.9	12028560.9	25116987.3	20028084.3	22352257.5	8794588	5713026.9	1989593	22260835.5	24654704.2	4514997.9	8566581.3	51808653.5	30204874.1	70673783.2	45557076	13115752.1	7117856.2	12771847.6		14036089.2
2000/6/14	17434544	5469885.7		20269324.7	N/A	10323048.6	283241474.1	19863678.5	4123741.8	88926627.8	142553058	15950313.9	48734232.2	13557358.1	21854458.2	20024716.3	6575355.8	19428993.5	17453627.5	20976858.6	5491930.4	7971858.4	3510916.4	28178126.5	36178271	4952824	8610634.8	36184026.8	16759509.8	59418538.2	94915762.7	16203486.3	5909129.6	11903466.8		16301033.7
2000/6/15	5889899.7	5265952		14652436.9	59954428.7	9152643.2	89474771.9	18040350.9	13325200.6	48473802.1	54800390.4	8551379.3	34772697.3	15136047.6	19095725.7	13414619.8	8061211.4	14940582.2	18077223.8	13251731.6	6057878.9	6086845.5	3192446.6	13421925.8	27564247.3	6313423.2	10064353.4	39140149.4	10059281.1	8362015.5	50918629.9	18236385.6	5318781.4	14197292.9		15055715.3
2000/6/16	5465898.6	18372635		21850231.1	51149595.6	11882891.2	112992390	58768456.3	6491710.1	28156746	85511153.5	7213938.3	20616779.4	16350090.2	24788418.1	20265976.7	26204722.5	17334975.1	11147262.1	12027742.7	6751341.2	5241508.5	2594551.9	25959505.9	22859500.4	4147121.9	14891869.7	19344453.9	10779134	9894406.1	66294282.4	23913939.1	8314710.6	12528585.2		11239566.5
2000/6/19	6370278.3	17581588		30668574.5	23695906.2	7717101.8	26730275	86707759.4	3188022	14903794.9	56916817.2	8260037.9	14733673.3	24283025.9	17547158.6	14298855.4	15061788.8	14865041.7	18208699.3	15209296.2	6145460.7	4481291.7	9221790.4	14534036.1	11031268.6	11542935.5	10890621.1	24629445.4	8978325.7	22474231.1	63868702	25042506.8	9822059.7	14246266.7		14873205.3
2000/6/20	5373317.6	12959586.1		65446396.7	13126971.4	8001375.4	27420510	30569617.6	2944740.8	11731069.6	38501572.1	8436829.1	11408133	49886667	15995860.5	17080737.6	10370779	12890405.7	17627827.7	14144932.8	4686895.6	3327278.6	3247194.5	16552419.5	12139071.5	13063695.1	7729696.7	16964868.3	8861697.6	N/A	35004687.3	14610562.9	7040749.6	17243585.6		24521526.7
2000/6/21	4865834.3	10467260.6		30192754.5	22765905.9	4489944.1	82078845	18608981.8	2809524.9	21747694.4	20431377	6138643.6	14616848.3	17948854.9	9491202.8	11460298.5	5257898.9	9812362.2	16524405.8	18706143.3	N/A	3863505.9	3348567.2	14536115	8331766.1	5803501.7	6939360.6	18319256.6	8930281.8	18238087.7	159412869	9341521.8	5518339.3	13828193.2		9620090.5
2000/6/22	2690242.9	14427264.4		32639427.4	27741148.9	7973428.8	20436944	17840667.1	3905954	14667185	45243388.1	10398632.7	12457620.8	13586877.7	8733530.3	10248252.3	4025131.6	36280338.3	32194867.6	12298295.6	5303076.3	2927281.3	1901688.2	11469747.2	5859189.3	8526381.5	6837211.6	12167269.7	6248102.5	5422811	66908287.7	14133477.3	7118157.2	32564504.5		8964033.7
2000/6/23	4743681	14866843.1		50136846.8	21141384.4	18965692	153676886.8	38308624	6321691.4	27769544.9	33203856.7	6513627.3	25557475.1	15169428.2	15537991.4	18310234.7	5843655.2	22993040.9	14368873.7	12119575	5722880.6	5573052.8	4513390.2	23264519.2	7635187.8	7059530.7	6101969	19010551.9	6285410.6	19328681	118235593.4	N/A	7945080.6	17602372.6		13035691.3
2000/6/26	2205177.8	41185888.1		63921274.9	N/A	36204525	73527434.1	100113690.4	8018498.2	23609123.5	33850205	11106298.2	46588356.7	15871590.8	17838108.8	34791240.8	8835501.2	22026193.7	11886090.1	14091832	8002899.4	8714712.1	2773397.2	148750822.8	7694819.2	6800143.3	11057206.1	18295555.3	5262688.9	152849830.3	77509165.5	19482839.9	8636520.5	16060208.5		25078124
2000/6/27	3811164.2	53543502.8		22607193.6	12624489.3	126060614.5	39591001.2	62566436.5	4540984.8	72979454.7	17752652	6842002.4	48567785.4	12633137.4	15185374.1	24592873.1	23355193	26453172.7	8615892.8	7984672.6	18040529.1	9823581	3974001.2	91777187.7	20731517.1	7213887.5	11232760.1	22189538.7	9161749.6	15536959.6	101470139.3	13779539.7	2872108	8487258.3		15280437.5
2000/6/28	12298842.9	86178121.6		23467907.6	16986864.3	182636105.4	N/A	62187212.1	11066127	25310702.1	35862019.9	8731602.2	39204164.1	10203262.8	42618193.7	100656214.2	12281830.9	45464445.9	6565475.7	10063253.2	9450789.8	6283493.9	3058044.8	47154021.8	9353580.7	7855767.4	7948561.5	13742406.5	4030488	97682243.7	65667078	12089316.3	6400288.7	21426074.9	479803011.6	31100819.2
2000/6/29	19509928.7	83245111.6		25270985.3	10489054.3	73089986.4	38409189.3	66574108.2	10731521.6	33935452	29139883.4	8068387.3	20812537	8862716.7	22743242.5	154699370.3	8650484.6	23757020.9	9396351.7	37707190.8	17567846.3	7460245.9	2629710.2	52278256.1	16537287.2	7151318.6	11581478.8	22547761.6	N/A	5041474.5	79182340	11252847.9	5980296	23141748.2	196744252.8	20000604.1
2000/6/30	N/A	N/A		16240198.5	7413280.2	49330663.6	27866443.2	63529571.8	5547242.7	88688501.5	N/A	9536180.3	47748954.1	11887431.2	16856839.7	148001049.5	8667182.7	20447649.4	N/A	38353096.5	10844947.8	N/A	2314344.7	35119949.3	11966652.6	4277052.8	10226670.1	16377604.3	5936028.5	24683524	N/A	9739724.3	8691117.2	21652133	73031169.5	38483775
2000/7/3	4257862.2	53823060.9		16608891.4	14168974.4	42259867.7	22802640.1	39312557.9	5353284.6	54401300	25094304.2	6942129.9	17862567.8	12664155.7	12810769.4	91855654.7	7803836.1	15643029.3	8615774.2	21606782.5	6146386.1	8418506.7	2801377.6	29788183.5	11824930.2	4846783.6	13315776.8	19879613.1	5974136.7	90098228	78478024.8	10741517.6	15666030.4	19692882.7	40326147.2	19503836.4
2000/7/4	1563936.1	23499230.2		18988380.2	8508092.5	22291449.2	18991721.2	22938671.7	3028825.1	30629089.1	13901712.2	6041416.4	7613134.5	20495182.6	8481686.4	42257701.9	5041820	8811934.6	4627171.3	19832891.4	6432688.6	4146831.2	1947419	18228004.5	7849967	3374176.7	6483960.7	15514255.1	5058620.7	29396933	75719336.3	5932488.2	6479513.5	9266548.2	27388445.8	10992818.9
2000/7/5	2015473.6	15585921.4		14911254.4	6624879.3	14802219.7	15437348.3	25766061	2561134.9	33729846.5	21976650.1	5745696.2	13699937.3	11551534.3	7377234	30212690.5	3576121	9349538.4	2909209.1	58415812	10752618.5	4050865.3	1899348	45112658.9	8939424.4	2794295.1	6441228.5	34327309.2	3398520.2	2496432.6	63065302.9	5093404	10125588	6456082.4	17121114.7	8835628.1
2000/7/6	1705759	16218409.8		55240394.2	4933851.8	15425771.5	22320576.8	15022714	3719155.4	77947221.7	21137798.6	6320362.4	24231235.6	8217475.9	5900218.3	28662689.5	2990559.4	19931852.7	3119241	33414905.8	5029798.1	3692517.2	3241525	19198691.3	10182840.2	2202674	N/A	13816797.9	1854722.1	3918050	32698763.1	3495669.9	3708269.2	7242864.8	25495541.6	8692813.3
2000/7/7	3261138.1	14857267.3		27102332.2	5737758.1	17210851.2	25050247.1	15297204.1	3547941.5	38756872.1	12413109.5	5275339.5	25279037.2	4498663.9	12837176.6	88226187.5	6307313.3	15112882.8	3649573.7	36100734.2	10247912.7	3777186.4	1850692	26691912.6	4687837.5	3099856.1	8176296.5	8720359.2	4559350.6	38712603.2	52064767.2	4468117.5	3239796	9346490.3	19864181.7	8016569.2
2000/7/10	5938662.2	17751444.4		20826693.1	12865062.8	61026642.6	46979318.4	23134460.6	5682805.2	33866421.6	19175486.1	6782176.7	16244128.5	10313562.1	34091066	81475177	18797476.8	22266722.8	5967466.4	88158529.5	11456098.3	8911865.1	4168545.2	19005901	6993057.9	3759427.5	11921078.9	14516386.5	4332887	11804686.6	99819534.6	8538804.5	6634320.6	14520405.9	20101993.4	15279780.9
2000/7/11	9462591.2	19696679.2		35496939.7	11829446.4	36020641.3	36035833.4	28234921.2	6288282.7	52378772.5	14584106.5	7828085.6	15146549.5	26053982.8	27802349.4	56685743.7	15856537.2	18428140.7	7385385	28858065.4	6227512.2	7615846.4	3397048.4	17667251.9	7087763.9	4882722.7	9591519.1	9481732.5	7091340.5	5161163	131833857.5	9053119.2	5570447.3	11375154.1	14170474.5	15616016.9
2000/7/12	644707.1	13256612.3		21278639.4	6713077.2	20127794	19665044.3	20948839.9	5835661.8	13817780.8	13756647.3	19260831.8	11348050.7	21325827.3	72594673.6	46801040.4	16297156.1	15992403.6	6363229	21408521.5	6434041.6	5926339.9	1770859.7	11134148.1	6672556.5	4041994.3	7230353.2	8733021.4	5320707.6	5279458.5	46508216.2	21622824.6	11141868.4	8916972.3	17666416	12353479.7
2000/7/13	15384493.8	16361521.6		40164224.1	5319755.3	28266933	14114505.4	33743407.2	6340116.7	14331759.6	16011330.2	12856783.1	27544691.6	11681185.2	52679207.4	62899604.5	12223785.8	22071506.7	9598110.1	23014172.8	7454777.8	10426903.6	3275307.9	76040554.8	10304181.2	5753242	11926385.7	14802643.3	8857431.8	72039845.4	151106194.6	18050036.8	8132514.2	17803623.1	45570179.8	49838847.3
2000/7/14	2444546.5	18398887.6		9185551.4	5522973	21928724.1	8252926.4	18622412.2	4048092.8	14821885.8	14216247.5	8478148	23202548.5	14473311.3	27042193.1	39764437.4	10891312.7	16971796.8	35640945.5	35134895.8	15680443.6	6555243	6917392.8	105033187.4	7262220.5	4998992.2	15292171.7	16682930.8	5852078	5590086.9	71307597.3	39567800.6	5365086	13653405.9	28825289.3	22695544
2000/7/17	2151074	13799562.1		17920106.8	3746155.1	27656328.1	9945704.5	18426819.2	4266993.8	14626042.7	10437523.7	5823680.6	12108627.2	8561937.3	47301080.9	43741412.4	14378013	10766637.2	19440541.6	49041003.5	41009097.3	3965800	3500936	196211481.4	5008222	4021892.5	26366474.5	9604328.3	10199271.8	3652244	72661904.3	30518725	4603998	22418893	19577941.9	24625708.3
2000/7/18	2377745	8386607		5138294.9	3228251.7	20410585.2	15216687.8	12171292.5	3773274.2	11359542.8	8805461.7	7839874.6	8641202.3	9112435.1	19765050.4	21659249.9	6928021	9918871.1	8161800.8	29325526	14720389.1	3313914	1736781.2	41122652.7	4156623.8	2109005	40471902.4	6506597.9	3492451.5	18836098.9	53924002.1	14485236.2	4367497.9	59311529.6	10757704.8	8922561.4
2000/7/19	1318190.6	N/A		8420192.7	3488652.9	21747042.7	14362422.7	24794340.7	4588320.5	11113643.5	8850982.1	8965298.2	5440087	12850684.5	15782858.9	20024098.1	7247272.8	7490137.6	5019850.6	40221155.2	8339254.2	2902991.3	2140653	223042560.2	8968991.4	2613829.8	24016871.7	5294605.2	4287813	5864055.4	32076154.9	10078114.8	3351943	40960449.5	10209825.1	12323086.6
2000/7/20	4076525.7	14028517.4		5591160.7	4416581.5	22612965.4	37181329.5	16278856.1	4014489.6	9161929.2	8276221.1	3220217.2	6236508.9	14860447.4	16123831.9	28552030	9484317.6	9951028.7	6932329.3	51317702.6	16930540.4	3122277.6	2122512.7	35822492.2	4663938.6	2240805.5	14528265.4	8700289.6	4438886	6208662.2	49670563.1	12946010.5	8035507.8	15813029.2	11520550.6	15700551.7
2000/7/21	3118077.1	7702049.6		20396072	3848244.5	13153532.3	45476352.9	11835404.2	8496289.4	31579274.5	11709433.1	6388285.9	8008848.6	18575247.3	10816348.2	14347689.9	7654582.4	18586444.1	4922441.2	14249358.2	8157157.6	3849045.2	2565261	20195304	7573377.1	2271460	10244457.4	6651705.6	3604061.9	4312325.7	76949115.4	10011518.8	9689273.8	9794015.6	6498827.4	8502914.8
2000/7/24	2304715	15133638.7		13789779.2	4030516.5	23781050	20692583.8	10426616.2	12855598.2	20298344.2	11092088	5403837.4	6626263.8	19032061.7	56367745.2	27875408.7	12606558.3	58157107	5642639.5	40315890	21165466.7	4157851.4	3656357.9	23907758.6	3811357.2	5797004.5	16477861.7	8341781.2	4452847	11384193.2	116587044.2	5646826.2	11211744.6	9386831.7	7672775.8	14067230.5
2000/7/25	2293918	10697839.2		49337190.2	8558004.7	14539007.2	12224306.7	10537125.7	6819148.7	18870312.8	20353144.4	5240133	6309791.6	12676578.2	18698083.2	15692790.2	35678298.9	N/A	4066262.9	22875713	13548713.5	3139557.7	8049039	14769617.3	3711032	3908936.6	8036837.9	5781588.3	1838989.7	17532955.6	71248973.5	9271038.1	5721199.4	4980535	9879089.7	7140343.9
2000/7/26	1621924.9	6320670		66047795.4	12209250.7	13843010.2	10875207.4	11975867.6	7297770.6	17175322.2	11437160.7	12012325.6	9420842.1	14884719	22529165.2	17543335.2	54882042.5	22137515.8	3525966.7	38041403	8651106.8	2569897.4	75665652.5	12734354	14525339.1	5612395.4	6133459.4	6046004.2	5262518.3	5839259	97911364.4	15250181.9	6998028.2	36069149.1	8090870	8660665.7
2000/7/27	6532744.4	9946903.6		66291690.4	7681608.3	29240975.8	11334297.7	14428654.1	14396649.4	12084828.4	10928419.1	9601095.9	24830820	54136814.8	23465414	19952187	24454811.2	242685037.7	3498706.9	30637428.2	8197674.8	7202167.1	38706443	13888070.9	10132932.3	2780973.5	8449843.8	9789409.6	4850957.4	5665022.3	65679353.9	15594551.1	7983327.4	30197490.2	11192922.5	19706411.9
2000/7/28	13097483.6	9538471.5		17406278.4	5400165.7	62023708.1	12765068.6	12919681.2	9341871.6	6655589.5	8769672.2	21717243.4	12657192.8	13340204.8	16113488.3	15783942.5	8973900.7	125464674.9	5177230.8	36040542	6554906.1	5942518.1	33129707.6	8650208.5	13639764.5	3202284.7	6518796.8	25087851.6	5485729.3	8479582.3	48804105.9	14815849	11157312.3	19498142.6	8304716.1	8362822.2
2000/7/31	23713821.3	12516342.2		12916109	20951087.1	22259144	38659983.8	14657851	7380704.1	28100000.6	30432087.8	16859499.9	33989886	25406016.4	14637588.2	12696402.4	8107950.1	41573346.7	4234533.7	21938977.7	8236884.2	5675984	13728379	12494818.2	9031692.2	7061411.1	15411258.3	13656950.9	5699165.9	6633823.8	62048786.8	47933199.9	6710014	11218086.9	11198211	10548953.1
2000/8/1	2057005.2	9337653.9		12617762.9	10160612.3	11238257.5	39886428.6	14117196.9	7454779.9	22361487.3	16433320.5	12403318.2	33384868.8	5481224.4	10595246.7	11149956.8	6420732.2	27485278.7	7222142.9	14263962.9	7133460.9	11659560.6	9411692.3	20913823.9	8721533.2	2980394.3	9722749.6	10842650	3986089.5	20427021.2	38493143.6	21352904.9	12998382.5	9198495	6774486.4	8130814.2
2000/8/2	3309712.6	5490384		11010013.4	5669547	10367123.4	16599401.4	6790840.3	5710874.2	20158632.6	21064784.5	16772561.3	12602320.3	39125226.9	11982891.3	10015070.1	4911372.9	27988188.8	4670456	15123554	4934718.5	5196395.7	6739541.5	25571580.6	7496464.2	2473870.9	12583664	7927899.1	4825191.1	58496254.6	40559128.9	26987259.9	14941350.3	10238605.5	7171108.7	13026247.6
2000/8/3	5050245.1	6584606.4		20612990.3	6223656.5	8259872.3	15067053.2	15731874.3	5880998.3	20874999.6	20990933.7	37437141.1	14762446.9	44656488	11899319.2	20400569.4	5074750.3	39926291.5	6273893.5	11202009.1	6462032.1	5719137.9	11472449	12184528.6	8978940	3316047.5	11401375.3	11652315.3	4441779.3	33463413.4	71243966.2	16345536.4	4515455.5	12759921.3	12689966	10595802.8
2000/8/4	19784334.7	9026872.1		12695713.4	4967230.6	14861354.8	16956464.4	11939923.3	5630860.5	24001353.9	36710426.1	12221112	20898734.9	40087318.5	16587905.2	24524913.3	7414333.8	22821604.3	5261662.8	13338809.3	6942179	8483912.3	9651617.6	10081065.2	7398444.2	3248170.2	8378057.4	15710150.1	4629171.2	14877669.4	74965080.9	20810442.8	7778681.2	11717372.4	11084835.8	11198265.5
2000/8/7	13327845.1	9709207.3		9231836.1	24096456.1	8520627.8	11910936.7	10322737.2	3695515	13774235.9	20395577.6	8292794.8	69332616.9	27018898	11373137.9	65842367.8	5566396.1	30157582	4657496.2	14072360.1	3651660.1	11087865.3	6121958.3	9951599.9	4843677.3	2675087.4	6557873.5	9168098	3934515.3	3559029.4	58555935.3	12141407.2	7413725.7	11733559.4	20654817.6	10456063.2
2000/8/8	4183444.8	7387002.9		9127095	18497033.9	12271461.5	12132681.4	12253796.1	4699208	10406775.3	17908108.4	7160514.5	35872060.1	28927091.8	37623220	29715438.6	4858866.4	15927595.5	4450914.4	10719577.9	4077910.3	6931775.3	6439060.7	22165988.9	5279360.1	2665951.9	9959094.9	10062581.5	4284002.1	11867616.7	72015130.8	9219948.2	5490072.1	11812292.2	6541381.9	10894157.2
2000/8/9	13793806.1	12463197.6		20638118.4	34633925.4	13886762.7	23083932.9	25067560.9	5436611.4	11272121.6	23978596.5	10626809.2	49672075.9	85954291	58102442.2	19062564	15297053.8	16967194.9	5935183.7	14382813.4	5400016.9	8784474.4	5880949.1	19228043.6	12241273.7	5890470.3	10664270.9	13685700.4	17607192.8	6771969.6	135497671.7	14687504.9	9813645.4	15519144.4	10445233.9	11546606.1
2000/8/10	4941048.5	13119360.4		16854502	28855797.7	19420147.6	17734588.3	19032190.2	14261919.6	11828284.9	15686564.9	50535177.7	24959249.1	73658071.4	20198231	20259256.6	9117359	34239982.2	12731133.7	10094665.9	10658719	16677843.4	6665952.9	13153520.9	9517445.4	4217270	10148381.3	134143377.1	10515949.4	3904804.1	249185373.1	11657170.4	15281929	5792582.6	21666758.9	14346066.9
2000/8/11	3996653.6	10373017.4		38874676.3	12821235.3	24815565.4	24598396.3	36075335.2	7336740.8	12944507.3	19036871.2	21207993.9	30846128.2	110103824.5	19952753.4	14461121	5211980	25309542.2	8212897.1	11756643.7	9301832.1	9176963.7	7051382.7	13786078.5	11658251.1	2643846.2	11565592.2	192395242.6	11785355.5	3916269	103932212.6	11908230.4	7154372.1	4611373.4	9114147.4	23110072.7
2000/8/14	1667928	7529305.2		31537813.7	11523796.2	28686540.2	42575773.7	33286484.4	7172462	13084449.4	74853152.1	21448450	19178522.2	107139272.5	21352282.1	23121111.1	4868579.3	20156551	6490720.9	11287851	9758043.7	14870367	5566550.4	11087878.4	57793073.8	3629220.4	9401281	56492805.1	10310801.1	11163509.5	58584402.4	16888608	10839120.1	7463516.4	22030752.9	12905159
2000/8/15	1684224.4	6343813.7		9105090.2	7538232.1	19174413.5	29133763.9	20862178.1	4962366.6	6752129.8	42175365.9	12483995	14906086.5	48708719.5	14278613	12561031.7	7211071.4	17588219.8	4967405.9	9000456.9	5018589.8	13913099	6004121	13111075.6	47129956.4	3177512.2	28876433.7	23772142.6	6805345.3	9937401.6	54347483.8	23974558.7	6928437.8	10519023.4	7532829.1	11596525.3
2000/8/16	966475.4	5001522.6		19253843.1	6717503.2	15147249.4	20460295	16379091.4	8815601.3	5804905.1	103510023.6	15775373.5	14502714.4	23900976.5	13632778	10784680.3	3477922.2	16622613.4	6419039.2	10517515.9	6150455.6	7407190.2	5542105.7	9408712.1	29903587	3004500	23455548	26453994.4	6191400	30745648.6	43761831.3	11187817.2	9759127.2	10212408.9	11163146.9	20163832
2000/8/17	1979039.8	5062600.5		31948339	8830957.1	12092970.5	15778477.2	12230049.1	5107003.7	27865621.8	88399822.2	12211214.6	33864150.4	32815101.1	26237082.7	13161833	8594127.2	13221273.8	8430754.8	11604842.9	13751519.2	15025570.7	5358956.9	11910891	13003830.3	2942231.3	12979142.5	18600411.9	6696676.8	6492680.4	51019606.3	8829048.3	7190671.9	7247791.3	23195480.1	7443996.8
2000/8/18	1027872.5	6821064.5		11788181.1	7413208.1	11205378.3	19758521.8	15209158.5	18923785.4	8139563.6	148409249.2	12056787.4	54020651.5	51387085	31574125.5	11865321.8	3748646.2	13041273.4	13210727.5	23112398.9	21906884.4	11479144	8353226.8	7966196.9	12694565.2	2701076.1	23733214	17804592.5	4776836.3	2626362.2	43447899.1	27394825.8	3389011	6466519.7	9535586.1	8244069.7
2000/8/21	1734942.1	12145407.6		12095289.6	5920124.7	12338236	27890194.1	25968808.1	19332073.6	9732087.9	89366369.9	15536902.6	36149779.5	37453360.8	62604471.2	20641565.3	20986650.7	18591649.3	21585051.9	31205892.3	22300777.8	20217305.8	12059507.6	27076296.2	11710082.9	4485990	22447583	22083163.4	4132885.5	3181353	103704500.2	34394498.8	5945126.9	7150949.5	9881746.9	12194332.9
2000/8/22	3303659	7071819.8		12791580.3	7949861.9	10083141.6	20616140.5	34684437.6	12664493.8	18283577.1	60890289.6	15860852.1	37428395.9	21487301.1	36805113.4	17166348	17608475	15211424.9	22763297.2	45732891.1	16978746.1	17485521.4	7704962.7	65761756.1	23771194.6	5711153.7	22500976.9	15360532.5	9388407.5	12300322.8	56443056.4	20232222	7779689	7806482.5	9824267.5	12022946.3
2000/8/23	3006073.3	22306010.7		78003773.8	15668357	23354000.8	34331051.2	31105046.2	20371050.7	26353010.2	95735888.9	30314669.2	42894642.7	20233675.2	64975080.8	33838300.3	18003398.2	39158301.2	14820646.6	18274209.7	20057292.4	26903314.2	7324664.8	120815451.4	58550030.7	6100589.9	17465126.4	24809943.8	5288207.8	13773495.1	95426438.7	38618015.8	13460734.3	12068823.3	22897146.8	25958872.6
2000/8/24	6464994.5	7971965.4		34232276	6180890.8	11322357.8	17891218.5	16308462.4	11322355.9	31190701	137441822.7	8973654.3	20269947.1	15923190.1	60604111.6	21247080.8	12668287.8	24636055.4	9305640.1	14958574.4	11638811.2	60025106.3	7027369.6	64050202.4	36566365.5	3421605.5	10418868.6	12854450.9	4986839.9	6231399.9	99967409.1	20882117	5512056.4	6504857.5	9847008.5	11039064.2
2000/8/25	3372341.1	4975749.2		33626802.9	7158507	20739137.7	23982755.3	13712611.4	5816511.1	11413084.2	62957464.3	7234062.4	14684606.1	17117146	36713612.7	40049608.7	41032890.7	11295338.3	5449108.6	13891633.9	4973316.2	42727676	4258182.6	173309586.3	15953359.4	11681204.4	7212523.5	10704339.7	3641203.6	8366134.9	42221402.5	8386077.7	13844175.5	4747336.5	9291798.1	9280819.8
2000/8/28	7487266.1	8004250.2		9402826.8	15280114.9	55730400	63116887.1	16191416.2	7210864.5	7782508.7	39484615.4	16680067.6	11976796.8	20262761.9	61978318.5	14310875.6	32371320.6	11461471.3	10624625.7	25739275.2	8288484.9	20934129.3	6342191.8	85073893.5	30986694.8	8144006.9	8073203.2	9779123.6	35969693.5	2046458.7	54168176.9	17420458.9	16649021.3	8799655.1	23060055.8	16464420.6
2000/8/29	42173662.6	43682021.9		17371516.1	20048912.5	28541502	71980754.9	23170573.6	7761548.9	7625052.6	31746546	15318924	25638083.1	27647807.4	43116148.3	12485536	98628191.8	16039349.6	7331817.4	24270690.2	6230027.4	14501149.4	9720028.2	52020854.5	13343208.8	17416775.2	7121507.7	13019254.6	18574501.2	6951233	75325955.1	14895652.4	7729902.1	7122503.8	98711520.6	14570511.8
2000/8/30	52092590.7	54352573.3		9185279.5	11914045.3	38776323.8	44237644.2	64186857.4	7492339.2	8205149.9	104171901.6	11563889.1	15600743.5	32423838.9	38304912.1	15199655.1	91208558	11511826.5	5214187.9	12375854	7509084.8	16487355.4	6035295.5	57495110.9	15477715.9	11788840.7	7237809.5	10423561	8236576.3	2492947	98189197.5	13773293.9	4918370.8	8330419.8	143027020.4	62084666
2000/8/31	N/A	17753778.5		20802966	12796972.5	22758484.8	37465975.3	71351802.6	9439636.1	13156282.9	61824190.9	74463603.6	16840526.1	14466823.2	41737957.8	14620264.4	48393861.7	21980631.8	6053345.5	11894732.9	11715414.7	20217517	5225127.9	52579809	20325732.5	21151957.2	11305324.6	12404161.6	7083607.9	6247732	91393506.5	22495389.4	5718467.4	7650190	50038610.3	32126688.4
2000/9/1	29286710.7	7011812.5		12706027.9	4596849.5	24552543	87247489.2	90544690.8	5896494.6	7998674	55954030.9	79477055.6	12701941.2	13693411.6	32577427.9	10024895.3	33726219.6	12252411.2	3889597.4	8687653.7	5315585.5	9488046.3	5491604.3	213101704.3	10928407.4	30757533.8	6568057.4	7132346.1	4420758.2	5406624	60373755.8	14055248.2	2914031	8014401.6	21455886.9	13211223.6
2000/9/4	20814853.7	13882765.6		13362633.8	3301923.8	15725374	82806578.4	83882502.9	4138477.8	7189017.6	37088021.1	59358425.5	11034819.8	N/A	21172179.9	8459725.1	16047100.1	16524524.5	3404921	15338474	3847267.9	6695174.6	4128604.7	402893246.5	15932977.3	13459021.5	6514503.4	8893114	2971929.8	13102612.8	78707052.2	8864700.1	3592929.8	3161032.6	63021088.2	10828083.8
2000/9/5	14613911.8	25600086.5		13866644.3	23020605.6	15231340.7	59613283.4	155442388.2	3746050.2	8796763.7	24561899.5	36333942.4	8188054.2	25528703.5	16735973.9	6405103	15041349.1	18383785.9	2639279.2	18659708	8496296.8	5344012.4	6097815.8	96410784.4	25687368.4	9290841.8	6583405.2	6326727.5	3269189	2927138.5	53322972.2	8001547	2878234.4	7132562.8	21289495.2	11736803.3
2000/9/6	14447012.6	6846458.8		7581408.5	7572125.3	19885629.3	38512763.3	92133323	4033904.6	6891079.5	19790135.4	72532047.7	6226460.8	12890688.2	18931148.5	8812588.5	93966362.1	8641964.8	3237001	17506279.4	12313626.1	8660564.1	2870185.2	63611764.4	12382116	14084143.2	6407359.8	8856282.5	5363357.5	3164064	71866993.8	8948340.6	4697352	7346244.8	18595905.3	13021196
2000/9/7	23643972.8	9496152.3		17282732.3	4248000	11792336.5	28508441.2	68903658.2	3871300.6	6066867.4	22706876	73091688.9	13298000	15369230.1	14355061.6	8264506.3	50913302.1	6579519.6	3415262.4	34593113.8	14366290.9	5123797.4	2815930.3	37417955.4	5893338.6	13097720	3622571.8	5353225.5	10661052.7	2936360	38827151.1	5682046.6	1992936.6	5516436.9	121702610.9	19328393.6
2000/9/8	31282523.6	17166846.8		46083633.4	4441047.3	8490321.4	144879646.7	28210510.7	2582342	4302450.9	13701445.4	28969440.2	5351564	19559657.7	13853598.6	10754413	15985673.4	4592849.5	2156999.1	33605713.6	3364767.2	6248449.6	2498226.2	29791941.4	9552267.4	7482489.4	3722808.6	5454844.4	5855226.8	1607967	51766199.3	4767297	2013821.5	3219433.2	170193906.7	6413523.1
2000/9/11	32515291.8	9077468.4		17523129.2	10489596	6711054.8	179661354.8	25705612.4	2460279.8	3164552.7	13946818	25061907.6	4149996	65849917.4	10236268.8	14865349.8	10848877.1	4998055.6	N/A	16178564.3	16101690	3868033.5	4644259.5	27002582.7	14547752.7	4442003.2	4240818.5	6024692.8	5108976.5	1966423	28227178	3405213.2	2221550	5607378.2	35584789	6051054.9
2000/9/12	25378933.8	18020763.8		11627136.9	12724744.2	9734929.2	80593870	62142742.5	4153853	6919765.7	58525282.3	24449386.8	7067689.4	58901650.8	16281875.8	12072141.7	14578864.9	N/A	1751599.4	10004942.2	11661272.9	4043365.7	3784434.4	N/A	7115899.1	7761859.5	2610485.4	5720305.7	12752365	2286964	28991820.7	4570500.8	2729866.3	2965610.4	20198235.6	6868925
2000/9/13	32502673.2	13930108.7		19715529.9	7084511.4	8272060.2	65350666	40593448.2	3809259.8	8677645.6	23149220	27190803.2	5507930.3	81423222.1	13870540.8	9965421.2	13302012.1	8055868.9	22760807	15899090.2	10772995.1	3635984.4	3048669.8	36160985.6	7616688.8	5745442.8	4742418	6689479.3	9755728.7	1944356.5	25779740.1	5139657.1	2680801.1	3514709.1	13964025.6	6582754.7
2000/9/14	39064481.5	7709187.6		32570783.3	9606587	7704847.6	55560566.8	26922472.9	1775148.6	7772197.7	21078570.2	26082540.3	11404752.1	45584931.8	33183311.7	5340887.7	13390582.8	9523703.1	6574180.9	37003977.4	32159249.8	5102577.6	3331590.7	42595921.2	6455475.7	5899892.5	5586776.9	6763930.5	4611176.2	2279667.9	22982460.2	4126524.8	2186448.4	5938918.9	9806370	6234626.2
2000/9/15	51846155.5	5872549.8		16111802.2	6238317.7	9281819.7	36030437.6	16179163.8	2568518.4	14588472.3	29530489.4	39444310.1	2896983.8	45470506.2	33097222.4	4687101.8	9016039.8	2892250.2	3653960	36847523.2	8087428.3	4745494.6	3257688.1	51302477.3	2916958.3	9006005.1	3580425.1	2564948.5	11770736.6	1468605.2	23115388.3	2957092.8	2525991	5485061.2	12816587.7	6183663.1
2000/9/18	51477798.7	7836590.4		6650771.7	5160483.3	12094725.3	28562186.4	22102409	2816785.2	54750914.3	38944728.8	63123575.5	6239522.2	45729416.9	12808705.5	3910366.7	4561664.2	11124842.5	2572570.4	15680605.8	6747582.8	4178304.2	1971993.8	28772324	7710136.4	6055767.8	2507889	3881109	25519773.3	1608110.4	27183562.2	3188161.4	2381834.5	3169971.3	11811069.7	7544287.4
2000/9/19	33581819.1	6951204.7		13845693	9412934.4	12188325.1	44165510	28509125.2	3681922.7	5158135.7	51512783.8	28083085.1	6813954.7	86697451.9	16029662.6	6850140.6	14990727	10004335.2	5763900.7	23405787.1	7378540.6	3723377.3	2657113	15124631.5	9705796.7	10170225.2	3648893	4684099.6	5714728.6	1692143	45058512.5	4839567.1	2534073.8	5328225.4	17598702.7	15597358.2
2000/9/20	30615817.7	3402451.9	433421813.6	9445209.6	9806620.2	8320858.5	31437757.3	16718273	2206660.7	5704930.4	45279261.6	18960869.4	3986521.4	67857734.4	8906100.9	3545615	63737894.6	5913879.9	3605758.5	16362242.4	4654440	2933058.9	2025538.6	16915469.3	5300441.3	N/A	6195954.9	3020451	10139904.6	1104548.8	29972020.5	3235544.4	2341904.5	3260839	10960060.6	12446478.8
2000/9/21	32691762.2	3558640	80041227.8	8587395.3	5120743.7	10870919.9	30314105.4	16538286	2564385.1	3273957.5	12403408.5	15948197.8	2739743.1	4205480.2	36109603	31813540.8	61959248.2	5404310	4345621	23730503.5	2907191.8	3649609.9	2064652.1	12891402	5284149.9	9384587.8	2890515.6	2100470.4	8015927	1084458.9	27041067.5	2861067.2	1662952.8	2920801.8	32851596.9	6811977.6
2000/9/22	30613906.1	6562295.8	82059613.5	7802466.8	3479707.6	4312083.8	17604875.4	14481621.7	1547273.5	3612075.8	17247319.3	13964932.9	4506417.6	12324541.5	10475003.9	5736590.7	9410205.8	5008214.1	3978548	8745972.5	3384023.4	2884961.7	2757993.5	5766574.9	4567070.9	19828369.7	2634751	3045739.7	8445073	1921691.6	22891695.4	2974735.5	2184866	2541960	55051487.5	10438971.1
2000/9/25	14135311.7	3423910.8	44983489.8	5559883.3	3164030	3774201.2	21632128.9	7444529	1835298.6	2000842	10986925.2	30693504.8	1803503.7	4157986.2	6656996.3	3685296.1	7232988.9	3059379.6	3873833	3432155.4	4634584.4	1549253.6	4238732.1	16198877.9	11184332	12865183.3	2835504	N/A	5643698.1	998105.6	33662353.2	3050584	12023523.5	14674310.8	23481933.6	12021099.6
2000/9/26	12377229.8	6200020.4	21504890.4	42197129.5	4706501.2	3949839.6	62112258.1	6880211.5	840426.8	2526435.4	6091691.7	22189379.3	3612493.7	10145873.9	4457264.7	8152798.8	3891764.1	3361850.5	2955510	5600101.5	2828656.7	1429898.8	1631859.7	24640890.4	8493336.4	6929564.6	2218113.2	2375023.8	4367529.8	14488577.5	20206912.2	2860842	4253977.3	1400444.4	6876174.3	4191855.6
2000/9/27	8549137.2	3811296.2	19786152.6	23693168	2607064.2	13263061.8	23672945.9	5855077.8	1470636.7	4340453.6	16066571	9131030.1	5446290.7	17582733.5	4475565.8	4269147.4	2931738.6	6399762.4	1484180.4	3163897	1423524.7	2440918	1456089.4	7324241.2	2225654.1	12134791.8	2233055.8	2277728	4568081.4	2309251.8	25310280	2590828.8	8736168.2	1999413.1	9769139.9	5505383.2
2000/9/28	4364399.5	4454405	15332200.2	20779679.1	7880587.3	18214519.7	26447281.8	10364483	1340976.3	1714111	9027426.6	9389664.1	3719418	7069384.9	5110379.8	8237124.5	6633351.4	8127765.3	1534958.4	3976715.4	2470624.4	2441762.4	1354492.1	7257003.2	2989650.9	11563086.4	2754803	2117070.2	1997666	1329685.7	18189361.3	2852695.9	7919039.7	1734812	8389298.1	3856659.8
2000/9/29	3885960.8	3363716.6	20447442.1	8916675.1	24041242.3	8342172.8	17211263.6	18507738.7	1812248.9	2364105.5	8968016.4	10244624.8	4308441.6	9326188.8	5028648.7	6492526.6	4831786.5	8398665.1	1679934.9	6388598.5	1353017.3	9698472	1486498.3	8633344.8	3102760.3	13211300.7	2138242	1972029.2	3733307	1101359.3	30894845.5	2611793.7	3155001.9	14194456.9	23299242.6	5906138.6
2000/10/9	3458472	5744859	11357398	6571331.5	14204310.8	7108115.9	27130775.5	7876146.8	2136893.3	2410603.1	11177837.3	10723623.3	3626612.6	3498281.1	6542179.7	7210059	5397658.3	3786515.4	2068961.5	7594500.5	3556417.6	10593715.2	1789811.4	N/A	3942148.7	10110939.1	2395215.9	2441336.6	17226050.2	34704561.9	16594143.5	3937361.9	3594143.5	2672579.8	7845022.5	4869181.1
2000/10/10	5471587	5141370.4	18247111.9	5502239.3	9344770.6	23560347.9	20790991.5	11233135.8	2814830.1	3129576.1	15656004.8	13761874.8	3910887.8	4503128.3	9314555.8	5070385.6	20190166.4	4816340.6	1608562.1	5352027.5	6844842.3	8073216.1	2926817.5	38777835.6	10183068.6	11124939.8	2072393.2	1912001.6	24112051.6	6370060.8	21635413.3	26021314	10507356.8	3916377.4	6996609	6027613.2
2000/10/11	4579138.9	5964032.4	25553723.1	5030817	6517399.7	16355581.5	22590972.5	10264020.1	4231636.5	2626210.8	28081313.6	10068439.6	7089481	6789347.8	7137564.1	14414840	8395085.5	6117113.7	1756484.4	6915598.2	4565339.2	6721102	2364196.2	10983770.4	7570409.3	28257406.6	2470053.6	2426972	44317384.1	9857169	14535267.1	8150310.9	6166350.1	7407394	11967334.9	7840550.7
2000/10/12	3335038	3580041.5	31974691.8	11462907.4	8871607.7	12295544.8	23093362.7	15641821.6	3533903	3745369.5	24994630.9	13228229.7	5189547.6	5395173.6	6134251.3	6086179.4	5075645.2	7068336.9	2260499.2	6935170	10055934.8	23254370.5	2144240.6	7482802.6	16085612.8	18495437.8	4367899.2	3601905.1	21779390.8	N/A	23167445	7845882	3874572.8	6716607.7	11671951.1	6875987.4
2000/10/13	2750038.2	5838897.8	20114783.5	10821224.8	8888063	12521148.3	19044300.2	12081779.6	4007813.7	3461795.6	10511019.5	10790105.9	6339933.4	5223672.6	4955456.8	9321991.9	12775447.1	4660541.2	1716585.3	8269935.7	24631782	17960896.5	1996364.1	9566423.2	17678369.4	15829473.4	3348579.6	3951282.2	46797258.4	30684221.6	31968811.6	5994886.5	28969903.8	4289348.9	16101557.2	5910605.9
2000/10/16	3719741.3	3843927	18381597.7	7556968.2	39094769.6	10873668.6	9064563.1	7074687.7	13251017.9	3224109	39043797.4	11494426.1	4522656.5	6234384.2	7300468.7	15708005.5	2919991.2	3628422.1	2175254.9	7443752.4	9677954.4	24910149.2	1361876.4	9706411.4	10834626.2	12680438.5	2800265.6	6519932.5	46438152.4	26693825.4	24732490	4426326.9	35263808.5	2637716	9473590	4737768
2000/10/17	3295178.6	3266227.6	28832604.5	7038801.1	13511849.7	5318598.1	6979188.9	7513315.3	4252978	1921278.2	15051002.5	7849122.8	3765434.5	34034516.9	6063721.8	7040061	3884256.9	2587478	1191999.9	5123738.4	5342864.8	11651726.2	1031640.1	6385864.8	4433844.6	4317975.4	2539897	5417865.4	23532581.5	5374473.9	22279755	6850893.5	14638087.6	2310798.3	5060299.6	4579112.4
2000/10/18	3405225.4	3289084.5	26050324.2	4085659.6	18274536.2	5980901.4	8325457.1	9278533.7	3048096.1	4440151.2	30762966.2	5419366.5	4137082.3	31693001.6	6899760.7	29841969.6	5240592.1	6835391.4	1943651.9	3297457.6	19282876.7	10776165	1884139.7	17964095.8	4573958.7	25140016.8	11235481.5	4955933.6	31216161.2	15008441.6	23712024	7406319.2	20456177.9	3971108.6	5994281.5	4919979.4
2000/10/19	16109801	3792829.5	16501259	9052505.8	12151006.9	5187059.7	32126697.4	6096815.6	3990313.1	8253660.6	41440579	6233825.7	6513869.8	18009607.4	5309369.1	24721163.2	6964524.7	15550661.4	1403527.5	3542499.5	9493356.7	40604741.4	1697966.4	21528014.8	6852109.4	13378670.3	3782555	3492952.4	22136638	6004315	20120797.2	4257033.6	7838215.2	4859455.3	3210485.4	3076661
2000/10/20	10908091.6	15774678.6	52093799.2	20569588.5	13709721.9	16435906.7	13584741.3	8482395.5	4616718.1	6805633.4	28856447.6	10121570.3	3863156.4	15017451.2	6480980.8	16039092.7	7231679.7	48468627.9	2077500.1	5855282.9	10171064.5	37957759.1	2247047.7	15893744	6516403.6	31449195.7	5109873.6	15261463.7	82034492.8	16897339.5	81760036.1	5810999.9	9767107.1	12724451.2	15669924.5	8652440.4
2000/10/23	2374817.6	8291553	46443210.9	63599050	3707962.5	15452575.2	11931964.2	9435044.8	7558728.2	8222178.7	26303585	11880095	6451304.3	12229139.2	7502968.1	15723124.8	5012728.6	34202502.3	3790719.9	3511314.4	23263691.9	60985229.8	5794014.7	20605813.2	4793593.9	33999063	6950045.6	10031086.9	107096444.3	11898883.7	32386019.1	11495947	11538919.6	12553646.4	19910211.9	8541236.6
2000/10/24	6763612.5	5163125.6	84568195.3	13407241.8	3181569.9	28064737	13121420.7	7386682.3	3802779.9	5698368	10458229.2	13019051.7	9831457.7	8170367.6	5456779.4	11064775.6	2718424.6	13795757.9	2799256.4	4636869.5	15849948.5	65178622.2	2300722	7829930.8	3171549.1	14185314.9	3939558.9	4455883.3	28446570.9	6767931.6	21803736.8	7184535.8	11978861.8	15579647.6	10378753.6	12225441
2000/10/25	5723046.8	11558933.6	79718321.4	16116271.6	32734903.8	22792410.9	10201433	12408937.3	5718059.4	5216214.2	17095257.6	15812080	6029247.5	19880612	8327531.7	10757100.9	4302645.9	19410556.8	2828910.5	11006859.1	14477145.4	59112198.6	3647008.4	17220383.4	7977625.4	25818456.8	3971602.8	5567232.8	38203971.3	7074475.7	25246357.2	16354829.1	16269785	13371891.2	35324640.6	23408588.1
2000/10/26	5708569.7	4981229.2	68788664.1	7853394.6	8650052.8	13962120.3	8783446.8	22784761.2	4390233.5	9423605.6	10708846.7	11851528.5	4780628.1	20257910.8	5683441.2	13349099	2338612.2	8954137.7	2286467.4	5428286.6	8008323.1	59878197.8	3718190.1	56838662.8	11079870	19325290.7	3773293.5	3850517.3	38364313	6412757.5	33400513	8305114.6	10660699.4	8598268.9	12704730.2	9235784.3
2000/10/27	2485371	4813325	45834859.5	5459114.8	N/A	12459137.1	8528752.6	16992766.2	2913639.3	4004011	9837042.9	6882109.9	3396952.3	14440609.4	4192126.6	7921157.9	3145552.7	8078943.9	17749717.2	2353706.9	8773723.1	32479241.5	2032755.5	20121445.4	9773629.9	23540038.9	4095549.1	3083893.5	30875716.1	43981894.4	21630702.9	7516222.4	5593395.1	3571581.2	25717165.6	5280461
2000/10/30	4619882.2	6626801	28717123.9	6413180.7	8916769	13441220.5	8278953.6	11948133.4	3965804.5	3546086.4	11771384.8	14268195	4903642	12327980.7	8288423.7	9677972.7	45046263.3	6791786	23273166.8	2918851	12739904.7	42883690.8	2915487.5	30691876.1	20891428.2	23228075.2	4053303.2	3669933.6	34733337.5	75015586.3	23745702.9	7307490.8	5965692.8	9907840.1	15119917	7237590.6
2000/10/31	2829725.7	3983617.6	40029231.4	5396238.8	5565817.7	13118801.1	4407023.7	12338305.8	3877722.5	3877334.8	17084980.5	16114715.7	6136932.6	7616801.3	N/A	6039112.2	88167331.1	9349977.4	12621069.1	4732013.2	30463666.9	32980001.9	2221682.5	19016418.2	10012641.2	15917941.4	2979945.2	3461578.8	21630525.7	8754800	24399404.8	7296820.9	10371713.6	5640764.2	12592717.2	3835765.9
2000/11/1	8010954	3800442	23173607.6	13346033.4	4751271	13873283.3	8619438.1	8736826	2322135.8	2163710	24905949.3	13632094.6	17543630.7	15520001.3	5089989.1	7216269.2	60437092	14182013	3080998.1	3914975	25513036.1	25972566.7	2115825.1	83374173.6	5881734.3	9102912.4	2316056.1	3118535.2	10628132	115014848	31297669.5	5047095.4	5070385.1	3895434.1	9610371.8	4706488.5
2000/11/2	12337840.8	4202119.1	15094403	7463019.1	6422579.5	32713747.6	12051316.9	9556397.2	4598721.4	5664283.5	83853918	37172596.4	7033600.6	13989733	14730737.7	9970177.2	51620336.7	9857580.1	6349480	5306272	28164047.2	20827207.2	4260715	61258554.6	5324524.3	6316444.9	3667114.7	4394304.7	11621395.8	76792637	26613875.8	15833514.6	4556781.9	5385849	7716645.8	6183439.7
2000/11/3	13858503	3421590	16803140.4	4725116.8	14583165.3	21754914.6	9976532.2	9370041.6	3589546	2671931.8	56996507.3	27700662.8	13376710.8	15738407.8	8384800	12339225.8	23021521.3	5701788.5	2741655.5	8406826.5	19386239.7	18392240.9	6097996.3	33560577.2	6411314.6	11574848.5	2878092.1	3130765	38218161.4	38781976.4	32479920.1	25170393.5	3539331.4	9954011.9	7883546.8	4364181.9
2000/11/6	18595655.4	3626830.7	17160937	6120126.3	12838424.7	71925776.2	44355783.2	8585709	4012047	7741130.4	24315381	30318607.2	7010845.2	12363665.9	16491112	36771459	79965548.7	7251345	2945310.1	4372850.1	67461701	16493623.3	5330517.8	26712816.5	6141736	9578736.2	3326279.2	3633479.6	13470865.8	52423379.6	29301779.1	27443197.2	3678567	9331408.9	9303037.7	4959516.1
2000/11/7	14832456.2	2832646.9	27224826.2	6759465.8	5486746.5	38142523.6	22605657.5	20982744.6	4182047.4	5994755.8	14588252.2	27392643.3	6373902.4	8965208	9057258.1	16529864.1	8958854.6	6328949.1	4808518	2506215.5	27455946.2	32808745.4	3033183.1	61901872.5	4841113.9	5399751.2	3028040.1	4330131.6	17433377.8	38197717.5	40105772.8	13308191.9	3944206.5	22089063.3	28298782.7	6458050
2000/11/8	10657319.7	4664215.1	29838402.3	4551872.1	4531026.9	117878156.4	23116068.3	8600354.1	4027723.7	4215853.1	12813438.7	16203127.8	6305770.9	15700495.2	8670740.2	9436356.7	6314543	5639117	4601133.1	4461743.6	27618816.2	28685975.6	2432411.5	32570665.2	3259474.6	5119640.2	4095408.2	4361937.2	22950711.8	41916177.7	32570285	13568124.7	17994009.2	11571134.8	33132897.4	7791468.6
2000/11/9	22200514.6	8850731.3	22880217.4	10599238.2	6692027.9	91323790.9	25877321.1	17001209.6	11321231.2	6671038.8	21968910.7	54485685.9	6848376.6	11141877.4	12384577.4	N/A	36520657.3	16546622.4	3576258.2	12355538.2	37858607.4	16853500.4	3810892.1	30115379.5	4006011.6	5044235.7	4775802.6	6254726.9	13018258.6	30629223.8	79936038.5	73484020.6	15990965.5	7144652	22628152	11770492.2
2000/11/10	36662292.2	23830769.6	26361627.6	76339560	9667041.8	109757049.6	14835504.9	18444989.6	7815718	4743134.9	17112930.9	32601975.7	7666252.3	5744711.2	22377683.4	33423567.1	83284427.1	36168825.4	6125303	7266235.2	38319977.8	14046947.6	4625883.3	25121181.8	8376578.2	8300183.9	9815771.8	11777751.8	18339931.7	22713883.3	169147862.3	174452664	14710750.9	6702957.1	18423119.1	17070230.7
2000/11/13	23184495.7	17205239.1	26885568.4	35970431.7	11822745.5	100317931.6	21349614.6	49131889.5	9269437.5	6136899.7	22949539	26780555.4	8705768.4	9862361.8	13575930.2	24734808.2	34213886.3	27223495	7004927.3	9275122.7	30820112.5	19096447.1	4565816.2	23897985	8472407.8	13925881.2	9128701.3	8863324.8	12461405.9	11104129.4	137044451.8	268038965.1	14214984.3	13506848.1	13739141.4	13357581
2000/11/14	16257803.3	17994058.4	19281743.9	48443767.6	6098770.8	54111311.1	20906613.9	24941896.6	6480097.2	7231875.3	24321636.9	23260852.3	15705827	11829292.3	15068714.9	32915180.2	13159278	16739828.5	5003984	12180540.7	33198444.3	13263990	5159709.6	22457675.9	10164266.5	5052096.3	6940216.4	6119888.3	9247117.9	12059055	60593292.4	131211801.3	24690423	13419516.1	14612777.5	10564686.8
2000/11/15	66170827.7	10594127.8	11422091	90459790.8	6473074.4	46641898.4	N/A	23273249.7	15247351.8	6645661.9	10558089.7	22063001.6	9941599.8	39090904.1	15323752.5	36106307.2	7777193.8	25180263.7	6751050.9	13070507	42975853.3	44371860.9	17470015.3	19942127.9	7480574.3	5411662.9	15304899.2	10526685.6	10326899.5	7974049.8	56603227	71887729.8	11065206.5	11394384.1	28011668.1	24755644.6
2000/11/16	57065493.2	9013885.2	22770985.2	48654393.5	7117419.2	43214778.4	22258442.9	57829200.2	7905875.3	8508702.2	15780783.8	63962642.4	14286171.1	45019983.4	23669028.9	28183960	6938927.7	19921969.7	5742615.3	15018909.2	116670153	28105169.5	9283598.7	17840679.8	8485097.1	6308318.8	11558546	7798361.6	8078826	7779248	48344182.6	53131943.2	9589871.6	16541553.3	21890634.6	16275424.6
2000/11/17	13776670.7	7291966.6	20406015.4	64653015.7	34338960.9	120815402.2	20174341.8	27449582.9	7674941.7	4455818.5	16690812.2	36205676.6	13922595	23838474.8	11167780.8	67502349.3	24424597.8	68801793.1	5040055.8	20362228.2	50320312	35552529	4464938	37281939.7	33518609.9	5974434.5	8157569.3	6855658.6	15741444.6	6368201.8	57842628.5	47688769	13420859.2	33843886.5	13845008	17595400.4
2000/11/20	13827300.2	8283956	12404734.6	42821124	34598814.3	97462097.5	17271392.2	17017724.3	7095537.4	6055993.5	14273110	20430367.8	15261500.4	14224879.7	11516153.8	37445724.3	6208376.2	134676116.7	6030108.8	9552702	20986089.2	22180554.3	4505950.6	26111550.3	35450245.7	6328021.2	5773941	9589523.4	7436905.1	4161588.2	37052040.6	32627425.8	8953985.1	18048102.9	11509465.4	256847623.2
2000/11/21	10905229.7	9700980.1	9339762.1	26590255.7	15040219.8	46564762.1	10735718.9	27876582.4	7006076.6	8453537.4	12863511.3	28826188.3	17482857.8	18249229.3	13462996.3	28538215.2	7995807.1	90975628.5	5514474.4	8236482.1	14580829.5	18587397	3381530.8	21674440	10552612.3	3876909	6076953.3	13825691.9	19984982.7	47871054.9	33271983.8	24595401.1	10988750.2	11772540	11477569.7	233546738.7
2000/11/22	13534523.6	7649268.2	11163160.7	18332744.1	17583001.1	48000090.8	12661376.1	52602825	8801399	4978908.8	54716974.8	24383944.9	20903646.8	9562360.2	32834765.6	18684408.7	5554952.3	47852374.6	3635978.7	9220276.3	14849539.1	15301877	3583087.7	23283813.5	15203519.2	4100837.2	7247661.6	37149951.4	28302243.8	47439058.3	63117988.1	48936319.9	9734272.3	30949526.3	14127604	308128290.3
2000/11/23	16951841	28697795.4	16379083.1	23968686.3	16837133.9	42120341	14208417	36984426.8	7727139.4	11625290.8	72890073	39038561.2	15563510.1	13873663.3	35682160.9	22427413.6	7749987.6	40882955.8	5281699.8	6757225.9	18950162.3	15199438.3	7789573.4	39498754.9	24779138.6	9438297.5	10145977.4	16349755.6	15488093.5	17085121.3	47699404.5	24186207.5	13100713.7	25953308.2	13401671.4	400412266.3
2000/11/24	7351620.2	22448393.7	30365326.5	37657851.8	17003535	116778887.1	12102848.1	41496170.7	39690995.3	6983609	25974466.2	50385064.5	19449001.7	15271875.2	23687588.5	42951955.4	7725364.5	66748557.4	11832672.6	7490281.3	26406660.8	26456591.4	6313998	23830763.9	17733982.9	5878673	15352948.3	14582474	30370752.1	16804389.8	56527441.4	39803273.2	13454759.8	24158045.7	16340103.2	195614297.7
2000/11/27	3581715.4	6488114.1	16873818.8	53841182.8	6632084.1	46219260	7880929.9	17505543.4	94227847.7	4173709.1	28192355.9	20837394	10109953.5	5662869.1	11374290.1	20189550.2	5634552	33763312	4421866.6	4902681	15953298.1	19027474.9	3574004.3	13233581.2	9093211.9	9929260.6	5054906.5	5934543.7	32098357.5	6100115.9	53799606.7	21854933.8	6556956.2	20121349.2	12928242.4	102507976.4
2000/11/28	4533836.5	6597604.6	14865966	44456912.6	5579316	35190688.2	10337558.8	13907493.3	75978520.9	2168272.9	27703506.2	23970635.6	8500494.6	26083717.4	24490057.2	15412445.1	4137043.3	24527025.6	3018096.3	9406183.6	9243117.6	8566489.9	2202017.2	93728805.2	4114978.9	9267221.8	6727024.8	5524037	7454230.5	2369546.4	19802234.3	10579501.2	8228703.7	29157028.8	6638092.5	77876540.9
2000/11/29	13024988.2	78723494.5	11722505.1	93872129.9	12213927.9	33563203.4	9784378.2	13401943.5	35461583	3119643.5	12650473	22786291.9	5390368.7	15754317.8	22510423.2	13666675	8645359.4	17734417.2	2362787.8	6567028.7	7577793.9	12849873.1	2389558.3	40306507.7	8442384.9	12089265.2	6770305.6	6415688.2	9284557.4	8466106.2	27134662.5	15320695.4	3880743.2	57233533.1	6280060.7	49114211.6
2000/11/30	4699001.6	17012405.2	10833478.7	24020754.1	11409844.9	19552547.4	15156861.4	10634482.6	17667292.7	1699145.5	10751117.3	14269007.4	8452300.9	10447114.2	42355951.6	15134159.8	2581305.7	11183196	10159196.6	5646546	20703307	12553935.9	1655260.3	21286483.2	11113674.3	8727523.3	4821545	3685113.1	7160431.7	7384438.6	46539614.7	9366693.8	6395210.2	16901989.9	6011816.6	30373710.2
2000/12/1	5367845.7	15974764.5	11454512.2	24279076.9	7922335.3	22369802.7	8196944	24837106.7	23322526.9	5216336.5	6480881.3	6493303.7	5846533.3	5231198	91204192.4	18838512.6	7339680.6	14100384.4	10053806.3	4687351	16421056.6	6982121.8	4181253.7	26532553.5	7937408.7	5254921.1	3890403.6	12030781	14943042	6188517.9	33897498.2	12535022.8	9328785	23693282.3	6532376	41113472.5
2000/12/4	5704753.5	14954948.8	8344261.4	18061193.7	18392343.2	32681563.2	27540185.3	52052838.7	22611403.4	3085867.5	8688668.6	23255964.7	10896215	5745917.5	61487157.2	18293426	4418645.3	26847879.7	9618213.3	12128430.8	16763680.8	8385890.7	3530869.4	60909526.5	6619579.3	2833897.9	5676421.6	4624482	10206009.4	3629730.4	49336958.6	12039060.7	6987898.5	12164909	7230840.5	42672119.5
2000/12/5	3509191.4	29432375.6	4943765.5	12444932.7	26872655.5	19353090.1	51739790.8	47138473.6	12210633.6	4260202.4	6617297.7	28132759.5	8440012.3	5255121.2	29596378.3	11160412.4	4001208.1	14690567.5	4664483.6	18161097.4	8569012.1	5653389.9	2988787.3	23997739.8	3749901.4	3822621.2	5737683	4506040.2	9315164.2	6194919	37695395.6	9701501.6	8169536.4	12944549.9	6794340.5	48202977.3
2000/12/6	10270939	16612020.5	7146743	55702972.6	51736757.7	19358713.6	59090686.7	40108744.9	13164039.2	14994089.8	11830323.2	33661313.4	18266285.3	7406403	34790710.2	16241826.1	17154835.6	16498279.8	4742004.5	30975607	11794266.5	7718491.7	12074184.6	12423957.1	7143113.5	4366756.5	5091309.5	5555445	19149833	1391172.6	36701543.5	12401460.3	9574704.6	15345949.7	8278242.6	38632656.6
2000/12/7	12129225.9	11967608.2	6098218.1	18583665.3	25314391	15246464	23827698.4	19583712.5	10369433.5	10432053.4	9953891.2	10055704	20632459.6	4488210.8	23058493.9	12514594.2	155703462.6	15427898.2	3289820.1	46990641.5	20608743.4	6466586.6	48851026.1	9631305.8	10212184.1	4300695.6	3841958.5	4798669	15333016.4	4654804.2	23940454.4	9047867.5	5712673.1	13150881.8	6709257	52081676.9
2000/12/8	23108497.1	8231744.6	7801642.2	50696861.6	30949523.2	10853709.1	35657016.3	43424795.1	34487581.6	6269191.1	5975270.1	9923859.9	11617986.5	3072350.8	19914035	15158165.8	81871354.8	8022285.7	5940526.2	120700687.8	7564850.1	4876363.5	12817901.6	27322631.4	13767770.8	2066670.1	5726295.2	3332657.6	7772839.1	10224527.8	25945577.8	9989754.2	4608772.5	9331838.1	3672738.6	27687855.9
2000/12/11	15477774.3	6970628.5	8349964.3	52843346.4	34687005.2	16614928	31078811.8	80015069.5	19363259.1	4258139.1	6051264.7	11741499.6	7821694.7	8947518.6	16584386.7	11556296.8	22830387.5	10113024.4	4595496.8	7134380.3	10453504.8	5274375.6	6891430.9	18287866.9	10744503.8	5193703.2	4149909.2	3461065.8	6511265.1	3239479.9	27029622.4	10037934.3	7615403.1	11828946.4	5122590.1	36553595.4
2000/12/12	4173376.7	5110795.7	5305644.4	48807958.7	15336709.8	18147614.2	14781489.5	25856482.4	14096370.5	3716688.2	6726675.6	10404108.1	4178970.2	6290997.2	10184547.7	23242769	27803289	6596312.8	2974127.5	3294179.4	8985699.7	3789865.5	N/A	13833796.4	5750448.4	4091402.3	5024665.6	3218232	3697418.5	3490934.8	39002184.4	5869901.2	4050223.2	10951936.6	6220612.9	23979539.6
2000/12/13	2496810.7	3361230.8	4174782.4	16594600	13224996.2	14748750.4	22947547.1	28590451.2	9194121	15557977.8	7152161.8	11918574.7	3192543.6	9196090.4	7942542.9	63110321.7	48792205.1	6778888.8	2409615.6	3430743	15754895.1	8129844.7	4228714.1	6910842.4	4921319.4	3086289.8	2991301.8	2562466.2	3576933.5	1042111.6	20771024.3	5451609.4	2817397.5	18329843.1	6910058.5	19894827.3
2000/12/14	3370383.8	4969486.2	3383240.9	6782794.8	17059493.8	11135293	12302551.1	25442930.5	6061711.6	29607163	5576751	11142062.3	6052656.6	3066061	10640640.8	34097365.4	12165404	9944541.3	2174669.9	2587600.3	27841870.6	5095388.6	5849769.2	14721367.1	4289518.2	1431242	4640335.5	2641605.5	3941770.2	2377625.5	24586931.6	4544908.7	2577556	5527251.4	4120788.8	32375212.3
2000/12/15	13302016.3	3769146.7	10548366.4	17516086.9	18102037.4	13000286	18917018.9	27790117.2	11611140.6	7298051.6	8603591.7	6437805.2	5655418.9	5086395.3	8790042.9	13897898	14157391.8	5280838	1579065.6	4644073.1	21924142.6	3915912.4	5878096.4	5578273.6	4372340.4	4356219.6	3779789	3051062.6	4793639.2	1511703.2	12061849.9	4561407.2	1713316.6	5396019.1	12489689.6	16525725
2000/12/18	28669944.3	7713545	24814770	23000116.6	22979560.4	12718298.2	24096377.4	38092596.8	9613067.4	9387621.8	4227242.6	6866224.8	5304448.4	4039140.6	10631436.4	11851059	92954385.2	13552294	2663046.8	27974329.2	18218615	5278872.7	3680073.4	15097415.6	6019272.8	17009452.8	4482983.1	3035480.6	5216950.4	2352944.2	43847320.7	4836473.2	3519757	7799530.9	29437106.1	27200262.4
2000/12/19	13853985.2	20895234.3	12258822.4	8229961.3	15577367.6	13972035.3	N/A	61571795	6835770.7	19286162	7102333.2	10884488.8	3232535.8	15388845.2	5528478.8	9764213.5	28185564.8	7233806.2	4294540.3	15960306.4	11621070.1	3546610.4	2081924.6	10557451.6	4936002	5958939.1	1871737.8	2303952.6	8811517.9	4452841	15466990.2	7976233.7	4640073.2	11573906.4	18799043.2	26499698.9
2000/12/20	20124662.2	43133774.2	19991380.2	11328324	26267175.1	14815255.2	14907872.6	22870917.5	10911398.2	5282227.4	9038976	9111789.9	8147766.9	15801448.4	7135998.9	25524072.5	12178368	9948335.7	2509545.2	22351948.9	15613022.4	4317929.3	2513680.1	6237723.3	11398145.6	15230912	3058673.5	5195198.5	3281981.1	2450516.9	22932409.9	9615311.3	6760055.3	8773077.8	24843159.2	32216808.2
2000/12/21	55116791.5	31520181.7	15115224.7	11223627.3	21465472.8	N/A	16065640.2	25091619.2	16822418.4	11643641.3	10354021.1	11813403	6145035.8	15312150.2	8701803.7	15895351.9	24646484	16731069.6	3957599.2	7336188.4	7584365.7	5397933.8	3525317.6	33460791.1	9325694.3	8293386.2	2902517.5	5648327.7	5296414.2	6341003.5	34227244.8	25843617.2	6898229.4	5039790.2	15052425	24301347.3
2000/12/22	62628316.1	37930653.5	7040725.2	7407558.7	13705946.8	35286252.7	7416293.4	39677308.9	8066919.8	16486155.3	9093434.1	11920381.1	13087741.1	4660176.6	7872224.4	11927697.3	9598100.3	15594762.4	3706907	18253506.3	8451064.6	11984224.1	3523236.9	23962857.9	4141053.6	5092402	3767334.6	3457548.5	3399622.4	11991087.5	25188103.6	10330724.2	4413541.6	5986626.8	17707744.8	22812432.2
2000/12/25	3697826.7	29862147.3	9623880.4	10287276.3	21669324.9	32723641.4	11140068.8	73950988.2	15465627.7	6606274.3	13289757.6	13573906.7	11499818.5	7047371.1	7490208.9	13310309.8	9810926	59017683.8	4026609.2	21998358.9	29135535.8	9435462.1	6512562.5	14328923.1	5943734.3	9834771.3	5269917	5165886.5	4210919.5	5747419	46813665.2	14776341.4	5512706.3	5924998.5	11110500.5	28379699.3
2000/12/26	25056119.7	37794599.6	9071617	12514030	22848012.5	22847211.7	11834500	54579417.1	11880256.1	7172731.1	13059451.4	6380868.4	20134654.4	10706809.8	6292130.2	38354357.9	10501255	27120588.6	3723042.8	7981833.8	25800440.1	7346936.2	3058417.8	18001971.9	10749937	4959673.8	4611758.5	4080290.5	5873319.8	10483168.8	40891637.3	10732546.2	3785806.4	13405528.1	12762578.6	21841207.3
2000/12/27	8258352.5	70684109.6	8396672.4	11800101.6	2577920	34209202.5	14262440.7	29333532.9	9977929.1	14391872.3	22276191.2	8322089.7	15598264.1	8322976	5600396.4	15618538	17117528.7	23157340.6	2969046.9	6192874.5	12431850	4997382	2561643	7395979.5	10056363.6	6376211.8	6152052.8	4129834.2	6121436.2	9574159	22482693.5	7800017.7	5491163.3	15031163.8	9486744.6	24055102.6
2000/12/28	2886389.2	N/A	5604375.7	8596405.4	2944095	33476353.4	20974902	22929115.2	8284555.5	13812873.6	16912388	12321360.6	14329180.3	26836424.3	7133404.3	10449747.9	42104886.3	19535863.5	3651943.7	7792783.6	16509124.6	5542705.1	1911718.6	10667295.8	8635115.8	14236978.2	3353714.5	3162376	2556680.6	6489708	33885525.1	7071392.9	19369712.2	19381883.5	12205641.1	20668305
2000/12/29	N/A	N/A	20825704.6	14367276.6	3144002	91876384	9240001.3	48736991.4	9120028.3	11093314.8	52749540	5220518.7	26636914.8	5410502	7253762.5	11592881.2	33598453.5	43507849.6	3218430	6607250.6	18018932.1	4792437.3	3271977.9	21973703.9	4075123.3	17065120.8	3131843.6	1789241.4	N/A	106888098.4	25700372.2	5515442.7	16855294.9	18975404.7	N/A	14719103.9
2001/1/2	3735495.8	N/A	34550225.2	18372299.5	6518752	126306389.1	3674657.2	91260712.5	31600325.4	9628940.3	63274357.4	28351819.6	37888388.9	24858215.4	33708362.6	64168992.7	22713532.2	103625298.3	6238923.1	4870863.4	9988212.4	3535023.1	8590396.3	32010306.4	17984421.3	17460638.6	5525188.6	3776147.2	4705099.8	47052600	38494643.9	9020730.2	N/A	58809960.5	50356763	124765988.3
2001/1/3	8518472.2	18519259.2	17237694.3	28734449.4	26984326.4	140931975.9	4770898.4	135407937.9	16976388.6	12398067.8	44519485.2	31117286	45971935.7	25193203.1	79878522.4	61961075.2	11879147	95763872.8	6271095.6	13340425.5	14012620.2	7439468.4	16099813.3	42726850.3	65247378.3	18858469.4	7826540.7	7286931.7	4835175.5	20929966.8	47212472.4	7490397.8	147494312.5	42214449.1	47309702	149195755.4
2001/1/4	1518230.6	279548395.8	9743502.4	12423448	30272539.3	98407273.9	30658250.8	57789583.8	10480137.3	38531485.4	137307337	15175359.7	18327480.7	11633856.6	26728468	42838001.6	11363925.7	51864020.5	5344978	19217289.8	10689614.9	12722504.7	4903791.9	17968953.2	14843646.7	19803400.1	5693078.7	6611979.6	7413005.7	17502478.8	60527361	28751773.1	49847042.6	22662412.8	17511253.4	41974008
2001/1/5	4495977.7	163538824.3	8902752.7	14061612.1	37298292.1	78786589.5	12331326.3	78117022.7	11432249.5	10909328.6	91379442.5	22844067.4	24447838.9	9395355.2	67855000.9	45763628	6354493.1	40400550.6	6757683	22151129.5	20876019.9	33884968.7	6862997.8	29692682.5	12632316.6	12344143.6	6411672	5089105.9	7120897.6	5617042.7	26670320	16024090.3	29669740.4	32812001.8	15439002.7	35866709.7
2001/1/8	1431770.3	73575183.1	17666928.7	18671646.7	8617257.7	52198019.8	16838276.6	53159787.8	12193148.9	15258696.5	119482286.1	15034988.1	17125629	18790347.9	83594534.7	34331266.2	7658693.4	43236187.3	5590879.1	6111980.6	15877636.8	15785775.5	4544323.4	16295653.7	7702545.3	14443866.4	14969090.7	6529466.5	3582171.8	12051243.1	57676445.8	15368765.9	18547576.4	14331697.4	13958504.6	32957987.4
2001/1/9	3000577.3	31241120.8	6073974.4	15284447.4	12761197	51812736.3	8798571.2	182242653.7	4460960.5	12053090.2	71768250.6	10798768.8	12144752.5	20708997.2	34709819.3	20921138.7	12747823.5	24577991.7	3567509	2568944.8	34198188.7	22996046	2504298.9	26173515.1	5923163	4776205.8	7172036.1	3439138.3	8344715.7	4238443.3	35762854.2	7247001.2	13029214.1	22807730.1	10624750.7	18278612.8
2001/1/10	19514581.3	72943529.3	7245491.3	15987670.6	7868197.2	34287644.2	10401304.7	94909528.3	7284056	N/A	58635965.4	13089461.1	11054254.5	13670948.2	45023279	21597419.9	7819844.8	16954187.1	11162229.6	4156227.5	30930315.9	23202788.9	3633016.3	23446302.2	3901055.5	5674775.1	6966637.3	4458032	4431773.6	6549589.8	N/A	6966866	14378440.2	16081250.1	12309944.3	15257856.1
2001/1/11	19422061.7	45349681.3	8271736.9	12515349.4	9247631.8	41216481.5	6806429	32134267	8437239.6	54257554.4	30662352.7	19991796.1	11345986.7	9740054	21161379.4	18367321.4	9090494.8	27338510.6	8524915.1	7216930.4	63358190.4	8221754.3	5914883.3	24521565.5	4772698.1	3108948.2	10623663.1	3966678.9	2493902.2	40475659.5	128943365.8	12932625.3	10208328.1	20201973.1	13822878.3	23359683.1
2001/1/12	18040793	22882442.3	17252041.9	18671527	7409713.5	27322777.4	9630677.7	35007046.2	11075222	124664985	24115335.8	16438731.3	15938267.8	5574992.4	17674127.6	24351627.7	19485209.2	22577578.7	4507427.5	13586745.6	17843252.9	5034395.6	2801735.5	8424075.2	3922725.4	10675531.9	5583853.1	3866917.8	3916946.4	16622395.9	33526698.2	10764444.2	15059216	14518321.4	9158069.1	17270004.8
2001/1/15	17013794.8	37714620.4	14247390.3	48975189	17079959.8	36052666.5	17110042.2	53714150.9	16187506.4	42132167.4	65281214.1	15446749.4	10872243.6	4551493.1	24991921.2	26063360.6	28932549.3	36451522.1	5264758	7834047.5	11661213.5	10126237.6	4024320.5	12391947.6	10775542.9	7564606.1	5858546.8	5950257.3	6244162.8	7428161.3	51195179.6	10791820.9	12408848.7	18875867.5	25130088.5	21982065
2001/1/16	12850769.2	24915802	8019560.6	35771764.8	7976961	41938452.3	65484341.2	48537062.2	4424876.5	23915544.7	28975727.5	24271990.1	8977273.8	3886762.8	16641527.1	14813055.1	20595525.8	17010220	2719118.1	5644399.9	28002847.8	8634101	2458262.5	8285216.7	4412924.7	5168387.1	1890970.1	4899246.6	5540571.6	11761784.8	31284397.1	9321077.4	5951118	14700498.8	10932285.4	19739915.3
2001/1/17	10953551.7	15704906.3	9946438.9	18718460.5	7044798.6	27529043.2	33396413.9	20978818.5	3022543	13324879.1	74442313.7	9199547.6	13744704.5	9534808.8	9534959	7325896.7	6579558.4	8553849.1	2452957.5	4625008.8	27423349.8	5444583.3	1514152.3	6179880	2813747.6	2015653.2	3602578.4	3018922.2	2528635.7	9343423	21971119.5	4804051.7	2732008.4	8660504	5886601.6	13865289.5
2001/1/18	5584295.2	311531219.7	5242974.1	16368467.2	18886272.7	35685273	10298306.8	27302638.9	3750494.6	15762925.3	57809963.9	10228665.3	11776468.5	14817469.6	13483462.3	11017617.5	7475250.9	12147341.3	2563539.3	7970618.2	4240902.8	3446973.1	2176227.5	17289923.2	3188933	2467704	4295838.5	2619228.6	5373755	9177274.1	16746157	4753726	5765129	9079485.4	7276516.2	11466932.2
2001/1/19	3085341.2	141240656.7	17470429.6	17282401.9	11970373.5	20665151.9	12857707.3	12226909.8	3263701	16020166	32892771.4	13044377.3	4589460.4	15898980.8	13545290.2	9816793.7	10277921.3	10389905	2906629.8	4290975	4502459.6	4991611.2	2899956.2	11968735.1	3548453.3	1894355.1	8721870.3	2970387.6	6455487.8	3351706.4	18729549.8	4564771.7	7566035.3	14939676.9	6340704.5	13421475.5
2001/2/5	276362	52183949.9	12645939.7	24754075	4147240.8	27609141.6	15871143.5	17340756.3	3042959.9	22631026.1	13624366.6	10399501.8	6463770.6	4807624.6	12130151.1	22678634.7	8528376.7	13602382.5	2160102.4	6253896.8	3054886.2	3391891.9	1833603.8	16433365.2	2066316.4	4302014.5	19717297.7	1927292	3094763.5	5104245.9	22470591	6048532.9	4211677	18754297.5	14374643	12321747.7
2001/2/6	4176561.4	23968830.7	13156133.2	16346605.3	3560938.4	21706310.1	20993971.3	17395544.4	3930201.5	8903150.5	12861464.8	5753027.7	5770786	3117658.9	11273199.1	17042925.7	9245605	13143294.6	2548817.7	4584096.3	5227872.8	3709053.1	1671883	23274794.7	3821365.2	3523896	7356888.1	2853707	2294526.6	21309847.6	23587801.1	7953545	4701964.5	13816818.1	8606947.9	19058019.8
2001/2/7	447608.2	10882307.6	5419444.7	5880754.9	5387533.3	12502126.1	11435564.5	6965706.2	1965451.8	6870710.9	6058027.3	3611442.2	3873551.4	2920488.3	9496177.2	6048159.4	10334381.7	5062140.2	1285571.4	3020278.1	1852005	2730959.2	1189443	10514786	1800500.8	3410075.4	3684646.3	1812392	1549988.9	16430021	73200682.2	2793866	2916907	13462364.3	4501500.2	6320688.9
2001/2/8	2398217.4	34672862.3	7288144	6119978.7	1005673.1	14832973.4	2166646	9083830.9	2878894	5577596	7639925	6533246.5	6821967.2	6262528.5	10804238.2	7939431.3	9994563.7	9526767.9	1899100.3	2740356.6	4190118.3	1951527	2244586.5	12575911.7	3529858.8	7238806	3996214.9	3009137.5	935266	10905562.9	148478283.8	3937209.1	3565306.6	23854906.5	4790149.4	9662702.7
2001/2/9	3276541.2	40104962.5	7314196.7	10490990.6	13565911.8	9171733.7	20002200.5	14094378.8	3276848.2	9218903.4	7409504.5	7887916.4	9073463.7	9295124.9	7551694.2	12751990.1	3886188.6	7461062.5	2551893.1	2718676.8	2315814.3	2298598.7	2302999.1	16979733.6	3625420.2	8665897	3868550.2	2299308.2	1115359.6	15152081.4	89184079.5	4177177.8	2010012.6	17512206.1	5932570.1	11275695.1
2001/2/12	1785472.4	17133325.8	3120090.4	7929587.2	5880171.4	9219887.4	15296889.8	23921208.7	5392609.7	8966627.3	5630954.2	6425538.8	7325472	78052438.2	17388190.5	7450114.6	3650430.1	4994807	2521574.4	2033286.5	1167416	1308309.8	1571789.8	9288096.4	3140641.7	10716801.9	2204537.4	4042110.4	5459155.1	21583150.8	31279621	3039428.4	2899720.4	7102877.2	3326485.6	9881775.6
2001/2/13	1694181	10529757.4	3160557.7	31599026.2	6492776.3	7339323.5	5528271.5	9419971.5	6872094.6	19578228.7	5328095.6	7625907	4225923.3	45083361.3	13921967.7	8482365.3	12118787	4732332.3	1809167.1	1725901.7	1582651.4	797850.8	907586.8	12152178.2	2840383.9	2467853.9	2105796.7	1771747	8361823.6	6315185	20558354.1	2887360.1	2674762.3	9986590	8081551.1	6497549.3
2001/2/14	559102	9735464.5	1664512	8109647.4	4774066.2	8573707.2	10630175.9	6072209.6	2651306.1	20535846.6	4358868	4903662.5	5114045.8	4515058.8	5512372.7	4968832.4	5301535.9	3585842.5	832118.2	3515503.1	1839390.1	826421.9	541943	27638311.2	992173.8	3100007.5	1437721.8	1299227.5	1762771.6	25365415	13436861.2	4313558.3	1273316	5254187.3	1658692.5	5537652.3
2001/2/15	343764	14455601.3	3632275.4	5214333.2	3048863.1	11729520.6	7951320.4	3698004.6	2636231.4	9975688.4	5142865.3	6791769.4	1930132	1556601.8	7829040.5	3878955.4	6047405.1	2669049.4	1801547.9	4553574	9207188.7	1238982.8	985468.2	13688105.8	1462001	5223762.4	1856538.8	2122146	1367775.8	9836530.6	19847498.7	1969678.8	1035365	20606747.7	1913749.6	7672082
2001/2/16	349414	30248041.2	4749894.1	15549520.7	9557357.5	18855779.3	8123430.3	7591041.7	1597572.3	5592302.4	8141577.8	4544934.8	10310770.1	3715415.4	8973250	11416919.1	7389671.7	6004632.4	2083741.4	2201023	6096597.4	1390513.9	1244402.1	8230741.7	1888133.5	1527841.6	4493471.6	3894580.1	3411674	2597935.3	23815587.8	2644929.2	3278741.7	19324065.8	9827176.2	8008060.2
2001/2/19	1189795	12758266.8	3751699.5	9367897.9	6212792.7	20929222.1	10217617.5	9582123	5505325.6	3231628.7	7624696.7	5109930.5	11182735.5	5573512.7	5478230.1	7003167.1	5807619.8	4074035	980387.6	2149386	3677709.2	1486072.4	902467.2	8786963.2	2283753.4	1478443.3	6568302.3	2547815.2	1941777.7	6588041	12804054.9	3601930.5	1411983.1	11896549.5	3634937.1	7303107.7
2001/2/20	11510557.9	28673028.6	5515871.8	18145025	4395985.9	16689291.7	N/A	12267399.2	4378447.8	5060189.3	9692335.4	5891499.6	10449815.8	N/A	8449931.7	13484067.3	7181660.1	5354846.9	1526941	2232217.6	1547111	2073902	824844.4	9832078.7	2011217	1608945.1	8047034.2	2229766.8	3957978.5	4251862.2	N/A	3412502.6	2358244.4	10157111.9	4328451.5	12389694
2001/2/21	7886608.9	20163697.1	5235097.8	13516652.2	1846482	12752653.7	8761594.8	40555568.7	2839942.4	7718166.4	18327977.5	6182636.1	9249866.1	5637189.1	10267195.1	12478726.3	5480321.1	11225302.4	3873130.4	2542280.3	3536628.6	4677918.2	2689826	9313718.7	2345418.7	1786057.9	5213246.9	2657991.2	7572538.4	3408658	17320517.4	5315618.2	4886509.3	8412157	3204511.6	15424745.4
2001/2/22	5142868.7	8089611.8	2898415	3954357.9	N/A	13724714.2	14348800.9	12192976.4	1988617.4	5480769.1	14626005.3	3814242.2	6269595.8	4477854.5	6791759.5	6771715	2563846.2	4664004.2	2114903.3	2622051	853188.4	1979172.1	1446319.6	8762091.9	2371466	1560104.1	3295856.4	3117981.3	3551787.8	4305984.3	19074895.1	2001220.6	2935618	10315062.5	2236463.2	16847806.8
2001/2/23	4814864	9228258.1	2333677	3474872.5	9878538.4	7234586.9	14176934.3	10299069.6	1665727	6820798.2	10456355.4	4637725.5	4525068	4184806.4	7965357	9245082.3	1872752.8	4094799.6	1313647.3	8747717.4	1590964	1633828.4	1064628.1	9771427.8	6516333.1	2963230	7486841.6	6971895.5	2224748	3421433.5	12468955.1	3491318.3	2109508.8	10961473.4	2702267.9	26397166.8
2001/2/26	4743463.2	16555705.9	1962976.8	7552015.5	17001911.8	9655616	18079360.1	8444374.8	3004485.2	2014878.9	14331176	5866681.6	3481910.6	2708707	5014170.1	5384597	2306804.3	6568106.5	1220530.2	3586955.4	832924.5	1969305.9	1030834.6	20529329.4	5354378	3329266.1	4195244.3	4424075.2	2232291	2059955.5	18183849.6	3447171.5	3454431.6	7245207.6	4279026.3	10988101.1
2001/2/27	4629447.7	38745327.9	2730304	3870875.7	12006820	10373998.9	16595516	7654678.9	2843423.6	2847384.4	9681854.9	5364462.6	15648233.1	25450013.7	10596237	8221104.9	3169571.6	4985776	1706983.7	3444307.4	1805559.3	1823641.2	1228737.8	12390012.6	2808603	1744880.4	2257084.9	2834507.4	6882456.5	2894785	16258399.2	4738196.4	1975216.7	15761113	4119887.7	8460777.8
2001/2/28	4186832	N/A	2052088.5	5637649.6	8771175.5	8221067.3	13940441	6297874.4	2418234.1	8005312.4	7755825	3659455.5	8884637.2	51337407.2	13651322.8	5664977.5	3512111.5	3893047.8	1979240.4	2577061.8	1272654.2	1255812.3	853097.9	25419580.9	1978131.7	1608215.2	1934985.6	2510448.3	1655605	2080071.4	20241249.8	2536479.4	2526440	4549757.3	1901909.1	7968979.7
2001/3/1	4321498	14056455.1	2462277.5	23767032.5	10449453.7	19483405.6	23018124.8	5173912	2216336.8	3236661.5	3872957.6	6397556.7	5873316.4	77038114.2	15274371.9	6124334	4889320.3	3492321.4	1630157.9	3239761.4	470225	1896172.3	4203473.2	64959498.3	2063922.8	980469.5	1533094.6	2251626.9	1779642.3	2163093	22994309.3	2342805.8	1496272.8	2893647.5	1771669.6	7413490.7
2001/3/2	4110449.2	26203448.2	8984010.8	15974011.5	6840323.1	23803021.3	18695102.2	5250766.5	4425277.3	7030568.5	7852017	12101015.5	5780967	37749207.1	28873390.7	8450778.6	6567277	5912733.6	2100868	9637923.1	608987.9	1868676.7	2389725.4	165894798.8	3265554.1	4868538	3163804	2961563.5	2039480.8	13580067.5	20792045.5	3000132.2	2764646.6	3845254.3	4120941.3	13112358.1
2001/3/5	5006033.4	19175993.2	5383038	8656706	14178832.7	17577994	27186595.9	6668527.5	3843803.7	3531749.1	4913528.1	6869875.7	7010588.2	21820964.2	16103777.3	5524169.8	6883016.6	3998412.8	1971672	7343045.4	990709.2	2361073.3	915794.5	168591652.7	2499369.6	1624325.9	2397658.3	2136198.2	2862278.1	12111566.4	16285368.8	3810389.5	2262946.2	2970392.9	2586415	7545747.6
2001/3/6	4915990	22145993.9	1828221.2	4079261.1	22841450.8	50950861.1	9727342.1	8561304.4	3060710.3	4007561.4	7900029.6	8239408.8	9483518.2	72889785.5	10522346.4	3541089.3	12342640.4	3181879.3	4057064.7	6805165.7	1442222	1902572.2	1200701.1	554947175.1	1993202.3	1242769.4	1622185.7	2036637.1	2056715.2	7329560	13133904.6	3078253.5	2040718.1	2936799.5	2564035.1	7384269.4
2001/3/7	4968082.7	10982131.9	2425221.8	6921985.1	8453090	28400042.3	12658525.9	7416893.1	6250611.5	3499804.8	3731917.8	6441736	8153022.7	53962007.8	9924926.7	5072522.4	19506696.5	5527932.6	1418759.7	5750146.9	991807	1948177	1101251.9	341280833.9	2085655.7	1331666.3	3221769.6	2963198.7	1388026.4	3289883.1	15147915.9	2585321.5	2530979.4	9289884.8	3913465.6	9761094
2001/3/8	4684012.8	19281963.2	3321312	7763666.6	7765941.6	37706729.1	N/A	6385522.6	3757689	3967848.6	9968349.1	6921070.8	4906144.6	87663318.6	9206453.4	5879013.1	7411748.6	13892308	1122610.7	10748385.5	1015165.8	2403139.6	1554930.5	164189640.8	1921624.2	1172331.5	1914796.6	1964113.8	2377689.2	15143072	23319478.1	1929516.8	3996306.2	7789890.4	2749444.9	9220399.6
2001/3/9	5279199.6	28636923.3	4435381.5	14878640.7	5024547.5	26228510.3	48826743	12145660.4	5074424.8	11120988.4	13311050.5	6603131.3	4596215.6	67844371	12777685	10894756.1	6776203.9	8475873.7	2126403.1	4447462.1	1414340	6345032.5	1628004.3	148569330.1	2918452.3	2607820	4384598.4	6311192.4	2413150.3	9067599	70161039.2	10166085.8	2699139.9	8565230.9	6928125.3	10717395
2001/3/12	5363852.8	18351650.6	5458330.7	10653719.5	10993596.6	17932294.6	17256227.6	8780353.8	9686304.6	5562013.6	7782671	6978563.6	18756471.4	154111417.8	6880001.3	8094343.9	6876715.7	11158602.9	2638581.8	16955998.2	3678117.5	3327302.3	1473248.2	124955302.9	2328134.5	2394968.9	5308022.7	2974786.8	2505344.9	2893330	22039982.4	N/A	6072085.9	13441888.2	3745556.4	8340891.3
2001/3/13	4758724.4	19730308.6	5404125.6	4814871.6	11948612.7	15542469.8	10656146.1	9786847.7	7531929.9	N/A	6262114.7	24056010.2	15013939.5	132000760.8	5894184.1	7165220.8	3743332.6	8727293.6	3345872.5	11064440.7	3866642.6	2259010.4	1497361.1	113322490.6	2135461.7	1903475.9	24461034	2355498.8	2002420.6	7638161	17894043	5343332.2	3550217.1	12767913.3	2684428.4	8327190.7
2001/3/14	3863349.8	10971447.2	2412937	6299811.7	6525569.6	15502513.6	6391075.9	8471772	3481753.5	7005348.3	3678393.9	11007050.5	4812425.8	160336683.1	7563936.2	6935643.3	6187966.3	6505329.7	2482800.2	10647668.4	1530676	1768530.3	1693608.9	187489489.3	1944362.2	1472728.4	32386922.4	1933336.8	3470772.8	3719162.8	15613007	5666491.7	4433021.4	19150639.6	2221587.6	7135681.6
2001/3/15	7446839.3	13434388.9	4682417.3	N/A	8952690.6	14555508.6	6892606.4	8343375.4	3920892	8359160.2	10949901	14640658.2	8435436.9	34600908.3	6992159.1	10268829.4	N/A	7490643.2	8174708.7	12554774.7	1030937	1721250.1	1566706.1	157661197	3719450.2	N/A	14369040.4	2707509.2	4003438.6	29742922.1	17030400.2	4509741.3	7732470.3	4916253.9	3025718.4	8875680.2
2001/3/16	11692294.5	10987115.2	4522741	8190790.1	6117008.5	24674567.4	5076929.8	11588574.8	4439183.8	15438068.7	9237241.8	21598987.7	3956944.4	141606696.3	10459434.6	8483979.9	6010879	5734994.9	4484169.8	6570013.8	1160589	2516697.2	1360019.4	128703846.9	3959617	N/A	10101511.4	3206092.5	6746897.6	34369420.5	18422783	10518349.6	5364083	22200168	4146195.9	7339357.1
2001/3/19	9357939.4	12038339	3122572.9	6467244.9	9207997.2	13820486.1	9204546.6	10686919.4	4597634	5260287.5	10797559.9	15130541.8	7487752.9	137019584.3	24637545.9	10886373.1	7567612.8	6705243.2	4729441.5	5550031.1	3251219.9	3186802.4	2876095.8	94525227.9	7629022.2	4530602.4	7913744.8	3635524.4	7421978.3	13916681.8	18846241.4	10298126.5	4379342.5	4122708.1	3813295.5	11422206.3
2001/3/20	19521359.6	14523984.5	5100174.7	7856058.8	10377135.5	13858335.6	5535379.8	14213225	4975250.7	4338023	16109683.4	11359801.8	5862846.4	73051821.6	14417225.2	12143730.5	4070038.2	9418094.5	4301777.7	4092684.7	939738	3089063.2	3504668.4	126992517.7	8273857.1	4730923.9	5824843.4	2693381.5	3427560	10544412	31628903.1	6398980.2	4410854.2	4646355.7	4225305.9	10609043.1
2001/3/21	13957311.3	24294256.7	3572950.5	19664158.5	6421777.5	22839786.1	6017577.4	18530444.4	4464252.3	9456939.9	10824813.5	12523751.9	10046339.8	36582752.4	23154633.4	10362896.3	4327118.2	23868097.6	14488541.9	6687661.5	1984999.1	2783562.1	1687748.8	132135224.4	5520562	5811232.4	5455671.2	9157100.2	2085613.9	52270129.9	30947279.5	5166374.2	3922832.4	4289535	12486623	14971365.2
2001/3/22	17402215.6	98260345	4113022.6	22646536	14764615.5	28301426.9	9816437.4	19695020.2	6869672.6	15790340	12337434.2	18258853.7	10323672.4	55453793	26703277.2	17647617.9	3025061.5	15248404.6	8881098	9508887	1979634.5	3927494.5	4328555.1	137378090	4964112	5572951.8	8870442	6074419.8	5332282.2	93713252.4	44598364	6253967.7	5788428.2	6147374.4	24003611.2	18776710.3
2001/3/23	56328635.5	39530843.8	4964310.6	14151239.7	14541107.7	28216773.9	8676961	23634228	6754888.7	7580349.8	14887258.9	16690698.1	7377284	51434388	23771474.4	24404369.6	7381845	12162242.4	11566985.8	6022987.6	1397605	5501005.7	2442549	83934194.6	6989280.8	4972349.6	13151879.4	5475848.6	5024064.2	55500126.1	81087968.9	11788605.6	5772508.3	6464967.6	9735141.5	15762297.9
2001/3/26	46715184.9	16875968.4	6252188.5	13453544.2	6073107	15117993.1	11954086.9	11633822	8430458.3	10190445.1	6956880.4	28530216.2	3869683.6	43308348.6	15605030.4	20267096	8230038	7070757.5	14709104	5279076.6	4048306.8	3345712	1975255.9	101608832.6	4361398	2286942.3	25112091.7	3048023.5	1476531.5	40239405.3	26016371.1	4620321.3	4778685.9	7944828.8	11503273.1	10166663.8
2001/3/27	17992825	24622493	6189738.5	14136637.6	7536401.5	20031604.3	7727761.3	21001863.9	7082174.2	21320259.3	8382470.5	30184905.2	5003162.8	55618614.2	21898927.1	28831230.1	5836565.9	11619387.7	50387992.8	7346523.6	2066742	4441854.8	1939415.5	90602814	3392512.6	2075956.4	13395373.7	5689139.1	4740342.5	86408051.5	56933627.3	5128981.8	4918250.7	3203217.2	8228240.5	17565323.2
2001/3/28	13614899.6	41798999.1	6738914.8	62556266.9	5027598.8	18539056.2	22658008.6	13330805	3897170.8	6023439	23721549.6	21534911.8	5289080.7	41070372.6	12824725	13529622.1	4472527.6	9864075.7	11218623.5	6399678	1811485.4	4974028.1	2798875.3	171105442.6	2458908	888601.7	7023776.1	3698746.3	1935028.8	45197585.2	38265422.3	4822447	5045657	8380078.2	5961588.8	35107050.8
2001/3/29	9010006.2	17480634.1	15375583.2	14306025.1	5175441.9	23174178	19358252.7	20064004.1	5928363.5	4011705.8	10598920.1	12857442	6627871.2	29437425.3	13289238.6	13334605.5	16718748	12666393.3	17248218	17756569.8	2896798.2	3608781	1879369	178860666.3	3228978.3	1591627.8	8218099.2	3875887.2	6442355.2	35142093	27694131.4	4497383.4	3602139.2	8073623	12591333.2	13330407.4
2001/3/30	6706955.6	15119792.4	13373139.8	10543819	4185853	37146417	N/A	30280784.6	3386769.6	19658772.7	7483714.4	15500313	13174177.6	16322265.4	37316648.2	34701018.3	13642285	14426329.9	16065000.4	10759182.6	3516961.3	2286685.8	2620195.6	107797192.1	3553977.3	1674032.2	9226356.3	3547085.4	6745490.2	37862152.3	48127468.8	6040827	5630063.1	9597158.3	12810703.6	16608052.2
2001/4/2	8838224	55995970.3	17283262.1	9579033.4	8993683.5	37837027.6	10902464.1	57376050.8	7257201.2	10285529	16972954.4	10485192	14027205.6	31728773.6	41882584.6	39262229.8	7705980.4	13132057	13078849.9	18214796	N/A	3918107.3	3667048.5	109994497.7	10474631.6	2198923.3	7906948.8	4664361.1	8445716.7	57519365.6	27795345.3	9535207.9	7870356.9	8341481.2	9798207.3	18143172.1
2001/4/3	6540769.2	72701630.1	7647791.9	10790163.2	15646555.5	21113905.4	11917527.6	21784714	11544861.6	44293024.5	35467479.8	19109901	11457413.6	14146154	19263649.2	22629922.2	10120642.8	10496705.5	9085696.9	10188329.9	4436751	3747642.4	6112246.2	104857375.6	5246326.3	2545149.7	10201528.6	4517083.2	3496314	25700536.3	24230385.6	5842600.7	16419915.8	4087182.1	5420705.3	20436026.2
2001/4/4	6593461.6	44584783.6	11283291.7	18223852.6	8026183.4	25742688	7158612.6	34019314.4	37174102.2	13083698.4	17740123.5	15424468.5	8462135.3	16959870.4	20136636.9	14179978	29966068.5	8313797.6	12108986.5	10692937	2917772.9	4144654.5	3348969.4	79690726.8	6903966	1924385.9	8304477.1	4164938	2670824.2	58288412.4	24249920.1	8610036.6	13017067.8	11823037	11623513.8	15063260.4
2001/4/5	17045369.3	27539178.5	5990008.4	8840461.9	13681572.4	17004732.4	14816842.4	27768768.6	13305472.9	9408416.9	15026919	N/A	7192445.3	16095321.6	16414754.7	15713860.6	47080375.5	7565475.7	6477927.9	5906604.8	2181307.9	2803403.4	1993443.3	64512196.6	7786729.7	1510090.4	5074272.6	3763878.7	5410632.4	17745532.5	17793963	7367154.5	5373360.5	4770881.6	5803766.8	12364594.8
2001/4/6	15270949.5	15655352.9	5397984.2	7753683.4	6582962.4	18692944.1	14874390.7	18990717.8	8765662.9	6436745.4	8237037.2	7643710.4	10887322.6	15301242.5	12340066.9	11044202.3	33634223.3	5164389.2	5453037.9	3369803.9	4718714.5	2959811.9	1017780.3	47156343	9209698.4	901403	6931066.9	2485098.5	5845490.3	20478850.2	19867990	11448529.5	5591479.8	4232336	9308002.1	8501636.8
2001/4/9	28377209.8	11813977.2	5949099	8166361.7	17087722.6	18094556.3	5811683.5	14653854.4	8016048.2	5331538.5	6310284	13570352.4	11488179.6	12984061.5	36375192.6	10527631.1	11488361.4	8721124.6	5033247.9	5147131.3	4457658.2	3831303.1	2263905	97901801	6834466.6	1478828.1	11546912.2	3722454.8	2980448.6	35677710.5	17788151.1	5011332.6	4934958.7	3048167	5958003.9	12310112.1
2001/4/10	24144609	25499380.5	8241282.2	7127383.9	42712714	9129166.2	7598583.3	15414603.7	3756409	7515514.1	5315618.7	13824190.3	6900232.1	12986078	23177614.8	7292815.5	11648017.5	9689225.1	4196725.6	10287392	12335107.5	18205054.8	1684878.6	N/A	5918193.4	4642652.7	4758644.4	3984921.9	3371641.1	65168115.7	17062391	11950243.5	3184651	3197085	4394299	9209046.6
2001/4/11	14780639.1	18189061	4253566.4	9216416.2	20279166.7	12976751.2	7620818.6	13809312.6	4613238.6	7387225.2	7445964	12728560	6857922.7	19606405.6	17139392.1	9723908	7952456.4	5777753.7	3042609.5	5395637.3	2053900	5702300.7	1334767.7	98775112	3732754.6	3217982.3	4979858.3	3283663.1	1725968.1	18359782.9	15834788.8	8209217.3	3557020.5	6187846.3	8147960.1	14352643.2
2001/4/12	16803481	50753160.6	8191559.9	9084042	13042185.8	13489732.2	19104467.2	13888321.8	6170730.2	4821021.1	9779169.9	8589600.5	10478333.2	17269470.9	18646695.7	11871876.2	5972405.5	13728796.3	4635368.3	4826848.8	5704396.8	22731075.7	2675866.5	168503172.1	5059674.6	2401799.6	9644349.4	5960725.8	10656432.9	50398159.8	34664250.6	10803634.8	7165207	5889980	8118994.5	17434300.3
2001/4/13	25547387.8	66077830.2	17013600.8	11749568.9	17551039.7	23036662.3	7946517.5	27013290.9	7914308.4	20289859.8	6470931.6	9898942.3	12884848.8	34368889.3	22362384.3	16710236.5	14507669.8	15652657.6	4402435.8	5688436.6	6640740.6	8039831.6	3036552.2	102775400.8	5431960	839864.3	4622344.1	3126587.6	7534649.4	28298740	15499459.4	N/A	3958836.1	7875808.8	13351769.3	13188132.1
2001/4/16	26112395.3	132156276.8	18308584.2	19508695.8	18346522.1	N/A	13110110.6	25920781.6	6223410.6	29384048.1	12704189.6	19361948.8	18445484.1	26952813.2	22217389.6	19930389.1	53282439.5	33285721.9	N/A	4476433.1	4798953.6	16161332.8	6993091.3	88627311	12092178.1	7777570.8	17842066.5	5533362.8	7858859.3	34037895.6	40582695.2	11296997.6	8799037.4	12966045.4	17977074.6	23301749
2001/4/17	29049214.2	97451975.4	18035869.3	26573712.2	8389580.8	N/A	52092156	14482179.7	5898920.7	20720293.1	12920532.2	15079655.7	7860949.6	25773292.9	22128640.8	16405720	38728926	18109187.2	4769091.2	9981329.8	1691840.2	10626546.4	3579157.4	87548430.4	N/A	2326196.5	32756735.6	7575386.3	3827614.8	34830679.7	64595674.5	8207786.1	6069201.1	16052198.4	19083910.3	17385163.2
2001/4/18	47541716.6	56938944.3	17408756.4	16825453.9	N/A	51678147.5	27647424.4	19930476.7	7450158.2	15562292.4	52168645.4	15297154	9764837.7	19113451.8	20639878.9	22911675.9	10385756.4	12754814.3	5641398.9	11877395.4	17181719.4	6203994.8	3717723.8	58807619.4	30625836.4	1887540.2	10438833	18818458.9	4772892.4	20619803.8	45370324.7	7253337.5	6251250.1	5494703.2	18115818.3	16385020.7
2001/4/19	34041276.5	45074355.3	15973189.8	12348762.1	N/A	28573640.5	44552244.4	9268305.8	7175501	13246557.6	11518063.6	11860234.6	17795297.7	12645247.5	29879500.7	12892566.3	36758863.8	13291903.4	19823631.6	7663996.4	8351874	7122798	3805286	63033605.2	14502321.8	2192100.8	11439449.2	6863286.4	3515877	16718453.6	28171941.6	8912161.3	4071365.9	3360406.8	10175432.2	17772590.5
2001/4/20	26687876.1	42350126.5	12277924.2	16306055.3	N/A	41936707	23513276.1	18888202.6	8106129.6	8859453.8	13498108.4	14465196.7	18592559.9	20760248.4	44297257.7	14949015.4	69438803.4	12467390.7	7220153.3	9971379	7142329.6	7037383.7	3489867	83647030.4	6344318.8	4323045.3	19512834	8371331.4	3418007	16910289.1	40861381.4	15445374.2	4299142.9	3909793	13925980.7	14782089.6
2001/4/23	14665114.4	31221425.6	15140137.4	23031235.8		28445877.2	10037118.8	13577541.5	10434995.2	5374821.2	11267162.7	7835967.2	13675754.5	12035936.7	22447182.8	11697738.4	18316280.4	11981197.1	7315294	8394383.5	8405653.4	6113129	2577229.7	72468263.9	8600292.6	2281816.6	24478350.9	3909442.6	2725973	24311008.9	32974825.8	10429589	3898378.9	5484795	7525492.7	13455494.7
2001/4/24	13873000	25337000	8117000	17412000		28274000	10980000	13182000	5945000	4772000	7270000	35912000	28255000	15958000	15381000	8002000	17094000	5229000	15114000	4564000	4275000	5044000	1687000	41248000	8208000	4766000	8604000	3249000	2201000	45208000	22006000	7984000	3508000	22067000	7693000	8675000
2001/4/25	12240469.4	41139456.3	13914339.3	20736167.6		23197832.8	8816700	8825968.3	6772731.4	6210422.3	12369626.8	24439364.7	26650940.3	13572849.4	17903135.8	10142885.3	32189263.6	11186614.7	25479921.5	5748956.7	2986908.7	5932673	4128964.1	74960204.8	6726852	6985801.2	10267398	3218206.3	2104920.4	18284198.5	28789631	12287563.4	4770839.4	6802444.6	11787079.5	14171179.6
2001/4/26	6183946.8	28482935.5	7490529.5	5409948.4		17663430.9	10822264.3	6102008.7	6127802.4	4069914.4	7378478	14693641.5	11434987.6	7204672.1	6587542.8	9221677.5	8184957.9	8722325.8	11158634.8	3865996.3	11668288	10698313.8	2605269.1	54082990.4	4569951.5	4121623	6207939.9	3946027.8	2521831.6	20021123.7	27904527.9	5425957.8	4577283.2	12020045	4819289.1	10544270.6
2001/4/27	9812347.1	18803061.1	5360651.5	5770685.2	6046200	14793098.7	29859422.3	30134973.9	7477017	6345966.2	7177637.2	14010532.6	20596237.6	14804994.4	12174588.6	4945396.8	8037972.1	5570413	23796473.9	3707713.8	5414241.2	6015178.8	1919058.5	53567305.6	3216536.4	5443719.9	5313128.4	2095212.3	1652297.4	13035114.2	28563441.4	3679027	2863821	6089091.5	N/A	7957870.4
2001/4/30	5320000	11133000	11241000	3652000		10561000	15075000	11709000	3838000	38591000	6988000	5269000	11846000	16508000	11761000	4871000	5038000	9170000	28973000	4200000	6314000	7575000	1325000	37510000	2935000	3509000	2493000	1663000	1343000	24270000	14094000	3489000	2888000	4634000	5087000	4538000
2001/5/8	8902157	12466821.3	4489292.3	3002972.4		7248517	5239958.3	6717218.2	3430609.6	7587631.5	3007022.5	9357930.9	5513423.5	8462214.6	4214572	3898258.5	3316541.5	49520359.5	25648978	3379947.1	18372741	3702354.9	1708753	21427220.4	3394378.1	1698450.9	3366923.8	2297979.4	1902356.6	10280669.5	7866173.2	2076086	1493298	5737748	4097265.9	5285234.3
2001/5/9	8650897	10383716.5	4048832.5	2515928.1		16681777.6	13074823.7	8668220.8	1740524.1	2877367.5	4404263.5	6588966.8	7983599.4	6501589.9	7427767.2	N/A	2525607.2	21224786.9	16541301.4	4971234.7	11851218.2	4094908.6	2465874.7	24642175.8	6841063	2256502	3961805.9	1915878	2642139.3	34977127.3	22149043.5	1630782.8	1637467	3242524.8	3941834.9	6970833.2
2001/5/10	8859000	11429000	N/A	4424000		17701000	9900000	6132000	3934000	6924000	5207000	N/A	21386000	5990000	7350000	4161000	31484000	15201000	14346000	9224000	8999000	4657000	3588000	23306000	7316000	2779000	N/A	1754000	3839000	14071000	26978000	3188000	4379000	2424000	4152000	8224000
2001/5/11	19389581	11896932.7	4652258.7	11164507.2	13952449	23342531.7	7609155	4566673.7	N/A	3330598.5	4511621.3	3413621.1	13360507.2	11445788.3	4983657.3	7463563.2	26547768.9	34461732.2	11334001.3	4299573.2	2712776.2	8936132.6	17940432.9	14664895.6	11583080	2317416.4	3005803.2	1651072.6	2215601.6	7726830	16690314.2	3239439	3820431	10684807.2	5477687.2	5432356.5
2001/5/14	20267410.6	16614961.6	24781660.2	8036307.8		27428939.7	6175133	7505242.7	N/A	17405233.8	N/A	19703483.8	40688314.8	10697679.4	9765262.9	7922293.6	14774753.8	67313457.4	10851522.2	4261723.5	3028037.2	12967716.6	7690844	31514906.8	21845495.5	4756434.8	5804349.6	4095863	4090796.9	21422695	23437097.7	11363593.6	4760708.3	N/A	6530162.3	9772505.1
2001/5/15	22128638.8	19320455	9562311.9	7129011.5		27815697.2	8182451.6	8397526.5	5944775.2	N/A	7040745.5	21033103.4	23958424	10731808.1	10928467.6	7979953.8	7927145.4	30803672.9	11849704.5	4641441.9	654882	15077625.3	5487270.2	31379445.7	10686729	3805985	4320990.2	3018297.7	3274983.9	23970515.7	24713066	9131342.2	2086531	15005883.7	6602981.4	7130245.2
2001/5/16	18177465.5	15282921.1	7478590.1	6199616.1		21895198.2	14435440.9	13291123.2	7352775.3	25609881.4	7287098.3	33871484.5	16597518.5	5804180.3	10742190.6	7966892.3	9659752.1	20068769.2	13068662.8	4710606.8	1566161.8	6541031.1	3983987.4	31819236.2	36479935.7	3616000.4	3743218.3	5010616.4	4365612.7	11156244.6	25896057.7	6556357	3606501.5	3966626.6	13786111.7	28301462.4
2001/5/17	36157925.1	31694360.7	20706780.5	16452772		57871151.3	7494248.4	7442266.2	5312762.9	12342754.7	10190278.7	16246075	36726248.1	8084036.7	7968216.9	6530847	14504356.1	19275445.4	6591109.1	5382405.5	8583273	7896349.3	4853765.2	32553351	31897637.6	2389204.4	4941811.7	4902907.6	2942331.9	20236739.6	18769952.4	6701249.2	4453401	17425417	9151462	23172479.3
2001/5/18	23179113	18833553.1	43802637.4	11333161.3	18109880	32181771.5	7617848	7679036.8	6286799.4	23605147.7	9775952.6	15044905.8	22729729.1	7401849.6	8341442.1	11519964	10819637.9	16209298.5	20361023.1	6977651	4504766.8	5115265	4483987.5	162781184	32497843.4	4470368.9	5721132	4403220	7374774.3	18793856.4	14606941.4	8502672.3	7938103.5	11543564.5	13621850.4	97375037.7
2001/5/21	36222786.3	19579455	48345533.9	18980211.4		29182600.4	14344433.4	8783362.7	12798568.6	11139484	9915930.2	11470763.3	22427947.7	10025711.8	11426453.5	13207377.3	16728560.5	16728102.9	20202975.4	N/A	9784561.9	9262480.6	6396280.8	168871840.9	26251673.4	6368289.6	7632209.9	6228742.7	8923948.8	22398514.2	49677938	10273436.9	9628978.1	35215737.5	24102116.5	46443692.8
2001/5/22	20841967	15930092.1	12445449.5	14821553.7		27693102	5066300	7012202.8	6002748.3	7435523.8	15878452.4	35043856.7	10128481.6	9854399.8	16945188	9627319	9607925.3	25021345.4	12251604.1	7789602.8	7141653	6193655.6	8173686.5	86016605.4	N/A	10039023.8	7543922.4	5135712	5557591.1	10247019.1	26449269.4	41069082.9	4388386	21864783.8	10206914.3	33457875.2
2001/5/23	13599454.6	21811032.5	36181887	13134872.4		23235137.8	7624129.6	4067315.9	6913140.2	11837061	13863845.4	23011641.9	14982658	9124898.6	N/A	6899988.4	9003733.7	25309591.9	6495374.5	8287411.6	7888198.3	5007817	5892958.2	101534582	18533215.6	20001475.4	8546644.6	9572663.6	6262463.1	18859295	36327943.8	9063722	4966648.2	17089226.9	12854645.1	28977066.4
2001/5/24	13967206.7	26305477.5	21319042.1	16826643.6		16566343.6	6917241.5	10587879.2	5981057.9	8054011	43590649.6	18750513.9	30975530.7	10620600.7	7453811.2	7848981.8	8055031.7	29992844.6	7380868.7	9622987.7	7269405.7	6353994.3	8041702.1	152764526.6	13451947.6	8023008.5	5257920.7	12126989	9690914.4	9986699.2	20722270.7	8609162.3	5274975	16862704.6	9982587	29124819.1
2001/5/25	13930114	12001066.2	19122319.5	15475443.2	20771001	21825682.6	7356559.5	23727573.3	7212256.4	5444300.6	13007352.9	17964668.9	41685037.1	7052844.1	9629228.8	10403957.3	6870392.3	14098993.8	9124747.1	5387207.2	1530643	21598745.5	6270198.6	44264985.8	13245996	8865637.2	7784396.3	59313551.5	3003924.9	16822412	27208223	9572794.8	2648834.8	9298356.2	9821068.1	29217151.2
2001/5/28	12469380.3	N/A	11447998.9	14230670.2		12879134.8	5996313.5	N/A	23741954.4	8419871.3	15265939.4	43895669.3	18928975.4	N/A	7791114.2	19671738.9	7189700.6	18220131.5	5974359.6	18168518.9	1468017	12474398.6	2820452.2	71047391.2	16679538.6	3205819.9	6411398.2	15739541.8	7873785.1	14954685.8	41048644.7	8426900.4	N/A	7993037	6836935.6	16801418.3
2001/5/29	9253181	13629316	9707177.3	9646372.2		11008958.5	8254753.8	10128579.7	7855485.7	4841709.8	6973282.7	34737218.1	9018974.9	82247006.7	7865978.4	12064368.8	3707504.4	12554274.2	4494449.8	28456873.5	1927954	22487190	2561103.1	33803722.9	10132196.1	1805170.7	4304769	N/A	13358290.1	5319099.5	30151416.7	3585554.7	3076715.6	4288054	6783969.9	15114152.6
2001/5/30	5846325.7	11690049.1	11445722.6	6615581.6		15538707.7	29403131.8	23966109.8	10895689.4	4610635.6	8306526.8	22976644.9	10177609.3	93686244.1	10051027.6	13281066.1	7320925.2	6770831	3987655	15323882.8	8417018.9	12337962.3	2865915.3	32208486.5	8643979	2925222.1	4408655.3	8052721.8	11570193.5	8688424.8	22336460.7	8608521.3	5020897.4	4803324.7	11183865.6	18675023.7
2001/5/31	4887215	16766168.9	26682020.8	6484516.6		15890634.4	6621627.5	15518715.3	19357684.6	6144350.3	9803228	25710981.1	19996838.5	54724766.4	9426077.9	6397723.4	4666136.8	9530415.2	5210655	29362597	2002525.4	26014031.2	5907211.8	24443021.4	7276774.8	5795150.4	6817065.6	13470143.6	8416806.2	15901810.1	26900160.4	12093766.3	5590784.4	6954857.9	6888560.1	24418768.8
2001/6/1	6442749	13745208.5	17357311.7	7875408.8	21594336.8	14468396.6	9385264.9	28932492.3	23827998.7	4857450.8	24932202.8	41264953	46033049.6	115067294.3	14339714.9	9034443.1	26023148.3	6790650.9	5548746.2	16632639.8	5684990.3	15185039.8	58785965	29730828.7	7461945.5	6195165.5	5860578.1	9456153.8	5440530.8	17295787.3	24985111.6	11110245.2	8511359.3	10350578.7	18801919.8	23458136.1
2001/6/4	6600884	15558474.3	8124349.4	14213397.8		21456914.3	9101008.6	34154514.3	12902761.8	41123216.7	29748525.2	38791611.6	40852543.4	176014612	26323326.6	10892714.8	10436608	12847350.6	8475184.6	13565122.3	22291543.5	12977785.1	39636969.1	23301798.6	13634683.9	3907883	7779082.9	9017433.3	3865129.4	10893147	28012855.1	17005393.1	18725593.7	6811013.4	19979789.3	10334623.6
2001/6/5	4414939.5	38583158.8	11471530.6	28983919.9		50686626.2	7557434.2	26562006.6	26207649.5	5838302.4	15667815.1	33203644.9	20821365.1	72833884.9	24394624.5	7755887.7	43553093.6	21216435.1	7663784.3	25727991.7	4337310.2	7136252.3	18019972.6	58948450.4	8591859.4	5811068.6	14483832.6	6169398.5	4170804.3	10664131.5	41743123.2	14119487.1	19701092.1	9285109.3	14978042.4	11914774.3
2001/6/6	8619455.5	17421817.6	15995398.9	14753628.9		23553965.5	4930334.5	15454622.3	48135041.7	9326774.5	46428932.9	29901850.4	22636040.4	48552972.4	10938637.8	8931656	9583053.3	15450711.9	32693036.8	9664541.9	3538315	9457138.8	13388696.9	40095741.9	26643225.8	4009147.2	16770051.7	5901224.7	7325598.2	11380226.7	23875913	36519225.4	16800015.8	21355598.9	11378152.9	16480852.7
2001/6/7	9812009.7	29084970.6	8571863.1	6720119.3		14004792.7	8042814.2	8328738.1	19510846.8	3619926.6	23085444.1	29478252.5	29338145.8	75076860	9584401.7	12184742.3	6133321.4	10489229.8	8958068.4	18460302.8	2693702.6	26280078	10800574.2	68858641.5	13826839.4	3739933	10164060.1	5311497	3313212.2	16783168.2	24777807.3	16962159.3	12242110	9623031.1	11219253.9	19810175.1
2001/6/8	10125013.1	12420781.5	9007575.9	19579003.9	N/A	11492317.9	13867656	5003236.7	14313513.1	20028367.4	19172409.8	29034507.3	26477785	50820940.2	9404451.9	6614616.9	4356619.6	10570517.4	8588644	9280805.7	6194280.2	10895919.9	8431708.4	38727869.8	10451461.4	5557547.1	5594318.8	6231478.1	4640555.6	12148590.8	15629744.5	N/A	8816931.5	11092679.4	10939881.7	11355286.9
2001/6/11	8227177	21350145.4	9040516.2	12761062.7		16848340.3	42566768.5	6212342.2	12229453.3	22643105.7	14336419.4	46356734	20575085.3	36887579.6	9309502.9	5950512.8	4045932.7	8999383.6	14617266.6	10862526.9	5415836.5	8167144	5421131.3	162803866.9	10830871.3	3693216.4	4630269.5	4932023.1	7291809.9	32704474.9	16771095.5	31295059.6	11595039.6	6831116.5	25398313	13614169.4
2001/6/12	3307748.5	26053812.6	9124047.4	23191936.8		10555278.6	29381141.6	10927670.3	18109029	20069151.4	8358333	27610958.2	61317093.2	116119260.4	8325133.3	11041633.2	4372429.3	7728950.9	16930281	12232007.8	11707315.8	13468611.7	7693239.4	76240332	7516597.4	9878550.6	5084823.8	6744354.3	53898532.8	19961641	14816673.5	18794735.1	11455116.8	8673592.8	13876392.7	11506144.3
2001/6/13	24399501	14774312.1	9087195.7	14081470		14844146.4	18978593.3	24202417.6	13845893.6	12037686.7	29549352.2	36730971.1	39005298.4	59810556.1	9661946.6	11755468.5	5697913.7	12298972.9	8670594.7	17839657.7	4616616.6	10948412	9679382.8	40338648.2	8411499.1	7194607	6235134.6	6159872.1	9773932.9	29341515	21544658.8	21799462.4	13683404.3	16216662.4	12136857	19602925.2
2001/6/14	11238137.3	84075666.8	11540442.7	26026885.8		24205685.3	21613912.6	10492587.6	20906116.4	14257531.5	153398780.9	46450632	22803706.1	26962308.9	9876859.6	11566721.9	4812302.7	11594558.2	12689763.5	11242132.5	8452156.4	13601726.2	10731690.9	29012394.6	9181998.1	5207981.1	6388643.4	6913489	7095846.1	23158854.7	23423406.2	38752659.3	12437080.8	33546561.6	21187755	16278715.6
2001/6/15	N/A	102324113.3	14835559.4	18150646	2653401.6	17985034.1	30382494.5	4329117.7	13030408.2	18517267.2	36573859.8	42706994.3	14958379.5	23741711.9	9232684	7181246.8	5676161.5	12560824.6	10006579.3	8916182	847776.9	22486526	6821715.7	24784642.8	15948689.4	8650136.4	4985980.5	5979347.8	5514973.6	21302787.9	29338098	23127648.6	12653911.8	11110082.3	15811927.4	16309747.9
2001/6/18	4157902.8	86600161.4	14634876.6	30015501.5		12960221.8	31931133.1	8901586.8	14099897.5	9686959	28283271.7	46886550.3	13087461	35168025.4	9636659.1	5920172.6	6950367.8	17365101.4	10231134.5	8980698.1	2137491	15616842.7	9300556.1	50653558.2	12112605.9	4098715	6310300.5	6155803.5	5925479	10597478	38597830.7	15448410.9	14051053.4	15027595	15241389.6	19347711.3
2001/6/19	13779106.7	41000927.5	12997587.1	10978698.2		15293777.2	7416765.9	4527697.8	7261501.2	3312497.8	13800790	24350829.2	7660545.6	15357148.7	5357290.6	7903441.2	3074406.1	6341491.4	5197332.3	6414541.3	1868388.7	9816886.3	5620889.7	19210801.9	5846080.9	3243916	1460607.8	3331989	2563724.9	4392420.7	33223816.9	8937081.7	4565487.2	10700816.5	8420881.3	13408020.7
2001/6/20	34079603.2	67810905.5	4373947.5	6119570.1		9778163.7	9494318.9	5798840.2	7287851	7217779.7	9383144.1	20979416.5	7585442.3	19634413.8	4535558	4343113.1	30185410.5	5417033.6	3308262.9	4101348.1	1277638.7	4695314.2	2286846.3	14749596.4	5362723.6	5503893	2425074.7	2650648	1477057	4899192	N/A	6095554.7	3118597	4620774	N/A	10094025.6
2001/6/21	58138157.7	103308362.1	6731367.3	9841111.6		15541652.1	12135060.8	3207284.1	4240437	11755588.4	17780437.4	50794493.5	16280869.2	8661491.2	5161536.3	4140859.2	15445911	6160561.4	2599846	4372272.4	2832193.3	3725932.6	3618360	13296420.6	2976490.9	3947223.5	2269662.6	2564095.2	1527295.2	9922717.7	19844206	5484827.4	4935607.4	8148927.4	7939741.3	18091410.9
2001/6/22	43712024.3	63790756.5	5497763.7	24892492.6	3912355.7	9538759.5	15397671.1	2850763.1	5111665.9	4944303	12307788.4	47321659.3	16876336.4	84344346.2	8879418.1	8263309.5	13771781.2	4356850.8	4508532.9	4066189	2673408.9	5696159.1	N/A	16102322.6	7142762.9	4469727.2	2604806.1	2268460	2824378.6	N/A	9318178.5	6453987.2	5198199.1	9978942	7551081.5	12684646.3
2001/6/25	13354731.6	72858431.3	6786549.8	15835881		12530755.4	34077956	10836499.6	13410699.1	12339082.2	12145449.5	33335810.8	30286463.1	43084520.8	11690045.9	5757400.9	16513153.2	10336909.7	6870418.9	4772953.8	8780369.4	5357722.6	4786960.2	19633762.9	8051860.7	9790721.5	3470533	3598178.1	5984332	14815260.3	21412565.9	9124628	13224406.6	9015451.1	8438815.2	21017437
2001/6/26	11861287	46220563.5	4707709.8	9219204		42125941.8	36120743	29559117.6	5544117.9	7873667	11521892.1	32270103.7	17707233.7	17420393.8	8947368.2	6831411.4	14216866.4	5702015	6862003.1	6468213.7	8490086.4	6309230.7	4812276.5	25318610.5	7934906.2	9056526.9	7206497	3089892.1	3821204.8	11238490.9	14853724.4	8916977.2	17321162	6744331.5	15263547.1	20373303.6
2001/6/27	9048755.9	47671340.6	9610029.9	6859483.6		14744408.5	7547386.8	5344879.4	7000852.7	7111503.7	21239012.4	21051268.4	33305573.8	14248195.1	8103427	5600718.5	23676709.1	6029074.2	3689939	5343368.7	4736770.1	4832127.3	4665566	17263694	21462829.4	13602654.9	8378910.3	4575491.3	2382527.7	8785012.5	18460410.7	6396480.2	7672976.4	3987041.7	13929998.4	19951164.1
2001/6/28	9301146.6	24108235.9	6032812.6	15958260.3		13196705.2	20048956.1	4403512.2	16481852.6	21359751.4	10525613.8	25795789.8	28992585.5	9007307.8	6057044.7	6043646.9	28424899.9	9736028	4906294.3	3376295.9	6606834.4	6011961.9	25961213	14068287.1	27536779.5	3360856.8	4898285.5	3121079.4	N/A	7962192.3	16275408.4	4937768.5	10477418.2	6180030.4	14491836.8	38283940.4
2001/6/29	8914352.3	21044024.5	6656308.5	6338357.6	2794185.4	8700837.5	28587160.9	2154020.4	7503275.8	13397705.6	8655996.3	30163625	N/A	13382329.2	5991266.8	3531180.7	9750710.1	N/A	4471018.8	2597914	6713249.5	N/A	9057855.5	11467033.8	14346038.8	3040894	4324151.6	2748427.5	4428477.8	22086267.8	57026350.7	5162068.5	5033311.4	4353234.5	7984041.5	9132650.8
2001/7/2	8005875.8	14765324.7	7955840	9299294.6		6722606.5	8835369	2039566.9	4425772.4	1962854.4	6906460.8	51693681.5	17557632.8	7451735.5	5875180.3	3116333.9	9202424.4	5434878.9	2989514	2573642.4	11625376.9	5333377.2	3076788.1	10114640.9	7013240.2	6698437.9	2405497.9	3051534.9	2497730.6	4059320.6	14422490.3	5481142	3322453.6	4199161.8	5061384.6	8589400.4
2001/7/3	8667954.2	29257470.8	3882311.8	26104800.6		6268455.5	3475514.4	1993864.7	3335608.6	1840435.3	2841447.9	36799692.1	7883705.7	19634647.3	34662904.3	2455607.5	8788520.8	7455074.5	2586108.7	3000625.6	7510416.2	2479124.1	2703994.5	12634314.7	9034656.3	2978224.1	1950954	2150882.7	2230410	4187107	9747001.1	5803782.6	3400285.2	5307848.3	12884349.4	11155037.1
2001/7/4	8133241	21160531.8	2746637.7	30408243.4		6127807.3	3164251.3	2778479.7	3475373.3	6581529.8	4947358.5	24184292.4	9358408.6	29642482.4	11145275.8	3288424.5	5777214.6	3130764.8	3262015.1	3352646.9	2338790.7	1987561.3	2448707	10857278.6	4429581.3	1632601.8	5379600.7	2237939.4	2971676.3	4150769.4	11530047.7	4302603	2850030.6	4243084.9	3384248	8403804.3
2001/7/5	10479574	25468736.7	3092490.3	6256093.8		5676904.3	7744792	3798233.5	5376136.6	5711210.3	11330483.8	26600030.4	7303338.8	9454153.9	7244223.5	4386191.5	6397487.1	9125749.6	3805808.1	4901441.8	5025095.2	3419344.7	3351139.6	15651048.3	17203617.5	4130771.3	8882131.2	2277280.8	1409487	5299897.5	9612863.5	8659400.5	5122672.3	9755616.7	11201281.5	15155832.2
2001/7/6	9558607.3	26571450.4	3613341.3	5811337	4142570.1	7017433	6845296.1	11997969	3245410.5	5392140.4	7114826.4	38315781.8	5106046.6	7418802.6	5975898	3455860.2	3790239.9	4352245	5272847.3	3779252.3	8190037.6	5402654.5	2822665.2	24300461.5	5429114.8	2695440.2	28119229.9	1883349.2	2194501	3295360.5	10438839.2	8232837.4	1856191.3	9173150	6014766.7	12623479.8
2001/7/9	3809390	13583297.3	2381054.7	13821087.6		4524509.5	6787905.2	3422735.8	3541103.2	2367474	5151174.2	30671203	4869804.5	77499192	3550995.4	4765238	12279279.4	3668641.2	3104444.8	3103737.8	7686907.1	3231796	2230114.8	22375748.1	5483824.7	6629994.8	80157354.5	2555720	14589024.3	3554624.5	33244689	7044437.9	1752926.4	14626241.2	6093097.2	10492919.4
2001/7/10	15663238.1	14136272.6	2623223.6	5765563.5		5910954.9	4508066.3	3670951.7	3995764.2	5976540.4	4453466.1	24358273.9	10908119.1	157304908.4	6147992	2640950	6588749.5	2763273.9	2251288.8	3924944.4	5084003.3	1858016	1076355	12738213.3	5318898	4618495.2	42420517.2	2223065.6	5512959	2581263.5	21503624.6	3772573.8	1586396	11518928.6	2848186.4	16346549.2
2001/7/11	3409255	11900564.1	2084869.1	9094883.3		5915678.4	5331033.1	5003805.9	7400066	4225082.2	4716007	22474806	6067325.7	165338502.7	6898825.4	2766558	20283420.5	3590216.6	1212989	1542468.7	5404044	1933609.2	1593248	8209999.2	14592029.9	1579258	20917304.3	1925199	2366346	2874895.7	12242621.8	2699364.9	2121579.2	17533474.8	3513277	6099223
2001/7/12	19899992.8	11606304.4	2381793.5	11028138.8		6146543.7	6806314.2	3961794.5	4445240	8468008.3	5750653.2	15838064.8	5919265.7	83527513.6	5766067.1	2823132.1	31139834.1	4446056.9	1629736	3053238.1	9041900.4	2454396.7	2358387.2	8415353.4	5500543	3974663.2	11429772.9	1598224.6	2635014.3	3829674.1	69273730.5	2863790.3	2470608.4	5522617.2	4152305.5	5125600.6
2001/7/13	10004532.4	7670415.5	2769668	7002638.6	6152951.7	4936017.7	4022236	N/A	4556517.9	4851767.6	4089310.2	14002498.3	4309726.1	182696698.2	3498441.1	3637597	22683622.4	5238136.8	2560585.8	3464674.9	5642726.6	5643924.3	2397261.9	8122887.1	3555526.7	1116639.6	6569088	1568582	1511039	3944086.8	62311113	1702387	2577206	3220124.9	3296028.6	5481827
2001/7/16	7755337	12614331.4	3024069.9	10973626.4		4710423.1	4975776.8	4385884.5	4435921	9426640.7	5096241.7	19923246.9	8907195.9	49975879.6	4131600.6	3776312.6	12118791.9	5957717	3037793.3	5627723.7	4517654	5063201.3	3562862.6	17479712.6	N/A	3254125.2	8346952.8	3146607.5	2097415	6252405.5	83073142.3	2636136	3570546	11879170	4366668.7	19166905.1
2001/7/17	4344538.8	9399493.8	2910035.1	17210597.5		4039590.5	2735430.7	1981485.3	3886612.6	4297616.3	6480683.5	19941918.6	9700135.6	15435646.1	4364085.6	2865549.4	4813571.3	3739968.5	2774559.4	2956557.5	3433654	2155773.6	3323918.4	14166158	8526254.1	1301498	6796065.4	2837931.9	2422508	11164899.3	23502619.9	3050842.8	4472586.3	6140067	5206546.1	21205565.6
2001/7/18	4320776.8	5758749.3	2817997.2	2878496.8		2381002.9	1359931.2	1870243.4	2373323.7	7878718.5	3366234.4	20654719.9	9803314.5	6729987.9	2209488.4	1961580.1	11196267.4	2180107.9	998147	3371276.8	2368834	2719969.6	1124549.3	29525946.1	6452539.2	7689931.4	5544760.2	1322465	1449606	9448720.7	8666122.1	1661750	1340879	13480953.6	2574532.5	6777595.8
2001/7/19	8425171.5	5352557.6	18599172.2	9394478.4		2717206.4	5897794.2	3063599.1	3224260.2	4892057.3	2285339.6	20204650.4	6095126.6	6208090.7	2835064.7	1836055.5	3170559.6	2663976	2946024.9	3663319.7	4226587.7	16263320.2	1354862.5	14848899.2	10796312	5417587.5	3789021.3	1026318.7	1734091.2	1956249	9063795.7	3809788.9	1403465	4813389.6	2012712	5075384.2
2001/7/20	11181354.9	11242396.1	7282358.2	4542019.9	18252643.6	5457273.8	4224365	5757815.4	3407918.9	14021124.2	6907394.2	21783537.4	7267733.3	8419367	5190959.4	3610289.5	8208574.1	3077581.3	3160592.2	3483919.4	3594937.2	10203680.3	2212779.3	N/A	10809414.7	6680451.4	19653116.7	1814057.4	2486251	4549741	22883349.3	3990351.8	4556017.8	8978349.1	3571877.2	9107624.4
2001/7/23	13382779.5	12153642.9	5805676.1	10292816.8		4765995.3	7713942.2	3454374.7	2897174.5	5398935.4	3828943.2	14803120.1	13330629	7148357.9	4626350.7	4074852.1	7336992.9	3702732.5	1637879.5	2838182.1	1861563.4	5760821.2	1746751.2	87465503	7259238.8	5610353	11222987	1848748.3	1374820.1	7291848.2	12674420.5	4300496.8	1997768.5	27553735.8	3239213.9	7882465
2001/7/24	7071955.3	23359938.6	9955388.7	12341415.3		7388675.2	21535832.4	12846142.6	4199486.8	4825948.8	4155149.8	10533391.9	15861707.6	5054505	6306346.9	4952256.3	4678623.6	6042517.4	2806500.2	2852044.5	2317818.9	5729888.9	2627084.8	35787175.6	17628973.2	5274010.4	8957859.9	1740873.4	863611	5756243	15985193.2	5362859.5	3444752.8	10779568	5448187.2	10612825.7
2001/7/25	3649781	18015705.5	12606207	10656293.6		3343625.7	3695520.4	3377580.5	2334683.2	1349645	4017916.3	7112342.4	9794899	3782623.4	6667959.6	5221910.1	3762064.6	3287800.1	1376362.7	2552934.2	2792358.4	16635467.8	1898962.5	17886700.6	10596691.6	1944231.4	5035113.5	2068271.5	1132177.5	4756658	19043595.8	3810580	2683169.6	12714421.1	2147157.8	7852651.1
2001/7/26	4675127.9	18971032.8	14812482.7	13329057.1		5063765.1	2888173.9	3963182.7	3062815.8	1628982.6	4872539.5	37342767.7	11740584.1	4679557	8112262.9	5957165.7	45261276.9	9031749.6	2654884.3	2499054.3	2146665	12709789.2	1213646.3	14348266.3	54385639.3	2819307.6	4803487	2132425.5	1963158	6636972.5	20933724.6	10529577.9	1701110	8258364.7	4162109	14854370.1
2001/7/27	5189080.2	25243184.4	7431143.6	8005162.5	16305660	6291151.1	6695235.8	6962167.7	3370795.6	2638302.1	5381042.8	24952487.7	15545857.2	3619964.4	4836186.4	4027272	4423113.9	7194415	2115334.2	1980457.9	2904628	25749049.1	1442659.5	19199315.4	43099893.4	7473737.7	3718288.8	2368928.7	1161161	7300181.2	16037227.9	10068534.2	2931056	13395019.6	2081768.2	15768717.5
2001/7/30	4729305.7	22511528.2	12116264.8	14782306.3		11143082.8	4709027	7177273.2	6661457.1	2938144.3	9144369.5	20045984.1	11339191.3	11877295.5	6926578.6	7438049.2	16485716.9	8345695.1	4132757.8	3991223.1	1600021.6	14700986.2	2928786.8	19902806	11422985	2646862.3	8757733	N/A	3500380.2	9015745.3	27608293.8	5920130.1	4689073.3	16752651.1	7560044.3	16679165.1
2001/7/31	5708565.6	16912893.2	6937133.1	16017530.5		8372201.2	4267437.4	15173501	5316996	3174082.7	6704787.4	12808358.2	6857931.4	7925827.1	6267698	7804196.8	9512153.2	5470885.8	3467865.2	2606034.1	1765007.4	9464385.3	2380249.5	13082757.3	19206263.4	3889372.3	5281327.9	5350781.5	3307735.1	8771430	18230413.5	5060884.4	4664731	11538313.6	8136124.2	14898164.6
2001/8/1	8820316.2	17179238.1	10505791.7	14785988.6		6058097.1	6074658.4	10230910	3274050.2	3478363	4565239.9	14391873.9	7903919.1	6119196.9	4408730.1	7580340.9	2958595.7	4962318.8	2353748.1	4616883	1326721.5	6165519	2086391.2	11703583.7	25970255.7	4975105.7	4880890.4	3804884.7	1499113	8976490.8	16287378.1	5494244.8	4660558.2	7881512.4	4177843.1	14673381.8
2001/8/2	4748024.6	16504210.8	12065288.5	8033066		5733745.5	6806449.5	8822697.4	4424884.4	5345290.5	6531756.8	13458107.2	7532857.8	4491547.8	8203558.3	14311422.7	2946400	4041182.1	2385875	3940389.2	1440466	16850403.9	1847629.6	11701175.9	11148091.8	1670946.6	3260951.3	3100919	1079531.7	6322105.5	12388474.5	3448400	1235594.4	7693305.8	3979311.2	10262363.6
2001/8/3	5097105.5	7837998.9	2956556.9	4861672.3	17264260	2111937.1	2719893	5990995.5	4162438	2987147.5	2133925.5	6377311	3287373.1	2641937.4	4218497.2	2972943.3	2031862.8	1867775.5	1213731	1630879.7	927941.4	33355588.2	1155905	5876362.1	9013563.4	1373590.8	2056122.8	2098095.5	642461.2	2254519.2	10158653	1094329	1900098	2318399.9	3889830.4	3895682.2
2001/8/6	2902430	25983795.4	9048285.2	15992574.1		5642674.8	5414410.8	6927803.7	4085638.5	12678285.2	3544268.7	8389409.9	6365439.5	8148516.9	4941707.3	3344550.9	8063369.2	4589409.7	2307218.6	4215814.5	4079811.6	32511319.5	1997524.7	11850496.4	13919934	3151409.5	3282186.7	2245570.1	1992016	4426300.2	33527703.1	2938262.1	2658441.5	9517238.4	4506104.4	10819323.5
2001/8/7	4347207.7	14531663.4	8416370.7	9485771.2		10351737.3	4717667.3	6344688.1	2821168.7	2596982	2654088.9	8223623.2	5212410.6	5845039.5	3417499.3	2939020.7	2103005.6	3874536.1	2477891.2	3218092.4	4875993.6	23145193.7	2307577.5	9801618.8	6395575.6	1568209.8	2023978.8	3539940.4	724022.4	7675281.4	30585499.7	3882558.7	1496585.2	7086335.9	3960933.4	15057298.4
2001/8/8	2513184.1	8630076.9	17158159.1	6875710.1		2473718.2	1050728	7231215.8	1966229.8	5520175.8	1770588	3842514.1	3287387	5430441.2	3189561.6	4958092.7	1715393	2945471.7	3578665.4	1097214	1318134.4	39039807.3	4619699.7	9863809.4	3486220.4	640637.2	2017320.1	1082381.1	371890.4	7281696.1	13595780.3	2131281.8	1429626	1923574.6	3712565	6372787.5
2001/8/9	4331855.4	6967110.2	5014290.4	5593383.1		3845423.8	3022138.9	6781791.6	6324505.8	3804300.5	2356238.6	11411169.7	4097472.8	5098459.4	5845080	5925545.4	2063594	2827317	1304063.5	2211260.4	2380876.4	33840918.3	2768635.7	10426883.3	6183181.6	1063595	2491788.9	2318781.8	1080508	3882953.2	10633038.7	5097574.2	1824539	4521287	1885723	5287989.3
2001/8/10	5427010	11724464.3	5970032.4	9139702.1	15144948	6521139.4	4280605.1	10179728.4	7050891	2305103.5	3608198.5	10525630.6	6991988.4	11376122.3	6424370	9015844.8	1637907.2	4618816.1	2828184.6	2942933.3	2534334.3	63685491.6	5194542.2	10780696.6	6092629.5	1825002	3029870.7	2773794.1	826345	7569674.4	17302578.7	6819572.2	2880388	3431975.8	2922936.3	12058131.9
2001/8/13	1578746.2	9866411.4	8708350	7540757.9		6881486.1	1610671.1	19247208.1	5651108.2	4197765	2641424.4	6276891.7	3911666.3	5606383.4	5175163.5	6339650.1	1417914.2	3482051.8	2687975	2330797.6	1572869.4	18505514.9	2251605.1	11608057.7	4535756.2	7349681.7	2424478.2	1775855.5	1288040.8	13846754.9	12714001.8	5369117.7	2586478.5	2552050.6	2931635	10097721.4
2001/8/14	1500510	10562236.2	7511370.2	6383906.4		3975916.6	4268302.1	22078159.9	3565201.6	3060918	3456617	8517242.9	6753103	4663794.7	4580260.2	4238579.3	1731129.4	3212382	1349781.5	2686928.3	1499330.6	54681256.4	3061099.6	74166947.5	4078445.5	7199199.1	2047065.3	1957466.4	264417	9227194.6	16480076.9	4113244.1	1712148	4837883.6	2077016	6157587.2
2001/8/15	2740503	4553705	16835794.4	6255319.5		2634502.5	2293137.4	7634085.7	2665727.9	1862167.7	1652776.5	3158148.6	6126598.5	1828233.5	1526738.8	2214984.5	1534471.9	2576477.6	1900971.2	2066077.5	1448458.6	32405734.6	1021887.3	68498848.5	4371195.9	12167714.8	1960794.2	701769	677517	3959180.7	N/A	1218255.5	772133	2131692	1544204.4	3379422
2001/8/16	1498439	7083660.3	8716298.8	3619751.1		3317203	1621935.8	17273816.1	4165296	1357299.5	2114979.9	1754548.4	2589005	1712284.7	2076581.3	1732494.9	1089916	3808153.6	1270356.5	1256504.9	1214719.8	27078743.1	1808510.2	20740011.6	3242187.3	19185203.5	1322360.9	1103046.2	895049	4230278	27483272.6	2719469	1130813	3956842.4	1290322.2	3187399.5
2001/8/17	2699741.6	5461622.7	2792149.9	1774594.8	10180710	4049928.7	1201152	4860753	2173693.9	1800286.4	2021228.9	6704660.6	1964428	2221360.6	1692018.8	1794220.2	3428095.2	2367993.3	1129879.5	2385760.5	1435717.9	19281249.2	1070178.2	15255997.3	2885531.7	834550.6	2423614.1	844460.7	4130198.6	2694144	10680710.7	1385518	1380922	6072527	1002258.7	4346083
2001/8/20	2186701.9	4548722.7	2743218.4	2344175.6		3095727.1	4324039	15027119.2	2900447.7	2164514	1135812.6	9104815.4	2029345.2	2791563.3	1733257	1451537.1	2044691.6	2204217.3	1012346.2	1243874.6	826827	23805237.6	556669.4	35868502.4	1818783.1	1069461.4	1638897.4	616122.7	7141860.3	1678217.5	8201892.8	604101.9	1546596.7	11137853.8	899133.5	1581764
2001/8/21	2718087.8	3104842.2	1552289.6	16424849.9		2770654.9	994885.1	20712223.8	2611039.5	8711484.8	1111758.5	10998371.6	2982826.7	3646291.4	2006447.6	1123629.1	454187.4	1793685.4	1081129.7	1745882.4	1179089	51264103.1	649700.3	14254253.1	2479297.1	893798	975307.2	509737	8997458	2135306.7	33256756.8	3680451.6	1695573	1710374	3025163.2	4131532.3
2001/8/22	1782271.2	7327714.6	4668796.1	3837861.5		3070536.3	2191635	22193197.4	2969317.5	927888	1504804.2	7130009.7	2574356	3750740.5	2326682.6	2283721.9	1348121	5186107.8	1015366.5	1299154.2	392001.2	30764563.3	3838608	10529780.1	3929999	1043494.5	2414529.5	950436.3	6628079.9	4849542.4	18389340.4	2746176.3	1513164.3	12386367.2	4882180.6	4524411.2
2001/8/23	2248050	6850548.2	4416639.1	1860153.4		7122326.4	3434206	18698102.5	2946027.5	961061	2192628.6	11648857.6	3802612	4623540.5	1989567.6	1493288.2	1522899.6	3644961.2	1303385.2	1649471.8	18356476.6	15341370	13929614	8513959.9	3875208.4	2772473.2	2278247.3	879233.4	3597094	3010290.4	9338581	6463906.8	1183922.2	3534150.8	1681218	7645822.5
2001/8/24	1652743.2	3800157.7	2318045.7	3344431.9	6243718	2571782.4	1301350.6	57500747	2129069.9	600214	1941268.7	12660661.1	5529933.6	1951538	942001.6	1730938.7	937395.3	2373948	1280796.6	1006086.1	5960890.8	13736063	6705561.9	5520156.6	3537644.3	11022323.7	1434828.1	780064.9	843926	2217889	8318131.9	1697029.8	1051040.8	17145540.3	1423833.1	4399831.6
2001/8/27	1250686.8	11406192.4	3560671.3	8936684.3		5216210.8	1431389.6	40820140.9	4185247.8	1912630	15277794.7	10389135	2576122.1	5963232.5	6739740.1	3092451.5	4548090.7	5049106.8	2369864	3289295.4	1655736.6	20051017	4521557.2	12366989	12996398.1	19674452.1	3960890.9	1504105.7	852071.9	5165089.9	13777750.7	2451860	2523270.5	9991570.2	5332541.7	11194506
2001/8/28	4338566.3	17285449.5	7622176.9	78980020.3		5179212.7	2310264.6	39544441.8	3043161.5	3400721.9	4991554.7	11277911.8	3876229.5	5413131.6	3273728.5	2791046.2	4209764.8	4963101	2035247.4	1926009.3	1234017.1	10354219.3	6402740.2	10862615.4	7948255	12879266.1	2992564.5	912075.7	1152352.2	3757008	18652703.6	3032854.5	2459560.3	4833340.2	4225213	N/A
2001/8/29	1457197	26725665.5	2533133.9	56954613		11177750.3	1678307.2	29800252.3	4464866.8	1561584.2	3594851.1	11378175.7	3355007.2	3962050.2	1679723	1744722.2	433104.4	4807262.4	1296771.7	1566412.5	4413041.3	10638173	13272272.6	6491420.4	3528640.7	7639112.9	1831647.5	1520173.6	374333	2763989.3	14965917.7	887718.8	692906.5	2268468.2	1532634.5	91286796.4
2001/8/30	1953505.8	5068244.4	1926798	19387875.5		7730786.3	645301.6	13452720.4	2165446.7	231909.8	1653405	13846481.6	9832200.4	1609491.6	1777969.2	3543998.2	1350596.8	1820003	1370387.4	1136741.4	998373	29079349.6	26919575	4658711.2	2421387.4	494612.2	1140337.7	501792.5	456010	1433360.5	7526872.9	641224	650408	2854246.1	1407364.4	73709834.6
2001/8/31	2410457	2300534.5	1681899.7	11321269.6	N/A	10129016.4	474892.2	15720556.5	1708232	3366990.2	1227759	13825234.9	7207857.7	1848805	1391540.2	3121651.7	2643578.1	1820158.9	431483.6	1006911.6	382386.8	8549705.7	N/A	2894207.3	1577271.7	1156357.5	793281.8	566180.5	196320	992698.6	4649614.8	1305705.2	1214398	1330807	1794908	29798447.2
2001/9/3	905508.6	N/A	2243000	5854221.4		6682730.7	768384.6	11224048.5	3926845.5	913831.9	2357294.5	14856000	9871649.3	1731460	1155365.5	3087000	1149395.6	1888502.2	1085772	1771763.8	334115	4229000	N/A	5649000	4169045.4	429664.6	1727341.7	917513	278774	7384369.5	7166240.2	1032434	1801108.5	2384348	4642000	12647000
2001/9/4	1801737	7727445.3	1706835.5	9261920.4		10194944.3	1480632.1	22587318.8	2690514.2	3011388	1923501.3	22164999	5511938.6	2980845.6	2357500.5	3225318.8	1216528.8	4505735.5	1341888.1	1310701.4	5141470.4	10527702.2	N/A	7219192.1	4019785.8	842031	13645083.9	1296205.5	2419090.5	3605413.8	23621101.3	5947775.9	1709882.5	6133853	6175959.2	24606991.6
2001/9/5	5704312.6	14400111.9	2239400.2	5227027.3		12223484.8	1777183	24954528.8	2059872.8	2100989	2526619.7	10734621.7	6575251.1	7605099.9	2993962.6	2764698.6	1527851.5	6008151	1358707.4	2268486.2	1513080.9	11947985.6	N/A	20698442.7	2798295.4	N/A	5725874.2	2665444	9886065	3511639.9	14650241.2	4372697.4	967684.8	10447340.6	2948992	22847071.9
2001/9/6	3864769	3345972.1	1149602	5850190.3		5496448	2106832.6	8959209.5	1076023.8	275220.6	1333829.3	5149230.8	2837059.8	3408832.8	1764537.9	1485331.6	2827023.1	4160163.4	845979.7	1465787.1	941575.2	6561578.5	5885671	11591981.9	2710265.4	810603.9	3743217.1	1195258.2	4729476.6	2142259	6683248.6	4005507	622775	13801526.4	1012999.5	13910417.9
2001/9/7	2221155	13087942.6	4742799.6	9106957.4	6025852	8486533.1	N/A	25670746.8	2670792.8	1952399.2	2997520.7	9647128.8	2102144	2905399.3	3774199.4	3811391.3	630328.2	4063325.8	1763198.5	2550424.7	408167	12438595.3	4549114.4	8447972.6	4265503.8	1691393.9	3743196.7	3202184.1	1293519.7	N/A	27524338.5	4873843.2	1394881	27764119	2542039.9	26989679.6
2001/9/10	4619381.8	10303217.2	3049486.8	5059527.9		6459513.5	5296828.3	12565925.5	2639822.8	1936102.1	2248507.1	19040457.4	2440024.9	3024435.8	3746602.7	3455028.1	2870494.3	4515001.6	1634646	2102854.9	578127.8	7315344.1	10659386.5	6822285.2	3490551.7	1339182.7	10768988.7	1531231.9	3099716.1	5516334	33221090.4	4721986.4	1642245.1	20230182.6	2420294.4	12812659.3
2001/9/11	2916216.7	8364270	1931007.9	2308232.4		5877444.3	1494182.9	9918381.5	3958828.2	735852.8	2651602.3	11155635.4	3233222.5	2107443.4	1422028.6	4881746.4	1384706	9742128	1433370.1	2467721.2	722007	13028698.4	10726025.6	6221154.7	3230645.6	547131.2	5785481.7	1793020.6	1601922.3	3914430	19068456.1	1924230.2	780049.1	10133552.1	2346918.2	8184238.6
2001/9/12	3093742.5	11272290.6	3825702.1	11689435		8293869.8	3492995.8	23066186.1	4788543.1	2237134.4	5511812.3	5921007	6341650.4	29163827.1	5229248.9	4055664.2	3855081.6	8322741	47387466.6	3921110.1	562597	14611244.1	5399936	11806844.9	N/A	858444	7907675.7	2299006.4	2662068.6	4398281	14947916.9	4653868.5	2408882	13022729.6	4633620.2	15591940.1
2001/9/13	2525556	5966592.3	4566458	3614029		8918053.7	3973226.2	12149048.2	1869177	635092.1	2145414.3	8075843.9	3606512	7614661.2	1270677.5	1480628.1	1675879.8	3529664.5	8947586.9	2939011.2	676080.6	3966936	5550555	5197230.7	6305020.3	843863.3	2682444.6	2711527.6	1684566	2770518.7	6930712.7	4574801.4	588000	3029847.4	1404707.2	7350763.6
2001/9/14	2501767.7	7136543	1770664.9	6472815.1	2900053.8	5547583.5	6392697.6	8239885.4	2337077.1	1584493.9	3507620	9382254.9	6847189.8	3158940.9	1818971	1572448.9	2036743.6	3283283.9	9834490.3	2484550.3	808624.2	6112303.6	2649287.6	6757949.9	9422822.1	401944.2	3357118.8	1455773	4785690.4	2241244.2	7689532.4	1311431	738194	4542522.7	5036902.3	7828989
2001/9/17	4089560.4	7146270.4	2834852.3	7069746.9		4197403.7	2357979	15678998.3	3271405	699949.2	5193892.2	5852397.9	10105359.6	2394500.3	7180837	2432954.6	4750534.3	2335331.6	3145841.8	2140552.7	185713.5	6858210.3	2434678.4	8989256.9	14182016.6	429710.2	3170899.9	1861132.9	3295106.5	47843569.6	20258838.6	3746154.9	3330906.5	20858678.8	4146774	12153017.8
2001/9/18	3482383.4	3764728.7	1566043.6	3790320		2258704.1	1289016.2	8173825.2	3747574.3	1045508.9	2760064.9	4971266.5	1646398.4	41132283	2538974.7	1407879.7	4371373.1	1711559.9	2487940.7	1213236.1	1250665.8	4932921.2	3452040	3973027.6	10822510.3	271895.6	1666118.7	1193839.6	1670508.1	5541855.9	15515075.1	4290004.9	1163866	7225239.4	2128278.3	6629226.3
2001/9/19	3326368.6	3869487.4	5887364.9	2478544.2		2298921.8	2904708.1	7428264.1	2153313.4	10981955.2	3276472.3	7848832.7	N/A	59385783.2	1202143.7	869589.8	8074002.5	4290389.7	2028042.8	5604289.9	941580	2646464.2	23695297.6	3626215.9	5713825.6	329031.2	1789414	963871.8	605931.1	2333618.4	12685430.5	1994501.5	1653227.6	2076749	1830425.5	6396818.7
2001/9/20	3658616.8	13599228.8	1922322.4	3615441.3		14676024.7	694755.3	9761254.5	1610088.6	2277236	2642299.1	3407413	N/A	10495300.1	1991499.5	1142289.9	1682713.5	6106370.8	2189377.8	1646751.5	1075814	4791757.3	3912982.7	4670418.3	11403236.5	136500.5	1739337	1569340.1	3295687.8	5824648.8	8559753	1461364	1756143.8	3828004.5	2767782.2	18588301
2001/9/21	5049358.6	4915469.5	11498276.6	3049741.6	8959754	12609806.8	5907991.4	7319693	842512.9	2319450.3	1468270.3	2852974	N/A	6452055.8	1308540	607623.7	702452.5	2485486.9	2042730.8	1848744.8	783119.8	5978926.4	7784323.7	4329037.3	3765117.4	567674.4	1571344.8	798928	910920	1945619.6	6105690.5	1426097.4	2491547.5	1840050	1432473.4	12953573.9
2001/9/24	6880964	3229790.4	1975534.7	2611176		6417238.1	2880711.4	11681465.6	1032621.7	2100814.5	1019680.9	6283599.6	N/A	3299402.9	1099252.1	864729.4	1130588.5	2382060.1	788999	680828.6	10122472	16399342.6	6940582	2842113.5	2319068.6	1563589.7	2246239.8	888940	337471.6	4675569.4	5231251.5	1515170.5	2606423.6	4023045.5	788086.7	10298039.1
2001/9/25	11243046.7	12730153.8	2258053	2463697.7		3724167.8	12780198.7	5664756.6	2821252.8	2725664.7	989731	3877595	2312526.8	2505489	560033.4	954701	625524.2	1059927	3886713.9	816039.5	8530143.8	8927168.5	3194443.1	2932500.5	8215307	2422718	1323689.6	482113.1	422354.8	1770026.5	10785109.2	3129613.7	3952918.3	5822739.7	784155.9	5494968.1
2001/9/26	10457297.6	11599868.7	N/A	1182898.8		4510002.8	14995021.9	8205687	2928025.8	2101685	1791221.4	5352505.2	2263653.1	2414466.6	1625926.7	1878156.7	1465903	1658384.5	4741895.2	925470.1	508785	5276354.8	1714799.8	4354282.5	8622849.3	6488442.8	6822510.7	890775.4	1313009.1	3006876.1	7007292.7	2198821	N/A	7682299.4	1463000.1	6287171.3
2001/9/27	14054181.7	5105633	2587555.6	1034020		5214845.4	2850492.5	6047655	3498607.3	887858	3951486.8	8634822.8	1295817.8	3755691.7	2041949.3	1549193.8	2282066.6	2161841.8	1971510	795881.8	1227967.2	6760328.2	3250227.9	4060317.6	5920488.7	4126012	10292196.1	1114420.7	29030560.6	1906702.5	6521391.6	2353431	4564932	4194700.2	1505401.3	5581649.7
2001/9/28	20660938.6	5503684	3090156	2392998.7	4514520	3423221.9	5672924.8	3169934.5	2412397.7	4227352.2	1842349.5	2940748.2	3025798.5	2388457.7	1664231.3	1582586.9	2801079.2	2709957.4	N/A	1007326.5	678986.2	1841552.4	2037946.5	4074843.5	5854763.8	656761.3	3943610.8	3023471	782383	2890251	6591319	2190446.5	1887293.6	3170714.7	1736126.1	4889878.3
2001/10/8	12282312.3	4333570.3	2558451.1	1144043.5		3890995.9	1013350.1	3898927.4	1246819.7	884678	1316932.1	2104991.3	3071217.7	1787676.8	1860077	N/A	273459	1656668.5	2244457.8	1403660.8	468450.6	2216485.1	2144005.7	3444332.1	3648988.4	1659018.9	2707279.1	2650804.8	1775761	3395354.9	22952803.8	1553025.5	1441736.5	5252648.9	1975255.6	4254662.9
2001/10/9	11131950.9	2562672.5	1017665.8	1981028.1		1952554.6	3674555.1	2871050.9	1466526.3	3145052.4	1648827.2	3824846.3	3933596.1	1304287	2714908.7	4742795.7	868028.9	639839.4	1600694.5	732941.5	369099.6	2610023.6	2976306	4098766.3	2506257.2	919168.8	1822871.6	1203759.5	2121120.6	998105	40954271	2244169.3	1795386.4	4751040.7	1009395.6	5964593.1
2001/10/10	8006268.2	8440562.6	16609995.7	8079987.4		7728516.7	4760720	21743436.6	2059592.2	14836797.4	2297500.9	5811648.6	1961746.7	4160057	2184547.8	3016070.2	2518182.4	3672466	3275440.7	2166341.6	1127973	4604776.1	8735258.1	3665772.4	3627843.6	2732910.4	2024228.7	1043977.2	2930123	5552390	19748431.9	3485684.8	4953783.9	13850254.8	4199476.4	21716315.4
2001/10/11	8040376	8297872	11269636.2	6142591.7		8308413.7	9400108.2	16053762.4	1844381.3	31027701.9	1621042.6	4304273.4	2165498.2	4170755.3	2313143.8	4098513.9	2619399	6216530.6	2838247.5	2777919	2004362	5252928	3454423.6	3314467.8	4009106.5	3722263.8	5430596.1	1358410.5	4608753	3789825.2	14480429.3	5864751.9	1792205	10127209.2	8266554.2	9221665.5
2001/10/12	12243239.4	11037843.2	7969446.9	7843492.7	3992850	25715834.7	18250683.3	13750056.4	2729018	47133549.6	2795812.2	15343508.2	8460964.5	6154488.1	5312455.7	4788949.7	3208734.6	6621654.9	2977690.4	1524836.7	2285600.4	10087868.4	13484384.6	7068725.9	4093025.5	5151245.4	5613839.2	2108543	6598278.3	5137692.2	44931596.2	6387787.3	2723510.6	17995266.4	5363100.8	12145378.9
2001/10/15	8746166	3437987.8	1578875.7	7314080.3		5629007.5	13789996.4	5427754.9	1674940.7	69766062.8	1248884.3	17701510.8	2543694.4	3679122.9	1653958	3160597.8	4737551.2	2992193	901900.7	1277231.8	2075407.6	2232469.2	6587045.5	4557123	6737231.7	1847794.3	3602873.3	1220225.7	1481178	3490612	24511274.8	1908053.3	1405220.4	4757312.5	2083216.2	9179543
2001/10/16	8836346	5686344.8	3445249.2	2990073.5		2827328.7	3055927.3	5285853	690195	21186771.9	653200.7	20220762.1	1407801	1446795.3	1416460.8	2067108	1996539.9	1303687.4	1424726.5	876831	17449836	5368124.8	2596673.7	3488083.6	6681276.1	3637737.5	2239299.5	716046.3	786394.5	3316369.5	8147322.4	2105898.3	985959.4	8790050.7	1122947	7719765.4
2001/10/17	8960391.2	3364365.8	1962280.7	8348442.3		2638097.9	1213114.6	2995832.2	489685.7	12045237.1	670962	17243440.9	1284618.7	2106525.9	1602709.8	1628456.2	1060592.4	5004109.7	1120906.5	463674	9349102.8	3166238.6	7621157.2	11061346.5	2937817.1	4839215.2	743216.7	525437	1063262.5	1577167	5301369.8	1234791.1	497375	7956192.8	1098339.4	11053673
2001/10/18	7677692.6	3395806.8	3455482.6	4510953.4		4501696.6	3627208.9	5967636.5	1788161.6	20987427.2	826197.8	7888374.9	1883534.3	2439788.7	2270197.8	2634679	727448	1698159.4	721564	676709	10332944.7	3964794.4	7134445.8	4522456.1	2426205.5	4151331	1246216.5	451605.5	1832237	1622001	6453823.4	1816743	1384579	12244827.1	1634153	11406681.9
2001/10/19	13467463.1	12164486.8	7873423.6	3322493.4	2971000	15616632.4	17646855.8	7809825.6	3891795.4	17919335.2	3888785.1	7190308	4831598.2	24543779.9	3723014.5	5735446.8	1188579.6	3968700.8	3317130.9	3680023.6	4552196	3224463.7	11473423.8	6138713.4	4378939.1	5168970.4	3949991.9	1512545	3458725.6	3541068.2	12393090.5	2826125.8	2576317	13123855.9	6252904.1	14213997.4
2001/10/22	9254344.3	7582929.7	5204788.3	3474864.4		10433261.2	5519076.6	4242403.3	3257438	20473199.8	2410359.7	8976837	2975232	4028276.9	4131268.9	5471193.9	882946	2916686.1	2466342.2	3174905.7	3649605.2	4993195.3	4508331.6	3921977.5	2739626.6	N/A	2471031.3	1229074	1334288	4207991.2	15590482.3	1848883	2299730.5	11939561.3	2750256.5	8195694.4
2001/10/23	44418941.2	19110996.3	4253206.3	14564164.1		26916171.5	32169131.7	19097609.4	6480546.4	104345854	4606272.2	57641164	4983425.5	13144752.5	6370584.4	9134467.2	34114109.3	9185441.4	5353519.4	5619858	33111045.3	13440135.7	10629227.6	17840823.7	1738915.6	11043416.1	4918087	2827169.5	6405870.3	13752526.4	51585183.9	6503807.1	5776743.1	7684699.4	14026295.4	28688809
2001/10/24	32768676.5	44022838.9	29367844.1	42504867.8		31625878.6	13152322	34173300.8	13151908.9	N/A	13096810.9	23231686.6	8349521.4	20332841.3	12991904.7	13274278	13580695.2	14270037.5	7400345.1	16907699.9	7026383.4	21598320.5	30593420	34652101.9	1367179.2	9174410.2	9096252.1	6480232.4	21784917.3	14994362.3	77769992	19192776.4	19200648.5	38018521.3	18028615.9	51776468.7
2001/10/25	13383832.8	16986483.7	12069585.5	8247099.7		12120549.8	12953453.3	12091564.3	2997390.5	N/A	6388433.6	6803456.7	6835916.6	11853390.4	4001706.8	4272276.6	11437117	4068572.7	3331718.2	4804554.2	4408640.2	6148891.2	12314668.8	11860188.5	11555251.2	3789114.2	3470417.4	2142516.8	8404526.8	5305226.2	29640765.8	10243941.3	6708174.2	6635717.5	4531481.9	13902211.8
2001/10/26	7914751.5	10433622.2	6104474.9	8981905.1	4000407.8	5158808.5	9962209.2	4754069.1	2009532	N/A	6305144.2	7171960.4	8614324	6091494.8	2260083.7	4219538.9	4546345.9	2430547.5	2755523.7	4446274	2976711.9	4680860.2	4725853.7	6859356	5749203.6	5505946.6	2881546.5	1070377.1	2376247.5	2972811.9	16067808.8	8354947.3	2167762.6	2098325.6	3125423.6	11812046.4
2001/10/29	10243750	4916798.6	2361701.3	11323276.5		6506748.2	13933475.8	4555294.4	1253003.3	65025819.5	3463761	5962330.9	10420869.7	3241287.2	3587642.6	1532923.4	4539993.9	3746466.4	2549262.7	2429895.3	650118.6	4614236.1	5460656.3	N/A	6957249.1	5021177.3	2756274.7	1000230.4	N/A	3633051.1	7807883.2	3326012.4	1296303.5	7363935.8	4156540.3	9491723.7
2001/10/30	5388311.5	4516211.8	1730561.8	3733498.8		3016130.1	12548765.3	3628861.7	5898725.8	16676759.3	2547232.2	5034037.4	5962055.8	N/A	1944344.1	9264844.2	N/A	2813707.1	3549024.2	29172153.6	3175054.4	1676968.3	3034619.6	7494506.7	3932117.2	10606960.2	1801458.7	590502.1	1806155	19173582.7	11348451.9	4613500.8	1498895	3034711	1387264.8	4801156.7
2001/10/31	6082876.3	6890191.6	2355578.1	1668361.1		2463386.5	2365712.5	3142652.9	2026476.3	5495303.9	1293668.7	2388302.6	5225363.3	8051918.2	5055696.2	1791373.5	4035349.3	3392586.1	1170448.6	5856591.6	1501081.7	3187546.2	2284658.8	4270164.9	2769099.8	2270804.9	8685661.5	650786	1234625.7	7401277.1	15049967	3721718.4	1795496.4	2718410	1758719.3	9273271.2
2001/11/1	4952340.8	9447261.8	1909708.9	3321104.4		4527629.6	4935381.4	15054445.4	2169364	6639012.5	7182367.2	7216611.4	5820974.2	5880012.2	5360560.6	4211718.1	5274866.8	8945455	5978667.9	4871690.5	1451233.4	3645231.1	4307940.9	7569358.6	5248850.1	3878138.9	12191057.7	1167659.1	2220885.6	14558759.7	14607813.7	2522991.7	2007785.2	5009811	2316458.7	17513177.4
2001/11/2	3285156	4604775.7	1384966.4	2051744.2	1230187	2938766.3	1944812.1	8649957.4	930192.1	4295717.5	12539064.9	4475510.2	2879910.8	2718446.2	2678647.3	2090201.8	2423860.2	4591507.3	2109572.9	2991709.4	1505949	4607794.4	2067555.5	4366399	2645652.5	4577322.2	7147788.5	798402.7	1382680	3188300.3	6971789.6	20582287.5	1676670	6501092	987591	7160496.4
2001/11/5	6477198.9	9457724.6	1768454	2499472.9		2323955.2	1463736.3	2266667	1153165.6	3229278.4	3066686.7	961449.6	1247820.6	2620607.4	1798972.6	1724063.9	1971999.7	2875853	1087924.5	1901046.8	513152.6	3937945.4	1237968	3038936.4	2360435.2	1862964.2	6510116.9	670331	984123.6	2223920.4	5470678.3	5712672.2	793175.5	3769796.8	1302759.9	8807094.4
2001/11/6	3205934.4	23987424.2	1040991.4	1064390		1762250.2	1858894.5	2914654	307573.4	2875142.8	1794569.3	957458	1368399.4	2000568.2	1634461.7	1611762.1	1108275	4965394	622535.8	2475031	1364545.4	7413261.6	1701111.9	3765990.2	2193926.8	2678939.2	2847236.8	535315.1	804698	1092915.7	2368538.8	2650473.5	1540488.3	11614983	1226386	3575596.6
2001/11/7	4792735	11452544	6072866.4	4486957.4		5533148.4	10981836.2	9908567.5	2287470.1	10141561.5	2995556	3153052.9	2418905.3	4527098.7	3875917.9	4949123.1	6056815.9	6905638.1	2239886.5	6837300.9	2435469.7	4863971.6	6460049.8	6195098.7	2133257.1	6282022.2	4886843.6	1102559	2942660.3	3287680	8618032.2	3456089	4674042.5	12177839.3	5438472.3	8757183.7
2001/11/8	2314008.3	7591391.5	3724704.2	3984264.2		3339428.5	16922449.7	5682029.4	2139645.2	5431640.2	2801112.8	2860590.3	1980468.3	4061633.1	2720929.4	2358959.3	3282764.1	6344390.2	1476822.2	2883823.1	1170428	6268775.7	3347468.6	5806434	4796016.9	3218085.3	4084520.7	665348.2	2355051.4	2812134	7706824.7	3666606.6	2387178.9	14363276.9	4225630.9	6253014.5
2001/11/9	2322594	6120009.7	3957634.2	13403410.5	4206235.7	3806303.4	29673068.5	4233141.4	1077344.6	2380167	3908196.2	5907684	5052366.5	3628974.2	2490721.2	2026400.3	3254447	6835037.1	1333323.8	3374327.9	744956	12024736.8	4529905.2	4159227.2	2713423.4	4227010.9	4445792.3	997648.8	1213875.9	1961366	8103729.6	2530438	1369148	21496718.6	3355483.1	5452273.8
2001/11/12	2382030	4264147	2339827.1	8177881		1825563.4	9192166.5	2248653.5	853943.9	4631785.4	961666.2	4729664.2	4398565.2	2421114	1847445.2	1375618.1	2266899.8	1365926	743333	1277869.4	1521874.2	5660283.1	1797895.7	2900406.4	1600232.8	7709162.2	1956656.2	432155.9	1979775	1413659	4846923	775546	2510375	7701680	1173229	2802954.8
2001/11/13	2313244.1	10087200.3	1708777.3	7447653.1		2519827.1	4258526.5	3905344.4	744819.8	1825602.4	1487316	19749784.3	4351878.1	3058537.9	1284285.6	4262785.5	1868803.8	4053753.1	601891.5	1050464.9	260083	2591174.1	1272158.6	3174587.6	1654353.6	3707508.1	2042334.7	393717	1075677.9	1049982	4224170.8	1459334.5	278018.7	20769450.1	1409005.5	4424515
2001/11/14	1818019.8	4240932.7	1918531.6	7227420		1261149.2	3887976.8	4126482.2	340363.9	1494192	850448.4	10085892.5	5947275	6752154.5	699849.6	830886.6	2141491.5	5525547.2	224141	919552.8	136650	1626195	585589	2634862	1493114.7	3602496.6	760368.4	243853.4	1134894.4	1350768.6	1943903.2	464591	1182610.5	23432913.2	1265109.1	10196708.4
2001/11/15	1928967.7	4467734.5	1689823.6	3335505.8		6672360.3	1719186.9	1950708.6	526766.4	4925911.3	1089147.7	15349007.5	1457799.9	1320859.4	896661.8	777281.1	1155487	5169692.7	297793	1148098.9	25924.6	2173458.1	872170.5	2883120.9	1088240.8	1760516.7	397207.5	303535	10665456.2	1554304.8	2448478.2	1168148.4	1330494.5	25396989.4	758529.5	26047257.1
2001/11/16	5772508.5	17035106.1	11417643.7	11048213.2	3671734	16089581.6	3610463	14701624.5	2782223.1	10392579.7	5416293.3	25531611.6	4610642.1	5889451.2	8731336.5	5709383	4623809.9	10359228.2	2848834.9	N/A	4014308	9419512.9	8818716.1	8658974.2	6460165.1	3685851.3	3605002	2223339.9	18933946.1	4681454	15918315.7	10036025.2	8255313.9	17157130.4	10093734.7	47592856.9
2001/11/19	3130644.1	3925498.7	2426147.5	3637964.8		8222131.4	5019938.1	4425553.1	912428	2344625.2	3764605.8	29833093	1529158	2105756.6	1457328	1058377.6	945774.1	6412265	660426.9	7512430.8	772616	3873787	1935463.7	3594652.5	3638147	3103250	1020823.2	747206.3	18715194.3	1555392.2	4136976.4	2346773.7	1496462.1	7387088.1	1550692	149895156.8
2001/11/20	6618378.7	10946100.1	14884573.1	6295785		7307305.6	5972540.7	13108003	1927412.3	5647176.5	5158440.3	74513656.3	3347585.4	3710788.5	5311016.2	5106690.6	2625864.6	7177719.3	2980152.2	10572877.4	3876251	10021424.5	6743407.8	8578235.5	5519089.7	5136190.3	2953951.5	2313351.4	13133040.5	10464688.4	17501111.7	4014772	3956005.1	36438994.9	5003458.4	N/A
2001/11/21	7201250	10829860	8800700	3850720		3709230	78686960	11221500	1391670	2466860	2760350	94961970	2290910	7478890	6032770	3373210	2413790	7515620	1873770	6611140	2031080	5867780	5973640	33851620	5576550	2827660	2722290	1698770	12238770	8924530	13038810	5274130	1456350	37841340	2970070	75179530
2001/11/22	4558858.7	7788381.2	2322231.7	9758239.5		5202612.7	41819432.8	6797842.2	1744683.5	1968589	3395137.6	11742296.2	3698486.8	5883208.5	3546536.7	5400742.6	988395.9	5094052.7	1759545.5	3787539	8257745.1	2885037.1	19044630.4	16590599.6	16713325	2563239.2	4539675.6	2569569.4	7040627.6	3422774	39859511	4026290	5148741.6	39841501.9	5443227.3	47084081.9
2001/11/23	2780188.6	10779430.6	5678080.1	6371337.7	5223988	11578268.6	19848628.1	10220612.1	1814737.7	2746965.8	2254293.5	9718648.1	2250335.9	2891029.7	2393332.2	8659748.7	14555742.3	4823936.7	2790696.1	2569065.7	21441253.3	5770887.8	17008286.5	9808224.4	4287150.1	1466538.4	2581627.9	1490627.8	4323846.8	4847741.6	12580953	7282335.1	8888747.7	23613702.8	1274228.5	28277058.3
2001/11/26	3802206.9	4441230.1	1919486.1	2530155.9		4136016	11779276.2	5171392.1	953913.8	1942861.5	1989664.5	15553112.8	1903885.2	16701072	1805268.5	3304006.2	21927250.8	2895353.1	2144703.6	1938627.4	7080225.3	2524592.2	3473347.4	6876179.5	5596239.5	8239160.5	1588562.6	1061616.9	4885320.2	1976158.9	10399549.1	14106590.4	1623505.7	23542374.5	1143603	15453036.8
2001/11/27	4455043.2	6819813.9	933713	10813158.9		3511792.3	16756345.6	3888017.2	960871.1	23180590	4490710.8	20953549.3	1580375.6	12262013	4840627.4	2241638.5	16872566.2	4888130.8	1311299	2136341.3	3723832.8	3223943	2704249.2	10871632.1	5412156.6	4394184.9	2310880	1025356	4656783	942922.6	27108828	16269219.3	3285187.2	22340106.5	1867902	24210092.6
2001/11/28	8517685.5	9006943.5	6786313.2	9023083.9		10200763.4	30008444.5	10307320.1	2764327.9	27041180.2	6572665.3	17960790.4	5389013.4	10175557.1	7898445.7	4569061.3	7258509.2	18477872.6	2190578.4	2301383.1	5968549.3	12521895.7	3725689.4	17556278.2	9406906.1	7284840.9	5235838	7555072.1	8349905.1	4508817.2	29505048.9	14770828.8	8788159	16320046.6	4885094.3	26184010.7
2001/11/29	7661666.1	12908346.3	3642517.5	9332917		6869448.2	14028326.1	40025413.6	1157595.1	15438183.1	4034996.9	12019568.8	2516441.8	7027080	3609083.6	4805497.8	6202621.2	10928514.5	3329065	3048164.3	4017667	16523416.1	7149415	11781465.6	6308026.1	9936439.1	7234442.8	6047593.5	4809651.1	3785529.6	12801796	7745620.8	4961744.7	11710811.7	3630215.9	13804101.3
2001/11/30	6583452	4987768.9	3276544.8	7729523.1	878585	5041145	N/A	16280285	2657225.8	21532171.9	7789701.4	26760804.4	4070146.1	7128294.9	3189564	2571844.3	5827463.1	6801323.3	2724138.5	4166204.6	33391255.9	8363556.2	3632830.5	8133730.9	9186410.6	6715482.6	N/A	2723947.1	5026701	1921987.5	10154194.2	7316847	1588467.4	13171383.2	2176431.4	39906316.6
2001/12/3	8885159.8	14217697.9	3280409.5	4247230.6		7223123.6	14465337	18055793.3	3935631.8	14898930.9	9330525.9	60278068.4	8121254.7	7214758.1	4993217.3	6100415.9	12169461.3	5215951.5	4151293.7	8144080.7	9099099.2	10839470.2	5016184.5	12998670.1	8416454.4	5099726.4	5664104.4	3617043.3	5404111.4	4657258	15569375.4	3614977	9226475.8	15072132.9	3210597.3	43062751.4
2001/12/4	35505372.6	7106199.8	2486868.8	5278832		5344760.7	24521343.1	10081072.1	2572334.1	36360245.1	3536802.2	50028078.9	3924996.9	7841805.4	4420566.6	4590379.8	10798132.9	5058841.5	2103861.9	8432618.1	7735072.4	20141962.3	10858965.3	12175491.9	6321803.8	4070192.5	3743165.3	2615808.9	4882694.8	6078059.4	10982210.3	4965682.2	6326909.9	47632581.9	1645976.7	42688304.1
2001/12/5	23223037.8	19175478.1	3674365.3	12462868.4		16692216.8	13878771.8	13600408.6	4180993.3	7095097	4308727.5	35901005.8	9369135.3	4640063.4	5816266	7561915.5	25094402.7	7465380.5	3746291.3	8490409.8	4934351.9	9520084.7	12702764.1	15269306.5	12841819.6	3719182	4239174.2	2355799.4	9119438.3	10300205.1	17061530.8	13590009.3	4511051.4	83954725.4	5116401.9	18438497.3
2001/12/6	9702673.9	9722392.8	2375402.4	10586963.3		9849526.9	7554205.6	13432648.9	1985100.3	24194351.8	2579057.6	15086681.9	3674122.6	3854447.3	3922354.6	3605892.3	7901238.6	3377025	1733085.9	3971746	4397020	18660868.2	4184227	8853083.4	24856497.8	3977375.6	2671592.1	1550005.5	3030869.3	4608956.3	10870505.1	3103648.2	7473548.2	56078238.3	3115405.2	51426741.5
2001/12/7	9148611.6	8076652.9	2080707.6	3853687.2	7120347	6959751.6	6437797.3	94083950	1151221.8	37594174	1985814.1	66005490.8	5354280.3	3190527.4	78386623	6530377.7	3351577.1	6300586.9	1112327.7	3215173.2	2636821.6	20972023.2	3010437.1	19476558.1	12809249.1	3793301.1	2924772.1	1639965.7	2208201.8	2134353.2	8949386.2	27394356.5	3217332	81060708.1	2625070.4	21268160.8
2001/12/10	3794348	3434923.9	1146723.8	4536186.8		3510128.8	4714725.2	21241557.9	1810499.8	22202824.9	2332959.6	17867019.1	5305862.7	1696668.4	N/A	2572965.6	13596815.3	15062436.3	847264.7	6825245.3	4205624.9	12335083.3	3450292	18859413	5713346.3	4499245	1882438.8	N/A	1718110.9	1650222	7195454.1	26241439.3	2795734	23944348.6	4237852	13900151.5
2001/12/11	12281223.5	4299421.7	1457952.9	32245543.2		2982913.3	6510434.1	24282572.9	1203318	22156501.3	16896967.8	5261077.3	N/A	4468884	128456425.1	4469308.9	40753166.9	38694524.7	1067573.9	16805095.1	9533460.5	10439863	5385999.4	13827207.8	3027879.4	7312600.6	1642146	1453020	1291287.6	6584909.8	4510037.4	29490336.5	4140866.2	17318807.5	2698657.7	16549851.1
2001/12/12	10106396.6	8819877	2278394.7	13883128.6		3806235.7	5783516.3	15501200.9	1429293.2	37207237.5	15894423.6	1397386.4	N/A	2264209	154841239.6	3195847.2	7303911.1	27462102.5	1140916.8	4204240.9	6422842.6	13033827.9	3130410.4	9609052.2	8148263.9	5372031.6	1835460.9	1578893.1	2031641	14558332	7027251.7	16618891.8	1669294.1	10135431	2237341	14020158.1
2001/12/13	11386807	6430029.8	2980269.2	4970213.7		5171831.3	6043381.1	9220973.5	2160616.4	28671324.1	9191350.4	1569021.3	8102546.5	3238176	64535252.7	4944840	5973108	12665299.5	1219865.3	5893838	10067650.4	10221909.7	3966526.3	10652761.4	11079565	5136142.3	2609478.7	1965420.5	4002132.5	18254245.5	7644638.1	7215613.8	1744205.5	13476124.9	2936911.9	16942971.5
2001/12/14	9342056.6	4810326.5	1793010	3092163.3	3991080	7035532.7	4114504.1	12359561.5	1205561.9	22683800.1	5255398.6	4187220.3	4080101.3	2019459.4	N/A	2888649.8	2592986.2	6778686.1	859322	2784272.3	9723291.6	7289873.7	2879212.1	6015660.3	7726914.5	5129600.3	1653927.5	1020465.2	3633414.1	4546969.3	6443298.4	17330721.2	2016416.8	8026903.4	1539105	12633879.9
2001/12/17	5699337	4120654.4	961362.1	3396418.2		10087379.9	2615664.9	4125007	667949.6	14330145	3945829.7	2234485	10506567.9	1917979	54513240.2	2188946.2	1218247	5261750.1	719196	2938172.9	6685093.3	5452051.9	1353980.6	3576401.5	2621706.7	3400364.8	1131752.5	680109	7864413.6	2428266.8	4094808.3	11377023.8	795954	N/A	2356156	11829879.3
2001/12/18	N/A	4701996.2	2487624.2	4192628.8		6844947.9	1776881.5	5002448	718773.8	9167669	1898415.3	10426866	8858129.7	3449047.8	46223046.4	1087965.7	4775372.1	5178647.2	897331.2	3510081.6	5433163.3	6185809.5	1079428.8	4471656.3	3418940.2	4417788.8	1078473	1083114.5	13057210.2	1955876.7	5137888.8	13111783.5	970483.6	14221132.8	2618408.9	6900953.7
2001/12/19	14644220.4	4452985.6	2010201.2	1744838.3		2006297.5	2625771.2	8649566.7	828295.5	8911618.2	2564085.7	23187895.7	11076861.8	2801425.1	33544141.8	1805324.8	3358670.8	4840983.6	1014916	2011438.2	1890583.3	3311844.1	1753474.1	4021963.7	3782310.4	2032163.7	1253425	1469523.5	7700696.6	2609834.7	15261945.1	11303488.8	825503.6	6657695.9	4929517.4	11562870.9
2001/12/20	8093337.9	4969414.7	2049784.6	7158626.1		10128381.9	4687677.7	8762719.9	2254195.8	12305411.6	4084674	15554042.2	7902484.2	2392451	29850009.1	4634226.1	2004381.6	10223070.8	886650.5	3013070.2	2894380.5	6646801.5	3623550.4	6635051.4	2669519.6	974536.4	2264770.3	1777835.6	3882350.8	4371437.6	6976525.2	5101667.3	1876044.8	20118840.7	12385277.8	14645303
2001/12/21	4824775.5	2516702.1	2681745	37994894.7	N/A	2342829.4	3098403.3	2797023.4	575748.3	N/A	1335572.4	31454562.8	12824370.8	12075057.9	17620836.1	1740861.9	2622042.6	3625540	1390775.9	2828276	2528856.7	1579865.5	1685102.6	4330761.4	3266895.1	1387207.2	1258279.9	449461.8	2748967.7	1327320.4	5703694.3	3703201.9	921239.3	6413654.9	11210072.4	22363261.3
2001/12/24	11156821.8	3125356.8	7004975.8	11471459.6		2669323.3	2112934.1	4766030	797281.4	20813927.6	1237607.9	18691610.1	9157990.7	8884400	20097204.9	1355207.1	4201037.7	5609431.4	589485	3120733.9	3230216.8	2849360.7	1123092.1	5851002.9	6320781.9	2485110.6	1726587.2	568182	2252851.2	2845651.2	20533335.3	8553063.6	492309.5	17023136.3	10515923	7674025.9
2001/12/25	15980589.5	4870269.8	2315080.2	28012694.1		4194464.1	1934078.5	5125700	905219	17614219.8	1752887	15874879.4	5974445.1	4484409.1	20419026.9	2611349.2	1077280.8	3533774.8	396695.8	14449056.3	3244823	2106546.6	1140395.9	3378182.8	5852209.2	2418330.4	1397052.6	521891	2154184.6	2982172.4	4161624.3	4972228	509115	12442878.9	21955970.7	8648818.4
2001/12/26	16503755.2	3157661.1	9784532.3	9611581.1		17855889.2	10541312.6	1914108.6	938799.8	13296355.9	969929.6	15536995.5	6089945.5	2519247.4	20799711.3	1663323.4	3515814.3	3035842.8	375804.4	6264990.2	2641796.7	4045988.6	738842.1	2649358.8	281070	3564662.4	849559.7	461326.3	1345400.5	1965938	9017254.4	2068935	508012.5	8982945.3	33180837.4	4504471.5
2001/12/27	21075916.3	3364177.1	29992296.8	15282184		3235063.1	2547923.3	6840433.8	1239188.8	32626075.6	1637757.4	14333842	6035387.1	56884348.6	14006595.4	1613614.7	4374832.8	2860699.2	333667	4777378.6	3358165.1	3236091.7	1317661.3	3301587.2	1030961	2519958.6	820963.9	585979.3	3101933.8	17501443.2	4635233.8	5757015.3	1352642	15021379.7	N/A	6467833.8
2001/12/28	18436146.1	5724419.7	13155962.8	9185464.6	N/A	7955411.1	2281936.4	10075570.9	2338953.8	35569567.9	1081412.9	11716898.6	4657778.3	63953956.5	36006809.5	15371097.3	3447889.8	2773167.2	1640170.8	4325187.3	5619796.3	N/A	860046.8	2295242.2	17903267.4	1991165.5	813744.7	800451.1	6729571.8	10967817.7	9503271	4828388.2	4424516.2	8024302	N/A	5233123.1
2001/12/31	23754985.4	10399372.3	10468492.5	22830719.3		4331761.5	8734941.1	13435233	2908097.1	17558098.1	870859	7242726.1	8304822.4	10135401.4	10513179.6	24510972.1	1475314.7	1453464.6	5951617.8	11534100	4601792.3	2700079	1166633.6	7941131.9	6427905.4	2324330.6	1246427.9	420332	3926984.5	11943823	5214043.8	12119423	907998	7723306.2	12919467	5242619
2002/1/4	7708389.4	3144207.3	9263804.3	18472252.2	2814735.6	1470579.8	2050442.6	4917223.8	936199	2750809	824160.8	4392759.3	3154882	5303026.2	6178605.1	2674291.9	678168	2832340.8	1407963.5	10529150.8	2020614.6	3583838.4	878807	3273835.8	4378919.4	1743251.3	732212.4	579940	3662095.8	1342765	4872689.1	1718017	592573	5964177.6	8720137.8	6376033.7
2002/1/7	4779075.5	5218137	14125870.1	9538127		2470251.2	1775369.9	3996982.8	1380937.1	2986733.7	1328625	2445815	2158008.1	4322842.5	13019540.1	3808126	955639.2	3382672.9	814558.6	5580808.4	1533403.3	3808323.4	1233123.3	3659062.3	6574917	1173644	884288.1	720841	3109936.6	1574775.8	3889413.8	1191256.3	732286.7	3686271.8	5859223.9	5482624.2
2002/1/8	4491311.3	1679213	3770117.1	13913038.6		1600587.6	2092643.5	2124046	1946744.1	21611833.3	802984.2	1261063.1	949385.4	3655164	8264254.5	5943679.2	781537	2332863	381749.5	1740101	1058870	2350849	958545	2096761	3101888.6	3367086.6	1030296	557642.4	1886459.1	2506217	3014344	3121615	495293.4	9915434.4	3384688.2	3838753.1
2002/1/9	6302575.9	3097604	3920416.2	3153994.1		2331015.3	2502306.5	6278973.7	1302343.5	9586888.3	1714830	1796295.5	3578896	5105894.6	9455108.6	6827754.8	2472490.8	3669161.2	970615	4019559.6	3654800.1	8868887.8	1943588	4899024.2	3787595.4	2844597.5	2192286.6	991706	2846750.4	1703905.4	5670662.7	4761479.8	1232172	11881235.3	6490478.1	7771153.2
2002/1/10	5624692	8526703.5	9737858.8	6069684		8069369.9	3375953.6	7398978.6	1155392.5	13979904.6	1646197.9	3826886.6	3390270.7	7940495.5	11938558.8	15735000.8	1640235.9	3087690.4	804178.9	2569789.6	2692439.7	18238382.1	1889833.7	6165220.3	5078486.5	2795051.5	2803169.1	1032771	7669639.8	1974436.8	11244373.4	8315434	1727466.4	14950762.8	6251884.3	8932983.1
2002/1/11	3804736	4157599.1	10089544.6	2693689.7	1820200	5354079.6	4148120.8	2536890	635836.3	21952115	972167.3	1641419	2345288.1	3969389.1	9267620.7	20428700.9	12124481.3	2151360.7	443419.3	2669975.4	4586160.9	10061616.3	1709240	3619223.7	2167243.5	1811707.8	974446.4	374535	2295226.3	1141174.8	6131028.3	6010628	821949	7860614.5	3140885.3	5540631.8
2002/1/14	2499152	6093779.9	10804504.5	7990068.6		6171179.1	5210580.5	N/A	1377189	6740061.1	1773990	1232830	2594747.8	5303459.5	11850317.7	5319464.5	1701637.4	4206642.9	972634.4	3591286.1	3485389.8	8619319.5	2095912.8	9202869.7	3566313.1	2799812.3	2087064	1120660.4	2185117	6347017.9	14790426.1	8479535.7	1000636.6	9032505.3	6748894.9	10412196.7
2002/1/15	2597522	4319449.3	26382142.5	9349072.5		3981943.4	4792437	N/A	897942.2	16994044.4	1529862.5	2430413.1	2484783.2	4474284.2	21254199.2	7485526.6	6189403.7	4770546.7	538675.2	2462893.6	2262677.7	4874685.4	1761799.9	3600038.1	3452630.1	2110334.4	2388441.9	655316.6	4281866.2	3896418.5	11129445.6	8714641.7	1429634	10752954.7	2530148.8	12350556.9
2002/1/16	2705445.1	5411546.2	19303946.9	21354864.8		4389469.5	7000678.4	12790497.4	2129216.8	14548682.5	2089660.3	5879027.4	3677418.8	3043491.5	9862587.3	4068607.1	17708828.4	4072024.8	1390811.6	1928136.2	1660443.3	3649004.9	1621436.2	4864834.1	2381249.5	2063335	1202359.6	871555.2	2313849.5	5615394.7	10391914.2	1937696.1	1062325.7	13911283.7	5408087	10615288.8
2002/1/17	7556610.5	4458316.6	8744027.9	10533447.4		4771194.2	10944789.8	14705824.9	2040325.3	19099425.5	1472055	3250655.7	3253380.7	4069571.4	14699162	5907767	10437665.7	5417756.3	985449	3371756.4	1722216.1	8685426.5	2562763.1	4879973.3	4460207.2	5211874.8	1669459	1006991.2	2978326.8	3693738	9401797.3	4095397.2	1561088	11809131.5	5405341.4	11153381.9
2002/1/18	3913603.6	7506488.9	11613862.5	12719200.1	396657	8045093.2	5990248	15947785.7	N/A	12545010	2322458.5	3720048	3817163.9	6592745.9	13242768.3	5243049.7	22144287.6	10474963.6	1047826	4458545.6	1286550.7	18418050.7	2624932.6	6234419.3	3076147.8	4535323.7	5000319.4	1671680.7	2392068.3	4338097.5	13457197.3	3111699.2	2389810.2	17749250.6	5286659.9	11373207.1
2002/1/21	2538375.9	7046013.1	7011892.1	3535065.5		7530787.8	5093137.2	55081732.4	5420404.7	3457291.3	2356700	4230893.6	4273517.7	8355739	8781459.7	10396181.7	3486750	5876103.7	1043782.2	3261042.6	N/A	6494692.3	2089645.3	5997494.9	2309320.1	2996183	4208472.7	1364830.7	3759569.5	N/A	8498514.6	2676940	2106402.6	9674809.7	5232843.3	9167256
2002/1/22	4044817	8728302.4	5678206.3	3758831.5		6002194.2	4848615.7	11359439.7	2847736.5	18381418.2	3309728.9	14485623.7	4020752.6	4322769.3	8773166	3555831.8	11542365.8	11484641.9	1132787.4	3198037.5	2506450.7	3581812.5	2248572.3	8764596.6	5164612.5	5656702.1	3482951.2	1600625.8	4422450.5	5308030.4	13162965.1	3625304	2140785	4930612.8	22740432.7	8943927.8
2002/1/23	7046762.1	10247817.2	9343535.8	6657291.4		4829690.1	6431726.5	63432295.3	2479155.6	5838003.3	6773049	9262699.2	8761530.5	5820595.3	18336199.4	6936312.4	17388510.8	10263706.9	1523783.9	3841016.6	6971110.2	5510116.1	3643484.1	9734159.9	7806590.9	6752124.2	3326961.8	1662871.3	4081733.3	12967855.7	17436163.1	12538212.1	2099014.8	13788066.2	7702047.1	12315398.8
2002/1/24	7839521.8	14513652.3	10503920.5	5478086.7		7202670.5	9919822.7	127152479.7	3686190.5	15508236.3	8528598.6	6810217.5	10961142.6	8817469.1	29209964.3	7829423	20890842.7	14965039.6	2158464	7231509.3	5028233	11162959.3	5463813	13578027.6	6733090.6	6013517.3	9944017.6	3256797.5	4943186.2	5100868.7	20383914.6	22315548	3211334.2	21618191.6	12944139.6	22929811.3
2002/1/25	7573807.6	15269516	4733689.8	3185023.9	1791863.5	8831736.3	14813453.2	89418708	2332192.5	5821207.7	3899105.3	6135652	N/A	6071080.7	30466807.8	5663942.6	19104689.9	11410193.4	1044097.3	4453941.8	2542560.8	6417307.3	5760595.2	16096458.6	5365799.2	3064120.7	7696048.4	6425395.4	2448994.4	1622551	14495617.6	18097114	1912433.2	17242781.3	5050425.8	23472475
2002/1/28	6487294.8	15815885.5	8233231.1	4224775.9		7580034.2	9230572.5	43610029.4	2447711.8	32153494.2	3699051.9	7409960	12273868.1	5390653.7	25237709.4	5730548.7	14673650.6	6819464.6	1091070	5842129	5984023.7	10891901.6	3761520.3	10369885.6	4208520	3992926.4	5397996.9	12427533.2	5233343.8	3393191	14879519.9	6771786	2298491.2	15274774.4	5341967.3	16968563.8
2002/1/29	4882589.9	9334450.6	5068344.1	6868668.7		3552799.2	6732383	43163648.8	1491101.6	22615939.8	2568696.6	3780235	5756359.8	3224335.3	17677028.1	3251842.7	23102697.8	5129013	792701.2	7186136.2	7728388.5	6801350.1	N/A	N/A	4244655.9	3271186.8	3986160.5	4558087.9	4000716	1889356.8	9899092.6	4041836.7	1653421.1	15997220.9	3968323	14295635
2002/1/30	2550272	5746726.3	2315047.2	2436105.9		1882661.2	4989717.3	22134499.1	1027949.4	3808765.9	2688415.4	5102947.9	18921444.9	2760043.8	12131991.1	1914114.6	47024160.7	6561170.9	528139.3	3040741.4	11499549.3	4727159.6	3257411.8	18811151.6	2609497.2	2527502.7	5688466.7	2490698.9	2794916.6	1675980.5	7407695.3	N/A	773311	18070026.5	2316568.5	6927878.9
2002/1/31	14727370.5	24218547.5	17706237.2	15842314.1		19552024.4	13867610	63011943.5	5280504.9	22169114.8	7417971.8	11793284.3	15699116.4	9485783.5	26921213.7	15404448.3	51259945.1	14083560.5	2878557	9736537.1	11240333.5	11324305.8	7309235.1	26767994.4	4948721.2	N/A	11818823.1	8910750	8023504.7	6787390.1	34165535.9	10832440.7	5104552.7	39920398.1	13849032.5	28254604.6
2002/2/1	16081830.4	N/A	8120400.3	4090182.9	1891730.1	13503562.2	19092304.4	36786734.4	2962920.6	13730166.8	7634318.4	9920048	13965364	6094844.4	24581283.3	7277985.5	49488096.7	12003787.9	2204099.5	6208840.1	9971940.3	5258281.4	5109790.8	17177423.7	5476466	N/A	6868465.4	5188215.9	6056484	2668988.1	22292027.5	12703885.8	2573978.6	32355844.6	12864504.2	20535546.8
2002/2/4	8170295.6	N/A	3810050.3	3847150		14162165.2	7463921	29543566.1	1664501.4	4736232	8917163.8	16355516	14476335.2	12920153.5	15974390.1	4469343.6	41129571.6	8493230.2	1103163.9	4858918.2	7530489.7	6875018.5	3678844.2	16625971	7411460.9	N/A	14560266.2	3825048	3423575	2031434	13422346	11879435.7	1532917.5	19418419.1	3885210.1	11814276.7
2002/2/5	6286551	35288500.6	2575923.4	6512754.6		7414562.4	9068427.9	20771769.5	1631488.4	2320740.7	5381232.4	14893629.3	10821654.1	25267226.2	13924884.5	7511848.6	41579586.3	11086836.2	1449993.8	4209737.6	9428398.4	7800681.5	5110264.5	61982415.6	6842047.1	N/A	29762000.8	3617698.7	2860310	2668512.6	20159757.5	5408875	1495149.6	15056371.1	3099410	11295982.1
2002/2/6	4180163.9	34151354.5	4241168.7	2508996.8		8722757.9	15626610.3	19569282.6	1753135	2071983	4997449.1	13183972	12065101.2	10543482.1	13667466.1	9403588.9	26057643.6	8987852.7	1072946.7	5212450.4	7775637.5	6397033.5	2880258.7	21933263.5	5219993.8	N/A	11887223.4	2990513.6	3343858.3	1294205	16609902.7	4732981	1453239	17721220.8	3385453.8	11127542.3
2002/2/7	5387234.1	33007298.7	5575293.3	15930041.5		10816624.5	14262570	31953133.7	2052939	1671707.4	3813042.5	10204346.6	9816986	8287881.1	35890910.9	5420398.5	23247284.7	40651355.2	1026025.3	3279119.9	4611768.7	4631250.4	2984847.9	12539986	3915972.1	17396142.4	5850309.1	13213547.2	3945769.2	2424299.7	21717271.5	3350586.3	1376106.6	8440093	3946453.9	11978851.9
2002/2/8	4522221.6	16962951.9	4328569.5	4140546.5	2739775.8	8825315.5	9201851.7	20643058	2616762.6	14820446.4	2225280	22467076.9	7929725.8	7921786.2	30183057.5	6221755.9	14338356.4	22924800.6	1561973.1	2821311	4556430.3	5202334.1	3253851.5	8073370.3	5761806.7	11166059.3	3650244.2	8550260	2423299.1	1671733.7	35674334.2	2732347.6	3515928.4	4763322.1	10735688.9	31650291.4
2002/2/25	3859046.9	21815190.6	5916392.3	6677922.2		4132254.9	6091455.3	20045110.5	2561741.9	4047487.8	3693924.3	18854738.5	4927473.6	5430774	21165818.7	4929434	21645660.8	9357128	1118546	4540601	4653216.3	7480069.1	2611498.9	7193365.5	4425252.6	7454284.7	3539911.2	3454083.7	2625247.3	2905522.5	21170094.1	2951652.7	2087938	11810765.6	8787214.1	13467261.8
2002/2/26	2541542.9	13597917.5	2884520.8	2068445.2		2501892	4862651.3	17563869	1123694.2	5309021.4	2851199.4	11395533	10980406.8	5334910.8	12813296.5	4192570.1	31760140.4	6990660.5	1513692.4	3381765.6	10291270.1	5384759.5	1402232.5	6695663.2	3539723.2	4222665.7	5057297	3139530.7	1810676.8	2339032.9	11655558.7	3067405.6	2925291	10748105.9	4599275.1	7044857.7
2002/2/27	2260977.6	6348501.4	1751981.4	2632606.2		2939519	4896360.5	14894878.1	1263766.3	2246874.1	3178679.5	18670640.8	7368760.8	5169774.9	12728131.9	4643648.8	23638163.1	6910889.7	1784071.2	2920716.2	6674454.8	12170726.3	1654562.3	6002201.5	5436423.8	6173863.7	3463729.6	2598118.8	2047653.5	2644807.9	8810014.2	4110251	1628048	26469297.6	4462231.1	6221574.4
2002/2/28	N/A	7895627.2	2286175.9	3800829.2		3268739.4	4736423.4	9625419.8	1229986.7	984721.2	1878867.9	8684399.6	3817982.4	6842568.7	14717482.8	2446639.4	27275205	7634687.9	859198.8	1949529.1	4092925.6	11402831.4	1569192.2	9327763.3	4374623.7	3537177.4	2871044.1	3655442.5	5574118.3	5625556.5	8232045.2	2864850	1637639.3	10270066.1	3934567.4	6056065.6
2002/3/1	2270143.8	7237803.5	2941754.7	1564817.8	2190420	2714985.5	4375341.7	13324405.5	1451448.9	1186176.3	1723589.2	9336866.3	9141786.2	6058574.8	12083069.7	4222428	19866745.4	8559660.5	1315260	2057272	4339637.7	7621257.5	1674437.7	8064114	5896872.8	3101338.4	3081757.7	1800275.6	2339005.2	1672585.1	8949557.6	3692894	1464321.5	7659408.8	3143716.3	8557230.1
2002/3/4	3344001.3	5956827.3	2311187.5	1277663.3		3957355.3	2827114.3	7185062.7	1142128	6311900.5	1346062	14448938.4	6979441.2	4923340.3	7718621.7	2668131.5	14038195.5	4341145.2	1244854.8	914513.2	3361789.2	3072525.3	3414433.5	5820731.6	5097055.5	4602583.2	2928085.1	1629967	1703005.5	1758940.7	7219741.6	2511617.7	976805.6	21165698	2099579.7	4405751.5
2002/3/5	9440818.7	16284945.2	5351339.2	29721514.6		20428233.3	10211699.8	22844166	2821826.9	N/A	5281762.7	18114733.7	8645175.5	15282789.6	15709666.3	6731710.5	41173029.2	15601147.7	3959546.1	4302985.8	8815170.3	10015483.8	3402116.9	10808876.1	7177075.4	6723847	5962176.6	3596936.8	5203698.3	9635059.5	16010923.3	5436355.6	2001939.1	15959156	6797996.1	13011463.1
2002/3/6	16229152.8	25161807.8	8874977.2	8399711.5		20338205.1	14989598.3	33226462.5	4720692.4	21025205.9	7622505.3	21946307.6	20826004.5	31446706.3	30617390.9	8728256.4	54646241.6	18386515.7	4877861.6	8514292.8	12571806.1	17243928.8	8142359	26819593.3	8730324.8	8965408.8	12757153.4	7001213.1	6676885	8064342.7	29186206.1	6067342	5242691.7	16723106.6	9726242.1	22225621.6
2002/3/7	16264191.2	24008896.8	7572400.8	6937252.9		29934414.6	10365339	38068470.7	2756296.2	6232788.3	8246398.5	9196920.5	26810954.1	22119650.8	28594727	15250722	95904068.2	18783580.8	2697176	19186334.3	19447081.3	8177777.9	8467709.4	27298394.2	11429991.6	8523027	13160680.9	7385659.8	5841774.7	10813324.8	29389258.6	9714059.9	6247131.7	17241095.3	13591086.8	23708649.7
2002/3/8	24533861.6	19917142.3	10672563.7	30891664.6	3388652	44608562.8	22165845.3	42267095	9058706	9070083.8	11078309.7	24312955.9	37195681	59551751.8	31224232.2	25412788.2	123035274.6	32237406.3	4729020.7	13202766.3	19242829.1	10440117.1	12330818	36201881	12209822	15797523	17808931	17411671.8	8484179.2	33419009.3	83793134.9	27003484.6	7391243.7	21910636.3	17670778.7	56647547.5
2002/3/11	21711597.4	27920844.2	11420170.8	4791575.1		20920983.4	17833778.8	39181255	8294592.7	56850954.1	10756010.5	18213998.1	42506412.3	60581952.2	33805792.8	16522719.8	112203622.6	20907157.6	5617489.1	9557531.7	22673892.5	26017406.4	9272146.1	64559333.2	12188076.5	10565395	16515633	10117789.3	8679880.2	11131899.6	70415244.1	24686155.5	6386503.2	14086504.8	6779312.7	23439131.8
2002/3/12	23426020.3	22552521	6572949.4	13114550.5		38108915.3	13110370.5	77458912	10886590.2	47704843.6	11993843.9	8107154.9	53851610.2	67953302.1	47011442.3	19150714.3	84762738.1	21589957.9	4056698.4	12303573.5	18680820	22592472.2	14758771.2	80859274.5	13860919.5	13493978	15104570.9	10090363.5	5285161.1	13569334.6	50272835.2	8445903.1	6572247.6	10158198.9	9600787.9	35463798.5
2002/3/13	13074807.5	14428347	6447628.6	6679220.4		20133146.4	39894235.9	43367258.5	9738123	54084451.3	7630246.9	3213001.1	35282631.1	32270575	23442826	10519960.8	50757341.2	16405793.1	2406893	8121518	15050409.4	18771403.6	8553784.9	33216766.7	10303246.6	9290579	10993997	4978987.4	6542495.4	6347691	78624131.5	5746825	4097205.6	13157454.7	5621090.1	22545273.2
2002/3/14	15546146.5	12745767	3749594.5	6714105.6		13548403.3	17265476	25920683.6	2777543.6	28849147.2	6112402.8	8197192.3	24351176	27348505.9	14962948.1	6934433.6	75027712	9722681	2305661.6	8120217.2	10987876.5	10438613.4	4859897.6	19516727.3	7243481.2	52780940.6	7163079.7	4625743.6	3344728.3	7659943.6	86044657.7	3137502.4	3654662	10246241.4	5627547.8	19055720.6
2002/3/15	33647499.3	57504076.5	5626249.8	4080126.4	1657335	13414530.9	N/A	43196565.7	3155993	28553611.9	6224960.5	11449565.4	22852851.4	34528518.3	24293391.8	7043826.8	50177349.4	18387336	3127835.1	7867137	11526056.4	11691650.3	6484632.9	21706365.5	9710531.2	85496386	9873776.6	16409015.4	9741941.5	34464195.1	227715232	3594553.1	5149495.2	11405563.1	5872710.2	34425452.9
2002/3/18	12057256.9	21593857.6	6228456.2	5788455.2		10094952.9	13468251.4	20113272.9	2354353.5	52538192.5	7278435.4	6814361.7	14583572.2	20068789.2	11420310.1	4923432.1	27854083.5	7656471.3	1791243.3	4057213.1	7495532.9	7057899.2	3235901.3	13102544.1	7308600.1	23851827.1	5124859.5	4631456	4273823.6	43307335.9	98651513.8	2897496	1953037.4	19634725.4	5002562.9	29193497
2002/3/19	15692139.1	23358696.7	8529687.5	16891501.2		8930550.1	10839917.9	14223808.5	1773498.2	54702259.6	8026656	7867249.2	12401824.2	23273527.2	11626467.7	4956751.6	19880668.4	14530239	2484669.3	4459018.4	12439727.3	5153914.9	3586457.3	10000293.1	5231956.3	50433800.9	3626638.5	3936916.1	4949093.6	26424204.9	75470708.9	24810447.3	6711432.9	9709067	8628928.5	54772651.3
2002/3/20	15331232	36648236.8	14114172.2	7374349		25798806.7	12715510	26267347.6	2965255.3	64039330.3	8906201	22860071.2	15210747.7	28858016.6	27371119.5	9084549.7	28454258.3	23558592.8	7117785.4	20251048.7	17529014.5	11997707.8	8291001.3	24263950.3	9160066.7	21976915.1	6262905.1	6391061.7	5821698.8	38361407	51914200.5	29362555	8782250	22792164.5	6209979	44243788.3
2002/3/21	17880061.5	16145865.8	6623525.2	5148026.1		19538211.7	8501711.3	14759804.1	3062879.1	25884353.3	21099519.6	6335908.5	12303835.1	75981327	13115191.7	16838318.9	24073038.9	23467668.5	3113606.7	10518171.8	20668295.2	20186431.7	8685704	17456733.1	6837670.3	12245875.8	6584947.1	4737015.6	2598343.7	12274789.9	42026495.7	10400316.5	3687089.3	12894852.2	5649924	20387057.3
2002/3/22	10654003.2	13552459	4454180.6	4479239.7	1659213	9766221.7	7183705.6	17144519.3	2217863.8	19604433.2	7768174.7	22037192.7	8676456.9	39405065.1	13800925.7	4220144.4	21716623.6	19109669.1	2363013	11290148.8	27925678	6557625.1	5823928.6	11288335.2	5120189.6	8411926.9	5325908.8	3717462.1	4048892.7	8435957.3	34381654.6	7493898.6	38582964.5	9904876.5	3309550.9	23554564
2002/3/25	10517436	7811070.4	9020845	2343926.8		3592800.2	13346746.6	13358205.9	1137788.2	95182604.7	3010894.8	2763877.4	8319922.7	21867992.3	8068489.4	7000508.5	13387190.9	29886435.7	3274285.9	5687331.7	9808432.3	4878574.6	3628773.4	6186672.5	4765691.1	6467917.5	6344543.8	2621611.5	2629428.2	3878743	20645356.8	4796614.9	33336394.8	9976496.3	2417629.2	8930722
2002/3/26	10061523.2	15030083	5560484.9	8903791.5		7252075.5	9626966.9	14188725.4	2505569.2	36598233.9	4497283.2	15228506.5	5809445.9	20045804.7	8486046.9	7478378.9	18308082.6	12503227.3	2085956	6390459.2	8252420.6	5581224.2	4374640.5	9606239.7	7341709.9	13765813.7	6518614	3491707.4	3332627.8	5173914.6	30955232.7	6516823.3	7977385.6	5145588.4	2287666.4	14041303.9
2002/3/27	10410910.5	8503592.6	8480833.1	8641694.9		4852906.4	7516925.6	9881199.1	1263999.5	16493389.1	3718329.9	30973536.7	6031923.3	15164624.7	6947892.7	6810648.6	28102174.5	7282730.6	2111774.3	8891295.6	6199033.7	17735298.1	2925580.1	7687118.6	2945961.8	6659318.9	3827981.3	2418833.6	3191970.3	10086591.2	32377022.4	2475071.6	6181615	13747958.6	2216631.2	11818230.1
2002/3/28	10108681.7	7190540.3	6619554.2	6712230		6685132.6	5403217.9	36295653.3	1044253.9	29797162.3	3168675.6	26822440.6	8034181.1	14451459.5	6085247.9	5876066.9	35125057.4	5553155.8	6730522.8	8609197.9	6215846	16282442.8	2682753.1	7118122.4	10120525.9	8436115.8	5071892.8	3836870.7	2209804	3200473.9	39087344.8	11179993.3	5105246.4	13531855.1	2271225.3	8578424.7
2002/3/29	5743978.1	13614107.2	6701738.8	6635701.9	759079.6	11296741.8	7436274	39109863.3	2147610.2	25418243.5	4775058.3	35321452.5	16394441.4	20846230.2	10756778.9	8387686.3	50249380.1	10343454.7	3965594.4	7213234.9	8967932.2	9270235.1	3803896.8	11204066.7	5732726.4	11000667.2	6985656.2	3299461.9	2982161.1	47346678.6	51024035	12512110.2	6258759	8959099.7	4373310.8	16111094.4
2002/4/1	13535513.1	6376074.9	2437104.1	1764870.4		2779245.2	4222156.4	78707031.6	1720459.6	17687531.3	3728911.6	10131866	12143759.9	14887345.8	5945556.6	4352998.4	48856387.5	6348836.6	2142486.8	3108089.3	5864754.8	4965909.9	1971533.1	7970650	3024847.6	3683564.9	3494130.8	2682893.3	2430097.7	11996380.7	26489850.7	4192122.6	3510003.7	8029369.5	30297099.7	N/A
2002/4/2	5708021	9675505.4	3208825	2454354		4576613.7	6656503.1	52741616.3	1352311.6	40341463.7	3108474.1	6749431.3	10840474.4	11748301.6	7390654.4	3639028	102176186.4	5167928.9	2155088.5	3413631.3	6390727.5	14429048	1663858	7808977.1	5084694.4	5360579.7	4246737.8	2560989.4	1457018.4	7267597.4	16820923.2	11197470.8	2606656	14953588.6	6389164	11635536.2
2002/4/3	4181844.9	5027836.1	1844718.4	7074006.2		3082711.8	3123893.9	86456481.9	1131174.3	40552701.7	2304755.1	4664908.4	6566032.2	10749393.4	6253491.1	4199050.5	40756281.3	3327337.5	10394341.4	8878324.5	5731950.5	14569573.3	2730112.7	4799017.5	9232441	3812205.4	3218687.8	2068817.5	956533.5	2188689.9	11920901.9	6278211.6	1703734.5	15562173	1690573	6920857.9
2002/4/4	7046870.5	7817552.3	4781279.8	10145667.7		10534951.9	6980986.8	66934113.1	1983463.8	52490280.2	12864805.9	21720511.7	9554192.8	19560653.5	6556677.3	4654162.8	26556517.6	10237722.2	13061640.3	21457073.7	15262512.1	7530361.7	2681011.3	6945301.6	9363202.6	4826387.8	3919166	2224049	2360262.7	8952845.7	27213468.5	14068147.2	1846112.1	13353604.3	1852673.3	9642783.4
2002/4/5	7923248.2	10361709.9	2900811.3	3001797.7	2319525	7642911.9	4362319.8	77761007.1	2086764.8	75984979.2	5497677.5	19134335.5	15996601.7	15085722.1	7041740.8	3400666.2	30653112.9	7765695.7	8022966.4	23551697	17160230.3	9456007.5	4869769.1	7020721.2	11749979.1	7216880.7	4696966.4	2375563.4	2040052.9	2963761	18224679.4	9162156.3	3093357.4	22554160.4	2050285	10263280.6
2002/4/8	7089749.2	4415456.6	4209190.9	2664502.4		3326956.3	2139662.1	N/A	661214.9	38309540.5	5552482.4	39907840.6	10644913.2	5063002.8	6518556.1	N/A	12731925.8	4273457.9	4500324.9	9677509.6	9330140.9	4140565	2384919.2	3517756.2	8494506.7	6820026.2	3723050.7	1201147.5	796167	1359627	9873273.7	5954044.2	1188432	11970960.4	935805.6	4870041
2002/4/9	12672830.7	8514172.8	5303754.8	13650190.6		22567459.9	5663352.6	120003988.2	3996996.2	38933624.9	10045417.1	67742075.8	17514514.1	17508374.8	14145977.7	5018109.9	24974467.6	7788820.8	20698785.1	18159528.4	13824368.5	12353334.1	7111216.9	10283242.5	9115263.7	12751982.2	5011685.8	2798456.1	2236476.7	3607530.9	16446785.2	14271155.6	2628449.7	12727513.6	16622964.4	11707745.7
2002/4/10	7361298.2	6292791.7	3780287.9	19257156.9		9068080	5186368.5	54345121.6	2346662.4	78238588	10791572	33231852.7	10366769.4	21911823.4	7046510.8	3716139.5	34212635.5	7206580.6	6183902	11510375.9	9357163.7	7378589.6	3238587.6	7667887.2	7417625.5	6836575	6720894.4	4979921	2087890.5	16584314.7	25815456.3	14767510.7	2279870.2	9185196	5076222.8	7578289.1
2002/4/11	6819958	7106719.3	3610526.5	7436782.8		6109389.5	4055510.3	31701583.3	1435544.6	66314914	5183083.6	40680758.2	11028495.7	13664736.9	8192442.3	3791387.6	35753639.2	5871841.4	5509435.9	7315682.2	8181391.1	8971831.7	2780350.5	6002300.3	8036247.8	5215843.5	6834514.3	2523316.3	1505203	2310623.2	13384384.7	6394555.1	2649350	36512684.9	7876336.9	12089011
2002/4/12	6912123.8	6967306.6	7499736	5294727.8	3939296	4699223.6	3191658.6	124639541.3	1683535.4	54858358	15548383.2	22223558.8	6571638.6	10658977.7	6181863.9	4040767.8	15686614.4	3468434.1	3530392.5	4528259.6	4660464	5605181.9	2555794.4	5359922.4	5666203.1	2943772.4	3267923.9	1757263.1	1094056	2542945	9567019.4	5542437.5	1475011.5	21271605	3870868	5480473.5
2002/4/15	3300062.3	5636671	3567273	2612306.4		20035247.2	8877412.9	N/A	1739072.8	38361787	6630478.2	54921587	6115523.5	7966304.8	5355932	2074191.3	21200159.9	3765398.6	4199519.6	5419566.3	3482209.1	7685379	1434718.5	8070775.6	4700298.2	1336259.2	3681728.9	2548343.3	694221.8	2667517	19812344.7	2640502	2043857.2	6372939.5	26853020.1	5121675.3
2002/4/16	5787098	3921668.4	2489256.2	3461387.6		6086888	2565475.5	N/A	1099313.1	23244951.4	5673878.3	N/A	8477889.9	22836420.4	4477002.6	2750681.9	15758370.6	3508610.4	3026552.1	3437198.1	5970390.2	6836815.9	1779764.1	5099418.5	3138819.9	3417282.7	3027977.7	1670796	1496105.4	1888204.5	11247222.2	3365960.7	3087071.3	11132309.5	8430497	4928157.5
2002/4/17	4902306.5	4467229.6	2100101	6474439.6		7351819.8	1601189.7	N/A	898758.8	34951205.1	1917303.2	31877377.2	9326441.5	11750616.8	2287162	2609842.7	16795443.1	2614714.1	1821049.1	8737559.3	5257050.7	3511774.4	3340641.8	4585141.6	4591254.2	13509091.6	2489945.3	1014493.6	1953814.2	2181884.5	8228017.7	2273643.2	1444927.6	23187402.5	3817770.7	3401151.4
2002/4/18	5577726.4	3677071.1	3535761.1	2114520.7		N/A	2833841.7	N/A	1052186.5	46102150.2	N/A	11362271.4	9434127.1	9365631	3343743	7329226.5	13690492.9	2126257.4	1791431.3	8867150.4	5726747.3	6011640.5	4954653.5	3576680.3	N/A	15010671.6	2207427.5	1022172.9	5063281	4016661	8607031.7	2040662	1576329.6	14295738.4	3361901.2	19495166.8
2002/4/19	5994886.3	5980424.5	5669453.9	4193825	4808760.5	3881802.4	2483892.3	N/A	1746079.1	26592091.7	4721529.1	9657869.6	N/A	7486558.1	5128507.4	29198465.7	21655524.5	3928364.5	3237661.3	4822795.7	6797405.3	6165831.8	3619997.2	7315050.5	7497781	12290480.3	3651233.3	2003022.5	3751518.8	22679013.2	15536255.8	5108859	2643878	19731712.2	5181727.6	7563124.2
2002/4/22	4128827.2	22016121.2	2373519.2	3012655		2675201.9	2500267.9	110463011.1	897420.9	18800112.7	2005927.6	7409650	7279587.9	4744143.6	2239142.8	12002281	9516741.1	1771675.6	1589665.1	2656564.1	4393255.5	3845459.9	1275224.3	3873229	4490235.8	20593114.6	2016274.9	1067879	3861035.2	1817525.2	6333694	670354.1	5872678.2	20218022.6	7502010.9	4913292.9
2002/4/23	5280748.3	22331144.9	1281142.9	3253919		2270480.4	968525.5	60246848.7	774709.7	21374765.3	1600085.7	6232244	22754950.7	2874762.7	2964565.3	7191136.9	13644332.2	1925648.9	830831	2620678	3293969.6	3008424.3	1215355.3	35370942.6	2167325.1	6762390	969598.6	1051026.9	2985916.2	6938540.2	6015479.7	2434829.5	2440350.9	23969292.9	4513272.7	7004934
2002/4/24	4643152.9	66927603.2	1029001.8	7852666		2756609.8	1896495.7	49737502.8	1035346.4	13635811.5	1828128	6442456.2	14645052.8	5149895.5	13652394.2	3556368.6	12195012.7	2344963	684451.5	2999276.7	4433789.6	5517977.2	1873741.9	18894986.8	4773172.9	9217788.4	1758956.7	1061127.2	4153572.7	3590176.9	10292079.5	2750219.7	1038293	11989346.9	2453401.4	3703297.2
2002/4/25	4711245.8	46326170.2	1332498.8	8505177.6		2371322.2	1209052.3	38321624	1138297.9	49072781.1	2178230.4	16174870.6	56895001.4	3650010.2	8141294.1	3089688.5	11109297.9	2613191.7	911281.3	4404436.4	1681060.8	6990619.8	1721002.2	9820710.5	3017173	15986627.2	1352121.9	818802.8	4332889	1396633.2	6994160.6	1416355	885210.2	10483204	3115131.7	4011058.2
2002/4/26	7611482.1	22598007.3	1605858.5	11270627.1	N/A	5118165	1775409.1	84038383	4966006.9	40440790.1	3988704	6396494.4	35865313	5315825	24949973.1	2833313.8	14832276.7	2851629.5	1700192.5	3638315.9	6406587.9	7586545.3	7425079.4	13881589.8	4246173	14750245.4	2441612	1264821.9	1843285	2501732.4	10008897.4	2289713	N/A	14590802.5	4579025.5	4182603.7
2002/4/29	9432628.4	54605508.7	4583442.3	15382565.4		9032850.6	3842877.9	62469787.1	28990689.8	37926969.3	4580675.9	6952175.1	25970221.2	14296239	29584337.4	5647733.8	14938010.6	4154178.6	3971895.8	9059904	13640750.4	9537621.5	14551391	23288659.6	6668896.2	18352997.3	6847115.2	2946863	5356846.9	13412480	19047587.5	2169288	2745865.9	16946682.3	7270397.2	6295837.2
2002/4/30	5771635.2	54268252.6	4131809.7	10551586.4		4934011.8	2274351.1	55329038.7	8467312.7	24825242	5155698.8	6033832	39155296.7	9953818.5	70126687.5	10613660.6	16161031.7	4251435.1	3859546.1	8725100.9	12664952.4	7383222.4	22372044.7	16055573.5	5142903.3	19330942.8	11441325	2431639	4399493.8	18861255	14554463.9	2530740	1595387	27287600.3	4718634.5	6885198.6
2002/5/8	4454323.4	20329508.6	1427267.6	6397971		2684248.7	7728099.4	17260945.6	8669476.3	10451530.1	1943637.1	4595929.5	16712750.2	3607055	24360523.8	2646510.8	6966078.1	2427952.6	2982342.9	3823897.9	4232107.6	3558521.7	4359202.3	5735030.7	2967648.2	8892083	3497371.1	1009764	3150612.3	2548269	5539396.3	1394463	1035125	4566136	2902453.1	3637561.7
2002/5/9	5324908	22095734.8	1954135.1	4997503.5		4820346.8	7540288.2	20833649	3420025.4	8277934.8	2304010.5	17155509.9	14944927	5219045.4	16222423.9	2390830.7	11525222.7	1820448	2395117.7	4416706.8	7397071.4	3998536.1	5151965.5	7277739.8	3854778.8	7083781.1	4549666.7	1289108.3	1841465.2	2633090	7787408.1	N/A	942060.8	4850422.6	4720327.3	3513602.8
2002/5/10	4458402.4	10668727.1	2707666.1	6230657.9		2975784.2	14821547.1	87734534.6	4350102.6	7679225	1805079.2	13708153.4	15866197.5	6771597.4	12736248.7	5076999	10950652.7	2730390.8	2106183.2	3731590.4	12843129	N/A	2165502.2	4744434.8	4403026.4	6797539.1	N/A	14920740.6	2314895.3	2583587.3	14557001	1735138	764762.3	15561416.8	2193146.1	4488105.3
2002/5/13	3093514.4	11221765	3001275	4982343		3234942.1	7460464.1	29009829.4	2765079.6	10687900.4	1818785.1	7455970.4	9067902.5	7644264.3	8147208.5	2469477.9	5906313.3	1951033.5	1555218.2	3096011.8	40897445.7	4717862.6	2163889.4	5544695	2774931.9	5041372	3863640.6	8638090.7	1083229.7	2409816.4	10021167.3	2476577.8	1374853.4	13207482.9	5215236.9	7101503.3
2002/5/14	2451244	26115775.2	5610369.3	5272491		3713457.8	11919399.3	18223185.3	2158884	12135303	2729121.6	3685606.1	7586412.1	5676180.8	10188702.3	2730689.1	9825162.4	1953601.6	1714851.5	1764881.9	13459285.3	2940323.1	1829376.6	5098726.3	2666251.2	5605195.8	3179581	7287678.3	1904191.2	1135090.9	13930282.4	1856105.5	1273657.6	14777293.8	3823211.4	4660612.4
2002/5/15	3016933.8	9929501	2106054.5	3649295.1		1895629.1	16189371	18291085.7	2055651.6	13572131.7	2437661.6	2175470.4	6181407.3	4238495.1	8547417.7	6018330.3	7587775.8	2293058	13266480.8	3556283.5	12001068	1712373.2	2459381	5881068.6	5082656.6	6054333.8	19905785.8	3164159.6	3295902.5	1718869	6601579.5	2303254	1168830.4	15376288.2	N/A	5194547.6
2002/5/16	3273328	23947062.3	3918664.2	2920002.9		5178447.3	23362209.7	46998745.6	N/A	21068776	6469747.8	2551681.4	14005834.9	8414614.4	13988215.4	8678879.1	14222765.2	4874637.8	11614698.1	7604406.7	12481152.7	6988517	4120787.1	9186712.2	7439620.7	9936321.5	9467987.3	4716454.9	6182038.3	7421640	13089305.2	4939345.1	3123065.7	20678722.4	8768506.3	10270401.5
2002/5/17	3169367	14770746.2	2664148.7	5505996.9		10079631.4	64112125	33840614.1	N/A	6842350.2	5687895.4	7862251.7	8247207.1	6260604.5	8172640	4986228.8	9431178	3969375.3	11093995.8	6688979.2	9526590.9	3556931.1	3009274.2	6721481.7	9583511	5937553.1	5842968.6	8483610.5	14888711.3	4104301	N/A	3950855.9	1445717.8	22139046	6097609.1	7039354.3
2002/5/20	1981224.3	8587651.6	2749494.4	3735596.8		3166537.9	N/A	18134728.4	5150949.6	4128842.6	3200616.9	4125838	15131664.2	4423997.6	9206482.7	3650503	10747637.7	2809567.7	20126849.2	4526612.8	5744287.4	4117475.2	2269526.7	6214264.8	3964707.5	3029354	3570477.1	28522152.8	4944563.8	2396265.1	21281951.3	4275594	886486.3	14866809.6	5175773.4	5246968.2
2002/5/21	4774996.5	167374861.9	3887017.4	19003435.7		7765694.9	110252554.5	40453529.1	4858472.5	17063597	3842373.3	4908482.5	16834867	15176811	18782336	7913633.1	15378445.9	9630663.2	19667356.9	4782645.3	17631584.1	5981968.5	4072334.6	11882583.8	8498038.3	20714246.2	9408275.2	45983325	10854693.7	14391279.9	33461581.6	11521010.9	2757922	44935499	7765851.1	N/A
2002/5/22	2876543.3	124684451.6	1963132.3	N/A		2235710.5	55953171.4	36692046.5	1797222.5	5507364.2	2353934.1	3437829.2	13223451	11598481.2	7582320.9	5185209.5	8129072.2	4855039.5	12620140.2	3673257.6	38149047.4	4231461.5	4143032.1	4999811.1	3953078.7	5502617.3	44789777.7	17750594.9	4915011.6	11760687	10913077	3928447	642570	20999771	3547235.4	10343783.1
2002/5/23	4286405	61352355.1	2372865.4	10101328.5		3282563.5	26327417.8	56416095.6	1117786	8302466.1	1575905.7	2110393.4	9791883.1	20393935.1	73560631.7	3468699.4	8785799.1	7426593.6	10680523.9	3649074.1	23325687.6	2721550.6	8235185.4	11769869.1	3357091.3	11299921.8	14999042.7	10850725.8	4689252.9	7863279.9	8769151.1	2146783.8	4157832	29005752.7	2957759.7	5529902
2002/5/24	2013754.2	41702627.6	1585245.1	2823356.6		9168120	25747923.4	23030688.6	1920397.1	61549776.4	1776140.5	2262583.4	5220819.2	7698180.3	64871192.1	2367993.7	7210949.8	3160755.9	7490483.4	4219773.6	16114141.1	2338119.3	3766339.2	5074367.3	2156122.4	3797515.4	11513785.2	6748042.9	9262887.6	3717785.3	7415300.8	2981525	2384446	25026136.7	2411073.5	3678449.6
2002/5/27	1545258.5	N/A	3541702.2	1309180.6		10193653	12865800.9	9310695.5	1225488.6	51276252.9	1096864.7	2093108.5	N/A	4808766.8	20379807.8	1667894.3	13037476.9	N/A	N/A	1793820	21990227.1	796998	1598751.1	3532347.2	2417981.1	6046004.8	29859541.9	6145309.5	4690424.8	2206055.4	8298793.3	1712913.9	797262.9	10577795.7	2280256.2	3445373.6
2002/5/28	2942960.5	65060084	2360148.9	6441387.5		2175585.9	13946183.1	6340783.1	1306281.3	5820505.5	1339230	5514392.2	5640458.7	N/A	10601144	911268	N/A	2968330	N/A	1464521.4	20428706.4	1802358	3423740.2	3768382.5	N/A	7771532.6	11565863.3	N/A	5029589.5	3192438.4	10061356.1	1169371	331911.7	25946939.3	2694976.5	3525218.2
2002/5/29	4992326	42456292.2	2967634.6	2042112.2		1859469.3	14383676.2	15600757	2083661.7	22533326	2397033.3	13341552.4	6078769.7	7502737.6	17924830.9	2642187.1	6658232.8	5899692.4	4961829.6	2922699.7	17041479.2	4991402	2437679.4	4340192	3763672.7	N/A	9628130.8	7691555.7	5609387.6	4561363	8378180.7	1802309.8	1355216	13014576.1	3757294.7	4728614.9
2002/5/30	5355301.9	21523802.2	1111963.6	1150386.8		6449012.2	16100246.4	10546827.9	970322.2	26117269.3	2106421.4	11468207	5119483.4	7290676.5	11012606.4	2717011.7	5705448.7	3444792.5	3451978.8	3058664	39188946.8	2505054.6	2596199.9	4477679.5	2109903.8	3327062.2	7978921.8	5428862.4	3898109.8	3793046.6	6868668.8	1391715.3	851424	19047131.6	3521307.6	5248999.8
2002/5/31	6871690.1	17923806.5	1514050.5	1071955.5		3535054.4	7750426.6	12230599.3	854002.4	32426985.5	1251686	22208783.6	2783964.4	2916660.1	6342130.8	2705010.5	3810793	1982066	2810835.1	1682976.1	41307579.8	1540600.8	1200440.1	3203749.5	1566651.7	2389593	8750371.7	3584416.6	3953100	5376006	9099201.3	2777235	1258964.4	22558911.3	1277364.7	2859619.5
2002/6/3	1878600.6	21271554	2847381	3234979.3		1690771.4	11553805.3	11678618.7	1532662.7	N/A	1818972.5	7390683.4	4968301.1	4121690.6	7661763.6	2236739.6	7152778.8	4123343.1	2742232.2	3151604.4	19439141.7	1454618.2	2316069.7	5082003.8	2233458.6	3652388.6	5388617.5	5199850.9	3819839.4	1892970.8	10029242.8	1347371.9	1160615.8	17787548.9	3104498	5272296.5
2002/6/4	2593487	21358634.8	8427726.6	6644087.4		4278255.2	7156181.4	13726966.7	1336200.7	49266611	1744576.4	6630331.1	3316523.8	3154833.7	7344993.9	996397.2	5705936.3	2232657.2	2198080.1	3226233.3	11692437.3	1581916	2026910.4	4240442.1	1886662.8	2690875.7	4937501.1	4470614.8	4136899.9	5187447.1	6081504.3	1746485.1	1378007.1	28354640.5	8926314.9	2712237
2002/6/5	2999367.8	24021042.4	1484502.2	3021184.2		1246723.7	12335745	6698410.3	1954143	16538531.6	1954249.4	4453275	6672821.6	4154168.8	13108369.6	2033660	6730989.6	3442002	2526020	3171784	17197224.8	2889688.8	2046036.2	4425410.3	2895466.4	3104628.9	13824967.3	5033144.5	3093342.6	3394756.5	6593383.4	1563022.4	739512	26047585.3	4877448.1	3563460.8
2002/6/6	7044354.6	27256332	3765126.1	6322234.1		4138861	11912811.1	18322094.9	2795322.1	34310369.5	2631055.3	5039764.3	4772747.3	7331648.5	14274063.4	3084929.5	11751825.2	3685599.6	2192030.2	6739538.5	24819469.7	3794479.3	3351586.9	13136940.6	6160009.8	3282814.2	17079295.7	6071943.9	6864152.8	15560951.4	11374658.6	5303072.7	1897692.6	31157170.2	7168591.7	5522314.3
2002/6/7	6600870.8	49455133.8	4300290.4	3394678		3647063.2	11529771.6	27314898.3	1981757.9	27533418.6	4016906.7	4709075.8	6251436.5	10599933.4	N/A	2562296.4	23246463.7	5720594.2	3532907.1	12351062.4	27753461.3	4162689.6	N/A	12315820.4	4651653.8	2422925.5	17340723.4	7060165.2	14414804.4	N/A	11404757.1	1913105.8	1477921.9	5687596	7561427.1	7825078.9
2002/6/10	2371106	33892659	3124172	1870490.5		1817843.4	5859323.4	10728169.1	1196678.3	14274661.2	1613418.8	6919037.4	2956595.3	4073436.8	40039497.7	984004.4	10160152.7	1859429.8	1455459	2724432.8	16734642.2	2450129.9	2253813.6	5241226.4	2664693.4	695551	6915624.7	2895299.9	6700986.2	3157786	5350434.1	1538102.6	576772.6	N/A	2388294	4068365
2002/6/11	7422872	18508574.9	1073606.5	2642830.3		4270265.5	6100228.5	9558111.7	1329479	29911703.2	1267229.5	21073411	1741403.2	10985849	14000953.5	1010091.4	7221916.7	1525391.8	898461.4	2024884.9	41907004.9	863314.9	1183936.9	19716006.2	5235459.9	1269456.9	5343019.7	2787931.7	5136271.4	5926752.1	4923988.1	3746810.9	497850.4	20523084.7	2350380	2297493.1
2002/6/12	3309167	17028635.9	2148592.1	2119439.5		1528840.3	3796793.3	7463356.6	1052792.4	9312637	1328532.9	16701315.6	1678539	7367954.1	7978309.5	1276684.3	6165625	1406087.7	886520	1830025.1	30368335.1	1449364	1784426.8	18011652.5	7104683.9	1006964.8	3223936.3	2084116	4065551.1	1858617	4163366.2	903849	641251	11884453.3	2371414.6	2140056.6
2002/6/13	3334310	10594414.1	1137384.4	1564267.1		1506791.3	3381491.2	24210104.6	1675642.7	17751056.5	1375872.3	4473395.2	1903244.4	6635225.5	9334936.4	1252720.7	8958942	1280817.6	862475	2017125.9	17724731.8	1239658	1387208	9794397.2	4210754.5	984475	2678947.9	1437892.1	3386457.6	34573297.8	4398180.9	2528215.3	1101638	11342186	1668195.8	2210242
[truncated: 5,237 more rows]
[truncated: 450 more columns]
