# Supplementary material for: Can systematic skewness factors predict future interest rates: Evidence from China
Source: PLoS One. 2026 Feb 5;21(2):e0334345. doi: 10.1371/journal.pone.0334345 (PMC12875505; doi:10.1371/journal.pone.0334345)
Supplement: S1 File — Data1.zip comprises data such as the monthly price change of the SSE index, dividend yield, daily stock data and daily price change of the SSE index. (ZIP) [file pone.0334345.s001.zip › Daily stock data/Daily trading volume/Daily trading volume:opt.CSV]

	000016.SZ	000017.SZ	000020.SZ	000025.SZ	000026.SZ	000030.SZ	000156.SZ	000333.SZ	000417.SZ	000419.SZ	000428.SZ	000430.SZ	000501.SZ	000521.SZ	000524.SZ	000526.SZ	000533.SZ	000541.SZ	000550.SZ	000558.SZ	000559.SZ	000572.SZ	000581.SZ	000589.SZ	000599.SZ	000607.SZ	000610.SZ	000622.SZ	000625.SZ	000651.SZ	000663.SZ	000665.SZ	000678.SZ	000679.SZ	000681.SZ	000700.SZ	000715.SZ	000719.SZ	000721.SZ	000726.SZ	000753.SZ	000757.SZ	000785.SZ	000793.SZ	000800.SZ	000801.SZ	000802.SZ	000850.SZ	000851.SZ
	���A	���л�A	���A	����A	���Ǵ�	���¹ɷ�	������ý	���ļ���	�Ϸʰٻ�	ͨ�̿ع�	����Ƶ�	�żҽ�	���̼���	��������	���Ͽع�	ѧ�����	˳�ƹɷ�	��ɽ����	��������	��������	����Ǯ��	��������	���ڸ߿�	������̥	�ൺ˫��	��ý�ع�	��������	����ʵҵ	��������	��������	������ҵ	�������	�������	��������	�Ӿ��й�	ģ�ܿƼ�	������ҵ	��ԭ��ý	������ʳ	³̩A	���ݷ�չ	����ɷ�	��Ȼ֮��	���ż���	һ�����	�Ĵ�����	�����Ļ�	��ï�ɷ�	�ߺ�ɷ�
	�ɽ����(Ԫ)	�ɽ����(Ԫ)	�ɽ����(Ԫ)	�ɽ����(Ԫ)	�ɽ����(Ԫ)	�ɽ����(Ԫ)	�ɽ����(Ԫ)	�ɽ����(Ԫ)	�ɽ����(Ԫ)	�ɽ����(Ԫ)	�ɽ����(Ԫ)	�ɽ����(Ԫ)	�ɽ����(Ԫ)	�ɽ����(Ԫ)	�ɽ����(Ԫ)	�ɽ����(Ԫ)	�ɽ����(Ԫ)	�ɽ����(Ԫ)	�ɽ����(Ԫ)	�ɽ����(Ԫ)	�ɽ����(Ԫ)	�ɽ����(Ԫ)	�ɽ����(Ԫ)	�ɽ����(Ԫ)	�ɽ����(Ԫ)	�ɽ����(Ԫ)	�ɽ����(Ԫ)	�ɽ����(Ԫ)	�ɽ����(Ԫ)	�ɽ����(Ԫ)	�ɽ����(Ԫ)	�ɽ����(Ԫ)	�ɽ����(Ԫ)	�ɽ����(Ԫ)	�ɽ����(Ԫ)	�ɽ����(Ԫ)	�ɽ����(Ԫ)	�ɽ����(Ԫ)	�ɽ����(Ԫ)	�ɽ����(Ԫ)	�ɽ����(Ԫ)	�ɽ����(Ԫ)	�ɽ����(Ԫ)	�ɽ����(Ԫ)	�ɽ����(Ԫ)	�ɽ����(Ԫ)	�ɽ����(Ԫ)	�ɽ����(Ԫ)	�ɽ����(Ԫ)
1997/1/2	13659427.9	15971674.3	10455026.1	14187483.8	11108780.5	12337024.3			17051497.8	18660478.1	21367597.4	22819933	53427068	16958434.9	9134087.8	22549240.4	30061498.1	24573160.2	14151137.2	23980070.1	62801606.8	24922422.4		21919427.5	13161116.2	58297591.3	44972066.7	9484443		123176980.6	11220224.2	19830925.3
1997/1/3	25640218.9	16392139.5	8026475.3	21493064.7	28864797.1	13088965.1			13085895.3	6670570.5	32468791.6	15400992	48449492.7	16721826.2	10763393.1	17764902.1	143749110.9	16718426	13675134.4	31521612	41093788.3	40808659.4		22078261.4	14386768	38644576.8	54347028.1	7244745.9		69871001.6	10987144.2	13244976.3
1997/1/6	14109609.3	12171322.4	7213625.2	7557295	6140618.3	8360137.6			10456767.8	9877638.5	N/A	8227187.6	30267307.4	12411848.1	6710883.4	10607586.4	50576602.9	16032840.1	9267081.3	12447665	26430059.5	26105735.1		19123485.3	8561164	14610681.6	19620397.2	4814713		71960631.8	6618436.5	8052100	231190194.8
1997/1/7	15806542.6	12386033.3	8931355.3	7060258.9	7241982.8	8885584.2			14233985.3	11810687.6	39405221.2	12853538.2	31693038.5	15355564.6	9741140.4	30228227.8	49187559.6	14503755.3	9657323.7	11706531.4	19449519	21448866.3		18182590	10199599.8	17904643.7	19686513.4	7472385.4		57060250.7	7047386.2	9766909.3	53991192.7
1997/1/8	7021287	9162285.2	11445819	5812685.2	3299624.9	6011931.4			12652689.9	2953669	66783493	7145191.9	23998158.2	10136129.7	5943995	36584163.4	33483149.9	11015270	11716192.3	8706172.9	12382853.6	13595490.5		8553692.7	8009683.9	10697025.5	12411395.4	4285470.5		30350440	5188235.6	5498055.4	26474936.4
1997/1/9	7563136.2	12862536	7228393.9	4446853.7	4746683.2	5751429.4			4424311	2997446	15041439.1	18238194.8	17190634.5	6721855.3	7446791	12386551.7	20707747.2	6910181.2	7347298.1	8064059.6	57187973.6	9371585.3		21105445.6	18731402.4	5826275.2	8841697.8	6685094.2		18497337.9	3061116.2	4906947.5	27991127.2
1997/1/10	10966259.8	7560260.1	3267172.8	4754716.7	20502177.2	4760473.9			5287790.2	3338782.3	27167359	11225582.7	18583002	6826175.8	12158549.4	32171775.4	23013361.8	13353428.2	6714422	7318594.9	39839932.2	10938319.6		16640265.8	12377598.9	7025889.8	11571590.3	5915846		55509235.4	7726358.1	4735259.7	20952387.1
1997/1/13	12740930.8	35825623.1	8918307.4	12618245.6	15466845.6	12905152.2			14431914.6	12872458.6	52035277.4	12976601.2	48658637.3	10849386.7	19998971.2	39413185.7	94708151.4	12072947.7	39349048.5	18861517.2	48977072.5	26974404.7		14558614.5	33609689.1	13551544.3	16786171.5	5997962.8		29748208.1	8901199.1	8246327.5	16874657.4
1997/1/14	9601365.2	18207151.1	7872703.8	15234540.2	8362030.2	8149633.4			8122795.5	6029791.2	15984869.3	7999793.7	23511407.4	8559871.3	11321828	26483531.3	60074906	8239741	84629131.8	11213436.1	20706715.5	68232748.9		12389510.9	22471498.7	11609828.6	13110911.9	3981082.5		28814284.7	8485199.2	6115950.8	26966000.1
1997/1/15	9592683.8	11136371.8	4131361	27959665.2	55228795.3	4811559.8			4697741.2	4756640.1	12536332.8	4559214.4	13590246.2	5330512.3	6245780.9	22212363.1	23403823.7	7394209.1	37816070.6	9346127.5	11046664.7	25789722.8		9925414.5	19563616.4	6273501.9	7155969	12367708.2		13843066.8	7186698.5	5107345.4	10990880.9
1997/1/16	13812903.9	6239882.5	4301778	9239647.2	55369157.5	5284241.5			3671001.8	4429179.5	39385518.1	4599306	15315089	9868483.6	4166360.4	10219892.8	20929309	9118686.1	19357054.8	26000946.1	7413531.7	12409425.1		73457690.3	7115628	4393535	4614313.2	5375144.8		13027543	4327522	3388525.8	11589446.8
1997/1/17	36301215.1	9227085.1	6036119.1	6858546.6	109383417.2	7847117.9			10973096.2	6727484	15781506.2	4850142.6	20600938.3	42388380.1	9333695	10263886.4	20997444.5	23326870.2	23472444.2	13382502.9	13326531.5	18514211.9		67610215.3	12972964.6	6387061.1	5250124.5	4326175.6		12668762.8	3939841.8	4339394.9	12815635.4
1997/1/20	17622838.8	26779094.7	6087986	9709095.2	41869225.3	48760077			12085305	16078171	37624927.3	29107606.3	113067247.1	27267645.1	12152613.8	8821746.3	26417638.3	21521543.6	41794210.4	14445842.7	12554345.9	19939853.4		34620628	28726038.5	6689786.4	5869135.1	5092530.8		16388649.3	3256783.1	7876519.5	43923723.9
1997/1/21	23165534	30656728	12223828.7	5204332.2	57661520.2	60563731.2			8140042	9630012	16371517.4	16077448.2	65011119.5	20010883.3	36806866.8	11170155.2	68142000.1	18820387.8	19466035.8	9661500.4	26219766.7	12357673.9		42518603.5	14572679.4	12869607.2	4866774.1	4255991		13098502.8	4070922.2	3356252.5	17469909.8		131005443
1997/1/22	59425218	88330335.7	7054625.5	6473537	57225228.5	42849263.4			7242766.3	11644891.3	25141392.9	12670545	47724642.6	34967512.8	62590109.1	10260803.3	28099541.7	38984689.1	18726872.9	12159206.5	56589459.3	19196789.7		60288460.4	50850205.8	9050356.1	8300439.4	5287955		30525445.9	5089644.2	4391121.8	15011355.5		71882828.4
1997/1/23	76824718.7	37889821	19166834	7480855.3	34317217.8	43995545.4			23995064.1	9502638.5	22625513	11194431.6	67464367.6	57483541	105864778.6	16001361.3	39467320.4	60814503.2	29870724.4	12902078.9	39636013.2	23203246.6		54710205.2	50452902.2	12482278.3	9697656	6657586.5		28911246.4	29016738.5	6719604.4	31770890		41918173.8
1997/1/24	42897934.9	24825949.4	20940276.8	11248238	55352205.4	22887275.7			11456415.9	8286154.6	22533347.5	11269204.6	37780619.2	30471516.6	43683821.4	22832024.2	48685036	28960049.4	18833032.6	19112518.6	21838687.6	17301563		39437180.1	29269042.2	11782635.9	13450441.9	6807259.6		16211656.5	39176152.6	5830080.9	24588039.4	365529406.4	20409441.8
1997/1/27	54109160.1	27601708.5	24070727.4	10837128.6	41135581.7	32508742.3			9225121.9	30238462.6	43455484.5	44813723	44116858.9	43309169	36729155.4	16300983.7	101810034.1	26701401.9	39964534.3	16333681	30272980.4	35242777.8		29434809.1	17573484.5	19063359.5	17835368.3	12338700.2		40677459.2	39447848.2	6928349.9	12199314.1	94579133.3	13234965.8
1997/1/28	24959355.1	30056690.8	12245270.8	13888115.6	29912055.2	22699640.8			7574342.3	22763731.2	22041279.5	49081605.8	37417207.9	23781660.2	30508781.2	21294566.1	74797570.5	14756787.1	27928916.5	48010394.9	14405242.8	54415459.1		25644977.5	13696627.9	13260353.5	18663993.4	6865706		20038566.4	10807935.5	3886961.8	9661291.2	40677773.7	10815728.8
1997/1/29	50902095.4	16712540.9	15795936	6521940.9	24474122.7	16017097.8			6759155.2	11670305	11594030.9	18477520	29331440.2	20564048	16332139.9	31241802.3	46622996.2	16750401.4	19248359.2	15160270.1	11269805	34842630.8		14933173.6	11033825.4	14101508.9	10025254.5	4490162.9		14862464.9	10756021.3	3158366.2	8649902.7	27356585.2	11109249
1997/1/30	31673964.7	23222343.1	24213562.2	13234554.6	35366426.4	14890296.8			7464938.8	14758333.2	12079123.7	16305415.2	30903415.6	21609910.1	15549942	14847062.1	45401554.3	16796349.3	21875660.8	20269692.5	26815498.2	39890155.3		16522385.3	9975790.1	38588010.9	7814066.9	4315126		20311144.4	10931664.6	4077324.9	12091371.7	36209526.6	9356155.2
1997/1/31	40123183.1	20959591.2	9178376.7	12226983.2	102761061.4	15130713.8			8033357.7	12153780.6	14200721.5	13474027.2	74674101.2	30705226.1	22086736.1	14345680.6	47273134.6	27680522.4	26323908.6	14624371	18232118.1	31143850.7		30162370.8	14010422	18453520.8	9991955.5	5182738.7		23327747.5	9050061.6	3610119.9	13986246	28297949.6	7337067.7
1997/2/17	24731183.4	13496130.2	4738735.2	7843517.7	45042426.6	7112524.3			5488467.4	7181000	12399114.8	10499394.1	45040959.8	11836003.1	11052214.5	6859249	27148325.8	15968145.8	38372902	9924982.3	15474895.8	18798639.7		12088092.9	6823766.3	33568862.1	5832767.1	2626520		20217839.4	5393333.2	3659833	8517855.4	18509005.5	5553103.9
1997/2/18	74283932.7	20827357.6	5551946.5	10696804.2	36875740.5	14043493.3			10502837	8724156.3	12604910.2	16810574.6	62786239.4	32445551.8	17768164	13550885.2	49059191.5	41234356.8	71224438.4	18767753.1	31513682.8	22906885.8		44464650.5	21019465	25889201.2	9740756.5	6864597		37401956.4	16617271	6577634.4	16131203.6	37012540	8319956.9
1997/2/19	45944547.4	19186271.2	7149607.1	9850436.9	27011472.4	13209141			9013704.5	10276947.3	15731144.9	9941744.3	44166932.2	18954758.9	11832902.8	12846208.2	51418534.8	20341401.9	70407771.8	13774942.3	24946703.5	19413877.6		47831184.5	12795508.7	22263648.8	5841647.5	3580290.1		24302905.3	14886593.3	7269506	24248619.5	29050758.9	12861140.4
1997/2/20	56821271.2	26776820.8	8655362.6	13460175.2	32007230.8	14529778.4			10198576.5	10949995.6	27655170.8	13156476.8	55299366.3	34307071.6	19993434.9	13551162.1	65070121.6	36157153.4	118260519	19255047.2	30004339.8	27038598		51342749.4	15310531	31155051.7	9834936.3	6621245.4		62349399.5	12737584.9	7238803.8	22436193.4	34557675.9	9664147.2
1997/2/21	19999800.7	15887710	5812320.8	13597016.6	32412466.1	8247359.3			5663782.3	15756323.2	24181105.6	6955852.7	26470070.3	15469391.8	8454962	12197594.4	43820500	13537436	45712428.8	13700410.3	17593346.2	20316957.4		19886256	8474132.4	15278088.7	4403048.8	3122496.1		22233740.3	5325245.2	4059290	17858684.3	25541424.3	6145707
1997/2/24	21643476.2	26290189.1	4941130.7	24534186.8	16976220.2	10371299.1			6517918.2	42553531.6	27663029.4	7202911.8	25110611.2	14259557.1	10999509	11874490.1	46475792	12226092.1	33573772.2	74375283.2	14406634.3	16855796		19841761.4	7371357	13106574	5458552.4	5572934.4		22888526.6	6292702	5168464.4	N/A	22456063	5234843.5
1997/2/25	19369892.1	15311923.6	7025764.2	11865178	19762218.3	16745673.9			6490634.6	43004648.2	108615691.8	15477143.5	71085982.4	12536464.7	11555528.1	40227497.8	32508162	12157928	27812288.7	34767817.1	92142634.1	19198123.7		24817619.9	15732731.4	12238731.2	6382527.9	4020883.5		17743564.1	4416962.6	7264887.3	29618830.9	20586231.9	4648809.8
1997/2/26	24030707.4	17873539.9	9936727.2	16232252.1	18094812.4	14085424.7			7051033.5	30174414.9	98289435.9	28865664.4	272925934	15081754.6	13639051.4	17559034.5	109547313.6	18929985.5	29708820.8	42840381.9	41211608.2	37675483.1		17936141.5	9505107	20507974.9	7731969.9	4008271		27760244.2	24717085.5	6260399.5	19579891.4	35806580.6	9072554.5
1997/2/27	36300624.3	68624486.8	16757318.1	18609823.8	26104130.9	25365242.6			8999348	63931766.1	87342986.4	26380213.6	178403233.2	21222067.7	23865500.1	29790201.9	97127555.5	20830985.2	45272989.6	33888328	109472890.8	76389063.1		33487115.7	13306668.9	22870620.4	10554761.7	9777241.2		35278144.7	17140122.4	31351502.7	14697211.9	36486680.2	8485674
1997/2/28	24115113.7	132239448.6	13196044.6	22829436.9	15755364.7	32788560.2			8387609.1	67415058	145912579.1	44443895.6	120854287.6	15716974	18320388.4	24642422.1	52121296.6	16488017.2	33046329	24797725.4	69794733.5	50456571.3		34059518.2	11988624.6	20108835.1	10576223.7	6945219.4		26246763	9727741	26603949.4	12600243.6	26353310	6220551.6	38356701.3
1997/3/3	38717086.3	77940731	29112136.8	24530678.3	35180682.6	27431845.2			12841490.7	64286709.2	126974142.7	70652724.5	125859588.2	32886160.1	36357285.1	35206989.7	73305291.2	85895983.6	47155576	35376442.8	56932666.8	42047209.2		56301698.9	17993329.7	40966669.7	27800061.8	13158260.7		86712251.1	16698391.4	16987247.4	14305621	44405538.9	16519994.1	12342550.2
1997/3/4	31126009.2	46701604.2	15900733.1	23049814	24641551.8	24709476.6			18700415.4	41667968.7	86569524.3	86436331.6	114798815	29877126.8	37407950	24839964	77632952.1	52767191	37040671.1	25508893.8	44960893.5	41327739.6		69884596	40748236.2	40892607.5	32579873.5	10920457.5		48860749.2	90440795.2	16198310.8	23501693.4	41907855.6	47396085.5	16137887.5
1997/3/5	21287407.4	63717981.6	39909744	13712788.9	16835217.7	33100257.6			18789265.9	34919561.7	75647019	38481467.6	59050697.3	20296665.5	24916541.3	50424978.8	68206660.4	25482090.6	26516155	24661987.4	28708700.2	25426430.9		50599571.5	18215232.8	22048529.9	13662324.3	5934884.8		27862427.3	32201484.1	9562489	15100405.3	22460205.6	17944184.8	9046035.7
1997/3/6	19638479.7	35893032.5	60203667.6	12137194.6	14211748.8	21293414			10104096.4	29356551.2	45429724.4	22343443.2	90383303.2	13625404.7	27999421	42616921	43446328.6	18910220	21165901	13348671.7	17883141.9	16800632.9		22478315	12105075.8	18117512.2	8963428.9	6649841		16112356.2	14703645.4	7893368.6	13855423.6	18235987.6	42099895.2	7846564.5
1997/3/7	42456084.1	33036911.1	23428427.1	9193844.4	58643673.9	35605846.8			9880006.4	12133797.3	66797930.4	15347949.4	84464129.7	23842714.9	58363279.2	23482612.7	36863672.9	30198300	25685786.4	13227611	22259246.9	17336289.4		28228630.4	12338877	60987221.1	8980571.7	5787001.1		20944584.5	13054886.3	10677353.4	13954860	28577513	20615598.6	6731262.5
1997/3/10	30605139.7	21812957.6	24661883.6	8028919.7	91524480	44340185.6			10833433.6	90273861.5	84892876.2	37453793.7	41827800.4	16862556.9	101809652.4	13083988.7	29834794.8	16287466.9	24232804.6	9332011.5	14198569.2	11894716.7		18965136.6	11088828.2	16473608.5	10652386.8	13528183.9		28608905.6	9646494.7	13024430.6	5394367.2	70398523.7	14766162.6	9468405.2
1997/3/11	32250119.8	35828509	15445333.3	11153017.4	43182006.1	25486714.3			22573738.9	152060456.1	117515098.2	66552702.2	136701799.3	25612997.5	71251097.8	14516253.1	73626640.1	25779979	33977717.6	13627308.2	44932027.8	29568468.6		30422518.2	28618767	23551143.9	20375573.4	16233684.4		39247112	19854837.9	25812679.2	9276189.8	63618360.6	20731471.2	7880995
1997/3/12	88661272.6	26575039.8	15498861.5	27913665	40294106.4	21404648.4			12374432.3	63372574.8	60163360.2	37367426.4	81093049.5	67356625.8	43423060.9	21127423.3	76360923.3	41387541.4	26499651	18775670.5	27249049.7	27234882		54009519.4	26890375.5	25012997.6	17120296.8	21428580		222388525.1	24786121.1	26580215.9	32058115.1	49407528	15445587.7	15096606.8
1997/3/13	109521875.3	24578939.6	26108081.5	11424852.8	47663453.4	19036654.7			9991784.5	46805119.9	60169077.5	24746828.4	66564366.9	33180152.4	73834156.1	16288930.6	36041379.8	58116384.2	25137671.9	11394092.7	19513911.1	18004329.9		38335772.8	60695205.3	17217349.1	20637294.8	16752436.9		264904333.7	14940963.3	17878947.1	20237701.7	39622107.4	15021565.1	26962733.4
1997/3/14	88888994.8	26524028.5	15240510.8	10297003.4	21514580.8	15580431.1			12940573.2	37349054.3	64308541.2	23984487.6	50459951.5	38318334.3	52503261.5	11922995.1	36904258.8	50878264.3	30526877.9	10576911.4	21072444	14762506.7		158097296.2	22475400.5	14956019.2	27677690.3	9980575.6		112871690.9	11851050.3	23388411.5	14499869.5	59477113.6	26574724.6	11674948.8
1997/3/17	189792003.6	30768402.4	18460401.6	9098422	39905057.4	17416421.9			24498487.2	46142422.6	92789878.3	31427655.8	92901476.5	90934412.7	74045580.2	21474421.2	48566627.2	122060599.2	26490432.7	13569865.7	41809107.9	19977353.2		225936098.8	41598026.5	22583006.9	17357337.7	12193165.7		122202471.2	32532128.9	32310342.8	17710250.8	78600528.3	19058496.8	10338120.5
1997/3/18	156200336.2	23299104.4	13728018.1	13451169.9	28877657.5	23948871			35288436.8	29658284.5	82675936.1	22265668	98106031.1	53335443.5	64091555.9	40405910.8	42772355.2	67921930.2	46056196	13143523.1	30966070	38782197.1		109167968.8	35960815	20100272.4	13897226.2	10407595.5		85737985.8	21752848.4	32293076.8	15048333.5	63411639.2	20291081.4	10733064.2
1997/3/19	67342925.6	22178722.3	11720135.5	6009131.3	21825487.9	15337207.3			21752757.5	22787330.4	47919690.7	18513728.3	59449609.5	43054400.3	84920310.2	35510599.4	60184625.7	50295056.7	20897813.1	9463194.8	23714603.9	43402637.3		67734574.7	25497003.5	16304541.1	18806913.9	13888101.2		50715291.8	52674715.5	16905587.7	19533473.8	86681200.6	28012960.4	10602605.4
1997/3/20	74297945.6	19584835.7	10734398.8	13249243.3	23070792.7	13880581.9			15823496	18316774.5	75416581.3	16440289.9	67017007.3	44236412.8	48372010.6	17223101.9	217374454.5	44099585.8	44268552.5	21982566.9	21049675.1	109032325.6		58690672.7	19849845	48954170.8	34130131.3	16971480.1		49674670.5	37893275.4	13279251.7	13846544.8	62018445.7	21976137.8	9036503.5
1997/3/21	52052592.3	15825932.7	10583707.9	6988666.4	18072989.2	10553515.8			12581157	21522877	51453225.9	14809933.6	50249141.7	42358967.2	65804407.6	12806981.9	170638566.3	37753956.7	18360165.2	37328895.2	26989780.9	124613965.5		45114135.1	17267591.3	90700495.2	24305665.9	12772430.5		73487848.5	30995761.5	28079971.3	10919541.8	49333811.3	14772371.8	7580068.3
1997/3/24	102813906.1	43691044.8	16746698.9	29982064.9	36133842.3	43746800			22792831.9	24761327.9	140197221.6	20544821.4	126027349.1	66815867	44169024.8	15584304.8	187053354.2	57176101.2	118028719.4	73869334.2	75362368.9	77603538.2		84808525.2	27549030.9	88259729.3	23371485	29147554.4		153033037.2	32014080.8	26767801.8	46074683.4	63289298.8	15061892.2	16323659.8
1997/3/25	112642341	74311057	13935159.7	41540304.9	27459554.3	64869151.7			35251868.7	30695305.1	133381991.2	25918075.6	145489140	125860283.9	22359477.5	14514801.2	104517673.5	128618386.4	91485500.1	26585160.8	41768162	168474717.1		100932006.1	51040230.6	35293285.9	14880994.3	23090757.8		114417881.8	20523089.1	15979735.6	24221127.8	45383304.2	14562688.5	33511084
1997/3/26	61593793.2	98749112.6	10718997.7	31892652	64077144.9	36622231.7			21475756.7	19424017.8	66102420.6	26070263.4	161204040.8	189612469.4	21840135.1	21501871.1	99990282.8	79675119.6	43931428.6	19019085.7	101287442.7	110848600.9		118401372.3	25848887.9	31877929	19586261.2	12434362.8		60359078.9	21903259.9	8315565.9	30948740.4	37011681.8	26022873.1	59151173.8
1997/3/27	53159221	47787969.8	42103290.8	29022369.2	29362838.5	41665409.3			35055133.3	49888760.4	51394147.6	15481062.2	102484260.8	79446787.4	24358167.5	28549094.2	133688539	48208416.6	53662309.6	25077332.9	99540482.8	98626209.5		80535091.6	35050990.5	24903200.7	16633452	9901451.9		89840905	25604182.3	8379005	57000155	49302696.8	17390448.4	38708889.4
1997/3/28	41616884	31010991.2	20490552.5	124000301.4	28724131.7	62194991			23688861.4	21029808	43894995	15042075.9	61483574.3	38366661	22025380.3	53793192.3	70919719.1	50317418.2	33533444.2	14483612.5	61554883.5	70579086.2		55186386	25145614.8	21161186	12294473.7	15452873.6		45529795.3	25391366.2	10441933.5	27667499.8	34669207.1	N/A	21877700.8
1997/3/31	35246878.6	48324599.8	59536116	50588995.6	25172644	51445294.9			16166618	18994706.3	54915733.6	18201497.2	52151137.7	30218165	25577368.8	64523053.5	63288274.4	53239249.3	28993418.4	26600344.1	93987700.7	58044711.7		33875217.6	31065578.6	16912664.1	25191329.2	24275308.6		43494792.9	30740577.6	8378236.6	21270505.5	35169609.7	13082457	19692335.2		108362745.3
1997/4/1	27381034.2	81256745.6	71660216.2	28597490.6	25161608.8	36237986.5			11731585.2	23967526.5	94015072	40872361.2	42744149.5	19772962.8	37408587.8	39459268.8	73583839.6	30830257.4	31925102.2	33220736.9	82685259.4	76450061.2		56099276	24334580.6	22723498.9	23165070.7	14112071		37471007	16459185	10354502.6	18887307.9	28322971	5665413	6519732		33576881.8
1997/4/2	31685415.7	43038226.3	34998224.5	37708684.1	31503741.8	51400508			16566966.5	40517394.9	107603093.4	53298503.3	46057948.5	28465411.3	19730980.6	24431081.9	168848655.8	33772948.5	65141808.4	22197370.4	66137439.9	94310081.7		31853896.4	19331413.6	13063105	15776054.6	13346536.8		36195816.2	19433135.8	6571246.5	13288154.7	21269134.4	4335745.2	5861677		15563803.1
1997/4/3	25964785.3	31195117.1	24183010.1	17773581.9	18128725.5	23181279			12509813.1	16879017.9	43438781.7	19002938.8	66116773.6	21578107.4	17004272.6	17299233.2	79357515.9	31838335.8	31358568.6	12848871.6	26976382.5	36982616		44455607.6	11390049.7	11802943.7	12883798.8	7650961		33990840.8	17449438.3	7485115	13628235.9	18016035.3	5523782	5616080.9		14646351.3
1997/4/4	187028061.9	34436389	23138388.1	17622636.7	29848270.9	32331486.8			27511854	20322327.5	38041801.2	24617000.4	170122952.8	87956907	24770544.4	18335475	92443764.3	122945479.6	28268270	15711969.4	42859736.3	42858140.7		136840454.6	23569565.2	17564718.9	27146669.9	12534971		110435308	13413112	23063684.7	22662097.4	46151182.6	8778997	16634323		11116928.6
1997/4/7	187008108.5	25822190.2	17359848.7	13441862.9	38997576.3	22813252.6			25853786.6	19444397.5	58369819.5	23258887.8	93773487.7	75240541.1	21105016.1	27288558.9	107549227.6	159828172.4	30920709.9	16475963.9	60189254.1	36813325.5		87147407.8	60589491.2	14756529.4	38250421.2	10469123.9		215001499.8	19157747.1	17683660.2	14525834.5	29069226.8	9942815.2	25299459.8		10244980.8
1997/4/8	120122868.3	32616589.3	15527362.3	14334620.2	23610374.3	21668597			36336621.5	14404949.2	28313678	15787353.6	71032841.2	50765759.5	16508884.9	16311708.3	63012687.7	94997796.3	18341340.5	10263526.1	140181814.7	56325189.1		70847345.6	131912452.9	14269967.9	21164383.6	8765424.2		123119033.9	15923133.7	16381482.9	12669394.3	27093682.5	12422801.6	11023171		19217407.4
1997/4/9	108940179.1	23911331.8	15360370	10375853.8	24162831.3	19438668.2			21841570.3	13923817.7	29330648.9	13023570	67076407.2	32741335.5	26177443.9	17450020.3	52428287.8	68227550	15633171.2	7661970.3	175834243.9	113769221.1		117027470.3	55022772.9	11132494.2	27214367.1	39564750		68356537.2	11939244.3	21926944.1	21519590.1	25410125.9	33728344.8	14230922.7		31269536.4
1997/4/10	84015327.9	24496942.5	10879482.5	11530839	18124778.1	13676297.8			16109489.5	12916012	44631039.8	17021899	82449681.1	38811125.2	19537873.3	17056345.8	48218010.1	55218061	18755758.2	10984265.2	91416825.2	44374214.7		108646287.1	39622099.2	9441062.8	92558615.9	49480606.4		73132530	7931990.9	N/A	14133144.9	113712616.6	31460069.2	17385681.1		11251568
1997/4/11	98993646.9	20164129.2	9241180.4	14855127	11468773.6	11737841.3			13604759.4	14487094	17728784.5	16969785.6	59533557.3	39637032.7	14728305.2	14849828.7	50211600.4	60642773.8	15786156.9	8319678	69635814.5	45012841.9		86908165.4	29731822.7	7923238.8	130671318.8	31167635		80706264.6	8680812.5	12952176.6	12331455.8	44336532.6	25653307.2	7278369.5		7692605
1997/4/14	81849222.5	30978928	7853015.1	9981140.2	13812661.6	12539309.6			12388661.5	15728490.2	14953159.8	18623590.2	256127528.6	34484952.8	16701749.1	14469786.5	33867881.1	54629754.3	18487195.7	7061716.3	33606178.4	28460304.4		66991521.6	20860784.7	7514452.6	67204899.8	14763190.8		40142797.7	5247870.4	10574718.7	7134392.3	28434671.6	16247944.2	7140189.8		6546359
1997/4/15	48884082.2	28985020.1	5942195.2	6578375.3	12881359.4	10357414.6			7079891.7	6841223.6	13882107	12708669.3	97047620.2	38619628.5	46692504.3	8125415.9	33594549.9	31067748.5	9395214.3	5948954.8	21317511.6	19819208.8		N/A	11001291.5	5458316	32450694.9	8052978.3		36167584.2	4112436	6208340.5	5753309	112794489	9514253.6	4401376.2		3666021.7
1997/4/16	54225791.5	15296571.5	7360429.4	24568843.4	14533253.6	8721489.6			4216760.5	7531389.8	13635463.9	9676307.8	146199256.4	36473269.5	58306277	8990475.1	27732365.8	27104218	33077649.6	7214055.8	18646153.8	38203776.5		39254010.9	25658031.6	6698698.7	29403234.7	5599816.1		39975230.4	4609683	7549939.2	45963529.4	57929964.7	24838808	3891814		4675920
1997/4/17	37536303.8	19050389.8	20505876.8	13323152.2	15292870.9	12366578			9503597.1	7978857.6	17638134.3	9719420.8	223066383.3	40185523.3	55022609.9	7094497.8	38028988.4	28612214.6	47745736.1	12233870.7	40767556.3	95830562.5		38090103.2	17313713.8	9113944.6	54624191.1	8760292.7		28580336.7	4115734.8	9091272.3	27824234.8	63511293.5	60653361.1	4454369.5		4217346.8
1997/4/18	48403681.6	28509764.7	8436026.3	8385196.5	13453479.5	8531122.9			12432084.8	6673520.2	24621159.5	24009765.1	91564272.2	28229764.4	34048084.7	13585149.2	30841753.6	29138937	20540761.1	12147004.6	54820492.2	85756646.5		29305297.3	22387097.6	6235594.1	53078256.3	13067599.2		46465220.5	6380478.7	8994257	35410317.7	48598979.3	51454975.9	5754431.2		5245169.4
1997/4/21	71049018	92275603.7	10277113.9	11937923.8	18369905.5	15708355.5			11619651.3	28479744.9	29117926.4	21992466.6	108580986.7	61823894.6	57781057.9	14338285	76031475	62913400.6	28270642.9	21092073.4	56579178.8	59570592.9		34509034	29878674.6	13589186.5	24397168	26849717.7		63519877.5	9572756.9	9556070	59462791.2	52994341.7	33940047.5	9745154.6		10998300.3
1997/4/22	46548788.3	125521234.9	10837538	11551182.8	15691135.8	28095450.1			12661345.3	19878806.4	43499806.3	26261678.9	164922877.6	22116563.1	38489850	15057317.2	45362283.9	97190066.1	54711666.3	13239661.8	31081304.4	40131784.7		34942961.3	19400292.4	10422162.1	81945254.4	12286976		40241662.9	20024779	22537114.4	57337857.8	40086499.7	21237845.1	20958572		5139428.5
1997/4/23	120215338.6	84346522.6	12181575	27111570	16009163.3	17845024.8			21557809	10304075.3	18064566.9	11350604.9	235671537.2	68339910.6	37062182	13240558.2	51110719	86799312.1	27675567.2	9441853.3	29700151	42311699		79999237.8	24908317	10389322.9	40212970.3	12042199.8		106656898.6	10512609.2	23239373	45704065.1	50411045.5	42589949.8	44082973.3		7777993.5
1997/4/24	98842569.6	77288378.7	59948582.5	68615342.3	18848276.9	15148919.7			12212817.2	17876491.1	21462950.7	13055581.4	132063182.4	74390760.8	37374073.7	13215434.1	48882883.3	60746059.6	21980578.2	9246405.8	34892346.1	50105799		144929428.6	22006199.3	12200535.7	32571889.2	20479691.7		107821602.4	9492267.2	21678337.2	33028307	67924268.4	57522175.4	80722965.7		11099566.4
1997/4/25	199385580.7	58486199.2	79642007.6	75837236.5	23277221.7	19740059.1			32728221.4	15588250	40451890.6	14027201.7	153099667.7	80521796.8	32776747.5	14469651	103304180	41584353.4	29968378.7	11175434.4	39018203.1	50943645		132954828.4	40562311.8	14503641.8	30488998.3	14466013		173094573.8	8035941.3	37389067.3	72130970.4	109627872	64727170.3	N/A		19463487.1
1997/4/28	176388087.3	60714483.5	73699666.8	34932524.5	44835844.9	15303738.4			40971674.8	23201628.6	33237333.5	12649084.8	131306548.3	87256700.5	35471671.3	6269761	90880195.6	225051210	22397674	10069929.8	29774753	39823364.5		109346559.2	27003166.8	14256282.4	38853831.7	N/A		158595717.7	11502570.7	20681285.3	81083398.6	110789780.3	49890671.3	52882037.2		10110330
1997/4/29	276765373	45698698.4	24394632.8	20801008.3	24293304.1	14427544.2			34361395.3	19523980.7	22181458.3	10499928.7	68807818	55593212.7	31145536.8	7152496.7	81409825.2	180725501	25487365.4	11131018.6	23020253.6	38325827.1		96813127.8	15368002.9	7243985.6	24649323.1	6776005.4		122538203.9	10603320.8	15662521.4	38486105.4	71909028.6	26477715.3	25096610.9		6411540.8
1997/4/30	117829695.2	57258271.6	34277601.6	43723418	39669720.1	8845295			14186376.7	9709690.2	60947632.3	7067221.3	56030071.8	29804922.6	25396242.9	7733286.6	37118373.3	95209845.8	N/A	13141694.6	66850161.3	51316068.2		57188505.1	12920865.7	6755776	18635193.8	5470655		63843430.6	32790709.3	8444822.5	22877100.1	42199704.5	16259741	16123545		8059876	345623755.9
1997/5/5	173287423.5	64028069.1	61632671.7	26242908.5	84166452.3	19464136			37784052	13357159.3	38240436.8	11782546.2	153798139.2	64869274.6	66499681.6	10635333.5	56499145.9	125433817.8	29977683.9	14223747.8	142574614.7	87883753.4		157638126.7	30763207.8	12370696.3	55416249.3	10451577.2		94413237.1	84419364	13500016.2	47665650.9	64201030.2	22870601.2	19968793.5		9765260.7	87741323.6
1997/5/6	209422808.7	111585365.5	64009047.1	102516450.2	97242741	20917491.5			29157844.2	18623772.8	28088016.6	13902955.6	144462925.8	92646910.4	67395726.9	11021582.7	67494545.3	169272379.5	50924300.4	15340986.2	143606675.5	83991851.1		95653390.5	53430241.4	15277235.5	67007705.8	14206388.8		158805050.5	59374539.8	16437270.6	48692125.8	111144918.1	29396037.5	35140452.1		14174160.4	59549468.6
1997/5/7	258353245.6	78071274.5	40147187.8	42236019.3	59730324.4	22160502.9			22936044.1	30371115.6	26335800.4	25859653.4	110961185.6	84052979.2	80086696.2	14993068.7	62431368.6	126092893.1	96926147.7	15861747.3	92618518.4	81816726.8		192295445.9	34731073.6	28706974.6	76469518.2	8425422.8		223352159	50630975.3	17282657.7	46851775.2	94940760.4	19849605.2	33350001.2		21617087	54808973.2
1997/5/8	192236064.4	57367830.7	32672054.2	26304102.2	50828435.5	14482797.4			30458820.7	16134349.5	25542917.3	10670705.2	102952871.1	49346478	204262389.9	15787105.7	51468923.4	106990037.8	90252626.6	21911353.3	107136906.2	48273183.2		178624957.2	26898773.6	12959711	35699254.8	8684427.7		350939521.6	46364673.2	14842247.5	46344306.8	73293591.4	39156307.7	59461738.2	349459842.4	11572648.3	38354571.1
1997/5/9	186677736.9	41723807.4	30302219.6	38835085	32611772	15226666.4			34394194.2	14212563.4	20227269.5	9647864.8	209222264.1	41691358.7	170007831.1	14462752.7	40630453.5	87649398.9	176035083	17146710.6	96845049.6	28838591.5		122384897.6	21775905	9158470.1	21308065.5	8225539.6		236284909.5	54341982	20547776	29499536.5	68023761.8	22144783.9	75946361.7	87628428.5	8109895.8	34495065.6
1997/5/12	N/A	115296457.6	43695494.1	58972560.4	80780507	47804268.7			23964826.5	48377868.1	35298555.3	22650789.6	248030513.4	114753859	176525658.8	20369108.1	136994273.3	N/A	107444280.2	31093655.2	145508694	107903138.6		102111922.9	24265792.3	21161390.7	33760778.2	12271437.9		174831121	N/A	13510416.9	30166549.2	60053199.1	35225449.4	82449539.5	48525806.4	32468302.4	47121741.5
1997/5/13	65428480.5	66584914.7	18612482.6	33826577.2	43407810	27146012.4			18469312.6	50838978.1	16097083.4	9307781.9	98738593.5	60084485.4	135721545.3	13129666	75173525.7	113825408.8	410346645	17726368.9	85562382.5	135220740.7		65691757.9	16801513	10541676.1	19384822.2	7748686.2		113364102	27603889.7	11136780.6	19232573.2	46488156.4	21751129.4	56098902.7	30262813.8	18746870.5	27181031.9
1997/5/14	90900838.6	33324878.7	21822795.4	17900976.2	26521747.5	13907750.7			18891182.9	20326632.6	14583051.5	7262582.9	87549521	43080997.5	71535406.5	9667936.3	37891781.1	89806433.9	197271108.1	7418357	85288368.9	94356589.8		57427224.2	17108542.9	7899781.1	25788550.4	6144140.8		88588198.8	121269806	10591255.8	30490244.8	40909183	19946053.3	24575216.4	22211537.6	13282944	48738583.6
1997/5/15	86456480.2	24605945.9	12036050.4	12747134.6	16846796.5	8681878.7			13736178.1	13006971.6	8468605.4	4805004.2	69454993.7	27394735.8	50580847.9	5769969.4	30654757	56565739.3	310614763.1	6805657.1	N/A	54972490		51048567.1	11849965	6437027.7	29757711.6	9512339		67579811.7	40607317.5	7848352.5	13429113.3	28149623.1	11212583.5	9273610.1	14995459.3	8189208.6	22522632.9
1997/5/16	103722057.9	38389118.2	12283079	12267120.2	10535829.2	11589547.5			22291064.4	19752522.6	12885432	7002946.9	71108518.2	36463041.5	45926462.3	6372074.9	66187215.6	74713472.8	103015263.8	7843543.2	N/A	42345888.9		52535249.7	13934790	11303326.3	23998544.3	10098627.5		89419864.4	38754342.8	13828587	18857990.6	46814130.6	14361329.2	9599412.4	19546677.5	7638214	23040001.8
1997/5/19	63102637.8	13042733.1	12153130.9	9057434.3	9423917.3	4525650.1			10487773.1	7030449.3	6875456.8	1867600.8	31782016.7	23144173.2	23336072.9	4451221.2	30356855.6	39671994	125924456.4	4711879.3	51741965.9	43347677.5		34930380	N/A	4572350.4	18698404	4471513.6		44873963.3	16200678	5747779	7657487.8	20274183.8	3358409.3	10784048.4	11089428.4	2636636.9	11943455.3
1997/5/20	168647504.5	20020353.2	16139027.9	9018526.4	12752600.7	6540085.4			10274695.8	6262689.6	9455069.2	4034461.3	42545213.9	33832741.9	28393566.6	6608434.4	80612055.9	63268276.9	99647597.5	8480306.6	34007843.4	25719269.8		66601233.3	10736629.9	5240536.1	23524995.9	3614584.5		89366049.7	28008136.5	13014801.2	9241054.4	30416364.6	8012404.5	11038078	15076179.6	2279325.8	10596192.2
1997/5/21	232121138.7	13617042.2	8411716.2	11811397.5	12474592.5	4365174			9610700.8	8253968.4	6993470	3762940.3	39537720.6	126185790.7	26647907.3	3461939	30305212.9	48698536.9	80154104.5	4818916.3	30210320.4	41017534.9		51543943.8	8656082.3	6449633.5	19355453.5	7544373.5		56380174.6	14699209.5	7108556.6	5777669	21747853.5	7219277.8	7823811.8	15013550.7	2823003.8	11529490.6
1997/5/22	363145166.3	14005589.2	11742514.6	3938861	12993201.6	4302118			7477194	8924929.4	10271558.3	3265238	34348676.1	65754235.1	24706261.4	1513465	32146217	54432225.8	42237406.3	6614686.9	38830361.2	15419765.6		58086253.9	7164785.7	4096997	N/A	3303054.5		93685506.9	14364295.7	9782705	10884064	37662485.3	6626546.8	3624599	12825958.8	2743914	12729587.1
1997/5/23	276895000.4	12475552.6	7667719.6	8718388.2	11852406.8	6408028.3			12049747.8	4166847.2	7526415.4	3148391.5	33196680.5	38832057.2	14190436.6	4114763.7	22519036	30537635.8	69378266.6	5727373.4	29715058.2	24669325.5		45371980.2	9236145.5	5794726.2	23902963.1	3903271.4		54612294.4	18237955	6271394	11006531.7	23647894.7	8584982.5	7897697.2	16753380.6	3319907.6	13452392
1997/5/26	501041691.4	8435960.5	8147900.8	4404780.9	8033366	4559471			15270501.1	3802299.2	5472437.6	2225952.8	N/A	33456996.4	13853178.7	2592606.1	36538767.5	30118323.3	37073689.1	3866016	23493550.2	17281839.7		29044357.8	11784481.6	3335316.5	8232546.6	1910067		39685143.9	21234531.2	3233047.5	7061713.9	21152845.6	5451429.4	4371314.4	10933690.5	1728425.1	27297957.7
1997/5/27	380664422.2	7513918.5	8320126.8	8333730.4	7198306.9	7228325.3			5740216.9	4965228.4	10999013.3	4032056.9	32087692.6	46481832.5	22345363	3274550.3	28218548.3	54832838.3	90930228.7	2963992.8	41212405.2	15116476.5		31387314.4	16875922.3	4844713.6	8054422.9	2602234		32705476.7	13182575.3	3644071	8986168.4	31165605.4	4046018.9	5977969.3	21811026.6	7151341	19233167
1997/5/28	236954723.8	6453201.9	9101694.9	7755495.9	9390435.8	4916666.7			14339306.4	5046917.5	29953117.6	4489108.7	28040566.8	44510623.8	20708323.7	4906711.6	N/A	26470360.1	109292711.2	4258446.5	31947033.9	20998947		32519460.8	10554658.4	7437266	13920547.2	2143319.4		31582315.3	17917833.6	3493244.2	N/A	24618554	7199593.6	6945088.6	11863691.9	2543696	11401415.5
1997/5/29	155463552.5	21957518.9	4968937	13978299.2	6452671.4	3806778			17897322.4	2539925	N/A	2360006	19122123.7	36676303.9	12476792.7	3440867.2	13673201.3	20350202.3	48997521.9	4515141.2	28214482.9	13783168.4		19609423.6	6630144.5	3383931.1	8970185.4	5227560.4		N/A	10877165.7	4778993.5	7855871.1	16159447.8	7774614	4605999.6	8241023.6	1655863	8202179.1
1997/5/30	152006127.9	20244917.8	N/A	12703561.4	7276464.6	3814634.4			20210200.3	2489720.9	11474718	2039822	15294795.6	16845296.6	11517038.5	2849311.7	11829273.6	18663215.5	62041060.4	N/A	30221786	11166310.6		17709744.6	7269541	3430893.3	8857852.4	3566638		18211665.6	8247067.9	4183328.9	6057958.5	16187580.2	4445110.6	4636310.3	5838619.4	1456429	10332298
1997/6/2	181525644.6	29542266.8	11083218.4	13133417.7	10077258.8	11029997.5			15605621.3	7914019.7	20241972	4537680.6	37004393.6	53064497	18764318.9	4609359.8	27364394.2	40369998.1	126651767.4	7941665.9	80656062.6	21054056.1		44755339.2	12391250	6580933.7	16905599.9	3992265.6		43579844.6	19162077.7	5920589.3	9223304.8	24559259.8	8161484.5	9066846.5	19748319.4	N/A	14256839.2
1997/6/3	138549449.7	32851105.3	17596818	12907030.5	26147185.1	11756755			10398952.8	5590766	11625751.3	8636436.4	62364868.6	56006385	42990774.7	6589371.6	21361582.4	31500406.2	85103595	10482503.6	51434709.4	25551083.6		31165224.7	18587962.9	7094449.2	12379006.7	3259694.5		38258197.6	13629534	7253061.5	7250241.2	22983049.9	5057437	24049100.2	17959954.4	6698110.4	21372152
1997/6/4	102728137	40079262.1	7894993.4	22926777.9	22309842	8010476.5			8392509.7	10008034.4	11253072.6	4327470.3	31112980	36471037.2	120617422.1	5054381.8	33928404.1	41798486.7	169941741.5	6863076.1	48831529.2	18537790		36135847.7	7150636.2	5525083.4	7328315.2	4955721		28772841.6	15267781.4	5145512	10316745	25720067.1	4605275.4	18240792.2	9520944.9	4091908.8	10404830.7
1997/6/5	148298373.3	28887315.8	8397174	20186373.8	16844322.8	6499417.5			11802072.2	4735637	7587274	3552203.2	39355687	29511742.5	N/A	3917882.9	18089677.8	23261458.8	80567608.3	5392359.4	35229717.4	13064790.7		77029812.8	6872326	3774211.5	9708068	2328335.1		43801908.1	16694126.2	8399235.7	38294284.8	20956854.8	4826233	8145448.4	10620477.5	2524785.5	9923601.7
1997/6/6	214039654.7	30039673.4	17037636	23166184.2	18370700.9	10315191.3			19069137	10709532	14400531.5	5932841.8	58905489.5	44429633.9	N/A	N/A	32313797.9	44664876.1	137330011.6	5961086.8	81942324.5	30352221.9		89420001.5	13266101.2	7131935.6	14806193.6	4264423.3		59498048.1	18286526.4	7753464.5	26586989.8	34884358.9	7207856.5	14909368.6	18017273.9	3874625.2	16599679.8
1997/6/9	67120042.7	44935821.5	16236127.5	N/A	32322015.4	9869805.7			17643256.5	4369208.4	6199283.9	2795974.3	29031072.2	20442037.7	N/A	6265821.7	12983939.6	17381543.4	63382376.7	2686371.6	39672235.8	12393712.8		24027316.6	4427820	3233770.6	5495540.4	1462197		18222179.8	35397919.4	2651806	12452932.1	11367202.4	2607940.5	4680519.4	8593896.4	2267904	7672887.8
1997/6/10	70849000.7	79980382.7	9583215.7	42637450.8	14567151.2	35569369.3			8282081.5	2898012.1	4459181.5	2061920.4	20520465.4	19121496.4	35447954.8	2461204.3	11094356.5	16630477	64444900.9	2604680.5	26069241.2	8882071		22966948	4404593.6	3658374.2	2784526	1355544	740182020.5	18062332	16925509.2	2846832.9	9372802.7	12112227.2	2380352.1	3760044	4577469.5	1841631.3	5210827
1997/6/11	96245595.9	79114956.3	7999955	63752813.5	8628919.4	11418288.2			6409577.5	2893459	6460722.7	1863487.3	27576213.2	19988916.7	34165897.7	3409209.2	22415263.3	19291761.2	49680594.1	2742305.5	28112964.1	11038968.6		30488402.7	5167311.3	2549100	4996288	1626514.7	210590929.6	29629633.2	12209353.3	4625567	4357642	13169518.2	3671051.3	4029117	7997780.5	1890080.3	6621933.4
1997/6/12	50584538.1	108985390.4	4380784	32334075.5	4545443.5	7331840.9			13104912.3	2144504	4452341	1619404.9	18415281.2	13662636.2	13850247.1	2740262.2	18480733.2	12001661.7	35031197.1	2048520	14627253.3	7311596.9		18296227.4	3338423.3	1895298	2979368	2604528	148392959.1	14268248.9	12481420.7	3513058.1	3633233.8	9725296.4	2517910.2	3793312	4438644.2	1616173.5	4291679.5
1997/6/13	84799227.9	124512338	9235020.3	34746105.1	8632652.4	18034076.8			25022308.2	4072582.6	9196459.2	2837679.8	33482260.1	24172628.1	30305822.7	7435185.5	20624936.3	27094339.4	89242266.6	4598358.4	45253902.2	13146414.4		27955030.2	6256092	3507641.3	4682803.7	4727197.3	240176321.5	24551026.9	29851858.6	4127882.3	7467394	N/A	5003897.1	4682593.3	9691040.8	2109812.3	6633966.8
1997/6/16	58163129.2	79151505.3	11413486	34227871.4	8576153.6	22235864.9			21297637.5	4985312	24052351	3528256.5	28406258.9	48073849.1	40981823.8	5208689.4	48914645.8	18209954.8	112729563.7	3185444	30735138	11836977.1		24132008	6863648.4	15073152.9	12780939.3	3823286.5	N/A	18597813.9	10634422.7	3903170.3	7974249.6	15733716.4	2843184.4	6990710.6	12563435.5	3125773.3	7699214.8
1997/6/17	39388255.7	51928103.3	5934557	13387473.2	5969801.8	8482867.7			6091722.5	10755242.1	68288344	6382677.7	19882511.7	66720252	53653251.5	6145720.5	21325966.8	12906009.8	107548397.9	1842475.9	22276877.6	6593368.7		14479319.1	4187686.2	7400756.1	5045648.7	2807905.6	281933335.7	14679533.1	5202810.1	2512505	7076693.6	8409545.5	2657858.5	3997785.3	6288091.3	1829631.5	4389092.8
1997/6/18	32469330.1	24739857	4192285.2	10651813	3614437.4	5012620.6			8847826.1	N/A	15146316.3	2036236	13005082.6	24105287.4	28900466.1	3331019.7	42142351	11229103.4	68328202	1259486.6	18568930.2	5141588.7		10774461.2	2183144.4	3012783.4	2369760	2988918.2	135150726.4	9097041	8008661	2314271	3080386.6	9436957	1654458	1983866.7	5017770.5	1208413.8	3231112.9						2889403263
1997/6/19	36794787.2	34228936.8	4188716.7	6916998.2	3447433	6448687.7			15522149.7	3988099.2	13233159.3	2034460.7	11758818	16536838.2	22193532.2	2283725.3	17785281.7	9128413.5	37725219.8	1748017	18286686	5607180		10630924.7	3254965.5	2590814.4	2157446.4	1253545	68478462	11191497	8812180.4	4274646	3289004.5	7425308	2476366.5	2326576	3984100	1889846.8	3237799.2						751153781.3
1997/6/20	117872861.4	86422515.9	14528181.2	19176015	11343413.5	24378958.4			16668249.5	6532187.8	26255586.9	3542640.6	31052278.4	38688785.9	46780487.3	4832610.5	29958161.6	21518762.9	51168048.7	4376891.3	49358177.8	10522119.6		31981247.2	7559675.2	4683649.7	6000590.1	2435781.5	64022558.2	30329115.2	11892289.1	7283996	5618195.5	23165783.1	7426469.7	7150776.5	8163206.5	3053635.8	N/A						378869672.1
1997/6/23	224255181.9	162921743.2	20375839.6	30193271.2	17538419.2	27355152			12745053.2	7529951.8	72396082.8	5072196.8	44624235.7	81695425.3	59319299.1	8418100.3	66559661.8	32832981.8	69771423.1	4133127.5	74415994.9	14930165		62782336.3	16274380.5	5214246	68530586.9	2946148	85130877.3	59766539	18423522	9064618.2	9961773.8	31068666	8584881.6	7433637.6	9670396.6	3359988.2	14345543.6						423136909
1997/6/24	68725386.6	75346393.5	12381682.1	12258236.1	25445148	13883821			7961110.8	7626317.7	41066208.4	14196836.2	21373901.2	22367232.3	55673655.7	16370339.3	101492784.8	24289525.8	33620287.2	6661774.8	41399362.7	17871363		27026308.3	18683748.3	4783698.5	41287698.8	2700212.7	42170013.3	22314948.8	15878154	8725456.4	6612622.5	23278239	18020579.2	10361130.3	6852900.5	3642902.7	13875366.8						161007392
1997/6/25	69975882.8	61564146.6	28363586.6	24422135.3	11989314.2	8333514.1			6473802.8	13779225.8	20836419.2	7547779.8	17679371.3	20826806.4	45668644	10480416	43100611	24583086.6	34821282.8	3866878.4	26368700.5	20493990.3		30780522	10519580.5	9768433.9	17820740.8	7685342.7	44568298.9	25176902.6	9654964.7	23392963.4	13721330.1	23481962.3	11877745.8	9676043.5	17680477.3	5784049.5	5470243.9						201153564.4
1997/6/26	65457405.2	32001211	11337674.9	9153452.3	11686219.4	7261613.6			3013328.9	6983861	14575935.5	3054637.8	15242800.6	20717670.7	16909523.2	3840631.1	28186081.1	11868835.8	29090324	2196122.3	37344569	18778512.4		18823477.3	6858830.2	N/A	12350551.1	4052793.8	50997482.1	27702220.3	5665794.2	16653247.2	4990432	12609709.8	6068356.9	4692061.1	10482379.7	2153658.8	5471255.9		511506873.7				190989995.9
1997/6/27	243438592.4	58830826.1	13559940.6	14531472	24130984.7	16053013.6			7857156.5	5975219.6	16488433.5	12546097.1	25502471.9	24736063.9	27954918.7	6568135.1	48403042.9	24366749.5	N/A	2945332.6	40587319.4	13159974.7		44655158.6	8529947.4	3827060	30946012.1	5166493	68114917.9	115037952.2	7481595.5	28708184	6814785	13353340.9	13989081.5	5233995	12391729	2014591	6475629.4		245844612.1	245908825.6			247460666.8
1997/7/2	101997533.2	34793851.3	7079746.8	8528988.8	35380768.1	6550440			2817050.4	2774972	10803785.8	26141251.5	14803800.1	13588776.4	14156655.7	3068317.1	18900173.6	12415199.6	36045294.3	2083290.4	23120536.8	9825277.9		23659284.3	4687891.5	3004861.9	13377625.2	2818080.4	27316966.1	54122564.4	4806455.4	17264785.7	4693623.7	12136108.8	8789756.9	3098298.1	6424450	1550399.8	4320166		188249902.4	117873146.8			129901843.2
1997/7/3	66663877.9	21888936	4513765.3	7010085.5	20636651.1	5290216.9			1833331.2	2889591	7747222.4	9333860.3	10991294.8	16389519.7	10830335.3	3632186.5	13003722.9	11357884.2	25196593.7	2094163.6	14867638.7	7761465.3		15977188	3696064.2	2147142.6	7070346.7	1525486.2	33858854.2	32899786	3144157.6	12248318.7	3093430.6	11463003.2	6764667.4	3052145.5	6133335.5	1329762	3874796.5		106583101	88863186.8			116514372
1997/7/4	53805692.4	22556915.9	3563079	6955050.9	18716358.4	5122241.3			3057086.9	3906499.1	15338719.2	5574379	10551708.9	11281347.4	12028999.5	1994039.1	8185936.2	11456834.2	20446674.5	1799635	25285395.6	5558036.2		17305990.4	3298711.1	2068231.5	6800542.4	1025676.7	19648926	24361977.5	4150762.1	7566495.6	3416389.9	8673916.7	5171231	2458288.4	4351078.2	1284023	2979236.9		55947204.6	47293813.4			65565655.3
1997/7/7	56236336.4	15485539	2927272	4560236.5	52036610.5	4050296.7			3297223.2	2902512	11862016.5	3981055.2	11362756.3	8750170.6	9805997.9	1783311	15861454.9	12534137.1	18407786.1	1688049	24643827.8	6332745.5		18564365.3	4476330.1	1847488.6	5197163.2	1184175.2	15986070.7	26664108.5	2501569.7	9676102.2	2881996	15362565.2	19263422.5	1985522	5064381	997273	3076594.8		51274819	58989222.8			73805511.2
1997/7/8	56248646.8	14005823.3	5505424.3	5073433.8	27165563.9	3182671.8			4260704	2617438.7	12516977.6	4224081.7	11597103.2	10002887.1	8865110.2	1936403.6	8093998.9	10092157.6	13496094.9	1346812.2	12679055.6	6478821.5		27163216.8	3532022.4	2394603.7	6504979.2	1178295.8	20818731.5	25342880.6	4191540.7	6882106	2870243.6	9576421.7	7819612.8	2555015.7	4321578.5	1364858	2102817.6		48584915.7	77618552			88278316.7
1997/7/9	29734064.8	12014189.1	3706431	3870586	30040559.1	3023052.2			3532031.9	1703969.3	7472537.6	3214340	8636248.1	6066461.5	5390359.9	1193309.7	9479597.6	6319499.5	12103525.6	1249731.8	10240993.1	4746859		32922981.8	2343570.9	1655964.2	4795975.4	4046579.6	21150671.7	14556074.3	2480636.2	2971322.3	2259326.7	6539733.8	6519802.2	2447763	4303544.2	1519211	3372106.8		29993565.8	54955659.8			95220430.2
1997/7/10	27441960.6	9431058.8	3406992.1	3743570.3	31783226.4	3791448			6749893	1401087	6290439.8	2685035.3	14157729	15289333.3	6623704.2	1764100	10831693.3	6263998.6	14677088.2	907249.3	9193238.9	5955606.6		21916849.5	3461260	1382092	3455148	2801724.4	16140014.2	13248272.6	4365680.2	5614552.6	3160413.4	6777242.8	5523493.8	1760273	3354180	1757709	1947464.4		27505966.8	38707473			60008698.7
1997/7/11	36575401.1	10260995.5	4167480.3	4958035.3	81128306.9	3451951.1			4285212.6	6954762.7	15177227.6	3131156.5	18380662.1	13420824.4	10424165.3	2299599.4	16099527.4	N/A	13499409	2006227	9993126.4	7134120.2		14485904.3	8030794.2	2708382.4	8621817.1	1903926.5	20929436.9	18627046.5	3996759.2	6914399.9	2790616.3	12099289.9	14881507.3	2121639.7	6881129.8	1653307.8	3940057.1		50154080.5	117588464.6	221993310.8		54958750.5
1997/7/14	45327099.4	21121375.3	16619600.5	8913316.8	92656652.8	5274408.9			4265062	12270925.9	18127206.3	5615300.6	35652718.4	25061099.3	21336017.9	2726677.7	24117795.8	19812201.4	20956203.1	2529379.9	47086779.8	7438234.3		19491113.8	6489684.4	4153574.3	14868775.5	5395259.2	27951934.1	29751955.7	8585967	17338228.4	6461505.5	14599164.5	22176213.7	2822121	12033743.6	2404993.6	5474810.5		54408620.3	169375753.7	63262558.2		89901722.7
1997/7/15	39232486	16318110.2	10706986.8	4175217.8	58924834	3878889.6			8388810	22232029.5	18057614.8	6323081.8	57640679.5	16651511	21370528.1	2737397.9	15123042.6	42379138.7	21605657.1	3079425.4	53504031.1	7583650		21472892.1	4856389.4	2736291.7	76387749.2	10226714.4	26893940.5	22571048.6	3745146.6	8281417.9	9416011.8	12327977.2	8012301	2006021	11957792.7	2725075.2	4000095.6		34767065.3	80226969	38067897.1		54126567.6
1997/7/16	115098555.4	18352372.7	4830197.6	5177881.7	68496982.4	3113097			7184936.3	22477041.6	64792570.8	5883125.1	27388116.7	12245660.6	9498431.9	2330306.6	16829527	15130580.8	12794772.8	2734738.6	40616423.6	8823964.7		10998152.7	4197262.2	2123385.8	30509133.8	5704536.3	15047087.7	15341006.8	3055748.4	19831189.5	6478364.2	10653945.2	5973784.3	6243026.1	7015541.1	2086529.5	4008991.6		38409750.2	41194933.5	55194108.5		59800850.1
1997/7/17	149817355.6	18061852.1	10694492.1	4333247.6	47682197	5111618.5			6939084	14317090.2	18005791.6	4794144.2	46418552.3	11773280.3	8734030.8	1945949.7	35253827	13033769.2	15586180.6	1700490.4	35836115.3	5382804.8		9755184.2	4696245.7	2976412	32279901.1	8885739.9	18193470.7	19007185.6	2870869.2	9822377	3729813.2	13473325.4	6649532	2892520.1	4229541	1087297.3	4579969.3		25647034.4	59312396.5	17275982		47043684.2
1997/7/18	107528860.3	26142938.1	17696891.1	5270623.7	34373600.8	4467659.1			4531002.2	9886619	23282629.3	3889636.1	24834140.4	13307591	8741736.2	2667266.3	26825300.2	10685926.6	12820740.9	2132009	24448039.9	6003233.2		14334603.2	8791736.1	3221117.1	45697256.9	14033733.7	14458208	17352139.6	4109624.6	9381736.8	6209816	22492666.1	8165793.4	2903270.8	7970059.4	2310644	3910774		22491521.8	49291115.7	15626320.6		47505483.8
1997/7/21	55795667.4	17563197.3	13141910.1	5213655.3	80930211.5	6073236			4577286.6	20982037.1	16864332.8	5012035.1	23598562.9	26907631.7	9441483.8	2524541.2	19549183.8	12912192.9	11806550.2	2049985.2	68886650.3	7167307		13148998.7	39567814.8	6308248.7	28058045.8	13994488.6	16905016.4	15664670.2	22344591.6	7719074.5	5040527.1	24474988.2	14780652.1	4050868.6	11156374.3	3103733.5	10204236.4		44755882.7	63094415.2	12275308.3		45649674.3
1997/7/22	48497990.3	12286868	15665743.8	4510813.8	29221779.1	4645031.5			37104611.9	9020707.8	14049673.4	3368839.6	18138813.8	20244603.3	9978247.1	2604823.6	15915444.4	10646830.6	10918474.8	1626622	43258902.5	17986255.9		10641210.8	17767995.9	3171962.1	29798716.4	9417073	11103267.4	12421347.4	9620097.5	5983876	4065156.9	12967180.9	5803540.2	2947763	6645381.2	1860045.3	N/A		34373081.4	35951882.9	11476800.8		41389790
1997/7/23	55247083.9	16286761.6	21260550.7	5075231.7	23567551.1	10127561.3			21622352.7	8736338.4	12261487	7630828	18812142.6	28680702.2	51126633.3	6796945.8	22537015.4	10654810.1	41170355.7	3383438.6	32148767.9	13680817.1		14214092.2	14421212.4	9676714.6	26383974.5	8984228.1	44723566.9	15140325.1	20500528.6	7138996.7	4316016.9	14545631.4	20928711.6	10037828.6	11501351.8	4136575	9664860.2		30302286.8	28840757.3	9864809.8		215634761.3
1997/7/24	38339162.8	10873182.7	23592044.1	4076793.1	39692303.6	5295316.4			9569661.5	5571619	9507384	12931902.1	11725016.1	30711486.8	40316798.6	7968280	23780976.6	6730251.8	16486436.4	1680503.6	31171520.2	6624303.5		19522133.9	7039071.3	7446893.2	16274429.7	7801803.2	14181988.2	10787466.1	13794491.6	4469604.7	2793838	9742886.2	9080872.1	5019686.1	5438811	2423498.2	4293444.9		26713523.6	21173416	8833213.4		146616327.3
1997/7/25	34146347.7	35132927.7	12641978.1	3404864.8	19156075.3	4214597			8923128.9	7519591.4	7730847.4	4764631.5	18657826.7	13543801.6	19458301.2	2452465.4	13481127.9	14046179.7	12217418.7	2001948.3	19375056.9	4719372.4		12524180.4	5494801.8	2888211.6	14655374.2	5705254.9	14807802.1	14433588.8	7011387.3	5264959	3094170.7	14526451.9	12425131.5	2572442.2	5722692.1	2197019.1	3413835.3		20206024.9	22105961.4	15018916.8		63525386
1997/7/28	32066356	90466803.5	8361160	4603483.8	32838809.4	3152893.3			8182895.9	3467082	6030775.3	3210878	15197773	7342418	18687637.5	1907282	20942861.6	7363067	8911197.3	4613727.7	15574588.4	3910901.3		7797488.9	4904220	1757330.1	7532483.7	5895412.3	14089944.3	20179239.5	5496593.9	4935847.2	2695482.9	8348825.2	9504174.9	1948132.6	4614378.8	1019190	2272839.2		12264125.8	18646431.5	21842237.5		41179177.8
1997/7/29	20987559.8	34235959.8	6103631	2099788.7	28873602.9	2585191.6			3103252.9	4583915	3472399	2192484.6	10959489.6	6681856.8	10250921.3	2946160.9	37096367.3	8182835.1	6243916.6	3413709.1	16665680.7	3639847		6566714.2	4046747.3	1422631	8973740	4288976.3	7588274	9086834.2	3972908.8	4299093.9	2085098.6	5508744.4	5081663.1	1856762	3855532.5	1251296	5196770.1		11462797.2	14323464.3	12844475.3	354520669.7	30120130.4
1997/7/30	16883286.9	58741266.8	5234028.8	2358533	44773644.9	3332820.5			2821050.4	3195732.2	3523357.3	1620759.5	8725134.6	6044070.1	9906735.1	2454340.2	25442656.2	7101166.7	7741919.2	3890249.7	13885990.4	4968681.4		4431061.3	4958833.7	1550480.5	7382615.3	3214319.1	7272501.4	8615547.1	2710978.8	3642942.1	1940087	5600815.6	3529904	1446200.7	16690159.8	1284881	19818269.3		8527506.7	18218448.1	14131226.8	239966179	27138398.6
1997/7/31	14904396.1	28789377.4	3761101.7	2600806.3	16743691.7	2574685.9			4094508.1	2690192.2	3744595	1300233.8	8631660.9	9943057.6	7239937.9	2059262	12887771.2	6876345.1	6774028.8	2120913.9	16668479.7	4306507.2		4907344.1	3671021	2174759.7	8201564.6	4195730.7	8652847.2	7325916	3303276.4	3436695.4	1548074.3	4758939.6	4881347.1	1666375.6	25355143.2	1351082	20437556.7		8515919.4	13012470.4	9796823.3	113815599.4	54037673.2
1997/8/1	14628248	22756013.9	3568710	2031699.3	17759341.9	3230147			2737463.9	2142846.5	2721021.4	1509266	7955056	5979802	5722738.5	1647794	13254674.2	6078184.5	9314476.7	1700424.5	13652468	15653259.9		4093215.6	2016334.8	3088025.7	6763634.5	7426627.5	23434774.9	7317774.2	2747693.3	2841243.5	1892885.2	4929381.9	3355970.5	1580211	40637901.2	912043	12648833.9		6357702.4	7208633.8	4893741	70229846.8	142190950.2
1997/8/4	16612250.5	27425430.2	4388624	3251835.8	12058216	4451035.2			2695437	2634439.9	3880560.4	2233378.9	9490068.9	5546212.2	8547227.5	3199258	72997473	7787200.1	12062793.7	2834393.8	24572064.8	33973898.2		6236223.9	3407832.9	6088914.2	6543951.5	5271376.7	26202019.3	11350237.6	7829135.2	2750375	1855173	5759045	5309976.6	2143903.8	12823807.2	2207545.8	9266572.7		10376278.3	10496117.7	5482994.7	77286026.7	205238340.2
1997/8/5	11117868.4	18729852.3	6479932	3044411.6	14868206.6	13397879			6954813.6	2867800	5301355.6	1840099.2	7655768.5	8189635	9791013.8	5495487.4	35874195.6	8122045.6	7746278.8	1651297.6	29211425.3	29055387.7		4090828.9	5127914.1	3771715.1	6980441	3685995.9	14188262.6	8230635.5	5639428.9	3590733	1578450.1	3931601.1	6085628.9	4026947.9	10544820.9	2052923	7128272.9		6416256	8972621.1	3793470.6	57189799.7	129626574.9
1997/8/6	12184486.4	24435663.4	3394859.5	2609818.9	19648229.1	6918371.4			6283422.9	4711299.7	2340488	1634447	7316360.6	6492462.8	5751014.3	1682673	25733707.7	4764336	7980219.8	1166779	15851849.1	44167260.5		3221694	2981280.8	2759147.5	4343039.2	2602148.5	8926468.4	8300206.5	5273571.3	2648293.1	1849095.4	4155557.7	2939786.8	2651762.6	8002477.9	1047279	5840479		13804486.9	12182472.5	4667529.8	44805409.4	74245678.1
1997/8/7	13143942.1	19319253.5	3853778	3097361.9	7037523.6	4213405.1			5389869.5	3060351.6	4327186.5	1710643.4	8270570.5	6337610.4	6557115.9	2450644.2	84557811.5	6279000.6	6029783.1	1928930.5	18198633.4	23965810.5		5904133	3010535.1	2264673.6	4354129	2701252.1	8058816.3	10312914.1	3216265.7	5087722	1820162	5556292	3107585.2	5711731.9	6210245.2	902575.5	4123876.2		14596552.9	12837598.5	12957948.4	35896371.4	127129795.4
1997/8/8	26726995.8	27379406.5	5916492.4	2839246.5	34063842.1	3810401.5			3341039.3	11951249.8	8319016.8	3077172	7625455.8	9374258.6	11009614.5	2309909.1	69782980.6	6287015.3	12151716	7962356.7	23963423.6	22534123.1		6135969.4	4088134.3	5187475.2	19005705	3623078.8	10422018.3	15435441.6	7597377.3	8071017.2	1671260.2	7177775.4	3146898.4	2539061	6681941.8	1115298.9	4863833.7		29967724	11585502.2	17216162.6	37745310.1	175429810.8
1997/8/11	62238375.1	32948549.4	6050826	4199811.5	38847680	3968488			2223981.4	5294207.5	9527471.8	4111615.5	9965103	8318761.2	9655456.3	2903400.6	41559860.5	8302847.2	19841948	5151371.9	42677448.5	38591095.6		7930009.4	3673160.3	8503636.7	4495984.7	2540550.8	40145809	13020090.7	13459373.5	761400	1829861.1	6282789.5	4572532.9	2618119	6943250.4	1164736	3292707.5		32786902.9	16887745.4	7312890.2	35368055.8	74894075
1997/8/12	37526004.2	19123152.7	3726040	2584885.3	22195559.8	3125589.3			1141767	3554514.8	5352022.7	1742291	9654153.9	4880374.1	7161281.8	1917884	28175545.5	6391707.3	10886819.5	3338646	18473430.2	27415663.6		6537743.7	2658741.3	3441112.8	2667767.9	1534469.2	16126119.4	11649341	6893630	513540	1666471.5	5047800.6	3061973	8803476.9	5152018.3	798126	3043020.5		11829134.5	8751239	19085216.3	19167353.5	62891336
1997/8/13	24634692.3	13316791.1	3179551	2064493	16097194.6	3187759			2201400	3030164	8509107.3	2493271.2	7493750.7	5401728.3	6944498.4	1965617	23580764.9	5818444	8429648.4	1701739.9	14684091.9	16754913.4		5652261.5	3617558	2359673	3205645.7	1739510.3	10822259.5	10775911	5057000.9	20200525.9	1699086.7	5231336.9	2471122.4	3365358.1	3863759.5	522769.8	3153276.4		7041367.3	7242325.6	15276420.1	16489458.5	51727114.6
1997/8/14	16726485.2	15165118.8	2642870.5	2148927.9	18492938.7	2400244.1			1679291.2	3205276.3	5787024.5	1820712.8	8511836.1	5254962.6	9359211	1451541	29201514.4	6228849.8	11349026.4	1114600.9	14890722.8	14181857.8		7797228.7	2506738.5	2176362.9	3666028.5	2444913.7	9855016.4	10958601.6	4710129.1	8307610.5	2166230.1	9209362.4	2828840.4	1793347	4672734.3	623023.5	3043984.8		9482928.3	8585259.3	12560182.2	14591870.8	69793245.5
1997/8/15	14085496.6	10250158.3	2477542	1530749	10587212.9	2606127.7			3400917	5246197	3270595	1753893.7	6384396.8	22106188	6480186.6	1112476	33316766	8269379.7	9695162.4	1646408.6	22883726.6	13427148.3		5149445.7	3143341.8	1709798.2	2846175	4105566.7	11023129.8	5793187.4	3442460.2	5657153.2	1862641.7	4947546	1938061	2015159.6	3912038.5	752287.5	3018414.5		8919005.1	7518420.2	5345390.3	11956089.2	41803638.5
1997/8/18	13446392.6	9726668.5	2434465	1462817.7	19230061.5	2350592			1244246.9	2520108.7	5572788.5	1485667.8	7638817.2	80279354.1	5689166.2	1419776.2	60838660.6	15824570.7	7890871.2	1212926	13002952.5	10036418.5		3460480	3621508.3	2078956.3	3356104.2	1357176.2	10996542.2	6357895.7	2909470.9	4557584	1704703.8	3517469.5	2843646.2	1311853.8	3265884.8	981946	1658442.4		10395705.1	8248048.7	4745160	18009796.9	33731681.9
1997/8/19	8425120.1	6271926.2	1854833	1495269.1	10416405.9	1368984.5			716143.6	2628517	3418646.1	1268674.6	4804050.2	26044529.8	3627544.4	1090619.8	27478824.9	7479018.1	4567409.4	1996575	8671273.3	6139642.4		2309758.1	3142020.4	684310.6	6329458.3	1105770.4	38905310	3883036.2	1603196	5206764.6	1140513.8	3251847	1871730.6	1360191.7	1512712.5	782481	1787454.5		6023519.7	11553564.6	3255100.2	10273817.2	27382537.4
1997/8/20	7877491.5	3796446.4	5293104	988450	11526388.1	1453645.5			2355799.4	4369460	3462612.4	1141237.1	3504522.1	13858051.2	4040005.8	680860.6	63198274.8	8246772.2	7215489.8	1527519.4	10477353.8	4808814.1		3008312.9	6476761.1	1099799	3045757.2	7305219.7	66788859.6	6083237	1376741.5	2031693.7	871795.4	3276204.5	1720147.5	1074360.9	3115788	459329	1307640.2		11460971	7481719.6	2212641.5	9607249.4	55132159.7
1997/8/21	10967209.8	7290276.7	2664675.1	1541509.8	19367406.9	2004513.2			1847780	2936855.9	3129234.8	1276068.4	6651956.6	14560292.3	9447865.4	939698.3	58091042.5	10629825.6	9124115.4	1136294	11791269.4	9452924.1		5956074.3	5777126	1469634.6	3903920	10610712	51117063	11847334.4	3467058.9	3770997	1104157	9213576.8	3292418.5	1776363.4	2346984.8	981019.5	2414463		14626567.1	8143032.2	4368334.1	14448549	272714531.8
1997/8/22	15419089	8524983.4	1479010.2	2274541.3	34021121.8	2040389.3			2011898.6	7146262.2	4554157.9	1537104	8218808.6	24022929.5	7105241	1125760.5	34137864.3	53317382.7	8857871.7	3006492.6	23206050.7	11585215.3		8129542.3	7169350.2	1747709.8	2868185.5	9340995.6	29854705.7	57793470.9	4417954.2	3103981.6	3765089.2	12649790.8	4551388.5	1576957.4	3816968.6	1061589	2409942.7		17320430.9	6066441.8	5933138.1	10626763	178829909.7
1997/8/25	13229133	10968048.1	2202208	1684926.4	33561134.5	2792690			2013289.8	15347582.6	3850131	1717165.8	6820058.1	21066279.6	11008486.1	1373510.4	33440457.8	76398292.6	17126191	3183049.3	19524164.8	44147778.9		7241072.4	6975617.1	2260622.1	4701886.5	6687272.7	32216007.1	28592478.7	11497574.7	4656200.3	3741782.9	8691458.1	10055008.7	1440297.6	3692986.1	1002720	4422819.7		12061170.1	7565863.3	3410827.8	13814959.1	173714331.9
1997/8/26	15735592.2	13377021.9	2122905.2	7512006.5	27372879.2	3225366.1			2296275.9	35015525.4	5745779.3	1651055.3	20146593.2	26482318.8	8863455.1	1500220.5	61729863.7	46722975	9423110	2941445.8	53873449.7	55790683.6		9885621	8817739.3	1594353.4	4828325.7	9044674.8	23308546.3	15724870.3	6952611.5	3220139.5	3396519.9	8430194.4	10177268.2	2035276.5	4338044.2	1332456.8	8738997.2		14385659.8	9374474.9	5630465.4	21024980.6	154038586.7
1997/8/27	11839053.4	12686408.4	2769586	15908595.1	19012284.7	5322443.9			2555847.4	25287840	8104301.2	2232915.6	11103704	16243378.4	19357315.1	1364015.8	85657258.6	42267345.6	10718072.1	15265176.7	20529210.9	49500042.5		4768219.6	4426330.1	2155582.6	2733346.8	6234823.6	23139721.6	10620298.8	4628059.4	3830153.3	2631500.4	7065564.5	4898597.4	3863189.6	7291803.8	1184512	5450074.7		8410761.1	7773582	4599784.7	15139336.5	114838322
1997/8/28	13602078.2	12827414.3	3707539.4	7349896.9	30048602.7	3319435.2			2357532.5	26547076.7	4828392.5	1556378.4	10294254.5	31209014.7	12284285.4	2004396.3	76978432.2	55406695.3	12622280.2	11912388.8	16266337.4	100543186.4		7440367.2	4734470.6	2622350.8	7123670.4	5012651.5	21365402.7	12006091.4	4832946.2	2941901.6	1703884.7	5271629	3925188.7	1846997.2	6836548.5	1592030.1	7557603.9		8863145.4	7649975.6	3726779	12719137.5	97437226.4
1997/8/29	17105092.7	10167531	3499533.5	5507332.1	17372044.3	5292633.4			7479843.6	15178733.3	4971860	2225841.5	13177265.6	24652651.9	11688686.3	3930424.4	66307245.3	20774607.3	14387392.1	6881337.3	18995426.5	124630460.9		8749990.8	11122270.1	19334626.6	3677670.8	4859525.2	31441245.6	10697699.1	18619473.8	2698169.9	2184322.7	7777392.1	3921572.2	1897663.9	6254206.4	955626.3	3939276.8		9992351.9	6392404.2	N/A	40911552.8	84462980
1997/9/1	18060030.5	18194141.9	2464261.8	4461682.4	11189433.3	4864954.8			3326555.2	10571422.7	2881714	1209128.6	8607266.8	18910604.2	9229313.4	2003464.9	78723168	14378550.7	14301694.8	8030923.9	13424565.8	45244621.5		6030748.4	6624828.8	13953571.3	N/A	5030634.7	20624814	8605743.1	19613100.9	3744502.1	2202328.9	6187216.1	3307670.6	1884750.1	4144392.3	1458404.6	8471242.2		5340221	7011527	4892973.8	72358594.8	90940619.5
1997/9/2	10267588.1	8098027.8	1488668	8844090.8	9685024.3	6684010.6			917716.8	4842659.9	2212083.1	1280555.5	6126914	12116559.8	6562536.3	2034976.3	50354360.8	9371946.3	7654420.6	4264233.8	16759996.2	34053793.6		6663096.7	7681229.9	4364971.6	1823196	5095994.7	16641696.3	6666184.2	11725539.9	1842146.5	1563254.6	5907337.9	2321620	1993942	4687231.5	2402667.6	18391969.1		6802158.3	4714955.4	3732819.5	73332409.4	74347704.9
1997/9/3	10818835.3	19299669.8	4819967.8	6191853.8	12985486.6	4399642.4			2838002.5	4270856.9	4067904.1	1903347.7	25641262.8	13271471.1	15750104.6	1933748.1	37324715.5	13471715.6	12612423.8	3580464.6	12876307.4	42811135.9		7050434.5	34477002.4	4844552	9139523.6	9873144.8	13431221.3	9187765.4	10389560.1	2476347.5	3083079.4	9204488.7	4480022.2	1853902.1	4761043	1992456.7	9905270.4		8507128.1	10283919	15064005.2	96668071.4	59396692.8
1997/9/4	11650838.3	26142914.1	2321114.5	3623079.3	32669561.8	3677122			3289115.1	5600801.4	3839978.5	2186279.2	10572969.8	20888381.8	9928551.8	3406880.4	28757239.4	13475663.7	9013571.1	3545585.5	21408208.9	27994154		32229546.3	17601368.1	3761193.2	5164065.7	6288599.8	20589842	9183326.5	8006825	5604832.6	5386204.8	9694088.2	20467503.4	8037713.9	5658712.7	2384179.8	5456181.4		9487317.3	7404036.3	7652221.5	88266879.6	58079918.8
1997/9/5	7636191.3	19151558.9	4429816.1	2924686.7	17958060.7	2582483.3			8145473.6	6980930.1	2137614.5	1419600.3	7325290.8	9908528.5	7971189.8	1617387	57685607	10378031.2	43853438.8	2739034.9	13193921.8	38077423.1		30390942.2	8641270.1	3436745.4	4451373	4372073	16297927.7	7581663.9	7217513.7	3020368	1865269.5	4980819	7577927.4	4795464.3	3590932.4	5731275.9	5864551.1		8312524.4	4143997.6	9683709.6	77506074.1	67745303.2
1997/9/8	12065484.2	13938882.1	7696694.6	6037889.6	12499908.7	4827659.1			2281079.1	13397246.2	4186016.1	1591561.7	10155400.1	13375540	13304963.8	6388159.1	78420752.6	11322183.2	27914253.9	5262643	11059112.4	80686964.9		9831591.2	6490288.7	23277712.7	5214996.4	3393495.1	20442409.5	14415659.2	7610359.2	3909947.7	1452328.6	4525404.2	6183751.7	3259236	4236754.8	9101177.1	15298828.5		8711371.3	4941790.6	11978128.8	83768330.2	62516250.4
1997/9/9	8293846.4	14356070.7	4626892.5	3631280	11163247.2	2990294.7			2141857	28590820.1	2526681	3744470.8	8306132.7	15091336.3	6921100.9	3060057.4	98165159.5	18336701.2	12962720.6	3092293	16890559.7	31213906.5		7003109.7	4078395.2	9139156.2	5604340	2596513.2	25120871.6	5847611.6	4607961	2516085	1443799.9	4481649	4055120.4	2969861.2	4259245	4845419	6898024		5908818.4	4461934.9	4415268.3	57596459.2	48108411.7
1997/9/10	8858867.4	10843831.8	3942290.3	3459755.5	8962374.1	2866392.1			5240010.3	8145670.5	3917763.8	3443858.1	8710172.8	8659576.2	7199765.7	5637265.9	66226364.2	7721193.5	16470044.4	9219738	12962075	23095679.5		5643867.5	4881697.5	15776289.7	4710146.2	4180153.7	16117555	8902269.1	12054120.6	2109210.5	1733338.7	3782547	4299597	1941775	2408142.5	2558766.1	6218167.7		5113396.2	6860401.4	3424842.8	24595964.4	51271823.9
1997/9/11	33928807.2	13309292.4	6330269	4565797.1	18922068.5	15001355.5			1444361	10000504.3	5255490.5	9572354.4	12130327.4	29182046.2	15497399	10027290.2	96000703.2	17980761	20086803.4	6605087.6	14595204.2	36980339.6		8729088.1	19419623.4	11073443.9	19685381	5672522.4	28913955.3	14459735.3	7750727.4	1772617	1570619.8	3393896	2978489.3	2615593.7	2925587	3142861.9	6877935		5577084.2	4881504.8	6341085.3	29413804.3	43186228.3
1997/9/12	8642482.8	8755455.9	5732041.7	2007551	N/A	5154024.5			1343696.5	3388099.5	1999472.2	3700231.3	6151652.8	11084053.8	6712101.2	3536808	70175873.9	8018895.9	12288418.1	3409113.5	8154455.4	18190831.5		5008412.3	37710767	4168293.8	7018138.7	2088633.2	14872071.4	5154037.9	4243387	1663785	1286755.6	3196699	4075068	1297295.1	1845462	1648397	3653477		3376147	6127624.5	3144886.4	26641702.6	46012288.2
1997/9/15	10823762.6	5731137.1	4222434.3	2438591.8	6415000	2499793.9			2256710	4714062.9	2341943.6	2484401.7	7735670.5	10446120.8	6137366.9	1993726.2	79860081.5	9025981.5	10402661.3	3844936	10255034.5	15661123.1		5477707.9	39499976.2	3363478.8	5411434.1	1860268.2	14348043.8	6611642	3458304.8	1190737.8	1548684.2	3323054.5	2591055	1358542.6	1865946	1362180.2	2321239.2		3907455.8	4973791	4322431.5	19619344.9	63525445.9
1997/9/16	10119619.4	4391507.6	2272765.6	2026154.5	5510420.2	1525875.4			1095265	2034415.9	1287947	902254.2	4343483.3	6726958.4	4722785.4	1278707	55093948.8	4069757.6	8584838.8	2306493	7192999.6	7970896.8		4860805.2	13746232	1786933	1169614.1	1213616.5	8732111.9	4190802.2	2334931	696946	927127.7	3840643.8	1185275	1106731.1	1220547	763192	2071430.4		3183363.4	21739108.4	1751929.7	10621132.8	44922804.7
1997/9/17	4128363.6	3780785	1634331	812877.1	3067893.5	1014293.7			853256.5	918151	1064643.4	799749.3	4343416.2	7319886.6	3424220.2	3327180.2	49536314.6	3986412.2	3688106.6	1427413.6	4380881.8	8190428.6		2633357	9734282.5	1456315	1369215.8	1112611.1	6735095.6	4530039	1552044.3	762508	715297.8	1746041.4	992227	1218132	1647376	975587.2	1967731.7		2566234	8287802.4	1501231.1	17090160.3	27552733.6
1997/9/18	6014841.7	3370901.2	1268063	1063174.5	5149671.1	1213334.2			2782481	2040933	1080346.6	896355.8	2865134.1	6926212.5	3247318.5	3726523	61878434.3	3805460.9	3378946.1	1282628	4264463.9	10099904.8		3152275.6	7393052.9	1348757.7	5104777.5	879623	4669895.2	2998465	1801021.1	N/A	739362.6	1706118.4	913525	1410634	1513391	599812	1431134.1		2768166.3	5894442.9	1352302.3	10560035.3	24339021.4
1997/9/19	4099369.3	2849930.9	2707559.6	1615153.6	3982170.7	1024812.1			10322246	1634058.7	1061999	712692.6	3654612.6	4821089	3658588.7	7724579.7	26400203.1	2462088	3317479.4	1458656	3267538.8	6771666.1		11213606.8	7898956.7	1852124	7976626.1	890289.8	4679649	3923919.4	1112567.4	624412.2	579380.2	1876826.2	738514.7	2357584	1122927.9	857481.2	2054419.2		3253189.6	29573630.3	1353890.9	11400859.4	16889943.3
1997/9/22	9801359.4	5435612.1	2788730	1571352.4	6195416.9	2210171.7			4952985.5	2808988.3	2381207.9	1591294.5	4883865.4	9051475.1	6667579.8	3259373	38683749.1	6360345.1	5857462.4	1508528.2	7450941.2	11369933.2		6835755.4	7782543.1	2537233.7	2360567.4	1398270.8	10345019	N/A	2850205.1	878874	1235405.8	2356037.2	1511921	2122547	1816655.6	1055209	3618003.7		5909898.5	46489372.8	3050436.8	10645617	52347897.3
1997/9/23	17224090	5886010.1	2888789.8	1643147.9	6212507.2	1848065.4			5931120	4828420.5	3589540.4	1778599.6	6586625.4	9126025.1	6059841.7	2696821.4	38069587.5	7370547.9	8995860.9	1639090.1	8342238.6	14663200.8		7745773.8	6920833.4	2618218	2093790	1653715.6	14421281.2	7711455.8	2608088.3	1843046.5	1394398.8	4535121.3	2121336.2	1954831	2157431	1019582.5	2822585.3		20958584	17771094.8	7082448.5	17334902.8	68746788.5
1997/9/24	22839714.5	7872203	3046610.4	2448316.4	7697985.4	2441439.5			8513059	4069508	3411135.6	1781928.6	6301467.2	11562950	6456093.9	2916386.3	45768275	7598320.2	6239409	2795974.1	12171731.8	19801223		7343562.8	8870155.3	3393452	3808339.7	2107151.1	12673382	22792626	5298343.6	1956243.5	2158275.2	4412632.8	2602884.2	1454604.2	2147392	1476960	3940766.8		12317165.8	24339780.1	5128198.7	20865840.7	66613532.4
1997/9/25	12880307.8	9808940.6	2921194	1976913.4	7319615	3126870.4			8573886	3484320.4	2254788	2057588.6	5993541.2	9270125.8	6658052.1	2705004	40275305.6	9668946.6	6908596.9	2279387.4	10455119.3	30478819.6		6755236.8	8931674.7	3957294.3	4002798.4	2113075.4	12839536.9	12026762.9	4869808.5	3105923	1605687.6	4082460.1	3274812.2	1983196	2579962.5	1395324	2939644		7543129.6	45585908.8	3842148	17613161.2	67683542.6
1997/9/26	6414430.4	4989856.2	17355300.3	1289644.2	3980003.4	2297399.1			13545166.1	2475289.3	2650692.7	1385822.7	4186115.5	5702217.2	4337950.1	2077256.6	23393825.5	4532078.9	7924175.6	1902287	11513323	11648680.8		3511916.3	4756127.6	1467220	2922514.3	1617840	7557318.5	6689442.3	2919997	1506738	977410.1	2121827.4	1925307.7	980835.2	1818756	782946.8	1671352.1		3862568.7	23257122.7	2451832.9	9583856.1	23967534.1
1997/9/29	7245422.7	3026633.9	5983547.2	790576	2322423.3	1192618			17483207.5	1404975	940937.2	976526.9	2903388.8	4607158.3	2777447.9	1294324	13330863.7	3983870.6	3459535.4	1827094.5	4471086	7393246.8		4744201.5	3119190	1338576	3467750	2583914.3	5461789.2	8462014.2	1866991	812653	921643.6	2450163.4	1076809	945883	1800250.5	621351	1799010.4		7843698.1	14393389.9	3270260.2	5585309.5	29489148.2
1997/9/30	6730294.2	2615764	4685879.7	694695.7	1937704	791092.5			8958922.4	2391396.7	1344106.5	686974.9	1883405.7	3512460.8	2059999.9	919458.1	16087031.6	2040765.2	2859217.2	853291.5	23284485.7	8162673		2501909.6	2890043.9	1059423	1604949.7	2763195.8	4280281.8	4624856	970757.6	1186992	639251.1	1977120.7	853677.5	740783.6	1038973.8	597957.4	1546696.4		6369476.5	10617753.9	1672290.1	9780420.6	16459789.5
1997/10/6	3931567	1331199.2	2422737.5	532846.1	911644	571063			2616981.2	3588477.7	969045.8	307909.2	8480737.9	2676565.3	1602393.5	778753.5	7479871	2035820.8	2041635.4	983646.5	16050911.1	3181538.5		1464423.9	1192615.9	995295.3	723495.6	790945.8	2377369.4	3297715.7	4021224.7	574355.7	239130.9	827336.4	683475	451648.4	767116	195065	640528		3290677.6	5764897.3	1744118.8	4576453	20318264.1
1997/10/7	2626963.9	1272829.2	2701876.4	522837.9	1673426	6328384.1			10837128.2	4361018.5	4382907.1	1325186	6231845.8	1805074.5	1896896.1	2168698.7	9525814.8	1862325	2489922	425239.9	4035941.8	2966421.9		1148347.6	794811.3	578755.1	997217.6	1233423.2	2197449.7	2128965.9	1297688.8	674782.7	275803.3	912213.6	516390.2	651201.8	578719	494505	508489		1459142.8	9962541.1	1529373.3	2869571.9	9473237.8
1997/10/8	7617680.1	6160763.6	3590688.7	1057742.1	4860337.4	13526253.8			13637142.5	6115421.5	6824112.7	3910737.9	5553950.5	6692537	3703898.6	2962803.9	30386607.1	4275365	4614229.7	2844300.4	10594732.3	10983121.2		4162048.9	3010839.1	1739433	2237871.2	1769352.1	5592426.7	4877934	2041692.3	1137388	1185018.9	3262255.5	979327.6	1026828.8	1279783.7	792586.3	1948676		13336155.2	13091507.8	2833457.2	8025142.9	24466181.6
1997/10/9	4918673.8	9959388.8	8796874.2	1611657.6	3417608	43559339.2			2577486	1606583	2497115.8	919919.4	4410775.8	4093145.1	8459395.4	1489099	22388153.1	2423368	3422821.5	1124603	10665389.9	6638894.8		6049632.5	2081771.8	1866000	2118773.7	1002927.8	3864088.7	3875253.6	1715411.1	1448664	757414.6	2974549.5	1169536.7	10394732	1030732.5	495968	1562440.4		10126095.9	9704016.8	2488696.3	7081817.8	15521950.6
1997/10/10	4701536.2	7025133	6878022.5	1076771.7	2762108.6	24633923.6			11536817.8	1582233.4	1293541	1117760.2	5054045.3	10633740.1	15442513	3448365.2	17108274.8	1959564.8	2972730	1207125.2	7552806.2	4198231.2		2917736.3	3998770.5	2634226.1	4073223.9	1386490.6	4012282	3269534.5	1922219	532278	885562.1	2107446.2	913878	4187727.7	3188551	640691.2	1363912.4		42375478.6	10862043.2	1280176.4	5041954	15141440.4
1997/10/13	3074708.2	4867482	11778407.5	1138611.7	1671012	29761689.6			6174246.8	1955518.3	1410307	985717.1	3077410.5	6682239.4	5366633	2560696.7	14641073.7	2271260.3	2459045.8	1608673.2	5406281.7	4636403.7		3166314.9	2710269.3	2406467.5	2019247.6	1224816.1	3826636.9	2794002.5	1734973.4	616734	593522.1	1771633.6	802369.3	4794932.1	4785007.1	757375	1004490.6		13802070.7	6868892.3	1247959.4	4393947.1	13999487.4
1997/10/14	3817697	5206438.2	4437078.9	2291795	1794297.2	27409890.7			8471793.4	1676725	1063368.9	485470	18697394.1	4027994.8	3792937.1	1640446.5	10440275.1	2541226	2089581.9	1372113.8	4783098.1	6117480.1		1835684	1690498.6	1386066.7	1206412.7	1079276.1	3932771.6	2544042.8	1097453.7	861233.9	468529.8	1285054.8	563332.6	1464309.8	2641804.2	612830.5	1189320		16658370.6	7986402.6	1002472.6	4563230.4	10381571.3
1997/10/15	4722426.9	14418180.4	4923405.8	6244185	7517588.1	35905465			1773433.4	704622	1622540	512704	14437702.3	4233309.8	3253946	3327319.3	16051932.1	2136579	2783059.6	2444103.7	5500652.6	7836700.2		2849270.1	1711293.1	1122079	1121074.1	943977	4584399.5	2931988.6	1538762.4	863369	592839.7	931683.4	2092150.7	1155853.6	1416272.8	781623.5	2005309.5		31493922.4	6577117.5	1397504.1	2875400.2	45342008.4
1997/10/16	27577899.8	8701232.6	5778820.1	3175883	21714654.7	24616863.4			4593969.5	3428487	5494917.4	1369854.4	12461321.4	14744046.1	4856762.1	2267413	22139441.2	9807588.5	5998712.7	2511000.1	21540843	11627304.9		20287129.6	6024237.7	1786058.5	2778706.3	5527543	9360395.3	12476408	2924537.2	4247073.9	2325327.5	5434658.9	3858052.6	2526270.9	3820279.7	1333596.7	3301069.7		36411517.9	13604001.9	7858911.1	18851006.3	60109911.2
1997/10/17	36543439	14444379.2	7572325.1	6773688.9	30701381.8	31101542.4			6083406.8	4425203.5	12363948.2	2421361.1	13769808.4	19547121.1	11320016.4	3651829.4	31842543.8	15644190.5	13554877.8	1929665.9	21425036.4	17863336.6		32271422.6	7747066.6	2920964.3	8190642.4	25790680.7	13882372.2	18973074.3	4818396.7	3542444.6	6038838.2	15260387.2	5095357.4	5870650	8884147.3	1979325.1	4720184.7		31439662.1	22240379.1	14541755	21816244.1	70082721.4
1997/10/20	34668977.7	40184455.4	15631304.1	21043874.9	23984003.2	29985614.1			11683071	4589734.6	9555521.3	3330519.1	12228075.9	21523439.5	9939082.2	3753173	84684384.3	13931618.2	11894547.2	5077562.9	18586778.5	19378658.1		20961212.5	12480476.1	3663017.8	15770687	13428168.9	15795533.8	15990294	8095686.8	4254362	4033803.7	10086193.9	4679486	8505400.2	5750041.3	2062448.2	5789449.6		28464765.9	28492978.6	18746961.5	57044915.7	73336795.4
1997/10/21	31137741.4	34511853.4	13731328.3	28833860.5	24412691.4	20245309.3			4540741	4378894.5	6581999.9	2464397.5	25744003.3	24042610.1	8456688.4	3214019.8	43536631.2	11510519.3	36729825	4438769.8	11529017.1	16671356.6		25851590.7	7690758.9	4315945.6	6681015.9	8877845.1	15407425.3	15554800.9	15037841.3	3379361.8	3831058	7700929.8	4414554.6	5969922.8	5685255.3	2130561.8	4312394.2		21193808.7	20777342.7	9641500.9	36853069	132914146.9
1997/10/22	58701670.5	25459323.7	9194060.1	16028289.7	23495377	32482587.8			4063033	8784295.9	8832435.8	3149698.6	19462304.4	22253323.4	13551341.6	20293225.9	52657556	21021904.2	38958442.7	13157359.9	20028507.7	17830292.9		32427467.8	9549459.7	4488878.6	7859715.9	12120002.1	16245213.3	31780500.3	11883323.2	7173657.8	4204774.3	10105401.6	20064852.5	6991517	4899983.2	2804942.4	6743761.1		39356004.9	27114099.4	14696476.6	42537362.2	134876298.2
1997/10/23	30709071.8	23439237.6	10903686.8	9754026.7	19168602.3	37844280.4			1739616.4	5872992	6114109	2094849.5	15693940.9	14359825.2	8797722.5	5537288	30366074.1	14453442.3	15448389.4	9113590	31440351.5	19122302.9		17827419.8	5557687.6	3629572.7	6180870.8	5245988.1	13745206.5	18415594.5	6142183.2	18451489.5	4222504.4	8041450.3	7446406.3	2921789.6	3863720.9	1666355.3	4891358		24224064.4	15425114.6	9264653.4	68887680	60747929
1997/10/24	18346733.1	30708490.8	10328873.8	17125337.5	20208219.7	34574204.9			2154362	14068502.6	18304788.4	3084902.2	33068281.4	22753598.9	12532664.9	3709358.2	26594157.5	13964405	11909901.3	14001194.6	13188634.4	35592741.3		15023603.3	7542067.7	3470961.3	5697907.9	17403779.8	14327821.7	15165226.3	7110263.6	24482163.5	12378979.5	19062741.8	16805411.8	5441256.7	7604282.5	2791877	7494652.3		32463439.9	32789593.9	27546328.6	166549140.3	65601843.6
1997/10/27	27220377.2	49589239.9	31463909.2	15593126.3	53618249.3	26858883.6			2090237	13892608.8	13238644.1	4652665.3	25541091.6	29912053.3	36373741	4691329.4	49294089.8	16847268.1	49227236.3	12851780.1	20110893.9	25128752		28809814.9	14401784.9	5277006.6	14529049.2	18533019.8	23238832.9	19238457.7	22832981.3	12429296.7	10019513.6	18166402	13249899.5	7495872.2	9043859.1	4171283.1	8540143.1		31261476.4	35683240.7	24679576.6	82534283.4	87792846.8
1997/10/28	24091042.6	71271071.7	30665833.7	10432697.8	29483879.4	22296523.6			2614539	9235780.9	10031620.8	2039361.6	39574650.6	16647572	22347577.6	3939924.7	34266096.1	14938945	24073159.9	9325214.8	14233256.6	15685675.9		15466347.8	7062900.7	6852483.8	8600332.9	9015988	16912451.4	15990946.8	48738192.3	6936779.3	5658992.1	10133443.7	8633234.5	3792921	5397716.9	2776998.2	6035716.6		26387974.2	18217920.5	11902938.7	38093637.4	64405638.8
1997/10/29	22680791.9	138923841.8	68313500.1	42432126.7	109451921	29652035.1			1800637	34158401	6525511.5	2434327.8	27705449.6	13623316.2	11435975.3	2978164	35224882.4	11296848.1	87061083.8	4557774.4	14048106.2	14988819		13840163.9	6255422.4	23195995.7	6406946.3	7570512.2	14783312.2	12246494.3	67989195.1	5813195.3	4051800.6	8077252.3	5678836	3472579.6	6685510	1649129.7	20924643.4		23118418	19149152.4	10974317.4	31543059.5	55402341.7
1997/10/30	72238948.6	55955797.1	31236315.9	32703928.7	103777243.9	22410412.8			3402005.9	43871479.7	11364490.5	2977680.7	30694041.4	16976792.6	12761068	4784509.1	32728221.3	19845110.9	40480519.2	5891049.7	18612094.2	15106362.2		31856878.1	10942614.2	8871021.4	8926486.4	8815063.3	64690929.2	40956973	71259475.5	9079724.6	5903156.2	13130825.4	10603452.7	3962937.9	14477840.7	4288957.5	62872226.6		53926001	29271009.9	21161734.5	69409973.8	361602529.6
1997/10/31	20335549.2	31541719.2	21993375.9	14827571.2	24340106.8	44199565.6			1253860	30058777.5	4532118.8	2446210.3	20578982.9	9366559.8	7766802.7	1661810.3	33564917.6	7684346.9	25853007.3	3654748.7	7453696.9	12959889.1		10617183.4	5695954.6	4368104.7	3870129.7	4068160.4	39784658.1	11105911.1	45101171.3	3169728.5	3063353.5	5508914.1	3603203.9	2079040.3	24216123.7	1804196.5	17201063.6		22736242.8	15898518	6917472.6	72263381.2	402000468.2
1997/11/3	8081405.6	25364186.2	23256544.7	17834034.2	12163983.3	36501727.8			2446580.8	19343424.9	4162289	1658032.2	14986357.2	5923239.8	7422367.9	1557717.1	101059394.6	6054541.8	13345994.5	3599193.4	8186819.9	8589228.7		8607630.1	4384714	3883153.3	12395383.1	4326621.1	33604641.9	5953623.4	14556231.2	3778407.5	2123731.8	5315354.4	5174077.8	5492408.2	8676806.6	3823407	11661519.8		21126485.7	23666589.5	4171285.2	43473653	281539195.1
1997/11/4	8130416.4	38776771	14426284	8359518.1	16374156.3	30753540.8			1690515	12079415.6	3183857.4	1488355.8	13487716.1	6097073.2	5332822.2	2183102.1	37667357.9	5691611	11739559	1722852.8	8915959.9	6218382.3		7289224	4175367.1	2299521.7	30958672.8	3651202	11707436.7	5715719.2	14703878.9	1740272	2245846.8	5715969	3986553	2540243	3704237.2	1780272	6115438.6		28610336.2	15779239.8	4139847.7	27278271.1	121811322.8
1997/11/5	15338383.2	32974044.7	12605957.8	9876675.2	39342150.9	35930334.1			1932209	29488720.8	8055929.5	4282746.5	23742915.9	9400514.6	7774766.4	5937417.8	35428956	9883272	16179669.5	2811102	20440369.8	10227315.9		24789594.8	8742935.9	12949001.1	14164758.8	18804998.2	13013031.8	10818990.2	17034748.9	2680396.2	5691234.3	15821422.7	5324006.9	2702858.9	4988470.8	4233024.9	16327800.8		74504392.7	34006889.4	12843168.3	45088004.8	123659475.8
1997/11/6	17097329.7	24005062.4	14975820.1	7472842.1	32701731.6	15553705.7			2062098.1	17928495.5	5553717.8	15839206.2	32147734.8	23482454.4	9335639.7	2768091.7	56505856.5	13284165	22918260.9	8052355.3	34599742.5	14545145.7		16351284.4	10296264.8	5176174.7	23018523.2	29619478.2	13726902.7	8492853.5	41717664.4	2760992.3	8111048.7	41299163.4	4911810.5	2457195	6149472	5795959.7	17466086.4		42695863.2	29991978.7	9682203.4	86645636.9	109213962.3
1997/11/7	35814509.2	14324159.6	8371044.6	5278570.1	15399428.1	15977542.8			30464312.2	16636179	4568326.7	5671347.2	68263576.9	20836835	9801692.9	2986258.8	105026885.8	9082475.6	18799195.9	2635518	16872926.6	8164033		10312851.6	11003351.9	3533387.7	41546915.7	11233382.4	9499616.4	60864963.8	26718250.9	2694945.5	4719375.3	42055686.4	4839750	4327426.6	7418508.6	9242361.2	7325444.4		25563200.6	16288843	5230707.2	34678875.4	90469371.7
1997/11/10	19384890.2	36828298.8	8342254	8926964.5	12436729.2	19887699			3253966.3	41221624.7	23635712	8097615.7	28378102.3	11825477.4	46444071.4	2093186.2	40860347.4	18534419.4	13440578	2897478.3	9454914.9	8310469.5		24557706.8	7158985.4	3693454.5	27421512.2	20518528.9	12642167.9	95289588.5	19890670.8	3417148.4	7588598	58434921.3	6445223.4	8228121.3	4934903.5	6505988.2	8691179		25799842.6	17825409.8	7183328	37807738.4	74928306.8
1997/11/11	12875112.4	29731641.2	4680711	5273839.6	7474593.8	10020491.8			4958864.6	30864434.1	8198740	8001060.9	13064639.5	6527663.7	16067971	1890502.5	55733962.9	5866941.4	9948731.3	7673461.2	6148156.2	7076018.5		30695813.6	5778122.3	2274243.4	12818549.4	9670741.9	8380578	21752926.7	11310003.3	2044585.3	3146769.8	20007500.2	2729686.5	2677876.1	2287463	4520660.7	4610059.7		24205649.5	9699943.1	5888452	28602161.6	37151959.6
1997/11/12	11668195.2	89434357.8	4485594.7	3768771.7	6619547.7	6425759			4388342.7	23362898.8	4400219.4	5026495.2	8109524.5	6821406.7	8401695.3	1643093.3	49739532.6	7046089.6	8991089.4	3436599.9	13266472.4	5095677.2		94907388.6	4181487.6	2534941.3	7123729.1	5745207.9	8352558.9	12436778.5	6008218.7	2489416.3	2156777.8	11397079.2	2124250.6	15693246.9	1756183	2308752	3650848.2		13836245.8	6930071.7	5823378.6	14609326.4	32313468
1997/11/13	14840625.9	91592065.8	9585301.6	9249078.7	9893022.1	7956353.3			1271242	22395182.7	4892227.9	4646589.9	7454216.5	8297288	7226037.1	2681429.7	32422037	6477630	8820078.7	2856541.6	11555984.5	6965676.6		26843850.9	4369099.7	2402474.9	5834212.2	7131039.6	8483392.3	15383066.7	12926687.4	1641384.1	2590003.6	10880311.8	3671370.4	25642588.5	3248376.4	2435559.2	3631074.5		19693066.5	7946294.4	4301444.4	21354031.5	39901183.7
1997/11/14	13863738.4	34805788.7	5993729	42391330.9	7396272.5	6486231.3			2169637	27358858.9	3897450.1	5729419.4	8124509.8	7016155	4576293.8	1783999.6	39985998.4	6014504.8	10823927.7	2160512.6	7861570.7	5509144.6		20458327.5	2739311.5	3037621.1	5638545.4	4394755.8	5353984.4	14591274.9	9829329.7	1539676.1	1646719.3	6716703	2186429.1	51985910.7	1782787.2	1503500.1	2612988.1		8720349.1	7147169.8	3354914.2	12797226	47830407.8
1997/11/17	10780069	15721423.7	3351873.9	16657019.2	3648767	12228568.3			1527420.9	37867883.5	3021539.9	5644798.8	8127429.8	4841294.7	3616582.9	1126192	27230872.6	7817662.3	8155912.9	1770299.6	14429035.7	4833582.9		51131317.8	2887298.4	1912000.4	3590390.8	3906772.2	4082934.5	12692708.6	5311923.2	1262506.1	1028022.5	5153404.6	1742021.6	33564404.7	1821223.9	1412836	3204966.9		7194392.8	4690401.6	2674956.2	6562678	30205951.7
1997/11/18	5994057.9	23346687.7	2432982.4	10689383	5074620.3	6550711			1752810	13269444.2	2663396.4	2452382	11741152.1	3914320.1	5230132.5	713730.3	23924137.9	7901024.5	8204945.8	2325535	6152741.2	3290760.7		13755656	2328902.5	1757540.4	3747142.9	6191969.7	6001893.3	10019770.7	6565019.8	958768.2	1228081.2	4465254.8	1732874	10673976.9	1416078	1153852	2339640.8		7569421.6	5042444.4	6083265.4	6666759.2	23533242.6
1997/11/19	8785768.1	12252669.2	1680071.7	8091529.8	7889365.3	4730761.7			1195655	11196331.8	1690541	3986456.1	6329601.9	4778506.2	3321481.3	1042821.6	21936414.6	4217418	5824409.3	1964898	4793549.3	4373322.3		11376400.7	2575266.6	1224703	2091557.8	3797385.4	5793068.2	8059192.5	3659850.8	907750	876723.5	2785572	1478121.2	13911292.3	1317781.1	2720625.6	2270174.5		7156558.4	3692656.8	4294693	6669450.3	26369579
1997/11/20	8427647.8	15214740.3	2953200	4814386.9	3573349.6	5136114			2526589.6	10826037.7	2555388.5	1771081.4	6254410.6	6261551.8	4458903.3	1079672	18205860.6	4318419.8	5883904.5	1753452	4395944	5613808.2		17516034.9	3396387.5	1141665	3123559.1	3911102.9	6946091.1	6788119	4179229.8	1240085.5	1012211	3727720.2	1691897.3	10454491.2	1343638.5	1444125.5	2450707.4		7276240.4	5153033.9	9847433.1	7732331.8	29726103.3
1997/11/21	14573519.8	10844086.5	3387903.5	5316711.4	26915328	8587303.6			1078925.5	16125331.3	3957735.6	2059778.1	8102941.8	7540453	5455022.2	1191143	9723306.8	7170725.5	5031621.5	1210082	7071013.9	4500033.6		15087667.3	2857008.6	1583123	3853113.4	3971923.6	21272491.4	9442022.4	3890825.2	1424481.6	1534338.3	5366836.7	1701984	7363480.3	2239164.5	1367096.7	2675534.9		11464905.4	6537136.3	13759943.3	8262415.2	40193165
1997/11/24	10105475.1	15873699.5	3005332.2	5214488.5	30297031.8	6151641.9			2966441.1	8731388.4	8839066.3	1183717.8	10086752.9	5536844.6	3900867.1	810632.6	12594336.7	5654530	6056491.2	1740537.8	7356501.6	3148160.1		14898965.4	2723892.5	1192077.2	2628620.7	2157027.5	8708580.3	6593833.3	3139174.6	987937.2	1566854.3	5239256	1897153.2	8330753	1627915.6	1079963.6	1990893.1		9106393.3	3257190	5093572.4	17235434.3	32155276
1997/11/25	7189448.8	6605266.9	1644507.7	3154886.9	19989001.9	4917138.6			1696147	4370783	2222955	649657.6	13386121.9	6479048.8	2739425	543620.4	7673907.2	4673887.1	5243987.7	1324176.8	10238753.7	7414315.7		8003537.8	2290309.4	985215.9	2288252.1	2834417.6	8541623.1	6941924	2848361.6	926313.6	1328966.5	3701382.1	1653156	4208466.1	1379828.6	1088305.4	1596241.7		6039853.8	4227713.9	3076413.6	30703398.8	32565202.7
1997/11/26	5099977.3	6021464	1344918	1420313.6	34170117.9	3811330			905799	11890676.6	2334234.2	1644400.8	8817901.1	4777783	2836775.5	597546.2	7527334.6	5030195.7	5887658.5	2806075.3	2357700.1	3342794.6		4595900.8	2561910.4	1477712	1820501.7	1458958.6	7217147.5	4400181.4	2805014	688185.2	2090098.2	2233678.6	1403854	5565176.3	1118083.1	2146064	2359130.7		4520968.2	3253633	1635306.2	13581885.3	18191894.4
1997/11/27	6434621.8	11379933.9	1242046	2984559	105093690.9	3341456			1791069.3	15668502.7	2747833.3	1263785	5062349.8	7599641.9	2857548.1	588704	17025673.6	3868265.9	4770843.4	1433578	4394022.2	3764665.7		6272599	1873912.5	1484691	1810890.4	2081387.8	6601421.4	4179309.5	3180551	613880	1154664	2882548.1	1137921.3	19941309.9	1475843.6	1196925	1828365.4		6737500	2748551	2641999.8	17929217.7	22132645.4
1997/11/28	5917936.1	8434052.3	1908598	1902601.9	42919436	4150944.8			1184778	12263065.3	2513846.4	546657.4	9492523.1	2906057	2925346.1	913648.7	15518587.2	4365318.5	14282580.9	1586811	5042729	2854107.2		9486544.7	1887164.6	941030	1411948.7	2873572.6	4637151.5	4387670	3663778.8	838197.3	854686	2643275.8	1157265	13107649.8	1102401	1833801.2	2060510.9		7154744.1	2490269	2315182.2	14891134.4	32645789.5
1997/12/1	3793560	6942815.6	1463852.2	1413551.2	28198712.6	5393000.8			2431654	14872039.7	1955355.7	680010	3792514.1	2425157.7	2139552.2	484781.4	21457491	2386581.9	13588687.1	1268361.7	6939410.3	1894336.6		4902996.8	1842766.9	829693.9	1474754.1	2415286	4623164.5	3625374.2	4088382.8	8742608.8	595813.7	1776874.7	742061	7754299.9	861093	1620658.4	2949308		5686148.1	3601826	2411213.5	22314300.6	17965386.5
1997/12/2	2469153.1	6000849.8	843017.2	1161056	65243273.3	2076178.5			1083137.4	9070844.1	1281641.4	349574	5840012.1	2315040	1474351.9	737481	9634685	1883119.3	4798358	691228.9	3381119.6	2393626.1		2672359.2	1447781	430821.7	1492832.3	2545086.2	5260318	2093244.4	2370876.7	4834035.7	592266.6	1687227.6	871014	11036071.9	1213595.5	677415	1719277		9597053	4291263	2075994	12396236.8	12505893
1997/12/3	2932374.4	10092166.3	1012964	982061.4	42982017.1	2093414.6			802828.2	25629566.1	1440912.6	1100236.1	2544653.8	2662448.5	1503086.9	493404	15452763.4	5914585.2	11167698	502035.8	2648252.5	1896434		3998272.3	2831453.3	507231	1565437.5	3779039.1	2919648	5468488.2	2365056.6	1709434.4	567774.1	1831442.2	1241166.8	9621683.5	620679.5	550468.5	2362567.9		7308470.2	4513645.2	1224047.1	7464748.7	16350420.1
1997/12/4	6376387.3	13951002.5	5441596.1	2208760	117054847.8	7577505.2			2791398.3	19696771.9	5521021.5	1399276.2	6301785	5187256.9	2723104.9	888891.9	21532753.3	5556393.2	17382054.5	1965626.5	12225352.3	2629587.4		6828620.6	2380519.8	794740.1	2758742.9	9255291.5	5427962	7998354.1	6167185.5	3502428.8	2028309.3	4754663.4	11141959.2	6457855.6	1759771.8	4881873.9	2251443.3		25916321.2	6182170.6	9371393.4	23040842.6	26392306.4
1997/12/5	13671899.2	12913545	5488302.8	7243124.4	179941432.9	34549785.2			8690690.9	18118354.6	9337009.6	1141416.2	8264133.8	3355316.9	3383085.7	699833	12888814.6	4346731.5	9256037.6	984498.5	6652554.2	2905168.7		7415108.1	2951762.1	1563295.8	5331406.2	6166335.5	13709128.3	7868457.9	8870044.6	5099936.9	2172149.8	3501676.1	5843604.9	8726530.5	1761104.5	3196890.9	2553503.5		14309876.4	4057330	8552020.2	56202883.7	21984350.4
1997/12/8	7439154.3	5063195.5	1928277	5568897.5	52737700.8	17812377.4			3212545	17343242.1	4319745.3	899813	4886781.5	2819642	1582410.4	855901.9	5874521.2	2709532.9	4662657.4	1040774	4303672.9	2315352.8		3613025.7	1512301.9	1221857.5	1629505.2	3295243.3	10159628.6	5310767.4	2535799.2	1992577	878043.1	2313654.6	1474743	7030414	1204795	5247029.4	1808262.8		10590630	5341242	3184338.2	55862852.8	15567172
1997/12/9	5119735.3	12744253.5	7336087.9	3405421.8	32471877.4	7592747.4			5573745.9	22480159.4	2663179.6	838060.6	5157120	2872687.3	1999144.7	571600.5	21150936.4	2121867	3407908.4	765955	2871771.2	2512126.7		2987714	13763048.6	1761900	2081172.7	4059495.8	11508617.8	4400746.9	1877088	21968601	1605822.6	2899485.9	1856669.4	9360495.4	1049237.7	5803438.4	1521700.9		9442708.5	4584640.2	2721569.5	60967369.6	13379470.5
1997/12/10	9198178.4	10867961.8	2186558	2824072.2	26729626.9	4769533.8			38116573.4	18465655	2273409.7	627061.5	5013586.4	6452158.8	1694779.2	1141402	12140404.9	16065824.4	4435264.7	765992.6	3238297.5	2909698.3		4168438.4	3567913.2	718519.7	2143410.7	6474382.1	13401146.6	8134258.6	10783049.1	52509558.2	1807856.2	2318932.6	1295505.7	7323600.4	4617075.3	3622934.2	2438504.8		8669433.3	3599763.7	3359661.2	36525320.7	23232659.1
1997/12/11	7812367.2	12518355.9	2101270.9	2534088.8	70978046	7530449.6			21562288.2	9175508.9	2580564.4	715831.5	3080668.6	3609989.3	2562687.8	726624.6	7397152.9	5058253.9	4945731.2	1393144.6	3338092.2	2639260.5		5371392.6	3632704.7	652946	1309039.3	2954715.5	74171451.2	6778480.5	3917696.5	30010554.6	9549215.6	2719906.2	1738169.5	5510163.6	2866727.5	2596903.2	1519727.2		7551966.3	3471478	2869883.7	28555480.6	14017852.1
1997/12/12	8116320.1	9992688	3219990.7	3537792.2	37529184.3	7292971.6			7673651.2	6119731	2605446.5	797388.4	3743302.7	3301122.8	2335612.5	1255711.5	44713399.4	3542148.1	12499420.2	1197631.3	8038170.1	3285344.3		4871177.8	2350417	926704	3069705.8	2658848.5	22952215.8	6376056	3745716.4	15396442.7	2349276.8	2654077.7	1543411.9	7515200	2591498.4	2009598.5	1706425.6		8208707.8	7000536.2	3899322.6	29816155.7	16665883.9
1997/12/15	5639484.3	10593111.4	4052821.9	3014261.9	27845786.5	6399694.2			8065714.7	19261499	17260894	986471	8313746	6332658.3	2849275.3	2710211.7	10571635.1	4469574.1	8447285.6	5132649.5	14077344.7	5199463.7		4122497.8	2969214.9	2745629.6	3239688.8	3162466.1	12104544.5	5436772.2	2819467.1	18111997	1470462.9	3114365.5	1956726	5948333.6	4643477.4	1854590.8	3389037.8		14575007.9	5139528.9	4262897.9	43203064.3	26691490.4
1997/12/16	9667486.4	7690568.5	4787032.7	3112616.5	25276316.7	5212141.5			10246674.4	12595527.6	30777358.4	1334939.9	5372532.2	5320896	2107249.1	686872.7	18100520.5	7575766.3	8378428	2471641.9	12061646.8	4187017		8232409.3	2979449	2168612.2	2000713.2	11998709.8	8819061.3	17378178.9	4131437.8	16613964.9	3220300.3	4685097.9	1757456.9	4337176.4	4024676.4	17874574.9	2638266.6		14254729.1	4431460	9764958.2	30642097.9	20517452.1
1997/12/17	20006716.8	9566823.3	1490209.5	3101908.8	21133696	6938488.5			6259863.8	37121017.9	38911082.6	991140.2	6406075.2	N/A	3157192.1	1178841.5	14144417	6786826	6701587.7	1249077.8	10238753.8	5597582.8		7262241.4	2592530.3	1324864	2211611.3	9576918.9	15131940.7	16256140.8	5367425.1	10911745	2865298.6	4470418.8	1674530.5	3730856.5	3492296.4	14607448.1	2092386.2		18924910.6	5648589.4	8315693.5	29341711.2	23638457.5
1997/12/18	8936003.2	7210158	1359898.2	N/A	22347037.5	11020887.9			3323619.2	9574473	13235413.4	920672.5	4755581.3	5281547	2587563.2	687396.7	10793931	5367502.8	4203001.8	1587019.5	5419826.7	4769367.5		5916528.8	2560332	1754557.7	1457357.3	25372849.1	5856232.9	16781028.7	3300460	16245269.2	1620971.6	2487336.1	1263187	3015149.4	2011923.5	13593072.6	2059001.2		7931317.2	5348735.9	2722620	17599508.4	30371882
1997/12/19	7612532.6	8333153.1	1794008	2723422.7	23962216.5	5151524.6			14249452.1	13801924	20927031	1098749	5281375.2	4591101.2	2646938.7	1188406.2	44613269.1	3610486.9	4872850.6	3643608.3	4432284.5	3086238.3		6113957.8	2541232.8	942937	1578755.4	13670155.1	5183505.9	33709383.9	3372704.4	26642882.4	1566893.1	1873141.9	2033139	5295352.2	1517955.6	8506685.1	1818366.1		8961477.5	4529000.7	4276501.1	26084824.9	29489810
1997/12/22	28377711.3	17733281.8	7340789.8	8963678	29022694.9	6554807.9			15974950	28512307.5	20400503	1471316.7	7774660.1	7262999.8	4709197.2	1864106.7	15601613.6	7741382.6	10476548.6	6661956.6	12265765.4	5645488.4		11719761.1	4427125.9	1819269	3916170.8	14831591.9	10972396.1	38028931.4	4259503.1	20257080.2	2414984.6	4807720	2183563	4912509.4	2771180.1	10837295.8	7840216		17199134.7	6270656.7	20941651.1	34257556	36173706.5
1997/12/23	16064121.4	8995918.3	5037179.6	3459399.9	20416689.1	15689416.5			9336750.4	14173062.5	13212996.7	1234136.7	10631908.7	5176454	3509076	1929533	34778708.5	5260416	6606530.4	3298209.9	13504930.5	6341996.1		6110914.7	3413293.3	1362912.7	3133272.8	9319628.6	6629257.4	N/A	2984746.8	14097105.9	2301514.5	4166595.3	1918921.4	4091750.7	2002667.2	6652019.4	3924046.3		9816500.8	10205682.7	25532141.8	31141286.8	20946412.6
1997/12/24	9446002.1	7339108.7	3463452	2490394.5	23180163.7	13551162.2			8841698.4	14451374.6	8462053.6	855541.4	6435930.1	5187778.7	3363395.5	778878.6	21706024.5	4280387.1	4941713.1	6190789.5	7897154.2	3380186.7		6200386.4	4042547.9	1540833.5	2078077.9	7325903.3	6427858.6	26546759.2	5711720.9	7848567.5	7718950.9	3857702.4	1648386.8	6600162.4	2049764.7	6102955.1	4745577		16682879.8	5349124.1	11795151.5	22924117.8	18586595.6
1997/12/25	9971160	10988025	3446473.8	4463630.8	20032445.3	8272788.1			17569831	24954388	7048287	1008145.6	10971957.5	4295459.4	3935862.5	1283240.5	22673417.9	49056005.1	6541981.4	5840318	9166035	4829460.7		5142271.5	3107353.2	1883069	2363146.1	7614487.3	6326103	25913704.5	4734838.7	9707162	3602004	9612338	1285821	6593282.1	11915046.2	6542814.1	5281905.6		38596493.3	10649361.3	10254728.3	26825304.9	20763870.3
1997/12/26	19489457.5	12293752.3	15205717	4360211.2	17517089.2	34319126.1			11372213.5	14692703.2	9477302.2	1120026.7	16351807.8	6666639.5	4392973.3	4201447.9	43997070.8	26917562.6	5679544.8	16228806.4	14662343.4	5005313.5		8784855.6	3765837.1	2359412	4211674.5	11593832.7	9609038.2	18834006.4	7661104.5	15195092.2	4462898.7	7508725.9	2196018.2	5495172	23687541.5	4869633.2	4706972.9		20914720.7	10940308.2	8171917.5	23491081.6	27362235.6
1997/12/29	14124575.7	15544743.5	10857432.1	8862595.6	16379317.7	40143292.5			12555632.2	21856818.5	15400397	1564225.2	16567054.2	7010596.1	5182690.6	2249791.2	73782379	19724330.5	10344287.1	13812864.6	18269841.9	9598356.3		11378579.1	8131664.7	3338548.6	3050308.8	N/A	10516133.4	22483939.8	4746233	17305655.7	4949309.5	4918817.7	3317423.1	2704301.8	9928856.4	4485960	13012231.3		33204847.4	8211409.6	6344532.4	70142965.1	40815822.4
1997/12/30	7272218.8	7178593.7	6637433.3	3881773.4	13910573.3	18937353.4			7508405.8	32417320	6179197	8622418.7	8593031.3	4319149.6	3303915.2	1169315.1	13514694.6	9534814.1	4715738.5	20604763.9	7826615.8	5055484.7		5216626.3	3690197.7	1940432.7	2260464.1	10588194	6817605.6	12918317.5	4000981.6	14409399.4	2852239.9	4113594	7900701.6	3402644.2	4523673.6	4613129	6714668.4		16212360.6	6382093.9	6378120	35899965.3	17084652.3
1997/12/31	10254729.6	6376635	4053929.9	4753912.8	26130220.2	13610951.4			6331358.4	18751333.3	9064259.3	5536852.6	7508228.1	3791926.2	2739220.3	2902797.3	16752736.8	7945173.5	4433671.8	15039626.8	12548849.5	3534228.4		6683856.2	4369089	1731471.9	1743103.9	14134588.5	6838400.8	12262435.9	4840911.7	5870368.7	1905287.4	3565234.4	2762750	2753800.6	4933243.5	3989646.7	4054685.2		11771228.5	4946527.3	3156082	36040158.9	15744461.2
1998/1/5	23156040.7	33122979.7	6399433.2	6219526.8	92481197.5	17833724.2			14149215.5	10516212.2	17249936.2	6116912.9	9969602.6	8950273.6	4323237.9	1272558.8	42531886.8	12011676.3	7822725.4	15298006.9	27185912.2	4840838.3		10459760.4	4952707.2	3467480.8	3136114.3	8638250.6	9258709	41884352.7	6473624.7	12632345.3	4612789.1	5773044.8	3123432.5	3591039	11195108.1	7060881.9	4276395.6		30825406.5	8812247.7	9532764	31562668.4	36616442.3
1998/1/6	70102790.1	20919006.4	8651463	4910028.1	63447475.4	23021214.6			6479791.1	10115088.8	11696120.4	5758838.2	14390308.2	7669406.3	5535492.5	1830130.2	40027040.9	12741899.8	10042840.9	18549859.6	23786293	3766171.5		15611734	5502276.2	2302011.1	6468109.9	10593516.6	6595916.8	48153708.4	6738536.2	38804538.3	8582804.8	12171508.4	4834985.8	4312914.4	9270619	5862579	6239746.3		19740196.2	8502991.2	10265977.9	36917481.9	32653789.4
1998/1/7	25697164.6	16199842.1	6489140.7	6366805.4	76669598.8	17356414.7			9868851	17206167	15561601.8	10160208.2	13493002.7	10296635.7	8736067.8	3330667.6	20157367.5	11424263.4	8789618.6	11582434	14945017	8770865.6		17398839.9	11054236.4	4560088.3	6017791.4	8814953.8	15057341.7	24721413.5	9948693.2	32007362.7	8753459.7	18362298.6	3129584.1	4285907.4	7639488.4	5842704.3	12733056.6		24570618.5	10896848.9	7653262.1	31808552.7	31481323.9
1998/1/8	27050380.7	14036004.1	8557782.9	7933813.4	28900500.5	19053034.8			9983025.1	15916758.6	45487080.2	11835245.1	16953704.7	12535574.2	9935037.9	3164726.9	23762330.6	16364072.2	13850723.2	12188712	15059159.5	7880617.4		10311942.8	6649041.3	7013046.6	11275069.6	29563647.3	17401631.8	79210056.1	10827584	20291703	4942047.4	10558593.1	3717180.5	4708174.2	8672312.5	5141297	9554224.1		N/A	10390559	11330494.7	44969846.5	75781285.7		259430897.6
1998/1/9	88489174.9	14979820.4	5412151.7	29149691.5	20696838.3	19795241.5			13184379.6	18454332.3	24579441.4	44740356.2	30345196.9	12109502.5	5866640.8	1406499.9	18948630.5	12315655.5	7085467.6	10686208.7	20582072.2	21905994.1		10145511.6	6033322.8	3012766.6	7321763.6	12673455.2	16851313.8	167040424.1	5888411.8	7784829.4	4805470.7	7712642.3	8639080.8	3041571.5	7752202	4861783	5839123.7		18752818.2	11450708.2	47809689.5	26123546.2	71108807.6		72376362.5
1998/1/12	74152115.8	11284238.3	5013203.2	10454014.6	35515028	19476468			9697886.7	22343495.4	13523898.7	15467249.5	19597633.8	15149876.3	7591870.3	3402933	16154440.6	18095457.4	9086497.5	11476508	29405480	13866354.8		17563735.4	8521313.3	2741208.8	32977261.3	11277761	14931632.4	88702610.6	8090788.5	11087576.2	4408094.1	7397296.1	6631793.5	3735831.5	15988825.3	4736531.8	5419653.4		25437423	9938661.7	69467894.5	20033830.6	38821701.2		71048916.7
1998/1/13	75100880.5	14416576.7	6166384.9	10122478.2	28557996.6	15970022.1			16221275.1	14087903.6	20091482.5	16971682.3	22870075.2	10909961.1	7220270.5	14378466	21197992.2	17796235	10962038.8	10635169.1	27409528.5	10586051.1		14613028.5	7990260.1	25037303.5	17288177	12245064.2	14647755.8	138336720.7	7429145.4	37042613.6	5760514.2	10429749.1	4885672.6	3492599.5	32692947.5	5709976.3	6237380.3		25821636.6	10297137.5	55549500	28774493.3	53812513.2		50464728.6
1998/1/14	30362939.5	10780229	5626036.1	10603294	41902104.5	10926582			9677865.4	8053346.5	9747227.3	11936471.2	12835157	6717426.9	6623910.1	20963128	15370706.8	8790158	10111037.4	7751930.4	15410892.2	12430338.5		9178813.1	6765902.9	7240547.2	16147506.5	9600300.8	9427780.9	68731647.6	5853184.6	25983960.4	4758283.5	7060279.1	2833159.6	2444379.1	32279574.3	5073798.8	4956494.9		16915498.4	7839919	77362973.6	17022540.9	34520360.2		28569394.3
1998/1/15	17283216.8	12247956.7	8409111.1	14784452.4	23146454.2	10062469			5453231.5	4985119.1	20067776.2	8139985.4	21821679.7	9043507.1	22936637	8371546.6	15270828.2	7371364.4	18968842	9099986.8	9551947.5	18559362.4		7018164.3	17402447.9	16011226	18532142.8	4724784.4	13651077.2	32969663.6	4773423.4	41461260.7	2903769.9	3719971.2	2580491.4	2799349.9	14342005.4	3215222	4130082.8		11379768.3	6173274.2	46594717.3	12094864.8	51978305.4		24891925.1
1998/1/16	20091849.1	6905571.6	3265065.2	5435388	11402288.6	5556053			4818825.5	4048905.4	6513326.4	5103655.5	13644395.6	8624673.6	10114798.5	5741035	7339023.2	4511341.8	6928354	5743862.9	5307124.3	8202514.9		4473587.8	61142388.5	60706877.1	11346900.8	4018767.2	6590765.7	88743302.5	3976472.9	15628078.7	5492950.5	3584737.2	1799641.8	2162134.5	18454902.5	2105445.6	4474972.4		7142035.4	4209479.8	16192009.2	8040608.7	17791122.1		10550708.8
1998/1/19	22253382.1	3246693.5	2648864.8	3768251.3	12752683	6131731.7			6290513.1	2133926.1	4815555.7	2723717.4	8221711.3	6936229.3	4060467.9	2984398.1	8325655	14501385.3	4636608.1	2655885.9	5411075.3	3564369.1		6570629.6	12814334.1	43721950.9	5125126.6	2978705	4978378	176501517.1	4281822.1	49330208.5	3285337.1	4273927.4	2569384	2663774.6	7587422.8	1276248.2	1981121.6		10528383.1	6784806.8	14147337.9	12945704	15739783.6		13645157.2
1998/1/20	14325325.6	3934508.2	1839075.9	2899313.6	8225014	3317876			3517807.7	4096390	3642441.3	2953026.5	6697719	3663877.1	2042137.6	1688392.4	4956779	15200665.8	3390480.9	1992228.7	3232578.5	3817549.7		3790703.6	6020974.7	20323528.1	3096199.2	2395582	3801397	30331847	2980838	40277818.3	2288032.6	3045506.2	1622795.8	3304405.2	5302142.5	1942436.6	1342731.9		5152019.6	4558882	9302904.8	35546768.9	13612094.9		8207422.4
1998/1/21	10430287.5	3604587	1424744.2	1647481.5	8614995.8	2766362.4			2464084	6043105.3	4339507.8	2327387.8	5175433.6	3790294.8	2748266	2007715.8	5364489.8	27217676.3	2437551.6	2723933.1	3323039.2	2347488.6		5039494.6	4069550.2	17244569.5	2615030	2663604.1	2794391.9	169501080.4	1297312	59658611.9	1610523.4	2144174.7	1011557.6	8216404	5343387.5	1542773.7	1552059.5		4760038.2	7036561.9	9713616.9	18561849.3	14785278.6		26731675.8
1998/1/22	8817638.7	2956892	1755517.8	2421980.9	7936667.7	4072359.7			5761284.8	7177840.5	5481806.4	4617421.8	6203691.1	4370732.5	2148444.1	1812842.6	4018084.6	7562886.9	5543797.5	2402593.9	6862129.7	3184751.8		3420148.4	4770751.9	13757007.7	2577837.6	3345945.9	6315031.8	68665467.3	2310793.4	64201158.7	1248310.6	2634544.2	1511239	4580953.2	3916354.6	1348945.9	1632057.3		4533849.2	7421185.8	11125331.8	45525977.6	11763242.4		10635633.1
1998/1/23	8423773.9	3413657.5	1224336.6	1692425.5	9344515.4	3702395.7			5662508	5190557.8	5405037.5	2408830.5	6280380.1	16558010.8	3015625	3542069.5	9001873.2	7986080.3	3037603.7	1863122.5	6283732	2414316.7		3179320.1	4116712.9	14172261	2865105.9	3604978.5	3047072	63316016.1	2839887.9	50983120.6	2403955.1	3508369.4	885516.2	2859463.8	6528477.7	1923681.2	2009997.6		6735515.1	7212956.9	6176766.4	82508270.4	14377785.2		11485688.1
1998/2/9	10662071.2	4545371	3885013.7	2331118	7933133.2	3736099			3669624	10372386.6	4995280.3	11451384.4	13588751.8	59643211.4	4495605.6	2437649.8	18804540.6	10711847.5	3988988.1	5233497	6574786.6	2957561.4		3023811.5	4448762.4	15656331.6	2720980.4	3170637.3	5169571.1	34291320.5	5193270.9	54477798.1	2920837.5	2911635.8	1332772.9	2764478	8174757.5	3812016.9	2470643.1		9112569.7	6210837.5	7574030.4	48537674.4	12563651.5		15213219
1998/2/10	7961524.2	10857907.2	4170062.8	3165473	25819617.6	4138042.9			2982585	17921530.4	3377042	8512345.8	12878374	46649389.2	2964785.2	3894043.8	4657859.2	5518066.9	4985394.9	5911076.6	4714810.9	3618218.4		3526063	3746189	25160263.7	2773217.1	2738091	4139993.3	28539917.6	7712278.7	16248196.1	1715423.6	2282273.7	1042987.3	2174306.6	10385310.7	1899491.6	2595295.7		6576320.7	4904298.8	7592574	48155326.8	10990890.2		8329518.7
1998/2/11	5973426.5	6194645.5	4327698	18258442.4	11284816.8	9874393.2			2124892.4	6894978.3	2739020.1	13853405.7	17276418.4	37312764.4	7237668.8	2371303.4	5499439.8	3762619.3	3801966.8	4086161.3	4804221.4	3569534.2		3434859	9229133.1	8330173.3	4848845.6	2408831.5	4080980.7	17458680.5	48649802.3	59485583.7	1213707.8	2237850.4	1800227.3	2217936.6	11868454.5	1353088	3865743.8		4140356.7	4284945.5	3822573.5	30653934.2	14547683.1		7334047.8
1998/2/12	6521349.2	6104943.1	24299209.5	6630573.3	9597759.4	4881873.9			3372899	7867032.3	6328154.9	13270080.4	11812457.3	31466727.8	12077662.7	1614484.8	10641985.5	7002888.2	10335695.9	3277982	7085530.3	11276149.6		3378233.8	4703666.3	12550945.6	12444629.4	2813476.2	5060406.5	13424862.9	45126068.2	21362801.2	1592603.6	2641454.5	1887942.6	11114070.4	8235538.9	1506965	2729632.3		5498122.3	2990320.3	5179705.9	19277421.5	10889926.9		7304422.3
1998/2/13	4967580.1	4730464.1	8924924.3	4719804.1	6424267.3	3700908.9			6371780	4608731.8	3972701.6	8489456.7	28893591.2	26302785.1	10946851.2	1848648.7	14066343.5	7800558.5	3781448.1	2165604.9	6795448.6	4685248.1		3072430	5319190.9	7772460.2	7913267.4	2119766.2	4346051.2	14675318.8	23795858.7	35505874.6	2199449.4	2147862.9	1414151	19131069.1	20208241.1	2187085.9	2213547.1		4460580.5	6504849	6823722.7	30441588.6	11529223.6		5331145.8
1998/2/16	7735545.7	4784873.9	5959597.3	3889162	9170914.8	5261555			7935453	27698528.3	7146166	5773654	64772976.6	26592722.9	17414900.4	1412490.9	19684886.7	10636117.2	4468000	4749000	20978000	3461000		5239000	10227000	7372000	3911000	2708000	16941000	18904000	24286000	16228000	19014000	7410000	1516000	10825000	11221000	2363000	2565000		7041000	5485000	7885000	24850000	17885000		7398000
1998/2/17	6297289	3760182.5	4633126.3	3069100.9	5548924	5386792.4			4666038.5	16881745.2	4683294	7140615.2	25302804.9	14627458.6	10669135.2	1346066.4	4793350.1	9053040.5	7228045.5	19426080.4	6214148.6	2541125.8		3642188.1	6369275	3964939.2	3473035.7	2145950.3	4896821.8	15818578.1	23039292.8	25458058.1	10351627.8	4345658.6	1404472.6	6337705.4	11032566.8	1412311.6	5776963.8		7477940.2	3797036	8967212.1	19818015.8	20202063.6		5284545.6
1998/2/18	6067724.6	2946236.4	3596368.2	3550690.3	6425349	4450979			3703827.1	7883046.2	3587444.9	3369330.1	12900563.2	10752136.6	10402702.4	1190961.2	5123980.2	8306169	6200158.2	19549666	6161237.5	6445309.9		4145208.5	4787357.3	4617214.1	3927760.3	1592574.4	3793700	12472950.2	16285995	17649380.1	3974375.1	4751773.1	1487800	5427958.4	5378090	2917419.7	7406858.4		6743794.4	3435283	6436639.9	12932321.3	22424951.4		4079842.6
1998/2/19	10057334.2	3416728.2	2849680.5	16374160.4	5749353.7	1971116			1790522	9268697.5	3685340.4	2228796.5	34938838.5	11986579.6	5739866.2	1993092	6026363.8	5204117.1	3654726	16045719.7	4035423.4	2683083.6		2712972.2	2838187.2	2908238.6	3139766.6	2097630.6	4772388.5	9945785	34091133.9	17304055.7	3196861.7	1911287.5	976915	5486492.2	5230556.4	1206873.2	2510495.9		3933241.4	7173948.1	3201298.1	15950600.3	15527064.2		17092929.7
1998/2/20	6019099.1	3453204.7	3741467.7	3666985.2	5515876.9	6444427.4			4830463	6317055.3	5082488.2	2509851.6	18356581.1	12852149.2	5970518.8	7248385.2	4772640.8	3531916.7	4199695.1	6452567.9	6057427.4	3075006.8		3299128.6	3364758	5100221.5	2445331.6	2096505.3	3312535	N/A	18993096	29541135.3	6055999.7	2124457.2	1101326.6	2884610	8749259.6	1156139	3578416.5		2807181	5752534.4	3591586.6	9412906.6	14046460.5		6694579.8
1998/2/23	6814128.5	3883820.9	4018531.7	4034828.7	8001210.1	3023930.1			2350874	6119951.1	5222746	2503419.8	26350036.7	24180916.9	5513946.9	9746776.9	4531723.2	4143004.1	3683232.8	7586840.5	5911873	3561881.6		4190358.8	4228612.7	7494382.8	3874268.1	2730314.5	4810455	13629952	28035523.1	19372142.7	12707381.8	3057265.6	1317173.5	2729549.5	4820887	1578591.1	9126667.5		5390016	12766523.5	5122955.5	6203070.8	22422923.7		10695798.1
1998/2/24	4764970.8	2389536.4	1796945	2968093.2	6107161.9	1375267.2			1691828.1	3567446.2	2432948.6	4472810.6	15744155.2	15303071.5	5724989	3676710.6	3539672	2554259.8	3226719	4000560.4	4185229.6	1584783.4		4127638.9	2218132.4	3016053.2	2219080	4842916	3367286.5	8620773.8	19732954.8	19495609	7365514.7	2059540	643532	1530494	8418600.9	983736	28001435.6		5149815	4943532.2	3947034.3	9801519	13868718.6		7871622.2
1998/2/25	5691968.9	3203335.3	2914783.7	3306867.1	6638909.8	1849122.4			2223509.6	4851272.8	2318116.2	3644263.1	19757711	10508650.4	3403007.6	2299066	4653243.2	5048996.5	2583668.8	5953389.1	4525402.2	1985119.5		3574350.4	2710383	3790417.6	1255833.7	2725927.8	3467295.3	13867231	31564204.8	18620562.2	5335949.1	2345027.2	553361.5	2118343.7	4103266	650095	12807534.8		5137350.3	6232042.7	5574898.5	16640035.2	11026263.6		4345079.3
1998/2/26	6314679.5	2858897.7	2643756.6	3103018	4958355.1	3922245.8			1972017.4	6094757	2100804.5	4452437.4	9756767.9	9198059.7	3420573.8	1532970.2	4293571	4909582.2	2907753.9	4658889.2	4023032.4	2176310.4		2243146.2	2798380.7	16137260.8	1267506.4	1739512.8	3438824	16190187.4	35751758.5	13778022.5	3648335.3	1931528.9	909023	3039381	2573081	713078	17504404.7		4319832.6	5553792	7003900.5	12856001.9	15487983.2		3972265
1998/2/27	4134625.1	2147290.9	2276487.7	2654429.8	9349599.4	4005082.1			4892101.5	4112603.7	2850589.4	12052909.9	7911888.7	12445011.4	2313941.8	1155479.1	5729611	4718158.8	3177486	3060882.9	2760029.3	1483827.2		2608492.6	2029485.2	5511484.7	1458682.6	1872682.4	2929187.9	11589003.9	83789344.4	10911049.1	4094079.2	1584213.6	1009743	1592587.4	15054532.6	885057.2	8917334.8		4775516	3856453.3	3460947.6	10401688.1	14957493.6		3064453.7
1998/3/2	7706248	3058195.9	2348902.5	3454623.5	5872762.3	4936316.6			4327834	7607063.1	2130014.8	9929272.2	12797825.3	10097499.1	3087410.3	2768511.3	4883378	4926227.1	3418659.2	3719991	5172590.6	2501947.8		2988392.2	3048002	6584204.4	3166386.8	26085468.2	5362465	13342336.4	65540209.7	8677823.6	4228839	3099779.2	1838518.8	1938333	15125616.2	1621669	29626251.1		7669318.1	4180216.1	7010442.6	16241418.6	15220632		7943467.6
1998/3/3	5962231.2	4330696.5	1346009.8	1906932.2	2968622.3	2299241.2			2033911	3675248.1	2892618	6500692.4	5297271	8962836.6	2374819.7	844745.2	4507837.1	2780999.9	2880278	3538425.8	3503065.8	1559120.8		3376974.5	1994977	2882126.1	1911431	4557656.2	2566414.2	7189073.5	35238730.2	11293402.4	1807963.2	2216760.3	926625.6	1041953.8	5822336.7	1887218.1	21048780.7		5396295.6	2327666.5	3736026.5	12083891.6	20396405		4404525.7
1998/3/4	6148947.6	1687411.4	1811219	1798145.3	5808886.8	1758800.9			2697595	5428104.5	1420513	4879861.8	6645571.6	3901940	2478600.4	1395586.8	5257342.2	2181345.2	1924258	4097916.7	3311155.5	1072033		2736091	1227479.7	1824702.1	1520813.2	5416082.4	1999425.8	8732884.2	39359765	9853054.2	1737519.6	4247462.1	1039303.2	1058585	3429983.5	1620823.6	11589569		3978924.8	3037323.5	4177215.2	7600372.4	16934648		2914312
1998/3/5	4695589	3042253.7	1748758.6	1323365.4	8741702.8	1520667.5			1310189.2	7300864.6	1688621	6737817.7	5934379.2	3531757	1927597.8	673047.9	2362511.6	2087324.4	2033361.9	2708104	2841031.7	1448308.4		2722205.6	1304118.8	5808149.8	1235135	4515612	2538369.7	7038792.1	29290975.3	4636632.3	1532941	1294569.7	886967.5	2965763.8	2936715.6	1179897.8	8848925.6		3737243.1	2529069.5	2937696.8	7963276.4	9564139.5		1834466.2
1998/3/6	6870715.9	1792296.5	2203333	1160613.9	4865503.9	1769089			1902854	7107123.3	964696.9	7205996.6	4731341.1	6318341.2	1520858.7	1289924.3	2413582.9	7308894.6	2156838.2	2698265.4	3351224.1	1171194.4		2759430.7	998650.8	6630672.1	1214523.1	2152203.4	3311969.6	5739165	21904506.9	3708185.6	1233545.1	1236308.1	902504.2	2107554	4684740.5	814759.1	12100691.6		1955265.4	3088920.5	2550852.8	6079643.8	7197031.9		2536422
1998/3/9	2723905.4	2669226	2318658.9	1331636	3157246.2	2909235			1199226	3294384.5	1851885.1	8186231.8	5290405.5	6489356.5	1939456.6	1639939.8	1346181	3325692	2527371.6	5602525.9	3472601.1	1648238.4		3850376.9	1683903	14414495.9	1717382.3	2814591.9	3479828.4	6539680.9	10577319.9	3135455	1561885.8	1567800.2	898720.9	1981992	11746457	729961.5	6235702.7		3593620.5	2826763	3386854.8	5999084.2	6579218.2		2900713.8
1998/3/10	6238799.5	2872006.5	1805302.9	1361035.8	6040951.4	3117156.8			1589630.9	2564527.4	2332004	3439157.8	4191107.2	4866070	1730308.3	862180	2293739.4	3674192	2299216.6	2996739.5	3537205.9	1711793.8		4239270.6	1382125.4	16178981.2	1893730.2	1189492	4302178	6807792.8	14964219.9	4703049	1351574.2	1892744.2	1004115.1	3276285.8	5511352.2	1250941	7556650.8		2840587	3564407	1869416.4	5294654.8	8656069.2		3360040.1
1998/3/11	20487879.6	2576917.4	1025921.3	1188858.8	8240939.1	2499918.6			1728998	1987593.5	2611952.4	9857318.3	3998857.3	4570512.4	1406423	644449.4	2545301.6	5149204	2172419.8	3057988.8	5462429.5	1523551.6		3148818	1776348	6075332.7	1071136	7095078	3694512.4	10081860.8	18347899.3	5333930.6	1623814.5	1898511.5	842395.5	2218688.4	2172941.9	885422	17957586.6		3203928.4	2833691.6	3095530.5	8472692.6	11516894.9		3850515.3
1998/3/12	8846388.9	1933884.8	2133361.9	4473080.5	3279712.8	2835661.8			2686512.4	1215925.8	3376676	5331460	6258328.1	4047472.2	2155470.3	958107.6	2889862	2539887.6	2391638.6	3887232.4	4998683.3	1751591.9		1818721.7	1109315.3	5306601.1	773478.8	8784747.8	3379079.4	5848096.4	13349504.7	3361837.7	1526951.4	2160312.8	879744.5	1419814	2471629	908444.7	10921602.8		2441429.3	3156286	1724977.6	9135483.3	13770511.6		3504755.5
1998/3/13	5181581.8	2284249.3	1301461.2	2455703.9	2780165.6	2166079.3			5035715.3	3833943	2133242.2	3764684	6372657.7	2616252.3	1746897	1421786	2114242.2	1966802.4	2284837.3	14156617.4	2586045.4	1467596.6		1526440.4	1226645.4	3722282.3	983622.3	3755306.4	3882681.8	4841799.5	11916453.5	3484039	2015502.2	1609354.4	665764.3	1560773.1	6657334.2	1438106	5378515.7		3481442	1735382.1	1570378.7	7621929.1	11092820.8		2964525.4
1998/3/16	10213413.6	16650555.6	7277480.9	2680957.7	4514167.6	8367496.8			8573412.6	3291998	7126077.8	2263424.1	4572796.2	3704426.4	2316094.2	1166191	2652330.4	2431669.2	2465430.8	25600229.1	3932496.6	1237245.8		2057674.2	2094117.8	3791889.1	1281198.3	2991816.8	2609641.7	7745406.4	12236588.6	7719769.8	2156113.1	2379168.9	912573.9	5641080.7	4644723	1870603.3	5743602.7		3154379.9	2472908.3	2953004.1	16964743	20015963.2		7436749.8
1998/3/17	7429223.6	13764469	3286951	2939751.2	8535120.8	5191740			14121490.7	43934982.7	20801182.4	7281461.7	9739862.5	4447445.8	3083023.3	1015468	5050443.2	3532448.6	2620066.8	11301706.2	4769343.2	1719486.6		3112729.6	2128512.8	3832907.5	1026318.3	2367569.5	3249776.4	7273199.6	35693053.7	7324301.4	1810569.4	2341513.6	551416.6	5538550	2277423	1165214	14383327.3		5298150.5	3416187.6	3810447.4	26793240	26891912.3		4790584.6
1998/3/18	5910636.8	5470776	3679883.1	2368297.3	4861023.6	2956836.7			11414308.8	57908825.8	24248596.6	3740394	4680108.4	2952366.4	2010055.6	828295.1	2873062.9	2678131.5	2814914.3	61509867.8	3398764.1	1541572.2		1755848.4	1179438	9885246.7	1119532.7	2374134	2271103	6667445.1	18623889.6	4010698.9	1387920.3	891255.4	5665967.7	13326733.8	3079018.5	865498	16315334.4		4390712.3	2440616.9	2137315.2	27335045.6	12256479.7		3911387.2
1998/3/19	5949063.6	3382433.3	2383304.9	838094.6	1809631.3	1522185.1			4755931.7	14665270.4	6615253.9	1587561	4316283.4	2492332.8	1336254.1	852219.5	10820984	2040530.2	2107744.6	32622642.7	4178031.8	2887591.6		1532284.4	1322498.6	4094930.4	1324409.4	1595547.1	2473449.7	5304810.3	9177730.7	2863347.1	1004768.6	1424888.4	3247734.8	15694537.2	895990	636495	33213383.6		3396567.1	2267408.8	2422199.2	52035303.8	8197755.1		2664057.2
1998/3/20	5282886.9	2450539.5	1486088.9	1229057.5	3429495.5	1754389.1			3676456	8755026.2	4480310	2841340.7	5461789.6	2410912.4	1654837.8	3213676.7	3402168.5	3596466.7	1969307.9	25176711.5	5309774.7	7818103		1951760.3	3269451	2793610.8	3217044.5	1566322.4	1537922	6823058.8	7122572.1	3853560.9	1410799.3	2172356.3	1158270	4354627.1	2037226	529496.8	10504224.7		16658082.2	2500506.8	3948003.6	95094983.7	16225961.8		3344397.9
1998/3/23	8457853.5	3011638.5	2001902.9	2327418.3	10535255.3	2554795			15108225.6	12333607.2	5770673.3	1202140.4	3736678.2	4488622.6	1814515.4	1476757.8	6667932.1	3138025.5	2440088.9	18216199.2	4036115.9	2328110.6		7631783.2	2709392.6	2218269.3	4711995.7	2866569.2	2804397.7	7988595	7381558.5	4960168.5	1533544.4	1136135.5	702141.6	3188546.5	3658563	749940	3648071.7		10629990.2	1866143.6	5409837.5	77344910.2	16131045.8		7543827.1
1998/3/24	7276585.3	3889122.7	13004957	1306638.7	6523143.9	1415792.6			6150082.2	29692313.3	2619998.9	1289832.5	4032664.8	5599105.2	1364411.9	1665165.7	8227644.7	3499859.5	2469470.2	21717252.3	6058709	1472909.5		4226458.4	1874385.1	4194974.6	3318243.1	2305646.9	2377737.3	9154867.8	5353196	2434456	1163885.9	1359670.9	686920.2	4862043.5	2649544.5	802205	3199237.7		6062666.4	1617523	2486952.3	82719091.9	10517930.2		3297263.6
1998/3/25	9386594.7	3242841.4	11058408.2	1798929.7	6911444.2	2537037.8			4621046.4	15683363.6	2366177	2290819.8	7441391.6	3279918.7	2265308.2	1856347.1	5522389	2892737.6	2816828.4	16463948.3	7216708.8	5868834.6		4283642.7	3073808.2	6041924.2	3056128	2483961	5339180	8978834.3	9767857.7	4892680.4	1141335.6	2757257.5	1123914.4	7414939.8	1577901.5	939481	6829871.2		7781392.6	2479639	3332775.3	30388658.9	15574743.5		4559542.5
1998/3/26	7307374.6	11896231.1	8204641.3	2124158	11016275.1	3108703.1			4233471.8	9125649.5	2976344	3267500.8	7033195.2	2962018.4	2823818	6035986	3233171.9	3785221.8	6605996.1	14084887.4	9947498.6	2688949.2		3180964.7	2729544	34934984.5	4183791.6	2417785.8	4789224.6	10905654.6	11310351.2	4543777.8	3141340.3	4953287.6	776835	3596674.2	1217748	799671	3150257.4		6366141.6	2743269	2111332.7	15541661.4	16700358.7		2982707.9
1998/3/27	16379002	18221623.3	38167466.2	6296394.1	11549578.5	5345009.2			4549910.3	28029215	5139258.2	3648027	9696436.2	6674904.8	4085826.5	4795725.9	5681192.4	4879804.8	4749046.5	15058874.2	14688600.6	4215821.6		5462494.8	4405721.2	37114394.9	3461188.3	5371465.7	5059588.4	16877763.6	10750299.9	5789337.4	2130640.5	12427309.1	1462966.9	4655043.6	3217254.5	1220700.5	12073075.6		8406858.7	3158868.5	4960113.5	21113365.9	28936382.5		3924581.2
1998/3/30	15864301.3	14567080.6	30449091	12561230.5	16488742.8	7857536.2			10770268.1	47694605.2	6133144.3	8455372.6	13483049	10349829.8	5763731.9	6483357.8	9171127.9	6298352.7	7330743	25048882	16311855.4	6111888.6		9077790.6	4810163.3	31793262.9	11227251.4	10732638.5	7161581.4	22371000.1	19635085.4	26758967.5	4070966.5	3936838.1	2219287	3208957.6	6553415	1359360.1	7663520.4		11882083.9	6252312.2	14179573.5	34901293.8	29181064.3		6026662.8
1998/3/31	12129328.8	13961677.2	14101983.7	28605994.2	7343631	4263268.9			4778112.4	44833217.6	7878397.2	37111005.4	7167286.3	4988633.5	3898329.1	4147108.8	5380795.9	4055019.3	10660983.3	15294580.9	9503544.5	3233244.8		5857382	3183064.7	19878288.4	14769833.7	5465484.9	4742695.2	21661164.8	36257950.8	9613696.6	4420272.9	2817563.6	1355622	4178697.8	7203191.4	1618959.6	4822487.3		8356154.5	7906506.1	21021506.3	27534489.3	18287598.9		21181749.9
1998/4/1	11966216.3	9938519.4	14503841.6	34028473.4	7078702.3	4065690.4			4570352.8	34142745.7	5331829.4	21159527.3	20127146.3	8714943	5253167.6	5164810	29009609.2	5413094.1	6780846.2	16100291.9	12782580.8	7120288		4020167.7	3720711.2	21269646.8	28280297	4624767.6	5015147.8	11778066.3	49748824.5	7271229.3	2420439.9	2780935.9	5198108.6	5130139.5	4256941.5	1704560.9	5893940.2		7270037.1	4259529.7	33148316.4	43443304	23528169.4		14087394
1998/4/2	15788924.3	19163044.4	40737169.4	24836541.3	15216412.4	8953968.9			11022310.9	64625982.7	5703692.4	32502328.6	83379210.3	13547590.5	11886847.4	19799268	23091323.5	11733825.8	11846372.6	30422297.8	22700515.6	17786386.8		10138250.3	7646956.9	18723215.6	32266119.3	N/A	10893121.8	19207160.4	27348471.4	10643964.2	3542006.7	4543251.4	5019202.2	4452563.8	5850218.7	3846321.1	9569809.5		11165539.4	13896384.2	23062769	40044842.3	55833370.7		11935729
1998/4/3	18176682.3	33230596.6	41903962.5	69275324.6	12375948.6	15415797.9			20820179.4	62487826.4	4341481.7	39806458.1	103671457.3	12921387.6	6619526.4	9646176.4	12746948.5	8581733.2	7183094.6	14111853.2	27519052.5	8398394.5		6390446.8	4081985.1	13268530.4	24630322.5	5134192.9	5521608.2	27630414.1	18144663.5	9257500.6	3782208.1	2949918.5	10548136.5	6327468.8	3896632.4	1686970.8	21395613.3		9753565.9	6963468.2	10072789.7	26637617.1	23144094.8		6354838.4
1998/4/6	15910454.2	26137980.4	33400911.5	46738630.2	68446882.9	13131863			17931584.3	42578934.6	9596784.7	N/A	82590472.2	11106305.9	14763349.7	11951751.1	13847147.9	8641055.1	10824907.1	17549785.2	29773559.3	22051069.8		10741265	8764913.9	15489770.6	57438823.2	5023137.4	9070626.1	20479409	20483966.8	9869902.5	6096026.6	5759236.3	8187058.5	5837277.1	8285155.3	4749600.5	20328084		13946066.6	11209204.9	10755239.4	46856215.1	29956793.7		8188993.8
1998/4/7	16946241.8	13670101.4	22743767.2	47803052.6	55195621.8	7288508.3			6919147	26444267.5	14088725.6	28572051.8	N/A	13049135.1	17298463.7	6833391.5	14323978.9	5382199.7	6422891.7	33135079.6	16461490.1	8754751.1		7407902.5	4759480	16737402.1	22658996.9	5053602.2	8483989.6	15304500.1	12117063.1	14917694.6	2508828.5	3442689.1	5804913	2736199	8223726.6	2003435.9	10131682.4		7584260.6	5133823.3	9968122.8	18131035.5	30296216		15666987
1998/4/8	17392409.4	23168581.3	33728922.5	38308628.4	30026948.9	25751854.4			8783502.5	29435163.7	15031798.8	25234796.5	136714357.6	8928286.6	8898651.2	10004297.2	25032355.2	9506112.9	12509866.1	39190588.1	15964767	20772413.5		7759914.2	10889164.8	17649532.2	41541749.3	7059313	9633990.1	10706637.8	19734124.8	12300980.3	4250691.6	6099449.4	13496095.2	7205587.3	21658111.9	4070810.6	8280844		12779122.2	8678704.2	7039459.5	25391497	29559538.2		23014095.9
1998/4/9	20338312.5	19832733	26595076.6	32321966.6	21232607.5	13054674.6			7382048.5	56345225.5	12074465.1	24197437.7	57593146.8	14071131.1	7115073.2	7797150.2	16566645.7	11523952.9	29641215.3	22357847.2	14542897.3	17984320.1		8239664.2	6967757.6	18432632.6	26181991.8	11871866.6	14991199.8	16084742.4	19791900.2	9828974.3	4293841.2	6107911.2	8805186.1	5740013	6787287.1	2384753.7	12731647.8		9735379.1	8604161.4	10102137.7	32214060.7	65097888.4		17512189.7
1998/4/10	24778927.8	11016271.3	23463377.8	25061246.6	24248685.9	8095450.2			5053672.4	37603353.7	6442221.8	17015486	34415018.7	9427418	7470197.2	5828150.4	12590099.6	8156909.5	23282223.4	15092214.1	12453266.9	13362203.6		6802109.2	4504052.2	15036439.2	48562856	6831722.2	6783341.3	20953622.3	16931493.4	22865435.4	4536186	3555392.4	5261940.2	4962296	13414204	4665050.6	7938621.8		20841180.6	5980502	9192688	47910584.3	108932805.3		7104023.6
1998/4/13	23896041.5	11351365.3	13949439.8	21999717	20585231.8	6166340.6			8611101.5	67949430.6	14483253.5	30524653	42513382	9919430.5	5405204.5	6678220.2	21720266.7	33317643.1	49481829.5	16369987.7	15360151.5	7736916.1		9686507	6355349.5	14606857.6	23549287.2	4199500.8	8238843.4	32110661.2	37083382.4	38622465.5	8669523.8	7558876.1	12198847.6	3599628.5	24977666.6	4113041.7	14085495		35308921.8	6564662	22506078.2	81385756.4	95582736.3		7984357.5
1998/4/14	11719978.7	6379716.2	7424725	12630304.8	11084682	4039784.9			3859577.8	47101654.4	8301172.9	13092860.4	21350476.2	10881791.8	4138668.4	3638447.2	14547852.6	10783890.4	17021965.7	5611760.7	7171404.3	4625253.5		5904096.7	3937936.9	5744450.2	29622448.4	5509924.5	5346216.3	12894536.4	14217736.2	13936339	6399777.6	5824078.1	5949210.7	4067722.9	7668832	2022045.2	6364767.7		12276928.2	4887860	9701039.1	35917885.5	36003787.6		6819481.1
1998/4/15	11405122	8893532.6	9934881.2	22374574	11701530.2	3135130.9			5774670.2	30123447.8	8554342	34625540.9	20664484.9	8842719.8	4790047.9	3559473.2	53967318.6	16214449.1	14035954.4	9274596.2	10200472.3	4298194.1		22525724.2	7089876.5	11496941	11249517.1	2701075.8	41622759.8	11941218.1	11529298.6	8693903.9	5927251.7	10401611.3	5188774.5	11293047.5	8713059.4	4689351.8	4015863.6		7087779.2	13000491.5	7786983.4	22660263.6	23856907.9		6176655.6
1998/4/16	13842939.4	8193585.1	8385969.3	30834104.1	13937133.7	3874543.3			4481489.3	18478499.5	21051983.9	25475311.1	23583984.6	8080126.7	11047904.7	3795782.8	16179165.5	8121860.2	14658918	10611572.5	9280471.5	7646816.2		10711143.1	15670578.8	7862672.9	14581036.6	3813573.2	27401048.7	13947195.4	15396967.1	13264127.2	4686327.5	6232824.1	7348276.6	28496641.9	8552152.9	11009471.1	7403237.1		10344819	9072238.4	6425729.6	29190806.4	23918772.9		7868861
1998/4/17	9705088.4	8432940.7	8457653	30186445.9	31383242.9	3763051.1			3992663.9	23457253.8	20043109.1	13303712.2	14317842.8	31784138.9	12635175.6	3703549.7	24220546.4	9296923.3	14635737.2	10279429.3	10616821.8	7263922		5715187	5483775.3	7019010.4	8313409.1	3306669.3	28427093.9	18249119	13024470.6	14239443	3855535.6	4790461.2	6344794.2	13240948.6	N/A	4829818.6	8822532.7		8638276.7	8649642.2	5664552.8	29977577.3	22326994.4		6975437.3
1998/4/20	9478758.3	5636320	5054370.2	15725968	15865919.5	4388604			3173866.5	57072004	7893374.5	5377761	14132418.3	12530216	N/A	8061652.7	15242659.1	8374625.8	9848584.1	8817172	6535820.5	8064519.6		N/A	8796972.4	4929639	5628285.4	1801168.2	19477524.4	38526437.3	9451182.1	6353125	4577326.9	5318677.9	3034869.9	21633847.8	5200046.2	2167670	10717559.6		7215065	5548935.6	4514741.6	16491922.7	N/A		8721851.1
1998/4/21	6609965.9	4454231.9	7749613.3	8293433.3	8839004.5	2737654.9			2824178	41708944.4	4935716.7	6391871.7	8646156.2	14191828.6	5516602.1	4101423.5	12121811.2	7628047.5	8117987.9	6830567.2	9011811.9	9187436.9		2821588.8	N/A	4367880.6	7034079.5	1567933.2	36254450.9	15437975	8819326.2	5016646.7	1933384.5	5336375.2	5921047.4	21448096	4549436.8	2298920	3694585.3		5364494.2	10209248.5	3522399.8	16784388	11004464.1		5681064.9
1998/4/22	9309057	12396582.4	7800936.6	11173357.7	16022117.4	3091687.7			2790983.1	36648756.7	7072011.3	7449071.2	12238253.2	16898642.1	29996599.4	17451808.2	12008239.2	6910038	12845878.9	11185616.3	33824365.2	14243579.1		4537407	5673773.2	5417508.6	12646845.4	1739233.6	57380672	13891225.4	8153668.3	4332129	7980843	6024683.6	3265891	16656462	7756430	2763034.5	8708906.5		5622832.4	10937595.1	7223946.7	23636866	19163197.7		6629946.4
1998/4/23	10071117	7727892.8	19353681.8	11545303	20465114.6	3869340.1			4440450.2	18035022.5	10736363.7	8660998.4	12283100	32492999.3	10845727.8	13226398.9	14180353.1	7120729.8	6688862.6	10072547.6	15234794.2	7578062.7		6067225.9	5645143.5	6036099	6053163.6	2881228.1	33943221.5	12057690.4	8184149	5642727.9	2964789.3	5605739	13301209.5	10511294.9	2846388	1963906.2	5624728.7		5888328.4	24321495	6295655	16694057.9	20105376.7		4992363
1998/4/24	N/A	10062127.3	14929795.5	12499498.2	97901151.7	4328436.1			6837701.6	19920014.7	6457547.9	8553388.6	12021475.6	22384410.8	9214894.1	6253411.2	14000303.2	7078180	10433852.1	15066371.9	13341933.8	6129374.8		4653578.6	5328626.8	16912801	7370854.2	7411796.9	17189096.4	28152260.8	13755787.6	7460250.4	3191700.4	6228166.8	18209961.2	7316020.1	5704568.4	2739261.3	6432513.6		6269736.4	11546242.2	12667300.3	16648517.1	23361393.9		4803359.3
1998/4/27	10336631.3	7831748.9	12825671.2	11703537.4	109998970.6	4211199.5			8574391.2	20505917.1	2616722	9594681.9	11399049.1	17981403.4	14280857.8	6017251.8	8757287.6	6525027.8	9503485.5	15526752.7	8051371.4	5384678.6		5646201.9	6767398.6	13688043.6	11000324.5	10114245.7	11148490.7	16108246.1	18705483.2	7153076.3	6354404.7	9017206.1	17103735.6	12582671.7	3543771	1849202.1	6302286		16350726.1	9287536.9	30109235.9	12182419.1	17996408.8		5399027.7
1998/4/28	10988505.9	11322688.8	6893305	7113525.3	74316110.3	5874728.3			9027017.9	8275460	5219160.4	6867672	16242064.6	13476816.9	13024187.4	3718759.2	N/A	8131907.7	9675553.5	N/A	24747754.5	3908164		5480680.2	5148657.1	9087931.4	5087744.7	8737871.4	9408997.2	12724008.7	22934587.6	18317863.4	8814532.1	12720974.3	11880667.8	14821088.1	3318962	2300967.4	5292273.5		23043390.8	N/A	22652252.2	22796997.8	19678680		9645357.9
1998/4/29	9229021.5	9798286.2	5983174.9	4480811.9	32193319.6	3656200			5091774.8	11625631.4	17812591.6	9582395.9	10856694.2	13976629.1	27606453.2	2199453	10325638.2	5611526.6	8338182.6	2201290	10825550.9	3760365.5		12214179.9	3814666	5676571	4389465.1	4305820.6	9930995.2	9529338.7	14552404.9	14593983.1	10220919.5	7392098.8	8167391.2	8660084.1	5830259.9	2376532.5	5051151.2		9507004.6	6329329.8	12233066	15849014	19473571.4		6932821.1
1998/4/30	12035162.1	8845425.8	12593012.1	7487952.9	32983116.8	6337753			7459009.8	25536072.1	17114400.3	10505697.7	12821907.8	10762631.8	13750501.7	2785456.1	10491236.2	8880893.9	10632846.6	31812405.4	54697224.2	3478767.4		7193989.4	5745980.1	13017136.2	10699755.3	5590333.5	12567093	10571975.8	10022237.7	39276475.6	5011238.8	5647141.4	7225551.6	5145120.6	4608584	N/A	5207432.7		16876947.9	5292495	11196147.2	15268286.2	20853597.6		10602811.5
1998/5/4	25805931.7	16653728.9	33834112.2	11510469.6	35165680.2	7600489.1			7564904.2	31615104.9	20670308.7	7798702.1	32158883.5	18151252.5	12611617	4073444.8	22037415.5	12831417	9753233.7	14141402.2	50463081.4	5024164.5		9634914.6	11267670.4	6887076.7	8108804.8	11957942.2	11151058.3	25373151.3	21659098.3	14949237.4	8330878.4	7689478.6	10689376.1	6385975.1	11293968.3	5627395.2	6631440.7		22560802.1	13550726.3	23126111	22320690	29553785.1		8021416.6
1998/5/5	14577621.9	12023703.5	82838163.9	20692616.6	29130680.4	11787149.5			12722045	30006393.2	14782273.2	6540930.9	15810052.1	15126163.7	11193828.1	2879078.6	11191503.1	7278495.7	6344289.7	13418725.2	N/A	3754682.1		6851858.3	7824037.5	4656107.1	6566130.5	20209123.2	9528912.7	17361559.5	12081586.7	12978247.8	5038324.2	9353969.8	6076302.6	9511971.7	5778581.9	4470853.8	11954326.1		10478289	10291718.5	25069586.9	18639437.3	21499336.6		7993322.7
1998/5/6	13164645.4	9267151.8	85785299.7	9236914.4	40704677.3	12743804.5			24858999.8	9105483.2	21133051.9	7983010.5	15835232.2	12312046.7	10080956.7	5637485.7	15145395.8	7999354.6	7047320.4	9925126.6	19435268.2	6731601.3		6241777.1	5357000.5	16177788.2	7561033.6	11201785.3	10450604.8	13784573.7	12299711.4	8316007.3	4964704.6	6154121.5	20064237.3	13676939	4935821.3	3551651.3	7181522.6		12930200.3	13286366	52044399.6	14222661.8	23139083.6	202425401	9808974.3
1998/5/7	14189586.5	42987973.7	71808851.1	34322980.6	19261250.6	41752230.8			13297182.7	6924825.1	25835052.2	7824912.4	19904409.3	13522508.4	12328883.7	7035293.4	13148113.7	8966998.4	8664923.4	8584407.2	23755648	7360675.6		6807743.2	11630729.7	9980300.3	28375959.5	9622112.4	13748063.2	16968744.7	12340168.6	9288334.4	4942508.2	7014658.8	10275531.6	9334346.8	5266143.1	3423617.4	18192321.7		9898263.2	10832610.5	36763128.4	19490563.6	28128926.4	166375917.4	13802606
1998/5/8	10230885.9	25623704.7	104458093.5	28259818.3	36648941.6	33904556.2			9823029.7	7383693.5	23225749.9	7480943.3	N/A	10883482	11636461.3	18609246.1	8003183	9739164.2	12493048.5	9802838.8	22804149.8	16085788.9		5545675.9	16591506	8308598.2	10531915.2	8546787.4	10514372	16772563.7	12168710.5	8546683.9	5575551.8	6074868.4	14310946.4	9392410	8377649.5	8278013.9	21313640.8		10799962.4	8952298.2	23922619.3	19079275.5	23003132.1	88916745.3	7497046.8
1998/5/11	14090916.7	23332989.7	121116314.2	22922649.1	26990853.6	26996329			N/A	12429254.7	16632745.8	9043223.6	38958178.3	26776309.1	34725598.8	42620250.8	45472062.5	12817820.7	30855807.5	13588029.1	38334313.2	33561875		8690872.9	47444565.8	8914520.6	13453624.8	11050517.7	22716506.1	15939645.5	10755772	8351321.6	4998674.8	6324126.3	7726017.3	5211536.5	6767433.9	20354073	7652067.8		9736893.4	10065303.6	19331911	17103143	29835316.6	44507740.6	14185521.1
1998/5/12	8116619.9	9768008.2	99807660.4	11729398.1	13329492.4	12509342.9			5669903.3	13292536.4	10863871	8053194.2	13585515.5	28053620.1	9315338.9	16679863.6	14680792.3	5356208.7	16808022.3	6164574.4	13078860.5	8641076.4		21088618.6	14357970.4	5484221.5	N/A	4962054.8	8212839	10399233.4	7182653.4	3847534.3	2729124.5	4140420.1	5790910	6159992	6142454.6	7741673.7	5356437.4		5185612.8	3724361.3	16171305.2	9796681	19363093.7	36753749.7	8620354.4
1998/5/13	8560282.7	10610325.8	226679895.3	12099194.7	18600633.6	10970654			10953637.7	11074042	8822424	7506727.4	18711868.7	16188338.8	12224680.6	11617465.2	15773461.3	7865609	14949784.4	7057442.6	21219407.7	10188387.2		52640852.3	9404034.7	6508093.5	16581545.5	5395533.3	10611205.1	13627773.5	8465119.2	4345541.9	3500527.4	5795443.3	5888369.6	11770928.8	7087462.4	3017796.6	13789997.6		16698275.1	4557446.1	9149215.7	11216157.2	22799098.5	14043830.7	10082386.9
1998/5/14	11900852.1	10555143.5	148561190	10147946.2	19544348	10584159.1			7063812.5	27579174.9	11042091.7	5645638.5	13336698.2	9553100.3	14665690.8	10274501.4	14181198.3	8339184.8	10232967.1	7614919.4	11874917.7	8365161.7		19846419.6	28362338.1	5911909.8	13681874.9	4162171	9837527.8	8404311.9	13472910.8	5730576.2	4877622.7	6505330.2	4222722.2	5581353.9	5500215.1	2755048.3	11058272		9197017.8	6202778.2	9955692.3	12723992.7	24975069.5	13297635	20516065.7
1998/5/15	8667341.3	9175340.3	73668365.2	13638892.7	13936660.2	7510004.1			6614930.9	35765009.8	11556976.5	3555406	49607868.1	7663678.9	10136866.6	8603003	9987279.6	8888821.1	11376641.4	5803977.5	15874319.6	7121068.5		13122284.2	9608018.6	5541511.1	14377616.9	4685082.9	39523234.9	9909010.2	9851267.1	5212135.7	6347700.5	6873564.8	5626395.1	4721374.8	3347324.9	3255470.8	7304481.1		14142197.8	4074127.4	N/A	9611835.6	21600177.6	15229277.2	30955333.6
1998/5/18	7446423.8	6454625.8	95187191.4	N/A	24671316.7	5486565			5426514.1	10990931.2	5733525.5	3096150.9	34621824.3	6379330	7624614.4	6015475.2	12892736.8	6305426	6069210.2	4699738.3	11596163.9	4093306.4		6954898.1	7472909.8	4507281.2	12166728.8	5058401.2	13176529	10156054.6	39874956.6	6040103.2	3203843	N/A	N/A	3297932.6	2135763.4	5452762.2	4603009.7		13849463.6	4762396.5	7595393.3	11410192.4	16840335.7	7053828.8	13164916.7
1998/5/19	9742505.2	9418564.4	49906662	9903986.1	30282474.3	4140812			5011879.2	21643151.6	4119526.8	21611050.8	23629784.8	5708190.2	4702692.1	3176820.9	9412944.6	3804056.9	7406444.4	2546890.8	12206592.8	N/A		6436975.7	6177458.7	28161266.7	8707362.1	2757017.8	6463049.4	6176833.7	13629497.1	4803379.1	2157158.7	3847725.5	3619898	5280481.4	2617238.2	1556577.1	3751591.4		7949853	4866661.2	5316970.2	14215399.9	16245944	12673466.3	5867050.3
1998/5/20	7517587.4	5738819.5	31669007.2	8534682.3	12353227.3	5795655.2			6019895	11758067.5	5808516.5	15634249.5	32070290.2	12400489.7	4729893.2	9194902.5	5061370.5	4515983.2	4497954.1	2979521.6	8315335.1	8301145.4		4616407.5	4634560.3	60539335.3	7503444	1620306.5	7702398.2	7444546.9	11967294	2897040.6	2445468.9	4683606.7	7784712.2	5965288.2	3440450.6	1441934.2	3626695.7		5957184.3	4110487.6	5019310.5	10634381.8	14892708.4	23116230.4	7500353.3
1998/5/21	11939185.7	5461949.2	65515614.2	7884039.5	20370388.1	4526162.3			6944818.7	7336879.1	5238371.7	11873456.3	9539354.2	7249712.3	5704852.3	7286927.6	9379904.1	4681697.8	4110750	3553354.5	8821407.1	5348921.8		4835602.2	4401319.5	35288827	6654412.5	1771704.4	7306677.2	6634565.8	7033579.9	4742897.1	3007307	2651322.6	7147263	2777433.6	8241148.2	1779526.6	N/A		6906960.7	4406515.9	6852486.9	9506977.2	23224948.8	11058897.4	7703738.9
1998/5/22	13918271	15928958.6	86929955.4	12404100.6	43226213.9	8118649.5			5604598.5	23180438.6	19605088.5	14791202.7	13729474.4	11049633.2	7834457.4	5914726.6	9920938.9	6101375.2	5230148.8	6745709.3	16398795.1	8498152.2		7709427.2	6183742.2	22810797.1	12418497.9	12979801.3	9997404	7306288.4	11442597.9	4663081	14046685.4	6837709.6	6901393	6054325.6	5097949	3113665	5395509.4		5915450.7	4165447	4703478.2	10101008.3	17307345.4	21824154.3	14449964
1998/5/25	41201651.3	64591516	188341253.6	24743802.4	28471883.4	21110387.9			14224748.5	26609364.9	39782552.7	11024307.1	21331807.6	11579558.4	17000490.3	6949077.1	11783686.1	7394974.6	10719268.7	5457025	24468072.5	22025342		8473544.4	16611161.8	16227179.1	14280937.5	6611085.3	13204842.9	9433996.7	12192945.3	5144991.3	17287594.9	15227061.4	22848937.2	10316403.3	6321466.5	5446888.9	6240577.8		8598346.5	5161930.6	20877241.1	14524931.2	26472220.1	11350912.7	24072553.4
1998/5/26	15460094.3	24693689.5	N/A	24147305.6	22618867.6	8627836.7			10513674.8	21061522.8	16151571.4	8314397.3	11466889.8	16269369.5	45276240.1	20662041	10018315.4	26621502.4	16523180.4	27042811.3	10148195.5	28850277.6		8072487.9	39227477.6	15792520	7860811.4	10679813.5	N/A	7192766.8	7753400.5	4729734.9	7503137.2	8150733.8	12339924.1	6873084.3	18957326.2	4680266.3	5171494.6		6916693.1	7466412.8	13669330.9	9477173	27884523.6	19757622.9	11766084.4
1998/5/27	10612036.1	41222855.8	61263041.2	16075869	23310065.6	10903599.9			12501573.6	23164792.5	14472052.8	7182051.7	16052215.2	12599990.4	24294376.1	12885281	16656351.3	11223000.2	52742309.6	34746713	22894425.4	26725955.5		14274974.3	15552728.3	15447656.6	15085512	5182107.6	38758792.9	8088920.8	11533125.9	4514369.7	8169947.6	36214818.5	30059353.7	16115602.4	7932021.2	3689173.2	7521903.4		10249233.4	9650791.9	14342029	16331396.9	50636358.5	15996047.4	16236631.6
1998/5/28	11331794.5	16858382	46146571.9	11564116.1	23968650	6202910.2			6317698	12439093.6	9014739.7	6852921.6	11943377.5	N/A	13914297.7	8213973.8	16134136	15074453.2	62744087.9	N/A	19968790.6	12982935.5		6401707.8	10448429.6	37987236.3	11627519.9	3730587	26304692.3	7087437.9	36872210.7	4790623.4	8704347.4	18551576.4	14434177.7	16003941.8	6997132.4	4085368.2	7584611		6894121.4	7142633.3	14313947.5	15725935.2	28255204.4	9266566.4	11862711.5
1998/5/29	12430863.4	19934777.4	37623436	14704198.8	14231392.7	9593071.4			9739680.7	18574104.6	14476582.4	4019024.6	11740926.7	7991651.6	12760290.2	5756216.6	27797383.1	14287028.8	24592912.3	19467128.6	33585148	11711740.5		7724070.3	15510391.6	18580680.4	10887185	3435410.6	13095274.4	8351871.9	14710053.8	3552471.4	7642639.3	12063110	11036731.3	17836113.4	8952573.5	12726845.4	4811882		31259163.3	8831983.7	19217273.1	17527508.2	27249881.6	4260116.7	16655290.3
1998/6/1	9713566.3	15038823.4	36037234	8582168.7	25450206.7	8449853.9			23537056.7	6111568.4	N/A	9541547.3	18283400.8	23579666.4	19942779.2	5398784.2	14845633.4	46633041.6	15658562.4	16987404.1	51735756.6	17221097.7		16879420.3	35979556.8	17272835.2	19437112.2	10709449.8	11484680.9	12814483.2	14514738.3	7592583.2	14140841.6	11352648.2	7343049.7	21751320.5	11642311.5	25344270.6	23437604.5		41919866.3	8151686	10944258.8	56854004	21616143.7	10768234.1	14088107.9
1998/6/2	9103578.8	10944010.2	36105467.7	7515090.8	94442423.7	35265508			11419315.4	12973361.2	33297984.8	16909460.3	11817141.5	10645854.2	10323318.8	10349091.8	50475588.4	14554149.3	12074120.7	13001003.3	25936690.4	11303970.1		7110125.2	22133915.4	11151049.3	9710516	5966288.4	9160933.8	18080876.9	19090015.7	9106874.4	6392517.6	7448085.8	7874715.8	33712497	6619243.2	7215583.2	22060987.2		17534842.9	6251606.8	12402987.6	17389683.7	13544396.9	8440179.2	12218916.8
1998/6/3	10416078.9	9233634.4	24317036.6	10742824	91302987.6	13432901			7318340.2	17817897.5	91656294.1	11103657.8	15447167	10533126.8	7836419.8	8409251.6	26587977.4	8905275	34724074.5	8319071.4	14169907.8	20590086.4		8146628.4	31579834.7	10827658.9	10084712.5	5603576.4	12295313.2	14493452.4	18103351	4004742.1	8272839.3	8506272.6	12915863.8	11471840.3	9184322.2	6685289.9	17615883.6		11931684.2	5884625.1	11670111.1	10927733.4	27311117.3	4913214	12345947.5
1998/6/4	10485398.2	9454967.2	16419348.3	8707585.9	47904927.9	9896762			6693764.1	12375340.8	44062203.2	9055718.2	16943880.1	29082684.7	10097854.7	8097971.8	19416695.3	11609522.3	14599793.7	9938769.3	12529630.1	11808944		5685944.9	23660501	11409055	12945359.7	3524255.4	9164615.5	12788730.5	49258127.4	3549329.6	7736351	7616080.4	5381581.2	11952276.1	6552740.5	4479125.6	15939179.5		9080720.3	3733041	10366434.2	12324152.3	19797155	4549784.8	27699089.8
1998/6/5	8163445.4	10706581.3	37934930.5	7461175.8	86288466.1	14704451.4			6668439.3	19245014	61814480.6	7854547.7	10054320.6	21298271.9	10241118.9	10316972.4	16042698.2	N/A	12802958.3	10380039.2	25718984.5	12651206.3		6272993.3	20263913.6	11451196.1	8511489.1	3680153.8	8571075.1	19495100	35005330.9	4425293.5	8626112.6	7586986.5	6926120.8	29840754.3	6612868.6	5739493.2	9975732.5		9751807.3	7308031.8	9912179.8	13642327.5	20074790.8	7600025.1	17835007.4
1998/6/8	7619922.1	10002593.9	44805893.8	8017715.7	133030791.3	18239643.7			16583145.8	10984319.7	96570481.5	5345618.8	10178687.9	10553138.9	7857537.1	N/A	10234101.4	25133442.5	8160757.5	4803049.5	24571345.8	8665594		6598325.1	11174358.8	9249302.5	7353846.1	2253999	7258224.8	30180152.8	37352101.2	3196993.6	5348922.7	9014775.5	8295706.9	18011072.3	5484882	3082975	5579600.1		N/A	5747343.7	25042669.7	8572682.4	15967291.3	2635102.5	12441628.4
1998/6/9	8110834.6	10057643.1	33506413.3	6747813.7	80742599.5	14813083.6			7575180.7	13628564.8	43175127.6	5633887.8	12306669.7	10342939.3	9442771.9	N/A	13129684.3	13260309.3	10899768.5	3295149	18848649.3	8716252.9		7291390.5	18338627.3	10611534.8	6445387	3676419.2	10352383.8	20351042.6	35399000.1	4118721	7940134.6	6964841.8	6964163	15271366.7	17253438.8	3976857	4801207.8		8992749.3	3452342.3	31109145.7	12366232.2	19598221.8	5837122	20168163.9		246980431.6
1998/6/10	6509859.7	14002983.8	81528987.8	5578132.7	45931036.5	7534939.2			4831607.8	3432080.7	34055402.1	7161088.4	23209954.8	6080974.6	6141746	5633947.9	8144629.4	7480898.5	6637824.2	7877807.2	11296780.5	4420581.6		4527304.3	11922543	5953741.8	3921754.8	3276224.4	4858344	11237608.4	21214033	2648662.5	4471012.2	3893267.4	4880868.6	10719039.2	10234399.6	2171927.5	4484605		7280938.8	2216492.7	13114941.7	9625586.2	19787516.2	5312792.4	12577725		95016516.6
1998/6/11	5287072.2	5955577.3	33401420.4	5926674.8	29426693.3	17153062.4			4298610.6	3872595.4	12541978.4	4383466.4	7175910.6	6310926.3	4503070.5	4231659.6	8175959.2	20145948.7	5232716.5	3573988.7	10930609.3	3834345.1		1745616.2	7236009.9	2989855.2	2223717.1	1424592.6	4104640.3	8449224.9	14645146.8	2257994.4	2957558.8	3244973	1916669	6397765.5	9354543.1	1162124.2	2741622.3		4415532.5	2234082.7	11899556.3	8894736.8	14324574.7	2626583.8	16613874.9		39765285.4
1998/6/12	3838548.2	5860833	56580039.2	6265498.9	41094771.8	N/A			4883450	13198987.9	22081825.6	4299060.5	10391884.9	8449691.2	5917495.1	2879254.4	5619992.9	32765988.9	10417274.7	4444503.2	18153574.4	6564920.6		6027504.1	9503156.9	6259546.6	4013018.6	8280414.1	5165630.5	8791997.8	15888391	3192599.6	4831442.1	4200516.8	3802342.5	6108673.2	41049942.2	2082565.2	4892417.4		6623367.5	4054985.9	9402205.7	9719458.7	13065789.4	5737991.5	12609483.8		49582415.6
1998/6/15	5803537.3	5168850	56446133.4	3626437	25494162.5	2851714			4295653.1	10825860	37368260.3	3368477.6	5862665.3	5842710.1	4602826.7	2613755.6	6230543.6	41978504.9	11588877.9	5413941.2	12697327.2	4633714		2862563.3	9311952.3	3647599.5	2495927.4	2696302.4	16043091.9	10332575.2	8619705.5	7309340.6	4106288.6	3070659.6	3643612	5172089.4	17750483.6	1825508.1	4147812.9		4230395.2	3619744	7460344.6	13293272.4	13890412.7	5226222	8266478.3		95881258.7
1998/6/16	7429428.3	5284195.1	44317211.2	5795180.7	22774009.3	1168528			5655379.9	9581920.8	16061909.2	3615616.7	6190708.9	6647032.2	4603853.2	2298116.8	11468080.4	14555529	7760701.4	3113599.9	12510966.1	3467304.2		3994584.2	10045481.6	2825599.9	4444691.5	2741199.4	8046735.5	10538670.2	9379439.4	4555299.9	2923244.6	3618990.3	3649655	4810217.1	6271572.3	2275761.5	2954730		8180347.7	2812882.1	9634056.4	30893852.9	13788012	4493889.3	10103808.3		46391842
1998/6/17	4161274.5	2754365.1	33152375.7	4433263.9	12941928.4	24925844.3			1883699.6	30628714.2	10688039.5	3724693.6	4773232.6	3321113.8	2402008	2622803	4718052.2	6129508.4	11526154.8	2860791	6633001.1	6400117		2234532	9826222	4137135.2	4076780.9	1750158	14434036.9	7404886.9	13487814.7	2752178.7	1897576.3	2467458.2	1608200.4	2937621.6	4277335.2	1177553	2751491.9		4722078.6	1817145	3979704.6	7901683.6	9186205.4	3065955.2	6194438.9		23397931.9
1998/6/18	4806908	3175203	32371236.8	2738559	12513030.2	12164311.7			2876158.5	17564757.5	12373447.5	2154112.2	6585260.2	4784082.9	3179070.2	3833271.6	8540344	5855363.4	6873208.6	1609714.6	7895099.2	6157078.4		3216771.7	8066823.8	3331017.2	3199269.6	1415186.8	16036586.3	8497418.4	24695543.6	N/A	2837816.2	2246467.8	2788043	3276782	5683771.2	1395510.8	7956544.6		3987423.8	1280240.3	3984837.2	8621973	8882982.2	9305745.4	4050456.2		25327967.4
1998/6/19	6333365.9	5376453.7	19267978.6	5156454.6	15695780.5	9245357.7			4529797.2	15608734.8	12754272.3	4046323.3	8316324.2	6489094.9	3343866.6	2399313.6	28339288.8	14619737.2	9494368.3	1596439.4	11316384.8	14064201.3		2569607.3	22223568.3	2558065.5	22977669.4	2729980	11945260.4	6570946	13303993.8	9308772.1	2575337	3130418.5	1175462.1	6104475.7	4895816.5	1560673.4	28244853.3		4295514	1597070.4	4559768.6	N/A	7913116.2	4545289	5140086.5		46845043.5
1998/6/22	8245425.5	6397176.9	24656374.1	4259298.4	29944748.9	8731445.8			4087432.4	14996490	12186271.2	7147485.2	10702494.5	7354541.9	4911342.3	2739506.2	22228252	13840976	28906835.2	2500266.6	9686864.9	6625504.1		4165522.6	41297548.8	3364767	37333156.4	7586376.6	20651886	10586361.2	9595000	11506449.7	5727478.7	5169380.3	4480937	6155484.9	5279625.3	2448652	51471454.6		10006368.1	6725519.5	6320914.3	N/A	12401304.2	5404070.5	8307971.4		N/A
1998/6/23	9694608.2	4383430.3	15882647.6	4382584.7	16739528	6858886.6			4168231.4	12016953.8	12159774.1	4679998.5	8773850.7	5050342.9	5307882.1	2210234.4	52745847.8	9807864.1	44764176	1695404.2	49441351.5	6943448.8		4445620.4	25654684.1	7070110.3	18203311	3084342.8	42560226.9	7849666.4	10057404.1	6946554.6	9763854	3649639.2	4146817	6385683.3	43921086.6	2297735.9	26329647.6		6102915.8	5467903.1	6022837.1	34396187.8	10802346.8	20193912.4	6379750.5		61110849.4
1998/6/24	6943528.5	4457476.6	13602653.9	3374009.5	40368926.1	6613856.9			2207859.2	4370777.3	23701142.6	3825014	6004908.6	4975642.5	3267374.6	1556892.1	32124143.5	8154305.4	20981979.4	1636634.9	22952790.4	5939704		4744358	22416700.4	3982850.2	10009706.6	7115326.3	16632463.5	19145606.1	7807784.8	5196449.7	6085792.3	2116782.4	1554571.9	6744401.2	47836800	1966297.1	30362843.7		13783063.2	5816146.2	5646635.8	14846775.2	12076524.7	6584069.3	7227872.8		64713663.7
1998/6/25	4149923.5	6101663.1	12985841.1	2878711.2	N/A	5011892			4786105	5450786.7	30399829.6	3016181.9	7742625.9	5421567.2	4085270.2	1427110.8	96404773.5	8471686.6	13468265	1699053.9	25157398.7	4521656.5		5688594.9	18494407	N/A	15644644.6	2893847.8	17342959.6	8406843.3	8886242.8	4731997	3628560.9	3188322.8	5540103	5604991.4	15877913.2	1696582.4	17467893.4		5513215.3	2372171.3	4151326.4	9872936	7455713.1	8809577.3	5464009.2		47839104.6
1998/6/26	6772275.1	6119341.7	19200622.2	3166810	11453530.8	10454086			3059599.6	8710997.2	15604963.2	3734928	6766444.8	3810113.2	N/A	1501595.6	73750809.5	5649633.1	7967808.8	4350541.4	13158087.9	3810381.3		1918242.6	30415186.3	1994374.8	8153936.9	2348387	8260569.1	5406979.9	9018927.2	4044884.4	3615228.2	2933482.4	1161509	4942124	32753168.7	1068495.6	11825794.3		7622111.3	1593747.4	7707294.9	8657900.8	7164811.6	12081572.4	3915999		24986893.6
1998/6/29	8100933.5	6668819.3	9566460.1	2151015.5	24474000.4	N/A			3046323.6	3629173	9247121.9	2254713	6216686.1	4309394.8	3224218.8	1009206	30894138.3	8251184	7414685.1	2078106.9	8721959.8	3009659.3		2553914.4	20056249.1	1995612	4420087.4	3391348	4479094.2	8470455.7	N/A	7221569.4	1381704	2632432.6	5466128	3894418.6	44186757.3	1219679.3	8764483.9		5571229.4	1299720.2	4533920.2	6574677	15737812	7568368.2	4683727.8		24410268.1
1998/6/30	2853772.8	N/A	8336598.5	1813267.5	15391283.5	4895950			2053068.2	30340024.4	9024739	1421025.4	4490816.2	3762099.1	2344095.6	1280876	57461876.7	7672536.6	N/A	2370244.5	6684276.3	2836862.8		2021664.4	14064520.9	1948881.6	3541307.1	2220484	4273449.5	6942847.1	12775250.9	4052620.8	2067767.9	2530571	2390350	1887656	13356373	1296571.7	7853858.7		4601031	1717775.4	4613337.9	5007552.4	12882121	4925933.8	3572408.4		13055685
1998/7/1	6268708.4	2797852.2	7305279.4	1779376.6	15351810.1	5125178			3180192	22530489.6	12726217.1	1333696.4	4155904.3	4905551.4	2191045.6	1081654.7	95737261.9	5036987.7	4631881.6	24719945.8	10241897.5	6233767.9		1801094.8	15821131.2	1710275.5	3296857.4	3179968	5026388.9	4843561.8	12563537	2875859.5	1930131.6	2407003.8	1645220	2742743	10576487.8	1007001.6	4854132		4060869.5	2268127.9	4806192.8	6296636.1	10029262.6	4754264.3	3453747.9		15072692.8
1998/7/2	5203033	4210782.3	14570705.8	2239323.5	15380666.7	5055440.2			1815050	6043450.1	12481503.9	1297387.5	4955676.3	3039065.1	1876154.2	1654569.8	57761883.9	4181479.1	7016456.6	5050936.7	7547437.2	6669355.4		2462427.7	17097628	2240784.3	2982286	2534634.6	4126529.4	7300182.5	7939890	1964484.5	2358897.4	2685407.1	1452597.5	2727280.7	9552226.4	1447420.3	5404223.4		3328062.8	1790496.1	4303914	5702924.2	13007094.2	4730950.7	4470633.2		13032672.1
1998/7/3	8852231.3	3776824.8	12382929.4	2963193.1	20008988.2	4178221.2			1439900.2	9191543.5	8297913	1841945	4391261.7	5020759.4	2463764.2	1641079.5	104208265.5	4059030.2	8131149.7	8312428	9083854.8	25428375.4		6102609.6	8794706.2	5152045.5	2174121.1	1322985.4	4514823.9	4369749.7	4548043.5	2673134.8	1712948.7	3054663	1547266.5	2379239	12192771.7	1413977.5	2906419.1		3287314.7	1694784.4	3232578.2	4855839	35167982.9	2974431.2	2918427.1		9565631.9
1998/7/6	5191576.8	2410631.5	15586704.4	1710620	11152192.7	3169584.3			3458180	8942665.3	7676836	2995054.7	4349851.5	3895171.1	2211803.6	1492577	145952551.6	3467306.3	5468805.6	2970609	5591108.7	30568002.7		3975149	7920523.3	9502992.7	3585990	983254.6	4686934.7	3841549.4	8458765.2	2723349	2160844.4	1952806.2	2200600	1211997.5	6289968.2	795354	3365453.5		2527696.8	1496909.3	3488187.2	5247094	21914488.9	1674818.5	5128917		8001010
1998/7/7	3756497.5	5719525.2	10628681.9	1136299.4	7126703.9	2002494.9			1609490.9	5469932.7	7265968.4	2354836.3	2707732.4	3150660.1	1836758.8	1106462.3	86960458.7	3523207.6	4628923.4	1809462	3596873.9	24818899.9		2177826.8	8206447.9	3785905.3	1400902.9	700145	3791876.2	3341164.2	3562146.2	2437895.8	1017122.7	1474437.2	999228.6	1243178	4026762.6	512006.5	8767468.5		3071875.5	1351110.3	2480198.5	3100931.5	28751864.3	1936219.6	1719532.6		5154851.6
1998/7/8	3522532.2	4216787.7	7967110.7	2228966	8858008	1850145			1065243.7	15151891.7	5884135.4	1370256.2	2944246.3	1739225	1442553.8	711066	61868782.7	2465588.5	3608168.8	1909858	4018098.3	30193219		2129990.3	10436792.6	1981962.3	1249873.8	588951.2	3331529	1927456.6	5298516.6	1633291	869933.4	2043040.2	1757272.4	1882962.5	3245946.3	476418.2	2919167.1		1406235.3	2681245.1	2091025.7	3716445.6	59202113.3	5197416.1	2345716.2		4423388.7
1998/7/9	2333124.6	3812035.7	8941408.9	1121035	19154331.8	2056672.5			1135834.4	10844371.4	4393568.2	1880815.1	2657263.8	2355085.7	1555330.4	1043581.4	60897626.6	3174967.8	3630138.1	1737641.7	5612741.2	22432853		2181084.6	6947692.6	2889119.8	2276521.3	995127.7	2716366	5380500	8465980.9	19282500.6	945176.4	2474251.2	1609995.2	1505524	4585197.6	631345.5	7796997.9		2517255.2	2221768.9	2560155	11923050	45656038.2	1722892.2	19487178		4987745.2
1998/7/10	3537678.7	2098687.5	18451427.7	2008752.2	9050128.9	2115098			2213835.6	5100438.2	7463949.7	3283212.1	4576924.3	2299824	1824960.5	1048184.6	86132986.9	3598143.3	3894347.6	1584084	8503654.8	34487583.4		2486624.9	15615553.9	2673835.4	2576230.6	1389431.4	3082366.2	25176639	6059947.8	47096138.3	2200775.7	2354518.5	1678695.7	2349679.5	4404184.4	1218301.8	9060192.1		2938870.1	2395547	4585061.4	8190243.9	25485281.7	1542494.7	11120929.3		7547210.3
1998/7/13	5175397	2757351.6	9899599.3	2041494	12651356.4	3663050.2			2222651.5	24925871	5788758.4	2547811.4	10054192.7	6672472	2719369.5	910881	92521720.9	4282771	4736232.2	9142184	8107634	58044794.1		2280965.9	21115223.6	4170738	2673792.2	2751847.8	4188190.2	19536659.6	7527163.5	10620159.7	1342111.4	3073835.4	2561110.4	1843414	5501644.4	968413.2	5023413.9		2009335.4	2070701.9	2632036	54998387.7	26710681.7	13327755.4	4346812.5		7813800.9
1998/7/14	7195253.9	2344456	9153163.9	3933195.5	12564702.1	3240304.2			2705708	34163544.3	6363071.2	3258888.9	26186551.2	7066848	2451952.8	6133111.5	55943117.2	3195416.3	6892802.4	4333023.5	5198786.6	27968928.4		2649716	18178835.7	3783151	3108303.8	2169466.7	4531868.7	13271341.8	33941143.4	8424108.3	2294280.3	3242572	1972831	5855149.2	15893174	1271952.7	7533776.2		3505658.5	21601140.3	5097685.9	16178142.5	25392424.1	12750029.6	7935642.4		6942306.2
1998/7/15	17408154.1	1788895.6	4662634.8	1219237.6	10292983.6	1990774.9			1646279.9	23523586.4	5428350.4	2708900	6538180.1	2051264.1	1612739.3	2967017.4	30204784.3	2926398.4	3480956.9	2737426	8563432.1	16123241.4		1758162	12303527	1989747.6	5475341.6	8363056.2	3629971.1	86657602.3	27386076	16934218.4	1232076	6515504.1	3892612.4	3754223.5	15843860.7	669858.5	3410964.9		3784899.8	43390961.9	4787463.2	10793879.3	12914551	12885295.6	3069291		5564205.6
1998/7/16	10148615.6	2166822.4	5948282.2	3445834.6	18991406.2	2124226.3			1323746.2	20407025.6	5702900	4044493.5	5631177	1957535.8	1826417.8	5672633.2	26088502.3	2974971.4	4399448.9	3414526	5205183.3	14431122.4		2514123.1	8933439.4	2740068.9	3718169.4	3949849.9	3046732.6	71203972.8	12808331.5	4659568.6	2398903.4	4411903	12970580.1	2809184	9262716.8	1046428.4	3321632.7		6326517.4	18639166.6	2437940.5	18535473.7	18101107.2	10813311	4289096.8		5842676
1998/7/17	5235132.3	1717477.8	7766862.8	2768064.3	24010352.1	1922779.2			2231986.7	43159920.2	5352204.8	1887944.7	3601129.4	1748631.5	1788541.2	3135306.3	21560704.9	2367266.2	4506811.4	2744948.8	3611283.1	22312691.5		2030875.6	11826478.2	2427043.8	3822659.2	1813439.4	2958487.4	36483590.2	10707982.9	3309310.5	2438146.9	2031617.4	4626930	2228163	5399533.6	700853	4597829.7		6513019.6	11289962.2	3030313.9	5391081.5	14765992.2	10648638.9	3645606		5473671.5
1998/7/20	6169899.1	2460351.1	7929791.1	2675177	11013366.2	5226904.7			2538697	22029688.1	7275920.5	1680123.9	4496008.2	4575844.2	1987104.4	7687207.4	20500984.1	4089834.8	4097685.1	3232985.6	8663120.1	30631020.7		1994099.1	17581166.7	3356145.8	2087852.3	2880910.9	4006978.7	30871097.7	7785011.6	5903123.4	1892650.1	2248456	5318177.7	2076593	5264742.6	963131	2811361.1		2679020	7378759.4	3722753.4	3078077.8	19166589.9	30094288.3	3974556		4834581.1
1998/7/21	9389859.3	1928849.6	6381710.5	11604024.7	7991147.3	6055853.5			3039027.8	31755113	2825115	1186063.3	3822313.9	3152236.5	1652997.7	3615226.3	13466712	3228181.8	2754535.1	3157627.1	4473236.7	28530513.1		1620873.1	10669177.7	2181420.6	1370693.4	2990804.4	3510563.6	18780383.2	17069377.1	4948646.7	1015341.5	2129784.3	3029390	2246567.5	3135156.6	881400.7	2079803.9		2151792.5	5247149.6	16245807.8	8852940	12895762	31695395	3091969.6		4325551
1998/7/22	7387903.4	1131074	7553725.9	3813619	4632775.8	12913910.1			2611051.2	27481417.8	3027639.1	1660356	2741810.6	1978365.3	1305228.2	1817993.8	18893558.4	3340813.7	2129814.9	11529514.2	8340098.4	17660534.5		1206517.1	8518610	2079390.2	1138536	1682232.6	2421053	15637857.8	8063230.9	3051982.8	731975.8	1406156	3586188	1755040.1	13711003.4	541432.5	19045275.4		1409129.6	13000695.1	14413054.4	5576219.9	8696698.4	16554552.6	1941053.5		4828880.7
1998/7/23	2820585.7	1977018.8	34997471.2	3444215.3	5800881.2	15237580.8			4142259	15146177.4	6737967.4	848751.8	3854203.6	2348347	1690595.6	2735960.1	12736105.8	1747294	1855953.4	8543991.9	14909500.3	12354779.5		1466884.2	6259844.7	6616061.8	1768477.4	1391028.4	1945092.7	23744988.2	17322018.5	3775145.5	886653.2	2422055.6	3616942.7	1878010.6	5647332.5	471624.2	4474744.1		4600210.4	16626887	29334266.6	2764103.9	12587185.6	15171290.6	2240057.2		5941352.3
1998/7/24	4973718.2	3132839.7	66007567.5	4073757.2	13347881.2	4860898.9			9648236.7	20602223.9	7216008.8	1351663.4	5414932.9	2827969.1	1806137.2	3972185.9	15300109.7	2507965.8	2654626.8	3803204	11352771.2	22702373.8		1781245.6	15527365.4	4475933.6	1720456.9	1792376.5	3343144.3	77622420.4	13867360	5017945.5	1371799.6	1699038.7	2096673	2255701.3	7919408	995851.5	3746893.4		3324365.2	20025078	10049681.4	5154962.1	7666075.4	7024445.6	4187883.6		6867535.5
1998/7/27	3664697.6	1920469.1	34862367.4	2733395.7	7604571.8	6557872.9			3707182.8	9953926.9	5206151	9198705.9	5733405	3216898.9	3163391.2	6210459.8	15548709.2	3696054.5	5247258.1	5868825.6	7414584.1	12820387.2		1446368.4	6494958.8	5677274.9	2958200.6	1685946.5	3561871.2	25391161.6	25627545.8	8603348.3	1422047.9	3566748	2455207	N/A	5849195.2	3472431.6	4009467.1		3263394.7	27328647.5	20784589.8	5615329.7	9170625.6	25738991.9	3771995.4		5302570.8
1998/7/28	2706399.1	1693650.3	16053397.7	2630328	8739478.4	2715014.4			19411206.3	15600401.4	5078781.7	3230865.5	4463669.4	3963353.2	1600594.7	2424637.1	16232143.6	1910552.6	2698694.2	9350519.3	4260249.4	21997992.7		1334341.1	9766142.5	2836390.5	1708438.9	1051121	4200501.2	18746413.8	21498087.1	3499511.3	1805569.6	1915879.7	3386477.6	6005984.3	4587699.8	1786127.6	2665488.5		3560550.6	20625658.9	6942958.8	3488308	13310831.3	7648676.3	2354828.7		2929275.5
1998/7/29	3314645.9	2005981	14725740.2	1958178.2	5683505.7	2952431			9197498.4	7877403.8	3324055	3853263	3117129.6	2085459.8	1304705.7	2538938.4	8856192	2107188.6	1754161	7657513.6	6145223.5	11202214.5		1096830	25617060.3	6551034.9	1710111.1	508244	2882271.2	118599045.1	73398359.9	2526297.4	988093.6	808104.2	1389018.3	2023544.5	4468048	826685.5	3795792.4		3671492.6	10015032	12406267	3751396.8	5546762.6	5875143.2	10376004.8		3053654.3
1998/7/30	8901965	1876962.5	23389905	1500719.2	11835260.5	2291324.6			6277536.2	5953233.9	3801052	2902038.3	3684171.8	2409402.8	1827502.6	1443972.8	10110712	2598241.2	1742833	4698811.3	7054733.8	10901316.2		2123204.5	36402788.9	54738463.7	1410939.3	1356458	1793030.4	264763641.3	43190223.4	4617602.8	706112.5	1206363.1	2040699.6	2117733.5	3496386.1	1118406	1271398.6		1708780.3	9784530.4	10927230.7	4350619.9	5544835.9	7910704.2	7178746.4		3026964
1998/7/31	6306793.2	1760011.5	11799249.9	908985.5	17403111.6	1756248.7			3521708.7	41564030.8	4182914.3	2334307.3	3234663.1	1581464	1438642.2	1303893	13295290.4	1579435.3	1537365.5	17516798.1	7241415.3	7689999.1		1396122.1	19764306.7	45651009	1285760.9	1039544	2176468.8	95643162.7	35807016.2	3614977.8	1666625	1360216.8	1646685	1715944	3834721.2	1041297.4	1768697.2		1646092.9	33166840.6	29731918.9	5173321.5	5306202.1	10553109.6	5502382.5		3312140.5
1998/8/3	2533787.8	3871833.5	20890152.3	2832605.5	8266400.3	4464840			3354315.2	25253308.8	20058990.2	2826503	3191151.4	2413340.8	4832378.5	1665782.6	11744919.3	3040075.8	2334675.9	22247856.7	3971088.2	5945367.9		1858414.2	11282772.2	11355004.2	1456805.5	1077023.2	3276454.4	41893563.3	66421918.8	3111007.3	1262097.4	1647382.7	1345284	1039029	2491652.3	1087927.2	5703989.3		1818405.4	15973948.5	27867318.4	3851511.4	6849659.5	10983170.9	2947194.8		5146588
1998/8/4	2194918.4	4905001	51660960.3	9160576.1	11742139	2850437.9			2127241.5	8981895.6	5828707.3	1162086	2875424.3	2315072.3	1669305.9	3210859.7	33270488.2	2151037.1	2622779.9	11113546	3479907.7	7869108.9		1445322.6	6990979	18613714	1587758.3	889362	2575252.9	39769030.6	26139480.7	1640402.3	1494370.9	1595924	8736422.2	1128810	1819400.9	1031094.5	3543850.1		2398686.8	16091979	15088268.9	2953892.1	7148775.7	5588109.4	2248794		4360369.1
1998/8/5	1720481.8	5481477.3	41766732.4	6090995.9	7920915.7	6519119.3			2275482.6	8935322.8	3574350.6	1200438	3609804.1	1995629	965773.1	4183180.5	44026990.6	3583136.6	1649012.9	11920957.7	2737280	7719194.9		1227542.8	4193155.5	21152625.3	986504.8	718258.5	1842284.1	24229108.6	16848473.6	1767318	804359.1	945777.6	2987702.8	1029749	4519239.4	697320.8	6686277.4		1550682.9	7182255.6	14916474.7	3556224.1	4662891.9	11652975.4	3556724.5		17298297.5
1998/8/6	1979422.3	2998048.4	34873800	2813278.2	6032926.7	20405401.8			1897385.4	33290171.6	4984254.5	1339820.7	2469007	2552059.5	957051.8	2324508.6	19448651.2	2205028	1677950	16912387.4	6840506.3	11032104.3		1408762.5	6101464.7	17376085.6	1805478	601014	2512930.1	16026309.3	12910161.9	1644647.3	679194.5	2895709.1	3625435.1	1192419.2	1668298	622862.1	3490849.1		1375357.5	7590739.6	12020347.5	2260148	7435423	6928861.1	2178960.1		6806936.8
1998/8/7	2777398.2	2106812.9	32617717.3	2767180.6	15438698	7201347.7			3985403	37348242.9	6927091.8	2228217.8	5062585	5665564.5	2237568.2	4559819.8	14674177.8	3161530.6	2741794.9	11242094.1	6048179.4	6881004.3		1870270	8237160	32301039.4	1350880.3	1711124	4629012.8	30109293.8	15946099.7	3053603.2	1004029.1	2263266.2	4297132.2	1301360	3740687.9	962653.7	3585873.1		2056249.5	10135701.6	24099622.2	3518904.2	10790916.9	1771503.2	3540222.2		6749788.4
1998/8/10	3209911.2	2143548.7	20054297.9	2072681	7972792.6	3948810.3			2263048.1	12991653.3	6815103.9	3257225	4594869.2	3520156.1	1977414.6	3506551.1	13367489.2	3287720.9	2204658.6	11376538.2	3400463.4	8207257.2		3132752.9	6865104.5	8770785	1697321.1	1178669	6108867.9	21827312.3	19386554.4	2329916.1	1319094.4	1680657.4	3089776.4	1263649.1	4097558.9	858926.7	3191310.7		2028934.9	6381015.8	12308974.1	5582790.3	9871953.4	6645933.1	3333606.7		3790146.8
1998/8/11	10500848.2	1742511	17734775.1	1470568.8	10892366.7	4691097.5			2272581.3	8417619.3	3915218.6	2529543.9	3943184.7	3088261.8	1173913.8	3064270.4	10439437.8	2763967.1	1600494	6844736	4234578.5	6521263.7		2263793.5	8094633.5	4990809.1	1330803.1	910428	3451972.6	14620199.5	11818444.3	2238323.2	689311.6	2543103.7	2557027.4	974282	1394129.6	691114.7	3690024.6		1365932.7	4064556.2	20033918	4175776.1	8649873.6	2675201.8	2059245.5		5212843.5
1998/8/12	12362555.2	2595921.7	23067872.5	1516953	9173301.2	5275685.2			2640764.8	8724982.6	3925772.4	2187522	3837501.5	3551854.4	2495868.2	2137765.5	17600574.4	4383323.6	2756625.3	11035300.5	5606191.6	11188299		2444746.3	2638664.5	12893260.6	1518122.8	1373217	3736234.9	20777709.9	16071086.9	2405754.2	1372859.5	2719315	1782366	1918904.1	3891274.2	914182	5974948.4		2131011.4	4969285.7	12931030.2	4617576	17640639.6	2473463.8	3244960		5661553.2
1998/8/13	13037357.3	1882104.4	20031076.2	1262176.1	4209582.8	5358485.2			2343648.3	6656581.2	4879785.6	4205585.4	2970437	2011188.3	1633570	1529530.6	13091503.1	2473626	2043237.6	4821482	3079610.4	10599369.2		1668117.9	9859586.8	12278193.1	1303809.5	1440681.8	2730053.3	18658914.4	15758500	2306722.6	1055339.6	2197945.7	2520640.7	1582005.9	2769139.7	988395	4714395.5		2122070.9	4474295.5	16362516.3	3952855	16179052.3	4026265.7	2456419		9876505.1
1998/8/14	6607081	2576215.8	16139446.5	1242857.2	6718199.9	3503765.1			2862971.3	34797915.4	4997975.7	1720004	4719875.6	2708561.9	1994075.3	1742312.7	16249909	3838329.9	2040506.4	4515163.7	5824007	6730087.6		2059700.3	4553291.1	19008166.6	1274545	3526186.4	5062188.1	15162577	11621010.5	1867389.4	1734427.9	1781169.3	3176314	1786996	3714573.5	1059700.1	4474863.5		1856318.2	7743679.6	6394156.9	4045620.1	17705134.3	2241164	3173416.8		7915675.6
1998/8/17	8718262.4	2049657.3	22156380.2	1650174	6903865.3	1017696.8			3602778.7	3373952.8	5201403.5	2211892.2	5201821	3125526.9	2723754.1	2222401.6	21351119.4	4606155.1	2405966.4	3083553.1	3624524.5	6495807.7		2444034.5	4141981.2	28291539.9	1369896	1933946	4951238.8	25996013.4	9225332.5	3701898.7	1690901.2	1245310	2075306	1488864.4	3625790.8	1407801.5	5597359.7		3195588.8	5759957.1	7553416.1	5517874	15964589.6	1500228.6	2824860.4		6728293.8
1998/8/18	4709170.2	2134814.6	20324614.7	1964963	4316048.8	5410459.8			3244107.3	15500879.6	5063884.6	1558929	4213809.7	2798829.9	2203760.7	1344176.3	16589595.2	9897111.9	3020165	3768379.2	5839549.3	6642316.7		2328811.2	5215885.8	12682745.5	1603757.9	564332.2	4630512.8	25019925.8	8435752.3	3426136.3	1510567.9	1567828.9	1608102.5	1370420.7	2089176.9	935639.6	4921969.2		4721803.1	5808739.4	6213327.7	4082597.8	22177920.5	1717769.3	2297263.5		7964549.4
1998/8/19	6159583.5	1995455.6	18348218.5	1518854.8	11774920.6	3955129.6			1629556.8	24987172.1	6508397.5	3303990.9	6357523.5	5902531.5	2104229.4	1419653.7	14667552.6	22445263.9	3086355.7	3716458.5	6299281.9	6872178.3		3612158	8178166	15393829.8	1376511.8	1116734.2	4217430.6	14306538.9	13663338.6	4151584.6	2261680	1732287.7	3688110.1	1607002.4	3128440.6	1466503	6239359.6		6679775	6814275.4	12181071.1	6925653.2	41917273.8	2470804.2	3641586.7		8274709.2
1998/8/20	6115352.3	3299263.7	33997638.2	3162885.7	16674794.7	5304857.8			2016375.8	18627843.4	12651383.2	5140400.8	9135073.7	5796932.2	3112705.4	2261345.3	15363617.6	16769672.7	3675276.5	4546445.5	8979438.8	6381730.1		4903900.9	8428937	17398761.2	2800458	2146657	4437057.7	17327620.2	37155374.6	11807165.5	4426657.8	3655142.5	2927609.4	4231583	7001225.7	1700088.3	7457520.5		12436426.3	10617111.5	16531526.7	8163082.7	26965619.5	2862939.3	5374289.2		11192802
1998/8/21	21375300.1	3119374.6	24876594.6	4879338.8	13068942.5	4271463.7			2272268.8	12798575.9	11140872	1901277	5045228	6102884.6	2410217.2	1905559.3	14922161.7	10061684.1	2898209	8294916.5	6449417.1	6901978.4		4544568.5	4792490.4	17472167.4	3572940.4	2111839.6	4262403.9	21115405	30722917	13237930.6	2909991.8	4397126.5	7840897	2820866.2	17222211.6	1402160.3	5888359.1		15771641.4	7605829.3	20226252.5	5460109.1	32806743.9	6588365.5	3413031.2		7857087.2
1998/8/24	16342180.8	2593807.8	34441157.7	2999171	7110579.1	3272400.6			2284306.9	10364364.4	6019565.7	2072241	16563327	6086199.4	3352444.2	2418867.7	22430193.9	8677036.8	4777669.4	7715240.5	4662869	4720941.9		3149923.4	9355362.6	56578985.6	2371992.4	1848557.5	4924087.5	22851777.1	27584855.8	8204771.8	3105849.5	3968067.2	2366700.8	2159036.7	7661341.8	2610684.1	2592962.4		10257400.2	5699976.9	18216018.6	6680600.4	24079395.2	4197066.7	7557391.2		8969065.8
1998/8/25	5533174.1	1800943.5	21666716.2	3343869.5	3965374.5	3294223.1			4094474.2	29070524.6	3256684.2	1623594.9	7175250.6	2827581.9	1903653.7	2915022.9	12985009.6	4990889.5	2579417.5	5893790.3	12597135.2	6058580.5		2040234.3	13542732.7	25331818.3	1254860.1	747954.7	2949817.6	12649034	13150106.3	4256171.6	1941217.9	1432999.6	1866289	2262692	4297976.9	4908045.2	3894598.2		6785773.4	3942209.5	13755729.5	18998862.4	15087885.3	2004292	5368613.5		6395036.2
1998/8/26	5468229.8	1261278.5	29220449.8	1508135.9	4122471.2	2162664.1			2113190	43727157.2	4251945.7	N/A	5003994.9	2424966.2	1626704.4	1658009.5	9190385.3	4641060	2716436.7	5212925	7497076.9	5125426.3		1815746.8	9259705.8	25859428.8	2989312	891183.9	2432471.4	11214320.2	9035191.5	2737875	3149495.8	2614463.3	1590390	1518830.8	6565271.3	5202358.5	8053851.7		6948465.8	4786075.8	25893481.6	7999724.6	18827987.2	1061234.4	3656717.5		5982569.1
1998/8/27	4392505.3	1872168.1	21421383.7	1770981.5	4938109	2872790.4			1325136.5	6417432.6	4199927.3	1188481	4639855.2	2833577.3	2044490.2	1346219.6	8432367.6	4537023.5	2537250.9	4761548	3761497.7	4352004.9		1527694.4	4646915.3	26058056.1	2367832.5	3685545.8	2793077.2	9348939	11346613.4	3220779.8	1664431.6	2038970.6	1736095.1	1460833	7115033.1	1429237.3	8406494.5		5398368.5	2249162.9	17482790.5	6573370.7	10271457.1	904256.2	5404940.7		4511181.7
1998/8/28	5559295.8	1599388.4	15678803.9	1468602.2	7038906.1	2664302.5			1294668.8	18041815.6	3056221.3	1276009.4	3724267.2	2005697.1	1988187.7	1198740.9	8611113.1	4162151.8	2059420.4	4536941.5	4280804.2	3351505.1		1865445.5	4605219	42569397.4	1059150	1250493.2	2798796.9	11783477.8	8496423.4	2145965.4	1583489.5	1981985.3	873820	752897.2	2270836.4	899946.7	3461074.1		5915723.6	2151785.6	17283577.5	4153281.8	7885513	1050009.1	5458810.7		11133451.7
1998/8/31	6328524.7	2078440.3	16691817	1573230.8	5378052.8	5851299.4			1703596.1	9850297.5	4746304.3	1369861.4	4428095.2	2208188	2033034	1844989.8	9416376.9	6544834.7	1839107.9	3664358.2	9530641.6	3834918.7		1589446.7	5764802	38882817.4	1976953.2	1000092	2927687.1	6128192.4	12382705	3759206.1	1260692.1	2310113.2	1752914	1557941	8805438.3	1294127.5	1890979.1		9727543.4	3678489.9	18101738.9	8550424.5	11712876.2	1514310.4	13631365.4		15249287.1
1998/9/1	3298563	1776412.9	12710989.6	1571079.2	5728670.7	7664447.2			1718565.8	4770597.7	3196172.5	3841844	2782936.1	2159553.5	1667400.7	1329557	81916265.6	6992738.4	3293995.2	7790157.3	6946351.6	4736940.3		1777628.4	4266250.3	49247209.3	1982185	1011758	5531096.7	10353384.8	10789362	10770739.4	1886826.3	2489230.2	1772515.5	5822035.4	8467181.3	1350516.6	9880870.7		27639418.2	2851153.9	11898002.2	4795546.7	10068278.8	1297950.9	13185955		12315713.8
1998/9/2	2757734.5	1422964.3	10223027.7	862414.8	2788035.5	7269612.4			1327860.4	1580886.7	1601477.7	11787988.4	2105729.4	1303275.1	1016629.6	952952.5	20286407.4	2263727.7	2201355.8	4737171.8	3718419.5	3710324.2		1034368.8	5210305.5	54545890.4	1856883.8	876662	3040695.1	4737085.7	10159439.9	5042247.6	851817.4	1248758.7	1098491.1	2714580.6	2201984.5	1503841.1	5120111.9		13081612.5	1581347.2	12177779.3	2478293.4	34898157.4	1063363.8	5236112.2		5246053.7
1998/9/3	2750920.1	1027850	6158714.4	2193695.1	1659913.6	4141849.8			1045769	5532137.4	2072451.7	5979086	2404548.7	1604296.8	1050798.8	1259361	16918221.9	2212376.2	1412261.4	5048059.3	4317085.5	2268267.7		1115323.2	4059409.3	65482055.4	4775259.8	737205.8	2051776.6	5683147.7	28617987.2	2616395.8	872442.3	1059585.5	3480946.9	1012716.2	1314828.8	1936125.2	2527622.7		14735906.1	2462335.9	6433195.8	3418624.5	11911262.1	8412583	3678849.1		2961975.6
1998/9/4	2399875.2	1620024.4	11104659.3	2117995.1	3494398.9	4763344.1			4744134.5	4865845	5141249.8	13947029.4	2721632.2	2647831.4	2335182.5	991790.8	23541193.9	4120564.2	1446369.6	3029735	3369721.4	3484800.8		1505987	3475662.6	15693802.7	3253196.8	1438695.1	2695916.9	28121839.6	15623954.3	6873619.6	2853546.9	1628206.2	6817753.1	2235075.7	5211391	4010327.4	4443946		9482201.7	5987288.6	11553118.4	5966704.4	33818591.2	6882360.9	3650749.4		4419364
1998/9/7	3907968	2135160.2	9549185.6	2567388	5007022.6	5014120			7312104.6	3190329.2	4867700.8	7921163.2	5997071	3768480.6	2450307.6	2007527.2	13630098.2	4152653	2451206.9	4464935	2828810.5	5870305.2		2615292.9	3662643.3	13418780.4	7237719.4	2145993.8	3401730.1	28478645.9	17040281	20125868.5	4534075.7	1868559.7	2313564.6	3177656.1	10609301.1	5852266.8	24103709.6		16564899.8	3794556.7	19932036.4	18996769.9	11274063.5	6064552.5	4855154.5		6609782.3
1998/9/8	3946467.2	5028383.8	20849828.7	2599048.4	6433063.8	8694288.1			7094739.1	4288700.5	6110407.6	6385444.8	5036351.4	3510123.5	2172674.7	3063625.6	16610034.4	5406289.6	3031926.2	4035288.1	2390451	5741963.8		3713271.6	17367830.3	20499948.6	5377398.6	3015303.1	3400921	22019630.5	12471067.8	18770235.6	5761746	1967889.7	1715260.1	2965067.5	7771690.9	4695756.6	4321175.5		11955769	8593440.5	N/A	11057029.6	9965998.4	8056641.4	4866337.5		4790727.6
1998/9/9	3571108.9	2970628.1	39498029.2	7922128.1	6897449	9766794.1			8262871	13124535.9	4193298	7029290.1	3851097.2	2409900.3	2128830.1	5099783.2	14285100.1	2915017.1	2996354.9	3293387.6	5480326.1	5598338.4		2245714.5	18223644.6	25658293.4	3310983.1	2348752.8	2875100.1	24663845	15040886.7	12710523.8	2171425.2	2560571.8	2859411.2	2374209.3	13554537.8	3312401	2648659.9		16880454.7	4615988.8	18830442.9	8928896.5	10492656.5	14652670.5	3444531.2		6292245.1
1998/9/10	13301927	4570920.8	60066878.4	5542937	33158597.7	6215761.2			8213081.4	27142326	11810114	8411994.6	6923662.1	5895352.8	5311467.9	2525731.2	28370229.2	9701816.3	6057063.8	4601587	8735786.8	7085471.5		6744945.8	15682633.2	19728120.2	4701076.8	2690399.6	8524744.5	90526927.2	28787547	12541626.6	6392023.1	4818727.6	8771504.3	4115855.6	13716296.1	6189151.8	42765504.9		25413284.2	13930337.3	36320624.1	10756185.9	18792126.8	29491407.9	7841135.8		10571217.8
1998/9/11	6758640.4	3823229.3	42586183	5687726.6	17717252.7	7957680.1			9808232.4	8946966.5	10846067.7	20610199.4	5130089.7	4247443.6	4091734.6	3747687.5	22700236.8	5176123.2	4325908.1	5792592.6	8663440.2	8722323.3		5407614.5	9883356.9	34183755	3542267.2	3174344.6	4116037.7	73157060.3	15860623.5	12169431.4	2681910.3	3443605.1	13397836.4	3379919.3	6443429.1	4704904.3	9578164.4		16191815.4	4853389.4	44114088.6	7246700.8	14458574.8	7084915.2	5025216.5		7646982.3
1998/9/14	9857206.8	5769230.8	54050164.7	9022362.9	14325816.1	8042198.5			12795425.5	7062549.8	7580564.6	13474961.6	15119757.9	8166728.5	6060114.3	3200278.6	29486446.8	9702003.1	7207013.2	14459806.7	8236474.3	12102175.7		4218612.2	17124736.6	16738469.2	5215374.1	3663224.4	4597335	40470119.4	34646677	17858617.2	3515010.7	5069810.7	11364872.4	6538892.8	23421648.4	7293616.6	10411396.8		8153942.6	16843348.8	39755383.6	11177867.1	19615135.9	10003196.7	5011273.1		8364107.8
1998/9/15	14251502.4	5331242.7	125014302.8	6033458.2	13105147.8	9291061.5			3445864	12686805.2	8483449.9	9042464.2	15353908.6	7273715.2	5995614.4	4490694.8	44080758.7	11065382.1	7798911.7	35141375.4	12155341.8	7837189.5		4242884.6	12120536.6	17887466	3304161.9	3095199.2	13610403	52690849.4	31045021.5	16142129.2	6583145.7	3867687.8	7678952.8	4638455	12264668.9	4233789.2	9591558.2		6862327.8	5922158.1	18640691.7	9428718.7	22020546	7029142.4	5231805.8		9686313.7
1998/9/16	9181633.3	3492996.1	57423662.7	4190688	9782680.1	7453065.7			3267955.9	19605108.4	7466691.9	15748148	10919687.8	5510779.4	2935991.6	7620251.8	21973325.1	7499310.5	8008142.7	34204914.4	16294057.2	4919097.3		2959382.4	7186789.9	13793731.4	4982322.5	2453896.4	15485662.6	24203917	16548401.3	10214717.9	3182688.7	3301445.5	4975850.7	3226469.1	8619806.8	3826951	6921856.8		8881448.7	6084865.8	31110223.1	7567513.2	30390981.1	5025830.9	3993354.1		8540839.9
1998/9/17	8025583.4	11482922.3	46863120.8	11362715.9	11583120.8	7614846.8			3334836.6	20631872.8	8051328	5761765	10972797.8	17239329.4	5148254.5	7692103.3	19161346.9	6742112.7	5704485.1	24581123.9	13040426.5	12275974		4024455.3	8048985.2	14294823.6	5375137.1	5313903.8	16653395.2	30567646.6	23837209.1	14341494.9	3718408.4	3205273	9409865.1	4751597.7	6895612.5	5126550.5	8324376.4		19443199.9	8157638.7	19808163.6	8964662.3	16410032.7	13421917.5	4980149		10206497.7
1998/9/18	6895956.5	4237244.7	40041390.7	5258862.4	9312722.2	17548313.6			4080957.9	15995020.3	4625459.8	5117381.7	8140669.3	36195691.8	3343214.1	4403337.4	22222584.3	5598115.5	5020104.6	55406549.2	6422305	8760038		2625502.1	4716238.5	11379256.9	4097548.1	2815387.6	6686222	17643638.9	16841957.2	9954787.8	3172327.4	3489961.4	5612348.5	3266387.5	5788481.1	3276488	4285719.1		17040477.6	18910758.7	27917244.3	8705341.2	11589189.5	20980786.6	6117501.8		6024219.5
1998/9/21	3027244.6	2975733.8	19670717.5	3096069.2	5179183.4	25969375.6			6114235.2	20317387.5	6770380.2	33467980.8	3884095.3	9324335.9	2374738	11116701.8	13026527.6	3326853.1	3818238.6	12162889.2	4183310	8787681.1		2098786.9	2014079.1	12482680.9	2955739.9	3047420.6	3869314.2	14077832.7	16605089.5	5137452.6	1936899	1626822.9	4924260.4	2230178.8	5921242.1	2665618.9	2798973		7912629.4	20177757.6	22775064.6	5020087.8	15009888.4	21467647.8	3000772.4		3917605.7
1998/9/22	2541210.9	2536288.1	14474161.9	3232580.9	4765951.5	8225880.8			3458198.9	5207975	23830494.2	15644407.6	4077178.6	5192029.9	3438062.8	8738602.7	10837227.7	2994999.7	2274650.9	6739514.2	2649977.6	5659457.6		1480585.1	2292371	12362612.6	11753628.7	3346930.9	2856140.5	14943944	10243282.5	4735434.4	4245799.6	6089816.4	6169246.9	2100475.1	2433276.6	8621300.5	3446297.4		5453412.9	8330153.7	27066036	3957794.7	10380086.8	8735766.4	2725423		4381423.9
1998/9/23	3166727.8	1625867	13620874.6	2560704	2808997.3	11663314.1			3225440.7	6177731.5	6275343.6	4280411.5	3831644.2	3981977.4	2118407.6	24358865.9	10921848	2522386.4	1857801	4074903.9	2842620.6	5800819.8		1923912.4	6392971.2	27578516.4	29198502.7	3645062.9	2843655.3	23532319	8104294	2863216.4	2026814.3	22870583.3	2667213.7	7654740.9	1644738.7	3375975	14024204.5		4109101.9	5941765.2	25791387	5088197.2	13549772.4	12927265.3	8656282.7		2971943.4
1998/9/24	4348010.3	2085545.5	15099511.7	2527555.5	5518999.7	6331641.5			6126747.9	12449054.9	5108323.9	6931782.6	4454777.4	4216766.2	11764399.4	26087273.4	10539089.6	2457903	3434693.8	9463333.8	2322872.2	6742329.1	382673343.8	6894243	7207098.6	14754380.9	17991656.5	18301087.6	3401096.2	8695045.6	8296066.6	5591999.7	9150068.1	7557799.6	3148761	3990494.3	2272088.3	5149924.4	37356301.2		7803378.4	12052977.6	8807890.1	4796410.2	8997175.8	6625852.2	7334049.2		3391675.3
1998/9/25	6557795.2	2039220.6	12460121.2	2057705.6	13108334.6	4859772.9			9644161.2	6825405.8	4545026	11931447.2	3614981.3	4067880.6	17099141.3	39031536.9	7494429.4	2200597	2150717.8	5111670.3	2282331.7	3409068.1	95507632.7	14268617.5	10871161.3	13807585.7	24719273.8	5673151.8	2951272.2	9603034	7439363	3450866	10513458.1	4018182.5	1664122.6	2657948.8	2396224	2547394.2	8702345.1		11840682.9	8579578	37594862.6	4345912.1	6436698.2	7088569.8	4150614.5		2794088.3
1998/9/28	3779075.7	2120228.5	11009662.5	4865766.9	19123876.4	4949596.9			23835026.5	3436946	5643067.5	10203913.3	3408906	2917506.1	13277353.9	18414876.2	8186758.5	2663649.2	3753710.2	3657076.9	7086089.7	5079171.1	53398251.7	11159465.3	7519693.6	16001429.4	12357416.8	2271387.6	3787756.6	13443909.7	10184110.5	2388214.9	17224815.1	4655511.9	2461845.2	7634439	2506268.3	5533900.7	7246708.8		15390131.2	14739430.2	13169370.4	3723589.9	32711197.8	5054286.6	16247759.3		5828338.4
1998/9/29	3774692.8	1738721.2	17425961	10779026.2	6357138.6	2774485.7			4775998.3	4719931.7	8366704.7	8277081	2380434.4	1845405.2	4229654.1	15658394.8	5385510.6	1593420.7	2070420.3	3325708.4	3523668	3719135.3	64505616.6	4034586.2	7114867.3	10701351.6	6465211.6	1850348.5	2469336.9	8115175.2	14160678.9	1061405.9	5977969	2531063	2917225	2276266.5	2042508	2631700.7	4252991.8		16296660.4	12425925.1	13112918.6	3092350.6	23605812	11294727.2	8583662.8		4757783.9
1998/9/30	3851697.2	5812185.2	21202332.8	6662435.8	7774407.8	2334596.5			4191822.6	2899276.5	7180402.3	7459920.5	2229531	2578096.7	3241597.8	15033146.2	9119526.2	2115427.8	2815777.5	6313049.2	4003990.4	2505173.9	27801553.4	3206646.7	4291863.2	13636910.4	7975611.2	1681173.4	1857084.8	8613123.7	16654342.1	2961651.9	4456976.8	2133789.7	13282367.2	1923745.8	2609423	1612080.3	6016871.7		9900681	6830831.6	51629141.6	3240699.3	9912358	20816556	9054009.4		7067361.4
1998/10/5	2660313.7	2584786.4	14706188.3	8770891.8	2466670.4	2164170.5			9139955.1	3595226.4	2811105	2774981.6	2669198.1	2443406.3	2562858.2	12238943.2	4613265.8	1602768.7	2003325.5	1284118.3	1524726	3424019.7	24965894.5	2545468	4168855.5	22014241.5	6493436.2	11440214	2411870.5	5508877.5	7474606.2	2073000.9	1994236.1	1894449.6	12033997.2	4339096.1	3157441.6	2969495.7	2958209.5		3894526.5	3043086.6	23860131.1	2636249.1	9759617.1	9940053.3	8263205.8		2476073.2
1998/10/6	3128341.9	1768266.7	9929545	3550522.7	6540002.2	2319521.2			8781295.6	3979871.5	3134551	3350700	5117521.3	3179242.9	3238391.7	12365775.2	5894987	1480653	3013320.4	3704069.3	2401242.5	2689986.6	20608248.2	2814738.7	12001929.6	16277180.5	5194711.7	3655793.5	2595117.6	6517305.9	10387692.3	3482738.5	2669074.5	1781458.1	4160268.8	3303941.6	12511288.8	3098694.3	2345359		6126822.3	7688146.4	4678734.7	2572741	8357222.7	15134763.1	4448571.5		3616485.8
1998/10/7	3902888	1453327.4	7864863.3	2665227.3	6966514.6	2371884			3365762	4433014.8	4292439	4194497.8	4050332.1	1867222.5	2502666.7	10161326.8	7281870.5	3450207	1838722.4	1730911.2	2849064.4	2809403.7	15186345.3	2173312.8	28355328.3	6409801.4	4461001.6	1531370.8	3071503.9	4982721.6	5955605.7	4026159.5	1897654.3	2216426.8	3728060.3	1718627.3	8997573.7	1295539.1	2475913.6		2671362.1	7822787.8	4601310.3	3000887.6	8730740.6	14248275.7	6135678.6	229343385.2	2540960.2
1998/10/8	2312227.4	1102872.8	5950075.3	2747125.3	10810234.6	2201227.6			4375007.5	1730681.8	2593039.3	2546186.7	2699598.6	2040573.6	4233237.9	12251439.6	5130599.3	2297171.2	2221577.4	2688100.6	1928216.3	4416188.8	17815012.4	1513609	19014236.5	8197968	8470586.1	1935907.6	2719298.3	7613765.4	7368116	2097351	1576705.2	2007123.8	10436017.8	1303976.9	19944712.6	1493446	1589572.1		4756460.8	3506171.1	5854178.7	3356385.1	32726551.7	10666901.5	3275431.1	69759138	2292226.2
1998/10/9	3302038.4	1220697.4	12919119.4	2431358.6	12539623.6	1883808			4229515.8	3351872	3129019.6	3097948	13838145.1	2085582.3	1915908.4	8395747.9	5409065.4	2223994	1889307.9	3176621.9	2410650.1	2461965.2	24328308.8	1616779	11754567.3	10967809.7	3033180.1	3664291.3	2227835	6824962.3	7091412.2	2224494	1750859	11285939.1	3446015.2	2109016.7	7783864.2	2161607.3	3621430.1		15798311.7	5806215.1	10037882.8	3551125.7	22705039.6	9075482.5	4396890.5	29790721.3	2609370.6
1998/10/12	4529467.1	2161709.6	10186014.1	2819809.2	4832551.2	3594378.6			5146966.9	6103659.4	3909218.2	8411630.7	8428527.6	5639046.6	1815299.8	8328439.7	5083663.5	2475023.3	2596469.2	10706891.9	4003607	3398247.2	13168798.9	2029937.8	9620377.8	12098358.5	12140318.7	11718248.4	2384609.8	11686776.6	7362141.7	2186646.6	1661555.5	14922727.9	6456913	2045849	14273049.2	8750986.6	4018305.9		2911147.5	8748250.4	9592488.9	3694679	18628239.3	4003055.5	7689026.9	25853536.5	3599858.1
1998/10/13	3259458.1	2287032.2	18770299	2778074	9346770.8	3291623.2			5922372.8	7353420.5	10313598.4	10432986.7	6314390.5	4177927.4	4735072	22030647.7	7672297.8	1839444.5	2738076.7	8106543.6	4003364.2	3632858.5	13617075.7	2041821.8	8985019.2	10910007	9299455.1	6152552.9	2556711.6	6172021.8	20214389.9	6382036.1	2202204.4	5631776.3	17859909.6	2260660.9	12369970.6	4111453	3562696.3		4613610.2	8033972.3	7540676.6	8421239.3	9649806.3	3415257.6	6056595.6	23128700.6	4469688
1998/10/14	2323231.4	2093605.8	9074967.1	2240236	21977528.8	8701000.2			3404150.2	9201632.8	9211357.3	20062553.7	3777922.1	2754582.2	3633474.4	27393087.4	5097888.7	2540988.5	2205941.2	7167473.6	3093351.7	8397201.2	9239709.5	5465295.3	14790444.2	6158140	17321553.2	18446742	2139129.8	6210180.3	6119819	5310307.1	1366338.1	2895538	6048916.4	1621659.7	4258122	3484774	3664049.3		4449818	3659818.8	25148702.2	9106859.5	16492155.1	5375579.3	3051032.6	16090673.6	2733418.9
1998/10/15	4811470.6	3943733.6	12409316.3	3722261.5	11651888.8	16124310			3143112.2	13824332	21723891.2	9773147.2	4749153.9	5215971.5	8180839.6	11443746.7	6544579.7	2578668.4	3357547.2	15751012	3887403	3385926	14808381.9	N/A	22221238.2	8427125.2	N/A	10717951.8	2355983.8	9782638	7839622.1	11262142.6	2087725.6	3450992.8	6409447.5	1847312.7	4451783.9	7077446.9	6567537		3667732.5	11887858.5	7756461	5221150.2	14520199	3140272.3	5332694.8	14863626	3650825.8
1998/10/16	4906668.9	6190464.9	21190180.4	13371563.3	9057717.5	10634111.8			2861843	14469134.4	12272034.3	10789215.1	4786929.1	5385276.6	4306117.4	14733739.9	8153452.4	3704770.1	4700119	26098060.7	7007776.8	6845361.8	11276357.6	5844006.3	10000971.3	6248868.1	9243426.5	5608028.7	2685009.6	7234207.8	12173216.4	7583896.4	2646794.9	3553222.8	7335751	5039236.6	5073097.6	11982488.9	4182485.6		4328618.1	32440107.2	7715894.1	4783374.2	33208951.3	2871576.6	10047255.6	21246781.7	4641215.8
1998/10/19	7174919.7	9136020	21988382.1	9681104.5	9755139.1	21916808.3			4424667.6	12667055.3	9906046.1	10484155.1	5878456.8	4158444.1	3248392.5	7745418.2	19097726.3	3731053	8485564.7	57733526.5	5426904	7792367.3	13029326.6	14970954.6	14884027.4	4802090.5	7157753.7	7574509.6	6230751.4	8453044.3	10647607.2	6652903.1	4898046.3	4402938.9	6296980.4	8265988.8	13755874.9	17482995.5	3490621.3		5314817.4	52689721.4	8299348.7	8565177.5	91747952.1	11039507.7	16959940.4	20329661.6	6345089.4
1998/10/20	4571291.5	6215477.1	11239986.2	4715305.4	5515332.5	12958196.1			2334814.5	6766990.8	8214835.8	7938765.4	3659052.3	6261555.2	3186176.1	7245390.1	8020799.9	2513715	8295711.9	21087673.7	2710089.8	5472903.2	14216869.2	4848901.8	5602792.5	6411633	4371716.2	2144275.4	5262628.6	7133792.4	6127118.6	3925760	2829650.4	2508731.8	8242231.6	9811906.3	17107188.3	7104610	6171245.8		12975231	120702376.6	5519040.5	3906377.3	34171252.7	2617925.8	6250627	12294490	7885464.9
1998/10/21	4554264.2	6490823.5	19727968.6	5952870.5	9455540.4	8772591.9			5572693.3	3523881	6408050	12184126.1	6055657.4	3630880.8	4661743.5	16368941.7	16370123.1	3488051.5	5528412.1	23322770.8	3446042.5	4580840.9	20943240.9	5341646	7614412.1	7502187.2	5123762.3	14723611.3	3655928.7	12191411.6	12474419.9	6301396.9	3641246.4	5514414.8	6621490.1	5740619.8	75626334	9292688.3	52557949		9406412.2	110965839.3	6543772	5463951.8	24803786.4	2877464.6	11147956.4	17007185.4	5156796.6
1998/10/22	5332038	4636335.5	19222684.8	4198441.5	8711144.3	4837815.9			4184636.8	5581265.7	9530314.5	8599302.1	5007111.7	3810387.9	3310446.7	12440930.6	9265115.4	3536973.6	3632429.2	11845521.4	4594040.8	3533382.9	14533638.9	3236196	9396746.2	7512050.6	4446304.5	6621047.5	4993174.8	9059416.7	20818790.7	4742531.4	3246555.7	5980070.5	4842907	3838644.3	158518760.1	7534824.5	14288002.6		10993228.7	45332983.5	6698683.7	4938448.8	12884255.9	10104314.3	8746943.4	13507674.7	4526879.1
1998/10/23	8273172.3	19776208.8	17674396.1	2716303.7	11056142.9	6863326.3			2595415.9	4294031.2	7044261.6	10885191.9	4455775.1	4322343.2	2070165	9605551.5	8541021.6	2193216.3	2436101.5	20327459.4	6683509.5	2681713.2	11125035.4	12398050.9	7542462.8	5405014	2906726.5	6062260.8	2593518.7	18128073.3	12021911.5	2621624.9	1578438.7	11951290.1	6604606.1	3284762.5	118793455.5	4791045	10185900.4		26151390.3	84104952.8	5588702.3	2391542.9	40515993.3	1546237.2	33578922.8	17593383.8	10298361
1998/10/26	4215961.3	17365802.3	19998276.6	4833651.6	10250067.7	15210369.2			3734659.4	5498478	10573594.5	10467865.1	5309349.5	3327001.3	2815765.2	9923485.4	8695996.2	3754155.6	2613673.8	15669337.6	5833711.6	4278401.1	14343412.4	4350204	5798502.6	11977525.3	6571035.7	4217715.3	2542739.9	8094187.5	6536139	3631034.8	2806797.7	6777807.9	5164703	13933421	80201042.1	5298276.5	7579242		55688934.1	74588750	4786986.2	3532759.6	52111159.7	2890971.5	17518541.5	19189173.8	45393983.4
1998/10/27	3426012.8	7928489.3	11825144.2	2180292.7	23461543.1	15141957.6			3801206.7	6242217.2	5613159.9	12449923.4	3836931.1	1914378	1807239.7	7795552.4	4488140.3	2684463.3	2856957	20120995.1	4826200.4	2345277.7	7665795.4	9588212.2	10139533.5	4064324.5	8655477.8	7258374.6	2147700.8	6997959.8	5695940.1	54649019.8	2126325.7	4001963.2	3406832.8	8890804.3	83475153.7	4682500.6	4769424.6		27349183.7	33032791.3	4315332.5	4705774.8	129959429.1	1508007.2	6784561.8	65086588	16003871.4
1998/10/28	3433960.7	21721448.7	9012399.1	4537484.4	9445867.5	8605971.2			3112740.6	4208697.6	4911943.1	11658668	3268450.5	2036193.3	1899726.7	6057580	6000232.5	2317940.4	3078266.3	12048264.9	13735910.3	17297671.2	7020392.9	23226361.9	12085000.6	2647106.4	5245126.5	10234594.6	2057297.9	4342178.3	3983205.7	76586844.7	1892510.7	3372036.1	4132437.7	5031455.7	52163972.5	12714320.6	4974558.1		16653116.8	62031842.3	6360735.7	45612370.5	53389662.1	1650730.7	13420856.9	41475085.5	14509831.8
1998/10/29	4895297.2	15696565.4	9526398	7047286.5	12603799.3	6754085.2			4919544.9	6118945.3	4595576.4	21562116	3628535.1	1988145.3	1573084.3	8337801.6	8354614.4	2879710.5	2454803.9	8590547.9	6395383.9	38633870.1	8534112.7	9400385.1	9142281.2	3537747	7827554.6	4441994.3	2644775.9	15726298.1	6387239	39040243.6	2330711.5	5772453.1	5362519.2	8775654.3	37604008.5	5714897.4	3937895.9		11179801.5	27713740.5	16984442.1	89305246.6	26847588.8	16141735.1	14395611.4	23594514.3	11577133.3
1998/10/30	6602355.6	14222377.8	12543825.2	25926652.2	25288476.1	19902020.2			14705330.3	6259795.2	7523594.1	27790670.5	6022632.7	3484450	2009135.6	7032562.4	6257266.5	3054739.2	3089129.1	5429039.4	13267376.4	17146106.7	17224256.2	9314322.7	7986686.5	4603270	5462508.1	4409827.4	2553782.7	13543298.6	6726334.6	20344985.4	3918917.8	3470196.4	6263960.7	12199002.2	50675626.8	4508398.9	4428586.5		15371037.3	31901720	9164637.9	45790969.7	22654228.5	13500754.5	11823527	20703567.9	9071789
1998/11/2	6087229.8	10557381.1	10884527.8	30191413.2	35014039.2	12387124			5318487.9	6341830.8	11293668.1	29683366.6	3798591.2	2154142.7	2893682	5834139.5	5619408	2009612.9	2255374.5	6753956	14026311.8	27030223.9	6352179.2	3914685.9	5509080	3610186.6	27795992.4	4305377.2	3155771.1	7631130.5	5123259.3	36623802.2	11175535.8	3326908.2	5070440.9	8442933.8	29797667	4183079.9	13894197		13324417.7	11766093.9	8551819.1	29261304.1	17385614.4	9296536.5	4213879	17930631.8	6853468.3
1998/11/3	4245850.7	8382168.9	9134111	10323175.8	30688280.8	7388067.5			3675481.5	5803162.5	11637003.3	11950850.2	4742263.3	2797645.3	2677340.8	4001130.1	10652891.7	3021098.4	2991882.6	11729929	6276455.2	23359139.8	7443807.5	3721024	9596361.6	5621141.4	24821100.2	6315295.7	2677001	5763964.6	9923411.9	25336064.2	7244527	3574463.3	7253182	8563529.9	49826250.9	4129458.4	13752417.5		8374268.3	24483167.1	14398614	19552708	18184455	34010671.1	10018353.7	26450718.9	7823379.9
1998/11/4	5487203.7	12006207.4	13153164	7846448	12397998.6	6511471.2			3631483.5	2898454.5	19625384.4	14606065.2	3907426.6	2363441.8	2429910.9	12520001	4833667.4	2029652.2	19381665.8	5465724.6	8774922.8	49463254.8	6135703.4	4478820.2	11767590.2	3027287	13906896.2	6060020.8	3912217	20634315.2	4755879	14018731.8	3185225.7	3354818.6	8071809.8	5774021.7	25035422.7	3244900.3	6439940.1		6293910.3	15841494.3	14940956.4	15333564.4	113910588.6	15690439.4	15655989.7	13696594.4	4492595.3
1998/11/5	6565144	23518311.5	14804649.9	6370782.5	9129507.7	9740729.9			3056447.9	4768832	9143348.1	10244898.8	3975643.5	2637116	2671379.1	8260775.5	8612312.2	4480868.9	7519793.1	10637737.7	8168707.6	33077016.4	11857365.2	3272069.9	18576071	2550315.1	17060085.7	4958324.5	3656565.6	13859545.6	8891862.7	16802106.9	2953770.2	5845680.3	6519910.5	5376694.3	24481473.8	4374586.6	10540551.4		11831769.8	69306530	8658675.9	14544353.6	182731092.7	6507597.1	8988429.7	31133432.6	27574265.8
1998/11/6	28924704	11986361	13131799.7	10008306.5	14538182.2	11523406.3			4578295.3	5562385.8	6713011.6	19622198.6	5372205.5	4674836.5	2156528.6	6882186.2	15271541.2	10165674.1	14840178.1	11282631.9	16315851.3	33063797.4	21653352.1	4880111.7	19362766.1	4042738.2	19209118	9902316.9	21856186.2	32524122.9	38344365.6	17624955.8	4459049.5	5338658.5	5589294.9	5310922.1	48320472	5486505.8	9334481.4		10042996.5	71810573.6	17555423.9	16013539.4	200449989.1	9926481.1	12191901.1	40768961.8	28021095.7
1998/11/9	13536721.8	11682985.8	29717778.6	7029950.4	10894159.6	5084291.9			5782631.1	6086848.5	7417014.2	16875610.6	7454208.7	4723359.7	4712683.9	5179045.2	9864058	8509844.5	7859374.9	7728268.5	16803821.3	19497869.9	13566012.2	9029244.9	38756411.4	5953212	19928116.1	6339461.5	51448449.5	75486422.6	55069729	20342688.1	3214105.8	5081605	8110248.3	5637042.1	54794724.3	3982022.8	8152134.3		16578274.7	57888017.3	14218202.3	10579054.4	70406828	10751397.8	12176126.6	29166204.6	34525938.3
1998/11/10	13894757.8	7782079.7	10986191.2	4577783.5	13490077.3	5340079.9			4388677.3	9988859.8	9318927.4	19662722	9112431.4	3965259.5	3308408	4999449.3	8480097.3	6591187.3	5643796	5391449.1	50482278.3	22819497.8	41091924.4	4975880.3	55629049.3	5771273.2	31744464.5	7369276.5	15144867.8	69478492.8	25240413.7	14366630.8	2821599.6	4675657.8	18984209	4726111.9	44888888.5	5275757.6	7757410.2		10632897.8	34697878.6	9207107	13631213.4	39042482.9	6959488.7	6819341	19908044.2	14827002.8
1998/11/11	7800337.9	8450273.2	10154279	3219836.4	27690052	3615818.2			12423943.8	17629042.3	4335102.1	15731165.6	5629189.3	10821385.4	3459251.2	4813355	11275551.9	5381181.5	5719419.2	8364650.5	20482694.3	52026138.2	22742474.1	3673815.8	21655612.7	7857955	24136390	8722350.2	9233609.1	25150778.5	9468957.8	11734803.7	4016386.1	4335966.7	6099025.4	2964506.5	26441698.2	4558874.8	5715312.2		6701827.1	12518528.8	8816175.9	9161938.1	32492324.2	5268502.5	8301850.7	19314703.5	15358584.3
1998/11/12	8422673.2	9057862.1	8224227	4755261.7	24383822.8	6662317.1			7848467	28636149.2	13803763.5	14618471.2	6411240.7	9784490.5	3724892.2	7001084.3	16267777.2	5968426.7	7908113.9	8876090.3	10635289.7	30704954.7	15858625.7	5156158.4	40585645.3	4390645.2	35181232.4	6740743.6	23899416.4	30287486	22370982	28878267.8	2511402.8	8250208.8	4265964.6	4966020.5	27132965.9	5482370.2	7621854.3		7582660.1	17150688.1	8910244.8	6811605.1	103669863.6	6568943.7	8294207.8	15053749.1	10773601.2
1998/11/13	7582095.5	6098972.3	8985259.4	4103996.2	10286735.9	4807270.6			4532662.3	11761253.4	6272246.9	14768131.8	5432537.6	3458906.2	6941048.9	4471877.7	6860734.5	3171007.5	4643684.8	7203674	10998994.2	17166738.1	9791408.7	5158391.8	52699927.1	8629214.8	48021158	6435154.9	8337849	16887761.8	44500191.5	38261533	2157664.8	14480463.8	5755891.6	4406156.6	21907769	2878037.4	12409813.2		3899739.4	25221233.8	4791388.8	12604597.2	137659531.6	6623953.5	4384868.9	14598886.9	7464002.2
1998/11/16	29855246.9	6144297.2	11330735.8	5826369.8	17506508.5	4762159.9			21337580	7494544.5	7294755.2	14118271.1	4556653.5	3407930.6	10574475.6	3846527.5	9196113.4	6195007.6	4072553.6	12413142.8	N/A	18423197	12392274.6	3648369	32414971.6	7545020.9	46897981.4	14269757.5	6244361.6	29991134.8	50090059.1	55633833	3627572.1	8623444.5	4942125.2	6727487.8	27081257.5	5597112.9	14563876.8		3268698.2	55267006.5	7327832.6	20331880.4	44106946	5258566.4	6229216.9	10358469.9	14003401.9
1998/11/17	29381111.7	5290693.8	8701768	4210289.7	13821860.1	9763002.9			16481485.5	8537111.7	7576487.3	29844878	5740709.6	2915044.1	4058275.3	4043070.5	7501976.1	12571125.4	2911993	11534444	8632774	15701110.1	10359058.4	3601713.7	98312942	23069345.8	44198977.5	7761638.5	5436105.2	24962550.4	27720851.3	47581972.5	11037678.5	6933960.6	5030248.4	4428347.1	18069982.1	3084932	4821222.1		9184859.9	17626381.5	19303312.8	8195605.9	84558003	6380331.1	4250848	11051028.6	7817515.6
1998/11/18	14273455.1	4748424	17071262.9	3628000.4	15479908.9	4154303.3			5070751.7	12077984.3	5043605.3	11027649.4	3782868.6	3137068.3	2549495.3	3161287.1	5376591.9	3884867.3	3554144.4	10668319.4	7120805.1	13401496.4	9410118.1	2803884.9	97636805.3	8665753.4	22183653.9	7202021.9	5329240.7	17203314.3	12828410.7	22019062.1	8050877.6	5895825.9	3874854	9426730.2	12372225.8	2889364.2	80032293.6		11048561.1	9837088.9	6865715.6	5178168.1	128517685.7	3573127.8	10216289.7	8184089.2	10928548.9
1998/11/19	10426005.8	2968440.8	6453025.3	3816616.4	8884833.2	5500156			4220695.6	4443970.4	8773920.5	13243504.9	3391048.6	3112408.4	2040506.1	3061683.3	5993694.1	3656831.1	2702411.3	22180685.6	6560127.7	11064013.8	29282491.2	2761590.5	22473694.1	2222519.8	20734202.8	25563101.6	5220242.6	15909802.8	10364818.4	19375128.8	3466568	11637688.2	6051334.6	5609229.8	12379669.9	3750467.8	34906422.1		9509461	23367677.4	6859111.3	6182153.7	36553435.6	3565067	4574142.3	8118801.8	8281138.4
1998/11/20	6355706.5	2677791.7	7101082.2	4562639.5	11361445.1	5510933.5			5595724	12349426.5	8762584.1	11494852.6	3802560.4	3014662	2211775.8	3476008.1	5382360	3928458.5	1947973.6	83488608.4	5058891.5	21446140.9	9742420.3	2574241.9	35773490.8	4956033.6	19810406.4	14780099.9	3281505.5	12378930.9	8998135.6	13280978.5	5878987.8	5475022.1	2377578.7	5744224.1	17292778.6	2909188	24715426.1		4276344.1	32863969.1	4865162.9	4501894.4	33840372.6	4823231.7	3079424.8	8853512.2	8071424
1998/11/23	4085134.1	3995111.6	12133325.8	4067022.2	15532061.6	3515927.9			3801544.5	4323686.2	2837743.9	6212925.3	3311303.7	1762641.3	1520592.4	5232383.3	6024658.6	4793228.2	2963758.2	33745656.4	6540466.6	7426011.6	8025487.7	5118148.6	18383145.8	4161191	15566062.3	3782920.7	3755416.8	10604296.6	6531492.6	6283464.2	3660875.4	3205502.3	1599807.6	3822738.6	20163903.2	2024648.5	9406379.6		20342891.9	15116769.4	4097837.4	5746666.1	52714278.1	2552361.5	8253800.1	12447148.8	6229914.9
1998/11/24	3490604.1	2393055.1	7805299.1	1508208.4	22591883.4	4970359.4			8576822	30805585.8	3418591.5	10403959.9	2711242.6	1753498.1	1025543	3021767.6	4484497.8	5456197	1953090.8	28461189.8	3331588.4	13186448.1	6095681.6	2363144.6	12720874.9	11710623.3	12920783.4	4742096.4	2129211.5	10636105.1	4624083.9	6676373.2	1910268.4	2002500.6	3762124.1	3034149.9	10137535.8	2477088.6	8948845.2		6330015.8	8965043.1	3097349.5	5020552.6	27381068.4	2618603.4	6966698.5	6561649.1	4377277
1998/11/25	4304035.4	2573494.1	5381350.9	1870256	16304726.9	3467561.3			19531894	12748999.6	2619685.5	10584728.4	3303099	1492141.6	1749074.3	5111837.6	4755607.1	2499455.2	1723616	40146696.4	3860776.8	8443078.7	5894333	3201429.6	9619087.4	9876868.9	10080089.6	5002025.8	2431981.2	7997634.6	5835049.2	7426692.9	2953479.8	3049655.9	2055987.7	4744479.5	12268982.5	2824011.4	9887328.5		2747034.6	14896342.8	4880758.1	7018079.7	34299375.9	1910818.9	4422944	8047789.8	6207738.7
1998/11/26	5332361.2	2981175	4384471	2057480	48092042.8	1157123.6			14043782.8	4148319.2	3876847.8	14868728.4	3943003	2002232.6	1177714.9	3017835.2	9537532.7	3094193.5	2309566.6	28298319.6	6437928.9	8997979.1	6355223.7	4536384.9	10229151.5	8804678.5	5746146.8	8693910.7	2635442.3	6592576.3	6818725.8	6042945.5	2523566.6	3867627.1	2757956.3	2846840.8	8694334.9	3079721.7	7803137.6		3649639.9	11027325.7	5392943.3	8107488.4	32022124.2	8772808.1	4453855.5	8788183.1	4597553.4
1998/11/27	4312114.1	3056970	5712004.5	2121596.2	14474687.3	1929098			7710989.8	3744836.9	4312736	7308507.8	5060266.7	1412545.9	1881064.5	2865950.6	15194255.4	3128447.6	1889925.2	24872025	3970744.8	10490883	4783920.6	3086224.8	10291244.1	1942232.5	8657790.5	3132434.3	2183940.1	6937804.1	7824376.7	7432505.3	2761025.2	2586698.9	3130351.9	3865689.3	11439185.5	1799323.2	5076203.5		3238561.9	15956071.4	6628307	6071975.5	16411820.7	5903741.5	9396569.1	7038668.8	5728963.8
1998/11/30	4121593.8	1957000	5690037.6	2634723	33130957.8	1589915.7			6009599.2	12910680.4	2824014.7	5517277.2	3109520.5	1882419.8	1380342	1501629.6	20969489.5	8009463.8	1431885.4	19952707.2	1821765.8	7103826.4	3715225.4	1785328.8	5728668.4	2463553.4	9995757	9947667.8	2157234.1	7346463.1	6302257	8215643.8	2087604.8	2267510.7	1735905	2793262.6	7117667.9	1572376	3656786.3		5927553.7	11024534.9	3213426.6	7743138.5	13064260.9	2945785.8	5650667.2	5246061.3	7061176.4
1998/12/1	2239348.4	2714347.1	3184673	1613812.4	47818633.4	2101725.8			3452633.8	11577963.3	1886729	6349804.5	2903877.1	1610461	1745190.9	2145722.8	12161297.8	4190669.3	1405760.5	18867958.7	3329003.6	5685469.4	2963769	1437683.3	4606657.8	11805957.8	12246733.6	4460342.7	1655164.6	5985859.2	2983190	7559934.9	1216215.6	2820711.7	1110205.9	3201974	4718294	1150173.4	5355819.1		3398122.5	10317316.6	3560033	5678450.5	13725863.9	2703891.6	4204129.8	4010675.4	2641869.1
1998/12/2	3228439.4	1884171	5383068.2	2203361.2	10045145.5	3122183			5948094.3	14354364.7	2382170.3	17229600	2355334.8	2954222.5	989470.7	2621199.3	7120018	2902699.8	1930911.1	16074402.4	3003623.6	4042643.1	4367049.5	1379132.6	6274999	10838234	15074630.4	2959417.1	1984467	5996839.3	4984123	5194904.3	1800654.9	1635035.3	808957	2485602.3	17517225	3029774.9	3158895.7		4479795.3	23012446.2	2915954.8	N/A	8123880.2	4851779.2	3701500.7	5101665.5	2526350.4
1998/12/3	2734414.9	3352321.3	3956882	1454437	6351052.6	1324920			3179248	2245746.4	1327582.7	19881381.9	1518030.7	2059829.8	716346.8	1742246.2	4990034.2	10408140.7	810060.6	11572980	1765999.4	5177430	2242720.2	995871.2	3046335.4	9465368.8	11486533.4	5572325.2	1415868.6	4105357.4	2109257.3	3139985.1	698789.8	1235445.4	1980858.3	1184394.3	8528168.8	820481.6	7287762.8		3386509.4	6716133	2524480	4761550.1	8618339	25603151.9	1483878	2812531.9	1874999.7
1998/12/4	2789785.3	7440604	3358380.3	1715122	19721783.3	1596967.2			4081088.8	1328594	1415297.1	6893085.2	2417151	2024712.4	1623676.9	1951598.5	4192346.8	23487448	2187183.5	5581432.2	1916982.2	6325420.4	3067735.2	1194818.2	4724095.4	3796189.4	6968560.1	3387667	1331094	4218538.4	2639938.4	2950549.7	1273652	890400.2	2026588.3	2035746	4410633.3	800485	14271961.1		3154339.1	12512724.7	3386491.6	2032834.7	10506177	8746625.1	1179650	2665167.6	2112855
1998/12/7	3995502.5	2587936.7	5176701.9	1117276	35934165.8	1687229.7			3437618.9	2424696.5	4419764.7	5590563.2	1587251.9	1579478.7	1418143.2	1542800.8	5869558.9	21546946.1	1771248	8156733.9	2462007.7	3899232.5	3808527.2	1366614.2	7154191.5	2646847.3	5061556	3094162.2	2165812.8	5148153.6	2673742.2	2678185.4	1334134.4	797735	1670668.6	1274862	5945818.9	884403.2	5929307.1		3078673.2	12901431.8	4198476.4	4752100	7377177.7	5499979.6	1476144.4	2998534.2	2129684.5
1998/12/8	3325829.1	5211759.6	2940282	879252.2	18723449	785574.8			3198972	1011179.4	2483497.5	1919601.8	1938541.4	1644627.2	707582.7	2433574.9	4339226	7953442.3	1758852.2	3312446.5	1884779	2620795.7	2074999.4	1186919.3	4999487.7	3511032	5459809.7	6789617.6	1713580	3685278	2167002.5	3484840.1	1483376.4	825289.6	1093515	1095140.3	1903904.1	958023.5	1888408.2		3082016.5	8962019.9	2484314.6	4057261.6	9866623.5	5451096.4	957178.7	2244492	1430736
1998/12/9	2963396.3	2743459.9	2635849.6	457203	23038421.8	840127			1806920.8	686423.3	1177305	3525301	1282474	615727.4	567033.1	932934.3	2352555.7	6502841.7	944699	1662449.9	1200474.4	1916353.1	3418325.9	935583.5	6233161.2	10202549.9	1497281.8	4777025.5	753277.5	3683611.6	2639304.4	2541860.8	848852.8	539424.8	449052.8	739691	3872223.2	441833.1	1392334.7		1407429	11198631.1	1859931.8	1465092.1	4918237.3	14757997.2	928504	1953230.4	1328250.7
1998/12/10	2669215.4	1358854.8	6141154.8	416676	16911334.4	2231818			1102081.8	1119226	1236821	1083555.7	1652596.1	1689337.6	479131.3	1360075.5	4765496	4965993.1	968353	4345237	2240691.6	4266359.4	5101524.2	1057120.6	4558783.3	5912791.2	1809888.4	5985009.5	1199364.2	4952872.3	3776873.6	2529418.4	604301.6	788145.3	610959	906432	3451024.9	921154	8407027.6		2198363.5	4897282	3278138.1	2320235	8857014.1	7440053.8	522228	3525017	3909892.3
1998/12/11	2774955.5	1505207.6	5369761.9	946250.1	9177333.1	1312374.4			3420181.9	1391445	1892060.6	929828.6	1749917.8	1139378.4	521383	838716.3	3553553	4212744.5	1126699.4	4886974.6	1217020.7	2790400	6253069.3	1081130.4	3824699.9	2125440.7	2014503.4	9590973.5	4105249.6	5552992.8	3603762.9	3076563.2	1137931.4	704447.7	1005644	980084.9	3656853.4	694734.9	3535523.8		7992940.6	2646986.6	4269943.2	1720169	21335943.2	4152512.9	1996075.1	2309704.5	2058366.6
1998/12/14	2389747.1	3065414.9	2534127	690800	8667890.8	711437			3871132.6	614159.7	1329955.3	813671	1599535.4	1317205.9	515784	1255729.9	3935343	2536373.4	775545.1	2428724.8	849515.2	2161195.7	12185085.2	690565.7	2005964.2	2909705.9	1041770	14688547.5	3749754.6	3830888.5	3888837.6	1942085.6	1498090.5	551060.2	687361	670779	2691419.5	503916.4	1765320		2900748.9	4577353.4	2938257.1	2068990.7	10568856.5	3338853.7	751640	2527277.2	2674376.5
1998/12/15	3091428.4	1974327.9	6077337	2496322.5	13651662.2	1521329.3			3041881	806669.1	1300325.3	1514416.4	2246961.5	1004408.8	789212.5	1213945.9	4915374.4	4451354.9	1040699.4	5653405.6	1900455.5	3481232.9	11368590.6	1492910.1	3788421.7	7692779.5	4191968.3	13625195.1	2390020.2	5611623.8	5253769.4	3007032.5	2631510.1	1171119.7	876387.2	1022975	9147550.4	1121591	6097240.2		5530533.2	1586415.9	3209028.3	3413567.3	9637429	5341790.8	1923701.9	3651182	3658524
1998/12/16	3249200.6	2542102.6	3825757.1	766766.2	8378186	1709949.6			1913252.2	2228692.8	845100	3368868.1	1194847.5	928386.4	506259.5	2670495.3	2537425.2	2057672.3	763075.6	10614620.2	871921.8	2879206.1	5896651.3	859651.9	3599206.2	10905824.7	2264161.6	10715040.4	1142601.2	3263465.3	1962222.5	1981165.4	1188283.6	497851.2	1804598	440098	2844914.4	485628.7	8307026.2		5589832.4	1374442.2	1900157.3	1500383	5614643.6	5572292.6	1167411.6	1650012	2737933.9
1998/12/17	2949773	1655176.5	3264373.1	785319.1	12671701.5	1282169.2			3705141.7	1434160	1553126.2	4189759.5	1702797.7	1873857.7	798167.1	1585588	8230967	4273313.4	1152806.7	4961107.7	1576799.7	1857802.7	6816171.2	875844.1	6768848.5	1982894.4	3929182.8	8968742.9	2154926	5527043.7	3854562.2	4801983.6	857442.5	1263509.9	2585978	1487544.5	3546402.6	492618.2	7677260.2		5356822.2	4368903.8	1585649.4	2424102.4	20219834.8	1974526.8	3679050.1	2601859.7	4966610.7
1998/12/18	3297183.1	2030128.7	5697689	1240284.5	11163671.6	963039.4			1635260.3	5270136	3734354.8	1436898.8	1397784.5	1166400.6	622596	1374836.4	5462023.1	3592066.2	1148015.4	3750391.5	1205962.2	7494474	14056992.9	747418.2	4426170.5	6884548.4	2443204.6	27103083.4	1940107.3	5241170.2	3121734.4	2317625.6	1020689	616335.7	1208852.3	921566	3138331.2	937922.3	1205531		5072516	4255624.5	1637217.8	2246809.4	5938859.7	2450040	1525785	2228401.1	2487400.5
1998/12/21	3279813.7	1317187	5282984.4	539328	5350105.3	1274421.1			1967957.4	1021970	1974207.4	1329212	1138554.4	931084.6	922078.2	2223303.4	3487360.8	2619449.6	790370	1859273	801977.1	8166781.6	48596938.7	523888.1	1752996	9845253.2	2140872.7	50572061.3	1586063.8	2863540.5	1968701.1	N/A	1380893.3	885924.2	1090726.6	535860	2529361.6	732415.5	937496		3264177	2636860.2	3313171	1935788.2	6517828.1	2299162.5	972647.4	1829335.8	1279862.6
1998/12/22	2420224.9	1917559.9	10226967.5	1120694	4781468	1861728			3849260.7	10075370.3	4419420	1692837.3	1434616.2	1201312.8	876156.6	1813634.4	6527817.5	6446111	754345.6	2789078.1	1515634.6	11334818.7	25365293.3	936886.9	4585537.3	9883870.4	6036627.6	41674083.2	2165655.9	5194321	4864565.7	2266347.9	1833849.7	574313.4	576000	823786.2	4435560	901962.4	3516967.2		6040519.6	4907766.8	3077187.1	2123342	6597724.2	4774660.5	1907011	4301214.2	4051067.4
1998/12/23	3603339.5	5923918.9	5535632	959536.3	8991207.2	1552874.5			2465387.2	3978329.8	3194263.5	1653143.1	1256322.6	884142.6	673608.8	1112341	3722920.2	2299446	1425820	3250928.3	1430397.8	7691355.8	13648171.6	721748.6	3750659.6	7637830.3	6816474.8	65053016.2	4106211.6	3947183.1	3085782	11420411.8	707991.6	581049.1	767889	462014	3368249.7	860855.6	1182986		22230494.6	1485059.5	4783263.3	1390431	7340261	2729339	1629113.6	3687723	2409152.8
1998/12/24	2220185.5	2935344.9	4248751.7	568218	13232000.3	2378382.1			1135453	3710010.8	1632979.8	1075564	1309063.5	765691.6	597897.4	1065687.7	3716765.3	2588753.5	550116.6	3030490.8	4705142.1	6340622.7	11282942.8	693974.1	1646872.9	4160768.1	2258623	34528354.1	1225771.4	3549074.1	2113990	3141768.3	1481224.5	692425.7	377196	295447.5	9121363.1	508990.9	2125147.5		4815317	986248.4	5805682.2	1511670.1	8051150.2	955402	546006.2	1895967	2320565.6
1998/12/25	2610358.7	1878906.9	2113267.1	418398.5	12043065.4	1114543.5			1431411	2654322	1168247.1	860641.5	1562382.3	952927	307968	847874.4	2552881.2	1174090	662676.2	4116330.6	1426052.8	11236472.2	8474664.6	728774.7	2677473.9	9221335.3	1227791.4	7145897.4	986860.2	2501968.5	1659048	3501400	877582.5	1009108.6	521451	434334.6	3627419.6	2941840.3	2466914.5		9421597.8	2132024.5	2300409.4	1429688.4	8007439.4	893143.7	3645167.4	2090559.5	7892726.4
1998/12/28	3758432.3	2370203.2	2754258.2	576102.5	5604475.2	1355928			2420150	1393833.6	N/A	1141758	1889757.6	942213.6	625327.5	982814.3	4322895.5	1781479	969862	N/A	1983940.5	5154929.9	11588266	894142.5	2525875.7	2523515.3	1141931.2	3611363.5	1449058.7	3156818	2015651.6	1954526.6	766881	548114.8	530147.4	133053	2220836.8	548483.2	3053853.3		818047.3	9994665.5	16600430.3	2281258.8	6711232.4	927163	2578469	3025106.6	3318945.9
1998/12/29	3661843.4	1463389.8	2354474.2	555591	8443493.8	1415670.9			2591875.7	2251406	1723217.1	1166997	1828431.8	917954	408048.9	1348444.8	7045981.2	1857084.4	1207097	3772660.5	2798684.6	4528342.4	47160299.5	1137047.5	1852725.7	9785375.8	1592257.7	11588155.8	1683195.3	4488314.9	4240094.7	2635322.8	842061.2	882761	987840	964708	2339594.5	5364075	3832751.3		2674159.6	5490853.9	1252421.3	1966938.7	12719714.5	5327559.9	2369929.8	3072037	2472927.2
1998/12/30	4268067.3	2084089.6	2494822.2	1621710	11285645.1	1364266.5			2455619.5	1442214.6	4162039.1	1810917.4	2319247	1589019.1	1147829	1670505.8	4296428.1	2754765.5	1810214.4	5093217.8	1669969.3	3619870.4	16158780.5	2382453.1	2895614.9	18761451.7	2096796.6	3074754.3	2667530.3	6642418.9	2831310.3	3760525.7	871916.7	1325876.1	723616.5	775103	4975670.6	813844.3	2034043.2		3355285.6	3804962.6	1784789	2400469.4	16882598.4	3381624.8	1671942.8	3918869.1	2795330.9
1998/12/31	3130267.3	805472	1632917.1	600139.6	6452851.4	571416.8			906372.9	766267.2	1324719	4311608.2	1259445.4	890387.1	2331705.7	697951.5	6970802.3	1535792	764476.4	3172311.2	1354831.9	2299878.9	7845405.5	795566.4	7441142.3	1598600	3088738	6066423.5	953450	2922124.1	1178132.5	1399799.6	728202.3	530309	745675	300831.5	1182501	433631.7	1312113		18685694.5	2106000	2534201.2	2521514.5	7689455.2	8003333.2	663564.2	2235567.6	1142539
1999/1/4	1380799.8	828054.8	1885432.2	773195	4376111.5	1184487			2495219.8	816851	1297115.8	981928.5	882392.6	1200053.3	656158.5	777578.8	2329519.8	2495361.9	833525	1360169	784797.2	2043223.2	7325052.5	629893.9	1775095.7	1463715	817519.2	1543268.7	996725.5	2805433.2	1348169.9	1203168	371007.5	555056.8	828613.6	217819.4	1998381.6	724385.2	1297557.1		2543615.8	673393.1	2291873.2	1595956	5610731.5	1585076	609940.7	2276116.5	1537508
1999/1/5	2979939.3	1696050.4	3120420.9	1103237.8	3518177.9	2368766			3673628	1318363.3	2837163	5679736	1633109.9	1596313.6	918303.5	1288485.9	4221648.3	2332216.5	887485.1	1546017.3	4722771.8	2982963.6	10578304.8	936811.6	2001996.7	1795278.3	1840944.3	2361900.7	1719807	4689120.8	5056174.4	2235895.5	689650.1	1318956.2	983140.9	639228	2629778.4	808535.4	1472962.2		2721275.6	2037066.5	4223956.6	2578552	9415840.6	1518972.6	882260	3418857.7	2168137.1
1999/1/6	1184720.5	1438217.3	4018848.4	656336.4	2287278.4	2556502.2			1034145.6	1259793.4	2334662.7	3254036.5	1119423.6	908023	1149625.7	1415573.4	11328064.6	1459683	705785.2	9040929.1	5035758.5	7310269.4	6150083.4	821944	2702895	1056086.8	950873	1700282	1251690.7	3913636.4	2636601.4	1871880.1	613221.8	471128.8	922998.1	423191	3190876.9	416949.9	1066842.7		1860156.5	2136224.3	5157124	1658953.6	8307466.6	2266035.8	594054	2349643.3	3598456
1999/1/7	3669695.9	1224652.9	5620667.9	833432	3456207.9	1584337			781793.3	2407187.4	4383745.6	2481743	1059405	1144564.8	1869644.4	2026796	7488754.1	1986466.9	607731.2	2791783.9	3658415.4	3983962.3	4943948.5	762710	1353561.8	5941275	851952.6	1481044.8	826470.6	4153817.5	1754735.2	2394326.2	397089.1	539155.4	445637	344034	10295427.2	731781.9	2012478.2		2410993.8	1720525.2	1183144.1	1133584.8	6834368.8	2144034.2	330140	1665875.7	2765636.5
1999/1/8	3924549.5	3539209.1	16668638.4	2462263	5574299.9	1944468.9			2723787.8	4931063.6	3292242.9	3924229	1908265.4	1359496.8	1571551.5	5791537.8	12505469.9	2581389	1480923.8	2645655	9090387.6	12454380.5	8658014	1274131.4	4935464	11680512	1956217.6	2693554.9	2045986.8	5334371.4	3892903.2	10441495	1387700.9	1389214.1	1431552.6	940774	23476312.5	1406153.5	3008164.4		3966312.2	3513469.6	5910998.2	1973793	9139893.9	609974.4	1982446	3349750.9	10402185.2
1999/1/11	2431116.8	1771951.6	72821377.7	1932632.8	4420540.9	2040715.8			1483517	3165334.7	2218764.4	1760276	2166645.6	1214743.8	1352180.8	2487109.8	7638006.4	2521245.2	1326315.9	2959075.5	10984284	12586651.2	10993797	1118507.2	2098337.3	6084701.6	2264832.5	2161015.3	1484497.4	3746635.6	2776985.2	4902142.8	1642145.9	825155.3	658590.5	1896670	12016127.8	829125.5	3298759		5729947	3073881.6	8062713.1	2377946	8275801.5	1407114.5	2712302.1	2674637.7	3443780.2
1999/1/12	11703155	2819219.4	43038056.7	2466092.5	5690270.3	2004365.2			1328875.5	2318946.4	1702428.3	3300732	3088628.6	922513.9	945650	3575127.5	5019306.2	1985352.8	1028826.8	2853843.6	6775262	8539984.4	11572006.9	2069092.3	1426292.1	10136228.3	1752010.4	1787945.5	1679003.1	4900010.3	2785918.3	3520529.9	551212	681749.7	996411.9	647727	6336096.5	506194	1051124.3		3888058.8	1622095.8	6012176.8	1645814	7515870.1	2885024.7	1197363.5	2739098.5	3963897
1999/1/13	6522082.4	5719725.2	30953337.2	1842698.8	3000550.1	1465584.6			1254087.9	1585809	2343173.8	2813890.4	4084466.6	1302510.3	687657.1	2872904.9	4100952.7	2408862.8	1134688	3473231.4	2899984.3	7957468.1	42589523.3	975981.3	1876540.4	4036333.1	1999743.6	1629242.6	1669547.8	5066191.7	2425035.7	3711846.9	781527.7	464900.2	1361451.2	442177	4950988.8	835818.5	1977832.7		7013915.8	1186190.2	2679292	2127515.4	13543922.2	1601633.6	947659.6	2132218.7	1680502.5
1999/1/14	26177625.1	5351046.9	15620436.5	1603666.2	2329372.4	1683350.2			1203633.4	5455875.9	1193841.5	4690904.4	11286259.4	1050779.5	859609.2	3975805.6	3623709.5	6815789.8	965314	2786707.7	3496997.2	7360975.6	23968096.8	715312.4	2340966.9	5137202.5	1781288.1	2757597.8	1397118.3	4519737.6	1871925.1	1903001.5	510604.2	616722.2	767038	550752	3063641.9	736567.8	1930023.5		3443728.2	1495869.8	1758337.2	1510833	6494800.4	1664417.9	980058.5	2300123.8	3038851.6
1999/1/15	21501784.2	3309706.8	12090244	2282200	3084942	2875429.7			2770468.5	2813231	1598198	4382445.8	4280268.8	1468405.3	767486.7	6927731.4	3444076.7	2960346.9	2001106.4	2455785	2649689.8	8460205.2	15853313.8	741822.3	4504620.7	2974548.7	3083853.8	4371255.6	2349076.4	6406136.7	1567312.8	2025897.8	1257778.1	732075.9	1493738	403187.2	2894050.6	981947.7	2655266.4		3347809	3164788.3	1988669.4	1796075.3	17887937.1	657267.4	2026132.8	1934514.2	4123626.9
1999/1/18	52222916.7	6612422.4	11819032.7	1861313.6	3435710.7	2121421.3			2451000	3984319.6	2985513	2261982	4221386.4	1382000	2398000	3195936.6	6707970.8	7916961.8	3087897.5	3137542.8	2900591.1	5221866.6	36808000	1211471.2	11297000	2148000	8657206.7	3132000	2183093.2	26814233.3	7817101.5	3621000	1180912.8	1258970.2	1339000	826000	11446000	1056000	1810702.6		4704000	2510000	2555000	3180293.7	10957917.4	3286479	1096057.2	3658597.6	1707997.9
1999/1/19	64642077.7	2973871.8	7735594.5	1035937.6	3318708.6	1415816.3			2241713	3177913.7	4418017.2	5138323.4	6529552.8	1879117.5	905514.1	2404939.7	15965316.1	11326134.1	1991239.6	4757887.1	1552256.9	3512538.7	26282640.7	1343729.7	4162434.5	2263696	3625244.6	4443793.2	2333518.8	28484385.9	7820337	3874901.4	1487887.6	996056.8	961701	952429.5	5162655.8	1457255.3	1727209		10059402.1	N/A	7236660.3	2667104.5	10756917.3	1322817.8	731018.2	3024780.4	2769796.4
1999/1/20	34708103.3	2032503.2	26498644.6	896234.6	2468365.7	1003250			2342583.5	2970537	2114953	3755044.4	6324217.2	872479.9	835434.2	3455262.1	8229734.1	4003735.4	1274896	2282547	4413687.7	2908121.2	15356921.8	975789.3	1897176.8	870062	3585149.5	2262288.5	1759819.9	11081546.4	4305544	2846807.4	1106430.4	1830569.1	943781	405154	4087423.4	1031608	1131772.9		3298734.3	1058466	3217651	1555363.4	8260021.5	2724755.3	618841.7	2501519.3	2690144.6
1999/1/21	37973255.1	1735307.5	17547496.5	1236398.3	2664098.7	1237765.9			1117171.6	1946839	1388625.4	979634	6795091.1	1198211.6	723080.3	2852086.6	4754429.9	7172846.6	1114109	3613021.4	2923299.6	2547791.6	14912274.5	1023754	8687541.9	649577.2	3617450.6	6080691	6240537.4	10875854.4	3330530.9	3135571.4	1749733.6	4198692	1300706.1	875131.3	9719153.1	817301.6	2780554.9		6342293	2971157.8	4904593.9	1809232	11950836.9	1784271.8	825415.1	2351270.2	2662542.6
1999/1/22	43708679	2233435.5	12789812.7	1287164.7	3289236	1358310.6			1326253.7	10903246	3796288.5	3569765.6	15361360	1764216.4	1588511.1	2230210.2	13264209.9	16591000.6	3733086.5	1998247.1	1963047.5	3199640.4	14742743.4	1080406.5	2694935.3	1721776	4263795.5	4563134.4	4006710.6	9085128.9	3441684.8	2329123.5	1620237.1	4863660.4	1015316	994297	5504815.1	668228.7	1570662.8		5121499.7	6969261.4	3188779.3	4203005.3	12862881.6	1589567.9	1299089.3	3747160.2	2031429.8
1999/1/25	37351408.5	1922202.6	11076852.4	1019390.9	4561652.4	2852683.3			1872283.1	6158104.6	2618593.5	3327062	15743843.7	2682608.5	1024810	1039275.8	36042716.7	5351950.9	2368657.8	6944584.8	2443752.6	6498875.8	17900256	1293520.3	2305154.9	3047522.6	2251011.4	14819696.1	3359318.8	7962565.5	3773822.1	2749256	1483231.8	1408063.1	1219724.8	691373.5	3760884.8	1046746.8	1434723.2		5434414.4	9186416.7	2932510.4	5567387.3	12764076.3	2181250.7	1299173	2304328	2841612.5
1999/1/26	25964993.6	1114180.9	17467864.1	1083058.9	5631279.1	1224565.1			1120082.2	2288107.5	1781900.3	1272092.6	6696527.9	1711915.6	2072521.7	1186039.4	44918753.6	4432822	1471752	3861403	2765784.1	3146300.6	9244481.3	1284655.8	3093410.8	2607724.5	2055231.3	5464778.2	2516733.6	7638925.3	2556464.2	1921634.8	750259	914416.8	755946.6	595915.6	4382458.9	575730.5	2065312.6		4391192.9	11596040.8	1716329.8	3689111.4	11337714.4	713045.2	1351136.5	2492560.9	1798544.8
1999/1/27	18367987.5	4433708	22469686	5311620.9	2745622.1	3043464.4			1357461.6	5449880.8	2150494.3	14232449.1	4396601.4	2232560.3	7373777	4145652.6	34888513.9	7161711.8	2678925.1	3425530.5	2213590.4	4377597.2	8604659.2	927040.2	2778890.5	2006616.1	1998126.1	6391777	2817307.6	6626073.9	2325848.4	2875991.7	826227.5	1449956.9	714668.9	916385.3	4566829.7	824482.2	2931954.3		5674105.5	14200351.5	2477517.3	3252787	18226782	556222.2	1451313	3036162	1483479.3
1999/1/28	10662946.1	2014717.8	13195494.1	20587377.9	4134306.4	4791289			1022187.9	6102255.6	2393043.3	3744910.3	2716648.8	1374758.3	4811093	3292638.6	16252983.1	1684218.8	3375247.1	12020803.5	2921268.6	6484652	8444372.2	4705130	2662304.6	1577331.6	11792686.9	54090871.7	1895608.4	3922183.9	1741649.8	2641176.7	775903.3	816988	720373	718403	2400915.3	790880.6	1525632		3431388.8	10987503.7	2896017.6	2560420	9875178.8	1044929.8	1612172	4454297.7	1451752
1999/1/29	11243072.3	2975673.4	10431256.7	6376225.1	3783126.8	5183479.2			1122736.4	2350548	1879747.4	10486961.4	2732187.5	1316643.6	2683534.6	1937450.5	14214735.8	2669855.5	4779070.2	5402830.9	1909507.6	9387436.4	8506845.9	2020346.8	1255479	1109850.5	4454662.3	6020629.2	1924128.8	3152838.9	2342400.4	3311761.2	601204.1	1816460.6	1089014	876841	4606151.2	492162.3	2403945.9		3880554.2	7526914.6	2539727.7	1975374.6	8872465.4	756078.2	1872481.3	3914921.9	1837612.5
1999/2/1	9642519.6	3294490.3	6560337.6	3798898.6	4877209.8	1666929			1714850.5	25738838	1625288.8	10953992.2	2849604.5	8103885.5	4466104.3	2140072.2	20389602.2	6282799.1	6783314.8	2842728.5	1477596	9634451	10931391.7	2614247.6	3986910.3	1777924	5053845.1	2357969.3	2758885.4	4944456.9	1918789.6	2944933.5	960140	1221470.8	1515295.2	489916	5999172.4	753235.7	4144467.8		2918007.1	11029656.3	1507255.5	1651691	8161184.6	696765.6	1919491.8	3272894.1	2460290
1999/2/2	12543432.5	1613698	8151545.5	2911889.6	2140403	1419330			1238454.9	13997810.9	34681649.5	9294799.3	2719969.8	12829162.4	1596169.4	3039515.5	16623202.4	1866070	2855476.7	2036212.8	1631621	6308067.3	5023178.9	1296745.2	627264.5	1120129.6	6242767	1072772.1	2621517.8	2974850.2	1947628.7	2029348.3	2126633.5	1598877.2	1504314.4	495544	2680658	593334.2	4683317.3		3368666.4	7049104.6	1319063.9	2311142.5	10603253.2	611537	2525034.2	1927245	2582874.5
1999/2/3	36210251.4	1683174.1	5661855.6	2020301.5	2405381.2	757018.2			685194.6	7259201.4	21669088.7	4618981.5	1601297.6	2707629.4	599725.6	1663439.2	11689404.6	3671402.4	1357539.7	1378778	2069349.3	3514553.1	4882405.8	1447370.9	985975	2529306.2	7335294.4	4346271.6	1390284.4	3220051.5	1705517.1	1337054.5	3036999.5	739810	570273.4	385519.2	1507588	495058.4	12435707.4		4283894.8	1521472.3	1647342.1	1432989.9	8127950.9	1688313.5	1396290	1599345.4	6266878
1999/2/4	11693867.7	1065671.5	15238829.7	4038021.6	2260581.1	898321.2			706492	3183015.1	18491593.4	11481283.8	1870858.9	1856110.8	1122409.7	1247844.1	7044078	5289731.4	1813973.8	1484804.4	1801010.4	4080643.2	4319358.2	1135772.8	2774844	773879.3	4054538	5281923	2517152.2	3646222.3	1470939	2744305.7	17635587.1	976690.8	677835	563869	3087206.1	3679726.7	54084346.2		3247172.9	2326843.6	1785030.2	2937094.7	6872021.9	988319.3	1005223	2532321	2589292
1999/2/5	9600647.8	1579014.2	8819094.4	5504546.8	2374316.8	1364781.7			946745.4	2118871.2	13708014.6	9788292.8	2231948.9	2172435	1524334.1	1217331.7	10527755.3	3479653.7	1508509	3613465	1903410.9	2726616.6	8448135.6	1366566.3	1943602.5	1617783	4272775.7	16038428.3	2629244	7172885.5	3278478.5	1732332	6585339.6	1664126.6	897534.4	994441.5	3173006.7	1644235.2	5891313.1		3372849.2	2769708.1	4162208.2	2494220	14747585.4	583160.8	1084283.6	2533728.8	3518050.5
1999/2/8	7415706.7	935607.4	3587293.8	4254257.6	2505390.3	942799.4			916851.8	7911013	9925282	16581285.5	1984126.1	1679470.4	1334929	2437218.4	9481015.5	3621534.4	1300888.9	4585279.5	2208326.3	2685821.6	6345381	1030607.6	2323656.9	1183498.5	2124505.1	3923293.8	2374703.5	7681390.1	1923016.6	2038594.1	4475047.5	1333247	827943	1261042.6	2236301.2	5256738.8	1876774.2		5000716	1665571.6	2641554.5	2294441	10594445.7	740955	946347	1824463.6	1417380.4
1999/2/9	16872082.7	954290	2830706.3	4896793.1	1820437.9	924205.2			727704.4	2007386.5	7436014.2	23748308.5	1597687.6	1341175.2	623569	1789551.1	4435624.6	2946422.3	793220.6	4419857.2	2057345.9	2154451.9	5229815.3	1017178	1141243	642835	1429595.4	1416974.1	1697916.5	4401026.8	1967488.8	1594813.3	3279384.5	1243523.3	430759.6	431572	1536623.3	5809200.6	1186988.7		5526159	3584432.7	2511249.8	1748621.2	7330822.7	4348025	807813	1700517.6	1731215
1999/3/1	31188438.2	2035915.1	7662825.7	2719686.4	1263156.5	1344089.1			488782.5	5186291.2	8145429.8	4827238.4	3219043.5	919413.8	571770.3	4281994.8	3086839.9	1106913	1065159.3	6188266.7	831686.1	7016014.2	3465313.6	655882	850801	1108712.7	1309269.5	5944939.9	1702655.3	3058538.7	1709476.8	1213590.4	2548200.8	516521.6	607431	347659.2	2973312.8	8398678.5	923616.7		5685979.5	435135	1645727.3	1581702.4	3058686.6	3503420.4	643465.3	1244855.7	969603.2
1999/3/2	12179341.8	891790.8	6151984	2494953.2	1297693.6	1893441.8			815163.2	871355.6	6517141.9	5861418.9	990004.4	1512650.4	569460.9	8127170.3	4283294.8	1116521.1	1435008.4	3997928.4	1307504.6	7024099.8	2700462.9	736379.2	893182.2	2473097.4	1416380.8	13212119.6	1122882.6	1894237.9	1492544.6	1074947.6	1584941.3	451951.2	615265.2	430417	3855292.1	6935070.3	1072661.1		1920549.4	971260	1540165.6	1249824.2	5140716.8	3793373	1158077.6	1951845.4	1134232.5
1999/3/3	11513922.1	2850700.2	30897696.8	6780600.3	2284916	2703322.6			3634786.8	5024414.4	10670267	9298472.1	2391774.6	1902599.1	932506.8	8926541.1	4920777.7	1811732.5	2458138.7	8553370.4	1864739.2	6133434.5	4606972.8	967283	2867593.5	27464465.5	1163512.6	7564382.4	1849198.6	3651325.2	4234786.6	2468275.1	3187503.4	757036	1578148	909128	8431799.7	7234644.3	2163598.7		1500011.9	1478094.7	1951531.3	1731106.6	8351160	10405305.8	1244538.5	6800569.4	1088474.5
1999/3/4	32373727.5	6007208.4	16772784.4	4576776.7	2048093.4	5366658.8			1957702.6	1453101.8	8510539.9	4599181.6	2055907.2	1608282.8	849219.6	8857249.7	7314024.1	2013836	2180524.9	8134569.1	1260781.8	8993929.1	5092876.8	1093064.4	1182261.4	26602322.6	1034602.4	13967672.4	1781568.6	3790423.2	4545605.6	2374453.2	1969666.4	602251	1003908	1405656.4	3060852.3	14789621.2	1232273		9121221.1	2161921.8	7262541.6	1534912.2	12420761.1	30829038.1	1725105.2	4177441.9	1147314
1999/3/5	16560487.8	11433431.7	17351683.2	12499097.7	3720080.3	4059027.3			1091367.4	4376443.3	11161096.7	8779621.4	3355606.4	1760251.6	1422264.8	7873691	7544317.9	2028048	3398703.6	5412938.4	3286713.3	16074849.8	6118718.8	1595394.7	1520823.6	37321806.1	1404253.9	11432030.7	3311443.7	2958168.6	2128194.7	2104970.8	1797313.4	1727446.6	3596389.7	930922.6	3443461.7	9884776.9	2401759.8		16544834.6	13276478.2	2767869.2	4587280.3	21905000.7	9943884.9	2006553.1	3673165.8	7022633.2
1999/3/8	13146451	3808507.6	16611998	8084792.6	2677748.8	8983307.4			1493941.1	10839049.2	9963815.5	19217290.8	7316716.7	3265964.4	1394848.7	5189630.2	4800025	3789976.4	6352941.8	6667973	4094904.6	5986721.2	6553214.2	1528973	3297617.6	17195429.6	1887173.3	52305550.8	3600615.2	4656745.8	2923745.7	2278697.6	6386088.5	1028582.8	2411967.1	1444927.8	13829649	5275224.8	1559284.4		6685295.1	21190149.8	2160873.9	2133345.5	82639125.1	6676687.8	4686620.9	3368292.2	1844382.4
1999/3/9	16158852.3	3521042.4	16423207	7773899	4993594.3	8732615.4			3550086.5	3640372.8	8465461.9	17124774	3511973.8	2003253.3	1113081.9	4649282.6	10752947.6	2349626.9	3198090.8	4452412.5	3429749.4	8137132.4	6290715.2	1309282.4	1804544	42376768.3	1394558.1	10648558.1	2240363.7	3807329.6	9409327.1	2235370.9	2929940	1129588.2	2394249	541981.2	9791699.5	5917286	1936189.5		7034350.6	N/A	2407322.2	1904555.9	64873162.4	19003516.6	3220472	3214056	1788983
1999/3/10	41699788	2983933	11119737.5	9241600.9	2400917	9061542.2			1477480.6	2648860.5	6739432	8910636.1	3098239.8	1723564	1094534.7	6789696.1	15685253.6	9501308.2	2578966.3	4086517.5	2658111	13067431.3	7462119.2	961456.6	2574601.3	17419185.5	1475414.1	20878720.6	2328870.2	4546748.3	10214360.4	3001258.4	2094661.2	815722.2	1625774.4	864482	4069209.4	16609813.5	1123747.7		3491437.2	15768204.1	1745991.8	2334865.9	23925386.8	5701849.1	2260600.7	2322390.6	5507732.7
1999/3/11	93881175.9	3430851	25154681.7	15456850.9	4290654.7	4856729.6			4193068.8	10004490.1	16621182.5	6039324.6	2488040.5	2165223.4	1040037.9	8437395.5	12322266.3	16328142.4	2805665.5	8352280.1	2534448.4	16892493.6	8780090.4	1893244	4083736.8	66789043.6	N/A	7417914.2	1988476.1	5105673	13013815.8	5052035.6	3005827.6	1719897.9	2377882	914431.6	6978072.9	6663704.4	2598657.9		8773351.1	21929898.8	2546641.9	3301525	36608452.5	9764660.4	5514554.9	3268773.3	3174814.5
1999/3/12	30864234.1	9539523.1	24405373.5	5545756.8	7694137.4	5738751.7			2026877.9	9869734.9	20196580.9	5224530.3	4008978.6	2645225.1	2002231.6	5673446.4	8028489.6	47578854.5	2449212.5	4898929.6	2556777	9998077.5	6416272.3	2474667.9	8885540.2	33060395.1	3972318.9	13877435.9	4008562.1	6020890	23499363.2	6316620.5	2277247.5	1789769.4	2127073	2480410.9	6920696.4	7319644.9	2367113.7		22735265.3	27885383	2417529.5	3022694.3	82325894.1	3273651.6	11664583.5	4045708.6	4838308.6
1999/3/15	56156888.6	5565703.9	24667950.8	7699610.9	4906250.9	6558985.3			2682819.6	36090752.9	23629222.6	2769184	4244608.4	3412245.3	2314420.6	4802668.8	8784342.9	15697205.2	3238923.8	4496491	3089322.6	7737204.6	13363899.9	3497476.5	10585536.4	42259879.5	11658986.4	10539618	5138374.9	10301443.2	33116702.3	5092163.9	4083535.2	1985950	1806265.5	2408063	9284742.2	4965848	2295414.6		11011266.5	30696314	5270466.9	6784441.9	38860707.2	7590526.7	15647275.2	5677336.8	13049388.4
1999/3/16	30455415.5	3934571.6	13894776.9	5822134.3	3727103.2	3789163.9			2451538.9	24870441.6	26809287.7	23797352.2	3553882.4	4706322.7	1153828.1	3699929.1	6670189.8	7257499.7	2471529.1	6546801.6	2607640.9	19990936.5	6570427.5	1816479.2	3751630.5	13912972.4	9926075.6	10359661.1	7482582.2	3717389.9	12052176.1	2876958.8	2428304.5	1223152.4	801475.5	709703.4	3982908.5	5260549.1	3118419.6		10806650.9	18028980.2	2322880.4	27069234.7	21881297.7	4291040	7046818.9	3274762.1	5058960
1999/3/17	40540102.1	3542697.5	14036373.7	4629252.1	3291533.5	5588871.6			4166883.2	24022381.2	28529695.7	4626943	2800170.2	2507467.7	2184958.7	5731974.7	7731839.5	7283340	3016249	13732333.1	2714870.6	45464289	14960286.8	1836883.6	4935689.9	24131123	7888113	9775301.5	5888930.1	4761550.7	7919079.8	3709365.4	2305017.1	1186403	1196606.2	1581446.3	7567183.2	4817908.6	2395491.4		5720706.5	18791071.6	2695346.5	7269965.3	48503331.8	6082696.1	4106795.8	3363531.9	4163437.7
1999/3/18	30378808	2787340	12479544.4	5234083.5	2956865.6	3388722.5			15355436.6	6898864	12672448.6	2423961	3492321	1943380	1373156.1	4111749.5	8377541.2	4109926.2	1825870.2	4976659.6	3221287.9	11844154.3	7236296	976152.1	3155999.4	37964605.1	4220487.4	8922897.9	3109250.2	4811030.4	4686071.9	2630804.1	5591566.8	1147425.5	860019	689675	6045871.5	4173757.3	1601041		4892171.6	7947672.8	3398607.1	4048539.1	47542180.6	7321555.5	2406458	2926384	13288422.8
1999/3/19	24213388.9	1980453.9	11042597.2	2960340	2059249	2808593.5			7394151.8	5407724.2	7182662	1617343	4175766.2	1559403.5	1361454.2	3254675	5797957.7	4719302.2	1545886	11431133.9	2426184.5	10259534.8	20026849.6	1223430	2880437.6	97814536.7	11070654.7	7041086.2	2739492.3	5033664	5321324.3	4751418.3	1679146.6	1260545.4	1207227	683299.5	4953152.1	3118165.5	2634187.1		9023448.2	5492803.2	18475122.3	19102117.8	33340220.9	8784280.6	2735766.2	2942818.5	10380657.4
1999/3/22	22952444.3	2976013.3	18428728.6	3325535.9	3475542.1	4474665.7			7516239.5	16954093.6	7827441	1242406	4420815.3	2351755.1	1820508.4	3740303	8458573.3	5414918.2	2761274.8	12280143	3529908.3	5983539.2	9041168.6	1653807.6	13778750.5	50309053.2	14635399.1	5246448.6	4124530.5	7783519.9	12743425.3	4158449.5	2383405.2	1820061.8	980372.8	1158821.3	4270995.2	5330325.2	1644446.8		6795586.8	15687163.4	6639502.2	10769570.5	71531307.8	8712965.7	2876855.7	6426211.5	7979081.3
1999/3/23	15983206.7	2106392.5	6443927.4	3092216.6	2656119	2422540.6			2776523.3	5177659.2	4958910.2	1482602.8	2883650.4	1381388.8	1046154.2	1694948.1	4138686	3958699.2	1963922.4	4463540.4	2249954.7	6212119.7	5894013.3	1405891.5	10353995.3	27045825.5	10000623.8	7405204.2	1961055.6	4891300.5	5007330.8	2528429.1	1826300.6	1668089.7	715291.2	801528.3	4926864.4	2076600.2	1074838.6		6915699.8	14966228	2949009.4	8999888.8	77263942.2	6338032.1	3145296	13516528.3	7675277
1999/3/24	17417282.3	1899034.8	8240101.7	1885766	2077857.4	1416219.8			2558645.2	9198745.6	7132491.6	1708436	2197215.6	1780638.7	1242102.5	7392404.3	4397820.8	2641627.8	5578863.5	3452293.9	1627350.9	3909551.8	8019592	1165136.3	4224893.9	11509335.6	24165495.8	16134602	3835555.2	3924091.1	5101077.2	2440003.4	1170364.3	1416628.7	1790407.4	2042578.3	2991550.2	2797770.9	1031454.1		8185313.7	7708106	3558502.2	18255817.6	156245982.6	3811985.6	3310448	4853934.9	4026351.8
1999/3/25	20778213.6	2054168.7	3967117.1	1700796	1730593.4	1321249.8			4219035.3	9416955	4283878	1395699	2967427.2	1441033.6	1883542.6	10830805.2	4756933.9	3431790	1611251.5	4928079.5	1450036	4294197.2	8473294.5	1518471.9	3483016.8	27583732.4	5361246.9	4773458.6	2340969.6	5982367.7	4683998.1	2320327.4	1529056.1	1076652.9	1619897	646407	6708807.9	2920037	2796290.3		7940318.4	2401578.8	3537459.3	8881135.9	39128292.8	6490562.3	3027851.4	7615117.6	2821264.6
1999/3/26	13045892.4	1755603.8	4083221	5284590	1737696.3	3373861.4			2942625.2	7320342	1627794	1819487.6	1969349.2	1605316.1	1092885.9	3998027.9	7047533	3331480.7	2032984	3077033.3	1356536.6	3182427.5	4509805.8	1395819.6	2285903	26591473.4	5368685.6	13545257.1	1937116.4	3489314	5426795.1	2725516.7	1303951.9	1545451	2497201.1	642365	6367543	2727915.8	2617188.4		5501385.6	9186245	2977864.7	18360700.5	22773403	6703538.6	1706551.3	3641244.6	2654471.1
1999/3/29	19839925.6	3834742.3	9490531.9	5303831.4	2178178.8	9723064.9			6607620.6	10405090	2850293.2	3572974.6	2989699.3	2318549.8	1341274.7	9521683.7	5125658.9	3380733.8	1638711.3	4977252	3013365.4	8740367.6	4493404.5	1322953.6	4516380.6	23138961.9	11620511.3	10653365.2	2264607.6	5506662.9	9362762.4	3326753.3	1983991.2	1333921.7	3590019.3	1332721.6	3488003.4	1195489.6	9835740.5		4852382.6	4167702.2	1622636.8	34822795.1	17400040.2	5876044.6	3538690	4471147.2	2736934.7
1999/3/30	13131005.4	5572080.7	7053337.8	3637831.3	2626078.6	5238549.8			2390016.3	13274127.5	2399403.7	784176	2784612.9	1253662.3	1366620.4	6333595.4	3607700	2531347	8423609.2	3293135.7	9860169.4	4888729.8	5485035.8	1059282.8	4501112.8	12366543.7	9815025.5	5930708.7	3128802.2	2841834.6	6436902	1549656.2	1523522.6	935556.4	10024371	2793375.3	3031708.6	4065913.2	2344794.5		6186535	27253945.4	3026462.5	21533813.9	16772385.3	14392237.1	1514489.2	4273688.8	2646707.9
1999/3/31	7311886.3	4146051.3	6732093.5	4030554.8	1940471.7	3957702.2			2349727.1	2875755	7819307.5	2182402	2188388.5	1311049.4	2157106.7	5163930.2	4599575	2996087.5	21498791.1	2761799.4	12009144.8	3400050.7	2802140.2	1247212.9	7795372.5	33407310.4	14574374.8	11357745.5	2592462.2	4952054.1	6928941	1773477	1154848.6	583408.6	8248833.7	7534328	4442296.9	5559374.8	3950781.1		8058592.6	13587272	2468143.3	31680953.4	19741386.2	19913625.4	4117999.8	3564334.6	1979111.5
1999/4/1	9860278.8	15613491	25393831	7723825.1	8399352.3	4831458.5			3525825.1	9525481.6	11223759.8	600074	2904956.7	2771508.7	2193740.4	5129284.8	5346650.7	3152703.7	19703210.5	4764136.4	20439461.4	8553980.3	3935109.4	1717023.3	12421544.8	39406321.9	6677373	12363426.2	17643271.5	3503084.5	3032867.2	4645672.4	3701895.1	1235469.6	5404577.2	3500886.5	4398812.1	4035587	3619822		6391800.5	13632656	3794073.2	56089356.1	14664808.8	9602104	3049861	5698853.7	3468276.5
1999/4/2	19471056.6	8194685.8	22459369.7	4694381.5	4490991.8	8861715.9			2844613.6	7814273.2	12981983.8	1028597	2543121.1	2085695	4781134.3	10740891.3	4530850.7	4328628.3	8088576.4	2906761	12712910.3	14285745.4	11734550.7	3842140.5	22598437.2	72613565.6	9351356.7	8517387.3	8499561.6	4400736	3640772.6	5182090.4	3234788.5	1746226.5	7243452.7	3461531.1	6513571.8	4134739.6	11104401.3		14413911.5	4072650.4	5996769.2	15899467.5	17418530.4	5673459.4	7955476.6	5996197.5	4831425
1999/4/5	42087924.9	5689160.5	28508830	8383990.9	4699374.6	5050279.8			3954971.4	6664184.7	12979337.3	2187346.2	4468444.6	2516894.5	2764101.3	3988556.1	8835965	5834626.6	7317505.5	13932190	37415912.1	6627340.2	14137560.4	2389669.8	27630277	52164092	23245724.7	6418477.8	5615732.6	7106575.9	4526482.7	6609761.3	3655797	1926719.8	8578682.6	1444704.6	6319243.8	4545314.3	3511838		32237231	4012579.6	6794045.2	26187741.6	27023931	15355941.9	4715036.8	12437466.6	6740304.6
1999/4/6	19398949.7	2589448.2	11550046.2	3970484	2914715.8	2891788.7			2257814.7	23589371.6	33210590.4	2321608.8	3157446.6	5229315	4943438.9	4047647.6	6816841.6	3432493.8	5061264	11976561.5	24757666.2	39219371	10259269.3	2187325.9	13199539.3	22154523.7	9062908	7036299.2	3987092.2	5367303	5727029.6	2783093.8	3040723.3	19419560.2	11306524.1	2096097.5	4481915.9	15142352.7	2433211.2		11369264.2	8790406.8	3019638.4	49021850.8	14390657.6	5118440.6	2680721	6509024	3521067
1999/4/7	60803807.8	12873316.4	11046813.2	4318770.4	3791649	3920144.8			2039916	4449102.6	26436692.6	807559	9731764.6	10685010.1	2908158.2	4440276	6898794.8	3868993.7	5409684.8	5244227.3	16310327.2	63512766.1	43683213.6	6613725.1	7979112.6	14069142.3	7541012.9	4884698.6	4108380.3	4758526.3	4497873.5	3740991.4	2318967	14130278.2	8560772.3	1513844.5	4559068.7	6408143	3596613		9095590.9	2351321.1	3946615.9	40697987.4	15926379.1	2403224.4	2079601.2	10923054	3962380.2
1999/4/8	50458991.1	8249507.8	12506095.7	4278391.5	4760955.2	3134119.2			3614073.9	3165140.9	13222587.8	3996100.2	8324847.9	14134963.3	2562416.2	3671966.1	16868537	3028935.2	5428853.6	4791952.5	18252213.4	26016322.6	34739111.1	7662564.9	13747206.1	16704493.9	6716308	5945021.7	5238441.9	8258733.7	9961826.9	2799525.4	1893881	5698815.8	9613991.5	1531955.8	4767264.5	2692567.8	1947190.6		4789989.3	2820320	4549905.5	83656654.6	17134009.9	7170060.3	3612859.6	8115361.4	3096941.5
1999/4/9	31338052.3	4819576.7	9956833.4	3716643.8	4955979.1	4023906.9			2337039.3	8677749.6	5699354.2	3260878.3	34831678.2	7812411.2	6530350.1	3571408.5	8003179.2	4145968.2	6257323.7	20797338.9	46668397	19846008.9	35692318.9	4223245.5	4884535.8	14628000	5617642	2177792.3	4536403.1	4794398.3	29692131.4	8994335.6	1258716.6	4873645.4	5626975.6	1459264.2	4770714.4	2864410	4837800.9		3170560.4	1745400.7	4012969.7	80502561.4	19340077.7	3990005.4	2409357	19997758.1	6179133.5
1999/4/12	34807095.7	5396883.8	17880458.1	5549372.2	4959067.9	4392994.8			3236464.6	3689813.8	6736754.1	2294240.6	14734468.8	23399301.7	14734316.5	5615844.1	13308759.6	5410139	6852860.6	13620108.6	22946885.3	18067131.2	54404151.2	5824168.2	5373361.8	16277506	5805335.7	3288611	12724502.3	9557599.3	11218539.7	6757013.8	3093396.5	3075072.7	10903222.8	2903961.6	4846415.8	3468533.4	3058018.9		3174916.4	2894553.1	4099873.3	98745175.6	32890475.5	3441276.6	3310991.4	9628860.9	7024978.6
1999/4/13	18594291.3	5164593.4	9144776.5	3742539.5	1826920.4	2419144.2			1737897.9	4673138.6	4925601.5	1441250	7969605.8	6644743.2	9156350.5	3049602.6	8481635	2763536.8	3323742	13797207.9	16222443.5	14648072.3	27853716.7	2915844.9	7638562.9	8488265.9	4639378	2825122.8	19210110.8	8890353.1	8086586.8	5253525.9	1519284	2033461.5	7659741	3782130.7	4622047.5	4354002	2254677		2630162.8	6754287.4	2244457.2	46959419.4	9655837.4	3060874.1	1919497.5	5036340.4	3282413.7
1999/4/14	14154117.1	3073554.4	5051702	1976857.5	2679148.7	2303857.1			5836545.1	8967536.3	2294550.6	10690649.1	13414218.1	3222893	2997806.1	2848504.1	11207227.8	1969788.9	3575806.9	5610051.8	10598384.6	46872496	26217501.8	1645448.2	1336495.6	5557133.9	4517910	4024415.2	6332899.8	8433696	5834271.2	17346294.6	841262.3	1653519.4	4478280.6	2761350	3782738.3	4154852	1263542.7		2719631.6	13418560	2718024.5	80838248.7	10221651.4	2777492.6	1410165.5	3454257.8	2972567.4
1999/4/15	17682795	3616783	7283315.2	1898197.3	3611134.7	1361834.7			1988071.7	8619231.7	2798135.3	9080520.9	11073117.8	3289123.9	2114596.7	3680388.9	13684650.8	4371726	4155097.3	4532590	9515885.8	25214357.1	30215681.8	1412769.1	10744686.4	8348638.5	4307710.9	21354943.7	5083448.6	4339442.4	3888302.2	11402945.5	1379959.6	3773700.2	7384781.3	1902668.2	3647497.6	1684262.9	1858233.7		12934840	9349938.2	1509044.5	56212151.1	12621708.2	4400686.6	2092009	5470858	2150312.8
1999/4/16	13833606.6	3505648.8	10969856.5	4597925.2	2666687.5	4036478.4			3708913.5	N/A	2183163.5	N/A	5858141.6	2781249.2	2583450.1	N/A	80166490.6	7965747.7	4447871.2	6010004.8	25004968.4	11254045.9	24111459.7	2006569.8	9921713.3	17270604.3	2916836.9	7694878.9	6208627.1	4282101.9	8124269.7	5541148.2	1409901.2	2672085.4	5667660.4	1553332.4	3036263.4	1547012.4	2122343		4116934.5	1836238	2902864.9	35734937	12877902.9	2103767	3623123.8	4535706	2469709.6
1999/4/19	9902055.1	2672963.5	8098963.7	2621611.5	3290050.8	1843677.5			1504550.2	2979877.8	2880784.4	4573277	3831931.6	2346453.9	3848986.9	11825586	31913954.9	6247085	2884813.6	4062941.6	47225548.1	9810106.7	9435263.8	1531478.6	6122834.1	7894501.9	3488773.2	10913204.2	3529558	6012649.2	3685349.5	N/A	1301637.3	4721430.8	2377723.2	935725.8	2419084.8	1818765.1	843861.9		6320601.2	5534541.7	1373907.3	27580063.6	9370078	784772.2	1958594	2509324.8	2492287
1999/4/20	25549140.2	1998229.7	4083713.8	1638076.1	2546342.4	1098347.3			2341900.2	6040433.5	N/A	3549431	5495823.5	2354455	9491364.4	7000965.2	19779354.4	3067985.9	10033791.1	2429756.1	33318990.2	6242625.2	21476991.3	938740.4	2871156.5	18479408.7	2381281.9	10472207.9	3742121.8	3501013.6	6266457.9	N/A	733828.9	2105702.2	4742658.5	804413	1652213.5	9087754.9	721164		12273901.4	2038899.8	1221751.1	18230200	9414601.3	2251252.1	23815373.6	2809477	1650736
1999/4/21	17526938.4	4963382.1	4725129.5	4084547.6	3370412.8	3712649.7			2848499.1	3842434.8	2903638.7	12377339.4	4868281.9	4959802.5	16824434.3	19786425.7	60728656.1	6008776.6	6986368.5	8627978.9	32606660	9665500.6	38826486.7	1978951.8	2375796.8	N/A	5579260.3	7394739	4284010.9	3589288.9	5963445	5697525.2	1303817.4	1508958	4149569.7	1808836.6	2618688.8	2636658.8	1471561.6		5541020	2878274	3023694.1	17400258.5	12141731	3852587.3	5350131.8	3839763.7	3254627.9
1999/4/22	15156956.3	3053490.9	5474870.6	2516269.4	4772242.1	3683633.3			4042660.4	3560347	3228593	12556139.2	3935232.2	4400377.8	10004804.2	4358342.8	54652964.3	6773703.1	6408813.1	7688345	22481708.3	9798473.8	26578611	2257841	2980388.1	30341880.8	7905795.9	2233775	4743476.4	8638631.2	5618974.9	5157974.9	1844164.4	3602087.2	6548521.5	1634879.1	4727283.1	2844483.7	2739332.2		7049769.2	2434237.1	3730665.3	18768608	18728857.9	1196156.4	5901216.9	5413664.1	3250010.4
1999/4/23	10962801.3	5394668.3	4527017.5	2412877	4300033.5	2358944.3			2892198.3	4616074.3	2033129.4	8204118.1	11626615.6	14375018.2	34046560.5	5062742.7	65469360.5	2786216.6	10166021.3	9885704.4	15567180.6	14278489.9	52613710	1086278.3	4311969.8	15565815.6	4882188.9	4708253.5	10317729.1	4879140	5657479.6	2969158.2	1169914.9	1281908.8	13329377.9	814514	4044685.6	2925843.8	1268642.6		3270213.9	2380088.6	2441731.9	21858179.4	14054533.5	866806.6	8642775.1	3231326	2390977.6
1999/4/26	23687167.6	22512754.8	N/A	2584582	2999098.5	2229412.3			2311292.2	5514033	3344183.5	2747744.8	19520251.7	11962205.2	15052465.9	3390106	29125815.3	7118696.8	6876726.2	7207537.8	21043997.3	18118315.4	31127334.6	2459811.3	2638710.1	8194352	3240631.3	4751998.4	15992491.4	10186662.9	9243352.2	3367535	1074654.3	2226570	5146894.7	1008009	N/A	2552152.3	2051838		2278673.2	2872640.9	3394972.2	14587850.4	N/A	3047692.5	3722458.2	2443817.3	2992953.8
1999/4/27	14719889	35089996.5	2024584	3088786.5	2498867.1	2806839.7			1768179.3	4219625.6	2455356.1	6794112.4	6935975.7	5417452.4	7357719.4	3659315.1	19673219.5	7270260.3	14610360	4501480.5	13036873.9	11242243.2	28129327.8	1799503.4	2947242.1	15845804.5	2331663.7	4331632.6	16184253.7	8603645.7	4016507.6	2182069.7	N/A	1386722.8	3441471.7	920236.6	2872487.7	1451582.5	2129257		2312417	24261250.6	2263611.6	13762805	9003046.1	1657581	19938270.4	2870753	2201032.9
1999/4/28	11937185.3	10077387.4	20299865.5	1593179.9	1532931	1908138			881857.5	3931844.1	1739420.5	3765542.5	4361777.7	3580239.7	6026701.1	2160174.3	13696311	2289698.1	11906601	8099224.2	5768786.1	6731122	23322229.3	1400288.6	3716397.6	12089643	3046355.2	N/A	7915546.6	4618584.1	7195662.8	1083884	1052365.4	1098423.3	1600140.8	759092	1733121.9	1678437.7	929768.8		4370643.4	47207556.5	1491352.9	11600743.4	5789125.5	1011705.2	27830353.8	2744901.1	1593828
1999/4/29	6563389.1	10605256.2	9229505.9	1304653.9	1392606.1	2346660.1			953783.8	2142866.8	1808286.3	1812314.4	2132926.8	9937608.5	3390983.1	1298901	9597705.1	2834157.1	6361624.5	3215126.5	9862339.6	3743143.8	26493114.5	1527535.6	1317681	8016925.6	2431153.1	4280292.8	3174896.7	3667916.2	8914560.5	874560.4	751759	1293457.7	1496904.6	620521	2701483.3	1609232	984469.9		3461040.5	10213437.9	1409907.3	5313377	5104459.3	523480.1	23699732.5	2436528.5	1287210.7
1999/4/30	6523208.7	N/A	7799828.9	1302401.1	1380843.3	6075820.6			1231536.9	2037592.1	2165750.8	3564790.7	2133889	5708734	2900167.3	1152095.8	7717635.8	1423228.4	4644872.9	1703435	14498264	3744690.6	11347157.2	1342272.8	1607745.5	28926326.8	21103125.2	8136088.2	2734637.1	3055066.9	5326620.2	1084711.4	473302.3	905682.8	980230.2	452524	1703380.4	2503766.9	2010574		3393670.4	14616248.6	1490553	11636223.1	5237576.6	559892.3	19505546	1779386.6	2172370.2
1999/5/4	5368443.1	5977535.3	4874694.5	706599	1165878.2	1915554.4			831416.6	2015913.7	882011.8	1794143.3	1950320.2	3515138	1889820	1043870	6198896.4	2017952	3050684.6	2796184.8	N/A	2905491.6	21104794.3	1063086.7	1042838.8	35495966	5273068.2	16110659.2	2547409.6	2844296.1	3063006.6	1325976.2	583555.4	949419.2	6534453.5	375302	2127491	2588291.3	1291045.7		2328902.6	7489095.4	845318.5	7599645.8	5674264.2	3649487.7	21092998.1	2239230.8	1361285
1999/5/5	5517202.4	5042911.4	3917801.8	753469.7	1157077	2056506.8			649557	1604583	912174.4	1241036	2006603.4	3394793.1	1635472.8	792629	6248759.5	2504689.5	2056599	1865988.8	32056206.2	2902226.4	19785461.6	897416	596371.5	41131860.7	2431097	13185512.7	3939069.2	3020104	1865563.9	931997.7	397440	501425.4	1616945	509520	1925778.2	1212795.8	1142414		8229846	4436744.5	970917.7	5339326.5	6255162.4	1680107.6	8264672.3	9328662	1116348.2
1999/5/6	4070795.6	2415236.2	4930204.5	886318.8	4618237.3	3030826.6			925641.8	2461182.8	1281608.5	1019822.7	2728422.2	16169951.7	1967455.8	1011586	7965949.9	3395407.9	3218492.8	1282244.2	27341821	3059193.7	12290206.9	1453464.2	2437833.9	25505376.7	2592260.8	4263152.4	2545243.8	2234194.8	2203910.5	1189797.7	1188819.6	647759	1384786	450949	5380724.9	1137386.6	2352038.4		3649908.8	4103014.2	N/A	12082107.7	3493733.8	1203620.8	5081098.7	16445848.2	1111069
1999/5/7	3683373.1	2227421.5	3409267.8	1255203.4	1835769.4	2351044.1			823714.5	1400312	1320370.6	11271677.9	2452921.3	4010179.2	1805096.8	3319407.5	12272983	2205897	2714382.2	1903595.6	13060254.4	19799545.7	10924901.7	830081	1457058.6	8954183.5	4786386.2	2873119.4	2843054.2	2195798.5	1841191.2	1129000.9	1063246.3	712085.4	997511.8	531448.1	2554689.5	4126101.8	788249.5		2761593.2	1474325.1	3069582.2	8117473.6	5310850.8	995235.1	4502509.5	7059548.1	743985
1999/5/10	14304445.6	2288090.5	5016589.3	2232543.2	2972441.8	2015446.6			2269820	1984587.9	3103713	3174548.3	4861961.5	8196334.4	4943725.5	2551839.9	14676707.9	8200201.9	3629697.7	4244322.7	15831685.7	38862061.2	24092945	N/A	1783973.4	10429503.5	6380455.9	9814522.6	6425726.1	6404322.2	5114876.7	2061210.9	1693441.6	N/A	3113083	902779	3044646.8	4320847.4	921121		7521306.4	10303676.8	2243515.5	15819558.3	12500306.9	2096114.2	8653501.6	18319068.6	5095490.1
1999/5/11	5756033.9	3015693.6	6446218.5	1262038.1	1657243.9	827408.7			921586.3	1705375.4	1714101.2	1664691.6	2048520.9	3522825.2	3109905.8	1551770.1	5626167.1	5403440.2	1360136.8	2003241	14407017.9	69527987.3	17872786.6	1241753.1	1285625.7	7788652.8	3432378.2	2788425.5	3534428.5	3043891.6	2279936.5	1252509.4	679324.5	1457801.8	1285462.2	483177	1697731.1	1987859	1165923.8		2205452	13039757.7	1157810.5	7178701.9	6377058.5	1074741.8	4874280.3	4983076.6	11722247.6
1999/5/12	5434197.4	1342102.8	3884824.7	2793693.9	1639262.1	747780.5			1542093.6	1391067	1177174	2694204.2	1262012.7	2438020.5	2601543.2	1123911.6	4634529.9	4137691.2	3977800.2	1324753.2	5510496.5	31152405.8	6968656	1585040.7	2017522.6	5249861.1	1912594.8	4499882.9	1368211.5	2657741	1863973	1916939.8	536039.1	1357347	888466.6	573437	4251385.3	999507.1	367455.7		5475252.2	2652092.4	1279118.4	7789827.8	5739515.3	557658.4	3257954	3503644.4	4717647.7
1999/5/13	4037410.7	1856127.1	4003266.2	6310238.5	2296979.6	593535.4			652681	578849	1061112.4	10088152.8	1732585	2842706.6	1768779.3	3721148.9	4357644.8	4621570.2	2270297.5	1709356	5477541.5	13131072.9	9065381.2	968947.7	1294734	4492660.7	1350687.8	2969692.2	3814984.4	2813637.2	1189143.4	1122706.6	580436.8	1294061.3	933365	650615	1113358.6	506330.5	613402.9		1135200.2	2239040	656351.5	9227690.1	5339533.3	1116003.2	2842877	10700652	3918597.1
1999/5/14	5648037.3	2598789.2	3923649.3	1977155.8	2957111.2	1336679.8			857112.4	1040622	1961626.2	4424786.6	N/A	3142987.8	2463783.9	5036231.2	6928525.5	4841351.2	1519062	2510509.8	7973726	31000854.1	10645494.9	1589436.3	1469834.6	7597840.7	3630276.6	1249245.8	3514137.4	4526552.1	2881919.4	1683609	924780.9	1078393.1	1045099	619711.8	2058474.3	1251744.6	680331.7		2378803	446385	1217657.5	9298306.8	7470679.3	814141.4	3505427.6	7957639.9	2784779.6
1999/5/17	5002128.5	1744910.6	3007576.5	875266	1600001.4	2282317.2			821691.6	2230650.7	1583352	1571746.2	2012211.9	1908743.8	1387002.6	2437808.1	1921910.5	3054008.5	1135542.5	991801	6711052.7	16309476.5	8767458.6	1285307.1	1070419.9	8869250.1	1686061.2	2686529.9	1502192	4086515.5	2587476.1	1683811.1	697042.8	676938.3	1205246.3	403968	1362990.8	1119094.1	912726.7		1681975.7	830563	1114693.1	4190821	5406468.3	206745.1	2024402.6	2389215.1	1288395.2
1999/5/18	3964989.5	1419687.4	2042550.7	681484	924567.9	2039846.7			664729.6	1180867.3	1328605.4	8327740.4	1353976.4	1560315.2	2306027.5	2923450.8	5927367.2	1054264.9	876843	1272165.5	5076924.5	N/A	11147391.5	657540.3	1337875.8	9468009.4	1261252.9	895075.3	1558402.1	2585783.2	N/A	937597.8	402293	822089.4	N/A	1270653.7	670590.3	601755.2	435282.6		1163352.5	775240.3	835510.9	2827637.6	3686298.3	4016986.2	1759540	1855634	1421198.2
1999/5/19	17250331.1	2108457.1	4431325.4	2588014.8	2696937.7	1970601.2			1283070.9	3293490.3	1870226.3	29747529.1	3791821.6	2081999.4	1832262.8	5935062.5	6777909.2	7064735.6	1265788.6	1317438	12468565.6	9350677.8	37680165.9	1845750.8	2925684.9	10262389.4	2695644	5324665	2376970.9	7315990.2	6610615.6	1494040.4	1007563.7	1424578.1	1147920.5	1181893.9	1666590.8	1937255	1882888		2156895	1294258.2	1446545.7	8091103.9	6430187.8	6632976.4	3189107.7	2680222.1	2600413.9
1999/5/20	32442616.2	3226360.4	8529487.2	4654347	4336422.1	2654385.6			2835534.4	11974666.4	5070587	28292222.7	3809616.9	3529743.2	5152875.1	6159882.6	13510292.5	16129198.9	2993828.3	4846840.1	20654497.6	16574378	23450310.3	2738880.7	4652969	2333317.9	5107439.6	7911830.1	4402559.1	12532873.1	10355123.9	2154489.7	1875941.2	1742532.7	1019510.9	1405926.6	5162282.6	7309738.3	2308474.7		3082218.9	2056787.2	3140265.5	72072865.2	12320847.8	3836308.3	7779323.4	4590006.2	3953942.9
1999/5/21	21437660.2	4156110.3	12176667.4	13177507.5	11858521.8	4368501.2			2312067.8	27698232.5	5970114	78211694.2	5791964.7	5887964.9	9452996.9	7021729	14085810.2	N/A	3865579.9	6040133.7	16180492.9	18213917.7	128660945	3045125.5	7865668.7	5382965.2	5782349.6	17836690.4	5350205.9	17194374.6	15529576	2380889.8	2139197.5	3301544.3	8930722.2	1954880.9	5869067.6	5144990.5	2280948.1		5941077.3	4812582	4946149.3	40519942.1	16018336.5	12048113.4	6709106.4	6482587.7	5427710.9
1999/5/24	31518368	5864944.6	13833922.7	12377137.6	11371821.8	5317744.2			7765532.2	24596689.6	12121186.8	56199294.4	9936681	7890260.8	12651240.1	7981058.1	22817517.2	47002231.2	6090826.5	6873484.7	18757934.2	21086074.6	N/A	4789267.6	9776984.7	45421411.5	9913005.8	32423919.1	9930615.7	31711787.1	29839142.6	7303092.5	3767124.6	5442708.3	12140554.7	2816284.3	12689896.3	12648618	3777184.4		15686877.4	14608779.8	15148372.4	66936909.6	26024649.3	16063367.8	9584963.4	7301944.3	10806953.9
1999/5/25	30893128.4	6887018.6	14970895.3	7896467.9	11376271.6	4798007.8			9268019.1	15614473.8	13286293.4	36225817.1	18062738.2	8598118.5	6948297.6	9650116.9	22943235.3	29829505	6009608.1	N/A	28514813.4	20870087.5	144927005	6298651.2	14507479.1	17490139.7	10803971.8	19238851.7	7937725.8	44529556.1	29967974.8	6058301	4906722	5588484.5	16708202.9	2987865.4	9824996.7	29460281.7	4396957.9		13860774.6	10322643.1	26740299.3	40341527.9	30741384.3	15943032.2	13995290.1	10667372.8	8377970.2
1999/5/26	96506745.2	5289735.8	11539983.4	7962232.8	16661393.2	4685219.3			21010038.8	10813840.5	6315526.9	13528305	20269921.7	N/A	9638392.7	17440512.9	21983842.2	20851565.4	5666353.5	N/A	52520304.2	20494367.6	111484778.2	4928523.2	15327481.6	15954790	7273880	16178078.1	N/A	N/A	36644666.6	4046632.9	3889026.6	5013671.8	15544778.5	2925136.3	7656096.6	16109547.3	N/A		N/A	5750225.5	11215145.9	36967904.1	43207476.6	14109534.5	6879350.8	5577206.1	6090002.6
1999/5/27	91896525.8	7577782.1	17369046	12555662.9	29032870.2	6777687.3			14485640	15216451.7	21168790.3	28416700.6	13438790.7	10902425.9	46478969.4	9385283.6	30429125.7	46948329.4	7504238.3	6003874.5	56239824.4	37061197.8	66899194.9	10458350.5	32777136.2	16966967.5	11237966.5	21187226.3	10207983.8	7330361.6	36380519.8	5984829.8	6817151	12570622.9	12170383.8	4120834.7	10817683.3	9759185.6	3783100.8		15780381	29157463.6	11708954.9	47484452.3	95188226.2	10668833.9	25639347.3	11139437.6	9230867
1999/5/28	59583073.4	5812315.5	15149731	6430574.4	13999850.5	6224587.7			8593971.3	15747955.3	8455478.2	50644157.4	21531810.8	9927466.4	41010338.9	10500792.3	20110924.6	23568883	5500968.8	41891123.1	16171357.5	19827882.8	84055290	5514773.6	11259541	17076071.7	9049859.3	49168407.4	10290507.2	81719512.2	23558728.6	5963505.6	4643270.7	8617514.5	25546049.3	2770689	21957784.2	8278665.7	4417801.9		9016949.9	32851286.3	8278627.6	63657541.6	65863571	3851438.9	9562695.2	7875840	6755049.1
1999/5/31	109887199.6	5917504.7	10933877.2	9674021.2	13976291.8	4868836.8			8487753.5	11870903.3	9026315.5	30480407.6	12651383.8	10617532.9	50749826.4	6273043.9	23030431.9	22284100.7	6473593.7	30056343.3	21910099.3	17877857.7	111560405.1	6509527.8	21410293.4	15629461.1	12115645.3	85244515.7	9358454	38303589.8	20811426.6	6792082.1	4306445.1	5254394.8	24954902.7	3524519.3	12366927.7	8264079.3	3393261.3		12398693.7	48832986.9	9354151.6	88055628.8	76171213.8	6126014	14194428.4	10477055.6	8325195.6
1999/6/1	27472991	4906682.3	9738698.2	28169755.3	7959479.2	2934673.1			5431498.4	9298351.8	8273107.5	21357258.1	9700384.1	9904321.3	34108689.5	5736217.9	18932880.9	13080389.1	5877619.1	44043290.7	14004676.9	21087141.6	85661417.2	6539714.2	8623581.4	13399784.1	15928637.3	53106906.7	9900590.5	23176575.9	11961289.1	5021056.5	2933557.4	N/A	8635847.9	3530173.4	7993706.3	10719215.2	3804750.8		16857795.1	35930993	9530690.7	59288590.5	31976322.6	3428785.7	9218809.2	6757433.2	7738235.9
1999/6/2	36930376.8	11261211.4	26769699.9	20950996	11554773.9	4458065.8			8668533.9	20835064.2	11920853	22167598.1	8914170.9	11414778.1	28166616.2	5418038.7	22880762	17381265.8	7120874.3	17809610.1	12071155.1	16402836.9	64543041.5	6126498.3	7851235.1	21994506.2	13387409	40017068.4	9702708.9	24536456.9	21476379.1	51872460.5	3584100.2	3765590.4	11307024.8	3687910.1	8292818.8	6926608.5	3644048.1		7916643.6	19773148.5	7632403.3	58291062.5	43505935.2	4112422	10218473.4	9647299.1	6882368.4
1999/6/3	24589412.3	6459469.9	36848161.8	7637680.3	7856808.5	4386726.8			4354639.2	10763373	5864491.6	22372376.3	6629621.8	5576691	31723626	4093504.4	13883231.2	8983999.5	4685746.4	8818408	7256690.3	10327817.7	55979843.6	3998188.5	3959618.6	17366501	7237431.8	24864070.4	7036539.7	17443679.6	9899189.9	17230636.8	3093339.8	3228890.6	7359653.8	2614184.8	5676880.6	5271088	4827811.4		4611255.5	39642627.8	4131099.3	21034350.2	21747321.3	2054577.2	5141532	11838976.7	3428847.9
1999/6/4	24072041.4	3892082.5	11866131.2	5960695	4833899.9	2866805.8			5171025	40772194.3	10878249.8	19011961.1	7302325.2	5690389.8	62323145.1	6698832.6	14066422.3	6880075.6	N/A	4670597.1	8779053	7754256	64039261	2836701.1	7500383.6	8743742.7	6543858.6	29636499.1	4579005.8	16844865.9	35325745.8	9749649.3	2462317.3	2943108.6	4526312.3	2583923.5	5145081.1	25490716.1	6096295.4		11191398.6	26903552	4644461.2	34035431.2	20880307.4	3310585.4	23792934.7	11156674.3	3673786.5
1999/6/7	27127041.4	4431704.8	9991671.9	8458351.3	7883605.2	2345102.9			17516207.1	36056731.5	9867279.8	21440722	16590746.6	5469220.1	34648885.5	3288195.8	14768336	9584183.1	8666402.1	8845814.7	11826118.7	11401173	39100915.6	4423369.2	9307846	10207663.5	9001382.5	25855125.4	12493137.7	21049276.4	57258988.6	16963162.9	3889617.9	4865350.6	21414656.2	4218108.6	6774405.7	20276786.4	3955677.2		11921473.9	80926236.3	7007821.2	46828169	121023244.7	8688173.9	20848208.8	16733872.1	7126472.5
1999/6/8	25609116.4	9453228.9	22990428.5	10962163.5	7136795.7	3503652.4			6988219	19081267.6	9499047.1	57427581	35269164.4	6609464.6	34265688.6	4286812.2	15835909.1	18749230.6	5578078.9	5971665	13021331	17383783.4	92187577	5680992.3	20108451.9	29622435.1	16320008.2	50070170.9	8542449	14110453	153031607.6	13086550	7711027.4	9111796	43701743.2	30356177.2	6240725	13252988.5	7044302.8		8939747.6	23456669.4	6911138.2	66176197.5	73220087.8	21108508.9	26882059.8	20188917	N/A
1999/6/9	28659445	12800459.1	27248054.5	31351968.4	11687720.9	2358553.6			18765978.8	12271335.9	15300400.6	77506283.9	31291796.6	7460853.1	33733524.7	5162159.6	34337698.9	13746470.6	5181575.7	5885597.9	29978754	34819391.3	37458876.2	16282913.8	7209815.3	31873893.7	16075076.1	36978105.8	13780708.2	12182413.3	79451496.9	5697055.5	5238849.2	6603909	13296608.2	14030856.4	12384297.5	9850028.8	32459473.4		33347214	44113253.9	11109337	38056766.6	51559297.4	8155839.2	10372438.3	28191456.7	8193192.2
1999/6/10	62009856.4	15321127.9	36414842.6	18027458.4	17834704.4	5348069.2			11854478	16181498.1	12909821.9	40497681.5	33704044.9	19355665.8	85159781.1	5720796	30213509	16411179.2	10276024.4	10681957.1	19797231.7	29185897.4	48769390.6	17711309.1	10705491.5	18302064	17113974.9	38967074.7	22350588.9	27364160.1	42695161	8096408.7	9777489	16104448.3	15488092.8	7377238.1	14646152.1	26661515.6	15180137.7		21157011.4	22445027.3	10006680.1	47997748.8	135893493.5	8717545.7	17925106.2	18863561.3	18234529.8
1999/6/11	36368277.7	14309348	42162359.8	31459058.5	N/A	3336387.3			9093408.2	11703434.7	16812515.5	35447557	33012132	26214290.6	36366601.8	8190388	25123377.2	13458153.7	9980950.6	16643209.1	27100152.1	27521019.2	43453609.2	11558652.2	14573608.8	23331044.9	23342260.9	67702392.3	10960500.9	13573899.2	36714056.7	7455642.1	9100303.1	9006150.8	23520319.1	6898260.2	10000929.8	11745236.1	10523015.7		15403331.2	30495593.1	7559153.6	35525304.4	69438870.1	4315429.6	12456742.7	19202966.6	12885665.3
1999/6/14	45810957.7	12270479.9	38329152.6	19970570.5	9222043	2196854.4			12920337.9	12001130.1	37790511.3	49078410.7	30258747.7	22856829	38540006.8	4854639.6	40648042.7	40511527.2	13536967.6	15438298.9	46311115.5	23544526.4	48538899	11891655.5	24102111.4	19723820.8	26345594.4	61787486.2	32352588.6	33914504.6	24869461.8	10708025.7	19305167.9	14610562.5	15277892.6	9815043	18299466.5	N/A	10711672.9		25472040.5	34984874.2	50512817.9	42911127.3	196736616.6	13354199	16068626.1	21024872.1	16174720.8
1999/6/15	90703579.1	6690568	22204744.8	72527540.3	82585454.5	27598237.8			17627118.4	21676300.4	45463473	104077435.6	44992577.2	28984215.7	41028252.2	16963447.7	65872934.5	35298344.7	19541878.6	21640148.1	46133797.8	35537814.9	62381312	16660641.2	26538485.2	24710483.1	29517157	149984376.9	59165883.8	27126545.4	28488599	16451249.8	18442941.6	25859798.6	16828708.5	8194899.3	21861127.2	15681793.5	9617450.9		35202128.5	21959015.2	113175515.5	128516850.1	323490033.1	46473522.1	31471660.7	23689625.5	16931359.1
1999/6/16	57017497.3	14223514.7	20206586.1	38055862.3	35048813.5	11373680.9			N/A	14119700.5	28620680.9	52864437.9	23887486.3	13522883.4	48489855.3	4341198.5	33192715.4	18863526.8	9955719.4	11763517.3	44186774.5	19418538.6	114289823.3	7467865.7	14846319	22353330.1	16520598.2	83314026.3	38212458	28288236	66348066.6	7513440.3	10768567.1	24561276.3	16468724.4	4641980.6	10481434.2	12633623.8	5706376.3		25438938.2	14027886.9	37659515.7	43831838.1	156542408	35533298.5	16494302.4	18370980.5	9577555.9
1999/6/17	159996233.6	8799455.6	23921426.9	47512273.6	30915649.7	11556968.1			20276744.8	37843028.9	27214522	48963252.4	24730261.6	33140661	97756910.7	13018670.3	38020165	42825881.2	10190302.6	20753675	144776581.1	29537055.4	169518266.9	17557772.6	61306005.2	32016209.4	18611648.6	78043055.5	21475772.5	119558186	69398195.7	12854483.8	15472185.9	54735334.7	7946435.5	9208903.7	13847887.9	15256132.4	8188047.3		32696596	30102907.7	33679580.8	44348589.6	159991350.4	86643268.1	20434346.9	23620934.4	20118681.2
1999/6/18	114106720.3	9828543.2	N/A	22914785.5	23748139.6	12690072.4			17705427	38744735	26873326.6	37805304	29454273.7	26446963.2	33849883.2	N/A	87810515	67158091.6	12819960.9	48202454	98544864.2	45870016	103920008.4	18303637.2	54545041.6	N/A	30955095.4	86562083.3	20231555.4	84066312.7	56312753.3	30939233.8	24961395.9	75289182.1	16148907.8	11517806.3	28839642.6	16726387.7	12526499.8		53573352.1	77676372.5	24408086.1	48503629.4	193843652.3	69165334.3	24139657.3	54113344.8	26128605.2
1999/6/21	83296934.3	12001360.9	35886281	23957940	34065455.7	14313493.4			24218890.4	40702473.7	26505052.5	46288565.6	46403381.6	30097002.5	29140098.1	9342649.3	71418599.6	42835707.9	22997810.3	51758062.3	58634423.3	49320749.4	112379849.1	28581530.8	36989960.9	30905305.9	39012272.1	79167267.3	26141488.6	49198712	34701602.2	32792744.4	15015789.7	25119253.6	20336910.3	14307795.2	26873402.6	14997548.8	21697948.4		34112502.2	75099462.8	22622724.5	54331629.1	136557708.1	42042293.4	N/A	33067945.7	29953997.4
1999/6/22	63320607.8	11891659.9	23144464.9	28616898.3	22233448.5	11599481.8			33444583.5	23119614.7	20079789.8	31038222.6	73992751.2	22820636.7	37815237.5	9078741.2	57158400.5	24276971.2	47523653.7	30726011.6	77972267.3	34688118.7	54165558.3	59788039.8	67724099.7	21697558	58207401.5	50736999.8	67045593.2	62539388.8	26361770	69234360.8	14777759.3	23717570.9	23534982	10889379	20988008.2	12489452.7	11395373.2		48982221.8	37559923.6	24330547.2	56645172.7	112087915.2	N/A	27048923.2	25821225.8	21676834
1999/6/23	75772488	16185252.4	26885268.3	23330551.1	25087606.6	15805209.1			23709077	30219694.2	52447087.6	45160943	66875905.4	25793370.6	29598003.8	9362288.6	66340867.6	38553813.3	88819836.6	29744530.1	65883268.1	61458007.6	117173452.3	29884717.1	34309968.9	7379846.1	31311389	44759951	51901035.5	54882405.8	29394447.4	32190490.5	19297268.7	25787257.9	24195869.9	12523787.8	22962462.2	22954992	15706647.8		57607527.6	40933870.4	33470988.5	49248004.6	138019377.4	58347839.7	25814100	27541446.6	24373436.6
1999/6/24	139019330	17979531.9	29410159.4	33967465.4	49916088.2	13679590.5			28986036.2	33135685.1	62173738	48640372.7	46625219.9	26626560.4	39478589.1	16285305.8	66805426.8	40638463.3	45589082.7	27306359.3	74430500.7	46625612.5	99054978.3	30119305.9	40379667.1	7292000	29796752.3	43292120	38555409.4	116552525.1	73820792.4	33202275.1	19889013.6	33247038.5	35895086.6	17759203.6	29982888	23744245.7	16223656.1		46198457.7	103690099.7	27816454.4	83445366.6	180593415.4	112748089.1	45348663.5	38267063	30267902.2
1999/6/25	323376688.8	17744217.7	36597761.8	42894147	37227553.8	12977811.9			43259229.2	47153274.5	52085730.2	56703181.4	80784496.2	76505947.7	48176851.4	13066244.3	111230557.3	75172753.4	34951332	40290178.2	100796061	48491181	182964874.8	51958360.1	39918924.2	77162196.9	29676008.2	74112516.2	47363975.8	251997507.1	69660049	42831048.6	23483694.9	39465986.5	28047437.4	20490110.1	62753498.8	22021481.7	25234403		48810279.9	94287310.4	36546374.8	N/A	282572591	62559608.5	36650999.2	34925134.9	30059485.1
1999/6/28	190110371.8	14022231.9	20182685.1	31075292.6	36904730.4	10728861.8			35278098.6	31623022.1	54013443.3	43513114.1	75548525.2	34293719.7	N/A	12312145.7	68905460.1	59319879.2	22814010.9	35107160.9	92671798.3	37473281.1	89380327	26416660.6	17186737.5	29628621.3	21222423.2	56659899.1	32216688.6	215933566.2	77166825.1	31211802.3	18765187.9	27996673.8	33229612.9	16249704.2	49283533.1	16944295.3	20303912.1		37281666.1	39422020.4	33925919.4	111338034.7	179601974.5	53745683.9	27529713.4	26537528.4	19128925.3
1999/6/29	257353700.5	17654300.5	30013480.9	N/A	35439229.9	15836194.7			32134805.4	32064629.3	35461377.2	37666632.2	132070166.5	104413580.4	13839250.5	16419493.2	93758488.2	55924682.8	22478526.9	71779831.3	169157892.9	38813908.6	145922285	23333713.3	30708773.1	27416406.5	24911825	54585303.7	46222441.1	251221277.9	40222419.1	38139880.6	17717600.4	22844227.6	12855468.3	16917967.2	33440421.7	16282113.3	32760541.6		55861065.7	37487483.2	32852148.3	103286574.3	176057110.9	55738700.9	29309860.9	30155391.6	18996037.5
1999/6/30	N/A	26054370.6	51370305.9	18031727	27638272	24047281.8			19971290.7	25425084.4	50241569.4	28115593.7	73440583.7	48582441.3	105329002.9	31686585.4	122831637.7	38333225.9	19007187.6	73134237.1	81788930.9	42207849	71097685.9	20479163.8	39325563.1	25700809.5	20178670.4	41513504.9	64947556.9	120499065.2	12428405.7	38087324.7	17081436	28407928.5	12119873.4	10823482.2	23096194.1	39128045	18690888.1		28919651.5	30560741.6	75060718.9	34951168.3	168788256	29385675.8	20989724.1	40769866.5	30307294.3
1999/7/1	21982758.4	28407474.2	102093158.6	13679970.7	19790486.2	21777658.1			18347001.1	54992316.5	31096083.9	17158805.8	25022786.9	37640866.6	31563657.3	7976400.2	53765655.6	47136735.8	14568531.8	42639599.4	43252079.1	91862629.5	70933199.2	11218777.7	148640003.6	16830936	23755297.8	23165535	24334116.4	111083186.9	55914182.2	10863852	12420120.9	15658652.5	13321110.1	8154236	13245473.1	16777667.3	9624478.4		19208252.4	17415103.6	20106481	58602067.3	145452559.5	11665888.4	21470602.3	22261590.8	15810155.1
1999/7/2	148689508	14443540.2	48096936.1	11842684.9	15888634.7	9343397.6			19166215.3	102726765.1	31170149	18317702.7	42306905.7	35471670.3	23712390.5	9470578.9	49399423.3	41899958.9	11121766.8	32878126.4	37189945.4	112646120.6	58148373.1	13153791.3	167481222.8	8625165.4	12551796.8	22615597.7	21989396	140479917.6	81324341.5	15740497	10745538.1	12915185.5	14644295.2	5763519.2	13501600.2	12901861.3	5520834		39553177.5	13354557.1	28332709.7	40302047.5	108323616.2	66748696.8	16124150.6	19473217.4	13117931
1999/7/5	87677552.5	29364401.1	6856303.3	11883372.8	10021066.5	12422076.2			16639291.3	154524613.2	17130097.6	12221656.1	26439026.6	17921106.6	16874874.4	23295177.1	27285392.6	13796009	11049974.7	73580154.6	34004741.8	154086862.8	69953735.6	9268458	140012853.5	18764310.6	7020135.4	24416551.5	13774874.5	77431715.5	15240573.3	10552112.1	14694346.9	11104341.1	5615223.6	6819686.7	9775374.1	19801962.1	3944317.3		35045969.7	7698273	105138634.7	21442195	80629603.1	48929395.1	9839093.1	19282821.5	24957467.7
1999/7/6	76098876.4	13111758.9	64372749	7053138.4	6931254.5	19261763.1			10726818.5	36868151.7	14511327	10272024.5	20459901.8	16709199.9	13437019.9	16283101.9	27531167.2	13707324.9	11458099.7	36259482.4	17223699.4	69577320.3	25949247.4	6957198.7	39134977	13072409.4	7301531.8	10380030.7	30463514.1	69603482.8	7544543.7	5970117.7	7486522.4	10115281.8	21416867.6	3300343.9	7001548.4	10824121.6	2575078.7		17999182.4	6671862.9	23326982.2	21509310.5	48292035.6	24656875.6	6801467	14148733.2	22588884.6
1999/7/7	65698113.8	9561406.9	30371923.2	4694433.2	6944461.7	14278956.1			7585881.8	21025887.3	10366404	7206394.2	15367726.5	11333141.8	8940173.8	6644116.2	18361586.7	12851728.7	14281062.4	35005044.6	14896415.1	57163219.4	59932439.9	9079485.6	24286011	6639891.9	5930691.4	8815257.4	11757786.2	57168932.4	11298708	6667348	6413513.1	7256705.8	19253241.3	2487826	6833212.8	7867553.8	2483636.9		50623411.5	8631743.2	16437042.8	34871441.1	31990711.9	68018282.4	8683432.6	9160655.5	13550485.4
1999/7/8	50280930.2	6263489.3	17022595.9	6863949.2	7149911.1	6778690.2			8674232	23317422	6958610.3	10028812.6	19044235.5	5605545.4	15651512.8	6328045.6	14909607.6	27159191.4	10773973.9	36600493.1	15353931.5	26959639.5	55068357	8756134.9	18191449.4	7300322.7	5680313.6	14412823.9	9814184.9	47483668.4	16365520.7	8373034.8	10772460	9503476.6	15051465.6	3170128.8	11802539	5369085.7	2036641.7		46295682.4	6908280.6	18489735	14347978	46032596.3	38428574	6860871.4	29992307	37322150.2
1999/7/9	40945311.8	N/A	11915423.1	5503462.8	7064872.6	6014012.2			10126479	14932079.5	8745745.2	8449743.8	13360475.9	8686403.2	8422478	5700298.4	17158392.4	20158212.6	7329060.3	21558863.2	41992842.7	28121264.2	53191304.9	5520956.1	15962041.5	7803978	5364099.8	7128922.6	10213872.5	35853988.4	80954482.5	5531989.6	33741517.4	14507517.7	7796156.9	11689428.5	37053249.2	6762941.8	7563004.1		27340236	8306488.3	11830371.8	23214800.5	26523143.4	35673857.7	13493623.4	85964331.1	33679332.3
1999/7/12	27962572	6677488.1	9342678.5	6447810	5006790.2	7722324			34199739	16361477.9	8117987.3	7545926.9	15357047.9	9853936.3	9820564.2	7063368	21120712.6	13527295.8	6948181.3	30428508.1	43022782.7	20251517.5	70440356.3	8862615.2	22991568.1	8773635.5	19854671.8	8290250.5	13490521.5	59113523.3	38010690	19122796	34798611.8	11644585.7	6110942.6	6864572	23538703.3	6383991.3	8868599		24352099.8	6962144	11308565.8	61640322.6	36411364.8	32036854.1	13776777.2	58222706	25827632.6
1999/7/13	36009276.2	6158913.6	31149173	3796351.8	4607413.8	6701166.2			11891695.7	10814467.1	6640375.7	6681707.3	9168121.2	9448924.7	8743685.9	3214640.4	12075048.1	9016634	5974059.2	19483011.7	22007015.6	14450577.1	43147049.7	4053726	42784371.4	8673739.6	10292584.6	6045931.4	8802743.4	37842774.3	26048458.9	8689615.2	14071578.4	8372076.6	12391764.1	4027244.7	9371552.5	4100046.6	3653658.3		14925476.1	2505161.4	9139725.9	30241571.9	26463696.6	23051476.9	20395229.7	80040079.9	13639456.2
1999/7/14	30881757.4	7033963.5	19520785.3	3961004	4031630.8	5141148.5			6470935.7	13994847.1	4617715.2	6200002.9	7354533	7671585.3	9000302	5009280.8	9635370.4	9350746.2	3472327.3	22409607.7	21287064.2	11652637.6	51524683.6	5112488.5	41578555.6	22518244.3	44086450.6	5786208.4	7072457.1	52715079.3	66580183.1	25000959.6	10833899.6	4922017.1	2923873.6	3473410.7	5652956.9	4879845.3	2793361.9		7736931.1	3421138.7	5717173.7	32870101.2	21139009.6	22148573.4	13826055.9	42850658.5	8095667.2
1999/7/15	26675801.7	8640276.7	17774220.6	3398762	3643303.5	12210281.7			4877034.4	31891403.2	5254624.3	5193152.7	9016179.6	5122582.9	4504294.3	3679721	11197496.4	6278716.7	3803719.4	24651556.2	12155275	25463689.8	62253177.3	12697985.4	15981773.5	23148354.7	21057903.4	4378169	5457050.5	43788011.2	14100310.2	12876515.9	5948558.9	5666592.7	2848540.1	2223384.5	3721407.1	7831361.6	2170409		11496124.8	5617668.8	5022880.3	20953088.3	22655254.5	25821212.4	7314017.7	26361146.3	6781105
1999/7/16	61124983.4	17393794	10059281.1	5525501.8	4054395.1	31097160.9			11566151.2	23424330.4	4701364.3	5746132.9	9475346.9	7133028.6	5868467.2	4580147.3	49378026.3	10029291	4697496.5	20989940.1	15042076.5	17133563.1	67435303.1	5412855.3	20911410	16228562.8	10051755.7	6901816.6	5846011.6	24138882.4	22310385.7	27188298.2	8745435.4	7913701.4	10355213.3	1837586.6	5515031.2	6738864.3	1847188.4		18744127	3409036.9	9584003.1	15958444	53141143	21744155.3	9581230.9	29378139.6	10263795.3
1999/7/19	34685848	31694210.9	9347244.6	13148465.2	3001765.9	38637519.5			10702001.7	17610065.3	5703720.3	3739157	6499490.7	8255892.2	6246937.8	4890531.1	48490145.9	11077985.1	4169498.8	12103754.5	17367582.6	19926065.3	28197711.2	4769674.1	15821508.3	11489565.7	13174822.1	6846354.7	17059485.3	34454357.8	20359100.5	41507840.4	14396487.2	6481211.4	2428987.3	1796630	4874922.6	3843923.2	1786876.7		5801437.9	3621721.7	9509045.8	7918818	25490915.9	11683655.5	7114331.5	23419144.1	6333957.7
1999/7/20	54430684.6	13299834	10631000	12685056.5	5833014.6	12834377.2			11416000	16280000	8991794.2	5887101.9	9123372.8	6905455.9	6698752	4396818	46572958.2	11541622.7	5812277.6	12377000	12848712.6	20914554.6	94147742.4	5378116.4	15572566.4	17624409.4	6802000	8122654.5	20138602.4	48946663.3	16247799.7	28975021.8	9410560.9	5306107.5	4060739.3	2506000	5222250.7	4940533.8	1830000		14077457	4618839	8972070.5	N/A	44140000	31464712.3	5840772.5	19735000	5565409.3
1999/7/21	90934445.5	11796060.1	8029029.1	10822719.2	10459187.1	12898922			13451575.4	21047475.1	16049013.7	11244120.9	11255513.4	11462029.1	13177340.8	6421753	44124046.1	17093599.7	6377169.7	18870376.2	20995792.2	26700309.2	172430041.7	7149475.7	25126944.7	12294031.1	13075153.6	14164084	14879846.2	94354267.6	31900788.8	48713130.9	13977126.3	8169485.5	4303751.8	3852643.3	7643346.1	6610626	3854247.2		14853638.6	16897281	12152591.1	88006467.6	53061903.5	46892468	7089795.8	25825020.9	8892034.6
1999/7/22	40392504	7633613.3	13434804.2	7641603.6	4185042	9294872.5			8205189.8	16821926.9	6163635.2	6889241.8	8478270.7	5745895.9	11491996.4	4312676.3	28377710.5	8757541.3	8252464.5	9279154.3	15059914.1	20951645.7	65827578	4454560.7	15864568.3	6258768.9	9181366.6	6981685.7	10676377.9	193940216.1	14557583.8	15614782	8442990.9	6778455.4	11194615.1	3004940.7	5030672.8	5616095.2	2979377.3		11682435.7	9689604.3	9282175.8	75225504.1	59641404.8	24508779.3	7500434.7	22933018.8	4717393.2
1999/7/23	19246471.6	5838453.8	27665102.7	4596066.4	3401787.9	5901236.3			5613421.1	8649860.6	4089583.5	3840147.6	7428352.9	3663339.3	16101376.3	3364957.1	34007627.7	7249377	7740423.1	8752330.1	6470208.7	14873584.7	39329632.2	2912457.4	9362556.5	5347005	7080662	4979551.5	9782088.4	79898830.5	9268541	7085883.2	6388213.6	6521165.4	4111603.1	1695702.1	5174161.2	3020069	2770347.9		10802534.6	4914721.2	5905442.3	38651550.7	53467106.2	37728233.4	5089448.4	24704018.2	5063697
1999/7/26	12767903.6	5498226.2	28740663.7	14504844	6316144.9	11018947.2			7852555.1	8317463.7	3765033.5	3840611	5645396.1	4001926.2	25097318.6	4041995.1	20386451.6	4688378.1	15054790.3	14705596.4	7018138.9	15274000.8	29280618.2	3629133	6852935.9	14475586.3	11338918.8	6006255.7	15653296	35017927.1	11086814.8	5036810.7	4579330.5	8087206	4198385	4059606.7	2572379.4	1729354.3	5494998.5		7044113.1	5548744.7	7390194.1	15172559.8	36195525.8	19733014.1	10304737.4	25797404.6	3584490.6
1999/7/27	12982315	11523364.6	9997224.5	6416606.6	2541341.6	18061160.6			3890008.4	4554026.9	2780750.2	3345249.7	7116201.7	3734130.2	19896469.4	2739751.5	21175637.8	4084720	7653443.2	15965667	7737067	14776637.3	16569074.2	3511873.2	9477758.5	8462150.1	4008672.9	3549724	24349460.3	27703343.6	9288853	6453975.5	3209898.8	4951302.8	4206594	6838437.9	3267854	2345478.8	2112406.5		3411376.1	15632836	7767065.7	15404084.5	43903123	56544657.1	3993257.2	12147212.9	3534302
1999/7/28	12023288.7	18072627	10500905.8	4090755.1	4081277.4	9787598.3			3296400.1	10318568.6	13062064.1	3821730.5	7739933.6	4709242.4	47920802.4	4203701.5	24427089.9	4289608.2	4390849.7	16887820.2	6900810.7	13664831.2	19590826.8	9000947.9	5149133.3	16310998.9	12048271.3	4294403.2	30819992.8	19605091	31274056.6	5768857.8	4810465.2	5796303.6	11092095.2	7848455.7	2677344.1	3164148.5	13889667.2		4447622.7	11930183.2	5014865.7	28489111.2	25714851.1	26587511.6	3219663	16319872.1	4106995.7
1999/7/29	14516608.4	28035355.3	7868778.5	18799183.2	8562215.1	4183957.8			2748182.6	4409211	9393953.7	36467410.5	4783599.7	2640534.4	11982394.1	2849673.4	29826120.6	4101894	4619442.7	12681576.9	6716902.5	13774486.6	23279813	6092484.5	4024889.6	8694679.2	17205894.8	3771853.5	29732420.7	15802053.4	78365151.1	3725587.1	3743094.4	4433076.9	3330482	4019499.2	2661233.7	1930497.6	8834383.7		3750018.2	13560548.4	4178879.3	15516904.5	18400822.3	25138567.2	4823484.2	20225822	2953909.4
1999/7/30	7577407.2	34855389.1	10448068.1	41154689.9	19225430.4	56270438.9			2429018.4	4961302.7	13438781.1	59793684.2	7161522.3	4496756.1	11174751.5	3435109.2	36804551.6	2434294.2	3591564	14693871	9493715.7	8695086.2	19339952.3	5402829.9	4291544.2	6445254.6	37937060.3	2944015.7	23830940.1	20538098.1	16570492.2	3379574.5	2324451.8	4291557.5	8767468.7	2749738.9	3141024.6	1807269.9	6238130.5		18043015	19271833.8	11636941.6	N/A	16304424.3	16939428.9	4661573.6	12908278.8	3139475.3
1999/8/2	13104873.7	26789914.4	11328033.9	26070810.1	6310008.3	16967899.2			3859669.3	6294753.3	6993658.8	23228234.3	14488759.4	8542944	9544873	7884127.2	42958331.2	6438174.3	3705460.8	8289129.2	5437646.8	8291852	43741935.5	9047274.1	17770528.9	10161557.3	16674602.6	6843737.2	39873916.2	20694612.8	7529752.7	8068592.2	4123623	20130027	4426898	11307922.5	12619948.7	7625475.2	9552327.3		5788652.8	12328566.7	6541101.1	22473286.2	18952780.2	21094771.3	4656824.2	12719281.5	4515370.7
1999/8/3	12679069.1	21386670	37159647.6	20483092.6	8492718.5	20617249.5			2533821.4	8853468.2	8697322.2	18152680.6	9418238.9	5132303.4	10296110.9	6250933.7	36269172.7	5455220.2	3719059.8	7470258.6	22420676.3	12866564.4	38981211	12738683.1	6200843.6	19323914.4	23191921.1	5146887.9	22262137.1	17872089.7	5831848	9134816.8	4674926.3	8402744.3	10481159.1	8455974.9	9269436	3869623	4305022.2		7082196.9	13623137.5	3687967	11403287.9	18261652.8	15562300.4	7345374.8	15456021.8	6081189.7
1999/8/4	20090000	24783000	22869000	12611000	20013000	14351000			3530000	10516000	6212000	16014000	9822000	5466000	7553000	6053000	22924000	5914000	5386000	8150000	19903000	9132000	37205000	17805000	12295000	10873000	11922000	7769000	16273000	23319000	22135000	9992000	6234000	6657000	17619000	7053000	9319000	5083000	4678000		16492000	7238000	5250000	16066000	21433000	15688000	5179000	34546000	5220000
1999/8/5	23314121.8	20125570.8	14819843.8	11171715	14253341.3	19265105.1			5292560.3	8797695.5	7747672.3	17131748.7	8549731.1	11643554.7	9672640.5	5187284.3	20181179.8	4766051.3	7537462.6	8412852.5	15781863.4	14416121.8	28482941.5	61209148.7	6657419.5	6888449.8	10186676	4821005.3	18818596.9	36290636.7	16613091.6	17373251.7	8085358.9	10377241.4	22213063.5	5796305.3	16953085.7	3510229.4	6015960.5		10917703.3	12040830.4	4455288.6	23279142.4	21296757.3	9632642.7	4836644.4	26734217.3	8676553.5
1999/8/6	31842719.2	23704176.8	15876362.3	13305623.9	10718795.5	13382899			4764583.3	10887106.5	7010783	15305586.9	10362845.8	15846852.6	11460919.2	6087747.6	37482543.4	5090631.4	18995052	10132193.1	46200784.2	14357190.5	33615271.3	21443901.9	12244572.4	8088992.7	10037179.3	4946526.1	22532608.4	29830223.1	9894495.8	9926588.6	5192839.9	7598610.2	16291811.5	5936009.8	12787099.5	5160926.4	5745640.2		14837983.8	9218818.7	18318903.7	39322536.2	48527270	12534767.9	6696113.8	27018563.8	7859617.8
1999/8/9	23327208.8	9762280	17332545	6909531.1	6193014	6138457.4			2975741.2	13570231.1	5639719.3	11623695.2	45927694.3	23633064.9	6851160.8	7989149	18968142.9	3504322.5	15267397	8272662.7	18741485.6	15675519.5	31773922.4	7291860.9	6073976.4	5639417	9937676.6	3457327.2	27098643.2	19651629	10762172.8	11490126.5	3489235.8	6492501.5	10455450.5	6232661.5	7635042.5	3596388.9	3777702.6		7581546.5	5507542.3	8723693.6	11066740.7	129259882.8	20700217.9	4129342.8	17225540.3	5675507.7
1999/8/10	12339880.5	7174135.3	8247804.8	4197065	4596557.7	3934401.9			3794296.4	7216464.7	3431249.8	13720023.3	32746948.3	13248435.9	5670736.8	20809643.3	20664128.7	3655141.5	6269542.9	5509949.8	10928835.2	57741181.5	18783400.1	6586123.2	13453392.5	26642667.3	21904011.5	3639997.5	11104187.9	17931877.2	41731115	5731150.2	3161267.9	5055397.2	6086781	3435181.1	10537811.3	3428070.4	5882861.3		5789194.1	10263257.2	6206784.6	22561794.3	38693428.1	13510609.2	1770908	11852575.4	3331340.4
1999/8/11	7821153.4	5983228.1	6143604.2	3710307.3	3978517.7	2103153.3			2455671.4	3433427	3009453.8	7558498.1	58991265.9	9389202.7	2973260.1	5021504.3	30752317.2	3760602	3851875.8	3249269.3	11239778.9	16822230.4	22025984.9	4104823.8	7052092.8	11926479.6	5884664.1	2411698.4	9180214.8	16434593.1	17544234.3	5066752.3	2620851.8	3884743.2	3513292.5	2732312.5	16921414.8	1703797.3	10961140.1		3007630.9	4786683	4144351.6	6576208	23996476.9	4920192.7	3891757.2	8328607.9	2646172.5
1999/8/12	6660317	5198762	3238457	3676096.6	2372160.1	3301030.4			2425071	4056458.5	2397278.1	9910454.8	100048958.1	12395641.9	3606396	2299232.9	38457956.5	2499259.2	2746804.7	4640827.3	9099099.6	16026156.2	14301638.9	4230394.9	9656758.3	6569985.8	3480280.5	2073158.4	7042739.1	14522821.3	11147054.7	4515898.7	2282072.1	2500598.7	3220603.1	3892865	23583461.6	1419584.5	4778251.7		2689648.9	5243081.4	4333770.6	14299606.8	16516046.5	9870491.1	3159133	7590935.9	3075265
1999/8/13	9261613.9	3228373.2	6852804.9	4002689	2243123.2	2470216.6			1933388.9	4542216.6	4168511.4	8341333.5	47103261.5	6646320.5	2785784.5	1769353.6	23363595.4	2733278.8	1749852.1	2115171.6	7077633.1	9226674.1	9017058.7	4231533.9	5461856.7	17342931.9	4190531.8	2351402.5	5898017.6	10666147.4	12299338	3908888.6	1616435.2	2351859.6	2729769	4829396.8	10363060.3	1152673.7	2128506.4		2176769.1	4044314.2	2358884.3	17456893.3	11304463.1	13158908.6	1467081.5	7994578.2	4304384
1999/8/16	7653264	4977412	3684611.8	3250690.6	2483634.1	3861163.9			2195757.3	4756753.7	3651139.2	24307427.6	43721427.8	4636305	4338693.9	1744367.3	19692026.7	2773580	7249943.6	3058882.2	6159993.4	7480409.3	12604342.2	5956350.2	3689187.6	12963734.3	3403776	8132426.4	8454795.2	N/A	9465899.6	3720706	1550103	2396593.8	2090112	2987977.4	5151706.8	1499612	1530509.6		2803492.3	5707755.1	3360786.4	22607498.2	22110153.2	6502367.8	2151156.2	5165334	2704290.6
1999/8/17	9488015.5	5401748.4	3842605.5	9418901	2821924.1	3030201.3			1783929.5	3801588.4	4143509.7	18349584.4	30739482.2	5435822.1	3518797.5	1636053.5	14163302.9	2733463.1	7655799.4	3175921.5	6334344.1	8576387.5	16735099	13718358.7	4523868.3	9622682.6	3922063.7	4455279	5750436	8957947.1	6931544.6	3561316.4	1478413.9	2719473.6	3487535	15406386.5	4879903.4	1507220.8	1546389.8		2999149.8	2226936.9	3321520.5	26607216.4	35424933.6	8547626.7	4148178.8	8124630.3	2587782.7
1999/8/18	19854802.3	4820915	3209747.8	15786123.9	3475159.1	2828610.6			1820751.8	2530305.4	2330007	5635170.2	18603212.3	9551642.4	3313662.8	1670562.2	11794117.2	1976518.6	4249248.4	1606626.3	3804195.3	8521049.9	12175696.8	5672840.1	6136450.7	6548236	2822306.9	1737820	3922898	10530351.2	4179339.8	2730378.4	1595449.9	2714341.3	3796743.4	9168295.8	4111963.5	983906.2	3488338.2		3000090.2	1241482.9	1817339.9	33742055.6	14330352.4	4922099.8	1578042.9	N/A	2699590.5
1999/8/19	42455985.3	7390304.3	14260738.2	30201862.2	7997092.3	4769937.8			3333119.3	4747504.4	3884815.3	16407857.9	31320446.4	33219839.9	6538710.2	3860498.9	30686633	6625489.2	5077664.7	6735988.5	12471824.6	14041428	77429436.3	7908319.6	5889745.8	10730312.7	5604007.7	5158950.5	7791594.5	22156080.8	16569585.2	4731321.3	3973072.4	5946896.2	2984700.3	15969174.3	7551435.9	3890346.1	6066747.3		3669798.2	3282091.4	6526629.3	29056038.7	29518369.6	12694282.5	8018281	12197640.1	9463051
1999/8/20	32773003.6	7094502.8	11610395.1	13587552.9	5000882.5	3950208.8			2535665.8	7443956	3312585.4	12832807.1	61534653.3	13949757.4	5825713.1	4080845.5	72503915.9	11364146.6	7562889.5	4293665.7	9288842.5	26795485.9	N/A	6645839.6	4243771.4	9925503.1	10968054	3826432.2	7185789.6	13387103.1	6534381	3115974.7	3074440.3	7644200.1	1880139	6020434.8	11999345.5	3861903.4	22321797.1		4495054.4	2621420.1	6635987.2	13077667	21623395.5	10917237.5	4355816.2	12249565.9	22219820.8
1999/8/23	12271652.1	12989877	11604438.8	20427916.9	4107482.8	5551286.8			3569323.4	3386115.5	3827509.7	10434046.3	47021221.5	11875977.9	7028600.1	4588544.1	41104639.2	24419839.2	8876028.1	5221421.9	5750651.7	31595337.5	25413000	8008037.6	6679930.6	13170759.7	N/A	4365237.1	7783242.2	12499072.3	5181986.4	4384117.8	4243439.6	9905462.7	1875600.8	6159982.6	12046096.8	2917841.5	59125375.6		2770545.5	2704051.7	5567501.8	15415890.3	35871345.4	16214882.9	3452807.1	7999809.5	9805459.7
1999/8/24	10316216.4	6892471.6	6028331.9	15621347.9	5976550.2	3919900.1			2270355.5	4222881.5	5636733.3	9372366.4	32729719.5	7907702.2	4761433.9	3768599.4	33034837	9675025.7	5412870.9	6281168.1	17235022.5	20983649.6	49441478.3	10836414.4	6478499.4	17554403.1	8518041.8	3173359.5	7382644.2	14472736	4955679.1	3103878.5	2869269.8	16148584.3	3489060.3	4371793.7	50121317.5	5410865	41328115.6		3537014.2	3206190.5	6089874.9	19304061	44973569.7	11249427.9	6086232.4	8631792.2	7665228.1
1999/8/25	39357380.5	5902877.9	8653208.6	13395918	4326185.6	3156164			2087251	3833859.6	2768035.2	8108128.4	23970264.4	6217129.4	5950693	3283216.5	26884710.9	6227246.8	18427530	8356488.8	6961898.6	32296286	14849949.2	24937630.7	4793326.4	16786385.5	4703683.4	2487202.4	6142302.3	12678727.8	4555747.7	3211503	2774982.6	4295140.8	3371860.2	3694120.6	27131099.3	9392596.3	9048543.8		17140056.8	2875890.8	5227740.1	11628047	19741622.1	11065893.5	3286149.4	15509534.5	5400945.3
1999/8/26	84271438.2	7334205.2	4552089.9	6054706.7	2584163	3578580.9			2072254.1	3913183.8	2845314.7	9351402.8	36255770.2	3405791.8	3231318.1	1633814	18806958.6	4440152.5	28738318.4	4687251.1	6965767.9	25601692.7	10944333.6	7502775.7	4969974.1	11286428.3	3973505.6	2201526.4	7702529	8900040.6	4738793.3	2599550.9	1573935	2368159.7	6082032.8	5279960.9	31196952	4233075.4	6384657.3		21976988	3631251.6	2780147.2	8722779	17144551.7	46311605.6	2954563.9	11160288	6482824.8
1999/8/27	36937264.2	16882331.6	10926166.6	9137546.2	19484200.1	4286506.7			2193469.2	2589315.5	3663895.2	9222046.8	20548424.6	3133427.1	2550136.3	2451294.6	21769995.4	3489467.1	10781847	7106878.5	6541145.6	21471383.9	12967477.1	3687586	4078551.7	11274406.6	28844643.3	2141083	5308921.8	5986464.8	5563386.2	2313178	2864568.4	2005473	8435634.6	16310136.8	12672153.4	6350212.6	55786806.1		28281010.2	14993718.1	2693849.4	5870774	69695355.1	13533248.5	4086107.9	11091794.9	16894025.4
1999/8/30	25596993.2	6560421.5	8192143.7	9207627.8	5529501.2	2699871.3			2708638.9	3557592	6006796.1	7718738.2	20157135.5	7068178.1	4534986.8	6982709.3	15731496.6	5229111	8352356.3	8330582.2	8184102.2	19470909.2	20956518	3833246.4	7975593.8	8478198.3	27041671.4	5319032.8	4838623.5	10601190.7	5625709.2	3415484.5	3122678.2	2117009.3	10134471.8	6048620.5	10277662.7	2301253.2	37575100.4		21721779.6	17155966.8	3021828.1	4772778.3	85894067.5	5113248.8	7702895.9	14793553.4	13962424.9
1999/8/31	15211769.9	6419719.1	5212159.9	7675580.5	3630638.6	7126940.6			2127350.9	2905266	3251368	5055746	17602878.5	3868711.1	2775937.4	2846680.8	13995942	6264453	5620975.3	6045076.2	3980608.6	17886993.6	17872627.1	2710499.6	44471390	5949748.5	13063543.1	1302022.6	3192814.7	6440953	4639411.6	2109674.5	2134914.4	1793465	12722684.1	4571282.2	12722486.5	1650451.5	13276531.2		20096116	7387444.4	2513269.2	9530215.7	120905802.2	2164598	3048496.8	7714557.2	7996343.7
1999/9/1	12417414.8	5733195.6	7900739.2	7535214	3166008.6	3794694.1			6199721.2	3308760.9	4699081	4872103.1	14594883.9	3137667.8	6548850.2	2083666.6	15591094.8	3222102.5	6360517.3	3687855.6	3260018.7	16115631.9	21478606.3	2916047.4	16852142.1	6312813.5	6952258.1	1577120	3886703	8066698.6	2844514.5	1583094.7	1682261.3	2048557.7	4587188	4664081	9315903.5	2591062	6885662.9		17697459.6	22055527.1	3227140.3	4090590.8	73193678.4	14420892.4	3983000.5	3740159	5217533.5
1999/9/2	15659663	4909144.3	5291795.8	23574525.6	3584365.7	4368900.9			2248924.5	8074291	3376391.5	3852552.7	14411179.5	4036907.1	3726087.9	1633747.1	16562572.4	3630162	5301295.9	3808944.8	3952149.7	13227092.5	21250588.2	2956645.4	17195414.6	5794374	5244863.9	1489407.2	5394508.2	10167652.1	4129442.3	2727741.7	1564067.2	1799988.5	5683146.5	13058923.3	5835467.8	1669054.1	4305298.3		8903355.2	25334881.4	2673792	5660580	49725156.4	17681763.9	3828403	5745253.9	5265678
1999/9/3	8742301.9	4021256.4	3705108.1	41326484.7	2770763.4	2248761.8			1468899.3	22033194.1	1684314.7	3272558.3	7702984.5	2786372.2	41956957.3	2148521.5	11139453.6	3196470.9	4307882.4	2695553	5515996.8	12592006.5	13257432.2	1777703	20540704.2	3848939	7899272.1	1718945	3539215.3	7209888.6	5205576.7	1241890.5	2061696.4	1630189	3777600	2350293	4621054.1	N/A	5721641.7		6176089.7	13985191.9	1585392.2	4697378.4	27567668.4	12098798.2	2387875	4359750.4	2980532.8
1999/9/6	10423928.3	3193426.3	2883574.8	45218254.9	2515908.6	1390844			1023674.7	11146340.1	2359962.7	3567028.9	10101106	2794406.2	16007348	1189841.4	11100789.5	2430848.5	3244954.2	2336750.6	5162462.8	7693594.4	7665318.5	2680561.4	7332236.7	3946684.3	3832823.5	1225399.8	3283570.3	10539948.1	1885038	1303467.7	1141550.1	1458076.6	2842638	2494644.5	4413012.1	1180168.6	3288168.9		4552025.5	5260809.2	2141358.4	2321127	17958688.6	4769073.9	1849384.4	3663554.4	3374268.8
1999/9/7	8228119.7	3088777.8	3849860.9	29920651.5	1457513.4	1849075.6			1061293	10335310.7	1546724.8	2592572.6	7457771.8	2524565.8	13904058	1231748.4	9857304.6	2077107.7	1716494.5	1859312	2537412.4	48881068.2	18616131.8	2610589.1	5528908.3	2754210.5	2873588.5	1457479	3391740.8	7140775.2	2699067.5	1628221.2	783654.5	1906979.4	4533792	2340897	5274425.2	1011959.8	3994081.9		2965505.3	5486228.5	1738353.8	12277444.1	15507767.2	13745177.8	1120276.8	3220692.2	2651764.4
1999/9/8	4976635.6	2414087.6	1727073.2	34374519.1	2097535.9	1589203			826334	15795122.4	2476871.9	2571470.8	6644359.2	1834071.2	9503186.8	1336018.2	6299947.5	1388487.6	1653987.8	5013075.5	5056188	19951746	7257880.4	2675999.7	4170463	8486303.5	4718953.6	4871573.9	1935090	3946077.8	2570908.7	1555431.7	823721.4	1411000.9	3234558	2621538	3872083.4	937240.1	2521255.8		2852927.4	4117624.3	1676789.4	37623382.7	11501940.2	37347474.4	1013758.1	2842704.5	3202948
1999/9/9	35989537.3	12356146.4	8549480.7	73895898.7	6817042.2	6352451.7			4586069.8	24055637.6	11128658.2	7695980.4	22083727.2	8153839.7	28993894.9	5248983.2	16736464.8	19289399.1	6922219	8760712.2	18174083.7	46685225.9	38472795	7794840	18450934.9	15767787	23936082.4	9677628.6	8595222.1	20966234.7	24636772.4	4747077.8	4975294.6	5370487.1	15469755.6	6975480.8	11565774.1	4265346.3	24019538.8		N/A	28337570.2	8690467.7	59811829.7	78435483.5	45969182.9	6213203.9	14769285.4	12885666.1
1999/9/10	42543935.6	13038689	8930883.9	69503723.8	19551363.1	5670267.2			4633058.2	13615019.3	22161709	10378087.8	22511831.9	12947090.5	19167258.1	3761162.6	26977671.3	10645126.3	14817146.1	8349726.2	12795440	29700983.9	41487288	8775384.5	22223518.2	14100943.5	34154196.9	14557825	51574172.7	20958668.4	14646993.8	5483409.1	4920657.8	5456609	N/A	5628587.2	16130406.2	5417967.2	20121556.4		15677486.1	38259432.2	7225647.3	39084922.2	127695168.1	14965863.5	12319295.6	14029553.3	9557162.8
1999/9/13	14871140	7022468	5656140	29269595.2	7293284.8	4671018.1			3783207.7	15805037.3	17759521.5	10724007.7	11533856	25193933.1	16587263.1	6053306.1	14317725	11846757.4	5906829.4	9476194.2	8173977.8	16227929.9	21362367	3949971	13175872.8	8738542.6	16818629.5	25746044.2	98293351.6	11659347.5	7866838.5	4576401.8	4757398.6	5988277.1	51705201.9	4776357.6	24928526.5	8018404.1	54477867		9259252.9	11286909.6	5379127	24636294.6	36997262.2	7947214.8	8298932.5	11323744.4	21043263.3
1999/9/14	10730067.8	7459957.8	24678128.9	21517717.5	6713629.2	4367358.6			7524253.7	10790280.4	18436700.9	21522004.6	10553670.2	28150073.4	35531722.3	5075367.2	10067182.9	12717287.7	5257212.1	7540526.4	7528583.4	17609645.8	22841349.4	6924316.9	9597859.2	10361772.6	17497561.5	17144415.6	29737750	8979542.4	6260034.5	3041037.7	5376966.5	5276730	19912059.6	3397500.4	9685611.6	7351672.6	9015649.4		15368070.3	13437246.7	5320178.4	12441186.6	34110179.8	18237468	4465843.3	14057416.9	8113946.6
1999/9/15	8112281.9	5262333.1	10016700.8	23108273.9	4854092.1	5769100			1989103.1	13774223.9	7517987.2	12256253.1	15616985.6	17161573.2	16749487.5	2486416.4	10161279.1	8011683.6	4904757	3335589.1	5076703.6	10454283	26984626.2	3807263.9	7204505.7	5983012.1	23798073.6	10697087.2	18352149.7	8187009.3	5467627.3	2392058.1	3269262.3	2540085.4	10483573	2444791.9	5959295.5	5366872.9	10020904.9		7145198.3	10757664.7	5457948.6	6886427.8	31573973.4	13820423.9	3307996.1	6890729.7	4834601.5
1999/9/16	8642233.2	10079018.9	4912422.5	26552274.8	3458129.4	5059152.3			2083841	23672009.8	4987616.2	8456345	15065465.5	62461899.2	12184864.4	3163183	7684934.4	4996449.5	4109191.2	2313079.5	6231587.1	13070665.3	21917642.6	2319812.6	9409934.8	3026760.8	12875772.8	4410024.1	47112237.4	6555628.8	5739389.8	2539358.8	1715543.2	1524093.6	3443498.8	2913762	4042136.4	6317095.9	12463723.4		8900653.8	6753023.5	5131532.4	40502466	18807127.2	6706446.6	2706613.8	3364620.5	4863093.1
1999/9/17	8739645.4	11601184.5	3469565	26421932	2810779.8	2910915.6			1258266.9	45419058.1	4170600.9	20405814.9	12317630.6	15597734.3	7675916.9	3821284.8	9373449.8	8297518.3	2515501.8	1736068.8	8152616.4	7544376.7	10299589.3	13225583	13143435.9	4095023	7410994.1	3434133.2	25797085.9	6247457.5	3683848.4	2162406.3	2674110.3	2248008.3	3703625.9	3279360.3	3408825.9	8497223.9	8279285.2		9479784.6	4252088.6	5363403.2	9974973.9	24488817.5	43212456.2	3314264.1	8356594.4	6752752.7
1999/9/20	6791040.7	16182121.5	1903772.2	57379935.7	1542955	1352095.5			1328054	51817587.7	5478734.3	86482402.8	4955197.3	6619583.5	5248512.2	1846323.7	7915519	10505801.6	4954116.7	1485607.1	4063284.3	6506209	8117880.4	4202490.2	4640952.2	3984412.4	7512156.2	2797279.4	15238471	5024979.2	3793397.6	1516528.6	1581978.8	13836893.8	2399755	1496188	2686004.2	4708645.8	2048497.5		2735506.4	9034682.9	10342149.6	4719835	14443057	44241690.1	2094576.9	2885326	4290598
1999/9/21	5489023.6	6884554.7	3502316.3	22764424.8	1980632.1	1705567			751957.3	37703624.1	3244339.7	18310424.4	4309156.2	3569620.9	3992401.9	2072304.4	7421614.9	26889722.4	3126169.9	4191466.6	3315316	14288461	9012452.5	6171397.2	2795118.9	2747077.9	4651510.6	2901699.9	7733729.3	4532505.1	2629279.1	972367.2	978865.8	12699957.4	2516708	2005464	2197041.1	4886096.3	18002958.5		1900309.2	3097617.8	4185769.2	3531433	27682587.6	17735192.2	1438306	3543502.2	3010324
1999/9/22	5228152.8	13926801	4443490.7	13186849.6	1911785	4743874.9			1078909.4	10214847.7	2800432.2	11373814.4	6348772.2	2573365.5	4201001	2123191.2	6090055.5	37048448.6	2679956.6	1674701.7	2902099.4	8186914.5	11615233.6	7703189.5	5192265.8	1733784.6	3579896.1	1755193.4	4613119.7	3755385.3	2350181.1	846353	1092922.9	13165325.2	7645279.6	2673035	2829608.8	2365106.8	6722497.4		1553137.3	2930444.2	3948892.9	20511791.2	15392021.6	77982320	1375049.4	2952512	2427664.3
1999/9/23	6142896.8	17541486.6	7597609.2	18798120.5	4490369	18926640.1			1628097	13537500.6	3167885.4	13903031.7	6172170.3	4622786.6	4514617.9	2306140.5	7203493.9	14367835.6	3673000	1879040.6	4637507.5	10960992.6	7520787	4920226.3	5084363.5	2224272.5	3428693.4	1772709	7753000	6005371.4	3131642.8	1220847.4	1485664.8	9582000	6622380	3639107	2643341.6	5011000	4789932.9		3548441.4	3572096.4	3901077	15996222	15427875.5	19616926.5	3171730.4	5653110.7	2178624.2
1999/9/24	5179280.7	60812069.5	1978751	9013450.1	2045836.1	6684582.7			962705	7599659.2	1552243.9	6994601.3	3114824	3075360.5	3335343.8	675986.7	7385974	8067903	1214063.1	2030663	2570599.2	6364850	5768492.9	6453964	4499540.6	2784788.5	2257347.7	1329901	5573384	2677639	1513915	974130.4	903112.9	16275263	3494454.6	2646838	2959435.9	938384.4	2341077.1		1245555.6	2030363.2	5991408.6	11629546.2	11075366.2	24529461.9	2096285.5	1731706.2	4283053.6
1999/9/27	17883476.5	38563815.7	4177769.5	8772356.2	2689374.7	3746260.2			676364.6	9495260.5	1814461	7889704.6	4931244.1	2361099.2	4109284	987911.1	5652992.2	5719772.4	2220984.6	2149636	3052516.3	7201708.7	4647514.7	4127908.2	1574629	1879399	3397501.4	1116561	5704427.3	3650364.6	1813260.4	927988.9	965807.3	5921141.5	1491276.2	3061274.2	3955454.4	1862558.8	1814593.8		2050156.2	2221927.3	19740789.9	15136638.1	15445740	16617816.4	2721886.5	2097288	1808670.1
1999/9/28	N/A	46048106.1	3945954.6	9436498.2	1841938.9	6061469.4			809114.4	8715883.7	1609797	4536268.1	5017398	3383088.2	3462693.5	541086	9545996.2	5643858.5	1870243.4	1119401	3255129	5393678	4327939.5	3195863.2	1815505.3	2155577.9	5180239	1169416.4	4166829.9	5614264.4	1743324.7	1062891	665185.6	3991510.1	7037024.3	6588551.4	4176042.5	2422894.1	2567190.5		1544630.3	2354244.8	3934729.6	3932959	13529420	17189267.5	1943246.8	2362210	2051095.6
1999/9/29	11201018.1	53791330.2	2622389.6	6061677.2	1536122.2	4471149			852410.2	17650313	2375901	5072919.2	4532609.2	2724437.4	3292487.9	1536725.5	9504996.6	4051228.7	2216697	2750721.4	5413031.7	5408903.8	6109037.7	5556520	2659344.7	3176290.9	3862040.4	1511056	5052232.7	4883544.2	5281185.3	1233209.3	976579.2	4167390.6	1257950	13451788.8	5226231.6	1362416.1	3052541		4987163.3	2672488.2	4732018.2	10170881.4	12790017	20171083	2315027.5	2305391.7	2485297.5
1999/9/30	8834831.5	17839416.5	4640273	14146000	1488000	3358782.2			1097859	9939813.2	1854073.1	3252689.2	5573923.8	1597277	3523177.6	1125754.2	6155000	6093284.2	1829771.8	2913279.3	4767884	6702525.7	6287948.1	4499113.6	2694941.4	N/A	2790914.2	1592559.2	5066696.6	5582709.2	1750085.3	1288985.6	1165641	3327318.9	2061000	3544740	1614476.9	1978934	2450000		7096286	2415090.5	4026945.2	3490004	18722039.3	11515624.2	2607750.4	5091414.2	2895435.2
1999/10/8	6389522.3	8753731.4	1962937	9708307.9	1006729	3101686.3			854354.2	4548875.3	2932473.1	3078174.3	4185577.8	2611373.1	2894550.2	729964.1	7927282.8	3733849	1736078	843068.3	1903535.8	4429702.6	6579571.6	2786366.6	3208399.3	1935686.4	2300404.2	1489590.3	4733533.9	3748470.8	1708741	955761	789628.2	2920152	1387910.4	2094907.8	2094463	982723.8	1881419.6		10201525.9	1903139.2	2181904.7	1444370.4	8165763.2	11681813.4	1386054	2326444.7	1963431.3
1999/10/11	5334957.9	16090443.1	2258167.6	13757434	1207469.5	1302240.4			1049554.8	5563009.8	9754241.5	3992431.8	3278563.3	2174211.4	1490682.1	1992989.1	5225148.3	3157761	1619562.1	649827	3327308.9	2931248.7	8171363.3	2286300.7	5597405	1933654.1	2825761.9	987388	3553444.4	4739408.8	1890419.3	1580400.4	957435	2344880.1	2047029.6	1650418.5	1404678.6	1335662.8	1735184.2		8014088.6	2575621.3	2084868.9	4735301.2	11011163.1	11135302.1	1187735.5	2083775	1474668.5
1999/10/12	3559917.1	9548000	786249	10281190.9	1771000	2013615			855000	2447305.7	5398044.3	2864523	2155119.1	2922879.3	1451985.7	1460677.3	2494618.1	2590141.3	950158	1591605.7	1344645.9	3061873	3961000	5559147.3	2673889.5	1398240	1553116	1167390.9	2815072.2	3355698.8	3157171.9	4100982.7	1075178.7	8398354.8	1446466.5	1671000	1773078.4	881901.8	847833.9		1163284.9	2147750.6	1030748.6	4068158	5680374.5	43436760.2	1469412	1524904	1313411.9
1999/10/13	5469611.1	6916314.4	1523464.4	7094821.1	1114511.2	3676402.9			543988.4	6255501.3	4317791.1	3241657.7	2343234.5	2441858.7	2418386.3	2764785.2	4146679.5	3235592.8	895059	1388681.1	1548083.2	3130066.4	3960057.1	4073121.5	3462027.3	1809424.4	2581172	1151688	2960698.8	3620442.2	2532299.2	2041149	1030310.7	6254259.5	904233	2048435.3	1661587.5	1192835.5	1344027.5		2161013.2	5239617.5	2083040.1	4927993	9651329.2	10173706.5	1923484	1947618.6	1247291.3
1999/10/14	7112704.6	10251449.1	4599214.4	4257444.2	1384138	2346035.7			670905	8885549	3038936.5	2542243.5	2188794.8	1199221.9	1641214.9	1385486.2	4212163.5	3312598	1579732.2	1755435.3	1840219.4	3668241.1	9552012.8	15172442.4	1296103.8	1912692.7	1934377	1055745.3	3438864.7	2733784.9	6383338.6	1281839.1	919959.1	7607131.5	1214921	1565573	1546499.3	1336741	1079789.8		1374635.7	2542920.7	1661791.3	14771796.6	6704496.3	11178197.4	1877902.5	2175885.1	1311344
1999/10/15	9344423.3	7661294.6	2058310.4	9444606.1	2461652.8	1258048.3			755839.4	9120297.4	5987329.4	3939366.2	3487180.2	2088094.8	1835789.1	1332794.3	5441681.2	1948362.4	1524056.7	2052279.6	4172033.2	4322601	12999554.2	8142601.9	2145946.4	2294952.6	1562464.1	1451011.2	3634554.8	5104011.4	4549713.3	2354081	660510	4737938.2	1623495.4	3191279.9	2646206.7	1812133.3	978800.1		2177684.6	2208926.2	2048824.5	5121454.5	7220307.6	18458629.9	2187769	3148469.3	2190013.2
1999/10/18	6547724.6	6268995	2220658.5	11422704.6	2084361.1	1227629.6			1306428	6089551.4	16931338.4	2362028.1	3048742	1844411.9	3114668.8	1623859.6	5511025.3	2431016.3	1414743.3	2045281.3	2343695.4	4655048.6	5200280.5	45464486.6	3025211.1	1763335	3207558.4	1106067	3158970	2624847.4	6413240.3	910292	1245763.3	3398201.9	2056524	2184402.5	2259309.2	773909.8	916087.4		1319378.8	3722134.9	1916268.4	23468356.9	7203161	6971388.8	1811557.7	3200098.1	23230308.9
1999/10/19	N/A	7423115	3671470	7281027.3	1381892.5	1088111			1032493.2	3695774.8	5648618.3	3088178.5	3754983.7	2165033.3	2612184.4	1989019.5	3044377	3499574	1453979	1169948.7	2925690.8	5306694	3959969.8	10464760.6	3401441	2234017.9	2534298.4	2501419	3994965.8	5108592.4	3054949.9	1108151.5	1165909.2	4539284.7	1658697.4	3538480.1	1833991.2	4353523.2	1420139.7		2385418.5	3168323.7	2413229.6	9950102.9	12215163.1	9947751.4	2092680.3	2743249.6	4922878.3
1999/10/20	22326224.8	8263135.4	1460689.4	4232505	1217328.6	1112349.5			785533.3	10293165	3679414.5	3947720.8	2629862.7	1614467.8	1773102.6	5657232	3710355.9	1747245.5	1860715.7	689486	1719888	3489100.4	2683466.3	9517437.8	1401213.5	1598818.4	2003641.5	2003096.6	2433804.2	3918785.8	5290379.7	1176832.4	731559.3	2421551.2	6431925.3	1211950.7	1507584.9	812556.7	658148.1		3187981.7	2262960	1398999.7	7666728.2	10687330.5	47502111.9	1876628.6	3133592.4	2078112.1
1999/10/21	15053069.2	7184383.1	1630374.3	5769006.7	792264.8	1144776.4			1466609.1	14975962.5	5954006.7	2771452.8	2837648.4	2312552	2315016.7	7449451.8	4105706.7	4190642.2	1744454.1	1230610.9	2537514	3447414.3	6991139.9	6398365.6	2226615	3836415.4	1785500.1	2218305.7	4272557.8	6580920.5	3954469.8	1359204	887674.3	4476037.5	8154671.4	5911587.3	1430373.7	2965777.3	1002696.9		2093659.4	2455117.4	2081391.7	3637568	10396761.5	30709323.6	1845525.3	3703643.6	2824057.4
1999/10/22	16507623	9253730.7	1750545.1	7035394.1	2034848.9	2036997.4			1351695.5	6877355.9	4729381.8	2380969.5	4656384.9	2674143.8	2479114.8	3233771	4851428.7	5988357.6	3511389.6	1430648.5	3310154.1	14181200.7	7415204.9	4987941.1	1952610.8	3301247.4	2568325.2	5014824	3639854.3	6392064.9	8184826.2	2544825.2	1484207.5	16869100.2	6810847	7943315.1	2283224.7	2513157.2	2097612.4		2156907	2461352.6	2708857.7	17916976.1	10036014.2	30871288.2	4006175.8	3249546.9	3234569.4
1999/10/25	12299938.1	3212165	1568465.1	4075597.2	1080908.6	1112222.4			491895	2612000.5	2716511.6	3625746.7	2874491.2	1219938.5	1966131	9860738.3	19022838.7	1423160.4	1532354.7	763239.3	1456617.6	4402631.5	4315203.9	7049815.9	1405549	1486328	1267972.5	29041282.6	2088692.4	3855000.6	3125185	11031666.2	784472.6	5239196.6	3654969.2	8667252.1	1011291.2	634485.9	1001687.6		5935374.5	1015191.9	2208299.4	3068401.1	9252917.4	14334321.2	9240814.4	1263316.6	4135981.2
1999/10/26	13946645.1	3844528.3	1444204.3	2304740	1444043.4	5409896			751889.8	4208846	2103926.6	2731350.7	2851157.9	1413196.2	1417014.7	15765230.5	16538311.1	1633708.4	862688.7	1268990	1362224.3	3742242.2	4021972.2	4154715.1	1298967.8	1591307.1	3016497.2	6009555.8	1871367.8	3464747.5	4658385	4178238.4	872153	5293886.8	2016547	4492957.8	1165164.4	913598.8	1156092.9		15550764.4	951258	1538476.1	9966373.1	6853089.4	8991511.2	4540754	1197149.6	3917995.7
1999/10/27	34226537.2	9125505.5	2224479.8	9075326.6	2944577	3232071.4			1759410	7561748.7	5382552.8	4448079.6	6783366.4	2557304.4	4000471.8	6626823.7	24657757.6	5682853.4	2748028.4	3376998	7833026	7910746.7	13552669.5	5804051.5	3333754.7	2473273	3791754.6	10316557.4	9012142.6	7011383.9	10026606.8	10212556.5	1594678.9	7141078.4	4193564.6	3527744.8	2742446.5	4146983	7120438.5		29780495.2	3267072.3	4474505.5	11598181.1	20746249.6	30930517	4616561.3	3937412.2	10653387.6
1999/10/28	20680431.6	7507261.3	1558100.8	9093230.2	2046362.8	4209862.3			928842.6	4793977.9	1883348.3	3352609.3	5195353.6	4480256.2	3132932.5	5683175	13181943.2	2338712	1802270.3	1524781.9	2532576.6	5222381.7	11800743.2	3090784.1	1764924.4	5388460.8	1470652.1	4362022.8	5466047.4	4257501.3	5120018.3	3499463.9	1425225.1	3609646.4	4303164.8	2225712.2	2158027.8	1746832.6	7475303.7		15173482.8	2531469.1	2808975.1	9510451	9213787.6	15806695.3	2382081.4	1716311.7	4586263.3
1999/10/29	42907660.6	3737836.6	1312215.1	15340252.6	1808886.5	1667602.9			996160.3	2975322	1749079.5	2737175	2861925.9	2073565.2	2593869.3	3708074	3633127.1	1722366.4	1377505	1059070.8	1619146.5	3345500.6	6879339.2	2325112.8	2447390.3	2241768	2278821	5109975.5	3097245.8	3188013.2	3873211.7	2833971.3	1213592.4	3927648	2448006.2	1790519.9	978547.8	5697121.2	1295126		2356353.9	1234896.3	1318767.2	16452218.4	9104194.9	8196028.4	2808479.7	1757917	3373592.7
1999/11/1	N/A	6372243.5	1686774.3	17138926.5	2757258.1	794945.7			739582	9143584	1533658.1	1794827	1805415.1	N/A	2135491.6	8536381.3	7918152.6	1510331	1272134	4768976.7	1245932.4	3599001	7406795.2	2676991.9	1779364.4	1049932.4	1478801.9	2365249.5	1650097.6	3140388.8	1511756.4	6197352.2	914937.2	2456600.1	7452728.2	745793.6	806796.4	14184959.4	990010		2358423.7	1507853.8	1287483.1	6066422.4	12282512.7	4041662.6	1664140.8	1454544.8	9219747.4
1999/11/2	N/A	3655684.9	1503118	9572787.3	4381818.4	875278			801817.2	39775455.8	761603.9	1163673.5	1369374	978918.4	3271920.2	16856004.4	4035180.4	1901226.5	1152827.4	1858697.9	1332139	2341340.3	3753180.8	1684337.2	935653.3	1387386.6	1306286.2	5230561.9	2251869.4	1663693.2	1207904	1985600.3	767360	2684966.2	5294507.1	4772243	761978.9	3180414.5	483556		1054503.7	1010378	880678.8	8718288.1	10298253.7	5160123.5	1101272.4	1526597	8046846.7
1999/11/3	N/A	4515549.8	1222762.9	15222503.9	1012586.6	897458.5			263395.9	18341608.8	1039798.4	1790647	2352963.7	2215265.5	2308101.6	5328833.1	11957939.1	1223184	1000104.6	1130579	1189312.2	2802153.8	3223105.1	2364349.2	1505757	1508253.3	787981.4	2901286.4	2331962	2987825.2	1341212.7	1711526	544179.7	5277149.3	2306328.6	6348308	689295.8	3282365.6	1065201.5		1667761.2	1778704.8	1150911	6590764	4960665.5	7275576.2	1140773.2	1827172.8	3388871
1999/11/4	N/A	2480927.2	1546417	6148280.5	969249.2	1022808			4611405.2	15316389.1	1262246.8	2645744.8	3074447.2	1687952.2	2975811.1	3889059	19933095.6	1970478.6	1290068.4	1388651	2470270.8	3748371.7	5504291.2	3252171.2	4240169.5	1586502.2	2121525	1815398.6	2304484.5	2734035.8	2438624	2381057.9	823951.3	3332270.8	1786001.7	3398647.4	1210672.7	2454761.1	3615769.4		1549030.4	3163695.7	1504377.8	6788648.8	5931116.1	8081655.8	1367762	1801501.5	5455269.6
1999/11/5	36243605.2	2347994	1124380.8	4997071.5	961070	839891.1			3824699.7	9638527.1	948361	1398994	2463126.8	1376568.7	1780474	2298686.8	16070574	1949887.9	1595338.5	821260.7	2395748.6	3822682.2	5991483.1	2057610	1256197.6	867026.4	1829600.2	1313486.8	2012572	1775973.9	2199910.9	1128722.6	443674.2	1797812	873877.7	2125066.2	794744	1428813.2	1300757.3		851760.8	2019147	1698112.2	5584990.5	5301405.2	7618131	1939705.4	1357689.8	3094239
1999/11/8	9638333.4	6142118.8	1555835.4	10147478.2	851095	1032864			5868671.5	3585358	1098783.1	1402362.5	2452300.3	1014172.6	983672.9	3125734.2	6308511.5	2646416.2	746284.2	801264.1	1452608.6	2003148.5	5390993.6	3098194.9	1323414.9	887358.8	3305569.1	2062443.2	1937055.6	3228337	2114294.4	960946.4	771688.3	4199348.5	N/A	1980210.5	1203849.6	1110793.5	730967		1311462.2	1830871.4	1158191.9	6120803	8924418.3	8118849	2672645.5	2596513.1	1420585.3
1999/11/9	32938222.9	5183428.2	667316	10349220.6	2311451.2	925548			2498576.2	7496896.2	2790633.4	2730519.4	3365001.7	1254047.9	1861927.3	2552864.4	11545631.4	1023120	913912.5	904016.5	2527095.6	1915571.4	2984622	1953976.8	1398539.4	1166603.8	2609713.2	2558141	1906007.8	3101434.2	1760604.3	970097.6	597525.2	3178129.5	2038775	1949024.3	1712445.3	1460657.8	982684		6102123.9	1018301.5	1239093.1	4597982	4530893.6	5010774.3	3314190.9	1730221.5	2268017
1999/11/10	273474209.9	3273781	3566781	9580080.9	1597473.1	831660			2597620.9	6476168.5	3105134	1825442.8	3064277.5	3399785.5	2345149.4	3299972.1	10746111.9	1699430.2	894380	2132553.2	1558094.7	3602536.8	6172862.5	1931344.7	1255200.7	2216244.5	1842376	2409811.7	3377401.2	3904584	2895940.6	1395003.1	817683.4	2438537.8	3128150.4	2205667.5	1171809.4	1181441.7	1473255		9320182.1	1302571.3	1480094.1	5711366.7	9346339.5	22395463.3	5725480.7	1656708.6	2966236.5
1999/11/11	40652144.2	2407339.2	1641150.4	12417899.7	771039.8	878422.8			1304925.7	2630268.5	1006055.5	1957425.6	1863136.3	1232990.4	1255473	2181963.9	12815450.5	1179066.6	2169935	3005955.1	1778376.8	2101227.4	4121823.8	2045616.7	1047464.3	1192621	2713331.5	3305948.3	1887192.6	3075656.6	2754382.2	654217.2	877452	1524377	4705204	1875612.5	3183342.3	593051.5	963706.7		4652703.6	1110781.4	840340.5	3557399	6312302.2	10349298.3	3123405.2	5018727.5	1302232.6
1999/11/12	23722684.5	3339379	1387216.2	8331537.2	652308.4	1549484			1217100.8	14369303.4	742718.5	1213813	1592175.5	1280641.1	1059243.8	5723725.4	10749277.3	2077938.2	1334087.6	2669808.8	1328450.8	2149766.2	5630388.5	1259156.8	1314851.4	1440143.2	1404669.2	1369161.5	1788282	1913230	1287702	699084.9	1083116.1	1682018.1	3388844.2	6512018.1	2319211.4	523799.4	634842.9		2319095	956437.5	707508	16965457.5	4193013.9	2880638	7745432.1	2146492.3	1313568.6
1999/11/15	27159759.8	1538443.4	1283456	5019944.5	693506.5	577213.2			1771305	1527543.4	1982375.8	1702173	2000395.3	778787.4	759474.7	4742580	4171726.7	1087423.5	745406.1	1623140.8	1039401.5	3110698.8	2788050.7	979712.8	3556580.3	1308925.3	1140560	2273908	2416822.4	2455786.3	9701609.4	6854188.7	986505.4	1262056.2	1716289.4	3129715.7	1220257.8	504668.7	1155288.1		1531342.4	1103162.5	1103833.2	12631379	11648423.4	26779012.4	17120678.3	17983245.7	1496074.4
1999/11/16	22064998.8	3534177.6	2359917.2	8079124	607588.2	313905			1749095.4	3250184.8	1260221	2132957.3	2560430.6	1255495.1	1407218.6	3433060.7	4595206.1	1041725	7731333.7	1422525	6686770.8	2015123.3	9120418	1588881.7	13117288.3	4995954.7	1380936.3	4007953	13126352.9	2815638.6	5799217.5	12198726.2	2870134.2	2224434.2	1589652.1	3734328.7	1471377.3	3155681	1212535		1449693.7	999851.5	873347	14249994.7	50076623.5	17597435	11375049.8	17281485.7	1880365.8
1999/11/17	20190087.3	2290352.2	1359455.9	7711902.6	2281752.2	1118259.4			2131058.1	4528253.3	899590.3	1720590.8	2213963.4	1532655.9	1390718.1	4651238.2	5270773.3	1247933.6	2365063.3	1067430.3	2687485.3	5783955.4	6283884.1	1892262.4	6130274.4	2311606.1	1822377.5	3049889.4	4818336.4	3924881.1	3868954.2	4367383.4	1733597.7	11734014.8	617408	1310035.8	1882536.2	4939363.8	842322.3		1518970.4	1660329.3	1762767.6	32287877.5	20406612.9	25357258	7043828.3	4056943.8	1796785.6
1999/11/18	159911398.6	9980323.4	2466550	13493962.3	2643325.4	2955252.8			3118331.1	4748022.3	2341812.9	4440701.2	5273757	3533078.6	2872694.3	7138920.7	20369041.7	6297384.9	3455142	2027335.1	11451577.1	7815897.9	7053814	3469498	20966561	1751763.2	3876949.6	4730297.7	5534569.2	6901602.6	9363477.6	6598499.4	1944080.1	8804893.9	2669537.2	5880090.9	9100760.5	12537715	4558186.4		2817742.8	2754787.7	3560320.4	36685893.1	23095146.3	10772761.1	7865600.6	6944661.6	4825323.4
1999/11/19	66081952.8	7140286.4	1442704.4	13710384.3	1040517.3	2423602.9			2826887.8	5215178.7	1282412.2	2589524	2826746.4	1685426.2	1390870	5947370	6574650.2	1424587.7	1331116.8	1649254.3	6196790.6	3679664.9	6345872	2031309.5	4618732.9	1701971	1953825.7	3470730.8	3632965.7	3095248.8	5965110.3	9370901.1	1057810.5	3912768.9	4771700.4	15188078.5	2069333.1	4007097.4	1391248.4		1412844	1491578.3	1852893.7	31303183.4	11633194.4	10426133	4283852	2798074.7	3600943
1999/11/22	14448955.4	3060209	1460167.6	10535722.1	1000484.6	1289537.6			2174927.4	6401834.3	660846.4	1991607.3	2372363.1	1464335.7	2782149.4	19922245	6215780.6	755827	1545954.4	1143135.7	1860504.6	3950921.8	3954166	1073089.8	3450530	2351985.8	5042185.2	3246514.4	3540107.4	3502445.6	5001323.7	3655075	1193890.7	3371995.7	860859.7	12230994.4	1243707.8	16421367.9	3077500.9		840337.7	1350634.9	1393217.1	14560243.8	25180551.9	9314942.6	6817429.5	2583980.4	2151857.2
1999/11/23	12860719.3	4079266.4	1588455	6710100.7	728000.9	1062779.8			2736766.5	3159905.8	481445	3194526.9	2882574.3	515918.5	2062586.1	8257728	5396500.8	1211926.5	1160636.8	686472.1	1394745.6	2652374.9	2267734.2	1362432	2489281.8	1225582.8	18710222.2	1967391	2452035.3	2271392.3	4247230.5	1806993.1	557075.7	4290130.8	9099465	6381788.8	898685	5434370.3	4449675.2		1543742.9	1130891	799869.6	10023317.2	10289937.6	16858015.2	5067206.3	1903364	2657132.4
1999/11/24	9183229.6	3557933.3	1076515.9	12252099.3	989934	1292050.2			1642938.4	1541650.3	519631	2732606.4	2562171.6	812952.5	1394599.8	10271113.6	5302338	883524.7	1035877.2	1589912	1004453.8	2015705.1	2555200	951234.1	983383	1028955	7447432.5	1897281.5	2140467	2217699.6	6404711.3	1144585.2	494223.5	4345429	11192164.7	4328564.2	782446.7	3197769	1191376.1		909484.8	927488.2	491497	14362625.3	7380666.6	10988698.7	2004567.1	1662660.2	1586365.8
1999/11/25	13343647.8	2771682	1018071.8	9245799	675674.4	639319.3			1195456.9	1615120	836176.2	2356019.8	2995305.5	2858978.1	2679555.9	6345302.9	6960991.8	1412957.5	692305.8	922904	920194.5	2405308.7	4096863.3	1946111.9	2103109.8	962302.4	3284439.8	1559518.7	1777331.7	1423633.7	10508666.4	1460035.3	722682.5	1767612.4	10834049.9	4659780.6	1722956.2	2909229.1	778991.5		878011.5	1797526.5	681595	13443532	6660777.6	5973262.3	3541235.7	2546092.7	1673746
1999/11/26	14602501.5	2427337	538838	3981221	1026829	471756.7			916106	1251192.6	851074.1	1107354	3022106.6	3491452.3	3832880.6	5798682.2	5286611.2	1873073.2	1147640.9	1955582	980871.1	2722185.4	3899433.9	2243177	2831059.5	928855.9	2306049.8	1273072.1	1535810.3	1621515	5580067.8	4008407.4	442509.5	1647359.5	3896239.7	6384624	1410944.3	4385958.3	960614		898796.8	1446291.4	1653623.8	13508041.6	6199362.4	11063223.6	1520522.6	1624390.7	1391188
1999/11/29	17777548.8	2353957.5	1217493.8	4496420.2	624280.5	701385			1519131	4011223.2	1271086	1225975.3	1741100.3	2063488.8	1971355.8	5408331.6	5060850.6	1258551	992836.4	642117.4	1641528.2	1749176.2	3035504.4	5974674.3	1533369	1025210.1	6117767.2	945070.2	2195779.8	1817389.9	3530202.3	2376440.6	606928.2	1130766.6	1892913.2	3165162.1	1997716.8	9294226.6	3347144.9		970371.1	1304484.6	1229251.5	75827061.7	13455924.8	4473629.4	3304350.1	1711849.9	985761.8
1999/11/30	15787816.5	1947127.8	769518.9	3967507.7	845452.3	666502			1687888	1859291.9	1310836.9	1016269	1384077.8	3715846.2	1841451.9	4769112.7	3887058.3	731401.2	1621018.6	510518.1	2040076.6	1437675.1	2253127.3	3436225.9	893135.4	766102.8	2144730.7	1134397.8	1388864.9	1671148.8	5357793.1	1552320.4	412845.2	2177116.4	916965	4720682.3	1418466.8	5196616.8	2902292		1230782.8	763638.8	1154067.3	22882726.7	7249394.5	28263393.5	5205891.9	1642404	1495225.3
1999/12/1	80206848.6	2265798.6	10454771.6	3719206.8	457085.4	910181.4			1339149.8	2194499	936260.3	1568057.7	1349793.5	2094282.6	2010979.2	3878937.5	8977562.1	1016074.8	900697.1	791341.9	3630889.2	1340794.1	2393446.8	20672538.9	1975000.2	1738406.4	3442055.7	3266745.5	2054905.8	1590918.6	3288506.1	2037498.8	836989.9	2023362.2	1370835	2554962.7	1467819.8	4538842.1	5189074.9		5687573	843729.5	1321157	43418368.6	5182293.7	23159904.6	3017597.3	1661409.2	3465800.1
1999/12/2	29498949	2838492.9	22501006.5	13787417.4	641195	652269.8			867973.6	3397000	1101540.1	1251398.8	1292653.5	2192526.9	3189979.5	2373146.2	13517992.1	1053751	1054222	1558527.3	2571806.8	4150745.8	16423866.5	59640659.3	1315568.6	2515315.8	2465633	2145302.7	2014111.6	1402210.6	1215967.9	35335344.4	514399.1	2031633	755501.7	4790448	1310648.4	10697786.7	4901429.9		15590171.7	626018.3	1188145.6	54255438.7	6004319.7	5115021	10522231.4	1241600.8	1764694
1999/12/3	17791329	7800885.4	5342018.7	5333743.1	534520	1736683.9			868951.5	7871179.7	1054726.1	1990390.3	2112779.3	1838064.6	9942695.7	2569148.9	4792477.8	923695.3	1193454.4	1057841.7	2524098.9	2666047.4	53425783.4	36762832.6	1499869.5	2771467.2	2144962.8	1440591	1325425.3	1841625	1510644.4	18662564.3	672954.4	1287281	2043989.5	3519899.3	1129933.7	4291090.2	2657847.9		9837993.1	640211.4	719688	33811922	9166601	17051915.8	10118717.9	1429778	11813133.2
1999/12/6	19601483.5	6275624.1	5849659.7	4443624.2	623607	2223955.6			1231028.1	5761879.3	1555314.9	3110368.9	3760031	2800558.5	9246537.5	2773920.8	6615906.3	1116462.2	928731.2	3998954.4	1243392	1565990.4	31579346.3	17984064.2	1835143	4881776.7	3375453.8	1832998	2583875.2	2362616.6	6575166	7640636.2	738549	1118010.4	527887.9	3800635.4	1327223.5	5991684.4	3427037.3		10170311.5	1495873.9	709845.5	17659105.8	5915431.8	27522057.8	7187616.5	2453877.4	12382083.8
1999/12/7	10719337.1	5083922.2	3623060.3	4650290.2	1217134.4	1292185			572325.6	4009412	1371920.2	2781547.7	1884796.4	4075737.6	2618127.7	2821014.6	3996654.6	1714654.5	771139.6	2740612.9	784405.6	1841663.8	11829853.3	10453085.1	1171620	2041373.7	2507751.1	2851226.4	1142041.2	3253174.3	954889.6	6575850.9	504227	2557349.1	2661203	3127962.7	1091806.8	3388012.9	1231160.7		7901395.1	1622889.3	925557.8	20522003.2	7212871.1	21149443.3	4012452.3	2630693.8	3904599.6
1999/12/8	9049476.5	2917607.9	2244379.7	4522202.6	790427.4	631583.6			1372753	1189709.4	1758775.5	1735303.4	1626607.7	2087005.2	6574890.1	1027583.6	6855109.5	579250.5	890262	862319.9	808656	1708964.8	6814643.8	8121780.1	1217449.8	1635676	5243615	1342914.3	2536790.3	1739571.1	4059090.2	4411259.9	605007	1939979.8	8743632.3	2420024.1	821633.7	2067354	2645804.4		4120333.3	702575.4	927310.8	58935039.1	10536817.3	27558069.4	5288474.8	1609772	4723881.4
1999/12/9	9194730.7	2109748.1	1854543.3	2549691.3	974591	701717.6			1072348	4087140.8	2421245.2	1690863.4	2758243.7	2224638.8	2555253.7	5719433.8	5102049.8	796790.6	1204244.5	907368	756356.5	2567035.5	5387027.4	11167328	1662357.7	1147043.1	1482731.2	1173972.7	2318129.9	2292864.3	2485533.9	18218440.3	744230.4	3767573	818739	2709569.2	3001769.6	2376293.3	467517.6		6776501.2	2000761.5	1382868.7	24918791.4	7090855.9	20233336.2	4780016.4	3390740.4	2704126.3
1999/12/10	17056114.3	3890937	4134436.9	4035079.2	850485.8	1733923.7			1539776	3377504.4	1754033	1776332.6	4506894.9	4532755.8	2666557.4	8213974.8	6897599.2	1195658.3	1037360.4	1180676	745398.9	3151655.1	9365810.5	5700500.4	1125358.5	1040476.3	2504763.4	1234352.6	1576100	2147773.3	1756315.7	19187181.3	540000.9	4902460.3	4282910.8	3398952.5	2107763	1375058.4	855591.8		4584666.9	1203454.1	4855803.3	44402623.2	5155667.5	24089622.7	3435174.8	1132917	2225577.6
1999/12/13	11848811.6	3303373.8	20212027.8	4998659.7	1432189	1636255.9			1370398	2215000	1749730.5	2920682.7	3120000	3586783.7	3586000	2889984.5	4234656	2362061.9	839276.1	752462.2	1545498.1	3473282.6	32929107.1	4472220	2124975.5	1418853	2750024.7	2832203.6	2183930.2	2347287.4	3747534.4	11897322.6	3240008	1917917.3	3786410	4121409.3	2008000	2146823.5	1127699		4096719.6	1183978.7	4691694.3	80036723.1	6763350.9	28333639.8	4631683.4	1877000	3651307
1999/12/14	7896917.9	7917724.1	33184767.8	2104227.3	1676785.3	5054239.2			744364.9	1829407	1379768.6	2860945.5	3491519.1	1729451.1	4510962.9	2880937.4	3640796.8	2200271	1394709.4	1044094	860717.5	2938146.3	22535682.9	N/A	1099011.5	4747599.1	4088310.5	1486136.1	1458399.8	11043256.7	28463605.2	8631455.9	483498.1	999286.6	2465940	7124170.8	1140081.4	5679898.8	1588125.2		14124159	1754164.1	1826267.7	59016524.8	4946118.2	17042141.2	2612713	2150034	1845156.5
1999/12/15	48066741	9783375.4	24656061.7	5935497.6	1522772.4	4105485.3			1796651.4	2492612.5	2643306.2	4739764.8	3423145.2	6513665.3	6898531.3	7004488.3	10859402.5	5332674.5	1412853.2	1841366.4	1582433	7490382.7	23115825.1	22805350.8	2890403	4578767.1	2603793.1	5386391.3	2929032.8	12080259.2	26034599.2	21666465.9	1151595.4	2290307.1	2091851	6001861.1	1789856	6671390.7	2345383.6		68031271.4	58184383.5	4135949.9	70238464.5	8500559.9	20017256.2	3062940.6	3646231.4	3801098.9
1999/12/16	12287502.1	6003707	12269678.8	3505086.3	598593.6	1673439.6			690649.9	6169298	1105045.1	2057597.7	2920059.8	3547626	16548347	5434643.2	3547169.2	882423	1229634.5	881770	2565169.4	3706761.2	12481162.2	18891392.3	1252643	1543292.8	1572234	2187619	2111988.4	4388053.6	10610860.9	14203187.8	1016417.5	3375349.1	1625161.9	4264796.6	1251333.6	20495467.4	1752485.8		110895467.5	20886151.4	2149440.6	34332408.2	5735845.3	31100389.5	2021240.6	2484037	2756866.8
1999/12/17	11337079.1	26852716.4	8489710.2	2508866	1056727.1	4468338.2			748849.8	7013140.7	1535648	1552536.4	2163246.3	2632090.5	3805887.5	2506891.9	5008746.7	2163442	1656304.4	564190	2172109.8	8026768.1	15559030.9	10112943.4	N/A	6747258.4	1702663.3	3856472.4	1953412.1	3715595.6	4351795.1	18302907.4	845222.8	3388585.7	1607507.8	2991933.1	1213140.4	8999092	3182348.2		41307089.6	9640139	1433476	52569860.4	6845320.2	7206866.8	1942547	2598772.5	17000538.8
1999/12/21	13065609.4	38110546.1	9154758.6	2986153.8	543208	9125789.2			1084807.7	9675171.2	1016417.1	1880587.7	2626119.7	2425698.5	3109021.7	4629441	3065582.3	1256639.5	1315470	619302	1758826.2	6074274.7	7497839.4	10964897	1005416.9	5033984.4	1741706.1	3729264.2	2055091.3	3697487.2	3784550.8	8155106.3	961470	4754610.6	3519425.5	2240210.6	1316421.2	10648824.5	1909706.7		79248840.1	7387240.9	1361459.7	17788250.4	7264316.8	34231238.9	3620228.4	2200308	27505375.5
1999/12/22	18225177.8	30247491.2	7923012.4	3059364.9	660506	3926809.8			1039701.5	6628701	948901.2	1707048.1	3083463.5	1658659.8	2948967.5	3066859.9	3385436.6	1744361	987576.6	847258	2530734.6	9984934.7	8241879.6	10676050.1	1096713.5	4177855.9	1876407.5	1380012.5	2173773.6	2557317.2	1928762.7	9135800.8	2073121	3091777	1870042	6744993	929086.7	6762761.4	1954951.1		77886408.4	17641164.4	1202598.5	24178130.8	7994950.9	22892468.2	1409781.8	1804131	64821761.2
1999/12/23	16328306.3	23652480	9284194.1	4310005.7	720766.5	4816884			528446	5106466.2	758604.6	1213584.6	2157476.4	1368969.6	2313956	N/A	8039304.9	1844006.3	1150282.4	678332	2236206.8	6083706.6	4096637.2	5963770.6	2579479.2	4329784	2296097.3	1787376.7	2151301.9	3947855.3	3435529.6	14326681.7	2127877.4	2406386.2	4520590.1	2195026.6	777583.4	7129111.2	2357832.3		33794420	3907257.6	1079477.9	35403374.1	6742778.3	45260174.5	1569907.1	2265375.5	29764262
1999/12/24	9166919.6	11440697.1	4868350	2615464.5	1242000	2707186			829989.4	6149227.3	876102.7	1391220.7	1676098.6	1118155.7	2032562.4	2401309	4431139.8	1532819.5	895347.9	593000	2207486	3559683	3320174.6	3546890.8	1451701.8	1915000	1092109.4	2184758.5	1219497.9	2875908.5	5717564.6	5509466.6	29847968.9	4312810	5402792.8	4331494	1166805.5	6714000	2181876		23449134	5406000	1280780.6	25799444.2	5146578.4	17530409.1	2935731.9	1064100.5	22482000
1999/12/27	9337000	12080679.5	5973000	3596000	977253.6	2016421			1047000	4888000	1113000	1395000	2458000	1230000	1833000	3148291.8	3498000	1082000	1127000	750000	1194000	3697000	4793000	5128000	1465000	2245716.5	2702148.7	1639349.4	1645000	2610000	8369000	7376000	9981000	45514351.1	318000	4762000	1062256.4	5435628.9	8272813.1		41657596.7	10796000	1435000	33381904.7	5776000	16963183.3	N/A	4477000	31772910
1999/12/28	8430400.8	8915193.8	1689808.4	2306590.2	882854.5	5818980.5			579145.4	1239398.3	1266981.6	2177886.8	2231394.3	1055175.6	1120272.6	1749668	7624384.3	982023.2	2236387.4	517919.8	1683191.2	2776592.2	4191896.1	5776763.5	1461892.9	1347283.3	1364158.3	1894165.8	1203226	2096906.8	5705555	9102132.7	3907152.1	13321434	1632452.1	2729768.8	1158367.4	4327752.8	1206435.7		N/A	9153767.6	1438786.2	43184175	7361158.9	25986891.1	3205299.4	2323448.5	19090805.2
1999/12/29	6603508.4	6273930.6	6083469.7	1475164.7	998074.9	4578333.1			563065.4	2628658.4	861353.9	1198536.7	1939162.5	1603272.4	1224356.5	1637371.2	7335714.2	1228844	6997418.6	595117.9	1713982.4	2398720.7	4674576.2	15652072	1192720.1	2362153.4	3481307.1	2386975.1	3376456.2	1994777.7	3140436	3319572.3	3864386.4	5113780.6	696344.9	4123641.7	785107	3009322.7	944206.4		30131757.9	5051064.2	869457.1	7626533.5	10006393.2	19639342.4	1710080.9	5290637.7	7066989.5
1999/12/30	11591248	2517832.3	2360295.1	989550	388797.6	1439482.4			248917.1	1532972.2	1232773.5	1164343.3	1390337.8	1121197.7	635608.8	1129187	7437097	544292.5	1990207.1	419715.8	811131.4	1084394	3130094.3	6104024.3	724409.4	1580869.5	1403154.5	466626.6	1376083.1	1670563	3651329.1	1158797.8	2857612.4	2513899	1996657.5	13395354.7	495743.9	761548.8	394250.6		20408309.4	2114950.9	651284.3	21416015.7	5036255.8	25140142.8	1151986.8	11855881.6	4068985.6
2000/1/4	41880136.7	27239256.6	4090028.8	3789465	1295495.4	2394044.3			780141.6	2476689.5	2179970.8	2329688.5	2084052.1	1874176.5	1768757.6	2112082	29423222.6	1903874	2002563.2	860426.8	2766007.9	5435796.2	9781362.5	5045587.4	1290629.9	2778354.8	2517214.5	2568884.7	2658301.4	5320322.8	11120252.2	3160794.1	7374611.4	8589526.6	2866209	3909490	1729585.9	6244554.8	2364349.8		58597355.7	4116010.2	2136478.6	56978301	8831178.7	33573757.7	1949397.5	6328456.9	8839578.9
2000/1/5	43801380.9	18270023.6	5791997.8	6791626.8	1790418.4	2660836.6			1721751.2	2938177.9	3989402.4	3268592	4216947.7	2301552.9	3853999.6	2796613.2	21111031.6	3046620.2	1883945.2	1547180.5	2551680.2	7184503.9	11655921.6	7910607	N/A	3753442.7	4038105.6	4010525.4	4180827.1	6604201	16880486.1	6087217.4	11421360.1	11431642.9	2176935.3	3068568.6	2844040	7415470.8	4395078		255829258.6	9402284	4043784	98623588.8	12216108.9	30496142.7	2769697.6	6612274.3	14948812
2000/1/6	116802408.5	17837069.8	8221823.1	5501166.4	2418123.2	4164873.9			2382266.2	3434808	3806452.6	4578171.1	5158447.5	3587469.3	5706998.4	3434184.9	19934049.2	3017098.9	2459082.1	4620379.2	3698211.9	5664816.6	22521227.4	7892411.6	3959560.6	4957633.5	10945643.7	3613081	5398282.2	17868802.1	22237397.1	12779513.2	10719611.2	11005256.7	3296557.6	5631847.1	4055716.2	5025798.8	8442805.9		176208594.8	21092611.8	5016713.5	137563343.5	14684433.3	36602984.9	3786812.2	9640615.7	13566304.7
2000/1/7	296616779.3	33888605.4	15700992.5	14106336.1	6560737.4	6847062.7			6534478.8	11685380.2	7459876.4	9082137.5	18900244.7	6915718.8	13020458.8	7443118.1	90018186.5	11847882.7	5510660.2	5289439.2	9326644	14493666.6	39947081.7	16339907.9	9015179.1	8955826.2	30793985.4	21722840.2	11680906.7	48496093.4	42781311.3	53355884.3	23478051.7	24591659.1	7138777.8	19746375	9692452.5	17497837.8	16110632.9		186751627.1	26566300	13071645.5	99642391.5	49023023.1	49068929.3	13002873.8	21669721	31881978
2000/1/10	307410430.1	23842288.5	15876582.8	27564870.2	8183468.4	4195265.2			7732013.1	22352108.5	7531790.3	7882008.2	19139641	7077248.2	10617345.8	4187111.3	65579133.7	12034256.4	5483134.6	5657143	21855488	11680675.8	29189605	14093965.3	10200849	16977315.1	15833947.6	19030356.2	7964819.1	34274110	46495580	21623035.4	18843349.2	9401949.7	7917953.9	28363206.1	11738676.6	12741063.3	10233862.4		121921638.5	23818935	9113900.5	183573372.3	50363070.8	66826812.9	10738587.4	26881411.8	83001122.6
2000/1/11	146297268.8	17884579.4	12884737.3	19842637.1	4818506.7	4989816.8			3313561.4	15952169.6	N/A	5694598.4	119129288.5	7344530.2	5279511.1	3098594.7	44261233	9195986.2	7293299.9	7345317.2	12377819.3	8162233.9	63128192.9	18710494.6	8753694.4	9031638.5	24886916.8	8546986.4	8114258.4	17653191.2	N/A	14171817.5	12353300.1	13655423.4	4988459.6	10890011.4	8088617.9	7499574	6685060.8		97646454	11632710	7009340.5	125553524.2	31903570.9	35209604.4	7383974.7	80591961.6	43750798.5
2000/1/12	81716218.2	15461014.2	9965212.9	15573551.9	2716102.5	6009951.1			2807876.6	5557608	4479778.9	3686067.3	32999125.2	12809052.2	5736964.5	3020697	43186333.6	4975406.2	3647694.6	2824070.3	8901089.3	6326742.7	157382284.2	9231034.4	3916227.3	6838907.1	15808146.2	5889259.9	4831222	10503415.8	13983132.5	8018253	6561257.6	6328927.1	2287645.6	5480282.8	17403538.5	5878194.9	4159609.2		100086352.1	7140662.2	7371129.7	93160357.8	20814947.3	13001592.2	5305568.6	31067042.7	104541177.1
2000/1/13	36608313.6	9967505.5	3961281.8	6353433	1276857	6571983.8			1562007.9	2922178.3	2057189.9	2281209.3	14689321.9	29181516.3	2828843	1314529.9	24265275.8	3781010.5	2083690.4	1704559.2	2490473.7	2492163.6	53631197.6	3983919.1	1752133.6	7615299.4	10760838	2422850.8	2427369.4	6277371.8	9430656.5	5163719.2	2593520.7	3983467.5	2054707.8	2968680	4221248.8	3267708.6	2955694.4		40844182.2	4713443.3	3076491.8	66972513	9848876.2	10677490.6	2351806.4	12855251.6	49004210.6
2000/1/14	28652225.2	8150680.3	4442471.8	7856237.8	1395116.5	3204179.4			1627089.4	3521803.9	1465556.2	2138555.1	11194910.6	14251196.8	4357813.7	1206447.4	14468940.4	2730468	1659796.8	1870233	2557879.9	3897760.8	31627028.5	4684953	3172167.8	23901102.5	12445518.7	2523662.9	2305178.5	4948442.4	19893798.6	10860062.8	4121980.8	2454135.5	4752990.3	2481120.5	3404582	8655454.2	3237381		33580980.7	3664631.9	2216113.6	79222909.8	16907078.1	9366316	2434670.6	12573410	33183029.4
2000/1/17	27883188.6	12619699	4695333.3	3475824.6	1713505.1	1298188.2			1115473.7	3662881.3	2687580.1	1773544.2	14522171.4	52525730.7	4646182.9	1892807.2	25741343.3	2039268.3	1227032.1	1886617	3096196.8	4059827.1	35135076.3	3407782.8	2217602.5	17474043.2	5145055.1	3261766.5	2124787.3	4409183.3	16965218.4	25447383	2712224.4	3025648.5	N/A	2252979.8	2326492.8	23548972.5	1924326.2		70623067.5	10762318.3	2434871.8	97665356.5	6469022.7	10139870.2	2158276.7	6998526.2	20689976.3
2000/1/18	24888198.6	8700720	8642979.8	5717564.7	2104419.5	2769933.8			1199866.5	2803341.5	1924502.3	2136337.5	9912486.3	27877679.9	2819162.1	2788135.3	21328624.6	6338327.6	1576153	1913180.8	2325546	7617874.5	34216442.9	3338857.2	1955228.7	13064566.7	4354769.1	2056524.6	2326214.4	4042314	10777395.9	16899166.1	2331871.2	10828305	13497623.1	13448560.4	2986809	26838398.3	3495824.2		72562535.3	50078100.4	2914305.3	55731746	7562756.3	35724931.2	2446147	7759266	30875194.6
2000/1/19	29910350.7	6517772.2	5772407.9	6400325.5	9238437.6	16219163.1			2378750.8	2462803.6	2431912.2	2467180.5	7443876.9	11509276	2998799.4	1728382.2	18350758.6	4704650.5	1190768.1	1995512.2	4681642.7	5406624	14646721.9	3896660.1	2818683	9101704.3	2962450.1	1666924.4	2397885	6801447.7	10254663	23825240.7	2116054	17531225.8	13548177	16590804.4	1937357.2	15582357.6	5333296.6		36356623.3	28459356.4	2322186	58818807.1	10235417.3	62836548.4	6119091.1	7026541.7	20844581.4
2000/1/20	31288346.6	6828066.5	6935567.5	6168619.1	20795237.4	4720466.2			4056207.9	8284668.3	3778567.8	2783249.3	8306308.7	17014254	6033986.8	2089746	20176733.6	4478269.9	1951357.9	2197311.8	5027639	4130993.8	46248984.8	4478494.9	3675871.3	6642169.7	7038186	3013777.9	3326962.4	8402783.9	13994473.5	45563585.3	3233894	11477494.3	15963266.5	27411311.5	2237294.8	27889793	2473199.2		46514061.6	14714757.1	7801690.8	70169754.6	9812731	27922906.7	5561709.2	20535401.5	52212252.1
2000/1/21	62296065	14164537.1	9809594.8	7187054.5	8685761.2	10322298			3914958.8	17825365.6	4349731.3	4352743.9	13459267.9	13940746.1	5211980.7	5605356.2	26891851	5016328.1	3019404.4	4343455	6742896.2	7451485.7	42300908.1	7391876.2	6399256.3	21387674.7	11368669.9	4860496.6	4367810.1	12181210.9	19369835.4	66563149.7	6030980.4	13595734	12253176.2	26832542.1	7333773	23806991	5141016.6		95534603	16481290.7	5908135.8	94508562.9	19627548.7	31727061.8	6977949.6	29567164.4	59991025.6
2000/1/24	41503307.9	14480970.2	6801277.5	8732944.3	14419946.7	4789753.2			11234367.6	16884552.9	12867280.6	6053899.2	14477129.3	12768039	6402123.4	7711867	135422291.5	6210937	3725171.5	6685257.5	12585821.7	4084757.9	34728175.4	7658045.8	6292967.1	10742904.4	9571014.5	4395611.7	5509540.6	12408449.3	25539958.1	75776001.4	14220719.6	19536046.7	16825059.5	43040125.2	3730305.4	21914166.2	5658027.8		62541954.1	13551006	24896322.9	183914918.3	17888773.8	73685867.9	36451050	27798734.3	67461085.7
2000/1/25	30770165.3	10313373	6745289.6	7867638.6	12760136.3	4698197.4			5286132.2	35938168.7	17906543.9	9484557.1	11105063.3	6440257.2	4726561.8	5989712.3	251060481.4	3968687.1	3241175.9	3595347.4	8124645.6	6459011	30438768.3	10540069.5	9933135.4	10270253.5	6628496.2	7532618	5043394.5	10102040.2	19227286.3	91090729.5	5500622.6	16425774.3	18429734.5	27228900.1	4483358.6	22767019.9	4543302		51474407.6	10435166.6	71144851.4	79123309.4	19065529.3	43741235.6	32810708.5	19022478.5	56226041.1
2000/1/26	25489433	5505527	5995043.1	6227945.6	6435882.8	3681000			2409000	25171637.7	7691941.1	9993216	6754467.7	6566170.2	4453977.3	6952426.6	112947429	7154190.9	2111624.8	3948128.4	3360179.9	82661018.9	25154389.3	4586000	6604538.4	17410863.2	6118745	5868000	3994930.2	6083599.9	8838209.7	33791000	12923053	6411584.1	20320000	14584072	2272000	8717500.8	2379134.5		29887383.9	6628406.8	15636822.5	33956000	24646099.4	50745913.8	11022700	13416038	49975564.5
2000/1/27	50803433.2	9121691.3	10787285.7	7057744.4	8337665	5976593			5604379.2	13885875.5	6415649.6	5883141.4	12609022.4	8135089.7	6062696.7	4821214.1	119797900.3	8752543.3	2986707.2	3746454.1	7282602.4	54052415.1	35685591.6	6999536.4	5736587.6	38679499.7	10265136.6	24978799.5	7489182.4	16142255.9	21105957.2	37662039.6	10654385	11009996.3	13001989.1	21788871.9	8315800.9	24591241	5920027		88999646.5	12368667.4	24397404.6	113261603.3	16492596	51868093.4	10028026.6	14810052	60854774.9
2000/1/28	81018855	9969861.2	8533614.6	10921329.2	20595691.9	5831511.3			6617057.7	14628039.4	10121143.3	11480919.5	39853910.1	10896986.1	6776596	6847465.9	120170772.3	10030098.5	3429183.6	7355770.8	9680834.4	90795001.1	37527909.5	9622318.9	12661287.1	23903460.1	7942422.9	43897546.7	7398787.7	25065503.6	31780368.9	33975899.9	8284198.4	8925742.9	22771224.9	26546399	7995392.1	15985786.7	7261020.9		200563187.6	14164558.9	25089566.5	109397759.8	38836870.6	63235185.8	12222485.9	17123769.1	44250921.4
2000/2/14	238999322	12581831.9	9276590.6	14165267.3	23359564.8	8979648.4			14244356.9	21985446.8	16580608.7	18212571.3	55054044.2	17293993.8	12887053.6	4468790.4	251846543.4	38822879.3	5626086.6	9282214.7	13009284.4	43543532.7	61432661.1	18235790.2	20306003.5	27560128.3	13939273.4	12952790.6	15036726.2	35306670.4	123497866.6	52253273.4	19594137.1	13427491.6	19924667.2	38677236.3	21802654.5	27519638.9	15122372.2		51090971.4	24690395.7	44036036.6	60736610.3	55243129.7	36394153.1	27055364.7	32120194.4	N/A
2000/2/15	342022218.2	17632313.2	17848955.6	27108640.1	38053530.2	11894439.8			37657766.8	42240384.5	60281352.2	25259040.4	123993110.5	33059698	16912343.2	1648006.8	247990402	43801091.2	9128140.3	23809192.2	27119668.6	93185212.5	131882932	28739126.8	28924588.4	29179447	28799814.2	6891912.3	17134280.5	52750940.3	119684491.5	80524000.8	42457294.5	21559144.5	23475048.8	39879741.6	72557629.6	30832590.1	27664032.6		136133185.4	34506051.8	76633608.7	251461603.6	74465512.8	38478317.6	24505646	45473232.1	4385439
2000/2/16	140378383.8	14191504.5	7125467.4	32587652.2	23255313.1	6440555.6			36017443.2	25758246.9	24159185.8	17107595.8	95725801.5	16395664.8	12023064.6	1714819.4	159748631.8	26214388.6	7462876.5	36660548.9	20224469.2	61318954.6	125655294.8	32832261.8	11825154.5	21112253.4	47381616.5	199758756.4	12365755.8	41369942.6	60043712.4	53164276.5	67431209.2	21736260.2	22165186.8	36483721.8	44294435.4	30733741	16595390.1		213983123.1	33950806.9	72648264.7	226470064.3	44776442.9	80661983.1	15492053.8	53846076.9	101919456.9
2000/2/17	160001133.9	13921256.5	20121783.3	45594304.7	22951994.2	12299051.4			70311053.2	28920620.4	29509189	30649499.4	111424868.5	20668311.8	26188765.2	15696062.3	164538569.9	26417500.9	15116953.4	51011054.4	38207440.6	47028029.8	119003525.1	26210562.5	19271341.8	25496159.6	29239231.8	209357447.3	24436475.6	39714786	82126040.5	59805809.3	48764194	31872361.5	44548515.2	43354996.4	55635952.9	38711527	50056810.6		270568341.2	38694081.5	71465369.6	201122393.4	134711039	110834394.5	16039819.6	48902925.1	80460264.9
2000/2/18	70177342	7578573.7	12859576	15280232	11072014.3	6843704.8			27284864.1	18979861.6	15285360.3	10955792.5	41699177.8	15437517.7	9527531.6	4061582.8	68232672.2	13201569.5	5166332.3	35562554.1	55683150.7	45434610.1	39774283.1	11874618.3	10065967.9	18870458.7	14115725.4	98591614.9	11042888.2	19354568.5	40015520.3	27653718.2	28518830.5	11554834.8	15807879.5	18939514	18285586.9	13481535.9	43866578.6		178588191.1	48329487.2	37354906.5	221192129	45539483.5	66295816.4	9929118.1	26782188.4	54216019.4
2000/2/21	80733070.2	10542499.6	16494770.1	24584334.8	14982211.9	6050246.5			30487941.2	33477471.8	23235706	18931080.4	33243810	13555191.6	11196254.7	1880673.3	88927505.9	15631737.3	6010278.7	28506902.1	46628770.7	34098215.4	49885928.4	15803673.9	59087360.4	12100251	34410039.6	91096957.7	12177385.6	35684163	49737596.3	N/A	21048832	17140583.3	19528896.8	21626199.2	19587194	13200996.6	68995231.7		153942343.4	133851824.1	29992070.2	129719447.1	43704538.1	73020273.9	17320828.4	25144198.8	48924053.1
2000/2/22	55818088	11089121.5	22302835.9	36923817.6	15056430.1	9013253.8			14304050.6	112035589.8	16549959.8	13862642.1	22197166.6	9642421.6	8818952.3	4393122.6	61723710.4	9782291.9	5260551.8	23470431.6	22592737.8	18675702.7	46497637.1	37849962.6	47339986.5	5442217.2	82212289.7	42819434	9575595.6	17031925.4	35590200.7	49635782.9	16468420.8	14960180.6	17057554.3	17550339.3	11543654.4	10824887	34578507		78564403.7	48241151	22901855.9	88704062.1	107091590.5	N/A	17900815.3	23155727.5	35879278.6
2000/2/23	43175626.5	8884332.5	10614489.5	12153225	7211423.9	10846143.8			11371194	N/A	11607410.7	8129956.8	22339051.8	8249950.1	5689763.6	35000566.9	39100488.3	7292352.7	3726746.4	20425776.8	12690591	18517138.7	31314194.3	35999809.1	15062433.3	17398574.8	21042304.3	35809682.4	7137607.3	14271342	18629523.8	63624033.2	11850920.4	14263476.3	19596923.4	14456443.7	9733675.4	7605938.2	20461781.3		84054480.2	28895109.9	18583361.7	79580464.1	42077363.4	5384202.5	39644854.9	23480973.2	20857490.6
2000/2/24	52115847.7	5111308.4	9582075.6	9735717.1	6671888	8871899.8			8552106.7	30380414.2	9292575.5	5810036.8	15324520.4	6071604.8	4378249.8	6940800	24155110.8	6368211.2	3454908.6	25211899.1	11948291.6	12095487.1	17172773.4	97084822.3	9840649.6	22029091.2	9975886.6	26875416.8	6528970	8172408.5	14412573	62565511.4	8442948.9	7094708.8	31406669.1	8555218.6	5098576.1	5340728.6	7286227.6		95733093.5	24621045.6	10319707.7	66427372.3	23879198	107445273.5	41729793.1	12383225.7	17271092.8
2000/2/25	50935280.1	5636620.3	9926224.3	8914486.6	6125104.1	4855750			5674591.5	28310467.2	11601764.2	N/A	14143793.5	28754901.6	5219437.5	22561133	33437711.5	40543665.9	3358281.6	32510357.3	13037716.6	16334158.6	21795988.1	104264895.1	8376179.8	8238117.3	16001819	24750397.4	6882855.8	16938363.8	17787856.6	104364739.7	10405961.3	8018585.1	32923157.5	8715738.3	6073515.8	5171234.3	32651988		120426216.5	35309368.9	13205054.7	59720528.4	23822579.9	31401865	41038033.5	15810792.4	20378370.8
2000/2/28	55571644.2	6796055.8	13335395.6	20682832	8663149.8	5542499.5			14716503.8	51460537	21749172	9445308.1	21708202.7	25164821.4	13551231.7	11778223.9	58185861.7	27916604.9	8363680.4	40035431.3	12095957.4	13219247.6	28676184.1	94349185.6	12040350.1	10314499.6	15481882.7	57529144.2	10527066.6	28115329.3	28563560.4	253115229.5	20847900.8	10343055.8	77457841.8	24718704.9	12813248.4	8236815.8	20600513.7		125076494.2	26551851.8	32690619.6	176672669.6	30281693.1	94345823.2	75654190.2	18432162.8	29190099.9
2000/2/29	122938144.9	18476404.9	21502258.8	52579572.3	23033508.8	11054403.1			13301771.6	97520317.4	28210787.1	14914896.1	21711147.8	29305505.3	14452370.9	10343478.7	36037683.3	22099032.4	12638342.6	59053009	11027027	65441034.9	37697130	69070336.2	N/A	14689104.7	15303071.1	105961923.5	15325015.9	51564731	30310661.7	210308638.7	20653943.7	22560861.3	52220654.4	16707517.1	8313646.6	18017020.1	123548413		53409478.8	57108129.3	56763856.1	97059392.5	33098689.3	N/A	51015844	15746547.4	25753545
2000/3/1	96658000	18463000	28833000	102873000	16448000	7500000			12814000	36334000	26992448.2	47664000	22513000	423679771.2	13204000	5106000	43479000	24704000	8036000	41212000	9365000	23682000	25333000	171349000	7426000	9574000	21740000	30877000	32803000	29889000	57005000	76759000	13044000	11614000	44765000	18307000	8880000	9862000	45554000		56137000	19359000	17900000	55290000	58750000	167967000	43123000	20585000	21885000
2000/3/2	64888683.5	23008461.8	29242179.4	50654203.1	17438236.4	18101033.9			8222080.6	30077689	26992448.2	38970410.2	93341345.5	423679771.2	10267758.2	2812105.5	38625964.2	14747169.7	11604342	28256387.9	17205276.5	22570534.5	20854448.8	140434153.9	9657709.6	11234635.9	44735460.5	33634155.3	18661208.6	16936785.9	17918184.2	60719790.4	17853916.8	16839070.3	28646307.2	7376415.2	24438314.6	7273682.8	25686217.1		34487209.2	18880581.8	44353970.8	51760518.8	36957300.9	112071738	24790513.2	15332213.9	19687946.6
2000/3/3	307135097.9	20685760.9	20333337.2	28430700	39496348	6915222.5			8627260.7	38898015.1	43052637.3	33064212.1	39862119.9	295600995.2	28905006.8	28711233.7	45531887.8	39245372.8	5716121	24312367.3	29390809.7	22398079.5	44152023.5	81481965.1	13175022.8	13174309.1	84418222.2	21442581.8	44958095.6	25416598.3	26512781.6	46574842.8	43969228.5	12496382	19421369.3	10237150.1	75923472.1	10136387.5	35458687.9		49256313.8	27714018.2	26191441.3	89050356.6	40271442	48148784.2	21754968.1	16605292	22397346.9
2000/3/6	200708099.7	16538205.5	12402137.1	22487712.1	17495903.3	16551699.2			10221468.4	38580928.4	25903410.7	47297227	33256705.9	95443543.3	16125868.6	10340880.6	36785383.3	29286886.1	9147706.5	24946729.7	19778309.9	23233216.2	32354698.7	59442245.3	12617023.6	11144292.7	36274013	27493142	72965048.9	25171295.2	34165737.4	45158397.2	13910924.1	12803112.3	22676645.5	9436771	78151691.4	12332968.9	25317480.2		45710607.4	23851240.4	22928251.1	92018725.2	98302905.8	40511536.1	26904233.9	13881461.8	68706396.8
2000/3/7	232372444	7792159.1	10830308	13809269.3	9751594.3	6043951.6			7664667.9	20484221	18219150.9	11474806.7	17643945.6	118926108.2	8446029.1	12481185.5	25610883	16468390.9	7720451.3	67813086.6	7448715.6	12795046.8	21143610.9	39704305.1	8102577.4	9007721.1	15863056.4	16687414	38142769.4	36008920.4	16178151.9	29327152.8	7145456.4	10007660.7	20997691.9	7039065.1	23867245.2	4900848.5	11865564		31701284.1	15933521.5	11952608.3	53168603.7	138924907	48980571.2	16116363.4	9907457.7	25251742.2
2000/3/8	160108976.6	11017526.7	7361763.8	7752429.3	7921966.6	4280248.6			5839129.6	8652677	14198204.2	11610625.1	12234002.6	53586878.4	8050281.2	4747861	24127182.7	16576807.9	3948539.3	31080525.1	8878432.5	9512502.9	15294162.3	34346386.5	6412163.2	6191224.2	39013489.8	18631282.4	18602004.1	34879268	50828744	24775941.8	4854563.5	34772184.7	30821300.4	5073507	15032819.9	5734506.2	16803292.8		28085349.7	9175962.4	28567735.1	115577245	78911569.6	19224504.7	17959538.4	14412407.6	37212696.1
2000/3/9	214470762.1	12287679.8	10736585	25006597.6	6416908.5	6145691.6			8856840.2	11544629.1	20701580.2	13730821.2	15358424.6	47112639	10797787	5397798.2	18501272.1	49287750	3605782.8	12257077.5	9693746	14859399.6	20946650.3	25145899	7136663.8	20669619	14834990.9	13428227.1	14798688.4	65669029.3	92522761	18744175.3	6111579.7	20062402	13082646.5	5946041.8	13255441.2	4605438.9	27952791.6		N/A	9778373.4	69160318.9	158074957.5	42463005.5	32837986.8	17877459.4	27802929.6	22264128.7
2000/3/10	112023655.3	7303360.8	8060905.7	13139572.1	7544552.8	3965972.7			12704255.1	13827541.5	12937655.3	10698319.2	14724209.1	43056734.7	12781341.9	10081644.9	127932813.9	34721302.4	4267893.4	12314518.2	8894153.6	11636598	20338576.6	21034255.8	7371881.4	22436997.1	16522569.6	10622457.6	11237472.1	23050730.5	32367228.1	13953700.2	5740123	19953830.3	18310778.6	6262308.3	20734273.2	3312666.4	13540920.8		25354023.1	15557381.4	55696812.1	175872534.6	45736582.1	18041769.8	13594409.5	12221533.1	21462389.4
2000/3/13	60909352.8	11280264.3	9412363.5	31875638.6	8634334.4	5382644.3			20406418.8	38785061	17995953	16841764.6	8414126.5	27804116.9	38882499.8	14222309	84015728.9	52245672.8	3196555.5	28283800.2	6463492.9	19013796.2	14429007.5	18565582.1	5064368.5	21273615.1	12616338.2	10467413.5	9994420.5	12594732.9	27001969.9	11475434.2	10239348.4	16291986.8	47330396.8	12204368.6	12768940.6	3344871.5	26912033		19549743.4	7694702.8	16524965.5	72757747.9	25486793.8	33997102.7	8535651	32209418.4	17838446.4
2000/3/14	108169920.8	38907764	21831632.3	20175537.8	9014863.1	6401462.6			20003672.5	18029739.4	8966088.8	18209601.5	16567682.2	46165883	28398081.4	19474335.3	73613674.3	58510719.5	15124126.4	31371041.4	9550092	17989778	23129771.7	20623038	13058506	19944043.9	14539738.7	13322573.9	14973956.1	25267730	26913726.8	20628536.4	7174583.6	21071156.6	54620920.2	5943769.8	17797015.4	8918282.6	17252270.8		36257005.2	20048776.5	19091763	119103610.8	41399175.5	29359880	22097108.9	42393982.3	23151708.2
2000/3/15	32331804.4	31649640.5	11279378.8	26573948.1	5068147.9	3593220.6			13857228.6	5991608.3	19291553.7	16670751.4	12848416.2	39394772.8	37558724.8	13513325.1	33602235.6	30658481.6	11128648.3	11248407.2	6367168.4	19548438.6	13172927.8	14567627.1	11052247.8	12654584.5	13536328.7	7446784.5	10109905.5	27103822	16168112	40222270.6	18771510.4	34996173	18591457.5	12581903.4	10865957.4	5753391.9	7491254.3		21353978	10780129.6	14580945.6	62790968.8	29756951	51901632.8	25380337.1	30968376.3	11095096.6
2000/3/16	55225179.6	38051464.4	7352592.4	26867291.2	7282065.9	4402310.4			13945849.1	12068624.7	20094664.8	11081129.2	10974816.6	27969608.4	16084643.9	14210186.8	33361621.6	27760029.4	6912276	19789896.2	6947270.7	51945055.7	8717861.1	17024800.1	10082502.4	15761719.3	54706018.9	8328441.3	9932920.3	20947782.1	13663613.5	23301125.4	7497078.2	23914664	22061066.4	6319243.1	9769249.6	5575736.8	10297651.5		28230869.8	8771008	14962217.9	35122196.7	25613160.3	34986101.5	15790045.4	22976969.6	12107113.8
2000/3/17	39344063.3	22646140	7152063.3	16744978.6	6283466.4	2773188.3			9470792.7	9174206.6	15848449.6	20394337.5	8776230.3	27002384.8	18339077.6	10869288.9	22217878.2	30156774.7	4092559.9	17153798.4	6686081.5	67158797.9	14134286.7	16411827.2	22688472.5	14013044.1	93807364.4	9353216.8	8140208	15401342.6	21367096.5	17908579.7	11022011.9	19264125.7	16060771.3	5242163.4	7607681.4	3635676.9	16875198.1		35744194.9	7560065	10837504.1	40284736.4	18094256.3	13133237.2	39509875.5	14539127.1	12199424.6
2000/3/20	39843728.1	15964014.4	7000910.5	52834149.3	11952036.1	3414384.8			11892383.1	6710006.1	39973391.2	96021696.5	12357708.8	26512996.2	50441106	N/A	35432668.4	27643489.7	4004157.6	14340769.4	5944123.9	79955413.8	17116040.8	15573438.6	38303552.8	22098145.6	28463918.2	10693882.2	8893547.6	13812169.2	18995590.9	16904495.6	19913003.9	32474625.7	12626491.8	10610774.1	29518475	6100818.9	16171298.6		24466148.4	8565981.3	14396985.7	64080321.1	25373738.3	15907748.5	70598043	30339546	14183856
2000/3/21	52979507.3	9901668.4	10052585.8	30861356.3	10538259	4918446			23782041.9	6132878.9	16270917.6	114718721.8	13802504	21059347.2	32155780.2	12439007.3	31630084.7	46573297.5	5461007.9	9887713.8	7122387	44525124.1	14392296.5	17178924.7	175639510.3	24110444.3	192049790.4	12099436.6	10664344.9	15027144.1	32261179.5	11894411	34100014.1	17249240.9	11707757.7	59194164.7	27943834.8	14389519	52198230.5		18122414.8	9802822.6	10338397.4	310448193.4	35040239.1	8430050.7	40414528.9	48960936.1	12595770.6
2000/3/22	29858954.4	5628753.4	19504350.4	105951196.4	17573620	9958231			7878842.8	5243536.6	11568951.7	48821249.1	23681348.3	27070381.6	18211399.1	15780768.3	283117281.9	29795533.6	5149611.5	11380981.8	4779622.5	31828952.4	19074969.6	32282604.7	38985138.4	N/A	54974018.6	13548399.1	8350621.5	26779856.2	20339306.5	13602553.2	15220868.8	38414940.2	7146748.2	24294671.2	23393784.7	9280716.2	24067907.4		31530587.4	10257823.1	32233307.4	367021440.5	32170800.1	19336249.5	22797419.9	77881727.3	13135865.3
2000/3/23	58349496.4	3460347.6	16910684.8	36078380.3	28001001.7	6330766.5			15787662.1	62520737.6	17903928.5	50736246.1	20314003.3	24697713.2	17764515.9	116227701.7	199712029.2	28477567.8	7218177.1	49952791	21049509.2	25307840.6	40380862.3	16038376.3	51760911.2	129857999	52728167.6	11784534	14117334.5	16293952.3	18940183.2	17350922.4	21933572.7	41658529.9	7471004.5	20698336.6	28665662	21556754.6	14877767.9		22590101.5	10154715.4	82859693.5	223600471.9	42856705.6	37021660.6	34373618.6	37773090.9	13510008.5
2000/3/24	82357804	3926309.8	35301836.4	101399958.1	22413862	19091074			10305178.8	38495086.1	21640921.2	110021718.6	38067324.2	29083389.7	40020094.1	51913489.8	135051342.7	29357780.2	11472870.8	27543180.2	16402249.8	28760095.4	34170064.6	20504132.2	30522785	119062950.4	143260265.2	11858327.6	13470675.3	57289555	39986853.8	30277630.6	20894370.4	73275396.5	10361383.2	55173460.1	30621178	13207294.9	25156031.5		30539049	12409433.7	176849838.3	364543054.6	40306263.9	14508105.8	35715743.7	N/A	39159898.3
2000/3/27	48141649.8	2775173.4	14815033.9	95097057	24493919.5	20773946.5			10779402.5	28659315	22318684.7	71089840.5	29000296.3	26927435.1	23047935.1	144221842.5	139823032.6	27002697.6	23339663.7	17365145.7	18106654.4	45062927.2	34166578.6	29228383.4	24528820.6	86022296.4	123772387.2	10451558.3	16008817.8	26705845.1	21878573.8	15850049.5	14450927.3	30939950.6	13855697.2	32763371.9	46605896.5	14367935.6	93336510.3		24822625.3	16500157.4	41909638	161646008.6	49653829.5	10192755.3	34112734.7	33422728.1	27015101.8
2000/3/28	56455777.9	83981212	N/A	51498086.6	132896610.9	17352644.2			N/A	35338420.5	35837179.7	49725026.1	33522024.2	77302209.6	23479410	56065374.7	95399525.8	42234094.2	15925183.8	12967749.9	15245547.3	78572481.8	25969790.6	28726362.3	19474424.5	77071540	59160477.6	14679850.7	26809465.5	42550091.4	27191296	17368425.6	48886694.3	41456900.8	6953975.2	28363764.4	38440354.2	52435068.2	111245619.4		31316962.5	30037490	24081628.9	141432657.8	111928552.3	14562640.9	36834188.9	25601586.6	22467083.9
2000/3/29	53408235.1	65811637.4	7889221.7	35384498	39745745.1	9152680.5			7903194.4	8937987.3	61910596.2	37685133.4	19724618	29503821.4	18463539.4	37438646.6	59139626.3	18957389.2	20034453.4	9063346.1	52776891	30391725.3	22772361.9	18112705.1	23508144.4	53146853.7	52878997.9	9444709.6	16789478.7	27197177.9	21843923.1	17414316.8	20066769.9	43125703.7	11745898.7	15476301.3	18043723.4	13446836.3	49155638.1		53385936.1	16771781.4	25165019.2	131333365.7	74380926.8	6584339.6	64211643.3	23126861.9	21165029.4
2000/3/30	45528674.9	31768703.5	7718882.2	26466273.2	40711194.1	15005437.1			8601600.8	15018690	23984190.2	21253708.4	16795917.8	28077904.6	77247556.6	18537486.1	40173987.6	30583031.2	23926429	14611174.8	27025475.1	29799488.7	25787298.6	29672976.6	53428884.7	24244581.4	34310025.6	7083761.4	13445259.4	20624075.2	26492390.3	26411232.7	15554502.6	20075638.8	29249191.8	14179084.3	14318670.8	12676749.8	58688321.1		48398257.8	19574376.4	16121363.5	112929791.2	45654068.2	14247258	24697095.5	21021324.8	13745090.1
2000/3/31	52185495.4	57679891	223423564.4	24643566.5	90538149.4	16943088.2			24092453.4	13152174.2	29156671.3	23128398.7	19683630.9	34896282	93919099.3	18411182.4	43056571.5	50984280.4	10101495.9	10356625.6	17049264.4	20322202.2	18016143	74033160.6	28362241.1	20845543.4	34401714.3	12354075.1	15631763.8	18161655.7	40214317.2	19361561.8	14266986.9	19348943.8	25373252.9	13113765.7	17858342.7	12579525.9	112707298.1		27241472.7	13161572	18393687	220010433.6	51614814.8	34582664.6	31425856.5	15709411.3	14191611.7
2000/4/3	29645913.3	30819249.8	86607017.8	38924725.6	44682005.1	39716279.3			23231230.8	10951176.8	20708354.5	24245665.2	13729359	18394731.9	27604878.1	19961492.5	33291717.4	44250493.1	9125431.3	7621625.4	15184389.7	24826661.6	17372017.6	34329653.8	16566717.4	16269821.8	29309020.4	36075135.3	17991370.9	19650729	29437498.2	13025098.2	10376364.9	21814372.7	9849601.2	8426136.1	16389727.3	29974527.8	49286980.1		24165318.6	9394446.3	20598080.8	188076844.3	36662221.5	25959225.5	26535305	20934459.3	16838326.2
2000/4/4	41730524.6	20161457	66204336.7	15837156.5	23812037	18878583.6			10387106.8	8961236.9	19281262.9	19712703	17068711.8	13443452.4	19221463.9	18540930.9	35215187.2	22682766.2	11176564.1	7240049	11356812.4	14506733.4	15613166.3	17834469.8	25839008.9	21880698.9	50190098.8	68807075	13087485.8	12937011.5	15229890.3	13885885.7	9105429.4	14534223.5	12306114.6	10930958	10615116.9	15263469.4	16534218		17394966.8	14609124.1	12840645.8	89560497.3	29665683	24879623.1	11552874.6	13673836.3	10257187.2
2000/4/5	26010942.4	30650275.6	40873423.8	25738560.1	18915984.4	19800850.3			5812828.6	12934649	11638837	28490521.4	8733787.6	11957681.8	13878347.6	12426239	43277729.6	16066744.6	11947889.6	5511807	7250451.3	13969243	60953417.1	12042116.8	9703662.5	37900731.8	127078659.5	16505659.8	8894776.4	11036211.5	11247934.8	8233601.1	6896977.2	14749272.2	5948310.3	9242689.9	8640064.2	17776425.6	25056759.7		12798822.8	8996341.3	10868126.7	71089129.3	24561554.6	8876240.2	11598802.9	9794849.7	10719024.3
2000/4/6	33304455.1	15822161.7	36126222.1	25743087	30542905.9	10853053			12249841.3	8785256.1	11777775.4	23536480.3	13980274.7	13455992.8	17165768.1	8460322.4	54775498.1	22207122.2	10073211.5	5437581.5	9397157.4	18915826.4	35068932.8	10959157.6	10558320.9	58591147.2	106046030.7	36603403.4	8964726.4	15546797	13957053.6	8152680.8	9887617.6	8174602.2	7173167	10318781.3	13011642.3	6783109	54923103.9		14238754	11905506	11400986.1	59916388.4	22869729	9539362.8	17406139.6	18593810.4	33748234
2000/4/7	59997826.2	43318101.7	36338032.5	17613450.8	20496655.9	36990801			7652501	11209933	17103701.5	15863565.9	54767302.9	12113300.7	27462558.4	12934379.7	35358832.3	19194912	9496165.1	5233669.2	14722900.9	17407829.9	32267023	12145096.1	10625997.6	94961057.3	33033760.5	53415351.6	12082870.4	15383611.6	19677633.9	7634275.5	13435155	7830515.1	3592406.6	6343164.5	16733001.3	6181956.3	14459594		14302385.4	11711906.4	16301832.8	187498066.3	43959047.1	6303015	14358021.7	26992621.1	31180689.3
2000/4/10	53780707.3	23728698.2	18951443.2	63692641	21954746.3	11469078.3			8826200.7	9175461.7	10431824.4	17924272.8	78922953.3	16791390.9	21071700.3	10935613	34182379.5	53057640.3	11487556.1	9048931.5	24498659.7	25650078.4	62829417.1	29721847	14447284	48292262.1	23840936.7	N/A	54934795.7	17466992.9	15200513.7	11931294.8	20439079	7131221	6604169.9	15314489.7	17365865.1	9876620.3	15742834		18408639.7	21333921.8	10363074.5	106560866.4	161131089.8	9821271.2	17862165.7	15314555.4	24326597.2
2000/4/11	154808174.7	28706394.8	77523455.9	15650316.9	16588046.1	9626063.8			15168149.4	6433764	8708561.9	15774476.9	35825014.9	10165863.8	19354986.5	9561916.5	29864547.8	20007606.9	9493833.3	4858166.1	12888982.3	23710881.6	27673689.1	19504925.3	34833023	37236409.3	18946559.3	32285000	78037575.4	26455429.6	33390332.2	9145382.2	16390230.7	12526922.6	3767777.4	12508035.2	29355453.4	9171469.9	60332424.2		29167306.6	10319098.9	13163302.4	84814246.8	93391789.3	9441152.8	19830862.4	19631168.9	45457989
2000/4/12	306156992.7	33109067.3	63263664	67542618.6	23327454	8696859.1			7990355.9	4013104.7	9902377	14648387.1	22127026.6	9265072.4	14966812.1	20021120.2	24618358	18532286.5	6818069.8	6316034.9	10593459.6	35433737.6	17931146	10766828.3	79046549.5	25078417.4	12145116.9	26537358.5	56189805.4	16116831.4	14705295.3	8229917.5	23391849.9	8190181.6	5183993	11865373.9	30603603.8	9082500.2	35440244.9		14802518.3	11564688.8	10574458.9	143527695.1	57443082.3	11069612.8	26402939.9	16661014.4	31287442.6
2000/4/13	88876086.8	19750938	95862346	36933752.8	11447214	13085315.8			10151765.1	9447315.3	13179955.1	13781817.8	37231176.1	10347503.4	17693790.9	15572016.9	30173959.1	25516637.6	8868837.4	4137053.1	7478586.1	50604589.5	16693218.5	13028607.2	22445523.3	24040559.7	25773087.4	37376943.3	116264369.8	16301447	12579682.1	7988802.6	16449229.9	9803069.9	1971775.1	9698350.7	73456443.4	11503244.3	28643974.4		14219803.1	19866261.3	13726337.6	84016584.3	118851125	14332740.1	25621181.6	21592133.6	16762145.6
2000/4/14	123624489.5	60874108.7	57588189.9	62681891.6	10586401.2	35553343.7			6820807.4	7583221.8	18089764.9	13607783	28538625	14953634.3	16833282.1	7857623.8	62569623.4	19755324.5	6961140.7	3914627.2	10652947.3	30441577.1	36891497.2	28753909.4	16764207	19893769.3	17178290.6	20945623	90832789.7	49307181.3	15420050	10371402.7	47454499	10206317.8	2975665.8	46466668	156290927.4	N/A	20965643.9		11653286.1	64656193.2	14661884.6	158429727.2	76693012	62272375.4	18278465.3	10546853.4	13627389.5
2000/4/17	206052640.3	43172140.4	34745370.2	14367166.1	17618184.3	30207888.6			10063241.9	6045426.1	13854499.4	13672860.9	23898413.7	17256125.7	16778420.4	8252102	45820091.3	22874021.3	11154079.3	8641689.8	11837051.7	25845882.4	31761096.7	17465931.3	67474475.8	37843834.7	45089590.6	19639112	36032175.7	N/A	14136750.3	11215622.7	67020858.5	19746957.1	8571704.4	26356739.4	137411101.5	11285253.1	16140719.2		14786234	61660186.7	16778345.7	123393997.8	60745369.4	83951714.2	21020173.3	16297349.3	13714851.8
2000/4/18	120075000	33445000	17088000	N/A	11550000	14148000			5083000	3091000	7542000	16039000	14384000	8139000	9283000	4973000	23099000	15491000	3822000	6061000	6999000	15754000	154769000	9041000	37710000	12507000	25153000	9940000	18921000	32255000	7717000	5727000	29363000	27376000	2699000	8616000	52254000	30759000	11914000		7293000	42443000	6747000	129066000	35117000	25611000	99089000	23459000	17268000
2000/4/19	96915652	88313690.7	13067743.1	32348000	12600274.3	13950767.7			5682014.4	5758263	19337593.8	23634041.3	15974179.5	8449720.9	11223899.1	6968376.7	32177618.3	13405705.4	10130914.1	4615212.7	17250687.5	13185966.3	36060230.7	7693132	24956222.6	9902504.3	17060927.8	10694951.8	14365994.6	50253767.2	7452620.9	4942279.4	28948834.6	13692577.8	7974767.8	13837985.6	38438875.3	14609783.7	8176288.8		9974750.2	38776537	7486262.1	56251480.7	30439820.3	12141696	53145126.1	19328338.8	14076202.6
2000/4/20	80663695.6	85211951.6	15924398.2	10182960.3	16080937	10419644.6			6918759.4	8886060.5	6311859	29098921.9	36767188.5	15983366	9866375.3	3391441.2	33151077.7	16260298.8	6703223.7	3797644	68286385.5	12200486.8	39241420.4	8856288.4	24251606.6	9420802.1	29519900.5	60948680.7	11517967	27360366.3	11726593.8	6113248.7	28964801.3	28721489.9	2372771	36159311.5	30884095.9	10406136.4	17992291.1		10873067.5	20526630.2	9872880.6	65841816.2	36814976.4	52844055.7	239875979	26448145.3	82914261.2
2000/4/21	79616505.4	55647287.6	18125639	51427819.3	10021870.1	13936609.3			11736412.4	6481229.9	8440164.2	22280720	26347447.4	11278368.8	32604056.5	4936607.2	102271282.2	17326217.9	10944949.3	11404862	31712804.7	25646957	37136235.1	12953540.4	20903784.6	13078287.1	20823204.2	35411186.6	17079838.4	22703317.6	15322275.9	7327741.8	25061537.8	N/A	2593113.6	20783850.9	26269780.6	9080551.3	13585852		9146706.9	18678242.7	7469974.3	95047535.2	33739598.2	22396478	72962372.5	17180354.6	29507509
2000/4/24	55206411.9	52079246.2	15686211.6	15121798.8	8343173.7	11891854.4			19206717.1	4369253.4	6595272.6	17119969.4	84905648.9	13498475	92894344.7	6030903.3	100953811.3	14651330	15130845	14967629.3	19468708.9	54192786	25027945.6	13531078.6	12268841	N/A	14082156.7	48254010.9	11704493.7	14590988.8	64805391.9	5341995.1	21468093.6	12663188.3	4455319.7	28802574.9	27770320.3	23844727.9	12534418.1		11888826	10998171.9	8982414.5	47398716.6	26072365.2	10188653.8	64178326.9	15824684.8	17008711.1
2000/4/25	54420725	70159602.5	11832271.3	9412625.6	5988158.5	11918188.6			18663448.6	2920442.3	19095169	10879286.6	70546432.7	5842741.2	30775717.3	4212173.7	156356527.3	10496775.8	5390703.5	7006539.4	13333412.5	17507724.5	18099260.6	N/A	7883830.7	5211000	11703688.2	20955488.1	8512446.7	12674033	15636438.7	6451414.5	11717429.4	13440240.4	33473581.2	22828761.6	18961338.4	4266984.1	6049218.3		9782900.6	7665556	7674548	189443547.8	22316472.4	11770588.3	37634868.3	7026946.8	12729094.3
2000/4/26	70235870.6	3252442.8	9888354.5	19291811.1	5606191.9	2647152.5			12930129	2850211	7745748.2	7711680.4	122994993	13193599.1	110940094.3	3401492	82716784	8758842.2	4309535.5	18108328.3	8321129.4	33827562.8	22108647.8	6430924.9	7537277.2	7460692.6	7436574.3	26308075.3	11765476.9	8260104.6	12986568.3	4339436.4	11793877	15869599.4	30020360.5	14124487.6	10000819.5	6929125.4	7076316		5072353	8959804.4	5033757.3	78506791.9	98012417.4	7640784.7	13963445.3	8530067.4	11298828.3
2000/4/27	302972996.3	N/A	16264202.5	12922202.6	6366754.6	N/A			9286058.1	37005239.4	10733362.5	11282650.9	50270701.5	7872973.4	41085916.9	23120807	62224985.3	17283360.6	11688454.3	9067043.1	9670877.2	90505839.7	28111763.9	14247935.3	13777949.1	13413074.2	12202064.8	22148715.4	8973596.1	14186070.7	9856628.7	3855421.8	14022205.5	4719289.8	18091216	11080049.3	22067952.4	8142499.8	11814661.6		6092140.4	10128557.8	6892686.7	46570396	50512829	22891284.6	31577394.7	8926382.1	16302790.8
2000/4/28	295222049.7	N/A	N/A	9295060.5	10648459	N/A			23004378.4	19332789.5	12923096.2	8222991.2	34614986.8	11563835.1	59709657.5	N/A	44618590.1	13040326.8	13077222.8	6051090.8	9953672.4	43890539.6	25526563.5	7332124.8	11690204.4	7527458.6	9717946.2	18700317.3	8110282.5	13181283	10049763.4	4135494.7	13968327.6	6202179.2	35453791.8	N/A	16540354.6	8796746.2	12826749.1		12351700.6	7200136.6	8301213	38812022.2	31058147.5	22086820	N/A	14724022.7	12262409.2
2000/5/8	232403994	96935746	11790740.7	7037084	8371294.6	15703107.6			23164228.1	6241289.9	11267724.5	13756350.7	N/A	6253025.1	45339047.4	13559536.8	27967600.7	9170023.9	N/A	3538191.3	N/A	18177970.8	24370452.3	7461511.8	8066995.4	5622377.4	6938172.7	11181446.7	5471228.5	8956291.6	6587183	3107972.7	7814282.5	6877392.3	9501156	11600694.5	15066072.2	5715182.3	9437310.7		8205984.8	5484848	4920892.9	139980802	42912171.6	1639737.1	25998270	12152643.8	6314127.6
2000/5/9	128594025.3	32524593.9	9898232.2	8317426.5	5611426	4221784			24866655.8	4727748.6	8218818.1	44225006.8	17102294.5	53922032.3	31977905	4400585.6	27349882.1	7405338.3	N/A	9972236.7	6340500.2	19372777.9	31576963.5	7694935.2	7989591.7	5938705	12750749.7	11191186	5167624.4	11676804.6	N/A	5114714.6	11115509.1	9960236.5	5397520	9765569.5	N/A	5560713.3	9892388.2		5980270.2	8320285.6	7684355.8	157037748.1	30918818.6	3311416.5	16080785.9	9022558.7	12192948.5
2000/5/10	71485537.8	28203919	10351525.4	16854424.9	7194991.9	9836355.1			16932526.7	2291880.8	9198762.8	13108486.6	20018721.5	46875050.8	24076523.8	6627422.7	25164909.1	12210037.5	N/A	N/A	9256806.5	23641618.5	88537092.6	6670562.3	9395864.6	7208512.9	8969789.8	8508379	7030976.8	12328621.1	7835731.5	5491924.9	11870712.6	17701603.5	3765932.7	7423887	13733181.1	5909735.8	5413270.7		6663957.7	6756064.3	10053463	64184007.4	29993236.3	3521523	23690253	11339138.9	10894022.2
2000/5/11	82804450.2	14706950	9503555.1	26323216.4	5803959.9	8000304.5			7816233.4	4934257	7021555	9689675.3	15318956.9	18007273.7	25055890.8	5189849.2	21456533	6158874.6	N/A	8285145.1	8212897.8	11615674.1	43371153.1	8225541.7	6863761.9	5054892	11256416.6	7968729.7	6549613.4	9861809.6	7838576.3	4189206.4	6739335.1	9567593.9	4761997	6248173.6	13181720.7	5614243.6	4143062.8		6460247.4	6727770.5	N/A	31095206.7	24579844.5	6099811.8	15962865.1	9367448.9	9195590.4
2000/5/12	60011622	22699096.5	15717366.6	9216382	4359413.1	7642959.2			11167883.8	2920967.5	4601383.3	7426867.1	10540357.5	9577216.1	20673786.7	3594685.2	14941011.2	7326384	N/A	5914232.6	6865024.5	13232000.8	23443728.2	4502608.9	7388691.5	4321709.7	6757302.2	7403087.6	5300645.6	9498561.5	10120300.6	3382568.1	5163861.9	7544115	6756227.2	6132957.6	9668784.6	3049329.4	4405187.5		6854569	8528787.1	8428804.2	65640688	17271049.9	3264603.5	17965385.4	11703574.4	7016106.4
2000/5/15	47696963	9979430.5	4679247.7	17793476	2319920	5201499.4			6129431.9	3136448.2	2284975.8	5538941.8	25510926.9	8714137.2	30454554.6	6239490.4	13530927.7	4733211.4	N/A	2725912.1	4250716.2	10491733.6	10768225.8	5300019.4	5967067.7	5273137.4	9168010.5	5046086.4	3308216.8	8296295.5	5913551.2	2994635.4	4339383.7	7993169.1	785171.3	4386966.9	7301886.3	1972091	3802390.5		6098513.1	5279625	5273548.4	48877495.4	24630218	3808669	9228035	5469818	5374531.5
2000/5/16	30086337.8	12490626.2	3376374.2	14927849.4	3535419.6	3947812.6			9633208	2213307.2	1609786.2	4872548.3	31330048.1	4565860.4	41384169.8	5831185.6	9493028.1	4344653	N/A	2101439.4	14601945	7827591	10960241.3	4403847	4353341	2831999.7	4238435.2	3790466.9	2637631.6	5070128.6	4444595.5	2953022.4	4327310.4	15497983.6	645658.8	4375133.1	5140586.5	1877658.8	3392608.3		4657300.3	3330490.1	4037673.1	36477607.2	17055953	5042629.3	23447406.7	9762124.5	3561418
2000/5/17	35818865.8	24230870.8	5468082.8	24897932	2236987.9	8455684.8			4655755	9236008.6	3700240	4123252.4	58548024	4502355.7	32619173	4092651.2	10604348.1	3417138.1	N/A	4254766.5	4056818.5	6501750.9	11512728	3511935.3	4632608.9	6089593.1	5173364.9	4936775.8	2471521.1	6420817.5	4339016.5	2386486.4	3203642.2	6951143.6	1040370	3433028.4	5784372.7	8591160.5	3758995.8		6050173.4	2716979	3285082.7	43241858.7	11548765.4	4100130.6	16361311.6	7128921.7	3537145.6
2000/5/18	53668113.8	9800709.8	5356600	8841787.8	8375660.7	4648940.8			3846079.4	4640200.3	6898899	4860549.3	124119910.2	7907809.9	21576537.8	3641722	15934788.8	10863012	N/A	3380922.2	5833071	N/A	7167348.7	5517635.1	5488394.7	3436628	6260097.7	4547873.9	3940512.4	5689601.5	6054835.5	2505265.9	6882434.1	6272249	2278862.3	3888995.2	5273705.8	6063611.5	3622879.5		4321315.8	3565744.2	4311839.3	44058780.6	21234560.1	5347481.2	15179102.7	10130666.9	N/A
2000/5/19	81126206.3	11331725	6612170.2	7667437	6356209.5	4495725.9			6837140.4	18758184	3492187.4	7536291	317612910.7	8374325	81180531.1	4022962.3	20124960.5	8401233.2	N/A	5598779	12030532.5	13764350.9	19887596.2	5779054.4	7113481.2	17585815.4	9409160.4	6656876.6	6189295.4	9146248	5954447	7605630	7941158.5	11238488.8	N/A	7085964.5	9379438.4	8190022.9	5218854.8		6637681	6207853.2	6033022.8	38041132.9	16860566.1	9822969.1	16573394.3	15778741.7	9210256.7
2000/5/22	98139624.2	16274148.4	13144179.5	22847773.7	8368648.8	6368696			11231364.7	32533059.9	8006563.5	11723084.3	309749462.9	15103468.2	60263686	6459797.8	27222381.4	13021879	N/A	8447243.2	27724950.4	17980954.6	18457416.2	10111938.9	15992400.5	39558982.5	17157945	8970618.3	10126081.2	11401863.9	16411348.2	7114531	9697831	19594380.9	5290518	10053084.8	14092458.9	18159942	9676433.8		12139145.6	23622435.2	6356977.8	89544717	24481200.5	15392073.1	21619267.4	20961447.8	10595142.6
2000/5/23	74687853.3	9347698.2	6635872.3	17496414.3	6043604.5	5039070.8			8155852	22732059.3	17206160.9	11909142	140717716.6	8922241.7	33284754.6	5409143.6	21097488.5	11618890.1	N/A	37862616.4	40451131.8	13258177.7	13146013.2	6781809.1	9869184.2	16913922.8	11306771.6	8025308.4	N/A	8897706.9	37236175.1	4255671	8924833.5	10165880.1	6308968.3	6444515.8	14325655.3	17941729.9	7533572.7		7235393.3	11732951	6726874.8	110114916.1	24003762.5	7691334.3	11228647.1	10990297.1	9121714.3
2000/5/24	79455258.7	13557992.9	9533427	36115136	8921092.9	6227877			15501126	14606916.2	13527165	10347872.2	121956647.6	13164974.3	41930759.3	8487929.1	26904767	14055661.9	N/A	45103352.5	44294346.4	14388882.8	14169354.4	7798622.4	12105988.2	26164281	9919217.1	11063037.7	30437402.4	10807944.4	31173964.4	6003774	7246305.3	14362437.1	3884606.3	8348606.2	11231957.6	21819455.8	9348773.6		16774231.7	9205257.4	11242332.6	107343677.6	31241999.4	9303191	18432920.6	16108429.1	9912432.7
2000/5/25	99297597.5	10509375.8	12811341.6	13955613.7	13269306.2	5119751.3			8789875	16639576.5	10922340.3	29330937.6	207778467.9	29379792	47068998	8730581.7	44234357.6	N/A	N/A	32718963.7	46499237.9	15002747.2	27889651.3	12399059.5	13077052.1	21478318.8	23034508.6	7813867.6	21740527.1	13832885.7	25828027.4	13999879.2	11854162.7	15199750.8	6989837.8	36553488.3	19163913.2	18083781.1	11055678.8		19450781.8	9431808.4	11431117.4	59978164.6	27676068.5	22675761.2	15046711	12187282	13164585
2000/5/26	166511114.6	19961281.8	10263004.3	14795809.5	8742199.5	6241338.9			8347259.8	13906900	12413373	14034049.2	192491985.9	N/A	N/A	6549556.3	170688100.3	24023742.8	N/A	16763641.7	96418985.9	15645575.1	21296208.3	13470420.8	31454609.7	38359447.2	10834784.1	20970510.4	30483885.7	11911956.9	41349585.2	6786981.6	11521951	12230576.4	12989550.1	22008469.8	14967574.8	26168059.7	10128963.4		13388805.6	13362611.4	18137912	87701034.2	64369660.6	12221190.1	10940142.8	20244220.5	17842285.8
2000/5/29	148194465	21785366.6	9486354	15097805.1	N/A	6974041.4			8806300.7	9766528.4	76670484.4	15103939.8	71417696.1	47460000	48539287.1	7032243	207172608.4	50709281.3	N/A	22113109.8	99201875.9	14202787	48760696.7	9874367.8	13058494.5	35836026.3	11954196.1	11284122.3	29870855.6	14117707.4	38303902.8	5331655.9	N/A	20599858.2	25783624.2	15754060.9	12725145.1	43259045.8	10192829.1		10439256.2	9860222.4	15110948.9	94279536.3	40882770.6	11123131.5	15613217.7	39560251.8	10857178.9
2000/5/30	N/A	33819561.6	8192039.5	11849789	24504286.9	6125510.5			8289097.2	26713006.5	64765757.6	17614114.3	82803067.8	33866290.6	38626033.8	12183179.8	96805604.2	25057394.2	N/A	19393418.6	54049901.8	21634470.9	121365581.7	7516752	13001774	25542389	10107822.9	12336588.9	67411110.1	10109856.6	22175675.1	5599084.4	9586828.1	12909660.9	11519543.9	29924699.4	19039224.9	49829832.6	8736734.6		7783369.4	7229274.9	24778710	59871856.2	236894703.5	11280514	21182555.1	19493647.3	10712729.9
2000/5/31	90063455.1	11162437.7	8328288.5	9545601.7	42944349.3	4720792.2			12017845	39040708.9	136900608.2	15669986.5	59718713.3	24607482.7	29896523	20346772.2	236108883.5	14135516.9	N/A	23677015.8	99396281.6	12236066.4	32258698.1	5779901.4	10703394.6	22547920.1	11249307.9	7406785.2	33447700.4	9741542.9	17252447.8	5145679.1	36728592	7204683.1	13495801.2	20306050.6	11690618.6	60811870.8	N/A		7904748.6	7829417.1	7013117.5	59645236	170638163.6	95127319.2	29522438.7	10600058.5	8508335.6
2000/6/1	60663442.6	14908936.8	13160205	6809642.7	25808382.6	5528694.1			8431747	14167167	56288266.5	11847347.6	61401669.8	21852990	19748551.6	9380771.5	88784178.4	15427760.8	N/A	16408541.1	50147444.4	14685317.1	N/A	6676323.3	7154838.5	79664290.6	14917441.7	6601699.5	26000796.4	9759025	17668259.2	3118824.5	23433237.5	8060713.3	5069689.2	10099469.1	13933353	46496439.7	5464070.9		8411865.6	6198490.4	10397854.7	86028683.7	210109386.9	30934985.7	21427893.1	6647900.6	31724121.7
2000/6/2	61398022	9915280	9685443.3	12327207.7	16145213.6	6422160			7240445.6	15383626.4	65029600.9	14682074.8	71500043.6	28438003.6	24909097.5	39169124.8	88255797.5	12700046.7	N/A	10813830.9	33691311.7	18094573	36303937.6	12099584	10440383.8	35076377.2	8464736.9	8592218.4	52011090.8	12782861.1	12830584.7	5718484.7	12987972	10010816.3	35532693.5	10332428.6	23035395.8	17332977.5	7047484.1		8491989.4	14565119.3	10119371.4	119040014.5	151768618.4	7218476	17380371.3	6742070.6	22435557
2000/6/5	384633740.1	17564826.6	32746714.6	7720606	17792970	6049385.6			7733033.5	17030154.4	61978559	28921512.6	69903910	196860667.7	27872323	27887320.4	127935627.5	47337437.6	5735183.9	18022660.2	41253520.3	19383302.4	61197023.4	20630984.2	13905140.8	12733927.4	9791979.1	12434919.1	97667714.3	33948932.3	19297705.2	7910480	20807701	14188552.6	6677337.5	11505774.6	50868962.4	12793029.2	7912448.3		10332283.2	19096936.2	39732188.3	45414601.4	217866251.6	7618102	16102826.1	39134612.9	21084914.4
2000/6/6	463689133	12128434.9	32877256.9	5886522.5	11971071	N/A			4261645	16415312.6	35386466.3	70547960.1	43283106.3	54952566.4	21794100	20130971.7	80348712.6	52011380	60078392.3	11464363.3	56846243.1	17371549.6	25710598.1	10435330	29477674.4	4213966.1	4804253.9	19088130.9	33172446.4	28795509.1	8009244.8	4704683.6	18261697.8	7496235.8	4324898.4	17489216.9	18810845.9	6052616.8	8139975.9		33524312.4	8483344.8	25277425.7	31419883.1	99515435.2	68485576.7	9227469.5	14385342	18295405
2000/6/7	200039112.7	17284346.1	30051613.2	6943710.4	11471297.7	1128184.6			6119821.3	15804016.2	13784982.1	55958310.9	40094952	42684402.7	21121383.5	8622285.5	46267319	35232292.8	20798208.5	16038294.7	35410283.4	12763180.4	18840801.8	38914287.8	14224226.9	4665304.2	25761211.4	7626156.6	74348480	21580063	18925341.9	10009206.4	25308990.6	7810314	4999429.4	51205775.7	18823978.3	9117665.3	15320096.8		14484326	11764443.1	54111283.6	38074871.1	57446134.7	34487772.2	12103128.3	17637216.2	12509246.4
2000/6/8	134390110.6	67040618	55467427.3	19632084.8	9160862.5	3712694.6			6740848.9	16504193.7	11758328.8	119943193	30549579	28692423	15108773	9084738.7	33246343.4	19141263.2	14490739.9	9922454.2	33864942	21433092.3	29538597.6	17966323.1	10898883.6	7430279.9	6299109.9	7834641.7	45856338	11847489.2	8660320.2	4460788.6	10930593	12337436.1	4385180.2	25451392.4	13271856.2	8503946.9	8969462.7		9522550.4	28076179.4	24530539.5	38312967.4	46213214	15621441.1	19579077.5	9451278	12216105.3
2000/6/9	101091538	N/A	25480847.9	6999279.4	23454941.4	35742867.8			4377098.8	57397021.3	27624172.7	63077183	33166196.1	23547749.9	13971167	9520084.5	40937228	18154171	7403505	7427410	34072842.7	14411845.3	23485928	11101422.7	11407937.7	6187698.9	17075448.6	6101698.6	36169580.5	11461900.2	9672996.3	3500419.6	11594271.2	6004614.1	8787361.1	22981409.6	14793374.7	8700949.6	5855264.1		6556248.5	23299964.3	36477334.9	25711199.4	44598027.4	3429046.7	7289532.4	13270687.7	9703830.7
2000/6/12	74476207.7	42260725.6	15872129.2	11284252.4	8095563	8837596.1			2641587.2	9430971.3	6378465.9	47360478.3	25291909.7	13276810.8	13912742.4	6638323.6	32797370.5	8788460.7	6402320.6	7561676.1	60442021.1	10345095.7	14363745.8	9180717.4	7244602.1	4983555.6	27080910.1	5773114.6	31403351	10319123	9752346.8	3887783	11427186.8	6559020.3	6815028	10620884.7	8372089.5	5936835.2	4462206.8		6023471.6	12072763.4	24374999.7	26275775.4	33186966.8	11391165.5	11730560.1	5646073.9	8530369.5
2000/6/13	56714860.6	20838724.8	14720923.5	21952690.4	12739847.2	10521068.4			3880437.6	9281435.3	16035412.8	55541880.4	52455114	13182346.4	30725059.2	5555989.8	30949920.7	16585555.3	11279835	16937607.6	80305954	14856865.1	11649891.1	7263261.9	6643972.9	3781711.9	17935746.9	7105035.1	50480585	6931571.6	14495601.5	3713560.2	11258451.8	7169180.6	5051074.2	9490656.5	6959959.8	13223612.8	6423142		5173777.3	8615765.3	16780802	49403211	101933129.7	63792321.2	12247731.3	7328723	9745988.6
2000/6/14	78654009.9	69832627	16973524.1	10045136.1	10912195.7	22925981.4			4547972.5	14515883.8	28003055.4	66438857.6	38226795.4	14894104	21798726	6953246.1	24464403.3	38554548.1	10685672.8	7057893.5	51305868.2	40888252.1	15702303	12099169.4	7559000.8	6803943	26260767.9	9640436.5	113382799.8	9036852.4	16505000.3	3994844.4	37531796.9	15248723.2	10458913.8	9938855.6	10964772.9	4368563.6	13667315.8		7342623.5	9469006.4	13511025.6	45100811.2	82642659.1	10954201.4	8396667	4920391.9	8521336.4
2000/6/15	63133104.4	43587784.1	10879854.7	48395288.3	31792888.3	12174036.3			5213350.4	10639056.4	33616969.5	43040861.9	32678743.7	13040972.2	12174340.4	4501113.6	21269024	15949486.9	15491656.9	3941700.7	21193031.6	93186341	22914701	8136613	11097904.1	13197187.5	9701159.9	6975676.2	53614167.9	8452908.1	7777849.9	3452103.6	26497377.5	13044669.2	2782005.4	8731944	10655833.7	4323804	22075685		12906625.2	18169393.3	13270865.4	61585985.8	44413404.8	3889034	10325380.2	15829867.3	5899382
2000/6/16	56105908.3	37867872.8	11505867.6	31097740	17534218.2	18950847.3			12270739.3	5009049.1	11318382	30834521.7	113919630	16166639.7	32552219.9	6330945	45656420.8	20372069	11202543.6	13888428.4	36809363.1	31960728.7	38511834.7	37550416.1	35264878	4940276.3	12247192.5	17159078	41955493.5	8055948	17293266.7	10671620.2	21121916.6	13604795.1	5059944.8	8948302.4	10603751.8	6987414.5	17459529.2		6052818.8	23617311.5	11390021.9	65269750.6	50002903.1	9247562.6	8027091.1	9206380.9	7829764.2
2000/6/19	47805514	20597608.5	13383511	21673750.6	25787984.4	9197074			5206512.3	5254278.4	11361933.3	26265662.9	119773195.6	10290997.1	78782364.5	3533787.4	27104888.6	38776188.3	15552098.2	11171738.5	50792607.7	105309468.7	34666285	22631940.3	13926555.5	3312147.5	10192495.4	13301482.2	18054515.8	8877260.7	31488663.2	11013575.1	47582516.2	8777161.2	42163196.2	5384284.5	6744816.4	4394084	18312268.9		5407015.8	12370813.2	10904589.2	105317368.5	33548963.3	43940350.3	10383053.3	2785631.7	4693563.9
2000/6/20	31192320.6	22886872.8	6977532.4	14544568	17236774.4	8057114.4			7318332.1	6880664.9	24521325.6	23976969	59332261.2	9229965.8	28236828.2	5696258	32853309	9947831.8	6653008.6	3745694.7	18291253.7	149051725.3	18902482.8	12038635.7	9378581.6	2284956.8	4549770.8	7141821.1	18715595.6	7844586.8	90386595.4	4388192.9	18617782.9	8947364.8	5169556.2	8325664.2	8313553.7	4131703.3	8313865.3		4050987.1	126885479.4	11441090.7	26518414	33099335.5	11656578.5	5316863.2	3419662.2	5176556
2000/6/21	41391878.7	14493957.1	5496378.8	19189087.6	9438265	5161169.4			3027594	5051669	24338453.1	15925654.7	30761062.5	7912781.7	20496579.6	2854570.4	20470834.2	9564791.1	9153564	2625569.9	13237739.2	56082962.6	16542106.1	8821344.9	6703039.4	4677267.2	4391175.7	5530429.7	14676229.7	11745123.6	45378590	3749079.6	14329664.9	9875293.7	6228701.1	6020156	6091165.1	2973399.5	6272944.1		6636948.8	45908204.5	4722599.3	19935305.6	24675563.4	44606995.4	6508973.8	3737448.3	4196662
2000/6/22	79152100.1	12172236	5911682.7	23879366.6	10012313	2389286			2673268.8	11954061.6	21330852.7	18721592.9	22321623.8	9458533.4	21902583.4	2487227	13596196.2	7952144.2	7552745.7	9941876.3	17864851	46065109.1	47334534.3	7685095.8	10921250.9	14132470.4	6292864.5	8969194.4	26876823.6	14021070.2	24900859	2955836.6	21865916.8	13020101	13049839.5	4570262.9	6784131.1	9549381.1	5743154.9		6701192	64583855.3	3946891.5	32959346.1	22724234.7	57664026.5	6073344.2	3188603	4452618.4
2000/6/23	69647189.1	21120672	12234001.9	13490070.3	10934995.8	4885268.1			6339204.4	26652088.2	13752511.7	N/A	29511833.3	11201009.7	15440268.4	10970153.8	113954290.7	12602182	7262006.2	3522635.6	15345412.6	47737339	57532600.4	8416137.5	8391053	6207918.9	N/A	29811959.2	50478117.5	11428580.2	17876367.8	4054795.2	90763488.1	34349915.2	4298492	7590623.1	5890068.8	10893891.1	3867085.7		7803985.3	62527734	9840009	31196982.5	40253915.9	30595265.4	8296295.4	3463168.3	5266300.5
2000/6/26	147107370.7	24346349.9	9693385.4	12068987.5	10539730.7	6102512			19559786.7	21978401.9	N/A	39688915.6	37764863.4	18129691.1	21973990.9	5432674.9	48226113	38730794.1	9000115.8	4319327.2	80109187.4	66425963.6	42592706.9	12767132.4	23540556.8	5653335.8	7252987.4	26591518.6	43857385.1	13396241.1	14767029.6	5914824.3	236754923.8	31720301.7	2494507.6	11861279.5	9146459.8	16523460.9	8909132.3		6792242.7	45274231.1	7976583.9	64272109	44012858.7	11617788.8	8223916.8	13429188.3	7594403.8
2000/6/27	78293527.6	11332196	6849054.6	7472548.2	8911747.4	5082263.6			23814754.5	4849460.6	18581664.9	36254953.1	33684253.6	10259883.2	22958852.5	3153848.7	67963122.8	18540666.5	13395391.6	2977369	75354192.7	83710513	33331139.6	10668937.1	33544896.1	9898218.4	5948962.1	13219940.6	95016866.1	10361746.5	12340394	5077709.2	129478441.8	22201283.6	2549924.5	8417575	8747817.9	15070328.5	7767296.2		10165599.6	27330559.9	3955803.4	28456856.6	95463875.3	103048419.7	9440038.4	6488917	7628699.1
2000/6/28	84762109.1	9944606.9	8922881.8	5430494.2	8078782.5	3366619.2			14575291.3	11077632.1	13421002	36432227.5	32985098.3	70576990.5	17536003.8	5992585.3	48681618.7	21050145.4	42444400.6	3957691.2	61975895.8	43557019.7	28274661.9	7576226.5	18181397.8	8402554.3	7582609	16099780.5	80843421.6	11120149	8716943	4704700.9	83722890.1	29047286.7	11800527.2	8193143.8	8802688.6	6558064.4	6245686		6831489.2	22543449.6	6278750.3	47382288	72239476.2	22056550.7	8077921.5	5652976.6	4539262.3
2000/6/29	127946625.2	13009911.4	10637249.8	7988737.9	7968294.8	3993155.5			16338458.7	22632225.1	8050139.9	20550456.3	61707459.3	27223539.2	40725027.1	14800170.9	N/A	54937253.3	49834525.6	4028360.7	31714096.8	81978528.1	29253843.2	10159420.1	15161707.2	8718650.1	8710577.3	12067458.2	40392713.3	26598161.8	13593950.6	6307147.7	67564264.2	22499376.6	4902966.6	8933905.5	18217007.6	12020714.4	6917201.6		10321228.1	N/A	10611315	N/A	40496177.9	6257389.8	11251945.2	22147706.1	9381519.5
2000/6/30	104414100.4	11166477	9892103.3	N/A	11529092	4382150.1			N/A	9744251.2	16052449	19736714.8	32662622.3	19886770.9	17048682.4	33142831.9	41280132.4	37523271	19212540.7	5081672	49902609.8	48620422	36124459.6	11628607.4	24022725.2	9918301.6	9014877.9	8979067.8	42229922.4	47713712.5	14927709.3	4276971.6	57910074.3	15007744.1	1558856.7	6073022.1	14260840.7	15690630.8	7895507.1		7542700.5	18730273.6	7898161.1	N/A	N/A	10590144.1	9655778.5	17293241.8	7167795.6
2000/7/3	101014440.2	18162161.2	10443843.2	6184046.3	7298122.8	6891177.6			9449453.5	6386535.1	14984884.9	18691917	24286802.7	19595657.8	19563749.9	28057828	36109242.4	27197458.9	N/A	5291766.9	44185765.8	48588847.8	52638514.8	13107118.6	13779829.6	3459432.9	6984130.3	9094603.9	48784068.3	24170072.6	11571313.2	4637199.4	43450306.9	17638157.1	1514736	6629655.6	7529433.2	15844314.4	4969161.3		6742148.4	14682855.8	8348002.8	28675536	39640119	2565096	7446166.3	16459138.8	8582215.9
2000/7/4	66117454	4039254	5545138	2541041.7	5475743	7464694.6			5086162.7	5223283.1	9224535.6	8618049.9	14729420.8	8549645.9	7812219.5	7301304.7	17889457	12650779.6	12314994.6	3384390.7	28469721.3	21800761.5	16251476.5	6069812.1	8263586.3	7468824.6	3744940.7	5005102.9	22750473.2	10995549	9193620.3	2911257	31920397.5	10660279.1	815776.8	5156463.2	5654856.5	3910300.8	3569318.2		4287181.7	7964661.7	4731485.4	20384787.6	31332465.3	1049492.6	5296161.1	36826928.5	4663572.1
2000/7/5	39123818.1	22488999.8	9398317.8	4837083.8	5604121.1	6465544.8			14990785.4	3553646.3	6970337.4	9661292.3	13374639	7303974.2	9866359.7	8627753.3	18441011.4	14977722.4	13763668.2	2917020.4	26054716.4	18289803.3	32698778.4	5036753.3	7433622.4	3540809.9	4609307.3	6574297.7	18349535.4	9662765.4	7401906.6	2513854.3	48004808.2	15249561.7	4024724.8	5794382.3	4542706.1	3901097.8	18136331.5		3437423.9	7940942.8	8685612.9	67078160.4	42691164.3	938474	5878651.5	51480840.9	4277438.1
2000/7/6	48840911.6	10596030	4483741.7	5005925.7	4422598.2	2542383.6			3988403.1	7948216.5	5498777.6	10802754.2	18321793.2	9113589.9	6764125.4	2788330.7	49616277	21163437.6	8603229.3	4653359.9	25761066.3	17772923.5	86955959.7	3376540.2	11762122.8	3266438.6	4346952.9	7257088.8	18749977.1	6853841.5	18623753.3	3708588.8	23253415.2	20959731.1	9736405.8	6394530.6	3436350.3	1549992.1	5116054.6		3361862.8	10183888.1	6330031.3	56873583.4	19986612.8	832689	9264050.8	38513663.5	6555940.7
2000/7/7	50657960.1	10642525.6	4914144.6	3664991.3	4685210.6	2133644.8			12763788.4	4810564.5	8077409.8	6653095.6	12841408.5	7637066.2	24152864.2	2931866.6	57952605.3	18464525.1	10262918.3	10265415.8	62666941.4	15559453.6	54298028	4238940.4	11322154.6	7909164	2814539.3	6403834.3	38878722.1	8222602.5	11264943.9	2872103.1	96626261.6	13150505.4	4312350.9	3499339.7	3941381.6	2496717.3	4114469.9		4241062.3	7841440.8	7068480.9	52009254	160994497.1	3889523.3	39211370.4	36244468.8	3238827.7
2000/7/10	44873464.2	10259231	7709695.7	4284463.5	8315272.4	3631095.7			34491780.9	13430079.2	8591883.1	12666242.5	44789816.2	14262980.2	9847897.8	5108799.1	110876682.4	22639088.8	18805331	10295223.1	32823082.3	16789912.9	134201492.1	7399496.1	27160421.6	14358603.2	5355164.4	16002280.3	76954912.2	15274939.6	10220134	4121987.6	45875482.9	19157060.3	7195321	6627082	9760344	1940357	5661828.8		7890442.1	15982532.1	13666978.6	45473257	296489946.5	4054088.8	51958312.6	28260126.7	8030032.2
2000/7/11	42994104	11779357.7	6611393.5	6804409.3	15369882	3472292.6			15180171.6	9609427.6	5339121	12600629.3	26762106.3	14284367.9	24972944.3	3568763.2	184919641.5	33787550.8	11226511.5	8948067.3	31490522.6	18015076.4	74563278	6420651.2	20513379	20149451.4	5248640.8	11195965	49339605.2	13444803.7	10665483.8	3086679.8	47174140	13523477.2	3566267.8	11284986.6	6198376	1641615.8	6825824.8		11454354	15143310.7	16846653.9	50116022	295745111.9	8270614.6	37879773.6	17540240	10430070.2
2000/7/12	43878871.4	8486937.4	6133434.3	4868399.1	9568839.3	3852100.4			11058390.8	14215114.8	8998938.6	10558736.2	17118689.5	29494004.8	30774361	2070339.5	177569628.6	27621839.3	12328863.5	5157151.6	24618968.8	19634309.9	43589830.6	8052307.2	30065636.1	13666416.1	15232300.2	11679831.8	71152367.6	13102192.2	9431397.2	6712409	22522187.6	10774519.2	7173998.9	5475770.4	6833779.2	7198654.9	5424473.6		5971321.6	10926282.6	48619552.9	49638246.9	186039337.5	1244103	28982939.6	54745428.9	18363706.9
2000/7/13	75172626.8	8898238.2	7428270.1	5862469.6	7650179.1	6599581.8			15627945	13171422.2	8283498.6	13563108.1	38844871.1	65222889.5	21005792	3312258	112322909.7	35316495.3	10760672.4	2946424.7	54151917.4	15332251.8	80802296.5	10687523.8	21733568.8	15192036.7	6226897.5	14301914.3	56493339.4	15466234.1	26475067.8	5352949.2	27838373	15665788.2	3465852.3	7830127.6	9382732.6	11131645.5	5895769.4		10339825.3	12741605.1	23446381.2	71496609.9	164432526	2237953	27406531.6	23435931.2	53028085.9
2000/7/14	62830016.8	5979278.3	3713718.2	6539868.2	15225163	10922454.4			10910485.9	9873193.5	8231728	9617674.3	20872741.2	25758698.2	10010213.2	4126549.6	72245895.6	19728085.1	23892456.5	2047279.9	142191846	14056932.2	51958511.5	7336880.3	16642217.4	24305061.8	4898076.8	11358211.6	45147193.8	14248886	16049149.3	4067830.4	42410007.2	13789388.1	3235551.8	6039069	6487865.9	8024921	4769321.3		6616443.4	13023213.1	15296865.5	51094945.2	126369238.6	4634125.6	34665448.7	8643683.8	46432484.7
2000/7/17	244456134.6	8761168.3	6869454.7	4050833.5	20171658.8	6684860			6885984.6	5657200.7	8807676	10942629.7	37701968	64506407.2	12030891.9	3293357.4	42230239.4	12335943.1	47269851.6	4075604.6	108463211.2	15088420.1	31636256.2	8748153.8	9384548	38508826.4	4111772.5	6930675	51514325.5	29950896.8	10867693.9	4749040.4	43677827.1	7871016.8	2689044.5	6897556.1	5511274.9	10455786.4	6722603.6		5157470.6	8316611.2	15242509.3	30013870.5	105469998.6	1456120	16156309.4	12051495.2	41988054
2000/7/18	135539595.1	8520275.6	4203927	8365519.4	10063985.8	9406672.5			8341892.9	9917180.4	6363170.9	9231430.1	18200571.1	24417867.9	7787201	1515477	39065396.6	9428499.2	72572736.7	3071411.3	89800285.4	9867223.8	59809259.8	5576685.9	7030291.8	10423986.2	4315027.3	8169067	26258685.1	17091240.9	5645759.7	3850023.1	24666730.4	5871701	1839942	4210857.7	2940076.2	6858544.4	3473184.6		4183991.1	8353648.9	12714700.6	55493692.4	50340767.5	2194432.5	16576371.7	13594282.2	32599730.9
2000/7/19	84110413.2	5992431.9	2784309	8875567.4	12723618.3	4516499.9			5307554.8	5862883.8	8515136.1	7021653.1	11578557.8	20102254.7	9559662.6	1641357.1	40138142.2	11660084.6	86438670.4	1908684.1	70878067.9	23952849	63100861.1	5020302	8062592.5	5183858.1	3509396.5	17444530	40472768.5	8832139.5	6652892.5	2612290.8	30829103.6	N/A	1922131.2	4783032.7	8762690.7	5955085.3	3503976.8		6597546.4	7544434.4	12365284.4	39333653.5	52470794.9	5068743.7	12265000.7	3827522.8	24385160.9
2000/7/20	89872711.8	8111587.1	8410437.8	4996925.1	42788624.5	3860271.6			4462283.8	5793400.2	4809246.3	6888547.2	12531021.7	15670652.8	6960485.5	2026838.2	34020279.6	14580023.8	90125859.5	15680520.6	41369443.8	36651675.3	67900866.2	5089626.4	8020368.9	2630117.6	2972732.8	6261132	76272261.7	10634776.2	6062353.2	3596714.4	29878021	9576140.2	2499083.1	3559190	9954797.1	5259872.6	8164480.4		4327405.1	6639879.4	8605011.7	46709249.1	102536225.6	2090554	37861182.9	7894546.4	17546526.1
2000/7/21	155339657.3	5382858.3	5411372.5	10200447.4	22306017.6	4851407.8			2247587.5	3242092.8	3592017.8	9274097.6	12222690.2	10720050.7	8383276.6	1935150.1	27718990.9	13218005.9	82022480.7	2620901.9	44294350.7	49911374.6	38695897.9	7366513	7100044.1	4000276	4917986.3	8402561.2	44282292.4	8730486.8	8588880.8	3157678.7	45323571.5	6036117.7	2661982.8	3713200.2	6624038.4	10445254	5209772		7257357.2	6999672.7	9313268.4	41801619.5	260248870.3	11744552.9	33473895.9	12638034.7	64886482.1
2000/7/24	77180657.2	8347603.6	4191642.2	7924241.9	12223487.3	2921334.2			6698202.9	8629241.7	4535360.8	17459425.3	12465356.2	10610534.4	10064007.4	2616769.8	22296191.6	14029760.4	68492100.9	3496310.2	27228913	40478034	32107458.5	17594872.1	8606696.7	12560025.1	3171948	10884353.1	38865167.2	9894396.2	11205892.4	2809124.8	28586526.8	13896569.2	2435890.2	13684718.8	5873254.6	2462587.3	8043407.5		6416986.6	9615153.8	8254805.8	18665643.1	137929543.4	3870423.7	11347218.4	9611356.9	48011750.6
2000/7/25	68587338.3	5375771.8	3789900.5	5474070.6	20447267.4	19165559.9			4130003.1	3104567.5	3146807.5	14557782.6	25716252.9	13508726.2	6495055	1803141	39591733.5	10376068.1	45219875.8	2318733.6	21981499.9	28949694	44072332.9	9332041.8	5804960.2	2068845.1	2732819.2	7974578	34673347.9	10049990.8	6894601.6	2656531.6	35806975.8	11568563.7	5440122	3663465	4951792.2	1825417.7	4312243.4		4095260.6	6960337.8	7447786.2	23130032.4	58016797.3	17620339.3	8483294.8	7566073.4	25489914
2000/7/26	42938524	6181841.3	15732023.5	9490720.4	52960920.7	21793410.7			3394317.6	5604904	4569369.7	9404768.9	47778975.4	19048987.5	12545557.1	1361481.2	29133463.8	13625412.9	36455994	2017345.4	27215304.2	20513004.7	35074866.2	14364180.5	8260960.9	2263520.5	3000672.6	7663194.1	80166130.6	10914748.7	7274316	3705889.7	42675389.8	12681608	4648079.5	20041194.6	15045843.8	9244106.7	8834388.1		3524938.9	5826305.6	8384032.3	27862132.1	67981053.6	6398118.9	5119174.2	12620615.6	17585715.6
2000/7/27	81318815.8	19463099.7	35660317.5	13888195.9	69729027.1	18967392.1			4536188.2	5410543.2	8470414.2	11166304.5	181446671.3	17272499.2	15448757.1	2052916	45183698.3	15549512.3	55306855.7	10945447.7	50414577	31882846.1	81243477.5	36898749.5	12287681.3	5608142.1	4604888.6	16264840.7	71703389.2	17742035.2	10278986.1	11672064.9	51986088.9	10934210.8	2447714	8681925.2	7816774.2	12825389.6	6984479.8		10943177.6	10939183.4	6570871	42521376.2	115967837.3	27433676.5	6563497	17327075.1	19087696.3
2000/7/28	44829539.8	34240519.4	24861168.5	13258551.5	44321163	42531010.2			2821350.8	4306584.3	5071926.1	22628463.4	85562692.4	12770047.1	10640330	10433626.2	29872577.2	12805264.3	36766040.5	31374039.3	33929509.5	28975699	70332990.4	86016305.2	11602998.9	4094522.8	2800938	7104786.8	46686760.2	11108738	12300189.6	10968658.8	35072927.7	6214424	4461038.6	13241704.4	24393697.1	5503167.1	4871859.9		19859746	5336447	6966766	20501240.7	82378175	29918277.8	6312196.7	7005456.2	17582003.1
2000/7/31	80605292.6	19386123.9	22468407.4	10161903.5	43369109.6	24123291.3			27182016.6	20526352.4	9314664.8	12513956.9	157397620.4	45603364.4	12886547.3	4207247	43294197	15982344.3	31415229.5	13822170.5	35507069.3	22207085.8	48305282.9	24878377.8	13754542.9	4938113.7	4475215.4	7241202	36770109.8	19168685.4	14946307.5	5657979.6	47481554.5	7411338.7	6652264.1	17590701.1	21508892.5	5382857.9	13099292.1		7274360.2	9681306.1	7244849.4	65948936.6	49361463.4	7720756.5	10886458.9	6598827.2	16780397.1
2000/8/1	45583655.6	13505491.8	34718512.3	9129846.7	26299649.9	27377561.5			6154400.3	15951688.1	10207527.5	8538409.1	80716314.8	108355446	48269481.6	6074566	21855015.3	14593130.6	18910949	4601961.2	29723120.2	21852610.4	26438683.4	13466036	7059522.1	4363447.7	4042192.1	5126000	60360409.3	13449531.3	8364217.8	4911001.4	20198898.8	6876655.3	3714457.5	15657218.8	10258151.3	3079073	6054879.3		4611754.4	16585672.9	6061432.5	53814924.1	38679015.6	9829225.6	5574122	7888247.3	33841331.8
2000/8/2	56461613.3	10918568.2	N/A	8066817.4	16962516.4	27172026.1			5086159	12289651.2	5092938.2	7973755.8	51084737.3	30327611.4	29968404.6	3567016.9	18072894.2	11247968.4	17141587.2	5627095	9866722.5	11094689.5	34657852	9071259.4	13491383.3	7962236.5	3696312.3	5115117	100525813.1	31046858.9	9158860.3	3681261.9	28006218.7	4799608	2100032.6	9182672.9	10055952.5	12055028.4	5431451.6		3878918.6	36149808.8	5905794	17530214.6	85176583	16319586.9	12985401	N/A	14343484.2
2000/8/3	49798993.1	8359879.3	156745921.5	8351339.2	23422880.6	15765838.4			5778001.5	14733549.4	5718600	31611237	52434326.5	18432759.9	38915100.5	2425149.8	17327844.7	13941359.9	21322517.9	5362006.3	29025973.7	14622946.4	43531872.2	11363332.7	12058871.8	9936889.3	5966976.1	7275208.9	131684140.4	37780745.6	20433426.5	4815157.7	27724461.7	8708556.4	1342804.2	11142547.9	10892230.9	6661345.6	9501926.4		5196293.1	13873000.6	5035622.8	18904983.8	86570995	19604176.8	8150255	24532004.4	14249505.4
2000/8/4	32881053.8	7294842.8	93990197.9	6957738.6	22039978.2	13757434.7			7650306.4	8632568.3	2861945.2	118055864.1	49411546.3	21591755.6	15840898.7	2755609.2	55091082.2	14513975.5	17350099.5	6589407.3	27764517.8	17985770.9	34764653.2	16345131.4	15516066.8	6239588.9	5932452.8	12911521.9	90607176.9	14295329.5	14745905.2	3208830.4	19677534.4	6672423.7	2069077.2	13417729.4	9570269.8	7413022.3	21877042.8		6087767.4	12892428	7160468.9	19691125.8	59479125.1	3027480.3	7047676.7	41562023.7	13204621.2
2000/8/7	32711802.1	8287361.3	54495552.8	7603129	20466388.2	9068855			6169646.9	8969370	5978668	25565717.9	42671980.7	11504011.3	58393081.9	2675190.5	32601655.4	17606668.6	13586402.4	4956297.4	18880492	12932272.6	45452829.3	9544575.8	7331319.6	3442866.6	4331166.5	5774751.2	59138246.9	12328153.6	14798643.7	28771745.2	24708839.1	9055645.4	1962881.3	11483989.1	35749852.4	4333016.6	38986603.6		4692729.1	8221980	2417154.8	32032471.5	42021403.5	4057151.7	15759576.3	29430756.5	20087675.2
2000/8/8	30102593.2	39581687.1	121071765.8	14639134.9	13327677.8	6491585.3			3953733.5	11754569	4210488.5	45384290.4	41180170.3	11137155.1	64127684.2	1820285	28379993.3	11056606.5	53054228.5	4729277.9	14530284.5	14535267.4	24282218.5	11468464.3	7338170.5	2872130.7	3233206.6	12870122	72929460.8	10661681.8	8852736	10477807.7	35457482.5	4559094.8	5666701.9	8442720.8	38204411.8	5112987.6	17015933.4		5188325.7	8918688.4	3297065.1	21636498.7	38247822.9	23507212.4	13613562	9562181	12084428.7
2000/8/9	29140288.8	27122625	123734145.3	24618113.2	14500537.2	34367331.4			3725043.3	11659764.8	8121860.7	25711583.2	43435098.3	13842400.1	75533909.1	2632633	32965415.8	14130967.6	64322605.2	5806827.7	16518920.6	37376582.7	24763362.7	11027893.9	8946587.7	4268852.8	3722123	18244928.7	218025943.1	10475048.3	13404750.6	10295157.8	38344006.9	8308009.5	10883817.3	9156205.1	23294397.6	1711219.5	22385038.2		15266533.2	11219936	7885943.8	29483574.8	55803751.2	12762233.9	11778908	8011156.1	9629450
2000/8/10	34016531.2	16884575.4	67949192.7	10676014.8	21011253.3	33699282			5199937.7	14990094	10486378.4	30828090.4	32610584.7	12290480.7	40029186.8	1816150.8	50407151.7	33306750.9	39677967.9	9186872.3	28470843.9	19335808.1	26078461.4	12656158.2	6503381.9	11291642	5288493.6	25424916.5	138032581	9253401.6	15258605.3	77359153.2	16220409.8	18888507.2	10807033.8	37052864	25812193.9	5948304	15362580.3		11101011.4	44429818.3	8300308.7	30623634.7	81007248.7	15179520.6	8174450.7	9171513.7	12955142.3
2000/8/11	32224299.4	7297418.6	43569825.2	5322097	14197489.1	15993813.1			3914701.2	25360294.7	N/A	12015735.1	26267336.3	14617833.3	24600548.8	2136915	59740427.4	17436568.8	19594917.3	3518374.4	78395350.5	16418472.6	23081634	10562262.2	7407729.4	14016970.1	4894237.6	20865875.3	105037385.2	13766376.2	10223836.7	24218403.2	15701439.8	9370432.9	5432361.6	32187327.8	13271082.5	2709134.1	10093783.3		19007834.4	23193709	10175935.3	27564674.2	68569846.6	2658701.4	7793579.7	25687088.2	8955452.5
2000/8/14	61028100.2	8577926.7	43865891.5	4830879.5	10283727.6	16254908			5903487	26696166.4	8010167.8	13471904.1	25824134.1	11093630.8	15979692	2337369.7	216121890.4	N/A	19527758.1	3463291.1	54086301.4	23870393.7	37511363	10006787.3	6999606.9	15082958.7	4593349.1	34099518.1	45107353.5	12744333.9	7160270.3	24270057.1	11351876.7	8885577.3	9667364.2	41616654.2	12006123.2	4483151.6	6182016.7		10550272	20735651	14422726	40063877.8	48423263.6	10283486.2	5241179.7	28060137.4	8279787.2
2000/8/15	68743575.2	9287460.9	46618615.7	3742308.7	26559161	16400032.3			6433934.6	18400872.7	11219206.8	9186933.4	19056243.2	9547143.8	22304096.3	6328260.6	62128636.6	10528615.3	13232656.3	6678502.6	46731399.2	20010791.2	18779668.6	20813025.6	8082303	13672118.1	7586182.8	20333837.2	31564485.5	8728952.6	28835476.4	156296632.8	11921954.8	5685093.3	4426316	44179505.7	26556335.5	3215056.1	12181014.9		5463780.1	13207838.3	24675942	21944042.7	24297186.2	6584957.9	3402245	28928869.3	19365406.1
2000/8/16	57029327.2	8502297.3	57311098.1	5711619.7	15668339.3	15671939.7			2911864.5	30047762.6	11688365.2	12183487.4	22402562.5	14790742	21070900.6	2624459.3	38847230.7	10234938.1	11891004.6	10524707	18452803.5	11405318.2	19686186.5	33706494.8	5679504.4	3418418.9	10376522.1	11817712.7	87912622.6	13777549.3	38624097	76529328.2	15046399	8031142.1	2703590.5	17738256.8	81054593.8	4913719.7	17118202		4440605	24511832.6	12674659.1	19600885.2	32288477.9	10369147	2900754.6	40700159.5	37417281.6
2000/8/17	41628372.3	8904145.2	34475559	4846150	12471272.1	17205494			1935293.8	16633190.5	9978517.4	10341990	64667007.5	12436606	21806019.6	3125748.7	N/A	13920337.1	16798243.4	7232162.8	14320469.2	11758380.4	18651041.9	18468326.9	7054440.4	5150144.3	22723598.1	12682058.9	39510658.8	16935953.8	11089329.1	43245049.1	22884649.6	12764020.7	1850673	14931886.1	26605811.3	5520619.4	8731043.6		6954823.7	13973276.8	6193904.1	21923469.5	24722338.1	3122165.4	4397098.8	3200168	26955174.1
2000/8/18	24487929.6	8007877	41905997.9	14210680.7	15244725.5	11252465			2516468.2	16676163.6	6869054.4	17317536.4	35417643.5	13751175.1	78612439.9	1937696	33574958.5	13117490.6	16929790.1	4109283.4	21836100.2	33076092.4	23980899.9	51726932.8	9148635.4	4058509.9	11929753.6	14079254.7	29361982.9	25058335.9	10310356.8	37481619.7	28492543.4	4163710	3262018.7	10688603.1	67502491.3	4771403.8	9037646.1		4866078.2	18430274.6	6429253.7	20411790.3	26906051.1	1207242.3	5351435.9	4046802.6	20778156.6
2000/8/21	35062663.7	25165700.4	33026585.7	28219989.8	12456624.8	18117596.9			5712106.7	14225339.4	6826047	34445054.5	90429881.6	24247351.4	142306313.5	2812626.1	59897045.8	20557808.9	17540470.9	3537931.7	N/A	34030700.1	24868731.6	38562735.5	11355328.5	5643122.8	8232927.7	36799788	41561510.1	10355323.9	17645621.2	15243100.3	21769701	7343184.4	4654239.9	17339103.7	55564449.9	3841644.4	11507756.2		6458215	26271276	6312809	41039443.6	42318714.5	4593057	6491389.1	4371086.2	16575643.1
2000/8/22	60986661.2	13252055.9	26917906.1	17991344.3	13617263	10807827			3159045	10237238.3	5906263.4	22002336.3	52718218.2	19607183.1	79979568.3	4481490.7	32725282	17778658.4	25329350.2	6246306.2	39725933.1	28841966.8	29664691.7	33326612.7	8808869.8	4775452.9	15032565.3	36816666.5	97235182.4	8601941.9	17103768.9	9576850.6	24240234.5	14069921.6	4407795.7	13106333.9	32019676.9	12606271.3	23315466		9396906.1	17970005.6	7637721.6	25774019.2	69577557.9	3176517	4480387.3	8305507.3	19143235.4
2000/8/23	87008720.4	16946076.2	48642625.6	11918793.2	23498967.6	22050525.6			7851386.6	8772035.7	10657244.7	28106630.4	85832782.5	28578933.8	85347047.3	5113200	59471728.5	28677228.1	30952562.7	7528715	39501043.9	53897602.2	61587850.9	39940287.1	16084101.9	3748902.2	11833145.1	110614964.2	92482419.6	42837456.9	39893581.2	12228740.1	65784092.9	12072593.5	3629993.6	26160694.3	48677488.5	7330222	27284442.1		9922364.5	25596963.4	20821773.1	39562731.8	54082565.1	4400013.1	9766842.5	8234348	28441487.8
2000/8/24	55920034.4	9662477.5	16719091.5	32591300.8	11818979.7	9738252.6			3185139.7	13785159.2	8066427.5	14680229	41138668.3	23881830.9	40472674.2	3201673.9	32553728.6	17993419.5	21409071.5	3352260.1	23320951.3	29894911.5	36986479.4	30333549.8	7434781.7	6000859.8	14182074.6	88407798.1	54583302.5	47560899.4	26552269.6	8576783.4	25968590.7	18903231.7	2003794.6	12252448.1	25723931.8	3259486	12869632.1		6996848.1	14219558.1	9597278	20392764.3	43887183.1	5871361.8	3424461.1	5501551.7	13949913.1
2000/8/25	36107438.9	19078999.9	28932506.4	21325022.2	8944246.4	16230003.6			3075492.7	6303062.6	5395093.9	8524371.4	28355486.7	14031371.2	21983986.2	6093591.2	20609183.3	12933884.7	24986071.7	4320410.7	11301887	13071908.9	24991633.9	22933872	5639457.1	18955530.9	7714407.4	32585284.9	25409869.6	14464949.6	47495508.6	5820406.1	21673693	21413192.1	4431678.3	7155981.9	14661972.6	3855724	6973291.8		3665299	9503831.6	5703278.9	19181683	39396946.1	5379760.3	3812442.1	5091357	8459482.4
2000/8/28	35397565	52982386.5	57909721.4	21916264.7	13254704	16025132.9			4409720.6	4554506.5	5008814.2	13952385.9	56351797.5	19084072.3	28765772.6	2760689.2	65212426.6	18630416.1	62321370.6	2674971.8	28233659.6	30011793.8	20361416.4	31641574.8	8365748.2	34546495	29091383	35853753.8	30151748.1	10909809.6	20011116.8	5303695	14847572.8	25619448.8	3146950.6	9464440.3	21167219.8	4131370.2	8067412.9		5573314.7	9718048.2	6400363.4	21495467.4	49560946.6	3484556.6	4701455	10039762.8	11097996.3
2000/8/29	35291832	30443949.4	87859604.1	32915691.4	14856238.9	25986731.1			4096572.9	5745179.3	7713043.9	21667745.7	43455323	10475418.5	23885719.9	15148270.4	234015471.6	12567500.3	75475493	4712159.8	15552754.4	43611045.6	25891272.5	18051077.4	6227681.2	66108129.1	27442361.4	22777207.2	32083405.2	12133351.3	20636116	9325793.6	16107477.6	41499173.7	3521510.2	7390452.5	21765866	1257396.6	8067118		5065558.2	12097361.6	17148715.2	19466839.8	35180576.9	11055610.3	3746708.2	5710713.6	9082524.4
2000/8/30	26404439.6	40832471.1	34723097.8	18869006	15600124.2	34351831.2			4985517.3	6194568.3	12725820.7	75871456.4	36886331.9	10852210.3	27517172.6	14724465.3	121159345.1	10710611.1	39998762.4	9163088.4	7689966	33628710.8	164607379.3	18411860.6	11362139.8	15460687.5	30796032.7	28316098.2	18776459.8	8883253.2	15797128.8	7762768.6	23587214.8	29059132.3	5547596.1	7883412.7	19358017.4	2164590.9	6958043.9		5210013.2	10158537.3	11840658.5	15152891.3	36858160.2	10218389.8	5439320.6	10252961	10396014.7
[truncated: 5,659 more rows]
[truncated: 672 more columns]
