# Supplementary material for: Can systematic skewness factors predict future interest rates: Evidence from China
Source: PLoS One. 2026 Feb 5;21(2):e0334345. doi: 10.1371/journal.pone.0334345 (PMC12875505; doi:10.1371/journal.pone.0334345)
Supplement: S1 File — Data1.zip comprises data such as the monthly price change of the SSE index, dividend yield, daily stock data and daily price change of the SSE index. (ZIP) [file pone.0334345.s001.zip › Daily stock data/Daily trading volume/Daily trading volume:pub.CSV]

	000027.SZ	000037.SZ	000040.SZ	000155.SZ	000407.SZ	000421.SZ	000531.SZ	000537.SZ	000539.SZ	000543.SZ	000544.SZ	000591.SZ	000593.SZ	000598.SZ	000600.SZ	000601.SZ	000605.SZ	000685.SZ	000690.SZ	000722.SZ	000767.SZ	000791.SZ	000809.SZ	000862.SZ	000875.SZ	000883.SZ	000899.SZ	000958.SZ	000966.SZ	000993.SZ	001210.SZ	001258.SZ	001286.SZ	001289.SZ	001299.SZ	001331.SZ	001376.SZ	001896.SZ	002015.SZ	002039.SZ	002256.SZ	002479.SZ	002608.SZ	002616.SZ	002893.SZ	002911.SZ	003035.SZ	003039.SZ	003816.SZ
	������Դ	���ϵ�A	��������	���ܶ���	ʤ���ɷ�	�Ͼ�����	�����A	���̵�	������A	���ܵ���	��ԭ����	̫����	��������	���ػ���	��Ͷ��Դ	���ܹɷ�	�����ɷ�	��ɽ����	������Դ	���Ϸ�չ	���ص���	������Դ	�����³�	������Դ	����ɷ�	������Դ	���ܹɷ�	��Ͷ����	��Դ����	��������	����Դ	������Դ	������Դ	��Դ����	������Դ	ʤͨ��Դ	��ͨ��Դ	ԥ�ܿع�	Э���ܿ�	ǭԴ����	���¹ɷ�	��������	���չ���	���༯��	��������	��ȼ��Դ	������Դ	˳�ط�չ	�й����
	�ɽ����(Ԫ)	�ɽ����(Ԫ)	�ɽ����(Ԫ)	�ɽ����(Ԫ)	�ɽ����(Ԫ)	�ɽ����(Ԫ)	�ɽ����(Ԫ)	�ɽ����(Ԫ)	�ɽ����(Ԫ)	�ɽ����(Ԫ)	�ɽ����(Ԫ)	�ɽ����(Ԫ)	�ɽ����(Ԫ)	�ɽ����(Ԫ)	�ɽ����(Ԫ)	�ɽ����(Ԫ)	�ɽ����(Ԫ)	�ɽ����(Ԫ)	�ɽ����(Ԫ)	�ɽ����(Ԫ)	�ɽ����(Ԫ)	�ɽ����(Ԫ)	�ɽ����(Ԫ)	�ɽ����(Ԫ)	�ɽ����(Ԫ)	�ɽ����(Ԫ)	�ɽ����(Ԫ)	�ɽ����(Ԫ)	�ɽ����(Ԫ)	�ɽ����(Ԫ)	�ɽ����(Ԫ)	�ɽ����(Ԫ)	�ɽ����(Ԫ)	�ɽ����(Ԫ)	�ɽ����(Ԫ)	�ɽ����(Ԫ)	�ɽ����(Ԫ)	�ɽ����(Ԫ)	�ɽ����(Ԫ)	�ɽ����(Ԫ)	�ɽ����(Ԫ)	�ɽ����(Ԫ)	�ɽ����(Ԫ)	�ɽ����(Ԫ)	�ɽ����(Ԫ)	�ɽ����(Ԫ)	�ɽ����(Ԫ)	�ɽ����(Ԫ)	�ɽ����(Ԫ)
1997/1/2	23417881.5	7534265.9	16566417.6		48058715	7731385	9955086.2	11717886.3	26280361.8	16921163.5	17777438.6	24792973.5	9072742.5	11871405.2	17966436.9	13243087.7	8776637.3
1997/1/3	23961093.9	6878792.9	28667515.6		17653380.8	7075848	13058792.7	13928737.9	80637799	17380370.2	18864751.7	22104598.4	7377608	10863076.5	10962305.5	13078978.9	12429371.3
1997/1/6	18351122	5681974	12901277.4		9885895.7	7582097.9	7166774.1	9140611.8	47754512.6	11125243.7	12327925.9	6847638.9	3824715.5	8203455.3	13697590	8996476.3	5415670
1997/1/7	16912412.7	8187745.7	19164834.6		11358668.3	7756732	7418709	10983267.5	34387073.7	13736127.2	13793109.4	7493868.4	4568156.5	10543189.5	14091617.4	9259244.5	6548513.1
1997/1/8	10011804.2	3455186.8	12137224.3		6727839.4	4975467	11567505.8	10227003.1	14950688.3	8992258.3	14303979.4	4666902.8	3247189	6094457.5	9489044	11019613.8	4003691.4
1997/1/9	9170917.8	2705942	14335587.1		4315717.4	3055240	7288342.7	6184842.1	14665089.4	8069310.9	14914495.4	3089870.3	2257070	27776045.4	27709725.6	4570631	3125075.3
1997/1/10	10338742.4	2931254.9	8586337.2		4334222.5	2782407.8	6997001.6	11643636.2	17812062.6	6142860.8	9871672.8	3185034.7	3402178.4	14417673.5	N/A	5588452.3	3259928
1997/1/13	19958533.9	5556814.8	12669994.2		8754030.5	6413475.3	21280397.2	32368735	26145108.2	15029390.3	32351426.1	8316043.8	6951229.5	10194115.8	24387208.1	11652816.1	7074668.4
1997/1/14	10998964.1	4708583.6	12208306.5		6270804.2	4757114	12264122	56491431.4	16652876.6	11803449.8	21376464.3	6260623.2	4811669	10189214	23159011.3	16059100.9	4829805.4
1997/1/15	6996802	1796946.7	7387248.2		4774845.3	2715824.8	5221584.6	28445801	14804075.5	6349995.9	10203930.8	4573904.9	2728068	6867770.5	19089351.4	8028641.1	3108593
1997/1/16	11303914.9	1850177.5	7371648.3		3930256	3448279	6839377.2	37101021.4	20096476.6	8457017.8	7365277.6	2677374.9	1736301.4	8957074.5	8220417.5	7412990.5	2574877.2
1997/1/17	31745169.1	3997789.6	11496614.5		7548399.2	20361807.1	6245944.5	23624957.9	112601932.4	20417869.3	22225436.5	7841262.8	4419319.7	20591961.9	5296908.6	13160483.6	2644858.6
1997/1/20	70891362.8	8997614.4	15793181		6141813.8	10573222.4	19022741.9	33992001.8	51181793.7	29398905.7	53133048.6	5882804.2	6553878.4	17448181.6	11390791.8	19972870.2	2662262.4
1997/1/21	44567528.3	16632299.8	16236294.3		3883119.5	5600642	11931752.8	24051484.8	44580095.8	15355955.8	34414629.1	6806284.4	4322291	14426450	8161323.6	9331982.1	3270574.8
1997/1/22	32148351.6	24675558.1	22781439.8		6501497	11360387	23686362.6	14546749.4	51866091.7	22105195.3	20803462.3	6554131.6	5254815.9	25261941.3	7744273.1	22679270.1	4023500.2
1997/1/23	50862145.8	19077540.4	31602875.6		8075451.8	16973933.3	30767654.3	15224684	82483578	32629115.8	23663041	22329251.3	12213434.4	31090300.2	23801174.3	26661245.6	6190819.7	187087304.5
1997/1/24	37311235.4	12138823.1	25443142.5		15804133.6	12155687	19691217.9	11531197.8	59835714.8	24241074.2	61001385.5	10561592	6748257.2	18908397.7	41650665.6	19364338.3	5922111.8	41185624.2
1997/1/27	64982892.2	8963435.2	55706634.8		11303710.2	18064806.8	20444411.6	16346641.9	48969951	39779101.4	58534163.1	17239409.3	8905732	16244981.1	75411156	19502925.1	6074163.7	21552139.9
1997/1/28	31858943.8	7059827	30685702.3		7209424.8	23244566.5	20635877	24535062.3	22615826	20525684.1	37695630.4	18424839.1	6289486.1	17224970.6	35755236.4	11404169.9	7305620	10038245	73097887
1997/1/29	37902038.8	4466072.1	41804575.9		5710521.7	8327527.2	14228567.7	34390841.1	98362870.8	16309356.7	28444203.5	15077910.4	5305988	11680006.9	15996196	19085158.2	6195101.5	10586417	18348820
1997/1/30	32791848.2	6855193.3	29060351.7		9247541.6	6769509.2	21026288.4	18194914	62134142.5	17704884.6	35625333.7	19117873.3	9552090.8	29331495.4	13650961.6	17839141	3894331.2	11704781.1	8408234.1
1997/1/31	50520941.8	9525748.3	38261009.3		7614808.1	5851205.7	21568496.7	17886372.6	43664157.8	26633869	36745379.4	15869499.2	7620336.3	19208038.9	13334574.4	24937456.3	5397443	9822473	5073931.6
1997/2/17	34691875.4	3354158.4	19555210		4464349.8	3527664.5	11445090.4	7306618.1	32030561.3	14188758	16620425.4	19349085.1	6670552.5	11836892.7	10883663.1	14266139.3	2305032	14925725	4232877.6
1997/2/18	74142795.7	8873370	54483105.2		7232888.5	8682462.7	30640749.5	15044033.1	62900642.5	24420986	29353255.3	19782557.8	8344362.5	28216043.9	21920795	18746050.6	6769128	13628125.2	4869521.5
1997/2/19	49838533.4	6100012	25245541.6		6074608.2	4733631	24011371.1	12048089	44495944.3	17423730.1	25457561.9	18783363	4812125	16064880	18684511.3	14817579.6	3944354.7	12436047.5	4005706.1
1997/2/20	74392588.3	9054278	32445589.6		9352426.8	8752912.8	27003920.1	14863189.6	53148848.1	29009028	35182012.2	22634042.2	10224558.1	25526915.5	36152540.9	19159693.2	5776798	15075675.6	6559032.2
1997/2/21	41860345.1	7366916.5	18171866.4		4780773.7	3087637.4	14611194.2	12895057.6	34796539	14440330.7	25987753.2	9416916.2	4187096.2	9471048	19950473.8	9716525	2230087.5	6075890.4	3336080.7
1997/2/24	45518809.6	9230244	22556646.2		5600188	7966082.4	18983764.9	29238307	21943455.4	13772658.3	34995208.5	7668470.8	4524317.7	8683797.7	11315875.7	13213264.2	2854710.9	6824790.6	6440596.5
1997/2/25	37701506.7	11130083.4	23309233.4		4544378.9	4464960.9	14243701.2	16281463.8	35633086.3	17114589.5	23843076.8	4970012.4	7291678	17287434.8	40873159.4	14700498.8	4956822.7	5258673.5	6109943.5
1997/2/26	41126763.1	8345805.5	16199336		7477598.3	5032464.9	19254426.5	15537128.6	18847324	23342506.5	33141862.1	7983347.6	9437135.8	9332644.3	33781687.8	22101048	3292668.5	6580830.5	4307246.4
1997/2/27	49619156.1	14812501.9	53220148.4		10274962.5	10140911.8	32991051.9	29122744.2	26116260	43411768.7	49828923.1	11772883.2	17460648	9691242.8	23546236.6	41775676.2	6883308.2	10176002.6	11919270.4
1997/2/28	85518978.8	22128544.5	109854881.6		7777660.2	4661726.1	28927567.6	21313199	25998762.9	57807767.2	30221937.9	21144800.6	18038446.3	10545045.6	39795130.7	39011178.9	4347078.3	7864395.2	4235644.4
1997/3/3	52658858	18757402.9	75705472.3		15332229	14530270.4	53442938.4	44034952.8	73046736.8	72706781.9	56240661.6	28959020.1	23607655.1	13040918.2	39748246.2	34332221.9	10175333.5	14941233.9	9188365.4
1997/3/4	41293999.4	14707606.2	49837795.8		18726333.8	8573634.8	58414613.7	31337851.9	43217106.5	46187118.4	55712751.6	20637374.6	21684122.5	24426061.4	29673306.3	35120806.8	13915513	18524013.5	17668022.3
1997/3/5	36929976.8	9161948	28800720.4		8898720.5	11518241.7	57422367.8	20949591.5	32249685.6	30457163.4	30814587.6	12473418.1	15641968.7	15252639.3	22316128	24053357.3	6318449	10047784	8612766
1997/3/6	22207207	4994431.8	57600776.6		6890272.9	6764076.7	26452424.5	13837149.9	17410536.8	21728989.7	21548269.9	12306314.2	18847284	7395922	12037372.2	12663774.1	5572771.5	9776949.7	6727551.1
1997/3/7	22895835.5	6072121.6	34018235.5		6940056	8887772	18420830.5	11935266.6	60361393.8	19942132.2	30751576	31330593.9	19220479	12299581.6	9495161.2	8784157.4	5176415.7	48085456.8	8296458
1997/3/10	27592801.8	4809145.5	35421389.6		7445645.6	6181489	13624703.9	10153131.8	22856505.7	14879752.5	13973963.4	12624915.2	13611040.5	13319918.5	14183757.2	8843568.6	17490394.9	19765374	7382120.9
1997/3/11	30301799.5	7741797.8	42589439.5		16081091.6	11268888.3	16149221.1	12867881.9	32294640	27227346	20876824	10043742	12923735.2	17818997	37362149.7	49507758.4	17485537.2	59137911.8	12447005.2
1997/3/12	44507599	7899555	32166328.6		31717043.1	7430813.2	16337537.3	15127744.9	65785949.4	24118125	42962785	8052403	9913503.3	44472695.1	39581350.1	65290844.3	15145517.5	33983398.2	14136652.5
1997/3/13	28117332	28566766.3	32543145.6		25335554.5	18854318.5	27497967.7	11229054.4	33068382.7	38619054.6	20739077.9	8417918.8	8498800.9	34088648	23022099.4	30959624	27260389.6	22803487.4	31285736.3
1997/3/14	29230956.5	18173492.6	33086086.5		17073189.2	21439120.6	12431739.5	10257399.4	38424453.6	65887481	21272346.6	13926934.9	6304121.3	32957603.3	13626315	16964442.1	9920827.5	21851578	19508042.3
1997/3/17	78935318.4	50905000.8	48818827.7		37703815.6	13692919	21542856.1	10941708.9	157628633.6	70423579.5	22438451.1	15014188	26795003.5	57382089.1	18051457.8	49262644.9	14170801	31539305.8	25776185.4
1997/3/18	49025056.8	49905889.1	112803271.5		13865738.5	11847482.4	16043853.5	8658915.1	135595887.6	46453426.4	24160400.6	13293092.1	26334981.2	30328107.7	27149879	49298836.8	9838468.8	27675758.8	38461117.7
1997/3/19	29064033	19302219	48806468.5		11305906.9	13822809.2	12305271.4	9356751.1	98717457.9	24701065	16608480.6	7151363.2	24861572.8	23561292.9	19601894	13764415.8	17043230	55196251.4	42823322.3
1997/3/20	52699522.9	15127267.9	34042809		14461075.7	24904755	28652606.7	14460696.4	58904616.3	25171689.9	22090035.1	12442712.4	27510533.3	21385708.3	13284173.8	16779959	30310439.9	34590298	25080354.8
1997/3/21	26420194.2	13110483.4	24735262.3		8270511.8	44154061.5	14665546.8	9667617.1	46004209.8	23504881.5	15756051.5	9224195.2	26272068.8	21731698	14689636.4	10692934.3	53586114	33031747.7	16272414.3
1997/3/24	87225959	17082995.3	113953676		12806747.4	20544257.6	25233767.6	34972196.7	67605084.7	33550796.8	53001025.5	10461375.1	29896333.6	25554650	40446605.2	15346240.8	46887956.5	32527394.9	23184772.9
1997/3/25	76706793.9	19781813	69430628.1		13793914.5	12947911.2	27208739.9	20289430.1	205747035.9	53615813	22465544.2	11732281	13979447.1	23940495.3	130580795.3	22856778.3	17374400.4	21045989.4	29422691.6
1997/3/26	58522631.8	13412973	69764584.8		22517279.2	7155800.3	62482474.1	22265517.8	175179601.1	78974845.1	36150670.4	11354009.1	9034069.8	19589379.9	66810090.9	32375270.6	11872326.1	17527002.9	17238522.1
1997/3/27	57467826.8	42456115.2	110006072.7		23095024.9	25766985.1	34988069.1	53654798.4	102480472.5	53169901	69903463.6	20372153.2	27509066.8	15300291.7	29700969.6	19172219.8	10050840.4	28551149.4	13230118.4
1997/3/28	45087823.7	21816305.8	55365307.2		15140753.7	38111787	18716971	20677027.7	71526878.4	30679785.2	29850127	10125408	57350761.5	13282841.1	22752886.5	13415450.3	7208595.3	95881404.9	12769248.8
1997/3/31	101117723.5	21009206.9	63748641		15486378	22058530.4	27670108.8	26689248.8	61109413.9	34611944.5	41441376.7	18539237.4	20792823.3	11510352.8	15784359.1	12792209.3	8646315.1	50749281	10417542.3
1997/4/1	49206392.5	13276321.8	43965415.2		23085443	36172428.3	46482655	22450417.6	89273832	23435066.7	45745032.5	23314587.7	15866308.3	38345121.1	13913206.5	12251910	13371976.2	20370205.1	8660061.3
1997/4/2	36103900.2	17860753.6	48077682.6		13378851.4	14209541	30230486.6	26154040.8	65410980.8	18295264.6	38275138	10438816.2	9965894.6	26978090.8	23535608.9	12813496.2	8627651	19177854.8	9417744.1
1997/4/3	41878385.8	14292028	30860999.7		5452443.8	6795538.2	19739405.5	13697733.3	55767160.6	18424579.2	30192308.3	9655080.7	7360962.3	20807365	11992100.4	12836903.9	6055582.4	17230712.1	6215881.7
1997/4/4	46181853.9	18646492.6	56628702.9		10404752.8	20134176.1	31178737.4	15939297.8	98074610.8	23790869.3	25020863.8	8701950.3	10031422.2	55118748.3	21488492	86274395	5866515.1	20355467.1	13604259.5
1997/4/7	61033670.8	20859139.1	73198851.7		7800777.2	19410144	23619503.6	11372835.9	119670907	32297630.2	54508490	30824569.9	11410407.2	61846820.5	78466049.8	63799584.2	8881432.2	15383180	15305007.5
1997/4/8	52243077.8	13012256.5	49863588.8		8236443.8	19256833.7	15990994.2	9843908	63161491.8	22695325.5	27939491.8	11054045.2	10520315.4	49267485.6	32659526.5	38825389.1	5118358.1	13258334	9794275
1997/4/9	38755408.7	11260143.2	90409346.6		24211141.3	15334830.4	14074557.7	11847054.6	51973580.5	18977348.9	43587006.6	11340495.5	9209744.4	47841464.5	26436618.6	31700398.2	3419991.2	14568123.5	12284946.2
1997/4/10	51394357.9	11240564.9	64372609		7964715.6	9780219.7	12778700	10060821.4	146156167.1	23538140.7	24035447	9446507.5	16311819	34818932	20182697.3	36218621.2	4985180.5	26575968.6	60606904.2
1997/4/11	41094962.6	7232455.4	94827575.5		6941505	6923473.3	15157709.6	8105494.7	88048955.1	20141156.4	21305012.8	8711924.5	10382753.5	31952693.9	16171597.7	21091387	3414047.5	15004147.5	81874426.7
1997/4/14	26410433	5966539.2	179314488.5		73537521.3	4681492.8	12570946	7522982.1	97088974.5	18791288.9	22185945.1	20603915.5	8998080.8	22066975.3	13641893.1	10095219.6	3930471.2	15923686	62475758.7
1997/4/15	27267770.4	4473032.3	77199781.6		46976612.5	4110959.2	17769664.8	8603374.5	39243875.6	68150298.2	21960933.7	49491822.5	8164227.9	24469418.1	10531820	12906163	6229341.9	11726280	27875802.7
1997/4/16	68091863.9	11292374.8	58909957.7		39655210.2	4357505.7	60585905.6	10376782.9	76632571.4	168461512.2	60195657.8	23811600.7	8061614.3	42773015.9	12029821.5	19071383.4	3292811.5	11937112.5	22550733.1
1997/4/17	99745837.6	6993325.9	56365886.1		17669377.9	3534951	29169141	18424195	41709639.7	93358266.6	44634418	12440041.8	17803018.1	32355520.3	34982958.7	15620202.2	4360646.1	8116538.8	17165392.2
1997/4/18	45937211	5583887.7	97810741.1		12598926.5	3896471.6	52129593.3	9557317.5	46067652	63540208.2	19923829.4	16802656.4	7171920.5	33153899.7	14900475.7	22612410.5	5661800.6	11261699.5	14760746.3
1997/4/21	85576859.1	9307687	128425585.4		30229615.6	5415548	56971248.6	21057966.8	93619287.6	67358219.3	94039160.5	28340312.2	12181858	37935526.3	38804874.6	21288858	4461587.9	21149503.2	40711735.9
1997/4/22	164086333.8	5954814.4	68488781.3		53346909.2	6364887	28845987.7	51243590.1	97802363.7	54622717.8	157211637.4	47826639.8	6195730	22493873.5	19430807	19743313.3	3173736.2	13497098.8	16150574.6
1997/4/23	134055753.9	8886305.7	92591631.8		43603573.5	11750725.9	19495201.9	100118974.7	117168388.7	47052696.7	60645801.8	19093836.7	14799164.3	24133660.9	49700572.3	20533534.5	4844245.2	19092667.9	17645568.4
1997/4/24	101661892.8	10276861.6	126689485.7		22619142.3	5438935.8	20347516.2	87642761.4	96983608	41618232.5	43308350.4	18315273.7	17697266.5	26280130.4	93612789.1	40398087.7	17594759.5	14226506	36542854
1997/4/25	179690168.1	10443309	101575980.9		19231745.8	14796652	38625557.9	44243174.8	189724903.7	44434212.4	44871907.1	18683726.3	11145157.1	53444635.5	77378926	42660846.2	8295040.2	16603054.7	62407357.2
1997/4/28	248353333.3	10354281.2	89513729.3		12514378.8	10932665.1	27542542.5	56469117	208780211	75498919.6	34587219	13862858.8	8728422.1	54506559.4	N/A	77529697.7	4850885.5	20602633.3	48717041.7
1997/4/29	155324193.4	8164850.6	65763845.2		N/A	14915566.4	28273374.1	92779157	229653095.9	35687950.2	55052435.5	9004367.2	8552080.6	25197166.3	28571320.5	51735143.8	4991564.2	10778349.3	30901705.2
1997/4/30	155932350.1	9641755.7	42057052		6217602.3	4907799.8	17446970.4	86072383.5	117357461.4	47962216.1	29061517.3	11350744.2	8138816	28991071.8	34875513.3	28776451.6	3416078	8384768	18837182.2
1997/5/5	228465059.5	32323972.4	78433950.8		20931454.9	7269600	36098951.3	79821064.5	210414999.3	219128414.8	N/A	18066508	9247040.1	40200512.5	42246652.2	56410923.5	5858616	20215633.3	31282508.6
1997/5/6	204343847.7	31506441.1	144832039.9		36090162	14529507	38453755.3	60376449.9	263213515.6	187303838.4	62724835.4	27037102.5	12542664.3	45566942.2	84610298.9	103225554.9	8837254.2	32407198.5	40970163.9
1997/5/7	573472483.4	32211516.8	98755479		20719325.7	11237236	60287366.4	51493110.3	306395786.1	102813709.9	47588827.5	46874592.1	29162300.4	54997690.3	61182908.3	98602749.9	19100075.4	23175158.9	47162088.6
1997/5/8	410829633.7	20462212.3	88649204.3		15579016.9	N/A	133104272.9	44448180.7	189650746.8	84535936.2	35917234.9	22061409.8	12272467.2	60935147.6	44529357.1	112257674.3	13031459.4	15952530.4	28921603.3
1997/5/9	403046743.7	17064899.1	N/A		17444183	20461159.6	137849828.6	41602344.4	233172745.8	75175212.9	32922809.1	18218641.6	8066972.2	42537201.9	40210713.6	59116625.5	16803105	10532612.8	24807092.7
1997/5/12	433252671	53472514	81137104.4		26364974.5	30508848	61309906.6	85129416.4	253510045.8	115004983.7	101968216.2	26556197.3	12746648.5	46869806.9	37325320.3	98869716.1	20202321.8	19096412.4	31088175.4
1997/5/13	230666341.2	62170965.6	66662745		11372952	9756779.8	144652579.5	70221850.2	145680357.5	78144426.9	51710297.1	15467778	11157344.2	33544364.6	25064933.2	65146817.8	15857087.7	11198075.3	14081730.3
1997/5/14	244247685.8	27254280.6	55587400.1		8245947.1	10181138	66982563.7	34682553.5	137090961.5	51867599	26224053.4	11672767.4	13214636.7	30704147.1	20292186.3	38405658.6	9211080.1	9528525.2	13926706.6
1997/5/15	247455356.4	21692491.8	38098809		6815484.2	13731418.2	52068679.9	23575982.5	116693061.9	41814818.8	23675012.3	6550785.8	11592209.3	34423094.3	13410464.1	28544302.9	9075189.2	6137139	23915922.2
1997/5/16	167646769.3	19850837.3	64124662.7		11940107	14597510	57857066.4	25496736.1	N/A	51377216.6	26872182.1	9210306.4	7717432	N/A	16380329.4	32410142.2	19575325.4	9729045.1	40116213.3
1997/5/19	47612657	6277845	24619441.3		5258735.2	6475655.2	24078353.8	17216791.3	42139762.8	20833301.8	14066853.6	4565408.7	2364727	23464675.5	8167676.7	14740902.3	10364602.5	4720398	10983805.3
1997/5/20	267065095	7925704.1	26571347.3		3507079	5739182.8	22965067.2	15015715.8	122732863.8	21340350	13894339.5	4644991.3	3304061	18778487.9	11525422.6	27104413.7	11994791.2	N/A	14147812.1
1997/5/21	222804575.1	6501801	20257852		3615909.3	4599593.9	20385764.4	9302236	88583699.9	20221930	12339208.5	5993253.4	2700169.6	15425143.4	26334499.4	10040314	7873070.5	2506767	12582494.5
1997/5/22	93834153.4	4920388	26219580		5972868.4	43509794.2	16295295	9495591.5	110113868.3	22821084.7	10225805.1	3133350	4305149.4	21392985.5	14461399.6	11824545	4467552.6	5682824.6	14113648.3	149800195.1
1997/5/23	138709133.3	6925427.5	22714733.2		3833836.8	13555477.6	15658078.6	8988863.3	75592917.3	17267850	13159047.8	5045663.6	1949584	13461055.5	9017993.4	14065016	3994127.6	5855414	9382002.1	77297427.1
1997/5/26	62276037.8	4224647.5	15764420.6		3239337.5	2661559	N/A	5865428.7	115837366.1	12761044.9	8801802.9	3907402.4	1471171	16180251	5358150	8581556.6	4521152	4202045	7974094.4	62725196.4
1997/5/27	113180724.5	8426834	29179471.4		3207751.5	5245334.5	19273858.4	12069148	118862397.2	17728277.4	11683159.2	4174651.5	4991951	14205357.3	6968061.2	15152204.9	5515930	7819282.8	6450331	40879053.6
1997/5/28	118117979.2	6578670.1	23326339.2		2129984.6	2479364.1	21011868.9	11760436.3	64913188.9	11719127.7	12687252.4	4632109.4	N/A	10795901.8	6531670.2	9287085	3480910.8	10688236.2	6431666.8	27299550.1
1997/5/29	102287627.6	4466657.9	19985042		3923670.5	9871175.4	9619045.1	11474596.5	56507519.5	7591644.6	8722966.8	N/A	2475189	15939401.1	4228052.7	7591808.7	2369452	3209997.4	4595787.5	27752372.8
1997/5/30	135851179.7	5418560.6	44787802.2		2332709.4	11915748.8	7615137.4	N/A	61873436.6	11298042.7	7207733.7	2338222.5	5283880.1	8567856.5	4853723.4	13009939.6	5495663.3	3738000.5	4445815.2	15876700.3
1997/6/2	173214768	N/A	80569997.4		4471820.6	16878695.6	16446617.4	15762355.9	89657904.5	26430565.8	15479845.3	5053156.1	3452453.6	14176904.5	10699962.4	15256761.1	11891410	5972557.2	8628814.8	31922393.3
1997/6/3	213593344.3	18184196	132875830.4		5366560	8318028.4	15451565.9	11165968.1	69323123.8	74969612.6	12100922.5	5454729.5	2865222	13404208.6	10092085	N/A	12523287.8	5065123	5460174.8	23202267.7
1997/6/4	117983341.7	21099924.5	62243240.4		5265623.7	7119661.1	21706957.5	11120641.1	121898908.4	28512410.8	15090772.6	5092129.6	2114451.8	12695922.6	7909355.3	14625471.8	8555801.4	5967710.9	5454827.1	18993811.2
1997/6/5	222463123.9	10067433.5	79176355.1		8739585.6	5040047.3	11279242.6	8216144.7	83344264.3	28470967	10388955.3	3204728.8	4027604.2	10792091.2	7536267.2	16783155	9371950.8	4138782	5454389.4	19963131.2
1997/6/6	278323160.5	19305979	151635667.1		11645070.2	8179832.6	20419991.2	18038866.4	156818836.7	35318355.7	14256368.7	5352793.2	2273818	19080487.3	14053233.6	26715728.4	9806787.9	7695805.6	10651598.7	26788807.5
1997/6/9	102468346.9	33527831.5	196282237		25834959.3	3255797.3	8512574.3	6327457.1	56636238.4	12945119.1	11278763.2	3027897.6	1667941	7931772.2	7228020.5	17365103	6109379.5	2681847.7	3955448.2	8875033.5	168633469.6
1997/6/10	81874655.2	14253754.8	95823617.2		11926299.8	3350007.2	5913469.2	5447093.5	42677516	11286938.7	7670089.2	2087187.5	1054843	5970345	4753845.3	8996935.1	3624021	2332564	3745569.2	11569818.9	87273635.7
1997/6/11	94482982.3	9466091	64618152.2		10342905.3	1416488.8	8968748.2	6594423.3	62267044.7	8191410	7884850.6	2803052.6	1218691	9041229	4115942.5	5094282.7	4933623.2	3890357	5488863.5	22119422.3	59806850.1
1997/6/12	115455736.4	6040738	33625075.3		9826376.1	930094	5514751.3	3335845.8	39317565.2	9904833.2	5209683.7	1970622	796266	5278726.8	4082580.4	10681365	2983938.1	2060481.4	3307888	43680336.1	38163968.7
1997/6/13	201246833.4	12179713.5	71022096.8		18552991.9	2380878	8117012.8	6497613.3	53549448.1	21517428.4	8023210.1	3267008	3822868.5	15998566	6484069.9	19663829.8	3749929.5	2839043.3	4594229.8	45305221.1	84718110.9
1997/6/16	170176762.8	8493048.7	51113255		56020883.4	3018751	7032171.8	6532009.8	62747328.3	22336067.3	13298198.1	10872116.1	6697623.6	9090077.8	7492659.2	26634469.8	2579942.4	6225472.5	3491382.8	39443400.9	111212122.3
1997/6/17	170313285.2	8421300.4	28832285.2		25982131	2950353.8	4360054	4118871.8	33133268.7	15715021.4	8737585.1	5796560.2	5618110	6714919	3901466.2	48549270	4031563.3	3466309	3137124.4	16418820.4	77137078
1997/6/18	105594659.7	6254424.1	34326984		17754300.7	17692909.4	5168762.5	4390859.8	20841977.9	6316656.4	5501779	2559854.5	5291922	5945433.6	2943670.4	23098207.8	947867	3489549	2270738.8	19110910.1	32383417.4
1997/6/19	93656928	4411601.3	93758753.4		19442904	5452926.7	5207032.8	3708357.4	21897213.1	7099100.5	5507703.9	2393519.2	1831082.1	6262127.2	3431256	38104573.7	2678662.2	3263052	2257974.5	11467355.8	33187378.4
1997/6/20	232602800.9	N/A	197592465.8		45519147.5	13552428.7	9572788.2	8978801.4	65051768.4	14829654.4	8500160.6	3440081.9	5813226	10933328	7202484.2	69062937.4	6639756.4	6699104	5407602.5	21113877.7	35043418.8
1997/6/23	417518950.5	55502884.6	279748187.2		39918433.1	16259389.8	10065752.1	16020231.4	82819567.6	18915491.7	12142961.7	3503414.3	7876581.4	19057195.2	15157782.6	71733955	4697059	10161045.7	14467293.6	23063840.5	71935310.2
1997/6/24	187308974.7	14311689.4	92881027.3		18790829.3	14881537.6	8549936.2	8059300.8	33699932.7	11834572.7	13418482.1	2922533.5	5683519	8811961.5	6928121	73974288.8	2398276.5	6924026.5	17288660.3	16103543.6	39946363.2
1997/6/25	107335411.5	19033779.3	61475870.6		27774584.9	6095654.7	17939692.6	13808839.9	39240871.1	14337208.4	10727921.7	4520454.6	3364904	20268534.2	9535091.9	47091720	1586453.2	9387154.7	30052260.2	28904940	30618200.6
1997/6/26	146509772.3	6925875.4	51811958.2		11894231.1	17276021	6557409.2	5248773.4	24645504.8	10565539	7326959.1	3105985.4	3635798	14969570.9	4588233.3	70295816.4	3146465.8	6115475.2	13283071.1	34494002.2	30147938.9
1997/6/27	223394539.3	11031526.3	86754422.6		21893315	8262364.8	8398816.3	8631527	45304514.1	12784024.5	9149935.4	3084601.1	4160147.5	46448338.3	5663029.9	62874351.4	5131015.9	7533570.3	29935967.4	71066628.3	77903498.3
1997/7/2	130455572.7	7548134.8	53909968		18196843.1	5868537.2	6703894.4	5278522	29686521.6	10126382.4	4460432.1	2406732.7	1612615.4	52617374.5	4205582.7	43863356.3	8151437.1	3583147	33171956.3	35559790.8	74342801.5
1997/7/3	78996929.7	5578900.1	43014160.9		14807712.3	1865429	4727237.8	3436217.1	23516019.6	8109950.4	4820752.1	2209789.6	1237934	34063983.8	4036548.4	25493363.1	2658387	3407734.2	15692967	24844574.6	47488576.7
1997/7/4	81061714.5	5099406	25443209.1		14483106.2	2399102.6	4004342.3	3494882	23572329.7	6329488.1	3948812.3	1675358.6	1830743	26786091.8	3475338.8	25034121.6	3078658.4	3279072.2	13281826.9	27494212.6	68906313
1997/7/7	68375776	5052990.4	23441170.2		33278859.7	1068026.5	5776418.1	3370499.6	20754966.1	6875545.8	4119193.7	1511265	655263	19902375.7	2770810	21934342.5	2276461	2805467.4	16366133.4	13187413.4	84332223.5
1997/7/8	92281541.3	3502865.2	23068525.4		13579133.9	965328.2	4072409.9	3306235.8	25578739.9	6484782	3857592	1721250	1631586	16856832	3638882.8	14615757.8	2804160.2	2426257.3	11752164.6	19502021.8	52249432.4
1997/7/9	98414994.2	3710877	15453232.1		8314062.7	1405668.8	2482661.5	2659487	21444535.3	5112133.5	3035336.1	1486832	1253514	8835702.5	2774013.1	10064331.1	2006085.3	1787887.4	4022130.4	14517425.8	49608764
1997/7/10	68884143.3	2265576.1	14843672.2		8825148.5	2009724	2581294.6	2808358	25072918	4642089.5	3742417.6	935429	1874976	11630297.5	3488592.3	18556746.2	1715074.2	2520853.3	5232875.3	6302910.3	40754044.3
1997/7/11	124157284.3	7482364	17151605.7		28559972.6	1502576.8	3060561.2	3242522.9	25043060.1	5075328.5	5384213.7	1488658.6	1968876	12437425.4	3054681.8	33122963.2	6037946.6	3415858.7	9294423.8	16509214.2	37597468.4
1997/7/14	139241566.1	11762680.2	28790520.2		49495355.3	2366957	5739240.4	4866577	26669284.8	7777653.6	5749495.2	2535333.3	3874772	21364833.4	4817417.6	45572732.9	9528987.4	6100650.3	20327563.8	22247568.5	65822433.2
1997/7/15	311891247	21791750.9	21842783.7		26644953.4	2199469.5	7355679.9	4703240.4	38453989.6	13718354	6724457.2	2462367	1619837	18076540.5	3793162.6	48264430.6	3206698.1	7344630.5	14934531.7	21393276.8	54258102.5
1997/7/16	263189744.4	9153786.2	16278194.1		20234790.8	1894149	3714148.2	3805384.5	16205798.1	7255007.9	4619436.8	1790724	1630092	18907292.9	2908507.7	73526751.2	3206368	5436657.2	11895906.7	31519290.6	34417198.5
1997/7/17	224297328	47101610.7	27876654.6		25256764	5460214	5294472.4	4133219	18813070.5	6953758.9	3801547.1	1289308.9	1127479	38042290	3843245.1	24785107.6	3625359	3582664.6	7486280	24613765	22097162.3
1997/7/18	226433957.2	42998561.4	20195368.3		19618006	3950924.9	4803621.1	5434645	14331576.7	6483772.4	4233303	2598260	6023019	49905083.1	4558834.8	33203694.5	3090077.6	3641998.3	14941364.5	23974697	21542641.1
1997/7/21	113218239.1	41819532.8	23514699		30958133.1	7788053.9	5006025.1	6786588.1	17690344.6	7811301.3	10727319.6	4670933.4	2242915	37280204.5	7840239.7	24135723.7	3365255.9	7705539.8	10224970	18322090.2	42618745.7
1997/7/22	93666124	23859581.7	17518706.8		11718636.9	9973028.2	4149891.8	3536295.1	15215773.4	5818768.7	19309013.9	2868797.5	18825705.8	29347703.4	4000742.6	52879274.1	6103401.4	5479615.3	10531183.5	12554811.5	29571464.9
1997/7/23	141077062.3	22850469.2	21383665.5		15048595.6	11612322.3	8836515.6	7621943.4	16325133.5	10196699.4	13543936.8	5854660.6	14193728	54161608.4	8135173.5	47792697.4	1637162	5327683.4	44138957.9	21615280.1	15323754.6
1997/7/24	N/A	15585904.5	10908930.8		11346424.8	N/A	4750851.2	2888053	13790560.3	5353875.2	5420458	2462867.6	3767935	23072463.9	3814375.2	32583025.9	5539179	4649920.9	12741555.7	44222403.1	12986528.9
1997/7/25	724971412.6	25705929.5	10484949.7		37197298.6	10509904.1	4373952.4	3185785.4	18792200.6	5269180.6	5089355.3	3252547.2	3644414.2	33485491.2	3577686.1	18432635.6	2750495.5	2550165.1	8320714.3	22645054.7	11150942.2
1997/7/28	229306339.3	40181223.8	8722058.7		14980426	3046010.2	2877363.5	1974688	17430759.4	4959108.8	10787848.7	3189074.1	2783047.6	16878340.3	2283203.8	17273080.2	7031273.7	2212437.1	8444650.1	13890602.8	18102797.9
1997/7/29	142377977.4	16215061	7658349.5		24344198.4	1035889	3081601.2	1520762.4	9260403.3	3193735.4	5068451.6	1596405	1980453.6	16030104	1969161.4	14639080.4	3545111.5	1372200.4	7979821.4	12852766	12496978
1997/7/30	143563600.4	15364331.3	7043678.3		41039745.2	1590795.6	4713210.1	3532209.5	8357273.3	4283477.9	12175540.2	1903761.1	1236135	13180830.8	3794183	34729709.5	13206350.5	1540681.7	6921962.2	22921586.1	15245883.3
1997/7/31	77785931.5	7838493.1	8189185.5		37112504.6	3968542	2610670.5	2237344.9	11839141	3486439.8	6952478.6	2432934.5	1585483	8349868.7	2368136.7	39549664.5	12204181.7	2354656.8	6340654.4	10328386	9655475.3
1997/8/1	46542535.5	11371881.9	6175327.9		29670093.1	2110421.6	2532632.2	1916980.9	7033072.1	4019651.7	5479340.8	1583103.1	1254034	9040949	1865358.8	21326626.6	14484322.7	2089353.8	4380613.5	24073670.6	8782231.3
1997/8/4	81626000.7	12501272.1	9089426.9		22218361.5	600617.2	5108117.9	4608760.8	7940965.4	5705388.7	12210542.6	3133727.1	1121021	11531482.3	3065197.7	25232181.2	6936320.1	1930491.8	7193146.6	N/A	5767430.4
1997/8/5	57558935	7723556.9	6179103.1		8648742.7	418605.8	3812479.4	4236514.1	7525093.8	4215034.1	7194001.4	1459004.5	615057.7	7465108.1	2344081	42031547.7	5794117.5	2537378.9	6292419.2	12517975.1	3735219.9
1997/8/6	45176415	16804170.1	5813184.7		7054821.7	630802.5	2495394.1	2249442	6520100.5	3441428.4	5107014.2	1713127	1018873	8091213.7	2459036.4	8785693	5787112	2097200.7	11480328.1	10796050	9858387.8
1997/8/7	62122189	30615419	9535246.5		10593370.6	1169726.2	2810653.1	2176936.5	7799646.1	3476924.1	5427983	1822171	956547	13992934.9	7145674.9	23764580.4	1236268.6	1748569.4	10866149.9	18287797	7625719.1
1997/8/8	86486209.5	19260344	17452186.1		10029305.4	712440.5	11269495.7	17804968.5	9484554.4	9020765.2	16935343.6	2076471.5	892372	15623676.6	5470220.5	327857178.8	1496314	1594976.2	4670653.2	39369579.5	8609252.2
1997/8/11	41854454.5	20668969.2	21864161.6		8558369.5	934277	21327683.4	13963813.9	9873594.5	12032629.2	15841793.5	2102914.5	1618824	21579408.1	6687939.2	81170728.2	2091664.9	2169408	8553215.6	31111871	13771258.1
1997/8/12	58769504.6	11108807.2	17545695.4		10696616.6	440232	7097028	5266279.9	11263977.9	8039901.5	9152765.1	2486245.9	4166223.9	12487941.5	5084698.4	50049087.4	736021.3	1291938.9	5116250.1	16977709.8	9529577.6
1997/8/13	43557031.3	12272401.1	8063403.8		5518625.2	347485.8	3806632.5	2885132.4	7805562.8	4197829.7	4199743.1	1284250	1000278	5872106.9	3422265.2	32771839.3	652588.1	1071874.2	3060520.8	14048465.1	7898298.7
1997/8/14	42578515.4	12073782.2	5828603.4		6059053.6	285094.4	4300067.7	3511329.9	7850916.1	4593034.8	4325912.1	1024389.1	1020250.5	4817267.6	3940169	24209103.6	774240.1	1244485.4	5422576.5	15965731.9	9687150.8
1997/8/15	36829104.4	7035598.8	17100726.4		6001508.9	442775	5732937	2929914.9	7187954.5	5429284.1	3351920.8	1286339	1010629.5	5156073.4	6043049.3	23042076.4	862741.4	1146994.3	3845541.9	11186457.9	6449682.6
1997/8/18	44589797.1	14084812.6	5319080		4900778.5	1236039.5	4822882.3	2628402.5	8344866.1	5232341.2	4163672.2	3106775	816428.5	5690818.5	1914969.8	34855077.4	461326.9	1164036.6	7606425.2	17264405.7	4374532
1997/8/19	25238263.9	4129188.4	11581997.3		4145973	1125469.3	5625730.4	1793315.7	6383367.1	3026009.5	2187267.7	2080896.2	662394	4390183.2	1095569.2	49811185.8	448660.9	898093.4	4022739	7941669.7	4220492.6
1997/8/20	20743489.3	5375500.2	5144170		2874880.5	543831	2701053	2006032	4733354.4	3994996	1955325.8	839529	357187.5	2996106.1	1038104.9	39620466.2	696618.3	706162.6	2350988.8	2197512.7	3828388.2
1997/8/21	28731046.9	19123739.2	9331982.1		4846533.8	226869.6	6440510.2	2660187.6	6962793.8	17201631.7	3593572.1	1733371.3	884157	4761400.4	1677931.6	24038489	544370.6	2286155.9	2238626.7	14790271	6426295.4
1997/8/22	30794384	51329896.9	18137198.2		4284371.9	1392306	5770717.2	2999280	14086777.2	34933663.8	7002363	1660577	1306494	9481386	2833027.7	23426107.8	1021976.7	7630534.6	6394614.2	21600871	16623595.2
1997/8/25	45623681	55324110.5	66096448.4		5015245.3	2355258.7	19263339.7	3892963.7	16444373.7	28093054	23663778.3	2293916	935254.1	6970726	2133974.9	26325952.3	2271673.7	7406938.3	7096227.5	27790921.3	7002022.8
1997/8/26	50080914.8	39009960.8	18796854.9		4570488.7	529840.5	8216407.4	3959053.2	15679582.5	16672727.7	33709376.4	2122749.4	1327835	5545467.1	3829259	25802025.4	2806664.4	3990620.5	6613923.7	26783412.8	15654029.6
1997/8/27	38399136.9	28898402.4	10164948		6350330.4	646134.5	6113096.4	5210042.5	14541211.8	10096002.5	31617263.3	2152534	919363	9170102.3	2705702.3	19102301.9	6895210.2	3323814.5	5751909	21601153.2	23312161.1
1997/8/28	51237026.3	48350661	12536016.9		4249651.2	1650034.8	6490999.7	16353891.5	13108683.1	12812034.6	22805440.3	1949040.6	1185374.5	10163071.4	2466443.6	24152054.9	5827999	2341189.3	N/A	23163359.4	34682061.1
1997/8/29	79643199.4	35211682	10721576.9		4390262.4	3934817	7476487.7	11351177.8	16914842	14422165.3	23505570.1	8430982.1	2013502.6	7461540.6	2467534.8	58018968.9	1611841.7	3901149.8	2828349.2	17606629.2	18041303.3
1997/9/1	66938790.4	27581121.1	10138553.8		3328150	3058329.8	6136333.1	9294658.3	11988879.8	14471854	20144482.7	4181916.6	1021253	5549758.7	4347710.7	21455501.4	1490409.4	4335124	2228320.1	14560843.9	10021178.8
1997/9/2	37008755	9361579.1	10646367.5		7609270	4901287.1	3367656.1	6311301.3	8752707.8	10584662	12313465.3	2200097.1	884882	3128816.7	3149328.7	15405953.6	570605	4631819.6	2078631.8	9481766.1	9130223.4
1997/9/3	26807861.1	8802018.6	12034982.2		5610869.7	1946580.4	4852522.5	4408422	20560705.8	11659894.4	10596579	2043056.4	1221695.2	4006494.3	2551083.9	20514893.4	790514.2	7648276.5	6851337.6	12648735.9	13892372.7
1997/9/4	30945896	12584359	10509268.8		9958006.2	1366731.4	5417779.2	5372993.1	17488573.5	11260933.5	9897982.9	2423752.6	1771128.8	3998958.2	3242725.4	17141384.6	919273.5	6963987.6	11785571.4	21609990.3	13188178.5
1997/9/5	34018146.5	11063220.6	6626130.4		4132208	2320618.2	4439226.8	7586526.6	8728113.4	9540563.1	8245872.1	2804155	944840.7	3711367	2389708.6	18335883.9	1047446.6	2818245.6	4819219.1	87433032	8815854.2
1997/9/8	31074341.3	11360427.5	8660171.8		4995970.2	949439.5	10339165	24214225.3	7397814.6	9969874.9	18538691.2	2807406.5	1173880.2	4045472.2	2669075.3	11145645	1302003.8	4249362.2	3671001.1	93488587.3	5735673.4
1997/9/9	28092959.9	5949784.5	10089575		3486316.7	1125094.5	5680530.6	8725910.2	5653672.7	8255035.5	55313282.6	3133798.2	1014931	8190650.3	2066501.4	10884880.7	1350314.5	2203361	5334145.3	38314584.8	7296239.8
1997/9/10	27773710.5	7569145.5	14608896.4		2416759.5	371302.5	5497527.7	13461678.8	6747531	7820459.6	52500723	2298709.6	5420747.7	6178490.6	1798472.2	24827560.9	2434108.1	6356730	4622028.4	19228308.5	2322036
1997/9/11	48267806.6	11420631	12509249.6		3420242.2	730201.6	9860436.4	18606443.6	8823555.9	10429109.7	39101697	2970882	8053573.5	7869460.1	2320209.5	12306039	1722144.8	6700918.4	4848292.4	17291439.8	3715184.1
1997/9/12	19724718.9	6390128	5796175.2		2345521	520433.8	4660194.4	5319401.3	6317082.2	6713482.6	15851964.8	1453469	4194370	4333638.8	1453798.5	10743830.4	531648.6	13744965	6310071.1	10037688	3672801
1997/9/15	29705900.1	4459823	5288324.9		2287779.3	943576	3711211.1	3173944.8	8694819	6170207.9	9478172.6	1276131	2009249	3953263.9	1532563.4	8233809.9	392993	11996478.9	2247239.2	10477303.3	7533548.6
1997/9/16	15124819.6	4601592.4	3240386.3		1919901.3	274502.8	3002853.2	12720080.6	4581763.5	3615643.7	6083412.9	854702	1493353	3542637.3	1247487.6	10038755.9	249994.4	3710902.8	1727391.6	5741218	2227612
1997/9/17	12002068.4	4863429	4883966.5		2385250	392623.5	1640153.8	33464460.1	5261116.5	2946350	4941896.8	785583.5	657413.1	2426178.4	908903.4	2404059.8	314091	2253263.6	1846787.4	5461213.7	5036192.8
1997/9/18	19463363.4	2084473	3193940.1		17250753.6	2120546.6	1357658.9	52490505.2	3996661.5	3443996	4685639.3	562069.7	3294675.2	1949504.9	990812.1	2591371.2	498212	2366784.2	2190251.8	5388321.6	27901639.5
1997/9/19	10061985.5	2355388.8	2772464.3		9176264.3	1549713.5	2252917.8	26506441.9	2813786.6	1810754.1	4488876.3	820470	6092928.8	2096222.1	973119.4	2822060.8	531795.2	1625233.6	1695399.2	5331869.8	24844177.6
1997/9/22	25525258.7	4894411	5030441		4758223	537372.5	2651348	15834832.4	5538607.8	5427065.8	6414963.1	1755624.7	1682042.7	5937212.7	1286203.9	8473268.3	277403.2	2485701.7	2386798.6	6479123	21475961.6
1997/9/23	54590011.4	4823086	5858249.5		3815849.8	983848.5	3782392	14470464.4	9235592.2	6179027.4	6440536.8	1685844.4	4052480.1	6016810.4	1463783.2	13519633	2004611.1	1375968	2905812.5	9020897.4	12296710.6
1997/9/24	33504423.5	5793620.2	7988028.6		11198395.4	6421316	3756725.7	14250754.7	11344472.7	5074249.7	6074474.3	1695448.8	4913300.5	6348634.2	1582838	14189994.3	1426220.1	2018034.6	3362119.3	7376966.2	18583962.1
1997/9/25	19374189.5	6093264.1	4867243.6		4017371.3	9989789.5	4540343.7	15264525.3	8134264.6	4819197	6875808.9	2585845.7	4546915.4	4455639.4	1858055.8	27443951	860314.4	2234734	4503448.2	8016451.8	5785808.5
1997/9/26	14632645.9	6746150	7468108		6600154	5705240.5	2631672.8	24706488.6	5422261.1	3608896.7	3761821.4	3405262.4	2450272	5721778.4	1408141	6718419.8	849684.5	2883426.2	2113676.9	4483147	15063194.3
1997/9/29	17852176.9	N/A	3985554.6		3135378.7	16989259.3	3060085.7	7141175.7	5255143.9	2470796.6	3038353.7	776724	1175823	4054117.4	777670.5	6922184.6	155049	6392116.8	1775952.9	3910034.5	6645746
1997/9/30	17950873.5	2649820.5	2312749.8		2752395.4	3747803.9	1768395.7	4067903	3714645.5	1995431.2	2133453	711262	816319	3108758.1	573029.6	4177441.1	1229647.3	9976591.7	1446327.4	2955730.8	22388496.5
1997/10/6	6521578.2	1771430.1	1456576.5		1809983	4187684	6227082.6	2541283	4431456.1	1563200	1779263	1250530.5	335045	2029636.8	520965.1	1732458	103837	8655703.9	688708	1779829	8172900.5
1997/10/7	4687376.8	2070823	1381016.8		993101.5	5713793	1725989.6	2779175.8	1687919.5	884937.6	4925891.1	2058952.7	480958	1395277.8	1159223.4	4002627	367774.8	9350297.8	961236.7	4141289.9	5452278.6
1997/10/8	14145475.7	2943635	5344987.2		5318936.7	10576840.7	4015481.8	4497955.7	5504689.3	3116986.4	5329446.3	2901241.5	2663809.5	4199924.1	1882969.6	8741513.5	792458	11218204.2	7246068.6	6031377.6	15032239.6
1997/10/9	8139860.4	2332163.4	9203190.5		2179863.5	15498602.2	3932887.3	3479658.5	3766085	3064840	3574527.8	1213944.4	1063236.8	2365398.1	5933241.8	3979109.1	617698.7	7381921.1	7179486.3	3908816.7	19557858.8
1997/10/10	9624614.5	2290929.5	6983232.3		4165821.3	7458817.9	13130715.1	3600284	2844648.4	2739766.9	3280036	1210051.6	330783	2299942.5	5661626.3	2434359	438114.1	3207237.8	4962325.1	4633424.7	18229381.3
1997/10/13	7533101.1	1398618	8615328.1		6468680.5	11386501	5349029.8	9735644.9	2897098.4	1938437.6	3544544.6	4661657.1	662673.5	1608171.9	4232194	2638907	209249	4712051.6	2782886	3081430.5	52007817.8
1997/10/14	7166477.9	1196945	5077613		3095525.5	16744468.9	3109952	4895085.9	2268845.9	1600106.3	3184957.8	3573018.6	3508869.4	1315239.7	2297116.4	2134529	180001.9	3101566.2	1802107	2524215	32728444.9	192426667
1997/10/15	9185874.1	2029927.8	5336166.6		5108722.4	15548327.7	3489876.7	5561530.4	5316521.2	2013688.8	7133748.5	1415696	1369586.8	4576993	1370822.4	2570854.1	1276721.7	10591115.2	839366.9	1751159.1	16812153.7	45508635.5
1997/10/16	67790735.3	12891092.3	10541049.4		12394600.4	17000940.9	8178920.4	8838198.5	19496333.8	7295513.4	6114826.9	3111503.2	1984393.5	13168707.6	2857765.2	27358353.1	3545428	5990786.6	6218438.7	6379244.2	63468972	54148878.5
1997/10/17	85057631.8	15411223.7	21910953.5		9018805	9237993.2	9123017.9	11214369.5	37650582.3	27337871.8	8596520.3	3972658.2	5467613	20479975.4	6500936.3	46934581.9	6281033.9	10233093	27339238	19199229	125226278.1	35404419.6
1997/10/20	88173017.8	13577275.2	18425525.8		9641256.5	6210794.7	10618243.1	22798289.9	42294774.8	20657836.5	8951635.7	7708098.7	3848405	13652000.7	6135310.8	33866723.7	3822428.4	24808643.6	14895157.4	18067324.8	65121960.2	80193502.5
1997/10/21	57123113.9	9160312.6	13831462.9		21932098.3	20547870.5	15734770.9	14277257.2	65789064.1	80449680.2	11825739.4	13233993.7	2149664.5	9896429.6	11922856.1	44377146.2	12669684.8	10570429.6	13368495.7	14569601.7	36917865.1	44098576.2
1997/10/22	108417998.3	26616555.7	21134141.5		45506496.8	12104892.6	20311805.2	17044463.5	123363662.2	151049873.4	9772686.3	9892159.5	6751225.4	16903944.2	8745104.2	99220189.4	7257999.4	22370069.9	12672183.1	59435424.1	55241293.9	43609773.7
1997/10/23	68937618.8	11352545.5	41392732.8		14313472.9	4357874.7	12906724.4	8960804.6	75731816.7	64917447.2	6592693.1	4141246.7	2004321	11549988.8	5039139.2	40572271.3	23718591.6	8038883.6	8185195.7	38024485.8	75203665.4	45709320.6
1997/10/24	216510517.6	35891518.9	61301969		16146837.8	12268008.6	7182375.9	17135781.5	75816376.7	40563036.3	6910711.5	2246612.2	1937051.3	24246475.8	4877589.8	141391263.8	11899997.1	9089533.1	9280424.8	78315011.6	120322428.3	28288477.8
1997/10/27	293137775.4	68103941.9	55949565.1		22332256.6	11068179.7	10312416	34430270.3	72509006.1	47877823.2	13395344.4	9633124.9	4862321	21120633.4	6706572.9	N/A	26916904	14004863.6	33984113.4	203427657.9	101088365.7	39343858.5
1997/10/28	171285465.7	38402248.4	30690036.7		21014291.3	3870358.8	7520687.5	16730231.1	45793957	32467810.2	7778760.7	4495124	7054139.4	14128847.1	4306448.3	151613733.3	9850905.7	14279700.7	18459377	68266893.9	135743918	48413489.6
1997/10/29	496064960.4	84484788.4	20253473.9		8608335.1	8175254.5	10313913.1	25463705.4	69572860.6	40073562.8	6811712.3	2728865.8	5470443.7	12529324.4	3342914.5	180418043.3	5918717.8	11553753.4	13147728.7	41820724.7	118216057.6	60058693.5
1997/10/30	727915548.1	128383846.6	25193669.1		8860997.5	12705721.6	22235496.7	24148952.7	110568590.5	106864354.5	7767361.9	11938797.5	5033873	26053612.7	5535090.4	192828500.5	13763655.2	14265271.6	19424812.4	48895651.5	312241180.3	42668505.6
1997/10/31	387122660.9	70101621.7	16933601.1		5484898.7	1832270.4	4811243.7	16232303.2	38245841.7	22351423.8	4131960	2559668	2000883.6	11547234.5	2672383.1	182893381.4	2623035.9	12645697.9	6674954.4	20980693.3	124857271.7	21107102.7
1997/11/3	225769110.8	21118513.1	8345834.4		4181984.3	2331040.1	4850106.3	42140827.2	19684149.6	13686526.3	3887809.9	13398320.8	1286063.4	7152343.4	3019961.8	37005316.8	2726203.8	12528276.2	5453384.3	14137249	68928576.1	17669689
1997/11/4	273542641	29245012.9	9065594.2		3677897.7	1279832.8	3742924.4	25096396.4	12095219.4	7857657.7	3651396.5	4820917.6	725798	4537376.8	7258154.4	31731874	3513028.2	3895705.5	4622139.7	14463894.3	34686858.1	12205965.9
1997/11/5	342225563.6	62233206.1	17838348.9		3816354.9	9526520.8	5143778	31248949.2	19167869.5	15582136.6	5396890.6	3658616.3	1840313	30451890.9	6043449.6	110936364.6	3207534.1	5484918.8	9417398.5	18310774.6	51082586.6	18512570.5
1997/11/6	362767081	39228303.5	16646564.2		4552796.2	2313296	6849574.4	22183589.1	19479893.4	14458707.3	8301083.1	3583956.2	2234250	29576384.6	4645230.4	73318831.5	3180008	28203930.4	10071012.7	17709327.7	91872858.8	24406631.4
1997/11/7	209164062.7	24713592	10549247		7108380.2	6878455.4	9120549.2	11706721.5	9418536.5	24614464.4	7306849.2	10933425	1811857.5	20183708.4	2603829.1	42463516.8	2364437.2	29356445.1	5157850.1	11921690	46946841	11514771.3
1997/11/10	212586930.4	26054926.8	12019388.1		6036790	2384579	6378100.2	10928823.4	19337981.7	10407698.9	10523622.8	9318378.4	3248431.4	14574988.2	10607468.6	48300583.5	3032485.7	9314743	6893635.3	14552801.9	50728406.6	16536879.5
1997/11/11	103279686	18544816.9	7544895.7		2544975.4	1196965.6	2780380.6	7691325.2	12259682.3	8800756.1	11624436.2	1933857	10056918.6	9681854.5	45426370.4	20593626	1876774.3	12998164.4	5101980.8	9887455.3	33834075.5	7741602.7
1997/11/12	66337015.5	9978260.9	8559537.1		2628184.8	7511619.4	3380760	4353001.2	10562843.5	7078175.4	7103990.4	2225945.8	4328079	5567207.6	16985030.9	21423825.2	1535171.6	16278177.6	2917782.9	8807468	19730411.9	6078285.2
1997/11/13	86804942.8	14778170.9	8941992.3		2581184.9	1267018.2	3408395.2	6346057.4	12848965.3	11145534.5	4435887.5	1897091	2442835	8085697.7	6541680.9	17861967.9	1821763.7	5475997.4	4462674.5	9106756.3	26803857.8	8503495.3
1997/11/14	60992106.1	10272994.1	7103176.9		1744290.6	2903224.5	3091072.3	5599030.4	12700826.2	8156918.3	4303298.3	10201330.7	1090995	4359028.6	4744293.8	17173479.7	1559343.7	16819836	2974561	7537224.8	22751363.7	6275563.7
1997/11/17	41396452.4	9724532.4	3877571.1		2965186.6	1155117	1805051.9	3959557.5	10808300.8	5452230.2	3739252.4	1148237	2597794.5	5624740.3	3323141.9	13302110.7	2172140.3	10308628.3	3412152.1	5094027.9	15856223.1	4692477.9
1997/11/18	43594187.9	5815937	4797066.3		1643282.3	973749	2008213.8	3838172.9	4340204	5256383.5	3570736.7	974266.5	2732354.5	4689546.5	2110828.5	13826437.5	7053996.7	4300162.3	2170344.3	4485908.9	10734856.1	3594160.1
1997/11/19	39270648.9	4663377.9	4130128.9		2994608.3	5315411.5	2139392	4035001.2	7781511.4	4010318.3	2207835.9	1103056.1	5471881.4	11449248.5	3579373.3	5466862.6	2316368.8	15034650	1437203	5497150	23070691.4	3748994
1997/11/20	114692240.2	9672491.7	7844609.2		1735058	9081390.6	2180823.6	3585328.4	6500602	5914187.8	2338491.8	1950121.9	3834446.5	22964216.9	2801413.8	8061176.9	1794854.7	12598062	1350248.5	7529599.8	28271366	3349315
1997/11/21	60967511.4	30651946.3	6728976.2		1837501.2	3685602	3700125.5	2889477	11158059.6	10712950	2887601.6	1114134	5117124	14911438.4	3118443.5	16186862.6	1331945.7	31151173.7	3816546.8	5516082	18869773.3	5476712.6
1997/11/24	45230005.3	10879407.1	4676620.6		1913911.2	980821.4	4609300.8	2820947	9796421.6	4607162.8	2502162.8	691579	3781197	7700140.8	2699733.4	8921491.2	827523	10509202.7	3584970.7	5641048.5	18002611.8	5068894.5
1997/11/25	41643251.8	10212498.7	8442907		1079605.1	4909243.4	1919886.7	2245245.2	7251822	2993063.2	1998764.9	1063584.4	5955589	7532015.1	1195813.8	21254220	472272.5	14239143.2	2305118.9	6416414.3	41802321.4	2405493
1997/11/26	23773016.4	9541514.3	5075791.4		1158056.1	2264466.9	1316152.9	1991752	4417990.2	3070456.3	1902779.1	404553	10491283.3	5264654.4	1174829	6087121.9	613142.9	2673224.4	1080130.6	3543172.8	20375487.4	4776046.3					476014506.3
1997/11/27	48278511.6	45878374.2	4910500.6		881498.5	1469000.2	1745595.2	2427335	6152683.9	2653835.8	2160430.3	730267	6316058.1	4020708.9	1316286	6960505.7	763825.4	27573062.3	1309665.6	3881569	21951444.6	7600131.8					246778384.1
1997/11/28	50149777.3	30391894.8	3374755		1566056.3	9090741.4	1577443.6	2545102.4	5902527.1	4233563.9	1890747.3	558638	4398141.5	5234158.1	1268105.8	5924300.6	1717573.8	8626963.7	2704374.6	3574889.8	23256300.8	6972417.9					211134331.2
1997/12/1	24331786.2	17001447.2	1936032		1157429.6	9460388.3	6600769.9	2432226.9	5761526.3	2404087.6	1750644.7	1727617	11893151.2	11136382	891991.3	6746892.1	1485035	7673008.2	5208541	2693266	9524839.4	4662259.5					134676796.6
1997/12/2	20721676.7	9387398.4	1897781.6		1105357	5953987.4	1211183	1277363.9	3152511.3	1847130.8	1146546.1	5613389	4700284.8	5192286.6	608878.4	4071932.2	862839	6946633.8	36269130.8	1788131	5524194	30243524.6					82664959.9
1997/12/3	23236545.8	5098634.9	2058141.1		506865	4434769	2152270.4	2040247.8	3919580.8	2413161.8	1390123.5	3091602.7	4611174	10575800.9	679669.8	4734276	1055190.6	29840004.2	30081533.3	2345828.2	21065599.2	6113466.6					42992692.2
1997/12/4	40302465.7	16044720	4913042.3		1614952.3	5711303.7	3197093.7	4116322.1	5933205.8	9398436.7	1993699.9	5871194	5988360.2	49324610.9	1588849.6	31915359.1	1304762.2	8111636.3	58547580.8	10437070.4	51053898.4	5412327.8					131071610.2
1997/12/5	33398874.2	12328381.2	5052578.1		3033848.3	1842523.9	3798020.3	3549981.2	6514250.8	6035170.3	2003315	4187510.5	9084685.2	18896448.1	1493554.4	39657264.2	4982625.5	10591068.4	32550771.5	29695968.7	52912953.5	5858198.7					103864810.7
1997/12/8	23907328.9	6825039.2	3945689.9		3794001.9	1699620.5	3880635	2984830	3231703.2	2514812	1759075.8	13186585.5	9439952	12785512.3	870816	21419267.6	1309447.2	8557239.6	12861785.4	5643989.7	20333556.5	4292547.9					89137264.1
1997/12/9	23472006.4	4408568.6	3178807.7		20197527.8	1837968	3002955.2	2655762.8	3470188.2	2424813.4	3806703.4	8660507.5	17858449.3	21789081.7	982650.9	10966215	1183745.1	12291149	17174407.2	6176157	22742130.5	3459355.4					82314245.9
1997/12/10	19488849.9	5625196.7	2457740.1		12545145.2	3749673.8	2463813.9	2103865.1	5863209.5	3515226.2	2360113.2	6445272.6	10797213.4	6708746.6	926775.8	16145652.3	2460803.8	9166393.7	9494690.9	3210493.6	23607174.2	3519882.2					64458394
1997/12/11	21989472	6584171.4	4090958.2		11962456.9	10999378.7	2364147	4670929.7	3497083	2350909.2	1378209.4	3490965.1	3572279.4	12284078.2	1055308.3	10635558.3	1333822	17768116	23669019.9	3326431.6	25586952.8	4111506.8					55409869
1997/12/12	29666082.1	5327477.8	5576508.4		11685022.9	3736203.5	2086719.9	2152669	3725844.8	2935432.4	2071878.8	3728679.5	3767220	8372644.3	2017126.5	9473306.8	1063645.5	8283154.1	14140050.7	4990815	42948911.6	3991327					40344921.4
1997/12/15	41185790.7	4862855.4	5594051.1		9562354	1679069	3051405	3572608.2	3969926.8	3107207.4	2098597.8	11234407.5	4741176.7	9885681.9	3133698.1	11052872.7	806370.3	12847720.5	12361512	6201728.6	58221773.2	5281278					44746842.8
1997/12/16	25546903.7	6243120.7	12817209.5		5360714.8	2377558.2	7566479.6	2784493.3	12680352.8	5265292.1	1774211.1	4400355	5175089.4	11741144.7	1640347.3	16539073.9	1229475.4	6646335	9766997	3630163.7	36500304.3	8622321.7					33655824.9
1997/12/17	30797804.6	7983171.2	18026523.6		4082184.7	2262261.5	2147109.5	3655382.2	10154725.8	4498838.7	2769292.4	8579522	2638480	16468609.9	1511352.2	10914100.3	1595155.7	2604242	47971457.6	5749681.5	28825317.9	5455010					57613087.4
1997/12/18	26849382.5	4845459.4	16380048.8		5005533.3	1799697.2	2252028.2	5163754.7	4853132.4	4078361.3	2276732	13795306.5	4123692	9739649.8	1757499.8	8253757.6	1454776.3	2048505.9	32353237.1	3350595.2	46386274.8	3671752					29050214.2
1997/12/19	40992249.1	9835571.5	10636827.1		4137836.9	2115621.7	7545739.6	7488199	6248642.4	4593988.7	2861352.6	16888209.9	4609323	16548116.1	1027713	7114988.6	727111.8	9077915.1	29737856.8	3893490.8	31485051.2	5642610.5					39044264
1997/12/22	59706700.7	7307583.8	10663806.9		6928752.1	1922299.8	8778651.4	10151647	10538041.1	6097905.7	3133283	26356867.9	5951618.5	18078605.5	2163414.4	13434955.9	2265835.2	14338709.7	51979223.2	8456406.6	37674142.6	20573853					34075433.3
1997/12/23	56354838.2	7068712.6	8217361.3		5962655.6	7748551.1	5037207	6242385.7	7320051.3	4461777.4	3493075.4	12133122.1	10855386.5	8383136.3	2622266.2	12623499.1	3947828.7	1875864.8	36409640.7	5175742.8	29253439.9	11470351.3					26888445.2
1997/12/24	22570518.7	5238075.3	16421692.7		6889573.6	18093976.3	6620164.2	3292332.7	7276689	4587853.3	2963281.2	16629884.6	5486873.2	7173717.3	1336260.2	12686389.1	6594609.3	3067623.5	22630903.5	6641778.2	17331112.8	24369821.6					20777220.5
1997/12/25	30850437.6	8160400.7	10373450.6		13177484.7	14229701.7	34760619.5	2704790.4	8289732.2	4627995.2	5382801.1	16768108.8	8225039.3	8719491.1	2039093.8	12227599.6	4280413.4	5638027.2	11112980.9	3867948.7	14154335.8	26854565.1					32383909
1997/12/26	32345720.1	7028760.2	10301006.2		12320231	24897068.1	43347867	7362983.8	12679911	17489756.8	9267570.8	16499209.5	4293804.5	18551077.6	2572865.7	18134619.3	3019414	3948794.8	15556408.1	8342006.6	30164451.5	39185861.7					65779703.8
1997/12/29	31650455.2	7359621	38707158.2		12847629.3	2926571.1	22273084.3	7246452.1	12889636.2	13339018.7	11799628.7	12344778.7	4042681.8	14216175.4	2815019.6	20506392.7	3935177.2	4224097.4	16590582	5946398.4	32569756.4	18678281.5					33788110.7
1997/12/30	18894681.9	5859448.7	31946473.7		4533586.6	3834570.3	13118323.2	15057982.5	5813476.3	6764618.4	6808632.8	7337594.4	10681115.5	11478134.8	1507448.5	9870806.6	4305596.2	8061801.7	8815641.4	3678997.1	12306662.7	11233803.1					18890938
1997/12/31	21489900.9	7522311.6	23322983.8		5019798.2	2462127.2	22255212.1	6433570.3	5194511.8	5092412.8	4449087.6	16878656.9	13315303.4	10600329.4	1042843.6	23394096.4	8452040.6	2966470.6	7501668.9	3270068.1	10251249	29782297					22270042.9
1998/1/5	63964438.8	16295207.7	22468156		8568091.3	3265473	13563713.4	5434949.8	10853248.1	9439914.8	5156024	38431302.1	6475147.2	29709347.1	2594281.1	18599234.4	6841389	3244102.3	15107644.1	7652772.3	26694415.3	71342115.2					73941540.4
1998/1/6	42855384.5	7819604.2	15177491.4		20890590.4	3300111.8	11270669.4	6778608.8	15100479	7758261.7	4247731	12892763.3	5023025.3	46480095.3	3647859.4	23594745	4949488.6	4118536.2	31108090.6	12183787.4	19358962.3	47099707.5					83794731.5
1998/1/7	36036191	10732005	17840818.9		13017787.1	5181502.4	9672839.8	11254994.2	11442891.3	7732410	8309294.8	16555556.9	4117908.7	18440558.8	4346673.3	33355623.1	4770831.4	2841928.3	19687469.4	8075638.3	71740144.5	39008222.1					43892704.8
1998/1/8	176621223.3	36725681.6	16452639.8		13108080	19140304.7	30129313.9	8229668.4	28137931.8	21117773.9	16848365.6	8182821	3515820.2	19404840.8	8239681.8	178856609.4	12919716	2651774.2	17394390.4	8987499.4	59728101	26592295.4					93045789.9
1998/1/9	95381944.8	18347912.7	16836251.9		8772856.1	11984436.7	10779496.4	7063336.8	11704105.3	10713208.8	8023041.9	14691769.6	4533448.6	21250901.9	3758018.3	123716194.6	15524673.6	2259002.2	11574350.7	29489797.4	33046837.3	33707956.4					59026794.9
1998/1/12	93368718.6	37846947	37741702.5		20005705.4	5607439.9	12869432.7	7291919	15926124.3	15197626.8	5435326.2	23731675.1	3141396.3	20104526	3094136.9	137348641	11351252.8	3750997	40222839.7	50593306.4	22434081.2	21504824.5					47295395.3
1998/1/13	100096776.2	28562402.3	80232635		17663066.1	3957377.3	13654693.8	8726117.2	18521898.4	13177836	7281737.4	16130904.6	3154591.4	34710540.3	3581857	81885995	8401468.3	5859833.2	23402319.3	22194803.8	27155505.4	33337972.8					71127276.1
1998/1/14	56217807.9	16188118.4	128908902.1		15993163.2	4260532.6	10376624.6	5999210	12541857.5	9230446.7	19250902.2	14223960.3	3818472.8	15236243	2897260.5	51501319.4	12302539.7	13722797	13092827	14714206.9	20594851.2	50234852.1					39050140.4
1998/1/15	37111878.9	8806654.2	64426245.3		28164830.4	2198174.9	8147245.1	9331902.8	7999193.3	6802345	17739649.4	15524848.2	3335496.1	14033415.8	4184564	48189295.7	10760783.6	4328155.4	8326957.2	10141486.3	15117934.9	49847046.6					23024861
1998/1/16	25012311.6	6822962.4	28570473.6		14216707.7	4795700.8	4512459.1	4595173.9	6079843.3	4769585.1	7475713.3	6515034	3053605.1	10718915.7	2776038.2	32838264.7	4569895.5	1288347.5	6437590.2	7120991.9	13179999.6	30800306.7					23386351.9
1998/1/19	31739149.7	5973442.8	17757816.7		48846450.3	1389453.8	5608938.1	4477918.7	8091849.8	4721615.4	3029989.7	9545241.9	918659.5	7535062.8	1663864.6	20122824.5	4715765.4	2619955.4	15493833.8	5737836.2	13861271.3	44184667					14674801.2
1998/1/20	16491821.4	3661678.6	15524067		23095114.8	14541584.2	3025063.6	8579315.9	5128244.5	4015488.6	2419958.2	3824087	829788	12948794.4	1016210.6	35784595.1	4276996.4	2658019.6	4818947.5	3534146.7	7523001	73035546.1					17290211
1998/1/21	19074040.4	2871057.4	20855230.8		8711349	4762478.8	1834158.7	2421296.3	4379545.4	2884618.8	2483277.9	3791350.7	842084.7	6984952.6	842733.3	37052782	3912595.6	2662756.5	5231045.6	4457022.1	5535897.6	66235149.4					13327128.7
1998/1/22	17757232.6	3419272.6	16482334.1		16805388.3	1246181	3345033.2	2452026.9	5663577.5	3765848.3	3130875.6	2374421	663923.5	8598033.6	1321964.8	19475176.9	4493633.3	1195138.2	5414680.8	3685236.1	5748328.6	67505359.7					10951246.7											350613866.5
1998/1/23	14555331.6	6289407.4	13253878		9698619.9	1598749.6	3064869	2584284	5312886.9	3348333.5	2115079	3773699	635147.4	7467704.1	772715.9	26925716.4	6270051.8	962208.4	5945019.7	3679122.2	10868937.8	29798797.7					12292747.8											84629704
1998/2/9	19981117.8	5903213.3	21500160.4		16962950.4	2170441.5	3075695.8	6247929.1	5162372.7	11283253.9	3097955.3	14549408.2	1078700.8	6746789.2	3882401.6	34026894.2	1989813.7	812290.5	7117597.6	4283255.2	14873449.4	51096563.7					16416247.2											128383824.4
1998/2/10	16838747.6	2952398.4	17837657.6		14803549.7	1353256.3	5953582.3	3331255.7	4248371.1	4974659.7	5980732.7	3766379.3	1956516.4	7678392.9	6568892	14399323.9	2088739.5	2566111	8549491.7	3486355.6	10062920.2	25174042.1					12515087.7											131467938.8
1998/2/11	17293635.4	3080126.6	14935353.2		5415043.3	2809077.4	4183580.4	3248723.9	5613512.9	14014243.6	4242430.5	3998593.2	1324743.1	5919733.2	2760734.8	31735084.6	4003477.9	3968350.2	6832550.5	2865498	11470222.4	19372471.8					13557205											50485505.7
1998/2/12	24009587.6	4490944.1	13554206.6		5926239.6	2808582.4	4323219.4	10813998	3596787	14892033.8	3616055.8	4516268.6	14611058.9	8794873.5	2193010.1	47391534.8	5448040.9	5838704.6	10277868.4	5266494.1	15056561.2	30234645.1					11569199											49457018.9
1998/2/13	13602591.4	4847663.2	11356459.5		5592578.8	6638254.8	3714996.2	18128268.3	3792410.2	6107386.3	3032620	4014056.5	3944046.8	6231964.5	2448490.3	17209890.5	6310776.5	6094692.3	5933374.8	16883076.3	11798523.1	18329202.4					14219461.6											39180885.6
1998/2/16	19270381	4721493.7	14259879.5		5828347.5	2563825.4	6098087.6	18857323.3	5328783.2	21017965.6	3349714.8	5661000	2915000	8622000	1730000	13314000	3477000	8168000	9612000	4695000	24735000	14020000					21658000											33085000
1998/2/17	14528482.2	3181667.1	8603607		9804227.9	3793206.2	2492110.2	10278094.1	4591179	8186443.5	3791319.1	6048264	1676884.4	6202496.1	1523317.4	12195633	10493185	6942086.1	3893523.4	4167665.7	10256257	14180235.8					11124539.5											25419440.9
1998/2/18	16474911	2906449.6	9149187.3		4219731.2	3110963.9	3161297.6	7217814.6	3922547.3	6138528.8	14693662.3	8544834.3	3871573.8	5367575.4	6005624.9	9935390.2	5356122.5	2640405	9491965.2	2827066.7	16838343.1	15361227.6					9282507.7											17335652.5
1998/2/19	11118286.7	2843455.9	6695492.6		3560583.6	8681095.2	2066389.1	6694563.8	2838155.9	4730072.5	4571571	10850530	1237894.7	3857503.3	1846408.3	5482036	7035915.4	18409758.5	7099050.3	3276516.9	16787520.4	21829205.3					12071760.5											12677273
1998/2/20	26670948.7	2604929.8	8441750.8		3400436.2	24346616.6	2242408.5	5299230.9	3164189.6	5734096.5	2690794.7	3737925	1539212	4000633.1	2772271	6703347.9	7964519	5814607	5968153.1	3744480.1	32618019.5	10601133.7					10214132.7											29532891.9
1998/2/23	21548795	2888081.3	11912905.4		4367972.9	37495057.8	4001697.8	5010749.8	4677512.1	7901974.8	3661649.3	4544342	1564300	4376895.7	1569437.9	8934281.8	2702511	1696966.5	5356774.4	4368798.6	29211177.2	13007293.6					10108044.7											52758294.6
1998/2/24	16782478.6	2533656.9	8163109.5		2120108.9	35661111.4	1942759.1	8477989.6	2794007.3	10908108.8	2770534.5	3641244.4	1093693.4	5113618.3	1405528.6	24233726	3173609.1	1549813.2	17431660.5	2970191.1	26145353.4	19089228.3					7034521.6											37411931.7
1998/2/25	15645887.9	1675684.8	6369039.8		3737888.9	26711394.9	2650996.9	5621345.3	4629615.1	18991294.6	2978282.2	2593226	893793.7	3907605.6	2881648.6	16107050	2120049.7	2023086.2	8171277.7	2968525.3	16159254.6	14377635.6					8144830.5											19426356.4
1998/2/26	15539950.2	1995638.2	5507588.4		2805732.4	14660831.1	2955535.8	3568181.9	5005175.3	8156177.7	2516887.8	1721111	1659972.1	5046376.8	1362782.8	9354005.1	2331550.8	1015125	6626508.8	4228839.1	14692938.3	8119919.5					10308469											12771846.4
1998/2/27	12185886.1	1507060.8	5507143.1		1670705.4	8761863.8	2156909.6	4411854.2	3908089.5	3272238.9	1978994.2	2259735	1230253.4	4172795.1	7786817.4	12005063.1	5852745.1	1137180	5914197.3	2291731.3	9228648	9856282.8					7301486.2											19837332.3
1998/3/2	19931787.5	3446636.8	9625093.1		4862135.2	11222988.3	3861523.6	4387798.8	4958847.6	4361475.1	2783474	2503783.1	1515688.9	7986458.6	22627314.9	27082399.4	5680130.7	1376620.6	4733642.4	6580984.2	13044896.9	16775988.3					9840749.4											18880920.9
1998/3/3	16331366.2	2213822.1	5794999.6		1381281.2	13681904.4	4095818.5	2695174.9	3808545.1	2824884.2	1920095.3	2148859.5	1403662	4155454.7	4925908.2	7692310.6	5911903.2	518057.2	3182053.1	5629558.8	10798496.7	9351884.9					6634291.9											96176333.9
1998/3/4	13283847.4	1913330	3881181.5		4674974.5	4722468.7	3363638.4	2498233.5	2188378.5	2609540.3	1540714.9	1258511.7	1173283	3321445.9	4621996.2	5133597.1	3335173.6	663532.8	2598545.8	4781539.1	6976376.9	5508375.9					4371383.3											91452700.4
1998/3/5	10209447	1264563	3764802		1785448.9	30394381.4	2217139.8	4607995	3181161.9	2342042.5	1281376.2	827224	619355.6	6199644.3	2521878.5	6357844.3	11505061.3	1764440.8	2688568.8	2474267	7438006.3	7134837.6					4391488.9											41321295.8
1998/3/6	10944370.4	1903503.8	5361363.3		1275256.4	8735023.3	2183933.4	3254865.6	3012475	3282443.5	1054501.7	3317121	590412.7	2901324.3	2514361.4	3956405.7	14960014	427387.5	2281721.6	4447431.3	7567149.2	4872516					4602535.4											51145623.6
1998/3/9	11325594.3	1668635.2	3694062		9518013.8	4810906.4	1652034.7	5309045.8	3589186.2	4032668.7	1196357.3	1892915.5	931147	1679445	3159753.4	5095249.9	13559387.1	662627.9	3054827.4	4183539	3769501.8	4392525.2					3945734.7											23685827.9
1998/3/10	13766796.7	1410915.3	6053109.7		3167438.8	7355078.6	1786414.8	2879553.6	3734096.7	2564012.8	1789909.8	1199140	1094708	3265430.5	1924498.4	5930192.7	6214313.6	502567	2676495	7139872.3	16565557.3	7998795.9					4891130.9											22100285.8
1998/3/11	11911475.1	1550115.2	3324525.2		2587492.1	5680576.5	1487503.4	5793651.7	2772121.8	4600751	1423928.6	1855811	631041.7	3146039	1349092	8590547	2031018.5	554715	2659406	7541896.5	8561052.3	9569614.8					8737438.4											28753342
1998/3/12	12148814.2	2917946.8	4625186.7		1308862.5	5574895.3	2041157	3611294	2752738.3	6847196.3	1805387	2484908	698822.4	2720584.5	1364486.9	18373249.4	3452749	742416.5	1569186.7	4238598	6041930	6503007.4					5768001.7											33356434.2
1998/3/13	9933928.9	1755600.1	11070929.7		15044635.8	5333709.4	2222922.6	14540993.3	2331733.7	8917052.6	981517.4	1433041.2	666195.7	2517915.3	1192872.3	28827447.7	1777922.9	1030228.8	2475765.5	3034060.4	4462547.1	20429963					29164816.6											24883662.1
1998/3/16	8565619.8	2057328	11862589.8		14482278	26523597.9	1790726.9	25536632.5	2705673.6	2937098.4	1498605.2	1972386.1	737020.5	2172760	1463595.9	24134217.8	2934126.1	2938377	3325106.8	3945989.4	12202752.9	22441562.4					17861641.7											19058576.7
1998/3/17	14157874.9	1977528.4	9612279.5		9722116.2	17376123.3	1941262.8	10614433.5	4472676.9	4624462.9	1328180.6	7162393.4	2057291.7	4830969.4	1376729.7	19065947.2	5432299.2	2872004.7	6569006.7	4945168.2	14590858.1	42317226.1					14162689.5											25712068.4
1998/3/18	9310853.3	1429687.6	7224456.3		16619390.3	11950030.8	1943020.4	6768214.3	5167600.2	2466731.3	1187143.2	3203473.4	2021815.1	2553218.5	1451250.3	36869509	6711369.2	1228421.2	7053812.4	3756500.4	7142840	14173149					14087561.6											20245894.1
1998/3/19	9874573.2	1303430.2	5281284.9		12127309.2	4169133.8	1477654.4	4964636.9	2966216.5	2846771.7	1563148.1	2123630	1304109.6	1638997.9	898172.5	39125473.6	16808964.2	460774	2794639.2	2595847	22549475.2	11640386.2					9384923.9											24643852
1998/3/20	12207732.3	1179618.8	9050486.2		3104465.9	11872633.3	1445634.6	5216597.8	2700577.7	2455827.3	1424495.3	N/A	1708399.5	1964341.6	919685.4	30324526.8	4678120.9	N/A	1413174.3	2943535.2	10076627.8	7125330.3					4997499.1											15097557.7
1998/3/23	18894446.7	3004685	4319614.8		3600015.6	16771540.4	2696624	4301813	2724615.1	2670841.1	1716938.3	2802840	1524774.3	4431372.1	1562350.2	13168406.1	16957054.4	9535058.1	2300921.8	2767500.2	7575992.1	6051748.1					7417291.9											14003678.8
1998/3/24	7964076	1665035.1	5105158.1		2758352.2	42286150	1523063.7	5347150.9	3265759.7	2548062	1114676.4	1762516.9	2315569.5	1925993.8	960723.1	15910347	17790942	2439462.8	3473132.4	1733849.5	6420165.3	53779961					5033400.7											15064403.5
1998/3/25	11841041.5	1969671.8	5419321.7		2883371	26064852.7	2346700.9	3712445.4	4674014.6	3557616.3	2855899	2128179.5	2610443.3	8070785.5	1594882.6	23091443.3	22127838.8	14486787	2285098.7	2787855.2	11650059	25400962.2					6767373.6											27188591.9
1998/3/26	14310944.5	2320391.2	8159403.8		4854971	N/A	2941175.9	10355822.9	3971781.6	4482094.2	4603475.8	2365247.5	1079430.6	7100559.8	1716916.8	31418260.1	11536458.1	19351540.8	N/A	4207624	10642940.6	14843765.1					7647689											15979709.6
1998/3/27	28288446.9	4265111	11093100.5		5881267.8	28837871.2	3195042	18987337.2	5172486.2	8860283.9	4240937	4719998.7	2151531.4	6012059	1900787.9	35569812.7	11570923.6	7739214.6	2804198.8	4641261.1	11951575.2	14634989.3					13429185.1											23483984.5
1998/3/30	32605276.4	4142193.4	12541423		6703201.8	61015189.8	5584551.1	54667376	9092128	13931501.5	6875083.1	20971552.7	5051841.8	6165847	3040976.6	75242984.9	13052341.8	21398760.4	6305497.6	8341297.1	40921390.9	27147924.6					39383475.1											24020627
1998/3/31	170580041.9	25012649.4	11164836.4		7517089.2	25519008.1	3730004.5	27885044.6	5142199	8092983.1	4813787.3	9700149.1	6202728.2	3403473.8	2386100.5	52741669.2	5309395	10602169	9302163.4	11561466.1	44909525.1	28244098.1					16376165.8											17819487
1998/4/1	63422404.8	8453972.8	14472057		7369251.8	22780782.8	4361244.8	18516682.5	5040423.4	6246470.8	5077712.4	6499623.3	6442105.3	5895852.8	3946340.9	27882694.4	8915617.1	14079822.9	3652847	5139119.2	14122500.8	14396717.4					22458947.5											18066736.7
1998/4/2	44245430.7	7490434.4	32872228.9		14583904.6	25313862.6	9122279.4	23422748.4	8748803	10796360.4	42282714.8	7648862.5	23769432.8	7338917.4	8548251.7	31879527.9	10801558.5	16912557.8	4473623.3	7594314.5	14926412.8	29363667					20202479.4											36056102.2
1998/4/3	33443547.3	6447008.5	46948385.9		6216704.7	25620049.2	5997623.2	14679077	8827814.8	8166128.8	45652632.1	7466230.4	29679603.5	6151730.4	5052856.8	18479624.2	6338612.4	22211738.3	4108843.3	5927691.3	12347387.3	32142497.4					12925286.2											20018517.2
1998/4/6	33735260.9	12769995.3	31463426		19116831.9	29822582.4	8634940.3	18056020	8882117.6	17940438.9	28272005.4	13673092.6	26059946.6	29694945.4	10071177.6	29171290.6	7122032.8	14503682.3	7298585.6	26984177.1	13169194.2	45556250.6					27166393.9											26858858.2
1998/4/7	30639976.4	16130941.7	24758684.1		33526355.3	29231838	6983496.5	24457595.8	6092362.7	6675599.8	19728102.8	5107361.7	8221082.1	13924943.9	5566142.2	24211737.9	6013058.5	8999721.3	4561837.2	28473600.1	16362463.9	19472886.2					53831377.8											93006667.3
1998/4/8	45098684.9	14424013.8	47400654.6		22480909.8	52097066.5	12111104.5	30094808	17416221.1	10685168.6	18143877.1	11679216.2	14413091.6	11391852.1	6923814	26163654.6	10716430.9	8175753.4	5503657.8	21068528.8	15272782	25270636.5					30033168.7											66051905.8
1998/4/9	30463819.2	8885083.7	26649784		21085022.7	28299576.6	7969113.2	30946389.4	11488715	13365982.4	18261836.8	20352964.1	15488649	8139552.2	5912812.5	54662144.8	N/A	5060517.1	6164081.9	108445297.8	16803376.9	22681250.4					32038063.5											38923650.2
1998/4/10	25641689.9	5924720.5	21490661.2		17175421.8	26239655.5	5875629.1	20291569.5	10022880.8	11661095.4	11918182.9	7975810.8	32354220.2	9826871.6	3938437	56912219	7985121.9	13966364.7	5053513.8	91303025.6	15714730.7	33856310.3					38930630.8											23168341.8
1998/4/13	44863775.4	9878613.8	23511528		49578227.5	125101671	6529569.6	15331237	56345984.3	20944663	15340774.8	6296504.1	29042177.3	20385303.1	4524466.3	44343991.2	18769322.3	17985047.9	14867035	52475036.2	42590532	72365039.8					71006634.2											29677034.1
1998/4/14	16748158.9	3852366.4	20973080.4		28911255.5	39977518.7	4750516.6	9927016.8	29753628.4	6999275.8	9540752.9	3964593.5	13852160	8533040.1	2529336.1	20563412.9	33899964.5	15144176.4	4847807.9	67870689.7	15214986.4	30464154.6					82794617.8											15827399.6
1998/4/15	20591552	4741484.6	93887237.6		42755187.9	27337262.9	5945741.4	10629856.6	49236738	14187556.7	24350667.1	6930691.1	21131125.1	6658999.8	4233627.8	15639875.3	9799045.6	7381972	5516895.3	77184843.8	9860236.9	30516293.9					81093220											20783463
1998/4/16	32608347.4	5419920	33614561.3		14029263.3	24810711.8	50222821.1	8537371.9	39471458.1	35977540.6	17410056.1	9340321.2	7845235	8077807.3	7405083.3	18139455.9	8180433.2	28981281.5	9015571.9	54426280.6	11122941.2	31825664.6					50620673.6											31838331.4
1998/4/17	24683704	5399511.7	24593802.1		15425565.8	21691495	37923162.8	8701277	22229913.9	11405220.9	16588851.3	4748855.8	8059587.2	6712330	3769185.4	13973022.9	4821538.2	19157316.8	6036306	53393977	11810486.3	23058339.3					41438251.7											15981264.9
1998/4/20	19176738.8	3085668.5	26563842.2		21741024.7	12619774.4	34544319.6	12112864	51833045.1	11668125	16543938.5	3203365	23338105.4	5466828.8	3923416.5	12352623.4	2362030.6	6932782.2	3185494.5	33235443.6	7801757	15102146.9					35415733.5											11530246.1
1998/4/21	13431826.2	1594223	22802798.4		6930591	11371622.9	13734014.6	7814053.9	38728438.8	10339166.7	37881059.1	4372544.4	20751841.9	4412561.5	16561885.4	8230036.8	3224084.4	6167786.1	2238198.7	18007580.4	5400681.5	10424141.9					23751853.9											11510856.2
1998/4/22	17182380.7	3491801.4	24597191		15258520.9	16254978.4	21000874.8	15493836.7	106489103.7	14171553.4	34565812.1	4776437.7	N/A	5739023.5	16762700.7	11490713.6	3866558.5	6626651.2	4507913.7	15623991.5	8487435.2	16072535.5					27641741.4											14649086.3
1998/4/23	16138637.7	3112949.6	29541747.2		18390776.2	61939504.9	11518007	11432525.4	56048397.8	9299311.8	22022048.6	3998083.8	14220985	3655017.6	13447686.3	10577566.8	3751369.5	7037494.6	3118655.7	31411473.9	10408952.3	29070772.2					22569603.1											20401185.1
1998/4/24	24276862.5	3746033.5	18803820.8		14373915.2	67380614	13697295.2	14180725.3	32074965.6	13966015.7	16333168.9	4176224.8	9728282.7	5867054.9	8905882.3	12088069.5	3753808.3	7567444.9	4815689.4	42046825.2	10619459.5	17730977.1					47939639.2											15551052.5
1998/4/27	23405637	3847814.6	18393882.8		7508884.2	41324086.2	7913766.8	11938957.2	18367869.9	10783027.8	13227772.4	3720638.2	4623204.1	16443915.1	4637278.8	16576247.3	5916043.1	4668725.8	10025098.5	23591201.5	8413667.6	18407552.7					69748576.9											14130720.6
1998/4/28	43538802.4	9818360.6	24266623.4		14456143.8	28496961.9	7423218.8	10303485.9	22882419.1	9138892.7	9304200.9	6375952	7667534.9	33864050	3262456.5	16878807	3506829.4	9903202.7	16804528	23378446.6	29782427.6	N/A					47967232.4											26979404.6
1998/4/29	21207314.8	15216995.3	18846351.2		7848231.6	30156511.4	5340440.7	5002651	17243040.2	8180477	6146586.8	9315310.7	9265570.6	20508785.2	4045166.8	11247976.5	2739981.8	5141622.8	7044961.6	19854119.6	44455197	16911795					72995758.7											69462211
1998/4/30	19243078	8755316.8	18393761.1		32329060.6	30402807.3	16009350.9	6465262.9	18734364.3	120127117.1	7139908.2	20107690.4	15584780.8	10371155.9	3309279.3	17002904.2	3228166.1	10837780.3	4335407.7	18082111.7	26029438.9	18247037.8					107296293.6											65867418.6
1998/5/4	31233597.1	16031398.3	58457374.6		38102790.9	38901830.9	11763066.1	8366412.2	28809510.7	65808351	8829999.1	20951656.6	10947800.1	22325227.5	6790073.1	43909699.7	4281890.3	22593143.6	7066973.7	27823793.7	76617762.9	16497240.3					99278441.4											118309793.3
1998/5/5	20685001.2	8100993.6	36730044.8		13049787.2	25696722.6	39441035.3	9877062.6	17949955.8	26327471.4	9023287.1	8262308.4	10662327.1	6887691.7	4144612.8	20394037.8	4197611.6	11880777.4	7117949.8	31383052.8	37796776.5	12911382.7					83209442.8											66226920.2
1998/5/6	23084007.9	6092870.6	22960715.4		9582441.3	25769826.4	20734513.6	9130073.4	15435915.3	18643255	22594458.8	6980481.5	8107571.7	20089373.1	N/A	16680988.5	7185449.1	6083065.9	4536451.1	29376677.9	31934604.3	11585356.6					129393934.1											51078343.8
1998/5/7	30823812.6	8318034.9	56418679		11433189.1	29151577.8	17475113	8902952.4	19237695.5	15586083.8	22988596.2	9817231	9453968.3	13770589.6	5363088.3	18843428.7	20467107.6	8113782.6	7246309	32500881.4	21657285.9	14636288.8					113407312.9											48902984.7
1998/5/8	25767329.5	9014888.7	41817197.2		36187046.7	28785258.8	16836346.3	7973533.1	19434008.8	16336551.7	22267645.7	6577822.2	14049767.4	13946533.5	7911166.7	12732497.2	34110512	17680193.8	5453614	40500344.7	23074209.9	16120503.3					141534510.3											48117264.8
1998/5/11	30153886	42544717.9	38482378.5		8574444.7	24782878.2	28688689.7	21086696.2	13729018.2	19233864.2	27787159.6	6423940.2	9415887.3	13880808.8	32031960.3	17745472	24225699	14867199	6140530.5	75754741	18384624.4	15170078.4					72244327.2											38084246.5
1998/5/12	22497140.1	14946842.7	25578069		4648863	12023382.6	12384716.4	31946094	9955989.6	10397184.5	25381882.1	5653299.9	12084852.2	4493138.6	17326633.7	42827018.8	7107972	5181742.2	3278095.1	24215543.4	11822661.8	7745241.9					54998637.1											25659551
1998/5/13	26529689.1	10555050.9	19063649.4		3997556.2	13851429	9967651.6	17365468.8	12843941.6	13859342	82794668.4	8602381.2	5553927.5	6472640.7	9539050	14303038.6	8739745.4	7431721	4601464.6	29827420	10123715.1	10109004.9					N/A											20977481.9
1998/5/14	19322711.1	7269195.5	20873740		49008753.2	12277480.2	12186526.8	10160330.4	8276573.6	14660768.4	40396980.3	20599446.8	7081810.5	7558867.9	6550896.9	73433480	8599597.7	4412456.1	3215817.6	20902860.3	12325097.8	11616534.4					54045543.5											20867182.4
1998/5/15	20539367.3	5846434.8	24146080.5		24431784.1	15187590.5	11592445.2	9307621.2	9931026.1	11355903.1	34732780.7	7724924.6	7794934.4	5766376.1	5942540	91835837	6006795.7	5871479.6	2537770.2	16252043.1	11418335.7	10637367.1					66047081.3											21574698.1
1998/5/18	18673620.5	3655718	11699143.8		N/A	32273693	9751660.2	5077546.2	8232375.2	11143238.3	11260820.6	5573991.6	4765006.6	5238043.5	4041978.9	72213629.9	9438490.5	12188687.6	3285537.5	12448069.9	10044187.3	10992877.4					45083449.1											16023833.8
1998/5/19	13346975.5	3508887.2	11345540.5		9638054.5	15588869.2	N/A	4363257.2	5607851.6	9432105.4	9427703.8	2950262.5	12083393.6	4572495.8	3802934.2	32941769.6	21850055.6	3043014.1	2366887.3	15009862.8	8807490.4	5621003.2				384440157.4	48053817.9											17217953
1998/5/20	16881205	4167932.4	12483764.5		10508452.8	12767637.6	7101290.4	6856540.2	6125668.8	7391540.2	11190708.5	4391508.9	20219966.5	5152960.4	6262780.4	18226870.5	10249529.5	2481525.5	2627709.9	10940917.4	10152344.2	6455769.1				120750977.6	54605418.1											N/A
1998/5/21	12239870.3	4813476.9	14418988.1		6288457	7494869.3	8084085.8	4088222.8	6899064.6	5739272.3	10877164.4	5793527.5	16259801	3313094.4	11349634.9	14474205.4	19851996.6	2346593.9	3439666	16937780.5	12275944.6	5676235.3				76804969.7	65385789.9											33115903.5
1998/5/22	20374364.6	5668845.9	13332488.4		10034251.9	10115236.2	17591550	7020071.8	8985178.7	20599937.9	14252418.7	24645622.2	11916076.9	5472018.7	23191076	22931034.4	17665472.7	4999003.9	3267448.4	132955254.5	16222573.8	8342242.2				41118416.8	60277022.2											89834636.9
1998/5/25	29768324.5	16016876.7	25156735.5		21244133.8	15833307.1	36954450.8	12881440.5	17624659.5	19569152.9	27633029.2	15839058.1	11293525.4	4373280.4	15054332.2	25761933.6	12350517.1	5603173.7	4749141.7	91195106.2	19518917.4	20455441.4				37392394.5	45780344.6											71291944.6
1998/5/26	21876787.9	29738133.3	17723307.2		12839148.9	10761287	12651944.8	10103488	N/A	10593321.3	14351067.8	11134432.5	14106754.6	6459904.1	10699087.2	21682152.7	8184841.6	4509314.7	5107004.6	45818403	11865954.2	10240343.4				25340939.8	67563344.4											33909659.1
1998/5/27	27891012.9	22717608.1	17899570		11997330.3	10560567.1	16871469.4	35350311.8	7422241.6	13991286.8	15319627.8	26342240.3	7436978	15645073.8	9162423.7	14547643.4	6067110.9	3770552.4	4056464.4	44848149.4	12286466.1	10662686				22272827.6	97964286.1											47688975.4
1998/5/28	N/A	69095787.4	13525411.5		8355466.1	10755792.6	10328828.4	18331629.1	11948811.9	9972337	17855991.9	14113259.3	7137896.7	5409607.2	7357304.6	13068747.9	4637740	3086617.6	8610106.7	21189883.1	9160757.6	36999554.1				25641157.2	85286819.6											25125196.9
1998/5/29	21457736.9	60216776.3	17680854		13777651.7	18619207.1	11744718.1	13148121.2	7906966.7	14700013.8	N/A	10154533.4	9092492.1	5939871.6	64124159.4	33087895.6	12551987.2	3502430.9	21334348.5	26788963	12990445.1	24305976.4				31620195.6	89656822.4											26440101.9
1998/6/1	27992843.7	74260573.9	22540670.4		10277856	17911193.4	11697906	13567604	13453691.2	30327269.1	18150754.7	9793443.8	9937380.1	12526849.7	44955295	38127932.4	5654620	5557268.8	7899314.9	52313041.6	20247938.2	21736522.3				19188079.3	52040904.7											26315924
1998/6/2	19996731.4	24267095.8	27572459.4		11597853.2	5217726.3	9212192.8	10009888.5	8814211	11114383.4	11845535.7	N/A	8593248.2	5085425.9	16089039.9	22447868.8	16674924.7	4490093.4	6690994.2	28604044.8	17451902.9	11610616.8				16726551.4	28231803.2											20660978.2
1998/6/3	16513769.9	14012941.8	20304486.8		15213807.3	14956622.9	30508500	23922547.6	7216676.3	12437304.3	8418334.4	5535436.5	21625576	5918487	26458894.3	14190289.6	15083604.8	3177512.9	6474715.3	21584495	7699972.2	16724300.5				37500557.8	47051101.4											34116703.6
1998/6/4	22294799.4	14462636.8	12450557.1		12475335.7	53014806.6	26652926	28974935.2	8975179	9331683.4	8798892.3	6989109.6	25437582.4	3994270.5	26713301.2	12054479.5	10484298.6	2350349.8	4947095.9	23939677	12753733.5	11174798.5				20755163.4	53059773.5											44009448.8
1998/6/5	16867228.8	17176079.5	11377211.8		20228718.1	31055471.7	13863991.7	20920106.4	9254546	10612308.9	10978344.7	9742576.9	12236163.4	6029147	24574472.7	15058320.4	12238675.6	2229115.5	5937493.7	31841785	9658916.9	8438499				24374045.3	68997843.5											34289296.3
1998/6/8	17389580.5	8828714.6	12057742		9664249	37160126.4	34274709.5	9565067.9	20199451.4	7367226.1	10855144	7233343	6047781.8	9213305.3	11942421.3	11249524.6	7355200.8	6089362.4	7074800.7	17811960.6	15707994.8	9111809.7				17563040.3	15639792.4											23039531.2
1998/6/9	25290509.6	10129485.8	15084503.2		7921070.7	27718784.3	21823183.6	9537016.2	17848524.9	10132880.9	9290641.6	8476784.3	6512219.2	7471768.7	18129272.3	16615855.6	4746141.5	2504553.4	7061217.6	17594962.1	11665272.2	8179394.8				18147419.6	33756121.1											33634603.7
1998/6/10	14654008.1	8564478.4	7352078.2		7536196.4	21532691.7	11944576.7	6219671.8	7705995.3	7215072.9	5334682.4	4701822.9	4408064	25431615.9	9383727.3	12462662.7	6110116.6	1664899.4	3617589.8	11685080.4	7860076.5	5323958.3				9917426.5	39347907.8											24278955.5
1998/6/11	11175351.8	4587506.7	6849352		7208777	11248552.7	13594670.5	5308323.1	6975568	7886863.6	4580176.4	6343717.6	2157463.7	8637660.1	7929855.5	9027665.9	3837356.8	2796243.4	3150317.1	12425809	7399435.2	5165529				9526914.5	32400696.5											17269555.5
1998/6/12	13281789.1	6983935.2	7632996.6		35379970	19892937.3	13968205.2	5741228.2	10597164.1	6378342.1	7169833.2	5468650.4	3058971.4	16811580.1	8699976.6	7676561	6203561.1	5647701.4	6052335.1	12772122	8656807.4	6175540.8				12665756.4	24143241.1											25240661.4
1998/6/15	13364868.9	4422940.2	7400752.9		14145593.2	12676080.8	10309640.7	5380280.1	13710786.2	7730368.7	4885547.4	3738775	3055267.8	20887353.7	6674346.2	6799391.8	3847410	3432951.7	3448732	12728593.5	7773328.8	7518397.2				10041325.2	17774143.6											17230158.9
1998/6/16	15099967.8	4218826	8105776.8		23778280.1	13534623.2	8679408	6208641.7	4364801.6	6216589.9	4511439.2	4694745.2	2644603	12259859.2	6284215.2	15018103.5	2087929.8	2644815	3903314.9	8946179.9	8213598	6600547.5	109516909.6			8867798.5	33146334											20103471.2
1998/6/17	9413331.5	3432902.4	5144032		12608551.7	9084918.3	5913098.1	4071805.5	3720257.4	4245065.2	6054656.6	2107574.9	2246453.9	4116253.1	4436444.6	8190356.5	1361527.3	1698183.1	3323674	4971715.4	6284976.6	4018418.6	36747836.2			8947932.5	39552841.5											9235915.1
1998/6/18	9124455	3079089.5	4472247.8		7048699.3	7406378.9	18969528.1	4464997.2	5380176.2	N/A	6402864.2	2597661.2	1596050.4	4497244.9	9028085.7	6018853.7	2819400.6	1952956.2	1953226.1	5564673.9	5183146.1	3871573.1	26881751.5			11446558	22672624.5											12145973.3
1998/6/19	16789178.6	5161740	5548852.8		19510577.8	7455977.4	45139886	6080928.9	4768943.9	3612005.7	6275908	5759985.8	3215587.9	3883096.3	10300326.4	7382587.7	4750853	2686906.1	5428617.1	8775929.6	6438629.2	5642400	55271473.8			11999698.6	13198864.4											21349680.6
1998/6/22	10830511.3	6081743.7	8236981.1		12782383.3	11263528.7	71429172.2	5648590.6	7148341.3	7448212.4	5313504.5	4414443.8	4987450.7	9817734.7	11472264.5	12407649.7	4981188.9	61124823.6	11558909.2	7794249.4	17252048.6	7570925.6	38248114.8			12165089.3	16588509.4											16680738.9
1998/6/23	8529258.6	6318199.5	5599903.1		32421573.3	23597271.2	25650910.3	3557570	5843823.4	6222489.9	12720777.1	4640802.2	3440886.5	19721900.2	6527648.3	12546608.4	3452136.8	29769619.9	8478462.6	14305345.2	10718665.8	4748117.8	42232353.7			13623210.4	14760675.3											11119188.2
1998/6/24	8246804.8	5205376.3	7652481.2		31661153.9	45408289.6	15498363.8	6681098.9	4741461.8	4954785.8	33261052.3	4772951	3350812.3	9000473.7	5365866.3	9667598.2	2784718	18566771.8	6664580.8	7361995.3	6057662.8	4023412.1	25005938.8			14732920.5	11619934.5											17866683.8
1998/6/25	7490650	3416044.6	5314761.1		20599333.3	33818768.8	14647909.9	5713941.8	4759665.8	5108164.3	17414128.4	3894547.8	2156684	6568310.8	7422335.7	4847613.7	2794263.5	8922114.4	4750448.3	15276160.8	5208954.5	5337320.5	15529736			12233526.3	15395698.5											20167988.4
1998/6/26	6224035.4	3106987.8	4159010.8		38875724.6	15140593.5	10631439.3	N/A	3502889.1	4563883.7	13353161.8	4134624.2	3406823.4	5575701	4910547.7	9239446.3	3527086	8175130.3	2832196.7	9452007.1	5381133	6469372.6	14558220.8			7833809.2	17363527.5											15632062
1998/6/29	8870096.5	3610646.9	5538379.1		21741731	12515250.8	11989806	5148565.4	3953182.8	8859671.6	5705253.3	4863004.8	2269416.9	4478721.9	5637122.4	6580742.5	2045753.1	8736874.2	4094132.2	8669919.8	5109379.2	5336289.8	11085760.8			31658402.2	20176827											9698819.8
1998/6/30	7700741.2	4228042.4	5944476.3		12434033.4	13651744.5	8311675.4	4427891.5	4475753.7	3500209.9	6653893.8	3769805.5	2591806.6	5046303.3	5597053	6755989	2547580.7	2555217.6	2579263.8	N/A	3256615.5	4140513.5	6724764.6			8249940.9	25892228.5											10371219.6
1998/7/1	6742139.7	2780969.3	5327920		13309010.4	13344437.6	10348599.7	2915530.5	3764409.9	3298853.9	18525568.6	2573262.1	1515314.3	3131092.8	5728833.4	5782517.8	1429693	3459280.5	2646793.4	6243908.5	5181084.9	4159913	8113562			9539995.1	33788419.2											14384188.3
1998/7/2	7139565.4	3202194.9	9578733.1		10424380.9	14310260.4	9859240.3	3642929.4	3764874	4566395.9	44054379.2	2661203	2360645	3828043.3	4205444.7	5077001.2	1639910.3	5383348.5	3660671.5	4311260.5	4393596.7	3786097.2	7400407.1			8528707.9	36976470.2											14264631.8
1998/7/3	12867352.3	3617699.6	21363677.3		7210166.5	8383929.7	9062806.2	3225487.5	3977578	4589067.3	29300101.5	2545634.1	1887330.1	2665065.3	3470236.4	5084729.8	1732773.1	3166926.5	2271248	11157706.2	6695818.2	5449863.4	6837725.9			8671375.5	81151887.3											10138193.9
1998/7/6	5813207.3	2049543	5317456.7		6261200.4	5191220.2	7259363.4	2173684	2509263.3	2682167.3	27169633.7	2334939.1	1713483.8	3463831.8	2148996.1	3452724.7	4795677.9	5337082.3	1941240.6	5699626.9	4082756	2394649.2	6123743.4			6728175.8	28333545.1											12695363.7
1998/7/7	3893250.9	1478684.2	3271611.5		15092664.8	5930539.2	5680267.2	2082952.2	2455715.1	3153016.1	12137423.6	1532335.8	1017773.6	2002564.5	1674865.2	2987430.5	6261906.6	2476932.3	1139174.7	4159597	2853642.4	1765520.8	3447167.6			8622911.7	19079957.1											7587959.6
1998/7/8	4313521.9	2142370.8	2729223.6		9932777.2	6664337.6	3570114.3	2068500.2	1743402	2259513.8	11974848.7	783155.1	2847091	1721053.5	1574876.9	2444183.5	24565773	1772779.1	1172026.1	2697578.9	4414393	1709699.2	2670872.1			16669702.6	32736904.7											4349040.5
1998/7/9	4744822.4	1716005.4	2485848.9		5406578.7	4715752.9	4229308.2	4825970.2	2114847.2	3606501.3	7086636.6	2206667.3	1612093.1	2076420.4	2222872.9	3458705.5	16691508.1	2655351.2	2777058	2592223.1	4050070.2	5624899	3246563.1			22397131.7	60797694.5											6169589.4
1998/7/10	5310983.2	1890233	3065287.5		6529902.2	5309898.6	5957739.5	3350213.1	2650521	3607252.1	15936820.2	4377117.4	2280113.2	2494511.6	3919104.2	3650857.7	9156506.6	20207154.9	2800439.6	7185335.3	5220574.7	5175701.4	5178818.9			51164192.7	40556412											7840184.6
1998/7/13	7022860.5	2342491.6	3880690.9		5115767.8	8061585.6	8655227.6	2997454.1	3518735.3	4340913.4	31892151.8	2493567.3	1447935.5	3854044.7	1680084.7	4801584.4	5636480.6	11159518.1	2446178.9	10797017.6	7545916.5	6426584.8	5464661.5			27891846.2	42884856.5											8882160.4
1998/7/14	7771554.6	5235238.6	3975787		4930666.6	6316597.8	10328860.3	2638189.5	4100050.9	7159902.4	71543433.9	1623301.9	2184555	3034512.6	2373129.5	5103137.2	10471063.5	6839277	2854967.5	7128119.3	16849295.2	3353558	4932311.5			26092974.7	59010890.2											14474297.9
1998/7/15	4346476.3	1581967	2618026.3		8447400.6	5605116.9	6757272.2	2349790.3	2306979	2387115.8	43648733	1328211.4	2851362.5	2204504.9	2096117.3	2622924	25913913.4	3896004.3	3673030.5	4771405.3	3671979.9	2882254	7013059.6			16728743.5	17999674.2											9254639.9
1998/7/16	6492797.2	3127263.8	3878111.4		10989392.9	8243676.8	9496075.7	2538356.8	2349574.1	2767344.9	19560403.3	3335335.4	3693315.8	2745628.7	2109505.6	4350544.9	18154940.4	5686206.3	3112956	3123653	2407605.2	2359634.5	5532378.9			N/A	15918732.3											7586603.4
1998/7/17	7217280.9	4223543.4	2933109.9		29068300.8	5611485	9453623.6	1480517.5	2115865	2784582.5	24443748.8	11119678.6	1957823.2	3260411.5	1961579.6	10306616.5	11579285.4	4495943.6	4564530	4535882	4455270.8	2657483.6	3036994.6			10759937	25126539.4											6643607.2
1998/7/20	6756179.1	2774752.8	4776235.9		20145579.9	7830385.7	4329217.5	2148678.2	3114684	4123067.5	27544228.3	3185010.7	1509314.4	8507158.9	3226588.8	5265303.5	12020434.3	4758973.1	4761960.8	3841199.8	3534572.3	4017449.5	3132251			9030960.2	23420367.2											10019338.7
1998/7/21	6326060.6	1328058.1	2849545		19948107.8	4482271.8	4199652.3	3797713.7	2687481.3	2263364.4	20485909.5	1984272	2566519.5	17147038.3	1708930.2	4572417.1	12511956.3	9785299.3	2002268.1	3327470	2298819.8	2526935.7	3161329.8			5868975.3	17920061.4											6693479.4
1998/7/22	5044803.8	1124979.3	3026220.9		11236421.7	4622821.1	6998241.5	18475370.9	1889688.1	2071448.2	50372683.7	2480359	1473895.2	8494326.6	2356012.2	3192047.3	4304462	3235025.5	1484638.5	2660540.1	5672110.4	1792250.4	3066344.6			6141893.4	29247233											5627662.3
1998/7/23	3807512	799944.9	1863914.7		7628275.3	3293244.1	4306398.6	12303613.4	1865287.6	2031003	30945895.2	1303126.3	1919998	3677160.1	1747535.6	2183786.2	6134361.3	1894112.4	1967211.6	3887843.6	4702020.8	2319898.5	3110000.7			3969980.7	39929108.6											5507046.2
1998/7/24	5563672.2	1763164	3308405.8		14889991.9	6646902.3	3359268.1	9078804.8	3133738	4000261.1	41659315.8	3740237	1766708.1	6631098.8	3762414.1	3788422	5046507.6	3173837.8	1877467.2	6429990.9	3776467.7	4133109.8	3973560.7			9664719.4	50684522.7											11194073
1998/7/27	5394795.8	1776208.4	2369488.8		7375145.5	4414328.7	3939292.3	12320811.2	2802171.1	2512174.5	63571581.8	4755943.5	5841174.5	3630950	1787939.3	3545649.8	6645535.9	4107055.6	3532209	5987966.9	5680560.7	N/A	3960824.2			5568106.4	24262555.8											4714658.7
1998/7/28	9636422	1828049.4	1784945.3		9188280.6	2528359.7	2566679.4	5094358.7	2069224.5	2938365.1	25156232.2	4840178.2	5579462.9	2423763.7	2199137.1	2252586.9	3485785	3060357.1	1693981.8	4278210.8	2361020.2	28214024.6	6384211.2			4426466	14968386.1											6036460.7
1998/7/29	33697659.5	4582646.8	1695153.6		8657638	2241120.1	7879969.9	4254070.9	3034581	3498919.2	34780323.6	4258373	11143487.8	2604483.6	1418637.4	4437617.5	3840100.4	2413696.1	2605070.3	3393330.8	2877617.4	32639458.3	2804808.4			4055458.5	27255851											5800109.6
1998/7/30	8962334.8	1071097.5	2346700.9		12157913.1	3507190.8	8880073.7	5905464.9	1755610.4	2146222.2	14899876.4	1735490.7	4221338	2335219.2	1726529.4	2580197.5	4104418.2	1470124.4	3110959.1	5193752.2	2523652	14708018.7	5239294.4			4243511.8	21349761.9											4865339.4
1998/7/31	4491091.4	1002448.4	3019165.1		39846122.1	2739098.7	5788593.5	24727046.2	1334159.2	1493018.6	16347215	1552974.6	4220030.5	2202451.8	5481947.9	2997148.9	4765111.8	3174471.8	2025234.4	3580171.5	2579550.3	7688250.1	3001149.1			5776118.7	9424364.7											3216857.3
1998/8/3	4566375.2	1482452.1	2426059.4		10083181.1	3858842.4	5803065.8	9962864.9	1785484.1	2018901.1	15108513.9	1557028.6	3708783.2	2069367.4	2187193.5	3137374.2	2854165.6	2724901.2	1457284.7	2744842	1556765.4	8046179.7	3084824.9			4748834	15509518.5											5750363.4
1998/8/4	5054866.2	1780044.3	2437679.7		4666272.4	3475177.6	3931733.7	14033926.7	1742057.1	1712271.6	12683296.1	3676493.7	3238973	2424308.8	1272987.1	2882338.3	4367348	2223363	1091968	3285810.6	2701716.9	10047859.6	2998969.2			5648834.6	17080600.4											4677609.7
1998/8/5	5371936.2	1026187	2438221.1		3083614.2	3124761.5	2149679.1	20492831.8	1227420.3	1209692.9	7468973.1	9984074.7	1330067.4	2962499.8	777386.6	2425234.1	1589437.9	1772494.6	1040900.2	2237856.9	2307975.6	2342281.3	2207417			3618204	8021567.2											5066451.8
1998/8/6	4915668	1052114.7	1831057.1		11035243.7	2153470.9	4057514.2	9355099.2	1638408	1539813.4	8838009.5	3496822.4	2654341.3	4799247.8	1490342.2	2046475.9	1285431.1	1465913.8	1218173	3447975.4	2218590.8	1996928.3	2371073.8			4291763	3978813.7											3816499.7
1998/8/7	9966162.2	2605106	3820339.6		6416931.9	3221270.6	5113371.8	8886197.6	3004834.9	2774488.9	18632215.1	6190069.5	1342010.5	2982800.4	1735897	4326715.4	2009842	2035592.6	1584468.6	4706334.1	3863446.6	4518911.3	2947680			10572943.6	15389082.8											6686498.1
1998/8/10	9802279.9	N/A	4660217		9087803.8	2738980.6	3164095.3	7023550.3	2429950.5	3657006.5	11048657.7	9175695.2	1391725.5	4505688.3	1776940.3	3337531.5	4110252	2279471.3	1797108.2	3492214.4	3702866	3222902	3134527.5			8186768	12206708.2											7172136.4
1998/8/11	5481619.7	1640295	2549389.5		4824655.6	2807675.8	2541363.6	4396315.2	1919470	2259099.9	9444085.2	4423323	1707861.2	3364835.6	1480170.5	2822158.2	2078110.9	3107442	1465462.3	2561291.3	3560754.7	2029185	2936700			3791518.2	5421772.4											5202393.2
1998/8/12	6850062.6	3697700	4119172		4446895.6	4930045.2	3379481	7078394.2	3633031	3004382	15079705.7	4925726.1	1679247	7261686.4	1478131	6894177.1	1994793.5	5975548.6	2738070.5	4828323	7016361.7	3764559.1	3245565.5			5965103.2	9161488.4											5676309
1998/8/13	3834122.3	1675939.9	2821089.3		3923738.7	3700387.3	2646525.3	5055944.7	2378961.8	2219825.6	10292845.6	1869583.8	944871.2	2453001.7	4075757.1	3479732	1942213.8	5907658.4	1303080.5	1599519	3743404.6	4126050.7	2393708.4			4493273.6	6374431.7											5098205.3
1998/8/14	8994200.2	1847491.9	3858306.3		3843746.6	4858919.7	5505407.6	4875580.8	2487581.4	3125735.5	7159297.2	4197943.8	1669000	3881036.3	1428181.4	3724868.7	1262658.5	2898862.1	1646678	3666110.8	4124513	2878445.1	1816636.6			5642337.7	5710640.6											4986981.9
1998/8/17	7392324.5	1596975.4	4324919.8		4961028.5	5498154.7	5791454.5	5852651.1	2947835.2	4423296.4	11671950.2	5773990.3	1322709.2	11883699.8	1634506.6	4345233.6	2192813.5	6147362.4	2178054.2	3083887.4	5395653.4	2603233.1	3760457.2			7895796.9	8393479.6											6063595
1998/8/18	7825992.8	2193379.7	3123455.2		4673781	3686087.2	4218742.7	3910931.4	4189133.2	3589688.2	8058236.9	2740392.5	2109904.5	3840069.4	1583590.7	5415547.5	2305372.1	3358049.2	1321046	3001411.6	5696043	3284672.2	N/A			4718378.4	9556473.5											4399091.2
1998/8/19	7710043.8	2866707.6	7120834.8		5347005	2984726.2	4449884.6	3690645.8	5816093.1	4944963.2	16532840.1	2529010.6	2238458.7	5328122.8	2004425.7	5135193.3	1689364	4428459.7	1043034.2	4290785.3	6253671.7	4050523.4	4392063.1			5067808.6	19230999.2											5307557.9
1998/8/20	9270496.3	3424905.4	8035954.4		8492661	4510014.4	4516439.2	4643254.6	13557362.8	6778374.6	19647987.4	3044370.6	1246999.5	5097493.9	2289796.8	6431481.3	2129770.4	4401923.6	2063389.7	6367786.4	13222617.8	6275917.4	5440300.9			7780356.3	28142859.8											12963226.4
1998/8/21	16652860.5	4675072.2	7600744.7		13840311.7	5393157.9	7114280.3	3538761.4	29117560.7	6422179	10715255.1	3023276.5	1446057.5	5038560.9	1739875.9	9561561.8	2142052	4659292.9	1679146.2	7409464.4	11472150	5444045	4894372.7			9877028.3	18744139.5											9303897.4
1998/8/24	11018316.6	3551880.2	6340747.4		18707693.6	3910943.8	5930017.7	3983778.6	34719925.8	5239391	11603830	4943996	1574630.5	4452608	1688433.9	5781578.5	1926102.7	2832352.7	1381622	4853788.3	11368583.6	6913377.9	8233320.1			9392552	10517538.5											8788614
1998/8/25	7436498.8	2317011.8	3116588.7		10547809.5	3457451.2	4000474.1	4371932.3	8045135.1	3480740.8	6718794.2	1449496.7	1523728.9	N/A	1720244.4	4883564.9	1335926.5	2046978.2	1030574	3445736	7931364.2	13215730.7	4339623.4			5059259	7289281											4118294.5
1998/8/26	7807033.6	1305437.2	2838934.3		6264322.3	2520504.8	2383152.8	4235690.7	6091842.8	6835240.5	7006954.1	2271411.2	2484640.4	5328219.4	2992633	3320640	12907830.4	2665163	2020671.1	6452964.2	8457627	7876684.5	3214623.8			4903519.1	3241361											3436094.6
1998/8/27	5799307.1	1563397.5	2865620		5356968.1	2903650.7	3441550.2	2242512.1	6637109.9	2940806.6	7480221.6	1445985.9	1867802.4	3913963.7	1834713.8	4242427.8	5198370.7	14891792	1287970.4	4383777.5	6630695.2	5243373.5	2577854.5			3667365.7	5800792											4848568.2
1998/8/28	4142283	1068542.2	3705004.7		4765876.4	2441386.3	2238173.4	2657508.7	3743713.9	2247675.6	6328349.7	3542339.4	1640651.3	16942369.7	1149108.4	2912404.6	1693330	11150733.1	1043047.5	2844113.6	5433996.4	3394717.3	2724863.9			3242945.6	3799835.2											3299058.3
1998/8/31	7636642	1685505.2	3205443.2		9517527.7	4571767	3377234	2958765	9267735.2	3183342	6680183.9	3915404.2	861620.4	17473624	1678280.8	3563960.2	3068991	6184398.6	3199845.8	2906353.1	5133965.6	6293744.1	7316329.5			5612410.1	9864148											4406025.9
1998/9/1	5044857.6	1092069	3200384.7		8471097.4	6498742.1	2853221.7	3034160.5	14920925.6	2596501.5	6809710.4	9626271	866474.3	13486473.3	1524689.9	4504622.5	2575656	3822762.9	1121035.5	2815892.3	5643547.4	9490952	5568405.2			6185374.3	2885306											3687862.5
1998/9/2	2436642.4	870387.6	1649175.6		6733063.6	13912628.3	2196246	2066665	4222958.4	1329937.4	4055060.8	12227731.6	733578	5779891.2	1038190.2	1924727.8	2798285.5	2622867.4	996089.1	1274844	2597925.2	4049145	3267808			6126375.7	3168289											2238502.6
1998/9/3	3004272	814299	1948011.2		6582379.9	4968448.7	1543132.5	2081230.4	3126773.7	1271799.7	6399585.1	3908260.8	4116112.4	3960212.8	1155594.4	2040920.8	2684409.5	5905890.4	1224003.7	2005076.2	1967373.6	2310301.4	3334124.5			4359283.1	1871138.8											5557166.2
1998/9/4	5016711.8	1545786.6	2927605.5		12256750.7	4464400.5	3032686.4	1910304.3	6726777	2595268.6	5382818.4	5060562.6	2144127.9	3964399.4	3201401.3	3908032.4	1422668.4	4802225.9	941951.6	4504912.8	3347872.4	2597500.3	3342776.4			5063526	6803024.6											9281931.8
1998/9/7	6303730.2	2680155.6	3116593.7		12003601	13745435.4	3255552.8	4206610.4	6726921.7	3528958.6	5739448.8	7481896.2	1717654.4	5394551.2	3369013.4	18704401.5	1485156.2	4045666.6	841379.4	13239856.6	4464754.3	3662651.4	6925288.8			6255031.2	9099269.1											14372016.6
1998/9/8	6090968.8	2565056.3	3720112.1		8297658.6	18957867.8	3507041.1	7977477.4	6809604.3	2921109.3	6367412.5	4267711.1	1068084.4	4051896.4	7146591.5	11248013.2	3063676.2	13343254.9	N/A	11198647.9	6217517.4	20546841.2	4402408.1			7622299	6561522.5											18287972.4
1998/9/9	5600333.7	2502450.6	3769129.2		7276882.8	7663496.6	3820168.4	4347124.2	3322972.7	3144575.1	6708592.3	5006298.7	1801137.3	4180351.9	5640367.3	5068126.8	2908350.4	6432206	1046603.5	5706300.5	3351498.9	8861213.6	3954675.3			6116674.3	4909292											8113467.7
1998/9/10	14194114.8	5901431.9	10220552.5		11507482.6	9270510.8	5978078	5748184.5	12979389.1	6640315	12867283.6	9018704.5	2396130.7	8713283.3	4793134.5	11614287	5245927	6322518.5	3491442.5	8619715.2	8306957.3	9456946.1	7424142.2			30563445	18251927.8											7548734.4
1998/9/11	9579308.8	5975406.1	6236998.8		8588807.9	9606039.8	9864749.4	5759834	7487886.4	4457420.2	8991447.5	12311907.1	4323552.6	7991576	3730669.2	8950989.2	2764676.5	5104287.1	1352982.1	6865150.9	9162787	11016143.5	5026298			27530557.4	N/A											7997691.2
1998/9/14	13567767.3	6061777.8	10261489.3		11909853.3	9730318.2	13997729.6	8791185.1	9896609.5	7127829.8	12647338.8	15780244.6	3759033.7	8524649.6	4111441.2	8130291.5	3682171	8654852.2	1800311.7	7452776.7	10659024.4	18279191.8	5953411.6			22792388.4	19927512.5											9757607.7
1998/9/15	19465619.5	5140327.2	8639553.6		8710711.1	8753904.9	8228035.9	8294519	7850163.1	5614297.8	11002630.8	9905107.3	2948520.8	6009573	4637334.4	7620429.6	2904958	11118225.5	1717790.4	6320440.7	9358558.7	11213068.6	5041614.6	353510940.3		13114297.7	15103569.4											8914381.4
1998/9/16	31315210.4	4747057.5	6267646.2		7167331.5	8094384.3	5983491.5	6087851	6524383.3	5946901	9123801.9	9907809.2	5870941.7	6729033.4	3191331.3	7545366	4054369	4604699	1546104.4	5722419.3	7408559.1	8689664.8	6677886	234753438		10743647.8	12746482.4											5196973.8
1998/9/17	69621263	7066274.8	8187869.7		8756722.7	9578033.1	7907798.2	6650876.2	7991793.6	7380543.8	12733933.3	19909372.1	5616021.8	8156247.2	4522736.2	8180962.4	9005349.1	4104301.8	3131586.3	6589537.1	7468943.2	11142837.3	10203157.3	204131936.1		9539906	14355893.2											8591607.2
1998/9/18	31592353.4	3791111.5	5917558.2		18884418.9	5710294.8	4903034.8	5265271.9	5276363.1	6931468.4	14275824.6	8497157.4	3794405.7	6052531.4	3226503.1	5960411.6	3247990	5590822	3911708.4	4570508.8	4527391.7	9575634.5	5312248	107889766.8		8330107.7	14224439											7578854
1998/9/21	10482581.8	2999804.4	3803809.8		31548116.7	4778661.9	2604605.8	3898559.6	4734472.9	3730947.5	20577597.7	5991957.5	2172415	4046401.9	1902248.6	4208722.3	1808046.8	4374183.7	2735006.9	3051044.9	3350406.8	5239544.1	3443397.9	50843103		4762294.4	14236306.4											3769174.9
1998/9/22	9335744.3	1656409.9	4075471.3		31246850.7	12735098.5	2764772.1	2681795.3	2486286.4	2936131.3	9152188.2	5205670	1382319.1	4861927.2	3323138.1	3196799.8	2185868.6	20989272.1	1548738.6	2752916.9	2417261.5	4360472.1	4245087.5	36186525.9		6919401.8	9928508.5											3405255.3
1998/9/23	11993575.1	1683661.6	3749439.6		10059944.8	7242746.4	2226402.1	3310511.7	1852034.6	2064897.1	7147926.7	8312075.4	1150851.6	1991898.8	9558719.2	3097644.3	5769921.6	12586768.6	1716488.5	3199730.1	3162632.5	4036487	2593629.1	35799047.6		3475946.8	12796242.1											3280755.9
1998/9/24	8467447	1784532.1	3900722.4		11680710.2	9492949.7	3450589	5789025	2417217.1	2924808.5	7618136.5	5103004.2	1562517.5	2201687.1	3929263.1	3718950.2	6969053.9	6742385.8	1674986.6	4785399.9	5057196.1	4295547.1	3215611.8	50922001.3		4882121.8	23255975.8											3217792
1998/9/25	6576673.8	1648676.4	3347143.2		8001711.4	5502201	2898101.8	37149015	2427893.2	2178529.8	6385734.8	6150229.7	3255877.8	22006739.6	2705441.6	2541887.6	12649003.3	3854909.8	1352686.7	3264941.6	2649103.1	4497829.9	2584079.2	24019922.3		14080123.5	7903797.2											2660186.9
1998/9/28	6363044.5	1894287.4	3843310.9		5040773.5	10639186	4092025.8	25896028.8	3018233.6	2738766	5969428.6	10865317.3	8814949.7	7014707.1	3405848.4	5607734.9	24125629.8	4491924.4	2631786.5	N/A	4077958.8	3605435.1	2761987.4	55320144.4		32837436.9	8281778.5											3190531.2
1998/9/29	4727858.9	1545198.7	16437495.7		4266508.2	4438819.7	3755225.1	14068297.1	1982356	2047497.2	3793632.5	2840567	3267417.6	4475354	5194475	2602247.9	6439238.5	2645366	939867	1986244.8	2173897.4	5121605.7	5207875.2	24096565.6		6661607.8	6455709.6											4158948
1998/9/30	4156049	1426036	14983311.4		4288042.6	3620011.1	5182375.5	17521462	1577413.7	2669034	4381179.2	4135274.6	1965242.9	3808758.3	5648854.3	2358218	3669911.4	1783489.2	902029.5	3885527.9	2984321.5	2640657.8	14824715.8	18511374.2		4539328.8	3876561											2991708.3
1998/10/5	3169967.4	1066506.8	19207223.9		4076902.1	23452977	6739286	29745028.2	1849477.4	1888567.1	4623888.6	12688467.8	1352843.8	3008321.2	4248581.4	1875051	3720803.2	8846187	1302314.9	6641320.7	2883562	7908897.9	10550858.6	23218064.8		4753739.4	5840999.3											2059085.4
1998/10/6	5750387.4	1120199.2	7362823.9		5334437	11838831.9	3470659.4	17087964.1	1707056.4	1838263.3	3787538.4	8886964.3	3362492.5	4233607.2	9314545	2683725	3320915.5	8435588	4335944	2581345	2250631.2	24274119.8	6068885.3	13081942.7		6513682.4	5501611.7											2928250.5
1998/10/7	5779728.9	1337456.2	4644676.4		3807713	9724684.2	2812448.3	13039277.4	2020176.1	1708273.6	4053181.6	5415292.6	2480317.8	3267513.1	7362220	2451151.6	2510689.4	3579055.8	6287025.7	3731170.2	1700211.6	6263258.3	3476756	16468666.6		4680341.8	6009258.1											3078880.8
1998/10/8	3162086.4	1318475.3	6033883		2891070	22905477.7	2290723.4	12465061.6	2482902.1	1803268.8	3006331.2	10690571.9	1301470	3445522.9	32708221.2	2923348.3	1921621.8	8974866.2	5041380.2	3297481.5	1942943	3357380.7	2616463.2	18752341.6		5830303.3	3746762.8											3732471.2
1998/10/9	3530593.4	1339360.8	5031733.8		3000946.8	15357867.8	2219591.6	11999587	1676390.2	2379582.6	3962691	18194642.4	2377075.6	3423383.8	20785141.7	2164215.3	8609729.9	N/A	3517421.1	2049458	10426742.5	5709090.3	2234103.5	16556477.9		3764222.7	2900994											2163950
1998/10/12	6546548	1542129.5	4683002.1		4245548	6353720.5	3348529.7	20251941.4	2547753.6	2439676.9	7060142.4	11983250.9	2297238.4	2786405.5	13252477.9	4135714	5052063.7	9433325	3554549.6	4340110	41665532.8	5902468.9	3170126.6	25250088.6		5058861.6	6749120.6											5952519.3
1998/10/13	3921816.1	2209929.2	4185934.4		4330842.8	11609298.6	3166069.3	14701474.5	2552653.2	3347443.6	7341091.5	11830964.1	2518612.8	4183170.4	11094933.4	3934584.1	5956980.1	4098892	3707287.7	11853170.6	48805169.3	6049673.5	6082604.1	13223151.1		4016959.5	18716425.3											4919970.4
1998/10/14	3018485.5	1318857.8	3021313.5		2759240.7	15151524.1	4018847	8557924	2608831.5	4210941.6	3994394.3	7530867	1821868.8	14675034.7	9215541.7	6161324.5	2382759.6	3165066.2	2078247	11538436.1	25777230.9	19338747.9	7541777	10419096.2		3409963.9	25458313.3											3465796.9
1998/10/15	3940163.2	1573252.4	4355006		4699825.2	27183533.7	3283946.2	6381594.3	3200932.9	3081419.3	5198233.4	6693207.8	5829675	32416567.9	6306442.1	3613637.4	2715138.2	3459602.4	1818489.7	23852685.8	18474202.5	46323027	6308922.8	10484449.3		6064213.4	57783411.8											3685687.3
1998/10/16	5570897.5	6147771.5	11046625.6		3839850.4	21302854.1	4945306.8	37081995.9	2386329.7	3335185.7	13007431.4	6099051.8	4623564.1	21231554.6	10003227.3	6052406	4509944.1	4756614.2	2674825.2	9334805.5	31646246.2	31632945.7	5633906.3	15076599.4		9432416.8	37289017.8											13584951.4
1998/10/19	7119203.4	4395746.4	9077478.1		6757724.2	15426845.9	3964085.4	26305841.2	4962157.7	2471104.7	6229781.7	4420597.4	14401383.9	10087038.7	12076395.1	6792681.5	6864652.1	7118613.9	1697325.2	8785077.4	15594278.1	21175760.6	7575909.3	12597862.3		13586655.4	20192875.2											15888088.7
1998/10/20	4350403	2329390.7	4850953.6		3360296.6	9160948.9	3464418.6	13250217.1	2297009.5	2260153.2	4958207.6	8410163.9	37792798.9	5105902	4403751	3150973.9	4277296.6	17812175.4	1245298.3	6977880.7	13910951.2	19264365.6	5147104.4	10766001.1		39702421	52964304.6											6486514.3
1998/10/21	7405575.4	3084237.6	7930141.2		5923733.9	12113738.8	5632405.8	23890374.5	4488444.8	3985367.7	7279309.7	5995243.5	13477197.1	9058831.7	6239135.9	4600753.6	5770663.2	7849742.6	2767400	10436628.9	17968804.3	13483497.3	7597578.1	18807301.4		12900945	26339383.6											6219224.7
1998/10/22	7101512.3	2298946.2	6557278.1		5306641.6	11343085.4	3795384.5	23332297	3719646.2	3276470.8	7113709.4	5942288.7	10299219.6	5312353.3	7139748.7	4243800.3	6316974.1	5931940.4	2236974.1	7882839.1	15279728.3	13217440.1	5367038.9	17529950.7		8544428	18243069.3											4589983.2
1998/10/23	4561149.2	1619291.2	5023833.7		4191243.4	5461841.2	2568263	12076250.2	2639287.4	2700032	5049898.4	7899542.9	14409673.6	4176282	3877990.7	3102030.3	4663291.3	4070517.3	1151860.5	4785194.5	13581733.7	10817081.3	3205217	11663458.5		6675878.4	23040037.3											4287664.9
1998/10/26	6961753.9	2943017.4	5793276.6		4747994.2	9164794.5	2971289.5	16818869.3	3865032.3	3648101.3	7471646.4	12096925.7	6783316.6	4129448.8	5292341.1	4364452	4975809.5	3592369.1	1644289.8	7297865.9	8519466.8	8331585.2	4143977.3	13916579.3		26036564.8	13259582.2											5021613.7
1998/10/27	6308580.2	1599645	3930725.9		3358797.7	4540141.3	2733341.2	7078327	2791524	1791991.6	3738417.3	4559852.8	8048039.7	3329877	5055858.8	2837927.1	4062747.7	2898665.9	1248521.3	5887415.3	6318291.2	6342455.5	4921442	34350096.1		46768502.1	47419087.3											9217819.9
1998/10/28	4464282.2	1651540.9	3665661.7		7612630.5	6497710.7	2182216.7	13365097.8	2295409.8	2804324.2	5171774.3	13633374.8	10074207.4	4740091.1	11566438.6	3122071.9	17137797.6	4238123.1	987392	24228769	8863329	8827076.1	4523380.7	12212263.5		19866471.5	21734694.9											8721685.1
1998/10/29	5215183.4	2073977.8	3334531.8		4667684.3	8777591.5	2706298	10333059.7	2220698.2	2236865.1	4105489.4	5213675.9	6901686	4196960	6731672.6	2615745.2	6287948.9	2708574.3	1371729	24030778.5	9814836.9	54574684.2	4147676.8	26683167.8		23446103.6	48176682.4											46710970.3
1998/10/30	4878395.3	3455396.3	4899618		10472437.2	5801374.8	1734470.7	11925017.2	2580526.9	2949756.2	5644760.7	8187056.6	6603631.5	4191958.4	6276954.1	2957165.8	4682974.3	3205720.1	1489735.3	12323830.3	8824322.3	20234549.8	16934933.1	13717426.4		21829699.4	31685544.8											20859530
1998/11/2	4475131.1	18752382.1	8529518.9		18894447.8	4433351.8	2760225.1	9572335.7	4807977.7	1980384.4	5219587.5	4121930.3	10588252.9	9963643.1	5409499.8	7172348.7	3473475.3	3411342.8	2413393.4	4922020.3	6099915.7	10726876.6	12115362.6	12244922.6		12162442.9	22446996.8											11013831.6
1998/11/3	5016417.6	10277539.2	4174064.9		7758513.3	4588721.4	2689937.4	7724917.1	2651614	1967092.5	3817842.6	4018211.6	8909371.4	5413347.5	10645964.8	8875418.2	5663578.1	4350986.8	1513854.3	4716483.5	4486355.4	9804998.1	7163449.6	56312735		11517401.3	19576001											8517068.1
1998/11/4	4933142.4	6141074.7	3864934.4		6016423.5	8958139.9	2667892	8865451.2	4133407.5	2165300.6	6007036.3	3278410	11458664.8	4419844.8	33051242.4	6264482.2	4958888.1	1788337.8	1330894.4	7272415.8	5360746.3	11868753	3947504.2	25328856.9		10372969.8	10767921.2											9355785.3
1998/11/5	6357092.6	4570869.9	4003334.9		5135044.2	6625897.7	3480269.1	19570331.2	3192709.4	2240446	5234224.2	4752890.7	8551115.4	4546421.3	11465743.3	4044299.2	4493878.2	2739475.1	4293005.8	15110662	5237315.2	10515664.1	7109281.4	68084739.8		16921811.1	15121094.1											8939724.3
1998/11/6	10066475.4	5493329.1	5011770.5		5823742.6	7966809.8	4630865.8	13787135.3	5869326.6	4736524	7055438.1	9965568.7	5942713.6	10122017.1	14203690.3	8357324.1	6338475.8	4524443.4	2530426.3	17699642.9	10085779.9	7849459.3	5316174.7	70467305.5		25358511.6	23652401.6											9743199.7
1998/11/9	9082302.7	4135823.7	8694292.6		7918846.7	9707439.6	4136564.2	9278554.5	7582122.6	4620996.5	6498335	5533432.6	10521202.4	5343574.4	13709245.4	19150768.2	4014538.2	4629076.1	4424696.6	12256595.6	20410182.7	8581938	8881639.2	54771611		13395692.7	40859348.3											11671204.2
1998/11/10	13672850.2	3508128.6	6227557.5		16628472.4	6947919.3	3929271.2	40099440.2	5002103.4	4428546.8	14635117.4	4771760.1	6042823.4	6631115.2	13019751.4	10896837.7	3247497.2	4838994.2	2293316.9	10338697.3	7370808.6	9048541.3	5049136.5	38618763.7		19870318.6	39123123.8											23655875.5
1998/11/11	6805334	3634107.4	8479742.2		6693122.8	4454564.1	11957471.7	39724618.8	4972094.7	3446853.9	9843045.3	3324708.6	3353123.6	6871603.4	7967214.1	10085316.4	3896123.1	2361909.7	2346500.3	7524339.4	5072021.8	6938410.6	3865024	39914379.1		51190852.2	33307623.2											12346925.2
1998/11/12	7161940.2	2889937.7	16625780.2		35601026.7	6177314.6	12032955.3	30280886.1	3793063	3650585.4	25348004.4	6965507.7	4087011.4	7246754.8	5077341.8	11469490.7	5324469	6498356	3924402.5	8809334.8	7698511.4	16908316.9	4284016.4	31167323.3		24381413.1	23204649.2											9562099.8
1998/11/13	6516946.8	3024751.2	6746950.8		61757516.8	4902971.4	7413925.7	34004420.1	3029037.3	4170551.6	7088145	18215524.7	2067288.8	4007311.2	4327182.1	5193994.9	7873485	10236917.7	1315761.5	4884005.9	14924162.9	8346199.9	4476122.8	20123779.4		16302719.4	18137162.7											7256179.1
1998/11/16	8448400.3	3982308.2	6117652.9		27101634.9	5265047.5	4695275.3	23454798.6	11982764.6	6337673	5461965	7544437.5	7376975.6	3294623.2	6444941.1	8141134.4	2419315.7	15011328.2	2247678.1	7399126.5	9713206.3	9739558.1	5393415.9	14994627.7		11385873.5	17275208.2											5691138.1
1998/11/17	7921924.8	2417085.6	6607755.7		16031053.4	6704791.8	5175651.1	19516590	26239705	5081185.5	4889681.3	5017393.1	4443566.5	4097581	5403019.9	5004880	3151295	6827933.7	2183233	5555206	13576585.7	8236295.7	3229771	18913896.3		27600361.9	26814157.1											7984855.3
1998/11/18	4793361.2	3054757.6	23663202.8		14271469.8	N/A	3311258.2	29935162.7	8246350.3	3576766.3	4180959.2	3691032.5	3958146.4	3340116.2	3940414.3	4699575.7	4474799.7	4644216.5	1643363.8	4307908.9	7573364	9123716.6	3894170.4	14598610.9		22785974.3	90683059.1											5712099.6
1998/11/19	3927669.3	2204020.1	77617875.5		9176731.7	5894775	2403694.2	19938207.9	5354914	3936061	8444426.5	3515803.6	14505921.5	3993304.4	2290209.2	4895497.1	2254477.1	2322118	1663708.4	5034523.3	5047030.1	4965104.3	3743011	13686989		11700228.7	66549952.2											6531601.2
1998/11/20	4226580.2	14537894.6	15010102.1		6762413.1	9640898.8	1663289.5	27274466.2	2776943.6	4761568.8	3529446.8	4631698.6	11438173.8	2581331	8425792.8	3679932.8	2170486.8	2689388.4	1673620.6	4138281	4267983.2	4083789.2	2514678.8	13278352.4		14760107.8	21533294.7											8903262.3
1998/11/23	3771559	12072474.4	6911296.8		4955116.3	6703420	2071457.7	18507081.8	15671199	2212359.8	3659563.1	4159528.7	8134766.4	3099688	3368343.8	3583630.8	10964159.8	1812363.6	1084589.9	11100265.2	8390839	7420854	4582105.8	12729829		20756530.8	15055877.2											5329455.3
1998/11/24	3870995.1	8047721.8	4352647.3		5086339.8	5969698.2	1599959.6	14646747.1	7071902	2348601.1	3457123.5	3805637	15568237.7	3253027.1	2716790.3	2583574.8	2438057.2	2217077.5	1657897.8	7647280.3	7780545.4	4797345.3	2590561.8	11814063.7		13372736.6	51112373.5											5845000.6
1998/11/25	3815186	19641305.5	3625864.7		5787959.5	5228484.8	1826111.2	15010285.7	5614583.1	1288015.7	2468987.8	2728321.8	7866556	2303962.6	1926643.6	2298060.9	1465658	1544729.5	1135454.5	5516443.3	7540179.9	3775358.2	4149377.6	10905631.4		13246033.5	46860486.5											5914467.2
1998/11/26	3385821	6413601	4629680		7206724.8	3500867.7	1427160.8	17686352.3	15013800.6	1674300	2883547.9	8070577.4	7780140.7	3902855	2501816.3	2812001.7	1308223.8	2682066.1	984846	4537622.2	2993737.7	4363091.3	3065493.3	10534940.1		14155285.4	20623892											3540507.9
1998/11/27	3627606.5	4876276	4153189.5		6353868	3020666.8	2133655.4	N/A	10041202.2	1646494.2	3031362.1	6698124.5	12083602.5	6048508.6	5939209.6	2936697.2	2125383.6	2236126.1	941098	8132050.5	4085019.2	6833037.5	2639881.5	15395297.2		9534060.3	26309134											7074622.9
1998/11/30	6689268.8	3338193	3528093.6		3849333.4	2335504.6	7242237	9263577.4	8661354.3	1673728.4	1703507	5392079.4	9273986	4962669.2	2338185.5	1544976.7	N/A	2177496.3	777930.4	4075245.3	3957074.6	3533641.8	3052153.2	9230931.2		7162924.2	14706649.8											15096312.8
1998/12/1	3660626.6	1938015.5	3054891.2		2931956.6	2980460.2	4159824.7	6530503.7	5438440.8	1259411.4	2559780.5	4291963.2	3578337	1571603.7	2048329	1762924.4	N/A	1598987.6	844442.7	2052777	2031662.4	2534656.1	1808857.5	5659453.9		5787030.4	15633571.7											12462522
1998/12/2	3379065.7	2853398.5	2544361.9		3988779.1	2693530.6	1846090.9	23069817.7	5500249.8	1887709.5	3231141.2	2160629	6762697.9	2126568.8	3623413.5	2316772.1	1111878	1788110.6	556005.5	3058270.8	4393649.5	3289919.2	2903713.4	8146702.3		13395471.8	17601675.1											6050639
1998/12/3	2337417.2	1556355	1750384.2		1522913.3	2057856.1	1365690.6	15143158	4174200.8	952764.6	1951919.1	3123057.6	3341573.5	3020100.7	1909342.1	2255883.4	1182686.2	1485758.1	596736	2194933.3	1879890.8	1504776.6	1153435	6074059.5		2747040.6	9943471.6											3403890.7
1998/12/4	3572064.7	1142351.6	3713517.7		3103674	1598195	1638553.1	9494124.6	4087861.4	1023668.5	2783687	1269679.6	4748937.4	6791134.2	1139836.3	2058227.3	1553280	2266154.1	436960.4	2212082.6	4000027	1711194.3	1072353.4	9003644.6		13584375.8	11792953.4											4996706.1
1998/12/7	3042616.1	1743559.1	4552798.7		2283042.1	2101632.6	1593256.1	4413146.7	5796664.8	1220287.2	2976412.3	980511.3	4347244	2279599	1001929	1439231.8	1374631	4762906.2	685312.2	4451940	3010651.3	1829186.3	990563.3	6900871.1		20778675	7330705.4											6257923
1998/12/8	2929295.2	1797834.4	40693456.9		1347425.5	1179204.4	1762112.5	5294129.4	3370390.2	1220364.6	1293673.8	1352799.7	4874504.5	1751556.5	1079908.8	1129569	896173	1060507.2	976693.7	1819802.8	2212625.8	1693936.5	601357	4559130.4		7688744.1	13360882.2											4917630.6
1998/12/9	4246454.1	554798.2	51483609.4		1037105.6	826847	911040.4	3687655.4	2052045.8	787665.2	1507691	1472989.1	11564701.8	1055713.8	1169323.4	640139.2	6985371.8	777279	406916.5	557035.4	1389007.2	1146803	8977470.3	3036641		3316804.3	4054188.2											2094423.3
1998/12/10	1888137.6	1388751	16264415.4		2405113	969939.5	1168455.6	5001688.2	2067525.5	1105716	2852526.6	1522850	4494877.5	1924660.3	1638888.1	1042167.8	5390104.2	2820652.9	371679.7	733556.5	1315830.5	1131107	4991102.4	4503846		4564284.4	5260253.7											3444650.1
1998/12/11	1987916	1985115.8	4507439.3		2880088.2	1492198.3	1186240	1956043.6	5388761.1	1275959	2649289.3	1746502.2	3655851.4	1084628	1802108.4	1363611.5	4984297.8	1117384.3	295944	902554	2257650.8	1605952.2	3746277.9	5001159.3		4506736.3	4239125.6											3203060
1998/12/14	1551720.8	716001.8	3635509.4		1527512	1421434.2	1314945.7	8672197	2109711	934694.8	1637680	1291001.8	7373528.6	900342.1	519164.8	1147792	3770955.4	612751.2	478606	687205	1560489.2	1896422.1	1939050	2815043.8		2511255.2	4329543.4											2935421.2
1998/12/15	3339689.7	1556541.7	5360138.3		4949355.7	1935867.7	1736304.1	11886694.7	9139794.4	1204386.5	1771797.4	1708402.9	5458476.4	2990468.4	1168824.2	2042520.9	3553377.2	1063976.4	592229.4	1813895	1609954.8	2679587.3	2181535	7810427.2		3715996.7	6097276.8											2659825.8
1998/12/16	2191435	584080.2	2682086.1		1743957	2738749.3	860561.6	2309956.9	4503354.1	756845.6	1118470	2471689.4	6609403.8	1554216.7	660869.4	1453521.1	1275613	730235.5	335453	905056	1096677.6	1434448.2	781059.8	5578031.7		6990643.2	7680161.8											3108008.2
1998/12/17	2669810	1331386	4080652.6		3471194.1	1542647.2	1628907.3	4186833.7	3766927.4	1398999.1	2373764.9	2311180.5	18568013.1	2704373	1676951.8	2419603.2	1889520.1	982784.6	674078.5	1657229.2	2886420.6	2376938.3	920444.4	7858563.8		6722457.4	3385074.6											2558735.3
1998/12/18	2498691.8	780419	2522585.5		2649693.3	1293727	1189234.8	3181363.5	3466768.1	1576535.9	1062259.9	3465401.7	6827532.1	3173294.3	2074430.3	1213230.8	1179313.1	919797	664092.8	1383465	2403833.2	1537221.9	N/A	5646020.2		4435193.2	4829651.7											1817508.4
1998/12/21	2433882.5	854118.4	2591510.2		1578620.4	1303477.5	917601.7	3121193.2	3964926.7	927476.5	623712.8	2301375.4	2959372.5	2546079.3	1330039	1131277.6	549850	651071.4	1336740.6	1624687.1	993384.4	1136109.9	1527109	3344036.2		3354838	2802581.3											1070532.2
1998/12/22	2397089.5	1127970	3222329.5		3003858.1	2240638.9	1191859.8	6805566	17853843	1226858.1	1630384	3342729.4	3636302.8	4351829.5	1676576.8	1891562.5	1696798.7	2203488.8	1774035.7	2618383	1508861.8	2882935.4	1097912.8	8191670.1		9529396	7707000											2294840.6
1998/12/23	2171845.6	1140465.3	2956382.6		2030306.6	1990368.4	879371.1	5964815.1	8320809.1	836486	1369380.1	4087354.7	3340288	17473047.9	770191.6	1179088.7	1265630.1	2005614	2273893	2015160.5	1324564.8	2095443	1131012.5	6332829.9		4774027.2	4785177.3											1948117.8
1998/12/24	1753536	460137.4	2362998		1443173.3	1315335	950916.8	1873139	6335748.5	1392933.2	1690364.5	1005158.8	3264266	9041967.1	939844.5	1004413.4	716692	890467.6	1678593.1	1259086.3	1605514.1	818848.7	926739.5	4681467.1		3450967.3	14573095.3											1157557.5
1998/12/25	1775194.6	458359.2	3501315.6		922684.4	812286	802103.3	1471915	4105907.1	1581140.2	1391508.5	1962962.6	610930.7	3045411	702029.2	1237455.7	858233.4	529178	1514001.6	2347594.9	1535726.6	785387.7	907462.4	7084721.5		3513316.4	27638829.8											3861734.2
1998/12/28	1847891.8	775760	2604995.1		1172695	750883.8	644774.4	2130212.3	8046484.8	900855.1	1832774	2736867.2	2685331	2100357	735078	1372246.5	527195	737155	1844137.2	1262146.9	1747657.8	1948743.5	927620.2	3888581.9		3876916.4	31702976.8											1512726.2
1998/12/29	2197736.7	719335	2822762.4		1422004.9	736574.8	1117329.2	2910094.8	13308182.9	1739569.7	1623434.1	3752266	7143676	2702492.1	1377135.7	1506306.2	611782	966301.6	344015.2	2022264	9811071.1	1181827.1	1012995.2	4178557.6		3152863	13313170.9											1767933.5
1998/12/30	2929161.7	898865.1	3327487.8		1816646.8	1114231.8	825636.6	2055512	9095871	1021161.6	1564789.9	4079706.5	3769674.6	2019201.9	940122.3	1051017.5	878427	1036608.7	551514.7	1033179.7	3528921.2	994833.8	2493905.8	5523167.2		6409257.8	11726317.9											1514788.3
1998/12/31	2456334.9	342755.8	3389200.2		2110956.1	746290.5	638418.7	1798077.6	3835368.7	619642.4	731678.8	1525169.6	2876986.5	2203337.9	317836	801676	583898.8	1722663.2	298174	687698.8	1471553.8	850797.8	672891	5070049.8		4531453.8	5079751.1											646191
1999/1/4	2427616	857250.6	1307418.8		1103593	857286.1	1000721.4	2261350.1	4424865.7	782093.8	888536.2	254819	605405	1312888.6	567308	902043.2	766814.1	1766084.5	347933	385152	1305746	710111	872605	1943234.2		2925048	2967153.5											985228.3
1999/1/5	3540247.5	1018116.6	2026876.8		1345448.6	1043857.2	908812.8	3868094.2	4824887.5	1539903.3	1551001	1875889.7	170521	1760170.9	1029915.9	1588364.4	1241327.3	1429952.3	473621	1183125.3	2851176	1082714.2	1078841.2	3182226.7		2263387.2	5475785.2											1409108.2
1999/1/6	3149869.9	615041	2262386.6		1332787.2	644121.6	929741.9	5919469.7	2635013.9	933575.6	1443193.6	1487960.2	1441758.8	2950321.3	856458.1	1332707	1415305.6	2262898.4	351148	1523634	1610150.8	1093810.8	1043268.9	5855503.5		3138322.1	4299294.9											1133734.7
1999/1/7	2070520.2	449017.6	1142558.6		1055640.3	586244.9	1069293.5	1906413	5198707.3	977460.8	1284205.8	1848141.7	121453	2444435.2	606586.6	1327543.4	1266177	1175821	207042	1533081.4	1751832.2	844195.6	1505859.5	6267608.3		4811637.5	1760342.2											973182
1999/1/8	3405955.8	1680446.8	2136076.3		4024993.6	1518074.5	1311138.6	4414444.5	6518506.9	1853305.8	2551180.1	1297673.9	2000983.3	6315421.3	1448052.5	1642047.6	3594779.4	3845459.4	345118.8	2767499.7	3779881.3	2498444.9	2238027.3	14713212.5		10286262.9	6595306.8											2092727.1
1999/1/11	2609828.7	1068141	2316344.7		2229966.8	1413592.4	1261732	3829715.8	3872683.4	1341910.6	2710558.6	1931007.6	1110975.7	4898024.7	1390741.6	1950104.1	2513121.9	2117670.6	398796	3515729.8	2118931	1864854	1907721	15050017.4		19885754.2	4845981.7											4031883.8
1999/1/12	2687844	732985.4	2168625.6		1415514.8	1750775.7	827031.9	3467562.4	3644383.9	1076663.1	2298256.9	609216.8	1095741	3663947.7	532538.6	1811205.7	4625337.1	2495876.1	343400	1276592	5068585.2	2147581.7	1982837.5	8774231.4		7725513	3273049											1242676.1
1999/1/13	2597066.7	675811.8	2106690.1		1297427.5	713096.5	893780.4	1844642	2362743.1	1010415.7	1678130.4	1649023.8	1407272.2	1410968.8	831353	1262450.8	4914436	1522893.5	941550.4	2951210	4406909.3	1736467.1	1265197.3	12972568.1		7124870.6	3623839.3											2169036.5
1999/1/14	2360697.8	535962.2	2134591.8		1084340.2	709455.1	2181896.9	1419245	2115568.1	808250.5	2119751.4	2486430.2	1436435.8	1719881.4	533434.1	1246944.1	6784738.2	871231	544182.1	1619199.6	1759761	1442505.8	1851716.8	7030445.3		5867369.4	3451210.2											1715220.7
1999/1/15	1750169.3	690725.6	3450766.2		1854990	990305.8	6904088.6	4954652.1	2612973.2	1185103.3	1620938.1	1057131.1	2700133	4207252.8	1069636.5	1867459.6	3935806.1	2892206.2	480979	1342774	1933764.2	4081056.8	2930541	6805346		3808575.9	4000478.3											1568572.7
1999/1/18	3273634.3	4689847.8	2756839.5		1499959.2	1549000	10735184.8	6065000	12399000	1504966	1716568.2	1177807.6	957620	6113223.1	2256867	1559000	2728000	1711883.7	657545	1174000	1617412.9	2971825.4	2051181.3	8413675.1		4863826	6611591.7											3411000
1999/1/19	6412293.5	1035719.2	3712534.9		2229964.9	2229307.9	4840159.9	3199678.6	6486741.8	2912189.7	2146293.7	1575543.9	1689519.8	3690867.2	938100.8	2911329.6	1383990.8	1045427.2	533264	1680730.8	2698786.8	2653770.1	1373400.4	7674513.1		16948547.2	5547135.5											2210636.8
1999/1/20	2799447.9	829241.6	2239412.3		1128025.5	1414231	3063725.4	3212426.4	4101917.6	1346656.7	976642.6	1207903.4	734874	1904676.1	998367	1301423.9	1014541.2	921490.6	335293	7230758.2	1704890.4	1764866	1421659.9	3777485.2		2940618.5	4552842.8											1340139
1999/1/21	2195100	817311.2	2027959.8		1502839.4	1234274.9	2267802.2	7636653	6068876.6	1270239.1	1293843.9	1390147.2	949995.2	1651408.5	2189823	1377090.4	795140.4	974087.8	273450	5063902.8	1350297.1	1328211.2	1110717.9	4187251.2		3884135.3	4383262.6											2087988.6
1999/1/22	3637233.5	875180.9	2238533		1841449	1838775.6	2696056.9	19705897.2	4249768.5	1807297.8	5801963.6	2009878.2	1543322.8	1939689.3	2964753.4	1567687.6	1210532.5	1448179.1	539567	3584768.8	1354676.2	1770361.5	1457382	4587928		5749467	31141194.6											2364145.2
1999/1/25	3300178.2	799533	3335593.2		3267508	1289905.6	2646658	7776381.6	4792788.6	8964715	3049025.9	1315902.1	3131145.5	2721053.9	1819433	1386815.7	2095576	984995.9	1170639.1	1719623.5	2713818.9	2532103.8	1102816.7	7235920.8		6652321.9	8745550.7											1429451.9
1999/1/26	2271728.9	1005443.1	2087891.4		3069785	1257456.8	2172152.8	5454154.4	3561710.4	5156960.3	4113788.8	919495.9	6154666.1	1692400.6	769680.8	1575126.3	2524097	1178539.9	583377	1422873.6	3435461.9	1207507.1	1042424	5903084.5		3788727.2	7283385.7											1302686.5
1999/1/27	2685334	659802.7	2626839.5		1886965.6	1774602.1	2419695.8	13444735.6	2475343.3	3626804.9	3832748.1	3352286.9	8469360.9	3575377.8	871486.8	1189384.2	3015256.2	1048096.9	520158	2670719.8	3918573.5	1635717.7	2397621.2	3508130.3		9162499	9847897.1											1966718.1
1999/1/28	2443560.5	882948.4	2707138.2		1237271.4	765686.7	1520006.3	22235136.9	2991396.5	2098947.6	3627146	358258.4	6076527.1	2213636.2	610614.3	915866.4	2252367.1	1177080.8	425991.8	1281854.7	6641424.3	1314101.8	2058962.4	3234553.7		9882188.2	11484673.9											1684453.7
1999/1/29	3527629.6	868086.4	2268017.8		1545503.2	1201485	2078793.5	24812539.8	3031947	2064369.8	3003045.6	420714.2	5347288.1	1598082.1	709895.1	1687998.2	1708894.7	1048363.1	589867.5	1311020.6	28289868.2	10526856.6	9195071.4	4673561.8		5570069.1	5391617.2											2352640.8
1999/2/1	6359249.9	1218478	3503195.9		3148693.2	2467546.9	3651308	10179582.9	2585524.7	2039300.6	4445969.2	704709.3	8582749	3110506.9	452905.5	1397873.8	1415621	889719	401654	1769582.8	68583967.2	33412676.3	3480036.5	3790221.9		3298384.8	4811307											3603832.4
1999/2/2	23749108.7	1175368.4	6528333.9		1288180.2	2381097.2	1450087.7	9790060.2	2911451.5	1125260.4	2551189.1	355842	5021730	1882851.1	562458.3	2639391.5	3662739.6	2487597.4	693354	1315493	22912002.6	9603132.1	2266119	2537505.6		2414013.4	4806809.3											2631040.4
1999/2/3	7734661.3	532694.4	1711366.9		1235243.4	952445	1225665	7371225.2	1531157.8	1151496.1	1931165.4	463642.8	7003124.4	3320595.9	2165430.4	1039131.8	2697888.3	695376.6	404189.4	553647.4	19691802	5828682.1	1432504.8	2556914		1656572.5	2459800											1369080
1999/2/4	4032931.4	618600.4	1526896.1		1906634.5	873174	1823369.4	9903797.2	1953378.2	2393037	2544733	720920.6	2063365	1689804.3	1186010.8	1448791.6	1350670	1579604	791885	1007894.5	17446027	5692238.3	1698491	3360151.8		1301153.9	3230028											1428395.8
1999/2/5	6751162.4	1074050	2615362.8		2214995.4	1486175.8	1509696.7	7417351.8	3265560.2	1935134.8	1952789.1	1200910.9	5097522.3	2346712.5	1261072.6	1996174.9	1101109	753387.6	1386560	1617787	9649664.7	5067625.8	1396548	6276162		2843145.8	3816740.6											2531959.9
1999/2/8	4233834	980227.4	3038876.7		2079061.9	977416	1726011.3	4482584.5	3539758.8	1697696	1073480.5	747296.4	4787823.5	1660084.1	614484.8	2171795	1105537.2	1082134.9	1181923	1967643.8	5633170.6	2806982	1621351	5314461.7		2866695.4	5936376.2											1615335
1999/2/9	3312516.9	1029753.5	2052886.7		1315313.1	1020552.1	1602938	4995670.6	2770518.2	1347951.6	3287013.6	459253.4	6849731.8	1889070.7	670569.2	3652069.3	572138.6	1703111.6	1011069.6	1415988.5	4418933.8	2303378.1	1233046.9	3539279.8		4867848.8	5651913.4											1630836.4
1999/3/1	2304608	494235.4	1168325.3		1067871.3	705978	1014402.7	9045520	1637543.8	671590.9	2259296.9	441429	5262158.9	1551883.1	534422.7	18198803.7	980819.8	543414.7	664162.8	1569536.4	3903748.5	2921403.7	811357.9	3719978.1		2918875.1	1370212.6											1041320
1999/3/2	2845594.8	454547.5	1544487.1		1033511	745748.4	1171531.1	14915540.1	2357619	810037.4	3078959.4	535242	3559214.9	2669213	886870	5086902.8	1412677.2	996914.8	476270	909283	4704130.8	3065306.4	1677613.5	2313084.6		1814167.6	1641647											938336
1999/3/3	3813516.9	1203365.6	3567277.1		1920388.1	4177573.6	1584433.9	23213977.4	2956748.2	1805964.8	8773363.3	840019	2503733.4	2350363	1878477.9	4138749.3	2535216.6	1524962.2	599434.4	1726859.9	13598133	3835509	3344505.1	2913191.5		5111428.4	5327037.9											1507630.5
1999/3/4	2996272.1	1259219.8	3452957.4		2021123.1	1062111	1218367.5	15095966.1	2634474.7	1163286.2	4808367.8	1016095.6	2031634.4	4853207.7	1384829.8	3260926.3	1377166	934493.6	1062821	2287089.8	13488010.1	3967147.6	1698394.2	5385415.6		3398222.1	6871902.9											1608218.8
1999/3/5	6823205.2	1751127.1	5933055.4		1793248.5	3066235	1972643.2	14599176.7	3087846.3	1666465.5	5368222.5	1379614.1	1616849	5210187.4	1873018.4	3570434.2	4521189.3	1256974.3	1390071.2	1827409.4	6937864.3	5386414.6	2261356.9	12136594.2		1630068.7	20781259											1696242.9
1999/3/8	3375503.2	1188120	4956134.6		1825822.5	3495636.5	3536283.5	48889722.1	3024709.2	2625440.6	3844246.9	1264464	1901098	3659473.1	1505511.1	3600101.3	2806067.4	2502912.3	1088073.4	3111952.7	6216822	5672928.1	3393368	13328967.9		2481182.9	7372176.7											1734460.7
1999/3/9	4383302.6	1082665.7	5645569.9		1887652	2992535.7	2739403.6	79830046.3	4024786.5	2071541.9	2500704.1	4039989.7	3197012	5766077.3	2037347.2	2861577.3	2307154	1574324.6	1230672	2240975	5827269.6	4025054.8	3427547	16563399.3		2177203.7	11987351.9											2332729.7
1999/3/10	3041902.5	742798.3	3016986.9		1947646.7	7556043.4	2371032.2	73965912.2	3390496.1	1364948.6	2610591.4	5183784.6	3018722.8	9161685.3	1049667.8	2612390	2673483.7	925874.4	1555707.7	1628416.7	7404270.2	3787800.7	2137425.9	26366373.3		2037205.4	9964810.6											1538938
1999/3/11	3729503.4	1503710	10601248.6		2266546.2	4967384	3151474.3	34558861.1	10530556.8	2197310.1	11435145.5	3577421.2	3630777	5672165.4	2114930.8	2553953.2	2824362.6	2675807	1303875.2	2338860.9	5794585.9	4095564.2	3942796.4	20002665.4		5147684	12848633.1											2521084.1
1999/3/12	6376436.8	1684818.2	8435096.3		2328281	2430219	2270259.7	31866459.6	5842000.6	4936966.6	9871917.9	2695837.2	N/A	2917235.9	4125548.8	5549189.6	8575783.4	7505131.7	1383300	3035261.3	4601657.3	11632001.2	3086497	43656599.7		10944333.8	10094082.1											3601785.3
1999/3/15	5852632.6	5059368.8	9206564.2		3331866.2	4213541	5354623.9	25871336.8	3500594.6	4037563	20725684.8	3870729.7	2612571.5	3502871.7	2674706.3	4846002.7	13294196.7	4485406.5	1246017.4	N/A	9869366.8	9396036.6	5550885.5	34014318.8		14120338.8	20540691.3											3504111.2
1999/3/16	3876054.3	3836112.6	7322114.2		2179363.7	2125492.2	5906816.3	29824890.7	2594032.2	2036276.4	11177537.5	2305931.5	1121165	2265916.3	1658538.7	2495200.4	3094765.9	10166790.2	783732	2222026.8	4433946.3	8474878.9	2564701.7	17917235.2		10881983.3	12087136.9											2902332.2
1999/3/17	9832062.7	2359721.8	6594871.7		2271047.6	5260324.4	14419080	36345369.4	2637261.7	2922858.4	16453741.2	3647791.1	939793	5016750.8	1414961.1	3303235.8	4118919.5	6070206.7	4321842	3190855.6	10912932.9	8886473.6	3378633.6	36069330.2		8322156.6	53671239.4											4032949
1999/3/18	14061168.5	9659264	6997032.9		1617529.7	2547040	2574966	20422861.5	3751223.8	1724477.2	7769941.8	2308146.5	2369343	12120806.3	2692754.6	2957116.4	2111800.5	2899748.4	1334103.4	1875845.2	7062070.7	4010292	3084487	13512707.9		8370098	21695071.5											2318331.3
1999/3/19	10193327.6	2817920	8656893.4		5600367.6	1998225.3	3827258.7	22435505.4	4536873.8	1442232.5	17703950.9	3590569.2	1418613.2	21857953.4	4381779.6	2529171.3	2400402	3178497.7	1000809.7	1656743.3	7063616.7	3605288.9	6828892.7	14845773.2		18450324.6	22993978.4											2762473.6
1999/3/22	10735344	8650400.8	20145661.6		4225719.5	1987918.3	3182035.4	35306263.7	5930569	1671207.6	10430465.1	3909357.2	1872683.7	9552306.2	3010145.8	3266678.8	2700035.8	2368837.1	1509822.1	2240493.2	5746623.8	5343146.6	43857314.1	48683975.4		10523777.5	45065601.9											3992234.4
1999/3/23	5733056.4	1879725.9	11262462.2		2922290.3	3306806.6	2140736.8	24356498.3	2940318.4	1968855.1	5121295.6	2534015	1875278.6	12733477	1381556.6	2339696.1	2046663.6	1746810.4	770551.8	1832881.4	4915645.6	3718906.6	19542593	15411474.6		13411715.9	20046312.6											5687126.5
1999/3/24	5792113.5	1523660.4	4229178		2927108	13575747.1	1814364.3	16293327.6	2707393.2	1431289.8	8072658.4	4606978.2	3674083	15398159.6	1417799.4	2300373.3	2394684.2	1617852.1	538446.3	1967763	5222290.9	9029398.8	10324040.5	18289382.4		6792653	20800530.6											10518815.4
1999/3/25	3788594.5	1731137.4	4848734.4		2327271.5	3883680.6	2036847.5	41421881.4	1767538.4	1999085.6	5322847.9	2339998.5	1291822.8	9882470	1511788.7	2885776.2	2522420.8	1483884.4	649994.3	2929740	3687049.9	18504156.4	21198941.1	18511396.5		7150457.8	16111917.6											11901620.2
1999/3/26	2197375.1	1709849.6	4179270.9		1737281	2070104.4	1406531.3	52062015.8	1616189.2	1122284.2	5711421.8	1585378.1	336109.9	7829513.9	1286259.1	1443653.3	3299567.5	10131604.1	755129.1	1574980	2923213	6158821	9169643.4	10422012		8572392.9	8895188.7											8766805.6
1999/3/29	3338294.1	2042929.8	3456249.4		2484684.7	2033407.6	1516561.3	33186300.5	3851807.4	1664817.8	9628721.3	1947110.8	289578.7	3265206.1	1447987.7	2598377.4	3715653.4	5773799.5	664817	2302718	2891952.5	12351124.5	6075797.3	11211204.2		20073124.1	5272701.5											14316439.4
1999/3/30	3291682.5	1819871.8	4678462		2014667	1495384.7	1453465.8	7121756.2	2588009.4	1199285.4	13596757	1197965.4	2121392.9	5017884.7	1258942	2290156.9	2007708.2	2388391.4	637838	1802270.8	3498088.4	14020075.8	11685304.1	7849119.5		31819440.5	18569616.5											9200984
1999/3/31	3794255.8	1302069	2670115.8		2041872.2	N/A	1423449.4	65007771.5	3373010.2	1373650	49711430	2931444.4	427661	6617778.7	2747950.5	1472823.7	1135479	3462085.7	1020604.1	3200841.4	3013910.9	5031943.8	13726784.7	29555686.7		9200190.2	6760947.4											4516271
1999/4/1	7127197.5	2265550	24249861		6397865.4	2048859.6	2850952.4	38999548.2	2611684.9	2617834.5	38442188.3	1345576.9	1023187	23865951.3	4769689.3	4189123.2	2992295.1	4518235.7	963740.5	3283296	9793814.2	4941018.7	8977440.7	15806786.1		11576198.3	9761343.2											4720551.6
1999/4/2	14417161.5	2046409.4	12721321		5717304.6	2810759.6	2302748.9	29942279.6	3208690.6	3887194.7	26870279.7	1814548.3	1067158.5	15192877.4	3623887.3	3832026.4	3292460	3829697.7	1042942	4292249.7	6573704	5029773.7	36684867.5	72385281.6		10517506	16380523.8											5423143.6
1999/4/5	7559474.7	2510807.3	9399226.2		4779027.2	3770161.6	4401303.6	24985428.3	4682131.5	3616748.4	48091231	3043012.8	2428285.3	9506814.2	3478165.8	6310253.7	6595223.3	2369993.9	1012275.6	9352659.2	7503933.4	5243060	14669609.4	30418152.7		4864898.4	50568080.5											4467070.5
1999/4/6	5984956.8	1619148.5	21405662.9		3758557.4	3302770	10595078.1	27535057.1	2742864.5	4572485.7	46161675.9	3065210.8	1322840.2	14015770.3	2463817.1	3774864.9	4100905	2592735.5	936526.5	7438869.7	3882867.4	4824866	20780340.3	21415301.8		6511875.1	27700982.8											3874690.5
1999/4/7	7322697.8	1870917.7	25743690.8		5633609.4	1956668.2	6795386.8	21882998.2	3385338	7699763.3	53934190.5	3563755.6	2456332	11716343.4	1641312.8	3333475.5	2514174.7	1870883.4	1574893	7007064.1	7896917.2	18160176.5	18779875.7	23448642		4751238	15647889.6											3052999.2
1999/4/8	14913654.5	2781120.5	32639364.9		2461617.1	1481134.5	4918669.9	11751337.8	8185918.3	5303421.6	41604340.1	1072414.6	869163	11890041.8	1693847.3	2651491.8	1807059.4	1904520.7	1731275.4	11133483.6	6822236.5	14674072.5	8560631.3	11287284		3073793.4	10712170.6											4318139.3
1999/4/9	9129461	1930140.2	20049222.9		2745211.5	3304346.1	3971327.1	14744177.4	6176970	14428939.9	41107745.6	3330853.4	671946	8855835.7	2422565	4110828.3	1704801.4	4188842.5	1734748.5	6153387.7	5612697.4	15924024.7	18101995.5	18795786.2		4754471.8	13501433.3											4095631.7
1999/4/12	10954471.8	2604550.5	15768992.1		3424411.3	4792155.7	5329480	13696527.1	8446271.4	21313727	28676824.4	3565490.7	2196879	9909040.1	2588266.2	5203135.2	4141925.8	2574544	1339671.3	5300216.3	4303298.2	16065661.2	9665043.5	N/A		7591279.2	50671065.2											4835985.4
1999/4/13	7278728.4	2472612.2	12591718.3		3376734.2	1396576.4	2532327.2	16761166.7	5907342.8	5631698.5	38581328.6	2757782.3	987053.1	5430294.6	1945289.2	2656222.4	2725191.6	1346304.2	379624.5	4043879.7	2543805.9	15992003.3	10422013.7	28874541.5		4679409.8	11113181.1											3714244.8
1999/4/14	4104106.7	2180853.8	6144539.9		1916629.2	1661568.8	2182895	12032829.1	3259108.6	2956682.5	33586956.2	1925561.4	1795719	4572106.4	1112367.5	2567557.4	1192133.5	779403.1	883605.4	3143001.1	9761956.2	6548366.6	5785009.1	47007840.2		6199297.3	8668118.3											2210102.5
1999/4/15	5322564.7	2891089	6289674.8		2091248.7	3096383.1	2376504	16430180.8	22792456.3	4251365.8	46122477.7	N/A	1674456.2	4313659.5	1199313.1	2227859.5	1492122.2	920362.7	1125809.7	11860307.8	2692709.8	6303281.1	5937163.3	56071530.6		2688238.1	9105616.6											3462738.6
1999/4/16	5195255.8	1703042.4	7323577.4		2067417.1	2958775.6	2390436.6	6899302.3	11006400.4	3665066.6	36039473.6	1695553.9	1023468.5	4282130.6	2018253	2856659.3	2205422.5	2649326.2	N/A	12193490.3	1984325.9	10427818.8	6917506.1	28445089.4		5990313.7	11243114.7											2404734.7
1999/4/19	2207589.6	1620616.2	8213689.9		1663813.3	1121809.2	4352323.5	6606245.6	7450453.9	4578628.7	21925273.7	1413893	940126.2	6030444.8	1203909	2230295.6	795894.7	2393523.2	1200878	18084534.8	3205180	6264938.1	8586113.6	25347685.2		3816775	4643083											3446287.8
1999/4/20	3427169.1	1190625.9	4642991.5		1231006.4	2030999.5	6484537.6	8332919.8	3545573.8	5676614	29280276.4	1034340.4	1674657.5	3735633.1	1158429.5	2870361.4	1644978.2	1657001	1218336.1	5486260.2	1864040.6	3870205	6369478	14792445.4		3887552.9	12115061.7											2544234.8
1999/4/21	5089471.6	1182443.9	9465430		1935270.5	1563201.4	6011913.7	20997049.7	4485432	7178162.4	32265032.4	3071048.7	1085466	5257494.7	757624.2	2719411.3	1451836.4	2069966.3	1358324.9	4939697.8	1799789	5696019.9	9123878.5	26239772		2166744.7	14047592.4											2592325.8
1999/4/22	5730552.4	1496288.9	10708942.6		3170046.7	2552032	10408326	27729409.9	5142640.4	5295163.4	24496862.1	2132067.4	1231684	7504520.5	1742141.3	3365650.9	2163067.6	3467141.9	2378857	7298093.3	1700105.1	6166064.6	7984679.9	26998682.9		5024170.6	18379940.3											4187392.9
1999/4/23	5315462.6	1166638.8	31044761.6		1857574.1	1757025.3	37711728.2	12344481.7	4700868	21448240.1	56169666	1263577.8	1629087	3019733.5	1305975.3	4690154.4	1494150.2	1394021.2	1085994.4	5916844.2	6009252.8	3916431.3	5397124.4	32869615.4		10151759.3	7279956.4											2873843.2
1999/4/26	13064381.8	1324502	15894069		2376549.7	1892957.8	24604839.1	N/A	8058858.6	25795362.4	16551201.5	1017101	669983	4403247.7	1019173.9	3846855.2	1936784.8	N/A	1060965.7	4441481.5	1633826.7	12681794.9	5418650.1	7802413.9		4227671.9	8427104.2											2234154.5
1999/4/27	5277982.1	1553745.8	62344919.3		1170120	1551639.5	11864152.6	12909712.6	5003347.4	11025031.3	24862521.2	906321.6	698838.1	3845009.4	1499471.8	1795516.3	1408791.6	1454025.2	1584782	3647608.4	2541362.9	5469771.2	4582876	5919731.8		6614694.6	5754301.8											2914302.6
1999/4/28	3963721.6	836581.4	44411708.7		1307009.6	1244476.3	7342287.3	25277979.3	3358341.9	6518072.8	19662498.3	1122689.8	N/A	3105690	1010674	1576995.9	984631.7	1597474.8	2269520.4	2761503.6	1786760.3	3122529.7	2876761.2	11615658.2		3266698.4	9122526.4											1662867
1999/4/29	4129646.2	579436.1	23539961.8		847516	1192481.1	4313698.9	10590504.4	2707366.8	4156206.7	12001835.3	6109573	728984.6	2352480.8	508259.2	1367214.4	1276951.5	592742	1289468.6	2211338.9	6208531	2089030.6	2798254	6961168.4		3187407.3	7426458.1											2031524
1999/4/30	2293758.1	779889.9	15735564.6		1600838.5	1195003.6	3121175.6	4265433.4	3404542.5	3133552.2	11076674.3	1441817.9	458840	2880848.7	670615	828375.6	903520.6	988399.2	2140885.2	2052168.1	2869949.3	1910761.3	3387528.3	59211374.1		1565027.3	3183622.4											1453322.7
1999/5/4	2716950.6	534544.8	23872517.4		1612548	628558	3809504.5	8022529.4	8108329	5524667.5	11525341.8	960870.5	391271.2	1348120.5	538817	1204300.6	2520033	1482379.1	2931683.4	882672.5	4825454.3	1728393.8	2158641.4	10616116.5		1340202.7	3361031.9											1298687
1999/5/5	3326473.6	679490	11462640.8		1405689.7	540476.4	2464121.8	2558824.8	2670716	2011492.9	13924669.2	1679845	794437.8	3831692.7	316254.6	1251560	2704270	1097846.8	1249024	734570.7	8192511.5	3606777.5	3366997.8	7159084.2		2935959.7	2200494.8											1149586
1999/5/6	2923727.1	847039	13008034.5		1058480.4	834664.7	2780061.4	15453288	3666393.9	2604828.8	49488153.1	3466253.1	532351.5	2233659.5	1248988.6	2392012.5	2062803.9	1077930.6	950391.2	1835826.5	6542457.7	9046217.6	2511020.5	8112037.5		6391846.2	1786727.1											1402965.9
1999/5/7	2622548.5	423558	11538550.5		889100.6	628266	3624052.6	4747324.1	2849552.8	4783825	7325902.7	1417378	857281	2465728.2	548845.6	2278869.8	1730731.6	791117.8	3056008	2281414	3977840.5	4535854.8	1713227.7	7621492.1		1129334.4	5748252.3											1027063.6
1999/5/10	6537871.1	2171672	19078113.6		2527897.2	1956541.5	6377659.9	11908417	5353044.3	6062312.6	12772013.4	4718414.4	411611.1	3240672.9	N/A	2872020.3	3819056.6	2175034.7	3427859	3347480	5084464.7	7456801	4551681.6	13625911.1		2587869.6	16185705.3											2701219.8
1999/5/11	2831779.6	1038849.8	11445469.1		973675	910396.9	2070544.2	7367082.8	2208572.6	2681220	6604195.8	729882.9	1234701.5	2386870.5	894826.7	1377029.8	5620002.9	1113221.6	423899.2	1485728.5	2161559.9	4870372.2	3377376.6	6491516.5		1208865.6	5784739.2											1346265.8
1999/5/12	1626591.8	1012609.4	12001044.3		1007700.4	523907.9	1399470.7	15775595.3	1436610.7	1533733.6	5318059.2	4807881.3	484937	1411240.7	539866.1	1139560.1	2356740.6	1794286.6	1387084.8	1000563	2060540.4	8198175.2	2568391.4	4506935		1296998.6	6739149.9											1131382
1999/5/13	2132709.5	835516.7	8726447.7		N/A	348140	1595544.5	14675458.1	2136824.1	1690678.4	3639485.1	990840.9	1120951	1106560.2	513691.8	2815413.3	3208257.6	791912.1	2240832.8	952185.5	1686538.2	3168658.3	2041065.5	4008358.6		4671081.5	2023851.9											867765
1999/5/14	3338295.4	728460.6	8647157.2		641065.6	783619.4	2855576.4	21992712.7	2743614.1	2162153.9	6254197.5	883671.9	550967	1835023.6	853704.8	1677648.8	N/A	835479.4	3351124	1316426.3	2193262.2	5278328	2207858.9	11431070.2		3767544.1	6129463.2											2722057.6
1999/5/17	2390509.6	553523.6	4259385		967512.4	554747.2	1625118.2	10724484.7	2641640.7	1642192.4	6738782	495971.2	788569.8	622631.1	467544.2	1191441.9	9859379.1	1074015.2	1297135.2	761456	1076678.1	2704054.3	1446849	5841916.7		3210303.5	4812220.6											1924937.7
1999/5/18	2299919	330888.8	5115793.7		795512.8	538188.8	N/A	23644556.9	2111568.7	1329986.1	3708630.7	856563.5	93000	2172566.7	345760.5	833277.4	3825925.2	423926.1	1801332.5	708548.5	895259.8	2729444.3	1893840	8941568.7		N/A	2552404.8											821879
1999/5/19	3877944.8	681291	7480602.3		1557080.5	932219.6	1688929.3	21146335.3	3580602	2047010	15921830	2308383.6	420791.2	4290183.1	770198.7	1798750.3	N/A	877560	2422775.2	1804642.7	2084430	3320216.3	3043183	13041790.4		5334376.2	21216018.2											1570212.5
1999/5/20	5166675.1	N/A	13740623.5		3387001.8	2644327.9	3324502.3	13564138.9	6019554.1	3762430.4	18624541	5368658.8	1500179.3	22393515.6	1747967.2	4184585.7	N/A	2655755.1	4533535.9	4086699.7	11530180.7	6307866.8	5158466.5	14706927.7		9041896.9	10380764.2											2866338.4
1999/5/21	7030374.3	3002857.2	14319288.4		3048735.6	2671460.8	5148305.7	11870343.7	7510906.2	5625409.2	20023453.2	2915748.8	1401545	14112112.6	2265837.3	4299299.7	22766061.6	2409830.5	2336462.4	5366180.5	6400463.8	11067642	5579205.4	18623266.5		5830411.4	29979763.1											4041709.2
1999/5/24	13630602.3	4083479.1	24800880.6		6255108	5050828	11725197.3	22541193.2	15543966.7	9545131.3	17777722.8	5826335.2	1741580.3	34573664	8517596.2	19378521.7	27608201.6	15968241.5	4571859.6	8033463.9	17723061.5	17888530.8	10169400.2	36163056.4		9660805.7	100779851.8											6586163.9
1999/5/25	13369793.5	3946319.1	72576882.5		7578355.7	5917817	11818081.2	33553542.2	25169530.7	8146482.9	51220341.3	5882115.2	2952046.8	75122414.9	18699833.8	18071736.6	25007560.7	6165005.8	24087273	7990796.1	17907234.5	35860403.7	9961178.1	31751090.2		12378396.3	100617602.1											6986252.7
1999/5/26	49908063	4424972.1	53797197		9275586.7	3714549.6	6241288.2	17428259	N/A	7635135.4	49271941	3883164.1	1662571.4	29687238.6	15714578	10188681.6	23330726.7	3516562.7	7552014	5181205.3	7448068.7	69602016.6	5793087.4	20217779.9		15647606.5	191879194.4											5985700.5
1999/5/27	84618448.2	12559298.8	136843708.7		12185726.6	6096327.3	20123997.5	20415511	8126305.3	34967335.6	46499452.9	10361054.4	2723767.7	27695712.8	20067707.4	31035608.1	16335327.8	4298287.5	10769900.6	7654719.5	23834562.5	29234634.9	8897132.6	40312055		34105212.7	64300264.3											15467736.4
1999/5/28	180410944.5	8441601	100277051.6		7837914.2	4042968	11983331.9	8634493.1	76779172.4	24164688.1	22218048.3	6128518.5	4530090.9	20564412.2	6879092.8	20338887.4	11211848	4576057.8	12115542.9	8385176.6	78377070.2	23640416.7	6252147	106441564.1		19641816.4	133256125.2											11206431
1999/5/31	168427127.4	6098928.9	86353464.7		6074829.6	4137120.1	19275100.8	13687231.2	41875970.9	11876075.3	29496801.7	5650654.6	4705162.2	20140802.6	7949761.2	16383313.3	10333756.7	4669880.1	9707980.3	10378970.8	34122901.9	17390173.9	7911168.9	77606163.8		49402513.5	196711663.5											9607837.5
1999/6/1	65591883.8	4074651.9	78769976.8		6472421.1	3455347.5	53760709.1	17865996.5	25712791.8	24172562.2	26814069.7	3472290.6	3765940.7	17229657.1	18444093.9	10638218.8	7858043.6	7127162.7	7421228.6	10434270.7	18451209.2	14578472.1	16089614.8	35164537.6		28016253	147145686.9											6997283.2
1999/6/2	69440183.1	4705267.2	75832581.1		7166511.1	8402794.3	84917716	36841866.3	22224944.5	14894672.7	71301139	6950772.8	3729443.8	20507075.4	10663331.7	11445367	4205685.8	11084322.8	8938397.5	11260257.5	38204085.1	16007970.4	18820633.8	48566890.4		16575569.2	130500650.6											9980368.8
1999/6/3	36469127.1	2824696	67943161.3		5064207.2	40076454.8	29032615.6	27520365.6	15200789.5	7253984.9	57278333.1	4231343	3380209.2	9455578.2	5979461.8	6882720.7	3844218.6	12945308.3	6200779	39798343.1	18659149.5	11816036.6	7971935	18264377		11568297.2	53352361.5											5861444.4
1999/6/4	33892850.8	3267010.9	63950507.9		3677342.5	10980330.9	17744595.2	12800107.1	15600007.5	6535651.5	26415534	3235641.9	2096848.3	86400345	6320583.1	5569281	4376364.9	30623240.4	3846150.6	49628761.3	21100384.1	13494554.8	5362449.8	61176400.8		9104348.9	48535749.3											7179823.4
1999/6/7	28500753.1	4295914	40183817.6		26268579.1	6821520.2	16004801	18563811.6	16864062.6	6249987.4	57949095.4	24494440.2	11525524.9	50069925.1	12003928.6	7402061.7	5504883	15774085.2	6426619.6	29671205.4	16544096.1	9622115.3	6742235	56733583.4		13594500.6	76820193.6											7169915.2
1999/6/8	32253731	6064764.8	156226927.7		37901403.3	5793098.5	12607936	10877317.6	16249485.5	9561946.5	38478044.5	40163645.1	9623844.8	29707843.4	30753728.2	12089358.6	5730001.3	25551344.4	6242913.6	21592512.1	19637914.3	15460610.5	7056795.8	35185391.6		9625155.6	125339493.9											23505741.6
1999/6/9	13475595.8	5402504	59892851		12979848.7	6143473.7	29341298.6	8898435.2	8157997.5	7633529.1	23538437.2	29942524.5	4618438.4	16528086.5	10022659.6	7686885.2	8687010.1	16463559.3	11020969.1	12442482.4	14864736.4	12280793.2	15972277.8	30014074.6		7576887.8	29805716.7											8915361.1
1999/6/10	44340089.4	9669764.3	94494487.7		13065855.5	8116828.3	18779632.3	15599654.4	39070570.6	19488454.1	66804319.1	31659567	3941074.4	27823063.9	10808154.4	28105424.1	7310565.3	17573059	21742660.1	14496457.7	33147764.4	24768076.2	10291304.7	38046664.4		14506671.8	62488874.6											15340897.5
1999/6/11	39445959.8	16855611.2	41436290.1		8463847.1	6296640.5	19627238.7	10672095.4	27166448.9	23627752.1	28444774	12480957.8	2798081.3	17395824.8	11011091.6	10605307.5	18482642.8	11438890.9	18346617.8	11042987.9	10991894.8	25158418.4	13949317.2	36459059.2		10061595.3	68118373.5											13734991.6
1999/6/14	71150667	15895404.1	80521952.8		47690421.4	10841096.4	30115890.6	32265893.1	40198684.2	28230350.3	38893311	17029390.8	7656130.2	31372154	20764738.1	30222833.8	23458373.8	24308521.6	8639120.6	26414397	24639653.2	34218622	21358294.1	31299060.1		23556525.5	44074849.6											23946411.9
1999/6/15	110014561.9	16409190.9	85186047.3		32922175.1	10355006.9	42806751.1	16483978.3	69529376.8	35980429.6	44566269.8	31479716.8	18389536.4	42032573.8	16566270.3	44600103	18042646.1	21366642.2	17813207	24477385.8	34974511.3	36881652.6	20160098.2	47402862.2		27626379.5	58576364.5											28522892.8
1999/6/16	48092688.2	10552869.7	154761326.4		20417369.3	6585751.7	22280134.7	23085965.5	48334640.2	18208297.5	44542741.7	38626901.4	9470462.1	43715475	8239173.7	66206521.5	15979340.8	14060514.1	38056129.2	15734559.6	17075795.2	19578083.5	12199872.9	30692285.4		15041175.8	29110171.4											16926903.3
1999/6/17	51903206	11201076.4	158218463.1		24632566.9	9662136.4	33125604.2	25450128.1	51752080.4	34832928	58844877.7	29936938	17807224.1	160666790.2	12456900.8	90337898.5	9222672.7	18652372.6	26818878.2	54991425.5	55904210.5	19142821.7	19163795.4	91072097.8		34254581.5	123305107.2											25748520.4
1999/6/18	63712133.8	16713173.2	148323696.6		33792967.1	19851274.7	28120179.8	30652083	60838650.2	37020954.8	N/A	24798508.7	8518993.6	112368454.9	13501860.2	90349480.4	9279071.8	48162644.9	12075257.3	79060583.6	96200609.3	39506906.7	31849036.2	74383757		39556661.2	140217233.8											76405980
1999/6/21	113734594.1	15166553.5	90671195.3		54600745.6	23098827.7	76725250.5	33861299.2	47267323.7	62235210.8	43249464.4	19783227.1	48927536.6	48505505.9	25637764.6	49366952.4	7777535.7	11594088.4	9803316.6	38657289	46794718.2	67682238.2	34974213.6	59732879.1		42440664.8	62244216.4											39883772.8
1999/6/22	57766498.2	14441341.3	95692122.7		31416754.2	15012835.8	84944487.3	26850250.1	64162188.6	37738544.2	29119963.2	9879519.7	31296981	53511358.2	16592649.8	31296169.4	12833096	36415099.3	7028771.8	29748441.6	39901935.6	43474058.4	26539377.5	39998084.6		35739982.1	155940514.5											26276691.1
1999/6/23	79137382.1	16824528.3	62670558.2		33164239.8	14162736.3	45876336.2	25377739.1	60312065.1	31574941.7	62837786.9	20932920.1	23033610	70109856.6	31321782	54388664.2	12683163	12203898.9	12817976	33373269.1	46488657.2	45155361	24744923.5	56392634.6		41073165.5	259564922											38427397.4
1999/6/24	151990633	22181605.8	122094058		41323026.4	17421487.4	45824576.5	47528640.1	81887331.6	36362417.5	91673717.7	21362482.4	37542529.9	73356584.7	24144768.9	49024691.8	15976323.3	16847337	16773347.7	33085567.1	53218477.5	34376752.6	35494802.2	48571651		47226139.6	219371208.5											36039128.4
1999/6/25	275273852	19911899.9	205729402.6		44031418.2	33018859.3	57452795.1	80851192.9	117894347.4	50315960.5	119286152.8	25863754.9	N/A	82066660	23498397.3	51802518.4	16140416	21780526.8	32721173.6	38266751.6	57860037.5	50486327.2	N/A	99139830.7		46494502.1	193530303.2											N/A
1999/6/28	149832857.3	21665183.5	132806416.8		42972047.3	16680640.5	42454376.3	44508254.8	113648897	38719889.7	102140315.3	17507205.8	61222021.9	78358817.3	22096695.4	41569018	17446785.2	22298789.5	35207751.4	40082691.2	64467147	N/A	43265584	62161600		36113989.4	369346824.9											53524880.4
1999/6/29	109048750.5	17120538.3	219221196.5		36950664.9	17122454.9	72560060.6	55318964.8	242989036.4	43899521.8	112501940.8	14431556.4	68306043.8	44591970.6	22448714.9	38994989.4	27887844.9	34774285.6	35722939.3	41288330.2	45871303	41845123.3	26157156.6	67264427.6		68149859.3	N/A											33196137.2
1999/6/30	101530035	12564707.5	222456895.6		63899346.6	16086518.5	40041638.5	76064263.6	122339400.8	47203154.1	75131375.8	52454136.1	27203888.2	57136506.2	19282866.2	33974034.4	17388289	33317675.2	15075757.8	24420281.7	N/A	72662075.1	26538606.7	39129153.3		29488056.2	122814310.5											29055878.2
1999/7/1	64396755	12184673	155360432.1		40170512.8	11001243.4	26634649.2	53430052.8	81452028	11622356.3	22385243.7	10715115.1	32100331.7	40474937.7	4474023	33552167.1	8533152.7	16992616.1	9970780	23919721.3	17900701.8	26921354.2	15583982	26802690.3		20360303.6	92731340.5											21324036.7
1999/7/2	60269926.2	7627342.5	137116300.6		42457844.7	8646688.2	26569040.9	45111814.4	109460791.3	21294817.7	39972633.7	11725272.2	21117075.4	30395495.4	9603173.2	48297565	6466781.2	11529316.8	14524430.3	15608100.7	22625414.4	21681158.1	14000932.5	23499659.4		15906980.3	69934886.8											20976405.8
1999/7/5	38354720.8	5692904.7	80363623.2		85540990.4	5367815.1	17551105.8	26361555.9	58202095.3	15340740.9	31534421.9	31253888.4	8946364	34116644.1	6731869.6	27552778.6	3898154.1	4832336.8	6513997.6	24988678.8	18773118.9	43896421.5	12373715.4	23263177.5		14477557.2	50484832.4											16041990
1999/7/6	30290576.1	3526272.9	81536365.1		28302644.8	9594641.4	14115945.6	25689155.1	49625673	13379188.2	15861966.6	8898759.8	9821376.5	12745779.2	4449787.2	17295626.3	2770063	5405209.1	9705226.3	7741528.3	9105361.8	29318121.2	6612710.6	16812334.5		19225225.5	46173768.1											14199843.2
1999/7/7	22509945	4058066.5	60572866.7		24892322.8	35676385.8	12215357.8	15915795.7	28481495.8	9317585.5	15637584	5564156.9	8651271.4	12873210	4400982.3	10624576.2	2224150.4	3935101.9	6206842	9104693.8	13663726.5	21505785.2	6217277.7	11278579.3		13660351	42112884.4											8647280.5
1999/7/8	27456954.3	3756498.8	105795531.6		18049442.2	19916863.5	41455883.4	9504911.3	25443825.5	20592686.9	47399313.2	6344799	18575374.3	28846515.9	3421451.4	14825803.2	3888350.8	4628298.3	5807728.5	9715498.8	12576180.9	34534957.9	12321259.5	11855623.4		60492393.1	34223366.4											16123849
1999/7/9	18605096.3	2041158.2	144434923.9		20500195.2	9394018.6	41031183.3	23078675	22126233.9	8166927.5	35398419.5	3972869.2	11850344	24082799.6	3818314.6	9587795.9	3097995.2	20033058.4	10784842.1	6914866.6	13608841.3	19799274.6	12645763.1	11605640.7		39388278.1	20915715											10037682.2
1999/7/12	20179535.5	3336390.2	59535022.5		15444331	17531879.6	17487913	27963810.8	54205477.6	7031889.4	36106537	8608907.4	8365025.1	14089211.9	5454577.5	21484064.1	2350110	21083107.3	7328773.1	6957458.8	11099531.3	16612133.8	9230847.2	12429495.4		25132006.2	28122707.7											21940137.4
1999/7/13	19024035	2590196.1	64354214.9		14397243.1	9309080.7	15650851.4	14329052.3	22803852.3	6485424.4	18630151.8	7897289.7	7025067	17551598.3	3798498.8	12356104.2	3421150.7	4236092.4	8920003.9	4183273.8	8889760.8	18075328	5966901.7	13266279.8		18108231.5	19167349											9655508.1
1999/7/14	16684858.1	1858050.6	70891786		8314197.7	5224827.4	17466475.7	12425843.7	20685698.4	11790320.3	15307289.8	6539052.1	7576095.2	71475727.1	3531795.8	8038512.2	2314260.1	7681449.8	13539870.4	6701207.5	6951644.1	13538372.2	4345625.3	10684578.1		41854242.9	16437469.6											7497316.6
1999/7/15	12043213.9	3125174	53940228.3		8023979.4	4566453.9	18520517.1	17479041	21776988.3	8575695.8	44620740.5	5478989	7809131.9	30909261.3	25186001.2	5053942.3	2841174	5284065	3918311.3	8921124.7	9742629.8	10683603.8	5156361	8245882.3		69244138.7	20564557.9											5815624.7
1999/7/16	15810134.6	1937140.4	228645561		9505565	7713931.8	11638468.1	11313943.1	31689699	10418432.2	26973748.6	8323400.5	5639741	23770315.3	6811968	7539081.8	3313842.6	2679506.6	4146335.4	7744483.2	13207055.6	11746531.1	7944069.3	7828446.3		26975737.4	64441736.5											8598580.6
1999/7/19	15067793.2	2484620.5	72744540.5		7724906.4	6448005.2	11894257	12876167.7	42984841	6100999.2	26805799	5909250.2	3575918	12032090.1	23674515.1	20375745.8	1617069.9	3993705	2625031.1	5951952.2	12956885.7	6990805.8	5339649.7	6751638.9		14263784	28192668.2											7808457.2
1999/7/20	24155493.2	2355544.9	71510571.6		10891000	7218690.3	10579000	19076852.5	44364685.6	9991054	42829398.1	10540000	6772872.4	70388490	25286711.8	23022916.2	2995170.8	6876098.4	9233000	7781999	27670549.8	9846494.3	6306595.6	11056215.4		21377910.9	39301197.9											8163428.8
1999/7/21	54309343.7	4173321.3	181708965.2		16434167.9	12819975.8	16676664.1	30632427.8	63666194.8	35877400.6	41577060.2	17253235.3	6648653.3	145816862.2	18324462.5	28817676.8	3331923.9	6496501.3	13460571.5	10911313.3	24388391.6	15374240.4	18621953.5	18758828.6		75707756.3	59822222.7											17900582.6
1999/7/22	22611558.6	2897189.6	118368213.1		9397756.1	11967156.9	12670833.5	28109525.3	38298803.4	10728912.5	28842275.4	11258822.7	5887537.1	36751160.8	20656693.1	16188436.1	1825871.9	3249780.1	6063802.9	7862561.5	17762937.3	9182104.8	8481700.4	7792861.6		116182645.2	23321502											20172198.5
1999/7/23	12529984.8	2446633.8	128039651.3		6287579.7	4364104.3	8942474.1	56813739.7	16481318.1	5393492.6	22687367.4	8669874.4	4104322.7	79140857.2	10179280.5	12121524.4	1332255	3354833.1	9973181.5	14183850.8	55946671.2	8390200.2	5939592.5	5662794.1		89409433.4	17134673.8											8205383.5
1999/7/26	13706760.1	2894763.4	133046873.4		6919839.7	9699393.8	8783022.7	42992764.1	16542138.6	5430327.3	18806699.6	16163179.7	1874255.3	65633107	23270080.7	9044189.9	2577347.7	1943795.3	23408405.7	19008120.2	31768327.7	6414353.8	6465296.8	6029120.9		63015576.1	15197444.8											6288712.1
1999/7/27	8644291.8	2022109.6	145056772.9		4766475.5	5684868.5	7170145.4	20976579.3	14781314.2	4345391.9	15733980.9	5405782.8	1875288	23710973.1	37917872.4	12525237.3	1333002.9	2422540.8	14713616.7	13971942.2	13801976.2	4586999.1	10073233.7	7555072.3		25910704.7	17667762.8											5512543.2
1999/7/28	8465193.1	4489061.9	137566749.7		5439021.8	9520465.7	8919167.2	12210107.1	17192884.5	4847644.6	15032230.7	14172418.7	5792354.2	32561510.9	14621890.9	23752260.8	1923989.6	1779066.1	13446742.3	41650751.2	21225726	4625004.1	14145705	7131653.2		41233896.1	23238233.7											6044154.8
1999/7/29	6989470	3129451.6	87376942.8		3454849.8	6316275.3	5769891.4	13380709.5	8841825.2	3963023.3	11241367.7	9708181.8	2304579	23559253	8502962	28470229.9	1064786.1	1379536.1	13077302.5	90500999.8	61051355.3	6451205.4	11309473.2	4425419		20829235.4	11476555.2											7522706.5
1999/7/30	7207343.9	3054835.9	118677575.8		6165623.4	5505701.4	6703296	10401332.8	12565573.2	3822028.9	25889540.2	4856907	1832820.3	20996150.4	13334243	11846709	2174710.4	6072053.4	19650258.4	44590592.6	42101515	15957861.1	4481881.1	4634409.3		13383421.1	10666358.7											5746221.3
1999/8/2	21310295.4	5940340.3	59997051.2		62969549	5079265.4	9190608.2	15642174.6	55060732.3	5188669.6	23873343.8	5064737.6	2907988.6	20674681.8	7459831.9	9732791.4	2771346.5	8549919.5	6472485	18977876.2	41369887.4	11054793.9	7532139.7	18913936.8		16835931.4	28563869.5											8720433.1
1999/8/3	11592030.6	4728927.4	45592914.7		59973525	5861898.5	24658647.9	17178117.6	21882470.1	9114056.8	46153592.8	26191416.2	3412516.4	20121595.7	8360402.1	52226475	2481775.9	2605648.4	8282423.8	15284652.2	16620227.2	7313338.2	4976390.5	43818427.5		15055675.9	25272750											25497735.4
1999/8/4	19250000	4499000	90952000		143941000	7751000	13186000	39956000	20382000	20591000	30851000	8710000	4069000	24671000	11705000	18875000	2224000	18335000	17558000	9367000	12379000	9100000	4705000	15670000		11679000	71127000											16604000
1999/8/5	73929029	5252313	121071610.4		143164947.8	36885077.7	12347520.6	27153534.1	28884291.9	9273843.2	23974648.1	13362660	3728897.5	14399278.2	22020260.8	15305434.6	2115897.7	8441441	14416100.4	11622697.5	12476978.1	16417879.8	11195220.6	36733833.9		17748644.4	23973983.7											11847218.9
1999/8/6	174120533.9	5294131.6	108289096.8		75039939	78357627.7	17017571.3	17623887.7	26680909.7	10220547.6	22907280.1	7362447.1	10303652.6	19942832	49587739.5	25894276.6	2637285.9	3698753.1	11485518.2	20144263.1	30291832.3	10546704.2	10386672.8	89122760.9		35524528	25461952.3											24289103
1999/8/9	73996994	4041857.2	143918870.2		32854405.3	37859417.6	32216082.1	18565009.3	18207326.6	7115278.8	14254682.6	6135668.2	21347068.4	12328631.4	40831489.2	21777743	N/A	1890652.9	17833287.9	11860263.9	26630730.6	7361488	14904110.6	200485342.7		33092518.9	19501503.8											39957058.8
1999/8/10	47999222	2126306.8	67057197.9		21808507	18767220.8	23494818.7	9987108.2	17472237.4	5541583.2	7783781.8	9775996.9	7108221	13655035	17443760.2	11295489.9	1283942.5	2320591.2	5203911.4	16206382.8	11727534.8	13726593	7060636.3	69235733.3		16377695.6	16095711.8											15732182.1
1999/8/11	23162347.8	2500912.1	189423731.5		32243017.8	10791830.8	73279650.4	9104809.9	15196981.1	3583252.7	8111787.2	4351246	5435343	10882757.3	28518116	7547895.9	1164871.6	3940886.3	9777093.3	14265516.3	16482933.6	5029847.1	4061901.9	43574375.4		11773365.6	8625595											9239088.2
1999/8/12	16240593.9	1788465.1	121287669.6		18184968.2	11456394.3	35919484.8	25349055	14750427.6	3798662.8	9015768.7	4177495.8	1920659.7	7537944.7	18543750.1	4168659.4	727853.2	5543204.9	7296364	56259067.5	15222429.7	4955034.7	3480901.7	41691064.2		7646702.2	20019164.8											7687261.3
1999/8/13	10070570.3	1340127.6	57067247.3		16448982.7	18232932.1	27720639.3	8286576	6850457.4	2570359	4996780.7	4125622.6	2434820.8	5596895.2	16021445.2	2450962.2	747629	24871900.8	2604880.5	60732159.6	10833030.8	5211282.9	4209951.2	17485673		7521312.8	4961147.5											13820241.9
1999/8/16	13288097.3	1584921.9	31744502.8		14781041.9	6588478.8	46412561.6	4879820.4	9079831	4212822.2	14555534.9	3958422.7	3560839.2	4967152.5	9111603.9	4534768.7	831492.1	5266717.6	7596520	30277022	5893744.3	3682032.4	10348935.5	26468153.5		7168487.3	5934929.1											4045241.9
1999/8/17	24562116.5	1963227.7	32408427		28932840.3	4682495	73685907.2	11212927.7	28329867.6	3720008.9	15089735.5	3140595.5	2979228.8	9197092.8	6574467.6	4247804.4	886482.6	20938636.2	10983914.3	13024453.8	5979612.9	3516364.4	11019766	54025554.5		8075603.7	9469335.8											4810714.2
1999/8/18	19551065.7	1774351.6	21984576.6		12719937.1	6886688.4	48960641.1	13910294.4	51039648.4	2467849.6	16241726.9	6248355	2665372.5	9351452.3	4421280.3	3987101.8	990491	3079879.5	7160911.9	10268777.8	2361028.3	3282131.5	5428647.7	24938926.4		5973270.6	7217823.5											3262467.4
1999/8/19	59167468.9	8647937.7	84931738.6		59652024.5	8243075.2	48484242.3	23773711.6	90795036.2	4977060.6	20123508.5	8330307.6	4591061.7	19950366.6	8789104.2	9470188	4124922.2	4035053.6	6010028.2	15604500.5	18256000.6	6526131.6	15259527.3	53993459.3		13290804.3	19931306											10094429.3
1999/8/20	45793910.4	4323618.6	99479719.8		29626717.1	9708796.9	32335358.1	10847428.7	59106051.8	5349607.5	15869689.6	5520179.7	2679409	23558688.4	21069930.2	11819932.2	7023764.4	17445919.3	4066039.1	8828199.5	9769451	17629817.5	6754182.6	32920871.6		10105270.2	24342282.6											6653591.3
1999/8/23	86530252.1	7088363.1	146250097.8		18131988.4	22893693.7	29996872.8	16840518.4	21983260.1	6290868.4	15442810.7	6741442	3625839.7	13450511.4	10933245.9	17496256.4	5835109.4	1732125.4	4086896.4	28078612.6	9085229.7	11181981	5674779.8	38224376.3		10737649.1	14398962.4											20200882.7
1999/8/24	139137250.6	4286279.9	155905409.6		18264224	17033639.5	39944545.5	61251386.2	21624841.4	8242962	10892274.2	21166416.5	8938677.6	9680277.6	13638286.4	12039177.8	3072886.9	16335621.4	6667784.7	75573358.2	14225976.4	25521825.5	7509770.6	19653181		9592866.7	11086672.4											9953275.8
1999/8/25	82072211.6	4089760.6	85880105		21909672.4	11898111.7	39668249.8	55191060.6	17705093.2	5256854	11107884.7	6366453	3127834.8	8587069.3	14610714.3	14637692.2	1898184.2	29229995.9	6142694.5	26905918.5	8581436.6	11461131.8	15546872.5	23461390.4		10508075.7	6107391.1											7896270.6
1999/8/26	34067605.9	2511320.6	62801465.5		12279148	8419129.9	23001829.5	47803547.1	13602415.9	4308205.2	4954851.3	3523901.5	2488121	5157851.8	8389627.4	5444043.9	1195259.8	29722503.6	4075521.4	13696869.2	4803720.2	6097298.6	5931592.3	11226929.2		4344733.5	9834155											22316149.5
1999/8/27	34799669.1	3098184	74356476.9		30238936	7496428.7	46393319.8	22533857.5	15386085.4	5041511.1	10388045.8	4451692.5	2645417	5755627.7	8710802.9	11477404.8	8906136.1	21515732.7	11493483.4	6186479.1	7902259.1	21234990.4	8188400.7	14725466.3		7252785.2	9124130.6											26522412.8
1999/8/30	32386955.1	4338512	49716045.3		7809479	6861563.5	36790377.1	34719063.5	16568864.3	3847560.5	20019782.2	2785165.8	2769155.2	12516387.3	9204725.5	11712386.3	5189140.3	31715358.4	11876323.9	8418868.4	25679598.4	42281366.1	8232357.9	15654552.1		10136266	40561487.4											12259858.3
1999/8/31	31919759.2	1951427.3	93425742.4		11218904.6	7757161.2	50931733.1	19134937.2	14440503.5	6914252.2	12681701.1	5872639.4	2937958.8	6341768.6	5794843.8	5570004	7410019.4	13083625.1	14430630.4	10466722.7	10442992	26185334	5426952	7639186.9		4183103.5	17347231.5											7034541
1999/9/1	23484606.9	3245130	87870805.1		9632587	3850009.1	43095067.6	23195233.9	13734571.6	3992559.2	13154160.3	3405541.8	3890052.6	6543417.6	4136055.7	7295448.2	4014580.1	27527327.8	13264825.5	9601549.3	5897567.6	14951781.9	7320164.5	9527075.8		6933309.9	14693007.2											7880982.2
1999/9/2	24351908.8	2384691	64054507.7		9999282.9	17795027.8	24708228.4	24139283.3	16023052.5	4077414.7	8948129	2464323	2594919.1	6737929	6917577.2	7868574.1	4827970.6	17942768.3	13639425.7	15146453.9	8277261.9	43313202.9	6081736	12721174.8		6875191.6	11203714.8											9439007.2
1999/9/3	16732202.4	1628495.2	25225620.7		9661025.5	10242621.4	19803417.6	37104846.5	8687324.2	2726359.8	6367615.8	2843394	1086133	5355952.3	5042035.7	7333649.9	12604399.8	11353774.5	13983543.3	7879963	5920096.3	82469979.1	3748108.9	6067327		3461411.9	9727863.3											N/A
1999/9/6	13973376.1	1320212.1	17723094		7694756.5	5563118.9	19357904.4	13351017.1	9961256.5	4316119	5210278.5	2664762	1316047	5940681.8	6285103.6	9070782.6	6817955.9	7492580.4	8593633.5	3481765.4	15485463.1	32237229	3199703.8	7889829.3		3203758.5	5749277.7											5672604.7
1999/9/7	11945490.7	1235975.2	13386138.4		5307385.7	12121060.8	30858043.3	17997576.6	7994713	3091622.2	3712214.9	1144773.9	1615474	3769829.5	3535022.8	4340230.8	5132058.9	4469515	19398469.9	6312449.2	N/A	21187389.2	4072628.6	9223996.2		9183647	6649806.7											3825743
1999/9/8	30115391.8	1773785.3	20649180.5		24838154.7	20851472	17069405.7	21681946.9	8923727.1	3366872.4	23409043.3	1552667.4	875247	7177000.5	2023369.4	3508285.9	6596297.6	3494464	13489929.6	5945973.3	12448173.6	12811688.5	1918403.1	4672930.5		4741224	12067277.2											2709379.6
1999/9/9	85357267.5	10301062.6	118675482.3		32913270.4	23337653.5	36388545.7	36932055.1	47182183.3	17033409.7	25265131.3	8738897.4	3775248.1	22742957.1	5911006.6	9696847.9	9512423.7	11477877.8	31405419.5	17902387.9	29548134.8	36325378.4	7044829	31570031.9		13553421.4	46363760.5											24198494.5
1999/9/10	53296124	5937262	140976760.9		20769027	39426097.8	31441163	40783010.3	40147141.4	9178815	14419714.6	7906569.1	5087268.8	23703364.1	7772531.2	9308286.8	N/A	16886873.9	17214080.4	21168259.7	20224525.6	24509995	7619746.2	36128255.6		12488158.6	42631537.8											19106615.5
1999/9/13	30281065	7661128.5	60161509.6		12381706.8	40344899.9	20094759.8	25909670.8	103363382.4	7303561.3	13724417	4449119.4	2508099	12558724.9	2995995.9	5735404.6	6976509.3	11519992.3	34706471.7	6465282.8	90590929.3	36512492.1	6662663.5	31984798.4		8835208.1	14068348.2											14052383.6
1999/9/14	26434888.2	9198358.2	158899427.4		9175512.3	19954233.5	23447172	19120137.4	50178655.6	6569453.7	15274872.4	5471243.3	3069052.7	9837030.6	4730410.9	8027317.4	11806490.9	24112363.4	18333103.7	9657905.9	75819692.8	48013542.7	6300556.5	39559508.8		9680768.9	12668123.6											22592593
1999/9/15	17868260.7	5439135.6	52633512.4		6678306.3	10515383.4	24591590.4	19922975.8	26623306.9	3754941.4	24990893.4	15572674.5	2151140.2	6931868.5	3876081.4	4771232.1	5760520.8	15611011.6	17841687	5671314	35100518.2	14605691.6	4182033	21296974.4		3838388	13318826.4											11316216.2
1999/9/16	13886999.8	2156239.1	N/A		5293491.3	17057798.8	18180665.1	20481254	18149647.8	5824319.8	13640571.4	5691883.1	2479447.8	24366183	3824298.4	4674302.8	4817850	10657512.7	14796080.4	3073942.4	15395312.8	20764140.2	4872488.5	15109737		4031824.9	9992832											8158813.5
1999/9/17	14656208	2495738	47523191.8		4473446.5	20237940.9	13059476.6	17196214.3	16861571.5	2689907.4	10017211.9	2316480.3	1843176	69324366	3223565.4	5217187	4653904.3	11843161.8	24492054.7	3872919.2	13072188.3	10772368	4308888.5	23901155.7		3910987.1	4572145.9											6155584.7
1999/9/20	12943872.5	2645656.2	28669690.1		4281867.9	17931713.7	8264337.8	4905513.7	14481022.2	1981502.7	12660083.5	2771413.6	1029041.9	30386044	2754105.4	3347799.6	6077152.3	3636661.9	11056137	4189721.6	8865936.1	15289351.2	3177463.7	15730078.7		3943734	5317016.5											3478006.2
1999/9/21	9623072	1373443.5	19899458		3394763.8	6556489.1	12821752.8	13837346	11500480.4	2020002.6	10521875.6	1786927	1287033.1	13114569.7	2817486.8	2144509.4	4305261	3040131.1	7239948.5	3308792.9	6805442.8	13256002.6	2534380.9	9353060.4		2767328	N/A											4812672.6
1999/9/22	9086690.4	1221072.2	16477166.8		3653702.6	7033112.6	22523905.9	9758696.5	9475106.7	2025343.2	5212948.6	1599817	948953	9011445	2098341.9	2615071.9	2043535.7	1529374.6	3796046.4	7083942.5	4726736.2	9063588.1	3463526.6	7809719.3		2734072.4	3943329.5											2574015.9
1999/9/23	10748526.4	2175335.8	17055943.9		4333661	6024300.4	12111101.2	7474730.9	10291121.4	2479535.9	12793699.5	1782885	11070333	5913157	2114917.5	6096235.4	1908755	1157023.7	6344753.5	14196681.1	5206659	7028891.9	4689837.1	8466955.1		2367594.8	3884151.5											4705362.3
1999/9/24	6392177.5	1054270	11461210.3		3312058.7	4833265	8092130.8	8899530.7	7633529.7	1380943.8	25312165.5	1842408.9	2424093.5	4496759.3	1557612.4	4094018.4	933429	2797440.2	5948131.6	4696094.2	5162097.2	4810029.4	5205863.3	4981436.9		2018304.4	4076395.9											2814477.3
1999/9/27	19063423.8	1383360.8	11535387		3984115.3	8637428.8	5295718.4	15571591.6	10145126.5	1460990	45571791.8	967755.3	1110681	5535688.4	3366861.8	3496809.1	1628937.3	930886.4	17056317.3	9759720	8466953.5	9043662.5	2623716.4	5495338.7		2279913	3786962.5											2832359.8
1999/9/28	13021872.7	818724	14303369.3		2317500	7139010.9	7910878.8	7629353.3	5886249.2	1299525.6	36969320.1	1823662.2	2691826.1	2981668.8	1442248.1	4235565	992949.4	1966850.8	10842700.7	10927233.5	5347862.2	4643288.9	2012829.5	5723617.6		2462446.1	15268735.6											2987571.5
1999/9/29	10907059.7	1294255.1	16736725		3456408.4	9426879.2	14190117	21474271.4	20408325.3	2029917.3	29005996.1	834741	2582870.5	3699893.4	1644714.5	3003227.9	1419518	1537647.3	12453362.9	8909430.2	6819592.6	4356867	3080222.3	6865813.6		1768583	10667174											2598288.1
1999/9/30	8041394.7	1599267.6	20097405.3		7060172.2	8702896.4	7311100.7	20715445.2	22141016.2	2533483.7	25083512.1	935000	569642	14412000	1344989.2	2473462.8	1466291	1568733.1	2535178	6915385	4139980.8	4018916.4	2886000	6270337.4		2138269	3190568											6397081.2
1999/10/8	10557680.9	1110008	9259826.4		N/A	3920603.5	6736176	N/A	10624607.6	1029009.5	26026706.6	1318984.2	4601175	3386778	708857.2	2587144.7	972174	1554345	1482907.4	5642691	4231965.9	4723240.2	12340275.7	4245634.1		2175482	3079813.2											4155064.1
1999/10/11	8395539	815104	16249826.5		4885362.5	5241696.4	9104857.8	18967274.6	7435684.1	1435651.5	14408257.7	803306.3	1053774.4	2175537.1	1713368	1937698.1	990076.2	9945087.6	2000825.8	5943488	2786501.2	4119311.9	14492716.8	5599185.4		2662259	4582644											1853463.2
1999/10/12	6046551.4	613744.9	18457000		8015246.8	2409291.4	7131632.4	14918106.9	4894329.3	857000	11526164.6	408000	1087558.9	2645554.2	924919	1254021.8	309680	2850917.3	788946.3	3799000	1006457.1	2530610.3	6625735.4	2544000		1243621.8	2692463											1477910.8
1999/10/13	11537779.3	895279.8	14028281		8518726.4	2043309.8	4774844.6	8598616.8	6332587.9	1194646.4	13458478.3	1545595	561019	2895579.2	1468075.1	1521587.6	579369	2478568.8	1331811.8	7672205.3	2051386.2	3269508.2	23287935.9	4211621.9		1583778.8	3704598											3763410.1
1999/10/14	10556982.4	746191.2	20696854.1		5426895	2134895.6	6702998.9	10237048.9	5715185.9	1862003.7	11973670.2	974490.5	811455	6711741.2	1426787.5	1598422.1	544246.9	1453377.2	924795.4	6974644.5	1876491.2	3233811.7	8096959	3101351		1242201	4120212											1336122.5
1999/10/15	8326932.7	857079.2	20843397.5		8234480.3	7954575.9	10289421	28186157.5	7164934.6	1253261.7	38151656.7	1624784.2	837318.6	3716952	1702414.6	2956760.4	985308	6342936	10981730.2	18985391	3256794.5	4144655	5628799	4436575.9		1943301	4643758.2											1721109.3
1999/10/18	7017801.4	605173.8	9308588.2		16016082.4	3372816	9093464.1	12929768.4	8727825	1612291.4	16497657.3	744797	730406.1	4751592.5	949075.1	1809266.2	889448.1	1972424	1867001.2	11892520.6	3396322.1	3178523.7	39209585.6	5058236.2		1548152	13163916											1610068.6
1999/10/19	8514330.9	812035.5	8938977.6		2726010.7	11166050.7	6305001	19235769.7	11333065.7	1785352.2	10516409.1	1100964	3508531.2	4422741.5	2383521.4	2246771.2	850652	21893934.7	3944145.9	16219151.7	2650770	4132257.5	21691768.3	4927438.9		3154411.7	3540163.6											2654040
1999/10/20	5267467.5	625273.8	6298894.2		3176198.8	8109411.5	4640727.2	16922089.2	8585593.8	1535772.6	9667720.2	1847729.5	720426.2	3098818.2	1394516.2	1887840	488839	8412381.7	3076256.6	43294629.3	3087844.7	2959387.3	13137438.5	4370662.1		2801978	4281623.4											1572203.4
1999/10/21	6649350	1045967.6	16156388.9		9740786.6	8364856.8	6373587.1	12153824.2	12060551	1707625.4	10167283.2	1029118	658395.5	4746400.9	1686800	1969936.2	494834.4	15243471.9	2290239.9	34964360.1	2633031.7	3169440.2	44336956.9	7434057		1316521.7	4042106.8											1709094
1999/10/22	10257878.5	1000507.4	22358119.8		6992303.5	9712023.6	6496835.1	15623193	13484140.5	1732713	9697677.8	1367132	2590684.6	9043150.9	1998445.4	2375631.5	1655362	12464433	6837029.4	99042992	3748353	5184399	28316574.5	5413278.3		3088950.2	14308729.4											2388189.5
1999/10/25	5105638.8	681267	11431333		2434761.8	5566362.3	4054012.2	5710539.5	4691404.1	959106.7	10078290.9	1565727.6	2602712.8	3019253	1465256.7	1974655.7	658238	8114429.2	1622787.8	65282870.5	1805958.4	5457332.7	18307621.6	3465488.5		3641997.5	2637421.4											2500105.2
1999/10/26	5071326.2	724766	8899922.1		3535052.4	2467345.6	4973332.7	6722911.5	5503405.9	1654895.5	6700753.9	4090587.2	1510254.7	1807907	1134374	1267301.3	1306168.2	10586249.3	2969652.4	48808842.6	2730196.3	8923190	N/A	2494126.1		2617516.7	3815672.8											1624052.7
1999/10/27	17657536.5	1471047.3	43545723.5		5620824.8	4253730.1	8716584.9	25344038.8	16816689.4	3278920.9	20523257.9	4211300.3	3467456.5	19060379.1	3032097.7	3604570.9	1422574.3	18660389.6	6667335.3	120706276.6	12736771.4	8202647.6	15276195.1	11748757.1		4959919.1	13207136.4											3517586.6
1999/10/28	8548210.1	1175110	24427536.1		3367629.9	4683882.9	6537471.5	53387253.3	9643553	7909516.8	9277158.6	2282641.8	5986974.5	5247038.5	1339846.9	2952074.5	496547.8	13159545.2	8432671.8	75242852.5	4622582.4	9717680	18530139.8	4746353.3		2612759	11156466											3912516.4
1999/10/29	5596496.5	975885	12778250.5		6159569	3955455.8	4529014.8	33252975.3	5270682.7	4766957.2	9216621.6	3429710.3	1170072	2789459.2	2956015.2	1864022.8	650528	7694900.8	19255848	129104956.6	3509618	7853328.8	11609307.6	4988136.8		2770385.8	16045339.2											1639839.3
1999/11/1	3803729.8	521176	9640269		2890076.8	4113381.8	2937463.5	8297887	7181509.2	23239325.8	2875753	1471026.1	572894	1796924.6	1374510.2	2245783.9	1681187.8	3264417.1	5165719.2	61432966.2	2413465.6	3104114.4	7583658.6	2319330		2783020.8	5853188.5											1051988
1999/11/2	3666191.2	527556	6075768.8		2225042.3	3039564.7	6187760.5	9724871.9	6654350.5	4925549.8	3011420.3	1841398.5	323069	19622218.5	2431825.3	1155520.4	1151451.4	5373270.8	3202433.5	33828314.5	3193577.9	2209239.9	5393799.4	1880687.5		1545529.8	2171773											901767.6
1999/11/3	4113891.1	430342	8102298.8		2657068.2	3495150.7	7718187.4	29692335.4	7680019.8	2669016	6598117.1	1323151.4	424648	9812547.9	3875414.3	1278182.7	792766	8144200.6	4695239.5	15862816.6	4359024.2	2321963.2	4308200.7	3202596.4		1050930.6	2476207											2003016
1999/11/4	6245415.8	960545.4	12437448.9		1822085.5	2279437.8	3448351.5	23497604.5	10955718.9	2015307.2	5274903	1365135.9	312227.3	9514045.9	1956130.9	1605412.7	583305.2	11817015.1	4228640.6	6794769.2	3650002.4	7259978.7	11339643.8	5934921.3		2512013.5	3719250.7											1506515.3
1999/11/5	5094184.7	2126535.7	18606627		1366845.5	2334187.1	3583069	16578329.5	4116455.5	1801538.3	4692248.1	947929.7	341663	26642484.2	1346733.8	952067.7	352366	10310701.8	4280725.9	7375021.9	3695038.9	2585068	8146920.7	4312308.1		1262019.3	3042435											755613.8
1999/11/8	4893849.4	2323701.7	13432678.3		1402679	1636685.2	4125416.3	15719014.3	4642215.6	1876599.5	6495054.8	2170496.4	610307.1	8322925.7	623664.3	1011986.8	899803.7	10774429.4	6603054.1	20087467.8	3907901.2	2848121.4	5385952.8	3345757.8		1133925.5	4781344.1											1213716.1
1999/11/9	5370428.9	1682976.4	39996544.4		1886428.9	13024577.4	4815177.2	41256041.8	4620217.7	1855624.4	6708268.2	9591431.5	177740.7	13786882.5	1486159.7	1236737.5	620091	9031401.4	4545415.4	21225304	2984464.3	3011715.9	4005454.5	2631967.6		2690045.1	7132602.5											1011791.9
1999/11/10	6004264.5	909802.4	25362424.4		3550613.4	2046484.4	3742433	17316862.4	11569435.1	2555896.1	4535611	1476996.2	2133481.4	34060115.2	4616624.4	1461629.5	1231773.5	6044945.4	12857568.8	16213521.9	3113947.5	3127004.1	6832853.8	5333726.2		3156788.7	4017804.3											2734533.5
1999/11/11	4851200.5	615807	15014830.3		2611816.6	5430928	2204364.4	13005941.9	5978422.9	1037186	2591759.5	543472.8	1126781	15767141.3	2168978.6	1314238	612736	1972386.6	18337941	22485405.2	3316843.5	3400504.3	3371648.8	2600976.3		2585454.6	3221749											2179364.5
1999/11/12	3807628.3	388201.3	30495171.7		1790534.6	5163419.3	3505234.7	19690173.9	4053386.4	961516.4	2082232.9	792967	387436.5	2563607.4	1215684.3	1360455.5	228197	2874602.5	9823663.4	31907156.3	1170206	1588247.4	4509364.6	1862545.2		980966.3	3653766.6											1023800.6
1999/11/15	3747179.1	753980.8	22101629.5		1443883.6	2407670.4	5266879.5	15057601.7	5446406.1	1115657.1	3111360.4	1916961	548239	3075203	2226228.4	1843597.1	509505	1859334.2	7392707.4	35018426.5	2535920	2178446.3	19655333.8	2748144		2030515.4	1721750.4											1269711.5
1999/11/16	5129707.1	1031507.4	13634962.5		1955119.5	9913639.3	2633040.8	10154976	4554419.8	939702.1	6643325.2	1590301.8	1614299.5	3279079.8	846075.8	1952079	723038.3	2755090.4	10002866.2	8860561.8	2104120.6	1413664.5	30527341.4	3225784.3		11034681.6	2497019.2											1417101
1999/11/17	9563073.7	1055485.8	36165986.7		2367995.5	7916645.2	1115911.5	21771988.6	4394188.6	1812838.1	4312685	2147434.5	317262.2	2831250.4	1381141.5	1512046	2531368.9	3334145.5	10344818.8	6912055.2	2122064.9	1462482	7217962.4	2284777.3		3758082.2	6331249.7											1360372
1999/11/18	15800074.9	1931710.9	49972450.1		4761762.6	9090814.2	7568620.9	54708538.7	8793428.2	2690507.8	12897202.6	2312205.5	1753204.8	5051775.2	2378649.4	4616628.5	3846946.3	18396731.4	33205435.4	7983659.9	4041653.9	13418209.8	10338250	5159514.3		6866480.3	15923169.4											2602201.8
1999/11/19	7335333.1	1276313	24807392.8		2585757.9	4430388	11225473.9	20384441.1	3979821.9	2686958.2	8348472.7	1745564.9	1119128.3	4285455.3	2511205.9	2934081.1	2070937.8	80519376.2	3492812	7090788	1595766.6	4292673.7	5494816.3	2473555		5032988.1	4699277.2											1701719.6
1999/11/22	4981959.8	991175.1	19142533.2		3315867.3	4222230	4126418.9	8448543.8	4173697	1184201.8	11398016	1718241.3	1141637.8	2636383.2	817107.5	1525657.5	2589383.8	41188547.7	4828359	6089839.4	1686903.4	3356616.2	4457567.1	1763361.8		3527192	3364224.7											1153619.7
1999/11/23	3543319.7	1244963.6	13076611.7		3129596.4	1809825.8	10088869.2	16358834.4	2696609.7	768854.7	8311255.3	1124892.1	1921584.1	1411681.1	789223.5	1480688.9	1161528.6	31325229.9	6491538	2369305.8	1607627.6	7722202.6	2813802.6	2309352.3		1917551.5	2689119.9											1294446
1999/11/24	2816705.7	777139.6	19517567		6248263.9	4111724.2	6798861.2	13778813.8	3382816.4	868119.1	4323385.7	1469026.4	995613	16899155.3	923081.8	2355868.6	1364735.5	40243631.7	2151355.3	2672061.4	1548508.3	2802006.4	2440206	1867141.5		1102140.9	1815567.1											802571
1999/11/25	3131875.4	1093186.2	11683573.3		4662232.7	2142555.2	4684849	22988641.8	3582541.6	1245828	4295068.7	538064.2	1650015.2	1366918	580433.8	1118529.7	756266.9	23499390.4	4315512.7	3441115.3	1197589.8	2492187.5	2963841.5	3238676		943130.4	4245073											1020019.3
1999/11/26	3390199.6	664081	8226717.8		2746970.4	1510631.6	2941964.1	19948184.1	2534924.8	897563	6111779.2	839313.2	1176225	3017991.1	1575483.7	1699972.5	1146183.9	17002109.3	2804757.6	3810243	1516767.7	2858488.4	3494084.4	5611992.4		1413508.8	3225772.1											730681
1999/11/29	5891584.5	453236	6576417		1345391	1663126.1	2560718	21752091.2	6648885.9	760007.6	5744671.8	5841336.2	2412809.1	1419947.3	577291.8	947575.8	845625.9	42192014.1	3933335	2556608	997050	2703943	1786804.4	14343700.1		2251669.2	12370780.3											838217.5
1999/11/30	4128350.8	371822.2	6399634.2		1659181.9	1007271.8	3197910.6	33839590.5	2876326.1	740653.4	4239674.8	2564460.3	2733450.2	4475529.8	767718.4	935394	1133018.3	33359443.7	2476569.6	3412296.7	2356973.6	4389454.5	1077048.2	4819027.7		2600795.7	8085191											638434.6
1999/12/1	5521855.6	502315.8	6117164.3		11967410.7	1356593.4	7412830.5	6070826.4	2869469.8	621558.1	2899355.4	2230514.9	2667902	3801442.4	657115.9	845706.3	1637864.6	26889664.4	1055960.4	2435810.7	1781659	2949361.1	2018128.9	3899703.7		1331249.4	4976126.3											1186766.9
1999/12/2	7114626.1	720362	5770869.8		6620985.3	3381212.5	2816574.6	4011069.3	2565505	842871.2	5173942	2991807.7	1358000	1600299.8	2387821.3	1572291	5876467.1	14674657	3463690.8	2390067.3	2026000	3608730.8	3781385	3360834.5		1867850.4	2640976											1112402.4
1999/12/3	4566852.8	386099.4	7550998.4		3622583.2	5292191.8	1960840.9	6587329.8	2460205.2	989761	11866692.9	2769637	3260722.3	3955630.2	2025794.1	1738802.5	8116514	12824362.7	5408129.9	3235757.2	1696632.5	2889972.2	1783127.8	2330275.7		1975181.2	5828102.9											1374610.6
1999/12/6	5291525.8	3064088.9	5497123.1		2583795	18532492.5	5334147.6	5640715.2	8251960.4	1122389.1	16469054.9	1313766.4	4155265.4	4166944.7	939238.2	1460060.1	2539543	24746320.3	2374864.6	9207793.2	3776705.7	3901221.5	1739533.7	5098770.3		4646971.2	3591264											12125939.5
1999/12/7	3439608	7823488	4411333.5		1193961.2	4491452	3630563.9	15203220.4	5769133.1	602179.1	7793212.6	3868755.6	7189395.7	2492736.9	839624.3	1166694.1	2370376	35833166.7	1371882.8	7569723.7	1571043.9	4734978.2	2162754	4650228.6		5678713	2070510.2											9395766.1
1999/12/8	4100536.2	1161148.2	5835645.4		1646620	6243854	1186281.7	15392983.9	2799186.2	654125.7	15342830.4	2532727.5	2301889.6	3188704.7	1447605.1	909694.1	1276070.5	20221523.1	1372486.8	4117154.8	1640691.9	3271692.9	3548982.9	4981187.2		3213062.2	3042465.1											1641666.5
1999/12/9	4579951.9	965360.8	4958161.1		1805160.4	8449297.8	4449670.6	9852803.4	2497503.6	816547.6	5540052.4	2446190.8	1462370.4	3135222.2	598056	859142.4	1310734	11582023.5	1304007.2	5056727.1	1700736.2	1350945.5	2749696.2	3282774.9		2529978.6	2970918.7											1839140.7
1999/12/10	3696166.2	650496.9	10612207.5		1812971.5	5193642.5	6910005.7	24012766	3990877.6	947027.7	13747019.6	3590578.3	1362742.6	2585219	1764598.5	891332.9	2069358.5	31629648.3	4231417	8408727.1	1155766.8	2132994.8	2694237.2	19903081.2		2336816.2	6727226.8											1129137.4
1999/12/13	4345727.2	875260.4	14868749.6		3777793.2	4422291.7	3701730	16040766.8	4179395.5	732471.6	19320432.6	3552694.2	2301632.7	2680127.5	1166783.9	1243444.5	1620179	17155769.2	1640448	2779473.6	3146088	3250933.1	1698033.4	56231304.9		2007346.7	4837436.3											2981054.5
1999/12/14	2711371.4	992512.2	8902287.1		2137375.1	17235425.2	1729091.6	17641316.3	3891839.3	697247.6	8133342.1	7337430.9	1244011.8	1618701.9	761793.5	1114359.4	735681	10747859.3	1920827	9813183.2	2338106.9	2165285	1134989.6	23810257.3		1976067.1	4260600											5686797.8
1999/12/15	9884965.5	1465802.2	39572640.1		4939744.2	31598815.7	8155152.3	39038466.7	8755731.3	1549786.7	9014739	4119269.8	1677248.6	14591959.4	2051818.9	1757539.1	2108122.4	17486633.6	2223792.4	5956566.1	3701406.6	4304616.9	2455403.3	42113966.5		4181371.1	23625546.2											2711043.9
1999/12/16	3899999.1	1226224.2	16005907.2		4426286.6	66342825.7	3872312.2	N/A	12019934	1026072	5951030.2	7456957.9	1821241	34537919.3	4593503.7	1226903.7	2789676.3	44279943.8	1217013.3	4768312.3	8837281.5	4075074.2	1704548	21220674.1		10012553	4464698											1294114.2
1999/12/17	3778179.4	1131380.8	11555727.5		5188885.2	69744594.2	9645947	15083457.5	15876209.8	1131121.5	15595943.1	8638151.2	11989115.9	15072993.3	2693632.1	1106649.1	2226196.2	32636799.1	1138456.5	3354148.6	4999614.9	2653287.4	2055067.6	16511235.1		3742742.9	11011892.5											1122431
1999/12/21	3638625.9	1027619	10764995.4		6822191.3	36007607	22913948.8	15150493.4	5897336.9	1086532.7	8525305.5	3435394.8	22482073	9190280.9	1681013.4	3816124.2	1280235	18768716.6	1369943	2183746	5127708.5	3560790.8	2515633.7	8617334.6		8032043.7	14149668.1											1892057
1999/12/22	2958524.3	774388	15925210.4		4076252.1	31921431.9	9633403.1	28761946.1	6927586.8	1994705.2	6236707.5	2980692.8	10622887.3	5304604.3	1410688.6	3390981.9	830868.4	18177522.8	1428666.6	4121301.1	7328011.5	3367909.2	2538212.8	13720246.1		2653328.5	10580137.8											2691850.6
1999/12/23	3948673.3	485368	15559585.2		5450542	21338610.3	7572777.4	19091533.3	5281363.6	1421890.4	7441721.4	2704708.9	6752006.1	10781262.4	9867961	3294027.4	1354610	10932714.4	2812897.1	3446424.3	7506898.2	3244406.5	1864288.5	8848278.1		2488331.4	28511677	348409162.4										1462608
1999/12/24	2366773.8	1965867.2	7335861.5		8126159	18134236.8	7263618.6	16935467.7	4599953.2	1027579.4	11331074.5	6581883.8	4389325.9	3923203.7	2204272.9	1178213.6	564000	10625249.8	1784473	2158844.7	2962935.6	2377691.6	1046044	8466489		3923346.6	13203973.5	85723880.7										1389267
1999/12/27	2735000	584000	7358000		4809000	8783837.9	7222000	16525000	3812000	921354.5	7789000	3330000	4159000	15472000	2884000	1339000	1310083.3	2621000	3692210.2	892000	2186191.8	5660000	1459598	8046007.3		2376000	31257129.6	44999000										1444000
1999/12/28	3157905.1	550352.8	6270401.1		1309832.3	4710641	9142043.6	9796253.8	3833896.3	745219.6	13869608.2	5293107.8	2255657.6	9006700.6	4355558	1503072	926547.5	6006759.5	3413513.8	4950083.2	2804989.3	1462118.3	1830812	8355976.6		1397197.5	21886821.2	43859976.6										1248001.8
1999/12/29	3166208.8	404450.9	16714822.3		1347346.8	6001591.6	14976392.3	8381283.6	3990636.1	759274	7230093.2	14280436.8	1523376.1	29197183.4	4088475.6	829582.4	1443559	2395690	1453337.6	1839111.7	7447436.9	1950984.1	834990	6554195.1		3087090.3	6362659.9	30845146.7										1129113.6
1999/12/30	3070512.9	380288	6581084.2		1807264.2	3141253.6	12411252.2	11659186.6	2688108.5	856018.9	17763110.5	10700842.6	1280345	4608485	2550715.4	692250.2	364454.4	1232009.5	502381	10845222.8	3043752.7	1431199.8	871024.1	4260217.7		1916219.8	14211377	23776002										1248472.9
2000/1/4	5397935.5	1068077	31511312.4		4197306.2	6912861.6	51357217.3	17874727.2	8250805.8	1112687.7	11984093.8	4253891.2	3516125.9	8441526.3	3519338.5	1882929.8	808973.5	5642418.5	2531156.1	16528666.7	10247917.9	4425056.9	2664345	10670479.8		2228242.1	14095227.2	70994337.5										2455395
2000/1/5	9449279.5	2281478.6	34427858.6		17166247.7	10147837.8	76659770	13112315.6	13121780.1	2252530.5	6402510.7	4679500	3666195.3	15944043.8	6535897.6	3531334.6	10115014.9	8489439.5	4265494.7	6744108.2	62025028.1	9192010.9	3062067	12186718.9		3743848.1	13185466.5	73092562										4461735.6
2000/1/6	10365796.7	3259679.9	55272354.8		86226862	11409653.7	42061814.6	32612536	14409870.8	2496986.5	7075373.4	10965615.2	3619525.5	29859239.6	15033074.3	3147455.6	4587285.6	15939973.7	5196728.5	9254030.9	23434992.5	8602084.8	3615421.7	22281663.7		6035898.3	19160305.7	83186495.2										3871225.4
2000/1/7	37288565.1	6351133.3	159887872.3		78240948.8	22243695.4	88782251.3	36669901.7	32353929.3	6359927	20332116.2	19929257.2	9305047.8	32140952.3	15831445.4	11196318.5	7746377.6	11462895.6	15262262.4	81786729.3	32515879.6	18313122.1	7836155.4	112979407.1		15734657.3	78057620	174676135.3										10140667.5
2000/1/10	24949544.6	5449624	126500805.3		40621101	20931623	106774231.9	30088225.9	25271142.7	4917432	57309675.2	23160190.4	10243745.1	26121545.7	15993013.4	7560619	4675026.4	9960598.4	8616893.7	112861281.3	51411907.5	19745389.8	14482319.3	74712925.3		15225446.3	55734413.9	112135086.5										8891232.8
2000/1/11	18506843.9	2870750	440362304		27118458.8	12145100.6	112449080.2	13234535	23002414.6	3976347.8	22863172.4	10517656.2	5934841.3	20338123.8	7428205.9	6851380.5	11091740.3	7872888.1	4307027.6	68009587.8	17055036.9	9801679.1	7148748.1	364138197.3		9175757.1	30393301.6	55515720.1										11182397.2
2000/1/12	12920106.7	6853130.6	208599301.9		17378620.9	8304971.4	79374710	10620915.2	15798450.4	3480197.7	18376270.2	7326092	5426368.3	10406806.4	5953775.7	3150077.3	2063229.5	3764832.5	2717770.8	28562167.8	46553312.4	42096781.3	5918852.8	212218819.2		6262425.1	30737545.5	54583707.6										4055058.8
2000/1/13	7696696.3	2971002.6	87190327		12177210.1	3767438.7	44876160.5	3724078	8876454.1	1708600.8	7391854.4	5178571.1	4908524.7	5444040.5	2372615.6	3874031	1416628.2	6259563	3666231.9	13268106.1	11955587.6	38554839	2189698.8	114032734.1		2786915.7	13730458.1	35244202.8										2606826.8
2000/1/14	7289591.5	2250647.8	56964455.3		6265172.3	3311757.1	56983070.9	4703377.4	6958359.7	3122902	14631426.6	3248293	1367774.3	6617710.1	2653942.5	3156510.2	1617278.3	3475288	4708178.5	19711311.2	6875737.3	13353396.5	2488391.2	95073874.5		1878986.2	7186362.8	32323360.3										2964431.9
2000/1/17	4857546	2097092.1	43914085.1		6772513	3507687.8	63722205.5	9026341.6	6513445.9	989183	7731293.9	2352323.2	5050763.3	4322480.1	2743279.2	1546675.3	2500591.2	18173063	2260628.2	60505184.8	5900611.1	9661229.1	1979928.8	57338155.9		1853483.7	6829809.5	66258826.1										2053324.1
2000/1/18	16505525.1	14052442.7	38043682.8		18248278.9	5462334.8	32098229	19450636.6	51310012.6	4811870	8651787.2	24111662.5	3505320	8458197.9	4543060.9	11467917.2	1132190.4	116898184.2	3704877.9	64525400.5	18405106.8	15085630.3	1933833	49917962.5		3220845.9	9033010.5	34395588.7										4250858.1
2000/1/19	9924809.8	5218218.4	25599361.2		13401205.8	4999007.9	21106731.7	22278329.5	16138127.6	1521247.5	6159951.3	48545951.2	2570810.1	8758360.5	2965720.5	28995186.5	1369118.5	40277255.8	1842331.6	124597949.6	15090598.5	10652344.9	2860394.7	30658712.7		4614205.4	11603397.7	50917467.9										59790340.6
2000/1/20	11469112	5281163.8	53505727.8		11432239.9	6869290	58240824.3	13117611.5	13718990.1	1805591.8	7417880.2	43158560	1644447	7296889.4	4433705.9	33941843.5	2831630.6	39820474.2	5389097.8	84631322.8	17144896.4	31566845.6	2544425.9	59524817.4		4825690.8	20785595.8	56717159.8										18904435.8
2000/1/21	14420707.3	6733240.6	134762896.5		18193342.4	12340274.3	91016490	97257737.8	16220712.5	3409768.9	17983288.5	78666423.8	5823249.5	17058933.6	6671288.4	28303144	2926081.5	48765717.8	21329478	67608069.2	113429426	39650268.5	6851999.1	152476338		9629639.9	20829228.4	57294580.6										30135888
2000/1/24	15626909.7	5287183	86841356.8		26813338.7	19406329.4	61704259.2	101317385.7	16697091	4888118.3	25879958.7	74772919.2	3721570	18751700.9	10431728.2	49243404.2	17227167.7	39488906.7	15179211.8	48678499.5	164079756.6	51829885	7127463	108910241.4		9895629.2	39323036	56658522.7										35438352.4
2000/1/25	15698431.7	34414439.6	80956867.6		16989745.1	4956088	51482006.3	36888016	11098205.5	3059704	15483946.1	69793502.3	19976022.9	14507294.2	6306872	24883858.3	29993485.1	44011318.3	22571774.2	53181041.2	106542691.3	28694044	7778815.5	72558756.3		8228102.8	21962027.4	48186820										20921417.3
2000/1/26	9556365	18901975.1	34017963.9		8372120.3	4198000	51391000	57481862.8	40388000	2170469.4	33171190	25072855.7	9981000	7823296.5	4705123.5	16548576.9	27588638.9	30847783	11004868.7	20133000	54676000	33680000	3657000	42683650.3		10304411.9	15179048.9	25731000										13530377.1
2000/1/27	23988484.9	12302495.1	135630037.2		18618871.8	10720941.3	57792173.4	76610272.8	68452544.4	4041445.8	21358545	32909755.9	28951040.5	17277705.5	9745255.2	24000661.4	18322024.7	15306723.9	20208157.5	23546792.1	134447907.7	24880294	8176297.4	75902456.5		10160187.1	25338394.1	37959644.5										24776366.8
2000/1/28	25645184.2	10288798.6	148703153.8		15728856	31537106.2	55862038.6	53094916.4	28540130.6	5428435.1	35522696.4	42386758.4	12657779.4	28997500.7	12815222.1	N/A	45613503.4	70272599.7	26281594.6	64081896.3	78151390.4	23572981.2	8574084.7	108834409.9		20159248.1	68634146.8	56503182										32600831.2
2000/2/14	81531790	16570784.3	201793992.9		63735430.1	28047653.5	89956373.4	74693534.5	41759589.6	9452055	N/A	45635728.9	20628685.2	47155020.4	13275303.1	42204246.6	18093980.8	34441416.1	19758080.4	72840711.9	42321159.9	34791443.2	15044767.5	87760091.5		26866912.8	76859926.1	62311855.2										47889617.3
2000/2/15	219380716.6	21927666.4	423761626.2		120077484.4	33178920.5	110668119.7	239880995.6	59032908.6	11618409.6	3071279.5	58370959.6	27498990.6	58484557.7	22156737.5	45340656.7	17588593.5	56547484.2	29263248.2	77288026.9	281040619.4	64176402.3	23470837.7	207124345		31514793.8	134073775.7	78605159.8										79103238.7
2000/2/16	381457495.7	13066372	546243357.4		135851297	63238026.7	88401644.2	51590893.6	42901587	10092855.6	12291220.4	37928093.8	16265143	38590792.5	23111243.3	22586448.5	54635291.8	66419549.8	41077973.6	89836297.4	206822817.3	48357232.3	12273307.6	144966451.4		26301172.1	190778222.4	54005188.1										80593699.9
2000/2/17	231774932.8	11552841.5	927416467		283451438.4	137568953.1	126764941.4	63953842.2	97494811.2	14535689	116283975.7	46818737.2	15670265.6	38992023.7	48482079.9	31981304.7	41785325	72073345.4	91001903.8	114050643.8	431574360.4	75734015	44376998.6	196206134.8		32609134.3	175557327.8	47770601.3										94271952.5
2000/2/18	80765541.2	6169934.7	612219480.9		174721446.8	50359619.6	44865437	59913991	23637970.6	5415475.5	56506711.8	22997399.4	8223164.8	20281226	33197868.8	14337373.5	42714413.3	153264860.8	56568946	210422696.1	226410830.5	33157697.9	13961001.4	111267466.2		16357435.5	82761901.9	28358861.8										50307768.7
2000/2/21	58155530.2	10790644.5	958935982		219747328.4	30481338.8	80814158.1	94919381.5	30571155.6	9479225	81282313.8	23150307.6	9818567.7	48909022.7	13131793.2	17422865.9	33430456.3	65769302.7	25809957.9	92152702.1	63694853.8	36572887.7	27283030.5	91311481.8		22708127.8	74805141.5	31999206.1										45667082.2
2000/2/22	47345427.7	6917199.2	581425923.2		109717360.9	22667242.3	37808289.8	45772334.3	24094974.3	12202256.4	43949518.7	22551866.5	7449008.1	29250685.6	23024972.7	17030489.4	30271096.8	40519235.1	87383225.8	56351381.9	277762545.6	24896549.9	17345336.5	61953208.1		19751194.5	47297925.5	19120587.5										29834921.2
2000/2/23	36100351.6	4116308.3	405040746		75660482.8	16584108.6	41553498	22728897.6	25463365.6	16377896.3	50859954	10542910.4	7909480	18110061.7	123242263	9926681.1	32379669.5	46240861.6	48291797.4	62630834	128320166.3	17383472.5	15273582.6	65354761.3		11236793.3	45859997	11802438.3										28287797.9
2000/2/24	22762304.2	4536155	294295919.3		36056318.2	9894618.2	29742131	27079477.7	16194314.2	8963120.9	17579879.6	40147867	3507600.7	11152700.7	40288496.7	6697465	17601468.3	90454153	29403028.4	51607720.2	95597520.4	12043554.7	10512652	57308714.5		6277095	131190984.8	10060617.7										28529229.7
2000/2/25	27130416.6	14118610.6	233218893		71787913.5	11286032.8	21424637.4	19042279.8	16806646	8038653.6	27006534.8	26377141.5	6125143.1	10102138.9	57481838.6	6068128.6	15306402.4	80700211.3	33590468.7	21903391.1	103652637.7	12523191.8	7857006.8	58693744.2		7992541.5	293515890.5	11417359.2										26656170.3
2000/2/28	40183788.6	24051722.4	388908981.1		93358009.1	16759385.6	63546213.5	25841640.9	24916763.3	16982596	49621473.6	46043422.2	15125580.6	19464937.8	56149954.8	14849014.6	21421985	46140363.8	49759540.4	100720448.9	134250004.3	21167844.4	9833041	75599434.4		14494029	180428567.6	19359022.8										30471964
2000/2/29	42631220.8	16264240	413962124.8		63649863.1	19414646	68564260.8	30619217.9	25403735.6	33264139	32440434.1	23880315.2	24658490.6	56062369.7	23417451.3	13603475.6	25925089.4	138679720.4	26249271.1	143255556	126734180.7	18152615.7	16319288.1	63034891.1		10168200.1	162435267.4	21001921.1										20960360.3
2000/3/1	28754000	49264000	260049125.3		39366000	11509000	56305000	13287000	29893000	13111000	39338000	21478306.7	7548000	27553000	27644000	18340000	12071000	86245000	44401000	182321000	100789000	48620000	41924000	36298000		18171000	80096000	12601000										76863000
2000/3/2	27765724.6	70655254.9	260049125.3		29217946.7	10245971	42400716.1	36232565.4	19250351	8543600.8	49094440.9	21478306.7	6407890.2	25833023.5	17643058.8	9901866.7	10024613.4	48070949.4	27522527.6	58309922.9	70906803.6	72569101.5	57009037.3	31459200.4		10050466.6	41455018.8	10483965										49958422.2
2000/3/3	69639014.2	67098749.5	271685517.7		37916049.5	19547182.6	57310094.5	N/A	24235887.9	9333756.3	47113434.9	17857130.2	35549669.3	32533838.4	18235927.4	13549546.5	7590385	18299701.5	76850017.2	66407395	75501625.4	35248578.7	62186112.9	34122985.9		14297120	39271100.4	14984499										38347170.2
2000/3/6	36071870.6	79665621.5	317143818.7		232481952.4	14309585.6	34170894.6	51800457.3	39322946	12104256.1	38050108.7	23131786.3	24414498.8	68000635.3	21789981.7	23546405.8	11805815.9	21281167.6	30132699.9	31192933.4	77304609.3	35730191.9	62069550.8	53352518.9		14082038.5	56949053.9	20311523.8										34767897.1
2000/3/7	40697935.8	41681364.9	135344354.6		135783515.4	9137533.3	16415283.7	22607450.1	18605396.1	6927183	26730606.9	10071643.3	8755747	23605732.6	9789873.4	8662835.1	6536523	19482475.1	21781806.9	72446880	41484214.7	15714920.1	25388852	31105942.3		7310221.8	40749440	11675977.6										62020009.3
2000/3/8	137907491	38380099.7	151267411.2		98549428	8878221.4	26693065.2	26751637.4	15853033.6	7399936.4	26507215.4	9402745.2	13460496	20879190.6	11343425.2	8169297.4	5566858.7	30088965.5	15774589.6	32310107.5	31432248.1	15025936.3	21526150.8	23134871.8		14021798	32261478.3	11100834.7										134524305.1
2000/3/9	199623217.6	39787021.2	104882898.4		88534929.7	10782866.2	30074622.2	17332344.4	68209051.3	61479421.9	20555409.9	13400910.6	12555421.9	17334842.4	8465219.1	12815957.6	3622876.8	17078010.6	12887096	48287329	36248925.5	81349843.8	23098248.8	23371485.2		61617656.2	71332132.7	15000929.2										60708082.8
2000/3/10	71424240.2	31424741.3	89653012.2		190789203.1	7777134.2	56621801.3	14234066	21641422.7	22578524.9	29758758.9	15137557.5	27828766.9	16856420.8	13855918	8598247	3841426	10548708.5	24371095.2	28220491.3	29858367.2	128663975.8	19618289.1	20789105.4		44565895.4	30757790	15019208.7										37332066.2
2000/3/13	30417252.4	14664740.3	76599866.2		184882861.5	8897483.3	33254252	18896699.2	17147992.1	30445059.8	56502747.9	9580517.1	8932745.9	10990616.4	20426406.5	8072129.1	7631572.3	11826491.7	23149195.4	25862637.8	13863943.3	252901206.9	14763363.5	21595239.4		72807934	18488795.7	14718887.6										17784778.8
2000/3/14	49780715.9	15011727.8	111070144.1		N/A	6907418	30491202	22643177.4	26443185	37859465.1	60133989.4	18257088.3	14096091	19667563.3	15587403.9	11801471.4	4556020	77737832.5	18189257.6	19983870.9	26068180.5	241546464.4	21010207.2	25289926.9		47593966.8	33220045.1	13271021.4										28134713.9
2000/3/15	40320337.5	10097894.6	55855665.4		N/A	10147725	75976846.8	13790415	15676011.2	18459815.2	36130317.1	9475058	9818129.6	15158825.4	8650876.3	7638297.5	2739249.7	11145907	20147145.1	20230744.1	29127217.1	99670089.5	11514897.2	36300710		69461404.7	16503746.3	50222593.7										13741411.1
2000/3/16	41154131.7	13264782.8	110139760.4		247861576.4	6280072.4	37559048.8	N/A	24247973.3	16075904.9	33027447.7	13083370.7	12510370.3	17831368.7	11379651.3	8605948.8	7272985.6	8989987.8	34285871.9	25686865.6	33766686.8	71996741.8	13295880.2	21443228.4		22135733.2	28862281.6	17493847.6	676367698.1									19282317.3
2000/3/17	29827876.3	11099142.1	98057263.3		189336224	5329366.6	31843600	17670073.9	15452111.6	9231730.3	44906592.6	17842287.3	5375803.2	10836793.4	8042268.9	7566603.4	2740504.3	24878374.9	33057267	24439918.6	24595862.7	67181116.1	11659064.7	31699938.7		11904393.7	33756383.5	10866676.2	166543005.6									14754142.2
2000/3/20	30758059.4	27754862.4	170936011.5		179813674.4	8174740.2	35950315	33621451.5	19462580.8	10353283.3	70863291.3	61734951	4265429.8	10313219.9	11980758.7	8259968	3925466.6	N/A	13418532.5	61097764.1	70244012.5	64478865.4	15036015.6	32596260.8		12503682.9	22931114.9	54549820.7	90586287.2									16134636.1
2000/3/21	45534818.7	18687200.5	94534137.5		209754253.3	16176870	23504244.9	26450475.7	43923027.5	8883502.3	58690333.9	37179460.3	3504323.4	13589249.9	10294417.2	9816000.1	11862148.6	25367559.1	8323585.2	64975165	77634167.6	46311135.9	31148330.8	20090317.9		15015568.9	N/A	67388041.9	168661347									13559421.7
2000/3/22	27601804.2	18589253.8	75069467.2		171113274.7	6618402.6	31820994.2	40610533	23257182	8488728	38080214.7	21296505	5430369.3	9776865.1	8561740	6883691.1	5961284.3	14447933.4	35613096	170445035.9	71507730	30219518.6	16953053.5	19859099.4		21352216.1	94986891.1	28383762.8	81641373.5									12323716.5
2000/3/23	31008456.8	14353015.3	71886405.7		147013702.5	7577547.2	79153881.2	43591023	56052950.4	9182648.9	60069273.8	20711421.2	3835710.9	11704862.1	11301897.1	10803430.5	4310658.7	15786818.9	13808703.4	188298576.3	69754892.3	53433601.5	48169626.4	70167215.4		20740291.2	50578252	34860465.1	63227939.4									25608183
2000/3/24	37462676.6	10439412.9	90734147.7		104953932.2	9506349.6	86715188.9	49871836.8	102442391.4	16183520.5	54937692.6	23002516.4	7438054.2	17501645	12241738.1	16277548.2	6018351.9	17231438	33060835.4	106078184	58089916.6	42866519.8	42301647.2	48903673.2		20973271.8	67915170.6	30446695.7	65983535.5									36605433.3
2000/3/27	38567724.1	18357325	106056365.2		100884205.3	12294011.4	105332017.6	21966469.7	48829324.5	13670545.1	155860077.4	19251236.5	13234639.2	20926276.6	11460567.3	31061576.1	5489017	19719540.3	21638065.7	250839941.2	77479204.8	32555826.7	48208940.4	51403975.4		25772660.7	60314534.2	26887145.4	47508426.5									43487117.7
2000/3/28	41324315.3	47873111	76551698.2		119963958.9	14630068.9	232563399	27292712	56332462.1	25866479.8	65945957.6	56469628.1	14895908.2	20347235.5	20296973.6	68395014.9	14447084.6	8688873.6	31422395.1	195539242.4	62157772.6	37799508.2	90628591.8	29151634.7		40683373	64654695.7	22664673.9	43025216.9									137932596.1
2000/3/29	25200774.3	23852636.7	108385530.6		103030693.4	22616528.9	97324418.1	18286377.6	42935306.6	12217718.2	67880963.2	33354490.1	10859332.6	14523206.6	14029591.5	31544521.7	24339927	10331582	14622384.5	214482585.4	30422890.6	55171866.7	55013256.5	32745550.4		37860746.5	66187490.3	18593230.4	34180008.8									122771736.3
2000/3/30	26444418.5	18739733.6	68847174.9		63605781.2	12375894.6	91634370.2	39671992.6	28006425.5	12301326.1	76014797.4	22110150	13238972.1	15444317.9	13178406.6	17706220.5	11978377.3	7227316.6	38982687.8	154029479.5	43822764.4	105485945.9	43931425.8	18347925		25839870.3	29581781.9	13396181.9	47119499.1									41756596
2000/3/31	25864026.6	18121799.6	89210581.8		N/A	10619675.9	110162059.3	11948143.7	26772548.7	10661844.6	32191275.9	28699286.4	18978424.8	11841087.9	11677525.3	15764960.5	6058775.7	22398210.8	20070724.2	67169820.9	48149721.3	51473650	30315412.3	24644363.5		16541030.2	29832052.9	19847331.2	32271824.4									43777868.8
2000/4/3	26902340.6	29211912.6	90816544.3		N/A	8320726	32277560.7	13695872.7	211957643	18872535.4	48510523.7	22879245.4	5355655.9	25804218.7	8754130.9	34098222	6468699.7	13199215.8	20011015.7	72260947.2	21463290.6	37058201.7	20848546.2	25607740		25480307.4	20305904	31044990.4	46997010.4									44171162.7
2000/4/4	24587199.2	23605978.9	62691929.8		51281560.8	5129232.7	18625143.4	14669845.2	113131542.8	9306478.4	70812756.9	10888926.3	7813402.9	15272566.7	8582230	16977139.2	14524315.3	7854655	19251027.1	51958858.9	21971184.8	33717121	17901245.2	17204932		20780358.4	25067514.1	90279778	82304184.4									43595685.9
2000/4/5	14252376.2	38107665.9	54971490.3		80071568	6231487.3	23293567.2	18455356.6	65320847.8	7841762.4	44838509.8	10255968.4	4582109.2	14575997.7	9264785.9	12517432.9	18780933.7	8235905.8	6879747.5	43638857.4	31659906.5	23614594.6	17061685.4	12377003.4		14686967.1	16272306.4	96568180.3	84970999.2									26255497.3
2000/4/6	82570710.3	38260081.4	79438807.5		56171429.8	10606705.1	19458446.4	30421086	80436405.7	8115662.4	36918263	30722576.5	5531590.5	31520385.6	42003202.4	24863381.8	3810461.7	16960253	10264937.8	70113319.9	27470704.5	19101731.9	11854321.9	14528597.4		10084449	14718823.6	67027026.6	53636508.2									25635738.2
2000/4/7	49605754.5	34626713.5	51568382.4		47943360.6	22277342.6	54724388.5	19911235.1	143202935.2	33935552.8	22826654	15106940.2	6497133.5	18184160	20794438.2	44264382.8	5595082.5	22150745.1	24453657.6	86039761.5	23135556.5	33114862.8	11607727.9	15079414		31425479.4	24270029.9	54404836.1	42768035.8									98333072.5
2000/4/10	33104014.9	20593685.4	47799148.6		47038983.6	14803698.7	72154828.7	30511661.7	75234225.5	28152202.8	18851079.1	23588664.8	5463287.1	19258971.1	15670867.2	42011618	3585574.2	50234667.3	6614724.6	116866841.9	21198848.8	26446194.7	16036247.6	16270167.8		98037206	36029284.6	30185684.8	29564987.4									76968569.4
2000/4/11	23895507.9	35950324.9	44146429.9		23006086.8	15252250.5	53540796.8	49377042.6	61074045.4	17217658.4	39928100.2	14889451.8	2716349.7	44481053.2	57564559.9	22524569.4	4106597	51757107.1	4867899.6	172058699.3	43410508.9	20426687.3	10859144.9	35499266.7		19817498.9	19560916.2	69740916.2	28643485.3									40625256.3
2000/4/12	19718485.8	15184045.4	30527058		58713126.3	7829643.7	44614287.9	21991909.6	47491877.9	13468289.8	15139864.5	10837856.4	9597667.4	39394599	61466382.8	16484034.7	2278222.4	58611893.1	1964546.5	41828520.9	36216703.1	17353192.3	12869084.6	19858785.3		18517003.7	15505881	51323553.8	26375783.3									29242174.9
2000/4/13	18168106	16960382.6	35722236.3		34364251.2	7940532.6	21905203.6	16922806.1	36403438.9	20425924.8	75889358	11115063.8	9226155.3	30776310.6	41950760.6	15052709.6	10940942.8	35203710.9	2062797.3	39122859.8	26699647.8	20472833.1	8872600.1	30195120.4		14417890	92569884.7	35149247.4	20057348.3									23026887.9
2000/4/14	43020341.2	11984797.3	33738203.9		26685547.8	42013362	21739412.1	17908863	28888740.6	18734902.6	49578203	11781519.8	5383407.6	27784632.7	83505767	16520256.2	6215701.3	47723412.5	11960290.8	22150495	19994373.8	28917529	7538262.9	33862231.2		13652287.2	138333224.2	19455652.3	21175907.6									26520212.6
2000/4/17	183984750.7	13549777.5	91953866.7		44504011.8	21677925.4	49554415.4	24205077.8	59261756.9	67456272	41439653.5	16522282.7	5391040.2	23815749.2	102245761.2	22335636.8	6323910.2	7612195.2	21167219.7	27238211.6	27466336.8	34748941.1	15582092.2	42396758.9		63963693.7	62101513.6	28880294.5	27265616.3									32035723
2000/4/18	69882000	5862000	28940000		17288000	35259000	26317000	14400000	25888000	43100000	62967000	13653000	20354000	12150000	32660000	20818000	11527000	32812000	52648000	177598000	21725000	16199000	8510000	15270000		74044000	25063000	19300000	16931000									15794000
2000/4/19	56736583.3	9173569.2	31667368.3		28974220	19360629.6	22261905.6	17788161.4	55850713	28717117.2	37071902.8	48142227.5	14830966.4	13445297.9	19690230.4	52213274.5	1927503.4	25459539	N/A	73287938.8	15213495.1	14055868.3	7061023.9	13076953.9		24016572.4	17795230	13996148.6	14760770.9									12756046.8
2000/4/20	38164105.7	36326280.4	44706635.9		24302156.3	25031738.3	29951926.2	34942857.5	75041487.8	46219755.8	57432403.4	25794998.3	7174725.9	17200739.3	21823641.8	32508052.7	1859064.6	26159461	23805000	136256414.3	19037875.4	19748922.6	8963773.8	14664095.9		19815655.4	26444211	12162799.1	15412860.4									31821014.9
2000/4/21	32646309.1	70841587.8	130518283.4		21235298.1	23275933.3	31364642.2	23733063.8	51567179.2	69009804.6	36739581.4	21793733.9	50922928.1	11057329.8	N/A	27586153.5	3309998.1	17788175.9	12120485.9	82226768.2	35002123.5	16779314	19541416.6	16305730.9		63536297.9	41675531.1	18426304.6	17578527.2									21965664.7
2000/4/24	22887506.7	20691580.8	36978983.3		19950581.1	12802657.7	28697480.9	10474244.8	66152091.2	34589896.1	20580286.1	12603531.7	26240351	13422108.4	22560069.7	48170858.1	5660916.6	13427977.7	11452656.3	82775586.2	21812417.2	18320671	12659116.6	21837134.7		48075026.3	35312000	14032575	24622866.6									N/A
2000/4/25	23991427.6	13701098.7	26786455.9		83484486.8	7247797.8	56914531.9	10185502.3	86129210.2	17583778.6	62805528.4	8473701	8405866	5767629.2	9197924.4	20321432.7	2218496.9	7898881.8	11475166	121569733.2	13049278.4	14667956.9	5288107.5	8777004.1		23999123.3	27393971.6	17656869.6	9773895.3									10492514.2
2000/4/26	15430776.2	8015378.5	24669509.1		205805460.3	6526675	16071145.7	16554036.8	53165052	16745571.5	54043441.2	7615870.3	14265102.5	6600755.2	7885025.4	17813085.9	2263373.2	6761137.4	8782290	66420853.9	7706893	7205543	8479352.9	7635973.8		13437441	72122394.4	N/A	8697176.1									8846769.7
2000/4/27	23616997.1	14033278.7	25185938.1		69160631.9	7728183.5	29301568	17407764.7	34192054.2	23034528.2	17640737.9	10431039.4	22564946.5	11023724.6	13068922.3	22450415.2	5369180.6	4364453.3	6671400.7	68071084.9	19919458.4	13311502.3	8696561.3	11503620.2		14957122.6	175160277	10656056.8	11554535.2									15104620.6
2000/4/28	20588567	19119247.3	25540262.9		102082208.3	6879781.2	112226848.5	25908780.1	30634840.3	20315874	17276783.4	8430077.4	14660603.3	7496492.1	8864619.2	19263427.8	2229759.5	8777036	11614694.2	48702001.6	N/A	16689470.5	9410922.9	9599035.1		12132020.8	38385380.6	12722628.2	11398677.6									15482715
2000/5/8	14927037.5	19469808.8	18451958.5		93162880.1	7323074.7	93349127.5	11433373.7	77625564.1	18810234.1	11605247.4	7827387.8	7759578.2	6508077.9	5916465.4	22036664.4	1845977	7262749.3	4829656.8	65222365.6	13917859.5	8343146	5360806.4	7141644.1		7420628.5	27149348.8	8643131.4	11528632.4									8985860.4
2000/5/9	18742573.2	11569850	32318972.9		68970868.7	7446378.9	39436333.7	6708000	71326479.3	14722834.8	11106153.5	N/A	5601939	6653372.5	6530002.9	62924746.6	4965532.4	3657826.5	2558972.9	44911566.4	10560820.9	12498188.8	5800713.1	12060379.3		9751972.2	N/A	19803509	20845295									12401374.1
2000/5/10	16354872.6	10893956.8	27439796.4		34843505.1	6166648.8	21942015.2	8649816.4	166462814.6	11185341.6	10901743.9	6801101.1	N/A	6841290.7	7034352	29326656	2846496.5	6552735.3	3506555.2	66320824.5	11149149.2	10316132	8034503.4	9872059.4		10072086.3	21553099.5	11226450.4	10690345.2									22621763
2000/5/11	15300233.1	9964844.6	20524164.3		25071156.7	4454950.2	20169798.1	10124978.7	48858519.2	9663681.5	8128945.3	6404900	20006598	6886126.9	6404646.8	33128071.4	1513116	4894143.6	3143110.9	27111549.6	13785086.4	8192658.7	6663793.2	13922160.9		7765888.9	20960496.7	10666499.4	12062831.9									10583907.2
2000/5/12	15683981.8	10056760.9	30404265.9		23606524.8	5082048.2	19665852.6	3707528.2	57579961	6397887	6438512.5	4644958	9371856	5649205	5694375.3	64289722.6	2079748.8	7251523.7	7545916.4	N/A	13710578	9004896.2	12090890.5	14706756.7		5385312.7	14983550.2	10109901.8	N/A									9051839.3
2000/5/15	9278783.1	6081541.2	19817344		17437493.9	4256532.3	19166025.8	8916336.3	74973235.9	5507998.2	N/A	4186086.4	3245354.1	5373209	3771877.5	16730513.1	2335426	51764505.1	1972877.9	22668346.4	4897844.7	5911721.5	12679874.3	10222509.1		4543953.1	12769668.4	6781159.8	10402499.1									6359994.1
2000/5/16	8787737.1	11444874.3	13619858.8		19100073.2	2911403.7	11805064.5	6937848.9	N/A	3959139.5	6578908.3	3397873.2	2831801.1	4884665.5	3895779.8	9525793.1	N/A	35559699.4	14912116.5	14607823	5226376.7	3932699.4	4511544.7	N/A		3291703	7366327	4510197.8	5585662.5									4515859.3
2000/5/17	7049886.9	5964983.7	12670197.7		23069609.6	3000723.3	N/A	13253320.7	43798492.3	5474932.7	9419657.7	3401402.3	4288806.3	4847369.4	3025307.3	5982196.8	2204769	46672766	15641435.2	18262330.5	4541877	3742336.2	5365393.2	7736069.8		3863489.6	11020319.2	4944243	7554961.8									4669454.5
2000/5/18	9541131	5950506.8	15437303.3		26577514.5	3087787.9	17361386.5	14138094.6	77907048.2	9198118.6	8017029	5995017.1	3070851.5	4021538.6	3528292.2	11547190.9	1955235.4	7939717.1	7647038.8	106438544.6	7039640.1	4875032.4	16228679.2	9734654.4		N/A	7085252.9	6921763.7	6576177.9									4787749.6
2000/5/19	17540614	11822506.1	17346042.4		46136326.5	4743882.7	27663486.9	10647716.2	118250625.7	28808789.8	7092955.3	6699834.7	3323190	5431477.3	7012618.2	11492987.5	25891631.8	23804380.1	23767469.7	192303807.7	18191130.6	11001821.9	12076023.1	9271995.2		33940888.8	15399413	11078463.9	9744579.7									7579898.3
2000/5/22	37027851.4	14011078.1	33894940.1		44375770.2	6299987.7	26009339.7	52324335.5	97133057.8	32556734.7	26086844.1	13476478.2	6956022.9	9550422.7	8388341.5	26696042.3	31139417.9	19047812.5	14732196.1	237065376.6	19741749.6	12300002.4	33671670.7	14971929.2		19039206.6	20585180	14268142.7	15751971									11099690.2
2000/5/23	20201616.8	11321094.6	24981619.1		44357380	4928084.1	22520718.1	25854798.3	57983297.5	16697581.9	31075956.4	7367035.2	4648983.9	5968855.4	6545713.8	21406144.6	28229837.1	15521519.5	17448028.8	183095262.6	14677927.6	12579231.3	22091656.5	18549480.8		9651461.7	13132248.5	16929650.9	19546927.4									8993923.2
2000/5/24	66903650.2	11113983.8	40215582		42592373.9	9189713.5	75767061.4	27765392.1	79379498.8	26373269.8	23308426.4	69039526.1	4939536.3	9007396.1	7040632.9	15607886.1	19835865.4	9857076.2	12584510.9	224774653.6	27484080.6	14913597.9	32348675.7	26330152.8		14634102.4	30553497.3	15225345.7	14585550.8									10511537.8
2000/5/25	27168464.6	15349939	29671005.5		37671525	17167081.8	50356506	29307913.2	109212278	53313063.5	20427289.3	32983444	5326672.3	15355951.8	10832469.7	44475112.9	17758270.1	33702135.8	19095283	466358539.2	16799947.4	18305578.2	22636396	16886158.8		22728787.8	22428624.1	15522403.6	15947694.8									15316185.2
2000/5/26	24337951.2	10279370.6	27811952.6		50540300.5	9813083.1	40023021.2	70539775.4	58034625	33817196.7	20024616.9	21467547.6	6904203.8	9078147.5	7995353.4	33239240.3	25553959.8	33285481.4	29289420.3	644406250.9	32290201.2	17733797.3	18538499.4	21659502.9		15041361.8	20324887.6	15459842.4	16679498.5									12851121.2
2000/5/29	25307383.2	11455674.8	28603938.7		91116396.6	7853487.2	47796981.6	71999041.6	79883032.5	28073952.4	16966062.9	50117434.6	6496959.9	9950658.4	8045710.2	37570020	18463435.1	12000423.8	21548177	286151266.5	12551278.1	13452047.6	14113840.9	15646014.6		54160252.5	36537653.3	17494917	19017582.1									14740595.3
2000/5/30	28976479.6	9026413.2	26036725.9		N/A	11121316.2	15617754.3	28721380.3	99375624.2	19711372.3	29216766.9	25401080.3	9406111.5	9884982.6	9453327.3	20357513.3	13110996.6	37319530.3	19092625.1	153061705.1	16234533.1	11975711.9	8870416.3	16473670		12790008.2	20003740.1	11586746.9	15354212.2									11551684.1
2000/5/31	16458768.1	7414620.1	32697017.6		52168772.3	7103020	46054561.4	27059897.5	51708581.2	39724451.1	52630744.3	19528930.2	10373825.1	8007077.5	17275453.2	14285478.6	11813186	43374492.3	7106363.4	153558075.7	16335088.3	9813359.5	8239418.9	14431822.1		10581778.6	22480255.5	11091963.9	15185083.8									9872582
2000/6/1	62374168.9	27262135	25873419.1		33579947.8	16162058.1	19921105.8	32746953	48124061.3	62976747.4	20437969.4	10860302.4	18349823.2	7068466.8	10003629.4	11369815.6	7990663.6	42247874.9	7657001.8	69324872.1	12477818.4	7617549.4	9354489.7	17078455.1		10494940.7	16348109.1	9267447	25024327.5									9417803.6
2000/6/2	89374908.1	18091699.5	40584815.6		44812439.1	9250015	21074631.8	16287928.4	43363587.1	125686179	18769313.5	9696966.2	6759055.3	11145180.9	8129730.4	14351948.8	8011910.9	49527824.7	13037322	81349623.1	13667851.4	9650484.6	8209303.3	59246932.4		14638740.2	26783229.8	15801527.6	15187702.3									19565578.4
2000/6/5	207775039.5	13290826.2	41540786		54803261.3	11848034.6	29590723.2	21006816.7	76374608.9	106460381.8	17304999.6	14614070.6	8051368.5	12717939.2	17207588.4	25465306.4	14245529.3	32115320.7	5755132	80745833	19112165	12511953.1	8474732.2	20756059		32249649	20917872.6	10802406.1	34698750.1									18863242.1
2000/6/6	56264784.4	8772944.8	41979572.7		34638548.4	6610131.8	36644057.4	78586365.7	48529222.4	55000270.5	17690951.7	9603273.4	3579648.2	15158915.9	11714359.7	31549319.4	6666552.6	58249126.9	10281776.7	49405982.1	36949786.1	10150345.3	7162894.3	46279827.2		14018751.7	16859230.3	23125202.8	31158986.7									16154460.6
2000/6/7	280605159	24005873.2	44029983.9		24153410.2	7675613.1	23527007.4	16270204.5	46871930	47394910.8	11257035.2	9099299.4	3453309.2	11864074.7	26572808.1	75404145.3	6561551.1	36917132.8	9842348.1	50881241	51542019.7	24721730	6857012.4	26822440.5		58109916	22229239.2	24567570.2	61429021.7									24255365.7
2000/6/8	127853899.4	17183842.8	29509937.2		15944415.4	15899968	19259648	20023604.2	36953505.7	43730350.9	11555323.3	8714432.6	4158826	14363916.2	17043646.5	43853558.8	8920561.5	18716620.6	3999007.5	41747514.9	25100347	10296652.2	6155834.1	18151426.2		42037161.4	24281151.9	13147627.7	28994621.1									12870558.2
2000/6/9	78308825.8	9522829	23634249.6		15084011.1	9577398.8	16712841.5	30771397.5	35146067.3	35808007.1	13844368.2	8486247.1	6992180	7115372.7	16540502.5	50075814.4	3131948	6093345.6	3921500	28359022.4	20297627.4	7938088.5	8826282.8	17443842.4		8571379.7	12535241.8	9942131.4	19575077.8									13414811
2000/6/12	47285756.2	6400562.1	19206499.4		21439022.4	N/A	31486818.8	27151868.7	82694591.7	20105236	14026479.3	5373803.5	19457447.9	4936876.7	9441587.1	82072555.1	3043211.6	12895288.7	1925032.5	43500029.8	10009220.4	7153227.9	5221606.3	10667462.2		6648063.7	10920434.4	9114226.1	8699970.5									7777490.2
2000/6/13	93515302.3	11092428.3	18602302.4		16540225.1	11867076.2	11617227.5	15528056.8	57779827.4	103511391.7	10771026.8	7603303.5	24808702	13749045.7	11429421.8	54674766.4	2282072.4	15580699.8	5613792.9	32613650.5	14251177.7	5862165.9	4040540.5	7005471.4		5832364.4	11827890.6	9027832	13976924									8872507.3
2000/6/14	148855680.4	6269316.7	24503509		40541042.8	43302466.7	16261887.1	6196787.9	37028431.6	69112136.8	10932628.9	13151664.7	10066885.2	8284523.1	15775279	228981811.4	2443641.6	33527890	7142960.5	37239978.2	16636535.3	8113668.2	6032036.5	11607982.8		8108283.5	25348490.2	24216963.4	10167749.6									12873609.8
2000/6/15	56557852.8	6661778.8	60555369.6		23028538.2	42955942.1	13691928.7	6303393.4	72475562.7	41604165.3	13144935	6449978.2	5075063.9	38574316.9	11862370.3	61091656	2913994.6	30167681.9	11810975.6	47879930.6	28792401.1	13342856.7	3857543.6	10139719.2		9414286.7	20351677.8	22558276.4	11475033.9									8925521.2
2000/6/16	69958717	19787388	28478303.1		33343163.3	25659974.8	107160058.2	7926266.3	256639148.1	65638905.2	19634647.3	12870131.5	4408936.7	12704383.5	9968931.2	54340756.3	3158412.6	25676416.9	17153940.9	42146916.5	10245134	10784686.9	11761812.6	11205384.9		9601875.5	56712133.8	13768825.3	19836593.9									21874698.2
2000/6/19	40566971.7	19906894.5	14694975.4		19644271.6	61843064.8	51675398.9	54748899.8	50978403.5	29993012.4	9971366.1	6677829.4	9432922.6	16158908.5	6699780.4	32582645	2685132.8	33911336.2	15931077.4	64407572.7	9704417.3	5080907.9	9823544.5	5569346.3		6897646.8	40097348.2	11617121	41731101.9									54160762.5
2000/6/20	34135984	9298819.7	15606573.2		16445222.4	32218725.2	12029868	9279688.5	38448944.5	35004291.6	10323845.9	6948212.8	7162049.6	5574487.6	6832460.2	23988246.1	1761150.8	14638993.2	6497955.7	31296972.6	11230321.8	5310493	6567369.5	7843987.1		5470098.8	16357843.3	31234166.1	11438248.8									17602862.1
2000/6/21	22367599.4	6019532.9	12961471.5		13763840.5	29756028.5	23877391.4	6666427.8	44381978	29502871.4	14307356.5	5806546	4578645.6	6048113.3	4234299.2	19528430.2	1369174.4	15126607.7	30443851.4	18611829.7	13138377.6	4513960.3	3411057.1	5082798.2		6155145.4	13228618.6	36555043.6	8756956.5									10245602.4
2000/6/22	22030371.5	N/A	14007209.5		27100921.6	23552174.8	28837721.1	16824339.5	30301132.9	21606560.8	11571568	7277843	6595085.2	5699925.1	10554567.4	13894899.3	2337329	10085140.6	38057053.6	17892570.7	8258774	3933841.2	8638454.9	4661122		3980111.7	35211123.4	22114998	12558541.7									8308759
2000/6/23	41603280.5	5958501.2	23215150.7		15016147.4	21140159	44152843.2	21424747.1	42970120.6	18130088.2	10717107.5	6888852.9	17485271.2	7086392.5	26862706.2	23006558.4	2240661.1	13224546.1	24188102.3	19284642.4	30919950.2	5509225.2	7373511.8	8529562.7		7232961.4	12935472.6	30419937.2	13922274.1									9990421.6
2000/6/26	29052829.4	10758534.1	35094224.6		31821042.5	35901406	74869350.6	25258595.5	46325114.8	38724126.6	15577367.8	9820266.8	5393745.2	9805246.4	12559442.1	40151580.2	4000168	12103397.4	19552058.2	27267392.2	16712078.7	N/A	25894084.7	7791466		7740856.7	14773391.1	25932882.4	18070673.6									12446487.2
2000/6/27	314059426.6	8679663.2	22793831		30121813.4	37876965.5	28593604.7	36834545.4	32277734.6	32755716.4	14225545.3	6590272.5	7373943	N/A	8750129.1	38403719.4	2480537.4	13015330.2	13063938.2	26391386.2	14801769.2	6384714.8	9191766	8225373		8355970.7	16404356.9	18129828.4	55152268.1									7861750
2000/6/28	305637120.3	7419539	31458042		19589892.8	18697256.2	61576334.6	42747007.5	47921346.4	N/A	14709111.1	10796561.5	5149319.6	6706370.8	8263605.7	N/A	2480118.2	15369194.1	23500953.1	21596029.1	17136616.7	7670678.9	10555143	18868401.8		6516898.1	21586930.4	20435023.5	21448122.3									23350719.9
2000/6/29	425160287.6	29022453.2	77270798		23021554.8	18848710.5	59445565.5	20642579.6	60481513.8	22509664.6	20909399.5	27275535.9	5440271.8	19325440.8	5365764.8	18075817	8290464.3	13223982	10000182.9	23403218.9	75166852	18571941.6	7783379.6	42760513.1		5319392	30877063.6	20276017.2	54129292.5									32365441.7
2000/6/30	N/A	26000299.1	38428567.9		11260890.7	15683753.6	29322099.6	19954050.2	75829813	20749916.4	24007118.1	11882353.9	2836219.7	43845941.7	12729317.2	45914596	9596986	6012107.3	11711584.9	18915939.8	38460456.6	11343512.4	N/A	33397608.7		6219611.1	15011196	28173800	46389806.9									28646508.4
2000/7/3	581656734.6	11163223.6	31698450.3		13240039.6	13017996.3	19410452.1	5927213	35939415.4	21493558.7	13530556.8	8426146.1	3838077.6	22874761.3	10515591.5	22764419.5	6666485.6	4807234.2	8261421.9	27295784	45938489	7334320.2	7381643.2	44143364.4		8074229.7	13742275.4	15820900.7	27709414.3									14342021.7
2000/7/4	228892345.9	7375747.7	11265322.1		8730177.6	7256326.3	14091245.4	8360613.6	31639453.6	11196400.5	8531007.4	4767605.3	1565231	13321996.7	4810329.8	13591031.5	1407934.9	13548300.7	11075485.8	15126896.5	18603807.8	3764715.2	3092336.1	13989807.5		4564547.5	8176068.1	11184340.7	12337224.9									10362300.3
2000/7/5	200305075.6	6205448.7	14354189.4		7782957.1	7987322.9	35226829.6	7750147.9	19044017.6	11864214.9	7442671.1	4731788.1	1415428.5	43398384.2	13131982.3	26355711.8	2117093.1	7747365.1	7573768.7	20129329.1	15883307.2	5492246.9	3247913.5	12962208.4		5344018.3	7269598	6681281.1	24217756.2									6150816.2
2000/7/6	117601566.6	6267909.9	18224364.4		10275730.5	5579500.5	35221013.9	5434377.8	55316149.3	14738522.9	21149796.2	3606792.8	2175069	18628853.7	6289103.4	40266529.4	2198767.9	6616539.4	4764413.5	15592985.4	16227768.6	5481623.3	3513209.3	8205949.1		3194183.7	7819019	11439135.6	20900836.8									15121897.8
2000/7/7	108731978.6	8108154.7	11414415.2		8501780.5	11403887	85722536.5	17429909.7	70066377.7	16381168.2	23739047.6	4689157.2	10138485.5	20142770.3	5119576.6	29885633.7	1872871.2	9255520.6	7938337.8	13866763.7	9774467.9	6253637.1	4440415.2	6774577.9		4164136.7	8165154	14859777.4	45431100.3									63584127.1
2000/7/10	130183555.9	20768458.2	36521850.8		12415680.5	11993882.6	96015984.8	29667644.7	80939878.4	52235843.1	10867373.7	8225108.3	5128107.2	44378933	19153561.6	61510208.5	1948784	5855960	11910181.8	24736072.8	16184413.2	12951771.4	11323023.4	10179677.9		12026355.7	14252928.9	25436285.8	81790715.6									63830406.4
2000/7/11	159450557.8	9096305.1	21058344.7		8893119.5	9353318.8	101091215.8	17552877.6	50455518.8	35238911.6	9197419.1	16405302.2	3280708	23256131	9203109.9	108942045	2564689.3	7520264.8	5867867.6	27445022.1	28834614.4	7931957.7	9651258.8	16880364.6		6248824.7	13165945.1	15181029.6	58565557									27187160.7
2000/7/12	123162670.3	26926215.8	19843121.5		11816281.3	12425792.6	51266994.8	34449449.2	32652856.2	62235363.2	8824311.3	69407636.2	4815963.6	21123718.3	10395116.3	107768287.5	2561847.8	7407595.9	7871790.1	15604919.7	62472324.8	6640561.1	44175157.6	24055374.4		7535737.4	19915070.6	45032485.3	38534445									58633105
2000/7/13	107773584.3	16883209.7	30664907.9		13994895	11163088.3	47748168.4	41501633.7	21263176.9	35573625.9	10237700.3	23657557.5	12352575.6	25936823.8	8295626.2	93078443.1	1468204.5	6328801.3	12395452.4	23650522.6	106222957.3	7488131.8	24097858.8	69190119.7		8119470.4	14760205.1	23632039	89552568.5									68048925.5
2000/7/14	94232918.6	10034274.8	18911100.9		22147944.8	8876039.4	29324478.7	21573707.1	18885188.3	20009329.3	11099911.7	20836497.1	22970566.5	26283074	5186107.9	39228968.1	2230226.1	6573480.3	30190309.9	17208986.1	23500129.7	7194038.4	14038202.5	22299097.5		6141156.5	17704969.4	17212140.7	45953501.5									38200657.3
2000/7/17	62912043.4	15750923.4	16974083		11903380.8	13940694.7	56662732.2	11611644.2	23836567.4	22085572.1	9215436.4	15567168.4	8028234.2	17618552.1	18749233.8	30364037.2	2668985	10974326.4	13801920.7	97867878.2	24272247.7	5067018.1	37377215	14133779.3		5166689.3	13582790.4	11996570.6	27003635.4									35060608.3
2000/7/18	40018048.3	6589145.9	16147348.6		8813140.1	5784579.6	83349240.1	9691175.7	32781443.8	12063727.2	4857049.1	11476306.6	3632112.5	16689274.1	32194511.6	27848636.6	1438977.7	18206016.4	12262126.5	124194012.7	16805621.5	3584749.4	10569342.8	7434474.7		5246858.2	12563193	16160395	16589454.6									16657499
2000/7/19	48616840.5	5988235.9	13745865		7842800.5	9555643.4	83816065.8	16171970.6	22124155.3	14644751.5	6318045.6	8528901.2	3858056.5	10930099.4	12514927.2	23065429.5	1440750.1	33512277.7	17446873.3	43462572.5	23753038.9	8164885.4	10465907.4	12740925.2		4705731.3	6832836	8806947.9	18953617.2									22351547.9
2000/7/20	58704943.6	4862334.9	12444468.6		6703115.4	6594167.2	47476509.1	28103889.9	20810175.7	14758926.5	14207046.5	19302316.6	5911948.8	14815825	9190702	21051791.8	1276730.5	29416315.7	24121676.5	147132532.1	26618424.6	3784313.5	6717447.5	10729006.4		4802570.2	7904537.5	17564106.3	13852942.9									22190307
2000/7/21	157582942.7	5237710.8	13833769.1		11014367.4	7706887.2	65710742	13962498.5	25424176.6	11108908.6	15581379	18770023.8	3098298.6	12170029.2	6028050.2	20541384.8	1207670	23098548.7	13204798.8	73217244.7	14123021.4	3899877.6	9504419.3	8068863.9		5532577.8	11904471.7	9590667.5	17185654.8									20003671.6
2000/7/24	233252924.3	4688510.3	17816359.2		11685043.9	6777355.4	154407063.9	21887841.6	24653732.1	13661251	20332050.4	10194923.2	3392309	12079527.3	9035106.2	21129757.4	17576291.9	24753298.7	16791809.7	128547656.9	52264660.8	4549002.2	5593977.2	12337734.3		8184105	13164400.8	41594247.4	21271020.6									12028551.8
2000/7/25	138792629.1	11567336.7	13680681		17071195.1	3809125.3	83149843.8	13053100.5	40265128.8	10343360.6	12350070.4	7523269.4	1409710	27170359.8	9002318.6	12231835.4	4109579.4	18647760	7647055.4	51868483.8	19924615.9	3428120.6	5908312.1	8335647.1		4519036.1	8156515.2	15846097.3	13958906.4									11152527.8
2000/7/26	112126583.8	8226748.7	14474679.2		12683790.9	8075232.4	72511254.1	40340345	18083527.5	11626397.1	28322534.6	8257935.4	4496464.2	22179241.3	8680872.3	20326454.5	7406839.1	13346086.4	8508049.6	39669410.9	22160024.7	4609125.2	5346221.4	6403991.9		8795087.5	6111275	11320064.5	13889353.8									9060460
2000/7/27	96023128.2	9051956.1	31916346.2		10245388.1	9603217.5	42847405.4	38845053.7	54745285	20112415.4	14623596.9	10318117.7	4821155.8	12983299.3	8583177.1	43092649.3	1876789.2	22634611.1	11643962.7	47717393.3	19618908.4	17870361.6	8216662.2	11165694.4		17648977.7	27066506.6	13803274.8	12932966.5									14512711.7
2000/7/28	78602290.8	10860287.1	15534157.1		12263912.1	22992553.5	35331288.8	36275945.4	42229896	15668453.3	10774237.4	6354318.8	4573075	12330468	8110271	19599971.6	1638003.7	12585610.8	10688355.3	32418379.5	11781051	16303888.8	4726328.7	10758308.7		14418508.4	10502220.5	9066562.7	11401411.6									12258461.1
2000/7/31	75574049.8	8546905.1	18608661.9		12360374.9	27819730.9	34057893.5	23486922.4	63748909.6	27051915	10421667	7586182.9	7229249.4	16614920.2	5349550.1	31613686.8	2127308.8	9736684.2	2921433	42215912	20167366	15630107.7	12786616.5	14525899.2		9794062.4	20864244.2	16861708.3	11377246.1	396370028.5								15843503.5
2000/8/1	54480703.4	7359029.4	15061104.8		11986028.2	14597495.3	19325474.3	21912198.8	52990867.4	20898002	8856974.4	8888850.1	8552489.8	11508009.1	13618952.7	19197300	2859653.5	15494909.2	8885457	27085364.7	9796727.7	7493286	5106179.5	8295756.8		6270633.1	9982826.4	8708922.6	18072633.6	98861020.2								13344780
2000/8/2	46901437	7685217.8	76964998.7		12191851.1	11075772.2	19981146.3	41977641.6	45252180	16045137.7	7072746.8	6022008.4	3068588	15732654.7	12047532.2	28690945.9	1240126.2	13558494.6	2536950	20435413.1	14847362.9	7636528.9	5769723.7	7635385.6		6456621.5	6205641.6	6747347.8	14588098.9	44114031.6								10154266.3
2000/8/3	77238124.4	6131722.8	100830759.2		10616886.5	9485524.6	20193498.4	84958536.4	34866082.6	21439789.1	10449257.2	8841459.9	4588845.2	10462489.5	23029240.8	35504499.3	5417287.5	29046786	4598550.5	28729063.8	17569229.7	7523777	19947468.8	11676978.1		6877282.5	14339419.4	7709291.2	12229988.4	30715731.1								11291716.8
2000/8/4	62930720.7	5160370.4	180164152.5		10168059.2	10365924.7	25488662	48822171.5	30890175.1	20684392.7	7441577	9031852.6	3078358.2	8429989.2	19002435.5	30019578	3097056	23785785.7	3870194.3	32903951.2	12118639.8	11193011.6	18466836.3	10582507.5		7436139.5	13148870.1	11890308.5	14514933.8	23588865.1								12758742.7
2000/8/7	60708898.8	4104262	58058039.5		9987568.8	7052802	43266530.6	54568990.8	36437852.5	26896231.5	9028889.7	8284975.5	4395451	6836133.3	11808115.3	13121644.3	1873182.2	8486820.8	7997887.2	21878191.1	23332289.9	33325476.2	9697733.8	5381519.1		5161146.4	8351508.5	13589238.2	11143875.5	19996090.5								19354792.4
2000/8/8	55930719.2	3964648.7	45271705.1		9573375.5	6219327.5	20898589.2	147887030.8	24529816.3	17298941.4	12338129.2	6703151.8	2730617	11658071.7	15061794.6	14632541.1	954208.2	6418071.7	8355416.8	18041688.2	16509877.6	26594361.1	20192961.3	6203134.4		4400512.3	16184118.5	8646492.2	8716686.4	11526702.6								10599847.7
2000/8/9	44257020.1	5590414.4	50293433.8		16178990.9	7804995.7	24990470.9	290466602.2	24936492.2	15626755.1	7125947.6	9390829.6	3545730.4	26133646.2	12144296.5	17428046.3	2891648	39356965.6	8943624.7	18398770.9	12769741.9	11097974.6	23289505.9	9756636.6		6612885.9	75716039	6694647.2	15668439.6	20147027.9								15046712.8
2000/8/10	54667393.3	3656005.4	36197545.4		12921855.6	9669248.3	14692286.8	58586897.4	42409644.8	27848146.5	7170272.2	32027012.2	2666755.9	21294582.7	8599380.4	18986723.5	2414616.4	25886549.4	14453228	47312319.1	18225141.8	62665130.3	18477635.4	10637530		6714251.6	76257045.4	7932993.3	14918061.8	14088806.4								11329114
2000/8/11	35531206.2	5572487.4	44641590.9		15597008.4	5705291.7	22835115.7	221176180.7	20170581.4	46420469.2	11507605.6	14787021	11998451.2	12219264.1	5964302.6	21979117.2	2706825.7	12404687.3	8995853.9	22516091.8	10819032.8	23170456.5	11961861.2	5536871.5		26444466.6	30803930.3	5994865.6	13960214.9	13005186.6								16360242.2
2000/8/14	28889852.2	5951825.9	27103432.4		41928507.3	7250532	17108761.6	93520349.4	35354182.3	29542817.8	28633160.5	8676218.7	12316181.3	16413211.3	5819839.7	11813834.5	4008627.7	11674068.3	27235316.3	16669821.3	16158266.9	20689700.8	6933975	6955204.4		28935116.9	18707382.9	7956992	22210811.5	11627820.2								12282715.3
2000/8/15	31295922.6	4929198.3	26372577		24870293.5	13756884.1	9886953.7	86427285.8	64408416.6	29530974.6	25244704.4	33136910.8	8509267.9	13462868.8	8849276.2	10108584.7	5781005.7	13585191.9	22538857.3	19050699.9	12926988.7	18283935.9	8138242.7	8439446.2		20198518.8	27218058.6	4158378.3	12800989.5	14521077.5								8345871.5
2000/8/16	34065062	2884074.1	21465431.3		71897028.8	27522105.7	17344332.7	73636544.1	51912933.6	46688790.1	11286567.5	21647186.8	5359227.4	10915554	11561182.9	14602088.1	3113233.1	15590514	11008027.7	14084074.6	9735108.5	33330805	7575002.1	6137032.2		19789820	23116293.6	3605315	21348504.5	23184267.1								7919148.2
2000/8/17	25229374.8	3339302	48634126.9		35559921	15010813.2	12211618.5	37342999.1	58050049.4	45677771.6	18594431.1	14241852.3	2570170.9	10437435.9	6768160.1	11313860.1	1905460.9	23371136.7	10105459.6	12732347.3	9034413.9	32054965.8	6097401.3	7178791.7		84931642.4	25382642	5610635.2	12241973.1	10726361.9								8282656.1
2000/8/18	35054684.6	8301694.1	39414845.5		24305690.5	43932680.8	18748787.5	31048648.4	64807746.5	110309745.2	13169772.7	21034767	3848970.7	7762230.5	59079453.6	14297889.3	1832547.2	34978456.1	7770917.6	18237093.5	15236319.1	23809111.7	7997904.2	N/A		113952524	29048728	6841515.4	10181484.3	10494325.3								7952954.4
2000/8/21	86543025	5410398.5	45296739.4		16882728.9	109675700.1	33664600.5	36843144.2	49546194.9	62135579	16634882.5	10103439.9	5680699.3	13263752.8	42331309.3	35418378.4	1917103	68623417.8	N/A	24729350.2	11483645	43273198.2	8095215.2	19242484.7		138817123.3	140185144.3	6498383.7	N/A	10972228								10012168.9
2000/8/22	54782605.7	6866412.7	27795706.9		21984192.7	36985490.2	19879154.9	30168794.5	114150809	55286608.8	26872021.6	9481075.7	7790988.2	13720548.5	23596721.5	20541650.6	2070789.2	37715415	6985907.1	16153069.8	16620628	36605551.1	11477956.9	14987876		55412224.6	60004379.7	13240810.7	22046560.8	11250427.5								16512547.5
2000/8/23	101606369.3	10169608.4	37525314.9		22135743	54599539.7	17711016.4	92189533.7	84215928.6	68478276.3	23605952.6	17074686.9	10663242.9	17695818.7	27065708.2	26657601.2	2651614	24179253.5	13797778.6	32510068.1	19483064.4	45565432.2	19223928.1	16009751		46061463.5	54548992.5	11993136.9	23126502.4	18682630								19322296.7
2000/8/24	57943676.4	N/A	22142152.5		13566183.9	56879900.7	12163874.9	24816569.9	64033938.4	40090343.4	11631442.4	9590855.8	16988774.1	13452512.6	13562773.9	13589935	6409912	36019365	16682047	19849229.9	11002034.6	24587602.2	9807007.4	9058394.3		20075640.3	33738586.6	9093151.7	26737167	13035179.2								12437018
2000/8/25	28216589.9	2855591.2	15252696.6		7163327.9	64824567.6	13232033.2	26511817.3	37430269.5	24660207.9	8500623	7095549.2	3625078.4	29483933.8	7947531.7	10062729.2	7076707.2	37490396.1	15056859.4	13028199.8	12441309.4	17688994.4	7104229.6	6182759		11260235.3	104726716.1	3166772.7	36422700.2	22886876.2								8777322.4
2000/8/28	39262458.6	4642388.4	26469610		19115695.5	36576545.8	13452955.8	35089786.4	20239222.9	18664120	16875164.8	7931216.9	7871630	45295284.9	8820697.1	46539563.4	12284204	24006915.6	23153482.5	14165422.5	13781218.9	34575556.3	8240654	10954565.4		12911050.4	259554721.4	4491901.3	17252661	13939770.5								12074388.5
2000/8/29	46382252.8	5068933.1	35198636.7		13907834.3	24086003.5	9852978.7	18509865.8	32249732.9	16760618.4	66792411.5	16240443.5	3525183.5	24051288.9	11124664.3	143721013.3	3771577	19149366.1	12094795.6	20410215.8	12490217.8	19316443.8	5866058	9428583.2		11076374.3	86096757.4	9011000.3	54367957	12949758								11835907.4
2000/8/30	30903635.3	3756724.1	17334209.8		9414935.6	26584612.4	12151095.7	43572288.7	25249523.6	23638299.4	48415060.2	9397181.6	1979985	19106698.8	8222355	170381227.9	2422841.2	10751853.2	9929076.6	14552557.6	9213439.9	21359977.8	6083186	5597029.3		14808411	57514947.3	6046035.2	42280004.9	51261385.1								8746146
2000/8/31	56435282.5	4730873.5	20633401.2		14651512.4	36860529.9	13638070.2	20698481.4	25886952.1	23942462.5	133134136.8	11101451.1	8111704.5	17573179.8	14356010	51796018	2044263.4	11000432.6	9335304.6	20383189	13809083.9	25515758.1	12807960.4	8888691.7		14759426.3	68688713.7	8760336.4	28138880.4	30397697.1								16329457.1
2000/9/1	41693906.7	4220343.2	18119480.6		7298882.3	22051376.9	8523665	N/A	39507779.7	15122134	49905175.4	7219384.1	3365389.2	12055068.9	8927604.8	32458914.6	1438765.5	13958220.6	7591009	11675673.8	11926790.1	13973923.1	7501783	11968325.3		9563158.2	39600116.8	6018341.4	13252633.3	30324716.9								9310380.5
2000/9/4	25749686.3	4356345.7	14652627.8		4213240.4	14676013	9471250.8	19277265.7	17084243.8	12575029.7	34369789	6779250.4	2349505.5	10336560.3	5277960.9	37174265.5	1491202.3	11500376.3	9052489.7	9429756.2	8530329.4	15199662.8	4787454.6	9529863		5963819	33005510	8777844.4	37389151.7	15727981.1								7575934.3
2000/9/5	35529889.6	2401851	12944220.6		7116612	12527517.4	8283350.6	20586978.1	16467214.3	9595650.9	35720372.2	4874902.5	2488636.2	20053444.7	4849594.6	47169928.6	1857163	14410077	13677763.3	10735770.9	5567886.7	10619905.1	4098742.1	6363738.3		6391177.3	32518714.5	5718708.6	14327121.2	9098518.7								20473718.3
2000/9/6	46266652.9	4130068.3	18657123		7697913.5	14591182.2	15698484.8	10601004.6	17118265.4	16696960.8	25991830.5	6354339.5	1374215	40454310.4	6966366.4	118014503.2	3459518.6	9970131.3	7642100.9	15054097.6	6322260.4	8822836.1	6906266.2	5280670.2		5745778.1	28569458.3	3598466.4	11658817	11082737.3								59065472.2
2000/9/7	60716832.9	2882000	12440412.4		8231022.4	7950188.2	7945788.7	17984511.7	9082060.5	11364899.3	17041009.4	4254317.5	1106730	48861461	4222655.7	97970995.1	5538430.4	15069261.1	6696296.5	13087507.2	7507070.9	7364508.5	3631000	3884000		4288205.5	38530499.8	4347292.6	9902217	6133000								40966000
2000/9/8	25379869.2	2706160	9325234.6		14618243.1	5661498.8	5659144.3	25854063.5	8456210.6	6055294.9	11012973.8	5012860.8	2157339.8	27753224.7	3979015.8	46664187.3	4526126.9	41569180.7	6040791.9	9943644.1	6135163	7120076	4122512	3157601.9		2810014.9	58985183.7	3887202	4793827.7	5521123.9								18090956.1
2000/9/11	14947126.5	3949655.3	8864994.2		5528601.5	7551943.3	8606479.3	7095540.3	13715763.1	5804067.1	12380662.9	4986781.4	948995	37742194.9	3618969.6	50817396.8	15796601.5	N/A	22982233.1	12057304	9567609.2	4460174	4878652.6	4210122		3392132	22723755.9	4307610.1	13790393.3	3447833.2								14792606
2000/9/12	17969232.9	2464319.8	8330184.6		3438841.1	7997885.6	5451282.2	19422715.3	6603595.2	5453334.8	9857250.8	8814284.3	987625	35818418.5	3575293	69880284.7	7628279.7	18291543	18335600.6	12398595.7	7426387.6	4589845.6	2473120.4	4576772.1		2759516.1	12262666.4	5825239	9513176.2	4453934.2								12256417.5
2000/9/13	17421612.4	2892128.1	10677093.9		22347014	11190097.7	11124473.7	58674976	11501993.4	12314037.2	12990896.1	4452837.1	1745815	29032646.4	3682086.1	36894160.4	5099506	9496984.6	11499396.1	8267661.4	11624869	10346922.2	3449674.2	5039637.2		4312972.5	9852060.3	3991299.2	55886045.9	4866073.3								17263651.5
2000/9/14	12560778.8	5740556.6	11146572.8		7122206.8	9535007.4	4562765	39354375.6	29058200.1	7723052.3	12739455.9	12027354	848379	19133163.2	4923109.8	53573995.3	3757541	11773402.5	10050514.6	6041033.3	5347588.5	6127036.1	6827172.7	3829291		4272640.6	7203469.9	1987475	17602631.5	6713547.3								41261016.9
2000/9/15	8795707.4	4309150.4	10937638.9		4430574.1	6918831.9	4145554.4	32720558.9	18532822.8	7671311.7	9708389.2	5646142.7	687537.1	18593194.4	2492733.6	29265285.5	1719106.4	10172194.2	8166532.9	8353519.3	4334453.2	6219205.2	4804985.7	2986935.9		2465075.2	9342884.3	2242040	58704106.4	5010979.2								N/A
2000/9/18	11383710.8	4827550.6	12973005.2		4501785.2	10164008.1	4655921.9	19251174.9	24286031.1	7798239.1	9041102.5	5102282.2	1070817	48110803.3	3971911.6	31321797.1	1767181	11428772.1	3177537.9	6659256.6	6014298.4	5782883.2	3348230.8	3134902		4349778.3	9923097.7	2822353	28125513.4	4119177.2								15213343.4
2000/9/19	17291363.1	2430893	15563452.4		8373486.3	7698401.5	7850994.1	19486384.9	51126293	11529557.4	13826668.5	7221865.5	1924512	18888227.8	3358138.4	40193852.6	4115797.6	9586336.5	5303506.4	7509287	7939014.2	7496635.9	4027979.3	4469182.2		5763094.9	12361672.3	4140111.8	17889401.9	6604373.2								19738805.7
2000/9/20	13243827.5	13567534.1	9292523.7		5036696.6	11694803.7	11474449.3	17418870.8	35494706.6	9177645.8	7450467.3	3374585.1	1158092.7	11059772.2	2481565.1	23811487.5	7224634.2	8179734.2	6712604.8	5223641.7	5323996.2	6472343.3	25873376.9	4805407.4		3451680.6	9611354.5	2509078.5	21217952.7	4839964								10032493.9
2000/9/21	13259314.2	2922486.5	8326544.5		3685828.8	5984700.5	4386093.6	7485002.9	28437451.3	6488733	6294052.8	3211269.4	14007715.1	23050128.5	2038740.4	21327575	1769020.1	6540693.2	7212870.7	6175466.2	4364559.2	6288797.7	11613345.4	2997750.2		8254852.1	10237960.2	1906249.1	11111544.5	3446265.9								5425804.3
2000/9/22	18872514.5	1794558	9579250.4		8883170.9	3055482.6	4834065.1	9875290.8	31971590	3618435.8	6270300	3388073	1902077	23040714	2375682.8	18762391	2434044.6	3576824.8	2194874.1	9580192.9	5393986.6	4937997.3	4650384	5609028.2		1529808.6	14678628.2	1463453.4	8744694	4541008.6								7203383.6
2000/9/25	10509698.1	1447090.5	6933317.6		4296716	4436898.6	5270806.2	8397690.7	16177833	3458855.2	4442886.8	2843012.8	9860410.6	9740821.4	1478489.9	12453393.8	1552685.9	1978681	24225781.3	10919235.4	2957669.7	5200551.4	2652114	1645571.3		4645790.8	16501269.2	1968927.6	10804821.7	3142145.8								5361201.1
2000/9/26	8320023.6	1061266.7	8351615.1	405979045.6	2483464.1	2524995.7	8114614.8	8571135.9	10027715.3	3748875.8	20638645	2627190.9	12476622.4	7278450.4	1834558.7	14086240.8	6224250.5	6044010.9	25152021.2	5746553.1	2951435.5	N/A	1834702.1	1372251.2		3002788.3	6002307	1594429.5	6703957.9	2320942.2								4372312.1
2000/9/27	7733283.7	1514349	4963076	115943732.2	3077380.9	4158577.3	11930908.2	16373436.8	12030526.7	4586401.5	4087034.6	3123248.2	21937067.7	34361720.6	1472306.2	11371276.9	2928558	6181755	52884851	5428092.2	3613059.9	3226600.5	2159980.8	1831015.6		2127099.2	6835011.3	1661109.4	9189214.4	2385376								4231840.4
2000/9/28	9037186.2	1109128.2	5113538.9	56175678.6	2937814	3592563	3642229.5	10735946.2	16583612.9	4595869.8	11927430.8	3720157.8	11388368.7	24032956.5	2097007.9	13770674.6	19087657.2	5021107	21657144.6	4689372.6	3168447.9	3624986.5	1583179.6	2425083		4312999.7	7964490.7	977307.1	7685183.9	2506070								14029646.6
2000/9/29	6851853	1459570.9	4673670.4	64525190.6	2401879.4	2342290.7	3570072.9	13948579.1	17684465.2	3140403	3935088.2	1651094.2	6291983	52500930.4	1774010.4	13235293.3	14072675.1	6660484.4	21227509.6	4011695.5	2904273.7	2950274.5	2044685.9	2068790.7		1893739.4	4384882.3	1821875.9	7426022.9	2745459.3								8589099.4
2000/10/9	8368157	1738635.1	21476190.1	24140172.7	6696268.2	3637535.9	2905293.8	21841464.3	6918712.1	3699578.2	5766445.1	9473352	9636728.6	101727572.7	1993714.3	10738197.9	11374405.2	5391145.7	9325686.8	4339517.4	1945179.2	11557064.6	2198776	1312658		2922731.6	3908761.8	1870151.6	7998585.9	2121810								4650774.6
2000/10/10	10314450.9	5260037.5	16404196.1	27601512.6	8505415.9	7008033.3	16301438.7	11642312	76048609.9	10879202.8	5489572.2	10586597.1	13706168.7	92350380.9	2972926.6	12646140.6	5866249	4734003	5540291.4	7195288.2	3452952.5	13360497.2	5116705.7	3513961.4		2350918.4	4911608.6	3447222.5	19358855.9	3731632.1								10019920.8
2000/10/11	10684164.6	7983394.6	9657759.9	209345837.3	7068757.1	4535404.2	8807689.5	13557244.3	109946943.1	7394928.2	6042327.6	4979815.8	9821213.8	47794505.9	2750736.4	128207450.8	8818452	4696813.7	8063970.2	4793848.8	4098950.2	7487727.7	3705048.5	10849949.2		4625470.9	5759994.6	4112300.2	19166522.6	3555597								10592622.9
2000/10/12	23474458.4	8975100.6	7189255.8	275754839.6	5227847.6	5642744.9	7137476.9	21736118.5	12927544.8	10190501.4	9774369.7	14677176.8	7466267.2	76923704.2	9318771.7	95050608.8	3837603.7	5321785.8	7690823.1	6737032.4	3374784.8	14644776.8	3838891	5963712.4		3375661.6	7438093.6	2574727	54322429.1	3111001.4								5974240.1
2000/10/13	65913426	3731767.4	8250360	111569253.2	6790205.5	5300249.6	3992052.4	31382519.6	31052215	16642196.3	6863737.1	50938017	5995084	48401935.5	10038710.6	97468599	5216338.2	8771095	6927359.9	6049831.1	6406398.2	13228111.7	N/A	5054360.4		3102654.9	5564250.8	3041569.5	51938606.7	3154738								6793174.8
2000/10/16	98159280.4	3230067	6666835.5	62151510.7	4808194.9	3465396.2	3827726.5	15557383.5	N/A	70708479	7784591.3	21439896.7	6801650.5	25922131	6391638.4	43678212.8	3169668.3	5614024	6238468.4	11826014.8	45535166.4	5669384.6	4413454.9	3699570.3		23987735.1	6402514.6	2065420.4	49844171.7	2955471.5								34523424.9
2000/10/17	34901671.2	2354459.6	3432950.2	34268086.2	7693563.1	2879461.8	2587186.9	10473365.3	11816471	14641832.8	3798379.3	9878103.5	5681672	24857397.5	1978965.1	32822001.4	1460577	15435311.7	14182173.7	4875384.7	14689778.6	6867156.8	2614989.6	2785507.5		2951488.7	4889669.5	1375574.7	22017544.8	1656556								22217102.9
2000/10/18	22836698.6	3273181.2	4523377.8	32248738.7	9239207	1874019.7	2102197.1	14717027	41346506.6	52916798.9	5004929.8	34856854.2	2920335	24216470.1	3587311	25844895.3	1027170.8	3832849	11095257.2	3770928.2	13209861.2	8462319.2	2354869.4	3348787.5		2427540.9	9902331	4042094.1	58022083.2	3422638.3								30481363
2000/10/19	21572126.8	3526614.2	4418420.3	25167831.6	3212966.3	2949392.6	2662894.3	11197069.8	22566643.8	20406775.1	3919502.4	19778762	4819393.1	24517844.7	2665028.4	25944811	1359296	9294611.5	5310858.5	15621006.3	6189288.1	11108273.6	3820122.9	2505419		3029260.3	9118302.6	2513587	36345976.8	2978079								22159245.2
2000/10/20	29286348.6	2900171.7	7927008.3	47311709.5	6777809.9	6185361.2	4128503.1	73833726.8	33046818.7	22031773.4	13929144.6	15418747.7	4741499.2	52794585.4	3857366.7	61696182.6	3100935.6	5755480.1	8957395.9	13496953.5	17903741.4	8294197.3	5000659.5	9361795.1		3182498.8	13137774.1	3217622.5	35800620.8	4700016.7								26572909.5
2000/10/23	18389145.1	4991467.6	7043518.1	26884477.4	9442153.4	8947377	17041797.4	14527750.2	67196336	13326279.8	7481235.2	64758674.3	4167774.1	20403775.2	4942046.1	76385984.8	3876632.2	4521191.1	3842272.1	13676882.3	14272281.6	16753969.1	9408377.5	5532108.8		2961232.1	12121206.6	13646988.7	51097984.9	6571882								55259517.5
2000/10/24	18007889.5	6397992.8	4930313.4	52800744.5	4666807.8	4456119.6	7691180.3	83337751.2	34447339.6	13285829	8522336.6	28219284.9	4176665.4	17873815.8	3213202.7	45237996.8	1733764.4	19340167.9	8978222.5	8985754.5	5828767.2	13436156.8	9150211.9	2892976.7		4446487.8	7790179.6	7406933.3	28707874.2	13595394.9								87645898.4
2000/10/25	17060690	3163442.6	7247628.3	52714341.8	9221438.5	12054507.8	8914250.1	113384727.1	37306770.8	14010020.5	9233577.8	33502443	6338086.8	22823019.9	11577935.4	36794860.8	3031648.1	20769695	11541662.3	8779721.6	14137415.7	22673077	6442381.6	5269697.9		10563515.5	11741774.7	25154096.5	47775445.9	16325414.2								38857009.3
2000/10/26	15194428.2	2688052	7178313.5	32964543.4	5235288.2	8389447.5	5313046.6	76078126.5	18429095.6	10627164.7	10188555.7	24476856	3511256.7	18219643.2	12548302.7	60784052.7	2332389.7	78175797.6	11142624.7	6202870.7	7554987.8	24032595.8	5123038.1	10701061.1		10185127.2	12842605.6	5451416.2	35796411	7576901.6								28261431.5
2000/10/27	11440266.6	1683359.8	5953506.9	19815493.1	5574150	4546147	4358827.9	9887100.5	17805891.3	12149865.2	7090833.6	17802763.8	1577121.3	18153163.8	7289714.3	38645481.7	1697155.2	73041271.5	15974562.9	8040742.4	11662302.3	14471633.1	4508588.6	5032963.8		15706075	7375574.7	2911115.6	25741496.2	8573624.1								21772826.9
2000/10/30	20199456.8	11193676.9	6951186.1	21280182.2	12261009.8	6954292.2	8270081.6	171029977.1	20156835.5	7160334.6	5515386.7	15166057.5	3799678.2	26121154.4	6836596.5	52812839.4	1709427	74775698.2	N/A	6968862.3	39140938.2	46398198.4	9448151.5	3432362.4		11381660.8	10637394.4	3595952.4	16399183	13170455.2								35411576
2000/10/31	41334406	7076962	7131104.6	27329362.1	31103435.2	4463446	6980930.5	20093916.7	12121931.3	7682889.2	4834091.3	19603321.5	4648880	21664812	3976451.5	40554158.4	1791778	74083040.7	5954954.8	4432107.6	12280950.3	39187791.2	4620780.1	5544029.7		5822465	8679716.6	4298464	15587204.5	166939012.2								24888403.6
2000/11/1	60803736.8	4050559.2	5905414.3	44842196.1	8348370.7	2693857	4595934.8	8812875.4	12935324.9	5662859.5	5060014.4	12047632	1242668.2	19282427.5	3153128.4	73251237	1598496	99394782.2	52826417.9	5657744	9135149	17526957.2	5562574.9	5307923.6		4250250.7	9411256.2	2081207.2	12312290.2	31472351.3								26911807.1
2000/11/2	133204847.2	6554838.8	9150307.2	107069228	11828254.1	5983819	5871381.3	17462702.1	36448381.6	24488176.9	8265882.8	13856286.8	1957646.2	16574464.4	3923812	47880991.3	2551426.8	97437701.3	31381217.3	17726121.7	7828940.8	19185132.6	5346816.5	3596469.4		3741224.2	7578250.2	3984857.2	18524322.9	34599582.5								16937169.3
2000/11/3	81904507.8	4830331.7	5151715.7	242768958.9	10957289.1	20029382.3	9332129.6	19734661.2	14558755.7	11489024.4	6074779	24291107.6	6574924.8	16009696.2	5084945	31997688.3	2098586.4	108174128.5	39380041.5	7731011.4	4503522.5	20919313.6	4580598.8	5071961.2		5979565.1	6582417.8	3031160.2	9910282.2	13336483.9								14879426.2
2000/11/6	39313189.8	5614310.7	7482401.1	232164719.4	4179750.7	14993345.8	19228408.9	23210693.7	22367298.1	18783622.9	6736000	24690467.1	1203068.9	11546836	3590653.5	31329205.7	8924408.3	106531735.9	24568034.6	9305427.1	5208276.5	16980901.5	4346639.6	3450392.7		19582821.3	8941503.6	2949881.9	23324527	17747268.1								14458938.1
2000/11/7	19599043.9	3906064.7	6132005.3	185000117.1	4738508.4	7063440.4	28696282.9	8782018.9	108808361.5	9746478.7	13759734.2	11086253.3	1731894	10469782	4876824.2	23518500.6	5036014.8	18908837.3	25331874.1	5727757.5	13518669.3	12272454	8253668.1	4685388.7		7879937.9	6627371.2	3278812.6	21062491.7	15662211.9								12368535.4
2000/11/8	24960273.6	4035368.4	8503716.1	92008576.3	10510709.7	7411839.9	11266389.2	18971866.6	38549852.6	12894829.8	15993654	11174399.1	1967266.8	9995391.7	3260801.2	21363737.4	4395310.6	10765089.4	17138429.2	7317075.6	5113330.2	19567455.1	7587540.9	2864909		6542429.3	8714969.2	7435997.5	16878654.6	31000875.4								8764220.6
2000/11/9	31941720.8	5631879	26207454.2	91461170.6	17057004.8	11078071.3	10816236.3	31593875.4	75655144.4	13976824.2	28210487.1	51697235.8	2247351	18382044.8	5023484.5	39371262.6	3181852	15308256.8	19218370.9	6574783.2	10722264.6	34834034.2	5163818.9	5413609.6		28338667.4	34695638.7	10426935.3	19955588.5	96240415.9								18064111.5
2000/11/10	42393494.9	7061263.6	17127476.8	81831753.4	10866659.7	11320883.8	10503624.8	182713340.8	115641778.1	24296366	10946305.7	35941791.2	6144577.9	36398915.2	15811049.6	35946824.7	4678301.2	10920701.7	16994818.2	13680266.7	12095755.4	23240877.6	17123421.6	8846449.1		12911684.8	35151309.7	12153758.1	28031668	40203527.4								27590515.8
2000/11/13	65044244.9	7983797.6	18546128	57085053.1	26151396.6	10709754.8	10511567.5	144472046.9	71630069.7	19115533.7	10704277.8	19754724.5	26603185.1	28269415.5	9123957	31691693.2	4395105.7	16378138.3	23069516.4	16717626.9	12853833.5	32432920.6	15489461.2	10119382.1		20364141.2	23014021.7	8203463.1	26321416	30953078								18483486.9
2000/11/14	128090241.8	10892390	15664770.8	60459493.9	19946800.1	10555096.1	10193112.7	32283814.2	40271351.1	15252369.1	9847525.9	14676209	15352931.7	13269847.8	6489369.9	44375923.9	4556338.2	6881474	32948206.8	11395028.8	11781607.9	36915353.4	9353821.7	19532595.8		15888387	18281595	9094149	37191136.6	36926193.4								17783150.9
2000/11/15	96529837.1	10707669.9	22406827.6	57450386	40551711.4	21992017.7	12817712.6	36516938.6	60189186.9	33256057.8	13323886.2	13058788.7	9903066.9	25460376.8	8475568.9	26463026	12258974.4	29910326.9	15636333.1	15870649.8	25707883	43708020.3	8047954.7	9332444.4		8707948.9	15846394.7	6341817.9	33058539.7	36625106.5								15640291.9
2000/11/16	48449988.8	18169210.4	14915757.1	36323668.6	82490728.2	24106489.9	8394016.6	104155847.3	43642476.5	16867098.4	15742188.9	18237576.5	4367438.2	39133732.6	13461887.2	32265746.3	30743755.4	13504172.7	11522160.1	22520282.6	16521794.6	69847118.9	9331166.1	7501346.5		11397242.3	N/A	12654138.4	20590613.8	25341495.8								22854652.4
2000/11/17	47470217.9	8033332.9	13252586.2	40871435.6	22443826.8	11670563	8428455.4	19269101.8	120982536.1	15918997.8	33431459.2	10512242.2	23479540.8	22738538.8	7482039.2	74392529.7	27952443.4	8678411	20478774.9	13002969.6	12118559.6	34227985.3	7517407.2	7044217.7		8355362.3	13216292.6	6435150.6	20433175.3	29863587.5								14623812.7
2000/11/20	31851074	8446328.7	16281932.9	38869734.4	15246920.3	10363375.7	13767503	16724144.8	50258496.1	16620324.7	19143935.9	18309068.9	6303248.6	17936334.5	8690551.2	58224321.5	13842287.6	8934431.8	14000434	10815633.5	59403979.7	38812321.1	8469232.5	7094055		13143733.3	20588320.6	7166556.2	18880484.8	36491146.3								16324805.9
2000/11/21	46478898.3	6563180.8	14011754	27164896	13648131.4	17315434.1	10547421.4	23349656.7	45692343.6	12851638.7	13643435.4	16320280.1	3862955.6	23456545.3	6767429.5	49778503.7	6847100.6	10471122.8	14824852.6	8393369.4	20048832.6	26102412.5	9647951	6354056.6		8405017.1	21306343.5	7285730.2	14854347.3	19241622.1								21338231.8
2000/11/22	89853146.8	5472089.4	87150853.9	30894354.3	9223478.3	12576634.4	12870627.2	21329050.2	43926184.3	13335134.9	14593000.1	12488349.8	4622684.3	19597641.1	7835653.7	31344092.5	7797873.1	23511699.1	6491316.7	11249975.5	18056291.5	37666270.6	7799488.1	6074505.6		8062673	12201452.6	10198248.8	19586609.5	17437697.9								N/A
2000/11/23	61118055.2	6517988.6	46755546.9	34093788.9	9132931	12525318	15830430.4	17437920.1	47172847.1	38374067.6	15325529	9920829.9	4429534.4	20481896.6	11512574.7	33890404	6403572	26469965.6	9623887.2	15150335.4	14550829.1	28749224.2	16307383	8138027.2		13900278.4	32151137.2	22028039.8	19086369	22742416								20902356.1
2000/11/24	91323919.4	8852155.1	35405207.4	45114384	15369926.1	17851244.7	42835775.2	24078317	58855650.4	27822725.5	19584180.9	19690141.7	19878359.7	22589757	34315133.6	44306018	5623467.3	12042389.9	13725451.7	13171258.4	23418189.3	29141128.1	35707882.1	15917198.9		18164744.6	24735974.9	15142869.2	30695660.4	28675225.8								24778672.7
2000/11/27	41747637.4	16219243.2	16083011.3	29992087.4	10346096.7	10317422.1	65893054.1	13177717	37518411.9	13117329.2	11656949.8	17701542.7	8417748.2	19048120.7	36238447	24528976.8	5039834.2	5732533.9	5966456.9	12694393.7	30528345.9	19604988.4	17389796.7	12255582.5		7677081.5	11643569.8	7323508.2	19562862.1	26671823.4								19747958.5
2000/11/28	32299584.2	5771265	18160148.3	26242894.7	6726523.2	7342018.9	29833365.9	7257775	47184801.3	11173864.7	10888497.5	9028481.3	2518270.6	11806594	19658205	21584603.6	3367223.5	6195451.9	7207808.1	10052409.1	9404296.8	11528248.2	24772533.4	7635502		7435948.2	10477083.6	12017307.4	11127865.4	10912674.6								10902355.7
2000/11/29	37494762.6	5423252.9	11257592.9	18791994.1	5871517	6823331.1	17058532.4	8768713.8	67034022.6	11299749.2	11608166.6	15570254.9	6578829.7	15502689.5	17603525.9	21474958.9	2168718.5	6298966.7	5829151.6	12548408.5	9156011.8	13275669.1	18932931.4	8043627.6		11649696.5	12089198.1	6060368.7	15918009.2	15740597								14024445.6
2000/11/30	26044076.8	3279955.3	7424868.6	12080042.1	5804299.7	6129833.6	13261452.4	12665526.1	38954987.6	9948260.8	5250317.6	5232385.8	2769649	11227795.4	5938239.5	13711761.3	5464504.4	3590955	5935464.1	7281996.5	6810127.6	12679347	12134599.2	6646582		4445922.3	46646522.6	16695263.5	6819072.1	14115640.4								13224884.5
2000/12/1	26263419.5	8420938.7	9791416.2	17575025.5	4850947.8	6904425	10519595.7	19858353.5	20726016.8	11755836.6	7365782.5	7175778.1	10107219.5	7535758.2	14843441.9	35563115.7	5188597	5817177.2	4152561.7	6720164	7672360.3	23232542.2	15846415.5	12944266.9		6174774.8	45158398.5	12111460.8	9799463.6	17504518.8								7687921.1
2000/12/4	25508179.9	2655958.3	9347356.3	17602863.4	4594301	6283509.9	13836059.4	46370280.5	39258968.3	9713187.7	8981014.2	10819857	2391476.5	9671392.8	10256737.3	32913240.3	N/A	16891857.6	9423710.1	9432498.5	7731730.6	30301736.8	8408448.3	30808801.3		9988879.1	18293836.7	15948321.6	9876917	12766339								8459326
2000/12/5	43774968.4	N/A	7995673.3	13074593.6	7152045.6	8068781.3	8430495.8	24765255.1	50940707.3	11941964.3	6996726.2	5816412.7	14444075.3	8761327.8	10009204.8	25978954.3	6174065.5	10746463	22079166.1	6661836.5	6778342.7	14465531.8	11323284.2	16092418.7		58912621.4	12439162.1	10374894.4	10605277.7	13890719.8								6270111.5
2000/12/6	36857602.6	4153334.5	10428411.8	23014588.2	6845723.4	12043238.4	10020049.3	27540560.7	28818505.4	42604425.5	10312963.5	7376861.5	40970936.3	15045577.7	12034322.8	41553288.7	5057247.5	4400470.6	31929342.5	5532508.8	6445248.5	26527840.4	15129712	14877056.2		19265289.4	14207411.3	12214624.7	11865021.8	14696825.9								13039935.5
2000/12/7	31484248.1	6186506.9	10991146.1	64684315.8	6814820.9	9936252	13520882.4	16447804.4	18320374.6	13728665	9136006.3	5213554	20584528.1	13510214.7	9999826.2	21232834.6	2401911.1	3739346.9	11654911.1	6725104.9	6403393.9	21729309.4	9732143.2	10212406.4		10426396	10546398.4	10761637.3	13239894.8	7970369.1								7084825.7
2000/12/8	29343041.8	2627821.7	8145971.4	56507251.4	4552591	5583352	10924933.7	9337416.5	20232296.9	14824292.8	8224407.5	4158564.8	12941126.5	10648544.7	6852886	24970966.2	5556704.7	4678206	13281122.5	8470781.7	6436358.9	15149158.5	12134521.6	24822839.1		7767197.6	8695727.5	3840397.8	7754714.9	7805248.9								4853056.3
2000/12/11	24344381	3126794.7	8298069.8	21847049.4	7820275	5975053.2	13117723.5	11029211.9	16467071	9317816.6	12298188.2	5948595.2	9482489	9477578.5	9621181.2	20627418.4	5533419.1	5511141.6	7730927.5	6315558.2	5914672.3	10931949.2	8818714.5	7930343.6		6559974.3	11568774.1	7015559.6	8835619	5726661								4251321.3
2000/12/12	14940930.4	2075808.7	6479420.9	13801866.1	5331772.4	5067916.8	9947232.2	14995873.6	29408430	7040572.1	3981258.4	3913673.3	7345219.2	7764319.1	4846621	12920350.5	3432268.9	13189715	9121727.9	5355551.2	5406547.1	11155369.4	3697592.8	4370835.1		5003116.2	5681117.9	4279591.7	8387005.2	11071821.9								3304853.4
2000/12/13	9599092.8	1938553.3	4855436.4	11118377.7	7921551.2	3961042.4	N/A	10024380.2	15009315.3	9091055.3	4195398.8	4016038.4	2027536	11161948.4	5124720	18587716.9	2849802.1	3417251.8	6449123.7	3525016.4	5415595.8	8630065.5	4008152.7	3402622.6		6031250.9	4537753.2	4249018.5	5545177.8	10408919.7								4356730.2
2000/12/14	10351002.3	3797750.4	4257303.2	12520167.3	5773587	3465535.9	5867099.6	11234910.5	20656512.1	3730372.5	5771271.8	2671825	4451375.7	4184322.4	4202236	92516715.8	1481841.8	2655076	8914819.5	3612124.7	17870826.9	7141787.6	5174309.9	2767030		6137170.3	4721651.6	3871285.4	6456467.2	11924557.8								4042763.5
2000/12/15	24537184.3	4216490.6	5489864.2	10974269.2	5009291.7	3331432.9	10716077.2	25358949	14143414.1	4638221.4	5916198.7	8174880.8	13011798.6	5402666.4	3252199.8	23824324.7	1615075	2844344	9919908	4634949	6885658.6	18859655.6	9481628.6	3676340.7		5420871.9	4709816.9	4982386	15347334.1	9807985.4								5800135.1
2000/12/18	20945906	4044541.6	8430595	17767333.6	3875935.7	3053675	17307958	22126504.2	9824272.9	9867711.7	7002258.7	9186479.1	13651598.4	4166326.5	3404311.4	39879833.7	1992055.8	6494700.7	6754554.1	5306462.4	19358653.1	13001042.3	6873615.4	4056290.5		5286903.8	8473808.5	7519057.6	19180126.2	8172261.5								6294924.2
2000/12/19	21645556.3	1233129.6	5764562.7	9229740.8	10264164.2	3223419.9	38880124.1	46854097.7	31256190	4580118.1	5672673.1	7652882.3	4271458.5	2846457.6	7972123	27117468.8	2438774.9	3712753.5	4730234.5	6798584.9	16903280.2	6165665.3	5443357.5	4727911.5		8129474.7	6513321.3	3421318	9737258.7	5618618.2								3988917.4
2000/12/20	13032218.3	2159892.3	5315612.1	23843778.4	8399598.9	3423096.8	10248851.3	35739197	24032598	11077434.8	10788209.8	6099703.3	2209940	6603305.9	5546023.4	16829032.4	2528683.7	15798998.2	4778645.2	3857606.6	9784836.2	5990946.6	5870381.9	4930197.9		7923777.7	7520767	3711286.2	6777899.9	10727441.2								5714792.7
2000/12/21	17034750.4	3328504	7198888.9	128612595.9	13849360.3	5477872.8	10980028	15928751.8	72316793.9	72129582.6	7463016.5	7528592	3478745.4	7064969.3	11694761.2	43447492.3	5247832.2	4133524.9	4876154	3960259.1	8246899.8	N/A	7264102.5	7302799.9		28727640.4	5494990.5	4397249.2	12109444.7	26826279.1								11769294.9
2000/12/22	12799585.1	2742516.8	7340841.1	75950531.7	15503561.3	7015010.4	9354516.1	14639816.1	34479341.1	21326798.3	4504534.2	6467476.5	2740327.2	9069894	17490423.4	37652537.2	2981135.7	3446798.5	7370539.3	6022821.5	9793408.1	16003601.4	9635283.3	10835481.7		14118893.7	7213459.3	3583638.7	6027417.7	12461617.3								6134617.5
2000/12/25	21623847	3021117.1	11134489.4	65169668.1	13073902.4	8825064.1	8281262.5	50879383.8	16313523.3	18134800.2	6874387.8	5133873.1	4881122.6	7266816.1	17674694.1	71231771.8	4335116	7145128	5168178.6	7492783.4	8994049.4	18396153.2	11887304.6	12457088.1		30908105.9	9233558	7239210.9	11204254.7	15206710.2								5359812.1
2000/12/26	12807075.3	3996069.3	8917916.7	N/A	5890661.7	7674671.8	6467273.1	82786873.3	12622768.5	15511599.2	8124077.6	8397072.2	13927125.2	9912415.1	10096039.4	89486032.5	4522550.4	19103228.5	4132641.3	5660207.9	5654887.5	9252770.3	6674235.1	10478052.9		13208903.5	6879280.3	6659633.5	10557491.6	51485504.5								4526507.3
2000/12/27	13317943.5	4554887	4671672.7	37321374	5283336.9	6952564.6	4513448	35337705	17976502	11714284.3	8757663.5	7716567.4	3267987.4	8147971.3	14179861.5	58478802.1	6677035.2	7229430.5	5883862	5996774.2	5496126.4	9124527.9	8423934.8	3717319.7		11608186.4	6571929.1	4512271	11035660.7	11030457.7								5086416.8
2000/12/28	10511397.6	13515080	5722278.4	32274559	6127963.9	4980367.3	7344480	22119121.9	47085381.4	8476614.7	4797885	4918265.7	2213323	4685275	6713780	39698644.9	1780779.7	3269309	3325624.2	5056604.2	9367277.1	5101533.8	4824454.9	3121801.6		7442996.1	5404370.6	4036651	8523501.6	5881419.6								11817086.9
2000/12/29	9935180.7	2095298.3	4597962.8	20282984.2	9390749.1	4853669.2	4818218.4	18317346.2	40383298.9	9078238.1	20244324.8	3754772	869206.8	5924424.8	4759900.3	25752916.4	3597358.7	2509898.4	5843960.8	N/A	22867287.9	5604484.3	5161356.9	4825856		4815338.5	6899650.8	3218198	10292672.6	6019545.9								5934913.8
2001/1/2	15015970.1	3835671.5	8519803.3	21706474	10089215.8	9009156.6	5701736.5	9420688	27565065.4	9681462.8	48958719.3	78609550	2563218.1	7750671.8	9517259.3	45934268.3	3305648.6	5961035	11254705	7677851.4	11185498.4	6226487.2	10360262.6	12990477.4		27409793.6	6687267.4	14563996	21439064	8451729								10419682.9
2001/1/3	22605919.8	6832764.6	11106759.1	33926940.2	8823076.2	12766664.2	10937040.1	10933936.3	22456534.4	23572821.3	15605574.3	71980874.2	2253636.5	11284035.7	12530388.9	80224438	5013295	16095675.9	11511006.8	9576220.2	10797446.9	13573575.6	13459229.5	17132086.1		53857819.6	10937008.4	8299122.1	19598495.1	15129598.9								9077690.6
2001/1/4	15407650.9	6609538.3	8837143	36628265.9	15821031.2	8296897.8	11132259.9	10546049.2	18291281.4	17340053.6	9841135	19610657.6	2386879.4	9451653.1	25749580.9	84925744.5	2413965.4	6076705.6	5190137.7	6488098.5	12657459.6	11229658.3	5449825	7578133.4		19401976.9	9539521.1	11147236.4	15630778.4	24755554.9								9423772.1
2001/1/5	19414866.8	10082564.3	9663797.1	29035153.2	19935637.2	15264975.5	8355611.8	19730521.8	19552653.1	33758654.9	12368885.6	27236524.8	1940503.7	12539168.6	31713036.6	64200310.5	4037446.7	6896774.3	9489769.2	8296449.6	8522281	8347690.4	15045732.7	N/A		19374696.5	12520175.9	13753972.9	14138447.8	27379254.3								11022591.4
2001/1/8	21610713.8	6848813.5	10181779.7	32782563.6	36403456.4	14173787.2	22134403.3	35152870.8	18312864.8	29115913.6	16265817.9	20242740.6	3644608.2	11018394.1	19734608.2	77463187.1	6095199	5961277.8	25460369.8	10462658	13397919.8	10798862.4	11907056	36850296.1		23674503.7	62767560.6	13003622.6	16669558.8	16172446.9								11281658.8
2001/1/9	35546495.9	2483349.5	7543516.9	25269480.4	59760424.3	7745127.6	11440006.6	9292813.4	10365436.3	26607970.3	9462908	13802435.8	7024717.2	24299083.2	10108929.9	42563125.3	1662708.4	4073111.2	9208577.8	5700821	22692954.9	5543277.3	9550291.1	10494188.8		20610479	19050589.8	7523161.6	10020166.4	12748965.5								6904828.7
2001/1/10	29935864.3	4529213.2	12788401.4	16501697.8	28254860.8	14988512.8	9162835.7	14641953.7	13598170.6	20963148.5	7484795.6	10765584.3	2399186.6	14763256.9	7417770.3	31815626.4	2147812.8	6290507.6	30087113.3	5973772.2	13387577.9	8324414.8	4557420.2	9471079.5		11070218.7	23087723.3	8292750.6	20710993.9	16962997.8								9661730.9
2001/1/11	81894309.2	3027980.6	15045552	17268531.4	14566652.1	24068309.5	9946237.5	21315651.1	19699673	22599685.8	8506308	12138900.6	2819102.7	15585141.5	7386863.9	58594056	3453393.4	8223494.3	11423160.4	12566814.2	8162081	11828796.7	5772672.9	10496963.8		7847078.8	13866596.1	9982830.2	18136726.6	16699813.4								8549018
2001/1/12	25263158.9	3797726	7773275.9	18221472.7	9102635.7	12614737	6120428.2	56261063.5	13812855.4	17671925.9	6773461.5	14004214.9	3814907.6	8985162.5	22150075.3	93935479.5	2020671.4	10083523.7	15568948.7	7855549	4886097.8	7544817.1	8617495.3	26256799.4		18232978.7	11889578	5802775.8	12250821.4	12068803.5								5874889.6
2001/1/15	22777727	5139047.3	7374309.8	28877114.2	9207866.4	11719003.6	9015923.8	53382057.7	17969952.4	17829933.7	N/A	17199000.9	12261676.8	9956336.2	10857684.9	79601787.4	2184938	6286181.9	8329778.9	36654750.7	8121007.9	15448835.1	8812130	70938976.1		13886990.4	11147460.8	11777825.8	15119096.2	12862849.4								10263239.9
2001/1/16	23238524.6	3417225.7	8870546.8	19408909	5175806.6	7965247.6	5397645.1	46792855.7	23257509.7	10539039.8	5361445.7	10886672.6	5947688.1	6566683.9	4824873	62536767.3	1846838.8	7473977.1	6043723	36171827	7462374.6	8993011	4554510.4	19018315		10670468.1	7330438.6	6807908.5	9138951.4	8651062.8								5938214
2001/1/17	27894135.9	2434719.6	4497511.9	10440436	3871417	6989658.6	3852317.2	21631246.2	14406465.7	6039259.6	5008410	4167345.1	1733892	4526361.1	4326417.2	30026466.9	1651933.4	16438420.9	4673319.9	16344807.3	11061260.3	9439647.8	2481926.1	19921298.3		6623035.6	5029304.7	5618980.4	4277180	5912799								4241355.8
2001/1/18	18726262.6	2622816.4	5452302.1	13815392.5	5630350.3	7452706.1	4732105.7	35598144.7	11783208.6	7377523.1	5297596.7	5203261.4	1444268	4656901.4	10846760.7	42800677.2	938584.8	11539657	4754381	11276314.6	11782088	5739795.5	3059535.5	10069072.4		6056130.8	6199609.9	4118460.5	8332589	4737786.1								4301566.8
2001/1/19	36052140.6	6717410.4	8780788.6	11036121.6	5021184.2	6724342.4	4120933.2	35731986.4	15168834.4	11908577.7	4699082.6	7133000.2	5569499.1	9095017.8	7415739.6	47928444.2	1747118.7	6996256.6	7255989.5	11192602.5	12197423.2	7244059.9	4041676.4	15090913.9		7360449	6623727.7	5940444.2	5386216.3	6609777.2								4305050.4
2001/2/5	20148164.5	3562625	6385293.8	12467304.6	3687888.2	5424191.2	3639390	193415678.3	31084730.3	7699297.2	7208024.7	5225846.9	6684352.5	8933151.8	3369650.3	31725363.2	2807387.3	4949585	5603119.3	18786230.4	4536751.4	3989513.6	2593683	9736460.5		13768718.3	4197217.1	7300416	7527338	8945244								5277499.4
2001/2/6	19874390.5	2399437.5	5022336.1	14100091.7	4392499.2	16988831.6	3923837	91024121.8	15343275.7	7827725.1	6038441.9	6429465.4	3820291.5	8659485	3875362.1	24169450.1	1827329	3414632	7155976.9	9838240.9	5454985	5739813.5	3988830	6829695.7		6492664	4498735.8	5211737.8	6468961.6	6911854.3								6715101.1
2001/2/7	9425527.7	3635768.7	2875038.6	5076474.9	2848359.9	7033559.6	2739479.5	11865639.8	7979399.5	3804651.8	2411573	3680094	8934137.3	3855072	2488218.4	11987381.6	901406.6	1411479.2	3370284.1	4624046.3	3250302.8	3298103	1983327.5	4064433.9		4344440.5	3008890.2	3373020.1	3172435.5	7258230								3518353
2001/2/8	11783235.6	4104141.7	4961669.7	10234153.4	3893300.5	8075165	4061955.4	24666745.5	12904972.9	6470053.6	5354893.2	8947248.7	14706128	7822369.9	2486019.5	30433483.2	2011138	3805664	11153274.6	6286926.9	4557502.3	9210767.7	3952745	6684509.5		3401488.2	5277638.7	3262850	5596693	14407093.7								3816392.5
2001/2/9	11710415	8707410.3	4198263.8	8224507.1	3901344.7	8045711.4	3876489.8	29428050.3	47951860.3	3698260.3	2289037.5	8413971.4	4270580.8	5741788	3769845.7	18057487.6	2215984.8	2455177.2	4367130.7	4441798.1	3589342.1	8044992	3298622.5	7144484.5		4416216.2	4624023.4	1616471.1	5777581.6	10437775.4								3981584.3
2001/2/12	10811611.1	4261211.4	3679594	6919868	4251179.6	7288365.1	3749151.8	16246848.8	10790090.2	5652786.5	2247137.4	4449724.4	3458045.1	2894039.1	3239211.3	12240629.4	3255656.2	1283422.4	4075215	4509466.5	3460172.1	4147987.1	3624852.8	5056649.4		5815147.8	3851404.6	2630616.8	5125889.9	7329002.7								3165136.3
2001/2/13	8643965.1	4732648.9	3463823.5	4773494.2	1706627.7	7664064.4	1835400.5	15169363	6342128	4703227.2	2605363.4	2919910.8	7794620.8	2880107.5	N/A	8125286.1	6023196.5	941015.3	2087264.5	4601496.8	2465088.1	3638782.8	5338066.8	3481964.5		4453589.9	2403570.3	2316854.7	3095110.2	3539864								1360792.8
2001/2/14	6417680.3	9337336.7	3742627.7	4403737.3	1622421.7	11838566.2	1965417.5	24425623.5	5218317.7	2357934.6	1525476.3	1184431.3	7794447.8	1908885.5	N/A	4454652.4	2642518.4	1501521.7	2173773	4675490.1	1899961.4	4638919.2	2761341.9	2195435.8		1631326.1	1880302.4	1250998	3273043	2525738.8								1186209.9
2001/2/15	8160672.8	6085325.3	2732627.4	5982828.2	2589856.5	6285369.6	2604099	23664122.2	9693734.6	3399083	2055517.9	2334354	7164954.9	3079651.6	1814528.5	6981653.7	2833487.4	2132416.6	2488142.3	4771892.1	4401570.7	3844626.4	1883263.6	2313193.9		1968207.7	2259646.6	921437.4	2303509.1	2577271								1951784
2001/2/16	12721638.4	3339948.5	4886056.7	16798951.9	2993243.7	6391446.9	3484498.1	46439832.7	6321565	4455538.9	7965384.5	4008701.4	1119930	3468384.1	3634754.8	10504568.7	10972261.1	1654725	3735432.4	5567650.5	5249952.7	1813659.2	2984766.2	4776829.9		6436309.6	5437379.1	7328437.2	4549690	5398724.4								1848904.6
2001/2/19	12160435	1847149.8	3204581.1	11832546.1	2212015	24083480.7	2200493.1	7727669.8	6828724.6	2518668.8	5524015	3119723.3	4900102.9	2827404.4	2524942.5	7535106.7	3224915	1334970.8	1940186.2	3307559.5	3420945.6	2695045.2	3299722.4	3762281.9		1940986	2525351.3	2925332.5	2729689	2876800								1382634.4
2001/2/20	15166083.6	2434196.1	4072644.4	8754399.2	3550291.9	10226057.2	2183090.4	9111689.4	13365828.8	4345211.9	4037308.4	3263014.1	6666075.5	8864655	7943017.2	12173266.5	1834851.9	1392951.2	2575812.2	3318123.4	6487294.6	6087514.4	2170559.9	3816413.7		2337219	2900957.3	3284449	4369633.6	4094340.7								2646763.8
2001/2/21	17585781	6527592.2	7871233.2	10711746	7135026.8	7530378.9	4553968	30955070.8	55497036.2	9343058	8361229.3	4457990	4704543	9666767.3	4496257.9	15413790.2	2202896.1	2780340.9	3653193.3	5587875.2	8111858.1	4430796.9	5548117.8	5111273.1		8723959.3	8467970	3017375.4	7917119.4	7116624								4886770
2001/2/22	8244243.2	3056657.9	7766448.3	6056617.4	3619879	3066983.5	2663076.7	36102867.6	61118920.4	4175067.1	4257330.9	2397614.9	10513216.1	5737096.3	1557746	12437548.7	1503380.8	1756658	7367498.2	3324633.1	12570139.5	2011046	4000910	2557834.5		3704275.1	6501192.3	1614075.3	5480352.6	11850585								5510285
2001/2/23	8377536.9	3402612.8	6528680.9	7992168.5	5476914.2	3611759.7	3038326.6	151305083.6	32364487.2	4667266.3	12514255.7	1743803.5	5358836	4277965	2070436.2	19988783.5	893534.4	1168268.2	3307834.8	3496862.2	3800213.5	2397151.2	1618173.4	3216148.6		2498954.2	5659531.9	2145696	6968795.7	5087540.1								4528992.5
2001/2/26	22584222.9	1387855.7	5100385.6	9171451.5	5219837.2	4311011.3	2528115.9	46118699.3	45141968.9	4487871.7	6765084.8	3333602.6	4559056.2	9835227.2	1931791	10854713.8	3321159.6	2360441.8	6038648.3	2627452.4	5699629	2617941.5	3055826.8	2604593.9		2634993	3974844.2	5694832	3992740.7	9882899								2711272.2
2001/2/27	9408943.3	4372025.2	5187628.8	12271814.5	3892633.1	4153563.7	5083778.2	17475699.2	65088056.5	3156324.4	5921070.2	2550340.2	4280477.2	6004518.3	1705829.2	6653980.5	1929455.6	2247582.4	9726826.1	2163470.6	5092788.8	2477654.4	2088088.2	2445307.3		2629496.4	3165717.3	6186511.3	3178914.9	4349975.4								2906028.8
2001/2/28	10157171.6	7684650.1	2749370.3	5310862.7	1812187.8	3474949.6	4269310.6	13212011	32639527.5	2743535.5	3223709.2	2250851.2	3651030.2	3208027.2	1334216	6684059	1728827.6	1918141.3	13422119.3	4392084.9	2420478.5	1872100.8	1736139.9	4822042		2282299.9	2346173.8	2029359	2986032.8	7206201.6								1475680
2001/3/1	12102944.8	5443262.3	6882443.1	5605562.6	2863646.7	4442524.5	3223412.5	37222365.6	18493302	3205474.5	3026898.9	1525641.5	3297105	3941250.3	1533371.6	10205366	3184479.6	1767073	44141791.5	5841139.2	3178493	11164196	5243189	3594229		3250576	2402153	1395435.4	3667931.2	5149913.5								1821423.4
2001/3/2	27919340.4	9444832	7349378.4	8932822.4	4688422.1	7966963.4	3715175.7	36003121.1	21913984.1	4152957.3	4212022.7	3208091.6	8189239.6	8715220.4	2391506.2	12744151.4	5422229	3011794.8	58033652.8	3823325.8	3482652.6	19480041.6	6792745.8	3836866.7		3763885.9	3586244.7	3869817.7	4711557.6	6219870.3								3340569
2001/3/5	17868389.7	25274824.8	5588786.6	6758692.5	3022733	3332102.2	2275989.5	35866977.6	17631070.7	4310189.8	3480520.1	3075838.5	8399710.4	6096523.3	1947997.7	9026755.6	3189449.6	5583222.6	30548796.3	3962376.9	3858330.5	5148935.5	5917700.8	2696947.2		2668368.2	6898039.6	2321995.5	3523465.9	5665983								3141005.5
2001/3/6	33706715.7	38929311.6	5223262.2	8417471.6	2838319.1	2255234.9	3403576.5	38695141.8	10480252.9	5155133.8	3475390.1	2355016.1	2477610	3240514.5	2106627.6	9257253.4	2504227.5	4510884.6	51770195	3298975.6	3660993.6	4991398.8	2216753.3	2665251.2		2103087.8	2925731.3	3740668.2	3213877.7	4527560.4								3280427.9
2001/3/7	59049404.4	42300142.5	4320437.6	7822860.9	3214086.8	4376846.7	4704312.3	9989882.6	12825583.9	3149757.8	3810018.3	2001730.9	5238889.9	5766105.8	2058790	18584408.3	4823836.6	6963173.2	48600839.5	3660738.1	4789918.2	3837600.9	2181469.8	3665232		2632119.1	2976028.4	1859730.8	3227497.9	4092339.9								5052168.5
2001/3/8	25788138.9	116577611.1	6144649.8	5266531.4	5275077	6522141.4	2650820.4	12208984.2	8634758.4	4091970.5	3252862.2	2850257.4	1934270.8	5635832.3	2484639.1	21925724.5	2397984.6	27466627.4	33029960.4	7072510.9	5511470.4	2291639.8	4013912.4	4370940.9		4138091.2	4154078.2	3852207.2	4550745.5	4676026.2								15287723.4
2001/3/9	27768541.2	41163018.8	9719316.8	8775384.5	4076118	5368919	2766537.9	7936097.2	15124277.3	8492412.1	3643190.3	4613939.8	3049175.9	7936203.4	2601459.2	62062520.6	2739768.9	44141142.9	11432232.9	5980702.4	9273451.9	4676862	4758578.6	9098079.8		2808743.1	5158818.4	2510780	3688988.3	6541081.7								4468400.1
2001/3/12	20565357.3	53644952.7	5083681.4	7386018.6	2965925.8	5900015.8	2504233.2	6809958.8	16354935.1	5090075.4	4133262.7	3478823.3	2237736.4	8694316	2562038	30044391	2042021.8	22372520.2	12976914.6	4572763.5	22402478.2	5523695	3698140.7	5869237		5562109.1	3513270.2	3852584.5	5829618.6	5433026.5								3065342.9
2001/3/13	16745946.5	26494108.4	5163438	7713383.6	3741085.4	6196879	2372526.5	13282183.3	9089871.8	4425121	4868868.7	3606166	1458994	3993701.9	1993810.4	10907521.7	1773507	9745967.6	11150320.7	5985869.4	7048564.6	6594902.1	3256689.5	6244832.2		3183407	4951798.3	2890051	3312795.2	9395813.8								3417869.2
2001/3/14	12754844.2	27537421.5	4253193.8	8553840.1	4668875.6	3472244.9	2484483.7	4794777.9	7814111.1	4559663	3436140.4	2396281.9	1391096.9	6707729.1	2453122.6	17315898.6	1702819.2	23725594.4	20386579.8	5044323.3	20238857.3	3908258.8	2111820.3	5957299.8		2932229.2	3592559.7	4264256.8	11186121.4	5749115.5								2531257.6
2001/3/15	62605975	25225210.6	7089445.9	17464823.9	3858318.3	10915692.4	4969869.7	47809815.8	40103419.6	5302681.6	4978732.5	3084421.3	1625393	20596626	4210528.2	17862995.3	3170873.4	14413993.4	18080248	10598878.8	14329490.8	7744991.2	3281991.2	7584962.9		3463269.9	6404477.3	3299201.3	4799766.5	6728979.4								3251056.3
2001/3/16	30952376.1	28479981.3	7141463.4	10892400.9	4927283	5129286.8	5377523	7643849.9	69701930.6	5138599.4	3901768.2	3116755.6	1291520.4	14790851.9	3298924.5	11898559.4	1004395	8597092.6	30239431.1	8210190.4	10821506.1	79479104.5	5764537.9	5446371.1		4435885.2	4990081.9	4875175.7	4984803.4	3988575.2								2573519.6
2001/3/19	57810967.2	65582100.4	8711784.8	14107515.7	6555755.1	11171077.3	4185782	7832182.5	35568127.5	11525165.5	4815939.6	4371276.2	4097048.6	7609269.8	12455754.1	11183759.3	1732912	7229380.3	8032016.5	7149925.9	10076005.2	199130421.2	4290644.2	5932205.4		3640628.5	5845873.2	6038688.8	6457718.4	10789546.3								6346675.6
2001/3/20	31280712.8	33594954.1	14538309.7	12105163.9	10482546.2	9553825.9	3925652.2	3047784.6	30204492.1	19339368.2	9725112.6	6377998.4	8249248.2	8885940.7	8951910.5	14485912.6	8370170.1	8798387	10378562.3	8491190.1	17084857.8	124403384.9	3767809.7	3998454.8		12391086.2	6733340.2	5543662.5	7908007.2	8126082.3								5163716.7
2001/3/21	31459742	35617664.3	10990471.2	10934523.7	6640230.3	6204596.4	4465098.6	19410263	39552813.2	18090540.1	4467284.4	3423024.2	2680474.2	9204228.7	6182070.2	20621558.5	2676414.8	9239915.4	11694280	6797301	20499877.2	64652162.5	4453548.8	7509121.4		13142112.6	9337804.9	7913527	7590078.5	6655835.6								5921112.4
2001/3/22	63344472.4	36236655.8	24550805.2	12961701.9	8841434	11782472.4	5119916.5	23752131.7	36472505.3	24403645.3	6672297	6250465.9	6204382.7	12185108.8	7863934.2	24128792.4	2606334.2	11989482.2	15201312.8	9699744.2	8690183.3	81737224	5979704.1	6781865.9		12137456.7	9579258.9	6179768.6	7365569.8	12860676.8								6637106
2001/3/23	100284656.7	50879706.2	14212943.5	16387851.2	7879166.7	9327990.6	5434572.8	10134731.2	46927714	112616425.8	7098991.1	7012250.4	3372260.8	15029958.2	8372340.8	22909510	6209129.2	9977171.4	17940715.5	12518757.7	10533331.4	51202839.5	8433230.4	7460473.6		12348241.6	8625952.2	5883358.8	10008775.8	14046585.8								8320748.7
2001/3/26	29556331.6	25683598.2	7789699.3	11932405	11919888.1	8560780.9	7927441.8	13969349	47289454.4	203121271.9	4204940.1	5626121.8	1611964	7308742	4433745.8	15972854.2	3417693.4	4484455.2	9561056.6	6240421.7	9151030.7	31846192.3	3941153.9	8200853.3		36513248.2	7693902.3	3559862.3	7167229.3	10171442.9								5555691.2
2001/3/27	29400404.4	20931441	8620569.6	9830317.2	8825958.7	7913802.6	17013144.5	19475860.4	N/A	120304855.3	4409731.3	5202718.1	3753363.7	9174817.9	4219414.7	21165727.8	2434142	11917922	10209458.6	6563778.1	5797305	21009316.3	5391172.5	7363347.4		30563756.5	10094497.2	6717566.6	6788990.8	10291520								6101489.8
2001/3/28	28853889.8	18246401.9	10864357.3	19368054.9	17832843.4	6983128.5	12133292.3	6955486	N/A	44170422.6	5737163.8	4970308.3	3283689.4	7779315.8	6704144.8	13406869.9	2383004.1	6067072.8	4097334.3	7557367.6	24505033.6	65329145.2	5718234.4	6564500.8		22613923.6	8139848.7	7701296.1	9348752.5	12958657								5602319.9
2001/3/29	28686700.3	34428291.5	9139488.1	11615422.5	6844218.4	8858342.9	16168123.1	8011167.2	N/A	38010289.6	7475469.2	4978930	7104197.4	14468706.4	5873133.9	56106346.2	3434240.7	4165354.4	7154435.4	7112238.9	8116959.2	30662562.3	7142837.1	7000191		14981860.6	9939195	8666122.6	7142992.4	9491762.1								7231679.5
2001/3/30	26594551.8	18874853.7	8805316.1	9546849.7	7337711.3	8403846.4	11830592	11437182.8	N/A	29142485.6	6457437.4	4421674.6	2332603.9	16927517.7	9587794.3	71457777.4	2794816.5	6165667.6	7721899.2	15520639.2	7676585.9	17843097.8	8030525.3	11293281.1		10070100.6	7774344.3	16012851.1	6569547.4	8254848.6								10383305.2
2001/4/2	28187013	19169772.4	35143839.2	14625647.4	8286947.3	12051114.6	12471580.9	29889887	68580003.8	31800745.3	7115827.6	6093355.8	4051327	12544224.4	6431242.3	40429886.3	5743337.8	7037471.2	16044217.3	8514639.7	10201598.5	19694015.6	6670195.5	8669861.2		18499026	9894933.6	11724147.4	11625767.7	8729164.9								11956894.5
2001/4/3	35151240.4	15548789.1	132236893.5	N/A	9344132.4	9697489.8	6307022.2	52675590.8	46107652.5	31147856.4	4166949.2	6563396.1	4066189.6	10622237.4	5009410	18352421	4575042.9	4712889.1	10853690.6	6943793	8358429	14848464.6	3662905	6852246.9		20539741.6	6479610.3	8391542.6	6282480.7	6557494.7								8769646.4
2001/4/4	26641469.7	16503702.2	40608169.5	10161257.1	6265350.3	7183025	11753808.2	18630072.1	35155235.6	32717543.7	4939092	6856295	4702504.5	10239873.7	5738672	23082480.1	5434870.9	6688485.2	10607345.4	7543173.3	7463462.8	17689823.6	6076253	8961524.7		16035093.3	8685167.5	5960319.1	27142879.1	11301781.3								8459268
2001/4/5	29729755.6	23983122.3	28343072	9127564.1	4529683.8	8862679.8	12854667.8	12561665.2	20256849.8	23196016.4	3992451.8	4241006.5	1658130.7	6151626.9	3600072.6	30158486.9	4750192.1	4665175.8	8891453	5027238.8	14950800.3	16584569.5	3689098.5	6141630.8		14339367.6	6268435.5	3174618.2	28544609.6	22690064.1								5658340.9
2001/4/6	20675186.6	13192345.6	14214299.3	7516436	4289999.2	3538576	7683300.5	N/A	30989238.7	15961769.4	3444705.5	3689884.6	3823256.4	7296194.8	4251205.6	42601291.2	5264434.4	5028909.2	43964612.9	5270563	30089165.5	10064851.9	3386355.1	5147398		29133689	5854361.3	4541274.3	18446919.1	38308880.7								6526574.1
2001/4/9	18786381.7	23232142.2	18892612.1	9820876.5	4973557.6	11599638	6192974.2	15768013.2	16065455.4	18864261.1	5154148.7	5891410.4	4663639.9	N/A	3361345.1	12435904.5	3404246	4862895.3	20961146.7	5157781.4	34442672.4	14981369	4351434.2	4048471.8		26870128.3	10183257.4	4977397.4	12717475.4	12184470.2								5292143.7
2001/4/10	13394908	27017588.4	12432090.4	14637159.2	16886996.2	7442080.7	25403083.4	21327590.2	14719040.4	10527745.6	8999267.3	3569088.8	2502895.6	7310067.6	5407747.3	14846102.6	2604256.1	3956801.6	9070741.1	8334811.6	11200080	25129979.1	2953831	4633327.9		45081844.6	7401981.8	7646098.7	9194063.5	8326022.6								13964089.4
2001/4/11	15853904.6	14766850.2	19438000.8	16558597.5	6944640.4	8868628.7	40252628.4	15402311.6	15632547.3	23531521.4	4972050	3141289.6	6252253.5	18862794.4	4501113.3	30504067.1	6952652.4	5988418	N/A	5009619.7	32792780.1	14152539	3650788.5	4609681.2		21717660.9	7481346.2	14680190.4	11034087.8	10425854.6								28463403.8
2001/4/12	37644076	N/A	59781502	16409268.9	6881077.5	7476087.5	12794553.4	86264393.3	23520439.8	14963336.2	5194929.1	5615383.8	5806555	9561300.2	4374169.9	20617056.7	3564118.8	4096221.4	35606325.5	6625368.5	20819547.9	28986745	4222760.3	7191035.8		20306384.2	46481321.7	9416075	10400221.9	68612000								8452409.6
2001/4/13	23424307.2	18425888.6	16779056.2	37045834	20070644.6	6080823.5	9592896.5	42897716.9	30068836.4	13776168.6	4995467.5	4238213.9	5223617.4	12959110.9	3113753.8	12704234.1	2955221.8	4183577	28701853.2	28363705.1	21534886.9	10624939.3	4159102.9	8209636.4		29739830.1	14165937.5	7044852	12547332.2	41874367.2								9238769.8
2001/4/16	42250461.7	32195600.2	109716506.7	77537848.2	47552172.7	18055650.7	16973363	58408666.2	66624196.3	25762370.5	6881043.4	11711370.9	3692239.3	13025869.9	26114393.8	36359414.8	5592947.2	7212454	24161401.9	15144758.7	26316613.9	18906641.3	8090128.8	14445495.1		41544788.6	42469629.5	9988232.6	15137962.9	24584915.9								7059711.1
2001/4/17	26173202.8	11672268.9	213695293.5	24192549.9	16173472.5	13677423.6	16440754	33924629.9	42533114.5	16305124.6	6925606.3	13228889.3	4871800.7	16505789.4	52028713.2	31184438.8	4496498.4	7446921.6	17803514.9	14120762.2	35085914.8	20013482.9	5739046.7	25362416.8		46983623.3	22196079.5	6069792	13601194.7	18717994.4								9147533.7
2001/4/18	27779030	6120105.8	63269412.9	21542314.6	9737918.6	42136886.6	7601978.8	32344991	85795899.2	19357212.7	6251520.2	7794997.2	2930120.3	11795741.1	156287894.2	28920940.3	9014869.4	4691611.7	10709637.4	10501654.5	26582879.9	13569863.1	8621512.2	N/A		43462736	17356436.1	7948459.9	13801019.9	123128045.7								12969687
2001/4/19	27027822.3	7091022.6	68729802.4	23047417	10472923.5	17626089	8578603.2	21197121.9	69801818.6	13467908.7	7847954.6	5253990.9	5428337.1	10574303.4	66034950.4	27230964.8	14309894	6631387.9	21932649.9	8523857.2	16597158.2	10537260	15220234.4	8454351.4		46398840.5	15472010	8195514.1	11357265.4	38718115.2								N/A
2001/4/20	38195155.1	12360022.3	41026872.2	73485714.9	10549685.9	14350790.3	8068569.3	17290377.4	41397829	17337011	11805137.5	7295859.4	20852304.6	12197815.1	54313565.1	26446778.8	5741323.8	5645579.4	12109805.1	11437588.2	14331811.5	27755530.3	7334480.6	10931172.9		195104998.4	12075232.4	12281271.2	14415722.5	20569517.6								21801425.3
2001/4/23	22446404.4	7953762.3	26958890.3	19739431.5	7777013.1	11697685.4	12139485.8	17584407.1	N/A	16783636.1	7977148.2	5412371.1	29620788.4	12287637.7	37986380.6	17023405.7	4402813	4316575.4	6302926.1	8999860.6	6327099.2	19602097.6	5200230	6242420.4		110453858.8	8520145.5	7412147.9	9601131.4	17014770.8								48659645.6
2001/4/24	18802000	11102000	17045000	12419000	6376000	10963000	5216000	17333000	13960000	10349000	8317000	7357000	28056000	5531000	29496000	14617000	21483000	3062000	9795000	4424000	7024000	13877000	6253000	5152000		84353000	N/A	9245000	4741000	10816000								56551000
2001/4/25	30806633	10035488.5	27552241.8	19726393.2	7822763.8	12180598	9130148.2	18516277.6	54132518.8	13394700.8	6679185.6	N/A	N/A	8786291.8	21327926.3	29034281.1	41574437.9	9856757	7493767.5	7484092.3	8909397.2	9914845.3	13902121.1	14555540.3		55680073.1	7642004.8	6154587	11317938.6	17112126.3								64254897.6
2001/4/26	17566311.1	8848288.3	20552641.4	12547571.2	5794065.9	8758861.8	7275372.4	13213853.3	15101287.2	9254530.7	4439075.8	5857513.7	5965503	5150254.5	16403296.6	38574618.1	11319896.2	4110017.5	6080663	4861659.1	N/A	7034839.8	4526865.3	10143576.7		41586060.8	7242778.3	4232060.5	8016653	11613509.3								19845455.4
2001/4/27	17585600.8	5801327.1	10460618	9122909.4	5946403.2	4995979	6850548.6	11419578.9	21230024.2	7128456.4	5064339.3	3975697.5	6099652.2	5035828.3	N/A	53853637.1	5680869.8	N/A	5333662.6	3746115.6	6119621.8	4258298.3	3626949.2	26898182.6		22378613.6	5766202.8	N/A	6551627.4	7910762.8								10335762.6
2001/4/30	21590000	5347000	8787000	7073000	3108000	6196000	4219000	7499000	21632000	5303000	6313000	29189000	4544000	5756000	N/A	6597000	5454000	1754000	5259000	2716000	10364000	4408000	3953000	17707000		23385000	3900000	5380000	5100028.3	5649000								6089000
2001/5/8	8316366.4	6620224.4	6440518.3	6786218.5	3677212.9	4542119.4	4515680.1	9024056.1	18728255.3	5844798	4377281.7	6802496.9	5469951.8	3578600.4	N/A	12663546	6059677	2270716	19877637	2095549.6	4372782	3244411.2	1931041.8	22326318		16354569.6	4199488.8	3124430.5	5100028.3	6426000.3								4414664.3
2001/5/9	9414730.4	15195507.6	10835822.7	6073770.8	3034787.4	11469991.2	4789819.3	8001550.5	15035767.1	4881276.4	4377816	5971603.2	10663641.2	4497164.3	N/A	12204471.5	4294742.6	3096751.5	3863016.6	3076600.6	6325629.8	5894853.9	3185153.6	10553720.1		17842270.6	4898659.3	3667828.3	5767858	5512769.4								5212752.8
2001/5/10	9133000	19498000	11332000	7151000	3781000	N/A	5657000	10292000	12188000	5744000	4238000	5261000	9486000	5228000	N/A	13336000	7163000	2949000	4702000	3441000	6063000	4918000	3381000	17159000		15365000	4413000	5367000	N/A	5264000								4670000
2001/5/11	10210935.2	25004845.8	9204430.8	7003676	3248845.2	8577647.6	6046936.2	7315611.2	12947924.7	3895819.5	11215143.2	6064780.1	4596751	4334241.8	20326097.9	10589954.7	N/A	2973450.2	5228347.7	2957717	6527249	2964181.5	3112906.4	12938573.8		10003672.7	5777459.4	4464765.1	6583807	30186605.6								7682997.9
2001/5/14	16576034.8	12912746.9	9568709	8677286.7	N/A	9296340.5	6103652	13663482.2	14333625.7	7363200.2	20831082.8	10537438.6	5989043.1	9323548.9	18394590.4	18255701.6	7129711.8	11150518.3	18951508.4	5544012.2	8616166.9	7678994.7	7286478.9	11009339.5		23618015.3	8250689.4	4945712.6	11119590.6	90651876.8								9271909.5
2001/5/15	19679446.2	11715983.9	11724379.5	8290778.9	N/A	52055608.4	7177541.6	14037586.7	17252216.5	7426684.7	10877959.2	13489843.4	7517837.6	8050036.9	50643419.3	21456113.1	6299087.8	6432543.8	13726774.9	6471043	5980916.2	14128056.2	7535924.1	11523283		14958564.1	6248943.4	11168071.8	8156077.2	224399062.1								14212383.6
2001/5/16	18658653.7	10205262.9	11919942.3	10345806.4	7171706.5	22836667.4	N/A	27589005.4	14893796.5	7350573.5	16805238	4863551.3	22334428.1	13584272.6	26086192	14943119.3	5011045.9	5558779.4	15946328	6773211.7	9358813.5	8836747	7651542.5	9307792		16454395.9	5843633.4	13833173.7	10050140.5	50596701.4								6196502.2
2001/5/17	14536554.5	9679904.5	13053427.1	9244361	6023988.7	16838039.4	3666560.7	32374312.9	14448244.2	8377760.5	9087860.7	7655267.4	42257266.4	12986243.5	14359565.8	25819035.8	8651592.6	9814708	5471604.8	6407762.5	9131571.1	8489625.1	16572749.8	11839962		14070209.3	6777865.5	16591028	11397160.4	54492140.9								8575192.8
2001/5/18	12783555.4	8527836.2	15039809.5	10228309	5202448.2	15022852.2	11743844.6	12084832.9	16597889.1	9850792.6	6498142.9	13651836.2	33939995.3	26372399.8	12328498.4	33402591.6	13725793.5	6618908.6	8624017.9	5673376.2	10293917.3	7821596	9718596.5	10612117		11875035.2	7699550.9	13638108.2	10946614.2	107528559.4								6555887.4
2001/5/21	21512740.9	10329288.6	15145206.6	12736187.4	10583379.8	30032157.9	26200760.9	19822871.9	21728704.3	13590616.5	7415884.7	15616826.5	14547359.6	17340000.1	18021819.7	19928789.3	26924216.3	15585903.2	10165343.5	7889249.6	5036299.2	15394212.2	14374690.4	24752546.6		19684639.1	10717095	13791637.9	21657607.9	94638957								12890991.7
2001/5/22	18060920.4	5746905.7	14058741.3	8329032.2	9559674.8	25514221.7	7348597.4	20473382.5	32039910.3	6865207.1	7330346.3	6428657.1	7698792.1	28774927.4	10590842.7	13472914.8	9082609.7	25012154.6	5864011.5	7137981.6	7995643.4	7645878.8	6331371.2	11835914		13281246.7	6785558	17165243.6	10033786.8	73782326.4								6103334
2001/5/23	19424414.4	8420830.6	16493490	10144502.7	7738254.3	19831825.6	6921773.3	17235154.4	23042463.5	9055397.8	6438539.8	12507150.8	24828366.4	13255254.2	15470881	12144154.4	30009144.4	13532314.2	6289501.2	7450536.7	6959693.8	8204363.5	7245323	10332081.6		15306408.2	17101517.7	10657737.5	9596912.1	45784749.4								N/A
2001/5/24	17762379.8	5916196	14047201.4	9512778	6435661	12399183.9	4214424.9	21002119.9	17007975	6682967.4	5229577.5	5806606.1	40845494	5411573.4	12370507.9	20326546.5	38355297.6	8895909	4905210.8	5349148.7	9356129.7	6574245.8	6844454.7	8598478.8		14750208.8	68420872.3	7811083.2	6748512.3	16526808.9								3814104.7
2001/5/25	N/A	5344063.4	N/A	6891899	7776151.4	16090375.6	4290396.8	19128469.8	27964096.5	7126487.5	7479051.1	4670986.4	33966185.4	10834699.2	6979002.3	11810134.4	16140185.4	6688862	6092275.2	6742151.3	7323672.5	6812341.5	5588817.7	8453356.2		8380781.8	11314343.6	6688132	12842893.6	23957419.7								11230916.4
2001/5/28	31074717.2	7350738	10174448	8537703.5	6341471.6	10521099.7	4473575.6	16154507	30927928.1	12320021.6	30458954.7	9315136.4	32608871.3	11993207.9	15755856.2	15388947.9	12630752.8	14423587.6	9379502.6	7553274.8	8451055.1	6680338.9	13319150.5	8351133.2		N/A	6816739.7	8020834.4	11831783.8	10626798.8								13641982.3
2001/5/29	14094821.1	8948043.1	8906838.1	7540929.4	5617935.5	8956531.7	3604544.2	14728824.5	12151824.5	8023226.4	40951037.5	N/A	23872037.5	7549212.2	6688591.1	20870351.8	15811802.3	9243374.9	6267561	5694057.2	10068045.7	4346888.8	8524200.8	7857935		10676602.5	5325402.9	5486883.6	7829847.2	10156824.9								5162678.5
2001/5/30	13049400.2	8556068.4	9056809.5	6980027	3616059.8	12406789.2	4796692.7	29608052.3	21490969.1	5816432.2	16151055.9	6881949.3	20770546.3	7457305.2	11830206.6	10564163.7	9338336	14638095.2	7726695.3	4116918.4	8985447.1	6286390.9	9772570	8883743.6		8635729.2	5778202	23913755.3	20341057.9	22195284.3								5284576.7
2001/5/31	21122366.7	13650518.6	15525286.8	7046489.1	5351850.7	10928653.3	4105071.4	18760386.2	12052891.7	7482812	43213633.5	9694394.3	23934689.8	8681294.7	6679019.9	17573005	12590897.5	20985822.8	8697119	19416482.6	9281339.8	8524068.5	9293264	7258033.5		13440459.4	6451986.4	19514799.7	15142991	16894440.7								6241880
2001/6/1	24701064.7	54834335.6	8576552.2	9275358.3	6580882.1	11794985.7	4835357.2	13299371.3	16214234.4	8897566.1	27398525.9	8731117.1	11712088.8	12824816.8	3436200.2	17922036.8	5849971.9	11663515.8	19925271.5	16722390	10316273.3	19987509.8	10023889.9	8867503.5		14144901	7633979.4	11250308.3	13381742.6	46084110.9								5831867.2
2001/6/4	17688122.5	42530998.6	9769314.5	24418764.1	8097348.2	19174510.8	7642854	11003537.9	21927879.1	15424309.9	32424150.7	13967315.8	20259187.8	22729443.5	9896220.6	12994753.4	11774649.8	9105357.4	13954935.5	25645247.6	10797191.9	33866473.9	17255058.4	9009510.3		7973521.9	9267182.2	14926600.2	21881710.3	57105381.6								7973896.1
2001/6/5	31107485.4	17814198.8	13640560.1	15918369.4	8744682.8	12411085.2	6091161.6	11636669.6	25245755.8	17757656.8	27200197.8	17209795.1	20700190.6	13211435.2	6785550.8	13997908.4	7234747.7	22710680.7	16148221.4	12245736.9	9417714.7	16602975.7	10251673.9	7275428.7		19143644.4	7232070.7	16165881.2	69106688.8	53166156.5								7968110.4
2001/6/6	35905245.2	15849506	8003898.8	40182938.8	8408290.5	13667801.3	22276282.2	17322787.7	90990004.3	39098558	27876594.3	19898575.9	11750634.4	35598297.6	4729300.9	28510003.2	9161042.6	15086434.7	6217840.8	11328886.8	N/A	10268713.7	26370361.2	9178252.5		18784333.1	12264691.4	155634372	154542993.2	118264920.3								17057119.9
2001/6/7	16394905.1	13787220.8	9165528	40245243.1	7704520.4	23686851.9	7336583	18480708.1	30534785.7	15376285.7	64941991.4	39096199	9351119.4	13888920.8	15969641.5	22534861	5180866	8368211.4	9127930.5	10945848.7	8288968.6	10655246.7	13706588.2	19191982.1		15208498.8	7357830	93082325.2	48660662.1	38132263.3								8708484.2
2001/6/8	64956463.2	9986389.4	7756576.5	74630174.2	5507789.6	10816694.6	5482183.8	10672846.4	43597774.2	90589254.6	23209095.3	13405690.2	10296621.6	10071078.5	8220252.2	29017804.7	9445370.1	10878490.2	3346961.5	6231325.4	7410739	9043588.4	14092710.3	17858070.3		10238335.7	6235673.5	56361589.1	49528159.5	72140368.2								6090597.5
2001/6/11	33518295.9	13097954.6	7786006.1	54266386.6	11034846.1	14538581.4	8152601.8	30257670.9	21846502.7	45656578.6	N/A	12106352.8	10943152.6	11099717.6	11375663.3	16226253.7	N/A	6273290.8	10767191.9	7102578.6	15303836.4	N/A	15744033	37390945.1		13350551.9	7611974.9	88875505.5	108599881.9	N/A								21466438.2
2001/6/12	18872382.7	12422766.3	10645066.5	49439700.5	15996266	23316880.6	10955185.4	21675194.1	14279523.6	25425428.7	29020220.1	10874551.6	17297157.1	8302374	11058313.1	10267655.1	7627032.3	6614081.5	6997505.9	6403264.8	5706391.4	9169533.9	9081559.9	13417926.1		6719297.4	7109901.4	52461458.7	49286643.8	75281124.8								10974318.1
2001/6/13	41915663	12429500	11777213.4	47827176	22153785.2	18231534.5	17518260.9	25233282.2	24204411	48536405.6	26456450.8	10179961.3	23331350.7	12874743.6	11556526.9	26827158.2	5551834.3	6123167	41756878.8	33011487.1	60580765.7	21089565.4	10452333.4	11767306.2		21865120.9	16041550	55792193.4	75984904	104257480.6								22433585.4
2001/6/14	91625297.4	12970501.2	15472920.6	44649949.6	31749002.5	18849276.5	28868158.8	21636771.5	36237959.4	94665434.1	21549222.1	10657717	35899428	13663136.4	5352034.8	71401734.9	9423307.9	5177649.6	28210039.4	40908062.2	42784740	14694017.2	21218412.5	17984121.7		17994190.2	24116381.9	46972405	66591430.5	72325853.1								16948572.5
2001/6/15	23636854.4	6581913.4	18836811.3	32421692.7	113559060.6	12186525.9	8865461.1	8584104.2	10725340.1	25460325.5	13752682.5	7856224.9	34196509.3	9616552.9	3980818.6	14436753.4	5398189.4	6009580.6	11471601.8	18582224.8	9346730.8	8237255.2	11687652	10158017.4		12613738.4	7830104.4	34540639.4	23416231.7	35558106.4								7374309.2
2001/6/18	23375178.2	15099796.7	20676183.1	175989658.6	25620032	17456257.4	8853924.5	13196717.2	13491444.6	22127576.3	14708656.4	13282815.4	22098863.9	12224310.6	17782435.2	22890211.5	5296029.8	7030753.2	13606453.3	32665786.4	12800949.9	11351076.9	13186504.2	8654052.6		12718473.8	9183895.4	26304094	30657701.7	28582073.4								9999227.7
2001/6/19	12520821.6	8030343.4	9766471.5	147781984.7	8412124.9	7757301	4595475.3	12017566.6	23547615.3	13766167.8	11953468.6	4674800.8	13847046.4	5250827.5	N/A	9018338.5	3286796.4	3582687.1	7373114.8	8641183.7	5193745.9	8643934.7	7453540.2	5142813.6		9345297.2	6175852.7	12261399.8	15128272.5	14545980.4								6047485.1
2001/6/20	15805190.3	4370393.7	6859128.8	65813467.2	8757497.8	9982305.3	N/A	16197660.8	20606238.9	7926824.8	5793778.5	5561941	9269942.8	5318249.2	N/A	7817066.6	5899032.4	4095759	7137028.1	6692262.8	4076576.9	68781106.2	4406860.9	4886139		9842357.3	4842627.4	10529105	9563995.2	10733047.7								5501379.3
2001/6/21	12721212.7	10020862	4929391.3	37045705.8	10927819.6	6573637.9	5105847.9	27125286.4	19733804.9	10403305	4200314.8	5995677.7	11054417.4	4201418.5	N/A	8634771	N/A	3023897	10264068	5253913.5	5156318.8	31305256	5880491.7	4962771.7		6677596	3933073.9	15889209.2	13687829.7	21650355.5								4387630.6
2001/6/22	21430381.4	5996620.1	15138583.6	36512661.2	9002762.4	4088963.3	4576626.7	27516842.3	5882851.4	N/A	7834702.6	9759340.7	14452110.9	3546655.5	13324385.6	9772358.5	3823924.7	4167542.8	3524460.6	4989615.4	4401044.9	44094508.8	7122865.4	5489762		4699167.3	4507868	12474856.1	15494522.3	18450390.8								4559502.2
2001/6/25	12853828.4	6122855.3	23908822.6	47454932.4	19793205.5	9033005.2	4986792.6	14765832.5	13681377	12785522.9	7347481.7	9638429.2	23441092.9	10356527.1	8839810.8	10883566.9	7455330.6	3279786.5	13320221.9	7772245	8305391.1	33738363.3	8401488.9	9620051.5		9804594.8	5949663.2	13289617.4	19849573.4	19183280								6381599
2001/6/26	14057082.1	7646101.8	81556714.8	48613376.7	11775446.3	13136598.5	5171757.3	11500825.3	14242205.2	11655924	8529415.8	8190127.4	22219987.9	16826729.5	8314161.5	14207644.5	4029907.3	3107956.2	8493712	10894450.1	10876112.1	32623727.2	10345543.4	11569090.6		11967101.4	6235610.4	15722769.8	16750212.9	30897990.2								10690002.9
2001/6/27	13332602.6	11132337.7	18890522.3	35299180	11418268.8	10550181.1	4853593.8	6549303.5	18796352.3	14640964.9	11587216.7	6655543.6	21433816.8	11296462.3	8190837.9	10650976.6	2843178.4	3113124.5	6174765.6	7462769.8	6287662.2	62046417.9	8796305.2	6941393.2		11571362.3	10483545.7	25830185	13480067.8	26715661								6190370.6
2001/6/28	13608761	11633761.6	13231050.6	20959000.7	11164357.8	10177351.7	4322941.5	12061202.9	41422687.5	11257148.2	7048717.6	8016393.4	7810559.8	10289158.7	6633802.2	11644783.9	9273561.7	2458016.9	7357644.4	7813185.1	5089477.3	23195234.8	7931297	5594937.1		8448932.8	8138179.9	15818599	10636659.9	19336772.4								8733354.7
2001/6/29	10447407.6	5924126	7678540.1	19497319	7597404	20678508.9	5194276.7	11383372.7	10868413.3	8055203.7	8324188.1	6316096.4	2868504.9	25157020.1	5083032.8	7134601.9	12831228	5333629.7	8656963.9	4749780.4	7905841	16271404.3	3906707.7	5507161.2		10506215.2	4459579	9403977.8	7352851.9	16041887.3								6677518.6
2001/7/2	10915629.2	4464575.2	7011375	16482810.2	7633485.6	21836156.7	2698293	12740607.1	10410778.8	7623801.2	4977463	5270267.8	6034606	31540118.5	3618433	18454246.7	4716355	1839729.6	5804336.3	N/A	3643360.7	16192571.4	N/A	7100680		19674782.5	3415465.6	5795455.5	12323701.1	22234283.8								11634357.7
2001/7/3	7482579.7	6709326.6	6392965.4	10628072.2	4878119	19080723.1	2644480.9	6121419.8	5599202	5733608.1	3687338.4	3519899.6	7881807.8	13519060.4	1665362.5	15437166.1	2744869.9	2952724.6	4583717	5704876.9	3963146.2	11216786.6	5709783.8	4531479.6		7888092.5	3912412.5	6491173.2	8972750.2	12407178								10631997.8
2001/7/4	9351349.2	6159338.8	4921382.3	10380287.8	2974880.2	10907525.9	1975172	3466295.2	4805054	4848956.8	3102201.3	2079604.5	6659369	8492162.5	3536670.4	9569251.5	3744357.1	1567905	2344941	5382205.7	5819193.9	6870502.8	4108130.9	7037271.8		4879895.4	3906972	3199687	4701377.8	7790628.1								10498134.7
2001/7/5	8758485.6	7462929.1	6426217.9	18573380.7	6229012.4	16723280.9	3612103.3	3692675.7	11090040	8529019.1	3635088.9	5342349	3124511.4	8934946.2	3670936.2	12778658.1	3300728.7	3382926.8	2096889	4536605.9	3951066.2	15736981.9	5353565.2	7087406.5		5016130.5	5406652.2	6300959	7738755.2	14713224								7964100.8
2001/7/6	9632224.5	10217754	5928830.2	19162257.1	2850410.5	11336981.2	3818189.6	7038631.1	6210743.1	6303788.9	3607545.8	4152663.6	4828327	7193356.7	4017066	6961879.8	1646425.9	4376108.2	2346328.4	3344040.6	4561808.4	11926364.2	3285863.7	4343797.9		5227546.4	4948945.6	8980455.7	6442118.3	11089446.3								6828912.5
2001/7/9	16173217.2	5449474.3	5843130.8	13273149.2	3030160.9	16588272.8	1844512.7	6225764	8911626	5010791.1	4805594.6	3755905	7289597.8	6047863.6	3786856.3	6875026	7139565.7	2982500	9248477.6	3616636.4	2137185.1	7254982.3	2423850.7	3746837		5707914	4738801.8	6882038.7	5098988.1	11948904.2								2498007.7
2001/7/10	11482587.8	6273995.5	4364668.7	12607891	2100481.7	13316267.9	1839880	4973127.7	7430192.5	3762586.6	4019507	1768855.1	10520154.1	7479687.5	2104426.6	4599185	4643248.4	2543727.1	3556927.8	5480434.2	2386963.2	6586215.5	6489471.5	3788442.3		4901714.2	2689114.4	4902253	3834900.4	9003795.2								4196213.4
2001/7/11	15363448.8	7179296.7	6783141.2	12125572.1	2791531.5	10096410.8	2445470	21816111.9	5301359.4	5597354.9	5768275.5	2865338.5	15270923	4344512	7823091.8	8075748.2	2504697.9	1908639	5640662.2	4488978.2	3033892.5	5382645.6	4162789.4	2191898.7		5516743.1	20279741.3	4957077.5	4915221.4	5963520								6693524.9
2001/7/12	20034815.1	6546193.9	4039089.9	7643102.3	2412426	9003640.8	4154233.5	5305227.2	8561851.7	5108941.4	6016084.9	2962355.8	5214632	4194942.9	3490004.4	8907132.1	1538338.7	4434499	1361838.9	3473249.6	6275900.7	5058307.6	2567215.1	5018496.2		5625802.6	16571637.8	5488817.2	5176797	9917683.6								3889545.4
2001/7/13	7523955.4	5089985.6	7490168.4	5828863.5	3125785	6007561.3	3277576.1	3617619.2	14405537.4	2720668.8	3064662.4	1322207	8674456.8	3521984.1	3392560.4	4825339.8	1088257	6991533	3814266	4223577.1	2579130.8	4450228.6	2048473.3	1871252.3		4763222.5	5778759.4	12549396.8	2965337.4	7019772.3								2914486.3
2001/7/16	11971028.8	5806819.1	5611772.5	9202415.2	5957973.4	6692694.8	4747429	3668036.5	6087595.2	7563508.5	2708709	2732478.2	5452244.4	5530345.8	5159315	10680095.9	1644589.4	2058014.4	4279067.4	4376801	3844912.2	8342922.7	3606798.5	3505584.5		13007321.1	14521131.6	11888371.5	9017226.8	10238375.1								7003885.8
2001/7/17	10802829.6	6263062.7	5279191.2	9776703.4	3832561.4	5882951	2907671.1	3111126	23542075.6	6124289.1	4355077.3	4398732.9	7603510	3869937.2	N/A	5034682.6	2684236.3	3290050.3	1818807.9	4947597.2	5488141	6249487.6	4256256.2	9694182.1		6295877.5	12471446	5893749.1	6961455.6	7342010.8								21339296.8
2001/7/18	6132506.9	4261446.6	3044738.7	4033378.2	1812310.6	6777430.5	2091697.5	6898544.2	17010441.2	3029567.8	1971182.3	1336355.1	10148829.7	2512060	1820675.7	6076739.5	2062902	2624094.4	3318626.3	2549537.8	2340387.6	2933378.2	22758553.2	2930705.7		2933141.3	4126877.9	2727582.1	3485792.6	4746022.5								N/A
2001/7/19	5811785.9	4424047.1	3632830.6	5253607.9	2933572.8	2596717.3	1202715.1	6858426.4	8692348.2	3204759.2	2454098.4	1162486.5	2260614	2255719.3	1757004.9	4096666.5	1735029.9	2452668.8	1473440.8	2126819.4	5844769.3	2467218.1	8418570.4	2589100.2		4593792.8	3040029	2325051.1	2783340.7	3460855.8								11600431.7
2001/7/20	7603784.8	8866527.2	7831567.6	6527991.3	3445796.4	8102415.7	1954552.8	12962835.8	15154295.2	4748022.7	5416686.4	3212820.6	6240199.6	10278762.3	6206973.4	5843006.1	2389568.5	4935545.6	10337848.2	3602246.2	8405455.4	5332776.7	7162025.4	6208729.8		3482924	4797842.3	5951694.2	5902980.9	5981200.1								52101912
2001/7/23	5959546.2	6967864.5	6941726.5	7722187.3	2962599.1	7907880.4	3376014.7	9027187.1	13246346.4	4607820.4	3613068.8	2618684.6	6034085.7	6468441.2	11593874.2	5929182.9	2447596.5	6471201.3	2516437.8	3803867.3	3848921	4782491	8279184.3	2295375.6		4364693.2	6757315.6	7029163.8	8382429.1	7498429.5								28338568.2
2001/7/24	7780103.7	10519488.9	6511440.9	10053131.2	4371939.3	9550975.1	3590814.5	5992277.8	7808708.8	3964844.2	3706902.9	2346199.2	4374880	10155890.9	6255396.3	13244335	2446831	8519982	3418232	5035787.3	5490790	6992006.6	6386792.2	4181946.9		8333497.5	5361879.7	9772123.7	10172592.5	7488437.9								19066503.3
2001/7/25	9180058.5	5525890.7	4858959.6	7664184.4	3015323.6	6498315	4162070.3	10109589	7512436.1	3317656.6	3946966.1	1673016	2176930	5234556	3641339.3	4993613.1	443038	6150039.2	3015021.6	2711167.6	4808457.4	2645710.6	4188147.4	3281073.8		5166196.5	4112118.9	4271537	8159957.4	7582332								7922283.9
2001/7/26	12848599.7	4785317.7	9557261.1	7631777.1	3409798.9	4445492.1	3205542.8	10698517	11648809.4	5014247.6	6643563	2657467.1	1364581.5	4525808.6	3467240.2	5758235	2616271.4	3946464	3534571.9	4861024.3	6744874.2	6532820.9	4346050.5	2736551.7		7889489.7	5754772.4	4368182.4	8107474.6	5990315.7								7657515.9
2001/7/27	10966891.7	3442840.6	5989682.8	6303456.5	2958220	7992578.5	2620067.6	22762162	7098384.1	3718276.3	6795058	3400655.9	3951007	4574221.8	3077889.2	6998377.8	3557123.4	3384786.8	4045611.2	3945228.2	10102078.3	9355045.8	3175754	4524590.7		4877911.7	5769673.5	7986192.9	5907160.7	4049211.8								15551520.1
2001/7/30	17229678.5	7626242.8	13834586.1	17970684.3	6341824	9531329.4	5484607	18323615.7	17882694.6	7722089	8042135.8	4519507	5606446.8	7116115.4	5829860.7	14310774.8	5469621.8	10144538.9	5260786.7	7307158.6	8321610.5	11705997.1	5883518.9	7851536.2		7587291.2	12447589.2	9146839.3	12958318.8	11494331.1								17769994.6
2001/7/31	11639704.5	6938691	10969548	6943876.7	3983856.1	6673169.8	3752750.2	35918004.1	10079942.1	5614432.6	13008484.6	3908155	9236507.8	4184932.3	6455506.9	5777457.7	2971125.4	5628866.4	5917156	4894790.2	10590653.8	8288116.7	4750086.9	7402404.2		6675812.5	5793618.1	10642460	14971444.3	10091708.4								11836720.6
2001/8/1	11149768.2	4751521.5	9215517.1	9116735.2	3983222.2	7964656.9	3223921.7	20853422.6	9314363.2	4992617.8	5598683.6	3513944.5	3302389.9	5048361.3	5007137.2	9660632.2	4564228.4	4923699.5	5215957.3	2538605.3	7152740.3	5375516.2	6413773	5006387.8		5243443.1	4877991.6	5064076.5	8780381.5	10935745.8								6451796.8
2001/8/2	8967644.1	4239006.6	7790907	7718107.2	3175355	5744553.4	2170762.9	27783592.9	9592907.8	3786055.9	4465316.7	2949971.5	3162003	5070016.6	2275393.8	5656998.5	1795671	3517151.4	2688567.2	3954804.3	3892608.5	4957636.4	5439152.2	3667486.2		5189593.6	3285955.4	7066835.1	6080849.9	7235735.4								5718677.7
2001/8/3	3770410.5	1718114.6	4318294.7	3671792.2	1377429.4	4207914.8	1284669.9	10169868.9	5325565.9	2011818.4	2990006.5	2757558.8	1407811	2173388.5	2176140.2	2790499.7	919488	1402570	1988977	1627157.1	2826602.9	2631142.6	1762059.2	1786205.5		2696642.1	1637385.3	2262917.3	2534078.4	4752827.7								3792437.5
2001/8/6	13540472	3415754.9	5576500.5	8033720.2	3626644.2	6875339.8	3285777	17649638	19052278.6	4750179.3	5622203.7	3227172	4077547.6	6026676.8	4737963.1	6622674.3	2165963.3	4058588.5	3723009.7	6361100.6	9311606.4	4872180	3282126.1	5915446.3		3474791.4	4104861	4754173.5	5577774.2	9691338.1								6272525.2
2001/8/7	8021117.4	3799335.9	3422367.4	10952284.8	3224462.9	5225260.8	3434646.8	23839175.3	19302110.5	3440210.1	3998800.3	2720875.2	2781312	2921911.9	3039561.9	5017754.9	1627408.4	2539001.8	6842986.2	3143684.9	10318349.9	5006040	3355528.4	7082430.3		3551778.2	3692363	2403399.2	3782401.5	6757844.9								4766758.1
2001/8/8	4017772.2	1334088.3	2327887.3	N/A	1894344	2077814	1741564.2	37301464.6	8653905.2	2780171.2	3036513.3	1563456.6	3005620	2376895.5	1179993.6	2801049.7	1653694.1	1391609	9619126.5	2260452.2	3600311.4	2820934.9	4022497.2	1387160.7		1441040	2194274	1835559.4	3460821.1	3515441								2136705.7
2001/8/9	4509820.7	2746853.3	2409962	6853827.5	2930152.3	4065690.9	2530638.6	67341731.9	7809766	2784710.2	1901072.6	2434156.9	4926234.1	2339232.1	1666941.3	3833316.8	1456694.4	4654192.3	16932307.3	2362060	5850564.5	4257271.1	4354912.4	6471030.8		2838461.6	3369402.1	1654060.6	3828721.9	4814034								2288888
2001/8/10	11251821.2	3042140.7	4281637.8	9014735.1	3189152.6	6398824.1	2859027.8	40975386.6	13791687.9	4813078.5	3838281.5	2174745.1	4366936	3391305	N/A	5101615.3	3601653	4329581.2	2631400.4	3108396.5	5041009.8	12615827.1	3972276.8	4544061.6		4704777.5	3151287.1	3416486.7	7671173.2	6644531.8								4872584.9
2001/8/13	5800273.1	2238587.8	4035945.4	6788122.2	1834206.6	2678938	1942163.9	19008601.6	4333029	5490001.4	1558939.5	3332837.6	4100825.3	2376860.3	4811943.4	10625454.6	2384539	2183743.7	3093022.6	2462895.8	2567207.5	7082467.5	3279837.6	2738627.4		3913784.2	4428888.7	3027469.3	8130831.7	3615032.6								4972475
2001/8/14	6876017.7	1887243.1	3356390.1	5286858.4	2003781.2	3309719.5	2401145	15341744	5692315	2696152.6	1959808.6	2062411.5	6115252.5	3113187.9	3509201.8	5197579.6	2223796.2	1956240.5	6501873.6	3176761.8	3629213.5	5307464.9	2617866	4082057.6		4823512.8	2931732.2	2335985.5	7962312.6	3856449.5								5208464.7
2001/8/15	3146413.1	13654206.3	2278872.6	3031291	1340614.5	9659032.7	1072002.8	14952418.4	3351118.5	1936721.1	1257021.4	1191609.2	13428581.9	1712818.8	2442920.8	3218648.4	668665	2285637	5202494.6	2144190.9	3358157.5	2502666.3	1798244.2	2090484.9		2486581.3	2123703.1	1736301.2	5345063.6	2954800.7								2022291.2
2001/8/16	20041351.7	2594629.7	3888744.5	3209116.8	1985641.2	4218712.6	1706651.9	16080822.8	3633203.4	2018383	2283202.4	1302078.1	16507950.8	3768226	1505714.5	3607393.4	834186	2345033.3	1510580.8	1919400.9	2522636	3857499.1	1543459.2	3302708.2		3165139.1	2668115.7	1417460.8	1620562.4	7229992								4222199.8
2001/8/17	7437244.4	906020.1	1890562.9	4201736.7	844221.8	4527043.9	1155087.7	3469479.5	3689356.7	2957527.7	838659	913970.6	11007598.2	1664218	1468095.4	2890219.4	3868471.5	1963064	3514888.1	1257727.1	2387840.7	2593372.7	7589062.4	2690047.4		1464784.3	1858148.8	2436234	1943035.4	3635792								6183415.9
2001/8/20	43547483	1065471.2	1926365	2773431.3	1077163.4	1599433.5	1325603.1	3268800.9	17620062	2144063.8	1427620	1090788	5775408.3	1288217.8	1542582.6	2586954	689341	4055509.6	2247797	1162670.4	3683836.3	4774231.4	1398475.2	1180995.8		1120039.1	1008363.3	8600959.5	1901452.4	2131253.5								2250667
2001/8/21	25844887.7	813612.4	2579901	2314472.8	1542078.5	2210627.9	1369727	4342657.2	6530667.2	1946221.8	1252324.5	977242.5	18866602.8	2341597.4	1505651.7	3842897.8	1041059	3755645.9	4901878.7	1240553.7	5968365.8	6710557.3	1362522.3	1324130		2049766.8	1353267.3	3345608.2	3021789.1	4567494.8								2411966
2001/8/22	17300394.9	1291081	3275737	3354761.9	2955388	2398035.4	1652242	5541696.4	4839074.5	2742145.1	3319395.6	1588935.7	12808249.6	3106899	N/A	5540389.4	1235376.7	4209123.6	1391974.1	2404362	6835647.5	10597848.1	3453910.5	3559298		1935660.7	1928874.4	5547845.6	2685165.2	4329759.5								5782302.2
2001/8/23	10696179.3	1447732.9	2375658.5	3272298.1	1782467.9	4662195	1426899.3	1557243.4	2417500.2	1824125.7	1633068.4	1569754	8102773.1	1847822.1	1582528.1	2645369.8	727006	2009310.3	2132951.9	2234215.6	10183134.6	3222228.8	1577589.7	2323735.1		1402644.9	1850598.7	2914330.3	1834042.3	4528265.3								2379558.3
2001/8/24	10496475.7	3035073.5	2111003.8	2795132.2	1920474.8	7631154	976285.4	2421914.6	5179133.2	1565312.6	3387332.2	1411207.9	15536014.6	1983926.8	984902.3	1636243.8	1159440.5	2467771.2	2469249.2	1963572	7696942.1	2458067	3228321.6	3001373		1451330.6	1863673.6	1989732.8	2044130.6	2265223								1741625.6
2001/8/27	10474937	2429991.6	4501575	6082775	3308235.1	5714183.8	2276523	5925437	4883576.8	6211874.7	4796045.8	3088331	14028978.7	4950660.7	3281753.4	4933175.5	2259452	9116827.2	3761318.4	3817798	10169681.4	4906398.5	3264268	4548175		7155985.5	4437665.5	4662600	6698072.3	8400109.5								4117098.5
2001/8/28	9026326.5	5974501.1	4296940.8	5197650.3	2075353.7	6908586.1	1819671.4	3979721	5485340.9	3752805.2	2341724.7	1757714.2	9058266.8	2721140.9	2135899.4	5003668.9	3289079.8	9034108	N/A	3340866.2	6743275.3	3758494	1876773.9	3894346.9		3183737.8	2786541	3294504.7	4409754.5	5304161.2								2595892.8
2001/8/29	6941367.1	1624002.9	3365270.2	3055687.4	900681	11046377.2	1326769	2986227.1	3151589	2167807.4	1943722.7	1006811	5487038.9	1382600.4	1915240.4	4301299.7	1835053.9	1666919.7	1595611.1	2341260.5	4885302.4	2442064.3	1190918.2	5676593.1		4664223	1641381.8	1320052.2	3131907.1	3833386.8								1800738.3
2001/8/30	4019130.4	1725700.9	1204384.4	2323187	1067762.8	1966869.2	930403.8	2373542.8	1730742.1	1500727.3	1211003.9	969889.8	1387717	1760335.8	1578085.6	1475477.6	572453.9	3388138.4	859755.3	1155465.5	1770704.9	4060605.5	490473.5	1298524		1150371.3	1643818	1012533.3	1319437.7	2465618.3								1471891.9
2001/8/31	3121836.6	343601.2	1195057	3326406.1	1933205.4	2115002	754518.7	26231530.4	3692251.1	3452006.8	912271.9	941510.7	2994029.4	1692060.2	5695242.8	966291.1	733901	1969568	1058182	956162.5	2526588.4	2709408.8	522240.2	661744.9		861918.2	1231626.2	1155966.1	1982404.3	2041955.6								1166877
2001/9/3	3677512.4	1491274	1356000	3923895.3	1252324.8	2119470.7	1362877.4	21648000	1944554.3	2352155.7	862716.1	770487	2876166.2	1055112.2	1712955.9	3790600.8	729085	6498036.8	1317826	2038894.6	5978231.3	3945582.3	955000	1356680.1		3020000	1431800.1	965578.6	1490363.9	2497481.4								1055439.3
2001/9/4	8999041.2	1785756.9	2888320.2	3666952.3	1342139.2	3096712	1451458.7	8303393.2	5287026.5	3176313.1	2415177	1039643.7	5914633	2094340.2	4617835.8	3495506.6	2455952.2	6432297.2	2941070	2359800	5630944.7	12546984	1058689.4	1972768.4		2017265.1	1756596.1	2483518.8	2399230.5	3714470.5								2314806.3
2001/9/5	15002178.6	1743124.1	5251536.1	4090810.4	1807442	2984410.7	1615133.2	9903719.2	4677847.2	4794210	2094778.6	1854979.6	3127675	2316067.7	6730397.3	6406579.8	1166514	3683238.7	1161557	2043824.8	7232639.5	8064378.2	1408727.8	1614127.2		2855133.4	1792581.9	1951252.3	3067404	5328555.5								2223900.9
2001/9/6	8928626.7	1753978	2240791.5	1908918.2	792844.8	2516710.1	798644.6	4945417.6	7026959.9	1424658.4	539021	940834.4	17929252.6	1777136.3	N/A	4041736.6	855603	3639482.7	869266	2001710.1	2317004.5	3188705.4	688262.4	792653.7		1040143.7	1316433	1725111.2	1922290.7	2715187.8								2291965.7
2001/9/7	10849272.1	1742013.4	3199180.3	3223041.7	1867710.3	4792874.6	1799469	16546504.8	3543444.1	3690838.6	1902860.9	1966171.5	18325620.2	3216358.7	3267258.9	4934299	2742543	5638214.6	2117726.6	3242059.7	7330867.8	5102185.4	1559900.2	2776869.3		3107378.1	1594657.8	3467665.9	3103427.1	3171889.3								2828923
2001/9/10	7708191.6	1874098.6	3573163.1	2724512.4	1997829.5	3998301.2	1820214.5	6565746.6	4166560	3476904.7	4222492.9	1445617.2	29972259.4	2593301.5	3869459.8	6740323.5	1596554	2779484.4	5038718.7	2227671.8	6345576	3142761	2412368.7	2484035.1		2512877.1	4001477.8	2202567.8	2710019.6	4347093.3								3685376.8
2001/9/11	9057259.6	1333444.4	4089372.3	2678045	1905264.9	4046983.6	1114243.8	1761795.5	5966395.3	2630129.5	4174421.3	1196436.4	44962810.4	1847201.9	2441670.4	9215763.8	1081058.2	2552052.6	1665848.8	1896801.3	11229841.4	3023925.2	1512658.1	2063354.9		1658016.6	3662816	2152493	2707245.2	4092926.7								2409703.1
2001/9/12	21342999.5	2851356.2	4284325.5	2710832	35231535.3	2835877.9	2239228.8	11780347.6	8620385.4	4987814.9	3245369.2	2747725.8	33692771.4	4283694	4489886.5	N/A	N/A	2770217.4	4066190.8	5162932.2	10289682.8	7532180	3571811	3746810.2		2912700.9	3804563.1	4504301.3	4617109.1	6055476.3								N/A
2001/9/13	4870147	654000.1	1460958.9	2160209	7231950.2	4489219.9	915864.2	1293314.6	2314344.5	1855054.7	1454571.5	976055.8	20748946	2407447	975681.7	6599796.8	1518763.7	3153960	584245.8	1740315	11062785.8	2735116	1241741	1669150.6		895151.7	2061698.5	1715350	1907957.6	2105392.5								1679008
2001/9/14	5122453.8	1465653.4	2728188	2584971.3	7116833.3	3545294.6	1666231	14343210	2882509.3	3332600.2	1451738	1410430.4	12072534.7	5785106.7	2663240.2	3221500.5	1986815.6	3953873.4	4236362	3234788.5	20160733	2933670.3	2984695	2906644.8		1216487.7	4044670	2423520.4	2397151.6	2789095								2462758
2001/9/17	7814710.6	2433736	4188284.2	5069397.4	4545443.8	N/A	N/A	10672502.8	7554388.6	3859119.3	3171379.4	2693002.7	15900733.2	6115934.5	3682589.2	3446066.5	1974273.6	4290723.3	3565930	4976613.9	15178701.9	3710857.3	2304030.8	N/A		2787535.2	2220805.7	1925365.7	N/A	7923734								3706299.2
2001/9/18	4708120.4	1284071.2	2054995.6	3386255.8	2145140.2	4369979.4	2437927.9	2739564.5	28380459.8	2304874.4	1503186.8	2043324.1	15281828.4	2103216.1	1309138.3	4003457.3	1557041	2791506.2	5992457	1880879.9	2885000.9	1973081.8	755530.5	1981636.1		3474559.2	1063679.5	1717018	4760708.6	3158361.2								1060634.9
2001/9/19	4097147	2592315	2771484.8	1753217	1743130.8	2414548.8	840414.9	3258070.6	24717597.1	2272818.3	1959590.8	1942420.6	15480556.6	1069395	1943840.2	3828681.8	1486566.6	1778142.2	10862786.2	1901516.7	2216865.8	1477217.6	1002581	1792487.2		2772643.6	1078828.2	1654186.3	1920292.5	2330030.6								2209426.5
2001/9/20	13761840.6	2579825	2580067.7	5127337.7	2116004	2287616.9	1357655.6	2332242.5	21795729.7	2227754.6	756663	1269044.8	8239728.6	2496943.1	1629482.4	1725308.2	556097.4	7986497.6	6966809	1959894.3	1407391.7	1737399	1477995.1	1115768		1809195.5	1552706	1225602.4	3154981.4	2796625.1								1503309
2001/9/21	9023153.4	1686257.3	1688389.2	2265882.8	1471698.4	1967534.3	760666	3370776	8703941.9	1119158.4	1434871.6	870043.2	10111368.6	1367692.5	1194917.6	2284493.3	2239355.5	4946131.8	5920682.8	1885149	6613393.7	2226622	2420285.9	848118.3		661334.3	1239750.1	1224681.7	1854498	2323998.8								1813129
2001/9/24	2002968.4	2073672.4	2044213	1054601.4	1984324.2	2870739.5	971277	5770822	N/A	1922723.5	2057010.1	949307	4477833	1796393.9	1760662.3	2768668.2	1760277.5	4937689.4	3753846	1258805.4	1973341	1359585	3075726	893639.8		1330310.8	857629.7	1024428.5	968051	2494593.9								907475
2001/9/25	2303999.3	2974663	1408344.9	1300273.6	2308575.4	1008766.5	513507.6	3187945.7	3742691.9	1291369.4	1015279	405482.5	5432438.6	1434947.2	918584	1928308.6	493147.1	1669977	1191317.3	700941	1955540	3243198.3	11224501.9	1309392.7		3013042.9	807042.9	1101433	3283118.3	1120058.2								884890.2
2001/9/26	3215199.1	1891682.4	2904963	1754066	2776190.2	2440793.4	1601345.7	9804888.9	3742486	2318155.7	2393292	966950.6	5665467	937799	2289808.5	2128433.3	778546.9	4351149.7	4485621.7	2564961.9	7577112.6	3742761.9	3519398.8	1561566.3		5577743.1	1923767.1	691689.1	1592143.8	1687780.1								2043284.1
2001/9/27	6514981.4	1926033.3	4340444	3492473.7	N/A	1760775.5	1075484.8	9111276.2	4848580.2	2250381.3	1713810.5	1146306	1943004.8	979332.4	3016281.6	2225984.1	1321983.4	2241819.2	1085907.4	1995921.6	8055508.9	2950915.2	2506537	1121607.4		2420537.8	1653872.8	2018635.2	2670192.8	2810416								1656142
2001/9/28	4909976.5	666229.8	1955413	1708829	2711946.2	1434874.6	1032322.4	19818841.8	2828186.6	2391904	925750.3	N/A	1630595	1955865.7	2278999.1	2522299	273126	551199.7	2643538.9	1860463.7	2147056	2497665.4	2805993.6	1334156.3		4067127.7	1150571.6	4124707.5	1998545.5	1803961.4								1632069.5
2001/10/8	3389660.1	877322	1760454	1576612.5	1341534	675744	712859	79092436.7	2181959.9	1984464.2	1335021.7	2295941	1533786	1277312	1910575.1	2848485	837744	634873	494516	1718810.5	2912525.9	2836363.4	1349886	1115915.2		1310577.6	1600009.2	1488928	2799478.2	3147965.5								1068427
2001/10/9	2222322.6	882396.5	3526379.6	1212993.4	1054943.1	1079952.7	925738.6	8293397.3	4265005.9	2135561.6	1105868.1	821500.1	5067963	2187469.3	N/A	2274905.7	533033.3	946937	7362748.5	1764024.2	1247536.9	1571842.8	1398085.8	2120458.4		1479615	1705716.5	1117015.5	1612275.4	2524654.2								785538
2001/10/10	9367308.7	1478190.3	2096934.2	2703202.6	1957196.1	2735991.6	1201603.7	5253810.9	6802853.6	1767738	2132650.2	1427442.4	3732741.5	3293230.4	1269542.6	4549569.1	716587.2	1081626.7	1842616.4	2069100.4	3772632.2	2486112.2	2552481.7	2263133.3		2772578.4	2156109.5	1896791.2	1923255.4	5111146.3								2055768
2001/10/11	10487749.4	1009101.1	3116820.1	2953408.8	2857654.8	2093800.4	2904287.7	2768236.5	8751452.8	2637412.2	1942286.5	2241325.7	6551793.2	2649762.6	3960211.1	3506383.5	1240882.4	5585340	3936125.8	2659330.8	5588196.6	2895248.4	2069630.1	2595722.7		5820164.1	1958064.9	2095049.3	2725877.9	5882923								1643276.4
2001/10/12	13366721	1889511.8	4776524.4	7189044.9	3276399.5	3505233.2	8892933.9	2609681.4	9364749.7	4103243.1	3135900.6	2793409.7	N/A	2431794	2838590.1	4620412.7	2220570.4	4260887.9	4240159.8	2850044.6	6125088.4	4752323.2	3290360.7	3222200.8		6817392.5	3626359.6	4009856	4319350.3	8392014.7								2265905.1
2001/10/15	4189270.3	1871931.6	3598876.4	3102488.8	1597783.8	1592746.7	4822674.3	1726294.8	24328118.3	2113039.8	949373.8	1308481.4	6013795	1086251	1225567.2	2669567.8	682519.7	1437348.6	1223667.5	1644355	8281659.3	2189443.3	1693933.6	944876.4		3574463.2	2569783.4	1307514.3	4945398.4	4144438.8								1299618.8
2001/10/16	3485495	1518093.6	1547479.2	1964641.9	1632135.7	806279	2251800	762377	15555609	1141474.3	705111	682665	4112828.3	1308227	N/A	1678123.7	1305432.5	472260	1890560	1246950	2833661	1437241	696103	1122166.4		2445702.7	752972.6	823071.1	N/A	2144851.8								1155812.5
2001/10/17	3061800.1	256513.7	1692841.3	1339337.9	1049036.8	690609.8	1008488	460083.6	2225883.4	1276610	632454.3	671166.9	3930174.3	1093577.2	994638.8	3219703.6	452484.9	322047.8	1494571.5	982632.5	3420135.9	1585474.1	797677.4	998851.7		1553397.7	973389.1	687254.7	4934159.5	4281411.1								851313.2
2001/10/18	9721129	269338.2	1285794.9	1409526.7	1112067	1364211.3	1262936	3427850.5	10507783.8	1345892.7	2422341.9	813674	608474	1981711	1345552.3	1694424	503872	445150	4140952	881294	2898665.9	N/A	859325.6	1208801.6		1757714.4	1368161.9	890845	2714922.3	2561221								1024550
2001/10/19	11799777.8	671697.3	2307763.4	4399866.1	2098554.9	2178896.5	2100222.4	5129222.1	11110164.5	4337422.1	2500156.1	2244978.4	2994469.9	4278874.6	2851799.5	3109187.5	2074970.3	2702204	4442069.2	2561843.1	9027794.5	2740593.9	1909508.6	2197216.5		3871136.1	18187506	2861114.4	7595100.8	6399276								2014257.8
2001/10/22	6851206.9	2242172.5	2625293.1	3289084.6	2081680.8	2041123.8	1840523	1538249	7442494.5	3805030	1311464.9	1775406.6	2895448.6	N/A	2432971.7	2589203.6	1502350.7	1863281.6	2768164.8	1665510.8	5149405.5	2853600.3	1947675	1726552.8		2210626	4790025.9	1490133	2798203.9	3836145								2285046.2
2001/10/23	21793591.8	6282803.3	8048819.6	9283282.4	4800876.1	6113047.9	4258432.6	7169561	28727656.8	6108998.1	6723586.5	5331866.8	22641368.1	6751920.4	4058622.9	18913947.6	2008040.9	13942584.6	47177172.8	6147855.8	33856523.6	6938727.1	4300014.4	4921169.2		9649421.5	15771333.5	5902449	8482110.5	11321980.9								5499652
2001/10/24	44420767	7810278.3	16611654.5	21525650.1	8262525.3	13376317.6	8772796.7	19014544.8	28568833.5	14136582.5	14862104	11759332.6	14418177.8	22106271.2	7979415.7	17296912	7022839.6	9150941.9	15296308.6	13594138.8	41098640.9	26744551.3	8045593	13702703		17320827	21499539.1	11274844.4	33964365.1	33741513.9								10800257.4
2001/10/25	11059317	2262220.4	4880786	8557918.9	3214749	22128097.6	3421417.5	N/A	16317852.2	3524843.7	4592042.2	3300512.3	9304319.9	3821396.1	2133938.4	5047860.9	6079214.8	2432993.3	21835602.2	3771018.4	7302165.1	6310449.4	2593594.6	4082509.8		5384918.4	6174318.6	3348912.8	12108014	13120798.1								3861944.2
2001/10/26	8805207.4	1184872.9	2942968.2	4820058.2	2597782	6606678.6	1742316.6	19836275.7	3978493.4	3320144.5	1454387.9	1290760.1	9960766.1	2834156.1	2404690	3870832.3	1488260.7	2834618.1	8919645.6	2141271.2	5448517.3	4109557.9	1719317.1	2790713.3		3626314.4	3822681.4	2190937.8	6589739	7913725.6								2015202.6
2001/10/29	6385545.3	523516.9	2748140	3129040.4	1339357.1	10320659.9	2391440.4	4519392.7	5442252.3	2342464	1731153.8	1109091.8	5857965.7	3258624.6	2213373.5	3389443.6	2633058.9	3110849.6	4029120.3	2541183.3	8076000.1	2780683.2	1664999.1	1741137.2		2256067.4	3436786.1	1935770	5158738.5	4584870.2								1409102.4
2001/10/30	6276598.2	772454.3	1669588.9	2042378	1231199.6	7408632	1515427.4	3118076.3	11671861.6	2231439.4	1318809.1	1371038.2	5337592.7	869373	1075917.2	2896330	1354239.2	1417436.2	10276421.7	982538	1514988.5	3691220	886394	4899486.4		1700392.3	2506745.4	1304283	2761707.1	2126348.3								1376960
2001/10/31	3669361.3	1217533.8	1681017.6	1443509.5	1452240.7	4137809.9	682167.1	1596066.7	2678783.2	990593.2	2521660.8	795643.6	1381013.8	2014750.5	N/A	2231252.4	1627465.6	1066712.8	7193404.2	826856.2	4213776.5	1594576.8	5430083.4	1182988.6		2089057.2	1418679.8	1244108	3196879.2	2861913								1917379.3
2001/11/1	27816872.5	393123.2	2362427.6	3726944.5	2264086.4	5053124.5	2410138.3	1636097.3	4917649.1	4174367.6	2657825.3	1422226.6	3636555.8	1727506.6	1397962.8	3070549.7	1872238.7	498990	4690354.2	2490514.8	3007576.6	3080755.7	4650172.6	1867887.8		3352341.8	7301921.3	2201771.4	4119367.6	4318394.8								3396661.9
2001/11/2	16168379.5	703516.1	4596321.1	2470908	2675376.6	3129091.2	2097847.7	1800884	3696629.9	19915299.4	821894.4	685220.5	1951301.7	1667163.3	996262.6	8787419.1	2249833.8	611967	2885598.7	1173538.6	3057693.2	3567204	3146516.1	1912793.5		4297988.2	4226095.2	982088	2773844.7	3430822.2								2035036.6
2001/11/5	9428300.9	627962.6	1931447.1	1608280.8	1523338.8	2548904.5	1454809.5	630144	4162286.3	4440390.5	1109905.4	888816.5	2884529	1973630	932847.9	19853663.8	1141493.2	1709208	1020329	1089807.9	1744947.1	1553561.2	1841066.5	778996.6		2286110.8	2099835.8	656418	1743884.9	1576743								1116708.8
2001/11/6	2340819.9	232937.5	1316349.5	1617773	1324754.8	2009691.3	663156.8	3860937.7	1840655.9	2151826	874100.7	538747.8	2199894	1323001.4	629801.5	9051169.8	810523.5	3427883.3	1350910	1305601.6	854622	4876484.2	1516664.2	1308127.7		2356863	2952555.5	592122	1251844.7	1812595.5								1039350
2001/11/7	9652935.9	1394838.5	2832277	4598656.8	1546735	4315169.8	2312714.6	2008430.2	29331954.8	5922843.6	3978541.4	2017415.6	6813532	4037785.2	1980221.1	10898066.7	2012118	2505971.8	5205648.4	2224351.8	8999342	15696008.5	3257519	2444530.2		4263265.2	5044166	2606683	4173561.8	6450883.9								2849639.2
2001/11/8	8479929.9	2334729.9	2338007.4	3304013.7	1439616.9	3198784	1224945.8	1319013.6	17066217.3	3135534.1	2547956.5	1301130.9	5566540.7	2349773	2153523	5762239.8	1990653.6	4228117	4102627.9	2422018.8	4646971.9	8364444.9	2657977.6	1146193.2		2607814.1	3225913	1031295.1	3778899.8	4050088.6								1827010.9
2001/11/9	29118067.5	810117.8	9194702.6	2547295.3	2240119.7	2845882.8	1102334	1219755.9	9077462.4	3603334.4	1922136.2	840634	6692378.2	1874521.8	995021	6532049.6	671921.2	5378257.8	9847408.8	1131093.9	2389232	4870997.5	1974626.3	2464216.9		2581965.7	4112740.2	910240	2595123.2	2696171.4								1411226.5
2001/11/12	9117221.9	111978	18930606.7	1123743.5	917417	3030748.8	885929	6440175.5	2860901.5	1733014.4	767500.5	538176.5	2089604.9	1423814	1337353	3033192	705798.1	1050938.4	15258341.2	906079.6	3367487.9	4733189.2	1305769.4	997049.5		1077168.8	1442628.7	472514.4	1655855.5	1824834.1								686305.5
2001/11/13	60269047.9	627744.6	7287838.5	1149587.9	940577.5	1593313	708093.7	9606511.5	3290265.3	1961778.7	1936545.3	251746.5	2308286	871582.2	1297935.6	9271892	525859.8	1592617.7	10397740.5	1100895.7	1089358.7	1652190.8	906376.4	926895.3		703757.4	1379535.2	374263.8	1069077	1340186.8								769128.4
2001/11/14	11749621.7	2922923.3	4732308.7	1775164	1196670.2	1702429.9	392128.9	843718.8	21751887.1	1336097.9	563241.7	436289	4360628.5	1681872	807756.6	6866621.3	174232	1876248.2	2126230.8	1527384.1	1135121.4	1255152.9	873821.8	1166869.9		1080436.8	1006762.4	1772572	975158.4	1215282.2								459138
2001/11/15	9192624.3	341941.3	3379208	1182517.6	686028.4	2225806.1	891099.3	1160500.9	12565778.3	1342673.2	834281.3	377248.3	4879747.4	1416579	1047492.5	3565121.7	157788	503956	6562281.1	1627536.4	1230725	3448745.8	529103.9	544492.9		615707.7	783827.2	1094881.8	886951	930559								557875
2001/11/16	44994842.6	2205036.4	12557508.7	7453137.3	3233309.4	13902327.8	4335738.4	5103804.2	35230073.5	7184002.1	3798960	3058713.4	7339116.6	5775016.9	3131515.8	10555498.9	3197615.9	2481665.5	28911874.4	6641250.8	5793410.8	10198243.5	2466576.3	6959357		2471156.9	6327611.7	4392029.2	7962146.5	10444277.6								4004438.3
2001/11/19	13218336.9	1117511.6	4464393.8	2021865.2	1101528.9	3276434.4	1497343.8	1881241.6	7596562.7	1860146.5	1400728.6	1556281.2	4593707.8	3790090.9	1069192.1	6475561.2	761807	2287420	2751230	2020564.7	2067485	5733316.6	913594.9	1924447.3		2002191.5	4927947.1	9712303.1	1620092	3361880.2								1207452.7
2001/11/20	42866602	5788497.7	7727052.4	8397750.7	6858984	15145014	3744197.9	4007645.1	12705325	6130021.2	2105043	4388186.6	6671630.1	12284198.8	2204007.4	11933583.2	N/A	4444823.7	3819678.6	7187098.6	20048119	9407906.7	3017841	4851552.5		8251131.2	8240272.6	8804590.9	8030240.5	8333127.3								2494790.6
2001/11/21	46067640	2907470	8045320	4197650	2168880	5237540	3227210	1711870	17232680	4052760	1930420	2069170	2670130	29588530	3515130	7315070	1805770	2358780	4520220	4195480	18629690	4735230	1770140	2906850		3646180	3697990	5849920	2807150	4798310								1628210
2001/11/22	19353967.9	2979913.9	6207902.7	4389513.7	2904709.2	3548470.5	4288153.5	2553239	12910794.1	4037298.1	1628011.8	5518622.8	20371224.7	16755535.7	3560426.6	5835449.5	1178399.8	3920097.2	1485938.3	2175951.7	10992879.3	9271924.4	2607151.5	4228131.9		6101903	5202806.5	3785917.9	3434279.6	5956878.2								2875036.8
2001/11/23	22486323.8	4352363.3	6051381.4	6409148.3	4745992.7	6612777.3	5045692.8	7434763.3	7679235.9	3107774.3	1868433.2	3355853.4	23477969	6138756.3	1869409.9	4372594.2	691051.8	1532174.3	3108425.9	5042036.6	6441989	18479172.4	3353953.3	12886047.1		3258767.1	5063946.2	2523762.9	3223478.7	6310165.9								1691154.5
2001/11/26	10346570.2	2373654.8	3803272.5	3480034	2908109.3	1966896.9	11038620.1	3185304.3	13434132.9	2863048.5	1105931	1615967.8	5151620	4286943.1	1693954.6	3548836.8	686019	1099875.5	9516330.2	3776074.1	2456318	7005819.5	1690261.2	10804959.2		1669100.5	3422414.8	1976362	2272840	2720335								1391351.4
2001/11/27	7171781.9	5613509	3761873.9	2743289.5	4041848.9	3478622.3	3473615.9	15362319.9	6343887.2	2100820	1356698.5	754082.7	5375786.9	12196391.5	N/A	3529661.7	1313890.2	1790210.2	5380939	2305905.4	1443471.6	3208625.9	1033044.6	6554833.5		1730983.4	5495009.2	1576903.4	1723682.2	2467713.4								1117817.5
2001/11/28	12003900	3736633.9	6209038.4	6863039.5	8873169.7	5708981.2	4630001	23380132.9	13410656	6592262.2	2850634.1	3311495.2	4007802	16695898.4	1661452.4	6598927.3	2440964.4	2844902	29634788.4	10181969.6	4001382.2	7958530.5	3391819.8	9821163.6		5361458.8	37352525.3	3316630.2	5311354.2	8357283.6								2885580.4
2001/11/29	15657473.3	6605641.1	4357422.7	3964161.4	6023114.9	2390941.1	3295592.4	4992428.2	19859575.4	3271998.7	1850706.5	1528813.3	2347732.3	7447475.3	2758182.3	4242741.3	884029.5	3516983.9	15648143.9	5753112.2	2694356.7	4872876.4	2925566	11539732.2		3647851.9	7427650.1	2918146.1	3467943.1	3531526.3								2922146.9
2001/11/30	21305578.4	5090393.1	5639535.6	4369283.5	14016161.7	2981942	2810749.6	2916374	27913643.1	3986147.8	4963582.8	3360737.7	4611454	9932238.7	2473442.1	6486005.9	607668	2510183.9	3769058.4	2650217.9	2461371	4645487.2	4443882	7834348.8		3792228.8	6569578.1	4781446.2	4116597	6806775.4								2633528.6
2001/12/3	10152286.2	3747186.4	7854540.9	6178118.8	5643278.8	5606052	3065297.5	3639117	9662270.7	4924224.1	5777936	4015717.7	4811092.7	19093799.5	2060285.2	6530846.3	1821839.9	2993298.6	19848410.3	5200603.2	3799073	5781861	3676953.7	7472230.2		5745969.6	17908059.6	8032375.8	8503079.7	9715201.5								4425155.1
2001/12/4	9960616.1	2102540.7	4393521.5	4121766.6	3689235.2	8823384	1807869.5	4307751.2	11499268.3	7798220	3715783.1	2109309.6	10985551	15137763.6	2613089.5	6339434.1	1780890	2161438.2	4148662.6	2933463.7	5828208.9	4934298.9	2692305.8	6939991.8		5851078.9	6275674	6404417.1	2900804.1	7083768.3								2762457.5
2001/12/5	36205941.4	4840370.1	7220378.1	6855920.3	5482534.9	7746482.6	4162765.3	7130134.8	34112180.3	7315993.8	4940146.7	2791773	10783507.5	15421970.3	4225138.2	10882745	2452881.7	3519595.8	6153464.4	11945499.5	7860145.8	9105317.7	3586543.5	7949775.5		6902043.8	9781311.6	27626650.8	6295537.7	13020932.2								4438386.6
2001/12/6	8705363.4	1596303.3	7420936.7	4427737.1	2520023.5	3978352.4	2751653.1	3203645	30115228.6	3213000.1	3463278	1764758.1	8850325.6	7228294.7	1770226.6	5597704.6	685509.5	1144806.9	2295626.4	6837464.7	4147633.7	6619150.8	2079926	7705489.7		5837546.4	5268589.7	9988711.6	3276259.8	6822030.2								2215164.3
2001/12/7	5670837.8	1938609	2447256.2	3240524.1	1664909	4259942.9	2515443.1	4019343	21539682.8	2783569.8	1479824.7	882507.5	7454250	8179675.5	1799238	2923615.3	572785	1968062.3	5075438	3593531.3	7237971.4	2666545.3	2399139.5	3009949.2		7804720.9	2788893.4	3325141	2864342.4	5839612.8								1365122.8
2001/12/10	4846635.8	2161924.7	2810893.2	3659029.7	1802252.7	3339890.3	2126122.3	5646278.7	16700937.5	2343859.3	1699273.1	1059100.1	1954701	3554814.2	1117231.8	4947672.9	382100.2	1237249	1480503	1965352.9	N/A	3155104.1	1102060	4221308.6		4394296.2	3283156	2676692.6	2484514.7	5577846.4								1093832.9
2001/12/11	7588924	N/A	2196741.5	2257643.8	1342767.2	5461026.1	1675397.4	3626670.1	29618168.1	2421418.5	996038.3	1545773	6702119	3153214.7	1678893.1	6576176.2	323669.2	1224622	2392265	2986183.5	3798072.1	4417278.5	4188676.5	8762127.2		6613929.3	2870206.6	2994986.7	2596816.4	6195942.4								1544813
2001/12/12	9592276.8	1802710.6	4413129.9	2516016.9	3381321.1	3814424.1	1659000.9	3867665.4	20755801.9	2298979.9	2081512.9	1112572.3	2019409.6	2867532.7	1792505.2	3566033.1	722277.5	659329.6	1051529.6	1974832.4	7773737.4	6623144.8	11268780.4	45206630		4278867.4	2731323.5	3227959	2280629.1	5717512.9								1480869
2001/12/13	7739334.8	1198185.5	8348671.6	3238391.3	1767717.7	6186425.9	1814565	9687399	26256249.2	2903345.9	830921.7	4295405.1	3092959.2	3768900.7	1000657	3067744.2	374426.5	350595	4091873.7	2815852.6	7672906.9	4279625.5	3170623.9	14462811.2		3248343.5	3199471.1	2678330.5	3399107.1	5901753								1576664.1
2001/12/14	8686732.7	2508289.4	5757152.1	2319604.2	1697585.4	6431196.4	1286575.2	29692900.8	22315687.4	2092556.6	1480908.5	1482578.8	1326591	3815255.2	1129607.5	3549006.1	687781.3	1439714.4	1936047	2454969.1	2644220.9	3713699.2	2727773.6	12054918.2		2923718	3709812.4	3194704.8	1651922	4104273.3								1340515.9
2001/12/17	8689776.1	1788471	8845190.2	2020275.5	797680.5	3916406.7	882504.1	7286520.5	15565010.2	2403618.8	880071.2	1235099.2	1774512.6	3697275.3	N/A	2049083.5	708947	970124	1192450	1510847.3	6565837.1	4192238.5	1080790	4881266		2218144	3350277.7	1773537.4	1193617.3	4024455.6								697704.4
2001/12/18	7538696.3	987797.5	4392765.9	3066874.7	1296605.3	2028056.4	1014703.9	7061046.9	13631351.3	1270814.4	1546315.1	2134857.2	2679630.1	7703836	1610541.7	2486411	665733.8	2059910.2	5373181.1	2453781.5	2347589.6	1883253.4	922688.4	4850820.9		1501506.5	3614414.6	2648969.5	1245761.2	2741096.3								1683953.8
2001/12/19	8392225.3	2629350.8	2093577.9	2691466.6	904749	3131431.8	797057	3679885.8	10768393.8	1771280	1062930.1	11184651.4	2253323.6	5050607.2	1193953.9	2014090.9	467090.5	1474104	7778150.9	1383840.8	2610705.1	1983962.6	1969239	3708458.1		2713072.9	3889168	2109348	1769548	2636075.2								1417944
2001/12/20	16828200.8	2452388.3	4439652.9	2526937.7	1435381.1	2802071.3	1469402.7	4597711.7	6091333.8	2977378.4	2239464.8	3212288.9	4230406	6093203	1646131.9	2863429	1087727.9	893883.6	9001259.4	2644472.8	4502581	4392664.3	4050177.7	3717260.8		2970027.9	2565867.4	5885834.4	2112101.4	4049681.5								1692290.8
2001/12/21	5397960.6	3410138.1	2280664	2597441.8	904436.9	1094850.7	1263906.8	1939281.6	4076369.6	1874433.3	1495549.6	3015872.8	4088745.3	2983902.5	910506.4	2068915	2161197.9	748178	908348.4	988342.6	10736094.9	2371816.7	3704776.6	1982970.7		1629289.1	3478904.5	2450077.5	1529642.6	2184588.8								2726381.2
2001/12/24	9514335.8	5217858.8	3549703.4	1940350.3	799350	1867895	1285065	5500787.8	15525448.6	2029701.8	602621	8602756.9	5878130	3962429.6	768780.8	2549062	676781	545939	1656725.5	1020968.5	6518214.1	N/A	1910162.8	3495625.3		5362822.3	2608517.2	3986207.1	1918894.5	2458008.3								1283360.4
2001/12/25	5266226.6	5946678.3	1992855	1872770.1	1042435	1538823.1	916586.4	4118779.2	18568959	1476784	609424.9	19239715.1	4244442.1	3018904.3	782794.9	5774781.8	330610	601554.6	1721812	615379.6	4871410.2	2071075.4	1692901	1758849.9		2074838.9	2062463.1	3553829.9	1374900.6	2481553.1								2597163.6
2001/12/26	5814326.6	3947934.7	1757028.5	2046355.4	624243	1452537	565310.9	4456442.1	22208098.2	1033419.8	777399	11703228.4	15252428.3	9005861.8	381001.1	3206477.8	953131.9	1660444.9	7489251.2	1005789.8	8403186.7	3259663.3	866902.9	1594746.7		1604848	1103298.4	2452897.6	1761060	1907928.1								2361510.9
2001/12/27	5409644.5	1617975.9	2445985.5	1569155	735416.3	996142	794853.2	4732006.5	N/A	1211230.4	1320106	6269622.3	7611841.6	4721680.1	583577.9	3924909.3	1124273.4	828652	15209778.2	837207.3	15053404.8	4528885.7	1624551.4	2034860.9		1239339.1	1311409.5	3021866.6	998434.4	2449228.5								1124077.6
2001/12/28	4132550.5	1442325.6	1944761.7	2157278.5	702479.6	1692347.3	936431.4	34462688.5	22448799.5	1027615.4	1467756.5	5205917.2	3959580.5	8636655.6	N/A	8315869.2	335366.1	4042865	1709152.7	1353348	16669392.4	4144015.8	1485565.1	2555394.7		1029147.4	1435875.4	1713274.2	1337909	1762502.5								1094146
2001/12/31	13082724.5	1448634.4	7152645	1325571.9	2264203	3358720.5	640495.3	4664083.2	44976083.5	1249674.1	4329392.5	4622665.1	5247762.7	7545279.7	1777679.2	23658882.5	307140	1897762.5	1402646.9	2341742.9	4915579.1	1957606.2	1188778.2	1396281.1		2971189.9	1393977.4	4039520.6	1077301.7	2158123.7								1240430
2002/1/4	3897667.3	888876.4	3851302.2	1252258.5	1458519.8	919320.8	647760	4314815.8	4406391.4	856651	1548305.3	4281794.3	1123870.3	5735948.1	682454.7	3460141	256088	1144032.1	6492596	819939	1520440.6	1744855.3	1430415.8	1692127.6		5622928.1	1488523.2	1405828	876217.5	1172884								1410304.3
2002/1/7	4874996.4	601229.1	1779210.5	1817956.4	1230629.7	635810.7	1442384.1	1594854.4	3715462.9	2316204	3729547.7	1715380	1906282.9	1840989.9	2370317.3	5813898.6	326454.6	341495.6	2098034.5	938165.5	4793494	1450664.3	715080	5988188.6		2164589.8	1731547	1478866.1	1527891.4	1635105.6								900583
2002/1/8	5880210.9	754872.1	1562482.5	1003598.7	8848872.5	378104.2	1200135.5	1282554	2319251.2	811628.8	1461382.1	1362568.9	13931300.8	3241365.3	929366.7	2898113.3	153676	370926.6	5475784	510797.5	1331656	689271.6	533973.8	3769799.3		797908.7	1661660.3	967618.5	1251122.2	2028690								634601
2002/1/9	8939606.3	831900.4	1645488.4	1631554.1	6487699.5	1135857.1	1203713.7	2596959.9	1806307.5	2532908.7	5189394.7	1723513	16360033.8	2940262.5	1028099.2	2726741.4	286741.9	354470	2420308	1561806	3317087.9	3517689.7	1438803.4	3001246.1		1984829	3358762.7	1889321.4	1642344.8	2638726								1554003.3
2002/1/10	11115829.3	1440251.4	2242334.3	4545149.6	2842305.8	2425412.9	3536625.5	3596907	5369493.6	2732289.4	4134227.8	2608275.1	7448427	5598578.4	3396020.9	4059555.4	1707083.1	435033	3378954.1	1808303.3	3042400.4	2909065.5	1968485.6	3443297.9		1972062.5	3406879	4769768.6	3183488.2	2569166.4								1996324
2002/1/11	9118812.3	381966.6	1444713.2	1924291.2	1172410.9	807386.9	1359399.2	962156.2	6792810.5	1268239.5	2254633.7	2007306	11957232.9	3026091.1	2077933	2779892.6	495877	285643	1514780	773768	3208084.6	2766536.7	1142294.7	1687784.4		1574771.3	1219260.9	4164568.8	2094121.7	1416743.5								922219
2002/1/14	14189717.1	1235310.9	3119698.6	3413529.4	1769676.6	1815704.8	2332696.3	5626758.4	4479589.7	2313698.8	2800158.5	3849982.4	1616412.8	6912700.1	1615485.7	4888254.1	1139393.2	1555422.8	5098517.9	1733468.5	6470963.3	3085107.1	1827804.9	3323825.6		2461811.3	7914720.1	10947571.5	2844058.1	2926167.9								2717954
2002/1/15	13042084.9	625555.4	3290767.9	2371011.8	1721950.3	1927240.4	1750302.4	12810916.9	3394487.1	1884031.6	2557088	2195610.2	5475504.4	4785541.6	1659053.3	3774946.6	1215661.3	685168.4	4917360	1286087.8	6200238	1807559.7	2034003.3	2140335.6		2433064.9	2491192.7	5583267.5	3223146.4	2971170.6								1536353.5
2002/1/16	4919839.3	1008725	2590174.1	2379215.3	1278137.4	2488371.7	1134716.1	7400338.7	3245848	1953949	1409255.3	1682807.8	1782499.8	5759764.7	1808684.5	2838067.9	475549	717354.5	4690814.1	1039918.9	N/A	2287404.8	1535189.1	2726372.9		2030090.2	2227076.5	2720532.8	2274582.4	3022090.1								1443778.6
2002/1/17	8260896.8	1188906.3	3746416.5	2430121.9	3267155.6	2189936.1	1648803.1	21141050.5	4364177.5	2248690.8	1983663	1729758	1253011	5392933.3	1437995.4	3709247.3	898530.7	690646.5	6252156.5	1460060.6	4868633	2432894.4	1771942	3230315.7		3003191.9	1982636.1	3907718.4	2061558.9	3091617.1								1861298.1
2002/1/18	15338570.8	2405791.7	4603891.7	3819955.1	1864835.4	3275352.4	3050434.6	18028017.7	6966120.9	2730343.6	4425485.1	2278442.9	1251938	8570265.7	2175741	5695339.6	838820.1	744978	5350808.6	2148186.9	3896314.7	2719559.4	1903127.9	2805934.3		3661667	2886725.2	2922454.3	3037852.3	2669798.7								1664024.7
2002/1/21	10185181	3108183.6	3858863.6	4239830.8	2045360.9	1975776.7	1601047	7921091.1	8458259.9	3570082.2	4003667.9	1930902.3	1479761	8116098.8	2164222	4543959.9	1195188.5	3515539.2	6387023.8	2445757.1	4077338.2	2691055.9	2828677.5	2546933.6		2330401	3020494.8	3489679.1	3008181.5	4515192.3								3838498
2002/1/22	21966222.9	1777043.8	3395766.6	4068276.1	2961977.7	2668023.2	1633038.7	1925662	4983746.2	4163761.3	4206682.5	13197632.6	6222661.4	5868567	1198753.1	5064344.3	1849336.8	829777.5	5306853.7	2901451.5	7746969.9	2598790.2	5629462.1	4453838.3		2422445.6	3209222.5	2905689.6	2817932.2	3924494								3780327.6
2002/1/23	43188469	2958582.1	3530633.2	10702636.4	2706727.9	2868035.4	2854385	2503154	8072714	4153706.4	5054259.2	7099970.5	3401775	11340477.4	1564127.4	16253636.9	1884904.1	1892076.1	7669559.2	3226959.1	3652278.5	5434713.6	4578305.8	4992096.9		3834512.4	3314027.8	3280965.4	3960693.8	5663026.5								3030796.3
2002/1/24	50490083.6	2134256.1	6762037.1	12426704.9	3947747.9	4153144.6	4162443.1	3161023.3	11653362.3	6813382.4	9073609.7	6719214.2	5740616.9	12653336.9	3753242.5	13406197.3	2010056	1513482.6	4272410.7	8240790.1	4149279.5	7111305.6	6538349.9	8672256.3		5404388.4	6207519.3	5497530.5	7568480.3	8469335.4								5664920.8
2002/1/25	31809167.1	1990028.3	4359814.2	6934739.6	1974724.4	1737579.2	2161421.3	2810291	5113942.2	3153988.1	8043760.3	4523925.9	3437742	4294420	2046007	5479257	1566169.4	1397377.2	9390455	3949044.2	1969585.2	5969461.9	3543706.4	3374634.8		2935335.8	3308290.6	2596759.1	3418857.2	3190468.6								3424005.9
2002/1/28	33089355.9	3894264.2	4819958.7	6167827.1	2438166	3431451.2	2521032	2316046.6	14873166	3828187.8	5109475.2	4852626.2	2134773	5269851.8	2522596.6	4780157.4	1851829	342110	1587393.6	4155741.3	7331302.3	6059458.2	3437010.5	3601994.9		3813107.9	3099196.5	3258968.1	4311934.5	4777849.1								3217147.3
2002/1/29	17706007.2	1165533.6	5186006.8	5489543.3	2139702.5	6855134.2	2074492.7	3683338.3	4824377.3	3068897.3	4628347.2	3437339.5	9549234.5	3372598.9	1335361.5	4145147.1	1025375	738021	4086633	2695413.1	5214892.8	4510317.9	2941158	2442021.3		2444111.6	2080420	2420293.1	2857705.6	3798337.7								2358463.4
2002/1/30	14292489.1	600159.7	2275476.8	5582541.9	1280552	3262686	1531224.9	2898778.9	6920298.2	2628638.5	4842494.8	1521764	7328825.7	3072452.2	1265981.5	4287829.2	897285.9	1101432.5	1261985	2305466.3	2570562.8	3854161.4	3844712.3	1672862.2		1734971.9	3271322	1730374.1	2813693.8	2438577.9								2363846.7
2002/1/31	88690520.4	3366696.3	10981230.7	16763178.5	5933630.2	7477208.4	5025591.1	10097201.5	21071610	9800298.1	9658577.3	7471616.9	7117053.8	25419622.1	3333488.6	29497095.4	3940952.6	4143988.2	33093059.2	9117188.9	6628355.9	9648551	6337852.4	8452998		6882694.9	9031710.9	8608848.4	13180377	9763046.7								7390428.4
2002/2/1	38286639.3	2008609.9	12800117.8	26179654.7	3817640.8	11373631.3	3972359.9	4341918.7	8850868.7	6216094.1	9574054.5	4601288.1	5339175	12046844.9	2912025.3	53193187.1	2238025	1454554	21903599.5	5697654.5	3724722.7	5883261.9	4371209.1	4577078.3		5347493.4	5865014.7	5141143.5	5115702.6	6313400.2								3948822.5
2002/2/4	26082813.7	1848607.7	5111122.2	7950754.9	2944935.9	3358674.9	2832552	6273911.7	4958533.2	4468192.2	6562732.1	2115457.4	5050079	7200371.8	1996910.9	9370252.5	1061682	1347196.4	15408146.7	5061866	2251588.8	N/A	3978260.8	3933040.8		3972381.7	4291027.5	3319427.3	3269471.3	4900529								3200967.9
2002/2/5	20627470.7	1457852.7	5269518.1	7031000.8	6200366.8	2433342.9	3856468.3	11255945.7	4859407.4	3916152.8	12616080.2	2933297	1236916.5	6101943.8	2281899.7	7662125.2	939980.7	1019487	7864790.7	4788715.1	2836732.9	8346188.7	4229618.5	2840225.7		3398000	4577607.3	3119324	3841478.1	5239260.7								2703932.9
2002/2/6	20243477.6	1518102.4	4823917	6972785	2408131.2	3738599.3	2862251.4	14556500.3	24730655.3	3337958	7580181.5	1781105	2007402.5	4965012	1395391.8	7356715	1223918	749655	4697386	3007328.1	2723506	6405329.9	3520133.1	3882943.6		4230351.8	4523021.7	2410351.6	3946585.8	4234265.9								3252781.8
2002/2/7	31310432.1	1250534.1	6613910.3	5645433	5662783.4	2248426.6	5136692.5	9480692.9	13941320.3	2442348.4	8040953.3	2595537.4	1779239.8	4926190.8	1327336.6	5828928.5	1427974.3	5730827.6	9541326.3	3181099.8	2526371.8	3296453.6	2537405.8	3322805		5513667.9	3407580.5	3446602.1	4533770.8	3898125.6								3059683.4
2002/2/8	17041907.5	3067977.2	7725732	4047228.3	1959867.2	2129191.9	14124653.5	3466776.6	6770709	3355417	4572410.2	2411149.4	1799354.2	5140874.3	1462879.7	3484006.8	951493.7	1453986.2	2915107.2	5565973.6	3250470.6	3307588.1	3170072.3	2226707		4623099.6	2488125.8	3210439.5	3268541	5676949.8								2703112.6
2002/2/25	41558409.3	4440070.2	8409990.9	4091619.4	2282140.4	6023307.3	4799811	3299424.5	6494754.3	2961367.7	3141174.9	2750477	972343.8	5660877.8	1355939.2	5120451	642656	1689813	4208859	2934991.4	9231557.5	2709917.2	4064863.6	2359766.5		2395201.4	2351849.5	2937167.8	3960540.8	4130759.3								2568096.5
2002/2/26	12130822.2	2496546.4	4997875.6	3115818.9	1955159.9	3172577.3	2712350.7	3556141.8	4010156	3190247.9	5202237.3	2872707.3	1830460.3	3705951.4	1607921.5	2790149.9	524737.8	2749051.1	16106291.8	2771984.2	2807276.1	2949581	6351061.4	2307942		2446239.2	1384254.9	2913653.3	4102366.9	2805190								4452073.4
2002/2/27	12662796.4	1394810	3208217.1	4368488	2138849.5	2596688.6	3303182.3	2265580.2	4359936	5333136.2	3824196.7	1683755	1262771	3234063.7	2591120.6	5673758.8	997059	7538679.3	19676018.8	4720751.4	2555828.3	2620659.4	2616962.8	1899634.5		3319673.8	3644530.2	2835974.5	5610887.1	3430054.1								3845015.7
2002/2/28	7847715.1	2244978.7	2783030	3962922.1	2277574	3054642.3	1238591.8	2685688	2223191.9	3626920.3	3111681	5852895	1760761.4	5031238.3	N/A	2671607.2	657602.3	26693141.3	2498404.6	3047155.2	965077.8	2867853.5	2366779.6	2451346.9		2845024.8	2487036.7	1482204.4	2894720	2895140.8								2854513
2002/3/1	5967868.4	1043042.8	4091556.1	3262788	1762113.9	2396638.8	2307151.8	3228653.1	3173099.7	2364939	3411560.9	1452910.3	1301961.3	3253007.3	2051065	3117937.5	562076.9	42734596.3	1727519	2145504.3	2388079.1	3776448.3	3044613	1704087.5		2503089	2587322	2542824.8	4354943.4	3168595								2376593
2002/3/4	5768993.1	881104.4	2268836.9	3260347.3	1740622.1	1416001.4	1781130.6	5626827.9	4404933.9	3042301.9	2623948.4	2599259.7	1112583	3026535.5	1271789.2	5937272.1	748365	20765323.6	11108913.1	2900262.3	1275610.5	3439309.9	2053352.6	2474946		2483330.7	1761802.3	2231570.5	2603790.8	1918780.7								1745775.6
2002/3/5	60418423.7	7286650.7	15400539.6	9479648.8	5062495.2	5502979.1	2859502.2	4900827.8	8418726.9	5818033.9	13626111	3241507.1	2802446.2	9129159.4	3293900.6	14802912.2	859986.5	16129935.5	36352064.5	7807043.6	4675934.3	13950289.8	4626884.4	4787523.9		6060187.7	4065560.5	11802619.4	6778439.2	5658251.8								5386406.3
2002/3/6	71805285.8	16674753.9	48879217.8	17803419.4	27396556.5	8322724.2	7455965.5	13654120	13759258.4	9479073.7	15753758.6	6337858.8	7052283.7	18913052.4	5831246.9	28797114.2	1212893.5	19340075.3	7483778.1	20188976.6	19745280.3	11901627.7	8908739.6	7677276.7		12034762.8	9669405	14630702.6	10623913.8	10440235								10088529.5
2002/3/7	53943157.5	13125152.4	132487907.9	13149179.7	15810272.4	6506530.1	7004754.9	11564892.3	21855863.9	11979072.2	22427013.5	8874786.8	6108154.6	15307175.1	5304617.5	13762699.8	2218668.3	13136036	17212067.4	66378540.1	10523337.1	11912409.9	8689721.7	9039758.9		8668938.3	11969493.8	11066621.5	11041046.3	8978173.5								7098227
2002/3/8	80191689.3	8222127.4	106178734.3	16855745.7	16193609.7	13179443.1	13502774.3	13870326.4	42199786.9	19556326.4	26980121.9	10022902.6	26618932.1	31285672.6	7409843.1	20625227.7	2806112.9	16255032.9	48733724.9	39008036.5	15174687.1	17675489.8	11919276	8995774.3		14749464.5	19288320.6	13925715.3	18976219.5	16185260.3								12563951.9
2002/3/11	189758305.6	10916551	70410663	13973463.5	11726663	16643034.1	41400683.4	19020251.9	52506076.8	16101765.2	21458888.9	11915496.5	16170675	30027511	6902208.8	24825416.2	2951914.8	10659794.4	20881902.1	N/A	10412770.3	16355102.1	9716233.6	7430080		12258574.6	13185363	11139220.7	12875336.3	15315243								9585766.8
2002/3/12	66900172.1	8616905.9	50261852.3	15408858.4	10845357.4	12237315.7	27679587.5	97648442.6	55771377	15516133.7	20000567.5	10171488.9	23687777.9	20613138.9	6031478.4	18125960.8	2406891.1	8391230.2	27468415.5	47213454	5476586.5	16533726	8967687.2	11048007.7		11700094.8	20270767.1	10081450	14308079.9	18771576.3								9548062
2002/3/13	41103312.9	5692784.1	36111677	9899877.7	6039783.9	6972975.4	9474725.3	55216553.4	13162689.8	7758321	12754390.3	10918152.2	21845391.5	11988170.7	3721259.8	18319336.4	2061414.9	6909322.3	22930592.7	20423385.1	4203646.1	13383216.3	5904039	6254692.5		6454401.1	10774308.4	5801752.5	8035889.4	9105092.8								7109609.5
2002/3/14	33865529.4	8871247.1	40697030.1	7815909	5286415.8	5524010.5	7879403	16981328.7	17577305.8	5842359.5	19062920.4	6280645.6	47800490.6	9648596.7	2670440.1	18425334.1	1816427.8	14956828.1	50120720.6	12760227.2	5783776.9	30146552.1	5059954.6	11689200.7		6720997.1	6535638.6	9998600	16262177	8008709.7								5590599.9
2002/3/15	35908120.6	5355115.7	25239982.6	18553743.6	4807983.2	9769565.2	7587871.8	61469311.3	41034363.1	49681029.7	20685713.4	5516656.9	20783343.3	14934662.8	3546977.7	10706657.7	2168499.7	14905938.1	46916795.5	14108334.1	31262613.6	15335985.6	7695181.9	20073543.2		6561704.5	7577896.1	9282865.2	55052163.2	12504755.9								5885864.8
2002/3/18	20919774.4	2568753.7	19374231.8	7612299.8	3232169	3654584.9	4665181	43234078.9	24549873.8	100167884.5	6535778.9	5138928.4	9784624.7	7206233.9	3187439.5	9904325.4	983721.2	7580740.8	26401594.9	7314205.7	8198596	7413309.3	5754134.4	7590633.2		12142892	4730003.6	4995790.2	13395992.1	5549446.1								6441913.7
2002/3/19	28183739.9	2989376.2	27692247.4	14774347.5	3924590.7	3782283.1	3522489.5	20794314.1	23221435.1	38457634.4	8385032.2	3458409	11655952.4	9174154.9	3166419	9485982	1080083.3	13822796.5	29948699.9	8386433.8	8209904.5	6462560.5	12553609	11273187.2		42021246.4	5378170.1	7159413.4	8162517.7	8840070.4								6027622.9
2002/3/20	44508169.2	5618487.4	23281928	20802912.9	5397837.9	4943152.9	4428574.3	11732639.9	30927529	28836657.7	12605828.4	6035242.8	22737582.3	24969635.8	3119065	10497957.5	2381824.1	10663069.7	25697989.7	9201348	17089005.7	8031687.2	8445290.3	8890515.4		18452748.7	8873381.5	15149055.6	11205560.6	13414232								7785638.5
2002/3/21	28353770.8	4700626.9	34949028	24280257.3	6143351.8	4695393.8	4425221.4	5886546.9	22108166.2	16468631.7	7995891.1	3380941.8	18710855.9	13227783.9	5816378	10045516.3	1875698.1	6494910.6	29458682.8	8587306.4	2677108.6	6307806.5	4173553.4	6245230.4		8466042.7	5030119.6	10587720.4	8063151	6178814.9								4559039.1
2002/3/22	23928943.3	2562372.1	15436898.3	43652707.3	38856639.6	4455815	3733656	5603106.4	12883525.2	12801708.8	7457207.6	3122219.3	8440683.6	40974760.4	3952505.1	5237866.4	1789450	4681528.3	56085753.4	8152632	11810194	6853403.9	5802303	4929465.2		9037557.1	3453995.5	4618316.4	6374549.8	5933449.8								5109220
2002/3/25	9120613.4	13940337.8	8294641.8	11349065	11231164	2570661.1	3401050.5	3635210.1	15258053.7	6769398.4	7769989	1978636.2	6878810.3	30184983	1621016.3	3563699.9	1466471.1	6630110.7	37133643.4	3525358.4	4602123	3313538	8630836.9	3056305		4513270.3	4569533	3780192.9	5868331.2	4221902.5								3433117.5
2002/3/26	21424698.3	11363634.3	13253207.6	11106639.5	6667891.5	4626106.9	3104469.9	7757938	13528260.8	10304663.2	7351925.9	2390056.1	9706053.6	21658658.9	2215078.9	7994217	3553731.1	6040955.9	34766112.7	4866580.3	10622579.5	6758477.9	4816947.2	3613497.4		4815814.8	4135309.1	5274068.8	6041674.5	5940617.2								3632861.6
2002/3/27	19085014.3	5370770.8	9323541.7	7701445.7	5993632	4191274.3	4985028.9	20429756.2	8550437.4	6380589.6	11069871.5	2409897	6264598.2	12232906.4	4481653	6201125.9	1637033	3651295.1	30600188.4	7972472.9	2699299.4	4664048.8	4869340.6	2130255.5		3679651.9	4557633	2997541.6	4489447.2	3654870.1								3360261.9
2002/3/28	12007530.2	6042099.5	13196919.4	5294523.6	4259322.4	12540036.6	3834441.3	21925807.7	33663481.9	6599326.6	7362641.2	1245517.9	3476555.2	9055580.4	11004706.1	8916638.9	1859323.4	3921724.4	8442210.5	4516355.3	8612260.3	3605810.5	5812315.3	15855750.5		3873491.9	4088156.5	4481035.1	2633429.8	4040210								4106114.6
2002/3/29	25935373.9	7833483.1	14042182.6	9432431.5	5699508.1	41050184.4	4645757.5	5335980.4	73093950.9	10273872	8351392.5	3503099.8	5090480.8	11520709.2	5085174.6	8319840.2	2641402	6342688.9	8860664.5	5510784.6	4090591.4	4830720.4	5461350.2	9845448.5		6232021.7	4744214.6	4135851.2	7232035.1	5005834.8								24319571.2
2002/4/1	7908489	2390247.2	9515242.2	4610521.3	2520428.5	26768526.1	3222249.3	4150387.3	40554287	6136034.1	7724438.9	1430013.6	3407047	10231022.7	2570673.3	3839581.8	2087254.1	4320042	8181928.7	4766673.9	3980691.3	3436090.9	2785935.6	38935285.3		4210192.7	2987900.8	3784987.1	5228515	3834401.2								28337112.9
2002/4/2	12162020.4	1794904.3	7903691.7	3730494.1	3286727.2	17809491.4	3016084.5	3397753.3	32392376.9	6586659.5	5412499.3	1361366.2	16507331.3	6403062.9	2560031.1	6044635.2	3679930.2	5708686.6	8044322.8	4565188.4	17164576.3	5837097.7	2499686.3	13732540.4		3841123.1	4694931.1	3080608	4007964	4173028.5								13510359.7
2002/4/3	8335378.6	4336791	8148885.5	5744864.3	10103498.9	6526660.3	2235265.6	5735106	49097504.8	3961334.3	4509669.9	1243700.5	14155224.8	10775180.1	3081101.4	4050179.4	2041679.3	N/A	12244901.1	3066229.7	2221424	13286062.8	4625258.3	8700464.9		4553114.9	N/A	1833135.6	2095256.2	2726776.4								6332468
2002/4/4	18136971.7	3623769.1	10097287.1	5705353	5594366.6	9106195.1	4101892.7	8726338.7	58564534	7568556.7	7502057	1587468	15539323.4	11147368.8	4069102.9	24360830.1	3281589	7008550.9	14694627.9	4464320.1	4832014	16906831.1	5289815	7529717.9		8793394.8	9008955.8	2960456.9	2644903.8	3607323.7								7813828.5
2002/4/5	14321861.9	3010256.4	14036793	6354379.1	6840551.2	8263046.1	5867633.5	3793773.3	67936758.7	5787729.2	12134528.6	2134850.3	8118079.7	18939368.6	5802068.3	12753311.6	2255959.7	5816261.4	27439828.2	4522298.2	2912660.6	35138526.1	4740032.1	7393486.3		5221003.8	6567549.8	N/A	3585253.1	3143529.9								10557545.7
2002/4/8	6529566.4	2493980.8	7879183.1	6555108.1	3048317.2	3473600.3	1961161.2	3399997	20846848.6	3345061.9	3906803.9	1808937.2	3218059.1	6747818.7	6870922.7	3649006.6	1474897.4	2497102.2	N/A	2165135.5	5384274.9	38725696.9	3521941.4	3948039.7		2761462.6	11315902.2	2959134.2	1846058.4	2217890.7								14476342.6
2002/4/9	20760634.5	9911332.5	20514832.4	7165463.3	16869930.7	10890922	5848877.9	17096143.5	32467408.6	6585677.9	7743962.1	N/A	3789718	8533848.3	8572389.8	10202110.6	2334837.1	4950074	23081785	5397866.5	12067454	32184546.1	7357857.7	9615833.6		4798744.9	15031557.8	4162535.9	3285354.6	5009521.5								31251178.6
2002/4/10	27599293.6	9080621.9	13972160.9	5797335.2	6429370.3	10679618.2	4761313.9	6128528.9	28600756.4	7841607.7	7418318.4	4535042.2	5186471.8	8957220.5	9217884.1	10268064.5	1384844.1	3752438.5	41564193.8	7185788.5	4630859.5	17348092.5	4641507.7	8965139.6		3625854.8	7921273.3	4026468	8106741.6	10202088.4								12913150.6
2002/4/11	11908236.1	3670547.6	9558668.6	5002979	6245589.8	22577116.1	3375191	4293554.4	10534498.4	8411311.4	6525214.4	4720812.1	14060416.9	6720738.2	6869687.8	6308775.1	1429729.4	3668997.3	15328360.5	5487992.9	1945300.4	11926435.9	4263937.4	5943222.9		4307735.2	17487706.6	3066229.8	6320237.8	8721598								8542507.8
2002/4/12	16254635.8	13993447.4	5085873.2	4625266	5907752	7881088.2	8327239.9	8168857.2	33096829.4	23883355.2	2993180	3624219.8	5400281.9	5088527.4	3686000.5	13491872.7	1404393.8	3380311.8	10443380.6	3270649.3	99412351.6	5691973.5	2364030.8	2659833.6		12335726.7	41022218.1	5979087.4	124020193.8	18698739.9								8825204.3
2002/4/15	14194743.2	4225069.6	5281688.7	2979494.9	2973772.8	5495443.9	4704839.4	2742078.6	9248103.8	6009999.9	3941004.6	967161.9	2790714.5	5185475.6	2021151.3	19755806.4	1812366.1	1372017.2	10520941.5	2594254.7	22786926.1	4908253.7	2027227.7	3168813.7		5136180	8615197.7	1633619.8	142639234.7	10950255.4								5463322.2
2002/4/16	40334945.6	4718955.5	4439785.4	4341592.1	2008335.9	3530524.2	3346136.7	1741700.5	17764802.9	4300664	2966222	3391433.5	1556011	5428112.7	2199003.9	14374772.1	959350.6	3856697.9	7165024.9	4019859.2	17917063.4	4133057.5	2240392.6	3791326.7		3674573.2	4371165.6	1348990.1	81544721.1	5756385.9								3356048.6
2002/4/17	18950815	1792356.8	5755756.1	7942345.5	2528563.4	5383322.8	1680288.2	2372425.2	9983458.4	2916901.2	3037621.7	1057606	1568839	3542660.8	1885113	7141793.5	953124.8	4466511.5	6823865.5	9397353.2	18571873.9	3425734.2	1360430.7	3129730.9		4233916.6	3742952	1470727.3	45458731.5	4525182.3								4910336.2
2002/4/18	14238839.5	3076416.9	7129430.9	6483833.5	3463759.4	N/A	6771414	2305317.1	6490240.6	3977104.2	3932468.3	2831790.8	2102549.5	3911640.7	1184496.9	4907606.7	526643.8	4577019.5	5422563.4	6948495.1	N/A	5868357.9	2482385.7	3353727.6		2921834.9	3445754.2	1189331	32219457.5	4225768								2880428
2002/4/19	11309733.7	4868610.3	8323879.9	3697712.5	4408574.3	6312816.1	25487681	3328561.8	13647635.2	4793386.8	N/A	2005686.3	1482796.3	5702840.6	3047486.3	5948853.9	1280786.3	3154949.9	9053727.3	6922923.9	11713826.4	7097155.7	2952123.3	5419941.8		3890005.5	5185496.4	2722583.3	33912879.2	5522455.3								4767259.5
2002/4/22	9716671.9	1860591	3354528.2	7545297.5	1637286.2	7294991.6	10558043.7	1250491.9	5307112.2	2475984.2	N/A	502949.2	530392.7	2870793.2	1647688.2	2892685.3	1836972.7	4299178.1	3594184.5	11387423	5405533.4	3832244.9	1022192	4461802.8		16389280.4	2531622.5	1070311	26170913.2	2312569.5								1593155.1
2002/4/23	20020660.1	1412710.7	2558800.2	38734270.6	1777563.4	8612384.2	7118650.7	1735420.8	2785238.3	1606158.5	6734346.7	556348	755994.2	4037519.4	N/A	3771986.9	1872003.8	3594949.4	2217091	26812184.2	4201517.6	2812309	2523787.7	3672693.1		3737630.1	1553347.3	1352475.5	10642373.4	1526936.5								1621150.9
2002/4/24	22822838.9	1039394.6	2915981	9434726.7	2164918.7	3095930.4	4365512.1	1597100.1	9550724.1	2107000.2	2983552.4	1852467.9	466280	3365750.7	1233548.6	2482379.3	2011605.9	1249402.3	3339230.4	14617383	8933954.2	2333385.5	1539058.6	4130927.2		3675140.8	2277271.8	1156826.7	13430083.1	1707932								1599861
2002/4/25	14282274.2	1338339.9	3728005	4756833.3	2223724.7	2555510.9	4011091.1	2327578.2	11382472	2445033.5	3217523.9	1834989.1	1040116.3	1927859.6	1498811.3	2940768.2	988713.7	1680377.8	2645805.9	7209862.1	3170365	2328682.3	2717656.8	2536545.6		2195091.6	2384836.2	1731927.4	40878411.2	2056565.5								N/A
2002/4/26	18842172.7	7083323.8	5171754.1	5181995.2	4803674.8	5802281.9	3227481.2	2962626	27841732.2	2922895	4708119.5	2423512.4	3343204.5	2554872.4	1181969.7	5275280.6	1730362	3326121.2	29354048.3	6617993.6	17842201	4966970.2	6859083.3	5537999.7		8257498.2	2709425.6	2578266.2	24242378.6	2278624.1								3107241
2002/4/29	34811208.7	6184670.8	7787740.6	8801012.5	N/A	10713136	4927675.9	5277974.5	32673346.1	5584504.8	4917690.8	6641889.9	3594651.5	4763565.3	5040035.9	7345098.7	5432307.8	5407714.5	60015885.2	11577685	8335770.7	6380381.9	13588011	17148285		6266477.5	N/A	10355437.7	31225130.9	5244003								3856917.1
2002/4/30	17228304.6	6329979.3	4249293	6424041.8	5748600.5	9554240.7	4975703.5	4935632.9	39232986.7	5744163.1	N/A	2801278.8	3061029.9	3021347.7	5712820.7	10485875.2	3504671.1	5471930.6	27296988.9	31966040.3	12828708.9	8601758.4	5459725.7	21693563.8		5603299.6	4797579.3	4064603.9	25568155.5	3827779.7								3973767.7
2002/5/8	18508897.9	2659924.7	3043644	2572356.3	42399970.6	3559393	1683126.8	5370932.6	10224371.9	3024441.2	14200130.8	894895	1266635.8	1813510.2	2285237.2	3604016.3	2309328	3617303.6	30885009.4	7197936.8	5415544.2	5347690.7	1479014	4433861.7		10779644.6	1733781.7	1971006.9	10740780.5	2331991.7								2548956.2
2002/5/9	17017436.5	2419406	8088214.1	N/A	21841186.2	9916571	4138083.2	6562136.8	7719079.4	2570107.2	14347750.2	2568733.5	1356082.7	2975894.9	2314556.2	3099699.2	5614718.1	4082386.6	23634719.9	N/A	13836370.7	4864759.5	1865751.7	4053830.3		4987435.9	2389672.8	3548105.4	8459970.7	2365898.2								3022839
2002/5/10	9436737.4	N/A	4276577.4	3528740	9515845.5	10374933	3008746.5	3063064.2	7627909.3	2180297.4	8213195.2	3978863.1	1353599.5	3543855.7	2295242.6	2595380.8	2038974.5	5439021	74801703.5	9334795.9	8048448.9	10009485.1	2750478.6	3159826.1		4364915.9	1912707.4	6471176	10715615.1	2393482.4								2917439.6
2002/5/13	12779423.6	N/A	4012739	4827950.9	6087703.1	5764065.9	2688303.4	12610833.9	11006698.6	2919110	4557770.1	1101169.2	700484.7	3112149.7	1780945.7	3944115.9	1631668.2	4544862.2	36508662.8	8754636.3	6011526.4	25921092.7	2797981.9	4791228.3		3817680.7	2705234.6	3620515.9	7627086	2862892.1								3708751.7
2002/5/14	45561712.9	1942430.2	3655379.7	3179315.9	3518522.5	4202795	2774442.5	3822165.5	15071412	2691713.4	5429817.6	1317869.5	802973	1961266.5	2981186.2	4310521.5	2307906.2	2540288.1	28534272.8	7257329.4	4862078	9652095	1520882.6	7458640.7		3570614.4	1265484.2	3624889.7	6499736.1	2627105.4								2421388.5
2002/5/15	42135562.9	1960079.8	3369331.1	2931724.8	2999108.8	13170377.8	2921144.4	4797069.4	N/A	4247101.6	6748570.3	1611688.8	842505.5	3171615.1	9228680.7	3429838.5	2326939.7	2029040.5	40646479.9	5928258.3	4026614	7779005.7	3095397.7	3488656.2		3170989.9	2512664.8	4567425.7	7836300.9	2171740.9								1973957.1
2002/5/16	17269339.5	4930501.5	7278623.7	6139932.3	7415871.2	8813605.3	4169854.3	32698060.3	26639614.5	6093524.2	10716233.6	2486812.9	1479602.4	6772787.2	9053531.7	8988885.3	2278718	3626017.9	46157805.8	11769492.4	15978262	9004960.5	4710890.7	7648489.3		5529867.7	4152807.3	13192238.9	13664074.8	4406910.6								3511333.1
2002/5/17	17869793.8	3083197.2	6210576.5	5089029.4	4505187.4	4761451.8	4244714.3	54586013.9	12034318.7	3468206.6	6939027.9	1311862.7	1694110.5	4679686	4481578.2	5735905.1	2356824	2148564.6	78829271.6	6217241.8	6139290.1	7266082.4	3467263.7	5052519.8		3665402.8	3537916.4	5516042.8	9299640.5	3533558								2941610.6
2002/5/20	16154234.6	1135224.8	4798826.2	3727125.5	2636864.3	4061960.7	2554539.1	30855736.1	3669631.7	2683657	10663154.1	963135.6	2265749.3	3255567.9	3337625.9	3789844.4	668737.5	1840023.4	47832593.5	5186625	7448787.1	6442248.5	2105503	N/A		2717219.8	1718475.9	4107126	7726136.4	2074385.4								2366447.3
2002/5/21	21043048.9	5548683.4	11284402.9	5421783.2	8867679.4	6146072.7	4004589	49562211.5	37945299.2	5659329.3	10769489.9	2727108.8	2371135.8	6704932	7893693.4	5227662.7	1179334.5	4382169.1	49215885.2	10347390.4	12763286.7	9278691.6	4266976.7	13892812.9		5683575.7	4976045	7322916.2	25699260.5	5343716.9								3137632.8
2002/5/22	9720543.5	5378539.8	4765939.4	3556184.6	3289454.6	4920819.1	2558674.1	38843825.3	6860175.6	2453880.5	5538715.9	2865314.1	1302028.8	4167764.4	15332785.6	2675887.6	1407934.5	2007894.2	65698530	3843785	1616947.3	4183196	1506548	3559088		2157533.1	1932855.6	5760342.7	9858378.6	2995174								2122588.9
2002/5/23	8270819.6	2214556.6	5173880.5	2394015.2	3494611.4	1928911.9	1532929.8	64051490.5	23101902.3	2836279.8	2562836.8	3759810.4	6942463.1	1930030.1	5754601.1	3162272.2	968058.6	4518837.7	24579838.7	2381625.5	6798389.4	N/A	2891244	3086318		2322147.8	1812090.5	7232278.1	5298315.8	3205072.1								1725432.7
2002/5/24	6755975.2	6527747.1	3163976.5	2200230.8	2850175.3	2498138.1	1542820.1	87875240.4	8771229.8	2297510.6	2402664.8	N/A	4531944.4	1748274.4	5455239.6	2707573.7	584803.2	2361438.1	18670759.4	2878437.3	12484925.2	4458942	1231523	4323159.4		N/A	1371432.9	14761234.4	3960310.1	3489744.7								1120166.5
2002/5/27	13112785.5	N/A	2917076.2	2044491.5	1153980.9	1164545.7	1298045.5	73689234.9	3231471.5	2528208.2	2020010	2787891.5	1015142	1775138	3741289.4	3479468.8	478961.5	1867567.2	9396859.9	1663971.4	2434654.5	2103831.5	1223676.8	1313534.8		2909598.5	1162619.5	N/A	2964038.7	4661888.6								1306483.6
2002/5/28	13489797	3974832.9	7144713.2	1347553	1187578	1689051.8	N/A	4822984.4	24689664.3	3317083.8	3801891.3	2584134.3	N/A	1562006.5	3748474.5	1284105.5	N/A	3615078.9	8401528.5	3244990.5	2189798	2239260.1	1486979.5	1529973.9		1198485.2	1470575.5	N/A	2950755.8	8929852.2								1093481.3
2002/5/29	23737134.1	2058180.7	4220585.8	2700449.6	3838591.6	2969867.6	3054187.4	4246981.3	6870200.9	3523049.1	4416862.2	2573149.6	2874149.1	2833396	4326014.3	2680913.3	689369	2816878.1	11225414.6	4293597.5	3227052.5	3038665	1813279.8	6701779.6		4572677.1	2714361.3	N/A	5304459.3	4954063.4								N/A
2002/5/30	11350942.7	2638958.7	4178778.2	2235165.5	3444431.7	3297303.2	2080360.3	2534415.4	15383968.5	4901478.4	4137992.5	1789684.1	5047409.2	N/A	2168925.1	2412354.9	1905222.9	3080694.9	7916342.5	2689896.2	3817782.5	2898276.7	1511652.8	2959697.9		3854365	1693619.3	N/A	7165630.3	2255975								3582440.2
2002/5/31	8099752.5	2148482.4	2283377.7	1668173.9	2499105.2	3579789.4	1229005.5	6382143	9655667.9	3873597.1	2837368.5	985251.1	1593651.5	3234521.7	1311858.1	1779419.2	476154.9	761501.2	6724934.6	5377594.8	1917311	1892584.8	1045013.4	2368283.6		2244214.7	1603211	8271425.1	2643038.7	2174245.2								1814634.5
2002/6/3	6947846.1	1486515	6187587.5	2541594.3	2217050.1	1994879.7	1584672.3	8339719.4	3531090	4129824.5	2216535	1336558.5	903387.1	2220318.3	2727698.1	2150089.7	1032951.5	1681816.7	11638139.4	2930176.8	2593583	3395374.9	1952271.8	5242162.9		2021201	2259960.8	4226900.9	5041529	2074376								2205615.5
2002/6/4	6068946.2	2361618.2	3293058.4	1801745.9	3444751.2	2997629.6	1239644.3	12123167.2	5670030.5	3333723.2	2519201.2	1404503.1	1751953.2	3544599.5	1925199.6	1857784.2	612991.2	3089610.5	8473860.3	2335921.3	1419433.2	4080281	1854819	2215427.3		1667495.1	1612793.6	3793218.1	4961591.5	1826046.5								1210107.5
2002/6/5	4589761.2	1782014.7	4168902.7	2520656.2	2424999.9	3178684.9	1218042.2	4939599	26531185	3586405.1	6882013	1153805.8	1453296.7	3405225.9	3404843.8	1662913	1493824	810029.5	5989241.5	6285885.5	3779441.8	2341166.3	1983573.2	2972947.6		1342327.4	2123286.8	2425945.7	5066447.2	1645499								1288931.8
2002/6/6	18775874.9	6414012.4	10975395.4	4001393	4469114.2	4578246.4	2498781	3345668.7	40435390.4	4372476.8	8158606.1	2540617.7	3761595.1	4821444.2	3540440.6	3318303.4	1350609.9	3106200.1	21584071.4	5778423.2	N/A	4800596.3	3221116.7	7289976.6		3645497.8	5058277.6	6602644.9	10781746.7	3572598.8								2927660.7
2002/6/7	19632098.1	11675401.4	N/A	5682046.1	5585350.6	3408922.8	2639406	4363518.2	72335014.5	5122632.5	12236284.9	4205884.9	2328228.1	6858471.4	2229038.8	4352988.8	1632951.4	3396143.8	23072932	5667929.1	9811041.2	7552200.8	2733449.6	10651656		4547654.6	4795898.8	11197462.5	12272387.3	3360505.1								3814890.9
2002/6/10	10106791.5	2264455.2	8002447.7	2021207.2	2751882.9	1269005.9	1055573	3056917.1	5046412.2	2057194.2	9263930.2	1646858.4	2885782.1	1946553	848645	1889023.2	780825	3808171.7	7885742.3	1894179.7	3535917	3307054.3	2141898.6	4618103.3		2153807.9	1797165.2	3052890.1	5541579	1565080.5								1162315.2
2002/6/11	5293150.5	4786747.3	6067080.6	1551516.1	3102278.7	1710211.6	1484863.8	7500112.7	5230815.6	1885477.5	6378193.5	975056.7	1824611.4	1697946.3	1684180.7	8756010.6	341316	2087955	22997125.6	1890932.1	5868285.8	3299355	1507548.6	2541942.7		1469100.1	1649672.5	8120099.2	11405899.8	1312319								1583553.6
2002/6/12	8886064.1	2862722.7	2712611.2	1261235.2	1558416	1560517.6	1120702.1	12030073.2	13467866.2	1738058.4	7224679.8	1087072.7	2236655.5	1268985.9	577068.1	6332561.6	986382	953244.3	11074887.9	2047801.2	806236	2782322.5	668447.5	1627826.2		1328582.2	1181286.4	205675986.7	4434365.1	1917986.3								803959.5
2002/6/13	9793463.1	3269272.1	3427668.9	1290807.5	1947886	916318.3	683690.1	5767186.1	22258318.6	3364521.4	9841617.2	817324.3	2790418.4	1170175.6	2116813.3	2469057.9	294633	876382.2	6544644.1	988937.5	620111	2054625.4	1095472.5	1491181.2		610941.6	1402081.6	213674323.7	4340065.8	899422.3								567524
2002/6/14	14854532.7	4039231.8	3849394.6	1583573.3	2362461.8	1303133.4	806505.7	4326094.9	6598299.9	1991091.5	4599852.8	1385745	1192147.5	1778274.6	761302.8	1588468.5	11979185	1028094.1	7865154.4	1921890.8	1005825.2	2427061.3	1139507.4	2665337		1159346	1204472.2	69326489.6	3562663.6	1160174.4								1588679.9
2002/6/17	3868858.5	2276075.1	2475759.8	1008265.5	1266558.4	861060.8	734727	17726540.2	5561242.7	1318540	6189296.9	987748	326119.2	737247.4	1801561.6	982508.4	15979990	2886100.2	3808270	769046.3	1460450.4	2415021.7	616251	1184380.5		835015	1159563	39315129.8	2295854.8	1178526.9								1069767.6
2002/6/18	10197693.2	4513369.6	9096178.7	2890556.6	4000507.6	1367696.8	1367681.4	N/A	9798765.9	2585431	11167087.2	923499.1	3507681.2	1169773.5	1119004.6	1889569.9	3125774.8	4750931.4	6332299.5	1875844.2	1039816.6	3214274.2	1995012.8	2138880.6		1829783.3	2547199.3	81981833.3	5717150.2	2166610.6								1683377
2002/6/19	4562789.4	2126552.3	2077801.2	8055064.1	1081250.9	2027215.5	768153.1	24087647.2	4353211.2	1044623	9255444.1	451972.3	1125362.9	1022912.5	3611564	3026348.5	1886413.2	9076246.3	3196509	916760.9	2102356	1760499	633618	1658687.6		966377.2	838381.5	30468173.9	5057858.1	748762								711886.3
2002/6/20	5712550.8	8786548.7	73722893.6	8370334.5	1110449.3	1865820.9	1429820.6	11861105.1	5529589.8	1694325.9	6502764.8	602618.6	554147.7	2356638.1	1689736	4286979.2	1514029.3	8740190.5	2503389.8	2536471.7	605481.5	1486319.5	657112.5	1080881.6		1078487.4	2560518.2	32360055.3	4986148.7	1310824.6								669514.7
2002/6/21	91393881.1	37675570.9	172606951	20810739.8	8041137.2	6476298.6	8169562	6922471	21901345.2	10861767.2	17785080.6	4224626.9	13654725.7	9994675.1	4788860.7	8309696.2	11468644	17086836	24560611.5	6625500	7102858.6	7738450.2	4158717.5	4876234.7		8755072.3	10413533.2	76771863.4	21045103.7	6181406.8								5899200.8
2002/6/24	254832463.3	59307287	31690972.6	50381080.7	35773124.4	34767306.2	39465198.1	27614139.7	158096301.5	48097826.2	27765577.1	24108458.9	43694779.3	46092393.2	23514928	N/A	43104066.3	67067232.9	77052019	36559501.2	66939278.5	32559230.8	22971141.3	40068977.6		30826023	47233528	251036998.4	62825113	28865699.5								19765860.4
2002/6/25	346782742.5	39002279.1	219783125.4	38883289	25116700.3	17224180.2	23980246.2	10968094.5	99651289.2	41125020.9	22088853.5	19779318	15155473.3	20581535.7	28405526.3	119236160.7	27105065.7	27560908.5	39665851.9	20075921.5	31047617.6	21312691.7	13269395.2	17015521.2		18809159.4	34071087.8	156995677.8	38024825.6	N/A								16577809.4
2002/6/26	93742234	14459112.3	349527240	12799717.4	12283346.9	10246443.7	13019919.3	51546284.9	51391516.6	13731812.7	8676777.2	14661839.7	11975332.6	7704112	11092270.9	27551938.3	2069258.2	16439273.8	15587963	10975316.3	7587871	8912318	4774134.2	8827174.8		8895543.2	22091938	58872115.8	16866274.2	14351158.1								6163056.4
2002/6/27	68098077	14551428.6	203479325.6	9087070.8	6978614.6	4668674.4	6111444.8	35399496	21157822.5	11705023.7	10564947.6	14792298.1	6783983.2	6354660.4	10265904.1	9856516.1	1586259.5	6601498.7	14858805.5	4832749	6893088.6	13113094.1	2978262.4	5218221.2		7151850.8	18170629.4	32283085.6	10114482.8	8033984.5								3933674.4
2002/6/28	110445015.9	18662059.7	134417057	13170505.7	8904685.3	7628077.3	11051996	25742327.8	N/A	N/A	N/A	49113414.9	12482946.2	10427907.2	N/A	17310976.8	1879989.1	8594349.1	20745827.4	7243899.2	9506003.5	12239932.9	6248936.6	6945425.6		13156483.4	43478084.1	N/A	15687127.8	11180282.8								6733795.1
2002/7/1	N/A	7699321.2	73749590.7	6224353.5	4336673.7	2727800.8	4593645.6	10832376.1	14708829.5	8289934.1	8891467.3	21987023	4461084.1	11255923.9	2535132.2	7904706	559564.2	6364711.4	8226657.5	3995274.9	7571534.9	3324773.1	N/A	3511457.6		13976806.5	115866937.1	22321130.6	6525042.6	3855297.6								2841587.8
2002/7/2	56603599.9	5500523.2	139237672	5690839.3	4877887.2	3410317.4	3247712.4	6924431.7	8248771.1	8006105.9	5944254.2	7686911	3167264.8	6578010.3	2057366	9136060.9	569832.7	6141055.9	8679241.5	4231851.4	4776709.8	6967351.7	2287610.1	3337982.7		7061407.8	27663887.1	26118999.1	4427565	6584611.4								2498289.4
2002/7/3	59173504.9	4510555.1	44022603.3	5316606.2	4063276.9	1342057.2	4411171.9	5811187.2	16932059.5	27113971.3	4757246.6	28322592.8	5272770.1	5585443.4	8904451.8	24474221.9	1339926	11541693.2	17506343.3	4702169.8	2327130.9	3339484.4	1716486.5	4186490.9		8245512.5	14516352.9	15067468.1	6080419.2	4502214.4								2390772.1
2002/7/4	63961443.1	6093607.5	45178124.6	4934570	3480836.3	2386498.8	4550504.5	7326405.3	8046564.1	14851963.4	3299126.5	4997002.2	5645704.8	3596072.6	6784829.1	42395982.6	526285.8	6965280.3	7355354.4	4502438.5	4781516	3435342.6	1949787	4206194.2		30935320.9	15525522	19785406.7	5604371.5	5012285.7								2407308.5
2002/7/5	28086989.6	3099195.3	29631369.4	2877195.8	2049929.7	4905430	2465833.2	4622393.8	7474929.4	3610769.6	1917654.6	1959534.1	5298403.1	1488268.2	805051	4249629.4	508160	2112513.7	3297804.2	2025277.9	1320234.7	1876059	481687	2063370.4		4988423.6	8887865.4	7612414.7	2334851.7	2443610.5								2386383.6
2002/7/8	32676523.8	4794182.6	44545210	3655398	3214961.1	3818730.3	14323631.2	6620862	10007935.2	6990735.5	3291746.7	2354405.5	2323924.7	2444706.8	2186868.9	5818475.9	1628551.5	8970019.7	3938392.3	3672773.1	2255759.7	13488698.8	1900780.7	9802577.9		10756327	8098578.7	13415008.4	4695343.4	4116845.3								1889754.9
2002/7/9	43187055.3	3632739.7	44535127.3	9425802.2	3032894.4	1934405.9	16654977	12022321.5	15191133.4	6223866.7	3415334.6	1663357.5	6905767.5	2541937.9	4968371.1	6675469.5	428471.4	8236848.5	6655763.9	1932270.5	24559669.4	29529701.8	2053123.2	5555422.6		5585112.6	8319800	9969233	2868666	3929549.8								2027822.4
2002/7/10	48084861.2	3668446.1	34473511.6	5433293	4650445.8	2938101.1	7248548.2	13596390.5	12708608.5	7944536.3	3452967.1	5365427.2	5392971.2	4770461.3	2578701.5	7046482.2	1472151.7	3563749.5	10068906.1	4558989.4	10652062	17565805	3386166.5	18302752.1		6317680	10369238.2	17643070.1	6286319.3	5061529.7								2469009.3
2002/7/11	29786467	2724429.8	31516385.1	3631124	2976036.7	1947041.8	4115278.5	9129007	32805258.7	3661260.2	2800790.4	6633206.2	3545409.3	2744728.2	1227179.8	4005881.5	1287105.8	6805911.4	5565349.4	2553018.7	15265746.7	33741743.8	2626798	17964075.1		5044128.4	6827686	8047622.7	3270115.2	3150071.7								1922033.7
2002/7/12	13586437.4	2324105	23911231.3	2760067.3	2132549.4	1495434.9	2410139.4	13021548.1	16087446.8	2711735	5443667	2122033.5	3463867.5	2366265.9	1224902.8	3834515.7	1641175	12207298.1	4651322.3	2113389.6	5557058.6	8294029.4	1089347	7774985.3		2694744.9	4092256.7	7066420.4	4262780.6	1819345.5								2076423.6
2002/7/15	15558706.3	1162931.7	34663221.6	3344635	1996119.7	2346621.1	5580441.7	6231366.9	11987240.1	2341548	4770085.1	2665717.3	3529904.3	2760764.2	1874166.7	2606766.7	476328.6	4814402.3	6785053.8	1705366.2	2735460.1	4064553.2	1105554	22150612.8		4091744.2	5370443	8857663.1	5065337.7	1980046.9								2522409.2
2002/7/16	7871027.7	1099278.1	29039869.3	2663703.9	1297480	2581980.7	2982326.3	18325878	3088942.9	2413163.5	2136242.6	2433746.4	5008214.3	1890970.7	1118201.5	4745578.6	555144.3	12078146.1	3855514	1569438	2032284.9	4002491.5	1223117	17673805.4		1769099.9	2908725.8	20483306.9	3179321.7	2127608								4020114.6
2002/7/17	15309408.7	1669069.8	24071957.4	2204360.5	1566513.9	2696593.5	3414101.8	27657126.9	3251115.8	20715414.2	2423902.8	12177121	4359089.3	2448272.5	1124887	3197500.1	134673	6378280	3367352.3	2782221.7	3318858.9	3057933.1	740865.1	13290208		2232511.3	3377916.4	19668863.6	3031397.8	2905924.8								1838658.1
2002/7/18	21027885.3	2922795.6	18912660.9	6411941	1643754.1	1951618.5	N/A	21469218.1	7779131.1	20333818.6	4998545.7	10198449.4	3069963.9	4195034.8	1856455.6	7097098.4	459869	4744657.4	4073466.2	2005817	4037794.3	2342990.1	1000774	28101984.1		1757149.9	5553804.6	12454918.8	3747351	2606507.6								4168941.2
2002/7/19	19354366.1	5944115.7	16560008.8	3153116.2	1428354.1	2137316.9	3259600.5	64607015.4	12242505	54218303	6833265.4	10008222.7	2918973.3	3523225.6	8308275.7	4629918	588175	5080349.8	4009689.7	2730099.4	36603536.3	2494499	1481594.9	14952515.6		1641433.3	2574791.3	8491202.8	2007056.7	2104119.5								5860777.5
2002/7/22	22619127.5	3745496.3	15565737.2	3563696.6	1606474.6	1853717.4	3610382.2	8431100	8671268.1	62011760	6446127	3445791.7	3690078.6	3203872.5	4076980.1	2733253.4	1801828.2	8002997.7	7457635.7	2149499	7671789	2691212	1372697.4	31185827.2		2314710.3	3567620.6	10281381.3	4979486.4	2990104.8								3338752.9
2002/7/23	10540132.2	3134423.6	14436712.3	24090496	1397772	1431419.5	3629192.5	1771460	21966943.8	15841495.5	2732971.6	3329390.3	1838702.9	2292819.8	1648394.2	2921995	2299946.8	8764745.8	3329443	7899419.8	2564917.7	2298955.9	968234.5	15598532.3		2029696.8	3269169.2	9817068.2	6611493.1	2611014								2237294.7
2002/7/24	93728516.7	1824767.3	14395096	46101096.2	1055674.6	1413910.7	1790187.8	2612228	9241249.9	9084746.4	2429239.5	1677201.9	2814679.5	1430085.8	3218487.4	2979112.4	1987555.6	3252945.7	2511871.7	23897013.1	5579312.3	1515421.7	665538.5	18679922.2		2472783.5	2019023.9	12523143.6	2160359.2	1851880.7								1822246.4
2002/7/25	22267405.4	2328024.1	31080739	9579619	1506058.4	1340990.4	1465506.6	9339200.1	10908075	6523799.7	4209992.1	2037576.4	3478217.7	2274369.5	2538516.6	4283576.7	744924	6308001.9	2149362.5	4563721.4	14485713.6	3178608	910032.6	10636128.4		2460334.6	2691834.9	10768716.8	2723808.7	1974226.5								2376369.2
2002/7/26	14916197.1	2726352.4	15965258.4	N/A	1063795.9	855194.4	3113813.4	4039519.1	6978657.8	6600089.5	2167020.2	1520119.9	8330714.2	1785436.5	N/A	1849148.5	518260.7	1546588.2	3290326.1	2486509.9	5045037	1641030.9	453904	4450531.7		1783308.6	2344415.8	9072704	2883028.4	1151364.6								4027701.9
2002/7/29	43415432.5	5115565	15141936.5	6159764.6	1370047	595389.6	5776152.9	20455943.2	18363007.4	7081002.8	3094955.7	1508601.5	25066052.8	1482566.3	6184411.9	1548824.3	111881.8	1542680.1	N/A	2944073.7	10620021.4	1358183.5	662908.6	5238525.1		2181276.3	3503111.3	8003101.3	1857234.8	1277310.1								2297068.7
2002/7/30	42356372.7	3077293.3	12646669	8596033.6	1464235.5	1268577.2	1685562.9	18750953.2	3474499.8	2485315.9	2035007.1	1176446.8	61190386.5	1581150.4	12302363	915073.5	1561862.5	16656019.4	7423057.7	1764166.3	5281451.1	1434289.7	579341	2705444.6		2141331	1489261.1	5739731.7	2114279.1	1327502								6682703.5
2002/7/31	49257476.1	5248837.9	9786391.4	10988740.5	1126788	992575.5	1945926.8	10770274.2	5902620.3	3652825.4	1751157.4	1555430.5	29688382	2016798.4	2672115.2	1208939.3	751396	9738723.1	2332222.7	3157096.9	2379173.5	1594419.6	363001.8	2730212		2011523.4	1973321.7	4801562.8	2917299	1306468.5								9757175.8
2002/8/1	17104609.3	1896919.2	16714382.1	6031149.4	1302961.6	968101.2	2030111.3	1805559.5	2866284.8	3494964.3	1934741.3	2365621.5	65106970.1	1282239.5	1590935.6	1782616	459745.7	8300859.8	3826778	1901050.1	1264001.3	1496921.2	723527.9	23525755.4		1166807.5	1589038.4	4073859.7	2270986.1	1342525.1								2529087.9
2002/8/2	13544249.5	1377562.7	6520185.6	5214204.2	846934.8	694340.6	970490.8	858713	7270244.4	2044448.5	1305460.2	1383208.4	55413585.4	799210.5	772253.5	7140388.4	305699.6	6846854.2	5300012.9	1134975.4	2538970.8	1277931.1	792227	8746046.1		1054909.6	4153855.4	4040352.8	1681276.8	956808.2								1097896.1
2002/8/5	6589624.5	861140.5	5059757.5	6951965.4	5211621.7	427233	2130526.7	1178750.7	16298038.4	1885959.7	1635162.5	1628304.8	29245710.2	1525216.4	703428.1	2428190.5	973415	2094166.1	1909467.8	1196972.3	2311223.7	912840.2	361395.6	7646997.3		1445623.2	1549013.2	5736715.2	2223711.2	1006881.4								1881752.3
2002/8/6	18675337.1	2875996.6	74464715.8	4968352.4	3290115	1988036	5122951.4	1231367.8	10129696.6	2747259.7	2337676.9	1297242.6	73347725.1	2041179	1783323.9	3945435.8	586704.4	5417068.1	4085855.2	1848816	3088795.4	1565197.1	988421.1	11072208.1		2714757.6	3880983.2	N/A	2793453.1	1612440.6								1805662.7
2002/8/7	7214407.9	1375113.9	151498111.4	2503582.2	1250423.3	848484	3559730.7	9741848.6	7346107	1716016.8	1036427.7	860095.2	38857300.4	703212.6	733207.2	7492973.1	259692.9	7757875.3	1725551.3	752574.5	665663	993006.1	325121.3	6626917.2		2100621.8	20592774	11821203.1	1447882.5	1163392.3								860384.5
2002/8/8	7836619.6	1364758.3	54104526.5	2942267.3	1121459	1570943.9	4968906.1	3312219	30679822.7	2110442.6	2420131	1412142	67634768.2	791263.8	981552.2	1287532.5	196996.3	6614053.6	21600878.3	979273.4	2323548.1	1057695	363609	5094508.6		1833916.6	4838274.8	10894686.5	5244359.1	874179.3								796849.3
2002/8/9	7733155.9	1281251.9	40078158	3479066.5	1623655.7	1531461.2	13541964.6	3483861.2	26684881.3	2866699.8	2889633.2	604115.4	45205961.5	1407465.8	505781	1470075.5	302587.5	9745562.2	8539476	1317941.4	1108156	1744299.6	526807	3992706		882473.9	2943456.3	6903172	2071597	1689323.6								1206933
2002/8/12	9754862.5	1239098.4	21898318.7	2830897.3	1424926.1	700188.4	2151257	138164147.9	2365177.8	1922584.9	2146456.5	591551	21049685	1090380	977108.2	1879785	123178.4	5731308.9	6092536.2	N/A	1132599.3	1754552	989591.9	3757148.5		1412888.4	2941346.9	7862197.5	1707694.6	1525207.5								817594
2002/8/13	5198586.2	794342.1	38700992.4	1301172.2	1220551.4	2216037.6	1680945.3	27258425.6	1917963.9	1244821.8	1979784	562407.6	19896781.1	1139186.3	712403.9	2101357.7	235592	8637345.6	1970182.9	1023115	751804.8	1012483	1071951.1	2653034.2		955144.1	1503289.9	1692521.7	1118791.8	1031662.4								1355752
2002/8/14	6042491.9	1689077.2	19185169.8	1433407.1	2608273.4	1584472.1	893912.6	17641760.9	5915720.1	1353396.9	3283862.9	621928.2	9006433.8	722408.6	8027868.2	3703411.9	118362.9	3119765.8	1380707.9	946163.4	812113.3	685305.6	975177.5	1715052.4		1523843.3	1586105.5	3613179.6	896989.6	1231167.7								800916.7
2002/8/15	35177053.8	3913183.9	20858833.3	1310352.9	1420590.2	302374	4239396.6	4157937.7	2430586	1421820.9	1256499.7	813510	10348399.6	1012711.1	6415747.4	1038053	326440	6811486	2198323.3	2029047.1	778559	886252	671135	1745026		1112207.2	1640298.2	1454829.9	1325228.7	911645.6								928032
2002/8/16	34229782.1	2202871.6	29898064.3	2586953.4	8386518.1	750751.8	4948788.6	2751615.4	21089586	1916288.6	1302667.1	1441576.3	19398765.1	1066210.3	6879916.7	2875372.9	856830.9	6066183.9	4579932.6	2800481.6	2026607.6	1122878.6	806772.9	4153467.2		1083219.6	2912854.2	3158431.7	1359145.1	1204939.4								1127563.6
2002/8/19	33431404.3	1780514	14264020.9	1474938.5	2831996.5	804469.7	4103994.8	1195811	7461951	881269.8	973091	443614.9	29697195.7	674018.2	2121520.5	7401498.1	270709.6	11144993.4	1527762.3	622584	1033415	627247	459990	1551496.1		1403211.8	1243724.8	1830065.6	779702.4	940746								1037612.8
2002/8/20	41404414.5	4126098.6	25594236.2	3469545.7	4871630.7	2173054.2	7567269.2	2091276.5	5127887.4	2897415.3	1741394.9	784078.2	18767995.8	1637128.8	1273614.1	9956108	359092.1	12087258.4	3143252.2	1390491.7	6108740.4	1367836.6	1307320	11704648.9		3687994	3218380.2	5640259.9	3149416.7	4039263.4								2030806.9
2002/8/21	24080814.8	3382281.2	83408007.8	6015531.5	5155002.2	2763188.3	4646392.4	1500054.9	6605021.5	3451679.4	2281890.7	658091.6	19056608.3	1198438.2	340327.3	14178847.9	477918.8	13379991.2	2873743.6	2361112.4	965789.9	1546492.1	5923422	3602002.8		1758860.8	2160085.3	5981117.9	6838848.6	38936687.1								1903146.6
2002/8/22	33624957.3	6135086.7	48052546.2	5244101.2	5247426.3	2599429.7	8587042.6	4515233.7	9592811	3963570.5	2244999.1	N/A	68916678.5	3141418	2501338.2	9763039.3	4484206.1	10882609.5	7013410.2	2459270.8	1939635.9	2060606.3	4348343.5	10116382.8		3989071.6	5286542.8	16084106.9	4267076.7	16191831.7								2446463.5
2002/8/23	23587195.9	2368970.7	33549964.3	3041734.9	1861158.4	2409200.3	4000302.6	3638373.4	12967855.9	2613697	1125516.1	2246821.3	24237018.2	1916836.8	796657.7	2767667.8	1046297.3	10143613	17105241	1303671.4	2871248.2	1319647	5307701.7	3374175.5		1806200.6	1707234.2	10026363.4	3365839	5481875.8								1159875.3
2002/8/26	30790454.6	3304319.4	20981387.3	4236948.4	1912305.5	919418.1	2604338.4	4446910.9	4072623.3	3261568.1	1735117.5	1063105.8	43967512.5	759941.7	550469.8	2811948	3864928.5	10164562.3	5135329.6	2785627.4	1881322	1908821.5	2203136.7	3680208.9		2666058.6	2226492.5	12049965.2	2562262.9	5752351.9								1701480.7
2002/8/27	17777825	10002846.5	23031647.4	3605449.2	2465866.7	1417188.6	2362131.9	5462304.1	4216742.7	2805978.3	1892405	14905242.6	42501379.4	1397070.7	6724895.5	3635664.3	28691825.3	69881221.5	34750415.4	2581412	1856759	1605271	8571848.8	3265617.6		1423881.2	1968730.1	19317415.1	8666572.6	4397180.7								1165200.1
2002/8/28	12773817.9	6599496.1	12995665.1	2599607	1672447.2	1687343.1	2462214.7	4838565.4	6878576.3	1761619.3	1362244.2	3572817.3	17860526.5	1278124.1	2140201.4	2996050.7	6978984.2	52765345.6	82049445.2	15679761.3	7007287	1223902.1	2642070.6	1352364.3		1993679.7	1464596.5	7559907.2	3741634.7	2816627								1266564.1
2002/8/29	117136473.8	14641323.7	14378017.2	2626235	1913479.6	3077703.7	1796037	10778941.4	13607230.7	2980574.2	2635946.2	4390211.6	21079053.7	614109	1694489.3	2033719	6335144.6	108502821.9	19669344.4	3241484.9	856382.7	1833105.6	2537022.2	2171750		1575290.5	1774184.4	7453718.8	4507698.8	2298767								1232043.5
2002/8/30	33633445.2	36548981.3	8890704.8	1851864.5	1639332.6	3465128.6	1284250	21453951	30708491.8	1783846.9	1783015.3	554354.8	7633893.9	1228830.6	946741.4	1662399.9	1620754.4	78669351.4	4880925.2	1428786.1	1219253.3	453850.1	2156434.9	1599857.6		643655.7	1893711.2	4090808.6	1433123	1147364.2								1288093
2002/9/2	43332061.1	85829799.9	10040760.7	1438589.5	1095725.9	1636321.8	2283646	27654882	7437489.4	1271490.7	2170711.3	816458.9	8947136.4	854693.3	631854.6	1422708	671937.4	10213673.9	4044079.6	1556181.2	589221.6	1166306	3326534	907330.2		1207238.7	1062435.8	7705092.8	1163631.2	1777722.6								564909.4
2002/9/3	29516789.6	21190484.7	15100108.6	1333777	755474.6	2250537.8	1476209	32631818.5	15833241.3	1877792	1662242.6	8804837.3	9520673.2	888851.3	574287.4	4206395.9	1222891.4	9058219.2	6278355.5	1562094.9	991819.1	842780	4795399	1721442.1		1353982.6	1209372.9	4155807.4	1559846.5	1554668.3								657434.2
2002/9/4	26469801.2	21860114.1	10656786.2	1271248	2309070.3	1298126.6	1557929.4	19872364	7087257.1	2324215.8	1071726.8	1008168.5	9503324.6	1005006.6	549458	3130665	1578334	9716041.5	4642192.4	1320068.5	1684564.7	1108225.8	1215449.3	3407981		1075199.8	1676039.5	12466661.8	2562607.1	1459034								1094821.1
2002/9/5	33451242.9	25751930.4	22176661.9	2397910.4	4015758	3126187	2267047	13469528.5	9738330.2	3748038.8	1907279.3	1108150.9	14726204	3289290.6	591775.4	4730485	2568293.8	5801865.4	8464275.9	2195071.6	4149714	1497108.2	1832466.6	4359575.5		1826257.1	2887996.3	12539694.7	2203587.6	3394572								932763.7
2002/9/6	23100313.4	14726092.8	16991242.9	1426978	2749947.8	32012570.1	2189806.5	35892353.5	9943686.3	2242199.6	1556199.6	3152798.2	6580655	2835608.8	373662.8	2607364.2	1005254.2	4230713.8	6395544.6	2225788.1	2684404.8	1288002.2	2365796.6	3302470		4426585.2	1596352.7	4747085.4	3427330.4	2157592.9								1462127
2002/9/9	18754135.7	9959345.5	12124134.4	1743727.9	1826197.2	6224648.9	1488558.5	10063992.1	25887808.5	2068103	2346423.9	4557086	4950052.1	1457439.9	402380.8	3100358	748290	2147949.3	2853777	1966880.4	3440207.5	1627758.6	1199673.8	1466199.2		1666009.1	1815398.8	4387296.2	1667462.9	2128650.5								1158864.3
2002/9/10	7894636.6	7226559.7	8605022.7	3214720	1840169	5273916.1	1398226.4	8725921	42161007.1	1402323.4	1347112.5	1262159.5	3456574.4	N/A	307931.8	1296834.1	471080.2	5979758.7	2375792.1	891494	1472067.2	980356.8	577377.4	1531986.5		671535.5	1691259.6	2527197.6	841128.3	1571210.6								788863.6
2002/9/11	17475838.3	10771323.4	9327962.6	3683932.7	2307700.2	3938531.6	1584945.4	12331407.7	23783614.6	1795321.4	1076952.4	599856.7	19504945.6	2067615.4	332780.1	1948398.6	789417.3	2002971.4	2890144.6	2423260.4	3692936.5	2263665.4	671431.8	2609152.7		1740974.1	3213577.5	5478418.2	1274835.1	2275328								865012.2
2002/9/12	7416941.1	8745109.3	5877029.8	1761830.4	929577.5	1980307.9	683795.6	9242308.5	21320554.9	1645791	1287315	2507478.7	10404130.5	1155909.8	424022	1874999.4	685608.1	1820424.9	2124776.8	993971.5	11093695.2	1114149.9	438870	1505377.1		888226.4	1323775.4	1952869.8	1329141.6	1480079.7								1286296.4
2002/9/13	4655716.7	4724628.9	4767006.5	575167.4	1241792	1340248.4	804766	10249777.6	16449061.3	963523.7	666170.8	325286.5	3853780.7	763019.1	180984.4	2210756.8	624062.2	2105885.3	2203273.7	833689.4	4792812.6	351204	309809.7	642440.4		808244.2	984131.7	1938016	828124.8	803906.4								693973
2002/9/16	10222264.3	6936210.9	11019897	1223380.3	1805964.3	2383347.2	1143650.5	5005983.5	11706509.9	2138241.4	1753378.2	548938.5	5894531.4	2613064.8	400183.2	4490004	486425.8	1465857.3	4396841	7201521.3	1676459.1	820057.7	548225	1280516.5		1164072.6	1788293.7	8407350	1979271.9	1769798.2								1113606.6
2002/9/17	8104938.1	4860800.5	10447336.8	1169249.5	993063.4	1601692.5	1785727	8859248.4	8990713	1625829.5	4318947.3	1586067.1	7201418.9	1547966.1	633718.9	2049097	1318388	1846129.1	2981071.1	5236050.2	1125555.3	1083268.4	565257.4	1107047.6		994742.3	1189112.4	3556417.7	4758194	1599356								737840.7
2002/9/18	5926503.4	3761268.5	5769493	803423	1156018.4	892710.4	1131239.9	8585525	2067834.5	1074374.1	3874034.6	2223563.2	2839753.9	1562898.2	600419.6	1708103.9	334944	N/A	1859004.5	2632573.8	482224.4	1099656.6	405428.3	1558767.8		513280.2	1074482	6839074.8	2488260.2	840160								523381.1
2002/9/19	24308868.1	18339047.2	72754636	2030939.4	3197910.3	1531210.9	1420440.7	8210595.5	8426955.3	2923382	2939830.8	1693639.2	7020713.7	2605648.6	2074043.7	3035659.4	354644	2438106.1	3340811.7	3974700.1	2948184.3	1773507.6	1193452.5	2536548		1109115.6	2265497.9	5925916.9	3470031	2424057.7								1071823.8
2002/9/20	11086519.7	10759684	77006507.6	1020569	977073.4	8556442.8	1391365.8	6955545	2598028.2	1391241	1069550.5	1316576.7	3237103	1982950.4	1006030.4	1780741	617491	2479225.5	2043320.6	8127234.4	572763.5	910226	633364	3594794.9		496049.2	1032995.4	5924438.7	3085401.9	1027806.5								783261
2002/9/23	4444445.2	8687017.7	25589158.7	695296.1	691120.7	6309026	615006.5	7147827	6332310.6	1327194	620259.8	2715459	2008915.9	1903668.3	429584.2	1279144	129251.5	9612522.7	2317788.3	5961003.9	1034154.3	480226	623739.5	4258894		730874	664104	6440011.4	1378619.4	1341586								458153.6
2002/9/24	9708053.2	12293887.5	13890725.6	1138378.4	929639.2	2089315.2	1030689.8	9656690.8	7411444.5	1574768.5	2060617	696732.5	2850993.6	736588.3	410813.3	2559571.4	704798.3	20822582.7	2236348.8	5400218.8	1672349	1369158.8	570252.4	1064756.4		1608876.8	1126373.7	6234236.9	1152694.6	964325.1								787256.1
2002/9/25	7356534.7	21162827.7	25541587.4	969752.6	1806814.5	1246316.4	1748555.3	7955682.8	13844126.1	5063462.3	4021360.6	N/A	3132775.2	1559512.3	892794.2	2019806	637669.7	19833408.8	2282690.4	2359543.3	949727.5	990066.1	2461250	816752.3		2046179.7	1938512.7	2229756.9	2455837.5	1066464.4								594860
2002/9/26	10794952.7	8834535.7	13156583.2	1255670.3	1812778.4	N/A	818303.1	9764285.4	8963224.7	1764475.5	1354861.8	954632.4	7652314.1	2331691.6	846646.2	1861403.4	930206.7	38336329.5	5708191.3	3150174.6	2687548	1685775.8	776755	911644.6	570040945.1	2498551.4	2717022.4	3017568.5	1895299	1499321.3								892509.8
2002/9/27	8915411.3	8153355	10350200.9	1081797.5	814537.6	1673918.5	1628597	8386669.7	7271551.3	2258505.6	1131856.6	3089570.6	6639167.6	1457718.4	1337216.2	2868923.6	607842.1	10245527.7	5842259.2	2880966.6	2264004.6	1299665.5	822790.2	956946.6	228169405	1876542.7	1343709.2	4868043.2	1551968.7	1452547.5								1239691.2
2002/10/8	46050792.5	9701569.7	11995629.9	1700853.8	1522600	1062064.3	2419975	4742354.5	5315851.6	1537628.9	986468	13613551.5	3859465.7	1017223.4	270134.9	1289145	1480376.3	6872877.9	1615623	2549874.7	10219719.4	7073477.9	322121	732947.4	45722678.1	994818.9	881913	3392483.8	2157364.7	1441928.1								583201
2002/10/9	22526208.9	10851351.8	22609980.3	1880221	1382715.7	535643.1	1127860.6	3545166.3	7581519.9	2936601	1621767.3	352565.7	2564035.8	1361491.4	414395	1873109.2	2185540.5	12052606	2955580	3491016.2	4295321.1	2368947.6	868275.3	1248690	65647192.3	1442899.6	2437138.5	4909654.1	2417519.7	1935520.2								538266.8
2002/10/10	9494844.8	3099224.4	9645045.2	1194952	1281771	870739.3	974420.6	5897829.5	2631516.4	1247658.5	1339297.1	703097.4	8377862.4	427938.9	86231	821411.8	683123	22354313.5	2615541.4	2033297.9	1466928	1549409.9	391429.5	1751610.3	59314689.6	1837268.1	1585075.6	3267766.8	955241.3	850553								550590.4
2002/10/11	12835486	2270897.1	8582240.7	824182	975542.8	1340783.2	764825.8	6739197.6	4143144.1	1030452.4	1667913.1	386434.3	2774838.4	556979.4	1865322.5	1088878	2064085	10811709.3	2179290.3	2136294.3	842149.3	1221911	723904	706329.2	38015414.7	1076497.7	1066338.6	2280432	783733.5	775426								761817.7
2002/10/14	7609637.6	3097997.5	20680254.9	2083989.7	1200102.8	894590.9	613853.8	4435847.6	5619797	1118156.2	1498443	392791.8	2735676.9	1389769.7	320685.3	1383989.6	1028542.1	10969674	2614494.2	4990263	1710645.6	1230897.3	765011.8	626861.2	62229077.4	918275.1	1139123.6	9197643.4	697902.2	1521101								1958792.8
2002/10/15	5052750.5	1689985.9	14474861.3	841886.4	546869.8	683177.4	460583.6	3132363	3810101.7	971042.4	1837887.1	3673942.4	2117650.6	595107.9	336852.5	656923	442400	5620530	1815264.4	3887323.7	1060346.8	585594.6	468560.5	363154.6	39067758.2	566264.7	1052840	2030268	569782	922421.6								647100
2002/10/16	9347894.1	3315672.8	32777790.7	782884.5	1256881.4	1137862.8	1600920.8	3260316.9	11196088.3	1441265.8	1568172.1	524879.9	3385241.3	1995769.5	2395043.1	2083767	420601.7	7579125.3	2175855.6	3245574.7	1586430	1075714.3	546312.1	719559	61680789.1	1280617.2	2069970.3	2211495.1	1373221.5	974526								2138646.7
2002/10/17	108713814.6	5825836.3	15098922	924730.8	884410.1	1055112.8	1252357.5	1037530.5	7492805.6	1028529.3	1380422.4	258108.1	2707421.1	690737.2	1346367.5	3048975.5	178748.2	10896465.2	1454334.5	2351988.8	499123.2	1554904.7	497294.1	535325.3	37534210.6	529463	1288389.6	3986139.8	2195009.1	1284725.6								2008247.2
2002/10/18	55606641.2	9213329	18430673.5	742416.3	2140121	1406551.1	2383722.7	2803709.4	20676804.6	1336826.1	2833770.9	997868.4	5234966.6	1008089.1	1277337.6	1711235.3	472597.5	7602689.1	1960467	1666221.6	2844030.6	1272050.7	617176.8	847065.2	67514327.3	1383830.8	1511939.2	2925172.8	2324169.6	1225715.1								1457071.4
2002/10/21	17014197	2190533.7	16255649.3	821898	616049.6	671709.8	1047560	22916536.8	20059890.2	1562006.2	3642245.6	387644.3	1623079.2	1848962.4	2065423.7	2159439.5	557876.2	8190621	771391	926709.1	523705.5	477158.5	678169.3	567065.1	53269368.5	794619.1	1087290.6	1596412.8	939567	1191180.5								986654.8
2002/10/22	31497264.1	4282717.5	28028965.9	2176135.5	1270880.7	1704297.2	993600.8	2835373.6	14131563.6	1742121.5	5089056	1152926.3	10507978	2716651.3	8182573.5	4616115.3	767796.2	15345357.6	2674908.8	3626867	3421065	1412676.4	792514.5	1180436.7	69067759.5	1292684	3275420.7	4025870.5	1314436.4	2137892.2								1976310.6
2002/10/23	22117272.5	2222626.7	31391957.5	980310.2	741763.6	1267641.6	770396.7	6445667.5	3706388.3	2511188.4	5110568.5	494685.5	4975052.1	754270.6	2219648	2202821.3	363645.6	6834661.7	2627126.8	1785833.4	347044	2156822.2	337426.5	1637745.4	49209627.9	1139262.3	1051984.4	2723074.4	699845.9	1157289								1928890.6
2002/10/24	26528304.2	2972842	32278209.8	1092130.8	544208.5	761089.9	7280542.8	1887125.6	6291124	848032.2	2138723	4599197.3	3029359.1	660679.5	713199.6	1334049.3	468699.3	3951669	2547093.8	2440372.5	720650.4	3096185.1	671185	1114570.9	35062360.7	774078.8	739570.2	2442981.9	920595.8	1213604.8								4845899.3
2002/10/25	21907369.9	3943306.9	20594484.1	774059	541398	756535	2546855.8	1524318.1	9664443.8	1318341	2135084.5	943086.5	8714383.1	2224037.7	1491126	1180251.6	708483.2	3616076.1	1781763	3961181.9	975267.5	1340423.7	562410.8	782513.9	32328196.6	613930.9	1632888.6	4334566.5	962873	1304292								1180242.3
2002/10/28	22637568.6	3063177.8	10689520.5	1628063.1	1509437.8	1127374.8	1912314.4	2644905	9932142.8	1195768	2344101.2	476870.8	9919499.3	1489854.8	681974	1476093.8	1175693.9	44436564	3286611.8	4028937.2	986213.4	1030895.6	607946	1536541.5	34332675.2	2342327.4	1590120.5	5407024.6	1730101.8	1338213.6								1288269
2002/10/29	12367063.9	2695348.2	17637550.7	1266834.9	779014.4	1471806.8	986073.7	1895463.4	9743159.2	995149.7	1654747.3	2583921.2	16018161	1712858.7	594687	1039985.8	397714.6	41839798.7	1508707.3	3184390.4	2435791	587241.3	1365350	1224454.2	36326576.3	2343566.2	1966010.7	2852066.4	1136063.2	1323092.5								880756
2002/10/30	17984739.7	4381847.1	7444014.7	657493.9	835685.9	1405947	1240641.7	1351862.3	2991327.9	964091.7	1583929.3	1172926.8	14754837.1	710636.5	119194	948388	837150.4	39722107.7	2034666.2	3349638.5	520211.6	847866.3	1259869.8	2442654.3	25985021.8	987941.6	633425.6	923210.5	678862.9	751208.5								1231463.7
2002/10/31	14013292.4	3544915.9	6968805.9	2985588.6	1391891.4	698261.9	1041151.5	1710086.8	7276020.5	760898.5	1619483	5397353.7	12549052.6	805599.1	583415.8	749060.5	972086	22950577.9	1306848.5	2266193.4	272682.6	437713	1786810.8	1079409.1	25523139.2	663908.5	739635.1	1138643	454294.3	550241								501586.8
[truncated: 5,143 more rows]
[truncated: 88 more columns]
