# Supplementary material for: Can systematic skewness factors predict future interest rates: Evidence from China
Source: PLoS One. 2026 Feb 5;21(2):e0334345. doi: 10.1371/journal.pone.0334345 (PMC12875505; doi:10.1371/journal.pone.0334345)
Supplement: S1 File — Data1.zip comprises data such as the monthly price change of the SSE index, dividend yield, daily stock data and daily price change of the SSE index. (ZIP) [file pone.0334345.s001.zip › Daily stock data/Daily trading volume/Daily trading volume:tele.CSV]

	002467.SZ	300578.SZ	300921.SZ	300959.SZ	600050.SH	600941.SH	601698.SH	601728.SH
	������	�ᳩͨѶ	����Ƽ�	��������	�й���ͨ	�й��ƶ�	�й���ͨ	�й�����
	�ɽ����(Ԫ)	�ɽ����(Ԫ)	�ɽ����(Ԫ)	�ɽ����(Ԫ)	�ɽ����(Ԫ)	�ɽ����(Ԫ)	�ɽ����(Ԫ)	�ɽ����(Ԫ)
1997/1/2
1997/1/3
1997/1/6
1997/1/7
1997/1/8
1997/1/9
1997/1/10
1997/1/13
1997/1/14
1997/1/15
1997/1/16
1997/1/17
1997/1/20
1997/1/21
1997/1/22
1997/1/23
1997/1/24
1997/1/27
1997/1/28
1997/1/29
1997/1/30
1997/1/31
1997/2/17
1997/2/18
1997/2/19
1997/2/20
1997/2/21
1997/2/24
1997/2/25
1997/2/26
1997/2/27
1997/2/28
1997/3/3
1997/3/4
1997/3/5
1997/3/6
1997/3/7
1997/3/10
1997/3/11
1997/3/12
1997/3/13
1997/3/14
1997/3/17
1997/3/18
1997/3/19
1997/3/20
1997/3/21
1997/3/24
1997/3/25
1997/3/26
1997/3/27
1997/3/28
1997/3/31
1997/4/1
1997/4/2
1997/4/3
1997/4/4
1997/4/7
1997/4/8
1997/4/9
1997/4/10
1997/4/11
1997/4/14
1997/4/15
1997/4/16
1997/4/17
1997/4/18
1997/4/21
1997/4/22
1997/4/23
1997/4/24
1997/4/25
1997/4/28
1997/4/29
1997/4/30
1997/5/5
1997/5/6
1997/5/7
1997/5/8
1997/5/9
1997/5/12
1997/5/13
1997/5/14
1997/5/15
1997/5/16
1997/5/19
1997/5/20
1997/5/21
1997/5/22
1997/5/23
1997/5/26
1997/5/27
1997/5/28
1997/5/29
1997/5/30
1997/6/2
1997/6/3
1997/6/4
1997/6/5
1997/6/6
1997/6/9
1997/6/10
1997/6/11
1997/6/12
1997/6/13
1997/6/16
1997/6/17
1997/6/18
1997/6/19
1997/6/20
1997/6/23
1997/6/24
1997/6/25
1997/6/26
1997/6/27
1997/7/2
1997/7/3
1997/7/4
1997/7/7
1997/7/8
1997/7/9
1997/7/10
1997/7/11
1997/7/14
1997/7/15
1997/7/16
1997/7/17
1997/7/18
1997/7/21
1997/7/22
1997/7/23
1997/7/24
1997/7/25
1997/7/28
1997/7/29
1997/7/30
1997/7/31
1997/8/1
1997/8/4
1997/8/5
1997/8/6
1997/8/7
1997/8/8
1997/8/11
1997/8/12
1997/8/13
1997/8/14
1997/8/15
1997/8/18
1997/8/19
1997/8/20
1997/8/21
1997/8/22
1997/8/25
1997/8/26
1997/8/27
1997/8/28
1997/8/29
1997/9/1
1997/9/2
1997/9/3
1997/9/4
1997/9/5
1997/9/8
1997/9/9
1997/9/10
1997/9/11
1997/9/12
1997/9/15
1997/9/16
1997/9/17
1997/9/18
1997/9/19
1997/9/22
1997/9/23
1997/9/24
1997/9/25
1997/9/26
1997/9/29
1997/9/30
1997/10/6
1997/10/7
1997/10/8
1997/10/9
1997/10/10
1997/10/13
1997/10/14
1997/10/15
1997/10/16
1997/10/17
1997/10/20
1997/10/21
1997/10/22
1997/10/23
1997/10/24
1997/10/27
1997/10/28
1997/10/29
1997/10/30
1997/10/31
1997/11/3
1997/11/4
1997/11/5
1997/11/6
1997/11/7
1997/11/10
1997/11/11
1997/11/12
1997/11/13
1997/11/14
1997/11/17
1997/11/18
1997/11/19
1997/11/20
1997/11/21
1997/11/24
1997/11/25
1997/11/26
1997/11/27
1997/11/28
1997/12/1
1997/12/2
1997/12/3
1997/12/4
1997/12/5
1997/12/8
1997/12/9
1997/12/10
1997/12/11
1997/12/12
1997/12/15
1997/12/16
1997/12/17
1997/12/18
1997/12/19
1997/12/22
1997/12/23
1997/12/24
1997/12/25
1997/12/26
1997/12/29
1997/12/30
1997/12/31
1998/1/5
1998/1/6
1998/1/7
1998/1/8
1998/1/9
1998/1/12
1998/1/13
1998/1/14
1998/1/15
1998/1/16
1998/1/19
1998/1/20
1998/1/21
1998/1/22
1998/1/23
1998/2/9
1998/2/10
1998/2/11
1998/2/12
1998/2/13
1998/2/16
1998/2/17
1998/2/18
1998/2/19
1998/2/20
1998/2/23
1998/2/24
1998/2/25
1998/2/26
1998/2/27
1998/3/2
1998/3/3
1998/3/4
1998/3/5
1998/3/6
1998/3/9
1998/3/10
1998/3/11
1998/3/12
1998/3/13
1998/3/16
1998/3/17
1998/3/18
1998/3/19
1998/3/20
1998/3/23
1998/3/24
1998/3/25
1998/3/26
1998/3/27
1998/3/30
1998/3/31
1998/4/1
1998/4/2
1998/4/3
1998/4/6
1998/4/7
1998/4/8
1998/4/9
1998/4/10
1998/4/13
1998/4/14
1998/4/15
1998/4/16
1998/4/17
1998/4/20
1998/4/21
1998/4/22
1998/4/23
1998/4/24
1998/4/27
1998/4/28
1998/4/29
1998/4/30
1998/5/4
1998/5/5
1998/5/6
1998/5/7
1998/5/8
1998/5/11
1998/5/12
1998/5/13
1998/5/14
1998/5/15
1998/5/18
1998/5/19
1998/5/20
1998/5/21
1998/5/22
1998/5/25
1998/5/26
1998/5/27
1998/5/28
1998/5/29
1998/6/1
1998/6/2
1998/6/3
1998/6/4
1998/6/5
1998/6/8
1998/6/9
1998/6/10
1998/6/11
1998/6/12
1998/6/15
1998/6/16
1998/6/17
1998/6/18
1998/6/19
1998/6/22
1998/6/23
1998/6/24
1998/6/25
1998/6/26
1998/6/29
1998/6/30
1998/7/1
1998/7/2
1998/7/3
1998/7/6
1998/7/7
1998/7/8
1998/7/9
1998/7/10
1998/7/13
1998/7/14
1998/7/15
1998/7/16
1998/7/17
1998/7/20
1998/7/21
1998/7/22
1998/7/23
1998/7/24
1998/7/27
1998/7/28
1998/7/29
1998/7/30
1998/7/31
1998/8/3
1998/8/4
1998/8/5
1998/8/6
1998/8/7
1998/8/10
1998/8/11
1998/8/12
1998/8/13
1998/8/14
1998/8/17
1998/8/18
1998/8/19
1998/8/20
1998/8/21
1998/8/24
1998/8/25
1998/8/26
1998/8/27
1998/8/28
1998/8/31
1998/9/1
1998/9/2
1998/9/3
1998/9/4
1998/9/7
1998/9/8
1998/9/9
1998/9/10
1998/9/11
1998/9/14
1998/9/15
1998/9/16
1998/9/17
1998/9/18
1998/9/21
1998/9/22
1998/9/23
1998/9/24
1998/9/25
1998/9/28
1998/9/29
1998/9/30
1998/10/5
1998/10/6
1998/10/7
1998/10/8
1998/10/9
1998/10/12
1998/10/13
1998/10/14
1998/10/15
1998/10/16
1998/10/19
1998/10/20
1998/10/21
1998/10/22
1998/10/23
1998/10/26
1998/10/27
1998/10/28
1998/10/29
1998/10/30
1998/11/2
1998/11/3
1998/11/4
1998/11/5
1998/11/6
1998/11/9
1998/11/10
1998/11/11
1998/11/12
1998/11/13
1998/11/16
1998/11/17
1998/11/18
1998/11/19
1998/11/20
1998/11/23
1998/11/24
1998/11/25
1998/11/26
1998/11/27
1998/11/30
1998/12/1
1998/12/2
1998/12/3
1998/12/4
1998/12/7
1998/12/8
1998/12/9
1998/12/10
1998/12/11
1998/12/14
1998/12/15
1998/12/16
1998/12/17
1998/12/18
1998/12/21
1998/12/22
1998/12/23
1998/12/24
1998/12/25
1998/12/28
1998/12/29
1998/12/30
1998/12/31
1999/1/4
1999/1/5
1999/1/6
1999/1/7
1999/1/8
1999/1/11
1999/1/12
1999/1/13
1999/1/14
1999/1/15
1999/1/18
1999/1/19
1999/1/20
1999/1/21
1999/1/22
1999/1/25
1999/1/26
1999/1/27
1999/1/28
1999/1/29
1999/2/1
1999/2/2
1999/2/3
1999/2/4
1999/2/5
1999/2/8
1999/2/9
1999/3/1
1999/3/2
1999/3/3
1999/3/4
1999/3/5
1999/3/8
1999/3/9
1999/3/10
1999/3/11
1999/3/12
1999/3/15
1999/3/16
1999/3/17
1999/3/18
1999/3/19
1999/3/22
1999/3/23
1999/3/24
1999/3/25
1999/3/26
1999/3/29
1999/3/30
1999/3/31
1999/4/1
1999/4/2
1999/4/5
1999/4/6
1999/4/7
1999/4/8
1999/4/9
1999/4/12
1999/4/13
1999/4/14
1999/4/15
1999/4/16
1999/4/19
1999/4/20
1999/4/21
1999/4/22
1999/4/23
1999/4/26
1999/4/27
1999/4/28
1999/4/29
1999/4/30
1999/5/4
1999/5/5
1999/5/6
1999/5/7
1999/5/10
1999/5/11
1999/5/12
1999/5/13
1999/5/14
1999/5/17
1999/5/18
1999/5/19
1999/5/20
1999/5/21
1999/5/24
1999/5/25
1999/5/26
1999/5/27
1999/5/28
1999/5/31
1999/6/1
1999/6/2
1999/6/3
1999/6/4
1999/6/7
1999/6/8
1999/6/9
1999/6/10
1999/6/11
1999/6/14
1999/6/15
1999/6/16
1999/6/17
1999/6/18
1999/6/21
1999/6/22
1999/6/23
1999/6/24
1999/6/25
1999/6/28
1999/6/29
1999/6/30
1999/7/1
1999/7/2
1999/7/5
1999/7/6
1999/7/7
1999/7/8
1999/7/9
1999/7/12
1999/7/13
1999/7/14
1999/7/15
1999/7/16
1999/7/19
1999/7/20
1999/7/21
1999/7/22
1999/7/23
1999/7/26
1999/7/27
1999/7/28
1999/7/29
1999/7/30
1999/8/2
1999/8/3
1999/8/4
1999/8/5
1999/8/6
1999/8/9
1999/8/10
1999/8/11
1999/8/12
1999/8/13
1999/8/16
1999/8/17
1999/8/18
1999/8/19
1999/8/20
1999/8/23
1999/8/24
1999/8/25
1999/8/26
1999/8/27
1999/8/30
1999/8/31
1999/9/1
1999/9/2
1999/9/3
1999/9/6
1999/9/7
1999/9/8
1999/9/9
1999/9/10
1999/9/13
1999/9/14
1999/9/15
1999/9/16
1999/9/17
1999/9/20
1999/9/21
1999/9/22
1999/9/23
1999/9/24
1999/9/27
1999/9/28
1999/9/29
1999/9/30
1999/10/8
1999/10/11
1999/10/12
1999/10/13
1999/10/14
1999/10/15
1999/10/18
1999/10/19
1999/10/20
1999/10/21
1999/10/22
1999/10/25
1999/10/26
1999/10/27
1999/10/28
1999/10/29
1999/11/1
1999/11/2
1999/11/3
1999/11/4
1999/11/5
1999/11/8
1999/11/9
1999/11/10
1999/11/11
1999/11/12
1999/11/15
1999/11/16
1999/11/17
1999/11/18
1999/11/19
1999/11/22
1999/11/23
1999/11/24
1999/11/25
1999/11/26
1999/11/29
1999/11/30
1999/12/1
1999/12/2
1999/12/3
1999/12/6
1999/12/7
1999/12/8
1999/12/9
1999/12/10
1999/12/13
1999/12/14
1999/12/15
1999/12/16
1999/12/17
1999/12/21
1999/12/22
1999/12/23
1999/12/24
1999/12/27
1999/12/28
1999/12/29
1999/12/30
2000/1/4
2000/1/5
2000/1/6
2000/1/7
2000/1/10
2000/1/11
2000/1/12
2000/1/13
2000/1/14
2000/1/17
2000/1/18
2000/1/19
2000/1/20
2000/1/21
2000/1/24
2000/1/25
2000/1/26
2000/1/27
2000/1/28
2000/2/14
2000/2/15
2000/2/16
2000/2/17
2000/2/18
2000/2/21
2000/2/22
2000/2/23
2000/2/24
2000/2/25
2000/2/28
2000/2/29
2000/3/1
2000/3/2
2000/3/3
2000/3/6
2000/3/7
2000/3/8
2000/3/9
2000/3/10
2000/3/13
2000/3/14
2000/3/15
2000/3/16
2000/3/17
2000/3/20
2000/3/21
2000/3/22
2000/3/23
2000/3/24
2000/3/27
2000/3/28
2000/3/29
2000/3/30
2000/3/31
2000/4/3
2000/4/4
2000/4/5
2000/4/6
2000/4/7
2000/4/10
2000/4/11
2000/4/12
2000/4/13
2000/4/14
2000/4/17
2000/4/18
2000/4/19
2000/4/20
2000/4/21
2000/4/24
2000/4/25
2000/4/26
2000/4/27
2000/4/28
2000/5/8
2000/5/9
2000/5/10
2000/5/11
2000/5/12
2000/5/15
2000/5/16
2000/5/17
2000/5/18
2000/5/19
2000/5/22
2000/5/23
2000/5/24
2000/5/25
2000/5/26
2000/5/29
2000/5/30
2000/5/31
2000/6/1
2000/6/2
2000/6/5
2000/6/6
2000/6/7
2000/6/8
2000/6/9
2000/6/12
2000/6/13
2000/6/14
2000/6/15
2000/6/16
2000/6/19
2000/6/20
2000/6/21
2000/6/22
2000/6/23
2000/6/26
2000/6/27
2000/6/28
2000/6/29
2000/6/30
2000/7/3
2000/7/4
2000/7/5
2000/7/6
2000/7/7
2000/7/10
2000/7/11
2000/7/12
2000/7/13
2000/7/14
2000/7/17
2000/7/18
2000/7/19
2000/7/20
2000/7/21
2000/7/24
2000/7/25
2000/7/26
2000/7/27
2000/7/28
2000/7/31
2000/8/1
2000/8/2
2000/8/3
2000/8/4
2000/8/7
2000/8/8
2000/8/9
2000/8/10
2000/8/11
2000/8/14
2000/8/15
2000/8/16
2000/8/17
2000/8/18
2000/8/21
2000/8/22
2000/8/23
2000/8/24
2000/8/25
2000/8/28
2000/8/29
2000/8/30
2000/8/31
2000/9/1
2000/9/4
2000/9/5
2000/9/6
2000/9/7
2000/9/8
2000/9/11
2000/9/12
2000/9/13
2000/9/14
2000/9/15
2000/9/18
2000/9/19
2000/9/20
2000/9/21
2000/9/22
2000/9/25
2000/9/26
2000/9/27
2000/9/28
2000/9/29
2000/10/9
2000/10/10
2000/10/11
2000/10/12
2000/10/13
2000/10/16
2000/10/17
2000/10/18
2000/10/19
2000/10/20
2000/10/23
2000/10/24
2000/10/25
2000/10/26
2000/10/27
2000/10/30
2000/10/31
2000/11/1
2000/11/2
2000/11/3
2000/11/6
2000/11/7
2000/11/8
2000/11/9
2000/11/10
2000/11/13
2000/11/14
2000/11/15
2000/11/16
2000/11/17
2000/11/20
2000/11/21
2000/11/22
2000/11/23
2000/11/24
2000/11/27
2000/11/28
2000/11/29
2000/11/30
2000/12/1
2000/12/4
2000/12/5
2000/12/6
2000/12/7
2000/12/8
2000/12/11
2000/12/12
2000/12/13
2000/12/14
2000/12/15
2000/12/18
2000/12/19
2000/12/20
2000/12/21
2000/12/22
2000/12/25
2000/12/26
2000/12/27
2000/12/28
2000/12/29
2001/1/2
2001/1/3
2001/1/4
2001/1/5
2001/1/8
2001/1/9
2001/1/10
2001/1/11
2001/1/12
2001/1/15
2001/1/16
2001/1/17
2001/1/18
2001/1/19
2001/2/5
2001/2/6
2001/2/7
2001/2/8
2001/2/9
2001/2/12
2001/2/13
2001/2/14
2001/2/15
2001/2/16
2001/2/19
2001/2/20
2001/2/21
2001/2/22
2001/2/23
2001/2/26
2001/2/27
2001/2/28
2001/3/1
2001/3/2
2001/3/5
2001/3/6
2001/3/7
2001/3/8
2001/3/9
2001/3/12
2001/3/13
2001/3/14
2001/3/15
2001/3/16
2001/3/19
2001/3/20
2001/3/21
2001/3/22
2001/3/23
2001/3/26
2001/3/27
2001/3/28
2001/3/29
2001/3/30
2001/4/2
2001/4/3
2001/4/4
2001/4/5
2001/4/6
2001/4/9
2001/4/10
2001/4/11
2001/4/12
2001/4/13
2001/4/16
2001/4/17
2001/4/18
2001/4/19
2001/4/20
2001/4/23
2001/4/24
2001/4/25
2001/4/26
2001/4/27
2001/4/30
2001/5/8
2001/5/9
2001/5/10
2001/5/11
2001/5/14
2001/5/15
2001/5/16
2001/5/17
2001/5/18
2001/5/21
2001/5/22
2001/5/23
2001/5/24
2001/5/25
2001/5/28
2001/5/29
2001/5/30
2001/5/31
2001/6/1
2001/6/4
2001/6/5
2001/6/6
2001/6/7
2001/6/8
2001/6/11
2001/6/12
2001/6/13
2001/6/14
2001/6/15
2001/6/18
2001/6/19
2001/6/20
2001/6/21
2001/6/22
2001/6/25
2001/6/26
2001/6/27
2001/6/28
2001/6/29
2001/7/2
2001/7/3
2001/7/4
2001/7/5
2001/7/6
2001/7/9
2001/7/10
2001/7/11
2001/7/12
2001/7/13
2001/7/16
2001/7/17
2001/7/18
2001/7/19
2001/7/20
2001/7/23
2001/7/24
2001/7/25
2001/7/26
2001/7/27
2001/7/30
2001/7/31
2001/8/1
2001/8/2
2001/8/3
2001/8/6
2001/8/7
2001/8/8
2001/8/9
2001/8/10
2001/8/13
2001/8/14
2001/8/15
2001/8/16
2001/8/17
2001/8/20
2001/8/21
2001/8/22
2001/8/23
2001/8/24
2001/8/27
2001/8/28
2001/8/29
2001/8/30
2001/8/31
2001/9/3
2001/9/4
2001/9/5
2001/9/6
2001/9/7
2001/9/10
2001/9/11
2001/9/12
2001/9/13
2001/9/14
2001/9/17
2001/9/18
2001/9/19
2001/9/20
2001/9/21
2001/9/24
2001/9/25
2001/9/26
2001/9/27
2001/9/28
2001/10/8
2001/10/9
2001/10/10
2001/10/11
2001/10/12
2001/10/15
2001/10/16
2001/10/17
2001/10/18
2001/10/19
2001/10/22
2001/10/23
2001/10/24
2001/10/25
2001/10/26
2001/10/29
2001/10/30
2001/10/31
2001/11/1
2001/11/2
2001/11/5
2001/11/6
2001/11/7
2001/11/8
2001/11/9
2001/11/12
2001/11/13
2001/11/14
2001/11/15
2001/11/16
2001/11/19
2001/11/20
2001/11/21
2001/11/22
2001/11/23
2001/11/26
2001/11/27
2001/11/28
2001/11/29
2001/11/30
2001/12/3
2001/12/4
2001/12/5
2001/12/6
2001/12/7
2001/12/10
2001/12/11
2001/12/12
2001/12/13
2001/12/14
2001/12/17
2001/12/18
2001/12/19
2001/12/20
2001/12/21
2001/12/24
2001/12/25
2001/12/26
2001/12/27
2001/12/28
2001/12/31
2002/1/4
2002/1/7
2002/1/8
2002/1/9
2002/1/10
2002/1/11
2002/1/14
2002/1/15
2002/1/16
2002/1/17
2002/1/18
2002/1/21
2002/1/22
2002/1/23
2002/1/24
2002/1/25
2002/1/28
2002/1/29
2002/1/30
2002/1/31
2002/2/1
2002/2/4
2002/2/5
2002/2/6
2002/2/7
2002/2/8
2002/2/25
2002/2/26
2002/2/27
2002/2/28
2002/3/1
2002/3/4
2002/3/5
2002/3/6
2002/3/7
2002/3/8
2002/3/11
2002/3/12
2002/3/13
2002/3/14
2002/3/15
2002/3/18
2002/3/19
2002/3/20
2002/3/21
2002/3/22
2002/3/25
2002/3/26
2002/3/27
2002/3/28
2002/3/29
2002/4/1
2002/4/2
2002/4/3
2002/4/4
2002/4/5
2002/4/8
2002/4/9
2002/4/10
2002/4/11
2002/4/12
2002/4/15
2002/4/16
2002/4/17
2002/4/18
2002/4/19
2002/4/22
2002/4/23
2002/4/24
2002/4/25
2002/4/26
2002/4/29
2002/4/30
2002/5/8
2002/5/9
2002/5/10
2002/5/13
2002/5/14
2002/5/15
2002/5/16
2002/5/17
2002/5/20
2002/5/21
2002/5/22
2002/5/23
2002/5/24
2002/5/27
2002/5/28
2002/5/29
2002/5/30
2002/5/31
2002/6/3
2002/6/4
2002/6/5
2002/6/6
2002/6/7
2002/6/10
2002/6/11
2002/6/12
2002/6/13
2002/6/14
2002/6/17
2002/6/18
2002/6/19
2002/6/20
2002/6/21
2002/6/24
2002/6/25
2002/6/26
2002/6/27
2002/6/28
2002/7/1
2002/7/2
2002/7/3
2002/7/4
2002/7/5
2002/7/8
2002/7/9
2002/7/10
2002/7/11
2002/7/12
2002/7/15
2002/7/16
2002/7/17
2002/7/18
2002/7/19
2002/7/22
2002/7/23
2002/7/24
2002/7/25
2002/7/26
2002/7/29
2002/7/30
2002/7/31
2002/8/1
2002/8/2
2002/8/5
2002/8/6
2002/8/7
2002/8/8
2002/8/9
2002/8/12
2002/8/13
2002/8/14
2002/8/15
2002/8/16
2002/8/19
2002/8/20
2002/8/21
2002/8/22
2002/8/23
2002/8/26
2002/8/27
2002/8/28
2002/8/29
2002/8/30
2002/9/2
2002/9/3
2002/9/4
2002/9/5
2002/9/6
2002/9/9
2002/9/10
2002/9/11
2002/9/12
2002/9/13
2002/9/16
2002/9/17
2002/9/18
2002/9/19
2002/9/20
2002/9/23
2002/9/24
2002/9/25
2002/9/26
2002/9/27
2002/10/8
2002/10/9					3911240489
2002/10/10					576093020
2002/10/11					504271975
2002/10/14					534049619
2002/10/15					271086326
2002/10/16					337916506
2002/10/17					242238148
2002/10/18					180426808
2002/10/21					161786071
2002/10/22					282630418
2002/10/23					157496514
2002/10/24					131766821
2002/10/25					268069837
2002/10/28					286858214
2002/10/29					139364039
2002/10/30					127003034
2002/10/31					165986684
2002/11/1					137578815
2002/11/4					200595854
2002/11/5					547365376
2002/11/6					238204053
2002/11/7					320456037
2002/11/8					579721992
2002/11/11					176648220
2002/11/12					482846674
2002/11/13					264886357
2002/11/14					106258912
2002/11/15					183170937
2002/11/18					97110340
2002/11/19					93536084
2002/11/20					208812854
2002/11/21					192866822
2002/11/22					149501056
2002/11/25					84673066
2002/11/26					125699187
2002/11/27					142402361
2002/11/28					205363887
2002/11/29					393016144
2002/12/2					111869295
2002/12/3					60057607
2002/12/4					76830024
2002/12/5					76619105
2002/12/6					27740021
2002/12/9					57741701
2002/12/10					75435665
2002/12/11					93523514
2002/12/12					60937741
2002/12/13					50825068
2002/12/16					61380564
2002/12/17					75698175
2002/12/18					83318390
2002/12/19					83127164
2002/12/20					64850439
2002/12/23					N/A
2002/12/24					77363310
2002/12/25					116699450
2002/12/26					163055104
2002/12/27					104085207
2002/12/30					117324972
2002/12/31					79446072
2003/1/2					97193258
2003/1/3					46715097
2003/1/6					53673909
2003/1/7					50222014
2003/1/8					233558747
2003/1/9					512344306
2003/1/10					237933367
2003/1/13					110098328
2003/1/14					589924714
2003/1/15					3265301919
2003/1/16					1366664816
2003/1/17					1135330694
2003/1/20					645440647
2003/1/21					591766107
2003/1/22					268823952
2003/1/23					362435628
2003/1/24					501777003
2003/1/27					238366414
2003/1/28					174476347
2003/1/29					192855564
2003/2/10					335174111
2003/2/11					116126000
2003/2/12					164608108
2003/2/13					197654380
2003/2/14					113983424
2003/2/17					182875503
2003/2/18					98224114
2003/2/19					161981687
2003/2/20					89415890
2003/2/21					184647199
2003/2/24					69699966
2003/2/25					204109448
2003/2/26					101249004
2003/2/27					128945320
2003/2/28					96256777
2003/3/3					158116423
2003/3/4					121915160
2003/3/5					104854609
2003/3/6					262662386
2003/3/7					240285306
2003/3/10					187443225
2003/3/11					90260683
2003/3/12					103472614
2003/3/13					80918251
2003/3/14					81283755
2003/3/17					154709907
2003/3/18					93474950
2003/3/19					116218046
2003/3/20					91344150
2003/3/21					66520692
2003/3/24					52214010
2003/3/25					100817416
2003/3/26					78338422
2003/3/27					330295687
2003/3/28					177420263
2003/3/31					142454852
2003/4/1					343851643
2003/4/2					425216842
2003/4/3					145713176
2003/4/4					146900343
2003/4/7					299636117
2003/4/8					562306168
2003/4/9					2881141954
2003/4/10					1773760794
2003/4/11					1577841024
2003/4/14					1220009529
2003/4/15					1314122150
2003/4/16					1783497748
2003/4/17					1876614405
2003/4/18					1413374126
2003/4/21					972713304
2003/4/22					274071056
2003/4/23					503517698
2003/4/24					767826399
2003/4/25					258691692
2003/4/28					948503261
2003/4/29					428600707
2003/4/30					395194500
2003/5/12					N/A
2003/5/13					886682443
2003/5/14					621683740
2003/5/15					698907567
2003/5/16					344959512
2003/5/19					219592637
2003/5/20					273884971
2003/5/21					120405939
2003/5/22					143350207
2003/5/23					338015686
2003/5/26					239290362
2003/5/27					163944762
2003/5/28					407256109
2003/5/29					225729933
2003/5/30					427882608
2003/6/2					108511329
2003/6/3					143482378
2003/6/4					470093005
2003/6/5					239771697
2003/6/6					139866068
2003/6/9					159483933
2003/6/10					187180114
2003/6/11					589002149
2003/6/12					193108510
2003/6/13					325644013
2003/6/16					131514525
2003/6/17					158604808
2003/6/18					464690084
2003/6/19					446498770
2003/6/20					166837941
2003/6/23					265635189
2003/6/24					217668555
2003/6/25					291690469
2003/6/26					272449160
2003/6/27					210027031
2003/6/30					213046532
2003/7/1					152926106
2003/7/2					118952594
2003/7/3					174168960
2003/7/4					132877549
2003/7/7					97205976
2003/7/8					162314102
2003/7/9					87187679
2003/7/10					321624890
2003/7/11					175225657
2003/7/14					93898495
2003/7/15					60075544
2003/7/16					138911786
2003/7/17					286945229
2003/7/18					233952026
2003/7/21					280031088
2003/7/22					177595697
2003/7/23					92996114
2003/7/24					76559825
2003/7/25					188565591
2003/7/28					69489290
2003/7/29					79376722
2003/7/30					92418197
2003/7/31					95869770
2003/8/1					69011734
2003/8/4					83678199
2003/8/5					83205348
2003/8/6					56990454
2003/8/7					74511910
2003/8/8					58763302
2003/8/11					23234456
2003/8/12					22811995
2003/8/13					80563996
2003/8/14					72868657
2003/8/15					63983479
2003/8/18					100524939
2003/8/19					73931725
2003/8/20					121198553
2003/8/21					86047108
2003/8/22					49494218
2003/8/25					74503481
2003/8/26					60064290
2003/8/27					36779640
2003/8/28					41177791
2003/8/29					61796974
2003/9/1					73178088
2003/9/2					68603601
2003/9/3					41945701
2003/9/4					59445504
2003/9/5					73971388
2003/9/8					82829946
2003/9/9					91456493
2003/9/10					44563536
2003/9/11					23294989
2003/9/12					89760062
2003/9/15					83963352
2003/9/16					75026712
2003/9/17					88408114
2003/9/18					58812309
2003/9/19					30591668
2003/9/22					33139143
2003/9/23					62499553
2003/9/24					82171922
2003/9/25					35151391
2003/9/26					27511146
2003/9/29					62506175
2003/9/30					54806749
2003/10/8					141855040
2003/10/9					483146646
2003/10/10					459932142
2003/10/13					181797594
2003/10/14					124579061
2003/10/15					155536569
2003/10/16					84696166
2003/10/17					104782105
2003/10/20					99695087
2003/10/21					223424577
2003/10/22					575503281
2003/10/23					295398777
2003/10/24					226030288
2003/10/27					152571212
2003/10/28					384525172
2003/10/29					369366887
2003/10/30					191788021
2003/10/31					225690244
2003/11/3					427004371
2003/11/4					1143518302
2003/11/5					538142037
2003/11/6					509384777
2003/11/7					466545253
2003/11/10					177393867
2003/11/11					209248690
2003/11/12					211991236
2003/11/13					159260516
2003/11/14					108113797
2003/11/17					87641813
2003/11/18					111585424
2003/11/19					78425417
2003/11/20					277001030
2003/11/21					297758298
2003/11/24					389737278
2003/11/25					298615895
2003/11/26					152839027
2003/11/27					272280618
2003/11/28					192772951
2003/12/1					421710461
2003/12/2					564370414
2003/12/3					596635895
2003/12/4					267460707
2003/12/5					314983870
2003/12/8					383844907
2003/12/9					192466970
2003/12/10					744008151
2003/12/11					290194262
2003/12/12					188660212
2003/12/15					169096101
2003/12/16					388340305
2003/12/17					276203562
2003/12/18					159597190
2003/12/19					429598444
2003/12/22					N/A
2003/12/23					1345681571
2003/12/24					522382573
2003/12/25					872303135
2003/12/26					416034335
2003/12/29					555164621
2003/12/30					434960059
2003/12/31					506178917
2004/1/2					773964079
2004/1/5					1639385146
2004/1/6					2335752325
2004/1/7					1707683108
2004/1/8					1391361895
2004/1/9					1418996676
2004/1/12					986261133
2004/1/13					907605646
2004/1/14					927602835
2004/1/15					538932433
2004/1/16					619737824
2004/1/29					647917432
2004/1/30					865784703
2004/2/2					2400035055
2004/2/3					640964096
2004/2/4					804729177
2004/2/5					674562853
2004/2/6					830367762
2004/2/9					701073663
2004/2/10					589641691
2004/2/11					755621994
2004/2/12					764378101
2004/2/13					421971017
2004/2/16					1003359185
2004/2/17					687828970
2004/2/18					621369664
2004/2/19					447032230
2004/2/20					433199729
2004/2/23					670558665
2004/2/24					455400997
2004/2/25					730910269
2004/2/26					451830638
2004/2/27					345880873
2004/3/1					274273969
2004/3/2					269470297
2004/3/3					407795458
2004/3/4					286298021
2004/3/5					169940157
2004/3/8					271661179
2004/3/9					476747169
2004/3/10					466547945
2004/3/11					315315038
2004/3/12					313572134
2004/3/15					896412178
2004/3/16					502210100
2004/3/17					351899827
2004/3/18					418812389
2004/3/19					380586343
2004/3/22					280945754
2004/3/23					449611335
2004/3/24					332535105
2004/3/25					444375547
2004/3/26					535528818
2004/3/29					757465262
2004/3/30					367578034
2004/3/31					296652109
2004/4/1					368984395
2004/4/2					511005056
2004/4/5					628353800
2004/4/6					529713115
2004/4/7					361185427
2004/4/8					500454612
2004/4/9					673977359
2004/4/12					534288611
2004/4/13					603439756
2004/4/14					397553741
2004/4/15					300126736
2004/4/16					316064599
2004/4/19					470293689
2004/4/20					272517477
2004/4/21					221282686
2004/4/22					363577410
2004/4/23					200441192
2004/4/26					161172559
2004/4/27					229696104
2004/4/28					302913915
2004/4/29					217767732
2004/4/30					265413033
2004/5/10					156643327
2004/5/11					N/A
2004/5/12					251003406
2004/5/13					101595619
2004/5/14					210473619
2004/5/17					141519998
2004/5/18					280840428
2004/5/19					163880289
2004/5/20					145374218
2004/5/21					65447173
2004/5/24					102747622
2004/5/25					117304399
2004/5/26					71777927
2004/5/27					452181796
2004/5/28					196674048
2004/5/31					164192845
2004/6/1					184307566
2004/6/2					168234880
2004/6/3					108999045
2004/6/4					115223458
2004/6/7					175604575
2004/6/8					250873822
2004/6/9					151148274
2004/6/10					124365727
2004/6/11					197054838
2004/6/14					203688143
2004/6/15					172868999
2004/6/16					183769792
2004/6/17					113745736
2004/6/18					216017430
2004/6/21					117018732
2004/6/22					156085412
2004/6/23					148761660
2004/6/24					126608105
2004/6/25					158916668
2004/6/28					140350176
2004/6/29					215030368
2004/6/30					207203762
2004/7/1					195612013
2004/7/2					206569017
2004/7/5					191914554
2004/7/6					445851875
2004/7/7					182048320
2004/7/8					233609126
2004/7/9					165279256
2004/7/12					143257057
2004/7/13					114667541
2004/7/14					252634283
2004/7/15					216985118
2004/7/16					1016908999
2004/7/19					396002571
2004/7/20					268127731
2004/7/21					113468243
2004/7/22					309535930
2004/7/23					263301063
2004/7/26					174833349
2004/7/27					198997567
2004/7/28					271486775
2004/7/29					586174220
2004/7/30					276628550
2004/8/2					95272214
2004/8/3					114765602
2004/8/4					957169974
2004/8/5					426991773
2004/8/6					241811227
2004/8/9					282843749
2004/8/10					203491693
2004/8/11					264894843
2004/8/12					256795355
2004/8/13					114055260
2004/8/16					223628826
2004/8/17					126611420
2004/8/18					130897235
2004/8/19					154172086
2004/8/20					151230743
2004/8/23					94766904
2004/8/24					202697193
2004/8/25					137220788
2004/8/26					60846419
2004/8/27					170607023
2004/8/30					150548448
2004/8/31					228855290
2004/9/1					98494810
2004/9/2					268257932
2004/9/3					80509763
2004/9/6					202496000
2004/9/7					142065089
2004/9/8					741846143
2004/9/9					287997422
2004/9/10					155678965
2004/9/13					144191957
2004/9/14					430990202
2004/9/15					855950829
2004/9/16					501719932
2004/9/17					712041873
2004/9/20					1251572649
2004/9/21					666742843
2004/9/22					581063594
2004/9/23					421224703
2004/9/24					912453840
2004/9/27					407711691
2004/9/28					270675564
2004/9/29					235925255
2004/9/30					321191734
2004/10/8					330060024
2004/10/11					325269569
2004/10/12					256202454
2004/10/13					180715394
2004/10/14					226331434
2004/10/15					125402653
2004/10/18					114939548
2004/10/19					162133817
2004/10/20					97078690
2004/10/21					168705163
2004/10/22					261595022
2004/10/25					289028565
2004/10/26					303660745
2004/10/27					708414907
2004/10/28					344307029
2004/10/29					310162654
2004/11/1					410305366
2004/11/2					239859213
2004/11/3					184051029
2004/11/4					175318612
2004/11/5					102240451
2004/11/8					108455641
2004/11/9					94158396
2004/11/10					744660157
2004/11/11					478144432
2004/11/12					268177426
2004/11/15					132347625
2004/11/16					102289792
2004/11/17					136713705
2004/11/18					120918953
2004/11/19					153133293
2004/11/22					163578607
2004/11/23					98724847
2004/11/24					125249560
2004/11/25					330981261
2004/11/26					130605812
2004/11/29					114161724
2004/11/30					113906966
2004/12/1					89012860
2004/12/2					179566773
2004/12/3					122342521
2004/12/6					79871565
2004/12/7					59711571
2004/12/8					81889162
2004/12/9					227542611
2004/12/10					104620370
2004/12/13					82177769
2004/12/14					87627861
2004/12/15					142253121
2004/12/16					133231620
2004/12/17					88147885
2004/12/20					140252892
2004/12/21					197754525
2004/12/22					420836253
2004/12/23					N/A
2004/12/24					194297635
2004/12/27					174789439
2004/12/28					215028338
2004/12/29					388303257
2004/12/30					203502923
2004/12/31					180093907
2005/1/4					162804057
2005/1/5					170584834
2005/1/6					133988565
2005/1/7					131724065
2005/1/10					111415804
2005/1/11					76650896
2005/1/12					69819093
2005/1/13					209509799
2005/1/14					523612104
2005/1/17					290873174
2005/1/18					408415764
2005/1/19					459470686
2005/1/20					381181913
2005/1/21					586791493
2005/1/24					461416233
2005/1/25					265390528
2005/1/26					212172801
2005/1/27					342846494
2005/1/28					176319992
2005/1/31					164118471
2005/2/1					130900053
2005/2/2					497227103
2005/2/3					389603287
2005/2/4					323628710
2005/2/16					262954295
2005/2/17					206506596
2005/2/18					168000141
2005/2/21					256358542
2005/2/22					441968996
2005/2/23					342022042
2005/2/24					164712132
2005/2/25					301537236
2005/2/28					214413790
2005/3/1					175893934
2005/3/2					204957829
2005/3/3					159361204
2005/3/4					134853502
2005/3/7					112237006
2005/3/8					322288522
2005/3/9					752495832
2005/3/10					622094870
2005/3/11					250945532
2005/3/14					319881341
2005/3/15					286053303
2005/3/16					181231354
2005/3/17					146188931
2005/3/18					171435033
2005/3/21					122161669
2005/3/22					332419509
2005/3/23					214296734
2005/3/24					257682211
2005/3/25					161457501
2005/3/28					81952017
2005/3/29					93810589
2005/3/30					135553663
2005/3/31					142121917
2005/4/1					310734817
2005/4/4					144422616
2005/4/5					98508993
2005/4/6					157598428
2005/4/7					236725387
2005/4/8					144927371
2005/4/11					190808587
2005/4/12					86122277
2005/4/13					132432158
2005/4/14					90359612
2005/4/15					80920185
2005/4/18					84635189
2005/4/19					84022228
[truncated: 4,547 more rows]
