# Supplementary material for: Can systematic skewness factors predict future interest rates: Evidence from China
Source: PLoS One. 2026 Feb 5;21(2):e0334345. doi: 10.1371/journal.pone.0334345 (PMC12875505; doi:10.1371/journal.pone.0334345)
Supplement: S1 File — Data1.zip comprises data such as the monthly price change of the SSE index, dividend yield, daily stock data and daily price change of the SSE index. (ZIP) [file pone.0334345.s001.zip › Dividend yield/Dividend yield:daily.xlsx]

## Sheet: Sheet1
证券代码	000048.SZ	000061.SZ	000505.SZ	000523.SZ	000529.SZ	000568.SZ	000596.SZ	000639.SZ	000702.SZ	000713.SZ	000716.SZ	000729.SZ	000735.SZ	000759.SZ	000798.SZ	000799.SZ	000848.SZ	000858.SZ	000860.SZ	000869.SZ	000876.SZ	000895.SZ	000911.SZ	000929.SZ	000972.SZ	000995.SZ	000998.SZ	001201.SZ	001206.SZ	001215.SZ	001219.SZ	001222.SZ	001313.SZ	001318.SZ	001328.SZ	001338.SZ	001366.SZ	002041.SZ	002053.SZ	002069.SZ	002094.SZ	002100.SZ	002124.SZ	002216.SZ	002234.SZ	002286.SZ	002299.SZ	002304.SZ	002311.SZ
证券简称	京基智农	农产品	京粮控股	红棉股份	广弘控股	泸州老窖	古井贡酒	西王食品	正虹科技	丰乐种业	黑芝麻	燕京啤酒	罗牛山	中百集团	中水渔业	酒鬼酒	承德露露	五粮液	顺鑫农业	张裕A	新希望	双汇发展	广农糖业	兰州黄河	中基健康	皇台酒业	隆平高科	东瑞股份	依依股份	千味央厨	青岛食品	源飞宠物	粤海饲料	阳光乳业	登康口腔	永顺泰	播恩集团	登海种业	云南能投	獐子岛	青岛金王	天康生物	天邦食品	三全食品	民和股份	保龄宝	圣农发展	洋河股份	海大集团
股息率(报告期) [交易日期] 最新收盘日 [报表年度] 1995 [单位] %					4.43787	0.390117
股息率(报告期) [交易日期] 最新收盘日 [报表年度] 1996 [单位] %	0.660264				4.88166	0.325098	0.0557157
股息率(报告期) [交易日期] 最新收盘日 [报表年度] 1997 [单位] %					2.95858	0.195059	0.168108							2.331		0.183311	0.752823
股息率(报告期) [交易日期] 最新收盘日 [报表年度] 1998 [单位] %							0.134486		6.66667	8.4507		2.41546	1.2844	2.331			3.13676	0.998881	1.2987
股息率(报告期) [交易日期] 最新收盘日 [报表年度] 1999 [单位] %	0.180072	4.89396				0.29909	0.139289			4.22535		2.41546		2.331	3.56295	0.586596					0.577367
股息率(报告期) [交易日期] 最新收盘日 [报表年度] 2000 [单位] %		3.26264					0.144092		1.66667	2.8169		2.41546	0.917431	4.662	1.18765	0.293298			0.717351	0.883002		1.84434	1.94049		2.00573		2.72315
股息率(报告期) [交易日期] 最新收盘日 [报表年度] 2001 [单位] %		3.26264				0.162549	0.0960615		2.5		0.806452	2.41546		1.8648	0.593824	0.439947	8.28105	0.0998881	0.779221	1.10375	2.77136	0.47215	4.39845		1.7192		2.26929
股息率(报告期) [交易日期] 最新收盘日 [报表年度] 2002 [单位] %						0.0975293	0.0480307	1.17925	2			1.44928		1.1655	0.356295				0.779221	0.883002	0.288684	1.84434	2.45796		2.86533		0.378215
股息率(报告期) [交易日期] 最新收盘日 [报表年度] 2003 [单位] %		3.26264				0.0390117			1.16667			2.17391		1.8648	0.593824		2.50941	0.159821	0.519481	0.441501		2.58207	5.30401		2.86533		1.059
股息率(报告期) [交易日期] 最新收盘日 [报表年度] 2004 [单位] %		0.815661				0.0260078		1.17925		0.704225		0.724638		2.331	0.593824		2.50941		0.25974	2.20751		2.21321	4.89004		2.86533		1.13464
股息率(报告期) [交易日期] 最新收盘日 [报表年度] 2005 [单位] %				0.321543		0.0260078		1.17925		0.422535		1.81159		2.331	0.23753			0.0799105	0.519481	3.09051	0.692841	1.84434	2.45796		0.573066		0.75643											2.7403
股息率(报告期) [交易日期] 最新收盘日 [报表年度] 2006 [单位] %						0.227568				0.422535		1.57005		2.331			1.25471	0.0479463	0.519481	3.53201	0.577367	2.95094	8.53816		1.14613		1.13464												3.15789	16.7464		0.673887
股息率(报告期) [交易日期] 最新收盘日 [报表年度] 2007 [单位] %		1.63132				0.364109				0.422535		1.81159		2.91375			5.01882		0.519481	4.85651	0.138568	2.95094	5.04528		0.859599		0.75643												3.68421	7.17703	1.28866	0.361011	5.95238
股息率(报告期) [交易日期] 最新收盘日 [报表年度] 2008 [单位] %		2.44698				0.422627				0.422535		1.81159		2.331			5.01882	0.0399553	0.519481	5.29801		2.21321	0.84088				0.529501													8.37321	4.63918	0.842359	4.46429	1.53022
股息率(报告期) [交易日期] 最新收盘日 [报表年度] 2009 [单位] %		1.63132		0.643087		0.487646	0.168108					1.93237		2.331	0.356295		5.01882	0.119866	0.519481	5.29801	1.33949	3.68868	3.88098				0.529501											1.68634		11.9617		0.722022	5.95238	1.53022		0.627353	1.14504	0.848087	0.48391
股息率(报告期) [交易日期] 最新收盘日 [报表年度] 2010 [单位] %		1.79445				0.650195	0.168108			0.704225		2.41546		2.7972	0.593824		7.52823	0.239732	1.2987	6.18102		1.84434	4.52781				0.378215											1.68634	0.526316	11.9617	0.515464	0.601685	2.97619	1.53022	0.875657		1.59033	1.06011	0.48391
股息率(报告期) [交易日期] 最新收盘日 [报表年度] 2011 [单位] %		1.63132				0.910273	0.216138	7.07547		0.422535		2.53623			0.593824		6.27353	0.399553	1.03896	6.71082	1.96305	2.02877	1.29366				0.75643											0.84317	0.526316	9.56938		1.20337	2.97619	0.765111	8.75657	1.25471	2.09924	1.59016	0.362932
股息率(报告期) [交易日期] 最新收盘日 [报表年度] 2012 [单位] %		0.815661		0.643087		1.17035	0.240154	5.89623		0.704225		1.3285		4.662	0.712589	0.293298	3.76412	0.639284	0.12987	4.85651	1.38568	4.97971					1.13464											0.84317		7.17703		0.601685	2.97619	1.53022		1.88206		2.12022	0.362932
股息率(报告期) [交易日期] 最新收盘日 [报表年度] 2013 [单位] %		0.815661		0.643087		0.812744	0.168108	7.07547		0.422535	0.806452	0.966184	0.366972	2.7972	0.653207		4.39147	0.559374	0.519481	2.20751	2.88684	5.34858		0.307692			0.75643											0.84317		3.58852	1.54639	1.44404	2.97619	0.382555		0.627353		2.12727	0.290346
股息率(报告期) [交易日期] 最新收盘日 [报表年度] 2014 [单位] %		0.815661		0.643087		0.520156	0.0960615	0.707547		0.422535	0.967742	0.966184	0.366972	1.8648	0.475059		2.50941	0.479463	0.519481	1.9426	2.88684	5.23792					0.378215											2.9511	1.05263			1.20337	2.97191	0.229533		0.376412		2.12022	0.604887
股息率(报告期) [交易日期] 最新收盘日 [报表年度] 2015 [单位] %	0.639856	0.815661		0.643087		0.520156	0.0480307	2.59434		0.28169	1.6129	0.845411					2.50941	0.639284	0.519481	2.20751	6.35104	4.61084					1.51286												1.05263			1.44404	5.95238	0.0994644		0.752823		1.90819	0.762158
股息率(报告期) [交易日期] 最新收盘日 [报表年度] 2016 [单位] %		0.815661		0.643087	0.66568	0.624187	0.288184	2.12264		0.28169		0.434783		1.8648		0.161314	5.01882	0.719195	0.519481	2.20751	5.77367	7.74622		0.676923			1.13464											0.472175	1.05263			1.20337	3.72024	0.0765111		1.00376	3.18066	2.22623	0.725865
股息率(报告期) [交易日期] 最新收盘日 [报表年度] 2017 [单位] %		0.815661		0.643087	1.00592	0.812744	0.480307	2.54717			1.16129	0.241546	0.366972	1.3986		0.219974	6.27353	1.03884	0.779221	2.20751	1.7321	4.05754					0.75643											0.438449	1.05263		4.38144	1.20337	2.97619	0.153064		1.12923		2.70328	0.604887
股息率(报告期) [交易日期] 最新收盘日 [报表年度] 2018 [单位] %		0.163132		0.643087	1.0355	1.0078	0.720461	1.88679		0.28169		0.2657	0.366972	1.1655		0.219974	5.01882	1.35848	0.779221	2.64901	0.34642	5.34858					1.51418												0.526316			1.20337		0.229533		0.376412	6.36132	3.39235	0.725865
股息率(报告期) [交易日期] 最新收盘日 [报表年度] 2019 [单位] %	4.5018	0.978793		0.643087	1.47929	1.03381	0.720461			0.28169	0.322581	0.2657	0.366972	1.1655		0.293298	2.50941	1.75803	0.779221	3.09051	1.7321	3.68868																0.505902	0.842105			2.40674		0.459067	5.25394	0.376412	9.54198	3.18032	0.846842
股息率(报告期) [交易日期] 最新收盘日 [报表年度] 2020 [单位] %	9.0036	0.978793			1.62722	1.33355	0.720461			0.28169		0.2657		1.1655		1.02654	3.26223	2.06169	0.519481	1.766		8.55773						4.58085										0.29511				5.5355	17.8571	4.59067	2.62697	0.752823	6.36132	3.18032	0.774256
股息率(报告期) [交易日期] 最新收盘日 [报表年度] 2021 [单位] %	7.80312	1.14192			2.21893	2.10923	1.05668			0.28169		0.483092				1.90644		2.41569	0.12987	1.98675		4.7879						0.91617	9.4697	0.323974	1.27714		0.661853					0.303541	0.210526					1.53022		0.752823	1.9084	3.18032	0.362932
股息率(报告期) [交易日期] 最新收盘日 [报表年度] 2022 [单位] %	6.0024	0.652529			2.21893	2.74707	1.44092			0.28169		0.966184	0.366972			1.90644	3.76412	3.02222		1.98675		5.90188							3.15657	0.367171	1.27714	2.63678	0.584717	1.07991	2.17786	0.477707	1.2016		0.526316			2.64741		2.67789		1.00376	1.27226	3.9648	1.0888
股息率(报告期) [交易日期] 最新收盘日 [报表年度] 2023 [单位] %																						2.76651							1.57828
[truncated: 217 more columns]
