# Supplementary material for: Can systematic skewness factors predict future interest rates: Evidence from China
Source: PLoS One. 2026 Feb 5;21(2):e0334345. doi: 10.1371/journal.pone.0334345 (PMC12875505; doi:10.1371/journal.pone.0334345)
Supplement: S1 File — Data1.zip comprises data such as the monthly price change of the SSE index, dividend yield, daily stock data and daily price change of the SSE index. (ZIP) [file pone.0334345.s001.zip › Dividend yield/Dividend yield:energy.xlsx]

## Sheet: Sheet1
证券代码	000059.SZ	000096.SZ	000159.SZ	000552.SZ	000554.SZ	000571.SZ	000723.SZ	000852.SZ	000937.SZ	000968.SZ	000983.SZ	002207.SZ	002221.SZ	002267.SZ	002278.SZ	002353.SZ	002490.SZ	002554.SZ	002629.SZ	002778.SZ	002828.SZ	300084.SZ	300157.SZ	300164.SZ	300191.SZ	300483.SZ	300839.SZ	301158.SZ	600028.SH	600121.SH	600123.SH	600188.SH	600256.SH	600339.SH	600348.SH	600395.SH	600397.SH	600403.SH	600408.SH	600508.SH	600546.SH	600583.SH	600688.SH	600725.SH	600740.SH	600777.SH	600792.SH	600871.SH	600925.SH
证券简称	华锦股份	广聚能源	国际实业	甘肃能化	泰山石油	新大洲A	美锦能源	石化机械	冀中能源	蓝焰控股	山西焦煤	准油股份	东华能源	陕天然气	神开股份	杰瑞股份	山东墨龙	惠博普	仁智股份	中晟高科	贝肯能源	海默科技	新锦动力	通源石油	潜能恒信	首华燃气	博汇股份	德石股份	中国石化	郑州煤电	兰花科创	兖矿能源	广汇能源	中油工程	华阳股份	盘江股份	安源煤业	大有能源	安泰集团	上海能源	山煤国际	海油工程	上海石化	云维股份	山西焦化	新潮能源	云煤能源	石化油服	苏能股份
股息率(报告期) [交易日期] 最新收盘日 [报表年度] 1995 [单位] %					0.865801	10.5634																																					4.79705					6.14525
股息率(报告期) [交易日期] 最新收盘日 [报表年度] 1996 [单位] %																																											4.42804	7.16846				3.68715
股息率(报告期) [交易日期] 最新收盘日 [报表年度] 1997 [单位] %	2.13592				0.721501																									2.57732													2.21402		5.10204
股息率(报告期) [交易日期] 最新收盘日 [报表年度] 1998 [单位] %						5.98592	3.36134	2.84495																								0.4											1.10701
股息率(报告期) [交易日期] 最新收盘日 [报表年度] 1999 [单位] %	7.76699							2.84495																								0.413953											1.84502					6.14525
股息率(报告期) [交易日期] 最新收盘日 [报表年度] 2000 [单位] %		0.972591							1.67336	1.51745																				0.64433		0.381395		5.19031									2.21402		2.04082	5.19031		5.02793
股息率(报告期) [交易日期] 最新收盘日 [报表年度] 2001 [单位] %		1.32626						2.84495	3.34672	0.182094	1.93237																		1.49254		0.522193	0.465116	2.02429	5.19031		1.62602				2.14286				7.16846	2.04082	6.92042		1.11732
股息率(报告期) [交易日期] 最新收盘日 [报表年度] 2002 [单位] %		1.76835						1.42248	7.36278	0.151745	0.966184																		1.49254		0.870322	0.483721	0.674764	5.19031		1.62602	3.34448			2.5		5.11945	1.84502	7.16846				0.837989
股息率(报告期) [交易日期] 最新收盘日 [报表年度] 2003 [单位] %		1.10522						2.84495	1.67336	0.227618	1.93237																		1.6791		1.30548	0.762791	0.674764	4.15225	1.02987	1.62602	4.68227		2.27273	2.71429	0.582072	1.70648	2.95203		8.16327	1.03806		1.39665
股息率(报告期) [交易日期] 最新收盘日 [报表年度] 2004 [单位] %		1.19363			1.443			1.42248	6.69344	5.91806	2.89855																		2.23881	2.57732	1.74064	1.2093		3.46021	3.29557	1.62602	1.67224		5.68182	4.28571	0.756694	1.70648	7.38007	1.79211	4.08163		4.16667	1.39665
股息率(报告期) [交易日期] 最新收盘日 [报表年度] 2005 [单位] %		0.530504			0.865801			2.84495	3.34672	0.455235	3.86473																		2.42537		2.61097	1.02326			5.14933	1.62602		1.32979	4.54545	2.85714	0.116414	3.41297	3.69004	3.58423	2.04082
股息率(报告期) [交易日期] 最新收盘日 [报表年度] 2006 [单位] %	1.24272	1.41468			1.2987			5.6899	3.34672	2.27618	3.86473																		2.79851	2.57732	3.48129	0.930233	1.34953		6.74562	1.95122			2.27273	1.42857		1.70648	1.47601	3.58423	2.04082
股息率(报告期) [交易日期] 最新收盘日 [报表年度] 2007 [单位] %		1.41468			5.77201			5.6899	2.67738	1.51745	4.34783	1.47059	0.17982																3.07836		3.48129	0.790698		1.7301	4.84037	2.27642				0.5		1.02389	3.32103	10.7527
股息率(报告期) [交易日期] 最新收盘日 [报表年度] 2008 [单位] %	0.621359	0.707339	0.483871	1.99336	1.443			1.42248	2.00803	3.0349	4.63768	2.94118	0.1998	5.56328															2.23881	2.57732	5.29156	1.86047	1.34953	2.07612	4.6344	9.43089			2.27273	0.714286		1.70648		7.16846
股息率(报告期) [交易日期] 最新收盘日 [报表年度] 2009 [单位] %	0.776699		8.06452	1.66113		1.76056	1.84874	1.42248	6.69344	2.27618	1.93237		0.11988	4.17246	2.57732	2.08333													3.35821		2.61097	1.16279	0.539811		3.91349	7.31707		0.531915		1.07143	1.16414		1.10701	0.824373		0.692042
股息率(报告期) [交易日期] 最新收盘日 [报表年度] 2010 [单位] %			0.645161	0.996678				2.84495	6.69344		4.83092		0.1998	2.78164	2.57732	2.77778	3.59712	6.51466				2.76243		11.2108					3.91791		4.35161	2.74419	0.809717	5.19031	1.02987	13.8211				1.78571	1.74622		3.69004	3.58423				1.67598
股息率(报告期) [交易日期] 最新收盘日 [报表年度] 2011 [单位] %	1.94175	0.530504	0.645161	0.996678	0.2886	2.11268		2.84495	3.34672	1.51745	1.93237	0.735294	0.3996	3.33797	3.43643	1.04167	2.39808	4.88599	8.16327			0.828729	4.83384	6.72646	2.89645				5.59701	2.57732	5.22193	2.65116		1.55709	2.05973	13.8211		18.617		2.14286	1.74622	0.59727	1.84502	1.79211				1.67598
股息率(报告期) [交易日期] 最新收盘日 [报表年度] 2012 [单位] %		0.176835	2.33871	4.65116		2.11268	3.36134	2.84495	3.34672		0.347826	0.882353	0.2997	2.78164	2.57732	0.868056	1.19904	1.62866	5.10204				1.51057	4.4843	0.434468				5.59701	3.35052	5.22193	1.67442	0.674764		2.94542	7.31707	16.7224	11.9681		2.85714	1.74622	0.511945
股息率(报告期) [交易日期] 最新收盘日 [报表年度] 2013 [单位] %		0.176835	0.806452	3.32226			0.252101	0.711238	1.33869	0.151745	0.0966184	0.735294	0.1998	2.08623	2.57732	0.868056		1.62866	0.765306			0.690608	1.20846	1.12108	0.217234				4.47761		2.28895	0.0930233			1.20494	4.87805	16.7224	3.98936			0.291036	1.70648	3.69004
股息率(报告期) [交易日期] 最新收盘日 [报表年度] 2014 [单位] %		0.176835	0.967742	0.996678	0.1443	1.05634	0.0840336		1.33869		0.0289855	0.147059	0.2997	2.08623	1.71821	0.694444		1.62866	0.510204			0.414365		0.224215	0.0724113				3.73134		0.156658	0.0930233	0.674764			2.60163		0.398936				3.92491
股息率(报告期) [交易日期] 最新收盘日 [报表年度] 2015 [单位] %		0.176835	0.967742	1.3289		1.05634			0.0669344		0.0193237		0.509491	2.78164		0.104167		6.51466		0.548697					0.0724113	1.13636			2.79851		0.870322	0.0465116				0.162602						4.26621	3.69004
股息率(报告期) [交易日期] 最新收盘日 [报表年度] 2016 [单位] %	4.34951	0.884173	0.967742	0.664452		1.05634	1.68067		1.33869		0.10628		0.4995	2.08623		0.104167		0.814332		0.548697	1.23031	0.138122	3.02115	0.224215	0.0724113	0.757576			4.64552			0.55814	0.404858			3.90244				0.714286		1.70648	9.22509
股息率(报告期) [交易日期] 最新收盘日 [报表年度] 2017 [单位] %		0.176835	0.483871	3.32226	0.1443				1.33869		0.386473		0.46953	4.17246		0.416667		0.325733		0.48011	1.08268	0.207182		0.44843	0.0724113	0.284091			9.32836		1.91471	2.23256	0.674764	1.28028	2.11123	5.69106		1.62234		1.57143		0.853242	11.0701
股息率(报告期) [交易日期] 最新收盘日 [报表年度] 2018 [单位] %	4.85437	0.176835	0.483871	3.32226			3.36134		1.33869		2.89855		0.36963	1.39082	0.859107	0.416667				0.308642	0.590551			2.24215	0.144823				7.83582	1.28866	2.61097	2.51163	1.34953	1.79931	2.88363	6.50407		2.18085		2		0.853242	9.22509		4.08163
股息率(报告期) [交易日期] 最新收盘日 [报表年度] 2019 [单位] %	4.56311	0.176835	0.322581	3.32226					1.33869	1.51745	0.966184		2.10789	2.78164	0.859107	0.555556		0.260586		0.274348	0.597059	0.207182		1.79372	0.144823	0.520833			5.78358		1.74064	7.34884		1.52249	2.88363	6.50407		0.257979		1.70714	0.349243	1.02389	4.42804		2.04082
股息率(报告期) [交易日期] 最新收盘日 [报表年度] 2020 [单位] %	1.53398	0.176835	0.322581	3.32226	0.1443				5.35475	0.758725	0.966184		2.30769	2.78164	0.859107	0.625				0.685871	0.590551				0.144823		4.004		3.73134		0.870322	4.65116		1.5917	2.57467	6.50407				1.98571	0.384168	1.19454	3.69004		4.08163
股息率(报告期) [交易日期] 最新收盘日 [报表年度] 2021 [单位] %	4.23301	6.18921		4.98339			3.36134		13.3869	0.758725	7.72947		2.16783	4.17246	0.859107	0.625		0.228013		1.02881	0.590551				0.144823		0.800801	0.791557	8.76866		6.52742	9.30233	5.39811	0.865052	5.14933	6.50407		9.30851		1.10714	9.12107	1.36519	3.69004		3.06122
股息率(报告期) [交易日期] 最新收盘日 [报表年度] 2022 [单位] %	2.56311	0.265252		4.65116	0.21645				13.3869	0.91047	11.5942			8.34492		1.14874		0.390879							0.144823		1.2012	1.05541	6.62313		8.70322	14.2791	10.7962	1.34948	9.03193	6.66667		11.4362		5.21429	13.0966	1.70648			4.08163
股息率(报告期) [交易日期] 最新收盘日 [报表年度] 2023 [单位] %																													2.70522		6.52742	5.72093																	3.71747
[truncated: 30 more columns]
