# Supplementary material for: Can systematic skewness factors predict future interest rates: Evidence from China
Source: PLoS One. 2026 Feb 5;21(2):e0334345. doi: 10.1371/journal.pone.0334345 (PMC12875505; doi:10.1371/journal.pone.0334345)
Supplement: S1 File — Data1.zip comprises data such as the monthly price change of the SSE index, dividend yield, daily stock data and daily price change of the SSE index. (ZIP) [file pone.0334345.s001.zip › Dividend yield/Dividend yield:estate.xlsx]

## Sheet: Sheet1
证券代码	000002.SZ	000006.SZ	000011.SZ	000014.SZ	000029.SZ	000031.SZ	000036.SZ	000042.SZ	000058.SZ	000069.SZ	000402.SZ	000514.SZ	000517.SZ	000560.SZ	000573.SZ	000608.SZ	000609.SZ	000631.SZ	000656.SZ	000718.SZ	000736.SZ	000797.SZ	000838.SZ	000861.SZ	000863.SZ	000882.SZ	000886.SZ	000897.SZ	000926.SZ	000961.SZ	000965.SZ	001914.SZ	001979.SZ	002016.SZ	002133.SZ	002146.SZ	002188.SZ	002208.SZ	002244.SZ	002285.SZ	002305.SZ	002314.SZ	002344.SZ	002377.SZ	002818.SZ	002968.SZ	300917.SZ	600007.SH	600048.SH
证券简称	万科A	深振业A	深物业A	沙河股份	深深房A	大悦城	华联控股	中洲控股	深赛格	华侨城A	金融街	渝开发	荣安地产	我爱我家	粤宏远A	阳光股份	中迪投资	顺发恒业	金科股份	苏宁环球	中交地产	中国武夷	财信发展	海印股份	三湘印象	华联股份	海南高速	津滨发展	福星股份	中南建设	天保基建	招商积余	招商蛇口	世荣兆业	广宇集团	荣盛发展	中天服务	合肥城建	滨江集团	世联行	南国置业	南山控股	海宁皮城	国创高新	富森美	新大正	特发服务	中国国贸	保利发展
股息率(报告期) [交易日期] 最新收盘日 [报表年度] 1995 [单位] %	1.49893	4.49438	1.11235	0.734024	1.84502	4.27046		9.16667				4.93827	4.21941	4.80769	5.88235																	1.8018
股息率(报告期) [交易日期] 最新收盘日 [报表年度] 1996 [单位] %	1.07066	1.72809				2.84698	0.491329	1.46739											9.20245													0.900901
股息率(报告期) [交易日期] 最新收盘日 [报表年度] 1997 [单位] %	1.606	4.49438						6.34058																			4.75059					0.900901
股息率(报告期) [交易日期] 最新收盘日 [报表年度] 1998 [单位] %	1.07066	4.49438				2.84698		2.89855		1.72414	4.43787			2.40385	1.76471		5.05902				4.3956			4.73934		5.95238		5.24																				0.588901
股息率(报告期) [交易日期] 最新收盘日 [报表年度] 1999 [单位] %	1.606	2.24719						2.71739	0.818631	8.62069												6.92042		4.73934					3.17259			0.900901																0.707814
股息率(报告期) [交易日期] 最新收盘日 [报表年度] 2000 [单位] %	1.92719	4.49438					2.89017	2.71739			2.95858					1.67224	2.52951	3.15457		3.21285		6.92042		4.73934	0.810811		1.18765	8.84711	3.17259	2.4		0.720721																0.588901
股息率(报告期) [交易日期] 最新收盘日 [报表年度] 2001 [单位] %	2.14133	2.92135						2.35507		8.62069	1.47929		3.19156				0.337268				0.549451	3.46021				2.97619		2.66667	3.17259	2.4	0.429043																	0.588901
股息率(报告期) [交易日期] 最新收盘日 [报表年度] 2002 [单位] %	2.14133	1.79775		0.259067		2.13523		1.44928		5.17241	5.91716		2.95359															5.33333		2.4		0.900901																0.588901
股息率(报告期) [交易日期] 最新收盘日 [报表年度] 2003 [单位] %	0.535332			0.276339		7.11744		1.08696	1.41952		8.87574						1.68634											1.33333	2.53807	1.6		0.900901																0.87769
股息率(报告期) [交易日期] 最新收盘日 [报表年度] 2004 [单位] %	1.606	1.68539		0.259067			1.44509	0.905797			8.87574					2.50836												0.666667	5.07614	1.6		0.900901		4.91803														1.10419
股息率(报告期) [交易日期] 最新收盘日 [报表年度] 2005 [单位] %	1.606	4.04494		0.302245						6.89655	5.91716																	0.666667	5.07614			0.900901		0.819672														1.1325
股息率(报告期) [交易日期] 最新收盘日 [报表年度] 2006 [单位] %	1.606	7.86517		0.0518135		3.55872		3.26087		7.24138	7.39645											1.03806						1.33333	0.507614			2.25225																0.679502	0.346021
股息率(报告期) [交易日期] 最新收盘日 [报表年度] 2007 [单位] %	1.07066	2.24719		0.215889		1.77936		3.62319	0.316857	7.93103	8.87574	1.53086				1.67224	0.421585					1.90311		1.61137				0.888889	2.53807			2.25225			5.61798	6.25	2.38095	1.59744										0.849377	0.807382
股息率(报告期) [交易日期] 最新收盘日 [报表年度] 2008 [单位] %	0.535332	1.79775		0.259067		0.711744		0.362319	0.253485	4.13793	4.43787	0.493827								4.81928		1.03806		1.99052				0.533333	2.53807			0.45045			2.24719	6.25		3.19489	1.83735									0.849377	1.52249
股息率(报告期) [交易日期] 最新收盘日 [报表年度] 2009 [单位] %	0.749465	2.69663	0.124583	0.259067		0.711744		2.71739		3.44828	4.43787	0.296296				2.00669				2.00803				2.36967		8.92857		0.444444	2.53807						3.08989	6.25	0.793651	0.958466	0.753012	13.2743	5.10204	9.02527	7.55668					0.792752	1.1534
股息率(报告期) [交易日期] 最新收盘日 [报表年度] 2010 [单位] %	1.07066	1.34831		0.302245		0.711744		10.8696		2.06897	7.39645	0.740741								4.81928				1.4218		3.57143	1.90024	0.888889		8		1.35135			4.21348	6.25		1.59744	1.05422	8.84956	6.12245	9.02527	12.5945	12.0482				0.509626	2.45675
股息率(报告期) [交易日期] 最新收盘日 [报表年度] 2011 [单位] %	1.39186	0.898876		0.172712		1.06762		7.24638		2.06897	2.95858	0.493827			1.17647			1.26183	6.13497			2.07612		4.73934		4.16667			2.53807			1.8018			2.80899	7.5		1.59744	0.873494	10.6195	4.08163	7.22022	6.29723					0.736127	2.47982
股息率(报告期) [交易日期] 最新收盘日 [报表年度] 2012 [单位] %	1.92719	2.24719		0.215889		1.06762		9.42029		2.41379	4.43787	0.493827		2.30669		1.33779		12.6183	6.13497	4.01606			1.39276	5.21327		2.67857			3.80711	8	0.693069	0.900901		2.45902	2.24719	9.375		0.798722	1.41566	13.2743	5.09342		6.29723					0.906002	2.67589
股息率(报告期) [交易日期] 最新收盘日 [报表年度] 2013 [单位] %	4.38972	3.48315	2.78087	0.129534		1.06762		5.43478		2.41384	7.39645	0.740741	1.51899	4.80769		1.00334		1.89274	7.36196	4.01606	0.21978	1.7301	2.78552	1.89573		1.42857	1.18765		5.07614	9.6	0.726073	1.8018		1.31148	2.24719	12.5		1.59744	1.65663	4.42478	6.11831	3.61011	3.77834	12.0482				0.962627	3.391
股息率(报告期) [交易日期] 最新收盘日 [报表年度] 2014 [单位] %	5.35332	2.65169	2.44716	0.164076		1.24555		2.71739		2.41379	7.39645	0.493827	4.21941	1.44231				3.15457	9.20245	8.03213	0.21978	1.7301	4.17827	1.65877	2.62358	1.66667			2.53807	8	1.0231	0.900901		1.63934	2.24719	12.5		1.59744	2.25904	2.65487	5.10204		3.02267					1.1325	2.49135
股息率(报告期) [交易日期] 最新收盘日 [报表年度] 2015 [单位] %	7.70878	2.69663	0.889878	0.319516	1.19926	1.42349		3.62449	0.380228	2.41379	11.8343		3.37553	0.240385				3.15457	3.06748	4.01606	0.21978		1.50418	9.47867		3.80952			6.34518	3.2	0.462046	0.45045	3.12876		2.24719	15.625		0.798722	0.496988	1.76991		6.787	0.881612					1.1325	3.97924
股息率(报告期) [交易日期] 最新收盘日 [报表年度] 2016 [单位] %	8.45824	4.04494	2.00222	0.129534		1.42349	8.67052	1.44928	0.380228	3.44828	11.8343	0.493827		0.673077	2.94118			3.15457	12.2699	8.03213	0.21978	3.46021	0.584958	0.473929	2.71404	1.84524			6.34518	1.2	0.39604	0.630631	6.01685	6.22951	2.24719	25		1.59744	1.0241	3.53982	2.55102	7.47292	1.25945	1.80723	3.89712			1.69875	3.63322
股息率(报告期) [交易日期] 最新收盘日 [报表年度] 2017 [单位] %	9.63597	4.06742	3.33704	0.0863558		1.9573	14.4509	3.62319	0.697085	10.3448	8.87574	0.493827	0.843882	0.480769		1.00334	1.68606	9.77918	15.3374	4.01606	5.71429	2.07654	1.00279		10.8521	0.178571	1.18765		5.07614	1.6	0.330033	0.900901	7.46089	11.8033	2.24719	26.25		1.59744	1.25	3.53982	2.55102		3.02267		4.67654			1.812	4.61361
股息率(报告期) [交易日期] 最新收盘日 [报表年度] 2018 [单位] %	11.1895	4.38202	3.33704	0.569948	1.84502	3.91459	17.341	1.81159	0.443599	10.3448	8.87574			3.36538	1.76471			6.30915	22.0859	12.0482	2.08791	2.07612	0.584958	0.786166		0.238095	1.18765		2.53807	9.6	2.67327	2.7027	9.5045	8.19672	2.24719	28.125		1.59744	0.903614	0.929204	2.55102		0.528967		7.79423			1.812	5.76701
股息率(报告期) [交易日期] 最新收盘日 [报表年度] 2019 [单位] %	10.8845	4.02247	4.00445	0.0949914	1.52214	6.04982	11.5607	2.17391	0.380228	10.5024	8.87574	0.740741	4.21941	3.36538	2.94118			0.599369	27.6074	12.0482	1.20879	1.7301	3.67688	0.472313		0.297619			2.53807	22.4	0.660066	0.900901	9.98797		2.24719	30		0.590887	1.98795	0.199115		2.09386	0.478589	6.0241	2.72798	5.03247		2.15176	9.4579
股息率(报告期) [交易日期] 最新收盘日 [报表年度] 2020 [单位] %	13.3833	4.33708	4.56062	0.0690846	0.802583		6.6474	0.905797	0.126743	13.7931	8.87574	0.617284	1.47679	0.625	1.76471				27.6074		0.549451	2.07612	0.584958	0.473929	21.6216	0.178571	2.3753		1.26904	44.48		1.17117	7.70156	1.63934	2.24719	21.875		1.59744	3.40361	2.43363		3.61011	0.478589		4.67654	4.46429	1.46505	2.26501	8.41984
股息率(报告期) [交易日期] 最新收盘日 [报表年度] 2021 [单位] %	10.451	2.7191	7.56396	0.431779	0.811808		1.96532	0.57971	0.126743	3.44828	0.887574	0.493827	6.75105	0.384615	2.94118					0.803213	0.43956	0.346021			2.7027		1.18765					0.900901	6.49819	4.91803	1.40449			1.59744	3.40361				0.755668		6.23539	4.05844	1.04646	3.39751	6.68973
股息率(报告期) [交易日期] 最新收盘日 [报表年度] 2022 [单位] %	7.28051	2.11236	4.01557	1.03627	0.562731		0.982659	0.217391	0.126743		0.443787	0.493827	13.5021		2.35294			8.67508		6.82731	0.10989	0.346021					1.18765		0.761421		0.660066	1.08108	2.76775		1.96629			0.798722	3.76506			1.33574	1.1335		8.41777	2.43506	0.83717	3.96376	5.19031
股息率(报告期) [交易日期] 最新收盘日 [报表年度] 2023 [单位] %																																													3.11769
[truncated: 53 more columns]
