# Supplementary material for: Can systematic skewness factors predict future interest rates: Evidence from China
Source: PLoS One. 2026 Feb 5;21(2):e0334345. doi: 10.1371/journal.pone.0334345 (PMC12875505; doi:10.1371/journal.pone.0334345)
Supplement: S1 File — Data1.zip comprises data such as the monthly price change of the SSE index, dividend yield, daily stock data and daily price change of the SSE index. (ZIP) [file pone.0334345.s001.zip › Dividend yield/Dividend yield:finance.xlsx]

## Sheet: Sheet1
证券代码	000001.SZ	000166.SZ	000415.SZ	000563.SZ	000567.SZ	000617.SZ	000627.SZ	000686.SZ	000712.SZ	000728.SZ	000750.SZ	000776.SZ	000783.SZ	000987.SZ	001227.SZ	001236.SZ	002142.SZ	002423.SZ	002500.SZ	002670.SZ	002673.SZ	002736.SZ	002797.SZ	002807.SZ	002839.SZ	002926.SZ	002936.SZ	002939.SZ	002945.SZ	002948.SZ	002958.SZ	002961.SZ	002966.SZ	300033.SZ	300059.SZ	300803.SZ	600000.SH	600015.SH	600016.SH	600030.SH	600036.SH	600053.SH	600061.SH	600095.SH	600109.SH	600120.SH	600155.SH	600318.SH	600369.SH
证券简称	平安银行	申万宏源	渤海租赁	陕国投A	海德股份	中油资本	天茂集团	东北证券	锦龙股份	国元证券	国海证券	广发证券	长江证券	越秀资本	兰州银行	弘业期货	宁波银行	中粮资本	山西证券	国盛金控	西部证券	国信证券	第一创业	江阴银行	张家港行	华西证券	郑州银行	长城证券	华林证券	青岛银行	青农商行	瑞达期货	苏州银行	同花顺	东方财富	指南针	浦发银行	华夏银行	民生银行	中信证券	招商银行	九鼎投资	国投资本	湘财股份	国金证券	浙江东方	华创云信	新力金融	西南证券
股息率(报告期) [交易日期] 最新收盘日 [报表年度] 1995 [单位] %				4.34783
股息率(报告期) [交易日期] 最新收盘日 [报表年度] 1996 [单位] %	2.16685			5.01672
股息率(报告期) [交易日期] 最新收盘日 [报表年度] 1997 [单位] %				4.48161			22.3881																																					4.8011	3.43195	9.375
股息率(报告期) [交易日期] 最新收盘日 [报表年度] 1998 [单位] %										1.52439	15.015																																2.31839
股息率(报告期) [交易日期] 最新收盘日 [报表年度] 1999 [单位] %	6.50054									1.52439			2.9703																								2.29709						1.5456			4.82955
股息率(报告期) [交易日期] 最新收盘日 [报表年度] 2000 [单位] %			1.50754	3.34448			1.80037	1.2848				1.09729		1.74825																									5.24934			0.668003	0.772798				1.25945	0.574053	2.5974
股息率(报告期) [交易日期] 最新收盘日 [报表年度] 2001 [单位] %	1.62514		1.00503	1.67224			0.466418	0.730994	0.520833					1.74825																							3.06279		1.83727				0.309119			2.84091	1.25945	0.918485	1.2987
股息率(报告期) [交易日期] 最新收盘日 [报表年度] 2002 [单位] %	1.62514					1.43954			0.520833					1.74825																							1.53139	3.78608	1.5748	0.0192508	0.4111					1.42045	1.25945
股息率(报告期) [交易日期] 最新收盘日 [报表年度] 2003 [单位] %						1.91939			0.372024					1.92308																							1.68453	2.37691	3.14961	0.57232	0.315176					2.84091	1.25945
股息率(报告期) [交易日期] 最新收盘日 [报表年度] 2004 [单位] %						1.91939			0.372024					2.0979																							1.83767	1.69779	1.83727	0.260146	0.376841				0.591716	2.84091	0.377834
股息率(报告期) [交易日期] 最新收盘日 [报表年度] 2005 [单位] %						0.959693								2.97203																							1.99081	1.86757	1.31234	0.62435	0.274066					2.84091
股息率(报告期) [交易日期] 最新收盘日 [报表年度] 2006 [单位] %						0.383877								4.72028																							2.29709	1.86757		1.04058	1.02775					2.84091
股息率(报告期) [交易日期] 最新收盘日 [报表年度] 2007 [单位] %	0.0975081					0.383877				7.62195			9.90099	6.46853			1.00756																				2.45023	1.86757	1.31234	2.60146	0.959233					3.40909
股息率(报告期) [交易日期] 最新收盘日 [报表年度] 2008 [单位] %	0.362947			1.00334		0.479846	1.1194	4.38596	0.372024	2.7439			1.9802	5.76923			1.00756																				3.52221	2.20713	2.09974	2.60146	0.342583	0.334001			1.42012	2.84091
股息率(报告期) [交易日期] 最新收盘日 [报表年度] 2009 [单位] %				1.67224		0.383877	0.634328	2.19298		7.62195			7.92079	5.24476			1.00756																	0.239578	1.60901		2.29709	2.20713	1.31234	2.60146	0.719424					3.40909
股息率(报告期) [交易日期] 最新收盘日 [报表年度] 2010 [单位] %				1.67224		0.537428		2.92398		4.57317		18.2882	5.94059	6.99301			1.00756	0.943114	2.93542															0.167705	1.20676		2.45023	3.39559	2.62467	2.60146	0.993491
股息率(报告期) [交易日期] 最新收盘日 [报表年度] 2011 [单位] %				2.00669						1.52439	4.5045	3.65764	1.9802	8.74126			1.00756	0.868263	0.978474	2.04082														0.111803	0.804505		4.59418	4.24448	7.87402	2.23725	1.43885				1.18343	3.40909		1.14811	14.2857
股息率(报告期) [交易日期] 最新收盘日 [报表年度] 2012 [单位] %	2.92524			1.17057				2.92398	0.744048	1.52439	0.900901	1.09729	3.9604	8.74126			1.25945	0.449102	0.978474	2.55102	8.62355													0.0479157	0.804505		8.42266	7.97963	7.87402	1.56087	2.15827	0.133601			0.828402	7.10227		0.344432	2.5974
股息率(报告期) [交易日期] 最新收盘日 [报表年度] 2013 [单位] %	1.73348		7.53769	1.00334				1.16959	1.4881	1.52439	1.8018	1.46306	4.9505	8.74126			2.01511	0.0748503	1.50685	3.06122	1.04478													0.0479157	0.160901		10.1072	7.3854	6.77165	0.780437	2.12402	0.133601		0.384088	0.946746	10.2273		0.803674	3.11688
股息率(报告期) [交易日期] 最新收盘日 [报表年度] 2014 [单位] %	1.88516		5.02513	1.00334				0.877193	0.744048	1.52439	4.5045	1.46306	2.9703	8.74126			2.267		0.978474	4.08163	2.48756	2.47831												0.0638876	0.482703		11.5926	7.3854	4.85564	1.46644	2.29531	0.400802		0.137174	0.35503	3.40909			4.67532
股息率(报告期) [交易日期] 最新收盘日 [报表年度] 2015 [单位] %	1.65764	3.57995		1.00334			0.35575	2.92398	0.744048	3.81098	3.003	5.85223	6.93069	3.4965			2.267		3.91389		3.64842	7.43494	1.46789											0.59096	0.804505		7.88668	6.16299	6.16798	2.60146	2.36382	1.67001		0.178326	0.946746	3.40909		1.14811	6.49351
股息率(报告期) [交易日期] 最新收盘日 [报表年度] 2016 [单位] %	1.71181	2.38663	2.51256	0.668896			0.932836	1.46199	0.744048	6.85976	3.003	2.56035	2.9703	1.3986			1.76322		1.76125	0.204082	1.82421	2.47831	0.733945	4	2.51256									0.718735	0.321802		3.06279	3.07301	7.34908	1.82102	2.53511	2.90581	4.37403	0.205761	0.591716	3.69318		1.14811	2.5974
股息率(报告期) [交易日期] 最新收盘日 [报表年度] 2017 [单位] %	1.47346	1.19332	3.01508	0.668896		4.3762	0.373134	1.46199	0.744048	2.28659	1.8018	2.92612	2.9703	1.57343			2.01511		1.76125	0.102344	1.16086	1.85874	0.366972	2.66667	2.51256	0.516304								0.718735	0.160901		1.53139	2.56367	5.51181	2.08117	2.8777		0.958269	0.246914	0.591716	3.69318	0.289673		1.2987
股息率(报告期) [交易日期] 最新收盘日 [报表年度] 2018 [单位] %	1.57096	1.19332		0.668896	0.480962	4.62572	1.1194	1.46199		2.28659	0.600601		0.39604	1.57343			2.01511		0.978474		0.961857	1.48699	0.183486	1.33333	3.76884	1.03261	7.42574	2.68456	0.254902	6.43087	5.6391			0.383325	0.160901		5.35988	2.95416	9.05512	1.82102	3.22028	4.94322	1.25193	0.178326	0.473373	2.84091			0.779221
股息率(报告期) [交易日期] 最新收盘日 [报表年度] 2019 [单位] %	2.36186	1.90931		1.00334		4.97121	4.85075	1.46199		3.81098	1.05105	4.02341	2.9703	2.97203			2.51889	0.419162	1.95695		1.04478	2.47831	0.458716	4.8	3.76884	1.03261	4.9505	1.47651	0.326797	6.43087	5.6391	1.27932	2.90698	0.678805	0.241352	0.220848	9.18836	4.2275	9.71129	2.60146	4.111		2.16383	0.123457	0.591716	1.70455		0.229621	2.07792
股息率(报告期) [交易日期] 最新收盘日 [报表年度] 2020 [单位] %	1.95016	2.38663		1.00334		3.58925	0.373134	1.46199		1.52439	3.6036	3.29188	2.9703	4.37063			2.51889	0.673653	2.15264		1.26036	2.85006	0.733945	4.8	4.0201	1.50815		1.34228	0.594771	5.78778	5.6391	1.91898	3.48837	0.958313	0.482703	0.110424	7.35069	5.11036	5.59055	2.08117	4.29257		3.02937	1.02291	0.828402	1.13636			2.5974
股息率(报告期) [交易日期] 最新收盘日 [报表年度] 2021 [单位] %	2.47021	2.38663		1.00334	4.47896	2.53359	0.186567	1.46199	0.0744048	4.26829	1.05105	3.65764	5.94059	3.4965	3.81679		2.51889	2.67964	2.34834		1.77446	6.19579	0.733945	4.8	4.0201	1.3587		2.01342	0.352941	5.14469	3.7594	2.34542	4.06977	1.43747	0.643604		6.27871	5.73854	5.59055	2.80957	5.21411		2.31839	1.82579	0.828402	1.76136			2.07792
股息率(报告期) [交易日期] 最新收盘日 [报表年度] 2022 [单位] %	3.08776	0.71599		1.00334	6.15731	2.24568	4.10448	1.46199		2.28659	1.05105	2.56035	2.37624	2.97203	4.58015	0.273473	2.51889	1.16766	1.56556		0.812604	3.34572	0.733945	4.8	5.02513	0.407609		1.34228	0.339869	5.14469		1.56361	4.79651	1.99649	0.563154		4.90046	6.50255	5.6168	2.54943	5.95409	1.0688	1.42195	0.946502	0.473373	2.24432			0.779221
股息率(报告期) [交易日期] 最新收盘日 [报表年度] 2023 [单位] %
[truncated: 71 more columns]
