# Supplementary material for: Can systematic skewness factors predict future interest rates: Evidence from China
Source: PLoS One. 2026 Feb 5;21(2):e0334345. doi: 10.1371/journal.pone.0334345 (PMC12875505; doi:10.1371/journal.pone.0334345)
Supplement: S1 File — Data1.zip comprises data such as the monthly price change of the SSE index, dividend yield, daily stock data and daily price change of the SSE index. (ZIP) [file pone.0334345.s001.zip › Dividend yield/Dividend yield:industry.xlsx]

## Sheet: Sheet1
证券代码	000008.SZ	000009.SZ	000010.SZ	000019.SZ	000032.SZ	000035.SZ	000039.SZ	000049.SZ	000055.SZ	000056.SZ	000065.SZ	000068.SZ	000088.SZ	000089.SZ	000090.SZ	000099.SZ	000151.SZ	000157.SZ	000338.SZ	000400.SZ	000404.SZ	000410.SZ	000425.SZ	000429.SZ	000498.SZ	000507.SZ	000519.SZ	000520.SZ	000528.SZ	000530.SZ	000547.SZ	000548.SZ	000551.SZ	000557.SZ	000570.SZ	000576.SZ	000582.SZ	000595.SZ	000619.SZ	000626.SZ	000628.SZ	000632.SZ	000638.SZ	000652.SZ	000680.SZ	000682.SZ	000695.SZ	000701.SZ	000720.SZ
证券简称	神州高铁	中国宝安	美丽生态	深粮控股	深桑达A	中国天楹	中集集团	德赛电池	方大集团	皇庭国际	北方国际	华控赛格	盐田港	深圳机场	天健集团	中信海直	中成股份	中联重科	潍柴动力	许继电气	长虹华意	沈阳机床	徐工机械	粤高速A	山东路桥	珠海港	中兵红箭	凤凰航运	柳工	冰山冷热	航天发展	湖南投资	创元科技	西部创业	苏常柴A	甘化科工	北部湾港	宝塔实业	海螺新材	远大控股	高新发展	三木集团	万方发展	泰达股份	山推股份	东方电子	滨海能源	厦门信达	新能泰山
股息率(报告期) [交易日期] 最新收盘日 [报表年度] 1995 [单位] %		0.26178	2.82686		0.325528		3.68098																			1.24521		1.88679		1.89753	2.72109				7.07965	5.79374	2.36531
股息率(报告期) [交易日期] 最新收盘日 [报表年度] 1996 [单位] %		0.17452	5.30035		0.342661		1.22699		3.28228														3.64964						1.49254	1.13852	1.76871				6.37168	1.15875
股息率(报告期) [交易日期] 最新收盘日 [报表年度] 1997 [单位] %				1.34228	0.211308		3.68098		5.47046				4.33839								2.67112		4.92701	1.78174						8.15939	1.36054					1.15875											1.51398	6.917	4.9505
股息率(报告期) [交易日期] 最新收盘日 [报表年度] 1998 [单位] %				1.34228			2.45399		3.93873		0.576923		4.12148							0.929368	0.66778			1.11359				9.43396		1.89753					9.02655		2.62812		2.7248			6.72646			3.9604
股息率(报告期) [交易日期] 最新收盘日 [报表年度] 1999 [单位] %					0.456882		2.45399			1.49254			2.73319		4.5045									1.67038				3.01887		1.89753									1.3624
股息率(报告期) [交易日期] 最新收盘日 [报表年度] 2000 [单位] %				1.22953	0.571102		2.45399		2.62582			2.12766	2.81996	6.18238	3.37838	2.2779	1.52381	1.42045		0.929368	1.51836	0.298954	1.45985	1.11359			0.755627	3.77358		1.89753	1.36054		1.01523	6.47948		0.811124	0.65703		1.08992			3.36323		3.76		2.42718			2.47525
股息率(报告期) [交易日期] 最新收盘日 [报表年度] 2001 [单位] %				0.671141	0.571102		6.13497		2.18818		0.576923	0.797872	10.846	4.9459	4.5045	1.13895	2.09524	2.13068		0.929368			0.912409	1.11359				3.01887	0.746269	1.89753		1.11524	1.52284						2.7248		0.0227273	2.24215			0.792079				2.47525
股息率(报告期) [交易日期] 最新收盘日 [报表年度] 2002 [单位] %					1.1422				1.53173			1.32979	2.1692		2.43243	0.683371	1.2381	1.06534		0.464684			0.729927	1.11359			0.803859	3.01887	2.98507	1.89753		1.85874	1.01523						0.817439					0.8					1.85644
股息率(报告期) [交易日期] 最新收盘日 [报表年度] 2003 [单位] %					0.685323		4.66258		0.656455				21.692		1.89189	2.2779	0.952381	0.355114		0.557621			1.82482	1.11359				3.77358		1.89753			1.01523											1.33333					1.23762
股息率(报告期) [交易日期] 最新收盘日 [报表年度] 2004 [单位] %					0.456882		6.13497				0.576923	2.65957	14.0998	2.31839	0.405405	0.569476	1.2381	5.68182		0.557621				1.3363				2.26415	5.97015	1.89753		0.929368	1.01523						0.544959					0.533333	4.35644			3.95257
股息率(报告期) [交易日期] 最新收盘日 [报表年度] 2005 [单位] %					0.628212		4.66258						14.0998	4.17311	2.63514	0.569476	1.14286	0.568182						1.78174				5.28302	2.98507	2.8463			1.52284		0.884956				1.3624					2.13333	1.85069		0.559306
股息率(报告期) [交易日期] 最新收盘日 [报表年度] 2006 [单位] %					0.856653		5.27607	0.4095			0.576923	0.531915	6.50759	2.47295	3.37838	0.569476	1.33333	0.568182	0.883152			0.747384		1.8931		1.91571		1.20755	4.47761	2.8463			2.03046		1.32743				1.3624					2.66667	4.47525		0.75217
股息率(报告期) [交易日期] 最新收盘日 [报表年度] 2007 [单位] %					0.685323		6.13497						5.18438	2.47295	3.15315	0.569476	1.33333	1.42045	2.98913	0.464684			1.09489	2.67261		1.91571		6.11321	6.71642	2.8463			1.01523		1.32743				0.681199					0.906667	1.9802		0.221794	1.97628
股息率(报告期) [交易日期] 最新收盘日 [报表年度] 2008 [单位] %		0.26178			0.970874		1.84049				0.576923		5.20607	0.463679		0.569476	0.857143	1.42045	0.883152					1.11359		0.574713		1.0566	1.49254	2.8463		1.85874	1.01523						0.681199					2.13333	1.9802		0.192864
股息率(报告期) [交易日期] 最新收盘日 [报表年度] 2009 [单位] %		0.30541			0.571102		1.47239				0.769231		4.77223	0.540958	0.45045	0.569476	0.666667	3.55114	3.26087				6.0958	1.11359		1.14943			4.47761	2.8463					1.41593				1.3624					2.13333	1.9802
股息率(报告期) [交易日期] 最新收盘日 [报表年度] 2010 [单位] %		0.17452			0.456882		4.29448	0.4095			0.576923		0.650759	0.695518	1.68919	0.569476	0.190476	6.10795	2.9212	0.464684			2.18978	1.11359		0.670498			7.46269	2.8463		0.929368							1.3624					2.66667	3.9604			2.96443
股息率(报告期) [交易日期] 最新收盘日 [报表年度] 2011 [单位] %							5.64417	1.02375			0.576923		7.59219	0.865533	0.788288	0.569476		3.55114	0.679348	0.464684		0.896861	4.56204	0.556793		1.91571			4.47761	2.8463	0.47619		1.01523		0.353982				0.681199						3.9604			1.18577
股息率(报告期) [交易日期] 最新收盘日 [报表年度] 2012 [单位] %		0.26178		2.68456	1.02798		2.82209	1.638	0.656455		0.576923		2.1692	0.540958	1.12613	0.569476	0.666667	2.84091	2.24185	0.464684			2.37226	0.556793		0.957854			3.73134	2.8463	0.272109	0.929368			0.442478				1.3624									1.3834
股息率(报告期) [交易日期] 最新收盘日 [报表年度] 2013 [单位] %		0.26178			0.171331		3.31288	2.0475	0.656455		0.769231		0.715835	0.540958	4.63964	0.854214	2.85714	2.13068	1.69837	0.464684	0.500835		1.82482	0.556793		0.383142			3.73134	2.8463	0.680272				0.265487		6.79793		1.3624					0.266667		0.242718		2.7668
股息率(报告期) [交易日期] 最新收盘日 [报表年度] 2014 [单位] %		0.17452			0.285551		3.80368	0.819001	0.656455		0.769231		1.12798	0.432767	5.18018	0.854214	3.80952	0.710227	1.69837	0.464684	1.00167	0.298954	1.09489	1.11359		0.287356	0.482315		2.23881	2.8463		0.929368	1.01523		0.353982		0.946124		1.3624					0.266667				1.97628
股息率(报告期) [交易日期] 最新收盘日 [报表年度] 2015 [单位] %		0.61082			0.11422		2.69939	0.614251	2.18818		0.769231		0.542299	0.896445	4.5045	0.854214	3.80952	2.13068	1.3587	0.464684	1.33556			1.67038		0.383142			1.49254	1.89753	0.612245				0.40708		0.814717		1.3624					0.266667				1.08696
股息率(报告期) [交易日期] 最新收盘日 [报表年度] 2016 [单位] %	0.440529	0.17452		0.671141	0.11422		0.736196	1.02375	7.65864		0.865385		0.347072	1.46832	4.5045		2.85714	2.13068	2.37772	0.464684	0.66778		0.273723	3.74165		0.383142			1.49254	1.89753	0.748299	0.929368			0.530973		1.82654		1.3624	4.59945				0.4				1.2253
股息率(报告期) [交易日期] 最新收盘日 [报表年度] 2017 [单位] %	2.20264	0.17452			0.11422		3.31288	1.02375	3.28228	1.19403	1.15385		0.455531	1.70015	4.5045	0.170843	2.38095	2.84091	2.71739	0.0929368	0.434057		0.729927	5.63474	1.10906	0.689655			2.23881	0.949292		0.929368	1.01523		0.530973		1.51117			2.20994				0.933333				0.612648
股息率(报告期) [交易日期] 最新收盘日 [报表年度] 2018 [单位] %	0.440529	0.17452		1.34228	0.456882		6.74847	1.02375	4.37637	0.298678	0.769231		0.585683	1.32921	5.63063	0.284738	1.90476	3.55114	3.125	0.223048	0.33389		1.09489	6.25835	1.38632	0.812816	0.329582		2.23881	0.948767		0.371747			0.442478		1.50079							1.06667	0.39604			0.256917
股息率(报告期) [交易日期] 最新收盘日 [报表年度] 2019 [单位] %	0.440529	0.17452		2.68456	0.456882		1.47239	2.8665	1.09409		0.884613		0.32538	1.23648	8.55856	0.569476	0.190476		1.94293	0.27881	0.33389		1.09489	4.69933	1.47874	0.957854	0.361736		2.23881	0.56926	1.19728						2.32589		0.408719					1.06667		0.461165
股息率(报告期) [交易日期] 最新收盘日 [报表年度] 2020 [单位] %		0.26178		2.68456			3.43558	4.095			0.936282		0.390456		8.55856	0.854214		7.52841	2.6019	0.464684	1.66945		1.82482	3.24053	1.84843	1.15918			4.1791	0.189753	0.47619	0.371747	1.01523			2.2967	2.44529		0.681199		0.241736			0.266667
股息率(报告期) [交易日期] 最新收盘日 [报表年度] 2021 [单位] %		0.30541		3.3557	0.571102	2.2779	8.46626	3.07125	1.09409		0.598749		0.650759	0.463679	7.43243	0.911162		4.54545	2.51359	0.464684	2.50417			6.34744	2.30974	2.29885	0.401929		2.38806	0.189753	0.326531	0.371747			0.460177		2.41787				0.0619835			0.266667	0.49505	0.728155
股息率(报告期) [交易日期] 最新收盘日 [报表年度] 2022 [单位] %		0.30541		3.3557	0.456882		2.20859	2.66175	1.09409		0.610473		0.976139		7.20721	0.740319		4.54545	1.72554	0.650558	3.3389		6.93431	4.76615	2.95749	1.35567	0.442122		1.49254	0.189753	0.477744	0.371747	0.71066		0.176991		2.27332				0.0516529			0.533333	1.50495	0.910194
股息率(报告期) [交易日期] 最新收盘日 [报表年度] 2023 [单位] %																			1.53533
[truncated: 1,352 more columns]
