# Supplementary material for: Can systematic skewness factors predict future interest rates: Evidence from China
Source: PLoS One. 2026 Feb 5;21(2):e0334345. doi: 10.1371/journal.pone.0334345 (PMC12875505; doi:10.1371/journal.pone.0334345)
Supplement: S1 File — Data1.zip comprises data such as the monthly price change of the SSE index, dividend yield, daily stock data and daily price change of the SSE index. (ZIP) [file pone.0334345.s001.zip › Dividend yield/Dividend yield:it.xlsx]

## Sheet: Sheet1
证券代码	000004.SZ	000021.SZ	000034.SZ	000045.SZ	000050.SZ	000062.SZ	000063.SZ	000066.SZ	000070.SZ	000100.SZ	000158.SZ	000409.SZ	000413.SZ	000503.SZ	000509.SZ	000532.SZ	000536.SZ	000555.SZ	000561.SZ	000586.SZ	000636.SZ	000670.SZ	000676.SZ	000725.SZ	000727.SZ	000733.SZ	000810.SZ	000823.SZ	000829.SZ	000836.SZ	000938.SZ	000948.SZ	000977.SZ	000988.SZ	000997.SZ	001229.SZ	001266.SZ	001287.SZ	001298.SZ	001308.SZ	001309.SZ	001339.SZ	001373.SZ	002008.SZ	002017.SZ	002025.SZ	002036.SZ	002049.SZ	002055.SZ
证券简称	国华网安	深科技	神州数码	深纺织A	深天马A	深圳华强	中兴通讯	中国长城	特发信息	TCL科技	常山北明	云鼎科技	东旭光电	国新健康	华塑控股	华金资本	华映科技	神州信息	烽火电子	汇源通信	风华高科	盈方微	智度股份	京东方A	冠捷科技	振华科技	创维数字	超声电子	天音控股	富通信息	紫光股份	南天信息	浪潮信息	华工科技	新大陆	魅视科技	宏英智能	中电港	好上好	康冠科技	德明利	智微智能	翔腾新材	大族激光	东信和平	航天电器	联创电子	紫光国微	得润电子
股息率(报告期) [交易日期] 最新收盘日 [报表年度] 1995 [单位] %		1.16099			2.08333							0.667506							2.94906
股息率(报告期) [交易日期] 最新收盘日 [报表年度] 1996 [单位] %		1.54799			0.877193								6.1658				1
股息率(报告期) [交易日期] 最新收盘日 [报表年度] 1997 [单位] %		0.928793			1.72303		0.513479	1.1236
股息率(报告期) [交易日期] 最新收盘日 [报表年度] 1998 [单位] %		2.32198			2.08333		0.813008	1.1236																				1.16144		8
股息率(报告期) [交易日期] 最新收盘日 [报表年度] 1999 [单位] %		0.232198			1.09649	0.971817		2.24719													1.68776				4.31034			1.16144				1.54525
股息率(报告期) [交易日期] 最新收盘日 [报表年度] 2000 [单位] %		0.386997			1.92039	0.971817		1.1236	3.90516		1.07411			0.26362	2.69542						1.26582	1.41914		2.71739	4.31034	0.415369	1.18577	1.74216	0.408401		1.772	1.91317	0.327869	1.15875	1.34844
股息率(报告期) [交易日期] 最新收盘日 [报表年度] 2001 [单位] %	0.333333	0.464396			1.64474	0.971817	1.2837	2.24719	0.69735		1.07411					0.318674					0.337553		0.739827	1.3587	4.31034	0.207684		1.16144	0.233372	8		1.39809	0.327869	0.772499	1.61812
股息率(报告期) [交易日期] 最新收盘日 [报表年度] 2002 [单位] %	0.2	0.773994				0.971817	0.855798	2.24719			1.07411					0.318674					0.21097		0.739827		3.44828			0.348432				1.47167	0.327869	0.502124	1.61812
股息率(报告期) [交易日期] 最新收盘日 [报表年度] 2003 [单位] %		0.773994		1.69811		0.971817	1.2837	1.1236		1.89573	0.966702			0.878735		0.637349					0.421941		0.986436	0.271739							0.590667	0.515085		0.38625
股息率(报告期) [交易日期] 最新收盘日 [报表年度] 2004 [单位] %		1.16099		0.566038	1.09649	0.971817	1.06975	3.37079	0.41841	1.18483	0.644468									0.261552	0.421941		0.739827	0.543478	2.15517				0.525088		0.413467	0.441501		0.1545	0.674218									1.08755	2.72035	0.251953	1.80723
股息率(报告期) [交易日期] 最新收盘日 [报表年度] 2005 [单位] %		1.16099		0.471698	0.548246	0.850534	1.06975	3.37079			0.429646												0.739827					1.27758				0.588668			0.269687									1.35943		0.503905	1.80723	0.210121
股息率(报告期) [交易日期] 最新收盘日 [报表年度] 2006 [单位] %		3.09598			2.19298	0.485909	0.641849	1.1236			0.537057										0.295359		0.739827			0.207684		1.16144	1.16686			0.367918			0.539374									0.543774	3.26442		2.40964	0.262651	2.42424
股息率(报告期) [交易日期] 最新收盘日 [报表年度] 2007 [单位] %		3.09598			1.09649	0.485909	1.06975	0.258427			0.461869										0.168776							1.27758			0.3544	0.588668		0.0463499	0.809061									0.543774		0.251953	1.20482	0.262651	0.606061
股息率(报告期) [交易日期] 最新收盘日 [报表年度] 2008 [单位] %		1.16099		0.471698		0.485909	1.2837																					1.17305		2.4		1.61884	0.0655738	0.135187										0.543774			1.20482	0.192611	0.242424
股息率(报告期) [交易日期] 最新收盘日 [报表年度] 2009 [单位] %		1.54799				0.485909	1.2837	0.955056								0.191205					0.675105						0.395257				0.590667	0.367918		0.38625	0.539374									0.271887	3.26442	0.251953	1.20482	0.192611	0.606061
股息率(报告期) [交易日期] 最新收盘日 [报表年度] 2010 [单位] %		1.16099				0.485909	1.2837	0.561798			0.214823					0.318674	10				1.68776						1.58103	1.16144			0.472534	0.367918		0.38625										1.35943	3.26442	0.251953	0.60241	0.192611	0.606061
股息率(报告期) [交易日期] 最新收盘日 [报表年度] 2011 [单位] %		0.773994					0.855798	0.258427		1.18483						0.382409	17.3333				0.675105					0.0830737	1.18577	1.39373			0.3544	0.588668	0.327869	0.579374										1.08755		0.251953	0.60241	0.175101	1.21212
股息率(报告期) [交易日期] 最新收盘日 [报表年度] 2012 [单位] %		0.154799			0.657895	1.45773			0.488145	0.900474						0.254939	12.6667				0.253165					0.0830737	0.237154	1.39373		1.2	0.295334	0.147167	0.327869	0.038625	0.431499									1.08755	0.54407	0.377929	0.60241	0.171368	0.606061
股息率(报告期) [交易日期] 最新收盘日 [报表年度] 2013 [单位] %		0.386997			1.09649	2.91545	0.12837		0.41841	1.4218						0.318674										0.0415369	0.158103	1.16144			0.295334	0.147167	0.262295	0.038625	0.269687									1.08755	0.870511	0.503905	0.60241	0.175101	0.606061
股息率(报告期) [交易日期] 最新收盘日 [报表年度] 2014 [单位] %		0.386997			1.09649	0.485909	0.855798		0.362622	1.89573			5.18135			0.191205		0.614754			0.168776					0.0623053	1.58103	1.16144			0.590667	0.147167	0.262295	0.0965624										1.08755	0.54407	0.503905	0.180723	0.175101	0.606061
股息率(报告期) [交易日期] 最新收盘日 [报表年度] 2015 [单位] %		0.386997			0.657895	0.971817	1.06975		0.41841	1.89573	0.429646		3.62694			0.191205		0.409836			0.253165			0.543478		0.0623053	0.83004	0.232288			0.118133	0.294334	0.163934	0.135187	0.431499									1.08755	0.326442	0.453515	0.369713	0.0980564
股息率(报告期) [交易日期] 最新收盘日 [报表年度] 2016 [单位] %		0.386997			0.657895	1.94363			1.04603	1.89573	0.644468		3.62694			0.382409	3.33333	0.266393			0.168776			0.815217		0.0830737	0.869565	1.16144			0.590667	0.367918	0.0983607	0.135187	0.323625									1.08755	0.326442	0.629882	0.439881	0.0980564	0.242424
股息率(报告期) [交易日期] 最新收盘日 [报表年度] 2017 [单位] %		0.386997	0.146154		0.767544	3.40136		0.674157	0.502092	2.36967	0.537057		3.62694			0.191205	6.66667	0.327869			0.590717		0.369914	1.3587		0.103842		0.929152	0.256709	1.2	1.18133	0.147167	0.131148	0.115875	0.431519									1.08755	0.326442	0.629882	0.585917	0.0875503	0.606061
股息率(报告期) [交易日期] 最新收盘日 [报表年度] 2018 [单位] %		0.773994	0.973077		0.767544	2.42954		0.561798	0.627615	2.36967			3.62694			0.191205		0.358607			2.53165		0.369914	0.815217		0.103842		1.16144			0.886001	0.367918	0.196721	0.115875	1.61812									1.08755	0.326442	0.377929	0.542169	0.101558	0.727273
股息率(报告期) [交易日期] 最新收盘日 [报表年度] 2019 [单位] %		0.464396	0.807692		0.877193	1.45773	0.855798	0.977528	0.962343	2.36967						0.191205		0.39959					0.283663	0.543478		0.103842	1.42292	1.16144	0.350058		0.886001	0.367918	0.229508	0.23175	0.701187									1.08755	0.326442	0.377929	0.120482	0.119068
股息率(报告期) [交易日期] 最新收盘日 [报表年度] 2020 [单位] %		1.23839	0.72753	0.283019	0.767544	1.94363	0.855798	0.971755		2.8436						0.382409		0.512184			0.421941			2.71739		0.311526	0.790514	1.50987	0.641774		0.590667	0.367918	0.360656	0.23175	1.89807									1.08755	0.326442	0.503905	0.190001	0.236386
股息率(报告期) [交易日期] 最新收盘日 [报表年度] 2021 [单位] %		1.16099	0.737855	0.471698	0.767544	2.91545	1.2837	0.530337		3.5545						0.382409		0.413042			0.978903			5.70652		0.623053	0.790514	1.16144	0.711785		0.590667	0.367918	0.459016	0.309	1.34844		2.26672			2.80794				2.1751	0.54407	0.503905	0.132529	0.569074
股息率(报告期) [交易日期] 最新收盘日 [报表年度] 2022 [单位] %		1.00619	1.71469	0.566038		2.91545	1.7116	0.0786517								0.382409		0.327869			1.80961			1.65761		2.37799	1.58103	1.16144	0.373396			0.367918	0.488988	0.38625		1.20846	0.755572	0.797753	1.20676	3.24972	0.24879	0.108489		1.08755	1.08814	0.932225	0.109143
股息率(报告期) [交易日期] 最新收盘日 [报表年度] 2023 [单位] %						0.485909																													1.51025
[truncated: 1,026 more columns]
