# Supplementary material for: Can systematic skewness factors predict future interest rates: Evidence from China
Source: PLoS One. 2026 Feb 5;21(2):e0334345. doi: 10.1371/journal.pone.0334345 (PMC12875505; doi:10.1371/journal.pone.0334345)
Supplement: S1 File — Data1.zip comprises data such as the monthly price change of the SSE index, dividend yield, daily stock data and daily price change of the SSE index. (ZIP) [file pone.0334345.s001.zip › Dividend yield/Dividend yield:material.xlsx]

## Sheet: Sheet1
证券代码	000012.SZ	000060.SZ	000301.SZ	000401.SZ	000408.SZ	000420.SZ	000422.SZ	000426.SZ	000488.SZ	000506.SZ	000510.SZ	000545.SZ	000546.SZ	000553.SZ	000565.SZ	000592.SZ	000603.SZ	000612.SZ	000629.SZ	000630.SZ	000633.SZ	000635.SZ	000655.SZ	000657.SZ	000659.SZ	000672.SZ	000677.SZ	000683.SZ	000688.SZ	000691.SZ	000698.SZ	000703.SZ	000707.SZ	000708.SZ	000709.SZ	000717.SZ	000731.SZ	000737.SZ	000751.SZ	000758.SZ	000761.SZ	000762.SZ	000778.SZ	000782.SZ	000786.SZ	000789.SZ	000792.SZ	000795.SZ	000807.SZ
证券简称	南玻A	中金岭南	东方盛虹	冀东水泥	藏格矿业	吉林化纤	湖北宜化	兴业银锡	晨鸣纸业	中润资源	新金路	金浦钛业	金圆股份	安道麦A	渝三峡A	平潭发展	盛达资源	焦作万方	钒钛股份	铜陵有色	合金投资	英力特	金岭矿业	中钨高新	珠海中富	上峰水泥	恒天海龙	远兴能源	国城矿业	亚太实业	沈阳化工	恒逸石化	双环科技	中信特钢	河钢股份	中南股份	四川美丰	北方铜业	锌业股份	中色股份	本钢板材	西藏矿业	新兴铸管	美达股份	北新建材	万年青	盐湖股份	英洛华	云铝股份
股息率(报告期) [交易日期] 最新收盘日 [报表年度] 1995 [单位] %	0.894454											3.26797		4.53858	0.818331
股息率(报告期) [交易日期] 最新收盘日 [报表年度] 1996 [单位] %	0.706619	4.90196												5.29501	1.63666				6.10932										2.12089								2.7894
股息率(报告期) [交易日期] 最新收盘日 [报表年度] 1997 [单位] %				5.82363		4.0678								2.87443					6.43087																					2.34742	1.47147		10.8401	1.8797	0.367782		1.33333
股息率(报告期) [交易日期] 最新收盘日 [报表年度] 1998 [单位] %				2.49584											1.2275				7.3955	4.71698					8.81057			6.44567	1.06045						28.8462	21.0664		6.73759		2.34742		0.464942	12.1409				1.3468	0.894454	0.681199
股息率(报告期) [交易日期] 最新收盘日 [报表年度] 1999 [单位] %		2.45098		1.66389	1.1446	3.38983								1.51286				1.84162	6.43087	6.28931					13.2159											8.29876	0.348675			1.17371			10.1626	0.845865	0.367782	1.31579	0.296296		1.45322
股息率(报告期) [交易日期] 最新收盘日 [报表年度] 2000 [单位] %	2.14669	4.90196	0.521921	2.32945		4.0678	1.03842	0.262329	7.95756									1.84162	6.43087	3.14465		0.445434	2.14592		8.81057	0.338258			0.921527		1.70455	1.49925	1.71143		16.8269	8.29876	1.3947	3.5461	3.21543	1.17371	5.40541	0.0749906		0.93985	0.551673	1.82749	1.81818		2.27066
股息率(报告期) [交易日期] 最新收盘日 [报表年度] 2001 [单位] %	2.32558		0.730689	1.66389	0.0763068		1.03842	0.262329											6.43087	3.14465			2.14592	1.221	4.40529	0.252525								0.11194	16.8269	16.5975	2.7894	1.77305	1.60772		5.28529	0.056243	29.8103	0.56391	0.367782	0.730994	1.54882	0.447227	2.7248
股息率(报告期) [交易日期] 最新收盘日 [报表年度] 2002 [单位] %	2.68336	1.47059	0.730689	1.66389			1.03842		1.32626		0.468165							3.68324	5.14469	2.51572			0.715308	0.671551	4.40529										12.0192		2.7894			2.34742			13.5501	1.31579	0.220669	0.511696	3.0303		2.7248
股息率(报告期) [交易日期] 最新收盘日 [报表年度] 2003 [单位] %	3.22004	2.45098	0.730689	1.66389		3.38983	1.03842		2.65252									1.84162	6.43087	3.14465	0.750751						0.986842								16.8269	24.8963	4.88145			1.40845	6.00601				0.294226	1.16959	1.3468		2.7248
股息率(报告期) [交易日期] 最新收盘日 [报表年度] 2004 [单位] %	4.47227	3.06373		1.66389			1.55763		2.65252		0.93633								6.43087	3.14465		1.11359			2.20264		2.63158				1.13636				24.0385	8.29876	6.27615			2.8169	6.00601		27.1003	0.93985	0.183891		2.0202		2.7248
股息率(报告期) [交易日期] 最新收盘日 [报表年度] 2005 [单位] %	3.22004	2.45098				2.71186	2.07684		3.18302										3.21543	7.54717					2.20264										16.8269	2.07469	6.69456			9.15493	6.00601		9.48509		0.257448		3.367		1.81653
股息率(报告期) [交易日期] 最新收盘日 [报表年度] 2006 [单位] %	8.05009	16.6667	1.56576	1.66389			1.24611		3.18302		0.786517							6.814	3.21543	7.61006					2.64317		0.986842					0.524738			16.8269	2.07469	8.3682			2.34742	9.00901		3.65854	0.770677	0.294226		5.92593		4.08719
股息率(报告期) [交易日期] 最新收盘日 [报表年度] 2007 [单位] %	2.68336	8.48039		1.99667			2.28453		4.24403		0.992509				1.63666			8.10313		6.28931		1.11359			2.64317		1.31579							1.49254	20.4327	2.07469				2.34742	9.60961	0.374953	6.82927	0.883459	0.128724		8.08081		3.63306
股息率(报告期) [交易日期] 最新收盘日 [报表年度] 2008 [单位] %	1.78891	2.32843	0.730689	1.66389			1.55763		1.32626					0.75643				1.4733	3.85852	3.14465		0.334076	2.86123		1.32159						1.36364			0.746269			2.09205			0.704225	1.5015				0.239058		11.2593		0.726612
股息率(报告期) [交易日期] 最新收盘日 [报表年度] 2009 [单位] %	6.26118	0.686275					1.03842		7.95756									2.57827		3.14465		0.111359	0.286123		3.52423									1.1194	4.80769		0.97629			0.469484	0.900901		2.71003		0.441339		2.7138		0.27248
股息率(报告期) [交易日期] 最新收盘日 [报表年度] 2010 [单位] %	6.26118	0.490196	0.730689				1.03842		7.95756						1.63666				3.85852	3.14465		2.22717	1.43062		3.96476								0.65703	3.73134			1.3947			0.704225	3.003		2.71003	0.75188	0.606841	1.16959			0.27248
股息率(报告期) [交易日期] 最新收盘日 [报表年度] 2011 [单位] %	3.22004	1.76471					0.449325	0.629591	3.97878								4.91803			3.14465					0.440529			1.84162				14.9925	1.31406	2.98507	1.44231		2.7894			2.34742	3.003	0.374953	13.5501	0.75188	1.06657	3.80117	1.07744		0.27248
股息率(报告期) [交易日期] 最新收盘日 [报表年度] 2012 [单位] %	2.68336	1.10294	0.730689	1.66389			1.03842	0.367261	1.59151	1.3369				0.75643	0.818331					3.14465		0.556793						0.368324				1.49925	0.131406				2.7894			2.34742	0.600601		2.71003	0.37594	1.16844	1.46199	2.15488		0.27248
股息率(报告期) [交易日期] 最新收盘日 [报表年度] 2013 [单位] %	5.36673	0.735294	0.521921	1.66389			0.103842	0.209864	7.95756	0.668449				0.75643	0.818331		10.2459	4.60405	0.321543	3.14465		1.11359	2.86123									1.49925		1.49254	0.961538		0.83682			0.234742	1.5015	0.0749906	2.71003	0.75188	1.58146	4.38596	0.451178
股息率(报告期) [交易日期] 最新收盘日 [报表年度] 2014 [单位] %	8.94454	0.735294	0.521921	0.831947			0.103842	0.209864	3.71353					1.51286	0.818331					1.57233		0.222717				2.0202		0.368324					0.131406	1.49254						1.17371	1.5015		1.08401	0.37594	1.56307	4.38596	0.579125
股息率(报告期) [交易日期] 最新收盘日 [报表年度] 2015 [单位] %	5.36673	0.245098	0.521921				0.103842		7.95756			0.980392		0.378215	1.473					1.88679		0.334076				0.378788							0.131406	1.1194	1.44231					1.17371			0.813008	0.37594	0.643619	1.46199	0.208754
股息率(报告期) [交易日期] 最新收盘日 [报表年度] 2016 [单位] %	1.78891	0.735294	0.521921					0.209864	15.9151			0.980392	5.81395		0.818331		5.12295	4.64516								0.378788					1.47727	1.49925		1.49254	3.84615					0.469484			0.813008	0.37594	0.662008	2.92398	0.13468
股息率(报告期) [交易日期] 最新收盘日 [报表年度] 2017 [单位] %	0.894454	6.86275	1.04384		1.1446			0.208835	15.9151		0.749064	1.63399	0.581395	0.953101	0.327332			0.92081		0.628931						1.26263		0.368324	1.06045			2.9985		2.23881	4.80769		1.11576			0.352113	1.5015		4.06504	0.75188	1.30563	5.11696			0.635786
股息率(报告期) [交易日期] 最新收盘日 [报表年度] 2018 [单位] %	0.894454	1.96078	1.04384	6.65557					6.36605				0.581395	1.46747	0.212766					0.943396		14.2539				5.05051					1.47727	4.49775		5.97015	4.93861		2.09205			0.352113	1.5015		5.42005	0.37594	1.6918	11.6959
股息率(报告期) [交易日期] 最新收盘日 [报表年度] 2019 [单位] %	1.25224	1.76471	1.04384	8.31947					3.88814			0.653595	0.930233	0.181543	0.245499		1.02459	0.184162		0.314465		1.67038				11.3636						5.997		7.46269		6.22407	0.69735						4.06504	0.37594	0.301581	10.2339
股息率(报告期) [交易日期] 最新收盘日 [报表年度] 2020 [单位] %	1.78891	2.05867	1.04384	8.31947					4.90716				0.697674	0.242057	0.409165			0.92081		1.25786		1.55902	1.43062			10.7323			0.148462		2.04545	4.49775		5.22388	4.80769	8.29876					0.29955		4.06504	0.37594	2.0228	10.2339
股息率(报告期) [交易日期] 最新收盘日 [报表年度] 2021 [单位] %	3.57782	2.32179	1.56576	12.4792									0.232558	0.121029	0.409165			1.65746		3.14465			0.715308			10.101		1.84162				2.9985		5.97015	4.80769	8.29876	2.37099				32.2176		4.06504	0.56391	2.40897	11.6959			1.02634
股息率(报告期) [交易日期] 最新收盘日 [报表年度] 2022 [单位] %	2.68336	2.45098	1.04384	2.49584	10.9042		1.03842	0.178384						0.408472	0.245499			1.28913		1.57233			0.715308	1.5873		4.41919		2.76243	0.371156					5.22388	1.92308	1.24481	2.40052						3.52304	0.56391	2.40897	3.80117		1.43484	1.45322
股息率(报告期) [交易日期] 最新收盘日 [报表年度] 2023 [单位] %					3.05227																			1.4652																		1.80213
[truncated: 767 more columns]
