# Supplementary material for: Can systematic skewness factors predict future interest rates: Evidence from China
Source: PLoS One. 2026 Feb 5;21(2):e0334345. doi: 10.1371/journal.pone.0334345 (PMC12875505; doi:10.1371/journal.pone.0334345)
Supplement: S1 File — Data1.zip comprises data such as the monthly price change of the SSE index, dividend yield, daily stock data and daily price change of the SSE index. (ZIP) [file pone.0334345.s001.zip › Dividend yield/Dividend yield:medical.xlsx]

## Sheet: Sheet1
证券代码	000028.SZ	000078.SZ	000153.SZ	000403.SZ	000411.SZ	000423.SZ	000504.SZ	000513.SZ	000516.SZ	000518.SZ	000534.SZ	000538.SZ	000566.SZ	000590.SZ	000597.SZ	000623.SZ	000650.SZ	000661.SZ	000668.SZ	000705.SZ	000710.SZ	000739.SZ	000756.SZ	000766.SZ	000788.SZ	000790.SZ	000813.SZ	000908.SZ	000915.SZ	000919.SZ	000931.SZ	000950.SZ	000952.SZ	000963.SZ	000989.SZ	000999.SZ	001367.SZ	002001.SZ	002007.SZ	002019.SZ	002020.SZ	002022.SZ	002030.SZ	002038.SZ	002044.SZ	002082.SZ	002099.SZ	002102.SZ	002107.SZ
证券简称	国药一致	海王生物	丰原药业	派林生物	英特集团	东阿阿胶	南华生物	丽珠集团	国际医学	四环生物	万泽股份	云南白药	海南海药	启迪药业	东北制药	吉林敖东	仁和药业	长春高新	荣丰控股	浙江震元	贝瑞基因	普洛药业	新华制药	通化金马	北大医药	华神科技	德展健康	景峰医药	华特达因	金陵药业	中关村	重药控股	广济药业	华东医药	九芝堂	华润三九	海森药业	新和成	华兰生物	亿帆医药	京新药业	科华生物	达安基因	双鹭药业	美年健康	万邦德	海翔药业	冠福股份	沃华医药
股息率(报告期) [交易日期] 最新收盘日 [报表年度] 1995 [单位] %	0.192644							0.55325		0.322581	0.841043	0.259282	3.08789	2.29759
股息率(报告期) [交易日期] 最新收盘日 [报表年度] 1996 [单位] %	0.41331			0.392465							1.34567	0.265505		1.31291
股息率(报告期) [交易日期] 最新收盘日 [报表年度] 1997 [单位] %				0.470958							0.841043	0.269654										2.18978	0.358423			5.42797
股息率(报告期) [交易日期] 最新收盘日 [报表年度] 1998 [单位] %		1.65017						0.138313										0.0812612		1.71821			0.102407			2.08768			0.105226
股息率(报告期) [交易日期] 最新收盘日 [报表年度] 1999 [单位] %						0.388878						0.352624		0.875274									0.204813			2.50522				2.69883	2.7027		0.661376	0.259217
股息率(报告期) [交易日期] 最新收盘日 [报表年度] 2000 [单位] %		4.54719		0.392465		0.388878			2.44565	1.20968	0.841043	0.207426				1.38985	0.78125	0.0406306	0.404858	1.14548	1.4245		0.409626	3.89105				1.14379		3.55932	2.7027	3.17797		0.432028	4.24178	0.514037
股息率(报告期) [交易日期] 最新收盘日 [报表年度] 2001 [单位] %			1.6835			0.388878		0.0829876	2.17391	0.825806		0.414852							0.161943	0.572738			0.409626			1.04384				2.76402	1.8018		0.661376	0.144009	2.65111	0.0790826
股息率(报告期) [交易日期] 最新收盘日 [报表年度] 2002 [单位] %						0.486098		0.276625	2.71739	0.419355		0.663763				1.38985						0.364964	0.30722			3.13152			0.0876885	2.81617				0.201613	3.49947	0.183867
股息率(报告期) [交易日期] 最新收盘日 [报表年度] 2003 [单位] %			0.561167			0.0972195	0.287081	0.276625	2.98913	1.85484	0.841043	0.933416							1.37652			0.364964	0.204813					1.30719		1.95567				0.201613	2.12089	0.088968
股息率(报告期) [交易日期] 最新收盘日 [报表年度] 2004 [单位] %						0.388878		0.414938	2.03804			0.72599				0.694927			0.566802			0.364964				2.08768				2.60756				0.288018	3.18134			1.79856	2.10748	1.48368	1.75901	7.60043	1.67038	2.16216
股息率(报告期) [交易日期] 最新收盘日 [报表年度] 2005 [单位] %	0.1331					0.388878			1.79348			0.311139				1.48714			0.566802	1.14548		0.364964	0.256016							3.25945				0.388825				0.899281	2.63435	1.11276		5.42888	2.78396	1.08108	5.5666
股息率(报告期) [交易日期] 最新收盘日 [报表年度] 2006 [单位] %	0.315236					0.388878			2.03804			0.207426							0.809717	0.45819		0.364964	0.102407			2.08768				2.86832				0.460829	3.18134			0.29976		1.8546		2.71444	1.3363	1.72973	2.38569	1.66113	2.25225	4.13223	4.22297
股息率(报告期) [交易日期] 最新收盘日 [报表年度] 2007 [单位] %						0.388878		1.38313			0.841043	0.207426			1.38889				0.809717	0.45819			0.15361							3.65059		4.23729	1.32275		3.18134			0.59952	1.05374	0.74184		0.542888	1.44766	1.08108		1.66113	1.5015		4.72973
股息率(报告期) [交易日期] 最新收盘日 [报表年度] 2008 [单位] %	0.350263					0.311102		0.276625	1.3587		0.420521	0.622278			1.98413	1.38985			0.890688	0.572738		0.145985	0.15361							1.95567		5.29661			4.24178	0.395413		7.19424	1.05374	0.74184		2.17155	0.289532	2.16216	0.994036	1.66113	1.5015	2.06612
股息率(报告期) [交易日期] 最新收盘日 [报表年度] 2009 [单位] %	0.350263					0.680537		0.414938	0.815217		1.26156	0.414852			2.38095	1.38985	4.6875		0.566802	0.801833		0.145985	0.256016			0.626305				1.95567				0.950461	4.24178	0.59312		5.9952	1.58061	0.74184		2.17155	0.278396	2.16216	1.59046	2.15947	1.5015
股息率(报告期) [交易日期] 最新收盘日 [报表年度] 2010 [单位] %	0.420315					0.583317		0.276625			0.841043	0.207426				0.208478	0.86875		0.48583			0.145985	0.256016		1.5748	0.626305				1.95567		2.11864		0.950461	4.24178	0.59312		2.9976	1.58061			3.25733	0.13363	2.7027	0.994036	2.49169	3.003
股息率(报告期) [交易日期] 最新收盘日 [报表年度] 2011 [单位] %	0.455342					0.583317		1.38313	0.679348		0.420521	0.331881	2.3753			1.38985	0.86875		0.0809717				0.15361		0.393701					1.95567					4.24178	0.474496		3.59712	0.632244		1.75901	4.34311	0.267261	2.16216	1.98807	3.32226	4.5045
股息率(报告期) [交易日期] 最新收盘日 [报表年度] 2012 [单位] %	0.630473		1.12233			1.36107		1.38313	0.679348		0.420521	0.933416	1.18765	3.28228		0.694927		0.162522	0.0809717	0.572738			0.0512033		0.15748	0.626305			0.350754	1.95567		3.17797			2.12089	0.514037		2.9976	0.52687		1.31926	3.90879	0.13363	2.7027	3.97614	1.3289
股息率(报告期) [交易日期] 最新收盘日 [报表年度] 2013 [单位] %	0.630473					1.36107		1.38313	0.679348			1.03713	1.18765			0.694927	1.5625	0.325045	0.0809717			0.0729927	0.102407		0.173228	1.04384			0.350754	2.08605				2.01613	6.36267	0.514037		2.9976	2.10748		0.879507	2.49729	0.256125	2.16216	0.994036				1.01351
股息率(报告期) [交易日期] 最新收盘日 [报表年度] 2014 [单位] %	0.700525					1.55551		0.276625			1.26156	1.03713	0.712589			1.38985	0.46875	0.406306				0.620438	0.102407			0.626305			0.350754	2.21643				2.64977		0.806643		2.09832	3.16122		1.31926	2.17155	0.556793	3.24324	1.59046	0.830565	3.003		3.5473
股息率(报告期) [交易日期] 最新收盘日 [报表年度] 2015 [单位] %	1.05079		1.12233			1.55551		1.38313	0.679348		0.420521	1.24456				2.08478		0.650089	0.161943	0.286369		0.40146	0.102407					3.26797	0.350754	2.21643				3.60023	4.24178	0.29656		1.19904	2.10748	1.48368	1.31926	1.30293	0.278396	2.16216		1.66113	3.003		1.68919
股息率(报告期) [交易日期] 最新收盘日 [报表年度] 2016 [单位] %	1.15587					1.74995		1.38313	0.407609		0.420521	1.65941	3.56295			2.08478	1.5625	0.650089		0.229095		0.50365							0.526131	2.21643				3.88825	4.24178	0.316331		3.59712	2.10748	0.74184	0.881131	1.4658	0.501114	2.16216	0.298211	4.15282	0.45045
股息率(报告期) [交易日期] 最新收盘日 [报表年度] 2017 [单位] %	1.05079	2.31023				1.74995		5.5325			0.420521	3.11139	2.3753			2.08478	1.5625	0.650089	0.161943			0.474453	0.409626		0.204724	1.67015		0.326797	0.876885	2.21643			1.45503	2.07373	4.24178	0.90945		4.19664	1.58061	0.74184	1.75901	0.705755	0.278396	5.40541	0.994036		1.5015	2.06612
股息率(报告期) [交易日期] 最新收盘日 [报表年度] 2018 [单位] %	1.40105	0.660066	1.12233		1.19048	1.96292		3.3195	1.17909		0.420521	4.14878				1.38985	1.5625	0.650089	0.323887	0.343643		0.80292	0.512033		0.314961	0.626305			1.05226	2.21643				0.950461	4.24178	0.771056		4.19664	2.10748	2.96736	2.63852	0.705755	0.45657	3.24324	1.05669		4.5045		0.844595
股息率(报告期) [交易日期] 最新收盘日 [报表年度] 2019 [单位] %	2.10158			0.471775	0.558608	0.394944		3.18134			0.420521	6.22278				1.38985	1.5625	0.812612	0.48583	0.687285		1.20438	0.614439			0.208768			1.05226	2.21643		1.05932	0.925926	0.806452	4.24178	0.850138		2.9976	2.10748	0.74184	3.07828	0.705755	0.278396	2.16216		2.49169	4.5045		2.02703
股息率(报告期) [交易日期] 最新收盘日 [报表年度] 2020 [单位] %	2.8021				0.595238	0.592416		3.45781			0.504626	8.08961			0.15873	1.38985	3.125	0.650089		0.801833		1.77372	0.768049			0.208768	7		1.22764	1.30378			0.793651	0.662442	4.24178	0.988533		4.19664	1.58061	0.37092	3.07828	2.17155	6.12472	1.08108		3.32226	0.3003		4.39189
股息率(报告期) [交易日期] 最新收盘日 [报表年度] 2021 [单位] %	2.10158		1.12233	0.21978	1.8311	1.28357		3.59613			0.420521	3.31881			0.277778	2.08478	1.5625	0.650089		0.687285		2.08029	0.768049		0.362205	0.208768			2.80603	1.30378		2.22458	0.793651	0.835253	4.24178	1.68608		4.19664	1.05374		2.63852	0.705755	12.3608	1.08108			1.5015		4.39189
股息率(报告期) [交易日期] 最新收盘日 [报表年度] 2022 [单位] %	2.8021		1.12233	0.314816	1.15407	2.29067		4.426			0.420521	3.15287			1.98413	2.08478	3.125	0.812612		0.687285		2.16788	1.02407			0.208768			2.80603	1.30378		1.27119		0.835253	4.24178	1.97707		2.9976	1.58061		2.63852	6.51466	19.4878	1.08108		1.99336	0.750751
股息率(报告期) [交易日期] 最新收盘日 [报表年度] 2023 [单位] %
[truncated: 450 more columns]
