# Supplementary material for: Can systematic skewness factors predict future interest rates: Evidence from China
Source: PLoS One. 2026 Feb 5;21(2):e0334345. doi: 10.1371/journal.pone.0334345 (PMC12875505; doi:10.1371/journal.pone.0334345)
Supplement: S1 File — Data1.zip comprises data such as the monthly price change of the SSE index, dividend yield, daily stock data and daily price change of the SSE index. (ZIP) [file pone.0334345.s001.zip › Dividend yield/Dividend yield:opt.xlsx]

## Sheet: Sheet1
证券代码	000016.SZ	000017.SZ	000020.SZ	000025.SZ	000026.SZ	000030.SZ	000156.SZ	000333.SZ	000417.SZ	000419.SZ	000428.SZ	000430.SZ	000501.SZ	000521.SZ	000524.SZ	000526.SZ	000533.SZ	000541.SZ	000550.SZ	000558.SZ	000559.SZ	000572.SZ	000581.SZ	000589.SZ	000599.SZ	000607.SZ	000610.SZ	000622.SZ	000625.SZ	000651.SZ	000663.SZ	000665.SZ	000678.SZ	000679.SZ	000681.SZ	000700.SZ	000715.SZ	000719.SZ	000721.SZ	000726.SZ	000753.SZ	000757.SZ	000785.SZ	000793.SZ	000800.SZ	000801.SZ	000802.SZ	000850.SZ	000851.SZ
证券简称	深康佳A	深中华A	深华发A	特力A	飞亚达	富奥股份	华数传媒	美的集团	合肥百货	通程控股	华天酒店	张家界	武商集团	长虹美菱	岭南控股	学大教育	顺钠股份	佛山照明	江铃汽车	莱茵体育	万向钱潮	海马汽车	威孚高科	贵州轮胎	青岛双星	华媒控股	西安旅游	恒立实业	长安汽车	格力电器	永安林业	湖北广电	襄阳轴承	大连友谊	视觉中国	模塑科技	中兴商业	中原传媒	西安饮食	鲁泰A	漳州发展	浩物股份	居然之家	华闻集团	一汽解放	四川九洲	北京文化	华茂股份	高鸿股份
股息率(报告期) [交易日期] 最新收盘日 [报表年度] 1995 [单位] %	13.9946		0.601685		1.91022								0.606796	2.69058	1.10497		0.646552	11.3712			3.56394
股息率(报告期) [交易日期] 最新收盘日 [报表年度] 1996 [单位] %	14.1304		0.842359		0.95511													7.97659			1.67715					1.38283	0.537996			2.97				6.83761
股息率(报告期) [交易日期] 最新收盘日 [报表年度] 1997 [单位] %	15.2174				0.95511				2.44898		4.49438				2.76243			6.68896						3.23102	4.26439		0.874243		0.235466					5.12821	1.29776	3.31126									1.25313		0.771605
股息率(报告期) [交易日期] 最新收盘日 [报表年度] 1998 [单位] %	8.15217				1.7192				4.08163		11.236		1.21359	1.49477				6.72241			5.03145		0.655738							1.188	3.30312	0.911162		5.12821		3.31126			1.42602							1.33011	0.771605
股息率(报告期) [交易日期] 最新收盘日 [报表年度] 1999 [单位] %	19.0217				0.95511				3.06122								2.15517	5.85284						2.42326						1.188					0.483372								3.30033	9.70874	1.25313		1.23457	3.74065
股息率(报告期) [交易日期] 最新收盘日 [报表年度] 2000 [单位] %	4.07609						0.713267		3.06122	1.7452			0.485437		1.10497			6.35452			3.82935		1.31148		5.11727	0.464037	0.537996	0.707547	0.264256	1.188	2.49688			2.13675	0.773395	4.96689		0.10929		0.553064		1.75824			1.25313	1.20919	1.23457	4.58304
股息率(报告期) [交易日期] 最新收盘日 [报表年度] 2001 [单位] %					0.477555		1.14123		2.04082	1.7452	8.98876							6.68896			8.38574		1.31148		3.19829	2.32019	0.268998		0.278164	0.891001		1.57175		1.7094	0.270688	5.29801	0.859375		0.891266	4.75336	6.29723			4.85437	0.626566		0.771605	6.23441
股息率(报告期) [交易日期] 最新收盘日 [报表年度] 2002 [单位] %									2.04082		3.37079	0.364431						7.02341	0.491159		4.19287		1.31148			2.32019	0.403497		0.556328	0.950401				1.7094		4.96689	0.859375	0.546448	0.534759	4.4843				4.85437	2.50627			3.74065
股息率(报告期) [交易日期] 最新收盘日 [报表年度] 2003 [单位] %											3.37079							7.69231	0.736739		4.19287		1.31148			2.32019	0.134499		1.73853	0.980101	0.749064			0.854701		2.98013	1.22768			5.60538				3.39806	1.25313
股息率(报告期) [交易日期] 最新收盘日 [报表年度] 2004 [单位] %									2.04082	1.7452	2.24719							8.02676	0.736739		2.09644		0.655738			1.39211	0.537996		2.22531	1.1286				1.7094		2.98013	1.5625			5.60538	2.51889			1.45631				0.345885
股息率(报告期) [交易日期] 最新收盘日 [报表年度] 2005 [单位] %									2.04082									8.19398	2.5		1.04822		2.62295	2.42326		0.464037	0.134499		0.417246	1.188				2.05128		0.331126	0.78125		0.534759	4.4843					2.50627			1.24688
股息率(报告期) [交易日期] 最新收盘日 [报表年度] 2006 [单位] %	2.71739								2.04082						0.928177			8.3612	1.47348		4.19287	1.12867	0.393443				0.0572293		0.417246					1.7094		0.827815	1.11607			5.55755					1.25313			2.49377
股息率(报告期) [交易日期] 最新收盘日 [报表年度] 2007 [单位] %					0.95511				3.06122	1.7452								9.78261	1.47348		2.51572	1.12867	1.00328	2.42326			0.168124			0.891001	0.62422			0.854701			0.558036			3.32182				0.970874	2.50627		0.308642	2.49377
股息率(报告期) [交易日期] 最新收盘日 [报表年度] 2008 [单位] %	1.3587				0.95511				3.06122	2.09424	2.24719							3.67893	1.47348		2.09644		1.0623	1.61551					0.125174	0.891001				1.7094		0.496689	0.558036			2.98954				0.970874	4.38596			1.24688
股息率(报告期) [交易日期] 最新收盘日 [报表年度] 2009 [单位] %	0.271739				0.95511				2.04082	1.7452	0.449438		2.42718				1.2931	3.67893	2.40668	3.34448	2.09644		0.983607	4.03877					0.452017	1.485				1.7094			0.78125		1.3369	3.73692				1.94175	5.35088			1.24688
股息率(报告期) [交易日期] 最新收盘日 [报表年度] 2010 [单位] %	0.271739				0.95511				2.04082					0.747384				4.1806	3.88016	2.6087	6.28931		2.85246	0.807754			0.134499		0.556328	0.891001				0.683761		0.165563	1.11607			3.73692	1.25945		3.30033	0.970874	3.7594			0.84788
股息率(报告期) [交易日期] 最新收盘日 [报表年度] 2011 [单位] %	0.271739				0.95511				2.44898	3.4904				0.747384				4.1806	4.22397		6.28931		1.96721	0.969305					0.278164	1.485				1.36752			0.78125		0.26738	4.18535				0.970874			0.308642	1.24688
股息率(报告期) [交易日期] 最新收盘日 [报表年度] 2012 [单位] %	0.271739				0.95511				2.04082	1.7452	0.674157			0.747384	0.39779		1.07759	5.18395	3.43811		5.03145		1.96721	0.969305	0.21322		0.134499		0.347705	2.97				3.4188		2.15232	0.78125		0.115865	4.18535	0.503778			0.970874			0.462963	1.24688	1.14504
股息率(报告期) [交易日期] 最新收盘日 [报表年度] 2013 [单位] %	0.271739				0.95511	1.97239		3.54799	3.67347	1.7452	0.382022			0.896861	1.07182		2.15517	2.67559	3.88016		2.09644		1.96721	0.484653	0.21322		0.201748		0.69541	4.455		1.82232		4.2735		0.496689	0.78125	1.63934	0.757576	5.68012	1.25945			1.94175	0.238095		0.308642	1.24688
股息率(报告期) [交易日期] 最新收盘日 [报表年度] 2014 [单位] %	0.271739				0.95511	1.97239		1.77399	3.67347	1.7452			4.85437	0.896861			1.07759	3.67893	4.76424	0.702341	6.28931		2.62295	0.646204	0.21322				1.73853	8.91001		1.82232		0.854701		2.15232	0.78125	1.63934		7.47384			3.30033	2.42718	0.125313	0.725514	0.308642	1.24688
股息率(报告期) [交易日期] 最新收盘日 [报表年度] 2015 [单位] %					0.95511	2.95858	0.499287	2.12879	2.44898					0.896861	0.40884			0.20903	5.05894		5.24109	1.12867	3.27869		0.21322				4.45063	4.455		2.2779				1.65563	0.78125	1.96721		7.47384				2.18447	0.538847	1.20919		2.49377	0.381679
股息率(报告期) [交易日期] 最新收盘日 [报表年度] 2016 [单位] %					0.95511	3.94477	1.99715	1.77399	3.06122	2.09424		1.22449	5.09709	0.896861			1.07759	7.02341	2.99607		2.09644		3.93443		0.426439	0.510441	0.134499		4.46453	5.34601		1.82232		1.7094		1.82119	0.78125	1.96721		7.47384	0.755668			2.18447		0.241838	1.18827	1.24688	0.381679
股息率(报告期) [交易日期] 最新收盘日 [报表年度] 2017 [单位] %	4.40217				1.91022	3.94477	2.85307	2.12879	3.06122				0.970874	0.896861	3.01657		0.323276	5.50167	12.9519		4.19287		7.86885		0.426439	0.348028			3.10153			1.82232			0.324826	1.98675	0.892857	1.96721		7.47384			6.60066	0.728155	0.250627	0.241838	0.632716	1.24688
股息率(报告期) [交易日期] 最新收盘日 [报表年度] 2018 [单位] %	2.71739				1.91798	2.95858	3.13837	2.31322	3.06122	2.79232			2.42718	0.896861	2.48619			2.6087	0.196464		4.19287		7.86885		0.215053	0.25522	0.154674		0.125174	6.23701		1.36674			0.355762	2.15232	0.892857	2.73224		7.47384	0.755668				0.37594	0.241838	0.925926	1.24688
股息率(报告期) [交易日期] 最新收盘日 [报表年度] 2019 [单位] %	1.3587			0.25878	1.91022	3.35306	8.98716	2.83839	1.63265				2.6699	0.747384	1.31492			3.09365	0.343811		1.25786		7.21311	0.646204	0.21484					3.564		0.683371			0.247486	2.15231	0.892857	3.06011		1.49477			2.57426					1.24688	0.381679
股息率(报告期) [交易日期] 最新收盘日 [报表年度] 2020 [单位] %	2.71739			0.123229	3.90099	5.91716	2.42511	2.83943	1.22449	2.6178			1.82039	0.747384				1.67224	17.0727		4.19287		9.83607	2.42326	0.214646		0.0806994		2.12796	11.88					0.162413	3.60921	0.558036	3.38798		0.747384	0.755668		1.71617		6.26566	0.314389		1.24688
股息率(报告期) [交易日期] 最新收盘日 [报表年度] 2021 [单位] %	1.3587			0.154036	2.86533	5.91716	2.85307	3.01738	1.22449	2.79232			1.94175	0.747384				1.67224	1.30648		3.77358		10.4918	1.61551	0.21322				1.62031	8.91001					0.170147		0.558036	3.60656		1.04634	0.755668		5.34653		8.14536	0.616687		1.24688
股息率(报告期) [交易日期] 最新收盘日 [报表年度] 2022 [单位] %				0.17252	2.38777	4.93097	3.13837	4.43498	1.42857	2.6178			0.606796	1.34529				1.67224	2.08251		5.66038		0.655738	3.23102					1.64117	5.94001					0.116009			4.15301		1.49477	0.503778		6.60066			1.20919		4.98753
股息率(报告期) [交易日期] 最新收盘日 [报表年度] 2023 [单位] %																																				3.59272
[truncated: 672 more columns]
