# Supplementary material for: Can systematic skewness factors predict future interest rates: Evidence from China
Source: PLoS One. 2026 Feb 5;21(2):e0334345. doi: 10.1371/journal.pone.0334345 (PMC12875505; doi:10.1371/journal.pone.0334345)
Supplement: S1 File — Data1.zip comprises data such as the monthly price change of the SSE index, dividend yield, daily stock data and daily price change of the SSE index. (ZIP) [file pone.0334345.s001.zip › Dividend yield/Dividend yield:pub.xlsx]

## Sheet: Sheet1
证券代码	000027.SZ	000037.SZ	000040.SZ	000155.SZ	000407.SZ	000421.SZ	000531.SZ	000537.SZ	000539.SZ	000543.SZ	000544.SZ	000591.SZ	000593.SZ	000598.SZ	000600.SZ	000601.SZ	000605.SZ	000685.SZ	000690.SZ	000722.SZ	000767.SZ	000791.SZ	000809.SZ	000862.SZ	000875.SZ	000883.SZ	000899.SZ	000958.SZ	000966.SZ	000993.SZ	001210.SZ	001258.SZ	001286.SZ	001289.SZ	001299.SZ	001331.SZ	001376.SZ	001896.SZ	002015.SZ	002039.SZ	002256.SZ	002479.SZ	002608.SZ	002616.SZ	002893.SZ	002911.SZ	003035.SZ	003039.SZ	003816.SZ
证券简称	深圳能源	深南电A	东旭蓝天	川能动力	胜利股份	南京公用	穗恒运A	中绿电	粤电力A	皖能电力	中原环保	太阳能	德龙汇能	兴蓉环境	建投能源	韶能股份	渤海股份	中山公用	宝新能源	湖南发展	晋控电力	甘肃能源	铁岭新城	银星能源	吉电股份	湖北能源	赣能股份	电投产融	长源电力	闽东电力	金房能源	立新能源	陕西能源	龙源电力	美能能源	胜通能源	百通能源	豫能控股	协鑫能科	黔源电力	兆新股份	富春环保	江苏国信	长青集团	京能热力	佛燃能源	南网能源	顺控发展	中国广核
股息率(报告期) [交易日期] 最新收盘日 [报表年度] 1995 [单位] %	2.43902	1.95016	2.17391					1.1399	6.54762	2.15517		3.36449
股息率(报告期) [交易日期] 最新收盘日 [报表年度] 1996 [单位] %	1.46341	3.25027					2.30769		3.96825	3.44828		4.6729	2.88184					1.3459			1.72414
股息率(报告期) [交易日期] 最新收盘日 [报表年度] 1997 [单位] %		2.53521	3.125				1.53846	1.84456	5.95238	2.87356				10.2041		2.40385		1.3459			1.72414
股息率(报告期) [交易日期] 最新收盘日 [报表年度] 1998 [单位] %	1.62602	1.89599	2.17391				3.69231	0.829016	7.93651				1.44092		5	2.40385			2.18818		14.4828						2.67023											8.41346
股息率(报告期) [交易日期] 最新收盘日 [报表年度] 1999 [单位] %	3.57724	3.05525			1.36986	1.6	0.923077		5.95238	2.87356			2.88184			3.83462			4.37637	0.215054	5.51724			3.27869			6.67557		3.31858									4.80769
股息率(报告期) [交易日期] 最新收盘日 [报表年度] 2000 [单位] %		0.772698				1.6	2.30769	0.518135	3.76984	2.87356		2.33645		1.70068		3.60577		1.3459	6.01751		5.51724		3.31126	2.45902		2.30947	1.33511	1.31579	4.42478	0.997009
股息率(报告期) [交易日期] 最新收盘日 [报表年度] 2001 [单位] %	4.87805	3.35861		0.62954	5.47945	1.6	2.46154	0.725389	4.36508	1.79598				0.42517	0.4	2.40385	0.30722	0.403769	4.37637	1.07527	6.89655			1.63934			1.33511	2.63158	2.21239	0.598205								7.21154
股息率(报告期) [交易日期] 最新收盘日 [报表年度] 2002 [单位] %	2.43902	4.55038		0.871671	2.73973	1.6	3.07692		4.56349	1.79598				0.85034		2.40385	0.184332	0.403769	3.28228		12.4138				3.00481		1.33511	2.63158	1.54867	0.598205								1.68269
股息率(报告期) [交易日期] 最新收盘日 [报表年度] 2003 [单位] %	4.87805	5.07042		0.968523	1.36986	0.8	3.84615		4.96032	3.59195						2.40385	0.276498	0.269179	2.62582		8.96552				2.40385		1.33511	1.57895	2.65487									2.88462
股息率(报告期) [交易日期] 最新收盘日 [报表年度] 2004 [单位] %	4.87805	5.41712		0.807103		1.2	3.84615		3.57143	1.43678					1.6	2.40385		0.309556	4.37637		6.03448				2.40385			1.31579	2.21239										0.919118	0.886525
股息率(报告期) [交易日期] 最新收盘日 [报表年度] 2005 [单位] %	8.13008			1.61421			3.07692		3.57143						1.4	2.40385		0.336474	0.875274		5.51724						0.667557												0.919118	1.63121
股息率(报告期) [交易日期] 最新收盘日 [报表年度] 2006 [单位] %	5.69106			2.01776			13.3846		3.57143	0.287356				0.170068	0.6	0.360577		0.403769	0.656455		5.51724						0.667557		2.43363											0.787234
股息率(报告期) [交易日期] 最新收盘日 [报表年度] 2007 [单位] %	5.85366	0.325027		1.04923					2.38095	1.22126					2	1.44231			0.656455		7.86207																		0.459559	0.70922
股息率(报告期) [交易日期] 最新收盘日 [报表年度] 2008 [单位] %	1.62602			0.968523	2.73973				1.19048						0.84			2.69179	1.31291							1.15473	1.33511												0.275735	1.06383	12.5523
股息率(报告期) [交易日期] 最新收盘日 [报表年度] 2009 [单位] %	4.87805			0.403551					3.96825	0.287356					0.6	0.480769			2.18818								0.267023													0.788652
股息率(报告期) [交易日期] 最新收盘日 [报表年度] 2010 [单位] %	1.62602				1.64384				1.98413	0.287356		1.86916			0.6	0.480769		2.69179	0.656455							10.2307				1.19641									0.154056	1.18227		10.352
股息率(报告期) [交易日期] 最新收盘日 [报表年度] 2011 [单位] %	1.62602		0.815217			0.8	11.3846		1.19048	0.143678				3.40136	0.4	0.480769		1.3459	1.2035							0.923788				0.269192									0.137868		2.51046	8.28157	2.16138	1.86567
股息率(报告期) [交易日期] 最新收盘日 [报表年度] 2012 [单位] %	1.62602		1.08696			0.32	2.76923		2.06514	0.574713			0.864553	0.85034	1	0.600962		1.3459	3.28228			1.66362				0.923788														0.851064	0.83682	6.21118	2.16138	6.52985
股息率(报告期) [交易日期] 最新收盘日 [报表年度] 2013 [单位] %	4.06504		0.543478			0.8	4.61538		3.96825	4.31034	0.49435	0.747664	1.00865	0.42517	4	1.92308		2.01884	6.56455			1.66362				4.38799	1.33511			0.648056											1.46444		1.44092	1.1194
股息率(报告期) [交易日期] 最新收盘日 [报表年度] 2014 [单位] %	3.25203		0.543478			1.28	3.38462		3.96825	2.58621	0.508475		0.288184	0.42517	5	2.40385		4.03769	6.56455			1.00548				1.24711	1.33511													2.83688	2.51046	2.7262		6.52985
股息率(报告期) [交易日期] 最新收盘日 [报表年度] 2015 [单位] %	3.25203		0.271739		0.547945	1.6	2.30769		4.56349	4.6408	0.564972			0.705782	9	3.60577		4.03769	4.37637			0.365631	3.31126			2.68591	5.34045		5.75221											3.5461		3.10559		6.52985
股息率(报告期) [交易日期] 最新收盘日 [报表年度] 2016 [单位] %	2.43902		0.380435			1.6	3.84615	0.621762	1.5873	0.718391	0.706215	0.971963		0.994898	8	4.80769		2.69179	0.722101	0.537634		0.365631				2.10162	4.00534	2.63158	1.99115	0.249252										2.12766	2.09205	2.07039		2.23881
股息率(报告期) [交易日期] 最新收盘日 [报表年度] 2017 [单位] %	1.30081		1.11413			0.8	1.53846	1.34715	1.5873	0.143678	4.9435	1.36449		1.32653	1.6	5.28846	0.768049	2.96097	0.656455	0.537634		1.40768				2.30947		1.31579												2.12766	3.13808	2.07039			0.981354	2.51889
股息率(报告期) [交易日期] 最新收盘日 [报表年度] 2018 [单位] %	0.813008		2.03804			1.6	3.23077	1.34715	1.19048	0.632184	3.53107	1.94393		1.12245	2	3.60577	0.30722	1.87079	2.18818	0.537634		2.74223				2.54042	1.60214	1.31579	1.32743											2.12766		1.0352		3.73134	1.96271	3.61041
股息率(报告期) [交易日期] 最新收盘日 [报表年度] 2019 [单位] %	0.813008	0.216685			0.958904	1.04	1.53846	3.10881	2.38095	1.70977	3.53107	2.05607		1.53061	2.4	6.00962	0.30722	3.36474	4.37637	0.537634		1.82815				2.30947	1.33511	0.263158	3.53982											2.34043		3.10559		3.73134	0.981354	4.19815			2.24852
股息率(报告期) [交易日期] 最新收盘日 [报表年度] 2020 [单位] %	4.22764				0.547945	1.04	3.84615	2.59067	2.38095	1.09195	3.53107	2.31776		1.70068	3.4	1.20192	0.30722	3.76851	6.56455	1.07527		2.3766				2.77136	1.33511		1.10619										1.37868	2.55319		3.10559	2.88184	3.73134		5.03778	0.219462	0.870175	2.36686
股息率(报告期) [交易日期] 最新收盘日 [报表年度] 2021 [单位] %	2.84553				0.958904	1.6	2.76923	1.03627			3.53107			1.73469		1.20192	0.30722	4.03769	1.09409	1.07527		0.731261				3.4642		1.57895			2.82051			0.785676					1.83824	1.41844		4.14079				3.77834	0.26087	0.891228	2.48521
股息率(报告期) [交易日期] 最新收盘日 [报表年度] 2022 [单位] %	2.27642				0.547945	1.6	1.07692	1.03627		0.689655	2.11864	4.42991		1.90476	0.6		0.30722	2.96097	0.656455			1.09689				1.38568		3.15789	0.309735		2.82051	0.865385	4.24242	0.625869		1.9573			1.74632	2.12766		4.14079	1.44092		0.421982	3.77834	0.304348	0.778947	2.57396
股息率(报告期) [交易日期] 最新收盘日 [报表年度] 2023 [单位] %																									2.64423												0.506586
[truncated: 88 more columns]
