# Supplementary material for: Can systematic skewness factors predict future interest rates: Evidence from China
Source: PLoS One. 2026 Feb 5;21(2):e0334345. doi: 10.1371/journal.pone.0334345 (PMC12875505; doi:10.1371/journal.pone.0334345)
Supplement: S1 File — Data1.zip comprises data such as the monthly price change of the SSE index, dividend yield, daily stock data and daily price change of the SSE index. (ZIP) [file pone.0334345.s001.zip › Dividend yield/Dividend yield:tele.xlsx]

## Sheet: Sheet1
证券代码	002467.SZ	300578.SZ	300921.SZ	300959.SZ	600050.SH	600941.SH	601698.SH	601728.SH
证券简称	二六三	会畅通讯	南凌科技	线上线下	中国联通	中国移动	中国卫通	中国电信
股息率(报告期) [交易日期] 最新收盘日 [报表年度] 1995 [单位] %
股息率(报告期) [交易日期] 最新收盘日 [报表年度] 1996 [单位] %
股息率(报告期) [交易日期] 最新收盘日 [报表年度] 1997 [单位] %
股息率(报告期) [交易日期] 最新收盘日 [报表年度] 1998 [单位] %
股息率(报告期) [交易日期] 最新收盘日 [报表年度] 1999 [单位] %
股息率(报告期) [交易日期] 最新收盘日 [报表年度] 2000 [单位] %
股息率(报告期) [交易日期] 最新收盘日 [报表年度] 2001 [单位] %
股息率(报告期) [交易日期] 最新收盘日 [报表年度] 2002 [单位] %					0.890274
股息率(报告期) [交易日期] 最新收盘日 [报表年度] 2003 [单位] %					0.872818
股息率(报告期) [交易日期] 最新收盘日 [报表年度] 2004 [单位] %					0.810474
股息率(报告期) [交易日期] 最新收盘日 [报表年度] 2005 [单位] %					1.03242
股息率(报告期) [交易日期] 最新收盘日 [报表年度] 2006 [单位] %					1.67581
股息率(报告期) [交易日期] 最新收盘日 [报表年度] 2007 [单位] %					1.67581
股息率(报告期) [交易日期] 最新收盘日 [报表年度] 2008 [单位] %					1.67581
股息率(报告期) [交易日期] 最新收盘日 [报表年度] 2009 [单位] %					1.33666
股息率(报告期) [交易日期] 最新收盘日 [报表年度] 2010 [单位] %	9.70874				0.648379
股息率(报告期) [交易日期] 最新收盘日 [报表年度] 2011 [单位] %	9.70874				0.835411
股息率(报告期) [交易日期] 最新收盘日 [报表年度] 2012 [单位] %	7.28155				0.995012
股息率(报告期) [交易日期] 最新收盘日 [报表年度] 2013 [单位] %	9.71035				1.33167
股息率(报告期) [交易日期] 最新收盘日 [报表年度] 2014 [单位] %	4.36893				1.6783
股息率(报告期) [交易日期] 最新收盘日 [报表年度] 2015 [单位] %	0.970874				1.42643
股息率(报告期) [交易日期] 最新收盘日 [报表年度] 2016 [单位] %		2.52845
股息率(报告期) [交易日期] 最新收盘日 [报表年度] 2017 [单位] %		0.632111			0.493766
股息率(报告期) [交易日期] 最新收盘日 [报表年度] 2018 [单位] %	2.42718	0.63543			1.32918
股息率(报告期) [交易日期] 最新收盘日 [报表年度] 2019 [单位] %	1.21359	0.695322			1.50623		0.0821918
股息率(报告期) [交易日期] 最新收盘日 [报表年度] 2020 [单位] %	3.64078	0.632111	3.64631	0.930233	1.66833		0.246575
股息率(报告期) [交易日期] 最新收盘日 [报表年度] 2021 [单位] %			1.04831	1.02326	2.19202	2.18365	0.19863	3.26923
股息率(报告期) [交易日期] 最新收盘日 [报表年度] 2022 [单位] %	3.8835		0.911577	0.930233	2.7182	4.03984	0.29863	3.76923
股息率(报告期) [交易日期] 最新收盘日 [报表年度] 2023 [单位] %					1.98504	2.32005		2.75385
