# Supplementary material for: Can systematic skewness factors predict future interest rates: Evidence from China
Source: PLoS One. 2026 Feb 5;21(2):e0334345. doi: 10.1371/journal.pone.0334345 (PMC12875505; doi:10.1371/journal.pone.0334345)
Supplement: S1 File — Data1.zip comprises data such as the monthly price change of the SSE index, dividend yield, daily stock data and daily price change of the SSE index. (ZIP) [file pone.0334345.s001.zip › Monthly price change of the SSE index/Monthly price change of the SSE index.CSV]

	000001.SH
	ÉÏÖ¤Ö¸Êý
	ÕÇµø·ù(%)
1997/1/31	5.2043
1997/2/28	7.8291
1997/3/31	18.682
1997/4/30	12.8892
1997/5/30	-7.7896
1997/6/27	-2.7163
1997/7/31	-4.8399
1997/8/29	2.6311
1997/9/30	-10.129
1997/10/31	7.5644
1997/11/28	-3.4535
1997/12/31	4.78
1998/1/23	2.4128
1998/2/27	-1.3397
1998/3/31	3.024
1998/4/30	8.0797
1998/5/29	5.0436
1998/6/30	-5.1023
1998/7/31	-1.6639
1998/8/31	-12.658
1998/9/30	8.057
1998/10/30	-2.0581
1998/11/30	2.4727
1998/12/31	-8.074
1999/1/29	-1.0488
1999/2/9	-3.9294
1999/3/31	6.235
1999/4/30	-3.206
1999/5/31	14.1311
1999/6/30	32.0561
1999/7/30	-5.207
1999/8/31	1.6021
1999/9/30	-3.4671
1999/10/29	-4.2108
1999/11/30	-4.6253
1999/12/30	-4.7662
2000/1/28	12.324
2000/2/29	11.6991
2000/3/31	4.9952
2000/4/28	2.0051
2000/5/31	3.1712
2000/6/30	1.771
2000/7/31	4.9496
2000/8/31	-0.1156
2000/9/29	-5.4937
2000/10/31	2.6765
2000/11/30	5.5742
2000/12/29	0.1383
2001/1/19	-0.3796
2001/2/28	-5.1523
2001/3/30	7.8398
2001/4/30	0.3033
2001/5/31	4.4863
2001/6/29	0.1704
2001/7/31	-13.4222
2001/8/31	-4.4879
2001/9/28	-3.7768
2001/10/31	-4.2891
2001/11/30	3.4824
2001/12/31	-5.8365
2002/1/31	-9.3748
2002/2/28	2.2147
2002/3/29	5.1947
2002/4/30	3.9805
2002/5/31	-9.115
2002/6/28	14.318
2002/7/31	-4.6839
2002/8/30	0.9097
2002/9/27	-5.1001
2002/10/31	-4.6865
2002/11/29	-4.8633
2002/12/31	-5.336
2003/1/29	10.4711
2003/2/28	0.8079
2003/3/31	-0.0896
2003/4/30	0.7193
2003/5/30	3.603
2003/6/30	-5.7247
2003/7/31	-0.6246
2003/8/29	-3.7081
2003/9/30	-3.8553
2003/10/31	-1.3794
2003/11/28	3.6284
2003/12/31	7.1441
2004/1/30	6.258
2004/2/27	5.3018
2004/3/31	3.9733
2004/4/30	-8.3851
2004/5/31	-2.4869
2004/6/30	-10.0741
2004/7/30	-0.9263
2004/8/31	-3.1842
2004/9/30	4.0712
2004/10/29	-5.4531
2004/11/30	1.5323
2004/12/31	-5.5397
2005/1/31	-5.896
2005/2/28	9.5803
2005/3/31	-9.5533
2005/4/29	-1.8701
2005/5/31	-8.4897
2005/6/30	1.9043
2005/7/29	0.1938
2005/8/31	7.365
2005/9/30	-0.6178
2005/10/31	-5.4341
2005/11/30	0.5897
2005/12/30	5.6216
2006/1/25	8.3535
2006/2/28	3.2578
2006/3/31	-0.0566
2006/4/28	10.9319
2006/5/31	13.9615
2006/6/30	1.8833
2006/7/31	-3.5568
2006/8/31	2.8464
2006/9/29	5.6544
2006/10/31	4.8829
2006/11/30	14.2164
2006/12/29	27.4467
2007/1/31	4.1436
2007/2/28	3.4001
2007/3/30	10.5138
2007/4/30	20.6436
2007/5/31	6.9868
2007/6/29	-7.031
2007/7/31	17.0212
2007/8/31	16.7253
2007/9/28	6.3899
2007/10/31	7.2486
2007/11/30	-18.1869
2007/12/28	8.0009
2008/1/31	-16.6903
2008/2/29	-0.795
2008/3/31	-20.1408
2008/4/30	6.3464
2008/5/30	-7.0334
2008/6/30	-20.3082
2008/7/31	1.4478
2008/8/29	-13.6306
2008/9/26	-4.3208
2008/10/31	-24.6317
2008/11/28	8.2353
2008/12/31	-2.6909
2009/1/23	9.3284
2009/2/27	4.6314
2009/3/31	13.9405
2009/4/30	4.3972
2009/5/27	6.2707
2009/6/30	12.3981
2009/7/31	15.2972
2009/8/31	-21.8143
2009/9/30	4.1863
2009/10/30	7.7866
2009/11/30	6.6576
2009/12/31	2.5612
2010/1/29	-8.7835
2010/2/26	2.0958
2010/3/31	1.873
2010/4/30	-7.6708
2010/5/31	-9.7005
2010/6/30	-7.4755
2010/7/30	9.9706
2010/8/31	0.0491
2010/9/30	0.6389
2010/10/29	12.1694
2010/11/30	-5.326
2010/12/31	-0.4292
2011/1/31	-0.619
2011/2/28	4.0979
2011/3/31	0.7937
2011/4/29	-0.5669
2011/5/31	-5.7715
2011/6/30	0.6781
2011/7/29	-2.1848
2011/8/31	-4.9742
2011/9/30	-8.1064
2011/10/31	4.6214
2011/11/30	-5.4628
2011/12/30	-5.7425
2012/1/31	4.2372
2012/2/29	5.9267
2012/3/30	-6.8231
2012/4/27	5.901
2012/5/31	-1.005
2012/6/29	-6.1884
2012/7/31	-5.473
2012/8/31	-2.6674
2012/9/28	1.8875
2012/10/31	-0.8287
2012/11/30	-4.2904
2012/12/31	14.5957
2013/1/31	5.1251
2013/2/28	-0.8313
2013/3/29	-5.452
2013/4/26	-2.6249
2013/5/31	5.6331
2013/6/28	-13.9698
2013/7/31	0.7373
2013/8/30	5.2454
2013/9/30	3.6353
2013/10/31	-1.5198
2013/11/29	3.6837
2013/12/31	-4.7073
2014/1/30	-3.9176
2014/2/28	1.1421
2014/3/31	-1.1183
2014/4/30	-0.3417
2014/5/30	0.6343
2014/6/30	0.447
2014/7/31	7.481
2014/8/29	0.7103
2014/9/30	6.6151
2014/10/31	2.382
2014/11/28	10.8528
2014/12/31	20.5694
2015/1/30	-0.7517
2015/2/27	3.113
2015/3/31	13.2192
2015/4/30	18.5105
2015/5/29	3.8294
2015/6/30	-7.2537
2015/7/31	-14.3433
2015/8/31	-12.4938
2015/9/30	-4.7787
2015/10/30	10.8026
2015/11/30	1.8579
2015/12/31	2.7218
2016/1/29	-22.6488
2016/2/29	-1.8126
2016/3/31	11.7537
2016/4/29	-2.1835
2016/5/31	-0.7388
2016/6/30	0.4454
2016/7/29	1.6976
2016/8/31	3.5629
2016/9/30	-2.6183
2016/10/31	3.188
2016/11/30	4.8232
2016/12/30	-4.5045
2017/1/26	1.7891
2017/2/28	2.6136
2017/3/31	-0.5929
2017/4/28	-2.1057
2017/5/31	-1.1881
2017/6/30	2.414
2017/7/31	2.5248
2017/8/31	2.682
2017/9/29	-0.3531
2017/10/31	1.3257
2017/11/30	-2.2442
2017/12/29	-0.302
2018/1/31	5.2511
2018/2/28	-6.3613
2018/3/30	-2.7769
2018/4/27	-2.7349
2018/5/31	0.4296
2018/6/29	-8.0135
2018/7/31	1.0179
2018/8/31	-5.2549
2018/9/28	3.5263
2018/10/31	-7.7469
2018/11/30	-0.5608
2018/12/28	-3.6431
2019/1/31	3.6359
2019/2/28	13.7888
2019/3/29	5.0937
2019/4/30	-0.4018
2019/5/31	-5.8357
2019/6/28	2.7662
2019/7/31	-1.5567
2019/8/30	-1.5778
2019/9/30	0.6567
2019/10/31	0.8215
2019/11/29	-1.9486
2019/12/31	6.2028
2020/1/23	-2.4129
2020/2/28	-3.2328
2020/3/31	-4.5137
2020/4/30	3.9918
2020/5/29	-0.2703
2020/6/30	4.6391
2020/7/31	10.9001
2020/8/31	2.5882
2020/9/30	-5.2309
2020/10/30	0.2014
2020/11/30	5.1859
2020/12/31	2.3974
2021/1/29	0.2879
2021/2/26	0.7468
2021/3/31	-1.9141
2021/4/30	0.1437
2021/5/31	4.892
2021/6/30	-0.6716
2021/7/30	-5.3976
2021/8/31	4.3146
2021/9/30	0.6836
2021/10/29	-0.5838
2021/11/30	0.4666
2021/12/31	2.1294
2022/1/28	-7.6471
2022/2/28	3.0007
2022/3/31	-6.0683
2022/4/29	-6.3077
2022/5/31	4.5737
2022/6/30	6.6592
2022/7/29	-4.2776
2022/8/31	-1.5708
2022/9/30	-5.5509
2022/10/31	-4.3284
2022/11/30	8.9115
2022/12/30	-1.9699
2023/1/31	5.3868
2023/2/28	0.7352
2023/3/31	-0.2057
2023/4/28	1.5404
2023/5/31	-3.5721
2023/6/30	-0.0781
2023/7/31	2.7788
2023/8/31	-5.2009
2023/9/28	-0.3013
2023/10/31	-2.9483
2023/11/30	0.3611
2023/12/29	-1.8067
