# Supplementary material for: Can systematic skewness factors predict future interest rates: Evidence from China
Source: PLoS One. 2026 Feb 5;21(2):e0334345. doi: 10.1371/journal.pone.0334345 (PMC12875505; doi:10.1371/journal.pone.0334345)
Supplement: S1 File — Data1.zip comprises data such as the monthly price change of the SSE index, dividend yield, daily stock data and daily price change of the SSE index. (ZIP) [file pone.0334345.s001.zip › Daily price change of the SSE index/Daily price change of the SSE index.CSV]

	000001.SH
	��ָ֤��
	�ǵ���(%)
1997/1/2	0.2636
1997/1/3	-2.1559
1997/1/6	-2.5698
1997/1/7	2.473
1997/1/8	-0.1963
1997/1/9	1.1788
1997/1/10	1.2598
1997/1/13	1.2108
1997/1/14	-2.3314
1997/1/15	0.9768
1997/1/16	-0.1868
1997/1/17	0.5295
1997/1/20	1.4599
1997/1/21	-0.4465
1997/1/22	1.4339
1997/1/23	0.3569
1997/1/24	0.8583
1997/1/27	0.5387
1997/1/28	-0.2863
1997/1/29	0.6056
1997/1/30	-0.2007
1997/1/31	0.4761
1997/2/17	1.8307
1997/2/18	-8.9125
1997/2/19	7.5816
1997/2/20	0.2484
1997/2/21	5.3932
1997/2/24	-0.744
1997/2/25	0.8314
1997/2/26	1.3317
1997/2/27	-0.6024
1997/2/28	1.4604
1997/3/3	2.189
1997/3/4	0.4814
1997/3/5	-1.4994
1997/3/6	2.5649
1997/3/7	-0.131
1997/3/10	2.0375
1997/3/11	0.9143
1997/3/12	1.4804
1997/3/13	-0.7886
1997/3/14	0.7625
1997/3/17	2.9025
1997/3/18	0.3589
1997/3/19	-0.1177
1997/3/20	-3.4915
1997/3/21	4.1446
1997/3/24	2.1046
1997/3/25	0.5129
1997/3/26	1.458
1997/3/27	-0.0865
1997/3/28	-0.9544
1997/3/31	2.6565
1997/4/1	0.5193
1997/4/2	-0.5786
1997/4/3	0.9874
1997/4/4	1.1984
1997/4/7	1.2249
1997/4/8	-2.2834
1997/4/9	3.1737
1997/4/10	-0.3853
1997/4/11	-0.2626
1997/4/14	3.0031
1997/4/15	0.6102
1997/4/16	0.2134
1997/4/17	-0.3325
1997/4/18	1.1081
1997/4/21	1.7968
1997/4/22	0.2512
1997/4/23	0.9773
1997/4/24	0.1044
1997/4/25	-1.1089
1997/4/28	-0.9508
1997/4/29	1.8323
1997/4/30	1.2332
1997/5/5	3.9589
1997/5/6	2.3512
1997/5/7	0.8405
1997/5/8	-6.0365
1997/5/9	4.4153
1997/5/12	2.2608
1997/5/13	-2.4071
1997/5/14	-5.8091
1997/5/15	2.7881
1997/5/16	-7.1775
1997/5/19	2.1802
1997/5/20	2.7148
1997/5/21	-1.8994
1997/5/22	-8.8317
1997/5/23	1.5417
1997/5/26	-0.2165
1997/5/27	2.4124
1997/5/28	-0.8889
1997/5/29	-0.5512
1997/5/30	1.7282
1997/6/2	3.9762
1997/6/3	0.1851
1997/6/4	1.6754
1997/6/5	-0.0701
1997/6/6	-6.2436
1997/6/9	-0.0301
1997/6/10	-2.6024
1997/6/11	-1.7191
1997/6/12	-0.6251
1997/6/13	2.5737
1997/6/16	1.4057
1997/6/17	-1.2313
1997/6/18	-1.0638
1997/6/19	-0.1574
1997/6/20	4.9124
1997/6/23	-0.5967
1997/6/24	1.592
1997/6/25	-0.4859
1997/6/26	-1.0121
1997/6/27	-2.6616
1997/7/2	-4.096
1997/7/3	-4.0397
1997/7/4	0.7578
1997/7/7	-5.393
1997/7/8	1.1713
1997/7/9	1.0071
1997/7/10	-0.0613
1997/7/11	3.0924
1997/7/14	2.6781
1997/7/15	1.2139
1997/7/16	-0.7739
1997/7/17	0.5374
1997/7/18	1.055
1997/7/21	-1.3499
1997/7/22	1.2336
1997/7/23	-0.7769
1997/7/24	-2.0556
1997/7/25	-0.2857
1997/7/28	-2.4841
1997/7/29	1.003
1997/7/30	2.2712
1997/7/31	0.8766
1997/8/1	0.2579
1997/8/4	0.6292
1997/8/5	-0.3382
1997/8/6	-2.0341
1997/8/7	2.3294
1997/8/8	0.5681
1997/8/11	-1.8216
1997/8/12	-3.1479
1997/8/13	-2.3266
1997/8/14	4.284
1997/8/15	-2.1444
1997/8/18	-0.7375
1997/8/19	-0.1524
1997/8/20	1.0357
1997/8/21	1.7391
1997/8/22	0.6258
1997/8/25	1.0465
1997/8/26	0.8401
1997/8/27	0.3744
1997/8/28	1.2832
1997/8/29	0.5908
1997/9/1	0.7208
1997/9/2	-0.2896
1997/9/3	1.1838
1997/9/4	0.8444
1997/9/5	0.0201
1997/9/8	0.294
1997/9/9	-1.9281
1997/9/10	2.032
1997/9/11	-1.0611
1997/9/12	-2.7372
1997/9/15	-2.4333
1997/9/16	0.6728
1997/9/17	-1.6562
1997/9/18	0.4119
1997/9/19	1.0368
1997/9/22	-6.8
1997/9/23	-5.6169
1997/9/24	6.5306
1997/9/25	0.6304
1997/9/26	-0.6603
1997/9/29	-2.3036
1997/9/30	1.2279
1997/10/6	0.1385
1997/10/7	0.334
1997/10/8	2.9291
1997/10/9	-1.0928
1997/10/10	0.7411
1997/10/13	-0.9699
1997/10/14	-0.1687
1997/10/15	0.7025
1997/10/16	2.1785
1997/10/17	2.2761
1997/10/20	0.9247
1997/10/21	0.3792
1997/10/22	-1.204
1997/10/23	-0.3529
1997/10/24	0.4212
1997/10/27	4.8817
1997/10/28	-4.6854
1997/10/29	0.5231
1997/10/30	-0.7803
1997/10/31	0.4721
1997/11/3	0.0391
1997/11/4	0.3257
1997/11/5	0.7882
1997/11/6	-1.0816
1997/11/7	1.1868
1997/11/10	-0.7829
1997/11/11	0.0717
1997/11/12	-1.0488
1997/11/13	0.9228
1997/11/14	1.0808
1997/11/17	-0.5426
1997/11/18	-0.6702
1997/11/19	-0.1455
1997/11/20	-0.7786
1997/11/21	-1.1832
1997/11/24	-2.9014
1997/11/25	0.0522
1997/11/26	1.625
1997/11/27	-1.8624
1997/11/28	1.5244
1997/12/1	-0.574
1997/12/2	-0.2577
1997/12/3	-0.6743
1997/12/4	1.1872
1997/12/5	0.0291
1997/12/8	0.2781
1997/12/9	0.773
1997/12/10	0.8423
1997/12/11	0.1146
1997/12/12	-0.4597
1997/12/15	1.2295
1997/12/16	0.5801
1997/12/17	-2.4072
1997/12/18	0.6667
1997/12/19	0.572
1997/12/22	0.7098
1997/12/23	0.1922
1997/12/24	-0.1358
1997/12/25	0.9929
1997/12/26	0.9008
1997/12/29	-0.4458
1997/12/30	-0.4604
1997/12/31	1.0972
1998/1/5	2.2084
1998/1/6	1.0772
1998/1/7	0.8471
1998/1/8	-0.5551
1998/1/9	0.2212
1998/1/12	-1.0432
1998/1/13	-4.8346
1998/1/14	2.9605
1998/1/15	1.0993
1998/1/16	-0.1209
1998/1/19	-0.0686
1998/1/20	-0.776
1998/1/21	-0.2918
1998/1/22	0.3522
1998/1/23	1.5346
1998/2/9	2.0547
1998/2/10	-0.9236
1998/2/11	1.11
1998/2/12	-0.3154
1998/2/13	-0.0308
1998/2/16	-0.7765
1998/2/17	0.1831
1998/2/18	-0.7
1998/2/19	0.2239
1998/2/20	-0.5325
1998/2/23	-1.4206
1998/2/24	-0.0319
1998/2/25	-1.1211
1998/2/26	1.0045
1998/2/27	-0.0119
1998/3/2	-1.5104
1998/3/3	1.1346
1998/3/4	0.9539
1998/3/5	-0.4708
1998/3/6	-0.0902
1998/3/9	-0.4657
1998/3/10	-0.0834
1998/3/11	-0.8164
1998/3/12	-0.93
1998/3/13	0.5082
1998/3/16	0.2971
1998/3/17	1.2077
1998/3/18	-0.7421
1998/3/19	-0.435
1998/3/20	-0.1021
1998/3/23	-0.6427
1998/3/24	1.1991
1998/3/25	-0.2064
1998/3/26	-0.2256
1998/3/27	2.9188
1998/3/30	2.1143
1998/3/31	-0.5138
1998/4/1	0.9613
1998/4/2	1.1196
1998/4/3	1.3451
1998/4/6	1.578
1998/4/7	-0.2479
1998/4/8	1.5081
1998/4/9	-1.9329
1998/4/10	1.1015
1998/4/13	0.5516
1998/4/14	-0.3812
1998/4/15	0.8363
1998/4/16	-0.6387
1998/4/17	-1.3781
1998/4/20	-0.1619
1998/4/21	0.7113
1998/4/22	2.0655
1998/4/23	-0.5722
1998/4/24	-0.7091
1998/4/27	-0.3641
1998/4/28	1.7256
1998/4/29	-0.0368
1998/4/30	0.8217
1998/5/4	0.7055
1998/5/5	-0.03
1998/5/6	-0.3037
1998/5/7	-1.5232
1998/5/8	2.2383
1998/5/11	-0.2202
1998/5/12	-0.3659
1998/5/13	1.4532
1998/5/14	-0.1559
1998/5/15	0.0702
1998/5/18	0.007
1998/5/19	-0.4306
1998/5/20	-0.3568
1998/5/21	0.6796
1998/5/22	0.6703
1998/5/25	0.9848
1998/5/26	0.0756
1998/5/27	0.6564
1998/5/28	-0.1177
1998/5/29	0.9522
1998/6/1	0.3096
1998/6/2	-0.1763
1998/6/3	0.4897
1998/6/4	-0.9646
1998/6/5	0.1643
1998/6/8	-0.3467
1998/6/9	-2.4278
1998/6/10	-0.0988
1998/6/11	-1.507
1998/6/12	2.6498
1998/6/15	-1.3046
1998/6/16	-1.227
1998/6/17	0.0262
1998/6/18	1.6119
1998/6/19	1.6191
1998/6/22	0.4651
1998/6/23	-0.1
1998/6/24	0.2708
1998/6/25	-1.4058
1998/6/26	0.2592
1998/6/29	-1.7455
1998/6/30	-1.6328
1998/7/1	-1.6996
1998/7/2	1.1553
1998/7/3	0.261
1998/7/6	-1.4862
1998/7/7	0.6932
1998/7/8	1.1012
1998/7/9	0.3173
1998/7/10	1.2944
1998/7/13	-0.1327
1998/7/14	-1.6378
1998/7/15	-0.0817
1998/7/16	-0.7363
1998/7/17	-0.8236
1998/7/20	-2.1025
1998/7/21	2.0152
1998/7/22	-1.0557
1998/7/23	1.318
1998/7/24	0.8015
1998/7/27	-0.371
1998/7/28	-0.299
1998/7/29	-0.4557
1998/7/30	0.2563
1998/7/31	0.1229
1998/8/3	-1.1251
1998/8/4	-0.6639
1998/8/5	1.0811
1998/8/6	-1.0156
1998/8/7	-1.7844
1998/8/10	-2.8707
1998/8/11	-2.1796
1998/8/12	-1.4174
1998/8/13	1.1445
1998/8/14	-3.0024
1998/8/17	-8.3573
1998/8/18	0.0831
1998/8/19	5.1135
1998/8/20	2.1158
1998/8/21	2.4103
1998/8/24	0.0791
1998/8/25	0.0434
1998/8/26	-1.5926
1998/8/27	-1.299
1998/8/28	-1.3529
1998/8/31	1.8147
1998/9/1	-0.6171
1998/9/2	-0.5454
1998/9/3	0.9066
1998/9/4	1.4235
1998/9/7	1.2761
1998/9/8	-0.9146
1998/9/9	1.9772
1998/9/10	1.9309
1998/9/11	0.3569
1998/9/14	1.7734
1998/9/15	-0.7647
1998/9/16	1.7894
1998/9/17	-1.4723
1998/9/18	-2.1644
1998/9/21	1.2741
1998/9/22	0.0209
1998/9/23	0.5912
1998/9/24	-2.5044
1998/9/25	1.8779
1998/9/28	0.7067
1998/9/29	0.1249
1998/9/30	0.9051
1998/10/5	-0.6531
1998/10/6	-1.4028
1998/10/7	-0.3016
1998/10/8	1.2296
1998/10/9	0.6692
1998/10/12	0.8258
1998/10/13	-0.2468
1998/10/14	-0.2792
1998/10/15	1.1461
1998/10/16	-0.2621
1998/10/19	-0.4226
1998/10/20	-0.2079
1998/10/21	-2.8802
1998/10/22	0.6846
1998/10/23	0.1098
1998/10/26	-0.7527
1998/10/27	0.7053
1998/10/28	0.7512
1998/10/29	-0.7479
1998/10/30	0.0457
1998/11/2	0.5062
1998/11/3	1.0947
1998/11/4	-0.0863
1998/11/5	1.4137
1998/11/6	0.5178
1998/11/9	1.854
1998/11/10	0.2679
1998/11/11	-0.028
1998/11/12	-0.2497
1998/11/13	-0.0374
1998/11/16	0.876
1998/11/17	-0.2433
1998/11/18	-0.3945
1998/11/19	-0.7698
1998/11/20	-0.0183
1998/11/23	-0.1246
1998/11/24	0.4028
1998/11/25	-1.178
1998/11/26	-0.8729
1998/11/27	-0.6176
1998/11/30	0.1876
1998/12/1	-1.0469
1998/12/2	0.2115
1998/12/3	-0.3608
1998/12/4	-1.0799
1998/12/7	-0.7919
1998/12/8	1.1341
1998/12/9	0.0678
1998/12/10	-1.5891
1998/12/11	0.7948
1998/12/14	-1.4754
1998/12/15	-0.1214
1998/12/16	-0.9861
1998/12/17	-1.9417
1998/12/18	-0.3595
1998/12/21	-0.1291
1998/12/22	2.7319
1998/12/23	-1.1344
1998/12/24	-0.3011
1998/12/25	0.4219
1998/12/28	-1.1905
1998/12/29	-1.4835
1998/12/30	0.4844
1998/12/31	-0.1362
1999/1/4	-1.821
1999/1/5	-0.52
1999/1/6	1.1273
1999/1/7	0.4537
1999/1/8	2.7322
1999/1/11	0.3421
1999/1/12	-1.189
1999/1/13	-0.9245
1999/1/14	0.0436
1999/1/15	-0.9878
1999/1/18	1.3901
1999/1/19	0.4711
1999/1/20	-0.6195
1999/1/21	0.6188
1999/1/22	0.3324
1999/1/25	-1.224
1999/1/26	-0.8634
1999/1/27	0.7277
1999/1/28	-0.4813
1999/1/29	-0.5523
1999/2/1	-1.2464
1999/2/2	0.5241
1999/2/3	-0.8469
1999/2/4	-1.1969
1999/2/5	-1.9986
1999/2/8	-1.4449
1999/2/9	2.2772
1999/3/1	0.7236
1999/3/2	0.2681
1999/3/3	2.5267
1999/3/4	0.0193
1999/3/5	0.3014
1999/3/8	0.861
1999/3/9	-0.4523
1999/3/10	-0.3699
1999/3/11	1.5175
1999/3/12	0.7633
1999/3/15	0.5124
1999/3/16	0.1967
1999/3/17	-0.6713
1999/3/18	-0.613
1999/3/19	1.8179
1999/3/22	-0.0162
1999/3/23	-0.153
1999/3/24	-0.1635
1999/3/25	-1.0419
1999/3/26	0.3688
1999/3/29	0.7208
1999/3/30	-1.0246
1999/3/31	0.0473
1999/4/1	0.9024
1999/4/2	1.3605
1999/4/5	0.85
1999/4/6	0.4296
1999/4/7	0.1696
1999/4/8	0.0695
1999/4/9	0.222
1999/4/12	-0.8134
1999/4/13	-1.4343
1999/4/14	0.2822
1999/4/15	-0.9226
1999/4/16	-0.3741
1999/4/19	-0.58
1999/4/20	1.0462
1999/4/21	-2.3505
1999/4/22	-0.6034
1999/4/23	0.2493
1999/4/26	-2.3865
1999/4/27	-1.8958
1999/4/28	-0.0555
1999/4/29	2.3203
1999/4/30	0.4051
1999/5/4	-0.8181
1999/5/5	0.4655
1999/5/6	1.011
1999/5/7	-0.6635
1999/5/10	-4.3553
1999/5/11	2.19
1999/5/12	0.4194
1999/5/13	-1.0121
1999/5/14	-2.3498
1999/5/17	0.2144
1999/5/18	-0.5333
1999/5/19	4.6435
1999/5/20	3.482
1999/5/21	1.8309
1999/5/24	3.8447
1999/5/25	-0.8873
1999/5/26	2.7568
1999/5/27	3.8003
1999/5/28	-0.4575
1999/5/31	0.1704
1999/6/1	2.5223
1999/6/2	-1.8041
1999/6/3	-1.5224
1999/6/4	1.3605
1999/6/7	3.1845
1999/6/8	0.5372
1999/6/9	1.1219
1999/6/10	1.1671
1999/6/11	0.4431
1999/6/14	4.1825
1999/6/15	-2.8098
1999/6/16	5.2304
1999/6/17	2.7969
1999/6/18	-0.1394
1999/6/21	3.1685
1999/6/22	1.1663
1999/6/23	2.6882
1999/6/24	2.9636
1999/6/25	-3.6425
1999/6/28	6.2302
1999/6/29	2.7195
1999/6/30	-2.8621
1999/7/1	-7.6145
1999/7/2	3.3794
1999/7/5	-1.9655
1999/7/6	-4.0818
1999/7/7	3.3876
1999/7/8	0.5951
1999/7/9	0.4286
1999/7/12	-1.5787
1999/7/13	-2.2383
1999/7/14	2.2756
1999/7/15	-0.653
1999/7/16	-1.9102
1999/7/19	-2.6758
1999/7/20	6.4586
1999/7/21	2.236
1999/7/22	-3.6701
1999/7/23	2.2731
1999/7/26	1.0121
1999/7/27	-0.7065
1999/7/28	0.4077
1999/7/29	-0.0838
1999/7/30	0.3508
1999/8/2	0.9252
1999/8/3	0.6537
1999/8/4	1.37
1999/8/5	0.2674
1999/8/6	-0.4199
1999/8/9	-1.0784
1999/8/10	-1.6385
1999/8/11	-1.1701
1999/8/12	-0.49
1999/8/13	-0.2374
1999/8/16	-0.7528
1999/8/17	1.0472
1999/8/18	0.3504
1999/8/19	3.5282
1999/8/20	-0.5379
1999/8/23	0.9862
1999/8/24	0.2109
1999/8/25	-1.3773
1999/8/26	0.7669
1999/8/27	-0.2645
1999/8/30	-0.9095
1999/8/31	0.4989
1999/9/1	-1.694
1999/9/2	0.7756
1999/9/3	-1.4933
1999/9/6	-1.7135
1999/9/7	0.1356
1999/9/8	0.5634
1999/9/9	6.5872
1999/9/10	-0.907
1999/9/13	0.6153
1999/9/14	0.1646
1999/9/15	-0.6031
1999/9/16	-1.0399
1999/9/17	0.1852
1999/9/20	-0.8931
1999/9/21	-0.5048
1999/9/22	-0.5248
1999/9/23	-0.7949
1999/9/24	0.9427
1999/9/27	-1.0602
1999/9/28	-0.6695
1999/9/29	-0.4071
1999/9/30	-0.8992
1999/10/8	-2.3039
1999/10/11	-0.7843
1999/10/12	1.006
1999/10/13	-1.9752
1999/10/14	0.0865
1999/10/15	2.3246
1999/10/18	-2.7292
1999/10/19	-2.0487
1999/10/20	1.0148
1999/10/21	-1.8372
1999/10/22	2.6693
1999/10/25	-1.9497
1999/10/26	0.9808
1999/10/27	3.6525
1999/10/28	-1.4508
1999/10/29	-0.6578
1999/11/1	-0.7621
1999/11/2	-0.3769
1999/11/3	-0.7923
1999/11/4	-0.7357
1999/11/5	0.0276
1999/11/8	0.4193
1999/11/9	-0.4992
1999/11/10	-0.9479
1999/11/11	-0.4308
1999/11/12	0.4448
1999/11/15	0.0834
1999/11/16	-1.3928
1999/11/17	2.1987
1999/11/18	1.3441
1999/11/19	-0.943
1999/11/22	-0.2645
1999/11/23	0.126
1999/11/24	-0.8085
1999/11/25	-0.7107
1999/11/26	0.0188
1999/11/29	-0.6262
1999/11/30	-0.0345
1999/12/1	0.8462
1999/12/2	-0.7794
1999/12/3	0.0972
1999/12/6	-0.7123
1999/12/7	0.0887
1999/12/8	-0.239
1999/12/9	-0.57
1999/12/10	0.8621
1999/12/13	-0.828
1999/12/14	0.3638
1999/12/15	2.0245
1999/12/16	-1.1157
1999/12/17	-1.0674
1999/12/21	-1.6945
1999/12/22	-0.5723
1999/12/23	-1.3008
1999/12/24	-1.0292
1999/12/27	-0.7389
1999/12/28	0.2579
1999/12/29	0.6009
1999/12/30	0.7115
2000/1/4	2.9117
2000/1/5	0.2354
2000/1/6	3.8491
2000/1/7	3.5973
2000/1/10	1.8797
2000/1/11	-4.2282
2000/1/12	-2.8221
2000/1/13	-0.9442
2000/1/14	-1.0947
2000/1/17	1.7377
2000/1/18	-0.4679
2000/1/19	0.9884
2000/1/20	1.8143
2000/1/21	-0.1212
2000/1/24	0.8367
2000/1/25	-0.0567
2000/1/26	0.3123
2000/1/27	1.7318
2000/1/28	1.8735
2000/2/14	9.0519
2000/2/15	-0.1955
2000/2/16	1.3431
2000/2/17	-3.0984
2000/2/18	1.6726
2000/2/21	0.5422
2000/2/22	-2.6737
2000/2/23	-2.289
2000/2/24	2.469
2000/2/25	-0.1672
2000/2/28	4.4913
2000/2/29	0.5703
2000/3/1	-0.9818
2000/3/2	0.8994
2000/3/3	1.4598
2000/3/6	-3.2759
2000/3/7	0.8157
2000/3/8	1.843
2000/3/9	0.3658
2000/3/10	-1.5757
2000/3/13	1.3974
2000/3/14	-2.5177
2000/3/15	-0.23
2000/3/16	-4.3976
2000/3/17	3.1772
2000/3/20	2.4507
2000/3/21	0.6518
2000/3/22	0.5918
2000/3/23	1.5574
2000/3/24	-0.9582
2000/3/27	2.6244
2000/3/28	0.8743
2000/3/29	-0.147
2000/3/30	1.2398
2000/3/31	-0.5941
2000/4/3	0.0432
2000/4/4	-2.2383
2000/4/5	0.5968
2000/4/6	2.1422
2000/4/7	0.5945
2000/4/10	0.3388
2000/4/11	-0.2676
2000/4/12	-0.7603
2000/4/13	1.3401
2000/4/14	0.1156
2000/4/17	-2.1055
2000/4/18	1.0271
2000/4/19	0.839
2000/4/20	1.0016
2000/4/21	-0.3228
2000/4/24	-0.1991
2000/4/25	-0.2138
2000/4/26	-0.0376
2000/4/27	-1.4158
2000/4/28	1.6322
2000/5/8	0.0172
2000/5/9	-1.6334
2000/5/10	-2.9862
2000/5/11	-1.6341
2000/5/12	-0.1995
2000/5/15	-0.9311
2000/5/16	1.1704
2000/5/17	0.0499
2000/5/18	1.9207
2000/5/19	1.097
2000/5/22	2.6385
2000/5/23	0.4022
2000/5/24	1.2782
2000/5/25	1.3587
2000/5/26	-0.0578
2000/5/29	1.0178
2000/5/30	-1.1206
2000/5/31	0.9099
2000/6/1	0.4716
2000/6/2	0.6705
2000/6/5	-0.8954
2000/6/6	1.3929
2000/6/7	0.4927
2000/6/8	-0.5077
2000/6/9	-1.2684
2000/6/12	0.6192
2000/6/13	1.3656
2000/6/14	-0.3293
2000/6/15	0.5173
2000/6/16	-0.7898
2000/6/19	-0.6092
2000/6/20	-1.0368
2000/6/21	0.9382
2000/6/22	0.0402
2000/6/23	1.3442
2000/6/26	0.4646
2000/6/27	-0.2946
2000/6/28	0.2359
2000/6/29	-0.5248
2000/6/30	-0.4726
2000/7/3	-1.684
2000/7/4	0.6485
2000/7/5	0.0658
2000/7/6	-0.3475
2000/7/7	1.5894
2000/7/10	0.7879
2000/7/11	0.6427
2000/7/12	0.6546
2000/7/13	0.2953
2000/7/14	0.4037
2000/7/17	-0.2372
2000/7/18	0.5804
2000/7/19	0.2227
2000/7/20	-0.3436
2000/7/21	0.2398
2000/7/24	-0.3555
2000/7/25	0.3689
2000/7/26	0.7884
2000/7/27	0.0015
2000/7/28	0.022
2000/7/31	0.5339
2000/8/1	0.2279
2000/8/2	0.1248
2000/8/3	0.2767
2000/8/4	-0.4881
2000/8/7	0.6444
2000/8/8	0.5147
2000/8/9	0.5495
2000/8/10	0.2311
2000/8/11	-0.1586
2000/8/14	0.661
2000/8/15	0.0252
2000/8/16	0.3199
2000/8/17	0.3897
2000/8/18	-0.0671
2000/8/21	0.8854
2000/8/22	-1.6118
2000/8/23	-0.809
2000/8/24	0.6435
2000/8/25	0.7504
2000/8/28	0.6653
2000/8/29	0.2328
2000/8/30	-1.3932
2000/8/31	-2.6464
2000/9/1	-1.0558
2000/9/4	0.5372
2000/9/5	-2.3282
2000/9/6	-1.9292
2000/9/7	1.2854
2000/9/8	0.4434
2000/9/11	0.6498
2000/9/12	0.3576
2000/9/13	0.4972
2000/9/14	-0.4742
2000/9/15	-0.0541
2000/9/18	-1.6013
2000/9/19	-2.2396
2000/9/20	1.0054
2000/9/21	-0.7794
2000/9/22	-0.8033
2000/9/25	-0.8495
2000/9/26	0.6353
2000/9/27	1.3909
2000/9/28	-1.2955
2000/9/29	1.1048
2000/10/9	0.2717
2000/10/10	1.3992
2000/10/11	-0.4337
2000/10/12	-0.3828
2000/10/13	-0.424
2000/10/16	-0.8001
2000/10/17	0.3511
2000/10/18	0.6994
2000/10/19	-0.4902
2000/10/20	1.7788
2000/10/23	0.5896
2000/10/24	-0.1324
2000/10/25	1.0688
2000/10/26	-0.4846
2000/10/27	-0.0136
2000/10/30	0.3138
2000/10/31	-0.6228
2000/11/1	0.8197
2000/11/2	0.3488
2000/11/3	-0.1325
2000/11/6	0.4815
2000/11/7	0.2965
2000/11/8	0.7927
2000/11/9	0.9724
2000/11/10	0.7368
2000/11/13	1.1395
2000/11/14	0.692
2000/11/15	-0.1541
2000/11/16	0.6763
2000/11/17	-0.1312
2000/11/20	0.3895
2000/11/21	-0.1621
2000/11/22	0.7303
2000/11/23	0.2904
2000/11/24	-3.1173
2000/11/27	-0.1801
2000/11/28	1.4502
2000/11/29	-0.5723
2000/11/30	0.1508
2000/12/1	0.5424
2000/12/4	0.4946
2000/12/5	-0.0224
2000/12/6	-0.767
2000/12/7	-0.0281
2000/12/8	-0.0906
2000/12/11	-1.3066
2000/12/12	0.6342
2000/12/13	-0.1424
2000/12/14	-0.2452
2000/12/15	-0.5712
2000/12/18	0.254
2000/12/19	0.2195
2000/12/20	1.0852
2000/12/21	0.2712
2000/12/22	-0.3427
2000/12/25	-0.077
2000/12/26	0.3913
2000/12/27	-0.868
2000/12/28	-0.2206
2000/12/29	0.9628
2001/1/2	1.4465
2001/1/3	0.9713
2001/1/4	-0.3058
2001/1/5	0.3729
2001/1/8	-1.0933
2001/1/9	-0.0442
2001/1/10	1.1651
2001/1/11	-0.3046
2001/1/12	-0.6792
2001/1/15	-3.4353
2001/1/16	0.6615
2001/1/17	-0.5525
2001/1/18	0.4191
2001/1/19	1.1011
2001/2/5	-2.7873
2001/2/6	-0.6333
2001/2/7	-0.7706
2001/2/8	-2.5153
2001/2/9	1.3902
2001/2/12	0.2172
2001/2/13	0.1176
2001/2/14	-0.0167
2001/2/15	-0.8517
2001/2/16	-0.232
2001/2/19	1.3175
2001/2/20	-0.7284
2001/2/21	-2.2472
2001/2/22	-0.1082
2001/2/23	1.525
2001/2/26	0.8777
2001/2/27	0.4454
2001/2/28	-0.1459
2001/3/1	0.3032
2001/3/2	1.0172
2001/3/5	-0.0459
2001/3/6	0.2953
2001/3/7	0.0561
2001/3/8	0.4883
2001/3/9	0.5378
2001/3/12	0.0443
2001/3/13	-0.6883
2001/3/14	0.9965
2001/3/15	0.1974
2001/3/16	-0.1169
2001/3/19	0.8108
2001/3/20	0.4506
2001/3/21	1.0068
2001/3/22	1.0231
2001/3/23	-1.6284
2001/3/26	1.7697
2001/3/27	0.8315
2001/3/28	-0.0182
2001/3/29	-0.2476
2001/3/30	0.529
2001/4/2	0.5826
2001/4/3	-0.0956
2001/4/4	-1.5229
2001/4/5	1.0466
2001/4/6	-0.1891
2001/4/9	0.4155
2001/4/10	0.5248
2001/4/11	0.1371
2001/4/12	0.1596
2001/4/13	0.4966
2001/4/16	1.0562
2001/4/17	0.3976
2001/4/18	-0.189
2001/4/19	0.0141
2001/4/20	-0.9451
2001/4/23	-0.0887
2001/4/24	0.7323
2001/4/25	-2.1694
2001/4/26	-0.6665
2001/4/27	0.4776
2001/4/30	0.1927
2001/5/8	0.8876
2001/5/9	-0.2387
2001/5/10	0.6748
2001/5/11	0.3782
2001/5/14	1.0699
2001/5/15	0.5783
2001/5/16	0.3852
2001/5/17	-0.2209
2001/5/18	0.3976
2001/5/21	0.464
2001/5/22	-0.1472
2001/5/23	-0.5765
2001/5/24	0.0319
2001/5/25	-0.2148
2001/5/28	-0.6326
2001/5/29	0.0265
2001/5/30	1.4184
2001/5/31	0.1382
2001/6/1	0.2409
2001/6/4	0.3238
2001/6/5	0.3686
2001/6/6	0.1572
2001/6/7	-0.3882
2001/6/8	-0.3024
2001/6/11	-0.3799
2001/6/12	0.3764
2001/6/13	0.8756
2001/6/14	-1.7849
2001/6/15	0.3892
2001/6/18	-1.9595
2001/6/19	0.1295
2001/6/20	-0.3378
2001/6/21	1.203
2001/6/22	0.773
2001/6/25	1.0938
2001/6/26	0.1522
2001/6/27	-0.1685
2001/6/28	-0.4744
2001/6/29	-0.055
2001/7/2	-0.543
2001/7/3	0.265
2001/7/4	-0.4418
2001/7/5	-0.9262
2001/7/6	-0.5107
2001/7/9	-0.0399
2001/7/10	0.9278
2001/7/11	-0.9611
2001/7/12	-0.1498
2001/7/13	-0.1917
2001/7/16	-0.6988
2001/7/17	-0.2448
2001/7/18	0.2597
2001/7/19	0.1735
2001/7/20	1.3654
2001/7/23	-0.487
2001/7/24	-1.5011
2001/7/25	-1.1323
2001/7/26	-0.864
2001/7/27	-1.3505
2001/7/30	-5.2732
2001/7/31	-1.8643
2001/8/1	3.4687
2001/8/2	-1.5053
2001/8/3	0.0853
2001/8/6	-3.9087
2001/8/7	1.1583
2001/8/8	-0.4601
2001/8/9	1.5524
2001/8/10	1.5819
2001/8/13	0.0033
2001/8/14	-0.7958
2001/8/15	0.403
2001/8/16	-1.4232
2001/8/17	0.227
2001/8/20	0.545
2001/8/21	0.2265
2001/8/22	-1.8271
2001/8/23	-0.024
2001/8/24	-0.8508
2001/8/27	-3.1561
2001/8/28	0.883
2001/8/29	0.2252
2001/8/30	-0.4279
2001/8/31	-0.2986
2001/9/3	-0.924
2001/9/4	2.4857
2001/9/5	0.3173
2001/9/6	-0.3591
2001/9/7	-2.8319
2001/9/10	2.6362
2001/9/11	0.3906
2001/9/12	-0.5996
2001/9/13	-0.6853
2001/9/14	-1.17
2001/9/17	-1.8574
2001/9/18	0.7853
2001/9/19	1.3384
2001/9/20	-0.2346
2001/9/21	-0.6269
2001/9/24	-0.6673
2001/9/25	-0.06
2001/9/26	-1.4533
2001/9/27	-0.163
2001/9/28	-0.0037
2001/10/8	-2.1721
2001/10/9	1.0487
2001/10/10	-3.3261
2001/10/11	-2.8629
2001/10/12	3.235
2001/10/15	-0.2392
2001/10/16	-1.8597
2001/10/17	-0.7752
2001/10/18	-1.6729
2001/10/19	-2.6694
2001/10/22	-3.2932
2001/10/23	9.857
2001/10/24	2.8432
2001/10/25	-2.4191
2001/10/26	0.0823
2001/10/29	1.3469
2001/10/30	-1.0414
2001/10/31	0.3804
2001/11/1	1.1002
2001/11/2	-0.9605
2001/11/5	-0.6964
2001/11/6	-0.4938
2001/11/7	-4.6209
2001/11/8	0.7416
2001/11/9	1.5249
2001/11/12	-0.5621
2001/11/13	-0.3247
2001/11/14	0.0725
2001/11/15	0.2623
2001/11/16	1.5678
2001/11/19	1.4046
2001/11/20	1.7868
2001/11/21	0.349
2001/11/22	0.595
2001/11/23	-0.1894
2001/11/26	-0.39
2001/11/27	0.9792
2001/11/28	0.7205
2001/11/29	-0.1559
2001/11/30	0.9061
2001/12/3	0.8335
2001/12/4	0.4039
2001/12/5	-1.3818
2001/12/6	0.3412
2001/12/7	-0.3298
2001/12/10	0.1876
2001/12/11	-1.1325
2001/12/12	-0.7928
2001/12/13	-1.5835
2001/12/14	-0.7405
2001/12/17	-0.5715
2001/12/18	1.2817
2001/12/19	-0.8648
2001/12/20	-2.4608
2001/12/21	0.5274
2001/12/24	-2.0753
2001/12/25	0.3154
2001/12/26	1.3948
2001/12/27	-0.3501
2001/12/28	0.7102
2001/12/31	0.3957
2002/1/4	-2.1008
2002/1/7	-0.9081
2002/1/8	-0.8329
2002/1/9	-1.3964
2002/1/10	0.9663
2002/1/11	-2.5909
2002/1/14	-3.2877
2002/1/15	-1.714
2002/1/16	1.3679
2002/1/17	-4.0619
2002/1/18	-0.2875
2002/1/21	-3.4244
2002/1/22	-0.6055
2002/1/23	6.3498
2002/1/24	0.7916
2002/1/25	-0.3378
2002/1/28	-6.3339
2002/1/29	2.4439
2002/1/30	0.275
2002/1/31	6.8065
2002/2/1	-0.3952
2002/2/4	1.7201
2002/2/5	0.4601
2002/2/6	-2.1391
2002/2/7	1.9917
2002/2/8	-0.5793
2002/2/25	1.571
2002/2/26	0.0749
2002/2/27	0.4498
2002/2/28	-0.8853
2002/3/1	-1.4535
2002/3/4	1.6149
2002/3/5	2.1794
2002/3/6	0.5852
2002/3/7	2.7908
2002/3/8	1.6897
2002/3/11	1.4533
2002/3/12	-1.226
2002/3/13	-1.2326
2002/3/14	2.5698
2002/3/15	-2.6529
2002/3/18	0.1794
2002/3/19	2.5539
2002/3/20	1.03
2002/3/21	0.149
2002/3/22	-0.9094
2002/3/25	0.3351
2002/3/26	-1.5403
2002/3/27	0.2878
2002/3/28	-0.2151
2002/3/29	-2.8333
2002/4/1	0.2869
2002/4/2	-1.593
2002/4/3	0.7344
2002/4/4	2.9596
2002/4/5	-0.4298
2002/4/8	0.3675
2002/4/9	1.6379
2002/4/10	0.6078
2002/4/11	-1.6766
2002/4/12	0.5728
2002/4/15	-0.5714
2002/4/16	-0.5587
2002/4/17	0.2506
2002/4/18	-0.9887
2002/4/19	0.4321
2002/4/22	-0.4704
2002/4/23	-0.1803
2002/4/24	-0.8307
2002/4/25	0.3022
2002/4/26	1.5267
2002/4/29	1.5374
2002/4/30	0.1163
2002/5/8	-0.9223
2002/5/9	-0.1083
2002/5/10	-0.75
2002/5/13	-0.8703
2002/5/14	-0.4747
2002/5/15	-1.1061
2002/5/16	-3.0565
2002/5/17	1.1614
2002/5/20	-1.6566
2002/5/21	3.0215
2002/5/22	-1.4872
2002/5/23	0.4552
2002/5/24	-1.4091
2002/5/27	0.3603
2002/5/28	0.2235
2002/5/29	-2.1635
2002/5/30	-0.0842
2002/5/31	-0.5112
2002/6/3	-2.1366
2002/6/4	0.4831
2002/6/5	-1.913
2002/6/6	4.0536
2002/6/7	0.5419
2002/6/10	-0.8027
2002/6/11	0.9051
2002/6/12	-0.3998
2002/6/13	-0.8611
2002/6/14	-1.1553
2002/6/17	0.1336
2002/6/18	1.8597
2002/6/19	-1.0761
2002/6/20	0.5627
2002/6/21	3.0717
2002/6/24	9.2525
2002/6/25	-0.0423
2002/6/26	0.3703
2002/6/27	0.6209
2002/6/28	0.5344
2002/7/1	-1.0994
2002/7/2	0.6561
2002/7/3	0.3461
2002/7/4	-1.0274
2002/7/5	0.5284
2002/7/8	0.624
2002/7/9	-0.1701
2002/7/10	-1.6279
2002/7/11	-0.287
2002/7/12	0.08
2002/7/15	-0.6096
2002/7/16	0.2179
2002/7/17	0.5968
2002/7/18	0.1877
2002/7/19	0.5249
2002/7/22	-1.9168
2002/7/23	-0.4252
2002/7/24	-0.0873
2002/7/25	-0.436
2002/7/26	-0.457
2002/7/29	0.4932
2002/7/30	0.1998
2002/7/31	-1.043
2002/8/1	0.0856
2002/8/2	0.5362
2002/8/5	-0.4762
2002/8/6	1.0074
2002/8/7	-0.1529
2002/8/8	-0.4954
2002/8/9	-0.7685
2002/8/12	-0.7577
2002/8/13	0.1264
2002/8/14	0.6165
2002/8/15	-0.7503
2002/8/16	0.7603
2002/8/19	-0.1513
2002/8/20	1.6451
2002/8/21	0.1315
2002/8/22	0.7506
2002/8/23	-0.1722
2002/8/26	-0.7439
2002/8/27	0.5391
2002/8/28	-0.1739
2002/8/29	-0.5637
2002/8/30	-0.042
2002/9/2	0.1294
2002/9/3	0.3174
2002/9/4	-0.6032
2002/9/5	-1.3321
2002/9/6	-0.6348
2002/9/9	-0.6008
2002/9/10	0.2176
2002/9/11	-0.2927
2002/9/12	0.2594
2002/9/13	0.0739
2002/9/16	-1.3333
2002/9/17	0.0497
2002/9/18	-0.6416
2002/9/19	1.5534
2002/9/20	-0.8918
2002/9/23	-0.1447
2002/9/24	-0.3656
2002/9/25	0.0692
2002/9/26	-0.6376
2002/9/27	-0.3799
2002/10/8	-1.1776
2002/10/9	-1.7676
2002/10/10	-0.323
2002/10/11	-0.4153
2002/10/14	0.5003
2002/10/15	-0.4536
2002/10/16	0.8303
2002/10/17	-1.58
2002/10/18	0.4257
2002/10/21	0.3544
2002/10/22	1.52
2002/10/23	0.0556
2002/10/24	-0.8034
2002/10/25	-1.0548
2002/10/28	-1.1575
2002/10/29	0.5434
2002/10/30	-0.0778
2002/10/31	-0.1465
2002/11/1	0.2165
2002/11/4	1.3955
2002/11/5	1.7232
2002/11/6	-0.3644
2002/11/7	0.108
2002/11/8	-2.0621
2002/11/11	-1.1683
2002/11/12	-1.2291
2002/11/13	0.3063
2002/11/14	-1.9906
2002/11/15	0.1982
2002/11/18	-0.8472
2002/11/19	0.75
2002/11/20	-2.4847
2002/11/21	-2.4697
2002/11/22	0.3501
2002/11/25	0.2107
2002/11/26	-1.9501
2002/11/27	0.5532
2002/11/28	2.8122
2002/11/29	1.1751
2002/12/2	-2.6849
2002/12/3	0.9435
2002/12/4	0.3983
2002/12/5	-0.6769
2002/12/6	0.0459
2002/12/9	-0.3314
2002/12/10	-1.2155
2002/12/11	-0.3357
2002/12/12	0.3419
2002/12/13	0.9385
2002/12/16	0.8316
2002/12/17	0.5382
2002/12/18	-0.3091
2002/12/19	0.133
2002/12/20	1.0144
2002/12/23	0.1585
2002/12/24	0.0439
2002/12/25	-0.6508
2002/12/26	-2.6284
2002/12/27	-0.0853
2002/12/30	-1.201
2002/12/31	-0.6373
2003/1/2	-2.7271
2003/1/3	-0.0577
2003/1/6	1.1222
2003/1/7	-0.1962
2003/1/8	3.0033
2003/1/9	1.8452
2003/1/10	-0.8963
2003/1/13	0.1051
2003/1/14	5.8094
2003/1/15	-0.4725
2003/1/16	1.7602
2003/1/17	-0.4673
2003/1/20	0.2709
2003/1/21	-1.8743
2003/1/22	0.3876
2003/1/23	-0.6788
2003/1/24	1.9615
2003/1/27	1.1553
2003/1/28	0.2996
2003/1/29	-0.0549
2003/2/10	-1.3099
2003/2/11	0.8509
2003/2/12	1.1996
2003/2/13	-0.4192
2003/2/14	0.4395
2003/2/17	-0.9548
2003/2/18	-0.0037
2003/2/19	0.9579
2003/2/20	-0.0872
2003/2/21	-2.0282
2003/2/24	0.2073
2003/2/25	1.9798
2003/2/26	0.1257
2003/2/27	0.035
2003/2/28	-0.1171
2003/3/3	0.8963
2003/3/4	-0.0773
2003/3/5	-0.4674
2003/3/6	-1.2415
2003/3/7	-0.3504
2003/3/10	-1.6191
2003/3/11	0.0428
2003/3/12	0.3715
2003/3/13	-0.7023
2003/3/14	0.0952
2003/3/17	0.2203
2003/3/18	-0.6385
2003/3/19	0.6896
2003/3/20	-0.3687
2003/3/21	0.6908
2003/3/24	0.2108
2003/3/25	-1.0398
2003/3/26	-0.4191
2003/3/27	2.958
2003/3/28	-0.4939
2003/3/31	1.2492
2003/4/1	0.7923
2003/4/2	-0.0805
2003/4/3	-0.6304
2003/4/4	0.6217
2003/4/7	-0.3942
2003/4/8	0.3577
2003/4/9	1.5207
2003/4/10	0.4862
2003/4/11	1.6555
2003/4/14	2.4867
2003/4/15	0.9528
2003/4/16	-1.5465
2003/4/17	0.4585
2003/4/18	-0.6524
2003/4/21	-1.9564
2003/4/22	-0.1923
2003/4/23	-1.7041
2003/4/24	-2.4884
2003/4/25	-1.0936
2003/4/28	3.3987
2003/4/29	-1.8455
2003/4/30	0.8037
2003/5/12	0.6851
2003/5/13	-3.0394
2003/5/14	2.5326
2003/5/15	2.1249
2003/5/16	-0.0536
2003/5/19	0.064
2003/5/20	-1.2811
2003/5/21	-0.1327
2003/5/22	0.8236
2003/5/23	0.96
2003/5/26	0.5482
2003/5/27	-0.0746
2003/5/28	-1.054
2003/5/29	1.0533
2003/5/30	0.5168
2003/6/2	0.0169
2003/6/3	-0.9065
2003/6/4	0.7601
2003/6/5	-1.1347
2003/6/6	-1.1135
2003/6/9	-0.5657
2003/6/10	0.5585
2003/6/11	1.7597
2003/6/12	-0.2385
2003/6/13	0.2983
2003/6/16	-0.4507
2003/6/17	-0.1622
2003/6/18	-0.2118
2003/6/19	-0.9732
2003/6/20	-0.6033
2003/6/23	-1.1837
2003/6/24	0.0704
2003/6/25	-0.6845
2003/6/26	0.8853
2003/6/27	-1.209
2003/6/30	-0.7368
2003/7/1	-0.0888
2003/7/2	1.0088
2003/7/3	0.317
2003/7/4	-0.1387
2003/7/7	-0.0576
2003/7/8	0.7016
2003/7/9	-0.5757
2003/7/10	1.9033
2003/7/11	-0.2006
2003/7/14	-0.4866
2003/7/15	0.2646
2003/7/16	0.2656
2003/7/17	0.6451
2003/7/18	-2.0915
2003/7/21	-0.7482
2003/7/22	0.1738
2003/7/23	0.2444
2003/7/24	-0.579
2003/7/25	-1.058
2003/7/28	-0.4912
2003/7/29	0.4695
2003/7/30	0.1595
2003/7/31	-0.1967
2003/8/1	0.0154
2003/8/4	1.1778
2003/8/5	-0.0035
2003/8/6	-0.5394
2003/8/7	0.0752
2003/8/8	-1.0823
2003/8/11	0.2135
2003/8/12	0.3303
2003/8/13	-0.9096
2003/8/14	-0.6773
2003/8/15	-0.3912
2003/8/18	-0.3526
2003/8/19	0.3199
2003/8/20	-0.5551
2003/8/21	-0.0398
2003/8/22	-0.1531
2003/8/25	-1.1611
2003/8/26	0.2135
2003/8/27	0.0105
2003/8/28	-0.6784
2003/8/29	0.4443
2003/9/1	1.9573
2003/9/2	-0.2279
2003/9/3	0.0925
2003/9/4	-0.0294
2003/9/5	-1.0979
2003/9/8	-0.4056
2003/9/9	-0.3965
2003/9/10	0.2185
2003/9/11	0.055
2003/9/12	-1.0392
2003/9/15	-0.8247
2003/9/16	0.6128
2003/9/17	-1.158
2003/9/18	0.0477
2003/9/19	0.0636
2003/9/22	-0.7135
2003/9/23	0.632
2003/9/24	0.2917
2003/9/25	-1.2866
2003/9/26	-0.3958
2003/9/29	-1.1313
2003/9/30	0.8726
2003/10/8	0.3309
2003/10/9	-0.1831
2003/10/10	2.5442
2003/10/13	-0.3098
2003/10/14	-0.8206
2003/10/15	-0.3655
2003/10/16	-1.272
2003/10/17	0.3718
2003/10/20	-0.8087
2003/10/21	0.3533
2003/10/22	2.4708
2003/10/23	-0.8124
2003/10/24	-0.3478
2003/10/27	-0.895
2003/10/28	-0.0101
2003/10/29	-0.5724
2003/10/30	-1.2379
2003/10/31	0.2729
2003/11/3	1.1683
2003/11/4	1.8687
2003/11/5	-0.3192
2003/11/6	-2.0446
2003/11/7	-1.5909
2003/11/10	0.3664
2003/11/11	0.2626
2003/11/12	-1.922
2003/11/13	0.1378
2003/11/14	0.8672
2003/11/17	-0.2215
2003/11/18	-0.869
2003/11/19	1.6944
2003/11/20	2.811
2003/11/21	-1.0859
2003/11/24	3.1177
2003/11/25	0.3139
2003/11/26	0.2481
2003/11/27	-1.6153
2003/11/28	0.5847
2003/12/1	2.5392
2003/12/2	0.1822
2003/12/3	0.6766
2003/12/4	0.5386
2003/12/5	-0.1164
2003/12/8	-0.9961
2003/12/9	0.4666
2003/12/10	1.8052
2003/12/11	0.0409
2003/12/12	0.0523
2003/12/15	-0.0296
2003/12/16	-0.2734
2003/12/17	-0.8417
2003/12/18	0.2274
2003/12/19	-0.7559
2003/12/22	3.2274
2003/12/23	0.5142
2003/12/24	0.8786
2003/12/25	-0.0811
2003/12/26	0.144
2003/12/29	-1.2113
2003/12/30	1.02
2003/12/31	-0.9689
2004/1/2	1.3459
2004/1/5	3.372
2004/1/6	0.3934
2004/1/7	0.8054
2004/1/8	1.4442
2004/1/9	-1.78
2004/1/12	2.3429
2004/1/13	-0.3605
2004/1/14	-1.2563
2004/1/15	-0.3724
2004/1/16	0.8782
2004/1/29	1.7753
2004/1/30	-2.3396
2004/2/2	2.084
2004/2/3	1.5643
2004/2/4	2.1753
2004/2/5	0.4907
2004/2/6	-0.8406
2004/2/9	1.4493
2004/2/10	-0.7349
2004/2/11	-0.7836
2004/2/12	-0.8301
2004/2/13	-0.3181
2004/2/16	2.3085
2004/2/17	0.4094
2004/2/18	0.7819
2004/2/19	-0.0047
2004/2/20	0.2759
2004/2/23	-2.3289
2004/2/24	0.0382
2004/2/25	-2.0755
2004/2/26	0.4563
2004/2/27	1.2187
2004/3/1	0.8772
2004/3/2	-0.1469
2004/3/3	-1.5093
2004/3/4	0.425
2004/3/5	-0.4061
2004/3/8	-1.5012
2004/3/9	-0.0027
2004/3/10	2.5028
2004/3/11	0.8087
2004/3/12	0.1833
2004/3/15	2.4474
2004/3/16	0.537
2004/3/17	-0.0255
2004/3/18	-1.5952
2004/3/19	1.7826
2004/3/22	0.447
2004/3/23	-0.7968
2004/3/24	-0.0942
2004/3/25	-0.2056
2004/3/26	-0.1399
2004/3/29	-0.8289
2004/3/30	0.2677
2004/3/31	1.006
2004/4/1	0.9488
2004/4/2	0.5971
2004/4/5	-0.1222
2004/4/6	0.6246
2004/4/7	-0.1667
2004/4/8	-0.2408
2004/4/9	-2.4251
2004/4/12	-0.2525
2004/4/13	-0.4556
2004/4/14	-1.0483
2004/4/15	-1.0653
2004/4/16	0.8805
2004/4/19	-1.0612
2004/4/20	-0.3856
2004/4/21	-1.0689
2004/4/22	0.3759
2004/4/23	-1.3442
2004/4/26	-0.0001
2004/4/27	-1.4454
2004/4/28	-0.3139
2004/4/29	-1.7024
2004/4/30	1.0219
2004/5/10	-2.2169
2004/5/11	0.5028
2004/5/12	2.2773
2004/5/13	-0.3865
2004/5/14	-2.1834
2004/5/17	-1.4545
2004/5/18	1.0054
2004/5/19	0.1829
2004/5/20	-0.5921
2004/5/21	0.5984
2004/5/24	-0.5122
2004/5/25	-2.0836
2004/5/26	0.421
2004/5/27	2.1478
2004/5/28	-0.543
2004/5/31	0.4639
2004/6/1	1.5266
2004/6/2	-0.7971
2004/6/3	-1.5022
2004/6/4	-0.0934
2004/6/7	-1.6174
2004/6/8	-1.5378
2004/6/9	-1.7233
2004/6/10	0.0186
2004/6/11	0.2539
2004/6/14	-2.2646
2004/6/15	1.7405
2004/6/16	0.7951
2004/6/17	-2.0276
2004/6/18	-1.2591
2004/6/21	0.432
2004/6/22	1.201
2004/6/23	-0.6862
2004/6/24	-0.9006
2004/6/25	-1.8659
2004/6/28	-1.1371
2004/6/29	1.6971
2004/6/30	-0.6763
2004/7/1	2.9951
2004/7/2	0.0085
2004/7/5	0.2359
2004/7/6	0.4092
2004/7/7	-0.8344
2004/7/8	0.0963
2004/7/9	-0.6341
2004/7/12	-2.342
2004/7/13	0.1656
2004/7/14	0.3068
2004/7/15	1.2672
2004/7/16	2.433
2004/7/19	0.0966
2004/7/20	-0.6584
2004/7/21	0.0066
2004/7/22	-2.8037
2004/7/23	-0.003
2004/7/26	-1.4016
2004/7/27	-0.2552
2004/7/28	0.3383
2004/7/29	1.3336
2004/7/30	-1.5014
2004/8/2	-0.9367
2004/8/3	-0.5068
2004/8/4	2.7994
2004/8/5	-1.1012
2004/8/6	0.1024
2004/8/9	0.3874
2004/8/10	0.3525
2004/8/11	-1.1283
2004/8/12	-1.2107
2004/8/13	0.0186
2004/8/16	-1.0186
2004/8/17	0.42
2004/8/18	-0.1459
2004/8/19	-1.308
2004/8/20	0.0961
2004/8/23	-1.2167
2004/8/24	1.4496
2004/8/25	-0.3601
2004/8/26	-0.4002
2004/8/27	-1.0348
2004/8/30	-0.0914
2004/8/31	1.7171
2004/9/1	-1.535
2004/9/2	0.4892
2004/9/3	-0.0611
2004/9/6	-0.4258
2004/9/7	0.2141
2004/9/8	-1.1297
2004/9/9	-1.9114
2004/9/10	0.216
2004/9/13	-2.0795
2004/9/14	3.1771
2004/9/15	4.2195
2004/9/16	1.1788
2004/9/17	3.1725
2004/9/20	3.4296
2004/9/21	-1.0018
2004/9/22	-1.9615
2004/9/23	3.1427
2004/9/24	-1.9946
2004/9/27	-0.5688
2004/9/28	0.5738
2004/9/29	-1.0853
2004/9/30	-1.6415
2004/10/8	1.8779
2004/10/11	-0.687
2004/10/12	-2.032
2004/10/13	0.1648
2004/10/14	-3.8784
2004/10/15	-0.1816
2004/10/18	0.3665
2004/10/19	0.1665
2004/10/20	-0.5259
2004/10/21	-1.506
2004/10/22	1.4353
2004/10/25	-1.3694
2004/10/26	1.0397
2004/10/27	1.3599
2004/10/28	-0.0791
2004/10/29	-1.5801
2004/11/1	-1.1545
2004/11/2	-0.2883
2004/11/3	1.9378
2004/11/4	-1.6562
2004/11/5	0.027
2004/11/8	-0.0689
2004/11/9	0.2454
2004/11/10	3.5916
2004/11/11	-0.5402
2004/11/12	0.3821
2004/11/15	1.3185
2004/11/16	0.025
2004/11/17	-1.0399
2004/11/18	0.862
2004/11/19	0.887
2004/11/22	0.2217
2004/11/23	-0.8515
2004/11/24	-0.8838
2004/11/25	-0.0583
2004/11/26	-0.1182
2004/11/29	-1.422
2004/11/30	0.2495
2004/12/1	-0.4346
2004/12/2	-0.1389
2004/12/3	0.3081
2004/12/6	0.183
2004/12/7	-1.1863
2004/12/8	0.2029
2004/12/9	0.9327
2004/12/10	-1.5755
2004/12/13	-0.6088
2004/12/14	-0.1635
2004/12/15	0.42
2004/12/16	-0.6113
2004/12/17	-1.1132
2004/12/20	-1.1648
2004/12/21	-0.0227
2004/12/22	2.5408
2004/12/23	-1.9005
2004/12/24	0.1806
2004/12/27	-0.3707
2004/12/28	-0.1038
2004/12/29	-0.362
2004/12/30	-0.0474
2004/12/31	-0.5663
2005/1/4	-1.873
2005/1/5	0.7373
2005/1/6	-0.999
2005/1/7	0.4289
2005/1/10	0.615
2005/1/11	0.4041
2005/1/12	-0.0429
2005/1/13	-0.0485
2005/1/14	-0.8512
2005/1/17	-2.3256
2005/1/18	0.7235
2005/1/19	-0.5995
2005/1/20	-1.1258
2005/1/21	2.4977
2005/1/24	1.7255
2005/1/25	-0.1229
2005/1/26	-0.9788
2005/1/27	-1.2937
2005/1/28	-0.9967
2005/1/31	-1.8003
2005/2/1	-0.2427
2005/2/2	5.3467
2005/2/3	-0.8138
2005/2/4	2.149
2005/2/16	0.7782
2005/2/17	-0.2147
2005/2/18	-1.3451
2005/2/21	2.0263
2005/2/22	1.9305
2005/2/23	0.0151
2005/2/24	0.0362
2005/2/25	0.1905
2005/2/28	-0.4908
2005/3/1	-0.1984
2005/3/2	-1.2246
2005/3/3	0.5351
2005/3/4	-0.5118
2005/3/7	0.4679
2005/3/8	1.8962
2005/3/9	-0.1123
2005/3/10	-2.3206
2005/3/11	0.2883
2005/3/14	0.2759
2005/3/15	-1.883
2005/3/16	-1.068
2005/3/17	-0.9648
2005/3/18	-1.2925
2005/3/21	0.2968
2005/3/22	-1.9596
2005/3/23	-0.4369
2005/3/24	0.5445
2005/3/25	-0.2117
2005/3/28	-0.4579
2005/3/29	-0.4245
2005/3/30	-1.8781
2005/3/31	0.7387
2005/4/1	3.5835
2005/4/4	-1.6835
2005/4/5	-0.9329
2005/4/6	1.9403
2005/4/7	0.8741
2005/4/8	1.8796
2005/4/11	-0.6046
2005/4/12	-1.7294
2005/4/13	2.3527
2005/4/14	-1.1113
2005/4/15	-1.4072
2005/4/18	-1.5799
2005/4/19	0.1809
[truncated: 4,547 more rows]
