# Supplementary material for: Can systematic skewness factors predict future interest rates: Evidence from China
Source: PLoS One. 2026 Feb 5;21(2):e0334345. doi: 10.1371/journal.pone.0334345 (PMC12875505; doi:10.1371/journal.pone.0334345)
Supplement: S2 File — Data2.zip contains data including trading date, total owner’s equity, total asset growth rate, risk-free rate, return on equity and monthly stock data. (ZIP) [file pone.0334345.s002.zip]

Archive with 78 entries (69 files):
- Monthly stock data/
- Monthly stock data/Monthly market capitalization/
- Monthly stock data/Monthly market capitalization/Monthly market capitalization:daily.CSV
- Monthly stock data/Monthly market capitalization/Monthly market capitalization:energy.CSV
- Monthly stock data/Monthly market capitalization/Monthly market capitalization:estate.CSV
- Monthly stock data/Monthly market capitalization/Monthly market capitalization:finance.CSV
- Monthly stock data/Monthly market capitalization/Monthly market capitalization:industry.CSV
- Monthly stock data/Monthly market capitalization/Monthly market capitalization:it.CSV
- Monthly stock data/Monthly market capitalization/Monthly market capitalization:material.CSV
- Monthly stock data/Monthly market capitalization/Monthly market capitalization:medical.CSV
- Monthly stock data/Monthly market capitalization/Monthly market capitalization:opt.CSV
- Monthly stock data/Monthly market capitalization/Monthly market capitalization:pub.CSV
- Monthly stock data/Monthly market capitalization/Monthly market capitalization:tele.CSV
- Monthly stock data/Monthly price change/
- Monthly stock data/Monthly price change/Monthly price change:daily.CSV
- Monthly stock data/Monthly price change/Monthly price change:energy.CSV
- Monthly stock data/Monthly price change/Monthly price change:estate.CSV
- Monthly stock data/Monthly price change/Monthly price change:finance.CSV
- Monthly stock data/Monthly price change/Monthly price change:industry.CSV
- Monthly stock data/Monthly price change/Monthly price change:it.CSV
- Monthly stock data/Monthly price change/Monthly price change:material.CSV
- Monthly stock data/Monthly price change/Monthly price change:medical.CSV
- Monthly stock data/Monthly price change/Monthly price change:opt.CSV
- Monthly stock data/Monthly price change/Monthly price change:pub.CSV
- Monthly stock data/Monthly price change/Monthly price change:tele.CSV
- Monthly stock data/Monthly trading volume/
- Monthly stock data/Monthly trading volume/Monthly trading volume:daily.CSV
- Monthly stock data/Monthly trading volume/Monthly trading volume:energy.CSV
- Monthly stock data/Monthly trading volume/Monthly trading volume:estate.CSV
- Monthly stock data/Monthly trading volume/Monthly trading volume:finance.CSV
- Monthly stock data/Monthly trading volume/Monthly trading volume:industry.CSV
- Monthly stock data/Monthly trading volume/Monthly trading volume:it.CSV
- Monthly stock data/Monthly trading volume/Monthly trading volume:material.CSV
- Monthly stock data/Monthly trading volume/Monthly trading volume:medical.CSV
- Monthly stock data/Monthly trading volume/Monthly trading volume:opt.CSV
- Monthly stock data/Monthly trading volume/Monthly trading volume:pub.CSV
- Monthly stock data/Monthly trading volume/Monthly trading volume:tele.CSV
- Return on equity/
- Return on equity/Return on equity:daily.xlsx
- Return on equity/Return on equity:energy.xlsx
- Return on equity/Return on equity:estate.xlsx
- Return on equity/Return on equity:finance.xlsx
- Return on equity/Return on equity:industry.xlsx
- Return on equity/Return on equity:it.xlsx
- Return on equity/Return on equity:material.xlsx
- Return on equity/Return on equity:medical.xlsx
- Return on equity/Return on equity:opt.xlsx
- Return on equity/Return on equity:pub.xlsx
- Return on equity/Return on equity:tele.xlsx
- Risk-free rate/
- Risk-free rate/Risk-free rate.xlsx
- Total asset growth rate/
- Total asset growth rate/Total asset growth rate:daily.xlsx
- Total asset growth rate/Total asset growth rate:energy.xlsx
- Total asset growth rate/Total asset growth rate:estate.xlsx
- Total asset growth rate/Total asset growth rate:finance.xlsx
- Total asset growth rate/Total asset growth rate:industry.xlsx
- Total asset growth rate/Total asset growth rate:it.xlsx
- Total asset growth rate/Total asset growth rate:material.xlsx
- Total asset growth rate/Total asset growth rate:medical.xlsx
- Total asset growth rate/Total asset growth rate:opt.xlsx
- Total asset growth rate/Total asset growth rate:pub.xlsx
- Total asset growth rate/Total asset growth rate:tele.xlsx
- Total owner's equity/
- Total owner's equity/Total owner's equity:daily.xlsx
- Total owner's equity/Total owner's equity:energy.xlsx
- Total owner's equity/Total owner's equity:estate.xlsx
- Total owner's equity/Total owner's equity:finance.xlsx
- Total owner's equity/Total owner's equity:industry.xlsx
- Total owner's equity/Total owner's equity:it.xlsx
- Total owner's equity/Total owner's equity:material.xlsx
- Total owner's equity/Total owner's equity:medical.xlsx
- Total owner's equity/Total owner's equity:opt.xlsx
- Total owner's equity/Total owner's equity:pub.xlsx
- Total owner's equity/Total owner's equity:tele.xlsx
- Trading date/
- Trading date/Daily trading date.CSV
- Trading date/Monthly trading date.CSV
