# Supplementary material for: Can systematic skewness factors predict future interest rates: Evidence from China
Source: PLoS One. 2026 Feb 5;21(2):e0334345. doi: 10.1371/journal.pone.0334345 (PMC12875505; doi:10.1371/journal.pone.0334345)
Supplement: S2 File — Data2.zip contains data including trading date, total owner’s equity, total asset growth rate, risk-free rate, return on equity and monthly stock data. (ZIP) [file pone.0334345.s002.zip › Monthly stock data/Monthly market capitalization/Monthly market capitalization:daily.CSV]

	000048.SZ	000061.SZ	000505.SZ	000523.SZ	000529.SZ	000568.SZ	000596.SZ	000639.SZ	000702.SZ	000713.SZ	000716.SZ	000729.SZ	000735.SZ	000759.SZ	000798.SZ	000799.SZ	000848.SZ	000858.SZ	000860.SZ	000869.SZ	000876.SZ	000895.SZ	000911.SZ	000929.SZ	000972.SZ	000995.SZ	000998.SZ	001201.SZ	001206.SZ	001215.SZ	001219.SZ	001222.SZ	001313.SZ	001318.SZ	001328.SZ	001338.SZ	001366.SZ	002041.SZ	002053.SZ	002069.SZ	002094.SZ	002100.SZ	002124.SZ	002216.SZ	002234.SZ	002286.SZ	002299.SZ	002304.SZ	002311.SZ
	¾©»ùÖÇÅ©	Å©²úÆ·	¾©Á¸¿Ø¹É	ºìÃÞ¹É·Ý	¹ãºë¿Ø¹É	ãòÖÝÀÏ½Ñ	¹Å¾®¹±¾Æ	Î÷ÍõÊ³Æ·	Õýºç¿Æ¼¼	·áÀÖÖÖÒµ	ºÚÖ¥Âé	Ñà¾©Æ¡¾Æ	ÂÞÅ£É½	ÖÐ°Ù¼¯ÍÅ	ÖÐË®ÓæÒµ	¾Æ¹í¾Æ	³ÐµÂÂ¶Â¶	ÎåÁ¸Òº	Ë³öÎÅ©Òµ	ÕÅÔ£A	ÐÂÏ£Íû	Ë«»ã·¢Õ¹	¹ãÅ©ÌÇÒµ	À¼ÖÝ»ÆºÓ	ÖÐ»ù½¡¿µ	»ÊÌ¨¾ÆÒµ	Â¡Æ½¸ß¿Æ	¶«Èð¹É·Ý	ÒÀÒÀ¹É·Ý	Ç§Î¶Ñë³ø	ÇàµºÊ³Æ·	Ô´·É³èÎï	ÔÁº£ËÇÁÏ	Ñô¹âÈéÒµ	µÇ¿µ¿ÚÇ»	ÓÀË³Ì©	²¥¶÷¼¯ÍÅ	µÇº£ÖÖÒµ	ÔÆÄÏÄÜÍ¶	â¯×Óµº	Çàµº½ðÍõ	Ìì¿µÉúÎï	Ìì°îÊ³Æ·	ÈýÈ«Ê³Æ·	ÃñºÍ¹É·Ý	±£Áä±¦	Ê¥Å©·¢Õ¹	ÑóºÓ¹É·Ý	º£´ó¼¯ÍÅ
	×ÜÊÐÖµ(Ôª)	×ÜÊÐÖµ(Ôª)	×ÜÊÐÖµ(Ôª)	×ÜÊÐÖµ(Ôª)	×ÜÊÐÖµ(Ôª)	×ÜÊÐÖµ(Ôª)	×ÜÊÐÖµ(Ôª)	×ÜÊÐÖµ(Ôª)	×ÜÊÐÖµ(Ôª)	×ÜÊÐÖµ(Ôª)	×ÜÊÐÖµ(Ôª)	×ÜÊÐÖµ(Ôª)	×ÜÊÐÖµ(Ôª)	×ÜÊÐÖµ(Ôª)	×ÜÊÐÖµ(Ôª)	×ÜÊÐÖµ(Ôª)	×ÜÊÐÖµ(Ôª)	×ÜÊÐÖµ(Ôª)	×ÜÊÐÖµ(Ôª)	×ÜÊÐÖµ(Ôª)	×ÜÊÐÖµ(Ôª)	×ÜÊÐÖµ(Ôª)	×ÜÊÐÖµ(Ôª)	×ÜÊÐÖµ(Ôª)	×ÜÊÐÖµ(Ôª)	×ÜÊÐÖµ(Ôª)	×ÜÊÐÖµ(Ôª)	×ÜÊÐÖµ(Ôª)	×ÜÊÐÖµ(Ôª)	×ÜÊÐÖµ(Ôª)	×ÜÊÐÖµ(Ôª)	×ÜÊÐÖµ(Ôª)	×ÜÊÐÖµ(Ôª)	×ÜÊÐÖµ(Ôª)	×ÜÊÐÖµ(Ôª)	×ÜÊÐÖµ(Ôª)	×ÜÊÐÖµ(Ôª)	×ÜÊÐÖµ(Ôª)	×ÜÊÐÖµ(Ôª)	×ÜÊÐÖµ(Ôª)	×ÜÊÐÖµ(Ôª)	×ÜÊÐÖµ(Ôª)	×ÜÊÐÖµ(Ôª)	×ÜÊÐÖµ(Ôª)	×ÜÊÐÖµ(Ôª)	×ÜÊÐÖµ(Ôª)	×ÜÊÐÖµ(Ôª)	×ÜÊÐÖµ(Ôª)	×ÜÊÐÖµ(Ôª)
1997/1/31	1626854400	1059212000	3379974660	1465758986	4177003268	4057513200	5863250000	615988950.5
1997/2/28	1616256000	1027283600	3357315612	1515799122	3995245326	4933393920	5757500000	616549450
1997/3/31	1914336000	1089620000	3587682600	1761829791	4543948547	5914651392	6462500000	777973306	2603600000
1997/4/30	1799078400	1518372800	2700203220	1707619644	5030922656	8679520512	6133500000	840749250	2629636000	2312280000	2018291489
1997/5/30	1695744000	1505196000	2862593064	1434483901	4801153182	9299718605	6110000000	793106792.5	2210456400	1944000000	1514959573			1019705600
1997/6/27	1869292800	1795288320	2843710524	1278108476	4430778508	9429830093	5640000000	822813266	2049033200	1735560000	1379943517		1769000000	844950400
1997/7/31	1612471370	1463461020	2636002584	1194916741	3823775570	8128715213	6236900000	906327691.5	2029506200	1599480000	1275901728	4516042700	1655900000	769283200		5481550000
1997/8/29	1452010804	1191157380	2915464176	1341701139	3741470087	6538102272	6100600000	722483855.5	1964416200	1439640000	968541647.8	4460327300	1629800000	795406400		4774850000
1997/9/30	1260087383	1003692060	2224363212	1123818048	3069308641	5532991027	5569500000	697821877.5	1933173000	1355400000	1147239369	3986746400	1537000000	726945600		4730450000
1997/10/31	1494485660	1361518200	2401859088	1227025828	3288789930	7130109542	6352050000	711273865.5	2144064600	1661040000	1268753819	4627473500	1774800000	856660800		6254850000
1997/11/28	1625056512	1750132440	2148833052	1100882986	3021297110	6801578035	6535350000	672599400	2133650200	1515240000	1072186326	4500566200	1731300000	877379200		5892250000	1769460000
1997/12/31	1702140510	2078538840	1929795588	1105469998	3052161666	8197023744	7435400000	660828910.5	2619221600	1713960000	1057890508	5135102700	1750150000	1227790400		6919000000	1865325000
1998/1/23	1727310794	2343316500	1971337176	1089415455	3083026222	10214971576	7400150000	633924934.5	2443478600	1748520000	1174639686	5466299800	1880650000	1319672000		6808000000	1883805000
1998/2/27	1824845648	2196217800	2001549240	1100882986	3069308641	9605683875	6497750000	592391921.6	2349749000	1637280000	1131752233	5392012600	1668950000	1337688000	3134880000	5918150000	1786785000
1998/3/31	1592020514	2454837840	2152609560	1139872591	3124178963	9974265324	5980750000	648497921.5	2323713000	1566000000	1143665414	5556063500	1525400000	1396240000	2993760000	6114250000	1836450000				2530161400
1998/4/30	2362860486	3012444488	2111067972	1295831014	3357377832	9949818581	6110000000	749780181.2	2577564000	1778760000	1411711996	6736920450	1774800000	1514560080	3205440000	6345500000	1965810000	17168000000			2591770200
1998/5/29	2944923322	2793780564	2564248932	1394451782	3227060817	9304424943	5792750000	808800778.5	2693424200	1820880000	1622575307	6959782050	1844400000	2000586720	3384360000	6374175000	2582580000	19200000000			2535762200
1998/6/30	3475072445	2848878516	2636002584	1151340122	2928703441	8287441029	5346250000	826288362.9	2334127400	1726920000	1476043175	6402628050	1764650000	2080848000	3359160000	7034625000	2760450000	16224000000			2637976800
1998/7/31	3764530720	2568871520	2560472424	1190329728	2993861948	8380338598	5604750000	730106648.7	2180515000	1588680000	1498678220	7289431500	1769000000	2293391760	2920680000	6332550000	2987985000	14915200000			2355136400
1998/8/31	3302026737	2359508491	1910913048	1032077799	2424582357	5793874702	3837550000	714076363	2038618800	1414800000	1221101094	6514058850	1486250000	2226507360	2409120000	5214225000	2655345000	12489600000			1831461600
1998/9/30	3377537592	2328682033	2054420352	1144459604	2506887840	5818321431	4234700000	791313194.1	2349749000	1521720000	1349763453	7038651150	1654450000	2508908160	2638440000	5480625000	2714250000	13142400000			2012087400
1998/10/30	4035111282	2283726781	1918466064	1217851803	2373141430	6199690398	4070200000	837218103.2	2356258000	1555200000	1337850271	6650694000	1795100000	2436078480	2666160000	5250300000	2755830000	12512000000			2044292000
1998/11/30	4643917546	2382628335	2288563848	1114644023	3156266341	6072567409	4164200000	768725064.3	2347145400	1555200000	1446260222	6805876860	1767550000	2274069600	2847600000	5674875000	2760450000	13942400000	4026400000		2125503600
1998/12/31	5147952499	2247762580	2182821624	1011436243	2969903881	5583632835	3849300000	765810466.9	2119330400	1365120000	1243736138	6151891950	1695050000	1955997120	2507400000	5228100000	2434740000	13056000000	3662400000		1993884800	1909920000
1999/1/29	6136200806	2150145462	2148833052	1167394666	3144370865	5407616388	3771750000	869278674.6	2177911400	1386720000	1203231321	6262736850	1901808000	2106115440	2358720000	5183700000	2573340000	13072000000	3704400000		1933676200	2437570000
1999/2/9	6824293466	2016564143	2277234324	1034371305	3199883087	4659546490	3520300000	841589999.3	2119330400	1319760000	1112691143	5930202150	2058606000	2098683840	2207520000	4656450000	2485560000	12547200000	3158400000		1841263000	2050050000
1999/3/31	7152765683	1863716288	2651108616	1130698566	2843018802	4649767799	3875150000	767267765.6	2004772000	1356480000	1204422640	5957913375	2367144000	2544579840	2293200000	4822950000	2344650000	11840000000	3318000000		2107301000	2197100000
1999/4/30	8279765185	1723712790	2375423532	1227025828	2367199756	4160833225	3311150000	644126025.4	1756128200	1391040000	1098395325	5525618265	2345226000	1930729680	2199960000	3954375000	2150610000	10963200000	2903600000		1806258000	2077730000
1999/5/31	9576664109	1952342355	2447177184	1662792010	2379095232	5031136766	3635450000	631010337.1	1800389400	1421280000	1489147675	6883468290	2336796000	1799933520	2184840000	4489950000	2164470000	11660800000	2982000000		1817459600	2314740000	1525440000
1999/6/30	12603705485	2538045062	3100513068	1876088088	3203848246	6805969270	4523750000	694402830.6	2090690800	1680480000	1717880758	9283260375	2886263400	1918839120	2759400000	6016200000	3203970000	15379200000	3494400000		2166109400	4062040000	1854720000	1650742000
1999/7/30	12413984463	2335104212	2832381000	1626095910	2672516977	5564075452	4183000000	690759583.8	1860272200	1589760000	1741458569	8862049755	2556650400	1626034080	3122280000	4922850000	3220140000	15552000000	3276000000		2093299000	3733340000	1758400000	1725374000
1999/8/31	12702813481	2225927172	3413963232	1669672528	2656656342	5309829474	3861050000	759981272.1	1898024400	1516320000	2232357914	9139162005	2370347400	1634952000	2696400000	4848800000	3146220000	15180800000	3038000000		1942077400	3371251000	1877120000	1640922000
1999/9/30	12609368799	2174549742	3066524496	1623802404	2656656342	5241378633	3854000000	699503376	1862875800	1798750000	2047242239	9233380170	2378946000	1656558670	2625840000	4718488500	2938320000	15067200000	2968000000		1937876800	3337516000	1892800000	1687076000
1999/10/29	10989660972	2071794881	3157160688	1481605018	2525806105	4938239197	3626050000	688573635.8	1795182200	1797500000	1900520927	8402043420	2404741800	1637235080	2930760000	4394225000	2859780000	13569600000	2875600000		1953279000	3047395000	1776320000	1786258000
1999/11/30	12043037391	2138585540	2919240684	1412799832	2648726025	4820894900	3630750000	722091505.9	1753524600	1831250000	1971824742	8097219945	2453467200	1412378760	2746800000	4397255500	2785860000	13660800000	2926000000		2112901800	3261050000	1729280000	1654670000
1999/12/30	10893384633	2060234959	2518930836	1497659562	2422711978	4400411166	3459200000	685659038.4	1641569800	1647500000	1738716115	8113846680	2267164200	1240223140	2464560000	4072992000	2723490000	14064000000	2534000000		2227718200	3173339000	1568000000	1546650000
2000/1/28	14101652059	2761536884	2945676240	1428854375	2478224200	4551980884	3713000000	1006264752	1763939000	2023750000	1889551109	8568310770	2063664000	1482646360	2527560000	4333615000	2899050000	15984000000	3099600000		2968424000	3519685000	1574720000	1466126000
2000/2/29	21345030768	3342101848	3463057836	1532062155	2648726025	4644878453	3849300000	1153451921	1861574000	2247500000	2295434366	7908783615	2181178200	1489673120	2746800000	4242700000	2882880000	15720000000	3362800000		3193856200	3776071000	1709120000	1551560000
2000/3/31	18966438854	3038975008	3814273080	1827924457	2961973564	5285382745	4309900000	1436896518	2227379800	3136250000	1988279469	7853361165	2946453600	1723312890	3046680000	4760915500	3039960000	14472000000	3362800000		3261065800	3989726000	2092160000	1661544000
2000/4/28	19368534154	2902824818	4173041340	1765999789	2692342771	5094698261	4305200000	1192070337	2670833514	3231250000	1841558156	7714805040	3210144000	1739123100	3119760000	4739702000	3261365000	14980800000	3486000000		2989427000	4093180000	2072000000	1617354000
2000/5/31	18498988885	2827043108	4055969592	1706368628	2874740072	4962685926	4253500000	1189155739	2828045772	3078000000	1746943478	7470946260	3984018000	1624938250	3172680000	4515445000	3427285000	14505600000	3430000000		3091641600	4792619000	2083200000	1677256000
2000/6/30	17506436461	2991707749	4105064196	1818750432	2811297532	5373390968	4718800000	1205186025	3065287390	2868750000	1881323746	9277200550	4373821200	1802363940	3313800000	4742732500	3621722500	15681600000	3726800000		2963383280	4534658700	2623040000	1637976000
2000/7/31	16873391214	2997873041	4055969592	2165069872	3009555468	5593411527	5193500000	1213929817	3714166781	3084750000	1888179882	9003556505	5141962800	1941142450	3651480000	4985172500	3730607500	16084800000	3836000000		2994327700	4379702600	2627520000	1615586400
2000/8/31	15982438644	2994790395	4282560072	2353137382	2993694834	5309829474	5527200000	1185512492	3813148383	3199500000	1919718108	8776632175	5445780000	1791823800	3190320000	4409377500	3261365000	16060800000	3640000000		3041654460	4730546600	2457280000	1667436000		2185400000
2000/9/29	15423639444	3131488472	4191923880	2564139954	2973869040	4899124431	5630600000	1136692986	4245210931	3636000000	1800421340	8202647105	5866538160	1672368880	3046680000	4100266500	2978782500	14822400000	3385200000		3045294980	4674996300	2318400000	1645046400	2140441992	2105600000
2000/10/31	14212256564	3063091145	4788612144	2612303585	3140405706	5422284426	5642350000	1224859557	4631710520	4146750000	1789451522	8215995595	5457244800	1802363940	3175200000	4179059500	3041002500	15273600000	3572800000	6780800000	3149049800	4698385900	2493120000	1762886400	2415784064	2261000000
2000/11/30	14380287093	3436503583	4962331512	2708630846	3275221103	5886772271	6540050000	1253276882	4381899810	4268250000	1988279469	8609776050	4360923300	2146675180	3364200000	4442713000	3484320000	18811200000	4286800000	6466200000	3474876340	4818257600	2580480000	1754637600	2666208302	2258200000
2000/12/29	7752850433	3338529033	4799941668	2541204892	3088858643	6057899372	6744500000	1372046726	4636423930	4000500000	2040386103	8556382090	4190384400	2021950190	3583440000	4642726000	3432470000	18979200000	4191600000	6432400000	3480337120	4873807900	2864960000	1827698400	2578995881	2392600000	5461050000
2001/1/19	5146423397	3344074762	4709305476	2495334767	3132475389	6155686287	6138200000	1299910440	5246024907	3840750000	1977309651	8756609440	4253727420	2215186090	3543120000	4524536500	3398767500	17707200000	4221602000	6396000000	3332896060	4838723500	2856000000	1773492000	2369686070	2367400000	4616850000
2001/2/28	5287100119	3125942743	3738742920	2181124415	2906461342	5920997691	5804500000	1224859557	5118762847	3573000000	1727746297	8816677645	3985737720	2232752990	3502800000	4276035500	3053965000	17201880000	4182062500	5470400000	3182026400	4774402100	2701440000	1695717600	2142933776	2277800000	4421550000
2001/3/30	5451222960	3253494517	4305219120	2435703606	3112649595	6248583856	6152300000	1310111531	5076342139	4043250000	1877210064	9203783855	4195256940	2311804040	3671640000	4494231500	3240625000	19374480000	4379760000	5748600000	3490527740	4970290000	2914240000	1802952000	2688634353	2308600000	4310250000
2001/4/30	5279284745	3092668367	4327878168	2433410099	2946112929	5969891149	5741050000	1331242362	5542969690	4009500000	1973195970	8816677645	4092933600	2139648420	3417120000	4294218500	3206922500	19164888000	4175979500	5870800000	3288740700	4631140800	2934400000	1731069600	2440701899	2312800000	4371150000
2001/5/31	4579808824	3037211074	4524256584	2665054228	3148336024	5896550962	5452000000	1589184232	5438331996	3865500000	2104833783	8669844255	4000355340	2185322360	3875760000	4236639000	3292475000	19757880000	4191187000	5946200000	3426499160	4575590500	3122560000	1904294400	2562799289	2440200000	4399500000
2001/6/29	4415685982	3087122638	4663987380	2676521759	3287116579	5798764048	5517800000	1643832934	4821818021	3885750000	2074666784	8549707845	4068570900	2234509680	3963960000	4330584500	3442840000	20059488000	4358469500	6182800000	3478886180	4388473700	3046400000	1943181600	2674929544	2604000000	4152750000
2001/7/31	3270733776	2510366792	4267454040	2291212714	2942147770	4908903123	4340450000	1392448908	4835958250	3532500000	1862126565	8149253145	3435140700	1760203380	3167640000	3624478000	2973597500	19425600000	3418646000	5288400000	3143221200	4078561500	2593920000	1646224800	2190277661	2185400000	3370500000
2001/8/31	4036640371	2567672661	3987992448	1995350411	2795436898	4625321070	4194750000	1457298700	5554281873	3552750000	1851156747	7535222605	3293837040	1633721700	3024000000	3479014000	2924340000	19364256000	3464268500	5358600000	3117997820	4128264400	2640960000	1613229600	2114278266	2219000000	3267600000
2001/9/28	3520825726	2416089394	3693424824	1775173814	2652691184	4405300512	3858700000	1374232674	5494892912	3510000000	1745572251	7294949785	2947886700	1558184030	2807280000	3375977000	2613240000	15790456800	3096247000	5220800000	3026805600	3718946400	2289280000	1390512000	1867591703	2020200000	3273900000
2001/10/31	3403595124	2262657550	3198702276	1701781615	2628900231	4390632475	3548500000	1310840181	5789009671	2990250000	1611191984	6794381410	2801710500	1473862910	2595600000	3027469500	2369545000	15607958400	2843802500	4719000000	2945314680	3479203000	2427264000	1414080000	1831460843	1933400000	2836050000
2001/11/30	3169133922	2404997935	3391304184	1958654312	2636830549	4522644810	3851650000	1260563376	4522045170	2994750000	1774368023	7061351210	2962504320	1605614660	2789640000	3275970500	2566575000	15642720000	3071915000	4778800000	3001582220	3654625000	2619904000	1402296000	1861362245	1971200000	2860200000
2001/12/31	2379781206	2432726582	2938123224	1722423171	2466328724	4243952102	3595500000	1261292025	4389127020	2763000000	1803163794	7048002720	2723749860	1697288985	2482200000	3112323500	2460282500	18380196000	2913757000	4797000000	3026805600	3987926800	2427264000	1257352800	1744248422	1867600000	2755200000
2002/1/31	1586520804	2271900432	2077079400	1442615412	2117394756	3647451922	3174850000	1277322311	4080870032	2729250000	1820989748	6200373605	2519103180	1699384404	2033640000	2645626500	2530280000	17606750400	2448407500	4472000000	2638753600	3733564900	2184056000	973358400	1401628196	1533000000	2398200000
2002/2/28	2024181716	2318114843	2364094008	1440321906	2137220550	3755017528	3290000000	1266392570	4222272320	2630250000	1851156747	6453994915	3094828580	1649094360	2167200000	2730480500	2882860000	17389490400	2573109000	4615000000	2650395160	3736488600	2184056000	1015780800	1492578293	1568000000	2383500000
2002/3/29	2391504267	2349540643	2632226076	1704075121	2283931423	3813689677	3433350000	1310840181	4267521052	3372750000	1959483697	6754335940	3541141620	1705670659	2474640000	3006256000	3033225000	17519846400	2740391500	4758000000	2826958820	3818352200	2395960000	1189005600	1574807147	1649200000	2447550000
2002/4/30	2579073229	2972510899	2756850840	1885262113	2696307930	4038599581	3654250000	1458755999	4349534379	2702250000	1997878060	6927866310	3593994480	1781105725	2751840000	3091110000	3041002500	16934982480	3023251000	4908800000	3009343260	4235116900	2497096000	1401117600	1610938007	1776600000	2457000000
2002/5/31	2278181352	2769167492	2934346716	1761412777	2743889834	4395521820	3238300000	1537450129	4499420804	2499750000	1875838837	6086911440	3094828580	1573659294	2273040000	2727450000	2411025000	15816528000	2643063500	4755400000	2914270520	3879052100	2169608000	1244390400	1698150428	1638000000	2194500000
2002/6/28	2606427036	3286768893	3459281328	1979295868	2700273088	4635099762	3503850000	1514133349	3970576247	2277000000	1996506826	6874472350	3635102260	1751769866	2898000000	3072927000	2716940000	17714511360	2971545500	4966000000	2958896500	4416573000	2395960000	1493032800	1771658040	1720600000	2383500000
2002/7/31	2602519349	3068636874	3096736560	1876088088	2569422851	4522644810	3466250000	1446368960	3860282462	2013750000	2090984381	6660896510	3517651460	1751769866	2615760000	2963829000	2452505000	16381404000	2831636500	4724200000	2951620525	4207727300	2304456000	1331592000	1694412753	1625400000	2220750000
2002/8/30	2606427036	2931842218	3040088940	1853153026	2509945470	4253730794	3832850000	1415765687	3817861776	2081250000	2131984074	6640873775	3464798600	1797869073	2618280000	2921402000	2462875000	15421114800	2913757000	4747600000	3237808875	4170066600	2383920000	1338662400	1710609345	1674400000	2356200000
2002/9/27	2258642918	2839413396	2779509888	1694901097	2244279836	4004374161	3633100000	1399006752	3908359240	1845000000	2049984687	6240419075	3200534300	1634426430	2545200000	2718358500	2374730000	14551205760	2804263000	4547400000	2954045850	4033118600	2287600000	1304488800	1561102338	1549800000	2339400000
2002/10/31	2301627472	2865293467	2692650204	1545823192	2204628248	3887029863	3456850000	1356745090	3863110508	1728000000	1709508969	5726502210	3094828580	1533846342	2257920000	2481979500	2242512500	13059933120	2597441000	4160000000	2696961400	3827696600	2159976000	1105339200	1448972082	1404200000	2138850000
2002/11/29	1836612754	2772864645	2382976548	1401332300	1970683884	3975613458	3127850000	1279508259	3789581318	1449000000	1668509276	6293813035	2754221260	1336877003	2036160000	2227417500	2032520000	12845280240	2320664500	3894800000	2459279550	3632545700	1998640000	1072344000	1308186317	1310400000	1871100000
2002/12/31	1852243501	2791350409	2111067972	1275189458	1812077535	4164928384	2871700000	1264206622	3902703149	1374750000	1459945616	5706479475	2613280300	1240487752	1902600000	2063770500	1861415000	13093825680	2159465000	3762200000	2503420465	3553800600	1856568000	1085306400	1262088322	1216600000	1749300000
2003/1/29	2145320004	2761773186	2481165756	1449495931	1966718725	4086047165	3083200000	1307925583	4264693006	1581750000	1506293096	6026843235	2854054440	1389262466	2104200000	2357729000	2009187500	13850759520	2408868000	3712800000	2758807188	3844815100	2085328000	1138334400	1404119980	1332800000	1838550000
2003/2/28	2114058510	2883779231	2492495280	1460963462	1994474836	4070270921	3120800000	1271493116	4208132091	1561500000	1557988362	5933403805	2859926980	1374594536	2131920000	2260753000	2055852500	13342371120	2436241500	3764800000	2720972118	3899594300	2070880000	1190184000	1414087114	1352400000	1895250000
2003/3/31	2043720149	2677031437	2284787340	1401332300	1855694281	3959837214	3000950000	1268578518	4259036915	1422000000	1418945922	6080237195	2695495860	1359926607	2066400000	2118319500	1913265000	12969552960	2457532000	3710200000	2935370848	3868781000	1974560000	1199611200	1420316572	1295000000	1676850000
2003/4/30	1762366706	2496121831	1722087648	1401332300	1554342218	4522523246	2730700000	1267849869	6193420214	1314000000	1265642720	5572994575	2701368400	1370403699	1925280000	1927398000	1864007500	12824944704	2214212000	3764800000	3253816020	4714434900	1856568000	1187827200	1287006157	1148000000	1509900000
2003/5/30	1832705067	2580115576	1831606380	1456376450	1645540869	4764425652	2704850000	1278779609	2615942328	1374750000	1311990200	5893358335	2830564280	1284491541	1947960000	1966794500	1884747500	14045076864	2335872000	3905200000	3518661510	4755519300	1875832000	1219172640	1301956858	1227380000	1625400000
2003/6/30	1918674175	2664109322	1895807016	1311885558	1669331821	4364760807	2573250000	1256920129	1790152966	1332000000	1208599668	5346070245	2619152840	1196483964	1849680000	1960733500	1770677500	13272326496	2156423500	3544320000	3026805600	4491894400	1784328000	1199375520	1235924596	1138060000	1518300000
2003/7/31	1637320731	2789023098	1616345424	1210971284	1546411901	3895680486	2288900000	1247447687	1544112985	1431000000	1021427153	5366092980	2419486480	1131525990	1890000000	2063770500	1596980000	14194204128	2077344500	3229200000	3121393275	4717858600	1714496000	1184527680	1101368289	1111880000	1453200000
2003/8/29	1543536250	2735180953	1623898440	1206384272	1482969361	3542292623	2288900000	1253276882	1592189763	1455750000	932297383.7	5679782495	2290290600	1104285550	1764000000	1842544000	1501057500	12580918272	2010431500	3160560000	2828171483	4577486900	1753024000	1174629120	1228449246	1134980000	1444800000
2003/9/30	1461474830	2574085255	1472838120	1077947923	1562272536	3458152656	2122050000	1225588207	1382914377	1311750000	853863187	5452858165	2249182820	1049804669	1590120000	1715263000	1407727500	12743602560	1885730000	2951520000	2711513350	4375488600	1651888000	1169679840	1108843640	936320000	1344000000
2003/10/31	1324705795	2325980652	1234918116	944924562.6	1383840393	3323528708	1882350000	1215387116	1233027951	1327500000	734429296.6	5606365800	2378378700	959701673	1323000000	1536463500	1340322500	13570581024	1980016500	3241680000	2686289970	4608300200	1567608000	928814880	1021631219	790020000	1227450000
2003/11/28	1250459747	2267831136	1306671768	993088193.3	1256955314	3651674581	1927000000	1231417402	1357461965	1136250000	832472042.5	6066888705	2484084420	974369602.5	1330560000	1621317500	1386987500	13814607456	2013473000	3422640000	2579090605	4765790400	1524264000	869423520	978025008.1	805420000	1201200000
2003/12/31	1219198254	2496552566	1144281924	951805081.3	1320397854	3441324663	1830650000	1228502804	1207575540	1062000000	755820441.1	6253767649	2354888540	915697884.5	1305360000	1478884000	1342915000	15170309856	1961767500	3525600000	2780877645	5498462200	1598912000	707747040	1112581315	717640000	1177050000
2004/1/30	1269998181	2659371212	1200929544	1048132343	1419526822	3592776604	1931700000	1224130908	1343321736	1208250000	880602117.7	6674245090	2554554900	995323787.5	1542240000	1542524500	1508835000	15915946176	2101676500	3762720000	2869159475	5984627600	1945664000	739092480	1318153450	749980000	1412250000
2004/2/27	1504459383	2829943127	1385978436	1162807654	1586063488	3912508479	2239550000	1275136363	1733592051	1291500000	1033905320	6720964806	2824691740	1089617620	1590120000	1684958000	1586610000	18396881568	2186838500	3993600000	2925912080	6508453700	2123856000	851276160	1492578293	868560000	1488900000
2004/3/31	1641228418	2895845912	1552144788	1231612840	1621749916	4063960421	2357050000	1265663921	1900446751	1413000000	1053513870	7942557777	2889289680	1167148105	1632960000	1857696500	1669570000	19142517888	2390619000	4236960000	2960594228	6412590100	1981784000	956860800	1533692720	896280000	1715700000
2004/4/30	1410674902	2372500265	1412413992	1089415455	1431422298	4013476440	2058600000	1242347142	1552597122	1221750000	912688834.6	7675581045	2466466800	1188102290	1519560000	1657683500	1565870000	18817149312	2280376000	4642560000	2610619830	5787764850	1948072000	777036960	1289497941	765380000	1416450000
2004/5/31	1367690349	2337610555	1295342244	1057306367	1344188806	3794712525	2056250000	1243075791	1518660573	1149750000	875254331.6	7628860117	2472339340	1165052686	1441440000	1469792500	1495872500	17515675008	2210771500	4580160000	2522338000	5751816000	1899912000	859524960	1156187525	720720000	1531950000
2004/6/30	1215290567	2050739608	1076304780	905934956.9	1145930870	3416082672	1870600000	1208829272	1201919448	992250000	727298915	7266591848	2102369320	1037232158	1252440000	1318267500	1301435000	16593797376	1839547500	4088448000	2137681455	5330700900	1772288000	679701120	1172384118	702240000	1262100000
2004/7/30	1019906231	1880167694	1030986684	912815475.6	1185582457	3357184695	1762500000	1231417402	1255652317	1003500000	745124868.8	7868241587	1979045980	1051900087	1212120000	1336450500	1410320000	17597017152	1846176500	4814472000	1932741493	5284480950	2025128000	727544160	1001696951	709940000	1189650000
2004/8/31	976921677.5	1759992027	898808904	871532363.6	1185582457	3230974744	1800100000	1211743869	1187779219	1010250000	803950516.4	7754596636	1937938200	1081235946	1176840000	1284932000	1324767500	17434332864	1879321500	4563000000	2008411633	4863365850	2020312000	676401600	980516791.5	529760000	1150800000
2004/9/30	1043352352	1868537790	891255888	901347944.5	1217303727	3407668676	1576850000	1237246596	1216059677	1044000000	778994181.1	8545371346	2020153760	1152480175	1214640000	1327359000	1355877500	20525334336	1885950500	5183568000	2172363603	6059949000	2297232000	722594880	1019139435	535920000	1201200000
2004/10/29	992552424.3	1775498564	694877472	775205102.4	1026976108	2961726849	1320700000	1229960103	1071829343	945000000	713038152	8518520218	1726526760	1211151893	1106280000	1254627000	1348100000	19901711232	1766628500	5224128000	2314245115	6881637000	2539728800	661553760	1021631219	468160000	1124550000
2004/11/30	984737050.9	1880167694	740195568	791259645.9	1094383807	3281458725	1485200000	1231417402	1131218304	969750000	750472655	7853954811	1796997240	1179720616	1116360000	1339481000	1412912500	19332316224	1885950500	5471544000	2128222688	6368082000	2455684000	676401600	1047794945	508200000	1134000000
2004/12/31	918306376.9	1442108004	679771440	722454459.3	1046801902	2995382836	1339500000	1213201168	1023752565	958500000	718385938.1	8014763972	1685418980	1074949691	985320000	1003095500	1296250000	18166412160	1746741500	5187624000	1866530120	6378353100	2203549600	654954720	964320199	492800000	1143450000
2005/1/31	933937123.7	1174620229	694877472	671997322.5	975429045.1	2869172885	1222000000	1191341687	865382002.6	733500000	663125481.4	7265909763	1579713260	911507047.5	907200000	1115224000	1223660000	19359430272	1627419500	5220072000	1730954453	6558097350	2216681600	595563360	816059083.2	492800000	1138200000
2005/2/28	1004275484	1318055703	728866044	724747965.5	1019045791	3256216735	1332450000	1219030363	907802689	846000000	730864105.8	7704427993	1796997240	1035136739	1005480000	1239474500	1309212500	20308421952	1816346000	5503992000	2235422053	7076787900	2127384000	626908800	953107173.5	523600000	1268400000
2005/3/31	851875702.8	1380081854	683547948	633007716.7	733554363.2	2902828872	1158550000	1209557921	743776034.9	738000000	647082122.9	8145728399	1585585800	846549074	854280000	1069766500	1153662500	18790035264	1687080500	6335472000	1904365190	7112736750	1754435200	527923200	869632427.5	488180000	1069950000
2005/4/29	742460474.9	1480874348	570252708	600898629.6	539261585.9	3542292623	827200000	1194984934	774884538.2	724500000	484865943.4	7241914717	1391791980	919888721.5	829080000	921272000	1174402500	20769360768	1730169000	8055216000	2102999308	8134711200	1082076800	496577760	840976917.8	471240000	942900000											2146320000
2005/5/31	906583316.7	1407218294	570252708	616953173.2	507540316.2	3037452820	827200000	1197170882	755088217.9	715500000	468822584.9	6946534229	1374174360	934556651	846720000	936424500	1060851000	19250974080	1491525000	7438704000	1945353183	7066516800	1055812800	489978720	777436439.5	457380000	884100000											1755600000
2005/6/30	789352715.4	1298672531	547593660	616953173.2	479784205.1	3037452820	827200000	1198628181	805993041.6	729000000	417127318.9	7221543649	1239105940	1016277973	826560000	890967000	1011075000	20389764096	1459705800	6899256000	2084081773	7749544950	1063692000	481729920	796124815.5	441980000	889350000											1894640000
2005/7/29	758091221.7	1601050015	434298420	573376555	408411348.2	3281458725	632150000	1198628181	871038094.1	580500000	379692815.9	7048389570	1104037520	1077045109	713160000	745503000	961299000	21691238400	1360270800	7089888000	2169210680	7241125500	998032000	399241920	647863699.6	423500000	808500000											1929840000
2005/8/31	894860256.6	1601050015	524934612	644475247.8	491679681.3	3895680486	853050000	1209557921	876694185.6	677250000	450996631.1	6936348695	1221488320	1077045109	808920000	909150000	1135515000	21094729344	1638688800	7463040000	2538102613	7158956700	1213396800	466882080	771206980.9	548240000	905100000											2171840000
2005/9/30	887044883.2	1717349048	626900328	633007716.7	582878331.8	4181756375	968200000	1192070337	953051421.1	681750000	450996631.1	6625984950	1151017840	1150384757	841680000	821265500	1365729000	20281307904	1813694400	8355360000	2333162650	6773790450	1342090400	473481120	860911185.4	539000000	933450000											2211440000
2005/10/31	847968016.1	1678582704	532487628	607779148.3	563052538.2	4493074254	958800000	1191341687	967191649.9	661500000	385040602.1	5769703818	1051184660	1133621409	788760000	966729500	1266177000	18274868352	1284700200	8769072000	1945353183	6681350550	1105714400	437186400	629175323.7	696080000	892500000											2289760000
2005/11/30	844060329.4	1670829435	581582232	685758359.8	567017697	3273044728	881250000	1184055194	907802689	643500000	385040602.1	6095906154	1104037520	1056090924	806400000	906119500	1331508000	18410438592	1256858400	8314800000	1803471670	6763519350	1152989600	486679200	654093158.3	557480000	883050000											1627120000
2005/12/30	910491003.4	1666952801	611794296	557439194.6	459958411.5	3651674581	963500000	1180411947	893662460.2	645750000	385040602.1	6901218171	1098164980	1169243523	811440000	854601000	1455948000	19684798848	1320496800	9097608000	2222810363	6568368450	1499674400	473481120	711404177.8	574420000	931350000											1711600000
2006/1/25	980829364.2	1643692994	615570804	545358469	424271983	3693744564	1022250000	1184055194	975675787.2	717750000	368997243.7	7227872417	1256723560	1179720616	816480000	812174000	1343952000	21989492928	1356293400	10066992000	2222810363	7913882550	2166780000	565867680	692715801.9	594440000	1125600000											1603360000
2006/2/28	781537342	1756115392	653335884	623020276.3	491679681.3	4358450306	1109200000	1180411947	924770963.5	643500000	397518769.7	7825023886	1327194040	1299159470	887040000	994004000	1536834000	21989492928	1503457200	11681280000	1973729485	9120736800	1975052800	562568160	676519209.4	600600000	1125600000											1898160000
2006/3/31	781537342	1736732220	664665408	591955553.4	420306824.3	4964258071	1066900000	1180411947	735291897.6	603000000	376127625.2	7631488486	1327194040	1357831188	892080000	1130376500	2003484000	18247754304	1451751000	11859744000	2184975293	9233718900	2797116000	532872480	664060292.1	612920000	1039500000											1859440000
2006/4/28	734645101.5	3008268310	649559376	555713376.7	344968808.6	6621815427	1473450000	901339246	684387073.9	605250000	386823197.5	9320508880	1196979520	1879590395	617613000	1263718500	2003484000	28686662784	1459705800	14800344000	2698901660	9233718900	4005260000	552669600	650355483.1	612920000	1063125000											2169200000
2006/5/31	879229509.8	3903770861	815725728	688601358.1		8498136697	1974000000	814629973.3	854069819.5	708750000	588256475.4	9118948494	1628244200	1869113302	724098000	1839513500	1224153840	35166920256	1646643600	16287679200	2910147468	16007509350	3319769600	676401600	1090155264	811580000	1256850000											2574880000
2006/6/30	984737050.9	3698309237	902585412	728295170.7		12309677216	1325400000	657241713.7	907802689	1059750000	614995406.1	9406395864	1927489080	2413922112	881695800	1621317500	1800114420	39423825792	1933016400	19831000800	3370474153	16007509350	3177944000	836428320	1204777303	891660000	1345050000											3291200000	2453234560
2006/7/31	1004275484	3632406452	1023433668	647181727.5		11064405700	1212600000	605507609.9	851241773.8	888750000	672038458.3	8636281583	1804270600	2088713161	858269100	2075892500	1568209500	37010675520	1921084200	17758790400	2947982538	16007509350	2862776000	917266560	1108843640	686568960	1179675000											1972960000	2375177096
2006/8/31	926121750.3	4361213723	968712067.1	643730091.6		11106475684	1210250000	602593012.5	767907578.9	940500000	623908383	8581273420	1698654760	2175882570	849750300	2000130000	1543498320	35817657408	2279050200	17416058400	2970052995	16007509350	2647411200	823230240	1363005553	700761600	1190700000											2024000000	2533150534
2006/9/29	949567870.5	4686851014	1122340413	792150434.5		12780861033	1297200000	475808025.6	826567185.6	1073250000	675603649	8966330561	1760264000	2179235240	920030400	2615321500	1706972280	35221148352	2306892000	18665712000	3178145880	16007509350	2434672800	928814880	1391661062	677698560	1291500000											1904320000	2471819670	7124169000
2006/10/31	941752497.1	4155752098	1011386607	698956265.7		13883094605	1245500000	470707480.1	762574887.4	933750000	675603649	8251373070	1760264000	2142355874	907252200	2588047000	1691765400	33648533568	2418259200	17669152800	3178145880	16007509350	2363760000	912317280	2372931542	647539200	1192275000											1448480000	2174457905	7181850000
2006/11/30	918306376.9	4493019293	1071130964	679972268.4		15742587882	1480500000	461963687.9	791904690.7	938250000	573995712.4	9043504885	1725058720	2635198306	920030400	2681992500	2235411360	45063547776	2736451200	22831224000	3922235590	16007509350	2542355200	912317280	2695292054	679472640	1197000000											1531200000	2207911104	7379775000
2006/12/29	902675630	4942708886	1190619677	655810817.2		22081267714	1689650000	432817713.9	815901802.6	1008000000	600734643.1	10748788653	1786667960	3117982728	926419500	3269909500	2999557080	61955599680	3118281600	26269089600	5498696840	16007509350	2463563200	795078480	3058843075	872847360	1214325000											1395680000	2129853640	8373924000	1278008981	1208320000
2007/1/31	1312982735	7675736152	1724051432	786972980.6		20835166181	2126750000	512240493.1	1231851741	1179000000	734429296.6	12542518100	2261939240	3728168595	1137259800	3269909500	3801720000	69357734784	3897852000	32986636800	6211257325	16007509350	3059756000	910253400	3302404350	929617920	1576575000											1832160000	2349157942	9771840000	1451843956	1357440000
2007/2/28	1563074684	7481904431	2261750641	1009603495		22586679524	2126750000	597492467	1575810344	1381500000	980427459	13785767702	3001250120	4358470480	1565329500	3979046500	3206750820	68218944768	4136496000	28473120000	7396756185	16007509350	3230472000	1044004920	3957870723	1028966400	1795500000											2025760000	2475536692	10054590000	1704011975	1436160000
2007/3/30	1961658728	6764727063	2573274786	1140765658		23702071106	2126750000	671814700.7	1789118005	1701000000	1149774020	13950800834	3942991360	4039966868	1792142550	5627638500	3892961280	70740551232	4665490200	29786047200	8292186175	16007509350	3432704800	1484270340	4412757223	1181537280	1849050000											2244000000	2676255883	8985795000	1774833632	1708160000
2007/4/30	2110150823	8489829380	2573274786	1613639774		34080441211	2126750000	856162986.3	2903650533	2063250000	1427858899	15953390608	4761514120	4559630656	3085935300	7027729500	4980253200	96688695168	5357557800	29253494400	12813477040	16007509350	4107689600	2175319860	4355448687	1754565120	2253825000											2691040000	3066543200	8458749000	2870423195	1863360000	1691950000
2007/5/31	2825257491	8489829380	2573274786	1608462320		34080441211	2126750000	853977038.2	2453038099	2236500000	1609683628	18483928428	7076261280	5384387378	2891067750	7015607500	5417451000	1.13689E+11	5874619800	32058624000	11527084660	16007509350	3684839200	2249626260	4828960440	1570060800	2677500000											2428800000	3072118733	8968830000	2636497118	1880640000	1548785000
2007/6/29	2051535523	8489829380	6264622531	1149394748		36685926233	4152450000	998249609.5	1479821897	1359000000	1032122725	14578098314	4374256040	4559630656	1862422650	6103427000	5512494000	1.19421E+11	5154710400	32417174400	9591190245	35087104710	2757720000	1865090640	3449257457	1234759680	3145275000											1708960000	2442083493	8586552000	2167571908	1719360000	1430280000
2007/7/31	2153135377	8489829380	6968752447	1504913244		46097042702	6488350000	734478544.8	1994426628	1791000000	1112339517	16558789816	5051957680	5525199501	2533278150	8318722500	5900269440	1.25571E+11	6419523600	34531567200	11810847685	30663341940	3296132000	2387093100	5099743268	1990517760	2757825000											2180640000	3049816600	8794656000	2342479938	1719360000	1918000000
2007/8/31	2676765396	8489829380	6682833027	1589478323		51395152714	5367400000	881665713.5	2309055428	2000250000	1356555084	20585711459	6134520040	6004631254	2811204000	8464186500	5457369060	1.35326E+11	6447365400	35855040000	14717842230	32420727150	3845049600	2771628720	4719357866	1685376000	2742075000											2200000000	3222658126	8836503000	2510949636	1719360000	2581765000
2007/9/28	2582980915	8489829380	6401181060	1592929959		54549619530	5491950000	852519739.5	2021090086	2092500000	1408250350	19683504970	5756063280	5783355060	2970931500	8273265000	5774812680	1.61139E+11	7968271800	35512308000	13034181615	30754241175	4044656000	2576574420	5038494771	1570060800	2819250000											2122560000	3445679450	8099091000	2174010240	1719360000	2402295000
2007/10/31	2414950387	11048408097	6507867411	1346137993		59560167650	4845700000	718448259.1	1653134371	1766250000	1212164858	16845006933	5139970880	5273749281	2578001850	8733901000	4725537960	1.70819E+11	6885078000	39482726400	12000023035	32208628935	4202240000	2197611780	4039177203	1266693120	2302650000											1737120000	3196638972	7883070000	1829559457	2104320000	1821415000
2007/11/30	2000735596	9687709416	6358506520	1339234721		54044207719	4387450000	851791090.2	1663799754	1640250000	1212164858	17417143028	4435865280	5297217968	2255352300	8415698500	4364374560	1.33125E+11	6424611000	35823403200	10240692280	27087972030	3926968000	2498552700	3842537291	1357171200	2001825000											1784640000	3334168788	8335470000	1811317515	1786560000	1804975000
2007/12/28	2274273665	11195720205	7869185250	1534252149		64047875966	5724600000	1068199947	1967763171	1953000000	1524119050	23160509206	5483222360	6303018848	2772869400	8415698500	5413649280	1.72641E+11	7836709800	45135168000	12599078310	35747639151	4657900000	2678745720	5712228255	1559416320	2581425000											2112000000	4228112593	10821408000	2307069110	2189760000	2141995000
2008/1/31	2266458292	11544617303	7553393651	1591204141		55508159170	4805750000	1136692986	1751789164	2439000000	1417163327	23226635589	5280792000	6730067099	2779258500	7548975500	5037279000	1.43298E+11	8209468800	44871528000	11854988600	33602417205	4930208000	1972834920	6124849709	1374912000	2460150000											2513280000	4590522244	13574262000	2234101343	2140800000	1828950000
2008/2/29	2352427399	11699682680	7963069239	1627446317		62697206472	4587200000	1136692986	2066417964	3899250000	1418945922	24304897213	5914487040	6686027397	3315942900	6364050000	5309101980	1.37414E+11	8358572400	45504264000	13021569925	28966556220	7372380800	2136309000	7253111498	1445875200	2946825000											3301760000	5231708549	12977094000	2318872719	2332800000	1948825000	4781590000
2008/3/31	1903043428	9071324543	8146569762	1228782373		54026779726	3661300000	1136692986	1666466100	3444750000	1210382263	19804805334	4902335240	5581031253	2491749000	4336645500	4244620380	91862394624	6547402200	37637246400	9320038910	22724808750	5546484000	1904101500	5905644562	1224115200	2679075000											2912800000	4925054230	8635185000	1975494991	1741440000	1678250000	3309900000
2008/4/30	1703751406	10416516687	8146569762	1144217294		53068240086	3689500000	1136692986	1645135334	3730500000	967949291.3	22137371296	5712056680	6625973259	1999788300	4279066000	4476525300	1.07995E+11	8038438200	42577860000	9017358350	22682389107	6148428000	2065717920	6750229100	1067996160	4540725000											3678400000	4925054230	7669311000	1779125853	1779840000	1641945000	3222010000
2008/5/30	1621689985	9141103962	8146569762	1121781661		52270037955	3351100000	739579090.3	1637136297	3312000000	1074905014	20442960173	5289593320	6316894618	2207434050	4212395000	4238917800	85788847872	7551658800	41496936000	8084093290	23779239876	5818792000	2067575580	5738017096	1135411200	5184900000											4035680000	4860006343	7012200000	1593487269	1759104000	1728940000	3006960000	2824025000
2008/6/30	1215290567	7854061335	5936028570	823215157.4		41952665833	2949250000	510054545	1301176731	2859750000	1074905014	18484484978	3696554400	5414481101	1466298450	3269909500	3535599600	69162513638	6490392000	34800480000	5637425430	22603609770	4815552000	1889240220	4102682221	839139840	5156550000											4472160000	4860006343	4582812000	1343465361	1425024000	1256290000	3948505000	2175800000
2008/7/31	1453659456	9154284701	3746824647	883618785.3		46748849630	3207750000	678372544.9	1367835375	2882250000	852080591.6	17230180641	4215832280	6378550200	2306465100	3791155500	3649651200	78956107776	6608797800	37463244000	8225344218	24839730951	4801220000	2062002600	4132017027	927843840	6748560000											4422880000	4860006343	5358678000	1641774762	1588608000	1708390000	3548325000	2068300000
2008/8/29	1141044519	8015084827	2189203923	702407901.6		40154096909	2674300000	589477324.2	1077203687	2227500000	588256475.4	12719086092	3098064640	5436901313	1747418850	2727450000	3242867160	71478053338	4714305000	33218640000	6197384466	23512602120	2978189600	1846514040	3147205667	643991040	5034960000											3461920000	4860006343	3883854000	1025840962	1238400000	1371370000	2985455000	1695275000
2008/9/26	953475557.2	7540418213	1702714162	597133007.2		36250226376	1969300000	590205973.5	954551782.1	1910250000	508039683.3	14138430475	2886832960	5476136683	1731446100	1854666000	2594673900	63392644224	4069651200	26669822400	6038477172	16664859750	2493768000	1096019400	2635941897	546416640	4415040000											3187360000	4860006343	3166800000	912097090	1027584000	1028870000	2507670000	1400725000
2008/10/31	683845174.3	5347910519	1028456424	471148297.6		26908821887	1532200000	518798337.2	749243158.6	1696500000	367214648.3	11332749719	2569985440	4080478511	1386434700	1190986500	2471118000	46386713318	3596028000	23775055200	4313197980	16876957965	2172731200	646465680	1605032983	448842240	3371760000											2071520000	4860006343	2974530000	1015110408	840960000	980920000	2346850000	932025000
2008/11/28	769814281.9	5415720035	1489341460	562616648.4		27536229651	1823600000	518798337.2	853230643.2	1946250000	420692509.7	12983150163	2684402600	4809135388	1546162200	1506158500	2737238400	58761564826	4692378000	22731040800	4789919862	17998048530	2052342400	765355920	2262970786	565931520	3747240000											2224640000	1901256784	3483480000	1244744264	1052183500	1111070000	2401080000	1244850000
2008/12/31	773721968.6	7187808728	2214808647	638552637.8		25375158463	1945800000	550130259.3	917222941.4	2184750000	445648845	15987626581	2640396000	5268749726	1562134950	1627378500	3016664820	50638196045	4815169200	25573080000	4805053890	20894704152	2081006400	928830000	2242017352	628024320	3825360000											2805440000	1706113126	3533244000	1008672076	1459195800	1253550000	2589015000	1298600000
2009/1/23	930029437	6184227887	2381239354	702407901.6		26044393412	2105600000	632467635.8	1007878697	2407500000	500909301.8	14402176860	2860429000	4618563590	1661166000	1851635500	3014763960	53637009754	5372115000	22356672000	5652559458	19210038330	2465104000	1008709380	2614988463	741565440	4248720000											3007840000	1960729137	3727776000	1330588696	1604107300	1542620000	2677840000	1424375000
2009/2/27	1058983098	6667935770	2231878463	769714801.2		26671801176	2305350000	661613609.8	1087869070	2736000000	636386550.7	14898386315	3432514800	4540092849	1903951800	2184990500	2874100320	56901541133	5205469800	25151256000	6242786550	19331237310	3451145600	1103450040	2849666915	736243200	4604040000											3463680000	2579613310	4150770000	1371364801	1572604800	1422060000	2646050000	1585625000
2009/3/31	1359874975	6997942082	2786647488	923312597.9		29948263944	2655500000	732292596.8	1277179619	2697750000	723733724.3	16048139929	3722958360	4977286975	2169099450	2488040500	3001457940	60431790182	5547531000	24687249600	6931384824	19809973281	3795113600	1337515200	2950243395	899458560	4790520000											3468960000	2469961159	4589598000	1691135310	1869988400	1541250000	2761990000	1656575000
2009/4/30	1344244228	7223973803	2231878463	1000974405		30701153262	2869350000	643397376.1	1239850778	2515500000	718385938.1	16580657393	3573335920	5145438562	2165904900	2412278000	2963440740	62899168550	5060751600	25414896000	6696807390	20482627620	3336489600	1502846940	2803569362	819624960	4500720000											3669600000	2384469651	4514952000	1652505316	2274480500	1389180000	3282785000	1520050000
2009/5/27	1469290203	7743846761	2526332792	1054474761		30519902130	3818750000	688573635.8	1287845002	2508750000	939427765.3	16411220018	3863779480	5016522346	2060484750	3333550000	2917820100	63164886221	5038824600	27002008800	6961652880	20203869966	3820911200	1709047200	2866429662	824947200	4435200000											3581600000	2497838824	4569240000	1781271964	2321230210	1441240000	3459500000	1646900000
2009/6/30	1555259311	8745619344	2679961137	1211524194		40014672961	3995000000	890409505.7	1343838263	2506500000	1035687916	18335544489	3916587400	5470531630	2501332650	3588112000	3062285460	74894423386	5201084400	29685864000	7771323378	21815816400	4302466400	1965404280	3067582620	934940160	4578840000											3643200000	2501555846	4671030000	1781271964	2498148250	1887860000	3347300000	1537250000
2009/7/31	1731105213	8784044737	3034159822	1270202004		44545951258	5510750000	1216115765	1770453585	2598750000	1383294015	19001191319	4321448120	5549002371	2507721750	4703336000	3246668880	89281137254	7235910000	28842216000	9209056038	23761060029	5213981600	1874378940	4249356253	1099929600	5053356000											3845600000	2743162280	5912868000	1922915277	2542377760	1902930000	3513730000	1613575000
2009/8/31	1445844083	8115442907	2428181349	1145943112		37003115693	4911500000	803700233.1	1405164216	2288250000	1101643945	16677478750	4136620400	4926841499	2114792100	3600234000	2699221200	81879002150	6152716200	27945840000	8210210190	23027806200	5618144000	1476839700	4178114580	991710720	4526676000											4769600000	2304553677	5474040000	1822048069	2321230210	1630300000	3066800000	1460925000	2219200000
2009/9/30	1445844083	7984796572	2278820457	1087265302	3928908921	40990640594	4852750000	764353168.2	1429161327	2218500000	1140861043	17790924356	3951792680	5683523641	2066873850	3563868000	3132617280	79373664115	5964144000	32427720000	8217777204	25366946514	5259844000	1497273960	3884766515	1014773760	4407480000											4623520000	2339865387	5354154000	1792002518	2501424510	1567280000	3274370000	1443725000	2118400000
2009/10/30	1586520804	8246089241	2530600246	1195991832	4092370213	39568516329	5073650000	946515505.7	1506485354	2443500000	1260294934	18359749829	4189428320	5745179223	2255352300	3927528000	3915771600	85143533530	6472850400	34631750400	8891241450	26421377640	5385965600	1616164200	3918292008	1094607360	4692996000											4885760000	2451376049	6080256000	1871408618	2933890830	1748120000	3388440000	1527575000	2408000000	10496000000
2009/11/30	2059350896	9560237666	2978682920	1373751080	4693674253	54835438591	8018200000	964731739.4	1866442032	2778750000	1304859818	21191774522	5368805200	6698038216	2597169150	4918501500	4343465100	1.07957E+11	7472721600	37041420000	10291139040	29687690151	6162760000	1846514040	4425365092	1185085440	5106024000											5566880000	2865824008	6930768000	2225516900	3646477380	1830320000	4011150000	1795250000	2868000000	10942900000	51795000000	9246720000
2009/12/31	1934304921	10666888972	3192055622	1427251436	4325886345	54431109143	7987650000	1147622726	1754455510	3321000000	1627509582	22716710896	5421613120	7370644564	2558834550	5051843500	5014468680	1.2018E+11	7749001800	40083825600	10427345292	32178329190	6733173600	1757346360	4287072433	1234759680	5158692000											6140640000	2808210166	8493810000	2367160212	3654668030	2152270000	4082210000	1803850000	3600000000	10262300000	51295500000	8408960000
2010/1/29	2094520077	11896501533	3149381082	1737898666	4226641989	48784439265	8551650000	1147622726	1695795903	3705750000	1392206992	25536632919	7569135200	7219308135	2555640000	4576055000	4761654300	1.10804E+11	7718304000	37805976000	9700911948	33935714400	5709868800	1658890380	4261928313	1224115200	6095628000											6860480000	2581471821	8864778000	2485196306	3944617040	2031710000	4542230000	1728600000	3119200000	11418500000	48613500000	7436800000
2010/2/26	2180489184	11942612005	3337149059	2064078256	4600267800	46051729892	7945350000	1650390778	1898438181	3813750000	1627509582	26299101106	9831074440	7886228970	2731340250	5303375000	5560015500	1.06439E+11	7406940600	37120512000	9610107780	33753915930	5996508800	1725766140	5033014655	1337656320	6225912000											6684480000	2692982482	10421034000	2695515165	4011780370	2016640000	4779720000	1851150000	3152000000	11389800000	50526000000	7842240000
2010/3/31	2383688893	11143363840	3081101817	2286708771	4711187963	44629605627	9176750000	1702853531	2015757395	3485250000	1629292177	24628932697	8317247400	7409513920	2696200200	4721519000	6010519320	1.06932E+11	7678835400	35422670400	9133385898	30590622552	5652540800	1779638280	4777382770	1316367360	5654880000											6079040000	2973617648	11712636000	2807112926	3669411200	2163230000	4746060000	1837175000	3077600000	12283600000	50310000000	8046080000
2010/4/30	2133596944	11512247608	2492193159	1756882663	4559402477	43012287835	9987500000	1712325973	1762454547	3445200000	1720204542	26383819793	6873830920	7225638115	2763285750	3751759000	6951445020	99795965069	7613054400	39598728000	8369117484	30590622552	4953139200	1751773380	6314898610	1483130880	6300756000											8391680000	2618642041	12341472000	3240627308	3814412310	1925535000	4991030000	1585625000	2560000000	13320900000	60255000000	7120960000
2010/5/31	1875689621	12296125616	1945959042	1768963389	3672041176	40628138331	10575000000	1595742077	1546480541	3277800000	1559770958	25064628804	6979446760	7804506390	2261741400	3718423500	7337319600	94367732659	7301691000	40068007200	7256766426	30590622552	4170612000	1508419920	5924435413	1481356800	5973660000											10032000000	2213486637	10857600000	3026016228	4032428560	1872105000	4918100000	1356650000	2512800000	12915000000	65920500000	7430080000
2010/6/30	1660766852	12203904674	1835005237	1591204141	3280901655	39345438013	9940500000	1532349583	1367835375	3272400000	1513423478	23963285867	6204930600	7341411770	2293686900	3524471500	6843096000	91976273626	7336774200	42171854400	6447095928	30590622552	3889704800	1318938600	4521660226	1192181760	5255712000											8587040000	1953295093	12463620000	2968071236	3469074570	1670715000	5095750000	1233025000	2535520000	10598500000	66105000000	6435520000
2010/7/30	1758459020	12926302054	2155064290	2247014958	4115721827	45605573260	12969650000	1668607012	1533148812	3788100000	1716639351	24870986090	6953042800	8022433270	2616336450	4448774000	7698483000	1.05452E+11	8463822000	46637916000	7125100382	29984627652	5279908800	1601302920	5495407951	1419264000	5649336000											9794400000	2232071747	14304888000	3330763962	3983767333	1882380000	5834400000	1529725000	2733120000	11709600000	77062500000	7332416000
2010/8/31	1840520440	14294246029	2227611009	2146917517	4074856503	50387814663	13618250000	2071550102	1653134371	4484700000	1944811560	26819515900	6803420360	9009914445	2865511350	5003355500	8850404160	1.20408E+11	9704890200	48752308800	7125100382	29984627652	5732800000	1807503180	6170282611	1813109760	6722100000											11704000000	2468102648	18503160000	3678433911	4450845347	2441340000	7147140000	1751175000	3018080000	12566500000	88416000000	8631168000
2010/9/30	1965566415	16369217226	2206273739	2084788072	4395941185	50596950584	14257450000	1914161842	1685130520	4365900000	1921637820	27424649382	6521778120	9057585950	2817593100	5633699500	10462333440	1.30316E+11	10709146800	63268327200	14275171911	29984627652	5497755200	1822364460	5278483953	2160829440	7481628000											11948640000	2300836655	20538960000	3880168326	4618630653	2178300000	7255600000	1801700000	2798640000	11418500000	92245500000	8229312000
2010/10/29	1938212608	16830321937	2295890274	1991593903	4512699251	57066221753	15075250000	2156802076	1783785313	4865400000	1978680872	23963285867	6512976800	8471907460	3609841500	6394355000	9233617536	1.38553E+11	10976656200	54731664000	16214597599	29984627652	7177465600	1998842160	6025666613	2535160320	8213436000											12165120000	2670680350	20846592000	4899570956	5119719202	2124870000	7423900000	2353175000	2667600000	11767000000	93600000000	9172800000
2010/11/30	1946027982	15516173512	2330029906	2395435301	3981450051	62908085157	20931450000	2477407790	1658467063	4797900000	2406503763	23067688315	7067459960	9350425195	3335110200	7648982000	9449555232	1.48536E+11	11480977200	58000800000	15365578628	32984302407	5675472000	2481833760	6353462876	2570641920	7930692000											11193600000	2369601563	19896552000	4848064297	4693453830	2371470000	7491220000	2785325000	3009760000	13025700000	1.15182E+11	9105824000
2010/12/31	2094520077	13533423256	2116657204	2536952372	3847178275	57024394568	18847000000	4173234001	1546480541	5908777887	2406503763	22982969627	7111466560	8526389180	3085935300	6606490000	7831543200	1.31454E+11	9976785000	50597788800	17438183763	52721556300	6836364000	2218046040	7037978603	2340011520	9028404000											11600160000	2310129210	19385340000	4439230190	4362417956	2128980000	7049900000	2404775000	2735200000	14739500000	1.008E+11	8945664000
2011/1/31	2039812463	13141484252	2129459566	2369548032	3625337949	57512378385	16934100000	4406754316	1506485354	5337924788	2406503763	22765121574	6310546440	8172258000	3066768000	5406412000	6919130400	1.24698E+11	8753258400	46885737600	16922113408	52660956810	5907650400	2166031560	6445053009	2198085120	7459452000											10873280000	2185608971	17964804000	4732174314	4167424222	1890600000	5965300000	2064000000	2460640000	14013800000	94275000000	8270080000
2011/2/28	2145320004	14401837128	2270285549	3189597108	4069018600	59757103941	18118500000	4733180561	1650468025	6079137189	1959072323	23043482976	6821023000	9486629495	3609841500	5906444500	7551736608	1.25153E+11	9428610000	46384821600	18095757280	51570165990	6220088000	2355512880	6743926073	2607897600	9527364000											11756800000	2416064339	18525780000	4960735114	5053965501	2089935000	6745090000	2494000000	2631200000	15555400000	1.017E+11	8730176000
2011/3/31	2379781206	12834081112	2394041716	2855724417	4395941185	62183080630	17474600000	3992444081	1754455510	5236306959	1985811253	22765121574	6460168880	8124586495	3456503100	6182220000	7019495808	1.21053E+11	8148073200	45915542400	15107543451	47231242506	5841723200	2268202860	6339001276	2905943040	7595280000											9588480000	2637227152	17194692851	4970392613	4444043240	2544090000	6376700000	2167200000	2442960000	14374600000	93870000000	7824544000
2011/4/29	2770549877	14371096814	2650088959	2579722992	3946422631	63507608132	18130250000	3822953530	1738457436	5056981379	1684552634	22982969627	6143321360	8390184880	3226495500	5821590500	6581537664	1.25153E+11	7670064600	49195224000	14633091673	35238603435	5406030400	2039710680	6136538878	2787079680	7722792000											8381120000	2297119633	16903136851	4699982652	4312535838	2455725000	6629150000	2329525000	2349360000	13448000000	1.05746E+11	8750560000
2011/5/31	3739656181	12626583992	2398309170	2443948098	3888043598	62894142762	17014000000	3515359568	2055752581	4907543395	1645335536	22668302333	5940891000	8390184880	3545950500	5291253000	6408787507	1.25305E+11	8161229400	50144328000	15382226059	37517144259	4910143200	1842798720	4700019958	2803046400	7451136000											7103360000	2204194082	17450693241	4870598461	3696264944	1948140000	6522560000	2403700000	1930240000	14838561000	98181000000	8211840000
2011/6/30	3907686710	12265385302	2372704446	2728852794	4069018600	62908085157	18677800000	3910837519	1821114154	4569813551	1705943779	20538232280	6284142480	8390184880	3293581050	5636730000	5824843315	1.35592E+11	7560429600	52095264000	16605812223	40038083043	5159520000	1959831300	4193863962	3085125120	7207200000											7275840000	2367743052	17280026314	5240802574	3775849596	1970745000	6505730000	2676750000	2024880000	14765689000	1.13544E+11	9347520000
2011/7/29	3899871337	13026208074	2394041716	3165113111	4413454895	66951379638	23455170000	4274928332	1858442995	4438308125	1705943779	20986031098	5949692320	8308462300	4344588000	6054939000	6678861696	1.44247E+11	8262093600	60099374400	16397719338	44564864946	5537884800	1937539380	4184222896	3085125120	7234920000											7659520000	2386328163	19192918116	5105597593	3761111697	1843335000	7197630000	3058375000	2210000000	15266684000	1.23768E+11	10366720000
2011/8/31	3665410134	11573728236	2082517572	3109467662	4244155699	64678769292	25230360000	4682961139	1685130520	5185498045	1705943779	20574540292	5412811800	8308462300	3648176100	7342901500	6635065882	1.53357E+11	8463822000	59598458400	16530898784	42934738665	5213981600	1775922960	3682887434	3922490880	8770608000											10757120000	2529433512	20970698601	5450048377	3946809218	1890600000	7059250000	3300250000	2022800000	15576390000	1.35819E+11	10366720000
2011/9/30	3196487729	10420966460	1992901037	2590852082	3958098437	54235915616	21566670000	4114226180	1439826710	3942174018	1705943779	17815131359	4488673200	7477616070	2744118450	6300409500	5817544013	1.37794E+11	7007869200	55158760800	16023152145	39389668500	4405656800	1467551400	3099602905	3409781760	7808724000											8838720000	2295261122	18119138703	4764365976	3330765061	1648110000	7213831262	2856275000	1879280000	14164495000	1.224E+11	9580480000
2011/10/31	3809994542	10482447088	1924621772	2831240420	4279183119	57860938254	22662000000	4507193160	1554479578	4273926342	1705943779	18468675580	4682302240	6074711780	2715367500	7141938980	6277400064	1.39274E+11	6472850400	59319000000	33293749728	45086020560	4626369600	1448974800	3022474373	3475422720	8909208000											10978880000	2245081324	19669363286	4957515948	3451615829	1680990000	7231926157	3099225000	1918800000	15020741000	1.3158E+11	11053952000
2011/11/30	3981932757	10436336617	1732586340	2492916093	3981450051	58084016570	23996540000	4752012845	1378500758	4238061226	1705943779	18371854214	4321448120	5815923610	2622725550	9309215277	6204407040	1.42463E+11	6920161200	61217208000	34318974798	48176594550	4296733600	1357949460	3080320772	3801853440	9009000000											11721600000	2133570662	20238253041	4825530134	3542990799	1668660000	7065051019	4511066449	1908400000	15148267000	1.31679E+11	11059776000
2011/12/30	3153503175	8568862539	1258898942	2314850658	3701230692	52005132455	21649764000	3615798413	1114532528	4067701924	1705943779	16326508669	3626143840	5754631675	1881589950	7639080320	5156957146	1.24508E+11	6135174600	56893512000	29105965968	42389343255	3327890400	1044004920	2207804247	2022451200	7154532000											10074240000	1713547170	17464915485	2897249580	3047797410	1444665000	6373423941	4059506734	1555840000	13508647000	1.16073E+11	10366720000
2012/1/31	3184764669	8238404163	1369852747	2377173560	3712906499	51740226954	19665580000	2971734321	1135863294	3894353863	1140861043	16023941793	3819772880	5836354255	2082846600	7915269953	4573012954	1.21433E+11	6275507400	48931584000	29540383370	39377548602	3588732800	1070012160	2034265048	1745694720	6417180000											9373760000	1704254615	15914690902	2984167067	2638083832	1374795000	5132918398	4340410102	1562080000	12524875000	1.14993E+11	9726080000
2012/2/29	3317626017	9068392642	1463736736	2826788784	4033991180	56731604278	23669200000	3308204451	1290511348	4181274792	1317337986	18202423305	4207030960	6115573070	2280908700	9279971669	5219001216	1.3377E+11	6564943800	53772014400	31364936461	41819708049	3869640000	1192617720	2511497844	2332915200	7711704000											10137600000	1962587648	17948471777	3283549524	2929894222	1520700000	5707933933	4601680439	1688960000	13873007000	1.3437E+11	10692864000
2012/3/30	2711934577	8223034006	1322910752	2688788072	3812150855	54500821117	22057680000	3126159044	1210520975	3446039911	1217512645	18641829531	3705355720	6530996185	1961453700	9120756469	5135059238	1.2466E+11	6670193400	49680321600	29001705791	41753048610	3408149600	1110880680	1990880249	2049062400	6503112000											8335360000	1917983383	16647136462	2794236262	2543761281	1380960000	5386246921	4530699480	1568320000	12916562000	1.32435E+11	11385920000
2012/4/27	2836980551	9129873270	1374120201	2528529180	4133235536	60970092285	23837906000	3013165344	1309175768	3517770143	1358337680	19070667287	5007951080	5775062320	2491749000	11161310463	5153307494	1.35212E+11	7143816600	49026494400	28549911692	39316949112	3445412800	1372810740	2241547980	2178570240	6708240000											7842560000	1867803585	15559134805	2691222943	2885680526	1454940000	5215350695	4033832770	1629680000	12989434000	1.5012E+11	12603136000
2012/5/31	3239472283	9434202373	1339980569	2670981528	4658646833	55142171276	23774956000	2779645030	1263847890	3416152314	1627509582	20521147934	4418262640	5400500495	2153126700	12704723118	6354042739	1.2242E+11	7450794600	49559047200	27785337064	36377873847	3276295200	1545573120	1706468785	2290337280	6952176000											7409600000	1839925920	15146689732	2977728735	2985898236	1415895000	5146992205	4162202589	1737320000	13636173000	1.548E+11	13151174400
2012/6/29	2836980551	8023221960	1314375844	2461754642	4611943607	58990272230	23790064000	2564956999	1181191172	3081411230	1868159958	18414876953	4251037560	5066799960	2169099450	17026278552	6405137856	1.24356E+11	7025410800	46104308640	26030290758	37498964412	2811938400	1369095420	1566673319	2208729600	7413714000											7318080000	1607612041	14826689245	2591428791	2785462817	1397400000	5056517732	3382922278	1725152000	13153396000	1.45314E+11	13522163200
2012/7/31	2645503903	7179400340	1122340413	1994332874	4746215383	55651085345	19710904000	2410532275	1207854629	3039568595	1755856449	16396808415	4180627000	4508362330	2028539250	15788299138	6314991471	1.32859E+11	6209726400	41881850400	27090269220	68415983948	2407776000	1174041120	1373851988	1960358400	7787934000											6828800000	1263787500	14677355684	2424032149	3044849830	1415895000	5146992205	3029527719	1706224000	11759719000	1.52928E+11	13287456000
2012/8/31	2575165542	7539062014	1160747499	2132333587	4320048442	50016063387	17892908000	2370984480	1138529640	3114287587	1636422559	15211193037	4805520720	4372158030	2175488550	15765554110	6423386112	1.23635E+11	5731717800	34204653600	23597553304	62166341156	2533897600	1292931360	1407595721	2043740160	8141364000											6811200000	1412468383	12266685347	2929441242	3374978757	1473435000	5024349031	2609682900	1919840000	10639312000	1.31749E+11	12197203200
2012/9/28	2446211880	7801891699	1160747499	2461754642	4331724249	53833336326	18532480000	2858740620	1117198873	3054512393	1524119050	13294027746	4647096960	4406209105	2360772450	17773615206	6696380022	1.28683E+11	5788728000	32052296640	21912013782	66567498052	2505233600	1253920500	1542570653	2153733120	7966728000											6899200000	1380873695	12408907785	2642935450	2859152309	1637835000	4945937822	2926831864	2061800000	10648421000	1.35E+11	12416768000
2012/10/31	2668950023	7041068927	1177817315	2501819365	4390103282	54574418618	18608020000	2932186525	1127864256	3248781772	1613248819	14631005928	4515077160	4167851580	2399107050	17835351712	6017909864	1.27544E+11	5455437600	29947922160	20713021751	66347440207	2422108000	1203763680	1870366917	2125347840	7858620000											7342720000	1323259853	12231129737	2694442109	2729458802	1746750000	4569966126	3044630051	1760304000	8644441000	1.27483E+11	11735360000
2012/11/30	2567350168	6141914742	1126607867	2043300869	3642851659	46828011261	13864108000	2244808181	1023876772	2884153091	1470641189	12814743123	4022203240	3854581690	2395912500	9471679767	4933963457	1.02377E+11	4205598600	28186279680	18262907601	60196823445	2095338400	1014282360	1961957049	1665861120	7397082000											7356800000	1178295993	9877348375	2292046334	2284374268	1530975000	4071351256	2658010362	1384448000	7624233000	1.07784E+11	11560252080
2012/12/31	2637688529	7884890547	1237561672	2426141555	3969774244	49498704050	17263408000	2796594085	1125197911	3221882935	1739813091	14227391972	5131169560	4481121470	2523694500	10657670544	5504038975	1.0716E+11	5854509000	32216808000	21703493429	63706746070	2336116000	1149891540	1961957049	1816657920	8515584000											8307200000	1306533254	11221350421	2562456295	2714720904	1613175000	4630282440	2899647667	1594008000	9728412000	1.0084E+11	13005283590
2013/1/31	2793995998	10538147254	1271701304	2777820789	4150749246	42870911474	16321676000	3126159044	1178524826	3520758903	1862812172	14151714355	5060759000	4399398890	2504527200	9546413432	6110246039	96797151360	6582485400	29440678800	24501141501	74819667232	2293120000	1233486240	1961957049	1852139520	9180864000											8845760000	1339986453	11648017738	2778140431	2932841802	1561800000	5390268008	3319492486	1865760000	10757729000	85050000000	13370344182
2013/2/28	2852611298	10096936579	1271701304	3365436725	4366751668	44395024113	16764844000	3561184791	1194522900	3374309679	2271026514	14958942268	5166374840	4365347815	2616336450	9448934738	6587985381	92773426637	7047337800	30791042880	24570648285	78670679516	2278788000	1237201560	3139124167	2022451200	8997912000											8708480000	1349279008	11171572568	2720195439	3086115946	1629615000	5808461125	3352717615	1963104000	10949018000	85104000000	13765826490
2013/3/29	2872149732	9570877699	1378387655	3401049812	3794637145	35655846138	13133888000	3478322744	1162526751	3069456191	2447503457	15513911458	5280792000	4106559645	3028433400	7570845234	7455142506	84801896525	5898363000	24758959680	20713021751	88903369299	2181330400	1168468140	3139124167	2029547520	8424108000											8081920000	1284231122	10097793155	2858619586	2900418425	1479600000	5800418950	2582498704	2126696000	10949018000	67359600000	13012889019
2013/4/26	2551719422	9248454514	1344248023	3494534166	3584472626	34159698869	12182084000	3239152745	1109199836	2869209293	2336982543	14252617844	5210381440	4270004805	2523694500	6706534147	8703688182	83321469504	6016768800	24669849360	18940598749	86460727222	1977816000	1235343900	3139124167	1451197440	8461530000											8374080000	1250777923	9372458717	2745948769	2994740975	1417950000	5979357350	2727481087	2606947360	10949018000	63050400000	14298206520
2013/5/31	3501287292	12404807798	1468004190	4015375564	3882205695	36998183875	13123816000	3167590068	1202521938	3012669757	3653100000	17293318806	6055308160	4515172545	2600363700	6833256449	9554786842	90154209600	6196570200	28679813760	21651363341	90289733721	2106804000	1348661160	3108272823	1688924160	8681904000											8733120000	1406892850	10339571301	2894030414	3617269808	1508370000	6622731376	3243980828	2924507520	11613975000	70027200000	14435104242
2013/6/28	2836980551	10198754427	1352782931	2835692056	2994844393	33250824359	10515168000	2642169361	999879660	2429861620	3025800000	16030008179	4594289040	3711567175	1939091850	5247603027	9117193663	76071173069	4771315200	23401740960	17116045659	84590235541	1682576800	1116453660	2252148051	1344752640	8619534000											7472960000	1172720460	8426679499	2279169670	2904545036	1267935000	5826556019	2537191709	2346621880	8234536000	58644000000	11330568124
2013/7/31	2747103757	10690874025	1301573482	3080532029	2802193584	29624396838	10142504000	3079078336	1015877735	2665973635	2924940000	16731847416	4664699600	3588983305	2025344700	5644016383	9052959802	71933569344	4920418800	21797755200	16142950677	88133166842	1648180000	1409963940	2599225661	1513290240	9093546000											8015040000	1204315147	7950234329	2527045467	3351707820	1183680000	7334463892	3062752848	2200765760	9181872000	53125200000	9343269527
2013/8/30	3008918767	11030266852	1463736736	3632534878	3362632301	31685346358	10988552000	2885105817	1101200799	2812422859	2969220000	17265245236	5069560320	4215523085	2277714150	5416566097	9237632152	73527875366	5481750000	21448168560	18488804650	81377391007	1791500000	1579011000	2938590436	1483130880	9110178000											8940800000	1300957721	8888902425	2762044600	3542737799	1417950000	8162807950	3319492486	2339236760	9464251000	53222400000	10480281162
2013/9/30	3278549150	12489656004	1514946184	3498985802	3485228270	29582336644	9145376000	2770228888	1170525789	2668962394	2688780000	18051316891	7032254680	4372158030	2201044950	5306090243	11646401944	68327400960	5736103200	21729208800	20122214084	1.02217E+11	1888957600	1435971180	2923164764	1460067840	9563400000											9504000000	1312108787	8952902522	2581771292	3625228017	1417950000	9835580416	2845279273	2961433120	8835730000	46882800000	12358822125
2013/10/31	3704487001	14899345070	1485074006	3636986514	3601986336	28096209779	9130268000	2971734321	1117198873	2489636813	2789640000	19539217039	6821023000	4324486525	2070068400	4883682569	10273403163	61912217203	6871921800	19809909600	20539254790	99356116927	1960617600	1331942220	2822897899	1486679040	10345104000											10982400000	1367864118	10887127690	2819989591	3751134140	1296705000	8404073209	2485843781	2798960480	9382270000	44366400000	11666728086
2013/11/29	3743563868	14424195114	1502143822	4237957358	3946422631	29077614312	10766968000	3173239753	1266514236	2770580223	2804400000	20662160547	6733009800	4705858565	2165904900	4877183990	10317563942	63582442560	6972786000	19837328160	22520198146	99246088005	2126868800	1467551400	2930877600	1492001280	10719324000											12672000000	1481233291	11306683885	2536702966	4814823798	1549470000	9369134248	2944954662	2994666160	9928810000	46126800000	12967069944
2013/12/31	4341439935	14288437983	1514946184	4104408281	3870529888	28241364867	11290712000	3295649595	1239850778	2773568983	2610060000	22748460860	5747261960	4821632220	2102013900	4587997198	9815736902	59444838835	6735974400	18507528000	24900805511	1.03603E+11	1900423200	1551146100	2730343870	1382008320	11343024000											12246080000	1367864118	10375126910	2481977140	5535527811	1672770000	9043426147	2706337823	3009436400	8771967000	44085600000	12487366991
2014/1/30	4884608388	13847227309	1514946184	4224602450	4004801664	22954873032	11900068000	3177006210	1202521938	2645052317	3094680000	19911924382	5562434240	4794391360	1974231900	3671697474	8731790496	55572952781	6218497200	16574519520	20417617918	98695943393	1794366400	1391387340	2691779691	1241856000	11604565000											10616320000	1360430074	9386680961	2781359597	5314106699	1859775000	8926814605	2123387823	3068517360	7405617000	43005600000	10737955382
2014/2/28	4333624561	13032684526	1514946184	4322538439	4045666987	23571864122	9689264000	3033880856	1205188284	2582288364	3060240000	18872797158	5888083080	4678617705	1913535450	3648952445	9065003651	57964411814	6678964200	18343016640	19600913201	92798393152	1977816000	1435971180	2552948646	1266693120	11410325500											10750080000	1419902427	9038235986	3711698629	4667209723	1652220000	8347777982	2005589636	3260530480	7223437000	55047600000	10482543163
2014/3/31	3958486637	15255707538	1514946184	4095505010	4670322640	24020584914	9019476000	2809776683	1199855592	2435839139	3148800000	18958179695	5492023680	5318777915	2092430250	3613210258	8470840435	63278765222	6455308800	17232564960	20348111133	86460727222	2075273600	1478697360	2568374318	1541675520	11405345000											9701120000	1438487537	8682679889	3502452826	4167926822	1656330000	7563665888	2111305958	3085133880	7961266000	53125200000	10269699647
2014/4/30	3684948568	18598726876	1514946184	3681502873	3969774244	23109120804	9805092000	2826725738	1322507497	2328243791	2910180000	17947076777	5192778800	5768252105	2092430250	3431250029	8920477463	66809014272	6407069400	17054344320	20921542104	79154806775	1874625600	1419252240	2491245960	1614412800	11753980000											10162240000	1726556747	9713792570	3283549524	4107144556	1674825000	6976587090	2377106994	2468476360	9427815000	61106400000	10863826690
2014/5/30	3653687074	16409643147	1775260881	3681502873	3993125857	22183634170	9135304000	2691133298	1362502683	2355142628	2656800000	19182869232	5148772200	5604806945	2092430250	3525479433	9093105965	63696321562	6490392000	17280547440	20956295497	75413823413	2456504800	1506562260	3085134316	1614412800	13033968500											11929280000	1797180166	10133348765	3283549524	4315540897	1703595000	7402822382	2307636268	2606947360	9300289000	59547554400	10592974062
2014/6/30	3591164086	15662978929	2509262976	3463372715	3958098437	22968895557	9603652000	2581906054	1519817083	2325255031	2888040000	18256024891	5386407840	5516274150	2092430250	3544975172	9971303285	68061683290	8011083488	16526537040	19618289897	78758702654	2674351200	1454547780	2653215512	1456519680	13686414000											9799680000	1670801416	9941348472	3669849468	4263441812	1810455881	7258063226	2328779533	2880196800	10557331000	54628315000	11780671154
2014/7/31	3903779023	16155098527	2078250117	3712664324	4460158121	27049450262	11079200000	2749513376	1594474764	2325255031	2949540000	18480714428	5492023680	5461792430	2076457500	3931640658	9931157122	73603794701	8661556079	18569219760	23555890311	83423928964	2657152800	1551146100	3077421480	1484904960	13646570000											10243200000	1934709982	11171572568	4178477728	4263441812	2225566083	7523455012	2857361139	3053747120	11951008000	63164325600	12037470525
2014/8/29	3958486637	17359943060	2274553003	3908536303	5400060553	25100319320	12720936000	2975500777	1981094900	2325255031	3106980000	18256024891	5659248760	5632047805	2808009450	4721218079	11180706451	71098456666	8758556377	20488518960	29469418509	76734170482	2645687200	1644029100	3324232225	1667635200	13646570000											10964800000	2033211067	10666682910	4716078483	5713533019	2285161112	7451075434	2981200258	3234682560	13481320000	68406491000	12123070315
2014/9/30	4353162995	21636292670	3179253260	4375958070	5814551687	24946071548	13058348000	3338963847	2130410262	2325255031	3729360000	19098622236	6451367560	5938507480	3220106400	4545756430	11030158339	70111505318	9819853762	21153419040	29802877276	73851412715	3158772800	1946827680	4249772520	2749824000	15011227000											12432640000	2650236729	11605351006	4815872635	6078226616	2696578500	7953711391	3105039377	3434080800	13372012000	67954394600	11994670630
2014/10/31	4009286564	20567205268	3021357460	4375958070	5686117814	23613931696	12177048000	3344613532	2207734289	2325255031	4066380000	19351398118	6354553040	5632047805	3255246450	4269566797	10508258218	67150651277	9831265562	21468732480	28552406900	62716485768	2771808800	1941254700	3802428044	2267274240	17690736000											11721600000	3259828347	10993794519	4336216871	6112959340	2384233500	7885352901	2887565802	3640864160	13317358000	65026532200	12208670106
2014/11/28	4325809188	19498117865	3337149059	4375958070	6164825885	25114341845	13441084000	3404876839	2666345760	2558378286	4751336941	21064656878	7093863920	5727390815	3552339600	4565252169	11175688181	68706997632	10036677959	20248606560	30428112463	65225145199	2866400000	1952400660	4619988638	2345333760	19433911000											12246080000	3609228420	10993794519	4249299384	5652750753	2557064400	9345007722	2935893263	3445158480	12479330000	64843540800	11705771337
2014/12/31	4130424852	22230230116	3200590530	4433829336	5271626680	28605950510	18608020000	3050829911	2589021733	3084399990	4046279719	22449114902	6706605840	6067901565	2964542400	4763458847	11035176610	81613284480	10658621051	23895275040	29177642088	69428250034	2591225600	1928251080	3817853716	2198085120	19613209000											11281600000	2880692097	8462235109	3496014493	5188200576	1899787200	7804931148	2627805698	2928200080	11522885000	85091001000	13139567826
2015/1/30	4235932394	21551444464	3017090006	4402667885	5598549265	26811067341	17031752000	3414292980	2511697706	3410174795	4551674719	22982948673	6997049400	5904456405	3430946700	5182617231	11240925696	84270461184	11554447338	23154973920	31782788703	71298741715	2797606400	2080579200	4303762371	2198085120	21376306000											12214400000	3144600663	8988458132	4210669390	5887196637	2201836700	8597085417	2954016061	3123905760	13381121000	82572178200	14926463451
2015/2/27	4865069954	22925985410	3456637772	4950219099	6048067819	28549860411	15873472000	3568717704	2474368865	3296601927	4754456663	23685361530	6909036200	6033850490	3386223000	4909676888	10593568814	81157768474	12039448831	23717054400	32824847349	71540805344	2946659200	2162316240	4226634013	2198085120	20081376000											11943360000	3302574100	9045347108	4613065165	6173741606	2353903000	8918772430	3177530569	3264223040	13581519000	86522639600	15835961224
2015/3/31	6088175894	25641128019	4433884748	5885062633	7239000092	34411275761	17626000000	4971722818	3180950492	3667208127	5272330552	25792799646	8009201200	6905558010	4216806000	5458806864	11898319118	87990508570	12946686918	27048409440	43141227944	81201344731	4007227200	2463257160	5946596394	2198085120	22432172000											14650240000	3871278475	10609793934	6344976580	7424119652	3672505300	12360823467	3965872278	3928883840	16341546000	87588295400	20798645848
2015/4/30	6869713236	33124739837	6038447467	6677453820	8756854950	36037888633	18970612000	5261739982	3815540783	4055746886	6912366217	29613955149	8528479080	7205207470	4779046800	6030681869	13012375147	99112691059	14201984901	31161193440	46892639070	84040090929	4852815200	3260193300	7103521763	2198085120	25958366000											15368320000	5503051160	12572463590	5913608309	9065240839	3664172900	12392992168	3835992226	5158506320	15713025000	1.00721E+11	21427593429
2015/5/29	8667249123	41236228383	7019961896	7585587540	8523338818	35350784920	18517372000	6271150372	3972855182	5030082541	7199054217	31636919827	9179776760	7777265530	5571295200	6316619371	15197831906	1.01846E+11	14264749800	34444566000	45871421597	82752752537	6621384000	3592714440	7789964148	2198085120	29384950000											19370560000	6815159947	14051576953	7217370620	14283832548	5180669700	18135105347	4107834195	6343818080	19107480000	1.00764E+11	27239936586
2015/6/30	9886447376	34618068272	6106726731	7687975165	9323131570	45727453242	23508048000	8606353514	3332932200	4244038746	7546265239	29312809146	8264439480	8151827355	5133641850	6748774915	13699878192	1.20332E+11	13072216717	33443788560	40452716638	70407507444	5554747260	3990253680	11337868611	2198085120	26994310000											15567200000	5335785167	14051576953	6216209932	10168004810	4213922000	11821997720	4796500516	5749315920	22551270000	1.04525E+11	21200239273
2015/7/31	8893894952	26302944031	4352803121	5542286671	6164825885	34803906454	19590040000	5540457776	2703674601	3371320919	7546265239	25028629348	6565784720	5529894580	4057078500	6748774915	12028794149	97670223706	12541568024	26719386720	38014299406	64267893574	6105684853	3119011140	11337868611	2198085120	23408350000											16429600000	3789503990	14051576953	4812653469	10818809148	4798030000	11033864539	5134792744	5354212000	24084312000	95000523520	26242790746
2015/8/31	10550754117	24436283486	3763894463	6383645852	8237281556	30611171551	15974192000	5141213368	2810328431	2949905804	3672791820	21279972025	5808871200	4937405875	3172188150	6748774915	9898538364	97670223706	9283499170	25238784480	39577387375	59382609419	4563059593	2335078620	11337868611	1885847040	21565565000											13420000000	3940043384	14051576953	4229984387	8111698399	4359949000	8050217495	3050670983	5354212000	18329850000	83773462920	19478392428
2015/9/30	9480047958	24317495997	2936008380	5818288095	8237281556	28802265857	13763388000	5254207069	2826326506	2734715107	3637752175	21364528205	5263189360	4528792975	3197744550	6748774915	9454421434	97670223706	8969674674	24621866880	39577387375	58095271027	4161199231	2192038800	11337868611	1566512640	18228630000											12557600000	5267837285	7829345256	4229984387	8130966092	3836337900	6779553795	2978179792	5354212000	16641282000	82115776120	18187007295
2015/10/30	9480047958	25115069139	3793766642	7567780996	8237281556	33906464870	15782824000	5118614628	3100960119	3203950377	3637752175	24944073168	5580036880	5366449420	3708872550	5140376464	10734080386	97670223706	10481738153	25087982400	39577387375	62287372971	4870936483	2322075000	11337868611	1946165760	20111259000											13904000000	7674236723	8533346328	4229984387	9999932231	4583161700	8404073209	3929626682	5354212000	19329660000	94216889760	21338601966
2015/11/30	9480047958	25064160215	4378407845	6677453820	8237281556	32532257443	16367000000	5796576831	3399590844	3428107353	4402253508	22012792253	6336950400	5168953185	3590674200	5159872202	10440511567	91217080282	9985324860	26842770240	39577387375	63475685333	5833456866	2322075000	11337868611	2221148160	19384106000											14009600000	7213615021	9699570326	4229984387	9412267620	8328930302	8556874540	5424757511	5354212000	23328900000	94940244000	19985722302
2015/12/31	14223979624	30019295477	4523501282	6724850947	7046349283	38029087149	18381400000	6372844703	4375473392	3927230220	5421588618	23196578776	6662599240	5863595115	4344588000	5816228742	12420219240	1.03554E+11	12153566830	31380541920	39577387375	67370709186	5428355695	2322075000	11337868611	2497904640	23657375000											14828000000	7213615021	9713792570	10027702713	9691649156	7865890396	9160037689	5430798443	5354212000	24428691000	1.03289E+11	21476964658
2016/1/29	14509240754	24249617432	2786647488	5441939283	4419292798	29797865115	13728136000	4485849906	2533028472	2668962394	4599749686	18940584372	5580036880	4501552115	2795231250	4178586683	9108160776	89812572595	11503094239	22921916160	39577387375	58194297057	4109346281	2322075000	5645795798	2006484480	20664402387											11730400000	7213615021	5809786625	6840728175	7321723021	6123702752	6803680321	4681722796	5354212000	20262816000	88625964280	18817326229
2016/2/29	12903181516	20855689170	3021357460	5222379773	4693674253	27792644074	13561948000	5427093788	3162286071	2570333325	4032744531	18320505717	5395209160	4167851580	2849538600	4185085262	8453276489	85257412531	10498855853	21873156240	39577387375	57468106170	5045940189	2322075000	5267866845	2006484480	20337791772											10806400000	7213615021	5603564089	6167922439	6965270716	6910870591	6128137594	6436613728	5490836720	27083742000	86365482280	20446931278
2016/3/31	13157181153	22162351551	3879115722	5687636829	5143192807	34565523533	18592912000	6354335943	3578236010	3075433711	5077563019	20716264156	6380957000	5128091895	3414973950	5036399190	9747990252	1.06705E+11	12490214925	25321040160	33512606055	69681316556	5389465982	2322075000	6000586245	2607897600	22774809440											12777600000	6683202152	7004455111	7404082260	8863138394	7978756373	6956481652	8759352328	6377051120	29872101000	1.00667E+11	24997526510
2016/4/29	14575671428	20821749887	4199174775	6037886524	5207409744	32952933186	19841840000	6045255224	3940859033	3144175183	4878785152	20096185501	7623019886	5216624690	3712067100	5280095925	9853373930	1.07805E+11	11594388637	25622644320	34721394085	67964865366	5888550625	2996405580	5915745051	3054965760	25500751882											11924000000	8012025972	6627565648	7867642193	8593390703	7278408516	7012776879	8128074867	5845322480	26683818000	1.01887E+11	23343509778
2016/5/31	14012964542	21500535540	4199174775	5517062059	4851297642	34411275761	21473504000	6417970208	3511577366	2997725959	4377496364	22576500121	7415747442	4739909640	4791825000	6121661983	9844341044	1.13993E+11	12707039122	26171015520	35867658595	70803611564	6711716205	2630446560	4673978489	2739179520	23767203232											13226400000	7219198314	5902231210	10102627367	9132886084	6258563122	6490035483	9638308027	5413292960	29016708000	1.02972E+11	26112419183
2016/6/30	13962164615	20635083833	4199174775	5684404226	4775404899	41646898537	24147620000	6417970208	3508911020	3144175183	4316830841	21392713598	7427262578	4705858565	3823876350	7733309724	11693824600	1.23483E+11	13568630010	27541943520	34679711739	68922116991	8127949900	2743763820	4334613714	2178570240	23842574913											13675200000	7925484925	6008898039	10076220200	8660827626	6780640616	6916270775	8883191447	5531454880	28772310000	1.08383E+11	24309547318
2016/7/29	13172811899	20465387420	4199174775	6233495710	5429250069	45559182945	22923872000	6417970208	3426254302	3036579835	4406232664	20913561910	7369686899	5019128455	3405390300	7148437560	11997179045	1.373E+11	13186334715	28426192080	35013170506	81036301348	7379322935	2652738480	4172644162	2185666560	23767203232											13666400000	8009234325	6414231990	9665022895	8554855319	7194482531	7270126489	10012845851	4320295200	32727114000	1.07765E+11	23538794391
2016/8/31	13633918931	21347808768	4199174775	6008629674	5493467005	44689786410	21997248000	6417970208	3418255264	3320512004	4342374219	21054488877	7553929072	5230245120	3514005000	7050958866	10989259435	1.32517E+11	12381802826	26602857840	34929805814	79517902218	7833036247	3158022000	4512008937	2338237440	23905384646											14863200000	8009234325	7132455306	9665022895	9065449161	7538289661	7052987756	9293974867	4615700000	31571778000	1.05926E+11	25619827293
2016/9/30	13325211681	20533265985	4199174775	5935417476	5762010557	43582006954	21579260000	6417970208	3599566776	3290624408	4425390197	22040977647	7576959343	5250675765	3312748350	6365358718	10695690617	1.26633E+11	11605800437	25170238080	33595970747	77836579920	7236727323	3321496080	4496583266	2652249600	24960588172											15593600000	8012025972	7630233842	9665022895	9190689160	6895242992	7093198632	8122033934	5291438480	27805827000	1.01104E+11	25542752001
2016/10/31	13528411390	20940537377	4186372413	6060924101	6001364592	48237485174	24333952000	11226902560	3698221569	3460983709	4680823975	21477269778	7507868529	5591186515	3504421350	7063956025	11527468936	1.32783E+11	11463152939	25807719600	33846064822	75559884704	6945054480	3575995500	5013343264	2920135680	24345052782											15320800000	8012025972	7736900671	9665022895	9335196852	8639745836	7245999963	8324405178	5705005200	29283324000	1.04962E+11	23400058864
2016/11/30	14817948004	22959924692	5129479756	6395608434	6538451696	48083237402	23518120000	10340568147	3658226383	3496848826	4935058397	21279972025	7899383145	5754631675	3759985350	6560316106	11967822163	1.36389E+11	11834036434	26746805280	35555041002	74636008384	7013111477	3772907460	5445262068	2739179520	25186703214											14933600000	9072851710	7708456183	10947656691	9229224545	7939397979	7881331814	7288385230	5948714160	25350738000	1.06243E+11	22937607108
2016/12/30	14817948004	20991446300	5103875032	5940646919	6888725894	46274331708	22913800000	11031454458	3626230234	3481905027	5139091819	19588848420	8244837218	6319879520	3609841500	6667542670	10950116926	1.30885E+11	12552979824	24676704000	33554288401	69059754884	5804289582	3585283800	5398985053	3157862400	26920251864											16614400000	10714339958	7893345353	11317357020	8641559934	7722926823	9939119570	6518166319	6199808240	23573298000	1.06393E+11	23198049743
2017/1/26	14817948004	20058116028	4369872937	6040006330	6351638790	47241885916	22626748000	10090576390	3900863847	3180040300	5139091819	20096185501	8060595046	6115573070	4018743900	6290625053	11087115708	1.40451E+11	12039448831	24279134880	33896760672	70610547278	5263074417	3210036480	4712542668	2831431680	25425380202											16508800000	9687013980	7687122817	10544004290	8516319935	7468254875	8236434333	5391532381	5823167120	20173944000	1.05821E+11	22843969688
2017/2/28	14817948004	19973267822	4655792358	6212577939	6614344439	52430220078	25804464000	9886037679	3708886952	3275680609	5139091819	21139045058	8164231268	6340310165	3881378250	6868998637	11145829472	1.50168E+11	12729862722	24820651440	34444842624	70841516357	5237147942	3267623940	4913076398	2719664640	24797282865											16244800000	9703763860	8007123304	10227118294	9065449161	7729293622	8097938404	6131546630	5579458160	20651631000	1.22126E+11	23290983940
2017/3/31	12996965997	18683575082	4596048001	5909270262	6275746048	59161031962	25633240000	8763347423	3402257190	3054512393	5139091819	21139045058	8003019367	5775062320	3763179900	7187429038	10783761263	1.63227E+11	12244861228	25279912320	33938920822	74405039304	4770471393	3176598600	4820522369	2691279360	26066039486											13085600000	10089011102	8163567987	9849873060	8872772240	8558055367	7307696930	5219365801	5442833440	20651631000	1.31681E+11	26147343335
2017/4/28	11215060858	15832675342	4775281071	5396784877	5837903300	65204740134	24943308000	8899706563	3434253339	2680917433	5139091819	19645219207	7266050677	5468602645	3383028450	6495330310	10118338608	1.72716E+11	11400388040	23079572880	34444842624	71699401511	4446390456	2727044880	3894982074	2221148160	26832318237											11932800000	8609438361	7054232964	9167059186	8362178397	7452543246	7079585989	3911503884	4722784240	18585357000	1.20559E+11	27286247582
2017/5/31	10480415756	15170859331	4258919132	5041182772	5359195229	67616614393	23870640000	8276999822	2693009218	2459749217	5139091819	18320505717	6909081468	5148522540	2750507550	5770738685	9785627280	1.81751E+11	10670032850	23052154320	33728120072	71633410346	3986195525	2561713140	3061995809	1971002880	26317278420											10832800000	6856284246	6328898527	8654005668	7427695328	6300646002	6965530519	3277205957	4541848800	14441700000	1.31409E+11	26099888991
2017/6/30	10328015975	15374495027	4348535667	5307884351	5341681520	70925930236	25658420000	8995157962	3412922573	2447794178	5139091819	18940584372	7196959863	5979368770	2878289550	5972194652	9766056025	2.11284E+11	11417505740	25499260800	34655643374	78364509245	3691281872	2584005060	3193114017	2512097280	27661406721											11660000000	7007033167	6556454429	8373057201	7735978402	6694919555	7014411435	3757460102	4604622320	16519083000	1.30822E+11	28792881537
2017/7/31	10335831348	15374495027	4429617294	4915676147	4874649256	77642719596	27093680000	8804255165	2381046764	2388018984	5100597259	17982280996	7553929072	6919178440	3111491700	8327929757	9462701580	2.11663E+11	11651447637	24169460640	35035084725	69917640038	3765820488	2424246300	3077421480	2533386240	29394955372											11404800000	7302947715	6606232282	8035465584	7870852247	6447532228	7014411435	5554637562	3928883840	19885110000	1.34725E+11	28714083284
2017/8/31	10222508433	15374495027	4331465851	5156230512	5166544421	77516516873	26086480000	9099699969	2669012106	2444805418	4315889988	18517803470	8049079910	6197295650	3047600700	8376669104	9090847743	2.10638E+11	11286270042	24320262720	31830913318	74042087893	3882489625	2491122060	3331945061	2533386240	29043220863											11739200000	7302947715	6698676867	8777382045	7957556862	6911383467	7258816014	4527679014	4106126720	19263006000	1.34649E+11	29754220220
2017/9/29	9964601111	14967223635	4514966374	4894758377	4769566996	82172613904	31162768000	9658772445	2343717923	2492625573	3993147482	18151393356	8394533984	6387981670	2951764200	9214985873	9863912298	2.17433E+11	11257740542	25704900000	31072030616	82159001272	3782024535	2401954380	3231678196	2533386240	32661061524											12760000000	7302947715	6307565161	8486896235	7909387632	7313387875	6953862699	4183345853	4408916640	17018988000	1.52959E+11	29108074547
2017/10/31	9323740490	14016923722	4361338029	4884299491	4746215383	89174130739	36752728000	9031520399	2207734289	2325255031	4100728317	17841354029	9949077314	6605908550	3092324400	9098011440	10529334953	2.52887E+11	11309093641	27164938320	31198511067	86811378452	3516278166	2357370540	3416786255	2533386240	31744039412											11387200000	6487786884	6371565258	8985432693	7841950709	7104654817	7255495665	4364573832	4375683600	17318931000	1.6613E+11	30888915058
2017/11/30	9175248395	13049654167	6508150554	4366584663	4150749246	86830526777	30644060000	8558808712	2007758357	2151906970	3493213011	16742123686	8705442650	5584376300	2705783850	8773082460	9110418998	2.49015E+11	10630091551	23689635840	32083874218	82653935014	2971822192	2229192000	3200826853	2533386240	31279247383											10472000000	5717292401	5639119698	7081572992	7899753786	6756766387	7239191180	3839012693	3773796320	17699781783	1.56682E+11	32228485354
2017/12/29	7838819540	12998745243	5746923250	4141718626	3958098437	96673663416	33071412000	8636078892	1842444920	2056266660	3543839286	18996955158	9292714574	6578667690	2677032900	8909552632	9257203407	3.03222E+11	10961033746	25704900000	31409311817	87438294526	3033397570	2216188380	3231678196	2533386240	32309327015											11308000000	6420787364	5674675308	6904926215	7822683017	6432070520	6582481994	3443331605	3596553440	17848519445	1.73304E+11	36860547064
2018/1/31	8096726863	12829048830	6844187833	4115571413	3923071018	95662984208	35035452000	7449754371	1991760283	1891884877	3789707669	21110859664	10248470844	5918076835	2750507550	8019247226	9785627280	3.20304E+11	11594388637	26417782560	35077244875	92024680541	2569961830	2136309000	2815185063	1729728000	31643543838											10392800000	6465453711	5496897260	7332803963	8111698399	7916394486	6712506329	3228878496	3869802880	17513859705	1.95833E+11	35444991012
2018/2/28	10054477905	11132084699	5520612430	3671068782	3590310530	85556192123	30155568000	8888759927	1642468988	1927749994	3739936649	20237112468	9430896204	5509463935	2590780050	6950230882	9022348352	2.81964E+11	10961033746	24505338000	31915233618	89451025079	2430607028	1541857800	2761195213	1625057280	30374787217											9996800000	6069039882	3136004776	7921626551	7697443018	7421619830	6354939406	3413126942	3862417760	18034441522	1.7781E+11	35302831957
2018/3/30	9335463550	12302989950	6000665685	4037129772	3707068596	83124703013	29551248000	8343538593	1783785313	2014424024	3754156940	21505455172	11895135261	5706960170	2708978400	7505859438	8895135198	2.519E+11	11611506337	26438346480	30692589266	84468692070	2437088646	1727623800	3169975510	1410393600	32472632323											9583200000	5907124375	3121782532	8392684621	7581836865	6602149307	6233041592	3292308289	4072893680	17179199966	1.6274E+11	38193399406
2018/4/27	8557833895	11047236493	5493180816	4131259741	3724582305	88222041629	32225364000	7825853690	1663799754	2154895729	3562183006	20659893370	10029683264	5196194045	2427858000	7593590263	9100633370	2.63872E+11	14236220300	25739173200	30270987765	82521952683	2203750372	1452690120	2930877600	1256048640	28754296088											8412800000	5198046118	2936893361	8901329147	6300535336	6300646002	5972992920	3295328755	3445158480	17848519445	1.69024E+11	39014762834
2018/5/31	8557833895	10979357928	5335449032	4131259741	3683716982	1.01214E+11	44563564000	9571663416	1693129558	2154895729	3334658343	24239438333	19207246481	5795492965	2379939750	9169495816	11410041408	3.06569E+11	19131882432	31414815120	30060187014	96677057721	2181064706	1560434400	2815185063	1137185280	26832318237											7462400000	5627959707	2951115605	9231717147	6300535336	7359772998	7029440648	4017220206	3301148640	19013631131	2.16524E+11	38856808328
2018/6/29	8557833895	9163606307	4286189775	4131259741	3280901655	89144835689	44709608000	7065848195	1535815158	1766356971	2554462311	18968769765	14877555428	4910165015	2047706550	9016779195	10362979290	2.95002E+11	21397124700	27322595040	26729535157	87141334280	1847261341	1250205180	2815185063	1138959360	23691831552											6001600000	5627959707	2730670825	6239892835	6107858415	5009593383	5646366941	3497699999	3397155200	19199553208	1.9832E+11	33369952869
2018/7/31	8127988357	9163606307	4334195100	3200418939	3263387945	80458853507	47172212000	7355531449	1594474764	1900851156	2596801465	20631707976	13979374837	4964646735	2172294000	7570845234	9462701580	2.80058E+11	26874788623	29474952000	27488417859	83247855505	2002820191	1300362000	2815185063	1231211520	24144061634											5781600000	4762549236	2659559606	6163712124	5953716877	5438655780	5540751444	4258857511	3278993280	22062753203	1.93422E+11	33053649999
2018/8/31	9143986901	8739365275	3977584111	2886652375	2942303263	63116184191	39517492000	6491988973	1442493056	1787278289	2286314333	17052163013	11837559582	4372158030	1897562700	6310120792	8151427524	2.40272E+11	24158780261	25039999920	25549050955	76879708017	2151897422	1190760060	2275286558	1064448000	20174486464											5596800000	3980888166	2609781752	5318798776	5491292266	5253115284	5232029223	4113875128	2677106000	21145537620	1.73801E+11	30301815023
2018/9/28	8635987629	8637547427	3943294593	2761145750	2989006490	69590390135	41914628000	6499699173	1482488243	1712559297	2307483910	18574174257	10973924398	4365347815	1808115300	6602556874	8650494516	2.63755E+11	26018903635	25101691680	25844172005	86283449127	2048191522	1220482620	2259860886	1004129280	19747380275											6160000000	4338218941	2666670728	4030652198	4248526121	6227202886	5475757293	3712153107	2344775600	20277901258	1.92894E+11	34382122056
2018/10/31	8358541873	6957552937	4265616064	2428553194	2609542775	55748479237	27798720000	5898303520	1365169029	1350919375	2039335933	16009303457	10144834622	3643465025	1654776900	4906427598	7388148596	1.86899E+11	19371530228	19426049760	25085289304	74372043721	1976893716	1149891540	1997624470	988162560	15853176786											4972000000	3902722059	2339559118	3241143004	3978851549	6041662391	4476472208	3546027460	2001367520	19670555805	1.33203E+11	31765651661
2018/11/30	8010757756	8315124242	4286189775	2698392438	2872248424	60054851516	28690092000	5774940309	1482488243	1494379840	2159296870	16037488850	10018168129	3827340830	1734640650	5445809705	7897001215	2.03357E+11	19856531722	18802277520	29765065964	75559884704	1983375334	1240916880	2090178499	1060899840	16971190046											5148000000	4120470500	2488892679	4002950121	4316042358	7363638422	4874561388	3730275905	2293079760	21443012944	1.5097E+11	35752177666
2018/12/28	7111989812	8230276035	3785562809	2478755844	2615380678	59556835674	27174256000	4942238636	1482488243	1368851933	2082444575	15896561883	11123621163	3595793520	1661166000	5192365100	7867644333	1.97496E+11	18196114845	17822064000	30692589266	77836579920	1772722725	1153606860	2144168350	929617920	19491160410											4743200000	3835722538	2318225752	3372727870	4046301038	7885471066	5894359140	3458433936	2016137760	20501007751	1.42742E+11	36633259460
2019/1/31	7397250942	8026640340	3655262640	2346973888	2673759711	62500988151	32326084000	5620736296	1381167104	1566672076	2067516657	16770309079	11895135261	3691136530	1616442300	5744744366	7593646769	2.34061E+11	22766540681	17835773280	33517319322	82488957100	1626886304	1116453660	2074752828	654635520	16488468131											4435200000	3578891044	2346670240	2971047754	4971169846	9404583875	5870069198	4600170205	1993982400	25471324624	1.4241E+11	37964878127
2019/2/28	7577004531	9910270525	4279331871	3018434331	3654527466	75053916870	39180080000	6576801180	1674465137	1876056897	2560137954	18038651782	14958161378	4310866095	2028539250	6339364400	8464567597	2.77535E+11	24101721262	20193769440	44689759095	79684332559	2083840425	1333799880	2460394617	789465600	20597415461											5517600000	4220969780	2880004386	3788259024	6570422161	12373231806	6112968613	7173607510	2440782160	32635522013	1.67351E+11	41807221061
2019/3/29	7948234768	10164815145	4368484619	3583214144	3771285532	97523219852	54137000000	7972347503	1783785313	1935300799	4008146010	18066837176	14255738096	4937405875	2181877650	8389666264	8826635807	3.68753E+11	34594871215	21914284080	56072999620	85293581641	2297733843	1484270340	2691779691	800110080	21413937045											5755200000	6780319023	3335116190	4328449525	8738083432	20270299153	6485414383	7735414246	2566329200	30850670068	1.96541E+11	44590152569
2019/4/30	8561741582	9689665188	4032447340	3771474081	4483509734	1.14075E+11	59198180000	6916050010	2159740066	2310512179	4112641437	20800820337	12206043927	5495843505	1955064600	7902272794	8298211933	3.97321E+11	33094219536	20173205520	72979219806	91826707044	2615333162	1519565880	2483533124	1325237760	17923965756											5403200000	6544415668	2865782142	4134534986	9749754467	23366506175	6336388597	11903657767	2451859840	32809049285	1.77312E+11	48482686636
2019/5/31	7584819904	9469059851	4437063655	3495359506	3782961338	1.03455E+11	53769372000	6322364558	1775786276	5429703611	4008146010	19335179879	11515135780	5277916625	1942286400	7671573218	8298211933	3.93013E+11	30560799947	19768781760	86849909185	82719926180	1821334866	1510277580	2190445364		19754554470											8571200000	6270463384	2524448289	3822886620	10192962386	20966076012	7625266413	9251688338	2311542560	34507137593	1.72339E+11	50633255907
2019/6/28	7745035059	9197545590	4464495270	3426330863	3461876657	1.18396E+11	59681636000	6584511381	1653134371	4257332619	3224430310	18715101224	11365439015	4780770930	1932702750	8204456745	8151427524	4.57836E+11	34603430037	22017103680	73232180706	82126005689	2044950712	1480555020	1966773126		19069729915											9627200000	6011730671	2467559313	3601270005	8142307232	15121550398	8194555493	8454285230	2182302960	31383646690	1.83189E+11	48848911861
2019/7/31	7323004895	9163606307	4347910908	3250621588	4016477470	1.18118E+11	59973724000	5818117432	1626470914	3752442921	2627313586	17559500094	10478773560	4916975230	1875200850	9331960306	7916572470	4.68549E+11	33335008486	20426827200	81579890424	79222394399	2187546325	1398817980	1997624470		17713250508											7321600000	5577972889	2240003411	3435057543	10484754340	18067005767	8130410245	10876699218	2200765760	34556716814	1.75579E+11	47900389300
2019/8/30	9421432658	9163606307	4018731533	3181592944	3823826662	1.41905E+11	62950000000	5515877565	1645135334	4518334920	2791520685	17869539422	11330893608	5046369315	1849644450	9396946102	7349006087	5.49248E+11	38000722846	19803054960	82254452826	73778123230	1957448859	1326369240	1974485962		16383110507											7788000000	5319240176	2232892289	3261919562	9901709515	14217040481	7609230101	10662246110	2178610400	33986555776	1.68753E+11	52168740822
2019/9/30	9886447376	8841183123	3730699580	3256896919	3555283110	1.24826E+11	57914000000	5440317599	1645135334	3731049290	2388466896	16375713571	10513318967	5025938670	1884784500	12850941159	7368577342	5.03833E+11	38690566146	20598193200	72388977705	81986270093	1788926772	1324511580	1974485962		16514807537											7163200000	5395338033	2090669850	3428132024	9030679681	13358915689	7753556910	9188258545	2093681520	30565589549	1.56727E+11	49481260234
2019/10/31	9476140272	9112697383	3758131195	3294548906	4261669409	1.27726E+11	55597440000	4857426428	1722459361	3422981000	2351147101	16939421439	10421197881	4944216090	1999788300	10755149238	7769788060	5.12683E+11	33750398000	19508305440	93005291099	99080573372	1769481916	1317080940	2321563573		16264583180											6828800000	5745388173	2126225460	3482123647	13940858656	18032216924	8876098758	11359973830	2160147600	35771407721	1.51889E+11	53686376919
2019/11/29	8649547299	9078758101	3806136520	3363577550	3654527466	1.19744E+11	54469376000	5019340642	1493153626	3427259726	2209331879	17249460767	10501803831	4474311255	1852839000	12305060473	7388148596	4.95099E+11	37125437799	18747440400	86723428735	1.02865E+11	1623645494	1218624960	2313850737		16791371300											6406400000	5326849962	1941336290	2991586387	13002012387	14866432216	9557642024	9686635488	2171225280	29450057084	1.47971E+11	48532737674
2019/12/31	8705896142	9486029492	3771847002	4650020456	3998963761	1.26965E+11	68449312000	4889809270	1535815158	3710404811	3105006965	18376876503	11699377952	5073610175	1964648250	11648703933	7701288669	5.16293E+11	39076284981	19672816800	84109499430	96358761976	1944485622	1289216040	2668641183		19372633084											8474400000	5509484818	1905780680	3316308235	13619767551	14553332630	11429392632	9608103364	2222921120	29846690849	1.66522E+11	56892869784
2020/1/23	8830668578	8841183123	3751273291	4160544619	3969774244	1.21062E+11	72115520000	4717100775	1410496907	3635845849	2612385668	17784983242	11710893088	4344917170	1814504400	12028870840	7212007305	4.89704E+11	38868590224	18761149680	76478512263	97122196879	2051432331	1244632200	2622364169		23665956255											8773600000	5479045675	1813336095	3267945407	11701490431	11549895856	10821956380	7977051551	2197073200	25967116831	1.61489E+11	53811172671
2020/2/28	8766269901	10962388286	3710125869	4311152569	3835502468	1.09563E+11	61590280000	5192049137	1309175768	3824436165	2709417135	16488455145	10259985980	4528792975	1664360550	10410724519	6575941532	4.68122E+11	40797184395	16601938080	1.02028E+11	1.12856E+11	2022265047	1131314940	2460394617		21769519026											8738400000	5281191248	1699558144	2805044049	12490115469	11306373956	14986091738	8393875903	2437089600	26988856415	1.4675E+11	54048226295
2020/3/31	9438431092	12286020308	5301159514	4185645944	4033991180	1.07879E+11	57526228000	6487362851	1503819009	4451608609	3231894269	17023977620	12597558543	4733099425	2025344700	9244229481	6918438487	4.47161E+11	45537075455	16046712240	1.32509E+11	1.30448E+11	2394958124	1216767300	2483533124		23863501800											10639200000	4999629179	2154669948	2908678681	13726616232	13521263623	16137023583	8801638856	2954048000	29427683459	1.26391E+11	63530371259
2020/4/30	10066318192	13100563091	5692060021	3545562156	4074856503	1.15964E+11	67930604000	5731763184	1391832487	4776159385	2739272971	16798494472	11089075756	4508362330	1779364350	10413973809	6544627520	5.27006E+11	40337288862	16636211280	1.38707E+11	1.34132E+11	2443570265	1127599620	2198158200		21387597640											11184800000	5144215106	1891558436	2666864539	16963391626	14564928911	17144088948	7176627976	3027899200	27038628396	1.48348E+11	68192425866
2020/5/29	9370007498	12778139906	5527470334	3438881525	3928908921	1.24943E+11	75419136000	6735631313	1389166141	4464766073	3082615088	17982280996	12597558543	4576464480	1849644450	14296875120	7868622890	5.75254E+11	40648830997	19844182800	1.18133E+11	1.31311E+11	2252362512	1190760060	2074752828		21466615857											11026400000	5273581462	1841780582	2756681221	15724252187	12002150814	19262123247	6536289116	2588484560	32289572336	1.59002E+11	76489302710
2020/6/30	9869097244	12574504211	5575708425	3457707519	4296696829	1.33468E+11	75660864000	6034003051	1455824785	4302490685	2858696316	19306994486	11791499039	4419829535	1852839000	24860316260	7534933000	6.64221E+11	42265883033	23408595600	1.25637E+11	1.52986E+11	1989856953	1203763680	2159594021		21927555462											11132000000	5387728247	1955558534	2839588926	17287766633	14901221059	19102271601	6699394298	3112828080	36084685848	1.58445E+11	75201203409
2020/7/31	9816773319	14288437983	6535282756	3784024744	5067300064	1.72811E+11	1.07216E+11	7350905327	1581143036	4938434773	3045295292	21590011352	12459376914	4964646735	2609947350	22319371636	8880456750	8.4425E+11	45900541279	23285212080	1.37105E+11	1.81332E+11	2145415803	1317080940	2067039992		23442071304											13631200000	5973681743	4522673554	3039949216	19166871701	21696641714	22147445442	7052788857	6978938400	35711395994	2.03519E+11	1.00895E+11
2020/8/31	16063444984	13779348744	8294502364	3765198750	5546008135	2.1898E+11	1.3011E+11	7480436698	1711793978	5249828084	3224430310	22548314728	13484223998	4746719855	2399107050	30153409344	9138797310	9.31586E+11	55817965922	26877043440	1.63552E+11	2.10774E+11	2485700787	1443401820	2136455514		26774006158											18453600000	6240024241	3278227214	3122856921	19510479485	26287317470	28493555757	7058829790	6395513920	33446770883	2.12621E+11	1.1183E+11
2020/9/30	15697177509	12269050667	7262233007	2616813131	4419292798	2.10265E+11	1.0917E+11	6034003051	1450492093	4416522039	2641198403	23760286645	12125437976	4317676310	2012566500	26757901503	7707160040	8.57835E+11	44624702058	21043744800	1.19884E+11	1.7569E+11	2657463683	1528854180	1966773126		24113726156											14924800000	5593192460	2688004093	2791226098	15492694500	21347771559	27790208518	5506310101	5169584000	27225273323	1.88358E+11	98218723568
2020/10/30	14191858435	11963597124	6295389174	2196365938	3940584728	2.5267E+11	1.05857E+11	5990825927	1375834412	4377049647	2306398605	24521292267	11031500077	4290435450	1840060800	32535138767	7384234340	9.48471E+11	40752678376	22634021280	1.21098E+11	1.73233E+11	2592647496	1508419920	1928208948		22059252492											15048000000	5851925173	2432003703	2625410686	14783105439	19153877497	24625145943	4503515283	3943654080	27408078839	2.53264E+11	99134895815
2020/11/30	9196936053	11539356091	6346275691	2466205181	4039829084	2.68533E+11	1.0636E+11	6336242918	1533148812	4473537716	2484958497	23196578776	11457560101	4385778460	2354383350	34643927848	7804037750	9.85928E+11	47102203802	26465765040	1.16999E+11	1.5979E+11	2625055590	1709047200	1935921783		22599210314											15030400000	5798656673	3128893654	2680682490	14148775824	20152296351	20724765800	5180099739	3836569840	32782699837	2.68244E+11	91988698189
2020/12/31	9217060640	11963597124	6455318229	2560335150	3958098437	3.31268E+11	1.36979E+11	7512819541	1557145924	7631329045	2455198515	24013955185	10329076795	4208712870	3683316150	50851385370	7642574900	1.13285E+12	53807777382	29886230400	1.0093E+11	1.62631E+11	2485700787	1924535760	1766239396	5659315200	26089181603											19641600000	5661680531	2808893166	2583956833	11385836986	19180151677	20740750965	4624333936	4209518400	33019083631	3.55634E+11	1.08809E+11
2021/1/29	9172786549	9553908058	5175885787	1775918744	3537769400	3.77467E+11	1.22878E+11	5936854523	1394498832	6960298387	2246878641	18489618077	9419381068	3983975775	2616336450	57570916676	6835260650	1.13009E+12	49030797973	25567807200	95304691398	1.62804E+11	2495423215	1322653920	1388310442	3411555840	23679125958											16297600000	4824604108	2296892387	1948331088	11568612461	18746627701	23018636909	4029302071	3109135520	35654979922	3.07441E+11	1.09324E+11
2021/2/26	10211215215	10198754427	5277658822	1731991425	3642851659	3.44524E+11	1.17983E+11	5818117432	1365169029	7490982763	2298958610	19617033813	9903016771	3772859110	2961347850	44905185036	6835260650	1.08685E+12	40500477599	22236452160	1.08466E+11	1.59513E+11	2618573971	1268781780	1295756413	3691860480	26181369524											16878400000	5304020605	2574226142	2045056745	13342609725	23055593283	21300231723	4627354402	3182986720	35838885600	2.84821E+11	1.32066E+11
2021/3/31	10605657112	9961179449	5735637480	1863773381	3613662143	3.29599E+11	1.05842E+11	5386346194	1407830561	5841913958	2328718592	20688078763	9569077833	3745618250	2910235050	49441193597	6802968080	1.04019E+12	34811124794	22209033600	90128976840	1.42051E+11	2871357102	1346803500	1434587457	3246566400	23481580413											14572800000	5326849962	2616892874	2093419573	11613893864	22740303119	18079221072	4681722796	3969502000	32043448063	2.48201E+11	1.29574E+11
2021/4/30	11788982801	9367242003	5212233300	1612760131	3362632301	3.74361E+11	1.14483E+11	5353963351	1279845965	5583150502	2313838601	20829005730	9557562697	3684326315	2651476500	64569886906	7287356630	1.10626E+12	36828731004	25327894800	74897179754	1.26945E+11	2900524386	1504704600	1334320592	3189795840	22256798036	9364713100										13437600000	5486655461	2382225850	2473413225	10861141484	18615256799	15905238697	5133204719	3928883840	32902088030	2.90095E+11	1.38545E+11
2021/5/31	10124679488	9859361601	5423048872	1870048713	3327604881	4.02734E+11	1.23332E+11	6109563018	1322507497	5653323643	2529598470	21477269778	9592108105	3575362875	2846344050	80127486468	10258273070	1.22317E+12	37229285178	27137519760	68614368739	1.22025E+11	3192197229	2093582820	1789377903	4122961920	22072422194	7473530000	8422101665									13886400000	6004120886	2567115020	3033040240	10089309484	13426106170	15517598447	5052943870	4431072000	30911038830	3.28222E+11	1.31418E+11
2021/6/30	9653764163	9367242003	5219502802	2146163288	3234198428	3.45594E+11	1.20612E+11	6336242918	1295844039	5384911375	2462638511	20406224829	9085442130	3582173090	2475776250	83051847288	12852442860	1.15629E+12	31287731596	25458132960	66091450387	1.10176E+11	3299143939	2154885600	1642834023	5182087680	21124203580	7260217720	5992068748									13296800000	5836705601	2417781460	2867224828	9589741263	12892740308	14480161271	5244871986	3526394800	29716409310	3.12248E+11	1.35551E+11
2021/7/30	9554348705	9418150927	4943261707	2522683163	2918951650	2.50619E+11	98261454000	5310786227	1138529640	5919104407	2306398605	17615870881	7738171244	3255282770	2185072200	62344123393	10473556870	8.56865E+11	23157965397	21194546880	51404461412	88972499950	2965340574	1670036340	1488577307	3810723840	26313066554	6008211440	4832709098									15690400000	6346561240	2112003216	3226491554	7846151942	10336262558	13407556732	4658618830	4213210960	23220611295	2.45624E+11	1.04321E+11
2021/8/31	9209010800	9961179449	4928722702	2641914456	3216684718	2.49008E+11	1.12063E+11	5677791780	1213187321	5605956767	2380798560	18799657404	7761201516	3350625780	2507721750	68066122730	14639298400	7.82882E+11	24233527531	21263093280	49287012081	83498335233	4248701084	1513992900	1519428651	4334077440	27406151901	6173135780	4459148138									16306400000	6985783236	2119114338	3606485206	7867677736	10115559443	12730585015	4683046045	4445842240	22013537718	2.52481E+11	1.0673E+11
2021/9/30	9282264295	9944209808	5161346782	2616813131	3257550041	3.2456E+11	1.26082E+11	5321580508	1197189246	5593676468	2403118547	18461432684	7979989096	3323384920	2360772450	80494656215	12335761740	8.51586E+11	26214045391	22263870720	66496919408	94065551933	3607020829	1465693740	1704536710	4605511680	28222673486	6607613880	4194070789	5035611727								18163200000	7731542231	2019558631	2867224828	9278002028	10961588051	14321908142	5681072251	4933260160	26879164200	2.50281E+11	1.11962E+11
2021/10/29	9093898165	11776931069	4841488672	2290495906	3345118591	3.35355E+11	1.20336E+11	4997752080	1173192134	5311229577	2403118547	18686915831	7876352874	3377866640	2245768650	69830487092	11140936650	8.40407E+11	24166768502	21612679920	64829991211	1.02208E+11	3542204641	1692328260	1689111038	4284403200	27643206555	6476383760	3984650250	5403261595	3187900000							18761600000	6437878668	2076447606	2811953024	9439452179	11550129691	17082546053	5569404984	5199124480	27924465030	2.80571E+11	1.09055E+11
2021/11/30	8984017923	10504207971	5074112752	2215191931	3321766978	3.36966E+11	1.3409E+11	5202843418	1269180582	5556835569	2417998538	19166067519	7910898281	3193990835	2268130500	72972550328	10861067710	8.46191E+11	23810720347	21132855120	64739886985	98604258122	3662114588	1627310160	2298425065	4103447040	31659965964	6437369400	4311987759	5455175118	2756575000							23249600000	6567245025	2062225363	3026131265	9633192361	11642089323	16818790838	5307684825	5413292960	27264929983	2.62668E+11	1.0658E+11
2021/12/31	9057271418	10843600797	5328545340	5385483248	3677879079	3.71857E+11	1.28978E+11	5483494723	1333172880	5955945306	2544478461	23873028218	8210291811	3411917715	2466192600	69047408250	11679146150	8.64279E+11	28320663640	21838883040	68524264512	1.0931E+11	4283422053	1822364460	2074752828	4454714880	30632729131	6841700040	4377077926	5042751859	2715750000							22695200000	7206467020	2339559118	3122856921	14486265492	11844400511	17768309610	5988157238	5028248888	30077286978	2.48246E+11	1.21763E+11
2022/1/28	10265954085	9706634829	4790602154	5756339878	3304253268	3.16841E+11	1.10742E+11	4879014989	1263847890	5477013622	2403118547	21364528205	7703625837	3180370405	2159515800	53288352720	9816941280	7.70033E+11	20094467732	20879233440	72488850493	1.03247E+11	3746993496	1590156960	2051614320	2968035840	24442968731	6123481140	3794096427	4227560397	2378500000							19140000000	7518468232	2382225850	2542502980	14405034096	11402994281	14014193725	5234403180	4429470729	26310037325	2.35618E+11	1.19354E+11
2022/2/28	11354291725	10046027656	5604786435	5224241234	3508579883	3.18752E+11	1.16821E+11	4922192113	1373168066	5925244557	2351038578	21420898992	7669080429	3173560190	2185072200	55527113392	10473556870	7.37506E+11	20176062101	20399408640	69245098327	99782242934	3630900749	1616164200	2036188649	2778209280	25114623583	7464156420	3763909682	4176448499	2301287500		9520000000					20336800000	7335833376	2737781947	2791226098	15149655220	12120279405	13337222008	5419352092	4622864917	24518715635	2.48201E+11	1.09437E+11
2022/3/31	11626376135	10504207971	8948757590	5498352657	4069018600	2.73544E+11	90580896000	6152740142	1501152663	5968225606	2522158475	20490781009	7634535022	3371056425	2606752800	48056996142	8837399990	6.01882E+11	17327676863	18953079600	76498488587	1.00683E+11	4371492413	1538142480	1665972531	2345333760	25522884375	7731936800	3348841948	3407171115	2256912500		10605000000					21005600000	10767846709	3050671312	2556320931	16479403085	16111327404	13205344401	5810187530	4477819276	24655552709	2.04393E+11	91197742249
2022/4/29	9653764163	10147845503	6375353701	5079123422	3438525044	3.10113E+11	1.03347E+11	4749483618	1197189246	5041062986	2246878641	19335179879	6678778752	3350625780	2344799700	48677610494	8934277700	6.29325E+11	15258146964	18164796000	63205747566	1.03074E+11	3474776020	1337515200	1365171935	2531612160	21466615857	6664362040	2839440638	4071625792	2250700000		8540000000					19395200000	8096811942	2460448191	2134873426	12132740480	12138671332	17319925746	5230913578	3685646929	20276766355	2.39702E+11	1.0246E+11
2022/5/31	9303193865	11284811471	8127303806	6691543556	4483509734	3.16103E+11	1.20516E+11	4717100775	1418495944	6680482982	2589118434	20941747304	7173929591	3650275240	3715261650	51007351280	9870762230	6.65308E+11	17335094533	19330084800	64332008214	98188498776	4415527593	1545573120	1750813724	2700149760	23560598631	7072239440	2805480550	4424211260	2554225000		9310000000	7498969800				21296000000	11544044846	2282670143	2362869618	13473299975	11862792438	17082546053	5565915381	3986895568	21856612568	2.48653E+11	99470324333
2022/6/30	9716552873	10521177612	6666133802	6207817516	4139073440	3.62812E+11	1.3197E+11	4771072180	1445159402	5630517367	2603998425	27227090034	7853322602	3473209650	3398827434	60375053774	10419735920	7.83813E+11	19894190645	20385699360	68927893432	1.01515E+11	3819051064	1686755280	2090178499	3070932480	21940725165	8210040048	3127158044	4876421613	2636318750		8582000000	6249612600				18559200000	9755745216	2510226045	2507958103	13163565655	12359374447	17223215500	5562425779	4258391255	23859409735	2.76005E+11	99686275271
2022/7/29	10726404625	10198754427	6288119671	5933706093	3823826662	3.26993E+11	1.12772E+11	4468832313	1674465137	5409471974	2529598470	23365691137	7738171244	3480019865	3830540715	47917276681	8934277700	6.92479E+11	17401853562	18829696080	71630998019	92956860345	3562846380	1560434400	2082465663	3239470080	19622857440	8661187920	3042257826	4227560397	2328267500		7903000000	5042654400				17864000000	9793794144	2844448776	2708318392	16427371543	13775552769	14910961454	5726437079	4157975042	24605793773	2.48954E+11	1.09088E+11
2022/8/31	9439236070	10249663351	6266311164	5369359046	3847178275	3.44652E+11	1.34872E+11	4641540809	2007758357	5624377217	3675357777	25789634970	8014534503	3350625780	4441524764	48498899555	9149561500	6.48966E+11	17728231037	20920361280	70781041722	92887567121	3582862371	1653317400	2020762977	3060288000	20544736649	8073844464	3839376543	4331516800	2639780000	6347092500	7441000000	4782607200				19060800000	9344816790	3114671410	2583956833	15966917601	13701985064	15552765809	5803208326	4135660328	27760570732	2.47839E+11	1.01331E+11
2022/9/30	8261947758	8807243840	5524821908	4982378214	3491066173	3.39522E+11	1.43753E+11	4123415323	1559812270	4979661488	2953678214	26296972052	7254535541	3466399435	3413461783	40827326337	8740522280	6.56885E+11	14768580751	20358280800	63088669536	84745613270	3002398635	1998842160	1997624470	2842076160	18187359815	6862980600	3737496270	4419432611	2122900000	3896883000	6167000000	4251206400				16799200000	9594001015	2474670435	2349051667	12473461315	12488117931	14286740780	5119246310	3369521814	24079061352	2.3833E+11	1.00135E+11
2022/10/31	8743327868	8688456351	5626594943	4643769986	3963936341	2.30141E+11	1.04166E+11	3961501109	1487820934	5077903885	3095038128	24042140579	7254535541	3146319330	3435413306	33159002409	8073142500	5.18195E+11	15176552595	18541801200	58504528800	78924982432	2758203546	1523281200	1951347455	2652249600	19122408727	6426729120	3181494175	4477503210	2362880000	3591459000	6244000000	3646314000				18304000000	9649244783	2545781655	2362869618	11417076969	11108723461	12378911396	5576384188	2975295200	27312819591	1.96888E+11	95932051273
2022/11/30	9606672630	9672695547	5975531063	5627346268	4174100860	2.73787E+11	1.25971E+11	4479626594	1695795903	5403331824	3608397818	28861842852	7772716652	3800099970	4134203446	38530078448	8858928370	6.08869E+11	21607672390	20351426160	61817876796	87517342240	3078459400	1690470600	2121029842	3014161920	20755451896	6411832728	3326767881	5259195865	2407876250	3625546500	6881000000	4025078400		10686866764		18550400000	10505523184	2759115313	2715227368	11674401361	11550129691	14330699982	6549983179	3402993885	31168454415	2.13058E+11	93971881221
2022/12/30	9339820613	9672695547	5888297033	6191693315	5119841194	3.30117E+11	1.41083E+11	5084106327	1514484392	5532274970	5951996400	29932887801	8141200996	4147420935	4020787245	44820703501	9128033120	7.01368E+11	22119491612	20728431360	58595367006	89838665253	3302638499	2255199240	2175019693	2936102400	21163712689	6111776832	3211869586	5680278104	2974367500	3380116500	6580000000	5427072000		10596555214		17441600000	10201682461	2560003898	2970859461	11254558544	11237466945	16273696728	6748890500	3379779261	29464512574	2.41872E+11	1.02543E+11
2023/1/31	10381066720	9502999134	6048226088	5643470469	4868811352	3.48839E+11	1.46951E+11	5569848970	1565144961	5747180213	6264476211	31680382193	8014534503	3534501585	3761027559	45626527372	9601657480	8.11256E+11	20131556081	20783268480	59503118625	88348860932	3174536157	1946827680	3262529539	3211084800	22599210314	6301173816	3396763394	6225259027	2812842500	3595549500	6608000000	4728901800		9628214704		18207200000	11417045354	2666670728	2729045319	12148422400	11311034650	15139549307	7903948802	3335161713	30556226790	2.64627E+11	1.03557E+11
2023/2/28	11396150865	9706634829	6193616139	5740215677	4927190385	3.67997E+11	1.44741E+11	5904471680	1631803605	5507714371	7209355640	38022095710	9189078352	3534501585	4339084324	49385955670	9784648710	7.93478E+11	24982712190	21825173760	59905815354	91744228920	3234584129	2073148560	3200826853	3423974400	22533361799	6509723304	3559205812	6512045490	2818611250	3757806000	6895000000	4678023000		9613162779		17591200000	11702471487	2737781947	2894860730	12270312926	11182291166	15280218754	7701551879	3435551196	30892009502	2.56203E+11	1.05517E+11
2023/3/31	12118221030	9757543753	5946453053	6185528714	4763729093	3.75048E+11	1.56466E+11	5526671846	1493153626	5894543808	6368636148	39487736167	9062411859	3398297285	4115910510	42023064983	9515543960	7.64677E+11	26332728110	22346126400	60041978707	89873311865	3694951920	1946827680	2861462078	2987550720	21835367541	6422473008	3268658399	6584825136	2616705000	3378753000	6685000000	4118356200		8945860770	2925982800	16456000000	9658452077	2538670533	2715227368	12069317173	10667317231	14471369430	7349102065	3350034229	30668154361	2.49346E+11	97046455255
2023/4/28	11772883125	10928449004	5553899918	5873499075	4238317796	3.33023E+11	1.44699E+11	5170460575	1357169992	5532274970	5356796760	36894679974	8613321563	3146319330	4185423665	36323810674	9720063570	6.55992E+11	25672555489	21256238640	59043550915	86443297264	4311444440	1744342740	2776620884	3290918400	20057457639	5343548616	2823328448	6240854665	2679007500	2984701500	6202000000	4027905000	5583596334	8479251095	2770123200	14836800000	10174060577	2716448581	2466504250	11690151096	9655761287	14770292006	6675608856	3179000295	26613889024	2.25596E+11	91323160105
2023/5/31	10077587955	10249663351	5437587877	5946917814	3812150855	3.0033E+11	1.33165E+11	4576775123	1346504609	5458593172	4873197053	32582314782	7841807466	3050976320	3676880056	30774023696	8946709629	6.25638E+11	22839005591	20769559200	51146877895	85161372616	3927137415	1709047200	2653215512	3237696000	19306784569	4960498536	2795594377	5631758340	2755155000	2931525000	6223000000	3765031200	6069126450	8740151128	2609443200	13534400000	9649244783	3413338531	2494140152	10931578140	7963704071	13732854830	6117272516	3056302038	23529662632	2.02298E+11	76931798613
2023/6/30	10213630160	10164815145	5408509867	5946917814	3712906499	3.08484E+11	1.30765E+11	4954574956	1461157476	5391051524	4977356990	35147185582	7530898800	3071406965	3735417450	29292347547	9315103555	6.34915E+11	24990129859	21016326240	53007591125	84849553106	3851076649	1816791480	2614651333	3108188160	20215494074	5126486904	2736428358	5760855570	2735772000	2888165700	5530000000	3824389800	5645578902	9251916579	2477685600	13437600000	10330584586	3000893459	2521776054	11177008070	8349934522	13697687468	6354565461	3481535746	23815699757	1.97943E+11	77930048595
2023/7/31	10893841185	12031475689	6019148078	6681105198	3987287954	3.54911E+11	1.43837E+11	5138077732	1634469951	5808581711	6078476324	31877679947	7922413417	3629844595	3896395283	34198775145	9683497481	7.02571E+11	21526078021	22588103110	56873125618	87448049016	3947153405	1922678100	2938590436	3024806400	21519294669	5507408928	2897285971	6056306276	2899258375	3048513300	6125000000	4248379800	6299839342	9146553104	2611050000	14599200000	10606803425	3520005360	2805044049	11407322176	9269530835	14488953111	6825661747	3177503871	26601452627	2.20985E+11	83786448489
2023/8/31	9868292255	11539356091	5466665888	5873499075	4092370213	3.41943E+11	1.52263E+11	4771072180	2045087193	5421752273	5230316837	29256438360	6943626875	3071406965	4035421593	29113636608	9009862873	6.05182E+11	18299391619	21328208913	53049186419	93060800181	3803038271	1885524900	2954016108	3010613760	19833572688	4998803544	2856609334	5680278104	2711774000	2771722800	5922000000	3957240000	6232691560	7872156785	2688176400	13340800000	9759732318	3221338239	2597774784	9781575548	8221191038	12932797346	5168100740	3010657110	24226100850	2.02238E+11	80259298553
2023/9/28	11082207315	11692082863	5364892852	5891853760	3899719404	3.18906E+11	1.43673E+11	4544392280	1930700960	5360350775	4999676976	28382691164	6586657666	3098647825	3384193086	28661985326	9030913955	6.05919E+11	17164488125	20504431938	50003518752	91432409411	3702958317	1855802340	2799759392	2911265280	19754554470	4871120184	2941660485	5072914628	2653278875	2788902900	6370000000	3869615400	5556048526	7365408643	2464831200	12522400000	9529549952	2979560093	2687591466	9564809330	7687825177	12950381027	4798202915	2984703169	23877881741	1.95004E+11	75284686143
2023/10/31	9795038760	11132084699	5183155290	5873499075	3701230692	3.15903E+11	1.4749E+11	4911397832	2006958449	4998081937	4635117197	29340994540	6701809024	3010115030	3135409162	24850568390	8873030844	6.05531E+11	16897452009	19071475350	46185078440	90808770393	3610884758	1814933820	2768908049	2808368640	21703670511	4807278504	2917624290	5043456200	2894758750	2788902900	6440000000	3708499200	5065353196	6969041284	2379670800	13481600000	9133636283	3057782434	2639228637	9837440496	7246418946	12853670782	4403877875	2980995463	22385514132	1.83937E+11	74935298649
2023/11/30	9795038760	11556325732	5306736832	6020336552	3934746824	3.05437E+11	1.36675E+11	5246020542	2107479684	5268248528	4910397030	28044466443	6713324160	3166749975	3395168847	23199929172	8620417866	5.78942E+11	18217797250	18150783437	45457754370	90427657659	3554839984	1909674480	2861462078	2962713600	22256798036	5217993312	3115460665	5023528439	3050745750	2905345800	6594000000	3827216400	4932779370	6371981592	2476078800	14414400000	8977112274	3249782727	2715227368	10596251333	7172851241	12651458451	4546951562	3095934343	22567715354	1.75697E+11	73537748674
2023/12/29	9709417275	10979357928	4972339717	5763370968	3963936341	2.64104E+11	1.23058E+11	4771072180	2173338424	4709494897	4478877291	24323994513	6644233345	2976063955	3252483950	23768554887	8262549481	5.44628E+11	15792219196	16710904354	42366631397	92541100999	3262606517	1820506800	2738056705	3086899200	18569281202	6222905784	2917624290	4575587045	3457211875	2806083000	6034000000	4194674400	4874240278	6050873858	2646399600	11642400000	8857417444	3192893751	2618501711	11973255787	6676269232	11781066243	4222418565	3010657110	21361617068	1.65558E+11	74719011153
[truncated: 217 more columns]
