# Supplementary material for: Can systematic skewness factors predict future interest rates: Evidence from China
Source: PLoS One. 2026 Feb 5;21(2):e0334345. doi: 10.1371/journal.pone.0334345 (PMC12875505; doi:10.1371/journal.pone.0334345)
Supplement: S2 File — Data2.zip contains data including trading date, total owner’s equity, total asset growth rate, risk-free rate, return on equity and monthly stock data. (ZIP) [file pone.0334345.s002.zip › Monthly stock data/Monthly market capitalization/Monthly market capitalization:energy.CSV]

	000059.SZ	000096.SZ	000159.SZ	000552.SZ	000554.SZ	000571.SZ	000723.SZ	000852.SZ	000937.SZ	000968.SZ	000983.SZ	002207.SZ	002221.SZ	002267.SZ	002278.SZ	002353.SZ	002490.SZ	002554.SZ	002629.SZ	002778.SZ	002828.SZ	300084.SZ	300157.SZ	300164.SZ	300191.SZ	300483.SZ	300839.SZ	301158.SZ	600028.SH	600121.SH	600123.SH	600188.SH	600256.SH	600339.SH	600348.SH	600395.SH	600397.SH	600403.SH	600408.SH	600508.SH	600546.SH	600583.SH	600688.SH	600725.SH	600740.SH	600777.SH	600792.SH	600871.SH	600925.SH
	»ª½õ¹É·Ý	¹ã¾ÛÄÜÔ´	¹ú¼ÊÊµÒµ	¸ÊËàÄÜ»¯	Ì©É½Ê¯ÓÍ	ÐÂ´óÖÞA	ÃÀ½õÄÜÔ´	Ê¯»¯»úÐµ	¼½ÖÐÄÜÔ´	À¶Ñæ¿Ø¹É	É½Î÷½¹Ãº	×¼ÓÍ¹É·Ý	¶«»ªÄÜÔ´	ÉÂÌìÈ»Æø	Éñ¿ª¹É·Ý	½ÜÈð¹É·Ý	É½¶«Ä«Áú	»Ý²©ÆÕ	ÈÊÖÇ¹É·Ý	ÖÐêÉ¸ß¿Æ	±´¿ÏÄÜÔ´	º£Ä¬¿Æ¼¼	ÐÂ½õ¶¯Á¦	Í¨Ô´Ê¯ÓÍ	Ç±ÄÜºãÐÅ	Ê×»ªÈ¼Æø	²©»ã¹É·Ý	µÂÊ¯¹É·Ý	ÖÐ¹úÊ¯»¯	Ö£ÖÝÃºµç	À¼»¨¿Æ´´	Ùð¿óÄÜÔ´	¹ã»ãÄÜÔ´	ÖÐÓÍ¹¤³Ì	»ªÑô¹É·Ý	ÅÌ½­¹É·Ý	°²Ô´ÃºÒµ	´óÓÐÄÜÔ´	°²Ì©¼¯ÍÅ	ÉÏº£ÄÜÔ´	É½Ãº¹ú¼Ê	º£ÓÍ¹¤³Ì	ÉÏº£Ê¯»¯	ÔÆÎ¬¹É·Ý	É½Î÷½¹»¯	ÐÂ³±ÄÜÔ´	ÔÆÃºÄÜÔ´	Ê¯»¯ÓÍ·þ	ËÕÄÜ¹É·Ý
	×ÜÊÐÖµ(Ôª)	×ÜÊÐÖµ(Ôª)	×ÜÊÐÖµ(Ôª)	×ÜÊÐÖµ(Ôª)	×ÜÊÐÖµ(Ôª)	×ÜÊÐÖµ(Ôª)	×ÜÊÐÖµ(Ôª)	×ÜÊÐÖµ(Ôª)	×ÜÊÐÖµ(Ôª)	×ÜÊÐÖµ(Ôª)	×ÜÊÐÖµ(Ôª)	×ÜÊÐÖµ(Ôª)	×ÜÊÐÖµ(Ôª)	×ÜÊÐÖµ(Ôª)	×ÜÊÐÖµ(Ôª)	×ÜÊÐÖµ(Ôª)	×ÜÊÐÖµ(Ôª)	×ÜÊÐÖµ(Ôª)	×ÜÊÐÖµ(Ôª)	×ÜÊÐÖµ(Ôª)	×ÜÊÐÖµ(Ôª)	×ÜÊÐÖµ(Ôª)	×ÜÊÐÖµ(Ôª)	×ÜÊÐÖµ(Ôª)	×ÜÊÐÖµ(Ôª)	×ÜÊÐÖµ(Ôª)	×ÜÊÐÖµ(Ôª)	×ÜÊÐÖµ(Ôª)	×ÜÊÐÖµ(Ôª)	×ÜÊÐÖµ(Ôª)	×ÜÊÐÖµ(Ôª)	×ÜÊÐÖµ(Ôª)	×ÜÊÐÖµ(Ôª)	×ÜÊÐÖµ(Ôª)	×ÜÊÐÖµ(Ôª)	×ÜÊÐÖµ(Ôª)	×ÜÊÐÖµ(Ôª)	×ÜÊÐÖµ(Ôª)	×ÜÊÐÖµ(Ôª)	×ÜÊÐÖµ(Ôª)	×ÜÊÐÖµ(Ôª)	×ÜÊÐÖµ(Ôª)	×ÜÊÐÖµ(Ôª)	×ÜÊÐÖµ(Ôª)	×ÜÊÐÖµ(Ôª)	×ÜÊÐÖµ(Ôª)	×ÜÊÐÖµ(Ôª)	×ÜÊÐÖµ(Ôª)	×ÜÊÐÖµ(Ôª)
1997/1/31	6943350000			873045250	1816330320	4952998400																																					42934500000	1812800000	1617720000	799877200	591090000	19880000000
1997/2/28	7441500000			936782000	1794961728	5449248000																																					44062500000	1972300000	1745640000	811172000	575790000	20920000000
1997/3/31	8388600000			1067220000	1963239390	7016352000																																					49209000000	2288000000	2223000000	815279200	681360000	22400000000
1997/4/30	8271750000			964944750	2040700536	10694297600																																					46800000000	2310000000	1825200000	883561400	692580000	21440000000
1997/5/30	7097100000			899725750	1602644400	10632563200	1649710000																																				40464000000	2073500000	1464840000	974433200	589050000	23120000000
1997/6/27	7306200000			733713750	1527854328	10110195200	1546914000																																				34200000000	1919500000	1279200000	1094568800	553350000	18280000000
1997/7/31	7287750000			686281750	1431695664	9179769600	1591680000																																				34056000000	1683000000	1251120000	1103245260	580380000	19880000000
1997/8/29	8173350000			742607250	1653394806	7055699200	1032105000																																				39600000000	1318900000	1204320000	1093233960	483480000	27000000000
1997/9/30	7146300000			699622000	1370260962	5825420800	950863000																																				32544000000	1120900000	1073280000	1027826800	397800000	23040000000
1997/10/31	7693650000			873045250	1426353516	7229200000	1146507000																																				33768000000	1321100000	1131000000	1024155990	410040000	23960000000
1997/11/28	7484550000			778181250	1375603110	6919001600	1102570000																																				31248000000	1365100000	1120080000	1055724956	422280000	21960000000
1997/12/31	7515300000			741125000	1370260962	6703440000	1333032000																																				29304000000	1348600000	1213680000	1156305150	478380000	18280000000
1998/1/23	7170900000			755947500	1370260962	6514166400	1259251000																							3648000000													28440000000	1668700000	1271400000	1423540118	547740000	17600000000
1998/2/27	6937200000			770770000	1386287406	6372211200	1178009000																							3372000000													29232000000	1779800000	1374360000	1476399782	554880000	19120000000
1998/3/31	5571900000			904172500	1372932036	6056755200	1149823000																							3291000000													28800000000	1419000000	1322880000	1490348860	594150000	19120000000
1998/4/30	5854800000			990143000	1567920438	7418473600	1398523000																							3504000000													29376000000	1259500000	1519440000	2004703364	569160000	19480000000
1998/5/29	5965500000			1104572700	1613328696	8359584000	1425880000																							3690000000													28728000000	1307900000	1801472000	1863731740	661980000	19280000000
1998/6/30	4956900000			953383200	1415669220	8412160000	1366192000																							3525000000													25848000000	1413500000	1610792000	1868032659	637500000	18000000000
1998/7/31	4920000000			1101015300	1407121783	9132451200	1287437000																							3309000000		19968000000											26424000000	1325500000	1572656000	1499587231	590580000	17200000000
1998/8/31	4675737759			914251800	1137877524	7781248000	983194000																							2697000000		16146000000											20736000000	981200000	1329312000	1245832986	451350000	14200000000
1998/9/30	4715531272			1017416400	1246857343	7574098560	1139875000																							3039000000		16250000000											25272000000	1123100000	1450984000	1621446614	607920000	15960000000
1998/10/30	4310963891			1004965500	1160314546	5991560960	1161429000																							3360000000		16354000000											22032000000	1233100000	1469144000	1695995883	621690000	14800000000
1998/11/30	4330860647			1117023600	1121851080	5910593920	1081845000	2150000000																						3777000000		16952000000											21528000000	1115400000	1403768000	1508189070	570180000	14760000000
1998/12/31	3667635433			907137000	1083387614	4902186240	1066923000	2160000000																						3375000000	1504200000	15158000000											21024000000	990000000	1291176000	1425037961	520200000	13600000000
1999/1/29	3654370929			884013900	1102619347	5299660800	1110860000	2288000000																						3399000000	1313300000	14872000000											20880000000	855800000	1271200000	1304612218	467670000	12080000000
1999/2/9	3422242104			823538100	1051334726	5049399040	1122466000	2092000000																						3357000000	1262700000	13936000000											20016000000	770000000	1225800000	1218593830	461550000	11640000000
1999/3/31	3773751468			1010301600	1198778011	4916907520	1291582000	2202000000																						3654000000	1403000000	15834000000											20880000000	1041700000	1303888000	1333285014	558960000	13760000000
1999/4/30	3455403365			916030500	1230830899	4497351040	1187957000	2132000000																						3408000000	1363900000	15288000000											21096000000	900900000	1253040000	1197089233	472770000	14720000000
1999/5/31	3269700305			885792600	1214804455	4489990400	1245987000	2154000000																						3633000000	1331700000	15184000000											24192000000	872300000	1282096000	1280240341	498270000	15280000000
1999/6/30	5159892165			1385607300	1958431457	5748659840	1689916500	2622000000																						6615000000	2355200000	22100000000											36144000000	1084600000	1779680000	1577003780	588540000	20320000000
1999/7/30	4655841002			1122359700	1637902577	4858022400	1519557000	2360000000																						5836500000	2934800000	20878000000											30240000000	968000000	1823264000	1403533364	565590000	20080000000
1999/8/31	4178318848			1472763600	1750087685	4600400000	1270857000	2330000000																						11277000000	3125700000	23010000000											32760000000	1119800000	1834160000	2050728571	587520000	22800000000
1999/9/30	3979351284			1293114900	1663544887	4431105280	1278318000	2398000000	4781250000																					9369000000	3132600000	22308000000											31464000000	1061500000	1636216000	1899582971	678300000	21640000000
1999/10/29	3700796694			1250426100	1577002090	4298613760	1233552000	2226000000	4721750000																					9769500000	3101550000	21190000000											29160000000	1169300000	1589000000	1768963317	680850000	20360000000
1999/11/30	3534990391			1355369400	1416737650	3915860480	1268956683	2284000000	4522000000																					7677000000	3015300000	19292000000											25776000000	1210000000	1670720000	1772695307	627300000	18400000000
1999/12/30	3196745531			1277106600	1381479473	3577271040	1130753480	2092000000	4449750000																					8811000000	2811750000	18382000000											25488000000	1094500000	1788760000	1649539633	602310000	19480000000
2000/1/28	3336022826			1577706900	1416737650	3893778560	1232660892	2224000000	5261500000																					11331000000	5278500000	19916000000											28224000000	995500000	1661640000	1763365332	633930000	20960000000
2000/2/29	4032409301			1885422000	1560975646	5498398080	1294084538	2362000000	5435750000																					11871000000	6192750000	19786000000											28152000000	1184700000	1699776000	1921974912	767550000	20520000000
2000/3/31	4211480109			2447491200	1756498262	4909546880	1379240047	2660000000	6239000000																					15300000000	6141000000	26000000000											29232000000	1228700000	1828712000	2483639425	854760000	22760000000
2000/4/28	4310963891			2499073500	1948815590	4997874560	1382032031	2484000000	6234750000																					12375000000	5102550000	25792000000											32328000000	1353000000	1983072000	2453783504	945540000	22200000000
2000/5/31	3985983536			2997109500	2586668062	5991560960	1482543451	2506000000	6974250000																					18905400000	4764450000	25428000000	4241860424										32904000000	1461900000	1908616000	2575073183	1048560000	22560000000
2000/6/30	4529828212			2740976700	3487354214	6742346240	1765929817	2970000000	6774500000	4019082300																				18945900000	3998550000	26260000000	4639866511										35568000000	1310100000	2175568000	2472443455	1402500000	24360000000
2000/7/31	4947660096	3986400000		2821018200	3522612391	6926362240	1852481318	2868000000	7067750000	4694857200	8605200000																			20800800000	4343550000	28080000000	5678220167										41904000000	1448700000	2315400000	2763689555	1050600000	28320000000
2000/8/31	4629311994	4283400000		2929518900	4500225475	5822266240	1845501358	2736000000	7475750000	4358945700	9219280000																			19577700000	4522950000	26052000000	6191205790										37152000000	1569700000	2159224000	2804663455	1013880000	26400000000
2000/9/29	4012512545	4088700000	3700406142	2790780300	4884860131	5314382080	1647270501	2964000000	7437500000	3766160700	8500160000																			20630700000	4364250000	24232000000	7367534890										34992000000	1593900000	2077504000	2665352195	938400000	24240000000
2000/10/31	4158422092	4290000000	3817224906	3041577000	5997095345	5822266240	1736613986	3334000000	7165500000	4003274700	9122320000																			21286800000	3950250000	28340000000	7390530797										34632000000	1613700000	2215520000	3036165990	990930000	24880000000
2000/11/30	4781853793	4580400000	3782866446	2801452500	5519507314	5925315200	1951596746	3256000000	7280250000	4331282400	9154640000																			19075500000	4488412500	29510000000	8016727040										35712000000	1608200000	2576904000	3136552045	1160760000	26600000000
2000/12/29	4861440819	4616700000	3724457064	2886830100	5436169805	6094609920	1838521398	3420000000	7441750000	4185062100	9364720000																			19440000000	4310212500	27898000000	8671225938	3961000000									34344000000	1562000000	2933211000	3027971210	1194420000	26040000000
2001/1/19	5352227477	4666200000	3765687216	2404802400	5561176068	6146134400	1806413583	3368000000	7042250000	4216677300	9599040000																			20071800000	4566375000	28350000000	8313904918	3971200000									36288000000	1529000000	2985952000	3070993805	1150050000	29200000000
2001/2/28	4602782985	4356000000	3298412160	2187801000	5663745310	5314382080	1492315395	3426000000	6387750000	4086264600	9211200000																			13996800000	4195125000	27459000000	8137013324	3874300000									35496000000	1499300000	2981895000	2909146900	1077120000	27240000000
2001/3/30	4960924601	4511100000	3595612839	2522196600	6054790543	5387988480	1662626412	3680000000	6812750000	4192965900	10237360000																			13891500000	4414162500	29025000000	8837504036	4057900000									36792000000	1639000000	3077234500	3027971210	1138830000	28400000000
2001/4/30	4728795776	4415400000	3471922383	2507967000	5894526079	5049399040	1943220794	3584000000	6574750000	4264100100	10035360000																			13324500000	4183987500	31023000000	9297422181	4301000000									36360000000	1760000000	2878441500	2982899920	1201050000	27040000000
2001/5/31	4708899019	5260200000	3511434612	2652041700	5375269295	5299660800	2299198742	3740800000	6953000000	4422176100	10738320000																			13203000000	4662900000	33779900000	9545070412	4896000000		4548425000							35856000000	2063600000	3032607500	3372151970	1315290000	28280000000
2001/6/29	5053776131	5484600000	3782866446	2545319700	5033906039	5719217280	1989288529	3754800000	7633000000	4690905300	11206960000																			14418000000	4674037500	36994300000	10252636788	4544100000		5231617000							37224000000	1908500000	3103605000	3325031985	1284690000	35080000000
2001/7/31	4383918665	4936800000	2927340792	2091751200	4870436311	4990513920	1686358276	3206000000	6438750000	3995370900	8209280000																			12960000000	3671662500	30709000000	9905929264	4095300000		4622685000							31104000000	1668700000	2525482500	2810809540	1316310000	25480000000
2001/8/31	4111996327	4659600000	2650755189	1993922700	5255070966	4629842560	1689150260	3290000000	5652500000	3754305000	7514400000																		3.45943E+11	12052800000	3445200000	29905400000	9481389438	4248300000		4347923000				4930542800			28656000000	1565300000	2381459000	2941926020	1282650000	24960000000
2001/9/28	3859970745	4296600000	2453194044	1837397100	4908899777	4563596800	1301064497	3082800000	5312500000	3564613800	7449760000																		3.37272E+11	11939400000	3653100000	29015700000	8654598134	3978000000		3972910000				5079101500			28656000000	1476200000	2217150500	2247418415	1203600000	24360000000
2001/10/31	3727325703	3936900000	2499577965	1657748400	3716532348	4040991360	1389011990	2942800000	4794000000	3287980800	6520560000																		3.26001E+11	10708200000	3099937500	28441700000	8540326164	4234020000		3776121000				4934557900			27288000000	1392600000	2073127000	2251515805	1150050000	23600000000
2001/11/30	3932925519	4507800000	2475527043	1840954500	3754995814	4489990400	1401575918	3105200000	5367750000	3517191000	7183120000																		3.17331E+11	10295100000	3315262500	30221100000	8720755590	4160240000		4173412000				5384249100			28368000000	1480600000	2235407000	2353950555	1130160000	25720000000
2001/12/31	3561519399	4448400000	2111327367	1664863200	3793459279	3923221120	1093061697	3099600000	4998000000	3303788400	7070000000																		2.99123E+11	8513100000	3107362500	30163700000	8648583820	4155480000		3935780000				5412354800			26280000000	1400300000	2340889000	2169568005	1181670000	22040000000
2002/1/31	2918190942	3923700000	1705897539	1367820300	3673260950	3268124160	935314606.5	2564800000	5401750000	2880935100	6730640000																		2.7398E+11	7176600000	3111075000	28183400000	8071209656	3796100000		3705574000				5291901800			22248000000	1467400000	2075155500	1866361145	963900000	17840000000
2002/2/28	3057468237	3897300000	1726512615	1422960000	3783843413	3371173120	988362300.6	2721600000	5389000000	3070626300	6641760000																		2.76581E+11	7557300000	3177900000	28527800000	7758465318	3960320000		3709287000				5516747400		3980000000	23112000000	1425600000	2158324000	2048695000	987870000	19240000000
2002/3/29	3362551835	4290000000	1930945452	1590157800	5091601238	4092515840	1033034043	2937200000	5495250000	2983684500	6795280000																		2.78315E+11	7816500000	3233587500	28958300000	9334215638	4279240000		3813251000				5492656800		4225000000	23976000000	1514700000	2148181500	2181860175	988890000	20120000000
2002/4/30	3607945164	4488000000	2025431217	1632846600	4798317314	3952663680	1213117005	3183600000	5474000000	3378874500	7199280000																		2.9132E+11	9306900000	3356100000	30106300000	9737174690	4398240000		3898650000				5432430300		4305000000	24912000000	1470700000	2170495000	2312976655	1023060000	21360000000
2002/5/31	3674267686	4379100000	2087276445	1476321000	4610807920	3466861440	1060953882	2856000000	4717500000	3042963000	6310480000																		2.73113E+11	8237700000	3047962500	27150200000	9430444666	4248300000		3427099000				4733802900		3910000000	23400000000	1228700000	1825650000	1989282845	1037850000	19800000000
2002/6/28	4516563707	4818000000	2152557519	1597272600	4836780779	3731844480	1213117005	3402000000	5282750000	3382826400	7288160000																		3.3814E+11	8650800000	3497175000	31340400000	11547483264	4364920000		3961771000				5468566200		4242500000	30960000000	1397000000	1991987000	2185957565	1243380000	24360000000
2002/7/31	4171686596	4662900000	2047764216	1508337600	4889668044	3702401920	1189385141	3150000000	5223250000	3264269400	6835680000																		3.00857E+11	8326800000	3419212500	29704500000	10284477282	4500580000		3553341000	2697200000			5018875000		4070000000	27432000000	1387100000	1937217500	2163421920	1178100000	21840000000
2002/8/30	4138525335	4761900000	2013405756	1469206200	5120448837	3731844480	1206137045	3248000000	5270000000	3276125100	6722560000																		3.18198E+11	8124300000	3330112500	29331400000	9863475288	4619580000		3586758000	2767600000			5063041100		4162500000	28584000000	1387100000	2008215000	2067133255	1210740000	22080000000
2002/9/27	3813544981	4672800000	1893151146	1360705500	5134872636	3238681600	1109813600	2982000000	5061750000	2916502200	6383200000																		2.98256E+11	7192800000	3040537500	28556500000	9353461444	4665990000		3408534000	2708200000			4938573000		4165000000	27072000000	1314500000	1835792500	1901188960	1157700000	20360000000
2002/10/31	3568151651	4217400000	1558156161	1339361100	4990634641	3231320960	1147505383	2721600000	4683500000	2857223700	6262000000																		2.83517E+11	7419600000	2999700000	27494600000	9259638142	4248300000		3260014000	2215400000			4822135100		3882500000	25056000000	1227600000	1697854500	1763926395	1140360000	19480000000
2002/11/29	3541622643	3758700000	1417286475	1133031900	4432914392	2767600640	1104229632	2408000000	4598500000	2552927400	5712560000																		2.81783E+11	6844500000	2732400000	24452400000	9129728956	4362540000		2803315000	2019600000			4464791200		3605000000	24336000000	1117600000	1570059000	1622566440	1114350000	17800000000
2002/12/31	3342655079	3963300000	1312493172	1133031900	4562728588	2723436800	1083289753	2769200000	4726000000	2394851400	4936880000																		2.60974E+11	5977800000	2531925000	23648800000	8480183022	4712400000		2625091000	1764400000			4147598300		3452500000	22680000000	1295800000	1527460500	1538569945	1152090000	16600000000
2003/1/29	3654370929	4204200000	1510054317	1435410900	5096409171	3142993280	1288500570	2632000000	4743000000	2631965400	5583280000																		3.03459E+11	6293700000	2821500000	25657800000	8602875032	5529930000		2896140000	2004200000			4452745900		3730000000	28296000000	1335400000	1703940000	1706562935	1154130000	18800000000
2003/2/28	3568151651	4214100000	1518643932	1414066500	5836830881	3120911360	1252204779	2755200000	4874750000	2635917300	5639840000																		3.0606E+11	6366600000	2873475000	26117000000	9223552257	5776260000		2892427000	2120800000		2325300000	4456761000		3707500000	28800000000	1309000000	1730310500	1792608125	1203600000	19640000000
2003/3/31	3422242104	4352700000	1422440244	1339361100	5471427959	3165075200	1363884135	2536800000	4551750000	2588494500	5987280000																		3.12129E+11	6617700000	2806650000	26059600000	9252420965	5422830000		3040947000	2068000000		2226400000	4585244200		3562500000	30600000000	1301300000	1722196500	1673783815	1210230000	18840000000
2003/4/30	3475300121	4313100000	1559874084	1081449600	5259878899	2900092160	1200553077	2326800000	4360500000	2426466600	6108480000																		3.234E+11	5054400000	3059100000	26375300000	8516268907	5401410000		2821880000	1810600000		2145900000	4685621700		3705000000	30600000000	1266100000	1969673500	1706562935	1185750000	19200000000
2003/5/30	3395713096	4521000000	1377774246	1147261500	5240647166	3025223040	1133545463	2380000000	4785500000	2659628700	6787200000																		3.29469E+11	5726700000	3341250000	27465900000	8660612448	5312160000		3040947000	1881000000		2111400000	4998799500		3735000000	32328000000	1236400000	2180637500	1770072480	1202580000	20360000000
2003/6/30	3097261749	4243800000	1260955482	1024531200	5202183701	2804403840	993946268.4	2240000000	4581500000	2406707100	6520560000																		3.24267E+11	5378400000	3244725000	25629100000	8270884888	5330010000		2729055000	1740200000		1989500000	4512972400		3522500000	31104000000	1215500000	1955474000	2224903800	1192635000	18920000000
2003/7/31	2772281395	3910500000	1147572564	985399800	5110832970	2613027200	953462501.9	2035880000	4445500000	2477841300	6189280000																		3.21666E+11	5135400000	3103650000	24280200000	8487400199	5255040000		2617665000	1760000000		1849200000	4312217400	1402500000	3647500000	29520000000	1111000000	2016329000	2076576880	1177335000	17840000000
2003/8/29	2732487882	4243800000	1144136718	907137000	5139680569	2487896320	1118189552	1903440000	4373250000	2220967800	5995360000																		3.12129E+11	4981500000	2814075000	23275700000	8444097137	5126520000	4213560000	2554544000	1579600000		1736500000	4251990900	1239700000	3567500000	27792000000	1045000000	1837821000	1999764725	1162035000	16840000000
2003/9/30	3037571480	3976500000	1096034874	851997300	5072369505	2348044160	1051181938	1884960000	4241500000	2110314600	5454000000																		2.98256E+11	4576500000	2710125000	22299900000	8083238285	4769520000	4040400000	2190670000	1559800000		1607700000	4071311400	1203400000	3565000000	26856000000	1116500000	1872305500	1758733480	1162035000	16960000000
2003/10/31	2659533108	3979800000	979216110	727488300	4937747376	2149306880	1045597971	1730960000	4224500000	2169593100	5946880000																		3.22533E+11	4293000000	2888325000	23763600000	7852288620	3669960000	4266470000	2253791000	1617000000	896517900	1610000000	4167673800	1174800000	3748250000	28800000000	980100000	2095440500	1862032585	1135260000	17800000000
2003/11/28	2798810403	3801600000	948293496	750611400	5139680569	2164028160	970214405.3	1884960000	3880250000	2489697000	6714480000																		3.39874E+11	4657500000	3244725000	25944800000	6740843355	3188010000	4636840000	2558257000	1742400000	877397850	1835400000	4496912000	1078000000	3665750000	31176000000	911900000	2434200000	1862032585	1104660000	21040000000
2003/12/31	2865132924	3711840000	1109778258	681242100	5096409171	1891684480	1055369914	1767920000	4598500000	3094337700	7813360000																		4.29177E+11	5297400000	3649387500	31225600000	6906838427	3373650000	5680610000	2988965000	1830400000	948921000	2044700000	4689636800	1135200000	4012250000	42192000000	882200000	2898726500	1893816925	1067175000	21080000000
2004/1/30	2971248959	3975840000	1169905563	841325100	5144488503	2156667520	1104229632	1968120000	4556000000	3125952900	8338560000																		4.37847E+11	5702400000	3693937500	32660600000	7476995413	3844890000	5709470000	2918418000	1874400000	1112503650	2212600000	4745848200	1192400000	3951750000	43056000000	889900000	2762817000	1986521250	1179630000	22360000000
2004/2/27	3282964809	4720320000	1190520639	884013900	5144488503	2355404800	1322004377	2057440000	4942750000	3252413700	8556720000																		4.40448E+11	5759100000	4477275000	36391600000	7693510725	3905580000	5863390000	2992678000	1863400000	1319991600	2806000000	4834180400	1302400000	4191000000	47952000000	950400000	3278056000	2089820355	1210230000	23440000000
2004/3/31	3382448591	5058240000	1278134712	1086785700	5408924828	3054665600	1310836441	2217600000	5006500000	3932140500	9736400000																		4.76863E+11	5832000000	4770562500	42619500000	7808985557	4076940000	6060600000	3263727000	2070200000	1341236100	3105000000	4978724000	1287000000	5090250000	53784000000	979000000	3093462500	2163983815	1250775000	23720000000
2004/4/30	3130423010	4366560000	1145854641	761283600	5168528169	2885370880	1409951870	2011240000	4887500000	3540902400	9469760000																		4.54321E+11	5240700000	4317637500	39634700000	6993444552	3259410000	5637320000	2896140000	1724800000	1407094050	2808300000	4777969000	1156100000	4842750000	50256000000	751300000	2639078500	1869978670	1197225000	21120000000
2004/5/31	3156952019	4503840000	1092599028	741717900	5423348627	2958977280	1236848868	2002000000	4628250000	3418393500	9308160000																		4.36113E+11	4949100000	4325062500	39261600000	6834666657	3598560000	5493020000	2829306000	1625800000	1386557700	2582900000	4525017700	1109900000	4887300000	43632000000	710600000	2452456500	1840843025	1076355000	21080000000
2004/6/30	2652900856	3500640000	860679423	457125900	5389693095	2370126080	1215908988	1758680000	4398750000	2900694600	8322400000																		4.15305E+11	4293000000	4065187500	39663400000	6486798725	3002370000	4963920000	2443154000	1392600000	1251301050	2111400000	4211839900	1028500000	4478100000	43272000000	644600000	2040671000	1618352645	1063732500	17720000000
2004/7/30	3030939228	3812160000	953447265	407322300	5418540694	2377486720	1239640852	1675520000	4615500000	3529046700	9623280000																		3.98831E+11	4770900000	4362187500	44757440000	6348228926	2848860000	5579600000	2788463000	1408000000	1271129250	2615790000	4605319700	916300000	5263500000	40320000000	597300000	2545767500	1504723630	1147500000	19800000000
2004/8/31	2951352202	3590400000	908781267	490921200	5216607500	2348044160	1340152272	1694000000	4403000000	3406537800	9607120000																		4.049E+11	4171500000	3987225000	40423100000	5404222169	2602530000	5377580000	2283495000	1265000000	1264047750	2693990000	4613349900	880000000	5303100000	37080000000	606100000	2580252000	1453074077	1072912500	18520000000
2004/9/30	3787015972	3659040000	939703881	466019400	5130064703	2340683520	1354112192	1814120000	4624000000	3667363200	10706000000																		4.08368E+11	4390200000	4109737500	42943780000	5395561556	2948820000	5776810000	2250078000	1320000000	1311635430	3182740000	4753878400	921800000	6378900000	39168000000	588500000	2706019000	1525383451	1082092500	20720000000
2004/10/29	3607945164	3321120000	987805725	522937800	4947363242	1987372800	1281520610	1835680000	5367750000	4026986100	12023040000																		3.8756E+11	4576500000	4696312500	43620060000	6071089327	2623950000	6397300000	2543405000	1430000000	1145928330	3335230000	5637200400	976800000	6557100000	33912000000	565400000	2795273000	1366991490	1090125000	18600000000
2004/11/30	3554887147	3305280000	968908572	634995900	5096409171	2215552640	1273144658	1746360000	5529250000	4046745600	12701760000																		3.84959E+11	4544100000	4525537500	43497100000	5750646667	2666790000	6734000000	2424589000	1282600000	1187992440	3206200000	5436445400	961400000	6352500000	33552000000	749100000	2961610000	1446187470	1121107500	18560000000
2004/12/31	3395713096	2951520000	872704884	663455100	3923273475	2053618560	1194969109	1598520000	5274250000	3900525300	12014960000																		3.78023E+11	4236300000	4083750000	38240560000	5031815833	2563260000	6527170000	2261217000	1137400000	1214760510	2740910000	5079101500	873400000	6451500000	36144000000	721600000	2714133000	1356661579	1054552500	17120000000
2005/1/31	3375816339	2523840000	676861662	658119000	1461611687	1950569600	1002322220	1355200000	5117000000	3260317500	10932240000																		3.4681E+11	3426300000	4080037500	37287620000	4278342550	1963500000	5719090000	1789666000	1047200000	1153576350	2783920000	4416610000	750200000	6699000000	30600000000	739200000	2302347500	1332558455	875542500	13200000000
2005/2/28	3568151651	2803680000	1087445259	675906000	1956828804	2083061120	1063745866	1536920000	5954250000	3734545500	12871440000																		3.89294E+11	3847500000	4558950000	42267500000	4572803374	2559690000	6320340000	2068141000	1179200000	1210936500	3124090000	5143343100	874500000	7626300000	35856000000	864600000	2606622500	1415197739	951277500	15080000000
2005/3/31	2964616707	2259840000	816013425	656340300	1514498952	1759192960	946482542.1	1398320000	5879780446	2817704700	12249280000																		3.62416E+11	3329100000	4198837500	36580600000	3810669478	2463300000	4713800000	1912195000	924000000	1170147060	2815200000	4601304600	779900000	8566800000	31176000000	666600000	2371316500	1139733459	859477500	11680000000
2005/4/29	3210010036	2006400000	754168197	631438500	1596233816	1479488640	696599983.1	1401400000	6294156664	2351380500	12031120000																		3.59815E+11	3515400000	4640625000	35351000000	3446923755	1863540000	5180370000	1611442000	891000000	1653246990	2862120000	4597289500	762300000	9490800000	30384000000	866250000	2306404500	1101857120	960457500	11880000000
2005/5/31	2918190942	1937760000	774783273		1427956154	1464767360	625404393.6	1379840000	5264669734	2232823500	9417240000																		3.07794E+11	3215700000	3764475000	32338480000	3368978243	1852830000	4882150000	1559460000	906400000	1486265220	2510220000	3786239300	700700000	7999200000	27072000000	773850000	1764795000	1108743727	761940000	10320000000
2005/6/30	2918190942	1890240000	736988967		1355837157	1332275840	607256498.3	1509200000	4456402782	2035228500	8314320000																		3.0606E+11	3045600000	3363525000	31969600000	3291032731	1293768000	4545450000	1444357000	875600000	1288691370	2326450000	3665786300	746900000	9222840000	25560000000	627000000	1661341500	1143176762	765382500	9200000000
2005/7/29	3110526254	1657920000	649374894		1240446760	1148259840	506745077.9	1592360000	4785346397	1817874000	8302200000																		3.53746E+11	3029400000	3341250000	30198976000	3239069056	1315188000	4386720000	1243855000	884400000	1027384020	2213060000	3653741000	709500000	8632800000	25560000000	564300000	1566002000	977898194	716958000	8720000000
2005/8/31	3130423010	2265120000	754168197		1461611687	1457406720	597484554.6	1829520000	4378082874	2090555100	7890120000																		3.82358E+11	2324700000	3560287500	31871232000	3351657018	1572228000	4713800000	1440644000	948200000	1024834680	2271710000	3738058100	774400000	10165320000	26712000000	693000000	1474719500	1094970513	780070500	10120000000
2005/9/30	3588048408	2407680000	752450274		1562578284	1560455680	597484554.6	2023560000	4441340938	2185400700	8241600000																		3.58081E+11	2405700000	4028062500	31428576000	3827990703	1645056000	5146700000	1429505000	919600000	926685090	2498490000	4167673800	793100000	10098000000	25632000000	712800000	1474719500	1063980782	828036000	9800000000
2005/10/31	2281494736	2159520000	678579585		1447187887	1457406720	481617222.8	2060520000	3885194189	1904815800	5853960000																		3.39874E+11	2114100000	3775612500	27346304000	3394960080	1405152000	4906200000	1336680000	858000000	786471390	2529770000	3605559800	820600000	10252440000	23256000000	693000000	1450377500	974454890.5	612191250	9080000000
2005/11/30	2195275458	2127840000	661400355		1399108555	1501570560	502557102	1906520000	3634536499	1916671500	5672160000																		3.56347E+11	2227500000	3359812500	25378944000	3221747831	1345176000	4574310000	1325541000	862400000	786471390	1650020000	3477076600	781000000	9072360000	25920000000	674850000	1421978500	988228104.5	623551500	9840000000
2005/12/30	2208539963	2270400000	709502199		1413532355	1442685440	477429246.9	2002000000	3940025558	1640038500	6835680000																		4.04033E+11	1799340400	4187700000	29116928000	3351657018	1375164000	4386720000	1384949000	840400000	808140780	1704760000	3890631900	765600000	10185120000	30096000000	729300000	1290126000	995114711.5	609666750	10720000000
2006/1/25	2613107343	2397120000	803987964		1601041749	1575176960	530476941	2464000000	4253668676	1825777800	7162920000																		4.31778E+11	1950334000	4993312500	33297568000	4287003163	1602216000	5002400000	1589164000	811800000	862951590	1818150000	3296397100	827200000	9808920000	30384000000	851400000	1497033000	1081197299	632387250	11640000000
2006/2/28	2573313830	1779360000	738706890		1889517740	1582537600	554208804.2	2180640000	4363339691	1813922100	7987080000																		4.58656E+11	2233447000	4158000000	35756768000	4910567259	1477980000	5757570000	1596590000	851400000	805591440	1908080000	3850480900	821700000	9405000000	37296000000	709500000	1462548500	1088083906	668992500	15400000000
2006/3/31	2633004100	1694880000	740424813	693693000	1947212938	1560455680	614236458	2279200000	4270430242	1956190500	8762760000																		4.37847E+11	2233447000	4462425000	35756768000	5049137058	1477980000	5873010000	1604016000	814000000	753329970	1822060000	4191764400	845900000	11880000000	41760000000	683100000	1415893000	1122516941	655107750	15320000000
2006/4/28	2281494736	1768800000	682015431	777291900	2456853855	1508931200	724519822.1	3360280000	4536895568	1663749900	9393000000																		5.26284E+11	2384440600	5045287500	32363072000	5620737480	983642331.8	7094750000	1878778000	807400000	680673780	1892440000	4863892140	1197900000	14501520000	46512000000	638550000	1578173000	1490950416	552865500	17960000000
2006/5/31	2639636352	2048640000	970626495	837767700	2937647173	2053618560	728707797.9	4204200000	5022711673	2019420900	10411080000																		5.60098E+11	2812255800	5045287500	37035552000	5586095030	1307292389	6969690000	2235226000	1293600000	1022285340	2142680000	5427612180	1496000000	17867520000	44064000000	752400000	1783051500	1554623577	761136750	16320000000
2006/6/30	3130423010	2133120000	955165188	1019195100	2759753645	2215552640	882266912.4	3997840000	4885073708	1936431000	9780840000																		5.4189E+11	2787090200	4826250000	35904320000	4815300522	1294600230	6411730000	2465432000	1315600000	887170320	1966730000	5138524980	1653300000	18136800000	44784000000	836550000	1665398500	1652904378	756087750	15720000000
2006/7/31	2686062117	1811040000	760934556	884013900	2567436318	2222913280	795715411.5	4182640000	4186084061	1651894200	8253720000																		5.0114E+11	2428480400	4551525000	31035104000	4503518474	1367580145	5517070000	1570599000	1326600000	687047130	1708670000	4459170060	1072500000	16790400000	41400000000	777150000	1594401000	1460810086	523833750	13800000000
2006/8/31	2613107343	2075040000	742524849	880456500	2711674314	2465814400	862723025.1	3939320000	4083984450	1667701800	8532480000																		5.32353E+11	2315235200	4807687500	30592448000	4451554799	1332676708	5603650000	1548321000	923465760	716364540	1669570000	4408579800	1278750000	18184320000	42192000000	928950000	1460520000	1478679322	589470750	14840000000
2006/9/29	2659533108	2048640000	807981585	869784300	2903991641	2465814400	998134244.3	4330480000	4091838266	1655846100	8035560000																		5.8871E+11	2321526600	4566375000	30002240000	4477536637	1459598299	5425680000	1559460000	899234880	803042100	1673480000	4473624420	1365000000	17883360000	44640000000	854700000	1411836000	1568025505	603355500	16160000000
2006/10/31	2672797612	2032800000	818209200	898243500	2730906046	2465814400	986966308.7	3788400000	4139249465	1719076500	8471880000																		5.57497E+11	2327818000	4763137500	30543264000	4364948675	1319984548	5569980000	1514904000	858850080	743132610	1603100000	4509760320	1338000000	18825840000	35640000000	950400000	1460520000	1509950486	599568750	14000000000
2006/11/30	2553417074	2064480000	781389786	839546400	2692442581	1795996160	993946268.4	3788400000	4312373967	1802066400	9465720000																		6.91885E+11	2522851400	5531625000	31182656000	4919227872	1345368867	6228950000	1511191000	823849920	720188550	1579640000	4798847520	1581000000	22326480000	38952000000	1013100000	1559916500	1635035142	551603250	14640000000
2006/12/29	2434036535	2112000000	750706941	827095500	2793409178	2097782400	1055369914	3788400000	4690100154	1892960100	10847400000																		7.90726E+11	2535434200	8090640000	34773088000	4832621747	1319984548	7152470000	1615155000	872311680	752055300	1763410000	5210796780	1506000000	27458640000	43920000000	1098900000	1685683500	1710979397	542767500	15480000000
2007/1/31	2997777967	2560800000	902075643	964055400	2793409178	2267077120	1363884135	3788400000	5288238574	2082651300	14968200000																		8.3928E+11	2988415000	8408880000	38806176000	5352258494	1564308612	8581040000	1837935000	1071543360	938157120	2150500000	5940741960	1821000000	28971360000	49968000000	1539450000	2046756500	1880737144	698024250	18200000000
2007/2/28	3654370929	3131040000	1125037650	1245090000	3567486420	2767600640	1363884135	4179560000	6759816868	2722859100	17961840000																		7.90726E+11	3296693600	8894400000	45741120000	7162326496	1954592504	8961030000	2168392000	1416160320	1147203000	2842570000	7075409220	2157000000	26935920000	57384000000	1786950000	2440285500	2363206530	951736500	22240000000
2007/3/30	5763427110	3632640000	1253905599	1360705500	4096359069	3753926400	1363884135	5069680000	7129678792	3141760500	16543800000																		8.60955E+11	4120867000	8931120000	45396832000	9024358173	2497182307	8706100000	2487710000	1575007200	1344776850	3202290000	7241634360	3150000000	27141840000	64512000000	1938750000	2334803500	3042237518	1075437000	31880000000
2007/4/30	7859218786	4620000000	1857334884	1737789900	4788701447	5689774720	1363884135	5932080000	11329993372	4264100100	23015880000																		9.81472E+11	6536764600	11016000000	57397728000	11033620261	3363422167	11293880000	3505072000	2121548160	1621380240	4324460000	11361126960	3354000000	27807120000	88920000000	2984850000	3065063500	4467309130	1260987750	48080000000
2007/5/31	7991863829	4567200000	1982111787	1956570000	5000250507	5763381120	1363884135	10687600000	13827634470	5544515700	27233640000																		1.28753E+12	7304315400	12342000000	75792544000	10358092490	4164330973	18302050000	3750130000	2269625760	1611182880	4437850000	12112753680	4272000000	36059760000	1.00296E+11	2907300000	3420051000	5204415136	1311477750	54040000000
2007/6/29	6764897183	3141600000	2648952285	1289557500	3774227546	5873790720	1363884135	7854000000	12574874424	3817535400	34214760000																		1.14621E+12	5335107200	12207360000	69841280000	8158296928	3351679978	17777760000	2561970000	1564237920	1784538000	3233570000	9908463780	4080000000	34404480000	82368000000	3634950000	3539732500	3940166653	793955250	46520000000
2007/7/31	8104612115	4752000000	3497844330	2292744300	5485851758	5954757760	1363884135	8402240000	16490909040	5967369000	47364960000																		1.23117E+12	7637759600	15663120000	98122080000	11206832510	4241148729	22053850000	4028605000	2256164160	1784538000	5575660000	15328848780	4647000000	39679200000	98712000000	7732600537	5662657000	4909572740	1220595750	43000000000
2007/8/31	9159140205	6077280000	3131695713	2461720800	6634947788	5667692800	1363884135	9116800000	19855275098	8721843300	55364160000																		1.3647E+12	8958953600	17446080000	1.01319E+11	13337343173	5251908674	25300600000	4229107000	2312702880	1784538000	9372900000	22418712360	4347000000	46322496000	1.07712E+11	7758062242	5956821000	5472453691	1770936750	49120000000
2007/9/28	9318314257	6964320000	3313747260	2972207700	6947463445	8096704000	4936227535	8744120000	24779698486	11448654300	86645880000																		1.64214E+12	11827832000	24875760000	1.1273E+11	17052745914	4993154128	33073560000	6122737000	3532323840	1784538000	10277220000	29537484660	5001000000	46322496000	1.42632E+11	10369227544	6887397500	5391148665	1929980250	55400000000
2007/10/31	8303579679	6045600000	2843276970	2435040300	7000350710	7176624000	5357817104	6862240000	21651704750	10749168000	78683040000																		2.23779E+12	9298689200	19832880000	1.14107E+11	17771576747	4791002139	25396800000	5350433000	3085398720	1533428010	8812410000	23748513480	4569000000	48175776000	1.3824E+11	10932078731	5524060500	4928335439	1392261750	47600000000
2007/11/30	7010290512	5290560000	2556903750	2306973900	5264686832	6227101440	5582571808	6791400000	22841445441	11745046800	71508000000																		1.83116E+12	8487098600	17682720000	97728608000	13692428283	5223607396	22313590000	4830613000	2662704480	1395763650	8077650000	21247909200	3555000000	40952736000	1.09872E+11	7418610752	5289295000	4528064540	1568976750	38600000000
2007/12/28	8323476436	6156480000	3015100902	2634254700	5966645076	7161902720	5582571808	7854000000	22148086628	13175634600	76925640000																		2.03144E+12	10059948600	19151520000	1.08402E+11	16957479177	6840823308	25743120000	5343007000	3564631680	1738649880	9792090000	22512665700	4449000000	49496832000	1.21104E+11	10073295476	6036019000	5434928295	1917357750	42560000000
2008/1/31	14646177677	5517600000	3123513621	2431482900	5298342386	6815952640	4521617926	6837600000	28632716665	11255011200	56721600000	2078686600																	1.47047E+12	8977827800	18706800000	96449824000	15182053625	5615782254	25921090000	6612853000	3731555520	1413609030	11044950000	17699363820	4113000000	46997280000	93168000000	10392437902	6494236000	5209775914	2111744250	36040000000
2008/2/29	15750643535	6093120000	3481480146	2525754000	5615665978	7375361280	4034416736	8017240000	31910429966	12902953500	51849360000	2129410531																	1.47481E+12	10368227200	18763920000	94285728000	15805617721	6557810523	22611810000	7281193000	3524246880	1557646740	11775000000	18212493600	4335000000	48242304000	91368000000	10824730824	7651092500	5903995754	2563629750	36520000000
2008/3/31	11680926951	4989600000	4238837180	2118431700	3971352823	5373267200	3908777460	4693920000	29932771219	9290916900	49752600000	1789261815	3396600000																1.0517E+12	10368227200	14814480000	88973856000	11432008434	5785589925	16628170000	6950736000	2353087680	1284867360	9291888000	13370283000	3129000000	43243200000	70848000000	8004672298	7331472000	4453013746	2385652500	28440000000
2008/4/30	11260749722	4551360000	4606908740	2226932400	4221365350	5520480000	4024644792	4071760000	35574220073	11658105000	61799880000	1348659823	2648460000																1.08898E+12	8052992000	19552176000	1.08647E+11	12592530502	5744755219	20918690000	9133980000	2180779200	1073272140	12818736000	15972067800	2553000000	46740672000	57960000000	9435010625	9401934000	3664980415	2385652500	24520000000
2008/5/30	12989478891	4609440000	4897998013	2338990500	4456954076	5432152320	4383414723	4327400000	39238010180	13835206710	61654440000	1689803126	2639580000																1.17308E+12	7618885400	18615408000	1.15238E+11	14160101356	5460933827	22655100000	9991683000	2253471840	1103864220	11046834000	16094929860	2880000000	47120832000	62856000000	11138070660	8242249000	3333506077	2385652500	25000000000
2008/6/30	9712096509	3400320000	4094495392	1814274000	3620373700	3960024320	3330836793	2587200000	34811742908	12144979080	60600000000	1211406832	1638360000																8.8003E+11	4661927400	14451360000	97482688000	11449329659	4430767292	21697910000	9991683000	1588468800	783922050	8613648000	12524702940	1833000000	41418432000	46296000000	9359576960	6188758000	2314066132	2385652500	17880000000
2008/7/31	9964202846	3463680000	4209968823	1782257400	3644413366	3879057280	3161921767	2901360000	28366291188	11302434000	48480000000	1213396006	1660560000																9.71067E+11	4605304800	15113952000	94334912000	10739159438	4441279195	18855200000	9083483200	1995009120	893543670	7901496000	13413646080	1992000000	42406848000	47448000000	8303505660	5815396000	2426642323	2385652500	18360000000
2008/8/29	7106997693	2333760000	2381639505	1213073400	2759753657	2966337920	1729634026	2149840000	20864983074	7603455600	37547760000	886176919	1154400000	7250050306															8.86099E+11	3045037600	11618208000	70775776000	7560714669	3200874591	11303500000	7645809600	1319236800	670476420	4603554000	10551682800	1659000000	26040960000	37800000000	4584045752	3824132000	1913795234	2385652500	14800000000
2008/9/26	7010957183	2349600000	2234892021	1111687500	2634747394	2716076160	1449039644	1934240000	17547702910	6329363040	30518160000	762848144.6	1050060000	5241796539															9.25982E+11	3107951600	10315872000	63348992000	6287604639	3242922205	12477140000	7847796800	1060774080	611841600	4450950000	9070110900	1545000000	29994624000	37656000000	4273607211	4146581000	1857507139	2385652500	14800000000
2008/10/31	5378268524	1626240000	1965454016	755947500	1846246349	1891684480	787339459.8	1447600000	10093671948	3853102500	19779840000	552990310.8	785880000	4433410846															5.85241E+11	2145367400	6448848000	42298240000	5049137058	2338898511	8783060000	5103147200	775388160	537910740	2560356000	6070831200	1515000000	23893056000	30312000000	2350048772	2375940000	1313388886	2385652500	11560000000
2008/11/28	5894486262	2112000000	2088144536	851997300	2331847602	2164028160	1109813600	1746360000	11094371665	4058601300	20919120000	670351563.9	1025640000	5099439310															7.03157E+11	2598348200	6523104000	41708032000	6313586476	2906541296	8667620000	5287312000	872311680	604193580	3102948000	6388827120	2022000000	26021952000	34272000000	2689500261	2460795000	1651117457	1105731000	13560000000
2008/12/31	6110577408	1953600000	1972671105	873341700	2081835076	2208192000	1256392755	1749440000	11031335462	4860046620	28263840000	880209397.7	1103340000	6050182233															6.08651E+11	2516560000	6802992000	40527616000	7898478554	2627975855	9360260000	6974499200	1146928320	624588300	3111426000	6316555320	2004000000	32908984000	39816000000	2802650757	2472109000	1519778568	817938000	14400000000
2009/1/23	7887326831	2275680000	2451404703	1072556100	2567436329	2679272960	1705902163	2248400000	15593580628	6267713400	34348080000	994586890	1256520000	6645032082															6.88417E+11	2925501000	9727536000	50216864000	8721236737	3027428185	12438660000	8239889600	1292313600	704892510	3713364000	7711401060	2343000000	35372296000	39888000000	3777485804	3049123000	1782456345	1138549500	15160000000
2009/2/27	8511590142	2360160000	2706408529	1165048500	2553012529	3385894400	1536987137	2504040000	14695314740	5913227970	30784800000	1016467802	1312020000	5933245937															7.18763E+11	3158282800	8842176000	48692160000	9518013083	3064219847	11938420000	7360651200	1276159680	736759260	4035528000	7841490300	2679000000	33946168000	39744000000	4404165476	3083065000	2038879890	1134762750	14440000000
2009/3/31	10012223101	2803680000	3481042792	1428296100	3028997916	3717123200	2230795136	2830520000	16594280345	7290069930	40286880000	1173612530	1587300000	6909409793															7.71652E+11	3881793800	12823440000	61873472000	12644494177	3673910245	17902820000	9814201600	1814623680	956002500	4467906000	9612149400	3156000000	35566768000	45288000000	4366448644	3575224000	2364099995	1148647500	16800000000
2009/4/30	9820142082	2962080000	3303021253	1764470400	2903991653	3930581760	1891569092	2978360000	19501825192	7685655120	53764320000	1799207684	1698300000	8251635095															8.46216E+11	4429145600	16010736000	69890464000	13480243286	3884148314	20971600000	19628915066	1747315680	1084744170	4408560000	11780303400	4206000000	36474304000	53640000000	3879031121	3428142000	2545472746	1110780000	24080000000
2009/5/27	10720521857	3759360000	3548402293	2838805200	3389592906	4482629760	1955784722	3115112000	26317614602	8579574900	62321040000	2635655259	2022420000	9237967325															8.99971E+11	5215570600	18792480000	72152928000	14147110445	4031314962	23761400000	26491863447	3004629120	1083469500	5544612000	12300660360	4905000000	36009732000	59328000000	3974773849	4208808000	3439828035	1154958750	26600000000
2009/6/30	10132273737	3648480000	3384814933	2847698700	3173235912	4563596800	2013020392	3191188000	30493763027	9165246480	72477600000	2501386028	1931400000	9298977566															9.24248E+11	5297358800	20146224000	76727040000	14652024151	3863124507	29206320000	29912303959	2856551520	1106413560	6044814000	13160694780	6270000000	38343396000	59976000000	3725262498	4542571000	3940166658	1162532250	27360000000
2009/7/31	14406076404	3632640000	4477001131	3368857800	3206891444	5145087360	2363414371	4084080000	36403407025	13321459710	93154320000	2322360388	2035740000	9771806934															1.24765E+12	6851334600	23836176000	1.03877E+11	18824707231	4504350615	42106740000	37525542517	3190399200	1319283450	8232138000	18776213640	8547000000	44760972000	70776000000	5518262672	5945507000	4359200255	1215546750	29320000000
2009/8/31	11512856060	2946240000	3079291482	2548877100	2629939460	4055712640	1788265688	3131128000	23756768870	8785073700	69350640000	1714667798	1573980000	8236382535	4040897972														9.64998E+11	4913583400	18958128000	75103968000	15699958258	3779029279	33131280000	25211956675	2293856640	1033757370	7279164000	13312465560	6336000000	33740892000	75672000000	3963168669	4384175000	3120862162	955523250	27280000000
2009/9/30	11272754786	3014880000	3151462376	2797895100	2649171193	4055712640	1823165487	3699696000	23622816939	8913510450	75895440000	1714667798	1611720000	8317729523	4158946677														9.79738E+11	6008287000	19694976000	80465024000	14594864108	3668654294	34266440000	25587101763	2347703040	1098765540	6785832000	14064092280	6918000000	34745664000	74808000000	3997984207	4203151000	3333506077	906295500	26600000000
2009/10/30	11764962397	3310560000	3565242169	3077151000	2855912321	4497351040	2018604360	4712708000	29028171316	10644837840	89033520000	1993152128	1776000000	9334566873	4643854433														1.00488E+12	7065242200	22208256000	94088992000	17376652829	4178481609	39846040000	30883267717	3015398400	1212211170	8426916000	15907023180	8796000000	36690384000	77760000000	5112081402	4740566000	4421742583	945425250	28600000000
2009/11/30	14069934621	4039200000	4426481505	3343956000	3577102301	4938989440	2618880898	4988984000	34015910850	11764806300	99287040000	2205993722	2350980000	11164874103	5257707698														1.05517E+12	8134780200	24904320000	1.22517E+11	22216203068	4740868442	45791200000	33387912866	4183865280	1352424870	9111540000	18183584880	10467000000	37857216000	79560000000	6186314698	5487290000	4296657927	1529847000	35000000000
2009/12/31	13949883985	4107840000	4515492274	3153635100	3952121090	5167169280	2440193929	5049044000	32778825373	10968498450	96693360000	2298490303	2570760000	11271642025	4703786853														1.22164E+12	8015243600	24984288000	1.1332E+11	21816082773	5103529110	46531940000	32483151182	3955018080	1653246990	8567868000	18176357700	25792500000	36949680000	78984000000	7302384755	5300609000	4352946022	1614417750	35000000000
2010/1/29	13505696629	3859680000	3702366867	2822796900	3413632572	5100923520	2177747442	4560556000	26317614602	9201208770	75410640000	1973260390	2313240000	10026016271	4267914712														9.90142E+11	7077825000	22145424000	1.00827E+11	24797931641	4982642221	35468940000	26072583642	3599631840	1653246990	7299300000	15935931900	18555000000	33157476000	71928000000	6805973227	4616112000	3740031208	1403622000	32880000000
2010/2/26	15786658726	4123680000	4253271359	2837026500	3553062635	5630889600	2279654854	4788784000	27578338655	9350195400	79676880000	2121453836	2606280000	10163289313	4280627649	9895015240													9.78871E+11	7134447600	23047920000	1.01024E+11	29103988154	6054856370	36248160000	26734604387	3621170400	2711223090	7520796000	15675753420	19995000000	33805716000	71640000000	6949761393	4757537000	4127793641	1538682750	35800000000
2010/3/31	15114375161	4345440000	5540318970	2911731900	4279060548	6006282240	2564437212	5069064000	29382749956	10357139520	85567200000	2192069506	2557440000	10473424705	4640222166	10818151960													1.01702E+12	7694382200	22939392000	1.02303E+11	30409142450	5876154012	38720500000	28842037089	3820402080	2653862940	7571136000	15480619560	21547500000	32087880000	70920000000	6836784977	4570856000	4259132530	1725495750	35200000000
2010/4/30	13253590292	4329600000	5297343627	2721411000	3899233825	5557283200	2366206355	4668664000	26892819951	9345057930	81179760000	2579958393	2697300000	9156620337	3913768598	9265812600													8.73961E+11	6870208800	20043408000	1.16714E+11	35011478515	5303255275	43530500000	27297322019	3607708800	2632193550	6785832000	16853783760	18457500000	27355728000	59904000000	5758373726	3988185000	3533641526	1500815250	30000000000
2010/5/31	11524861123	3300000000	5578810114	2250055500	3245354910	4659285120	2331306557	3799796000	22220261431	8214814530	72162480000	2526250701	2537460000	9156620337	3181866622	9416224180						2097920000							7.47376E+11	5725174000	18221280000	95466144000	39408038427	5119296966	40644500000	23479669061	3618478080	2449915740	6161616000	13991820480	16290000000	22908801600	54432000000	5009990550	3484712000	4033980150	1206711000	28200000000
2010/6/30	9279914217	2682240000	4873941048	1942340400	3230931110	4232368000	2341078500	3287284000	25730836770	6986959200	57225792000	2326338736	1980240000	8149951360	2859321238	9030435700						1740160000							6.78014E+11	5228153400	14605584000	80760128000	34503706807	4083874479	31313100000	19860622326	3085398720	2110853520	5738760000	12192252660	13312500000	19291622400	55008000000	4535489600	2732331000	4084014012	1089321750	29320000000
2010/7/30	11632906696	3104640000	6557928577	2591565900	3793459295	4629842560	2498825591	3823820000	31420531911	7911703800	67593240000	2189085745	2153400000	9126115216	3397623331	10316397300						1798400000							7.71652E+11	6121532200	16816128000	87744256000	35816482443	4861755332	35425650000	22718345205	3341169120	2574833400	5889780000	16347881160	15352500000	25359148800	62064000000	5336595100	3207519000	4590606868	1320313500	32960000000
2010/8/31	12449251026	3368640000	7346997019	2917068000	4105974953	4968432000	2653780697	4344340000	31755900121	8821035990	65544960000	2235831329	2399820000	9990426964	3602483237	11257904900						1760000000							7.13562E+11	6618552800	16787568000	89514880000	35197248652	5518749296	39153400000	22376301154	3675016800	2764759230	5446788000	17070599160	16650000000	26137036800	65160000000	5324270400	3563910000	5522487554	1425080250	33240000000
2010/9/30	12965468764	3247200000	6716704544	2968650300	3745379963	4754973440	2632840818	4376372000	31119856965	8769661290	65544960000	2180134463	2297700000	9954837657	3227633197	13444039620						1746560000							7.10961E+11	6933122800	17284512000	90252640000	38776419961	5276975517	37926850000	22762479921	4383096960	3180301650	5517264000	16636968360	18360000000	26059248000	60984000000	5274971600	4186180000	5522487554	1563927750	33720000000
2010/10/29	12941458636	3843840000	8352578144	3673015500	4380027145	5424791680	2694264464	4860856000	44210781559	10043753850	87477312000	2383030188	2657340000	11754639766	3726706797	14317804600	8277677150					1890560000							7.7252E+11	8090740400	23430624000	1.44552E+11	45897608552	5555540957	72174050000	30894301396	4956561120	4400160840	6473724000	22989659580	27495000000	30065371200	61128000000	6470467500	5249696000	4390471419	1614417750	37200000000
2010/11/30	13877853603	3616800000	7140107123	3676572900	4380027145	4909546880	2345266476	4656652000	36080993582	11199684600	75912408000	2203009961	2415360000	10742886603	3807343143	14972267200	7982473242					2208000000							7.04892E+11	7813918800	24384528000	1.29157E+11	58084129549	5345302889	62602150000	26966311647	4412712480	4010111820	5728692000	19397751120	22080000000	28548489600	60624000000	6045265350	5046044000	3765048140	1668694500	40640000000
2010/12/31	13913868794	3484800000	7284448911	3761950500	4134822552	4666645760	2267090927	4604600000	46315506185	13342009590	84105528000	2231852981	2555220000	10641202868	3609021319	16405195840	9231105988					2290560000							6.98822E+11	7801336000	26892096000	1.39633E+11	51928945671	4898546994	68975400000	35914625373	4746560160	4323680640	5718624000	20445692220	25950000000	31504464000	61056000000	5823420750	4774508000	3627455018	1469259000	54880000000
2011/1/31	13913868794	3310560000	7034256478	3160749900	4197325684	4372220160	2063276102	6062056000	45448174609	11430870750	81679104000	1989173780	2390940000	9893827416	3406340774	15397093800	8090182776					2164480000	5452788000	3300660000					7.80323E+11	6725506600	21751296000	1.24337E+11	46826459238	4993154125	59235150000	33101037210	4256557920	3908138220	5980392000	18581079780	21727500000	35043854400	58608000000	5502978550	4395489000	3527387294	1374590250	47480000000
2011/2/28	13913868794	3627360000	7241146375	3354628200	4620423805	4732891520	2281050846	6674668000	48952194178	12874499820	85712640000	2066751557	2459760000	10524266573	3741962322	14834485600	9761675174	4104000000				2480000000	5894521600	3303300000					7.38706E+11	7430143400	24070368000	1.36879E+11	50702862766	6543659879	63516050000	36322871498	4447712640	4377216780	6383112000	20705870700	24367500000	35471692800	62496000000	6297921700	4723595000	3758793907	1478094750	48480000000
2011/3/31	13913868794	3643200000	7611623631	3345734700	5221415455	4953710720	2448569880	6586580000	53948024058	13008074040	83601336000	1918558111	2344320000	10524266573	3661325976	14829892880	8676601350	4372650000				2159360000	5103489600	3132360000	3248800000				7.39573E+11	7499348800	22162560000	1.69685E+11	42708554542	6669802720	62650250000	39489537392	4296942720	4200037650	6423384000	20387874780	22275000000	33138028800	63216000000	6630688600	6415038000	3802573536	1473045750	41120000000
2011/4/29	13913868794	3458400000	7193032445	3231897900	5702208775	4828579840	2554665269	5669664000	54930999845	14066392860	80544672000	1664938454	2202240000	10173457687	3318730474	14255802880	7180635600	4610250000				2089600000	5066160000	2591820000	2941600000				7.4911E+11	7354646600	23721936000	1.74111E+11	45922377916	7910207324	60125000000	37404172047	4552713120	4425654240	7410048000	18920757240	23092500000	28587384000	68904000000	6156187650	6313212000	3758793907	1531109250	40600000000
2011/5/31	14934299205	3183840000	6418398182	3014896500	5005058461	4938989440	2307574693	5237232000	55116030581	11841868350	73927152000	1406345862	2098317000	9405745488	2949982644	13364815200	6219228278	3574800000				1820800000	4975502400	2310000000	2565600000				6.98822E+11	6561930200	21294336000	1.597E+11	45634586811	6735502115	58032650000	33432047582	4270019520	4171994910	7168416000	17634319200	21652500000	24697944000	63432000000	5496816200	7642607000	3458590733	1508388750	37080000000
2011/6/30	16302876464	3505920000	6663779222	3054027900	5466620048	5476316160	2264298943	5821816000	58631614571	13013211510	76259040000	1672895149	1956630000	9131199403	3099050915	14903376400	6677991108	3881925000				1817600000	5688320000	2398176000	2510400000				7.13562E+11	6624844200	23864736000	1.7362E+11	46296521944	7030361006	58056700000	36620780833	4455789600	3992266440	7349640000	17612637660	23392500000	24970204800	63720000000	5681686700	9243538000	3521133061	1868130000	37480000000
2011/7/29	13985899176	3226080000	6278867787	2979322500	5913757836	5343824640	2442985913	5937932000	60828854565	13208435370	72792720000	1479945292	2048839000	9456587355	3263810584	16517717480	6929313354	3705750000				1799680000	7465920000	2603304000	2924000000				6.73679E+11	7115573400	26218080000	1.60094E+11	51066348637	7036142553	60052850000	35925659052	4550020800	4226805720	7279164000	17497002780	22927500000	22364280000	60336000000	5539952650	8423273000	3358523008	1826475750	36320000000
2011/8/31	12521281408	2914560000	5638952526	2957978100	5538739046	4769694720	2177747442	5285280000	60250633514	11651781960	68002896000	1658970933	2217514000	9792143681	3172277435	16453419400	6051680114	3831300000				1776640000	7892544000	2723688000	2635200000				6.38131E+11	6429810800	25818240000	1.48585E+11	50599100308	7209588959	64117300000	34292674550	4121941920	4154149530	6302568000	17041690440	23295000000	21508603200	54504000000	4634087200	7495525000	3383539939	1892112750	34520000000
2011/9/30	10780547176	2666400000	5379137307	2950863300	4211749483	4600400000	2247547040	4624620000	54607196056	10274940000	67152072000	1509782899	2446912000	8963421240	2785222975	14811522000	5365530490	3284550000				1312000000	7288160000	2370456000	2382400000				6.00849E+11	6561930200	24744384000	1.42978E+11	44349653906	6249852177	58152900000	33696855880	3599631840	23792369944	5366244000	16665877080	20805000000	22986590400	51120000000	4221209750	6754458000	2870692851	5326994750	33120000000
2011/10/31	12689352299	2740320000	5254041090	2950863300	3918465558	4651924480	2447173888	5157152000	48547439442	9124146720	61921080000	1717651559	2795507000	9136283590	3007517766	16164078040	5756476206	3361500000				1315840000	7409036800	2444112000	2619200000				6.19056E+11	6561930200	25366992000	1.39732E+11	44641684111	5521377270	50697400000	29735765094	3893094720	24175848927	5205156000	16029885240	20602500000	25786987200	50400000000	4048663950	6262299000	2951997877	5591143250	33760000000
2011/11/30	12953463700	2587200000	4950923335	2950863300	3769419629	5027317120	2447173888	4872868000	42163879039	8882685630	57477888000	1701738169	2512133000	9253219885	2879371357	16648610000	5273777924	3347325000	2153572600			1233920000	6008288000	2528856000	2471200000				6.15588E+11	6561930200	22391040000	1.26206E+11	48009765817	4521169660	44227950000	26381526656	3771940320	24634356407	5205156000	15010852860	18780000000	22053124800	48312000000	4165748600	6918511000	2639286237	6171469500	32320000000
2011/12/30	9123848389	2207040000	3906851067	2173571400	3312665975	3798090240	2447173888	3823820000	38995227679	7320894750	46007520000	1280033327	1731730000	8073688559	2372016186	16074520000	3921424886	2419875000	1817148400			988160000	4559544000	2086920000	2006400000				6.22524E+11	6561930200	22208256000	1.10123E+11	40066544222	3723316191	36507900000	22784547280	3451554240	20599490586	4017132000	13536508140	24037280698	21391920000	42840000000	3130473800	5091300000	2251523804	4794695500	29000000000
2012/1/31	10360369947	2333760000	4282139717	2993552100	3581910234	3842254080	2447173888	4132128000	43482223035	7783267050	50324664000	1449113099	1794702000	7600859191	2421705610	15034268920	3861586256	2628450000	1775953600			1175040000	3350776000	2052864000	1966400000				6.72812E+11	6197029000	23019360000	1.18878E+11	40241762345	3607685253	44901350000	26977345326	3968479680	19265650645	4309104000	14736220020	25385350873	22208702400	43128000000	3222909050	6058647000	2307811900	5599147750	28720000000
2012/2/29	11224734531	2513280000	4907620799	3169643400	3682876831	4217646720	2551873285	4504500000	46303941764	8872410690	54232152000	1534647571	2071329000	8429581632	2748609715	16680759040	4316359844	2952450000	2096357600			1216000000	4220022400	2454408000	2244800000				6.60674E+11	6505307600	24932880000	1.25813E+11	46938988396	4602111316	47763300000	29691630377	7251456136	23884071440	4862844000	15892568820	27248859644	23570006400	45432000000	3703572350	6737487000	2532964280	5999372750	30000000000
2012/3/30	10192299056	2323200000	4258082752	2630697300	3235739044	3658238080	2121907764	5777772000	39712221783	8019590670	46259616000	1345676062	2179281000	8099109493	2973519739	18187171200	4954638564	2662875000	1812571200			1118720000	4068926400	2164536000	2168000000				6.23391E+11	5668551400	25378416000	1.09238E+11	45868210975	3838947128	41438150000	29239249536	7107911953	21199718559	4158084000	14353179480	24959122803	21625286400	41760000000	3229071400	5532546000	2314066132	5347006000	26400000000
2012/4/27	11068668704	2471040000	4753656225	2863707000	3279010442	4121958400	2098175901	6366360000	46327070606	8821035990	55177512000	1397394580	2320968000	8841400758	3284732447	17911608000	5784400900	2766150000	1959041600			1180160000	3590752000	2324520000	2305600000				6.23369E+11	5976830000	26863536000	1.17058E+11	46919519716	3925670332	47643050000	34237506154	8310713209	21291420055	4450056000	15755252400	28012105258	23258851200	42192000000	3253720800	5934193000	3027048670	5559125250	26800000000
2012/5/31	10528440839	2370720000	4445727077	3338619900	3038613782	3680320000	2180539426	7955948000	47205966604	10167053130	57194280000	1396399994	2307474000	9095610096	3203660229	19702768800	6354862506	2873475000	1866353300			1408000000	3448544000	2317392000	2476800000				5.79959E+11	5806962200	27674640000	1.11943E+11	55263796120	3885199503	46007650000	36731117624	8409709198	20882931573	4369512000	15415574940	28666315784	23958950400	43128000000	3543351250	6273613000	3145879093	5443060000	27960000000
2012/6/29	9496005363	2228160000	3801000423	2799673800	2754945724	3658238080	1676586332	6786780000	35317741795	7834641750	49158720000	1574431047	1857674000	9014263108	3067668121	22274692000	6518421428	3219750000	2023122400			1772800000	3503649600	2314224000	2812800000				5.46967E+11	4932457600	20631744000	93351232000	47203762444	3289700175	36796500000	29658529340	6642630808	17148179739	3654684000	13102877340	20736491224	23686689600	41760000000	3044200900	4881991000	3214675654	4490524500	27240000000
2012/7/31	8295498996	1980000000	3608544705	2653820400	2192417539	3452140160	1588638839	6206200000	32565409592	6925309560	45503328000	1271082045	1864421000	7422912655	2761685879	20185004400	5154100664	2563650000	2138696700			1579520000	2701952000	2383920000	2620800000				5.25263E+11	4466894000	22025472000	89809984000	43103658356	2971715096	36147150000	27490411411	6167450065	17181525737	3584208000	12625883460	21668245610	22753224000	36864000000	2729921050	4355890000	2589252375	4834718000	24200000000
2012/8/31	7203038202	2064480000	3478637096	2680500900	2692442592	3518385920	1474167499	6686680000	28772279498	6709535820	39484536000	1191515094	1990365000	7422912655	3127818477	20662647280	9526309896	3192412500	1979639000			1699840000	3722821039	2648448000	2716800000				5.24394E+11	4101992800	20003424000	84547296000	44470359719	2769360956	33381400000	22641109458	6038755280	16631316762	3674820000	11512897740	18228684207	21780864000	38160000000	2545050550	4423774000	2395371159	4606589750	25200000000
2012/9/28	7155017947	2048640000	3507505453	2824575600	2452045932	3717123200	1574678920	6694688000	29581788969	7038333900	42226080000	1118910251	2251249000	7951668077	3059822423	20253895200	9350783248	3347325000	1961330200			1527040000	4118001447	2531232000	2512000000				5.20054E+11	4617887600	22528128000	93302048000	51549171904	2896554987	35473750000	30386752168	7216807540	16914757749	3755364000	12307887540	20349912277	21508603200	38160000000	2600511700	4978160000	2926980946	4698641500	24840000000
2012/10/31	8163443296	2064480000	3392032023	3112725000	2456853865	3680320000	1415535837	6282276000	27245775923	6694123410	39894192000	1247211960	2406430000	8358403017	3051976724	20749908960	9693858060	3605512500	1885806400			1465600000	3517844285	2570832000	2297600000				5.4089E+11	4768881200	21751296000	88334464000	56595453858	2867647252	33790250000	25520899697	6959417970	14830632842	3825840000	11455080300	18278245611	21002976000	38808000000	2514238800	4842392000	2977014808	4410479500	24600000000
2012/11/30	6590779955	1837440000	2742493976	2789001600	2110682675	3304927360	1167049270	4884880000	24331541826	5147744940	35451000000	965743870.2	3251289590	7168703318	2447857938	19739510560	7116807728	2721600000	1607741500			1290240000	2986012708	2203344000	1888000000				5.22658E+11	4177489600	19660704000	79678080000	52285088023	2439812783	29485300000	21912886640	5330933965	20190410735	3523800000	9959054040	16543596488	19524988800	34272000000	2187634250	4123953000	3039557136	3425926000	21280000000
2012/12/31	8175448359	2027520000	3093725660	3311939400	2370311068	3614074240	1456019604	5653648000	31987188541	6339637980	43833192000	1107969795	4028198284	8358403017	2698920291	21879718080	8744418464	3119512500	1781675100			1493760000	3573243408	2439360000	2187200000				6.00796E+11	7256887764	23179296000	89662432000	57436500851	2699982393	34944650000	28168982674	6340693044	24613413679	4007064000	11628532620	20171491225	22831012800	38088000000	2563537600	4808450000	3214675654	4294414250	24440000000
2013/1/31	8811716734	2724480000	3666281420	4002075000	2524164930	3753926400	1456019604	6006000000	38393877786	6956134380	44936112000	1205439311	5130529110	8409244885	2813990536	27221051440	9398654152	3271387500	1852621700			1546240000	4335904662	2605680000	2393600000				6.13819E+11	7635343449	25155648000	90547744000	61746866686	2809831784	37710400000	26348425627	6434739233	29132049118	4117812000	11845348020	22233245610	24503472000	37512000000	2692946950	5193126000	3371031474	4326432250	23720000000
2013/2/28	8823721797	2571360000	3444957345	4386274200	2480893531	3783368960	1456019604	6054048000	36266024319	6581099070	41532816000	1200466376	5400248355	9700628319	2795683906	30132835920	9079514792	3493125000	1877796300			1527040000	4780944280	2719728000	2574400000				6.48282E+11	7360963077	23864736000	87055680000	65671752650	2798268690	36339550000	26116718367	6286245251	25163300531	4057404000	11361126960	19497456137	24464577600	43704000000	2742245750	6745817000	3045811369	4546556000	26520000000
2013/3/29	7755271131	2418240000	2973440837	7764025694	2264536537	3591992320	1362488143	6502496000	28240316131	5810478570	36049728000	1267103698	5180368536	9903995789	2876756124	35846179600	8951859048	4191750000	1873219100			1544960000	4780944280	2719728000	2259200000				6.62628E+11	6736511197	20380416000	83711168000	74257440697	2653730018	32515600000	23236928128	5964508289	24649275865	3624480000	10284277140	16890526313	25592515200	43920000000	2471102350	6179199000	2908218247	3946218500	24800000000
2013/4/26	6470729318	2233440000	2838721835	7512413751	2072219209	3444779520	1612370702	5733728000	26667554872	6103314360	33182136000	1218368940	6221133012	10046353018	2824451467	37338813600	8265709424	5133375000	1778242200			1365760000	4780944280	2719728000	2625600000				6.03449E+11	6168827669	20231904000	74612128000	64410182162	2416686596	30278950000	20986057597	5474478147	25294795213	3413052000	9959054040	15730789471	24659049600	40824000000	2273907150	5696808000	3045811369	3678067750	23080000000
2013/5/31	7022962247	2518560000	3175519340	8094715678	2235688938	3304927360	1929260875	6774768000	27546450870	5471405550	33087600000	1529674637	7552138850	11530935549	3293885757	43823734240	9510352928	6980175000	2174742150			1786880000	6225014743	2687256000	3324800000				6.04346E+11	6310748551	19043808000	71169248000	73556568203	2653730018	28547350000	21283966932	5642771327	27530204809	3554004000	9742238640	15225263155	31193308800	46296000000	2427965900	5826977000	3608692320	4198360250	26560000000
2013/6/28	5438293843	2022240000	2501924329	6944489649	1750087685	2730797440	1577470904	5205200000	20422767521	3740078160	25713792000	1372529908	6262177245	10442919585	2453872970	41196698400	6566292332	5098443750	1536222750			1296640000	6385672198	3523608000	2598400000				4.87243E+11	5156458711	14451360000	46232960000	68124806378	1907910470	21741200000	15143724528	4454819469	20369721665	2829108000	7024818960	11736140349	25164676800	58968000000	2323205950	4487002000	2826913221	3261833750	33880000000
2013/7/31	5390273588	2122560000	2872401585	6455643587	1730855952	2554142080	1449039644	5193188000	18988779315	3601366470	23066784000	1589349850	5904506073	9649786452	2589080508	39960797448	6837560788	5581406250	1489878600			1425920000	6906423951	3571128000	3065600000				5.10556E+11	4598236575	13731648000	45790304000	44890883215	2110264611	19913400000	14216895486	3910341534	17452930535	2758632000	6901956900	11062105261	28587384000	58968000000	1934977900	4693741000	3070828300	3201800000	33880000000
2013/8/30	5486314097	2349600000	3002309195	7347068759	2168377873	2826485760	1962764682	5665660000	20769700152	4063738770	25776816000	1530669224	6414627253	9446418982	2669629679	39286126880	6725862012	4938975000	1642642650			1347840000	6684827460	3587760000	2633600000				5.14053E+11	5052383397	15273888000	50757888000	48990987303	2301055658	21909550000	15160275047	4642911847	22330187835	3241896000	8275121100	11418947366	28665172800	30240000000	2089036650	4938765000	3039557136	3537989000	17400000000
2013/9/30	5570349543	2481600000	3868359924	7505224838	2000100211	2811764480	1940428811	6054048000	21000988572	4125388410	26060424000	1532658397	6672619574	10148036753	2919907462	41841516288	7451904056	5686200000	1783391550			1676800000	7006142371	3994056000	4896000000				5.1755E+11	5156458711	15136800000	52135040000	49621772547	2254803283	21596900000	15110623491	4662711044	21326046626	3100944000	8332938540	11319824559	28781856000	30600000000	2070549600	4923451000	3239692585	3521980000	18240000000
2013/10/31	6086567281	3189120000	3627790277	7490847013	2942455118	2841207040	1862253261	6214208000	18873135105	3812002740	24169704000	1988179193	6696073421	11764808140	3115526878	45041723584	7675301608	5941350000	2027127450			2259200000	9387918284	4416984000	7072000000				5.25709E+11	5241611240	13743072000	49774208000	61869519373	2769360956	19721000000	14001738744	4454819469	22545360951	2909652000	7335587700	10665614033	36034041620	30312000000	2347855350	4586543000	3452336500	3517977750	17360000000
2013/11/29	6602785019	3769920000	4171477679	8252871757	2817448855	3010501760	1959972698	6682676000	19983319523	5147744940	24831456000	1792245576	6438081100	11002180127	3463614368	45794011120	8225817004	5950462500	2221086300			2213120000	10037421968	3901392000	10992000000				5.57182E+11	6142827358	14439936000	50511968000	59054313176	3110472221	20610850000	14332749116	4860703021	20106732301	3030468000	7509040020	11993859647	36918312580	31104000000	2477264700	5000021000	3464844966	4400210402	18060000000
2013/12/31	5990526771	2798400000	3488259882	7203290505	2375119001	2819125120	1803621599	6846840000	17161600794	4197312990	22373520000	1993543446	6115590699	10432751211	3411832758	47388144232	8425279104	5749987500	2112949950			1875200000	9344086747	3922776000	9430400000				5.22213E+11	5117330560	12189408000	43675392000	45635251738	2509191346	16979300000	12015676511	4207329499	17022584302	2718360000	7162135380	9813157893	34309713248	32940000000	2310881250	4594200000	4127793641	4321016514	16980000000
2014/1/30	5102152060	2898720000	3185142126	6484399237	2327039669	2701354880	1549551065	6758752000	15218778062	3853102500	18875688000	2354701286	5798963760	9507429223	3501012198	44898430720	6861496240	5330812500	2097501900			2533120000	12268845669	4435992000	8921600000				5.19881E+11	4619812311	10270176000	36051872000	35923401826	2526535987	14405950000	10195119464	3811345546	15588096861	2517000000	6128648640	8167719297	37227807416	31644000000	2119848400	4800939000	4478030678	4048787524	16260000000
2014/2/28	5678395116	4018080000	3671092813	5945230786	4269444682	2819125120	1577470904	7919912000	13854176382	4202450460	17174040000	2361876608	6467398410	9639618078	3495258686	45229757004	6693948076	6137268750	2097501900			2661120000	9762478691	5590728000	7622400000				6.25956E+11	4619812311	9481920000	32215520000	40674898288	2884991893	14165450000	8871077975	3573755174	14416598784	2647884000	6157557360	7315263157	34707635180	40392000000	2169147200	4540601000	4940843904	4103233322	19500000000
2014/3/31	5282228015	3236640000	3488259882	5981175350	3303050108	2922174080	1538383129	7243236000	14594299327	3842827560	16449264000	2296102829	6268040707	9070189162	3244980903	38523364058	6510442944	5089331250	2097501900			2661120000	8164619934	4870800000	6470400000				5.87481E+11	4447203939	9470496000	31526944000	38273042934	2607477643	14069250000	9351043015	3524257180	13292916955	2587476000	5825107080	7434210525	33823364220	37152000000	2101361350	4310891000	4878301576	4246772244	17520000000
2014/4/30	4802025468	3036000000	3776943458	5592974065	2889567853	2782321920	1443455676	6046040000	13137182279	3544854300	15976584000	2580723909	6314948402	8866821692	2977442584	43194801893	5186014600	4911637500	2097501900			2661120000	7447376601	4970592000	6121600000				5.86313E+11	4173061230	8636544000	29953056000	35662330592	2694200846	13299650000	11403307322	3940040330	12886478847	2668020000	5601064500	6819649122	32143249396	32400000000	1965789650	3996954000	5122216655	4885272966	14400000000
2014/5/30	5018116614	3263040000	4253271359	5779885795	3375169106	2723436800	1474167499	6326320000	13553501435	3642466230	16638336000	2605837533	6514306104	9354903620	3003333389	38708941726	6526399912	4907081250	2097501900			2278400000	7877722601	4809024000	6937600000				5.95657E+11	4203521531	8785056000	33445120000	37437614984	3070001393	13780650000	11105397987	4058835516	12862570723	2547204000	5658881940	7612631578	32408530684	34236000000	1971952000	4196036000	5072182793	4598195122	16680000000
2014/6/30	4958091296	3363360000	3892416888	5837397096	3865578293	3166708960	1524423209	6326320000	13484114909	3601366470	16606824000	3023202058	7747353799	9253219885	3173925025	38635350562	6781711400	4902525000	2097501900			3047680000	7734273934	6196608000	8236800000				6.15513E+11	4142600929	8590848000	34035328000	36654401282	3093127581	13564200000	10542680355	3355964000	12647397607	2527068000	5695017840	7097192981	32585384876	35532000000	1984276700	3996954000	5434928295	4271520334	16680000000
2014/7/31	7407124284	3817440000	4060815641	6606610753	4437722344	3647006720	1842709374	6326320000	17912364420	4094563590	18907200000	3171492032	8135067662	9985342777	3417586268	37051541160	7156700148	5654306250	2801246400			2991360000	8846001100	5371660800	7507200000				6.09673E+11	4711193214	9424800000	36986368000	40779326782	3324389456	15416050000	12098429104	4207329499	14488323156	2778768000	6287646600	8762456139	33292801644	36288000000	2169147200	4448717000	5647572209	4806079078	16680000000
2014/8/29	8223468614	3801600000	4060815641	6283109682	4067511487	3581881600	1772909777	6306300000	17939545549	3940439490	18560568000	3501556814	8529704987	10473424705	3575807855	37608274161	7364140732	5914012500	2864411760			3083520000	8846001100	4866048000	7734400000				6.45879E+11	4863494718	9344832000	37625760000	46261822700	3572995972	15800850000	12909404516	4732008236	14010160676	3040536000	6265965060	8346140349	35370838400	38016000000	2489589400	4448717000	6247978557	5310940114	16680000000
2014/9/30	9652071191	4155360000	4339876432	6822278133	5057945726	4697149280	2110739828	10458448000	19162696382	4387399380	20703384000	4362595375	8661250762	11520767176	4243502950	37416297264	9270998408	6396975000	3075878400			3531520000	8846001100	5192985600	8336000000				6.19017E+11	5401626702	10121664000	43675392000	46000751466	3786913206	17219800000	13720379928	5494277345	16472697450	3523800000	6945319980	9396842104	36034041620	41796000000	3229071400	4448717000	7211130407	6073181286	28800000000
2014/10/31	11020648449	3975840000	4368744790	6987623125	4923323597	4404086240	2013020392	9213204000	18863703956	4330887210	20262216000	4257357328	8446623445	12888954408	4158063293	35371743309	8640698172	5790993750	2625481920			3303680000	7680480684	4869849600	7712000000				6.15513E+11	5218864896	9870336000	44118048000	42502396928	3468928128	17003350000	14067940819	5573474136	15612004985	3443256000	7328360520	10189824560	35061343564	39852000000	3007226800	5015335000	6892164535	6196921736	25380000000
2014/11/28	12257170007	3917760000	5008660051	7426146798	4928131530	4444789440	2077236022	8712704000	21554635789	4459323960	22058400000	4257357328	10177488905	13133611005	4110596817	31887362625	8154010648	5663418750	2548584960			3532800000	7495192824	4375641600	7088000000				6.29528E+11	5655462543	10909920000	52036672000	41405897744	3717534644	18133700000	16633271203	5424980153	15946718721	3654684000	7415086680	10625964910	35193984208	41904000000	3075012650	5007678000	7455045486	6196921736	25740000000
2014/12/31	15754508989	4181760000	4893186620	7260801807	4105974953	4168007680	2172163474	8344336000	22669062103	4659685290	25902864000	4257357328	11416788574	12021535560	3385941951	29343668737	6885431692	4852406250	2158607520			3956237172	6030821020	3425241600	5299200000				7.6764E+11	5787457181	11766720000	64824512000	43651110358	3330171003	21332350000	19728218183	5345783363	14416598784	3735228000	8137804680	11240526314	46556866044	46764000000	3093499700	5145504000	7455045486	7820396440	74934566823
2015/1/30	17337957101	4092000000	5042339801	7016378776	4389643012	4143585760	2211251249	8832824000	20847926419	4659685290	24484824000	3130831878	13486903664	13600682692	3601123309	33739939683	7427968604	5125781250	2293177200			3705281829	7011053574	3919449600	6092800000				7.13231E+11	5665615977	10761408000	65611456000	44016610086	3486272769	20947550000	18337974620	5078494195	14488323156	3554004000	7942670820	10348421051	42047084148	43740000000	3093499700	4977050000	7455045486	6761178188	80570670994
2015/2/27	14666888064	4324320000	5220361340	11148983869	4856012532	4281976640	2264298943	9185176000	21391549011	4659685290	24201216000	3685723395	14442341398	15691384529	3743522737	32588078300	7810935836	5431050000	2471688000			3928189222	7770136101	4435791531	6934400000				7.6517E+11	5970218986	10944192000	64529408000	44643181048	3532525144	20586800000	18751737585	5474478147	14775220644	3634548000	7892080560	9991578946	42842928012	51408000000	3093499700	5206760000	7455045486	6771077424	83901096186
2015/3/31	16010419795	5153280000	5951693067	12418252802	5606050111	5356541120	2618880898	10918908000	23674763899	4659685290	26312520000	4228656043	19704172397	16269663760	4316284880	36907558487	8927923596	6337743750	2905606560			4434528532	8893817322	5173064644	8028800000				7.76066E+11	6721573076	11858112000	75497440000	51169961903	4145369113	23376600000	21449472119	7553393900	16640054318	4762164000	8687070360	11775789472	56239633056	59184000000	3093499700	5980117000	7455045486	7958985744	1.24173E+11
2015/4/30	17305968250	6531360000	6543494398	13744696011	6750338213	6024073600	3015342612	11347336000	27344216398	5836165920	29810352000	5644586121	28974687800	17515188259	4661207938	36360424330	10699147044	7909687500	4045329360			4472909937	9132898433	5602465468	8236800000				9.83098E+11	8803026975	13126176000	79481344000	55242673157	5203392192	27080300000	22094942344	11137048673	19580753572	6201888000	10053007380	16097543857	62296889132	1.05732E+11	6636850950	6707532000	7455045486	8790521568	1.39729E+11
2015/5/29	19513198951	9968640000	6437643754	15985927640	7019582472	9182641920	3875273653	12868856000	26474420250	5933777850	28329288000	7079650389	32519500262	18771833512	5855306236	42570876954	11122006696	9466875000	4709938800			6369837089	10328303987	6947381257	9952000000				8.72923E+11	9442693295	13514592000	71169248000	59002098929	5319023130	25108200000	20919855523	11295442254	19772018565	6201888000	9922918140	15720877190	58450310456	92556000000	5903531300	7917338000	7455045486	9107297120	1.24738E+11
2015/6/30	16458263706	9741600000	5946881674	16123145903	8870636754	7171903840	4710076839	15575106005	28339045737	6437249910	29873376000	5001198974	20652686669	17226048643	5855306236	42570876954	9582159284	7409531250	4889822760			6959729765	8840024072	6943330305	7968000000	1008600000			8.54763E+11	9219317754	13434624000	67628000000	54302816714	5394183239	24651250000	26000864736	9572912059	21373862874	6201888000	11368354140	16870701751	73659770968	1.15884E+11	5601576150	6983184000	9750348920	7840194912	1.83006E+11
2015/7/31	12811534721	10781760000	3945342211	10817373067	5764711907	5519353920	3252661244	10895672384	19999875171	3745215630	20262216000	3283905400	23913637195	16970271291	5855306236	42480824545	7882742192	6037968750	3143163240			3890693541	5217945243	6943330305	4240000000	3373890000			7.26427E+11	6711419643	9184896000	51741568000	42711253915	3705971550	16233750000	25736056439	6266446053	17022584302	6201888000	7241634360	10982807016	51331929228	86400000000	3777520550	4647799000	7379994692	5434680564	1.29547E+11
2015/8/31	11372036438	8606400000	3825057387	8770533977	4961787062	4371523680	2655176689	7582799024	18409779089	3221193690	18466032000	3283905400	15065452964	13834218536	5855306236	42480824545	6709905044	4908750000	3143163240			3130741714	5217945243	6943330305	4240000000	2282265000			5.99302E+11	5584388508	8179584000	42790080000	36915472516	4093335191	15608450000	12644596218	5395281357	13221192583	6201888000	6974228700	9079649121	42400792532	71604000000	3401617200	4601857000	7379994692	4949618000	1.04656E+11
2015/9/30	10700270573	7275840000	3560430776	8656185424	4279060548	4094741920	2191707362	6441698200	17314379565	3205781280	16953456000	3747909513	17107874207	12744384600	3835607690	38237531361	5991841484	4599375000	3143163240			2796233004	5217945243	6943330305	4665600000	2360370000			5.73878E+11	5066563391	8053920000	41314560000	33417117978	3532525144	14862900000	10426826724	4831004224	12001878258	3191556000	7053727680	8227192981	40013260940	68904000000	3395454850	4081181000	7379994692	5484176744	1.35911E+11
2015/10/30	12187752132	8453280000	3969399176	9753931528	5841638838	5486791360	2613296930	8498440411	18091759872	3642466230	18182424000	4046881236	19205683144	14445860031	6019065578	24952096492	7172657116	5702812500	3143163240			3754291931	5217945243	4622135285	14080000000	2921250000			6.08988E+11	5635155676	8613696000	45249280000	35714544839	4000830441	16498300000	11304004211	6464438029	13197284459	3392916000	7270543080	8901228069	43904053164	79380000000	3469403050	4624828000	7379994692	5434680564	1.39164E+11
2015/11/30	12059796729	8770080000	3945342211	10085542331	5408924850	6414824320	2842239610	9593529105	17915082530	3647603700	18781152000	4104283806	17938689627	13734131746	6535817278	23678150682	8209860036	6522656250	3143163240			3595156720	7507146879	4180581607	16329600000	3977820000			5.9446E+11	7005869219	8613696000	45987040000	35610116345	4607892863	15969200000	11866721843	5632871729	15492464365	4802436000	7140453840	8782280700	40013260940	69336000000	4288995600	4578886000	10148359817	7256139988	1.20637E+11
2015/12/31	12811534721	9049920000	4474595434	11526334092	5947413368	6756731200	24666307730	9828190968	17809076124	4474736370	19159296000	5123179437	16187053782	14012150607	8519124860	24310334317	9127385696	6963125000	5754913560			3741301302	7297950907	4346670605	14112000000	3763185000			6.00513E+11	7412006565	9173472000	46478880000	34826902642	4347723254	15536300000	13587975779	5781365711	14225333792	5325972000	7436768220	8782280700	39571125460	69984000000	4301320300	4969393000	14646319296	6177123264	1.15404E+11
2016/1/29	8589006424	6906240000	3035988945	8095877517	4423298544	4648305440	21784250875	6934027991	16925689412	4474736370	22499568000	5123179437	12967644026	9619452599	5265772607	15134093074	5776422416	5816887500	4675609800	3127743450		2523429784	5164151993	2864022477	11385600000	2503050000			5.30292E+11	4670579479	8065344000	45150912000	22243269154	2856084159	14935050000	14398951191	4662711044	11284634537	4681620000	6323782500	8564210525	27412399760	56484000000	2865492750	4969393000	10199961647	4939718764	87825924779
2016/2/29	9420716543	6705600000	3685526992	8198791214	4697350736	4648305440	19389123815	6151821781	18904475648	4474736370	25178088000	5123179437	12981490950	8985569596	4938253923	14377388420	6773732916	6363225000	4271900760	3117050310		2607868876	4847369521	2864022477	9283200000	2342535000			5.2666E+11	4528431408	8031072000	51594016000	21198984217	3110472221	17219800000	14945118305	4751807434	12456132614	4752096000	6396054300	8108245613	28385097816	65016000000	2927116250	4969393000	9830148535	4959517236	83724553090
2016/3/31	12427668512	6943200000	3685526992	9696757252	4817549066	4648305440	22035168947	7499977190	18621791900	4474736370	23728536000	5123179437	16242441477	11509980856	4821802836	16848651719	6662034140	7589806250	5586014880	3472597215		3296372241	5761854770	3265066643	9705600000	2890500000			5.76299E+11	5036103090	8568000000	52233408000	23444196831	3110472221	16233750000	15292679196	4920100614	13484181947	5617944000	6699595860	8108245613	31701113916	73656000000	3678922950	4969393000	13390674776	5286192024	70854731585
2016/4/29	13435317311	6758400000	3685526992	9388016160	4562728607	4648305440	25662075638	7044457103	22261345155	4474736370	26974272000	5123179437	15695487991	10831614834	4821802836	17950183810	7396054668	8136143750	6278087520	3538538245		3669852839	7250134685	3285321399	9280000000	2955690000			5.89617E+11	5371166401	8944992000	51938304000	24227410534	3110472221	17965350000	18238671508	5078494195	14560047528	5919984000	6887502540	7612631578	32585384876	72576000000	3475565400	4984707000	13278870812	5365385912	63783401087
2016/5/31	14027111049	6457440000	3685526992	8118747228	4115590819	4648305440	27692230955	6984641334	18798469242	4474736370	23287368000	5123179437	13540427261	11409894066	4821802836	18352482487	6310980844	7702287500	4902181200	3698044250		4118029558	9458485502	3054417182	8752000000	3505500000			5.84774E+11	4690886346	8213856000	45790304000	22243269154	3110472221	14886950000	14200344967	4326124684	17022584302	5919984000	6526143540	6105964911	31922181656	66528000000	2976415050	4134780000	16247590878	5098106540	56287790760
2016/6/30	14874815594	6346560000	3671092813	8050138096	4134822552	4648305440	27874716826	6842003731	18798469242	4474736370	25682280000	5123179437	16963803526	11676792173	4821802836	18467424966	7092872276	7713000000	4992809760	4232701250		3968637318	7690810743	3224557131	14633600000	3705990000			5.71456E+11	4873648152	8202432000	53807296000	21407841204	3110472221	15319850000	13670728372	4375622678	14297058164	5919984000	6699595860	6086140350	30551561668	65880000000	3315344300	4188379000	18859572351	5018912652	54307818221
2016/7/29	14554927087	6262080000	3671092813	8416053464	4048279754	6072917440	31570055718	6615624051	22544028903	4520973600	28612896000	5123179437	17005552017	11543343119	5465922913	16408038883	6622141720	6727450000	4790955240	4180126645		4075810012	6657291227	3026060524	11305600000	2988285000			5.79931E+11	5097023692	8202432000	55381184000	23861910806	3110472221	16546400000	13356268518	4623112649	13675446939	5919984000	6923638440	6363684209	32541171328	64260000000	3315344300	4241978000	15757178030	5028811888	54449244831
2016/8/31	14251033005	7365600000	3473825703	8690489990	4279060548	6943965920	33987993511	6633568782	22685370777	4464461430	31480488000	5123179437	18146677439	11743516699	5465922913	16628345301	8800267852	6920275000	4770357840	4435870910		4546720332	6835484247	3441272931	12009600000	3111285000			6.05356E+11	5411780135	8670816000	61184896000	23078697103	3110472221	17797000000	14597557414	4623112649	14057976924	5919984000	7350042060	6561929823	31701113916	66312000000	3703572350	5520697000	16631392237	5424781328	54873524661
2016/9/30	14139072027	7487040000	3887605496	8690489990	4596384139	7464966880	33987993511	6478047783	22049332344	4505561190	30188496000	5123179437	21041239484	11398773311	5465922913	17432942654	8616762720	7059537500	5400638280	4356563455		4597950569	6643035786	3514952578	11363200000	3177705000			5.88406E+11	5899144951	8625120000	61154599200	21355626958	3642374534	16522350000	14034839781	5088393793	13508090071	5919984000	7617447720	7374736841	30242066832	63612000000	3512539500	6186856000	16300896622	5800952296	54873524661
2016/10/31	14123077602	7260000000	3911662460	9330841884	4495417542	7342857280	40694349278	6711329282	23568757490	5235081930	31417464000	5123179437	21399708905	11309807276	5957200938	17375471415	9941191064	7423762500	5400638280	4766467155		4571016967	6856867410	3690821492	12496000000	3376350000			6.06567E+11	5675769410	9002112000	62087882240	22138840660	3607685253	18181800000	14779613119	5256686973	14081885048	5144748000	7949898000	7989298244	31435832628	63612000000	3512539500	7542145000	17153788532	6068231668	55580657710
2016/11/30	15274676228	7766880000	3945342211	9147884200	5178144056	7342857280	37614900201	7058260742	28374381206	5651217000	32362824000	4872043190	21270111879	11421014820	6441200770	18342903947	8744418464	8109362500	5400638280	5255678310		4651817772	7013677267	4184105511	12252800000	3509190000			6.19885E+11	5685922844	9013536000	57912668640	23026482856	3948796519	17484350000	15044421416	5147791386	14129701296	5537400000	7920989280	8683157893	32496957780	65988000000	3512539500	6248112000	17857424357	5791053060	57419203640
2016/12/30	19033366190	7814400000	4089683999	8667620280	5322382052	6203167680	34489829657	6484029360	23816105769	5332693860	26659152000	4814640619	20071339389	10664803518	6641351076	19444436038	7723172512	8752112500	5400638280	4152502700	4523920000	4482520848	6550375415	4554068524	11008000000	3428625000			6.54995E+11	5533621339	9184896000	53344493760	24384053274	34706684872	16185650000	13356268518	5108192991	13627630691	5346108000	7848717480	8068596490	32629598424	69552000000	3512539500	6056687000	16245458646	5731657644	57984910080
2017/1/26	20616814302	8257920000	4137797928	8690489990	5707016708	6333417920	28148445633	6878813435	27172975277	8340868223	28108704000	4034922367	22047694035	10475750692	6230133174	19712635155	7451904056	8420025000	5400638280	3498438970	4327024000	4771095151	6101329005	4483599379	9856000000	2906490000			7.30059E+11	5279785498	8807904000	53540974400	22869840116	40533650639	16738800000	13687278890	5118092590	12838662599	4963524000	8022169800	8702982455	35149770660	73440000000	3512539500	6033716000	15070600040	5553471396	54449244831
2017/2/28	22344212242	8574720000	4917243585	9193623621	6091651364	6447386880	27897527560	7788013124	25229524509	8698112114	29684304000	4109067354	21545505559	10742648799	6332027875	22394626333	6015776936	8634275000	4411963080	3666855925	4847392000	4709532633	6393565558	4281000585	10000000000	2988900000			6.96159E+11	5553928207	9413376000	53148013120	24175196287	40310324741	17412200000	14134142893	5523976142	13292916955	4742028000	8289575460	9158947367	35680333236	72360000000	3512539500	6332339000	14949062943	5771254588	55580657710
2017/3/31	19145327168	8580000000	4763279011	8827708253	5365653451	6431105600	27897527560	7662400009	23674763895	10958068029	30409080000	3991870439	20784123032	10420146920	6113682086	19856313254	5776422416	8223820800	3814638480	3104574980	4652840000	4771095151	5987285472	3844972748	9584000000	2779800000			6.94949E+11	5046256524	8887872000	55996982400	24488481768	40310324741	16474250000	13091460221	5177490183	12025786382	4127880000	8253439560	9416666665	33734937124	69120000000	3512539500	5826977000	13774204338	5395083620	51762139242
2017/4/28	17066051870	8564160000	3786566244	8255965491	5860870571	6113620640	27897527560	7393229048	23816105769	14202939049	27762072000	2566373266	19309956862	9641694108	4275938364	16609188221	4332316812	6596189600	3596306040	2805167060	3524204000	3724532344	7918897809	3276815263	8259200000	2361600000			6.99792E+11	5218864896	8876448000	58010908960	22608768882	41761943083	16185650000	11899822881	4454819469	11691072646	3473460000	8036624160	8286666665	30684202312	71388000000	3512539500	5068934000	14057790898	4870424112	45963648234
2017/5/31	15866469967	7935840000	3199576305	7638483307	4346371613	6602059040	28695903246	9995215000	20812590947	12683959873	24295752000	2143029307	18192182514	9419279019	4134013601	15565127370	3598296284	6810351600	3114326880	2548531700	3131584000	3709141714	8054324504	3127068329	8416000000	2063325000			7.59116E+11	4772113816	8202432000	51428807520	21460055451	43381055850	15031250000	11270903173	3949939929	10854288305	3584208000	7870399020	8385789472	28164030076	71928000000	3512539500	4647799000	14017278532	4266570716	52610698901
2017/6/30	16010419795	7898880000	3276558592	8164486649	3894425892	6602059040	33011694100	9127886349	21625306722	13990088464	27636024000	2018657070	17673794410	9775143162	3657291962	15153250153	3510532960	6317779000	3048415200	2545858415	3050716000	3547540104	6999421826	3077445789	8518400000	2057175000			7.17952E+11	5107177126	8705088000	60123075840	21616698192	36178795612	16305900000	12131530141	4276626690	11165093917	3896316000	8434119060	9495964911	27589253952	71388000000	3512539500	5390528000	15475723697	4563547796	47236487723
2017/7/31	20504853324	7492320000	3103348446	9285102463	4163670151	6602059040	30876609407	7488934279	25229524509	12742010032	34001448000	2253050901	19423354260	9808505425	3151457552	14377388420	3869564740	6082200800	2797126920	2328431235	3083532000	3362852550	6436331882	2722528684	7542400000	1863450000			7.39745E+11	6457583801	10772832000	70045348160	22869840116	39082032297	19793150000	13786582002	4880502218	12097510754	4288968000	9604922220	11617192980	28164030076	73764000000	3512539500	7036783000	15678285526	5137703484	45539368404
2017/8/31	18745466534	7555680000	3194764912	9216493332	5231031322	5942667200	37569278733	8798899620	24946840761	14618965193	34568664000	2293711055	19071489445	9652814863	3704600217	14473173819	4021155936	6082200800	3200835960	2441600300	3147992000	3459043985	7883259205	2722528684	7676800000	2049795000			7.27638E+11	6427123500	11229792000	66263095840	22399911894	40254493266	20490600000	14067940819	4652811445	12360500118	4117812000	10110824820	11755964910	28296670720	69768000000	3512539500	8499270000	26997968425	5187199664	45256515184
2017/9/29	17529890206	7434240000	3233256056	9239363042	4687734870	5901964000	36624914350	8027276200	24169460454	16186319502	32488872000	2198040104	18411576316	9207984685	3584510033	14856315416	4037112904	5996536000	3377973600	2397936645	3233790000	3770704232	8795607467	2722528684	8505600000	2019660000			7.1432E+11	6833260846	10967040000	64052688640	21982197920	38579549025	19624800000	13339718000	4425120673	12384408242	4248696000	9351970920	10962982454	27235545568	68237454346	3512539500	8024536000	28018042799	5533672924	44549382134
2017/10/31	16938096467	7122720000	2978252230	8507532306	4322331947	5511213280	34695126262	6789089782	21660642191	15189791762	30566640000	2107152700	18081619751	9308071475	3635457384	14626430458	3949349580	5910871200	3246150240	2364966130	3429015100	3439805698	7141976242	2722528684	7846400000	2037495000			7.22795E+11	6345896031	9961728000	58698591200	21982197920	36290458562	17532450000	12181181697	3989538324	12049694506	3574140000	9467605800	9515789472	27368186212	68561879644	3512539500	6470165000	27746022966	4642741684	42427982985
2017/11/30	16250336176	6996000000	2675134475	8255965491	3865578293	4705289920	30301778913	6824979243	21024603758	15509067640	30976296000	1834490489	19104485102	9163501667	4749020906	13515319827	3957328064	5139888000	2998981440	2233975165	2778664000	2677969536	6657291227	2587750036	7011200000	2037495000			7.30059E+11	5980372420	10087392000	68473503040	22660983129	32047266484	17291950000	11469509397	3831144743	11260726413	3483528000	9033975000	9456315788	26837623636	68561879644	3512539500	7649343000	24141760179	4415059256	41579423325
2017/12/29	15242687378	6980160000	2535604079	8050138096	3908849692	4395945600	28289872183	5796148016	20565242667	16244369661	31953168000	2162163497	20143848281	9385916756	5240298931	12567044375	3917435644	5054223200	2916591840	2095855440	2728360600	2727989082	6500481370	2861799953	7235200000	2037495000			7.42167E+11	6102213624	10475808000	71322472320	26420408901	32382255332	17748900000	11370206285	3841044342	11189002041	3171420000	8766569340	9674385963	27191332020	68453737878	3820657000	7488546000	25161834553	4207175300	37760904857
2018/1/31	17002074168	7223040000	2578906616	8233095780	3702108564	4493633280	26975973910	5903816400	20918597352	12674284846	33497256000	2109544474	20688276613	8729792243	5174795195	14128346382	3709995060	4797228800	2368701000	2075360255	2548705600	2620254676	6828356526	3221209680	7136000000	1845000000			8.57184E+11	6386509766	10612896000	88416288000	26263766161	28697378001	19841250000	11982575474	3009478041	10973828925	2496864000	9344743740	11101754384	30949483600	70832856730	3463240700	10061298000	23461710596	4078485232	50308501087
2018/2/28	15370642781	7133280000	2160315430	8370314043	3221315244	3866804000	25785253601	4821150981	19858533297	13322511628	29117088000	1985172237	18675541568	8151513012	3686404734	13821833105	3478619024	4293948100	2183324400	1650307940	2599009000	2320137400	4476208662	2825858980	6211200000	1931100000			7.76066E+11	5543774773	9801792000	77315131840	23183125597	25347489518	20899450000	11105397987	2910482053	10663023313	2537136000	8882204220	9396842104	28738806200	63427547110	3487890100	10444148000	21693581682	3751810444	43284295275
2018/3/30	14458960534	6457440000	2193995181	7958659254	3452096038	4070320000	22295211314	4952745673	18091759872	12306633835	24705408000	1863191775	18989000304	7728924343	4487005960	14358231340	3694038092	4197575200	2714737320	1805358470	2784652500	2420176492	5003660002	3014549087	6694400000	2148810000			7.84541E+11	5665615977	8830752000	67638460320	25668363459	22779241682	17340050000	10112366871	2702590478	11093369545	2386116000	7834263120	9020175437	27323972664	64618166595	3463240700	15897071460	22101611431	3840903568	38538210267
2018/4/27	12155763281	5718240000	2020785035	7684222728	3230931110	4208710880	22295211314	4964708827	16749012069	9384775802	24484824000	1836882263	16448334755	8273841311	4315968425	15239457013	4148811680	3812083600	2364581520	1701100355	2713988200	2116211559	4326526526	3001071222	6464000000	2219535000			8.36602E+11	4386283337	8156736000	70880390880	27083155145	21327623339	16979300000	10162018427	2544196897	10184860833	1963260000	7733082600	9020175437	25820712032	62994594570	3487890100	16097575064	22101611431	3613221140	38158523466
2018/5/31	12235735408	5755200000	2001539463	7478395334	3226123177	4054038720	22295211314	4863022020	15759618951	10836029792	24232728000	1643148587	18725035052	9196863930	3198765806	17911869650	4100940776	4197575200	2389298400	1701100355	3996844670	2381699918	5274513392	3564971056	6547200000	2214000000			8.53552E+11	3858304787	8156736000	66459576480	28497946832	26073298690	16522350000	10178568945	2039317357	9850147096	1842444000	7877626200	9020175437	26483915252	62345165760	3007226800	15381490764	18157323853	3524128016	39867114069
2018/6/29	11020159080	5723520000	1756158423	7478395334	2836680588	3419068800	22295211314	4240938022	14522877554	10052352637	23665512000	1198278664	16118378190	7784528115	2441833738	15565127370	3335006312	3373051500	2047381560	1694862690	3664962000	1900742746	4633018520	3244574923	5683200000	1753980000			7.85752E+11	3858304787	7962528000	64052688640	27554752374	25068332145	17195750000	10046164796	1910622572	10352217701	1701492000	7718628240	8841754384	23256326248	61587498815	2908629200	14722693208	14893085857	3464732600	36449932863
2018/7/31	11563969543	5808000000	1963048320	7501265044	3091501035	3191130880	20078007979	4749372059	15052909581	11029530324	21617232000	1121741903	16019391221	8651946962	3773743050	17863976951	3733930512	3490840600	2212160760	1702882545	3446811200	1989238865	4440570058	3352877841	6134400000	1591005000			8.18441E+11	3685696415	7665504000	59435393600	30990675042	24621680347	15416050000	10377175168	2039317357	10137044584	1993464000	7841490300	7890175437	23565821084	58448592900	2871655100	15424455822	15301115606	3534027252	36829619664
2018/8/31	10940186953	5327520000	1828329317	7089610255	2803025044	2865505280	14576058962	5532958633	14558213022	11474581548	20734896000	1038029821	14105643145	7951339432	2631066755	17480835354	3398834184	3276678600	1911438720	1662783270	3107042400	1796855996	4027162252	3443130273	5715200000	1474155000			8.28127E+11	3614622379	8042496000	54916338880	29912738519	26296624588	13828750000	9334492496	2177911740	10065320212	3221760000	7949898000	7117017543	26528128800	59530974250	3081175000	13820426990	15165105690	3464732600	37399149865
2018/9/28	11483997416	5417280000	1972671105	6586476624	2855912309	2653848640	14781149824	6651513513	14416871148	13467637027	20955480000	1207845759	14782054103	8640826208	2765713325	20862059946	3917435644	3908456500	2072098440	1591495670	3264646000	2123906874	4276632480	4187712836	6099200000	1576245000			8.62027E+11	3553701778	8225280000	56586424320	34426597710	31488951736	14189500000	9367593533	2197710938	10113136460	3131148000	7964352360	7374736841	29888358448	63427547110	2957928000	13605601700	16457199897	3365740240	39487427269
2018/10/31	9804582752	4287360000	1837952103	6312040098	2432814189	2214254080	14781149824	5664553324	14204858337	12190533516	20419776000	1081081749	14023154004	8229358293	2354495423	19492328737	3542446896	3191013800	1767256920	1321493885	2611716800	1827637256	3157580314	3587534164	5187200000	1457550000			7.63959E+11	3198331600	8213856000	50446404320	29777996453	26519950487	13684450000	9168987310	2158112543	9037270880	3040536000	7523494380	7275614034	24671159784	57149735280	2736083400	13591280014	15913160231	2959871564	36639776264
2018/11/30	9852566028	4799520000	2112201501	6129082414	2428006256	2832942720	14905361167	4952745673	13639490841	11503606627	19159296000	1133700772	13363240874	8240479047	2583758501	16522981362	3566382348	3201721900	1738420560	1463177990	2546219200	1893047431	3289963247	3122734140	5065600000	1839465000			7.1432E+11	3147564432	7814016000	46860632640	26813671015	22165095460	12962950000	8821426419	2128413746	8869914011	2778768000	7306678980	6879122806	23300539796	54335543770	2859330400	12273684902	15437125523	2920274620	36260089463
2018/12/28	9500688670	4884000000	2030407821	5854645888	2461661788	2792239520	13133294657	4282809060	13321471625	10303903329	17300088000	1069122880	13297249561	8218237539	2416360063	14367809880	3358941764	2901895100	1614836160	1555851870	2394756000	1839180228	2955270017	2806477429	4710400000	1895430000			6.1141E+11	2944495759	7448448000	43127500480	25331508295	20266825320	12121200000	8291809824	2158112543	8774281515	2617680000	6974228700	6581754385	21664638520	54010829365	2896304500	11471670486	12988947026	2652995248	34741342260
2019/1/31	9196794588	4646400000	1908323392	5877515599	2360695191	2067722560	17020095256	4127288061	13074123345	10226503116	17205552000	1155226736	13148769107	8107029994	2256239818	16350567643	3239264504	2559235900	1305875160	1599515525	2076466700	1919981033	2713151509	2779405299	4464000000	2918241505			6.93738E+11	2985109493	7722624000	43422221440	25273586888	20545982693	12217400000	8027001526	2108614549	8798189639	2909652000	6952547160	6462807016	23167899152	55850877660	2822356300	12780284809	13873011483	2890576912	34931185661
2019/2/28	10700270573	5427840000	2312099626	6906652571	2817448843	2767817600	20906895856	4958727250	14805561302	12229233622	19695000000	1437456042	14468595366	9119018649	2587397597	19185815460	3765844448	3201721900	1656030960	1819615990	2516309400	2293203798	3425264766	3189999264	5401600000	3210881377			7.27638E+11	3492781176	8762208000	51870888960	29553791120	23895871176	14141400000	9036583161	2494698903	10160952709	3392916000	7740309780	7414385964	26837623636	59639212385	3364643100	14387295710	17137249479	3702314264	39297583868
2019/3/29	11228086610	5771040000	4835701090	7158219387	3154004166	2824802080	37763336350	5455198133	15335593329	12345333942	19631976000	1597704885	16299854301	9363675247	2751156939	22787346470	4061048356	3619337800	1866124440	1831200225	2587911700	2447110094	3845411588	3271215653	5536000000	3573877176			6.94949E+11	3685696415	9184896000	52116489760	29553791120	25403320993	14646450000	9351043015	2860984059	10806472057	3413052000	7711401060	8445263156	28473524912	58123878495	3500214800	14235690908	17409269312	3880500512	47271006682
2019/4/30	11483997416	6172320000	4845314809	6929522282	3134772433	2035160000	62066068519	5401363941	15123580518	11890607691	21680256000	1760345502	17256728339	8996690350	2976780921	21791178318	3853607772	3715710700	1474773840	1746546200	2551087660	2212402994	3781321395	3248655545	5836800000	3781886004			6.87684E+11	3624775813	8910720000	56242583200	27515598629	24175028549	15055300000	9797907017	2880783257	10184860833	3010332000	7552403100	10169999998	25334363004	55526163255	4116449800	14402456190	16525204855	4009190580	50308501087
2019/5/31	10636292871	5243040000	4254071038	6380649230	2908799574	1799081440	51305767912	5604737555	13710161778	12345333942	19411392000	1380053471	14303617084	8885482806	2656540430	21178151763	3765844448	4240407600	943360920	1637832610	2915236500	2104668587	3795563660	3050126595	6144000000	3765571586			6.57417E+11	3289712503	8293824000	52362090560	25205647139	23895871176	13756600000	9483447164	2880783257	9611065856	2587476000	7169362560	10388070174	25643857840	56716782740	3648111200	13401864497	14417051149	3840903568	52206935091
2019/6/28	10236432237	5058240000	3643599827	6197691546	2875144042	1742096960	42754806593	5383419210	13639490841	11232705883	19096272000	1425497173	14204630115	9107897895	2591036694	22126427215	3709995060	3887040300	877449240	1706446925	2847725760	2200860021	3653141008	2959886163	5865600000	3744158913			6.6226E+11	3218638467	8362368000	53393613920	24186550893	23560882328	13973050000	9781356499	2672891681	9395892740	2547204000	7003137420	10665614033	24759586880	55850877660	3857631100	12871247690	14145031316	3702314264	48030380283
2019/7/31	10108476834	4878720000	3244630453	5991864151	2673210848	1913050400	41527395878	5085536680	13250800688	10332928409	19348368000	1485291517	13396236531	8785396016	2212570660	25593858666	3494575992	3694294500	823896000	1600406620	2631474965	2016172467	3560566285	2553804220	8240000000	3870595652			6.38045E+11	3094766577	8111040000	50544644640	23643032896	21160128915	13179400000	8970381087	2405602513	9156811500	2355912000	6808003560	14571052629	23875315920	51737828530	3561838300	13098654893	14009021400	3405337184	44803042478
2019/8/30	9132816886	5174400000	3114845235	5717427625	2452045922	1799081440	37845163731	4914463581	12508755849	9626651467	18529056000	1509209255	12785816886	7795648869	2157984213	24827575473	3263199956	3373051500	795059640	1479217700	2397791860	1839180228	3183146259	2296618989	7670400000	4272338193			6.02935E+11	2936373012	7368480000	47007993120	22488057151	20490151219	12626250000	8523517084	2306606525	8296119035	2305572000	6446644560	13778070173	23610034632	45676492970	3611137100	11734211675	13873011483	3336042532	43663982076
2019/9/30	9180800162	5375040000	3076390355	5625948783	2384734857	1896769120	37508256926	4976671981	12367413975	10197478036	18529056000	1530735219	13016786481	7951339432	2081563187	25871636324	3231286020	3351635300	704431080	1510406025	2513617399	1827637256	3168903994	2328203140	7200000000	3945030183			6.07777E+11	2863268289	7437024000	52312970400	22555996900	20936803016	12409800000	8490416047	2286807327	8272210911	2265300000	6518916360	12152456138	23831102372	45135302295	3561838300	11597767353	13668996608	3227150936	42524921674
2019/10/31	9164805737	5216640000	2807206199	5694557915	2336655525	1782800160	32876089677	4984448031	12508755849	10777979632	17867304000	1475724422	13396236531	8451773382	2077924090	29358224855	3055759372	3255262400	605563560	1512188215	2377471590	1793008339	2983754547	2283082925	7452800000	3711530077			5.93249E+11	2741427086	7094304000	51035846240	22352177651	20155162370	12457900000	8771774863	2088815351	9132903376	2245164000	6562279440	12786842103	26660769444	42862301460	3537188900	10703299021	13941016441	3207352464	41955391473
2019/11/29	9228783438	5565120000	2807206199	5763167046	2259728595	1864206560	34105868593	4844479131	12402749444	9868527132	18213936000	1392012340	13099275623	7995822450	2107036862	30373550086	2872254240	3201721900	898046640	1707338020	2182396998	1700664562	2798605100	2192842493	6867200000	3663606474			6.04145E+11	2826715928	7037184000	46123830240	22080418653	17977734857	12506000000	9301391459	2643192885	9969687716	2204892000	6562279440	12231754384	30861056504	42321110785	3253720800	10491052298	13805006525	3326143296	41575704672
2019/12/31	9740605050	6019200000	2735103300	5900385309	2355887258	2222394720	38656050580	4930015681	12932781471	9926577292	19316856000	1375269924	12802314714	7973580941	2303548072	35402283544	3023845436	3255262400	1071064800	1876646070	2241325781	1727598164	2898300956	2346251227	6921600000	4780934758			6.18674E+11	2887636530	7334208000	51870888960	22488057151	18926869927	13299650000	10112366871	2791686867	9802330848	2396184000	6786322020	13837543857	32629598424	41888158245	3216746700	11309718229	14281041233	3474631836	42904608475
2020/1/23	9324749991	5712960000	2658193541	5557339652	2288576194	2100285120	31933259175	4743390482	12155401164	9326725642	17583696000	1423105399	13231258248	7639958307	2365412712	35421440624	2824383336	3212430000	1091662200	1944369290	2188493079	1654492673	2727393774	2989444682	6905600000	4843776942			5.98092E+11	2717058845	6957216000	47548314880	22080418653	17754408958	12241450000	9665502868	2395702914	8678649019	2376048000	6490007640	18139473681	31789541012	41996396380	3081175000	9596583967	13873011483	3286546352	44423355677
2020/2/28	9564666371	5464800000	2413043685	5168554573	2216457196	1913050400	34187853854	4113530434	11342685389	8088322238	15945072000	1327434448	17421706621	6828143232	2012420353	33141748123	2545136396	2934019400	1091662200	2022785650	1920265515	1539062952	2399821676	2547705433	6105600000	4463027241			5.56928E+11	2461192317	6363168000	43569581920	19293798355	15353655545	11183250000	9119335754	2217510136	9515433360	2114280000	5984105040	22223333329	25688071388	43295254000	2625161100	8459547952	12988947026	3009367744	41006174471
2020/3/31	9004861483	5623200000	2408236825	5077075731	2187609597	2149128960	26973150882	4012441785	10671311487	8562398541	15283320000	1229371723	14369608397	6450037581	2067006801	21178151763	2481308524	2794814100	1429459560	1955953525	1916201461	1531367637	2228914494	2265197774	5548800000	3988630364			5.36345E+11	2461192317	5963328000	42439818240	17527464703	14795340798	11063000000	8821426419	2148212944	9395892740	2335776000	5803425540	16077719295	21620424972	42104634515	2797706900	8065375466	11968872652	3048964688	39297583868
2020/4/30	7773290730	5691840000	2249610447	5145684863	2317423793	2173550880	27219106665	3732503986	10671311487	7507820642	14905176000	1246114139	15705932484	6750297951	1845021915	23869721481	2521200944	2784106000	1297636200	2007637035	1904009299	1404394944	1965432589	2080283670	5280000000	3777924219			5.39978E+11	2266246391	5540640000	40720612640	17119849244	13790374253	10678200000	8473865528	2187811339	8583016523	2063940000	5752835280	19527192979	21885706260	43511730270	3056525600	8444387471	12240892485	2841080732	35690559262
2020/5/29	7277463543	5586240000	2206348708	5008466600	2120298532	2124707040	25661386706	3631415336	10529969613	7411070376	15062736000	1222196402	15029521527	6928230022	1852300108	24406119716	2640878204	2612776400	1211127120	2388134600	1855240651	1454414490	1901342396	2059737659	5404800000	3634989056			5.01235E+11	2156589307	5517792000	41309515000	17799208341	12785407709	10918700000	8556618121	2049216956	8654740895	1822308000	5868470160	21212280698	20249804984	38532776060	2686784600	8838559957	11016803237	2860879204	32083534656
2020/6/30	7229480267	5749920000	2273644747	5077075731	2216457196	2287519840	25661386706	3615863236	10671311487	7401395349	15362100000	1401579435	14501591023	6794780969	1885051977	29693473752	2880232724	2666316900	1264680360	2833682100	1837026664	1492891063	1915584661	1987362218	5964800000	3705224438	2434640000		4.73388E+11	2229694030	5380704000	42573600000	18342695619	12673744759	10149100000	8854527456	2168012142	8559108399	1782036000	5781744000	23293859645	20117164340	37666870980	2662135200	8514125680	10336753654	2781685316	32083534656
2020/7/31	8253123491	6784800000	2831240499	5648818494	2423198323	3052740000	27055136143	4020217834	12402749444	7894821706	17246517600	1719685348	16193404132	7417543218	2401803677	30019144109	2896189692	2741273600	1186410240	2129717050	2078211784	1681426275	2428306206	2136286002	6761600000	4169763717	3220880000		4.84285E+11	2412455835	6066144000	44712000000	19973157452	13902037203	11712350000	10542680355	2465000106	9156811500	1842444000	6475553280	29637719293	21266716588	38857490465	2625161100	9696643136	12648922235	3019266980	34551498860
2020/8/31	8253123491	6283200000	3110038375	5763167046	2471277655	3248115360	27055136143	3973561535	13215465219	8272147743	17287483200	1786655014	16143933447	7506509254	2678375009	32806499226	3039802404	2794814100	1108140120	2102093105	2025955008	1789160682	3539202887	2351968724	6716800000	4376773263	3287440000		4.87917E+11	2436824076	5871936000	45100800000	19769349723	16358622090	11544000000	9930311166	2455100507	9658882104	1892784000	6417735840	24423859645	21753065616	37775109115	2588187000	9637517263	12376902402	3019266980	36070246063
2020/9/30	7677324178	5617920000	2730296440	5808906467	2192417530	2938771040	24631682034	3646967436	13498148967	7556195775	17820036000	2030929180	14264047428	7017196058	2401803677	28524891882	2792469400	2612776400	910405080	2182291655	1760651376	1835332570	3560566285	2346833421	5680000000	4450705244	3095040000		4.73388E+11	2436824076	5746272000	45003600000	19293798355	16693610938	11519950000	9748255461	2712490077	8726465267	1741764000	6280419420	20320175435	19940310148	36043298955	2452615300	8849172293	11288823070	2870778440	34361655460
2020/10/30	7965223834	5026560000	2465919144	6106212704	2096258866	2686411200	24305434590	3522550636	12508755849	7575545828	18967072800	1991620873	15500814546	7106162094	2638344948	25603437206	2680770624	2516403500	906285600	2470115340	1684276088	1762227080	3567687418	2182503728	5449600000	5266205331	3099200000		4.72178E+11	2449008196	5734848000	43788600000	19565541994	15353655545	11351600000	9930311166	2623393687	8367843407	1842444000	6265965060	19031578944	18702330804	35826822685	2366342400	9933146627	10608773487	2841080732	33412438458
2020/11/30	9276766715	5359200000	2812013059	7112479966	2235688929	2336363680	29076803461	3678071636	13992845526	7846446573	22490114400	1899901491	18469055629	7384180955	2179818792	35431019164	2800447884	2666316900	972197280	2190311510	1814918028	1893047431	3204509657	2382780541	6022400000	5324387203	3203200000		5.07288E+11	4544676902	6271776000	55209600000	20532259651	17251925685	13011050000	11817070288	3128273227	9515433360	2013600000	6894729720	15185614032	20647726916	38316299790	2378667100	12239055665	11356828028	3543926488	36829619664
2020/12/31	8828922804	5116320000	2461112284	7341177071	2120298532	2157269600	27241661587	3499222487	14699554896	7846446573	23104598400	1611640575	16721091435	7195128129	2481863799	33524889720	2616942752	2719857400	906285600	2127043765	1688295840	1608320785	2762999437	1987362218	5468800000	5740611364	2533440000		4.87917E+11	11355600194	6545952000	48940200000	19113912767	17196094211	13492050000	13025258146	3405461994	13364641327	2466660000	7328360520	16870701751	19851883052	37233918440	2107523700	11608379689	10472763571	4108182940	37209306465
2021/1/29	8636989700	4794240000	2441884844	6174821835	1942405005	1896769120	30346948141	3164852338	11413356326	5582490348	19745419200	1488474547	18254682662	6394433809	1968751196	41178143116	2385566716	3015306298	819776520	1976448710	1511426752	1392851972	2179066566	1622755713	5523200000	4248768494	2298400000		4.78231E+11	6737818570	5414976000	42233400000	16479839983	14237026051	11519950000	11221251618	2276907729	9156811500	2537136000	6150330180	12885964910	18702330804	37125680305	1996601400	12377016035	9520694155	3524128016	34171812059
2021/2/26	9628644073	4936800000	2557249483	6106212704	2129914399	1733956320	30945338668	3335925437	12155401164	5737290774	20605696800	1467510117	20431392789	6961592286	2059728608	40708794660	2752576980	3070130049	828015480	2084271205	1674226708	1477500434	2535123195	1869250252	6006400000	4718698998	2429440000		5.46031E+11	5482854171	5860512000	46976120947	18438509489	15465318495	11616150000	12131530141	2445200909	8463475903	3262032000	6410508660	12925614033	21664638520	40048109950	2107523700	11746340059	10336753654	3771608916	37968680066
2021/3/31	9212789013	4968480000	2840854219	6677955466	2197225463	1953753600	30646143404	3561430886	13286136156	6192017024	20523765600	1797699893	18386604488	7328577183	2168901502	33476997020	2920125144	4824490077	860971320	1939022720	2052083396	1527519980	2528002062	1833303132	5804800000	4645598697	2434640000		5.24238E+11	6567240885	6237504000	64470340262	20937501618	20210993845	12169300000	11270903173	2534297298	9467617112	2869380000	7241634360	12311052629	20028737244	38208061655	2243095400	12219347041	10132738779	3801306624	38348366867
2021/4/30	9996515856	4894560000	2970639437	6563606914	2254920661	1709534400	33595353857	3320373337	12932781471	5814690987	23063632800	1365308519	18254682662	7306335674	2216209756	31618760276	3095651792	3515298785	749745360	2147538950	1607900800	1469805119	2342852616	1756273588	5497600000	4197150721	2153840000		5.18185E+11	6165164912	6648768000	63300810280	20599799979	15297824071	13323700000	10790938134	2455100507	8415659655	3251964000	6692368680	12529122805	19232893380	39723395545	2390991800	12692354023	10404758612	3811205860	37019463064
2021/5/31	12155763281	4910400000	3230209873	6815173729	2245304795	1660690560	32013893180	3506998536	14063516463	6192017024	27733711200	1475371778	19408998638	7584354535	2252600721	38304581140	5608874252	3986699005	1029870000	2212588885	1650108196	1565996554	2962391149	1966821007	6057600000	4036031691	2202720000		5.35135E+11	6908396255	8293824000	65996452172	21815525879	15688644394	14574300000	11270903173	2613494088	7794048431	3543936000	6901956900	13143684208	19453961120	39506919275	3327669000	12708120924	10540768529	3989392108	37209306465
2021/6/30	13051451102	5000160000	2860081658	6700825177	2226073062	1693253120	32313088443	3763608185	13886839121	6211367077	34042413600	1574952822	18056799923	7639958307	2154345116	42816073442	4124876228	3838544650	1157573880	2334134243	1690305716	1739141136	3111934933	2187639031	7353600000	3872227345	2132000000		5.2787E+11	6396663200	8842176000	74867467162	22490929157	15856138818	17845100000	11750868213	2692690879	8415659655	3815772000	6757413300	14234035085	19896096600	40697538760	3007226800	13015575462	10676778445	3979492872	37399149865
2021/7/30	10140465685	4440480000	3821453644	6426388651	2043371602	1538580960	37057470476	3413685937	14204858337	5621190455	36254556000	1438684025	18271172890	7361939446	2361773616	36302666297	3757865964	3676921718	1079303760	1989815135	1483288488	1677578618	2691788111	1966821007	6422400000	3528506748	1911728000		4.83074E+11	5994587227	9961728000	91634660328	27151211776	14851172273	23160150000	12197732216	2653092484	8272210911	3564072000	7162135380	14571052629	18215981776	34852679470	2945603300	12580014866	10472763571	3751810444	37778836666
2021/8/31	12315707535	4577760000	4225229878	7729962149	2211649263	1676971840	59399470278	4020217834	17738405187	8688173887	47233336800	1564470607	20810668039	9018931859	2314465361	35306498145	3869564740	4363819181	1095781680	2173202486	1674226708	1966152921	3140419463	2254397969	7027200000	5306186708	2735096000		5.15763E+11	6835291533	12852000000	1.24438E+11	42212704875	16581947989	35545900000	16749124833	3266867611	9874055220	4288968000	8217303660	21866491224	20072950792	36692727765	3783682900	19625848040	14349046191	4781330988	41006174471
2021/9/30	11196097759	4752000000	3220596153	8850577964	2577052184	1782800160	45990819187	6119751326	31872592587	11484256574	48585201600	1627363897	22443200635	9474882791	2212570660	46379290293	3925414128	4619722158	902166120	2048449186	1826977284	2735684397	4030561035	2665222200	8233600000	7070440082	2567448000		5.39978E+11	7127710422	14668416000	1.41303E+11	58625004530	18089397806	29509350000	15623689568	3375763198	10065320212	4168152000	9113473980	24978947364	21178289492	46001207375	4991503500	21906135867	18429343686	5009013416	48030380283
2021/10/29	9436710968	4440480000	2778365040	7226828518	2500125254	1709534400	47997846580	4836703081	22190674218	8871999392	37852214400	1475371778	19046213617	8062546976	2092480476	40507645322	3358941764	4363819181	902166120	2210628476	1593831668	2104668587	2983754547	2584752857	7721600000	5212200608	2567448000		5.14553E+11	6018955468	12452160000	1.10059E+11	43399641469	17307757160	25300600000	12743899330	3118373628	9013362756	3926520000	8195622120	17465438593	20559299820	42104634515	4399917900	17550529905	15029095773	4217074536	42904608475
2021/11/30	11915846901	4472160000	3023514896	6840861439	2250112728	2263097920	57648659148	4634525782	19858533297	11039205351	32690548800	1574952822	20843648495	7895735660	2019698546	37385041308	3287135408	3932824694	1005153120	2371560233	1565693404	2096973272	3168903994	2256530272	7654400000	5075249432	2598544000		4.89128E+11	5799641301	10567200000	1.10741E+11	39066243077	15632812919	25733500000	11817070288	2831285263	9156811500	2939856000	7284997440	15938947366	19056039188	49789542100	5102425800	15603317828	13737001567	3929996692	38348366867
2021/12/31	11643941669	4662240000	3138879534	8110535300	2562628385	2124707040	69306499109	5357698429	19469843144	9046149871	33878551200	1491095101	20761197354	8195996030	2121593248	38314159680	4555714364	5131528111	2100934800	2259282263	1724473608	2227793623	3496476092	3071958256	8243200000	4640228052	2514720000		5.12131E+11	5824009542	10704288000	1.1469E+11	42940038609	17196094211	28499250000	12032227029	2851084460	10137044584	3715092000	8159486220	16275964909	20382445628	45135302295	4584788400	15910772366	15505130481	4078485232	40626487671
2022/1/28	11212092184	4440480000	2932184557	8110535300	2610707717	1888628480	56837307649	4564541332	18021088935	7836771546	31748340000	1527782854	17842426956	7206248884	2088841380	39674312349	3725952028	4673596469	1524207600	2198153146	1611920552	1981543551	2884058691	2605266768	7401600000	3933989639	2382224000	3407395757	5.07288E+11	4983305235	10807104000	1.12642E+11	37884407152	16191127666	24771500000	10956443320	2761988071	10160952709	3402984000	6887502540	18079999997	19675028860	41779920110	4067151000	13323030001	14893085857	3494430308	38538210267
2022/2/28	11531980692	4910400000	3480166589	9168856893	2976110638	1758378240	61107578697	5295490030	23180067336	9084849977	43341604800	2190782960	19161645215	7706682834	2329021747	42768180743	4284445908	5252745311	1874363400	2335381776	2116399428	2851114119	4699947496	3041187389	9267200000	5139697044	2793232000	4189322409	5.24238E+11	5226987643	13069056000	1.56745E+11	46682519038	19596847623	28763800000	13306616962	3336164802	11738888894	3322440000	7415086680	21945789470	21708852068	43944682810	4338294400	15398348136	13464981734	3801306624	42524921674
2022/3/31	10012510282	4503840000	2888922818	9694475948	2504933187	1676971840	54702172125	5132192980	24911505293	7507820642	50879275200	2054514164	15138029524	6994954549	2238044335	40373545763	3486597508	4471567803	1528327080	2129538831	1714424228	2150840475	3225873054	2982552467	7420800000	3856115442	2280824000	3696107136	5.23028E+11	5239171763	14462784000	1.89733E+11	53839192140	16749442413	29028350000	14249996523	3672751162	12719121979	3423120000	7357269240	27357894732	18923398544	38099823520	4486190800	15859529943	13124956942	4088384468	37588993265
2022/4/29	9452705394	4598880000	2485146584	8774562172	2177993731	1644409280	44624332452	5128470105	26713614186	10497403861	57474736800	1687636634	11905944789	7773407361	1670345284	29808416231	2760555464	3838544650	1359428400	1512009996	1328528036	1604473127	2535123195	2313110946	6256000000	3378128987	2122640000	2963802752	5.25449E+11	4617781624	15433824000	1.71868E+11	58172590532	15856138818	25180350000	17688189127	2910482053	12121418878	3694956000	11108175660	27853508767	18083341132	33662059985	4128774500	14296636039	12852937109	4256671480	34171812059
2022/5/31	10444359767	5089920000	2763944460	10024701406	2831872643	1619987360	49449738736	6078883831	27809013710	10865054872	58457911200	2279881789	13802321037	8585222435	1826826433	38697301277	3231286020	4835219401	1528327080	1672941753	1535545264	1785313024	2955270017	2726749609	7168000000	3711108315	2434276000	3454010615	5.39978E+11	5531590653	17718624000	1.91218E+11	69268716716	16972768312	30351100000	19233759050	3227269215	14512231280	3604344000	13283556840	35565263152	19719242408	36368013360	5385893900	15065272386	15981165189	4038888288	37209306465
2022/6/30	9468699819	5005440000	3220596153	10807535707	2533780786	1725815680	52097306786	6398825085	26360259501	10110402797	54852938400	2012585303	15352402491	7773407361	1866856494	38601515878	3279156924	4552379269	1458295920	1629278098	1408923076	1769922395	2684666979	2574356417	6963200000	3759478506	2371002400	3135225134	4.93971E+11	7164262783	18792480000	1.95375E+11	69203059165	16135296191	37181300000	18825900320	3296566407	12599581359	3402984000	13073968620	38578596484	18348622420	34419726930	5657037300	14911545116	18157323853	4009190580	35880402662
2022/7/29	9372733267	4810080000	3633986107	9603912241	2629939449	2067722560	48510279105	6841096819	23745434832	9820151999	48011683200	1957553674	13719869896	9030052613	1972390292	36764915288	3295113892	4862156557	1524207600	1610565103	1533535388	1912285718	2748757172	2514487663	6972800000	4052180761	2502822400	2993876854	4.97603E+11	6494136163	16427712000	1.81321E+11	63819139951	15967801767	51226500000	18181912852	3187670820	12408316366	3201624000	11859802380	29399824556	18658117256	33120869310	4806633000	16064499636	17409269312	3860702040	35880402662
2022/8/31	11388030863	4604160000	4230036738	9779440663	2658787049	2002597440	48552981816	6944607225	24169460454	9626651467	52558864800	2004723642	14544381308	8907724314	1943277520	39034481287	3215329052	6411042995	1656030960	1611812636	1585792164	1904590403	2677545846	2519930277	6720000000	4070978154	2367487200	2975832393	5.16974E+11	6762186811	16896096000	2.37538E+11	83056802508	16358622090	44973500000	19319624046	3197570419	12217051374	3181488000	12199479840	34118070169	19851883052	34095012525	4794308300	15987636001	18429343686	3890399748	36260089463
2022/9/30	11388030863	4065600000	3758964465	9153559513	2476085588	1978175520	41576997566	5617792023	25618214663	8533373461	61366468800	2070237486	12010093585	9219105439	1739488117	33509474465	3933392612	5010310912	1550100400	1625535499	1730503236	1639102044	2364216013	2285897876	5968000000	3759491372	2265546400	2539757914	5.19395E+11	6299190236	17810016000	2.48276E+11	80627473107	15856138818	43939350000	18203379101	3573755174	12049694506	3050604000	11700804420	35862631573	19675028860	32254964230	4276670900	15603317828	17001239563	3761709680	34931185661
2022/10/31	10748253849	4033920000	4032955481	7899647251	2346271392	1945612960	37899531600	5429591286	21483964848	8136697371	46659818400	2070237486	12924247689	8407290364	1757683600	30870205406	3398834184	4848687979	1681094800	1782724657	1750601996	1581387183	2349973748	2155275140	5715200000	3332520566	2613551200	2455550428	4.92538E+11	6006771347	15867936000	2.00917E+11	67495962829	15409487020	40620450000	14425319288	3128273227	10710839561	2517000000	10392684840	31203859644	20780367560	33229107445	3894605200	13758590597	16117175105	3375639476	34931185661
2022/11/30	13163412080	4620000000	4489607175	8727229344	2759753645	2010738080	42528949209	6182394237	24558150608	9578276334	53910729600	2175059637	13460131130	8707550734	1965112099	32092279406	3574360832	5347025355	1973648960	1887517429	2299298144	1943066977	2542244327	2405635384	6076800000	4079048139	3283196800	2792380371	5.48206E+11	7273919867	16496256000	2.00818E+11	70253579987	17754408958	40620450000	15563030482	3445060389	12049694506	2869380000	11505670560	32492456135	25290149456	35610346415	4227372100	14937166328	17137249479	3781508152	37968680066
2022/12/30	10876209252	4234560000	3345574511	7874569005	2658787049	1904909760	39024529183	5373131064	22473357966	8407598115	47724924000	1863213738	12025854862	8018063958	1903247459	28662256583	3366920248	5212339578	1772790880	1771496860	1760651376	1696816905	2278762422	2155275140	5488000000	3429193201	3260348000	2383372584	5.22748E+11	6140796672	15239616000	1.66177E+11	59223111354	16637779464	34271250000	14425319288	2999578442	11021645173	2688156000	10356548940	28725789469	26793410088	33662059985	3894605200	13861075443	14825080899	3435034892	37588993265
2023/1/31	11595958393	4466880000	4013728042	16415221705	2875144042	1994456800	41577160158	5815402798	23250738273	8707523940	61134816754	1962794781	14594943122	8107029994	2037894029	33232197171	3518511444	5818425575	1916884720	2037221389	1843056292	1939219320	2492396400	2313110946	6185600000	3662821397	3265620800	2506676402	5.41932E+11	6518504403	16222080000	1.69889E+11	67102017521	17475251584	37758500000	15133705503	3128273227	11738888894	2708292000	10739589480	30807368416	29402009420	34636203200	4054826300	14757817847	16593209813	3563724960	40816331071
2023/2/28	12779545871	4514400000	3888749683	16230781012	2928031307	1856065920	40711870664	5824812835	25194189041	8697848913	67794609558	2028308626	13932969460	8140392257	2096119572	31753384936	3757865964	5481711132	1925617680	1956131744	1891293316	2535606213	2613455653	2351209244	6153600000	3606428985	3617140800	2517202337	5.58717E+11	6323558477	16187808000	1.76669E+11	70844497950	17921903382	38263550000	16035287958	3187670820	12121418878	2768700000	10913041800	34435263152	30153639736	35313663585	4116449800	14911545116	17409269312	3662717320	40626487671
2023/3/31	11899852475	4377120000	3653213547	15493119748	2663594982	1742096960	39716807300	6530565602	24169460454	7710996200	57180564777	1792458786	13885685627	8062546976	1994224871	29083307289	3494575992	5144996689	1663628880	1958626810	1837026664	2420176492	2471033002	2505452587	5929600000	3437253747	3116260242	2614943169	6.73818E+11	5860561903	14668416000	1.76025E+11	60733235036	20936803016	33237100000	15520097984	2910482053	12264867622	2527068000	10175869440	31580526310	27102904924	36393592135	3697410000	14194151193	17069244521	3316244060	39867114069	47120000001
2023/4/28	11180103334	4303200000	3633986107	15539230223	2668402915	1782800160	34222216312	7010477483	26148246690	7788396413	53434431325	1703359957	13948730738	8507377154	1899608363	27850963760	3295113892	5643334065	1694194240	1731575804	1662167452	2343223344	2456790737	2599997968	5756800000	3251964287	3321901781	2784861845	8.04505E+11	5495038291	14519904000	1.70186E+11	60995865241	26184961639	33670000000	14554116781	2969879646	11380267034	2486796000	10544455620	34296491222	29755717804	37257534975	3623461800	13784211809	18905378394	3227150936	42714765074	42642222223
2023/5/31	10140465685	4202880000	3504200889	15262567371	2634747383	2027019360	31020643610	6661003792	25688885600	7517495668	55919445431	1787217678	13176428132	8740912998	1921442941	25057651760	3342984796	5023779490	1585032240	1798942586	1621969932	2420176492	2321489218	2588179795	5648000000	3308356732	3424164210	2577350541	7.62541E+11	5324460606	13354656000	1.34602E+11	47667382309	22165095460	30014400000	14468251786	2791686867	9897963344	2285436000	10414366380	26723508767	27147118472	33909756470	3413941900	12810605770	16865229646	3039065452	39297583868	41953333334
2023/6/30	10060493558	4234560000	3412870550	15354797372	2706866380	2035160000	32621460559	6871250684	22544028903	7314320110	51661619637	1716462726	13633505185	8807637524	1939638424	25807327407	3478619024	4929499446	1593765200	1811417916	1652118072	2404785863	2293004688	2576361622	5849600000	3316437903	3262168437	2602913528	7.62541E+11	5726536579	12148281600	1.48444E+11	45041080254	22723410207	28535325000	14919043013	2870883658	9826238972	2255232000	10609500240	28686140346	25864925580	33585777905	3315344300	13143681520	17205254437	3336042532	37588993265	42504444445
2023/7/31	10412370916	4519680000	3321540212	15677570891	2827064710	2124707040	33616544899	7377754559	23215402805	7720671227	51548077616	1857972630	14342762680	8774275261	2067006801	28764951877	3749887480	5171933844	1794623280	1872547033	1754621748	2493281982	2414063941	2783179643	6112000000	3324494027	2935706133	2729224757	7.43358E+11	5677800097	13158163200	1.32022E+11	46748176590	23002567581	29328975000	15305435494	3197570419	10400033949	2547204000	10472183820	28943859644	27677681048	34989685020	3586487700	13425514847	17613284187	3583523432	41196017872	40988888890
2023/8/31	9164805737	4366560000	3162913834	14663139833	2788601244	1929331680	31020672706	6508096962	21554635785	7140169631	47347022832	1839628754	16533580276	7862373396	2077924090	29360584583	3414791152	4781345091	1790256800	1899992759	1764671128	2527910899	2399821676	2753634211	5491200000	3458762768	2682881942	2708172885	7.27771E+11	5287908245	12727478400	1.28226E+11	43202668815	20378488269	27308775000	13588135579	2979779245	9467617112	2396184000	9814510440	33364736836	25732284936	32721835065	3315344300	12784984558	17409269312	3316244060	39297583868	40093333334
2023/9/28	9420716543	4641120000	3321540212	15308686870	2947263039	2010738080	30371721281	6689673823	23816105769	7691646147	57111636654	2203885729	15761277670	8006943204	2198014274	32650762514	3566382348	4862156557	1794623280	1732823337	2528424008	2793399258	2583094195	3096361216	5708800000	3692390378	2768793075	3133721428	7.27573E+11	5312276486	14242300800	1.50701E+11	50162369262	21550949238	30375150000	13244675596	3029277239	10113136460	2577408000	10407139200	37369298239	28650379104	33477785050	3586487700	13451136059	18157323853	3840903568	40436644270	39955555556
2023/10/31	9356738841	4725600000	3297505912	14801478422	2803025044	2100285120	30328458880	6383860163	22650035309	7498145615	49050153150	1920865921	16580864109	7929097923	2139788730	29231084032	3853607772	4727470780	1764057920	1699139946	2271159880	2727989082	2597605960	3072724871	5571200000	3254847307	2457061197	2605920938	6.54456E+11	5178251162	13544294400	1.45269E+11	49243163543	18647712553	29076450000	13072945604	2880783257	9204627748	2527068000	9684421200	32274385959	27456613308	32289863645	3438591300	12964333039	17409269312	4167578356	36829619664	38508888890
2023/11/30	9340744416	5786880000	3162913834	14570925799	2851104376	2317627620	31280279273	6125829886	24699492482	7778721386	55238193304	1913004259	17132508827	8207116784	2183457888	30357325448	3654145672	4485036381	1829555120	1830130911	2283219136	3000723524	2597605960	3013634008	5484800000	3415989352	2574882313	2562313490	6.55655E+11	5287908245	14539324800	1.52879E+11	47667382309	17754408958	32070675000	13502270583	3078775233	9587157732	2577408000	9987962760	36239298239	28429311364	31533913660	3635786500	13271787578	17817299062	5137703484	35500715862	38715555556
2023/12/29	8780939528	6119520000	3119652095	16322969284	2774177445	2467689840	28812683142	5877356287	25229524509	6878943913	56089758463	1829146538	16234116000	8151513012	2136149634	28780587466	3622231736	4215664826	1720393120	1873794566	2096300668	3008599438	2517791252	2818634160	4950400000	3187719623	2511149619	2419461506	6.65969E+11	4946752874	16395724800	1.47374E+11	46879491692	16916936837	35209200000	13244675596	2999578442	9085087128	2446524000	10016871480	34712807011	26262847512	30885956530	3574163000	12913090616	20809517225	4613043976	34741342260	37957777778
[truncated: 30 more columns]
