# Supplementary material for: Can systematic skewness factors predict future interest rates: Evidence from China
Source: PLoS One. 2026 Feb 5;21(2):e0334345. doi: 10.1371/journal.pone.0334345 (PMC12875505; doi:10.1371/journal.pone.0334345)
Supplement: S2 File — Data2.zip contains data including trading date, total owner’s equity, total asset growth rate, risk-free rate, return on equity and monthly stock data. (ZIP) [file pone.0334345.s002.zip › Monthly stock data/Monthly market capitalization/Monthly market capitalization:estate.CSV]

	000002.SZ	000006.SZ	000011.SZ	000014.SZ	000029.SZ	000031.SZ	000036.SZ	000042.SZ	000058.SZ	000069.SZ	000402.SZ	000514.SZ	000517.SZ	000560.SZ	000573.SZ	000608.SZ	000609.SZ	000631.SZ	000656.SZ	000718.SZ	000736.SZ	000797.SZ	000838.SZ	000861.SZ	000863.SZ	000882.SZ	000886.SZ	000897.SZ	000926.SZ	000961.SZ	000965.SZ	001914.SZ	001979.SZ	002016.SZ	002133.SZ	002146.SZ	002188.SZ	002208.SZ	002244.SZ	002285.SZ	002305.SZ	002314.SZ	002344.SZ	002377.SZ	002818.SZ	002968.SZ	300917.SZ	600007.SH	600048.SH
	Íò¿ÆA	ÉîÕñÒµA	ÉîÎïÒµA	É³ºÓ¹É·Ý	ÉîÉî·¿A	´óÔÃ³Ç	»ªÁª¿Ø¹É	ÖÐÖÞ¿Ø¹É	ÉîÈü¸ñ	»ªÇÈ³ÇA	½ðÈÚ½Ö	Óå¿ª·¢	ÈÙ°²µØ²ú	ÎÒ°®ÎÒ¼Ò	ÔÁºêÔ¶A	Ñô¹â¹É·Ý	ÖÐµÏÍ¶×Ê	Ë³·¢ºãÒµ	½ð¿Æ¹É·Ý	ËÕÄþ»·Çò	ÖÐ½»µØ²ú	ÖÐ¹úÎäÒÄ	²ÆÐÅ·¢Õ¹	º£Ó¡¹É·Ý	ÈýÏæÓ¡Ïó	»ªÁª¹É·Ý	º£ÄÏ¸ßËÙ	½ò±õ·¢Õ¹	¸£ÐÇ¹É·Ý	ÖÐÄÏ½¨Éè	Ìì±£»ù½¨	ÕÐÉÌ»ýÓà	ÕÐÉÌÉß¿Ú	ÊÀÈÙÕ×Òµ	¹ãÓî¼¯ÍÅ	ÈÙÊ¢·¢Õ¹	ÖÐÌì·þÎñ	ºÏ·Ê³Ç½¨	±õ½­¼¯ÍÅ	ÊÀÁªÐÐ	ÄÏ¹úÖÃÒµ	ÄÏÉ½¿Ø¹É	º£ÄþÆ¤³Ç	¹ú´´¸ßÐÂ	¸»É­ÃÀ	ÐÂ´óÕý	ÌØ·¢·þÎñ	ÖÐ¹ú¹úÃ³	±£Àû·¢Õ¹
	×ÜÊÐÖµ(Ôª)	×ÜÊÐÖµ(Ôª)	×ÜÊÐÖµ(Ôª)	×ÜÊÐÖµ(Ôª)	×ÜÊÐÖµ(Ôª)	×ÜÊÐÖµ(Ôª)	×ÜÊÐÖµ(Ôª)	×ÜÊÐÖµ(Ôª)	×ÜÊÐÖµ(Ôª)	×ÜÊÐÖµ(Ôª)	×ÜÊÐÖµ(Ôª)	×ÜÊÐÖµ(Ôª)	×ÜÊÐÖµ(Ôª)	×ÜÊÐÖµ(Ôª)	×ÜÊÐÖµ(Ôª)	×ÜÊÐÖµ(Ôª)	×ÜÊÐÖµ(Ôª)	×ÜÊÐÖµ(Ôª)	×ÜÊÐÖµ(Ôª)	×ÜÊÐÖµ(Ôª)	×ÜÊÐÖµ(Ôª)	×ÜÊÐÖµ(Ôª)	×ÜÊÐÖµ(Ôª)	×ÜÊÐÖµ(Ôª)	×ÜÊÐÖµ(Ôª)	×ÜÊÐÖµ(Ôª)	×ÜÊÐÖµ(Ôª)	×ÜÊÐÖµ(Ôª)	×ÜÊÐÖµ(Ôª)	×ÜÊÐÖµ(Ôª)	×ÜÊÐÖµ(Ôª)	×ÜÊÐÖµ(Ôª)	×ÜÊÐÖµ(Ôª)	×ÜÊÐÖµ(Ôª)	×ÜÊÐÖµ(Ôª)	×ÜÊÐÖµ(Ôª)	×ÜÊÐÖµ(Ôª)	×ÜÊÐÖµ(Ôª)	×ÜÊÐÖµ(Ôª)	×ÜÊÐÖµ(Ôª)	×ÜÊÐÖµ(Ôª)	×ÜÊÐÖµ(Ôª)	×ÜÊÐÖµ(Ôª)	×ÜÊÐÖµ(Ôª)	×ÜÊÐÖµ(Ôª)	×ÜÊÐÖµ(Ôª)	×ÜÊÐÖµ(Ôª)	×ÜÊÐÖµ(Ôª)	×ÜÊÐÖµ(Ôª)
1997/1/31	3550933669	2024807705	4713652823	632906055	10298698800	4930200000	762306352.5	2770095120	4931928000		763307550	1226062656	798292828.1	1115520000	3217637315	714490000	1047660000	866840000	1730774623													1508325000
1997/2/28	3544592716	1939367058	4865356592	725242207.5	10308815400	5025900000	873964245	2768704510	4644000000		795571065	1288450800	934937546.4	1120896000	3326129079	695114000	1045950000	899600000	1824330008													1468103000
1997/3/31	4555974716	3065963009	5976044900	912603915	12382718400	6073122181	1061439225	4566902301	5619240000		875836395	1230583536	996068078.3	1209600000	3957094338	827113000	1382250000	988000000	1927240931													1776866000
1997/4/30	6429726322	4037409598	5212108064	734206882.5	10470681000	6558076655	1015948973	6657072568	5668776000		696419775	1263133872	832454007.7	1157184000	4462437554	682398500	1743630000	1019200000	1667156961	3794540000	1018800000											1743742000
1997/5/30	5697346253	3769424332	4323557417	929636797.5	8508060600	5405377174	857422335	6713517428	5185800000		557922735	1188991440	812676482.6	1099392000	4379641208	617610000	1447914000	1123200000	1474432868	3193380000	785400000											1558011000
1997/6/27	7689515148	4421756888	4654054913	984321315	9074590200	5886601229	894641632.5	7808205620	5733792000		516216240	1120274064	746152080.3	1001280000	4092994529	644252000	2079246000	976560000	1234931082	2960600000	687000000		483890652									1679860000
1997/7/31	7240770213	4043633871	3646308448	803234880	7132203000	4518470033	709923637.5	5627381440	4543999200		485526555	953905680	644567520	904512000	3321560990	820452500	2189655000	1040832000	1090855789	2495040000	625200000	3397924452	466859304									1482180700
1997/8/29	5748432143	4742163554	3407916811	716277532.5	7536867000	4425209558	744385950	4645582976	4688892000		551627415	1006347888	651759347.3	842688000	3573376083	917332500	2033304000	798720000	1387239249	2031288000	613800000	3591459612	482888808									1369569390
1997/9/30	4774580110	4096657577	2898625586	562981590	6889404600	4234025583	720951577.5	4142710592	4652668800	2154240000	551627415	835458624	533993175.5	719040000	2881883843	976671500	1778400000	698256000	1099088663	2291640000	536400000	3265214628	449327034		581723970.5							1153614908
1997/10/31	6708758454	4841294829	3976805945	797856075	7648149600	4947468220	912562035	5696825722	5425430400	2659200000	638188065	955714032	586133923.3	813120000	3389511095	1001497000	2275611000	940992000	1214348897	2378424000	615000000	3865173624	489701347.2		724779048.4							1507501607
1997/11/28	6348072516	4453991243	3342900910	679522365	7162552800	4252677678	806418112.5	5864449850	5147719200	2321280000	510707835	828225216	548376830.1	762048000	2997798728	1155899500	2022929982	860496000	1066157167	1947216000	562800000	3809877864	558077200.2		746287329.4							1238603446
1997/12/31	6361598239	4732942040	3039493372	681315300	6363341400	3767723206	820203037.5	6752857728	5236264800	2534400000	584677845	878859072	577144139.2	766080000	2901869168	1498612500	2386390479	1044576000	1051749638	1909248000	638400000	4487250924	615382677		1192959303							1653793353
1998/1/23	5906232241	4532374111	3093673289	667868287.5	6201475800	3581202255	858800827.5	6405636320	5927488000	2342400000	565791885	854446320	646365476.8	860160000	2845910259	1893398500	2378609979	985296000	1099088663	2199432000	709200000	4208007336	589985931.6		1219969703		6432328092					1657973117
1998/2/27	5572597748	4193483473	3267049025	681315300	6282408600	3693114826	908426557.5	5670484787	6040608000	2198400000	546119010	839075328	707496008.7	822528000	2877886778	1846775000	2158532981	886080000	1245222174	2359440000	682800000	3790524348	743017602.6		1054405959		6911909817					1603636183
1998/3/31	6059523765	4103573712	3353736893	793373737.5	7142319600	4070819751	1133120835	5675274048	7275878400	2135040000	581530185	886092480	727273533.7	860160000	3085734157	2093213500	2060720981	977808000	1632167247	2297064000	797400000	3787759560	807486264		1069411736		6817971129					1501928588
1998/4/30	6343563942	4163513553	3272467017	861505267.5	7506517200	3693114826	1494285870	5567515680	8370880000	2505600000	616941360	981030960	791999979.2	1126272000	3009789922	2416308300	2186320480	1058928000	1805057598	2470632000	981000000	4172065092	1029544987		1160446786		6768529714					1630108022
1998/5/29	6041489468	4020580087	3489186687	1021972950	7617799800	3749071111	1763091908	5404680813	7913875200	2768640000	718453395	1147399344	889988625.9	1208256000	3077740027	2244104100	2078504981	1307280000	2043810941	2478768000	970800000	4089121452	924050813.4		1103424831		7198670024					1832129957
1998/6/30	5243471829	3575642038	3077419314	710002260	6454390800	3749071111	1763091908	4834758778	7818854400	2866560000	620089020	971989200	729970468.9	994560000	3081737092	1928033100	1889549983	1660364500	1584828222	2274012000	873000000	3612195522	832883009.4		980377456.8	2038100000	7114619619					1557658777
1998/7/31	5519847426	3517315922	3109927265	752136232.5	6778122000	3739745064	1763091908	4968858080	6877696000	3450240000	676746900	1246858704	764131648.5	977088000	3017784052	1706783400	1665026985	1874254250	1642458339	2140039200	854400000	3385759385	828975817.8		1004386701	2043440000	6575708195					1492175805
1998/8/31	4666825183	3038027739	2985313454	593461485	5361798000	2760510072	1574851272	3783516032	5398158788	3302400000	560283480	993689424	593325750.6	833280000	2454984220	1525860000	1503438288	1671240250	1543663853	1720492800	735000000	3299497999	706550481		879338555.6	1683880000	5067745038					1182873257
1998/9/30	4731297794	2964486166	2920297553	688487040	5462964000	2919052880	1661144493	3800278445	6336702305	3628800000	664156260	1202554080	800989763.3	998592000	2500112607	1569456000	1853376511	1740120000	1739194607	2013117600	882000000	3285121102	849814173		955868020.4	1707020000	5858807678					1354243588
1998/10/30	4314705536	2662712126	2779429768	794270205	5594479800	2685901692	1426235171	3639838208	7637167831	4406400000	712944990	1207074960	764131648.5	1048320000	2730267377	1493163000	1753579314	1740120000	1891502774	1857991200	823200000	3026336945	923399614.8	972500000	981878034.5	1886800000	5438555650					1447591654
1998/11/30	4518042233	2883336844	3185779149	694762312.5	5665296000	2947031023	1502940255	3824224749	7269111550	3912192000	643696470	1354455648	693112354.1	1020096000	2531702477	1587984300	1717289424	1793773700	1745369263	1999015200	822000000	2976017803	765809553.6	999000000	987880345.5	1746180000	6442216375					1407187267
1998/12/31	4165922586	2624673381	3760086275	571049797.5	5614713000	3236138496	1469381781	3539263731	6710892857	3214080000	620089020	1086819552	614002254	888384000	2364727447	1402701300	1529359638	1492152900	1442811147	1808632800	738000000	2767552788	702643289.4	953000000	960369753.6	1593100000	5799477980					1241389956
1999/1/29	3893153845	2457302904	3196615133	567463927.5	4613169600	2662586573	1409455933	3376428864	6367373661	3082752000	571300290	1248667056	674233807.5	885696000	2324111900	1303520400	1461964129	1557407400	1430461837	1847414400	701400000	2771147012	657710586	985000000	930358198.8	1454260000	5918137376					1181480003
1999/2/9	3808843507	2262037349	2795683743	509193540	4147806000	2392131194	1366309323	3122598042	5717140898	2823552000	570513375	1253187936	638274671.1	895104000	2084931452	1220688000	1368647269	1500853500	1533372760	1716967200	690000000	2627378036	653152195.8	895000000	885340866.6	1347460000	5314952113					1115997031
1999/3/31	3888194414	2546059975	3489186687	632009587.5	4855968000	2592641216	1524513560	3220777888	6122002807	2913408000	705862755	1410514560	822565245.2	1088640000	2139085515	1344936600	1576018068	1522605000	1730961733	1808632800	757200000	3249178858	729342432	820500000	934859932	1475620000	6096126470					1262288776																5040000000
1999/4/30	4508123370	2419264160	3559620580	626630782.5	4400721000	2597304240	1553277967	2916659827	6545267530	2550528000	686189880	1317655685	727273533.7	1041600000	2274470675	1207609200	1438634914	1393546100	1498383046	2143564800	831000000	3119786779	705899282.4	780000000	903347790.5	1488080000	6521322639	2127600000				1191232786																5080000000
1999/5/31	5579360606	2890944593	4312721433	635595457.5	4340021400	2863096595	1567660171	3522501318	8489831548	2896128000	826260750	1639723176	729071490.5	939456000	2342163254	1376543700	1568241663	1605260700	1448985803	2030745600	900600000	3220425062	799020682.2	825500000	1014390542	1667860000	8494035097	2940300000				1224670899																5288000000
1999/6/30	7072149533	3687222315	5607621461	750343297.5	5958677400	3282768734	2229241527	4233706547	12434168026	4793472000	927772785	2839835981	1000562970	1201536000	3619296589	1793975400	1993351800	2053341600	1835930875	2827531200	1132200000	3799095191	905817252.6	993200000	1394937053	1867220000	11450631714	3277800000	2541808500			1553479013																7208000000
1999/7/30	6407585692	3190182718	5038732328	675936495	6970337400	3296757805	1898450849	3723650272	11747129635	4064256000	1254342510	2332050739	1248681011	1040256000	3077755952	1543298400	1775612461	1679215800	1687739145	2785224000	1033200000	3339034468	816603044.4	906100000	1221470268	1726600000	9087332077	3442500000	2550014500			1540939720																6544000000
1999/8/31	6235493408	2964486166	4659472905	703726987.5	6545440200	3110236855	2157330510	3644627469	12378959584	3725568000	1305491985	2020562107	1323296220	1158528000	2919806600	1483353900	1753579314	1682116000	1868862371	2802852000	1050000000	3306686448	852418967.4	969150000	1178253630	1676760000	9393868850	3566700000	2785937000			1500535333																7360000000
1999/9/30	5788152673	2797115690	4556531062	717174000	6272292000	2923715904	1989538137	3833803270	12336019685	3697920000	1370805930	1843072358	1240590206	1071168000	2797959957	1675176300	1727657964	1609611000	1708321330	2661828000	1002000000	3263555755	843953385.6	963300000	1255165525	1724820000	9146661775	3607200000	2576684000			1453164673																7072000000
1999/10/29	5308079690	2540988143	4139345697	649938937.5	5928327600	2653260525	1780996188	3812251597	11710324007	3556224000	1288179855	1866580934	1294528910	1020096000	2554266670	1540028700	1634341105	1574808600	1636283684	2460868800	988200000	3425295853	814649448.6	984100000	1193458306	1609120000	8256716305	3207600000	2599250500			1393254720																6360000000
1999/11/30	6060921414	2624673381	4117673730	606908497.5	6049726800	2751184024	1819348730	3747596576	12428033755	3217536000	1529762760	1897142083	1121925056	987840000	2599395057	1779237000	1504734356	1564657900	1564246037	2330421600	982800000	2929292886	843953385.6	992550000	1148025518	1634040000	7208558307	2916000000	2710031500			1391861465																6272000000
1999/12/30	5318990440	2398976829	3543366605	562085122.5	5199932400	2448087479	1713879239	3405164429	12851298478	2868480000	1737508320	1572723734	1204631069	874944000	2315086222	2110543200	1494365816	1384845500	1358424190	2090680800	969600000	2677697178	786647908.8	914550000	1247706410	1473840000	6724032440	2745900000	2894666500			1206558588																5472000000
2000/1/28	6656753978	2786972025	3424170786	551327512.5	5159466000	2261566528	1874480510	3615891904	18942629929	3483648000	2013715485	1992351816	1737725267	946176000	2391804479	4282439400	1674519197	1326841500	1241105737	2467920000	1079400000	3216830838	937725984	962000000	1559633013	2232120000	7683195891	3790800000	3641412500			1285974107																5952000000
2000/2/29	9357313885	2923911505	3917208035	744964492.5	6090193200	2499380741	2099801696	3615891904	16814037770	3811968000	2104210710	1800756922	1702665109	1013376000	2861139698	5143835520	1692664142	2101194900	1461335114	2305742400	1360800000	3263555755	925353210.6	1021800000	1627443144	2958360000	8464370248	3750300000	3239318500			1475456748																6944000000
2000/3/31	8007033931	2840226267	4572785037	765583245	10490914200	3222149425	3231201697	3924799226	21469949725	4019328000	2690462385	1917124373	1893248531	1075200000	2982986341	4651784460	1791165271	3763009500	1914143177	2556060000	1337400000	3942864167	1104432826	1153750000	1627443144	4312940000	10105825226	3858300000	3284451500	2948777000		1763860476																7040000000
2000/4/28	7874529824	3045635488	4529441103	743171557.5	13960908000	3348051067	2756588985	3795489184	13163126447	4008960000	2203362000	1939457520	1828522086	1202880000	3677963492	4226240052	1920772020	3506341800	2157012957	2665353600	1441200000	4198054099	970285914	1355900000	1756282393	6141000000	9769623604	4055400000	3198288500	2659309900	2235150686	1740175145																7264000000
2000/5/31	7502256378	3010132660	3900954060	728828077.5	14011491000	4868196816	2732618646	3829014010	10842959209	4226688000	2497982976	1856002075	2463200843	1189440000	3872015553	4409808228	1822270891	3979074400	2251691006	2640674400	1458000000	4018342879	1045824952	2039050000	2218747486	5786780000	8919231266	3753000000	3789120500	2637667500	2573678363	1908758966																8000000000
2000/6/30	8524430923	3410807437	4133927705	696555247.5	13404495000	4485828867	3581168647	4712632627	10676758118	4890240000	2383408152	1858352933	2365212197	1186752000	4070580453	3779835624	1894850670	3584940277	2119965024	3099002400	1564200000	4251967465	1042568959	2015000000	2299441542	5724480000	9008225813	3942000000	3735781500	2702594700	3053259238	1949163353																8472000000
2000/7/31	8757890541	3545211001	4572785037	1108033830	13546127400	4952131244	4125295342	4715027258	10369362924	5519232000	2374594704	1781950061	2662774050	1264704000	3772733103	3398097258	1981687192	3928325361	2266098535	3567907200	1577400000	4273532812	1133085564	1983150000	2473035478	5340000000	9285097737	4090500000	4160442000	3205780500	3122700813	2233387316																9872000000
2000/8/31	8240493549	3142000308	5109166220	1174372425	11482341000	4476502819	3689035172	4286388416	10347578548	5398974000	2474060760	1771371202	2457806973	1396416000	3619296589	3727685574	1841711903	3631297263	2301088249	3070797600	1462800000	4190508254	1097269641	1750404118	2542879913	5704900000	9097220360	3804300000	3754245000	2986651200	3166101797	2091275335																8872000000
2000/9/29	7805122910	2779364276	5174182121	1679083628	10956277800	4070819751	3585962714	3812251597	9156699332	5395248000	2652847848	1745511768	2469493692	1382976000	3163499887	3723513570	1757467516	3612411084	2041752722	2827531200	1431000000	3676431034	1150016728	1861658617	2614758651	4706320000	8395152267	3499200000	3604485500	2594382700	2693031070	1953343117																8000000000
2000/10/31	8328829621	2898552342	5737653263	1711356458	10723596000	4145428132	3476897672	3939167008	9163960791	5212674000	2495464848	1851300360	2494665088	1598016000	3303397884	3654675504	1815790553	3639881890	2150838301	2908620000	1564800000	3828317485	1257464497	1748920724	2601196625	4208988000	8345710852	3542400000	4119412000	2705300000	2773322890	2041118165																8256000000
2000/11/30	8833607174	3098889731	6420320224	1738250483	11411524800	4359927225	3552404240	4030162963	9832014985	5421330000	2559677112	1843072358	2595350670	1663872000	3601245235	4067703900	2204610800	3828743687	2451338198	3310538400	1861200000	4151563010	1312165179	1772655017	2900917404	3914932000	8850013285	3915000000	4216447950	2789164300	2857954810	2107994391																8640000000
2000/12/29	8827297455	3349945446	5932700966	1299877875	10855111800	4439198629	3437346613	4066082419	9527033723	5726862000	2397257856	2051123256	2523432397	1470336000	3362064787	3882049722	2139807426	3564337172	2212584855	3217899594	1784640000	4342394706	1243138127	1821606997	2845313097	3488800000	8602806210	4017600000	4379131900	2702594700	2777662989	2183230146																8456000000
2001/1/19	9420411079	3476741261	6263198463	1378767015	11077677000	4700327960	3559595342	4286388416	9309189964	5991408000	2409848496	2052298685	2190810385	1455552000	3488424269	3690137538	2072411917	3464755498	2165245830	3237886548	1630200000	4400812572	1166947891	1886876303	2685281188	3112508000	8662135908	4028400000	4395133600	2789164300	2790683284	2120533684																9496000000
2001/2/28	8688483628	3319514450	5195854088	1202162918	9711936000	4154754179	3498470977	3989454246	7827852403	6252228000	2297791800	1875984365	2153053292	1252608000	3231192466	3391839252	1986871462	2984016380	2204351981	3026024836	1518000000	4089250620	1000241050	1864625403	2491344213	3708096000	7930402966	3937230000	4021760600	2943366400	2452155607	1919905004																9440000000
2001/3/30	9546605467	3550282834	6295706414	1207541723	10197532800	4392568391	3883194918	4164262266	8401507635	6762690000	2477837952	2006456962	2289698010	1477056000	3348526271	3886221726	2527331606	3071579576	2342252619	3277860456	1664520000	4463124962	1138946351	1593906122	2841244489	3937360000	8157833475	4807320000	4309791200	2962303500	2721241709	2199949203																9824000000
2001/4/30	9199570900	3633968072	5867685065	1492618388	9722052600	4387905368	3660270765	4386962893	8183663876	6665814000	2581081200	1946510093	2408363160	1490496000	3461347237	3510741366	2383468114	3155708922	2373125896	3129956996	1699500000	4291765889	1192995835	1630249259	2839888286	3483816000	8138056909	4679280000	4376464950	2854091500	2669160528	2191589675																9672000000
2001/5/31	8959801562	3537603252	6842923580	1411039845	10116600000	4975446363	3462515469	4111580397	8495906597	6536894400	2966354784	2161613563	2442524340	1717632000	3348526271	3512827368	2480673176	3178028952	3124375637	3357808272	1821600000	4494281158	1252906106	1886876303	2876505757	3551100000	8800571870	4932450000	4555150600	3067810200	2970797368	2538510100																9896000000
2001/6/29	9344694446	3535067336	6669547844	1653982538	10581963600	5548998286	3653079664	4082844832	9062300370	6398287200	3021753600	2202753571	2632208784	1635648000	3474885753	3531601386	2478081041	3109351936	2854749018	3397782180	1887600000	4560488072	1289373228	1714060981	2749022711	3590972000	8246828022	4620596930	4813844750	3119210900	3022878550	2388038590																9688000000
2001/7/31	8726341944	3342337697	5943536950	1428969195	9216222600	4835555649	2844080722	3829014010	7464779472	5933282400	2880738432	1937106662	2111700285	1401792000	3005550534	3448161306	1967430450	2552724706	2397824518	2802170951	1504800000	3894524400	1116805599	1602064786	2473713579	3344264000	7228334873	4049817309	4003091950	2605203900	3257243864	2077342788																8760000000
2001/8/31	9212190339	3319514450	5948954942	1432555065	8649693000	4616393532	2696663138	3620681165	7406687803	6523480800	2516868936	1868931792	2055963624	1483776000	2757344409	2843220726	1925956290	2521476663	2441047105	2782183997	1518000000	3680325558	1155877515	1518994760	2168567989	3242092000	6555931629	3873147426	3984423300	2445591200	2827574121	1974241938																8592000000
2001/9/28	9319455569	3164823555	4410245285	1191405308	7466050800	3944918109	2729023095	3498555014	6295684632	6393816000	2457692928	1683214042	1996631049	1209600000	2482061252	2542836438	1806718081	2338795799	1840047312	2366455354	1348380000	3505071960	944237970	1398839901	2037016335	3179792000	5982411215	3492627679	3347022250	2261630800	2469516001	1812624391																8480000000
2001/10/31	8461333729	2878265012	4426499260	1191405308	7334535000	3977559276	2682280934	3206410106	6114148166	5901984000	2446361352	1417567133	1743119137	1227072000	2644523443	2325892230	1616196160	1898919508	1945016454	2302497101	1241460000	3228560728	903863656.8	1089552394	1834942145	2723756000	5735204140	3383907752	3144334050	2344134000	2393564279	1676085428																7984000000
2001/11/30	8518121204	2913767840	4979134418	1244296890	7587450000	4112786965	2711045341	3316563104	6419129429	6210496800	2492946720	1606811170	1897743424	1374912000	2653549120	2419762320	1705624817	2158518631	1889444555	2414424043	1257960000	3399919801	963773928	1201548589	1993617851	3047716000	6466937082	3596817610	3109663700	2536473200	2569338265	1820983919																8296000000
2001/12/31	8423475412	2827546686	4518605120	1183337100	6778122000	3357377114	2534863349	3192042323	5881781490	5781261600	2446361352	1320006542	1975055567	1115520000	2378265963	2186130096	1617492228	1764312556	1298735855	2146598860	1270500000	3150670240	868698932.4	1153338306	1924451518	2796024000	5992299498	3506217670	2864304300	2314081000	2421774918	1653793353																7488000000
2002/1/31	7811432630	2546059975	3369990869	967288432.5	5331448200	3450637590	2315534747	2801717568	4799824154	5772319200	2390962536	961500758.4	1838410848	899136000	1963084808	1839853764	1367351202	1615283430	1043516764	1846794550	980760000	2702799934	761251163.4	1052467561	1571838837	2320052000	4736487557	3057747968	2373585500	1968471500	1868412370	1252535993																6560000000
2002/2/28	7975485334	2662712126	3906372052	1132238453	6332991600	3637158541	2570818858	2966947066	5032190831	5924340000	2362004064	1070815637	1757502792	1034880000	2048828743	2010905928	1412713564	1689797993	1401646778	1938734538	1013760000	2757323275	840046194	1110319900	1691184667	2417240000	4963918066	3093987944	2616277950	2067646400	1957384387	1306872927																6800000000
2002/3/29	8000724212	2743861447	4393991309	1249675695	10430214600	4448524677	2826102968	3204015475	5823689821	6076360800	2582340264	1205989949	1992136157	1079232000	2405342995	2246624154	1559169190	1951800811	1768009666	2238538848	1110780000	2913104251	861535747.8	1091777484	1761707203	2564268000	5497885348	3397497743	2768294100	2220916700	2189579653	1628714768																7168000000
2002/4/30	7836671507	2832618518	4659472905	1319600160	9074590200	4854207745	2836889621	3249513453	6237592963	6089774400	2730909816	1203639091	1798855798	1145088000	2626472088	2286258192	1693960209	2091215155	1663040524	2358460572	1131240000	3259716923	993729063.6	1315769875	1980055825	2509444000	5843975253	3601347607	2856303450	2269001500	2259021228	1674692173																7552000000
2002/5/31	7129982933	2513093063	3830520167	1171683023	7911181200	4938142172	2416210171	2684380678	6099625249	5615827200	2516868936	1069640208	2184423318	1068480000	2342163254	1856541780	1576018068	1922956464	1325492695	2110622342	1025640000	2909209727	954657147.6	1266817895	1878340629	2297624000	5319896254	3130227920	2581607600	1965466200	1979084880	1685838211																6696000000
2002/6/28	8335139341	3258652458	4713652823	1302567278	10895578200	6099235091	3052622672	3450662406	9113130581	5924340000	2790085824	1164849941	2642207392	1099392000	2982986341	2065141980	1704328749	2098426241	1492208391	2386442308	1147080000	3232455252	1015869816	1302790183	2005823675	2566760000	6476825365	3832377454	2794963600	2265996200	2382280022	1914331985																8424000000
2002/7/31	7603211889	2845298100	4285631474	1256847435	9610770000	5166630337	2797338561	3144149715	7689884689	5799146400	2710764792	1124885362	2675745345	1051008000	2852114020	1900347822	1563057393	1930167551	1399588560	2250531020	1092960000	3076674276	1067314505	1241600209	1866134805	2554300000	5923081517	3537927649	2680284750	2223922000	2246217936	1741568400																7464000000
2002/8/30	7489636940	2898552342	4226033565	1259536838	9550070400	4984772410	2840485172	3122598042	7798806569	5803617600	3006070560	1374076267	2812813499	1030848000	2721241700	1931637852	1614900093	1959011898	1434578274	2238538848	1197900000	3135092142	1036056973	1208223859	1902752276	2511936000	6091182328	3569637628	2557605050	2247964400	2243830882	1857208542																7536000000
2002/9/27	7212009286	2708358619	3830520167	1148374868	9529837200	4476502819	2649920976	3113019520	7384903427	5682895200	2904394644	1245954528	2839060592	866880000	2518163961	1831509756	1543616381	1850845597	1434578274	2110622342	1149720000	2870264483	951401154.6	1198210954	1878340629	2374876000	5586879895	3352197773	2368251600	2067646400	2112542905	1894826419																6432000000
2002/10/31	6934381632	2523236728	3787176233	1059624585	10086250200	4630382604	2480930087	2804112198	7290504465	5812560000	2727566964	1268287675	2834686076	858816000	2432420027	1702177632	1423082104	1730660818	1434578274	1990700618	1057320000	2761217800	990473070.6	1144808795	1729158341	2255260000	5260566556	3180057887	2322913450	1920386700	2052866552	1873927598																5920000000
2002/11/29	6391745762	2262037349	3142435215	946669680	8710392600	4000874395	2272388137	2538308224	6455436722	5803617600	2693674992	1217744237	2744279422	642432000	2346676093	1629167562	1303843895	1636916690	1434578274	1846794550	942480000	2426288701	929260402.2	979039591.2	1437574777	1943760000	4845258670	2858428101	2010880300	1752089900	1790290598	1538153211																5640000000
2002/12/31	6088905980	2071843625	2931133537	869573475	7880831400	3646484588	2078228391	2318002227	5845474197	5955638400	2813033676	1151920224	2744279422	654528000	2143598354	1574931510	1219599508	1466254304	1434578274	1666911964	894300000	2289980347	902561259.6	904499076.9	1409094522	1831620000	4568386746	2622868257	1890867550	1610840800	1632745025	1429479343																5336000000
2003/1/29	6353915360	2305147926	3386244844	974460172.5	8680042800	4000874395	2311939197	2562254528	6782202360	6282036000	3073854504	1233024811	2683036204	784896000	2360214609	1731381660	1373831539	1692201688	1434578274	1858786722	983400000	2508073714	940330778.4	1020203756	1512165921	1986124000	5062800896	2967148028	2205567650	1803180000	1802225868	1589703636																5888000000
2003/2/28	6517968785	2368545834	3348318902	971770770	9246572400	4234025583	2376659112	2804112198	6811248195	6559250400	3283100592	1216568808	2771984687	752640000	2315086222	1771015698	1464556264	1689797993	1523081668	1914750193	1009800000	2554808006	937725984	1133683345	1552852000	1986124000	5013359481	2917318062	2218902400	1818206500	1976480820	1662152881																6056000000
2003/3/31	7452121881	2251893683	3115345256	915293317.5	8447361000	3944918109	2258005934	2550281376	6252115880	6966129600	3465822528	1194235661	2863849513	780864000	2202265256	1637511570	1347910190	1648935168	1502499483	1770844124	945120000	2449655848	944237970	1056917741	1419944143	1911364000	4914476651	2849368107	2242904950	1809190600	1838031680	1579950852																5720000000
2003/4/30	8430798146	1947583726	2795683743	841782982.5	8700276000	4663023770	2405423519	2435339117	6041533580	6285612960	3639703080	1066113922	2879889404		2346676093	1577017512	1242928723	1557594736	1541605634	1534998067	839520000	2387343457	830278215	867785092.2	1211088940	1672132000	4687046142	2717998194	2205567650	1791158800	1656615566	1283187597																5432000000
2003/5/30	9363176134	2003373885	2893207595	853437060	9711936000	4830892626	2574414409	2634093440	6179501294	7009947360	3592549032	1054359634	2867349114		2337650416	1693833624	1312916367	1761908860	1605410407	1582966757	848760000	2476917518	833534208	911174346.8	1282967679	1669640000	5062800896	2763298164	2493598250	1809190600	1668550837	1331951512																5640000000
2003/6/30	8051309989	1744710421	2703577883	763790310	8133746400	3833005539	2409019070	2337159270	5540492935	6913369440	3406879968	1033201915	2645706993		2112008484	1485233424	1347910190	1615283430	1455160458	1503018941	760980000	2215984384	791857497.6	901161441.9	1200239319	1540056000	4647493010	2536798314	2253572750	1685973300	1539649914	1194019295																5232000000
2003/7/31	8818293142	1602699108	2524784156	661593015	6474624000	3655810636	2737790468	2241374054	5322649176	6559250400	3303730488	954448185.6	2431064098		1940520615	1345471290	1200158496	1538365171	1298735855	1527003286	728640000	2052414359	713062467	883360722.1	1112086148	1522612000	4558498463	2505088335	2088221850	1592809000	1444167749	1138289106																5128000000
2003/8/29	8942884411	1661025183	2589800057	730621012.5	7263718800	4103460918	2571455086	2131221056	6034272122	6567298560	3197633880	1109604787	2494057122		1881853713	1330869276	1166460741	1540768867	1350191316	1355115481	798600000	1888844334	703945686.6	866672547.2	1207020332	1502676000	4459615633	2405428402	1890867550	1532703000	1398813720	1167547455																4992000000
2003/9/30	8173504261	1488582874	2578964073	708209325	6484740600	3632495517	2306217586	1872600973	5322649176	6599491200	3041436096	1134288792	2797356865		1809648295	1186935138	1049814667	1519135607	1426345400	1335128527	786720000	1873266236	660315380.4	859997277.3	1265337044	1477756000	4103637445	2355598435	1744185300	1457570500	1312879772	1056087078																5216000000
2003/10/31	8285096051	1305996900	2253884568	663385950	6211592400	3637158541	2063457840	1681030541	5206465838	6403116096	2997229176	1091973355	2860349889		1832212488	1197365148	1010932642	1463850608	1181417402	1187225068	730620000	1596755004	582171548.4	829958562.5	1034782599	1417948000	3905871785	2246878507	1760187000	1421506900	1329589150	955772737.9																4792000000
2003/11/28	8243252132	1351643393	2270138543	645456600	6596023200	3399344328	2247775425	1726528518	4901484575	6455429136	2643573816	937992182.4	3070326634	634368000	1881853713	1203623154	1047222532	1475869086	1113496192	1151248550	669240000	1662961919	545704426.8	735392238.4	994096520.5	1260952000	4370621086	2296708474	1760187000	1568766600	1348685583	959952502.1																4968000000
2003/12/31	9128855364	1331356063	2194286659	599736757.5	5918211000	3175519187	2175846611	1836681517	4901484575	6444966528	3014911944	787537296	3562605449	616896000	1814161133	1088893044	947425335.2	1326839960	1004410613	959373792	643500000	1588965955	512493298.2	844421647.4	939848415.7	1153796000	4014642898	2115508594	1832194650	1505655300	1279461014	908402077.4																4872000000
2004/1/30	10957418135	1453080046	2367662395	662489482.5	6960220800	3646484588	2526499578	1891758016	5859997114	7292437776	3539500728	851010451.2	2615377019	642432000	1954059131	1272461220	1044630397	1478272782	1084681134	1027329436	679800000	1666856443	595195520.4	765430953.1	1049700828	1171240000	3984978049	2224228522	1946873500	1583793100	1327202096	1070019625																5216000000
2004/2/27	11390131463	1881649902	3348318902	769169115	8214679200	4387905368	2526499578	2191086816	6353776301	7648166448	3789122470	940343040	2230419652	758016000	2121034161	1942067862	1140539391	1632109299	1315201602	1159243332	807840000	1904422432	664222572	847759282.4	1148703619	1335712000	4776040689	2496028341	2074887100	1743074000	1413136045	1210738352																5520000000
2004/3/31	13256330735	1884185818	3380826852	871366410	9094823400	5101348004	2652375002	2301239814	6767679443	7585390800	3827435134	1062587635	2461394072	817152000	2130059838	2108948022	1187197821	1822001250	1416054307	1215206803	842160000	2083570554	718923254.4	824395837.6	1320941352	1422932000	4617828161	3080397953	2674950850	1697994500	1568294563	1302693163																5776000000
2004/4/30	11650094292	1493654707	2914879562	697451715	6869171400	4798251459	2530995129	2045014362	5954396077	6758844768	3869579064	898027603.2	2181425078	753984000	1940520615	1764757692	1122394446	1430198870	1123787285	1059308562	699600000	1752535980	687014523	774331313	1089030704	1268428000	4103637445	2717998192	2258906650	1517676500	1322427988	1129929578																5000000000
2004/5/31	11481820749	1458151878	2746921817	717174000	7739199000	4262003726	2306217586	1846260038	5910827325	6601905648	3593727883	828677304	2015776757	642432000	1877340874	1827337752	1039446127	1254729093	1027051017	1039321608	725340000	1666856443	728040034.8	715366428.6	1125648175	1246000000	3984978049	2887873079	2205567650	1508660600	1355846746	1163367691																5096000000
2004/6/30	11049831453	1280637737	2492276205	613183770	6879288000	3445974566	2005015679	1602007738	5206465838	6204326544	3248913907	740520144	1448839544	577920000	1710365845	1564501500	948721402.7	1007148448	856218883.5	791483378.4	444180000	1476024748	680502537	597436659.6	942560820.9	1108940000	3678441276	2194783540	2040216750	1262226000	1043142655	1019862455																4608000000
2004/7/30	12163909110	1131018674	2508530180	545052240	6403807800	3613843422	2261262078	1477486957	4574718937	6308952624	3513271289	672345273.6	1467504144	512064000	1701340167	1568673504	975938820	1062433446	817112732.6	671561654.4	336600000	1425395930	664222572	589648844.7	870682082	1096480000	3579558446	2330683450	2245571900	1232173000	1016885059	989210851.2		603709680														4688000000
2004/8/31	11413611912	1054941185	2329736453	566567460	5897977800	3413333400	2382641951	1381701741	4197123088	6654218688	3348526834	635906980.8	1257527398	529536000	1543390815	1391363334	917615782.9	1021570622	699794279.8	671561654.4	267300000	1355294491	568496377.8	572960669.9	781172709.1	1004276000	3233468541	2201578536	2216235450	1202120000	973918085	964132266.2		504560280														4440000000
2004/9/30	12323063061	1075228515	2075090840	555809850	6413924400	3399344328	2423101908	1321835981	4211646005	8012103382	3432814694	635906980.8	1395178820	499968000	1574980685	1720951650	917615782.9	1060029751	757424397	647577309.6	266640000	1366978064	557426001.6	674202263.9	834064611.3	1074052000	3174138843	2391838409	2373585500	1358395600	1014498005	1226064154		583879800														4736000000
2004/10/29	11368139355	1065084850	2318900469	515468812.5	6262175400	4056830680	2175846611	1276338003	3935710577	7254059435	3428983428	686450419.2	1390512670	486528000	1412518494	2026759543	924096120.4	769182585.6	712143590.6	459699942	209220000	1137201125	543750831	736504783.4	705225362.4	1004276000	2837937221	2045293639	2320246500	1193104100	883210028.1	1233030427		542567550														4536000000
2004/11/30	11640974700	1163985586	2335154444	570153330	6525207000	3865646705	2175846611	1364939328	4632810606	7485683975	3723990941	634731552	1516498718	494592000	1430569849	1898261820	909839378	824467583.9	705968935.2	487681677.6	226380000	1518864516	566542782	673089719	817790179.9	1141336000	3055479447	2154013567	2272241400	1376427400	923789948.3	1280401088		538160910														4648000000
2004/12/31	11959282601	1047333436	2058836865	502918267.5	5736112200	3371366186	2238784323	1252391699	3979279329	7159309681	4618813998	660590985.6	1404511120	456960000	1313236044	1968351487	838555666	629768242	635989507.2	411731252.4	209880000	1183935418	514446894	567397944.9	615715989.5	1001784000	2788495806	2126833585	2218902400	1211135900	845017162	1174513729		480323760														4328000000
2005/1/31	12914206307	1125946842	2297228502	470645437.5	5331448200	3054280569	2090431145	1307468198	3579899105	8443774065	5073349372	667643558.4	1514165643	426048000	1317748883	1831092556	714133187	639383024.3	615407322.5	351770390.4	205260000	1106044930	462351006	554047405	551974466.3	946960000	2748942674	1963753694	2037549800	1078902700	780566700.5	1051907314		427444080														4008000000
2005/2/28	12959678865	1196952498	2535620139	528019357.5	5584363200	3348051067	2423101908	1405648045	3884880367	9212347016	5234043696	722888712	1710143938	456960000	1430569849	1924545445	873549488.3	737934543.1	668921002.8	347772999.6	221100000	1129412076	507283709.4	623025194.4	600797760.7	981848000	2926931768	2194783540	2237571050	1187093500	907080569.4	1194019295		469857990														4328000000
2005/3/31	12551096981	1039725687	2541038131	458991360	4562586600	2737194953	2423101908	1338598394	3369316804	9599988115	4779508322	601819545.6	1532830242	389760000	1308723206	1530291067	763383751.6	612942372.9	531020365.3	467694723.6	165660000	977525624.4	483189361.2	587423754.7	465177498.7	839804000	2778607523	1916188725	2101556600	1000764900	792501971.2	1019862455		393843450														3808000000
2005/4/29	13416166462	1082836264	2768593784	466163100	4056756600	2261566528	2513012925	1331414502	2795661573	11012043948	5826317062	420803510.4	982224554	411264000	1096619790	1477723817	689507904.7	430261508.8	446633408	399739080	104280000	1024259917	465606999	424992186.2	340406857.6	735140000	2442405901	1651183902	2234904100	847494600	615859965.5	930694153		369056100														3584000000
2005/5/31	10573758313	1034653854	2383916370	458991360	3975823800	2154316982	1667849365	1245207808	2817445948	8834081674	5144514001	449013801.6	1082546777	419328000	1087594112	1355066899	663586554.9	336517381.2	458982718.8		104940000	1020365393	421976692.8	406078921.4	261747105.7	770028000	2294081656	1617208924	1752186150	832468100	627795236.2	813660756.5		345921240														3624000000
2005/6/30	10710451389	991543277.2	2367662395	473334840	3955590600	2126338839	1582433899	1252391699	2548771979	10089743597	5647257672	451364659.2	1054549877	422016000	1042465726	1501087039	738758469.3	283636078.4	438400534.1		154440000	1090466832	410255118	399403651.4	235979255.9	804916000	2155645694	1671568888	1861531100	859515800	584828261.9	787188916.8		372911910														3600000000
2005/7/29	13098131635	953504532.6	2746921817	484092450	3641976000	1972459055	1488027331	1448751392	2105823003	10200864122	6150001343	379663502.4	807243932.7	354816000	938670437.1	1614982748	627296665.2	230754775.7	382828635.4		141240000	1094361356	405045529.2	341551311.9	188512164.2	767536000	2036986298	1895803739	1882866700	790393900	515603692.1	704986888.3		369606930														3408000000
2005/8/31	12484156715	1047333436	2806519727	524433487.5	4157922600	2284881647	1613902755	1604402368	2962675121	10156415912	5964055054	460768089.6	902900005.7	404544000	1083081274	1539052276	660994419.9	336517381.2	481623122		195360000	1242353284	448024636.8	412754191.3	246828876.8	1044148000	2412741052	1963753694	2016214200	877547600	627795236.2	806694482.9		424689930														3792000000
2005/9/30	12245562988	1032117938	2763175793	578221537.5	3834191400	2685901692	1627389408	1822313734	2723046986	10612010061	6108679945	525416673.6	846906206.9	448896000	1037952887	1778525305	659698352.4	358150641.4	531020365.3		203940000	1172251844	498818127.6	422767096.2	284802550.2	879676000	2412741052	2228758517	2189565950	829462800	639730506.8	1050514059		487484550														3856000000
2005/10/31	13635585704	991543277.2	2454350263	551327512.5	3894891000	2387468170	1492522882	1568482912	2236529258	11478750150	5709239768	566556681.6	613598711.9	448896000	965747469	1436838178	641553407.6	310076729.8	485739558.9		177540000	1074888734	535285249.2	368252391.7	249541282.1	809900000	2096315996	2568508291	2189565950	763346200	591989424.2	847098869.8		338603463.5														3576000000
2005/11/30	14696084044	1042261603	2492276205	550431045	4400721000	2480728646	1389125213	1616375520	2229267799	11945456352	6108679945	622389549.6	613598711.9	439488000	1006363017	1483564622	622112395.2	283636078.4	535136802.2		188100000	1070994210	491003744.4	376040206.6	244116471.6	792456000	2086427713	1833493630	1467655404	763346200	599150586.6	934873917.1		392400275.4														3440000000
2005/12/30	16035473982	1082836264	2828191694	595254420	4785151800	3124225926	1667849365	1767237235	2403542807	14312323517	6604536716	668231272.8	613598711.9	404544000	1028927210	1518609456	623408462.7	259599122.6	541311457.6	1075298125	196020000	1078783259	479933368.2	392728381.5	241404066.4	834820000	2205087109	1743052240	1531288015	799409800	544248341.6	944626700.2		361387995.6														3880000000
2006/1/25	18352850213	1417577217	2828191694	673247092.5	4785151800	3417996423	1987033476	1980359341	2330928220	11800999670	8477773408	625915836	471281139.9	467712000	1177850885	1425156566	666178689.9	247580644.7	504263525.2	1071300734	180180000	1164462796	541797235.2	433892546.1	222417229.7	879676000	2343523071	1817049741	1744765165	844489300	549022449.9	1039368021		337337656.1														4000000000
2006/2/28	20325874678	1567196280	2828191694	673247092.5	3844308000	3077595688	1987033476	1891758016	2461634476	12434386658	8264279520	597705544.8	524941863.8	459648000	1241030626	1428076969	673955094.8	307673034.2	535136802.2	1051313780	178200000	1273509479	502725319.2	426104731.2	249541282.1	941976000	2491847316	1956822798	1660605904	895579400	601537640.8	1022648964		325945390.1														4440000000
2006/3/31	25787119054	1635666020	2828191694	563878057.5	3884774400	3814353444	2472552966	2138404947	2200221965	12845532598	5564614877	647073554.4		494592000	1263594819	1603301137	698580377.1	249984340.3	584534045.5	1211209412	222420000	1230669710	531378057.6	445017996	226485837.5	946960000	2561065297	2318588357	1759133819	718266700	637343452.7	1022648964		308224087.3														4232000000
2006/4/28	24732469219	1805572413	2828191694	653524807.5	3591393000	4546448176	2686091632	2193481446	1895240702	15712442122	7954369038	631205265.6		483840000	1547903654	1690913221	702468579.6	182680864.1	600999793.2	1247185930	261360000	1592860480	474723779.4	606337019.6	198005582.5	1093988000	2966484900	2450139470	1658553239	676192500	615859965.5	890289766.1		282275036.8														3848000000
2006/5/31	23700295543	2023661215	2828191694	690279975	4178155800	4903169491	3562724047	2543097485	2599602190	16101363957	9487392889	863940168		518784000	1647186104	1874898598	1193678158		856218883.5	1566977194	314160000	1904422432	563286789	678652443.9	263103308.3	1672132000	3451010767	3370997257	1874083054	877547600	945273435.5	991997360.6		373413165.3														5016000000
2006/6/30	22429927943	2013517550	2844445669	692072910	4157922600	4007868927	4079712395	2514361920	2173893258	12789972335	7906160741	876282170.4		532224000	1656529907	1600380734	1034261857		909732563.7	2034671917	371580000	1799270273	563286789	678652443.9	256322295.2	1781780000	3451010767	4439850046	1800187117	877547600	1126689549	1102064484		367084128.6														5200000000
2006/7/31	21993239081	2175816194	2757757801	852540592.5	4127572800	4518470030	3877412606	2590990093	2166045268	13001101331	7886877422	832203590.4		534912000	1538206342	1600380734	1023893317		1002352395	1802823251	468600000	1997891017	564589186.2	602999384.6	267171916.1	1559992000	2363299637	3888979763	1773502474	1132998100	1413136045	1295726890		330375715.7														5328000000	11115500000
2006/8/31	27392301382	2376153582	2920297553	946669680	4815501600	5910382624	3742546081	2590990093	2629076684	15223511815	8706418474	883334743.2		556416000	1581799234	1690913221	1070551747		945158181.7	2042666699	454080000	1799270273	537238845	631925554.3	260390903	1592388000	2264416807	6007011156	1746817830	1045844400	1322427988	1351457078		336704752.4														5680000000	15961000000
2006/9/29	30052133545	2183423943	3223705091	911707447.5	5250515400	6071256944	3686351695	2162351251	2487812862	16612518368	9660942759	913308177.6		658560000	1619164570	1749321277	1202750631		1097683708	2062653653	460680000	1799270273	667478565	629700464.3	353968883.8	1786764000	2333634788	6919614773	2142982156	985738400	1534875806	1472670239		348729922.2														5800000000	15290000000
2006/10/31	32513470771	2282324679	2871535628	903639240	4572703200	5343825237	4113429026	2119247904	2417180951	17757059767	9632017781	800467012.8		806400000	1588026790	1845694570	1066663544		955159855.5	1946729320	392700000	1355294491	673990551	613012289.5	311926602.6	1639736000	2303969939	6399777270	2835698778	934648300	1532488751	1291547125		307591183.6														7081196214	14949000000
2006/11/30	47559387037	3195254551	2969059479	1005836535	5594479800	7106448220	4124667903	2693959200	2385788990	21390700909	13209073433	883334743.2		860160000	1712577911	2680929770	1114618041		1035173247	2550335330	410520000	1522759040	673990551	595211569.7	283446347.6	1609832000	2363299637	6757887550	3291957141	925632400	1580229834	1443411890		320882160.7														8723066744	20047500000
2006/12/29	67471236715	3400663772	3088255298	972219003.8	4957134000	6448961869	5214838984	3855354944	2338701050	24457627376	16246196156	863940168		841344000	1793536140	2555352450	1477516939		1120187475	3357808272	410520000	1553915236	938377182.6	588536299.7	353968883.8	1719480000	2472070750	6492192826	3912680728	931643000	2107768797	1287367361		329109908.4														10173553593	23826000000
2007/1/31	66903149878	3025348158	3732996316	1012560041	5432614200	8848087597	6271293433	3397980538	3178435991	18879377062	15745394002	3013641898		900480000	2067548605	2642964534	1317582207		1530256104	4956764592	410520000	1729168834	914282834.4	704240978.7	436550660	2008552000	2917043485	7312380887	3668635557	1169061700	1993190199	1554872268		385438335														13507658781	22731500000
2007/2/28	64412307590	3271332040	3987641928	1161821880	6879288000	8708196884	7372703391	3522501318	4175130733	19268298896	15033615917	3530544877		1068480000	2553297976	2899959980	1533701461		2007836031	6004080982	410520000	1947262200	1046476150	853322007.3	424327241.5	2389828000	3727882691	8652406453	4238958510	1385443300	2212799179	1783366042		449361605.7														13749406589	25388000000
2007/3/30	72496620279	3611144825	4664890897	1518167711	6899521200	9197814380	9125968221	3946350899	4638162149	22046312001	16651293383	3735355491		1317120000	3169826024	3358463220	1642506326		2182865324	6467778314	410520000	2784584946	1248347716	941213061.5	504652563	2566760000	5250678273	10131055353	5851778769	1764111100	2909818984	2120533684		512651972.7														14383994586	30629500000
2007/4/30	79007769418	5130158695	6035642810	1756179833	9276922200	15492896465	11800820976	5459757312	4606770189	33136140316	20339598006	5461616384		1838592000	4309468780	4672644480	2495059519		3043009278	10016169623	410520000	3314240264	2157420962	1366205248	611170924	3214680000	7188781741	14416826773	7387671747	2614611000	3826447770	2516218024		737965679.2	4507344000													16056083592	32934000000
2007/5/31	1.2723E+11	6740465552	7238436978	1904096970	9459021000	17416393769	12778603285	6178146432	5595616941	47448463833	33539846128	8085142826		2056320000	4838811043	5899213656	2980955220		3055511370	13590567410	410520000	3368763606	2421156395	1309465453		3563560000	7218446590	14763385109	8204055893	2521446700	4649981445	2786509440		867710931.6	5237793000													25685704617	46057000000
2007/6/29	1.25329E+11	6314431612	6523262067	2014362473	7122086400	15821639640	7642436442	6458318189	4418418426	44225968632	31275097676	8655686680		1345344000	3126233132	8150156738	2742478802		2700451948	16472671120	410520000	2305558445	3815372597	1161496970		2422224000	5448443933	17281709017	7111582381	1944429100	4649981445	2794868968		893659982	4435047000													18795892084	50523000000
2007/7/31	1.85502E+11	8114932192	6344468339	3121051601	8659809600	23774426674	8800040785	8539252006	5203217436	54115695285	37422272047	10138125413		1889664000	4627074138	8652845880	3413193727		3068013463	16472671120	410520000	3111724996	4350006648	1384005968		2987908000	6328501120	21140058490	9595909166	2716791200	4649981445	3789652838		1255047978	5604264000													22875386347	75834000000
2007/8/31	2.32274E+11	7874020143	7818162095	2850766650	9964851000	34823646643	9991361760	7801705843	6553071734	69261422734	41833139271	8875126624		2560320000	4751625259	9715909802	3346122234		2837974963	22418544362	410520000	4073672522	4350006648	1437408127		3339280000	6971239515	20608669042	9937307138	2987268200	4649981445	5949613877		1621499203	5579334000	16320000000												22694075491	1.02962E+11
2007/9/28	2.07535E+11	9002502901	7910267955	2588549906	9590536800	29527550383	8844996293	7303622720	6513831783	68105769282	35491843604	7807185563		2825088000	4546115909	8323213656	4978195217		2487916378	20925938692	410520000	5354971050	4350006648	1580926431		3067652000	6288947988	18044137356	9286024852	2987268200	4719206015	6231642830		1519601712	5335020000	14000000000												21142860389	91447877406
2007/10/31	2.67527E+11	9471647418	7168003085	2589894608	8002230600	30126081810	8474113348	6238012192	7439894615	67384740193	37627177859	8085142826		2728320000	4315696336	7777672325	8003864766		2285382482	18682120301	524040000	4385234474	4281548377	1580926431		2379860000	5448443933	16530832622	7783873773	2987268200	4077088454	5373485808		1321502863	5060790000	14200000000												18826110560	1.13274E+11
2007/11/30	2.16812E+11	6826686707	6192764570	2589894608	7273835400	21220659673	8833757416	4789260800	6317632031	66955696179	28568184050	6275982398		2239104000	3836174521	6433184892	6243610708		2520421818	13526738878	524040000	3867262729	2683320849	1613190236		2938068000	5201236858	14867352610	6869977662	2987268200	3511356625	4733202849		972140037.1	5763816000	12656000000	1416000000											18121012787	83845613529
2007/12/28	1.98189E+11	6631421151	6859177556	2589894608	8073046800	23161352481	9125968221	5529201594	6780663446	65854839166	30520181525	7246394595		2614080000	4247193219	8077637649	10358819390		2520421818	13993178150	524040000	4825315732	4059823720	2079346586		3680684000	6041740913	17397228462	7920432962	2987268200	3697546847	4735426054		1496817180	6202584000	14492000000	1716800000											21163006039	79480442658
2008/1/31	1.79016E+11	6593382406	5678055354	1922922788	7486284000	23932188409	6990581569	5773453894	5564224981	62067366824	35150516922	7534104744		2338560000	4079049206	7311654769	7720674020		2520421818	13796782667	524040000	4206086352	2987400379	2091584581		3035256000	5399002518	12718690928	7626305478	2987268200	3485099030	4668729912		1240491193	6444405000	13560000000	1444800000	2761396000										17949774756	84605839917
2008/2/29	1.59774E+11	6692283142	5585949494	2054703510	7526750400	24113561569	7192881357	6233222931	5776120714	56300972946	31704387812	7646262938		2649024000	4253420775	7392002623	8509136675		2520421818	12569310899	524040000	3952942266	2821785635	2225089980		3052700000	5824198687	12649379260	7883667027	2987268200	3535227167	4528668015		4066941262	7518888000	15600000000	1472000000	2750726000										18241886691	77972251599
2008/3/31	1.75923E+11	6205387211	4464425202	1974021435	6879288000	21483650755	6001560382	5402286182	4222218674	53457092330	31690603296	6680727184		1990464000	3549706943	6117149997	6875573215		2520421818	9962160865	524040000	3263611447	2355711356	1971429722		2487016000	4874923519	13065249263	6286974971	2987268200	3609225845	3763885591		3397770785	6254937000	13112000000	1133600000	2326060000										15149529311	72957209784
2008/4/30	1.67471E+11	6928123359	3814266192	1926956891	5584363200	17185106872	5248555615	3908036813	4175130733	42461627641	27431187716	5363112231		1811712000	2839765554	5254749691	8960751391		2520421818	9967070752	524040000	2788479470	2498701135	2058208232		2407272000	4429950784	14185787883	4989662675	2987268200	3609225845	3119156222		3272782046	4661910000	9856000000	1100000000	2492512000										14736543472	56305799551
2008/5/30	1.35722E+11	5863038509	4339811392	2485007910	5695645800	15099315537	5619438560	3170490650	3814123189	35410900582	24836941720	6212588637		1665216000	2721441989	4306645007	7669997781		1767795858	10350041944	524040000	2523651811	2280596472	2044301413		2407272000	4281626539	12113369033	4406659984	2422271800	3363359269	2672292073		2780518707	3709584000	8080000000	1047200000	2187883500	11814400000									12490303422	42425537118
2008/6/30	99066844064	3905311117	3267049025	2027809485	3925240800	10138759622	3956084746	2238979424	2738948545	26499200954	18236915249	4050861366		1223040000	2036410825	3181775042	4996080949		1195200029	11279779715	524040000	1748641456	1505917670	1536980899		2008552000	3213691975	7762906723	3072581753	1547729500	2198476854	2045348342		2042123698	2502972000	6104000000	872000000	1613304000	8153600000									11362146984	33082109579
2008/7/31	93459286853	4336416890	3359154885	2355916584	4147806000	12115727061	3989801378	2298845184	2723252565	26761309766	20718128208	5071500928		1142400000	2098686385	3513879508	5473033784		1307718860	12653861971	524040000	2103043176	1900497060	1798985243		1869000000	3638888144	8523024673	5705291689	1968471500	2260540261	2147615760		2793979033	2767230000	6800000000	917600000	1760550000	10639200000									11311782857	38256553702
2008/8/29	77846088343	3205398216	2822773702	1813329631	3247428600	9050520664	2922108051	1922888211	2158197278	23851901947	19874515802	3955770724		717696000	1631619682	2506853064	3821584592		1105184964	9604903333	524040000	1616227626	1326727948	1151484061		1226064000	2976373183	6436743491	4400620536	1340363800	1625583863	1716314044		2369017321	1999386000	5624000000	782400000	1197174000	7623200000									8158988525	35608023061
2008/9/26	71798722724	2530844477	1999238956	1173924188	3034980000	8597087765	2686091632	1664268128	1742253802	25083813366	21586552743	3404244998		678720000	1500841006	2169392074	2960088533		890148975.3	7650425140	524040000	1464341174	1245278074	1017978663		1111432000	2551177014	6372052602	3723601992	1196109400	1446554803	1445083068		1634468120	1735128000	4472000000	526400000	998712000	6229600000									8612265666	36417296312
2008/10/31	64651836082	2003373885	1598307566	851195889.1	2276235000	8578950449	1910609110	1182947418	1318462337	20496909145	17641424138	2757628630		510720000	1108504975	1580174474	1705106386		740123867.1	6468440951	524040000	1106044930	705898908	849428097.3		814884000	1997433166	4544534978	3060688001	871537000	1277073960	893728297.4		1126821551	1381122000	3456000000	440000000	784245000	6583200000									6376098440	34676132650
2008/11/28	74987333687	2525772645	2194286659	1141651358	2893347600	10664741784	2281492055	1362544698	1522510079	24638228384	19874515802	3087276190		616896000	1326469437	1912278939	2122440117		725121356.3	8669379554	524040000	1363083540	841648698	2518366878		892136000	2353411354	4916507591	3406249550	1096934500	1611261538	1058245447		1826758487	1755072000	4032000000	469600000	937893000	7935200000									6849521231	41738881026
2008/12/31	70919105906	2500413482	2107598791	1484550176	2630316000	8705911661	2236536547	1398464154	1577446010	21440500871	18882030618	3315493732		631680000	1295331656	1848000656	2268506922		982664458.7	7307251179	1922844436	1273509479	816308737.2	2563484200		1079036000	2234751958	4965025758	3413301826	1445549300	1639906187	1087147108		1792146220	1770030000	4344000000	553600000	1046727000	8164000000									7171851642	35313741878
2009/1/23	77406279935	2779364276	2448932271	1518840058	2943930600	9649052091	2461314089	1673846650	1805037723	23799480184	19502333858	3670498797		669312000	1482158338	2019409412	2581507221		1057677013	7988315366	2220038321	1421501406	952058527.2	3125399937		1231048000	2452294184	5288480205	3843490693	1713021000	2498567954	1253887462		2161343725	1969470000	4952000000	616800000	1227583500	9339200000									7957532019	40488186001
2009/2/27	78615753059	3266260207	2400170345	1543044681	3095679600	10247583517	2922108051	2873556480	2118957327	30090091686	21040685892	5325075974		940800000	1612937014	2410435638	2822964593		1100184127	9024100485	2377551080	2266613201	1031698404	2957235373		1270920000	2847825504	6485261658	4287784112	1586798400	2627804227	1689635587		2580536725	2383308000	5408000000	597600000	1246789500	10920000000									8017968971	42744341732
2009/3/31	91040340605	4564649358	3586710539	2295405028	3834191400	13040730175	3371663136	3208804736	3045020159	34545941501	22554225797	6732417482		940800000	1893177036	3053218475	3612917727		1335223463	13550339564	3144311303	2621014921	1277858023	3999035352		1587404000	3213691975	7876115780	5141109569	2130757700	3744774876	2203195878		3857344762	2951712000	7576000000	830400000	1682125500	14331200000									9105834107	53976073524
2009/4/30	93239382649	4975467800	4789504707	2690747195	3955590600	12097589745	4529267479	3354877190	3649315397	37376716677	24911378108	6123837371		1008000000	2185872170	3920975304	3180679220		1335223463	15565154452	3961594487	2496390140	1247088071	4167199916		1669640000	3510340465	8425988339	5077639080	2635648100	4030940910	2200972673		3307394312	3540060000	8432000000	877200000	1746145500	14615120000									8833867823	61911856078
2009/5/27	1.07093E+11	5771745522	4822012658	2954980990	5068416600	14800049823	5563244174	4030162963	4026018921	42723736454	25060250886	6637326840		1052352000	2416291744	3937044875	3323765070		1335223463	20077204695	3833801117	2741745178	1493247690	4331262901		1729448000	3895983502	8992033621	5444357458	3921916500	4592503284	2530006971		3308932630	3764430000	9456000000	877200000	1824570000	14682720000									9246853662	68160426516
2009/6/30	1.40189E+11	6694819058	4778668724	2987253819	5230282200	20204969979	5552005297	4403725306	4073106862	54780741833	34141490316	10288807508		1276800000	2951861563	5217254025	3696384473	11448331795	2807969942	24552363949	3985369998	2811846617	1809997200	5241812488		2073344000	3975089766	8943515454	7285001625	12659377210	5460232548	3434851292		3645825352	4916196000	13144000000	1056000000	2319124500	21902400000									11684477394	88914606900
2009/7/31	1.46896E+11	6892620531	5965208917	3529840773	6211592400	25736851347	6383682204	5706404243	3994626961	57270775553	36846012441	11087568904		1837248000	3163598468	6599237124	4012365726	14678956932	4000669552	24518310739	5358405747	3166248337	2267926492	5576500985		4153282713	4449727350	10059433295	7327315284	14411136049	5243300232	3403726426		4181161733	5359950000	13184000000	1033200000	2551197000	21970000000									11462875237	96158780452
2009/8/31	1.03355E+11	4914605809	5688891338	2823872618	5290981800	17919668168	5698110700	4046925376	2982236238	43588695535	26350481625	7391712603		1229760000	2503477528	5040488745	2778250265	10277360872	3180532294	17469296402	4719438894	2406816079	1442567768	4449388253		3689063242	3816877238	7423279554	5239841440	11180114190	5035599078	3421512064		3059724314	4148352000	11800000000	1026000000	2139868500	16426800000	3575040000								8884231950	72999015614
2009/9/30	1.1457E+11	4965324135	6940447432	2702849506	4916667600	20059871452	5136166844	4097212614	3076412119	48490130331	27864021530	7486803245	9572993605	1228416000	2497249972	4938714796	2867678922	10110079312	3305553217	20448952221	4588673584	2395132506	1473337721	4222981328		3476707527	3599335012	7585006777	5578350712	13399008720	5026367916	3561573961		3295087723	4382694000	14551040000	1116000000	2392747500	18103280000	4469760000								9428164518	84966067354
2009/10/30	1.26555E+11	5715955363	7866924021	3146600917	8852025000	23433412220	5900410488	4789260800	3500203585	50849109644	31759525875	8951199138	10018742753	1545600000	2982999343	5640419393	3574165309	10737385163	3708120591	25029108880	4686747566	2866369958	1714067348	5059702570		3891541948	4232185124	9056724510	6600930804	15337621835	6120260658	3490431410		4158086889	5165496000	17588480000	1239600000	2652028500	20374640000	6259200000								10969306795	90844001591
2009/11/30	1.26775E+11	6502089419	7092151195	3717426596	7921297800	23614785380	7900930615	6247590714	6066496347	65319187980	34116678186	9749960534	11366603271	1702848000	3394018042	6202854375	3952746622	12577482329	4545760778	29541159120	4755102160	3236349776	2027196864	6240956089		4296499359	5675874442	10334369575	8265268058	16801313665	7777254305	3986206063		5897930126	5235300000	18170880000	1425600000	3389859000	21970000000	8037120000	10756800000							13245765322	87641055390
2009/12/31	1.18858E+11	5746386358	6371016493	3126430399	7263718800	20368205823	7350225636	5347209683	5273849347	53355397603	30097113193	8608872825	10528170350	1635648000	3313059813	5977880382	3580127219	11186954357	3950661183	23343475016	4249872556	3072779752	1920407029	6368925220		4474285539	5497885348	9525733458	8583653969	17431946847	6969527597	3363708741		5542577529	4866336000	18556160000	1598400000	3437874000	19563440000	7228160000	9393600000	7850300000						12369429518	78841752640
2010/1/29	1.02695E+11	5051545290	5798876565	2628218587	6444274200	17212312846	6406159958	4621636672	4551834258	47544413706	26077548199	8703963468	11196794072	1526784000	3039047348	6534958841	3228374503	9137755241	3278048614	18235493612	3807053667	2952049495	1589177542	6767598283		4380453944	7910626400	8345124727	7632281238	13142084090	5963330897	2830139609		4365760485	4457484000	14748160000	1452000000	2941719000	17102800000	5440000000	7963200000	6400300000	6056400000					10969306795	67085884166
2010/2/26	1.03685E+11	5264562260	5953831129	2704866558	6879288000	17520647217	7024298200	4729395040	5101193565	47699787607	26499354402	10326843765	11780513195	1606080000	3244556697	6181428281	3374441309	10476007725	3575598412	19495462359	3860548566	3836106534	1909547046	7053067883		4558240124	9334539152	10302024131	7923372894	15018412446	6263343675	3045790466		5413358402	4387680000	16119040000	1563600000	3317836500	17576000000	6040320000	7444800000	6469900000	6160000000					11291637206	70077647101
2010/3/31	1.04454E+11	6070983646	7002754331	2783531581	6798355200	18209865224	6990581569	5361577466	6058648357	50247919583	27318154679	9179416680	12629559191	1612800000	3381562930	7102750347	3454927100	10057803824	3663113059	23139155760	4181517962	3431075996	1790087231	6787285841		4666887234	8236939739	9913878794	8541055190	15758043956	6997221084	3245878891		5058005805	4656924000	19210240000	1903200000	3972441000	18522400000	6851840000	8371200000	7044100000	8307600000	3024890000				11865788251	72823029559
2010/4/30	85762639700	4828384654	4934706882	2253046939	6069960000	14110831817	5754305085	3984664986	5399417189	39527120414	21983546817	6980287084	8702721459	1374912000	2833537998	6261776130	2831907459	8154976073	2642942323	17401189983	3655484786	2796268519	1607277514	6521503800		4153282713	6348277686	8409815617	6503413594	11740677019	5192528839	2721202577		4144241982	4093506000	13646080000	1436400000	3649140000	15331680000	6224640000	7152000000	5657900000	9772000000	2324040000				9740422104	56509122261
2010/5/31	79275465672	4153830916	4237411344	2132023827	4896434400	12714258488	5383422140	3280643648	4434114407	38221979646	20395570523	6220195883	7376087090	1248576000	2814855330	5256892296	2346011758	7046735735	2162861977	14642880025	3257244980	2508073714	1333967936	6403378448		3323613872	6209841724	7568834055	6176822955	10113487697	4754048626	2570024656		3784274416	3116250000	12759040000	1294800000	3101769000	12222080000	5135360000	5760000000	4729900000	10362800000	2172100000				9488601470	50560793602
2010/6/30	74547525278	3925598448	4827430645	1982761988	4481653800	12478473380	4270773306	3010050413	3900451080	34182258220	20643691819	5871530194	6760528743	1061760000	2466112192	4964426106	2298316475	6408974786	1977831010	14710986444	2933303645	2609331348	1409987819	5758610902		2800132341	5952746366	6501434381	5878631502	10276985189	4569425378	2145392555		4121167138	2871936000	13260800000	1233960000	3476286000	11032320000	5287680000	5256000000	4553000000	9245600000	1846820000				10052679689	46808770909
2010/7/30	91150292707	6793719794	5745238447	2708900661	5918211000	14745637875	4990061441	4104396506	4748034011	42075252391	23823118097	7900764501	8193293861	1229760000	2783717550	6164287400	2706707340	7632221197	2580431861	17639562448	3260216918	2823530190	1518587651	7097364890		3412506962	6773473855	7956979391	7539983883	13313367176	5635624633	2710086554		4135012045	3594906000	17088512000	1503840000	4346958000	14804400000	6708608000	6249600000	5736200000	10136000000	2167820000				11483020888	60169632205
2010/8/31	92579670036	6223138625	5339972664	2495093163	5857511400	13602986970	5743066208	3991848877	4959929743	40863335963	21310641855	7252246321	8055323887	1384320000	2783717550	5999306472	2694783519	7506760027	2350393362	15375024026	3557410803	2815741141	1643477458	7673225980		3753263808	6397719101	8005497558	7092696704	11771819398	5852556949	2587810294		4504209549	3470256000	16629760000	1661400000	4270134000	14980160000	7692160000	6513600000	5611500000	13210400000	2250210000				12167973011	54907649160
2010/9/30	92359765831	5622126459	4958546045	2178416020	5361798000	12696121172	4967583687	3831408640	5532833021	39433896074	20463059509	6694381219	6940951017	1431360000	2777489994	5639348084	2504002385	7611311002	2412903824	14864225886	3278048552	2613225872	1746647298	8947995402		3624862677	5962634649	7892288502	6531812780	10522231426	6087951590	2396614688		4947246554	3285774000	14751744000	1644240000	3773979000	13790400000	7905408000	5870400000	4961900000	15764000000	2092920000				11674404569	56554878635
2010/10/29	1.06654E+11	5546048970	5196937682	2257081043	5675412600	13095142123	5237316738	4032557594	5226761407	40179690799	21855516221	6687407905	7078920992	1431360000	2964316675	6134290868	2656031101	7883143538	2427906334	15953928585	3518775598	2683327312	1605467516	10375343403		3817464373	5952746366	11143005692	7752977778	12916301840	5811016718	2636720798		4490364642	3515130000	19066880000	1934400000	3886014000	15953600000	7387520000	6384000000	5307000000	15486800000	2225600000				11543457840	65248589752
2010/11/30	89391059072	5234131264	4380446326	1964608521	4866084600	11771118058	4473073094	4030162963	4481202347	36015670252	20008997537	6561888258	6696850293	1431360000	2578208201	5541859354	3079326742	6419429883	2200368254	14728013048	3239413347	2496390140	1676057407	9528778382		3965619523	6298836271	9234624456	9336232398	12192241519	5160219770	2654506436		4845717240	3335634000	16099328000	2087280000	3805989000	13803920000	6850048000	5961600000	5388200000	16772000000	2260910000				12147827360	55456725652
2010/12/31	90380627992	5302601004	4070537198	1853670669	4754802000	11299547843	4416878708	4154683744	4057410882	37755857943	20008997537	6004023156	6834820268	1458240000	2453657080	5376878426	2670935877	7329023369	2312887085	15919875376	3043265382	2371765360	1618137497	8170336836		5337482086	6209841724	8425988339	9602554162	13348402353	4957134198	2743434624		4070402482	3146166000	19482624000	1700400000	3514698000	15250560000	6784768000	5596800000	4959000000	15366400000	2140000000				10153407943	58110595361
2011/1/31	90160723788	5409109489	4177813435	1831483098	4714335600	11100037368	4192101166	3910431443	3939691030	37755857943	19403581576	5690224036	7280569416	1229760000	2403836631	5354381026	2861717011	7841323148	2222872020	14983412118	2707436292	2219878908	1507727668	7481272283		5367258834	5675874442	8070188448	7999753950	12612663641	4763279788	2832362813		3687360071	3096306000	16787456000	1474200000	3293829000	14358240000	5624960000	5462400000	4700900000	13162800000	1945260000				9649766676	59254504719
2011/2/28	89720915379	5492794727	4505601936	1988813144	5098766400	11535332951	4562984111	3896063661	4324242545	39682494315	19706289557	6366635472	7492830915	1377600000	2982999343	5406874958	2757383579	7935419025	2792967431	14659906629	2909528134	2473022994	1542117614	8539478560		6186119405	5913193234	9315488068	8363055331	12262311873	4837129087	3174736340		3802734291	3245886000	17016832000	1694160000	3601125000	14574560000	5777280000	6220800000	4985100000	14140000000	2054400000				11019670922	56600635009
2011/3/31	95548376794	5964475161	4606918381	2031171233	5179699200	11825530006	4754045022	4001427398	4324242545	45959599916	20432788711	6129542804	8607203784	1374912000	3026592235	5564356753	2942202802	8332712731	3088016810	15579343282	3480140393	2434077750	1672437413	9130105319		5866019364	5853863536	8911170009	9296241233	14656382286	5035599078	3319244647		4084247388	3390480000	19625984000	1650480000	3706758000	16845920000	5973120000	6993600000	4909700000	12230400000	2098270000				10455592703	61450810685
2011/4/29	93239382649	5911220919	5536645765	1823414890	5027950200	11245135895	4540506356	4070871680	4324242545	45642637158	22460932183	5613517585	9530541305	1444800000	2933178895	4881935642	3451946145	7381298856	3303052799	14659906629	2787678641	2383448933	1572887567	9769950975		5955349608	5784645555	8231915671	8363055331	14002392320	4814051181	2867934089		3784274416	3131208000	18149376000	1588080000	3274623000	15520960000	6071040000	6614400000	4628400000	12905200000	1923860000				9538965597	60123875830
2011/5/31	86202448109	5363462996	6311418584	1603556237	4957134000	10537780573	4248295551	4116369658	4324242545	41167868809	21431725048	5243931955	9201535982	1341312000	2771262438	4334498926	3395307996	6565801249	3295551543	13365884674	2630165882	2231562481	1491437693	9720732079		5508698387	5062800896	7358588665	7315892526	11304683708	4130945165	2643390412		3548911007	2767230000	15505817600	1517880000	2836086000	14709760000	5721792000	5347200000	4271700000	11664800000	1760150000				9125979758	55854806108
2011/6/30	92909526342	5746132762	7253065550	1609607392	5179699200	10374544729	4405639831	4360621958	4324242545	44244272049	22612286173	5439184741	9148470607	1411200000	3269466921	4094526667	3198564951	6848088882	3425573304	13621283744	3061097016	2293874872	1648907449	8751119815		5501254200	4756264123	7374761387	8526897131	12309025442	4435573524	2751215841		3747354666	2797146000	18264064000	1750320000	2903307000	16629600000	5858880000	5808000000	4265900000	12236000000	2157120000				9146125409	65372131962
2011/7/29	89610963277	5716462541	6674965830	1547078784	5068416600	9685326723	4237056674	5229872794	4324242545	43069645357	20917121480	5097492366	8999887558	1337280000	2964316675	3734568279	3198564951	6670352224	3550594227	15630423092	3179974570	2204300810	1603657519	9499247044		5475943963	4657381293	6727852493	7679193907	11246291746	4449420267	2674515278		3535066101	2642580000	16195379200	1761240000	2515986000	14736800000	5891520000	5356800000	4132500000	14145600000	1928140000				9448310169	62279001060
2011/8/31	89610963277	5390090112	5685640538	1430089776	4906551000	9612777459	3843695975	5634565331	4324242545	41223803413	20674955095	4839479756	7959806213	1393728000	2814855330	3344613358	3001821907	6398519688	16659805933	17081089810	3233469469	2071886981	1647097452	9499247044		5440211866	4083860879	6194152656	6973961814	11538251553	4537116310	2731206999		3631980446	2493000000	15971737600	1485120000	2506383000	12546560000	6390912000	5155200000	4225300000	14840000000	2033000000				9448310169	65312648676
2011/9/30	79605321978	5004377242	4887028554	1240486900	4279321800	8216204130	3461574153	4209760243	4324242545	35742212186	18465186835	4030575359	5805351998	1232448000	2665393985	2969656704	2527850027	5269369155	14134188622	14098028671	2639081699	1846004566	1878777094	6629785372		4975694596	3678441276	5434034706	5691721644	8980683648	4024786798	2357708606		3595060695	2273616000	13772595200	1424280000	2119062000	10559120000	5809920000	4608000000	3825100000	13210400000	1821140000				9136052583	55022040096
2011/10/31	87961681744	5261519155	4869149182	1305032560	4127572800	8814735557	3529007416	4113975027	4324242545	39154223052	19615477162	3974788849	6155583471	1270080000	2814855330	3637079549	2721612116	5541201691	13983578416	14057164820	2436989857	1830426468	1592797536	7481272283		4823833181	3886095219	5708970986	5755833652	9587960045	4167869815	2421069940		3415076912	2687454000	14387609600	1349400000	2192685000	10694320000	4729536000	5155200000	4106400000	14481600000	2073660000				10183626419	61327268474
2011/11/30	77626184139	4608774298	4112255735	1202162915	3854424600	7817183179	3281752119	3541658362	4324242545	37643988734	18162478854	3821375946	6102518096	1209600000	2628028649	3337114225	2605354862	4610698011	12396378546	13709822084	2264617404	2025152688	1357497900	7742132435		4725569913	3599335012	5175271149	5193072689	8665367057	3775545413	2150950567		3595060695	2458098000	12654387200	1347840000	1946208000	10126480000	3952704000	5280000000	3712000000	13288800000	1943120000				9931805785	54784106949
2011/12/30	82134220328	4054930176	3677190998	988355416.3	3298011600	6892180065	2776002649	3292616800	4324242545	39937307513	18313832844	3228644276	5423281299	1340908595	2372698851	2872167973	1961468535	3993847256	13670772602	10706329020	2095216889	1499391894	990068468.4	6806973400		3519611618	3075256013	3816762472	5043478002	9833206283	3313987294	2100928460		2515157996	2283588000	16400384000	1168440000	1786158000	9585680000	3694848000	4953600000	2894200000	12672800000	1928140000				9186416710	59483286590
2012/1/31	84113358168	4341742310	3629512670	1000457728	3490227000	7019141277	2877152543	3417137581	4324242545	41727214853	18253291248	3242590903	5433894374	1316229296	2273057955	2962157571	2038973370	3993847256	12732355160	10624601317	2068469440	1588965955	1020838421	7309006145		3430281373	3174138843	4010835140	5328420262	9809849498	3341680782	2687854506		2505928058	2243700000	15039897600	1335360000	1843776000	9071920000	3322752000	5280000000	2659300000	11558400000	1934560000				9216635186	62457450920
2012/2/29	91040340605	5212068787	4785712109	1244521004	3915124200	8633362397	3326707628	3781121402	4324242545	41615345644	19797101951	3884135770	7959806213	1403429487	2578208201	3382109024	2337068892	5300734448	15756144694	13648526307	2650969454	1920000529	1239848082	8244165181		3912664692	3470787333	4835643980	6368459511	11736784221	3669387046	3198079990		3253553004	2722356000	18040422400	1340040000	2391147000	11370320000	4654464000	5625600000	3117500000	12560800000	2095060000				10113116641	66026448115
2012/3/30	91040340605	5449430554	3993059916	1065003387	3581276400	7436299544	2944585805	3929588486	4324242545	39210157656	19070602797	3416923747	7185051741	1316229296	2652938873	3689573480	2137344893	5541201691	15373826477	13403343200	2130880155	1966734822	1015408429	8790494933		3644673959	3085144296	4091698752	6268729720	12425809365	3401683337	3945076776		3258167973	2742300000	19270451200	1227720000	2000625000	11221600000	4044096000	5798400000	2749200000	13171200000	1823280000				10284354672	67156630560
2012/4/27	98736987758	6280196736	4863189391	1647931378	4289438400	8488263869	4473073094	4803628582	4324242545	42454364709	20372247115	4156095007	7673253189	1375459614	2958089119	3907048340	2408611818	6346244201	16856757742	14915305695	2802538336	2180933664	1151158219	8283540298		3894798643	3717994408	5628107374	6867108466	13640362160	3553997516	3748323158		3853498948	3340620000	20407296000	1277640000	2407152000	11830000000	4856832000	6028800000	2868100000	15254400000	1795460000				11049889398	74413591524
2012/5/31	1.01706E+11	6052725043	4618837963	1490601332	4137689400	8742186293	4045995763	4956884928	4324242545	44937861138	21431725048	4226525472	7386700165	1390267194	2833537998	3719570013	2408611818	6158052445	16671391334	16202517009	3013545994	2056308883	1145728228	8455806436		3653606984	3460899050	5045889370	7408498760	16291357203	3316295083	3568243576		3387387099	3225942000	22121881600	1238640000	2266308000	13668720000	5104896000	5712000000	3097200000	15148000000	1816860000				10848432891	81135202909
2012/6/29	97967323042	5647232026	4457923608	1956540314	3783608400	8234341446	4416878708	4485142739	4324242545	46392160851	19766831153	3919699667	7025855617	1293195283	2590663313	3847055275	2152249669	5384375228	12454305548	16549859744	3818941422	1861582663	1104098292	7825804559		3305219032	3421345918	4625398589	6653401771	14551276756	3184751019	3074692128		3821194166	2818087200	20314112000	1404000000	1952610000	12262640000	4830720000	5980800000	2511400000	14604800000	1667060000				10475738354	80944856394
2012/7/31	1.01486E+11	5271409229	3450718943	1472447865	3409294200	7363750280	3472813030	4070871680	4324242545	45010576124	20039268336	3528496764	6346618820	1153345921	2142279278	3472098621	1806458863	4809344864	11840279321	14792714142	3078928649	1631805724	952058527.2	6806973400		2754944728	3411457635	4204907808	5299926036	12706090779	3039360211	2621158365		4213466514	2578759200	19148510931	1525680000	1802163000	11208080000	4341120000	4800000000	2061900000	14218400000	1294700000				9992242737	81373136057
2012/8/31	88181585948	5155695368	3563954970	1662050741	3318244800	6892180065	3809979344	4011005920	3052868149	39993242113	17375438104	3367413216	6442136495	1176379933	2297968179	3614582149	1675296834	4558422523	10484787462	12320451143	2760931192	1729168834	984638476.8	6413222227	4653752828	3087253236	3510340465	4269598698	5242937584	11409789238	3032436840	2534453381		4190391670	2303532000	16565427345	1393080000	1802163000	9585680000	3531648000	4598400000	2128600000	12583200000	1358900000				10274281847	67168527219
2012/9/28	92689622138	5155695368	3635472461	1680204208	3298011600	6855905433	3675112818	4049320006	3013628198	40720391970	18162478854	3329059991	7131986366	1179670507	2366471295	3824557876	1705106386	4338865475	10473202061	11911812631	2609362310	1740852407	1062468356	7048145993	4446919369	3076533606	3421345918	4301944142	5278555367	11001045509	3115517301	2694524121		4684193332	2369347200	16640299333	1410240000	1850178000	9937200000	3884160000	4454400000	2146000000	14061600000	1438080000				10566393782	76804819647
2012/10/31	91480149014	5335694707	3683150789	1653982533	3510460200	6819630801	3607679556	4389357523	3052868149	42829126554	17647875286	3398095797	7567122439	1196123373	2640483761	3832057009	1684239699	4767524474	12106743533	12054836110	2636109760	1775903126	1138488239	6821739069	4417371732	3140851382	3559781880	4770953090	5677474531	12916301840	3427069031	3561573961		4984166304	2429179200	19017484952	1446120000	1866183000	10964720000	3734016000	4377600000	1960400000	14604800000	1414540000				10334718799	79303117684
2012/11/30	96208089408	4962838932	3391121033	1311083716	3328361400	6728944221	3203079979	4382173632	2942996288	41592971798	17375438104	3137293862	7301795566	1103987322	2422519300	3794561344	1570963401	5499381301	12234182939	12197859589	2499400573	1760325029	1205458135	6019471054	4306568093	2829982133	3104920862	4140216919	5470891392	13511899845	3295524967	3454860135		3373542193	2327464800	20514924712	1262040000	1837374000	11735360000	3750336000	5481600000	1783500000	13714400000	1211240000				10264209021	81872795665
2012/12/31	1.11275E+11	6364262362	4285089671	1710459986	4157922600	7907869759	3922368115	4813207104	3194131971	54536239245	20432788711	3819981280	8076550037	1252063118	2702759321	4371994591	1931658983	7569490612	16798830740	16202517009	3055153138	1978418395	1507727668	6939864421	5547568847	3258767304	3589446729	4657744034	6731760893	16022754181	3800931107	4908836022		4001177950	2859969600	26186477803	1263600000	2269509000	14669200000	4566336000	6067200000	2032900000	14884800000	1495860000				11573676316	97076723718
2013/1/31	1.32057E+11	7109973911	4326808208	1960574418	4168039200	7889732443	4135906780	4813207104	3547291525	48646325407	21007933874	3612873861	7163825591	1271806557	3051502460	4267006728	1889925609	6994460248	16103706709	13995869043	2808482213	1955051249	1433517782	6595332144	5658372486	3237328046	3678441276	4722434923	6097764364	14025749104	3614000069	5015549848		4425755079	2770221600	27328275620	1354080000	2141469000	13520000000	5108160000	7488000000	2151800000	17164000000	1583600000				11442729586	94364285849
2013/2/28	1.31947E+11	6698546849	4231451553	1958557366	4026406800	8288753394	4068473517	5739929069	3492355595	48282750478	19918185143	3582191280	6962177167	1641996047	3057730016	4274505861	1952525669	7119921418	17065294951	13995869043	2701492415	2453550372	1484197704	6467363013	5436765208	3248047675	3559781880	4641571312	6168999929	14306030519	3600153326	4908836022		5062620774	2740305600	26822889701	1354080000	2125464000	13317200000	4771968000	7094400000	2189500000	19555200000	1575040000				11754987172	91509088093
2013/3/29	1.18312E+11	5785693056	3677190998	1791142061	3601509600	6910317381	3607679556	5344815053	3280459862	42247406668	18071666460	3221670959	6017613497	1656803626	2733897102	3929545739	1714049252	5948950495	14331140431	11768789151	2538035778	2955944020	1473337721	6122830737	4550336098	3076533606	3520228748	4269598698	5485138505	11783497790	3475532634	3988429268		5007241148	2429179200	25531347908	1258920000	2058243000	11208080000	3822144000	6337098997	2189500000	18200000000	1393140000				11452802412	81944175609
2013/4/26	1.21405E+11	5657122099	4404285490	1732647556	3550926600	6819630801	3517768539	5567515680	3013628198	41883831740	17314896507	3152635153	6240488071	1518599550	2690304209	3952043138	1657411102	5844399519	14134188622	12402178845	2439961796	2582069677	1324917950	5089233908	4402597913	3237328046	3520228748	3994662418	5449520723	10919296763	3517072864	3975090039		4942631585	2483028000	25362885935	1198080000	1843776000	11410880000	4458624000	6731364640	2070600000	21509600000	1316100000				10485811179	83014874767
2013/5/31	1.31871E+11	6428547840	5173098519	2019068922	3884774400	8016693654	3809979344	6477475232	3523747555	46755735779	18192749652	3352071926	6537654169	1663384773	3057730016	4274505861	1922716117	6095321860	15999438104	14915305695	2656913332	3080568800	1422657799	5970252158	4646365918	3269486933	3589446729	4285771420	5983787460	12916301840	3967092030	4148500008		5679180605	2764238400	29945992824	1355640000	1994223000	12546560000	4497792000	9193120851	2218500000	22568000000	1495860000				11291637206	89010790056
2013/6/28	1.08425E+11	5750978896	4726114200	1694323571	3328361400	6620120325	3180602225	6194908845	2793884476	37593647586	15165669843	2691629378	5041210601	1488259450	2659166429	3802060477	1615677729	4652518401	13427479191	12013972259	2181403116	3002678312	1127628256	4523216598	4291794274	2572711030	3144473994	3477135303	5136084237	11421467630	3406298916	3334807080		4651888550	2381313600	26541329067	1191840000	1690128000	11356800000	4217740800	7933394040	2059000000	21403200000	1140620000				9297217789	70737524415
2013/7/31	1.04851E+11	5453979986	4654596709	1726596401	3206962200	6692669589	3158124471	5874028371	3256915892	43265416468	15014315853	2725380217	5073049826	1565415758	2708986877	3599583883	1639525371	5039357009	13021990173	11503174118	2041721990	2846897336	1183738169	4626576280	4284407365	2561991400	3460899050	3525653470	4965118881	11036080686	3136287416	4128491165		4490364642	2423196000	26409269484	1269840000	1654917000	11005280000	4031040000	8015422605	2166300000	19644800000	1209100000				9125979758	72736162844
2013/8/30	1.0419E+11	6425976419	5405530364	2146143190	3824074800	7381887596	3675112818	6369716864	3484507604	41956546726	16255418574	3746343085	5677995098	1654574158	3568389611	4154519732	2125421072	5143907985	13612845599	11748357226	2448877612	2761217800	1324917950	4916967770	4875360105	2819262503	4202520275	4657744034	5292802480	11176221393	3828624594	4321909976		5084772624	2506960800	25882213500	1489800000	1869384000	11627200000	5414323200	8959546902	2230100000	18480000000	1391000000				11070035049	74520661442
2013/9/30	1.00566E+11	6236977113	5107540818	2146143190	3591393000	7037278592	3675112818	6187724954	4010322941	42174691683	16285689372	3324457602	5455120524	1580847020	2702759321	3982039671	2501021430	5562111886	12952477770	12361314994	2187346994	3170142862	1230798096	5074468239	4439532459	2894299908	4459615633	4091698752	5171702019	10592301780	3420145659	4041786181		4878022022	2423196000	23962223844	1616160000	1856580000	11167520000	6343584000	8506752596	2230100000	24304000000	1534380000				11352074158	70523384583
2013/10/31	1.01447E+11	6425976419	4767832736	2132023827	3712792200	6747081537	3337946505	6015311565	3986778971	42901841539	15771085805	3299144473	5232245950	1445394835	2883358447	3929545739	2235716415	4945261132	11620156712	11278422937	2080357195	3275295020	1236228088	4646263839	4838425559	2980056943	4331067954	5725143708	5214443358	9482854515	3641693556	3801680071		4722959070	2327464800	22023410760	1461720000	1843776000	10734880000	5770752000	8246636718	2230100000	22120000000	1549360000				10616757908	67882326658
2013/11/29	96490279762	7816471316	4726114200	2305490287	3915124200	7182377120	3472813030	6158989389	4222218674	39629667185	15892168997	4328545050	5508185899	1568844927	3063957572	3989538804	2244659281	5028901912	10577470666	10685897094	2139795972	3068885227	1245278074	5177827922	4491240824	3001496201	4192631992	9541906181	5235814028	9004040432	4036325748	4135160779		4516208468	2381313600	21101786665	1422720000	2061444000	10126480000	5668915200	7899815548	2090900000	22164800000	1527960000				10949161145	63528150080
2013/12/31	88450200420	6655475577	4654596709	2069495219	3793725000	6728944221	3236796611	6130253824	3814123189	38538942400	15831627401	3653528278	5189793651	1376811450	3232101585	3854554408	2098592475	4610698011	9361003612	9337390004	2065497501	2940365922	1162018202	5295953274	4845812468	2872860650	3935536634	8814133675	5071972228	8209909759	3814777851	4048455795		4341762647	2285582400	18915670990	1291680000	2093454000	9531600000	6687283200	7079314806	1980700000	23273600000	1566480000				10687267686	58888453726
2014/1/30	81290470622	5899478351	4285089671	1887960550	3540810000	6438747166	3146885594	5799794829	4104498822	35630342973	14893232660	3493211795	4998758301	1399101050	3232101585	3674575214	2414573728	4432961353	9905517436	8826591864	1887181170	2656065641	1232608093	5084312019	4520788461	6077215951	3638888144	7277725053	4986489550	9424462554	3427069031	3681627016		4212543521	2231733600	18726514280	1443000000	1984620000	9261200000	8528832000	6132830699	1995200000	17304000000	1676344500				10052679689	55462216418
2014/2/28	74020591136	5804978698	4076496989	1889977602	3469993800	5858353055	3068213454	5268186880	3853363139	32867173518	13924567121	3442585537	5264085175	1421390650	3045274904	3329615092	2462269012	4307500182	8851245990	9459981557	1878265353	2609331348	1185548166	4980952336	4232699000	7457389537	3727882691	10010915128	4765659299	7871236383	3510149492	3601591646		3973488137	2153952000	16399886748	1386840000	2013429000	8517600000	6623635200	6113514696	2003900000	16240000000	1665388000				9841150357	48181462139
2014/3/31	89111098555	7276473298	4714194618	1996881351	4552470000	6311785954	3281752119	5454968051	3806275199	33521608389	15286753035	4092289180	5253472100	1483115696	2559525532	3239625495	2512945250	5332099740	9951859038	8765296087	1967423519	2994889264	1491437693	4690560846	4513401552	6745041880	3717994408	9024379066	4943748211	8945648471	4257873645	3761662386		4238387346	2285582400	23360853673	1330680000	2343132000	8990800000	7485004800	6113514696	2082200000	14907200000	2473977700				9609475374	54320137316
2014/4/30	87018254460	6547475973	4070537198	2073529322	4066873200	6003451583	3079452331	5287343923	3562987505	35194053059	19191685989	4261043373	5019984451	1462540681	2273057955	2984654970	2241678325	4757069376	8851245990	8887887640	1902040864	2667749214	1236228088	4449388253	4217925182	6188520273	3638888144	8312779283	4872512646	7952985129	4216333414	3528225891		4238387346	2177884800	19729044843	1338480000	1965414000	8585200000	6852768000	6673678760	2166300000	14571200000	2311821500				10324645974	54534277147
2014/5/30	94177984257	6358476667	4106295944	1843585409	3834191400	5967176951	3045735700	5363972096	3594379466	34466164502	19010061201	3872908729	4882014477	1462540681	2192099726	2894665373	2292354564	4892985644	8387829969	8458817203	1899068925	2640487543	1210888127	4434622584	4454306278	6121737680	3589446729	7924633947	4637435282	8093125836	5680316312	3294789395		4238387346	2112069600	20233273331	1414920000	1991022000	8260720000	6339340800	6866838782	2610000000	14078400000	2655855600				10052679689	53749097767
2014/6/30	91094274274	6182977311	3999019707	2025120077	3813958200	5912765003	3079452331	5201137229	3476659614	34102597366	16497584959	3678841407	4913853702	1462540681	2241920174	2849670574	2641126325	4725704084	7982340951	9214798450	1919872497	2698905409	1299577990	5677943676	4395211004	6522433237	4281626539	8102533892	4644558838	7625990146	6184784901	3214754025		3928261443	2141985600	17933991199	1541280000	1901394000	7665840000	6117845760	5847043615	2505600000	13966400000	2690916400				9730349278	53106678272
2014/7/31	1.09049E+11	6709475379	4243371135	2301456184	4248972000	9485816247	3360424259	5694431091	3900451080	40355952107	19736560355	4007912084	5264085175	1462540681	2491022416	3134637632	2638145370	6231238128	9349418212	9603005037	2529119961	3096146898	1411797816	6518681947	4542949189	6900867930	3965201483	8231915671	4979365994	9786492714	6437019196	3561573961		5168765056	2369347200	20945083702	1594320000	2131866000	8882640000	7187132160	6233625011	2534600000	15164800000	2848690000				10667122035	64349019438
2014/8/29	1.00457E+11	7249473397	4684395663	2470888541	4491770400	9268168456	3787501589	5627381440	4214370684	38901683563	19585206364	4007912084	6654397994	1445394835	2646711317	3172133297	2945183757	5865309714	10507958263	10052507400	2383494958	3111724996	1569267572	6862082086	4483853915	7412867809	3945424917	8280433838	4829771307	9401105769	6305857363	3634939717		5252757488	2644574400	19420138936	1833000000	2147871000	8395920000	8141852160	6165973266	2987000000	15702400000	2936342000				11100253525	60708642298
2014/9/30	1.01118E+11	7910970970	4922787300	3063901791	5240398800	9866699882	4888911547	6388873907	4787273961	39628817835	19494393970	4606989469	9031726782	1589419943	2926951339	3547089952	4238918323	6346244201	12743940561	11114967532	2728239864	4953835037	2045296836	8987610532	5067419746	8281041516	4390397652	9752151571	5242937584	10276985189	7476224489	6536221877		5297984182	3087331200	20178738114	2171520000	2912910000	9558640000	8859801600	6745845360	3422000000	16396800000	3764653400				11513239364	59532768234
2014/10/31	1.03541E+11	8477968889	5250575801	3092140517	6343108200	9649052091	4675372882	6010522304	4826513912	40065098398	19433852374	5670140885	9710963579	2774010413	2883358447	3509594286	4012365726	6534435956	13450649992	10726760945	2719324048	4634484036	2000046906	10017810949	5119128110	8570432752	4499168765	10382887742	5627609635	11047759078	8999719628	5735868178		5336749920	3069381600	20425282846	2035800000	2791272000	9450480000	10204047360	6484902918	3323400000	15288000000	3764653400				12480230596	61892625713
2014/11/28	1.20064E+11	9368965619	5828675520	3261572874	6454390800	11172586631	4630417373	6585233600	4952081753	46463879994	22118081312	5973898432	10114260427	3317600941	2970544231	3712070880	4125642024	7151286711	16509195727	12116131887	3055153138	4630589512	2045296836	10467783544	7557842747	8503650159	4766152406	11175351137	6596413319	12986372193	9282222038	6302785381		6570792577	4095222686	23857944123	2059200000	2864895000	10275200000	13450095360	6958465128	3329200000	15601600000	3557696800				14122101127	77254164194
2014/12/31	1.53421E+11	9517465074	5947871338	2783531581	6950104200	15344169302	5102450212	7341936806	5368025228	59988577457	36853505753	5973898432	8044710812	2884427239	3070185128	3794561344	4134584890	6576256346	21367370791	13750685936	2859005174	4206086352	1609087511	9508631432	6740778667	9149215223	4835370387	12210405367	7664946794	15999397396	8797932192	5962635059		5653336780	3777823574	30236871569	1747200000	2644026000	10870080000	11487191040	6986696711	2900000000	17819200000	2983733400				15401349945	1.16096E+11
2015/1/30	1.44853E+11	8774967799	5542605556	2904554693	6626373000	15579954410	4641656251	6853432205	5815360664	57298180649	30367527855	5973898432	8755786834	3023722312	2908268671	3382109024	4209108771	6984005150	21794718206	13076432390	3361262839	6951726054	1895067068	12161101471	6647930476	8125215466	4647493010	11870778198	7586587673	14060784281	9584903191	5709189721		5750251125	3893945200	31056144082	1747200000	2663232000	10383360000	16039296000	6540943523	2998600000	17561600000	3115175400				15653170578	1.12448E+11
2015/2/27	1.40776E+11	8869467452	5590283883	2819838514	6464507400	16305447048	4641656251	7135998592	6427503892	57298180649	30158302762	5973898432	11366603271	3331190704	3107550464	3464599488	4155451577	6963094955	22111782418	13301183572	3224553652	6601218858	2389196304	14103088463	6982183963	8169737194	4657381293	12582377981	7550969890	15789186336	10059103665	5769216248		7929137194	3979101060	30598875703	1747200000	3076161000	10802480000	16268428800	6705678396	3126200000	19376000000	3461306000				15935209688	1.09377E+11
2015/3/31	1.52651E+11	11879956405	7157708895	4145041593	11583507000	18554474227	6113949153	8970285478	8679877051	70168457267	35598155192	8184578361	14253359658	4209429151	4670667030	4604467717	5404471814	9681420313	34987346494	18266141495	4119107246	7360651116	2870655559	19668538990	6982183963	10084171523	5843975253	14280513826	8519773574	19736482919	10805717176	8050224291		10154150182	5496423643	40487304401	1747200000	5083188000	17819360000	29619233280	8614664876	4721200000	26689600000	3903827400				17154021554	1.23331E+11
2015/4/30	1.61273E+11	15767942137	8719174116	4379019610	12079220400	22054976207	7440136653	10957828710	11701353239	75403824027	42173800988	8825844294	26670657349	15806495426	4546115909	5016920037	5586310082	12031726236	34325647270	25110836575	4960165941	10176392257	2785585691	20142194354	6982183963	14736692160	6753697289	14102613880	9324735459	22317407609	12662161584	8176946960		12217344043	6657639905	44907565399	1747200000	7045401000	20658560000	27960311808	10010066161	5568000000	27193600000	4385781400				18201595389	1.60685E+11
2015/5/29	1.58512E+11	21059922718	10727623656	4572656589	16995888000	20259381927	10058795022	11087138752	11811225101	85365563556	37809963324	9112726422	20504460803	17803451596	5131506177	6171786533	5878443694	12500114605	38750760834	41252057807	5691262898	11703045822	4760292636	19064628401	6982183963	15738431053	8118280343	13051386928	11077130358	27000442905	12551178494	9370807895		12945530112	9738733722	39153604962	2814240000	7890465000	24525280000	41925190670	12027462881	7580600000	28224000000	5231391600				17113730253	1.29664E+11
2015/6/30	1.60418E+11	18319432774	8880088471	4834873332	13627060200	34261389848	8934907310	11690585613	14973965111	94382028532	42233579586	10361507450	18551655013	14566033240	4932224384	6171786533	4438642323	11841443461	28577135257	29483268655	4615421034	13934608303	3987423832	25447134431	7192743963	19545038847	8345710852	15428777112	10051338222	23321749343	10936879010	10204509665		11383975542	7795631842	47690974075	4876560000	5566539000	24890320000	30995727171	11844190923	22047259331	21985600000	5836024800				15340912993	1.22796E+11
2015/7/31	1.56672E+11	15821941939	9595263381	3588335277	9863685000	31341281979	7812340827	9736567206	10477066784	68350621587	30576752949	6218592012	18859434186	10440556729	3643120283	6171786533	3007783817	12500114605	26881530995	25472481655	3355318962	10787832588	3978373846	20615849718	12740339041	19478256254	5181460292	9703633404	8455661566	19981729157	6679164118	8050224291		7686408504	5883495730	37427876454	3276000000	4999962000	20171840000	25444253648	8875867891	15770153515	18659200000	4254339400				13034235990	98924719048
2015/8/31	1.52473E+11	14323447438	6073026947	3933251147	11694789600	33554034526	7789531073	7150366374	8161909704	57370894077	26302583182	5611076917	14932596455	9508691997	3126233132	3584585617	3753022622	11080312361	23697103477	18885228839	4264732250	7321705872	3469764632	14084142249	11018671603	19478256254	4776040689	8086361170	6788749345	13850573220	5428082018	6549561105		6011580546	5411267783	32160552209	3786120000	4106883000	19117280000	18273600347	7318953359	18606325005	15019200000	2992496200				15824408609	90322569565
2015/9/30	1.40662E+11	12689953432	6120705275	3247453511	12160153200	21583405992	7082428692	6786466222	6592311684	51699246753	24539114536	5332632499	12321780017	8039520867	3151143356	3344613358	3753022622	8943290426	18858427898	17504030668	4053724591	6036512820	5002386609	12171758716	9086578145	19478256254	4528833614	7617352222	7315892526	11748462614	5236383954	5115594061		5582759861	4180378545	28642394298	4561440000	3969240000	18143840000	17897719327	6460467776	13668420387	13630400000	2909249600				13799770716	85934415085
2015/10/30	1.51048E+11	15875941741	8999284289	4544417863	13667526600	26280970826	8302750543	8387876956	10163147180	59406870039	28245387621	8125514393	15473863277	10883194186	3848629633	3817058743	4340270800	10231358441	21339799989	26508380283	4933418491	9572740975	6294643615	15299068257	11209967985	14202431417	5329784537	8765615508	8947186964	15462191352	6184784901	6202741169		9086143947	5039678579	31892866281	5179200000	5163213000	19955520000	24750319458	8148337736	18268369556	16150400000	3360533800				15058873883	93785744623
2015/11/30	1.66531E+11	14984945011	8349667079	4481889255	13900208400	25990773771	8576467594	9471758612	9299868269	60008580612	28036162528	6758605430	25121148407	14733270409	4265875887	4057031002	4107756293	15105524909	22001499214	34715884800	4689719505	8902882778	6021100161	20091276402	13352487464	13289735981	6743809006	8523024673	11070006801	18159899964	6225142388	8223634259		11076519202	6022841682	37781956698	9733518664	7048602000	20117760000	25444253648	8366596783	16559817008	19846400000	4039650800				15653170578	1.0325E+11
2015/12/31	2.69991E+11	15538442979	8653616416	4600895315	13070647200	25482928924	10230174777	13906606151	9299868269	64715135954	34462361828	9711803807	21618833673	14803484565	5237374630	4649462516	4534032890	14520039448	22846877608	40026853905	5524834322	8700367510	12649026605	17391440828	11238662443	12710953510	7020680930	9218451734	11996069146	18054794434	6941487785	8023545834	1.54401E+11	10947063901	7470491289	41438001500	13316556006	7842450000	21523840000	23463649813	9321932774	15902681412	17180800000	4525986200				18916765989	1.14436E+11
2016/1/29	2.69686E+11	10057463093	5876353847	3467312165	9469137600	17339274058	7721101810	10395038458	9299868269	52680474684	25734686499	5687016304	12003387768	8765067146	3929587861	3464599488	2805078862	8899379016	15923581363	40026853905	3783278156	5865153746	14903401966	10461862852	7202308782	8570432752	4894700085	7326243220	10613425259	16268000418	4610842903	4968862549	1.13977E+11	6408037405	4559709191	29350105994	7959975097	5313660000	18765760000	14572617998	6024973765	10495394226	11457600000	3062598600				14978291281	93690989331
2016/2/29	2.69686E+11	9922463588	7568934468	3225265940	8993657400	19153005654	8508038332	9869633443	8271781565	53090758755	26242804583	7442059911	14391329632	9338482753	4297013668	3472098621	2811040772	9221396020	15620687152	40026853905	4169630207	6992174999	14934843743	10911835448	6924929028	7791302502	4578275029	6954270606	10148257247	15952683827	4550306673	5168950974	1.10104E+11	6367582624	4087481244	30524110234	6647792526	4561425000	19712160000	18157944649	6477211505	10701922556	10192000000	2760282000				13779625065	97670973952
2016/3/31	2.69686E+11	11204958882	8480782479	3644812729	11553157200	19987322188	9226545590	10740874670	10469218793	57521826719	27797048135	7923009361	15059953354	11936406527	4732942590	3974540538	3341650802	11197409453	17567864221	40026853905	4169630207	7701888259	19621240491	12801720351	9306568984	8637215345	5290231405	7504143166	11420349362	18265005495	5337277672	6122705799	1.18957E+11	7726863286	5581579502	31567669558	10039095428	7311084000	23304714736	19010905425	7731806526	13180262516	11681600000	3500738600				15290548866	99822316991
2016/4/29	2.69686E+11	10705460715	8367546452	4082512985	11158609800	18119178644	10104721128	10361784976	9284172288	54567781410	26990037060	6876733365	16238004674	12638548087	5200009293	3974540538	3919956114	11709709232	16615910988	40026853905	4169630207	7362025571	15615558192	12531736793	9258744889	9839302016	5468220499	7164515997	10926701676	25553025237	5317098928	5582467052	1.12317E+11	8026228669	5434492109	30132775487	9709551859	8290590000	21624535036	16940668423	8125691009	13180262516	11368000000	4328823200				15693461880	96272600977
2016/5/31	2.69686E+11	9962963439	7509336559	3719443648	10349281800	17212312846	9454643132	10597408356	8240389605	54321610967	29859409771	6260780560	15919612425	11164050810	5100368397	3974540538	3428098503	10918132883	15923581363	39723390267	4169630207	7521960954	13150522932	11631791601	9335263442	9683475966	5992299498	6485261658	10679877833	25924004117	5206115838	5008880234	1.1208E+11	7095768693	4977747045	29610995825	9011518665	5614554000	21344505085	15664463475	7312278166	13180262516	10774400000	3916971600				17990066057	91324511989
2016/6/30	2.69686E+11	9949463489	7980160042	3735580063	10521264000	17103488950	9363404116	11381909100	8444437348	52516361056	29052398696	6429534753	15410184827	10508718687	4695577254	3974540538	3824565547	11846368348	16526313784	39723390267	4336058782	7466983166	12512254873	11114323116	12776864338	9082432630	6358165969	6258843546	11135552620	20811915151	5972908094	5502431682	1.12633E+11	6683129920	4985488487	29219661079	8666995844	6216342000	20846674063	15930309460	8213119198	12823531765	10920000000	3890683200				20347107187	1.02314E+11
2016/7/29	1.89211E+11	10030463192	7956320878	3820296242	10470681000	17665745745	9231470467	11368612477	8726964991	55552463180	31084871033	6513911850	14423168857	10789575311	5031865280	4529476386	3994479995	11822043156	16223475574	28040040188	5037436351	7247072015	11257727999	10754345040	13374043867	8748519666	5754980706	6323534435	11344403564	29307331496	6719521605	5709189721	1.2117E+11	7508407465	5124834439	30350183680	9197261403	5758599000	20566644113	17136841242	10137307313	14945140973	10774400000	4022125200				21948686416	1.06602E+11
2016/8/31	2.75206E+11	11474957891	9297273835	4173280319	11512690800	18699572755	10251457654	13356457583	8836836853	58916792560	37301845239	7188928622	14550525756	11737466418	5579890212	4994422638	4259785009	13841034066	18992282072	28040040188	5979540966	9436187562	11686908245	11834279270	13871357062	9238258680	5843975253	7536488610	11961463172	28454080073	7002024015	5709189721	1.29864E+11	7217133037	5573838060	34350494423	8490240657	6696492000	22806883714	17586734449	10053690565	15696153082	11692800000	3990550590				22532910286	1.16207E+11
2016/9/30	2.88895E+11	13040952144	10125684773	4324559209	11300242200	17103488950	11039153175	13309919403	9605939882	57439769905	35239483604	6471723302	14295811958	12170453714	4975817276	5894318609	4265746920	14181586749	23578117834	25976487447	5031492473	8786450071	11059644809	11631791601	13331992231	9060171766	5547326763	7035134218	11657679981	33388099173	7203811451	5709189721	1.26307E+11	7832045718	5960910148	34002641315	8478257255	5889840000	21873450547	16666498344	10071024514	17442256236	11412800000	3990550590				22291162477	1.13835E+11
2016/10/31	2.75096E+11	13283951253	10846819474	4506093878	11300242200	16686330683	10479775196	13456182253	9456828071	56783315392	33655350753	6497036431	14582364981	12170453714	5685758665	5511862821	4265746920	12819376015	21414987757	27068956545	6000344538	9356219870	11037635565	11429303933	13179863689	8948867445	5497885348	7099825107	12027915746	34538133700	6891040926	6989755640	1.33342E+11	8875779083	6255084934	35567980301	8409352690	5688177000	21002246258	16277954211	10088358464	16428389889	12051200000	3990550590				19793101793	1.08499E+11
2016/11/30	2.97836E+11	12959952442	9911132300	4427428855	11300242200	16940253107	10285705285	13456182253	9268476308	61132326542	35687823090	7087676106	16492718472	12170453714	5903723126	6119292601	4948385665	12795050824	28658142174	29253894742	5551581772	9106320835	11323755729	11384306674	12350071642	9371823866	5487997065	7504143166	12331698937	36022049219	6709432234	6809676057	1.52549E+11	8560231787	6796985857	38524731720	8466273852	5640162000	22060137180	16257504520	9811015276	18812853335	13227200000	3990550590	32780000000			19732664841	1.17155E+11
2016/12/30	2.26855E+11	12757453185	11162688393	4193450838	11300242200	16178485836	9600752658	13456182253	8656333080	57029485834	30785978042	9855244871	16747432271	12170453714	6682167631	6726722382	4754623576	11919343923	27999249976	26188911994	5780421063	8731472283	10003201125	10911835448	11741557474	10173214981	5112242311	6921925162	12094368319	38581803489	6729610977	8176946960	1.29548E+11	7743045198	5953168706	34133086230	8792821570	5150409000	21717878352	15541765327	8996319661	14306780680	14520673921	3990550590	25806000000			17395769362	1.08262E+11
2017/1/26	2.2829E+11	11704457049	9899212718	3576232966	11300242200	14854461771	9452346255	13456182253	8201149655	57029485834	31323985425	10699015836	16429040023	12170453714	5548752432	6464252724	5073585784	11432840090	29228224689	22274231059	5480255239	8661500553	9045799037	10619369583	11949005485	9327302138	4963918066	7552661333	11505788385	36207538659	6790147208	7329905962	1.31524E+11	7573135116	5682218245	35307090470	8583112026	4929540000	22682425958	14417032310	8619052377	14701062038	13366203379	4620866315	21032000000			18322469293	1.09335E+11
2017/2/28	2.26634E+11	11852956504	10250840382	3775921101	11300242200	15507405146	9726327306	13456182253	8311021516	61542610613	32519557388	9281480615	18212036614	12170453714	5959771130	5856822943	5639967276	12040969882	30938102550	22456309242	5536722078	9096324874	9265891471	10799358898	11949005485	9683475966	5389114235	8409815617	11781091902	37283377410	7385420143	7676725898	1.35397E+11	7937228150	5821564196	37046356011	8631045636	5537730000	22495739325	15807611313	8844500427	14438207799	13763854344	4420904085	23716000000			20276597409	1.12299E+11
2017/3/31	2.27186E+11	11177958981	9666780872	3660949144	11300242200	14582402032	9109869942	13456182253	12356562490	59901474330	33117343370	8209891489	16397200798	13270475492	5168871513	5931814274	5219652590	12016644690	32167077262	21303147416	6142997603	9416195639	8242461653	10169427994	11423470522	9104693495	5310007971	7423279554	11819064801	27452437098	6780057836	8110250819	1.39112E+11	7524589378	5473199317	37915988781	7992929454	5089590000	21842336108	16073457299	8445630800	14644736129	13058344568	4347005000	21511600000			20155723505	1.13011E+11
2017/4/28	2.15263E+11	11231958783	10280639337	3457226905	11300242200	15688778305	10182962391	11887180765	10799635616	66876303532	35149815706	7104551525	15442024052	12018323042	4390427008	5864322076	4838090322	11140937789	32113643579	20058946498	7361492531	9406199677	7252045700	9246979880	10552188872	9481847644	4894700085	9461042569	11183018744	25857227915	8424625436	7276549049	1.51126E+11	8738232826	4807435327	51090925249	7669377587	4507008000	21531191719	16543800197	7873339596	13630869782	11647325018	4134001755	19839600000			20145650680	1.11707E+11
2017/5/31	2.34692E+11	11326458436	10673985538	3420919972	11300242200	13149554071	9793964569	11674434801	9378630930	72374110080	34821033417	6125777206	14168455058	9841684205	3985635866	6351765727	4063041965	10411182039	34945628787	18420242851	4142882757	8506563151	7252045700	8212038093	10095803246	9655598778	4439839067	8134879337	11439335812	24447508172	8888736538	6109366571	1.58556E+11	7395134076	4195861429	45090459135	7828157670	3879612000	20597758552	15500865945	9156659266	11903541931	10608301530	4038367645	16522000000			20699656074	1.14908E+11
2017/6/30	2.75648E+11	11893456355	11919581840	3396715349	11300242200	13657398918	10387538179	11056141842	9996459054	82549155035	35030258510	6353595366	14805239555	10309778579	4035456314	5676843749	4452475767	10727409531	34945628787	17782969210	4410357253	9376211793	7252045700	8257036329	10123462981	9881840529	4904588368	7601179500	11581734183	24187822956	8737395961	6376151137	1.68831E+11	7654044679	4288758730	42916377209	7699336093	4161300000	21531191719	16400652358	9382107316	12560677526	10672438783	4242676880	17366800000			20961549533	1.18229E+11
2017/7/31	2.57985E+11	11488457841	11377240866	3384613038	11300242200	14509852768	15079052676	11262239495	9390987492	75492269018	35179705005	7163615493	14932596455	13083237742	3861084745	5564356753	4563189211	10021978972	27945816293	17145695570	4026977142	11295436382	7252045700	8594517377	10026653909	10319816840	5290231405	6873406995	11705146104	23000690541	7597296950	7189844064	1.53497E+11	6755948527	4141671336	45873128628	7390688100	3722763000	21157818452	23026352314	8081445488	11884766628	10403062323	5115543040	15862000000			19732664841	1.24632E+11
2017/8/31	2.5644E+11	11407458139	11848064349	3418902920	11300242200	14509852768	13012959917	11235646249	9489839992	71389428311	35418819398	6834544817	14041098159	14323687832	3736533624	5549358487	4497359596	9924678205	26716841580	16842231931	4095331735	11285440421	7252045700	8369530011	9741355788	10046081645	6190065158	7277725053	11838051251	22444222222	7799084386	7069791010	1.49941E+11	7014859129	4296500171	44351271280	7130535879	3745170000	21468962841	25173569892	9468818104	11584361784	10595474080	4558190800	16935600000			19893830047	1.22261E+11
2017/9/29	2.89778E+11	13297451203	11561994385	3378561882	11300242200	14509852768	11540440768	11062790153	10552504366	67040417161	36435055566	6421097044	13467992112	12732166962	3711623400	6096795202	4237741392	9730076672	26449673164	16660153748	4761046038	12944770013	7978350733	8347031275	9920983625	9690225892	6674591025	6824888827	11762105453	23223277869	7153364592	7069791010	1.44487E+11	7006768173	4250051521	41568446416	6982722117	3757974000	21188932891	23864789654	9711608312	11546811179	10505681927	4208225440	16302000000			18987275766	1.23328E+11
2017/10/31	3.19694E+11	13297451203	11526235639	3320067378	11300242200	14509852768	10901207650	11169163135	10639000304	71881769195	34671586921	6134214916	13467992112	12041727761	3518569163	6096795202	3962407911	10192255314	25220698452	16204958291	4716466955	12884794245	6745833102	8077047459	9520275373	9334370139	7307441137	6598470715	11667173205	22741005326	6537912913	6996425254	1.43617E+11	7573135116	4010066827	41307556585	7124623328	3537105000	21717878352	25705261864	8757789639	10645596648	10172168215	9868822415	16838800000			18010211708	1.29138E+11
2017/11/30	3.44642E+11	13297451203	10238920801	2541485356	11300242200	14509852768	10376123302	10464442128	11157975928	72948507779	33416236360	5560450659	12385458467	10695956437	3076412684	6096795202	3318965539	10459832422	24686361620	14687640099	4362806232	11705270799	6998939401	7402085276	7986529993	8403670477	6931686383	5903043654	11885517374	22703907438	5861925004	6836354514	1.54288E+11	8349866922	3684926273	37959470419	6746220098	3194598000	22744654836	27348426938	8046761173	11133754519	10172168215	9731373635	13860000000			17043220475	1.49416E+11
2017/12/29	3.42876E+11	13297451203	10006488955	2174381916	11300242200	14509852768	10319048916	10790209386	9143856243	69666235213	33207011267	5163878306	10761657999	15506381626	2939406451	4709455581	3226190127	10484157614	26431593289	13139975543	4755102160	11064146767	6426699073	6772120571	7309471222	8348923438	7337105986	5466380151	10579879742	23779746189	5771120658	6476195349	1.54604E+11	8786778564	3592028972	41438001500	4670914879	2925714000	24735978926	22790355782	8012076857	11640687693	10172168215	9264047782	13336400000			17264822633	1.67797E+11
2018/1/31	4.14631E+11	13297451203	9988609582	2450718022	11300242200	14509852768	12841736760	11255591183	8711376555	84912242645	35269372903	5501386692	15282827928	14466121223	3111386899	5849323810	3142392981	11238238556	27606330769	13898634639	6068699132	10197556037	6481722181	6704630254	7212748541	8129935283	6813026987	5579589207	11794282834	28342786409	6063712440	6682953388	2.03768E+11	12362981257	3677184831	59830734590	3958452546	3040950000	27162905160	21339131333	7301048392	12372924499	9158799628	7632988924	12971200000			16509360732	2.04321E+11
2018/2/28	3.6098E+11	13297451203	9243635717	2140092034	11300242200	14509852768	10684324984	10338124211	7846417181	69816732842	30785978042	5155440596	14741561106	15383232485	3124351011	5399375825	2663552146	10240905697	28140302350	12897204632	5643711876	9240275579	5755417149	6569637698	6853492866	9306996620	5873640102	5207616593	10327283899	26599185674	5518886364	6149384256	1.72863E+11	11084610158	3375268603	47655875807	2140343274	2816880000	24424834537	21911445200	6884836607	11302732243	8055638889	7193152828	12144000000			15270403215	1.73489E+11
2018/3/30	3.67493E+11	9949463489	9535665472	2480973800	11300242200	14509852768	9679815798	10457793816	8180044368	67601630860	29291513089	5585763788	13436152887	14060528160	3033602227	5001921771	2744356537	9924678205	29261642672	12350970083	5518890444	9079049396	5678384797	6547148361	6632412451	8732152711	7485430231	5159098426	9307185301	26673381450	5670226940	6082688114	1.72309E+11	11076519202	3383010045	43568601787	1918622631	5761800000	22993570347	19560870388	6694072872	11171305124	7927364384	6570051691	12016400000			14383994586	1.59733E+11
2018/4/27	3.13512E+11	9436465372	8355626870	2099750997	11300242200	12260825589	8549742963	10298234343	8390105931	63499590152	27079704957	5206066854	11748673970	16524744436	2722463537	4679459048	2669537656	9705751480	28620876774	11683350078	5572385344	8988359669	5260209173	6254664070	6162616569	7883573607	5735204140	4722434923	8335662827	26710479338	5407903274	6442847279	1.70017E+11	12087888742	3553321763	44438234557	1546131951	4574229000	19042036607	17251175139	6191150299	10795799070	7529713420	6231011367	12289200000			13517731606	1.55701E+11
2018/5/31	2.82492E+11	9355465669	8081476488	2668559624	11300242200	11535332951	8218711526	9839500857	7636355619	64648161550	27707380238	5096376629	11016371798	14513509093	2832658489	4671959915	2603697041	8854369772	26751976238	11683350078	5227640437	8182228757	4687968844	5984678571	6176434095	7910947127	5814310404	4447498644	7548729623	27637926538	5538056166	5155611746	1.67488E+11	13430987491	3630736181	40307478899	1268242078	4161300000	17175170273	15738631347	6590019926	8692965164	7337301663	8027008761	12043404780			16297831400	1.46333E+11
2018/6/29	2.71563E+11	7910970970	6597488548	3092140517	11300242200	10483368625	6780437009	9859445791	6326559995	59315508630	24060885751	3805407052	9742802804	13332134817	2333540174	4499479854	1852515481	8343540746	25630635917	11137115529	4925988638	6973032389	4060705407	5647197317	6093528940	7199235621	4805705538	3655035249	6985246588	23408767309	4905452556	4728756439	1.50573E+11	12193071174	3352044278	37959470419	1037652609	3453879000	16179508228	12815742668	5237331625	10912363527	6234140924	5827828278	11740761940			14575378267	1.44673E+11
2018/7/31	2.57433E+11	7910970970	6746483321	2642337950	11300242200	11172586631	6940245289	10863340811	6635474057	55459590365	22357195704	3881346439	9615445905	14227225140	2281683726	3922046606	1762732825	8659768238	27072359187	10894344619	4992857262	7223514299	4368834815	5827187669	5937603854	7281356179	4469503916	4091698752	6862357440	22407124334	4972042410	4862148723	1.50336E+11	10623425648	3367527161	35698425217	996264755.9	3453879000	15899478278	13101899602	5115936522	10289573549	6516344834	6606704699	11558286110			15290548866	1.43843E+11
2018/8/31	2.65492E+11	7303473199	6889518304	2095716893	11300242200	9993661094	5924321225	11049493530	6165924683	51521631286	20802952153	3501649505	8883143733	13402799842	2041847653	3389608157	1684921189	8367865938	27659727927	10257070978	4270676123	6247567965	3829608352	5827187669	5827902167	6980247465	4123414011	4124044197	6843108190	22666809550	4827764393	4668729912	1.42274E+11	8293230228	3135283909	35307090470	1019914958	3191397000	13472552044	12509145954	4543645317	8637826216	6093038969	5791175270	10939648540			14404140236	1.45622E+11
2018/9/28	2.68251E+11	7694971762	6925277049	2138074982	11300242200	10465231309	5890076594	12026795305	5918793433	51685712915	21042066545	3358208441	8214520011	13497019876	2158524661	3262122894	1556232714	8100288829	27552933611	9953607340	4105733517	6081289217	3785589865	5782191474	5567360658	7062368023	4073972596	4107871474	6804609691	22926494765	4716781304	4675399526	1.47727E+11	8463140311	2995937957	34698347531	919401599.6	3293829000	12663576632	12482552639	4491618844	8800293167	6285450725	4838197061	11237840750			15300621691	1.44729E+11
2018/10/31	2.67479E+11	6844474883	5304213919	1817363735	11300242200	9050520664	5387822001	8549728448	5202112808	47337549765	19517712293	3189454248	8501073035	12931699672	1957580924	3254623761	1436522506	6859704054	32091692054	8861138241	4123565150	5242490704	3290381888	5647198677	5059990352	6268535959	3727882691	3735898861	6130885959	21294187695	4328340491	4401945346	1.48597E+11	6893494785	2740470380	34524420977	907576498.7	3037749000	12508004438	9458955600	4144775690	8015036238	5669733103	4444177225	9835892300			14444431538	1.49843E+11
2018/11/30	2.80836E+11	7276473298	5816755938	1847619513	11300242200	9177481876	6483650204	7851655752	6796109370	49306529304	20264944769	3332895312	7450378615	13355689825	2067775877	3959542272	1681928434	7516484229	31931500580	9650143701	3686690139	6055076763	3400428105	5872186672	5498797103	6405403556	3925648351	4140216919	6313753829	23779746189	4472618507	5262325572	1.48913E+11	7346588339	2879816331	36437613071	1043565160	3351447000	12227974488	10419151957	4092749217	8475359266	6157176221	4178442917	9546601350			14283266332	1.55789E+11
2018/12/28	2.62953E+11	6992974338	5471088065	1873841187	11300242200	8851010188	6289597293	7459405380	7352154682	52095916985	19248708601	3079764022	7354860940	11000188974	1979314592	3674575214	1571196491	7224581929	33052840901	9650143701	3312225845	5963333176	3224354158	5647198677	5361669993	6104294842	3708106125	3768244305	5890270341	20811915151	4272848946	4988871392	1.37136E+11	7298042601	2670797404	34567902615	1126340866	3162588000	12383546682	10378292538	4994541418	7771335812	5836489959	3839402592	9252859770			12893216435	1.40242E+11
2019/1/31	3.06336E+11	6938974536	5393610783	1879892343	11300242200	8941696768	6221108030	7392922266	7166806244	52506121056	21071955844	2995386926	7163825591	10128653659	1953356368	3704571746	1358665470	7175931546	30543174468	9528758246	3499457992	6369626205	3059284833	5385567506	5498797103	5967427244	3856430370	3590344359	6015390463	23111984205	4117472620	4875487951	1.52312E+11	7136223474	2694021729	39916144152	999221031.1	3012141000	11481227954	9765401246	4769093368	7852569288	5490148797	3711117064	9683134720			13376712052	1.53208E+11
2019/2/28	3.08986E+11	8234969781	6460413357	2255063991	11300242200	22809306664	7408255251	8363575729	9774040930	56772243392	23911439256	3518524924	9774642029	13190804766	2316771506	4356996325	1840482960	8440841513	32198486370	11137115529	4056696526	7129787357	4214770111	6388547690	6184432652	7719332491	4400285935	4447498644	6881606689	29344429384	4605798214	5542449367	1.67573E+11	8722050913	3143025351	41524964777	1079040463	4094079000	14094840822	11930950476	5722912041	9829250522	6593309536	4902339825	10452979530			14525014140	1.57133E+11
2019/3/29	3.39123E+11	9112466561	6955076004	2487024956	11300242200	25753709417	8469838823	8410113908	8872011868	63171426896	25645018602	4168228567	10156712727	17148046195	2362198399	5211897498	1897343409	8854369772	38979925457	12320623719	4123565150	7493489712	4390844058	6868253568	6828930068	7938320646	4607939878	4075526030	7507207297	35242993572	5316089987	5855921232	1.82117E+11	8600686568	3181732559	48916843324	1259373252	4567827000	14717129600	12339544671	6225834614	10506196150	7132062456	6194358359	11685621220			14736543472	1.69385E+11
2019/4/30	3.26406E+11	8234969781	6436574194	2115887412	11300242200	27049246629	8606817348	7519240182	7290371869	65222447249	24598893135	4514174663	10315908851	14768990336	2388156623	4686958181	1678879578	7735410954	40635237360	11713696442	5001773079	6786062362	4335820950	5821662548	6746653802	7883573607	4192631992	3946144251	7199219306	32646141414	4439323580	7029773325	1.74052E+11	7605498941	3003679399	45003495858	1303717381	4327752000	14343756333	10807316442	5306700256	9125227069	6567654636	5131421126	11160524760			14696252171	1.60464E+11
2019/5/31	3.01767E+11	7411472803	5697560120	1958557366	11097910200	24183361282	8298615666	6694849570	7611642494	55951835250	21908856218	4176666277	9710963579	12154384391	2180490829	4102025800	1586107267	7346207887	34708152804	10499841889	4368750105	6275142609	3708557513	5821662548	7418576640	7144488582	3935536634	4075526030	6621741821	33017120293	4328340491	7369923647	1.71837E+11	7387043120	2740470380	40916221838	1090865564	4092158400	12725805510	9520244730	4682382579	8312892315	5951937013	4187606169	9494010995			13628532685	1.44644E+11
2019/6/28	3.14313E+11	7357473001	5691600329	1942420951	11097910200	25204087570	7582902868	6601773210	6919674994	57018365834	23433210471	4066976051	9774642029	11259294068	2174001273	4124523200	1601070543	7297557504	32198486370	10499841889	4097709279	5960730453	4115728516	6574677677	7212885975	6980247465	3965201483	3913798806	6660240320	32126770982	4161865856	7903492780	1.65383E+11	6634584182	2639831637	40829258561	1076084187	4092158400	12912492144	9213799084	4422250214	8123347539	5977591914	4132626657	9705829567			14696252171	1.51781E+11
2019/7/31	3.2505E+11	7141473793	5834635311	1883926447	11097910200	28069972917	7167401341	6229467772	6437769057	59151427002	22805535190	3746343085	9137857532	11447734136	2024741484	4664460782	1475379023	6884029245	33426621008	11774389170	3659051105	5895227918	3686548270	5791978893	7199173265	6268535959	3688329559	3687380694	6486997075	31978379430	4028686149	8663828794	1.63267E+11	6553674619	2531451452	38046433696	919401599.6	4040942400	12912492144	8784775180	4110091375	8069191889	5823662509	3747770072	9637745026			16428778130	1.69046E+11
2019/8/30	2.91595E+11	7154973744	6001509456	1960574418	11097910200	24968535350	6633185092	6229467772	12307136240	55859068686	21908856218	3375083860	8341876911	10576198821	1959166424	4409490257	1400562643	6957004820	36096478916	11410232804	3343431200	5234962391	3455451214	5970881716	6554675848	6022174283	3470787333	3396271691	6150135209	27118556106	3573655482	10578008058	1.56303E+11	6327127842	2469519918	35263608832	907576498.7	3364891200	11543456832	8110594759	3849959009	8502437091	5554286049	3546178528	9115763545			16549652034	1.60005E+11
2019/9/30	2.92726E+11	6790475081	5715439492	1896028758	11097910200	26578142188	6143486864	6143039724	10243590304	57663620097	23014760284	3358208441	8405555360	10246428702	1835907609	3922046606	1361658125	6835378862	35028535753	11197808257	3418324059	5219241783	3411432727	6418138774	7158035132	6186415400	3520228748	3622689804	6044264337	28926470872	3518163937	11345013686	1.50288E+11	6683129920	2531451452	36002796686	854363544.4	3416107200	11885715660	7742859984	3693879590	8502437091	5349046842	3527852024	9229237780			16287758575	1.70615E+11
2019/10/31	2.99846E+11	7060474091	5399570574	1795176164	11097910200	30150684196	5935736100	6601773210	8834942180	57745645162	23492989069	3290706764	8405555360	10340648736	1946191812	3554589085	1349687504	6786728479	37004230605	11258500985	3584158246	5485403186	3378418862	5903793158	6636952114	6378030037	3441122484	3088989967	6207882957	30342973312	3451574083	13205836037	1.48152E+11	6877312872	2523710011	37829025504	842538443.4	3211243200	13316979849	7129968692	3728563906	8015036238	5413184094	3555341780	9244367678			17335332410	1.71927E+11
2019/11/29	3.13069E+11	6911974636	5369771619	1762903334	11097910200	27049246629	5831860718	6781277618	9143856243	56515269199	23104428181	3256955925	8055323887	10317093727	1881318752	3959542272	1610048508	6567801754	35081932911	11046076438	3445071508	5123900971	3356409619	5814341746	6252996207	5940053725	3530117031	3072817245	6111636710	30268420552	3362787612	13372576391	1.43324E+11	6755948527	2415329826	37524654034	812975691	3334161600	13348094288	6517077401	3728563906	7933802763	5259254689	3436219504	8987159412			16408632479	1.72166E+11
2019/12/31	3.63703E+11	7235973447	5608163256	1877875291	11097910200	28187749027	6395755648	7220066170	9082073430	63897524973	24270110845	3974161245	8787626059	10152208668	2004577566	3697072613	1645960371	7443508654	41009017467	11592310987	3808836823	5484586488	3532483566	5523625479	6362697895	6159041881	4113525728	3396271691	6256006081	39634818119	3529262246	21514421557	1.57295E+11	7006768173	2562417219	42742450655	1046521435	3416107200	15308303939	7641587520	3815274694	8312892315	5592768401	3793586332	9569660485	4941194743		17627444345	1.93071E+11
2020/1/23	3.27536E+11	6857974834	5256535591	1839551305	11097910200	27175226569	5831860718	6595124899	8970864368	58073745418	22416974303	3510087214	8883143733	9539778447	1946191812	3502095153	1439467161	6932679629	38125570926	10287417342	3851632742	5563162226	3411432727	5299996917	6047305542	5967427244	4429950784	3509480748	5803648718	34901181073	3495967319	20994851988	1.43521E+11	6537492707	2415329826	39394364490	1108603215	3410985600	13690353116	6602331617	3451089382	7771335812	5361874292	3830239340	9312452219	4274201513		15824408609	1.82928E+11
2020/2/28	3.3443E+11	6250477063	4547320472	1645914326	11097910200	23917628432	5238287108	6262709329	7883486869	53562366890	20743173555	3316019892	8819465283	8220697970	1796983773	3922046606	1403555298	6300224645	40208060094	9589450973	4060262849	5421725898	3092298698	4830376937	5375382704	5502077413	3945424917	3703553416	5024054114	31181894823	3384984230	24706063198	1.37267E+11	5841670463	2275983875	37220282565	1433793491	3610728000	13285865410	6255912983	3277667805	7581791036	4912913526	3445382756	8676996503	4312888553		14263120681	1.9319E+11
2020/3/31	2.899E+11	6047977806	4952586255	1577334562	11097910200	23060365764	5000857664	6096501545	7599285931	52414015992	19547601592	3560713472	8564751485	7749597800	1764547243	3862053541	1361658125	7054305587	42504137895	9225294607	4252844486	5280289570	3048280211	5232924670	6129581808	5584197972	4647493010	3687380694	4947057116	29115624685	3384984230	25013563555	1.3056E+11	5501850298	2345656850	33698269845	1383536812	4749206147	12943606582	5929871916	3641853117	7148545834	4887258625	3866892348	9123328494	4620952022		13296129449	1.77439E+11
2020/4/30	3.02897E+11	6736475280	5405530364	1672136000	11097910200	23103228897	5891218079	6282654264	7796990931	53480341826	20743173555	3273831344	8214520011	8032257902	1725623407	4027034469	1966174480	7370533079	42504137895	10105339159	3942574071	5688883406	2927229372	6261619263	5526222525	5146221660	4568386746	3735898861	5149174236	30446486838	3618048718	27781066772	1.3563E+11	5315758302	2392105501	35220127193	1223897949	5185357731	13659238677	5766851382	3763248221	7229779310	5028360580	3711117064	8503002676	6049148560		14645888044	1.93787E+11
2020/5/29	2.90465E+11	6493476171	5655841583	1746766919	10936044600	21002935361	6425434328	6748036061	7846417181	47902637464	19756826685	3214767377	7800610088	7702487783	1667237652	3884550941	1783622511	7297557504	41115811783	9103909152	3889079172	6286059012	2806178534	6731242707	5032564930	5091474621	5319896254	3525653470	5072177238	29622434432	3684638571	37748319736	1.26995E+11	5170121088	2384364059	33872196399	1093821839	5268434224	13005835460	5440810314	3277667805	7635946687	5041188031	3353750236	8684561452	6473631360		13326347925	1.71353E+11
2020/6/30	3.03688E+11	9193466263	9535665472	2182450123	10936044600	21817334896	6529309710	6688201258	9712258117	49707188875	19846494582	3223205086	7800610088	7537602723	1667237652	3539590818	1747710648	7200256737	43572081059	9377026427	4659405716	6003186356	2861201642	7111416679	5814189456	5173595180	4548610180	3557998915	5052927989	33523120893	3606950409	32584434424	1.30243E+11	5291485433	2353398292	35220127193	1123348128	7289962205	13285865410	5685341115	4717066894	10181262249	5374701743	3582831536	9304887270	6823964000		13427076178	1.76388E+11
2020/7/31	3.1182E+11	11177958981	15525255347	2702849506	10936044600	23488997098	6781578494	6302599198	12937320927	58806862371	20623616358	3510087214	8278198461	9633998481	2017552178	3464599488	1726762062	7273232312	46455527599	10439149161	5090574603	6034616652	3015266346	8616648883	5586949210	5529450933	5537438480	3865280639	5370540605	35594774432	3995391222	35839696828	1.35155E+11	5890216201	2500485685	35741906855	1132124285	8376879646	14654900722	8212159388	4526303160	11426842205	5772352707	3637811048	10817877070	6852979280		13346493576	1.86174E+11
2020/8/31	3.16816E+11	8626468344	12020898286	2234893472	10936044600	23446133964	6633185092	6269357641	10688426554	58642826492	20444280564	3467898666	11462120946	10034433625	1940373036	3419604689	1723769407	7224581929	54571895640	10378456433	4944533529	6223198422	3906640704	8414696175	5133622190	5611571491	5883528385	4867989424	5611156223	36813683948	4061981076	33082797072	1.32303E+11	5922580026	2531451452	35828870132	1009258084	11181823164	15588333889	8619710723	4456934529	11399764380	5836489959	3857729096	12209827686	6505870560		14655960870	1.92141E+11
2020/9/30	3.25529E+11	8680468146	10644186583	2115887412	10936044600	19888493893	5906057420	6149688036	9823467180	55608162744	19487822994	3265393635	8946822183	8597578106	1838248140	3112140232	1553188059	6640777329	48324428135	9528758246	4589862347	5500301636	3224354158	6162430808	4668043090	5419956855	5478108782	4091698752	5072177238	34763462389	3507065628	27940118681	1.20023E+11	5315758302	2376622617	33176490183	974153454.8	8796046239	14810472916	14060521037	4214144321	11318530904	5400356644	4022667632	10636318294	6168433600		13195401195	1.90154E+11
2020/10/30	3.20069E+11	7721971663	8337747497	1869807083	10936044600	19545588826	6188004884	6129743102	8736089680	53803768082	19936162480	3248518215	8278198461	8574023098	1774420079	3307117693	1544210094	6324549837	41382797574	9285987335	4868035823	5138853242	3180335671	5395033764	5464428394	5228342219	4776040689	4059353307	4870060118	34194812513	3429377466	26985807227	1.11401E+11	5259121608	2376622617	30567591873	903944196.8	8281939427	15059388428	10901998195	3884643325	10235417899	5105325283	3976851372	10210216702	5763294320		12399647994	1.83811E+11
2020/11/30	3.56664E+11	7735471614	8236431051	1869807083	8528293800	20402851494	6247362245	6096501545	8587810931	59709059701	20802952153	3349770731	10347748076	9233563336	2004201097	2872167973	1544210094	6859704054	42610932212	10044646431	5027985571	5280289570	3246363402	5860122882	6077032474	5474703894	5023247764	4253425975	5129924986	37492981791	3584753791	24600028592	1.16155E+11	5574668904	2500485685	31785077751	895168039.5	7695536345	15619448328	10777969082	3797932536	9368927495	5374701743	4050157388	11636923745	5012120960		13094672942	2.06082E+11
2020/12/31	3.33429E+11	7573472208	7253065550	1670118948	7223252400	18859778692	5906057420	6076556610	8303609993	58150718857	19278597900	3197891957	9233375207	9563333455	1806334109	2347228657	1370636091	7394858271	37858585135	10408802797	4645497043	4980064335	2993257102	6743955562	5574697128	5118848141	4825482104	4027007863	4841186244	33741940395	3928801368	22829250672	1.053E+11	5518032210	2376622617	28393509947	795704924	6683388558	14281527455	10005209034	3520458013	11210219604	5246427238	3500362268	10622075744	5324841200	4050000000	12540667548	1.89328E+11
2021/1/29	3.22857E+11	6560975924	6090906320	1518840058	6545440200	17273842756	5371841171	5870458957	6857892182	53967803961	18053136638	2877258991	8564751485	8903793217	1748888855	2347228657	1149179604	7370533079	37111024921	11774389170	4256054177	4445924943	2740150803	5395164450	6003519984	4735618868	4598051595	3574171637	4331081133	29579995106	3129723124	20538903182	93652727437	4644208928	2152120807	27306468984	678689494	6522730179	13503666483	8276666823	3468431540	8881526643	4656364517	2904750887	10080823477	5491410400	3610000000	11976589329	1.65273E+11
2021/2/26	3.84547E+11	6965974437	6633247294	1613641496	7536867000	18088242291	5980254121	5916997137	7203875932	66270494833	18142804535	2927885249	10029355828	9092233285	1723357631	2392223456	1146186949	8002988063	39780882829	14293137369	4527273315	4697284657	2916224751	5162614258	4949840966	4817739427	4627716444	3719726138	4446576630	30802940640	3096428197	19913299007	1.01893E+11	5170121088	2245018108	28871807971	757674909.3	6972573640	14779358478	8805397382	4092749217	9396005320	4810293923	3793586332	10216136543	6819665440	3890000000	12016880631	1.86006E+11
2021/3/31	3.48532E+11	7262973347	8027838369	1627760859	7425584400	16545169489	6084129503	5903700514	7562216244	83576279994	20414391265	2970073797	9042339857	8644688123	1729740437	2512209585	1098304466	7467833846	35188727227	12077852808	4534227652	4618734746	2795173912	5046342055	5060109701	4845112946	4677157859	3687380694	4513949003	26675499462	3185214669	20941834685	97218186604	4975938137	2237276666	28045656839	901018811	6121084232	13908154188	8764725800	3728563906	9396005320	4861603724	3811912836	11088154085	7415016000	3891000000	12127681709	1.70326E+11
2021/4/30	3.27272E+11	7276473298	6972955376	1543044681	7638033000	15645043687	5505395233	5651064682	7240945619	76358701349	18531365423	2868821281	8787626059	9115788293	1851013752	2699687912	924730463	7200256737	35242124386	20756912867	4492501631	4870094460	3037275589	5139362185	4582278518	4954607024	4617828161	3525653470	4244459510	27084054319	2907756945	22373301866	92068078919	4935483355	2306949642	26784689322	906869582.5	6257643854	13721467555	11937109153	3520458013	8610748391	5041188031	3298770724	11276088900	7576212000	4087000000	14041518524	1.67573E+11
2021/5/31	3.10193E+11	7100973942	7658331332	1609607392	7546983600	16759485155	5460877212	5744141041	6759039682	68402961251	23044649583	2927885249	8851304508	11895279298	2023349515	2692188779	751156460.2	7175931546	32198486370	33654117499	4854127149	5247134031	3400428105	5232382315	5170378435	5009354063	4578275029	3557998915	4331081133	26127696469	2952150181	22436922630	91909614067	5170121088	2368881176	27349950623	877615725	6273709692	14717129600	12933562898	3572484486	8989837943	5387529193	3106342431	9757575595	7862056650	3901000000	22361672255	1.61828E+11
2021/6/30	2.76618E+11	6763475180	7247105759	1563215199	7658266200	15430728020	6915132557	5604526502	7339798119	61021346728	20175276872	2868821281	8437394585	10529088804	1978669872	2617197448	897796566	7832711721	30916954575	25157135623	4381232241	4901514425	3037275589	4930067312	4030934846	4762992388	4518945331	3396271691	4205961011	22653228694	2896658636	18216745311	86759506382	5153939176	2283725316	24523644120	1029735784	6386170557	13036949899	12465839711	3416405067	9016915768	5220772337	3152158691	9065975476	7088873025	3595800000	18090794311	1.44113E+11
2021/7/30	2.40022E+11	5966978103	6901437885	1359492960	6859054800	13844792085	5876378739	4680411219	6894961869	52901570752	16917343274	2556626024	7577735514	8456248055	1787185691	2564703517	885825945.1	7370533079	22960778009	17418812844	3713615899	4367375032	2828187777	4325436415	3932918194	4899859985	4034419464	3072817245	3849849896	17449108589	2497119514	14229844125	74161550661	4814119010	2167603690	19784145522	1094094271	5904195421	12134631171	15109492505	3260325648	8258736665	4746156670	2776465359	8944084333	6857731815	2991300000	15330840167	1.19821E+11
2021/8/31	2.30183E+11	6115477558	7264985131	1426055672	7020920400	14573465353	6484791689	5039420034	7018527494	55280090987	19398155096	2590376863	7896127763	8008702893	1972287066	2459715654	1472386368	7175931546	25630635917	15537338286	4256054177	4367375032	3719562135	4860302208	3736884888	5173595180	4133302294	3153680856	4109714764	17831764479	2630299221	13042256538	78915496216	4636117971	2353398292	20653778292	1102870428	7382252506	14094840822	14885798807	3208299175	8421203615	5182289986	2620690075	9213529551	6047109825	3234400000	18141158437	1.3634E+11
2021/9/30	2.47737E+11	6061477757	7217306804	1444209139	7192902600	15559317421	6484791689	5079309902	7105023432	61431436423	17933579442	2615689992	7864288538	7843817834	2048880739	2264738193	1310782986	8830044580	27552933611	14566254643	4040469733	4335955068	3202344915	4837047590	3834901541	5200968699	4133302294	3266889913	4157837888	17028187109	2663594148	16530795075	1.02527E+11	4425753107	2454037035	20958149762	1047288099	6297808449	13690353116	7829279427	3381720752	8691981867	5195117436	3051362919	9655120326	5929911465	3100500000	14776834774	1.67941E+11
2021/10/29	2.11698E+11	5629479342	6573649385	1413953361	6889404600	14101970885	6232522905	4560741614	6894961869	51343229908	17455350657	2573501443	7577735514	7019392536	1851013752	2129753798	1409540609	9097621688	23708338223	14566254643	3407625076	3990335461	2861201642	4744027444	3491843256	4790365907	3915760068	4059353307	3830600647	14655720591	2608102603	14314671810	82639420235	3940295728	2190828015	18653622921	965377297.5	5695339528	12694691071	7625921520	3104246228	7663024512	5862144860	2868097879	9378190518	5182584225	2965300000	13678896812	1.50345E+11
2021/11/30	2.1228E+11	5534979689	6275659839	1448243243	7172669400	14316286552	6707381793	4687059530	7500433431	48636637916	16469003788	2615689992	7386700165	6901617493	1870162170	2122254664	1559173370	8440841513	21999629162	13443439181	3463259771	3943205515	4941075143	6767215619	3344818277	4927233505	3826765521	3978489696	3878723770	14693986180	2585905985	13561826107	90721127678	4021205291	2152120807	18001398343	939048825.8	5799767475	12445775560	7402227822	3208299175	7906724938	5785180157	3207138204	9191075783	6149132115	3796000000	14444431538	1.65786E+11
2021/12/31	2.29718E+11	6020977905	6949116213	1597505081	7921297800	15987948754	6440273669	5358538980	8315966556	57740629162	16917343274	3341333021	7832449313	7396272672	2029732321	2287235592	1448445126	8684093430	23921926856	14293137369	4416003925	4099668506	7901318381	7604627670	4324984805	5228342219	3925648351	4398980476	4034620515	15841953850	2885560327	21482611176	1.05696E+11	4579481277	2423071268	18914512752	1140900443	6233545097	14499328527	7971629962	3589826644	8448281441	6285450725	3042199667	9363221339	5765116455	4249700000	14504868490	1.87093E+11
2022/1/28	2.36344E+11	5791478747	6514051476	1639863170	7516633800	16073675021	5995093461	5252165998	7364511244	63235831085	16977121872	3088201732	7673253189	7066502553	2297810174	2332230391	1334724228	8440841513	24028721172	12411662811	5021031235	4099668506	7681225947	6372073338	4802815987	5228342219	3688329559	4237253253	3996647616	16492468863	2963248490	18693901038	1.0736E+11	4385298325	2531451452	19392810775	1336901288	6562894774	18388633390	7178534124	3676537432	10939441353	5695388004	2858934627	9063837763	5729318385	3415100000	13769552240	1.87933E+11
2022/2/28	2.23207E+11	5858978500	6448493775	1746766919	7617799800	16888074556	5787342698	5358538980	7586929369	56592378014	16827675376	3341333021	8341876911	7137167579	2387169459	2482213053	1331731573	8440841513	24028721172	12350970083	5306159047	4225328844	8143420058	7488348959	4349488968	5310462777	3886095219	4366635032	4091579863	15306235604	3151919742	16636829681	1.0736E+11	4571390321	2817884797	17088283934	1790336079	6747651910	18668663340	6934504636	3537800171	10181262249	5823662509	2932240643	9221014141	5836712595	3367000000	14222829380	1.8937E+11
2022/3/31	2.22626E+11	6952474487	7723889032	2464837385	9084706800	20102809560	6291880266	6036666742	7278015307	60365203214	18322140330	5450760434	10920854124	8927348225	2795669046	3112140232	1409540609	8708418621	26218004657	13534478273	9833432362	6110233904	10058224234	8139720386	6162797045	5693692050	4162967143	5644280097	4727625921	16760327986	9489054152	18715107959	1.20116E+11	6254309235	3305595627	19392810775	1886873809	7534877966	21344505085	9801851127	5566832622	11778853932	5784602490	3225464708	8869238439	5890409700	5744700000	16317977051	2.11874E+11
2022/4/29	2.253E+11	5885978401	7133869731	2376087103	8973424200	16845211422	5876378739	5198979507	6008259279	49620853186	19248708601	4615427179	9137857532	6760287442	2131857217	2257239060	1238959261	7954337679	23815132539	10590880980	17670970037	5591885013	7141999483	6837365124	3920666112	4790365907	3441122484	4350462309	3987154391	15114907659	7580145013	19298298292	1.24157E+11	4733209447	2554675778	16262132803	1383707460	5944360016	25638297654	6548124612	5410753202	12672422161	5130467840	2226670238	9146168247	5434797900	4436900000	14363848935	2.16902E+11
2022/5/31	2.07048E+11	5966978103	7688130287	2347848373	9792868800	16416580088	6351237627	5996776874	7522636106	46996279133	17186346965	4404484437	11048211023	6666067408	2074411963	2272237326	1523261507	8051638446	16766707662	11076422802	12816842888	5748960434	7901318381	7000690061	3745592131	5173595180	5043024330	4221080531	4604213999	12474582017	6858754931	18259159153	99040532400	5445213603	2748211821	13435826300	1623589091	6032722124	23522515808	6629467775	5254673783	11751776106	5810254829	2565710563	9003961048	5352204900	4683900000	14897708678	1.85659E+11
2022/6/30	2.3832E+11	6358476667	8051677533	2205041101	12038754000	17145253356	6410594988	5990128562	7461076072	53229642508	17784132947	4176666277	10124873502	6783842451	2010583903	2257239060	1544210094	9146272072	15271587234	11167461893	11064349992	5010705952	7934332246	6932738516	4239384019	5529450933	4696934425	4091698752	4509281752	11671004648	6259446248	19054418698	1.03936E+11	5178212045	2810143355	13174936469	2053620797	7197495370	26913989649	6629467775	4630356106	11210219604	5989821203	3042199667	9423098055	5649887124	5232240000	14857417377	2.09001E+11
2022/7/29	2.00073E+11	5696979094	6365056703	2062233828	10551613800	15387864887	5831860718	5843865712	7781188247	45848027985	17126568367	3704154536	9774642029	6218522247	2093560381	2249739927	1580121956	12381522565	13990055438	10985383710	9722162972	4759385278	7197022592	6806688725	4227340315	5173595180	4222296841	3881453362	4300430807	10867427279	5593547711	17347261542	1.06026E+11	5768851856	2663055962	12174858783	1842993023	6177314665	29620945833	6283759332	4248828637	9937561823	5912864186	2968893651	8764454187	5764442824	4339920000	14525014140	1.99547E+11
2022/8/31	1.93419E+11	5683479144	5977670293	1989619961	9003774000	15216412353	5802182038	5671009616	7424140052	43879597445	16200000096	3442585537	9137857532	6030082179	2036115127	2107256398	1756688614	9949003397	13349289540	10590880980	8692921113	4366696723	6283638991	6226859685	4263471428	4954607024	4410174218	3784417028	4053606964	10140381088	5549154475	18131917626	1.13146E+11	4789846141	2539192894	12174858783	1696723735	5904195421	28874199299	5938050890	4006038429	10208340074	6079604390	2712322595	10717932021	5122476616	3824470000	15058873883	2.07089E+11
2022/9/30	2.07376E+11	5575479540	5477047855	1999301810	8042697000	14359149686	6499631030	5458263651	6673107642	39450628731	15183763928	3172578828	8723947609	7113612570	2253130532	2062261600	1571143991	9267898030	11160006055	9346680063	9284039748	4759385278	5194181442	5546190813	4456170702	4598751271	4093749162	3865280639	3996647616	8877616650	5105222117	16180880876	1.26457E+11	4895028574	2508227127	10218185050	1565081376	5582878663	32576817528	5816036146	3936669798	9287694020	5515252928	2611526823	9789842935	5124767527	3581110000	13789697890	2.15468E+11
2022/10/31	1.57247E+11	4940981868	5483007646	1885540085	9307272000	13501887018	5549913254	4733597710	6919347777	34447534443	13838745469	2877258991	8310037686	5417651957	2074411963	1987270269	1705813475	8173264404	9451296994	9164601880	7086469291	4021130796	5095139847	5520980855	3841941767	4325016076	4054196030	3444789858	3550466053	7767914569	4539208361	14240447586	1.0146E+11	4158751548	2322432525	8696327702	1699649121	4980409743	27691850621	5083947680	3485773698	8177503189	5015032314	2290813003	8906661386	4572658017	3173820000	13688969637	1.65192E+11
2022/11/30	2.16913E+11	7883971069	6722644158	2686713086	11745372600	17659610957	6722221133	6143039724	7953556341	47980494403	18381918928	4058538342	10602461875	6477627340	2738223791	2489712186	1921284651	9413849180	12815317958	10742612799	14235527614	7351129736	6063546557	6050389978	5684628571	4872486466	4637604727	4334289587	5031409112	10484771389	6381527646	16848898893	1.18408E+11	5210575870	3011420841	11261744374	2308129357	6072886719	34848171568	6446445658	6121781668	11426842205	5540905267	2822281619	9176106604	5179749387	5080140000	16922346571	1.99308E+11
2022/12/30	2.11679E+11	8504968790	6907397676	2466451023	14051957400	16116538155	6009932801	5278759244	9726485309	43715561567	15691882012	3619777440	9392571331	5888752128	2719075373	2527207851	1945225893	8319215555	10198857209	10014300067	12455217370	5701837808	5909481853	5645800703	5130618160	5337836297	4795817255	3800589750	4034620515	8380163993	5227303515	16308122403	97744810039	5048756744	2717246054	9435515557	2094576197	5398121528	27474049549	6690475147	5046567891	10343729200	6015473542	2492404547	9123714479	4991894699	4622150000	15945282513	1.81113E+11
2023/1/31	2.12726E+11	7613972059	6782242067	2614099219	13050414000	16073675021	6069290162	5538043388	8803084805	44043633324	15661992713	3704154536	10379587301	6454072332	2642481701	2392223456	1840482960	8951670538	10572637316	9953607340	12024048483	5953158482	6316652856	5896725179	5793021913	5009354063	4756264123	3913798806	4233978234	9068944595	5504761239	17474503069	1.14926E+11	4927392399	2779177588	9565960472	2278875499	5807800394	33074648551	6568460403	5115936522	10424962675	5720471642	2519894303	9610212790	5580658782	4649190000	17113730253	1.88295E+11
2023/2/28	1.9935E+11	7735471614	6841839976	2461610098	12473767800	16030811888	5965414781	5823920778	8618404704	43551525689	15811439208	3737905375	10443265751	7773152808	2636098895	2392223456	1690850199	8975995730	10145460050	10074992795	11731966333	5701837808	5975509583	5645800703	5503973002	4981980544	5478108782	3881453362	4281444358	8609757527	5316089987	17326054620	1.14771E+11	5898307157	2848850564	9392033918	2115053897	5807800394	32016757628	6466781449	4717066894	9910483998	6015473542	2492404547	9924565544	5686040680	4372030000	17919556280	1.80634E+11
2023/3/31	1.81824E+11	6857974834	6025348620	2280075430	12028637400	15987948754	5683467316	5338594046	8015116375	39614664609	15004428133	3408834699	9106018307	7184277596	2310575786	2114755531	1502312920	8343540746	8490148147	9316333699	9916884405	5073536121	6877888563	5445061123	4986093704	4762992388	5418779084	3655035249	4006140840	7767914569	4594699905	16202087797	1.05407E+11	5129666307	2508227127	8000621486	1945381524	5494516555	28469711594	5877043518	4075407060	9152304894	6105256730	2409935279	10298795014	5191203941	3957980000	17164094379	1.69142E+11
2023/4/28	1.80631E+11	6533976023	5763117820	2350268835	10976511000	15687906821	6291880266	5491505208	7596508146	41090987514	15064206731	3206329667	8946822183	7396272672	2246747726	2077259866	1352680159	7808386529	7368807826	8921830969	9221450716	4775092820	5304227659	4993397066	4624782566	4735618868	5675874442	3493308025	3882728919	6849540433	4472618507	16467174312	1.05716E+11	5105393438	2446295593	6913580523	1784485308	5309759419	28687512666	5510999285	3832616852	8827370992	6374606291	2336629263	10590694001	4352730577	3800810000	18675018180	1.66509E+11
2023/5/31	1.69893E+11	6236977113	5620082838	2425303164	11644206600	15602180554	5668627976	5012826788	7768876240	38958521096	13659409675	3130390280	9328892881	6147857221	2144622829	2002268535	1397569988	6957004820	4752347076	8496981875	9158861684	4555187229	3840612973	5143951752	4191483438	4571377751	5122130594	3105162689	3863742469	5242385694	4450421889	15385621331	98131764948	5404758822	2577900103	5087351706	1720126821	5149101041	26229471993	5165290843	3589826644	8800293167	6464389478	2162527474	9565305253	3981872164	3915730000	19208877923	1.52503E+11
2023/6/30	1.67269E+11	5899478351	5536645765	2769008803	10936044600	15687906821	6113808183	4972936920	7608820153	36087893226	13509963180	3223205086	9710963579	6242077255	2170154054	2032265067	1439467161	6859704054	5927084556	8284557328	9979473437	5057828579	4313811706	5369783780	4262325412	4489257193	4983694632	3072817245	3968167941	6007697475	4394930344	15958208203	1.08685E+11	5388576909	2624348753	6696172331	1872246880	5141068122	27442935110	5205962424	3780590379	8935682293	6066778221	2199180482	9902111776	3443966136	4152330000	18654872530	1.55975E+11
2023/7/31	1.81943E+11	6898474685	6216061930	3550818106	12170269800	18988368092	6529309710	5651064682	8482972630	40270808123	15422878320	4100726890	10602461875	7443382689	2553122416	2467214787	1738732683	7712798650	13562878173	9559104610	10688815800	5717545350	4665959601	6047279864	5006166134	5885306686	5428667367	4301944142	5031409112	9107210184	5238401824	17262433857	1.18861E+11	5857852376	3088835258	13218418107	2079949268	6337973044	33603594012	6222751960	4682382579	10370807025	6669608192	3399566496	11810682073	4059367100	5609110000	20427689790	1.70339E+11
2023/8/31	1.62735E+11	7060474091	6484252521	3417692683	11967937800	16759485155	6069290162	4919750429	8101300422	35677803530	13749077572	4606989469	9901998928	7490492706	2444614713	2324731258	1858438892	7185837252	11533786163	9255640971	9534395876	5199196458	4280797841	5445061123	4356781376	4981980544	4637604727	4706262201	4547254650	7155665145	4661289759	16382346627	1.1394E+11	5566577948	2786919030	10913891266	1878097652	5574845744	32639046406	6100737216	4092749217	9531394446	5630688454	2675669587	10366156319	3434616020	6151600000	19349897478	1.67347E+11
2023/9/28	1.56054E+11	6128977509	5822715729	2931179773	12099453600	15730769954	5727985337	4441072009	8766148785	34693588260	13031734395	3839157891	9106018307	6030082179	2208450890	2167249463	1630997095	6682828644	9291105520	8557674603	8560788712	4932168241	3818603730	5369783780	4215097429	4762992388	4410174218	3946144251	4262457908	6160759831	4039784458	15300793646	1.03346E+11	5218666826	2647573079	8870254256	1842993023	5277627744	29838746905	5490663494	3797932536	8746137517	5592209946	2529057555	10448486802	3038314171	4738760000	19511062684	1.52503E+11
2023/10/31	1.35175E+11	5831978599	5345932455	2703656322	12119686800	14916370420	5831860718	4301457469	8716900758	29690493972	12314391217	3839157891	8851304508	5676757051	2195685278	2182247729	1852453581	9293682846	9024119729	8345250056	7754085632	4963583326	3939654569	5093766857	4297746398	4790365907	4311291388	3719726138	4025929318	5778103941	3806719970	14166223362	1.00032E+11	5372394996	2717246054	8565882786	1837142251	5518615312	26073899798	5205962424	3676537432	8475359266	5348512723	2382445523	10149103226	2985929444	4706650000	19974412649	1.31914E+11
2023/11/30	1.36487E+11	6250477063	5584324092	2788372500	12908781600	13801928952	6054450822	4321402404	9430997148	28296189007	11866051731	3678841407	8087163112	5700312059	2227599308	2227242528	2292373899	8191854467	9504694152	8375596420	7420277462	4916460699	3851617595	5143951752	4864482187	4872486466	4212408558	3687380694	4025929318	5701572762	3729031807	14091999137	94413912964	5275303521	2817884797	8261511317	1948306910	5430253203	24020346831	5241140370	3745906063	8258736665	5617862285	2483241295	10081741922	3040591768	4674540000	20518345218	1.22817E+11
2023/12/29	1.24795E+11	6196477261	5280374755	2664928926	11897121600	12730350617	5772503357	3816130738	8827708818	25507579076	10849815562	3518524924	7800610088	5299876915	2157388442	2159750330	1981137756	7952326559	9664885627	7859708235	6808295815	4696555109	4038696164	5018489514	4663763262	4598751271	4054196030	3493308025	3815483013	4974526571	3473770701	12681738878	86349768767	5089211525	2701763171	7435360185	1924903824	5149101041	22620197080	4802717982	3572484486	7852569288	5258729536	2318302759	9325798392	2849273634	4279080000	19521135509	1.18507E+11
[truncated: 53 more columns]
