# Supplementary material for: Can systematic skewness factors predict future interest rates: Evidence from China
Source: PLoS One. 2026 Feb 5;21(2):e0334345. doi: 10.1371/journal.pone.0334345 (PMC12875505; doi:10.1371/journal.pone.0334345)
Supplement: S2 File — Data2.zip contains data including trading date, total owner’s equity, total asset growth rate, risk-free rate, return on equity and monthly stock data. (ZIP) [file pone.0334345.s002.zip › Monthly stock data/Monthly market capitalization/Monthly market capitalization:finance.CSV]

	000001.SZ	000166.SZ	000415.SZ	000563.SZ	000567.SZ	000617.SZ	000627.SZ	000686.SZ	000712.SZ	000728.SZ	000750.SZ	000776.SZ	000783.SZ	000987.SZ	001227.SZ	001236.SZ	002142.SZ	002423.SZ	002500.SZ	002670.SZ	002673.SZ	002736.SZ	002797.SZ	002807.SZ	002839.SZ	002926.SZ	002936.SZ	002939.SZ	002945.SZ	002948.SZ	002958.SZ	002961.SZ	002966.SZ	300033.SZ	300059.SZ	300803.SZ	600000.SH	600015.SH	600016.SH	600030.SH	600036.SH	600053.SH	600061.SH	600095.SH	600109.SH	600120.SH	600155.SH	600318.SH	600369.SH
	Æ½°²ÒøÐÐ	ÉêÍòºêÔ´	²³º£×âÁÞ	ÉÂ¹úÍ¶A	º£µÂ¹É·Ý	ÖÐÓÍ×Ê±¾	ÌìÃ¯¼¯ÍÅ	¶«±±Ö¤È¯	½õÁú¹É·Ý	¹úÔªÖ¤È¯	¹úº£Ö¤È¯	¹ã·¢Ö¤È¯	³¤½­Ö¤È¯	Ô½Ðã×Ê±¾	À¼ÖÝÒøÐÐ	ºëÒµÆÚ»õ	Äþ²¨ÒøÐÐ	ÖÐÁ¸×Ê±¾	É½Î÷Ö¤È¯	¹úÊ¢½ð¿Ø	Î÷²¿Ö¤È¯	¹úÐÅÖ¤È¯	µÚÒ»´´Òµ	½­ÒõÒøÐÐ	ÕÅ¼Ò¸ÛÐÐ	»ªÎ÷Ö¤È¯	Ö£ÖÝÒøÐÐ	³¤³ÇÖ¤È¯	»ªÁÖÖ¤È¯	ÇàµºÒøÐÐ	ÇàÅ©ÉÌÐÐ	Èð´ïÆÚ»õ	ËÕÖÝÒøÐÐ	Í¬»¨Ë³	¶«·½²Æ¸»	Ö¸ÄÏÕë	ÆÖ·¢ÒøÐÐ	»ªÏÄÒøÐÐ	ÃñÉúÒøÐÐ	ÖÐÐÅÖ¤È¯	ÕÐÉÌÒøÐÐ	¾Å¶¦Í¶×Ê	¹úÍ¶×Ê±¾	Ïæ²Æ¹É·Ý	¹ú½ðÖ¤È¯	Õã½­¶«·½	»ª´´ÔÆÐÅ	ÐÂÁ¦½ðÈÚ	Î÷ÄÏÖ¤È¯
	×ÜÊÐÖµ(Ôª)	×ÜÊÐÖµ(Ôª)	×ÜÊÐÖµ(Ôª)	×ÜÊÐÖµ(Ôª)	×ÜÊÐÖµ(Ôª)	×ÜÊÐÖµ(Ôª)	×ÜÊÐÖµ(Ôª)	×ÜÊÐÖµ(Ôª)	×ÜÊÐÖµ(Ôª)	×ÜÊÐÖµ(Ôª)	×ÜÊÐÖµ(Ôª)	×ÜÊÐÖµ(Ôª)	×ÜÊÐÖµ(Ôª)	×ÜÊÐÖµ(Ôª)	×ÜÊÐÖµ(Ôª)	×ÜÊÐÖµ(Ôª)	×ÜÊÐÖµ(Ôª)	×ÜÊÐÖµ(Ôª)	×ÜÊÐÖµ(Ôª)	×ÜÊÐÖµ(Ôª)	×ÜÊÐÖµ(Ôª)	×ÜÊÐÖµ(Ôª)	×ÜÊÐÖµ(Ôª)	×ÜÊÐÖµ(Ôª)	×ÜÊÐÖµ(Ôª)	×ÜÊÐÖµ(Ôª)	×ÜÊÐÖµ(Ôª)	×ÜÊÐÖµ(Ôª)	×ÜÊÐÖµ(Ôª)	×ÜÊÐÖµ(Ôª)	×ÜÊÐÖµ(Ôª)	×ÜÊÐÖµ(Ôª)	×ÜÊÐÖµ(Ôª)	×ÜÊÐÖµ(Ôª)	×ÜÊÐÖµ(Ôª)	×ÜÊÐÖµ(Ôª)	×ÜÊÐÖµ(Ôª)	×ÜÊÐÖµ(Ôª)	×ÜÊÐÖµ(Ôª)	×ÜÊÐÖµ(Ôª)	×ÜÊÐÖµ(Ôª)	×ÜÊÐÖµ(Ôª)	×ÜÊÐÖµ(Ôª)	×ÜÊÐÖµ(Ôª)	×ÜÊÐÖµ(Ôª)	×ÜÊÐÖµ(Ôª)	×ÜÊÐÖµ(Ôª)	×ÜÊÐÖµ(Ôª)	×ÜÊÐÖµ(Ôª)
1997/1/31	19956753603		864500000	1540337277	521136000	862400000	1370047880
1997/2/28	19863642778		1047500000	1545838481	644112000	865600000	1404118400	806310000
1997/3/31	28243617074		1147500000	1807145698	681408000	1009600000	1589957600	951948000
1997/4/30	38020253754		1449000000	1523833663	752976000	1091200000	1579633200	1023930000	1138996265																																	2289000000
1997/5/30	34802757450		1410000000	1604976430	725760000	839280000	1373145200	802404000	935246200																																	1916250000	1425600000
1997/6/27	39044472835		1465500000	1593974021	683424000	806000000	1463999920	775452600	959963421	3264000000		652000000																														1859550000	1149500000
1997/7/31	35889050414		1210500000	1504579447	572544000	756080000	1406183280	825505200	982676543	2918400000	1673650000	666400000	7358400000																													1598100000	1084600000	1505400000
1997/8/29	34388931559		1214100000	1437189691	777168000	676000000	1329782720	675347400	1193106938	2867200000	1354900000	639200000	6415200000																													1254750000	1199000000	1781000000	525271950.4
1997/9/30	33069861531		1086300000	1295533674	638064000	648960000	1140846200	590475600	1108934780	2560000000	1343850000	569600000	5644800000																													1100400000	1101100000	1508000000	461387524
1997/10/31	38935843538		1350000000	1452318004	649152000	644800000	1260609240	667368000	1462992270	3116800000	1712750000	680000000	6616800000																													1223250000	1160500000	1667900000	484101986.7
1997/11/28	37647810452		1163700000	1448192100	566496000	589680000	1247187520	615864600	1292109429	2755200000	1712750000	648000000	6696000000																													1113000000	1126400000	1891500000	468485793.6
1997/12/31	35226928988		1170000000	1494133859	559440000	556400000	1362820800	724674600	1313686895	2668800000	1955850000	730400000	6300000000																													1176000000	1238600000	2195700000	494749391.1	1442500000
1998/1/23	35971815593		1191600000	1419078069	601776000	664560000	1378307400	712342800	1356841826	2675200000	1916750000	706400000	7041600000																													1158150000	1240800000	2103400000	530950566.1	1324500000
1998/2/27	35242447459		1088100000	1605844802	596736000	629200000	1427864520	836386200	1337802886	2697600000	1697450000	724000000	7624800000																													1205400000	1172600000	1905800000	607611877.8	1165000000
1998/3/31	33473341774		1084500000	1502861276	654192000	635440000	1503232640	906024600	1160106108	2576000000	1646450000	720800000	7920000000																													1144500000	1157200000	1940900000	1057642170	1249000000
1998/4/30	32371530339		1125000000	1813557336	898128000	832000000	1713850400	1048928400	1378419292	2665600000	1826650000	896800000	9583200000																													1236900000	1320000000	2064400000	942650202.9	1374500000
1998/5/29	31145571136		1233000000	2422731070	1123920000	960960000	1661195960	1035435960	1565000909	2806400000	1840250000	976000000	8733600000																													1255800000	1325280000	2063100000	1078936979	1325000000
1998/6/30	26567622215		1254600000	2667098757	1072512000	765440000	1687006960	1033549920	1247685234	2886400000	1785850000	1088000000	7830000000																													1167075000	1312080000	2008500000	1039896496	1301000000
1998/7/31	26784880808		1233900000	2845138072	1097712000	812240000	1768889200	1001487240	1144874955	2630400000	1580150000	1147200000	7722000000																													1153425000	1161600000	1809600000	993757744	1211000000
1998/8/31	25046812065		1156500000	2829428721	1022112000	642720000	1275666080	907767840	960831863.9	1942400000	1496850000	1111200000	6285600000																													928200000	1009800000	1488500000	1025699957	1180000000
1998/9/30	24472628641		1575000000	3166307033	1038240000	774800000	1483542840	1036662060	1224838506	2326715400	1521500000	1203200000	6750000000																													1068795000	1239480000	1680900000	1107330058	1324500000	2386000000
1998/10/30	23107003200		1732500000	2869574841	978768000	910000000	1505492560	1136913120	1260377861	2426826300	1609050000	1621600000	6242400000																													1021020000	1132560000	1657500000	1013632899	1484000000	2434000000
1998/11/30	24596776408		1638000000	3054596090	918288000	816400000	1443516880	1038865380	1288301641	2450991000	1682150000	1711200000	6134400000																													1011465000	1141800000	1626300000	795006195.2	1530500000	2450000000
1998/12/31	23044929316		1467000000	2661862307	921312000	699920000	1264045640	965054160	1166452421	2047095300	1567400000	1587200000	5702400000																													906360000	1037520000	1560000000	685692843.4	1410000000	2400000000
1999/1/29	22455227421		1588500000	2684553592	902664000	718640000	1296324640	1024543800	1047141728	1940080200	1538500000	1773292400	5562000000																													900900000	1016400000	1457300000	775131040.3	1637500000	2018000000
1999/2/9	21089601980		1588500000	2660116824	821016000	666640000	1229184320	1001408940	953216287.7	1781283600	1348950000	1791785600	5443200000																													858585000	1052040000	1384500000	729702114.9	1685000000	2020000000
1999/3/31	21244786689		1970280000	2735172613	1000944000	798720000	1274374920	1046577000	1191837675	2085068400	1334500000	1805141800	5799600000																													995085000	1186680000	1528800000	819850138.8	1818000000	2072000000
1999/4/30	20794751033		2045160000	2625207154	975240000	692640000	1172373280	951834240	1180414311	1998765900	1218050000	1636124120	5961600000																													970515000	1079760000	1465100000	695630420.8	1777500000	2044000000
1999/5/31	28771245086		2019420000	3122669946	932904000	667680000	1304071600	952935900	1731782028	1829613000	1349800000	1879149308	5961600000																													955500000	1059960000	1612000000	738220038.4	2295000000	2016000000
1999/6/30	42737868914		3309930000	3880209771	1241352000	913120000	2060691360	1349533500	1934356355	2544197700	1598850000	2194591093	7516800000																													1258530000	1347720000	2619500000	894381969.6	3313800000	2472000000
1999/7/30	34295820733		3180375600	3361801178	1117368000	891280000	3159468520	1201911060	1839923210	2364688500	1479850000	2294010488	6609600000																													1351350000	1391280000	3455290800	799265157	3775500000	2588000000
1999/8/31	38253030818		2947634000	3421496713	1106784000	1063920000	3160759680	1266909000	1925217663	2595979200	1338750000	2264552889	6307200000																													1255800000	1367520000	3995721600	1114428327	3537000000	2700000000
1999/9/30	36142518773		3012852800	3364943048	1102248000	978640000	3281612256	1228350900	1884093552	2312907000	1301350000	1936837105	6220800000																													1220310000	1383360000	3805698000	973882589.1	3446280000	3104000000
1999/10/29	33488860245		2541661956	3210991406	1011528000	1072240000	3574447344	1193097780	2069913611	2133397800	1367650000	1778502513	5950800000																													1145235000	1358280000	3395048800	1029249092	3391200000	2990000000
1999/11/30	30555869241		2520675757	3151295871	967680000	949520000	3839393376	1142421420	2039451306	2143754100	1324300000	1785866913	5264266158																								63624000000					1132950000	1409760000	3034096000	882314911.3	3393360000	3252000000
1999/12/30	27079731755		2443726358	2855960066	893592000	812240000	3098009304	985985700	1774429255	1846873500	1403249535	1687674918	4871755085																								59647500000					1075620000	1188000000	3248575200	711956440.9	3175200000	3118000000
2000/1/28	28709171202		3222547545	2937648693	943488000	910000000	3795235704	1141319760	1948064392	1933176000	1626909231	1925790506	4871755085																								60346400000					1180725000	1301520000	3844932000	720474364.4	3379320000	3444000000
2000/2/29	28429838725		3611958138	3204707665	1090152000	1051440000	3790587528	1234960860	1887139782	3465908400	1748416662	1828825911	5206543942																								60659700000					1528800000	1584000000	3894628400	857470967.7	3640680000	3228000000
2000/3/31	28507431080		3891774133	4288652905	1554336000	1321840000	4792269456	1429954680	2604527060	3193192500	1733362644	1945428905	6360988275																								60780200000					1736280000	1874400000	3721998800	993757744	3823200000	3276000000
2000/4/28	29578205574		3497699940	3952472787	1534680000	1694160000	5366319192	1367160060	2878687804	2934285000	1922613156	2052212700	5864577212																								60250000000					1852305000	1919280000	3792620000	1040606323	4012200000	3340000000
2000/5/31	27933247656		3313487743	3707406907	1493856000	1571440000	5655900557	1385888280	2589295908	2934285000	2598968679	2143040295	6083921635																								56514500000					1907068800	2093520000	3583372000	1313179876	4062960000	3408000000
2000/6/30	28134987778		3472050140	3701123166	1648080000	1788800000	6113281075	1525799100	2641081826	3117246300	2987147286	1955248062	6107010522																								56755500000					1932840000	2073720000	3776926400	1097392480	4397328000	3600000000
2000/7/31	28724689673		3707561936	3930479695	1675296000	2170480000	6107703264	1466309460	2546648681	3496977300	3054890367	1986546760	7042110431	2598856698																							57960500000					2150284500	1954920000	3669686800	1249295450	4600800000	4152000000
2000/8/31	27545285883		3411423341	3691697556	1924776000	1643200000	5940368928	1426649700	2708098897	3307111800	2987147286	2027050957	7042110431	2768763536																							56032500000					1965054000	2085600000	3502288400	1205996005	4848821806	3991000000
2000/9/29	26319326680		3129275546	3515752821	1728216000	1708720000	5912479872	1431056340	2772069737	2992970700	2772089886	1861351969	6753499348	2646717779																							52056000000					1884519000	2077966880	3222419200	1183991369	4913698421	3783000000
2000/10/31	27234916465		3175911546	3575448356	1793232000	1621360000	5759090064	1521392460	2680682822	3189740400	2802197922	1929472664	6730410461	2740046887																							51333000000					1913511600	2396550200	3167491600	1249295450	5438352787	3998800000
2000/11/30	30140785088		3441736741	3776528053	1982232000	1797120000	5937580022	1615033560	2692867744	4139067900	2834456532	2097012752	7180643751	3000889779																							52971800000					2110017000	2697912800	3423820400	1317438838	5467970372	4084600000
2000/12/29	28253337603		3248197344	3701123166	2041200000	1684800000	5954313456	1727460800	2659359209	4125259500	2638754298	1990228959	6892032668	3395743697																							50007500000		29794870560			2200216200	2956223600	3447360800	1259942854	5359372560	4235000000	2564000000
2001/1/19	29148415792		3217883945	3864500420	1809864000	1609920000	5919345869	1731221600	2470492919	3969915000	2679615204	2010481058	7030565988	3213871589																							50055700000		30365852400			2076192300	3013626000	3562447200	1118687289	5486305068	4213000000	2532000000	2715448000
2001/2/28	27416634079		2847127751	3961898398	1540728000	1420640000	5954029536	1565746400	2289242206	3486621000	2419395750	1896332866	6280177172	3051143914																							47838500000		28376067200			1976328900	3469975080	3321812000	924194701.9	5490536152	3811500000	2448000000	2832612000
2001/3/30	31561235257		3131607346	4213248019	1806840000	1577680000	5919345869	1791394400	2487247187	3952654500	2486063544	1990228959	6580332698	3211478535																							50561800000		31421303680			2155116600	3673753600	3439514000	1078936979	5763300008	4287250000	2580000000	3097954000
2001/4/30	30218617974		3019680948	3864500420	1775088000	1757600000	6147680011	1836524000	2571018525	3683390700	2339824512	1931313764	6487977151	3201906319																							48465100000		32217217760			2206659000	3682363960	3259037600	1133593655	5413530430	4303750000	2636000000	3299545000
2001/5/31	31522318814		3287837944	3867642290	2047248000	1887600000	6744457350	2149924000	2621281328	4142520000	2436600342	2060190755	6499521595	3438818670																							48200000000		35089437068			2633494500	3673753600	3279962400	1230130122	5449635677	4232250000	2870000000	3287484000
2001/6/29	29790537101		3278510744	3795379274	1938384000	1852240000	6675495619	2445253155	2898488302	4125259500	2464557804	2074919553	7134465978	3367027048																							48079500000		33559897504			2515913400	3759857200	3431667200	1203156697	5648214534	4017750000	2962000000	3492521000
2001/7/31	26910720321		2840132351	3515752821	1586088000	1566240000	7085817922	2342077916	2491816533	3075821100	1935516600	1841099870	6072377192	2919525941																							42922100000		28903799124			2151895200	3415442800	3138720000	1043445631	5009602982	3704250000	2546000000	3237517000
2001/8/31	24731399514		2767846553	3217275146	1584576000	1693120000	7134091134	2580854897	2307519589	3158671500	1954871766	1712222879	5829943882	2926705103																							37114000000		28116536113			1844251500	3464234840	3219803600	1042735804	4632754470	3378375000	2356000000	2717171000
2001/9/28	24809232400		2725874153	3217275146	1323000000	1673360000	7411662089	2686978000	1929787009	2537293500	1825837326	1592551388	5437432808	2716116347																							36680200000		32187810542			1828144500	3326469080	2864082000	839725293.7	4680142606	3044250000	2156000000	2570716000
2001/10/31	26871803878		2236196162	3544029653	1286712000	1297920000	7184088376	2717930571	2068390496	2727159000	1677447720	1469197696	5472066138	2522278969																							39017900000		32390249602			1654188900	3185833200	2463895200	949038645.5	4490590061	2866875000	2310000000	2886025000
2001/11/30	26112933240		2385431359	3512610951	1329048000	1498640000	7018580220	2947863960	2054682459	2692638000	1711856904	1625691185	5853032768	2653896941																							40078300000		33312471986			1847472900	2881600480	2746380000	1000146187	4535721619	3151500000	2462000000	2927377000
2001/12/31	23836321325		2147587763	3148154001	1120392000	1404000000	7163399856	2763622463	1870385515	2416470000	1524756966	1563093790	5252721715	2483990104																							37812900000		32637675119			1794319800	2580237880	2424661200	869538026	4765892567	2838000000	2210000000	2222670000
2002/1/31	20489507229		1804813169	2240153495	852768000	1313520000	7122022817	2577907033	1459144400	1898655000	1286043252	1255630111	4825577312	2108280618																							34077400000		30028460568			1473790500	2080837000	2016627600	730411941.8	4366478275	2598750000	2092000000	1967666000
2002/2/28	19750094812		1877098968	2428665711	946512000	1321840000	7851293127	2602963877	1541392623	2019478500	1447336302	1332956306	4814032869	2136997267																							33571300000		28723853293			1465737000	2333407560	2061092800	787907925.6	4393557210	2656500000	2088000000	2065877000
2002/3/29	21462418303		2667579154	2604610446	1055376000	1339520000	7427178479	2673712612	1698273493	2209344000	1440884580	1504178594	5125732839	2558174779																							39524000000		29128731413			1591371600	2591718360	2155254400	865988891.2	4544747931	2953500000	2170000000	2086553000
2002/4/30	22376954714		2385431359	2676873462	1168776000	1458080000	7266842453	2629494652	1917602087	2392305300	1591424760	1555729390	5714499448	2562960888																							39765000000		30320872544		57182316661	1475401200	2746704840	2191872800	954717261.2	4991550362	3048375000	2146000000	2127905000
2002/5/31	21715375183		2003016166	2183599831	1079568000	1369680000	7199604765	2334708256	1635825768	2520033000	1423679988	1410282500	6153188295	2215968050																							34655800000		24967484068		49649316861	1369095000	2511355000	2058477200	861729929.4	4792520190	2611125000	1964000000	1812596000
2002/6/28	29187332235		2352786160	3119877168	1123416000	1509040000	6976944541	2785731442	1782044831	2761680000	1739814366	1918426065	6822766008	2589284482																							41259200000		32256414885		65913748247	1517279400	2718003640	2330499600	903609720.1	4786201771	3176250000	2140000000	2179595000
2002/7/31	29206790456		2117274364	3019337320	1164240000	1465360000	7262446108	2684030136	1745490065	2516580900	1595725908	1765614775	6418710491	2416984591																							42054500000		33032431282		61062952921	1420637400	2432713712	2367118000	904319547	5165306862	2986500000	2024000000	1946990000
2002/8/30	29965661095		2408749359	3311531254	1171800000	1479920000	6893673250	2634653385	1810984020	2537293500	1597876482	1789549074	6441799378	2584498374																							45151350000		33472173907		61690702904	1504393800	2365552904	2160485600	956846742.1	4767246517	2920500000	1992000000	2022802000
2002/9/27	26793970992		2145255963	3113593428	1202040000	1414400000	6982892490	2675186514	1737874489	2350880100	1477444338	1876080768	5899210542	2400233212																							42910050000		30368108320		57524725742	1435133700	2167801636	2050630400	934132279.4	4628241317	2726625000	1950000000	1871178000
2002/10/31	25198396830		2012343365	2837108845	1076544000	1415440000	6869881453	2618440133	1567285582	2247317100	1395722526	1717746179	5506699468	2247077753																							38716650000		28764341101		54614248547	1146818400	2070791580	1864922800	968203973.4	4640878153	2594625000	1784000000	1697155000
2002/11/29	23544448003		1741854570	2500928727	960120000	1244880000	6150179587	2180682340	1431728326	1922819700	1230128328	1459992197	5033377292	1986234862																							37487550000		28298731263		52559794056	1137154200	1932738808	1739374000	914257124.5	4517668999	2458500000	1558000000	1609282000
2002/12/31	20411674343		1615937372	2205592923	973728000	1163760000	6060960347	2462792918	1507884088	1850325600	1133352498	1445263398	4583144002	1864189105																							35643900000		23771968949		46453498764	1217689200	1790954880	1608594000	947618991.6	4571375553	2235750000	1428000000	1409414000
2003/1/29	22629911593		1858444568	2538631170	1068984000	1278160000	7494416156	2156362463	1539869508	2078164200	1286043252	1535477292	5287355045	2060419537																							40363650000		28195262410	17147165000	56155089415	1428690900	2007361928	1862307200	921355394.1	4555579508	2508000000	1594000000	1536916000
2003/2/28	21929415619		1811808569	2632887278	1132488000	1262560000	7399248967	2132042585	1542915738	2226604500	1279591530	1603597987	5472066138	2026916780																							38445300000		27082972241	17047905000	53758225843	1481844000	2007361928	1812610800	939810895	4590330808	2479125000	1674000000	1579991000
2003/3/31	22941243137		1674232371	2658022240	1081080000	1236560000	6649807351	1939104891	1437820787	2150658300	1294645548	1441581198	5252721715	1935980726																							43652250000		30549178813	16626050000	58666089348	1734723900	2007361928	1700140000	1016472207	4685107080	2421375000	1558000000	1512794000
2003/4/30	24186569312		1457374975	2720859645	1049328000	1214720000	6584379908	1634295761	1247431382	2337071700	1324753584	1239060213	5125732839	1794790538																							50620950000		38335209997	20373115000	70536270851	1534997100	1824535284	1692293200	958976223	4429211144	2244000000	1338000000	1268128000
2003/5/30	24420067970		1538987974	2796264531	1047816000	1220960000	6399993479	1866145259	1282463032	2347428000	1303247844	1318227507	5275810602	1761287781																							52461000000		37965308848	21018305000	69394907245	1594593000	1880502624	1726296000	944069856.8	4476599281	2310000000	1414000000	1333602000
2003/6/30	21579167632		1347780377	2428665711	1013040000	1215760000	3348695473	1843446707	1241338921	2147206200	1141954794	1180145017	5056466179	1610525376																							45688050000		33526495058	18859400000	64601180100	1464126300	1705138292	1595516000	856761140.7	4903092504	2140875000	1392000000	1259513000
2003/7/31	20645173001		1247512979	2142755517	952560000	1112800000	2397023580	1942347542	1134720854	1988409600	1075287000	1224331414	4848666199	1510017106																							43417350000		32988457023	18114950000	64658248280	1481844000	1552160896	1543204000	820559965.8	4625082104	2132625000	1274000000	1181978000
2003/8/29	20100342799		1254508378	2309274641	875448000	1042080000	2492190769	2010443198	1133197739	1764023100	1019372076	1222490314	4560055115	1550699024																							40520250000		30163757339	19231625000	57981271185	1079169000	1533505116	1511816800	746737961.9	4872764097	2041875000	1210000000	1145795000
2003/9/30	17843189106		1170563580	2020222577	864864000	1045200000	2278064593	2023413800	1049426400	1798544100	1000016910	1023651528	4548510672	1454976862																							37309950000	25305000000	27635070220	17941245000	53529953121	779578800	1533505116	1509201200	809912561.4	5711850030	1938750000	1104000000	1087213000
2003/10/31	15838992293		1030655582	1900831507	695520000	998400000	2004458924	2081781505	945854564	1777831500	946252560	937119833.8	4617777332	1268318647																							36761850000	25095000000	28584495946	16725310000	55641475793	616898100	1425301592	1310415600	679304400.7	5342854409	1893375000	1120000000	882176000
2003/11/28	16305989609		1039982782	1859987194	675864000	986960000	2212637151	2039627051	918438489.7	1857229800	929047968	913185535.5	5137277282	1285070025																							36487800000	23205000000	29533921671	17618650000	54500112187	692601000	1451419684	1323493600	660139072.8	4791888344	1864500000	1182000000	906298000
2003/12/31	16558946488		1049309982	1822284751	650160000	1050400000	1992563026	2568179053	871221917.3	1864134000	875283618	828494941.5	5483610582	1222850620																							41224950000	26740000000	34258701028	19380515000	61690702904	470324400	1387990032	1182251200	656589938	2456600986	1815000000	1074000000	808087000
2004/1/30	18057229543		1063300782	1947959561	651672000	1216800000	2147209708	2310388353	948900794.5	1991861700	1107545610	929755434.4	5622143902	1318572782																							44043750000	28000000000	39999803846	20546820000	65514270984	449385300	1514849336	1375805600	684983016.4	2840760811	1971750000	1570000000	885622000
2004/2/27	20158717464		1275494578	2174174220	786240000	1236560000	2765796438	2120693309	1032672133	2471703600	1086039870	1014446028	6476432708	1476514349																							42477750000	26950000000	39888590304	24269070000	63631021035	550859400	1675289044	1527510400	782939136.9	3260303778	2186250000	1648000000	1006232000
2004/3/31	20742464108		1457374975	2183599831	904176000	1453920000	2860963628	2205002218	1105781664	2402661600	1105395036	942643133.4	6984388215	1567450403																							42516900000	27020000000	41317854397	23127580000	62489657429	549248700	1776030256	1548435200	802104464.8	3427110018	2198625000	1660000000	1035523000
2004/4/30	18154520650		1112268581	1809717270	869400000	1552720000	2397023580	2145013187	971747523.1	2230056600	1118298480	804560643.2	5980021645	1433439376																							37662300000	25760000000	40793056045	19107550000	62318452888	449385300	1522311648	1333956000	680724054.6	2785158732	1975875000	1450000000	894237000
2004/5/31	18718809073		1210204179	1649481887	792288000	1605760000	2605201807	2091509456	994594251.7	2109233100	1101093888	677524752.2	6176277182	1361647754																							36722700000	24780000000	39602395779	19330885000	62181489255		1540967428	1315646800	697050074.7	2911527095	2021250000	1698000000	861500000
2004/6/30	16734070481		1002673983	1351004212	689472000	1677520000	2022302772	2070432229	903207337.3	1791639900	920445672	550488861.1	4860210642	1292249187																							34412850000	21672000000	32436816257	17271240000	58072580273		1302173444	1169173200	611161012.6	2234192667	1815000000	1222000000	837378000
2004/7/30	15780617628		1002673983	1332152990	595728000	1816880000	2117469961	2072053554	820959114.4	1974601200	931198542	589151958.4	5287355045	1170203430																							35665650000	21504000000	33835848268	14889000000	61291225642		1220088012	1080242800	549406067	2062331692	1637625000	1202000000	684031000
2004/8/31	15877908736		979355983.2	1215903791	515592000	1577680000	2093678164	2059082953	781358118.1	1964244900	866681322	554171060.9	4860210642	1208492295																							34217100000	21966000000	35131248278	16005675000	63208716500		1249937260	1014852800	512495065.1	2001674878	1645875000	1144000000	627172000
2004/9/30	15877908736		1021328382	1212761920	592704000	1916928000	2123417911	2018549824	782881233.4	2192083500	913993950	589151958.4	4790943982	1258746430																							33238350000	20874000000	34372876688	16799755000	64098980113		1376796564	1088089600	494039564.2	2173535852	1728375000	1302000000	644402000
2004/10/29	13951544808		1030655582	1398132266	529200000	2294656000	1855760191	1992608622	680832512.3	2064355800	744098604	579946459.1	3624955206	1191740917																							29010150000	17808000000	30640075600	16948645000	60606407479		1216356856	907613200	440802542.2	1925853860	1670625000	1198000000	510008000
2004/11/30	13718046150		988683183	1486104633	574560000	2322944000	2028250722	1828854780	718910393.3	1950436500	750550326	627815055.7	3867388516	1234815890																							28344600000	17472000000	30380853302	16923830000	59510698417		1253668416	988696800	471325101.4	2042112754	1773750000	1118000000	541022000
2004/12/31	12822967962		841779785.6	1212761920	560952000	2058368000	1736801204	1639159737	712817932.3	1839969300	696785976	585469758.7	3428699669	1163024268																							27405000000	17430000000	28203392741	14665665000	57182316661	655554900	1149196048	891919600	440092715.2	1850032842	1654125000	1118000000	444534000
2005/1/31	11791682223		809134586.1	1143640775	707616000	2066688000	1653529914	909563414.8	662555129.4	1570705500	658075644	587310858.5	3186266359	1052943782																							28853550000	16842000000	27010969886	12357870000	58072580273	711929400	1126809112	876226000	393953962.8	1531584566	1489125000	954000000	470379000
2005/2/28	12608927526		881420384.9	1335294861	707616000	2163200000	1814124546	1019813526	694540549.4	1750214700	724743438	664637053.1	3809666299	1177382593																							30302100000	17850000000	30743771866	13846770000	59716143866	739311300	1175314140	965156400	429445310.8	1733773947	1612875000	1074000000	513454000
2005/3/31	10137733396		746175987.2	1099654591	559440000	2392832000	1576206572	956581844.4	590968713.1	1563801300	627967608	613086256.7	3370977452	966793836.2																							27091800000	15876000000	27997497931	10620820000	59236771151	526698900	988756340	829145200	362721576.6	1486091955	1386000000	1130000000	401459000
2005/4/29	12064097324		631917789.2	1341578601	486864000	2805504000	1391820143	619346211.1	519382296.8	1070151000	520438908	493414765.2	2401244213	1227636728																							27483300000	17136000000	30237307068	13251210000	63688089215	457438800	865628192	695749600	330069536.4	1506310893	1315875000	634000000	353215000
2005/5/31	11694391115		762498586.9	1288166807	455112000	2367872000	1373976295	588541033.1	540705910.2	1025273700	513987186	493414765.2	2447421986	1165417322																							26230500000	16128000000	28619673357	12357870000	58209543906	381735900	802198540	682671600	329359709.4	1384997264	1324125000	606000000	286018000
2005/6/30	11538725344		837116185.6	1347862342	450576000	2479360000	1308548853	583677057.6	558983293.1	966588000	490330872	475003766.5	2389699769	1318572782																							29949750000	15750000000	29492445568	14690480000	62250600408	373682400	779811604	659131200	329359709.4	1364778326	1278750000	584000000	272234000
2005/7/29	11538725344		720526187.6	1140498904	384048000	2254387200	1100370626	544765253.8	522428527.3	762914100	434415948	478685966.2	2147266459	1416687998																							32651100000	16212000000	32354581636	15509375000	69030368770	268986900	742500044	695749600	262635975.2	1132260537	1109625000	480000000	225713000
2005/8/31	12122471988		746175987.2	1259889974	458136000	2545920000	1362080397	646908738.8	600107404.6	1211687100	494632020	533918962.3	2839933059	1624883700																							33199200000	17388000000	34221192115	12258610000	69338540059	351132600	906670908	755908400	305935419.8	1329395184	1241625000	640000000	260173000
2005/9/30	11207935578		727521587.5	1247322493	474768000	2450073600	1570258623	695548493.6	626000363.6	1035630000	488180298	486050365.7	2597499749	1816328024																							32494500000	17808000000	34941795508	13151950000	64824034438	471935100	843241256	737599200	340007113.8	1263683635	1233375000	664000000	308417000
2005/10/31	11110644471		662231188.6	1244180623	403704000	2314291200	1534570927	697169818.8	618384787.4	863025000	470975706	482368165.9	2770666399	1687103105																							33355800000	18102000000	26639034152	11117120000	64720975560	462270900	772349292	687902800	300256804.1	1228300493	1084875000	616000000	275680000
2005/11/30	11363601350		662231188.6	1316443639	455112000	2138572800	1177693967	640423438.2	609246096	935519100	513987186	469480466.9	3001555266	1703854484																							34491150000	18354000000	28018166710	12283425000	66163799856	459049500	884283972	727136800	344975902.6	1233355228	1109625000	676000000	335985000
2005/12/30	11947347995		685549188.2	1319585509	464184000	2302310400	1118214474	612860910.5	571168215	918258600	574203258	458433867.6	3336344122	1969483483																							38171250000	19908000000	29470641575	12804540000	68252617336	430056900	873090504	695749600	342136594.7	1304121511	1122000000	628000000	432473000
2006/1/25	12355970646		722857987.6	1278741196	464184000	2617804800	1153902170	692305843.3	654939553.2	990752700	574203258	509984664	3509510772	1385578295																							44122050000	22386000000	32083801911	17345685000	86844161940	447774600	958907092	763755200	336457979	1051384784	1221000000	620000000	392844000
2006/2/28	13309423499		734516987.4	1504955855	368928000	2340249600	1260965258	757158849.7	622954133.2	1170261900	584956128	498938064.8	4352255135	1368826917																							47723850000	25410000000	38181176030	15856785000	82146934233	455828100	1082035240	779448800	358462614.8	1071603722	1208625000	732000000	408351000
2006/3/31	12394887089		771825786.8	1511239595	385560000	2344243200	1159850119	739324273	534613449.2	1039082100	535492926	497096964.9	4375344022	1591380943																							42516900000	24948000000	38556922102	18884215000	78956084570	436499700	943982468	748061600	342846421.7	1132260537	1163250000	856000000	372168000
2006/4/28	15333078534		960701583.5	1589786352	394632000	3755980800	1130110373	1144655563	526997873	1066698900	387103320	703300150.3	6060832748	1971876537																							42516900000	23856000000	43204930623	29281700000	88288374503	422003400	962638248	928538000	308774727.6	1142370006	882750000	796000000	372168000
2006/5/31	17084318468		1023660182	2293565290	473256000	5059891200	1504831180	1230585796	587922482.6	1788187800	587106702	1226172513	5899210542	2091529240																							39032550000	23856000000	44424834547	37818060000	88779547658	578241300	1059648304	1326109200	459967870.1	1511365627	1113750000	1428000000	468656000
2006/6/30	14710415446		934044443.7	2378395787	559440000	4141363200	1754645052	1793185627	627523478.9	1950436500	640871052	1483926495	5483610582	2675434428																							38797650000	18942000000	44428693606	47226960000	94677481305	681326100	1548429740	1271181600	456418735.3	1587186646	1159125000	1196000000	616834000
2006/7/31	13075924841		813910110.1	1566264924	536760000	3903744000	2057990468	1694284792	615338557	1915915500	630118182	1483926495	5194999499	2424163753																							34452000000	16506000000	41887006329	39922285000	90379541168	690990300	1167105597	1094628602	454289254.4	1496201424	1064250000	1084000000	391772000
2006/8/31	14068294137		792886601.8	1673788831	639576000	3234816000	1933083532	1524045650	622954133.2	2136849900	653774496	1483926495	5945388315	2704151077																							38484450000	16800000000	43717021169	41383220000	1.05115E+11	641058600	1227177208	1156043408	524562123.4	1470927751	1002375000	1060000000	460332100
2006/9/29	15877908736		843943693.5	1706046004	632016000	3809894400	1826020444	1548365528	651893322.7	3303659700	754851474	1483926495	7965665898	2919525941																							41577300000	18228000000	54798777698	44633055000	1.4395E+11	687768900	1257213014	1087403331	524562123.4	1496201424	1089000000	1192000000	533789350
2006/10/31	18582601523		901007502	1616442747	615384000	3488808960	1808176596	1548365528	627523478.9	3438291600	649473348	1942360363	7827132578	3110970265																							54731700000	21042000000	60289786808	43887680000	1.53054E+11	689379600	1248631355	1062114881	697759901.7	1465873017	977625000	1072000000	604798025
2006/11/30	24614650185		861963843.6	2017865336	639576000	3754782720	1736801204	1548365528	609246096	3438291600	739797456	1942360363	9501076861	3493858913																							73292675791	26460000000	71880066228	55724235000	1.92604E+11	719982900	1231468038	1044051703	945489510.7	1506310893	977625000	1048000000	688049575
2006/12/29	28156046496		858960485.2	2347605320	591192000	4071075840	1754645052	1548365528	616861672.2	3438291600	739797456	1942360363	8946943581	4080157155																							92802550273	31038000000	1.03703E+11	81633470000	2.40534E+11	2104479300	1162814767	1069340152	1274849220	1561912973	977625000	1180000000	688049575
2007/1/31	37223577710		1108239227	2695265956	707616000	4713246720	2337544087	2649245311	706725471.4	3438291600	739797456	1942360363	8946943581	5513596531																							1.08829E+11	43008000000	1.22209E+11	1.04233E+11	2.52455E+11	2616298300	1420264531	1343900462	1274849220	1941018063	977625000	1350000000	688049575
2007/2/28	37067911938		1889112396	3039342460	875448000	5194874880	2718212844	2649245311	1159090698	3438291600	739797456	1942360363	11428998897	5408302153																							97200981797	42588000000	1.156E+11	1.10643E+11	2.36575E+11	2784897500	1729204248	1813543096	1274849220	2603188288	1188000000	1670000000	688049575
2007/3/30	36737122173		2201461663	3680901777	949536000	4480819200	3122673398	2649245311	1922171433	4612005600	739797456	1942360363	11428998897	5877340747																							1.16362E+11	47124000000	1.26479E+11	1.28294E+11	2.55543E+11	3251556000	2184032165	2395177436	5577553269	2901417626	1472625000	2040000000	688049575
2007/4/30	50494084767		2805136690	6401256644	1298808000	6424104960	4841630755	2649245311	3184833967	4612005600	739797456	1942360363	11428998897	6267408557																							1.17146E+11	55986000000	1.32275E+11	1.76087E+11	2.86276E+11	4100573400	3278193662	3251372085	11365258749	5534934321	1674750000	3526000000	688049575
2007/5/31	55825637455		2594901606	5146811053	1678320000	7665315840	6388097580	2649245311	3184833967	4612005600	739797456	1942360363	11428998897	7674524338																							1.47021E+11	54978000000	1.36037E+11	1.6124E+11	3.19358E+11	5557752200	3239576197	3182732008	10263379590	5347909143	2941125000	3526000000	688049575
2007/6/29	57427589654		2282552338	4971188671	2041200000	7428096000	3943490406	2649245311	5792407258	4612005600	739797456	1942360363	11428998897	8531237688																							1.59345E+11	50568000000	1.65496E+11	1.5793E+11	3.6141E+11	5596891300	2012398989	2138680305	11376618328	3235030106	1592250000	3526000000	688049575
2007/7/31	75603254839		2666982206	6652145763	2918160000	7859404800	5442373637	2649245311	5056742597	4612005600	739797456	1942360363	11428998897	9040958201			70275000000																				1.75284E+11	55902000000	2.05893E+11	1.95676E+11	4.3832E+11	7132348300	2724676669	2785342086	17715263388	4847490424	1860375000	2877380000	688049575
2007/8/31	79296817110		3282670666	7490832243	2658096000	11142144000	6608171706	34017234192	6106168997	4612005600	739797456	1942360363	11428998897	9452563498			67250000000																				2.39519E+11	85134000000	2.44841E+11	2.95023E+11	5.59185E+11	6765042900	2939218139	3059902396	20208690970	6156666670	2404875000	2463560000	688049575
2007/9/28	83428598633		3336731116	9264976722	2210544000	13689262080	6066908317	30623066283	5399443526	4612005600	739797456	1942360363	11428998897	8373296121			57250000000																				2.28631E+11	83118000000	2.28914E+11	3.20616E+11	5.62714E+11	6051507000	3449826838	2886495884	18751824968	7410240836	2491500000	2616020000	688049575
2007/10/31	1.00269E+11		2402686672	10021228207	1744848000	12100608000	5983637026	37196360640	5976704202	70276800000	739797456	1942360363	11428998897	7760674284			52625000000																				2.56024E+11	88032000000	2.46E+11	3.51183E+11	6.6861E+11	5584848500	3497025961	2290411002	18169646547	5388347020	2025375000	2008600000	688049575
2007/11/30	75290241088		2342619505	7437070290	1617840000	7543111680	5519696978	24758827551	5309579727	49515862000	739797456	1942360363	11428998897	7899471419			50200000000																				2.25975E+11	81858000000	2.18634E+11	2.78115E+11	5.77149E+11	4726799000	4162104518	2351825808	14900927701	4953639849	2215125000	1892440000	923112775
2007/12/28	88525515797		3009365057	7641365714	1858248000	9191669760	6661703250	29902386796	6244772484	56236081000	739797456	1942360363	64077848000	8880623580			54825000000																				2.29938E+11	80472000000	2.1458E+11	2.95951E+11	5.82736E+11	5202489600	4990234592	2752828365	18837021810	6303253971	2734875000	2935460000	2223306100
2008/1/31	76370457929		2964314682	6756085540	1663200000	6661324800	7559799402	23857978192	5001910448	46177714000	739797456	1942360363	46358464000	8026303284			42575000000																				2.00325E+11	81480000000	1.7375E+11	2.25834E+11	4.78209E+11	4886366100	4282247741	2568583947	26071310962	5297361798	2734875000	2676520000	4588629550
2008/2/29	76026446857		3450858733	7268616167	1711584000	7380172800	8568223852	22108586855	5151175742	42546746000	739797456	1942360363	42204960000	7861182554			45600000000																				1.83471E+11	71904000000	1.9851E+11	2.08396E+11	4.70121E+11	4790023700	4505370870	3041839217	22800519217	5888765739	2734875000	3194400000	4040148750
2008/3/31	64674081489		2703022506	5125306272	1453032000	4358615040	6754413431	14657690865	4721657244	27700772000	739797456	1942360363	30414368000	6604829178			36050000000																				1.54163E+11	58842000000	1.55073E+11	1.7405E+11	4.7313E+11	3832621100	3509898449	2431303792	12337986600	4660465246	2734875000	2328040000	2904009950
2008/4/30	67930719635		2739062806	6254307304	1221696000	4581457920	6206209536	20115094402	3719447416	44362230000	739797456	1942360363	45387080000	8004765797			37275000000																				1.83428E+11	60942000000	1.64889E+11	2.62832E+11	5.14898E+11	3134138700	3115142144	2066427592	25066067627	4518932679	2734875000	2231240000	3315370550
2008/5/30	57862662268		2507804214	5300928655	1061424000	3927306240	6192673637	16651183318	2915242569	34918785000	739797456	1942360363	41551788000	7873147825			32425000000																				1.59197E+11	49476000000	1.35714E+11	2.27027E+11	4.36215E+11	2950486000	2793329939	2037526507	25311126948	3821379312	2734875000	2119920000	3094998800
2008/6/30	46175411255		1711914254	3268726797	687960000	2870599680	5353447920	12757189313	2022697039	25548545000	739797456	1942360363	30933556000	6413384854			27000000000																				1.2455E+11	38766000000	1.07291E+11	1.58601E+11	3.44442E+11	2116522100	2076761430	1380026818	20494961121	2598133554	2734875000	1282600000	3170904625
2008/7/31	49686940202		2066310538	4014225891	775656000	2875392000	5333144072	12414285364	2430891923	27378670000	739797456	1942360363	28639080000	6418170953			24875000000																				1.28569E+11	45318000000	1.12185E+11	1.49849E+11	3.47678E+11	2155661200	2402864464	1531757516	19174641517	2866034484	3040125000	1454420000	2835449850
2008/8/29	48253663080		2066310538	4064403715	625968000	2146959360	3316295172	9653617972	1730258913	24538316000	739797456	1942360363	23497444000	5280273754			20525000000																				1.2438E+11	46872000000	1.14444E+11	1.33339E+11	3.39442E+11	1670938500	1797857519	1166881315	15963864299	2406053641	2578125000	1093840000	2176783175
2008/9/26	35808040078		2066310538	4125333929	625968000	1907343360	2727483580	11455316691	1739397604	28549950000	739797456	1942360363	29141520000	5370013281			18625000000																				88430248044	35112000000	97126690263	1.6417E+11	2.5914E+11	1574596100	1900837424	1210232943	16173915145	2006729612	1567500000	994620000	1990691475
2008/10/31	25992480588		2066310538	2921066162	397656000	1332264960	1888257863	7293973844	1544438853	17466713000	739797456	1942360363	20516300000	3187547990			15300000000																				66464219720	36979814822	75856698016	1.18288E+11	1.71927E+11	1035680800	1179978085	888708369.9	12453014444	1541694035	1002375000	677600000	1327127650
2008/11/28	27917849520		1351511253	2759780300	539784000	1694085120	2084528394	7357905089	1739397604	16280792000	739797456	1942360363	18087840000	3097808463			16900000000																				67879556597	36380951424	75480237976	1.29692E+11	1.7178E+11	1231376300	1312993796	1134367594	11367751739	1673117133	1031250000	997040000	1846225550
2008/12/31	29377403389		1267417219	2677345304	560952000	1648558080	2199583532	6985941483	1772906139	15695152000	739797456	1942360363	14687996000	3797776772			17000000000																				75012854455	36281140857	76609618095	1.1915E+11	1.78839E+11	1213312100	1471754484	1069340152	11902881276	1743883416	1031250000	984940000	1731142525
2009/1/23	36147248990		1495672453	3046510721	628992000	2067886080	2977897705	8154139684	2107991492	18184122000	944101986	1942360363	18556784000	3970076663			18550000000																				94487889875	41321574456	85456429030	1.44345E+11	1.98694E+11	1457178800	1613351854	1231908757	13258209354	1971346471	1270500000	1212420000	2245343275
2009/2/27	42854985916		1684884029	3207796583	621432000	2300313600	2876378465	10537031538	2711145127	19794632000	944101986	1942360363	19729144000	4066995352			22225000000																				1.00659E+11	46062576357	88279879328	1.41693E+11	2.09872E+11	1791366500	1763530883	1282485656	13998388525	2668899837	1588125000	1272920000	18296042341
2009/3/31	49500614166		2009246729	3913870244	817992000	2731622400	3593781094	14820424943	3427009290	24977546000	944101986	1942360363	26076636000	4601842932			24375000000																				1.24097E+11	53348747698	95620850104	1.68878E+11	2.34286E+11	2504902400	2081052259	1557045965	18254418763	2921636564	1608750000	1565740000	28253201700
2009/4/30	50680678996		1970203071	3906701983	827064000	3570278400	3492261854	14221796013	3813880561	23074216000	944101986	1942360363	24133868000	5901271279			23825000000																				1.31173E+11	50104904293	1.05221E+11	1.60789E+11	2.27961E+11	2267057100	2025271477	1831606275	18249417552	2901417626	1604625000	1979560000	25702036587
2009/5/27	55400938314		2189448230	3924622635	975240000	4059095040	4209664483	15541104430	4319554821	24977546000	944101986	1942360363	27232248000	5779225523			25200000000																				1.45214E+11	49955188443	1.26302E+11	1.68613E+11	2.47963E+11	2456731200	2261267094	1860507360	18634510770	3159209088	1505625000	1819840000	27548775512
2009/6/30	67760564687		2153407930	4154006971	1224720000	4121395200	4040465750	19230518436	5288256113	26910158000	944101986	1942360363	29325748000	6992503924			32150000000																				1.82454E+11	62531319799	1.49078E+11	1.87377E+11	3.29588E+11	3067301160	2849110722	1900246352	22295396944	3331070062	1835625000	1737560000	33050915196
2009/7/31	81300255889		2441730330	4634280426	1230768000	4413726720	5015050454	29542628222	6381852856	38213010000	944101986	1942360363	44800900000	7143266329			36725000000																				2.15346E+11	65974784338	1.6376E+11	2.52157E+11	3.75504E+11	3190137720	3436954349	2080878134	26446401759	3740503560	2677125000	2282060000	41294605450
2009/8/31	56487840131		1895119113	3673733517	1025136000	3266445312	4101377294	20138342112	4867876307	25943852000	944101986	1942360363	28823308000	7143266329			27125000000																				1.41398E+11	44265986163	1.14256E+11	1.62446E+11	2.60597E+11	2478408240	3282484491	1896633716	17644271067	2916581830	1938750000	1887600000	27643968240
2009/9/30	62139729578		1955186279	3598466781	1038744000	3384336384	3878034966	21998741336	4496236188	26134185000	944101986	1942360363	28287372000	7459149463			33450000000																				1.7351E+11	50903388823	1.26867E+11	1.65828E+11	2.82585E+11	2608470480	3840292313	1903858988	19034607620	3027785989	1695375000	1955360000	26882426415
2009/10/30	69810150970		2072317255	3870860681	1188432000	3743760384	4493918355	25124979206	4971448143	46725939000	944101986	1942360363	31402500000	7365820356			33025000000																				1.91965E+11	55095432609	1.44561E+11	1.79222E+11	3.39752E+11	2814402360	4235048618	2084490770	21995324307	3280522716	1777875000	2001340000	29833400987
2009/11/30	75337823066		2348626222	4354718266	1351728000	4083056640	4886459416	25265627945	5583740470	39223077000	944101986	1942360363	39646729900	8855496500			34750000000																				1.94438E+11	56442875254	1.70514E+11	1.93543E+11	3.30576E+11	3771804960	4629804923	2308474180	23195614856	4705957857	2074875000	2165900000	33660148656
2009/12/31	75679420780		2678995639	4655785208	1291248000	4514365440	5048890200	24530418630	6518933227	41854971000	944101986	1942360363	41883100754	9961087469			43725000000																	4761792000			1.91524E+11	61982361685	1.76095E+11	2.1065E+11	3.45107E+11	3486390600	4376645988	2460204878	24155847295	4872764097	2277000000	1969880000	36154198132
2010/1/29	67387912635		2733056089	4501667607	1676808000	3830022144	5427895363	21250745772	5611156544	37298259000	944101986	1942360363	38148578551	9297014971			37500000000																	5432448000			1.73245E+11	53747989963	1.60956E+11	1.8751E+11	2.90043E+11	2944464600	4483916723	2355438444	20705011967	5762397376	1918125000	2032800000	31185137726
2010/2/26	69716987957		2733056089	5010614103	2036664000	3876028416	6964219861	21832520099	5879224826	35628774000	944101986	1.36082E+11	37974879844	9483673187			38225000000																	5846400000			1.83135E+11	54746095627	1.63182E+11	1.81144E+11	3.04E+11	3284071560	4861509710	2503556505	20284910275	5671412154	2070750000	2320780000	31794371185
2010/3/31	72046063278		2733056089	5085880839	1729728000	3973791744	8236594335	21186814527	7798350029	35235954000	944101986	1.39266E+11	36216180435	8873444405			40000000000																	7432320000	12140800000		2.01148E+11	63978573011	1.71197E+11	1.88438E+11	3.43943E+11	3555034560	4797147269	2629998753	20474956278	5509660649	2091375000	2243340000	31089944997
2010/4/30	63847718147		2733056089	4154006971	1410696000	3467722752	8121539196	18239584141	7286583308	29500782000	944101986	1.17957E+11	31222342605	9210865026			33550000000																	5624640000	9676800000		1.81811E+11	63479520180	1.56281E+11	1.91886E+11	3.07898E+11	3226266120	4235048618	2514394412	18434462345	5585481667	1938750000	2044900000	31108983543
2010/5/31	54376145173		2871210573	3619971563	1173312000	2889768960	7119882695	14243881341	6981960260	25435095000	944101986	82582086412	25815970346	8309880177			27775000000																	5147520000	8785000000		1.63709E+11	52600168451	1.45595E+11	1.31283E+11	2.85459E+11	2756596920	3986180513	2420465886	14673551959	4665519980	1711875000	1771440000	24540685304
2010/6/30	61022590973		2360639655	3404923747	1372896000	2889768960	5617397944	14825655669	5108528515	23863815000	944101986	77217008546	23449325461	8708323676			27550000000	3765975900																4740288000	7579600000		1.56115E+11	55494674874	1.34687E+11	1.16365E+11	2.80712E+11	2525375160	3994762171	2091716041	13273212985	3871926658	1530375000	1524600000	23207987111
2010/7/30	61022590973		2805136690	3766920903	1746360000	3088171008	6889772418	15413823121	5726913302	25886838000	944101986	82682368241	26337066467	9634435592			31225000000	4087177800																4781952000	7448000000		1.71956E+11	61433403570	1.49335E+11	1.27504E+11	3.13292E+11	3016721400	4578314970	2853982164	15043641545	4427947457	1744875000	1703680000	24845302034
2010/8/31	61022590973		3279667307	4136086320	1580040000	3893280768	7810213527	14301419462	6360529242	24472686000	944101986	75712781106	24578367057	10851303575			31325000000	4217520600																4767168000	7250600000		1.60592E+11	58389181297	1.43992E+11	1.16564E+11	2.92147E+11	3667032600	5067469521	2814243171	15383723867	4721122060	1744875000	2163480000	31679644226
2010/9/30	56526923220		3063425507	3817098727	1566432000	4200947712	7228169884	13674893263	5196869199	23451354000	944101986	78269967753	23080215709	11260515817			29975000000	4147694100																4247040000	6521200000		1.48769E+11	53897705813	1.36245E+11	1.05822E+11	2.79417E+11	3305748600	5174740256	3641536735	16604019258	4473440068	1744875000	2011020000	28544195567
2010/10/29	64159103358		3709147550	4136086320	1454544000	5822668800	8798334129	17894355420	6119877034	28420527000	944101986	1.32673E+11	32785630969	10302097671			39825561505	4366483800																5147520000	7424200000		2.07771E+11	64627341692	1.45862E+11	1.54258E+11	3.14371E+11	3114268080	5543751585	5697126420	18814554352	4685738919	1744875000	2269960000	34675739611
2010/11/30	57119375559		3153526257	3827851118	1421280000	5857173504	7566567351	14742545051	5787837912	24158430000	944101986	1.13068E+11	25946244376	9996983280			35240286864	4329243000	28821598000															5315520000	7582400000		1.82087E+11	54995622042	1.35444E+11	1.27504E+11	2.81575E+11	3533357520	6384754147	5187744793	15753813453	4655410511	1744875000	2553100000	28776451023
2010/12/31	55028367302		3267653874	3548288957	1378944000	5618515968	6781485229	14250274466	5315672188	24079866000	944101986	1.33224E+11	24534942381	9415471147			35759374560	4352518500	29181568000															4771200000	7455000000		1.77782E+11	54396758644	1.34108E+11	1.25216E+11	2.76396E+11	2915561880	5685348955	3894421231	14623539853	4367290643	1744875000	2824140000	27011309556
2011/1/31	53355560696		3718157625	3455101571	1235304000	6251102208	6497231357	13515065151	4944032069	22822842000	944101986	1.11689E+11	24100695613	9067281783			36018918407	4222175700	24405966000															4069632000	6480600000		1.82517E+11	55644390723	1.34375E+11	1.24719E+11	2.72513E+11	2864982120	5118959474	3648762007	14283457531	4064006570	2046000000	3816340000	24874559359
2011/2/28	55516269229		4021496817	3885197202	1318464000	6808928256	7349992972	14742545051	5047603905	24708378000	944101986	1.11714E+11	29420218518	8963183932			36220785844	4422345000	26157820000															4353216000	6683600000		1.82374E+11	56941928086	1.36512E+11	1.46301E+11	2.77691E+11	2944464600	5269138503	4374901772	15763815874	4453221130	2112000000	4169660000	27568722651
2011/3/31	56039021293		4045523684	4161175232	1366848000	6478258176	6916844215	13988156362	5212100351	24079866000	944101986	96596472054	29687847664	8406798866			38354813036	4250106300	24165986000															4027968000	5881400000		1.95431E+11	62631130366	1.49335E+11	1.38941E+11	3.04014E+11	3815159040	5196194403	3966673944	15263694812	4473440068	2140875000	5069900000	27568722651
2011/4/29	63427250468		3991463234	4232857837	1245888000	5126823936	6930380114	13508672026	5269978730	23883456000	944101986	88248009766	26083572229	8309880177			37258961235	4245451200	24069994000															3416448000	5226200000		2.04901E+11	85758566716	1.64296E+11	1.31582E+11	3.11998E+11	3811546200	5732548078	3529545030	15343714182	4625082104	2338875000	4813380000	27568722651
2011/5/31	61545343037		3859315467	3910286114	1132488000	4977303552	6037010802	12485772109	4493189958	22430022000	944101986	86367725467	24352571527	7735547206			34230949679	3994075800	21742188000															3158400000	4865000000		1.98875E+11	84731107849	1.61891E+11	1.27802E+11	3.00131E+11	3569485920	5037433716	3236921542	14383481743	4271250686	2330625000	3995420000	27568722651
2011/6/30	59489184917		13102596065	3978384589	1138536000	5178580992	5969331309	12850180205	4176381988	22194330000	944101986	98401544981	25538188446	7534530666			31375967356	5902666800	21958170000															3091200000	4848900000		1.8355E+11	74456519185	1.53075E+11	1.3009E+11	2.80927E+11	3529022112	4531115846	3518707123	14553522904	4352126439	2652375000	4813380000	27568722651
2011/7/29	88838896213		13219757878	4390559569	1106784000	4767399936	5454967160	12198081508	3984469468	21172998000	944101986	87320402846	23902037097	8327828082			31058747097	5716462800	21094242000															3038784000	4960200000		1.75343E+11	70552175493	1.45328E+11	1.23028E+11	2.66471E+11	3550699152	4582605799	3262209992	13613295308	4508823210	2549250000	4774660000	27568722651
2011/8/31	86328454510		13522425894	4684458250	1084104000	4313088000	4940603011	12504951483	4176381988	19837410000	10601185503	93820769704	20843145445	7843234638			28895881701	5018197800	19366386000															2888256000	5117700000		1.73291E+11	72196109679	1.60021E+11	1.21039E+11	2.55683E+11	3633071904	4076287930	2908171698	13203196037	4564425290	2318250000	4481840000	26453896461
2011/9/30	82178540673		12028612781	4415648480	958608000	3548233728	4751100430	11130429720	4106318687	19542795000	11884222829	91157088546	20914282460	6802256128			26761854509	4436310300	21310224000															2588544000	4120200000		1.59301E+11	69250727595	1.47465E+11	1.11889E+11	2.38637E+11	3281903856	3775929872	2521619684	11792854642	3816324578	2128500000	3680820000	24665529448
2011/10/31	86482155022		13688405129	4605607384	949536000	3594240000	5048890200	11667452176	4477958806	20819460000	11683524253	94827049253	22242173410	7060705965			28809367085	4385104200	23350054000															2739072000	4760700000		1.71798E+11	76031956114	1.63227E+11	1.31292E+11	2.61077E+11	3429307728	3454117667	2962361233	12823104030	4139827588	2091375000	3937340000	25687453456
2011/11/30	79463164952		13688405129	4516004128	952560000	3430342656	4399167065	9787873579	3987515698	18167925000	9002764700	78667383557	18614185636	6604829169			26242766814	4855269300	18526456000															2642304000	4620000000		1.58555E+11	71168650813	1.54945E+11	1.18322E+11	2.41874E+11	3086810496	3188086244	2452979606	11182706946	4154991792	2000625000	3095180000	20670735602
2011/12/30	79873032985		8425887037	3637892214	763560000	2685616128	3857731118	7927474355	3082785246	16694850000	7992104013	62152560372	16954321949	5664358928			26415796046	3603047400	15526706000															2140992000	4027800000		1.58368E+11	76922420464	1.5735E+11	1.06974E+11	2.56114E+11	2557890720	2437191099	1835218910	9922401870	3604025727	1563375000	2785420000	20043645870
2012/1/31	85252550922		8699264600	3709574819	774144000	2584977408	3898338814	8771366787	3076692785	17853669000	7848747888	73103249580	18614185636	5502827780			27944220926	3672873900	15694692000															2010624000	3738000000		1.71985E+11	81580233992	1.71509E+11	1.17771E+11	2.72944E+11	2752984080	2488681052	1842444182	10232476929	3427110018	1782000000	3097600000	20345577963
2012/2/29	87609292114		10339529980	4204184795	873936000	3068043264	4507454254	9839018575	3591505736	19228539000	9404161852	78578594185	21032844152	5897681698			28895881701	3956835000	17134572000															2448768000	4827900000		1.77954E+11	79251327228	1.7605E+11	1.3E+11	2.77691E+11	2991431520	2926345651	2062814956	11102687576	3821379312	2041875000	3358960000	21042344332
2012/3/30	80487835035		9031223070	3989136979	799848000	2947276800	3925410611	9449037981	3710308725	19935615000	12077753599	80443170996	20487460369	5703844320			26444634251	3523910700	15478710000															2150400000	4179000000		1.66575E+11	73497557576	1.67501E+11	1.27686E+11	2.56762E+11	2709630000	2587370128	2250672010	10992660943	4069061305	1699500000	2715240000	19857841505
2012/4/27	84842682889		11101081763	8948049512	919296000	3027787776	4399167065	11175181591	4127642300	21389049000	17668642505	88937354247	22668995501	5560261077			30510821197	3840457500	19870344000	1706000000														2362752000	4972800000		1.75529E+11	76785425949	1.88631E+11	1.4322E+11	2.63235E+11	2943742032	2621696763	2900946427	13683312256	6555990698	1984125000	3056460000	22993290164
2012/5/31	80385368027		10090561127	8537376264	946512000	3312451584	4209664483	11955142778	3911359936	23451354000	21202371006	96484450863	24708256602	5373602862			28982396316	3761320800	19774352000	1648000000	22212000000													2361408000	4791360000		1.63591E+11	67538296151	1.80689E+11	1.51703E+11	2.51583E+11	3147506208	2501553540	2539682862	15403728710	5302416532	1683000000	3305720000	28311940111
2012/6/29	77669992307		9697092706	7941610847	970704000	2838011904	4399167065	10957815359	4008839312	21428331000	22184360461	88286232186	21578227935	4745426175			28780528879	3374947500	19654362000	1580000000	20160000000													2362752000	3958080000		1.51653E+11	64866903099	1.6991E+11	1.39144E+11	2.35617E+11	3108487536	2102506406	2080878134	14393484164	4620027370	1621125000	2599080000	26268092096
2012/7/31	77362591282		7869368426	7912690196	916272000	2478587904	4047233699	10107529803	4039301616	20740896000	18206227972	80620749740	20606022061	4138786974			29299616575	2625476400	19654362000	1308000000	16392000000													2538816000	3581760000		1.42886E+11	60277586829	1.70477E+11	1.34627E+11	2.1404E+11	2640263472	1832184154	1853282088	11522789268	4473440068	1179750000	2187680000	22877162436
2012/8/31	72700342403		7767828189	7744950418	946512000	2458460160	3871267017	14982105975	6025600000	20426640000	16862264293	61264666652	18543048621	4235705663			27627000668	2658062100	19654362000	1382000000	15516000000													2346624000	3504480000		1.41953E+11	59866603282	1.69343E+11	1.12593E+11	2.17492E+11	2505865824	1999526500	1795479918	11752844957	4645301042	1315875000	2388540000	19161075137
2012/9/28	67269590962		7412437356	7999452150	964656000	2544721920	3925410611	15960688991	4928000000	23078175000	17023539934	80502363910	21886488334	4285959798			26098575787	4119763500	19654362000	1398000000	16980000000													1917888000	3444000000		1.37663E+11	55071795239	1.60266E+11	1.29889E+11	2.19218E+11	2384474400	1948036548	1781029375	15473745658	4271250686	1262250000	2446620000	22180396067
2012/10/31	67423291475		8059756372	8167191927	1043280000	2487214080	3952482409	16097690613	4721920000	21133716000	17095217997	76240474056	21364816889	4066995352			25810193735	3719424900	17926506000	1378000000	16776000000													1864128000	3091200000		1.40088E+11	57263707487	1.70761E+11	1.19974E+11	2.17492E+11	2713965408	1935164059	1762966197	14393484164	4235867545	1410750000	2376440000	21367501970
2012/11/30	65578885325		7018968935	6027063731	1209600000	2113413120	3519333652	13308729018	4592000000	17539413000	12328626815	65822521080	17618267424	3471124895			25146915013	3016504800	13198900000	1224000000	13224000000													1653120000	2620800000		1.39155E+11	57743188292	1.7842E+11	1.10279E+11	2.16198E+11	3390289056	1630515172	1741290383	12693072554	3553478382	1291125000	2025540000	16792069483
2012/12/31	82076073664		8338992026	7519369338	1254960000	2369323008	3803587523	16342336367	4972800000	21880074000	21485499348	91275474375	22289598087	4192630690			30741526839	4105798200	17590534000	1436000000	17580000000													1833216000	3151680000		1.85042E+11	70894661782	2.22953E+11	1.47186E+11	2.96678E+11	3307916304	1870801618	1997787514	23086239164	4321798032	1336500000	2683780000	20740412239
2013/1/31	1.08103E+11		9506704760	8057293452	1466640000	2193924096	4710492734	17819996721	4972800000	23078175000	24746851209	90742738143	24352571527	4228526500			35355639686	5539569000	19414382000	1450000000	18060000000													1964928000	3363360000		2.14142E+11	79799305290	2.92449E+11	1.67237E+11	3.08546E+11	2978425296	2089633918	1954435887	23797978600	4620027370	1307625000	2797520000	22180396067
2013/2/28	1.17837E+11		10090561127	9676849925	1451520000	2415329280	4412702963	18906223869	4972800000	22646073000	25176919587	95418978400	24826818294	4013151636			33740700189	6400762500	19582368000	1516000000	18072000000													2059008000	4700640000		2.06307E+11	76990917722	2.93867E+11	1.61398E+11	2.86969E+11	3138835392	2089633918	2005012786	23202705617	5039570336	1373625000	2819300000	23573928804
2013/3/29	1.03082E+11		9024388631	7883769544	1453032000	2107662336	4047233699	17448135175	6236160000	19464231000	20732879688	77246753605	20629734399	3851620488			30539659402	5325434400	18262478000	1380000000	17004000000													2053632000	4764480000		1.8896E+11	71648131617	2.73444E+11	1.34076E+11	2.72513E+11	3559369968	2188322994	2019463328	19514601266	5994915164	1534500000	2429680000	20020420324
2013/4/26	95806652779		8732460447	9740475358	1270080000	1785618432	4534526051	18397360701	6652800000	19326744000	20912074845	77838682752	23451502668	3650603948			29357292985	5260263000	17230564000	1352000000	16344000000													1935360000	5402880000		1.84296E+11	71716628875	2.7855E+11	1.3683E+11	2.62156E+11	3559369968	1982363183	1755740926	19204024058	6040407775	1361250000	2516800000	19300428410
2013/5/31	1.07539E+11		9519397290	12765575484	1345680000	2096160768	4182592686	19728233603	8861440000	20917665000	23134094795	83698781301	23807187744	3970076663			30568497607	5409226200	18742438000	1564000000	18252000000													2382912000	7069440000		1.95302E+11	73223568545	2.96704E+11	1.4311E+11	2.9301E+11	3459655584	2544461834	1972499065	20278103570	7157504109	1435500000	3000800000	22482328160
2013/6/28	81727685830		7856675897	9110005160	1000944000	1917886464	3356902868	15892188180	7880320000	16616286000	18492940223	65585749421	18756459666	3076270977			24425959881	4734236700	14206816000	1266000000	13908000000													2400384000	9105600000		1.54451E+11	61784526500	2.43093E+11	1.11601E+11	2.50289E+11	2536213680	1875092448	1564271236	14881824573	5615810074	1159125000	2828980000	17813993491
2013/7/31	78612688777		8173989140	10263939141	1186920000	1998397440	3492261854	16978415328	8601600000	16537722000	22650267870	70084410934	19088432404	2947046058			23157078848	4096488000	15382718000	1406000000	14688000000													3448704000	10456320000		1.46616E+11	56544486282	2.34867E+11	1.1733E+11	2.28712E+11	2644598880	1973781524	1564271236	15942963369	6409403397	1328250000	2233660000	19973969233
2013/8/30	86973996656		9265546696	12255993602	1312416000	2130665472	3614084942	17134988610	9313920000	17932233000	22919060606	70025218019	20108062955	3306004165			24887371165	5120610000	15598700000	1440000000	15408000000													3373440000	10274880000		1.67695E+11	62154411693	2.56141E+11	1.21516E+11	2.30007E+11	3437978544	2861983210	1719614569	16784109975	7571992341	1596375000	2485340000	22853936890
2013/9/30	97384644700		10192101365	11393579781	1306368000	2044403712	3681764436	15119107597	9336320000	18482181000	22112682398	70143603848	21625652612	3510610286			25550649887	4366483800	16030664000	1754000000	15792000000													3975552000	14400960000		1.88214E+11	66517687012	2.71181E+11	1.35398E+11	2.6797E+11	3112822944	2604533446	1896633716	16615880654	6662140124	1373625000	2272380000	20949442149
2013/10/31	1.13943E+11		9506704760	9778072200	1214136000	2139291648	3641156740	15461611653	9363200000	18207207000	21360062738	68367816409	23593776698	3338310395			26531148867	4222175700	15406716000	1912000000	14928000000													3222912000	13063680000		1.9269E+11	69723358675	2.54161E+11	1.3055E+11	2.70861E+11	2948077440	2282721241	1690713484	16072370539	6540826495	1460250000	2122340000	21088795423
2013/11/29	1.11484E+11		10560184727	10178912427	1271592000	2170920960	3749443929	15627970766	9287040000	19051770000	26569155123	74819844105	23759763067	3356258300			26502310662	4687685700	16976207531	2200000000	15744000000													3357312000	12754560000		1.86348E+11	73196169644	2.43665E+11	1.42118E+11	2.75149E+11	2969754480	2458645246	1820768368	21856871047	6778399018	1427250000	2613600000	22853936890
2013/12/31	1.00418E+11		10039791009	9668752138	1147608000	2053029888	3546405449	15481183313	10281600000	20033820000	26430533444	73872757471	24660831926	3428049922			26617663483	4022006400	17379203556	2452000000	15840000000													3192000000	10200960000		1.75902E+11	76312794872	2.18987E+11	1.40466E+11	2.74644E+11	2683617552	2643150910	1734065112	21960396783	6343691848	1513875000	2415160000	23062966801
2014/1/30	1.08537E+11		10572877257	8769898296	1229256000	2073157632	3262151577	15618184935	12051200000	18757155000	24305001034	68012658921	22099899379	3248570868			25464135271	3928904400	17102143789	2140000000	14724000000													3652992000	12909120000		1.71052E+11	72750937469	2.08208E+11	1.27576E+11	2.61278E+11	2683617552	2647441740	1618460771	29556597674	5949422554	1707750000	2112660000	21506855244
2014/2/28	1.05966E+11		10509414608	8782044969	1276128000	2159419392	3722372132	14551529448	13888000000	17794746000	24559140778	63632383238	21080268829	3413691598			25492973476	4236141000	17379203556	2392000000	14112000000													3104640000	10866240000		1.66202E+11	72750937469	2.13597E+11	1.19313E+11	2.50433E+11	2683617552	2561625152	1636523949	26541410608	6060626713	1889250000	2030380000	25261863330
2014/3/31	1.02538E+11		10407874370	8611991540	1319976000	2354946048	3600549044	15461611653	12001920000	16969824000	22549126434	58482599664	19420405141	3474714476			25550649887	3793906500	16220589985	1916000000	13392000000													2911104000	11813760000		1.81312E+11	75155191216	2.17286E+11	1.16008E+11	2.47659E+11	2778996528	2801911598	1770191469	24095615091	5686576358	3601125000	2110240000	23624781684
2014/4/30	1.06061E+11		14087969599	8466231457	1300320000	2084659200	3505797753	14620030259	12001920000	18717873000	22733955340	60140001274	22242173410	3413691598			25896708350	3519255600	16396900746	1840000000	13380000000													3144960000	12700800000		1.82244E+11	75600423391	2.23243E+11	1.25483E+11	2.52955E+11	3151841616	2703222522	1683488213	24561480904	5661302685	2891625000	2071520000	26165080790
2014/5/30	1.09489E+11		14105712634	8369058069	1303344000	2021400576	3532869550	14561315278	12087040000	19385667000	22618437274	59903229616	22384447440	3327541652			26127413993	3770631000	16925833028	1894000000	13320000000													3556224000	13886208000		1.78514E+11	73552355384	2.11329E+11	1.24711E+11	2.55981E+11	3151841616	2694640863	1697938756	25286161057	5489441710	2532750000	2132020000	24612675781
2014/6/30	1.13221E+11		13626650696	7810311086	1386504000	2239930368	3546405449	14032880449	13377280000	18541104000	21832914427	58009056347	22763844854	3270108355			26531148867	3994075800	16346526243	2026000000	12960000000													3752448000	14551488000		1.68814E+11	73018076774	2.11386E+11	1.26254E+11	2.58251E+11	3602724048	2638860081	1770191469	25713204719	5711850030	3048375000	2073940000	24132841505
2014/7/31	1.24189E+11		14425087260	8672724908	1443960000	2886893568	4047233699	16401051348	13610240000	21526536000	23196027603	62803682433	29308450250	3460356151			28982396316	4845959100	18311131862	2110000000	14208000000													5174400000	12833856000		1.82804E+11	78360862879	2.26364E+11	1.44983E+11	2.79184E+11	3581047008	2763294134	1900246352	29284842616	6085900386	3749625000	2286900000	26786042793
2014/8/29	1.17105E+11		15276752928	8417644763	1717632000	2636734464	4006626003	16518481310	14533120000	25415454000	22087054171	60554351677	27174339795	3349079138			27309780410	4911130500	18311131862	2244000000	13980000000													6526464000	15543360000		1.76648E+11	75066144781	2.13088E+11	1.42008E+11	2.66322E+11	3767469552	2763294134	2106166584	28793095370	6323472910	3221625000	2436940000	27886839073
2014/9/30	1.15848E+11		18239839733	10093885712	2317896000	3168681984	4994746606	18867080548	15850240000	26927811000	23219131216	64816241531	32391054241	3349079138			33408235962	6512484900	20804669764	2988000000	17460000000													6588288000	18978624000		1.81871E+11	75600423391	2.12407E+11	1.46745E+11	2.62034E+11	4404774528	2763294134	2655287203	30229514959	6616647513	3415500000	2710400000	29749725083
2014/10/31	1.26017E+11		18239839733	9935978956	2243808000	3249192960	5549718451	20491528355	16638720000	32604060000	23196027603	68782166812	33102424392	3349079138			37340528327	6172662600	21535100058	3234000000	18912000000													6397440000	19958400000		1.90265E+11	78182770009	2.19215E+11	1.46194E+11	2.72374E+11	4673569824	2763294134	2496331234	33024709835	8193724689	2998875000	2710400000	29749725083
2014/11/28	1.42126E+11		22427195937	13567834344	2224152000	3047915520	5549718451	28437622445	24236800000	43053072000	34378176367	1.06015E+11	46903005335	3349079138			44230164538	6543855367	31181817394	3038000000	25128000000													14439936000	31703616000		2.31303E+11	90649270922	2.49511E+11	1.90152E+11	3.06421E+11	4469805648	6517769859	2554133405	44179607906	9235000005	4855125000	2710400000	29749725083
2014/12/31	1.8097E+11		24254728517	15268368640	1693440000	2766127104	5549718451	39104177319	24371200000	61220997000	40177183268	1.53606E+11	79768306344	7268901667			51119800748	5648539260	40299602448	2780000000	44940000000	83312000000												12192768000	33820416000		2.92673E+11	1.19857E+11	3.71586E+11	3.73473E+11	4.18397E+11	3685096800	9886070938	2265122553	56141445745	9462463059	5681102563	2710400000	62914741187
2015/1/30	1.59149E+11	2.50336E+11	23385319814	14017261265	1885464000	3102547968	11180652293	32312811188	28403200000	61869150000	35417838959	1.29632E+11	63169669471	7441201558			45140116490	5940271474	34002789566	2820000000	34800000000	1.72938E+11												14738304000	46581696000		2.69916E+11	1.08191E+11	3.2343E+11	3.06931E+11	3.61653E+11	3888860976	9092267499	2377114258	46978390174	11145689661	7620874998	2710400000	49310028198
2015/2/27	1.59834E+11	2.34142E+11	23385319814	14940408454	1992816000	3188809728	11451370266	34543980465	32067840000	67172220000	39576489326	1.39932E+11	69572000836	7304797477			47772477495	6297391944	36823761737	2976000000	44400000000	1.72774E+11												23119488000	49896000000		2.71035E+11	1.07034E+11	3.15948E+11	3.25329E+11	3.70732E+11	4326737184	76424026871	2536070226	59574045510	12646945819	7296785255	5524860000	54672881866
2015/3/31	1.79942E+11	2.56427E+11	23385319814	16689529444	2274048000	3769638912	14537555161	40767768447	35463680000	67309707000	42140990386	1.65148E+11	75310386727	8503717555			58009436958	7001573152	42415331577	3236000000	62760537969	1.81876E+11												32524800000	49821004800		2.94538E+11	1.1487E+11	3.32038E+11	3.61575E+11	3.92673E+11	5722738560	99114090460	4624173632	72453386777	16513817742	7139506409	7298720000	61164757359
2015/4/30	2.28955E+11	2.70096E+11	36195790910	19483264358	3780000000	4318838784	18977329921	48126712727	42201600000	71159343000	44197211956	2.14991E+11	83182883072	11414867803			63079169263	8248979863	54303714299	3740000000	88619556954	2.3944E+11												58426368000	1.42164E+11		3.37068E+11	1.44255E+11	3.6353E+11	3.78541E+11	4.59506E+11	5722738560	1.07721E+11	4609723089	70637796819	15978015881	7139506409	7470540000	69491293316
2015/5/29	2.19209E+11	2.77821E+11	46131890376	18572263843	4625208000	5506375680	19099153009	45406251942	38330880000	64815300000	45190667321	1.96853E+11	81807567446	13597333093			61389258495	10079851003	59416726359	3740000000	87697018979	2.45508E+11												51007488000	1.25806E+11		3.17855E+11	1.33748E+11	3.42992E+11	3.34584E+11	4.55723E+11	5722738560	1.09495E+11	4999887740	81052829508	19789285724	7139506409	8944320000	66414708844
2015/6/30	2.08048E+11	2.41422E+11	33569821766	17090369671	5096952000	4451106816	15011311614	38106022643	31449600000	74596518000	38814070092	1.72618E+11	66157424108	10384658036			68733870681	8123233219	45563738018	3660000000	79310310119	2.05738E+11												46228224000	1.06839E+11		3.16363E+11	1.3544E+11	3.62664E+11	3.26066E+11	4.72116E+11	5696726112	1.39713E+11	4790354872	73794367164	17130495356	7139506409	5931420000	55463197143
2015/7/31	1.76855E+11	1.97E+11	30376075509	12996940688	5096952000	3027787776	10639216347	29807638667	19488000000	44211891000	37574530782	1.42133E+11	53827008145	7688882652			51321290106	6186734897	34783594363	3660000000	68128031639	1.78842E+11												37863168000	84125554128		2.81108E+11	1.15618E+11	3.31652E+11	2.51911E+11	4.36303E+11	5696726112	76173408322	2937072783	50416069698	13743823214	7139506409	4994880000	48801968377
2015/8/31	1.58397E+11	1.39505E+11	27288787461	11369286433	2086560000	3375710208	9759382934	22292121104	19488000000	31622010000	27260504756	1.0258E+11	44816319557	7355051612			48630432190	5341717448	25917681824	3660000000	46154854426	1.26034E+11												22240512000	56406608919		2.79056E+11	1.10809E+11	3.12679E+11	1.82602E+11	4.29998E+11	5696726112	56114164520	3056289760	38197658085	10119578549	7139506409	4994880000	44850391990
2015/9/30	1.50098E+11	1.27471E+11	24236985482	9899538935	2198448000	3505102848	9935349616	21528826352	19488000000	31504164000	25433769901	99836248398	43962675375	5858196306			43833685470	5361836911	29015713763	3660000000	45260272148	1.21278E+11												21240576000	61148231061		3.10207E+11	1.08031E+11	3.08301E+11	1.64548E+11	4.48157E+11	5696726112	54488737767	3648762007	36594747651	9118741110	7139506409	4994880000	41548003153
2015/10/30	1.62547E+11	1.44408E+11	28033994921	12304580296	2729160000	3999670272	13495290964	27400324448	23672320000	43445892000	30520523881	1.19346E+11	49701061265	8607815406			50697323053	8585980869	32667865234	3660000000	59769278476	1.35136E+11												46583040000	90787618212		3.0573E+11	1.1284E+11	3.13774E+11	1.92295E+11	4.52192E+11	5696726112	66310023248	4111179370	45093197312	10038702796	7139506409	4994880000	47983427554
2015/11/30	1.67984E+11	1.54659E+11	31760032220	13531394324	5214888000	3968040960	14023191012	33976402316	24747520000	44388660000	34145889977	1.34131E+11	54680652327	10413374684			55767055358	7353663756	37730502792	7878000000	1.00193E+11	1.55144E+11												43540224000	96378993426		3.47887E+11	1.18289E+11	3.14869E+11	2.13621E+11	4.33781E+11	19674081504	91467196414	3944998130	46544889781	10038702796	7139506409	8624880000	51935003941
2015/12/31	1.71561E+11	1.59116E+11	32008434707	23364117494	4384800000	4471234560	14564626958	34250405560	26091520000	44369019000	36113142898	1.4823E+11	58901448561	9401112822			60485806196	7036782212	38385371332	7326000000	92002196194	1.6195E+11												38196480000	96458003466		3.40799E+11	1.29723E+11	3.51719E+11	2.34462E+11	4.53705E+11	25453180368	95789353918	4020863478	48752672077	10038702796	7139506409	7395520000	55886580328
2016/1/29	1.43087E+11	1.20637E+11	42178435143	17832137294	4369680000	2720120832	10111316299	26147738188	17624320000	33625392000	24281521762	1.05095E+11	44484346820	6676620790			47304502203	4828671139	29701614107	5198000000	67513006323	1.19638E+11												33067776000	71467538605		3.15244E+11	1.01834E+11	3.13409E+11	1.75695E+11	3.78045E+11	15082884432	68858987930	2550520769	33872824272	10038702796	5852679486	5285280000	46289894817
2016/2/29	1.36791E+11	1.10386E+11	42178435143	15606983247	4254768000	2803507200	35692050463	22076832841	16128000000	29324013000	23073066396	97549922099	39504755758	7498634855			46602539268	5603270468	26392005677	4540000000	53730848096	1.107E+11												28336896000	61512138285		3.44157E+11	99482677284	3.08301E+11	1.73029E+11	3.67201E+11	16309804896	56926877897	3052677124	34386965355	10038702796	4899474358	5193320000	41209296605
2016/3/31	1.52244E+11	1.32076E+11	42178435143	22081563425	4537512000	3277946880	33903188745	27693899353	19658240000	36375132000	32825020159	1.27425E+11	48752567730	37627210596			52530226271	8168502010	33548680315	5752000000	75536291132	1.34644E+11												41395200000	82127417904		3.52378E+11	1.08565E+11	3.32382E+11	2.15681E+11	4.05787E+11	17918241264	70743005304	3432003868	43641504843	10038702796	6681967947	6495280000	48039878645
2016/4/29	1.51243E+11	1.24797E+11	42178435143	17955756963	4971456000	3712131072	36629073268	28717357267	17015040000	32879034000	31279321436	1.20489E+11	44436922143	29858629685			54675113016	6644452682	34255861603	5590000000	66003398728	1.25706E+11												41190912000	72813464221		3.50413E+11	1.08672E+11	3.39314E+11	1.99202E+11	4.47652E+11	17215905168	60990444782	3681275727	39498132589	10038702796	6038554486	6495280000	45499579539
2016/5/31	1.50957E+11	1.26877E+11	42178435143	17430373368	4545072000	3712131072	32753206213	29138638792	17274880000	33625392000	32291051506	1.25367E+11	47756649517	28865318767			58106931807	5226030535	41780270510	25902654843	67233449361	1.28248E+11	60285060000											43266048000	78247485365		3.59453E+11	1.08993E+11	3.31652E+11	2.03443E+11	4.53957E+11	15499083600	64499888909	3471742860	39740081333	10038702796	6114810896	6495280000	45781834996
2016/6/30	1.49383E+11	1.24945E+11	42178435143	16966799609	4785480000	3712131072	32923573995	30215247133	18600960000	32839752000	31152855173	1.27729E+11	55012625065	28687412328			57638956517	4728073824	46843688534	25247365418	72293430373	1.4145E+11	88457490000											43787520000	78994732838		3.36597E+11	1.0568E+11	3.25814E+11	1.96657E+11	4.41347E+11	15013517904	65829783526	3587347200	40768363499	10973828686	6548519229	6495280000	40983492240
2016/7/29	1.57968E+11	1.2395E+11	42178435143	18851999565	4502736000	3712131072	37821647746	28319480272	17167360000	35510928000	28960773348	1.23843E+11	57174695791	31400485432			60134824729	4743163421	40083035418	26351996163	68183943032	1.312E+11	76352320000											36583680000	69565181395		3.39407E+11	1.06001E+11	3.34206E+11	1.96536E+11	4.32773E+11	14736051792	61322918436	3334462705	39044478692	18272865362	7072782050	6471080000	40927041149
2016/8/31	1.62947E+11	1.30368E+11	45147005359	19779147085	4596480000	3712131072	36330929648	30472696953	18618880000	41442510000	30857767235	1.28415E+11	61819448640	32223302684			65126561153	5195851340	41695408755	28374032103	72377297462	1.4555E+11	86224710000											36804096000	71664590962		3.56269E+11	1.12305E+11	3.39679E+11	2.04776E+11	4.69846E+11	15303990240	62394222433	3406715418	40586901940	18257701158	7954496793	6471080000	42620573886
2016/9/30	1.55736E+11	1.25554E+11	44404862805	20088196258	4561704000	5290721280	33690229017	28623739150	17328640000	40165845000	29382327545	1.24757E+11	58722946740	32223302684			61031777368	6030809058	39573864890	26670279598	66282955690	1.35136E+11	76067750000	22321685403										34153728000	68141852876		3.56485E+11	1.0739E+11	3.37854E+11	1.95325E+11	4.53957E+11	19136490912	57702649757	4046151928	38621068389	15017616318	17885171355	7139000000	40701236784
2016/10/31	1.57109E+11	1.29365E+11	44404862805	23116878155	6991488000	4988805120	34243924311	30472696953	18063360000	43995840000	30267591359	1.32607E+11	60492376397	32223302684			65477542620	5729017112	39121268866	27344291578	67680740500	1.40466E+11	81868600000	23664874706										38357760000	69244932479		3.51729E+11	1.11237E+11	3.35665E+11	2.01262E+11	4.50426E+11	19778131296	59438901062	4038926657	40526414754	16185259997	19661765043	7971480000	41209296605
2016/11/30	1.63977E+11	1.38792E+11	44404862805	23116878155	6052536000	4816281600	35947602137	32485486460	22624000000	45115377000	32628294863	1.48992E+11	66795969550	32223302684			68363390240	5537882213	39969886412	34018882435	69190348095	1.44976E+11	86159040000	22250991229										42292992000	77144405762		3.7097E+11	1.23418E+11	3.46611E+11	2.15075E+11	4.67828E+11	18976080816	62172573330	4566371462	42734197050	15017616318	20091009155	7664140000	44031851167
2016/12/30	1.56251E+11	1.25354E+11	44219327166	23116878155	5682096000	5391360000	32582838430	28927998029	21002240000	39085590000	29382327545	1.28492E+11	56566454346	32223302684			64892573508	6403019125	34001276339	31453892400	58063981007	1.2751E+11	76177200000	19122774035										36976128000	60242379592		3.50432E+11	1.15938E+11	3.31287E+11	1.94598E+11	4.43869E+11	19968889248	57665708240	4667525260	39407401809	14618292290	26041163021	7792400000	40249628054
2017/1/26	1.602E+11	1.26557E+11	42982422910	18357520888	5044032000	1.68681E+11	32880982050	28459907446	20742400000	36532260000	27358867398	1.33445E+11	55294676780	30688859699			69221344938	6644452682	31031114928	28973153863	52277151894	1.24148E+11	59803480000	17514481579	13755277921									38911488000	56648475080		3.6189E+11	1.23846E+11	3.37489E+11	1.99687E+11	4.79177E+11	19067124384	57517942171	4663912624	40435683975	14218968261	23588388147	6996220000	39177057321
2017/2/28	1.62775E+11	1.28563E+11	44157481953	19655527416	4898880000	1.81414E+11	32880982050	28927998029	19514880000	39635538000	28581374570	1.33979E+11	57174695791	30755574612			73433122545	6438228186	32558626511	28973153863	55156588603	1.2505E+11	66129690000	37821383026	31794394037									36986880000	58819051072		3.58647E+11	1.24701E+11	3.29463E+11	2.00535E+11	4.90274E+11	18100328400	57961240377	4696426345	40223978823	14769934326	24214628540	7545560000	39459312777
2017/3/31	1.57453E+11	1.24351E+11	44095636741	18975619234	4623696000	1.69855E+11	32199510919	27921603276	21038080000	40303332000	26937313201	1.30244E+11	54133488568	29221131627			71834206972	6584094293	31229125689	26080519115	51103012654	1.19556E+11	62058150000	33031852745	53231660284									34062336000	53303653059		3.46109E+11	1.2064E+11	3.09396E+11	1.95203E+11	4.83464E+11	16864737120	55560041764	4107566734	41433722547	13956122065	22440280759	6933300000	35056127660
2017/4/28	1.54362E+11	1.18535E+11	43106113336	18512045475	3897936000	1.57574E+11	29132890831	26189668119	20473600000	41363946000	25040319314	1.27501E+11	53193479062	27442067296			68675373766	6126376508	29164156327	23815089960	49305903962	1.12996E+11	56257300000	41762583220	34252630302									30449664000	47396839694		3.28814E+11	1.13588E+11	2.8714E+11	1.96657E+11	4.82456E+11	17181221904	54156264113	3580121929	40072760858	13410210735	27537181738	5217520000	34491616748
2017/5/31	1.57968E+11	1.14323E+11	39952007482	14834360314	3341520000	1.34819E+11	30027321690	22678988746	13780480000	35589492000	22721771229	1.26891E+11	51866406820	25551811445			71951200794	5029865770	26222282168	20564854412	47800112861	1.0947E+11	32747440000	22091929338	29209630906									34110720000	50564712875		3.60852E+11	1.14442E+11	2.92977E+11	1.99202E+11	5.65429E+11	14332858848	56261930589	2705864102	36171337348	12874408873	27189270408	5193320000	30878746908
2017/6/30	1.6123E+11	1.12317E+11	41621828228	15977842254	3958416000	1.40869E+11	34414292093	23521551796	14667520000	36001953000	23185480846	1.31464E+11	52364058911	25863147703			75266025763	6035838924	27099186966	23815089960	49796161529	1.0865E+11	32257104000	22144949968	28414319174									33444096000	51551132210		3.55513E+11	1.18225E+11	2.9991E+11	2.0623E+11	6.03007E+11	15156586368	57444059137	3103254023	35445491113	18079655328	25710647257	5193320000	31669062186
2017/7/31	1.83208E+11	1.18535E+11	43229803761	17801232376	4139856000	1.59561E+11	43145640954	24761991841	17391360000	39183795000	24112900080	1.35274E+11	52529942941	26018815832			80152467742	6916065434	32671775517	23365748640	53157927709	1.16768E+11	32432224000	19211141752	25576502310									26605824000	49363854554		3.75466E+11	1.28227E+11	3.13774E+11	2.10228E+11	6.44871E+11	14892126480	58515363134	3247759449	33721606307	18126737764	23083916719	5193320000	33644850379
2017/8/31	1.93682E+11	1.21944E+11	43229803761	17152229113	3999240000	1.58387E+11	40888267834	25698173007	16889600000	42984328500	26220671066	1.45029E+11	55737034194	26107769049			80659440973	6589124159	34567021370	32023058072	56589730683	1.1726E+11	40347648000	21632417207	27637082708									32363520000	63645491015		3.57199E+11	1.22072E+11	3.06477E+11	2.20891E+11	6.74631E+11	14692697712	61064327816	2969586504	36231824534	17359966667	26267305385	5798320000	34886774386
2017/9/29	1.90763E+11	1.1693E+11	40941530887	16225081593	4737096000	1.52156E+11	37693871909	24106665025	19084800000	41511253500	24787386795	1.44648E+11	53857015184	25507334837			80000375773	6976423823	31964594229	29117317536	54593682014	1.12258E+11	44410432000	17408440318	24365459444									33600000000	59313823500		3.77761E+11	1.18866E+11	2.92612E+11	2.20407E+11	6.44367E+11	13912324272	60251614439	2976811776	35475734706	18664822744	24197232974	6437200000	32854535102
2017/10/31	1.98147E+11	1.1332E+11	39457245779	15730602916	4295592000	1.42585E+11	38929038333	22608775159	17059840000	41529616560	23101170007	1.35122E+11	49765209102	27286399168			86945909031	7237976843	28343826033	28742866436	49551032746	1.0701E+11	39927360000	16153618732	22539857513									30309888000	53009317314		3.7013E+11	1.16558E+11	3.02464E+11	2.09865E+11	6.83458E+11	11987403120	64590542229	2557746040	32542106176	17945134083	21692271401	6563040000	30822295817
2017/11/30	2.2974E+11	1.13721E+11	36364985138	14030832463	3589488000	1.31387E+11	44663287652	21813021168	15043840000	41024799503	22047284514	1.35503E+11	49322851688	25084807059			93181679766	7237976843	28258964278	32951696800	46084211373	1.01516E+11	33693088000	15004838406	21328814647									26869248000	58370291962		3.78935E+11	1.18866E+11	3.22895E+11	2.32523E+11	7.31123E+11	10608743376	60912939366	2272347824	32723567734	16956402932	19291683226	6117760000	29015860897
2017/12/29	2.28366E+11	1.07704E+11	35622842584	13134589861	3628800000	1.35451E+11	39525033320	20525772065	15214080000	37019917517	20656155663	1.2712E+11	43516910626	21904729568			90291932352	7237976843	26080845911	29132295580	43142665966	88970000000	34323520000	14633693993	21184212514									26869248000	55539697348		3.69543E+11	1.15404E+11	3.06112E+11	2.19316E+11	7.3188E+11	10357289712	55713569802	2239834103	28852387817	16552839197	17795664509	6146800000	26136855244
2018/1/31	2.41244E+11	1.20567E+11	36117604287	13165494778	3704400000	1.2904E+11	39722658487	20689603769	14524160000	36717027283	20866932761	1.432E+11	44235741424	21704584831			1.01648E+11	7237976843	26731452696	25657389372	43808015523	96186000000	35759504000	15994556840	18924804183									29422848000	65575441888		3.86567E+11	1.26303E+11	3.30557E+11	2.57969E+11	8.55962E+11	10157860944	56094011477	2120617127	28973362190	15839876599	19204705394	5643440000	27040072704
2018/2/28	2.06903E+11	1.1313E+11	36117604287	12578301349	3860136000	1.22628E+11	37153531321	18887455024	12508160000	32140019299	19349337651	1.26586E+11	41305123555	19414039505			1.02814E+11	7237976843	22205492451	22931385364	34948360905	89052000000	30225712000	13873731624	17406481784	38220000000								26078976000	59142272311		3.65727E+11	1.19251E+11	3.09761E+11	2.19437E+11	7.64161E+11	8900592624	52120509534	1925534801	25707054135	13848962173	17012864017	5532120000	25459442149
2018/3/30	1.87157E+11	1.12004E+11	36117604287	12207442341	4074840000	1.21093E+11	38141657154	18395959912	13861120000	30827494951	18337607578	1.25596E+11	40033345989	22638593604			96477005764	7237976843	21894332684	25507608932	33897808974	89134000000	28334416000	12707277755	15219374519	35306250000								27901440000	72609040626		3.41952E+11	1.1425E+11	2.91518E+11	2.25132E+11	7.33645E+11	11311079472	53769090127	2319312087	25495348983	14535020522	16612765988	5343360000	24612675781
2018/4/27	1.86299E+11	1.04567E+11	36117604287	12331062011	10408558851	1.16849E+11	38240469737	17951273858	12696320000	30087096600	16904323308	1.19041E+11	37379201503	20481478104			91812852044	7237976843	23138971752	23860024092	32321981077	88150000000	25987808000	11841274125	14026406920	32602500000								26197248000	73749856022		3.40778E+11	1.11686E+11	2.81667E+11	2.301E+11	7.39698E+11	9585587088	49922402076	1929147437	26160708032	13559741496	15656009832	5343360000	23540105047
2018/5/31	1.74795E+11	1.04567E+11	36117604287	11527534160	7755570189	1.12424E+11	37894625696	16757642871	11612160000	28101482842	16609235370	1.08905E+11	35056825079	21348771965			86286843831	5055015099	20479970108	22512000132	29835674840	82082000000	23536128000	11152005930	13014191988	30502500000								24659712000	68294528221		3.09664E+11	1.06813E+11	2.79478E+11	2.25859E+11	7.25827E+11	8800878240	47766565915	1773804104	23710976990	13095643201	13533750721	5343360000	23540105047
2018/6/29	1.56079E+11	98482077727	36117604287	10507671889	7291297173	1.01498E+11	34683216738	15002303185	8942080000	24904308148	15049484840	1.01132E+11	30025009492	17479307046			82585939248	5598240602	19065607531	20951791507	26438890264	74620000000	23711248000	9932531430	11007837390	26355000000								20896512000	68116740101		2.80606E+11	95529015565	2.55397E+11	2.00777E+11	6.66813E+11	7443895536	39227763867	1513694337	21503194694	11847958660	12507412299	5343360000	21733670127
2018/7/31	1.61745E+11	1.0006E+11	26222370236	12090239180	6283161481	1.02581E+11	33102215406	14838471481	8449280000	23692747211	14923018581	1.02046E+11	29582652077	17812881608			88365566753	5688778186	18952458525	20815614589	26193761480	74210000000	21329616000	10339022930	11080138456	26250000000								20756736000	69460469420		2.98511E+11	97580645429	2.66197E+11	2.04291E+11	7.15991E+11	7608641040	40284546298	1614848136	21351976729	11935397469	12507412299	5343360000	21846572310
2018/8/31	1.73936E+11	1.0051E+11	21955050551	11218156354	5416518518	99511222465	31471807781	14323571840	7185920000	22380222863	14206376446	1.02808E+11	27923811774	15900387453			85070235807	4758253018	17934117470	20212545381	27664534183	68880000000	18177456000	9844163713	10248676191	24281250000								20014848000	65584327153		3.03207E+11	99375821561	2.61381E+11	1.93628E+11	7.13469E+11	5748751008	37156470300	1455892167	20474912529	10868643996	11376700478	5343360000	20604648303
2018/9/28	1.89733E+11	1.01412E+11	24181478213	11257796483	5385566984	1.00685E+11	31175370031	14627830719	8314880000	23187930154	14248531865	1.05552E+11	28200301896	15811434236			90038580926	4712984226	17651244955	17415761877	28329883739	69208000000	18317552000	9808816626	10411353590	23415000000	40683672153							18563328000	58142973870		3.11719E+11	1.04761E+11	2.77581E+11	2.02231E+11	7.73997E+11	5679384480	35254261923	1473955345	21231002356	11192167590	12142105403	4810960000	20153039573
2018/10/31	1.87329E+11	1.0051E+11	24614394702	11416356996	5036256810	98517916251	28803868032	14815066952	8780800000	24231218738	19939513528	94577697910	28476775444	21444972234			91722630375	4008803019	16717765654	18054339812	29275380477	68716000000	18142432000	9561688149	11025912657	23388750000	34465643658	37551204747						20993280000	63931429935		3.22286E+11	1.02581E+11	2.7977E+11	2.07926E+11	7.29106E+11	6030552528	38044167543	1405315268	21684656253	10160389641	13272817224	3852640000	23032045226
2018/11/30	1.77885E+11	1.0006E+11	23686716510	11495637253	5270604142	98247014557	29347337240	15961888880	9049600000	26755304024	17789587122	1.02732E+11	31241510924	22518597288			88076642796	4979567112	18273564488	19989424465	29730619647	73554000000	19088080000	9437969448	10664407324	23808750000	31327019751	32461619971						22950144000	66257148890		3.14361E+11	99888729027	2.67073E+11	2.04412E+11	7.20027E+11	8887586400	44215776944	1517306973	23559759025	11638105518	15325494069	3741320000	21564316854
2018/12/28	1.61058E+11	91721294359	22264276615	10623554427	4916872320	97073107214	27716929616	14651235248	8135680000	23490820388	18379762998	96635391580	28476820445	21940491489			84482740754	4406162415	16746052906	19505653302	26859111036	68634000000	18983008000	8978442846	9670267658	21971250000	30024194733	30754747028						20536320000	62536248815		2.8765E+11	94759654366	2.50873E+11	1.93992E+11	6.3554E+11	10205550432	38001896246	1347513097	21654412660	10982314448	13098861559	3446080000	19644979752
2019/1/31	1.90592E+11	99608874955	20903681933	10782114941	4452599304	90842368239	27420491866	15540607356	8207360000	25173543912	19180715973	96711602456	29416831993	21059568368			90889292393	3862936911	17057212673	16835236481	26929147831	68552000000	19403296000	9208296014	10212525657	22365000000	28069957206	29668555156	23382000000	26516977200				22998528000	66515828285		3.14948E+11	1.16481E+11	2.60505E+11	2.21255E+11	7.36672E+11	8553759984	37621454570	1311386741	23045617942	11026033853	12455225600	2952400000	21733670127
2019/2/28	2.12226E+11	1.23948E+11	28572488323	19106541918	5849840000	1.14682E+11	34534997863	20338535831	11334400000	32476564004	23733501302	1.25672E+11	38872242277	28106953338			1.00525E+11	28524827019	23082397248	21421387109	35858839245	93316000000	25392400000	11258511633	12941890921	28350000000	34584082296	41989074399	37422000000	34544225400				40696320000	1.01298E+11		3.44593E+11	1.28022E+11	2.85899E+11	2.84869E+11	8.00478E+11	11493166608	54318616992	1622073407	29759695610	13981465607	16769326087	4375360000	29298116354
2019/3/29	2.20125E+11	1.24398E+11	28758023961	21009268084	5889634830	1.25157E+11	33695090905	23825810675	12821760000	35168921641	25967738548	1.23233E+11	41637477208	30171616904			1.1063E+11	25782941384	27127474217	28968217255	40376212548	1.11028E+11	27528864000	11472329677	12453858722	32366250000	35590810719	47699340245	40905000000	34454031600	42166666670			53679360000	1.05182E+11		3.31091E+11	1.26945E+11	2.77581E+11	3.00257E+11	8.55457E+11	11670918336	61420194933	1824381003	32481618989	15651546865	22022787164	4360840000	31217453456
2019/4/30	2.3781E+11	1.28705E+11	27150048428	17996618321	5955959546	1.15585E+11	34189153822	23006652154	12364800000	32981381061	22553149550	1.18584E+11	43572818114	28740116832			1.19277E+11	23663164255	24581621580	22001912505	37224556755	1.01188E+11	24656896000	11032758432	11730848056	27615000000	32215309536	37985681496	30267000000	30079632300	43111111115			48948480000	88953887072		3.51344E+11	1.23406E+11	2.80207E+11	2.79174E+11	8.68824E+11	10946905200	58714831908	1625686043	31060170114	14462379058	22996938887	4036560000	29580371810
2019/5/31	2.09136E+11	1.18189E+11	23872252149	17124535495	5102581527	1.08812E+11	31372995198	20057681482	11182080000	30962112832	20571844823	98845507002	39536249939	25243953194			1.20839E+11	22303741966	22629801224	21208527797	34318029746	97826000000	21784928000	10098883211	10248831112	25226250000	30497949285	40592541991	31860000000	29177694300	45555555559			45421824000	84952449486		3.26689E+11	1.15404E+11	2.67511E+11	2.43913E+11	8.62771E+11	11228706720	52162780831	1853282088	27642644093	14663488320	24666913269	3732159399	26306208518
2019/6/28	2.36608E+11	1.2545E+11	24243323425	17600217036	5263750582	1.11611E+11	32064683281	20619390181	11504640000	30861149421	21204176119	1.04714E+11	43185859992	24831020481			1.26256E+11	21935085074	22912673739	24382066628	35298544882	1.07912E+11	22205216000	10164037296	10176532201	27562500000	30083414052	51795835308	49950000000	28997306700	40777777781			52878336000	90996497275		3.42832E+11	1.18482E+11	2.78018E+11	2.88504E+11	9.0741E+11	10101500640	59222087475	2030301235	29396772493	14481615598	23362245783	3834832285	27886839073
2019/7/31	2.42618E+11	1.22445E+11	23191954808	17838057807	6212636193	1.09715E+11	35226685946	20783221885	11164160000	30692877069	21667885736	1.02199E+11	41139922963	26290049401			1.26713E+11	21197771290	23676429531	21421387109	33827772178	1.11766E+11	21329616000	10099694250	10266929508	26407500000	29372782224	44006287877	44334000000	27644399700	34944444447			49185024000	97712105930		3.48409E+11	1.16327E+11	2.65759E+11	2.81476E+11	9.22038E+11	10088494416	57108522612	2723927280	28096297990	14538450824	21135613273	3655154734	27604583616
2019/8/30	2.43133E+11	1.19691E+11	21769514913	16212812540	5385566978	1.11702E+11	34683216738	19074691257	10563840000	28538990959	20993399021	1.01208E+11	38430438789	24473145463			1.28551E+11	20299170116	21470023911	19544354995	31306447544	1.05944E+11	22065120000	9339514310	9616208624	25725000000	27714641292	48040714833	43767000000	25434651600	33722222225		34000000007	47878656000	97174857238		3.31091E+11	1.11404E+11	2.54376E+11	2.70449E+11	8.64536E+11	8978629968	55840383694	2817855807	26553874742	14015566744	21048635441	3829698640	25628795423
2019/9/30	3.02538E+11	1.19691E+11	22140586190	16292092797	5430446703	1.11702E+11	34831435613	19027882199	11432960000	28740917781	20824777342	1.03418E+11	38706941000	24445616616			1.4189E+11	20690868064	22205492451	21963210812	31201392351	1.00696E+11	22275264000	9404675556	9670438708	25777500000	27714641292	45930399195	42984000000	25885620600	34222222225	13514650000	33766666673	53329920000	99256695921		3.47529E+11	1.13558E+11	2.6357E+11	2.72388E+11	8.7639E+11	9121698432	52670036398	3197182550	26342169590	13288075850	22788192089	3788629486	25459442149
2019/10/31	3.1554E+11	1.19941E+11	21707669700	16371373054	5661256717	1.09354E+11	33645684614	19191713903	11656960000	28438027547	20487533984	1.04561E+11	37656324030	24087741598			1.52021E+11	21520346071	22035768942	21731000653	30991281965	1.00286E+11	23361008000	9556714191	10592301037	25016250000	27655421973	36868455570	36477000000	26652267900	34500000003	13519100000	32933333340	52260096000	1.00197E+11		3.67195E+11	1.1525E+11	2.69262E+11	2.62937E+11	8.95305E+11	9824034528	51824610453	2947910690	25737297728	12874315410	22666423123	3516546339	25177186693
2019/11/29	2.96716E+11	1.1919E+11	21151062784	15776771127	5141934187	1.03936E+11	33102215406	18325746324	11898880000	28135137313	19517959330	1.01665E+11	34504473120	23316933866			1.49601E+11	21128648123	21045715138	21479439648	30886226771	93152000000	25182256000	9426395361	10068108665	24806250000	26471035593	36185706393	33966000000	25569942300	32500000003	14974250000	29500000006	49050624000	93011179872	8602199979	3.49583E+11	1.14327E+11	2.70138E+11	2.59423E+11	9.08671E+11	8618791104	50514200238	2727539916	24860233528	12762918367	21431337903	3377937943	24443322507
2019/12/31	3.19227E+11	1.28205E+11	23501180872	17560576908	5776661723	1.09896E+11	34782029322	21766212110	13619200000	31197694126	22510994130	1.15612E+11	39481082876	26620395571			1.58437E+11	22372865133	23450131518	24594925940	34318029746	1.0291E+11	28999872000	10121446023	10736928224	28901250000	27536983335	43013198165	40338000000	26787558600	35944444447	16327050000	33933333340	58657536000	1.05905E+11	15341399962	3.63085E+11	1.1802E+11	2.76267E+11	3.06558E+11	9.47762E+11	11024942544	63998744067	3547608208	28126541583	13892802661	24405979771	3593551003	29298116354
2020/1/23	3.01568E+11	1.20693E+11	21398443636	16411013182	5597142824	97976112862	32015276989	20198108656	12490240000	29245734838	25317043640	1.12868E+11	38043396385	24831020481			1.51571E+11	20506539618	22403503212	22253473510	32392017873	1.0086E+11	26968480000	9665329356	9905449208	27825000000	26234158317	42361483041	39420000000	25209167100	32833333336	14760650000	30833333340	58625280000	1.01271E+11	17548649957	3.33146E+11	1.13865E+11	2.66197E+11	2.89594E+11	9.28343E+11	11311079472	59010730989	3450067046	26705092707	14656668099	22127160563	3244463191	28620703259
2020/2/28	2.81386E+11	1.17187E+11	20408920231	15102888943	5097054462	95899199871	29446149823	21110885293	12069120000	30356332364	25099262620	1.10506E+11	37269257505	23344462714			1.41609E+11	20207005893	22233779703	20686054941	33162422622	96514000000	26653264000	9122333325	9742768472	29531250000	24102262833	39475316065	36288000000	23585678700	31944444447	14106500000	32400000006	66388224000	1.16516E+11	21764699946	3.1847E+11	1.06941E+11	2.50435E+11	2.83536E+11	8.62519E+11	11185352640	54783601262	3092416116	30243593100	14831720596	20996448741	5287653619	28338447802
2020/3/31	2.48396E+11	1.10426E+11	17935111718	13953325218	6443446206	88043050729	29248524657	19402354665	11379200000	28034173902	23847021751	1.04256E+11	35333943233	24913607024			1.29789E+11	20552621729	19857650574	18828373674	28960214898	91020000000	24166560000	8948607374	9941664772	27615000000	23154753729	37551204747	38907000000	22548450000	24222222224	12455550000	28033333339	58383360000	1.07786E+11	19877399951	2.97924E+11	99555339170	2.49998E+11	2.86457E+11	8.14097E+11	10084159008	51782339156	3713789448	27672887687	13606353122	21379151204	4497072398	25515893240
2020/4/30	2.70324E+11	1.09425E+11	16945588313	14270446246	5340687254	90842368239	27222866699	19074691257	11002880000	27495702374	23520350220	1.04485E+11	35223351861	28079424491			1.56509E+11	19538815276	20027374083	16931990714	27839626172	87658000000	24376704000	9013767667	9905513263	26722500000	22799437815	36992591784	38043000000	22413159300	24722222224	12197450000	28666666672	64216320000	1.22493E+11	21525749947	3.12013E+11	1.0094E+11	2.57878E+11	3.06365E+11	8.84964E+11	11380446000	50471928940	3359751155	29366528900	15197739452	19656990122	4024777123	25515893240
2020/5/29	2.52277E+11	1.08173E+11	19048325549	13556923933	7334629313	87772149034	24159676617	18723623320	11011840000	26755304024	22758116649	1.00446E+11	34559803631	32126165079			1.53865E+11	19446651053	19603065310	16661078862	27874644569	87576000000	23921392000	8753128602	9507846672	26066250000	22621779858	36340876660	36720000000	22187674800	23666666669	11863700000	27833333339	57679104000	1.14837E+11	20330999950	3.10251E+11	98016616772	2.49122E+11	2.87879E+11	8.52935E+11	11141998560	50387386346	3439229139	29759695610	14013748022	19413452192	3916970593	24725577963
2020/6/30	2.48396E+11	1.26452E+11	18429873420	14706487659	8245046588	93822286879	25740677950	19776827132	11200000000	28269755195	23629240731	1.0761E+11	37269299724	32098636232			1.57831E+11	20045718503	23477105917	17706024575	28575012523	92660000000	24236608000	8535930340	10411639943	27903750000	22408590310	38233953924	37287000000	22954322100	24611111113	12304250000	27933333339	71543808000	1.62786E+11	22854149944	3.10545E+11	94169810776	2.48246E+11	3.11665E+11	8.50413E+11	12936857472	53811361425	26167019324	34507939727	15305953722	20857284210	6540262825	25911050879
2020/7/31	2.58875E+11	1.45983E+11	18986480336	15895691512	8572027441	93298543603	28359211407	26259881706	16683520000	35034303759	30652678644	1.18889E+11	47775482139	62462955068			1.74052E+11	22695439914	29687410694	19718512614	34738250518	1.0824E+11	45596040000	9274407774	11134670495	33468750000	23971980331	44658003001	45954000000	22909225200	31277777780	13412300000	28533333339	76925184000	2.14986E+11	21910499946	3.04088E+11	97862744532	2.42555E+11	3.87286E+11	8.77651E+11	12845813904	62603791257	43036505208	43641504843	16286247701	23466619182	5955027376	38873888375
2020/8/31	2.92641E+11	1.41225E+11	17811421292	16054252026	7308983756	92666439649	27815742199	25089655249	13440000000	37087226458	30380452368	1.23233E+11	47167229473	57783050986			2.13285E+11	23640123200	29507922116	19466951609	34177956155	1.3467E+11	45175800000	9383007397	11372050291	33600000000	24883957844	43230436539	41472000000	23450388000	29666666669	13136400000	27700000006	90273792000	2.2532E+11	21294899947	3.04088E+11	98939850211	2.42992E+11	4.11071E+11	9.50536E+11	11618893440	64167829256	44011460725	47059030864	15796100712	23623179280	5996096531	37279062186
2020/9/30	2.94388E+11	1.32962E+11	17254814377	15063248815	6693490387	86218979319	26086521991	23123674800	13189120000	40351710094	29019320990	1.20261E+11	44347296779	46799040818			1.89132E+11	23064096806	28538683799	18538110976	33267477815	1.29287E+11	46688664000	8926924114	10558472623	31447500000	24362827837	40499439831	37935000000	22819031400	27944444447	12615750000	25433333338	85946112000	2.06629E+11	21335399947	2.75617E+11	94323683016	2.32047E+11	3.88191E+11	9.07914E+11	10461339504	64675084823	43072764122	46242453850	15751541894	21692271401	5672676940	34953273992
2020/10/30	3.44455E+11	1.26201E+11	15708684056	14032605475	5911300898	84954771411	24604333242	21813021168	12302080000	36524820948	28311532673	1.17365E+11	41637798596	43220290638			2.04152E+11	22073331409	26959184318	17125499179	31866741907	1.28326E+11	41729832000	8731444024	10486154318	30450000000	23776556579	38420158245	37584000000	22864128300	26166666669	12139600000	24866666672	72640512000	2.01375E+11	16143299960	2.71801E+11	93246577337	2.31171E+11	3.70094E+11	1.004E+12	10149190128	59053002286	32988480616	45183928091	15461909582	20439790614	4974501317	33491349985
2020/11/30	3.83073E+11	1.35216E+11	16450826610	14904688301	6219047582	89253078298	25938303116	23287506504	12929280000	38793985451	29999335582	1.29025E+11	48881559043	45009665728			2.21696E+11	23087137862	28825865522	23956348004	33617661792	1.32075E+11	44461392000	9122404204	11534769750	32970000000	28478534091	40623576045	39717000000	24397422900	27722222224	12468900000	26133333339	76909056000	2.36861E+11	12372749969	2.95282E+11	1.00479E+11	2.32047E+11	3.91681E+11	1.11472E+12	10244569104	62392434771	39398437419	54408223987	15016321410	21239986672	5688077873	35684235996
2020/12/31	3.7531E+11	1.32211E+11	14842851077	14944328429	5706136441	85713296156	24060864034	22983247625	14165760000	39099449903	31904919512	1.24071E+11	46448835779	40082002018			2.12323E+11	22303741966	32128455346	26607413979	35508655268	1.31114E+11	41813880000	9296177681	11028542348	32760000000	33512997901	39940826867	40689000000	26742461700	28277777780	10680000000	25600000005	66651648000	2.67007E+11	13202999967	2.84129E+11	96170149894	2.27669E+11	3.80047E+11	1.10841E+12	8475722640	58461204124	39157058292	49206325974	13300806946	22944752187	5256851753	35750687087
2021/1/29	4.48083E+11	1.17187E+11	14533625013	13477643676	5680490884	79012994244	19614297785	20736412827	14784000000	35215687580	28148196907	1.20947E+11	42743988163	39806713543			2.31188E+11	19400568942	28000218067	18654216055	44248858880	1.22655E+11	33913368000	8905216937	10142643045	26565000000	28403392840	36433978821	36450000000	22638643800	25166666669	9536350000	25666666672	63861504000	3.03182E+11	12607649969	2.92347E+11	93862066296	2.23728E+11	3.66474E+11	1.28873E+12	7578293184	54234074397	37976982563	43036632981	12521027644	18752420665	3896436016	32826839073
2021/2/26	4.14899E+11	1.20192E+11	13791482459	13319083163	5520206153	83184880340	19811922952	20713008298	15715840000	34866585349	25480379406	1.22014E+11	40089768976	37053828789			2.40921E+11	19930513224	26313025440	18886426213	42237547112	1.17176E+11	33325032000	8970377061	10233040933	26538750000	28779099095	34416765343	34074000000	24262132200	25722222224	10123750000	26000000005	72355584000	2.61667E+11	11700449971	3.09372E+11	96016277654	2.26793E+11	3.52255E+11	1.28873E+12	7651995120	51740067858	25103429152	39014235099	12521027644	20057088151	4147984586	31962974886
2021/3/31	4.27124E+11	1.16185E+11	13729637246	13239802906	5391978368	1.01769E+11	20404798451	20174704127	13520640000	33644727540	24337029048	1.19422E+11	39041372002	38622973099			2.33592E+11	20068759558	25236093975	19776565154	39377014821	1.14965E+11	32358480000	9252743272	10070325024	26118750000	28328251589	33858152379	32724000000	22999419000	24555634494	9291732859	25633333338	64189440000	2.34794E+11	10319399975	3.2258E+11	99093722451	2.21101E+11	3.08821E+11	1.28873E+12	6854280048	51655777118	22796917499	40859094278	12409630601	17534731012	3655154734	30966208518
2021/4/30	4.51964E+11	1.13181E+11	12801959054	12684841107	5981826180	74967528938	18873203410	19238522961	13189120000	33513814203	22921452414	1.13173E+11	40036761089	35484684479			2.53719E+11	19654020555	24015571649	20666704094	37678573773	1.00931E+11	27441672000	8970382562	9889529243	24517500000	27651980331	31251291885	31536000000	22503353100	23833409950	9149331029	25100000005	58383360000	2.77688E+11	11744999971	2.94989E+11	96016277654	2.05777E+11	3.08304E+11	1.32909E+12	7097062896	54741596864	21777761187	36564504058	12431910010	16125690127	3413873453	29902991058
2021/5/31	4.69623E+11	1.19941E+11	15090231928	13358723291	6263927307	77116682382	19564891493	20806626414	14049280000	35259325359	24173693282	1.21937E+11	42967628959	35842559497			2.54139E+11	21727715572	25379684837	21924509118	39421710638	1.07659E+11	30005136000	8818342180	10287279962	26460000000	27952545335	32399551864	33966000000	22909225200	24777857431	9300633948	25500000005	64189440000	3.28677E+11	13782149966	3.01447E+11	98939850211	2.06653E+11	3.37518E+11	1.46754E+12	7426553904	58715118181	38754759748	40647389126	12944336408	19883132487	4183920096	32561034708
2021/6/30	4.38962E+11	1.17187E+11	14966541502	12764121364	6840952340	76105316056	17885077577	19776827132	15411200000	34779309791	23084788179	1.15383E+11	40479175228	34851520986			2.34132E+11	20852155454	24087367080	22040614198	36874049066	1.03334E+11	30005136000	8557704345	9835290508	25278750000	27576839080	34540901557	37314000000	22413159300	23777938857	9487540541	24500000005	60630528000	3.3891E+11	15632999961	2.93522E+11	95246916455	1.9308E+11	3.22394E+11	1.36666E+12	7591299408	54550617555	31406106343	38379119644	12396262958	18613256134	4024777123	32361681434
2021/7/30	3.43291E+11	1.07421E+11	15646838843	12129879309	7559027938	64853865675	16452295119	18232128208	14416640000	31331925257	21288094760	1.17441E+11	38156599600	28987876460			1.9466E+11	18271557210	22579663031	17996287273	32896121349	1.017E+11	26180952000	8145023171	9690653883	23126250000	25923731561	28644431390	32886000000	20834767800	21611257513	8642028017	23033333338	49819392000	3.20925E+11	13867199966	2.6505E+11	84321987427	1.74254E+11	2.92016E+11	1.17272E+12	6264664560	47675569171	27464699981	32421131803	10977064629	16282250225	3506279050	30168795423
2021/8/31	3.45425E+11	1.17688E+11	16017910120	12962322006	7950122682	66497335956	17440420952	19987467894	13950720000	34342932002	22540335628	1.44724E+11	41363965943	30920401549			1.94059E+11	19561856332	23513003633	18247848278	36427090896	1.17272E+11	26895360000	8253623480	10323439118	25462500000	25698307808	33330573470	34236000000	21601415100	21722369377	10057148979	22700000005	62205696000	3.19892E+11	13498649967	2.65637E+11	86168454305	1.73816E+11	3.3196E+11	1.23476E+12	8943946704	59947851801	27664547070	33237708817	11961814490	17865246775	3522438832	34089409806
2021/9/30	3.47948E+11	1.3772E+11	16574517036	12962322006	9258046091	67129439909	16551107703	20198108656	13708800000	33819278655	22376999863	1.59738E+11	42304104686	31403532824			2.11182E+11	19723143722	23548901348	17706024575	37008136517	1.13619E+11	30425376000	8318795519	10269205547	25252500000	25923731561	36744319356	33156000000	21601415100	21611276411	11988946183	22700000005	64452864000	3.5524E+11	14207399965	2.64169E+11	85706837585	1.71189E+11	3.26789E+11	1.27234E+12	6277670784	56542635327	27407600813	34538183320	12338336495	16769326087	3414766029	33956507624
2021/10/29	3.78415E+11	1.28455E+11	16265290972	12367720080	11841835963	64095340931	16057044786	20174704127	14246400000	32379231951	21015868484	1.53336E+11	40036825873	28727728843			2.29506E+11	18962788882	22471969884	18054339812	34236995860	1.09582E+11	28702392000	8297075427	11191264495	23756250000	25397742804	35409855055	28296000000	21240639900	21222384547	11014343654	22966666671	60646656000	3.40047E+11	13162499968	2.62408E+11	86630071024	1.70314E+11	3.34545E+11	1.36112E+12	6030552528	52687455646	24581191979	32421131803	11788035102	16056107861	3707020779	31962974886
2021/11/30	3.38439E+11	1.26452E+11	19048325549	12248799694	13213873265	62325449859	15217137828	20549176594	13789440000	32510145288	21233649505	1.77876E+11	39760328457	33075910311			2.33592E+11	18663255158	22687356177	18673566901	35041520567	1.06025E+11	29248704000	8166754870	10251125959	24360000000	25397742804	38358090138	28215000000	21375930600	21222384547	10729528302	22233333338	63081984000	3.58031E+11	14247899965	2.49787E+11	86783943264	1.70314E+11	3.07269E+11	1.24813E+12	6927981984	51466648747	28549584180	32179183058	12743821732	16508392590	6875677545	32295230343
2021/12/31	3.1981E+11	1.28205E+11	17996956931	12803761493	11444329829	65485969629	16353482536	20549176594	14112000000	33601089761	22376999863	1.87403E+11	41695826740	32332631428			2.52785E+11	18663255158	23692492210	18576812669	36069524359	1.10351E+11	30761568000	8362237926	10413845326	25856250000	26119098813	40189099295	36882000000	20879864700	21444620678	10965454562	22566951011	77726208000	3.84694E+11	16025849960	2.50374E+11	86168454305	1.70751E+11	3.41396E+11	1.22846E+12	6767571888	52815976579	28892179190	34265990982	12801748195	17325984214	6357822637	35152627266
2022/1/28	3.07196E+11	1.16937E+11	16574517036	12447000336	10585203668	63716078558	15612388161	19823636190	12759040000	31288287478	21233649505	1.58519E+11	38654353967	30028466889	30187194990		2.58134E+11	18409803544	21215549843	16757833095	33968820958	1.05352E+11	27273576000	8579438911	11209347400	23730000000	25209889677	35316752894	37719000000	23863454368	20777948533	9238751489	22633618518	67237632000	3.25088E+11	15422399962	2.46852E+11	86630071024	1.69876E+11	3.56178E+11	1.24107E+12	7933796640	48189759653	24524092811	31332362452	11556329253	16056107861	5311858268	31763621613
2022/2/28	3.05643E+11	1.14683E+11	16141600546	12883041750	11284045098	71174905215	16007638495	19308736549	13556480000	30895547468	21288094760	1.41828E+11	38156658422	33113074255	30927635622		2.51597E+11	20230046949	21179652127	17164200872	33968820958	99488644052	26727264000	8492558517	11408222918	23336250000	25457855805	33237471309	37530000000	23630640179	20333500436	9225400692	24066969911	58033920000	2.94456E+11	17099099958	2.46265E+11	86630071024	1.71189E+11	3.3779E+11	1.25595E+12	7786392768	47547229524	25209282831	30667003403	12599005576	16717139387	6521895479	31232012883
2022/3/31	2.98463E+11	1.09675E+11	14224398949	12526280593	9950476132	64601024094	15661794453	18115105562	13404160000	31201011921	20362525422	1.33979E+11	34451634222	29656827448	34458967866		2.46908E+11	18501967767	20318106956	17589919496	32315075727	95547548007	24626064000	9339643353	11281669108	22023750000	24300680541	29544418942	39177000000	23106808254	19611283211	8562319480	24667048578	51502080000	2.79039E+11	16483499959	2.34817E+11	85552965345	1.67249E+11	3.09749E+11	1.18029E+12	7695349200	45298384042	23639055701	29033849376	12309373264	16212667959	6665459216	28906224689
2022/4/29	2.97299E+11	1.02413E+11	12801959054	11614557639	9745311675	58406405345	14031386829	15353371122	11155200000	26357218462	18293605727	1.22471E+11	30691263231	27426990797	28250657953		2.39776E+11	16635642252	17984755450	16119255159	27890189839	93240564957	23323320000	8644609336	11281783874	18348750000	21903674637	25665162253	37422000000	21244294743	18833498608	7200536860	24033710580	44153088000	3.01019E+11	19018799953	2.35698E+11	83860370707	1.61995E+11	2.91817E+11	1.00703E+12	5987198448	41250443340	19213870153	24950964308	10629505854	13568541854	3307093226	24786257033
2022/5/31	2.74788E+11	1.01412E+11	13234875543	11892038538	12726928241	60808400370	14476043453	15072516773	12364800000	25178998431	18729167768	1.30321E+11	31465457259	28987876453	26541948803		2.16268E+11	16474354861	18595016613	18576812669	27622014937	87761480212	23575464000	9013851443	10630911728	18506250000	21903674637	26999626554	38016000000	20196630892	18055714004	7267290910	21560338419	45868032000	2.99169E+11	17078849958	2.33056E+11	81860031590	1.66811E+11	2.93299E+11	1.00098E+12	7491585024	39515611611	20983944372	30576989935	11266696941	13516355155	3742911714	24786257033
2022/6/30	2.90701E+11	1.07421E+11	13420411182	12367720080	13758841342	60808400370	16847545453	16359765876	13520640000	27142698482	19763627616	1.42514E+11	32792647850	35270441208	28022830067		2.36475E+11	15460548408	20605288680	18576812669	29231064351	91990949138	26937384000	9839378835	11477443644	20580000000	22234296141	31530598366	41175000000	21069684101	18444612362	8028287080	22367028997	51690240000	3.3564E+11	23916988263	2.35111E+11	80167436951	1.62871E+11	3.21013E+11	1.06428E+12	7071050448	40864934833	21954630234	33519233790	11614255715	14751440375	3824948135	26381083222
2022/7/29	2.46067E+11	1.03415E+11	13358565969	12486640465	14223667063	57268618228	16551107703	16219338701	13350400000	28190005176	18892503534	1.21328E+11	30027669111	32109647757	25915422114		2.06032E+11	15368384185	19564254931	16080553466	28426539644	88434350268	25634640000	10599595743	11716105043	19503750000	21407742381	27868580052	41229000000	19963816703	17222379012	7498704950	23503720628	46255104000	2.94015E+11	21312892910	2.13097E+11	78782586793	1.59368E+11	2.90483E+11	8.8446E+11	7370193600	39258608778	20041808094	31619810542	11527366022	13968639883	3624984358	25384316854
2022/8/31	2.47425E+11	1.04667E+11	13791482459	12684841107	14232963577	61440504324	17588639827	16827856459	12956160000	31942854162	19436956085	1.25291E+11	31465458056	32460847029	25459766341	12415822225	1.96985E+11	15667917910	20892470404	16216009392	28962889448	88914971737	25886784000	9600463122	10761459447	21052500000	21159776253	37479826421	39312000000	20080223798	16944598706	7156034707	23870393336	45765888000	2.93354E+11	20462493021	2.1339E+11	79090331273	1.57617E+11	2.89297E+11	8.83956E+11	7391870640	42214248719	20412952689	32178464438	11788035102	14438320178	3686511674	26115278857
2022/9/30	2.29766E+11	96654186002	12740113841	11455997125	12633963097	56636514274	14970106370	15095921302	12113920000	27928178502	17585817410	1.08753E+11	28811079148	28497312384	22953659587	12425900003	2.08343E+11	14561947234	18164244028	14764695902	26057661340	82666892642	22903080000	9318096559	10088869254	19241250000	19754634862	33001612500	35208000000	19731002514	16389042273	5874357746	24457080035	41653248000	2.32834E+11	17564669781	2.06639E+11	77397736634	1.48422E+11	2.58174E+11	8.48648E+11	6034887936	39065859586	18071886786	28454105128	12295373371	11898567472	3148147660	24387550485
2022/10/31	2.00657E+11	97405384338	13605946820	11416356996	13275422592	56889355856	14179605704	14838471481	11388160000	27273611819	17694707921	1.03875E+11	28811079148	27945427813	21358864380	20387344449	1.56901E+11	13594222893	18487323467	14435731511	26683402779	82859141230	23323320000	8080029582	9654939394	19267500000	18845425726	32598169804	36963000000	17926692550	15389032914	6007865877	25190425764	45728256000	2.06273E+11	18057099124	1.94898E+11	76232507362	1.44482E+11	2.55062E+11	6.76396E+11	6212639664	36945508655	18271733875	29385194956	12466142446	11881171906	3168656766	24586903759
2022/11/30	2.52859E+11	1.03415E+11	14657315438	13001962135	13888992543	87862449599	16057044786	16429979463	12382720000	30328256342	19001394044	1.22014E+11	31078361768	32109647757	23295401417	16053900004	2.12041E+11	16520436973	20030925232	15635483996	28650018729	87761480212	25214400000	8818526910	10284137691	22391250000	20498533246	35180203056	38259000000	21535312479	16666822650	6354987017	28343812395	54061056000	2.44462E+11	20429916540	2.11923E+11	83394225172	1.54114E+11	2.93743E+11	8.81686E+11	6832603008	41892994162	22668369839	33668208162	12841834410	16576235296	3953130043	26580436496
2022/12/30	2.55382E+11	99658979349	13667792033	15495330185	12940748073	70416380470	15612388161	15212943948	11594240000	27622714050	18130269962	1.18051E+11	29474674061	30052623447	21472778323	13655388892	2.14287E+11	16497395917	19025789199	14338977279	27219752583	85358372868	23659512000	8623042323	10002083282	19766250000	19424013358	33405055196	35586000000	19556391873	16055705820	5932239543	28527148827	53012736000	2.56355E+11	18606688928	2.13684E+11	82598478749	1.51049E+11	2.95077E+11	9.39691E+11	6407733024	41057704401	21583485640	32401925997	12192911926	14699253673	3466038792	24919159215
2023/1/31	2.90895E+11	1.03916E+11	14533625013	17285219810	16148045548	75220370520	16353482536	16219338701	12248320000	30939185247	19273620320	1.32607E+11	31797256258	33213416898	20903208607	21818388894	2.16598E+11	17326873924	21251447558	18305900817	29678022521	90164587556	25214400000	9122615057	10392621210	21420000000	20002600990	36713285300	40068000000	19963816703	16389050648	7013660554	28637171258	63409920000	2.97187E+11	23807897042	2.16326E+11	82916777318	1.52801E+11	3.17308E+11	1.03931E+12	7547945328	43820588004	27294985048	36722182797	12910142040	16598849532	3753166266	26513985405
2023/2/28	2.67414E+11	1.05669E+11	14162553736	17080660996	17384481965	74588266566	17242795786	16032102468	12938240000	30764634132	19001394044	1.24452E+11	31299560073	32962560275	20447552833	16749266670	1.9507E+11	17234709701	20820674973	17822129654	29633326704	92856067782	25172376000	9274658641	10479407191	21708750000	19837290238	35099514517	40311000000	19731002514	16444606751	7182771659	27500484563	63705600000	2.7644E+11	20747463097	2.10749E+11	83075926603	1.49298E+11	3.06044E+11	9.40952E+11	6980006880	45234155359	28783402654	34860003142	13217526374	16056107858	3778802648	27112045226
2023/3/31	2.43156E+11	1.04417E+11	12987494692	16313565442	16241010692	88241711971	16600513994	15868270764	12382720000	29499138543	18511386748	1.20185E+11	30801863888	33062902925	17884489108	15953122226	1.80344E+11	16474354861	20856572688	16873938174	28471235461	90068463262	25088328000	8666484400	9720030943	21603750000	18762770350	33445399465	39609000000	19090763495	15722382549	7067065141	25520467624	1.09832E+11	2.6468E+11	21586964359	2.11042E+11	85622315158	1.51049E+11	3.03525E+11	8.64284E+11	6828267600	44591625451	27247684357	33370259418	13593218338	15468137711	3384002371	25849474492
2023/4/28	2.43544E+11	1.13181E+11	13605946820	16671543367	17486743624	92666439649	16995764328	17834251212	12167680000	30546445237	19001394044	1.16907E+11	31354859649	34568042663	17144048476	14340677781	1.80806E+11	17188627590	21107856696	15828992462	29946197424	90452960438	24878208000	8861969010	10002085412	23205000000	19176047230	35220547326	37125000000	19323577684	16111275403	6515228820	27573840688	95687424000	2.55139E+11	20235744116	2.23077E+11	91669987976	1.5893E+11	3.11528E+11	8.47387E+11	5813782128	46711976517	23988255168	34971733921	13627372153	15490751948	3301965950	25517219036
2023/5/31	2.25109E+11	1.18189E+11	13544101608	16466984553	18462877638	98987479189	15760607036	16734238342	11495680000	29237311870	18565832003	1.13554E+11	33235045236	33915815443	16346650872	15479466670	1.62448E+11	18525008823	20892470404	15577431457	28962889448	88530474562	24668088000	8666484400	9676637947	21787500000	19093391854	34090907778	36072000000	19090763495	15389045816	6497427649	24933795919	86467584000	2.22315E+11	19722931615	2.15738E+11	91988286545	1.73378E+11	2.97152E+11	8.14601E+11	5618688768	47483013269	23101935321	32699874742	13354141634	14020826580	3260947740	24719805941
2023/6/30	2.17928E+11	1.15685E+11	12987494692	15597609592	17281290644	91402231741	14821887495	16242743230	11182080000	28451831849	18239160472	1.12106E+11	32073754138	31858791134	16289693900	15449233337	1.67071E+11	18432844600	20030925232	16990043253	28381843827	83916508461	24037728000	8014873566	9177618502	21813750000	19010736478	32799891152	36936000000	18217710286	15111272289	6412872372	24017121763	94230528000	2.25169E+11	19849930873	2.1251E+11	86099763012	1.64184E+11	2.9315E+11	8.26202E+11	5362899696	45748184957	22301373206	32290195218	13080911114	14066055053	3250693187	24254648303
2023/7/31	2.39081E+11	1.26201E+11	15090231928	17489778624	17753088750	93551385185	16896951744	18957668612	12096000000	32204680836	23248123945	1.24833E+11	36884817259	37377636842	17713618192	15550011115	1.92297E+11	20160923781	23369412771	18209146585	32136292459	93144440663	26475120000	8666489303	10023781910	24202500000	21366414691	35866055639	37719000000	20254834440	16666844436	8014977891	26180498389	1.01606E+11	2.5498E+11	23285574393	2.23077E+11	92306585114	1.76005E+11	3.57175E+11	8.96818E+11	6121596096	50631418183	24846017072	36312503273	14515371341	18498445392	3753166266	31497817248
2023/8/31	2.15988E+11	1.09174E+11	16079755333	15546469888	15838936433	85081192202	16007638495	18442768970	12427520000	30328256342	20634751698	1.14774E+11	33069146508	34517871339	16973177561	13050722225	1.72816E+11	17626407649	21754015575	20357090550	30169676509	89203344619	25298448000	8058314615	9394583478	22365000000	19457075506	35422268674	41121000000	18683338664	15333496881	7129369562	24713803801	89967360000	2.51651E+11	25716261545	2.04878E+11	88168703713	1.65498E+11	3.29016E+11	7.95686E+11	5909161104	47097499401	24331369998	34971733921	12978449670	16327478695	3450656963	28042360503
2023/9/28	2.17346E+11	1.08423E+11	15832374482	15546469888	16000695783	83690563503	15414762995	17904464800	11630080000	29542776322	20308080167	1.11801E+11	32239665861	33564616171	17314919391	12486366669	1.77438E+11	17764653983	20641186395	18209146585	29499239253	88530474562	24752136000	8297240386	9698334445	21840000000	19366154593	33485743735	38097000000	20254834440	15444609177	6978061745	25263814271	80349696000	2.41026E+11	25373105711	2.084E+11	91033390837	1.68124E+11	3.21013E+11	8.31498E+11	5744415600	44270365795	22387440028	34599297990	12841834410	18385374209	3363493266	27377849591
2023/10/31	2.02986E+11	1.09925E+11	14781005864	15597609592	16189415026	74967528938	15414762995	17647014979	13404160000	30197343006	19654737106	1.13097E+11	31465471484	32912388951	16745349674	11811155558	1.65024E+11	16543478029	20174516094	19215390604	29767414155	92375446313	24584040000	7971433442	9134227447	20816250000	19002470938	33727809352	37719000000	18974356400	15055718059	6893506150	23027115262	75581184000	2.42136E+11	24066594337	2.00182E+11	89123599421	1.62871E+11	3.21754E+11	7.75762E+11	5254514496	43884848074	23245196351	34040644093	12568603891	22048880510	3435275134	27244947408
2023/11/30	1.87849E+11	1.1293E+11	13729637246	15597609592	15043619624	72691954704	14871293787	17061901750	13672960000	30066429669	23245675096	1.0982E+11	30746576705	31858791134	15606210240	13564688892	1.51354E+11	15667917910	20030925232	18093041506	29499239253	91318079082	25676664000	7754228171	8635207896	20842500000	18729708197	33445399465	37125000000	18101303192	14722381128	7035915573	23797131217	75522048000	2.32146E+11	23682248454	2.01062E+11	92306585114	1.68562E+11	3.17901E+11	7.26079E+11	6485770368	44334619577	22473215660	35604875004	12602757705	19990984995	3522438832	27377849591
2023/12/29	1.82222E+11	1.11177E+11	13234875543	15546469888	14329182492	68267227027	14031386829	16617215697	13144320000	29804602996	22607057649	1.08905E+11	29751192752	30203137421	14808812637	11266955558	1.32798E+11	15391425241	19348868638	18034988966	28471235461	82090146880	24415944000	7710844712	8418242873	20370000000	18275103630	32275415648	40770000000	17752081908	14555712662	6630938775	23687129069	84333312000	2.22632E+11	24639024376	1.94311E+11	89441897990	1.63746E+11	3.01895E+11	7.01616E+11	6125931504	43306573204	21472499950	33817182535	12261219556	18860273174	3599347977	27178496317
[truncated: 71 more columns]
