# Supplementary material for: Can systematic skewness factors predict future interest rates: Evidence from China
Source: PLoS One. 2026 Feb 5;21(2):e0334345. doi: 10.1371/journal.pone.0334345 (PMC12875505; doi:10.1371/journal.pone.0334345)
Supplement: S2 File — Data2.zip contains data including trading date, total owner’s equity, total asset growth rate, risk-free rate, return on equity and monthly stock data. (ZIP) [file pone.0334345.s002.zip › Monthly stock data/Monthly market capitalization/Monthly market capitalization:industry.CSV]

	000008.SZ	000009.SZ	000010.SZ	000019.SZ	000032.SZ	000035.SZ	000039.SZ	000049.SZ	000055.SZ	000056.SZ	000065.SZ	000068.SZ	000088.SZ	000089.SZ	000090.SZ	000099.SZ	000151.SZ	000157.SZ	000338.SZ	000400.SZ	000404.SZ	000410.SZ	000425.SZ	000429.SZ	000498.SZ	000507.SZ	000519.SZ	000520.SZ	000528.SZ	000530.SZ	000547.SZ	000548.SZ	000551.SZ	000557.SZ	000570.SZ	000576.SZ	000582.SZ	000595.SZ	000619.SZ	000626.SZ	000628.SZ	000632.SZ	000638.SZ	000652.SZ	000680.SZ	000682.SZ	000695.SZ	000701.SZ	000720.SZ
	ÉñÖÝ¸ßÌú	ÖÐ¹ú±¦°²	ÃÀÀöÉúÌ¬	ÉîÁ¸¿Ø¹É	ÉîÉ£´ïA	ÖÐ¹úÌìéº	ÖÐ¼¯¼¯ÍÅ	µÂÈüµç³Ø	·½´ó¼¯ÍÅ	»ÊÍ¥¹ú¼Ê	±±·½¹ú¼Ê	»ª¿ØÈü¸ñ	ÑÎÌï¸Û	ÉîÛÚ»ú³¡	Ìì½¡¼¯ÍÅ	ÖÐÐÅº£Ö±	ÖÐ³É¹É·Ý	ÖÐÁªÖØ¿Æ	Î«²ñ¶¯Á¦	Ðí¼ÌµçÆø	³¤ºç»ªÒâ	ÉòÑô»ú´²	Ðì¹¤»úÐµ	ÔÁ¸ßËÙA	É½¶«Â·ÇÅ	Öéº£¸Û	ÖÐ±øºì¼ý	·ï»Ëº½ÔË	Áø¹¤	±ùÉ½ÀäÈÈ	º½Ìì·¢Õ¹	ºþÄÏÍ¶×Ê	´´Ôª¿Æ¼¼	Î÷²¿´´Òµ	ËÕ³£²ñA	¸Ê»¯¿Æ¹¤	±±²¿Íå¸Û	±¦ËþÊµÒµ	º£ÂÝÐÂ²Ä	Ô¶´ó¿Ø¹É	¸ßÐÂ·¢Õ¹	ÈýÄ¾¼¯ÍÅ	Íò·½·¢Õ¹	Ì©´ï¹É·Ý	É½ÍÆ¹É·Ý	¶«·½µç×Ó	±õº£ÄÜÔ´	ÏÃÃÅÐÅ´ï	ÐÂÄÜÌ©É½
	×ÜÊÐÖµ(Ôª)	×ÜÊÐÖµ(Ôª)	×ÜÊÐÖµ(Ôª)	×ÜÊÐÖµ(Ôª)	×ÜÊÐÖµ(Ôª)	×ÜÊÐÖµ(Ôª)	×ÜÊÐÖµ(Ôª)	×ÜÊÐÖµ(Ôª)	×ÜÊÐÖµ(Ôª)	×ÜÊÐÖµ(Ôª)	×ÜÊÐÖµ(Ôª)	×ÜÊÐÖµ(Ôª)	×ÜÊÐÖµ(Ôª)	×ÜÊÐÖµ(Ôª)	×ÜÊÐÖµ(Ôª)	×ÜÊÐÖµ(Ôª)	×ÜÊÐÖµ(Ôª)	×ÜÊÐÖµ(Ôª)	×ÜÊÐÖµ(Ôª)	×ÜÊÐÖµ(Ôª)	×ÜÊÐÖµ(Ôª)	×ÜÊÐÖµ(Ôª)	×ÜÊÐÖµ(Ôª)	×ÜÊÐÖµ(Ôª)	×ÜÊÐÖµ(Ôª)	×ÜÊÐÖµ(Ôª)	×ÜÊÐÖµ(Ôª)	×ÜÊÐÖµ(Ôª)	×ÜÊÐÖµ(Ôª)	×ÜÊÐÖµ(Ôª)	×ÜÊÐÖµ(Ôª)	×ÜÊÐÖµ(Ôª)	×ÜÊÐÖµ(Ôª)	×ÜÊÐÖµ(Ôª)	×ÜÊÐÖµ(Ôª)	×ÜÊÐÖµ(Ôª)	×ÜÊÐÖµ(Ôª)	×ÜÊÐÖµ(Ôª)	×ÜÊÐÖµ(Ôª)	×ÜÊÐÖµ(Ôª)	×ÜÊÐÖµ(Ôª)	×ÜÊÐÖµ(Ôª)	×ÜÊÐÖµ(Ôª)	×ÜÊÐÖµ(Ôª)	×ÜÊÐÖµ(Ôª)	×ÜÊÐÖµ(Ôª)	×ÜÊÐÖµ(Ôª)	×ÜÊÐÖµ(Ôª)	×ÜÊÐÖµ(Ôª)
1997/1/31	522201244.7	6999313307	469204800	2375584531	1164226800	755584544	3850776800	652523060.8	3576300000	2052540168											1593200000	1914358880	1673255070			1735337023	375555452.9	2978707299	1927787989	2422462050	808139264.9	1830830702	2973234646	1412416460	5593280000	2575363483	797263280	974120000	664000000	610000000	1507348500	1490429160	1111600000	1002513545	2120400000	1196616000
1997/2/28	580387279	6980137106	551315640	2261667612	1334282400	842499944	3963325600	749215667.2	3412500000	2040267880											1603000000	1910042400	1658861478			1938885500	412223859.3	2965868044	1990175950	2357380980	829237111.8	1871515829	2957522431	1558780860	5396160000	2454426476	894738900	975100000	649000000	618000000	1703328000	1575563220	1224300000	1007370012	2002600000	1161100000	1298727454	2336000000
1997/3/31	822706333.4	8370411667	831079002	2240829151	1611603840	1053414648	4702932000	992467507.2	3885000000	2325598576											1846600000	2374064000	1892757348			2104484262	439429451.1	3492277523	2320832142	2788362288	1077824786	2165029958	3492946393	2046174312	6279680000	2973860835	1369750690	1185800000	829000000	697500000	2084802500	1910268360	1578500000	1213839238	2377204000	1576364000	1410267822	3180000000
1997/4/30	735059015.8	7373249223	875066952	2047726081	1729334640	845976560	6228370200	984257757.6	5289900000	2222818164										3277500000	1955800000	2740964800	1856773368			2490881372	796650700.8	3767037593	2149265250	3984407730	999854482.1	1656465874	5313146140	2194002356	7008320000	2565450614	2020073110	1222060000	799500000	698000000	2592897500	1709678520	2243150000	1053992095	2238200000	2219750000	1463277106	2960000000
1997/5/30	598800581	6587024989	682692984	1751819938	1497797400	790350704	6471556000	1055408921	5625900000	1837775128										3059460000	1747200000	2382696960	1588092984			2042384726	688419759.2	3299688689	1778056883	3946371460	765943571.2	1598344264	4965060133	2126967450	8476160000	2032138237	2006251940	992740000	709500000	560000000	2241263500	1568915754	2130310000	896642564.4	1830612000	1902838000	1198230687	2412000000	2408000000
1997/6/27	802083435.1	6673317892	751900692	2069953773	1661312400	856406408	6923761000	1257916078	6333600000	1917545000		7084214264								3118800000	1569400000	2380538720	1323850624		1487850000	1925085604	709001368.9	3132778366	2146145852	3882447387	720995984.3	1531504413	4841779672	2581868003	9662400000	2002399629	2003342220	863184000	678500000	630000000	2393692000	1572764280	2176720000	816718993.2	1847104000	2102274000	1028159233	2490000000	3060400000
1997/7/31	791771986	5273455231	720815874	1650406072	1589365800	733565976	5933532540	1394745238	5623200000	1647554664		5554191657	6709950000							3093960000	1474200000	1955365440	1263037698		1421550000	1618037900	758681144.5	2886778215	2370742510	3666233610	696871042.1	1630311149	3838615137	2345165113	8870400000	1962748151	1680363300	978317322.3	608250000	738000000	1927535000	1612532381	1879605000	929111515.2	1464489600	2688288000	924570257.8	2116000000	2956800000
1997/8/29	676136449.4	5580274444	623455878	1250307630	1298963160	840182200	5277734800	900335872.8	4992000000	1472674560		4962093867	6669000000							2594400000	1260000000	1837737253	1326969236		1575600000	1769836765	664999282	3307392226	2224130803	3144500366	822504131.4	1795957737	2663824862	2285710223	7779200000	2091615454	1321012880	976859323.3	554250000	606600000	1645260000	1590724068	1622803000	1393416229	2007312000	2495682000	1008059880	1784000000	3283000000
1997/9/30	528830033.4	4947459817	571843350	1572053460	1121058840	793827320	4350212100	734316492	4368000000	1316202888		4626746446	5984550000							2173500000	1106000000	1498246860	1121140870		1345500000	1507638725	603254418	2588393916	1735945003	2491158735	646814108.1	1455946320	2124775003	1807869068	6899200000	1693118102	1131881080	936035351.6	471750000	502800000	1280722000	1368792403	1438710000	1447529480	1648257600	2199260000	881279342.7	1664000000	2571660000
1997/10/31	615740818.9	5388512436	877412976	2228881735	1395764040	880742720	5450175640	954155342.4	5539200000	1562875877		5617069298	7324200000							2615100000	1277504298	1593640855	1358155352		1427400000	1631837797	645127371.7	2929918113	1889887296	3193853510	714538195.3	1493725367	2622731375	2043486596	7638400000	1831898274	1447585700	966653330.4	546750000	568200000	1764622000	1481682498	1786785000	1703214594	1713283200	2786640000	912201424.9	2222000000	3017560000
1997/11/28	542087610.9	4880343114	835771050	1943811595	1228324680	803098296	5115744920	820974960	5241600000	1375109870		4820619174	6171750000							2555760000	1225795791	1509469683	1272393533		1374750000	1497288803	666418704.1	2796903426	1676988380	3083396472	667425786.8	1389106469	2458357427	1973021541	6800640000	1665362068	1588707120	1065797262	508500000	504600000	1606548000	1359812509	1539265000	1914256275	1653912000	2730634000	879733238.6	2072000000	2649920000
1997/12/31	542824143	4458466695	985016901.6	1773769758	1196929800	776444240	5455401120	831009098.4	5803200000	1446902755		4553389198	5545800000							2982180000	1283587652	1464578391	1330087847		1427400000	1511088700	910559315.6	2911943156	1676988380	3085746622	763920605.8	1877327990	2424515732	1933384948	7339200000	1728804432	1460679440	1318031087	493500000	609000000	1561384000	1475268289	1522248000	2025188441	1696320000	3007932000	868910509.8	2472000000	3059420000
1998/1/23	516308988.1	4372173792	985016901.6	1598726690	1198237920	832070096	5792444580	976048008	5628000000	1439539382		4422394112	5352750000							3022200000	1282066813	1436521334	1317613401		1483950000	1521438622	977272157.2	3005412936	1673713012	3003491381	854513754.5	2121438750	2267393576	1911364618	7237120000	1770438484	1344290640	1210139162	546750000	599400000	1682359000	1448328607	1537718000	2353926445	1645430400	2924606000	1083818981	2576000000	3106740000
1998/2/27	508207135.2	4851578813	961494109.9	1632068226	1383990960	932891960	5225480000	1132033250	5133600000	1481878776		4569108608	5914350000							2808300000	1385483828	1512275388	1270834227	6763667804	1507350000	1521438622	1006370311	3177972530	1788350890	2810779101	856962218	2025538095	2219048297	1997243904	6691520000	1736734728	1312283720	1131407216	510000000	576000000	1630743000	1556087334	1559376000	2259228254	1769827200	2636380000	1069904044	2356000000	2802800000
1998/3/31	528093501.4	5944622260	1102630860	1727091606	1335590520	1201750264	5842185860	1087335725	5966400000	1445061912		5114048167	5422950000							2757240000	1321608613	1772780376	1211580607	6610816554	1546350000	1542138467	1139795994	4019371078	1716292795	3815163228	859410681.5	2348113028	2086098780	2091931322	6617600000	1774403632	1236631000	1240757140	588750000	588000000	1642034000	1394449243	1362907000	2440507647	1803753600	2917776000	1212145622	2524000000	2777320000
1998/4/30	570075829.9	6817139399	1528981459	1647071918	1450705080	1713971688	6253520280	938648037.6	6660000000	1592329368		5229323843	5458050000	2922000000						3162960000	1971006631	2008014695	1345680905	6626101679	1823250000	1586988132	1163926171	4508909864	1762147946	4235181198	936537281.1	2682312283	1909638513	2169002475	6452160000	1863619457	1809845840	1316573088	675000000	646800000	2250135000	1513753548	1452633000	2714050125	1701974400	4162202000	1416231365	2716000000	2691780000
1998/5/29	665825000.3	6960960905	1457677997	1980487286	2222495880	1764962056	5907133400	1106491807	6564000000	1772732002		5187405412	5458050000	2874000000						3490020000	2133736345	2260294979	1490696345	6649029366	2667600000	1994085088	1371161807	4231225410	1997974437	4000671164	1076099699	2778212939	2286731687	2880259125	6019200000	2051963976	2147373360	1481326974	729000000	814200000	2272717000	1604835329	1613521000	3009508478	1815062400	4466820000	2008389239	3000000000	2941120000
1998/6/30	556818252.5	5484393440	1213629033	1717089145	2032818480	1477561800	5531674764	738877464	6456000000	1548149131	906000000	4928035142	4621500000	2652000000						3531420000	2401403913	2188701925	1415849666	6396824804	2638350000	1724987100	1547170154	3660139772	1670437644	3731159634	905931487.6	2638721076	2209379241	3267816927	6255040000	2042688648	1767654900	1329695079	612000000	732000000	1925922000	1370075245	1407770000	2844733628	1611504000	4808320000	1878516494	2542000000	2815540000
1998/7/31	557554784.6	5791212654	1154086967	1643737764	1894157760	1559841712	5174463294	841955431.2	7051200000	1590488525	917500000	4574348409	4720950000	2961000000						3222300000	2095715384	2287568523	1323850624	5984126430	2868450000	1880235939	1303739254	3924915841	1732669635	3503649900	919398036.7	2659063639	1967652847	3661980829	5156800000	1998120896	1856401360	1198475164	611250000	723000000	1901727000	1332872828	1352078000	2893976686	1634121600	5044638000	2124347047	2556000000	2790060000
1998/8/31	445601908.4	4899519315	1132769437	1333661472	1594598280	1435842408	5524870736	981521174.4	5997600000	1360751293	750000000	3591885263	3732300000	2655000000						2782080000	1957319085	1875056167	1590491916	5028806118	2585700000	1800886532	1177410682	2902153380	1480466304	2660113810	708830177.5	2580599466	1670329383	2957330279	3868480000	1535111469	1812755560	1070754453	577500000	761400000	1932374000	1121203899	1028755000	2835263809	1311820800	4883450000	2033126905	1990000000	2952040000
1998/9/30	585543003.6	4976224118	1121008041	1535377770	1831368000	1756849952	5626931156	975135813.6	6127200000	1789299590	915000000	3741219661	3948750000	2655000000						3312000000	2011886767	1912557290	1526560378	5105231743	2568150000	1900935784	1161087327	3078670759	1529596823	2894623843	853289522.8	2784025100	1834703330	2911087586	4033920000	1577203235	1885498560	1242215134	663000000	822000000	2009798000	1805483794	1248429000	3079585139	1368364800	5468371178	2860292604	2254000000	3192280000
1998/10/30	634154120.9	4563935800	1233476389	1633735303	1779043200	1636327264	5422810316	1007974812	5784000000	2025663857	1050000000	3811957007	3919500000	2727000000						3281640000	2064081943	2011423888	1498492874	5441504493	2347800000	1814686429	1141215417	2761977814	1500118512	2786119201	809217180.1	2528290018	1663077591	2985956707	4188800000	1545015414	1674543860	1261460720	672000000	1020000000	1885597000	1661828664	1240694000	3125040270	1328784000	5625734377	3368960856	2180000000	3998540000
1998/11/30	674663385.3	4592700101	1264350053	1558716845	1815670560	1504215856	5711981506	994291896	5699520000	1736283306	995000000	3615464378	3919500000	2970000000						3743940000	2472153315	1970513571	1623237338	5143444556	2141100000	1673237487	1130569750	2658144061	1457538729	2877123095	886343779.8	2359737350	1716257397	2853834729	4209920000	1646530850	1673089000	1403178222	642000000	1072200000	1864628000	1637341994	1214395000	2875037048	1306166400	5947837176	3184974467	2548000000	3945760000
1998/12/31	614267754.7	4161235582	1172464148	1278647936	1525267920	1383693168	5541880806	845604208.8	5232960000	1586070501	971500000	3316795582	4083300000	2928000000						3879180000	2068826959	1864828587	1475103287	4768958994	1911000000	1442089216	979401290.4	2336259429	1329799380	2607611564	765144837.5	2080753624	1561552505	2538944014	3808640000	1656434795	1294825400	1133740009	578250000	771000000	1759783000	1452875747	1051960000	2532229601	1518206400	5483123978	2782987398	2324000000	3501680000
1999/1/29	919928567.9	3758535365	1168788712	1281982090	1618144440	1379057680	5599715044	903072456	4870080000	1577234454	922500000	3301076171	3972150000	2970000000						3506580000	2256255089	1810281499	1470425369	4753673869	2047500000	1345489938	973013890.7	2382984618	1352726955	2534108419	958573452.4	2281273177	1370588654	2503711487	3731200000	1641578877	1339926060	1144237602	594000000	882000000	1685585000	1461037971	1067430000	2971629202	1529515200	5672451577	2187737316	2276000000	3368820000
1999/2/9	1016414270	3528420955	1183490456	1220300247	1529192280	1229563192	5402398232	851989569.6	4452480000	1506546075	941000000	3167461184	3896100000	2877000000						3485880000	1931221496	1670504585	1325409930	4417401119	1895400000	1310990196	868686361.9	2206467239	1257741285	2341600183	905931487.6	2144687394	1314991583	2259285827	3502400000	1500447661	1364658680	1074253651	599250000	962400000	1611387000	1364723736	1089088000	2899658578	1382500800	5532299978	2291326291	2102000000	3245060000
1999/3/31	1051767810	3806475867	1090134377	1467027619	1661312400	1423094816	5198277392	1033516255	4547520000	1846733898	964000000	3489709095	3896100000	3162000000						3901950000	1954946576	1939830834	1412731055	4501469307	1996800000	1593888080	871525206.2	2466051620	1411683578	2481606173	1024681966	2630002834	1576056089	2345165113	3562240000	1520255551	1531967580	1116244022	685500000	947400000	1764622000	1526335757	1280916000	3136404053	1481452800	5820389380	2060956779	2286000000	3361540000
1999/4/30	1228535509	3614713858	1154086967	1311989473	1616836320	1490309392	4762819600	987906535.2	3974400000	1603742596	940000000	3387532928	4270500000	3672000000						3783960000	1822086129	2723945231	1341002988	4723103619	2160600000	1411039448	760810277.8	2543926934	1739220371	2282097637	1412763428	2580599466	1402013085	2380397641	3449600000	1460831882	1344290640	1032263280	791250000	846000000	1669455000	1413697076	1135498000	2918598216	1501243200	6328131578	1573933984	2032000000	3201380000
1999/5/31	1585017036	3432539950	1439300816	1390342085	2354616000	1873896024	5616725114	997940673.6	4786560000	1707566152	1004000000	4236381087	4393350000	4005000000						3769470000	1807851081	2833039408	1331647153	5067018931	2133300000	1373089732	864428095.4	2663335749	1939017815	2390602279	1320946047	2894456158	1609897784	3049815663	3692480000	1849561721	1379207280	1081252046	816000000	918000000	1790430000	1387577961	1082900000	3197010894	1427736000	7142813975	1734728811	3940000000	3385200000
1999/6/30	2247159376	4305057089	1624542800	1617064535	2941961880	2148548688	7572883164	1269774596	6243840000	1959393502	1222400000	4645085755	6786000000	6600000000						5487570000	2512485951	3041000183	1821269174	6587888866	2769000000	1925085604	1122053217	4688093921	2148641362	2975127288	1496011186	4362026800	2477695539	3214968136	4917440000	2037736676	1776384060	1413675814	1144500000	1560000000	3053409000	1717331782	1342796000	5435676106	1795272000	16009656544	2113524318	3860000000	4938570000
1999/7/30	2187500278	3940709273	1470174480	1592058382	2230344600	1824064528	6667947440	1195886850	5137920000	1866615005	1116000000	4597927524	5680350000	7548000000	4241970400					5649030000	2128139658	2604623475	1994352118	7222221553	2433600000	2666830057	975852735	3935299216	1847307513	2922625041	1564568164	4007484982	2395508565	2858238795	4220480000	1864417639	1799905690	1718106002	1174500000	1546200000	2374336000	1568779318	1302574000	4839077381	1738728000	15969496144	1799665184	3072000000	4086810000
1999/8/31	1914983408	4372173792	1340799126	1993823901	2197641600	1737149128	6674751468	1158942977	4320000000	2085307177	1112000000	4613646935	5469750000	7740000000	3828936440					5028030000	2294215217	2836448601	2120655888	7107583116	2659800000	2973877760	1105020152	3717248336	1955394654	2908624442	1961219247	3751749900	3572716103	3104866488	4312000000	1931269267	2033610722	2069775357	1455000000	1882800000	2107868400	1640606883	1426334000	4491724430	1899878400	14038928351	1812034017	3124000000	3914820000
1999/9/30	1880366400	4094118879	1412837675	2138859586	2303599320	1957334808	6368570208	1401130588	4386720000	2098561248	1109600000	4291399023	5364450000	7249500000	3813308128					5378555000	2118649626	2560303966	2246960119	7191651303	2597400000	2677179979	1317223764	3468047330	1811278465	2887623544	1890213807	3664567485	3570298839	3294304198	4121920000	1886701515	2026071850	1789839552	1474500000	2027700000	2363367600	1593265988	1384565000	4425435698	1752864000	14021716751	1723906083	3116000000	4310904000
1999/10/29	2130787307	3911944971	1324627206	1987155593	2325837360	2132324480	5851464080	1401130588	4351152000	1970438561	1060800000	3992730226	5013450000	6970500000	4056663272					5343092000	1931221496	2369389156	2458604714	7405643053	2336100000	2266633049	1238445835	3322680077	1716292795	2684614858	1871850330	3466954013	3502615449	3395356474	3801600000	1740618327	1943144258	1798587546	1158750000	1822500000	2282072400	1469200194	1274728000	3948156833	1597368000	12398089157	1581664505	3100000000	4406844000
1999/11/30	2865109791	3739359164	1330507904	1902134674	2314064280	2447537664	6014760752	1323137968	4377828000	1939512396	1090400000	4008449637	5194800000	6831000000	4241970400					5380919200	1926476480	2192111118	2511515863	7688417865	2254200000	2339082508	1233477857	3208462949	1663886908	2520107820	1767790633	2967108170	3065090676	3329672494	3590400000	1626722960	1892256872	1569390106	1200000000	1732500000	2038186800	1506746421	1249976000	3470877981	1586059200	10705615163	1481167737	2878000000	4182984000
1999/12/30	3115530698	3394187549	1080578243	1717089145	2359848480	2666564472	5783423800	1146628352	4158492000	1643504809	1057600000	3921992880	4691700000	7011000000	3694979480					5501493400	1641775522	1960285992	2696704884	7245149241	1950000000	1859536094	1283157633	2896961692	1480466304	2369601381	1809414512	2722997410	2494616386	3529250739	3308800000	1532635483	1732055842	1392680629	1308750000	1796400000	2053671600	1407167297	1067430000	3908383609	1292030400	9747502766	1425507989	2706000000	3652116000
2000/1/28	6702441928	3940709273	1042353706	2442267571	2897485800	4100089136	6327746040	1223252681	4155528000	2030081881	1129600000	4071327278	4890600000	7177500000	3860193064					6142191600	1779380985	2072789362	3545046970	9897118425	1957800000	1997535062	1638013173	3234421387	1523046087	2453604975	2411736528	3208312850	2695249293	5141034542	3481280000	1542539428	1737709996	1761845971	1440000000	2735100000	2222068800	1430021522	1053507000	3964066144	1371192000	19609749532	1584756713	3400000000	4157400000
2000/2/29	6220749948	4199587984	1254058831	3519199209	3180039720	5246213544	6212077564	1498279291	4783896000	2476302273	1200000000	4707963397	5148000000	8739000000	4199550696					5936506200	1978671655	2222793856	3867804977	11058787923	2285400000	2207983488	2561347288	3410938766	1955394654	2740617254	2497432750	3475672254	3754010899	6318293557	4628800000	1904033419	1775404356	2496677459	1857750000	2934000000	2214326400	1534497980	1163344000	4194750929	1543651200	19190933933	1910984680	3600000000	5772390000
2000/3/31	5331755727	5446041039	1454002561	2954060160	3139488000	3624951616	6412796390	1677525489	5928000000	2412240929	1337600000	5643268312	6160050000	8370000000	4047732808					6534648800	2460290775	2529621228	4686164079	11104643298	2453100000	2894528354	2087260286	3260379825	1883336560	2828120998	2095884739	3565760749	3662154869	7086290855	5007458992	1852037708	2331396166	1973547424	2572500000	3545100000	2322720000	2231551850	1270087000	4558013178	1614331200	17670575938	2336163310	3908000000	4982484000
2000/4/28	5266204372	5714507850	1368732441	2819026936	3178731600	3590185456	6661143412	1540696330	5382624000	2582334841	1409600000	5045930719	6411600000	8586000000	4121409136					7849144000	2230157501	2352343191	5941922010	14360374919	2406300000	2722029644	2126294396	3400555391	2011075909	3227138070	2247689475	3295495264	3277809903	11307749684	4427372188	2225911630	2159886828	1984045017	2826750000	3078000000	2400144000	1936079367	1345890000	5090974579	1939459200	19047503934	2008389239	3520000000	4931316000
2000/5/31	4867740517	6481555884	1324627206	3282474298	3006059760	4110518984	7266701904	1981286222	5397444000	2440958083	1620000000	5462495093	7090200000	8937000000	4016476184					7145558080	2135257182	2423936244	6349337856	14314519544	2507700000	2577130727	2226647535	3483622393	2076583268	3188636422	2185253656	3202500689	3326155181	10529647159	4614496964	2493318144	2174964572	2099518536	3510000000	3549150000	2618866800	2123810503	1424787000	5024685848	2759347200	17587960243	2130907556	3280000000	4624308000
2000/6/30	5188131972	8169061558	1262879878	2648985099	3157801680	3392018344	10229856098	2153690963	5462652000	2635351125	1517600000	6358501483	8377200000	9738000000	4396020904					8359811200	2279980169	2553485579	6282317068	11616694985	2648100000	2884178431	2250919654	3696481585	2348438806	3552651996	2077521263	3240279735	3176284817	10650909890	4715544343	2414086584	2401130732	1950802640	3723750000	3072600000	2477568000	2169518953	1339702000	5112186973	3771484800	17532883124	2828109066	3224000000	5081622000
2000/7/31	4548085594	8025240052	1559855123	2675658328	3123790560	3376953008	8345140342	2174215337	5456724000	2933567724	1436800000	7026576422	8365500000	8995500000	4217411624	3822000000				8367376640	2424703156	2843266987	6578619501	11471486297	3135600000	3205026032	2921596623	3976832717	2603917504	3587653494	2045691238	3600633715	3205291984	12581008362	5280661165	2582453648	2670645406	2006789801	4092750000	2774250000	2597575200	2301746971	1435616000	5083019931	4263417600	16431340728	2905006291	3056000000	5347056000
2000/8/31	4328599034	8034828152	1934749616	2408926034	2889637080	3229776264	8848638414	2352093243	5198856000	2657441244	1440000000	6264185020	7593300000	9048009000	4052198040	4392360000				7743227840	2317940296	2901223269	6426940874	12562796700	3003000000	2846228715	2310961211	3748398462	2944555769	3458147953	1826553756	3696534371	3011910869	15698471077	5587545796	2324951079	2465211144	2103017734	3632250000	2501550000	2477568000	2159724285	1564017000	4666726698	4034414400	17900063922	2952853453	3010000000	5244720000
2000/9/29	3970644443	6922608503	1999437293	2402257726	2531212200	2902974360	8426788678	2531339442	5092152000	2551408675	1421600000	6366361188	7722000000	9142988100	4034337112	4070920000	3261699600			7092600000	2073571975	2812584250	6299954117	11950999396	2901600000	2525381114	2322458531	3286338263	2574439193	3146634625	1735960607	3109506114	2700083821	16254258595	5018686479	2280383327	2195696470	1900064275	3676500000	2280150000	2237553600	2004642042	1630538000	4210660225	3910017600	17450267444	3067344878	2826000000	5017662000
2000/10/31	3924979454	6836315599	2058244272	2597305717	2566531440	2937740520	8471014860	2421876114	5320380000	2708248516	1528000000	6743627036	7885800000	9033012300	4237505168	4217920000	3534001200	3472500000		7103948160	2457918267	3061455341	6067145062	11456533081	2815800000	2680629953	2300741372	3442088892	2705453910	3244638818	1885316880	3153097321	2828198810	15541840049	5239493714	2253147478	2252238010	2190497673	3517500000	2061450000	2380788000	2136870060	1898169000	4120507550	3319132800	16972932406	3074180187	2834000000	5171166000
2000/11/30	3961806058	6980137106	1981795199	2633981407	2655483600	2984095400	9314714332	2394510283	5320380000	2845207250	1854400000	7969741042	8020350000	9362939700	5050177392	4364920000	4173318000	3555000000		7300649600	2562308618	3661473314	8426982299	12562796700	3151200000	2991127631	2356950489	3992407780	2865946939	3454647803	1842468769	3275152701	2970817382	16476573602	5329313606	2384374749	2372859962	2652391750	3810000000	2362500000	2611124400	2262568299	1833195000	4351192336	3220180800	19295350956	3376642606	2986000000	5244720000
2000/12/29	3705492894	6826727499	2009728514	2719750166	2837312280	2957441344	9505227116	2382195658	5978388000	2842998238	2154322304	8307708365	8283600000	9142988100	5353813168	4764760000	4504815600	3705000000		7667573440	2505368427	3358055135	7633315067	12604700625	3240900000	2863478586	2296908932	3930107528	2715280014	3944668768	1802069121	3283870942	2982903702	19063511867	4925124091	2349710942	2629181610	2498427058	3840000000	2311200000	2849203200	2422547875	1661478000	4494375996	3237144000	17633857843	3926884975	2900000000	5423808000
2001/1/19	1807449724	7593775533	2020019736	2585127080	2714349000	2763909720	9518835172	2201581168	6093984000	2785563930	1929956032	8189812787	8874450000	9127991400	4791193936	4651080000	4123988000	3616500000		7221212480	2510113443	3180777097	7273519255	11355963661	3478800000	2949727941	2149998739	4096241532	2725106118	3682157537	1903680356	3426268886	3048169828	18775512881	5086051398	2760724658	2566985916	2311219988	3982500000	2388150000	2758230000	2350720310	1636726000	4425435715	2832854400	16339545529	3361263161	2906000000	5315076000
2001/2/28	1825126494	6884256102	2015609212	2350446297	2332377960	2375687600	8821422302	1897820435	4887636000	2445376107	1851783168	7576755784	8839350000	8183199300	4454068920	4272800000	4029274400	3237000000		6767286080	2261000105	2979634708	7227662926	9654664308	3369600000	2735829541	2218982656	3789931963	2391018589	3283140466	1759221010	3269340540	2755680892	18285409342	4532162063	2599785552	2393591860	2061027363	3904500000	2189700000	2535636000	2262362299	1420146000	4738411772	2377675200	16302827449	2998991789	2508000000	4988880000
2001/3/30	1885522125	7612951733	2334637074	2570573233	2506357920	2642228160	10566655484	2742056346	5089188000	2628724090	2155337536	8087636620	9348300000	8818059600	4619282504	4402160000	4396289600	3496500000		6994249280	2665926214	3259188537	7492218670	10827974207	3896100000	2860028612	2383958474	3982024405	2633395816	3584153344	1890213807	3388489840	2951479271	17992357742	4898926623	2740916768	2582063660	2354959958	4156500000	2215350000	2694355200	2434365019	1562470000	4897559950	2897880000	17248318005	3634675518	2778000000	5452590000
2001/4/30	1856797374	7008901407	2233195035	2563296310	2443568160	2761591976	9478011004	2520393109	5234424000	2717084563	2327926976	8032618684	9044100000	8928035400	4621515120	4355120000	4090443600	3618000000		6805113280	2608538370	3289871274	7965244330	10752547142	3884400000	2877278483	2267900930	3784740275	2600642136	3594653793	1906128819	3356522954	2847536921	17684148300	4528419567	2750820713	2523637402	2437191101	4090500000	2241000000	2707904400	2413303461	1568658000	5236875875	2731075200	16312006969	3588537183	2764000000	5343858000
2001/5/31	1786090294	6999313307	2300823061	2876204021	2672489160	3701437168	9627699620	2487554111	5172180000	3004256102	2392901824	7474579617	8728200000	8753073900	4945244440	4427640000	4307495600	3963000000		6721893440	2853740977	3630790577	7158172941	10597502616	4200300000	2904878276	2334804691	3727631711	2882323778	4343685840	1996721968	4250788439	2965982854	16971729754	4614496964	2891951928	2787497922	2801107647	4140000000	2388150000	2928562800	2602857479	1748110000	5387015665	3025104000	17083086646	3950808556	2730000000	5727618000
2001/6/29	1735269580	7085606210	2306703759	2807073248	2631937440	3708390400	9913468796	2620278395	5610852000	2968911913	2700517120	7726090182	9114300000	8713082700	4844776720	4604040000	4838286400	4920000000		6544105600	2814612901	3409193030	7653421293	10082084339	4488900000	3236075800	2512304462	3774356900	3101773430	4046173111	2039570079	4073672254	2973234646	16087522339	4621981955	2785484520	2928851772	2743370887	4180500000	2515050000	2765972400	2716940915	1758939000	5579194596	3070339200	15843851451	3856823058	2822000000	5644470000
2001/7/31	1280829287	5819976955	1955332058	2337711681	2361156600	3186898000	9229663982	2093486133	4777968000	2518273498	2172596480	5886919172	9342450000	7903260900	4018708800	4078760000	4262112000	4831500000		4985624960	2399855300	3064864534	8043200089	9629521950	3946800000	3053227167	2191439490	3120204260	2610468240	3535151248	1733512144	3617257470	2436602052	15632787097	3660160609	2228387616	2740379972	2496677459	4185000000	2184300000	2363367600	2530897157	1465009000	5173817163	2516208000	11915016908	3014542104	2458000000	5654064000
2001/8/31	1325757744	5177574227	1800963738	2365000144	2404324560	3295831968	9767182194	2126325131	4205916000	2352597610	2044677248	5501793619	9477000000	8423146500	3978521712	3745560000	4337093600	4542000000		5174760960	2264211305	3102365657	8657674896	7819272393	3018600000	3101526806	1938843661	2907345067	2535134778	3587653494	1657609776	3681972999	2337494230	15556997890	3293396049	2248195506	2485943042	2465184681	4176000000	2276100000	2380788000	2325546972	1465009000	4858523604	2448355200	10161728596	2841267024	2272000000	5817162000
2001/9/28	1148990045	4928283616	1605430532	2173980902	2380778400	2784769416	9239870024	1885505811	4199988000	2286327254	2030464000	5258142759	8406450000	8468136600	3768655808	3694600000	3997703200	4380000000		5034800320	2042485544	2573940738	7639664395	7416994713	2811900000	2677179979	1921093684	2855428191	2223974824	3115133278	1399296879	3453765607	2090933308	3562092729	3031421363	2025356744	2355897500	2270979216	4125000000	2222100000	2324655600	2230769963	1327326000	4576260799	2239142400	6388945892	2712421451	2332000000	5270304000
2001/10/31	1011995078	4937871716	1449592037	2070284741	2266971960	2301519792	8454004790	1750044944	3841344000	2030081881	1800006336	5344599516	8622900000	7473355500	3424832944	3324160000	3374172000	4194000000		4720834560	1932926932	2515984456	9266489540	7102715276	3045900000	2763429334	1654844026	2668527437	2174844306	2870122795	1309927962	3467389929	2006329070	3117462715	2788159155	1911461377	2237160266	1915810664	4122000000	1807650000	1947213600	1962235105	1369095000	4275981219	2154326400	6370586852	2197039161	2178000000	5276700000
2001/11/30	1076809901	5024164620	1670118209	2232196290	2378162160	2518228856	8494828958	1904661893	4090320000	2297372314	1734016256	6138429738	8798400000	7568334600	3576650832	3420200000	3764865600	4881000000		4198819200	2175521001	2703490073	8656982474	7517564133	3112200000	2704779773	1772266952	2808703002	2413946164	3213137471	1433575368	3358395353	2221465561	2369675872	3038906354	2121920208	2280508780	2075024153	3612000000	1922400000	1999474800	2272893078	1444898000	4333034339	2301340800	6407304932	2705757025	2244000000	5634876000
2001/12/31	880892367.7	4688581105	1492227097	2022984739	2405632680	1700065224	9069769324	1416181796	3974724000	2014618798	1936047424	5462495093	8611200000	7653315900	3460554800	3063480000	3288337800	4335000000		4187471040	1859887858	2475074140	9306132276	7140428809	2694900000	2477081476	1665767089	2585460435	2197771881	2943625940	1400521111	3239182536	1955566527	1970519382	2619746857	1958505116	2124077186	1651621248	3505500000	1752300000	1798172400	2211463535	1082900000	4086805084	2264587200	5544430056	2752408008	1782000000	5449392000
2002/1/31	735795547.9	4027002176	1183490456	1622753945	2174095440	1717448304	8807814246	1208201474	3316716000	1625832714	1719803008	5014491898	8956350000	7138429200	3063149152	2924320000	2936121600	3780000000		4172340160	1525994946	2069380169	9311087618	6109592255	2020200000	2038934752	1247959934	2201275551	1827655305	2649613361	1112826652	2792985994	1750099093	1475363230	2125737450	1765378189	1677399020	1455666185	3726000000	1861650000	1610419200	1942928678	813722000	3510268290	1939459200	5985047014	2163717030	1562000000	4489992000
2002/2/28	822706333.4	4180411783	1221714993	1666415486	2133543720	1718607176	9035749184	1258828263	3396744000	1685476034	1533000320	4983053078	9330750000	7213412700	3326597840	2998800000	3016036200	4161000000		4474957760	1596425482	2113699679	8835374786	6398729337	2137200000	2101034288	1316229077	2294725928	1860408984	2733616955	1128741664	2871325845	1897552193	2410096783	2290407252	1785186079	1700015636	1488908562	3663000000	1898100000	1645260000	1951704326	922012000	4023746372	1979040000	6691870051	2345878012	1602000000	4605120000
2002/3/29	1185080117	5551510143	1549563902	2246750137	2171479200	1756849952	9025543142	1640581616	3613116000	2107397295	1678178496	5934077403	9131850000	7503348900	3590046528	3235960000	3551760000	4320000000		4236646400	1771197553	2335297226	9058365176	7303854116	2425800000	2352882404	1534690335	2554310309	2030728117	2817620549	1193625947	2963290018	2013580862	2576833038	2537411956	1948601171	1882833282	1721605200	3349500000	2222100000	1782687600	2141258344	1042678000	4663341877	2086473600	6701049571	2616898009	1694000000	5116800000
2002/4/30	1026725720	5666567348	1599549834	2226738597	2248658280	2097558320	9287498220	1734993736	3767244000	2345970574	1731985792	6830083793	9278100000	7688308200	3594511760	3286920000	3545840400	4410000000		4346345280	1875539088	2526212035	8974124362	7416994713	2523300000	2442581734	1537421100	3156546073	2410670796	3181636123	1227904435	3014381225	2151364907	2445465079	2836811597	2022880758	2046803748	1896565078	3722400000	2323350000	1854304800	2694124228	1240694000	4540227250	2340921600	6416484452	2659106042	1696000000	5574114000
2002/5/31	865425194	4985812218	1461353433	2101211666	2038050960	1841447608	8106999362	1676157198	3331536000	2257610100	1604066560	6287764136	8628750000	6968466600	3228362736	2783200000	2983478400	3795000000		3778937280	1891190318	2444391403	8944392310	6650152887	2304900000	2225233359	1301209866	2954070256	2227250192	2954126389	1188729020	2792985994	2011163598	1935151085	2653429317	1797566010	1896026308	1600882884	3591000000	2057400000	1774945200	2824003832	1369095000	3918648519	2103436800	5324121577	2636891288	1880000000	4992078000
2002/6/28	948653319	7325308721	1718633967	2619692467	2236885200	1863466176	9032347099	1912871643	3841344000	2754637764	1652797696	7749669298	9769500000	8253183900	3623535768	3069360000	3226182000	4464000000		4274473600	2141610002	2618260247	9648050874	7856985925	2726100000	2501231295	1586574883	3436897204	2587540665	3391645108	1329515670	2976914340	2221465561		2919146498	2027832731	2039264876	1718106002	3745800000	2386800000	1933664400	2859106428	1185002000	4661840480	2552961600	5783097575	2907911286	2254000000	6427980000
2002/7/31	903724862.2	6424027281	1601020009	2326796296	2086451400	1944587216	8516941982	1665210865	3458988000	2452003142	1733001024	6877242024	9617400000	8093219100	3275247672	2987040000	3755986200	4545000000		3934028800	2016400160	2638715405	9430015826	7328996471	2496000000	2352882404	1465055809	3187696199	2695627806	3178135973	1243819448	2942853535	2129609531		2870494056	1904033419	1903565180	1655120446	3771000000	2330100000	1776880800	2843310260	1126216000	4242950465	2473800000	5177249257	2812387844	2028000000	6763770000
2002/8/30	902251798	6606201189	1586318264	2454142457	2185868520	2026867128	8476117815	1666579157	3494556000	2630933101	1969550080	7388122860	9477000000	8528123400	3310969528	2900016000	3767825400	4410000000		3979421440	1987706238	2560303966	9340819670	7630704730	2445300000	2363232327	1484171169	3156546073	2679250967	3230638219	1243819448	2871325845	2090933308		2709566749	1854513694	1931835950	1599133285	4006800000	2525850000	1769138400	3155021299	1084447000	4652832092	2496417600	5177249257	2610233583	2022000000	7464132000
2002/9/27	817550608.8	6088443767	1503988493	2397746300	2121770640	1846083096	7919888530	1547537788	3367104000	2697203457	1713711616	7018716717	9313200000	8138209200	3170314720	2775360000	3829981200	4149000000		3782720000	1844236628	2403481086	9548944034	7052430566	2223000000	2263183075	1428190472	2871003254	2446699844	3069631331	1136087055	2677179257	2030501710		2503729496	1772806148	1749018304	1480160568	3690000000	2266650000	1668487200	3089730471	934388000	5332965341	2346576000	4250117741	2388086044	1848000000	7333014000
2002/10/31	765256831.1	5925446060	1437830641	2243111675	2025621040	1713971688	7618810293	1511962207	2934360000	2458630178	1642239283	6492116470	9126000000	7678310400	2779606920	2540160000	3699750000	4164000000		3669238400	1703375556	2171655960	9543988692	6801007017	2172300000	2087234391	1268440677	3068287383	2489279627	2905124293	1063857382	2493250911	1897552193		2346544685	1564823304	1592586710	1306950289	3528000000	2160000000	1565900400	3173976700	912730000	4684361448	2493590400	4139963502	2125951948	1994000000	6538311000
2002/11/29	678346045.7	5283043331	1273171100	1921107809	1943521440	1557523968	7557574042	1231462431	2513472000	2142741485	1388837376	6099131212	9108450000	6998460000	2429086208	2648352000	3827021400	3545100000		3173702080	1549471792	2086426134	9623274164	6348444627	1844700000	1862986068	1186517705	2896961692	2289482183	2516607670	929191890.7	2142424622	1658243063		2107024972	1433596033	1447463424	1159983991	3398400000	2362500000	1412988000	3159233610	719355000	4175387560	2394638400	3580012784	2339213586	1680000000	6475950000
2002/12/31	632681056.7	4803638310	1149676443	1744642414	1834552880	1505374728	7287113931	1202728308	2815800000	1963811526	1370969293	5784743005	8640450000	6598548000	2248244312	2368464000	3581358000	3502200000		2901346240	1452955872	1892102132	9519211982	5845597528	1719900000	1724987100	1474613489	2497201745	2276380711	2611111714	935313049.4	2036836127	1588142409	2015992906	2028432566	1344460528	1377728858	1173980781	3261600000	2405700000	1298787600	3344575315	703885000	4053774330	2247624000	3304627186	2568025551	1632000000	6965244000
2003/1/29	710753457.2	5244690930	1309925462	2013888584	2061446320	1711653944	7644325398	1350503799	3290040000	2235519982	1520411443	6625731458	9430200000	7326387840	2518390848	2530752000	3220262400	3818100000		3313662720	1593816944	2147791609	9543988692	6386158160	1918800000	1959585346	1355825180	2922920130	2564613089	2828120998	1078548163	2295698244	1815365219	2202939617	2286664757	1535111469	1522852144	1452166987	3380400000	2214000000	1494283200	3595207848	799799000	4796966291	2439873600	3644269424	2270347849	2198000000	7257861000
2003/2/28	715172649.7	5350160034	1354030696	2050273202	2067417200	1675728912	7761694880	1394289130	3153696000	2312835396	1551274496	6602152343	9301500000	7382375520	2594299792	2570736000	3229141800	3794700000		3343924480	1604251098	2202338697	9534078008	6373586982	1930500000	1976835217	1485536552	3047520633	2620294344	2982127587	1072427004	2339977290	1788775316	2127150410	2219299837	1619295001	1571854812	1352439857	3542400000	2313900000	1457506800	3382486118	815269000	4823991453	2544480000	3543294705	2183710308	2188000000	7828704000
2003/3/31	668771128.6	5033752721	1249648308	1962950120	1940536000	1668775680	7654531440	1262933138	2966964000	2239938006	1539903898	6224886495	10600200000	7542340320	2393364352	2457840000	2805890400	4036500000		3306097280	1533820562	2079607748	9628229506	6486727580	1790100000	1969935268	1456863512	2980028694	2744758325	3097632529	974488465	2179891507	1694502022	1990729837	2121994954	1428644060	1511543836	1338443067	3445200000	2295000000	1383954000	3201356725	792064000	4864529196	2377675200	3359704305	2143723751	2198000000	7382583000
2003/4/30	550189463.8	5024164620	1139385222	1619115483	1970390400	1481038416	8088288222	1135682020	2406768000	1683267022	1478177792	5423196567	11278800000	7310391360	2241546464	2264976000	2427036000	4036500000		3359055360	1301660647	1997787116	9380462406	7140428809	1708200000	1831936300	1526498037	2886578317	3465339270	2989127887	881446852.8	1985744920	1641322215	1904835403	1979780125	1463307868	1249568034	1079502447	3661200000	2628450000	1289109600	3169764389	640458000	5423950040	2651913600	3038421107	1517267691	1934000000	7372989000
2003/5/30	597327516.9	5292631432	1140855396	1741003952	2246543600	1562159456	8675135632	1202728308	2703168000	1833479827	1409954202	5863340057	11758500000	7414368480	2292896632	2363760000	2429995800	4520100000		3646542080	1450347334	2158019188	9207025436	8020411232	1833000000	1897485810	1507382677	2896961692	3805977535	2768618452	915725341.5	2026617886	1701753814	1904835403	2877979047	1520255551	1470080040	1102247231	3852000000	2934900000	1258140000	3173976700	696150000	6380640780	3022276800	3212831986	1666106543	2224000000	8936811000
2003/6/30	550925995.8	4678993005	1108511558	1520877016	1926952248	1322272952	8078082180	1083686939	2617212000	1628041726	1328735642	5423196567	11852100000	6814500480	2033913176	2154432000	2184332400	4251000000		3309880000	1286009416	2168246767	3548520406	6939289969	1723800000	1769836765	1617978689	3011178820	3265541826	2695115308	855737986.3	1900592908	1534962602	1753256989	2387712135	1381600322	1287262394	1006019299	3470400000	2835000000	1236848400	2693773191	737919000	6372533231	2818718400	3130216306	1532818019	1948000000	8764119000
2003/7/31	526620437.2	4170823683	1107041383	1477215475	1808579552	1292142280	8619002401	998852860.7	2543112000	1581652477	1315740672	5273862169	13449150000	7350382560	1906654064	2137968000	2163613800	4258800000		3132092160	1236447187	2393253507	3379543244	6901576437	1735500000	2056184623	1574286438	2928111818	3579977147	2520107820	816562570.6	2036836127	1498703643	1808835740	2406424613	1421216102	1362651114	981524915.6	3394800000	2806650000	1128454800	2794868667	651287000	6388748328	2838508800	3295447666	1390643594	1956000000	7967817000
2003/8/29	632681056.7	4420114294	1145265920	1517238554	1756185080	1311843104	8664929590	1045374775	2795052000	1601533584	1309243187	5635408607	12641850000	7278398400	1922282376	2018016000	2145855000	4056000000		3290966400	1176450805	2246658207	4044550140	6637581709	1747200000	1856086120	1557901843	2845044816	3213135939	2579610366	773714459.7	1849501701	1402013085	1727993920	2466304541	1332080597	1204334802	983274514.4	3409200000	2976750000	1087807200	2645331609	662116000	6056338834	2550134400	3378063345	1399529496	1906000000	7891065000
2003/9/30	593644856.5	4209176084	1012950217	1369880853	1542726120	1195955904	7965815719	944121197.1	2451228000	1488873980	1325486899	5368178631	11928150000	7598328000	1754836176	1858080000	1826196600	3981900000		3472536960	1132105653	2785310706	3532167778	6361015805	1716000000	2069984520	1519671123	2611418873	2921628194	2373101531	721072494.9	1760943608	1339164223	1576415506	2223042333	1210757271	1140254390	932536149.7	3189600000	2909925000	991027200	2660074700	638911000	6023908640	2349403200	3524935665	1399529496	1660000000	7891065000
2003/10/31	572285426.2	4525583398	865932768.7	1288015463	1410769672	991994432	8542457087	779926206.3	2267460000	1336452163	1343354982	5800462415	12829050000	7750294560	1669996768	1975680000	1639729200	3985800000		3574670400	1056458040	2573940738	3374092368	6109592255	1645800000	2011334959	1510113443	2336259429	3111599534	2191093744	652515517.4	1740507125	1198962914	1429889705	2077085008	1129049725	1078058696	836308216.8	3247200000	2693250000	865213200	2704303970	539903000	5877972764	2434219200	3286268146	1399529496	1464000000	7775937000
2003/11/28	542087610.9	4573523900	868873117.7	1253450076	1542726120	1011695256	8471014794	793609122.2	2264496000	1285644891	1413202944	6279904431	12811500000	7374377280	1710183856	1926288000	1630849800	4348500000		3374186240	1059066578	2863722145	3483109892	6172448143	1544400000	2118284159	1477344255	2564693684	3478440742	2201594193	661085139.6	1832471298	1281149888	1359153112	1942355170	1121621767	981938078	829309821.7	3254400000	3108375000	929088000	2660074700	529074000	5715821791	2462491200	3212831986	1399529496	1596000000	7622433000
2003/12/31	511889795.6	4324233289	785073172.3	1127923146	1404948064	914350008	12631254004	736140875.4	2101476000	1181821334	1460309709	6672889689	13946400000	7422366720	1788325416	2259840000	1539096000	4875000000		3884853440	944290889.9	2683034915	3232369587	6222732853	1653600000	2297682817	1578382586	2772361189	3763397752	2425603777	613340101.7	1638324711	1215883762	1177259015	1934870179	1111717822	987592232	776821858.3	2599200000	2796525000	797467200	2723259372	348075000	5723929340	2685840000	3121036786	1017435729	1462000000	8461908000
2004/1/30	542087610.9	5100869423	955613412	1213426997	1839628128	1136853432	12820344633	823711537.2	2359344000	1345288211	1408329830	9966106156	14796825000	8134210080	1882095288	2444736000	1734442800	5748600000		4115599360	1348614337	3293280467	3782908083	6650152887	1758900000	2487431398	1683517066	2829469753	3579977147	2485106323	677000152.2	1842689540	1356085070	1273258678	2088312495	1230565161	1177948750	874799390	2631600000	2926125000	861342000	2657968544	374374000	5626638756	2708457600	3736064624	1104073269	1660000000	7891065000
2004/2/27	642255973.8	5436452938	1051174753	1471757782	2031741192	1209862368	13040950366	1268406304	2602392000	1771627496	1461934080	9738174706	16203675000	8342164320	2045076256	2485824000	1906111200	5421000000		3971856000	1439913180	3917162791	4562383379	7077572921	2082600000	2887628405	1250690700	3852232214	3504643685	2562109617	796974862.7	1972120598	1605063256	1480415843	2309119730	1294940804	1311763728	1006019299	2818800000	2916000000	1052966400	3296133733	456365000	6980599379	2643432000	5379198697	1221811465	1876000000	9579609000
2004/3/31	643729037.9	5541922043	1136444873	1595465482	2068611376	1271282584	14553675397	1267038012	3823560000	1862196981	1461934080	9973965861	16371750000	9557896800	2143311360	2542320000	1944588600	6403410000		4244211840	1471215641	3958073108	4578736008	7002145856	2308800000	2708229747	1190613854	3748398462	3707716497	2530608269	867980303.7	2050460449	1701753814	1510731526	2552381938	1403884198	1313648446	1028764083	2811600000	2681100000	1068451200	3275072176	394485000	6802233309	2654740800	4855966059	1268462448	1968000000	10251189000
2004/4/30	583333407.4	4717345407	998248471.9	1315303926	1892022600	1226086576	13822524965	1119262521	3183336000	1524218170	1275131392	9305890921	13944000000	9413928480	1743673096	2837640000	1654528200	5982600000		4217732800	1202536189	3030772604	4300741322	6273017563	2301000000	2414981940	948941087.7	3338255140	3599629355	2222595091	774938691.4	1822253057	1479365531	1298521747	2200587360	1185997409	1130830800	876548988.8	2437200000	2571750000	963928800	3251904463		6040123737	2454009600	4268476781		1752000000	9498060000
2004/5/31	649621294.6	4688581105	1126153652	1395350085	2023979048	1361674600	14515857271	1149364936	3473808000	1586070501	1301121331	9109398292	14473125000	9173981280	1792790648	2716944000	1713724200	5146050000		3990769600	1432087565	3000089866	3973688750	6436442870	2293200000	2349432430	1073190928	3468047330	3543421343	2173592995	823907961	1750725367	1566387033	1197469471	2193102369	1158761560	1087482286	878298587.6	2412000000	2600100000	1215556800	3176082856		5748251986	2176944000	4525503340		1724000000	9560421000
2004/6/30	517045520.2	3864004469	940911667.2	1284377001	1641693456	1113675992	14441481615	1131577145	2913612000	1367378329	1099699302	8040478389	13483350000	8326167840	1513713648	2347152000	1506538200	4745520000		3707065600	1168625190	2089835327	3706595816	5669601043	1770600000	1897485810	950306470.6	3021562195	3408953045	1939082962	658636676.1	1529330136	1225552818	995364918.6	1874990251	1000298441	1013978284	750577876.6	2235600000	2466450000	1008447600	2982316524		5488810429	2494658400	3625910384		1446000000	8807292000
2004/7/30	620160011.4	3787299666	776252125.4	1191596226	1503915400	980405712	17567780009	1131577145	3177408000	1223792559	966500864	7828266349	12387750000	9109995360	1368593608	2413920000	1361508000	4846920000		3896201600	1027764118	2290977716	3052490672	5317608074	2137200000	1990635113	928460344.8	3270763201	3190896347	1767575624	619461260.4	1519111894	1227970082	879154801.2	1770200376	958206674.9	940474282	729582691.3	2106000000	2286225000	863277600	2857632105		5480702880	2528370000	3818680303		1540000000	7399852200
2004/8/31	597327516.9	3653066260	713034622.8	1160669301	1399126456	782238600	17678713178	1131577145	2371200000	1234837619	1010358886	6091271507	11429100000	7982243520	1359663144	2249568000	1367427600	4091490000		3627628480	983418965.5	2280750137	3041588920	5908453416	1969500000	1787086636	831518161.7	3270763201	2998279598	1736074276	575388917.8	1362432192	1213466498	828628663.2	1699092962	888879060.2	874509152	727833092.5	2185200000	2282175000	890376000	2793604970		5101269603	2289017640	3222011506		1514000000	6527757600
2004/9/30	626052268	3777711565	705683750.4	1147934685	1397185920	779920856	23134608118	877074909.2	2442336000	1323198092	982744576	6712188215	14566500000	8214192480	1381989304	2496096000	1394065800	4400760000		3771371840	915596967.9	2628487826	3057941548	5795312818	2156700000	1980285191	914806516.2	3270763201	3194530626	1904081464	650067053.9	1328371387	1223135554	833681277	1680380484	908686950.1	917857666	792568247.3	2232000000	2375325000	925216800	2877851200		4953712218	2524998840	3561653744		1540000000	6622738200
2004/10/29	593644856.5	3576361457	621883805	1042419294	1426293960	658239296	23517831792	803187163.3	2445300000	1206120465	856043622.4	6358501483	16371750000	7910259360	1239101880	2655312000	1429583400	4076280000		3567104960	1001678734	2515984456	2872611757	5908453416	1661400000	1873335991	884768093.3	3270763201	2574886176	1708073078	532540806.9	1314747065	1186876595	621471497.4	1467058240	789839610.6	768964944	712086703.5	2142000000	2089800000	793596000	2699249193		4837774273	2082028416	3258729586	846382123.6	1518000000	6337796400
2004/11/30	582596875.3	3538009055	752729333.8	1126103915	1509737008	826275736	21440356085	803187163.3	2839512000	1343079199	992490803.2	6877242024	15774150000	7758292800	1346267448	2865888000	1494699000	4213170000		3627628480	959942120.2	2417117858	3270525720	6197590498	1727700000	1935435526	1149652368	3270763201	2669377411	1774575923	564370832.1	1335183548	1225552818	671997635.4	1530680664	844311307.8	812313458	759325870.5	2066400000	2531250000	836179200	2928398937		4785075206	2076634560	3423960945	839717697.4	1548000000	5975143200
2004/12/31	618686947.2	3288718444	652757469.1	1011492369	1344791448	666351400	22499263605	752560374.5	2495688000	1184030346	877160448	6665029984	15151650000	6798504000	1310545592	2496096000	1311191400	3685890000		3272052800	957333581.8	2127336451	2621871452	6122163433	1411800000	1652537642	1092306288	2154550362	2357556333	1662571131	537437733.9	1236407214	1254559985	586103200.8	1590560592	782411651.8	750117764	698089913.2	2037600000	2456325000	766497600	2925029088		4500500249	1731427776	3121036786	775294911.1	1472000000	2970302400
2005/1/31	799873838.9	3106544536	604241711.3	891423131.2	1286575368	584071488	24102752137	715616501.6	1840644000	998473351.7	826804940.8	5321020400	15014700000	5998680000	1230171416	2080080000	1222397400	3645330000		2367982720	886903045.8	1875056167	2185801356	5983880480	1345500000	1473138983	991267956.4	2055908298	2163849300	1445561847	544783124.3	1175097766	1220718290	555787518	1523195673	718036009.6	716192840	675345129.1	2026800000	2393550000	758755200	2914919541		3868111455	1645126080	2799753588	733086878.7	1298000000	2719899000
2005/2/28	900778733.8	3346247047	646876771.2	1009673138	1408829136	616519904	28086261381	816870079.2	2234856000	1022772482	886906675.2	6217026789	16309500000	6598548000	1384221920	2352288000	1405905000	4015440000		2704644800	1017329964	2106881293	2420189033	6335873450	1540500000	1607687977	1059537099	2715252625	2480394940	1578567537	581510076.5	1280686260	1411682141	651787180.2	1811367827	784887638.1	784042688	706837907.1	2037600000	2490750000	803274000	1462514544		4194845666	1844698752	3056780147	788623763.5	1414000000	3013475400
2005/3/31	606165901.8	2732608620	552785604.5	920530825.3	1142975704	479773008	27733292208	785399372.7	2051088000	835006475.5	799190630.4	5116668066	16707900000	6054667680	1167658168	2121168000	1118804400	3067350000		2023755200	847774970.3	2079607748	2223957490	6713008774	1236300000	1645637693	867018116.1	2642568999	2126052806	1323056606	490916927.7	1086539673	1211049234	500208766.2	1474543231	834407362.9	729385866	563370807.2	1990800000	2140425000	658104000	1142378872		3551917059	1618156800	2570265589	821945894.3	1132000000	2253630600
2005/4/29	433080863	2550434712	454283914.3	816834665.1	1090581232	325643032	30032634252	800450580.2	1627236000	671539599.4	657870336	5423196567	15425550000	6230628960	1071655680	1951680000	926417400	3042000000		1755182080	712130975	2209157083	1646164612	7240998228	1010100000	1773286739	876575796.1	2647760686	1993765075	1326556755	532540806.9	960514695.4	1010416327	479998311	1485770717	618996560	765195508	470642071.8	2044800000	2233575000	681331200	953667317.9		2930068078	1256768448	2166366711	855268025.2	1086000000	2262265200
2005/5/31	457386421.7	2444965607	468985659.1	811376972.5	1084759624	325643032	22206803433	801818871.7	1650948000	764318096.6	687109017.6	4472172242	12524700000	5966687040	1020305512	1838688000	947136000	2849340000		1743833920	641700439	2018242274	1520794460	6097021078	1002300000	1407589474	846537373.2	2040333235	1922896649	1298555557	523971184.7	967326856.3	969322839.9	485050924.8	1407178312	586808738.9	836814792	463643676.7	2048400000	2342925000	673588800	913229127.8		2803590319	1272950016	2074571511	813059992.7	1192000000	2003227200
2005/6/30	415404093.1	2425789406	457224263.3	796823125.4	1053711048	325643032	19080505039	914018782.1	1618344000	753273037.4	737464524.8	4307118433	12101400000	6438583200	937698720	1833552000	911618400	3123120000		1842184640	594746748.4	2100062906	1384522555	6235304030	951600000	1210940944	894325773.3	1624998225	1771710671	1235552862	613340101.7	916235649.1	916143033.3	444630014.4	1478285726	544716972.8	878278588	442648491.3	2019600000	2280150000	592293600	818873350.7		2603333868	1213617600	2001135351	984113597.8	1164000000	1675112400
2005/7/29	363846847.5	1994324887	360192747.6	704042350.6	925635672	197008240	19786443386	838762744.7	1316016000	611896279.7	682235904	3529007621	14180550000	6702525120	907223511.6	1674336000	813945000	3031860000		1543349760	545184519.3	2168246767	1161036631	6574725822	737100000	1090191847	894325773.3	1697681852	1653596627	1134048519	613340101.7	762962027.5	792862572.3	444630014.4	1163916104	512529151.7	942359000	404157318.2	1904400000	2237625000	507127200	751476367.1		3151404156	1073377344	1707390713	988556548.6	1068000000	1450612800
2005/8/31	409511836.5	2454553708	470455833.6	947819288.5	1051770512	234092144	20431872732	945489488.7	1618344000	861514617.6	787820032	3953431701	14230350000	6342604320	1097107502	1833552000	958975200	3432390000		1876229120	649526054.1	2250067400	1733378632	6587297000	897000000	1307540222	801479738.8	1993608046	2026837008	1403560050	558249673.4	892393085.8	937898408.7	515366607.6	1332328402	750223830.7	880163306	475890868.2	1951200000	2061450000	601971600	899749731.1		3425439300	1299919296	2148007671	908583434.5	1238000000	1735554600
2005/9/30	385206277.8	2310732201	458694437.8	955096212	1051770512	302465592	19947800722	986538236.4	1730976000	879186712.3	940510924.8	3701921135	14454450000	6678530400	1108828736	1854096000	1142482800	3249870000		2004841600	636483362.3	2468255754	1706124251	6423871692	947700000	1210940944	674499132.8	1692490164	2126052806	1396559750	539886197.3	841301878.6	896804921.7	626524111.2	1227538527	779935665.6	976283924	482889263.3	2066400000	1865025000	611649600	1010954754		3277881915	1283737728	2074571511	966341794.7	1128000000	2037765600
2005/10/31	331439436	2080617791	423410250.2	851400051.8	952803176	249157480	16700484326	955067529.8	1781364000	949875091.2	1135435469	2915950618	12138750000	6390593760	1017403111	1746240000	1139523000	3047070000		2152367680	560835749.6	2587577510	2082234708	5883311061	729300000	1100541770	649922241.4	1583464724	2126052806	1375558852	471329219.9	766368108	865380490.5	752839456.2	1092808689	651184381.1	851892536	498635652.3	1990800000	1589625000	530354400	805393954		3077625463	1154285184	1845083512	915247860.7	1084000000	1778727600
2005/11/30	362373783.4	2253203599	426350599.2	845942359.2	1005197648	241045376	15732340307	900335866.2	1698372000	863723629.4	787820032	2648720642	11217450000	5942692320	1022091605	1761648000	1089206400	2829060000		1584959680	579095518.1	2420527051	1929610175	5631887511	752700000	1100541770	596672309.8	1593848099	1847303660	1459562446	466432292.9	769774188.5	872632282.3	752839456.2	1104036175	698228119.7	804774586	509133245	1926000000	1340550000	541968000	778435160.6		2771970879	1229799168	1909340152	597576879.9	1060000000	1770093000
2005/12/30	299032024.5	2214851197	414589203.4	851400051.8	981911216	264222816	17023198999	778557920.4	1567956000	863723629.4	877160448	2750896810	12288150000	5134870080	965829681.6	2126304000	1056648600	3249870000		1702224000	594746748.4	2648942984	1815141775	5719885753	733200000	1121241615	614422287	1531547848	2310310715	1501564243	433378036	803834993.3	877466810.2	737681614.8	1104036175	703180092.2	802889868	551123615.7	2181600000	1267650000	549710400	748106518		2466316296	1267556160	1918519672	597576879.9	1060000000	1752823800
2006/1/25	311553069.8	2435377507	396947109.6	884146207.7	1111927128	235251016	18677111698	905809039.2	1677624000	746646001.9	867414220.8	2955249144	13632750000	5406810240	1005681877	2249568000	1160241600	3680820000		1777878400	550401596.1	3225096606	1995020689	5719885753	830700000	1310990196	763249018.7	1692490164	2858359883	1249553461	430929572.5	824271476.2	952401992.4	773049911.4	1148946122	898783005.1	885817460	626356363.2	2462400000	1186650000	584551200	808763803.2		2571714428	1596581376	2083751031	648670813.9	1146000000	2037765600
2006/2/28	334385564.3	2761372921	423410250.2	1009673138	890706024	256110712	18878808368	856550541.6	1686516000	770945132.2	800815001.6	3002407375	12425100000	5318829600	1052566813	1782192000	1127683800	3670680000		1830836480	613006517	3279643695	2360229395	4638764490	815100000	1252340635	752325955.9	1811898979	2763868647	1284554958	478674610.3	871956602.9	1039423494	833681277	1171401095	950778716.2	902779922	568619603.5	2469600000	1200825000	640683600	869421088.4		2550634802	1585793664	2074571511	642006387.7	1108000000	2020496400
2006/3/31	313026134	2818901523	417529552.3	982384675.2	896527632	222503424	18475415027	810028627.2	1547208000	892440783.4	769951948.8	2868792387	8092500000	5422806720	1228385323	2049264000	840583200	4781010000		2057799680	563444287.9	2853494566	2109489089	4500481538	799500000	1217840893	548883909.7	1728831977	2674101973	1305555857	451741512.1	899205246.7	800114364.1	853891732.2	1160173608	836210829.2	833045356	607110776.7	2048400000	1127925000	681331200	808763803.2		2740351440	1537248960	1900160632	757523108	1042000000	1951419600
2006/4/28	275462997.9	2962723030	317557687.7	1158850071	857716912	180784032	24687672481	874338332.4	1654238040	892440783.4	797566259.2	2515105654	9412200000	6430584960	1366695884	2639904000	834663600	5931900000		2390679040	516490597.3	3327372397	2512853928	4978186282	600600000	1673237487	658114538.5	1962457920	2612682670	1333557055	531316575.2	1236407214	821869739.6	853891732.2	1253735996	1136471860	727501148	496539174.9	2019600000	943650000	1103292000	761585914.7		2656032934	2254631808	2111289591	913026385.3	1118000000	2175919200
2006/5/31	366056443.8	3221601741	396947109.6	1342592389	950862640	237568760	27632443872	1020745534	1707145440	892440783.4	1028226970	3890554059	11092950000	7094438880	1643317007	2799120000	1115844600	7027020000		2776516480	746041973.8	3998983424	2992531034	5279894542	803400000	1869886016	705902938.6	2673719124	2971749366	1505064393	679448615.7	1573609182	962071048.1	853891732.2	2005977593	1272073617	961206180	617963601.9	2221200000	1445850000	1215556800	983995960.6		3088165276	2873958797	2845651188	986335073.2	1408000000	2788975800
2006/6/30	362373783.4	3480480452	463104961.2	1433553933	978030144	250316352	32473163967	942752912.4	1820014560	1027190506	958379008	3898413764	11329500000	7990241760	1795693049	2716944000	1089206400	7027020000		2833257280	785170049.4	4708095574	3379543244	5443319849	834600000	1811236455	760518253	2803511315	3836344173	1648570532	1028354658	1764349689	983826423.6	1043543507	1732775421	1210729965	995131104	765407549	2473200000	1314225000	1279431600	1061502492		5586101012	3127882867	2836471668	2097072768	1424000000	2521303200
2006/7/31	358691123	3499656653	492508450.8	913253901.8	906230312	253792968	26002734767	834657876	1855286160	821752404.5	740713267.2	3623324083	9648750000	6881685696	1917593882	2033856000	1050729000	4978740000		3483885120	860817662.1	4258082094	2970727529	4940472750	803400000	1776736713	762702864	2199594708	3401684489	1760575324	1021009267	1886968586	1005581799	1025856329	1452088258	1071899596	1012093566	767575842.4	2142000000	1245375000	1079841600	1165967816		6113091673	2862416794	2964984947	1572804576	1119565000	2331342000
2006/8/31	324810647.3	3672242461	542494383.1	984203906.1	931457280	230615528	28465451114	822343251.6	1887030600	859305605.8	740713267.2	3780518187	9636300000	6766511040	2147330069	2095488000	1098085800	5389410000		3722196480	837340816.8	4544454309	2987080158	4953043927	780000000	1690487358	776083616	2098386362	3732403814	1697572629	1018560804	1552561172	1119193204	1019960603	1388465834	1126786021	1013978284	724209975.6	2250000000	1146150000	1114958400	1070695011		6671701775	3093256858	2964984947	1772737361	1143590000	2175919200
2006/9/29	343960481.4	4180411783	701273227	1062430834	991613896	293194616	26513027343	851077375.2	1992845400	938830032	802439372.8	3984870521	9698550000	7644717792	2123887601	2254704000	1136563200	5724030000		4036162240	923422583	4854690875	3314132730	5091326879	889200000	1842286223	770349008	2111880808	3855242421	1596068286	1065081609	2161604462	1131279524	1255789644	1362268366	1078356822	1100675312	748061202.3	2451600000	1237275000	1077646800	1182419708		6998435985	3018233837	2964984947	1710536050	1189237500	2262265200
2006/10/31	322601051	3691418662	786543346.8	1004215446	993554432	347661600	29951955576	845604208.8	1908193560	821752404.5	755332608	3701921135	10072050000	7774289280	1962134572	2121168000	1095126000	6626490000		3680586560	892120122.5	4561500274	3466757263	5242181009	869700000	1735337023	827695088	2159111370	4545028442	1771075774	984282314.9	2001855402	1138531316	1285268275	1437118276	1013784557	1023401874	728546562.2	2430000000	1194750000	934984800	1080005402		6503064763	3133653869	2582350837	1635005887	1364620000	2383149600
2006/11/30	323337583.1	4305057089	692452180.1	1015130831	964446392	345343856	34833015003	810028627.2	1752998520	859305605.8	748835123.2	3788377892	11142750000	9199575648	2545852025	2105760000	1077367200	8274240000		3684369280	970376273.6	5011513754	3679341435	5506175736	819000000	1800886532	777995152	2145616924	6661632124	2131591198	940209972.5	2181573094	1119193204	1261685370	1511968186	949212292.6	983822796	737219735.6	2545200000	1261575000	886699200	1121902164		6597923082	3958907098	2543224310	1535039494	1467927500	2339976600
2006/12/29	307133877.4	4055766478	789483695.8	1000576984	925635672	345343856	41799618004	793609128	1696563960	806289321.6	755332608	3607604673	11416650000	9213972480	3120192491	2090352000	1077367200	11270610000		3502798720	804961420.6	6835432025	3603029168	5631887511	783900000	1804336507	753145184	2199594708	8079000661	1984584908	918173801.3	2560977110	1402013085	1120187946	1556878132	907240320.4	1072404542	815278295.8	2710800000	976050000	757206000	1224316469		5997153728	4720679309	2748638581	1499495888	1489550000	2305438200
2007/1/31	412457964.8	4650228704	789483695.8	1226161613	1133273024	366016006.4	50918324479	901704164.4	2049279960	1550726312	938886553.6	4393575190	17803500000	11344703616	3607432458	2650176000	1530216600	10641930000		4728400000	1207442131	8253656326	5696165629	6713008774	924300000	2207983488	888864240	2921547572	9260141108	2380101830	1101808562	2595922217	1472113739	1532888768	1833822800	1110642955	1300455420	1040780803	3556800000	1204875000	1027166400	1424489884		8568868156	5326634477	3276846703	1617234084	1737007500	2814879600
2007/2/28	471380531.2	5206338528	986487076.1	1419000086	1323445552	558024403.2	54046639839	1031691866	2536028040	1608160620	1059090022	5124527771	17430000000	13389053760	4368494158	2989152000	1870593600	12979200000		4747313600	1661855836	8420706784	7445896889	7957555345	1271400000	2552980908	1051344800	3177942047	9548339378	2541108719	1647815915	3544432258	1752516357	1821072954	2342802189	1333417268	1536045170	1203402804	4122000000	1468125000	1376139600	1810871127		13575279440	6221139725	4225665002	1819388344	1955635000	3609262800
2007/3/30	528093501.4	7191075315	1279051798	1595465482	1531082904	717031356.8	54379439346	1201360025	2800565040	1875451052	1754320896	6727907626	18363750000	13360260096	4980387765	3620880000	2527669200	13430430000		4985624960	1739755328	8495709031	7424093384	8938107188	1801800000	3505173787	1271171440	4156289386	9000290210	3097632529	1914698434	4762518837	2006329070	2353479665	2728279227	1578791874	2553792890	2036027446	4482000000	1666575000	1843632000	2425356960		16811002102	6313475750	5634220003	2061529162	2186275000	4930356600
2007/4/30	674663385.3	10067505441	2074416191	2141234746	2037562800	967542312	59216125505	1427128139	3509524200	2133905437	2615237632	8048338094	20019600000	17708103360	5263502717	5844768000	3551760000	20814885000	33806035131	6237705280	2440850759	11034875983	8121805538	11653481524	1836900000	3826021388	1458501968	6544806339	10828695623	4392687936	3819603013	8237060882	2847536921	3448543468	3764950483	2460203289	2553792890	2597615421	4755600000	2106000000	2624980800	3388982470		21100706086	7658119123	7766615768	2472502109	2770082500	6976756800
2007/5/31	724011034.6	12637116354	1955332058	2141234746	1948298144	1216553202	80271240944	1313559926	3441450012	2653023220	3014832947	8197672492	23007600000	18499929120	7190510942	4981920000	3323855400	28176525000	38944885690	5730820800	2846577282	13380400785	8748656301	12948312804	2675400000	4202068576	1536874944	6713486915	11764158857	4098675357	3317668002	8227076565	2552630721	5021563296	3772435474	2447288836	2100572161	2135768940	4928400000	1972350000	2355020400	4059330650		21100706086	8870029459	7932903511	2472502109	2561065000	7296237000
2007/6/29	469170935	11122196487	1262879878	2141234746	1439877712	681029782.4	78061452215	1210938057	2467601136	1906377218	1902138675	5981235634	20903550000	14382435168	6362475812	3810912000	2409277200	29279250000	40871303832	5076410240	1807917384	13091301216	6677323345	9704949015	1407900000	3988170175	1175594640	6342389648	11575176386	3325142263	2480293495	8446731522	2049839821	4495206661	4767939280	1504533770	1947079743	1539488271	4280400000	1267650000	1542944400	4077951433		29806591814	10927968630	4890815975	2476945060	1698567500	4636780200
2007/7/31	570812362	12291944738	1430479769	2141234746	1839628128	700530635.2	77741964689	1785620525	3041822784	2209011840	2508029133	5918357993	21563400000	16110055008	7351856022	4571040000	3341614200	30534075000	43052842215	5919956800	2651828551	14018601719	8961240473	11904905074	1677000000	4923113183	1387775136	8346314888	13299641439	3804662778	2996919287	9505069041	2475278275	4325804526	5669880698	1937167944	1984031622	1970978646	4928400000	1557225000	1769008800	4226917696		34675985527	14009683484	6465658719	2454730306	2311205000	5534778600
2007/8/31	735795547.9	12685056856	1978854850	2141234746	2274308192	700530635.2	80404360740	1715837654	3259095840	1988110656	2970974925	6759346446	23157000000	19277358048	8195112386	5171952000	3732307800	35819550000	54928949736	6162050880	2343476394	14318610705	9702559636	12986026337	3026400000	4995562642	2085485776	7637856470	17480878623	4396188086	3131584778	9230500345	2806443434	5148614897	5673623193	2063083860	2197215535	2029522566	4921200000	1688850000	3575329200	4138468977		29258521526	14224364744	6719981150	2501381289	2428927500	7408486800
2007/9/28	841856167.4	13931509910	2175858230	2141234746	2251021760	700530635.2	89190267709	1689840114	3255215964	2748010729	2793918464	9541682076	21912000000	18903040416	7872422225	6568944000	4336107000	33203430000	48837303178	7149340800	2791398475	13691319188	13534525605	13400875194	3802500000	5109411790	1693620896	8872598284	18662019071	4028672362	3038543166	8042366715	2593724208	5354317490	5864490464	2415002704	2089202352	2215995793	4554000000	2063475000	3423888000	4180365739		30091166772	14515223224	7199281115	2863481778	2448147500	7555275000
2007/10/31	776304812.3	14449267333	2284651142	4020500245	2481945544	700530635.2	74467217546	1494174416	2847828984	2836371203	2842649600	8095496325	24028500000	18730278432	7412740958	5125728000	3418569000	42321825000	51648832358	7149340800	2593403932	10963964768	12973085356	11716337411	3042000000	4343517518	1512024976	7084584182	19422673519	4088174908	3004264678	6954076247	2267393576	4525457042	4985004019	1975911303	1840487787	1819198112	3754800000	1662525000	2690824800	3565879906		24694782398	12963977994	5555966948	2285898176	2020502500	5776547400
2007/11/30	740214740.4	11026315483	2284651142	2981719412	2091897808	700530635.2	60170150753	1395657422	2855588736	2507228438	2460922368	8095496325	19036050000	15735737376	5930192766	4802160000	2939081400	35348040000	39772724837	7149340800	3034834388	8683896473	10956261162	11087778537	2125500000	3898470846	1380128992	6780959145	17150159298	3755660682	2433772689	5975613258	2165868490	4283453992	4326324810	2127656125	2183003274	1754149312	3466800000	1836675000	2194800000	3132946706		19825388686	11433508370	5634220003	2034871457	1967647500	5387990400
2007/12/28	914036311.3	15245079668	2284651142	3854950235	2571210200	700530635.2	68902809800	1543432914	3262975716	3081571517	3323463475	8095496325	21140100000	18312770304	6441626229	5454432000	3865498800	43690725000	45088597603	7149340800	3054309261	11143970160	12128199545	12256898043	3010800000	4367667337	1645832496	8231612097	19668350732	4126676555	2984676970	7178723362	2489781858	4755359940	5224523732	2473117742	2295280135	1964473766	3920400000	1931850000	2598643200	3584500689		23798898273	13469517734	6886268893	2277012275	2227117500	6596834400
2008/1/31	774095216.1	13087757073	2284651142	2968984796	2237438008	700530635.2	56176556676	1546169497	3449209764	2491765356	2327723930	6742969409	18724800000	16743515616	5711006997	5125728000	3347533800	41561325000	41183695963	9903160960	2479800506	10042118974	12542466136	11477485039	2558400000	3881220975	1458501968	6922650829	17102913680	4126676555	3036094703	6035519155	2129609531	4005150484	4573329513	2037254954	1989716526	1951464006	3592800000	1711125000	2857629600	3342430513		19098141573	11758992860	6856923997	2188153259	2383280000	7857486000
2008/2/29	816077544.6	13979450412	2284651142	3482007904	2580912880	700530635.2	59344807977	1620057243	4038950916	2540363616	2542140928	6366367394	20032050000	19606821120	6216351966	5259264000	3862539000	43812405000	39298930105	9903160960	2645336927	9774838241	14117769358	11389486797	2519400000	4184818705	1626717136	8110162082	17008422444	4126676555	3219729463	6369993748	2509119970	4271353840	5217038741	2692663442	2327968335	2001334753	3787200000	2061450000	2857629600	3686914994		19034902693	13285379275	7091683164	2094851293	2991112500	8746849800
2008/3/31	619423479.3	13739747902	2284651142	2366819375	2022038512	852037260.8	51357619824	1533854872	3096141048	1789299590	2165286810	4788225618	13732350000	14620603680	4956033790	4077984000	2811810000	33462000000	33316620792	9903160960	1882571064	7189306251	10656462971	10220367291	1743300000	3270575542	1265436832	6693245246	12359453643	3125633727	2485190422	4627730568	2564717040	3884148959	4060607628	2243886202	1976925491	1760654192	2973600000	1707075000	2857629600	3025877205		16389409573	9679347758	6309152608	2603569157	2325620000	6018316200
2008/4/30	600273645.2	13739747902	1217304469	2776146323	2346108024	1099548085	44781501578	1243777055	3251336088	1943930419	1400207974	4528190893	13483350000	14198042880	4164529622	3497616000	2190252000	32077890000	36523846673	9903160960	2018895176	6436556431	7931024871	10220367291	1419600000	3139476522	1131629312	6983375836	13989427460	3132634026	2492535812	3988734330	2088516044	2807235385	3046391345	2166399484	1524975595	1411558964	2581200000	1723275000	1995073200	2667427136		18233876888	11994799574	5937450594	3183374234	2094980000	4774933800
2008/5/30	527356969.3	7624865606	1431949944	2510538614	2256843368	922540344	39935940765	1249250222	2812910100	2067635082	1432695398	4402656888	12213450000	13352921280	3348671480	3348672000	2148814800	32077890000	31088223590	5242849920	2005911927	5471072967	8988494854	10220367291		3153276419	990175648	7050848066	12803562451	2754617853	2240344075	3639283262	2064343405	3781297663	2799386641	2440831609	1452493064	1951464006	2797200000	1634175000	1799736000	2374149807		14195020456	11956841348	4988632295	2852374401	1994075000	5362086600
2008/6/30	391098534.5	5059004836	1461353433	1933842425	1644022099	724531684.8	28807125272	841499327.9	2052842387	1420394613	1010358886	3228017270	9262800000	10361190816	2295362087	2377968000	1476940200	21065850000	20982338146	3328793600	1421665735	3971028036	7952828376	6612439354		2239033256	690064496	4176531056	9094781446	1949583411	1478871936	3214949823	1508372699	2353479665	1796397845	1688564725	1124189837	1970978646	1994400000	1336500000	1218114000	1759663975		9074779190	8449501219	3619203822	1908247360	1431890000	3773320200
2008/7/31	419823285.6	5110945338	1168788712	1912011655	1869900490	876038310.4	28567509627	896230991.5	3136879739	1506546075	1138684211	3371484705	9287700000	11054190528	2526724844	2568000000	1772920200	22054500000	22700494867	4009683200	1532023349	4647411932	9833380665	6537012290		2266633049	762702864	4750045013	9005014772	2341600183	1469078082	3090145870	1643739479	3158139808	1927385188	1688564725	1138402098	2315737287	2109600000	1417500000	1319074800	1815526323		10874979289	8586150834	3697456877	1950455392	1631297500	3756051000
2008/8/29	340277821	3843597104	876223990.1	1539069324	1345955770	696030438.4	23295965446	730667709.1	2424146519	989637304.3	860916736	2663114248	7482450000	11392239168	1729132182	2038992000	1249035600	16715790000	20815729009	3177484800	1171738197	3681928467	7909221366	5242181009		1552488390	573460800	3366864292	7724658527	1879580416	1126293196	2096706406	1232804609	3158139808	1354783375	1226873031	902478567.2	2036027446	1724400000	1186650000	992049600	1377937927		8027121755	6984313676	2768201842	1221811465	1201250000	2702629800
2008/9/26	296822428.2	3365744491	646876771.2	1278919309	1241166826	481521057.6	22603742473	588365383.7	2637539699	865932641.3	875536076.8	2474813241	7357950000	11578165920	1579964089	1864368000	1222397400	22373910000	20248216637	2837040000	1097084517	3621926670	8808615939	5267323364		1414489422	504645504	3171194824	7677412909	1788576522	1265855614	1951933821	1191711122	3158139808	1227538527	1078356822	878317723.6	1819198112	1616400000	1034775000	774764400	1275523622		8174679140	7265204552	2885581425	1150724252	1035477500	2599014600
2008/10/31	292403235.8	3885149505	561606651.4	700403888.8	877898486.4	334514628.8	16453607595	830552995.1	1685806118	781990191.4	1031475712	1874043360	5453100000	9144215712	1092884601	1474032000	802105800	14616810000	11995857838	2209108480	899089973.9	2078244068	6802693498	4525623893		997042543.8	428184064	2381769730	4167063499	1396559750	866756068.4	1452718010	894387657.8	1996525166	901941417.9	710294912.8	743301245.1	1240263790	1170000000	729000000	427986000	935694335.7		5976074101	4562578825	1946544758	828610320.5	778410000	1666477800
2008/11/28	290193639.5	4425330719	764490729.6	813196203.4	1003645219	375016400	17917925423	1065899149	1843717071	980801257	1078582477	2098211226	5876400000	9279435168	1391220788	1689744000	1095126000	20761650000	13974341336	3544408640	1015939212	2574622572	8721401920	4852474507		1235090764	504645504	2732625327	4956065318	1547066190	994076168.8	1837114184	1208631970	1560919675	1178886086	852353895.4	1024704011	1589359018	1602000000	874800000	533336400	1117246968		6846662673	6597139766	2406281460	893033106.8	910547500	2365880400
2008/12/31	325547179.4	4134463911	758610031.7	925988517.9	1192265318	453019811.2	16506855516	900335866.2	1711413300	1305525997	976247091.2	2080277796	5926200000	8958288960	1293804890	1735968000	1053688800	17004780000	14978161380	4970494080	1080855456	2629169661	8476112491	4689049200		1304090248	489353216	2793350334	4469436267	1659070982	1060184683	1737271022	1075682453	1777087050	1227538527	900783094	970697419.5	1415895551	1800000000	915300000	785738400	1084660598		7864808631	5754467137	2533442675	939684090	884120000	2089573200
2009/1/23	393308130.7	6066650564	846820500.5	1067888527	1311026122	471020598.4	18184165028	1150733227	2078449568	1320989080	1829041971	2403079524	6449100000	9820312992	1494725179	1931136000	1228317000	22647690000	21517569992	4887274240	1207442131	3234642342	10574699828	5028470992		1569738261	554345440	3056492033	6028541941	2002085657	1278097931	1892027924	1426185725	1989788588	1407178312	1029927624	1166826620	1743307845	2055600000	1032750000	926205600	1224316469		8602595557	7530912138	2797546738	1041871958	1016257500	2391784200
2009/2/27	422032881.8	8227375422	930620445.8	1104273144	1383214061	609026633.6	19382243251	1026218693	2215021203	1192866394	2340718899	2932115687	7034250000	9972434880	1713910948	2167392000	1346709000	28442700000	20367966949	5118020160	1330782994	3283734722	13261981795	5380463961		1731887048	602133840	3036250364	6463201705	2037087155	1278097931	2730710486	1322243375	2271103527	1601788078	1288216683	1419804864	1650071232	2088000000	1032750000	921816000	1391903514		8779664419	8062327309	2954052849	1139616875	1124370000	2858052600
2009/3/31	523674308.9	10149173974	1262879878	1306207772	1676623104	655528667.2	22364126828	1444915919	3252112056	1354124258	3354326528	3254917414	8814600000	11206312416	2054866590	2526912000	1965307200	31819320000	26224278101	5666514560	1635889339	4287401148	15164337588	5883311061		2342532482	1022671760	3576028206	7304533313	2355600782	1652712842	3025247815	1518041754	2710229284	2166904900	1346331721	1495129847	1712951739	2592000000	1180575000	1294932000	1699146431		10535597303	8920183228	3443134446	1410636873	1388645000	3669705000
2009/4/30	495686089.8	10149173974	1417248199	1419000086	1639364813	627027420.8	22470622670	1343662341	3934970230	1703148129	3378692096	3344584561	8490900000	10868263776	2697202665	3312720000	2397438000	32412510000	27273915661	5333635200	1629397714	3938299782	16358079476	5946166948		2076884468	1187063856	3744708782	8921965689	2933125491	1726166746	3160036084	1614732312	3012128242	2623489353	1656278592	1537766629	1682595632	2872800000	1172475000	1248841200	1857423084		11479964569	8646883997	3814836461	1392865070	1698567500	3117090600
2009/5/27	508207135.2	10481593183	1352560522	1453565473	1767440189	690030176	23828444656	1402498880	4310542226	1906377218	3672703283	3658419573	8901750000	11459848896	3089910502	3636288000	2577985800	30222270000	28781728348	5942653120	1843621318	4603774261	15644014694	6159876965		2266633049	1177506176	3670489328	8833617671	3412646006	1735960600	3833977428	1638904951	3012128242	2993996408	1891967359	1804957134	1830039579	2768400000	1237275000	1580256000	2388115394		11155338321	8464684510	4792999656	1599462281	1756227500	3764685600
2009/6/30	632681056.7	12320286932	1315806160	1560900095	1816341696	958541918.4	26171353181	1394289130	3939238094	1954975478	4060928000	4151588878	9175650000	13048677504	3443043131	3774960000	2512870200	33963930000	30347854232	6914812160	2171448348	4211035224	17976989708	6524441112		2673730005	1234852256	3596269875	10818686095	2992628036	1775136016	3644275420	1612315048	3725707598	3517945779	2169628097	2093466031	1660912698	3326400000	1366875000	1711944000	2341563437	2198287000	11022536674	8358401475	4528895593	1539482445	1789862500	4213684800
2009/7/31	704861200.6	13327932659	1404016628	1564538557	1858257274	888038835.2	33812429848	1477754917	4033131093	1959393502	4390675354	6097365955	10445550000	13775482080	3753556304	4175568000	2723016000	39803049000	35362789243	7618398080	2126006978	4789234362	17001282868	7152999986		2552980908	1680240144	3994356034	11982475044	3066131181	1909801507	4862361999	1713840133	3917825117	4970034037	2392402411	1955607100	1814861526	3740400000	1611900000	2328682800	2485874504	2530892000	12424331834	9565473078	4744091496	1559475724	1902780000	4938991200
2009/8/31	578914214.9	10547557615	1155557141	1235257768	1427458282	738032275.2	26490840707	1168521018	3145415466	1557353347	2927116902	5532462933	8914200000	11307727008	2753521231	3389760000	1956427800	35938188000	32155563364	7603267200	1781950887	3965573327	23100051056	5870739883		2297682817	1879039888	3083480925	9979977858	2457105125	1775136016	3958781381	1431020252	3039573602	5954310356	1772508669	1520711916	1428905311	4093200000	1215000000	1687801200	1913285433	1775956000	9620741515	7477770621	3824618092	1386200643	1515977500	3626532000
2009/9/30	570075829.9	11202007933	1212893946	1253450076	1539233155	741032406.4	26171353181	1169889309	3200897693	1813598721	3139909530	5622130079	9063600000	11324629440	2858547745	3369216000	2083699200	39987090000	41818893287	8624601600	1996174491	4680140185	27844973297	5933595771		2280432946	2918915472	3150953155	10675650582	2789619351	1775136016	4467981508	1493869115	2991544223	7174363886	1672421658	1625882647	1480944351	4327200000	1245375000	1663658400	1931906216	1816178000	10078169409	7690336689	4235446634	1323999332	2246337500	3695608800
2009/10/30	666561532.4	13645289118	1439300816	1364423160	1651008029	859537588.8	27422679325	1380606214	3580737552	2078680141	3833516032	8392844903	9486900000	11764092672	3356282097	3626016000	2279046000	45140238000	52706800363	8492206400	2268822714	5514710637	30152376069	6159876965		2511581218	3192265120	3272403170	11943465359	2968126988	2059157778	5551279818	1728343717	3464976680	8617095904	2201914230	1898758056	1561171205	4802400000	1358775000	1986294000	2397425786	1961596000	11140582583	8867041710	4470205801	1483945561	2606712500	4092800400
2009/11/30	726220630.9	13765271676	1614251579	1775569339	2165638176	960041984	31602641125	1572167037	4558078314	2239938006	4137273446	8841180635	10682100000	12558506976	6575573088	4211520000	2628302400	43701372000	49924427782	9407624640	2758940353	6572924152	30490679483	6977003501		3022177399	3154034400	3744708782	12600128397	3454647803	2240344075	5386538601	2223882825	3595342139	8813576918	2176085324	2059356604	2092403073	5065200000	1567350000	2168462400	2569668026	2549456000	12970294159	9178299168	5125575142	2050421785	2594700000	4282761600
2009/12/31	904461394.2	11976440808	1743626933	1897457808	2009619082	1035045264	34877388268	1462703710	4148363409	2228892947	4575853670	7191305141	10345950000	12693726432	5456812389	3995808000	3131468400	43517331000	53714785640	8624601600	2745957104	6174730407	30464656143	6863862904		3263675593	3253434272	3818928235	14128007744	3346143161	2345628004	4987165952	2591306944	3334611221	7954674199	2218057296	2181582048	2309232407	4903200000	1701000000	2826902400	2541736852	2179723000	12173484279	9611022950	5516840420	1826052771	2623530000	4239588600
2010/1/29	709280393	11376528017	1678939256	1897457808	1872229133	990043296	36448201938	1386079381	4135559819	2303999349	4242857574	7827941881	10209000000	12169751040	5137166475	4232064000	3143307600	36925317000	54231273963	9116355200	2521996064	5645623649	29397699222	6851291727		2887628405	3767637456	3488314307	13126759151	3157135075	2458257324	4487950141	2816112490	3437531320	7050861535	2253572042	2072147639	1992661579	5083200000	1741500000	2376968400	2765186246	1718717000	11391430137	9011282971	5242954725	1750522607	2702812500	4023723600
2010/2/26	817550608.8	12336388483	1836247926	1831965496	1995647222	1080047232	39829444923	1423023254	4622096268	2849625274	4665194086	8948781211	10296150000	12778238592	5370051355	3970128000	4084524000	45964995721	57396847559	10050687040	2723236419	6202003951	32798082254	7492421778		3387874664	4247432992	3683983774	14583120740	3668156938	2732485233	4927260055	3016745397	3705123578	7477506022	2314915693	2401872092	2131432353	5605200000	1893375000	2747889600	4520195025	1837836000	12380064618	9201074104	5555966948	2390307520	2955075000	4774933800
2010/3/31	960437832.3	12969023790	2028840782	2032080893	2272755763	1113048675	37593032240	1940237475	4575149768	2474093261	5503369626	8428711762	10993350000	12423287520	6160033400	4226928000	3960212400	46615443773	57305212534	12293840000	3343186545	6682018329	32416406608	7517564133		3667322575	3995110240	4048333818	14206027114	4270182695	2592922815	5391530759	2973234646	3636510179	7252956292	2637777017	2207164118	2300559234	5266800000	1816425000	2826902400	3686914994	1910545000	12409576095	8654475642	5859197538	2272569324	3488430000	4567703400
2010/4/30	905934458.4	12216405925	2150865264	1904734731	2510277370	955541787.2	33173454795	2809102634	5457103778	2224474923	4913722880	7056804422	9325050000	11409141600	4648564864	4083120000	4794876000	39677331212	52640156709	12679677440	3992348981	7303855137	31878590924	6700437597		3619022936	2981996160	3515303199	13204778521	3643655890	2898980748	4283271658	3384169516	3725707598	7084543994	2327830146	2032353309	1801851766	4248000000	1911600000	2291371200	2872255747	1483573000	13427722053	9337723719	6015703649	1821609820	2931050000	4584972600
2010/5/31	1013468142	10743892711	2150865264	1546346248	2053863302	874538244.8	31975376573	3537033760	5073508198	2045544964	4330573619	5505562789	8341500000	9871020288	4296954358	3384624000	3687910800	35814063990	48091727280	12709939200	3421086038	6452920558	28417486767	6097021078		3311975232	2819515600	3042997587	12333562213	3587653494	2392148810	3424620463	2767767211	3012128242	5529537111	1895195972	1773690160	1734634672	3643200000	1615950000	2093839200	3146912293	1333514000	11952148201	8502642736	5164701670	1823831295	2705215000	3756051000
2010/6/30	727693695	9380454549	2150865264	1364423160	1818670339	793534702.4	31682513007	2887095255	3904455004	2162622591	3604479693	4779258903	7768800000	8890679232	3726158083	3045648000	3258739800	32029638956	51232309505	9940988160	3372398855	5563803017	26569829660	5719885753		3029077348	2699088832	2840580896	11982475044	2702115607	2414184981	3045216447	2791939851	3108187002	4732385568	1791880348	1517869464	1572012672	3376800000	1447875000	1944592800	3039842792	1262352000	10476574349	8328034894	4499550697	1652777690	2645152500	3453840000
2010/7/30	815341012.6	10863875269	2150865264	1726450105	2114408026	865537851.2	35170251834	3368733895	4899730125	2405613894	4012196864	5039293628	8416200000	9921727584	5333520394	4098528000	4413061800	44742941804	58404832835	10368435520	3466527408	6709291873	31601008636	6574725822		3194676109	3228584304	3589522652	14810677239	3416146156	2656582865	3559408732	3130356802	3526728739	5203940002	2150256418	1750950543	1799683472	3891600000	1842750000	2284786800	3184153859	1472744000	11347162922	10058930023	5115793510	2143723751	2798912500	3902839200
2010/8/31	908144054.6	12216405925	2150865264	2113946283	2300699482	912039884.8	37380040556	4731552318	5500211984	2533736580	4064176742	5326228496	8553150000	10209068928	5507042461	5130864000	4877750400	53809793441	64977563274	11586471360	3349678170	7211125086	30950425148	6612439354		3698372342	3937764160	3717719890	16293045285	3934168319	2881841504	3744118583	3546126200	3561035439	5765314328	2447288836	1976925491	1849554219	3956400000	1893375000	2324293200	3105015532	1454180000	11686544908	10567570258	5516840420	2157052604	3149677500	4256857800
2010/9/30	970749281.4	13034468822	2150865264	1842880881	2447404003	973542574.4	38072263529	4039196774	5449751323	2414449941	3896866509	6976103990	8204550000	9718898400	4931679816	4730256000	5380916400	52331502412	63061558203	11438945280	3164666876	6954753771	33535410208	6599868177		3736322059	3536341600	3535544868	15246285393	4116176106	3058130874	3344745934	3988485501	3643371519	5686721922	2676520376	1914391543	2068551846	3837600000	1767825000	2324293200	2909497313	1537718000	11657033431	10081704958	5135356774	2265904898	2928647500	4300030800
2010/10/29	933922677.4	14474259520	2150865264	1961130889	2514934656	997543624	45260732867	4583776827	5737377087	2275282195	4036562432	6151166243	8727450000	10648532160	5922582149	6307008000	5259564600	74259486003	95800253545	11582688640	2901756089	8138425589	52394057112	6939289969		4353867440	3515314704	3630005990	21812915775	4333185391	3672695205	3774071531	3867622304	4590236433	6309847424	2582890592	2049408022	2090234780	4186800000	1858950000	2324293200	3025877205	1486667000	13044072852	12146632480	5624438371	2528038994	3339475000	4351838400
2010/11/30	913299779.2	18706371572	2150865264	1988419352	2403159782	994543492.8	49733558233	3926996863	5318553606	2158204568	3427423232	5792497657	7918200000	9583678944	5370051355	6183744000	4336107000	71204351211	1.09129E+11	13655619200	2810873348	7222034504	54529011801	6172448143		4350417466	3253434272	3603017098	25239266480	4315684642	3599241301	3444589096	3824111553	4802937972	5602515773	2298772627	1812063265	2051205500	3855600000	1761750000	2324293200	2830358986	1358266000	11479964569	11926474766	5653783267	3640998164	3255387500	4515895800
2010/12/31	881628899.8	18291886371	2150865264	1944757811	2279741693	1002043821	61208485212	3599975173	5015789644	2560244723	3113919590	5380028784	7631850000	9347044896	5420281427	5783136000	3646473600	81972684607	87253204837	12588892160	2950443272	6600197696	58994883204	6059307545		4357317415	3041253776	3387105961	24055972688	4158177903	3454781956	3569393049	4632931090	4802937972	5641811976	2353659052	1822011847	1877742032	3542400000	1636200000	2324293200	2485874504	1318044000	11479964569	13809202801	5213609829	3640998164	3423562500	4084165800
2011/1/31	888257688.5	19371729395	2150865264	1972046274	2091121594	1153550446	68476826432	3063604870	4450630247	2153786544	2956355584	5335195211	8142300000	9735800832	4406547243	5747184000	3436327800	82453708341	85153929716	11370856320	2444096572	6900206683	53693594749	5757599286		4864463622	2764081056	3434336522	28423616355	4739202762	2974883116	3120098819	4443559698	4802937972	5029913961	2505403874	1652885943	2337420221	3513600000	1545075000	2324293200	2318287459	1236053000	11479964569	13710511412	4812562919	3640998164	2830145000	3902839200
2011/2/28	964857024.8	23865621575	2150865264	2124861668	2296042195	1186551890	76490638545	3699860459	4899730125	3110288671	3102548992	6106332670	8976450000	10141459200	4908847965	6589488000	3838860600	90100385822	1.00415E+11	13144952000	2749202916	7571135870	58664841900	6084449900		5247410758	3121538288	3663742105	32632021944	5453233311	3415606541	3339753776	4576919833	4802937972	5304987381	3360986383	1827696752	2846969155	3844800000	1670625000	2324293200	2560357635	1318044000	11479964569	16678844724	5242954725	3640998164	3082407500	3954646800
2011/3/31	867634790.2	19840752123	2150865264	1922927040	2354258275	1360559499	63897505224	3527455719	5157079493	3426177364	3492398080	6106332670	9661200000	9921727584	5132600105	6307008000	3696790200	91641576633	88602738844	13088211200	2784906850	6818386050	57117773284	6122163433		4909313287	2844365568	3670489328	29653881091	4956212046	3212384073	3479534203	4368878023	4802937972	5602515773	4235940571	1877439665	2738554488	3888000000	1980450000	2324293200	2560357635	1362907000	11479964569	16997693827	5115793510	3276676200	3041565000	4032358200
2011/4/29	902251798	19055411742	2150865264	2157607824	2112079382	1477564616	61235109173	3304424190	5124280057	3907741945	3086305280	6106332670	9897750000	9921727584	5534440682	5587968000	3545840400	90633874949	84970659666	12286274560	2677795049	6371099925	51280167708	6122163433		4219318447	2647477360	3616511544	27718464617	4252681946	3146275559	3364714566	4187508239	4802937972	4990617758	3903393407	1684152917	2608456888	3438000000	1735425000	2324293200	2504495287	1331967000	11479964569	16299262459	4939724135	3158938005	2698007500	4144608000
2011/5/31	831544718.3	17691973580	2150865264	1910192424	1951403002	1393560942	55138222216	2798156302	4753394203	4800182728	3032701030	6106332670	9524250000	9448459488	4908847965	5290080000	3054513600	84765494557	78439581511	11075804160	2379180328	5825629041	46061389579	6122163433		3939870536	2599688960	3373611515	23945152654	3808162928	3571423583	3145059609	3494035537	4802937972	4507835838	3348071930	1596036899	2294054354	3182400000	2662875000	2324293200	2453288134	1308762000	11332407183	14811299980	5389679204	2950119318	2493795000	3842397000
2011/6/30	911826715	18782724109	2150865264	2561690572	1907158781	1453563566	58253225596	3334526605	4685272312	5171296717	3424174490	6106332670	9591480000	9347044896	5274157581	5495520000	3164026200	91167364076	75690530757	11654560320	2401901013	5978360889	51135774638	5179325122		4177918756	2853923248	3306139285	25464229538	3888666372	3497212184	2995294866	3870111118	4802937972	4406788459	3851735595	1625882647	2467517821	3470400000	2446200000	2324293200	2416046568	1443351000	11332407183	13353704083	6250462816	2992327350	2575480000	3583359000
2011/7/29	930240017	20920595146	2150865264	2692158652	1928116570	1417561992	54712238848	3365997311	4488475737	5319300511	3313717248	6106332670	9083520000	9093508416	4908847965	5947488000	3048594000	89003769278	71808537875	11253592000	2398655201	6376554634	46288292976	5204467477		4743714525	2832896352	3049744810	22606114512	3640155740	3716754239	2875483071	3958128807	4802937972	4232762418	3832363916	1598879351	2291886060	3175200000	2695275000	2324293200	2425356960	1444898000	9915856285	12161815771	5546185316	2954562269	2412110000	3497013000
2011/8/31	894886477.2	20637000009	2150865264	2509001540	1916473354	1740076096	47976376839	3506931345	4465768440	4398142573	3081432166	6106332670	8500860000	8434313568	4671396715	5192496000	2725975800	82453708335	69642619099	10258736640	2616124617	6818386050	46742099770	4789618620		4471166563	2603512032	2752866996	21300833634	3902666971	3988862703	2580945743	3878112726	4802937972	4013826431	3890478954	1489444942	2170461633	2959200000	2743875000	2324293200	2327597850	1352078000	8735397204	11000294040	4851689447	2488052437	2464965000	3410667000
2011/9/30	767466427.4	17539268506	2150865264	2253083383	1657993958	1516566322	41746370080	3530192302	3829964119	3256083452	2685085594	6106332670	7753860000	7775118720	4032104887	4622400000	2566146600	73283623016	62078564297	8927219200	2057844922	5432890005	37542198403	4337056231		3736322059	1963147472	2557197528	19230388104	3528150948	3320960111	2366282944	3374011416	4802937972	3480520821	3073639804	1326003942	1899424966	2574000000	2154600000	2556942000	1997078955	1198925000	7171288921	9481964980	4313699690	2376978667	2397695000	2978937000
2011/10/31	799873838.9	17135690811	2150865264	2579253583	1648679386	1564568421	45793212077	3270216900	4064606190	3764156175	2733816730	6106332670	7888320000	8079362496	4050370367	4776480000	3205463400	75210111528	60545760240	8514902720	2051353298	4958330336	34303668101	4387340941		3750121955	1905801392	2719130881	17947612069	3640155740	3475567192	2436173158	3755421402	4802937972	3693843065	2967095568	1382852986	1821366406	2574000000	2223450000	2556942000	1978458173	1330420000	7938587324	9436415108	4303918058	1861596377	2986307500	2978937000
2011/11/30	732849419.6	18510036477	2150865264	2431222492	1560190944	1837580360	38072263529	3133387741	3678582138	3545464003	2558384640	6106332670	7156260000	7842728448	3575467867	4786752000	2693418000	62957644589	57146933854	8469510080	1953978932	4565591299	28507317688	4236486811		3232625825	1794932304	2719130881	15157011572	3353143461	3147800179	2301384889	3491368334	4802937972	3289653550	2712035122	1348743559	1758485899	2430000000	2010825000	2556942000	1806215932	1130857000	7613961076	8214160215	4108285419	1668328018	2505807500	2780341200
2011/12/30	513362859.8	11889180766	2150865264	1936949189	1338969840	1837580360	34211789255	2847414799	2951948630	3088198552	2025590886	6106332670	7514820000	7014509280	3127963587	3723600000	2545428000	59258786645	52481878029	7319563200	1447632232	3752839682	29332420950	4085632681		2746179463	1353367488	2206341931	13131575727	2772118602	2597398969	1916988714	2389813619	4802937972	2834940346	2156713644	1075868150	1457093124	1994400000	1626075000	1602204000	1457076254	928200000	6226921655	6817297479	3090995696	1326220808	2140627500	2055034800
2012/1/31	517045520.2	14070681824	2150865264	1959530203	1334312554	1837580360	37380040556	2872044047	3027639620	3114706694	2006098432	6106332670	7514820000	7386362784	3178193659	3774960000	2205051000	70201241396	56480497307	5972914880	1470352918	3709202011	33004130464	4110775036		2870378534	1632451744	1882475225	15742137483	2611111714	2758190334	1951933821	2195107822	4802937972	2806871630	2082455540	1087237959	1498290698	1976400000	1747575000	1525386000	1531559385	935935000	6094120009	7120963291	3218156912	1408415397	2342437500	2227726800
2012/2/29	568602765.8	13427139012	2150865264	2162759327	1481017075	1837580360	40734659580	2977402500	3678582138	3764156175	2275744051	6106332670	7514820000	7589191968	3625697939	4180704000	2400397800	73977158880	58179910501	7043424640	1827392257	4336493528	33086640790	4425054473		3777721749	2167681824	2145616924	15978438331	2905124293	3222011578	2136643671	2627194660	4802937972	3385087186	2334287373	1087237959	1626220005	2278800000	2039175000	1806320400	1703801626	1065883000	6728616765	7956044274	3981124204	1595019330	2630737500	2339976600
2012/3/30	690867091	11060210364	1502518319	2892878776	1350613056	1837580360	36235210254	3541138635	3769411327	3333398867	1955742925	6106332670	7514820000	7268045760	3223857361	4632672000	2134015800	66733562073	50249315599	6162050880	1467107105	3905571529	27764724753	3972492084		3674222523	1976528224	1936453010	12805255508	2506107221	2900428849	1872059291	2307130336	4802937972	2969670185	2011426049	1087237959	1366024804	2170800000	1717200000	1415646000	1536214581	1036490000	5946562624	6657872928	3521387502	1699428673	2207897500	2029131000
2012/4/27	643729037.9	12129145882	1748037457	2506492538	1515946723	1837580360	41267138791	3394731435	3852671416	2953448830	2061327053	6106332670	8332038000	7589191968	3867715559	4555632000	2391518400	76366004636	55180946042	6933725760	1583956344	4511044211	31498317012	4274200343		3625922884	2355012352	2017419686	14954467987	2779118902	3685832823	2236486833	2389813619	4802937972	3615250659	2188999777	1087237959	1428905311	2516400000	1964250000	1742671200	1810871127	1053507000	7259823352	7758661497	3805054829	1939348015	2383280000	1960054200
2012/5/31	746843529.1	12478186052	1859770717	2847716748	1492660291	1837580360	40015812647	4791757148	3610460247	3077153493	2140921242	6106332670	8215506000	7420167648	3890547410	4617264000	2344161600	83609601443	55547486142	7470872000	1577464719	4620138387	31457061849	4211344456		3522423658	2102689600	1889222448	15584603584	2604111414	3648727123	2580945743	2528508160	4802937972	3822959160	2521546940	1087237959	1478776058	2696400000	2231550000	1573671600	1787595149	1050413000	6433501995	8350809830	3697456877	1812723918	2371267500	2029131000
2012/6/29	841856167.4	10907505290	2028840782	2170286332	1366913558	1837580360	35409867478	4830069313	3042777818	3909950957	1984981606	6106332670	7924176000	6913140414	3631634220	4452912000	2048181600	77290719122	49466252657	5927522240	1444386420	4129214592	29579951928	3884493841		3396844597	1754790048	1747530765	13964254908	2331099734	3234380145	2261447624	2124426951	4802937972	3474907078	2376259345	1087237959	1361688218	2422800000	2318625000	1415646000	1568800951	1013285000	5769493761	6661668751	3237720175	1663885067	2097382500	1977323400
2012/7/31	707070796.8	8944154338	1968563629	1931931186	1217880394	1837580360	34877388268	4061089439	2770290252	3344443926	1712087245	6106332670	8351460000	6693407345	3204678606	3964992000	1710764400	73977158880	38586676037	5292025280	1704051395	3327372392	25701966599	3620499114		2999407569	1963147472	1376433498	12433925603	2023086556	3079773063	2441165316	1724346546	4802937972	3115627509	1904881812	1300421872	1188224750	2541600000	1532925000	1143490800	1410524297	843115000	5134997005	5910095866	2973616113	1737193755	1926805000	1701016200
2012/8/31	828598590	9598604655	2775689418	2029782246	1294725619	1837580360	26916824076	5062678883	2883826738	2904850570	1768940237	3523918854	8079552000	6490576819	3219747628	3908496000	1799558400	62649406427	34188194827	6506278400	1538514973	3283734722	22050884666	3922207374		2893838359	1963147472	1403422390	9767101740	2005585807	3072351923	2271431940	2092420518	4802937972	3003352644	2008197435	1338794977	1274956484	2948400000	1488375000	1391503200	1457076254	864773000	5016951097	5067423238	3012742641	1719421952	2051735000	1735554600
2012/9/28	810185288	9718587213	2775689418	2024764243	1588134662	1837580360	27369431404	4549569537	3269850790	2849625274	1762442752	3479085280	7788222000	6304648837	3269977700	3970128000	1843955400	66425323911	38706634611	6476016640	1593693780	3212823507	21968374340	3708497357		2800689056	2160035680	1713794650	9744596898	1991585208	3164188530	2141635829	1904382728	4802937972	2840554090	1950082397	1240730377	1214244270	3081600000	1539000000	1567087200	1489662624	875602000	5061218312	5522921956	3081214064	1617234084	2022905000	1683747000
2012/10/31	820496737.1	9554974634	2139103868	1989638221	1515946723	1837580360	26597336549	4745235234	3088192412	3130169777	1721833472	3757053434	7710534000	6304648837	3375460852	3893088000	1817317200	64652954480	39926213491	6476016640	1931258247	3196459380	21658960617	3796495599		2794479102	2272816304	2017419686	9328257307	2586610665	3013910446	2076737774	1920385944	4802937972	2784416657	2063083860	1253521411	1261946724	3243600000	1460025000	1501243200	1512938603	1098370000	5430111775	4987710962	3208375280	1526153593	2006087500	1821900600
2012/11/30	723274502.6	8398779073	2237605559	1766337084	1422800995	2314682911	24920027037	3890052990	2929241332	2562453734	1470055936	3703253146	7089030000	5831377611	3184586577	3456528000	1983066000	61262334698	44124763733	6476016640	1570973095	2836448597	20751347029	3645641469		2378412213	1777728480	1727289096	9170723408	2047587604	2521332285	1867067133	2172436599	4802937972	2778802914	1872595679	1129874742	1121007657	2660400000	1239300000	1310295600	1438455471	979251000	4751347803	4486662372	2768201842	1224032940	1715385000	1752823800
2012/12/31	1628822799	9598604655	2749226278	2112579297	1699909536	2314682911	30697426468	4182867391	3330403582	3127960765	1561020723	4142622164	7865910000	6507479363	3812462480	3944448000	2030422800	70971836801	50602526963	9324404800	1892308501	3376464772	23783601516	3972492084		3042877244	2272816304	2118628031	11263673781	2380101830	2863632363	2156612304	2792561227	4802937972	3121241253	2056626634	1327425168	1324827231	3423600000	1368900000	1527580800	1675870452	1149421000	5253042913	5545696892	3002961009	1519489167	1893170000	1882342800
2013/1/31	1868668094	10591187637	2749226278	2132651309	1911816067	2314682911	37486536398	4743866943	3360679978	3437222423	2095438848	5012393484	8759322000	7149776027	3907899617	4288560000	2125136400	71280074963	49003079252	11098500480	2070828171	3714656720	26403304371	4211344456		3204336037	2548077488	2091639139	11443712523	2576110216	3147490965	2176580936	3184640024	4802937972	3542271997	2360116278	1502235977	1459261418	3636000000	1423575000	1573671600	1680525648	1059695000	5415356037	5967033206	3090995696	1635005887	2126212500	2184553800
2013/2/28	2093333308	9936737319	2749226278	2059890264	1909487424	2314682911	35915722728	5151617836	3512061959	3404087245	2400820634	5595229935	8312616000	6997653133	3877761574	4324512000	2196171600	72281848989	51102354373	10379783680	3335358760	3643745505	25392552876	4110775036	6373591268	3011827477	2494554480	2226583600	11083635040	3017129085	3022259229	2166596620	3720747767	4802937972	3671388092	2495718035	1570454829	1561171205	3542400000	1433700000	1553918400	1699146431	1344343000	5562913422	5773446251	3139903856	1592797855	2152640000	2150015400
2013/3/29	2242098111	10863875269	2749226278	1957021201	1755796973	2314682911	33200078756	6963235902	3519631058	3903323921	2067824538	5971831950	8157240000	6845530239	4013382769	3954720000	2391518400	61955870562	42765233178	9986380800	3139490376	3403738316	21803353688	3871922664	6115959284	3323967269	2167681824	2246825269	9609567841	2859622346	2938771405	2136643671	2940590977	4802937972	4328196053	2563518913	1682731691	1567676085	3088800000	1504575000	1470516000	1708456822	1188096000	5577669161	4873836283	2983397745	1550589822	1974855000	2305438200
2013/4/26	2079671234	10820245248	3509306484	1896805164	1788397978	2314682911	30511058744	7238262511	3360679978	4484294035	1796554547	5711797226	8001864000	6355356469	3948083675	3826320000	2382639000	58334072159	43904839672	10886668160	3340954999	3021908697	20916367682	3758782067	6642424644	2992360083	2047255056	1612586304	8956927403	2947126090	2721703062	1956925979	2788560423	4802937972	4361878513	2311687080	1752371769	1355183338	2728800000	1293975000	1316880000	1675870452	1188096000	5739982284	4657474392	2856236529	1390643594	1869145000	2529937800
2013/5/31	2647406301	14147034361	3509306484	2135160311	2137694458	2314682911	34078669453	7700745069	4110020784	5586590943	2071073280	5926998377	7671690000	6744114976	4591028599	4257744000	2521749600	54404035593	46064094083	14890299008	3559208341	4738264772	21638333035	4010205616	6015146768	3197640722	2492642944	1882475225	9407024257	3290140765	3105747053	2141635829	3476698719	4802937972	4659406906	3910465491	1500814751	1509132165	2840400000	1472175000	1472710800	1764319170	1785238000	6536792164	4873836283	3090995696	1552811298	2234325000	2676726000
2013/6/28	2495605481	11998255819	3509306484	1781391093	1662651245	2314682911	27502551207	8209749540	4011622497	5257448179	1524634808	4743392045	6467526000	6000403049	3845614326	3199746808	1932749400	41843330492	34688022237	13316687488	2926833274	3934520344	16192651509	3293648500	4234125658	2534426350	2037697376	1470894621	7314073884	2572610066	2546378632	1747255339	2708544342	4802937972	3514203281	2976028097	1212305855	1114502777	2228400000	1154250000	1211529600	1522248994	1410864000	4825126496	3803414295	2474752883	1270683923	1847522500	2003227200
2013/7/31	2738486793	13083007216	3522538030	1896805164	1946745715	2314682911	28807125272	8337000658	4110020784	5270702250	1740026429	5631096794	6001398000	6051110680	3817987787	3297331382	2086659000	38915067953	35167856550	13218336768	3408109874	3857973255	15429430992	3243363790	4290132611	2471263076	2066370416	1659816865	6875229451	2607611564	2755098192	1921980872	3064615902	4802937972	3008966387	3197458759	1421226090	1493631000	2296800000	1332450000	1202750400	1768974366	1432522000	5120241266	3632602276	2641040627	1237361792	2227117500	2011861800
2013/8/30	2702054596	12443282031	4069442933	2248065380	1949074358	2314682911	33226702716	9441211971	4344662855	5610890074	2033550305	5765597514	8060130000	7099068396	4304214885	3677397616	2293845000	40918616006	38326765780	15367300000	3357743718	4340219912	16687713466	3758782067	4984618830	3639783637	2255612480	1943200233	7257811777	2677614559	3531534955	2466126106	3040611078	4802937972	3205447401	3365746062	1762320352	1345011000	2390400000	1581525000	1483684800	1969147781	1466556000	6108875747	3985613783	2836673266	1683878346	2652360000	2236361400
2013/9/30	2917611760	12919940012	4051800839	2022255241	2386859280	1942444108	35063755992	7955247304	4329524657	6074782560	2162362941	5640063509	8720478000	6862432783	4132930339	3908592548	2205051000	43461580842	38706634611	15849218528	3480860988	4332565203	17079637515	3582785582	5096632737	3442398407	7546331905	1754277988	7674151368	2887623544	3531534955	3629298946	3152633591	4802937972	3413155902	3932608557	1540609082	1354919000	2455200000	1443825000	1338828000	1987768564	1741922000	5474378991	4379980267	2934489585	1406193922	2834950000	2288169000
2013/10/31	2887251596	12368020245	4904502032	1891787161	2067835162	2155961797	33759181927	7826627895	4087313487	4402560597	2003986749	5128960774	9905220000	7301898922	4127405031	3595288809	2175453000	44155116707	38086848623	16060672576	3469668509	4164161609	16254534254	3658212647	4648577111	3868750503	7257707258	1727289096	7336578727	2894623843	3197583659	3249894930	3608725253	4802937972	3648933119	3573890885	1618776517	1297948000	2422800000	1609875000	1281763200	2029665325	1577940000	5946562624	4193862125	2846454897	1610569658	2481782500	2175919200
2013/11/29	3051196482	12280214827	4434046202	1957021201	2177281392	2146514112	38311879174	8840531963	4284110062	4727285338	2407318118	5039293628	12177594000	7673754885	4110829107	5412137651	2243528400	44155116707	41105806178	15146010880	3363339958	4523932924	16460810069	3859351486	4536563205	4405638328	8231815440	1774519657	7617889261	2863122496	3556581302	2950365443	3984800834	4802937972	3817345417	4074324181	1773690160	1389597000	2491200000	1678725000	1569282000	2364839416	1547000000	6713861027	4231085754	2954052849	1877146705	2854170000	2184553800
2013/12/31	2732414760	11853731371	4510495274	1904332169	2018933654	2014246517	39563205318	9605406962	4268971864	4329663206	2831766313	4940659767	11750310000	7325435515	3713006936	4810427991	2160654000	41997449573	37986883141	15288619424	3441687311	4447385836	15697589552	3670783824	4525361815	4255625553	9262116563	1707047427	7156539985	3549151847	3331164178	2605906533	3752754199	4802937972	3620864403	4229325644	9370004023	1310333000	2620800000	1563300000	1437594000	2090182869	1318044000	6787639719	3945704603	2807328370	1659442116	2779692500	1968688800
2014/1/30	2601866055	11753382322	4057681537	1849134135	1970032147	2031252350	41932737803	8839163671	4427922944	4199331508	3315341619	5595229935	11517246000	6919406756	3569348929	4929694801	2131056000	38915067953	34987918683	16522920960	4006907503	4363184039	14191776100	3620499114	4547764596	3971390823	9328538116	1707047427	6762705237	3605154243	3598325214	2311369205	3692742138	4802937972	3413155902	4517185505	8662676899	1263270000	2433600000	1466100000	1330048800	1983113368	1302574000	6433501995	3598284072	2709512050	1719421952	2748460000	1908246600
2014/2/28	2917611760	14023779547	4287028755	1979602215	2170295462	2152182723	39190469871	8086603297	4488475737	3854725661	3442042573	6213933246	11128806000	6851735297	3635652625	4816107363	2184332400	38529770250	34887953201	19276741120	3368936197	5763995757	14336169170	3695926179	4547764596	3868750503	9402339841	1707047427	6537656810	4217680449	4224483894	2291400572	4068817719	4802937972	5035527704	4193896738	8471282500	1337580000	2415600000	1541025000	1334438400	1978458173	1277822000	6522036426	3623099824	3149685488	1863817852	2897415000	2236361400
2014/3/31	2884215580	13220987158	3716601060	2082471278	2095778880	2284450318	39110597989	7182162556	4670134114	3976221312	3034487839	6124266099	10973430000	6496460133	3939544561	4471656463	2282005800	37527996224	33268512393	20603488014	3156279095	4814811860	13779224469	3645641469	4390945127	4318788827	8826686382	1707047427	6571414074	3286640615	4675318144	2745686961	3636730881	4802937972	4513449581	4353326815	8471282500	1325195000	2426400000	1492425000	1395892800	2015699738	1537718000	6330211825	3598284072	3002961009	1863817852	2806120000	2150015400
2014/4/30	2817423219	12618892866	3234383834	2042327254	1951403002	2074711703	33812429848	8252850705	5101572760	3304681713	3038711204	6097365955	10818054000	6276527889	4320790809	4488723854	2225769600	34907971847	34288160309	19265773784	3066739262	4608134722	13614203816	3582785582	4166917314	3971390823	8561000170	1707047427	6785210080	3290140765	5025967005	2351306470	3344672186	4802937972	4603269473	4712044487	9303432058	1345011000	2376000000	1698975000	1316880000	2076217282	1383018000	6064608532	3412165930	2866018161	1863817852	3525425048	1994592600
2014/5/30	2656514350	12807047333	3081485689	1866697141	2046877373	5960273119	33599438164	8560716312	5283231137	3083780529	3023929426	5944931806	10351926000	6361119237	4138455647	4670776026	2441835000	34907971847	34827973911	19050663958	3055546783	4569861177	14088638192	3733639712	4077306189	3884541321	8435537236		6852724608	3213137471	4984223093	2346314312	3268656909	4802937972	4541518297	4911332083	10044045165	1486200000	2314800000	1749600000	1343217600	2043630912	1367548000	5636692115	3548652567	2983397745	1863817852	3466357079	2003227200
2014/6/30	2550253776	12807047333	3863618507	1993150818	2046877373	6221141400	35865362569	8244640955	5563287802	2931358712	3088969246	5864231375	9866376000	6378039486	4260012422	5040579909	2267206800	34137376442	35567718478	20216962545	2988391909	4745919481	14129918166	3721068534	4032500627	3695051501	9129273457		6548909232	3433646905	5663055948	2311369205	3396682638	4802937972	4378719743	4751902007	8854071297	1577849000	2325600000	1640250000	1356386400	2080872478	1401582000	5710470807	3536244691	3042087536	1863817852	3494336643	2003227200
2014/7/31	2550253776	12764398982	4057681537	2059388459	2039891443	6391272888	39329327751	7696640175	6448872391	2986584008	3699667842	6545701687	10099440000	6817904278	4193708726	5103160473	4333147200	36449162657	41265750949	23181444834	3268203886	5534354491	16460838972	4148488568	4323736783	3774005593	10258439858		7122782721	3489649301	5663055948	2486094739	3636730881	4802937972	4451698405	5323193114	9802721793	1649682000	2484000000	1755675000	1529775600	2686047919	1686230000	6049852793	4032559736	3736583405	2350320963	3385527228	2521303200
2014/8/29	2550253776	19673430978	4345835733	2399609066	2039891443	6379930789	37997033450	7768475483	6456441490	3581249984	3877049177	7325805861	10526724000	6868657908	4541803127	5287161668	3921735000	35678567252	40945861407	20862292023	3441687311	5572628036	16172052324	4198773278	4626174330	3797691820	11158820911		7032763350	3685657687	5663055948	2690773221	3680739726	4802937972	4726771825	6045057073	9844329271	1768578000	2635200000	1877175000	1815099600	2420701764	1741922000	6285944610	4007743984	3599640558	3121172923	3323350420	2460861000
2014/9/30	4903166486	20004582838	4575182951	2881337361	2039891443	7982504647	41238658542	8035292343	6448872391	4474574370	4214073713	8114876749	12740832000	7613044479	4663359901	7303148561	4356825600	37682115305	40545999479	21074040758	3822231599	5947708769	18337988433	4940472750	5197445252	4595128149	12014920928		8011724008	3993670865	11051022077	3080161554	4024808874	4802937972	5422875989	5828055024	11833166715	2306087000	2937600000	2272050000	1977514800	2779151833	2079168000	7363113521	5186492214	4724528232	3296669479	3792785325	4455453600
2014/10/31	6117573046	19522907405	4822172262	2664559628	2039891443	8186866675	45113969941	7534497622	7417717069	4516987397	4576438440	7783108308	14527656000	8103662901	4663359901	8497107288	4492976400	37527996224	40645964961	20781625838	3805442880	6062529401	17801669311	5154182767	5197445252	5258342521	11424507123		8169257907	3860665174	14646161448	3135075293	4340872394	4802937972	5018686474	5898912836	13281106946	2296179000	2844000000	2367225000	2080670400	3174843467	2292654000	8233702094	5074821329	5106011878	3181152758	3848744452	4058262000
2014/11/28	7398771967	20049739910	4498733878	2679613638	2966691437	8409807068	48454755630	7450347689	8719602106	4474574370	4941337187	8563212481	16431012000	9575518167	7497842875	9254695313	4774157400	39762722898	43624936323	20065713449	3883790234	9377018329	21060839359	5631887511	5197445252	6679516175	11151440738		9328257307	3944668768	13308655772	3209957665	4136831388	4802937972	5232008718	5757197212	13613966769	2224346000	3031200000	2415825000	2677656000	3165533076	2602054000	10092925148	5893741152	5008195558	3161159480	3895377059	4006454400
2014/12/31	6706560228	19492802691	4351716431	2315306615	2561507520	7827684929	58503838981	6181941389	7682635536	3681980924	4594176574	7836908595	19188936000	9812390932	7624924957	8333468275	5602901400	54404035593	54561160048	20469044373	4521761540	9591350177	33096810277	6210161675	5197445252	7058495816	9830389850		14155546071	4028672362	12730018564	3828985270	4000804050	4336366855	4850274177	5354193407	15569518230	2011324000	3589200000	2638575000	1905086400	2537081657	1986348000	10771689120	9367946463	4792999656	2834602598	3718173154	3669705000
2015/1/30	7732733771	19673430978	4351716431	2565203168	2794371840	7827684929	50833395040	7583756119	7145229503	3888744431	4657527051	10157315072	17868240000	9693965524	8851543320	8133465036	6073509600	47160438786	52461884927	23796524492	4275527001	11765287487	26991267579	6071878723	6743237159	7026914179	11011217460		11578741579	4256182096	16457959917	4058624543	4004804854	3794320998	4917639096	5398479540	14229757442	2065818000	3474000000	4971375000	2113592400	2741910267	2057510000	10963513720	8573842392	4792999656	3387749970	3786567644	4118704200
2015/2/27	14334741187	22819373652	4351716431	2628430006	3113395958	8335493604	53559476162	7797209607	7077107612	4066348983	4774091928	10157315072	19052982000	10607532956	8442670532	8230436304	6659550000	48239272353	53761436193	24774601982	4337085636	12997695610	31879294659	6147305788	6776841331	7895409190	11136680393		12771498244	5019214742	17435003071	4198404971	4216847469	4068774596	5069210164	5398479540	17034101452	2771763000	3708000000	7077375000	2254059600	3151567489	2017288000	11583254738	9454801596	5526622052	3503266690	4346158921	5310279000
2015/3/31	21580487583	26588193346	4351716431	3245644384	3667613040	11444273536	60588489251	8378049385	8318439856	5235358045	5415198753	10157315072	21713796000	13517658643	9890301213	10248650802	6748344000	56407583646	62538405508	27426502805	5025423098	14298996113	36129867280	7429565891	7908181785	8645473063	12944822670		15179516415	5157562442	21352661541	5391530759	4964997826	4727463232	5759700585	6815635776	20703881003	4424588685	3999600000	9813150000	2657902800	3691570190	2512328000	13235897452	12792520269	6661291358	4318548158	5692286827	6225546600
2015/4/30	21580487583	35631363299	4351716431	4654699645	4960010016	10719717257	68659827475	8620236996	9854966963	5879505896	8032840452	10157315072	22684896000	15634338271	12824239729	10909267560	8118731400	60568798833	62998246725	28999493407	5529084656	22719175837	34736624032	8196407717	9140334754	10098228354	13727120962		15978438331	5622175260	21419062532	6369993748	5321069387	6216374004	6169503843	7417927177	21818961411	4659225964	5040000000	13061250000	4123995200	5199853597	4656470000	15744373001	12209350092	7776397400	4607339959	5745137115	8358292800
2015/5/29	21580487583	32192411345	10261817801	5654285856	5572443178	11846804802	70263404606	12807209251	11633705240	8429589156	11380279643	10157315072	21267090000	26249849715	14984635133	13636584450	7257429600	68814169667	61578736881	30965731659	6150267243	25964772385	34618552570	8196407717	9521182036	9095511387	16118296871		16090962545	7397788587	26247363165	7023966461	6065218940	6545718322	6989110359	10938674703	20712202499	5836136759	6537600000	20039400000	5696969200	6051754410	9866766000	16969099298	12035639827	8999101394	6253453223	6746183733	8090620200
2015/6/30	21580487583	25967271466	6357034408	4576418797	4829605997	14509703948	86792846017	9790126303	9537064803	7910029573	10069443665	10157315072	27501552000	23132680062	13398871755	10775932068	9027390000	62495287346	63298143171	25369515094	6379713064	19351103948	31336165935	8070695942	10282876598	8013840328	19232729691		13300362048	6104796326	25308263434	6564687915	5749155420	6127176584	8981989216	7364783818	20292552464	4748611594	5148000000	16139250000	4535148800	5590890036	6095180000	15021341813	11005786110	8060064727	5502594541	7156550670	14687454600
2015/7/31	21941902522	17035549030	4875098543	3432314098	3730486406	9679328754	61775326568	9539728942	6842465541	5670091574	9284740426	11767989414	17926506000	17041894620	10663844324	11830494598	7618525200	46158664760	44904494492	19289301421	3900578952	19282211568	26022950159	8460402444	8490654098	5850498210	19186972614		10802324506	5038708000	36441240585	5491373921	4040812091	4631404473	5630584490	4960046829	20445199780	4197400209	5166000000	9177300000	2678728000	4301400827	4576026000	10447062872	8015487967	5996140385	3543253247	5250831486	14687454600
2015/8/31	18873891262	17592786615	4204698984	2775959296	3567481382	8174481097	52604500987	7981928971	5222678345	5646234246	7978730839	10610317231	13634244000	14191325002	8232708831	9503184186	6600354000	44309235788	37666993599	18865803951	3906175192	15592641907	30816651504	7605562375	7527334503	5084643518	19186972614	2560571141	9429529100	5330441630	25190061165	4682644307	3472697915	3554174099	4979390272	4822759818	16199696326	4197400209	3664800000	8754075000	3884155600	3672949407	3239418000	8646862773	6762292480	5399460836	2810166368	4165846176	14687454600
2015/9/30	19998293294	16860417218	3628390592	2619397601	3476664298	7939155126	46191597411	7815681543	5146987354	13314304469	6667233817	9784846630	14100372000	13063401772	7928816894	7897097573	5919600000	38452710710	34028250056	16344985679	3950945108	13411049888	28903893824	6775864662	6575216300	4587232739	19186972614	2560571141	8304286964	4869430462	19585915889	3624306788	3356674598	4487316334	5304987381	5881198383	15379217006	4197400209	3528000000	8754075000	3360869200	3365706491	2865044000	8396015218	6191530179	5076666982	3005656203	3854962133	6061489200
2015/10/30	31419005368	25473718176	6138834318	4576418797	5607372826	9109592192	50549802874	9416582699	8129212380	14112014952	8376569894	11878723275	15906618000	16262602206	9978706140	9084995596	8000339400	40302139682	35947587309	19410300698	4712033684	20231395464	31595923151	7894699457	7728959535	6253164078	19186972614	2560571141	9677082370	5506922468	30193762305	4298248133	4268857921	4706879213	5271304921	7479927762	23049744595	4197400209	4366800000	8754075000	4208094800	4375883958	4990622000	10225726794	8772368410	6387405663	3583239804	7772101075	7123545000
2015/11/30	28431308539	31842147720	6399911180	5130406335	5646959760	9790798951	50864529290	11493649328	8197334271	15495095718	8376569894	10932452099	15479334000	16139556036	10437306699	9212270384	7591887000	39087074475	37507048828	18956553409	4963864463	19764458225	31029180135	7894699457	7672952582	5684694617	19186972614	2560571141	9069451616	5697809905	30322428905	4737558046	4848974509	5139143630	5714790639	7524213895	19014131200	4197400209	5234400000	8754075000	4535148800	4860024311	6791330000	9192825098	7916224958	6358060768	4436286354	6923387638	9420348600
2015/12/31	28383119880	28594248653	8280532601	5133417137	9008088192	9505930670	62534213406	11653739444	10884364434	19414781042	8376569894	12754527449	16741764000	16734279193	14561649871	8957720808	7233751200	41003107538	38626662225	19591799614	5232483961	19152081518	30108222734	8686683639	10047647395	5850498210	17544146203	12317055647	9328257307	6835931226	27234430488	6015550523	5289062954	5242063729	6130207640	8680081950	21475569157	4711367581	5400000000	8754075000	5413522400	4743644418	9452170000	10520841565	9492025224	7228626011	5898017160	7647747458	8306485200
2016/1/29	20191047928	18866472524	6870382495	3700275461	5890445169	9505930670	39307219855	7511920811	7311749682	14576867824	8376569894	8747975022	11983374000	14252848088	10292399997	6145554059	4868871000	33262333965	28910017380	13138504836	3743884246	11795906322	20969491598	6197590498	6463202394	4192462280	11375797980	9209959441	7190297249	4401215995	20543767250	3539440100	3084619923	3622787499	3968916485	7307211846	15093003290	3325890316	3326400000	8754075000	3379558000	3263292186	8508500000	6640082334	6762292480	4890815975	3345541937	5089171784	4835376000
2016/2/29	19482523306	17481339098	6558837704	5509767367	6178985494	6768718060	39938713156	6840773788	7485838960	13406127258	8376569894	8727841593	11381292000	13883709576	9907397503	5891004482	5594022000	31346300903	28470169259	12331842989	3794250401	10647699996	20756962967	5933595771	5959139815	4010867869	11406794704	9979142866	6638928602	4927056858	18585175661	3868922535	3016606254	7860639822	3895937822	6164629630	15627268894	2905032975	3193200000	12050775000	3469887200	3165533076	8508500000	6492524949	5930964781	4714746600	3056750137	6509875027	4887183600
2016/3/31	29810837306	21859634410	6829389759	5205676381	7290921380	8143517154	45805921577	7852625416	10649722363	17584064178	7833313805	10408982938	14003262000	16898340754	12054855857	8551653626	5517067200	35178367028	32308843766	14590496161	4723226163	13816749456	24865849834	7014717034	7269702519	4910944516	13907197167	9564188650	7741665896	5524930717	21330063143	4253318710	3628729273	8502324705	5299373637	7037066438	15627268894	3508385978	3823200000	14355225000	4111536000	3924329975	8508500000	7643472553	6538950710	5233173093	3532145870	8010277203	5828355000
2016/4/29	29562643471	21780029040	7304905493	5615145432	6555495430	8001083013	43453081652	7805419356	12829622890	15431967550	7366881810	9341911186	12954474000	16078032951	11096627428	8188011374	5144132400	32802486030	32148898995	15457657647	4723226163	12997695610	23803206679	7152999986	7168890003	4460906192	11933739025	9422496966	7741665896	5395271326	22016285014	4198404971	3632730077	9012755862	5175871286	6873207748	15627268894	3877101701	4370400000	11103075000	4292194400	4725023636	8508500000	7156533182	6936002745	5086448614	3760957835	6997810694	5828355000
2016/5/31	31879119265	20410816689	6345675479	4967823036	6281030243	8484120533	42649376088	8066078903	12307355055	14324355153	7531504867	10016381067	12410658000	16980371535	10745847378	8242557712	5016861000	31882790160	31749037067	14600579434	4454606666	12117404094	22740563523	6901576437	6620021862	4287207190	11799419884	9371892793	7449102940	5586158757	22016285014	3819000954	3628729273	8137731021	5697949409	6062771526	15627268894	4331478654	4122000000	11578950000	3787596800	4036054672	8508500000	6890929889	6352832568	4900597607	3576575378	6822967080	5828355000
2016/6/30	30031454048	21811871188	6419462403	6123970943	6456265709	8756603236	42203352500	8607922372	14245044412	14622779218	8870439065	9744579772	12507768000	17431540827	10540512708	7878915460	5090856000	31652866193	31229216561	15568573651	5383582428	12844601434	21443646624	6914147614	6452001003	4326684236	13132279048	9139113599	7291569041	6384194668	21959099858	3873914693	3672738118	7656467359	4895184123	6465775330	15570026150	3955314128	4086000000	19060523690	4120880400	3980192324	8508500000	6787639719	6117082922	5194046565	3529924395	7168588177	5828355000
2016/7/29	27659824068	21794358006	6304682743	6178165376	6304254221	8298336871	40982225151	7614542680	12783336343	14048886784	8247615166	9462711762	13401180000	18805556398	10528534853	7860733347	5366117400	32036072805	35027904875	16072737305	5243676440	11650466854	21653878454	13360251145	7381716425	4508278647	14826766667	8339567669	7381588412	6198537975	21959099858	3858938219	3848773496	7408543654	4799750487	5969770648	15570026150	3649913225	3672000000	17061084333	3809400400	3966226736	5609422000	6787639719	6067451418	5154920038	3385528494	6566800854	5828355000
2016/8/31	26060352687	24330585072	6837588306	7609801651	6274696431	8768988813	42054498070	8025030156	12112605733	15277016593	9262790685	10056647925	13847886000	18395402496	11582586123	8115282924	5454911400	32342638095	35427766803	15387074735	5585047051	12010238170	22705037602	14280205841	8042598472	4705663877	14010519582	7843646776	7797928002	6444083924	21959099858	4008702962	4044812895	7379376159	4850274177	6824493003	15570026150	4648052760	4399200000	19455622485	4183176400	3924329975	6444802000	8248457833	6402464073	5272299621	3596568656	6831099341	5828355000
2016/9/30	26722202914	22310200799	6894978136	7718190517	6363369799	9462581149	41905579876	8517615127	12128387629	14347310850	9860921126	9764713201	13770198000	18169817850	12528836696	7594062363	5155971600	35484932318	36827283550	14761911804	6659525041	10831413009	22284573943	13903860738	7706556753	4753036332	14950753566	6750596645	8248024857	6162604422	21959099858	4078593176	3968797618	7700218601	5288146151	6824493003	17191903874	4584737939	4057200000	18348148590	4516460000	4119848195	5683678000	8100900447	7196568144	5086448614	3718749803	6623726682	5828355000
2016/10/31	27053128027	22310200799	6386668214	7858192802	6464710792	9214869600	41518392571	9010200098	11994241507	15093371014	10453564132	9462711762	14100372000	17800679338	12157523180	7727397855	5493388800	35025084383	38186814105	17625561361	6430079220	11091673109	22845192155	14322021963	8008994300	4855676652	14330819071	7307242545	8101743379	6491995329	21959099858	4078593176	4160836212	8268984747	5624970747	6824493003	16371424555	4525147519	4186800000	19270045778	4837284400	4115192999	5996172000	8573084080	7047673630	5086448614	3834266523	6562734724	6156469800
2016/11/30	27742555347	22009292503	6370271120	7808514572	6473155874	10057088865	45511722738	8872686794	11552348399	14370266547	10564684696	9200977181	15149160000	18456925581	12037744627	7860733347	5638419000	36481269510	40785916636	16919732245	5976783818	11321314374	25367974111	14823815433	9297154223	5226760884	13700552335	7216155034	8833150768	6468039626	21959099858	4183428496	4272858725	8196066011	5198326259	6824493003	16581314614	5925522389	4244400000	17330469875	4718922000	4240883283	5241236000	8941977543	7854185578	5086448614	3887581933	6912421952	6009681600
2016/12/30	26180609560	22267213900	6304682743	7311732268	6308476762	9115784981	43545902253	8630499183	10755362615	15208149501	13902397750	8375506580	13847886000	16406156072	11570608268	7097084618	5798248200	34795160415	39826248009	18301140658	5596239530	10226691010	23686119474	14301113902	8882702770	4958316971	15395039954	7995459295	8225520014	6643893420	21959099858	4038655911	4220848273	7933558558	5445330962	6908636654	15169326948	7858486638	4348800000	14756341362	4438590000	3947605954	4603872000	8145167663	6861555489	5086448614	3574353903	6249642671	5491605600
2017/1/26	24467071810	20440270674	5829167009	6638818057	6211358311	9041471517	47121087919	8768012487	11639148831	15104848863	13374004034	8053371712	13692510000	16611233023	10911826224	7248602223	5454911400	34871801738	44424660179	18351557024	5445141063	8642166280	23545964921	15074712168	9319557004	4824095015	22427317071	7691834258	9114461302	6509302577	22216433059	4033663753	4100824151	8837750894	5114120110	5845769477	14501494944	7575432143	4780800000	13732676302	4186291200	3863812431	4705974000	8248457833	7295831153	5086448614	3307776856	5932484487	5603855400
2017/2/28	24607525724	20977606917	5812769915	7271086444	6633612445	9536894613	50230461616	9256492584	11213037620	14599823521	15508099040	8143972144	14430546000	17185448485	11295117595	7557698137	5845605000	37094400090	45064439263	18119641743	5736145518	9162686481	28521451556	15471965332	9734008457	5589949707	24321990291	7995459295	10397237337	6515420343	22187840481	5396522917	4336871590	8925253378	5243236205	7112352863	16075670382	7150850400	4748400000	14534846583	4261046400	4073296238	4535804000	9060023451	8065119472	5086448614	3503266690	5948749009	5672932200
2017/3/31	24551344158	19709493384	5558614954	6873660601	6633612445	9561665768	47966217795	10549528133	11402420380	14794946949	18365529131	7610436268	15285114000	18087787069	11055560488	7181934477	6813459600	36634552155	44984466878	17817143550	5501103458	8542655065	28521451556	15743770129	9297154223	5858393619	23592190236	8197875986	10003402589	6919192871	21229989120	4737558046	4168837820	11127399228	4844660433	7475499149	16380965012	6197403680	4269600000	13636894776	4282850000	3896398801	4037670000	8381259479	8759960534	5086448614	3223360791	5733244090	5301644400
2017/4/28	22697352494	18033004307	5107694862	5911709413	6633612445	9041471517	48174766568	11540855388	10274014765	13440560804	15713300482	8143972144	18548010000	17821187033	12433013853	6818292225	5540745600	34411953803	44864508299	18149891562	5775319195	6093148237	26349055983	17374598907	8401042973	7571697413	19746705331	6689871638	9384519414	7059901479	19199916087	4168452022	3836771084	8502324705	4373106000	7174353449	19033212114	4163880598	3805200000	11984663451	3301688000	3514672754	3725176000	10520841565	7618435932	5086448614	2892360958	4997274458	4489992000
2017/5/31	19916364998	15797685537	4082876471	5040082280	6625167362	8397421491	47520871527	10331969771	8344677891	13256915225	11788822889	7187634253	19033560000	19277233385	12936083778	6824352929	5676896400	33645540578	44624591142	16284486040	5352209079	5159273758	23616042197	17771852071	7527334503	7895409190	17178370523	5839721535	8878160453	5762935176	13996066902	3589361681	3660735706	8502324705	3778049214	7475499149	14449022429	3068906630	3304800000	9518289154	2837582800	2825703790	3434340000	8307480787	6576174338	5086448614	2610233583	4838695366	4230954000
2017/6/30	20450089871	17388200815	4140266301	6045840628	6625167362	8719446504	53735760732	10633678066	8616915609	13716029173	12199225774	7066833677	20412522000	19174694909	13295419439	6824352929	5558504400	34237539366	52781774470	18109558470	5477488355	5442497985	26278978706	17855484316	8008994300	10082437536	17683616714	5859963204	9722092055	6166707703	14939621974	3629298946	3712746158	8502324705	3929620282	7382498271	14076944599	3590322805	3380400000	11134602407	2987093200	2974670052	3817996000	7820541416	6762292480	5086448614	2603569157	5082663200	4343203800
2017/7/31	21174026144	20526244473	4025486641	5673253900	6625167362	8717313178	57346574419	11237094656	9563829412	14794946949	13245753133	6362163652	18004194000	18395402496	14073980036	6824352929	5167810800	36525125516	56060642278	17070981341	5185170044	6483538387	28171065173	18545450338	9274751442	8187539330	17445028235	5778996528	10408489758	5995410267	14267696392	3953789223	3600723645	8502324705	4389947229	7422355790	14486230212	3344512323	3474000000	10392295580	3494805600	2872255747	3446716000	7407380737	7407502038	5086448614	2565804075	5460813342	4481357400
2017/8/31	22634303809	18441379851	4148464848	6035904981	6625167362	9082223963	56422591151	11253514155	9137718201	14844611998	12045324692	6915832958	18023616000	18415910191	14529138540	6824352929	5274363600	35000068083	57580117603	17000398430	5261729601	7019368006	26699442366	18357277786	9274751442	8819172065	15915255043	5880204874	10273460702	6355134883	16612287783	4043648069	3756755003	8502324705	4227148675	7373641045	15044346959	3932967720	3528000000	10871203210	3295458400	3007256422	3446716000	8071388970	7444725666	5252736357	2543589322	5534003692	4878549000
2017/9/29	25455617669	19322611289	4386222715	6035904981	5552641862	9082223963	54097730026	10504374511	9125881778	14926886174	11527191049	7137300680	17110782000	17800679338	12900150212	6824352929	5126373600	34161286495	59899316784	16375235498	5373088958	6812690868	25788437770	17918208500	9241147270	7990154100	15662631947	5283075635	10014655010	6252356421	17112657897	3923836274	3728749375	8268984747	4002598944	7453356083	14585450967	3928395345	3358800000	9907401604	3161522000	3244671403	3446716000	7540182384	7035265754	5213609829	2605790632	5159919681	7286527935
2017/10/31	25872267647	17517161514	4943723919	6035904981	5138832811	9082223963	57362052999	10754771871	8889153328	15596833033	12773789814	6422563940	16935984000	18087787069	13403220137	6824352929	4774157400	35381332441	66776941943	15195492547	4663173059	7157152765	26349055983	17792760132	8602668004	8132271466	13908304892	5100900613	10003402589	5755593856	15482880955	3654259737	3624728469	8050228537	3817345417	7302783233	16396229744	4501604783	3247200000	9386589556	2846927200	3281912969	3446716000	7746762723	6687845223	4998413926	2605790632	4895621194	6448254810
2017/11/30	23899436780	16335021780	4205854678	6035904981	4965708616	9082223963	58118964363	8702334491	7894893834	15596833033	10106171058	5697760486	15828930000	18067279374	12337191011	5848579553	3895096800	33551263522	65097521846	14308164515	4565733622	6238587705	26278978706	16642816763	7448924769	7958572464	11648731645	4321596353	9001937088	4959060778	15482880955	3199973349	3336670578	6971031233	3284039807	7493213602	13208762993	4073608403	2930400000	7608644978	2750368400	2830358986	3446716000	6920441366	6005412037	4929942503	2605790632	4293833871	5971083954
2017/12/29	24660385829	15539764140	4443612544	6035904981	4247876588	9082223963	68138447188	8125599587	7172872059	15596833033	9336665647	5083690893	14896674000	17841694728	12025766771	5466755188	3643513800	34839394895	66696969557	13299837206	4377814708	7470995828	32445779043	16956437682	7482528941	8037526555	13824097193	4068575489	9598315420	4522252316	15482880955	3324777301	3300663341	6971031233	3132468739	7537499734	11770062048	3981894893	2991600000	7919934938	2603972800	2844324573	3446716000	6507280687	6315608940	4548458857	2605790632	4074262821	5777636310
2018/1/31	23335770819	13626847116	3902508434	6035904981	3601827763	9082223963	63958110075	7072699211	10143814117	15596833033	8798011860	5033357320	15770664000	18436417886	12995973055	5478876597	3625755000	34995275857	70215754522	12079761162	3897577482	7746565346	32095392660	17583679520	7471327550	7887513781	11325935467	3734587949	9812111426	4428038726	15482880955	3344745934	3056614294	6912696244	2969670185	7692501198	12030516529	3806110665	2808000000	7004024095	2510528800	2681392723	3158974000	6772883981	5819293896	4695183336	2121508997	3631054590	5635774704
2018/2/28	21306573356	12982043625	3648353473	6035904981	3352697824	9082223963	55634745295	7243051514	10120141272	15596833033	7889995476	4590421876	14896674000	17821187033	11570608268	4957656036	3134428200	33358525761	67976527726	11464681503	3702698608	7310246942	29712765257	16601000640	7258501128	7042704997	10961035440	3360117071	10836081770	4142599468	15482880955	3090145870	2788560423	6314762603	2801257887	8923655679	12271099958	3332257530	2595600000	6590966263	2304952000	2723289485	2750566000	6285944610	5509096993	4294136426	1961562769	3281367362	5493913098
2018/3/30	19277375894	13046523974	3697544756	6035904981	4230986423	9082223963	49933974720	7011126090	8652424877	15596833033	9095553952	4499821444	14178060000	17329002351	11714342532	5224327020	5259564600	32812942396	66057190473	11424348411	4022856759	8734022786	27330137855	16663724824	6832848284	7169031545	12673258645	3370237905	10014655010	4484963060	15225547753	3130083135	2948592585	6635605044	2919146495	8998942104	11896727417	3454542210	2588400000	7105791966	2747253600	2727944680	2759848000	6713861027	5409833984	4294136426	2223696865	4025469254	5493913098
2018/4/27	16938162152	12509187731	2664527817	4848595277	3850957702	9082223963	45516623699	6434391186	7409600510	11941508939	7505242770	4207886720	14449968000	16057525255	10420734155	4933413219	4472257800	32735001915	66137162858	9962273813	3640058970	8068063117	28311219726	16789173192	6283980143	7761187234	13417093317	3238667056	10566023657	3937181313	15125473730	2980318392	2712545146	6183508876	2700210508	8959084585	12853457244	3683825985	2541600000	5513424095	2725450000	2523116069	2543268000	6094120009	5000374072	4391952746	1988220474	3411483540	5107017810
2018/5/31	15726280334	12315746684	2902285684	4694592763	3483596606	9082223963	47577650408	6426181437	7350418397	11659426051	7341081616	4268287007	14566500000	16857325364	10444689865	4563710263	4007569200	32501180473	69815892594	8923696685	3521739654	6843309703	28801760662	17750944010	5959139815	8148062284	11634697029	3572654596	10914848719	3858007732	12966734096	2600914375	2720546754	5425154014	2627231846	8967941811	11855130468	3255829605	2548800000	4896830521	2712990800	3007256422	2125578000	5769493761	4888703187	4088722155	2090408342	3200044751	5261775925
2018/6/29	13978915853	10531790358	3205631928	4808852693	3179573629	9082223963	39638092686	5791978286	6652069467	12317619457	5894411441	3060281251	12799098000	15688386744	8911524380	3854607871	3525121800	32033537588	69975837365	7875036283	3013662589	6123767072	29712765257	15095620230	4771792408	7405893820	10904896974	3096975372	12051343277	3207877826	11165401686	2186565252	2316465545	4695966647	2363385912	7856359888	10496296800	2682620168	2264400000	4214387148	2607087600	2816393399	1809990000	4603790418	4268309382	5148391707	1990441949	2821894609	4797501579
2018/7/31	13978915853	10789711754	3804125868	4992662145	3483596606	6189968117	37073194953	5841236783	6060248340	12059043476	6910158582	3211281970	11420136000	16693263803	8839657248	3981882659	4054926000	32579120954	68216444883	8278367207	3083262187	6192659452	29712765257	15722862068	4928611877	6711097812	11311900851	3198183718	13041556356	3344747280	11379846020	2256455466	2460494491	6766858770	2447592061	2812169407	10995460188	2988331868	2304000000	4232346184	2678728000	2518460874	1720264000	4662813372	4851479559	5228835327	2003770802	2976407570	4681432992
2018/8/31	10991486255	9929973766	3697544756	4406459028	3132205030	5581783477	33401694970	5424591995	5442318741	13363676834	6586966310	2869013672	10818054000	16672756108	8437201309	3618240407	3610956000	30162966050	63977908448	7542288271	2874463393	5909435224	32039703879	16308287783	4357340955	6395281444	10652273878	3208304552	12310148968	3062454031	11794438400	2191557410	2236449464	5833498940	2346544683	2143448808	11910593067	2636763413	2282400000	4250305220	2787746000	2132079631	1503684000	4382454340	4466835400	4692544525	1912690311	2752770389	4784605069
2018/9/28	12400651160	9972960665	3951699717	4466072904	3156998210	6203483332	35341918538	5147512949	5500092825	14550775656	6794732770	2869013672	11264760000	17287986961	8379707603	3800061533	3362332800	29142168171	68376389654	9306861062	2930143072	5871161680	30942990299	16161931354	5802320346	6632143720	10848758508	3380358740	12287644125	3011127986	12080364180	2221510359	2252452680	6037671403	2329703453	2568595679	11203444933	2934832320	2217600000	3950987951	3102340800	1931906216	1516060000	4426721556	4690177170	4652322714	1961562769	2785299434	4526674877
2018/10/31	12428834458	8640366783	3590963643	8597912995	2768571729	6095361618	32118185051	5580577236	4517933392	6758235866	6594661364	2607279092	9633312000	15606355963	7215460063	3357630127	3078192000	26025358741	59579427242	9357277428	2693504439	4845430696	26007779188	14886539617	5611896706	5684694617	9136535302	2995767027	10195818989	2660400011	10421994659	2031808351	2092420518	5308484035	2133222439	2679311010	10218983807	2399836845	2080800000	3693575099	2800205200	1717767213	1373736000	4072583832	4094599116	4223290072	1890475557	2362421855	4217158646
2018/11/30	10596920082	10252375512	3418794153	8448083412	3012371329	6027785547	32924124639	6077267082	5095674235	6652454783	6540795985	3996485712	9691578000	16283109901	7344820901	3569754774	3205463400	27720305047	60139233941	9024529416	2832703635	4983215455	26164452556	15764678190	5432674456	5629426752	9361089165	2995767027	9742346408	2925584578	11622882933	2441165316	2264455092	5512656498	2183746128	3042457296	11591683124	2246980995	2023200000	4238332529	2996437600	2043630912	1714076000	4810370758	4243493630	4598693634	2054864736	2610455820	4449295819
2018/12/28	10963302957	9263676825	2672726364	8229101714	2900802020	7027911400	31580891993	5886390406	4621926744	5559383591	5909801549	4278353722	9711000000	15975494475	6611776153	3418237169	3030835200	27798390413	61578736881	8964029777	2686544479	4830121278	25302749029	17541863397	5667903659	5210970065	8827773741	2914800350	8879285690	2831486828	11833271969	2186565252	2324467153	5002225341	2099539979	2657167944	11507702652	1941269295	1868400000	3542421788	3074307600	1796905540	1717170000	4441477295	4057375488	4437806393	1999327851	2464075119	4475088838
2019/1/31	10122095059	8747834032	2426769950	7952493253	3177659193	11657159825	33252832447	5605206485	5841597783	5148012712	5686644980	3613950556	9730422000	16549709938	6884871255	3672786745	2947960800	29047756275	70214783971	10143772729	2700464399	4868394822	25537759082	18169105235	5645500878	5053061882	8841808357	3127337876	9069451611	2754497760	15510857990	2096706406	2288459917	5133479067	2127608696	2936170578	11376933304	2155267485	1908000000	3316894935	2831353200	1675870452	1398488000	4574278941	3945704603	4960689926	2159274079	2211975025	4397709780
2019/2/28	12986314266	11090620050	2910484231	9335535557	3685919376	13242338462	39492342953	6947500531	7032385023	6440892617	7087144826	6674231806	12566034000	19605356506	8552188720	4575831671	3741187200	32795853859	75847834436	11142016764	3145901825	6162040616	30864653614	18336369725	6608820472	6268954897	11368039316	3461325416	10722432308	3364417903	17164707238	2521039846	2704543538	5964752666	2503729494	3817464613	13240396517	2705548545	2138400000	4686558017	3423165200	2052941304	1896622000	5739982284	4727400798	5577424349	2328106209	2785299434	5738946781
2019/3/29	12847274499	14422104755	2861292948	9658245429	4185915166	12705816462	44537094245	7173268643	7695181695	6852263495	8610765538	5989695211	13090428000	20569218175	9946411083	4721288572	3972051600	34982244116	94016405656	10688269475	3333820739	6116112363	34468141092	18984519624	6810445503	6245268669	12254519042	3997729647	11483221675	4022123658	17582183747	2625875166	2972597409	6883528749	3110013766	4269183163	15332706091	2728476923	2322000000	4697559327	3401361600	2229838740	2345252000	6713861027	5087229205	8205249283	2401414897	3167515706	7131769820
2019/4/30	11929612034	13282951921	2803903118	8655539758	3752034522	12510717552	42209472877	6214780387	6639200557	6299851172	8079806805	5113891037	12061062000	18354387106	10133265626	4503103221	3856619400	38704626566	97983342603	9871524355	3201581503	5633865706	35878201409	18336369725	6743237159	5566263479	10722704161	3430962912	10834618654	3845049032	15880164133	2411212367	2976598213	6300178855	2761961684	4424184627	15545206282	2736119715	2134800000	5217027808	3348410000	2346218633	1791426000	5858028192	5223715842	7347183998	2501381289	2736505867	7312320955
2019/5/31	10594830268	12444707382	2812101666	8355880592	3756166718	10632890551	37109046993	5297340878	6077508462	5394835239	6894768474	4630688734	10546146000	17308494656	9385847452	4321282095	3581358000	42015735731	92826324572	9085029054	3013662589	5480771529	33528100880	18629082583	5813521737	5936110830	11029067137	3522050423	9670081411	3726999281	15848050555	2246471150	2692541126	5833498940	2660914305	4034466662	13959627933	2308123335	1998000000	4581864173	3264310400	2383460198	1717170000	5887539669	4628137789	6703635035	1963784245	2529133208	6744874531
2019/6/28	10483598454	12272759784	2713719100	8240627066	4103271234	14632418190	38261427684	5342494500	5751727048	5112752351	6717782229	4228020149	10604412000	18231340935	9230614444	4315221390	3492564000	47058372673	97507310170	9135445420	2944062991	5297058517	34938161198	15785586251	5947938425	5740721602	10764480931	3471446251	9830901764	3659542280	15350290102	2221510359	2692541126	5687661467	2863009063	4052181115	14711551686	2262266580	1976400000	4560149177	3261195600	2625530375	1676948000	5784249500	5136860710	6301416933	1943790966	2496604164	6886736137
2019/7/31	10038671199	12070721356	2992469702	7733511554	3913190190	12657041734	37081210809	6844878662	5571985577	4736641833	6471540498	3634083985	10584990000	19133679519	10557281702	4424314066	3128508600	48441924157	96555245302	8711947950	2902303232	4447385836	38149965254	16412828089	5645500878	5610462117	11196174215	3947125475	9993274016	3920938158	16377924586	2131651513	2680538714	5323067783	2660914305	4171753672	14956744214	2086482353	1969200000	4256139232	2934141600	2634840766	1534624000	5680959330	4863887435	6167344232	1966005720	2427479944	6486944339
2019/8/30	9621551897	11864384239	2762910383	7456903093	4227237132	13973959371	35576466022	7559126871	5583219419	6652454783	6610051472	5295091901	11886264000	21389525979	10389112613	4945534627	2983478400	41611377315	91874259704	8540532307	2777023956	4194780444	33606437565	15660137884	5231049424	5256900657	13814185101	4230508842	9107607190	3516196154	17517956592	2041792667	2544511376	4798052878	2514956980	3684606216	14727897855	3049474208	1987200000	3924985541	3008896800	3109670728	1491308000	5223531436	4379980267	5939420641	1861596377	2293297636	6061359521
2019/9/30	9538128037	11374333586	2754711836	7041990402	4698307546	13852022553	36476453583	8443307824	5268671846	5394835239	6548491039	4087086144	11400714000	22578972294	9623008985	4448556883	2885805000	44843687919	89018065102	8530449034	2693504439	5113345505	34703151145	16141023293	5309459159	5061511429	11265802164	4159663000	9240457214	3490899779	16827514673	2031808351	2588520220	4870971615	2582321900	3547319205	14286551304	2621477828	1922400000	4006416777	3008896800	2900186921	1494402000	5046462574	4317940886	6395267823	1837160148	2297363766	5893704896
2019/10/31	9538128037	11761215680	2902285684	7007414344	5566068834	15798845879	34756542215	7769915175	4999059641	4865929824	6363809741	4137419717	11031696000	19707894981	9884605346	4563710263	2820689400	46022736767	91715582226	9155611966	2686544479	4699991228	35408181304	16475552273	5219848034	5470898383	10360638826	4139421331	9240457214	3237936027	15767766611	2026816193	2608524241	4856387868	2520570724	3689034829	14025012607	2262266580	2008800000	4049846769	3205129200	2853634964	1519154000	5164508482	4231085754	6462304174	1697207198	2142850805	6474047829
2019/11/29	9760591664	11529086424	2705520553	6742331236	5375987790	16076461382	34541553294	7709827831	4976591957	4724888379	6125263064	3845484992	10429614000	19359264165	9417468987	4230371532	2953880400	46817792949	1.04648E+11	9770691624	2630864801	5059762543	35878201409	16768265131	5130236909	5740721602	10109978209	4331717187	9373307238	3094589901	15173665425	1981886770	2444491275	4856387868	2436364575	3188601533	14400974484	2598549450	1947600000	3919556792	2921682400	2848979768	1460368000	4928416666	4193862125	6153936962	1568361625	2041197541	7441286051
2019/12/31	10094287106	15965334443	2787506024	7007414344	5867719186	15571705922	35199833031	8441235846	5425945633	4865929824	6656221797	4197820005	10934586000	20036018103	9903290800	4478860404	3107790000	52604832051	1.2599E+11	10859685118	2749184117	11468284779	42850166312	17270058601	5242250815	5712808855	10611299443	4270992180	10242894349	3313825153	16410038164	2091714248	2672537105	5031392836	2576708156	3370174676	14629820843	2438050808	2084400000	4082419263	3074307600	3011911618	1528436000	5548157684	4528874780	6757264115	1661663592	2159115327	7028597743
2020/1/23	9510320083	16713306493	3041660985	6765381941	5983420691	13981726225	32869905183	9634694817	4999059641	4651133731	6232993821	3855551707	10313082000	18518448666	9454839896	4303099982	2871006000	49601630238	1.07345E+11	11676430238	2609984921	11165158309	40656739152	16872805437	5040625784	5387160142	10694852982	3977487978	9755840295	3153614776	21355529117	2016831876	2872577308	4637631657	2475660778	3064600362	14008666439	2353980090	1958400000	4543862930	2987093200	2835014181	1475838000	7495915168	4206270001	6810893196	1639448838	1837891013	7157562839
2020/2/28	8676081480	19111975481	2836697307	7018939697	7462747078	12921739761	28687995216	9197507590	4673278226	4157831669	5902106495	3412616263	8972964000	16549709938	8838219903	3878850688	2462553600	49444164745	1.13692E+11	11948678612	2533425364	8908550144	41283432626	15785586251	5522285581	4680037222	9817540823	4007850482	9460656020	3254800277	22559788278	2006847560	3000603038	4170951742	2352158426	2776740501	13240396517	2101767938	1828800000	4201851741	2818894000	2304321872	1386112000	15198410676	4094599116	6636598685	1577247527	1780965185	6448254810
2020/3/31	8731697386	15165778114	2869491496	9035876391	5971024101	11659851112	27648636723	7065442866	4560939807	3946416499	5548134006	3080414680	8603946000	15667879049	8688736268	3648543928	2400397800	44798932707	94889131784	13199004475	2435985927	8251776126	39560025572	14133849412	6104757893	4726558467	9720061694	3785192122	9239267814	3145182651	21596380949	1837114184	2936590173	4039698016	2397068372	3210744599	14825974866	1956554880	1771200000	3800124314	2622661600	1997078955	1318044000	13693325347	3945704603	6422082364	1654999166	1707774835	6809357079
2020/4/30	8842929200	16919643610	3312213041	10511121516	7442086095	12719837577	26644535779	7687036080	4920422748	3981652361	5909801549	3452883122	8623368000	16918848449	11940005323	4097036039	2373759600	50388957702	1.06314E+11	14207331784	2366386329	7948649656	43476859787	15471965332	5802320346	4689341471	11683569859	3764950453	10154339067	2841626149	24663227612	1847098501	3160635200	4141784247	2537411954	3011457003	16133668349	1475058953	1702800000	3387539388	2591513600	1866733476	1280916000	10786444858	4566098408	7025409517	1555032773	1667113530	7467079070
2020/5/29	8314578085	17796576359	3287617399	9658245429	6987544468	12114131026	25210105858	9247235047	4625185542	3875944776	5586624690	3150881682	8642790000	16365140682	11005732606	4163703785	2604624000	50152759463	1.03458E+11	12866256463	2463825766	7780246061	45983633684	14322021963	5544688362	4921947695	12616584377	3754829618	9445896806	2748872773	23394741296	1827129868	4664937522	6183508876	2733892968	3104457881	14842321034	1138776083	1749600000	3273535659	2566595200	1903975041	1256164000	9296115268	4255901506	6435489634	1921576212	1951742669	6951218685
2020/6/30	8175538317	21949110842	3115447909	9266383442	8987527627	12871264215	25927320818	10154761139	4755779016	4651133731	5625109723	3523350124	11497824000	15708894439	12911648949	4187946602	2563186800	50789144032	1.08853E+11	13309920479	2456865806	7426598513	46296980421	14614734821	5432674456	4875426450	13117905610	3673862942	9313063883	2816329773	21949630303	1857082817	3928789577	5060560330	2498115751	3219601825	17555785012	1299274725	1728000000	3306108153	2656924400	1899319846	1296386000	9222336575	4255901506	6650005955	1690542772	1898882972	6474047829
2020/7/31	8453617852	21588020887	3402397059	10949084913	12326342488	13098404171	29913457320	12193586881	5386980807	4533680859	6125290478	3704550988	16275636000	20466679700	16013434369	4751592093	2841408000	65359854989	1.28449E+11	16183653309	2888383313	7679203905	49743794531	15074712168	6261577362	5480202632	15610586188	3653621273	10597115480	3625813780	28436572983	2056769141	3796763043	5104311573	2812485373	4769616459	19631748417	1490344538	2059200000	3843554306	2962174800	2234493936	1577940000	9797810377	4690177170	7199704028	2043757359	2155049197	6164531598
2020/8/31	8481425805	19730986832	3877912792	11444675072	9628018101	13451732993	31419890422	11578209599	5256387333	4310520402	6233021717	3533416839	15676657377	18887587178	14593339840	4830381247	2814769800	67425926453	1.1758E+11	15850905297	3055422348	8032851453	48647080950	14384746147	6351188487	5442985636	15262446443	3694104611	10744707617	3364417903	32557950981	2096706406	3788761435	5250149046	2935987725	4734187554	17735592866	1658485973	2293200000	4055275518	2887419600	2178631588	1559376000	8853443112	4727400798	7253333108	1985998999	2419347683	5764739800
2020/9/30	8008690596	18054497755	3205631928	9566042608	8574307966	11836515523	32211321766	10131969388	5093145491	3840708914	5779062592	3160948397	16081506491	17513571607	12986390766	4454617587	2625342600	64214235421	1.19801E+11	13894750318	2686544479	7426598513	43476859787	14175665534	6929468758	5182466665	14635794901	3451204582	10420004915	3043997150	34131264194	2131651513	3472697915	4856387868	2604776873	5243478076	15904821989	1910698125	1998000000	3506971867	2547906400	1950526998	1921374000	7525426645	4516466904	6569562334	1666106543	2407600072	4758812050
2020/10/30	7480339481	19498857575	3222029022	8978249629	8380094725	11054144561	42600911042	10142329275	5049614333	3805473053	5578988521	3100548109	14012277684	16365140682	12780850769	4484921108	2515830000	58598365526	1.2004E+11	14207331784	2770063996	7005589527	41988462785	14259297779	6753868185	4875426450	13758482742	3420842078	10390486487	2900651024	32301083518	1966910295	3264656105	4914722857	2632845589	4689901421	16346168540	1826627408	2088000000	4359285463	2494954800	1866733476	1949220000	7304090567	4379980267	6422082364	1421744250	2449471378	4797501579
2020/11/30	7563763341	19189351900	3426992700	9012825686	8685877274	11382235609	52954550181	10726626896	5071379912	3934671212	6056088228	3070347965	15564199289	18251848630	12855592586	4666742234	2628302400	67789687814	1.32416E+11	16899565699	2999742669	7325556356	42615156259	14301113902	8065048672	5424377138	14064845718	3552412927	11453149878	3221071777	34998191883	2061761299	3564716409	5104311573	2863009063	4813902592	18830786158	2676001193	2491200000	5575325244	3452344000	1983113368	2159612000	7082754490	4739808674	6676820495	1492831462	2415974333	5364948002
2020/12/31	7063220179	19421481156	3205631928	8644014405	7396631932	10372724691	53889253714	14006567089	4864606911	3558822022	5740591911	3271682258	14214702241	16754786889	11099159878	4521285333	2406317400	78583136277	1.25276E+11	14580412888	3528699614	6214092633	42066799469	12649377062	7395556214	5284813404	13953441000	3441083747	10862781327	4098012784	44149095265	2021824035	3268656909	5731412709	3154923712	4694330034	17163476967	2274026765	2163600000	7670822365	2976766000	1903975041	1884246000	7525426645	4665361417	6609784145	1577247527	2135436586	4823294598
2021/1/29	6896372458	17744992079	3049859532	7214870690	7607373959	9741780366	52559098686	14068726410	4440178120	3042029385	5248101452	2718012953	12122981816	16057525255	10276999887	3890972096	2210970600	98744870231	1.67722E+11	13168754656	2930143072	5052107832	41988462785	12314848082	7488973766	5061511429	12783691455	3096975372	11098928748	2968108025	39878673687	1812153394	3064615902	5921001424	2823712860	4406470174	14544287031	2193631879	1897200000	7920544820	3015516800	1489662624	1401582000	6344967564	5292120814	5698089780	1077415564	1880021621	4552467896
2021/2/26	6534869063	24966791181	2943278420	7629783381	10586687715	11836515523	51696295424	13996207202	4625185542	3993397648	5286577270	2738146382	12640289018	16611233023	11323385330	3890972096	2216890200	1.24459E+11	1.74942E+11	13572085579	2895343273	5910966163	54835679010	14154757473	8905806641	4996381686	12574807607	3056492034	13483701607	3103022026	32092378704	1916988714	3124627963	6635605044	2902305265	4499471052	15769929196	2216601846	2001600000	8327700997	3184611200	1573456147	1779050000	6079364270	5406065999	5872384291	1166274580	1947015710	4733019031
2021/3/31	6368021342	22387577216	3361404323	8448083412	9400747288	11609375566	57484267304	14149533528	4897255280	3065519959	7279851512	2788479955	13405004012	18210833240	11958690778	4290978574	2862126600	1.10153E+11	1.52648E+11	15528240559	3125021946	6466698025	59457543384	15681045945	9653147059	5080119927	12365923760	3117217041	14575379855	3389714278	29668192018	2066753458	3536710780	5658493972	3250357348	5119476905	17355093063	2505044005	1994400000	8692703125	3307909200	1592076929	1429428000	6389234779	5482029456	6408675093	1281791300	1972138494	4952259694
2021/4/30	6228981575	27133330912	3443389795	7940967900	8123898535	10524151328	58095419614	14802206403	4553226722	4016888222	5925460533	2667679380	12415372843	17493063912	11566296236	3903093505	2101458000	1.02353E+11	1.43682E+11	13642668491	2818783715	6230932993	57812473013	15283792781	7987493121	5331334648	14566166952	3208304552	14132807592	3162046901	27292167982	1946941663	3364676206	5279316541	2975283928	4844902885	14560628926	2436724623	2008800000	8901368715	3089495600	1629318495	1593410000	6064608532	6161329169	6194158772	1192932284	2538964951	5081224790
2021/5/31	6284597482	26385358862	3320411588	8862996103	21338931042	12063655480	55147508471	13267285555	4671352887	4780331890	6040891583	2677746094	12280423139	16160063731	11865263506	3981882659	2567391240	93210329042	1.5542E+11	13642668491	2790943876	7005589527	52563915165	14928355740	7831791501	5619766366	16627154245	3208304552	12923110074	3440307029	30133764295	1961918137	3332669774	5323067783	3087558793	5079619386	14243548439	2744161842	1864800000	9588438342	3026085200	1703801626	1831648000	7053243013	6026080480	6086900612	1310670480	2792322388	5107017810
2021/6/30	6173365668	47122239141	3279418852	8390456649	20385535026	11508424474	65357347066	13790045448	4993515156	3171227544	6683679017	2728079667	12460356078	15934479085	10333056250	4097036039	2506664509	80148522642	1.55944E+11	12765423732	2700464399	6921387730	49900467899	14991079923	8719290737	5564396115	14928232287	3309512898	12096975183	3271664527	30294306460	1887035766	3352673794	5162646562	4071845765	5274478369	13557505968	3529834735	1897200000	8794491218	2909832800	1652594474	1593410000	6359723302	5875804159	6448896904	1312891955	3078023327	5235982906
2021/7/30	5672822506	54730920337	3164639192	8194525656	18660852347	10549389101	56297912819	12442887762	4682091630	3476605011	5599420544	2748213097	11448233292	14273355783	9230614444	4381889137	2442564071	66009768107	1.49399E+11	14358580880	2456865806	6786664854	45670286947	14112941351	9419948028	6281789333	17170252248	3218425387	10769258395	3010268650	31578643777	1887035766	4300864354	4900139110	4516432045	4681044195	12544776607	3028825934	1821600000	12153498280	2684373600	1512938603	1336608000	6079364270	5545196252	6194158772	1621677035	2900134063	5326258473
2021/8/31	6201173622	72243783160	3082653721	7791138317	20460521230	11558900020	65896599105	11361419970	4692830372	3899435350	5963421603	2999880963	12280423139	14786048160	10108830798	6012218562	2776561091	68359247802	1.75142E+11	20166546180	2777023956	9497962724	51075518164	14489286453	10665560991	6787643525	26388992709	3360117071	12495290220	3187343276	29908727339	1887035766	4148833800	5468905256	4777538272	6709349059	12724454397	2937733424	1897200000	11695451863	2902787200	1559490560	1618162000	5931806885	6537019972	7038816787	1994884900	2695291880	5726050271
2021/9/30	6256789529	49469323849	3017065344	7883341137	19474988270	13249830809	64099092310	9661112275	4746524083	3793727766	6312025529	3020014392	12033015346	15196202062	10389112613	5701910507	2644986508	71592375245	1.49748E+11	21628620778	2728304238	7881288218	54757342326	15534689516	9233106084	6373762822	26333290350	3289271229	11610145694	3153614776	24167534638	1902012240	4456895712	5425154014	4078902690	5389622313	13116478666	3028825934	1854000000	10718286172	2948583600	1554835364	1441804000	5946562624	6337820555	8433172874	2261461947	2706073048	6564323397
2021/10/29	6062133854	53931364008	3230227569	7491479151	18425181422	11962704388	63200338912	12689222093	4982776413	4228303392	5816357267	2909280531	11650657849	15503817488	9417468987	5647606597	2607875727	63261626125	1.31771E+11	19985047264	2944062991	7578161748	47863714107	14865631556	10251824260	5739145745	37042068921	3329754567	10961039709	2942811649	24616566469	1842106343	3800763848	4973057846	3718999512	4862617338	12169086682	2812481224	1735200000	12041531378	2754829600	1447765863	1451086000	5828516715	5737079270	8232063823	2501381289	2490449697	6667495474
2021/11/30	6034325901	45729463599	3156440645	7733511554	21135104230	13628397404	61223081438	14768703345	5219028743	5473303835	6064191398	3120681538	11560691380	14519448124	9809863529	6516469151	2611249435	60572385807	1.34651E+11	27214754070	2985822750	8049691812	46453653790	14426562269	9207945498	5867908630	42110983616	3390479574	11211830658	3263232402	26236288432	1897020082	4160836212	5235565299	4078902690	5774911665	12544776607	3074372188	1760400000	10601229865	3600301600	1596732125	1550094000	6064608532	5902283123	10323597954	2105958670	2726623383	7647630205
2021/12/31	8175538317	37218057515	3090852268	8021645368	23617567982	15167901555	61690433204	17513435930	5337154908	6718304278	6645068507	3483083265	11920557259	15011632806	10968361698	6710411685	2871024895	62221204332	1.56118E+11	26317342765	3264221142	8487541158	46923673896	15471965332	9628863349	5941487422	37139548050	3471446251	11374107154	4781014915	26781541370	2001855402	4224849077	6139757634	4128301166	5500337644	13132813010	3632313808	1900800000	12652259935	3917353600	1703801626	1509872000	6359723302	6427931747	11355957749	2430294077	2915223814	6306393204
2022/1/28	7091028132	33039730892	2754711836	7664359439	24483014060	12972215307	54212804937	14477413344	4746524083	8280427476	6040971370	3160948397	11515708145	15360263622	11416812602	5771729819	2675349873	61179845264	1.35262E+11	24018356500	2909263192	7898128577	44181889945	15346516965	13056614055	5490817323	25623085269	3896521302	10621734307	4367840786	23734539658	1956925979	3588721233	6504351318	3599031786	5172620264	12724566471	3290716898	1926000000	10433279512	3244498800	1689836039	1556282000	5961318362	5767116334	9720270801	2110401621	2758954885	5687360742
2022/2/28	7563763341	35489984158	2992469702	8816894693	25154873516	14991237144	53997104122	13258199526	4746524083	10488541470	7078779272	3181081826	12077998581	15073155891	11977376232	5857064534	3086942161	61093065341	1.32295E+11	22324366621	3152861785	8083372531	43320186418	15639229822	12448967339	5702356349	31457907403	4281113015	10707550218	4038987909	24039239829	2086722090	3773218079	7393959906	3718999512	5345336181	12854711917	4156095736	2001600000	10224613922	3959627200	1741043192	1819272000	6182654440	6322802023	10001823472	2025985556	3405584936	5945290935
2022/3/31	7063220179	28861404268	2795704571	9819600364	20747930985	12972215307	49934738765	11023975189	4896866475	9983494120	7559188623	2969680819	11515708145	14211832697	12892963495	5298510036	3005973186	57621868447	1.165E+11	19228801783	3452140056	7931809296	40343392415	16601000640	13311208356	5306870344	31332577095	3603017100	12688079742	3929370283	17448094019	2361290786	3542946740	6110590140	3599031786	5535766550	12234076412	3541221298	2178000000	7471246012	4259065200	2076217282	1751204000	6581059380	6007412848	8057769312	2192596210	3233150256	6409565281
2022/4/29	6201173622	23212925685	2336585932	8229101714	15429992582	10751291285	44937669875	9333291988	4166632001	6283728652	7212263177	2536812089	10661026681	13083909467	12444512590	5290752334	2469553729	50332354969	97650170827	15830738751	2964942871	6449857666	38854995413	16621908702	16380333932	4948173735	29034854775	3147579545	11984272545	3035565025	14417129157	2326345679	2904650748	5658493972	2879225429	4251468710	12649720345	3290716898	1890000000	6163269019	3610870000	1606042517	1485120000	5282554390	5556856884	7253333108	1708314575	3044549824	6757771041
2022/5/31	7841842876	30279971949	2935079873	10430444049	17012847910	13880775134	48281032514	11303253231	4531749238	6072313482	8364221879	3462949836	11740624319	13453047979	13285358036	6012218562	5971461886	51460493959	1.05679E+11	19541383248	3493899815	7898128577	41440105995	17918208500	15272711351	5867908630	34632941882	3390479574	12473027543	3322257278	18394268235	2421196683	3421751298	6941863739	3309697858	4707615874	14715027782	7435426070	2304000000	7038646617	4526798000	1964492585	1735734000	5548157684	7524284592	8929241867	1848267524	3357087682	7454182560
2022/6/30	6951988365	34793596388	4245356091	8886046808	17058397703	13249830809	49790938222	13542262780	4810956537	5332360389	8464393696	3694484273	11718132702	15831940609	12874278040	6082037874	4395940586	53456432174	1.0882E+11	19359884333	3793178086	8016011093	42223472838	16830989314	15075075317	5840316583	40593094325	3218425387	12727180141	3845049032	19148000237	2296392731	3486388867	7014782475	3584917936	4805045365	13752501518	5192273029	2188800000	6392292228	6147286000	2187941979	1831648000	5902295408	7809636702	8929241867	2223696865	3367864850	7067287272
2022/7/29	7007604272	36702214722	3906574557	9012825686	16967298116	16909307890	47346328980	13223974564	5616362207	6495143822	7673048013	3956218854	11313283587	14068278832	10781507154	6213918797	4274487124	53282872329	1.04457E+11	22314283348	5073810687	8773827268	43790206524	15973758803	15137497989	5306870344	45731636969	3329754567	12570778542	4275087410	18314083979	2411212367	3837855648	6752275023	3838967238	5580052682	13912002179	6979963524	2908800000	5684864983	6200128000	2029665325	1701700000	6182654440	8076742281	10940332377	2061529162	3292424677	7260734916
2022/8/31	6701716784	38069198123	3737183791	9058927096	15760735391	14436006139	43733340322	15277834374	5723749630	5555520846	11189026933	3432749692	11493216527	13822186491	10183572615	5732941312	4385819464	50072015202	1.0149E+11	20065713449	3827977885	10306299977	61574930451	15241976659	14154340903	5196502157	42570528080	3542292093	12062473344	5244781794	16966988485	2276424098	4201441972	7262706180	3507291760	5881198383	13628479291	8562695872	2530800000	5664507364	4833281600	1941216607	1707888000	6094120009	6860727179	10457670655	2434737027	3103824246	7131769820
2022/9/30	6117749761	28938780687	3334880720	7929442548	13803445508	11836515523	37262315860	12488308404	5122380063	5003492347	8825046396	3704550988	11470724910	13781171100	9940661709	5368329348	3289364598	48076076987	83949476618	16788649695	3278141061	9110634457	52936424097	15471965332	13046860973	4709042662	31123693248	3430962912	11045862949	4334112286	15956666864	2096706406	3635863245	7058533717	3133274731	4570328864	12458808303	7139375415	2505600000	4305636325	4121676000	1810871127	1704794000	5444867514	6125113105	9720270801	2470280634	2913224420	6267703675
2022/10/31	6256789529	29815713435	3218424568	7929442548	24158874538	12189844345	35860260560	14929518967	5261983712	4615897870	7843372677	4248153578	10256177566	12960863297	9604323531	5492452570	3377080987	46427258463	79237135935	17958309373	3410380297	11748408171	54708849011	14719275127	10940011414	4828608199	28617087080	3289271229	11417316747	4376272911	16790583123	2071745616	3623743701	7306457422	3330868633	5022047414	12582317299	9109250928	2174400000	4224205851	4005423600	1815526323	2493764000	5710470807	6185163233	10953739647	2416965224	2958390690	6177428108
2022/11/30	6757332691	33787702942	3536032255	8747742578	29439005384	13300306355	40066426461	14954373757	5530452269	5532030271	9355951571	4288420437	11133350648	15032140501	11491554419	5895853041	5036944969	50679474658	93635954689	22001701882	3800138045	11686465773	62271195310	15597413700	11673507186	5417238532	29800762215	3420842078	12160224344	4148605534	16517956654	2496079055	3849975192	7612716117	3549633310	4968904055	13486117555	8870133091	2563200000	5440573560	4473956000	2448632938	2357628000	6108875747	6800677050	11610695881	2787951614	3562489553	6590116416
2022/12/30	6395829296	31182696837	3970096095	8655539758	22929878565	12795550896	37963343510	13017340760	5079425094	5461558548	8264102666	3855551707	11403250057	16119048341	10202258070	5647606597	4291355660	47208277764	88836348438	20136296361	3800138045	11603875909	59907962092	16350103905	10721523312	5159712761	27349858406	3299392063	11495517547	3777592031	15058603202	2630867324	3462149779	7146036202	3366153258	4499471052	13096242935	7651770780	2282400000	4763682743	3931444800	2122769239	2187458000	5946562624	6200175766	10779445136	3309998331	3308429283	6551426887
2023/1/31	6627961547	32291758842	3641901484	8955198924	30724899318	13931250679	39203623199	14235845288	5455281073	5731700154	8945265067	4207886720	12033015346	15278232842	10781507154	5880337638	4375698342	50505914814	97824701963	22667197906	4370854748	12264594822	68770086661	16287379722	11985633055	5426435881	31847823918	3360117071	12140674144	4072716409	16983025336	2805592858	3950971393	7510629885	3853081088	5371907860	13361835062	8038913944	2491200000	4911275478	4695892400	2304321872	2253093326	6079364270	6800677050	11717954041	3110065546	4087547442	6719081512
2023/2/28	6872435538	33013938752	3514858409	9554517256	29609699269	13577921858	40983154926	13451451710	5616362207	5496794410	9916923199	4026685856	11808099172	15237217452	10762821700	6159614888	4534262584	58229327904	1.08558E+11	24976267444	4189895794	12243947356	83894779260	16433736150	12628391326	5380449136	31583237712	3552412927	13190526124	4106444909	17768831041	2565969269	4096405923	7452294896	3860138013	5283335595	13592214335	7731476725	2530800000	4962169524	5160902000	2201907566	2386357443	6507280687	7371153271	12415132085	3309998331	4093193226	6735009221
2023/3/31	6437815109	29325662782	2985512263	8978249629	37620932276	12997453080	41037080130	12987402074	5176073774	5179179722	15276651297	3553550268	11335775205	14950109721	10015403526	5988945458	4655716046	53890331786	1.10042E+11	23594859031	4245575472	12367832152	81886031024	15785586251	11644969010	5141318063	31806047149	3339875402	13210038737	3954666658	17982768026	2396235893	4140844251	7262706180	3648430261	4929046536	13396338363	7298787306	2347200000	4544838344	5234880800	2034320521	2023755078	6640082334	6995839968	11128034158	3443286855	4028509721	6521398853
2023/4/28	6437815109	27520213007	2720839190	8747742578	35959511794	11685088885	37801567899	11059350682	5272722455	4912960203	18181798491	3352215975	12010523729	14991125111	10015403526	5857064534	4153033662	56233389689	1.0053E+11	22687364453	4732772657	14329341425	81058899398	16224655538	12097655473	5233291553	25316722293	3269029560	14868610809	4081148534	16208468248	2431181000	3934812001	8633578431	3450836359	4579186090	15186060817	6262610013	2286000000	4127507163	5220789600	1955182194	1856400140	6138387224	6860727179	12053135793	3272233249	3531302350	6320353802
2023/5/31	6655125323	31182696837	2339709965	8597912995	39418907866	11886991069	36830914230	10843792142	5068686351	4320016730	15066349824	3291815687	11065875795	14191325002	9454839896	6563015359	3883137079	54931690854	1.00879E+11	23393193569	4746692577	16043081105	70660673236	16621908702	10848865231	5187304808	25066061676	3076733703	15317400899	4300383786	15537111575	2426188841	4011569114	8093979779	3486120985	4501564735	14193739456	6125971249	2228400000	3633834913	5153856400	1950526998	1847102644	6064608532	7446215932	12267652114	3030092432	3520002182	6521398853
2023/6/30	6410651332	31131112558	2413818426	8551811585	37438858799	11558900020	37154465453	10562368491	5315677424	4707245121	15046488010	3009947677	10908434473	14252848088	9417468987	7323270093	4422930244	58576447593	1.08733E+11	23241944472	4816292175	17302576533	79995444450	16391920028	10021541695	5086133969	25191391984	2975525358	15414963962	4671397289	15984682690	2416204525	4488271184	7685634853	3930707264	4691896380	13467253869	6695299432	2196000000	3791606457	5682276400	1969147781	1869393773	6079364270	8449815970	13031866508	3058971612	4665494405	6270092539
2023/7/31	6655125323	29712544877	3334880720	9393162320	34104638243	13653635177	39850725645	10472552433	5551929754	5021868188	16308710040	3603883841	11538199762	15073155891	11510239873	6919869622	4291355660	59791366506	1.15191E+11	23141701407	4628373260	16745094950	83540294278	16015574925	10864475109	5260883599	24578666032	3137458711	15590134142	4806311290	15377264748	2665812431	4322637414	7977309800	4135358091	4598943716	14548178192	6353702522	2437200000	4071523712	5745686800	2192597175	2219711345	6743372504	8014567900	12334688464	2974555547	4672510186	6182135329
2023/8/31	6410651332	27494420867	3419576103	8344355239	31248360566	13022690853	38017268714	9245066299	5272722455	4223209633	14715906050	3674350844	11065875795	13924724966	12182916230	6299253512	4014711663	56059829845	1.02973E+11	19687259850	4245575472	14886823008	71487804863	15890126558	10380568890	4984963131	21236524476	2935042020	14068193638	4544915413	13634934335	2491086897	3910572912	7014782475	4043618065	4337790993	13821657236	6285383140	2325600000	3532046820	5270108800	2034320521	2021301393	6123631486	7189097423	11530252260	2750186533	5051362363	5579000175
2023/9/28	6627961547	26875409515	3737183791	8413507354	25467527657	14158390636	38286894734	9367814912	5165335032	3593963498	14846378355	3744817846	11313283587	13945232661	11323385330	6206161096	4446546195	59444246817	1.09344E+11	19758590502	4210775673	14721643279	75268978012	17520955336	10224470110	5067739271	20554170574	2975525358	14009657465	4536483288	13730842431	2610898692	3955011241	6693940034	4001276515	4359922580	13945511223	6114584685	2300400000	3623656104	5752732400	1964492585	1928296727	6108875747	7204105978	11128034158	2603569157	4567273470	5440781702
2023/10/31	6410651332	26643280258	4340638397	8355880592	21894335662	14915523825	35698484949	9553434766	4961298929	3606064386	11400255444	3493149980	11088367413	13883709576	9473525350	6167372589	3741441374	55712710155	1.21125E+11	17486199742	4217735633	15258477396	67706631713	16893713498	9100558891	4911384339	19857891083	2945162854	12526741076	4882200416	13570995604	2620883008	3942891697	6446016329	3676657961	4036801414	13094959077	5613575884	2286000000	3598209080	13562780000	1973802977	1992180252	5976074101	7789439588	10135896173	2492495388	3985633015	5516173597
2023/11/30	6682289100	30151011251	3885824747	8713166520	22167445878	13653635177	42493060634	9442661627	4843172764	4985565526	11009561277	3704550988	11538199762	13965740356	9473525350	6175130291	3879763372	55973049922	1.30026E+11	20869310648	4315175070	14969412872	65343398494	16789173192	8897630477	5086133969	20693426473	3066612869	12195036094	4764150665	14242352277	2715734012	4274159237	6781442518	4467033569	4532548956	13325316950	5818534030	2311200000	3674550150	20854976000	2187941979	2122713123	6020341316	7699388264	10645372436	2463616208	4315478506	5604130807
2023/12/29	6410651332	30279971949	3655894289	8690115815	24101976576	12467459847	41252780945	10431397042	4853911506	4477328264	11242369460	3563616983	10975909325	13186447943	8595308996	6826777206	3822410348	56667289301	1.19118E+11	22377444426	4099416316	14329341425	64516266868	17688219826	8804003092	4837805548	19551528107	2803471170	13151168624	4502754787	13379179412	2720726170	4229720908	7043949970	4064788840	4116475126	13307599930	5898239976	2491200000	3715265387	17501270400	2127424435	2088525943	5739982284	7414225735	10792852406	2401414897	4226145352	5202040704
[truncated: 1,352 more columns]
