# Supplementary material for: Can systematic skewness factors predict future interest rates: Evidence from China
Source: PLoS One. 2026 Feb 5;21(2):e0334345. doi: 10.1371/journal.pone.0334345 (PMC12875505; doi:10.1371/journal.pone.0334345)
Supplement: S2 File — Data2.zip contains data including trading date, total owner’s equity, total asset growth rate, risk-free rate, return on equity and monthly stock data. (ZIP) [file pone.0334345.s002.zip › Monthly stock data/Monthly market capitalization/Monthly market capitalization:it.CSV]

	000004.SZ	000021.SZ	000034.SZ	000045.SZ	000050.SZ	000062.SZ	000063.SZ	000066.SZ	000070.SZ	000100.SZ	000158.SZ	000409.SZ	000413.SZ	000503.SZ	000509.SZ	000532.SZ	000536.SZ	000555.SZ	000561.SZ	000586.SZ	000636.SZ	000670.SZ	000676.SZ	000725.SZ	000727.SZ	000733.SZ	000810.SZ	000823.SZ	000829.SZ	000836.SZ	000938.SZ	000948.SZ	000977.SZ	000988.SZ	000997.SZ	001229.SZ	001266.SZ	001287.SZ	001298.SZ	001308.SZ	001309.SZ	001339.SZ	001373.SZ	002008.SZ	002017.SZ	002025.SZ	002036.SZ	002049.SZ	002055.SZ
	¹ú»ªÍø°²	Éî¿Æ¼¼	ÉñÖÝÊýÂë	Éî·ÄÖ¯A	ÉîÌìÂíA	ÉîÛÚ»ªÇ¿	ÖÐÐËÍ¨Ñ¶	ÖÐ¹ú³¤³Ç	ÌØ·¢ÐÅÏ¢	TCL¿Æ¼¼	³£É½±±Ã÷	ÔÆ¶¦¿Æ¼¼	¶«Ðñ¹âµç	¹úÐÂ½¡¿µ	»ªËÜ¿Ø¹É	»ª½ð×Ê±¾	»ªÓ³¿Æ¼¼	ÉñÖÝÐÅÏ¢	·é»ðµç×Ó	»ãÔ´Í¨ÐÅ	·ç»ª¸ß¿Æ	Ó¯·½Î¢	ÖÇ¶È¹É·Ý	¾©¶«·½A	¹Ú½Ý¿Æ¼¼	Õñ»ª¿Æ¼¼	´´Î¬Êý×Ö	³¬Éùµç×Ó	ÌìÒô¿Ø¹É	¸»Í¨ÐÅÏ¢	×Ï¹â¹É·Ý	ÄÏÌìÐÅÏ¢	ÀË³±ÐÅÏ¢	»ª¹¤¿Æ¼¼	ÐÂ´óÂ½	÷ÈÊÓ¿Æ¼¼	ºêÓ¢ÖÇÄÜ	ÖÐµç¸Û	ºÃÉÏºÃ	¿µ¹Ú¿Æ¼¼	µÂÃ÷Àû	ÖÇÎ¢ÖÇÄÜ	ÏèÌÚÐÂ²Ä	´ó×å¼¤¹â	¶«ÐÅºÍÆ½	º½ÌìµçÆ÷	Áª´´µç×Ó	×Ï¹â¹úÎ¢	µÃÈóµç×Ó
	×ÜÊÐÖµ(Ôª)	×ÜÊÐÖµ(Ôª)	×ÜÊÐÖµ(Ôª)	×ÜÊÐÖµ(Ôª)	×ÜÊÐÖµ(Ôª)	×ÜÊÐÖµ(Ôª)	×ÜÊÐÖµ(Ôª)	×ÜÊÐÖµ(Ôª)	×ÜÊÐÖµ(Ôª)	×ÜÊÐÖµ(Ôª)	×ÜÊÐÖµ(Ôª)	×ÜÊÐÖµ(Ôª)	×ÜÊÐÖµ(Ôª)	×ÜÊÐÖµ(Ôª)	×ÜÊÐÖµ(Ôª)	×ÜÊÐÖµ(Ôª)	×ÜÊÐÖµ(Ôª)	×ÜÊÐÖµ(Ôª)	×ÜÊÐÖµ(Ôª)	×ÜÊÐÖµ(Ôª)	×ÜÊÐÖµ(Ôª)	×ÜÊÐÖµ(Ôª)	×ÜÊÐÖµ(Ôª)	×ÜÊÐÖµ(Ôª)	×ÜÊÐÖµ(Ôª)	×ÜÊÐÖµ(Ôª)	×ÜÊÐÖµ(Ôª)	×ÜÊÐÖµ(Ôª)	×ÜÊÐÖµ(Ôª)	×ÜÊÐÖµ(Ôª)	×ÜÊÐÖµ(Ôª)	×ÜÊÐÖµ(Ôª)	×ÜÊÐÖµ(Ôª)	×ÜÊÐÖµ(Ôª)	×ÜÊÐÖµ(Ôª)	×ÜÊÐÖµ(Ôª)	×ÜÊÐÖµ(Ôª)	×ÜÊÐÖµ(Ôª)	×ÜÊÐÖµ(Ôª)	×ÜÊÐÖµ(Ôª)	×ÜÊÐÖµ(Ôª)	×ÜÊÐÖµ(Ôª)	×ÜÊÐÖµ(Ôª)	×ÜÊÐÖµ(Ôª)	×ÜÊÐÖµ(Ôª)	×ÜÊÐÖµ(Ôª)	×ÜÊÐÖµ(Ôª)	×ÜÊÐÖµ(Ôª)	×ÜÊÐÖµ(Ôª)
1997/1/31	539970078.1	5568108488	3192290244	1047224200	833822000	1759200000						1169884800	4887080000	1693314890	864653306.4	1109432376	783991851	535153014.1	1823735719	1375860000	1075350000	1404000000	639000000
1997/2/28	621427461.6	5974365330	3329191580	1135741200	891126500	1950400000						1194257400	4745370000	2273189668	952031544	1295065746	847393991.4	653803147.2	1976395211	1393800000	1163625000	1591850000	620500000
1997/3/31	728077850.3	9386391752	4019921048	1348182000	1132802000	2636000000						1554043400	5247100000	2879239349	1072013602	1465411662	983952447.5	695535263	2167219576	1559400000	1448780000	1812200000	722500000
1997/4/30	566002850.2	17105271758	3316746004	1578326200	1070514500	4215200000						1462356000	4258960000	3126894202	1014630878	1458859896	766922044	633346227.7	2439825812	1584240000	2641295000	2770300000	845000000
1997/5/30	587836788	15172232665	2573122838	1463935000	987464500	3656000000						1213987600	3447000000	2164463147	822920416.8	1205524944	646214122.9	544972335.5	1916421839	1298580000	2302640000	2371200000	856000000		1852746392
1997/6/27	665095337.3	18847131161	2943378724	1470744000	1746541500	5084800000		4028755500				1212827000	3385720000	1981238825	854220084	1100696688	623047956.2	473782255.6	1962764899	1275120000	2606520000	2372500000	1016000000		1644382816
1997/7/31	551726813.9	14747388908	2361548046	1152082800	2039043600	3758400000		3676774500				1129495912	2799730000	1544319287	745975401.6	1008971964	574277079	452507059.3	1818283594	1253040000	2543390000	2652000000	1066500000		1921731630	1937250000
1997/8/29	633184197.4	11805345892	2140639072	1134107040	1508271050	2880000000		2950615500				1200524631	2654190000	1693314890	896605050	1094144922	635240675.5	464781211	1877711752	1043280000	2449230000	2895100000	877000000		2324380162	1737750000
1997/9/30	516456606.6	10594541185	1742380640	1233790800	1333783000	2496000000		2703277500				1035695950	2757600000	1272502985	687158110.3	958741758	536479649.2	417321157.8	1822100080	924600000	2132510000	2684500000	840000000		2052662796	1653750000				1443820101
1997/10/31	590356088.5	15915709239	2862482480	1405377600	1711992700	3875200000		3686287500				1204089680	2619720000	1349014240	724456880.4	1046098638	563303631.7	429595309.5	2051089318	981180000	2805540000	3130400000	943000000		2409555813	2177000000		2318550000		2437618352
1997/11/28	513097539.2	16919402615	2392661986	1196205120	1503703300	4044800000	5357500000	3461146500				1177265900	2382260000	1268476077	718718608.1	943454304	536479649.2	417321157.8	2345504053	989460000	2910400000	3160300000	1047000000		2259618510	2115750000		1959800000		2330738163
1997/12/31	497141969.3	18464771780	2261983438	1225620000	2018945500	4104000000	6450000000	4467939000				1207070100	2523970000	1304718250	750279105.8	987132744	543795280.8	532698183.8	2293163656	1022580000	3302020000	3612700000	1141500000		2589058218	2689750000		2152500000	898500000	3404227783
1998/1/23	560964249.1	17317693637	2240203680	1181497680	2375230000	3867200000	6365000000	4707349500				1214521150	2343960000	1349014240	771797627	1000236276	601101061.5	522878862.4	2983402645	1126080000	3303090000	3510000000	1104500000		2420114778	2892750000		2271400000	836250000	3368601053
1998/2/27	527373575.5	16489248311	2187309982	1271376480	2104819200	3499200000	5810000000	4375980000				1171305060	2409070000	1278543347	816269237.5	1019891574	632802131.7	558883040.7	2728243208	1066740000	3018470000	3105700000	1102000000		2230053408	2726500000		2097150000	795000000	3163278584
1998/3/31	571041451.2	16845054957	2159307436	1233790800	2604448000	3496000000	6960000000	4775526000				1192168000	2389920000	1324852791	885128505.4	1017707652	714493351	577703406.7	3414308231	1144272000	3202895738	3407300000	1173000000		1991420799	2940000000		2259100000	783000000	2829512379
1998/4/30	665095337.3	18305455371	2016183312	1398840960	2902099200	3755200000	8712500000	5389114500				2370924110	2669510000	1284583709	986982839	1181501802	774237675.6	791273646.3	3330935588	1276704000	3564063459	3737500000	1441600000		2496139326	3496500000		2646550000	876750000	3182029495
1998/5/29	800297798.5	16887539333	2330434106	1686453120	2720718000	4027200000	8397500000	5184585000				3279952210	2861010000	1409417863	1133308783	1354031640	944935745.8	1044939448	3299174581	1520736000	3431674005	3564600000	1357450000		2574275667	3650500000		3083200000	1023750000	2935455023
1998/6/30	634863731	14311924057	1997514948	1536110400	2459110500	3940800000	8945000000	4794234900				2882066140	2493330000	1091292117	1129005079	1242651618	804719473.8	1087489841	2826729605	1334736000	3539675928	3315000000	1332800000		2396885055	3245200000	728281200	2984800000	986250000	2808886378
1998/7/31	638222798.4	13313541229	2087745374	1519768800	2313773000	4174400000	8937500000	4210929450				2727084300	2738450000	1332906608	1401573014	1325640654	810815833.5	1178318563	2659984320	1326998400	3738260109	3297855600	1208700000		2730548349	3077200000	658619520	3218500000	857250000	2646691003
1998/8/31	587836788	13690590063	1761049004	1367791920	1717307900	3969600000	8577500000	4427350200				2309825500	2328640000	1324852791	1420222399	1041730794	724247526.4	961475216.5	2199449721	1083264000	3411931718	2706272400	1197650000		2348313816	3441200000	568903720	2980700000	741750000	2622314819
1998/9/30	803656865.9	13536584201	1838833854	1634160000	2046352000	4472000000	8801000000	4843702500				2536337420	2474180000	1469821486	1747303921	1098512766	838859087.8	990114903.8	2449567649	1315392000	3758466920	2935842000	1211437500		2684088903	3250800000	686062000	3125840000	840000000	2630752729
1998/10/30	1077420856	12097425975	1801497126	1810649280	1988217000	5004800000	9230000000	4291314300				2296413610	2887820000	2154395876	1933797772	1074489624	781553307.1	828914378.1	2219300350	1212868800	3917334265	2707744000	1266462500		2639741250	2954000000	721948320	3404640000	1036500000	2569812270
1998/11/30	895191451.4	13175864027	1901061734	1634160000	2069606000	5925920000	10380500000	4534530000				2107902045	2922290000	2120167157	1978269382	1085409234	832762728.2	785545708.8	2187539343	1330867200	4255972553	3081530400	1284212500		2648188422	3001600000	683423300	3427600000	967500000	2670129641
1998/12/31	763348057.6	12736104766	1630370456	1413548400	1970776500	5780320000	10013250000	4722094650				1802856058	1972450000	1924862110	1681313790	967477446	671818833.4	645620379.4	1941391541	1154836800	3867165630	2953501200	1240725000		2297630784	2660000000	671813020	2952000000	966000000	2531372904
1999/1/29	665095337.3	13485950686	1449909604	1276278960	2021935300	5060640000	9896250000	5183792250				2128466943	1869040000	2027548269	1704266879	904143708	666941745.7	848553020.9	2056525190	1131624000	3896430667	2946143200	1229187500		2280736440	2492000000	678145900	2788000000	888750000	2502308993
1999/2/9	607991192.2	13164588149	1337899420	1300791360	1824276300	5175040000	9870250000	5311583550				1830275922	1708180000	1977211916	1672706381	847361736	646214122.9	747086700.1	1897720156	1085198400	3771009079	3028552800	1078312500		1898501907	2310000000	696616800	2597760000	913500000	2303549343
1999/3/31	849844042.1	13243519298	1649038820	2116237200	1848693000	5154240000	9860500000	4942637700				2527768713	2351620000	2385943097	1847723687	991500588	753510052.7	833005762	2024764184	1425652800	3637226052	2703329200	1070325000		1963967490	2796161600	685006520	2637120000	1079250000	2071975599
1999/4/30	642421632.6	12223052294	1412572876	1779600240	1606851400	3952000000	8596250000	4882864350				2037638644	2340130000	2373862372	1656926132	1026443340	713274079.1	703718030.8	2080345945	1408243200	3549430940	2747477200	990450000		1963967490	2642732800	648064720	2607600000	1008000000	2004472322
1999/5/31	567682383.8	14350810538	1334788026	1840064160	1802185000	4863040000	9467250000	5543256810				2366677012	2171610000	2881252803	1710005151	1067937858	627925044	776544664.2	2453537775	1460472000	4636418036	2863733600	1184812500		2042103831	3074838400	658619520	2915920000	1100250000	2150729423
1999/6/30	679371373.6	30042886820	2750472296	2348287920	2190526800	7484672000	17875000000	8697228540				3214979016	2313320000	3885966394	3721269600	1249203384	769360587.8	793728476.6	3672366411	2288395200	8704258207	3555385600	1417337500		2561604909	4709324800	964708720	3831040000	1660500000	3543922066
1999/7/30	728917617.1	24120795444	3428756188	1756722000	1859157300	7162896000	13197795000	8691457320				2380386916	3102300000	4498056437	3677515239	1284146136	782772579.1	1035938403	2882311367	2011776000	8873577351	3275192960	1388050000		2468881602	4602864000	844384000	3417760000	1348500000	3498792496
1999/8/31	817932902.2	22207842660	3279409276	2191408560	2023098000	6692400000	11802570000	8299014360				2246715080	3332100000	3696701709	3584985599	1607366592	852271079.1	1055577046	2477358530	2065939200	7912011843	3084473600	1282437500		2616097416	5172742400	828551800	3243920000	1301250000	2964468825
1999/9/30	760828757	21328324139	4100817292	2132578800	1961474900	6332768000	11902475000	7883486520				2368390725	2876330000	4381276100	3696881908	1474147350	826666368.5	979477305.7	2441627398	1864761600	7867069107	3032673280	1288650000		2886395304	5179004800	824329880	3345600000	1275000000	2959331098
1999/10/29	710442746.6	19334748824	4001252684	2173432800	1902177200	5710848000	10751845000	7286165250				2340970862	2918460000	3831603133	3458026325	1336560264	764483500.1	998297671.6	2227240602	1798992000	6641073085	2764253440	1242500000		2756073108	4649832000	893991560	3079920000	1359000000	2781565723		3602214203
1999/11/30	686929275.1	17128623200	3540766372	2026358400	1945197100	5080816000	9360065000	6665759100				2157600523	3190390000	3624217362	3257904079	1417365378	735220973.8	1140677831	2211360098	1760304000	5835239382	2646525440	1272675000		2408547252	4054904000	907712800	2765040000	1410000000	2684976444	6201720000	3439813563
1999/12/30	714641580.8	19012258700	2968269876	1746917040	1830089800	5378256000	9890595000	7214025000				2018787463	3492960000	3777239873	2948037377	1216444554	696204272	990114903.8	2060495316	1990497600	7101997421	2232122880	1212325000		2234784324	4061166400	838578860	2653520000	1424250000	3130931199	7270760000	3640014352
2000/1/28	1125287566	21548203769	3503429644	1892357280	2069606000	6173231954	11268595000	9765868950				2260425012	3297630000	8909534348	3739918950	1148742972	654749026.4	916469993.6	1989033051	2131708800	10140335390	2272150400	1650750000		2857434816	7295696000	843856260	3280000000	1256250000	3539894316	9556960000	4697018520
2000/2/29	1137884068	21570191732	4387065540	2085188160	2171923600	5727071958	11433955000	10230473670				2352967052	3623180000	15191511109	4426359770	1340928108	783991851	932017252.4	2433687146	2570817600	10033727040	2990291200	1601050000		2869501686	8119201600	1028565260	3609960000	1523775000	3533729043	10759952000	4491217708
2000/3/31	1346986011	20324207161	5597397806	2264945760	2153320400	5380959960	11785345000	10193794350				2519199976	4029160000	11676020268	4308007904	2325876930	1029065509	1133313340	3295204456	2843568000	9265519814	3108019200	1610812500		3007064004	7226809600	1124086200	4015856000	1919775000	3455635584	11164384000	4555617962
2000/4/28	1289042099	21907340499	4474184572	2397312720	2267265000	5567535959	11988600000	12000250860				2493493853	3688290000	12090791810	3998141202	3444044994	977856087.9	1084216734	2838639983	2563080000	10936762474	3390566400	1656075000		3060158232	6919952000	1124086200	4127208000	1947000000	3668337506	11977112000	4246216742
2000/5/31	1760991063	20053022283	4859997428	2629363440	2438181900	5261983961	11540750000	11657910540	7815000000			2406093038	3906600000	10959230612	4249907898	3000708828	1160746877	1080125350	2659984320	2421868800	12013763867	3352893440	2059887500		3501805674	6315630400	1301934580	4640864000	1906575000	3582023683	11466291200	4254616775
2000/6/30	1828172411	19591275060	4418179480	2408751840	2811408600	5721663958	12265578000	10935022275	7277500000			2330688413	3577220000	10266602405	4262819010	3513930498	1378996553	1176682010	2588522054	2462491200	13686074140	3477685120	2627000000		4317526086	6566126400	1195858840	4831240000	2132549986	4083465896	10938726400	4257416786	5777050000	6590650000
2000/7/31	2306839509	19268784935	5105797554	2482289040	2871869000	5445855960	13633932000	10692021780	7352500000		4356000000	2476356439	3868300000	10041095547	4404841249	2878409196	1549694623	1358339455	2862460738	2727504000	14308329125	3458848640	3210087500		4513009380	5964936000	1375290440	4870752000	2275874986	4034143712	11513689600	4078216080	6493000000	7153000000
2000/8/31	2700690157	17502418572	4766655608	2400581040	2660257600	5161935962	14030796000	11054230065	6885000000		4804000000	2707711538	4040650000	10846477183	3681818943	2978869608	1505800834	1303514911	3009355394	2528260800	13615363346	3108019200	4515600000		4194444012	5604848000	1490865500	4418160000	2234924986	3648814142	10876902400	3840215141	6133950000	6983950000	4215440000
2000/9/29	2719165028	15230329059	4623531484	2398946880	2421904100	4864495964	15035358000	10160171640	6250000000		4480000000	2716280246	4155550000	9200679775	3548404113	3756345840	1502143018	1692196381	2886281493	2582424000	13184027392	3039736960	3915650000		4188410577	5335564800	1614884400	4173904000	2222324986	3474131403	10709977600	3665214451	5813600000	7561250000	3949800000
2000/10/31	2291723706	15288963627	4875554398	2420190960	2650956000	4699551965	15734004000	9963020295	6610000000		4596000000	2903078067	4515570000	7896565566	3376255945	4472672256	1500923746	1819029282	3116548792	2574686400	12770369252	2929072640	3944050000		4382928521	5463944000	1570026500	4267296000	2176649986	3512150587	10561600000	3710014628	5910350000	8763000000	4148160000
2000/11/30	2685574354	15457538010	5133800100	2653875840	2684674300	4905055964	16122600000	10210605705	6577500000		4836000000	3329799696	4979000000	9590887176	3414989283	4077382374	1279016255	2162705530	3624724901	2773929600	14074983386	3124501120	5571725000		4834712134	5479600000	1827880264	4849200000	2264849986	3776229786	11190144000	3766014849	6103850000	8576700000	4100600000
2000/12/29	2771230572	14797899119	4978230400	2771535360	2960234200	5007807963	15738138000	9885076740	6657500000		5252000000	3406918062	4764520000	8622214417	3049174426	3931059600	1108318184	2091515450	3255503197	2708160000	14239385981	2943200000	4693100000		5139038596	5103856000	1854478360	4992880000	2110499987	3974546071	11126259200	3880815301	6056550000	7924650000	4236320000
2001/1/19	2351347152	13852416709	5320483740	2668583280	2666071100	4921279964	14841060000	8367469875	6522500000		5104000000	2514058751	4488760000	7975291620	3012592940	3559792860	1059547307	2106244432	3207861687	2551473600	13030231417	3131564800	4735700000	10628374360	5000993603	5697689200	1957915400	4709112000	1981349987	3622097958	9654848000	3750614788	5759850000	6601000000	4094800000
2001/2/28	2099417100	12349905902	5311149558	2392410240	2764271400	4353439968	13948116000	7739336520	5797500000		4704000000	2123325694	3910430000	7437900726	2627411414	3131744148	812035105.4	1872217273	2699685578	2021448000	11953659590	2792508160	4804925000	9677645940	4731178390	5106791200	1976681834	4454080000	1708874989	3497764950	8327692800	3423013496	5293300000	5732750000	3931240000
2001/3/30	2400053629	13625207758	5491610410	2662046640	3074953200	4626543966	14911338000	8349130215	6102500000		5032000000	2442081609	4419820000	8125897986	2991074419	3666805038	921769579.1	2062057486	3275353826	2537932800	12335497874	3334561720	4846485690	10518463560	4608820328	5443424000	2122675828	4752216000	1995524987	3624153049	8647116800	3530813921	5443800000	5943200000	3906880000
2001/4/30	2424406867	12936251583	5214696344	2696364000	3025828300	4385887968	17720416000	7876883970	6000000000		4764000000	2640875621	4607490000	7879451206	2913607743	3695196024	921769579.1	2174161404	3072877408	2731372800	11200589706	3266509440	4926057620	11447209820	4665293279	5339569200	2078493435	4666008000	1751399989	3796780696	8436915200	3546213982	5538400000	5991500000	3926600000
2001/5/31	2416848966	12467175038	5161802646	2987244480	3264814300	4366959968	16696302000	7748506350	6072500000		5112000000	2767692490	4971340000	8656443136	3173981848	3577264236		2004778111	3025235898	3060220800	10601315730	3405336091	5144417800	11452705360	4423714542	5185577600	2272511769	4777360000	2140424986	3556335045	8331814400	3592414164	5534100000	6060500000	4068120000
2001/6/29	2437003370	12305929976	4807103730	3198051120	3315266900	4521087967	15991934000	7487166195	6337500000		5436000000	2524341200	5090070000	8040326187	2967404046	3234388482	1016872790	1931133201	3029206024	2748782400	9095175827	3454333733	5209185650	12244063120	4408027611	5078141600	2305168320	4676784000	2285324985	3588188956	7845465600	3603614208	5727600000	5733900000	3944000000
2001/7/31	2057428758	10847395095	3671444920	2970902880	2592998100	3782895972	13517378000	6125446440	5100000000		4484000000	2251856305	4347050000	6489765198	2410074352	2668752684		1734746774	2624253187	2534064000	7122344685	2809198118	5273953500	9886476460	3529559475	4340414400	2115952420	3599184000	2277449986	2753821994	6130880000	2912011482	4616050000	4869100000	3330360000
2001/8/31	2120411271	9513458671	3708781648	2925146400	2477488200	3615247973	13016906000	6464730150	4915000000		4544000000	2145604333	4603660000	6503456686	2822611602	2795420160	1083932746	1636553560	2457507901	2623046400	6703383233	2569654093	5347973883	9661159320	3253469489	4343995600	2295563452	3678208000	2067974987	2497963159	5564160000	2716010709	4362350000	4232000000	3034560000
2001/9/28	1872680053	9528117313	3696336072	2678388240	2379238400	3312399976	13934438000	6547258620	4937500000		4052000000	2020501205	4101930000	6195398211	2840112294	2620706400	730343886.1	1675830845	2334434000	2205216000	5069963901	2509768086	4964178110	9210525040	2967967345	4365482800	2312852214	3635104000	2077424987	2801258877	5461120000	2833611172	4517150000	4465450000	3060080000
2001/10/31	1639224872	9220285831	3167399092	2717608080	2203982000	3217759976	13117927200	6602277600	4150000000		4048000000	1775436173	3902770000	5812036554	2422595786	2044150992		1543270007	2274882112	2419934400	5658631258	2302889155	4743967421	8001506240	2619717477	3874858400	2278274690	3376480000	1798649989	2412126947	4568793600	2478009770	3805500000	4161850000	2687720000
2001/11/30	1844127981	9271591078	3444313158	2560728720	2307542600	3342143975	13373724000	6597692685	4430000000		4012000000	2061631000	4052140000	6298084370	2592602507	2369555370	591346886.1	1591548337	2461478027	2512785600	5504835282	2463492536	4690487682	8743404140	2886395304	3946482400	2351271686	3502200000	2312099985	2522606044	4739840000	2549410052	3887200000	4226250000	2751520000
2001/12/31	1850006349	8604622866	3074057272	2598314400	2223897500	3093375977	13045636800	6281333550	3997500000		3532000000	1688035358	3688290000	5473172232	2562601321	2164266702		1490082016	2147838085	2102692800	4916167925	2194005507	4281524973	7594836280	2594618387	3760260000	2297484426	3383664000	1930949988	2381438309	4251430400	2377209373	3605550000	4027300000	2604200000
2002/1/31	1753433162	7028818849	2383327804	2108066400	1935786600	2471455982	13712932800	5304746655	3507500000		2912000000	1434401619	3060170000	4138252175	1997578981	2068174134		1400889847	1703183990	1624896000	4571452806	1864632472	4357025781	7215644020	2353039650	3326934800	2309970754	2859232000	2030174987	2177665752	4032985600	2066408148	3304550000	3368350000	2476600000
2002/2/28	1871000520	7321991689	2514006352	2116237200	1983583800	2666143980	14102188800	5203878525	3520000000		3240000000	1487527605	3316780000	4679065942	2045080859	2175186312		1367340499	1834198143	1748697600	4894954687	1921796387	4278379106	7232130640	2456573395	3488088800	2386809698	2966992000	2107349987	2226767573	3810419200	2083208214	3298100000	3335000000	2466160000
2002/3/29	1837409846	7761750950	2909153390	2516606400	2141580100	2739151980	13507183200	4947123285	3682500000		3272000000	1670897943	3412530000	4983701545	2197586889	2349900072	833982000.1	1497446507	2016823932	1909252800	5520745210	2036124218	4508027397	7622313980	2641679180	3756678800	2409189040	3232800000	2189249986	2336019125	3777446400	2296009053	3431400000	3644350000	2519520000
2002/4/30	1839089380	8230827494	3064723090	2581972800	2190705000	3025775978	12878812800	5080085820	3785000000		3600000000	1712027739	3738080000	5151422270	2262589459	2489671080		1501537891	2147838085	2354164800	5934403353	2136841592	4948448775	7638800600	2801685877	3860533600	2410485698	3398032000	2354624985	2409671856	3905216000	2322609158	3289500000	3758200000	2597240000
2002/5/31	1913828628	9344884288	2650907688	2400581040	2023414800	3050111977	11805578400	5249727675	3475000000		3352000000	1780577398	3393380000	4942627081	2075082046	2467831860		1489263740	1977122673	2040792000	5929100043	2223948510	4372755116	6776000820	2431474305	3577618800	2314533066	2977768000	1964024988	2369162854	4232883200	2051008087	3022900000	3359150000	2454560000
2002/6/28	1625788602	11565668554	3167399092	2542752960	2190705000	3747743972	13268068800	5923710180	3787500000		3604000000	2013646239	3600200000	5647738701	2260089360	2935191168	1333883491	1493355124	2417806643	2104627200	6767022948	2267501970	4891823169	7561863040	2955417800	4114798800	2065574888	3376480000	2099474987	2448953312	4531699200	2276408976	3424950000	3450000000	2786320000
2002/7/31	1651821374	10114462994	3005606604	2423459280	2092455200	3396223975	11121600000	5506482915	3505000000		3480000000	1855982023	3558070000	5459480744	2042580760	2882777040	1113195272	2116063753	2187539343	1978891200	6008649686	2275668243	5162367731	7089246600	2691877360	3781747200	2143374319	3160960000	2028599987	2251318484	4154572800	2111208324	3203500000	3256800000	2608840000
2002/8/30	1533414250	9813960832	2934044542	2542752960	2149546300	3298879976	9937149600	5478973425	3525000000		3376000000	1862836989	3879790000	5411560537	2365093512	2889328806	1064424395	2174979681	2175628966	2116233600	5526048520	2011625397	5791541129	7166184160	2773449401	3738772800	2300269837	3056792000	2023874987	2284462213	4049472000	2263808926	3220700000	3245300000	2758480000
2002/9/27	1489746374	9139663299	2778474842	2407117680	2109715300	2941951978	8674848000	5116765140	3325000000		3140000000	1727451412	3688290000	5134307910	2297590843	2649097386	935181570.3	2158614146	2044614813	1996300800	5181333401	1777525554	6002314217	7116724300	2582068843	3688636000	2186164005	2920296000	1877399988	2173983116	3812480000	2199408672	2967000000	3392500000	2674960000
2002/10/31	1261329794	8641269471	2700689992	2328678000	1824259800	2809455979	8419051200	5002142265	3047500000		3136000000	1549222298	3462320000	5106924934	2070081848	2455820280	879095061.5	2067785423	1981092799	1764172800	4942684473	1682252362	5621664311	6457259500	2378138740	3366328000	2171900777	2726328000	1545074990	1964072832	3781568000	2055208103	2810050000	3134900000	2523000000
2002/11/29	1266368395	7842373481	2345991076	2073749040	1643692600	2493087982	8441294400	4594084830	2855000000		2752000000	1393271823	3159750000	5076119087	1947577004	2390521013	738878789.6	1963045995	1762735877	1549454400	4571452806	1589701261	5665706449	5682388360	1957728989	3036857600	2239326950	2683224000	1623824990	1873234464	3371468800	1895607474	2676750000	3139500000	1931400000
2002/12/31	1258810493	7424602183	2240203680	1895625600	1485696300	2263247983	7145628000	4218121800	2520000000		2508000000	1341859579	2746110000	4788597844	1847573050	2293991661	760825684.3	2051419887	1639661976	1508832000	4385836973	1456318792	5627956045	5198780840	2287832358	2839891600	2239326950	2313248000	1370249991	1733294274	3085017600	1776607005	2425200000	2993450000	1801480000
2003/1/29	1244534457	9183639226	2794031812	2077017360	1773807200	2633695981	9308779200	4731632280	2875000000		2844000000	1547508556	3086980000	5842842402	1937576609	2555188731	863244526.4	1976138424	1858018898	1721616000	4990414258	1644143085	5442349893	6352844240	2700863317	3172943200	1680467705	2589832000	1619099990	1833953007	3367347200	1925007590	2773500000	3217700000	1954600000
2003/2/28	1310036270	9125004657	2772252054	2099895600	1763185600	2682367980	9364387200	4649103810	2882500000		2852000000	1542367332	3094640000	5202765349	1945076905	2515441351	859586710.7	1922132156	1818317639	1744828800	4725248782	1807468557	5649977114	6830956220	2711638038	3194430400	1644161304	2597016000	1619099990	1827815279	3338496000	1927807601	2814350000	3614450000	1978960000
2003/3/31	1201706348	8348096630	2551343080	1980601920	1958357500	2441711982	9703596000	4318989930	2662500000		2872000000	1381275633	2887820000	5630624341	1737568701	2296830759	823008552.8	1922132156	1766706003	1768041600	4253254235	1693140726	5671998183	6385817480	2575158243	2950908800	1623414789	2413824000	1619099990	1829042825	3080896000	1828407209	2756300000	3525900000	1931400000
2003/4/30	1175673576	8274803420	2255760650	1673379840	1857452300	2109119984	10793512800	4080574350	2210000000		2872000000	993970058.4	2615890000	5969677477	1555061485	2126484844	690107912.4	1858306567	1476886816	1495291200	3813079545	1429097880	5788395262	5841759020	2435086874	2757524000	1122905118	2223448000	1619099990	1578623539	2825356800	1541406078	2451000000	3364900000	1781760000
2003/5/30	1183231478	11477716702	2373993622	1681550640	1991550000	2401151982	12284919360	5107595310	2535000000		2716000000	1113931962	2684830000	8246693729	1682566526	2345095435	726686070.3	1878763487	1504677697	1487553600	4348713806	1347435144	5848166734	6352844240	2514101492	2893609600	1211077806	2341984000	1619099990	1628952905	2932518400	1657606536	2618700000	3907700000	1804960000
2003/6/30	964892099.2	9945888611	2464224048	1608013440	1767168700	2184831984	11557566720	4832500410	2240000000		2608000000	1083084615	2661850000	6493990430	1645065043	2194623210	701081359.8	2070240253	1619811347	1363752000	3950965592	1279382864	5782103528	6686973072	2291423931	2582045200	1058072259	2068992000	1316699992	1320838980	2633702400	1527406022	2515500000	3696100000	1746960000
2003/7/31	1021996244	10928017626	2265094832	1413548400	1694145200	2130751984	13252498560	5268067335	2172500000		2632000000	843160808.2	2615890000	7377832264	1532560595	2035633689	641337035.2	1738019881	1441155684	1297982400	3802472926	1290271229	5904792340	7597034496	2273466063	2775430000	1004909315	2015112000	1178099993	1249641339	2606912000	1436405664	2435950000	3682300000	1513800000
2003/8/29	1028714379	9960547253	2240203680	1462573200	1699456000	2336255983	12658605120	4708707705	2175000000		2420900000	843160808.2	2428220000	6864754589	1357553676	2044150985	585250526.4	1627552515	1405424551	1398571200	3765349759	1208608493	5766374193	7570655904	2248325049	2721712000	1047699001	1892984000	1220624992	1260689249	2664614400	1447605708	2306950000	3282100000	1474360000
2003/9/30	885114249.4	8663257434	1891727552	1418450880	1480385500	2252431983	12164806080	4199782140	2087500000		2300500000	783179856.4	2359280000	6108245900	1300051402	2052668281	575496351	1603822489	1365723292	1216737600	3542610759	1252161952	5807270464	6588053352	1925083428	2639344400	955636341.7	1763672000	1116674993	1185808972	2631641600	1349605321	2119900000	2992300000	1599640000
2003/10/31	659216969.4	7717775024	1589922334	1274644800	1410017400	2311919983	12004655040	3846743685	1757500000		2124200000	627229381.7	1991600000	4610208892	1145045273	2044150985	487708772	1616914917	1214858510	1089067200	2964550022	1358323509	5829291532	7603629144	1777828912	2342104800	901176740.1	1548152000	1052099993	1002904690	2221542400	1132604466	1812450000	2631200000	1432600000
2003/11/28	722199482.4	8729221323	1767271792	1284449760	1464453100	2219983984	11490837120	4144763160	1755000000		2317700000	550111015.1	1899680000	5351737211	1227548535	1956138929	443814982.5	1562908650	1187067629	1021363200	3166075783	1415487424	5885917138	8052065208	1849660383	2320617600	1042512373	1648728000	1239524992	1064281966	2225664000	1117204405	1894150000	2619700000	1701720000
2003/12/31	703724611.9	7974301259	1773494580	1423353360	1565358300	2152383984	12478435200	3837573855	1610000000		2115600000	457568975.2	1681370000	5688795538	1290051007	1956138929	369439394.8	1546543114	909158819.7	976872000	2916820236	1665919814	5914229941	9338021568	1637757543	2270480800	897286768.6	1472720000	1031624993	958713051.1	2102016000	1071004223	1790950000	2619700000	1769000000
2004/1/30	736475518.7	9791972869	2146861860	1456036560	2263728500	2238911983	17136161280	4561990425	1885000000	19630253383	2438100000	508981219.6	2133310000	7153126713	1392555059	2240048788	418210272	1503174445	956800329.9	1274769600	4247950926	1644143085	5914229941	16101769200	1975365458	2718130800	967306256.3	2007928000	1192274992	1015180145	2460595200	1191404698	2068300000	2976200000	1830480000
2004/2/27	845645207.9	10070487068	2249537862	2282921520	2296921000	2536351981	17009375040	4722462450	2445000000	21104462135	2506900000	591240810.6	2202250000	10033102861	1397555257	2427429294	559645815.9	1544906561	1179127377	1402440000	4438870068	1619644264	5917375808	15516250320	2503326771	2882866000	993239399.9	2119280000	1310399992	1152665243	3091200000	1446205702	2724050000	3309700000	2056680000
2004/3/31	1106812695	10312354661	2314877136	2340117120	2873142800	2649919980	19104684480	5341425975	2640000000	19164713777	2670300000	526118634.4	2543120000	9096829731	1497559211	2699982759	615732324.7	1496628231	1032232721	1400505600	4693428925	1818356922	5819853932	16970288872	2589524537	2861378800	1060665573	2266552000	1354499991	1325749162	3678528000	1472805807	2650950000	3682300000	2304920000
2004/4/30	875876814.1	9674703733	1748603428	1871113200	2677970900	2301103983	17189544960	6322597785	2110000000	17483598533	2322000000	486702580.3	2401410000	8767261589	1250049425	2387681914	523067658	1489263740		1328932800	4104761568	1641420994	5929959276	17858325840	2471002609	2492515200	960822970.4	2352760000	1447424991	1067964602	3091200000	1227804841	2225250000	3028870000	2359440000
2004/5/31	927942358.2	9652715770	1869947794	1923406320	2517319200	2436303982	16943980032	6561013365	2135000000	18026728074	2623000000		2975910000	8830928162	1170046262	2498406759	505997851	1513812043		1477881600	4656305759	1693140726	5948834478	17692428824	2700863317	2553395600	937483141.1	2676040000	1515149990	1067964602	3476569600	1307605156	2263950000	3217240000	2176160000
2004/6/30	688608808.8	8575305582	1515248878	1684818960	2604947400	2214575984	16287360768	5070915990	1762500000	17819821582	1917800000		2244380000	8261674099	1005039738	1933426140	407236824.6	1521994811		1294113600	3749439831	1431819971	5857604335	17126427240	2140577842	1998309600	797444165.7	2176752000	1149749993	826138135	2569817600	1079404256	1870500000	3007940000	2143680000									3103464000
2004/7/30	601273057.4	7864361444	1785940156	1789405200	2910318400	1995551985	18121090176	5254312590	1692500000	14380001161	1840400000		2095010000	8134340953	1045041319	1729011041	426745175.5	1507265829		1218672000	3532004140	1603311717	5838729133	17053237380	2248325049	1951754000	767621050.6	2334800000	1263149992	799132133.5	2505932800	931003670.8	1818900000	2622230000	2150640000									2871239280	1434640000	1112800000
2004/8/31	518136140.3	7314662368	1543251424	1764892800	1941097400	1717039987	18353309184	4387763655	1590000000	12052303131	1827500000		1930320000	6786107646	952537661.9	1456457577	419429543.9	1489263740		1073592000	3293355212	1363767691	5958272079	12735035640	2047196929	1962497600	702788191.6	2040256000	1264724992	740209948.6	2497689600	980003864	1737200000	2332200000	2043920000									2018321760	1162240000	1089600000
2004/9/30	599593523.8	7519883356	1341010814	1909515960	2389860000	1803567987	21388171392	4873764645	1687500000	12310936245	2003800000		1872870000	9729750367	962538057.3	1507561351	419429543.9	1299423527		1069723200	3441847878	1369211874	5848166734	14272022700	2000506473	2030540400	723534706.4	2104912000	1406474991	806497406.6	2611033600	1047204129	1898450000	2427880000	2217920000									2498823600	1289360000	1360000000	732424000
2004/10/29	565163083.3	7212051874	1154327174	1811466360	2421724800	1933359986	21620390400	5057161245	1532500000	11302267099	1720000000		1853720000	9946965733	852533707.9	1936265238	367000850.9	1309242848		1193524800	3250928736	1088836480	5948834478	12134878788	1917900281	2012634400	565342530.5	2345576000	1272599990	942754959.4	2837721600	966003808.8	1683450000	2218580000	2129760000									2161723200	1278464000	1269600000	691641300
2004/11/30	638222798.4	7351308973	1362790572	1894808520	2504042200	2014479985	22140881280	4873764645	1635000000	11069497296	1754400000		1987770000	10463788501	890035190.6	1885161464	377974298.3	1296968696		1203196800	3378208164	1154166669	5719186188	12178792704	1957407590	2062771200	595165645.6	2352760000	1297799990	882605228.9	2755289600	1009403980	2021000000	2344160000	2405840000									2178845760	1322048000	1328000000	701628900
2004/12/31	571881218	6845585823	1076542324	1764892800	2291610200	1687295988	25609632839	4075989435	1470000000	9336655430	1621100000		1723500000	9280339265	775030643.5	1621125295	356027403.6	1249508643		1069723200	3118345998	1048005112	5819853932	8768145228	1609024955	1887292400	508289614.6	2076176000	1328039989	645688943.5	3095321600	945003726	1795250000	2359110000	2640160000									1990497600	1236696000	1463200000	614237400
2005/1/31	492943135.1	5584942610	1067208142	1235424960	2105732200	1568319988	26559559272	4025555370	1450000000	8534892775	1470600000		1505190000	8823437977	730028864.2	1623964393	334080508.8	972931091.4		1038772800	2752417641	876513366.4	5838729133	8490023760	1512052469	1765531600	448643384.3	1806776000	1295279990	683742854.6	2505932800	932403676.3	1584550000	2293330000	2412800000									1630923840	984272000	1199200000	526845900
2005/2/28	550047280.2	6163958969	1076542324	1377596880	2395170800	1698111987	29869908965	4598669745	1580000000	10060828150	1603900000		1631580000	10029357769	825032620.5	1851092281	380412842.2	914833440		1092936000	2975156641	892845913.6	5870187803	10305132288	1738321603	1905198400	521256186.4	1986376000	1421279989	748802767.2	2784140800	940803709.4	1778050000	2463760000	2596080000									1899534000	1135000000	1380000000	590100700
2005/3/31	465230829.4	5218476559	868078926	1264839840	2126975400	1470975989	28708887768	4071404520	1297500000	8793525890	1337300000		1367310000	8111870398	687527183.8	1257720675	309695070.2	530243353.4		878217600	2407702522	707743712	5819853932	8929162920	1497686175	1464710800	436973469.7	1594848000	1176839991	632185942.8	2357555200	746202942.2	1438350000	2009280000	2679600000									1682291520	927976000	1275200000	513529100
2005/4/29	371176943.3	5724199709	612944618	1245229920	1630415600	1262767991	25590442406	4208951970	997500000	6621007729	1204000000		1359650000	5632619150	535021153.9	1135639436	326764877.2	282305489.1		878217600	2041774165	620636793.6	5568184572	5752722996	1120570951	1382343200	414930297.6	1494272000	1023119992	481197843.8	1928908800	646802550.2	1264200000	1761110000	2384960000									1506785280	915264000	1564800000	433628300
2005/5/31	387972280.1	5511649400	510268616	1169241480	1680868200	1238431991	23172447848	3796309620	1015000000	5767518451	1156700000	305045983.4	1348160000	6149441918	550021747	1189582309	275555456.2	250392694.7		783432000	2015257618	636969340.8	5451787494	5738085024	1113387804	1428898800	408447011.7	1393696000	1063439992	500838572.2	1945395200	634202500.6	1391050000	1764100000	2011672000									1439365200	936148000	1440000000	402833200
2005/6/30	376215544.3	5423697547	457374918	1144729080	1678212800	1192463991	22107378816	3557894040	1025000000	5534748648	1178200000	258774963.5	1329010000	7213048194	497519671.2	1033431887	287748175.5	259393739.3		766022400	1808428546	658746070.4	1189137722	5708809080	1030781612	1428898800	407150354.5	1332632000	1035719992	468922388.6	2048435200	621602450.9	1309350000	1844830000	2479152000									1483241760	1015144000	1704960000	481901700	790485000
2005/7/29	335066969.2	5907432734	339141946	1112862960	1550753600	1068079992	23700184755	3718366065	850000000	4991619108	1010500000	190225304.3	1087720000	7355361709	450017793	877281464.3	224346035.1	193113320.1		555172800	1750092142	538974057.6	1075886511	6060120408	883527095.8	1224770400	386403839.6	1131480000	821519993.5	410000203.7	1893875200	593602340.5	1354500000	1506960000	2485184000									1420637400	828096000	2055360000	441119000	806340000
2005/8/31	396369948.5	6061348475	504045828	1529573760	1744597800	1276287991	24371849910	4204367055	1080000000	5379568780	1474900000	262202446.4	1267730000	8636183351	522520659.7	1070340168	282871087.8	239755096.5		671236800	1866764951	710465803.2	1182845988	6433388694	998457449.7	1450386000	469389899.2	1303896000	1050839992	499611026.6	2124684800	698602754.5	1537250000	1722240000	2952664000									1783421640	882576000	2198400000	551814900	878820000
2005/9/30	398049482.2	6237252180	591164860	1490353920	1691489800	1281695991	26799439685	3910932495	1055000000	5508885337	1294300000	293049793.1	1294540000	6089520438	510020165.4	982328112.1	307256526.4	278214105.2		628680000	1744788832	683244891.2	1865499125	6938398728	1027190038	1400249200	500509671.5	1372144000	955079992.4	530299664.6	2118502400	676202666.2	1360950000	1773070000	3221088000									2175100200	929792000	2619840000	582610000	778405000
2005/10/31	375375777.5	6061348475	569385102	1419267960	1487024000	1154607991	25811132385	3544139295	982500000	5043345731	1247000000	274198636.8	1122190000	6246814323	420016606.8	891476957.3	285309631.6	230754052	670951268.7	599664000	1575082927	623358884.8	1764831381	6565130442	930217552	1292813200	484949785.3	1429616000	1048319992	416137931.3	1904179200	701402765.5	1391050000	1770080000	3583008000									2391807600	882576000	3252480000	570125500	771610000
2005/11/30	377055311.2	5621589215	532048374	1328572080	1518888800	1141087992	26578749705	3452440995	1015000000	6052014877	1285700000	277626119.8	1095380000	6276775064	437517298.8	925546140.3	297502350.9	238118543	718592778.9	636417600	1659935880	607026337.6	1654726037	4501176390	937400699.2	1310719200	497916357.1	1350592000	1015559992	439461296.2	2013401600	663602616.5	1337300000	1279720000	2216760000									1934314200	627428000	2520000000	444448200	660625000
2005/12/30	347663471.8	5863456808	500934434	1308962160	1579963000	1203279991	26655511437	3690856575	1015000000	6052014877	1367400000	277626119.8	1068570000	6351676914	420016606.8	905672450.2	302379438.6	233208882.3	647130513.6	499075200	1702362356	601582155.2	1585516963	4610961180	872752375.1	1371599600	497916357.1	1436800000	1073519991	466467297.6	1972185600	653802577.8	1320100000	1387360000	2596776000									1683896760	617440000	2800320000	421143800	634200000
2006/1/25	351862306	6911549712	504045828	1375145640	1800361200	1441231989	30704692800	3970536390	785000000	6052014877	1161000000	262202446.4	1122190000	6516460985	415016409.1	1005040901	274336184.3	216025069.9	651100639.4	553238400	2232693308	666912344	1714497510	6389474778	973316434.8	1500522800	606835560.2	1803184000	1370879989	466467297.6	2470899200	707002787.6	1513600000	1605630000	3009968000									2181521160	671920000	2906880000	419479200	659870000
2006/2/28	363619041.7	7365967615	556939526	1350633240	1712733000	1300623990	27634223520	3846743685	792500000	6052014877	1251300000	277626119.8	1217940000	6890970237	460018188.4	1039110084	315791429.9	235663712.6	774174540.8	551304000	2243299927	702299529.6	1701914042	7157968308	1217543437	1457548400	540706044.1	1702608000	1295279990	396497203	2514176000	700002760	1513600000	1593670000	2726464000									1976050440	656484000	2623680000	500212300	610040000
2006/3/31	346823704.9	7395284899	485377464	1318767120	1672902000	1338479990	29390148140	3745875555	857500000	6052014877	1324400000	287908568.6	911540000	5587678040	385015222.9	899994253	292625263.2	234027159.1	738443408.1	454584000	2142537046	631525158.4	1623267367	6806656980	1357614806	1468292000	526442815.1	1303896000	1272599990	449281660.3	1391040000	672002649.6	1092200000	1503970000	2904408000									2118916800	698252000	2731200000	532672000	552660000
2006/4/28	271244689.3	8267474099	416926796	1421719200	1845503000	1538575989	24285492962	4135593330	1027500000	4965755796	1285700000	275912378.3	766000000	5587678040	355014036.7	959615323.4	284090359.7	234027159.1	706682401.3	396552000	2404562766	440978774.4	1434515347	5489239500	1415079983	2195275600	650921904.4	1630768000	1849679985	428413386.5	1605363200	719602837.3	1038450000	1393340000	2762656000									2712855600	772708000	3830400000	601752900	495280000
2006/5/31	396369948.5	7329321010	541382556	1990406880	2164151000	1560106585	24832420302	3209440500	1040000000	6336511303	1440500000	368454418.2	766000000	6471519875	442517496.5	1172547718	373097210.6	288033426.6	766234289.1	510681600	2660220301	661468161.6	2148627154	6587087400	1407896836	2793336000	803927451.6	1763672000	2817359978	564670939.2	1811443200	925403648.7	1317950000	2000310000	3555864000									2961667800	933696400	3708000000	706747545	690825000
2006/6/30	403088083.2	7704582244	566273708	1897259760	2359986750	1563195905	27451914407	2980194750	1062500000	6362374614	1431900000	411297955.2	842600000	6216853583	477518880.4	1252042478	399921193	267351650.1	821816051	566779200	2549665691	691411164.8	1956729268	7289710056	1429446277	2718130800	819487337.8	1799592000	2688839979	684970400.2	1832051200	952003753.6	1231950000	1955460000	3219580000									3635868600	951402400	3676320000	915738075	724800000
2006/7/31	436678756.8	6737111871	572496496	2059041600	2028061750	1671322104	24352659477	2530873080	1007500000	5664065205	1298600000	455855233.7	1156660000	5842344331	462518287.3	1252042478	431622263.2	339853792.5	790055044.2	541632000	2390743440	691411164.8	1261492663	6477302610	1221135010	1693907600	819487337.8	1699016000	2948399977	558533211.6	1675430400	1113004388	1350200000	1638520000	3091400000									2992969980	820378000	2887200000	777534660	702150000	950537834.3
2006/8/31	315752331.8	7124100020	572496496	1789405200	2273686250	1967896821	26962558365	2558382570	1027500000	5793381763	1371700000	455855233.7	1306030000	5909755997	517520462	1252042478	432841535.2	301790167.7	786084918.3	649958400	2349285461	680522800	1292951333	7092097434	1181627701	1908779600	742984564.1	1652320000	2671199979	605179941.4	1731072000	716057245.9	1247000000	1665430000	3072550000									3159112320	803852400	2996640000	850568985	816910000	973155133.2
2006/9/29	326669300.8	7176871131	709397832	1281998520	2286963250	2313900658	30675907151	2668420530	1102500000	5819245074	1419000000	423294145.6	1329010000	6059559697	520020560.8	1075490021	527944745.7	323540810.5	869457561.2	636417600	2439111081	860180819.2	1330701737	6521216526	1192402422	2087839600	742984564.1	1666688000	2882879977	644461398	1862963200	815598836.2	1307200000	1889680000	2951910000									3568448520	944320000	3398400000	975289140	835030000	927309257
2006/10/31	324150000.2	6781087797	759180136	1152082800	2303559500	2224310378	32777259564	2475854100	1020000000	5741655140	1414700000	383878091.5	1175810000	5834854146	520020560.8	1075490021	525506201.8	324447087.2	936949700.6	620942400	2349285461	729520441.6	1242617461	8011674427	1081063642	1858642800	742984564.1	1609216000	2945879977	603952395.8	1724889600	813993326.6	1221200000	1814930000	2880280000									3970561140	859331200	2966400000	887647950	884860000	866792700.3
2006/11/30	348503238.6	7238437428	765402924	1100606760	2257090000	2499259856	37594058247	2430004950	977500000	5870971697	1457700000	430149111.5	1083890000	6988342642	497519671.2	1027230853	502340035.2	309040382	893278316.3	582254400	2234317819	658746070.4	1362160407	7580939243	1106204656	1804924800	715754763.4	1684648000	3578399972	590449395.1	1716646400	777066607.7	1195400000	1713270000	2544750000									4160782080	843986000	3026880000	833714910	839560000	894300226.1
2006/12/29	344304404.4	7326389280	746734560	1029520800	2854555000	2502349176	37517296515	2507948505	962500000	6103741500	1741500000	387305574.5	1122190000	6366657284	502519868.9	975524602.2	588908342.2	280945801.8	869457561.2	545500800	2408769060	566194969.6	1264638530	7236351095	1142120392	1747625600	757247793.1	1964824000	5291999958	613772760	1619788800	780277626.7	1111550000	1704300000	2480660000									4979454480	846346800	2890080000	894389580	887880000	856400968.4
2007/1/31	394690414.8	9674703731	983200504	1328572080	2920940000	2672261774	40856431857	3053553390	1175000000	8483166152	2051100000	579244620.2	1397950000	7714890591	755029852.7	1340915443	588908342.2	348010283.5	1107665112	698318400	3153541666	680522800	1503724421	8614703685	1371981100	2238250000	831157252.4	2579056000	8109359936	811407588.7	2077286400	998626921.4	1388900000	2454790000	3449550000									5196161880	973830000	3689280000	1134841050	1000375000	940146102.3
2007/2/28	482865933	11178680402	1919730098	1541829960	3455339250	4606176075	44694518457	3406591845	1472500000	10759137559	2356400000	599809518	1577960000	8576261871	1097543395	1592552531	588908342.2	482139247	1568199711	851136000	4757151152	843848272	1856061524	12520036022	1853251957	2682318800	1032139115	2959808000	9707039923	883832774.4	2289548800	1091746474	1537250000	2810600000	3777540000									4916850120	1084787600	3702240000	1406753460	1080405000	1048953649
2007/3/30	639902332.1	11882295219	2265094832	1850686200	3800541250	4386834357	42123000435	3920102325	2112500000	12181619688	2881000000	796889788.2	2091180000	9662338702	1375054368	1947602121	588908342.2	575485755.3	2326493748	1104542400	5025537677	1031672565	2114022617	16655093791	2065154797	2922259200	1224044378	3534096960	10029599920	1193174245	2611033600	1239453349	1803850000	3091660000	4003740000									5624760960	1434186000	3890880000	2029230630	1365300000	1098467195
2007/4/30	764187824.4	15338803006	2949601512	2350739160	4441156500	4618533355	44521804560	5987898990	3217500000	13319605392	3655000000	993970058.4	3408700000	11504924221	1832572457	2826608388	588908342.2	748584620.3	3211831813	1795123200	7649015957	1284827046	2752633616	19957396870	3128260571	3932157600	1540428730	4251778560	9701999923	1551617537	3142720000	1583032387	2334900000	4425200000	5195060000									7488444600	1611246000	4511100000	4107000996	1386000000	1319138679
2007/5/31	856562176.8	15013381153	3581214494	2130127560	4135785500	4482603276	50960194832	6148371015	3700000000	18156044631	4807400000	1329863388	3822340000	12231472170	2412595390	3416059649	588908342.2	739521852.5	3922484340	1679059200	7702693262		2714883212	23518141060	3250374072	3828302800	1655831219	4050051840	13451759893	1619132541	3037619200	1502756911	2212350000	3692650000	4546620000									7230803580	1538061200	5514300000	3505647600	1321200000	1273842946
2007/6/29	531572409.7	12726632999	2445555684	1460939040	3153287500	3135659770	52197977760	4630764150	3700000000	12569569360	3268000000	1357283252	2340130000	8973241678	1180046657	2574971300	588908342.2	588173630.2	2104166701	1230278400	5622697695		1670455372	14271692438	2061563223	2650088000	1155321547	3347887680	16883999866	2413354492	2351372800	1215370707	1586700000	3157440000	3777540000									8646797250	1215812000	4387350000	3094408170	1047600000	1288146859
2007/7/31	738994819.2	14503260411	2442444290	1948735800	3783945000	3948150922	54663948401	5942049840	2682500000	13681691752	4596700000	1264741212	2933780000	11272728485	1532560595	3409165483	588908342.2	638018853.1	2834669857	1419849600	8018047428		2151773021	17602711196	2801427377	3402140000	1594888331	3778496640	17589599860	2510330588	2777958400	1502756911	1902750000	3492320000	4257084000									10528188300	1526257200	4610100000	4152844080	1203300000	1532108047
2007/8/31	822971503.2	16086393749	3164287698	2041882920	5677294750	4402280957	55508327453	6643541835	2975000000	13836871620	5981300000	1585210869	3378060000	10621082387	2195086790	3764215073	588908342.2	752209744	3581053517	1795123200	10889783244		2541860528	22541807976	3124668997	3964388400	1698620906	4228502400	17457332868	2550839591	3666163200	1626381144	2085500000	4281680000	5112120000									11542999230	1632493200	4681050000	4152844080	1272600000	1511446839
2007/9/28	788541062.8	15875309304	3609217040	2100712680	5321267500	4340494558	53147904194	6120861525	2805000000	15336943684	5117000000	1909108009	3113790000	11534884962	2592602507	5374003021	588908342.2	839212316.8	4565644728	1795123200	10165139627		2312212238	31587246845	3318613969	3742354000	1567658531	4406952960	15931268379	2412126947	4290585600	1952299576	2173650000	4093310000	5989776000									10950075990	1581736000	4488000000	3258903942	1207800000	1822159622
2007/10/31	849844042.1	15831333378	2629127930	1774697760	4823595000	5421756547	52447453389	5158029375	2425000000	13319605392	4196800000	1417264204	2600570000	8920810383	2692606461	4233018415	588908342.2	642550251.2	3076847534	2369640000	8172369680		1900103662	33884501161	2496143624	3008208000	1400389754	3681512640	13106200901	1843773371	3369408000	1504362420	1737200000	3291990000	5722860000									9596994750	1510912000	3758700000	2588785920	1084500000	1826132931
2007/11/30	759988990.2	12629885962	2853148298	1720770480	4785312500	3982133441	46920608685	4901274135	2210000000	12466116114	4106500000	1562932230	2566100000	8164301694	2460097268	4794893009	588908342.2	748584636.8	3037146275	2706225600	6890824024		1837186322	29634580676	2514101492	3001045600	1303140466	3569011200	11036244916	1763982912	3284915200	1412848378	1720000000	3115580000	6143592000									10243129050	1553406400	3791700000	2216647944	1161000000	1589323700
2007/12/28	836407772.6	14767115968	3291854852	2095810200	5394004250	4930554672	61111933889	5602766130	2625000000	15104173881	4760100000	1562932230	3198050000	9594927036	2762609229	5491203856	588908342.2	798429860.8	3319025211	2930616000	8434046542		2161210622	36181755477	3376079146	3505994800	1456146013	4201346880	13919397895	2178893298	4333862400	1688996015	2059700000	4093310000	6876480000									11668425300	1961824800	4420350000	2844967860	1387800000	1986654625
2008/1/31	745712953.9	14899043746	3164287698	2132578800	5895505000	4294154758	68298751047	5841181710	2672500000	13862734932	4644000000	1562932230	3025700000	9430142965	2445096675	6135808452	588908342.2	776679217.6	2997445017	2178134400	7716112588		2003917273	32822021040	3519742089	3459439200	1588405046	4241398680	12187393908	1773803276	4393625600	1908950807	2167200000	4000620000	6618612000									10224125100	1968907200	3755400000	2071028736	1217700000	1748256070
2008/2/29	800297798.5	15118923376	3550100554	2250238320	6094574000	4550568316	65400995664	6070427460	2740000000	15207627127	6062562000	2198730319	3037190000	10074298879	2612603298	7352628892	588908342.2	841024870.4	3358726469	2255510400	9091593528		2305920504	32649726966	3763969091	3942901200	1584515074	4558512600	12520065405	2261138848	5347776000	2379365094	2435950000	4607590000	7283640000									11440377900	2124720000	4014450000	2150579970	1325700000	1708522978
2008/3/31	687769042	11662415588	3469204310	1911967200	3946925750	3129481130	56496634752	4318989930	2095000000	15569713487	5177810000	2198730319	2416730000	7190577638	2457597170	6408128041	588908342.2	716864948.8	2528970166	1682928000	9359980052		1909541263	31242658698	2758328494	3874858400	1186441320	3792153960	7999957439	1745569729	3493056000	1926611412	1980150000	3423550000	5460468000									8783625690	1699776000	3762000000	1855296576	1027800000	1336621232
2008/4/30	608830959	9789041139	3469204310	1789405200	4211075000	2551778295	59346414053	3782554875	1885000000	13888598243	4725380000	2198730319	2941440000	6216853583	1950077103	4925882179	588908342.2	610830563.2	2429717020	1415980800	5354311170		1635850835	30122747219	2736779053	2847054000	960822970.4	3373739760	7736988535	1648593633	4076262400	2729366167	1818900000	3404115000	4614480000									8015105952	1638867360	3852750000	1577541420	874800000	1184046157
2008/5/30	580278886.4	8979884099	3469204310	1975699440	3943097500	2582671495	66523635995	3599158275	1810000000	13759281686	4334731830	1984512634	2566100000	6239324138	1730068404	4781104676	588908342.2	610830563.2	2517059789	1609420800	4837667110		1717643377	24867777971	2808610524	2667994000	895990111.4	3171139200	7204714139	1649821179	4527577600	3200374455	1737200000	3617900000	4492332000									7893480672	1628125720	3653100000	1547878248	842400000	1136366446
2008/6/30	398049482.2	5883978905	3469204310	1404560520	2668290250	1665143464	60066055290	2470352202	1227500000	10552231068	2882632610	1568073454	1692860000	4269405473	1122544384	3154081311	588908342.2	610830563.2	2517059789	1104542400	3455476507		1217450525	17028397617	2022055914	2334942400	676855048	2193371280	4600371561	1209132337	3148902400	2423441446	1309350000	2525952000	2877264000									6890072112	1058818800	2755500000	1216190052	657000000	1042357944
2008/7/31	487904534	6596388908	1417575183	1637428320	3307608000	1785626943	59308033187	2701431918	1325000000	11276403788	3270817550	1477245156	2144800000	5707521000	1312551896	3309200064	588908342.2	616268224	2517059789	1299916800	3294444592		1308680668	20747943465	2216000887	2284805600	752061164.4	2440015440	4990072458	1509880990	3245760000	2545560998	1472750000	2650934000	3117036000									8675454424	1158562600	3494700000	1410348996	747000000	988638802.8
2008/8/29	406447150.6	4670243347	823339121.3	1301608440	2786966000	1316050307	40702908393	2140238322	1017500000	8405576218	2408184350	1151634275	1903510000	4479130654	927536673.4	2178556709	588908342.2	384261363.2	2517059789	721531200	2683865248		978364633.9	12737661494	1318107497	1826412000	630175389.5	2202180000	3212656173	1227545520	2238028800	1595976209	1163150000	2035891000	2289144000									7770310704	957540480	2696100000	1271471418	710100000	674588441.2
2008/9/26	334227202.3	4406387790	662251032.4	1056484440	2170617750	1269710508	40111843057	1936668096	1017500000	7448633695	2472881840	724912646	1493700000	3969798071	777530742.4	2099273791	588908342.2	436825417.6	2517059789	589992000	2334962766		937468363	10603774904	1127754098	1590052800	624988760.8	1951131480	2975033675	926796867.6	1918604800	1438062995	1096500000	1940510000	1931748000									6837316408	905366800	2244000000	889895160	664200000	568183220
2008/10/31	225897280	3254218528	468945325.6	906958800	1412624250	1099797909	22782882058	1452501072	772500000	5431295402	1775586670	301618500.5	1145170000	2861250685	550021747	1227161690	588908342.2	215693878.4	2517059789	415896000	1851867021		726695274.7	6565804894	811695624.6	1267744800	487543099.7	1770552720	2841965076	907156139.3	1337459200	1025383131	862150000	1499784000	1266720000									3571836372	644498400	1389300000	771242472	509400000	553720374.4
2008/11/28	265366321.4	3685182603	551279237.7	1017264600	1676773500	1331496907	28612935603	1656071298	880000000	6414101237	2019999410	342748296	1539660000	3452975303	662526195.3	1499481279	588908342.2	291821129.6	1421305054	609336000	1959221631		915447294.1	7846136848	1016415317	1504104000	508289614.6	1783765800	3108102274	1001677144	1527052800	1183296345	978250000	1697124000	1497444000									3766790404	753449320	1795200000	604050048	552150000	523761622.8
2008/12/31	298956995	3641206677	655091561.7	1186400160	1762909125	1278978468	36538584432	1821128238	990000000	6776187597	2106262730	493557546.2	1597110000	3183328642	755029852.7	1992414205	588908342.2	367042104	1663482731	769891200	1851867021		912301427.1	8863836607	1048739480	1504104000	562749216.1	1915896600	3193646373	1107246059	1790835200	1383319748	1049200000	1838551000	1492920000									4073146740	992834440	2065800000	791467362	630450000	608472575.6
2009/1/23	353541839.6	4239279271	744584944.5	1277096040	1969634625	1470516306	38983445596	2261280078	1135000000	7319317138	2494447670	580958361.7	1734990000	3692661225	955037760.7	2461217548	588908342.2	371573488	1945361667	802776000	2287995124		987802234.9	9159297827	1418671556	1758369200	614615503.3	2554528800	3431268871	1433773167	2219481600	1947596297	1216900000	2177318000	1863888000									4720672632	1066491400	2425500000	1038211020	743850000	712811676
2009/2/27	372856477	5611328164	923571710	1296705960	2084482125	1597178424	39023745506	2156744016	1185000000	8379712907	2875444000	750618768.2	1723500000	4112111587	887535091.8	2526712132	1055889491	346197737.6	2628223313	744744000	2603349291		1079032378	10866407100	1389938968	1847899200	693711591.3	2532507000	3982553066	1399401893	2699648000	1810738179	1305050000	2055625000	2461056000									4699784700	1058818800	2471700000	943828200	787050000	689051286.8
2009/3/31	462711528.8	6332533351	1181312652	1764892800	2612780625	1875217222	47473293155	2596895856	1410000000	9310792118	3342703650	856870740	2229060000	4816188981	1235048832	3257493813	1055889491	442263078.4	3017295646	909168000	3348121897		1264638530	14214967596	1785012059	2173788400	803927451.6	3197565360	4457798062	1809402096	2866572800	2779272553	1489950000	2509507000	2949648000									6106238788	1244495720	3039300000	1305179568	940950000	862605434
2009/4/30	533251943.4	7396750762	1249327623	1983053160	2940096000	2205774459	51315217842	3873336192	1737500000	10925383856	3443344190	932275365.1	2255870000	4995953422	1620064055	3326435481	1981852809	556453955.2	4240094408	1114214400	3650056737		1661017771	14280625644	1695222720	2313455200	933593169.6	3016986600	5664920352	2073324383	2685222400	2680313606	1894150000	3312023000	3058224000									6544885360	1933495200	3524400000	1256639832	945000000	963845353.2
2009/5/27	571041451.2	9639522990	1467691477	2416922640	3089397750	2616654015	47715092611	4599586728	1775000000	10984122479	3572739170	1163630465	2298000000	5123286567	1645065043	3995169661	1922541886	525640544	4240094408	980740800	4300894060		1730226845	14937206134	1892759266	2592788800	911549997.5	3166734840	5899193803	2011210578	2771776000	2537138960	1935000000	3279133000	3202992000									6071425568	1763163480	3669600000	1266078114	965250000	1106407688
2009/6/30	679371373.6	9850607435	1933057067	2269848240	2968807875	2987372411	49071856196	5870525166	1847500000	11248446282	3968112720	1417264204	3159750000	5175717863	1850073149	3757320906	2036823909	658863233.6	4240094408	1183852800	4294184397		1918978864	41994315406	1953816017	2685900000	966009599.1	3188756640	5889724792	2553730932	2788262400	2322376990	1833950000	3851419000	3044652000									5674554860	1757025400	3451800000	1227650823	1169100000	1000518997
2009/7/31	669294171.5	11011571883	2208696686	2576253240	3359289375	3463127686	62540131742	6277665618	1942500000	12570065296	5003272560	1175626655	3309120000	5625128965	1865073742	4060664245	2480932531	689676644.8	4240094408	1417915200	4985279698		2545006395	45970108581	2664947582	3903508000	1218857749	3726088560	6760873797	2744979504	2955187200	2545560998	2190850000	4035603000	3886116000									6196753160	1763163480	4092000000	1369225053	1250100000	1141531742
2009/8/31	568522150.7	9190968544	2287450863	1924223400	2497933125	2567224895	60434095095	5452380918	1620000000	9926827267	3853094960	939130331	2887820000	4464150284	1550061287	4319195500	1643346563	561891616	4240094408	1268966400	4790699468		2110876750	33628583935	2323748093	3581200000	1028249144	2893664520	5331053148	1898985821	2580121600	2046555244	1524350000	3338335000	3270852000									4866888156	1370326360	3531000000	1241808246	1065150000	1328205756
2009/9/30	676852073	9868197806	2649004129	2475752400	3060685875	2641368574	69920416689	5628441654	1650000000	10191151070	4104696310	1047096044	3324440000	6067049882	1765069788	4139947163	1672278721	623518438.4	2763821677	1253491200	4945021719		2170648223	36941744914	2216000887	3720866800	1059368916	2977347360	5652999519	1925985619	2468838400	2048660753	1692050000	3994556597	5573568000									5312497372	1718662400	3451800000	1215515889	1097550000	1441015952
2009/10/30	749911788.1	10747716327	2971180307	2340934200	3181275750	2758762733	68400407630	7245999666	1892500000	11365923527	4816368700	1247603797	3918090000	7272969674	2047580958	4715610091	1761968410	677895046.4	2777572033	1321195200	5448246453		2202106893	37852864183	2582341390	4254465600	1240900921	3426592080	6438927426	2000235065	2578060800	2187624381	1823200000	4279882068	6654804000									6008761772	1881321520	3540900000	1274168070	1181250000	1667979322
2009/11/30	839766840	11838319293	2978339778	2970902880	3755513250	3259232568	71953199887	7939238814	2210000000	14244116048	5125478930	1391558082	3699780000	7879674662	2150085011	4581173839	2349291213	729552824	3107580592	1398571200	6166180407		2409734114	42077144431	3016921790	4483662400	1343336838	3567531600	8067597304	2299482830	2747046400	2467657146	1993050000	4410316569	6378840000									6092313500	2961623600	4342800000	1553271552	1313550000	1869426100
2009/12/31	839766840	11336993736	3150167073	3372906240	3818679375	6782879435	82172055967	8858055780	2450000000	15066456769	6699784520	1485813863	3538920000	8374026875	2367593611	4250253832	2849817543	817461673.6	3179769964	1309588800	6105793439		2208398627	43071092724	3088753262	4942056000	1392609811	4452807960	12679005622	2171233788	3095321600	3297227893	2197300000	6036671755	6767904000									7533580808	3649578824	4402200000	1563383997	1524150000	2046699264
2010/1/29	839766840	11468921514	3150167073	3348393840	4013920125	6029226165	82066674981	10151001810	2577500000	15918166800	6347542630	1329863388	3117620000	7797282627	2402594995	3815921324	2544583279	805680075.2	2952889080	1296048000	5602568705		1928416465	40006418819	2927132451	4759414800	1323886981	4646599800	13597499681	2229733351	3134476800	3095098980	3072350000	6224171350	6089304000									7881713008	3619794448	4336200000	1494619371	1537650000	1960748639
2010/2/26	869998446.2	11477716699	3150167073	3135135960	4438855875	6409387549	88180666600	9925423992	2692500000	16681768898	7274873320	1501237536	3270820000	8463909095	2842612392	3843497991	2673331381	918058398.4	3241646568	1475947200	5803858599		2139189553	40420563941	3070795394	4637654000	1387423183	5065014000	13464933528	2382732209	3289036800	3305649931	3560400000	6660311713	6387888000									8299471648	3832256327	4554000000	1632148623	1632150000	2068186921
2010/3/31	955654663.9	12612295591	3150167073	3343491360	4473310125	6742862448	81224064380	9969439176	2850000000	15918166800	7727755750	1458393999	3473810000	8389007245	2985118027	4088240912	13785712198	1055812472	3375712545	1499160000	6199728723		2189523425	40172076868	3297064528	4526636800	1469112585	5747689800	13739534845	2531231100	3299340800	3547783524	3270150000	7067919529	7365072000									8250733140	4445814465	4346100000	2115523494	1918350000	2397216658
2010/4/30	869998446.2	12999283740	3150167073	2963549160	3962238750	6622811484	71190503486	10481115690	2377500000	13186820837	6002489350	1347000803	3749570000	7962066698	2690106363	3688379238	16111350638	953403193.6	3403213259	1330867200	7025017287		1767977248	35450822473	3483826353	4290277600	1458739328	6373108920	12641129578	2283732948	3717683200	2886653538	2623000000	8274438665	6053112000									8396948664	3572139447	4158000000	2208557988	1687500000	2226658386
2010/5/31	755790156	13509404483	3150167073	2916975600	3858876000	5669073275	66985963683	10409591016	2162500000	11923940445	5858717150	1266454954	3581050000	6703715611	2302591041	3050668809	13379425965	879088496	3121330948	1168377600	6629147163		1475411618	31806345396	2833751539	4089730400	1496342386	6174912720	13569092648	2009459996	2864512000	2547666507	2365000000	7328788532	5596188000									7874750364	3667449449	3633300000	2196423054	1667250000	2444220898
2010/6/30	707923446.1	13971151701	3150167073	2642436720	4203418500	5268903396	55155917600	8351881164	1925000000	11013491790	5391457500	1208187743	3324440000	6261794693	1917575818	2478452965	13015169341	794804753.6	2519752847	1089067200	7018307624		1371598008	23689100998	2255508196	3326934800	1255164150	4527682080	13692189790	1757911874	2400832000	2269739252	2270400000	5694281190	5238792000									7721572196	3177000064	3177900000	1903162149	1692900000	2115996949
2010/7/30	808695466.9	15567477816	3150167073	3117977280	5093486625	5995878675	65218145811	8891067168	2195000000	12012048379	6203770430	1410409238	4071290000	6883480052	2140084616	2850737972	14206008302	857337852.8	2928825956	1195459200	9158690159		1547766559	25594168561	2521284639	3749516400	1733630650	5333679960	15841655269	2000685061	2714073600	2492923260	2453150000	6586942307	6230355992									8912184320	3325921942	3689400000	2255075235	1709100000	2498342932
2010/8/31	949776296	17097840042	3150167073	4580062365	5277242625	6456074035	71209615031	8814040596	2397500000	16655770009	6498503440	1396699306	5024960000	8898339828	2197586889	2919679640	14955536353	883619880	3303523173	1346342400	8118692375		1664163638	25262852463	2905583010	4390551200	2074651488	5659602600	17631298333	2173258773	2916032000	2960346371	2610100000	6725528964	6674287991									9956580920	3828285077	4026000000	2331929817	1946700000	3168757807
2010/9/30	956494430.8	20607118939	2538032335	4805532004	6201765000	6182624618	70664936011	11212868124	2350000000	15892910314	5448966380	1357283252	5339020000	8448928725	2612603298	2874867556	13078213757	960653408	5481771249	1466275200	7602048315		1683038840	25014365390	2945090319	4136286000	1807540109	5170718640	15548115931	2179108729	2868633600	3010878599	2932600000	6741833277	6572234658									9295129740	3395418818	4577100000	2117545983	1884600000	2782920080
2010/10/29	1008559975	17731093377	2874527454	4677653701	7465087500	6682836966	79265131063	11146845348	2585000000	16825294385	5484909430	1365851960	5561160000	9100574824	2395094698	3229917146	12994154536	913527014.4	5767776706	1371489600	9386818705		1796290051	28741671491	3307839249	4397713600	1859406396	7311237600	14298206489	2442356764	3332313600	3307755440	4136600000	7866830849	8460221322									11683316632	3860055078	4940100000	2364289641	1884600000	3249067922
2010/11/30	1079940156	16952719486	3246819926	5243010407	9635705250	6129268634	76169060844	12997691961	2635000000	15045288430	5542418310	1280164886	4710900000	9909514808	2717607450	3157528394	18142781805	948871809.6	5618815530	1367620800	8883593971		1837186322	28824500516	3860941577	4526636800	1786793594	7425750960	12120333978	2743629514	3245760000	3823605270	5811450000	7336940688	11302406652									11801681580	4900522599	4712400000	2762719974	3280500000	4605610521
2010/12/31	1011079275	15488321149	2964020837	5471845265	8590593000	5662403777	78261774973	12772681000	2782500000	14536715300	4794802870	1218470192	5384980000	9317790190	2702606857	3164422561	17021992196	943434148.8	4790591396	1268966400	8353530584		1789998317	35606728165	4008196093	4018106400	1763453765	7174702440	11135556842	2974702789	3027315200	3200374455	4699900000	7842374380	10062458654									15596322560	5043487602	4260300000	2892159270	3658500000	4788927088
2011/1/31	1020316711	14129465035	2917484278	4603618894	7132029750	5302250886	75624381824	10337268250	2487500000	16867675480	4262845730	1242462573	5745000000	8269164284	2562601321	2843843805	14724373496	898120308.8	4653547115	1334736000	7233016843		1648434303	33578496814	3347346558	3581200000	1934612513	6390726360	11637414421	2214208467	2870694400	2975084938	4093600000	8009493584	8649019989									14127204676	3810414452	3969900000	2503841382	2889000000	4275640699
2011/2/28	1154679405	15607056149	3193123897	4913218995	8670986250	6142607630	92595433393	11118188642	2772500000	20427687390	4801991480	1328149647	6001610000	10074298879	2697606659	3367800482	15880187781	942527872	5136181323	1414046400	7964370123		1742810312	34592612490	4220098933	3971550800	2048718344	7707630000	13521747594	2471606545	3629068800	3373026235	5458850000	9546175051	9756298654									16842635836	4660261969	4610100000	2835529578	3489750000	4415310465
2011/3/31	1106812695	14116272257	3196703632	4361323163	7281331500	6296006084	86001950520	11859401219	2927500000	18605300341	5391457500	1360710735	5381150000	9931985363	2705106956	4177865081	17617411676	976060113.6	5183848899	1477881600	8199208333		1771123115	35944766724	3857350003	4021687600	1955359027	6615348720	11542724311	2614930475	3274611200	3059305318	4880500000	8351884150	8802099989									14976647244	4606650093	4332900000	3144970395	3483000000	4134278222
2011/4/29	1053907384	13311512810	3053514219	4283923138	6374036250	5575700303	79064459845	11144660520	2637500000	23987699300	5197365030	1384703116	5136030000	10388886650	2640104386	3416059649	14850462327	931652550.4	4653547115	1599748800	7467855053		1780560716	35268689607	3455093765	3638499200	1861999710	6421556880	10217062783	2275633008	3148902400	2728740325	4598850000	7989113194	8123445323									13089770720	3848141328	4233900000	2930586561	2929500000	3817350752
2011/5/31	1031233680	11464523917	2566670217	3735392524	6127114125	5095496449	74506356467	9807830695	2412500000	22970553040	4686973720	1329863388	4971340000	8119360583	2502598949	3512577985	15011575834	818367950.4	5332810074	1425652800	7508113031		1620121500	34479932970	3742419650	3334097200	1815320052	5611154640	9260692680	2070884537	2862451200	2553983036	5144950000	8189361848	7383558657									12268178728	3461937251	3887400000	3058003368	2802600000	3504486454
2011/6/30	1030393913	10923620027	2541612070	3546940288	6224734500	5448979841	81071172024	9397516591	2312500000	25343894314	4579144570	1382989374	4956020000	8233211389	3065121190	4236465499	16265459209	813836566.4	5249391816	1673256000	7018307624		1585516963	36913810591	4467917509	3566875200	1789386908	6403939440	8654675981	2035784799	2854208000	2381331256	4321500000	8296295844	7664205323									13034069568	3560225690	4035900000	3312836982	2683800000	4081456977
2011/7/29	1131165933	11596451695	2799353012	3769044709	6098402250	5342267874	74374486792	9185741569	2627500000	22885790852	4694162330	1314439715	5645420000	8089399836	3345132261	4174417997	16916918170	841024870.4	5535397272	2013710400	7112242907		1626413234	33668640429	4622355172	3448695600	1789386908	7055784720	8105473348	1933410564	2827417600	2385542275	4196800000	8060149936	6960037324									12887854044	3863827758	4379100000	3879133902	2579850000	4640143223
2011/8/31	1014438343	9630727801	2545191805	3392140238	5771086875	5355606870	64157455073	8259225849	2747500000	19919114260	4471315420	1257886246	5388810000	7954576505	3550140367	3605649236	15873182846	822899334.4	5076596853	1605552000	6199728723		1607538032	31775624501	4381719743	3330516000	1789386908	6399535080	7168041266	1836886284	2520358400	2353959632	4261300000	7864104277	6250766659									10266418578	3431358625	4029300000	3830594166	3099600000	4059109527
2011/9/30	873357513.6	8799582799	2240914304	2894087901	5478225750	4608623097	65017474578	7412125762	2575000000	17969583928	3680568320	1096794547	4898570000	6111990987	3345132261	3488448401	12889080510	764897619.2	4534378175	1317326400	5233537234		1506870288	28665669763	3609531428	2918678000	1789386908	6183721440	6382113360	1637987770	2351372800	2111826039	3620600000	6491784664	5755807992									9138470250	2725866050	3696000000	2853731979	2439450000	3498391695
2011/10/31	907787954	9168980578	2330407687	2789766128	4519249125	4815377534	61267789536	7954799255	2627500000	18817205811	4097507700	1067660942	4913890000	7082718968	3185125935	3967592993	12419749861	792992200	4117286884	1288310400	5226827570		1425077746	29476962303	3268331940	2961652400	1789386908	4884435240	6931315993	1705262267	2600729600	2179202343	4110800000	6447228833	7352942657									8553608154	2666892986	3983100000	2975081319	2754000000	4246015472
2011/11/30	906948187.2	8416992243	2040449127	2692174792	4151737125	4541928118	59754155207	7835675805	2490000000	16952437668	3608682220	1024817405	5496050000	7280459852	2977617730	3584966736	11964429082	754022297.6	3950450368	1282507200	5032247340		1318118269	27313515529	2819385245	3026114000	1789386908	4430786160	6372644349	1605813010	2396710400	2040238715	3676500000	6594263077	6500797325									9389125434	2701839987	4497900000	2983171275	2929500000	4358895506
2011/12/30	679371373.6	6767895017	1399676506	3133018414	3571757250	3868308823	58137318538	6578261613	1757500000	15596242655	2868255390	822595910.4	4155550000	5509780111	3067621289	2626677551	9386612980	521109160	3771696957	1114214400	4287474734		937468363	23121837403	2032830635	2248993600	1789386908	3497061840	5719282596	1316240172	2477081600	1692829646	3259400000	5729879944	5521085326									6851241696	2640682736	4250400000	2501818893	2504250000	4063377166
2012/1/31	694487176.7	7097714462	1847143420	3301279339	3290380875	3441460953	50913154696	6498845980	1747500000	17206724233	2803557900	879149379.2	4270450000	5410909668	3067621289	2750772553	9617775837	552828848	3867032109	1019428800	4414958333		994093968.8	24473991637	1935858149	2245412400	1789386908	3893454240	5719282596	1292840347	2254515200	1705462703	3295950000	6086326597	5526187993									7404771894	2474684483	4022700000	2073051225	2259900000	3224022994
2012/2/29	791900130.1	8034401686	1875781302	3237340187	4817852625	4168436231	58997338043	7028283535	1942500000	19580065507	3220497280	1053951010	4779840000	6318720094	3250128505	2909338390	12272646225	614455670.4	4015993285	1338604800	5374440159		1088469979	26367007565	2553608801	2499677600	1754377165	4809561120	6315830284	1474188993	2483264000	2004445054	3676500000	6941798563	6164021325									8626715916	2920258741	4534200000	2964968874	2635200000	3776067670
2012/3/30	682730440.9	7427533907	1643098507	2722461758	3893330250	3601528904	56520481869	6128239692	1725000000	17291486421	2789180680	1093367064	4787500000	5204180561	2555101025	2695619219	10584456876	579110875.2	3896824345	1112280000	5072505319		956343565	23662699097	2165718857	2259737200	1383533211	4651004160	5548840399	1415689429	2580121600	1956018335	3330350000	7106655140	5306773326									7321220166	2496526358	4339500000	2609010810	2413800000	3447713959
2012/4/27	716321114.5	8258678909	1997492303	2722461758	4111540500	4228461713	57862112296	6300306897	2020000000	17800059551	3127045350	1095080806	5132200000	5797403216	2292590645	3226470062	12496804147	625330992	4588004198	1166443200	5193279255		1003531570	24473991637	2172902004	2603532400	1297953837	5536280520	6079105011	1494663840	2740864000	1894537456	3461500000	7436368294	5740499993									7655427078	2850364740	4362600000	2985193764	2698650000	3509280280
2012/5/31	788541062.8	7942052242	1829244743	2779670473	4094313375	4775360547	52529991365	6154711570	1977500000	18478157058	2990461760	1120786928	5193480000	5392933224	2372593809	3095480893	13638608562	623518438.4	4385416999	1191590400	6025277482		1019260905	24879637907	2216000887	2549814400	1352413439	6122060400	6741935775	1444939211	2868633600	2017288661	3676500000	7275967300	5679267993									7509211554	2754260488	4431900000	3422051388	5236371041	3320476896
2012/6/29	711282513.5	7097714462	1653837713	2665253044	3749770875	4635301089	48023489159	5214959911	1710000000	17206724233	2688540140	988828834	4561530000	5222157005	2327592029	2843843805	12805021290	601767795.2	4057702414	1002019200	4965150709		997239835.8	25826145871	1738321603	2363592000	1294063866	6144082200	6173795120	1254815631	2524480000	1899169577	3119650000	6135338011	5179206660									6558810648	2457210983	4801500000	3144970395	5354830035	2815633067
2012/7/31	670133938.3	6570003349	1474850948	1931635413	3181275750	3514825430	39251290208	4513455151	1625000000	15681004843	2379429910	1021389922	3918090000	5177215895	2020079871	2733537136	13029179212	510233838.4	3604860441	845332800	4294184397		877696890.2	23121837403	1425854703	2130814000	943966427	5020970400	4876540624	1175841220	2279244800	1602713838	2558500000	5177387632	4214802661									5994836484	2050952100	4458300000	2774854908	4958355035	2360042294
2012/8/31	666774871	6424882793	1474850948	2355652943	4616869500	4001698782	34125573958	4526691090	1762500000	15681004843	2350675470	1021389922	4258960000	5905261880	2332592227	2981727141	12938115056	548297464	3694237146	874348800	4696764184		893426225.2	24203560790	1677264853	2324198800	1026952487	5307253800	4507249198	1248965674	2396710400	1711568680	2810050000	5471456120	4321958661									7947858126	2210397790	4224000000	2645415612	5038133541	2708918111
2012/9/28	681890674.1	6517232238	1514228036	2059513716	4352720250	3921664806	38391270703	4897297378	1740000000	16104815785	2300355200	1125928152	4580680000	6453543425	2880113875	2823161305	14325092198	599955241.6	3628694229	988478400	4535732269		924884895.1	25826145871	1594658661	2256156000	1002316000	5183931720	4450435132	1430314320	2275123200	1665247471	2844450000	5221943464	4429114661									7770310704	2374211856	4243800000	2406761910	5787567993	2593994312
2012/10/31	691128109.3	6253376682	1492749624	2214313766	4697262750	4301826191	28483846006	4539927029	1725000000	16782913291	2336298250	1437829102	4542380000	6875989861	2417595588	2785243387	13911801029	607205456	3366522561	957528000	4394829344		943760097	29476962303	1601841808	2227506400	1026952487	4514469000	3882294477	1342564975	2289548800	1519335662	3031500000	4963519640	4469935994									8470056426	2297765292	4022700000	2135748384	4912421956	2429817457
2012/11/30	607991192.2	5461810013	1238588417	1965287598	3680862375	3628206896	26660604655	3957545719	1440000000	17884821740	2206903270	1441256585	4109590000	7271471630	2565101420	2375040463	12300665965	536515865.6	2657467366	820185600	3549411790		852529954.3	27854377222	1393530541	1987566000	905066711.6	3510274920	3238401735	1167066286	1914483200	1345631127	2580000000	4090225341	3648406662									7248112404	1871848722	3234000000	1551249063	4351554882	2039399434
2012/12/31	686929275.1	6213798349	1460532006	2184026800	4542218625	4021707276	33540760695	4420803579	1655000000	18562919246	2436938790	6911010624	4588340000	8520834494	2685106165	2736984220	13652618432	605392902.4	3122226233	907233600	4146571808		946905964	30693901114	1547968204	2198856800	1011392600	4192950720	3721321292	1307465238	2165900800	1475330513	3046550000	4936786141	4133159995									8543164188	2105556789	3742200000	1816195122	6482229081	2379299339
2013/1/31	782662694.9	6174220015	1482010418	2746018288	5254273125	4508580628	37462449638	4473747335	1797500000	20258163013	2580710990	8825483471	4668770000	9931985354	2422595786	3112716310	14549250120	674269939.2	4087494649	974937600	4636377216		994093968.8	32181270772	1583883940	2614276000	1160508176	4430786160	4194771838	1360114844	2429683200	1510071420	3323900000	6326928087	4929175994									11018384130	2227871291	4131600000	1812150144	6425810230	2561684654
2013/2/28	843965674.2	6121448904	1517807771	2890722683	6132856500	4455224644	33712764596	4394331702	2119220000	20766736143	2853878170	9496730741	4596000000	12925063294	2552600926	3178210895	13659623367	816555396.8	4373500105	1071657600	4562570922	2781977206	1041281974	30558685691	1673673279	2617857200	1160508176	4761113160	4601939307	1494663840	2565696000	1563340811	4119400000	7102199557	5199617327									12292547982	2426632357	4422000000	2056871313	7706588194	2673602916
2013/3/29	801137565.4	5857593348	1428314389	3743196464	6712836375	4515250126	38528873824	4235500435	2138190000	22207693345	3033593420	8920025340	4546210000	11208312884	2455097071	3257493813	13253337134	830149548.8	3914699686	974937600	4629667553	3642158026	1274076131	32451701618	1594658661	2779011200	1160508176	4382338200	4090612717	1529763578	2351372800	1609662020	4667650000	5827902773	5786423992									13545823902	2190740103	3745500000	1721138139	7858292686	3137856446
2013/4/26	893511917.8	5422231680	1428314389	3996457389	6684124500	3961681794	39010484747	3984017597	2208650000	24241985865	2774803460	7119002736	10249050000	12583510856	2650104781	3002409641	16209419729	877275942.4	3688278699	938184000	3992249556	3135849062	1129366249	32181270772	1443812571	2736036800	1549505330	3734897280	3617162171	1403989517	2510054400	1373423853	4302150000	5364522125	6439565325									12282104016	2096820038	3788400000	1571473953	8322508431	3494336834
2013/5/31	985046503.3	7572654463	1482010418	4898066280	10152519000	4308495689	43448185393	4751702051	2533850000	24581034619	2947330100	7232452979	11928630000	15621529906	3727647385	3671143821	18773225961	924402336	3920658133	1083264000	4596119237	3876257869	1252055062	36372948897	1673673279	3065507200	1751783850	4624578000	4261054914	1994835105	2893363200	1713884740	6254350000	6603174243	7710129323									14057578236	2616656673	4666200000	1860689880	9117439969	5513010664
2013/6/28	839766840	5870786125	1503488830	3383565951	6735805875	3534833924	43860994755	3997253536	2165290000	19241016753	2314732420	5677239233	11188170000	12655416632	3100122574	3205787562	18002683104	924402336	3122226233	936249600	3582960106	3252898984	1009823304	30017823997	1407896836	2320617600	1307030437	3598362120	5264770072	1699412311	2883059200	1563340811	5205150000	5115009468	7710129323									11686797954	2186371728	3408900000	1264055625	8234519826	4248748820
2013/7/31	847324741.6	6847051683	1363879153	3717870372	6483141375	5609047793	52942800728	4314916068	2406480000	18360036364	2415372960	6400484531	14944650000	17104586542	3530139576	3822815491	17190110637	924402336	3306938091	1135492800	3757411347	3310062899	1050719575	28260023493	1601841808	2685900000	1594888331	4038798120	6173795120	1831036328	3449779200	1790314736	5983450000	5471456120	7669307990									12261216084	2679998112	3577200000	1383382476	9982155574	5367931436
2013/8/30	1021156477	7704582241	1567924066	4016718263	7453602750	6356031565	56417279528	5664981832	3151730000	18700037037	2767614850	6547024428	15495480000	16385528779	3915154799	4295065916	20307306739	2008309389	3295021197	1199328000	4012378546	3495165101	1182845988	28530454340	1565926072	2757524000	1794573537	3756919080	7906624118	1983135192	5048960000	1901485638	8124850000	5533834285	6863086658									11467474668	2865654052	3857700000	1466304525	11135109713	4945129114
2013/9/30	1069023187	7942052242	1567924066	4021783481	7453602750	7396473249	57063185215	5704689649	3081270000	19380038384	3306760600	6547024428	15269730000	18246090741	4062660631	5811782612	22541881023	2601014416	3283104303	1174180800	3898314273	4309070370	1245763328	28665669763	1702405867	2911515600	1952765713	3673236240	9042905429	1810561481	5539430400	1929278363	10997250000	5738791110	8000981323									10924388436	3710934630	4095300000	1541136618	11948245790	4518181672
2013/10/31	980007902.3	7841812405	1507068566	3809044304	7453602750	8370219952	52181876600	4897297378	2623280000	21082880607	3472098630	6192492420	16615200000	17553997644	4055160335	5811782612	19648842843	2176876874	3199686044	1313457600	3549411790	4281849458	1233179860	29612177727	1580292366	2782592400	1793276880	3809771400	7168041266	1702337289	4952102400	1938323522	9629850000	5462544954	7914235990									10924388436	3101546307	3762000000	1555294041	12530791039	3962735485
2013/11/29	1050548317	8047788716	1567924066	3824239960	6695609250	8930457782	56031922831	5016420828	2829240000	20062741223	3558361950	6367394877	17075730000	21302086235	4055160335	5215437184	17582387001	2397102136	4153037566	1444996800	3770830673	3906200872	1261492663	29071316033	1896350840	3198011600	1543022044	3664427520	7329014452	1781311699	5805273600	2007373214	10685500000	6086326597	8113239989									13378720446	3638856442	4864200000	1723160628	16893812229	4306780511
2013/12/31	978328368.6	7768249437	1507068566	4052174792	6483141375	7903355094	44928664503	5016420828	2758780000	19878385619	2976084540	6093223457	15287790000	18785384064	3502638489	4853493427	18906319727	10970084516	3485691501	1164508800	3743992021	4143022806	1138803850	29071316033	1896350840	3151456000	1698620906	3620383920	6685121710	1684787420	5677504000	1901332615	9724450000	6139793594	8393886656									14194898609	3405148375	4339500000	1636193601	14982335630	4344086598
2014/1/30	1032913213	9813299951	1471271212	4275044406	7872796125	9217246195	45616172759	5664981832	2929510000	21328739935	3098290910	5956137747	20759970000	20915592687	2608526650	4912093845	16797834274	11879946086	3545275971	1160640000	3743992021	4143022806	1198575323	28800885186	1648532264	3223080000	1795870194	4267824840	8474764773	1667237551	6345203200	2056694424	9533100000	6139793594	9271545321									16204702637	4243876390	4339500000	1466304525	14047835959	4820775490
2014/2/28	1184071244	9048245082	1467691477	4275044406	7298558625	7890016099	45203667806	5545858382	2799430000	23727547181	3400212530	5554334804	18050970000	21931261778	3376225949	5380897187	16013281547	11931691767	3807447639	1274769600	4307603723	4143022806	1208012924	32586917042	2032830635	3806815600	1991665428	4725878280	9412196854	1828111350	6079360000	2315630772	11515400000	7708158867	12282118651									15994251954	4250409536	5065500000	1458214569	13349995296	4696421866
2014/3/31	1072382255	8253765026	1754070302	4984174994	7074606000	8463592924	43450521754	5082600522	2799430000	21593774952	4234091290	4849997880	18105150000	18695501843	3087306858	5094789265	15480906483	9844615940	3712112487	1259294400	4213668439	4143022806	1626413234	30423470267	1846068810	3935738800	2086321403	5396508300	7007068081	1605813010	4750144000	2135608358	11948585612	7681425368	8649019989									13931835254	3494583573	4768500000	1450124613	11365700541	4037347659
2014/4/30	1130326167	7547560532	1532126713	4984174994	7390436625	9377314146	45306794044	4632578601	2544690000	22496743585	3522418900	4500192964	21455280000	16088917452	3128581013	5074106765	17007982326	9616072512	3521442183	1259294400	3690314716	4143022806	1362160407	76578513536	1695222720	5045428844	1749190536	5944213620	7319545441	1474188993	4329740800	2034499880	11531104910	7289334050	8143855989									15678575928	3281173889	4577100000	1472371992	12263791133	3577239250
2014/5/30	1104293395	7885950186	1575083536	4984174994	7137772125	10164314906	45203667806	5664981832	2520300000	22213171187	3292383380	4495465871	21834540000	17464115424	2988248884	4998270930	16181399989	9616072512	3700195593	1419849600	3978830230	5011369899	1412494279	76225617160	1749096324	5364581552	1793276880	6126782060	8238039500	1567788294	5238553600	1943255642	17625363435	7583402538	8526555989									18439560961	3430338364	4811400000	1476416970	14597006220	3784495290
2014/6/30	1165596374	8680430242	1714693213	3707739935	7177968750	10444433821	45100541567	5585566199	2563660000	21551502258	3910603840	4301655040	20317500000	17527032978	4787802079	4998270930	16181399989	9616072512	3986201050	1547520000	4186829787	5011369899	1538328958	76578513536	1885576119	6073288301	2051311659	6513397580	8010783238	1561938337	5259161600	1943255642	16881575978	8367585174	8858229322									18303770760	3855157015	5177700000	1577541420	14411926740	3983461089
2014/7/31	1226899353	8974682114	2233754833	4361153120	9687386625	10277696372	47678697526	6313542836	2734390000	22969364249	3910603840	5351069785	20723850000	17293339205	3970573793	4925882179	16181399989	13626362842	4546295069	1611355200	4663215868	7512971712	1698768175	81166166420	2108253680	7091760914	2256183493	6303980840	7849810053	1693562355	5393113600	1943255642	18105226311	8126983684	9644039987									18155989450	3959194236	5936700000	1690800804	14800290240	4480875585
2014/8/29	1218501685	9416059923	2512974188	5191848952	15619260000	10844603699	47988076241	8537180565	2772330000	23631033178	3910603840	5317980131	21888720000	20097664481	4622705455	5015506347	19067433233	15566825905	4683339350	1976956800	5307343528	9554540112	1815165253	80460373669	2646989714	7082374070	2492175100	7007406300	8152818402	1760836852	5914496000	2562236818	19376862933	8795321158	10399234653									20858276252	4511169491	6111600000	1713048183	17112266698	4567923122
2014/9/30	1572043524	9651461421	2545191805	5455240314	28485857416	11251443075	52113125774	7875383622	2983710000	25521515832	4298788780	6187765326	21861630000	19342653830	5266582286	5346426353	17031189088	18003185085	6691335992	1976956800	5716632978	10411998840	2526131193	86106715681	2855300980	8823633698	9905152399	7044993920	9308037734	2331207594	6646080000	3366172528	19496828652	9873572283	13542477316									20636604288	4762592774	6996000000	2147883318	20522583678	5251868054
2014/10/31	1877718654	9960425888	2570249953	5186783734	27308849402	10917968177	52250627426	9423988468	2983710000	30058674202	6239713480	5280163384	20615490000	20627969582	4730018260	5081000932	15737878297	15954918518	6411288983	1976956800	5327472517	10256839642	2280753568	93164643195	2794244230	7931883484	10054927889	6438222340	8777773123	2155708904	6326656000	4187370661	18825020625	10907267576	13823123982									18631000802	4785712157	7187400000	2586956012	19412106796	5865345932
2014/11/28	1881077722	11858350466	2638264923	5971892600	25973398001	11371494039	53900647239	8762191525	2983710000	30814867263	8058431810	5143077674	20418153608	25400715485	4622705455	5380897187	14810745863	20530099207	5946530116	1976956800	6266825354	10779481152	2567027464	95987814201	2866075701	7523555755	9380938184	6368416760	9090250483	2307807768	6046387200	3995017945	19108139722	12083541530	14866018548									18314326568	4447591189	6682500000	2373114890	17652334689	5902652019
2014/12/31	1307516970	10563642226	2448538952	4776501036	21684109181	10117628420	62081995481	7584192967	2983710000	35919170430	6893876990	4816908226	20418153608	28115158541	3995338286	4963800096	12302034570	17391768279	5201724240	1976956800	7152943339	8092777138	2567027464	1.18573E+11	2733187479	6537937097	8137801618	5863668720	7603615769	2342907506	6003110400	3336579802	19760753234	10639932586	14642273781									16863919856	3806028328	6237000000	2120156489	14563631232	4704712108
2015/1/30	1456995467	12858806833	2423480805	5277957667	25090641991	11798341909	65932041712	10019605717	2983710000	36769887624	8288467330	5559061897	21349881608	32932845555	3995338286	5691134693	13135674658	21362072345	5398352991	1976956800	7572754912	9146226432	2567027464	1.09751E+11	17869141736	7734759753	10249636025	6180478660	8010783238	2892803400	6003110400	3785402806	21737788283	10925089908	15349931647									18036052044	4178828369	6864000000	2240116143	18544357102	5446688731
2015/2/27	1572043524	13285472048	2942542425	5257696793	25690463383	15613294748	70675848676	11634390258	2983710000	61257673386	10380352840	5677239233	21775814408	38002202785	4399825014	6101337618	14452358535	25446335371	5994197692	2547604800	7572754912	11163296011	2567027464	1.11515E+11	19341251005	10381849862	11382937232	6497288600	8711490046	3442699294	6003110400	4493162158	23993143800	11629072048	20267113141									19208184231	5184521503	7243500000	2240116143	20953424435	5939958106
2015/3/31	2013760882	16860632300	3293356485	6007349129	30081608666	18214398956	75144652337	23070241433	2983710000	71996070314	12134373680	7218271698	31412544012	41372786050	5415169248	7928291820	16836413366	28612786481	7215679329	2756520000	7572754912	11244958747	2567027464	1.42217E+11	24301126848	12015160781	16684989575	7603438560	17375635038	6110755249	6003110400	6241599024	28143957677	14257866112	20225486207									21911480088	5869433207	8256600000	2240116143	23544537158	14089265599
2015/4/30	2127129406	20170965867	3293356485	7927066937	30443764978	18214398956	1.07079E+11	20674536499	6154410000	75900941924	13471455140	9080746517	31385923212	45507368189	7421093222	7638736814	16400115750	33981986190	7865150053	2936419200	10269236939	11277623842	2567027464	1.59509E+11	24912618390	11076476345	23354991392	7968575440	17896430639	6445094528	6003110400	8959197651	34540529814	14240043779	19476201408									28564122235	6297141781	9108000000	2240116143	22968060089	16218434880
2015/5/29	2839251686	22068890445	3293356485	8266436576	31552868683	32453777122	1.06151E+11	28920526409	8636770000	78097432205	23693658560	10612324795	34154486413	56086505530	7932892754	8731462252	18371246052	42815925881	10844373558	3657950400	10721341709	13923496488	2567027464	1.7786E+11	28672158983	15535227416	31742418826	9176748940	21456778745	10666631444	8787251200	10354987872	42323905663	19230296919	28785024363									32597946521	9363349872	13143900000	3609220887	32525443085	22156184094
2015/6/30	3233102334	22436705286	3293356485	9011023694	26561902008	38062824915	81847857829	28510212304	5674740000	69068703330	25402201791	6830650035	26035142410	44042287996	7693502650	10234390615	13634300505	34326165658	8282241344	3657950400	10075477751	12086084928	2567027464	1.83153E+11	34424709048	12667546464	24762880997	7227562360	14061481216	6835828384	18648179200	9173744911	28359895972	15870787216	24913719547									30327600392	7539230601	11239800000	5525967529	29127262464	26075639190
2015/7/31	2473113344	17522699013	3293356485	5541349028	22962973658	27618391094	82418489669	28510212304	5547370000	59049913853	18842774560	4287473759	22521196808	32123905571	5175779144	5766970528	9808905335	27075451522	7841316265	3234316800	7629268009	9538207565	2567027464	1.30572E+11	20949247283	11231359277	16874705195	5568337420	13777410889	6827772016	13116992000	5191057268	27237016842	13348927147	24679568047									27085757314	5406467574	15409680000	4558466843	25892922695	15578707726
2015/8/31	2683894821	12799956458	3984245400	5146261986	18266258987	22796344061	69094579678	28510212304	5541950000	50002929122	15931171743	3559501368	20285049608	22245849549	4284257377	4460525920	9014220391	17677057502	6089532844	3808833600	6482859482	8876739403	2567027464	1.0792E+11	18548576783	8626509967	15167264611	4617907600	8522109828	6110755249	11546662400	4073931880	20874035106	11762739542	17589460642									22386668813	4480877742	11244090000	3875218380	20571129115	9821163344
2015/9/30	2129648706	11652374155	4113115871	4609348826	15719847418	19528290056	64350772715	28510212304	5883410000	46090719508	17037326525	3318419602	19486425607	21634650450	4746527923	4663903840	7697536514	22761735517	4707173138	3808833600	6337540092	7700796005	2567027464	98077059003	17031171845	8199408548	10903655665	4365533580	7953969173	6868053856	14378201600	3953094917	24233075238	9775549453	18001567282									20570391909	4279879360	9090510000	4010824945	18629311618	11803416496
2015/10/30	2729242230	16154427806	5638083113	6402436171	20959796557	30106113837	73632134164	28510212304	7154400000	48780363618	21182228351	4188204797	23026992009	31503718250	5398659585	5866935947	10175083691	29397515669	6131241973	3808833600	7903760191	7700796005	9667249260	1.04756E+11	21062486457	11151571100	12651036380	5444835240	9961399488	7709944329	19021184000	5829766927	28667008212	15808409052	23387051770									26589449090	5413094380	11668800000	4681034315	19836879374	14515499218
2015/11/30	3345631091	21701075604	6601031912	6584784037	27354118941	27366758406	72363959103	28510212304	7387460000	47313285013	22034094678	4419832376	27472665610	29472380069	7107409637	8110987240	11998184444	28819294162	6292120043	3808833600	8267058668	11269457568	11705771070	1.02998E+11	21651330164	11160957944	12651036380	6459700980	11571131344	9301077041	20453440000	7842072263	26949099116	14391533607	21588305954									25174442665	5763108806	11145420000	9025660036	36997691509	16177888793
2015/12/31	3854529796	17743387918	10005360191	7147023289	24004173055	26400193928	77329240335	28510212304	10060130700	52092812331	25873850357	6060133803	34822712776	30101555612	7099154806	9541526851	11483976540	38639881664	8449077860	3808833600	10214609797	12951709930	10463153609	1.04405E+11	22444004386	11733555450	12651036380	6255653900	11571131344	9301077041	20274150400	6241599024	30432903596	18873850266	23765908989									27532291011	6723049358	11149710000	18339008904	36500100775	17416797013
2016/1/29	2351347152	11681799342	10005360191	4811957566	21212634984	16886025679	59532449557	28510212304	6288757302	44266662121	14990304458	4694003796	23470203219	20106652703	4143925247	5515333440	8757116439	23495985050	5714150683	3245923200	6920151948	8092777138	7597268781	80148994454	13951066298	7744146597	10833760436	4193704460	11571131344	9301077041	13922764800	3940764615	20815058933	11807295374	15168131488									21672772916	4439291870	7666230000	11729820630	36500100775	10262665182
2016/2/29	2280806737	11475823031	10005360191	4943653246	20315931788	15226997099	56819485537	28510212304	6959641681	45557032898	13731576602	4211840264	25847903545	17437150758	4176944572	5618745942	8531176602	24413796966	6226577125	2957697600	6427773737	7839622656	6631487615	82961239873	13090448572	7213789891	12271605139	4097050580	11571131344	9305105225	11377676800	5001170613	19386084652	13473683476	14501709869									19365122414	4477412253	7764900000	13158834311	36500100775	11064576685
2016/3/31	3092861272	13579723920	18281268630	6442957919	26522799224	20240148678	62551275745	18662673793	7188494763	46778401072	15651454442	4816908226	29606204061	21436909565	4672234442	5718711361	9956934883	26781751709	7793648689	3698572800	7940717695	9178891526	8981450256	89640322745	16397032468	8556108634	20569167280	4805845700	11571131344	9305105225	13147904000	4757030627	25571644651	17002505339	15928415306									23661393395	5225957955	9772620000	15064185885	26481536124	14380345594
2016/4/29	3092861272	13270759454	12924431776	6772197121	25556041091	17578489782	59103894678	15936070387	7978508143	42015065192	17711190933	4816908226	29030953982	26137749692	4672234442	5305061353	10190665749	26781751709	7025009025	4681248000	7940717695	10167010632	6898886309	84015831906	14675797015	7988204550	17613597612	4564211000	12771468973	9305105225	12496691200	4394519740	23043459385	15318294904	15928415306									23129676689	4702669062	9626760000	12104936721	23362491768	13501847038
2016/5/31	3092861272	12608692741	12289983455	6412566608	29633238436	18429643576	57240421973	14546296807	7602311295	41526517923	18499485145	4816908226	30373204166	35593359278	4672234442	5122365932	12037139589	26745039232	6572167052	4476201600	7940717695	8729746478	17653193095	83312770551	15377879897	9752931290	18172759441	4886390600	12608469745	9305105225	64049529305	4364927014	23762942939	16646058686	15928415306									24522883498	4616031828	9073350000	11158215158	24903809407	13222529548
2016/6/30	3092861272	16198565587	14716584765	6878566709	29240930787	19475552898	59571831628	16875822047	8219901120	40183012931	17660333241	4816908226	32942654518	36141640823	5068466338	6259903454	12527974407	29727927959	6625793075	4255680000	7913860701	7235318410	19420443826	81203586486	14947571034	10560199905	18042954017	5369660000	12800233543	7468253284	63455416503	4761962748	23433179643	17866888472	18809984840									24355522962	4990304678	10592010000	13627111409	26669649694	13794679890
2016/7/29	3092861272	16845919706	18641007369	6336588331	27041205759	18523414756	60486059874	16399328248	7834299351	42747886097	17304329404	4816908226	46135056328	40060505632	4325531533	5577380941	10580217192	29269022001	6798588038	3714048000	8343572595	6965831381	16629539666	81906647841	15083458043	9372764093	18911651858	4870281620	12464646896	7649521568	69469505747	5346419077	24182641679	16539124690	17927680162									24291541728	5271009317	9939930000	11310327838	23756923447	14110038346
2016/8/31	3092861272	16169140399	20171532185	6741805810	26592854161	18213248544	60990104381	15949306326	8176011488	41770791558	17100898639	4816908226	71727768833	44698428205	5398659585	5760076361	11546304771	28800937924	7465934104	3808833600	8173478303	7014829022	16832338930	85773485293	16759397826	9325829872	18801816499	5079698360	11649650753	8338341046	65904828933	5420400891	24582354764	16378723696	18462694701									24206233417	5520524550	10420410000	14279070605	23374628127	14398366077
2016/9/30	3145766583	15359947750	18739117934	6741805810	26368678362	17470292266	61405568307	14837487462	9549129982	41770791558	17088184216	6400484531	71678369543	42604172470	6026026754	5580828025	24444814898	24505578157	6989258343	4323384000	8809093812	6582016522	20849695783	83312770551	16125258449	8959742942	17363971796	6486549280	10815478230	9703895449	65352408257	4646057907	26141235798	15327206070	16998444384									22755992119	5368043019	10810800000	15454925584	21626992380	14398366077
2016/10/31	3350669692	15462935905	19851037672	6741805810	26368678362	18703743950	63641974906	15327217200	9348491663	41770791558	15982029434	8513495303	66145649082	44581581318	5803146313	7462935561	23995334568	24303659536	8043903464	4462660800	9167187057	6132871474	18512675691	86828077325	14856979694	8992596897	17064420816	6959079360	10815478230	9027160523	64205874779	4761962748	23363229853	15157893910	17627321122									24056943871	5438736475	10810800000	14063691228	22063901316	14398366077
2016/11/30	3542136531	16022014463	17535628336	6741805810	26368678362	21949669433	70400219184	17299372090	8762251575	41770791558	17571332282	7085913082	63922681040	52023829168	6768961559	8169587658	25101747689	24312837655	7805565583	4304040000	9095568408	6500353786	19053473729	1.01944E+11	15264640723	8983210053	16770189719	6738923300	10815478230	9401781643	66186250787	4675650632	23173366138	14890558921	17416695054									24675429130	5303634104	10810800000	12486182816	21705878715	12303484905
2016/12/30	3770553112	13873975793	14598852087	7091305886	26368678362	20492609549	66712069543	16465507942	7928348563	40305149749	15893028475	6712472699	55623600349	37795473678	6570845611	6439151791	26398325566	20453645926	7263346905	4120272000	8737475163	6500353786	19053473729	1.00538E+11	15264640723	8377758591	14556235000	6674487380	10815478230	8652539404	59817778467	4364927014	21184793537	13945975291	18233102635									24099598027	5466449782	10810800000	11153159103	19988583866	10681641417
2017/1/26	3215467230	13947538761	14258735461	7298979844	26368678362	19828998117	63397116806	26908794855	7884458931	42503612462	14469013124	5483428402	50436674916	40213305407	6793726053	6056525534	21056424714	19461311715	7769814901	4116403200	9516327970	6500353786	16967538440	1.19872E+11	15264640723	8448159924	13883772118	6572463840	10815478230	8193326419	56868060519	4009814308	19805783391	13402394145	17107023213									23912932140	4763224620	10810800000	10402241815	18750675211	9118364499
2017/2/28	3275090676	14388916570	16103214085	7461066836	26368678362	19929982466	66137171162	32237560576	8022397775	44457801541	14240153514	5809597850	50436674916	38289825890	6372729663	6325398039	20745246024	20858287060	9503722981	4116403200	9641660605	5928714634	17411765399	1.14951E+11	14902275364	8523254679	14701073159	7012775960	10815478230	9087583284	58629552863	4081330061	21164807883	13812307796	17191479170									25662919142	4932968625	10810800000	11257938260	18738538852	9839183827
2017/3/31	3023160624	13623861701	15992022111	6442957919	23972799510	18718170285	70992811577	29735101536	7545881768	43114296549	14380012164	6490299307	56018794667	30730731155	6075555741	5942771782	19154777162	19056670580	8562288353	3752736000	9158234726	6769840814	15171316385	1.20927E+11	14177544647	8833020543	13645823713	7786007000	10815478230	9268851568	59296626886	3832257955	18986371566	13259815484	19377950047									28031803986	4617729759	10810800000	10361494365	18738538852	9816658223
2017/4/28	3023160624	11725937123	15992022111	5460305532	24140931359	17044715370	74341529104	28439710974	7523936952	42870022914	17940050543	5819505981	52017452191	29571250512	5382149923	5449838855	17961925516	17322494289	6899881638	3170481600	7761671072	4834433971	14099377417	1.41667E+11	12682787544	7626811043	12507809605	7979314760	9703248199	8012058135	54356109898	3250267686	19126271146	12912279998	18946286268									31382388855	4053071131	10810800000	9924914546	18738538852	9339115418
2017/5/31	3023160624	12432141617	15992022111	5652783835	23174173226	23276892297	81756789692	24553539288	6527015306	42870022914	18690201487	4899829882	50239077757	22407637546	5283091949	4770763426	15711066321	15819541503	5547314166	3538017600	7305102186	3985141517	14495318838	1.35691E+11	12637491874	7256030690	11338758749	6921491740	9697446239	7311154105	54543724467	2914883464	17757253828	12030074532	18674150408									33292435644	3644299855	10810800000	8855933513	18738538852	8271401789
2017/6/30	2154001945	12623405335	15992022111	6078262188	28820601164	19136534014	99445717845	26526065826	7367188266	41892928375	20088787992	5022453283	55426003189	22407637546	5117995325	4974141346	16070650585	16089302259	6035906821	3787555200	7618433775	4262794819	14456690407	1.46237E+11	12818674553	7462541266	12549191936	7743049720	10369546474	7311154105	63705569261	2998729519	17307576606	13001391661	21292285063									36963140087	3855613820	10703550000	9207492311	18702129774	10240139578
2017/7/31	1873519820	12388003836	10981842587	5531218591	33654391831	18386364569	96168257766	27379845969	6896942206	44824211993	16958497100	3837092997	57105579043	22407637546	5051956676	4388137168	15102539104	16118205197	6006114586	4133812800	8307763270	4450619112	13191609282	1.38855E+11	12682787544	7359285978	11462905742	7324216240	10187909328	7311154105	57378789068	2754589534	21594973864	13536061640	21357973030									38200935771	3595801568	8773050000	8945218287	15091562864	10091470592
2017/8/31	1944060235	13535586140	12885187550	6265675272	33009886409	20088672156	99997862441	24759624150	6809162942	43602843819	17289072092	3847311620	50288477047	22407637546	5051956676	4625985923	15904688617	16118205197	6119325079	4178304000	8433095906	4777270056	13230237713	1.33278E+11	12863970223	7537636021	11390486663	8124295580	10283840677	7311154105	60620351902	2956806492	22432987775	14177665615	22581570364									41818286952	3748224756	9305010000	10719753169	17112266698	10534099365
2017/9/29	2021318784	13888688387	14127921374	5936436070	31538732727	19562110911	1.18606E+11	25348438042	7987913064	43480707002	17553532086	3760453323	55919996088	22407637546	5051956676	4746633842	15794047305	16118205197	6874019935	3888144000	8477857561	6124705200	13249551929	1.53113E+11	12773378884	7814547930	11608895075	8231688780	9784997659	7311154105	64101644463	3057914970	24740749161	15042048748	22793763628									46524044682	4018429498	9232080000	11573538819	22561492050	11533787730
2017/10/31	1986888343	13623861701	14127921374	5561609902	35307688349	17679474131	1.35381E+11	23140385948	6940831838	53007378760	16165117119	3561190171	51078865684	22407637546	5051956676	4301960083	14853596152	16118205197	5678012951	3762408000	8200335297	5022258264	14089720309	2.16446E+11	12909265893	7387446511	11598185762	8596825660	9948080954	7311154105	65831867712	2818707106	22858440992	16040099376	21378629745									51048401321	3609658221	9172020000	10624888096	19709447601	10865771673
2017/11/30	2146444043	13359035016	14127921374	5267827230	30670051506	18177182705	1.38694E+11	19901909543	6370266619	51053189682	13603160929	3188210426	50803195212	22407637546	5051956676	3926227993	13774843359	16118205197	5007524188	3675360000	11843934059	5014091990	11009102915	1.85823E+11	11550395799	6857089805	9509869766	8000793400	8864056703	6114783433	69657120316	2614024088	24199263250	15015315249	18447280985									51763335035	3152388658	8691540000	10463059444	29084785206	10076298151
2017/12/29	1879398188	14315353602	14127921374	4984922953	27615656244	16943731021	1.52446E+11	21462266356	5856130928	52708391046	13123827190	2677279268	53749746107	38793166325	5051956676	3615990487	13664202047	11320317458	5158535171	3468379200	10635369359	5634728784	10738703896	2.01483E+11	10780369412	6993199048	7442972396	7275889300	10082230576	5039258284	75077096759	2527711972	25630333159	16671234882	18123821812									52713023103	3024214613	9682530000	9056824255	29121194284	9543753881
2018/1/31	1696329017	13138346112	14127921374	4657707497	24056865434	16063724557	1.30476E+11	21226740799	5749541821	48248450265	13437873433	3050259013	46816143464	35485500614	5051956676	3867627575	12419487285	10308714621	4536369922	3404544000	9122425401	4279127366	11791328648	2.11574E+11	10644482403	6190623855	7346588581	6105303420	9456070992	6283967165	63121879491	2364951981	21762576646	15193145903	18497821481									52648999188	2774794851	9493770000	8370447555	22203469449	8417936610
2018/2/28	1729919690	12785243864	14127921374	4028840294	35002422942	14267645790	1.35172E+11	19283654956	5580253239	50681145236	12528792204	2881651731	47102655970	32267717124	5051956676	3278176313	11313074164	9769193108	4228307517	3255595200	10698035676	4181132083	11018760023	1.96959E+11	10553891063	5829230348	6886088130	5289115100	8946653026	6428981792	63059341301	2219454414	24134800641	15374136390	17335390077									60737353745	2511518436	9695400000	9397222455	25850445437	8735594595
2018/3/30	1918867229	12858806833	14127921374	4673045722	33097668504	14166661441	1.26409E+11	24141369564	5956450087	46896953059	13388287184	2994056586	44352135913	35458535948	3178110000	4984482596	11230093180	15944787568	4602814754	2760388800	13007737103	4907930434	11617500707	1.85127E+11	10961552092	6378360743	9477741828	5240788160	9976101833	5752246866	75931785352	2831037408	31754280972	15545071850	20984413877									58368468902	3023420183	11342760000	9123787835	31536329797	9029895376
2018/4/27	1750913861	13741562450	14127921374	4085080451	30312221155	15775197847	1.31273E+11	26555506520	5887480665	43923659205	13355229685	2156129487	44867858424	35952888160	2748858780	4257147999	10206661043	15357094492	4723623540	1986628800	12094599330	5161084915	14331148005	1.50329E+11	10372708384	6993199048	9327811449	4671604200	9017858667	5232611120	75066673727	2860630134	29846187759	16620959747	19003226440									49831946942	2850257515	11021010000	8498794418	32252374999	8291807704
2018/5/31	1893674224	11784787498	11943326125	3808992410	33404886962	16121429899	1.31273E+11	23258148726	5329455341	42139406857	15454380885	2156129487	43492598396	33687856206	2336117221	3705614655	8657682673	11782764469	3974609066	2267116800	12112503992	4744604962	12370755117	1.43369E+11	9557386328	6472229186	9104817343	4408490860	8890547721	5522640374	70147002803	2658413176	28415117849	16540519530	17365714374									58688588475	2465836392	9961380000	7684070855	29418535089	8730432547
2018/6/29	1645943006	10033988856	10452045535	3665835648	29124309785	14137808770	54630514114	20932333853	4545711909	39293980670	11355250982	1670744887	34725315715	28564569643	2336117221	3402271316	7606590208	12794367305	3575940072	2079480000	14216301803	4434286565	11955499481	1.23186E+11	8515585922	6246944922	9714658222	3790979960	7776576944	5703908657	65248177941	2544974395	30748664278	14529514116	15920256193									56757200382	2150680337	9909900000	7226328891	26772808748	7651120831
2018/7/31	1540132385	10151689605	9981114823	3670948390	29124309785	15097160080	61213008908	21786113997	4777699965	40648945521	9966836015	1992631516	34839920717	25176009934	2691074961	3467765900	7717231520	11397391960	3737803242	2164593600	17483902658	3527830195	11182930856	1.30842E+11	8560881592	6326733099	10185412586	4123898880	9092123385	5256780224	70115733669	2554838637	32411799579	14700449576	15575873502									51421874157	2251114684	11089650000	6675541628	27021604115	6523839706
2018/8/31	1459514768	9107095457	9006549876	3384634866	24249776924	13849282061	80038105483	18908906206	4758890122	38616498245	8859409791	2212331914	30714140632	17769714973	2435175195	3005856725	6749120039	11339586083	3737483550	1773844800	14654966027	3160347883	11308473257	1.18663E+11	7926742215	5913711947	7467804746	3903742820	8837501493	4942581866	65665099170	2414273190	33688159228	13785442113	14140588598									46609409902	2077952016	10982400000	5893423714	26366240710	5741938329
2018/9/28	1335229276	8974682114	9745649467	3272154554	24884695070	14505680325	76725894727	19290607729	4489282381	38074512305	9322214780	2105036371	31057955640	18048349856	2327862390	3071351309	6776780367	10790430258	3973344163	1766107200	13464305989	2915359675	11153959532	1.09615E+11	7745559536	6373667320	6984277820	3629890160	6744617451	5341372090	61477125067	2278639865	31045192278	14780889793	14373064322									45211554431	2046782736	11746020000	5463809649	22877037394	5343792229
2018/10/31	1304997669	7930087967	8875735789	2863135234	21525773266	12724027893	70981934302	14945082700	4006496427	33467631812	7504052323	2064161878	26989478056	13005957292	2385646208	2812820054	5532065606	9566872541	3404859610	1454668800	12318407607	2727535382	9782650222	95695596598	6296098102	5500690795	6133129729	3490279000	5561715313	4277931493	48431658699	2179997447	23361249339	10829264154	13837359393									33463205315	1842450788	10930920000	4896498768	18738538852	4571484735
2018/11/30	1362101814	8945256927	9732568058	2944939098	21710104341	13171244293	83308389520	15561677468	4501822276	33467631812	8694122295	2498453363	26932175555	16628210774	2492959013	3650461321	6085272167	9923342112	3495575230	1646174400	10492132061	2890860854	9734364683	96739548561	6930237479	5312953908	6723886533	4043353980	5883381684	5087596493	51029078177	2411807130	22639268123	11955427186	15808349226									35874775596	1998297189	10664940000	4984624730	19412106796	5574045396
2018/12/28	1346146245	8459741337	8797247337	2960277323	20092087130	12017137455	82134441404	13917424754	4451662697	33196638842	8628007296	2891870354	25786125531	14273296600	2228804416	3402271316	5172481342	8998448090	3392764194	2238100800	9614803612	2596875005	9164595321	91519788747	6658463461	5631973461	5972014237	4188334800	5821123677	4700890821	45615355557	2352621679	20524894562	12005702322	15285985857									32396138819	3224288878	9193470000	4736770462	17537039275	4638641908
2019/1/31	1259650260	8577442086	6835036035	2735316697	18904175761	12262385158	84314630763	15737847402	5599063082	37261533394	7751983567	2329846080	23494025484	12439699303	1956394987	2954150474	4646935109	8641978519	3447193566	1777713600	9149282394	2482547174	8507911989	89083900833	6613167791	5740082641	6960189254	4397751540	4814619227	4688806269	44710636413	2372350163	21852824298	11784491726	15661870755									33687298908	3009567170	10652070000	4797357061	18283425376	5223868705
2019/2/28	1633346504	10828468912	8646811137	3563580819	32216975592	14570598835	1.24942E+11	20318265675	10571131418	43765364678	9603203523	2529109232	32490518169	18210137853	2608526650	3915886742	9542813170	11127631203	4100346031	2257444800	12470597236	3168514157	10852800798	1.41629E+11	10418004054	6970468068	8270595256	5278375780	6329564069	5510555821	57610180338	3171353752	27744706720	14780889793	18032033863									42437263658	5715021875	11956230000	6444210977	22961991909	6586199938
2019/3/29	1819774742	13800412825	10314690744	3977712879	31704944829	16034871886	1.22426E+11	31035269969	9116503607	55011572938	11305664733	2978728651	34610710713	25122080602	2501213845	4201994665	9376851202	12649852614	4523685591	2050464000	13929827207	4834433971	10812000795	1.35714E+11	12275126516	7928006517	12266259458	5450204900	6817251793	5715993210	63607592729	4073931880	32231304275	15524961796	18481007491									45030237022	7465247324	11900460000	7545785503	27325013099	6931579687
2019/4/30	2122930572	12182027526	10026899753	3762977737	28796610097	15479457970	1.34794E+11	25691448650	9141583397	48643238140	9702376021	3361927020	35355643228	19962841151	2847916754	3895204242	7938514145	11850204658	4402731431	2040792000	12040885343	2727535382	10047000739	1.25274E+11	10689778073	8103040427	11063263784	5632773340	6329564069	5691824105	56938937103	3411054820	32863037839	14951825253	18731597423									41722351723	6067745882	11269830000	7275899744	25237559289	5660390333
2019/5/31	1805498706	13314897235	8365560851	3527791628	27752067341	15050635144	1.20581E+11	28715699177	9239394575	44849336558	9404858528	3045149702	28651250590	16385528779	2212294754	3681485071	7468288568	11079459640	4402731431	2822289600	11100890576	2074233494	8965800659	1.19706E+11	9783864677	8581809652	10075088766	4956196180	5974994298	5353456642	57834900889	3699583893	31032299756	14690394549	17489089010									35351956843	6072210742	10510500000	6196356709	27373558536	5276635056
2019/6/28	1781985234	11961338621	8437508599	3604482750	27526773805	13900134889	1.36388E+11	30183781957	9772461986	45120329528	8958582289	2927635535	29453485607	15423789021	2261823741	3529813402	6970402664	10963847887	4172377015	2365771200	10832320643	1861910381	9200400677	1.19706E+11	9466794988	8483996585	9495072995	5031371420	6037233822	5377625747	55669411841	3318084341	30761556800	15907052825	17635266470									36685828301	5581076050	10459020000	6544916685	26766740568	5171102355
2019/7/31	1553568654	12005476402	8758003111	3481776955	30066446389	13889675796	1.38832E+11	27864211164	8501962022	46068804924	8859409791	2437141624	27619805569	14830566366	2080217455	3395377149	8491720705	10058222490	4184470861	2615308800	9417852328	1625088446	8314020608	1.40934E+11	9874456016	7943450686	9583390058	5536119460	5809022234	4857990000	66088274241	3334113734	27564211416	16691344936	18219976312									31211764916	4964925254	11432850000	7968346653	29461012346	5084757418
2019/8/30	1666097411	15977876682	9150445372	3808992410	27731586111	14245284966	1.21499E+11	31214420685	9532745011	43629868193	8644536046	2707935137	26072638037	14075555715	2080217455	3319541314	7883193489	10067856803	4486817022	2247772800	11047176590	1502594342	7876440576	1.27362E+11	9512090658	8602401877	8799775844	5960322600	5477078107	4350438806	67681747313	3250760890	32875930361	17515857156	17917180144									33079135466	5786459649	12355200000	7911123337	32404079491	4940849189
2019/9/30	1578761659	16375116710	10360475675	3702890379	28305060565	15123848796	1.35273E+11	37773548484	9816841561	48236748685	8875938541	2891870354	32547820670	15765341458	2030688468	3264387980	7634250536	12100696789	4075626244	2300001600	12810785818	1935406843	7916220579	1.30494E+11	9783864677	8175113214	9085689138	5622034020	5954247790	4664637165	64310938890	3298849069	33133780795	19084441379	17102762864									37934311020	6795518198	11136840000	10157138462	31002329985	4912067543
2019/10/31	1527535882	14962707722	10334312857	3488968239	28223135643	14496303203	1.41147E+11	42400076127	8629385995	44508563386	10925503492	2759028253	27333293063	13662097501	2005923974	3860733408	7247005944	13109850998	3839796238	2154921600	11253080205	1706751182	14665561073	1.2423E+11	9240316639	8442812135	10614535642	5380399320	6255072156	4833820896	60102535646	3516848813	34023364793	20069834032	16236139349									40548630626	6625853487	10853700000	10056997660	30923443649	4768159314
2019/11/29	1671975778	14079952104	10864109909	3616302846	31397726372	13879216703	1.29779E+11	43483503487	8393521534	51949204681	9553617275	2360501950	27505200566	15145154137	1882101507	3960698827	7357647256	11761021029	3984922395	1905384000	11870791052	1902741749	11058840809	1.35714E+11	9421499318	7819897337	11016681558	5385768980	6068353584	4495453433	55260829002	3321290219	38600210000	18249874132	15606599769									37336752253	6974112632	10716420000	10049844746	27185444966	4605063322
2019/12/31	1897033292	17919939041	12983298115	3794571296	33363924501	14893748745	1.49612E+11	45562512745	8842774944	60472121074	10902566037	2462688182	19253640396	15387836132	1981159481	4098582163	7468288568	14371346653	4414253943	1963416000	13330021023	1739416277	11987040877	1.57985E+11	9466794988	8828916349	12688819573	7254410660	6504030252	4483368881	64556088594	3382201912	38806490347	20401649925	16577445106									42682770600	6657107512	11398530000	12167107411	30850625493	5151914591
2020/1/23	3766500903	21936477102	14886643078	3723263916	33875955264	14611353228	1.65592E+11	41521621512	8451573841	68453899918	11206303214	2713044449	17477262860	14704731257	1783043533	3812474240	6942742336	15758991874	3984922395	1940203200	14628109034	1478095522	12464400912	1.64248E+11	8923246951	9781306742	15027626183	7249041000	6317311680	4302100597	67538743320	3455937120	44002176596	22241719879	19638781016									46374830257	6206156568	10810800000	13519008235	33884715333	5516482104
2020/2/28	6717641838	25614625510	16901180015	3937186056	33179593426	13492230254	2.30456E+11	40965266921	8207073151	79547219668	19263331488	2329846080	20858110430	12898098627	1964649818	3836603824	6444856431	16321813012	3815608546	1882171200	21593022637	1567924531	11138400815	1.70512E+11	8606177262	12087635911	14306234438	7291998280	5850515250	4362523359	92789162782	3497613542	54213053791	21246272199	19162515444									40644668304	5866827144	10514790000	12238636556	35165101246	8183581278
2020/3/31	5035755589	25305661044	16436790006	3494061623	27301480270	12477698211	1.97394E+11	34962493713	7454573439	56007736297	13875993138	2135692240	17190750354	11289206882	1527143766	3419506733	5310782982	14555719095	3682576235	2106561600	14592299709	1837411560	9626760704	1.29102E+11	7383194177	9668049506	12349183878	6062346140	5390564800	4471284329	72155729403	3558525235	55886597884	19848623436	16627846826									30080706063	5281930374	10428990000	9627822796	30280216603	5890643499
2020/4/30	4568656660	29866565069	16234028172	3417660859	29042384863	13167998364	1.89522E+11	34640393687	7470903282	62771955656	14371564322	2294080899	15930095328	9833114912	990579740.4	3698720488	4259690517	14643053410	3906312394	1944072000	18128470498		9891960724	1.30842E+11	6024324083	10460850158	11221699616	6459700980	5638406860	4048325000	85107805405	4364347002	59806441779	21015006576	17406126816									32332223969	5188168296	11475750000	9670740282	37367850469	5645999510
2020/5/29	4766719810	33118048261	14945509417	3427847627	27752067341	12498616398	1.66275E+11	40203939588	7046327358	70618450113	14707273833	2099927059	15872792827	9572456473	883266935.2	3905545492	3872445924	13575634009	4142142399	1882171200	21852640240		11016571446	1.29102E+11	6613167791	10733697135	11551436761	6395265060	5999843197	3903310374	78182326281	4432956824	55526318114	19536917597	16775088986									32460272381	5165843992	11943360000	10025494760	41809757995	6399119241
2020/6/30	4925170330	32117591894	15920074364	4059427279	31459170063	15207521542	1.85137E+11	38652003100	7936381575	83876320058	16689558567	2064161878	15299767815	10012879353	1296008494	4115817580	4453312813	14924463979	4299362402	1831876800	26131854510		11321482569	1.62509E+11	7156715828	11577978349	12845293392	7469197060	6764022881	3987902239	87804452144	4951342144	56463045515	24564431132	16806640878									38361199754	5322114121	15692820000	11614335913	44146007172	7224193086
2020/7/31	4733709285	37178724103	15586498442	5047543831	34428948487	16922812830	1.80708E+11	53585731570	9316266848	84630689113	15106928013	2145910864	16044700330	11738617984	1906866000	4264042166	4563954125	16176255821	5139884729	1866696000	32407438618		11043085457	1.62509E+11	10146230035	19047807866	13515205216	7114799500	8963621161	4543791642	89479641785	5122866699	54704880239	23508653290	18173889510									42640156441	5339973565	19618170000	10898892820	76968791061	8049254860
2020/8/31	4222046148	37443550788	14468038000	4517831865	40380794070	15646803457	1.79924E+11	51858104159	9488346418	95716498230	15186858850	2217441226	17992985371	10875748668	1882101507	4684586341	5559725934	17738569670	5242682423	1808664000	29014505128		10671889307	1.91391E+11	11006847761	23140512529	11856472898	7351064540	7579836328	4241677836	93810619867	5374436046	52024398752	24483990915	18226475996									39652357691	5759670484	20819370000	11594234409	76034291390	9119332271
2020/9/30	3811065111	30366793252	16515278459	4084894201	36300932953	14088398567	1.52705E+11	46968040130	7920624405	83143568378	12117514745	2110145683	17362657858	9887044244	1560163091	3981381327	5587386262	15817214750	4910101647	1470144000	24081770686		9478758825	1.7086E+11	11233326110	23063291686	10208265331	6942970380	6671082109	3867056717	72731831196	4593046408	44178590611	22945571774	16617329529									35106649323	4955995532	22702680000	10052070495	72077838239	7504746443
2020/10/30	4390399825	31175985902	16750743815	4105267738	35047481646	14485844110	1.48876E+11	44361958103	8083936248	81521254848	10886579870	2043724632	15643582822	9221915813	1700495221	4308854250	5504405278	16874930337	4226799324	1489488000	24269769639		7768605135	1.64596E+11	10825665082	21493134552	9251240456	6475809960	7073825456	3746211194	62921757228	4249997299	44338499955	23408103019	16594811614									42896270602	4621130969	19532370000	9355300359	65123704326	6827662064
2020/11/30	4558753503	30263805097	15767650487	3899691103	37677271643	14276662245	1.60225E+11	42224385204	8459553488	98355826418	11046441542	2130582929	14726742803	9761209135	1807808026	4529467588	6112932495	17154963864	4371925481	1555257600	29453169352		8060259253	1.88259E+11	10961552092	23809759833	9357576554	6599312140	7311340763	3734126642	63951385983	4158517536	40704196680	24795696755	16090026470									42192003472	4799725403	22990110000	12145114663	60954864886	6960238026
2020/12/31	3416589338	27968640491	14154173201	3640727240	36227200523	13011111966	1.55242E+11	55606177186	7520684909	99337981603	9911423670	2079489813	14669440302	7514153625	2886714460	4039981745	8076815785	15124416819	4335643942	1404374400	30169355841		8829165563	2.0879E+11	10689778073	30296310619	8496256947	6159000020	6765662891	3456181941	58488633423	3826903397	39076028813	23317607775	16050749436									45617325478	4080882808	27962220000	10835250875	81198312298	6254744512
2021/1/29	3343966183	30425643627	11707202904	3422385160	39422272482	11891988991	1.48506E+11	50716113158	6099838900	1.20524E+11	8456682454	1905773219	12377340255	6390625870	2478925800	3467765900	8270438081	13426579060	4093767013	1259294400	28647459552		6721301712	2.15054E+11	10961552092	32226831687	7634934278	5289115100	6396626733	2803616120	58860443807	3468607661	37724067995	22915406693	13655742321									45734703391	4290731267	23453430000	10478966030	73340019612	5535046430
2021/2/26	3111241981	30455068814	11694011690	3681349023	36915369868	12425402745	1.46523E+11	50569704055	6116170463	1.15473E+11	8824364300	2186785356	11632407740	6498484535	2586238605	3536707568	7966174473	13608608938	3966781626	1340539200	27591084481		7225067916	2.11922E+11	12184535176	28957816013	7879507381	5315963400	6048092584	3009053508	61463116492	3468607661	45617774708	21366932524	15178882811									46001471377	5295324956	23457720000	10971479684	67356794448	5217811092
2021/3/31	2820749361	28145191614	12209164107	4173888133	34408467254	12446320932	1.35266E+11	43657580583	5635423213	1.31048E+11	8009069772	2442250935	11976222747	6588366755	2629163727	3633225904	8353419065	14351761807	3960734703	1427587200	27895463739		7357637969	2.18186E+11	13407518261	28108386743	8241070628	5251527480	5863574505	2864038881	56743984700	3731611978	39802889468	20894346251	14863750296									45201175173	4688103882	20188740000	10458022110	64923454396	4810613493
2021/4/30	2629288316	25408649199	11147210881	4199276747	34162692488	15270276101	1.33559E+11	34696906237	5866789562	1.26277E+11	9080142975	2191894668	10887475224	7325400963	2865251899	3788344657	8187457097	13385214583	3906312394	1369555200	25299287717		8100030269	2.55072E+11	12909265893	24901147743	8655782569	5664991300	7093695031	2670686045	52253659298	3865019965	39265012583	20291044627	14664166369									42864288748	4804190264	18970380000	11631667878	71064452232	4791674070
2021/5/31	2647444105	28012547205	11912344883	4376348775	33990650152	16305726330	1.45046E+11	44891509509	6098155911	1.13369E+11	16817447905	2411595066	11231290231	7550106514	2704282691	4856940511	7385307584	14302946291	3930500087	1352145600	22909015310		8437711085	2.19926E+11	12411013525	29333624114	9049227232	5675730620	8364819574	2851954329	57659210260	5069503504	42506811104	21236217172	15746121338									40015206075	5206027739	22801350000	13193677737	84444788427	5179932245
2021/6/30	3063376720	29869646434	14418038189	4543500986	34850861833	17686326635	1.53304E+11	42900048919	6709633432	1.07336E+11	18368106124	2600639594	11918920245	6660272532	3305234400	5053424264	7357647256	14136699930	4045391627	1417915200	27053944614		7748397320	2.17142E+11	11958056827	31439179091	9048140249	6030202601	8446827609	2827785224	62578547643	5069503504	40893180450	23649423669	17121924125									43099049268	5103335940	21522930000	13980409915	93565262486	6145842828
2021/7/30	3430506542	28761629247	12372458400	4654935792	34408467254	17215667440	1.79707E+11	46867392514	6098164376	1.03688E+11	13412394289	2452469558	11804315243	6156932097	2918908301	5029294681	6915082008	12690790055	4728693950	1551388800	32389533956		6829312300	1.99743E+11	11097439101	42229504845	8761066469	6341646725	8610843679	2719024254	75391705479	4269055582	44309425529	28204350931	15924731118									39300271962	4719357908	26855400000	18498917932	1.15945E+11	5105989726
2021/8/31	3003058251	24891372029	10419456583	4594153170	34777129403	15761853483	1.54024E+11	43165015425	6147742948	1.0004E+11	11382151054	2442250935	12663852761	6210861430	3358890803	5387791354	6998062992	12739638361	4795210106	1566864000	26104997517		10007814660	2.23772E+11	11958056827	59115129115	8176286547	6142966853	22552209636	2924461642	67926897008	4970400428	43597102087	27088242927	16946473426									47868862346	4487185144	30631654864	17802071487	1.35745E+11	4777781020
2021/9/30	2960937433	21926255611	10148907045	4746109725	33351635760	14778698720	1.53805E+11	38761468564	5800700784	87831821555	11813777568	2488234739	12721155262	6031096989	3541322572	4184759248	6555497743	12295792571	4299362402	1458537600	24968051466		8284530248	1.94166E+11	11233326110	51593819036	7336331760	5632931844	16965412249	2851954329	71330392058	4642597946	41460131761	29370734071	15862807342									40367359484	4179109746	27974527421	17557774605	1.2549E+11	4749648845
2021/10/29	2619290807	23096696302	9843073966	4361153120	30254873707	15270276101	1.51437E+11	39525530871	4949600811	85025693071	10375022519	2462688182	11345895234	5579373505	3144265192	3826262574	5946970526	10924150372	4238893170	1713878400	25809570590		7722867181	1.88783E+11	11640987139	53333862025	7697832166	6041037488	24417892433	2912377090	79281414107	4863674039	45181658315	28958477962	15563509090									45734735065	4469325701	32270292230	21564603313	1.22972E+11	4416751444
2021/11/30	2935976949	24111078235	10384773339	4963914120	30721845763	16954190110	1.45102E+11	41318138591	5635438653	86148144465	11462081890	2667060645	12491945257	6713392510	3197921595	4139947163	6998062992	12188020684	4783116259	1764172800	26400424443		9101494710	1.85308E+11	11958056827	62306923947	9484069464	7453297807	24089860293	3202406344	73961665542	6094839175	47245942575	30165081210	18350079020									48178331502	6322242949	37082092012	22489369657	1.40108E+11	6606372382
2021/12/31	3029578765	24719707394	10459248034	4811957566	31999874546	18021017618	1.58482E+11	41612008709	5489763227	86569063738	11062427709	3397692201	12893062766	15331936948	3122802631	4105476329	6804440695	12462349124	5073368573	1725484800	26677946708		9918459172	1.94151E+11	13633996610	64393646045	10472885484	7313759726	18902852077	3419928284	65352825121	5435422554	52086834537	28013305417	18700980418									57621926826	6773193894	38000996391	25784133287	1.36538E+11	8831599148
2022/1/28	3255783153	20740209045	9937276717	4143348725	29222619689	15573589805	1.42586E+11	40967648405	5151931644	78711903982	9735575831	3218866295	11804315243	10042872308	3970573792	3781450490	6057611839	13785004102	4220752401	1590076800	20303886957		8450476155	1.86462E+11	12320422186	58062053233	13247934328	6325704080	13941365957	3335336418	60261882945	5868458725	49092168639	24584541186	16874229020									50301807974	6438329331	29527158959	19598492078	1.30167E+11	7906729422
2022/2/28	3364985271	21255202949	10750684280	4239587876	28731070157	15563130711	1.37502E+11	42838611875	5194160592	78010371861	11446095722	3714469519	11689710241	11294829290	4668107026	4126158830	6112932495	14627584310	4668224718	1719681600	20832074493		9612097499	1.80695E+11	12093943837	60709716021	13907386727	7002307403	16012068842	3734126642	62893156429	6534970502	47871042738	24685091457	18236552097		4083264000							51945100935	6402610445	31224642419	19800438283	1.34299E+11	8239198932
2022/3/31	3121620550	17697063248	9514615851	3955935641	25683463057	13188916550	1.1314E+11	37128947491	4771881588	68890454287	10598828860	3142226622	11116685229	9625553314	4163736842	4129605913	5753348230	12334515961	4317503172	1607486400	18531325398		8871723455	1.65701E+11	11006847761	58756352281	15013671631	5906873610	13131536611	3661619329	55914561537	5616051898	39468533567	20280989600	17379939859		3116793600			16872276000				40344660896	5746275901	27852308612	15783018877	1.24127E+11	6637300387
2022/4/29	1962518067	15215728983	9085500066	3251870271	22512968575	11766479873	1.14233E+11	29096707765	3910409160	58648085320	8360765451	2518890609	9463019913	7112567199	3594978974	3412612566	5061840029	10416892821	3706763928	1334736000	19090717982		6599541045	1.46094E+11	9376203649	54771904759	13131665870	4720129003	9143895907	2936546194	48621357858	4121330220	35848767505	16922610559	12229945803		2469787200			13998515250				29238310562	4201434050	26652753633	12095003613	1.11055E+11	5784969463
2022/5/31	1506989231	17119645840	9910854359	3743196464	23201137920	12833307381	1.15196E+11	32774118724	5050593256	63699116591	9112115310	2937854159	10026294907	7520814041	4335437330	3981381327	5393763966	10780844694	4583567793	1528176000	19784925908		6905902719	1.45709E+11	10191525705	61813340627	16736228404	5074541420	10056235297	3214490896	50909421757	4468389607	35834230292	20562530358	12859504195		2688638400			15443445375				31352303520	5665908406	30034140686	14018725629	1.07657E+11	6383414580
2022/6/30	1389986962	18165239524	10074534054	3814109523	24503744180	13283048389	1.20906E+11	34903146121	5869855582	67206777197	9591700326	2774356188	11040189898	8146792532	4732494709	4281277583	5946970526	11095613883	4916148570	1592011200	21740278235		7097378764	1.51476E+11	10282117045	70450628039	18645002527	5552464182	12208946217	3564942911	55485549556	4850943704	38494540289	23297497721	13633551398		3656577600			15262728488				34850263323	5380157312	31604878714	16325122314	1.15134E+11	7519855811
2022/7/29	1223530154	18336904159	12243409812	3738131246	23889307265	12885602847	1.15649E+11	31161219180	5599588850	62296052349	10263119349	3479441186	10871207400	8237514052	4013498914	4029640495	5781008558	11036594660	5061274727	1669387200	20189880532		7493095926	1.49554E+11	10146230035	61284844337	21117967082	5633012502	10866064643	3673703881	53111683260	4858831417	35524229953	22191444743	15697677272		3629404800			19490457188	5048800000			33367049581	5942729778	31871949445	18748382658	1.2803E+11	7949043724
2022/8/31	1240800395	19023562698	11647139854	4366218338	23201137920	13816462144	1.16035E+11	29290255710	5489792991	58227166047	9719589664	3413020135	11265499896	9825140659	4378362452	3798685907	5974630854	10298854375	4601708563	1615224000	19657654455	7692629731	7556921274	1.42249E+11	9783864677	58129410603	23015823601	5536354518	12649739405	3601196568	49479381820	4890382271	33972697866	21276437280	13850284615	3369000000	2898383040			19223607975	4261600000	5341852950		31378912011	5531962581	33257095948	17303099946	1.32547E+11	6449908481
2022/9/30	1121237188	16386169674	10647377648	3900218237	20915432595	12477698211	1.01353E+11	27548324203	4670549216	50931231988	8728447297	3019603144	10702224901	8264730508	3745216901	3416059649	5172481342	9492258330	4414253943	1439193600	16279175879	5724557794	6586775976	1.24922E+11	8153220564	60093137016	18380452831	4682543016	9113142894	3250744553	45360866802	6775545759	28908262941	18581690025	12498282167	2730000000	2824355520			20311934175	4039200000	4973875100		27416955614	5179238574	32591682432	14571809846	1.22344E+11	5440410153
2022/10/31	1161091590	17853122007	17783258232	4026848700	21726489323	11358575237	1.05E+11	35967659820	5354662211	54859811866	10007340673	3387473578	10420587404	9326172297	4120811720	3588413819	5449084622	11351363848	4910101647	1622961600	15885791387	7994781854	7008023276	1.27576E+11	9330907979	69870318387	17138219473	5085284675	9072138876	3468266493	49050369839	9804427682	33694593058	16862280396	14190865384	2992000000	2670131520		4067520000	18056796713	4331200000	5976553000		26627902786	6375821280	36384992137	14252951862	1.39429E+11	5772879662
2022/11/30	1355049682	18258874780	14912442425	5906044759	22512968575	12163925415	1.16035E+11	38548299090	5810737542	57348367754	9527755657	4529915644	10758552401	9779779899	4335437330	3891757159	5725687902	10584113952	4807303952	1773844800	18014695695	6827004730	7250559601	1.36743E+11	9783864677	59150133831	17322254044	5294710337	10292008398	3516604702	53998308021	9705831265	32494351255	17465582021	13788360838	2814000000	3084480000		3981120000	18606192150	4644800000	5514728450		27932470129	6023097273	30989258046	13781767275	1.11715E+11	5815193964
2022/12/30	1285968717	16682681316	14665341475	5617327305	21284094744	12770552822	1.22476E+11	32903150687	5844550143	63507436778	8984225972	4257589337	9969967408	9209158153	4077886598	3712508822	5200141670	10593950489	5490606275	1601683200	17158505919	5732724067	6752721882	1.29104E+11	8923246951	59446796181	16034012044	4988626677	9984478266	3274913657	55800158342	8226364139	31499028784	16500299422	13427138810	2684000000	2720511360		3425280000	16241175600	4244800000	5023268100		26985609197	5871292005	29988874460	13277303528	1.11995E+11	5210703947
2023/1/31	1377633843	18134027773	16363811350	5819936045	23176560443	12979734686	1.2617E+11	39257974889	6123264240	71701944749	9511769490	4868663002	10476914903	9535466906	4174468122	4264042166	5449084622	11469402294	6633474761	1833811200	19946907758	7529304259	7186734252	1.52022E+11	9512090658	59030465646	17540795098	5423590546	10486777481	3758295747	65781837102	9689442325	34631367149	18863230783	14655293705	3069000000	3148225920		4052160000	18674212538	5332558968	6492709850		29405371425	6630318347	29916448499	14672654748	1.06881E+11	5797059263
2023/2/28	1312538319	19507344850	17811560183	5718631675	23520645116	13157539271	1.52692E+11	41999904113	6984744174	75799198735	10215160847	5087852468	10476914903	9345120133	4389093733	4315748417	6029951511	12275998338	6198096290	1924728000	19379971284	6876002371	7722867181	1.59279E+11	9874456016	54122969472	18058392330	5735044261	11563132941	3867056717	72646028800	9157055384	57084671124	20029613923	16440762586	3116000000	3342548160		3696960000	19228840313	4898000712	7268179950		30878270173	6603529182	29106183061	14039379963	94221588306	5827283764
2023/3/31	1315195279	26093024471	21065913480	5455240314	25830927917	14569516855	1.54223E+11	39935392697	8538875862	75628479819	14547412161	6535831369	10476914903	9879903924	4174468122	3922780909	6057611839	13780988519	5659920125	2182003200	20930368987	6941332560	8603656991	1.69592E+11	10372708384	46868409910	21808096725	6067978435	11675893989	4145001418	83771739509	8940157001	51376204012	25549823785	17276733565	3545000000	2944650240		3816000000	19825326788	6533607432	7252960270		31931918694	6844631668	26023553097	13731307740	94418038005	5875642965
2023/4/28	1394904084	27794064942	17841793903	5080414145	24233391937	12812389195	1.68717E+11	37419269409	7094614960	68287566428	11062427709	5698926133	9632002411	9725813679	3949111231	3722850072	5393763966	13259652051	5333386271	2100758400	18269238602	5961379728	8373885736	1.53549E+11	9376203649	46769531408	18875045742	5122877369	11296606827	3722042090	84744166667	7599330631	60158461108	33503350197	16502686363	3169000000	2616667200	19400249476	3252480000	18862053454	5481687816	6463132580		27481440405	7072339571	29427573263	10027397521	90059498142	5089805943
2023/5/31	1777506347	35721849889	18952723306	5764218642	23766419882	12414943652	1.66742E+11	38838621007	8040078707	72487251761	10758690532	5838410339	9463019913	11665537935	3831067146	3771109240	5172481342	12108777207	5526887814	2506982400	18165107413	5455070765	9688687917	1.51599E+11	9330907979	47982094090	19139595438	5208795647	10333012415	3540773806	93295805490	7670315557	65222896033	34880888906	19196370628	3392000000	2750328000	23860863046	3396480000	19263373740	7547042184	7026227400		25420791195	6987507215	29024967364	9984459066	78292290130	5337646850
2023/6/30	2025932122	31196145884	17804136986	5571740339	22562123528	11944284457	2.17468E+11	44612801387	8697330382	73989578222	12932809273	6635462945	9688329911	10867894316	3455472327	3822815491	5006519373	12098940670	6996290154	2830027200	17748582657	5046757085	8948313874	1.56181E+11	9602681998	49881602153	18598993884	5090658374	9266907960	3601196568	91093543987	6664695779	71398553417	38219157893	19505989509	3330000000	2986804800	21110024695	3445200000	18678398408	7456442400	7392488190	2791435128	27567250275	7609462327	29148322333	10378548997	79226919903	5778924563
2023/7/31	2361664231	30369034462	16839974222	5313414196	23029095584	12519534584	1.87262E+11	39516038828	7355816689	80562256490	11494054224	5805199814	10476914903	10858830184	3734485621	4067558412	5504405278	11292344625	5823187051	2841633600	18500641244	5446904491	8271765179	1.61527E+11	10418004054	46498916561	17793842634	5096028267	9348915995	3564942911	78022978963	7074830904	67291296427	36177987398	18876431118	3003000000	2820154320	19658615509	3286512000	18583169865	8391624595	6540371250	3052445303	25778535563	6634336720	25895406110	12452121093	79252408456	5815193964
2023/8/31	2180303245	27872094322	21279299434	5126001112	21136629885	11536379822	1.69566E+11	35128952068	6977671890	76994231145	10982496873	5340252460	10927534899	10179020281	3895454829	3664249654	5753348230	11725152259	5532934737	2737176000	16822972088	5291745293	7786692529	1.53013E+11	10689778073	47711479242	15838475311	4843643306	8631345688	3335336418	77021951007	7622992273	57604647324	31623060135	20579334964	3166000000	2753968080	20061362561	3253104000	17107127456	8118863122	6348520360	2991313972	23516337544	6390555318	27549276437	10271663838	78785118312	5537128556
2023/9/28	2122055920	26857712389	18487144663	5465370751	22660433434	11724643500	1.56316E+11	33838632433	7490868403	76618649529	13860006971	5240620884	10758552401	9670262688	3745216901	3746979656	13249297126	11498911905	5363620887	2893862400	16996524070	4924262981	8246235039	1.47289E+11	11595691469	42137854213	15688947222	4951041162	8682600710	3323251866	67412082630	6723849884	55367001938	33855276145	19660798950	3080000000	2986654080	18192008322	4039584000	16943878526	8534354208	6527913400	2910950313	24284447825	6367338042	26059879402	10164862642	74086745495	5597577557
2023/10/31	2296797893	26810894762	20803896584	5769283860	24061349601	11996579923	1.25082E+11	35419273986	7995061469	73801787414	16897378741	5074568258	12279394887	9335870426	4024230195	3726297155	10483264323	12000575299	5218494730	2770060800	17632881336	5340742934	10288646194	1.49579E+11	12592196204	36949453771	13871605828	4994000518	9061887872	3250744553	56086166329	6408361326	43266051236	28304901202	17658596852	3010000000	2926672800	16223867071	4363920000	16276303373	10545635136	5805358100	2802425030	22579906860	6193208469	23620192235	11468872360	63976283667	5700340860
2023/11/30	2296797893	26686047755	21219037101	6073196970	26715717075	12205761788	1.22595E+11	35999917822	7959047678	78496557606	15042983345	5260547200	12673687383	12779206954	4249587086	3902098409	10317302355	11744825333	5236635500	2595964800	16892392881	5789887982	10173760567	1.47671E+11	12048648167	35684855816	14469718186	5155097309	12957269536	3516604702	57802214254	6270335082	51863320348	29752825100	18246872726	3433000000	3314482800	16292258080	4165170240	17500445518	10431254858	6851817500	2850505852	23021824888	6286077574	23757253312	12186148845	61554870540	6286696177
2023/12/29	2135293949	25297124801	20027182067	5976957818	26175012590	11787398059	1.26661E+11	32645086771	7148737394	80750047298	13780076135	6150589276	12392049886	12971441472	4303243489	4133052997	10815188260	11105450420	5075891327	2433475200	15804800462	5758168301	11143905866	1.46845E+11	12139239506	32492988490	18069894491	5138987630	9779458179	3238660000	55342545562	5943015704	48874886050	29923760560	20238754195	3560000000	3030088800	15828719021	4213208160	19167874910	10746083742	8566017660	3080606927	21801289382	6042296173	21938909693	10909988421	57306822932	5911912366
[truncated: 1,026 more columns]
