# Supplementary material for: Can systematic skewness factors predict future interest rates: Evidence from China
Source: PLoS One. 2026 Feb 5;21(2):e0334345. doi: 10.1371/journal.pone.0334345 (PMC12875505; doi:10.1371/journal.pone.0334345)
Supplement: S2 File — Data2.zip contains data including trading date, total owner’s equity, total asset growth rate, risk-free rate, return on equity and monthly stock data. (ZIP) [file pone.0334345.s002.zip › Monthly stock data/Monthly market capitalization/Monthly market capitalization:material.CSV]

	000012.SZ	000060.SZ	000301.SZ	000401.SZ	000408.SZ	000420.SZ	000422.SZ	000426.SZ	000488.SZ	000506.SZ	000510.SZ	000545.SZ	000546.SZ	000553.SZ	000565.SZ	000592.SZ	000603.SZ	000612.SZ	000629.SZ	000630.SZ	000633.SZ	000635.SZ	000655.SZ	000657.SZ	000659.SZ	000672.SZ	000677.SZ	000683.SZ	000688.SZ	000691.SZ	000698.SZ	000703.SZ	000707.SZ	000708.SZ	000709.SZ	000717.SZ	000731.SZ	000737.SZ	000751.SZ	000758.SZ	000761.SZ	000762.SZ	000778.SZ	000782.SZ	000786.SZ	000789.SZ	000792.SZ	000795.SZ	000807.SZ
	ÄÏ²£A	ÖÐ½ðÁëÄÏ	¶«·½Ê¢ºç	¼½¶«Ë®Äà	²Ø¸ñ¿óÒµ	¼ªÁÖ»¯ÏË	ºþ±±ÒË»¯	ÐËÒµÒøÎý	³¿ÃùÖ½Òµ	ÖÐÈó×ÊÔ´	ÐÂ½ðÂ·	½ðÆÖîÑÒµ	½ðÔ²¹É·Ý	°²µÀÂóA	ÓåÈýÏ¿A	Æ½Ì¶·¢Õ¹	Ê¢´ï×ÊÔ´	½¹×÷Íò·½	·°îÑ¹É·Ý	Í­ÁêÓÐÉ«	ºÏ½ðÍ¶×Ê	Ó¢Á¦ÌØ	½ðÁë¿óÒµ	ÖÐÎÙ¸ßÐÂ	Öéº£ÖÐ¸»	ÉÏ·åË®Äà	ºãÌìº£Áú	Ô¶ÐËÄÜÔ´	¹ú³Ç¿óÒµ	ÑÇÌ«ÊµÒµ	ÉòÑô»¯¹¤	ºãÒÝÊ¯»¯	Ë«»·¿Æ¼¼	ÖÐÐÅÌØ¸Ö	ºÓ¸Ö¹É·Ý	ÖÐÄÏ¹É·Ý	ËÄ´¨ÃÀ·á	±±·½Í­Òµ	Ð¿Òµ¹É·Ý	ÖÐÉ«¹É·Ý	±¾¸Ö°å²Ä	Î÷²Ø¿óÒµ	ÐÂÐËÖý¹Ü	ÃÀ´ï¹É·Ý	±±ÐÂ½¨²Ä	ÍòÄêÇà	ÑÎºþ¹É·Ý	Ó¢Âå»ª	ÔÆÂÁ¹É·Ý
	×ÜÊÐÖµ(Ôª)	×ÜÊÐÖµ(Ôª)	×ÜÊÐÖµ(Ôª)	×ÜÊÐÖµ(Ôª)	×ÜÊÐÖµ(Ôª)	×ÜÊÐÖµ(Ôª)	×ÜÊÐÖµ(Ôª)	×ÜÊÐÖµ(Ôª)	×ÜÊÐÖµ(Ôª)	×ÜÊÐÖµ(Ôª)	×ÜÊÐÖµ(Ôª)	×ÜÊÐÖµ(Ôª)	×ÜÊÐÖµ(Ôª)	×ÜÊÐÖµ(Ôª)	×ÜÊÐÖµ(Ôª)	×ÜÊÐÖµ(Ôª)	×ÜÊÐÖµ(Ôª)	×ÜÊÐÖµ(Ôª)	×ÜÊÐÖµ(Ôª)	×ÜÊÐÖµ(Ôª)	×ÜÊÐÖµ(Ôª)	×ÜÊÐÖµ(Ôª)	×ÜÊÐÖµ(Ôª)	×ÜÊÐÖµ(Ôª)	×ÜÊÐÖµ(Ôª)	×ÜÊÐÖµ(Ôª)	×ÜÊÐÖµ(Ôª)	×ÜÊÐÖµ(Ôª)	×ÜÊÐÖµ(Ôª)	×ÜÊÐÖµ(Ôª)	×ÜÊÐÖµ(Ôª)	×ÜÊÐÖµ(Ôª)	×ÜÊÐÖµ(Ôª)	×ÜÊÐÖµ(Ôª)	×ÜÊÐÖµ(Ôª)	×ÜÊÐÖµ(Ôª)	×ÜÊÐÖµ(Ôª)	×ÜÊÐÖµ(Ôª)	×ÜÊÐÖµ(Ôª)	×ÜÊÐÖµ(Ôª)	×ÜÊÐÖµ(Ôª)	×ÜÊÐÖµ(Ôª)	×ÜÊÐÖµ(Ôª)	×ÜÊÐÖµ(Ôª)	×ÜÊÐÖµ(Ôª)	×ÜÊÐÖµ(Ôª)	×ÜÊÐÖµ(Ôª)	×ÜÊÐÖµ(Ôª)	×ÜÊÐÖµ(Ôª)
1997/1/31	5385498851	1532000000		5340000000	622440000	3040366700	1297246336	1061760000		1003880024	2031890587	987428769.6	1006850889	2092558515	1006912438	1989000000	1074468750	1822617849	3668064000	1720600000	610916700	590520000	794726400	1097685000	2225300000	554500000	711715680	2506900000	1072244369
1997/2/28	5409010271	1380000000		5500000000	695520000	2978318400	1415593910	1077244000		1315257203	2096585216	1062028471	1083127472	1972463852	1081216288	2271750000	1047386250	1866310743	3748504000	1864800000	587141600	577052000	781274000	1263765000	2380000000	538000000	686662470	3203500000	1045778030	2097234000	2674804000
1997/3/31	6404770876	1548000000		6040000000	810936000	3449885480	1775213610	1260840000		1325221273	2202013501	1227504171	1596751032	2183539320	1027869934	2755350000	1363603875	2455540623	4351804000	2049600000	717387800	732970000	983060000	1269820000	2694500000	599500000	755686620	4680550000	1350498578	2627874000	3016610000	1490760000		5218771320
1997/4/30	7555020964	1477600000		5844000000	724248000	3221547736	2005697145	994847000		1183233279	2798641752	1000992352	1781513094	2325469376	1018343799	2416050000	1443026250	3212051867	3941560000	2174200000	781477200	731416000	1302295800	1365835000	2956300000	609000000	863057520	5779200000	1132330110	3400920000	2885852000	1448120000	4027788000	4956297000	13623013902			3487954600		2968000000
1997/5/30	6345411204	1360000000		4984000000	786693600	2596100872	1629077241	909132000		1038754268	2712032538	832803934.8	1401818581	3382392738	969760512.5	1928550000	1337875500	2507722420	3217600000	1988000000	646062500	619010000	1240207800	1070826750	2788000000	472550000	736257600	5336300000	1005005562	2906460000	2546340000	1193920000	3196898400	4118613000	12186087610	3945600000		2793304000		2861600000
1997/6/27	6466372180	1272000000		5164000000	1098820800	2308196760	1735001589	927657500		991424937.1	2767678994	732433428	1288249240	3260638478	853541669.1	1850550000	1297605000	2172910018	2980302000	2185400000	627972750	601916000	1052391600	975071250	2862800000	498550000	728588250	5413700000	1120169901	3271878000	2271060000	1162760000	3114147200	4467648000	11233429295	3529600000	2826541380	2784115500	4567400000	2665600000			4988800000	2523960000	1847600000
1997/7/31	5955433483	1152800000		4804969511	1011780000	2123541019	1811796741	1116230500		1096047669	2507019279	739215219	1108572373	2865679537	758280322.1	1679535000	1210352250	2249310163	2775180000	2622200000	609883000	709660000	1315955160	899167500	2346000000	469950000	642691530	5078300000	1260369965	2542248000	2037072000	1084122000	3125968800	4152120360	10542752017	3635200000	2226926400	2587481600	5379200000	2403800000		1676916500	4576000000	2424780000	1934400000
1997/8/29	5150481600	920800000		4230363929	925848000	2129497656	1695770349	1034110000		1220598541	2571452018	735146144.4	1047550040	3132944986	942039445.2	1737450000	1044795750	2058309800	3012478000	2604000000	594377500	571872000	1488249360	913180500	2097800000	476450000	628886700	5327700000	1221743417	2829276000	1913196000	1370876000	3031396000	4242869460	11654186718	4236800000	1436969400	2469868800	5330000000	2377200000		1152942000	4758400000	2530800000	2193250000			1455450000
1997/9/30	4345529716	928000000		3624087173	851558400	2320110034	1456067473	910625100		1183233279	2012058697	630706563	869568237.3	2521204069	759709230	1501500000	962017500	2469522347	2473530000	2511600000	487906400	528360000	1301054040	829102500	1734000000	499200000	553727070	4467700000	1111586218	2361348000	1803084000	1175798000	2754432800	3413562300	9510705509	3392000000	1215029100	2153784400	4776500000	2401000000		1036063000	4304000000	2951460000	2218050000	1296000000	1580000000	1284950000
1997/10/31	5652819993	994400000		3891029924	913651200	2245652074	2040024480	1190443100		1320239238	2571452018	652408294.2	959406671.1	2755803741	886502080.8	1793603750	1050388875	2348180940	2638432000	2828000000	620736850	611240000	1451927880	896832000	2414000000	513500000	594374625	4902000000	1330469991	2645964000	1835200000	1401790000	3205342400	3744447480	11098469367	3884800000	1543049340	2372470700	5752300000	3073280000		1279726000	5385600000	3883410000	3050400000	1418400000	1866000000	1426000000
1997/11/28	4799755699	1000800000		3596940453	804545280	1974625099	1906147874	1326702300		1414897900	2234644521	693099040.2	889909014.8	2518234453	772283727.6	1603373050	1061575125	2062803926	2381024000	2335200000	590242700	702926000	1389529440	858296250	2529600000	455000000	568298835	4386000000	1536478247	2474712000	1692972000	1298388000	3337068800	3400997040	9891768835	3776000000	1594208460	2247507100	5563700000	2862720000		1378776000	4796800000	3929580000	2780700000	1292400000	1790000000	1300450000
1997/12/31	4528965533	1242400000		3845785390	906383520	2052061378	2349981545	1389965500		1360095517	2167283022	927749008.8	1023819133	2648897561	838299840	1549021421	1055982000	2035839169	2473530000	2410800000	657950050	818440000	1619565480	928361250	2876400000	462800000	582103665	4484900000	1424890442	2228688000	1837494000	1363414000	3863974400	3413562300	10360159173	3804800000	1914705300	2666502700	6174600000	3270400000		1408491000	5184000000	4220280000	2983750000	1225800000	1874000000	1387250000
1998/1/23	4488347008	1235200000		3696478428	924033600	2010364920	2266567267	1319402700		1803496619	2161425500	984716053.2	949236282.4	2583566007	790097599.2	1768692587	1053744750	1945956645	2417222000	2380000000	776308700	865060000	1633535280	887490000	3442500000	452400000	598209300	4811700000	1375534297	2243160000	1892550000	1341028000	3635986400	3262779180	9971157028	3856000000	1793578560	2646288000	5678500000	3124800000	6986400000	1317365000	5257600000	3307140000	2943450000	1287000000	2000000000	1478700000
1998/2/27	4901302012	1096000000		4076532513	911574720	2046104741	1896955727	1255896180		1758658306	2181926826	919610859.6	1032294457	2527143301	783810350.4	1703017702	1032490875	1898768320	2425266000	2948400000	949401765	976430000	1483592760	874644750	3646500000	464750000	603577845	4429000000	1249998016	2202156000	1855846000	1265342000	3174944000	3204141300	9788564185	3782400000	1564867200	2407387000	5325900000	2867200000	6702400000	1292602500	4758400000	2954880000	2802400000	1431000000	1916000000	1453900000
1998/3/31	4799755699	1172800000		4872836312	854471520	2010364920	1924281094	1301883660		1763640340	2076491436	954876172.8	1166204576	2426176354	754469856	1689429795	923984250	1775179849	2401134000	2875600000	1207413285	1095570000	1417469040	929529000	3768900000	548600000	651894750	3956000000	1104075500	1970604000	1819142000	1236560000	3022952000	2940270840	9605971341	3401600000	1588189740	2190538400	5781000000	2880640000	6361600000	1264868500	4518400000	2958300000	2869050000	1827000000	1806000000	1410500000
1998/4/30	4840374224	1468800000		6035620836	911574720	2138432611	2171647572	1529631180		1626634382	2255145847	907403635.8	1388258063	2458842131	835156215.6	2153683291	1120862250	1853827058	3261842000	3450720000	1519177205	1116600800	1576724760	1043968500	4807260000	656500000	859734135	3994700000	1244633217	2168388000	1972840000	1492400000	3365778400	2957024520	9685359534	3558400000	1695924828	2462518000	6929000000	3330880000	6668320000	1365899500	4848000000	3597840000	3554150000	1936980000	1918000000	1680200000	2542000000
1998/5/29	6241713336	1598400000		6216598972	1038240000	2457112680	2426204936	1895540220		1444790109	3045911274	1222078738	1505217534	2681563338	907459576.8	2242004688	1322214750	2092015746	3841010000	3199560000	1666996305	1206422000	1633535280	1237815000	4957200000	707200000	1098250920	4179600000	1225319943	2286576000	2238944000	1604330000	3144545600	3049169760	9923524113	3600000000	1626483846	2631586400	6955650000	3973760000	6554720000	1474854500	5308800000	3495240000	3416200000	2065500000	2408000000	2655150000	2489300000
1998/6/30	5253329228	1632000000		6075436026	961410240	2138432611	2962645032	1737194200		1275400924	2363509998	939956232.6	1210276260	2360844800	953566068	2075552818	1266283500	1860568247	3760570000	2922920000	2330166540	1300646200	1508738400	934200000	5241567000	632450000	1069874325	3960300000	1090127025	1970604000	2101304000	1633112000	3362623610	2732403558	8573924833	3180800000	1574647620	2685449900	6611250000	4323200000	6123040000	1417405500	4790400000	2879640000	3520050000	1869660000	2374000000	2776050000	2250600000
1998/7/31	5145013162	1408800000		5717099316	925071840	2259157736	2870601691	1545026700		1305293133	2176069304	1043039456	1232312102	2286604397	1149518656	1928350490	1260690375	1977415528	3760570000	2566200000	3091548600	1189092000	1532952720	1049807250	4831062400	745550000	1208382786	3870000000	1056865275	1982822400	2140302000	1399658000	2951901262	2831273424	9209030376	3943680000	1566823284	2655094400	6918750000	4630080000	6191200000	1330241500	4873600000	2715480000	3075200000	1888020000	2228000000	2321900000	2225800000
1998/8/31	4359721679	1176000000		5179594252	795291840	1821901400	2477979316	1320575060		1113484791	1640106070	965727038.4	1010258615	1942128929	1229157140	2169762307	901611750	1570697107	3760570000	2391480000	3381567000	883268000	1369971720	947045250	4383239200	685100000	1164207330	4033400000	923818275.9	1644606600	2014132000	1371942000	2207301393	2202101552	7676838253	3194880000	1313510406	2219998900	6543600000	4141760000	4748480000	1240106000	3977600000	2246940000	2635465000	1992060000	1734000000	2221150000	1804200000
1998/9/30	4508656271	1345600000		5163306220	920918880	2037217020	2513933746	1584997540		1243017698	1947625959	1161042619	1322150536	2135153976	1550854704	2146209935	1162251375	1707767956	3760570000	2588040000	3827292000	1056300000	1478936160	1423487250	4376454000	746200000	1368518814	4263210000	1150315138	1820169000	2112032800	1315444000	2429886407	2278500994	7668899434	3273920000	1662671400	2177501200	8062650000	4105920000	5305120000	1362928000	3958400000	2376900000	2684045000	2105280000	2140000000	2356000000	2011900000
1998/10/30	4684669879	1456000000		4511784930	975945600	1898090004	2447346128	1668013900		1287856011	2167283022	1002348710	1335711055	2310361326	1242779513	2004895701	1252860000	1694285577	4809510682	2438800000	4015090800	1114648000	1471485600	1499391000	3898097400	995800000	1859050440	3916150000	1434788320	1882132200	2048671816	1317576000	2236449430	2035820414	7049671530	3003520000	1772212104	2422368900	8056500000	3928960000	4714400000	1649182500	3677608000	2284560000	2723950000	1860480000	2322000000	2329650000	1980900000
1998/11/30	4413879712	1440000000		4690953285	938568960	2017341732	2767052918	1597296260		1352622464	1947625959	1006417784	1313675212	2247999388	1257449760	1960735002	1347943125	1730238587	5812344824	2504320000	3770239200	964754000	1476142200	1500558750	3935416000	880750000	1780823070	3859870000	1775162346	1879550400	2040751693	1351688000	2204651571	2080761262	7184631457	3086720000	1690056576	2934365000	8148750000	4580800000	4759840000	1681869000	3830552000	2325600000	2748240000	1765620000	2358000000	2407150000	1909600000
1998/12/31	3824911100	1360000000		4951561801	837859680	2275720476	2580089883	1383606000		1101029704	1657678635	842298442.2	1117047697	1989642787	1002816184	1754651744	1140997500	1462838078	5689548806	2300480000	3708432000	837998000	1421194320	1325396250	3412955600	695500000	1683268938	3217340000	1535409839	1706569800	1980030750	1105442000	1939669411	2341418181	7279897289	2924480000	1560955032	2503316900	7103250000	4320960000	4998400000	1757147000	3486428000	2137500000	2500135000	1753380000	2138000000	2016550000	1717400000
1999/1/29	3560890688	1887840000		4796825495	867968640	2086905240	2486608366	1438950240		1163305140	1520026876	847723875	1157729252	1968855474	1002816184	1787036256	1032490875	1354979049	6835644969	2275000000	3654945000	831962000	1478936160	1410642000	3073695600	704600000	1876536558	3034430000	1503111574	1657515600	1945710217	1085188000	1939669411	2390853114	7692715892	2862080000	1562911116	2517482800	6309900000	4108160000	5316480000	2216739000	3441240000	2202480000	2149665000	1738080000	2060000000	1815050000	1791800000
1999/2/9	3513502409	1883520000		4487352882	824362560	1894777456	2383778696	1375919300		1083592582	1344301226	816527636.4	1269603528	1823344285	1007007683	1675162487	913916625	1350484923	6170499874	2165800000	3784502400	860130000	1420263000	1494720000	2842998800	717600000	1877456880	2706130000	1396278850	1587807000	1903469561	960466000	1799228866	2107725771	7168753819	2679040000	1480755588	2272615100	5787150000	4014080000	4941600000	2305884000	3187492000	1990440000	1977900000	1591200000	1822000000	1635250000	1698800000
1999/3/31	3811371592	2282400000		4536216979	940645440	2000778992	2452955019	1537340000		1280382959	1725040135	1007774143	1466231043	1954007394	1207151770	1769371977	1050388875	1503285214	6569586931	2333240000	4350276000	950670000	1328062320	1575761850	2890495200	773500000	1727812523	2884350000	1638515839	1845987000	2090912472	1066000000	2037712810	2287489163	8248433242	2949440000	1515965100	2770445300	5289000000	3962560000	5520960000	2488136000	3677608000	2010960000	2415120000	1689120000	2020000000	1957650000	1847600000
1999/4/30	4034773479	2219040000		4731673366	877312800	2226032256	2118291187	1548101380		1165796157	1455594137	1025406799	1093316790	1850070830	1131704784	1560344672	1013474250	1319026040	6395625906	2511600000	4548534204	878238000	1226548440	1507448475	2629265000	684450000	1495891379	2968770000	1521745188	1629115800	2225554563	1119300000	2064211026	2215583806	7462490133	2907840000	1405446354	2798777100	4809300000	3911040000	5214240000	2399486250	3458620000	2110140000	2160075000	1698300000	1964000000	1763900000	1677100000
1999/5/31	4237866104	2390400000		5049289994	862777440	2156468748	2282818657	1542259488		1113484791	1464380420	1072879336	1103487178	1927280849	1341279744	1366037599	900493125	1292061283	6937974983	2620800000	5622553098	906406000	1261007280	1776147750	2744613400	689000000	1590316416	3114160000	1687460132	1678170000	2333796244	1087320000	2088059421	2224571976	7922941651	3153280000	1680276156	3071976600	4624800000	4475520000	5691360000	2615910500	3667180000	2014380000	2284995000	1878840000	2146000000	1842950000	1596500000
1999/6/30	5172092178	3268800000		6661805186	1124413920	2862041472	2767052918	2169494208		1584287085	2466016627	1334656469	1751001928	2420237122	1636256500	1831196954	1078354500	1790909291	9138070295	3170440000	6916938420	1131750000	1560892320	2482052625	3979519800	869050000	2491495718	3916150000	2573923287	2225511600	3603127957	1270672000	2938652154	2786332576	11249306934	3985280000	2228957718	3590043800	5737950000	5211136000	7270400000	3013001950	4640460000	2729160000	2959042500	2233800000	2490000000	2095600000	2157600000
1999/7/30	4738827912	3211200000		5440202768	981136800	2749414840	2389387587	2034823224		1362586534	1839261808	1131202739	1362832091	2521204069	1499508839	1681050580	1051507500	1730238587	7777081102	3068520000	7327718555	1041210000	1437026760	1962870975	3111014200	864500000	1838803356	3451840000	2305599238	1969913400	3201841725	1126762000	2345092116	2561628336	9518644329	3294720000	1973688756	3355294600	5639550000	4548096000	6338880000	2900084950	5048890000	2400840000	2519220000	2138940000	2488000000	2050960000	2232000000
1999/8/31	4644051354	3700800000		5603083091	1211626080	2908417144	2561393580	1752567600		1342658395	1932982154	1051177605	1393343257	2556839462	1563953139	1928350490	1162251375	1959439023	6856110972	3148600000	6737222111	1094528000	1352276640	2000822850	3029591800	848250000	1764257274	3151680000	2251934428	2013804000	3239858315	1219504000	2421936942	2660498202	9248724473	3423680000	1985424760	3217683000	5289000000	3687936000	7372640000	2610264650	4740395000	2417940000	2415120000	2258280000	2652408500	2187360000	2083200000
1999/9/30	4495116762	3340800000		5293610478	1254193920	2712976812	2394996478	1723050672		1317748220	1771900308	1045752172	1320455471	2568717927	1479075280	2072608771	1146590625	1716756208	6559353929	2948400000	7242139360	1033162000	1326199680	1927955250	3077088200	891150000	1913349438	3132920000	2162493078	2078349000	3125808544	1161940000	2305344792	2548146082	8851783508	3161600000	1944293340	3335057600	5178300000	3476480000	7009120000	2410777950	4410175000	2407680000	2480182500	2126700000	2610447000	2043520000	2266100000
1999/10/29	4129550038	3084480000		5187738268	1266652800	2517536480	2221120856	1664016816		1457245197	1619604745	971152471.2	1218751584	2503386372	1331324933	1910686211	1166725875	1923486014	6262596887	2810080000	7162978605	981856000	1279633680	1874822625	3083873400	845000000	1810641503	2954700000	2086964828	1920859200	2935725592	1164072000	2217900679	2408829453	8184922688	2953600000	1898715280	3088166200	4950750000	3537408000	6395680000	2566979800	4106025000	2250360000	2547847500	1955340000	2652408500	1874880000	2179300000
1999/11/30	4149859300	3029760000		5220314333	1149331680	2398284752	2125769708	1697223360		1412406883	1613747223	916898143.2	1135693409	2708289883	1186718211	1875357652	1078354500	1979662591	5853276829	2770040000	7212186642	987892000	1322474400	1821690000	2995665800	902850000	1694680931	2903110000	1959759352	1750460400	2686505722	1139554000	2191402463	2354900435	7597450061	2783040000	1739747900	2748184600	4747800000	3411968000	5895840000	2429597450	4027815000	2205900000	2524425000	1891080000	3012394000	1827760000	2064600000
1999/12/30	3655667246	2548800000		4283752479	1059004800	2182969132	1912631848	1636344696		1519520632	1581530854	812458561.8	971272124.7	3008221109	1233136274	1519128020	989983125	1835850553	5188131735	2642640000	7349113353	993928000	1559596694	1999940397	2758183800	825500000	1403122921	2753030000	1822615949	1626534000	2352804539	1040416000	2008564773	2130196195	7488371303	2579200000	1761981100	2553909400	4243500000	2795520000	5418720000	1955346050	3649800000	2021220000	2175690000	2036190000	2508856000	1545040000	1853800000
2000/1/28	3418725851	3110400000		4161592237	1158675840	2451285520	2079028949	1588379688		1865772055	1604960940	912829068.6	979747448.6	3866440162	1612963058	1463191135	1010118375	2067298052	5239296742	2831920000	8061560150	1137786000	1518860960	2023891779	3385814800	1131000000	1487608481	2654540000	2112803440	1587807000	2344356408	1080924000	1886672979	2112219856	7606831414	2986880000	2022109540	2727947600	5227500000	4469248000	5543680000	2175533500	4731705000	2000700000	2389095000	2107695000	2882092500	1773200000	1999500000
2000/2/29	4292024137	3107520000		4690953285	1508562720	2563912152	2265991984	1750722792		2164694147	1897837024	1151548112	1071280947	3857531314	2181836051	1763483883	1265164875	2480757662	6815178966	2861040000	9251110958	1846010000	1708569022	2018759340	3474022400	1266200000	1676458555	2851520000	2798520454	1884714000	2559783754	1127828000	2758464286	2206595637	7869135945	2999360000	1945405000	2881748800	5541150000	5207552000	5759520000	2362007800	4875090000	2681280000	4085925000	2380095000	3290665000	1949280000	2154500000
2000/3/31	11352877726	3749760000		4845689591	1403700480	2706351716	2247295681	1922289936		2271807896	2073562675	1219366022	1201800936	3774382063	2003196056	2113825423	1399399875	2943652661	6375159903	3203200000	8130023506	1519060000	2404839228	2273670477	3769178600	1673100000	1711246727	3306450000	3076782431	2780598600	2880812739	1369810000	3185085563	2440288046	8546050865	3165760000	3060399980	3205540800	6309900000	5458432000	7009120000	2644726900	5122755000	2739420000	4294125000	2414145000	3365754000	2430400000	2557500000
2000/4/28	17479505241	3890880000		5301754494	1499218560	2650038400	2191206770	2204545560		1875736125	2316649824	1146122679	1118742761	3438815444	1951164990	2046112352	1448619375	2820513603	6549120928	3323320000	7167257565	1408400000	2689390886	2417378769	3582585600	1631500000	1754317796	3353350000	2683240493	2525000400	2897709002	1423110000	3246031460	2381864944	10441412641	3253120000	3343873280	3217683000	6150000000	4895744000	6702400000	2706885000	5405180000	2889900000	3997440000	2472030000	4105601500	2546960000	2439700000
2000/5/31	15225177106	3952800000	5124680000	5529786945	1666375200	2782540320	2226729747	2562438312		1898155282	2275647173	1231573246	1110267437	3361605425	1876587128	2384677706	1502313375	2720744001	7449625056	3316040000	7370508152	1496928000	2655395776	2427643647	4068231450	1531400000	1886844164	3428390000	2651439124	2581800000	3062447560	1427374000	3140038596	2642521862	10686794300	3660800000	3263833760	3355294600	6526908594	4669952000	7270400000	3524965800	5313935000	2872800000	3903750000	2717190000	4450127500	2442800000	2597800000
2000/6/30	15570434568	3896640000	5729246309	5692667268	1648725120	2916365047	2363212762	2507094072		2030179205	2343008672	1344150976	1133998345	3423967363	1956368097	2343461054	1570549500	2920283205	7244965027	3599960000	8895957230	1413430000	2306631134	2916936165	4435660175	1826500000	2012744214	3667580000	3060881747	2465619000	3535542907	1365546000	3431518972	2615557354	10343259970	3653624000	3101531400	3658849600	8383993698	4666368000	7406720000	3659307500	5978720000	2879640000	3669525000	2706975000	4249154000	2502320000	2780700000
2000/7/31	13512429303	4514400000	5696614312	6251859550	1794078720	3271927064	2307123852	2793039312		2207041443	2747177668	1302103872	1322150536	3444754676	1805478004	2961710829	1646616000	2914890253	8196634161	3949400000	9390177076	1465742000	2253749853	2881009092	4602328875	1765400000	2201594288	4033400000	3575666404	2718635400	3793210909	1472146000	3333475573	3038001325	11223249365	4427280000	3334980000	3577901600	8533102721	4723712000	8872160000	4006189800	6174245000	2982240000	3968812500	3067905000	3988551000	2579200000	3152700000
2000/8/31	17059780483	4168800000	5724584596	6534030926	1580201280	3249231616	2267861615	2577196776		2354011471	3069341360	1435026976	1473011303	3471481221	1895665186	2944046550	1705903125	2712654574	7582654074	3712800000	9685425296	1438580000	2181982399	3147895920	4412932625	1755000000	2170119276	3695720000	3502125739	2651508600	3970621664	1588340000	3556060587	3186306123	10966021696	4154488000	3028161840	4024240000	8946541375	4971008000	9815040000	3569078000	5748435000	2924100000	4385518750	3241560000	3875917500	2657280000	3193000000
2000/9/29	18149710903	3840480000	5458738884	5590520387	1486759680	3022277137	2108943035	2555059080		2503472517	3517441769	1322449245	1371307415	3331909264	1935555670	2805676362	1622006250	2699172196	6845877970	3388840000	9541010406	1384256000	2057333664	2750987304	3840955950	1784900000	2070724500	3339280000	3794300815	2501764200	3358132152	1546766000	3147988061	2700944965	10262030180	3711760000	2821393080	3608097000	8167785607	4458496000	8735840000	3494889300	5148825000	2838600000	4397021750	2843175000	3615314500	2565936000	2960500000
2000/10/31	16890536629	3965760000	5524057127	5819784630	1542824640	3052537734	2174380097	2591955240		2765029347	4475146564	1482499513	1506912598	3129975369	2063898967	2761515664	1692479625	2847478360	7490557061	3741920000	10320850812	1522078000	2096365086	2824552263	3988685025	1810250000	2310928542	3479980000	3967220758	2803834800	3556663235	1720524000	3235432174	2781838491	10370336567	3845920000	2859189520	3717849000	8158974619	4089344000	8781280000	3358542500	5665880000	2831760000	4408524750	3639945000	3650650500	2665584000	3143400000
2000/11/30	17662288603	4039200000	5990616006	6207770272	1749434400	3215188444	2325820155	2652833904	9539492468	3367855565	5470925249	1635767989	1656078300	3233911933	2240804593	3082416738	1776376500	3065892894	7654285085	3974880000	10102623867	1761963560	2155541759	3005898441	4303082800	2070250000	2198281129	3705100000	3746598762	3196268400	3860795958	1844180000	3444768080	3033507240	11101404680	4293120000	3190464200	3795590000	8529036103	4250624000	9258400000	3408670000	5800575000	3190860000	4514927500	4086000000	4045972000	2914704000	3317000000
2000/12/29	17242563846	4095360000	5925829830	6313584538	2010032640	3105493779	2254774202	2813332200	9004482910	3101316700	5491426575	1589651810	1367917286	3177489227	2504428663	3082416738	1863629250	3324754563	7429159053	4422782000	10112251527	1758526700	2252490775	3277917708	4284143175	1923350000	2314241701	4019330000	3492187811	3291795000	3886140352	1773824000	3614356662	3002048646	10830638712	4118712000	3137104520	3791017000	8484981165	4125184000	8917600000	3296384400	6222040000	3146400000	4767993500	4034925000	4178482000	3122304000	3335600000
2001/1/19	15854764243	4371840000	6042480023	6560484492	1870908480	3302187661	2325820155	2691574872	9067958620	3278178938	5198550491	1554386497	1249262750	3798138992	2556459729	3323828555	1785325500	3160269544	8278498173	4441404240	9910070681	1822681420	2090069696	2814287385	4310658650	1722448000	2279453530	4338250000	3446473344	2741871600	4076223304	1605396000	3725649170	3213270632	11209711067	4248400000	3145997800	3845893000	8749310796	4371488000	9372000000	3404659800	6387150000	3331080000	4560939500	4089405000	3953215000	3116768000	3391400000
2001/2/28	15015314727	4415040000	5767185567	6084320295	1767084480	3143319526	2185597879	2740725742	8020609399	3360382513	5506070379	1384841722	1005173420	3046826119	2403835268	2888109666	1599633750	3055106991	8442226196	4529859880	10057694791	1662294620	1902467054	2436197712	4037928050	1616160000	2166806117	3972430000	3706466862	2545654800	4439492946	1494532000	3646154522	3046989494	11453400438	4494360000	3001482000	3969364000	9445378825	4011392000	9269760000	3270318100	6882480000	3016440000	4100819500	3878295000	3701446000	2903632000	3534000000
2001/3/30	13756140453	4570560000	5972670669	6516395215	2246217600	3302187661	2406214260	2930297647	8750580068	3427639984	5242481904	1544891990	1147558863	3361605425	2785396421	3100081017	1756241250	3246556767	9035740280	4753326760	9749609692	1823827040	2018302242	2737300800	4386417150	1812720000	2284423268	4342940000	4292541919	2922597600	4760521931	1616056000	4455604056	3141365275	12103238761	4896840000	3197134160	4595865000	9286781046	4216608000	9508320000	3180088600	6830340000	3166920000	4339506750	4365210000	3939964000	3227488000	3794400000
2001/4/30	13945693570	4233600000	5902678434	6190134561	2225568000	3177362698	2374430545	2960548483	8528415082	3335472339	6317337132	1512339393	1215361454	3697172045	2851302439	3141297669	1762953000	3090161175	8278498173	4501926520	9820212527	1787167200	1928907695	2489232915	4136414100	2058784000	2269514052	4178790000	4358933234	2796089400	4283202518	1719458000	4757730632	3055977664	11372170648	4574856000	3041501760	4472394000	9163427218	3941696000	8917600000	3386613900	6248110000	3101940000	4316500750	3874890000	3754450000	3033728000	3537100000
2001/5/31	14094628161	4116960000	6154650478	6437034515	2457302400	3370274004	2471651323	3070258182	8709774255	3310562164	7052456097	1816163630		4896896949	2743771568	3326772602	2000101500	2960730341	8084071146	4376226400	9823421747	2104503940	2155541759	2631230394	4204596750	2053765943	2488182559	4296040000	4510030709	3067178400	4274754387	1824992000	4608967446	3011036816	11196172769	4995224000	3112648000	4682752000	8943152526	4278560000	8826720000	3563062700	6469705000	3016440000	4572442500	4160910000	3909045000	3224720000	3630100000
2001/6/29	14148786194	4367520000	6420620969	6348855960	2319638400	3457273221	2600655817	3034763868	9113298413	3335472339	7244582808	1856854376	1083146401	4745446528	2584209631	3223730972	2089591500	3068589369	8258032170	4460026480	10080159329	1956718960	2088810618	2617543890	4151565800	1916992947	2529597049	4164720000	5014238386	3000051600	4359235699	1777022000	4177311885	3208776547	11656474914	4288648000	3048171720	4961705000	8696444870	4143040000	8849440000	3348517000	6369770000	3313980000	4667342250	4011090000	3922296000	3277312000	3571200000
2001/7/31	12253255030	3555360000	5580926721	6392945238	2083315200	2806670383	2153814163	2657636779	7617085241	3255759781	7085258218	1491994020		4475211463	2124601878	2770347804	1795393125	2728833429	7009605993	3701170200	9967836637	1672605200	1806777117	2023891779	3405344575	1716175453	2151896900	3433080000	4265584738	2589545400	3446837530	1542502000	3629619882	2808803000	10045417405	3850392000	2803606520	3928207000	6555374856	3508032000	7429440000	3041736700	5774505000	2889900000	4543685000	3517365000	3268580000	2707104000	3214700000
2001/8/31	9985387386	3317760000	5748914482	6445852371	2076432000	2526759860	2303491585	2713096645	7550889141	3260741816	7769416750	1520477542	1356051832	4588056875	2108992558	2764459710	1787562750	2642546206	7173334016	3459081080	10490939461	1544295760	1818108820	2075216169	3223524175	1881171448	2128704786	3437770000	4269066848	2429473800	3163825134	1535040000	3193322863	2656004117	9327887591	3532880000	2519021560	4129419000	6246990286	3236992000	6804640000	2831201200	6278525000	2530800000	4149707250	2873820000	3312750000	2756928000	3028700000
2001/9/28	9511504595	3101760000	5524930801	5766877497	1949092800	2417065195	2220078241	2489038786	6737946651	3058969404	7619464195	1368565424	762779155.5	3480390069	1985852368	2384677706	1677937500	2213806566	7173334016	3608059000	10500567120	1543150140	1683387460	2040999909	3166705300	1863803448	1966359985	3198580000	3670143929	2271984000	3062447560	1428440000	3105135168	2539157912	9097736518	3550768000	2223320000	3877904000	6220557323	3116960000	6929600000	2847242000	5693783925	2479500000	3775859750	2819340000	3166989000	2712640000	3078300000
2001/10/31	9003773033	3015360000	5039767069	5555248965	1780454400	2428412919	1989087441	2231705008	6757896160	2495999465	7319559085	1255987693		3789230144	1656322280	2113825423	1633192500	2065500402	7572421073	3333380960	10644982010	1322045480	1522225459	1779245520	3572013275	1704234953	1830520458	3151680000	3294076051	2189366400	3366580283	1332500000	2924118320	2435793962	9165428010	3707288000	2038784440	3521210000	5991471643	2826560000	6588800000	2620665700	6081018600	2462400000	3456651500	2805720000	2904177500	2261456000	2938800000
2001/11/30	9965078124	3317760000	4815777422	5881509619	1980067200	2458673516	2048973945	2347061529	6907517477	2555783883	7680382420	1340081902	933980699.3	3548691240	1803743635	2331684868	1655565000	2345933876	7398460048	3556847840	10529450098	1391928300	1679610225	1875051048	3522770250	1704234953	1905066540	3381490000	3711929249	2287474800	3214513922	1369810000	2998381642	2575110590	9124813115	3725176000	2276679680	4403799000	6158880409	3116960000	6838720000	2514395400	6802900525	2599200000	3965659250	3040665000	3326001000	2413696000	3053500000
2001/12/31	8245560567	2959200000	4409844503	5449434699	1764393600	2284675083	1997642656	2311567215	6613262220	3091352631	6701004796	1241067753		3043856503	1717025191	1822364814	1823358750	2157180576	7163101015	3333380960	10863208955	1209774720	1570070428	1774113081	3200796625	1569632957	1663205918	3123540000	3555234300	2024131200	2939949658	1238692000	2701328352	2440288046	8867585445	3586544000	2132163880	3864185000	5656654110	2826560000	6486560000	2283808900	6807681200	2400840000	3698214500	2768265000	3270788500	2253152000	3189900000
2002/1/31	6979616539	2384640000	3835864743	4726370548	1569369600	1687028289	1792317501	1994336781	6064650724	2513436587	5754429294	1047108530		2037156645	1304245398	1363093553	1230487500	1906408334	7357528043	2988869520	10712375626	879836160	1492007584	1512358692	2522758050	1364473462	1416375558	2584190000	3025953581	1871805000	2369700802	992446000	2515670046	2341418181	8610357776	3564184000	1736412920	3480053000	4661012499	2214784000	5770880000	2079288700	6597331500	1918620000	3332994250	2383500000	3295082000	1868400000	3406900000
2002/2/28	7629512938	2423520000	3863863755	4849820525	1570516800	1777810081	1749541427	2047578253	6383842867	2446179116	5210851282	1068810262		2363814416	1363213940	1636889882	1387095000	2011570887	7296130034	3058702920	10182854362	950864600	1481934959	1715945439	2636395800	1347105463	1495891379	2659230000	3113006331	1884714000	2441509917	1054274000	2664196691	2309959587	8813432252	3971136000	1814229120	3480053000	5075128921	2358048000	5929920000	2129416200	6692945000	2034900000	3344497250	2472030000	3237661000	2059392000	3348000000
2002/3/29	8881917458	2674080000	4129854376	5246624023	1686384000	1944243365	1867175630	2187337115	7092050435	2834777835	5506070375	1193595216	908554727.4	2651867177	1477682286	1736987465	1377027375	2178752382	7142635012	3324069840	10352943010	968048900	1622951710	1758715764	2837155825	1499075459	1679771714	2893730000	3126934771	1902786600	2758314837	1142752000	2738460014	2381864944	9652806752	3769896000	2107811706	3690411000	5418757442	2481952000	7020480000	2245712000	7596492575	2199060000	4494797250	2550345000	3169197500	2222704000	3168200000
2002/4/30	11434114776	2846880000	4181201158	5405345422	1773571200	2163632694	1989087441	2422486947	6732959274	2794921556	4620413097	1208515156		2770651821	1687540920	1869469559	1440789000	2216503042	7285897032	3361314320	10548705417	1104377680	1682128382	1950326820	3090946800	1514272458	1782479650	2945320000	2963275601	2060276400	2893484936	1256814000	2775591675	2777344406	9734036542	3926416000	2289604324	3795590000	5436379417	2609728000	7247680000	2392084300	7557291040	2390580000	4514927500	2577585000	3352503000	2485664000	3734640000
2002/5/31	12815144625	2617920000	3411225499	4744006259	1678353600	2216588739	1726014586	2178463536	6613262220	2650442546	4301763918	1125777306		2375692880	1469010441	1884189792	1288656000	2022356790	6549120928	3016802880	10600052933	1076882800	1528520850	1710813000	2818216200	1312369464	1524053232	2837450000	2844883862	2013804000	2534439360	1092650000	2738460014	2615557354	8732202462	3331640000	2493506855	3416031000	5286592626	2675552000	6338880000	2400104700	6699637945	2240100000	3982913750	2254110000	2963807000	2228240000	3421600000
2002/6/28	11759062976	3551040000	4241865907	5740423931	1721947200	2617541651	2044696337	2426923736	6932454364	2964310742	4418914352	1264125842		3046826119	1666728494	1940126676	1277469750	2448399954	7459858057	3435803280	10959485549	1167386780	1653169585	1924664625	3348525700	1379887555	1717873045	3386180000	3374164580	2401074000	2868140542	1191788000	3188681406	2952613714	10126647196	3787784000	2554923280	3818455000	5788818925	3264096000	7577120000	2231676300	7700233223	2482920000	4543685000	2764860000	3467345000	2455216000	3760120000
2002/7/31	11616898139	3140640000	4031897792	5220170456	1567075200	2557020457	2001920263	2318222399	7102025190	2837268853	4348624092	1220722380		2910223778	1717025191	1946014770	1269639375	2496936517	7030071996	3445114400	10985159307	1107814540	1599973523	1779245520	3465951375	1367729955	1643326963	3146990000	3025953581	2222929800	2842796149	1154478000	2938042692	2777344406	9260196099	3591016000	2635992961	3685838000	5506867319	2900128000	7202240000	2045202000	7420563735	2486340000	4146831500	2495865000	3367962500	2485664000	3508960000
2002/8/30	11007620264	3218400000	3961899566	5317166867	1601491200	2598628778	2014753085	2260100452	7625699800	2722682051	4564180889	1257344051	1164509511	2957737636	1871384022	1925406444	1429602750	2451096429	7060771001	3445114400	11158457175	1063135360	1614452922	1813461780	3496254775	1322138957	1661880655	3123540000	3074703121	2181621000	2821675821	1161940000	2951967065	2696450880	9544500365	3667040000	2739172555	3612670000	5436379417	2958208000	7327200000	2049212200	7532431530	2588940000	4083565000	2536725000	3383422000	2477360000	3585400000
2002/9/27	9565662628	3058560000	3565242955	4920363369	1322721600	2269544784	1888563667	2126996774	7735422099	2682825772	4451716473	1169180768	1000088226	2729077196	1699681502	1575064904	1296486375	2548169555	6764013958	3161125240	11222641571	954301460	1591285884	1721077878	3257615500	1182326561	1616601468	2898420000	2876222852	2148057600	2597800344	1076660000	2770950217	2480734810	9124813115	3483688000	2631079647	3265122000	4951775093	2749120000	6906880000	1824641000	7159538880	2411100000	3801741500	2346045000	3133861500	2491200000	3385200000
2002/10/31	8198172288	2859840000	3341262559	4946816936	1167849600	2122024373	1888563667	1972596508	8373806386	2660406615	4259589762	1056603038	1064500688	2375692880	1607759952	1681050580	1271876625	2456489381	6600285935	3040080680	11296453626	872962440	1387126367	1654356171	3219736250	1095703664	1581636805	2682680000	2709081572	1902786600	2407717392	988182000	2571367538	2390853114	8380206703	3653624000	2471396942	3013607000	4713878425	2780096000	6850080000	1644182000	6966877678	2325600000	3778735500	2257515000	2844548000	2422000000	3174080000
2002/11/29	7568585151	2643840000	2967937134	4470652739	1057718400	1910200193	1663989279	1812872094	8279046218	2580694057	4236159675	919610859.6	837362006.3	2141093208	1416979375	1348373320	1095133875	2310847400	6190965877	2886447200	11437659296	727468700	1429116622	1560261456	2992460750	992364067.4	1439721409	2513840000	2827473312	1773696600	2251426965	895440000	2418199436	2274006909	8827481155	3541824000	2491050198	2780384000	4590524597	2389024000	6282080000	1503825000	6948233045	2058840000	3232343000	1991925000	3415597500	2286368000	2977520000
2002/12/31	6031850957	2471040000	2804607260	4303113484	975120000	1755114633	1839371182	1709051226	8313957859	2981747864	4236159675	846367516.8	811936034.4	1856010063	1318120349	1292436435	1431840000	2124779168	5669082803	2686258120	11373474900	800788380	1265485415	1483274871	2867459225	934615469.3	1382132553	2298100000	2458369653	1616206800	2048671816	864526000	2251106960	2062784923	8316179010	3412136000	2579489850	2524296000	4141164224	2207040000	5782240000	1389534300	6451042845	1901520000	3157573500	1889775000	3471884500	1992960000	2941120000
2003/1/29	7927382121	2786400000	3308596584	4691099126	1125403200	1982069111	1775207071	1887410154	8333907368	2882107167	3945626600	1009130501	923810310.6	2242060156	1437791802	1575064904	1384857750	2424889220	6201198879	2993525080	11566028087	898166080	1403214301	1560261456	3090946800	1056191465	1509650735	2607640000	2660332032	1765951200	2297891686	946608000	2603857742	2291983248	9413974792	3729648000	2719519299	2830687000	4766744351	2586496000	6429760000	1563978000	6724497455	2147760000	3439397000	2070240000	3587017000	2231008000	3057600000
2003/2/28	7791987038	2782080000	3280597177	4788095537	1149494400	2069068328	1815844341	1967272361	8214210314	2740119173	3898766427	992854202.4	928895504.9	2167819753	1484619761	1719323185	1374790125	2424889220	6252363886	3063358480	11562818867	878690540	1419417700	1582502025	3166705300	1060750565	1517877714	2621710000	2646403592	1776278400	2276771358	957268000	2794157505	2318947757	9729779058	4626864000	2601599763	2876417000	4634579535	2625216000	6793280000	1561972900	6712067700	2250360000	3531421000	2073645000	3676564500	2206096000	3144960000
2003/3/31	7947691384	2635200000	3106121417	4629374138	1069190400	1936678216	1736708604	1983244802	8323932614	2590658127	3289584173	939956232.6	998393161.3	1998551635	1451666753	1601561323	1385976375	2631965156	6569586931	3123880760	11633421703	775584740	1335160028	1539731700	3147765675	986285267.6	1439721409	2527910000	2761313222	1701406200	2192290046	964730000	2822006251	2278500994	9895200341	5219192000	2581946507	2752946000	4299762002	2644576000	6577440000	1453697500	7227902533	2113560000	3347373000	1974900000	4004052500	2145200000	3028480000
2003/4/30	6891609735	2682720000	2848837263	4647009849	931526400	1868591872	1586992345	2124334701	9381256588	2336574349	2942818890	1017268650	952626412	1778800044	1675400338	1454358996	1217064000	2669779021	7244965027	3230958640	11639840142	800788380	1469648235	1447347798	2973521125	762889374.9	1353338124	2649850000	2670778362	1381263000	2509094966	817622000	2422840893	2274006909	10030545026	6398260000	2134834933	2995315000	4317383978	2547776000	6952320000	1483774000	7395704225	1945980000	3215088500	1906800000	4073132000	2322352000	2944760000
2003/5/30	7060853589	2868480000	2951750925	4832184814	953323200	1891287320	1646878849	2262762526	9776256864	2610586267	3139631618	1052533963	940760958.5	1719407722	1642447329	1445526856	1209233625	2746607195	7603120077	3584781200	11659095461	850050040	1503675372	1534599261	3208372475	863189571.6	1349224635	2692060000	2959793492	1520680200	2441509917	903968000	2524952962	2381864944	10120774816	7610856000	2164314817	2949585000	4608146572	2617472000	6952320000	1441666900	7234117410	1939140000	3353124500	1899990000	4375035000	2228240000	2901080000
2003/6/30	6140167023	2604960000	2703832281	4611738427	963648000	1796722954	1520689431	1945975772	8977279030	2456143186	2723044675	930461725.2	839057071.1	1642197703	1512369663	1360149506	1057100625	2559338522	6835644969	3389247680	11655886241	820263920	1293679326	1387469343	3097330200	914859369.9	1260784605	2429420000	2587207723	1360608600	2141601259	889044000	2334653198	2336924096	9481647132	6789420000	1994805484	2643194000	4335005953	2392896000	6270720000	1297299700	6792861108	1795500000	3249597500	1835295000	3929856000	2006800000	2839200000
2003/7/31	6174015794	2384640000	2839491686	4929181225	845486400	1694593439	1518550627	1882086007	9381256586	2271807896	2589024580	920967217.8	856007719	1576866149	1526244614	1189394806	1119743625	2511320914	6825411967	3263547560	11742535175	820263920	1189977577	1368650400	3213480083	847992572.1	1285465544	2345000000	2789170102	1505189400	2074016210	891176000	2302162994	2278500994	9442547556	7119112000	2009545426	2464847000	4053054347	2268992000	6054880000	1209075300	6935803290	1710000000	3220840000	1654830000	3704708000	1865632000	2606240000
2003/8/29	6038620711	2289600000	2928371986	4682281271	862694400	1626507095	1488607375	1770278917	8914438077	2052598362	2473279951	889770979.2	791595256.9	1493716898	1593885001	1159954341	1080591750	2376871611	6436557912	3189058600	11752162834	775584740	1127756527	1375493652	3037104335	781125774.3	1201139004	2138640000	2733456342	1419990000	1993758963	884780000	2209333841	2107725771	8582356888	6510020000	1987435513	2391679000	4123542248	2191552000	5816320000	1193034500	6469687478	1699740000	3094307000	1617375000	3894037000	1940368000	2471560000
2003/9/30	5395494066	2203200000	2760777542	4303113484	785832000	1683245715	1370973172	1874099786	8142392080	1885700195	2217423405	830091218.4	830581747.1	1425415728	1559197623	1101073410	883713750	2472906827	6268684302	3212336400	11787464252	764128540	1070720565	1344699018	2994085860	712739276.6	1197025514	2054220000	2768277442	1265082000	2365476736	760058000	2032958451	2103231686	8465058161	5691378000	1891625890	2185894000	3991377433	2272864000	5384640000	1132881500	5605819505	1607400000	2904507500	1586730000	3714942000	1898848000	2402400000
2003/10/31	4955460045	2302560000	2353679837	4461834883	692908800	1652985118	1409471638	1775603065	8438642288	1773604410	2448912661	705306264	694976563.9	1273965307	1463807335	974479408.1	728224875	2660175500	6819663188	3510292240	11472318852	717158120	990351708.7	1240339425	2624126975	627636079.4	1166174341	1871310000	2392209563	1161810000	2040223685	658788000	1856583060	2175137043	9071101586	6705600000	1842492750	2016693000	4167597187	2245760000	5770880000	1203060000	6115439460	1501380000	2754968500	1658235000	3817282000	1716160000	2580760000
2003/11/28	5138243407	2423520000	2456624084	4523559872	671112000	1857244148	1373111975	1735671961	8205233033	2037652258	2631667337	717513487.8	874653431.6	1333357629	1234870643	927374663.3	674530875	2669779021	8260507956	3584781200	11144978435	683935140	1055165302	1175328531	2606919585	638273979	1373905573	1927590000	2225068284	1128246600	2293667621	677976000	2005109705	2332430011	9677145011	7342632000	1989892170	2231624000	4458359781	2191552000	5850400000	1082754000	6569125518	1535580000	2766471500	1777410000	3858218000	1658032000	2566200000
2003/12/31	4975769308	3132000000	2353679837	4973270502	625224000	1861026723	1467219338	1772940991	8995233588	2324119262	2522014532	675466383.6	705146952.6	1505595363	1186308314	762508056.5	623074125	3020307562	9195909553	4390111632	11210446518	768711020	1073313108	1254025929	2718767620	572926881.2	1480856306	2035460000	1859446735	1084356000	2306339818	604422000	1930846382	2197607467	10244088860	9077706000	2260124440	2121872000	4863665216	2574880000	6259360000	1259202800	7035241330	1515060000	2703205000	1869345000	4605300000	1660800000	2784600000
2004/1/30	6201094811	3119040000	2517454776	5211352601	705528000	1959373664	1563465505	1831506609	9704438631	1942993595	2838789304	743284293.6	739048248.4	1550139604	1148152199	830221127.1	690191625	3001100519	9747162987	4479705747	11037148650	788186560	1197755208	1266001620	2899445215	624596679.5	1645395896	2040150000	2263371494	1177300800	2623144738	653458000	2005109705	2539157912	10459136527	9169908000	2336280807	2313938000	5022262995	2884640000	6384320000	1239151800	7358414960	1580040000	2950519500	1886370000	4682055000	1702320000	2824640000
2004/2/27	6607280060	3529440000	2657833295	5718857447	778948800	2186328142	1747402623	1900720522	9659552236	2007760049	3356594220	828734860.2	808545904.8	1677833097	1316385980	953871082.2	872527500	3337223777	9797276936	6022015094	10886957165	913059140	1200347752	1373782839	3329629965	825197072.9	1962134606	2223060000	2900597622	1290900000	2994862510	702494000	2223258214	4125569846	11162928891	9899142000	2550009966	2624902000	5163238798	2880768000	7168160000	1335396600	6954447923	1675800000	3065549500	2550345000	5157936000	1777056000	3432520000
2004/3/31	7318104247	3844800000	2821608234	6806788241	816806400	2367891725	1711042960	1961948214	10611143813	1721293044	3167747721	845011158.6	903469533.1	1668924248	1212323847	983311547.7	842324625	4369602355	10330785708	6086160244	10378616752	1021893040	1249606083	1404577473	3690985155	813039473.3	2155468624	2359070000	2973721931	1339954200	3015982838	713154000	2613140657	4139052101	11534374861	10754106000	2719519299	2652340000	5268970651	3194400000	7156800000	1345422100	7066315718	1720260000	3583184500	2921490000	6043177000	1804736000	3570840000
2004/4/30	7047314081	3028320000	2578285467	5439653969	764035200	2156067545	1601963971	1756968550	10243075373	1457245197	2924074819	727007995.2	762779155.5	1502625747	1061433755	830221127.1	823308000	3356430820	8729726524	5030235319	2510893552	1037931720	1065535477	1224942108	3445779848	779606074.4	2167809093	1890070000	2479262313	1022392800	2686505722	688636000	2501745673	3011036816	10087690556	7753350000	2817785579	2373387000	4608146572	3175040000	6316160000	1367478200	6227307255	1603980000	3105810000	2563965000	6078996000	1694016000	3199560000
2004/5/31	6498963994	3114720000	2442586232	5064173430	731913600	1978286537	1554910290	1722361593	9955802444	1327712290	2680401918	712088055	789900192.1	1478868818	1028480746	833165173.7	708089625	3116342779	8337672937	5566157015	2091127605	1144474380	1078498196	1272844872	3183367150	752251475.3	2132844430	1908830000	2367834793	864903000	2373924867	771784000	2487821300	3294164158	10029041193	7468362000	2552466623	2323084000	4431926818	2923360000	5816320000	1257197700	6059505563	1634760000	2893004500	2775075000	5679870000	1671872000	2986620000
2004/6/30	6586970798	2561760000	2143112058	4544277298	608016000	1690810864	1480052160	1615878651	8887506240	1056191390	2418453548	613073906.4	733963054.1	1276934923	783934733.8	674186660	628667250	2616959652	7658113388	4971534344	1679063786	1025329900	912575396.5	959766093	2998387708	583564780.8	1888091791	1674330000	1869893065	684177000	2137377194	615082000	2125787604	2372876774	8347759433	7007352000	2338737464	1737740000	3506773109	2749120000	5339200000	1074733600	5655538525	1453500000	2588175000	2199630000	5250042000	1550080000	2369640000
2004/7/30	6966077031	2842560000	2026129959	4544277298	572452800	1879939596	1625490812	1450830090	8797733449	969005780.3	2284433453	588659458.8	681416045.6	1273965307	719763085.2	606473589.3	608532000	2929074106	7605839576	5340600212	1617446767	1013873700	878872327.9	942657963	2959671080	609399680	2217170970	1557080000	2016141684	635122800	2179617850	652392000	1856583060	2265018739	8445508373	7099554000	2604056420	1692010000	3956133482	2654256000	4964320000	1150927400	5152133448	1504800000	2588175000	2322210000	5265393000	1422752000	2424240000
2004/8/31	6356799156	2738880000	2030809243	3947359517	602280000	1804288103	1666128082	1307078118	8528415079	854418978.5	2284433453	549325071	703451887.9	1187846440	709356871.9	577033123.8	503381250	2391276893	8076303880	4987816662	1467255281	984087580	803688559.4	893044386	2973436992	618517879.7	1929226688	1500800000	1842036185	591232200	2133153128	574574000	1930846382	2597581014	8582356888	7351014000	2594229792	1710302000	3727047801	2712336000	5043840000	1086764200	5164563203	1518480000	2404127000	1961280000	5180962500	1339712000	2282280000
2004/9/30	7047314081	2859840000	2096319219	4091775110	574747200	1982069111	1687516119	1349671295	9506938493	891784239.9	2430637193	626637488.4	693281499.1	1235360298	719763085.2	588809310	505618500	2448898023	8050166974	5671123763	1486510600	1081465280	814058734.4	935814711	3400180264	569887481.3	2143128155	1547700000	1967392144	622213800	2340132342	589498000	1870507433	2849249763	8699655616	7728204000	2773565753	1719448000	3929700519	3025968000	5361920000	1195039600	5351009528	1761300000	2398375500	2288160000	5894784000	1364624000	2380560000
2004/10/29	6722365881	2730240000	1787486477	3754805395	487560000	1762679782	2093086217	1187284808	9758302306	704957932.7	2339259855	546612354.6	491568789.1	1098757957	587951050.3	468103401.5	384807000	1973523701	7161512178	4551774045	1236191457	1090630240	692209178.6	816057801	3234989320	498461583.6	1787311292	1228780000	1932571044	467305800	2099360603	504218000	1782319738	2417817622	8015413039	6160770000	2857092091	1413057000	3189577551	2683296000	4828000000	1223111000	5257786365	1723680000	2507654000	1944255000	6869572500	1115504000	2358720000
2004/11/30	6228173827	2712960000	1857675736	3928104105	518534400	1721071461	2204027182	1264484941	10189211699	737341159.3	2351443500	590015817	520384890.5	1170028743	645185223.4	497543867	458636250	2011937788	7213785990	4476744803	1274702095	1108960160	749245140.9	828033492	3345116616	519737382.9	1822275955	1383550000	1922124714	521523600	2175393784	526604000	1865865975	2790826661	7976313463	6244590000	2820242236	1641707000	3286498416	2985312000	5055200000	1241156900	5089984673	1706580000	2599678000	2189415000	6861897000	1408912000	2271360000
2004/12/31	5923534890	2617920000	1698580081	3360069443	402667200	1505464707	2065967314	1315064339	9623643120	622754357.5	1992025971	542543280	496653983.5	1045304867	558466779.4	441606982.5	435145125	1647003965	7122306820	4445283049	1016680825	1082610900	707764441	774998289	3124862024	437673585.6	1797595016	1163120000	1866410955	454396800	1883933258	477568000	1424927499	2386359029	8054512615	6185916000	2645819589	1577685000	3171955576	2880768000	5316480000	1080748900	4878678838	1542420000	2363866500	1535655000	6577903500	1251136000	2080260000
2005/1/31	4921611274	2540160000	1478653735	3167515320	390048000	1316335975	1678906612	1072815645	8896483519	615281305.2	1803179472	598153966.2	472923076.4	956216384.2	542857459.4	418054610.1	409416750	1459735292	7030827649	3986576543	1016680825	968048900	679246459.9	757890159	2952788124	437673585.6	1637168917	1027110000	1622663255	420833400	1845916667	440258000	1503832279	1896503786	7995863251	5741670000	2446830372	1381046000	2916436932	2427744000	4793920000	1002550000	5152133448	1662120000	2064788500	1348380000	6869572500	1168096000	2194920000
2005/2/28	5754291036	2928960000	1712617933	3446718798	453144000	1475204110	1807105061	1251174573	9291483796	662610636.4	2010301438	604935757.2	493263853.9	1048274483	596622894.7	479879587.7	454161750	1526959944	7462086594	4912329673	1093702099	1052824780	744060053.4	804082110	2973436992	458949384.9	1949794137	1074010000	1647038025	480214800	1900829520	476502000	1717339331	2323441842	8484607949	6102096000	2690039415	1568539000	3339364342	2805264000	5259680000	1245167100	5804695585	1740780000	2277594000	1498200000	7545016500	1328640000	2304120000
2005/3/31	5456421853	2708640000	1356992351	2917194960	378576000	1293640527	1735609772	1110084675	8223190797	543041799.7	1754444892	482863519.2	383084642.5	920580991	487357655.3	415110563.6	383688375	1306078946	6847869309	4132066012	804872319.6	1012728080	614432866.4	672349509	2532927808	373846187.7	1731779181	961450000	1267488036	485378400	1655833715	395486000	1466700617	1784151666	8641006252	4911852000	2495963512	1408484000	3083845699	2538096000	4725760000	1054682600	5382083915	1597140000	2151061000	1154295000	7890414000	1112736000	2123940000
2005/4/29	4630511845	3084480000	1066876745	2281766355	354484800	1051555750	1888461769	1011587953	9291487419	408526858.5	1669159376	390631161.6	296636338.3	810705195.3	404107949	323845120.5	280774875	1210043729	6677979422	4233053369	620021260.5	923369720	521101291.7	653530566	2292024348	310018789.8	1287522289	1144360000	922759147.4	364033800	1343252861	316602000	1452776244	1456083475	7995863251	4325112000	2608969734	1280440000	3039790760	2706528000	4930240000	1026611200	4244761333	1152540000	1869237500	984045000	8964984000	896832000	1861860000
2005/5/31	3797832084	2471040000	1062197461	2214372412	377428800	1006164854	1537641777	979643070.1	8227685485	401053806.2	1608241151	409620176.4	289856079.1	786948266.5	426654744.5	306180841.2	287486625	1234052533	6181378212	3534557485	643127642.9	872962440	513323660.5	622735932	2312673216	316097589.6	1320430207	1238160000	898384377.4	348543000	1330580664	321932000	1462059160	1442601221	6998824068	4341876000	2051308595	1211845000	2810705079	2485824000	4771200000	998539800	3859438928	1029420000	1759959000	932970000	7391506500	877456000	1779960000
2005/6/30	3675976509	2604960000	1071556029	2166233882	363662400	1040208026	1458996960	1038208688	7433195397	396071771.4	1498588345	398769310.8	303416597.4	783978650.4	445732802.2	276740375.7	277419000	1142819078	6691047875	3729312597	662382961.6	808349472	492583310.6	633000810	2216311832	293302090.4	1415040471	1242850000	853116947.6	343379400	1334804730	292084000	1424927499	1321260931	7233421523	4769358000	1886712576	1161542000	2704973227	2619408000	4759840000	894274600	4027240620	889200000	1828977000	936375000	7637122500	847008000	1736280000
2005/7/29	3868914502	2540160000	935856794	1887030403	362515200	907817913.6	1323402447	1006263806	7540922866	358706509.9	1291466378	292973371.2	262735042.5	668163622.5	369420571.4	247299910.2	253927875	1056387383	6508089534	3966094349	635425515.5	844092816	438139892.1	581676420	2071769756	285703590.6	1394473022	1186570000	804367407.7	309816000	1089808925	264368000	1192854616	1222391066	7174772159	5512003200	2041481967	996914000	2599241374	2543904000	4612160000	773968600	4045885253	783180000	1736953000	847845000	7353129000	775040000	1550640000
2005/8/31	4813295208	2903040000	1202575980	2310649474	410697600	1104511795	1442725618	1064829424	7433195397	425963980.5	1425486474	345871341	506824372.2	795857114.8	501232606.3	323845120.5	309859125	1166827882	6834800856	4076028734	735553172.4	982941960	580729797.8	633000810	2147482272	348011288.6	1493196776	1346030000	1058561437	431160600	1360149123	334724000	1443493329	1608882358	7233421523	4184294400	2021828711	1216418000	2872381993	2851728000	5271040000	954427600	4424992780	978120000	2030279500	1041930000	7967169000	896832000	1801800000
2005/9/30	5046851726	3166560000	1151103857	2666874601	441672000	1043990601	1415606716	1123395042	7106057742	430946015.4	1382843717	354009490.2	479703335.6	813674811.4	478685810.9	482823634.2	333350250	1114008513	6821732403	4414755127	843382956.9	772606128	795910928.2	667217070	2216311832	364727988	1604260999	1439830000	919277037.4	503451000	1368597254	369902000	1503832279	1415636712	6959724492	3916070400	2107811706	1211845000	2828327055	3002736000	5214240000	988514300	4443637413	916560000	2277594000	905730000	8926606500	824864000	1954680000
2005/10/31	5077315620	3352320000	1090273165	2753523956	408403200	915383062.9	1380352142	995615511.4	5847270371	366179562.2	1291466378	295686087.6	403425420	769130569.9	416248531.2	482823634.2	343417875	989162731	7553565765	3221912052	708595726.3	724490088	832206540.5	585098046	1514250320	323696089.4	1373905573	1322580000	783474747.8	441487800	1415061976	300612000	1206778989	1492036154	6431880219	3191865600	2009545426	1193553000	2608052362	2985312000	4544000000	1016585700	4555505208	896040000	2662944500	806985000	8611911000	819328000	1648920000
2005/11/30	4366491433	2669760000	1137066005	2859428724	434788800	919165637.5	1339673788	995615511.4	5671310846	381125666.8	1340200959	305180595	400035290.4	736464792.8	492560761.9	356229632.6	331113000	1195638447	5368520442	3152809381	731702108.7	532025928	860724521.7	624446745	1651909440	331294589.1	1382132553	1392930000	783474747.8	361452000	1469974829	310206000	1229986277	1492036154	6783776401	3124809600	1825296151	1207272000	2669729276	2909808000	4373600000	1042652000	3237951178	844740000	2507654000	834225000	7959493500	824864000	1676220000
2005/12/30	4691439633	2669760000	1188538128	2994216610	402667200	907817913.6	1377640252	1014250026	5860805719	366179562.2	1352384604	299755162.2	396645160.9	736464792.8	502966975.2	306180841.2	321045375	1334889511	5810234149	3524305889	681638280.2	554021832	860724521.7	633000810	1720739000	331294589.1	1476742817	1430450000	752135757.8	358870200	1761435355	314470000	1253193566	1671799546	5461775387	3205276800	1906365832	1193553000	2608052362	3113088000	4930240000	1146917200	3492761155	810540000	2783726000	844440000	8872878000	788880000	1954680000
2006/1/25	5798294438	3922560000	1310202312	3177143026	411844800	975904257.1	1578320131	1128719189	7755783742	388598719.1	1449853765	283478863.8	440716845.4	816644427.5	506435713	273796329.2	319926750	1781453268	6761617519	4163518232	754808491.1	684622512	925538115.2	778419915	1741387868	311538489.8	1176458066	1660260000	762582087.8	485378400	1761435355	317668000	1647717466	1671799546	6096338502	3527145600	2120094991	1454214000	3445096195	3920400000	4930240000	1543927000	3797290153	878940000	2858495500	827415000	10661269500	907904000	3276000000
2006/2/28	5422573082	3853440000	1450581131	4082147403	432494400	975904257.1	1572896351	1189946881	7360936393	398562788.8	1455945587	316031460.6	439021780.6	810705195.3	624372796.8	362117725.7	336706125	2300043438	6693661564	4223984264	843382956.9	644754936	1132941614	879357882	1837749252	323696089.4	1188798535	1683710000	769546307.8	511196400	2120480931	327262000	1527039567	1689775885	6186990376	3674668800	1962868943	1445068000	3066223723	3612576000	5702720000	1303315000	3747571133	930240000	2708956500	919350000	10354249500	855312000	2915640000
2006/3/31	5879531488	4851360000	1540913469	4082147403	406108800	994817130.3	1838661596	1112746748	5995271677	368670579.6	1443761942	295686087.6	408510614.4	828522891.9	608763476.9	291460608.5	302028750	2688986065	6778606507	4717062905	731702108.7	636506472	1132941614	940947150	1720739000	299380890.2	1155890617	1707160000	605887138.3	490542000	1757211290	328328000	1684849127	1667305461	6844216460	3567379200	2053765252	1504517000	3171955576	4083024000	5305120000	1709347750	3505190910	967860000	2754968500	834225000	12488038500	703072000	3488940000
2006/4/28	7890148473	8164800000	1615253206	4409489412	406108800	707341457.7	1922730194	1086126012	5817735158	306395143.9	1419394652	260420774.4	408510614.4	786948266.5	783934733.8	200195165.4	337824750	3951849163	7594077967	5451404200	600765941.9	707993160	1132941614	2006783649	1796451516	247711091.9	1106528740	2208990000	389996318.9	560250600	1976862701	335790000	1735905161	1887515616	6912205365	3272332800	2085701793	1143250000	4473837163	4954224000	4407680000	1691803125	3561124808	1080720000	3008034500	786555000	13002297000	647712000	5017740000
2006/5/31	10560816490	8739360000	1747425600	3581506684	449702400	941861085.4	2427141783	1353131987	7292653930	406035841.1	1827546762	423183758.4	474618141.2	1069061796	809950267	200195165.4	475415625	4028677336	10218876727	5935205523	797170192.1	863339232	1132941614	2836527954	1982291328	276585390.9	1365678594	2368450000	431781638.8	712576800	2200738178	469040000	2483179843	2534663827	9223828143	4063593600	2675299473	1390192000	5606173120	6394608000	5021120000	2644225625	4039670375	1148817630	3652202500	1058955000	17200795500	852544000	3761940000
2006/6/30	8692364341	8061984000	2491902348	3697039158	509356800	930513361.4	2603414650	1301221553	7101477308	423472963.1	1644792086	444885489.6	478008270.8	1167059127	917481137.5		421087500	3553303014	9352438301	5575135603	847234020.6	819347424	1444046863	2280513729	2161248184	328255189.2	1484969796	2391900000	539727048.5	815848800	2411941458	444522000	2051524281	2408829453	8974535490	4398873600	2692496072	1481652000	5250930466	4820640000	5555040000	2719416875	4619468683	1100276040	3002283000	1116840000	15581265000	847008000	3319680000
2006/7/31	6834066825	7366464000	2707784978	3620017509	333598650	862427017.9	2391887209	1173175815	5913345527	423472963.1	1498588345	368707662.6	506824372.2	1357114558	757919200.6		374767875	3039514605	8358582460	5186172654	1035936143	794602032	1444046863	3110258034	1940993592	378405287.6	1238160412	2101120000	595440808.3	867484800	2589352213	437060000	1889073264	2534663827	7410790670	3983126400	2608969734	1490798000	5694983783	4356000000	4555360000	2250724750	4901234028	1071960113	2611181000	1191750000	13892655000	805488000	3019380000
2006/8/31	8103395730	7638624000	2978335284	3754805395	357427125	900252764.3	2592567089	1131647468	5886032153	515640608	1516863812	363960353.6	503434242.6	1137362966	830762693.5		360731625	3860615707	8485999876	5151598170	985872314.9	826221144	1444046863	2631230394	1947876548	363208288.1	1217592963	2082360000	525798608.5	867484800	2310563883	432796000	1865865975	2521181573	8022690817	3929481600	2943075086	1435922000	5983618438	4489584000	4748480000	2338447875	4819670375	1027463655	2588175000	854655000	14583450000	747360000	3276000000
2006/9/29	8225251304	7197120000	3013047817	3947359517	371443875	972121682.5	2614262211	1187018598	6049912399	652646566.7	1498588345	390861771	515299696.2	1143302199	841168906.8		383189625	2953082910	8154714595	4961438506	1074446781	871587696	1550341157	2631230394	2030472020	422476586.1	1312203227	1941660000	644190348.2	867484800	2365476736	488228000	1763753907	2422311707	7864050038	3849014400	3043798023	1394765000	5495159790	4263072000	4680320000	2458753875	4827085253	1055779583	2835489500	912540000	14122920000	741824000	3308760000
2006/10/31	8103395730	8618400000	3228326579	3956987224	399477375	972121682.5	2522057942	1121265381	5995290391	697484880.4	1522955635	378202280.5	516994761	1131423734	827293955.8		355117125	3668545274	9199537403	5255321623	1001276570	808349472	2537909555	1869626808	2133716360	490863083.9	1410926981	1983870000	616333468.2	682099700	2399269261	495690000	1661641839	2543651997	10153009848	4345228800	3021688110	1390192000	5472957125	4495392000	14268800000	2150469750	5349834116	1100276040	2570920500	909135000	15312622500	680928000	4373460000
2006/11/30	9332106110	11999640000	3350150224	5198961316	405084075	938078510.7	2570871966	1207782771	6828348965	697484880.4	1571690215	384532025.8	489873724.3	1110636421	761387938.3		341080875	3673347035	9734690548	5523273877	1078297844	771231384	2168467025	2136716352	2216311832	563808681.5	1373905573	1890070000	553655488.4	662703500	2306339818	394420000	1782319738	2552640166	11127517489	4532985600	2928335144	1358181000	6039125103	4710288000	15523200000	2889850375	6184007835	1039599053	2754968500	960210000	18306067500	667088000	4690140000
2006/12/29	11170094364	11520984000	4239462829	4804225364	403682400	949426234.6	2532905503	1232007641	7156109715	473293311.7	1559506570	354465735.7	478008270.8	1366023406	735372405.1		341080875	4033479097	10906930771	5843087857	1278553158	739612272	2017477469	2234649185	2147482272	595722380.4	1563126101	1946350000	477049068.6	585118700	2310563883	433862000	1810168484	2651510032	12691262310	4828032000	2984838255	1381046000	6172341098	4791600000	16934400000	3100385875	6106151621	1088140643	2605429500	1116840000	18083478000	694768000	5820360000
2007/1/31	12987773356	14346384000	5250599078	5430026263	477971175	1168815564	3118673799	1598841376	9942078728	523113660.3	2028576906	417763188.5	630564101.9	1722377338	962574728.4		437931000	5166694653	12894642454	6595082892	1278553158	933451176	3003728397	2782182750	2711884664	572926881.2	1777027568	2720200000	518834388.5	756451800	3011758773	489294000	2376426317	3518868398	16045381634	6303264000	3810275007	1847492000	8026263694	6156480000	20384000000	3621711875	7874599905	1342983990	3255349000	1355190000	21353241000	1134880000	6879600000
2007/2/28	14724215298	16806144000	7065771381	7345939785	585900150	1539507878	3633932948	1851472157	10679540612	632718427.2	2741320143	577589256.8	767864349.9	2479629444	1283432971		533377500	6208676753	16182011775	9084445766	1278553158	1105294176	3655874776	3334167808	3592903032	635234579.1	2139014665	3395560000	672047228.1	1015067800	3349684021	617214000	2687403979	4201969288	17382496770	8046720000	3810275007	2236197000	9880186290	8078928000	25370240000	4250812000	9465091129	1694910518	3807493000	1814865000	20808280500	1273280000	8353800000
2007/3/30	15130400548	18069264000	7467789408	7865835916	780732975	1989634261	4496314051	2315205370	12250061290	829508804.2	3868307313	954209101	957711606.4	3239851165	1626838009		808488000	6847310944	17532636380	9663568379	1628999958	1193277792	4211644843	3209526020	6160245620	878386571.1	2751924636	3756690000	1037668777	1493507400	3560887301	939732300	3035513303	5109774418	19036893464	8314944000	4364228000	2647767000	12566708854	9699360000	26812800000	3909945000	9932228411	2212687478	5136089500	2284755000	21522102000	1937600000	9380280000
2007/4/30	17130862902	20941200000	10026085942	11389576364	1171800300	3321100534	8146518341	3180379275	16617636980	1106011739	5409538416	1254872002	1454365590	4335639506	1855774702		1132725375	10083697743	26120570188	13700139428	4101382872	1908144672	5782578732	4135436440	7653847072	1122607802	4487817306	4563370000	1316237576	2004274000	4916812358	1311020100	4144821681	6017579547	26832954597	11453164800	5135856000	4010521000	15919311393	15664176000	41865600000	4636793750	14292176381	3600167925	6487692000	3159840000	27800661000	2516112000	13767936000
2007/5/31	15028854235	22925628000	15885803243	14682251864	1377846525	3714488296	8135670780	3814378710	18769805351		5421722061	1386214216	2671422109	6037229531	2193976633		1143954375	11101671039	34632053546	16025273501	5379936031	2480038176	6617840104	3730350631	7103210592		5047251911	5839050000		2634650500	6082654464	1236186900	4172670427	6696186352	30368377669	10326624000	6729096000	4543732800	23390508441	22935792000	43559040000	6205784500	17594258608	3240151133	8454705000	3003210000	31607709000	2607456000	13968864000
2007/6/29	13393958606	21426504000	15885803243	13247723649	1012009350	2394369747	7517359801	2211730570	14879336606		4087612924	859262921.8	1276383787	5927353736	2287632553		659703750	12950348959	25289808637	16431523692	3284957362	1993378800	7739017870	2559608130	6972434428		3739162174	4249140000		2634650500	4764745997	1016004600	3903465884	5307514149	28963273628	9454896000	5223328000	3687667200	21880727166	14694240000	28694400000	3859817500	16079132199	2091333503	5889536000	2805720000	34063869000	1597136000	13986336000
2007/7/31	16826223965	29909352000	15885803243	14682251864	1133955075	3430795198	9166189079	3056832440	16551555628		4757713404	1136189278	1813719325	8208018900	3277957183		816909750	17608056964	30304958112	20528600089	4097531809	2629885272	7857881988	3788220032	7715793676		4701718773	5628000000		2185305200	5280082000	1062055800	4307272699	6624280995	36714008824	11426342400	5919980000	4653484800	25843903014	19979520000	43809920000	5002724500	17852652259	2467530825	6458934500	3142815000	31070424000	2139664000	16904160000
2007/8/31	21273952448	35540208000	15885803243	17666840767	1321779525	3585880759	10511286648	3228136873	23786462418		6201475346	1661558136	2295117726	7216167123	2925880301		999381000	23720698500	33821678781	36371575263	4925510511	2614763088	7857881988	5964999816	9057970096		5067819360	7208530000		2450386600	6796521550	1722602700	4827115956	8538761120	47365603977	16804233600	6372960000	4757749200	27908750936	22418880000	45095680000	6997799000	18310713732	2932721063	7172120500	4232415000	36842400000	2707104000	25150944000
2007/9/28	24371114976	46801920000	15252320291	21084676447	1583892750	4652566807	12268591536	3928581666	26021775600		5409538416	1960638600	2061198785	6248072274	2827021274		1094827500	27081931081	33821678781	40901842644	6912659395	3931767840	12695972860	6672787108	10069764628		8432653967	8934450000		2728398800	6188256104	2037765600	6057102233	8489326187	59422303171	20224406940	6341720000	5130906000	27908750936	29614992000	48890240000	8571802500	17418081119	2783051160	7011078500	4293705000	44563953000	2430304000	26915616000
2007/10/31	26265864672	43876800000	12328552823	18918442565	1310566125	4172179828	10250945183	3601199860	23837652796		4471397744	1960638600	1496742210	5440336695	3255410388		919374375	25204442597	33821678781	43141089093	7432552999	3808040880	12785924085	7302673282	7626315248		7836197955	7672840000		2941757000	5144911901	1670795100	5110244873	7248958782	47252289135	18949102054	6291736000	6327202800	27908750936	32118240000	43904000000	6879999375	14517025127	2257183935	6096590000	3857830516	56223037500	1893312000	27457248000
2007/11/30	22167391894	27232867200	12048358441	15596883947	1105921575	3521576990	8564149441	3129160978	24059477768		4300826713	1960638600	1259433139	5559121339	3494753293		919374375	18059422482	32690935598	30301016972	5545531771	3094548744	9621568501	4026374876	6882956000		6458178892	8048040000		2941757000	5808090200	1240504200	4771418464	6017579547	38753675981	15559967501	5585712000	4598608800	16785215360	19520688000	41332480000	5110498625	12860956726	2236958273	5705488000	3543390732	45131940000	1940368000	19262880000
2007/12/28	25303614541	32498083200	14643202069	19977490241	1233474000	4251613895	12480118977	4263577002	27557486947		5050120886	1862527549	1593360903	7037990157	5489277505		1065351375	21526293801	44490535673	32825023084	6631531743	3940016304	11414167908	4740839406	8149419904		9991904969	9520700000		2941757000	5993949086	1565740800	6312382404	7253452867	56612095088	19266311691	7244556000	5569914000	19271913932	22424688000	46099200000	6346141500	14904615603	2503937018	7108854000	4382719040	59776794000	2391552000	21420672000
2008/1/31	21668447382	25653302400	11561063863	19438338697	1233474000	3865791282	14297085451	3547905148	29024944456		4879549855	1242212511	1674724013	6331221525	6052947391		993766500	19975325053	36774464910	26599141340	5075701996	3560586960	10566056361	5103636037	7158274240		9119287241	10008460000		2941757000	5643351642	1539837000	7166410612	6134425752	46572400083	16561682147	7869356000	5624790000	13976578134	17307840000	41677440000	4737048750	13365998862	2552478608	6804024500	4196641537	69079500000	2037248000	21070888754
2008/2/29	27144957383	29207323200	12535653019	22240001183	1233474000	4054920014	15457774482	3490803670	30321767372		5330344723	1582436320	1466231043	7293377142	8689188089		1083598500	23082064310	43669677081	28967823999	5295212629	4509160320	12304042524	3765962570	7289050404		10298617140	10364900000		2941757000	5960156562	1575814500	8029721735	6498446621	48929348797	16862196541	9281404000	6689384400	15819399397	18794688000	47322240000	5604254500	13518686020	2876089208	7747270500	4750914948	68565241500	2242080000	20823534843
2008/3/31	21430854757	22567300800	10781392538	16280451083	1233474000	2636454524	14128948255	3799151650	25663442953		4562775082	1487490141	1288249240	5576939036	6554179998		1083598500	12863917264	35001410352	21745283431	4898553065	3849283200	9104348959	2292518586	5244812472		7495008699	7424270000		2165909000	4815434784	1050543000	7194259358	5033374976	36192760551	14491471879	6997760000	4554708000	11179042240	12806640000	33743360000	3922476875	11451536811	2321906055	6435928500	4157050580	65702280000	1790896000	13247176147
2008/4/30	23141521656	21631262400	9538791364	16444122087	1233474000	1940460790	12556051904	3799151650	29553911698		4008419231	1378302035	1228921973	5464093624	6916663093	3572748156	1083598500	15432859308	32407497202	22094761201	4652084986	3725556240	10797359510	1923044717	5678438700		7343812558	7816346352		1548463300	6061534136	919584900	7147844781	4921022856	42833010295	13523147721	6747840000	4851038400	9225207648	12365232000	32426240000	3812948288	10864278513	2236958273	6919054500	3705713659	66776850000	1561152000	12908209676
2008/5/30	22298067837	20059010400	8466743293	14249005087	1233754335	2016112283	12246896414	4073238743	26926138949		3338318752	1378302035	1228921973	4917684262	5314106248	2970534528	1083598500	12729467960	33688036605	19247164561	4652084986	3835535760	10357241018	1816208899	4783654420		6281119682	10360370017		1435318800	6923243518	890802900	6535172371	4565990157	37212594129	11887013799	5423264000	4477881600	8614634338	12992496000	30826880000	4207201075	9466603764	2467530825	6740758000	4077868664	68150764500	1489184000	11641666029
2008/6/30	17593733866	14353563840	6115546954	11986494144	1233754335	1410900341	9307207372	2215537335	21445277786		2631667337	1378302035	1228921973	3729837822	3503425138	2188814916	1083598500	8835239927	30174761833	14289757683	4652084986	2533653192	7356725165	1139582054	3296935924		3957019002	7452914400		940715700	6348770597	617373900	5249488602	3235741056	24136075958	8831784129	3873760000	3363898800	6383266423	8107968000	21011200000	3002386613	7047099576	1581646808	4509176000	2553616785	67636506000	1298192000	8533709940
2008/7/31	19620455547	14261422560	7455607043	12576431267	1233754335	1509247281	9806195180	3121547448	21651482381		2844881126	2017606308	1018733939	4828595779	3609221639	2414645026	1083598500	9171363185	29518074959	15221698402	4652084986	3062929632	8121310575	1420026076	3847572404		4596362683	7140670047		1141143100	5398355837	669181500	5439788366	3649196858	22372906270	8381012538	4258636800	4560195600	6483178419	8009232000	20446720000	3859817500	7669593372	1698955650	4641460500	2957444555	66715446000	1298192000	8912985937
2008/8/29	14944205738	10821481440	5445516909	9095779605	1233754335	1157467840	7571597606	2074687023	18661515766		1943291390	1816636895	732267989.3	3812987072	1848837226	1719783148	1083598500	6381540143	26694321404	11532766391	4652084986	2110232040	5046906216	1217483171	3090447244		3222637746	4791159257		846967400	5628060619	499367700	3805995273	3100918512	16498658595	6828354837	3158988800	3352923600	4573749159	4878720000	16338560000	2792853663	6694744597	1237810545	2812483500	2256684600	66715446000	924512000	6489833732
2008/9/26	12927727646	10678150560	4921675238	9241312079	1233754335	1066686048	6899048821	1709237566	14991073991		1669159376	2098310560	550896056.8	3593235481	1897399555	1534486647	1083598500	5349161565	26431646654	10471389462	4652084986	1618073688	4844515960	1041649222	2932139256		2678331639	4028464033		662703500	4133345333	433169100	3300076389	2790826661	16498658595	6711488128	2699136000	3330973200	4185202507	4809024000	16997120000	2462012163	7364219057	1108366305	2703205000	1932038746	66715446000	808256000	5625927294
2008/10/31	7694781431	6613696320	3471973868	6827898557	668598975	794340674.4	3953935999	1180097206	9939061436		1224456331	1360895235	450887234.1	3064643815	1026746377	1378142725	1083598500	2957884671	30667276988	7481412990	4652084986	893583600	2505784117	661046621.4	2381502776		1935310604	2631042583		484905000	2470855882	322358400	2162919265	1685281800	16498660437	4507715907	2179302400	1827370800	2631015900	2863344000	11195520000	1681777625	4968205201	744304380	1972764500	1346092569	66715446000	672624000	4108823304
2008/11/28	9117450024	7576060800	3873991895	12624942092	878009220	854861868.6	4333600635	1282879866	10372091083		1614332973	1292850473	657685138.5	3070583047	1314651611	1488162522	1083598500	3764580491	28828553742	8840493204	4652084986	1036556976	2913777172	741173484.6	2780714224		2401858695	2984237016		526930100	2847076736	394313400	2506387131	2197607467	16498660437	5242306647	2879078400	2112726000	3219386544	4048176000	13829760000	2208367013	6248428291	869703487.5	2645690000	2031016140	66715446000	730752000	4909517076
2008/12/31	10515376554	7985577600	4142003913	12006429079	1011729015	847296719.4	4192582342	1195324267	10598916137		1559506570	1020671426	1203496001	3171549995	1205386372	1546067679	1083598500	3553303014	36947027835	8607508025	4652084986	1157534448	3080829447	841332063.6	2877075608		2341380239	3142918572		623911100	2994514638	384239700	2450689639	2017844075	13380232311	5208916159	3193977600	2260891200	3030663884	3833280000	12857600000	2106357550	6589038104	934425607.5	2582423500	1797429489	43773376500	744592000	4740949967
2009/1/23	13731844676	10801005600	4446563024	14274310127	1084896450	960773958.6	5483442106	1362821934	12351655187		1736169424	1117200042	969577059.9	3723898589	1536650828	1829802945	1083598500	4355197073	36947027835	10160742556	4652084986	1447605432	4047805112	921458926.8	3056032464		3395433336	3485875485		623911100	3894394250	441803700	3114418083	2440288046	15120750335	6277411782	3643833600	2414544000	3496919867	4646400000	14927360000	3848789450	8068929015	1031508788	2956271000	2106238960	30226119000	871920000	5573250072
2009/2/27	12989582802	11384567040	4933857602	16469424938	1412888400	1062903474	5971582353	1644522558	13093991725		1943291390	1212146221	927200440.1	4216854862	2030945958	2200395947	1083598500	5425989738	38194694352	11830469676	4652084986	1414611576	4513623955	1248643618	3117979068		3188078628	3731575960		688565100	3685947560	525271500	3026230388	2602075099	17840309748	5893421167	3548864000	2573684400	5051106474	5436288000	15805440000	4201687050	7047099576	1132637100	3249597500	2739694287	37594599000	921744000	6173770401
2009/3/31	21364770951	16861854240	6042452767	16796873004	1657620855	1263379930	7251594555	2124174970	15403483179		2863156594	1352983054	1095011854	4911745029	2599818951	2819981122	1083598500	6266297883	38476425502	17176185186	4652084986	1745924880	6887693779	1466766746	3537839384		4371728417	5594804560		688565100	5109485928	627447600	3717807578	2970590053	20596130032	6828354837	3908748800	2990742000	7027143732	7294848000	19380480000	5538838113	8773638972	1334893725	5090077500	3076217429	44356714500	1093360000	7901583278
2009/4/30	23133828419	15950679360	5993723309	19901565776	1713127185	1497899557	6172262232	2147015562	15321001342		2857064771	1292850473	1239092361	4876109636	2284163815	2657846683	1083598500	5618060171	39039887800	19933176479	4652084986	1699183584	6225909768	1522410401	3482775736		4596362683	4530102503		1124979600	4336707957	718110900	3295434932	3199788378	20559869240	6461059467	3833772800	3023667600	5683882450	6876672000	18220160000	4901968225	8785384138	1557376013	6297892500	3531513445	41984985000	1433824000	7743551612
2009/5/27	22329711388	19574903040	6566294439	16493680350	1738357335	1543290453	6383789672	2847460355	15238519504		3003268512	1370389853	1228921973	5137435853	2230398380	2877886278	1083598500	5762112996	40707749288	25408328200	4652084986	1718430000	6608202473	1580279802	3579137120		5097469893	5942880232		1461180400	4601079368	754088400	3411471373	3249223310	25636380163	6678097640	3883756800	3122444400	5728287782	8351904000	19255040000	6341128750	9666271585	1638278663	5981560000	3139562961	38223990000	1605440000	7901583278
2009/6/30	19175976403	22001290080	7370330492	16736234473	1690420050	1528160155	6210228695	3723016346	15877753746	5821844639	3447971558	1462171160	1596751032	4983015816	2329257406	2779447512	1083598500	6247090840	40657984314	27168660668	4652084986	1916393136	8285150305	2147845083	3895753096		4708679817	5047097252		1393293700	4871043251	910950300	3411471373	3523362483	28355943653	8013717168	3953734400	3287072400	6305557093	10209302400	24680320000	6694026350	9995136232	1698955650	6637231000	3107890195	42322707000	1713392000	8997269492
2009/7/31	20705649058	30918518400	8527655115	18919221578	2356496010	1830766126	8428554928	3936195196	17939799687	7052793173	4605417840	1381466907	1800158807	5238402800	2709084191	2947372466	1083598500	10779953063	42449523402	31556548217	4652084986	3160536456	14925179566	2515093206	4267432720		6816786010	6797713134		1703632900	6225946734	1119619800	4024143783	4579472411	38472706158	13356195280	5363283200	3544989600	7782034370	12585936000	31077760000	6818091913	16020406369	2030656515	8845807000	3345435943	46406073000	1885008000	17499373099
2009/8/31	16777449680	21427966560	6639388625	15293037443	2356496010	1531942729	7484817118	3597393095	15259139963	5473462979	3618542589	1297597782	1717100632	4181219469	2100320714	2814190606	1083598500	8287839193	46670954364	21020440650	4652084986	3018892301	9483769864	1791725691	3723679196		6600791523	5835386275		1380362900	4791731828	1119619800	3225813067	3608750094	23605779179	9048822302	4238643200	2765750400	5872605109	9193483200	19819520000	5158370388	14656694964	1707045915	6942060500	2458598486	40142865000	1741072000	12210580025
2009/9/30	17695253273	23260554240	6883035914	16711979061	1922537430	1581116200	8298384196	3376600715	14949833072	5496688423	3575899831	1424192688	1981530740	3961467877	2249476437	2640475136	1083598500	8571143082	44895740149	20878060818	4652084986	2340748165	9144425933	1929721955	4074709952		6307039020	5553854481		1435318800	4758685402	1214600400	3193322863	3909853776	22300391736	8765003153	4173664000	2743800000	5905909108	8362939200	18721920000	5839352475	14863127288	1735361843	8414444500	2438803007	38093506500	2103680000	13450003928
2009/10/30	19481910934	27294294720	7419059950	16954533184	2184930990	1785375230	9643481765	4080852273	15506585476	6510866146	4465305922	1460588723	2390041354	4169341004	2535647303	2883676794	1083598500	10856781237	45067535073	23337348825	4652084986	2717888376	10299385979	2348162241	4350028192		6808146230	7212332685		1593721100	5089149666	1266408000	3778146527	4341285917	22880564529	9583070113	4298624000	2891965200	6438773088	9602366400	19443200000	6197764100	16632547203	2192461815	8702019500	2573412264	38070480000	2549328000	14953657536
2009/11/30	24976495111	27826666560	8198731275	21890509583	2462462640	2099328925	11004850675	5386572730	16867535797	6766346030	5214600094	1720108280	2549377444	4703871902	2695209240	4076523018	1083598500	10779953063	45869244719	29123147453	5029489231	3146376316	12252101933	2009848819	5024557880		8898972864	8579041576		1690702100	5981403178	1463564700	4140180224	5563676982	25890210893	11102337327	4783468800	3462675600	7770933037	10541520000	22830080000	6840148013	18151299297	2710238775	9294424000	3016830992	45201019500	2496736000	15628525691
2009/12/31	23985267230	28563796800	8527655115	23406472850	2248006365	2133372097	11579771410	5843384551	17651113255	6356029852	5781139590	1685294681	2396821613	4959258887	2965770785	4198123846	1083598500	13444930324	43979500554	28670120714	4274680740	3311043168	11240023542	2110007398	5382471592		7594366163	8809385771		1865267900	5432832500	1371462300	4841040329	5464807117	25708908143	11169118303	4648512000	3413287200	7593311710	9909028800	22171520000	6131595800	18328241288	2524162680	9064364000	2953485459	43742674500	2258688000	16090277586
2010/1/29	22314195138	23117223360	7565248323	19659011653	1962905670	2084198627	11308582384	4944987969	16661331203	5442495720	5574017624	1685294681	2186633579	5660088287	3104520295	3862273939	1083598500	11668278817	46957279238	23285574341	3562233950	3158770595	9888601220	1854046585	4962611276		6704468876	7683258595		1849104400	4923917534	1492346700	3987012121	5653558678	39403951583	9082212790	4423584000	2990742000	6627495747	8445993600	19129600000	5930333888	17989102471	2398763573	9426708500	3234581260	41063925000	2120288000	14124872083
2010/2/26	23854791624	23885067360	7857625070	20811143736	1957859640	2364109150	11617737874	4705161762	17403667742	5783135566	5525283044	1603007992	2254436171	5808569092	3317847667	4661365098	1083598500	11793124598	48675228478	24088078848	3839510539	3141064482	10239851956	1780596960	5306759076		6894544025	8056928067		2049531800	5155242518	2909860200	4140180224	5631088254	39128880368	9332641452	4483564800	3051105600	6794015741	8912376000	19694080000	6040614388	18048083135	2863953810	10433221000	4058073185	41409322500	2217168000	14420866887
2010/3/31	26642537647	26751684960	7918536893	21102208684	2222776215	2330065978	10907222626	4788910596	17919179227	6820538733	5537466689	1697954171	2735834571	6182740720	3319582036	4256029003	1083598500	12374137659	47758988883	24683485419	3916531813	3043680859	12037779451	2203488738	5699087568		6980941820	8256559703		1952550800	5419613930	2744363700	4079841274	5761416714	36790775605	9098908035	4463571200	3380361600	7082650397	8874043200	19850880000	6197764100	17605728156	2770915763	10042119000	3646327223	39060619500	2408160000	14468226056
2010/4/30	26838168947	24663149280	8442378564	18300708565	1985612805	2352761426	9502463471	4583345277	16888156257	5380561203	5482640286	1840373440	3012130132	5582878268	2670928075	3821740329	1083598500	11284137951	48331638630	23337348825	3623850970	2590404361	12567632255		5320524988		5512179308	7744683714		1874966000	5267600368	2832148800	3824561104	6300706890	32389636094	7779983751	3808780800	2930378400	7382386385	9877084800	18816000000	7581784375	16838979526	2584839668	7545968000	3194990303	35222869500	2311280000	12727776604
2010/5/31	24548060034	23168412960	6797759363	17427513723	1899830295	2099328925	9209579323	4217895819	15156037666	4528961588	4806447984	1644151336	3296901017	5274038194	2341397988	3289012889	2147546250	9310614249	47014544212	20217936143	2853638224	2199099259	9805253588		4728590772		4682760478	6042696046		1874966000	6067323887	2456543700	3068003507	5244596962	28194799997	6761573861	3388915200	2727337200	7215866392	8886820800	16307200000	8298607625	13897318912	2135829960	7028333000	2676348754	34539750000	2156272000	10845249646
2010/6/30	19019030424	20534196144	5676981834	18082409855	1844323965	1853461574	6909896382	3426088662	13320816779	4327674406	4239908488	1359312799	2193413838	4460363382	2044820910	2906838856	1747513125	8119777564	45811979744	18781194202	2637978655	1944131229	7697749174		4060944040		4052056576	4699021576		1874966000	4752076116	2026252800	2576008996	4633401429	25512855644	5960202144	2849088000	2299304400	7049346398	7577116800	15209600000	7030381875	11961278622	1775813168	7620737500	2850548969	29934450000	1688480000	9270557285
2010/7/30	24754515035	24009458088	6261735327	22072425175	2126901645	1966938813	9084832371	3684948694	15114796748	4916052322	4459214099	1514391558	2484964982	5131496621	2518303614	3283222374	1942617000	10155724155	47930783807	21214594967	2996127582	2363766112	9245633772		4652878256		4630921801	6119477445		1874966000	5419613930	2374515000	2998381642	5550194728	28194800038	6995307278	3328934400	2688924000	7604413043	8835710400	17153920000	7885055750	14184849648	2067062708	8368432500	3084135620	33219564000	1962512000	10939967984
2010/8/31	32147642009	25278960168	6115546954	27044784692	2179884960	2069068328	9806195180	4134146985	14846730775	4823150546	5580109447	1623579664	2708713534	5357187444	2540850409	3705930016	2631796875	9978059005	47415399035	21797057916	3111659494	2595716195	10126737312		4900664672		4691400258	7140670042		1874966000	6192900307	3330077400	3193322863	6192848854	27094515158	7212345451	3788787200	3018180000	9613754300	12106776000	18251520000	10027254463	14568223962	2249093670	7758773500	3543390732	43942237500	3044800000	10928128191
2010/9/30	32812192748	26976919200	5847534936	25577332249	2583567360	2277109933	10088231767	5051577394	15898374205	4335416221	5153681869	1675800063	2756175349	5398762070	2466272547	5072491709	3201668625	9915636114	49247878225	23544446763	3492914803	2514268074	10269618968		4742356684		5339383719	7616714711		1874966000	6014449605	3987746100	3137625371	6093978989	26681908367	6878440569	3373920000	3528526800	11201244906	13646476800	17718400000	11028050000	14184849648	2305725525	7637992000	3452331529	46974060000	3136144000	11342520918
2010/10/29	39187726402	35847564984	6310464785	27893724122	2828299815	2424630344	12246896414	6121278409	17362426823	5349593944	6073547072	1558699775	2759565478	5511607482	2462803810	5744191525	3444495750	12306913007	49763262997	34430032099	3623850970	2804648331	14145283865		5058972660		6203361667	8323103576		1874966000	6926530973	4779251100	4446516429	7190535680	28951245934	7412688380	3718809600	3539502000	12666620850	22942180800	20603520000	12241135500	17443531323	2467530825	8161378500	3614654456	52024539000	4979632000	15214132964
2010/11/30	45895535426	30436312368	7053589017	25407544363	3186567945	2746149189	10158740914	6338264025	15052935369	8430836187	5750680478	1500149631	2552767574	5410640534	2402100899	5495199352	3628370625	10371803393	51710272136	32747361358	4032063725	2537286022	12764094531		5712853480		5201147247	7647427271		1874966000	6133416740	4554751500	3829202561	6831008896	26131765927	6861745325	3693817600	3654741600	10435252935	17856696000	19349120000	9963843175	17596881049	2313815790	8656007500	3800731958	44517900000	5497248000	13793357901
2010/12/31	41015240935	35704746000	6213005870	28657769609	2972111670	3181145272	10223826280	6585703761	14558044343	8717283330	5184140982	1468500905	2220534875	5042408138	2223460904	5755849319	4098585000	10467838609	66083780781	45367391920	3854914794	2700182263	13936914784		5974735240		4501325109	6994785385		1690702100	5604673917	6533514000	3430037203	6902914253	25650391291	6277411782	3278973189	3347436000	10213226277	20150275200	19662720000	10311226750	17117663156	2503937018	8523723000	4901360588	50842512000	5015616000	14136711875
2011/1/31	39405195279	30452181144	5591705283	27081167811	2598705450	2795322659	9724838472	6128891940	15073555829	8252774449	4806447984	1226388148	2166292802	5143375085	2129804985	4947553378	3221319375	9517089965	68374379768	36203308189	3562233950	2609881086	13139158876		5422639452		4544524006	6173224423		1587255700	6001231034	5271423300	3555356560	7509615701	26131765927	6043678364	3193999799	2930378400	8992079657	17147539200	21356160000	8163514013	18248617384	2495846753	7246890000	5083478994	42906045000	4705600000	12490980760
2011/2/28	46422558822	33118135512	5993723309	31289481841	2843437905	3328665683	11704518362	7278535024	16991258554	11837234646	5470456641	1441599488	2269691754	5588817500	2500959925	5697182678	3805227375	9910834353	75417971654	39283890008	3843361603	3222512602	14734670693		6269690524		5106109673	7263520279		1713331000	6741470986	6468754500	3884900053	8179234336	26544372757	6277411782	3518898057	3813882000	10046706284	19479451200	21105280000	9373842500	18363629679	2859908678	8828552500	6710667364	44341363500	5970576000	15036536081
2011/3/31	42768547036	33007054080	6066817496	33957577192	3025094985	3268144489	11585195191	7495520639	16455126609	11620463835	5056212708	1441599488	2359530188	5107739692	2759380888	5182219942	4069108875	10203741764	78567545261	39748123528	3469808421	3084404919	12936743198		8092362920		5244346144	7071566783		1891129500	6609285280	6307575300	3810636731	7815213467	27438356090	6628011908	3598873013	3846807600	12278074198	22839960000	23551360000	10338796875	20683044283	2487756488	9386448000	6876949387	82881434568	6089600000	15498287977
2011/4/29	38387885179	30214149504	5823170207	31677568438	3332902815	2799105234	11465872019	8603289307	17527390499	12967539589	4715070646	1408368325	2132391506	5256220497	2537381671	4608590565	4980061500	9651539268	75818826476	36023513955	3939638196	3735989885	12650979888		8946976948		4795077611	7102279343		1975179700	7237167382	7227160200	3852409850	7711849517	31564424675	6878440569	3443921536	3166345200	10024503618	21146928000	26750080000	10296923183	20759719146	3211835205	8546729000	6698790077	85919307146	5120800000	15297011509
2011/5/31	33176766099	25993055088	5348057994	28839685201	2883806145	2659149972	9654329326	5455094503	15094176288	9499206612	4465305922	1389379089	1905252824	4959258887	2240804593	4804146034	3813649125	8364667366	62189762502	32768034596	4085978618	3211888934	11228116738		7865474240		4587722904	6434281178		1596953800	6060714602	24744454578	3731731951	7226488358	30945514388	6260716538	3213993538	2793188400	8559127674	23862168000	20666240000	9757484989	19283728034	2811367088	7948573000	5423961232	85982927514	4522912000	12751456189
2011/6/30	34256360490	27437113704	4970404696	30307137644	2959496595	2632671949	11351972628	6433433154	14454942046	9592108389	5421722061	1582436320	2067979044	4971137351	2185304789	5025775566	4219296750	8566341321	63392326971	34260721639	4120638191	3401344346	11376951795		7986481536		3948379222	6871935148		2191770600	6245774590	26694017666	4971001143	6880443829	31083050007	6394278490	3250024162	2919403200	8670141003	22584408000	20666240000	10528564290	20222995106	2855863545	9150636500	6932376728	93840042977	4539520000	12739616396
2011/7/29	33467426127	26942007893	4726757407	26341377736	2906513280	2360326575	11449600678	7308989146	13856948724	9437272095	4891733500	1781823296	1952714638	4727628831	2152351780	5671108616	4821451875	9320217771	69748739160	38667702430	4351702015	3250842384	11341231382		8742777136		4121174812	6664625372		2569996500	6159853881	24986707979	4799267210	6754609454	29845229432	6177240317	3656905085	3062080800	8237189019	23360008320	19066880000	10871266202	18881185004	2706193643	8983843000	6797767471	87605246901	4979632000	14883802755
2011/8/31	32782298917	24734661151	4470927753	23285195789	2792977605	2186328142	12339100683	6715133778	13093991725	9870813717	4398295874	1781823296	1932373861	5030529673	1977180523	5579849396	4728812625	8172596933	57264974680	33606782553	4528850946	3187100376	10763751358		7392789490		4164373709	6196258843		2447153900	5604673917	26122991791	4729645345	6093978989	28263569807	5960202144	3626765757	2886477600	7093751729	21765363840	17248000000	10119225896	17941917933	2495846753	8339675000	6457285233	83294966961	4628096000	13036795174
2011/9/30	29356662868	21310179290	3837444802	19355818999	2008319940	1891287320	10446201282	5337084782	11877384620	7896650974	4849090742	1224805712	1834060103	4044617128	1739571987	4497775799	4188417000	7293874701	45926509693	27650250451	4124489255	2714347154	9799300186		5708519189		4164373709	5850742550		1845871700	4963573245	23239022726	4154104597	5685017272	25169018369	5526125797	3335418923	2754775200	5794895779	16782099840	15554560000	7926568293	15641672044	2228868008	7499956000	5558570489	69028099410	4104944000	10974303376
2011/10/31	25719621173	21846543919	4385651202	21769232521	2366588070	1815635827	11422481775	5443674207	12166071052	7424400278	4910008967	1270696365	1605226356	4294064881	1684072182	4119701891	13245852735	7217046527	42147021364	30251790725	3785595647	2714347154	9745719565		6004230768		4164373709	6311430940		2169141700	4804950399	24259947775	5226281314	5392901760	26475606754	5693078238	4063786007	2738312400	6028023770	16475437440	17655680000	8469179654	15641672044	2241003405	8000336500	5792157141	66403759225	4531216000	10143149965
2011/11/30	21630222165	19309126637	4142003913	18421985627	2374157115	2152284970	10413658598	5786283074	11135048081	7083760432	4629785130	1281773419	1588275708	3890197091	1689275289	5006220019	11367294894	6434359512	37164968567	26185995543	3723978627	2450526067	9525443680		6299942348		4164373709	5620398356		2026902900	4262989006	22523798398	4585760158	5055845400	36527995710	5158830427	3727230182	2431006800	5561767788	14643129600	15742720000	7821853820	13283920008	2018521118	7016830000	4948869738	63302266279	4171376000	9527480771
2011/12/30	18807083764	16978003442	3471973868	20216886135	1728265275	1388204893	9572972618	3837972053	9650375004	6688927884	3064186738	985857827.4	1174679899	2945859171	1070105599	3272294856	7832374225	5219514022	35962404099	23897208745	2256723346	2239823320	8811035404		4435673694		4164373709	4414930402		1186400900	3668153330	17413405214	3532149272	4368250426	30369205735	4507715907	3164629400	1920660000	4484938496	13209482880	14613760000	6339985368	12248809358	1638278663	6280638000	4157050580	50848579220	3363120000	7572731081
2012/1/31	20509270153	19680455995	3581615148	21647955460	1861985070	1426030639	11800347719	4869128445	10062784192	7927618232	3996235586	1039660662	1050940170	3177489227	1103058608	3207109700	9675582860	6381540143	38825652833	28446350207	2499340361	2363766112	8811035404		4101391039		4164373709	4775802974		1483809300	3707809042	20360821599	3931314630	4494084800	31749624178	4557801639	3410772559	2063337600	5495159790	15248787840	14488320000	6984138036	12996389272	1703000783	6085087000	5028051653	51771074558	3736800000	8619368710
2012/2/29	22543590472	22073467416	3873991895	25791588574	2025981045	1494116983	12270356258	5426510278	10846361650	8523737963	4087612924	1107705424	1274688722	3420997747	1295573553	4132738922	12826712142	6784888053	41688901567	31076322615	2838233969	2616963531	10079110094		4782813374		4164373709	5512904398		1600186500	4302644717	24017694373	4223726462	5177185690	34298088995	4991877986	3666957243	2277354000	6460975754	17127095040	15523200000	7939260957	14069837353	1844580420	7057090500	5138906335	59612284928	3905648000	9681398069
2012/3/30	18599500058	17906326838	3545068055	22517107893	1753495425	1407117766	11461941571	4853203249	9835959139	7811491012	3740379040	1102958115	1418769229	3420997747	1181105207	3037628293	11756136168	6002201038	38424798010	26939447098	2780468013	2133586641	8453831266		4127105089		3957019002	4829549953		1561394100	3800339036	24121517260	3768863612	4750247634	30581589217	4407544442	3511237141	2233453200	5439653126	16636435200	14143360000	7790122162	14319030658	1840535288	7315908000	4244150687	50737243576	3736800000	8619368710
2012/4/27	20135619482	19494791316	4142003913	25414282158	1829185875	1373074594	12527294259	6043611594	9980302354	7919876418	3831756378	981110518.4	1381477804	3420997747	1517572770	4041479703	12569167922	6295108448	45010270098	30621408469	2664936101	3746162761	8227601979		5515663811		2695611198	5420766720		1593721100	3906087600	23706225714	3745656324	4763729888	32386752469	4574496883	3772445054	2518808400	4806877150	17794085760	14801920000	8196287382	15085779287	1901212275	7925567000	4921156067	53472919405	3925024000	10281675533
2012/5/31	20462808622	19391644272	3959268446	25373856471	2222776215	1263379930	12839493982	6294433419	9732856842	7625687460	3734287217		1330625860	3706080893	1403104424	4999701501	12811562482	6122245058	47358134060	31076322615	2799723332	3658267356	8025186300		4589957996		2229063106	5182744385		1849104400	3562404766	21006830669	3597129679	4655871853	32280566396	4774839813	3832723803	3062080800	3918770517	17978083200	15523200000	7677474766	15296635161	1893122010	8299414500	5906970919	50132850079	4401120000	10204716884
2012/6/29	18678020040	17782550386	3630344606	18946172171	2081487375	1202858736	10998867222	5846537301	9011140762	6386997111	3082462205		1208581195	3165610763	1220995692	4635316476	9923027307	5574844324	37680353339	27437009445	2826680778	2988443756	6685670783		4345674518		2540095167	4338149004		2046299100	3298033355	19184162220	3003023100	4098605338	28988798112	4090334805	3350493810	3029155200	3652338527	14543464320	13265280000	6815960239	12823870830	1662549458	7442441000	5158701814	53711495785	3659296000	9065728876
2012/7/31	16810218036	17225556348	3447609139	17639074944	2101671495	922948212.2	11043760558	5088896138	8062599629	5566364755	2808330191		1217056519	3391301586	1165495887	3593005824	9125145213	5080262958	31610266023	24693308501	2160446753	2612615129	5637871978		3625681106		2540095167	4069414110		2030135600	2868429812	16219442022	2659555233	3775031232	27502193081	3723039434	3260126580	2672461200	2830839892	12757155840	11822720000	6692206771	11999616053	1480518495	7591980000	4580673829	52486803699	3138912000	7634298001
2012/8/31	14921662676	15533944826	3520703326	14418495180	2371634100	1104511795	10558912533	5250934999	7835774576	5821844639	3246941414		1095011854	3415058515	1198448896	3626902106	10175521640	4873787242	31953855871	23683967739	2206659517	2561090237	5447363105		3509967880		2540095167	3839069915		1946085400	2875039097	15054318519	2692045437	3563809246	26121774123	3556086993	3159660430	2441982000	2619914567	14581797120	11132800000	6777882248	11405385865	1484563628	6930557500	4137255101	48796822348	3083552000	7772823569
2012/9/28	14714129120	16936744625	3557250419	16102898822	2270713500	1108294370	10900101884	5960402447	7650190441	7215371282	3112921318		1096706919	3171549995	1205386372	3796383512	12528768828	5128280566	32555138106	28048300329	2195106326	2527750601	6399907473		3419968703		2540095167	3831391775		1713331000	2822164815	13300865328	2775591675	3599761925	24741355165	3489306017	3154637123	2447469600	2719826563	16621102080	10725120000	7092025667	11673747886	1444112303	7350417000	4640060266	46061146519	3086320000	7911349138
2012/10/31	14693375765	15554574235	3679074064	14431970409	2073918330	1112076944	9508408480	5575012722	8371906520	6363771667	3301767817		1176374964	3141853834	1264354914	3321835573	10428015974	4931408372	31953855871	25134006580	2526297807	2491380088	6221305404		3702823258		2540095167	3839069915		1765054200	3066708370	12839430277	2617782115	3195294293	25166099460	3639563214	3345522808	3122444400	3041765217	14704462080	10819200000	6359024357	11213698708	1444112303	7845046000	4671733032	39746824983	2792912000	7603514541
2012/11/30	14153788519	15327650738	3508520962	15766018094	1766110500	1115859519	8107736409	4405705262	7485226766	5512172052	2924074819		1032294457	2684532954	1163761518	3516739191	8594907112	4355197073	27143597998	23385430330	2310638238	2094335330	5405689288		3149971174		2540095167	3363025246		1745658000	2584230544	10762972551	2144353434	2781838491	24847541239	3622867970	3024031127	3084031200	2808637226	13056151680	9721600000	4959658218	10408612647	1290397268	8052100000	4232214143	36422660749	2195024000	6987845347
2012/12/31	17121518370	18669614964	3764350615	18595816213	1960382655	1191511012	9975299170	5478665291	8598731574	6061840894	3508889783		1210276260	3076522280	1397901317	4050605623	9736181500	5200306979	35389754352	26868366762	2418468022	2603522501	7382218852		3548538955		2799288552	3708541538		1878198700	2789118388	12850966154	2413557978	3321128667	28457869043	3839906143	3641898974	3704130000	2897447890	15639782400	10662400000	5887809228	12382990368	1411751243	10059373500	5050033301	42625646640	2887024000	8111441626
2013/1/31	17972405950	21145144020	3886174260	20913555625	1978043760	1388204893	10334445855	5697636726	8392526980	6379255296	5037937241		1150948992	3759533983	1378823260	4474309140	10806757474	5277135152	34273087346	27934571793	2499340361	2700510534	7334591634		3522824905		3645986941	4338149004		1826475500	3066708370	12689463886	2543518792	3419998533	28564055122	3789820411	4546094582	3951072000	3397007870	15241121280	11948160000	5940166465	11980447338	1484563628	10778311000	5050033301	43929864187	3053104000	8311534114
2013/2/28	17910145883	21248291064	3825262437	18892271254	1867031100	1403335191	10855208548	5360420717	8371906520	6046357265	5025753596		1142473668	3783290911	1410041899	4660738687	10008875380	5065857676	31782060947	25546272525	2595616954	2645954765	7084548737	3069304010	3471396804		3455911792	4338149004		1816777400	3179066220	13646941616	2599216284	3393034024	27714566494	3556086993	5163961580	4285815600	3852162520	14344133760	12042240000	5759296012	11961278622	1436022038	10692038500	4894647661	43325470690	2878720000	8603976981
2013/3/29	15565016700	18587097329	3618162242	16601482300	1920014415	1426030639	9248027134	4672850412	7856395035	5481204793	4611509663		1020429004	4893927333	1517572770	4143820396	8584807339	4508853419	28947444701	23527591001	2838233969	2542904981	6197491794	2555156638	3162828199		3386793556	3601047580		1845871700	2974178376	11293622859	2404275063	2993060477	25059914531	3372439308	6610621500	3874245600	4307317169	14484778309	10474240000	5021534952	11443723297	1488608760	9432460000	4252659622	46760970568	2552096000	7634298001
2013/4/26	15565016700	17906326838	3557250419	15496513511	1700512110	1335248848	7820419062	4340013832	8165701926	5883779157	3435787913		1003478356	5369065909	1344135882	3720116879	8059619125	4571276310	26628213226	21452045209	2853638224	2373175924	5959355702	2423837612	2982829846	5866199270	3559589146	3700863398	9439584306	1813544700	2888257667	9690136058	2009751162	2894190611	24104239824	3305658332	7026834102	2996229600	4307317169	12515399885	10097920000	5602224302	11156192561	1391525580	9886828500	4264926909	38728899093	2397088000	7588122811
2013/5/31	22911704582	18752132599	3983633175	15186583241	1869554115	1339031423	8359139089	4786715558	8536870196	5759910118	4185082085		1098401984	5588817500	1482885392	4186190748	8332313006	6793173749	27573085308	21636854081	2630276528	2739911922	5989122714	2837826405	3175685224	5402435943	4198932827	3700863398	9234870430	1971947000	2980787661	10589934407	2176843638	3029013155	24316611981	3372439308	7517766114	3577915200		14317381142	10474240000	6416141342	11482060728	1561421145	11865344500	4448936220	37329250994	2740320000	7757431839
2013/6/28	19238360641	13656668626	3313603130	11076638353	1334674935	1134772392	6060600306	3656822956	7361504009	4004066550	3222574124		903469533.1	4531634169	1108261714	3042191252	6453755164	5500782185	20185903575	15324920301	2295233983	2127674966	4405517702	2147845083	2481405864	4059963156	4103895253	3685507118	6368876158	1483809300	2564402689	9932389460	1698773500	2399841283	19644424526	2821496253	4915234965	2551734000		9974901718	8279040000	5478470834	9411839428	1310622930	10134143000	3434840464	26943225899	2693264000	5725723500
2013/7/31	17930899238	13945480349	3605979877	9419185169	1478486790	1089381496	5737368290	3521498603	8186322386	4524316496	3569808008	3523569647	905164597.9	5832326020	1191511421	3618428035	7403133858	5695615084	18725646720	14926870424	2302936111	2315589279	4310263265	2706507379	2532833964	3994873567	3162159290	2994474534	6971644795	1390061000	2643714112	8282759155	1763753907	2359394520	19432052369	4040605765	4832427156	2623072800		12732031511	7965440000	5725977770	8875115388	1670639723	9708532000	3577958816	25702628720	2635136000	5479455823
2013/8/30	18013912661	15018209606	3813080073	10160322772	1662666885	1191511012	6267109650	3916523070	8681213412	4877343245	3411420622	3247572025	1008563550	5832326020	1390963842	4203138889	7640478532	5909931273	20529493423	16149452192	2399212704	2539874105	4810349058	2648637978	3137114149	4434228297	3162159290	3109646631	7619905404	1655142400	2643714112	9413275028	1875148891	2718921304	20387727076	4330948694	4856086530	2771238000		12869888001	8874880000	5925887219	9220152271	1618053000	10122640000	4313996058	28486019826	2568704000	5848857339
2013/9/30	17764872394	14399327342	3910538988	10335500750	1667712915	1270945079	6231194981	3810540896	9176104437	4868053068	3752562685	3183172580	1008563550	6580669278	1314651611	4270931451	7135489865	6130741892	20443595961	16476421734	2403063768	2567151989	4709141219	2646412232	3342826552	4409819701	3283116202	3140359190	6983017788	1716563700	2643714112	9574777296	1805527026	2664992286	20706285311	4403534426	5589527126	3056593200		13056978951	8906240000	5645062041	9910226038	1654459193	9570496000	4093184886	29503945716	2538256000	6402959613
2013/10/31	18408226417	13512262764	4154186277	11736924581	1708081155	1191511012	5818176294	3540768089	9444170410	4449995075	3307859639	2901041677	1008563550	6034259915	1335464038	4864116375	6716349271	7202322837	19498723879	15111679295	2214361645	2776282434	4506725541	2515093206	3252827376	4116916547	2920245464	2940727555	6801049898	1571092200	2729634821	10463039768	1731263703	2638027778	20175354919	4427729670	5512634161	2776725600		11826117436	9533440000	5288080883	10964505403	1537150350	10047870500	4015492066	25893489825	2314048000	6079733287
2013/11/29	19010073730	13718556852	4081092091	12774517225	1675281960	1278510228	6015706970	3767184552	10330850164	4728700403	3429696090	3115706494	1008563550	6640061600	1423916850	5177656978	6872895758	6756804937	19928211189	15225407832	2179702071	2909640979	4703187817	6409957380	3484253829	4157597541	2954804582	3094290351	6846541870	1687469400	2683369824	9286380389	1786961195	2907672866	20918657468	4548705891	5429826351	2809651200		12023055279	9878400000	5340438120	14913271464	1549285748	10203161000	4146343131	27611239764	2341728000	5895032529
2013/12/31	16893231458	12955268726	3922721353	11426994311	1506239955	1191511012	5629624284	4471114515	9284718245	4254901345	3246941414	2870375274	1027209263	6800420869	1335464038	6880945116	6509303918	6815254807	18382056872	14244499204	1956340375	2924795359	4494818737	6373057955	3574253006	3848421990	2600573623	3063577792	6573590035	1574324900	2524746977	8628835442	1824092856	2584098760	21237215704	4403534426	5849780241	2623072800		10585409029	9470720000	5026294701	15471911926	1569511410	10065125000	3868284617	26609218966	2170112000	5233188146
2014/1/30	16478164346	11366804249	3788715344	10025570480	1586976435	1115859519	5081925590	4262183930	8968642730	3929745129	3143380431	2723176542	1025514198	7133017872	1290370447	5889478886	6014415024	6324275902	16492312708	12723380028	2102680797	2667170898	4036406759	6412277573	3059971998	3864694387	2393218916	2817877318	6687319966	1541997900	2485091265	8155864516	1675566212	2422311707	18688749820	4209972473	5287870107	2315767200		9679494954	8655360000	4845424248	12751575764	1686820253	8586989500	3753789935	23698587125	2009568000	4909961819
2014/2/28	16561177769	12274498236	3886174260	9944719105	1677804975	1142337541	5001117586	4250245039	8593303056	3911164774	3527165251	3045173768	1006868485	6497520027	1318120349	5787790042	6660800518	6394415745	16664107632	12638083625	2314489302	2636862137	4072127173	6619733612	3368540602	3799604798	2358659798	2794842898	6562217042	1558161400	2551184118	9205629255	1721980788	2615557354	18688749820	4185777229	5216891985	2260891200		9974901718	8780800000	5911607972	13140195215	1978069793	8437450500	3659740732	23809922769	2178416000	5033095658
2014/3/31	16353644213	11882539469	3947086082	12073805309	1551654225	1252032206	4650949568	4142795024	8830359692	4236320990	4044970167	2989974244	1037379651	6806360101	1366682677	6465715669	5953816384	7326218303	16578210170	12680731826	2314489302	2521688849	4060220369	7122657343	3419968703	3954192573	2678331639	2917693135	6266519220	1693934800	2544574833	7971290496	1768395365	2687462710	20493913154	4355143938	4625407633	2271866400		9630260493	8498560000	5430873347	13237350078	1901212275	8782540500	3729255360	23794017677	2195024000	5002312198
2014/4/30	15772550256	11201768978	3752168251	10914935603	1513809000	1588681349	4444440224	4106978353	8514284178	3706780866	3551532541	2551444688	1020429004	7245863284	1422182482	7262278281	5282181457	7302197916	16492312708	12893972832	2195106326	2470163956	3857804690	6764324185	2879973645	3970464970	2393218916	2748774059	5766107522	1642211600	2399170557	7290673796	1763753907	2476240725	19219680212	4088996253	3738181105	2068825200		9088681427	9157120000	5026294701	13188772647	1864806083	8615747000	3905086479	22903332523	2164576000	5002312198
2014/5/30	14859402610	11593727746	3666891699	10483728271	1463348700	1558420752	4543205563	5145661831	8268451344	3483816604	4038878344	2671043658	1061110559	6954840906	1436057433	7313122703	5347829984	7302197916	17952569562	13377319113	2310638238	2533812353	4089987380	6927774397	2879973645	4116916547	2393218916	2787164758	5595512625	1587255700	2418998412	7094563900	1814809941	2593086930	19219680212	4113191497	3779585009	2129188800		9315159946	10787840000	5016775204	13334504941	1974024660	8310917500	3802859085	25130045407	2211632000	5002312198
2014/6/30	14174541875	14027997984	3593797513	10955361291	1491101865	1543290453	4498312227	5706789688	8442727836	3586008557	4002327409	2793709268	1149253928	6889509352	1462072966	7101270945	5963916157	7302197916	17866672100	12737596095	2279829728	2658078270	4089987380	7518709781	2905687695	4165733740	2445057593	2733417779	5925329426	1697167500	2418998412	7602142455	1847300145	2754873982	19750610605	4137386741	3874222506	2101750800		9787810767	12261760000	5016775204	13516670309	1921437938	7891058000	3573869720	23968973689	2427536000	5002312198
2014/7/31	15419743211	17308073983	3825262437	11292242019	1491101865	1917765342	4920309582	6823075955	8403999727	4366383477	4373928584	3213838982	1218751584	7406222553	1737837618	10609536066	9155444533	7302197916	20100006113	15111679295	2291382919	3018752516	4768675242	8354820485	3458539779	5036307001	2704250977	3117324771	8279539006	1748890700	2736244106	8063577506	2000468247	3015530901	21024843547	4403534426	4365154518	2332230000		11442088643	16746240000	7211019387	15229024769	2067062708	8730777000	3847839138	26084350929	2529952000	7326463404
2014/8/29	15274469722	15657721279	3922721353	11184440186	1491101865	1891287320	5144776260	6381337004	8752552711	5081727153	5348620190	3140239616	1432329748	7340890999	1867915284	9423166218	7822274452	9836348837	20357698499	14443524143	2714999930	2958134996	4500772139	9027480975	3985677812	4808493438	2730170316	3186428029	7358326562	2017204800	2762681247	9747815440	2269672791	3370563600	21874332175	4621291623	4158134995	2436494400	9558913712	11107294311	21387520000	7249097377	15046859401	2370447645	9323181500	3966422916	28597355470	2834432000	7372638593
2014/9/30	16353644213	15802127141	5067863611	11952528247	1491101865	2193893291	5629624284	6876800963	9798211663	5685588697	5031845418	3765834227	1640822717	8196140436	2396897792	10550217573	8534308472	12461469994	23192314745	16206316460	3273404171	3527939687	4846069472	9687568372	6132801020	5296665360	3749664294	6535603236	8154436081	2262890000	3205503361	9171021627	2501745673	4341285917	24210425903	5371344190	5086765427	2798676000	9925479724	11402701075	17781120000	7429967830	16431316198	3670570380	13503524204	4166788610	29106318415	3744753755	7988307787
2014/10/31	16187617368	15678350688	4970404696	12033379622	1491101865	2171197843	5503922945	6411184231	9507750843	6614606458	4453122277	5256783995	1488266886	8136748114	2232132749	14939786009	7761675812	11932218372	25253853834	20631869072	3885723304	3406704646	4792488852	10203065197	5785661340	5841790674	3879260987	6855430628	8154436081	2353405600	3159238364	8409653794	2483179843	4291850984	26758891787	5879444316	4927064652	2590147200	8811682994	11294385262	16401280000	6868317475	16249150830	3961047173	13376265860	4465292603	29758427188	3744753755	7511164162
2014/11/28	17038504948	16936744625	5274963807	13340476849	1491101865	4263789802	5943877633	6906648189	10204856811	6475253794	4562775082	5507287781	1549289218	7994206541	2764583995	15736348621	7650578305	11595421886	26800008150	22123329487	3885723304	3443075159	5340201863	9932743691	5412807609	6744908731	4985152760	7244785715	8870934649	2424525000	3403781919	8813409463	2552801708	4718789040	29944474143	6919839813	4992127931	2677948800	9389729398	12003361494	17561600000	6982551446	18034371437	4061393701	15419469261	4616589147	34514049705	3744753755	8465451412
2014/12/31	18449733128	19577308951	6225188234	17612124486	2666826855	3690507139	6725021673	7133487110	11947621731	6475253794	3338318752	5188464781	4566093332	8107051953	2292835659	14346601086	6191161057	12148730399	30837188865	29599752849	3885723304	3794656777	5328295059	10542538715	4409959644	7355123634	5641776000	6897147245	8222674040	1842639000	3364126208	10416896263	2390350690	4435661698	40669268073	7742478112	5199147454	2716362000	8459215674	14465084524	16181760000	6373303603	22515639491	4024423927	17872727323	5597972137	34514049705	3333242353	8496234872
2015/1/30	18678020040	21227661655	5884082029	16210700655	3035187045	3661843006	6347917654	7133487110	12896460410	6475253794	3533257073	5735018496	5212407984	8427770492	2743771568	16863399977	6852696211	11330796075	27573085308	27037500341	3119361621	3603711588	6298699633	10045901531	5335665458	6582184756	5641776000	8531560018	8245420027	1991343200	3430219060	10128499356	2520311504	4628907344	36421824932	8347359215	5571782596	2974279200	8684794759	15134673188	16652160000	6530375312	19783158970	3955765776	17752538888	5315824527	42752887377	3497846914	9727573259
2015/2/27	18968567018	21805285102	6310464785	16129849281	3022571970	3833827805	6608299000	7133487110	12993280684	5406883369	3533257073	5985522282	5068782506	8433709724	2872114865	17541325604	7423333405	12184815737	27143597998	29829208297	3119361621	3697668744	7120269151	10171632464	5682805138	6517095167	5641776000	8742015958	8734458732	2136814700	3542576910	12504889866	2622423572	4682836362	37483685718	12726698397	5796546650	3073056000	8698893451	15489161305	16997120000	6834999234	20438954295	4600096116	16981918920	5479388359	42021253143	3693314829	11543797380
2015/3/31	22558897537	28211006210	7504336501	22207177623	3514559895	4786910231	7470251044	8357223392	13922755308	6410222551	3533257073	7317367407	5804863082	9704705415	3104520295	21820731126	8216165612	14782960060	35132061966	32372339517	3119361621	4167454528	9162286140	12107888829	8189925052	7957202338	5641776000	10700875089	10417661716	2443921200	4520751132	12620248628	3202605779	5631088254	45978571999	13621922428	7026834102	3512064000	10418933972	19920262759	19662720000	8281962860	22879970227	7404517514	22446957773	6894215502	46872306212	4228279651	13867948586
2015/4/30	32146947824	40358333589	8722572946	28028476611	4844188800	5324362727	7982035070	8548245641	17756838132	6410222551	3533257073	7490063199	6277630282	9158296052	3460065916	21151279569	11599589681	14674704047	45955142181	32372339517	5025638168	4446295121	10323199588	13635519662	9951337505	7957202338	5641776000	11817910461	11372993140	2941757000	5208116801	16969273978	3578563848	6538893384	57021924165	15243003783	8783542627	3885220800	13436054229	24213507723	21481600000	9105399397	28272065121	8450233968	26575784022	6910571885	45615803942	4715234810	14422050860
2015/5/29	32188454536	45801398317	9879897569	21964623498	6433688250	6556920451	8529733764	9563051339	20874450934	6410222551	3533257073	10529509134	10532535077	10102633972	5419902750	27794950715	16917120345	14674704047	42433346238	32372339517	9820212512	4697857831	11626994692	13384057797	8974203590	8364012274	5641776000	13226346365	15114707883	3274725100	6265602445	17303814390	4256216665	6345647738	53623969653	23154848604	9031966055	4889451600	12336356191	22962952424	22453760000	9943115181	27689135944	13884790689	26575784022	7200897680	48574151060	5558833183	13975690695
2015/6/30	27684976370	41132753367	10196639045	17719926319	4970339550	7581663210	8287309752	9855554157	17369557039	13944556593	4507948680	10529509134	7001742068	9461196895	6661710868	25218833332	12594417355	13135062966	46041039643	32276733081	5988404100	4449325997	11626994692	13107449744	7045649810	9804119446	5641776000	18649634043	19413699290	3274725100	7600678072	14719778108	5388732332	6255766042	74330254964	18146433075	7919975473	6398541600	14465258803	19329449232	24304000000	9043522663	47217263399	14972758312	26271777979	6348321209	45138651181	5006722053	15606587722
2015/7/31	24177659274	29781972045	7065771381	16331977718	4448075445	4736747998	6904595015	5826178593	15723612392	9986940931	5208508272	10529509134	5362017857	6117409166	6320040199	20253028113	8145467199	9706955874	32984625416	32276733081	4956319021	3336994498	11626994692	9882451318	5785661340	9763438452	5641776000	18649634043	19413699290	3274725100	4355519000	12112670073	5388732332	6255766042	74330254964	13791289137	5500804474	3577915200	9347433320	16247371998	17467520000	7034908682	47071531104	14962195520	26271777979	4514361748	32764489582	3535568792	11201808706
2015/8/31	21209929423	24847811744	6164276412	12949695204	3317764725	4485936833	6114472309	5814239703	13322469613	7348530490	7042146856	10529509134	4769562759	6354978454	5159747418	12838216565	7130439978	7373437361	30665393941	32276733081	4956319021	3091493540	6620183358	10064761171	5785661340	9763438452	5641776000	9583839716	19413699290	1988110500	3740855468	9747815440	5388732332	6255766042	47146618863	14710708413	4690470911	2749287600	8022156198	15065744944	16432640000	5806893499	47071531104	14962195520	26271777979	4170877702	29122223507	5329396300	9398127643
2015/9/30	18428979773	20776576338	5628252376	11453944769	3057894180	3862491938	5620645617	5814239703	12238082551	6326610952	4812539807	7677561487	4625937281	6354978454	4140805701	11397624607	8231315272	6615645267	25253853834	32028156345	4956319021	2942980615	4197148622	10064761171	4718528248	7908385146	4838276509	7333580053	19413699290	2052764500	3483093343	8425029536	5388732332	6255766042	33023870420	13597727184	4779193564	2513320800	6696879075	12298768258	15648640000	5854490987	23462899405	8835775893	26271777979	3759923576	27006846267	5329396300	8164030074
2015/10/30	20400548555	25356716169	6517564981	12370260351	3784522500	4786910231	6518512329	8428856735	17350192984	7394981378	4861274387	7588746508	5888644611	6354978454	6174353213	17354896056	8231315272	7746319185	26026930992	37286510372	4956319021	3591588084	4834162668	10064761171	5708519189	6386915987	5097469893	8725827039	19413699290	2447153900	4884261822	10009820707	4367611649	4871587923	34510475519	13089627058	5524463848	3045618000	8219537897	14622634798	15209600000	8215326377	27689135944	7668587326	19357407994	4330352438	31173980379	5329396300	9910752787
2015/11/30	20649588822	27104692241	7285053941	13812109869	5608662345	4801242298	6581362999	8428856735	16943547836	9624624004	4952651725	7914401430	7749791434	6354978454	6117986224	17244733142	8231315272	7974859658	25769238606	36330446003	6847191312	3679483488	5072298760	10064761171	7495645692	6785589724	5097469893	8580126773	19413699290	2747795000	5966064796	13636025346	3717807578	5001916382	33023870420	10912055089	5701909153	3254146800	8882176458	14346921819	15742720000	12346788309	24847356202	7790059439	17151596711	4735172921	36104558908	5329396300	11562544918
2015/12/31	27705729726	31043169970	7833260341	14687999763	5003138745	5482015459	6976424352	8428856735	17272736766	8899990150	5178049159	8930839519	7971214047	6354978454	6486539611	19298491111	9115045439	9177704252	31524368561	34227104392	5645659428	4497820014	5798613840	10064761171	7367075440	6915768904	5097469893	8968660816	11702809941	3646485600	6498749152	14511134253	4177311885	5487277541	35359964147	12073426806	5701909153	3841320000	9051360771	14652175475	17436160000	12518139265	23645064773	7964345515	16826380945	5201329841	47697871089	6840651298	13651017728
2016/1/29	21915543514	20024282839	5201869620	11709974123	3105831465	4872902630	5234562931	8428856735	14193852073	6856151076	3850031845	5644685309	5074766901	6354978454	3819947458	12788389505	6973893491	6014222970	23106417283	24379641397	3227191406	2985412880	3750643449	10064761171	5014239828	4735267649	5909609164	6783156826	7813246287	2602323500	4663036908	12042543457	2571367538	4201969288	31431079242	10645907404	3980689689	2557221600	6090635285	12535093669	19129600000	8324800599	17159977670	4531437965	12994490830	3815126369	34547523452	5520525609	10822086377
2016/2/29	19923221376	25445221287	5055681247	12990120891	3237028245	5732826624	5153754927	8428856735	13477382050	6540285037	3892674603	5259820402	5709112763	6354978454	4119126090	11426483976	7766725698	7144896888	28346162467	24284034960	3974297769	2949042367	4661514001	8178797179	4692814198	4450500694	5849130708	6459378458	8609355807	2269355400	5285867848	16235229411	3007664557	4651377768	31962009635	10645907404	4057582655	2540758800	7514603257	12082136631	13892480000	7996377934	17524308406	4304337927	11806746293	3943932886	30219796052	4764898110	14809170831
2016/3/31	22579650893	24715054067	5713528927	14701474992	3544836075	5768656790	5719410955	8679573437	16401354305	7274209069	4185082085	6641386736	5565487285	6354978454	4409632877	13899163518	9700832293	7144896888	27143597998	26865408755	3974297769	3446106035	4917510300	10228211383	4667100148	5955697456	6419356154	7576413830	9189378457	3080763100	5630063894	14863790080	3601771136	4853611584	32386753949	10645907404	4619492789	3122444400	8247735282	13273610578	18910080000	10890305186	19673859749	5096547362	13475244572	4551163611	35736255442	5556084550	15093962578
2016/4/29	23409785117	23254719628	5591705283	14687999763	3618003510	5138045862	5629624284	8607940094	16130257540	7738717949	4605417840	7223618263	6522990474	6354978454	4409632877	13020203212	9104945666	7144896888	25597443682	26291770134	3974297769	3691606992	5012764737	10190492103	5747090264	5255984367	5451700852	8159214894	8677593766	3672347200	5818552205	14942158042	3870975680	5577159237	33979545126	10645907404	4388813892	3490113600	8022156198	14632481690	18126080000	11098658004	18544434467	4848321739	13036910278	4189278633	32652981844	5845000947	15037004228
2016/5/31	22932457938	21750132631	5250599078	14687999763	3471668640	6700402630	5468008276	7390173257	15975345103	7497173331	4002327409	6503230103	5583440470	6354978454	4409632877	12527599085	7701077172	7144896888	20529493423	24666460707	3974297769	3691606992	4310263265	9599556719	5361379508	4946808816	4777798052	7838674308	8404641930	2718700700	5367819287	12787039094	3202605779	4894058347	29625915907	10645907404	4193624056	3012692400	7232629401	15932271450	21450240000	13280890620	18398702173	4668754267	12612715801	3766057220	34361784079	8249674340	11638489384
2016/6/30	23783345518	23077709393	5274963807	14687999763	4107468420	6582160231	5485965610	8978045701	15375059408	6995503740	4288643068	6809148362	6307552256	6343099990	4409632877	13097474448	9231192833	8588310401	20529493423	24284034960	3974297769	3649174728	4596026576	9524118160	5335665458	4816629636	4449486432	7634693936	8325030978	2605556200	5359624143	12891529710	3314000762	5033374976	29413543750	7185987498	4276431865	2963304000	7796577113	15262682786	22108800000	12874651613	16904946155	4774382192	12838952855	3790591794	39191007787	10327862178	12435906275
2016/7/29	22496637470	23387477305	5250599078	13785159410	29626366100	6523039031	5557794947	12117973918	17447013258	7153436760	4465305922	6236785167	6333306039	6343099990	4405296955	15570153990	14734328297	9093505131	20529493423	24570854270	3974297769	3724946629	4548399357	11894146243	6261371272	5434980738	4976512980	7663833989	9735282128	2395430700	5679234757	13531534731	3160832660	5500759795	30369218457	6919839813	4240942804	3001717200	7782478420	17507774189	18345600000	11036159696	17159977670	4420528645	13602502915	3845794587	37110726805	9296209645	12227058994
2016/8/31	25215327054	24029139407	5676981834	13690832806	32127544914	7981361957	5925920299	11867257217	17175916492	7153436760	4507948680	6315731814	6553543185	6343099990	4405296955	16555362244	14517540730	9609127116	20529493423	24857673581	3423595656	4252319056	4846069472	10831719861	7804214296	5459389334	4993792539	8567175638	10406288723	2618487000	5793966773	15039016812	3471810322	5568171067	35572336304	8807068852	4394728735	3199270800	8205439204	18275831775	18314240000	10593463342	17961505290	4473342607	14323633527	4134075840	37686518863	9602304352	12397934042
2016/9/30	23430538472	22546678688	5518611096	13353952078	32844871462	7853266024	5800218960	11616540515	17756838132	7292789424	4733346114	6019681886	6779732687	6343099990	4405296955	14488356690	13180684068	9942942946	21732057891	24666460707	3562233950	5373743183	4673420806	10108766997	7804214296	5467525533	6013286518	11897357626	9359973354	2709002600	5556307598	15651524429	3708524662	5365937251	32705312184	10500735939	5175488080	3594378000	7655590185	15873190097	17687040000	9452869206	17269276891	4711005437	16571864258	4250615070	34658967076	8468620249	11619503267
2016/10/31	24136152563	24029139407	5750076020	14391544722	34378322874	7981361957	6392810989	11962768341	18434580046	7218468003	5037937241	6147970188	7321397019	9710644647	5549980416	15319022474	13549222931	9835645001	22505135049	26100557260	3739382882	6207234089	5238994024	10209351743	7804214296	5719747693	5996006959	12092396275	10508645661	2922360800	5908698788	20329423243	3782787985	5505253880	33236242577	9920050081	5524463848	3632791200	8163143125	16464003625	17843840000	10437217570	18107237584	4684598456	15016484507	4385555231	35179037322	8536641296	13632031611
2016/11/30	28764150862	27879112019	6322647150	16278076801	33176428524	7941947824	6823787011	11998585013	20777630661	7701557239	7572135417	5990076893	6833303884	8908848300	5432910517	14063364894	13260172842	10860936479	23020519821	30020421171	4486489245	5846559843	5792660438	10209351743	7739929170	6028923244	6376157256	11741326706	12794617283	3184209500	5998845371	21576726502	4084482732	5671535018	34191917283	11516936192	5666420092	3594378000	8839880379	18137975285	18157440000	9926814714	18872332130	5408149740	19567062104	4673836484	37742240675	8309904475	19473085814
2016/12/30	23534305250	24670801509	6517564981	16035522677	31332142367	7685755958	7138040360	15102462038	20061160638	10200615016	7450298966	5733500288	6738066200	8914787532	5458926050	13058838830	11793243639	13769903001	20529493423	29446782550	4694446687	9310851133	5637871978	9134352268	8948489539	10040069208	6289759461	12404458115	10247066819	3442825500	6465968577	24346711661	4149463139	5725464035	35466150226	13670312917	5903013833	4082774400	8022156198	15735333608	16871680000	8869551657	18835899056	5355335777	18404485288	4925315875	35420498507	7176220372	17465819940
2017/1/26	23596565317	26551535256	6127729318	18029856589	30565416661	7587220626	6653192336	17003355069	23236865604	8602704467	6530433763	5605211985	6976160412	8273350455	5172755185	12402033327	11525872307	13841434964	19670518803	36527070579	4424872226	9144152952	5512850530	9040054068	7919927523	8616234434	5788652252	12365450385	11987134770	3048436100	6556115160	23585370711	3982370664	6089484904	40563081995	14130022554	5317444324	3671204400	8416919596	16306453351	17498880000	8869551657	18471568320	5740877702	19406089929	4980518668	34491801640	7607020331	17544025104
2017/2/28	24136152563	25489473846	6322647150	18299361172	33528707903	8375503288	6554426998	17974975358	24379344830	9531722228	6999504098	6059155209	7845204285	8344621241	5428574594	13252016919	12465285097	13173803304	21044878195	34948090583	4370957334	8259137155	6072470346	9895024411	7778500246	9641395471	5365303057	12248427195	11259263209	2974084000	6990457789	24119929250	4005577952	6188354770	41518756701	14323584507	5530378691	4307766000	8586103909	17389611484	19537280000	9447661014	20621119663	5682782343	20783296312	5900565220	34547523452	8162525542	19029923218
2017/3/31	22641910960	24648675229	6213005870	18838370338	33321484739	7823705424	6033664305	15508554623	23469234260	9541012405	6158832588	6592045081	7363063506	8510919743	5445918283	12904296359	11345216001	11409348201	21388468043	33369110586	4132191382	7925740792	5346155265	8763446016	7007078734	9006771972	4950593642	11312241677	9951368998	2692839100	6433188001	22289471221	3587846763	5842310240	38333174346	13984851090	5518549004	3890708400	8022156198	17271448778	17843840000	9478910168	19819592044	5228582268	22160502694	5416007369	34157470768	7595683490	19029923218
2017/4/28	20670342178	22745815203	6213005870	27610744508	31891644909	7153665161	5575752282	13527944033	23101317221	8128905409	5531374866	6049286878	6791637397	7798211879	4921271697	10644112715	9495295430	11099376358	26370520840	30000619928	3955042451	7668116331	4530539150	7160376623	5605662987	8355876075	4406287535	11000179837	8529744855	2453619300	5793966773	21479534040	3179398490	5370431336	53517783574	11928255341	4826512312	3358411200	7345418944	15400539276	16589440000	7713332944	28055887637	4996200834	27132754307	5189062553	29829743368	6756757254	22392745266
2017/5/31	18428979773	21838637748	6213005870	23029166600	28368851124	6030362367	5046010921	14667729372	22365483144	8128905409	4824723452	5289425395	6285687197	7174592498	4097446479	9871400358	8787122712	9239545304		28316374599	3150170131	4531159650	4078080576	7606721434	4718528248	6281145404	4216212386	10259032969	8086198123	2085091500	5121964969	22726837299	2942684150	4979445958	47146618863	11492740948	4252772491	3045618000	6569990840	13214529225	14896000000	6916479507	28015978836	4684598456	24163711977	4183144990	26300695273	6802104618	16996588956
2017/6/30	19362880775	24781432906	6152094047	20738377646	28762575135	6030362367	5342306936	16853875024	24979630524	8128905409	5537466689	5772973612	6488067277	8219897365	4465999866	10663430524	9813250528	9597205122		29895354595	3369680764	5137334854	4393610897	7745025460	5785661340	7355123634	4268051063	10532087078	9098394512	2094789600	5351428999	23473562915	3476451780	5213138368	44491966900	11783083877	4436132640	3188295600	6922458160	13805342752	16401280000	7380008631	26738897179	4975075249	28331102717	4348753369	29114646780	7040178280	18821376114
2017/7/31	20596667757	29485600801	6152094047	20994407000	29591467791	6897473296	6455661659	19021335670	32337971299	8128905409	6493882828	6562440088	7619014784	8908848300	4457328022	10721383951	11092297173	11468958170		34000702585	3496765867	6128431312	5667638990	9586983626	5734233239	9096270158	4008857679	12911558604	10622375593	2107720400	6056211379	27693529282	3773505069	5855792494	58614715343	14202608287	5500804474	3303535200	7852971884	16779104172	18816000000	8713305885	26698988377	5054296192	27365269670	5023454174	32290790066	9024125460	25520951823
2017/8/31	20548935039	30961070736	6152094047	24107184931	31062752254	6542746098	5566773614	19451090798	31563409112	8128905409	5775047768	6059155209	8690075855	34076104690	4166821234	11107740129	10557554508	12088901855		32842783921	3496765867	6276944237	5453316507	9146925361	5515663811	8648779229	4250771504	13145604983	12248713612	2418059600	5777576485	27133064999	3397547000	6008591378	50756945533	19961076383	5352933386	3418774800	8741189530	15774721176	20258560000	8640391192	27337529206	4848321739	30048139246	4974385024	32430094596	8253220270	35739759907
2017/9/29	19880676989	28866855344	6152094047	21991573956	38129062139	6917180363	5324349602	20534821121	37972911208	8128905409	6049179782	6039418548	9976435768	33667287626	3989048424	11107740129	9972228077	12601547595		31790130590	3138616940	5325249167	5060391955	9077773348	4937097677	8046700524	4077975915	12599496764	12453427488	2376034500	5441575583	27034159537	3211888694	6170378430	46721874549	19912685894	4980298244	3769981200	8698893451	14632481690	19004160000	10353886491	25222362712	5233863664	30745685335	5268799921	52712834171	8786051798	36156854114
2017/10/31	19761345194	26463267224	6822124092	20199368481	38875065529	6385089565	4435461557	19413720787	34700385969	7534334042	5427813883	5486792014	11484335444	35927805509	3646510570	11107740129	9206245341	12196199801		30632211926	3843361603	5170674490	4518632346	8222803005	4782813374	8502327652	3965658781	11975373085	12453427488	2298449700	5105574681	25451672149	2951967065	5550194728	44491966900	18412580760	4631322476	3067568400	7599195414	13805342752	16652160000	8869551657	23745737047	5175768305	41799107986	5182928910	42989377973	7675041377	31125655236
2017/11/30	21933183857	25773128061	7650524875	18582340984	36127284939	6306261299	3905720197	20123750999	34196920547	7292789424	4861274387	5072322113	11177038353	39179244188	3269285339	11107740129	8729312694	11528568140		29369027929	3304212680	4534190526	4649607196	7858183300	5091381979	8795230806	3352234438	11936365356	12453427488	2411594200	4761378635	29556248811	2794157505	5518736134	44067222586	24872710935	4554429510	2837089200	7162135937	13017591383	18063360000	8192486645	22149384977	4631784494	41602364217	7538248083	38225163046	6983494074	24791036959
2017/12/29	20991046772	26582256735	6468835523	18582340984	35289897539	6168311833	3663296185	18367360475	32279879135	6846860899	5385171125	5003243797	12756402469	37118411260	3100184373	11107740129	8685955180	11206674304		30737477259	3862616921	4403862857	4667467403	7807890927	6017087794	7908385146	3438632233	11544473407	12453427488	2531204100	4843330074	35556513488	2571367538	5136738926	41412570623	21436986273	4720045129	2557221600	7232629401	12663103266	16307200000	8176862068	20832394519	4161740229	40243043633	6446459508	38754520260	7028841439	26667960893
2018/1/31	21661766610	28557482616	7041406652	18892271254	32658108570	6030362367	3447808174	22627541745	35416855991	6623896636	4897825322	4815745508	10433808182	37261011054	3013465929	9658904460	9321485864	9823723007		30632211926	3716276499	4288689568	3357718897	7851896753	5155667105	10267882772	3196718408	11425458217	12453427488	2356638300	4794159211	42875517656	2297521537	5213138368	42899175722	19622342965	4507110762	2655998400	7881169270	13155447872	17530240000	7645626443	21271391338	3702258757	44231576401	7305169623	36219177813	6575367797	25599156987
2018/2/28	19848338901	24226264419	8089089995	18649717130	32797673137	5912119968	2765429473	20833781211	35087667062	4161999569	4325194003	4490090587	10276586414	35352699260	2683935842	8577107160	8376227860	9692581073		29263762596	3207936087	3912860942	3119582805	7160376623	4615672047	9730893657	2773369213	11465129947	11054549332	2036601000	4490938885	42875517656	1889073264	5055845400	42155873172	18969071374	4489366232	2387106000	6866063389	12387390287	16338560000	7234179244	20712668113	3427626153	42389339293	6599800600	36079873283	6439325705	22601292370
2018/3/30	18705631029	22298634343	8296190190	19377379503	33296118017	5557392770	2783386807	18292620453	33809639454	4161999569	4026694699	4302592299	11098427470	34814457472	2978778551	8190750982	7831152077	8774587540		27684782600	3119361621	3921953570	3423206323	6877482024	4795670400	9942434824	2756089654	10711367078	11657317969	2001041300	4540109748	42875517656	1875148891	4610931005	37271313561	15049441830	4400643579	2118213600	6429003912	11343619722	17322910748	6989394201	19675039268	3564942455	45036437274	7176363106	35968429659	6722746731	19994453573
2018/4/27	17910703814	22489017560	7553065959	17962480444	33455620379	5360322104	2235688113	16573599941	28445796310	4161999569	3752562685	3838780743	10040753764	36160061942	2592881476	7746441377	7769054836	7403558237		27053190602	3180978641	3427920779	2458755150	7166663170	4859955526	8559281043	3265836643	11108084378	11691436948	2068928000	3966449672	33314656356	1489907906	4521049309	34829033755	17057647091	4164049838	1794445200	6132931364	10536174568	16276560434	6546697847	18318140008	3454033134	41083676099	7593450876	33962444426	6019862587	19838043245
2018/5/31	16867361844	20989749723	8284007826	14836227283	30664329048	5182958505	2083050772	13658739072	27342045194	4161999569	3764746330	3503257491	9147448269	39340581599	2536514487	6664644077	7637960660	7248572316		26526863936	3323467999	3388519390	2262292874	6864908931	4049962938	7029675685	2877046567	11584145137	12442054495	2110953100	3909083664	38332460101	1378512922	4458132122	33342428655	15944665862	3838733444	1799932800	5526687574	9846892120	15036441544	6385243882	18437866413	3549098267	38168291161	6900349140	34241053486	5963178382	16423084421
2018/6/29	14141009906	17348670689	7735801426	11952528247	29009492045	4946473707	1858584094	13471889016	27293593244	2991437190	2771779256	3710492441	9554795575	38680012131	2059563045	5486257733	7472368017	6259046819		23263638611	1663659531	2809622071	1922948943	6405991026	3599967056	7330715038	3343594659	11227099567	13727202720	1257520300	3507521611	34339976297	1202137531	4103099422	31324893163	15872080130	3105292848	1635304800	4596173850	8862202908	15656500989	5015489281	17080967153	3084335398	31306580312	6710206186	30145500303	5339652125	13503424968
2018/7/31	14540957661	17241580129	7419059950	14997930033	29009492045	4808524241	2415261455	13538213806	26680966151	2982147013	2948442109	3710492441	9754896005	36649372658	2202648478	5756707058	7472368017	6032528934		23158373278	1979446757	3391550266	2018203380	6301634348	3175685224	7997883332	3067121715	12258564545	12817363269	1273683800	3532107042	37524732164	1411003126	4143546186	31112521006	18702923689	3578480330	1607866800	4737160777	9078834535	16780358734	5296731671	18597501620	3142430757	34634910761	8170013382	24768345443	5090241622	14363681771
2018/8/31	13741062151	16456249357	26390298604	13987287847	23087966865	4414382909	2774408140	12223824116	19315644530	2917115770	2942350287	3710492441	7832502580	30704247454	2146281489	5196490599	5292064884	5543727182	26026930992	22421515946	1786893571	3788595025	2077737403	5861576083	3818536484	7395804627	2730170316	10896029198	12840109255	1241356800	3425570171	38724785099	1582737059	4381732680	30475404535	17589942461	3300482684	1717618800	4441088229	8172920460	15734008420	5077987590	19595221664	2725200455	30411141156	7667054600	23514604672	4682115345	14181203056
2018/9/28	14030058285	16349158798	26470879669	14553247471	24224421192	4059655711	2594834798	10928211422	18705676808	3028597901	2802238368	3710492441	7510912602	31120161563	2120265956	5119219364	5326563351	5412585249	38052575675	23053107945	1798446762	3615835092	2047970391	5500728306	3522824905	7078492878	2730170316	11015328788	13875051631	1215495200	3441960459	39117110097	1350664176	4516555224	34616661598	15678518177	3294567841	1596891600	4497483000	8015370186	16276560434	4900909048	19355768854	3042084228	28028935099	7305169623	25297702657	4806820597	13581630132
2018/10/31	11997131472	15278253200	21958340060	13744733723	21851823561	3704928513	2442197457	9820368683	16352944166	3167950565	2686493740	3710492441	6431799564	24832518857	1890462079	4501049478	5361061818	4935705491	33671805112	22000454614	1771489316	2606553377	1922948943	4823038579	4088534014	7517847608	2462337152	9941632480	13192672042	1234891400	3155130421	29470530734	1206778989	4148040270	33660986891	14541341704	3046144413	1476164400	4173213066	7660882069	14687658106	3833229606	18278231206	2397753888	23636214710	7820395692	21174288568	4455378525	11209406827
2018/11/30	12025764244	14885587814	21636015802	15631265802	22509770803	3862585046	2442197457	9350943794	17050050134	3493106781	2668218273	3690755779	5974427151	24490001356	2029211590	5737389249	6623705722	4816485552	29720521859	21579393281	1783042507	2570182865	2012249977	4946254893	5245666282	7314442640	2393218916	9703033300	13386012926	1383595600	3278057580	27016317891	1336739803	4089617168	31218707085	11952450585	3075718630	1580428800	4145015680	7641188285	14106352376	4078014649	17639690378	2471693436	25967735532	7262234117	23180273800	4432704843	10740175844
2018/12/28	11424476032	14135953895	21998630592	16682333675	22370206237	3744342646	2594834798	9305132774	16294852002	2499057777	2394086258	3088787590	6188820469	22337034204	1847102857	5157854982	6899693460	4721109600	25769238606	20737270617	1767638252	2576244617	2006296575	4682219934	5271380332	6866951711	2246342665	9424667591	13124434084	1480576600	2983032398	30274068776	1341381261	3941312370	30156846300	11008836066	2969251447	1552990800	4018127445	7188231248	13021248348	3510321678	17200693559	2255156190	23247627906	6679537968	19446912395	4047252248	10114534532
2019/1/31	11682170980	14385831868	19581198659	17504322653	20974560571	3744342646	2971938817	11024153286	16411036330	2424736356	2418453548	3029577605	5924402043	24220880462	1899133924	5718071440	6078629938	4506513709	27057700536	20842535950	1802297826	2379237676	2095597610	4532600124	4307103442	7135446269	2056267516	10180231660	13488369864	1218727900	2991227542	33979488652	1304249600	4255898306	32599126106	11758888633	3128952222	1684693200	3947633981	7188231248	12866233486	3307202174	17160784757	2086151511	26609748512	6820611772	16465795452	4047252248	9202140953
2019/2/28	14115956601	17312973836	21756887399	20617100584	23466784974	4729695974	3295170833	12219993643	19838474006	3242271986	2972809400	3661150786	7303665727	27939641906	2337062066	7785076995	7700057901	5639103134	31610266023	24947883940	2183553135	2785375062	2554009587	5588739959	5027096853	7932793742	2738810095	11174394908	13886424624	1503205500	3458350747	39499984089	1592019974	5046857230	35997080618	14130022554	3590310017	2162114400	5244713718	9354547514	14726411822	4296758730	19635130466	2519226002	31357265548	7734524680	20199156857	4829494279	11965390078
2019/3/29	15862555694	18026910901	24174319332	23702928057	23985167650	5833291702	3950613533	11696813487	19635151432	3353754117	3222574124	3828912412	7125004628	28159831729	2558194098	7553263288	7403371083	6092138903	30579496479	26947925268	2256723346	3015721640	3179116828	5879178414	4474244770	9250857933	3896540545	11850425916	13818186665	1661607800	3630448770	43563651516	1805527026	5604123746	36315638854	13815484381	4122645933	2463932400	5216516332	9531791572	16392821580	4385298001	20433306501	2793858606	34043583016	9482613129	18806111557	5725104720	12721373329
2019/4/30	14030058285	18134001461	23972866671	21802920749	20177048763	4887352507	3474744175	10407548102	17282418790	3270142519	3125104963	3897990729	7396569499	27205675832	2601553320	8171433173	7230878746	5436429237	30493599017	26316333270	2214361645	2942980615	2964794345	5615143455	4384245593	10186520785	3023922818	12049258566	15376286725	1432086100	3515716755	44075162102	1592019974	5855792494	33979545126	12508941200	3542991268	1920660000	4892246398	9157609672	15346471267	4213427652	19196133647	2561477172	32624396429	8685239451	19697660549	5260294238	13659835296
2019/5/31	13342871757	17277276983	21031657819	22557533580	14734030668	5675635169	2998874818	9398557802	15684884280	3242271986	2783962901	3927595722	6932050641	26496175293	2475811576	6935093402	6941091621	7391636243	28517957391	25368945272	2014106331	2652016518	3345812093	6548066976	4294246417	9600714478	2885686346	10989997175	12658141365	1322174300	3417375027	38363293899	1401720210	5631088254	31749637477	10936250333	3483842833	1728594000	5174220254	12072289739	17594186755	4223844036	17599781576	2313251549	32472340723	7535181257	20979262226	10055777994	12512826226
2019/6/28	12930096038	16741824184	22119502189	23729878516	16488556647	5261786772	2828280143	10033847991	15568699952	3641749623	2777871078	3897990729	6889171977	26227054399	2540850409	6761233122	7713857288	6366344764	29119239625	25895271938	1944787184	2615646005	3720876438	6160815703	3947106736	9983115817	2833847669	10242681367	12123610687	1299545400	3319033300	38817969975	1392437295	5707487696	31749637477	10718493136	3436524085	1745056800	4976838555	10811887548	16664097588	4062390072	17719507981	2329095737	30630777175	7989684254	17162318102	8162525542	12226073958
2019/7/31	13054423885	15528131172	21273401012	22773137247	19877981834	5104130239	2567898796	9622777869	15452515624	3251562164	2680401918	3374969188	6574728443	24490001356	2354405755	6452148179	8548720197	5651025128	28861547239	24421557275	1840808463	2548966733	3524414162	5447921315	3754251358	10308563766	2686971418	9771753488	11691436948	1293080000	3515716755	34583799019	1308891057	5869274749	29094985514	9920050081	3424694398	1668230400	4723062085	9216691024	16276560434	3864478761	16681879136	2080870115	30377350999	7439496416	17747397128	7017504598	12043595242
2019/8/30	12930096038	14635709841	20427299836	20482348293	17226255070	4591746508	2460154791	10545483337	13390243802	3149370210	2461096306	3157865907	6617607107	22948672599	2189640711	5486257733	11356895435	5543727182	26026930992	23579434610	1644404213	2300434899	3048141978	5835172587	3625681106	9795983247	2652412300	9261581619	11850658852	1225193300	3196106141	32111497856	1216061904	6493952536	27183636101	9049021293	3117122535	1618842000	4384693458	9157609672	15346471267	3734273951	15724067893	1959398001	30749042724	7152441892	19251886053	7822420311	12982057209
2019/9/30	13116587808	14421528721	20709333561	20657526272	16887312551	4394675843	2603813465	9847350294	13767842868	2666280974	2412361726	3078919260	6910611309	22067913310	2280695077	5312397453	9521576975	5150301382	25683341144	22842577278	1586638257	2330743659	3060048782	6424850662	3432825728	10926914868	2721530536	9065361669	11657317969	1234891400	3253472148	36970848417	1373871464	47561904590	26758891787	8952240317	3087548317	1679205600	4286002608	8645571281	14610150676	3666567450	15564432686	1901302643	30411141156	7391653995	21341454004	7028841439	11730774587
2019/10/31	13458489386	14350135015	20910786222	18824895109	17206317275	4276433444	2531984128	9185961095	13971165442	2480477422	2302708920	2940762626	7939699240	21945585631	2228664011	5351033071	9231789849	4959549479	24394879214	22842577278	1551978683	2348928916	3054095380	5738359769	3638538132	11838169123	2972084141	8986873689	11463977085	1228426000	2647031496	40778760552	1471342075	58487485669	26334147473	8347359215	3046144413	1629817200	4300101301	8015370186	13951337515	3322826751	15444706281	1837925888	32083753920	7495312573	23737491921	6246599408	11444022319
2019/11/29	13582817232	14207347601	20185556642	20037665731	17286068456	4256726377	2478112125	7624347709	13738796786	2601249731	2339259855	2891420971	7496619714	24074087247	2111594111	5273761835	8245133685	4804563558	23965391904	22421515946	1494212727	2212539495	3060048782	5509529472	3368540602	12936555949	3283116202	8476701821	12874228234	1202564400	2606055776	39585235853	1573454143	68789596089	26758891787	10863664601	3016570195	1503602400	4243706530	7975982617	14067598661	3682192027	15883703100	2101995700	37709815033	8061447885	23960379169	6337294136	11600432647
2019/12/31	15572062777	15349646906	20870495690	22921364767	14714092872	4256726377	2603813465	9130845328	14784455738	2675571152	2534198177	2999972612	7217908400	24465535820	2337062066	5602164587	10342640497	5150301382	25082058910	24526822608	1594340384	2382268552	3292231472	6028798224	3497110854	14881107441	3188078628	8908385710	15592373595	1296312700	2753568367	39556818598	1429568956	68077058193	27396008258	11468545703	3081633474	1613354400	4553877771	8625877497	15268963836	3885311530	16641970334	1843207284	42997974579	9735932608	24517597289	6904136187	13399151417
2020/1/23	14297702350	14492922428	20346718771	20617100584	14016270040	4158191044	2451176124	9314564550	14377810590	2564089020	2491555419	2871684309	6653339327	23364586708	2159289256	5196490599	8859206403	4816485552	22505135049	23263638611	1482659536	2364083296	3816130874	5993593562	3252827376	14043078973	3006643259	8712165760	15728849513	1212262500	2917471246	38988473503	1475983533	63475250945	25590844923	10162002522	2951506916	1525552800	4412890843	9846892120	14455135814	4036349110	15324979876	1774549133	43504826932	8699346827	23626048296	6427988864	14765134944
2020/2/28	15727472585	13207835710	20185556642	25441232616	13358322797	4690281841	2271602781	9737118761	13303105556	2675571152	3131196786	2822342655	6360335124	23144396886	1998860134	4636274141	8845407016	4411137758	20529493423	21684658614	1386382943	2406515560	3173163426	5474324810	2918544720	15670318715	2833847669	8162749901	17002624744	1173470100	3073178981	39244228796	1257835023	80991807567	23891867667	9484535687	2791806141	1382875200	4046324831	9059140750	14261367238	3921768877	14207533427	2107277096	42575597618	8898690246	26635026146	6042536269	13263595797
2020/3/31	13644981156	12708079764	19218583869	26424924344	11823112565	4138483978	2361389453	9663631072	13884027196	2499057777	2345351678	2684186021	5867230491	26178123327	2050891201	4810134421	7748355756	4351527788	19069236568	20947801283	1351723369	2276187891	2875493311	4770231587	2751403393	15963221869	2721530536	7730687772	20437268673	1173470100	2933861534	35521568425	1336739803	74549277419	22617634725	9315168979	2862784264	1470676800	3905337903	8803121555	13292524355	3531154447	13728627805	1822081699	39872385071	9369140717	48406931148	5781788925	12106159372
2020/4/30	13893636849	12458201791	20145266110	27260388550	8653003125	4355261710	2298538783	9369680317	14261626262	2229642626	2418453548	2467082740	6396067344	23560310995	1998860134	4423778243	7513766178	4315761806	17179492404	20421474618	1340170178	2067057446	2976701150	4981459554	2622833141	20739170512	2738810095	7063572584	19595667180	1422388000	2597860632	34924806075	1253193566	80754294928	21768146097	9073216538	2951506916	1470676800	3679758818	7897207480	13408785501	3536362640	13808445409	1732297963	43133135206	11697471856	48026629780	5611736310	12606672421
2020/5/29	14142292542	12672382911	21313691544	23392997787	10846160600	4000534512	2334453451	11390591758	13971165442	2108870317	2430637193	2516424395	7024954413	22508292954	1998860134	4578320714	8438325102	6270968812	16664107632	19895147952	1351723369	2100397082	3411299518	5544734133	2507119914	19917414442	2704250977	6396457395	20949053364	1322174300	2524104337	33802324511	1192854616	80098166282	21343401783	8903849829	2862784264	1410313200	3778449668	9275772377	12711218625	3890519723	13169904581	1711172379	39145896699	10493437602		7561672967	12606672421
2020/6/30	15414874377	13279229416	22401535914	21614267541	12740251146	4059655711	2289560116	12639882467	14348764508	2229642626	2680401918	2447346078	7196469068	22067913310	2029211590	5003312510	8107139816	6211358843	17265389866	20316209284	1359425497	2048872190	3345812093	5245494513	2969972821	19209565154	2626492962	7299025003	21074156288	1645444300	2532299481	33613422566	1123232751	86255681270	21661960018	9194192758	3057974100	1459701600	3637462740	8232001812	12401188902	4046765495	13688719004	1679484001	36037202270	10262199236		6473336228	13638980584
2020/7/31	18546980326	16706127330	28380650893	25818539032	16428743261	4138483978	2271602781	17269606859	16234092608	2647700619	2820513836	2703922683	6553289111	21425268700	2285030999	6954411211	12923125851	10002552916	18897441644	24000495942	1582787193	2409546436	4191195219	7548719565	3497110854	24595728700	2712890757	7573719493	27158707618	2359871000	8178753662	37368700881	1160364413	98116468338	23891867667	10718493136	3223589718	1701156000	4455186922	10496787000	13563800362	4645707621	14846074255	2017493360	52070631690	15484996827		7289588782	21209240450
2020/8/31	17994255747	15956493412	28670742725	24147610619	16348992080	4217312244	2343432118	14293355464	17338249642	2759182750	2741320143	2694054352	6538996223	21730004470	2354405755	6606690651	13081818800	8452693703	18725646720	24105761275	1667510595	2364083296	4197148622	7453833425	3252827376	23025442349	2747449875	10870053365	26089646263	1803846600	5179330976	45836485317	1262476481	91201881834	23573309431	10597516916	3353716276	2101750800	4229607837	9866585904	13292524355	4932158203	15524523885	1885458454	55415857218	14376647414		6938146710	19113342057
2020/9/30	17257289641	14635709841	29492669583	20900080396	14175772401	4000534512	2271602781	12639882467	15488040558	2387575646	2625575515	2565766050	6446092452	19784383789	2102922267	6027156383	9949357969	7332026273	17694877176	23474169277	1594340384	2230724751	3691109426	6926688204	3059971998	19608238891	2548734947	9261128499	19072509496	1642211600	4310645718	38215479325	1211420447	83378809513	22511448646	10041026302	2910103012	2151139200	3919436596	8842509124	13408785501	4973823742	14327259832	1769267737	52205792318	12136027379		6303283613	15515904518
2020/10/30	18270618037	14492922428	29686064137	20199368481	15591355862	3921706245	2325474784	12621510545	15696935132	2164611383	2540289999	2378267761	5695715836	18917058907	2042219356	5177172791	9556075442	7212806334	17093594942	22842577278	1482659536	2394392056	3441066529	6599858167	2789974468	17850819970	2401858695	8162350541	11998507763	1558161400	4425377733	42412555089	1151081497	81359952140	21874332175	10162002522	2892358481	2030412000	3863041824	8488021007	12478696333	4697789545	14486895039	1679484001	58372495941	11242968860		6178578361	17173853992
2020/11/30	21034240933	17777032928	48493684576	21398663874	16289178695	4059655711	2657685468	13889173176	20471668252	2499057777	2729136498	3749965765	5574226289	19667177724	2219992166	5737389249	10163248467	9477985182	20701288347	28421639932	1602042512	2542904981	4209055426	7411661807	3252827376	18574941655	2557374726	8868707800	12066745722	1642211600	4212303990	46756896669	1132515667	1.06E+11	24316611981	11613717168	3057974100	2189552400	5329305875	10083217531	13098755778	6588363386	15324979876	1822081699	65890805838	11825051645		6666062526	29561551954
2020/12/31	22661707750	17205883276	45834509450	19067449233	15970173971	3724635580	2873173478	14403586997	19158616644	2229642626	2844881126	3434179174	5374125858	18331028582	2055227123	5351033071	10984311988	8369239746	18639749258	27053190602	1983297821	2354990668	4596026576	7643605705	4332817492	15873723683	2384579136	8088951581	11293382188	1480576600	3859912800	47125061210	1053610887	1.10E+11	23785681588	10331369231	3016570195	2710874400	5005035940	10004442394	12401188902	6760233735	14686439048	1700609586	67664789072	10605301883		6201252043	23555395367
2021/1/29	20266567906	14992678373	65609102662	18285885943	18322833807	4184841085	2765429473	13099180521	21575825286	1988098009	2436729016	2684186021	5009657216	19690618937	1777728102	4462413861	9245589236	8476537691	16750005094	24105761275	2745808439	2267095263	3804224070	6958316917	4345674518	14108168563	2185864208	7976605031	9678417162	1716563700	5294062992	47824573837	919008614.7	1.41E+11	21874332175	9629707152	2561127244	2420031600	4088620909	9118222103	11199823727	8572684690	14446986237	1552730492	86418326118	9552745606		5974515223	23617959498
2021/2/26	20020912538	16777521037	68655066897	20347596001	16807561370	5052165662	3367000170	13962660864	33035184774	2053129252	2710861030	2723659345	5095414543	20323531688	1899133924	4597638523	10473734672	9382609231	18382056872	31263803925	2399212704	2633831261	4512678943	7770120558	4898526601	17378920445	2341380239	9512007877	10576883620	1606651900	6031625947	66159167964	1127874209	1.42E+11	23467123353	10524931184	2762231924	3073056000	4906345091	10201380236	11664868311	7630001866	14806165453	1827363096	81704599239	10724910551		6133230997	29874372610
2021/3/31	19314653353	16207438157	68268277788	21088733604	19379536954	6092955155	3474744175	12125468645	30170344902	1960227476	2710861030	2901289302	5252636311	21050209292	2870380496	5466939924	8976501191	9919098958	18897441644	28105843932	2553255253	2594429873	4512678943	8149665117	4577100971	17777594181	2272262003	9736700977	10008283877	1735959900	5433380439	53936105213	1109308378	1.33E+11	25059914531	11783083877	2774061611	3155370000	4624371235	10358930510	12402875370	7864370524	16043338308	1800956114	72919158461	11307061199		5940504700	30249757397
2021/4/30	27513401279	16528730984	72571306629	18892271254	24344047964	6613349901	4228952214	12584766700	32020553986	1941647120	2917982997	3315759203	4916753444	20768914736	2185304789	5602164587	9397382493	9120325364	19155134030	30000619928	2768914822	2694448782	4530539150	9140698132	4924240652	15727272106	2436417813	11234654973	10349475373	1684236700	5605478462	48487270010	1234627735	1.31E+11	27077450023	12073426806	3057974100	3374874000	4821752934	9748423199	15697389140	8119571952	16123155911	1874895662	77987681987	10605353593		5770452084	38633350967
2021/5/31	31566714860	17207015841	83691493520	19890028725	41430738467	6873547274	4624013567	15818225006	30588134050	2043839074	3064186738	3444047505	5295514974	20417296540	2519170798	7630534523	10128749999	9585283128	19928211189	30421681260	3019233964	3503692679	6763065013	8908754235	4345674518	16378168003	2488256490	16028107761	10667920769	1732727200	5720210477	45983751133	1206778989	1.20E+11	26334147473	12025036318	3182185814	3896196000	4948641169	9965054825	16627604792	14806890993	15843794299	1811518907	77717360732	10166825023		5940504700	43419506997
2021/6/30	31443887176	16136169588	1.01E+11	17458582242	44521096726	7719188737	7865312397	13834057409	24291454748	1932356943	2893615707	3740097434	4638042130	21597355071	2393429054	5930567338	8686714066	8452693703	19670518803	28632170598	2464680787	3433982531	5995076116	10690505082	4345674518	14222075345	2436417813	17154836655	9928682026	1648677000	5539917310	43995765467	1907639094	1.05E+11	26121775316	11105617042	3253163936	4768724400	4553877771	9354547514	17948979995	13843375399	14846074255	2054463133	66313182799	9122242878		5657083674	37225658016
2021/7/30	29785713438	18670833396	1.31E+11	16808303066	55885640002	6461568100	8269352418	17067515715	21933930270	3400205005	3496706138	3828912412	4537991915	22296298601	2761982441	5370350880	9162792915	10586730619	24566674138	38737642573	3084702048	3406704646	5899821679	15388468856	5965659693	12651788994	2522815608	26485304558	10906765250	1483809300	4777768923	44581895293	2427482351	1.11E+11	28670241200	11589521924	3750010792	4680922800	5216516332	11895045681	20124633452	26426368238	16163064713	2255156190	54824529473	8133468301		6779430936	44451815161
2021/8/31	36049925336	21669590576	1.57E+11	17953359877	60909964397	10126014439	18666648942	20962363219	23455876452	3474526426	4276459423	5378240373	5752887388	22389491071	3052489229	5911249530	9866561648	11790852007	40200012225	44737766559	2884446734	4328090957	6989294300	15635457540	6068515894	15532003337	2747449875	42391180942	14216325925	1603419200	5900503644	42968734608	3573922391	1.29E+11	33130056498	13307384255	4625407633	4609584000	7528701950	14199218437	24398617807	40327033753	17719507981	2519226002	55922709570	9552838259	2.16E+11	7210230895	54931307123
2021/9/30	30737627991	18724597419	1.36E+11	18193698113	53373477804	10429578041	17131296865	14348471230	23963191846	3130789855	4044970167	4499958918	7510912602	21131392718	2536514487	5660118014	8189936137	9811801013	41144884308	41158745234	2387659513	4476603882	5518803932	11801763624	5309951408	15401824158	2488256490	34934153446	11907610897	1525834400	5253087272	42162214020	4219085004	1.03E+11	29519729829	12750893641	6417605219	4637022000	5850957508	11107294311	22471620743	28848177704	17360328766	2804421398	53979775552	10581517348	1.63E+11	5883820495	46391303225
2021/10/29	27759056647	18067594001	1.32E+11	16454906451	57699979367	8803344459	29593686828	13484990887	21098351974	2944986302	3563716186	4046015694	7739598809	17613376951	2337062066	5293079644	7913948399	8321551770	34358984808	38842907907	2468531851	3215759457	4857976277	14260911822	5387093559	14156985755	2695611198	27844467205	11395822463	1448249600	4597475756	40145760306	3573922391	96148082399	26121775316	10718493136	5909952658	3934609200	5385700646	10122605099	18692115974	26952395670	14806165453	2682949285	47711701458	9170116767	1.57E+11	5997188905	37194375951
2021/11/30	30123489570	17921593241	1.15E+11	29358951737	54828936855	13378481603	21872033104	13981032787	21426614876	2870664881	3673368992	3986805708	11362845896	18522003540	2592881476	5621482396	8555619890	8941495455	32469240644	36106009246	2664936101	3782533273	5030624944	20113469761	5232809256	14132577159	2678331639	26558772809	16127022208	1483809300	4736793203	38385946156	3304717847	1.03E+11	24741356295	9920050081	5125082830	4165088400	5526687574	10890662685	16761282017	31509564020	14885983056	2735763247	45025383989	8978740417	1.55E+11	11540904169	33440528084
2021/12/31	30491972623	17921669950	93508130171	29656510295	80808114133	11427001305	19133539633	13301271666	21605667368	2982147013	3600267121	3947332384	10485901750	19663611305	2892060107	6104427619	8679814373	9191857328	33414112726	36632335912	2279829728	3579464580	4935370507	17267730579	5309951408	16329350811	2833847669	26815911688	15899574522	1532299800	4810549499	38935893749	3406829915	1.03E+11	26121775316	11492740948	6079812546	12549352033	5470292803	10752806195	17254403792	27671126221	17280511162	3147712153	60535065979	9744256693	1.92E+11	9692999081	38737084214
2022/1/28	27267745910	16644157835	99722656066	30463118997	51285118119	9237006747	14707056743	14091264320	19994194940	3558138025	3581991654	3611809131	10337553177	18079339304	2506163032	5563528969	8390027247	7940047964	31573106161	35263886582	2206659517	2779313310	4393610897	14099832245	4538529896	16093401048	3084401274	31591348016	13954776780	1487042000	4384402013	37029428141	3713166120	1.10E+11	25272286688	10670102648	5119225592	12836870880	5075529404	9630260493	15528963413	20968182602	18517684017	2793858606	54655578689	9616672317	1.63E+11	7573009808	37419260400
2022/2/28	25517451409	18469175142	1.13E+11	31978300309	60751924206	10451261155	19304134308	15414042717	20799931154	3576718380	4124163860	3858517405	13031250946	19477226364	2757646519	5524893351	9749266859	8738821558	36132710048	41579806567	2580212699	2836899955	4881789886	15624718901	4667100148	17330103252	3309035541	33023978914	20175854937	1535532500	4384402013	36772788540	4511496836	1.16E+11	27289822180	11420155215	5740092770	15278572160	5526687574	10437705647	17131158050	26301371620	19834674475	2830828379	50448704162	10390152594	1.89E+11	9806367491	49973266206
2022/3/31	22784535434	16169698136	84440393024	31818811190	47697530503	9822450837	18244651588	13870801253	19098932480	2675571152	4520132325	5111795437	11578996496	18661792246	2735966908	5273761835	9066197206	7463168206	32175317995	39158703906	2445425469	3024814268	4363843886	12199093245	4384245593	17777594181	2954804582	35962708962	18538140808	1807079300	4023815679	31163384505	5221639856	1.01E+11	25272286688	10663289516	5658091444	11680486141	5174220254	9078834535	17706368192	20817145023	19954400880	2994551662	51208982691	10350283438	1.63E+11	7856430834	47441657300
2022/4/29	17257289641	15293687402	72844734074	28575791169	40870050988	7350575792	15721646127	12309187867	15756619296	2276093514	3265216881	3493389160	8846259629	22342894836	2285030999	4423778243	7817352690	6330578782	26755411488	36842866578	2014106331	2279218767	3441066529	10588297482	3934249711	16947701913	2505536049	31297475011	16036060453	1286614600	3319033300	27937057639	5147376534	91050467531	24741356295	8966857093	4961080179	10351144015	4328298687	8113839107	16884726976	17551608388	19236042448	2323814341	49046412653	8914959078	1.57E+11	6813441459	36448232327
2022/5/31	19099704906	16034051182	92944030419	27087192539	47318226086	8890076916	17616144889	11574310980	16622039674	2805633638	3831756378	3878254067	10759175436	27212201427	2631904775	4906723466	7644860354	7069742406	28820137777	34000702585	2102680797	3700699620	4167381610	14529377782	4397102618	15173890721	2635132741	36181368014	18083217107	1331872400	3794351649	39119213255	7110713120	98065996903	24953728452	8797213851	5494088794	10670186125	4582075157	8763733987	17542039949	21686913154	19710890353	2445286454	48826776634	9186075901	1.71E+11	7618357172	40054908028
2022/6/30	22784535434	16669437775	1.01E+11	27964405178	52059531305	10342845583	18235672921	13025692833	16830934248	2833504171	3581991654	4006542370	12539358310	28214020486	2801005741	5080583746	7782854223	7403558237	32691499568	34316498584	2842085033	2794467690	4220962231	16107957630	4011391862	15388431593	2635132741	38064682466	17844390338	1402991800	3573082762	38532608623	7885836547	1.02E+11	23998053746	8483041315	5330086143	11166473852	4751259470	9512097788	14789552782	29129420093	19232083300	2455849247	58490761490	8643843100	1.63E+11	8729367593	34263419161
2022/7/29	20450809433	16669437775	1.23E+11	25651759503	52960379296	12146809614	17499422217	13925917020	16353460936	3140080032	3965776474	4786140516	13343563731	25208563308	3624830959	4964676892	8300331232	7558544158	63576363633	31895395923	3419744592	3049151125	4655560599	19036825103	4937097677	14393742098	2704250977	33030438067	21552020198	1412689900	3515716755	34316386744	5704351452	1.01E+11	29625915907	8264905967	5494088794	11201922975	4864049013	9531791572	14419813962	27473214910	17556258614	2910049323	48590245536	8197297700	1.58E+11	9817704332	34818292346
2022/8/31	20020912538	16482560670	1.20E+11	24189742122	49467617785	10819020709	16502790167	12088724801	15816303460	2944986302	3977960119	4223645651	13546567041	26070593662	3065496995	5370350880	7617261580	6950522467	49295340137	30526946593	3269553107	3317208367	4280496254	13852785725	4538529896	14257216089	2652412300	30821165346	21654378078	1584023000	3573082762	33179839747	4994208431	99782025670	25697031002	7974058836	5570232882	10032101905	4708963392	9649954278	13844664687	25728470456	15760732165	2983988870	44417161166	7997947075	1.51E+11	8015146608	34991690216
2022/9/30	21310603223	15398678808	1.08E+11	22222665445	45042399581	9810884689	14231187385	10600599104	13966094376	3158660387	3405328800	3967069046	11657074693	21480864483	2497491187	4752180994	6906593153	6473642709	39743309307	27474251934	3107808430	2637926947	3774457058	13153693278	4024248888	12072799944	2833847669	26909666101	18686004171	1383595600	3335423588	28267024320	4140180224	88930725013	23891867667	7271529570	5166083493	8862280835	4271903915	8665265066	12817619749	21748475845	14284410418	2894205134	40632663600	7296232875	1.30E+11	8083167654	31939887700
2022/10/31	21126361696	14426917524	76050122705	20175840996	42908812232	11310794378	12677877973	10545483337	14004788340	2889245237	3539348896	3582204138	10251667161	19873294364	2415108665	4906723466	6630605415	6020606940	38969088996	26526863936	3284957362	2409469071	3661342415	15530607598	4358531543	9771361506	2548734947	23360342712	17969498837	1399759100	3179715853	24564080797	4126255851	81259062015	23042379039	6520138181	4527644603	8171022930	4074522216	8803121555	11626238426	20143268426	13885404540	2799140002	33502940507	6275557675	1.17E+11	7380283511	31801169404
2022/11/30	22262517776	15735057714	82511897836	23126458059	48645791547	12540228549	13863062033	11317104069	15226482642	3260852341	3722103572	3838780743	11774191987	22366192954	2753310597	5428304307	8493522649	6688238600	46539243150	30842742592	3427446720	2948629659	4143568001	16455560683	4204247240	11292651321	2877046567	29408679507	21134689377	1545230600	3720595353	26287232734	4683230769	90343926091	25909403159	7489675457	4931793992	9677610672	4426989536	9886279688	13146276666	23541304911	15481428051	2455849247	44332685774	7088908225	1.37E+11	7686378218	36899066789
2022/12/30	20604344038	15323927940	86209887204	21877097681	41043898846	10892786759	13207619334	11188500614	14839116156	3000727368	3569808008	3463784167	9463077379	21084796482	2545186331	5022630319	8666014986	6223280837	40689578576	32842783921	3119361621	2637926947	3941152323	17036345177	4037105913	10414984120	2574654285	28394587110	18117071243	1467645800	4540109748	25773953433	4372253106	86609167153	23361893668	6907953092	4644789353	9110424698	4271903915	9354547514	12119223801	20122421576	14563714532	2223467813	43724462951	6809817350	1.23E+11	7357609828	38563686344
2023/1/31	22201103934	16594694161	1.03E+11	23073295090	44030921134	12122220931	14392803393	12162212490	15405267174	3288722874	3898766426	3641414124	10314129718	22203106130	2948427096	5215808408	9487078508	6867068509	44732729090	36737601245	3377382891	2805462723	4411471104	17638640209	4101391039	11965529508	2738810095	32450956698	19681778198	1629280800	4113962263	28596990287	4943152397	92009622214	24912461832	7077622115	5060653217	11148749290	4596173850	11205763233	12817622117	22973228259	15281925112	2424160870	48235448889	7152701125	1.36E+11	8445946567	46644027097
2023/2/28	21372017065	17379578345	1.03E+11	24003669892	44109942887	11015730177	14590334070	13264527821	15822431082	3242271986	3892674603	3671019117	9306920987	22762260954	2905067874	5215808408	9473279121	6998210443	48087683772	35579682581	3727829691	3116165435	4834162668	16304986925	4422816669	13232247893	2747449875	34225618392	19122954286	1635746200	4138547695	29770200145	4836398871	1.03E+11	26049545152	7247291138	5125082830	11662761579	4793555549	11225457017	14912810348	21248151455	16319340394	2667105096	50837290966	7383947872	1.35E+11	8355251839	46262551783
2023/3/31	20604344038	18388715152	90044712915	23073299725	38183311364	10474779141	12821536647	14807769285	15822431082	4691539693	3892674603	3394705850	7698510145	21247883306	2718623219	4906723466	11729478882	6509408691	42496092636	33895437252	3658510544	2954721869	4244775840	14412059683	4294246417	11390396538	2540095167	31291993958	19502955366	1474111200	3687814778	29770327840	4293348326	89738420629	24085492144	6689813828	4720933441	11361444030	4680766006	10792193764	15816620932	18829916901	16079936867	2614291134	45346390479	7009168722	1.21E+11	7607020331	47198900282
2023/4/28	20174447143	18911971274	83764061133	21691028313	36160354470	9638763905	11178440564	16020316150	14988103266	4394254010	3722103572	3167734238	6706917054	19919890599	2389093132	4616956332	12936925238	6151748873	36130281188	34632294583	3885723304	2747586728	4066173771	14304506999	3959963762	10905698813	2393218916	26619925416	20151191132	1373897500	3491131323	28120494400	4154104597	81511557546	23878749723	6520144637	4843935429	10634737002	4582075157	10378624294	16597181445	17183015783	18154767431	2682949285	44805747970	7033090800	1.11E+11	7266915100	49314354299
2023/5/31	18731221853	17641206406	76954512359	20494834805	36318397978	8581450517	10343424522	17030771870	14302762560	3818262998	3527165251	2871684309	6215024418	19593716952	2445460121	4365824816	9093795980	5770245067	34237742650	30526946593	3697021181	2598327582	3762550254	12953825216	3754251358	9296502366	2341380239	24120912010	18385307494	1322174300	3327228444	24564186764	3727090493	76161572964	23672007301	6956436843	4674075541	9659886110	4553877771	9387142447	16515017181	16349141799	17157252737	3020958644	38402513249	6482883016	1.02E+11	7028841439	41962284601
2023/6/30	18301324958	17753338361	78144533251	19591041830	35670419598	9122401553	10307509854	16314266905	14451749670	3678910334	3758654507	2861815978	4973581098	19663611305	2389093132	4790816612	8341729393	5770245067	33633914337	30421681260	2649531846	2866384824	3756596851	13541853625	3445682754	8850580459	2350020019	26040444046	16954718931	1409457200	3368204163	24857518292	3945239003	79946946573	23361893668	6738290740	4773648579	9553538740	4652568621	9407072685	16432858988	15442303841	16279439806	2894205134	41409837207	6179870088	1.04E+11	8593325501	44147097766
2023/7/31	18854049537	21565634177	83036830595	21717613535	38025267856	9146990236	13625323251	17085887637	15286077486	4115548681	3533257073	3147997576	5451473734	20176169894	2553858176	5061265937	8921303644	6235202831	38202586637	34211233251	2745808439	2823739354	4155474805	14352408331	4088534014	10120488498	2531455388	27163189200	16518836243	1593721100	3589473050	26763994621	4130897309	84489386719	24912461832	7465444417	4931793992	10617012440	5160121561	10084700802	17459912675	16036439055	17197153325	2751607436	47863757164	6841714239	1.09E+11	7709051900	51464487890
2023/8/31	18086376510	18650349141	76095057337	20149266903	35512376090	8015910798	11848107174	16700077271	13349245056	4598637917	3125104963	2960499288	5607230126	17892954363	2575537787	4616956332	9956257663	5984840958	34949325001	40661102058	2491638233	2601973784	3994732943	13094651028	3895678636	8889356277	2479616711	25569615434	14060010821	1567859500	3400984739	28120525855	3759580697	71619139638	23361893668	6907959932	4363641952	9464915932	5234643128	9606375073	15241476711	12966740451	16000135692	2698793474	50516284476	6546675280	97248492429	7210230895	50077304928
2023/9/28	17318703483	19210980879	76359511039	20042938318	36065528366	7745435280	11488432492	17839136446	13647219276	4282771878	3112921318	2960499288	5529351930	18149233657	2519170798	4771498803	9942458276	6127904885	34205722342	40407761859	2930659499	2611092851	4030453357	13023564022	3895678636	8986295822	2514175829	25605833019	11835891462	1480576600	3368204163	26947313357	3643544255	74748382404	23465264879	7053390667	4369499190	9837131727	5153861598	9566514595	15857720646	12368639350	16478942745	2714637662	50769710652	6395168788	93228163692	7096862485	52366156816
2023/10/31	16612444299	17678785583	70343307139	19006234612	35385941284	7474959763	10758504461	17251234936	13349245056	4124838859	3003268512	3069050929	5903167272	17287203304	2540850409	4674909759	8776410081	6831302528	32439666025	39394401060	2957616945	2647569119	4274542851	12450638996	3689966232	8462822279	2859767008	24664175794	11735303150	1509670900	3417375027	26360705175	3467168865	73234235562	23155151246	7029152211	4216971948	9553538740	5218486822	9089215777	15939885002	13249507471	16359240982	2825546983	41376047051	5900779181	91978602057	6881462505	48273967078
2023/11/30	17134461957	16557509542	66905476339	18474591685	37804006946	7450371079	10271885774	16534729971	11738548404	4050517438	3393145155	3049314267	5630593585	17939550598	2649248464	4906723466	8962701805	6795536546	31510162701	38507710360	2861340351	2696204143	4304309863	12646271932	3484253829	8094452008	2747449875	22998166856	11511773566	1613117300	3450155603	25150825800	3713166120	71972446528	22431552770	6859483020	4188285064	9854856289	5266955740	8969620833	16022049358	12054757858	15521328639	2983988870	39466903189	5773194766	86111095251	7119536167	44632611802
2023/12/29	17103755036	16146374993	63467651309	16985991978	40048224750	7155306878	11065285808	16681705349	11472435216	3836843353	3454063380	2990104281	6580707579	16168893656	2735966908	4887405657	7624161273	6855146516	30487709044	41547792757	2734255248	2726122089	4268589449	11849766407	3098543073	7813327327	2894326126	21955082947	11523475257	1638978900	3458350747	24637549608	3713166120	70862075140	22018067926	6156567799	4245658832	10280245769	5250799434	8969620833	14666337489	14905580404	15242024524	2899486530	39466903189	5470181781	86654382918	7062851962	42378439489
[truncated: 767 more columns]
