# Supplementary material for: Can systematic skewness factors predict future interest rates: Evidence from China
Source: PLoS One. 2026 Feb 5;21(2):e0334345. doi: 10.1371/journal.pone.0334345 (PMC12875505; doi:10.1371/journal.pone.0334345)
Supplement: S2 File — Data2.zip contains data including trading date, total owner’s equity, total asset growth rate, risk-free rate, return on equity and monthly stock data. (ZIP) [file pone.0334345.s002.zip › Monthly stock data/Monthly market capitalization/Monthly market capitalization:medical.CSV]

	000028.SZ	000078.SZ	000153.SZ	000403.SZ	000411.SZ	000423.SZ	000504.SZ	000513.SZ	000516.SZ	000518.SZ	000534.SZ	000538.SZ	000566.SZ	000590.SZ	000597.SZ	000623.SZ	000650.SZ	000661.SZ	000668.SZ	000705.SZ	000710.SZ	000739.SZ	000756.SZ	000766.SZ	000788.SZ	000790.SZ	000813.SZ	000908.SZ	000915.SZ	000919.SZ	000931.SZ	000950.SZ	000952.SZ	000963.SZ	000989.SZ	000999.SZ	001367.SZ	002001.SZ	002007.SZ	002019.SZ	002020.SZ	002022.SZ	002030.SZ	002038.SZ	002044.SZ	002082.SZ	002099.SZ	002102.SZ	002107.SZ
	¹úÒ©Ò»ÖÂ	º£ÍõÉúÎï	·áÔ­Ò©Òµ	ÅÉÁÖÉúÎï	Ó¢ÌØ¼¯ÍÅ	¶«°¢°¢½º	ÄÏ»ªÉúÎï	ÀöÖé¼¯ÍÅ	¹ú¼ÊÒ½Ñ§	ËÄ»·ÉúÎï	ÍòÔó¹É·Ý	ÔÆÄÏ°×Ò©	º£ÄÏº£Ò©	ÆôµÏÒ©Òµ	¶«±±ÖÆÒ©	¼ªÁÖ°½¶«	ÈÊºÍÒ©Òµ	³¤´º¸ßÐÂ	ÈÙ·á¿Ø¹É	Õã½­ÕðÔª	±´Èð»ùÒò	ÆÕÂåÒ©Òµ	ÐÂ»ªÖÆÒ©	Í¨»¯½ðÂí	±±´óÒ½Ò©	»ªÉñ¿Æ¼¼	µÂÕ¹½¡¿µ	¾°·åÒ½Ò©	»ªÌØ´ïÒò	½ðÁêÒ©Òµ	ÖÐ¹Ø´å	ÖØÒ©¿Ø¹É	¹ã¼ÃÒ©Òµ	»ª¶«Ò½Ò©	¾ÅÖ¥ÌÃ	»ªÈóÈý¾Å	º£É­Ò©Òµ	ÐÂºÍ³É	»ªÀ¼ÉúÎï	ÒÚ·«Ò½Ò©	¾©ÐÂÒ©Òµ	¿Æ»ªÉúÎï	´ï°²»ùÒò	Ë«ðØÒ©Òµ	ÃÀÄê½¡¿µ	Íò°îµÂ	º£ÏèÒ©Òµ	¹Ú¸£¹É·Ý	ÎÖ»ªÒ½Ò©
	×ÜÊÐÖµ(Ôª)	×ÜÊÐÖµ(Ôª)	×ÜÊÐÖµ(Ôª)	×ÜÊÐÖµ(Ôª)	×ÜÊÐÖµ(Ôª)	×ÜÊÐÖµ(Ôª)	×ÜÊÐÖµ(Ôª)	×ÜÊÐÖµ(Ôª)	×ÜÊÐÖµ(Ôª)	×ÜÊÐÖµ(Ôª)	×ÜÊÐÖµ(Ôª)	×ÜÊÐÖµ(Ôª)	×ÜÊÐÖµ(Ôª)	×ÜÊÐÖµ(Ôª)	×ÜÊÐÖµ(Ôª)	×ÜÊÐÖµ(Ôª)	×ÜÊÐÖµ(Ôª)	×ÜÊÐÖµ(Ôª)	×ÜÊÐÖµ(Ôª)	×ÜÊÐÖµ(Ôª)	×ÜÊÐÖµ(Ôª)	×ÜÊÐÖµ(Ôª)	×ÜÊÐÖµ(Ôª)	×ÜÊÐÖµ(Ôª)	×ÜÊÐÖµ(Ôª)	×ÜÊÐÖµ(Ôª)	×ÜÊÐÖµ(Ôª)	×ÜÊÐÖµ(Ôª)	×ÜÊÐÖµ(Ôª)	×ÜÊÐÖµ(Ôª)	×ÜÊÐÖµ(Ôª)	×ÜÊÐÖµ(Ôª)	×ÜÊÐÖµ(Ôª)	×ÜÊÐÖµ(Ôª)	×ÜÊÐÖµ(Ôª)	×ÜÊÐÖµ(Ôª)	×ÜÊÐÖµ(Ôª)	×ÜÊÐÖµ(Ôª)	×ÜÊÐÖµ(Ôª)	×ÜÊÐÖµ(Ôª)	×ÜÊÐÖµ(Ôª)	×ÜÊÐÖµ(Ôª)	×ÜÊÐÖµ(Ôª)	×ÜÊÐÖµ(Ôª)	×ÜÊÐÖµ(Ôª)	×ÜÊÐÖµ(Ôª)	×ÜÊÐÖµ(Ôª)	×ÜÊÐÖµ(Ôª)	×ÜÊÐÖµ(Ôª)
1997/1/31	1949810940			952944640	1094874715	1135316000	1906832280	2273415440	508145880	958933008	1425643454	959775276.8	2171879181	746100000	2218202500	1319588000	745680000	1735219200	929100000
1997/2/28	1945008450			970401600	1094874715	1085037720	2003420190	2360901182	540239304	1052552688	1463509150	1048352668	2230897637	753300000	2181200000	1316008000	730080000	1750320000	945060000
1997/3/31	2175527970			1089519680	1403744635	1238305380	2221521921	3041930369	655240740	1063252080	1703956320	1205325260	2465285219	1206000000	2557067500	1626036000	981760000	2398144320	1220940000
1997/4/30	1953012600			1026880000	1235479678	1111798740	1847633239	3330232724	1105885902	1081976016	1717209314	1223264985	1918942941	958500000	2035137500	1568756000	872040000	3025788480	1137150000	871844936.9	1060800000			3342631600
1997/5/30	1600830000			845122240	1233174679	883924600	1869443412	2826271126	915999810	1237117200	1457829296	960896509.6	1701417774	835200000	1624215000	1629043200	759200000	2637835200	940500000	713829948.3	804600000	837270000		3178467600
1997/6/27	1953012600			797885760	1414117132	1012053120	1913063758	2812650542	988878627	1263865680	1372631480	912683499.2	1475461400	760500000	1596950000	2580177600	690300000	2502916416	924255000	1060799923	714000000	725760000		3922256800	1940750000
1997/7/31	1599229170			703412800	1205514686	1170186420	1772855502	2494098477	930709296	1425693984	1260927677	830833504.8	1537852339	741600000	1421675000	2469340800	730860000	2573835264	901170000	1051407424	778800000	673470000		3833860800	1919750000
1997/8/29	1291869810			779469181.1	938134755.8	1296693060	2601642082	2454705016	931377909	1505939424	1399137467	916047197.6	1647120795	766800000	1367145000	2649772800	612300000	2212322112	805410000	1054169915	785400000	628740000	3785991674	3737888000	1695750000
1997/9/30	1054946970			658343034.9	908169763.6	1075306440	1997188712	2160610503	752189625	1187632512	1149223874	802802684.8	1598557037	707228397.6	1197712500	2312107200	553020000	1781619840	713070000	928862925.3	714000000	655200000	3409956383	3611608000	1459500000
1997/10/31	1275861510			699839955.4	947354753.4	1384274580	2156091402	2573758404	871202739	1408307472	1334765784	862228023.2	1554040259	728783980.1	1205502500	3121473600	574080000	2300538240	778050000	1063120414	900000000	736470000	4050925628	4437479200	1786750000
1997/11/28	1070955270			737972260.6	915084761.8	1453409066	1919295236	2182032987	813702021	1225080384	1194662709	814015012.8	1345620797	759577669.4	1339880000	3076365600	911820000	2110268160	713925000	973615421.7	852600000	646380000	3576608387	4184919200	1706250000
1997/12/31	1086963570			786198411.4	903559764.8	1688181221	1850748978	2013713472	960796881	1809534672	1200342563	1117869102	1319315428	861196844.1	1452835000	3362479200	998400000	2312646336	887490000	1043230416	1064400000	727650000	3717621621	4394544000	2087750000
1998/1/23	1083761910			715541492.8	976167245.9	2010722701	1838286022	2084101632	1061088831	1646368944	1230635120	1466572502	1507499990	810900484.9	1645637500	3408876000	1107600000	2316105792	889200000	1062125915	1137000000	752220000	3662070953	4505670400	2068500000
1998/2/27	1077358590			717784569.6	965794748.6	1882170589	1841401761	2065739504	1070449413	1532687904	1223061981	1344358127	1446795293	846826455.8	1513207500	3283862400	1134900000	2205403200	907155000	1007428419	879120000	735210000	3837269213	3952564000	1890000000
1998/3/31	1138190130			817601486.3	962337249.5	2026093062	1850748978	2013713472	1357284390	1539375024	1249567968	1552907428	1491312071	862223300.4	1482047500	3435726000	1247220000	2013403392	1043955000	866209430.3	1002240000	704340000	3683436595	3598980000	1734250000	2401080000
1998/4/30	1450351980			1111444544	1187074691	2225907757	1906832280	2540094501	1688916438	1638344400	1351805347	1579817015	1406325494	1095228883	1515155000	3637208400	1046760000	2428538112	1167930000	984554920.8	1153440000	762930000	3931278036	3821232800	2101750000	2524500000
1998/5/29	1890580230			1463607599	1297714662	2308348785	2305646875	3090958368	1405691971	1190307360	1514627840	1586544412	1766506700	1689547086	1663165000	3457828920	1032720000	2691456768	1190160000	1014389918	1422360000	784980000	5200397141	3985396800	2308250000	2174700000	2774101400
1998/6/30	1589624190			1389586065	1097179714	2056833784	1813360110	2350352502	1347923808	938871648	1355591917	1605605370	1460959722	1453462135	1770277500	3362049600	952094400	2404321920	1381443319	929857425.2	1289520000	752850000	4542335383	3576249600	2150750000	2011680000	2456685600
1998/7/31	1580019210			1404166064	1004979738	2056833784	1906832280	2518672017	1405691971	1039178448	1287054989	1737910840	1709848982	1272805824	1746907500	2941793400	955519200	2534051520	1267358466	961681422.6	1117800000	674352000	4350044609	3409560000	1940400000	1846680000	2477345800
1998/8/31	1591225020			1160792234	812512288.5	1738248117	1570332466	2182032987	1022977890	838564848	1135024221	1400419767	1823164418	1071620388	1559558000	2496126360	756880800	2153511360	922844801	777698937.4	860760000	566244000	4337225225	2591265600	1643950000	1583340000	2528057200
1998/9/30	1757711340			1333509146	1011894737	1935268201	1638878725	2570698049	1155363264		1228741818	1505815650	2063959718	1212244902	1888685500	2773690920	927264600	2520213696	1219917240	888088428.6	994680000	768096000	4580793538	2629149600	1832600000	1807080000	2620089000
1998/10/30	1728896400			1250515305	1098332214	2026093062	1598374117	2503370243	1221555951		1151685127	1456481407	1808999988	1207112621	1784883750	2765872200	914421600	2456213760	1310281480	908972926.9	1047600000	870912000	4935463187	2866556000	1982750000	1696200000	3183549000
1998/11/30	1621640790			1121538390	973862246.5	1903130173	1676267593	2224877954	1162584284		1145437288	1435177984	1637003345	1162974999	1762098000	2775645600	885310800	2635364801	1173605567	912950926.6	996840000	884520000	4482511587	2674610400	1923075000	1775400000	3221113000
1998/12/31	1439146170	1942088000		982467629.6	897797266.3	1956227784	1598374117	2007592762	1101205611		1045471852	1371267714	1499406031	971027669.3	1612724750	2586041640	785991600	2399812714	1041447866	794605436.1	885600000	1118124000	4102203168	2376589600	1618925000	1630200000	3089639000
1999/1/29	1354302180	1899304000		1012749166	795224793	2013517312	1536059337	1970868504	1104816121		1074628437	1328660868	1422513414	933048785.8	1622851750	2500035720	750887400	2156207565	989488428	800572435.6	832680000	1365336000	3974009319	2336180000	1578500000	1560240000	2832325600
1999/2/9	1279063170	1811444000		980224552.9	718007313.1	1982776590	1408314037	1787247215	1010942856		1007984813	1225507450	1290986569	889937620.8	1610193000	2365162800	729482400	1920655478	937528990	750847439.6	788400000	1483272000	3764626032	2106350400	1418725000	1504800000	3005120000	1143800000
1999/3/31	1602430830	2139200000		1245662116	927762258.5	1820689145	1601489856	1946385666	1093984591		1097537183	1253538270	1434654353	1085990776	1850709250	2404256400	934970400	2037424888	1061779820	924884925.6	939600000	1536948000	4183392606	2194746400	1595825000	1498860000	3181670800	1362200000
1999/4/30	1490372730	2227824000		1244350893	819427286.7	1595722950	1573448205	1860695731	1186654352		1168346033	1160475948	1203976502	963842475.1	1757034500	2091507600	844213200	1864284038	982711110	918917926.1	875880000	1652616000	3751806647	2134132000	1863400000	1320660000	3005120000	1233400000
1999/5/31	1735299720	2582320000		1283687591	803292290.9	1752221172	1598374117	1872937150	1287748638		1253733177	1277084159	1118989926	975133494.5	1838050500	2396437680	854830080	2277003507	971415580	909967426.8	888840000	2222186400	3828722957	2217476800	1842225000	1473120000	3989296800	1386000000
1999/6/30	1724093910	3182824000		1964212473	968099748	2199358951	2526864345	2573758404	1737858910		1718155931	1667273174	1305150998	1283070388	2278575000	2867515560	1285327440	2782333197	1270747125	1106878411	1291680000	2039839200	5234582168	2808467200	2294600000	1957824000	4685733360	1754200000	1156300800
1999/7/30	1794530430	2930704000		2395604933	1030334732	1907322089	2227753399	2411559598	1509193264	683423664	1557794711	2073159447	1335503347	1198900970	2181355786	2943748080	1168199280	2667577053	1223305899	1043230416	1089720000	1701000000	5422599813	2752904000	1909600000	1553112000	4381464960	1584800000	1112939520		17015953338
1999/8/31	1791328770	3178240000		2395604933	1166329696	2130890979	2486359738	2683931177	1459849624		1464077115	2303012171	1412395964	1235853397	2242117785	3221312640	1181556000	2281030038	1722568325	1125773909	1132920000	1559476800	6238767318	2954952000	1774850000	1591920000	4736444760	1880200000	1218632640		13294484718
1999/9/30	1765715490	3167544000		2158273519	1131754705	2020503840	2448970870	2537034146	1444204080		1468242341	2332724840	1361808716	1272805824	2172241486	3340548120	1120937040	2361560666	1667220228	1088977412	1158840000	1472067223	5738811307	2803416000	1986600000	1587168000	4225950000	1925000000	1336972800		15285283191	1740650000
1999/10/29	1904987700	2916952000		2126804160	1037249730	1882170589	2246447833	2402378534	1393656937	799779552	1357863839	2191449508	1250516771	1332340290	1983879287	2822557920	1042851600	2238751458	1633333638	1020356918	1163160000	1362755301	6268679216	2636726400	1780625000	1568160000	4192142400	2079000000	1455312960		14974853599	1791800000
1999/11/30	2042659080	2735120000		2071732782	992302241.7	1817894534	2031461841	2276903986	1612694556		1326624640	2110720746	1250516771	1802457280	1904888687	2857742160	1058263200	2055544280	1444698287	979582421.2	1031400000	1260730840	6153304752	2721038633	1659350000	1474704000	4320611280	2116800000	1368590400	4205600000	12862582676	1621300000	2017042280
1999/12/30	1696879800	2802352000		2037640977	892034767.8	1675369366	1651341681	1912721763	1424948026		1168346033	2060721354	1116966436	1931025918	1783364688	2699413080	972985680	1896496289	1467289347	874165429.7	1065960000	1198058671	5379868530	2646202587	1484175000	1523016000	4121146440	2458400000	1424598720	4401600000	12545404615	1438400000	1917731200
2000/1/28	2018646630	3193520000		2410028389	840172281.3	1748029256	1931758192	2276903986	1611491053	783730464	1207915685	2426782767	1015791940	3242815138	1819821888	3078621000	1030522320	2222645333	1806155247	963670422.5	1173960000	1773768129	6862644050	3143113932	1530375000	1691712000	4793917680	4144000000	1619724480	5518800000	13753380637	1483350000	2277305800	3526400000
2000/2/29	2505298950	3344792000		2354957011	987692242.9	2010722701	2128049751	2307507534	1669259216		1414094397	2668346135	1333479857	4957277402	2059831786	2965249560	1179501120	2291096367	2760627532	1172515406	1105920000	1922432344	10952027833	3301766350	1655500000	1797840000	5233416480	4516400000	1424598720	5384400000	28640504134	1604250000	2217376700	3328800000
2000/3/31	4293426060	3056000000		2762747451	1164024697	1942254728	2495706955	2328930018	1831732175	1094012832	1688999346	2738956966	1728060392	5225726098	2157050986	2920291920	1308958560	2462223951	2572669913	1490755380	1384560000	1865590144	7567710219	3319727001	1848000000	1743192000	6393017160	4775400000	1501384320	6650000000	24955839841	1801100000	2570102260	3469400000		16784370000
2000/4/28	4466315700	3071280000		2685385277	1151347200	1919897837	3106391803	2628844790	1775167515	1606246224	1624438335	2917342223	1873751666	6372836705	2187431986	3080575680	1348001280	2546781111	2637280344	1559375875	1393200000	1765023175	7093392978	3885487508	2000075000	1913472000	4726302480	4592000000	1549262400	5726000000	23275470961	1715850000	2677974640	3323100000		15986190000
2000/5/31	4530348900	3247000000		2916160575	1182464692	2090928037	3109507542	2959363111	1675276733	1583510016	1905591124	2759396944	1968855692	6614666087	2263384485	3195901800	1395263520	2921248531	2464006914	1596172372	1493640000	1746075775	7883921714	4433287365	1951950000	2245320000	4631641200	5202400000	1490544000	6605200000	22587127082	1745300000	3076931220	3648000000		17311470000
2000/6/30	5116252680	3694704000		3549481419	1450997122	2196564338	3969451511	3149105110	1716195848	2110455072	2153422101	2668346135	1861610726	6490818747	2460860984	3498877200	1403483040	2836691371	2187944161	1830874353	1489320000	1595954069	7576256476	4603913550	2165625000	1997424000	4462603200	3987200000	1527581760	7277200000	22134979632	1808850000	2878309060	3670800000	2996846000	16731660000
2000/7/31	4597583760	3331040000		4136909448	1557027095	2598986271	4187553243	2980785595	1830528671	2280307920	2103439383	2807709617	1948620793	5920308873	2703908982	3588792480	1494097920	3191026135	2189412580	2192872324	1540080000	1593039084	6871190306	4969113454	2223375000	1869120000	4597833600	4051600000	1481510400	7064400000	20967494426	1953000000	2717356620	3729700000	2893950000	16264800000
2000/8/31	5250722400	3355488000		3822215861	1531672101	2603178184	4617525228	3222553625	1758318467	2158602336	2774040849	2930349482	2094312067	6931390430	2840623481	3586751610	1748672640	2780319932	2199691512	1891538848	1534680000	1737330822	6589163839	5430103498	2517900000	2054448000	4418653320	4023600000	1543842240	6888000000	19563812791	1881700000	2739616000	3488400000	3079162800	16453050000
2000/9/29	6189449112	3162960000	2052772634	3465563111	1507469608	2502572264	5359071114	2833888563	1692125780	2016835392	2667827573	2941498560	1926362404	6882663608	2700870882	3388136700	1934323200	2615232144	2058723298	2091433332	1586520000	1696521037	5751630692	5337306801	2521750000	2238192000	4266519120	3864000000	1595333760	6720000000	17836204624	1746850000	2775573460	3376300000	3047007800	14389830000
2000/10/31	6022322460	3214912000	2364783674	3343619347	1574314590	2590602444	5218862859	2968544175	1789609556	1893792384	2655331894	3013967571	1999208041	5908127168	2746442382	3549365274	2122197120	2774280135	2136549500	1971098841	1767960000	1992391974	6046476545	5483985451	2839375000	2377584000	4300326720	3780000000	2007265920	7078400000	17006142888	1867750000	2808106400	3570100000	3106173000	14713620000
2000/11/30	6460309548	3567880000	2332282524	4246396571	1660752068	3011889735	5387112766	3167467239	2131404521	1979387520	2592853496	3372596264	2130734886	6135519004	3038099980	3778356582	2037709440	3050097536	2205565188	2016845838	2503440000	1996764451	6328503012	5430103498	2785475000	2295216000	4422034080	3928400000	2047013760	7305200000	17289578603	2239750000	2893719400	3915900000	3120321200	16377750000
2000/12/29	6255723474	3369240000	2463587170	4384075014	1264292171	3315803452	5402691461	3975400911	2124183501	2165289456	2688653706	3314992692	2207627503	5784279828	2874042581	4000337952	2889256320	2155069014	2177665229	2009029641	3394440000	2069639066	6366961167	5292405173	2396625000	2620728000	4354418880	3880800000	2060564160	7154000000	17289578603	2309500000	2943374940	4014700000	3234793000	15172950000
2001/1/19	6339286800	4899562000	2347883076	3951371334	1272359669	3395449805	5243788771	3978461266	2001306844	2233498080	2676158026	3266680018	2140852335	5786310113	3117090579	3843782670	2877027840	2094658792	2170323134	1760877508	3485160000	1937007267	6405419322	5238523220	2514050000	2372832000	4459222440	3822000000	1959387840	6767600000	17242339317	2213400000	2868035500	3967200000	3281096200	15353670000
2001/2/28	5791802940	4546900000	2184077280	3642578253	943897254.3	3194237965	5069307386	3635701526	1950459308	2234835504	2209652658	3077145683	1742224821	5270617913	3086709580	3502632354	2947063680	1956765893	2099839027	1639308029	2894400000	1786885560	6020837775	5109805221	2175250000	2178792000	3779942400	3399200000	1788652800	5835200000	14077307168	2117300000	2588937120	3752500000	3099742000	13915440000
2001/3/30	6353694270	4799752000	2334882616	3965139179	1024572233	3466712332	5390228505	4113116878	2066495992	2274958224	2467896701	3296410894	2007302001	4210809535	3293300378	3684890742	3097140480	2074959806	2311291349	1879940400	2953800000	1871420113	6260132960	5888100099	2421650000	2322936000	4288780800	3550400000	1986488640	6126400000	14833135741	2245950000	2691672720	3828500000	3245082600	14630790000
2001/4/30	7013556396	4817496000	2408985238	3723218485		3487671899	5764117187	3950918073	2005218192	2352528816	2372096492	3227658243	2128711396	3954993719	3068480980	3554038566	2819442816	2084152666	2399396483	1811009252	2714040000	1985104513	6187489778	5666585403	2261875000	2339568000	4114321920	3494400000	1875375360	5709200000	14124546454	2173100000	2677974640	3807600000	3185917400	14194050000
2001/5/31	7042371336	4992718000	2684594990	3713384310		3446800730	5527321021	3901952396	2206000768	2444811072	2551201231	3653181408	2367483206	4261566641	3117090579	3530672106	2759412096	2228611893	2434638536	1896233217	2822904000	2097331420	6584890710	5253490429	2739275000	2599344000	4074341760	3780000000	2022623040	5720400000	13496938800	2345150000	2780710240	4136300000	3260517000	13960620000
2001/6/29	7180683048	5174594000	2506488688	3770422522	1260834672	3367783164	4720344615	3868288492	2232076428	2460860160	2661579734	4342566099	2213697972	4405716823	3168738279	3523662168	2821443840	2143249622	2427296442	1867407464	2881872000	2006966897	6824185895	4499143086	2902900000	2779128000	4154302080	3586800000	2092181760	5824000000	13287736249	2390100000	2963922060	4170500000	3408430000	13757310000
2001/7/31	6126056244	4444872000	2180177142	3243310767		2994493282	4078502377	3035871981	1947851742	2232160656	2143009034	3943057451	2025513410	3481937489	2688718482	2885757810	2745404928	1808366869	2145360013	1522751724	2443392000	1893282498	5815727616	4072577623	2641100000	2384712000	3747231360	3018400000	1751615040	4564000000	11600618899	2084750000	2457093100	3828500000	2933822200	11061570000
2001/8/31	6051137400	4085556000	2028071760	3085963974	1404897134	3226096493	4274793935	3243976109	2046939247	2193375360	2222148338	4292395246	2021466430	3077910923	2722137582	3049323030	2641351680	1654714782	1967681326	1394915777	2517480000	2116278820	6183216650	3372112233	2338875000	2344593600	3496446720	2828000000	1760648640	4684400000	10433133692	2168450000	2380041400	4009000000	2859222600	9721230000
2001/9/28	5036851512	4014580000	1990370426	3056461450	1175549694	3239720212	4190668982	3081777304	1877447462	2133191280	1843112726	3879879339	1774600660	3155061725	2503394384	2911460916	2379217536	1658654579	1829649949	1356063675	2116800000	1931177298	5350560111	3053310677	1694000000	2231118000	3074837760	2590000000	1492350720	4586400000	9846016855	2188600000	2130051440	4164800000	2698447600	9404970000
2001/10/31	4270374108	3542146000	1735561410	3091864479		2961796358	3349419447	2717595080	1700132980	2174651424	1859773632	3911468395	1641050325	2742914022	2479089584	2502547866	2305179648	1565412714	1660781776	1303425344	1902096000	1795630514	4792638458	3003918886	1728650000	2219173200	3198412800	2343600000	1355040000	4340000000	8820249506	2114200000	2100943020	3817100000	2389759600	8200170000
2001/11/30	4129180902	3626430000	1764812445	3030892596	1146737202	3136179953	3798085865	2962423466	1773144826	2958186720	2030547919	4101002730	1693661063	2822095108	2637070783	2617043520	2327190912	1661281111	1759165842	1323478042	1980720000	2022999312	5176781236	3111682793	1936550000	2178219600	3169336320	2595600000	1552875840	4474400000	9387120935	2092500000	2219088960	4466900000	2448924800	9088710000
2001/12/31	4745820618	3275986000	1818114331	3105632323		3095308798	3181169539	2870612821	1702740546	3038620800	1832699660	3850148463	1165530194	2231282391	2476051484	2621716812	2107078272	1566725980	1778255288	1237000783	1469664000	1916602375	4737760919	2967997584	1684375000	2008006200	2740458240	2315600000	1493254080	4746000000	8557059199	2249050000	2130051440	4157200000	2554393200	8388420000
2002/1/31	4045617576	3067494000	1646508259	2352334552		2956346871	2536211562	2625784436	1383313721	3013596864	1403681331	3558414240	1011744960	1622197116	2199584386	2264209974	1338685056	1114962579	1406745306	1027700752	1174824000	1386075177	4161546753	2532451797	1395625000	1677817800	2057160960	2021600000	1227666240	4356800000	7774236749	1495750000	1857802100	4826000000	2473362600	7432110000
2002/2/28	4149351360	3105200000	1635457868	2474278317		3068061361	2769891989	2693112242	1434161256	3008234592	1505729380	3530541544	1147318785	1758226161	2390984684	2301596310	1432733184	1183252396	1447861035	1070312734	1254960000	1485184654	4239289934	2743489446	1572725000	1708533000	2253427200	2102800000	1287288000	4278400000	8030678586	1557750000	1856089840	4919100000	2537672600	7642950000
2002/3/29	4198336758	3273768000	1696560030	2834441944	1036097230	3215197519	2959952069	3130742981	1539767676	3683523379	1655677534	3866872081	1197906033	1969375723	2460860984	2460488238	1644841728	1326398357	1663718614	1145510350	1451520000	1667371191	4531970145	2824312376	1728650000	1800678600	2522384640	2282000000	1333359360	4874800000	9184666853	2073900000	2076971380	5358000000	2450211000	8154990000
2002/4/30	3987987696	3637520000	1655608581	2646043638		3264242905	3050308501	3485744140	1724904856	4158263194	1793130008	3809268508	1487265091	1961254586	2852775881	2570310600	1622830464	1357916734	1765039518	1255800187	1530144000	1789800544	4911539794	2608784564	1801800000	2083514400	2613248640	2321200000	1373107200	4818800000	8853991853	2106450000	2118065620	5202200000	2308729000	8275470000
2002/5/31	3737297718	2859002000	1478802325	2300999547		2986319051	3121970498	2876733531	1585400079	3620606054	1572373004	3825992126	1422513414	1798831846	2506432484	2210467116	1460747520	1222650367	1790002639	1119191185	1608768000	1581379146	4513677632	2352845286	1568875000	1837792800	2642325120	2318400000	1300838400	4320400000	8246629607	2019650000	1902320860	5553700000	2000041000	7273980000
2002/6/28	3947646780	3017589000	1578255844	2760352723	1408354633	3234270724	3268410232	3341907463	1700132980	4141103923	1753560357	3694061363	1422513414	2139919600	2788975782	2495537928	1652845824	1364483062	1872234098	1237000783	1834056000	1700893514	4801784715	2985958235	1670900000	1905622200	2765900160	2570400000	1513128000	4723600000	9312887772	2210300000	2097518500	5354200000	2212264000	8275470000
2002/7/31	3812216562	3060840000	1526904027	2832325110	1235479678	3294215085	3040961284	3237855400	1597134126	4395633101	1734816837	3445065275	1390137575	2054647661	2627956483	2481518052	1578807936	1281747323	1876639354	1153030112	1566432000	1635306361	4582274557	2779410748	1672825000	1803238200	2649594240	2455600000	1595333760	4390400000	8698777057	2233550000	2046150700	4837400000	2199402000	8343240000
2002/8/30	3659497380	3077475000	1604906787	3107513648	1233174679	3321462522	3174938061	3283760722	1671449755	4643298561	1728568998	3508243387	1380020125	2079011072	2922652181	2694152838	1612825344	1296193246	1991176028	1209428324	1602720000	1665913699	4788065330	2761450097	1657425000	1865948400	2616883200	2450000000	1669409280	4645200000	8752764812	2421100000	1914306680	5031200000	2295867000	8350770000
2002/9/27	3184050870	2784699000	1604906787	3259925761	1135212205	3119831491	2860248420	3152165465	1642766530	4921278741	1603612203	3409759860	1266704690	1819134688	2785937682	2544607494	1464749568	1246289149	1936844529	1102898368	1465128000	1534739392	4792638458	2510000983	1409100000	1776362400	2435155200	2349200000	1454319255	4611600000	8226384199	2287800000	1782462660	5312400000	2162102200	7665540000
2002/10/31	2869968024	2625003000	1501553130	3065176950	1083349718	2882778792	2810396596	2821647144	1521514714	4555786282	1441168369	3456214354	1335503347	1681075359	2898347381	2367022398	1392712704	1133348299	1809092085	1069059441	1386504000	1428342454	4435934451	2514491146	1353275000	1593351000	2322483840	2161600000	1211676760	4354000000	7571782667	2098700000	1648906380	4772800000	1962998440	7115850000
2002/11/29	2576055636	2471961000	1314346506	3065176950	904712264.5	2814660201	2430276436	2671689758	1363756976	4725663059	1347450773	3528683364	1133154355	1465865229	2354527485	2201120532	1232630784	998081932	1656376519	949996548.8	1141560000	1284050716	3960329108	2272022357	1128050000	1432096200	2009911680	1960000000	1098034073	4284000000	6478530624	2095600000	1491378460	4525800000	1747302700	6581220000
2002/12/31	2400284502	2505231000	1416400117	3033424426	871289773.2	2730193147	2483243999	2702293306	1285529999	4468274003	1249567950	3227658243	1052214758	1382623574	2117555686	2278229850	1184606208	984949275	1647566006	887331868.8	1081080000	1183483748	3685941410	2128337148	1049125000	1286199000	2006277120	1831200000	1030462745	4365200000	6485279093	2118850000	1386930600	4670200000	1615209960	6197190000
2003/1/29	2757589758	2784699000	1425500439	2485164184	962337249.5	2670248787	2997340937	2864492112	1397655333	4566081845	1391185651	3268538198	1301104019	1605954842	2691756582	2257200036	1344688128	1143854425	1763571099	980075595.2	1244376000	1354010347	3887159055	2298963333	1235850000	1458972000	2220716160	2058000000	1180962520	4460400000	7112886748	2225800000	1565005640	4058400000	1845954240	6739350000
2003/2/28	2844034578	2758083000	1505453268	2332752071	1014199736	2632102376	2791702162	2748198628	1438072605	4452830660	1395350878	2930349482	1276822140	1583621715	2685680382	2226823638	1364698368	1109709517	1867828841	988848650.4	1265544000	1348180378	3937463466	2375296100	1243550000	1519122600	2264330880	2209200000	1174819672	4284000000	7031905115	2228900000	1573566940	4073600000	1837593940	6746880000
2003/3/31	2599107588	2674908000	1469051980	2298882712	939287255.5	2476791987	2794817901	2830828209	1355934278	4416796192	1370359519	2753822404	1228258381	1506470914	2709985182	2140367736	1288659456	1063745217	1828181531	996368412	1130976000	1288423193	3804842746	2258551868	1174250000	1447453800	2180736000	2018800000	1085748377	4093600000	6505524502	1993300000	1494802980	4275000000	1727237980	6701700000
2003/4/30	2604870576	3237171000	1430050600	2218442986	870137273.5	2689321992	2452086609	3130742981	1395047767	4519751815	1434920529	2759396944	1369902676	1455713807	3053290480	2233833576	1198613376	1090010531	1732734302	986342063.2	895104000	1339435424	4047218546	2379786263	1126125000	1489687200	2111679360	1934800000	992069945.5	4006800000	5446014806	2069250000	1460557780	3921600000	2021520540	7326690000
2003/5/30	2512662768	3040878000	1463851796	2059680367	909322263.3	2659349812	2729387382	3152165465	1333769968	4360170600	1553629485	2699935191	1339550327	1400896133	3430014877	2177754072	1224626688	1059805420	1740076397	952503136	1013040000	1333605455	3974048493	2357335449	1114575000	1378344600	2064430080	2004800000	1056569849	3651200000	5857671439	2007250000	1438298400	3822800000	1929557240	7213740000
2003/6/30	2112135102	2674908000	1437200853	1900917749	923152259.7	2572158015	2452086609	2794103951	1213821936	4416796192	1359946452	2633040720	1149342275	1232382540	2743404282	2028208728	1134580608	921912521.4	1841397301	897358217.6	905688000	1141216471	3548747561	2069965032	1243550000	1336111200	1955393280	1845200000	927570042	3371200000	5155830622	2163800000	1306454380	3663200000	1774055660	6264960000
2003/7/31	1875852594	2358843000	1496352946	1693467928	871289773.2	2512213655	2701345730	2705353661	1148632788	4509456252	1370359519	2692502472	1347644287	1130868327	2430479984	1871653446	1052538624	872008424.8	1732734302	803361197.6	945000000	1080001794	3388688070	1881378196	1201200000	1123664400	1904509440	1733200000	921427194	3052000000	5108591336	1977800000	1217416860	3587200000	1688780600	5834244000
2003/8/29	2066031198	2445345000	1632857776	1699818433	839019781.6	2422297114	2579831909	2564577339	1166885749	4890392055	1307881121	2751964225	1224211402	1134928896	2360603684	1831930464	1086556032	847056376.5	1729797464	799601316.8	914760000	1031904548	3320091146	1840966732	1166550000	1287478800	1770030720	1722000000	876891546.3	3189200000	5398775520	1500400000	1106119960	3363000000	2072978071	5706987000
2003/9/30	1907549028	2318919000	1695259984	1598210357	827494784.6	2495865193	2420929219	2374835340	1209910587	4674185248	1195420006	2796560539	1088637577	1047626673	2542889683	1752484500	1032528384	848369642.2	1578550318	735683343.2	864864000	1024617087	3214909195	1935260150	1145375000	1155659400	1668263040	1596000000	829284474.6	2870000000	5587732663	1255500000	1150638720	3256600000	1830766949	5335005000
2003/10/31	1636688592	2079375000	1658858696	1450031913	719159812.8	2343279548	2115586795	2148369084	1033899887	4385909506	1195420006	2644189798	951040262.4	903476491.3	2129708086	1750147854	920471040	688151226.8	1433176846	691818067.2	754488000	855547980.1	2721011339	1558086478	910525000	989285400	1453824000	1444800000	750963163.1	2808400000	4224541844	981150000	993110800	2983000000	1787125305	4894500000
2003/11/28	1677029508	2192493000	1937068540	1392877371	643094832.6	2266986725	2134281229	2209576180	954369126.7	4396205068	1280807149	2636757079	932828853.1	923779333.8	2242117785	1595929218	940481280	719669603.6	1431708428	671765369.6	754488000	862835441.6	2935948369	1728712663	977900000	1057114800	1435651200	1464400000	789355962.9	2828000000	4157057150	1030750000	964002380	3036200000	1817674456	5041335000
2003/12/31	1570414230	1982892000	1912367666	1479667602	578554849.4	2182519672	1972262793	2044317020	928293467.5	4427091755	1305798508	2837440494	930805363.2	828355974	2026412687	1637988846	932477184	600162424.9	1392061117	644192910.4	612360000	784130857.4	2620402516	1463793060	993300000	1322033400	1344787200	1369200000	695677531.5	2800000000	3509204088	1040050000	902361020	2880400000	1806764045	5109858000
2004/1/30	1933482474	2222436000	1588656212	1545289484	635027334.7	2332380573	2246447826	2708414016	1036507453	4282953884	1347450773	2997243953	971275161.6	937991323.5	2278574985	1778187606	952487424	684211429.7	1381782185	698084535.2	697032000	918220149	2908509599	1585027454	1164625000	1283639400	1417478400	1464400000	766320283	2646000000	4008590824	1086550000	1017082440	2827200000	1968238126	5853822000
2004/2/27	2287906236	2412075000	1589956258	1602444027	716854813.4	2585781733	2738734590	2616603371	1127772260	4674185248	1420342237	3184920109	1070426168	1078080937	2369717984	2226823638	1092559104	752501246.1	1541839845	741949811.2	780192000	982349810.2	3045703448	1926279824	1210825000	1211970600	1784568960	1610000000	935248601.9	2878400000	4845401029	1173350000	1124954820	3032400000	2059885578	7919301000
2004/3/31	2348417610	2461980000	1628957638	1665949074	757192302.9	2757440584	2645262419	2671689758	1185138711	4509456252	1464077115	3233232782	1165530194	1130868327	2397060884	2530587618	1134580608	760380840.3	1569739804	754482747.2	822528000	1020244610	3050276576	2096906009	1220450000	1245245400	1726416000	1758400000	1039677017	3066000000	4595707661	1074150000	1160912280	3135000000	2151533029	8193393000
2004/4/30	1913312016	2089356000	1344247564	1428863564	661534827.8	2618478657	2296299650	2659448339	1147329005	4190293824	1268311469	3205360086	1189812073	958294166	2050717487	2131021152	976499712	693404289.6	1433176846	711870764.8	727272000	986722287.1	2803327648	1567066803	1081850000	1187654400	1522880640	1624000000	838498746.5	2976400000	3185277557	695950000	1003384360	2888000000	1998787277	6842511000
2004/5/31	1959415920	2056086000	1263644712	1375942692	645399832	2675698274	2396003299	2965483821	1199480323	3994678141	1289137602	3129174716	1153389254	1199897992	2014260287	2015357175	964493568	726235932.1	1455203130	691818067.2	694008000	922592625.9	2743876980	1432361920	1076075000	1095508800	1526515200	1674400000	844641594.5	2746800000	2922087250	641700000	1035917300	2865200000	1751775570	6098547000
2004/6/30	1651096062	1836504000	1205142642	1217180073	527844862.6	2689321992	1931758186	2270783276	1014343143	3078373104	1041306625	3164480121	951040262.4	942051892	1604116789	1762999407	808413696	606728753.4	1234940295	621633625.6	604800000	843888041.7	2391746101	1082129225	914375000	1053275400	1348421760	1358000000	721784635.3	2466800000	2328221943	468100000	900648760	2546000000	1683694606	5628675000		2169800600	1412360000
2004/7/30	1579058712	1806561000	1225943378	1126156172	457542380.9	2967245846	2065734964	2234059019	915255637.9	2893052984	937175962.5	3456771796	890335564.8	842567963.8	1573735790	2060921772	720368640	648753255.8	1531560913	567742000.8	517104000	830770611	2281991022	902522714.8	922075000	811393200	1166693760	1276800000	691070395.5	2262400000	2537424494	426250000	857842260	2580200000	1662746617	5501418000		1996490200	1224760000	982800000	869268000	1047750000
2004/8/31	1535836302	1730040000	1071237904	1113455163	426424889	2881416420	2000304444	2041256665	899610242.4	2810688486	914267216.8	3379471518	849865766.4	755265741	1488668990	1920723012	782400384	589656299.3	1511003048	550195890.4	482328000	874495380	2213394097	956404667.9	814275000	765320400	1435651200	1268400000	663427579.7	2100000000	2510430617	367350000	777366040	2606800000	1641798628	5090280000		1636187000	1116220000	927675000	729129000	972125000	1091816000
2004/9/30	1616518134	1806561000	1066037720	1212946403	435644886.6	3351434702	1987841488	2126946600	921774552.7	2996008606	945506415.5	3710413332	953063752.3	814143984.3	1555507190	2355339168	786402432	667138975.6	1585892412	562728826.4	509544000	826398134.1	2245405995	924973528.6	833525000	789636600	1519246080	1324400000	660356155.7	2126880000	2442945923	364250000	799625420	2329400000	1801527044	5305638000		1867647600	1335980000	1433250000	827971000	1188687500	1340108000	993600000
2004/10/29	1492613892	1636884000	910032200	935641030.2	471372377.3	3613010093	1928642447	2530913436	788788690.8	2975417482	858036659	4058264582	862006705.9	720750908.8	1294230591	2208130470	642328704	594909362.1	1471355738	510090495.2	405216000	749151042.2	2035042094	642093274.7	847000000	623262600	1471996800	1064000000	626570491.9	2184000000	2314725004	243350000	739696320	1649200000	1856515514	4170114000		1718281400	1337320000	1202250000	771780000	1151562500	1189628000	949440000
2004/11/30	1656859050	1696770000	1060837536	1056300620	594689845.2	3347347586	2009651661	2347292147	885268629.8	2923939670	930928122.8	3819116848	886288585	801962278.8	1628421589	2138031090	672344064	770886965.9	1396466374	523876724.8	439992000	779758380.5	2172235943	722916204.4	914375000	664216200	1410209280	1271200000	663427579.7	2311680000	2402455106	286750000	772229260	1816400000	1872226506	4414839000		1676094000	1222750000	1257900000	781935000	1141250000	1192972000	955650000
2004/12/31	1455154470	1520439000	1142740434	1041482776	599299844	3310563547	1919295230	2191214051	791396256.7	2532708306	812219167.5	3770804174	821536907.5	771508015	1321573491	1941752826	550281600	651379787.2	1392061117	492544384.8	397656000	763725965.2	1906994501	651073600.2	823900000	651418200	1221212160	1232000000	600463388.1	2271360000	2112270922	348750000	696889820	1664400000	1743920074	3680664000		1517606200	1182550000	1201200000	726421000	1072500000	1032460000	893550000
2005/1/31	1316842758	1357416000	873630912	776878412	555504855.4	3453612589	1916179491	2344231792	736637372.4	2275319251	693510212.3	4060680216	738573820.8	789780573.3	1215239992	1815573942	524268288	621174676.1	1155645674	436146172.8	390096000	632551658.2	1692057471	615152298.1	768075000	540075600	1224846720	932400000	606606236.1	1972320000	2038037759	465000000	636960720	1748000000	1555388174	3396783000		1243958200	938000000	1003800000	605238000	926750000	932976000	732090000
2005/2/28	1440747000	1513785000	868430728	819215110.2	643094832.6	3425002781	2202827480	2414619953	795307605.6	2337092624	739327703.8	4159721197	787137578.9	873022227.5	1330687791	2018862144	600307200	739368589.1	1261371835	473744980.8	412776000	693766334.8	1705776856	736386692.6	858550000	602785800	1264826880	974400000	658820443.7	2136960000	2146013269	635500000	700314340	1919000000	1806764041	3621930000		1586018200	1205330000	1058400000	694602000	1155000000	1107700000	872850000
2005/3/31	1282264830	1324146000	843729854	886953827.3	555504855.4	3326912009	2003420183	2276903986	638853650.4	2007634633	645610107.5	4872333133	722385901.4	730902330	1172706592	1868148477	414211968	640873661.6	1160050931	422359943.2	371952000	634009150.5	1399377260	610662135.4	702625000	680853600	1064926080	809200000	545177756.5	2184000000	2017792351	567300000	599291000	1653000000	1762249565	3435939000		1280444600	1074680000	942375000	597791000	1034687500	893684000	769350000
2005/4/29	1195820010	1171104000	903531970	889070662.2	572792350.9	3555790476	1380272381	2261602212	641461216.3	1760541140	583131710	5799936466	649540264.3	690296645	1008649193	2148545997	284145408	493787903.2	986777500.8	454945576.8	328104000	606316796.8	1440535415	633112949.2	598675000	688532400	665124480	602000000	468392157	2358720000	1801841330	539400000	583880660	1911400000	1791053049	3083535000		1296407400	985570000	1317225000	545662000	980925000	753236000	794880000
2005/5/31	1169886564	1234317000	848930038	768411072.3	560114854.2	3261518161	1423892728	1759704022	634942301.5	1770836702	591462163	5096987065	605023486.1	692326929.3	950925293.7	2022367113	274140288	496414434.6	863430313.2	426119824	309960000	545102120.2	1486266698	610662135.4	587125000	657817200	625144320	529200000	453035037.1	2012640000	1916565310	590550000	578743880	1782200000	1628706135	3338049000		1240537600	788925000	1040812500	531445000	829125000	795036000	664056000	536250000
2005/6/30	1250568396	1280895000	730625852	687971345.8	545132358.1	2664799299	1324189079	1576082732	646676348.2	1647289955	566470804	5162692290	552412748.2	649690960	899277594.1	2194110594	256131072	478028714.8	803225138.3	433639585.6	326592000	515952274.2	1362792233	704955553.3	587125000	725646600	599702400	495600000	440749341.1	1888320000	1849080616	511500000	566758060	1721400000	1306630806	3455517000		1351137000	878370000	1024432500	584928000	911625000	867768000	722016000	648750000
2005/7/29	1253449890	1084602000	629222264	632933638.1	459847380.3	2652537953	1140360478	1643410538	604955293.4	1379605337	474835821	5287338988	522060399.4	554267600.3	783829794.8	2148545997	238121856	409738898.4	754767314.6	375988080	261576000	478057474.4	1248464026	592701484.3	569800000	729486000	545184000	470400000	469927868.9	1774080000	1653375003	485150000	506828960	1786000000	1225457349	3240159000		1471998200	851235000	1076302500	532799000	943800000	836000000	741060000	597500000
2005/8/31	1348539192	1214355000	832029440	702789190.1	489812372.5	2640276607	1476860291	1606686281	717080628	1636994393	658105787	5461264612	657634224	645630391.5	1035992093	1757342178	304155648	472775652	886925015.6	421106649.6	319032000	574251966.2	1422242901	691485065	667975000	862585200	679662720	568400000	508320668.7	2123520000	1828835207	567300000	563333540	1797400000	1288301316	3778554000		1166424600	1144695000	824460000	702726000	1179750000	918764000	904176000	675000000
2005/9/30	1423458036	1214355000	832029440	728191209	584317347.9	2615753914	1364693686	1683195151	713169279.1	1595812144	593544776.3	5817812143	679892613.1	635478970.3	911429994	1691406012	340174080	434690946.7	986777500.8	408573713.6	471744000	559677043.2	1458827928	736386692.6	664125000	870264000	737815680	616000000	499106396.8	2251200000	1747853575	589000000	631823940	1881000000	1324960297	3563196000		1190368800	1235145000	825825000	735899000	1283700000	1007380000	927360000	663750000
2005/10/31	1244805408	1137834000	819028980	681620841	552047356.3	2529924488	1274337255	1468970314	744460070.2	1482560960	547727284.8	5768533216	673822143.4	578631011.3	881048994.2	1568134048	286146432	399232772.8	888393434.5	384761135.2	406728000	664616488.8	1349072849	754347343.7	660275000	764040600	737815680	618800000	482213564.9	2204160000	1565644901	641700000	532512860	1854400000	1107624912	3289104000		1544400900	1235145000	673627500	735899000	953700000	852720000	1047420000	663750000
2005/11/30	1262094372	1107891000	811228704	685854510.8	512862366.5	2027209283	1271221516	1377159669	720991976.9	1513447646	585214323.3	5377200561	501825500.2	619236696.3	953963393.7	1565267258	278142336	474088917.7	870772407.7	396040777.6	385560000	635466642.8	1326207207	709445716.1	669900000	761481000	705104640	630000000	526749212.6	2049600000	1599387248	646350000	556484500	1698600000	1110243411	3269526000		1672673400	1101480000	711165000	607946000	1159950000	772464000	876852000	561250000
2005/12/30	1218871962	1094583000	777427508	732424878.9	512862366.5	2211129480	1249411343	1404702862	717080628	1441378711	587296936.5	6000434049	566577177.6	619236696.3	932696693.9	1588201577	274140288	397919507.1	900140785.7	399800658.4	355320000	647126581.2	1367365362	740876855.4	654500000	785797200	676028160	618800000	499106396.8	2412480000	1626381125	553350000	549635460	1649200000	1115480408	3201003000		1619654100	1061280000	653152500	618101000	1093125000	739860000	818892000	531250000
2006/1/25	1354302180	1057986000	629222264	620232628.6	500184869.8	2276523328	1289915950	1481211733	851370272.9	1534038771	633114428	5768533216	574671137.3	657812097	1039030193	2009619685	240122880	379533787.3	1011740622	434892879.2	331128000	686478873.3	1472547313	929463691.3	662200000	950891400	810506880	686000000	531356348.5	2452800000	1720859697	554900000	607852300	1900000000	1327578795	3524040000		1780422300	1135650000	611520000	579512000	1175625000	777480000	786600000	488750000
2006/2/28	1313961264	1244298000	639622632	580012765.3	517472365.3	2190693903	1314841862	1527117055	809649218.2	1544334333	658105787	7038190275	558483217.9	641569823	759524995	2084156221	292149504	412365429.8	1139493066	447425815.2	353808000	550932089.4	1467974184	866601412.7	685300000	632221200	832314240	714000000	535963484.5	1888320000	1768098983	601400000	650658800	1869600000	1319723299	3768765000		1539270000	1056255000	604012500	539569000	1179750000	723140000	751824000	502500000
2006/3/31	1397524590	1287549000	608421528	514390883.1	493269871.6	2104864477	1233832648	1520996346	696330953.4	1492856522	687262372.5	7945502284	562530197.8	637509254.5	747372595.1	2138625228	272139264	378220521.6	1095440499	456198870.4	346248000	543644627.9	1445108543	790268645.8	770000000	614304000	865025280	683200000	505249244.7	2066400000	1660123472	756400000	684904000	1862000000	1314486302	3563196000		1713720600	1180875000	566475000	547693000	1279575000	744876000	848700000	470000000
2006/4/28	1345657698	1182769920	624022080	423366982	472524877	3179775851	1205790997	1609746635	795595153.1	1492856522	687262372.5	10754401121	532177849	562388737.3	756486895	2689048879	276141312	384786850.1	1170329863	496304265.6	388584000	521782243.4	1673764958	785778483	551940730	675734400	930447360	725200000	479142140.9	2100000000	2328221943	765700000	645522020	2238200000	1510873698	4170114000		1710300000	1630110000	481845000	536184000	1611472500	855228000	1126080000	502500000
2006/5/31	1636688592	1467774720	728025760	622349463.5	677669823.6	4168857800	1638878719	2096343052	871154469.4	2028225757	687262372.5	9616482618	700127512.3	789780573.3	1032953993	4024972949		617234879	1321577010	496304265.6	547344000	601944319.9	1673764958	1028247272	699704390	1054555200	930447360	957600000	648070459.8	2432640000	3131289802	911400000	977700460	2679000000	1267353327	4963023000		2024995200	1870305000	695467500	649920000	1914412500	1038312000	1186524000	562500000
2006/6/30	1864326618	1605527040	761826956	582129600.3	645399832	4565308002	1601489851	1983109923	859302027.6	2357683748	1080876277	9342186973	766902679.7	777598867.8	1127135093	4867809165		744621651.9	1306892821	592807872.8	613872000	610689273.7	1435962286	1028247272	710569365	1082710800	908640000	893200000	638856187.8	2624160000	3070553577	939300000	1243100760	2808200000	1327578795	5452473000		2158398600	2211000000	631312500	681400500	1847092500	1080948000	1164168000	612500000
2006/7/31	1812459726	1520025600	774827416	518624553	603909842.8	5039413399	1595258373	1983109923	955603116.9	2182659191	1264146243	8640312813	659657713.9	826325689.8	972191993.6	4867809165		677645101.2	1196761404	490037797.6	680400000	612146766	1385657875	1311127526	827911095	1121104800	872294400	966000000	551580266.3	2409120000	3934357660	925350000	853281689.1	2774000000	1327578795	4679142000		1990789200	2025075000	571252500	606253500	1626900000	955548000	1102896000	547500000
2006/8/31	1979586378	1444024320	741026220	508040378.4	605062342.5	4724705506	1582795417	1983109923	965974003.4	2141476942	964319942.9	8732282530	687986572.8	627357833.3	1108906493	4867809165		736742057.7	1276056024	579021643.2	635040000	668988965.7	1417669773	1221324271	956117800	1297717200	912274560	999600000	648917960.4	2298240000	3630676537	956350000	853281689.1	2774000000	1361619277	5109858000		1925797800	2127585000	571252500	621486000	1732087500	939246000	1175760000	542500000
2006/9/29	2077557174	1529525760	769627232	565194921	537064860.2	4806447816	1941105403	1983109923	942269119.9	2378274873	869928837.4	8945265030	807372478.1	645630391.5	1245620992	5710645381		690777758.2	1508066210	587794698.4	532224000	757895996	1394804132	1131521016	890927950	1369897920	934081920	1094800000	605656763	2303280000	3495707149	908300000	853281689.1	2774000000	1466359222	5109858000		1990789200	2453205000	640185000	639765000	2026612500	978120000	1266840000	555000000
2006/10/31	2161120500	1600776960	803428428	480521524.6	539369859.6	4320081073	1760392541	1983109923	875599135	2244432564	923502167.5	8954946053	724409391.4	643600107.3	1187897092	4684334615		732802260.6	1372971672	566488707.2	526176000	701053796.3	1431389158	1185402969	858333025	1666299600	934081920	1052800000	661535809.6	2348640000	2989571944	889700000	838179358.3	2774000000	1505636701	5109858000		1840282800	2503957500	602647500	610315500	2092530000	916674000	1175760000	553750000
2006/11/30	2091964644	1463024640	743626312	459353175.5	539369859.6	5456299179	1732350890	1983109923	921527346.8	2182659191	1193919929	10828223957	740597310.7	637509254.5	1157516092	5656176374		698657352.4	1368566415	563982120	514080000	798705780.4	1431389158	1136011178	727953325	1690871760	923178240	1338400000	605656763	2273040000	3246013781	892800000	820559972.4	2083487957	1495162706	5109858000		1758188400	2895907500	601965000	580866000	2100945000	906642000	1184040000	540000000	1005056000
2006/12/29	2117898090	1634027520	855430268	472054184.9	550894856.6	5595261106	1788434192	1845393956	960047782.6	2378274873	1053608826	12048032825	772973149.4	651721244.3	1111944593	9489074404		761694106	1449329454	507583908	444528000	1319030532	1449681671	1068658737	862679015	2294425440	919543680	2030000000	587631264.1	2353680000	3246013781	942400000	858315799.3	2148596955	1513492197	7547319000		1727403000	3467250000	648375000	594067500	2451570000	906642000	1162512000	541250000	1040832000	1712000000	1270865906
2007/1/31	2720130336	2052034560	951633672	472054184.9	646552331.7	5595261106	1931758186	2350352502	1483036775	2759210675	1301066590	14763559709	932828853.1	840537679.5	1367144991	11037140923		1051925826	1604981858	592807872.8	594216000	1386075177	2007603324	1356029154	1006096685	2764368000	1715512320	2940000000	744453104.6	3134880000	4035584701	1148550000	1074782541	2526229148	1906266988	11159460000		1994209800	4462200000	846300000	662106000	2806402500	1047090000	1573200000	613750000	1335360000	1805090000	1457289886	1330509900
2007/2/28	2835390096	2584043520	1250644252	472054184.9	773327298.7	5595261106	2286952433	3090958368	1634155408	3644629026	1415866583	13596996466	1070426168	1112595769	1640573989	12456201898		1526014743	1726860626	691818067.2	736344000	1552229300	2743876980	1890358522	1249472125	2884157280	1733685120	4412800000	832778049.2	3729600000	4359511232	1565500000	1303834557	2929904939	2395926228	11276928000		2329428600	4628025000	1244880000	751470000	2790975000	1247730000	2007900000	742500000	1595776000	1844680000	1640303670	1373903700
2007/3/30	3140828460	3063801600	1560055200	1039365941	977319745.6	5595261106	2726271634	3856047073	1623784521	5250736732	1696488788	13519548284	1274798650	1691226780	2056793686	14053003845	2936270615	1839885246	2193817837	827173776	914760000	1955954667	2894790214	2281002682	1857910725	3028518720	2391540480	4631200000	1101357983	4263840000	5277303071	1599600000	1930581285	3876155720	2699672067	13753545000		2924613000	5261175000	2177175000	1086585000	3478200000	1419528000	2648772000	912500000	2119936000	1955960000	1684636202	1494286500
2007/4/30	3927476322	4389073920	2181477188	1071118464	1787527035	5595261106	4548978955	6031959350	2134921072	6434726388	2158239872	16602954033	1746271801	1859740373	2846699681	28667898500	2896650772	2627844666	2731259154	1140497176	1530144000	2911382679	4399349425	3107192630	2188205965	3954582000	3492812160	5824000000	1478090910	5619600000	7362580115	2070800000	3800753246	5694867082	4600702058	17864925000		3208522800	5570212500	3918915000	1122127500	4047615000	1987590000	3959496000	1085000000	2246400000	2435320000	2058620891	1618868700
2007/5/31	3930357816	5476842240	2139875716		1675734564	7054361336	4530284521	7803904791	2062324866	8576203329	3316444248	17837284435	1871728176	2700278053	4259416172	37463209760	3548177085	2218105767	2776780140	1145510350	1501416000	2873728112	4129534855	3390072884	2157784035	3585999600	3274738560	5849200000	1490708759	5957280000	7072395931	2218050000	4143072744	5772997880	3728742021	17982393000		3379552800	6010402500	4067563500	1083538500	4676636250	1883508000	4719600000	1056250000	2276352000	2584050000	1989280265	1657363200
2007/6/29	2993872266	4155844992	1547054740		915084761.8	13680705598	2726271634	7069419634	1777866264	4530047377	2326613196	17329030740	1234328851	2093223062	2971261780	28524559008	3528367163	1691486222	2543301535	824667188.8	1129464000	3282793638	2560951848	2240591217	1260337100	2672222400	1810010880	4852400000	1144619180	4556160000	6080370929	1767000000	6841355843	5786019680	2657776089	17718090000		2705694600	7525440000	4013100000	850989000	5301450000	1517340000	4657500000	803750000	1838387200	1861800000	2090449376	1716154800
2007/7/31	4817857968	5001834240	1872066240		1311544659	15896225685	3754465507	8660804141	2034175317	5744923719	2941430937	17943775686	1477147642	2411977689	4010291974	35720201531	3356681175	2059200618	3637273615	939970200	1282176000	3342698632	3320091146	2698587819	1777509910	3148308000	2849495040	5614000000	1479893460	5750640000	5898162256	2216500000	7953894211	7756652039	3348059265	18638256000		3321402600	7851060000	6927375000	1011438000	6206062500	1939938000	5303340000	1003750000	2396160000	2389845000	2642900924	1847036100
2007/8/31	4812094980	5279713920	2181477188		1623872077	14822510276	3869747850	10680638322	2247519269	6589159821	4056266426	18684373927	1659261734	2499279912	5034131667	42497292736	3851929218	2256190473	3675452507	1062792973	1522584000	2878007040	3653929512	3089231979	1799239860	3558355920	2867667840	8811600000	1405988914	6693120000	10919023489	2427300000	12308399586	6944959856	3501821987	18550155000		3841333800	8462502000	7661199000	1051042500	6115601250	2161896000	5100894000	1113750000	2635776000	2394660000	3303341971	1805742000
2007/9/28	5402801250	5996025984	1957869276		1786374535	16058592405	3904020980	10408266743	2180849284	6692115443	3900648658	16748169375	1780671130	2129768178	4769816969	41912467607	3407306531	1866150560	3433163388	1124204359	2202984000	2952460389	3745392078	3717854765	1844872755	2964016800	2838591360	8811600000	1469078160	6637680000	9960740834	2703200000	11928324261	6354638268	3447261021	24012417000		5828702400	9848196000	7724262000	1092678000	6355428750	2739990000	4686066000	1026250000	2346905600	2497380000	2922536892	1662962400
2007/10/31	4650731316	5119161216	1666658972		1651532070	13418823791	2819743804	10720422934	1857870246	5353692354	4000141985	15417028745	1509523480	1695287349	4022444374	52336115502	3004504790	1612690280	3240800512	899864804.8	1617840000	2415882805	3077715346	2815332051	1538480460	2581612560	2373367680	8811600000	1604269402	6037920000	9960740834	3761734794	8140156290	5820744479	2936371978	19930404000		8257328400	9432126000	7175805000	1085569500	6774075000	2244660000	5002776000	927500000	2149888000	2349720000	2679276334	1448793000
2007/11/30	5031088524	4773355392	1640658052		1374932142	13942587405	3143780661	8798520108	1709714724	5621376972	3387875355	14356956753	1503453011	1672954222	4092320673	34412945359	3081543374	1628449468	2641685601	965036072	1676808000	2133473551	3210336067	2662666517	1466771625	2234530800	2235254400	8811600000	1834995788	5619600000	9960740834	3410240688	6267467274	5364981489	2837170222	17052438000		7675826400	8359750800	6401850000	1084554000	6054592500	2144340000	5241240000	1068750000	1793126400	1934025000	2420101534	1532781000
2007/12/28	6483361500	5569943808	1900667252		1521299604	17053743272	3548826732	13098318630	2163070621	6856844439	3892995325	16786893466	1780671130	2054647661	5255912965	38615659280	3986196465	1963332222	3223179486	1087858845	2142504000	2752206554	4001487263	3259858164	1707974070	3056162400	2536922880	8811600000	2040486475	6904800000	9960740834	4008528528	8152741566	7161989852	3367899616	23336976000		11116950000	11568193200	8362536000	1350615000	7468312500	2674782000	7514100000	1171250000	2184499200	2402685000	3273786950	1840737000
2008/1/31	5979100050	5248838400	1807063940		1242394677	15712908420	3112623271	10925466707	1985283995	5456647977	3500124237	17498448639	1618791936	1928770038	4526768970	32509396899	3653830017	1645521922	2789995910	1120444478	1380456000	2485201440	3475577508	2878194329	1653649195	2825798400	2442424320	8811600000	1553798005	6839280000	9960740834	4285236654	5615549995	6727929861	3640704445	19157073000		10090770000	10867024800	6411405000	1119081000	8436037500	2203278000	7452000000	1278750000	2019430400	2076870000	2569013371	1818340200
2008/2/29	6670658610	5495842560	2095674152		1346119650	16907089460	3657877598	11197838286	2115660854	5847879341	3500124237	18587563699	2664936225	2083071641	5559722963	31076001974	4083044989	1789981149	3030816610	1315958280	1569456000	2854900828	3818562131	3282308978	1988290425	3179023200	2798611200	8811600000	1789932041	7413840000	9960740834	4935874680	5703646925	7023090654	4054871777	19842303000		13880794800	11131862400	6386562000	1234848000	8091022500	2381346000	7538940000	1386250000	2269696000	2137860000	2404187292	1864533600
2008/3/31	4927354740	4476950400	1604256764		1033792231	12936961266	2819743804	7574378180	1846017804	5188963359	2938879826	13069380726	2395812065	1593773136	4876150468	21202777731	3367686703	1579858637	2415549091	1001381586	1315440000	2079559057	3118873501	2721038633	1690590110	3206359728	2958531840	8811600000	1654740799	6093360000	9960740834	4811231380	3690002821	6207057871	3395180099	17140539000		12314160000	9117360000	3703518000	964725000	7138023750	2094180000	6464610000	1248750000	1908462500	1946865000	1437965449	1697257500
2008/4/30	5152111272	3865615104	1414450048		1258529672	15173431898	2548674510	6432865832	1991210216	5178667797	2056195434	13979396865	2507104011	1577530862	5003750667	26947824590	2749176923	1372362657	2644622439	1002634880	1117368000	1848496939	2839912674	2572863261	1347256900	2829023496	2028084480	8811600000	1387963415	4289040000	9960740834	5587135923	5056763756	6315572869	3315818694	18256485000		14845404000	8683200000	3739827000	820524000	7510387500	1965018000	7761258000	1072500000	1996225000	1426845000	1543681486	1835137800
2008/5/30	5189570694	4013817600	1471652072		1298636662	15189144806	2492591208	6279848091	1834165362	4952165428	1857208779	13335608852	2399859045	1559258304	6076199960	22005478889	2592898651	1360543265	2644622439	960022897.6	1351728000	2084693770	2940521497	2572863261	1544999445	2427729408	1995373440	8811600000	1330281819	4037040000	6761966339	5415751385	4792472968	6684523861	2976052680	19881459000		18929600400	9297536400	3854487000	822555000	7573500000	2126784000	7499196000	1031875000	2000687500	1436475000	1185611038	1819740000
2008/6/30	4711242690	2727493409	1073837996		1072516221	13513101241	1741698107	4939412679	1306731704	3860835833	1301066590	13112945328	1643073815	1061838663	4557149970	18800407836	1635419098	874634956.2	2644622439	726910288	878472000	1288813144	2103639018	1953220801	1062594555	1423495944	1464727680	1750000000	1207708426	2862720000	5061352050	4131925395	3800753246	5295531890	2142757930	16259529000		13470322800	8978428800	2776683000	599145000	7005487500	1579036800	5911920000	754000000	1713600000	1152390000	936666821.9	1874332200
2008/7/31	4875487848	3125524744	1138840296		1084963218	10213390473	1947336881	5692259965	1357104582	4118224888	1357191031	16230234657	1798882539	1234412824	4979445867	18089443954	1958981154	1134661565	2629938250	792081555.2	876960000	1386372704	2533513078	2191199427	1232088165	1617155280	1690070400	2399600000	1341097118	3170160000	5203069907	4265916943	3851094349	5469155887	2383818197	17218851000		15153258000	8791740000	2843568000	658044000	7756526250	1906080000	7948800000	875875000	1554140000	1340175000	1040109396	2273275200
2008/8/29	3365584992	2244635724	876231004		840172281.3	8254514557	1143476217	5471914418	1019309991	3078373104	961768831.9	14274668060	1193859053	974536440	3445205377	14018602367	1628815791	852309439.3	2629938250	673018663.2	632016000	1042346885	1888701988	1540125827	1206012225	1201885776	1188501120	1400000000	1130198781	2283120000	3266259190	3069341263	2574947398	3863133920	1976098980	17218851000		9906057600	8102880000	1706523000	562587000	6125068125	1494768000	7278120000	651625000	1239980000	956580000	746832648.1	2069427600
2008/9/26	3630682440	2048882609	860630452		854693777.5	7610285311	978342049.1	4651739326	914119570.7	2738619551	887786614.1	14802283800	1359785226	844598248	2965185580	14907307220	1668435634	740681854.8	2629938250	605340808.8	553392000	1042346885	1801812550	1589517617	1136476385	908402040	1075829760	1176000000	877841796.4	2394000000	2834357148	2726572188	2189837963	4136591714	1931458189	13714389000		9218517000	7587446800	1614795000	454944000	6153468750	1264032000	7173792000	641875000	1161440000	866700000	644526805.9	1832476500
2008/10/31	3270495690	1566024924	676023920		611977340.7	6756550621	725967189.3	3476563076	685960066.9	1997339071	663288849.6	13843862547	1232305361	726841761.5	2555042083	9448939346	1417509958	696030821	2629938250	530143192.8	517104000	816419481.5	1385657875	1216834108	958290795	718735680	792334080	758800000	621879712.1	1955520000	1747853575	2012989295	1386897377	2908201940	1964194769	13714389000		6871985400	6957222800	987987000	394014000	5588611875	983136000	6580116000	425750000	949620000	637185000	458671192.5	1372512600
2008/11/28	3645089910	1905330324	803428428		705329816.4	7374591685	990805005.2	4951654099	782261156.2	2306205937	783191064.7	15145960108	1351427508	850689100.8	3053290480	10670191822	1842322726	801092077	2629938250	649206084.8	597240000	1014105960	1596021777	1414401269	1010442675	902412576	948620160	1041600000	692179157.8	2268000000	2523927556	2399383525	1850035521	3255449933	2276680300	13714389000		6786470400	7765260000	1234506000	472207500	6169246875	1223904000	7377480000	498875000	1094800000	797685000	545631158.4	1664397000
2008/12/31	4728531654	2029307297	873630912		831874283.5	7070808789	944068920	5318896677	1022273102	2234137002	829111062	18376699659	1745943613	984687861.3	4069143876	10710326880	1837920521	1192445256	2629938250	622886919.2	762048000	1068020454	1733215626	1365009479	1064767550	1177927920	981331200	1019200000	735440355.1	2585520000	2125767861	3091153840	2028746435	4674826103	2342153459	14145105000		8407834800	8665580000	1695057000	563602500	7352606250	1472697600	9111312000	575250000	1128120000	999915000	774114206	2214549900
2009/1/23	4754465100	2381662905	1066037720		933524757	7730750943	1081161436	5686139256	1032643988	2944530795	892888836	17335299939	1741746634	1067929516	5247493169	14018602367	2066835172	1694112753	1919223502	703097709.6	814968000	1386372704	2117358403	1576047129	1164725320	1495369512	1094002560	1150800000	825567849.6	3326400000	2368712759	3605307453	2242696121	4470817907	2624878464	14497509000		9868431000	8778120000	1857492000	616408500	7134868125	1552953600	8897688000	666250000	1349460000	1035225000	799690666.5	2240786700
2009/2/27	5143466790	2459964151	1040036800		962567749.4	8165474742	1193328041	5569845772	1111166415	2944530795	1010239940	19268565059	2182429517	1167413444	6402475762	14007135207	2366185102	1772908695	2064596973	726910288	982800000	1340160281	2025895837	1643399570	1275548065	1269766368	1163059200	1559600000	901274945	3240720000	2652148474	3683209515	2282969003	4627079504	2797489519	14145105000		10658589600	9552395200	1626261000	599145000	6248137500	1448620800	8651772000	713375000	1470840000	1048065000	808216153.4	2424444300
2009/3/31	5152111272	2942821836	1235043700		1176241194	9008734161	1570332461	6181916736	1318584146	4004973704	1500053244	19492866537	2623112400	1396835564	6542675961	19436835183	2577490934	2169514936	2364154429	859759409.6	1096200000	1594328610	2391746101	1939750312	1492847565	2106294840	1362960000	1965600000	1077924834	3679200000	3806136742	4100764570	2942437447	5108886094	3261753737	15016326000		10319950200	9205772000	2058147000	710850000	6677302500	1910092800	8271720000	796250000	1792140000	1298445000	1058865467	2717148600
2009/4/30	5434497684	3908537206	1544454648		1192837190	9144912700	1754161063	7476446825	2007507323	3902018081	1359742142	19396737332	2488809045	1825225541	7223648357	19167356937	2982493779	2000103661	2079281162	965036072	1170288000	2331160029	2656987542	2245081380	1577594370	1906646040	1428382080	1775200000	1259982373	4349520000	3684664292	4415488903	2549776847	5447452887	3095094787	15662400000		9239040600	9793230800	2207205000	748423500	6945215063	2373571200	8082936000	926250000	1963500000	1328940000	1028173714	3218107500
2009/5/27	5091599898	4404445099	1484652532		1338052152	8856842713	1925526708	8477182851	2145291959	3850540270	1579137684	18104333578	2331179382	1514592051	6445871061	20893164427	2835019917	2244371081	2378838618	986342063.2	1205064000	2225898398	2670706927	2204669915	1803585850	1858730328	1562860800	1923600000	1180670178	4021920000	3900615313	4427953233	2506986909	5178335693	3154615841	14536665000		8866195200	9363328000	2058147000	795136500	7281604688	2977497600	7938864000	936000000	1894480000	1324125000	1169696796	3129558300
2009/6/30	5446023660	6368501358	1588656212		1329754154	9396319235	2152975656	8134423112	2400119456	4066747077	1635262125	18691789830	2255093745	1502410345	6933233658	23203797046	2995700394	2134056763	2180602067	1020180990	1372896000	2426152233	2867351444	2604294401	1929619560	1740937536	1828183680	2086000000	1200498227	4233600000	4062578579	4639846843	2680663713	5586352084	3041525839	15417675000		11903688000	13227501440	2029482000	840834000	7568766563	3866734080	8035740000	962000000	2011100000	1348200000	1145825433	3690369900
2009/7/31	5486364576	6348926046	1638057960		1410659633	13845635938	2352382953	8627140238	2370488352	4097633764	2063848767	19535590628	3030744545	1559258304	8395321450	32796075884	4504172675	3217500965	2202628350	1084098964	1524096000	2282380249	3242347965	3219446699	2822864149	1830779496	2387905920	3542000000	1314058870	4510800000	4251535722	4970151588	3838509073	5720910681	3166520052	15819024000		12512554800	12165123840	2694510000	882469500	7183149188	3816172800	8172360000	1088750000	2203880000	1378695000	1183337575	5319511200
2009/8/31	6679303092	6087921892	1445651152		1170017695	11451917113	2561137466	8507786400	1973431553	3315171035	1525564354	21981544840	2937750989	1536925177	8028130452	21690132005	4722658663	2626531400	1659313357	949996548.8	1277640000	1989701567	2771315750	2900645143	2406589252	1457436240	2387905920	3189200000	1173459978	4243680000	3563191843	4755141895	3317478661	5599373884	2842130309	16934970000		12238906800	14966919680	2088723000	751470000	6448835250	3276852480	8518957440	994500000	1808800000	1170045000	953149429.8	3820734000
2009/9/30	6425731620	8169430020	1419650232		1203209687	12727259110	2402234777	8608778109	1970468443	3469604468	1683733234	25383450589	3666905011	1264867088	8144963951	22848315105	4887923705	2773617158	1696023830	1062792973	1814400000	2020509849	2798754520	3035350026	2549683748	1497366000	2387905920	2360400000	1148224280	5715360000	3502455619	6179608105	3073324314	6684523861	2931411890	17757246000		15009592800	18726656000	2821376000	805291500	7289809313	3503174400	9027700800	1064375000	1887340000	1203750000	966790208.8	3704308200
2009/10/30	6636080682	12071442123	1666658972		1360871646	15434908273	2860248411	10925466707	2538272273	3685811275	1724551009	26809367128	3497825818	1376532722	9026222346	26856087315	5280078043	3260838733	1975023421	1101645074	1658664000	2554520076	3260640478	3412523698	2729202297	1685035872	2387905920	2528400000	1333886919	6098400000	3833130619	6311343937	3971912995	7205395851	3291514264	18971082000		15495318000	22324334720	2988895200	906841500	8705107125	4280855040	10187336400	1144000000	2194360000	1373880000	1101492901	3940439400
2009/11/30	8362095588	12665226573	1905867436		1483267114	15500310427	3265294482	12119005087	3195369385	4581525188	2298550975	28080408836	3328746624	1528804040	9049589046	27515448980	5434138675	3331755081	2182070485	1178095984	1711584000	2734235056	3795696489	3982774368	3954611527	1816804080	2387905920	3242400000	1532167407	6224400000	4447241335	6858247238	3873747845	8103900032	4106952698	20165340000		16600171800	22399961600	3647951000	1094709000	9308147063	4148432640	11920555200	1343875000	3189200000	1616235000	1249836372	4263480000
2009/12/31	7975975392	11086151441	1963069460		1495714111	17102663193	2545558771	11707628121	3199124225	4262362759	2048542101	32256688735	3288590316	1569409725	8789217247	28203478544	5854304037	3509045950	2035228595	1226974434	1843128000	2567356860	3850574029	4099518600	3988433863	1830779496	2387905920	2755200000	1553798005	6148800000	4433744396	7241478749	3622042332	7986703834	4249803227	19538844000		16726734000	19958293760	3590641800	1080492000	8979962063	3847472640	11162160000	1309750000	3374840000	1905135000	1445922570	4017510000
2010/1/29	8583970626	9233021948	2048872496		1578694089	19032026727	2414697733	12455804406	3045175759	4128520450	1938844330	31001668561	3764125548	1744014171	8261797451	29103650557	6392115700	4440151332	1803218409	1308438518	2233224000	2323457958	4175266138	3816638346	4742932115	2176171920	2387905920	2408000000	1663753548	5977440000	3981596946	7357246601	3624559387	9288883807	4490863494	21535800000		16418880000	20167168000	4333457200	1029717000	9336863250	3377975040	12406297680	1478750000	3684240000	2153910000	1353847312	3753502200
2010/2/26	8932631400	9735454944	2100874336		1802740031	19653347187	2729387373	12834328377	3176595181	4344727257	2188853204	31882852939	3844438164	1987648281	8745821948	28020003994	6873905314	4543899322	1895728800	1362330143	2298240000	2423584876	4111242342	3870520299	4971883308	2425732920	2387905920	2256800000	1854823837	6335280000	4379756641	7956045836	3934157168	9866183595	4583121127	24257142000		18074194000	23350699520	5025576000	1100802000	10099893375	3551328000	12416357520	1519375000	3634260000	2112180000	1462973543	3794497200
2010/3/31	8033605272	9037268832	2210078200		1835932022	18443407343	3907136719	11592296598	3090233847	4293249446	2074053210	29500984863	4260795679	1831316394	7737715754	26208192809	6910319645	4979903534	2187944161	1546564302	2503872000	2456960515	4184412395	3924402252	5094164059	2461291373	2387905920	2226000000	2296448560	5997600000	4440492865	7341278621	3765514474	9857502396	4127785067	23591490000		17255178000	22616038400	5096110400	1282576500	10132711875	3457428480	11629175040	1501500000	3636640000	2343300000	1694866786	3702668400
2010/4/30	9122810004	8195530436	2220478568		1902316005	21569630290	3162475095	13266082281	3867485859	4427091755	1785777672	35140564880	4858913326	1947042596	6596085560	21477989556	7005557127	5712705795	1732734302	1334757684	1716120000	2254139323	4010633519	3681933463	5324155933	2698784400	2387905920	1996400000	2323486808	6068160000	5506751030	5760448641	3387956205	10842818575	4220042700	26655447000		18610277200	25936418560	3850737400	1578087000	8286671250	3288890880	11941030080	1316250000	2965480000	2816775000	1398179843	3122179200
2010/5/31	9122810004	7732248062	1918867896		1767473540	24257658807	2788586414	13440558173	3615911536	4488865128	1561279908	35840171871	4586273126	1947042596	5981875164	17774097070	7044772561	6050215080	1594702925	1279612766	1661688000	2028211919	3603625100	3461915488	4678929842	2725772244	2387905920	2052400000	2226149114	5639760000	4757670927	5544880916	2929852171	11806431755	4032551381	28711137000		15138393920	27669354496	3511290600	1455211500	8634547350	3096276480	12142226880	1223625000	2648940000	2985300000	1451037862	2641717800
2010/6/30	8241072840	7125413404	1744661732		1730132550	22733788626	3006688145	10882564154	3053436406	4910983179	1349537698	34446298401	3863459574	1459774376	5063897670	15228387683	6252060572	4727756520	1478697832	1087858845	1339632000	1771476233	3022837806	2721038633	3688195587	2982156762	3848999040	1702400000	1734052994	4460400000	4953376540	4047882829	2260315507	10321946586	3547454795	22465755000		12413676600	25975312384	2726595400	1193212500	7246324800	3649079808	9426070080	1183000000	2432360000	2585655000	1253246567	2190772800
2010/7/30	8117168598	7562595362	1999470748		1775771538	25820770281	2813512326	11163499913	3745453535	6053790585	1622506571	38045803049	3848665144	1581591431	5567950767	17154870462	6483151520	5515715940	1784128964	1247027132	1620864000	1892142006	3297225504	3304759791	4037866501	3818779926	4281511680	1971200000	2339709757	4782960000	5574235724	5227517322	2637873776	10547657781	3728994008	24031995000		15777226400	27957456896	3079267400	1307964000	7526922975	3449723904	10047493200	1293500000	2865520000	3044685000	1456153154	2367871200
2010/8/31	9197728848	8587036667	2376484088		2003966478	28646143321	2919447452	11722414213	4358994495	6290588516	1668426568	40614589022	4533435878	1906436911	5741531966	16730585565	6890711920	6848680626	1760634261	1426248117	1779624000	2123204123	3658502640	3681933463	6190007718	4450295476	5851641600	1906800000	2662366188	5443200000	6316567358	5814340572	2942437447	12131976748	4205162437	23816637000		17166203080	29611164672	3407693200	1655265000	8181652050	4151803392	12281668800	1558375000	3232040000	4327080000	1582330359	2661395400
2010/9/30	10920862260	8404333759	2223078660		2198969428	32230181343	2676419810	12272456858	4515946834	7381918112	1543422131	48376488257	4715196012	1800862130	6025270464	16570045333	8373895645	6815848983	1663718614	1423741530	1865808000	2125771480	3713380180	3614581022	6140054731	4663499443	4979347200	2027200000	2815582928	5836320000	5634971949	5149673421	2846789352	12631145738	4660498497	25813593000		15612678640	29386444800	3251195000	1475521500	8157038175	3949558272	11823247200	1579500000	2998800000	4798950000	2165473660	2484297000
2010/10/29	9768264660	9089469663	2350483168		2375301882	30019588548	2810396587	11885061232	4394665481	8164380840	1551075464	44898213197	4252722860	2141949884	5761560565	22991654597	8781456045	7510566538	1841397301	1452567282	2041200000	2205359543	3791123361	3632541673	6789443570	4510447370	5659009920	2058000000	3127424059	5675040000	5580984194	5413145084	3078358424	11242153767	4300396123	23826426000		21175844820	29686071296	3341567200	1533405000	8541014625	4241369088	14166880000	1995500000	3377220000	4073490000	2035886260	2441662200
2010/11/30	10428126786	8573986459	3010906536		2325513895	32570272543	2757429024	12236970236	4658630778	8009947407	1418417694	44294201360	5189258425	3226121673	6225556463	20187934124	10987324190	9015569031	1628476560	1607975689	1982232000	2582761001	3932890338	3704384277	6864373052	6610834802	5215593600	2396800000	3760119071	6073200000	4946628070	5197577360	3299859275	15248527484	5023576924	25647180000		19811066340	30884577280	3564191400	1717210500	10830105000	4536069120	15553210400	2497625000	3153500000	4173000000	2332782000	2620400400
2010/12/31	9508930200	7784448893	2602692092		2149181441	33420500541	2953720581	12958531555	4023687226	7206893554	1589342128	41933695332	6317358083	3100244050	5721503366	19517105299	9621786767	7984655456	1641692330	1491419384	1886976000	2282380249	3507589406	3425994186	5911103537	5722209350	4877579520	2324000000	3188710755	5609520000	4487732151	4748477934	2859374628	14267551904	4416462177	25010895000		18330136500	27882550272	3700851800	1769001000	8851149450	4007342592	14925820000	2455375000	3148740000	3819900000	2048346300	2264563800
2011/1/31	8114287104	7131938508	2384284364		2115989449	33296236449	3299567612	10226061642	3952345254	6589159821	1466888802	39191342740	5233956713	2675914642	5234140769	18507995272	8361290684	6894644925	1679871222	1361076850	1649592000	2064154915	3320091146	3111682793	5619711110	4801270245	4615891200	2304400000	3100385811	5014800000	4238038783	4383210400	2524606295	13130314728	4020647171	21437910000		17923606740	24315842560	3092492600	1751737500	8058582675	3666415104	13246032800	2575625000	2905980000	3681870000	1876457100	2116981800
2011/2/28	8353451106	7843174828	2685895036		2215565423	31778906483	3131317705	10350264820	4209176354	7629011605	1591893239	40475735726	6385469760	3262666790	6175484963	21047971079	8789859352	7314889949	1753292167	1544057715	1896048000	2346564170	3649356383	3291289303	6473074648	5517556216	5248304640	2497600000	3343730046	5412960000	6208591848	4718537972	2788897084	12843835134	4261707438	23199930000		19230309540	26153935872	3489248600	2051310000	8491786875	4105575936	13911370200	2850250000	3315340000	3876075000	2011512900	2285881200
2011/3/31	8024960790	7836649724	2758697612		2076573959	28181788029	3358766653	10906221902	4173505368	9204232625	1614853238	38740069528	5480861544	2852549371	6082018164	19127221879	7865495558	6404796819	1807623666	1544057715	1970136000	2336294743	3521308791	3556208906	6294076434	5164798839	5644471680	2833600000	2893092573	5055120000	5864419909	4718537972	2932369226	11415777763	4014695065	20928882000		22090536780	23336294400	4205613600	2012721000	7905976650	4319377920	12628761600	2702375000	3296300000	3771750000	2109735300	2136659400
2011/4/29	8327517660	7438618389	2605292184		2423015369	29437509380	3202979702	9820922705	4166371171	8133494154	1614853238	40017519850	5278655002	2864731077	6579395061	20314072877	8420113828	5886056867	1625539722	1735811636	2139480000	2261841394	3557893817	3852559648	5915266278	5261470517	4946636160	2626400000	3168882707	4848480000	5392027051	4658658048	3234415842	11025123771	3913509274	19715046000		21524298900	20512890880	4628820000	2049279000	7029722700	3992896512	13152430200	2552875000	3589040000	3696315000	2913931200	2130100200
2011/5/31	8448540408	6629505512	2295881236		2676104303	28188328245	2891405801	8333441789	3766856127	6856844439	1487297690	40218857128	4571996348	2537855313	5424412468	20147799066	8665910564	5959599747	1522750399	1648081084	1775088000	2141175621	3269786735	3466405651	5262547241	4981418860	4579545600	2301600000	3039099115	4435200000	4879143376	4658658048	2796448249	10764687777	3612927954	18579522000		20086925820	18985948160	3938905400	1898985000	6404530275	3602852352	13705200000	2397232500	3172540000	3486060000	3167672400	2025153000
2011/6/30	7440017508	6237999281	2384284364		2933342236	26984928617	3237252831	8123479274	3738319338	7845218412	2135279874	39628730621	4731633092	2537855313	4670001872	21198190867	8968429623	6238012075	1550650358	1664373901	2006424000	2785582193	3489296893	3690913789	5804537156	5566026695	5408225280	2438800000	3181500556	4631760000	5007364295	4658658048	2887062234	10534635982	3416508477	17571255000		21379109700	19556390912	4265127000	1954837500	6517754100	3543334502	14371425000	2601300000	3327240000	3524580000	3814303200	1975959000
2011/7/29	8264124792	6159698034	2397284824		2754935283	29169360550	2860248411	9179206286	3666977366	8051129656	1852106557	42419681867	5025364701	2600794124	5073911970	20744091355	9951616567	6337820268	1538903007	1718265526	2033640000	2541683291	3315518018	3843579323	5565595365	5944096433	5837103360	2724400000	3042704214	4309200000	4973621948	4658658048	3116114251	11437480763	3502814004	18266274000		21197623200	15592101888	3709668600	2088883500	6867271125	3470526259	14695020000	2984767500	3055920000	3595200000	5070731400	2102223600
2011/8/31	8039368260	5781242011	2181477188		2663657307	30215795009	2857132672	7895773448	3652708972	8576203329	1943946552	43356941614	6742011142	2647490662	4559844573	19884054400	10071363695	5964852809	1654908100	1753357746	1707048000	2318323245	3201189810	3794187532	5204268755	5177455020	5070211200	2598400000	2707429935	4294080000	4595707661	4077822790	2685697824	12110273749	3419484529	20370909000		18852817620	15154186240	3451777200	2284875000	6502985775	3231299174	13788954000	3027375000	3024980000	3818295000	4055766600	2146498200
2011/9/30	7169157072	5004754653	2171076820		2582751828	27135353570	2713808678	6674442200	3246059731	6146450645	1635262125	39226056064	6189874350	2131798463	3304718980	18280945515	8659608083	5134868887	1450797873	1367343318	1524096000	1922950288	3022837806	3152094258	4332828580	4722371076	3634560000	2408000000	2346919957	4445280000	4103069395	3269443823	2328275995	10964355373	3014741365	18256485000		15861920100	12757174272	2697940800	2016783000	5572581300	2884593254	12315645000	2446567500	2789360000	3209874500	3732451200	1921845600
2011/10/31	7532225316	5207032872	1916267804		2661582807	29417888734	3040961274	6748372663	3310267505	6012608336	1558728797	39205228069	6387950329	2275948644	3244633181	19574441096	8810867613	5016674974	1486039927	1490166090	1531656000	2118069410	3164604784	3116172955	4475865562	4879900134	3747231360	2242800000	2581251442	4636800000	4386505110	3586807418	2348412436	11893243753	3092118735	18863403000		16101482280	13771294720	2468704000	2132550000	6015631050	3470526259	12985677000	2803125000	2867900000	3318054375	4538693400	2026792800
2011/11/30	7722403920	5317959638	1981270104		2348333389	32040515098	3040961274	7236313718	4273384129	5518421350	1632711014	42405796537	6432517425	2227221822	3051023382	18074536646	8571373358	5578752694	1353882226	1526511605	1672272000	2318323245	2949667754	2914115631	4869217262	4758786635	3605483520	2114000000	2433442352	4808160000	4312271947	3413155640	2162150357	12309941345	3252825579	19822725000		15970812000	14935228416	2215221000	2546841427	6571904625	3688950989	12981870000	2713425000	2587060000	3649052500	3515543400	2169455400
2011/12/30	6151989690	4202166879	1575655752		2024711473	28090225014	1479976030	6050469092	3517159225	3984382579	1035751050	36796123387	5023702022	1882073500	2446827285	14028922810	7569278972	4596429950	1114529945	1203161856	1377432000	2318323245	2400892358	2029553568	4165952101	3093211313	2882206080	1302000000	2127008870	4026960000	3333743884	2538908756	1719148654	11554676960	2999861101	16934970000		14272098360	14410882048	1626699600	2141317569	5045844375	2877659136	12505995000	2096737500	2084880000	3019348750	2500578600	1580767200
2012/1/31	5385512286	4176066464	1596456488		2072424961	26409389664	1685614804	5988367503	3460085647	4231476072	2054477566	33935745494	4667165260	1703408486	2266569886	15460024303	6907518529	4230028820	1045514257	1247027132	1351728000	2318323245	2368880459	2132827311	3558044927	3002234510	3060299520	1579200000	2006238028	3895920000	3509204088	2856272351	1686426937	10022445192	3467101372	15270840000		13988979420	13321854976	1564982000	1536190067	4952311650	2884593254	10179918000	1935277500	2206260000	2772311125	2115874200	1492218000
2012/2/29	6074189352	4711124980	1755062100		2290247404	28724625905	2003420183	6535452929	3895271677	5549308037	2394462033	36157398226	5149975459	1977496860	2927513682	17193858804	8067174925	4660779969	1180608796	1409955300	1577016000	2133473551	2624975644	2316923984	4046754616	3569089976	3536426880	1730400000	2287435810	4163040000	3819633680	3221539884	1940649505	10825456176	3925413485	16484676000		15956293080	14191924224	2444457800	1753480110	5602117950	3189694464	10659600000	2148315000	2415700000	3067787500	2799338400	1711951200
2012/3/30	5307711948	4163016256	1586056120		1950029492	26370148372	1673151848	5840506577	3467219844	4581525188	2297323614	34171796096	4719160204	1902376342	2420122486	15721475537	7707933541	4480862568	1327450686	1330997803	1540728000	1922950288	2405465486	2047514219	4148072478	3128202391	3616387200	1817200000	2253187363	4057200000	4339265824	2784416443	1714114544	10808093776	3728994008	16249740000		14373730800	13183565824	2056518600	1619568804	4986771075	2981670912	10111392000	2074312500	2113440000	3041953500	2197726200	1516815000
2012/4/27	6203856582	4456645930	1830464768		1962476489	25382575851	1844517494	6470394122	3695514155	4952165428	2617880397	35018801201	4736491853	2257676086	2416784386	17806205116	7436926884	5426413872	1280461281	1585416404	1640520000	1966595355	2588390618	2007102754	4452026065	3331150645	3510984960	2002000000	2473098449	4702320000	4649695417	3383215678	1948200671	11025123771	4356941124	18109650000		14446325400	13223900160	1946308600	1643571774	5208295950	3148089754	9886779000	2152800000	2165800000	3205030625	2107689000	1631601000
2012/5/31	7258483386	4763325811	1877266424		1889869008	25650724681	1825823060	7505420604	3567098605	4962460990	3307563174	35393705099	4543367773	2655611799	2884118383	16987449935	7496800444	5741597640	1321577010	1700719415	1614816000	2079559057	2542659335	2052004381	4744059903	3719551613	4059803520	2506000000	2613697341	4873680000	4440492865	3718543249	2018678214	11936649753	4484911389	19059183000		16130520120	13857725440	1602453400	1730740454	5375670300	3397718016	10697670000	2090010000	2077740000	3297064250	1620669600	1631601000
2012/6/29	8581089132	4482746345	1747261824		1752952044	26167401695	1744813846	8218110267	3181851956	4591820750	2583881951	41156116875	4778582998	2994669269	2303288986	15509562428	8111292283	6206493698	1193824566	1666880488	1450008000	2161714476	2400892358	2047514219	4350708203	3373139938	3699982080	2139200000	2738073283	4243680000	3812885211	3341299731	1812279694	13108611728	4821205342	21388965000		15339238980	14163113984	1498856000	1748426853	5341210875	3199402230	12258540000	1942005000	1868300000	3435922000	1436502600	1757865600
2012/7/31	8269887780	3862861479	1614657132		1524757103	23969889331	1495554725	7452190670	3345938491	3809358021	2219612879	41100575557	5142547610	2560188439	1996183788	14570402074	7370600134	6375904974	1114529945	1512725375	1150632000	2136040908	2126504660	2034043730	3754720778	2732803207	2962166400	1988000000	2712837584	4430160000	3839879089	3125732007	1482545472	13568715319	4999768502	21046350000		13691341560	14036348928	1313703200	1449021387	5439666375	2754231828	12182400000	1693087500	1580320000	2515585750	1379206200	1508616000
2012/8/31	9422485380	3928112518	1703060260		1533055101	22635685396	1613952807	7925345634	3524293422	3932904768	2243897484	40336882430	4857813390	2633278672	2026226688	13005134816	6419554955	6737053041	1143898323	1720772113	1176336000	2207926900	2185955327	2285492845	3861998514	2715307668	2951262720	2181200000	2554213194	4485600000	4204296436	3083816060	1580710622	14341342103	4523600074	21242130000		13916384820	14312927232	1410688000	1418701847	5759646750	2820799365	13156992000	1843335000	1608880000	2488838300	1493799000	1595525400
2012/9/28	9768264660	4078189906	1671859156		1586992087	25323713913	1766624019	8147137023	3624172183	4179998261	2345892824	43183374994	5060841269	2436544123	2032902888	13497075954	6132260058	6566328500	1082224729	1784690086	1304856000	2292649676	2121931531	2541432122	3516325808	2673318374	3249296640	2240000000	2705627385	4198320000	3934357660	2993996175	1573159456	14975069690	4568240864	22397232000		13430001000	14958276608	1377625000	1445231445	5336288100	2953934438	13629060000	2123647500	1637440000	2359042300	1448780400	1490578200
2012/10/31	9393670440	3986838452	1669259064		1553800096	27115732924	1794665670	10317735416	3410146266	4179998261	2404175875	45474454375	5323291941	2248945859	2176441187	12781525208	5468509777	8211850422	1126277296	1703226002	1312416000	2156579762	2094492761	2447138704	3564004802	2655822835	3176605440	2242800000	2938156321	4026960000	3785891333	2988008183	1522818354	15014135089	4574192969	22367865000		13364665860	13408285696	1443751000	1531136810	5360901975	3003860091	14695020000	1977885000	1604120000	2157858500	1620669600	1469260800
2012/11/30	8120050092	3536606287	1469051980		1501937609	24525807638	1782202714	9492671449	2896484067	3603446777	2219612879	43870698808	4015990478	1846949578	1896040789	11574033323	4497651157	7019405167	1105719432	2011422182	1227744000	1925517645	1884128860	2366315775	3111054359	2137614123	3023953920	1976800000	2379365855	3220560000	3259510720	2646692619	1366760936	13759701715	3029621628	19901037000		12493530660	11178373120	1243168800	1414911904	4775091750	2804157481	12905730000	1349985000	1387540000	1706817400	1510169400	1233129600
2012/12/31	10171673820	3797610441	1684859616		1748803045	26429010310	1632647241	10291120450	3110509984	3984382579	2681381318	47210120572	4932091882	2291378799	2089650587	15205453361	5527950100	8024053427	1193824566	2185166290	1351728000	2223331041	2021322709	2303453496	3957356502	2445486534	3329256960	2203600000	2839016077	3467520000	3772394395	2880224320	1515267188	14758039694	3392700055	23199930000		13647784800	12123348992	1430525800	1754743424	5168913750	3161957990	15060492000	1625812500	1637440000	2115674800	1649317800	1434825000
2013/1/31	10194725772	5200507768	1835664952		1763324541	30575506855	2112471049	11027467861	3153315167	4241771635	2875036636	53111385644	5001418475	2300312050	2550308385	16824386925	5488323218	10025470354	1490445184	2225261085	1333584000	3557450209	2117358403	2240591217	4523544556	2567935788	3899882880	2150400000	3450080489	3916080000	3887118374	3095792045	1487579582	16494279658	3958150064	27184053000		13110584760	13817391104	1518693800	1868441702	6281460900	3515598029	18189846000	1650480000	1713600000	2024817600	1878503400	1523374200
2013/2/28	9566560080	5141781834	1887666792	5895853466	1806889030	31131425161	2078197920	13833868237	3188986153	4252067197	2765795175	52729539080	5298532444	2454410624	2630422784	18917372858	6231327264	11596136131	1431708428	2310462523	1354752000	4864345075	2190528456	2433668216	5477124436	2791842996	3707251200	2105600000	3976425057	4057200000	3812885211	3209563900	1547988905	16598454056	4220042700	29288688000		13081546920	14174638080	1545144200	1824225705	7029722700	4014854554	20782413000	1737937500	1701700000	2251960600	1903059000	1600444800
2013/3/29	10145740374	5312242587	2440944419	5039959806	1777846037	34074522078	1726119412	13307483340	2946423448	4159407137	2492691522	59359783955	5258917248	2157380039	2617070384	15903115339	5726084513	11287518692	1439050522	2388981495	1329048000	4987919661	2432904256	2527961634	5936034753	3600008073	3554599680	1962800000	3938571510	3840480000	3461964802	2940104244	1905410733	18560405215	3648640586	31324800000		14373730800	14082445312	1855936400	2282808759	7280784225	3781868175	23793750000	1621327500	1580320000	2326593300	2291856000	1972679400
2013/4/26	9070943112	5421999666	2534586788	5026330926	1825559525	27383881754	1670036109	12100938184	2860813081	4179998261	2631726109	59151504011	5333195740	2050181031	2403431986	15107065133	5270375365	11925765822	1527155656	2312133139	1315440000	4925352621	2108212146	2721038633	5971793999	3844556725	3623656320	1884400000	3864666964	3623760000	3583437251	2628728642	1512750133	16928339649	3856964273	26655447000		12290265780	13742484480	1761155800	2802030896	7000186050	3952447488	22956210000	1437442500	1430380000	1911246100	2463745200	1674235800
2013/5/31	9105521040	5861027979	2849849430	4325806496	2074499460	28829269351	1919295230	13124135792	3117644181	4365318381	2904829762	62483983110	6066076863	2179713166	2496898785	17155329145	6181793661	12657254817	1644629168	2576090535	1394064000	6001754188	2323149176	2976977910	8182907345	4518027623	3510984960	2158800000	4466718627	4006800000	3765645925	2856272351	1726699819	18187113623	4163497699	28975440000		13052509080	14912180224	1761155800	3405895083	8289953100	4930158182	27387558000	1771575000	1570800000	2183817700	2304133800	1954641600
2013/6/28	8045131248	4536625901	2188110022	3679797587	1763324541	25297553051	1754161063	11030425080	2489834826	3284284348	2229518911	58325326901	5016274173	1918415584	1899378889	13040912353	4824572937	12858184469	1328919105	2235284783	1279152000	4525779313	1788093165	2195689590	6442624064	3875343966	3271104000	2060800000	4082775501	3341520000	3117792863	2323341032	1892825458	17297290641	3291514264	28975440000		10700444040	13010704384	1761155800	2526628400	7290629775	4114289808	26770824000	1249072500	1330420000	1784695000	1698429000	1428265800
2013/7/31	9410959404	4931751383	2188110022	4524788143	2254980913	27704352307	1959799837	10870735280	2925020856	3335762159	2174898180	72287025793	5640213508	2065814220	2002859988	14212626700	4844386378	14003352159	1378845347	2467500467	1195992000	4941661736	1861263218	2289983008	7467722435	4271729694	3125721600	2060800000	5312114526	3694320000	2976075005	2293401070	1638602890	19003146406	3702209534	28720926000		11469946800	16191354880	2314410000	3254297379	8063505450	4603977249	24847527600	1343257500	1380400000	1615960200	1735262400	1756225800
2013/8/30	10612542402	4909799967	2331694988	4682883151	2105616952	26278585357	1984725749	11355719117	3210388745	3459308906	2353656935	71509447337	5214350152	2521410004	2002859988	15232286514	5527950100	14905565695	1378845347	2302109441	1257984000	5398316946	2080773377	2375296100	7783595771	4067764222	3023953920	2060800000	5768159648	3865680000	3488958680	2431124894	1850035521	17917996428	3839107957	25324143000		13698601020	15770725376	3608275400	3739410032	7502309100	4576518140	25212999600	1480050000	1518440000	1732776600	2181355800	1749666600
2013/9/30	12125326752	5626879545	2440944419	4372144688	2250831914	26429010310	2215290436	12754483477	3460085647	3624037901	2313932767	81270834032	5709540100	2523643317	2296612786	15357507895	6152073499	14486633937	1378845347	2487547864	1285200000	6124072547	2158516558	2420197728	8135228351	3963857284	3056664960	2164400000	6554071400	4198320000	4177302559	2479028833	1963303001	19055233605	4032551381	24247353000		15840141720	16364369916	3886004600	3827842026	8245648125	5459786141	25514514000	1466595000	1568420000	1946940000	2291856000	2118621600
2013/10/31	11462583132	5414682527	2306723690	3886956562	2267427910	28024822860	2053272008	10897350246	4772777933	3490195593	2219587869	71912121895	5382714735	2336045053	2079636288	15438007354	5418976174	12771508933	1378845347	2363922248	1285200000	5528789863	2080773377	2501020657	7962391998	3532835909	2780438400	2665600000	5317522176	5050080000	4069327048	2317353039	1729216874	19159408003	3877796642	23650224000		13981719960	15510425160	3394468000	3355362515	6980494950	5812178038	21914614800	1520415000	1577940000	2170838100	2054485200	2021873400
2013/11/29	11249352576	5546391021	2384758997	3968729841	2292321903	26873744955	2140512700	11092526669	4708570159	3510786717	2264277558	72203713816	5357955237	2769307711	2149736387	15992559182	5706271071	14557550285	1378845347	2467500467	1285200000	5610335436	2199674712	2554902610	7896833381	3625197632	3632439002	2940000000	5486961865	4984560000	4244787253	2425136902	1802211473	17527342437	4026599276	23904738000		14700406500	15405860496	3956539000	3335149488	8024123250	6585609603	21932888400	1641510000	1706460000	2170838100	2210004000	1941523200
2013/12/31	13341317220	5524439605	2440944419	4284919856	2205192926	25873092004	1856980450	11441478454	4216310551	3397535533	2125242971	70808238193	5536223619	3122171113	2316641386	15885226570	5359535850	14275198159	1378845347	2532654508	1285200000	5284153143	2217967226	2415707565	7676318034	3509745479	3286492430	2422000000	5535630712	4636800000	3914112252	2323341032	1794660308	19966759586	4065287961	24364821000		14010757800	16672254760	4606778000	3565072672	8280107550	6590186122	23093262000	1576477500	1782620000	2170838100	2001281400	1761145200
2014/1/30	15237340272	5765905177	2440944419	4320354944	1987370483	23642878563	1959799837	13848654329	4230578946	3284284348	2065656719	63754490767	5511464121	2914473034	2353360486	15026565674	5052427511	15956178255	1378845347	2835036082	1236816000	5243380357	2281991022	2258551868	7187608346	3121056560	3085469422	2744000000	5732108650	4510800000	3752148986	2203581185	1804728528	20018846785	3946245854	23708958000		12660498240	17456489740	5940319000	3837948540	11248540875	7436841978	23970394800	1520415000	1758820000	2170838100	1984911000	2023513200
2014/2/28	14035757274	5656148099	2440944419	4219501233	2427164368	23943728470	2056387747	14194648896	4915461878	3376944408	2125242971	59637490546	5501560322	3184703867	2964232782	14740345376	5399162732	14524718642	1378845347	2935273068	1327536000	6148536219	2977106523	2496530495	8165027723	3294234791	3174293542	3096800000	5191343683	5544000000	3576688782	2311365047	1837450245	19497974796	4136713225	23581701000		13052509080	15800882560	5808067000	4232102570	10795645575	6933424982	18872060400	1502475000	1865920000	2170838100	2099503800	2143218600
2014/3/31	15955805492	5890296533	2166260136	4890042126	2279874907	22302134412	2118702527	12940788244	5115219400	3438717781	2284139642	58318384236	5120264062	2829607153	2570336985	13836962559	5131681276	12646748691	1378845347	2574419919	1389528000	6539954971	2579244361	2554902610	7372364447	3155692207	3197668310	3427200000	4892120401	6300000000	3684664292	2269449101	1837450245	19524018395	3856964273	21046350000		13981719960	15028265876	6337075000	3802575742	10972865475	6018121354	17771076000	1390350000	1908760000	2170838100	2144522400	1874291400
2014/4/30	14015724597	5561025298	2100710478	4742850223	2157479438	21059493491	2221521914	12994018177	5600344810	3294579910	2487726001	59012650715	5154927359	3008272166	2540294085	13747518715	4675972128	11450363638	1336261199	2719763548	1256472000	6238236350	2396319229	2357335449	7998151244	2897849063	3155593727	2979200000	4827228605	5720400000	3441719394	2155677246	1837450245	19892969388	3758754535	21692424000		14228541600	14290504080	4617799000	4259895482	10667653425	6997496236	19634983200	1352227500	1732640000	2170838100	2557875000	1995636600
2014/5/30	13997593000	5421999666	2128803189	4631093407	2335886392	20595138200	2221521914	13422814862	5186561372	3335762159	2820415905	59911725777	5239109650	2780474274	3154504481	13783296253	4755225893	12633616034	1248156065	2677998137	1232280000	6614976894	2474062410	2406727239	7992191369	2951726735	3613739187	3094000000	4857871954	6395760000	3441719394	2257473116	1837450245	21342729757	3672449007	18892770000		13916384820	14383450448	5455395000	4249788969	10795645575	8278921315	18547704000	1401562500	1730260000	2274674900	2557875000	2095664400
2014/6/30	14487146123	5421999666	2169381549	4685608927	2402270375	21791997613	2221521914	13966943070	4794180525	3304875473	2889933199	54361065280	5387666634	3180237242	3004289982	13881684480	4705692290	10676850141	1340666456	2728116630	1380456000	6752788913	2519793693	2478569844	9047089112	3040240053	3520240114	3424400000	4816413306	7015680000	3549694904	2299389062	1837450245	23439239514	3630784270	18001971000		13491706410	15161876280	5237179200	5156116542	11346996375	8901327782	20361358800	1430715000	1754060000	2248715700	2557875000	2223568800
2014/7/31	17417212222	6219567768	2409730296	4639270735	2530889341	24224957730	2221521914	14552472337	5143756188	4015269266	3058760911	56318896749	6467180721	3017205417	4737057579	15142842671	5171308158	10763525677	1503660954	2908543205	1560384000	7505454553	2917655855	2752469772	10298662704	3875343966	3964360712	3539200000	4618132818	6718320000	3745400517	2413160917	2114326309	22979135924	4011719013	20145762000		15865549830	16004202740	6321645600	4912633261	12257709750	11137414529	18730440000	1603387500	1934940000	2849022200	2557875000	2312118000
2014/8/29	17587649236	6029322165	2771814122	4797365742	2723817791	23132741764	2221521914	14233092737	5429124077	4087338201	3887425553	52122055886	7571454305	3204803681	5463279833	15071287596	5171308158	12344697580	1751823748	3140758888	1871856000	8003698005	2972533395	2990448398	10882730381	3779133838	3796062380	3911600000	4470323727	6824160000	3920860721	2670644588	3078358424	24472302293	4124809014	19489899000		15680433600	15410390248	6872695600	5104555377	12656454525	12180860664	19520773200	1659450000	1975400000	3313042900	3527821200	2587604400
2014/9/30	18748071453	7082990116	3455403416	6282913657	3105525692	22792650564	2221521914	15608199349	5735894557	4725663059	4259309375	53392563542	8180537941	3662632779	5819271134	16770720619	7321066531	13432081580	2060191717	3568436694	2056320000	9094673628	3374968685	3457425325	11752872021	4198609997	4361731774	3939600000	5173318184	7096320000	4433744396	3640699349	3566667119	26000193461	4669426655	21526011000		16420898520	16886904440	15380351158	6187339850	13261955850	12559796365	19370016000	2251470000	2360960000	3316287800	4158081600	3099222000
2014/10/31	17714570416	7602506953	4132749885	6312897193	3868941493	22341375704	2221521914	16057696564	6977244871	6269997392	4973326313	55683642921	8438036714	3517467455	5819271134	19194648772	7370600134	12973751850	1948591880	3398033819	2056320000	9886013452	4042645417	3659482649	11252242584	4006189740	4198108396	4617200000	5396834371	7927920000	4494480620	3526927494	3413126756	25865634864	4577169022	21222552000		16333785000	20217780944	13464962451	6001146753	12567844575	14092014636	19456815600	2251470000	2703680000	6283777500	4100785200	3746943000
2014/11/28	16180637297	7448847044	4994259680	6192963049	4433205346	22740328841	2221521914	14537686244	7027184252	6125859521	5255958018	58307970211	8378613920	4386226084	5710100468	25715104949	7945189929	12080731174	2121865311	3795640529	2056320000	9484609194	3827708387	3592130208	10590696542	4133187110	4244857932	4832800000	5470738916	7308000000	5553990316	3676627303	3196660015	22666612730	4916439027	20821203000		16322895810	21682669040	12320132419	5585792921	11263309200	13026601215	18926881200	2251470000	2460920000	7100288299	4133526000	3768260400
2014/12/31	17308422639	7148844363	3854944191	4851881262	4433205346	24381922899	2221521914	14620488363	8710854793	5652263659	3654378358	65764392192	7536791009	3553200458	5026597170	31135401853	7647988311	11386013619	1679871222	3391351353	1595160000	8830893687	3644783255	2864723841	8331904202	3717559356	3768012658	10597615228	4701050113	6854400000	5621475010	3185611930	2751141257	22835896127	5193211927	22181874000		16518901230	19357449840	9867554236	4755085255	10436283000	11022086272	18090864000	2251470000	2234820000	6189253344	5534266698	3965036400
2015/1/30	17790723124	7441529905	3627081093	5334343612	4433205346	25029404221	2448970862	14741734322	10423062124	5744923719	3867591749	65545698251	9111495043	3274036374	5187979893	27611314427	9114182961	12200238353	1812028923	3474882174	1837080000	9289641411	3795696489	3129643444	9011329866	3956160474	3950335851	11631528909	4884910202	7126560000	6201843379	3658663326	2982710329	23157100520	6011626414	23611068000		16747574220	20973477184	12016312141	5648812123	11947574925	12702583731	18890334000	2251470000	2322880000	7150901352	5968203519	5927877000
2015/2/27	18276649927	7478115598	3730087699	5334343612	4433205346	24977082498	3679687771	14942825182	11707217622	5919948277	3946926964	64858374437	10884275057	3269569749	5216459197	29212359222	9896813889	12830605889	2048444366	4069621623	1864296000	9415797035	3891732183	3318230280	9976829495	4591147320	4104609322	11941703013	5670821954	6985440000	6485279093	4347282446	3262103448	23165781720	6011626414	23973261000		16606014750	20647946496	12047134488	5531367246	13045353750	15563822868	19374584400	2251470000	2582300000	7526884032	6288939430	6245998200
2015/3/31	21906595677	9600085778	4341884509	5334343612	4433205346	27279238308	6032070723	17654594564	14468151942	6475908636	5543548173	69409291205	16027555296	3863630919	6075584870	32772224185	10382243199	15084169830	2393522807	4503981895	2946888000	10895258445	5140196209	4857450551	11139004973	5495522526	4693653485	15556010124	6941619626	8835120000	7794482157	4742489941	3788167971	26955125441	6011626414	26156208000		18729406800	24658949616	13535413530	6926383221	15634733400	23559915350	24669360000	3294232500	2839340000	11616439568	9677501904	12370323240
2015/4/30	27066848226	15673310774	4326277448	5334343612	4433205346	34336130693	6729996262	21486343169	22187353323	6475908636	7938479987	72356452407	22800683462	5996444519	6445815823	35419761947	12908456955	16757270332	3842852261	5650024766	3530520000	12615562410	6685913575	4857450551	12330979823	6811677080	5259322879	15236092178	7026339471	10069920000	8853991853	5263445276	4324300713	30253981373	6011626414	29435523000		21027025890	31274198240	15279077732	7794329506	19477629334	27299845969	24413529600	9122490000	3094000000	14700517131	10770593233	13264998120
2015/5/29	31367663070	21936781373	5097266286	5334343612	4433205346	37926708931	9518582676	25720300294	24559274309	6475908636	7848890132	78084150856	26492638187	7057268037	6725862314	34874154503	17596812480	20786369500	5108629353	8349740917	3435264000	12672905876	6983166914	4857450551	12348859446	7271330579	5259322879	17747448054	9479609872	12398400000	10331906651	8976000533	5237991726	32988559316	9681099368	32920407000		25709377590	35296827456	17784494225	7794329506	22911842927	35092741046	29694600000	12670125000	4391100000	20611034328	10508251314	14495176080
2015/6/30	27019706073	16555304810	4135871298	5334343612	7354100586	35644173767	6496315836	20646248153	17021981776	6475908636	7848890132	89841553672	27250661387	5460449478	5918948698	30053131349	21262299105	17072454100	5108629353	5549787780	3234168000	11399880941	5528912115	4857450551	12348859446	6650659801	5259322879	14884182438	10094279384	9817920000	9488347976	5646676786	3851094349	31026608157	8898397513	29748771000		18609625710	25745989592	15102950035	7794329506	21866201773	29194524467	25879986000	15293850000	3424820000	19716879162	9939843823	10905653880
2015/7/31	24793145943	12566981379	3655173803	5334343612	4138626423	30340059101	5112927715	19465245015	16564698338	7124529056	4922768811	76615777253	27250661387	4558191159	3968116368	25133719967	21262299105	19108015935	5108629353	3782275598	2872800000	8945580618	5556350885	4857450551	8963650872	4745545328	5259322879	12116892205	6125064526	8628480000	6714727053	4999973612	3355234488	31026608157	8633528825	29592147000		17596931040	25862250552	14772710603	7751361868	15428332709	28930917023	22923603000	8967757500	2739380000	20512525708	7250839152	9848638800
2015/8/31	23447781434	10670646464	3146383598	5334343612	3381434120	28469557506	4025534801	21110431055	12244158267	5075712174	4647369157	72241898438	27250661387	4558191159	3650097473	22119462448	21262299105	13116897812	5108629353	3685379845	3305232000	7695493070	5547204628	5287567188	6728698028	5413628457	5259322879	10901204010	5407649670	7590240000	6539266849	3592795410	3292308110	31686379343	6815160637	25510134000		16584236370	22769709016	12196843031	7264395306	10907472427	28930917023	19184049000	36964122733	2701300000	14927844716	7250839152	6868794240
2015/9/30	20459694224	9797730392	2940370387	5334343612	3451967101	27259617662	4396307743	21110431055	11976095562	4735958621	4647369157	66649581952	27250661387	4558191159	3593138865	20715194108	10513507245	12751809947	5108629353	3732157105	3522960000	7557868753	5547204628	4180733709	5906235382	3818849374	5259322879	10613277859	5746529049	6662880000	5574235724	3383215678	2902164565	30319090371	6773495900	22808370000		14602403790	20409611528	11342623700	7590949354	11086871645	28930917023	17588232000	37375585567	2429980000	13336551624	7250839152	6338482920
2015/10/30	23988103029	13409796896	3258754441	5334343612	4626133796	30837115470	6281329844	21110431055	15571289490	6342066328	4647369157	70138271007	19861298533	4955720815	4138992193	24579168139	12977803996	16376423279	3176190081	4978436961	4082400000	9002924084	5030441130	6222354012	7849154387	5081741999	5259322879	12516789637	6865912531	8648640000	7450310218	4251474569	3586803560	32910428518	7806186180	25725492000		16573347180	23659105360	12641565467	8450302111	13106394265	29682198239	20142909000	37375585567	2429980000	17086971251	7250839152	8571562560
2015/11/30	23988103029	13379696342	3258754441	7302353877	5549286056	30274656948	7649139270	18016081086	14774985572	6342066328	4647369157	70481932914	20619321734	5150019017	4442771436	25088998046	12891120191	15072350439	3399389754	4383697512	4186728000	9014392777	5108184311	9347868239	9035169363	6504112534	5259322879	13692488089	6038542132	8280720000	7578531136	5239493306	4480358131	32558839925	8074030921	24961950000		17096028300	22973165696	12060344066	8238328430	14346811712	27237239193	23540013000	37375585567	2429980000	14473401616	7250839152	9011684880
2015/12/31	23988103029	18030231966	3258754441	7997426755	5516094064	34205326385	9340985552	22793366684	17345233862	7309849176	4647369157	75626447521	21191929188	5786513128	4922173055	27682869501	13089254603	15818285357	4309809472	6268152845	6181056000	9404328342	6132565050	9600203332	8981530495	7111852671	5259322879	12892693224	6337765413	8668800000	8570556138	5718532694	5789226799	35575556862	24357037837	26723970000		18990747360	25577411200	17612769720	10722175488	14915763516	27138386401	22944150000	37375585567	2429980000	18120242968	10843465989	9354403080
2016/1/29	23988103029	11776841831	3258754441	6950728775	3746546025	29437509380	5923019858	15597759197	11558233110	6887731125	4647369157	62473569083	11457602476	3763131849	4058300831	21099802634	8135894299	12612603783	2831111639	3712109707	3147984000	6938559326	4632578968	9201823378	5798957645	3784367664	4487955523	9573544534	4488349226	6078240000	5513499500	3293395793	4349471265	29490035789	16049035173	20370909000		15255755190	25420458904	16829001467	8357224709	9779820202	19091769161	17382762000	37375585567	2429980000	14556975063	9145530790	5624186040
2016/2/29	23988103029	10873825205	3258754441	6746295575	3157388178	29365567011	4879247290	15526319079	10367719331	6908322250	4647369157	57276984490	10176052461	3888197358	4039314629	19972810209	7813925880	11950717870	2584417264	3525000667	3507840000	6709185464	4381056911	12255152885	5441365190	3961086427	5306072415	9573544534	4163890246	5644800000	5270554601	3544891471	5200235899	32726299145	18135485342	19607367000		20689461000	23484713920	21531610983	7887430433	8693173513	17121303514	14615766000	37375585567	2429980000	14564572650	9145530790	5234569560
2016/3/31	23128665325	12341227222	3258754441	7738478036	4275543387	31752745621	5913672641	17840185138	13450440440	7073051245	6585002435	63837802713	12717338874	4774822488	4884200650	23577397094	9758119799	13382177483	3566789508	4153152445	4245696000	7580806139	5108184311	12255152885	6400904945	5090362427	5324772230	10957189651	5568076610	6360480000	6100616338	4461054301	5270713442	33999771650	19140912416	22690902000		23085082800	25804120072	23680368889	8731142603	10195001249	19513541072	16280073000	37375585567	3998400000	15620637124	9400585434	5977726920
2016/4/29	25384236010	14094584504	3218176081	8357229185	4356448866	30058829841	4648682603	17653647051	13032577988	7248075803	6088299488	62952612953	11986582695	4714523046	4551942102	22235739444	10018171215	15510836323	3994099408	4179882308	4604040000	7156464494	5309401956	12255152885	6353225951	4861921099	5189198574	9597538380	5768159648	6461280000	5803683684	4461054301	4344437154	33392198890	18846087936	21095295000		22442620590	27199251592	18550649708	8338049433	10153995713	19836460191	19382670000	37375585567	4441080000	14058372033	9101807137	5992157160
2016/5/31	23643602684	14015570546	3034012756	8125538226	3900058985	30326978671	4611293735	17078157207	11924848277	7237780241	7288255123	65004170398	11539403541	4915521187	4138992193	22700847430	9299933971	15582283474	3135074352	4006138199	3553200000	7099121029	4874954768	12835049709	7700157531	4504173358	5226598203	9661521969	5912363639	6617520000	5506751030	4461054301	3984498271	31943745430	18404229176	22367865000		21876382710	28855970272	18218208671	7267429824	9779820202	18663407064	19547046000	33331709448	3774680000	13629751209	8569836023	5620578480
2016/6/30	23607339489	19664169325	3218176081	8065571154	3835749502	34551957800	4661145559	18300577012	11530638417	6939208936	7322680079	66962001867	11899328226	4949020877	4214937004	22316238903	10104855020	18147576430	2881037882	4707797100	3344544000	7122058415	4906966666	19368553928	7765716148	4874851740	5698768524	10627674160	6375618961	6597360000	5385278581	4461054301	4243754949	32760323219	19795195954	23708958000		23008858470	29204753152	16930274886	7906605710	10922849503	20152789122	20670282000	35038854756	3779440000	14497791230	9123668964	5772096000
2016/7/29	26120378854	17962530332	3283725740	8240020818	4151073419	37619318808	4661145559	19827629831	12969504407	6723002130	8060357723	72096102477	13459001862	4924454437	4409545582	23004956497	10203922226	18013187741	2994106137	4754574360	3344544000	8785018915	5112757439	19784146652	7968351872	5055880717	6577659814	10794831287	8075423507	6950160000	5324542357	4461054301	4628864384	34315709485	21855565493	26273676000		24892688340	35724667789	16974306810	7881038674	10251383860	19029162390	21903102000	31842497584	4081700000	15472432657	11827248185	5642223840
2016/8/31	25449509760	18836812782	3714480637	9213122846	4630282795	39051625974	4661145559	20795411723	13265161802	6887731125	8060357723	72096102477	15400413800	4689956607	4618393812	23747340396	9634285791	17283406124	3298068849	4794669154	3344544000	9346984877	6324636439	20972935142	8927891627	6090332015	6666483933	10627674160	8185379050	7187040000	5736198990	4461054301	5595413554	32886698353	21638226934	25255620000		25154028900	36552445824	16368867851	8091966717	11681451908	19478613083	22074327000	35837944049	4376820000	15868380737	13058797750	5671084320
2016/9/30	26018841910	18227464408	3595866970	9264912590	4636506293	38914281452	4483548435	23121403143	13186319830	8009947407	8060357723	72096102477	17928841723	4625190540	4794016187	22870790732	9052265956	17671262088	3424352875	4821399017	3344544000	9037330163	5876469866	19001285940	8308064705	5961025602	7419151474	9994236627	8086238807	7161840000	5574235724	4461054301	5363844482	33392198890	21203549816	25001106000		24413563980	34952695014	15135973971	7765987015	12060753111	19391622626	22608549000	33513320651	5164600000	15984257442	12082302829	5411340000
2016/10/31	26395979131	18042010555	3686387926	9128623791	4744380265	36625206072	4776427902	24692347308	13284872295	8380587647	7839054430	72096102477	18944185964	4750256049	4855721346	24149837691	9188483364	20015409100	3609373656	4734526963	3344544000	8957049311	5963359303	18730667422	8463021435	5857580473	20958989177	10319753137	9092061645	7217280000	5715953582	5251469291	5273230497	35773884109	21342646494	26312832000		23781990960	33743581030	16049636400	7925780986	11097123028	19159648075	20533302000	33343816862	5255040000	16146534167	12920339515	5555642400
2016/11/30	25812141703	18007833148	3954829384	9510232429	4642729791	39548682342	4841858422	25079761723	14605475328	8154085278	7622668988	72096102477	18356355087	4692189920	5363602268	33273109708	9361850975	19716011514	3814952302	4634289977	3344544000	9152017094	6004517458	18063786074	8707376279	6163605648	20824722750	10346146368	8482799782	7091280000	5925156133	5449073039	5064314922	35477388602	21759936527	25745070000		22867299000	33111121408	17073378640	7785162291	11717331752	19159648075	20362077000	32544727569	5243140000	15757070027	11608629919	5681907000
2016/12/30	24260076987	16683727769	4023500455	8943271023	4584643807	35232140198	5162779540	25330942497	15571289486	9142459251	8050522022	79302588526	16980296445	4388459397	4746550680	27718647039	8730297536	19027056840	3669578831	4366991348	7168392000	8635925904	5670679092	16971647055	8468981309	5676551496	21563054916	9193641968	7594142687	6819120000	5715953582	5610748832	4958598606	35030215051	18873680464	24208197000		21342812400	33250634560	16831203056	7235471030	10251383860	16818154950	18293679000	31915142065	4633860000	13761066305	11171393387	5956081560
2017/1/26	30105889445	16074639295	3908008200	8220940386	4711188274	35591852044	5399575704	24496511450	15571289486	8380587647	7130883892	78531952734	17928841723	4372826208	4936412707	26224934856	8457862719	18763382830	3556510576	4243365732	6451704000	9358453570	5734702888	18315074698	8087549357	5297252686	21832032732	8806541254	7195779161	6849360000	6431291338	5143685429	5207787064	37110544181	17639197448	24619335000		20493455580	31976414438	17315554223	7062893540	10148870021	15056598203	17910135000	30147459690	4638620000	13095731732	12274754561	5303113200
2017/2/28	30054514207	17531155211	3908008200	8815159552	4970500706	37083021148	5306103534	23212052308	15571289486	8483543269	7740697411	79844116379	18757148867	4182994631	5240191951	26511155154	8631230330	18521823413	3367084538	4320214088	6844824000	9312578797	6127991922	17406569673	8010070992	5267081190	21906748792	9184844224	7480582044	6985440000	7433363312	5287397245	5220372340	37786165090	18221664787	25422033000		21636820530	34115616102	19307998797	7459182590	10482039997	15883007542	19197747000	31140267599	4638620000	13387829837	12983400185	5465453400
2017/3/31	32229399280	16339460371	3908008200	8299987890	4949755712	42903812827	5240673015	23931310988	15571289486	8287927587	7470215608	88643943996	18035720064	4591690850	6170515884	27253539054	8173044502	18712349150	2935369381	4106375185	9170280000	9519015273	6347502080	17793167556	7372364447	5051570503	20965326436	8612990896	7020931822	6506640000	6732955219	5742484664	4935945110	45033292971	17917390804	26430300000		21593263770	33297138944	18548448103	7670110632	10246258168	15448055258	17670420000	33755468922	4638620000	12706267591	13221858176	5663869200
2017/4/28	32601869755	15597961359	3908008200	8327245649	4835658241	43093479073	5430733094	25288964946	15571289486	8102607467	6157149402	89039675889	18009000479	4165128130	5240191951	25724049333	7875842883	19384292597	2468412171	3708768475	9657144000	8142772101	6649328548	17483889250	6347266076	4297283099	19560664508	7627643623	7866327720	5947200000	6469360775	6419127799	4568455061	43259180512	17387084720	27291732000		20188558260	34050509965	18119136841	7420832036	9477404379	14991355361	17334819000	35959018184	4638620000	11829973274	12563399103	5151595680
2017/5/31	32109523725	15730371897	3908008200	7329611637	4443577843	43963327717	6262635410	26331677233	10801350175	7248075803	6348945589	92351326992	18022360271	3889013376	5059823025	25249996964	7207139242	19494865569	2394991226	3257702039	9840096000	8578582439	6086833767	15135307112	6859815262	3775747236	17887024764	6800655733	8702710869	5362560000	6130453633		3506257796	44231296928	15639682706	29034174000		19317423060	32925103872	15884516684	7024542987	9149360095	14222939661	17547138000	35256788199	4579120000	10580442490	10640698612	4480589520
2017/6/30	34635472925	15968710865	3908008200	8430825137	4539004818	47017608295	6820352693	28980812515	10978744612	7876105098	5803064133	97735363534	17715085041	3886618663	5306643660	26615804430	7405273654	21963194534	2452259563	3441469846	9613296000	8418020735	6942008759	15444585418	6383025322	3775747236	19343987934	7425295522	8639801852	5453280000	6062672205		3783133860	48314185875	16482956315	31080075000		21135917790	33948200320	18361312425	7560273930	8903326882	15796017085	19964835000	41165206002	3877020000	10807629905	11009435692	4509450000
2017/7/31	32434900232	16445388801	3049619817	8430825137	4377193861	41942401168	6106848460	26887044533	10190324891	8462952145	5970271065	91695245170	17701725248	3980012458	5814524583	26813475324	7095688635	20707766018	2487501617	3264384504	8622936000	7970741705	6635609163	13511596004	6180389597	3568856977	19478476842	6475139223	7400188296	5352480000	5354732842		4135521579	45242298001	17169746161	27996540000		22279282740	26460994496	22026970121	7566653908	8385631997	14353425346	18300528000	38210997101	3624740000	11740458232	10350976620	4264135920
2017/8/31	29545043097	16091408603	3193204783	8430825137	4344001869	40784783047	6106848460	27152595591	10328298342	8143789716	6166985104	90601775466	17421169603	3924934066	5430053978	26848358423	7269056246	23033200681	2600569872	3458176010	22130952035	8154240794	7156945790	13511596004	6311506831	4111943908	18604298940	6589509889	7451741223	5407920000	5768952682		4153140965	45922779492	16343859637	27820338000		24010663950	26237773453	24984373744	8347651512	8903326882	14599898306	17992323000	40123968438	3629500000	11091814131	10614360249	4664575080
2017/9/29	28971352940	17123587773	3133897949	8433550913	4568047811	42465618397	6106848460	28048830408	10072061933	7587829356	7425954950	94454954423	17381090225	3829145559	5354109167	26104185647	7244289445	25270176966	2508059481	3474882174	22779880768	8337739884	7065483224	13511596004	5989673621	3913674076	17640461766	6519127941	8075062973	5256720000	5686108714		4032322318	47701752533	16535117569	27340677000		27843658830	25307685773	24574002388	8458070183	8841818579	14541904668	18601884000	41189420829	3748500000	10702627670	10377314983	4531095360
2017/10/31	28705914210	16594265121	3040255580	8046490722	4356448866	41896619660	6106848460	35384678361	10091772426	7515760421	7243994464	1.0918E+11	17568127322	3592069005	5453786731	27592531198	7405273654	28868051371	2387649131	3377986421	23279875037	8257459032	8275514183	13521260951	5638041041	3913674076	16878357954	6281588866	8520292795	5105520000	5573139667		3906469562	51337467929	17013262399	27604980000		27723877740	26665613786	26553440694	9208917145	8390757689	13882227039	22779774000	49157512568	3503360000	10556682747	10482668434	4664575080
2017/11/30	25717587869	15667950481	2549304145	9226751726	4178041912	39332855235	6106848460	34178633977	9500457636	6692115443	6894827046	97995713464	17220772713	3388518428	5975907306	26627432130	6736570013	28956509748	2306886092	2886825191	20365014827	7695758403	7079630631	13144328015	5667840412	3913674076	21361321554	5568971642	7240842887	4505760000	5098669668		3465984914	48528051487	16335166094	25500345000		41868935550	26926038336	24489514167	8892383622	7647532360	13657501692	26080992000	50335267172	3408160000	9908038646	13722287071	4256920800
2017/12/29	25794650726	15615018216	2508084053	8103732018	4128253925	39417878035	7321986674	36762224470	9638431087	7042164558	6786634325	1.06004E+11	17220772713	3742935903	5581943600	26162324145	6451751796	31130544495	2196754674	2746493411	19989132610	7613261758	6696947894	13144328015	5191050472	3172317313	19456062024	5340230311	7062750958	4455360000	5166451097		3611974112	52377632494	16152601705	26626080000		48104757140	25000756838	26855184338	8458070183	6976066717	13469022370	21211353000	56890557780	3324860000	9372907262	11325496047	4538310480
2018/1/31	25473555489	15323890758	2476376290	8340874529	4092987435	42936513904	8051069602	40612714798	9638431087	6692115443	6417795503	1.05306E+11	17220772713	2998180263	4794016187	26359995039	6402218193	29295033156	2089560095	2676327521	14826071216	6811865784	6060737844	13144328015	4589103173	2805949145	19075010118	4997118314	6045752313	4389840000	4985700621		3398024426	54827365862	17048036568	26068107000		49735212650	25130969114	26179278575	7589443306	6986318101	11663970394	21971592000	60636438128	3324860000	9275610647	11931278394	4098188160
2018/2/28	24189174540	14900432637	2359057567	8177327970	4273468888	39306694374	7798694742	37885284149	9638431087	5889061590	6417795503	97162593689	17220772713	2725183018	4528209349	24243753708	6055482972	27626231836	1970618164	2432417522	15244506136	6305100682	5697189244	13144328015	4559303801	2693883588	18693958212	4689197291	5607552436	4082400000	4895325383		3287274000	54613500251	17587036194	24795537000		47687663870	24982155085	25213698914	8053201724	6555759978	10366362750	20553849000	59934085563	3324860000	8805343674	12589737466	3935847960
2018/3/30	25460711679	16117874735	2663452092	8414470481	4914489221	40320427756	7477773624	40164597389	9638431087	6321475203	6417795503	1.03099E+11	17220772713	2885628767	4803509288	23953061217	6377451391	31229209609	1904539313	2679668754	17308312271	7554335584	5979417763	13144328015	4344748328	3525754839	19052595300	5005916057	5893436848	4263840000	4865200304		3700071041	63673625248	19760421784	26968695000		42214894600	27967736538	26879323830	8126814171	7483510218	11721964032	26217972000	70677478504	3324860000	8626966546	12194662023	3986353800
2018/4/27	23409983430	15112161697	2441497751	8831514208	5265079629	38528408745	6764269391	37924010345	10387429822	5641968097	6417795503	98672623281	17220772713	3010153826	4746550680	22976334449	6761336815	34311643851	1889855124	2502583412	23755046896	7660402698	6400368773	13144328015	4642742041	3446015884	23311410720	4733186008	5288861616	4168080000	4714574907		2970125053	66589974496	18004326228	25255620000		41405986440	26581905894	23873957133	8752519972	7088831939	12113421087	28779498000	74163228272	3324860000	8286428393	11299157684	3798760680
2018/5/31	22395322481	14768101974	2381253001	8308165218	5603223041	39254372651	6948097992	37840394349	12023400742	5641968097	6663688051	1.18824E+11	17220772713	3005364401	6595806818	22697269658	8371178914	36507793192	1914818246	2445782454	19297651173	9051060419	5893314147	13144328015	4863257388	4471415732	22526892090	5102691236	5413057304	4253760000	4511230622		3820889687	75300137583	16474262772	28789449000		41920401473	33566864371	21834170098	9075397440	7329739460	12077175064	32313582000	77466886635	3324860000	8772911469	10719713700	3899772360
2018/6/29	21363536452	12730209766	2019784503	8169150642	2769456779	35192898906	6761153652	29106749360	9441326157	4252067197	5886667599	1.11388E+11	17220772713	2272582324	7621061764	20906603917	7875842883	38734562741	1604981858	2121682866	17857951361	8438228203	4936607305	11481957119	3915637382	4241681340	18469810032	4143737193	4712406163	3774960000	4104542052		3617008222	70356925608	16430795060	27242787000		40738637208	29911619789	21303101284	8538992160	6103688437	12296101043	26019351000	70547413206	3324860000	8318860598	10719713700	3322562760
2018/7/31	19210057727	11565699933	2099053911	8016507187	3055737705	34264188323	6340528885	32105593216	10525403273	4375613944	5753885623	1.03734E+11	10661114527	2356397267	7632453485	20208941940	9411384578	35043126590	1535966169	2198531222	15999816629	8968563774	4682601636	11085694289	4010995370	3429206050	18447395214	3835816170	4248429823	3764880000	4097010782		3186591795	67513485091	13231571472	24815115000		35990093525	31176539034	18164967384	8256292080	6067632894	12926056933	23889312000	61151496668	2706060000	8207418683	10588021886	3153007440
2018/8/31	19976405027	10268859437	1972222859	7354143621	2852436758	30608207932	3629835947	27597148211	11097007570	4282953884	5675200008	82895417553	8510187912	2358791980	7108434291	19069427377	8866514944	39190463611	1350945388	2208554920	15620388353	8190738269	4054523594	7490333979	3724921406	2588714371	17887024764	3818220683	3723527297	3457440000	4330480147	13030512608	2728487761	65588694588	12918603947	25764648000		32767100075	31688087258	15461344331	8654971680	5804942505	14417218344	23731785000	51599501783	2325260000	7883654632	8586306305	2759783400
2018/9/28	19548278044	10374723967	1991247516	6923471015	2842064260	31046402361	4134585666	24361422131	10564824259	3829949146	5640775051	73137502195	8176193096	2064242322	7051475683	19092756190	8482629521	40316606805	1327450686	2248649715	13758707562	8285020149	3855528571	7925256597	3504406059	2723193040	17774950674	3941389092	3611048184	3457440000	4563949511	12771284903	2894613400	61214170716	13205490845	24932583000		33454672011	35250323072	14230230263	7516922640	5810093297	14584674973	22026384000	53784598652	2177700000	7592266987	6742620902	2590228080
2018/10/31	19715247567	7913373638	1724902307	5996707178	2315141397	25670345327	4835626944	20751789926	9441326157	3356353284	5139154253	73137502195	7094049892	1762508525	6402147550	17860223539	8891281746	30143893358	1317171753	2031469579	11999862472	8732859076	3650314954	7326029879	3206412347	2336566868	20397484380	3633468070	3292357364	3124800000	4405792845	8986560419	2451611697	51998507092	8867413207	23503389000		30296138430	31734591642	12214582719	7234222560	5145641138	9106450967	18649827000	45606093227	1854020000	7317067544	4424844967	2352129120
2018/11/30	19291401854	8866154411	1835879478	6983438086	2615943819	29679497349	3947641326	23692705408	9756694045	3726993524	5139154253	77584278991	8216272474	1805613353	6504673045	18046267534	8173044502	33345406185	1563866129	2135047798	12556593680	9958523507	3967463272	7876931862	3283890712	2706383206	21719958642	3888602631	3486852497	3331440000	5505358238	9142097042	2554810957	49767499917	9797622240	24012417000		34851302506	35138712550	15087182213	6915278880	5327418156	9194166344	20403171000	50506953348	1987300000	7414196759	5373026032	2770606080
2018/12/28	17741582176	7886907506	1632949795	6863503943	2622167317	25866551788	3885326545	18084113536	9756694045	3562264528	5134236402	77021923143	6840213832	1819981629	5786994583	16778889152	6786103616	29769646375	1453734711	2024787113	11311927094	8768214780	3451319931	6630153690	3111054359	2274930811	20576802924	3906198118	3468105978	3160080000	5211638715	8675487174	2501952799	38583300551	8528365055	24335454000		32251421123	30506875904	12914627974	6233899200	4832802930	8101711193	16992369000	46667425992	1756440000	7317067544	4609213508	2384597160
2019/1/31	16761171384	7939839771	1601284510	6893487479	2275725908	26847584094	3770044202	19536595021	9579299608	2635663928	4544094287	80948000080	6599737564	1556563236	6606326001	17139350388	6526052201	31618766696	1296613889	2004739716	10709097123	9274979882	3668970737	5731313613	3039535868	2218898033	20240580654	3448715456	3475135923	3139920000	5015825700	8364413929	2378617098	38685372775	7389511006	21614112000		32358854238	31260246925	10802422464	6110670960	4549429624	7144816170	16547184000	47603896079	1699320000	7171373721	3845400983	2380989600
2019/2/28	18914650109	11188462191	1960246924	7626721220	2700998297	29914945102	4112775493	24052230528	11372954473	4921278741	5016207979	88602288007	9084658995	1827165767	7334964898	20895123913	7628174868	38453877503	1854613071	2335521769	15357980013	10736349012	4408983479	7355024720	3575924550	2868878264	18962936028	4390074011	4370282195	3553200000	6228360141	9764243532	2733521871	46224135581	10319234781	24609546000		38009836087	36208276443	13723300940	7081999440	5615943704	9473260726	18601884000	54003108339	2037280000	9275840050	5030627314	2961806760
2019/3/29	22044258355	12182992163	2135046013	7795719331	2802648770	31033321931	5075538847	25159567898	12043111235	4210884948	5085057893	89039675889	10086643443	4123695218	7978595924	21174269343	8210194704	53923886882	1879576192	2525972042	15460815714	13105181231	4757224770	8563143104	4821538268	3008960211	31873871196	5005916057	5455236971	3921120000	6958893314	10922127279	2864408738	47580237981	11414621119	28231476000		39707279304	42091770600	15992413145	8154810000	5971448397	10605586503	18903240000	58029929712	2380000000	10732778277	5425702757	3221551080
2019/4/30	20177624709	11492346349	2022675170	8043764946	2852436758	28639603105	3623604469	24548375194	11313822993	3654924588	5434225311	92163875043	10848151624	3228072679	7687140365	21255664118	11120293882	51715829683	2383243875	2439099988	13510483457	11761664450	4819410714	8708117310	4314948957	3249901159	22549306908	4671601804	5338071228	4369680000	6281079030	10939409126	2678146658	50890294378	9545509511	28877550000		40846070323	39902998529	17935642214	8691215280	5564421284	9305804097	17156745000	47791190096	2472820000	14779828910	6189515282	2821111920
2019/5/31	18332397412	10663571372	1966489749	7127904214	2671955304	26703699356	4171974534	22326509952	10249456370	3479900030	4519505032	80906344091	8830822935	3010153826	6800629707	18829443865	10785942062	53729958900	2390585969	2248649715	12517587035	10901342301	4489825207	7065076308	3993115748	2711986482	18021513672	4002973297	4471044734	3895920000	6491954585	9349479205	2499435744	42666189498	7841575209	26968695000		41684048620	39444665916	14483694924	8299784400	5214068833	8612055205	15807492000	41704134532	2349060000	12157340100	6742620902	2633518800
2019/6/28	17908551699	9613789734	1950882688	7277821893	2694774799	26043137603	3517669342	23893972085	10012930454	3675515713	4249023229	86873564476	8563627082	2756314283	6721693827	19062085105	8928431948	57497945570	2372964942	2235284783	12645245146	11584885926	4446295046	6572164008	3951396628	2619532397	17080091316	4398871755	4792078868	3936240000	6680236330	9435888440	2504469854	45425055866	7737252700	28720926000		41447695767	42779269520	15078581068	8350525440	5157394172	8556236329	16136244000	38832292933	2225300000	11492878296	6084161830	3156615000
2019/7/31	17767269795	9392783074	1904061503	7441368453	3146600778	21818158474	2785470675	23789710079	9914377989	3387239970	4175255465	96980459827	8149473510	2519237729	7298532954	19073715419	8854131543	56477271980	2259896687	2148412729	11801283187	11962013444	4390327696	6088916654	3820279394	2662677636	16855943136	3791827453	5108426373	3840480000	6439235696	9487733981	2451611697	48172256856	7389511006	28681770000		45207854792	42063709420	14093857407	9677041200	4894629834	8596106955	14413720500	44351961735	2291940000	11638562669	5794439838	2925731160
2019/8/30	20361719311	9448034739	1919668565	8676144976	3221282759	20601678416	2807280848	26734212505	9658141580	3387239970	4470326523	97976834414	7775399316	2732367156	7249957027	18422417820	8928431948	59819977987	2180602067	2218578619	11464407615	12728053714	4408983479	7393684509	3933517005	2656514031	16609380138	3686254531	5155292670	3785040000	6009953316	10904845432	2373582988	50062051168	7493833514	28906917000		50686943657	45739724052	15829432860	9205874400	4853411898	8229297196	13622661000	46410491604	2132480000	11201509551	5978808378	2983452120
2019/9/30	18619242491	9171776413	1907182915	8943271023	3231240356	19934576448	2760544763	24808601395	9855246510	3201919850	4971947321	97146522258	8256351852	2533606005	6993536850	17910701039	8259728307	67085472825	2245212498	2064881907	10960867287	13941932910	4166458295	6862112420	3718961532	2570223552	17461143222	3844613914	5002977205	3699360000	6770611568	10783872503	2293037223	45845010158	7137398278	28515357000		45959886597	48124924386	16506430378	7458932880	4879173108	8053866442	12821328000	45512224025	2025380000	11136760941	5610071298	2806681680
2019/10/31	19942154868	9227028078	2069496355	9638343901	3047024804	23106580902	2928794669	27173550962	9520168129	3346057722	4711301220	1.10559E+11	8122753925	2756314283	6523079002	18329392752	8111127498	77436804151	2368559686	2138389030	10946683053	15367946336	4471169424	7557988609	3713001658	2699659270	18559469304	3360738021	4515567716	3719520000	6522079664	9729679838	2310656609	45670029203	6998301600	28857972000		43531898198	50580277671	16063304730	7161735360	5487137655	8412702075	13263088500	55804873373	1961120000	10926327958	5557394572	2987059680
2019/11/29	18670617729	8950769753	1916547152	8624355232	2865298652	22020905151	2598526334	29173943087	9007695310	3418126657	4386723056	1.12284E+11	7641801390	2689262328	6251661013	17968852666	7330973250	74679284335	2173259972	2078246839	12379290747	16133986605	4297048779	6243555807	3915637382	2576387158	13605794526	3246367355	4817855332	3613680000	6175641252	9384042899	2295554279	43045314881	6954833888	28769871000		45766506990	46946354809	17121882666	7197978960	5615943704	8356883199	12841875000	57975631205	1958740000	11169135246	5373026032	2680417080
2019/12/31	19419839949	10304435549	2063253530	8804256448	3029599009	23132741764	2517517120	31501502148	9559589115	3737289086	4563765691	1.14238E+11	7989155999	2864076353	6749260660	19224934531	7826309280	90454984815	1967681326	2225261085	12978574659	15285449691	4676383041	6320875384	3969276251	2792113355	14098920522	3334344790	6209784353	3679200000	7388175693	9954343849	2398753539	42660356780	7259107871	31011552000		49977885098	49317524553	20099699376	7785125280	6009670606	9170243969	13509652500	58367623303	2249100000	11525252601	5820778201	3084463800
2020/1/23	21183723119	13315651299	2144410250	9226751726	3084365795	22321755058	2346151475	35474243516	9658141580	5652263659	4647369157	1.10623E+11	8697225009	2722788306	8125415289	18992327943	8891281746	1.00775E+11	2010265474	2505924645	14467919292	17088590634	5292023894	6282215596	4368587825	3143438876	13538550072	2956041819	5954363034	3654000000	6958893314	10196289706	2582498563	36483529076	8154542734	35005464000		50643970411	50636400032	22140591928	7951845840	8319895009	11889420658	14588370000	55153288104	2284800000	11590001211	5978808378	4220845200
2020/2/28	18666336459	16299241216	2206838496	8926916367	3091833993	20130782909	2215290436	34184271025	9224510733	6136155083	4711301220	1.00519E+11	11890215450	2447396349	7017816780	19097000908	8804597940	97942310180	1653439681	2358910399	13127509122	18538174529	5111684654	6050256866	4016955245	3081802820	12395394354	2903255358	5928586571	3800160000	7207425218	9556861369	2532157461	33771324276	7459059345	32107920000		51782761430	58226949330	23699091695	7480679040	8170682297	11658171028	13263088500	51625359228	2986900000	10586397755	5346687669	4080150360
2020/3/31	17103672971	12625005484	2244295444	10254369274	2830447061	16834514362	2184133046	36752597415	8258696575	4735958621	4691629816	1.09282E+11	11101987684	2524027154	6757508569	18341069110	7851076082	1.10893E+11	1584423993	2358910399	12623968794	23381906081	7605341037	5393040465	3635523293	3223565750	11924683176	3105603459	5401340729	3558240000	6416641887	8917433031	2761209478	30534176613	6867898464	27262365000		58658480790	67234588238	20161544605	7480679040	8268442350	13827133079	12276832500	46294266703	6120406007	9955098806	5715424749	3867304320
2020/4/30	17673081858	11547598014	2206838496	10747734729	2822978863	20274667647	2233984870	37282761292	7963039180	4179998261	4499833628	1.15375E+11	9405294019	2351607842	6594239905	17922376346	7529107662	1.20582E+11	1703365924	2325498071	15748046465	20871651043	6150189931	5277061100	3748760903	3032493975	12126416538	3651063557	5923899941	3371760000	6650111251	8796460103	3015378464	34908700483	7980671886	28437045000		58636994167	70913134640	23093008453	7495176480	8067776978	18013548804	11444679000	44843895943	6120406007	9679917213	5557394572	4329072000
2020/5/29	17262079955	10497816377	2331694988	16564540691	2718424090	23368189517	2311878345	37365071021	7864486715	3994678141	4435901566	1.12641E+11	9725929042	2253424622	6784538599	17643250022	7108072036	1.34772E+11	2026418082	2322156838	20177073719	21307704735	5963632097	4764818906	3993115748	2853749411	11678120178	3158389920	7479861001	3235680000	6951362044	8519950551	2991097236	39633186262	8380574835	26498823000		54361156190	75127421777	24367020167	7712638080	7908273734	17303851662	11557687500	46059071445	5662921114	10926327958	4740905322	5114077056
2020/6/30	19269995505	11575223847	2409730296	20339240764	3086855194	23420511240	3953872804	45166533863	7982749673	4282953884	4775233282	1.19833E+11	9445373396	2401896808	7054838942	18294611744	7430040456	1.76175E+11	2789995910	2382299029	21184154375	27447812129	6417589493	4658504488	4130192855	2989348735	13897187160	3519097404	7674356134	3376800000	7636707597	8710050868	2949457832	44270181564	8763090699	28574091000		62526072930	91419016640	28360532459	7748881680	9240243434	23928754846	13160353500	56486061235	6182228290	12804037651	4846258774	6407026560
2020/7/31	21299317404	14172052108	4064078815	21903493944	5643468326	26631756987	3941409848	51316768832	12338768631	6578864259	5212922018	1.39978E+11	12491406118	2581500258	7581924610	20201996567	8383562315	2.01146E+11	3212900553	2619526562	31843606677	28048859110	7592903848	5103092053	4690421035	3698163384	15600713328	5648151333	7283022554	3774960000	7177300138	11319609759	3296452871	48644705434	8815251953	29660670000		63256618112	1.18456E+11	36484707625	10873080000	12040629188	38015844392	14362353000	60327583790	8574750638	13224903617	4872597137	7105450176
2020/8/31	23221607558	12155366331	3199447608	18825777281	4714922369	30235415656	4221826359	50426571269	11846006305	5333101230	7288255123	1.47808E+11	13560189530	2636578650	8379310621	20190379782	8036827093	1.89247E+11	3221711067	3124052724	21861451577	33528993347	6523305599	5161081735	4320908831	3420801130	13673038980	5076298005	6971361679	3568320000	7230019027	9729679838	3175004607	48924674962	8980429258	27898650000		70411663571	1.05084E+11	37015618768	8930423040	10537480953	33682704768	12872695500	68734298888	7665963080	13079219244	4977950588	6106877568
2020/9/30	19779466615	11326591354	2724992938	17003769017	4543153814	25971195234	4421233655	46433819080	13146898844	4849209806	5389964652	1.30244E+11	12304369021	2298924163	7811679901	19457673839	7591024666	1.49601E+11	2615254061	2549360672	19308289349	28096000049	5789511452	4407215864	4034834867	3106457243	13785113070	4741983752	6317576836	3255840000	6017484586	9574143216	3074376046	43220295836	7545994768	25040262000		64008649917	1.03971E+11	30866926925	8698464000	9327755489	30709153488	11978901000	55504120628	9019871075	12609791821	4714566959	5368049280
2020/10/30	21247942166	11133210526	2565800911	17875378376	5003692694	25016323790	3869747850	45631771809	15295342584	4787436432	4932604513	1.31521E+11	11021828928	2286950600	7280286346	19550717109	7962526689	1.51576E+11	2301012416	2502583412	17694832664	24041879237	6374059332	3556700522	3933517005	3149602482	13762698252	4346085294	6472235616	3326400000	5535483318	9263069971	2956397732	48802188294	7224333701	26508612000		62418639815	93407576371	28039516419	8402597612	10264748952	33156412506	11444679000	66698886848	8902408738	12561230363	4714566959	5546984256
2020/11/30	21183723119	11278416354	2597015034	19608748400	4702475372	27279238308	3770044202	39850657993	16970734490	4787436432	6653852349	1.21698E+11	12010453583	2339634279	7726018163	20225289720	9169595433	1.4835E+11	2349470240	2586114234	14563662876	24572214808	6125315553	3885308722	3987155873	3118784454	14569631700	4504444677	6113708444	3396960000	5889452999	9366761052	2869648973	48399732098	7476446430	26528190000		68327461140	78520743887	25384960703	7951072636	9178559369	28910988259	11917260000	49397884508	8426377159	14422752904	4898935499	5021723520
2020/12/31	19608215821	11030841361	2746842824	18712517308	4824455940	25317173697	3813664548	38265833538	24776089726	5271327857	6727620113	1.45113E+11	12331088607	2030716344	6848061553	19155293241	8539623227	1.81683E+11	1983833934	2425735056	13496299222	27436026894	5833041613	3150772745	3659362790	2711986482	9929764374	3994175554	5481013434	3875760000	5189044906	8986560419	2592052941	46474941595	6841817837	24413766000		72366946264	77061250506	23372437068	7012747293	7931388687	30086374311	10376235000	44348496948	8469652757	13759079651	4424844967	4640765184
2021/1/29	16440076147	9627916400	2125681776	28045253001	3139132580	21419205337	4140817144	33363109648	26514553628	4200589386	6648934498	1.69856E+11	8790743557	1841534043	6564414033	17922469268	7839654110	1.83994E+11	2073407487	2241967249	11599157844	26528563805	5031486925	2909149068	3415007945	2675004848	8921097564	3202378638	5049843502	2933280000	4707043638	8537232398	2338746563	46142477781	6685334075	24286509000		79822804445	83902625729	22520509884	6899866049	8162849446	31182816524	8732475000	55543263167	6355330682	12496481753	4056107887	4531095360
2021/2/26	16641295829	8912699753	2116317539	27085308357	3241197954	23204684133	3785622897	34960651456	22986866235	4303545008	6142395849	1.67097E+11	8122753925	1808008066	6348301637	18189969560	8399629404	1.70355E+11	1938312948	2248649715	13691332448	29639865824	5294981253	3518040733	3569964676	2625696003	8540045658	3677456787	5227935430	2998800000	5693639984	8796460103	2501834231	55713936008	7006995142	25627602000		93165997328	78046408538	26582597468	7351391026	8049690853	29788142029	9513261000	62628062768	6831362260	13581020973	4556536782	4496462784
2021/3/31	18024145984	8610108094	2222445558	26997464114	3380604317	24708933668	4047344974	39216628247	31453315977	4159407137	5939557152	1.5394E+11	7537691382	1925348987	6213231390	18515624262	9421584315	1.83229E+11	1914818246	2399005193	11475045791	33528993347	5345170648	3692009781	3808359646	2687332059	9234905016	3844613914	5436490452	3074400000	5030888240	8951996725	2526123884	64532976130	7485139972	23943894000		82143359729	72518577359	25125678517	8205055435	7795520325	26691789221	9718731000	60357795493	7517589601	14422752904	4503860056	4536867456
2021/4/30	17895707889	9352833074	2509615489	27334200380	3724141428	23250465640	4415002177	44172093284	36915541617	4210884948	6350376522	1.37385E+11	7784190756	2013953355	6767019405	17701519604	12753437312	2.01389E+11	2182070485	2642915192	10521156015	36652080601	5922348700	4455540599	4267269963	3821435497	11028090456	6052847535	6868255825	4304160000	5204107446	9501351987	2598992842	92109974607	7537301226	24462711000		84034182553	76769351830	22088372908	7612428903	8963561984	29410965908	12225465000	48145323253	7264118241	17498311885	5346687669	4415653440
2021/5/31	17056579003	9490374737	2712507289	25701761525	3544904674	23845625239	5720496822	46507196445	45199917171	4097633764	6484016558	1.60442E+11	7849059012	2009163930	6510385934	18259780407	16309280426	1.66182E+11	2906001003	2569408069	12198441756	30735892671	5646307023	4455540599	4416266819	3667345356	11991927630	5744926512	7004168087	4152960000	5497826969	9361882600	2633692346	92424940325	8380574835	25510134000		82328144687	73704415730	24545380291	7539762339	9679159982	33219567577	11937807000	45601058203	8339825963	14163758464	5847116564	4381020864
2021/6/30	16200325037	8967716418	3055862642	22798491803	3290985941	23485913394	6278214105	46806417031	42810193454	3788766897	6449369141	1.48022E+11	7589585987	2088189448	6752845058	18015564928	15287325515	1.56627E+11	2634343507	2499242179	10652360185	34648590665	5433002091	4909793112	3933517005	3303692623	10176327372	4064557502	6263680594	3759840000	5173982366	8769137705	2703091354	80508737303	8519671513	26185575000		73948361717	66917771510	21288329828	7120886654	9218337858	29809193720	10817995500	35658853239	7641234166	13063032092	5478379483	4329072000
2021/7/30	14933069167	8747649757	2740599999	22703253887	3056982402	19941116663	6296908539	37018429783	29700851918	3521082279	6622606224	1.26609E+11	6032747836	1994795654	6928068582	17271221309	13803390987	1.23747E+11	2236401985	2405687659	9237482783	32550818849	5031486925	4726159117	4100393484	3562564060	9257319834	4055759758	7407218241	3391920000	4481105543	8664535665	2657981999	62100740859	7902430005	23356554000		66703072441	67118451850	16833206890	6517705666	7123499762	30665295799	9523534500	29474332040	6979735739	12237487313	7190373072	3976974144
2021/8/31	14590567581	8747649757	3165112072	21997983462	2957406428	22478720227	6434001056	36919000839	24238626278	3346057722	8280732596	1.13447E+11	6266273559	2049874046	7076334641	18492418775	12347455224	1.03301E+11	2155638945	2462488618	8127566426	37241342347	5012665902	4349226182	4189791598	3063312003	9346979106	3536692891	7027601235	3412080000	5595733476	8490198931	2755140610	53806643601	7745946243	27360255000		74180417245	53691112746	19128644194	6559593235	6722030844	26286544179	9934474500	27712917775	6664442097	13354400837	7690801967	3878848512
2021/9/30	14898819008	8747649757	3717602049	19565295527	2942532441	22903834226	6056996635	36384039294	25922812517	3325466597	6988878916	1.25087E+11	5786248462	1985216803	6955026047	19585694657	11661485489	1.1116E+11	2038165433	2529313275	7606295804	44996026925	4924834459	3914303563	3885838011	3124948059	9145245744	3589479352	6847165992	3422160000	5460170620	8681969338	2678801701	51934347385	7476446430	27683292000		69255683254	50899831655	19363124348	7278764262	6784099646	26061992814	10242679500	29043764109	6077130409	12286048770	8428276128	3867304320
2021/10/29	14350816470	8527583097	3268118678	23067996374	3079452310	26572895048	5259367449	32943446039	27151813286	3201919850	6592908439	1.14924E+11	5384065273	1853507607	7049377176	18411018196	13299413223	1.10392E+11	2057254879	2372275331	6882899840	40918335642	4692708504	3692009781	3718961532	3161929693	8271067842	3255165099	5853600495	3291120000	4955575542	8333295871	2366506166	64113021839	7380817464	23620857000		69977633786	54183691762	20226998602	7305923830	7087788477	27016336116	9533808000	28260913324	6244050573	12593604668	10429991708	3584471616
2021/11/30	14222378375	8995224750	3920493849	22371852900	3241266699	26762561294	5296756317	33818728824	24466219013	3479900030	8213966001	1.13295E+11	5915984975	2004374505	7143728305	19085584876	11899474989	1.1469E+11	2017607569	2445782454	7879342320	48696590689	5000118553	3981958193	3879878137	3359165074	8652119748	3404726738	6441772523	3452400000	5309545223	8350729544	2505304182	59301045582	7850268751	23914527000		74850799883	52724198381	20794687397	8229349146	7736344285	29809193720	10992645000	29200334266	6713899923	12609791821	9455472281	3746090304
2021/12/31	15832135831	9710441397	3739451935	20543726129	3743814359	31883549929	5795274559	37711556515	25103478671	3737289086	8893092942	1.34236E+11	6811166912	2365976118	8383771708	21481463259	13047424341	1.09841E+11	2331849213	2967014780	6879353781	41354389334	7020241732	4590849858	4082513861	3979919867	9122830926	3835816170	7137737033	3855600000	5776483952	8891173419	2693519522	70342343830	9441187003	33517536000		80239644931	53162046396	21744949077	8609583100	7631980318	28153127402	11105653500	30726893296	9143515641	13338213685	10377314983	4271351040
2022/1/28	14081096471	8720141425	2899792027	18213042965	3299459858	24780876037	4994529633	32937823050	16090806365	3449013344	7140097449	1.15804E+11	5954905928	2025926919	7386345492	19306566870	10345543549	70643926620	2045507528	2535995741	5719792602	33081154420	5578960879	4300901446	3695122035	3160156498	8067585157	3413524482	7266619350	3391920000	5121263478	8280994851	2438959568	64043029457	7824188124	33948252000		77377626748	46010528830	21115554977	7477934428	6634268605	24995373830	10037209500	27947773010	7307393839	12091802940	8955043386	3948113664
2022/2/28	14316566312	9022733083	2968463097	20741614322	3238169582	24813577114	4985182416	35934891583	19595734484	3490195593	7115062044	1.15765E+11	5864090370	2239056346	8370292976	18806457005	10877520078	73679328795	2085154838	2676327521	6092128761	33422926233	6160893306	4571519964	4386467448	3272795740	8238988207	3598277096	8384380533	3812688000	5573139667	8751704032	2542159549	66300283774	8241478157	35054409000		87536502102	46886224858	20992144370	7867221571	6999410521	26061992814	10581705000	28104343167	7214660414	10845392195	8928705023	4057783488
2022/3/31	14504942184	10590708039	2980948747	15553629936	3696093125	22171330104	5374649792	36122541147	18594326450	3726993524	6684453082	1.04974E+11	6525746584	2425843935	8626388896	20597562795	10989515137	67932300677	2246680917	3067251765	6014115470	36840644360	6224146830	5711983718	7348524950	3598197993	8484594902	3827018427	8178168827	4338400000	5799077761	10442770349	3113890131	58478635094	9032590512	44402904000		81683545997	37052888205	18388180547	9098455327	7755891779	26174268497	10992645000	23054955606	6874637858	11687124127	9560825733	4386792960
2022/4/29	12278681872	8885191420	2347302050	13046871482	2858277959	19816852571	3760696985	31243652473	19527456663	3026895293	4982045555	97868437367	5059723991	1772087376	6995462245	16887442788	8483625698	63549179936	1813497342	2399005193	4606330186	21908751716	9200678209	4068942716	4684461161	2753403682	6810003803	2788884693	7819641654	3332912000	4322948877	8420464238	2369800870	59668505587	7311269125	36101832000		69023627725	30448680657	14599474891	7840062003	4628847879	25247994116	10407055500	19571269615	4982876002	10197906094	8428276128	3134248128
2022/5/31	12325775841	10343133046	2547072437	14600768535	3177567275	20758643584	4686071471	30944753676	19686771578	3253397662	5928383857	1.01307E+11	5838143067	1930138412	7332430562	16817659967	8301633728	67135001705	1638755492	2733128479	4595692010	24442577224	22258409291	4426545758	4702340783	2853527452	7345872954	2956041819	10266062358	3833104000	4684449828	8594800971	2683658426	67840116176	7850268751	43315703200		64105418563	34115657776	15685488239	8012072601	4412834978	24658546782	10109124000	20040980086	5137431709	10974889415	9192088652	3411308736
2022/6/30	12753902824	10013033055	2609500683	16096027964	3239899446	24166095792	4947793548	33854813139	24602774654	3284284348	6763418027	1.08513E+11	5928958626	1968453815	7413302958	17166574797	8931605933	94469810092	1685744897	2773223274	5085048104	24324724875	18434837780	5054767318	4630822292	2984939900	7703119055	3105603459	9689606905	3863728000	4940513002	8716836685	2644867043	79021399188	7911123548	44421300000		70503596790	41595561353	17252802956	8238402336	4083675781	24125237290	9975568500	21802394351	6132770464	11217696703	8876028297	3584471616
2022/7/29	12368588539	9710441397	2581407972	14080359617	3123422455	23413971025	4664261298	29703601586	23912932488	3232806537	7489321516	99114938203	5669485601	2071426460	7591962802	16817660676	8455626933	78446933811	1958870813	2636232727	4663067125	22745503396	14048779390	4871133323	4559303801	2984939900	7278889310	2991232793	9710696738	3879040000	5076075859	9048076479	2616655127	78688935374	7754639785	35754210800		63734509681	36487334520	14700037676	7456512352	5066020963	26398819862	9770098500	19806124850	7097198077	11768059889	8928705023	3509434368
2022/8/31	12676839967	9572899734	2678171753	15394209323	3178595767	22406777858	4449275306	29237781587	23184850814	3140146477	6863542646	94083723066	5526775437	1978032665	7321329982	16410596528	8217637434	71667868953	2011733893	2616185329	4531862955	21260563796	11758654247	4687499329	4261310089	2922362544	7010954734	2876862128	9281870121	3715712000	5173982366	8664535665	2588443212	73789468639	7667704362	39029783540		69452688289	36049486506	14442572462	8059232750	5343752061	24784856925	9266697000	18905846448	5922574702	11590001211	8586306305	3382448256
2022/9/30	12788152982	8885191420	2456551480	12823625369	3524983772	21183757583	3601794296	28147447434	21364646628	3078373104	6422994322	94065754440	5345144319	1879849446	6965234166	15561572954	7797655963	68944101402	2073407487	2435758755	4028322626	19351355739	12059986502	4552190070	4106353358	2790950095	6876987447	2771289206	9698980164	3434992000	4563949511	8350729544	2616655127	70202359066	7102624108	37962369860		68587234230	33130499744	12824219690	8240048870	6665578245	23269135211	8455090500	16713864251	5359991927	10991076568	7638125241	3295866816
2022/10/31	13563062821	9050241416	2869441027	13292335833	3776330441	24551968499	4147048622	33053076432	20522802193	3407831095	8350393241	98036820673	5487854483	2377949681	7406792978	16061685354	8861609021	65524214951	1832586787	2759858342	4496402368	24536859103	11993023779	5219071418	4493745185	3085063671	7211905666	2947244076	11126058908	4154656000	4820012685	8908607092	2701290873	71619704800	7429576664	53904390840		55389059820	32346022052	13412711607	11313922900	6290125149	25093615052	8557825500	16713864251	6002943670	10829205043	7559110152	3976974144
2022/11/30	14898819008	9682933065	4337372664	14266374767	3861350040	25336794343	3981914455	35382602622	28190412324	3531377841	8085063000	1.01666E+11	6214378954	2500080027	7802680482	18352894268	9421584315	68438201039	2024949663	2916896287	4641790773	24277583935	15234019596	5673323930	5036093741	3293725475	8482562908	3263962842	11100282444	4889632000	5204107446	9727989740	2881141832	72299688245	8105770854	58529850120		60890874913	37326543214	15680857537	11201989111	6582999155	25163787354	9050953500	20862973410	6948824598	11007263720	8164892499	4103960256
2022/12/30	14081096471	9132766413	4503428279	16668515899	3556992035	26618676556	3626720208	30386751274	27849124040	3263693224	7058785654	97677448164	5539749088	2140873127	9050535632	17434883540	8665617668	67365692271	1908944570	2649597658	4046052920	25385396018	20155779774	5093427106	4434146442	2860009716	8259923461	2797682436	10662082568	3965808000	4631730939	8856306072	2711440373	82086982286	7540849126	46264476260		57954512925	41285419009	15018804131	10487334925	6361851527	21837620258	8444817000	23994376548	5452725352	11347193924	8217569225	3578699520
2023/1/31	14997288214	9270308076	3380892321	17211087920	3803577237	28770407413	3723308117	31677813982	26165435168	3263693224	8265287315	1.03248E+11	5773274811	2172004392	8749329217	18190900234	8973604080	81389250319	1897197219	2736469712	4340375788	28638120856	18504951711	5228736365	4487785310	2979438693	8059547960	2850468897	9795056073	4118928000	5045950779	9239846886	2736218548	83139379495	7883225931	48013848680		60210875295	40683377990	15877021510	11572231642	6274421070	22328826369	8855757000	24933797490	5656738885	11994680025	8112215773	3601787904
2023/2/28	16136105989	9600408067	3520379038	16662857643	4150201038	31281850115	3654761859	33502141721	27325815336	3315171035	9877293684	1.02241E+11	6058695138	2279766462	8964476656	18086238401	9323588638	79845194469	1835523625	2910213821	4581507776	28272778573	21267890605	5480024989	4732140155	3124010613	8415771074	2885659871	9895818612	4595112640	4985700621	9693122394	2845950470	84279476471	8995950546	50336461780		58634512543	40482697650	16551335165	11735827178	6562427283	22511274353	9297517500	25716648274	5594916602	12043241482	7927847233	3919253184
2023/3/31	18888962490	9325324741	3158377797	17348768834	3837811768	34656601246	3654761859	34970959440	23321366128	3047486417	8557292234	98288381430	6694404050	2088189448	8491152289	17807097024	8861609021	66089108707	1707771181	2696374918	4843916116	25102550380	16469811355	5045102371	4314948957	2952270051	7592005122	2648120797	8485143072	3966415360	4691981098	9727989740	2725599330	81280144426	10510967907	56780477700		55481787040	39825925629	17213388571	11391415522	6685859128	22609515576	8845483500	29435189501	5211618448	11428129686	8770674846	3855760128
2023/4/28	27828253895	9325324741	3364286760	17217103262	6282683500	33662488509	3841706199	33483430668	24936797343	2934235233	8456795555	1.04559E+11	6603588491	2066637034	8333377500	19761108977	9225592962	65931271889	1627008141	2733128479	4489310251	24360080580	18154530193	5074097212	4177871849	2864330092	7213518063	2533750131	8585905610	3951081280	4518761892	13667999922	2630026367	72703107175	11229959197	58262996700	3903200000	52761788567	42471257381	18414892902	12769062146	6320722236	21865689179	9759825000	27438920000	4871595893	12480294601	10008577902	3849988032
2023/5/31	25045428506	9215291411	3297864514	16081507089	6555809974	32289043282	3760696985	36654954277	21887955332	2810688486	8628183862	96761048264	6811166912	2160030828	7702278343	19702995397	9323588638	64502005406	1729797464	2796611904	4177257090	21861610777	15672882257	5209406471	4291109460	3241215630	7013142562	2498559157	8925686264	4181092480	4579012051	12813749927	2499056009	68300578851	11563776582	64558760720	3414280000	46672701076	41102982337	19260850032	13466495750	5657277835	17178179432	9718731000	24972940029	4767006395	15070239005	9113073563	3953885760
2023/6/30	24271803008	8857683088	3354323423	14623608751	6100898820	34420561243	3689034988	36402355051	19013408046	2666550615	8536557131	94299346572	6486825630	2088189448	7444101415	18656206686	8595620757	55154475137	1703365924	2689692452	4046052920	20907006748	14559655579	4639174594	4046754616	3304029887	6390033793	2225829108	8269558106	3997083520	4338011416	11630683004	2750377506	76070778243	11846237446	59953068360	3099440000	47599973282	40884058330	17899962474	11038393575	5451559659	13992356939	10365961500	27830345393	4372325400	13904764023	8480952854	3474801792
2023/7/31	19223757760	8830174755	3201552257	14667567495	6479993610	31490466694	3695266466	34409627828	20460326138	2872461859	6856733724	96725111013	6370062769	2109741862	7673592018	20284553903	9295589874	60783226048	1744481653	2769882041	3921940867	20777369164	14168339535	5344715730	4106353358	3247497056	6716055925	2595334335	8339857551	4043085760	4563949511	10732026962	2707900633	76176017964	10502408487	49517900240	3208240000	50999971374	42015165700	17066265592	10065430647	5086408021	14216908304	9965295000	28300055863	4477162539	12804037651	8717998120	3440169216
2023/8/31	17837910718	8335024769	3042138867	13224255408	6166608584	33377318788	3452238823	32183012433	17996043763	2923939670	6734564749	98198538303	5903011323	2059452896	7243297138	19889098151	9617575668	55640061125	1707771181	2863436561	3581519237	20683087285	13689314722	7219715461	3993115748	3121868543	6824729969	2648120797	7409561556	4078865280	4503699352	9625988757	2640645585	66634283271	9449599812	47017794720	3074280000	50319971756	38731305593	16073185482	9660746951	4541252055	13178358240	9215329500	26616926676	4057813982	12124177245	7954185596	3445941312
2023/9/28	17604153386	8390041434	3377571209	15524762998	6156499390	31593502985	3402386999	34559316258	18063868049	2944530795	6683661009	95772773862	6110589743	2116926000	7530160391	20076248577	10009558373	56247043610	1679871222	2873460260	3638256175	21201637621	13581365469	12322807514	4040794742	3291467035	9244362077	2656918540	7578280225	4211760640	4571480781	9816089073	2753917245	74106926700	9903249079	49527782080	3121880000	50196335461	40500941317	16808800378	10728423084	4628684025	13711667733	12718593000	26616926676	4316823385	13920951176	8085877410	3613332096
2023/10/31	16029074218	8472566432	3331075637	17546865210	6154267455	29880524634	3533248037	32753699572	21183785184	3181328726	6648028392	91370460617	6149510697	2172004392	7831366807	18715352380	9673573197	62972409544	1694555411	2933602451	3815559107	20305959767	14168339535	12738400238	4082513861	3454784102	8356730121	2876862128	7608743318	4186203840	4639262209	8882869337	2803473597	75405201457	9081544747	42630257760	3113040000	50010881020	42817887059	16943663109	11374194939	4505252451	13669564352	12019995000	24150946705	3971477514	11670936974	7559110152	3786494976
2023/11/30	17080982213	8692633092	3414103444	21100196995	6284875847	32456431930	3710845161	32763055099	20799447566	4004973704	6989083447	90436092091	6331141815	2251029910	8160179643	19117766235	9771568873	65104941341	1757697423	3017133273	4783145421	19657771847	14876756512	16585049172	4231510718	3398251271	7620645085	3114401203	8058659769	4354878720	4752231256	8951996725	2891967082	71563009945	9492396913	48005978720	3060000000	52607243199	44201634981	20364272376	11701386013	4746972617	14539700892	11660422500	24229231783	4224320027	11411942534	7611786878	3901936896
2023/12/29	16134821582	8637616427	3111085775	19957269658	5856485813	31760936960	3614257252	32347074246	18335165191	3418126657	6663299514	88315794283	5864090370	2145662552	7645702468	17689850503	9281590491	58998697542	1864892003	3638602585	4072567277	18137476542	13750036177	19271904458	3999075622	3178401374	7079406087	2850468897	6786239806	4022640320	4420855384	8589077939	2828251773	72738474928	8662133161	49142390320	2989280000	52421788758	40470921892	18120646943	10952290661	5852757466	13585357590	10468696500	23524666077	3946809952	11638562669	7137696346	3503662272
[truncated: 450 more columns]
