# Supplementary material for: Can systematic skewness factors predict future interest rates: Evidence from China
Source: PLoS One. 2026 Feb 5;21(2):e0334345. doi: 10.1371/journal.pone.0334345 (PMC12875505; doi:10.1371/journal.pone.0334345)
Supplement: S2 File — Data2.zip contains data including trading date, total owner’s equity, total asset growth rate, risk-free rate, return on equity and monthly stock data. (ZIP) [file pone.0334345.s002.zip › Monthly stock data/Monthly market capitalization/Monthly market capitalization:opt.CSV]

	000016.SZ	000017.SZ	000020.SZ	000025.SZ	000026.SZ	000030.SZ	000156.SZ	000333.SZ	000417.SZ	000419.SZ	000428.SZ	000430.SZ	000501.SZ	000521.SZ	000524.SZ	000526.SZ	000533.SZ	000541.SZ	000550.SZ	000558.SZ	000559.SZ	000572.SZ	000581.SZ	000589.SZ	000599.SZ	000607.SZ	000610.SZ	000622.SZ	000625.SZ	000651.SZ	000663.SZ	000665.SZ	000678.SZ	000679.SZ	000681.SZ	000700.SZ	000715.SZ	000719.SZ	000721.SZ	000726.SZ	000753.SZ	000757.SZ	000785.SZ	000793.SZ	000800.SZ	000801.SZ	000802.SZ	000850.SZ	000851.SZ
	Éî¿µ¼ÑA	ÉîÖÐ»ªA	Éî»ª·¢A	ÌØÁ¦A	·ÉÑÇ´ï	¸»°Â¹É·Ý	»ªÊý´«Ã½	ÃÀµÄ¼¯ÍÅ	ºÏ·Ê°Ù»õ	Í¨³Ì¿Ø¹É	»ªÌì¾Æµê	ÕÅ¼Ò½ç	ÎäÉÌ¼¯ÍÅ	³¤ºçÃÀÁâ	ÁëÄÏ¿Ø¹É	Ñ§´ó½ÌÓý	Ë³ÄÆ¹É·Ý	·ðÉ½ÕÕÃ÷	½­ÁåÆû³µ	À³ÒðÌåÓý	ÍòÏòÇ®³±	º£ÂíÆû³µ	ÍþæÚ¸ß¿Æ	¹óÖÝÂÖÌ¥	ÇàµºË«ÐÇ	»ªÃ½¿Ø¹É	Î÷°²ÂÃÓÎ	ºãÁ¢ÊµÒµ	³¤°²Æû³µ	¸ñÁ¦µçÆ÷	ÓÀ°²ÁÖÒµ	ºþ±±¹ãµç	ÏåÑôÖá³Ð	´óÁ¬ÓÑÒê	ÊÓ¾õÖÐ¹ú	Ä£ËÜ¿Æ¼¼	ÖÐÐËÉÌÒµ	ÖÐÔ­´«Ã½	Î÷°²ÒûÊ³	Â³Ì©A	ÕÄÖÝ·¢Õ¹	ºÆÎï¹É·Ý	¾ÓÈ»Ö®¼Ò	»ªÎÅ¼¯ÍÅ	Ò»Æû½â·Å	ËÄ´¨¾ÅÖÞ	±±¾©ÎÄ»¯	»ªÃ¯¹É·Ý	¸ßºè¹É·Ý
	×ÜÊÐÖµ(Ôª)	×ÜÊÐÖµ(Ôª)	×ÜÊÐÖµ(Ôª)	×ÜÊÐÖµ(Ôª)	×ÜÊÐÖµ(Ôª)	×ÜÊÐÖµ(Ôª)	×ÜÊÐÖµ(Ôª)	×ÜÊÐÖµ(Ôª)	×ÜÊÐÖµ(Ôª)	×ÜÊÐÖµ(Ôª)	×ÜÊÐÖµ(Ôª)	×ÜÊÐÖµ(Ôª)	×ÜÊÐÖµ(Ôª)	×ÜÊÐÖµ(Ôª)	×ÜÊÐÖµ(Ôª)	×ÜÊÐÖµ(Ôª)	×ÜÊÐÖµ(Ôª)	×ÜÊÐÖµ(Ôª)	×ÜÊÐÖµ(Ôª)	×ÜÊÐÖµ(Ôª)	×ÜÊÐÖµ(Ôª)	×ÜÊÐÖµ(Ôª)	×ÜÊÐÖµ(Ôª)	×ÜÊÐÖµ(Ôª)	×ÜÊÐÖµ(Ôª)	×ÜÊÐÖµ(Ôª)	×ÜÊÐÖµ(Ôª)	×ÜÊÐÖµ(Ôª)	×ÜÊÐÖµ(Ôª)	×ÜÊÐÖµ(Ôª)	×ÜÊÐÖµ(Ôª)	×ÜÊÐÖµ(Ôª)	×ÜÊÐÖµ(Ôª)	×ÜÊÐÖµ(Ôª)	×ÜÊÐÖµ(Ôª)	×ÜÊÐÖµ(Ôª)	×ÜÊÐÖµ(Ôª)	×ÜÊÐÖµ(Ôª)	×ÜÊÐÖµ(Ôª)	×ÜÊÐÖµ(Ôª)	×ÜÊÐÖµ(Ôª)	×ÜÊÐÖµ(Ôª)	×ÜÊÐÖµ(Ôª)	×ÜÊÐÖµ(Ôª)	×ÜÊÐÖµ(Ôª)	×ÜÊÐÖµ(Ôª)	×ÜÊÐÖµ(Ôª)	×ÜÊÐÖµ(Ôª)	×ÜÊÐÖµ(Ôª)
1997/1/31	6178177633	3658073813	2233743044	1262213568	1955761200	2653464000			908574300.2	1369161000	2119680000	1211760000	3269884966	3991475420	1427588462	772690278.8	3338944000	3988965301	4540551700	770941574.3	2008289715	1308652908		2314096000	1580000000	1495716200	969534000	721760000		5047500000	935995500	738876175	1484408229	1844700000	717500000
1997/2/28	6002702765	4099152176	2225249725	1427424768	1883736000	2734221600			888558978.5	1611138000	2682720000	1307880000	3916324991	3815731353	1429221859	808352907	3511648000	3867585997	5053530060	845926773.1	2083600580	1428225254		2305797500	1522000000	1543078000	971300000	733200000		4950000000	944189400	806502130	1391296977	1787500000	694500000	1224486850
1997/3/31	7150600858	4645705799	2635052393	2024387904	2090115900	3452387400			1091744820	1608075000	2923200000	1539000000	4258387425	4685515549	2091008748	1026291191	4127625600	4479999757	5441729900	951374708.8	2441327185	1868317920		3070445000	1722000000	1726414000	1108165000	816400000		6060000000	1096722000	1046449037	1652724723	2010800000	898500000	1424277438		790969200
1997/4/30	9775412420	4899805291	2832522073	1940680896	2048562900	2910157800			1224573773	1429400000	2705760000	1381320000	4658426543	5275300723	2188506179	788540335.8	3609513600	5028965244	5185240720	743993768.6	2544879623	1967961542		4076934500	1679000000	1420854000	1577921000	789880000		6157500000	1026128400	1104056332	1903408863	2600400000	1314000000	1559150075		734027700	1620117816
1997/5/30	11332751871	4377223317	2420596075	1740224640	1958531400	2468875200			1230032497	1276250000	2223360000	1112400000	3930819162	4554452177	2122124949	634002280	3298646400	4579310096	6744972220	640889120.3	2824157412	1716361355		3909779000	1364000000	1145850000	1386310000	711880000		6244500000	1222782000	969305355	1675107236	2473900000	1196500000	1270377125	1845600000	600474000	1196781946
1997/6/27	11340063324	5513479535	2543749208	1912044288	2106737100	2869779000			1401072519	1256851000	2331360000	1213920000	3655429914	4144466169	2354251785	634794782.9	3592243200	4245517011	6516211600	632687614.2	2874364655	1597619374		4077053050	1336000000	1067932200	1532888000	620880000	9059804600	6489000000	1033565940	1093536739	1640145758	2349600000	1260000000	1250230175	1692000000	492285150	997699672		2086538188	1217309955			14311500000
1997/7/31	10565049325	5053223852	2106343251	1605852864	2763274500	2336202000			1072942548	1423274000	2309760000	1149120000	3707608929	3925471586	2092668253	588829617.6	3632540800	3746206693	5067394340	578792002.6	2903233792	1353658578		3411850772	1312800000	976264200	1493153000	705120000	7149710400	5980500000	896286600	1044445305	1489063798	2100120000	1101000000	1035329375	1700400000	466920300	949645330		1941500778	1345396384	2219963760	1355144726	11487000000
1997/8/29	8960185431	3840258354	1690170592	1572810624	2598447600	2180455200			923737422.7	1535584000	2080800000	1000080000	3319165148	3942017304	2116938890	580904589.1	4231248000	4082758399	5046597920	663150351.2	3036910575	1705566629		2838485435	1292400000	1026681600	1390725000	735072000	8376376400	5760000000	996126120	708319262	1392371343	1714680000	1067000000	851768275	1394400000	461226150	863834005		1505388290	987536590	1801900800	1143046161	14122500000
1997/9/30	7505206320	3125903180	1840927015	1414207872	2263253400	1857424800			985602962.5	1393665000	1761120000	894240000	2814767998	3176777848	1704338062	538901938	4478790400	3415172229	4332587500	533097897.2	2485258499	1381724864		2446068093	1166033032	846401200	1214389900	633360000	6904377200	4783500000	816868800	600618667	1147014240	1372800000	920000000	800281625	1213200000	437931900	784887586		1500387000	1089223526	1467615240	1338634060	12285000000
1997/10/31	8788366290	4554613529	2431085029	1907638656	3154703760	3302409000			1054140276	1684650000	1990080000	928800000	3571363722	3474600772	1911986845	568224543.5	4657251200	3740689452	5337747800	597538302.3	2763908694	1452970052		2993272275	1242624103	948763800	1335979000	741312000	7771805300	5290500000	1176517980	744386438	1317434691	1635480000	1072000000	886465800	1545600000	471061500	959942689		1857479106	1208510124	1848980952	1573593548	14563500000
1997/11/28	8038942376	4195038776	2045962648	1867987968	3309280920	2633274600			967407215.5	1964404000	1929600000	972000000	3099976207	3234687861	1763666286	511956841.1	4691792000	3439999813	4977276520	589336796.2	2615169739	1271618664		2912608710	1154148211	832651000	1281939400	755040000	7184758000	5062500000	1029027780	644400211.2	1270297120	1623600000	952000000	1186431500	1308000000	484520400	832941928		1850477300	1160599933	1732214484	1543112317	12904500000
1997/12/31	8770087658	3682045463	1937646978	1804106304	3646691280	3129357000			941933169.7	2511660000	2208960000	988200000	3209085100	3156095701	1690854375	523051881	4709062400	3842758412	4644533800	676038432.2	2869343903	1122651452		2877727169	1140942853	825012000	1238407500	831792000	6983234300	5689500000	1060794900	1062779453	1389954032	1716000000	996000000	1083458200	1558800000	579768000	894726082		2092539736	1200688052	1889688528	1778071806	12148500000
1998/1/23	9325758072	3648485153	1854706037	1832742912	3208722647	2768832000			903722101	2810302500	2337120000	1134000000	3260430462	3350507887	1739395649	553166989.3	4340627200	3859310135	4381112480	657292132.5	3044007029	1174466134		2831945146	1203008032	1055709800	1269930600	846768000	6790472500	5850000000	1041507720	1341097828	1373032852	1698840000	973000000	1108082250	1678800000	569415000	883284572		1984511872	1212421160	2198209104	1919047499	12075000000		1354500000
1998/2/27	8664071592	3557392882	1897180221	1837148544	3021734148	2656348200			856413158.8	2185608500	2115360000	1172880000	3446557397	3739332259	1771756498	569809549.2	4369411200	3583448081	4367248200	667836926.1	2828598383	1170148244		2668437920	1175276782	1045015200	1256420700	769392000	6772948700	5310000000	1350102600	1145132838	1281175021	1614360000	934000000	1118155725	1752000000	549744300	998843823		1756453048	1036424540	1826484660	2067643500	11445000000		1208550000
1998/3/31	8254630234	3739577423	2160520162	1991345664	2842225189	2621737800			1012673437	2623049500	2223360000	1258200000	3359912100	3317416451	1717821749	600717160.3	4139139200	3464827398	4388044620	826008829.7	2750267966	1187419805		2424267130	1106608925	1234462400	1235405300	837408000	6185901400	5346000000	1460152980	1214862712	1321060658	1603800000	893000000	1176358025	1771200000	524897100	1132709490		1590410220	1069668346	1930396104	2028271910	10657500000		1234800000
1998/4/30	8466662366	3475889272	2211489183	2200613184	3562754206	2641927200			1066964195	3592125000	2304000000	1388880000	3825229439	3346371457	1952437907	567432040.6	4409708800	3495172224	4686126640	726419112.6	3096227307	1215486091		2572513681	1201687496	1066404400	1433550500	866736000	7079615200	5653602000	1572472440	1378968362	1403249244	1657920000	1121000000	1305074650	1839600000	597885750	1178475530		1778458724	1192865980	2204636616	2241640527	10930500000		1288350000
1998/5/29	8335056215	3821081034	3933109443	2321768064	3440588386	2754411000			1108436301	3986460500	2417760000	1379160000	3631899904	3333962169	2022553080	690269982.4	4317600000	3528275671	5046597920	899822384.6	3205019552	1353658578		2692418980	1335061603	1315435800	1423042800	948480000	7132186600	5517018000	1634872140	1413351201	1491481109	1764840000	1227000000	1369992600	1808400000	654102540	1178475530		1875483750	1251922624	2355683148	2189568424	10626000000	1609641000	1446900000
1998/6/30	6891044283	3264938750	2930718699	1874596416	3465520186	2085276600			1021721897	3157877000	2695680000	1261440000	3185521145	2961683515	1744789124	607057183.1	4409708800	3442758434	4873294420	749851987.2	2991786751	1284572335		2463508864	1529180352	1092377000	1350990000	929760000	6636263060	5199948000	1718828100	1318388418	1444343538	1570800000	980000000	1282689150	1966080000	605650500	1208223456		1692436536	1213203367	2197137852	2143846578	9030000000	1692264200	1341900000		1640040000
1998/7/31	6611733579	3207406790	2908065801	1735819008	3213709007	2151613200			925204994.1	3622458500	2329920000	1096200000	3205811089	2969956374	1734002174	645097319.9	4087328000	3233103273	4304858940	821322254.7	3002665976	1457287943		2361044336	1486923209	1284879800	1241409700	785616000	6243729940	6224328000	1980906840	1138965036	1318643347	1475760000	1023000000	1153972525	1860480000	622474125	1187628738		1632421056	1373458067	2398533228	1874595704	9397500000	1531048200	1155000000		1560460000
1998/8/31	6417041777	2632087186	2936381924	1583824704	2341096011	1684372800			757054453.2	2872103500	1870560000	882360000	2647837640	2287445508	1405000206	583282097.6	3442566400	2827586054	3369020040	766254999.4	2467408128	1103220946		1744077072	1290163389	1512522000	1008739200	725712000	4918930660	5661732000	1970469072	1074251114	1014062116	1131240000	910000000	907732025	1593600000	564498710	1154448359		1508789167	1165879832	2244272940	1739970267	8614125000	1304136680	1084650000		1446280000
1998/9/30	6183411616	2819066058	3301659907	1872393600	2667702589	1811277600			926713070.7	3001420000	2023200000	1253880000	2703634985	2461175547	1591075090	800427878.5	3413782400	2833103295	3563119960	834210335.8	2604486357	1142081958	1926815425	1962086706	1374677674	1801276200	1376508700	886596210	5335997100	5573928000	2063387898	1255450097	1243706695	1293600000	1059000000	1077861825	1691520000	656512730	1175043077		1811267186	1301397229	2291622278	1762831191	8753625000	1737908480	1210650000		1449740000
1998/10/30	5879692405	3216995450	3007172231	1971520320	2712579829	2082392400			940285760.1	2777910000	1932480000	1617840000	2556532894	2337082662	1526353391	743367673.3	3010806400	2684137785	3521527120	878732797.5	2621893117	1243552378	1690135735	2092892486	1383921424	2062530000	1385515300	1059521450	5041597260	5362548000	1930646718	1409469232	1231620138	1397880000	1101000000	1225606125	2092800000	682802450	1092664205		1856878951	2031685426	2231632166	1976199807	9102375000	1745667000	1404900000	1407600000	1510290000
1998/11/30	6144473255	2996456269	2627736187	1762252800	2889595608	1822814400			1025492088	3033350000	1972296000	1776600000	2521025492	2316400514	1510172966	662532382.6	3183510400	2910344670	4402391400	967777721	2643651566	1314797566	1738685415	1977347380	1439383924	1914333400	1696243000	944001720	5385063740	5655228000	1954245150	1346049588	1198986435	1335840000	1077000000	1142779775	1814400000	635334900	1137286094		1742849539	2131710172	2187068083	1800932729	9055875000	1715338240	1278900000	1422900000	1565650000
1998/12/31	5840754045	2737562447	2265289816	1566202176	2283752871	1545931200			956120564.4	2386767500	1688044000	1559520000	2292763627	2142670476	1405000206	569809549.2	3005049600	2780689504	3953520120	781486367.9	2526155941	1196055585	1820613000	1702655242	1336382139	1440715400	1511607700	925575260	5053863920	5343036000	1769882400	1186853339	1063616998	1181400000	945000000	1044283575	1601280000	600281940	975960803		1842475236	1887563750	2006184703	1579943805	8335125000	1615182800	1109850000	1334500000	1427250000
1999/1/29	6603945907	2377987695	2401207205	1614664128	2119202992	1341153000			873930389.7	2287784500	1632464000	1508760000	2500735549	2142670476	1475115380	570602052	3218051200	2877241223	3875830860	830695404.6	2361879631	1090267276	1850956550	1752797457	1295445532	1248212600	1690238600	997154970	5115197220	5404824000	1765457694	1163556327	1067242965	1259280000	863000000	1033090825	1626240000	592248970	1005708729		1859279570	1640190723	2009773584	1651066677	8114250000	1418398520	1054200000	1246100000	1397840000
1999/2/9	6818106889	2104710883	2279447877	1524348672	1957146292	1211364000			822655785.3	2128134500	1775384000	1622160000	2338416000	2084760463	1353762195	539694440.9	2941724800	2830344674	3642763080	762740068.2	2081848393	1014704197	1787235095	1619811581	1167353568	1092377000	1462071400	1021959820	4857597360	5225964000	1713836124	1069074000	1168770043	1151040000	828000000	1012943875	1530240000	631683550	961086840		1850877403	1541241512	1801618463	1516441240	7858500000	1488225200	1003800000	1166200000	1333830000
1999/3/31	7526785046	2555377906	2656052309	1806309120	2119202992	1667067600			1017197667	2217538500	1970708000	1667520000	2363778429	2171625482	1431967581	690269982.4	2999292800	2899310188	4333334280	863501429	2426937393	1209009256	1781166385	1650332929	1360151781	1310852400	1316464700	1344422870	5225597160	5099136000	1903106988	1120845138	1189317189	1181400000	993000000	1122632825	1584000000	668197050	1030880051		1877284214	1602547001	1934407075	1976199807	8579250000	1370436760	1127700000	1336200000	1361510000
1999/4/30	6354740401	2238952124	2166183387	1601447232	1909775872	1485363000			968185177.2	1786483500	1678516000	1571616000	2384068373	2378446957	1480508855	672042416.8	3195024000	2824827433	4117530780	855299922.9	2967199680	1269459719	2057292690	1547868401	1241303567	1124460800	1260924000	1394741280	5139730540	4364184000	1735874388	1133787922	1109545914	1230240000	1090000000	1052118500	1422720000	657973270	961086840		1790861923	1662454295	1634735478	2209889245	8102625000	1128512000	1275750000	1264800000	1228300000
1999/5/31	7281473376	1908143352	1967970528	1775469696	2064353032	1384416000			1013427475	1883870000	1770620000	1509192000	2384068373	2295718367	1779846710	681552451	3102915200	3117241210	3936255840	937314984	3052057630	1211168201	2633820140	1532607727	1324497317	1067932200	1215891000	1543570380	5115197220	5232468000	1864643490	1181676225	1105919947	1234200000	1257000000	1053237775	1539840000	690835420	913032498		1919295050	1919722243	1710101987	2768711812	8695500000	1438147480	1221150000	1249500000	1268090000
1999/6/30	11214247766	2262923774	2378554307	2266697664	2530577690	1834351200			1287897416	2236696500	2577324000	1852524000	3408710525	3391872182	2178963852	779822804.4	4098841600	3834482551	5282869680	1238427423	3776178811	1418426931	3504680025	2112513353	1584642852	1257379400	1510106600	1685312380	6464529820	7352772000	3204176616	1555722697	1412918490	1681680000	1858000000	1259184375	1841280000	934745600	1216232513		2187444215	1932306001	2260995282	5753332344	11115825000	1718864840	1488900000	1594600000	1486070000
1999/7/30	8644315987	2425930995	2633399411	2182990656	2283752871	2359275600			1164989174	2404329000	2080280000	1881900000	2779722273	2845863489	1952437907	714837570.7	4029760000	3481379121	4877159100	1056822644	3213287737	1442175327	3459164700	1949006128	1510692852	1284879800	1618185800	1492543260	6378663200	6504000000	3102164730	1445709029	1287218299	1404480000	1792000000	1216651925	1655040000	758750530	1259710251		2034404741	1966181067	1984651414	5136087417	10481100000	1521375240	1363950000	1873400000	1373620000
1999/8/31	9060177644	2564966566	2633399411	2381244096	2435836850	2212181400			1152924561	2265433500	1956416000	1606500000	3302188321	2974092803	1833781459	764765250.3	4329113600	3602758425	5300133960	1111889900	3360374852	1673182453	3531989220	2110914640	1547667852	1397937000	1672225400	1384819340	5973863420	6156036000	2847971178	1418529181	1319852003	1424280000	1840000000	1399093750	1881600000	795994300	1384422710		2203768426	1921980098	2104878941	4315634283	11734275000	1502331600	1410150000	1866600000	1503370000
1999/9/30	8550863893	2823860388	2423860103	2524427136	2263807431	2148729000			1133319565	2538435000	2015172000	1681776000	2992766681	2982365662	1879625996	721970096.4	4029760000	3561379117	4911687660	1042762920	3153887171	1593301484	3187286492	2182126218	1460512495	1318491400	1582159400	1459942600	6317329900	5723520000	2792784420	1373229435	1290844266	1533840000	1841000000	1326157170	1890802200	786500790	1225385721		2040526320	1856440729	2128206670	4333415001	10855425000	1699115880	1319850000	1776500000	1446280000
1999/10/29	7625688455	2483462956	2313427225	2614742592	2196491571	1961256000			1112206493	2512891000	1980236000	1624860000	2769577301	2829317771	1752879336	755255216.1	4144896000	3324137751	4747677000	1040419632	2899313319	1543645747	2753373727	2052419415	1345625888	1231406800	1475581300	1234572820	5998396740	5216208000	2545280172	1426294852	1217116270	1646040000	1678000000	1332383260	1862901600	789421870	1216232513		1946662109	1743652047	1952351482	3479940535	10253250000	1868392680	1319437500	1632000000	1470500000
1999/11/30	8783528168	2430725325	2067076957	2138934336	2081805292	1915108800			1148400331	2410715000	1810320000	1540404000	2627547696	2667997021	1739395649	822617958.3	4288816000	3216551550	4298805720	933800052.8	2814455368	1461605833	2453579453	1917626070	1397126781	1184045000	1543130800	1119761800	5176530520	4936536000	2458319220	1421117738	1128884405	1660560000	1698000000	1363513710	1766322600	845652660	1145295151		1897689478	1501308799	1916462668	3736490895	8625750000	1985475800	1349662500	1723800000	1468770000
1999/12/30	8646713088	2574555226	2035929222	1812917568	1869884993	1690141200			1105420148	1974870500	1681692000	1354968000	2338416000	2357764809	1607255514	714045067.9	4254275200	2998620527	3590970240	820150611	2579681704	1196055585	2654757190	1622606675	1265073210	1228351200	1280438300	992194000	4857597360	4790196000	2592105300	1387466498	952420675.8	1429560000	1590000000	1409586776	1586041800	780658630	1162457416		2095620531	1498260457	1676007614	4257211924	7714350000	2371567968	1275262500	1819000000	1349400000
2000/1/28	9719343319	2368399035	2055750508	1724804928	2351068731	1946835000			1168759365	2295767000	1905600000	1505520000	2942041822	2680406310	1542533816	750500199	4893280000	3255172237	3539177400	834210335.8	2732426016	1679659288	2950606802	1556481638	1358831246	1515577600	1426045000	1308278660	4820797380	5300760000	2598794604	1690327656	1029774639	1807080000	2372000000	1799340010	1781346000	1099056350	1178475530		3019978954	1679636850	2187423213	6096246192	7665525000	5190026688	1411275000	2014500000	2015450000
2000/2/29	9675562493	2425930995	2412533654	2334984960	2385973250	2091045000			1370087591	3097210000	2208908000	1580796000	3078998941	3466327913	1647706576	921680814.6	4334870400	3332413612	4057105800	1573517529	2933256499	1774652872	2919049510	2433910012	1463153567	1541550200	1657214400	1734922080	5151997200	5398320000	2501799696	2428066372	1139762306	2069760000	3398000000	1730853020	1907971800	1087372030	1474810639		3203626322	2007333694	2442233793	6144508141	8007300000	6529683283	1754212500	2121600000	1828610000
2000/3/31	9637254270	4142301146	3630126930	3183069120	3061625028	2745758400			1550302745	2851349000	2569384000	1900260000	3094216399	3503555778	1971315069	1277514594	4760873600	3644137733	4609562760	1581719036	3156715770	1927937974	2986108756	2291486856	1654631245	2073224600	2559219933	1586092980	5728530220	5525148000	2287741968	2064374128	1411422181	2845920000	3388000000	1796849574	2006697000	1225393060	1588081588		3032222112	1874730785	2510422539	9147407393	8642025000	5870519424	1815825000	2601000000	1899540000
2000/4/28	11306398253	4684060439	3213879926	2821807296	2685154849	2861126400			1713175018	3007806000	2426464000	1813968000	3413783011	3474600772	2240988813	1336159805	4904793600	3668965318	4488712800	1646159441	3199144745	1973275821	3341128291	2100741557	1638784816	2222949000	2475420983	1790201460	5986130080	5651976000	2299448250	1867643803	1390356178	2893440000	3440000000	1901447886	2238486600	1261176290	1362683841		2852655795	1925028440	2492478132	6376083904	9081450000	6093964800	2229675000	3026000000	1991230000
2000/5/31	11295453046	4262159397	3058141252	2539846848	2919513768	2561169600			1707142711	3395755500	2828228000	1848852000	4032626291	3449782195	2365038735	1348839851	5526528000	3779310140	4488712800	2045689953	3951551909	1835103335	3416076859	1996467460	1673118745	2653788600	2343018642	1693816900	6538129780	5304012000	2424872700	1805518438	1436701384	2808432000	3606000000	1986122710	2182685400	1838819860	1340944972		2752670006	1897593356	2566050201	6005991283	9813825000	5314952966	2290125000	3172200000	2006800000
2000/6/30	12959124425	4175861456	3273343784	2696246784	2767429789	2546748600			1739566358	3311838885	2356592000	2059992000	3814509397	3549056502	2308407249	1243436972	5319283200	4117792875	5153387580	1948443523	4322098294	1902030633	3558084673	2082938662	1778761601	2661427600	2332962768	1740591760	7789329100	5700756000	2495110392	1796458489	1690897817	3345408000	3356250000	2018498378	2083960200	1869491200	1379846106		2671048953	2104880662	2725755423	5764119727	9960300000	5376908275	2013450000	3102500000	1990365000
2000/7/31	10540781024	4266953727	3497041153	2848241088	3415656586	2887084200			1690553869	3334654945	2359768000	2001240000	4281178100	3842742996	2370432210	1261664537	5871936000	4066206671	6215140800	2037488446	4531414573	2031567339	4410131557	2258424337	1765556244	2719484000	2366482348	1681060120	9813328000	5427588000	2317843836	1846935348	1890322642	2915352000	3077500000	2079514060	2287849200	1738042600	1466801582		2754710532	2095735634	3007482613	4834517001	11669175000	4965565651	2188987500	3576800000	2462655000
2000/8/31	9451185726	4501875898	5105396923	2916528384	3266065787	3680239200			1628722728	2950292086	2366120000	2278476000	4103641093	3350507887	2613138579	1317932240	6119478400	3875034267	6241037220	1985936122	4234411745	2331660708	4650755909	2260967608	1649349102	2904347800	2448605319	1842646000	9028261760	5702302800	2334567096	1953837104	2065872665	3060288000	3100000000	2006046198	2375843400	1588337250	1458792525		2587387374	2091163120	3075671360	4444025573	10578750000	4607037389	2072737500	3389800000	2377193000
2000/9/29	8963576781	4952542921	5314936231	2700652416	3687413205	4937750400	1812270000		1713469059	2736172136	2207320000	2113236000	4154365952	3503555778	2311103986	1359934891	5117795200	3626206695	5369191080	1888689693	4056210048	2053156790	4666534555	2141433887	1574078566	2765318000	2446929340	1727834980	8316795480	5254852800	2174023800	1886171749	1949307450	2879712000	2779850000	1920126156	2523931200	1588337250	1489684602		2344564742	2133839918	3875991912	3928227195	9602250000	4179444192	2078550000	3388100000	2249000000
2000/10/31	9746159039	5168287772	6297505688	2619148224	3709851825	4528194000	1886575000		1775807658	2644907896	2328008000	1992060000	4524657423	3652467240	2413580009	1523982981	5146579200	3850758407	5662683840	1935555442	3962866302	2236667124	5572395736	2535640838	1640105352	2855458200	2601119408	1878081500	7813862420	5372979600	2195764038	2005995814	2174011479	2939112000	2826225000	2065816662	2564709000	1609515080	1581216682		2391496847	2266442827	4028519372	4228381054	9553425000	3609658483	2302912500	3398300000	2629081000
2000/11/30	9318748729	5216231073	6235210219	2608134144	3777167685	4640677800	2064135000		1888691067	2802865235	2656724000	2047140000	4555092338	3623512233	2480998445	1415410090	5348067200	4172413561	6266933640	2100757208	4234411745	2502217371	5650941643	3105333464	1960995529	3179351800	2581007660	2103451280	9273594960	5523322800	2448285264	1991898865	1992843855	2989008000	3023650000	2221468912	2618364000	1741693950	1744830275		2640441058	2303022940	3965713947	4560590178	10497375000	3725443814	2265712500	3483300000	2638077000
2000/12/29	9011735689	4382017647	6127608952	2841632640	3515383786	4427247000	2222395000		2047064805	2792334746	2483632000	2036124000	4407990247	3669012958	2569990780	1485150341	5820124800	4598891163	6146083680	2004682422	4440899425	2441766908	5764396842	3499540414	1872519637	3316853800	2508940563	1984388000	8684795280	5519743200	2291086620	2168110725	1706346219	2955744000	2750700000	2364668982	2635533600	1499949383	1797461221	3655665000	2730224216	2336554710	4163102424	4108902333	10529925000	3717318528	2243625000	3621000000	2554864000
2001/1/19	8168954797	4540230538	5368736864	2632365120	3841990365	4372447200	2063170000		1993992755	2723886566	2443932000	2008584000	4570309796	4107474484	2559203831	1370237428	5584096000	4609644611	6819390600	1891032980	4587986540	2277687081	5960761609	2891698729	1944375171	3109073000	2477096962	2096364180	8991461780	5755996800	2352962682	2117361710	1733029822	2886840000	2726850000	2267541978	2682750000	1370573695	1606388004	3707740000	2777156322	2321312997	4134391373	4003994189	11490150000	3222691718	2211075000	4119100000	2341209000
2001/2/28	7536869127	3356031021	4802414410	2059632960	3707358645	3662934000	1901050000		1836461430	2530827595	2385192000	1799280000	4200018325	3532510784	2373128947	1158639167	5129308800	4405329103	6361887180	1826592575	4240068942	1899871688	5245121123	2530554297	1786882254	2803513000	2230728049	1744844020	8365862120	5798952000	2205797994	1956656493	1497090592	2421144000	2325375000	2174150628	2468130000	1276776321	1538883095	3257812000	2548617374	2115549862	3524281535	3660128603	11246025000	2857053830	2009962500	4018200000	2091570000
2001/3/30	8132835616	3682045463	5646234866	2733694656	4240899163	4297458000	2017815000		1957768974	2657193467	2528649200	2059992000	4499294993	3764150836	2664376591	1323479760	5365337600	4684918745	7363215420	1968361466	4964645545	2122243033	5362939984	2985799743	1911993450	3092267200	2354750495	1984388000	9077328400	6693852000	2383064550	2065202999	1744265024	2608848000	2704325000	2291201120	2560416600	1692395719	1662451403	3607756000	3025842708	2267966999	3712697808	4484823185	12157425000	2743299821	2345925000	4151400000	2698800000
2001/4/30	7639206807	4147095476	6008681237	2929745280	4163610583	4242658200	2131685000		1928284502	2650173141	2535562800	1973700000	4129003523	3888243721	2599654892	1406692559	5014172800	4520032546	7199204760	1919152430	4816597806	2228031343	5445849552	2670434183	1972341203	3235880400	2438549445	1981553160	9261328300	6547088400	2419855722	2149784692	1852403837	2511432000	2650000000	2145510614	2532516000	1702098895	1681901970	3728570000	3122795939	2341127224	3710544479	4382829156	11376225000	2551339930	2291287500	4143479697	2865226000
2001/5/31	7512789673	5292940353	5886921909	3771220992	4335640003	4484931000	2233010000		1999047236	2692295098	2758526400	2203200000	4108713579	3809651560	2839664524	1424920124	5106281600	4753023914	7596283200	2456936902	4875202799	2491422645	5476395183	2988343014	2004722924	3437550000	2542460143	2117625480	9028261760	6722488800	2567020410	2220269436	1942285449	2794176000	2778525000	2271277632	2815814400	1803497091	1826064996	3864173300	3100248676	2818192863	4089889243	4298319817	11392500000	2951002432	2555175000	3804029722	3256552000
2001/6/29	7332193767	5053223852	5847279338	3824088576	4565012562	4594530600	2451100000		2027857757	2950292086	2677291600	2157300000	4154365952	3838606567	3157879542	1453450227	5037200000	5247682512	7648076040	2459280189	5076657460	2448243743	5659668966	3118049817	2146024980	3536857000	2544136122	2131799680	8856528520	6244612200	2498455044	2206172487	1862234639	2744280000	2720887500	2400780304	2740697400	1925110237	1934759341	4034771000	3262588971	2732839266	4147670234	4327460968	11083275000	2797840785	2753962500	3830309720	3139604000
2001/7/31	5441956622	4180655786	5637740030	2936353728	4622355701	4179205800	1933860000		1730654277	2695805261	2449142800	1925964000	3322478265	3069230682	2629319004	1196679304	3903110400	4498525650	6215140800	2038660090	4380723176	2109289363	4455298392	2599222604	1907577760	3059419500	2192180532	1763270480	7310929360	5530482000	2205797994	1845290598	1504112593	2352240000	2371087500	2129322780	2339358000	1575795880	1693343480	3682744000	3111522308	2190234259	3672861225	3861202547	9146550000	2168029527	2219212500	3600359737	2557113000
2001/8/31	5122903856	4875833641	5804805154	3055305792	4737041981	4369563000	1826745000		1756937578	2604541020	2494081200	1973700000	3084071427	2849999919	2572687518	1310007211	3753433600	4735101501	6439576440	1839480656	4395374424	2204282947	4359297839	2339808998	2051291143	2874173750	2004470884	1635702680	7752529120	5342553000	2155628214	1783264023	1586972203	2509056000	2295562500	2263806324	2435937000	1536983173	1704784990	3826262700	2935653656	2331982196	3366370753	3663042718	8707125000	2185194195	2185500000	3668249732	2665065000
2001/9/28	4858029861	3926556295	5632076805	2416489152	4704630641	3599481600	1677170000		1567899991	2386910908	2561488800	1793772000	3479725327	3003047810	2189750801	1199849315	3436809600	4620398059	5524569600	1463383019	4347757868	1858851731	4320024885	2133804075	1977969847	3166365500	1860336690	1580423300	6979729540	5159993400	1792733472	1735334397	1322944970	2376000000	2299537500	2050874046	2521785000	1370088536	1590369890	3837094300	2773313361	2104880662	2612705659	3301692442	8349075000	2026751111	2066925000	3514949743	2082574000
2001/10/31	5309519625	3471094942	5535801988	2434111680	4178569663	3221651400	1619270000		1489050088	2141199491	2068894800	1707480000	3905814143	3321552880	2073791091	1084936402	3954921600	4441173929	5731740960	1441121788	3736068260	1718520300	3883658735	1932885694	1923405162	2990668500	1675979000	1340879320	6574929760	5025758400	1640551806	1536567419	1197953354	2136024000	2057062500	2014762724	2470276200	1313163233	1405017428	3734194100	2527548194	1842723186	2758414244	3173471377	9358125000	1622721248	1712362500	3479909746	2249000000
2001/11/30	5333599079	3835464024	4731624103	2636770752	4475258082	3512955600	1648220000		1561834614	2413237131	2210623600	1793772000	3713059679	3197459996	2359645260	1137241590	3718892800	4638320471	6189244380	1593435473	4087698214	1811354939	4206569686	2136347346	1989905872	3000217250	1905588123	1438681300	7298662700	4955956200	1787716494	1622558807	1306092167	2166912000	2130600000	2164188884	2704212000	1427013839	1495405357	3723362500	2901832761	1955511868	2806146367	3558134574	9439500000	1744194279	1837912500	3517139743	2282735000
2001/12/31	4876089451	2790300077	4992132432	2619148224	4445339922	2999568000	1542070000		1541616690	2432543028	2136302400	1591812000	3165231202	2878954925	1960528119	1077803876	3195024000	4864142875	5610891000	1295837965	3875255117	1496148954	4346206854	1965948212	1838147841	2990668500	1670951063	1363558040	6525863120	5347922400	1665636696	1477360234	1071557337	1886544000	2226000000	2191583680	2165515800	1372676050	1350098180	3755857300	3043880519	1629339195	2524778065	3479453465	8365350000	1482763191	1697250000	3766799725	1646268000
2002/1/31	3991169514	1903349022	4522084795	2033199168	4477751262	2264097000	1373195000		1350557310	1918304134	1788894000	1246644000	2607257753	2204716918	1558714240	910585774.7	2452396800	4713594606	5835326640	1048621138	4080372590	1187419805	4110569133	1612433592	1526106046	2738581500	1340783200	1112674700	6170129980	4623053400	1299397302	1280002951	811743304	1670328000	1810612500	2073287970	1905825600	1169556220	1187628738	3642125500	2897323308	1502832971	2230848678	3278379521	7274925000	1168517742	1615875000	3740519727	1324661000
2002/2/28	4189825010	2454696975	4442799652	2240263872	4340626363	2578474800	1373195000		1397058535	2013078538	1821733600	1421064000	2642765154	2258490502	1677370688	933568357.3	2625100800	4684918745	5800798080	1161098936	4241536319	1316956511	4293842916	1663299005	1556798681	2839798250	1382682675	1135353420	6305063240	4757288400	1372979646	1285641731	910051316.6	1732104000	1830487500	2011027070	1980942600	1187668816	1249412892	3655665000	2994276540	1527219713	2283605235	3333747709	7453950000	1317718312	1582162500	3779939724	1437111000
2002/3/29	4394500370	3260144420	3800023666	2398866624	4265830963	2714032200	1454255000		1566889095	2139444409	2006672400	1613844000	2916679393	2481857694	2046823717	1018366162	2982022400	4828298049	5826694500	1425890419	4102349462	1491831064	4206569686	1711621147	2049585997	3242755500	1577096239	1237407660	6513596460	4998911400	1485025488	1484408709	987293326.5	1850904000	1951725000	2067061880	2270679600	1278231797	1347809878	3921039200	3341504391	1659822622	2564973537	3424085278	7942200000	1510490730	1613550000	3876299717	1565304000
2002/4/30	5821208024	3543009892	4018057811	2520021504	4457805822	2711148000	1544000000		1588117914	2204382427	2117290000	1817640000	3530450186	2585268431	2168176902	1077011373	2924454400	4781699775	8053786620	1600465335	4219559447	1487513174	4446571069	1846414492	2063227168	3326784500	1769833824	1332374800	8071462280	4977433800	1658947392	1605642468	1129137745	1912680000	2098800000	2171660192	2444521800	1345507155	1427900448	3937286600	3273862602	1896069184	2414240518	3974853037	8495550000	1769281100	1739100000	3658175729	1760967000
2002/5/31	5357678533	3164257820	3689590788	2213830080	4014019784	2745758400	1442675000		1408178393	1879692340	1875314000	1628532000	3043491540	2316400514	1955134644	977156014.1	2792048000	4423251516	6845287020	1441121788	3699440140	1366612248	4254569963	1902366446	1810865498	3040322000	1523464911	1172206340	7507195920	4370691600	1471646880	1284232036	1005550529	1724976000	1848375000	1791868702	2457399000	1207075169	1235683080	3558180600	2958200919	1606476624	2238385329	4033135340	8088675000	1477481755	1540312500	3770303720	1666509000
2002/6/28	6140260790	3562187212	3964257178	2361418752	3814565385	2737105800	1508295000		1502090629	2106097860	2029141600	1731348000	3449290412	2837590630	2211324701	1034216219	2999292800	4839051497	8148740160	1614525060	4065721342	1485354229	5083665648	2065135768	2174061686	2984939250	1681006937	1299774140	8979195120	4950586800	1663964370	1554893453	1050491335	2031480000	2108737500	1923861810	2620510200	1361032238	1351242331	3912915500	3129560118	1755845418	2396654999	4065190606	9992850000	1609517658	1611225000	4323935679	1722734000
2002/7/31	5688771026	3356031021	3723570135	2231452608	3976622084	2904389400	1461010000		1453466523	1944630357	2248648400	1639548000	3185521145	2667997021	2173570377	1001723602	2918697600	4641904954	8217797280	1469241237	3794673253	1422744821	5044392694	2121087722	1993827696	3214109250	1650839315	1233155400	8451728740	4558620600	1555263180	1491457183	1050491335	1943568000	2003400000	1836696550	2429498400	1234244064	1278016667	3671641610	3008706783	1633911709	2271044150	3992337728	9765000000	1511811089	1507762500	4376495675	1828437000
2002/8/30	5833247751	3226584110	3695254012	2242466688	4078842464	2797674000	1537245000		1470550669	2018343783	2319512800	1678104000	3215956061	2643178444	2235595338	1001723602	2941724800	4713594606	8321382960	1448151650	3966825418	1411950095	5061847340	2100741557	2190772106	3519669250	1677654979	1267173480	8623461980	4628422800	1610449938	1494276573	1053300135	1972080000	1955700000	1851639166	2468130000	1275644284	1287169875	3646999720	3001491659	1711644449	2248434197	4018564764	10367175000	1638565556	1534500000	4443071670	1713738000
2002/9/27	5291460034	2699207807	3293165070	2042010432	4128706063	2290054800	1521805000		1377244951	1970956581	2682476800	1634040000	2997839167	2444629829	1982102018	966853477	2607830400	4684918745	7389111840	1055651001	3662812020	1189578750	4804391312	1889650093	2211404378	3504391250	1570392323	1165119240	7911995700	4735810800	1469974554	1409694880	856684109.8	1855656000	1886137500	1740814764	2292141600	1207075169	1245980439	3541391620	2691241319	1615621652	2142921084	3951540116	9634800000	1473520677	1496137500	4334447678	1459601000
2002/10/31	4924248359	2910158328	3140258007	1775469696	3874401704	2177571000	1396355000		1257655934	1855121198	2530377600	1492668000	2860882048	2341219091	1868839046	891565706.3	2602073600	4584553233	7509961800	1012300183	3527287975	1250029213	4581844575	1770116372	2185145123	3256123750	1444693898	1143857940	8758395240	4671378000	1367962668	1227844240	807530103.5	1696464000	1677450000	1923796410	2038890000	1133331027	1132709490	3368898390	2503648090	1513502170	2062530141	4056448261	9439500000	1358649442	1378725000	4085663697	1275183000
2002/11/29	4376440779	2229363464	2789138086	1458264192	4088815184	1620920400	1249675000		1128867761	1551492090	2086178800	1316412000	2571750351	2097169751	1682764163	847978049.5	2394828800	4340808416	7035194100	965434433.5	3274553946	1003909472	4507662330	1584457615	2018211290	2864625000	1322347431	1020542400	9801061340	4488818400	1244210544	1139033463	707817690.7	1520640000	1476712500	1787817226	1787784600	1044061802	1061772128	3016871390	2197005313	1393092632	1808796226	4068104721	9944025000	1163236305	1218300000	4110191695	1059279000
2002/12/31	4099527057	2387576355	2500313634	1405396608	4123719703	1517089200	1165720000		1057902849	1465493094	1916795600	1233792000	2373923401	1977213296	1558714240	763180244.6	2135772800	4122154979	6387783600	1274748378	2981528984	1170148244	4210933348	1490356601	1920676915	3015495250	1268716103	949671400	9935994600	4478079600	1234176588	1113658955	647428483	1449360000	1466775000	1753822430	1693351800	998780311.4	1070925336	2939425450	2041880143	1262013894	1680673160	4038963570	9651075000	1073451891	1125300000	4183775690	1315665000
2003/1/29	4683453819	2756739767	2899570964	1671937344	4146158323	1825698600	1242920000		1164350217	1674347799	2290130000	1435752000	2683345041	2171625482	1715125012	851940563.8	2394828800	4190260148	7242365460	1288808103	3252577074	1422744821	4464025715	1678558629	2078232443	2786325250	1399442465	1064482420	10696527520	4649900400	1386358254	1182734004	776633299.5	1563408000	1627762500	2007238182	1880071200	1080286995	1211655909	3069675440	2402636352	1469301201	1884162735	4091417643	11229750000	1280748259	1338037500	4155743692	1484340000
2003/2/28	4779771635	2751945437	2947708373	1693965504	4014019784	1880498400	1316260000		1199832672	1609409781	2238278000	1474308000	2576822837	2283309078	1742092386	859865592.3	2400585600	4204598078	7734397440	1222024410	3314844878	1424903766	4586208237	1726880771	2151383224	2885632250	1458101730	1098500500	12180793380	4537143000	1419804774	1194011563	741523295	1587168000	1643662500	2099951262	1912264200	1170849976	1274584214	3013351120	2478395156	1496736285	1866577216	4508136106	11538975000	1260942874	1341525000	4012079702	1401127000
2003/3/31	4623255183	2608115536	2709852942	1597041600	3532836046	1690141200	1248710000		1134124421	1611164863	2278031200	1448604000	2465228147	2196444059	1650403313	804390392.8	2400585600	4301379108	8131475880	1239599066	3549264847	1617049880	4786936666	1721794230	2194523429	2811152000	1432962045	1019124980	14511458780	4821721200	1337860800	1222205461	717648492	1582416000	1526400000	2254473062	1856463000	1099693348	1320350254	3013351120	2323269986	1438817773	1766088537	4167184636	12564300000	1102499790	1234575000	3973535705	1214460000
2003/4/30	4918228496	2550583576	2299269163	1334906496	2879622888	1421910600	1225550000		1119668606	1423371137	1883956000	1274184000	2495663063	2093033322	1383426307	697402508	2354531200	4265534282	11023242780	1224367698	3428392051	1783288653	5031301710	1614976863	2055724511	2499862750	1191621069	938332040	20841055340	4794874200	1215781002	1055861465		1473120000	1373362500	2228204356	1753445400	1111337160	1313485348	3013351120	2200612875	1330601606	1718356414	4248779860	16633050000	845029779.2	1033462500	3707932523
2003/5/30	5490115530	2579349556	2330416898	1757847168	2981843268	1508436600	1277660000		1149894401	1412840648	1966919200	1325592000	2556532894	2179898341	1467025167	707705045.1	2348774400	4337223934	11230414140	1257173722	3413740803	1895553798	5232030139	1599717239	2063227155	2862715250	1221788691	973767540	22754654300	4955956200	1262606130	1098152312		1489752000	1389262500	2265289588	1738422000	1117805944	1278016667	3138672732	2229473372	1324504921	1705795329	4231295169	19171950000	1189643486	1104375000	3630494129
2003/6/30	4954347677	2387576355	2112382753	1610258496	2941952388	1410373800	1264150000		1078929490	1335617060	1932351200	1226448000	2328271028	2109579040	1405000206	661739879.8	2504208000	3960853262	9417664740	1355591796	3098738969	1532851021	4930937495	1546308555	2025713934	2662191500	1141341699	959593340	20534388840	4429755000	1189023786	1012160924		1375704000	1309762500	1872804216	1639696800	1037593018	1143006849	2885213292	2085170888	1161418584	1562598962	4181755212	15607725000	971784246.1	1048575000	3607718131
2003/7/31	5297479898	2483462956	2033097610	1442844480	2899568328	1592078400	1209145000		979315782.8	1272434124	1840746000	1191564000	2130444078	2010304732	1310614396	635587285.7	2377558400	3985944640	10185925200	1258345366	3073099285	1539327856	5288757738	1571741262	1967568441	2385277750	1117877993	880217820	19393589460	4177393200	1235848914	938856790.1		1290168000	1222312500	1891346832	1689059400	934092467.4	1034884580	3024615984	2052702829	1191902011	1429451462	4196325787	14973000000	1004793222	1069500000	3685156525
2003/8/29	5014546312	2205391814	2415365266	1436236032	2902061508	1511320800	1088520000		954083814.2	1265413798	1749140800	1222776000	2140589050	1861393271	1334885033	632417274.3	2268179200	3910670506	9098275560	1206793042	2849667752	1390360644	5031301710	1449664271	1978447284	2056006623	1169833342	850452000	17369590560	4343844600	1229159610	948724654.2		1247400000	1230262500	1953155552	1716960000	886223462.8	988546464	2935905180	2002196960	1097403386	1404329292	4240037514	14907900000	1023278248	1100887500	3735263721
2003/9/30	4135646238	2464285635	2174678223	1348123392	2847211549	1297890000	963070000		900465880.8	1132027600	1640251600	1189728000	2165951479	1720754668	1302524184	584867103.3	2371801600	3878410162	9150068400	1115404831	2813039631	1252188158	4712754420	1350476715	2131501227	1778591148	1084358413	779581000	17369590560	4123699200	1137181680	847226622.9		1195128000	1228275000	1841899856	1566726000	806010536.2	995411370	2720464656	1940868404	1044057388	1344036084	4219811317	14696325000	948017783.5	1126462500	3726153322
2003/10/31	4051368149	2075944903	1840547976	1145464320	2799841129	1049848800	882975000		818461982.8	970560097.2	1600498400	1022652000	1968124529	1642162508	1084088451	511164338.3	2458153600	4032542914	9469457580	1076740588	2637224654	1295367060	4983301433	1286894949	2000955217	1664492848	921788450	666187400	19197322900	4553251200	1033497468	772512794.2		1026432000	1057350000	1668835440	1446538800	868110866.5	937059669	2923232208	1767705424	1129410985	1150595377	3947784802	14110425000	911047730.7	1026487500	3808146916
2003/11/28	4093507194	1884171702	1868864098	1088191104	2545536770	983512200	882975000		864194925.9	1114476784	1389633600	978588000	2023921874	1695936091	1092178663	507201824	2377558400	3960853262	9426296880	742822124.8	2662864339	1316956511	4546935283	1322500738	1856904448	1635408968	913408555	697370640	19847455880	4472710200	1006740252	802116386.7	571590873.3	1043064000	1079212500	1736825032	1386445200	696041201.4	863261929.5	2931680856	1767705424	1207143725	1188278632	4444233192	13850025000	895203422.3	848625000	3580386933
2003/12/31	4033308558	1615689220	1656493178	1163086848	2440823210	946017600	843410000		807422996.5	1074109909	1249633200	949212000	1952907072	1638026078	957341791.2	451726624.5	2918697600	4294210143	9003322020	615112958.3	2552979978	1535009966	5018210725	1332673821	1904171106	1588427315	849721353	629334480	18596256560	4762657800	1011757230	652688729.4	550524870.6	819720000	872512500	1600845848	1452977400	658522251.9	875275515	3447048384	1749667614	1188853669	1062667783	4719660039	16470300000	918969884.9	690525000	3644159728	1313416000
2004/1/30	4707533273	1663632520	2075571794	1277633280	2410905050	1026775200	931225000		883118902.4	1044273522	1403460800	1026324000	2039139332	1708345379	1043637389	538901938	3171996800	4516448063	9253654080	706501169.2	2791062759	1586824649	5668396289	1464923894	1805136203	1729372274	898324744	694535800	19749322600	5197579200	1066943988	693569881	617936079.2	926640000	1027537500	1934612936	1506632400	677928605.1	918181177.5	3417478116	1875932287	1287924808	1198327499	4930480588	16535400000	999511785.7	753300000	3589497332	1459601000
2004/2/27	4725592863	2066356243	2336080123	1550782464	2558002670	1240206000	1101065000		955660812.2	1139047926	1469140000	1127304000	2394213345	2188171200	1205441636	614189708.8	3557702400	5021860109	10185925200	793202805.2	3139029901	1746586586	5581123059	1574284532	1994202837	1941908323	992179568	762571960	22276254560	5820429600	1130492376	783790353.3	696582489.3	1071576000	1200450000	1974788604	1637550600	765904073	1000560050	3573778104	2063525515	1327553263	1306352830	5409927321	18325650000	1062889019	827700000	3553055735	1891409000
2004/3/31	4996486722	2397165015	2517303308	1568404992	2500659530	1289237400	1033515000		1015586738	1261903634	1569387200	1265004000	2424648260	2134397617	1386123044	611019697.4	3776460800	5104303208	9072379140	824837185.9	3311182066	1701248739	5454576875	1546308555	2003206010	2058243844	1089386350	782415840	20190922360	5535851400	1162266570	834539369	744332095.4	1268784000	1331625000	2132400840	1706229000	831885673.8	1130993264	3975088884	2240296058	1391568461	1379207122	5233110086	16307550000	1065529737	827700000	3357182149	2028598000
2004/4/30	4635294910	2085533563	1786747342	1293052992	2266300611	1127722200	943770000		1010855744	1121497110	1431115200	1085076000	2145661536	1960667578	1181170999	513541846.8	3269862400	4960923905	8148740160	736963906.2	3241588638	1511261570	5637850658	1419145023	1559799736	1988889976	993855547	691700960	17455457180	5482157400	1023463512	800706691.8	692369288.7	1154736000	1200450000	1919160756	1540971600	786604183	985114011	4621410456	2027449895	1874730785	1243547405	4767264679	13866300000	1045724352	660300000	3038318173	1531569000
2004/5/31	4484798322	2138271193	1902843445	1244591040	2236382451	1026775200	945700000		1116514612	1107456458	1372349600	1037340000	2089864191	1964804008	1256679647	552374486.5	3120185600	4975261835	6966136980	676038432.2	3336821750	1351499633	5280030415	1332673821	1508031491	1718186165	958659988	728553880	15146871768	5815060200	1021791186	926169536.2	636193281.5	1133352000	1210387500	1878985088	1528094400	791779210.6	921613630.5	4667878020	1998589398	1795473874	1293791745	4522440815	13020000000	1060248301	620775000	3001876576	1320163000
2004/6/30	4015248968	2181420164	1209098439	1041931968	1755198713	850839000	800950000		838332154.5	989865994.2	1102719200	930852000	1856529839	1691799661	1089481926	459651653	2532992000	4724348054	5852590920	591680083.7	2688504023	1111856727	4101841810	1159731416	1195171226	1338753387	837989500	596733820	13100792880	5503635000	861247890	685111711.7	550524870.6	912384000	955987500	1498861460	1287720000	644290926.2	834086079	4287688860	1702769306	1619279662	1097838820	4270816289	10074225000	789574699.9	476625000	2755895794	1263938000
2004/7/30	3780474291	2004029953	1143971357	850286976	1510867074	680671200	696730000		825085371	842439144	1037040000	936360000	1876819783	1691799661	1035547177	401006442.1	2889913600	5043367004	5697212400	503806803.9	2747109015	1522056296	3800749167	991875553.5	1107390289	1360230714	843017437	510271200	12202873368	6255351000	791010198	673834152.6	533672068.4	952776000	814875000	1489590152	1264111800	630059600.6	863261929.5	4765037472	1709984431	1750968068	999862358	4502038827	9032625000	720916030.4	435937500	2506590947	1234701000
2004/8/31	3509580432	1730753141	1214761664	781999680	1363769455	617218800	559700000		804268997	838928980.9	1147657600	895968000	1810877466	1563570347	1062514551	386741390.8	2440883200	5014691143	5852590920	493262010.3	2926586804	1243552378	3800749167	1004591907	1062374423	1460458240	841341458	513106040	11599353696	5890231800	750874374	627314221.6	501370864.3	888624000	796987500	1446324048	1276989000	584778109.8	765437019	4503129384	1446632398	1619279662	957154669.4	5562942236	9406950000	617928026	390600000	2166797675	1052532000
2004/9/30	3605898248	2023207273	1155297806	790810944	1283987695	617218800	449690000		845901745.1	875785693.5	1387905200	822528000	1876819783	1596661783	1067908026	376438853.8	2642371200	5925149721	5783533800	534269540.9	3505311103	1167989299	4093114487	1007135177	1102888702	1514151558	841341458	525862820	12658832252	6255351000	785993220	647049949.9	491540063	1057320000	795000000	1418510124	1330644000	582190596	796329096	4980477996	1443024836	1653421101	972227971.3	4767264679	9439500000	596802281.6	397575000	2063382331	1099761000
2004/10/29	3539679750	2119093873	1291215195	742348992	1520839794	481661400	383105000		802376599.4	807337513	1296300000	741744000	1516673284	1414658886	978915690.7	317001140	2273936000	5932318686	4411023540	503806803.9	3230600202	1111856727	3172381911	897774539.5	1057872837	1635856411	837989500	457826660	9676469724	6604362000	740840418	544142223.7	439577256.3	919512000	693637500	1307254428	1246942200	499390155.7	703652865	5014272588	1363658470	1236407814	801397216.6	4223211648	6965700000	442320275.1	292950000	1711179216	1248195000
2004/11/30	3539679750	2099916553	1166624255	826056000	1692869213	542229600	383105000		853471335.6	903866998.3	1270374000	760104000	1623195488	1451886751	1003186328	355833779.7	2308476800	5240513547	4583666340	557702415.5	3406415179	1131287232	3682930306	933380328.6	1244688678	1854209236	859777227	481922800	9206423456	5777474400	772614612	620265747.2	471878460.5	950400000	814875000	1359791840	1322059200	555021701.5	743126074.5	4418642904	1443024836	1312006714	969715754.3	4454434186	6737850000	541347202.3	358050000	1774090217	1209962000
2004/12/31	3250726301	1347206738	846652068.7	746754624	1346317195	435514200	319415000		775883032.4	802072268.4	1092348800	761940000	1450730967	1327793866	1065211289	301943585.9	2037907200	5147316999	4471448520	475687354.4	3098738969	1038452593	3761476213	834192773.2	999352211.9	1542787994	827933626	394042760	9271257424	5347922400	700704594	544142223.7	470474060.3	891000000	675750000	1254717016	1212603000	526559050.2	657314749.5	4046902392	1284292104	1107158082	967203537.3	4733261364	5940375000	491173559.2	439425000	1597939415	1153737000
2005/1/31	2979832442	1131461887	767366925.2	742348992	1274014975	423977400	292395000		724788296.1	714318190.9	936792800	649944000	1410151080	1245065276	933071154.2	297188568.8	1870960000	5197499756	3832670160	514351597.5	2974203360	960730569.5	3844385782	773154277.6	1140099131	1428242249	774302298	369946620	8428415840	5181471000	632139228	535684054.4	452216858	895752000	636000000	1103285652	1120316400	463164963	621273993	4038453744	1219355986	1021804486	901885895.8	4821669982	5826450000	477969968.9	406875000	1591648315	1322412000
2005/2/28	3232666710	1136256217	840988844.2	801825024	1373742174	519156000	321345000		781560225.3	781011289.8	1011114000	710532000	1536963228	1373294591	978915690.7	327303677.1	2049420800	5244098029	4531873500	576448715.2	3245251450	1072995715	4363661500	862168750.4	1488954298	1675231511	826257647	406799540	10665187736	5557329000	668930400	592071849.6	505584064.8	990792000	733387500	1217631784	1176117600	509740210.7	671044561.5	4600288836	1320367725	1151054218	972227971.3	5229709755	6396075000	514940021.7	466162500	1912494418	1603537000
2005/3/31	2612620768	1102695907	707903067.5	786405312	1149355975	498966600	203615000		679370752.8	698522456.9	898768000	666468000	1268121475	1149927398	868349455.7	302736088.7	1565849600	4720763571	3789509460	488575435.4	3113390217	1038452593	4677845128	783327360.2	1314526715	1506992449	724022928	326006600	8525666792	4832460000	540161298	501851377.3	481709261.7	803088000	584325000	1007482136	985105800	414002201.6	583517010	3991986180	1118344248	887677405.2	806421650.6	5073294508	5305650000	495134636.3	413850000	1560192815	1293175000
2005/4/29	2474163907	810241775.1	665428883.5	744551808	949901576.2	380714400	148610000		656661981.1	649380173.5	698273600	574668000	1328991306	1038243802	765873433	312246122.9	1398902400	4376653242	3323373900	384299143.4	3035738600	1025498923	5153484232	846909126.5	1264979169	1478356013	662011705	191351700	8493249808	5471418600	476612910	428547243.5	464856459.6	791208000	480975000	930221236	1075246200	353195628.2	542327574	3873705108	1046193006	531630973.4	766226178.9	4638052084	4622100000	440999916	395250000	1440661914	1450605000
2005/5/31	2498243361	757504144.7	807009497	759971520	987299276	383598600	142820000		669908764.6	659910662.8	715557600	515916000	1349281249	996879507.1	776660382.7	312246122.9	1433443200	3842565336	3435591720	379612568.5	2912668117	1090267276	4136751102	859625479.7	1123920341	1234946306	608380377	170090400	9303674408	5041866600	486646866	437005412.8	422724454.2	760320000	514762500	924040364	1070953800	382952036.5	554341159.5	3328767312	1010117385	553579041.1	801397216.6	4393228220	4736025000	421194530.6	381300000	1340004313	1367392000
2005/6/30	2450084453	709560844.4	710734679.8	660844800	967353836.1	346104000	142820000		681263150.4	663420825.9	696545200	464508000	1450730967	905878058.3	728119108.8	342361231.2	1479497600	3853318784	3996680820	381955856	3128041463	1183101915	3687293968	925750516.6	1096618632	1098923235	596648524	163003300	8720168696	5482157400	468251280	431366633.3	401658451.5	807840000	496875000	920949928	1092415800	337670545.7	549192480	3218934888	934358581.3	504805557.3	761201744.9	4257214963	4394250000	402709504.2	396412500	1302257712	1344902000
2005/7/29	2088892641	676000534.2	668260495.7	572732160	895051616.4	299956800	144750000		626383618.8	649380173.5	618767200	394740000	1536963228	827285898	636430035.8	267865963.3	1162873600	3960853262	4074370080	373754349.9	3004970979	1161512464	3562493249	834192773.2	951009519	1170514325	536313280	148829100	8752585680	5594914800	453200346	380617617.6	429746455.1	848232000	449175000	791151616	1105293000	297564082.4	489124552.5	3151345704	775625849.4	473102792.9	788836131.7	4338822917	3971100000	351215502	340612500	1144980211	1045785000
2005/8/31	2245409093	795858785	877799803.7	735740544	1094506016	412440600	183350000		728573091.4	691502130.7	729384800	503064000	1770297579	972060930.2	830595131.5	332058694.2	1439200000	4036127396	5101594740	408903661.8	3415205925	1202532421	3641911888	974072659	1196724897	1353071605	687151390	184264600	8460832824	5659347600	528455016	445463582.1	457834458.7	848232000	536625000	890045568	1242649800	370014467.7	568070971.5	3269626776	923535895	592597828.2	904398112.8	4338822917	4475625000	438359198	403387500	1321131013	1151488000
2005/9/30	2269488547	886951055.6	863641742.4	889937664	1181767315	510503400	193965000		847794142.7	761705392.7	731113200	499392000	1744935150	1170609546	784750595	359003791.1	1565849600	4071972222	4825366260	406560374.3	3302391315	1312638621	3460383570	948639952.5	1192174612	1320855614	739106739	201273640	7407280844	5412355200	558556884	465199310.4	476091661	940896000	566437500	862231644	1330644000	354489385.1	581800783.5	2957026800	840561967	570649760.5	844104905.3	4243613637	4605825000	472688532.7	480112500	1295966612	1160484000
2005/10/31	2143071413	1002014976	792851435.6	735740544	1156835515	441282600	187210000		821300575.8	673951315.2	617038800	464508000	1653630403	1050653090	674184360	346323745.5	1732796800	3652587759	4600930620	371411062.4	3456229420	1092426221	3346928371	948639952.5	1237677460	1238525860	598324503	175760080	6337520372	5122407600	506714778	428547243.5	410084852.6	833976000	473025000	806603796	1285573800	350608114.5	518300403	2842970052	981256888.5	470664118.7	761201744.9	4175607008	4215225000	434398120.9	432450000	1226764512	1378637000
2005/11/30	2155111140	1011603636	790019823.3	746754624	1042149236	452819400	180455000		783452623	702032620	634322800	464508000	1689137805	1104426674	690364784.6	307491105.8	1514038400	3261879157	4687252020	407732018	3220344326	1092426221	3068963133	938466869.9	1187624328	1281480515	620112230	175760080	5997142040	4982803200	506714778	463789615.5	411489252.7	791208000	530662500	828236848	1384299000	275570215.4	542327574	2623305204	930751019.2	668196728.1	788836131.7	4121201705	4573275000	438359198	439425000	1289675512	1259440000
2005/12/30	2118991959	1011603636	815504333.8	700495488	999765176	447051000	182385000		838332154.5	675706396.8	660248800	447984000	1810877466	1112699533	690364784.6	361381299.6	1525552000	3645418794	5170651860	400702155.7	2994715106	936982173.4	3267509731	968986117.7	987411797.3	1095180026	700559222	168672980	5899891088	5568067800	560229210	479296259.2	417106853.5	807840000	475012500	803513360	1386445200	292389054.9	557773612.5	2788053840	836954404.9	526753625	803909433.6	4556444130	5077800000	433077761.8	456862500	1384042013	1241448000
2006/1/25	2323667319	968454666.1	906115926.4	603571584	1189246855	415324800	147645000		931059638.9	710808027.8	776051600	475524000	1897109727	1112699533	868349455.7	391496407.9	1652201600	4036127396	4859894820	370239418.7	3056250348	945617953.8	3885840566	1124125627	1110269486	1308008533	700559222	145994260	7018277036	6126485400	541833624	413040599.8	448003657.4	871992000	570412500	976577776	1487316600	324732976.9	662463429	2927456532	854992215.3	516998928.3	879275943	4760464016	5745075000	488532841.1	502200000	1182726811	1538316000
2006/2/28	2642720085	1021192296	835325619.7	678467328	1139383255	464356200	165980000		643415197.6	751174903.4	751854000	504900000	1897109727	1183018834	668790885.1	431121550.4	1548579200	4036127396	4531873500	424135030.3	3148553211	965048459.7	3993623005	1236029536	1055666069	1321310315	532961322	262222700	8314956396	6878201400	618760620	451102361.6	448003657.4	902880000	576375000	686076792	1478731800	327320490.6	664179655.5	2973924096	941573705.5	573088434.7	914446980.7	3889979167	5989200000	534745407.2	488250000	1220473412	1405625000
2006/3/31	1956455644	1059546937	838157231.9	647627904	1134396895	418209000	120625000		711541512.6	953009281.7	532347200	508572000	1897109727	1100290244	698454997	348226287.3	1416172800	4165168770	4652723460	405388730.6	3312647189	919710612.6	3477401849	1149558334	1037464930	1370083514	591620587	219700100	8298747904	5680825200	632139228	422908464	478900461.4	905256000	564450000	689167228	1478731800	344139330.1	681341920.5	2889437616	876637587.9	492612186.4	914446980.7	3509142046	5549775000	507017867.5	484762500	1239346712	1326910000
2006/4/28	1968495371	1002014976	787188211.1	610180032	1084533296	395135400			842116949.8	1081130235	755310800	451656000	2201458881	1063062379	709241946.7	378046770.5	1295280000	3154344679	5524569600	297597507.4	2789597633	934823228.3	3176745572	1050370778	1060216354	1401121005	608380377	158751040	10859689640	5782843800	643845510	327049212.2	478900461.4	981288000	564450000	738614204	1478731800	353195628.2	779166831	2935905180	1273469418	407258589.7	826519386.4	4814869319	4475625000	516260380.7	656812500	1283384412	1261689000
2006/5/31	2401925544	1112284567	1121318459	1002281280	1490921634	513387600			866718119.1	1686633370	1258275200	605880000	2267401197	1476705328	838685343.8	422296519.7	2556019200	3451856734	6983401260	369067775	3589555778	1057883099	3823440206	1149558334	1315032301	1795740528	683799432		9222631948	6378847200	1056910032	470838089.9	741523295	1202256000	564450000	920949928	2811522000	455402421.8	983397784.5	2935905180	1583719758	551140366.9	924495848.6	7344715910	5712525000	751284288.1	658577962.2	2346580322	1504581000
2006/6/30	2426004999	1069135597	1084507499	903154560	1588155654	542229600			1070150865	1225046922	1284201200	613224000	3236246004	1451886751	930374416.8	467508220	2579046400	3487701560	7898408100	367896131.2	3651091019	1010386307	3834785726	1291981490	1296831162	1746080542	712291075		8801211156	7377555600	1107079812	496212597.8	825787305.8	1157112000	687675000	1124918704	2959609800	476102531.8	1091520054	3248505156	1525998764	526753625	1027496745	8147194130	5777625000	950658501.6	681951292.8	2497566724	1207713000
2006/7/31	2474163907	1323235088	1033538479	770985600	1490921634	527808600			993887239.7	879295856.6	1054324000	646272000	2556532894	1389840309	860259243.4	475203828.6	2930211200	3204527435	8027890200	447567904.9	3651091019	1107538836	3613548088	1172447770	1137571195	1902154781	670391600		7974578064	6564091500	1010084904	730221947.8	933347370.7	917136000	687675000	988939520	2959609800	446346123.6	1017722315	2961251124	999294698.9	548701692.8	972227971.3	8065586176	5354475000	967823169	837315196.2	2113809620	976066000
2006/8/31	2606600904	1208171168	1016548805	852489792	1520839794	527808600			1030788994	1005661728	1522720400	736236000	3002911653	1311248148	933071154.2	467508220	2745993600	3193773988	8554450740	488575435.4	3743393882	1088108330	2904453094	1113952545	1169423188	1604638264	729050865		8136662984	6620470200	936502560	730221947.8	1002595724	902880000	574387500	988939520	2223463200	414002201.6	880424194.5	2893661940	1010117385	487734838	1067692217	8283207388	5175450000	722236389.4	948682242	2245922721	1086267000
2006/9/29	2492223497	1361589729	1121318459	870112320	1585662474	631639800			1025868760	1102191213	1417288000	899640000	2871027019	1472568898	960038528.6	472317975.4	2792048000	3165098127	7803454560	540127759.5	3774161503	1118333562	3573838769	1139385251	1169423188	1643656823	720670970		8088037508	6475496400	867813998.4	799296997	915282582.9	926640000	612150000	1010572572	1995966000	483865073.1	1148155529	3062634900	923603644.6	599913850.7	994837924.1	7711951706	5045250000	673383105.3	941807733	2333998122	1533818000
2006/10/31	2600581041	1356795398	1084507499	900951744	1677910133	801807600			1215297763	1281209532	1514078400	817020000	2637692668	1389840309	906103779.8	421334568.7	2630857600	3179436057	7069722660	493262010.3	4020302471	1062200989	3505765649	1136841981	1114819771	1370526906	710615096		8509458300	6999012900	740075022	857094487	1038725300	857736000	598237500	1032205624	1888656000	516208995.1	1184196285	3041513280	923603644.6	546263018.6	899373678.8	7263107956	5289375000	612646589.9	893686170	2346580322	1846429000
2006/11/30	2552422132	1328029418	1061854601	903154560	1560730674	772965600			1323542908	1251373145	1842474400	774792000	2779722273	1389840309	951948316.3	431916030.4	2544505600	3484117077	7725765300	570590496.5	3804929124	1103220946	3590857048	1241116077	1210375751	1326631026	786034151		10178932976	9020592000	740075022	754186760.8	963455350.4	924264000	580350000	945673416	2010989400	474808775	1184196285	3231607860	885647330.4	512121579.9	861690424.1	9452921403	5793900000	658859156	892311268.2	2308833722	2051088000
2006/12/29	2504263224	1308852098	1061854601	817244736	1657964693	847954800			1230058465	1493574399	2203710000	796824000	2911606907	1476705328	916890729.6	406905302.6	3609513600	3380167082	10703853600	574105427.7	4348490428	2707921958	4390716201	1177534311	1151222049	1287612467	740782718		14457974864	9560216700	967166535.6	713504115.7	972487744.3	886248000	669787500	1056929112	2150492400	438583582.3	1184196285	3324542988	923603644.6	590159154	836568254.3	12268395836	6558825000	779011827.7	873062643	3214752131	1963377000
2007/1/31	2913613944	1673221180	1061854601	1000078464	1917255412	842186400			1562174251	1637491086	3041984000	969408000	3119578829	1629753219	1518263179	624306244.4	3736163200	4258365317	10703853600	603396521	4840772363	6552249728	6013125547	1370822880	1346884295	1546110424	883240933		19936445160	13732240500	1021911811	869694071.4	1300664723	1325808000	1011637500	1498861460	2427352200	624884573	1184196285	5031169884	1126037320	479286009.4	1183254198	13601325760	8853600000	789574699.9	1054549681	3957101938	2181530000
2007/2/28	3371123571	1673221180	1061854601	1262213568	2418384590	842186400			1845087698	2051690332	4355568000	1331100000	4859441492	2014441162	2176267114	584866250.6	3845542400	4846220462	11584331880	717045962.8	5979174338	7806391278	6954803699	1660755734	1811013342	1931418700	993855547		25560791884	13611429000	1330107437	1066706402	1553571753	1444608000	1158712500	1696649364	2435937000	741322692.2	1184196285	4604513160	1331634022	604449871.7	1497281320	15179079548	11067000000	1109101585	1160417119	4863020346	2676310000
2007/3/30	4177785283	1673221180	1061854601	1500117696	3310943027	842186400			1992694713	2397441397	5506682400	1472472000	5660894264	2796226335	2122332365	706072085.4	4628467200	6147387642	11506642620	816635679.8	8512375130	7811510223	6693856741	1879477010	2247840681	2521574414	1215084775		23324019988	13619483100	1615999432	1206922385	2231001296	1881792000	1385287500	1792452880	2672019000	949617549.9	1650096229	7324977816	1622632430	900569253.4	1756039669	15478308715	14712600000	1183041691	2139347201	5762647655	3274740000
2007/4/30	5411857304	1673221180	1061854601	2275508928	4193528743	842186400			3217832944	2544868248	5451373600	1545912000	6081910594	4090928766	2470211495	965798874.3	6965728000	8136775479	13172645640	1171643730	12471142358	10068965012	9433799797	2657717829	3408163300	3267804367	1640783441		25042120140	21069525600	2404736921	1915101843	2815096102	2608848000	1590000000	2561971444	3238615800	1229069036	2274618744	10590380268	2233096483	1166160864	2173067688	20674015155	19302150000	1433909907	2335958158	13060323725	3446274000
2007/5/31	5688771026	1673221180	2831612270	3617023872	4487723982	842186400			4032131648	3703222071	6180758400	1545912000	8724675748	5005079683	2348858310	1078347149	6965728000	9696025406	13811424000	1193904961	11486578488	9843731427	8514812685	2670434183	3576523837	4018911639	1545252638		26906096720	23211916200	2104651706	1741163029	2724772163	2651616000	1590000000	2626870600	3584154000	1714227866	1867581706	14447188080	2685409227		2542363584	17396095647	19497450000	1621400889	2554567544	12362011618	3246151000
2007/6/29	4755692181	1673221180	1795242179	3617023872	3999060704	842186400			3361749780	3687426337	6032116000	1545912000	6335534889	3383599323	1779846710	654126727.6	5900720000	10018628824	14139445320	1001755389	8994401191	10248128090	10142894791	1904909717	2666466881	2433782655	1148045615		26711594816	28108809000	1490288058	1091554804	2194871720	2090880000	1510500000	1863532908	3629868060	1090637050	1402681559	13771296240	1597328221		1816332877	11397910987	17739750000	957260296.8	2745678895	9417776790	2125982000
2007/7/31	5532254575	1673221180	1812231853	2896703040	4963921360	842186400			4169898191	4591293335	6498784000	1545912000	8131194898	4368069541	2030643292	865755963	6695158400	11127667736	15753655500	1700055052	11148134658	16687761026	12338252891	2322006103	3003187955	2945901250	1603495393		29175285600	29614925700	2303356781	1608046589	2589286254	2756160000	1158712500	2271470460	4430615280	1164381192	1985303202	16508658192	2286867928		2376557263	14267790722	20181000000	1250380001	2617813027	12374593818	2663975000
2007/8/31	5911505977	1673221180	2044424059	4147902528	4948962280	842186400			4291673979	5184510899	6917056800	2649348000	8871777839	3731059400	2529539719	889804739.8	6764240000	12460378361	17600933460	1697711765	16111977504	16815734654	11736940337	2678063994	3135146213	3145871368	1692031949		35224294814	31241853900	2605469598	1615146133	2622405032	4020192000	1383300000	2444534876	5050008600	1240712848	2097038860	15384988008	2419715028		2436850471	15355896783	30190125000	1559344014	2881794173	11349144508	3079815000
2007/9/28	5598473074	1673221180	2259626591	3746990016	5564777738	842186400			4125616086	3945423324	6236067200	2414340000	8775400607	3354644316	2979894871	860946207.7	6850592000	11789363221	21131478720	1484472606	13917220543	15258551554	11657521697	2647544747	3362660452	3223908487	1792373378		45318943632	34697062800	2589248776	1668392708	2658534608	3706560000	1313737500	2796844580	4916085720	1342919641	1979317363	15351193416	2365943583		2323800707	14267790722	35072625000	1292631490	2880419271	10323695198	2741945000
2007/10/31	4623255183	1673221180	2064245345	2907717120	5377789238	842186400			3505666621	3222329726	6111622400	1909440000	7436264329	2779680617	2367735472	748397932.5	5935260800	11300081348	19077029400	1477442744	11927581055	13022596334	9660710195	2334722457	3062341657	3145871368	1430357240		33940582248	32900998500	2208059449	1269043390	2047342620	3226608000	1228275000	2759759348	4321802940	1060880642	1582256723	13348863840	1900978734		2097701178	12390807767	34014750000	1082694405	2373080507	9052892986	2177962000
2007/11/30	4629275047	1673221180	1851874425	2738100288	3091543188	842186400			3236283817	3173187442	5036557600	2080188000	7405829414	2680406310	2200537751	762827198.5	5140822400	9254417137	15063084300	1380196314	10819946701	10958637670	9161507319	2136347346	2880330266	2770317732	1465771862		33687729773	31620396600	2244556300	1396835172	1954007883	3122064000	1232250000	2898828968	4059537300	1046649316	1632138713	11287393728	1790272818		2112774480	11139485797	27211800000	1185682409	2584815384	7486409071	2159769000
2007/12/28	5345638806	1673221180	2120877590	3372511296	3991581164	842186400			4262152575	3668120440	5876560000	2039796000	9460186204	3296734304	2456727808	840745235.2	6269155200	10731582410	18067069020	1464554663	14235152626	14619707206	10613733866	2441539824	3285305611	3267804367	1707771781		36488557190	41203795500	2804174672	1576098644	2345411619	3573504000	1593975000	3297495212	4715201400	1113924674	2089057741	14379598896	2084434253		2507192546	13968561556	31085250000	1723068534	3335511767	9002564186	2988850000
2008/1/31	5183102491	1673221180	1970802140	2810793216	3575220106	842186400			3837782406	2843232111	6809896000	2181168000	9186271965	2998911380	2259865975	902310103.7	5221417600	10456652596	17799472680	2842390290	12604468716	11630243267	12480071890	2858636211	4108907156	2838600211	1623170183		28786281792	46171629000	3096149476	1558349785	2191860922	3278880000	1500562500	2917371584	4026056580		1935421212	11439469392	1900978734		2034895754	12118781252	33689250000	1436550625	3108652970	8367163080	3033033000
2008/2/29	5478075803	1673221180	2007613099	2846038272	4063883384	842186400			4335956083	2997679287	6941254400	2306016000	8618153544	3242960720	2383915897	971570580.7	5515014400	10820119130	20285529000	2985745626	12655748084	11916904193	12939565446	3217237372	4996212688	3243417767	1823853042		28280576842	45002727000	3102232284	1732288599	2369498002	3271752000	1707262500	3040989024	3992575860		2378373283	12884188200	2176162012		2233360895	13424508525	34991250000	1926403825	3229644328	8537022781	3352710000
2008/3/31	4815890816	1673221180	1628177055	1901030208	3789633585	842186400			3369130131	2353564359	5965242400	1700136000	6477564494	2701088457	1936257482	803229143.5	5008416000	8275853391	12404385180	2881936589	9907173946	9476191169	9643691915	2225361819	3521920420	2736176492	1522828754		18827784307	37480007700	2195893832	1540600926	1899813519	2827440000	1277962500	2129310404	3149977740		1715940456	9530074944	1837718211		1806284009	10554628790	21613200000	1589712272	2940914950	6001709457	2391080000
2008/4/30	6700108098	1673221180	1642335117	1841554176	2899568328	842186400			3313777500	2730906892	6061099200	1567944000	6984813084	2394992675	1593771827	762827198.5	3615270400	7525621186	14053123920	2533434823	9558474242	7780796552	7930518410	2337265727	3976948898	2302095016	1404780013		19664142494	40418961300	2305384384	1244194988	1824543570	2345112000	1015612500	2014964272	2756579280		1516412496	8803491216	1638447561		1806284009	10064981062	24689175000	1488044627	3097653755	6517579662	1954448000
2008/5/30	6459313557	1673221180	1721620260	1738021824	2784882049	842186400			3756598547	2374625337	5198388000	1562436000	6218867713	2320536944	1580288140	694528672.5	3626784000	7767932209	12041835300	2313458534	8696980855	6724246283	6830002980	2072765580	3836496174	2331358936	1269023961		16552112030	34140287700	2585193570	1322289966	1661960479	2112264000	1067287500	1739915468	2703568140		1472516345	7620680496	1486622305		1745990801	9031280305	23907975000	1610838017	2624687536	5712318854	2193556000
2008/6/30	4514897640	1673221180	1721620260	1222562880	2119202992	842186400			2863576103	1725245164	3506146800	1149336000	4514512451	1666981084	1121842775	484823339.3	2809318400	5186387852	7553122500	1457033977	5763800991	4218010762	4872900797	1503072954	2639887244	1814363021	1015219169		11343351041	26133309000	1457846413	848395441.1	1252491956	1532520000	759225000	1313435300	1941881760		997639800	6074577912	1110222189		1301328396	7725553032	12922350000	1208128512	2364831096	4649122944	1302099000
2008/7/31	4864049724	1673221180	1336520991	1306269888	2208957471	842186400			2741800315	2323727972	3797404000	1373328000	4869586464	1807619687	1310614396	505024311.8	3045347200	6416582275	7984729500	1994616487	5835592107	4422768566	4770791118	1642952840	2760597794	1989946540	1170650011		12463682008	25999720200	1790373272	924715533.1	1360880682	1786752000	862575000	1433962304	2092545000		1089422662	7502399424	1420198755		1472159150	8310410039	14142975000	1399580572	2792425556	4561047544	1507420000
2008/8/29	3961070196	1673221180	832494007.4	973644672	1772650973	842186400			2907858207	1386514425	2931006000	976752000	3591320017	1365021732	976218953.3	404981400.5	1842176000	5619751796	8416336500	1609040066	4758725374	3005844563	3772385367	1317414197	2020589640	1541233104	826341184.2		9896256876	22543110000	1330107437	688655713.7	1044746896	1534896000	830775000	1038386496	1654505580		905856938.4	6378729240	1091244032		1135522075	5100497160	10334625000	876718395.9	1780497831	3416067333	1091580000
2008/9/26	3864752380	1673221180	716397904.3	865706688	1423605774	842186400			3033324171	1337372141	2709798000	776628000	3043491540	1240928847	879136405.4	443459443.3	1819148800	5102510959	8977425600	1423666787	4276699312	2792896447	3897186086	1264005513	1978603362	1394913506	798796478.1		9359431620	23294547000	983387358	543115073.2	960444552.4	1283040000	542587500	982758648	2003263080		786140162.4	6040783320	977375089.6		1045082264	4597248107	11067000000	665460951.1	1495893158	3611091434	1140961000
2008/10/31	3419282479	1673221180	540837943.6	660844800	1022203796	842186400			2557291545	1024967625	1673807200	545292000	2394213345	992743077.6	614856136.3	317443853.1	1214684800	3606706377	5818062360	1052920228	2963947485	2014817109	2359868139	991875553.5	1396043751	1102274309	527284374.7		8565863852	18598065750	778599475.2	402899090.2	695494331.1	1111968000	391537500	766428128	1830279360		552692449.2	4900215840	778104440.3		829031603.4	3713161932	8186325000	496454995.3	697075212.6	2466111224	956432000
2008/11/28	3936990742	1673221180	625786311.7	737943360	1224151375	842186400			2727039613	1161863986	1909762400	706860000	2521025492	1207837411	749693008.3	350150189.5	1617660800	4214813847	7164676200	1282783094	3292135442	3014035350	2620815097	1152101604	1647961421	1341262986	604016056.1		8565863852	22605729750	1139512774	479219182.2	840012633.6	1237896000	457125000	880774260	1980942600		642480031.2	5373340128	936255749.3		896861461.9	4230012311	10676400000	748643570	831815589	2717755226	1086382000
2008/12/31	3792514018	1673221180	679586944.8	839272896	1209192295	614334600			3173550835	1291740021	1928196400	745416000	2546387922	1327793866	1097572138	381894574.8	1836419200	4088998508	7250997600	1445911580	3169064958	2578187689	2836379975	1134298710	1448526599	1326631026	641398157.3		8565863852	24346558800	946890507.6	504067584.2	827969441.8	1328184000	457125000	871502952	1978152540		784144882.8	6108469872	936255749.3		1112912122	4148404357	11685450000	679984900.5	823566178.2	2566768824	1320292000
2009/1/23	4117586648	1673221180	790019823.3	909763008	1418619414	683555400			2760251192	1446187197	2245261200	831708000	2977549223	1501523905	1181170999	439611639	2014880000	4829911059	7898408100	1646114722	4768981247	3173154079	3698639487	1241116077	1621719997	1472950625	759446897.9		8565863852	22317678900	1103015923	589262105.5	945390562.6	1561032000	568425000	1010572572	2086964880		798111840	6974002248	1072265875		1529940141	5467732956	13915125000	822583675.7	947307340.2	3070056829	1351480000
2009/2/27	5213201808	1673221180	1019380417	940602432	1590648834	810460200			2826674349	1769122202	3391856000	861084000	3205811089	1820028976	1210835111	550236012	2112745600	5382100601	8804782800	1601625135	6102244822	3478900696	3982277485	1335217091	1821154819	1633902183	828308663.2		15031107141	27277163100	1311859012	708179458.1	1002595724	1694088000	661837500	1056929112	2039533860		814074076.8	7063540080	1186134818		1266157358	4964483902	16291275000	875398036.9	1207163780	3397194032	1247520000
2009/3/31	5815188160	1673221180	1166624255	1136653056	2002023532	1058501400			3011183118	2035894598	4081287600	1165860000	3713059679	1973076867	1558714240	633925755.1	2694182400	6877905183	11403056940	2109547921	6594526757	4305001544	5831597229	1632779757	2125555336	1985069220	1048666312		17131727704	32574793950	1488260455	963763022	1219373178	2513808000		1304163992	2259948600		1031559553	8058404880	1644773614		1562598962	5916576706	19969425000	1007433940	1460145712	4366023442	1549004000
2009/4/30	6188419699	1673221180	1469606768	1244591040	1929721312	1234437600			3704936092	2221933242	3937502400	1488996000	4732629345	2076487604	1642313101	591599908.1	3431052800	7276320423	13422977700	2135500180	8102140184	4918113148	6154944546	2011727084	2765846079	2107002218	1032926480		17691893188	38198047500	1358493876	860819642.1	1466258611	3124440000		1467957100	2519424180		1075455704	8545888632	1821903080		2024846886	6215805872	27228075000	1198885999	1561888445	4416352242	1790711000
2009/5/27	6320856696	1673221180	1741441546	1440641664	2029448512	1225785000			3771359249	2207892590	3919068400	1488996000	5275385336	2411538393	2319194198	705110134.3	4064300800	7534940841	12318063780	2209649492	8450839888	6038614600	6841348500	2255881067	3185708861	2399641415	1109658162		20702782662	38072808000	1599778609	1004585397	1580668934	3107808000		1563760616	2776109700		1167238566	8247429192	1891489656		2092676744	6678250948	25144875000	1189643486	1489018649	4944804647	1868681000
2009/6/30	5923545704	1673221180	1812231853	2046416064	2114216632	1470942000			4130413308	2274585689	3766066200	1311411085	5828286299	2527358418	2208627963	802267192.4	3805244800	7818724323	12473442300	3021584456	7435508396	5417420281	6228690425	2444083095	3295922842	2506942454	1363462954		18998945983	39262583250	1658579090	1057831973	1860673145	3663792000		1668835440	2834700960		1276978944	8456350800	1866185446		2022334669	6651048297	25128600000	1201526717	1550889230	5737483255	1793310000
2009/7/31	6453293693	1673221180	2081235018	2086066752	2356055091	1776667200			4154399448	2414992213	4075757400	1296008606	5554372061	2854136348	2160086689	1045640813	4663008000	8934286992	17203855020	3310766772	7548323006	6139045762	6279745265	3290992221	3511102518	2789827011	1426422282		26654540924	42080472000	1658579090	1524626954	2125623367	4231656000		1770819828	2706358200		1374747644	10107826368	2036988860		2157994386	8092788827	30385425000	1353368006	1663631178	6291100060	2053210000
2009/8/31	5153003173	1673221180	1687640913	1971520320	2086791652	1563236400			4264735692	1923569379	3329180400	1287207189	5645676807	2316400514	1709731537	1217830055	4185193600	7309871175	14286191700	2461757152	5917639096	4884044925	5218939154	3644506841	4287848665	2945901250	1255251608		21589711344	36031404150	1336190245	1031208685	1556582550	3207600000		1449414484	2318539860		1117356576	8943834552	1714360190		1979626980	7086290721	25877250000	1114383021	2348332274	4334567941	1658162000
2009/9/30	5140963446	1673221180	1815063465	1627881024	1997037172	1840119600			4754052948	2109608023	3589099800	1507242606	6107273024	2572859143	1825691247	1139912018	4403952000	7965508884	15667334100	2420975030	6153524190	5009545008	6586074302	3639420300	3951958439	3223908487	1200162196		23713672136	40953316500	1356466273	1293891792	1514431379	3326400000		1483409280	2393871480		1105384898	8177788656	1616306378		2343898442	7698350380	27716325000	1135508766	1904238993	4359732342	1769919000
2009/10/30	6838564959	1673221180	2013276324	1843756992	2271286971	2018940000			5435259324	2204382427	3815838000	1439031627	6234085171	3586284368	2019856343	1231297370	4916307200	8288434920	20777560980	2873285832	7394484902	5511545343	8565867525	4117555182	4571256043	3419001285	1290666231		30458998166	50721997500	1433515180	1700340654	1872716337	3815856000		1727553724	2488733520		1245054470	9232345344	1771294661		2522265848	8609639206	33070800000	1225293180	1890489975	4579920844	2453456000
2009/11/30	8776961012	1673221180	3511199215	2449531392	2827266109	2344854600			6682538604	2653683304	4700670000	1586455357	7532641562	4703120330	2251775762	1280356874	6004342400	9746494900	19698543480	3251447322	7784208100	6641046097	9445145317	4450723638	4786435719	3882346680	1487414132		32652979644	51341933025	1778207656	1737613257	2032288630	4039200000		1946974680	2993734380		1480497463	11241972240	2100249384		2745853159	9357712123	38978625000	1511811089	2104974656	5473257052	2417070000
2009/12/31	9258550094	1673221180	3120436722	2484776448	3258586247	2232370800			7037533476	2579969879	4811274000	1555650398	7537714047	5431131920	2265259450	1271699315	6430345600	10167277311	19836657720	2947435144	7917534458	7174421453	10693152506	4544824652	4765442580	3501915724	1489381611		32746340557	54366466950	1885670604	1556574899	1972072670	3697056000		2178757380	3189038580		1582256723	11639918160	2068619122		2788560848	9548130684	42347550000	1548781142	2081601325	5253068550	3661900000
2010/1/29	8752881558	1673221180	2616409737	2486979264	3064118208	2096813400			7147869720	3120534996	4584535800	1447833044	7101480260	4868577510	2561900568	1242840782	6447616000	9981350199	16616869500	2632300569	6943226461	7059379709	9881947833	4163334054	4324586659	3228785807	1451999509		28428398289	44973504450	1693048338	1425233346	1899813519	3499848000		1962426860	3481994880		1522398335	11888634360	2150857802		2688072169	9425718752	33656700000	1716466739	1942736243	5957671757	3941536000
2010/2/26	9366907637	1673221180	2760821963	2506804608	3223681727	2365044000			7699550940	3088943528	5596562400	1562251461	7431191844	4996806824	2858541686	1508339278	6401561600	10862057570	18524572440	2891823160	7548323006	7958796976	10755552865	4895796001	4534518050	3477529124	1646779931		29852152226	48805833150	2013409580	1774885860	2050353418	3435696000		2095315608	3749840640		1855610028	11291715480	3280058149		2600144574	10445818184	38083500000	1852463719	2049978584	6391757661	4264449000
2010/3/31	9535463816	4140623082	3185563804	2819604480	3438095206	2569822200			7301381016	3306573640	6359730000	1641464211	7197857492	4707256760	3020345933	1404448562	7391731200	12574544123	18472779600	3132808424	11086599416	7718255149	10778243905	4432920743	4560759474	4292041556	1741218924		28419536055	52976308500	1893781015	2096140201	2321325235	3744576000		2358002668	3671718960		2103024698	10943512800	2925799217		2768463112	9792954547	35902650000	1901317003	2209467193	5857014156	4527440000
2010/4/30	6946922502	3473492066	2491818798	2509007424	3739769985	2627506200			7459689540	3485591958	6243595800	1531446502	8014527722	4963715388	2685950490	1254384195	8262159360	12760471235	19620854220	2661960294	13297622910	6505087673	9235253199	3713175149	3505854233	3736027082	1512991359		26512496811	41272677225	1792400875	2096140201	2541113487	2841696000		2021145144	3794481600		1775798844	9540753432	2419715028		2253458631	8704848486	30580725000	1767960741	1898739386	5146119849	3335658000
2010/5/31	6296777242	3065494585	2789138086	2246872320	3266065787	2615969400			6989561196	3159146790	5646334200	1368620294	7755830941	4363933112	2470211495	1243802734	8130904320	13944533366	16064412540	2817673848	14707048380	5657962108	8338957127	3118049817	2996770609	3272681686	1394942618		23442628759	39450442500	1579502581	2564710068	2255087680	2494800000		1826447676	3894923760		1699978219	8366812968	2435530159		2082627876	7684749054	27325725000	1492005704	1644382553	5032880048	2982784000
2010/6/30	5730910071	2795334091	2225647244	1923058368	3188777207	2615969400			6908008320	3102984180	5226039000	1207994439	7344959583	3615239374	2534933194	1017744232	7136129280	11625337291	15537852000	2465464617	12697085101	5030461689	7714953532	2520381214	2634638960	2667894013	1184422364		20209964674	35317539000	1488260455	2115663945	1881748731	2373624000		1616298028	3356442180		1440591871	8157891360	2451345290		2047456839	6991081441	24738000000	2023437016	1498642962	4347150141	2739767000
2010/7/30	6585730691	3048954147	2653220697	2345999040	3246120347	2615969400			7656375888	3432939512	5541260400	1357618523	7710178568	4330841676	3554299946	1192819327	7529894400	13200824920	20725768140	2836211176	14412907412	5950795636	9167180079	3051924780	2907549768	3419001285	1438227156		23605424792	42127436813	1786318067	2401420569	2125623367	2898720000		1823357240	3822382200		1771808285	9112961568	2590518441		2336361791	8528031252	28351050000	2433824242	1905613895	4900766947	3142576000
2010/8/31	6477373148	3611329053	3100615436	2517818688	3702372285	2615969400			9181894392	3927872509	5839891200	1472036940	9891347505	4252249516	3581267320	1075461296	8186169600	17868573984	24075038460	2888115695	18567648580	6055379039	10976790503	3232496996	3148970868	3960383799	1753023798		24535687838	42803730113	1845118548	2520337921	2387562790	3084048000		2027326016	4349703540		1913473136	9252242640	2751832777		3137759008	8800057767	27895350000	2582019629	2205342487	5133537649	3495450000
2010/9/30	7043240318	3710571683	2882581291	2180787840	3754729065	2615969400			9263447268	3896281041	5718226800	1487439419	11159468980	4434252413	3921056238	1026401792	7274292480	16821510777	25810098600	2869578367	18861789547	7582296725	13926625677	2967996849	3521599087	3736027082	1731381529		25558977189	39957662475	2066127253	2807869431	2264120073	2903472000		1940793808	4436195400		1825680834	8506094040	2574703311		3280955376	8215200759	30222675000	2821412177	2019730744	5032880048	3881614000
2010/10/29	6838564959	3258466367	2995845782	2253480768	3664974585	2615969400			8922844080	3664610276	5408535600	1890104232	10231204060	4897532516	3823973690	1094700318	7198302720	19258134502	27001333920	2739817071	20185423902	12630807752	17857848323	3433415378	3505854233	3896978640	1780568504		29652134591	52130941875	2033685608	2900163495	2559178275	3314520000		2116948660	4584068580		1795751640	10157569608	2644289886		2989538206	8840861744	33624150000	3064604607	1911113502	5850723056	4241146000
2010/11/30	6308816969	3109602421	2879749679	2262292032	4470271722	2615969400			9666414420	3647059461	4866576000	1951714149	9663085640	4682438183	2939443810	1092776416	8123996160	16890010239	23867867100	2435804893	21116870299	10821707683	22747767400	3303708574	3353653974	3672621922	2022568422		25745029798	48946727588	2147231365	2981808245	2297238851	3338280000		2052049504	4129288800		2352434648	9650188560	2454508316		2956879385	8024782198	29555400000	3275498043	1851992725	5699736654	4890301000
2010/12/31	5730910071	2762253214	2667378758	2059632960	4962902594	2615969400			9306622320	3699711907	5203918200	1729478378	9328301570	6078091186	2761459139	1184161767	7060139520	16234372530	23772913560	2743524537	16974385005	9736247642	21074303214	2960367037	2902301483	3194644567	2213413886		22117003919	51088323038	2031658006	2751073083	2360465608	3381048000		2231294792	4193460180		2368396885	9282088584	2293193981		2881512876	7997579547	26121375000	3106403306	1882240564	5624243454	4257791000
2011/1/31	5466036076	2977278914	2435186552	1967114688	4317641092	2615969400			8366365632	3299553314	5574441600	1892304586	8405109136	5765170261	2783033038	1069689590	6175895040	13543322231	23695224300	2810258917	16790546901	9654015821	22237219004	3213730962	2792087503	2867864131	2211446407		26294213406	48552223163	1713324366	2509688606	2423692366	3209976000		2527976648	3641028300		2166873646	8874194016	2299520033		2534826933	7494330494	27927900000	2895509871	1785997438	7184436269	3894930000
2011/2/28	6140260790	3043440667	2664547146	2079458304	4861905141	2615969400			8735752188	3513673263	5618683200	2290568691	8876850325	6566035679	2845057999	1195705180	6597292800	15363450797	25844627160	3273692116	17648458056	10246084934	26378333768	3409292683	3038756888	3106852808	2854812044		26804519897	59767420388	1974885127	2653454361	2616383436	3390552000		2827748940	3900503880		2484123102	9491010192	2397573844		2788560848	7725553032	29213625000	3144402123	1964734672	7876457275	4341016000
2011/3/31	5899466250	3252952887	2698526493	2357013120	4623438934	2615969400			8164882056	3331144782	5312863140	2156347087	9165982021	6120521141	3112035006	1305367602	6258792960	14335958864	29780883000	3941035922	16851826269	10443441305	22413074562	3425589494	3122729444	3526302324	2734795824		25219883951	63853359075	2070182459	2662328790	2523048699	3518856000		2639232344	3551746380		2386354402	10048134480	2574703311		2868951791	7725553032	27260625000	4100072376	1902864091	7822982925	3745125000
2011/4/29	5742949798	3010359791	2520134920	2048618880	5023501057	2615969400			9114733200	3868496563	4960589400	2929224910	9759462872	5728044049	3179453442	1399638807	5892660480	13631392968	24351266940	4033722560	15062468716	9917157649	22225873484	3370180339	3322164266	3350718806	2514438175		26831378134	61937194725	1814704506	2436918286	2270141669	3255120000		2413630516	3286690680		2204783958	10276953384	2375432661		2901610612	7725553032	24168375000	4765051677	2502993903	7454953571	3415554000
2011/5/31	5466036076	2767766694	2341743347	2489182080	5302366245	2615969400			8471904648	3442690150	4399827120	2415888672	9759462872	4948393609	2707524390	1162036893	5160395520	13132325458	21718464240	4720715934	12953232857	8535663051	19083164472	3119209463	3096488020	2897128050	1876974976		23850113897	60387355913	1654523885	2200858466	2020245438	2946240000		2163305200	3027215100		1881548663	10734591192	2217281352		2901610612	7725553032	20897100000	4005075333	2248007258	7379460370	3315684000
2011/6/30	5285440171	2811874530	2324753674	2268900480	6087901985	2615969400			9462594960	3365682607	4076310420	2637264925	8663805917	4868837442	2532236456	1139912018	5098222080	13269324382	22676631780	4972823594	12809839135	8387645773	21868489607	3221879363	3201453716	2653262053	2105202541		24575286279	66220385625	1721434777	2126313260	1993148256	2879712000		2116948660	2843071140		2007251278	10893769560	2223607405		2901610612	7698350380	23045400000	4354664451	2291130000	7426643621	3282394000
2011/7/29	4900168905	2806361050	2327585286	2251277952	6127178772	2615969400			9618571800	3700891911	4191338580	2877891287	10139899314	4842318719	2750672189	1241878831	5098222080	14472957789	21476764320	4487516348	15183801860	8058718487	18947018233	3016539556	2981025755	2672771333	2059950523		24027378254	65290482338	1660606693	2232806412	1978094266	2712204000		2042778196	2912822640		2061123827	11162383056	2106575436		2901610612	8011180873	21417900000	4343264806	2353001759	8021152577	3229130000
2011/8/31	4502857913	2707118420	2202994346	2189599104	7313337739	4937750400			11355113952	3705421766	4033174860	3083225782	9911637449	4486967833	2750672189	1250536391	4407406080	12946398346	19474107840	4248014071	12666445413	7384417553	20387899260	2772087404	2771094364	2531329054	2038308254		20788274948	58978411538	1615999432	2165360749	1990137458	3439260000		1993331220	2898872340		2049152149	11440945200	1926282944		2901610612	8568835229	20262375000	3685885268	2491744492	8596788232	3016074000
2011/9/30	4370420916	2585821871	1897180221	1804106304	6190021631	4874298000			9332614260	3189018244	3731225940	2826557663	8567428685	3831425015	2750672189	885956935.5	3854753280	11057770319	17385129960	2760578877	11232508197	7269293003	18504542957	2674306543	2519176694	2287463057	1566113292		20836619773	56329596113	1342273054	1783760289	1740241227	2673000000		1804814624	2700778080		1646105670	9958383876	1720686242		2612705659	8446423297	18618600000	3195700527	2308004116	6860444615	2629910000
2011/10/31	4779771635	2447984885	1925496344	1722602112	6912714512	3980196000			10185287652	3093891279	3716847420	2990183589	9034097388	3774144574	2637409216	881147180.1	3847845120	11067555956	19120190100	2722762728	11391834554	7285739367	18039376641	2728086016	2597900966	2287463057	1495284048		21223378377	55653302813	1429459974	2204408238	1616798510	2808432000		1928432064	2692407900		1678030144	9696055628	1818740054		2090164527	10051379737	15998325000	3343895914	2088640605	7200164019	2892901000
2011/11/30	4454699005	2045500883	1925496344	1669734528	6186093953	3472576800			8973867528	2994234459	3544305180	3192309733	8511631340	3398639465	2286833349	875375473.7	3661324800	10940342669	17609565600	2432838919	12204398977	6348296604	19083164472	2615638026	2398466144	2092370259	1497251527		21223378377	49031264250	1480150044	2465316460	1511420581	2491236000		1891346832	2488733520		1705964058	8677011280	1673240849		1926870424	8432821971	14191800000	3241299107	2009894730	6747204814	2576646000
2011/12/30	3804553745	1505179895	1492259666	1242388224	5145259097	2249676000			7346509164	2464241370	2969164380	3063975673	7735540998	2819470567	1642313101	630077950.9	3281376000	9540996514	17255647860	2079888195	9017871829	5279282927	20359535461	2366296831	2057327634	1658288783	1263121524		18274344024	48721296488	1080712292	2012720565	1168189612	2177604000		1690468492	1966992300	5922999817	1396695720	7890026536	1859859394		1537476792	7603141100	14403375000	2671316849	1775532005	5142974299	2297010000
2012/1/31	3744355109	1692638197	1548891912	1268822016	4265459068	2578474800			7434896040	2387233827	3019489200	2781640742	7157277605	2755825634	1698944587	650278923.3	3274467840	9266998665	18930283020	2098796270	9256861365	5443746570	18147159080	2439632477	2036334495	1892400141	1253284129		20159792217	54743150990	1007718592	2039343853	1216362380	2330856000		1736825032	1941881760	5100727385	1364771246	8374324840	1638447561		1768600754	7902370267	14728875000	2637117914	1706160638	5652553404	2273707000
2012/2/29	4418579824	1935231294	1755599607	1438438848	4878176945	3890785800			7996412664	2622786311	3278302560	2932433262	7963802863	3182246690	2033340030	762827198.5	3488620800	10040064024	20026564800	2634525047	10547404860	6052262048	23675464366	2630305156	2283003879	2341113576	1570048250		22915447268	59916679545	1198313255	2293152531	1430129036	2534004000		1903708576	2257158540	6327540264	1528384174	9141130488	1783946766		1924358207	8609639206	16763250000	3336296150	1940523363	5869596356	2679845000
2012/3/30	3816593472	1598909046	1659324790	1348123392	4501119790	2964957600			7460892180	2541248913	3307059600	2951683371	8115977440	2851293034	1809510822	753207687.8	3032682240	9443140139	18576365280	3126134984	9081602372	5279282927	21179372604	2376074917	2099313912	2180162018	1455934467		20423441153	61149904375	1036105031	2422719199	1285610733	2305908000		1767729392	2039533860	4916045876	1490473861	8162444332	1606817299		1959529244	7888768941	17105025000	2758714129	1897400622	5614806804	2446815000
2012/4/27	4165745556	1670584279	1999118263	1583824704	4685720689	3103399200			7616869020	3062182291	3601819260	3047933916	7299307210	3284078584	2143906265	910967663.3	3233018880	9472497052	19422315000	3107226910	9718907801	5838459312	22451223175	2610748983	2251514171	2160652738	1729414050		22661626485	65842174460	1192230446	2504363948	1451204622	2384316000		1974788604	2036743800	5738318308	1494464420	8273429360	1885163603		1813820660	8827260418	17463075000	3017106086	2002395122	6341428860	2536698000
2012/5/31	4623255183	1764313430	2205825958	1625678208	4438276931	2907273600			6935770152	3012353881	3954093000	2945266668	6852928451	3303172064	1982102018	835935479.8	3122488320	9883493825	20846618100	3516901857	9814503616	5772673855	22315196376	2693862715	2262010740	2228935217	1733349008		25505987011	68579332009	1980967936	2859341120	1460237015	2462724000		1869713780	1972572420	5307394787	1404676838	8273429360	1872511499		1859040565	8772855115	19350975000	2827112000	1899275523	6388612111	2440157000
2012/6/29	4478778459	1753286471	2033097610	1451655744	4261531390	2526559200			6525031140	2722443131	3364573680	3035100510	7547859019	2870386514	1833781459	768598904.9	2894519040	8445005119	18429618900	2754276186	8014115777	5361514749	18635671463	2625416112	2041582779	2107002218	1514958838		22754884207	62713994403	1577474978	2387221482	1243459562	2213244000		1702830236	1810748940	4441150568	1330851493	7304832752	1745990451		1612843301	8405619320	17674650000	2530721226	1799905728	6416922061	2130560000
2012/7/31	3744355109	1637503403	1721620260	1248996672	3165709032	2082392400			6262470126	2640905733	3112949580	3105684242	6680463930	2634900259	1828387984	758017443.2	2500753920	6311736155	14044491780	2407628153	6866966004	4637874721	17003349875	2395631090	1810658249	2072860979	1408714971		23780719151	65390994644	1261168942	2124538374	1234427168	1956636000		1665745004	1699146540	4722570010	1183200803	6739818064	1549882828		1582696697	7793559660	15038100000	2782323441	1537419476	5237340800	1984084000
2012/8/31	3840672926	1808421266	1738609934	1273227648	3299250108	2209297200			5552775504	2560274305	3134517360	3035100510	5569589518	2604350689	1911986845	772446709.2	2542202880	6986945139	12568395840	2350903930	6994427090	4506303807	17397827592	2429854391	1842147958	2228935217	1337885727		22335224457	61571005536	1579502581	2014495451	1165178814	1863972000		1616298028	1643345340	5100727385	1185196082	6235340664	1676403875		1592745565	8392017994	12434100000	2823713376	1591791628	5058044448	2120573000
2012/9/28	3828633199	1869069540	1783915730	1266619200	3208913498	2073739800			5755545396	2413506988	3199220700	2967725128	5995678334	2657812433	1960528119	783990122.1	2625100800	6683590378	12421649460	2363509313	6930696547	4226715615	16914932456	2400520133	1873637666	2409396055	1392975139		24713296372	64308163086	1938388277	1863630153	1144103229	2170476000		1539037128	1662875760	5025975346	1185196082	6386683884	1660588745		1595257782	8310410039	11099550000	3085849634	1595541432	4765508295	2167179000
2012/10/31	3840672926	2745712776	1755599607	1297458624	2996818848	2047782000	11924669685		5201827614	2359148723	3077003280	2861849529	5833358785	2780010706	1847265146	885956935.5	2873794560	6605305279	12741038640	2357206621	6819168097	4802338364	17690285210	2366296831	1884134236	2477678535	1284763794		25086327261	69451612987	1747793614	1840556637	1183243602	2202552000		1665745004	1629395040	4608243361	1159257448	6326146596	1638447561		1509842405	8868064396	10725225000	3145635096	1514920654	4690015095	2280365000
2012/11/30	3395203025	2310147898	1495091279	1288647360	2450871509	2483296200	9138224331		4242570048	2185202273	2660026200	2364555048	5011616069	2543251553	1569501190	800343290.2	2438580480	5626741534	12326695920	2136612419	6420852203	4341840165	19077758560	2126733722	1653209706	1946050660	1103755725		23873976873	70594601853	1482177647	3191730856	1041736098	2280960000		1471047536	1439670960	3759587857	1023578435	5973012416	1467644148		1351572735	9017678979	9553425000	3131838451	1312431260	3963393038	2997611400
2012/12/31	3804553745	2310147898	1761262832	1354731840	3149998317	2454454200	11441978364		5451390558	2429814468	3019489200	2986975237	5833358785	2894571587	1717821749	911929614.4	2797804800	6487877629	15520587720	2539984675	7153753447	4851677457	21696274441	2336962573	1842147958	2185039338	1270991440		31008192618	76700568695	1731572791	3708783479	1201308390	2569644000		1684287620	1768898040	4124553696	1143295211	6648616732	1708034137		1524915707	9017678979	13540800000	3380178064	1499921440	4803254896	3245262600
2013/1/31	4213904464	2310147898	1849042812	1460467008	2953614382	2647695600	17607262967		5654160450	2533095172	3077003280	2820140960	5777561440	3276441189	1890412945	932130586.8	2728723200	6742304203	15934930440	2533681983	8778882293	5312175656	25539031512	2420076305	1889382521	2297217696	1318210937		39168243307	88040221400	1788345670	4264712240	1219373178	2501928000		1977879040	1760527860	4498313892	1189186642	7183330976	1714360190		1527427924	9017678979	13378050000	3573331096	1573042610	4954241297	3477435600
2013/2/28	4141666102	2310147898	1871695710	1486900800	2898626881	2716916400	18748169726		5638562766	2495044386	3163274400	2794474148	5742054039	3268803797	1812207560	922511076.1	3018865920	6712947291	15261623520	2747973494	8221240042	5246390199	29150543026	2420076305	1884134236	2238689857	1318210937	2198418420	40520480279	87378491003	1895808618	4610709860	1900823501	2437776000	1395225000	2067501684	1886080560	4955620485	1318879816	7223686768	1825066106	2062456231	1555062311	9915366479	14305725000	3835467354	1601166137	5180720899	3482595000
2013/3/29	3804553745	2310147898	1738609934	1361340288	2706170624	11012934787	16071426945		4663707516	2495044386	3314248860	3083225782	5275385336	3161880309	1742092386	923473027.2	3094855680	5763740458	13509299100	2369812004	7297147169	5065480192	25600243572	2444521520	1852644527	2204548617	1349690601	2223931980	43364840804	85934715592	1652496282	4093657237	1900823501	2209680000	1395225000	2070592120	2474783220	3979446796	1169233846	7798756804	1727012294	2201662869	1487232452	10989871214	12759600000	4989786666	1663037897	4774944946	3549667200
2013/4/26	4105546921	2310147898	1741441546	1328298048	2776868841	10233717703	16016575658		4663707516	2386327855	3005110680	2698223603	5645676807	3123693348	1636919626	923473027.2	3053406720	6213879781	13414345560	2275271632	7552069341	5114819285	24369201041	2459188649	1821154819	1985069220	1196227238	2028328020	49006932995	78204501414	1498398469	4093657237	1900823501	2120580000	1395225000	2005692964	2315749800	3939872187	1081441543	8182136828	1720686242	2062456231	1507330188	11397910987	19302150000	5196736344	1700535933	4793818246	3663174000
2013/5/31	4129626375	2310147898	1868864098	1449452928	3401369754	10324626363	19603849795		5209626456	2549402652	3659333340	2759182281	6015968277	3062594212	1763666286	923473027.2	3322824960	7290299900	15114877140	2470655068	10722663853	7367971188	28572429130	2620527069	1983851647	2111879538	1282796315	2542851480	48400757801	80640872420	1719407174	4093657237	2038129036	2256012000	1395225000	2048959068	2745419040	4225688808	1318879816	9302010056	1885163603	2282256185	1592745565	14431006631	23956800000	5550850236	1844903371	5237340800	4055288400
2013/6/28	3635997566	2310147898	1523407401	1268822016	2545135798	7233731930	17662114253		4039800156	2141715661	2976353640	2207345825	5681184208	2398141104	1375336094	923473027.2	2528386560	6057309582	13215806340	2010558589	8364633764	5460192934	22709674093	2165846067	1695195984	1809485701	1481511695	1802958240	43318211943	75377107901	1317941820	4093657237	1553268865	1785564000	1395225000	1597755412	2653347060	4225688808	1035550112	8479143032	1439176911	1725429636	1233498537	13628528412	20018250000	4414926451	1488672029	4104942789	4024332000
2013/7/31	4334301734	2310147898	1798073791	1310675520	2541208119	7636327423	29213795190		3954012894	2364584549	4097878200	2159220553	5270312850	2459240240	1388819782	923473027.2	2535294720	6341093068	13586988360	2313087781	8683286478	5822012948	20832504257	2390742047	1658457990	1872890861	1251316650	1730669820	39634531918	78294737377	1409183946	4746776340	1664829612	1824768000	1395225000	1946974680	2773319640	4225688808	1392366017	7856680077	1546087195	1626519657	1401817075	19653915723	19432350000	4235570064	1664912798	4123816089	4024332000
2013/8/30	4237983918	2310147898	1846211200	1456061376	2886843845	8285674993	30321791177		4382949204	2929910510	6240277680	2338888236	5777561440	2726548962	1582984877	1229373467	2666549760	6204094143	13768263300	2313087781	9766705709	6545652975	22566845943	2468966735	1889382521	1994823860	1343788164	1883751180	48773788690	78415051995	1490288058	4443542471	1742063976	2063556000	2639400000	2138581712	2815170540	5474487581	1444766888	7770658032	1809250973	1959882920	1474671367	18021756632	22785000000	4815029161	2054892373	4472972143	4024332000
2013/9/30	4153705829	2310147898	1874527323	1500117696	2835784021	8649309632	33601898110	72916623340	4983460038	3940974249	6506280300	2374180103	6021040763	2757098530	1674673950	2154770397	2694182400	6086666494	14208502440	2180731259	9814503616	7499542103	24066541401	2493411950	2230521032	2072860979	1422487324	2019823500	48027726912	79888906060	2043823622	5438771580	1905114299	2006532000	3422475000	2493981852	2829120840	6046120823	1492177201	7856680077	1710564556	2007506243	1655550990	17885743374	21596925000	4805831397	2272380982	4472972143	5881716000
2013/10/31	4563056548	2310147898	1772589281	1530957120	3008601884	7805157791	26087271859	81618052028	4687104042	3304982542	5025292740	2197720771	6553651783	3032044644	1628829414	1904663119	3005049600	5861596833	16055780400	2079888195	9001939193	6825241168	26096741375	2512968123	2025837925	2072860979	1300503626	1739174340	53436674798	92642255521	2331743220	4556283268	1742063976	2027916000	2575800000	2555790572	3707989740	5254628642	1412328254	8305906310	1710564556	1919586261	1504817971	16593617427	21580650000	4166586838	2309879018	4746634995	4937545800
2013/11/29	4803851089	2310147898	1914169895	1733616192	3067517065	8155805479	27129446303	80791753567	4819684356	3163651052	4737722340	2233012637	6568869241	3116055956	1650403313	2053765534	2880702720	6116023406	18982075860	2117704344	9240928729	6496313883	28157547379	2537413338	2204279608	2072860979	1408714971	1785949200	55348458102	93845401697	2682518504	4770102022	1969476268	2052864000	2629462500	2821568068	3666138840	5492076296	1534596954	8812480573	1759907765	1959882920	1517379056	16022361745	20164725000	5113956473	2362376268	4548465343	5948788200
2013/12/31	4647334637	2425930967	1854706037	1934072448	2941831346	7896066451	23575759345	84316169450	4889873934	2984268776	4421394900	2265096152	6472492008	3765234281	1623435939	1846946054	2873794560	6742304203	21934267740	2168125876	8460229578	6249618419	31422190554	2527635252	2104562197	2072860979	1288698752	1649876880	53390045937	98236885238	2333770823	4256937012	1802135147	2056428000	2470462500	2796844580	3705199680	5109521742	1686809010	10064579223	1661221348	1813349617	1449549197	21933604167	19367250000	5017379957	2403624108	4472972143	4994299200
2014/1/30	4767731908	3148196777	1840547976	2110297728	2619761693	7623340472	29137161720	79021114009	4398546888	3000576256	5197834980	2136762092	5939880989	4223477804	1601862039	1959494330	2790896640	9296355578	21148743000	2243758174	10117223695	6792348439	27708658943	2410298219	2178038184	2072860979	1257219087	1573336200	50405798827	85303063850	2187783421	4688462134	1780681158	1903176000	3490050000	2725764552	3529425900	5773495738	1701780687	9462424910	1595430404	1655826317	1439500330	25755368529	16161075000	5518658064	3022341702	4104942789	8316952800
2014/2/28	5333599079	2789820612	1874527323	1870190784	2820073307	9571383182	29286230237	65665432768	4328357310	2837501459	5197834980	2342096588	5747126525	5025403969	1680067425	1873880684	3005049600	9394211952	19914346980	2924448856	19071364981	6594992068	24760278076	2522746209	2666128668	2072860979	1296568668	1751931120	45229995248	83468265932	2473675416	4925606571	1776390360	1992276000	4799812500	3362394368	3375972600	5610800123	2071082068	8841154588	1636549744	1677806312	1411865943	23909105552	16698150000	7119068903	3266078936	4265365841	6954871200
2014/3/31	5321559352	3501059463	2183173060	2284320192	2694387588	8675283535	29286230237	76019458376	4523328360	2929910510	5197834980	2342096588	5879011158	4536610878	1914683582	1513149033	3011957760	10118349123	20294161140	3056805378	15247532403	6266064783	23362602717	2644972285	2377473005	2072860979	1324113374	1811462760	44623820054	84220232292	2473675416	4583496564	1917986693	2035044000	3857737500	3405660472	3289480740	5465693224	2101025423	8678668504	1747571963	1655826317	1494769103	24481447075	16437750000	6553406451	3352324418	4152126040	6160323600
2014/4/30	4984446995	3357708997	2355901409	1945086528	2745447411	8428531459	32967075933	72807012311	4304960784	2766835714	5197834980	2239429340	6523216867	3902707338	1755576073	1587219266	2894519040	10235776773	22849274580	2993778463	14578361702	6249618419	25576438869	3954867950	2214776177	2072860979	1282796315	1671138180	55348458102	90566828368	2473675416	4509631904	1707737592	2013660000	12193758595	3489102244	3403873200	5021578167	1796601312	8640436484	1685892952	1589886331	1555062311	24481447075	15933225000	7036289032	3648558903	4133252739	5499920400
2014/5/30	4864049724	3115115901	2143530488	2288725824	3020384920	8207753285	31969463548	73439383582	4359552678	2924474684	5197834980	2210554177	6036258221	3551387303	1876929258	1539121712	2839253760	9032143366	24498013320	2829908484	14658024881	5854905677	25300984602	3978131880	2251514171	3950629160	1302471105	2053841580	54229365436	93123513991	2023547594	4509631904	1767808764	1949508000	13225538169	3547820528	2315749800	5237039927	1861478582	8516182419	1657109414	1578896333	1582696697	22949048804	16323825000	6833938236	3862297708	4104942789	5339979000
2014/6/30	5345638806	3275006805	2273784653	2099283648	3212841177	8376583653	32210266537	81449419679	4032001314	2739656581	3508358880	2374180103	5934808503	3704135144	1890412945	1722854366	2804712960	9746494900	25015941720	2918146165	19654499441	6085154776	27514820754	3978131880	2534921549	4418851875	1379202786	1747678860	57400127989	88581637179	1912029440	4645698383	1802135147	2006532000	14063021589	3424203088	2561275080	5210656854	2450364567	8401486360	1694116820	2025822906	1562598962	21693589980	15624000000	6199292559	3854798101	4869311446	5484442200
2014/7/31	6224538880	3319114641	2273784653	2293131456	3468140292	9129826834	33746818946	90133985131	4531127202	2897295551	3745604460	2380596806	6274665058	3872157769	2027946555	1693033883	2942876160	9178927928	26025902100	3132437676	28334599388	7006151175	26127347405	4226280457	2603149251	4145721958	1444129593	2049589320	63182106763	90957850875	2153314174	4696237362	2012384248	2013660000	14666009651	3603448376	2667297360	5527253726	2250742199	8669110499	2524727494	2285203049	1673136509	23555748967	18130350000	7606550365	3854798101	4539028693	5948788200
2014/8/29	5574393620	3556194258	2273784653	2293131456	3381731361	9025931223	36189249267	92747786384	4780690146	2989704603	4184149320	2496097459	6518144382	4177653451	2462121283	1680528519	3025774080	11742764940	26060430660	3548415315	26002061517	7318632096	27504618744	4179752599	2634638960	4784650871	1516926317	2117625480	60757405987	85543693085	2408792126	4995583617	2407137661	2177604000	17151660442	3708523200	3141607560	9840644212	2310628910	8496693029	2232780178	2578756801	1743478584	25544819248	17853675000	8231998279	5137230932	4699451745	6191280000
2014/9/30	6381055331	5254345935	2273784653	2716072128	4230109960	10324626363	36934591853	83852430508	5162833404	3761591973	4601126400	2736723821	6969595627	4590072622	2863935161	1884462146	3633692160	11732979303	25154055960	5406145762	25390248305	7943593938	26617043881	4978480832	3028260318	5486984944	1788438420	2640653460	63881539680	83408108623	2721042958	5660365562	2969232195	2516184000	17366056197	4085556392	3141607560	11900646682	2749798119	9261299826	2870129953	3165864304	2203214291	23334741158	18065250000	9818612472	6685899819	5341143951	7635912000
2014/10/31	6682048507	4559647522	2273784653	2702855232	3935534057	10220730752	33288146585	88110397065	5170632246	3555030564	4392637860	2601973058	7091335288	4559523054	2804606938	1940255308	4124171520	10793558107	24152727720	5156895798	27053615475	8025825759	28637041845	4939707616	3437626531	4955357069	1800243294	2887284540	68311281482	85423378468	2656159668	7954134683	2922033418	2534004000	15315896785	4128822496	3141607560	12790046864	2590100225	9051032957	4046270659	3400707305	2155482169	22137615527	21124950000	9151774623	5793446562	5133537649	8113347071
2014/11/28	7440551311	4691971029	2273784653	2768939712	4359723357	10623326245	31900662694	93211525316	5326609086	3663747095	4464530460	2640473276	7223219922	4528973486	3405979387	2140341131	4124171520	10255348048	26069062800	5131111319	25944704028	8765912151	26882296139	5125819049	4290321759	5326033385	2057983044	3929088240	68544425788	91108244147	2992741733	7995105208	3119410124	2615976000	17386155799	4342062580	3141607560	12388636162	2849609303	10360422097	3739419800	3337480343	2399167216	23105199616	20587875000	8328574795	5519710899	6294245610	8172654073
2014/12/31	7211796497	3798787355	2273784653	2211627264	4084785848	10973973933	28437686370	1.15682E+11	6465240018	3669182921	4184149320	2601973058	8024672694	4971942225	3349347900	1841174348	4124171520	9991135836	26155384200	5131111319	22694446339	8667233965	27371992615	5195610837	3939540735	10543355528	2083560272	2428040460	76611218754	1.11652E+11	2719015355	8153134374	2819054266	2640924000	14056321721	3859954564	3141607560	13026170806	3144052296	11459544367	3214132735	3229091265	2155482169	22334367465	24640350000	7868686623	4441702115	7237910619	6617366069
2015/1/30	8981636372	4471431850	2273784653	2451734208	4540396577	11363582475	32118532065	1.26601E+11	6309263178	3777899452	4565180100	2650098331	8491341397	4987217009	3443733711	2003744079	3661324800	10480417709	33112889040	4400551081	24032787740	8930375793	30055121224	5211120123	4148660192	10360169814	2085527751	2921302620	89434155551	1.21518E+11	2719015355	9256963868	2707493519	2637360000	16615671053	4308067784	3141607560	13026170806	3149042855	10895646854	3484577560	3319415497	2120311131	26880300666	28936950000	9068994752	5518125112	6888754566	7782353662
2015/2/27	11558137958	5072401112	2273784653	3249153600	4823189444	11701243211	43138135533	1.32629E+11	6418446966	3968153382	5147510160	2791265796	8638443488	4964304833	3616324907	2145150886	3695865600	11194769243	34278227940	5199869930	26594755566	9177071257	30381585542	5296421196	4222863870	10360169814	2732070778	3397555740	1.00345E+11	1.21909E+11	2719015355	11261048830	3102246932	2705076000	19362616670	6350875972	3141607560	13026170806	3149042855	11287507838	3651005145	3513612594	2263507499	29350916536	30222675000	9795618064	6058279612	7275657219	8249531427
2015/3/31	11810972226	5761586046	3916119769	6064544640	5930794837	14168763977	56187364198	1.38911E+11	7970416524	4783527364	5859246900	3368769065	9348591514	5682219685	4498158050	2145150886	4752814080	14267459402	37100937720	7150895507	33133509271	11841382267	35951882958	6351052650	7811623581	10360169814	3402067337	3882313380	94609959131	1.31684E+11	2719015355	11668227996	3518454335	3139884000	27596753656	7021465361	3141607560	13026170806	3149042855	13380618944	4732784447	4629116849	2745853159	31158163695	31899000000	12490562752	7445582898	8577914932	11046684377
2015/4/30	19251523537	8408056192	4275734528	5817800912	6637777003	15779145951	52013445715	1.55858E+11	8890679880	5386904111	7203638520	3811521570	11184831410	6545244987	4546699324	2145150886	5567976960	16048445418	35564416800	10245032985	34483322161	13157091408	37043498020	7467721248	7683453591	12538044411	3503868935	4813558320	1.17505E+11	1.71448E+11	3647657437	13322393361	4213563607	4095036000	28005445565	9782715783	3141607560	13026170806	4591314464	13743807172	6631099088	5162029813	3090026885	32286339470	38278800000	14191442213	8537549909	11022007305	10212860770
2015/5/29	28895344896	13982183936	5864269011	7316100176	9006167259	17597319147	72455938646	1.55985E+11	10216483020	6359917064	9238199100	4238232318	12643711601	7003488510	5369204243	2145150886	6390048000	20011628585	32051135820	23223220744	45495959977	13782053250	35411176432	8809274493	8924678754	17891138048	4824922222	4813558320	1.00485E+11	1.87119E+11	4495195408	17750466799	4805693726	5873472000	39683314373	9782715783	3141607560	13026170806	6133397257	15081869067	9292380188	5622683392	3755764385	42665556606	37009350000	18921922951	12656713725	10361441799	12637454236
2015/6/30	36323856480	10585880582	7937009193	6141837856	6991268086	15025902770	51285331054	1.59936E+11	9553581450	5968537552	7936943040	4347316269	10845024595	6888927629	5838436558	2145150886	8628291840	14591363996	31679953800	28191030362	50153388054	13798499614	31616028742	8840293066	8776271398	14817688850	3847153391	4813558320	98620041184	1.92203E+11	3540194489	17750466799	4715586969	5873472000	27509655380	9782715783	3456884340	17567621292	6512679756	13285043094	7188111411	5825912912	4032108253	42562995172	40492200000	14063591383	11312156480	10361441799	10177378915
2015/7/31	36311816753	6649256241	4340861610	9709217056	4941019805	14857072402	45193585470	1.42389E+11	7416698742	4489992730	5442269820	3850021788	9517170364	5117052674	4670749246	2145150886	5409089280	13599100359	26776898280	14903428856	40838531901	10492780398	25658054949	5924547283	6246600549	11184505526	3115602377	4813558320	78149971170	1.34211E+11	3077901050	17699569403	3226680073	5855652000	21507727285	6271983103	3099756660	22030363798	4491503280	12692472827	5393293925	3974266173	2665462216	42562995172	26756100000	16298423904	13018112060	10314258548	7906540156
2015/8/31	36311816753	5359102045	4496600285	7854179872	4116207278	11768588723	39675180647	1.2281E+11	6707004120	4207329750	5054049780	3195518084	8797695562	4834469168	4336353804	3874738910	4649191680	14718577283	21243696540	17352954360	39576667151	10295424027	23831895173	5009499404	5093070642	8915038072	2762848005	4813558320	67332075400	1.1099E+11	2858919948	17699569403	3170899700	5855652000	14249745048	5396989463	2644976880	14915162343	4341786504	11488217122	5685062284	4096203885	2271044150	38316951798	28497525000	11762276429	8257757650	10314258548	7906540156
2015/9/30	12882507933	4559647522	3698085625	14911645056	3982666202	10009766672	40993864397	1.07624E+11	6519831912	3603953003	5176267200	3339893901	8750083259	4528973486	5042899013	4148894965	4137987840	12148868889	22305449760	14370549624	44463525182	9473105814	21420020601	4427901176	4148660192	8436719819	2528467583	4813558320	68824198954	97334525606	4674233164	10058597853	2754692297	5855652000	18551290505	5203343329	2435722380	13907700190	3183976770	10752283080	4553354707	3861360884	2225824244	19753332217	23680125000	11731592230	8898948244	10314258548	7906540156
2015/10/30	16060995871	6671310159	8848788344	26458062400	5353426068	11690993632	41710540348	1.19483E+11	7791043158	4381276199	6391252140	4129148368	9712909832	4941392656	5576853026	5731304475	5042956800	16308743368	25076366700	17275600923	51392309808	10262531298	23004072996	5195610837	5889073736	10655302353	3125072293	4043899260	71761817202	1.04373E+11	5239963765	11197427085	3505581941	5855652000	19770295244	6956916649	3027215100	16166619236	4082277426	11841847765	5163415823	4647181695	2710682121	23178884118	28155750000	13874372153	10220189468	10314258548	7906540156
2015/11/30	17818796019	6334987911	8636417424	28815505488	5164897491	11923778904	46082263649	1.14449E+11	7112543904	4544350996	9588093660	4392233190	9575363179	5399636179	5010538164	7637891496	5574885120	17415498963	24601599000	19097704105	50199274045	10032282199	23569085315	5335194412	5450597455	13097778537	3264753555	6718570800	67844992871	1.10268E+11	5063752594	12539845900	4312251960	5855652000	25290845440	8186928201	3621497880	16528675947	4072296307	12835836601	5419818321	5487197045	3567348112	31691483152	24428775000	14994345430	10822520026	10314258548	7906540156
2015/12/31	16638902769	7663736463	8472183912	24935980608	6433537711	13191165382	47013942386	1.40038E+11	8524134306	4892243895	10443991500	4992194918	11321147626	5575296197	5347630344	6415251686	7032506880	21244618896	25879155720	23807668934	51919998703	10525673126	24981616113	5614361561	6718805774	14400432502	3724044483	7866681000	79129177253	1.34452E+11	5735953019	12457137632	5324880281	6871392000	26628948342	8703317891	3917244240	16056428063	4461559925	12921854866	5676220819	5762685951	4094913677	30829967105	26642175000	15817704780	13165780197	8257068829	9243023384
2016/1/29	9992973443	6086881335	5663224540	20884032400	4365511566	8858772830	27520356518	1.16527E+11	5911522236	3511543951	6806425680	3314227089	7977705897	4040180394	3227994716	4684701711	4808079360	11538245113	21977428440	12367955089	31408960771	7219953910	16950369576	4148734026	4087948092	8497781724	2691823634	4639215660	68824198954	1.12675E+11	4245696498	8143583334	2857671448	4109292000	16463569746	6451285078	2725888620	10806605750	2640005817	9567142545	3731098420	3351028978	3014660376	17640566674	20376300000	10816180281	6983148469	5152410949	6853911773
2016/2/29	11823011953	5982125225	6221052157	18788197120	4720894920	8444932347	23936976763	1.11237E+11	5576172030	3652875442	6633208260	3359144010	7956544874	3757596889	3014952458	4286453968	5643966720	10596866790	20889778800	12952403279	33817975293	7071936632	16223925166	3784265804	3757404434	7581853155	2440870859	4222494180	64534343735	1.15622E+11	3822831947	7666420248	2763273893	3877632000	16939962402	7118288427	2870971740	10397324250	2769760356	9251742241	3678049627	3911039211	2286117452	16307268030	19822950000	10713899617	8393767776	4746634995	6759293492
2016/3/31	12280521581	6886335858	6767553325	21582644160	5624709374	9776981400	31175403869	1.31649E+11	6683607594	4288867148	7917055020	4042522877	9157432963	4399137821	3524635834	5290730885	6562752000	12199754204	22762953180	16141083848	38383631388	9242856714	19371850944	4311581530	4479203850	9505303149	2900161787	4856080920	73533713923	1.15622E+11	4313900457	9116996030	3535617527	4736556000	18306088403	8065002858	4051167120	11932129874	3433504730	10637592060	4199696089	4769119407	2891561744	18727717876	22931475000	13756749389	10515525742	5511003653	8864550257
2016/4/29	11750773591	6798120187	6597656589	19632476864	5120152761	9466601039	27506022999	1.36983E+11	6270268968	4027947474	7438159800	3676770808	10357101475	4582435230	3538119521	5011765075	7357190400	11830835672	21148743000	13880644523	35079840043	8354753044	18584869499	4637276538	5221240632	8731852358	3042210528	5578965120	74652806589	1.15622E+11	4351412635	9797748699	3853136577	4426488000	16722783397	8240718794	4447355640	11404786403	3997437919	10417767606	4084757038	4769119407	3087514668	18768742449	20490225000	12657232244	17298841786	5350580601	7687735380
2016/5/31	11895250316	5816720841	5708530336	17001534704	4760381959	9350208403	27420021885	1.36663E+11	6106493286	3728977013	6470180100	3606187075	9339146359	4338038684	3538119521	4623136842	6728547840	13064804554	20829353820	14430713408	33886804280	8321860316	17747440526	3985886523	4526424372	8650436485	3042210528	4035394740	67611848566	1.15622E+11	4286618873	9390569532	3411184386	3528360000	16288425387	7950249594	3959095140	11137179269	3538306473	10780955835	3890244798	4769119407	2728267640	20409725396	21596925000	12012864057	16771177198	5190157550	7303348611
2016/6/30	11582217412	5849801718	6150261850	21975055872	5014853990	9272613312	26588677782	1.52399E+11	6309263178	3957281728	6684154560	3641478941	9285881265	4605347406	3527332572	4752038286	7170670080	13090247212	21027893040	14215842750	35791072902	8535663051	20340443491	4071187596	4641102784	8579197596	3042210528	3257231160	63741653096	1.15622E+11	4392335011	9428742579	3389730396	4387284000	16568656361	7265316047	4026056580	10805031589	3588212065	10618476891	3952135056	4769119407	2801121933	19931575734	17707200000	12600977879	16611005998	5520440303	7622685311
2016/7/29	12184203764	6544500131	5329094292	19171690384	4944654809	9932171581	26803680567	1.81183E+11	6200079390	4946602161	6602640480	3978355848	10564243505	5025403969	3527332572	4497121252	7253568000	14565921339	21519925020	13356360117	33795032298	8404092137	20925634822	4109960811	4654594362	11774770604	3068252797	3133915620	76191559005	1.06599E+11	4208184320	10255825262	3699874966	4070088000	15538807530	7882114843	3601967460	10968744189	4546399431	10838301345	3952135056	4769119407	4167767970	19528102541	17202675000	11629311565	16611005998	5256214100	8320495138
2016/8/31	12449077759	6092394814	6283347627	20090290528	5260551123	11109030454	27936028570	1.76043E+11	6823986750	4430198638	7224185340	3914188818	11617708683	5010129185	3527332572	4262405191	7695690240	13866248261	24083670600	13158679111	34689809120	8585002144	21097156419	4296072244	5362902199	12466805523	3198464143	3733484280	72741023285	1.06599E+11	4474179763	9950440887	3943469218	4380156000	15734969213	6827819227	4076277660	11439417914	4122201899	10822125108	4208537554	4769119407	3564835895	24047002303	16926000000	11700908030	15521493467	5652553404	8497904416
2016/9/30	11509979050	5789153444	6172914749	19216282624	5730008146	12156564175	25829001274	1.73537E+11	6605619174	4321482107	6959264580	3959105739	11380974935	5063590929	4713897045	4160438378	8199985920	13115689869	25007309580	12316386131	33244400407	8157396673	24759646988	4551975464	5322427466	13789813456	3662490028	3954601800	74000002534	1.3367E+11	4828840354	9454191277	5409630851	5346000000	16736794946	6254052905	3953515020	11316633464	4446588247	10499214299	4332318071	4349111732	3449273914	21343731910	17039925000	12048662290	14659992664	5492130352	7593117098
2016/10/31	11726694137	6147529609	6257863117	19575993360	6282826696	12001373994	27434355404	1.75139E+11	6823986750	4337789587	7213996080	3939855630	11647300402	7071927654	4668052509	4044042298	8199985920	13039361897	24083670600	12677368837	33795032298	8486323958	24103829117	4513202249	5180765898	15316361071	3641182717	3869556600	75305528652	1.34752E+11	4743152845	9416018230	5308516255	4879116000	15833050054	6347289933	4215780660	11316633464	5848935382	11181940009	4694818154	5148481178	3401541791	22816409064	18504675000	11547487033	15630086005	5614806804	7681821737
2016/11/30	11895250316	6290880075	7192295166	19908948752	6028354665	11548735966	27190685581	1.95329E+11	7081348536	4506300210	7173239040	3997605957	12529133613	7270401252	4392985290	3951694996	7536802560	13204739170	26630151900	12677368837	33244400407	8815251243	24386335277	4699313682	5484326400	17473881700	3423374648	3869556600	78763435580	1.71268E+11	5101190982	9479639975	5524533800	5695272000	15650899920	6469215276	4734731820	11316633464	4770974595	11836987650	4500305914	5116867697	3579909197	22614672468	19334700000	11445206369	15033380279	5954526207	7675908095
2016/12/30	10859833790	6946984132	6339979873	16430754032	6010804870	10992637818	25671332565	1.81718E+11	6730400646	4288867148	7397402760	3917397169	11552606902	7228617337	4158369132	3750647222	8856261120	12517787421	23306778000	12677368837	30422411967	8815251243	22640850791	4629521895	5356156410	12029195206	3525176246	3886565640	71751568754	1.48107E+11	5745659629	9085185157	6048491249	5025240000	13353005930	5988685982	4416664980	11777075151	4601295582	11818535604	4403049794	4913638177	3582421413	22776061745	17690925000	10872434647	14045679932	5624243454	7214359770
2017/1/26	10883913244	6357041829	5736846459	15122714992	6023967216	10643459911	24983323652	1.93117E+11	6668009910	4348661240	7570620180	3824354976	13073621233	7124157548	3958810562	3877624763	7502261760	12174311547	23867867100	12677368837	28747573299	9209963986	24507409345	4730332254	5592259023	10166807116	3352350278	3571898400	75785793504	1.55086E+11	5329653412	8964303842	5979549479	4736556000	12295134002	5723319058	4000946040	12544477963	4212031965	11255748194	5016894219	4452984598	3373907404	21626163145	17821125000	11332697638	13442892220	5558186903	7477802481
2017/2/28	10883913244	6842228022	5969038665	15470534464	6317926286	11083165424	25714333122	2.05776E+11	7206130008	4609580914	7662323520	4026481120	14304636723	7416644955	4126008283	3557295057	7184486400	12963033925	24515277600	12677368837	28977003253	10361209484	23972665543	5009499404	5922802681	10278753941	3404434816	3491105460	78043038304	1.65072E+11	5411490701	9282412566	5906011591	4604688000	13353005930	6153643799	4182299940	13178864287	4466550484	11375686495	5621697673	4579438522	3486957168	22856756383	18992925000	12887363740	13036192077	6001709457	7724323442
2017/3/31	10594959795	5673370375	6804364285	14290326512	6260889452	10889177697	24295314739	2.15307E+11	6855182118	4419326985	6490558620	3965522442	13345865044	7458428870	7952915200	3520740916	7868394240	13739034974	23591638620	12677368837	27485708549	9703354913	23054520525	4730332254	5248223788	9281409499	3397332379	3703718460	75785793504	1.90699E+11	4814760472	9193342124	5611860041	4326696000	13409052125	5838072322	3959095140	12288677025	4706097326	11855439696	5383742216	4141366001	3233223253	21888420720	19139400000	11946381625	13079767093	5652553404	7768570794
2017/4/28	11076548877	5326021168	6303168913	12250974736	5716845799	10992637818	23277634888	2.17635E+11	6933170538	4163843137	5818067460	3490686421	13233416513	7176387442	7268333394	3520740916	7509169920	12454180778	19646750640	8981593515	25535553936	8716573058	24900900068	4404637247	4958154864	8060171407	2938041451	3397555740	73432495733	1.98519E+11	4269178549	8582573374	4467426667	3995244000	13009722987	5615737873	3362022300	11470114026	3727947722	11320330356	5066468273	3671679998	2891561744	22090157317	17577000000	9624610539	11155203917	5360017251	6586534392
2017/5/31	11076548877	4350135302	5436695558	10327562784	5343912651	10721055001	20812269617	2.33569E+11	6293665494	3685490401	5084440740	3288560277	12579439534	6204911413	8143034454	3520740916	7087772160	11881720987	17048476500	8560447025	26265141191	8321860316	21732795278	4117715454	4243101237	7235835695	2710763466	2623644420	67573264550	2.05016E+11	4177111600	7354673699	3575779781	3567564000	10999065745	4934390366	3320171400	9955772478	3233882362	11098905801	4471579630	3048442803	2652901131	20920085057	15672825000	7711962111	10603253723	4888184747	5524597945
2017/6/30	11774853045	4829808016	5436695558	15381349984	5457986320	11561668482	21371276859	2.80605E+11	6434044650	3848565197	5196522600	3400852579	14202841211	6685426438	9034411888	2730979088	7550618880	11589130427	17868529800	9798102012	29238553401	8502770322	26131819763	4303826887	4539915950	7693799980	2706028508	2691680580	69254191529	2.47668E+11	4569248607	7730041993	4035391578	3528360000	10971042648	5802211927	3130447320	10672015102	4042352952	10942063408	4610386980	3260704746	2818707452	20415743566	16551675000	9788259602	10574203713	4954241297	5745834705
2017/7/31	13580812101	4438350973	5436695558	14055474048	5014853990	12247091781	20998605364	2.68609E+11	6683607594	3739848666	4982548140	4137236751	13525782692	6434722947	8310586603	3050346843	7371006720	11576409099	18671318820	8470201345	28742984700	8091611216	26172177786	4606257966	4607373839	7826100773	2556877331	2436544980	68725900192	2.36057E+11	4426033352	7551901108	3925084746	3150576000	10249447889	5802211927	2985364200	11255241239	3727947722	11117357848	4650046223	3039410380	2640340046	21101647994	16014600000	8806365222	11983129208	5275087400	6327371330
2017/8/31	14423592994	4504512727	5513149090	13942507040	5256163674	11729791178	21528945568	2.67305E+11	6738199488	3848565197	5155765560	4210103934	13710435015	6184019456	8645690901	3109025858	7108496640	11550966441	17186590740	8921429727	29128427023	8173843037	25455822881	4598503323	4587136472	7724330932	2729703299	2551356000	66084443511	2.32508E+11	4715873749	7774577215	4026199342	3303828000	12526324556	5278650159	3094176540	11142688827	3717966604	11015871593	4788853573	3310383073	2760926461	21686684124	16600500000	8550663561	12716641965	5076917748	6624460693
2017/9/29	13821606642	4306027466	5312104619	12833646672	5155252352	11380613270	20683267946	2.88103E+11	7385503374	3794206932	4951980360	4291067472	14041270428	6100451625	8833349308	3356247283	7205210880	11500081127	17859897660	8392847908	33313229393	8831697608	24618393908	4296072244	4533170161	8446896803	3162951957	2525842440	68053529401	2.27996E+11	5237586463	7596436329	3782605089	3250368000	12771526658	5063487788	2999314500	10702711215	3862692821	11006645570	4461664820	3332964131	2836292970	20173050979	22394400000	8837049421	11579782070	4963677947	7556078575
2017/10/31	14543990264	4063434369	6008681237	13119037008	5221064084	11096097939	20081260147	3.33975E+11	6862980960	3614824656	4727816640	3930779731	13972025807	5975099879	8377607463	3528436525	7067047680	11729065043	16314744600	8031865202	31358486181	8519216687	25819045086	3962622593	4195880714	7480083314	3198464143	2538599220	64787728413	2.55969E+11	5268275446	7246516733	3695278848	2961684000	12729492012	4733572153	2915612700	10375286015	3388589697	10499214299	4362516712	3174896727	2723243206	20513271085	19611375000	7568769180	11013852871	4765508295	6898745297
2017/11/30	14929261530	3683004286	4244586793	12057741696	4694570227	10423607154	19034913259	3.35154E+11	6285866652	3261495930	4075704000	3627166467	12465372170	5400571045	7828036413	3528436525	6797629440	12416016792	14899073640	6858671409	27256278595	7515988467	25667702501	3784265804	3946286524	6798225379	3056415402	2219679720	63106801435	2.55368E+11	5779758499	6514866668	3704471084	2598156000	12351180197	4166977911	2603125980	9485098753	3014297757	9899522797	3866776177	3174896727	2512216980	20873504138	17251500000	6556190601	9693351407	4463535493	6085214012
2017/12/29	14592149172	3418357271	4006731362	11448314416	5010466541	10488269730	16340211683	3.62985E+11	6293665494	3299546716	4259110680	3461191215	12273123987	5296111257	7647080092	3528436525	7322649600	11703622386	13915009680	6381658548	27944568458	7532434831	24214813680	3621418300	4256592815	6167252365	2774685400	1994309940	60513371239	2.62887E+11	6130976862	6413071876	3704471084	2516184000	13661260002	4066568804	2670087420	9270225966	2819665948	10102495305	3777542881	3174896727	2482070376	20032960347	17511900000	5850454015	10658333246	4312549091	5536542190
2018/1/31	16711141132	3225385490	3511199215	10705110416	4755994510	10397742124	16340211683	3.93021E+11	6309263178	3245188450	4055325480	3554299283	13318954101	4909610041	7539846716	2832945901	6652558080	11614573085	16107573240	6368766308	25136345815	6644331161	26333609877	3481834725	4364525438	5973889667	2755745568	2019823500	61666006881	3.3652E+11	7256239579	6400347527	3079399040	2284524000	14200704628	4475036161	2608706100	9587419128	2635015258	10084043259	3846946555	3174896727	2564973537	16810875816	19953150000	6361857338	9453919823	4227619240	5439296133
2018/2/28	14399513540	2988305873	3157247681	10122438480	4532234621	9634723735	16340211683	3.61321E+11	6059700234	2989704603	3790404720	3270926903	12465372170	4376865121	6702085970	2556865944	6652558080	11169326581	16323376740	5414740586	24503119141	6118047505	23992844555	3280214006	5014900180	5353093637	2372213968	1785949200	57583755647	3.10953E+11	4998894371	6012254884	2840400905	2156220000	17311268444	4053175081	2352020580	8738160016	2410440094	9659646196	3341291209	3174896727	2353947310	16810875816	17218950000	6044787278	8416382958	3953956388	4933616635
2018/3/30	16831538402	3082035024	4264408079	11100494944	4782319203	9246748282	16340211683	3.58559E+11	5739947712	3049498695	3973811400	3440950331	11711759293	4544000782	6641767196	2710778115	6652558080	11016670637	12879152880	5737046573	23980018844	6644331161	22751835354	3249195434	4980340788	5495571414	2348539178	1866742140	53885716293	2.82138E+11	4207800583	6616661459	2840400905	2266704000	19335937234	4102806426	2399451600	8789320204	2620043580	9631968127	3410694884	3174896727	2446899339	16810875816	16600500000	6760751930	8482552491	3991702988	5718068163
2018/4/27	14832943713	2839441927	3834003014	10580252144	4514684825	9285545827	16340211683	3.40262E+11	5427994032	3016883735	3617187300	3064469883	11035045690	4387311100	6862936033	2710778115	3585335040	10316997559	11920985340	5311602670	22493312739	6233172055	23074699536	3024310786	5030478447	5180084907	2277514808	1862489880	49755438574	2.65173E+11	3276901426	6222206641	3120764102	2045736000	18222019110	3796750302	2329700100	8195862029	2335581706	9641194150	3311546777	3174896727	2399167216	16810875816	15200850000	6341401205	8012504825	3878463187	5530059119
2018/5/31	12978825749	2993819352	4210607445	10336481232	4571721660	9117423131	16340211683	3.48662E+11	5630763924	3071242001	3525483960	3177818835	11281123364	4293297291	6715490142	2710778115	2908335360	9319645386	11290839120	6781317972	22190465199	6282511147	22802282882	2939009712	4997053341	5027430145	1943700267	1645624620	48698855902	2.85747E+11	2980241255	6508504493	2642767833	1931688000	19518087367	3498965964	2215307640	7469387368	2260723318	10591474530	3261972724	3080056284	2313751839	16810875816	14468475000	5707261085	8034199333	4057759539	4883048684
2018/6/29	12641713392	2508633159	4003899750	9563549072	3869729850	9595926189	13817512335	3.46146E+11	4484334150	2636375877	2873371320	2683941258	9450920664	4011255863	6125706577	2710778115	2549111040	8382083462	10453521540	4615421737	18721484287	5641102941	22307897103	2551277560	4119644310	4182740465	1403915053	1373479980	43223836599	2.83642E+11	2530136169	5547816147	2619787243	1732104000	20106572413	3035745884	1891660680	6845233081	1991233121	9954878936	2924869159	2641983763	1934407075	16810875816	12173700000	4571945708	7549688662	3548180434	4883048684
2018/7/31	11534058504	2696091461	3955762341	9625978208	3641582512	9179499203	13172503979	3.15507E+11	4507730676	2728784928	2995642440	2679893081	8874176116	3979917927	5663262645	2710778115	2562927360	8480037693	10229085900	4679882935	18528763125	5131265649	21591542198	2729634350	4136356863	4355749195	1508084129	1454272920	38805399969	2.65715E+11	2639252553	5439659180	2504884294	1732104000	19111752454	3085376607	1869340200	7172658280	2495279600	9622742104	3083506131	2529078474	2007261367	8065217802	12189975000	4991296432	8063125343	3623673635	4429233751
2018/8/31	9944814535	2122689596	3363955377	7913636192	3347623442	7712951993	11796486153	2.7568E+11	4055397840	2571145958	2771478720	2598929544	7866795638	3426281050	5227627057	2710778115	2182978560	8200168462	9823375320	4189977834	16794272669	4572089264	19311313910	2613314704	3835530909	4416811099	1522289003	1347966420	33570513092	2.34313E+11	2376691253	5007031316	2344020165	1500444000	19546110464	2870310141	1754947740	7111266056	2091044305	8829304116	2905039538	2348430011	1871601650	6544233800	11067000000	4633314106	7094104002	3331137482	4193249986
2018/9/28	10161529622	2569281433	3349797315	8585492608	3426597521	7676740951	12771165447	2.67065E+11	4109989734	2598325091	2944696140	2428906116	8143633021	3478510944	5174010369	2710778115	2362590720	8452050770	9814743180	4073947679	16408830346	4407625622	19724983644	2714125064	3718543038	4121678561	1593313374	1386236760	34963281160	2.41832E+11	2376691253	4867063477	2412961934	1439856000	18901579223	2862038354	1715886900	7633099968	2275694995	8552523423	2924869159	2212943664	1929382641	7044557485	10725225000	4848103502	7556920165	3217897681	4038952908
2018/10/31	8620444561	2387336611	2859928393	7690674992	3093151411	6825781458	11653150963	2.46118E+11	3540674268	2266739671	2669586120	2036232961	7497679127	3050225813	4510503858	2421230843	1899744000	7626436539	8856575640	3700072734	13765797270	3667539230	17949230640	2597805418	3275660384	3582298403	1330523204	2138886780	30688923985	2.28959E+11	2073211308	4269019076	2201540508	1336500000	16232379192	2514623294	1609864620	7346602918	1976261443	8690913770	2686913702	2361978646	1673136509	5523573482	10595025000	4346928246	7101335504	3000854729	3412688300
2018/11/30	8764921285	2563767954	3001509006	7907690560	3259874466	6880098022	12785498966	2.57082E+11	3688852266	2413506988	2771478720	2186015504	7666857528	3457618986	4966245704	1956608476	2252060160	7696403847	8813414940	4215762313	15114845402	3881341965	18151020754	2752898279	3292372937	4172563481	1732994635	3172185960	29584314828	2.2168E+11	2236885885	5007031316	2583018299	1511136000	17269233797	2696602611	1766107980	7929829055	2081063186	8690913770	2994272834	2316816530	1766088537	6870524372	11831925000	4602629907	7652973726	3302827532	4138792194
2018/12/28	7801743122	2403877049	2961866434	7883908032	3198450182	6717148332	11366480583	2.45599E+11	3376898586	2217817232	2526936480	1959317600	7290051090	3092009728	4624439319	1754598752	1747764480	7248613078	11014610640	3738749452	14096176404	3503075587	17818067066	2597805418	3091822301	4121678561	1773241778	3193447260	31649453687	2.14701E+11	2032292664	4555316928	2298058985	1372140000	16337465808	2440177209	1621024860	8052613505	1981252002	8958468440	2914954349	2375527281	1640477688	5931819007	10774050000	4428752777	7925015823	3019728029	4320318167
2019/1/31	7873981484	2227445706	2803296147	7235834144	3304547852	6880098022	11810819672	2.8637E+11	3275513640	2136279834	2516747220	1979558485	7528438836	3144239622	4443482998	1739207535	1823754240	7094685001	13448874120	3712964973	14564213512	3256380123	19089344784	2659842563	2999903260	3877430942	1602783290	2092111920	36115916803	2.51157E+11	1681074301	4440797787	2711709602	1272348000	16085257931	2382274699	1715886900	8103773692	1896412496	9023050602	2905039538	2217459876	2562461320	5292700461	10904250000	4991296432	9657494440	2981981428	4220478882
2019/2/28	10257847438	2784307132	3426250847	8555764448	3827251132	8364750753	14405186615	3.15146E+11	3938415210	2641811703	3056778000	2343894402	8458920041	3865012160	5120393681	2151884544	2397131520	8242148847	15934930440	4422038145	16794272669	4358286529	20996261362	3024310786	3551417508	4915483320	1929495393	2976582000	40966591799	2.69505E+11	2185737580	5274242644	3341377764	1639440000	18488238536	2977843374	1983732660	8912104654	2200836607	9244475156	3519757802	2488432570	2831268536	7689395009	13671000000	6034559211	9535791397	3755786736	5164413943
2019/3/29	13460414831	2966251955	3539515338	9673543264	3964571485	9378659935	17472559685	3.21412E+11	4141185102	2821193979	3352266540	2736567557	9235602699	4063485757	5415285464	2619392764	2445488640	8368090001	19586325660	5853076728	18556294720	4325393800	23296668661	3194912932	4069506651	5465040462	3624610364	2823500640	39765929671	2.84003E+11	2448298880	6458240975	4039987696	1799820000	18467221213	3192920335	2536164540	8942800766	2904505454	9807262566	3549502234	2560691955	2768463112	9387053648	13736100000	6781208063	9034661218	4435225542	6262646082
2019/4/30	11558137958	2613389269	3329976030	8936284896	3619055758	9378659935	16297211126	3.46019E+11	4265966574	2707041622	3066967260	2509869653	8989525025	4063485757	5757091848	2152846495	2293509120	8312116155	23185928040	4899051006	17592688911	3634646501	20733934214	3233686148	4144713139	5505748398	3013800780	2394022380	41062644769	3.34354E+11	2250525433	5838304341	4223832414	1603800000	15391686269	3432802951	3010474740	8328878517	2470326804	8881557949	3569331856	2520046050	2492119244	8068871646	17072475000	6535734468	8218534927	5086354399	5917746733
2019/5/31	10426403617	2442471405	3168574130	8922907224	3499454160	8926021907	16913552444	3.2765E+11	4109989734	2505916040	2944696140	2226497273	8035974039	3645646605	5609645957	2095129430	2010274560	7318580385	24083670600	5105326838	16381298751	3272826488	19835968206	3489589368	3868956015	4722120622	2568714726	2287715880	33618539577	3.14683E+11	2228847610	5613492156	3819374033	1400652000	12743503561	3135017635	2826330780	7407995143	2205827166	8744258503	3420609695	2253589568	2353947310	7030304009	15168300000	6269804740	7431044647	4472972143	5754373357
2019/6/28	10113370714	2464525323	3092120599	8715999230	3441868205	8455278358	15781204441	3.59998E+11	4047598998	2522223519	3005831700	2279123572	8266671858	3718768456	5609645957	2017211394	1975733760	7332573847	16737719460	4628313977	16463893535	3272826488	18726122579	3249195434	3760324421	6075659508	2350906657	2317481700	31841559628	3.30865E+11	2548697343	5726144603	3548203073	1400652000	13577190710	3126745821	2985364200	7264746618	2150931015	8203641932	3152909806	2172297760	2549900235	6710744736	16014600000	6187980208	7209115568	4227619240	5336863618
2019/7/31	10185609076	2365282693	2967529659	8272009161	3269110342	8473383879	15007194414	3.79558E+11	3837030264	2451557774	2842803540	2360087109	7951384839	3624754647	5321456260	2153808446	1803029760	7486501924	14847280800	4447822624	16078451211	3009684660	18352810868	3388779008	3562563721	4884952368	2159140857	2138886780	38036976207	3.31407E+11	2053771967	5048917882	3244859287	1393524000	14249745048	2969582274	2611496160	7223818468	2056110390	8014855193	3123165374	2759560485	2369020612	6251378280	14696325000	5625436553	6672190377	3906773137	4774133100
2019/8/30	10594959795	3104088942	3126099946	9116883468	3481735405	8201801063	14046848640	3.66235E+11	3501680058	2283047151	2689964640	2133389205	7866795638	3468064965	5106989509	2433736207	1823754240	7164652308	12257638800	4757236372	14811997863	2812328288	17061354139	3218176862	3446573275	4488049988	2244370101	2062346100	38421188088	3.33873E+11	1908997877	5077823901	3157533045	1297296000	16708771849	2795874119	2873761800	7244282543	2001214239	7851812100	2895124727	2801922159	2559949103	6271350735	14826525000	5768629483	6063675160	3755786736	4601683426
2019/9/30	10113370714	2629929707	3134594783	8746173313	3419719761	8491489401	13416173803	3.54578E+11	3454887006	2315662110	2679775380	2161726443	7774516510	3384497134	5120393681	2526083510	1720131840	7038711155	14018595360	4512283822	14261365972	3042577388	16526610337	3427552224	3736549391	4813713479	2336701783	1968796380	35587625467	3.44701E+11	1818093217	5280363430	3125360220	1300860000	14333814341	3093660018	2959918853	7070337906	2001214239	7929043039	2865380295	3037937200	2557436886	5772039371	13508250000	5932278547	6808211425	3651983585	4647064919
2019/10/31	9824417265	2376309652	3021330292	8849627310	3481735405	8219906584	12441494509	3.85109E+11	3439289322	2370020376	2649207600	2084811083	8120563239	3499402901	4805395640	3307187779	1844478720	7024717693	13077692100	4073947679	13930986837	2878113746	16930190565	3373269722	3835969774	5159730939	2012357159	1981553160	34386963339	3.53123E+11	1690153324	4817849845	3212686461	1368576000	13997537171	3159834564	2619029322	6947553456	1921365292	7637281715	2875295106	2705095475	2411728301	6071626189	13459425000	5492471689	6113788178	3614236984	5364092514
2019/11/29	9704019994	2348742254	2896739352	8578060568	3738657356	8364750753	12025822458	3.78276E+11	3384697428	2331969590	2516747220	2003847546	8335881204	3405389092	4671353921	2972428806	1872111360	6856796155	12283535220	4215762313	13986050026	2927452838	18766480602	3342251150	3711694296	4579642845	2000519763	1905012480	40918565314	3.47168E+11	1538645556	4798578446	3152936927	1318680000	13934485202	3176378200	2348812011	6988481606	1901403055	7637281715	2795976620	2650630466	2507192546	5792011825	17105025000	5502699755	5813110071	3548180434	4946582775
2019/12/31	10522721433	2492092720	3021330292	9138436384	4912524890	8618228048	14964193857	4.06113E+11	3844829106	2484172733	2669586120	2109100144	10212223468	3582970732	5019862392	2991667828	1899744000	6856796155	11912353200	4254439032	14784466268	3108362845	19220508359	3613663657	3918820093	5027430145	2170978252	2028328020	48170564565	3.94512E+11	1616082859	5155137469	3189705871	1272348000	12077954997	3250824564	2531728345	7326138843	2066091509	7851812100	2964528402	2789818824	59957507806	6730717190	16226175000	5523155888	6650713369	3812406636	5246100631
2020/1/23	12545395576	2205391788	2893907740	8638408733	4562579474	8455278358	14218850868	3.84413E+11	3743444160	2380892029	2588072040	1987654838	8520439459	3457618986	4785289383	2717511773	1885927680	7136665385	11990042460	4061055439	16243640779	3618200137	18443616420	3404288295	3521138562	4813713479	1882145813	2121877740	47450167289	3.84646E+11	1393871466	4866064340	3070206804	1236708000	12470278361	10166064605	2373755147	7428459218	1986242562	7851812100	2825721052	2918096703	58031162174	6690772281	15754200000	5390191024	7159002550	3802969986	4919353879
2020/2/28	23260752641	2039987404	2746663902	8263387994	3982290240	10555518807	15093195528	3.70764E+11	3353502060	2179766447	2598261300	1906691301	8197462512	3374051156	4195505817	3775657950	1789213440	6646894232	10833335700	3648503776	15417692942	3799110144	19795610183	3190357216	3305727732	4365926179	1853736065	1909264740	48842935357	3.56131E+11	1276032091	6436695008	2583018299	1144044000	11839758668	8999738234	2436112988	7315906805	1916374733	7946205470	2617510027	2658858044	50205383042	6071626189	14647500000	5686804952	7051617512	4265365841	5881441538
2020/3/31	20106344157	1957285212	2568272329	7655595763	3760805800	9776981399	13373173246	3.38366E+11	3891622158	2239560539	2852992800	1910739478	8828036552	3384497134	3994443238	3832413063	1803029760	6311051155	10108235940	3480904662	14041113215	3420843766	19170060830	3158453644	3347152892	4121678561	1818223880	1751931120	50812021246	3.14021E+11	1363569912	5311901882	3212686461	1115532000	10872961807	7804003337	2540042723	6794072893	2041138713	7414170114	2647254460	2692093770	51710340568	6391185462	14191800000	4919699967	6299922244	3633110285	5536542189
2020/4/30	18083670014	1753286471	2559777492	7646974597	3601488989	8509594922	13702844183	3.76221E+11	3501680058	2201509753	3617187300	1963365777	8512749532	2945766024	4188803731	4167172035	1968825600	6367025001	10160028780	3248844351	13683202486	3108362845	20380801514	3118574179	3148312126	4203094433	2064441697	1794453720	46585690557	3.29482E+11	1316434162	4978067013	2592210535	933768000	12281122453	7418894277	2211624761	6998713643	2240761081	7079502713	2627424838	2612328028	48580028915	5991736371	45958372134	5482243623	4954029765	3510433833	6135577901
2020/5/29	15820201331	1240532881	2752327126	7608179348	3580077045	10157197343	15824204998	4.13109E+11	3860426790	2272175498	3189238380	1926932185	9666238629	3112901685	4235718333	4237394463	1927376640	8857861155	10177293060	3351982267	13077507407	3009684660	19846057712	3198333109	3554278689	4172563481	1858471023	1594597500	47354114318	3.42536E+11	1346735716	5842110203	2569229945	1126224000	14361837438	6593553751	2190838814	6927089381	2026167035	6513142496	2746402567	2539209432	46954674788	6311295644	46419338755	5697033018	4109267464	3217897681	6344332770
2020/6/30	16277710958	1268100278	3247859274	7901299006	3823574897	11569427989	15523201099	4.19113E+11	4343954994	2331969590	3393023580	1890498594	12057806022	3071117770	4128484958	5508131827	1879019520	7234619616	10677957180	3351982267	13325291757	2943899203	20865097788	3214284895	3512853530	4426988084	1884513292	1590345240	52829133621	3.4031E+11	1356836234	5135224497	2261290041	1250964000	13044751858	6859511867	2498470829	7121498093	2275694995	6504561281	2786061810	2851625252	47677054400	8228651283	49507815117	5973190813	4388468563	3199024381	7506099000
2020/7/31	17385365846	1521720334	3734896584	9013429471	7916398850	13959356776	15910206112	5.03814E+11	5178431088	2766835714	3474537660	2101003790	19278647766	4063485757	6943361065	7938020230	2072448000	9347632309	12818727900	3545365860	16876867453	4440518350	22237270563	4219247418	4119518757	4559288877	2073911613	1790201460	53165319017	3.42355E+11	1289499448	5292325056	2440538642	1397088000	11993885704	6859511867	2631500890	7919597017	2370515620	6873553543	2944698781	3363455426	61703258535	7529615373	62230493862	6760751930	5254707872	3491560533	7887303544
2020/8/31	17216809667	1427991183	3477219868	9491904206	7038701844	12746286861	16010540745	4.95317E+11	4585719096	2679862489	3474537660	2254834511	14364784215	3468064965	7124317386	6660549209	2100080640	8452050770	12741038640	4061055439	15665477293	5164158378	25143048204	4259126883	4020847649	4488049988	2298822119	1794453720	56239014064	3.27857E+11	1316434162	5459244399	2550845473	1304424000	12246093581	6786163769	2639815269	8359574629	2500270159	6710510451	3014102456	3017803880	58392351980	6670799826	65042390251	6781208063	6493215313	3708603485	6934292184
2020/9/30	14592149172	1328748552	3437577296	8659961649	7059779288	12148804665	14147183273	5.09782E+11	4187978154	2478736907	3179049120	2129341028	11381092419	3196469516	6313364984	5352295753	1961917440	7612443078	14320720260	3854779608	19327179362	4802338364	25324659307	4665897428	3650830995	4080970624	2237267664	1615858800	64499569503	3.20638E+11	1340002037	4821048098	2307251221	1275912000	10487644217	5566490908	2411169852	7827508680	2455355126	6161312664	2964528402	2838330962	50927762654	6530992644	55684767841	6106155677	5977767129	3519870484	5899594136
2020/10/30	14062401183	1367342909	2845770331	8168555164	5903842109	13579140833	13831845854	5.47105E+11	3844829106	2456993601	2710343160	1922884009	10027665212	3227807452	5147202025	5492740610	2224427520	7612443078	17203855020	3751641692	19360217276	4555642900	25919940143	5248137620	3642608402	4009731735	1998152284	1552074900	88603304794	3.51499E+11	1417439341	5115613155	2183156036	1229580000	10347528730	5318887523	2240725087	7101034018	2106015982	6169893880	2795976620	2731976640	55081445424	5672177098	57021571042	6198208275	4545966619	3548180434	5409474007
2020/11/30	16301790412	1383883347	2831612270	8147002248	5184192679	13814512607	13889179930	6.10198E+11	4219173522	2734220755	2883560580	2011943899	9696998338	3447173007	5214222885	5047357264	2141529600	8074227309	16875833700	4344684708	21144264602	4588535629	26131819763	5232185834	3913953949	4345572211	2137833546	1615858800	1.35479E+11	4.00888E+11	1319801002	4909417615	2275078395	1151172000	11839758668	6061697678	2298925738	7561475705	2111006542	5946782279	2954613592	2984568154	54321587000	5772039371	59142017500	5860682082	4954029765	3850153237	7206581144
2020/12/31	15916519147	1328748552	2828780658	7284885608	4893090200	13289452495	15861101704	6.92031E+11	3759041844	2538530999	2689964640	1955269423	8958765316	6330263159	5301350002	5039661656	2100080640	8675946155	17816736960	3584042578	17675283690	4999694735	23397563718	5248137620	3494601740	4009731735	1965007578	1671138180	1.17351E+11	3.72614E+11	1329901520	4359572943	2206136626	997920000	9107506668	4997937700	2140952541	6978249568	2135959338	5723742588	2885209917	2977921009	54778619583	5092975915	53840901356	6331173139	4202334497	3708603485	6752766210
2021/1/29	15555327336	1317721593	2378554307	6547775881	5464328588	11623744553	14916106158	6.77859E+11	3454887006	2261303845	2577882780	1902643124	7989834475	3875458139	4456887170	4424974922	1885927680	9683475386	15537852000	3545365860	15362629750	4210269251	23094878547	5375751909	3404153225	3796015069	1969742536	1394741280	92464950040	3.38686E+11	1430906698	4123920352	2105022030	1083456000	9562882001	4887891365	1687818896	7101034018	1936336970	5097305993	2448958245	2472737981	47466098256	4693526824	50153168387	5604980420	3572342272	3340574132	5146261346
2021/2/26	14568069718	1328748552	2466334287	6431390134	5669131972	12384176439	15657279135	6.55417E+11	3540674268	2310226284	3046588740	2129341028	8674238006	3582970732	5214222885	4323008109	1975733760	8563998462	17497347780	3906348565	16023388018	4637874721	23226042121	5822401919	3321927301	3979200783	2142568504	1484038740	97345640558	3.54928E+11	1441007216	3731166032	2173963800	1119096000	9324685673	4649457640	1870735230	7234050505	2091044305	5663673325	2657169270	2466090836	46421452352	4314050187	51947803717	5727717218	3980405418	3538743784	5282405826
2021/3/31	14760705351	1593395567	2661715534	6396905469	6880522201	13488613227	15379339269	5.79017E+11	3532875426	2543966825	3311509500	2258882688	9743137902	3875458139	5254435400	4509134128	2182978560	8759906924	24782873940	3945025284	15461743490	5147712013	23891949498	6703799429	3371262855	4019908720	2310659514	1475534220	77187804435	3.77186E+11	1740655913	3839176974	2334827929	1432728000	10193401694	4383563573	1895678366	7622867930	2325600587	5672265528	2786061810	2479385126	47531388625	4393940005	50785140249	5819769816	3901656390	3595363684	5146261346
2021/4/30	15507168428	1499666416	2539956206	6177065726	7256271697	13035975199	14267579803	5.65013E+11	3852627948	2370020376	3199427640	2538206891	8743447351	3979917927	5455497980	4040438546	2106988800	7948286155	20743032420	3790318410	16320729239	6266064783	24598214897	6110881362	3363040263	3704422212	2358009094	1428759360	89046114066	3.60402E+11	1878696324	3731169437	2215328862	1418472000	9324685673	4677023896	1991293723	7193122355	2230779962	5191710506	2716658135	2592386593	46290871614	4473829824	51436231791	6269804740	3915974395	3482123883	5400397709
2021/5/31	15723883514	1631989923	2579598778	6336557304	6472280757	12329859876	14045227910	5.70658E+11	3891622158	2456993601	2975263920	2113148321	9212532917	3885904117	4912629016	3415118561	2030999040	8144194616	20207839740	4125516637	16651108374	8831697608	24275350714	5890927886	3469933963	3867253958	2128363630	1475534220	1.2919E+11	3.38686E+11	2673270396	3957003377	2155579328	1614492000	9415760740	5263944542	2128480973	7029409756	2111006542	5423406678	2756317377	2552503722	48314873053	5612259734	51203699098	6228892474	2834965010	3670856885	7352155615
2021/6/30	16036916417	1946258253	2777811637	6414147802	6062863266	11533216947	14286109128	5.03026E+11	3540674268	2413506988	2863182060	2186015504	8997214953	3551632795	5073479079	3119534161	2003366400	8284129232	20225104020	3480904662	17543132037	8305413951	21016440373	5384078571	3406024671	3673891260	2350906657	1471281960	1.42952E+11	3.1342E+11	4057041344	3947208634	2353212401	1457676000	9058466247	5089727023	2003765291	7080569943	2150931015	5276871134	2647254460	2599033738	39631253977	5292700461	50320074863	6924400993	3779953346	3453813933	7711645873
2021/7/30	14351354632	2271553542	2718347779	6612434629	5298702409	9813192442	13081703041	4.47807E+11	3267714798	2288482978	2506557960	1882402240	8082113603	3269591368	4396568396	2064380289	1899744000	8018253462	15969459000	3300413309	18104776565	10278977663	20380801514	5058929954	3022132202	3439820626	1891615729	1369227720	1.40124E+11	2.85747E+11	3424075558	3554451556	2201540508	1268784000	7804432637	4924656255	1916464313	6579200106	1891421937	4870957969	2478702678	2426207965	33036926709	4613637006	51250205636	6822120329	3336095188	3293390881	7027454736
2021/8/31	18276305647	2067554801	2554114268	6414147802	5422066200	11406478299	13341113582	4.60766E+11	3400295112	2370020376	3505105440	2441050647	8120563239	3551632795	4805395640	2335234519	2224427520	8577991924	16867201560	3506689141	19558444756	11364437704	23367295201	5355388987	3169154850	3572121419	2322496909	1458525180	1.5703E+11	2.47247E+11	3929101451	3633002972	2435942524	1336500000	8862304565	5584945362	1953879018	6927089381	2031157594	5012145157	2686913702	2652210899	34865057041	4753444188	51994310255	8172225102	3028258079	3567053734	6726190098
2021/9/30	15073738254	1929717815	2511640083	6172755142	4957439458	10555518807	13915522639	4.85899E+11	3384697428	2359148723	3291130980	2254834511	8197462512	3426281050	4523908030	2496569431	2417856000	8088220770	13517931240	3996594242	18600345267	10048728563	20865097788	5298009819	3136483150	3653537292	1965007578	1526561340	1.27178E+11	2.3311E+11	3413975040	3593734478	2192348272	1404216000	9261633704	4502810302	1933093071	6937321418	1956299206	5179811663	2726572945	2825036672	35713831838	4753444188	49994529092	7047137791	3608137285	3708603485	6498183654
2021/10/29	13532653193	1847015622	2469165899	6060679979	4599378482	10247724948	13563465475	4.80105E+11	3236519430	2261303845	3128102820	2056473845	7782206438	3311375283	4436780912	2180965371	2065539840	7724390770	13466138400	4705667414	19756672237	9571783999	19603909575	4819850088	3030300127	3714599197	1877410855	1475534220	1.48501E+11	2.20477E+11	3430809237	3240252398	1999311317	1411344000	9296662576	4126811886	1841634904	7131730131	1826544667	5268053770	2647254460	2692093770	31926990436	4593664551	48413306776	7364207851	3357572196	3774660036	6304378177
2021/11/30	15747962968	1973825650	2534292982	6371041970	5087049119	14665472099	13563465475	4.7334E+11	3228720588	2299354631	2873371320	2076714729	7559198546	3478510944	4651247663	2069090797	2618192640	7738384232	14312088120	4331792469	20946037121	10920385869	21208140981	5355388987	3193658624	3887607926	1863205981	1637120100	1.3228E+11	2.04404E+11	3161462093	3505363958	2100425912	1429164000	12722486238	4557834461	1937250260	7356834955	1826544667	5329340733	2994272834	2891508123	31078215639	4933196279	48087761005	8274505766	3608137285	3991702988	7182202986
2021/12/31	15772042422	1968312171	2593756839	6448632467	5048704528	13434296664	15675808459	5.15678E+11	3439289322	2489608560	3209616900	2303412633	8082113603	3833674223	4993054048	2236313844	3239927040	7906305770	14079020340	4963512204	21045150861	9621123092	21726527138	5881364691	3479535995	5403978557	1957905141	1679642700	1.15932E+11	2.19013E+11	3090758468	6360061465	2146387092	1539648000	16743800720	4677092190	2032865617	7694492192	2011195358	5691101353	3430524506	3077628186	33689830399	5871901644	47855228312	9808715735	3522229255	4303112441	6817392676
2022/1/28	14038321729	1847015622	2585262003	6215860974	4695082185	11370267257	14174933181	5.11416E+11	3400295112	3065806174	3352266540	2441050647	8305121495	3447173007	5261137486	2115018254	2542202880	7290593462	13466138400	4654098456	18567307353	8519216687	20990205652	5097182732	3226330324	4793359511	2045501865	1922021520	97538920478	2.23744E+11	2552064182	7354138058	2284270631	1436292000	12098972320	4466164503	1970507776	7940061092	2502266383	6008744219	3281802345	2838330962	32841055602	5092975915	43655595070	8080172503	2999622068	4331422391	6270177210
2022/2/28	13773447734	2034473924	2729674228	6151202226	4635435043	11207317567	15768455081	4.66144E+11	3454887006	2783143194	3566241000	2457243354	8074423676	3572524753	5978260685	2104419610	2625100800	7463730666	13448874120	4164193355	19095913968	8848143972	21040638630	5097182732	3209994474	5556633319	2028929512	2045337060	98760065022	2.17475E+11	2693471432	7364281696	2362404637	1536084000	11125169684	4346944506	2107695026	7899132942	2393222664	5867569612	3480098559	2811742382	32057571174	5712122007	43236724755	7773330510	2899396033	4425788892	7079600086
2022/3/31	13219620290	1852529102	2571103941	6362420803	4141215866	9849403484	15008752780	3.98989E+11	3540674268	2853808939	4147028820	2740615734	7866795638	3821016983	7640378006	2025518595	2859978240	7095992111	11843296080	4396253666	17939586998	8913929429	20031979060	5288009755	3169154850	5485394430	2197020521	1811462760	86472298045	1.91037E+11	2407290092	10730801410	2440538642	1557468000	11349354463	4136127684	2190838814	8717695941	2645744960	5675471523	3846946555	2977921009	29119504570	5672177098	40211550256	6781208063	2885078028	4557901993	6053571088
2022/4/29	10835754336	1538260772	2251131755	4767505019	3796114544	8600122527	13841405342	3.99462E+11	3478283532	2522223519	3484726920	2246738157	7905245275	3542937580	6011771115	1884203344	1996458240	6319655162	10021914540	3635611536	17080601248	7565327560	20465702675	4406356047	2630071808	4406634115	1844266149	1564831680	79908646119	1.84591E+11	1845027931	8546155131	1962542373	1471932000	8364894586	3604208824	2872617875	7141962168	2266961517	5764289543	3133080184	2373030804	26507889810	4713499279	37744869511	5737945284	2434060867	3434940633	4776735002
2022/5/31	13532653193	1869069540	2539956206	8496159487	4473535658	10302041512	14489931696	3.81199E+11	3821432580	2788579020	3861729540	2542255068	7974454620	3872513168	6970169409	1841808769	2383315200	6946172700	14355248820	3712964973	18765534834	8848143972	21020465439	4888301240	3422360521	4610173797	2088116487	1773192420	1.06469E+11	1.90268E+11	2666536718	10379899676	2201540508	1489752000	9408754965	4218666817	2490156451	7622867930	2508005526	6259980892	3876690988	2599033738	28858343094	4993113643	41700866932	7159646522	2892237030	3519870484	5415153045
2022/6/30	14568069718	2442471405	3029825129	10151423436	4554485350	9921825568	14767871563	4.22569E+11	3579668478	2962525470	5471632620	3108999828	8535819314	3893111643	8310586603	1888913852	2507662080	6987032539	13880481120	3751641692	19624520583	10015835834	19416696723	5048949638	3299841647	4905306336	2580552121	2589626340	1.71846E+11	1.99436E+11	2326485949	9571160889	2376192990	1585980000	10011251560	4778106630	2286454170	7622867930	3030267546	6348779230	3827116934	2924743848	29054214201	5332645370	43469430485	6965313259	3543706262	3548180434	5555868089
2022/7/29	12786190116	2398363569	2653220697	9353965544	4145491824	10808996103	13767288044	3.84751E+11	3423691638	2859244765	4279489200	2570592306	8220532294	4531664346	6299960812	1834743006	3267559680	8444366811	15891769740	3674288255	21738947044	9982943106	19677850246	5737442770	3406024671	4396457131	2166243294	2113373220	1.81966E+11	1.87301E+11	3299502504	8244353041	4449042195	1582416000	8897333437	5236658130	2282296981	7182890318	2542440384	6854905686	4590557359	3183982508	26638470548	4873278915	40537338279	6822120329	3013940074	3604800334	6033416500
2022/8/31	13484494285	2315661377	2613578125	7991821253	4226358708	9070866076	13656112098	3.72575E+11	3345703218	2853808939	4310056980	2679893081	7820656074	4140293334	6735596400	1846519277	2846161920	9343283278	12758302920	3777426171	18038700738	8634341237	18578472657	5691543228	3324345422	4722120622	2232532706	1960291860	1.44065E+11	1.79811E+11	3040255879	7722702092	2826612552	1767744000	8596085140	4952356200	2095223458	8185629992	2640005817	6908182155	3886605798	3072988224	27095503131	4913223824	37977575242	7711962111	3779953346	3548180434	5823761100
2022/9/30	11582217412	2073068281	2293605939	7396960771	3787975075	7785374077	12377588713	3.45209E+11	3252117114	2609196744	4483274400	2420809762	7905245275	4624357480	5991664857	1640434536	2514570240	7831469220	12559763700	3803210650	16254653412	7976486666	17398406804	5106324065	3054803901	4213271417	2014724638	2024075760	1.24618E+11	1.82626E+11	2525129468	6260396043	2495692058	1568160000	6935716616	4200347541	2136795352	7541011630	2640005817	6603990643	3499928181	2522411167	24614469109	4194215460	33416542921	7384663984	2741897977	3189587730	4961844457
2022/10/31	11702614683	2299120939	2641894248	7030561199	3949708843	8256117626	12692587228	2.81089E+11	3369099744	2543966825	3994189920	2343894402	7266981308	4274183417	5582837613	1761730127	2673457920	6878072967	12214478100	3790318410	16419842980	7779130295	17358062673	4865351469	3046635977	4315041258	1981579931	1990057680	1.12017E+11	1.61452E+11	2309651753	6271737341	2587614417	1610928000	7089843652	4842322056	1937250260	7285210693	2892528112	6586237980	3787457691	2496802932	23112790622	4194215460	32392637706	8161997035	2670307951	3132967830	6278014466
2022/11/30	11871170861	3163358842	2741000677	9211716298	4443422448	8726861175	13581994800	3.34887E+11	3805834896	2978832949	5481821880	2926831870	7889865420	4809743749	7271763277	2045538255	2777080320	7055132271	13293495600	3945025284	17311866643	9029053979	18457440262	5450625314	3357017122	5119023002	2710763466	1998562200	1.33448E+11	1.81162E+11	2878647593	7439890950	3116167984	1860408000	8462975427	4613045444	2273982602	8257254254	4654445038	7180952192	4540983305	2733679108	25332663168	4633609460	37645398457	7804014709	3171438130	3453813933	6126596677
2022/12/30	10859833790	3280520281	2528629757	7392650188	4360035902	7966429288	13878463991	3.62429E+11	4250368890	4218201403	6694343820	3631214643	8612718587	4335978840	8035801078	2102064356	2611284480	6701013663	11592964020	3712964973	16089463845	7877808481	17882536385	5496525316	3422360521	5495571414	4869904324	1815715020	1.22137E+11	1.82007E+11	2791109771	7417829538	2596806653	2558952000	8617102463	4255373928	3708212945	8216326104	9928717528	6550732654	3956009473	2650452343	26703760917	5132920824	35970201492	6668699332	3873020380	3265080931	5602458178
2023/1/31	11341422872	3280520281	2842938719	8522022986	4978125283	8835494302	14286109128	3.86249E+11	4211374680	3408263247	5441064840	3137337067	8420470404	4881838409	7124317386	2460062991	2894519040	7817849274	12982738560	3648503776	17344904556	8288967587	18810451414	5886712116	3463200145	5383624589	3480194145	1951787340	1.40195E+11	1.95016E+11	3073924272	7236353586	3143744691	2024352000	10711828996	4952374830	2639815269	8451662967	8580018905	7145446866	4461664820	2842514107	27095503131	5112948370	38285677341	7384663984	3293141173	3925646437	6460858912
2023/2/28	11582217412	3335655076	2888244515	8168555164	4865365734	9073960473	14916106158	3.67077E+11	4117788576	3381084114	5369740020	3307360495	9020284735	5386501029	8022396906	2261044013	3136304640	7763369488	13302127740	3635611536	17741359517	9604676728	22421774036	6357547722	3855260539	5678757128	3896870450	2198418420	1.33151E+11	2.00028E+11	3141261058	7349776056	2932323265	2084940000	10634765478	5062427604	2764530951	9045121141	8229931177	7686903088	4739279519	2861720284	29315375677	5033058552	39681267037	7538084981	3264505163	3840716587	7097681923
2023/3/31	12256442127	3184034390	3018498680	7871124923	4606436399	8377303239	16565216031	3.77972E+11	4016403630	3234316797	5461443360	3505721161	9220222845	5582186535	7901759359	2155057575	2853070080	7749749541	12205845960	3700072734	17344904556	8716573058	20355018786	5864102956	3544879394	6055305540	4083901292	2032580280	1.18268E+11	2.06954E+11	3124426861	7622157359	2647363951	1920996000	11685631632	5117584195	3309122762	10610622877	9010454636	7225334793	4253453795	2900132636	30229440842	5512397461	38611314937	7323295585	3615296288	3491560533	7607140331
2023/4/28	11413661234	2935927815	2749495514	7396960771	4911304810	8116056776	17565799550	3.98692E+11	3805834896	3000576256	4972358880	3295215964	8751137279	7425749985	7519740458	2238669098	2742539520	7136851950	11826031800	3545365860	16816297941	7598220288	16856657459	6206430510	3308009572	6055305540	4325384151	1849733100	1.18169E+11	2.2154E+11	3050356397	6578647721	2348616283	1735668000	11566533468	4622334111	3521139422	14253228224	7925756593	6204556536	4084902013	2490400873	27226083869	5172865734	37861111671	7200558788	4288242527	3463250583	6541909113
2023/5/31	11847091407	2908360417	3143089620	7259022109	5024064359	8394719670	16565216031	3.60449E+11	3626461530	2913603031	4289678460	3052325352	7666857528	7549340831	6842829775	3396276528	2942876160	7232191576	11239046280	4073947679	17344904556	6891026625	15072190730	5908169723	3356879437	5668580144	3695634735	1798705980	1.18566E+11	1.85724E+11	3144627897	6295085319	2509480412	1760616000	12183041612	4539792431	3176092702	12053340163	6582797113	5691766650	4065072391	2567225579	24745049847	4633609460	37675061982	7221014921	4495853601	3491560533	6484016112
2023/6/30	11365502326	2977278911	3276175396	7875435506	5036593198	8777881148	16120512245	4.13747E+11	3649858056	2984268776	4259110680	3137337067	7605338110	7868617183	7177934074	3128955178	2935968000	7776989434	11946881760	3906348565	18005662825	6874580261	15790631740	6424482204	3487560874	5129199986	4012876922	1649876880	1.28257E+11	2.05603E+11	4100810255	6374605639	3709067202	1757052000	12883619048	5122525871	3072162967	11971483863	7076363418	5907691030	4808683194	2605637932	23954568320	4294077733	38814471602	7466488516	5999244137	3500997183	6298758509
2023/7/31	11389581780	3287412130	3400766336	7474551269	5136849450	9683535553	16472569409	4.16603E+11	4601316780	3549594737	4839898500	3299264141	7889865420	6746000333	7425911255	3572147738	2998141440	7613550077	16893097980	4344684708	18435155700	9341534900	17916100901	7915879859	3691750621	5220792843	4422450791	1858237620	1.59007E+11	2.18273E+11	3619352237	6556089073	3212686461	2163348000	12211064709	6536269570	3741470460	11019904377	8780888912	6114341235	4709535087	2359932301	27726941284	4733471733	42988070699	7159646522	5591180992	4020012938	6240865508
2023/8/31	10354165254	3101332199	3400766336	6793479123	4779720062	9457121952	16101982921	3.96869E+11	4226972364	3049498695	5216901120	2991602700	7113182762	6251636950	6400492101	3325455826	2797804800	7313911254	14130813180	3867671847	17444018296	7088382996	17083959673	8546855789	3561069183	5302208716	3724044483	1764687900	1.24388E+11	2.01548E+11	3387040326	6057009628	3355166118	1945944000	10985054196	6637251262	3076320156	13516521524	7690451727	5734353926	4293113037	2253389082	23514458141	4393940005	39788311391	6515278335	4681987668	3708603485	5847193101
2023/9/28	10354165254	3059981103	3332807642	6672782794	4842010072	9161042627	14230521155	3.90067E+11	4242570048	3114728613	4564788480	2934928224	7105492834	6344330084	6065387803	3622218869	2804712960	7586310184	14916337920	3661396015	17179714989	6874580261	16833314724	8087947403	3569236773	4823890463	3832948517	1922021520	1.33316E+11	2.0442E+11	2929150182	5920976558	3033437860	2102760000	10501655766	6343486338	2980704800	10886887889	7518277435	5829351530	4501324062	2333296496	23011475079	4274105278	40252044624	8059716370	4417104573	3614236984	7352411127
2023/10/31	10185609076	2963495212	3499872766	7138325779	4418438007	9161042627	13452289529	3.72068E+11	3688852266	2957089643	4045136220	2696085789	6636407269	6055951444	5750389762	4605322776	2915243520	10392019157	14044491780	3584042578	17080601248	6923919353	16191663657	7728485408	3536566414	4589819829	3245813723	1930526040	1.50079E+11	1.91074E+11	2929150182	5489947613	2858785377	1920996000	9920176494	7270681881	3068005777	10232037490	6129404809	5786171148	4540983305	2535728612	22005508956	4194215460	42756204083	8806365222	4230970507	3633110285	7236625125
2023/11/30	10137450168	3053089253	3630126930	7116772863	4874682448	10380192787	14286109128	3.62941E+11	3860426790	3190830185	4707438120	2821579271	6705616614	6261936187	5998366943	5029095517	3115580160	9847221298	17730415560	3687180494	18203890305	10032282199	16342050626	7404967415	3781594110	4874775384	3461254313	1956039600	2.02156E+11	1.85555E+11	2919049664	6045782463	3157533045	2109888000	10690811673	7279862035	3296651194	10375286015	7225581138	5760262919	4431920387	2807413821	22445619135	4573692097	45859914918	8877961687	4488694599	3633110285	7572404531
2023/12/29	10041132351	2997954459	3666937890	6858137871	4550810871	9300374074	13656112098	3.83754E+11	3891622158	3054934521	4157218080	2635363136	6551818068	5798470515	5971558599	6105014203	3239927040	10299375230	16426962420	3777426171	17146677075	8075164852	15102593291	7367031604	3634577492	4661058718	3269488513	1862489880	1.66908E+11	1.81162E+11	2720406146	5444925346	2973688327	1967328000	10298488309	6426107723	3038905451	9955772478	6272883386	5596177468	4164220498	2557037256	20748051301	4353995096	39414487038	7875611174	5197435851	3595363684	6796638317
[truncated: 672 more columns]
