# Supplementary material for: Can systematic skewness factors predict future interest rates: Evidence from China
Source: PLoS One. 2026 Feb 5;21(2):e0334345. doi: 10.1371/journal.pone.0334345 (PMC12875505; doi:10.1371/journal.pone.0334345)
Supplement: S2 File — Data2.zip contains data including trading date, total owner’s equity, total asset growth rate, risk-free rate, return on equity and monthly stock data. (ZIP) [file pone.0334345.s002.zip › Monthly stock data/Monthly market capitalization/Monthly market capitalization:pub.CSV]

	000027.SZ	000037.SZ	000040.SZ	000155.SZ	000407.SZ	000421.SZ	000531.SZ	000537.SZ	000539.SZ	000543.SZ	000544.SZ	000591.SZ	000593.SZ	000598.SZ	000600.SZ	000601.SZ	000605.SZ	000685.SZ	000690.SZ	000722.SZ	000767.SZ	000791.SZ	000809.SZ	000862.SZ	000875.SZ	000883.SZ	000899.SZ	000958.SZ	000966.SZ	000993.SZ	001210.SZ	001258.SZ	001286.SZ	001289.SZ	001299.SZ	001331.SZ	001376.SZ	001896.SZ	002015.SZ	002039.SZ	002256.SZ	002479.SZ	002608.SZ	002616.SZ	002893.SZ	002911.SZ	003035.SZ	003039.SZ	003816.SZ
	ÉîÛÚÄÜÔ´	ÉîÄÏµçA	¶«ÐñÀ¶Ìì	´¨ÄÜ¶¯Á¦	Ê¤Àû¹É·Ý	ÄÏ¾©¹«ÓÃ	ËëºãÔËA	ÖÐÂÌµç	ÔÁµçÁ¦A	ÍîÄÜµçÁ¦	ÖÐÔ­»·±£	Ì«ÑôÄÜ	µÂÁú»ãÄÜ	ÐËÈØ»·¾³	½¨Í¶ÄÜÔ´	ÉØÄÜ¹É·Ý	²³º£¹É·Ý	ÖÐÉ½¹«ÓÃ	±¦ÐÂÄÜÔ´	ºþÄÏ·¢Õ¹	½ú¿ØµçÁ¦	¸ÊËàÄÜÔ´	ÌúÁëÐÂ³Ç	ÒøÐÇÄÜÔ´	¼ªµç¹É·Ý	ºþ±±ÄÜÔ´	¸ÓÄÜ¹É·Ý	µçÍ¶²úÈÚ	³¤Ô´µçÁ¦	Ãö¶«µçÁ¦	½ð·¿ÄÜÔ´	Á¢ÐÂÄÜÔ´	ÉÂÎ÷ÄÜÔ´	ÁúÔ´µçÁ¦	ÃÀÄÜÄÜÔ´	Ê¤Í¨ÄÜÔ´	°ÙÍ¨ÄÜÔ´	Ô¥ÄÜ¿Ø¹É	Ð­öÎÄÜ¿Æ	Ç­Ô´µçÁ¦	Õ×ÐÂ¹É·Ý	¸»´º»·±£	½­ËÕ¹úÐÅ	³¤Çà¼¯ÍÅ	¾©ÄÜÈÈÁ¦	·ðÈ¼ÄÜÔ´	ÄÏÍøÄÜÔ´	Ë³¿Ø·¢Õ¹	ÖÐ¹ú¹ãºË
	×ÜÊÐÖµ(Ôª)	×ÜÊÐÖµ(Ôª)	×ÜÊÐÖµ(Ôª)	×ÜÊÐÖµ(Ôª)	×ÜÊÐÖµ(Ôª)	×ÜÊÐÖµ(Ôª)	×ÜÊÐÖµ(Ôª)	×ÜÊÐÖµ(Ôª)	×ÜÊÐÖµ(Ôª)	×ÜÊÐÖµ(Ôª)	×ÜÊÐÖµ(Ôª)	×ÜÊÐÖµ(Ôª)	×ÜÊÐÖµ(Ôª)	×ÜÊÐÖµ(Ôª)	×ÜÊÐÖµ(Ôª)	×ÜÊÐÖµ(Ôª)	×ÜÊÐÖµ(Ôª)	×ÜÊÐÖµ(Ôª)	×ÜÊÐÖµ(Ôª)	×ÜÊÐÖµ(Ôª)	×ÜÊÐÖµ(Ôª)	×ÜÊÐÖµ(Ôª)	×ÜÊÐÖµ(Ôª)	×ÜÊÐÖµ(Ôª)	×ÜÊÐÖµ(Ôª)	×ÜÊÐÖµ(Ôª)	×ÜÊÐÖµ(Ôª)	×ÜÊÐÖµ(Ôª)	×ÜÊÐÖµ(Ôª)	×ÜÊÐÖµ(Ôª)	×ÜÊÐÖµ(Ôª)	×ÜÊÐÖµ(Ôª)	×ÜÊÐÖµ(Ôª)	×ÜÊÐÖµ(Ôª)	×ÜÊÐÖµ(Ôª)	×ÜÊÐÖµ(Ôª)	×ÜÊÐÖµ(Ôª)	×ÜÊÐÖµ(Ôª)	×ÜÊÐÖµ(Ôª)	×ÜÊÐÖµ(Ôª)	×ÜÊÐÖµ(Ôª)	×ÜÊÐÖµ(Ôª)	×ÜÊÐÖµ(Ôª)	×ÜÊÐÖµ(Ôª)	×ÜÊÐÖµ(Ôª)	×ÜÊÐÖµ(Ôª)	×ÜÊÐÖµ(Ôª)	×ÜÊÐÖµ(Ôª)	×ÜÊÐÖµ(Ôª)
1997/1/31	4960032000	2217600000	1832986126		882453000	739836400	1388516214	885773691.6	12381750000	6039262367	1518773421	586892318	694400277.8	1273350000	1475823888	2056000000	607000000	918000000	820000000
1997/2/28	5175508800	2381940000	1979272519		863577000	744721600	1471065196	925785275.8	11803935000	6318449679	1580014285	633793000	740600296.2	1244750000	1616378544	2158400000	600000000	888000000	810000000
1997/3/31	5883939177	2946240000	2314144985		943013500	911361200	1676379331	1048579448	13818033000	7236828992	1751488703	665482650	1059800424	1511250000	1802719944	2398400000	691500000	1227000000	1100000000
1997/4/30	6640963709	2694780000	2723041890		996495500	1086142800	1733528627	1302446051	16500745500	7780509546	1905815680	706679195	928200371.3	1483950000	1990126152	2688000000	657500000	1085400000	1309500000
1997/5/30	8377133743	2649240000	2432231591		863577000	1287087360	1714478862	1059617126	18135136500	7038459061	1518773421	581821974	792400317	1423500000	1846802995	3180800000	818000000	949200000	1310000000	885040000
1997/6/27	9886649726	2853180000	2765341570		1281995000	1558704480	1534564413	993391056	17908963200	6825395060	1368855779	542526808	817600327	1550900000	1717322342	3995200000	1024000000	864600000	1501500000	1267240000	3242200000
1997/7/31	10349023991	3276900000	2113221505		1159301000	1539815040	1350416684	878875142.6	15888261600	6031915333	1288017839	531118534	736400294.6	1724420000	1474716488	4158400000	831000000	827310000	1521500000	1092520000	3278450000
1997/8/29	10086105292	3645180000	2222781617		973687000	1568149200	1475298477	856799785.8	13738789800	6619678094	1455082915	505766814	725900290.4	1369570000	1406660674	3728000000	914100000	824550000	1447500000	1108640000	3422000000
1997/9/30	8413398392	3104640000	1746759420		925710500	1553493600	1231884812	862318625	11203007400	5510275883	1196401508	453161995	704200281.7	1247260000	1137627212	3272000000	791450000	849390000	1250000000	943280000	3661250000
1997/10/31	11808676083	4344120000	2101759025		1217744000	1642410180	1560360847	993391056	15511856400	7178052716	1242209673	527315776	727300290.9	1463945000	1351316648	4928000000	939675000	1239930000	1477000000	1171040000	6017500000	941280000
1997/11/28	11323636413	4286700000	1837526364		1098680000	1713967470	1439214819	848521527	13718979000	6237632299	1155982538	514639916	793800317.5	1524345000	1272912610	4250880000	881925000	1671870000	1379000000	1029600000	6052300000	876620000					3831600000
1997/12/31	10534880314	3913272000	2037213642		1142240000	1994517480	1664546432	903709919	13966614000	6604984024	1172150126	703510230	881468759.5	1660245000	1212956581	4271040000	969375000	1598040000	1604000000	1029600000	5565100000	988980000					3788200000
1998/1/23	10725269717	4234032000	2224798661		1258400000	1829822130	1507056595	905089628.8	13818033000	6391920024	1185623116	697172300	833891937.3	1734990000	1203732577	4377600000	1095600000	1509720000	1634000000	1062880000	5486800000	1182960000					3890500000											3194900000
1998/2/27	10099704535	3977424000	2035196599		1144176000	1688979210	1482827389	965796860	13055317200	6261371410	1209874498	591962662	790640280.8	1521325000	1319032632	4197222954	903375000	1124700000	1367000000	1050400000	4921300000	1142680000					3549500000											3461500000
1998/3/31	10716203555	4119984000	2089656766		1255496000	1760536500	1439214819	1101008420	12817587600	6230451057	1236820477	668651615	804480810.9	1496410000	1206807245	4069562612	928125000	1315830000	1393000000	899600000	5344700000	1169180000					3685900000											3538900000
1998/4/30	9718925728	4059396000	2287327000		1581712000	2206236192	1696044399	1081692483	15383086200	6864318286	1444304523	728861950	1124543069	1585500000	1326719302	4085130947	901725000	1274430000	1493000000	1302080000	5498400000	1279420000					4650000000											4085000000
1998/5/29	9537602487	4804272000	2303463346		1503304000	2162620320	1795384142	1163095361	14570843400	6609225377	1603285804	854352964	1019874060	1579460000	1689530143	4421406970	1060950000	1130910000	1534000000	1445600000	5408500000	1300620000				2312119200	5564500000											4751500000
1998/6/30	8195810502	4020192000	2023094340		1481040000	2271660000	1909261409	979593958	12567971520	5820756384	1525142462	745340568	908284786.5	1540200000	1483527378	3736400256	952875000	1165065000	1456000000	1194960000	4985100000	1169180000	1166322600			2290677600	5456000000											4463400000
1998/7/31	7951024127	3849120000	1972668259		1485396000	1930002336	1876309670	1127222907	12207414960	5666154621	1751488694	746101119.6	937695912.9	1398260000	1438944690	3384555899	947100000	1010988000	1363000000	1185600000	4877800000	1133140000	1043732700			2233500000	6054300000											4106500000
1998/8/31	6500438197	3029400000	1500680148		1242912000	1593796656	1601792773	975454828.6	12104398800	4483451133	1446999121	714157952.4	771609552	1180065000	1120716537	2472251503	754875000	764313000	1203000000	939120000	3988080000	979020000	940619700			1765358400	5217300000											3134700000
1998/9/30	7062540245	3521232000	1728606031		1417152000	1870030512	1660427450	1181031589	11473424820	4676703337	1455082915	851057240.4	933370747.3	1192900000	1372839325	2715117519	925650000	891825000	1296000000	1063920000	4036800000	1077300000	1021964400	1372344000		2079477840	5555200000											3478700000
1998/10/30	6373511928	3460644000	1651958389		1380852000	2086292544	1535162458	1221043173	10533402360	4382959987	1401190955	901253646	1095131943	1245750000	1435870021	2596798178	965250000	925980000	1290000000	1138800000	4489200000	1232280000	1071229500	1316640000		2205268560	5952000000											3766800000
1998/11/30	6328181118	3642408000	1672128821		1366332000	1840953264	1585801497	1412822835	11936997540	4321119281	1406580151	924830745.6	1254298039	1232915000	1340555309	2634162180	880275000	884235000	1293000000	1131520000	4489200000	1058400000	1001341800	1402728000		2374299840	6036320000											3801200000
1998/12/31	5611954315	3171960000	1619685698		1283568000	1662855120	1399236615	1132741746	11499178860	4081486548	1188317714	824437934.4	1181635256	1239535000	1226792588	2353932161	742500000	767349000	1200000000	979680000	3768840000	941220000	893646000	1339428000		2146304160	5074080000											3397000000
1999/1/29	5439697236	3143448000	1452271111		1226940000	1615604592	1452540867	1310724310	11537809920	4151057342	1261071859	858662756.4	1299279761	1247207500	1159149889	2276090489	718575000	784806000	1182000000	990080000	4214280000	960120000	905103000	1316640000		2142373200	5029440000											3263700000
1999/2/9	5276506319	2890404000	1419998420		1107876000	1475670336	1383245339	1261054757	10971221040	3919154697	1153287940	845733379.2	1288899364	1222485000	1106880530	2431773833	697950000	763554000	1099000000	936000000	4353480000	897750000	840943800	1257138000		2089305240	4414400000											2984200000
1999/3/31	5548491181	3214728000	1629488973		1216776000	1653768480	1487188631	2083361798	10726557660	4042836108	1597896608	893648130	1204991150	1381902500	1300584623	2490933504	768075000	797709000	1151000000	1001520000	4405680000	1064070000	1083832200	1552116000		2138442240	4384640000											3354000000
1999/4/30	5548491181	2954556000	1864285655		1174668000	1512016896	1559149371	2066805280	11434793760	4367499810	2131427010	821395728	1001708365	1452660000	1166836559	2416205499	712800000	695244000	1130000000	1040000000	4287360000	1031940000	971553600	1671120000		1837723800	4216000000											3061600000
1999/5/31	7116937217	3154140000	2155433541		1196448000	1488391632	1623114473	2642144267	12645233640	4467990956	2258073116	820635176.4	1193745719	1683346500	1352853982	2649730515	787875000	743820000	1207000000	1001520000	4837200000	1152900000	978427800	1811646000		2099132640	6358720000											3143300000
1999/6/30	8676317091	3624588000	4184076873		1630596000	1833683952	2014900726	4312972835	18942096420	5952167883	3055674121	1370513983	1650483212	2057764500	1543483406	3580716912	972675000	1303962000	1921000000	1256320000	5846400000	1415610000	1159448400	2022435000		2358576000	8590720000											3956000000
1999/7/30	7452385213	3489156000	5102131900		1453452000	1830049296	1910957434	4405689333	17319591900	5279650213	2293102889	1229051386	1323500689	2341647000	1588066094	3138576215	841500000	1220472000	1462000000	1380080000	5606280000	1245510000	1051752600	1766070000		2553158520	6299200000											3620600000
1999/8/31	9048029736	3656664000	4930730322		1928256000	2001407501	2438669529	4844437050	18182352240	5163698891	2745795352	1266318414	1379727842	2277198000	1792531526	3269350224	937200000	1321419000	1640450000	1564160000	5554080000	1426950000	1175488200	2276901000		2452919040	6596800000											4085000000
1999/9/30	8522192336	3546180000	4526880029		1862916000	2151266585	2372039214	5163977839	18066459060	4985906863	2470946357	1202432080	1358967047	2267991000	1598827433	2836550528	918225000	1302444000	1697425000	1395680000	5334840000	1443960000	1138825800	2212335000		2319266400	6204960000											3921600000
1999/10/29	7969156451	3328776000	3878841187		1733688000	2103942663	2209461245	4213633729	17590009320	4831305100	2209570352	1170945243	1332151020	2136024000	1446631360	2683980851	873675000	1353297000	1745800000	2598956453	5084280000	1328670000	1189236600	2039526000		2183648280	5599840000											3577600000
1999/11/30	7570245320	3193344000	3977455793		1707552000	2062534232	2268095923	4622579714	16482585600	4576212191	2161067588	1192849129	1323500689	1964160000	1368227322	2683980851	907500000	1628814000	1656575000	2163903156	4558800000	1360800000	1095289200	2043324000		1996927680	5332000000											3409900000
1999/12/30	7071606407	3136320000	3658132306		1733688000	1750985084	2353382726	4110983320	14229107100	4120136989	2406276005	1284279229	1393568372	1881297000	1418959347	2310340825	800250000	1332045000	1556600000	2222343151	4793700000	1262520000	989884800	2075607000		2024444400	4583040000	2068200000										3182000000
2000/1/28	7416120565	3588948000	4465832892		1785960000	1892956848	3731297640	6059685442	15928873740	4089216637	1988613317	1527952738	1522458309	2056230000	1442019358	2830323194	1273800000	1876248000	1760850000	3124916410	6903450000	1430730000	1031130000	3085875000		2197406640	5341920000	2493000000										4140900000
2000/2/29	8331802933	3752892000	6212720206		2676206427	2011266651	3971166774	7251754709	15684210360	4707623689	2519449121	1483012951	1500832481	2183593500	1963175607	2839664195	1414875000	2409825000	2441325000	5102136248	8599950000	1534680000	1156011300	3082077000		2219026920	6552160000	2460600000										4140900000
2000/3/31	8331802933	4889808000	5583465098		3354242612	1959999070	4019140601	6969631642	17203698720	4970446687	3543396357	1504983513	1644427980	2094592500	1757172842	3066961877	1432200000	2062962000	2653100000	3590813038	8043150000	2141370000	1529509500	2996622000		2521710840	6348800000	2538000000	4167182467									5048200000
2000/4/28	8431530716	5460048000	5456674890		3270386547	2038872272	3723302002	6516645321	19573070400	5356951095	2826633292	1542932666	1911723217	2033212500	1878622234	3231986221	1324125000	2035638000	2480025000	2857066432	7373250000	1770930000	1543257900	2770641000		2580675240	6547200000	2703600000	4102407610									4867600000
2000/5/31	8440596878	5331744000	5034040862		3236844121	1999435671	3368828726	6965658078	25560884700	5921247531	3139206658	1652785478	1997361497	1971832500	1927816924	3548559000	1776225000	2539765800	2653100000	3358351724	7612500000	1842750000	1586794500	2793429000		2637674160	5932160000	2685600000	4114745678									4708500000
2000/6/30	10815931338	5844960000	5118567668		3021214238	2261689067	3475437230	6510684974	31909255560	6709716523	2586814070	1621826958	1871931693	2117610000	1880159568	3927228112	1485000000	2128539600	2934750000	2888883763	7612500000	1761480000	1591377300	2956743000		2582640720	5892480000	2926800000	4349168970									5147100000
2000/7/31	11242040954	5623992000	4996473393		2911003410	2368167890	3651341262	6434249595	32720507820	7227632430	2783519724	1612839001	1704115266	2051626500	2004683627	3997496607	1546875000	2180455200	2973450000	3144071742	7986600000	1844640000	1713967200	2835207000		2761892496	5966880000	2836800000	4302901215	4644000000								5387900000
2000/8/31	10371689397	5574096000	5043432729		2891836309	2389858021	3264885435	7103326047	31342666680	6864318286	3155374246	1595861748	1800133944	2132955000	1972399612	3974073775	1427250000	2265159600	3036015000	2883039763	7403700000	1954260000	1589085900	2706075000		2705286672	6443040000	2696400000	4315239283	4467000000								5078300000
2000/9/29	9138964529	5399460000	4334346750	3872800000	2561203823	2200562336	2747834191	6838260616	31445682840	6091309470	2796992714	1571893862	1930753946	2332440000	1800218196	4134129792	1485000000	2302047000	3076650000	2524607793	6859950000	1835190000	1585648800	2595933000		2589716448	5622808320	2543400000	4315239283	3990000000								5310500000
2000/10/31	10050856823	5823576000	4381306086	4164200000	2661831101	2281407368	2955720773	7468859828	32141041920	6671066082	2716154774	1839535257	1946324543	2418372000	1977011614	4571355983	1485000000	2215976400	2902500000	2569411789	7399350000	2201850000	1650953700	2698479000		2752458192	5551564160	2683800000	4531155473	4137000000								5757700000
2000/11/30	10561917340	6001776000	4724109242	4728200000	2673810539	2381970700	3318189687	7733925260	33918070680	6879778462	2815854900	1784608851	2063969048	2323233000	2115371680	4563548372	1723425000	2061595800	2871540000	2707719778	7360200000	2477790000	1873219500	2783934000		2842084080	6110556800	2910600000	4617521949	4152000000								5422300000
2000/12/29	9850440935	5934060000	4526880029	5066600000	2546828498	2395773511	3118298742	8272606622	33995332800	7227632430	2813160302	1868496452	2466209454	2225025000	2143043694	5035908811	1489125000	2019243600	2931525000	2577203788	7390650000	2396520000	1842285600	2967240600		3021335856	5661170560	2930400000	4568169677	4140000000								5504000000
2001/1/19	10511813368	6105132000	4653670237	4911500000	2692977640	2389858021	3142285655	8099459041	32553106560	7335853664	2764657538	1846525890	2391816604	2280267000	2035430309	5113984917	1448700000	2128539600	3006990000	2742783775	7003500000	2273670000	1810206000	3139729200		3042563040	5896824320	2941200000	4515732888	4194000000								5439500000
2001/2/28	10221210329	5679605760	4245124011	4620100000	2429430006	2204505996	2939729498	7765989627	29926194480	6810207669	2320048869	1717698502	2523301640	2234232000	1901682245	4512798904	1500675000	2050666200	3024405000	2573307789	6638100000	2167830000	1654390800	2884271400		2853876960	5568005120	2714400000	4287478630	3906000000								4893400000
2001/3/30	10712229256	8375199900	4418873555	4836300000	2539640835	2301125668	3222242033	8390175966	31574453040	7954260717	2503281533	1823556666	2558767999	2381544000	2092311669	5028101201	1607100000	2288385000	3185010000	2746679774	6790350000	2636550000	1779272100	3037109400		3141623232	5759816320	2826000000	4460211582	4098000000								5405100000
2001/4/30	10040836029	8127456680	4789852313	4836300000	2527661397	2368167890	3075655340	9199266809	30716116200	7444074898	2465557161	1726686460	2811357673	2317095000	2370569136	4942217484	1777050000	2169525600	3210165000	2637591783	6829500000	2436210000	1764378000	3089511000		2988315792	5677611520	2806200000	4528070956	4254000000								5521200000
2001/5/31	10181127151	8509911949	4733501109	4864500000	2489327196	2510139654	3120963955	8679396544	31115026800	7274012959	2815854900	1796592794	3572586827	2393820000	2379793140	4754834831	2206875000	2483751600	3132765000	2742783775	6581550000	2559060000	1922484600	3120078600		3042563040	5787217920	3020400000	4740902629	4440000000								5396500000
2001/6/29	10141043973	8898967808	4827419782	5343900000	2647455776	2589012856	3139620443	8147341819	30450175800	7776468689	2748489950	1875487086	3742133320	2515045500	2310613107	4762642442	1982475000	2501512200	3304980000	2795379770	6759900000	2746170000	1954564200	3096061200		3136906080	5715973760	3220200000	4774832316	4617000000								5611500000
2001/7/31	8317259385	7890710371	3817794049	4347500000	2302447964	2208449656	2619903986	5885093866	26939762520	6524194407	2643400628	1595861748	3191972250	2136024000	1981623616	3735941653	1599675000	2254230000	3034080000	2468115797	5433150000	2165940000	1603980000	2751084000		2485939104	4619909760	2950200000	3738434604	3918000000								5056800000
2001/8/31	8808278313	7824954451	3620564836	4183000000	2163486485	2180844035	2497304206	6132844540	26833386360	6609225377	2352384045	1526954076	3145260461	2013264000	1995459623	3556366610	1530375000	2336202000	3005055000	2283055812	5789850000	2296350000	1620019800	2445408000		2370368880	4345893760	2926800000	3623690572	3750000000								4622500000
2001/9/28	8778215929	7276988453	3212018610	3957400000	2048483881	1885069528	2270761135	5178395224	27285485040	6029468765	2171845980	1422094574	3231763774	1852141500	1912443583	3431444841	1408275000	2239201800	2894760000	2045399832	5785500000	2044980000	1377131400	2336238000		2106208368	4219846400	2752200000	3460828074	3519000000								4252700000
2001/10/31	8667987191	6948208855	3132187738	3736500000	1921501839	1942252599	2246774222	5076858063	26461069800	5596583828	2185318970	1346196268	3053566949	1694088000	1641872787	3169889887	1357125000	1926342000	2741895000	1907091843	6011700000	1825740000	1416085200	2074230000		2075546880	4197925120	2716200000	3483036596	3099000000								3930200000
2001/11/30	9359422007	7627686692	3357592553	3868100000	2053275656	2070421553	2430673891	5491129680	25982377080	6044928941	2274240704	1444065136	2970523768	2025284850	1737187499	3579789442	1423125000	1974159000	2977965000	2020075834	6398850000	1958040000	1403482500	2194317000		2198192832	4334933120	2710800000	3545960743	3273000000								4183900000
2001/12/31	9489692335	7271508793	3104012136	3510900000	1849625212	1883097698	2198800395	5015935766	26407881720	5751185591	2220348744	1495995556	2404792101	1940677650	1538871404	3470482894	1323300000	1825243200	2881215000	1963583839	6655500000	1672650000	1239647400	2115714600		2061395424	3891027200	2709000000	3223937168	3081000000								3745300000
2002/1/31	9329359624	6668746196	2657898440	2965700000	1677121306	1555773909	1900296584	4918460091	24918615480	5094128097	1452388317	1396129364	2477454884	1822580100	1328256636	3173793693	1151700000	1632609000	2863800000	1607099868	6150900000	1332450000	964679400	1862440200		1745346240	3145703680	2509200000	2705738312	2709000000								3061600000
2002/2/28	9499713129	7112598654	2728337445	3120800000	1717851395	1618872471	2038887639	4979382388	24546298920	5163698891	1522447864	1375157464	2401331969	1836681300	1428183351	3205024135	1161600000	1837539000	2842515000	1649955864	6177000000	1389150000	1026547200	1879907400		1797234912	3249829760	2484000000	2742752516	2724000000								3242200000
2002/3/29	9549817101	7556451112	3188538942	3374600000	1864000537	1855492077	2201465608	5543929004	27524831400	5751185591	1697596734	1432081193	2294067861	2074639050	1581916758	3329945904	1268025000	2151765000	2896695000	1778523854	6351000000	1566810000	1134243000	2122264800		1988279568	3529326080	2570400000	3068477512	2847000000								3814100000
2002/4/30	10080919207	7403020633	3207322676	3637800000	1916710064	1967886390	2382700064	5836356029	30636334080	5975358148	1721848116	1468033022	2186803753	2099316150	1729500829	3454867673	1409925000	2139469200	2666430000	2020075834	6677250000	1748250000	1334740500	2220517800		2165172768	3792381440	2545200000	3645899094	2958000000								3968900000
2002/5/31	8728111957	6465998776	3042964999	3219500000	1787332135	1849576587	2105517954	6437456023	29359820160	5565663475	1608675000	1320430788	2018987325	1797903000	1711052820	3048871924	1295250000	1880027820	1977570000	1864235847	6155250000	1557360000	1188090900	2069863200		1901012256	3397798400	2120400000	3109193136	2658000000								3349700000
2002/6/28	10732270845	7041363074	4198164674	3633100000	1940668940	1993520181	2377369639	7010125613	31407561240	6160880264	1762267085	1639003940	2139053917	1984743900	1953951603	3435348646	1485000000	1922858190	2082060000	1953843840	6303150000	1657530000	1259124300	2069863200		2155738464	4219846400	2994990500	3520050800	2889000000								3844200000
2002/7/31	10291355890	6909851235	3681611974	3717700000	1825666336	1875210378	2342721875	6880158046	28482216840	6160880264	1605980402	1626920131	2137150844	1896258860	1826352875	3353368736	1353000000	1846214370	1987245000	1852547848	5902950000	1655640000	1200693600	2183400000		2067763571	3940350080	2809379000	3223937168	2730000000								3878600000
2002/8/30	10437659482	7342744373	3944584258	3595500000	1871188200	1924506129	2412017403	6490255347	29439602280	5959897971	1603285804	1620328962	2205661468	1886564285	1841726216	3279196435	1442100000	1900315890	2037555000	1860339847	5950800000	1591380000	1263707100	2163749400		2091113474	3951310720	2868958000	3353486882	2808000000								3749600000
2002/9/27	9944636396	7178354574	3709787576	3360500000	1775352697	1794365346	2265430710	6262812106	28827939360	5565663475	1371550377	1517067320	1870720641	1776046131	1792531526	3084006171	1348875000	1884536280	1900170000	1839141292	5898600000	1508220000	1219024800	2026195200	3572100000	1893936521	3617011200	2855209000	3223937168	2676000000								3620600000
2002/10/31	8525691904	6515315716	3634652637	3167800000	1701080182	1597182341	2049548489	6084106702	26594040000	5194619244	1363466583	1537939354	1642351895	1595727037	1689530143	2912238739	1249875000	1961180100	1710540000	1816463841	5441850000	1417500000	1143408600	1816588800	3572100000	1839453415	3408759040	2490860500	2890809332	2460000000								3470100000
2002/11/29	8164943304	5704326039	3183843008	2885800000	1516596838	1467041557	1865648820	5243379007	25849406880	4769464395	1142509548	1367667497	1425401587	1520109352	1568080751	2685818033	1179750000	2276772300	1482210000	1850480018	5015550000	1215270000	947493900	1764187200	3194100000	1668220798	3041577600	2394617500	2602098541	2238000000								3173400000
2002/12/31	7515595825	5397465080	2883303255	2749500000	1447116098	1384224695	1737718615	4496065500	27019544640	4576212191	1115563568	1211676505	1305507996	1380507473	1658783462	2494531574	1098075000	2545025670	1373850000	1925315607	4863300000	1164240000	851255100	1593882000	2658600000	1582604490	2778522240	2635225000	2516965872	2088000000								2876700000
2003/1/29	8898465457	6153658158	3310633216	2998600000	1586077578	1514365478	1924283497	4427020231	26966356560	5001367040	1398496357	1373160138	1499621429	1479392137	1628036780	2732663696	1201200000	2400754950	1621530000	1877692959	5085150000	1298430000	1017381600	1709602200	3187800000	1766809275	3123782400	2612310000	2768662459	2295000000								3121800000
2003/2/28	8621891530	6339966597	3390464088	3017400000	1581285803	1575492210	1897631371	4979382388	26141941320	5179159067	1411969347	1378652778	1547198251	1558887652	1720276824	2763894138	1216875000	2702821770	1756980000	1900370411	5150400000	1494990000	994467600	1727069400	3099600000	1844642282	3118302080	2775006500	2872302230	2337000000								3108900000
2003/3/31	9812361909	6570112316	3085228401	2961000000	1487846187	1484788028	1961596474	4118347260	26913168480	5078667921	1336520603	1391835115	1461559972	1762473726	1795606194	2970795818	1208625000	2995871670	1623465000	1811928351	5594100000	1460970000	939474000	1829689200	3194100000	1836858982	3068979200	2882707000	2820482345	2250000000								3061600000
2003/4/30	10461709388	7507134173	2549891967	2942200000	1466283199	1336900774	2121509230	3825920236	30476769840	5766645767	1112868970	1480815892	1219869716	1601543782	1695679479	3365080151	1253175000	3149159310	1513170000	2222390218	6098700000	1271970000	764181900	1517463000	3672900000	1759025974	3205987200	2731468000	2901913594	2220000000								3134700000
2003/5/30	10738283315	8115376430	2934958525	3078500000	1459095536	1344788094	2249439434	4130531720	31380967200	6485543966	1320353015	1525855545	1267446538	1607360527	1858636891	3673480768	1221000000	3782597940	1600245000	2181570805	6468450000	1190700000	941765400	1548030600	4019400000	2174654236	3562208000	2795630000	3194325805	2514000000								3444300000
2003/6/30	9704137329	7397540973	2531108232	3073800000	1358468258	1230421951	2046883277	3521308752	29811918840	5797566120	1320353015	1272095551	1185614404	1483269967	1883234236	3337753514	1106325000	2747906370	1462860000	2129412668	5886855000	1052730000	834069600	1414843200	3496500000	1860727771	3195026560	2385451500	2857496549	2250000000								3225000000
2003/7/31	9956661349	7759198532	2517020431	3120800000	1281799855	1187041690	1929613922	3468509428	27019544640	5967628060	1188317714	1241336764	1082848469	1279683889	1898607576	3279196435	1088175000	2366941500	1369980000	1773376684	6220500000	963900000	759599100	1262005200	3402000000	1826481248	2992254720	2302957500	2979643422	2103000000								3010000000
2003/8/29	9740212189	7605768052	2803472383	2829400000	1288987518	1202816331	2118844017	3468509428	26780198280	5403331624	1153287940	1183114774	1113297635	1268050399	1898607576	3130851835	1143450000	1943146260	1296450000	1743895997	5734170000	1045170000	782513100	1211787000	3219300000	1729449432	2827845120	2230775250	2694634051	2010000000								2812200000
2003/9/30	9138964523	7282468113	2775296781	2702500000	1219506778	1131830449	2100187529	3411648618	26886574440	5117318362	1147898744	1132582481	1023853209	1168002386	1898607576	3013737676	989175000	1652350590	1102950000	1587421584	5276115000	1075410000	782513100	1349341200	3017700000	1523970291	2833325440	2189528250	2487354509	1875000000								2610100000
2003/10/31	9595912749	7200273214	2502932630	2820000000	1130858938	1003661495	2164152631	3330418889	26248317480	5225539596	1129036558	1096331054	913474982.4	1086567957	1578842090	3005930066	737550000	1357046460	1110123000	1417340700	4682340000	839160000	782513100	1141918200	3213000000	1426938475	2942931840	1966107000	2476250248	1686000000								2494000000
2003/11/28	9680087423	7123557974	2225872545	2838800000	1207527340	997746005.3	2257435072	2794302678	26780198280	5612044004	1123647362	1010645861	917281128.2	1177309178	1592678097	3095717587	732600000	1600503300	1228311000	1401466484	5049915000	876960000	782513100	1163752200	3572100000	1412669090	2997735040	2137969500	2698335472	1884000000								2739100000
2003/12/31	10918657615	7961945951	2413709891	3017400000	1269820417	934647443.7	2675873450	2765872272	28535404920	6060389117	1204485302	913975387.5	867801233.3	1242456721	1901682245	3493905726	668250000	1300690710	1245195000	1337969621	5722860000	786240000	606075300	1109167200	3698100000	1315637274	3288192000	2244524250	2887107912	1908000000								2790700000
2004/1/30	10630058735	8137295070	2474757028	3153700000	1344092932	1039154436	2598582285	2672458084	27445049280	5959897971	1207179900	967803264.9	964857950.2	1316911057	1960100939	3333849709	748275000	1478774880	1321173000	1378789033	5558865000	973350000	750433500	1213970400	3880800000	1444061737	3244349440	2327018250	2883406492	1893000000								2863800000
2004/2/27	11519905281	8027701871	2610939104	3247700000	1365655921	1133802279	2705190789	2676519571	28774751280	6153150175	1376939573	1179819190	1054302376	1412305674	2003146293	3411925815	837375000	1661367510	1403482500	1632776486	5790720000	1050840000	829486800	1325323800	3868200000	1583901707	3726617600	2382014250	2942629218	1965000000								2936900000
2004/3/31	13287573419	8586627189	2690769976	3130200000	1483054412	1380281035	2953055561	2843040515	28482216840	6524194407	1565561432	1236942652	1206548206	1379731902	2146118362	3462675283	938025000	1589232150	1561770000	1569279623	6740760000	1047060000	867294900	1270738800	3868200000	1618148231	3852664960	2547002250	3031463308	1941000000								3035800000
2004/4/30	12650250893	8548269569	2324487152	2669600000	1356072370	1240281101	2737173340	2700888489	26833386360	6091309470	1492807286	999660580.1	1025756282	1228496533	2093849003	3068390950	818400000	1397622600	1376046000	1471766583	6593730000	909090000	830632500	1141918200	3452400000	1432646229	3556727680	2344204500	2868600810	1773000000								2666000000
2004/5/31	12626200986	8235928950	2155433541	2256000000	1327321719	1208731821	2603912710	2700888489	26647228080	6068119206	1368855779	985379714.7	1069526959	1158695594	2046191647	3009833871	862125000	1336758390	1422477000	1390127759	6299670000	943110000	767619000	1141918200	3465000000	1395545829	3386837760	2203277250	3220235748	1785000000								2709000000
2004/6/30	11026882194	7255069814	2188305076	1959900000	1083899539	1007407971	2169483056	2607474301	23721883680	5063207745	1199096106	760181452.1	892541180.7	1037707299	1652634125	2942875512	726000000	1043708490	1167106500	1306221189	5966025000	841050000	645029100	1026198000	3030300000	1249998104	2899089280	1935171750	2450340305	1584000000								2223100000
2004/7/30	10942707521	6997525794	2005163664	1880000000	1058023953	958703768.4	2356047938	2493752680	20583786960	4916336070	1204485302	692072709.3	911571909.5	1007460225	1691067477	2982644100	668250000	958047750	1137559500	1288079228	5573002500	820260000	649611900	899560800	3024000000	1107304257	2942931840	1928297250	2394818999	1395000000								2064000000	649631200
2004/8/31	10870557801	5770081959	1746887314	1762500000	1072399279	953577010.3	2094857104	2424707411	19067926680	4290198929	1110174372	659116866	793581391	974886453.6	1320569966	2735195108	625350000	1009895040	1108012500	1274472757	6098917500	871290000	567121500	860259600	2809800000	1078765487	2471624320	1715187750	2043184061	1344000000								1853300000	502193600
2004/9/30	11243331354	6553673336	1507394698	1978700000	1132775645	997154454.3	2081531041	2144464846	20025312120	4413880339	1123647362	689875653.1	852576650.2	1000480131	1378988661	2876594532	621225000	1095555780	1171327500	1063572461	6404287500	844830000	561393000	886460400	2797200000	1170089550	2575750400	1711750500	2113511048	1413000000								1849000000	586731200
2004/10/29	10401584622	6427641157	1389996357	1786000000	1006272782	853605227	2233448159	1941390523	16248958440	4282468841	972749874.4	615175741.6	723167694.4	898105420.3	1385137997	2615889344	569250000	976081590	1038366000	766497850.6	6209190000	699300000	541916100	788207400	2614500000	1058788348	2263372160	1436770500	2035781220	1191000000								1560900000	580189600
2004/11/30	10329434902	6816697015	1502698765	2199600000	1060899018	917689703.5	2230782946	2067296603	15903235920	4537561750	1040114824	654722753.6	793581391	1170329084	1395899336	2655657932	608850000	1070759250	1118565000	818655988.3	5556037500	757890000	555664500	805674600	2614500000	1084473241	2438742400	1529576250	2072795424	1188000000								1702800000	601324000
2004/12/31	9451613310	6504356396	1352428888	2068000000	902770438.3	843351710.7	1953600836	1990128361	12924703440	4081486548	854187562.8	622865438.4	671784726.6	914392306.1	1208344579	2474489920	548625000	924234300	1063692000	678055790.9	4911367500	682290000	516710700	569867400	2431800000	961756532.2	2268852480	1436770500	1821098837	966000000								1634000000	536411200
2005/1/31	8225068071	6175576797	1277293950	2058600000	833768876.1	833098194.5	1657762237	1888591199	11329061040	3285287468	824546984.9	587712538.9	658463216.5	879491836.4	1066909845	2107735164	495000000	825048180	1017261000	653110594.6	4902885000	631260000	474319800	526199400	2072700000	870432469.8	1956474240	1141167000	1473165319	834000000								1436200000	457408800
2005/2/28	9223139196	6350925917	1375908557	2190200000	934396154.3	879239017.6	1902961796	2148526332	13084267680	3671791876	899995728.7	600894876.2	736489204.6	1037707299	1349779313	2359602888	528825000	964810440	1101681000	696197751.8	5064052500	682290000	500670900	604801800	2368800000	958902655.2	2142805120	1261470750	1673042021	966000000								1444800000	529366400
2005/3/31	8237093024	5956390398	1239726481	1969300000	779142639.4	899746050.1	1620449261	2038866198	12313040520	3076575088	762571231.2	526194964.7	662269362.2	928352494	1199120575	2090060236	477675000	775455120	1008819000	596416966.6	4334557500	468720000	454842900	478164600	1927800000	816208807.7	1704379520	1058673000	1436151115	798000000								1186800000	479046400	1133268480
2005/4/29	9018714990	4898816022	1047193202	2091500000	730266532.9	833098194.5	1684414363	1937329037	12977891520	2767371561	703290075.4	559150808	565212645.4	870185044.5	927012444.2	1833773780	446325000	660489390	875857500	560133044.6	4555102500	342090000	478902600	355894200	1915200000	739154130.1	1671497600	1041486750	1191857369	888000000								993300000	421681600	1028076480
2005/5/31	7515595825	4016590765	1019017600	1922300000	690015621.6	820281299.2	1465866930	1945452010	12233258400	2720991032	722152261.3	537180245.8	542375770.8	881818534.4	832466397.1	1842611244	470250000	646964010	850531500	605487947	4376970000	283500000	450260100	364627800	1934100000	799085546	1666017280	1062110250	1228871573	891000000								1186800000	381928800	910261440
2005/6/30	8092793584	4016590765	939186728	1856500000	658389905.6	797210887.7	1497849481	1843914848	12259852440	2651420239	652092713.6	542672886.3	515732750.5	858551554.6	860138410.3	1860286172	422400000	624421710	890631000	671252555.5	3732300000	245700000	538479000	340610400	1965600000	727738622.3	1572851840	1044924000	1062307655	915000000								997600000	442312800	922884480
2005/7/29	8730116110	3074089249	896923325.2	1917600000	678515361.2	679295450.9	1356593213	1055986477	13243831920	2249455655	582033165.8	466874446.8	485283584.4	674742414.2	947766452.1	1771911532	329175000	531998280	818874000	641771869	3596580000	217350000	457134300	384278400	1927800000	670661083.3	1550930560	824940000	910549418.4	870000000								928800000	421681600	957948480
2005/8/31	8585816670	3457665447	1056585069	2030400000	770517444.1	576760288.5	1545823308	1125031747	14174623320	2543199005	654787311.6	537180245.8	582340301.3	828769819.4	1019252486	2019360524	397650000	633438630	966609000	734749418.9	4088565000	304290000	551081700	454147200	2104200000	761985145.7	1671497600	924620250	1043800553	1041000000								1118000000	491626400	1078568640
2005/9/30	8140893398	3885078926	1089456604	2378200000	724516402.7	576760288.5	1572475434	1190015530	13243831920	2512278652	652092713.6	581121370.2	593758738.6	889263966.8	1162224554	2120991360	425700000	669506310	1169217000	734749418.9	4156425000	359100000	527022000	526199400	1946700000	764839022.6	1589292800	910871250	1003084928	1074000000								1019100000	503200000	1088386560
2005/10/31	7455471058	3211080748	892227391.6	2669600000	759017183.8	581887046.6	1407232253	1068170936	12339634560	2226265390	576643969.9	526194964.7	565212645.4	719880354.1	1127634538	1953079544	386925000	640201320	1405593000	691662261.6	3935880000	381780000	532750500	506548800	1625400000	702053729.7	1457765120	821502750	936459361.2	963000000								898700000	527856800	1088386560
2005/11/30	7611795452	3265877348	943882661.6	2523900000	753267053.6	584450425.7	1364588851	995064180.3	12711951120	2349946801	603589949.8	541574358.2	570921864	735003890.9	790958377.3	1930985884	483450000	669506310	1418256000	664449320.2	3655957500	351540000	513273600	499998600	1606500000	730592499.2	1485166720	886810500	1066009075	966000000								963200000	436274400	869587200
2005/12/30	8116843491	3282316328	1009625733	2448700000	698640816.9	561380014.1	1423223528	970695261.6	12711951120	2373137065	590116959.8	541574358.2	555697281	765250964.6	793264378.4	1953079544	469425000	671760540	1164996000	666717065.3	3308175000	357210000	474319800	534933000	1587600000	702053729.7	1512568320	907434000	1040099132	984000000								976100000	406585600	792446400
2006/1/25	8345317604	3550819667	1211550879	2664900000	759017183.8	622901111.6	1660427450	1120970260	10424863680	2751911385	652092713.6	583318426.4	578534155.5	1061672287	855526408.1	2584958220	428175000	561303270	1274742000	775568831	3613545000	359100000	469737000	587334600	1675800000	747715760.9	1589292800	972741750	1036397712	1077000000								1070700000	400547200	803666880
2006/2/28	9187064336	3435746807	957970462.6	2669600000	779142639.4	604957458.2	1156702268	1246876340	10956744480	2929703413	759876633.2	569037561	603274103	1218957070	853220407	1980251815	433950000	559049040	1270521000	784639811.5	3460860000	379890000	497233800	646286400	1644300000	767692899.6	1709859840	1048361250	1184454528	1062000000								1130900000	429229600	821900160
2006/3/31	9187064336	2493245291	1004929799	2185500000	736016663	676732071.8	1154037056	1251030898	10025953080	1924791952	846103768.9	549264055	576631082.6	1424637171	853220407	1935680231	444675000	536506740	1278540900	777836576.2	3655957500	368550000	482339700	580784400	1593900000	750569637.9	1287875200	1000239750	1073411916	1125000000								1109400000	427216800	841536000
2006/4/28	7756094891	2454887671	925098927.1	1950500000	767642379	729025004.2	1377914914	1502262512	10504645800	1940252128	921552512.6	592106651.3	593758738.6	1188709996	913176435.6	2037558138	340725000	640201320	1843732800	764172597.6	4190355000	393120000	480048300	718338600	1757700000	898971239.3	1501607680	1113669000	1210364471	1191000000								1105100000	596292000	897638400
2006/5/31	8465567137	2909699449	1108240339	2420500000	920020828.8	1141216357	1556484158	1568915798	12206664360	2635960063	921552512.6	835979891.7	841158213	1488156026	1049230501	2534212934	485100000	773200890	2137303350	959908034.9	5237943750	502740000	528167700	818775000	2312100000	1001710809	1808505600	1371462750	1658236339	1455000000								1483500000	673281600	1157112000
2006/6/30	9752237143	2997374009	1258510216	2298300000	966021870.2	1153520576	1593797135	2009852918	12366228600	2782831738	1005085050	976591489.8	875413524.8	1557724296	1086126518	2540580303	386883750	804760110	2828703150	943820190.7	5337189000	436590000	598055400	818775000	2482200000	859016962	1824946560	1093045500	1969155653	1602000000								1750100000	784488800	1122048000
2006/7/31	8176968258	2619277470	1239726481	2392300000	1255657582	1273486716	1508510332	1984217038	10743992160	2496818476	897301130.7	934847421.6	1020047064	1318772413	1026170490	2126701306	329084250	958047750	2606467500	809754822.7	4796853750	440370000	459425700	851562900	2220435000	827624315.5	1770143360	1007114250	1217767312	1899000000								1401800000	704480000	878002560
2006/8/31	8285192837	2411050391	1338341087	2204300000	1444719661	1279638826	1532497245	2322610642	10743992160	2566389269	908079522.6	883216600.4	1020047064	1252228851	954684455.4	2332367328	331881000	924234300	2650365900	812436130.1	4774799250	489510000	488068200	719464500	2165898000	807647176.9	1792064640	955555500	1191857369	1070510000								1350200000	697435200	900443520
2006/9/29	8405442371	2504204611	1366516689	2270100000	1405480362	1498038722	1657762237	2312356290	11036526600	2581849445	1029336432	1224858843	770510680.1	1191734704	1014640484	2339371434	440022000	933251220	2647622250	804392208	4818908250	567000000	493796700	700593300	2220435000	844747577.2	1704379520	996802500	1221468732	1107810000								1277100000	692403200	936910080
2006/10/31	8609866577	2602838491	1291381751	2251300000	1302031300	1414985240	1703070851	2117523610	12047100120	2558659181	994306658.3	1032616423	743710308.6	1267352388	989274471.9	2409412495	362645250	1075267710	2963142000	804392208	5028426000	561330000	492651000	705311100	2282763000	819062684.7	1709859840	805614650	1376928389	1115270000								1277100000	722595200	887820480
2006/11/30	9247189103	2548041891	1422867893	2166700000	1330568972	1371920472	1886970521	2594350960	14866068360	2666880415	961971482.4	1097429582	908979266	1252228851	1007722481	2437428919	358916250	991861200	3251225250	758809982.9	5215889250	515970000	491505300	679363200	2376255000	799085546	1698899200	895460150	1347317026	1197330000								1268500000	641076800	1037894400
2006/12/29	10016786116	2564480871	1404084158	2077400000	1323434554	1371920472	2084196253	3199357705	14972444520	3555840554	961971482.4	940340062.2	824111423	1231055900	1146082547	2486457662	390612750	976081590	5329552350	766853905	5623897500	548100000	496088100	641620800	2321718000	807647176.9	1857828480	832568300	1395435491	1223440000								1173900000	639064000	1105217280
2007/1/31	11664204720	3753567086	1657664575	2429900000	1626647322	1740836295	2446665167	2496934619	20238064440	5101858186	1212569096	1071064907	967046737.6	1672663176	1681074802	3081806680	471718500	1133877690	6848048850	1093973403	8339467500	812700000	571704300	1080376200	2742432000	967464286.1	2477104640	1090125400	1687847702	1678500000								1608200000	747755200	1499336640
2007/2/28	13864771178	3912477226	1995771797	3158400000	1908456836	1962397278	2646556112	2901981508	23376161160	5851676737	1619453392	1162604499	1125615602	2065875134	1932428922	4333264636	471718500	1485537570	10681326600	1262895767	9914700250	1009260000	697731300	1080376200	3459204000	1241436473	3195026560	1323723700	2124615310	1868730000								1836100000	921862400	1723746240
2007/3/30	15235615856	4537158463	2784688649	3760000000	2457807029	2444204495	3062329277	3471098023	25743030720	6686526258	1681429146	1354846187	1507520896	2304827016	7292668966	4804454577	1012423500	1868756670	12362783700	1563202191	10497139250	1570590000	1051752600	1080376200	4027947000	1484016014	3721137280	1554327150	2628008484	2293950000								2390800000	976208000	1858392000
2007/4/30	18879176712	5479659980	3709787576	5249900000	4105857605	3467605226	3384820002	4383735318	36593399040	12994278197	2403581407	1656940270	1913993197	3221313349	9261191227	6764941296	1012423500	2450348010	13629432000	2064606667	14746296500	2056320000	1803331800	1521490500	6373038000	2200339128	5041894400	2096395000	3516349380	2984000000								3457200000	1484440000	1950960960
2007/5/31	22667037008	5128961741	4728805175	6354400000	5179587526	3231976879	3491428506	6147483796	33588272520	12692804759	2514059925	1573243208	1833592082	3505635842	10399113377	6798597721	1012423500	2191111560	16118284800	2185265498	18082083500	1699110000	1803331800	3363791400	6373038000	2340179099	5957107840	2282075700	3601482049	3051140000								3504500000	1488465600	1816315200
2007/6/29	27320693943	3605616267	3179147074	3713000000	3709897402	2894360143	3088981403	4537550592	28721563200	15483366584	2646095226	1267225826	1156882702	3853477189	8056821067	4871767426	1012423500	1523859480	11673904800	2206715957	13700553750	1198260000	1803331800	3137337000	5025195000	1512554784	3545767040	1455497100	2546577235	2707980000								2614400000	1041624000	1991635200
2007/7/31	30254782553	4438524584	4000935461	4253500000	4901345221	3326931586	3179598632	5286118260	33907401000	14099680804	3314355528	1458159748	1523154446	4355578613	11246325489	5923530687	1012423500	1843960140	14296089000	1694586252	16083258750	1470420000	1803331800	3613834800	6014652000	1932074695	4499342720	2063451650	3557065004	3144390000								3405600000	1471356800	2496556800
2007/8/31	32755972844	4690588943	4367218285	5860900000	5486367504	3879075623	3832575719	8090683428	43587631560	13805937454	3058368719	1935494553	1650456210	5447497973	12500531656	6599183400	1012423500	4787984520	14822007300	2094101048	19802926000	2245320000	1803331800	3259999800	6404202000	2163238728	4778839040	4043047500	3638496253	3200340000								3341100000	1393864000	2601748800
2007/9/28	34018592942	5611171820	4263907745	5546000000	6313960001	4431219660	3891210396	10110790697	51379685280	16766561219	2869746859	1804717894	1833592082	5350707338	12641733674	7015681651	1012423500	5860998000	18866393100	1973442217	20067671000	2018520000	1915610400	3356714700	6404202000	2594174148	5699532800	4075990850	3405306768	4084350000								3779700000	1291211200	2329652160
2007/10/31	28198515535	4679629623	4029111063	5687000000	4405503164	3615312548	3709975939	8516239020	41194167960	13342132164	2586814070	1850489725	1440519967	4400949223	12143373608	5886508615	1012423500	6634198890	18288623700	1930541299	17301085750	1489320000	1802186100	2467409400	5710803000	1920659187	4745957120	4692929950	4471926263	3129470000								2997100000	1228814400	2246901120
2007/11/30	24542929726	4241256825	3733267244	5296900000	3841884136	3158123218	3971166774	5885997830	34040371200	10273287165	2465557161	1442466549	1485187253	4101503194	10731353421	5553310014	1292098500	5207271300	14947931400	2137001966	13991773250	1370250000	1787292000	2700940500	5726385000	1860727771	4861043840	3123628550	3973198427	2984000000								2967000000	1353608000	1977609600
2007/12/28	53608736381	4986490582	4193468741	7134600000	4708715933	3805221962	4232357609	6921687344	38242229520	11942986207	2923638819	1693557734	1675023218	4597555202	12708181683	6636205467	1833735750	6314098230	18036720000	2386363550	16334766500	1763370000	1890405000	3349638000	6692469000	2166092605	5984509440	3566866350	4499633365	3543500000								3414200000	1537779200	2319834240
2008/1/31	39733015789	4657710983	3766138779	6255700000	4073752724	3404302088	3464776380	7085756969	29466196320	10366048223	2479030151	1599398540	1563355003	4267862099	12209821617	5979063782	2206635750	5410152000	16172925600	1876915152	13674079250	1559250000	1575337500	3656295000	5928951000	1954905711	5129579520	2937947850	4322307912	3256290000								3143300000	1463305600	2033712000
2008/2/29	41428937195	5085124461	3958672059	7567000000	4573161989	3604762025	3821914868	6429478466	32311758600	10814393336	2966752387	1684403368	1773291246	4893976525	12126761606	6191940666	1686440250	5658117300	18295997850	2120914122	15341972750	1784160000	1592523000	4694211000	6793752000	2186069744	5776257280	3623768500	4433136320	3692700000								3491600000	1736040000	2214642240
2008/3/31	31363533528	4246736485	3338808818	7567000000	3684926938	2704450729	3707310727	4624712581	23881447920	7374504105	3389804271	1670017935	1474020431	3578228819	8405673113	5183089346	1106580750	3780343710	14260281750	1683861022	12072372000	1530900000	1164031200	4241302200	5126478000	2186069744	4926807680	3602804550	3646254623	2887020000								3151900000	1578035200	1796679360
2008/4/30	27993715670	4482361864	2582763502	7567000000	3527969741	2155823533	3704645514	3999197132	20211470400	7560026220	4155070101	1496084979	1357885488	3145695665	7475400990	4479670078	1557789750	4494934620	14564651400	1214632234	8908669250	1175580000	1169759700	4878205200	4838211000	2186069744	4302051200	2096395000	2964659914	2484180000								2330600000	1507587200	1646605440
2008/5/30	25152496691	4011111105	2573371635	7505900000	4480414554	2074936190	3280876711	3430080617	23402755200	6462353702	3707766834	1571281554	1398086046	3590327648	6719554890	4461159045	1243621500	3875021370	15951224250	1437180745	8339467500	1323000000	1168614000	4522011300	4479825000	2186069744	3841704320	2419838800	3169692469	2495370000								3160500000	1189061600	1612944000
2008/6/30	18390836022	3041211289	1728103580	4131300000	3114173492	1505207948	2030892001	2148286664	16913809440	4839035188	2341605653	1008288038	993847109.1	2374395285	4825786639	3554118409	917334000	2568480352	11070036900	1509576044	6777472000	1113210000	820321200	3031186500	3568278000	1241436473	2745640320	1425548600	2349562250	1700880000								3160500000	918742560	1288952640	1159710000
2008/7/31	18831335089	3297111400	1765671049	4700000000	3256861854	1631814224	2148161356	2271338884	17020185600	5581123652	2667652010	1141680230	1038514395	2619396582	5033436667	3581884959	942504750	10188770384	10788213150	2019024442	6737760250	1135890000	986447700	2833038900	3357921000	1312783397	2838805760	1847822450	2266440944	1999280000								2111300000	1348173440	1425000960	1157100000
2008/8/29	16738964523	2869149957	1587225570	3205400000	2279446577	1311781693	1609788410	1948326808	14493751800	3950075050	1902386181	853317697.8	721376665.7	1633341980	3903820517	3387519109	742071000	8254042086	6853953600	1740168477	4752172750	846720000	785950200	1757380500	2399628000	947487147.4	1918112000	1197940000	1756630267	1603900000								1427600000	1038504160	1425000960	878700000
2008/9/26	18324761162	2495437147	1718711712	2697800000	2186699142	1259029078	1412562678	1774002830	15424543200	3926884785	1694902136	921975443.6	864311980.2	1814824422	3895514516	3035809474	671220000	7792822028	7440147000	1120786476	4752172750	769230000	961242300	1721997000	2609985000	944633270.5	1698899200	1254842150	1778795948	1417400000								1586700000	983756000	1018258560	757770000
2008/10/31	17708062469	1524989368	1225638680	2058600000	1751499639	991749162	858198457.2	1333065711	13509772320	2674610503	1298796231	721887155.8	701276387.1	1100993483	3462771859	2239835039	531382500	5876063343	4700820150	635469844.3	3176940000	521640000	733248000	1099247400	1846467000	690638221.9	1457765120	802619800	1163698284	1029480000								993300000	622760320	1039296960	558540000
2008/11/28	20064732475	1778149658	1690536110	2444000000	1908456836	1251995396	1095402379	1476626633	16036206120	3300747644	1649093970	825854599.5	810711237.3	1276426510	4568300605	2721121907	686136000	6037789857	6944137200	683733376.8	3746141750	604800000	779076000	1415340000	2290743000	810501053.8	1720820480	934393200	1429686463	1357720000								1191100000	763052480	1339444800	672510000
2008/12/31	17906287049	1916785055	1634184907	2683700000	1979801017	1209793304	1399236615	1456117930	16355334600	3192526410	1589812814	949438541.9	810711237.3	1291550047	4275929366	2554522606	725290500	7499318354	7045593750	766853905	3574057500	629370000	837506700	1417698900	2735466000	813354930.8	2186647680	919418950	1551597712	1271930000								1397500000	766474240	1639592640	887400000
2009/1/23	18434885929	2079530956	1789150717	3055000000	2382895639	1315298534	1473862568	1707349545	15132008760	4073756460	1826937437	1080869084	904512537.5	1597045491	4687076421	2739632940	792412500	9140542978	7688151900	911644502.4	3944700500	782460000	925725600	1809276300	2743857000	944633270.5	2570270080	1012259300	1745547426	1488270000								1578100000	879392320	2016881280	1028340000
2009/2/27	24227448652	2206111101	2338574953	3055000000	2657570735	1378601672	1631110111	1845783292	17631848520	4522101574	1937415955	1071060834	1089881774	1730132616	5189589487	2896976724	891231000	8421758471	8781628050	1110061247	4328580750	833490000	1141117200	2245672800	3037542000	1018834071	2718238720	1129058450	2349562250	1603900000								1621100000	831487680	2067373440	983100000
2009/3/31	26429943984	2760652690	3169755207	3440400000	3278265108	1726768931	2252104647	2768674937	18190323360	6261371410	2155678392	1243686024	1134549059	1926738595	5975337191	3369008075	981659250	11398724304	10551481200	1592696572	5175764750	969570000	1128514500	3132619200	3465483000	1227167089	3090900480	1344687650	2765168780	2260380000								1896300000	1113782880	2301600960	1260630000
2009/4/30	22729751826	2700376430	2958438193	3811700000	3638553221	1656432111	2633230049	2763547762	19121114760	6068119206	2169151382	1304497170	1121148874	2525630654	5856561376	4988723496	1109377500	11686238106	9694737000	1496169507	5162527500	1062180000	1130805900	2703299400	3272490000	1438353983	3003215360	1350677350	2554594804	2208160000								2274700000	1522683200	2002855680	1594710000
2009/5/27	23434550332	2983674850	3052356866	3985600000	4085167788	1895577299	2955720773	3886399264	19147708800	5975358148	2411665201	1318228719	1315451567	3036806199	6057566602	5340433130	1090732500	13057918540	10179473850	1640960104	5678780250	1099980000	1190382300	3219898500	3901815000	1515408660	3567688320	1491435300	2870455767	2741550000								2408000000	1445693600	2202019200	1550688000
2009/6/30	24579847905	3164503629	3428031557	3990300000	4569594775	1797105751	3470106805	4573440823	18722204160	6137689999	2438611181	1351576767	1351185395	3054954444	5856561376	5331177613	1165312500	15214272061	9795648250	2343462633	5864101750	1143450000	1185799500	2877858000	3759168000	1515408660	3414239360	1623208700	2942494232	2946700000								2911100000	1406343360	2159942400	1460208000
2009/7/31	30658735021	3845625362	3437423424	4507300000	5118944966	1990532006	4144405593	4886198547	23083626720	7730088160	2487113945	1441812662	1574521824	3372548718	6660582282	6284495833	1301421000	18556620017	12155352000	2544560685	7889401000	1236060000	2468983500	2866063500	4329756000	1615294354	4340413440	1853812150	3247272354	3122010000								2949800000	1674951520	2493751680	1549296000
2009/8/31	24711997625	3176558881	2592155369	3431000000	3585758523	1790072069	4203040270	3958179725	20025312120	5441982065	1958972739	1284880671	1561121639	2610322460	5079950273	5155322796	987252750	13237614667	9081981750	2289836485	6115609500	1058400000	2381910300	2436743700	3792732000	1406961336	4515783680	1332708250	2515804862	2368550000								3096000000	1648921600	2039322240	1435152000
2009/9/30	24359598372	3104227369	2657898440	3473300000	3620717171	1772487864	3955175498	4004324308	19493431320	5689344886	1985918719	1296650571	1520921081	2743409585	5043403868	6293751349	1065561750	14441578716	9473347250	2027068364	6102372250	1039500000	2259320400	2424949200	3742386000	2063353035	4417137920	1359661900	2499180600	2491640000								2644500000	1894248960	2186591040	1674576000
2009/10/30	27949665763	3719045217	3033573131	3901000000	4185049641	1944813073	4197709845	4383735318	21620954520	6415973173	2158372990	1481045659	1797858253	2933966149	5408867916	6340028933	1090732500	16567982882	10394207250	2078013204	6406829000	1137780000	2417427000	2842474500	3935379000	2191777498	4850083200	1455497100	2792875882	2767660000								3186300000	2246152960	2291783040	1763664000
2009/11/30	29513437449	4791962638	3714483509	4159500000	4524647941	2285946650	4682778538	5250228029	21594360480	7521375780	2826633292	1671325698	2349499233	3711315943	6295118234	6923126484	1137345000	17065142166	11165427500	2078013204	7359911000	1487430000	2829879000	3007597500	4866780000	2340179099	5463879040	1740007850	3114278265	3107090000								3418500000	2694579200	2779873920	1851360000
2009/12/31	29865836702	4364001195	3371680354	4211200000	4359842883	2300014014	4653461200	7321607057	20823133320	7227632430	2778130528	2016576077	2242297747	3587302941	6331664639	6080874465	1220315250	18251136602	11119384500	2421220546	7664367750	1598940000	2591573400	3446352900	4480794000	2539950486	4899406080	1686100550	2981284175	3357000000								3620600000	2262240000	2580710400	2017008000
2010/1/29	27421066883	4153034286	3118099937	3882200000	4005262305	2215609830	4157731656	7434404925	19892341920	7018920049	2667652010	1965573180	2065861968	3484462890	5993610394	5636609664	1165312500	18317025182	11936647750	1729443247	6870132750	1457190000	2360142000	3271794300	4119981000	2711183103	4373295360	1542347750	3014532698	3666590000								3173400000	1980716800	2446064640	2029536000
2010/2/26	28500289596	5081288684	3714483509	3905700000	4145096900	2387935039	4368283451	8018902967	20184876360	7343583752	3284714950	2289245410	2081495518	3980514899	6231162025	6117896532	1233366750	17550321708	13110744250	1976123524	7134877750	1564920000	2430029700	3467583000	4371711000	2990863044	4504823040	1620213850	3374725024	3931420000								3470100000	2101369600	2453077440	2042064000
2010/3/31	28984838569	4876349402	3470294960	4136000000	4379819254	2648181273	4373613877	7967631209	20477410800	7219902341	3335912312	2224510964	2090428975	4972618916	6569216270	6016085849	1254808500	16915395393	12880529250	2214759879	7558469750	1742580000	2344102200	3502966500	4472403000	2965178151	4921327360	1748992400	4061861153	3793410000								3328200000	2091315200	2545646400	2291232000
2010/4/30	26341844171	3743155721	2775296781	3402800000	3780528136	2391451880	3400811278	5198956271	19094520720	6369592644	2985614573	2242165813	1900593011	5383979119	5591599941	5257133480	1142006250	12944110993	10877658750	2069969282	6552438750	1442070000	2206618200	3248205300	4472403000	2682644333	4225326720	1515394100	3690585986	3159310000								3031500000	1797726720	2596138560	2043456000
2010/5/31	23126200986	3230807515	2413709891	2993900000	3186231111	1987015165	3118298742	5337390018	17484069613	5727995327	2778130528	2369673055	1742024146	8917179714	4760169230	4313070778	1051578000	11656288752	10342408875		5665543000	1455300000	1833120000	2946266100	4472403000	2168946482	3834799117	1308749450	3286062297	2868370000								2098400000	1572508160	2483933760	1712160000
2010/6/30	20967755561	2953536720	2216480678	2589700000	2796691884	1666982634	3168937781	5183574744	18043559840	4993636951	2648789824	1881222235	1465086974	8542935384	4157153551	3887317010	917334000	9224401171	8702127000		5255188250	1081080000	1788437700	2408436900	4472403000	2114722820	3110520026	1242862750	2870455767	2655760000								2038200000	1610714880	2458687680	1682928000
2010/7/30	23104176033	3598492698	2972525994	2909300000	3465900299	1916678345	3696649876	6619183971	21176705115	5697074974	3031422739	2083272173	1695123496	9092751128	4613983611	4840635229	1014288000	10817706827	10273344375		5718492000	1398600000	1836557100	2858986800	4086417000	2417233777	3880066560	1332708250	3042239800	3118280000								2386500000	1916368640	2542841280	1887552000
2010/8/31	23566700052	3731100469	2850431719	3092600000	3765545858	2409036085	3574050097	5752691259	19498234432	5936707707	3198487814	2236280863	1762124425	8732367699	5591599941	5358944164	1109377500	10554152508	9824425125		5837627250	1534680000	1982061000	3123183600	3926988000	2622712917	4196938662	1437528000	3568674738	3230180000								3453341992	1922401280	2855612160	1975248000
2010/9/30	22729751826	3670824210	2512324497	3078500000	3585758523	2451238177	3662002112	5614257512	18882795182	5743455503	3120344472	2469717199	1974294032	9300664645	5481960726	4729569029	1146667500	10709889151	10169747625		5559645000	1493100000	1712821500	3724703100	3801123000	2773968395	4287473549	1620213850	3407973546	3550960000								3334906076	1862074880	2730784320	1816560000	5519060000
2010/10/29	25284646411	3803431981	2606243170	3346400000	3870421804	2475856064	3771275829	5593748809	19246463829	6245911233	3538007161	2312785209	2186463640	9878202191	5472824125	5173833830	1265063250	13369391826	11568303750		5731729250	1530900000	1890405000	3847365900	3893424000	3047940583	4656079872	1557322000	3585298999	3726270000								3397240769	2690557440	2966414400	1870848000	5968460000
2010/11/30	23500625192	3315194278	2291615616	3529700000	4239984660	2067902508	3779271467	4809290910	17344197056	5542473211	3599982915	2585454542	2016727954	10742198360	4778442433	5266388997	1252944000	11302886369	9893489625		5824390000	1494990000	1904153400	3599681400	3482265000	2839607565	4138737664	1443517700	3540967636	4401400000								3166602404	2497512960	3274977600	2822976000	6300160000
2010/12/31	22223177900	3080116866	2376142422	3280600000	4050209139	1990532006	3296867986	4235047219	16449012691	5271920125	3381720477	2432445851	2032361504	9531679663	4970311058	4812868679	1252944000	10458314574	9548167125		5268425500	1421280000	1780417800	3491172000	3725604000	18754943397	3834799117	1515394100	3175233889	4315610000								3122968119	2348707840	4293905188	3359592000	7359460000
2011/1/31	21276104907	3019840606	2301007484	2895200000	3980291842	1920195186	3115633529	3840254682	16337114646	5163698891	3158068844	2108773621	1735324053	8935660916	4714486224	4711057995	1252944000	11105220630	9099247875		5162527500	1345680000	1913319000	3252923100	3582957000	18382739449	3595528346	1572296250	3031156959	3976180000								3010765672	2248163840	4112701982	3403440000	8853180000
2011/2/28	22069003227	3761238599	2484148896	3163100000	4145096900	2328148742	3339511388	4737510448	17567993147	5527013034	3449085427	2242165813	1918459925	9748833781	5107360076	5173833830	1252944000	11260957273	9858957375		5440509750	1544130000	2633964300	3724703100	3801123000	18754943397	3860666227	1668131450	3302686558	4655040000								3197769751	2388925440	4222645500	5004936000	9602180000
2011/3/31	21694579020	3351360034	2559283834	3327600000	4314896050	2465305541	3587376160	5029759470	17512044124	6184070528	3260463568	2467755549	1980994125	9009585722	5180452886	4849890746	1252944000	10632020830	9703562250		6618625000	1625400000	2531997000	3554862300	3767559000	17555619563	4281006771	1710059350	3463387750	4397670000								3391007299	2766535987	4175817705	4629096000	9963840000
2011/4/29	24403648279	3363415286	2559283834	3496800000	4125120529	2317598219	4199557687	4634966932	17484069613	7846039482	2980225377	2340248307	1824658625	10866645414	5253545696	5192344863	1252944000	10254658964	9634497750		7359911000	1602720000	2708434800	3177438300	4220673000	20305793182	4843616422	1772951200	3502177693	3972450000								4407062795	2481004519	4637987680	4629096000	8268960000
2011/5/31	21364204720	3351360034	2559283834	3351100000	3466899115	2071419349	4076242779	3963306901	16197242089	6516464319	2764657538	2183316315	1686190039	9666930846	4732759427	4766591095	1252944000	9487955490	9202844625		6698048500	1411830000	2538871200	2962778400	4086417000	17204093612	4371541658	1554327150	3136443946	3580800000								4974308501	2493001640	4071982160	4629096000	7091960000
2011/6/30	19928177761	3056006362	2723641511	3797600000	3525329999	2138239328	3781657166	3973561253	15106236145	6338672291	2880525251	2183316315	1704056953	10439823885	4677939820	4424136978	1252944000	9967145161	8667594750		7359911000	1409940000	2857375800	2892011400	3784341000	16542397704	4300407104	1482450750	3125361106	3439060000								6451640726	2279452895	4067910178	4629096000	7408680000
2011/7/29	19716738209	3435746797	2601547237	3435700000	3518837678	2106587759	3730275955	3747965517	14322949827	6021738677	2856273869	2361826454	1699590225	12920003040	4559164004	4294559744	1112174250	9356178330	8270473875		7359911000	1370250000	2946740400	2795296500	4237455000	16149515759	4914750976	1488440450	3020074118	3245100000								5080277480	2382628131	3957966660	4629096000	7888040000
2011/8/31	17655202579	3098199743	2376142422	3233600000	4122623479	2057351985	3668618501	3291646870	13427765462	5217809508	2759268342	2279437159	1809025075	10866645414	4193699955	3915083560	1063697250	9547854199	7424433750		7359911000	1442070000	2658024000	2568842100	4203891000	15405107862	4714280870	1599249900	2626633270	2812420000								4924440747	2214668444	3615920158	2766600000	7340200000	5086200000
2011/9/30	16360135324	2929426217	1995771797	2777700000	3583760883	1828757320	2709502553	2702021652	12952198769	4259278576	2535616709	1820803417	1641522753	9343930770	3691186889	3618907026	1128954750	8763181112	7010046750		7359911000	1459080000	2486169000	2483921700	3775950000	13337308149	3867133005	1503414700	2244275262	2659490000								3995653821	1948332369	2931827155	2229984000	6753840000	3792600000	2336920000
2011/10/31	18104511626	2814901323	2099082337	2711900000	3577268562	1877993094	2750607522	2871218454	12952198769	4359769722	3001782161	1779608770	1728623960	11881788510	3883055514	3674440126	1072087500	10182780513	7338103125		6750997500	1459080000	2424301200	2526381900	3658476000	12799680223	3576128013	1362656750	2382810772	2577430000								4076688922	2248260382	2864639450	2507688000	8183360000	4248300000	3466160000
2011/11/30	18051651738	2724486934	1887765323	2599100000	3161760054	1800622592	2586187646	2409772631	13763459599	4962716599	2721543970	2122897499	1652689575	10266788130	3837372508	4109449410	1144803000	9410087168	6958248375		6195033000	1198260000	8438531362	2417872500	3398355000	12324086289	3673129677	1284790650	2493639180	2745280000								4051755045	2173878235	2870747423	2119320000	7695440000	4088070000	3031040000
2011/12/30	16122265828	2157890094	1620097106	2016300000	2480066408	1508724789	2250497064	2743039058	14770542009	3903694521	2923638819	1521455646	1393619317	9540037959	4020104532	3026553958	743003250	8553535631	5266168125		4818359000	960120000	7584414157	1872966600	2483736000	9925438622	2638445261	928403500	1873000095	2372280000								2917263632	1977125458	2693616199	1593144000	6835160000	3151680000	2353200000
2012/1/31	16465855100	2308580743	1765671049	2157300000	2473574088	1543893199	2449171082	3066051134	14742567497	3950075050	2605676256	1548918744	1411486231	9563109393	4148016949	3146875675	772835250	8990796206	5628756750		5030155000	1273860000	7423121637	1993270500	2592819000	10070184602	2644912038	1000279900	1928414299	2219350000								2861162409	2183475931	2832063592	1555560000	6698200000	3198720000	2116400000
2012/2/29	17153033643	2676265926	1976988062	2335900000	2720282264	1663465793	2839668289	3327537101	15022312611	4344309546	2791603518	1837281276	1623655839	10393681017	4202836557	3554118409	811057500	9392117556	6302135625		5453747000	1506330000	8783110836	2134804500	2743857000	11414254416	2955317363	1069161450	2144529695	2864640000								3521910155	2255458654	3078418513	1860408000	7198960000	3463320000	2496760000
2012/3/30	15884396332	2459271392	1779758850	1997500000	2830651712	1543893199	2627292615	3255756639	13679536065	3725902493	2543700503	1680741616	1442753331	8824823505	3663777085	3137620158	1035729750	8996786077	5525160000		4844833500	1506330000	7588079896	1988552700	2676729000	12055272327	2651378816	934393200	1945038560	2741550000								2929730571	1905142735	2852423503	1609848000	6377200000	3072300000	2088280000
2012/4/27	16412995212	2742569812	2404318024	2039800000	3298098784	1765454182	3339778748	3835127506	14267000804	4297929017	2694597990	1875729614	1596855467	9609252261	3672913686	3378263592	871653750	9475975748	6094942125		4712461000	1409940000	6744959907	2226801600	2710293000	12944426203	2489709376	985305650	2194402478	3591990000								3166602404	1996320851	3019374772	1728864000	6441400000	2829750000	2049800000
2012/5/31	17232323475	2549685781	2244656280	1790700000	4473208783	2096037236	4425635017	4101740648	15721675396	4274738752	3020644347	1878475924	1610255653	9724609431	3663777085	3294963942	1107513000	9224401171	6681990375		4924257000	1355130000	6231756436	2113574400	2601210000	15032903914	2470309043	937388050	2194402478	3826980000								3147901997	2118691480	2980690941	1825956000	6668240000	2948820000	2332480000
2012/6/29	17100173755	2652155422	2136649806	1786000000	4018746352	1807656274	4477016229	3686439407	18463177511	5418791800	2856273869	1829042347	1469553703	9401609355	3883055514	3535607376	1212857250	8739221629	7579828875	4028893888	4924257000	1264410000	5042224105	2006952120	2483736000	13171884172	2476775821	985305650	2294148046	3543500000								3241404036	1864352526	3078418513	1772712000	6454240000	2665110000	2354680000
2012/7/31	16254415548	2489409521	1770366982	1494600000	3518837678	1698634203	4161878132	2835328223	17120400965	4808114836	2659568216	1743906742	1223883631	8732537769	3956148324	3322730492	984456000	8113879100	7130909625	4028893888	4209445500	1175580000	4970742192	1749360240	2089359000	13357986146	2205171162	937388050	2127905434	3606910000								2555722413	1588418754	3163930138	1656828000	5649600000	2302020000	1719760000
2012/8/31	16439425156	2615989667	1803238518	1710800000	3694130330	1663465793	3870717933	2773802113	16393063669	4437070604	2570646482	1867490684	1230583724	8236501938	3974421526	3100598091	1089800250	7249540732	6526595250	4084592882	4394767000	1305990000	5069717148	1791820440	2332698000	15260361882	2541443597	892465300	2133446854	3588260000								2705325676	1607614147	3013266798	1926180000	5516920000	2257920000	1844080000
2012/9/28	15990116108	2603934415	1850197854	1626200000	3733084253	1656432111	4076242779	2784056465	15581802839	4444800692	2554478895	1834534966	1440519967	8178823353	3809962705	3128364641	1023610500	7405277375	6906450000	3773606833	4566851250	1281420000	4701310370	1817296560	2273961000	20057811293	2366840602	910434400	2005994185	3666590000								2474687312	1646004933	3080454504	1631772000	5491240000	2428440000	1811520000
2012/10/31	14853628517	2591879163	1920636859	1818900000	4207023645	1663465793	3689170986	3122450068	16001420509	4839035188	2495197739	1914177952	1431586510	8398001976	3819099306	3174642225	1023610500	7179459242	7079111250	3680775176	4368292500	4824014772	5064218539	1769175000	2332698000	20405480022	2722513370	940382900	2122364013	3800870000								2537022005	1588418754	2764875887	1566000000	5422760000	2341710000	1829280000
2012/11/30	14615759021	2338718872	1920636859	1687300000	3661668728	1452455333	3192485941	2917363036	14854465543	4854495364	2274240704	1628561729	1176982981	7936573296	3672913686	2980276374	1023610500	6463070685	6802853250	2873139766	4460953250	4462935822	5267667058	1421001360	2190051000	17062511473	2334506714	910434400	1917331458	3080980000								2331317518	1355674617	2459477225	1327968000	4793600000	2072700000	1650200000
2012/12/31	15805106500	2537630529	2385534289	1870600000	4226500606	1628297383	4309170938	3768474220	25901400998	5913517442	2473640955	1727428883	1364585581	8524894863	3873918913	3304219458	1146667500	8573302197	7735224000	3495111863	4990443250	5213980038	6829271906	1655947800	2374653000	18586905131	2651378816	946372600	2410517874	3483820000								2586889760	1509237759	2946079093	1453248000	5425000000	2581320000	1972840000
2013/1/31	16201555660	2814901323	2315095285	2091500000	3707114971	1779521546	4254364312	3737711165	27213971994	5596583828	2748489950	1881222234	1545488089	9563109393	3965284925	3433796692	1470158250	9242969762	8270473875	3991761225	5797915500	5452292145	6323399913	1975814640	2475345000	19121780099	2961784141	1021243850	3385807864	3730000000								2836228532	1638806660	3090634459	1522152000	5863340000	3113460000	2057200000
2013/2/28	16148695772	2700376430	2235264413	2068000000	3590253203	1740836295	4542099097	3491606727	27388981460	5426521888	3330523116	1930655810	1496354074	10162966677	3919601919	3655929093	1384391250	10263044774	8184143250	4144933458	5837627250	5502843198	5636073836	2273036040	2450172000	18586905131	3032918694	1087130550	3507719113	3558420000								2755193431	1744381321	2907395262	1641168000	6787760000	3523590000	2218520000
2013/3/29	15805106500	2549685781	2070906735	2124400000	3908376905	1617746860	4209833929	3307028397	24282563435	7372218735	3446390829	1872983304	1471787067	15782165312	3654640484	3900791525	1704153000	8993791133	8546731875	3606509851	8816446320	5127321090	4926753324	1822957920	2450172000	17891567673	3188121357	1617219000	3491094852	3756110000								2767660369	1636407236	2773019851	1694412000	6728736000	2791530000	2282160000
2013/4/26	15355797452	2405022758	2047427067	2053900000	3798007457	1554443722	3610386461	2845582575	23451268471	6929885611	2950584799	1732921503	1433819874	15797096405	3526728067	3663070158	1452445500	8339697233	8857522125	3351222796	9330474492	4549594770	4327404984	1987137360	2341089000	16955536479	4106403776	1617219000	3297145138	3748650000								2568189352	1593217602	2616248538	1443852000	6005692000	2782710000	2282160000
2013/5/31	15514377116	2682293552	2221176612	2491000000	4654993755	1642364747	3928949973	3348045804	23757535037	7435409181	3373636683	2153106907	1494120710	18604141890	3764279699	4019652209	1575502500	9468787894	9168312375	3843230575	8474054128	4722912666	5454619751	1987137360	2584428000	17436923950	3750731008	1617219000	3286062297	3472630000								2848695470	1693993415	2876855396	1879200000	6765626000	3248700000	2282160000
2013/6/28	13294261822	2194055849	1948812461	1692000000	3804499778	1368051149	3206187598	2696894476	19776069681	6108409809	2818549498	1969104148	1235050452	14363711476	3718596692	3555014991	1426342500	7257327564	8063280375	2910272428	6806288156	3690226869	4679315936	1987137360	2148096000	12917230472	3343324019	1156012100	2759627359	2458070000								3846050558	1461249277	2408577448	1904256000	5371184000	2819460000	2070520000
2013/7/31	13479271430	2224193979	1939420593	1593300000	3798007457	1375084831	3254143395	3681312232	20126088613	6350639853	2950584799	2158599526	1362352217	16334615753	3590684276	3565820508	1678050000	7763471654	7942417500	2975254588	6625989132	4332947400	4844274194	1987137360	2156487000	14040467905	3162254246	1194945150	2815041563	2644570000								3253870975	1418059643	2207014331	1957500000	5629414000	2998800000	2067560000
2013/8/30	14562899133	2453243766	2084994536	1771900000	4135608120	1512241630	3613811876	4096613472	21219897777	6845631683	2869746859	2271198229	1353418760	14931093010	3764279699	3749514291	1587621750	8238468415	8132344875	3332656465	6918975046	4441271085	4596836806	1865418120	2299134000	14655574118	3201054912	1443517700	2765168780	2693060000								3016999141	1480444670	2235518206	1891728000	6227032000	3113460000	2057200000
2013/9/30	14351459581	2435160888	2052123001	1771900000	3707114971	1582578450	3699447228	4096613472	21219897777	7140520432	3063757915	2773772928	1373519038	14960955196	3764279699	3717097741	1507448250	8425352386	8322272250	3086652575	6873900290	4397941611	5190686537	2086211160	2341089000	14414880382	3091119693	1476461050	2693130314	2790040000								3041933018	1559625665	2211086313	1970028000	6263922000	3245760000	2248120000
2013/10/31	15250077676	2405022758	1906549058	1771900000	3862930662	1522792153	3990607427	4096613472	22226202207	7730297931	3128428266	2433230509	1453920153	17947173798	4513480998	3803541875	1445919750	8986004301	9530901000	3146993152	7099274070	5293417407	5416129491	1967322600	2374653000	14414880382	3576128013	1488440450	3673961725	2659490000								4001887291	1530832576	2076710902	2370924000	6640200000	2950290000	2298440000
2013/11/29	14853628517	2489409521	1981683996	1856500000	3843453700	1631814224	3956353286	3219866409	21701173809	7393282217	3185014824	2512873494	1592388739	18156209100	4248519563	4030457725	1606266750	9172888273	9099247875	3355864379	7076736692	5423405829	5509605837	1958830560	2374653000	15377655324	3433858906	1485445600	3529884795	2622190000								3933319128	1530832576	2123538696	2818800000	7001722000	3576510000	3443960000
2013/12/31	14536469189	2489409521	1958204328	1489900000	3544806960	1575544768	4134474819	2922490212	20782374111	7519663110	2996392965	2254720370	1487420617	17200619148	4084060741	4830065960	1469226000	8845841322	9151046250	3314090133	6896437668	5177872143	5850519572	1769175000	3987471292	17089255221	3317456909	1431538300	3673961725	2499100000								3740081580	1264496501	2117430723	2555712000	6101606000	3525795000	2820880000
2014/1/30	13770000814	2483381896	1925332792	1541600000	3531822319	1550926881	3678894743	2753293410	20169840980	7435409181	2756573744	2139375358	1732829850	14990817382	4495207795	5283897661	1596012000	8876988651	8581264125	3068086244	6716138644	4787906877	6257416610	1834280640	3812197829	14521855376	3226922022	2300950680	3291603718	2405850000								3758781988	1233303987	2249770143	2583900000	5710374630	3442005000	2715800000
2014/2/28	14800768629	2483381896	1873677522	1673200000	3531822319	1642364747	3685745572	2932744563	21351154876	7277433066	2999087563	2293168708	1839207127	15468612358	4550027403	5089398361	1666863000	8884775483	8961118875	3198050563	7009124558	5343968460	6521349823	1981476000	3972865170	15243936582	3446792461	2426632860	3757083031	2409580000								4575366466	1223706291	2382109564	2821932000	5739885610	3364830000	2661040000
2014/3/31	15012208181	2483381896	1953508394	2171400000	3531822319	1642364747	3709723470	3609531770	21526164343	7024671280	2982919975	2271198229	1861602343	15110266126	5015994064	4776038377	1926094059	8215107918	7959683625	3314090133	7752858032	4780685298	6235422175	2179623600	4513291683	14120699150	3453259238	3673786800	3507719113	2394660000								4612767282	1096536814	2455405242	2693520000	5592330710	3325140000	2458280000
2014/4/30	14747908741	2483381896	1892461257	2509800000	3609730165	1983498324	4333148837	3040415255	20476107545	6750846013	2718849372	2699622563	1732829850	14035227429	9674783170	4581539077	1945810953	8059371275	7286304750	3100577324	6287928462	4426827927	6438870694	1899386280	4016683536	14147442898	3142853914	2972866950	3369183603	2260380000								3777482396	1053347180	2500197046	2530656000	5245576695	3148740000	2289560000
2014/5/30	14774338685	2483381896	1878373456	2439300000	3544806960	2053835144	4302320110	3045542431	20388602812	6835099941	2729627764	2427737890	1738428654	13467845895	9174084876	4387039776	1959366317	7763471654	7234506375	2984537753	6220316328	4520708454	6295906870	1791820440	4016683536	13238155453	3071719360	2885856210	3352559342	2282760000								3877217905	1091737966	2580618694	2555712000	5334109635	3190635000	2297680230
2014/6/30	14853628517	2483381896	1864285655	2227800000	3512345358	2159340374	4408507947	2937871739	20694869378	6950949093	2842800879	2455200988	1727231046	14244262732	9028720855	4484289426	1903912554	7919208297	7044579000	3040236747	6175241572	4946781615	6526848432	1828619280	4118926390	14093955402	3091119693	3084047340	3535426215	2562510000								4107856269	1331680376	2583672681	2590164000	5657360555	3426570000	2507779395
2014/7/31	16254415548	2483381896	2038035200	2500400000	3888899944	2254295081	4994253758	3235247936	20913631211	7161583914	3214655402	2490903016	1844805931	14572746778	9900904980	4894899061	3160805180	8472073379	7631627250	3355864379	7211960960	4917895299	8214921278	2018274840	4688565146	15350911576	3265722688	3746295750	3939949904	2771390000								4431996672	1278893045	2763857891	2800008000	5833693871	3879697500	2592713100
2014/8/29	17179463587	2718459308	2075602669	2500400000	3836961380	2384418198	5323093511	3296774046	21088640677	7024671280	3028728141	3020940813	1962380816	14901230824	11466408806	4797649410	3209552946	9040512126	7631627250	3406921790	7054199314	4917895299	7841015892	2162639520	4586322292	17490411447	3291589798	5181972960	3878994280	2670680000								4350961571	1278893045	3240279804	2790502000	6039416073	4265793000	2670196480
2014/9/30	18950269834	3393553415	2399622090	2975100000	4408285579	2658731796	7145413813	3635167649	22576221140	8425392840	3306271734	3806385424	2429880953	16931859473	12111394302	6105116930	3365545799	10769188863	8546731875	3922137483	8271217726	6145563729	9369629088	2406078000	5944691634	24657736016	3705463565	6482300130	4555047569	3002650000								5329616252	1278893045	3756403543	4243954000	6810874331	4858056000	3139566955
2014/10/31	19188139329	3562326942	2587459436	3844600000	4310900772	2518058156	6898783997	3665930704	23495020837	8583368956	3306271734	4061792239	2340300089	17021446031	14583838701	6321227264	3394794459	10706894206	8494933500	4014969139	8609278396	7799305320	8484353101	2372109840	6192995707	30220435681	3828332339	7221891420	5214476596	3502470000								5479219515	1278893045	3612866171	3989128000	7332527057	4794331500	3565725545
2014/11/28	23046911151	3725072843	2596851303	3454500000	5074075150	2644664432	8837568378	4081231945	26688943596	9931431810	3306271734	3916237818	2368294109	18006898170	14709252547	7218085149	3609284632	15083093875	8943852750	4140291875	8767040042	10240199022	8478854492	2437215480	6499724268	34392460430	4028802445	7009198500	5635624547	3856820000								5853227673	1854754829	3603704212	3869580000	7119457634	4794331500	3747513475
2014/12/31	29495817482	4574968104	3085228401	3261800000	4760399923	2493440269	9180109788	4435007076	34301855375	13522755508	3306271734	3927223057	2093952711	22814710119	18185007716	6364449330	3316798033	17310127869	10912191000	3764323667	12418095278	11460645873	5641572444	4121827084	7244636487	34392460430	4403875546	6139091100	7015438226	3256290000								8219202129	2017915668	4354984920	3164876000	6671277122	3883446000	3807116075
2015/1/30	28306470003	5286227967	3564213633	3680100000	5062278943	2528608679	8830717550	4522169064	32245494147	12574898814	3306271734	3927223057	2376692315	22307052957	18382086618	6796669998	3310948301	15799482432	11447440875	4042818636	12485707412	9474711648	5735048791	4278900653	7682820146	34392460430	5160488525	7337905740	6184225166	3353270000								8672498397	2017915668	4229771469	3164876000	6825568774	3935925000	4915720174
2015/2/27	28412189779	4900459905	3442119358	3830500000	5704739420	2704450729	8851270034	4660602811	30714161318	12806597117	4462254271	3927223057	2359895903	23173056352	18220840244	6893919648	3310948301	18003155931	10946723250	4483769004	11674361804	8990865855	5779037660	4484721190	8486156853	34392460430	5160488525	7337905740	6256263632	3360730000								9818568204	2017915668	4321391067	3164876000	7281096507	3988404000	5667947816
2015/3/31	35495414765	5515277753	4198164674	5184100000	6641338429	5256898854	10180330705	5368153073	35395664539	15450064120	4658959925	3927223057	2359895903	26547483372	23900295856	8287831301	3310948301	19334704228	13519375875	6410025874	14153473384	11301771135	6856764949	5356750311	10896166975	34392460430	5160488525	10035238680	7946396854	3767300000								12187682658	2017915668	4965782244	7059624000	10183248999	4914283500	6773547514
2015/4/30	38534858323	7486311442	4545663764	5903200000	6896774523	6522448578	10351601410	6301299070	46683775109	16966634832	5742188317	6742190633	3087740428	31743503739	24186956076	9660131921	4204007383	22215832124	17956770000	7653970070	21252747454	10406295339	7423121637	5892966975	20068811559	34392460430	8083472000	11988146400	9054680934	4315610000								13385069024	2017915668	5176507321	8006570000	10448244744	5214163500	7438306826
2015/5/29	50481193002	8408538214	7490014156	6236900000	7647601828	7558939529	10310496441	7634364781	51321525963	19515316166	5709853141	8513560473	4423055192	30369843182	24599030142	12145400760	5145814232	25034665362	19027269750	8484813395	21816181904	12529439565	7802525632	6396685659	21938395169	69694208304	9454428851	15942301140	8849648379	5371200000								14411400196	2017915668	6315644330	11369644000	14011476670	4764343500	11853708149
2015/6/30	48961471223	8004687275	6940589920	5879700000	6904515011	6448004477	9591159480	6142356620	62688390793	22495798883	6359251256	5964984951	3636423224	28578112021	26301075200	10103158105	5030769503	22916647017	21841648125	10373937603	21230210076	10817925342	6295906870	6396685659	18549774877	46641097192	9667832512	14912674050	10966470972	4837810000								17105519520	2881060502	6315644330	6960576480	13426140830	4685625000	10391237663
2015/7/31	43133668575	5256089837	4550359697	3492100000	5333196012	5457325281	6775469090	4383735318	45362453639	15881865503	4171237689	4671473021	2670629527	21799395795	24330286186	9184689187	3856923285	21024446805	17818641000	6707087175	14829594724	7207135842	4233928637	6396685659	14796001535	39848185101	7210457024	13863711240	7647160152	3170500000								11529120156	2881060502	4926080418	6052675200	12088593000	3384895500	9773866358
2015/8/31	41111777861	4701548249	4540967830	3228900000	4868766751	5440145873	5603977468	3953052550	38589587297	13722858588	3772437186	4248541307	2793803216	18902763751	17020450572	13614951029	3213452768	16539231487	14348149875	6734936672	13229440886	7943736900	3700563601	3834761598	18111591218	36585447798	6330975270	12616557300	6505627550	3509930000								11529120156	2881060502	4596249863	4347207865	8321857500	3279937500	8483859732
2015/9/30	36156163365	4159061912	4540967830	3290000000	4791361874	3945537375	5535469186	3660803528	35806936785	12954041492	3861358920	4245794997	2315105471	17111032589	15390070570	13614951029	3024311434	15516041742	12172618125	6410025874	11629287048	9460268490	3546602560	3563945101	12342173048	31664598094	6117571610	12761575200	5862822783	2845990000								11529120156	2881060502	4171745723	4205348290	9834922500	3279937500	8182019742
2015/10/30	41825386348	6027625960	6649442034	4084300000	5302234061	4861772470	6378121054	4650348460	38799598657	14491675685	4526924623	5154823551	2930973915	23501540398	17844598705	13614951029	3659982309	19664865912	16454617125	8526587640	13792875336	10550726919	4123956465	4208488363	14094907682	33322710494	7410927130	12892091310	7325757769	3550960000								11529120156	2881060502	5222317120	6796649860	10249024500	3279937500	9342666372
2015/11/30	41230712609	8281958069	8217883870	3868100000	5348676987	5182454753	6980993936	4660602811	38379575938	16006140043	4936503518	6069344724	3146527870	22008431097	18185007716	11399820108	4408748002	19889126678	19458922875	8902555849	13680188446	13381585887	4231179333	4777203007	15365640291	33697122971	7372126464	11770619550	7940855433	3700160000								13042958634	2881060502	5387232398	7726618185	12733636500	3279937500	8936619718
2015/12/31	38891662567	7793720366	7011028925	4371000000	6432345262	5520316444	8460772827	5998795698	38589587297	15164653934	5187101131	6256093793	4011543095	21261876446	19098737168	11896873876	6432755267	20872825617	16886270250	8647268794	13004067106	10305193233	4734302022	5335084991	13423026072	39955739844	7475594906	12432867960	8362003384	3998560000								10357392069	2881060502	6043839521	8426458755	10671090000	3279937500	9569046365
2016/1/29	25650260633	4930598035	4686541773	2744800000	3978610668	3836734458	5809502314	3506988254	28614047724	10438008552	3586509925	4619293134	2575449858	15289439242	14118015843	7520639616	3154955448	15267402483	11430174750	5987641838	9758684674	7019374788	3274421433	3303961263	8705248682	27916958295	5393292518	7330116953	6616455958	2804960000								8347493526	2724786010	4855838726	4394494390	6784902000	3279937500	6863266450
2016/2/29	25531325885	5394725234	4545663764	3285300000	4017313106	3773743295	5672485750	3404444738	27826505126	10652856069	3826329146	4078270098	2494267200	15976269521	14333011008	7661111333	3154955448	15090389121	11602836000	5996925003	9510773516	6448870047	3233181869	2930234498	8515369097	27005915367	7932260189	6762446242	5630083126	2991460000								8347493526	4011045288	4816136900	4110775240	6490252500	3279937500	5799639817
2016/3/31	28901143742	6093929846	5451978956	3835200000	5093240893	4329210821	7056353046	3922289495	30924172678	12461156007	3926029271	16877101806	3090539830	17738138496	16393381340	9292744353	3743828467	17037536104	14140956375	7101621715	10389731258	9954043550	3612585863	3439369512	9260281316	30650087079	8478639734	8289094660	6549958913	3267480000								8817895313	4111221245	5484959970	4965085125	7852011000	3279937500	7295851991
2016/4/29	26918897944	6841355465	5635120368	4826900000	5782156190	5451598812	6590496728	4106867824	29559098841	12049364932	3869442714	15585793305	3244506941	16334615753	17378775847	9681742954	3710679986	15798442569	15448803820	6340402132	9465698760	10381339078	3901262816	3683104359	8617611951	28958150213	8205449962	8542617502	7364547712	3252560000								8227754889	4059129747	5674307140	5999083805	8950974000	3279937500	8348317570
2016/5/31	25808840296	7528504824	5353364350		5922969735	5778007564	6843977372	4106867824	27668996606	12174692650	3581120729	14284474660	3264102755	16035993893	16303800022	10038325005	3535188027	15768940342	15035385126	6586406022	8631815774	9167431328	3728056644	3840177927	8310883390	30780236069	8293260960	7892276298	7591745948	3461440000								7073132322	3834735605	6062163441	8960076392	8536872000	3279937500	7923698330
2016/6/30	25293456389	7528504824	5513026093		5922969735	5732195809	8371712060	4106867824	26356425610	12783427283	3850580528	20625958777	4504405473	15767234219	15640898262	11291764941	3542987669	15311655823	14752519704	6419309040	8158530836	10672676938	3604337950	3894341227	8194034414	30129491120	7932260189	7633242090	7203846520	3293590000								7372478913	3838742644	5872816270	15454145350	8943010500	3279937500	7847873465
2016/7/29	26046709792	7528504824	19068090859		5905368042	5417239996	7823645804	4132503703	27038962528	13929280709	4076926759	19778503877	4031012541	16513788869	16859204198	10416518089	3622934006	15355909164	15753428121	6433233789	8090918702	9944332288	3563098386	4062247455	8646824194	30519938089	8820126950	9104776847	7636077311	3323430000								7671825505	3622362578	6065217427	12721400136	8560762500	4310775000	8426142235
2016/8/31	27473926767	7528504824	18426247688		5905368042	5749375217	7857899945	4670857163	27563990927	14233648025	4723630276	20092882307	4178051255	17708276310	16859204198	11000015990	3977817746	15975455931	18973742157	6823126745	8271217726	11527267994	3827031600	4457639541	8719854804	31105608543	8595721066	8911879032	7270343565	3476360000								8013935895	3622362578	5918626070	14799228825	9763251000	4029637500	8338922941
2016/9/30	26403514036	7528504824	17450111200		5447724021	5732195809	7857899945	4455515779	27038962528	13947184669	10948955754	20407260738	5028006746	17260343520	16339632549	10502962223	4648587013	16004958158	17407102896	6307911052	8181068214	12197345072	3975494032	4923443915	9318705804	30064416625	8712802397	8239492364	6915692659	3629290000								7714589304	3662432961	5634605314	12080618500	10917958500	4029637500	7413639995
2016/10/31	26799963196	7528504824	17784404518		5535732486	5766554625	7857899945	4655475635	27458985247	14412687623	11637732793	20133888190	4461369752	17917311612	16608376506	11064849091	4595939426	16299980429	18038110376	6405384292	8834652176	13294717678	4132204378	4663460078	8822097658	30845310564	9239668387	8360742419	7059769590	3972450000								8244860409	3794665223	5207047187	14229121634	10917958500	4029637500	7375718563
2016/11/30	28465049666	6630388556	17035587485		6204596825	5531769382	7857899945	4804163734	28719053403	14842382658	11501276964	20010870543	4285640558	18872901565	17199613210	10837933240	4346350861	17480069509	18669117856	6581764439	8699427908	12993668556	4775541586	4706790718	9055795609	32146800461	9561642048	8526083403	7137349475	3961260000								8407362844	3678461114	5295612799	12872172286	11809870500	4029637500	7508443576
2016/12/30	27236057271	6756968701	16433859513		8105579682	5090831243	7857899945	4655475635	27931510806	13624913393	11293344273	18534658782	4045357782	17200619148	15909642219	9281938837	4100662118	16417989337	20170480481	6595689187	8676890530	11634091876	4866268629	4603880449	9596222121	29804118646	9064046390	8008014987	6694035843	5300330000								8561312520	3530200698	5008538057	12099465018	11801907000	40469127818	7424994431
2017/1/26	27711796263	6762996327	16554205107		8237592380	4987754795	7508507707	4645221284	28246527845	12944562921	12099083451	18110931332	3715417253	16812410729	16196302439	8903745753	4289803452	15990207045	20170480481	7310492942	11569302743	13741435730	4330154288	5640667672	13071052138	30194565615	8644504954	7572617063	6461296186	5348820000								9091583625	3269743212	5075725762	11760227681	9962338500	35491815474	7782466580
2017/2/28	27949665759	7474256190	16808268029		8677634708	5102284182	8083977276	4875944195	29506596001	13177314398	13567608080	19409450936	3801488695	17887449426	16751706616	8882134719	5304992940	16432740450	20431587024	7454382009	12030844076	13867682136	4255923072	5555632481	13285683536	31430981017	8917694726	7875742200	6627538798	5005660000								10716607979	3413996589	5130697522	12024078943	10535710500	37541297027	9376196578
2017/3/31	28227180171	7329593167	17570456794		9751337988	4810234246	7761988351	4998996415	29401590322	12461156007	13073767939	19518799956	3876801207	17260343520	16070888593	8979384369	5133701620	16034460385	19582990758	7278001862	12215460609	11818605854	3810535774	5598150077	12770568181	31951576976	9483587827	7782048976	6594290276	5468180000								10143573075	3337862862	4880270619	11345604269	10909995000	45153657083	8549542233
2017/4/28	27711796263	5991460204	19322153780		9346499047	4397928453	7083756359	4404244021	28194025005	10957223385	12040602381	17974245057	3123676088	18186071286	24240704867	9130661603	9206908450	16137718180	13555781380	6043340832	10800067189	8817825896	3439379692	5598150077	11053516997	31496055512	8381071958	9341765590	5574668922	3826980000								9480843859	3554242928	4480198372	10874441301	10288842000	40436596365	8851159359
2017/5/31	26403514036	5804603799	16179796591		7964766137	4014255007	6474032649	4101740648	27721499446	9918793718	12677396247	17154127412	3155952879	16483926683	23040315195	7153252049	7483919290	15783691456	12380801935	5764845862	10430834122	8099192508	3323908911	5598150077	11053516997	31561130007	7463934864	10339322860	5197852335	3274940000								7766467967	3165560218	4361092893	9102868542	9285441000	40273939099	9816432162
2017/6/30	26681028448	6262703372	17583828527		8448812698	4180322618	6521988446	4209411340	27984013645	10438008552	13645582839	15456483884	3159539189	16782548543	21983255634	7704333400	7317665950	16152469293	13011809415	5834469605	10553911811	8497354250	3266173520	5598150077	10838885599	32667396420	8244477072	8906367666	5474923355	3398030000								8077126686	3029320917	4440496545	8263788118	9476565000	40631785084	8404530489
2017/7/31	26324224204	5846797181	17383252536		7075880634	4105878517	6254806147	4045341714	28509042044	10205257075	13320688010	17922304271	2998155235	17290205706	18310421563	7779972017	6136259640	16388487110	14099753346	5588465715	10830836611	8011791150	3348652650	5598150077	10688643620	32472172935	7220015424	7760003511	5197852335	3912770000								7685926818	3369919168	4993268124	8263788118	9006718500	39070275329	7408768256
2017/8/31	26125999624	5629802647	18640195412		7348706878	4071519701	6172596208	4717001745	28246527845	10187353115	11338829550	17531381527	3665208912	16901997287	22180334535	7931249250	6771045120	16314731542	17167755231	5639523126	11046222566	8031213674	3348652650	5578340076	10967664438	32862619904	7229772202	8399321982	6195308007	3591990000								7812491481	3369919168	4806974940	8263788118	9516382500	41933043213	8084994847
2017/9/29	25570970801	5286227967	20565724923		7119884867	4019981477	5905413908	6819143827	27248973887	9900889758	10916466271	18343297995	4285640558	17081170403	20567870796	8093332001	6846614820	15916451477	17320067382	5551333053	10676989500	7972946102	3513610908	5578340076	10624254201	32407098440	7044393427	8377276518	5131355290	3539770000								7340750464	3369919168	4788651020	8263788118	9197842500	38061800279	7765459205	3172800000
2017/10/31	25333101305	4936625661	19656447098		6873461163	3836734458	6337016085	27192802512	26986459688	9865081839	11663724379	18373368976	4278467937	17409654450	17557938485	8644413352	5511550120	15650931434	16232123451	5453859814	10000062212	8817825896	3414635953	4370876591	10066212566	32081725966	6888284986	7550571598	4942946997	3424140000								7110632894	3369919168	5054347856	8263788118	8903193000	32986893575	7980959987	3454800000
2017/11/30	24262688574	4954708539	18172184766		6715045925	3687846255	5713590719	26634046296	25831397211	9131019488	10559081959	18644007798	3220506461	16364477939	15031745295	7952860284	4906992520	15105140234	17407102896	4562675912	9230826657	7633051932	3002240307	3650635214	8563792780	30259640110	5795525894	5952275420	4532881887	3796417562								6489315457	3369919168	4813082913	8339084593	7859974500	32856767762	7304733396	3186000000	16351960000
2017/12/29	24024819078	4303724935	18787284472	7658100000	6767851005	3561863929	5446408419	23784389594	25306368813	8987787810	9428447952	17350955645	3224092771	16215167009	13813439359	7779972017	4488840180	15119891348	17407102896	4353804685	9046210124	7778720862	3142454826	3417615945	8349161382	30129491120	5785769117	5478297933	4277976549	3622396009								6236186131	3369919168	4742841221	7943778100	7732558500	33051956482	6814283340	3127200000	15139880000
2018/1/31	24064463994	3875763492	16835011494	7315200000	6715045925	3407249257	5288839370	31737353069	25411374492	9113115528	9058067846	16148116432	2861875452	15826958591	12487635841	7682722367	4309991890	15341158050	17668209439	4140291875	8707746480	7361136596	2853777874	2859781938	7490635790	30454863594	5024740464	5511366130	3867911439	3416317854								6121127346	2312061070	4800866967	8997928748	8146660500	32856767762	6635937866	3835200000	14506040000
2018/2/28	22399377523	3483967805	16353629117	8178800000	5315711322	3063661097	4740773114	25740036350	23678780777	8146301700	8531738223	14915206239	2535521234	14901230824	12021812983	7304529282	4083282790	14308580105	17124237474	4066026550	8153896880	6525968064	2771298744	2775047658	6889667876	29608895161	4810091357	4993297714	3601923260	3219398729								5672398086	2332096262	4654275609	8376732830	6848610000	30319314410	5996866582	2919600000	13822160000
2018/3/30	23152630926	4309752561	15792016342	9055100000	5218902010	3080840505	4754474771	24361771018	23678780777	8647612574	8928109915	14283715652	2474553962	15050541754	12935542435	7455806516	5294916980	14824869078	17864039347	4126367127	8430821680	6749327090	2829034135	2718558138	7104299274	28242330769	4956443021	5059434107	3945491325	3755201931								5660892207	2520427059	4617627769	8640270492	6848610000	28367427217	5741504993	3057600000	14450440000
2018/4/27	22439022439	4357973569	14642047328	8496300000	5095690158	2972037587	4418784189	22219872190	22838735339	8038877941	8343299222	15306128983	2474553962	14244262732	11323078696	6829086548	4456093310	13585775543	15666392606	3755040501	8184666303	6059827488	2961000742	2570273149	6717962757	27786809305	4478360918	4596479352	3502177693	3068274749								5235174704	2416244065	4257257348	8508501661	6759396000	26350477116	5511250588	3108000000	13594200000
2018/5/31	22835471599	4050564645	17316393872	8255000000	4840465608	3035028750	4110496920	21027858929	23731283617	8969883850	8625957719	14855064278	2474553962	13945640871	11215581114	6645392764	4317548860	13054735456	17189514110	3439412870	8646207635	5613109436	2730059180	2598517909	6696499618	28112181780	4361279587	4530342959	3535426215	2999582030								4625363145	2364152568	4367200867	8508501661	5793768000	28826748142	4827914936	3252000000	13722080000
2018/6/29	19584588489	3646713706	13505450047	7124700000	3634749629	2783064099	3439115756	17954699741	22261204101	7895646263	6481651845	11005978797	1857708627	12124047524	9979358914	4743621827	3655054490	11756637467	15144179520	2822082355	7846202658	4272955280	2375398924	2210152461	6074068563	26745617387	3990522038	3880001756	3069946902	2674436497								4073080978	2099688043	4324445054	8508501661	5051665000	26068749958	3958890248	3049200000	12415480000
2018/7/31	20218907145	3706989965	14120549752	6680200000	3819567407	2783064099	3555579836	18941835722	24308814855	8844556131	6959247244	11426972522	2320342628	13288672779	10481014300	5510813512	3681755784	11963153057	16145087936	2849931851	8584668791	5069278764	2383646837	2598517909	6717962757	27982032790	4205171146	4078410936	3380266444	2752288245								4337716183	2127737311	4474090398	8903808155	5069547000	29393460097	4117451449	2803200000	12554480000
2018/8/31	20655001220	3393553415	15604812084	6159500000	3969181799	2605543550	3322651677	15961802570	22733729659	8092589821	6549879759	10103849388	2323928938	12631704686	9603117375	4603150110	3159821056	10945326224	15274732791	2729250698	8307743991	4399201686	2185696926	2337253880	6159921123	26420244913	4039305926	3846933559	3191858150	2399665624								3854469287	1959441704	4245041402	6889627452	4515205000	26597681116	3753928709	2061600000	10925400000
2018/9/28	21527189372	3260945644	14174036683	6007100000	4057190264	2800243507	3350054990	14918790967	22943741019	7519663108	6462158155	9953494486	2865461762	13288672779	9047713199	4635566660	2923539794	10797815089	15666392606	2710684367	8276974569	4515736830	2119713623	2464355300	6288699961	26225021429	4127116925	3802842630	3136443946	2312654848								3911998680	2263976611	4232825455	6268431534	4390031000	27579981839	3768766372	2043600000	11787200000
2018/10/31	20615356304	2772707942	13318245789	4800600000	3326720000	2565458264	3178784285	14080656643	20528610385	7322719550	4678485542	8870939194	2940774274	12392807198	7883156054	3944013592	2489769716	10119263868	13621058016	2413623066	8430821680	4865342262	1921763713	2153662941	5580416348	23687116129	3853927152	3428069733	2948035653	2198166984								3520798812	1959441704	3829699221	5458994429	4211211000	26635461913	3828117023	2062800000	10386080000
2018/11/30	21011805464	2965591972	13337258614	5054600000	3388325926	2622722958	3521325695	14211033094	20738621745	8343245257	5009878268	9472358801	2657455777	12542118128	8617722869	4095290826	2941172724	10429037252	15231215034	3518319778	8430821680	4855631000	2061978233	2252519600	5601879488	23491892644	4292982144	3681592575	3424597807	2330972906								3693386989	2067631737	3930480780	5647235616	4363208000	28524501765	4792565110	2023200000	10185920000
2018/12/28	20813580884	2869149957	10750098080	4572000000	3282715767	2554005326	3466519069	13950280193	24308814855	8575996735	4941650354	8901010175	2313170008	12034460966	8993964408	4019652209	3346730114	10325779457	14643725311	2798874440	7600047281	4913898572	1938259539	2090112231	5258469251	23882339614	4273468589	3549319788	3890077121	2092838149								3509292933	1907350207	3970182606	5553115022	3871453000	28902309736	5415746951	1977518400	9374160000
2019/1/31	20099972397	2941481468	9486255291	4343400000	3203508148	2622722958	3384309131	12963144211	20686118905	9113115528	4736966612	9953494486	2004747340	12691429059	10570595618	4062874275	3061076648	10635552841	13925682317	2473963643	7261583637	4787652166	1864028322	2542028389	5043837853	24142637593	4468604141	3802842630	3934408484	2014986402								3417245906	1775117945	4159529776	5233105004	3755220000	26219873146	4851915762	1537250000	8501240000
2019/2/28	24223043658	5316366097	11761172312	5080000000	3687554709	2954858179	5097016181	16278431093	23153752378	9739754120	5828613238	11547256443	2453036102	14035227429	11860566609	4797649410	3650016510	12523695370	15992775786	3379072293	8430821680	5593686912	2325911446	4519161581	6159921123	26615468398	5366227680	4717729407	4665875977	2747708730								4188139763	2095681005	4296959174	6475496840	4640379000	34833894871	5935065152	1882823800	9646600000
2019/3/29	25729550465	8269902817	13471077262	6083300000	4153999576	3075114036	4891491335	17153815831	25883900051	9614426402	6052790670	12449385852	2596488505	13885916499	14368843536	5024565261	4097892932	12774464300	17798762711	4140291875	9015440702	6302609038	2433134314	4596834670	6610647058	27266213346	5463795456	5941252688	4577213250	3709406786								4429763211	2432272218	4385524786	6814330977	4890727000	37780797040	6446964521	2002114400	9718880000
2019/4/30	23905884330	6274758624	11716566096	6057900000	3810766560	2931952302	5261436058	15309920318	23888792136	9166827407	6121018585	11066120758	2356205729	14065089615	13920936942	5186648011	3223299604	12700708732	15905740271	3685416759	8800054746	5655838989	2309415620	3954266383	7082836134	26094872439	5463795456	7826139905	6117728122	3365943194								4682892537	2275997726	4315283094	6400200365	5006960000	33851594148	5586380074	2126324200	8934920000
2019/5/31	23588725002	6045708838	9976923668	5689600000	3502736931	2702893528	4802430568	13112145869	22261204101	8271629418	6072284360	10284275269	2305997388	13348397151	11896399137	4678788727	2828321972	12494193143	14883072976	3397638624	8276974569	5954945858	2235184404	4194346842	6503331359	26550393903	5093037907	7010457717	5807408579	3965859600								5085598284	2203871038	4208393562	5910773278	4694025000	32302581469	5289626817	2340309400	8612440000
2019/6/28	24579847901	7962493893	9872842497	5397500000	3405927619	2679987651	4788728912	12888643382	22576221140	8432765056	7378361574	9863281545	2510417063	13587294639	12003896719	5175842495	2860061246	12597450938	14012717831	3499753446	8830824169	5846179724	2218688578	4794547990	6825278456	28242330769	5132065018	7054548646	6283970734	3878848824								4475786725	7681980252	4183961669	5440170310	5910001000	32227019875	5378652794	2394912520	8356680000
2019/7/31	23430145338	7968521519	8237281240	5181600000	3203508148	2582637672	4809281396	12106384680	20843627424	10608920389	6374436552	9442287820	2309583698	14244262732	10911004630	5500007995	2718997806	12390935348	14012717831	3295523802	8307743991	5383923653	1987747016	3996633523	6438941940	27331287841	4966199798	6183752798	5707663012	3604077951								4027057465	7627881800	4238933429	4762502036	5310954000	30715787994	5208019671	2204662460	8239920000
2019/8/30	23390500422	8300040947	7583056737	4991100000	3071495449	2513920040	4651712348	11715255329	20528610385	10495577223	6208740189	9412216840	2223512256	13856054313	9979358914	6288810714	2532088748	11623877446	12511355207	3123785238	7876972081	5071221016	1921763713	3918960433	6074068563	26225021429	4653982915	5930229956	5884988465	3462113000								3727904624	7343864924	4474090398	5458994429	5775886000	28260036186	5163506682	1980785040	7839600000			2.61583E+11
2019/9/30	22914761431	8263875191	7538450521	5080000000	2992287830	2468108286	4480441643	11864256986	20476107545	9883524123	6393930241	9472358801	2212753326	14303987104	9656866167	6407671397	2542668506	11727135240	13446986987	3114502072	7753894392	5044029483	1921763713	3968388763	6438941940	26485319408	4702766803	6878184930	5075941086	3324727563								3785434017	7736078705	4296959174	4724853799	6535871000	28600063359	5185763177	2162158128	9624360000			2.12094E+11
2019/10/31	24223043658	7914272885	7151863315	4826000000	3124300529	2531099448	4733922286	12851392968	20633616065	10382234056	6033296981	9953494486	2366964659	14303987104	8832718034	6710225864	2436870926	11830393035	12337284178	3142351569	7538508437	4921667582	1855780409	3587084505	7276004392	26485319408	4585685472	6668753017	5330846425	3338466107								4027057465	7709029478	4425226612	4329547306	7349502000	27617762636	5608636569	2357850144	9346360000			1.9543E+11
2019/11/29	23866239414	6949852732	5531170796	4991100000	2983486984	2445202408	4425635017	12702391310	21683672862	10608920389	5789625859	10284275269	2212753326	13467845895	8653555396	6580559664	2327546760	11564872992	12467837449	3044878330	7292353059	4853688748	1971251190	3509411415	6739425897	26875766377	4566171917	5797957169	5186769494	3136967467								3854469287	7587307960	4544332091	4649557324	7377770400	26975489087	5363815131	1937828256	8467880000			1.7624E+11
2019/12/31	24619492817	7558642954	6215132777	5499100000	3133101375	2594090611	4706518973	14471785994	21526164343	10518245856	6101524895	11005978797	2166131294	13826192127	8761052979	5986256246	2415711410	12154917532	12293766420	3137709986	7476969592	5003242182	1954755364	3558839745	6739425897	27136064357	4751550691	6150684601	5153520972	3361363680								4096092735	7127471114	4458820465	4875446748	6231104880	29128994518	6068604118	1963317668	8573520000			1.81795E+11
2020/1/23	23430145338	6901631724	5427089626	6007100000	3045092910	2496740632	4507844956	13466024806	20843627424	9883524123	6160005964	10675198014	2065714612	13288672779	8313146385	6861503098	2391025308	12169668646	12903015022	3054161496	7323122481	4772114147	1814540845	3495289035	8155993124	24923531531	4536901584	28316781415	4976195519	3182762612								3865975166	8074194033	4284743228	4329547306	5777772000	27655543433	6239237241	1865870656	8417840000			1.8028E+11
2020/2/28	21527189372	6081874594	5159452329	5702300000	2737063280	2336399491	4213259343	12199510716	18848519510	9203465124	5916334842	10645127033	1775223495	13497708081	8868550561	6213172097	1992521090	11505868538	11423411276	2780308109	6707734037	4418624210	1690822151	2993944547	8198919404	23882339614	4273468589	24494554266	4433136320	3022479603								3681881110	8574604718	4104558017	4235426712	5395550160	24519737279	5846039175	1619856888	7572720000			1.56041E+11
2020/3/31	21328964792	6744913449	4921552510	5003800000	3168304762	2342125960	4562651581	12348512374	18586005310	8750092458	6150259119	9712926643	1782396115	13647019011	7793574736	5943034180	2038366708	11122339587	11314616882	2645702207	6461578660	4418624210	1723813802	2591456719	7276004392	23036371180	4214927923	23202533821	4388804957	2990423001								3773928138	8182390938	4205339576	3633054913	5075550480	24481956482	5986996972	1629441840	7378120000			1.46951E+11
2020/4/30	21765058868	7142736763	4534965304	4953000000	2842673439	2594090611	5158673635	12404387995	18218485431	8795429724	6871525640	10013636447	1732187773	14423435848	8546057814	5910617629	2038366708	11520619651	11271099125	2706042784	7015428259	4309858076	1707317977	2520844819	8241845683	24207712088	4107603370	23094865451	4566130410	2706493099								3739410503	8006570967	4443550532	2428311315	5128883760	24104148512	7033052205	1733278820	8851520000			1.43921E+11
2020/5/29	21804703784	7269316908	4311934223	4749800000	2763465820	2370758307	4987402930	12050509058	19741067787	8750092458	6218487033	9592642722	1721428843	13945640871	8635639132	5467591445	2055999638	11181344041	10509538373	2840648686	6800042304	4173900408	1765053367	2464355300	7705267188	23036371180	4156387258	21641342450	4266893708	2820980963								3612845840	7533209508	4608465810	1731818922	5315550240	23386313368	7411412609	1905807956	11637080000			1.42406E+11
2020/6/30	22074289210	7588781084	4371409178	6261100000	2825071746	2382211245	5138121150	13596401256	17798462713	9112790591	6345196017	10163991348	1735774084	13736605569	9119378254	5694507296	2094792084	11358357403	10270190709	2733892281	6861581148	4201091941	1756805454	2690313379	7984288006	22906222191	4078333037	22395021043	4144982459	2669856983								3704892867	7113946501	5167345361	2183597772	5208883680	23801902135	8420373684	1972651418	8451200000			1.49476E+11
2020/7/31	26974400824	11687566736	4594440258	6997700000	3634749629	4850319531	7008397249	15440296769	20266096186	9407482824	7232158901	14644567416	1947366379	15229714870	9925610123	7650305817	2288754314	12405686462	13969200074	3021670416	7784663814	5329540586	1888772061	3036311687	9336465813	24533084562	4497874474	27024760970	4277976549	2958366399								4682892537	7452061829	5066563803	2296542484	5839994160	25955407566	7997500292	2278186825	8973840000			1.54021E+11
2020/8/31	27259844219	10144494491	4921552510	6223000000	3546741164	4014255007	7220772923	14583537238	20476107545	9656837790	7358867884	13381586242	1929434828	15767234219	9782280013	7585472716	2355759448	12818717640	15231215034	3402280207	7784663814	4880880281	1913515800	2937455028	9143297555	25379052995	4546658362	29178128378	4322307912	3228557758								4717410173	8182390938	4916918458	2353014840	6222216000	27202173869	8961948380	2091584664	9218480000			1.52001E+11
2020/9/30	25499609950	8655670879	4713390168	5880100000	3194707301	3676393316	6145192895	12460263617	19898576307	9384814190	6501145535	13922863888	1757291944	15229714870	8958131880	6904725165	2115951600	12213921986	13925682317	3160917900	7507739014	4894476048	1789797106	2782108848	8499403361	24142637593	4205171146	23902378229	4078485414	2839299021								4268680912	7127471114	4669545542	2315366603	5964438480	24217490903	7715584698	2062876639	8662480000			1.44931E+11
2020/10/30	25785053345	7365758923	4698521429	6553200000	3687554709	3504599236	6254806147	11715255329	19478553588	9112790591	6988487779	13531941144	1843363386	14841506452	9836028804	7099224465	2080685740	12376184235	16471471115	2868498183	7415430748	4826497214	1666078412	2817414798	8306235103	25769499965	4829604912	23364036377	4034154051	2665277468								4211151520	7722554092	5029915963	2033004822	6142216080	23650778947	6587922319	1923437662	8762560000			1.37861E+11
2020/11/30	26974400824	7034239495	4966158726	8839200000	4092393650	3510325705	6837126544	12404387995	20161090506	9430151457	6978740934	14524283495	1929434828	15080403940	10140605288	7758360983	2193536492	12833468754	15579357092	3091294158	8061588614	5220774451	1756805454	2916271458	8735497899	26550393903	4566171917	23956212414	4521799046	2903412225								4682892537	8128292485	4971890217	2258894246	5617772160	25010887640	6076022949	1900881356	9123960000			1.41901E+11
2020/12/31	28972504588	6582167548	5189189806	10541000000	3740359788	3882546213	6576795072	11678004914	20371101866	9475488724	6832538261	21861602693	2266547977	14333849290	10051023969	7228890666	2048946466	12243424213	15883981393	3235183226	12276999454	6063711993	1616590934	3212841436	9164760695	25248904006	6927312096	25517403785	4455302002	3700247756								11080160967	8425833974	4706193381	2089477178	4965100000	28977871330	5638385759	1773745818	10041360000			1.42406E+11
2021/1/29	29733686975	4954708539	4163246836	19850100000	3449931852	3120925790	5528618357	10318364789	18533502471	8523406125	5955322222	18704149759	1635357401	13557432453	8599806605	6051089346	1784452516	11579624105	16493229994	2687476453	10523142389	5710222056	1501120153	3099862397	8714034759	23036371180	4907659133	22610357784	4000905529	2637800381								7777973846	8385260134	4312229107	2578904265	4679650000	23348532571	5148736469	1392339203	8462320000	16401515148		1.38366E+11
2021/2/26	27402565916	5400752860	3776659630	14998700000	3546741164	3315625748	5658784093	10839870590	19321045068	8795429724	6179499654	19395782306	1638943711	14901230824	8725220451	6072700380	1791505688	11963153057	13708093531	2771024944	9169287813	5519881321	1501120153	2810353608	9207686974	23491892644	4751550691	22018181747	3945491325	2701913585								6799974176	9845918351	4306121134	2465959552	4558550000	24255271700	5319371828	1418996654	8595760000	24583333328		1.38871E+11
2021/3/31	53377914858	6503808411	4683652691	15671800000	3661152169	3687846255	7481104394	10709494140	23363763738	10518245856	6949500399	20598621519	1918675898	16095718265	11663487708	6991169298	2158270632	12980979889	15122420641	3323373299	11200069677	6865862234	1575351370	3389371186	10667180481	41907974690	6498013882	27401600267	9209840705	3288091447								8077126686	12496742523	4825298860	2974210758	5778200000	27428858651	5868393025	2719060063	10764160000	50946969685	26361874584	1.43416E+11
2021/4/30	40295092589	4822100768	3776659630	16598900000	3889974180	2983490526	5473811732	10113487510	19583559268	8704755191	6306208637	18553794857	1646116331	15528336730	9191043309	5716118329	1851457650	12199170873	11967383241	3211975311	9569290301	5519881321	1534111805	3650635214	12862859682	30194565615	4946686243	22610357784	22054563135	3178183098								8146161957	10441001329	4403848706	3105979589	5345700000	23990806120	4814901483	1982904284	8998304000	37045454537	27788342850	1.36851E+11
2021/5/31	56517792202	5617747395	3880740801	19951700000	3766762328	3075114036	5665634921	10336989996	19636062108	8727423824	6130765430	20388124657	1742946704	15588061102	9459787265	5986256246	1953728644	12420437575	11815071091	3949986980	10584681233	5900562791	1608343021	4229652792	14927613731	34554556771	5210119238	23633207303	34675382501	5380929596								9918067241	14701254461	4486306345	4706029680	5466800000	24821983655	4607170757	2669846306	8695840000	44318181808	38712249184	1.40386E+11
2021/6/30	43625265530	5111426814	4178115575	17538700000	3573143703	2920499363	5521767529	9740983366	19741067787	8591412024	5935828532	18734220739	1717842533	15558198916	8796885506	5899812113	1869090580	12036908624	11118786975	3309448551	10153909323	5846179724	1616590934	3904838053	16015794919	29869193141	4878388800	23633207303	28556197354	4309323192								9607408522	12212725647	4422172626	5571939141	5596550000	24104148512	5341981277	2142848994	8875428000	37651515143	25818458101	1.34831E+11
2021/7/30	40818405479	4599078607	4430884133	26530300000	3432330158	2576911203	4870938850	8139215546	19846073467	8206045258	5770132169	21109828185	1703497293	14811644266	7918988582	5294703178	1706867624	11328855176	11184063611	2965971422	9384673768	5560668621	1600095108	4476794441	15569361611	27005915367	4536901584	22502689414	25777067433	4391754453	4025584696							7812491481	12036905677	4138151870	4254250831	4731550000	22177327862	4718750128	1827228000	8242144000	31477272720	19180131754	1.28266E+11
2021/8/31	37250363042	4731686379	5486564580	44005500000	4101194497	2771611161	5556021670	8716596970	20843627424	8682086558	6130765430	22763732102	2137440814	16543651055	8080234956	5143425944	1869090580	13128491024	12141454270	3054161496	9323134924	6145286594	1765053367	4709813710	17717821905	29348597182	4780821024	24386885896	20448277034	4020813775	3148958272							7133644651	20313968906	4400794719	11482712419	5345700000	23688559744	4251326766	1881984000	9877340000	29962121205	21001812007	1.33821E+11
2021/9/30	45290352000	5292255593	5739333138	36512500000	4664448677	2943405241	6165745380	28515192223	27196471047	10223553623	6637601363	37799222262	2313170008	17051308217	10355600453	6332032780	2017207192	13703784451	14817796340	3796814747	13261620964	8918823021	2482621792	6771681181	20731246733	39044696916	6146769888	30685485564	24374754170	8179012986	3221556734							9837526092	18420523069	7332621875	8207315762	5830100000	27466639448	5178755830	2139540000	11701576000	35984848477	22026893099	1.7018E+11
2021/10/29	38630006118	4430305081	4876946294	36156900000	3837169100	2519646510	5124419494	31178596853	22943741019	9951530023	5935828532	33499072076	1968884239	17648551938	9191043309	5316314211	1742133484	12685957619	12467837449	3536886109	10184678745	8089481246	2408390576	5867848865	21093973795	32276949451	5405254790	25302067044	20575760057	7991252890	3208852003							8468326554	19827082834	5753710792	7171989232	4671000000	24481956482	4325522420	1705548000	9196796000	30984848478	18809620516	1.47456E+11
2021/11/30	38392136622	4556885226	5352745932	43180066585	3652351322	2616996488	5439557591	38367926832	24098803496	8682086558	6237980723	30070980320	2058541992	18006898170	8080234956	5165036978	1830298134	12317179781	11684517819	3731832587	9538520879	9217929890	2688819615	5140546298	20340617588	29608895161	4927172688	25517403785	18663514699	6383843283	3207944522							8019597294	25804961833	5720116939	7153165114	4826700000	23348532571	4147456317	1733940000	9962408000	30454545447	19513591868	1.46446E+11
2021/12/31	38534858320	4725658753	5813676832	38441851225	3907575873	2828875854	6398673539	44886749352	32289246514	12603760120	6237980723	33679497958	2298824768	18872901565	9119378254	5532424545	1971361574	13054735456	12881256143	4121725544	11569302743	9299504491	2779546657	6256214313	25362992302	34099035307	5785769117	27455434452	18689011304	6218980759	3220649253							9678897228	22261513196	6437803795	8979104629	5138100000	26446557928	4511007944	1792752000	10586240000	31401515144	19161606192	1.58061E+11
2022/1/28	32968712118	4159061912	4981027465	29754684651	3493936084	2634175896	5686187406	39429563642	25148860293	9339476924	5887094308	26402320721	2044196751	16961721659	7829407263	4938121127	1907883026	11977904170	11227581368	3411563373	11230839099	7967119345	3356900563	5020506069	21372994613	28762926728	4897902355	23471704747	16688419133	4950455229	2688865522			2.15165E+11				8174194717	22045119386	5225371107	6343728009	4532600000	23084066991	3865518320	1648764000	9641040000	26363636358	15388566752	1.45436E+11
2022/2/28	34395929093	4147006660	4981027465	37503300445	3722758095	2811696446	6295911116	39671691336	28719053403	10200884990	6481651845	30161193261	2241443806	17499241008	8062318692	4905704577	2137111116	12302428667	11379893518	3973194894	12461615987	9557824060	2565100921	6658702142	24721244422	30680736638	5180848906	27509268637	17623190551	5541212606	2740591925			2.19607E+11				8553759315	22951268465	5940003976	6983748045	4965100000	23612998150	4013906739	1936740000	10179804000	27651515145	16216041850	1.48466E+11
2022/3/31	30590017160	3966177882	5233796022	28751054415	3405927619	2914792947	5556021670	31681477447	25096357453	8908772891	6130765430	26342178760	2062128302	14841506452	7345668142	4862482511	2408658238	11889397489	10531297252	4140291875	10984683722	8035098179	2804290396	5401810327	23381944498	28184231301	4800334579	30685485564	15616181330	5238964645	2490127233			2.21284E+11				7808185999	28180915299	5393340371	6230783296	4861300000	21610615907	3947132621	1697436000	9102276000	25378787873	13492784251	1.37861E+11
2022/4/29	27783157109	3393553415	4163246836	24721774202	3009889524	2579360426	5453259247	20580853956	22681226820	8659417924	5526461047	20087414854	1796741355	14901230824	7435249460	4516705976	1830298134	11314104062	9182246778	7013431641	9353904346	6770691866	2045482407	4399121351	17606213578	27001676141	4966199798	23417870562	13114293124	6131969982	2044554175			1.73842E+11				6628824572	21103219982	5265072933	4536612612	3944400000	20968342357	3398095377	1496664000	8402828000	21742424237	10182883858	1.42911E+11
2022/5/31	30066704269	4195227668	4564702781	29813721724	3229910688	2747076687	6028728816	24939152441	24256312015	9430151457	5614182651	22884016024	1979643170	15707509847	7901072318	5273092145	2218222594	11299352949	9486871078	8712250953	12123152343	8279821981	2185696926	5246464148	20340617588	29760971514	5678444563	25248232859	15313755283	6480013088	2314983444			1.91528E+11				7320174374	25210231255	6022461615	5026039698	4039550000	22441793442	3464870177	1725828000	8544608000	23787878782	13338404568	1.41396E+11
2022/6/30	30494869362	4924570409	4951289987	32691779019	3273914920	2775993283	6050651466	24194144153	22051192741	9044784691	5633676341	25109268567	2008333650	15259577056	7560663307	5445980412	2211169422	11328855176	9530388836	6567839690	11476994477	7654416708	2177449014	5020506069	19391946809	33571427027	7678583971	24440720081	16605939302	6122810953	2273239329			1.82392E+11				9014659183	28797778652	6272277708	5534290904	4048200000	24557518076	3568747547	1636596000	8582416000	24053030297	14913077330	1.41396E+11
2022/7/29	30399721563	4966763791	5516302058	34566206078	3485135238	3591441310	7070054702	24212769360	23101249538	10540914489	7115196762	26793243465	2295238458	15199852684	9029796935	6710225864	2387498722	11004330678	10966474824	7073772218	12215460609	8116672780	2292919795	5267647718	20368519670	32717359412	12615513437	26486419118	15176288898	6145708526	2467440214	5506666671		1.76273E+11				9612422379	28213381791	6336411427	5684883853	4549900000	25690941987	4110366198	1916460000	16541000000	26287878782	13128448200	1.39376E+11
2022/8/31	30304573765	6304896754	6215132777	30035110746	3564342857	3417941730	6223292337	27714308314	23521272257	11424991188	6082031205	31586557723	3482307097	15379025800	8635639132	5889006596	2405131652	10768312862	11140545853	6526065445	11476994477	7586437874	2705315441	4653324190	18303765621	32323174359	9044532835	26594087489	14351490589	5458781344	2292296425	15073333344		1.77362E+11				8880047341	23051209519	6075600970	5176632648	4523950000	26106530755	3783911121	1961076000	12183628000	24090909085	11226490511	1.41901E+11
2022/9/30	26688957429	4183172416	6081314128	27791701983	4286012275	2961059502	5540949848	23132507342	23416266578	10155547723	6121018585	26700023422	3618586881	14841506452	7883156054	5283897661	2091265498	9602974895	10270190709	5430651899	9938523367	6539563831	2598092573	4060184233	16713346962	28841206390	7942016966	21910513376	12207014984	4680263870	2013699829	10574666674		1.45762E+11		4345200000		7812000410	21362951920	5707900982	4818974392	3892500000	21988423877	3368460813	1737996000	11011580000	21515151510	10281686855	1.33316E+11
2022/10/31	27117122521	4086730401	5471695842	27791701983	3449931852	2602493703	5121679162	24548023090	22943741019	10540914489	5779879014	26426377501	2704077808	14393573662	9191043309	4959732161	2013680606	9573472668	11684517819	5523483556	10400064700	6838670700	2647580051	4151979702	16518032390	27454360325	8020071187	22125850117	12124535153	4588673579	2081760886	10677333341		1.48696E+11	2886851537	3705600000		7674680090	22028515012	5494121919	4593084968	3684900000	21799519892	3361041296	1662960000	10576788000	21856060601	10250810918	1.33316E+11
2022/11/30	29257947983	5304310845	6125920344	30728796351	3898775026	3412158411	5466960904	27230052926	29716607361	11424991188	6666841898	29241021259	3349613624	15169990498	10498930563	5489202479	2369865792	10576548387	14230306617	7551855248	11600072166	7491267507	2688819615	4618018240	17634115660	29166240058	10108021594	23794709858	13994077988	5069522607	2369432290	11153333341		1.65544E+11	5173448043	4378800000		8681695768	22580445381	6024293995	4931919105	4082800000	24028586917	3917505087	1959048000	12949240000	23030303025	11918111489	1.38871E+11
2022/12/30	30256999866	4834156020	5456827103	26330534433	3388325926	2828043157	5080574193	24641149126	29139076122	10155547723	6160005964	28654637143	2693318878	14602608964	9406038474	5078592844	2133584530	10370032798	14143271103	6187229899	10430834122	7178564870	2383646837	4497978011	16992367780	27589686541	9532371715	24010046599	12729387246	4671104841	2316798406	9762666674		1.53138E+11	3789109879	3531600000		8025609796	21298018936	6507434678	4498964374	3754100000	22517355036	3553948744	1713660000	11332948000	21477272722	10442241724	1.35841E+11
2023/1/31	29448243580	4972791417	6512507551	29164313924	3564342857	2984192779	5318983014	25013653270	30399144279	10064873190	6315955482	29944682198	2879807002	14957687268	9853945068	5208259045	2271121384	10606050614	14077994467	6303269470	10400064700	8498870241	2598092573	4851037509	16852857371	27918135191	9776291155	24817559377	13636665387	4863444452	2501017002	10528000008		1.58587E+11	3841632195	3724800000		7812000410	18067602954	6340687009	5120160292	3944400000	23197409383	4125253531	1833312000	12953929280	25340909085	11010358956	1.36851E+11
2023/2/28	29638539177	4960736165	6363820164	26876627356	3581944550	3053592612	5614938793	23542261901	34179348749	10472908589	6715576122	27755514831	2811667111	15345810890	9907693859	5489202479	2313440416	10768312862	13120603808	6275419973	10307756434	8690935105	2515613444	4752180850	16266913654	29166240058	9142100611	24333051710	13719145218	4817649307	2310446040	10565333341		1.53725E+11	3729084376	3735600000		7720453530	17986436723	6276553290	5346049716	4126050000	24066367714	4125253531	1900236000	12563406412	31401515144	11115337140	1.37861E+11
2023/3/31	29067652387	4641271989	5813676832	23496754943	3317919153	2891309670	5212110095	21363112658	33444308991	11175636222	6208740189	26778207971	2610833746	15226388237	9173127045	5024565261	2193536492	10399535025	13164121565	5760204280	9661598568	8162756729	2482621792	4674507760	15513557447	27786755731	8244477072	23094865451	12921840185	4597832608	2159804233	9538666673		1.46098E+11	3147587316	3538800000		7094883185	18522133846	6336411427	5138984411	4134700000	23235190180	3821055251	1806948000	12439204164	29393939387	11498198753	1.44931E+11
2023/4/28	30542443261	4454415584	6170526561	21607568616	3273914920	2827700857	5540949848	21735616802	31764218115	12331736521	6608360829	27208222989	2402827760	15584656196	10696009465	4851676994	2070105982	10901072884	14426136525	5152156930	9538520879	8146751323	3191942304	5232341768	15206634548	28049514650	8088368630	23148699636	15038822514	4391754453	2238755060	8894666673	38137500000	1.51127E+11	2911236897	3084000000		6759211292	23099909257	5925955626	4386019662	4048200000	24217490903	3776538103	1800864000	11474998776	25833333327	10405190601	1.56546E+11
2023/5/31	32873564320	4791962638	6601719983	20677734720	3291516613	2908657528	6050651466	22145371361	39377129895	15618688351	6988487779	27325499813	2417173001	16599748745	13544695403	5056981811	2316967002	11343606289	17058960838	5602390464	10307756434	8594902673	3373396388	5324137237	15764676183	31202621684	8888424394	24494554266	15341248560	4927557656	2429326021	9268000007	40950000000	1.74261E+11	3147587316	3202800000		7476328517	20275324429	6135459108	4216602593	4117400000	28448940171	3895250499	2088840000	11885502060	23219696964	10757176277	1.57051E+11
2023/6/30	31351199546	7395897053	6185395299	21253346179	3212308994	3122614444	5943778546	21735616802	38327073098	14961297985	6998234624	26504562050	2424345621	16211625123	13849271886	4959732161	2228802352	11166592927	15274732791	5374952906	9753906834	8370826998	3373396388	5408871517	15039222058	29947940384	8703045619	23310202192	15341248560	5376350082	2445842162	8857333340	39375000000	1.88594E+11	3059424858	3069360000		7400039451	21801249566	6015742833	4103657881	4030900000	28600063359	3798796677	2184156000	12276912168	26969696963	10473117661	1.57051E+11
2023/7/31	32683268723	6341062510	6453032596	21519013006	3353122539	3174658018	5902673577	23244258586	37644536180	15165315684	7836463284	25800901111	2625178986	16868449714	12630965951	4948926644	2359286034	11948401943	14143271103	5690580537	10461603545	8979032401	3365148475	5331198427	14983417894	30191995666	8615234621	24548388451	15038822514	5055784063	2455642955	8586666673	38100000000	1.68813E+11	3016281528	2945040000		7232203504	20194158198	5994364927	4611909086	4186600000	27051050681	4355261034	2557308000	12601496160	25340909085	10911555959	1.57051E+11
2023/8/31	30827886656	5659940776	5888020525	18640955711	3256313227	2902874909	5335425002	21214111001	33024286272	13759860419	7622032696	23572641469	2585729575	15674223185	10749758256	4689594243	2165323804	11033832905	12511355207	5142873765	9600059723	8754956726	3092967349	4646263000	13978942952	28300920344	8010314410	22556523599	13196772955	4611571152	2260716086	7718666672	35250000000	1.65125E+11	3684065249	2829120000		7232203504	19707160814	5729278888	4442492018	3944400000	26408777131	4110416717	2368704000	11751849828	22878787873	10361964289	1.58566E+11
2023/9/28	30352147664	5238006959	5620383229	17563529134	3300317460	2931788005	5351866990	20431852298	31344195396	13759860419	7514817402	22634426883	2610833746	16002635481	10212270343	4559928043	2165323804	11078086246	11728035576	4794755053	9815445679	8899005375	2895017438	5920807789	13699922134	28300920344	7951773744	22664191969	12921840185	4432970084	2252004271	7662666672	33600000000	1.66801E+11	3432708455	2882880000		6850758172	18814332276	5763483538	4386019662	3970350000	26673242710	4073319093	2281500000	11762699688	21818181813	9725919998	1.58566E+11
2023/10/31	29400669681	5057178180	5873151787	17297862307	3185906455	3041657773	5631380780	20431852298	28141522165	14371913519	6988487779	22438965511	2919256413	17167006346	9513536057	4592344593	2126531358	10768312862	10531297252	4655507568	9415443190	8963026996	2837282048	5544446364	13058174254	28040082368	8146909296	22395021043	12674400692	4323061735	2186665655	7578666672	31500000000	1.71076E+11	3059424858	3039120000		7400039451	18863032015	6024293995	4350373355	4108750000	26937708290	3895251161	2212548000	11713729248	20606060601	9972927490	1.49981E+11
2023/11/30	29067652387	5244034585	5635251967	17209306698	3291516613	3249832069	5697148731	18848709686	26828951168	15187984318	6968994089	21774396846	2861875452	16599748745	9423954738	4927315611	2207642836	10783063976	10030843044	4581242243	9446212612	9283135103	2672323789	5755575944	12528034701	27127149454	8303017738	21856679191	12509441030	4281846104	2254182224	7345333339	32362500000	1.62945E+11	3241377164	3450720000	10586873000	6835500358	20437656890	6007191670	4808307392	4152000000	25464257205	3984285473	2939586000	11713729248	20378787874	9540664379	1.53011E+11
2023/12/29	30685164958	4954708539	5471695842	19615067411	3185906455	4042050919	6966974911	17936074534	25673888692	14190564452	6764310347	21813489121	2653869467	16987872366	8976048144	4624761143	2260541626	10783063976	9639183229	4460561090	9261596079	8915010780	2507365531	5590344099	12276915966	27583615911	7551745862	21210668969	12179521707	4671104841	2150729417	7541333339	32062500000	1.66047E+11	2913112694	2933280000	10259634000	6667664412	20096758721	5896026558	5355574961	4126050000	24821983655	3895251161	2865766800	11224024848	19924242420	9361583947	1.57051E+11
[truncated: 88 more columns]
