# Supplementary material for: Can systematic skewness factors predict future interest rates: Evidence from China
Source: PLoS One. 2026 Feb 5;21(2):e0334345. doi: 10.1371/journal.pone.0334345 (PMC12875505; doi:10.1371/journal.pone.0334345)
Supplement: S2 File — Data2.zip contains data including trading date, total owner’s equity, total asset growth rate, risk-free rate, return on equity and monthly stock data. (ZIP) [file pone.0334345.s002.zip › Monthly stock data/Monthly market capitalization/Monthly market capitalization:tele.CSV]

	002467.SZ	300578.SZ	300921.SZ	300959.SZ	600050.SH	600941.SH	601698.SH	601728.SH
	¶þÁùÈý	»á³©Í¨Ñ¶	ÄÏÁè¿Æ¼¼	ÏßÉÏÏßÏÂ	ÖÐ¹úÁªÍ¨	ÖÐ¹úÒÆ¶¯	ÖÐ¹úÎÀÍ¨	ÖÐ¹úµçÐÅ
	×ÜÊÐÖµ(Ôª)	×ÜÊÐÖµ(Ôª)	×ÜÊÐÖµ(Ôª)	×ÜÊÐÖµ(Ôª)	×ÜÊÐÖµ(Ôª)	×ÜÊÐÖµ(Ôª)	×ÜÊÐÖµ(Ôª)	×ÜÊÐÖµ(Ôª)
1997/1/31
1997/2/28
1997/3/31
1997/4/30
1997/5/30
1997/6/27
1997/7/31
1997/8/29
1997/9/30
1997/10/31
1997/11/28
1997/12/31
1998/1/23
1998/2/27
1998/3/31
1998/4/30
1998/5/29
1998/6/30
1998/7/31
1998/8/31
1998/9/30
1998/10/30
1998/11/30
1998/12/31
1999/1/29
1999/2/9
1999/3/31
1999/4/30
1999/5/31
1999/6/30
1999/7/30
1999/8/31
1999/9/30
1999/10/29
1999/11/30
1999/12/30
2000/1/28
2000/2/29
2000/3/31
2000/4/28
2000/5/31
2000/6/30
2000/7/31
2000/8/31
2000/9/29
2000/10/31
2000/11/30
2000/12/29
2001/1/19
2001/2/28
2001/3/30
2001/4/30
2001/5/31
2001/6/29
2001/7/31
2001/8/31
2001/9/28
2001/10/31
2001/11/30
2001/12/31
2002/1/31
2002/2/28
2002/3/29
2002/4/30
2002/5/31
2002/6/28
2002/7/31
2002/8/30
2002/9/27
2002/10/31					57907992240
2002/11/29					58498890120
2002/12/31					52983843240
2003/1/29					63620005080
2003/2/28					61256413560
2003/3/31					58104958200
2003/4/30					62241244608
2003/5/30					64407870212
2003/6/30					63423040392
2003/7/31					64801802140
2003/8/29					62635176536
2003/9/30					61059448825
2003/10/31					65786631959
2003/11/28					68150223527
2003/12/31					77407623832
2004/1/30					95922424444
2004/2/27					94149730768
2004/3/31					90998275345
2004/4/30					80756045220
2004/5/31					80559079256
2004/6/30					67953257563
2004/7/30					70160734067
2004/8/31					72492359671
2004/9/30					69524836176
2004/10/29					64437653041
2004/11/30					64225687077
2004/12/31					64861584969
2005/1/31					65497482861
2005/2/28					68465006356
2005/3/31					56594912375
2005/4/29					55111150627
2005/5/31					53627388879
2005/6/30					55535082555
2005/7/29					59986367798
2005/8/31					57442776230
2005/9/30					54051320807
2005/10/31					54475252735
2005/11/30					55747048519
2005/12/30					59350469906
2006/1/25					60410299726
2006/2/28					57654742194
2006/3/31					57230810267
2006/4/28					60410299726
2006/5/31					50447899420
2006/6/30					51295763276
2006/7/31					47692341889
2006/8/31					49176103636
2006/9/29					52991490988
2006/10/31					60622265690
2006/11/30					66769278644
2006/12/29					98988105165
2007/1/31					97716309381
2007/2/28					1.11282E+11
2007/3/30					1.19761E+11
2007/4/30					1.20185E+11
2007/5/31					1.29087E+11
2007/6/29					1.24424E+11
2007/7/31					1.37142E+11
2007/8/31					1.57491E+11
2007/9/28					1.97976E+11
2007/10/31					2.24472E+11
2007/11/30					2.08786E+11
2007/12/28					2.56055E+11
2008/1/31					2.43973E+11
2008/2/29					2.22776E+11
2008/3/31					1.87802E+11
2008/4/30					1.95221E+11
2008/5/30					2.06455E+11
2008/6/30					1.41381E+11
2008/7/31					1.39898E+11
2008/8/29					1.03439E+11
2008/9/26					1.15945E+11
2008/10/31					1.02168E+11
2008/11/28					1.14038E+11
2008/12/31					1.06619E+11
2009/1/23					1.05771E+11
2009/2/27					1.08103E+11
2009/3/31					1.22304E+11
2009/4/30					1.43077E+11
2009/5/27					1.32267E+11
2009/6/30					1.45409E+11
2009/7/31					1.7254E+11
2009/8/31					1.28663E+11
2009/9/30					1.34598E+11
2009/10/30					1.33962E+11
2009/11/30					1.38414E+11
2009/12/31					1.54523E+11
2010/1/29					1.49012E+11
2010/2/26					1.42441E+11
2010/3/31					1.33115E+11
2010/4/30					1.24848E+11
2010/5/31					1.08527E+11
2010/6/30					1.12978E+11
2010/7/30					1.16369E+11
2010/8/31					1.08103E+11
2010/9/30	3981600000				1.07679E+11
2010/10/29	4302000000				1.14462E+11
2010/11/30	4216800000				1.07679E+11
2010/12/31	3841200000				1.13402E+11
2011/1/31	3429600000				1.29299E+11
2011/2/28	3771600000				1.24636E+11
2011/3/31	3480000000				1.20609E+11
2011/4/29	3265200000				1.23788E+11
2011/5/31	3124800000				1.21033E+11
2011/6/30	3036000000				1.11282E+11
2011/7/29	2988000000				1.08527E+11
2011/8/31	3169200000				1.03227E+11
2011/9/30	2528400000				1.08527E+11
2011/10/31	2955600000				1.15309E+11
2011/11/30	3030000000				1.11282E+11
2011/12/30	2738400000				1.1107E+11
2012/1/31	2554800000				1.03439E+11
2012/2/29	2874000000				1.03651E+11
2012/3/30	3034800000				89661602751
2012/4/27	3034800000				91781262390
2012/5/31	3314400000				86906045220
2012/6/29	3165600000				78851338589
2012/7/31	2623200000				75459883166
2012/8/31	2748000000				80123134373
2012/9/28	2469600000				78215440698
2012/10/31	2373600000				75247917202
2012/11/30	2131200000				67193210572
2012/12/31	2512800000				74188087383
2013/1/31	3720000000				76307747022
2013/2/28	4092000000				75459883166
2013/3/29	4317600000				74823985274
2013/4/26	4310400000				75671849130
2013/5/31	4994400000				79699202445
2013/6/28	4171200000				66133380752
2013/7/31	4581600000				66769278644
2013/8/30	5174400000				68676972320
2013/9/30	6424800000				69524836176
2013/10/31	5128800000				72916291599
2013/11/29	5517600000				72916291599
2013/12/31	4795200000				68041074428
2014/1/30	5548800000				63589789185
2014/2/28	5561204350				64861584969
2014/3/31	4820514660				64861584969
2014/4/30	5059368990				67405176536
2014/5/30	5558328599				68253040392
2014/6/30	5563153537				68465006356
2014/7/31	5592103165				74823985274
2014/8/29	6093896719				73340223527
2014/9/30	6701838910				75883815094
2014/10/31	6359268310				76943644914
2014/11/28	7710250956				83302623832
2014/12/31	6257944612				1.04923E+11
2015/1/30	7092658889				95808615705
2015/2/27	9095008168				1.19761E+11
2015/3/31	12272977002				1.15945E+11
2015/4/30	12128305367				2.01792E+11
2015/5/29	16441931272				1.81867E+11
2015/6/30	14069316465				1.55371E+11
2015/7/31	9982342787				1.31207E+11
2015/8/31	7465056345				1.38838E+11
2015/9/30	7862903341				1.27392E+11
2015/10/30	10512497419				1.4011E+11
2015/11/30	11617525178				1.31843E+11
2015/12/31	16756745049				1.30995E+11
2016/1/29	10507212372				85846215400
2016/2/29	8718750692				85210317508
2016/3/31	10347528293				93053058174
2016/4/29	11121996074				85634249436
2016/5/31	11292175307				84786385580
2016/6/30	12280340260				80759032265
2016/7/29	11260299019				90297500643
2016/8/31	10901690770				90721432571
2016/9/30	10296041282				87965875039
2016/10/31	10136659838				1.08739E+11
2016/11/30	9969309322				1.41169E+11
2016/12/30	8383463954				1.54947E+11
2017/1/26	8056731994	1106640000			1.38626E+11
2017/2/28	7945164983	3787200000			1.49012E+11
2017/3/31	7738745378	3765600000			1.58339E+11
2017/4/28	6791306387	3168720000			1.58339E+11
2017/5/31	5987177494	2706480000			1.58339E+11
2017/6/30	6305644382	2592720000			1.58339E+11
2017/7/31	5939538068	2166480000			1.58339E+11
2017/8/31	6354835584	2704320000			1.70421E+11
2017/9/29	7694757760	3209760000			1.57279E+11
2017/10/31	7255952837	2707200000			2.30987E+11
2017/11/30	6111925716	2530002300			2.10428E+11
2017/12/29	5994388683	2645807070			1.91381E+11
2018/1/31	5527409144	2864139630			2.11033E+11
2018/2/28	5102223826	2856373630			1.94102E+11
2018/3/30	5763623210	2856373630			1.7445E+11
2018/4/27	5417175914	2856373630			1.77169E+11
2018/5/31	4889631166	2693215332			1.68481E+11
2018/6/29	4267600792	3524748876			1.52657E+11
2018/7/31	4393581628	2813708250			1.61655E+11
2018/8/31	4141619957	2149011054			1.74066E+11
2018/9/28	4180988968	2052351900			1.72825E+11
2018/10/31	3669191825	2115908604			1.68171E+11
2018/11/30	4117998551	2039110920			1.63827E+11
2018/12/28	4022599913	2257587090			1.60414E+11
2019/1/31	3768206243	2365702462			1.64758E+11
2019/2/28	4905027957	3095671517			1.99509E+11
2019/3/29	5183271034	4463526373			2.10768E+11
2019/4/30	7592061101	4540774919			2.07043E+11
2019/5/31	8295003619	4010599726			1.84073E+11
2019/6/28	8308535435	4380631501			1.91212E+11		15680000000
2019/7/31	7810878877	4361014145			1.84073E+11		43560000000
2019/8/30	7134026288	4194798674			1.8159E+11		47480000000
2019/9/30	7526600790	4588917831			1.86513E+11		46800000000
2019/10/31	7634897204	4288851067			1.90547E+11		41200000000
2019/11/29	7025729874	3807945436			1.77202E+11		39960000000
2019/12/31	7297429117	4443764322			1.82789E+11		45280000000
2020/1/23	8272224843	5208488955			1.7534E+11		54800000000
2020/2/28	11521543930	12716377715			1.7002E+11		66840000000
2020/3/31	8583617922	8014801900			1.61953E+11		57160000000
2020/4/30	9342888924	7211753937			1.61953E+11		68080000000
2020/5/29	8955396930	6382576431			1.53887E+11		74520000000
2020/6/30	9574328694	6565483234			1.50163E+11		72040000000
2020/7/31	10473198813	6880779723			1.5761E+11		92280000000
2020/8/31	9642424915	7480017248			1.61022E+11		91720000000
2020/9/30	9002320436	6364084355			1.50426E+11		77560000000
2020/10/30	9138512878	7657795621			1.47944E+11		69240000000
2020/11/30	8920604971	7800573984			1.51976E+11		77560000000
2020/12/31	8095164302	6975245397	3252216390		1.3833E+11		72560000000
2021/1/29	7686317620	6804607841	2919702786		1.2994E+11		69640000000
2021/2/26	7768086956	6099422024	2878138586		1.34281E+11		65520000000
2021/3/31	7563664170	4964228177	2893451712	5664000000	1.32421E+11		62200000000
2021/4/30	6105444231	4390429474	3116585841	4828000000	1.318E+11		62440000000
2021/5/31	6282968802	4665157338	3437771954	5542400000	1.34902E+11		65800000000
2021/6/30	5989369124	4943362770	3336957956	4877600000	1.33971E+11		64760000000
2021/7/30	5209930676	4619948955	3002472036	4005600000	1.27769E+11		54240000000
2021/8/31	5483417851	4793921787	2918192119	4188800000	1.2994E+11		63120000000	4.16458E+11
2021/9/30	5389485312	4827978064	2515228767	3732800000	1.27375E+11		58160000000	3.92566E+11
2021/10/29	5143265170	4142713051	2498109409	3630400000	1.26445E+11		55600000000	4.01716E+11
2021/11/30	5950320078	5221856827	3101237564	4048800000	1.20247E+11		60560000000	3.91651E+11
2021/12/31	6596709228	5925298696	2837862824	3848800000	1.21796E+11		57560000000	3.96226E+11
2022/1/28	5707111510	4530405445	4181073998	3495200000	1.14978E+11	1.22767E+12	53120000000	3.8067E+11
2022/2/28	6295614616	4538399102	4648564161	3485600000	1.18387E+11	1.29331E+12	54120000000	3.77009E+11
2022/3/31	6446161922	4179440277	3285599882	3184800000	1.10628E+11	1.42832E+12	46360000000	3.66029E+11
2022/4/29	4954374980	2996730600	2317697712	2418400000	1.09078E+11	1.38773E+12	39880000000	3.55963E+11
2022/5/31	5337586305	3186523538	2442800714	2487200000	1.07839E+11	1.4155E+12	43760000000	3.54133E+11
2022/6/30	5666053154	3402288141	2587656821	2548000000	1.07219E+11	1.29245E+12	45240000000	3.41322E+11
2022/7/29	5789228223	3276425456	2545516862	2537600000	1.06599E+11	1.24332E+12	44720000000	3.39491E+11
2022/8/31	6172439547	3446240190	2413829492	2875200000	1.0993E+11	1.36765E+12	45320000000	3.43152E+11
2022/9/30	5145980642	2719033564	2148338384	2142400000	1.03736E+11	1.45972E+12	39680000000	3.50472E+11
2022/10/31	5912403291	3197581850	2904795562	2268800000	1.04046E+11	1.43558E+12	49340821612	3.59623E+11
2022/11/30	7595795895	3081379001	2483810698	2447200000	1.40258E+11	1.57679E+12	52466866817	3.97141E+11
2022/12/30	6885994009	3107424467	2306207708	2219200000	1.42484E+11	1.44562E+12	48242481405	3.83415E+11
2023/1/31	8867275987	3438001538	2550905160	2376800000	1.66337E+11	1.62702E+12	52762573796	4.57536E+11
2023/2/28	8091389338	3630337289	2736401616	2521600000	1.67927E+11	1.72193E+12	57282666187	5.35317E+11
2023/3/31	8631738969	4163267597	3191591500	3045600000	1.7238E+11	1.92246E+12	89641458443	5.7924E+11
2023/4/28	7287792452	4117187157	2789024724	2832000000	1.73016E+11	2.16071E+12	75489767312	6.12183E+11
2023/5/31	7163096383	4197327053	3200800544	2979200000	1.56478E+11	2.06035E+12	75785474291	5.57278E+11
2023/6/30	6885994009	3801303439	3684933138	2876800000	1.52661E+11	1.99423E+12	83980781991	5.15185E+11
2023/7/31	6623678634	3892949120	3304731182	2956000000	1.64111E+11	2.00408E+12	75616498875	5.19761E+11
2023/8/31	6484817447	3761457491	3507330148	3079200000	1.65699E+11	2.14863E+12	72025771275	5.27081E+11
2023/9/28	6568134159	3829195603	3499932167	3068000000	1.56158E+11	2.07036E+12	71687820442	5.29826E+11
2023/10/31	6484817447	3896933714	3647131718	2856000000	1.41846E+11	1.97502E+12	80263322828	4.87733E+11
2023/11/30	6720881465	3765442086	3568274816	2986400000	1.3962E+11	1.94599E+12	76883814498	4.74922E+11
2023/12/29	6443159091	3558243156	3230504419	2880000000	1.39301E+11	2.1278E+12	73124111482	4.95054E+11
