# Supplementary material for: Can systematic skewness factors predict future interest rates: Evidence from China
Source: PLoS One. 2026 Feb 5;21(2):e0334345. doi: 10.1371/journal.pone.0334345 (PMC12875505; doi:10.1371/journal.pone.0334345)
Supplement: S2 File — Data2.zip contains data including trading date, total owner’s equity, total asset growth rate, risk-free rate, return on equity and monthly stock data. (ZIP) [file pone.0334345.s002.zip › Monthly stock data/Monthly price change/Monthly price change:daily.CSV]

	000048.SZ	000061.SZ	000505.SZ	000523.SZ	000529.SZ	000568.SZ	000596.SZ	000639.SZ	000702.SZ	000713.SZ	000716.SZ	000729.SZ	000735.SZ	000759.SZ	000798.SZ	000799.SZ	000848.SZ	000858.SZ	000860.SZ	000869.SZ	000876.SZ	000895.SZ	000911.SZ	000929.SZ	000972.SZ	000995.SZ	000998.SZ	001201.SZ	001206.SZ	001215.SZ	001219.SZ	001222.SZ	001313.SZ	001318.SZ	001328.SZ	001338.SZ	001366.SZ	002041.SZ	002053.SZ	002069.SZ	002094.SZ	002100.SZ	002124.SZ	002216.SZ	002234.SZ	002286.SZ	002299.SZ	002304.SZ	002311.SZ
	¾©»ùÖÇÅ©	Å©²úÆ·	¾©Á¸¿Ø¹É	ºìÃÞ¹É·Ý	¹ãºë¿Ø¹É	ãòÖÝÀÏ½Ñ	¹Å¾®¹±¾Æ	Î÷ÍõÊ³Æ·	Õýºç¿Æ¼¼	·áÀÖÖÖÒµ	ºÚÖ¥Âé	Ñà¾©Æ¡¾Æ	ÂÞÅ£É½	ÖÐ°Ù¼¯ÍÅ	ÖÐË®ÓæÒµ	¾Æ¹í¾Æ	³ÐµÂÂ¶Â¶	ÎåÁ¸Òº	Ë³öÎÅ©Òµ	ÕÅÔ£A	ÐÂÏ£Íû	Ë«»ã·¢Õ¹	¹ãÅ©ÌÇÒµ	À¼ÖÝ»ÆºÓ	ÖÐ»ù½¡¿µ	»ÊÌ¨¾ÆÒµ	Â¡Æ½¸ß¿Æ	¶«Èð¹É·Ý	ÒÀÒÀ¹É·Ý	Ç§Î¶Ñë³ø	ÇàµºÊ³Æ·	Ô´·É³èÎï	ÔÁº£ËÇÁÏ	Ñô¹âÈéÒµ	µÇ¿µ¿ÚÇ»	ÓÀË³Ì©	²¥¶÷¼¯ÍÅ	µÇº£ÖÖÒµ	ÔÆÄÏÄÜÍ¶	â¯×Óµº	Çàµº½ðÍõ	Ìì¿µÉúÎï	Ìì°îÊ³Æ·	ÈýÈ«Ê³Æ·	ÃñºÍ¹É·Ý	±£Áä±¦	Ê¥Å©·¢Õ¹	ÑóºÓ¹É·Ý	º£´ó¼¯ÍÅ
	ÕÇµø·ù(%)	ÕÇµø·ù(%)	ÕÇµø·ù(%)	ÕÇµø·ù(%)	ÕÇµø·ù(%)	ÕÇµø·ù(%)	ÕÇµø·ù(%)	ÕÇµø·ù(%)	ÕÇµø·ù(%)	ÕÇµø·ù(%)	ÕÇµø·ù(%)	ÕÇµø·ù(%)	ÕÇµø·ù(%)	ÕÇµø·ù(%)	ÕÇµø·ù(%)	ÕÇµø·ù(%)	ÕÇµø·ù(%)	ÕÇµø·ù(%)	ÕÇµø·ù(%)	ÕÇµø·ù(%)	ÕÇµø·ù(%)	ÕÇµø·ù(%)	ÕÇµø·ù(%)	ÕÇµø·ù(%)	ÕÇµø·ù(%)	ÕÇµø·ù(%)	ÕÇµø·ù(%)	ÕÇµø·ù(%)	ÕÇµø·ù(%)	ÕÇµø·ù(%)	ÕÇµø·ù(%)	ÕÇµø·ù(%)	ÕÇµø·ù(%)	ÕÇµø·ù(%)	ÕÇµø·ù(%)	ÕÇµø·ù(%)	ÕÇµø·ù(%)	ÕÇµø·ù(%)	ÕÇµø·ù(%)	ÕÇµø·ù(%)	ÕÇµø·ù(%)	ÕÇµø·ù(%)	ÕÇµø·ù(%)	ÕÇµø·ù(%)	ÕÇµø·ù(%)	ÕÇµø·ù(%)	ÕÇµø·ù(%)	ÕÇµø·ù(%)	ÕÇµø·ù(%)
1997/1/31	5.047	149.4033	59.2527	14.6819	18.8293	14.0476	-0.2	-5.9075
1997/2/28	-0.6515	-3.0144	-0.6704	3.4139	-4.3514	21.6054	-1.8036	0.091
1997/3/31	18.4426	6.0681	6.8616	16.2311	13.7339	19.8901	12.2449	26.1818	183.2861
1997/4/30	-6.0208	39.3488	-24.7368	-3.0769	10.717	46.7461	-5.0909	8.0692	1	217.1852	442.1333
1997/5/30	-5.7437	-0.8678	6.014	-15.9951	-4.5671	8.4882	-0.3831	-5.6667	-15.9406	-15.9271	-24.9385			115.619
1997/6/27	10.2344	19.2618	-0.6596	-10.9012	-5.4667	1.3991	-7.2136	3.7456	-7.3027	-10.7222	-8.9122		180.4598	-17.1378
1997/7/31	-22.0399	-18.4832	-7.3041	-6.4905	-13.6997	-13.7979	10.5833	10.1499	-0.953	-7.8407	-7.5082	98.7738	-6.3934	-8.9552		270.375
1997/8/29	-9.9512	-18.6068	10.6017	12.2841	-2.1525	-19.5678	-2.1854	-20.2845	-3.2072	-9.9932	-24.0896	-1.2337	-1.5762	3.3958		-12.8923
1997/9/30	-13.2178	-15.7381	-23.7047	-16.2393	-17.9652	-15.3731	-8.7057	-3.4135	-1.5905	-5.8515	18.4502	-10.6176	-5.694	-8.607		-0.9299
1997/10/31	18.6017	35.651	7.9796	9.1837	7.1508	28.8654	14.0506	1.9277	10.9091	22.5498	10.5919	16.0714	15.4717	17.8439		32.2253
1997/11/28	8.7368	28.5427	-10.5346	-10.2804	-8.1335	-4.6077	2.8857	-5.4374	-0.4857	-8.7776	-15.493	-2.7425	-2.451	2.4185		-5.7971	177.5362
1997/12/31	4.7435	18.7647	-10.1933	0.4167	1.0216	20.5165	13.772	-1.75	22.7578	13.1148	-1.3333	14.099	1.0888	39.9384		17.4254	5.4178
1998/1/23	1.4787	12.7386	2.1526	-1.4523	1.0112	19.758	-0.4741	-4.0712	-6.7097	2.0164	11.036	6.4497	7.4565	7.4835		-1.6043	0.9907
1998/2/27	5.6466	-6.2774	1.5326	1.0526	-0.4449	-5.9647	-12.1943	-6.5852	-3.8359	-6.362	-3.6511	-1.359	-11.2567	1.3652	71.8232	-13.0707	-5.1502
1998/3/31	-12.7586	11.7757	7.5472	3.5417	1.7877	3.8371	-7.9566	9.4711	-1.108	-4.3536	1.0526	3.0425	-8.6012	4.3771	-4.5016	3.3135	2.7796				161.8841
1998/4/30	48.419	22.7411	-1.9298	13.6821	7.4643	0.8924	2.1611	15.618	10.9244	13.5862	23.4375	21.2535	16.3498	9.1703	7.0707	3.7821	7.044	263.2363			2.435
1998/5/29	24.6338	-7.2587	21.4669	7.6106	-3.8815	-6.4865	-5.1923	7.8717	4.4949	2.3679	14.9367	3.3081	3.9216	32.0903	5.5818	0.7778	31.3749	11.836			-2.161
1998/6/30	18.0021	-1.4553	2.7982	-17.4342	-7.1592	-10.9301	-6.3742	2.1622	-13.3398	-5.1601	-9.0308	-8.0053	-4.3239	4.0119	-0.7446	10.3613	6.8873	-15.5			4.0309
1998/7/31	8.3296	-9.8287	-2.8653	3.3865	2.2248	1.1209	4.8352	-11.6402	-6.5811	-8.005	1.5335	13.8506	0.2465	10.2143	-13.0533	-9.9803	8.4799	-8.0671			-10.7219
1998/8/31	-12.2858	-8.15	-25.3687	-13.2948	-19.0149	-30.8635	-31.5304	-2.1956	-6.5075	-10.9449	-18.5215	-10.6369	-15.9836	-2.9164	-17.5151	-17.6599	-11.1326	-16.2626			-22.2354
1998/9/30	2.2868	-1.3065	7.5099	10.8889	3.3946	0.4219	10.3491	10.8163	15.2618	7.5573	10.5366	-4.3888	11.3171	12.6836	9.5188	5.1091	2.2184	5.2267			9.8624
1998/10/30	19.4788	-1.9305	-6.6176	6.4128	-5.3352	6.5546	-3.8846	5.8011	0.277	2.2001	-0.8826	-5.5118	8.5013	-2.9028	1.0506	-4.2025	1.5319	-4.7967			1.6006
1998/11/30	15.0877	4.3307	19.2913	-8.4746	16.5536	-2.0505	2.3095	-8.181	-0.3867	0	8.1033	2.3333	-1.5347	-6.6504	6.8053	8.0867	0.1676	11.4322	143.7288		3.9726
1998/12/31	10.8537	-5.6604	-4.6205	-9.2593	-5.9045	-8.0515	-7.5621	-0.3791	-9.706	-11.5618	-14.0033	-9.6091	-4.1017	-13.9869	-11.9469	-7.8729	-11.7992	-6.3576	-9.0403		-6.1924	76.9231
1999/1/29	19.1969	-4.3429	-1.5571	15.4195	5.8745	-3.1524	-2.0147	13.5109	2.7641	1.5823	-3.2567	1.8018	0.6732	7.6748	-5.9296	-0.8493	5.6926	0.1225	1.1468		-3.0197	27.6268
1999/2/9	11.2137	-6.2127	5.9754	-11.3949	1.7654	-13.8336	-6.6667	-3.1852	-2.6898	-4.8287	-7.5248	-5.3097	8.2447	-0.3529	-6.4103	-10.1713	-3.4111	-4.0147	-14.7392		-4.7791	-15.8978
1999/3/31	4.8133	-7.5796	16.4179	9.3126	-11.1524	-0.2099	10.0801	-8.8312	-5.4054	2.7823	8.2441	0.4673	14.9877	21.2465	3.8813	3.5757	-5.6691	-5.6363	5.0532		14.4487	7.173
1999/4/30	15.7561	-7.5121	-10.3989	8.5193	-16.7364	-10.5152	-14.5543	-16.0494	-12.4026	2.5478	-8.8032	-7.2558	-0.9259	-24.1238	-4.0659	-18.0092	-8.2759	-7.4054	-12.4895		-14.2857	-5.4331
1999/5/31	15.6635	13.2638	3.0207	35.514	0.5025	20.9166	9.7942	-2.0362	2.5204	6.2806	35.5748	24.5737	-0.3595	-6.7744	-0.6873	13.5439	3.56	6.3631	2.7001		0.6202	11.4072	61.7577
1999/6/30	31.6085	30	26.6975	12.8276	34.6667	35.277	26.7679	10.0462	18.9225	18.2371	15.36	37.1221	24.1607	7.3792	26.2976	33.9926	48.0256	36.5319	19.7642		19.1834	75.4858	21.5859	117.7461
1999/7/30	-1.5053	-7.996	-8.648	-13.3252	-16.5842	-18.2471	-7.5325	-0.5247	-11.0212	-5.3985	-6.8797	-4.5373	-11.4201	-15.2595	13.1507	-18.1734	0.5047	1.1236	-6.25		-3.3613	-8.1005	-5.1932	4.5211
1999/8/31	2.3266	-4.6755	20.5333	2.6798	-0.5935	-4.5694	-7.6966	10.0211	2.0294	-4.6196	28.189	3.127	-7.287	0.5484	-13.64	-8.374	-2.2956	-2.3868	-7.265		-7.2241	-9.6988	6.7516	-4.8947
1999/9/30	-0.7356	-2.3081	-10.177	-2.7473	0	-1.2891	-0.1826	-7.9578	-1.8519	7.4027	-8.2924	1.0309	0.3628	-9.851	-2.6168	-2.6875	-6.6079	-0.7483	-2.3041		-0.2163	-1.0007	0.8353	2.8127
1999/10/29	-12.8453	-4.7253	2.9557	-8.7571	-4.9254	-5.7836	-5.9146	-1.5625	-3.6338	-0.0695	-7.1668	-9.0036	1.0843	-1.1665	11.6123	-6.8722	-2.673	-9.9395	-3.1132		0.7948	-8.6927	-6.1538	5.8789
1999/11/30	9.5852	3.2238	-7.5359	-4.644	4.8666	-2.3762	0.1296	4.8677	-2.3205	1.8776	3.7518	-3.628	2.0262	-13.7339	-6.2769	0.069	-2.5848	0.6721	1.7527		8.172	7.0111	-2.6482	-7.3667
1999/12/30	-9.5462	-3.6637	-13.7128	6.0065	-8.5329	-8.7221	-4.7249	-5.0454	-6.3846	-10.0341	-11.822	0.2053	-7.5935	-12.1891	-10.2752	-7.3742	-2.2388	2.9515	-13.3971		5.4341	-2.6897	-9.3264	-6.5282
2000/1/28	29.4515	34.0399	16.9415	-4.5942	2.2913	3.4444	7.337	46.7588	7.4544	22.8376	8.6751	5.6011	-8.976	19.5467	2.5562	6.3988	6.4461	13.6519	22.3204		33.2495	10.9142	0.4286	-5.2063
2000/2/29	51.3655	21.0233	17.5641	7.2231	6.88	2.0408	3.6709	14.6271	5.5351	11.0562	21.4804	-7.6973	5.6944	0.4739	8.674	-2.0979	-0.5578	-1.6517	8.4914		7.5943	7.2843	8.5349	5.8272
2000/3/31	-11.1435	-9.0699	10.1418	19.3114	11.8263	13.7895	11.9658	24.5736	19.6503	39.5439	-13.3811	-0.7008	35.0854	15.684	10.9174	12.2143	5.4487	-7.9389	0		2.1043	5.6581	22.4115	7.0886
2000/4/28	2.12	-4.4801	9.4059	-3.3877	-9.1031	-3.6078	-0.1091	-17.0385	10.2279	3.0291	-7.3793	-0.3599	8.9494	0.9174	2.3987	-0.4456	-1.4493	3.5158	3.6636		-8.3298	2.593	-0.9636	-2.6596
2000/5/31	-4.443	-2.6106	-2.8054	-3.3766	6.7747	-2.5912	-1.2009	-0.2445	-1.2933	-3.6087	-5.1378	-3.1609	24.1071	-6.5657	1.6963	-4.7315	5.0874	-3.1721	-1.6064		3.4192	17.0879	0.5405	3.7037
2000/6/30	-5.3654	7.1694	1.2104	6.586	-2.2069	12.9394	12.6689	1.348	8.3889	-6.7982	7.6923	9.1906	9.7842	10.9189	6.752	7.8177	5.6732	8.1072	8.6531		-3.9093	-5.3919	25.914	-2.3763
2000/7/31	-3.6161	0.2061	-1.196	19.0416	7.0522	4.0946	10.0598	0.7255	21.1686	7.5294	0.3644	-2.9496	17.5623	8.6933	10.1901	5.1118	3.0064	2.5712	2.9301		1.0442	-3.4172	0.1708	-1.3669
2000/8/31	-5.2802	-0.1028	5.5866	8.6864	-0.527	-5.0699	6.4253	-2.3409	2.665	3.7199	1.6703	-2.5204	5.9086	-7.6923	-12.6294	-11.5502	-12.5782	-0.1492	-5.1095		1.5805	8.0107	-6.4791	3.2093		100.1282
2000/9/29	-3.4963	-7.6669	-2.1164	8.9669	-0.6623	-7.7348	1.8707	-4.118	11.7864	13.6428	-6.2143	-6.5399	7.9535	-6.6667	-4.5024	-7.0103	-8.6645	-7.7107	-7		0.1197	-1.1743	-5.6518	-1.3428	243.6	-3.6515
2000/10/31	-7.8541	-2.1842	14.2342	1.8784	5.6	10.6786	0.2087	7.7564	9.1044	14.047	-0.6093	0.1627	-6.9767	7.7731	4.2184	1.9217	2.0888	3.044	5.5418	30.4	3.4071	0.5003	7.5362	7.1633	12.8638	7.3803
2000/11/30	1.1823	12.1907	3.6278	3.6874	4.2929	8.5663	15.91	2.32	-5.3935	2.93	11.1111	4.7929	-20.0893	19.1033	5.9524	6.3089	14.578	23.1615	19.9843	-4.6396	10.3468	2.5513	4.8494	-0.4679	10.3662	-0.1238
2000/12/29	-46.087	-2.851	-3.2725	-6.1812	-5.6901	2.907	3.1261	9.4767	5.8085	-6.2731	2.6207	-0.6202	-3.9106	-5.8101	6.5169	4.502	-1.4881	0.8931	-2.2208	-0.5227	0.1572	1.1529	11.0243	4.1639	-3.271	5.9516	300.6934
2001/1/19	-33.619	0.1661	-1.8883	-1.8051	1.4121	1.6142	-8.9895	-5.2576	13.1481	-3.9933	-3.0914	2.3401	1.5116	9.5569	-1.1252	-2.5457	-0.9819	-6.7021	3.2396	-0.5659	-4.2364	-0.7199	-0.3127	-2.9658	-8.1159	-1.0532	-15.4586
2001/2/28	2.7335	-6.5229	-20.6095	-12.5919	-7.2152	-3.8125	-5.4364	-5.7735	-2.4259	-6.9713	-12.6214	0.686	-6.3001	0.793	-1.138	-5.4923	-10.1449	-7.2218	-0.9366	-14.4715	-10.4315	-1.3293	-5.4118	-4.3854	-9.5689	-3.7847	-4.2302
2001/3/30	3.1042	4.0804	15.1515	11.6719	7.0941	5.5326	5.9919	6.9601	-0.8288	13.1612	8.6508	4.3906	5.2567	3.5405	4.8201	5.1028	6.1121	12.63	4.7273	5.0856	9.6951	4.1029	7.8773	6.3238	25.4651	1.3522	-2.5172
2001/4/30	-3.1541	-4.9432	0.5263	-0.0942	-5.3503	-4.4601	-5.5762	1.6129	9.1922	-0.8347	5.1132	-4.2059	-2.439	-5.9765	-6.9321	-4.4504	-1.04	-1.0818	-4.6528	2.1257	-5.781	-6.8235	0.6918	-3.9869	-9.2215	0.1819	1.4129
2001/5/31	-13.2494	-1.7932	4.5375	9.5193	6.8641	-1.2285	-5.0348	19.376	-1.8878	-3.5915	6.6713	-1.6654	-2.2619	2.1346	13.4218	-1.3409	2.6677	3.0942	0.3642	1.2843	4.1888	1.8919	6.4122	10.0068	5.3655	5.5085	0.6486
2001/6/29	-3.5836	2.8754	3.0885	0.4303	4.4081	-1.6584	1.2069	3.4388	-11.3365	1.722	-1.4332	0.1468	1.7052	2.2508	2.9141	3.6592	4.5669	1.5265	5.0187	4.861	1.5289	-4.0895	-2.439	2.0421	4.3753	6.7126	-5.6086
2001/7/31	-25.9292	-18.6826	-8.502	-14.3959	-10.4946	-15.3457	-21.3373	-15.2926	0.2933	-9.0909	-10.2445	-4.6838	-15.5689	-21.2264	-20.089	-16.3051	-13.6295	-3.16	-21.5632	-14.4659	-9.6486	-7.062	-14.8529	-15.282	-18.1183	-16.0753	-18.081
2001/8/31	23.417	2.2828	-6.5487	-12.9129	-4.9865	-5.7769	-3.3568	4.6572	14.8538	0.5732	-0.5891	-7.5348	-4.1135	-7.1856	-4.5346	-4.0134	-1.6565	-0.3158	1.3345	1.3274	-0.8025	1.2186	1.8135	-2.0043	-3.4699	1.5375	-3.053
2001/9/28	-12.7783	-5.9035	-7.3864	-11.0345	-5.1064	-4.7569	-8.0112	-5.7	-1.0692	-1.2033	-5.7037	-3.1887	-10.503	-4.6237	-7.1667	-2.9617	-10.6383	-18.2452	-10.6234	-2.5716	-2.9247	-9.915	-10.7973	-13.8057	-11.6676	-8.959	0.1928
2001/10/31	-3.3296	-6.3504	-13.3947	-4.1344	-0.8969	-0.333	-8.039	-4.6129	5.3525	-14.8077	-7.6984	-6.8618	-4.9587	-5.4115	-7.5404	-10.3232	-9.3254	-1.1558	-8.1532	-9.6116	-2.6923	-6.4465	-1.4693	1.6949	-1.9346	-4.2966	-13.374
2001/11/30	-6.8886	6.2908	6.0213	15.0943	0.3017	5.9001	8.543	-3.8355	-21.8857	0.1505	10.1277	3.9293	5.7391	8.9392	7.4757	8.2082	8.3151	0.2227	8.0214	1.2672	3.2692	5.042	7.9365	-0.8333	1.6327	1.9551	0.8515
2001/12/31	-24.9075	1.153	-13.363	-12.0609	-6.4662	-6.1622	-6.6504	0.0578	-2.9393	-7.7385	1.6229	-0.189	-8.0592	-11.0495	-11.0208	-4.9954	-4.1414	17.5	-5.1485	0.3808	0.8403	9.12	-7.3529	-10.3361	-6.2918	-5.2557	-3.6711
2002/1/31	-33.3333	-6.6109	-29.3059	-16.245	-14.1479	-14.0553	-11.6993	1.2709	-7.0232	-1.2215	0.9886	-12.0265	-7.5134	0.1235	-18.0711	-14.9951	2.8451	-4.208	-15.9708	-6.7751	-12.8205	-6.3783	-10.0198	-22.5867	-19.6429	-17.916	-12.9573
2002/2/28	27.5862	2.0342	13.8182	-0.159	0.9363	2.9491	3.6269	-0.8557	3.465	-3.6274	1.6566	4.0904	1.9342	-2.9593	6.5675	3.2073	13.9344	-1.234	5.0932	3.1977	0.4412	0.0783	0	4.3584	6.4889	2.2831	-0.613
2002/3/29	18.1467	1.3557	11.3419	18.3121	6.8646	1.5625	4.3571	3.5098	1.0717	28.2293	5.8519	4.6536	14.4213	3.4307	14.186	10.0999	5.2158	0.7496	6.5012	3.0986	6.6618	2.1909	9.7023	17.0534	5.5092	5.1786	2.6872
2002/4/30	7.8431	26.5146	4.7346	10.6326	18.0556	5.8974	6.4339	11.284	1.9218	-19.8799	1.9594	2.5692	1.4925	4.4226	11.2016	2.8226	0.2564	-3.2464	10.3219	3.1694	6.4516	-5.2833	4.2211	17.8394	2.2943	7.725	0.3861
2002/5/31	-11.6667	-6.8408	6.4384	-6.5693	1.7647	8.8378	-10.1432	5.3946	3.446	-7.4938	-6.1084	-10.4227	-13.8889	-10.7183	-17.3993	-11.7647	-16.1017	-6.6044	-12.5755	-3.125	-3.1593	-8.4074	-13.1148	-11.1859	5.4138	-7.8014	-10.6838
2002/6/28	14.4082	20.0741	17.8893	12.3698	-1.5896	5.4505	8.2003	-1.5166	-10.9185	-8.9109	6.758	12.9386	17.4573	11.3182	27.4945	15.9355	12.6882	12	14.2414	5.9153	1.5313	15.1475	10.4329	19.9811	4.3287	5.0427	8.6124
2002/7/31	-0.1499	-6.6367	-10.4803	-5.2144	-4.8458	-2.4262	-1.0731	-4.4755	-2.7778	-11.5613	4.7321	-3.1068	-3.231	0	-9.3098	-3.5503	-9.7328	-7.5255	-4.7083	-4.8691	0.0202	-4.7287	-3.8191	-10.8129	-3.9446	-5.533	-6.8282
2002/8/30	0.1502	-4.4578	-1.8293	-1.2225	-2.3148	-5.9459	10.5763	-2.1159	-1.0989	3.352	1.9608	-0.3006	-1.5025	2.6316	0.0963	-1.4315	0.4228	-5.8621	2.9001	0.4953	9.696	-0.895	3.4483	0.531	0.9559	3.0146	7.526
2002/9/27	-13.3433	-3.1526	-8.5714	-8.5396	-10.5845	-5.8621	-5.2115	-1.1837	2.3704	-11.3514	-3.8462	-6.0302	-7.6271	-9.0909	-2.7911	-6.9502	-3.5789	-5.641	-3.7578	-4.2169	-8.764	-3.2841	-4.0404	-2.5528	-8.74	-7.4415	-0.713
2002/10/31	1.9031	0.9115	-3.125	-8.7957	-1.7668	-1.1306	-4.8512	-3.0208	-1.1577	-6.3415	-16.6087	-8.2353	-3.3028	-6.1538	-11.2871	-8.6957	-5.5677	-10.2484	-7.3753	-8.5192	-8.7028	-5.0934	-3.5879	-15.2665	-7.1828	-9.3948	-8.5727
2002/11/29	-20.2037	-3.2258	-11.5007	-9.3472	-10.6115	-5.2668	-9.5173	-5.6928	-1.9034	-16.1458	-2.3983	9.9068	-11.0057	-12.8415	-9.8214	-10.2564	-9.3642	-1.6436	-10.6557	-6.375	-8.6327	-5.0984	-7.4693	-2.9851	-9.7163	-6.68	-12.5184
2002/12/31	0.8511	0.6667	-11.4105	-9.0016	-8.0483	4.7619	-8.1893	-1.1959	2.9851	-5.1242	-12.5	-9.3319	-5.1173	-7.21	-6.5594	-7.3469	-8.4184	1.9349	-6.9463	-3.4045	1.7949	-2.1678	-7.1084	1.2088	-3.5238	-7.1581	-6.5095
2003/1/29	15.8228	-1.0596	17.5313	13.6691	8.5339	-1.8939	7.365	3.4582	9.2754	15.0573	3.1746	5.614	9.2135	11.9932	10.596	14.2438	7.9387	5.7808	11.5493	-1.3131	10.2015	8.1888	12.3217	4.886	11.2537	9.5512	5.102
2003/2/28	-1.4572	4.4177	0.4566	0.7911	1.4113	-0.3861	1.2195	-2.7855	-1.3263	-1.2802	3.432	-1.5504	0.2058	-1.0558	1.3174	-4.1131	2.3226	-3.6705	1.1364	1.4006	-1.3714	1.4248	-0.6928	4.5549	0.7098	1.4706	3.084
2003/3/31	-3.3272	-13.8225	-8.3333	-4.0816	-6.9583	-2.7132	-3.8404	-0.2292	1.2097	-8.9337	-8.9245	2.4747	-5.7495	-1.0671	-3.0733	-6.3003	-6.9357	-2.7942	0.8739	-1.4503	7.8795	-0.7902	-4.6512	0.7921	0.4405	-4.2443	-11.5235
2003/4/30	-13.7667	-6.7578	-24.6281	0	-16.2393	14.2098	-9.0055	0.2309	45.4183	-7.5949	-10.804	-8.3425	0.2179	0.7704	-6.8293	-9.0129	-2.5745	-1.115	-9.901	1.4716	10.8485	26.6902	-5.9756	-0.9823	-9.386	-11.3514	-9.9562
2003/5/30	3.9911	3.365	6.3596	3.928	5.8673	5.3488	-0.9466	0.8621	-57.7626	4.6233	3.662	5.7485	4.7826	-6.2691	1.178	2.044	1.1127	9.5137	5.4945	3.7293	8.1395	0.8715	1.0376	2.6001	2.1594	6.9406	7.6495
2003/6/30	4.6908	3.2554	3.5052	-9.9213	1.4458	-8.3885	-4.8653	-1.7094	-30.4487	-3.1097	-7.8804	-9.2865	-7.4689	-6.0485	-5.0453	-0.3082	-6.0523	-5.5019	-5.853	-8.0363	-13.9785	-5.5436	-4.878	-1.6238	-5.0718	-7.2773	-6.5891
2003/7/31	-14.664	4.6888	-14.741	-7.6923	-7.3634	-10.8323	-10.2304	-0.7536	-13.7441	7.4324	-15.4867	1.8802	-7.6233	-5.4291	2.1798	5.255	-9.8097	6.9459	-3.6671	-8.8908	3.125	5.0305	-3.9136	-1.238	-10.8871	-2.3004	-4.2877
2003/8/29	-5.7279	-1.9305	0.4673	-0.3788	-4.1026	-9.0713	0	0.4673	3.1136	1.7296	-8.726	5.8458	-5.3398	-2.4074	-6.2968	-10.7195	-6.0065	-11.3658	-3.2211	-2.1256	-9.3939	-2.9753	2.2472	-0.8357	11.5385	2.0776	-0.2203
2003/9/30	-5.3165	-4.3012	-9.3023	-10.6464	5.3476	-2.3753	-7.2895	-2.2093	-13.1439	-9.8918	-8.413	-3.9953	-1.7949	-4.9336	-9.8571	-6.9079	-6.2176	1.2931	-6.2027	-6.614	-4.1249	-4.4129	-5.7692	-0.4213	-9.7363	-17.5034	-6.9767
2003/10/31	-9.3583	-9.6386	-16.1538	-12.3404	-11.4213	-3.8929	-11.2957	-0.8323	-10.8384	1.2007	-13.9875	2.8152	5.7441	-8.5828	-16.7987	-10.424	-4.7882	6.4894	5	9.8309	-0.9302	5.3208	-2.2776	-20.5924	-7.8652	-15.625	-8.6719
2003/11/28	-5.6047	-2.5	5.8104	5.0971	-9.1691	9.8734	2.372	1.3189	10.0917	-14.4068	13.3495	8.2143	4.4444	1.5284	0.5714	5.5227	3.4816	1.7982	1.6897	5.5823	-3.9906	3.4175	-2.765	-6.3943	-4.2683	1.9493	-2.1386
2003/12/31	-2.5	10.0855	-12.4277	-4.157	5.0473	-4.3711	-5	-0.2367	-11.0417	-6.5347	-9.2077	3.0803	-5.2009	-6.0215	-1.8939	-8.785	-3.1776	9.8135	-2.568	3.0082	7.824	15.3736	4.8973	-18.5958	13.758	-10.8987	-2.0105
2004/1/30	4.1667	6.5217	4.9505	10.1205	7.5075	4.401	5.5199	-0.3559	11.2412	13.7712	16.5094	6.7236	8.4788	8.6957	18.1467	4.3033	12.3552	4.9151	7.1318	6.7257	3.1746	8.8418	21.6867	4.4289	18.477	4.5064	19.9822
2004/2/27	18.4615	6.414	15.4088	10.9409	11.7318	8.8993	15.9367	4.1667	29.0526	6.8901	17.4089	0.7	10.5747	9.4737	3.1046	9.2338	5.1546	15.5877	4.0521	6.136	1.978	8.7529	9.1584	15.1786	13.2325	15.8111	5.4275
2004/3/31	9.0909	2.3288	11.9891	5.9172	2.25	3.871	5.2466	-0.7429	9.6248	9.4077	1.8966	18.1728	2.2869	7.1154	2.6941	10.2518	5.2288	4.0531	10.7494	6.0937	1.1853	-1.4729	-6.6893	12.4031	2.7546	3.1915	15.2327
2004/4/30	-14.0476	-18.0723	-9.0024	-11.5456	-11.7359	-1.2422	-12.662	-1.8423	-18.3036	-13.535	-13.3672	-3.3613	-14.6341	1.7953	-6.9444	-10.7667	-6.2112	-0.4063	-8.2731	9.5729	-11.8211	-6.5732	0.7859	-18.7931	-15.922	-14.6048	-17.4419
2004/5/31	-3.0471	-1.4706	-8.2888	-2.9474	-6.0942	-5.4507	-0.1142	0.0587	-2.1858	-5.8932	-4.1016	0.9322	0.2381	-1.94	-5.141	-11.3346	-1.1704	-6.9164	-3.0523	-1.3441	-3.3816	-0.6211	-2.4722	10.6157	-9.4371	-5.835	8.1542
2004/6/30	-11.1429	-12.272	-16.9096	-14.3167	-14.7493	-9.9778	-9.0286	-2.755	-19.6255	-13.6986	-16.9043	-4.8994	-14.9644	-10.9712	-13.1119	-10.3093	-12.9983	-5.2632	-16.7916	-10.0412	-15.25	-7.3214	-6.7174	-20.9213	1.4009	-2.5641	-17.6148
2004/7/30	-16.0772	-8.3176	-4.2105	0.7595	3.4602	-1.7241	-5.7789	1.8686	4.4706	1.1338	2.451	8.2797	-5.8659	3.1009	-3.2193	1.3793	8.3665	6.0458	0.3604	17.7579	-9.587	-0.8671	14.2663	7.0388	-14.559	1.0965	-4.5737
2004/8/31	-4.2146	-6.3918	-12.8205	-4.5226	0	-3.7594	2.1333	-1.5976	-5.4054	0.6726	7.8947	-1.4444	-2.0772	2.7888	-1.8992	-3.8549	-6.0662	-0.9245	1.7953	-5.2233	3.9152	-7.9689	-0.2378	-7.0295	-2.1144	-25.3796	-3.2657
2004/9/30	6.8	6.1674	-0.8403	3.4211	2.6756	5.4688	-12.4021	2.1046	2.381	3.3408	-3.1042	9.7414	4.2424	6.5891	3.212	3.3019	2.3483	17.7294	0.3527	13.6	8.1633	24.604	13.7068	6.8293	3.939	1.1628	4.3796
2004/10/29	-4.8689	-4.9793	-22.0339	-13.9949	-15.6352	-13.0864	-16.2444	-0.5889	-11.8605	-9.4828	-8.4668	-0.3142	-14.5349	5.0909	-8.9212	-5.4795	-0.5736	-3.0383	-6.3269	0.7825	6.5312	13.5593	5.8396	-8.4475	0.2445	-12.6437	-6.3811
2004/11/30	-0.7874	5.8952	6.5217	2.071	6.5637	10.7955	12.4555	0.1185	5.5409	2.619	5.25	-7.8014	4.0816	-2.5952	0.9112	6.7633	4.8077	-2.861	6.7542	4.736	-8.0381	-7.4627	-3.3092	2.2444	2.561	8.5526	0.8403
2004/12/31	-6.746	-23.299	-8.1633	-8.6957	-4.3478	-8.7179	-9.8101	-1.4793	-9.5	-1.1601	-4.2755	1.5385	-6.2092	-8.881	-11.7381	-25.1131	-8.2569	-6.0309	-7.3814	-5.189	-12.2963	0.1613	-10.2674	-3.1707	-7.9667	-3.0303	0.8333
2005/1/31	1.7021	-18.5484	2.2222	-6.9841	-6.8182	-4.2135	-8.7719	-1.8018	-15.4696	-23.4742	-7.6923	-9.3434	-6.2718	-15.2047	-7.9284	11.1782	-5.6	6.5672	-6.8311	0.6255	-7.2635	2.818	0.5959	-9.068	-15.3747	0	-0.4591
2005/2/28	7.5314	12.2112	4.8913	7.8498	4.4715	13.4897	9.0385	2.3242	4.902	15.3374	10.2151	6.0353	13.7546	13.5632	10.8333	11.1413	6.9915	4.902	11.609	5.439	29.1439	7.9092	-4.0284	5.2632	16.7939	6.25	11.4391
2005/3/31	-15.1751	4.7059	-6.2176	-12.6582	-28.0156	-10.8527	-13.0511	-0.777	-18.0685	-12.766	-11.4634	5.5166	-11.7647	-18.2186	-15.0376	-13.6919	-11.8812	-7.4766	-7.1168	15.1069	-14.8096	0.508	-17.5309	-15.7895	-8.7582	-6.7647	-15.6457
2005/4/29	-12.844	7.3034	-16.5746	-5.0725	-26.4865	22.029	-28.6004	-1.2048	4.1825	-1.8293	-25.0689	-11.022	-12.2222	8.6634	-2.9499	-13.881	1.7978	10.5339	2.554	30.3264	10.4305	19.0715	-34.1156	-5.9375	-3.2951	-3.47	-11.8744											46.0479
2005/5/31	22.1053	-4.9738	0	2.6718	-5.8824	-14.2518	0	0.1829	-2.5547	-1.2422	-3.3088	-4.0788	-1.2658	1.5945	2.1277	1.6447	-5.428	-7.3107	-13.7931	-7.6536	-7.4963	-13.1313	-2.4272	-1.3289	-7.5556	-2.9412	-4.5537											-18.2042
2005/6/30	-12.931	-6.3361	-3.9735	0	-5.4688	0	0	0.1217	6.7416	1.8868	-11.0266	3.9589	-9.8291	8.7444	-2.381	-4.8544	-4.6921	5.9155	-1.0877	-7.2519	7.1313	9.6657	0.7463	-1.6835	3.994	-3.367	0.5938											7.9198
2005/7/29	-3.9604	23.2836	-20.6897	-7.0632	-14.876	9.2043	-23.5795	0.3058	8.0702	-18.839	-8.9744	-2.3977	-10.9005	8.1781	-12.1788	-16.3265	-4.9231	6.383	-6.812	2.7631	4.0847	-6.5606	-6.1728	-17.1233	-18.6228	-4.1812	-9.0909											1.8579
2005/8/31	18.0412	0	20.8696	12.4	20.3883	18.7179	34.9442	0.9119	0.6494	16.6667	18.7793	-1.5896	10.6383	0	13.4276	21.9512	18.123	-2.75	20.4678	5.2632	17.0058	-1.1348	21.5789	16.9421	19.0385	29.4545	11.9481											12.5399
2005/9/30	-0.8734	7.2639	19.4245	-1.7794	18.5484	7.3434	13.4986	-1.4458	8.7097	0.6645	0	-4.5521	-5.7692	6.8093	4.0498	-9.6667	20.274	-3.856	10.6796	11.9565	-8.0745	-5.3802	10.6061	1.4134	11.6317	-1.6854	3.1323											1.8233
2005/10/31	-4.4053	-2.2573	-15.0602	-3.9855	-3.4014	7.4447	-0.9709	-0.0611	1.4837	-2.9703	-14.6245	-12.9231	-8.6735	-1.4572	-6.2874	17.7122	-7.2893	-9.893	-4.375	4.9515	-16.6216	-1.3647	-17.6125	-7.6655	-2.8003	29.1429	-4.387											3.5416
2005/11/30	-0.4608	-0.4619	9.2199	12.8302	0.7042	-5.2996	-8.0882	-0.6116	-6.1404	-2.7211	0	5.6537	5.0279	-6.8392	2.2364	-6.2696	5.1597	0.7418	-2.1672	-5.1804	-7.2934	1.2298	4.2755	11.3208	3.9604	-19.9115	-1.0588											-8.0027
2005/12/30	7.8704	-0.232	5.1948	8.0268	-18.8811	11.5681	9.3333	-0.3077	-1.5576	0.3497	0	13.2107	-0.5319	10.7143	0.625	-5.6856	9.3458	6.9219	5.0633	9.4146	23.2517	-2.8853	30.0683	-2.7119	8.7619	3.0387	5.4697											5.192
2006/1/25	7.7253	-1.3953	0.6173	-2.1672	-7.7586	1.1521	6.0976	0.3086	9.1772	11.1498	-4.1667	4.7267	14.4385	0.8961	0.6211	-4.9645	-7.6923	11.708	2.7108	10.6554	0	20.4848	44.4834	19.5122	-2.627	3.4853	20.8568											-6.3239
2006/2/28	5.9761	6.8396	6.135	14.2405	15.8879	17.9954	8.5057	-0.3077	-5.2174	19.2414	7.7295	7.1932	5.6075	10.1243	8.642	22.3881	14.3519	0	10.8504	16.0355	15.4326	15.2498	-8.8485	-0.5831	-2.3381	1.0363	0											18.3864
2006/3/31	0	-1.1038	1.7341	-4.9861	-14.5161	13.8996	-3.8136	0	1.7737	-6.2937	-5.3812	-2.5	0	17.5807	0.5682	13.7195	30.3644	-2.9087	-3.4392	29.9556	10.7029	4.054	41.6223	-5.2786	-1.8416	2.0513	10.7693											-2.0399
2006/4/28	-6	73.2143	-2.2727	-6.1224	-17.9245	33.3898	38.1057	-23.642	-6.9231	0.3731	2.8436	22.1323	14.3363	38.4259	13.0509	11.7962	0	57.2065	0.5479	24.7948	23.5209	0	45.1555	3.7152	-2.0638	0	2.2727											16.6588
2006/5/31	19.6809	29.768	25.5814	23.913		28.3355	33.9713	-9.1949	24.7934	17.1004	52.0737	18.4786	36.0294	-0.5574	17.2414	45.5635	0	22.5898	12.8065	11.6275	7.8271	73.3593	10.2374	22.3881	67.6245	32.4121	18.2222											18.7018
2006/6/30	12	-5.2632	10.6481	5.7644		44.8515	-6	-19.3202	6.2914	49.5238	4.5455	3.1363	18.3784	30.36	21.7647	-11.8616	62.9107	13.0943	17.3913	21.7546	15.818	0	-4.2722	23.6585	10.7678	9.8672	7.0175											28.6159	80.8219
2006/7/31	1.9841	-1.782	13.3891	-10.9228		-9.8616	-8.5106	-7.8714	-6.2305	-15.5494	9.2754	-8.1871	-6.3927	-13.4722	-2.657	28.0374	-12.8828	-6.121	1.4618	-10.4493	-12.5351	0	-9.9174	9.6647	-7.9628	2.3979	-12.2951											-40.0535	-3.1818
2006/8/31	-7.7821	20.064	14.4458	-0.5333		0.3802	-0.1938	-0.4813	-4.3189	5.8228	-7.1618	-0.6369	-5.8537	4.1734	-0.5072	-3.6496	-1.5758	-3.2234	18.6335	-1.9299	1.3185	0	-7.5229	-10.2518	22.9213	2.0672	2.3443											2.587	6.651
2006/9/29	2.5316	7.4667	15.859	23.0563		15.0758	7.1845	2.6481	7.6389	14.1148	8.2857	4.4872	3.6269	0.1541	8.2707	30.7576	10.5911	-1.6654	1.2216	7.1753	7.0064	0	-8.0357	12.8257	2.1024	-3.2911	8.4656											-5.913	-2.4211	151.96
2006/10/31	-0.823	-11.3317	-9.8859	-11.7647		8.6241	-3.9855	-1.072	-7.7419	-12.9979	0	-7.9755	0	-1.6923	-1.3889	-1.0429	-0.8909	-4.465	4.8276	-5.339	0	0	-2.9126	-1.7762	18.6213	-4.4503	-7.6829											-23.9372	-12.0301	0.8097
2006/11/30	-2.4896	8.1157	5.9072	-2.716		13.3939	18.8679	-1.8576	3.8462	0.4819	-6.5435	9.6	-2	23.0047	1.4085	3.63	32.1348	33.9243	13.1579	29.2152	23.4127	0	7.5556	0	13.5849	4.9315	0.3963											5.7108	1.5385	2.7559
2006/12/29	-1.7021	10.0086	11.1554	-3.5533		35.4356	14.127	-6.3091	3.0303	7.4341	4.6584	18.8564	3.5714	18.3206	0.6944	21.9209	34.1837	37.485	13.9535	15.0577	40.1929	0	-3.0992	14.1591	13.4884	28.4595	1.4474											-8.8506	-3.5354	13.4713	54.8765	73.849
2007/1/31	45.4545	55.2941	44.8029	20		-5.6433	25.8693	18.3502	50.9804	16.9643	22.2552	16.6837	26.601	19.5699	22.7586	0	26.7427	11.9475	25	25.5721	12.9587	0	24.2004	14.486	7.9625	6.5041	29.8314											31.2736	10.2967	16.6937	13.602	12.3411
2007/2/28	19.0476	-2.5253	31.1881	28.2895		8.4065	0	16.643	27.9221	17.1756	33.4951	9.9123	32.6848	16.9065	37.6404	21.6867	-15.65	-1.6419	6.1224	-13.6829	19.0863	0	5.5794	14.6939	19.8482	10.687	13.8861											10.5668	5.3797	2.8935	17.3688	5.7992
2007/3/30	25.5	-9.5855	13.7736	12.9915		4.9383	0	12.439	13.5364	23.127	17.2727	1.1971	31.3783	-7.3077	14.4898	41.4318	21.3989	3.6963	12.7885	4.6111	12.1057	0	6.2602	42.1708	11.4932	14.8276	2.9825											10.7732	8.1081	-10.6299	4.1562	18.9394
2007/4/30	7.5697	25.5014	0	41.4523		43.7868	0	27.4403	62.2951	21.2963	24.186	14.3533	20.7589	12.8631	72.1925	24.8788	27.9297	36.6807	15.7681	-0.3694	54.5247	0	19.6634	46.5582	-1.2987	48.4985	21.891											19.9216	14.5833	-5.8653	61.7291	9.2542	140.9756
2007/5/31	33.8889	0	0	-0.3209		0	0	-0.2553	-15.5188	8.3969	12.7341	15.8621	48.6137	18.0882	-6.3147	-0.1725	8.7786	17.7743	9.6511	9.589	-10.0394	0	-6.5037	3.4159	11.0149	-10.5157	18.798											-9.7449	1.9655	6.9906	-8.1495	0.9274	-8.4615
2007/6/29	-27.3859	0	143.4494	-28.5408		7.6451	95.2486	16.8942	-39.6739	-39.0351	-35.8804	-20.4179	-38.1841	-15.3176	-35.5801	-13.0022	2.1341	5.0417	-12.2546	1.1184	-16.7943	177.9605	-25.1604	-17.0933	-28.5714	-21.3559	17.4706											-29.6377	-20.5082	-4.2623	-17.7859	-8.5758	-7.6515
2007/7/31	4.9524	0	11.2398	30.9309		25.6532	56.2535	-26.4234	34.7748	31.7881	7.772	13.5849	15.493	21.9774	36.0206	36.2959	7.0345	5.1494	24.537	6.5224	23.5488	-12.6079	19.5238	27.988	47.8505	61.2069	-11.5457											27.6004	24.8858	2.4236	8.0693	0	34.0996
2007/8/31	24.3194	0	-4.1029	5.6193		12.1587	-17.2763	20.0397	15.7754	11.6834	21.9551	24.3189	21.4286	8.6772	10.971	1.7486	-7.5064	7.769	0.4337	3.8326	24.6129	5.7312	16.6534	16.1089	-7.4589	-15.3298	-0.5711											0.8878	5.6673	0.4758	7.1919	0	34.6071
2007/9/28	-3.5036	0	-4.2146	0.2172		6.1377	2.3205	-3.3058	-12.4711	4.6119	3.8108	-4.3827	-6.1693	-3.6851	5.6818	-2.2556	5.8168	19.0743	12.0913	-0.9559	-11.4396	-5.1402	5.1913	-7.0375	6.7623	-6.8421	2.8145											-3.52	6.9204	-8.3451	-13.4188	0	-6.9514
2007/10/31	-6.5053	30.137	1.6667	-15.493		9.1853	-11.7672	-15.7265	-18.2058	-15.5914	-13.9241	-14.4215	-10.7034	-8.8116	-13.2258	5.5678	-18.1698	6.0071	-13.5938	11.1804	-7.9342	4.7291	3.8961	-14.708	-19.8337	-19.322	-18.324											-18.1592	-7.2276	-2.6672	-15.844	22.3897	-24.1802
2007/11/30	-17.1521	-12.3158	-2.2951	-0.5128		-9.2612	-9.4568	18.5598	0.6452	-7.1338	0	3.3965	-13.6986	0.445	-12.5155	-3.6433	-7.6428	-22.0667	-6.6879	-9.2682	-14.6611	-15.8984	-14.375	13.694	-4.8683	7.1429	-13.0643											2.7356	4.3023	5.7389	-0.9971	-15.1004	-0.9026
2007/12/28	13.6719	15.5662	23.7584	14.5619		18.5102	30.4767	25.4063	18.2692	19.0672	25.7353	32.9754	23.6111	18.9873	22.9462	0	24.0418	29.6835	21.9795	25.9935	23.0296	31.9687	18.6131	7.2119	48.6577	14.902	28.9536											18.3432	26.8116	29.8236	27.3697	22.5685	18.6717
2008/1/31	-0.3436	3.1163	-4.013	3.712		-13.3333	-16.0509	6.412	-10.9756	24.8848	-7.0175	0.285	-3.6918	0.5918	0.2304	7.6414	-6.9522	-16.9965	4.7566	-0.5841	-5.9059	-6.001	5.8462	-26.3523	7.2235	-11.8316	-4.698											19	8.5714	25.439	-3.1628	-2.2359	-14.6146
2008/2/29	3.7931	1.3432	5.4237	2.2777		12.9513	-4.5477	0	17.9604	59.8708	0.1258	4.6423	12	-0.6544	19.3103	-15.6965	5.3962	-4.106	1.8162	1.4101	9.8404	-13.7962	49.5349	8.2863	18.4211	5.1613	19.7823											31.3725	13.9676	-4.3993	3.7944	8.9686	6.5543	136.8689
2008/3/31	-19.103	-22.4652	2.3044	-24.4963		-13.829	-20.1844	0	-19.3548	-11.6561	-14.6985	-18.5152	-17.1131	-16.5269	-24.8555	-31.8571	-20.0501	-33.1492	-21.6684	-17.2885	-28.4262	-21.5481	-24.7667	-10.8696	-18.5778	-15.3374	-9.0861											-11.7804	-5.8615	-33.4583	-14.808	-25.3498	-13.884	-30.7783
2008/4/30	-10.4723	14.8291	0	-6.882		-1.7742	0.7702	0	-1.28	8.2952	-20.0295	11.7778	16.5171	18.7231	-19.7436	-1.3277	5.4635	17.562	22.7729	13.1269	-3.2476	1.9657	10.8527	8.4878	14.3013	-12.7536	69.4885											26.284	0	-11.1853	-9.9402	2.4006	-2.1633	-2.6554
2008/5/30	-4.8165	-12.2441	0	-1.9608		-0.6511	-9.172	-34.9359	-0.4862	-11.2183	11.0497	-6.9509	-7.396	-3.9288	10.3834	-1.5581	-3.6752	-20.5624	-6.0556	-1.2436	-10.3497	4.8357	-3.5885	0.0899	-14.9952	6.3123	14.1866											9.7129	0	-8.2064	-10.4343	-1.165	6.0754	-6.6744	147.5966
2008/6/30	-25.0602	-13.6514	-27.1346	-26.6154		-19.7386	-11.9916	-31.0345	-20.5212	-13.6549	0	-9.5802	-30.1165	-14.2857	-33.5745	-22.3741	-16.5919	-19.3805	-13.4311	-16.1372	-30.2652	-4.9439	-17.2414	-8.6253	-28.3884	-26.0938	-0.5468											10.8155	0	-34.6452	-15.4247	-18.9915	-27.3376	31.3122	-22.9539
2008/7/31	19.6141	-0.0494	-36.8799	7.3375		11.4324	8.7649	33	5.123	1.0083	-20.7297	-6.7857	14.0476	17.8054	57.2985	15.9407	3.2258	14.1603	1.8243	7.6515	46.0552	9.8928	-0.2976	9.1445	0.715	10.5708	31.2745											-1.1019	0	16.9299	22.2045	11.4794	35.9869	-10.135	-4.9407
2008/8/29	-21.5054	-12.4444	-41.5718	-20.5078		-14.1068	-16.63	-13.1042	-21.2476	-22.7166	-30.9623	-26.1814	-26.5136	-14.7627	-24.2382	-28.0576	-11.1458	-9.4712	-28.6662	-11.33	-24.655	-5.3428	-37.9701	-10.4505	-23.8337	-30.5927	-25.3921											-21.727	0	-27.5222	-37.5163	-22.045	-19.7273	-15.863	-18.0353
2008/9/26	-16.4384	-5.9222	-22.2222	-14.9877		-9.7222	-26.362	0.1236	-11.3861	-14.2424	-13.6364	11.1592	-6.8182	0.7216	-0.9141	-32	-19.9883	-11.3117	-13.6744	-19.7143	-2.5641	-29.1237	-16.2656	-40.6439	-16.245	-15.1515	-12.3123											-7.9309	0	-18.4624	-11.0879	-17.0233	-24.975	-16.0038	-17.3748
2008/10/31	-28.2787	-29.0767	-39.599	-21.0983		-25.7692	-22.1957	-12.0988	-21.5084	-11.1896	-27.7193	-19.8444	-10.9756	-25.4862	-19.9262	-35.7843	-4.7619	-26.8263	-11.6379	-10.8541	-28.5714	1.2727	-12.8736	-41.0169	-39.1097	-17.8571	-23.6301											-35.0083	0	-6.0714	11.2941	-18.1614	-4.6605	-6.4131	-33.4612
2008/11/28	12.5714	1.268	44.8133	19.4139		2.3316	19.0184	0	13.879	14.7215	14.5631	14.5631	4.4521	17.8571	11.5207	26.4631	10.7692	26.6776	30.4878	-4.3912	11.0526	6.6427	-5.5409	18.3908	40.9922	26.087	11.136											7.3917	-60.8795	17.1103	22.6216	14.3836	13.2682	2.3108	33.564
2008/12/31	0.5076	32.7212	48.7106	13.4969		-7.8481	6.701	6.0393	7.5	12.2543	5.9322	11.9492	-1.6393	9.5571	1.0331	8.0483	10.2083	-13.8243	2.6168	12.5029	0.316	16.0943	1.3966	21.3592	-0.9259	10.9718	2.0847											26.1076	-10.2639	1.4286	-18.9655	38.6826	12.8237	7.8271	4.3178
2009/1/23	20.202	-13.9623	7.5145	10		2.6374	8.2126	14.9669	9.8837	10.1957	12.4	-9.9167	8.3333	-12.3404	6.3395	13.7803	-0.063	5.922	11.5665	-12.5773	17.6378	-8.0626	18.4573	8.6	16.6355	18.0791	11.0672											7.2146	14.9237	5.5058	31.9149	9.9309	23.0601	3.4308	9.6854
2009/2/27	13.8655	7.8216	-6.2724	9.5823		2.409	9.4866	4.6083	7.9365	13.6449	27.0463	3.4454	20	-1.699	14.6154	18.0033	-4.6658	6.0863	-3.102	12.5	10.4418	0.6309	40	9.3923	8.9744	-0.7177	8.363											15.1551	31.564	11.3471	3.0645	-1.9639	-7.8153	-1.1872	11.3208
2009/3/31	28.4133	4.9492	24.8566	19.9552		12.2844	15.1886	10.6828	17.402	-1.398	13.7255	7.7173	8.4615	9.6296	13.9262	13.8696	4.4312	6.2041	6.5712	-1.8449	11.0303	2.4765	9.9668	21.2121	3.5294	22.1687	4.0504											0.1524	-4.2507	10.5722	23.3177	18.9103	8.3815	4.3816	4.4746
2009/4/30	-1.1494	3.23	-19.9081	8.4112		2.514	8.0531	-12.1393	-2.9228	-6.7556	-0.7389	3.3183	-4.0189	3.3784	-0.1473	-3.0451	-1.2666	4.0829	-8.7747	2.9475	-3.3843	5.2474	-12.0846	12.3611	-4.9716	-8.8757	-6.0494											5.7839	-3.4612	-1.6264	-2.2843	21.6307	-8.7567	18.8558	-8.2414
2009/5/27	9.3023	7.1965	13.1931	5.3448		-0.5904	33.0876	7.0215	3.871	-0.2683	30.7692	-1.0219	8.1281	-1.4063	-4.8673	38.191	0.9037	0.7152	-0.4333	6.2448	3.9548	-1.3609	14.5189	13.7206	2.2422	0.6494	-1.4558											-2.3981	4.7545	1.2024	7.7922	2.4313	3.7475	5.3831	8.3451
2009/6/30	5.8511	13.922	6.0811	14.8936		34.0137	4.6154	29.3122	4.3478	0.1735	10.2467	11.7257	1.3667	9.0503	21.3953	7.6364	4.9511	18.5697	4.0754	12.5913	11.6304	7.9784	13.0597	15	7.0175	13.3333	3.2386											1.7199	0.1488	3.9091	0	7.6217	30.9886	-2.7087	-6.658
2009/7/31	11.3065	0.4394	13.2166	4.8433		11.324	37.9412	36.5794	31.746	3.6804	33.5628	4.6111	10.3371	1.4344	0.2554	31.0811	6.0211	19.2093	39.1231	-2.8419	18.5005	8.9167	21.1859	-4.6314	38.5246	17.6471	10.7541											5.5556	9.6582	26.586	10.2845	1.7705	0.7983	4.9721	4.965
2009/8/31	-16.4786	-7.6115	-19.9719	-9.7826		-16.9327	-10.8742	-33.9125	-20.6325	-11.9481	-20.3608	-12.2293	-4.277	-11.2121	-15.6688	-23.4536	-16.8618	-8.2908	-14.9697	-3.1079	-10.8463	-3.0859	7.7515	-21.2091	-1.6765	-9.8387	-10.4224											24.0275	-15.9892	-7.4216	-5.2455	-8.6985	-14.3269	-12.7195	-9.4604	34.9222
2009/9/30	0	-1.6098	-6.1511	-5.1205	673.5632	10.7762	-1.1962	-4.8957	1.7078	-3.0482	3.5599	6.6763	-4.4681	15.3584	-2.2659	-1.0101	16.0563	-3.0598	-3.0649	16.0377	0.0922	10.1579	-6.3776	1.3836	-7.0211	2.3256	-2.6332											-3.0627	1.5323	-2.1901	-1.649	7.7629	-3.8655	6.7683	-1.1773	-4.5422
2009/10/30	9.7297	3.2724	11.0487	10	4.1605	-3.4694	4.5521	23.8322	5.4104	10.142	10.4687	3.1973	6.0134	1.0848	9.119	10.2041	25	7.2692	8.5294	6.7967	8.1952	4.1567	2.3978	7.9404	0.863	7.8671	6.478											5.6719	4.7657	13.5615	4.4311	17.2888	11.5385	3.4837	5.8079	13.6707	29.6203
2009/11/30	29.803	15.9366	17.7066	14.8629	14.6933	38.5835	58.0361	1.9246	23.8938	13.7201	3.5361	15.4252	28.1513	16.5854	15.1558	25.2315	10.9223	26.7945	15.4472	6.958	15.7447	12.3624	14.4226	14.2529	12.9412	8.2658	8.8009											13.9409	16.9067	13.9881	18.922	24.2881	4.7022	18.3775	17.5229	19.103	4.2578	91.8333	47.4286
2009/12/31	-6.0721	11.5756	7.1633	3.8945	-7.8358	-0.7374	-0.381	18.9577	-6	19.5142	24.7268	7.1959	0.9836	10.0418	-1.476	2.711	15.4486	11.3221	3.6972	8.2135	1.3235	8.3895	9.2558	-4.829	-3.125	4.1916	1.0315											10.3067	-2.0104	22.5522	6.3645	0.2246	17.5898	1.7716	0.479	25.523	-6.2196	-0.9644	-9.0601
2010/1/29	8.2828	11.5274	-1.3369	21.7654	-2.2942	-10.374	7.0609	0	-3.3435	11.5854	-14.4578	12.4134	39.6104	-2.0532	-0.1248	-9.4181	-5.0417	-7.8016	-0.3962	-5.6827	-6.9666	5.4614	-15.198	-5.6025	-0.5865	-0.8621	18.1623											11.7226	-8.0741	4.3675	4.9864	7.9337	-5.6015	11.2689	-4.1716	-13.3556	11.2665	-5.2285	-11.561
2010/2/26	4.1045	0.3876	5.9621	18.7686	8.8398	-5.6016	-7.0899	43.8095	11.9497	2.9144	16.9014	2.9858	29.8837	0.6957	6.875	15.894	16.7665	-3.9397	-4.0341	-1.8131	-0.936	-0.5357	5.0201	4.0314	18.0924	9.2754	2.1373											-2.5654	4.3197	17.5555	8.4629	1.7027	-0.7417	5.2285	7.0896	1.0516	-0.2513	3.9341	5.4518
2010/3/31	9.319	-6.6924	-7.6726	10.786	2.4112	-3.0881	15.4984	3.1788	6.1798	-8.6136	0.1095	-6.3507	-15.3984	-6.0449	-1.2865	-10.9714	8.1026	0.4636	3.6708	-4.5739	-4.9606	-9.3716	-5.7361	3.1216	-5.0791	-1.5915	-9.1719											-9.0574	10.421	12.3942	4.1401	-8.5341	7.269	-0.7042	-0.7549	-2.3604	7.8474	-0.4275	2.5993
2010/4/30	-10.4918	3.3103	-19.1136	-23.1698	-3.2218	-3.6239	8.8348	0.5563	-12.5661	-1.1612	5.5799	7.1253	-17.3545	-2.4816	2.4882	-20.5392	15.6546	-6.6738	-0.3204	11.7892	-8.3679	0	-12.3732	-1.5658	14.9123	12.6685	11.4216											38.0428	-11.9375	6.2228	15.4434	-2.3661	-9.7775	5.1615	-13.6922	-16.8183	9.0186	20.4735	-11.4978
2010/5/31	-12.0879	6.8091	-21.9178	0.6876	-19.4622	-5.5429	6.7141	-6.8085	-12.2542	-4.8589	-9.3264	-4.2632	1.5365	8.9818	-18.1503	-0.8885	5.551	-4.8754	-4.0899	1.1851	-13.2911	0	-15.7986	-13.8918	-6.1832	-0.1196	-5.1914											19.9619	-15.472	-12.0235	-6.6225	5.7156	-2.7748	-1.4612	-14.4407	-1.8437	-3.0471	9.4025	4.341
2010/6/30	-11.4583	-0.1324	-5.7018	-10.0488	-10.6518	-3.1572	-6	-3.9726	-11.5517	-0.1647	-2.9714	-4.394	-11.0971	-5.9337	1.4124	-5.216	-6.7358	-2.5342	0.4805	5.2507	-11.1575	0	-4.9162	-12.5616	-23.6778	-19.521	-11.7345											-14.4035	-11.7548	14.7917	-1.9149	-13.9706	-10.7574	4.3568	-9.1125	1.0801	-17.9365	0.2799	-12.8592
2010/7/30	5.8824	5.9194	17.4419	41.2148	25.4448	18.7874	30.4728	8.8921	12.0858	15.7591	13.4276	3.7879	12.0567	9.2764	14.5454	26.2253	12.5	14.6513	15.3616	12.1968	11.9947	0	35.7406	21.4085	21.5352	19.0476	7.4895											14.0603	14.2721	14.7731	12.2198	15.1713	12.6691	14.4954	24.0628	7.7933	10.4836	16.5759	13.9367
2010/8/31	4.6667	10.5826	3.3663	-4.2946	-0.9929	10.4861	5.0009	24.1485	7.8261	18.3892	13.2918	7.8345	-2.1519	12.309	9.5238	12.4659	16.0233	14.1829	14.6632	4.5336	0	0	8.5776	12.877	12.2807	27.75	18.9892											19.4969	10.5745	29.3485	10.4381	11.7245	29.6943	22.5	14.4765	10.4262	7.3179	14.7328	17.7125
2010/9/30	6.7941	14.5161	-0.9579	-2.8939	7.8797	0.4151	4.6937	-7.5976	1.9355	-2.649	-1.1916	2.2563	-4.1397	0.5291	-1.6722	12.5984	18.2131	8.2282	10.3479	29.775	100.3505	0	-4.1	0.8222	-14.4531	19.1781	11.299											2.0902	-6.7771	11.0024	5.4842	3.7697	-10.7744	1.5175	2.8852	-7.2708	-9.1354	4.3312	-4.6559
2010/10/29	-1.3917	2.8169	4.0619	-4.4702	2.656	12.7859	5.7359	12.6761	5.8544	11.4409	2.9685	-12.6214	-0.135	-6.4662	28.1179	13.5019	-11.7442	6.321	2.498	-13.4928	13.586	0	30.5527	9.684	14.1553	17.3235	9.7814											1.8118	16.0743	1.4978	26.412	10.8493	-2.4528	2.3196	30.6086	-4.6823	3.0521	1.4684	11.465
2010/11/30	0.4032	-7.8082	1.487	20.2773	-11.7723	10.237	38.8465	14.8649	-7.0254	-1.3873	21.6216	-3.7374	8.5135	10.3698	-7.6106	19.6209	2.3386	7.2055	4.5945	5.973	-5.2361	10.004	-20.9265	24.1636	5.44	1.3996	-3.4425											-7.9861	-11.2735	-4.5573	-1.0512	-8.326	11.6054	0.9068	18.3646	12.8265	10.6969	23.0577	-0.7302
2010/12/31	7.6305	-12.7786	-9.1575	5.9078	-3.3724	-9.3528	-9.9585	-2.2353	-6.7524	11.2549	0	-0.3673	0.6227	-8.8128	-7.4713	-13.6292	-17.1226	-11.5001	-13.1016	-12.7636	13.4886	59.8383	20.4545	-10.6287	10.7739	-8.9717	13.8413											3.6321	-2.5098	-2.5693	-8.4329	-7.0531	-10.2253	-5.8912	-13.6627	-9.1223	13.1571	-12.4863	-1.7589
2011/1/31	-2.6119	-2.8961	0.6048	-6.5986	-5.7663	0.8557	-10.1496	5.5957	-2.5862	-9.6611	0	-0.9479	-11.2624	-4.1534	-0.6211	-18.1651	-11.6505	-5.1401	-12.2637	-7.3364	-2.9594	-0.1149	-13.5849	-2.3451	-8.4247	-6.0652	-17.378											-6.2661	-5.3902	-7.3279	6.599	-4.4699	-11.1969	-15.3846	-14.1708	-10.038	-4.9235	-6.4732	-7.5521
2011/2/28	5.1724	9.5906	6.6132	4.37	12.2383	3.903	6.9942	7.4074	9.5575	13.8858	-18.5926	1.2228	8.0893	16.0833	17.7083	9.2489	9.1429	0.3653	7.7154	-1.0684	6.9356	-2.0713	5.2887	8.7479	4.6372	18.6441	27.722											8.1256	10.5442	3.1226	4.8299	21.2731	10.5435	13.0721	20.8333	6.9315	11.7046	7.8759	5.5634
2011/3/31	10.929	-10.8858	5.4511	-10.4676	8.0344	4.0597	-3.5538	-15.6499	6.3005	-13.8643	1.3649	-1.208	-5.2903	-14.3575	-4.2478	4.6691	-7.0479	-3.2757	-13.5814	-1.0117	-16.5133	-8.4136	-6.0829	-3.7066	-6.0043	11.4286	-20.2793											-18.4431	9.1538	-11.4286	0.1947	-12.0682	21.7306	-5.4616	-13.1034	-7.1542	-7.5909	-7.6991	-10.3736
2011/4/29	16.4204	11.976	10.6952	-9.6648	-10.2258	2.13	3.752	-4.2453	-0.9119	-3.4247	-15.1706	0.9569	-4.9046	3.2691	-6.6543	-5.8333	-6.2392	3.3866	-5.8665	7.1429	-3.1405	-25.3913	-7.4583	-10.0737	-3.1939	-4.0904	1.6788											-12.5918	-12.8964	-0.3912	-5.4404	-2.9592	-3.4733	3.9589	7.4901	-3.8314	-6.4461	12.651	11.8348
2011/5/31	34.9788	-12.139	-9.5008	-5.2632	-1.4793	-0.966	-5.7236	-8.046	18.2515	-2.9551	-2.328	-0.3097	-3.2951	0	9.901	-9.1098	-0.0211	1.0266	7.9108	1.9293	5.1195	6.466	-7.3635	-9.6539	-23.4093	0.5729	-3.5176											-14.9141	-4.0453	3.2394	3.6301	-14.082	-20.6695	-1.0536	3.1841	-17.8398	-0.6707	-6.7516	-6.1564
2011/6/30	4.4932	-2.183	-1.0676	11.6576	4.6547	0.0222	9.779	11.25	-11.4137	-6.5677	3.6836	-9.3967	5.7778	0	-6.6735	6.5292	-9.1116	8.2096	-7.3616	5.4294	7.9545	6.7194	5.0788	6.3508	-10.7692	10.0633	-3.2738											2.4281	7.877	-0.978	7.6008	2.1531	2.2297	-0.258	11.8255	4.903	-0.4911	15.6476	14.605
2011/7/29	-0.2	6.203	0.8993	15.9869	8.4648	8.7058	17.1993	9.3098	2.0498	-2.8777	0	2.1803	-5.3221	0	31.9108	7.4194	14.6617	6.383	9.2807	15.3644	-1.2531	12.1084	7.3333	-1.1374	-0.2299	0	0.5667											5.2733	0.7849	11.07	-2.5799	-0.3903	-6.4651	10.6352	14.257	9.1423	3.393	9.0044	10.9034
2011/8/31	-6.012	-11.1504	-13.0125	-1.7581	-3.836	-3.3944	7.5684	9.5448	-9.3257	16.835	0	-1.9608	-9.0237	0	-16.0294	21.2713	-0.6557	6.3158	2.4416	-0.8335	0.8122	-3.6579	-5.8489	-8.3413	-11.9816	27.142	21.2261											40.4412	5.9969	9.2627	6.7465	4.9373	2.5641	-1.9226	7.9086	-8.4706	2.0286	9.7368	0
2011/9/30	-12.7932	-9.9602	-4.3033	-16.6786	-6.74	-16.1457	-14.521	-12.1448	-14.557	-23.9769	0	-13.4118	-17.0732	-10	-24.7811	-14.1973	-12.3212	-10.1485	-17.2021	-7.4493	-3.0715	-8.2569	-15.503	-17.364	-15.8377	-13.071	-10.9671											-17.8338	-9.2579	-13.5978	-12.5812	-15.6087	-12.8261	-4.9536	-13.4528	-7.0951	-9.0643	-9.8801	-7.5843
2011/10/31	19.1932	0.59	-3.4261	9.2783	8.1121	6.6838	5.0788	9.5514	7.963	8.4155	0	3.6685	4.3137	-18.7614	-1.0477	5.7239	7.9046	1.0744	-7.6345	7.5423	-0.4675	14.4615	5.0098	-1.2658	-2.4883	1.9251	14.093											24.2135	-2.1862	8.5557	4.0541	3.6283	1.995	0.2508	8.5058	2.1029	6.045	7.5	15.3799
2011/11/30	4.5128	-0.4399	-9.9778	-11.9497	-6.9577	0.3855	5.8889	5.4318	-11.3208	-0.8392	0	-0.5242	-7.7068	-4.2601	-3.4118	30.3458	-1.1628	2.2895	6.9106	3.2	3.0793	6.8548	-7.1252	-6.2821	1.9139	9.3925	1.1201											6.765	-4.9669	2.8923	-2.6623	2.6473	-0.7335	-2.3075	3.6074	-0.542	0.849	0.0752	0.0527
2011/12/30	-20.8047	-17.894	-27.3399	-7.1429	-7.0381	-10.4657	-9.7796	-23.9102	-19.1489	-4.0197	0	-11.1331	-16.0896	-1.0539	-28.2582	-17.9407	-16.8824	-12.6033	-11.3435	-7.0629	-15.1899	-12.0126	-22.5484	-23.119	-28.3255	-46.8035	-20.5846											-14.0541	-19.6864	-13.7034	-39.96	-13.9767	-13.4236	-9.7894	-10.01	-18.4741	-10.8238	-11.8515	-6.2665
2012/1/31	0.9913	-3.8565	8.8136	2.6923	0.3155	-0.5094	-9.1649	-17.8125	1.9139	-4.2616	-33.1243	-1.8532	5.3398	1.4201	10.6961	3.6155	-11.3234	-2.4695	2.2873	-13.9944	1.4925	-7.1051	7.8381	2.4911	-7.8603	-13.6842	-10.3061											-6.9532	-0.5423	-8.8762	3	-13.4429	-4.8364	-19.4637	6.9196	0.4011	-7.2825	-0.9304	-6.1798
2012/2/29	4.1718	10.0746	6.8536	18.9139	8.6478	9.647	20.3585	11.3223	13.615	7.3676	15.4687	13.5952	10.1382	4.7841	9.5092	17.2414	14.1261	10.1594	4.6122	9.8922	6.1765	6.2019	7.8275	11.4583	23.4597	33.6382	20.1728											8.1487	15.1581	12.7793	10.0324	11.0615	10.6129	11.2025	6.0195	8.1225	10.7636	16.8506	9.9401
2012/3/30	-18.2568	-9.322	-9.621	-4.8819	-5.4993	-3.9322	-6.8085	-5.5028	-6.1983	-17.584	-7.5778	-1.7287	-11.9247	6.7929	-14.0056	-1.7157	-1.6084	-6.8104	1.6032	-7.6093	-7.5346	-0.1594	-11.9259	-6.8536	-20.7294	-12.1673	-15.6722											-17.7778	-2.2727	-7.2504	-14.902	-13.1791	-9.1892	-5.6358	-1.5425	-7.1429	-6.8943	-1.4401	6.4815
2012/4/27	4.611	11.028	3.871	-5.9603	8.4227	11.87	8.0708	-3.6145	8.1498	2.0815	11.5666	2.3004	35.1544	-11.5746	27.0358	22.3726	0.3554	8.4653	8.4755	-1.3161	-1.5578	-5.8345	1.0934	23.5786	12.5908	6.3203	3.1543											-5.9122	-2.6163	-6.5357	-3.6866	13.4415	5.3571	-3.1728	-10.9667	3.9125	2.8156	13.3537	10.6905
2012/5/31	14.1873	4.2051	-2.4845	5.6338	12.7119	-9.5587	0.2123	-7.75	-3.4623	-2.8887	19.8163	7.6058	-11.775	-6.4858	-13.5897	13.8282	23.3003	-8.1553	4.2971	1.0863	-2.678	-6.6712	-4.9085	12.5846	-23.871	5.1303	3.6364											-5.0922	-1.4925	-2.6508	10.6459	4.5633	-1.2894	-1.3107	3.1823	7.2112	4.979	3.1175	5.0781
2012/6/29	-12.4246	-14.956	-1.9108	-7.8333	-1.0025	6.9785	0.0635	-6.4766	-6.5401	-9.5661	14.7864	-9.1212	-3.7849	-6.1791	1.5073	34.0153	0.8041	1.5814	-5.7092	-5.444	-6.3164	3.0818	-13.3704	-11.4183	-8.1921	-3.5631	7.0898											-1.2352	-12.1545	-0.3016	-12.973	-6.7127	-1.3062	-1.3675	-15.8491	-0.7004	-3.5404	-5.2998	2.821
2012/7/31	-6.7493	-10.5172	-14.6104	-18.9873	2.9114	-2.9736	-17.1465	-6.0206	2.2573	-1.3579	-6.0115	-10.9589	-1.6563	-11.0215	-6.4801	-7.271	1.4215	6.8376	-11.6105	-9.1585	5.1424	0.4848	-14.3731	-14.2469	-12.3077	-11.245	5.0477											-6.6859	-21.3873	-1.0072	-6.4596	9.3122	1.3235	1.7893	-10.4464	-1.0972	-10.5956	5.2397	-1.7357
2012/8/31	-2.6588	5.0096	3.4221	6.9196	-8.9791	-10.1256	-9.2233	-1.6406	-5.7395	2.4582	-6.802	-7.2308	14.9474	-3.0211	7.2441	-0.1441	1.7165	-6.9429	-7.6977	-18.3306	-12.8929	-9.1348	5.2381	10.1266	2.4561	4.2534	4.5382											-0.2577	11.7647	-16.4244	20.8499	10.8422	4.0639	-2.3828	-13.8584	12.5198	-9.5275	-13.8489	-8.2051
2012/9/28	-5.0076	3.4862	0	15.4489	0.2703	7.6321	3.5744	20.5719	-1.8735	-1.9194	-6.8627	-12.6036	-3.2967	0.7788	8.5169	12.737	4.25	4.0835	0.9946	-6.2926	-7.1429	7.0796	-1.1312	-3.0172	9.589	5.3819	-2.145											1.292	-2.2368	1.1594	-9.7802	-15.2838	11.1576	-1.5606	12.1528	7.3944	0.0856	2.4674	1.8001
2012/10/31	9.1054	-9.7518	1.4706	1.6275	1.3477	1.3766	0.4076	2.5692	0.9547	6.3601	5.848	10.0569	-2.8409	-5.4096	1.6238	0.3473	-10.1319	-0.885	-5.7576	-6.5654	-5.4718	-0.3306	-3.3181	-4	21.25	-1.318	-1.357											6.4286	-4.1723	-1.4327	1.9488	-4.5361	6.6499	-7.6016	4.0248	-14.623	-18.8195	-5.568	-5.4878
2012/11/30	-3.8067	-12.7701	-4.3478	-18.3274	-17.0213	-14.1942	-25.4939	-23.4425	-9.2199	-11.2236	-8.8398	-12.4138	-10.9162	-7.5163	-0.1332	-46.8938	-18.012	-19.7321	-22.91	-5.8824	-11.8289	-9.2703	-13.4911	-15.7407	4.8969	-21.6194	-5.873											0.1918	-10.9551	-19.2442	-14.9343	-16.3067	-12.3529	-10.9107	-12.6984	-21.3518	-11.8019	-15.4524	-1.9355
2012/12/31	2.7397	28.3784	9.8485	18.7364	8.9744	5.7032	24.5187	24.5805	9.8958	11.7098	18.303	11.0236	27.5711	16.2544	5.3333	12.5214	11.5541	4.6719	39.2075	14.2996	18.8392	5.8307	11.4911	13.37	0	9.0522	15.1209											12.9187	10.8833	13.6069	11.7978	18.8387	5.3691	13.7284	9.0909	15.1367	27.5986	-6.4429	12.5
2013/1/31	5.9259	8.9474	2.7586	14.4954	4.5588	-13.3898	-5.4551	11.7845	4.7393	9.2764	7.0697	-0.5319	-1.3722	-1.8237	-0.7595	-10.4268	11.0139	-9.6706	12.4345	-8.617	12.8903	17.4439	-1.8405	7.2698	0	1.9531	7.8125											6.4831	2.5605	3.8023	8.4171	8.0347	-3.1847	16.4134	14.4792	17.0483	10.5805	-15.6581	2.807
2013/2/28	2.0979	-4.1868	0	21.1538	5.2039	3.5551	2.7152	13.9157	1.3575	-4.1596	21.9139	5.7041	2.087	-0.774	4.4643	-1.0211	7.8187	-4.1569	7.062	4.5867	0.2837	5.1471	-0.625	0.3012	0	9.1954	-1.9928											-1.5519	0.6935	-4.0904	-2.0857	5.2261	4.3421	7.7583	1.0009	5.2174	1.7782	0.0635	2.9579
2013/3/29	0.6849	-5.2101	8.3893	1.0582	-13.1016	-19.685	-21.6582	-2.3268	-2.6786	-9.0345	7.7708	3.7099	2.2147	-5.9282	15.7509	-19.8762	13.1627	-8.5925	-16.3037	-19.5904	-15.7001	13.007	-4.2767	-5.5556	0	0.3509	-6.3771											-7.1948	-4.8209	-9.6117	5.0888	-6.0172	-9.2055	-0.1385	-22.973	8.3333	0	-20.8503	-5.4696
2013/4/26	-11.1565	-3.3688	-2.4768	2.7487	-5.5385	-4.1961	-7.2469	-6.876	-4.5872	-6.5239	-4.5157	-8.1301	-1.3333	3.9801	-16.6667	-10.5719	16.7474	-1.7457	2.0074	-0.3599	-8.557	-2.7475	-9.3298	5.7234	0	-28.4965	0.4442											3.615	-2.6049	-7.1831	-3.9414	3.252	-4.1667	3.8319	5.614	-10.2352	0	-6.3973	9.8773
2013/5/31	37.2129	34.1284	9.2063	14.9045	8.3062	8.3095	7.7305	-2.2093	8.4135	5	13.2723	11.0979	16.2162	5.7416	3.038	1.8895	9.7786	8.2005	3.1292	16.2545	14.3119	6.1678	6.5217	9.1729	-0.9828	16.3814	2.6044											4.737	12.4814	10.3187	5.3927	21.3241	8.0034	10.7599	18.9369	12.1813	6.0732	11.0654	1.7377
2013/6/28	-18.9732	-17.123	-7.8488	-29.3792	-22.8571	-10.1285	-18.1996	-15.0893	-16.8514	-18.8424	-17.1717	-7.3052	-24.1279	-17.7979	-24.7309	-23.2049	-4.5798	-12.6591	-23.0007	-18.4034	-20.947	-6.3125	-20.1361	-17.2176	-27.5434	-20.3782	0											-14.4297	-16.6446	-18.5007	-21.2458	-19.7034	-15.9401	-12.0219	-21.7877	-18.9755	-29.098	-13.5531	-21.5068
2013/7/31	-3.168	4.8253	-3.7855	8.6342	-6.4327	-4.0068	-3.5441	16.536	1.6	9.7171	-3.3333	4.3783	1.5326	-3.3028	4.4481	7.5542	0.5029	-5.4391	3.125	-3.8047	-4.5304	4.1883	-2.0443	26.2895	15.411	12.533	5.4993											7.2539	2.6941	-3.1537	10.8757	1.847	-6.6451	25.8799	20.7143	-6.2156	11.5044	-9.4107	-17.5393
2013/8/30	9.5306	3.1746	12.459	18.2679	20	6.9569	8.3416	-6.2997	8.399	5.4933	1.5139	3.1879	8.6792	21.8076	12.4606	-4.0299	2.0399	2.2164	11.4082	-1.6038	14.5318	-7.6654	8.6957	11.9895	13.0564	-1.993	0.1829											11.5503	8.0247	11.8068	9.2994	5.6995	19.7917	11.2939	8.3826	6.2919	3.0754	0.183	12.1693
2013/9/30	8.961	13.2308	3.4985	-3.6765	3.6458	-6.6372	-16.7736	-3.9817	6.2954	-5.101	-9.4449	4.5528	38.7153	3.7157	-3.3661	-2.0396	26.0756	-7.0728	4.64	1.3103	8.8346	25.6084	5.44	-9.0588	-0.5249	-1.555	4.9749											6.2992	0.8571	0.72	-6.5268	2.3284	0	20.4926	-14.2857	26.5983	-6.641	-11.9115	17.9245
2013/10/31	12.9917	19.2935	-1.9718	3.944	3.3501	-5.0237	-0.1652	7.274	-4.5558	-6.7189	3.7511	8.2426	-3.0038	-1.0903	-5.9507	-7.9608	-11.789	-9.3889	19.8012	-8.8328	2.0725	-2.7987	3.7936	-7.2445	-3.4301	1.8226	8.1739											15.5556	4.2493	21.6044	9.2269	3.4731	-8.5507	-14.5544	-12.6327	-5.4863	6.1856	-5.3674	-5.6
2013/11/29	1.0549	-3.1891	1.1494	16.5239	9.5624	3.493	17.9261	6.7807	13.3652	11.2845	0.5291	5.7471	-1.2903	8.8189	4.6296	-0.1331	0.4299	2.6977	1.4678	0.1384	9.6447	-0.1107	8.4795	10.1813	3.8251	0.358	3.6174											15.3846	8.288	3.8537	-10.0457	28.3565	19.4929	11.4833	18.469	6.9921	5.8252	3.9679	3.5593
2013/12/31	15.9708	-0.9412	0.8523	-3.1513	-1.9231	-2.893	4.8644	3.8576	-2.1053	0.1079	-6.9298	10.0543	-14.6405	2.4602	-2.9499	-5.9294	-4.8638	-6.5075	-3.3962	-6.7035	10.571	4.3902	-10.6469	5.6962	-6.8421	-7.3722	5.8185											-3.3611	-7.6537	-8.239	-2.1574	14.9684	7.9576	-3.4764	-8.1026	0.4932	-11.6514	-4.4252	-3.928
2014/1/30	12.5113	-3.0879	0	2.9284	3.4691	-18.719	5.397	-3.6	-3.0108	-4.6336	18.5674	-12.4691	-3.2159	-0.565	-6.079	-19.9717	-11.0429	-6.5134	-7.6823	-10.4444	-18.0042	-4.7366	-5.5807	-10.2994	-1.4124	-10.1412	-14.5894											-13.3084	-0.5435	-9.5271	12.0623	-4	11.1794	-1.2895	-21.5402	1.9632	-15.5763	-2.4498	-14.0545
2014/2/28	-11.28	-5.8824	0	2.3182	1.0204	2.6878	-18.5781	-4.505	0.2217	-2.3729	-1.1129	-5.2186	5.8544	-2.4148	-3.0744	-0.6195	3.8161	4.3033	7.4048	10.67	-4	-5.9755	10.2236	3.2043	-5.1576	2	-1.6738											1.2599	4.3716	-3.7121	33.4491	-12.1732	-11.1602	-6.4865	-5.5477	6.2575	-2.46	28.001	-2.3786
2014/3/31	-8.6564	17.0573	0	-5.2523	15.4401	1.9036	-6.9127	-7.3867	-0.4425	-5.6713	2.8939	0.4464	-6.7265	13.6827	9.3489	-0.9795	-6.5545	9.1683	-2.6553	-6.0538	3.8121	-6.8295	4.9275	2.9754	0.6042	21.7087	-0.0436											-9.7577	1.3089	-3.9339	-5.6375	-10.6977	0.2488	-9.3931	5.2711	-5.3794	10.2144	-3.4923	-2.0305
2014/4/30	-6.9102	21.9132	0	-10.1087	-15	-3.7945	8.7102	0.6032	10.2222	-4.4172	-7.5781	-5.3333	-5.4487	8.4507	0	-5.036	5.3081	5.5789	-0.7473	-1.0342	2.8181	-4.9242	-9.6685	-4.0201	-3.003	4.7181	3.0568											4.7533	20.0258	11.8755	-6.25	-1.4583	2.3712	-7.7618	12.5894	-19.988	18.4211	15.0234	5.3886
2014/5/30	-0.8484	-11.7701	17.1831	0	0.5882	-4.0049	-6.831	-4.7968	3.0242	1.1553	-8.7067	8.1639	-0.8475	-2.8335	0	2.7462	1.9352	-4.6591	1.3005	1.3264	0.1661	-4.7262	31.0398	6.1518	23.839	0	10.8898											17.7462	4.0904	4.3192	0	5.074	1.7178	6.1095	-2.9225	5.6096	-1.3527	-2.2269	-1.4506
2014/6/30	-1.7112	-4.0467	41.3462	-5.925	-0.8772	3.5398	5.1268	-2.0275	11.546	-0.8883	8.7037	-4.8316	4.9486	-0.0478	0	0.553	11.3751	6.8534	-5.1351	-4.3633	-4.3689	4.4354	8.8681	-3.0949	-14	-9.7802	5.0057											-17.8519	-7.0321	-1.8947	12.4247	0	6.2726	-1.6836	0.9162	10.8756	13.5162	-4.7601	11.2121
2014/7/31	8.7051	3.1419	-17.1769	7.1979	12.6844	17.7656	17.5553	6.4916	4.9123	0	2.1295	1.2308	1.9608	-0.9877	0	10.9074	-0.4026	12.5363	8.1197	14.7588	20.6377	5.9234	-0.6431	6.6411	15.9884	1.9488	0.0728											4.5259	15.7953	13.4874	13.8596	0	22.9285	3.6565	22.6978	6.0256	13.201	15.6256	2.1798
2014/8/29	1.4014	7.458	9.4456	5.5175	21.0733	-0.9663	14.8182	8.2192	24.2475	0	5.7639	-1.2158	3.0449	3.1172	35.2308	20.0826	12.5821	-3.4038	1.1199	10.3359	3.8179	-8.019	-0.4315	5.988	8.0201	12.3059	0											7.0447	5.0913	-4.5194	12.8659	34.0122	2.6777	-0.9621	4.334	5.925	12.8049	8.2993	0.7111
2014/9/30	9.9704	24.6334	39.7749	11.959	7.6757	-0.6145	2.6524	12.2152	7.537	0	20.0317	4.6154	13.9969	5.4414	14.6758	-3.7164	-1.3465	-1.3881	12.1173	3.2452	1.1315	-3.7568	19.3933	18.4181	27.8422	64.8936	10											13.3868	30.3473	8.8	2.116	6.383	16.4568	6.7458	4.154	6.1644	-0.8108	-0.6609	-0.1718
2014/10/31	-7.8995	-4.9412	-4.9664	0	-2.2088	-5.3401	-6.7489	0.1692	3.6295	0	9.0369	1.3235	-1.5007	-5.1606	1.0913	-6.0758	-4.7316	-4.2231	0.1162	1.4906	-4.1958	-15.0775	-12.2505	-0.2863	-10.5263	-17.5484	17.85											-5.7191	23.0014	-5.2696	-9.9599	0.5714	-11.583	-0.8595	-7.0039	6.0215	-0.4087	-4.3086	1.7841
2014/11/28	7.8947	-5.198	10.452	0	8.4189	6.3539	10.3805	1.8018	20.7729	10.0257	-7.8645	8.8534	11.6343	1.6929	9.1266	6.9254	6.3515	2.3177	2.0894	-5.6833	6.5693	4	3.4126	0.5742	21.501	3.4429	9.8536											4.4745	10.7184	0	-2.0045	-7.5284	7.2489	18.511	1.6736	-5.3753	-6.2927	-0.2814	-4.1192
2014/12/31	-4.5167	14.0122	-4.0921	1.3225	-14.4886	13.9028	38.4414	-10.3982	-2.9	20.5607	-14.8391	6.5333	-5.4591	5.9453	-16.5468	4.3416	-1.2573	18.7845	6.1967	18.0095	-4.1096	6.444	-9.6	-1.2369	-17.3623	-6.2784	0.9226											-7.8758	-20.1854	-23.0272	-17.7273	-8.2181	-25.7329	-16.4802	-10.4938	-15.0054	-7.6642	31.2251	12.2486
2015/1/30	2.5544	-3.0534	-5.7333	-0.7028	6.2016	-6.2745	-8.4709	11.9136	-2.9866	10.562	12.4904	2.378	4.3307	-2.6936	15.7328	8.7995	1.8645	3.2558	8.4047	-3.0981	8.9286	2.6941	7.9646	7.8998	12.7273	0	8.9893											8.2683	9.1613	6.2185	20.442	13.4728	15.8991	10.1494	12.4138	6.6835	16.1265	-2.9602	13.5993
2015/2/27	14.8524	6.378	14.5686	12.4368	8.0292	6.4854	-6.8007	4.5229	-1.4862	-3.3304	4.4551	3.0562	-1.2579	2.1915	-1.3035	-5.2665	-5.7589	-3.6937	4.1975	2.4275	3.2787	0.3395	5.3279	3.9286	-1.7921	0	-6.0578											-2.219	5.0236	0.6329	9.5566	4.8673	6.9063	3.7418	7.5665	4.4917	1.4976	4.7843	6.0932
2015/3/31	25.1406	11.8431	28.2716	18.8849	19.6911	20.5305	11.0406	39.314	28.556	11.2421	10.8924	8.8968	16.175	14.447	24.5283	11.1846	12.3164	8.4191	7.5355	14.0462	31.4286	13.5035	35.9922	13.9175	40.6934	0	11.7063											22.6643	17.22	17.2956	37.5436	20.2532	56.0177	38.5933	24.8099	20.362	20.3219	1.2316	29.5946
2015/4/30	12.837	29.186	36.1886	13.4644	20.9677	4.727	7.6286	5.9402	19.9497	10.5949	28.4024	14.8148	6.4835	4.3393	13.3333	10.4762	9.3631	12.6402	10.135	15.2053	8.6957	3.4959	21.1016	32.3529	19.4553	0	15.7194											4.9015	42.1507	18.4987	-6.7986	22.1053	-0.2269	0.3231	-3.2749	31.297	-3.8462	14.9932	3.024
2015/5/29	26.1661	24.4877	16.2544	13.6	-2.6667	-1.9066	-2.3892	19.184	4.123	24.0236	4.1475	6.8311	7.6367	7.9395	16.5775	4.7414	17.5758	2.7576	0.4419	10.5367	-2.1778	2.056	36.4442	10.1994	9.6634	0	13.2003											26.0421	23.8433	11.7647	22.0468	58.1614	41.3872	46.3335	7.0866	22.9778	-0.2899	0.0427	27.1255
2015/6/30	14.0667	-15.8546	-13.0091	1.4747	9.3836	29.3534	26.9513	37.2372	-16.1074	-15.4991	5.0885	-7.0178	-9.9712	5.4146	-7.8555	6.8416	-9.8564	20.5358	-8.36	-2.9055	-11.8128	-14.9182	-25.8009	11.0651	45.5446	0	-7.9943											-19.1563	-21.5171	0	-13.8715	-28.8146	-18.7776	-34.8115	16.7647	-9.2037	18.0233	5.6846	-22.5985
2015/7/31	-10.0395	-24.0196	-28.7212	-27.9097	-33.876	-23.8884	-16.1883	-35.6236	-18.88	-20.5634	0	-14.6154	-20.5538	-32.1637	-20.723	0	-12.1978	-18.8328	-4.0594	-19.2894	-4.6706	-8.7201	9.9183	-21.8343	0	0	-13.2841											5.5399	-28.9794	0	-22.579	-4.0991	14.3269	-6.6667	7.0529	-6.8722	6.798	-9.1119	23.7854
2015/8/31	18.6292	-7.0968	-13.5294	15.1807	33.6174	-9.1853	-18.4576	-7.206	3.9448	-12.5	-51.3297	-14.9775	-11.5282	-10.7143	-21.811	0	-17.7096	0	-25.9782	-5.5413	4.1118	-7.6014	-25.2654	-25.134	0	-14.205	-7.8723											-18.3182	3.9725	0	-12.107	-25.0223	-9.1304	-27.0408	-40.5882	0	-23.893	-11.8179	-25.5017
2015/9/30	-10.1481	-0.4861	-21.9955	-8.8563	0	-5.9093	-13.8398	2.1978	0.5693	-7.2948	-0.954	0.3974	-9.3939	-8.2759	0.8056	0	-4.4867	0	-3.3805	-2.4443	0	-2.1679	-8.8068	-6.1257	0	-16.9332	-15.4734											-6.4262	-10.9906	-44.2814	0	0.2375	-12.0096	-15.7842	-2.3762	0	-9.2121	-1.9788	-6.6298
2015/10/30	0	3.2798	29.2151	30.0689	0	17.7215	14.6725	-2.5806	9.717	17.1585	0	16.7546	6.0201	18.4962	15.984	-23.8325	13.535	0	16.8575	1.8931	0	7.2159	17.0561	5.9322	0	24.2356	10.3279											10.7218	45.681	8.9918	0	22.9858	19.4671	23.962	31.9473	0	16.1549	14.7366	17.3288
2015/11/30	0	-0.2027	15.4106	-11.7647	0	-4.0529	3.7013	13.245	9.6303	6.9963	21.0158	-11.7514	13.5647	-3.6802	-3.1869	0.3793	-2.7349	-6.6071	-4.736	6.9945	0	1.9078	19.7605	0	0	14.1294	-3.6157											0.7595	-6.0022	13.6667	0	-5.8767	30.9968	1.8182	38.0477	0	20.6897	0.7678	-6.3401
2015/12/31	50.0412	19.7698	3.3138	0.5333	-14.4578	16.8966	12.3077	9.9415	28.7059	14.5597	23.1548	5.3777	5.1389	13.4387	20.9964	12.7204	18.9618	13.5248	21.7143	16.905	0	6.1362	-6.9444	0	0	12.4601	22.0452											5.8417	0	0.1466	137.0624	2.9683	-5.5594	7.0489	0.1114	0	4.7143	8.7937	7.4615
2016/1/29	2.0055	-19.2199	-38.3962	-30.9682	-37.2825	-21.6445	-25.3151	-29.6099	-42.1085	-32.0396	-15.1586	-18.3475	-16.2483	-23.2288	-35.6618	-28.1564	-26.6667	-13.2698	-5.3521	-26.955	0	-13.6208	-24.2985	0	-50.2041	-19.6733	-30.7368											-20.8902	0	-40.1903	-31.7817	-24.4533	-22.1486	-25.7243	-13.7931	0	-17.0532	-14.1961	-12.3837
2016/2/29	-11.0692	-13.9958	8.4227	-4.0346	6.2087	-6.7294	-1.2106	0.2519	24.8421	-3.6954	-12.3269	-3.2738	-3.3123	-7.413	1.9429	0.1555	-7.1901	-5.0719	-8.7302	-4.5754	0	-1.2479	22.7918	0	-6.694	0	-1.5805											-7.877	0	-3.5496	-9.8353	-4.8684	12.8544	-9.9291	37.4839	2.5517	33.6623	-2.5506	8.6601
2016/3/31	1.9685	6.2653	28.3898	8.9089	9.5771	24.3693	37.0962	17.0854	13.1535	19.6512	25.9084	13.0769	18.2708	23.0392	19.843	20.3416	15.3161	25.1558	18.9674	15.7631	-15.3239	21.2522	6.808	0	13.9092	29.9735	11.9827											18.241	-7.3529	25	20.0418	27.2476	15.4523	13.5171	36.0863	16.1399	10.2953	16.5591	22.2556
2016/4/29	10.7811	-6.049	8.2508	6.1581	1.2486	-4.6653	6.7172	-4.8641	10.1341	2.2352	-4.1405	-2.9932	-8.6897	1.7264	8.6997	4.8387	1.0811	1.0317	-7.1722	1.1911	3.607	3.3786	9.2604	29.04	-1.4139	17.1429	11.9691											-6.6804	19.883	-5.3807	6.2609	-3.0435	-8.7777	0.8092	-7.2069	-8.0055	-10.6731	1.2126	-6.5806
2016/5/31	-3.8606	3.26	0	-8.658	-6.8386	4.4255	8.2234	6.9653	-10.8931	-4.6578	-10.2749	12.3422	-2.719	-9.1384	29.0878	15.9385	1.3378	5.7394	10.1004	2.1402	3.3013	4.1768	13.9791	-12.2133	-20.9909	-10.3368	-6.798											10.9225	-9.8955	-10.9442	9.5745	7.6826	-13.3919	-7.3347	18.5805	-7.391	8.7427	1.0649	13.2047
2016/6/30	-0.3625	-3.626	0	3.0332	-1.5644	21.0269	12.6925	0	-0.0759	5.0941	-0.6723	-5.2434	0.1553	-0.7184	-20.2	26.327	18.7873	8.325	6.7804	5.2383	-0.2587	-2.6573	21.1009	4.3079	-7.2607	-20.4663	1.3883											3.3932	10.2113	1.8072	-0.2614	-5.1688	8.3418	6.5675	-7.8345	2.1828	-0.8423	7.8628	-6.9617
2016/7/29	-5.6535	-0.8224	0	9.6596	13.6919	9.3939	-5.0678	0	-2.3556	-3.4221	2.071	-1.3464	-0.7752	6.657	-10.944	-7.563	2.5941	13.7975	-2.8175	4.4431	0.9615	17.5766	-9.2105	-3.3175	-3.7367	0.3257	-0.3161											-0.0644	1.0567	6.7456	-4.0809	-1.2236	6.1033	5.1163	12.7168	-21.8959	13.7452	-0.5701	-3.1706
2016/8/31	3.5004	4.3118	0	-3.4498	1.1828	0.5893	-4.0422	0	-0.2335	9.3504	-1.4493	0.6739	2.5	4.2062	3.1895	-1.3636	-8.4013	-3.4835	-6.1013	-6.4143	-0.2381	-1.8737	6.1484	19.0476	8.1331	6.9805	0.5814											8.7572	0	11.1973	0	5.9685	4.7788	-2.9867	-7.1795	6.8376	-3.5302	-1.7061	8.8409
2016/9/30	-2.2643	-3.8156	0	-1.2185	4.8884	-2.4788	-1.9002	0	5.3042	-0.9001	1.9118	4.6854	0.3049	0.3906	-5.7273	-9.7235	-2.6714	-4.44	-6.2673	-5.3852	-3.8186	1.7037	-7.6127	5.1765	-0.3419	13.4294	4.4141											4.9142	0	6.9791	0	1.3815	-8.5304	0.5701	-12.6097	14.64	-11.9282	-4.5526	-0.3008
2016/10/31	1.5249	1.9835	-0.3049	2.1145	4.154	10.6821	12.7655	74.9292	2.7407	5.1771	5.772	-2.5575	-0.9119	6.4851	5.7859	10.975	7.7768	4.8561	-1.2291	2.5327	0.7444	-2.925	-4.0305	7.6622	11.4923	10.1003	-2.466											-1.7494	0	1.3979	0	1.5723	25.3001	2.1542	2.4916	7.8158	5.3136	3.8158	-8.3887
2016/11/30	9.5321	9.6434	22.528	5.522	8.9494	-0.3198	-3.3526	-7.8947	-1.0815	1.0363	5.5935	-0.9186	5.2147	2.9233	7.2926	-7.1297	3.82	2.7158	3.2354	3.6388	5.0493	-1.2227	0.9799	5.5065	8.6154	-6.1968	3.4572											-2.5273	13.2404	-0.3676	13.2709	-1.1352	-8.1061	8.768	-12.4456	4.2718	-13.4294	1.2204	-1.9763
2016/12/30	0	-8.5735	-0.4992	-7.1137	5.3571	-3.762	-2.5696	6.6813	-0.8746	-0.4274	4.1344	-7.947	4.3732	9.8225	-3.9932	1.6345	-8.5037	-4.0356	6.0752	-7.7396	-5.6272	-7.4713	-17.2366	-4.9729	-0.8499	15.285	6.8828											11.2552	18.0923	2.3985	3.377	-6.3674	-2.7265	24.4898	-10.5678	4.221	-7.0114	0.1418	1.1425
2017/1/26	0	-4.4462	-14.3813	1.6725	-7.7966	2.0909	-1.2527	-8.529	7.5735	-8.6695	0	2.5899	-2.2346	-3.2328	11.3274	-5.653	1.2511	7.3086	-4.0909	-1.6111	-0.1242	2.2456	-9.3244	-10.4663	-12.7143	-10.3371	-5.553											-0.6356	-9.5883	-2.6126	-6.8333	-1.4493	-3.2976	-17.1311	-17.2845	-6.075	-14.4204	-0.5382	-1.5282
2017/2/28	0	-0.423	6.543	2.8571	4.136	10.9825	14.0441	-2.027	-4.9214	3.0075	0	5.1893	1.2857	3.6748	-3.4181	9.1942	0.5296	6.9189	5.7346	2.2304	1.6169	0.3271	-0.4926	1.794	4.2553	-3.9474	-2.4704											-1.5991	0.1729	4.1628	-3.0054	6.448	3.4953	-1.6815	13.7255	-4.1852	2.3678	15.4087	1.9568
2017/3/31	-12.289	-6.4571	-1.2832	-4.8822	-5.1192	12.8377	-0.6635	-11.3563	-8.2674	-6.7518	0	0	-1.9746	-8.9151	-3.0453	4.6358	-3.2485	8.6957	-3.81	1.8503	-1.4688	5.0303	-8.9109	-2.7857	-1.8838	-1.0437	5.1165											-19.4475	3.9701	1.9538	-3.6887	-2.1254	-8.8138	-9.7586	-14.8768	-2.4487	0	7.8233	9.3977
2017/4/28	-13.7102	-15.2589	3.8997	-8.6726	-6.9767	10.2157	-2.6916	1.556	0.9404	-12.2309	0	-7.0667	-9.2086	-5.3066	-10.1019	-9.6293	-6.1706	5.814	-6.8966	-8.7039	1.4907	-3.6364	-6.7935	-14.152	-19.2	-17.4687	2.9398											-8.8097	-14.6652	-13.5889	-6.9322	-5.7546	-12.9178	-3.1215	-25.0579	-13.2293	-10.0054	-8.4459	4.3557
2017/5/31	-6.5505	-4.1801	-10.8132	-6.5891	-8.2	3.6989	-4.3004	-6.9969	-21.5839	-8.2497	0	-6.7432	-4.9128	-5.8531	-18.6969	-10.6241	-3.2882	7.4115	-5.9096	-0.1188	-2.0808	5.7648	-10.3499	-6.0627	-21.3861	-11.262	-1.9195											-8.7726	-19.7245	-10.2823	-5.5967	-10.0094	-15.4564	-1.611	-16.2162	-3.8311	-19.2312	9	-4.3478
2017/6/30	-1.4541	1.9016	2.1042	5.2905	0.1222	6.9769	8.755	9.1797	26.7327	-0.486	0	3.3846	4.1667	17.2463	4.6458	3.491	3.8121	16.249	7.0053	10.6155	2.75	9.3966	-7.3984	1.3879	4.2821	27.4527	5.1074											7.6361	2.1987	3.5955	-7.0183	4.1505	7.8758	0.8194	14.6544	1.3821	14.3846	1.9988	12.6211
2017/7/31	0.0757	0	1.8646	-7.3892	-8.7432	9.4701	5.5937	-2.1223	-30.2344	-2.2061	0	-4.4952	4.96	15.7175	8.1021	39.445	-3.1062	0.1797	2.049	-3.8778	1.0949	-10.7789	2.0193	-6.1826	-3.6232	0.8475	6.9359											-2.1887	4.2231	0.7592	-4.0319	1.7435	-3.6952	0	47.8296	-14.1078	20.3766	2.9835	-0.2737
2017/8/31	-1.0964	0	-2.2158	5.1062	5.988	-0.1625	-3.7175	3.3557	12.0941	2.378	-15.3846	2.9781	6.5549	-10.4331	-2.0534	0.5853	-3.9297	-0.4842	-3.1342	0.6239	-3.3513	5.899	3.0981	2.7586	8.2707	0	-1.1966											2.9321	0	1.3994	9.233	1.1016	7.1942	3.4843	-18.4883	4.5113	-3.1285	-0.0559	3.6224
2017/9/29	-2.5229	-2.649	4.2365	-5.071	-7.6836	1.4834	19.4595	6.1439	-12.1878	1.956	-7.478	-1.9787	4.2918	3.0769	-3.1447	10.0078	8.5038	3.2258	-0.2528	5.6933	-2.3841	10.9626	-2.5876	-3.5794	-3.0093	0	12.4567											8.6957	0	-5.8386	-3.3095	-0.6053	5.8166	-4.2649	-7.6051	7.3741	-11.6494	13.5982	-2.1716
2017/10/31	-6.4314	-6.3492	-3.4026	-0.2137	-0.4896	8.5205	17.9379	-6.4941	-5.802	-6.7146	2.6941	-1.7081	18.5185	3.4115	4.7619	-1.2694	6.746	16.3059	0.4562	5.68	0.4071	5.6627	-7.0266	-1.8561	5.7279	0	-2.8077											-10.7586	-11.1621	1.0147	5.8742	-0.8526	-2.8541	4.3376	4.3321	-0.7538	1.7624	8.6108	6.118
2017/11/30	-1.5926	-6.9007	-7.1429	-10.5996	-12.5461	-2.6281	-16.621	-5.234	-9.058	-7.455	-14.8148	-6.1611	-12.2579	-15.4639	-12.5	-3.5714	-13.4758	-1.5311	-6.004	-12.7933	2.8378	-4.7891	-15.4839	-5.4374	-6.3205	0	-1.4642											-8.0371	-11.8761	-11.4955	-21.0109	0.7371	-4.8966	-0.2247	-12.0415	-13.7553	-8.4028	-5.6876	4.3367
2017/12/29	-14.5656	-0.3901	-11.6965	-5.1497	-4.6414	11.336	7.9211	0.9028	-8.2337	-4.4444	1.4493	13.468	6.746	17.8049	-1.0626	1.5556	1.6112	21.7683	3.1133	8.5069	-2.1025	5.7884	2.072	-0.5833	0.9639	0	3.2932											7.9832	12.3047	0.6305	-2.4945	-0.9756	-4.8055	-8.7838	-10.3068	-4.6967	0.8403	10.6088	14.4254
2018/1/31	3.2901	-1.3055	19.0931	-0.6313	-0.885	-1.0455	5.9388	-13.7368	8.1042	-7.9942	-4.8214	11.1276	10.285	-10.0414	2.7446	-9.9927	5.7082	5.6335	5.7782	2.7733	11.6779	5.2453	-15.2778	-3.6044	-12.8878	-31.7227	-2.0607											-8.0934	0.6957	-3.1328	6.1967	3.6946	23.0769	1.9753	-6.2281	7.5975	-1.875	13	-4.1026
2018/2/28	24.1795	-13.2275	-19.3387	-10.8005	-8.4821	-10.565	-13.9284	-1.5253	-17.5368	1.8957	-1.3133	-4.1389	-7.9775	-6.9045	-5.8072	-13.3306	-7.8	-11.9697	-5.4626	-7.2392	-9.0144	-2.7967	-5.4224	-27.8261	-1.9178	-6.0513	-4.0095											-3.8103	-6.1313	-42.9495	8.03	-5.1069	-6.25	-5.3269	5.7063	-0.1908	2.9724	-9.2035	-0.4011
2018/3/30	-7.1512	10.5183	8.6957	9.9715	3.252	-2.842	-2.004	-6.1338	8.6039	4.4961	0.3802	6.2674	26.1294	3.5847	4.5623	7.9944	-1.41	-10.6624	5.9344	7.8881	-3.8309	-5.5699	0.2667	12.0482	14.8045	-13.2096	6.9065											-4.1373	-2.6679	-0.4535	5.9465	-1.5019	-11.0417	-1.9182	-3.5398	5.4493	-4.7423	-8.4753	8.1879
2018/4/27	-8.3298	-10.2069	-8.4571	2.3316	0.4724	6.1322	9.0491	-6.2046	-6.7265	6.9733	-5.1136	-3.9318	-15.6825	-8.9499	-10.3774	1.1688	7.8949	2.4412	22.6044	-2.6445	-1.3736	1.9513	-9.5745	-15.914	-7.5426	-10.9434	-11.4507											-12.213	-12.0038	-5.9226	2.1983	-16.8996	-4.5667	-4.1721	0.0917	-15.4125	3.8961	3.8615	2.1505
2018/5/31	0	-0.6144	-2.8714	0	-1.0972	14.7269	38.2872	22.3082	1.7628	0	-6.3872	17.3261	91.504	12.3794	-1.9737	21.4776	25.3763	16.1812	35.0497	22.0506	-0.6964	17.1531	-1.0294	7.4169	-3.9474	-9.4633	-6.6841											-10.8312	9.328	0.4843	4.2888	0	16.8098	17.6871	21.9065	-3.1967	6.5278	28.1027	-0.4049
2018/6/29	0	-15.7791	-19.6658	0	-9.8157	-11.9247	1.4704	-26.1795	-9.2913	-18.0305	-22.8145	-21.7442	-22.542	-15.2761	-13.9597	-1.6655	-9.1767	-3.7731	11.8401	-13.0264	-11.0799	-9.8635	-15.3046	-19.881	0	0.156	-11.7041											-19.5755	0	-7.4699	-32.4081	-3.0581	-31.2102	-19.4203	-12.9323	2.9083	0.9778	-6.7445	-13.22
2018/7/31	-5.0228	0	1.12	-22.5316	-0.5338	-7.8392	5.508	4.9483	3.8194	7.6142	1.6575	9.0968	-6.0372	1.1096	6.0842	-16.036	-8.6874	-3.2906	25.6	9.2414	5.3232	-4.468	8.4211	4.0119	0	8.0997	2.4737											-3.6657	-15.377	-2.6042	-1.2209	-0.959	8.5648	-1.8705	21.7617	-3.4783	14.9128	-2.4696	-0.9479
2018/8/31	12.5	-4.6296	-8.2278	-9.4907	-9.839	-21.5547	-16.2272	-11.74	-9.5318	-5.9748	-10.1804	-17.3497	-15.3213	-11.9342	-12.6471	-16.6524	-13.8573	-14.2065	-10.1062	-15.0465	-7.0552	-7.6496	7.4434	-8.4286	-19.1781	-13.5447	-16.4412											-3.1963	-16.4127	-1.8717	-13.7079	-7.767	-3.4115	-5.5718	-3.4043	-18.3559	-4.1573	-10.1441	-8.3254
2018/9/28	-5.5556	-1.165	-0.8621	-4.3478	1.5873	10.2576	6.066	0.1188	2.7726	-4.1806	0.9259	8.9256	-7.2957	-0.1558	-4.7138	4.6344	6.1224	9.7738	7.6996	0.2464	1.1551	12.2318	-4.8193	2.4961	-0.678	-5.6667	-2.1171											10.0629	8.9762	2.1798	-24.2188	-22.6316	18.543	4.6584	-9.7651	-12.4138	-4.1032	10.9859	13.4656
2018/10/31	-3.2127	-19.4499	8.1739	-12.0455	-12.6953	-19.8905	-33.6778	-9.2527	-7.9137	-21.1169	-11.6208	-13.8088	-7.5551	-16.5367	-8.4806	-25.689	-14.5928	-29.1391	-25.5482	-22.6106	-2.9364	-13.805	-3.481	-5.7839	-11.6041	-1.5901	-19.7201											-19.2857	-10.0386	-12.2667	-19.5876	-6.3492	-2.9795	-18.2493	-4.4752	-14.6457	-2.9951	-30.9453	-7.6357
2018/11/30	-4.1608	19.5122	0.4823	11.1111	10.0671	7.7246	3.2065	-2.0915	8.5937	10.6195	5.8824	0.1761	-1.2486	5.0467	4.8263	10.9934	6.8874	8.8058	2.5037	-3.211	18.6555	1.5972	0.3279	7.916	4.6332	7.3609	7.0523											3.5398	5.5794	6.383	23.5043	8.4746	21.881	8.8929	5.1959	14.5756	9.0107	13.3386	12.5498
2018/12/28	-11.2195	-1.0204	-11.68	-8.1395	-8.9431	-0.8293	-5.2835	-14.4192	0	-8.4	-8.8235	-0.8787	11.0345	-6.0498	-4.2357	-4.6539	-0.3717	-2.8822	-8.3621	-5.2133	3.1161	7.1172	-10.6209	-7.0359	2.583	-12.3746	9.5485											-7.8632	-6.9106	-6.8571	-15.7439	-6.25	7.0866	21.3333	-7.2874	-12.0773	-4.3931	-5.4502	2.5221
2019/1/31	4.011	-2.4742	-3.442	-5.3165	2.2321	4.9434	18.9585	13.7285	-6.8345	3.9301	-0.7168	5.4965	6.9358	2.6515	-2.6923	10.6383	-3.4826	18.5142	25.1176	0.0769	9.2033	5.9771	-8.2267	-3.2206	-3.2374	-29.5802	-15.4054											-6.4935	-6.6958	1.227	-11.9097	22.8571	19.2647	-0.4121	33.0131	-1.0989	24.2443	-0.2323	3.6254
2019/2/28	2.43	23.4672	17.0732	28.6096	36.6812	20.0844	21.2027	17.0096	21.2355	19.7479	23.8267	7.563	25.7502	16.7897	25.4941	10.3507	11.4691	18.5738	5.8647	13.2206	33.3333	-3.4	28.0876	19.4676	18.5874	20.5962	24.9201											24.4048	17.9407	22.7273	27.5058	32.1705	31.566	4.1379	55.9422	22.4074	28.1265	17.5132	10.1208
2019/3/29	4.8994	2.5685	2.0833	18.711	3.1949	29.9375	38.1748	21.2192	6.5287	3.1579	56.5598	0.1563	-4.6959	14.534	7.5591	32.3424	4.2775	32.8671	43.5369	8.52	25.4717	7.0393	10.2644	11.2813	9.4044	1.3483	3.9642											4.3062	17.8571	15.8025	14.2596	32.9912	63.8238	6.0927	7.8316	5.1437	-5.469	17.4426	6.6566
2019/4/30	7.7188	-4.6745	-7.6923	5.2539	18.8854	16.9721	9.3488	-13.2495	21.0762	19.3878	2.6071	15.1326	-14.378	11.3103	-10.3953	-5.8095	-1.7279	7.7474	-4.3378	-7.9449	30.1504	9.9196	13.8223	2.378	-7.7364	65.6319	-16.2977											-6.1162	-3.4792	-14.0725	-4.48	11.5766	15.2746	-1.3733	53.8852	-4.4604	10.1803	-9.7838	8.7234
2019/5/31	-11.4103	-2.2767	10.034	-7.3211	-15.625	-9.3092	-9.1706	-8.5842	-17.7778	135.3707	-2.5408	-7.0461	-5.6604	-3.3598	-0.6536	-2.9194	0	-1.0844	-7.3902	-2.0048	19.0064	-9.9174	-30.3594	-0.6112	-11.8012		10.2131											58.6319	-3.6549	-11.9107	-7.5377	0.1976	-10.273	20.3797	-22.2786	-5.7229	5.1757	-2.8047	4.4357
2019/6/28	2.1123	-2.6888	0.6182	-1.9749	-7.4306	14.4415	12.5025	4.1463	-6.9069	-21.5918	-19.5531	-3.207	-1.3	-9.4194	-0.4934	7.6194	-1.7689	18.5281	13.2282	11.3731	-15.5418	-0.718	12.2776	-1.968	-10.2113		-3.4667											12.3203	-4.1262	-2.2535	-5.7971	-19.1235	-27.8761	7.8052	-8.619	-5.5911	-9.0517	9.1861	-2.5427
2019/7/31	-5.449	-0.369	-2.6114	-5.1282	16.0202	-0.2351	0.4894	-10.8092	-1.6129	-11.8593	-18.5185	-5.8829	-7.6046	2.849	-2.9752	13.7426	-2.8812	2.34	-3.6656	-5.4779	11.399	-3.5356	6.9731	-5.5207	1.5686		-5.7768											-23.9488	-7.2152	-9.2219	-4.6154	28.7654	19.4785	-0.7828	28.6531	1.3731	10.1106	-4.1543	-1.9417
2019/8/30	28.6553	0	-7.571	-1.759	-4.7965	22.3284	4.9626	-5.1948	1.1475	20.4105	6.25	1.7657	8.1319	2.6316	-1.3629	0.6964	-7.1693	17.2231	13.9964	-3.0537	0.8269	-6.8721	-10.5185	-5.1793	-1.1583		-7.5093											6.3702	-4.6385	-0.3175	-5.0403	-5.5609	-21.3094	-6.4103	-1.9717	-1.0067	-1.6499	-3.8881	8.9109
2019/9/30	4.9357	-3.5185	-7.1672	2.3669	-7.0229	-12.0355	-8	-1.3699	0	-17.4242	-14.4385	-8.3596	-7.2154	-0.4049	1.8998	36.7566	0.2663	-8.2686	1.8153	4.0152	-11.9938	10.4651	-8.6093	-0.1401	0		0.8039											-8.0226	1.4306	-6.3694	5.0955	-9.4416	-6.0359	1.8967	-13.8244	-3.8983	-10.0656	-7.1263	-5.1515
2019/10/31	-4.1502	3.071	0.7353	1.1561	19.8686	2.3234	-4	-10.7143	4.7002	-8.2569	-1.5625	3.4423	-0.8762	-1.626	6.1017	-16.3085	5.4449	1.7565	-12.7684	-5.2912	28.4799	20.8502	-1.087	-0.561	17.5781		-1.5152											-4.6683	6.488	1.7007	1.8182	54.3722	34.9826	14.4778	23.6358	3.1746	17.0316	-3.0865	8.4984
2019/11/29	-8.7116	-0.3724	1.2774	2.0952	-14.2466	-6.25	-2.029	3.3333	-13.3127	0.125	-6.0317	1.8303	0.7735	-9.5041	-7.3482	14.4109	-4.9118	-3.4297	10	-3.9002	-6.7543	3.8191	-8.2418	-7.4753	-0.3322		3.2389											-6.1856	-7.2848	-8.6957	-14.0873	-11.2564	-17.5563	7.6784	-14.7301	0.5128	-17.6715	-2.5796	-9.5995
2019/12/31	0.6515	4.486	-0.9009	38.2463	9.4249	6.0306	25.6657	-2.5806	2.8571	5.618	40.5405	6.5359	11.4035	13.3942	6.0345	-5.334	4.2384	4.2807	5.2547	4.936	-3.0141	-6.3246	19.7605	5.7927	15.3333		15.3725											32.2802	3.4286	-1.8315	10.8545	4.5827	-2.1061	19.9664	-0.8107	2.381	1.3468	12.5369	17.2638
2020/1/23	1.4332	-6.7979	-0.5455	-10.5263	-0.7299	-4.6493	5.3561	-3.532	-8.1597	-2.0095	-15.8654	-3.2209	0.0984	-14.3624	-7.6423	3.2636	-6.3532	-5.15	-0.5315	-4.6341	-9.0727	0.7923	5.5	-3.4582	-1.7341		22.1618											3.5306	-0.5525	-4.8507	-1.4583	-14.0845	-20.6375	-5.3147	-16.9758	-1.1628	-7.5012	-3.0226	-5.4167
2020/2/28	-0.7293	23.9923	-1.0969	3.6199	-3.3824	-9.4979	-14.595	10.0686	-7.1834	5.187	3.7143	-7.29	-12.3894	4.232	-8.2746	-13.4522	-8.8195	-4.4071	4.9618	-11.509	33.4068	16.1996	-1.4218	-9.1045	-6.1765		-8.0134											-0.4012	-3.6111	-6.2745	-14.1649	6.7395	-2.1084	38.4786	5.2253	10.9244	3.5322	-9.1265	0.4405
2020/3/31	7.6676	12.0743	42.8835	-2.9112	5.175	-1.5374	-6.5985	24.948	14.8676	16.3991	19.2837	3.2479	22.7834	4.5113	21.6891	-11.2047	5.2083	-4.4776	11.6182	-3.3443	29.876	15.5882	18.4295	7.5534	0.9404		9.6189											21.7523	-5.3314	26.7782	3.6946	9.6416	19.5897	7.68	4.8579	21.2121	9.0364	-13.8735	17.5439
2020/4/30	6.6525	6.6298	7.3739	-15.2924	1.013	7.4949	18.0863	-11.6473	-7.4468	7.2906	-15.2425	-1.3245	-11.9744	-4.7482	-12.1451	12.6538	-2.5648	17.8559	-11.4188	3.6736	4.6771	2.8244	2.0298	-7.3282	-11.4907		-10.3753											5.1282	2.8919	-12.2112	-8.3135	23.5798	7.7187	6.2407	-18.4626	2.5	-8.1184	17.3721	7.3383
2020/5/29	-6.9172	-2.4611	-2.8916	-3.0088	-3.5817	7.7428	11.0238	17.5141	-0.1916	-6.5197	12.5341	7.047	13.6033	1.5106	3.9497	37.2855	20.2303	9.1552	0.7723	19.2831	-14.8328	-2.1034	-7.8249	5.6013	-5.614		0.3695											-0.9349	2.5148	-2.6316	3.3679	-7.3048	-17.5955	12.6401	-6.433	-14.5122	19.4202	7.182	12.9841
2020/6/30	5.3265	-0.8396	-4.8387	0.5474	9.3611	6.823	0.3205	-10.4167	4.7985	-3.4359	-7.2639	7.3668	-6.3985	-3.4226	0.1727	74.5746	-4.2408	17.0205	4.2516	17.962	6.9061	19.5024	-11.6547	1.092	4.0892		2.1472											0.9577	3.3222	6.1776	3.0075	10.9764	24.1546	-0.8299	2.4954	20.6983	11.7534	2.4402	-1.6736
2020/7/31	2.4127	13.6302	17.2099	9.4374	19.4907	29.4776	42.9703	21.8247	8.6081	14.7808	6.5274	12.1287	5.8534	13.1538	40.8621	-10.2209	17.8571	27.1038	8.5995	1.4698	9.1275	18.529	7.8176	9.4136	-4.2857		6.9069											22.4506	10.8757	131.2727	7.056	10.8696	45.6031	15.9414	5.275	124.1993	-1.0345	28.4478	34.1668
2020/8/31	63.6326	-3.5629	26.9188	-0.1791	9.447	28.312	21.3527	1.7621	8.2631	6.3055	6.3625	4.4386	8.2255	-4.3896	-8.0783	35.0997	2.9091	10.3448	21.6063	15.4254	16.8512	16.2365	15.861	9.591	3.3582		14.2135											35.3777	4.4586	-27.5157	2.7273	1.7927	6.9482	28.6539	0.0857	-8.3598	-6.3415	4.4724	10.8379
2020/9/30	-2.2801	-10.9606	-12.4452	-30.5	-20.3158	-3.9799	-16.0938	-19.3362	-15.2648	-15.873	-17.8241	5.375	-10.0769	-9.0387	-16.1119	-11.2608	-15.6655	-7.9167	-20.0532	-21.7036	-27.1053	-16.6457	6.91	5.9202	-7.9422		-9.9361											-19.1226	-10.3659	-18.0043	-10.6195	-20.6935	-18.7906	-2.4684	-21.994	-19.1686	-18.6012	-11.4112	-13.339
2020/10/30	-9.5897	-2.4896	-13.3133	-16.0671	-10.8322	20.1672	-3.0353	-0.7156	-5.1471	-0.8937	-12.6761	3.2028	-9.0218	-0.6309	-8.5714	21.5908	-4.1899	10.5656	-8.6769	7.557	-2.9603	-5.5356	-2.439	-1.3366	-1.9608		-8.5199											0.8255	4.6259	-9.5238	-5.9406	-4.5802	-10.2769	-11.3891	-18.2117	-23.7143	0.6856	34.4588	0.4239
2020/11/30	-35.1957	-3.5461	0.8083	12.2857	2.5185	6.2783	0.4757	5.7658	11.4341	2.2044	7.7419	-5.4023	3.8622	2.2222	27.9514	6.4816	5.6851	3.9493	15.5806	16.9291	-3.3854	-6.5662	1.25	13.3005	0.4		2.4478											-0.117	-0.9103	28.655	2.1053	-4.2909	5.2126	-15.839	15.0235	-2.7154	19.6096	5.9146	-8.6053
2020/12/31	0.2188	3.6765	1.7182	3.8168	-2.0231	23.3622	28.7879	18.569	1.5652	70.5882	-1.1976	3.5237	-9.8492	-4.0373	56.445	46.783	-2.069	14.9016	14.2362	12.9241	-13.7466	1.778	-5.3086	12.6087	-8.7649	327.0415	15.4429											30.6792	-2.3622	-10.2273	-3.6082	-19.5289	-4.824	0.0771	-10.7289	9.7209	0.7211	32.5787	16.3617
2021/1/29	-0.4803	-20.1418	-19.8198	-30.6373	-10.6195	13.9459	-10.2941	-20.977	-10.4452	-8.7931	-8.4848	-23.0047	-8.8071	-5.3398	-28.9679	13.2141	-10.5634	-0.2433	-8.8779	-14.4495	-5.5804	0.1065	0.3911	-31.2741	-21.3974	-39.7179	-9.2378											-17.0251	-14.7849	-18.2278	-24.5989	1.6053	-2.2603	10.9827	-12.8674	-26.1404	12.0393	-13.5514	0.4733
2021/2/26	11.3208	6.7496	1.9663	-2.4735	2.9703	-8.7272	-3.9836	-2	-2.1033	7.6244	2.3179	6.0976	5.1345	-5.2991	13.1868	-22.0002	0	-3.8263	-17.3979	-13.0295	13.8061	-2.0217	4.9351	-4.073	-6.6667	8.2163	10.5673											3.5637	9.9369	12.0743	4.9645	15.3346	22.9853	-7.4653	14.8426	2.3753	0.5236	-7.3575	20.8023
2021/3/31	3.8628	-2.3295	8.6777	7.6087	-0.8013	-4.3323	-10.2911	-7.4212	3.125	-22.0141	1.2945	5.4598	-3.3721	-0.722	-1.726	10.1013	-0.4724	-4.2929	-14.0476	-0.1233	-16.909	-10.947	9.6535	6.1493	10.7143	-12.0615	-10.3119											-13.6601	0.4304	1.6575	2.3649	-12.9734	-1.3675	-15.122	1.1749	24.71	-10.5903	-12.8571	-1.8868
2021/4/30	11.1575	-5.9625	-9.1255	-13.468	-6.9467	13.581	8.1648	-0.6012	-9.0909	-4.4294	-0.639	0.6812	-0.1203	-1.6364	-8.8913	30.5994	7.1203	6.3512	5.7959	14.0432	-16.9	-10.6341	1.0158	11.7241	-6.9892	-1.7486	-5.2159	16.6456										-7.7899	3	-8.9674	18.1518	-6.4815	-18.1398	-12.0248	-5.0968	-1.0233	2.6796	16.8792	6.9231
2021/5/31	-9.5084	5.2536	4.0446	15.9533	-1.0417	7.5788	7.7289	14.1129	3.3333	1.2569	9.3248	3.1123	0.3614	-2.0333	7.3494	24.0942	44.5319	10.5684	1.0876	7.1448	-8.3634	0.5756	10.0559	39.1358	34.104	29.2547	-0.8284	-20.1948	100.1794									3.5362	9.4313	7.7612	22.6257	-7.1287	-24.0831	0.4837	0.4481	12.782	-6.0514	13.1429	-5.1439
2021/6/30	-4.6512	-3.9771	-3.7534	14.7651	-2.807	-14.188	-1.5631	3.7102	-2.0161	-4.5967	-2.6471	-4.9869	-5.2821	0.1905	-13.0191	3.6496	25.2886	-5.4678	-15.7736	-6.1884	-3.677	-9.7104	3.3503	2.9281	-8.1897	25.6885	-4.2959	-1.2246	-28.853									-4.2459	-2.7883	-5.8172	-5.467	-0.3523	-3.9726	-6.6856	3.7983	-19.9922	-3.8647	-4.8669	3.1475
2021/7/30	-1.0298	0.5435	-5.2925	17.5439	-7.9054	-27.4816	-22.3841	-16.184	-12.1399	9.9202	-6.3444	-13.4291	-14.8289	-9.1255	-11.7419	-24.7284	-18.5092	-25.1801	-25.9839	-15.768	-22.2222	-19.2453	-10.1179	-22.5	-9.3897	-26.4635	24.5636	-17.2447	-19.3482									18.0013	8.7353	-12.6471	12.5301	-18.1818	-19.8288	-7.4074	-11.1776	19.4764	-21.8593	-20.136	-22.7138
2021/8/31	-3.6145	5.7658	-0.2941	4.7264	10.2	0.5225	14.0459	6.9106	6.5574	-5.2905	3.2258	6.72	0.2976	2.9289	14.7661	9.1781	39.7739	-8.6342	4.6445	0.3234	-4.1192	-6.1526	43.2787	-9.3437	2.0725	13.7337	4.1542	2.745	-7.7298									3.926	10.0719	0.3367	11.7773	0.2743	-2.1352	-5.0492	0.5243	5.5215	-5.1983	2.7916	2.3089
2021/9/30	0.7955	-0.1704	4.7198	-0.9501	1.2704	30.3412	12.5094	-6.2738	-1.3187	-0.2191	0.9375	-1.7991	2.819	-0.813	-5.8599	18.2595	-15.7353	8.7758	8.1726	4.7066	34.9177	12.6556	-15.103	-3.1902	12.1827	6.2628	2.9793	7.0382	-4.3906	276.6391								11.3869	10.6754	-4.698	-20.4981	17.9207	8.3636	12.5	21.3115	10.9635	22.1029	-0.8714	4.9027
2021/10/29	-2.0293	18.43	-6.1972	-12.47	2.6882	3.3261	-4.5573	-6.0852	-2.0045	-5.0494	0	1.2214	-1.2987	1.6393	-4.8714	-13.2483	-9.6859	-1.3127	-7.8098	-2.9249	-2.5068	8.6556	-1.7969	15.4626	-0.905	-6.9723	-2.0532	-1.986	-4.9933	7.301	108.8372							3.2946	-16.7323	2.8169	-1.9277	1.7401	5.3691	19.2756	-1.9656	5.3892	3.8889	12.1026	-2.5964
2021/11/30	-1.2083	-10.8069	4.8048	-3.2877	-0.6981	0.4805	11.4298	4.1037	8.1818	4.6243	0.6192	2.5641	0.4386	-5.4435	0.9957	4.4996	-2.5121	0.6882	-1.4733	-2.2201	-0.139	-3.5254	3.3852	-3.8419	36.0731	-4.2236	14.5307	-0.6024	8.215	0.9608	-13.5301							23.9212	2.0095	-0.6849	7.6167	2.0525	0.7962	-1.544	-4.6992	4.1193	-2.3619	-6.3809	-2.2696
2021/12/31	0.8154	3.231	5.0143	-5.3824	10.7206	10.3543	-3.812	5.3942	5.042	7.1823	5.2308	24.5588	3.7846	6.823	8.7324	-5.3789	7.5322	2.1376	18.9408	3.3409	5.8455	10.8573	-5.3097	11.9863	-9.7315	8.5603	-3.2446	6.281	1.5095	-9.1888	-1.481							-2.3846	9.7335	13.4483	3.1963	19.5531	1.7378	5.6456	12.8205	-7.7763	10.3149	-5.4905	14.2456
2022/1/28	13.3449	-10.4851	-10.0955	6.8862	-10.1587	-14.795	-14.1393	-11.0236	-5.2	-8.0412	-5.5556	-10.5077	-6.1711	-6.7864	-12.4352	-22.8235	-15.9447	-10.9045	-29.0466	-4.3942	5.7857	-5.5468	-12.5234	-12.7421	-1.1152	-33.3732	-20.2064	-10.4977	-13.319	-16.1656	-12.4183							-15.665	4.3295	1.8237	-18.5841	-0.5607	-3.7267	-21.1282	-12.5874	-11.9083	-12.4948	-5.0871	-1.9782
2022/2/28	10.6014	3.4965	16.9954	-9.2437	6.1837	0.1341	5.4893	0.885	8.6498	8.1839	-2.1672	0.2639	-0.4484	-0.2141	1.1834	4.2012	6.6886	-4.2242	0.4061	-2.2981	-4.4748	-3.3557	-3.0983	1.6355	-0.7519	-6.3957	2.7478	21.894	-0.7956	-1.209	-3.2463		152.7881					6.2529	-2.4291	14.9254	9.7826	5.1692	6.2903	-4.8306	3.5333	4.3661	-6.8085	5.3406	-8.309
2022/3/31	2.3963	4.5608	59.6628	5.2469	15.9734	-14.1828	-22.4615	25	9.3204	0.7254	7.2785	-4.3421	-0.4505	6.2232	19.2982	-13.4531	-15.6218	-18.3895	-14.1176	-7.0901	10.475	0.9028	20.3969	-4.8276	-18.1818	-15.5811	1.6256	3.5876	-11.0276	-18.4194	-1.9283		11.3971					3.2886	46.7842	11.4286	-8.4158	8.7578	32.9287	-0.9888	7.2118	-3.1376	0.5581	-17.6503	-16.6667
2022/4/29	-12.4747	-3.3926	-28.7571	-7.6246	-15.495	13.3688	14.0931	-22.807	-20.2487	-15.535	-10.9145	-5.6396	-12.5189	-0.6061	-10.049	1.2914	1.0962	4.5595	-11.9435	-4.1591	-17.3734	6.7393	-20.5128	-13.0435	-18.0556	7.9425	-15.8927	-13.8073	-15.2113	19.5017	-0.2753		-19.4719					-7.6665	-24.8057	-19.3473	-16.4865	-26.3763	-24.6575	31.1585	-9.97	-17.691	-17.7598	17.2749	12.3497
2022/5/31	-3.6314	11.204	27.48	31.746	30.3905	1.9314	16.613	-0.6818	18.4855	32.5213	15.2318	8.309	7.4138	8.9431	58.4469	4.7861	10.4819	5.7176	13.6121	6.4151	1.7819	-4.7395	27.0737	15.5556	28.2486	6.6573	9.7546	6.1203	-1.196	8.9887	13.4858		9.0164	180.444				9.989	42.8242	-7.2254	10.6796	11.0491	-2.2727	-0.3703	6.4043	8.1736	9.6781	3.7344	-2.9183
2022/6/30	4.4432	-5.7343	-17.9785	-7.2289	-7.6823	14.7765	10.5946	1.1442	1.8797	-15.5393	0.5747	30.0135	9.4703	-4.8507	-20.1204	18.3654	5.5616	19.6216	14.8555	5.461	7.1429	3.3874	-13.5086	9.1346	19.3833	13.7319	-6.8753	16.7006	14.1218	10.2213	4.303		-7.4717	-16.6604				-12.8512	-15.4911	9.9688	6.1404	-2.3116	4.186	0.8235	-0.0627	7.4081	9.1633	12.9498	0.2171
2022/7/29	10.3931	-3.0645	-5.6707	-4.4156	-5.4778	-9.8726	-14.5478	-6.3348	15.8672	-3.9258	-2.8571	-13.7974	-1.4663	0.1961	12.7018	-19.9663	-14.2562	-11.6526	-12.528	-6.1306	3.9216	-8.43	-6.7086	-7.489	-0.369	5.4882	-10.5642	5.4951	-2.7149	-13.3061	-11.6849		-7.9119	-19.3125				-3.7459	0.39	13.3144	7.989	24.7942	11.4583	-13.4252	2.9486	-2.3581	3.1283	-9.8007	9.7045
2022/8/31	-12	0.4992	-0.3468	-9.5109	0.6107	6.9767	19.5978	3.8647	19.9045	3.9728	45.2941	10.3739	3.5714	-3.7182	15.9503	1.2138	2.4096	-6.2836	1.8755	11.103	-1.195	-0.0745	0.5618	5.9524	-2.963	-5.5312	4.698	-6.7813	26.2016	2.459	13.3796	239.5332	-5.8459	-5.157				6.6995	-4.5843	9.5	-4.5918	-2.803	-0.534	4.3042	1.3406	-0.5367	12.8413	-0.4479	-7.1113
2022/9/30	-12.4723	-14.0728	-11.8329	-7.2072	-9.2564	-1.5115	6.5844	-11.1628	-22.3108	-11.4629	-19.6356	1.9672	-9.4828	3.4553	-23.1466	-15.818	-4.4706	1.2202	-16.6946	-2.6868	-11.5213	-6.6111	-16.2011	20.8989	-1.145	-7.1304	-11.4744	-14.9974	-2.6685	1.98	-19.5804	-38.6037	-17.1214	-11.1111				-11.8652	-15.1466	-20.5479	-9.0909	-21.883	-8.8591	-8.1402	-11.7859	-18.5252	-13.2616	-3.8368	-1.1803
2022/10/31	5.8265	-1.3487	1.8421	-6.7961	13.5452	-32.2162	-27.5382	-3.9267	-4.6154	1.9729	4.7859	-8.5745	0	-9.2338	0.6431	-18.7823	-7.6355	-21.1133	2.7624	-8.9226	-7.2662	-6.8684	-8.1333	-23.7918	-2.3166	-6.6792	5.1412	-6.3566	-14.8763	1.314	11.3043	-7.8376	1.2486	-14.2287				8.9576	0.5758	2.8736	0.5882	-8.4691	-11.0457	-13.3538	8.9298	-11.6998	13.4298	-17.3886	-4.1971
2022/11/30	9.8743	11.3281	6.2016	21.1806	5.3019	18.9703	20.9327	13.079	13.9785	6.4087	16.5865	20.0469	7.1429	20.7792	20.3408	16.1979	9.7333	17.4981	42.3754	9.7597	5.6633	10.8867	11.611	10.9756	8.6957	13.6455	8.5399	-0.2318	4.5662	17.499	1.9043	0.9491	10.2018	10.3876		212.3167		1.3462	8.874	8.3799	14.9123	2.2539	3.9735	15.767	17.4593	14.375	14.1166	8.2128	-2.0433
2022/12/30	-2.7778	0	-1.4599	10.0287	22.6573	20.5742	11.997	13.494	-10.6918	2.3864	64.9485	3.7109	4.7407	9.1398	-2.7434	16.3265	3.0377	15.1919	2.3687	1.8525	-5.2129	2.6524	7.2822	33.4066	2.5455	-2.5898	1.967	-4.6797	-3.4538	8.0066	23.5266	-6.7695	-4.3744	34.8315		-0.8451		-5.9772	-2.8922	-7.2165	9.4148	-3.5963	-2.707	13.5583	3.0368	-0.6557	-5.4669	13.5238	9.1214
2023/1/31	11.1485	-1.7544	2.716	-8.8542	-4.9031	5.6715	4.1589	9.5541	3.3451	3.8846	5.25	5.838	-1.5559	-14.7783	-6.4604	1.7979	5.1887	15.6677	-8.9873	0.2646	1.5492	-1.6583	-3.8788	-13.6738	50	9.3656	6.7828	3.0989	5.7566	9.5943	-5.4306	6.3735	0.4255	-12.8646		-9.1383		4.3895	11.9134	4.1667	-8.1395	7.9422	0.6547	-6.9692	17.1148	-1.3201	3.7146	9.4081	0.9882
2023/2/28	9.7782	2.1429	2.4038	1.7143	1.199	5.4852	-1.5036	6.0078	4.2589	-4.1667	15.0831	20.0178	14.6552	0	15.3696	8.2396	1.9058	-2.1914	24.0973	5.0132	0.6865	3.8431	1.8916	6.4885	-1.8913	6.6298	-0.2914	3.3097	4.7823	4.6068	0.2051	4.5127	4.3432	-1.0759		-0.1563		-3.3833	2.5	2.6667	6.0759	1.0033	-1.1382	0.9292	-2.5607	3.01	1.0989	-3.1834	1.8928
2023/3/31	6.3361	0.5245	-3.9906	-5.3371	-3.3175	1.916	8.1002	-6.3985	-8.4967	7.0234	-11.6615	3.8547	-1.3784	-3.8536	-5.1433	-14.9089	-2.7503	-3.6298	5.4038	2.3869	0.2273	-2.0393	14.2327	-6.0932	-10.6024	-12.7461	-3.0976	-1.3403	-8.1633	1.1176	-7.1633	-10.0871	-3.0457	-11.9637		-6.9415	95.3863	-6.4532	-17.4666	-7.2727	-6.2053	-1.6556	-4.6053	-5.2934	-4.5763	-2.4892	-0.7246	-2.6763	-8.1707
2023/4/28	-2.8497	12	-6.6015	-5.0445	-11.0294	-11.2053	-7.5203	-6.4453	-9.1071	-6.1458	-15.8879	-6.5667	-4.9555	-7.4148	1.6889	-13.5622	2.1493	-14.2132	-2.507	-4.8773	-1.6629	0.14	16.6847	-10.4008	-2.965	10.1544	-8.1423	-16.7992	-11.5881	-5.2237	2.381	-11.6626	-7.2251	-2.1963	56.8182	-5.2159	-5.3267	-9.8396	5.3384	7.0028	-9.1603	-3.1425	-9.4828	2.0656	-9.1643	-5.1054	-13.2198	-9.525	-5.8975
2023/5/31	-10.1307	-6.2112	-2.0942	1.25	-10.0551	-9.817	-7.9711	-11.4823	-0.7859	-1.3319	-9.0278	-11.6883	-8.9572	-3.0303	-12.1503	-15.2786	-2.8227	-4.6272	-11.0373	-2.2896	-13.3743	-1.483	-8.9136	-2.0234	-4.4444	-1.6173	-3.7426	-7.1685	-0.9823	-9.7598	2.8424	-1.7816	0.3386	-6.5263	8.6957	3.0769	-4.7142	-8.7782	-5.1584	25.6545	1.1204	-6.489	-17.5238	-7.0238	-8.3638	-3.8596	-10.7395	-10.3273	-15.7588
2023/6/30	1.3499	-0.1622	-0.5348	0	-0.2621	2.7153	-1.8022	8.2547	8.5149	-1.0137	2.1374	7.872	-3.6811	0.6696	1.592	-4.8147	4.1176	3.838	9.4186	2.5811	3.638	-0.3662	-1.9368	6.3043	-1.4535	-4	4.7067	3.3462	-2.1164	2.5371	0.5397	0.4681	-10.5765	2.6831	-5.2656	6.1938	-5.0493	-0.7152	7.5685	-12.0833	1.108	5.0919	4.8499	2.0182	3.8791	15.3508	1.2156	0.4899	1.2976
2023/7/31	6.6598	18.3639	11.2903	12.3457	7.3899	15.0499	11.3583	3.7037	11.8613	7.7449	22.1226	-8.7119	5.1988	18.1818	4.3095	16.7499	3.9548	10.656	-13.8617	6.4253	7.1062	3.0625	2.4948	5.8282	12.3894	-2.6826	6.4495	7.4305	5.8784	5.1286	5.9759	5.5519	10.7595	11.0865	11.5889	-1.1388	5.3826	8.6444	2.6738	17.2986	11.2329	2.0606	11.0132	5.7766	7.4135	-8.7327	11.6971	11.6407	8.5411
2023/8/31	-9.414	-4.0903	-9.1787	-12.0879	2.6354	-1.8658	5.8579	-7.1429	-3.752	-6.6596	-13.9535	-8.2228	-12.3547	-15.3846	3.5681	-13.7798	-6.9565	-13.8619	-14.9897	-5.5777	-6.7146	6.4184	-3.6511	-1.9324	0.5249	-0.4692	-7.8335	-9.2349	-1.404	-6.2089	-6.4666	-9.0795	-3.3143	-6.853	-1.0659	-13.9331	2.9538	-8.6197	-7.9861	-8.4848	-7.3892	-14.2518	-11.3095	-10.7403	-24.2843	-5.2509	-8.9294	-8.4834	-4.2097
2023/9/28	12.3012	1.3235	-1.8617	0.3125	-4.7076	-6.737	-5.6414	-4.7511	-5.5932	-1.1325	-4.4097	-2.9865	-5.141	0.8869	-16.1378	-1.5513	0.2336	0.1219	-6.2019	-3.8624	-5.7412	1.0909	-2.6316	-1.5764	-5.2219	-3.2999	-0.3984	-2.5543	2.9773	-10.6925	-2.1571	0.6198	7.565	-2.2143	-10.8564	-6.4372	-8.3084	-6.1346	-2.3585	-7.5055	3.4574	-2.2161	-6.4877	0.136	-7.1573	-0.8621	-1.4374	-3.5768	-6.1982
2023/10/31	-11.6147	-4.7896	-3.3875	-0.3115	-5.0898	-0.9416	2.6564	8.076	3.9497	-6.7583	-7.2917	3.3764	1.7483	-2.8571	-7.3514	-13.2978	-1.7483	-0.0641	-1.5557	-6.9885	-7.6364	-0.6821	-2.4865	-2.2022	-1.1019	-3.5344	9.8667	-1.3106	-0.8171	-0.5807	9.1012	0	1.0989	-4.1636	-8.8317	-5.3815	-3.455	7.6599	-4.1546	2.6253	-1.7995	2.8329	-5.7416	-0.7468	-8.2182	-0.1242	-6.25	-5.6414	-0.4641
2023/11/30	0	3.811	2.3843	2.5	6.3091	-3.313	-7.3328	6.8132	5.0086	5.4054	5.939	-4.4188	0.1718	5.2036	8.2847	-6.6423	-2.847	-4.391	7.8139	-4.8276	-1.5748	-0.4197	-1.5521	5.2201	3.3426	5.4959	2.5485	8.5436	6.7807	-0.3951	5.3886	4.1752	2.3913	3.2012	-2.6173	-8.5673	4.0513	6.9191	-1.7137	6.2791	2.8796	7.7135	-1.0152	-1.5732	3.2488	3.8557	0.8333	-4.4799	-1.865
2023/12/29	-2.2436	-4.9927	-6.3014	-4.2683	0.7418	-13.5325	-9.9629	-9.0535	3.125	-10.6061	-8.7879	-13.2663	-1.0292	-6.0215	-4.2026	2.451	-4.1514	-5.9269	-13.3143	-7.9329	-6.8	2.3372	-8.2207	-4.6693	-4.3127	4.1916	-16.568	-1.5498	-4.8465	-8.9169	13.3235	-3.4166	-8.4926	9.6012	-1.1867	-5.0394	6.8787	-19.2308	-1.3333	-1.7505	-3.5623	12.1483	-6.9231	-6.8798	-7.1374	-2.7545	-5.3444	-5.7704	1.6063
[truncated: 217 more columns]
