# Supplementary material for: Can systematic skewness factors predict future interest rates: Evidence from China
Source: PLoS One. 2026 Feb 5;21(2):e0334345. doi: 10.1371/journal.pone.0334345 (PMC12875505; doi:10.1371/journal.pone.0334345)
Supplement: S2 File — Data2.zip contains data including trading date, total owner’s equity, total asset growth rate, risk-free rate, return on equity and monthly stock data. (ZIP) [file pone.0334345.s002.zip › Monthly stock data/Monthly price change/Monthly price change:energy.CSV]

	000059.SZ	000096.SZ	000159.SZ	000552.SZ	000554.SZ	000571.SZ	000723.SZ	000852.SZ	000937.SZ	000968.SZ	000983.SZ	002207.SZ	002221.SZ	002267.SZ	002278.SZ	002353.SZ	002490.SZ	002554.SZ	002629.SZ	002778.SZ	002828.SZ	300084.SZ	300157.SZ	300164.SZ	300191.SZ	300483.SZ	300839.SZ	301158.SZ	600028.SH	600121.SH	600123.SH	600188.SH	600256.SH	600339.SH	600348.SH	600395.SH	600397.SH	600403.SH	600408.SH	600508.SH	600546.SH	600583.SH	600688.SH	600725.SH	600740.SH	600777.SH	600792.SH	600871.SH	600925.SH
	»ª½õ¹É·Ý	¹ã¾ÛÄÜÔ´	¹ú¼ÊÊµÒµ	¸ÊËàÄÜ»¯	Ì©É½Ê¯ÓÍ	ÐÂ´óÖÞA	ÃÀ½õÄÜÔ´	Ê¯»¯»úÐµ	¼½ÖÐÄÜÔ´	À¶Ñæ¿Ø¹É	É½Î÷½¹Ãº	×¼ÓÍ¹É·Ý	¶«»ªÄÜÔ´	ÉÂÌìÈ»Æø	Éñ¿ª¹É·Ý	½ÜÈð¹É·Ý	É½¶«Ä«Áú	»Ý²©ÆÕ	ÈÊÖÇ¹É·Ý	ÖÐêÉ¸ß¿Æ	±´¿ÏÄÜÔ´	º£Ä¬¿Æ¼¼	ÐÂ½õ¶¯Á¦	Í¨Ô´Ê¯ÓÍ	Ç±ÄÜºãÐÅ	Ê×»ªÈ¼Æø	²©»ã¹É·Ý	µÂÊ¯¹É·Ý	ÖÐ¹úÊ¯»¯	Ö£ÖÝÃºµç	À¼»¨¿Æ´´	Ùð¿óÄÜÔ´	¹ã»ãÄÜÔ´	ÖÐÓÍ¹¤³Ì	»ªÑô¹É·Ý	ÅÌ½­¹É·Ý	°²Ô´ÃºÒµ	´óÓÐÄÜÔ´	°²Ì©¼¯ÍÅ	ÉÏº£ÄÜÔ´	É½Ãº¹ú¼Ê	º£ÓÍ¹¤³Ì	ÉÏº£Ê¯»¯	ÔÆÎ¬¹É·Ý	É½Î÷½¹»¯	ÐÂ³±ÄÜÔ´	ÔÆÃºÄÜÔ´	Ê¯»¯ÓÍ·þ	ËÕÄÜ¹É·Ý
	ÕÇµø·ù(%)	ÕÇµø·ù(%)	ÕÇµø·ù(%)	ÕÇµø·ù(%)	ÕÇµø·ù(%)	ÕÇµø·ù(%)	ÕÇµø·ù(%)	ÕÇµø·ù(%)	ÕÇµø·ù(%)	ÕÇµø·ù(%)	ÕÇµø·ù(%)	ÕÇµø·ù(%)	ÕÇµø·ù(%)	ÕÇµø·ù(%)	ÕÇµø·ù(%)	ÕÇµø·ù(%)	ÕÇµø·ù(%)	ÕÇµø·ù(%)	ÕÇµø·ù(%)	ÕÇµø·ù(%)	ÕÇµø·ù(%)	ÕÇµø·ù(%)	ÕÇµø·ù(%)	ÕÇµø·ù(%)	ÕÇµø·ù(%)	ÕÇµø·ù(%)	ÕÇµø·ù(%)	ÕÇµø·ù(%)	ÕÇµø·ù(%)	ÕÇµø·ù(%)	ÕÇµø·ù(%)	ÕÇµø·ù(%)	ÕÇµø·ù(%)	ÕÇµø·ù(%)	ÕÇµø·ù(%)	ÕÇµø·ù(%)	ÕÇµø·ù(%)	ÕÇµø·ù(%)	ÕÇµø·ù(%)	ÕÇµø·ù(%)	ÕÇµø·ù(%)	ÕÇµø·ù(%)	ÕÇµø·ù(%)	ÕÇµø·ù(%)	ÕÇµø·ù(%)	ÕÇµø·ù(%)	ÕÇµø·ù(%)	ÕÇµø·ù(%)	ÕÇµø·ù(%)
1997/1/31	109.8513			13.2692	26.3941	14.7415																																					-0.1639	-3.0018	0.1932	-3.5294	141.4583	10.1996
1997/2/28	7.1745			7.3005	-1.1765	10.0192																																					2.6273	8.7985	7.9074	1.4121	-2.5884	5.2314
1997/3/31	12.7273			13.9241	9.375	28.7582																																					11.68	16.0067	27.3458	0.5063	18.3348	7.0746
1997/4/30	-1.393			-9.5833	3.9456	52.3781																																					-6.8768	0.9615	-17.8947	8.3753	1.6467	-4.2857
1997/5/30	-14.2007			-6.7588	-21.466	-0.5773	243.1034																																				-13.5385	-10.2381	-19.7436	10.2847	-14.9485	7.8358
1997/6/27	2.9463			-18.4514	-4.6667	-4.9129	-6.2312																																				-15.4804	-6.4643	-12.6731	12.3288	-6.0606	-20.9343
1997/7/31	-0.2525			-6.4646	-6.2937	-12.1221	2.8939																																				1.5557	-12.3209	-2.1951	0.7927	4.8848	9.4713
1997/8/29	12.1519			8.2073	15.4851	-23.1386	-35.1563																																				16.2791	-21.634	-3.7406	-0.9074	-16.696	35.8149
1997/9/30	-12.5658			-5.7884	-17.1244	-17.4367	-7.8715																																				-17.8182	-15.0125	-10.8808	-6.0003	-17.7215	-14.6667
1997/10/31	7.6592			24.7881	4.0936	24.0975	20.5754																																				3.7611	17.8606	5.3779	-0.3571	3.0769	3.9931
1997/11/28	-2.7178			-10.8659	-3.5581	-4.2909	-3.8322																																				-7.4627	3.3306	-0.9655	3.0824	2.9851	-8.3472
1997/12/31	0.4108			-4.7619	-0.3883	-3.1155	20.9023																																				-6.2212	-1.2087	8.3565	9.5271	13.285	-16.7577
1998/1/23	-4.5827			2	0	-2.8235	-5.5348																							121.0909													-2.9484	23.7357	4.7558	23.1111	14.4989	-3.7199
1998/2/27	-3.259			1.9608	1.1696	-2.1792	-6.4516																							-7.5658													2.7848	6.6579	8.0982	3.7133	1.3035	8.6364
1998/3/31	-19.6809			17.3077	-0.9634	-4.9505	-2.3927																							-2.4021													-1.4778	-20.2719	-3.7457	0.9448	7.0772	0
1998/4/30	5.0773			9.5082	14.2023	22.4826	21.6294																							6.4722													2	-11.2403	14.8585	34.5123	-4.206	1.8828
1998/5/29	1.8908			11.6207	2.8961	12.686	1.9561																							5.3082													-2.2059	3.8428	21.683	-10.0968	16.3082	-1.0267
1998/6/30	-15.8395			-13.6876	-12.2517	0.6289	-4.186																							-3.6755													-10.0251	8.074	-10.5847	0.2308	-3.698	-6.639
1998/7/31	-0.7444			15.4851	0.3269	8.5625	-5.7646																							-6.1277		127.8932											3.8684	-6.2257	-2.3675	-19.7237	-7.36	-4.4444
1998/8/31	-11.875			-16.9628	-19.1344	-14.7956	-23.6317																							-18.495		-19.1406											-21.5259	-25.9751	-15.4734	-16.9216	-23.5751	-17.4419
1998/9/30	0.8511			11.284	9.5775	-2.6757	15.9359																							12.6808		0.6441											21.875	14.4619	9.153	30.1496	34.6893	12.3944
1998/10/30	-8.5795			-1.2238	-6.9409	-20.8941	1.8909																							10.5627		1.1231											-12.8205	9.7943	1.2516	4.5977	2.2651	-7.2682
1998/11/30	0.4615			11.1504	-3.3149	-1.3514	-5.5301	126.3158																						12.4107		3.6566											-2.2876	-9.545	-4.4499	-11.0735	-8.2855	-0.2703
1998/12/31	-15.3139			-18.7898	-3.4286	-17.061	-1.3793	0.4651																						-10.6434	58.7379	-10.5828											-2.3411	-11.2426	-8.0207	-5.5133	-8.7657	-7.8591
1999/1/29	-0.3617			-2.549	1.7751	8.1081	4.1181	5.9259																						0.7111	-12.6911	-1.8868											-0.6849	-13.5556	-1.5471	-8.4507	-10.098	-11.1765
1999/2/9	-6.3521			-6.841	-4.6512	-4.7222	1.0448	-8.5664																						-1.2357	-3.8529	-6.2937											-4.1379	-10.0257	-3.5714	-6.5934	-1.3086	-3.6424
1999/3/31	10.2713			22.6782	14.0244	-2.6239	15.0665	5.2581																						8.8472	11.1111	13.6194											4.3165	35.2857	6.3704	9.4118	21.105	18.2131
1999/4/30	-8.4359			-9.331	2.6738	-8.5329	-8.0231	-3.1789																						-6.7323	-2.7869	-3.4483											1.0345	-13.5164	-3.8997	-10.2151	-15.4197	6.9767
1999/5/31	-5.3743			-3.301	-1.3021	-0.1637	4.8849	1.0319																						6.6021	-2.3609	-0.6803											14.6758	-3.1746	2.3188	6.9461	5.3937	3.8043
1999/6/30	57.8093			56.4257	61.2137	28.0328	35.6287	23.5644																						82.1566	76.8566	46.7796											50.4424	24.338	38.8102	23.1803	18.1167	32.9843
1999/7/30	-9.7686			-18.9987	-16.3666	-13.4494	-10.0809	-9.9924																						-11.7687	24.6094	-5.5294											-16.3347	-10.7505	2.449	-11	-3.8995	-1.1811
1999/8/31	-10.2564			31.2203	6.8493	-5.303	-16.3666	-1.2712																						93.2151	6.5047	10.2117											8.3333	15.6818	0.5976	12.2574	3.8774	13.5458
1999/9/30	-4.7619			-12.1981	-4.9451	-3.68	0.5871	2.9185	43.6782																					-16.9194	0.2543	-3.0508											-3.956	-5.2063	-10.7921	-7.3703	15.4514	-5.0877
1999/10/29	-7			-3.3012	-5.2023	-2.99	-3.5019	-7.1726	-1.2444																					4.2747	-0.9912	-5.0117											-7.3227	10.1554	-2.8857	-6.8762	0.3759	-5.915
1999/11/30	-4.4803			8.3926	-10.1626	-8.9041	-4.5449	2.6056	-4.2304																					-21.4187	-2.7809	-8.9571											-11.6049	3.4807	5.1429	0.211	-7.8652	-9.6267
1999/12/30	-9.5685			-5.7743	-2.4887	-8.6466	-10.8911	-8.4063	-1.5977																					14.7714	-6.7506	-4.717											-1.1173	-9.5455	7.0652	-6.9474	-3.9837	5.8696
2000/1/28	4.3568			23.5376	2.5522	8.8477	9.0123	6.3098	18.2426																					28.6006	87.7301	8.3451											10.7345	-9.0452	-7.1066	6.9005	5.2498	7.5975
2000/2/29	20.8748			19.5039	10.181	41.2098	4.983	6.205	3.3118																					4.7657	17.3203	-0.6527											-0.2551	19.0055	2.2951	8.9947	21.078	-2.0992
2000/3/31	4.4408			29.8113	12.5257	-10.7095	6.5804	12.6164	14.7772																					28.8855	-0.8357	31.406											3.8363	3.714	7.5855	29.2233	11.3621	10.9162
2000/4/28	2.3622			2.1076	10.9489	1.7991	0.2024	-6.6165	-0.0681																					-19.1176	-16.9101	-0.8											10.5911	10.1164	8.4409	-1.2021	10.6205	-2.4605
2000/5/31	-1.3015			19.9288	32.7303	19.8822	7.2727	0.8857	11.8609																					52.7286	-6.6261	-1.4113	263.3333										1.7817	8.0488	-3.7546	4.943	10.8954	1.6216
2000/6/30	13.6439			-8.546	34.8203	12.5307	19.1149	18.5156	-2.8641	121.087																				0.2142	-16.0753	4.1914	9.3828										9.1794	-10.3837	13.9867	-3.9855	33.7549	7.9787
2000/7/31	9.224	101.3333		2.9202	1.011	2.7293	4.9012	-3.4343	4.3287	16.8142	64.0986																			9.7905	8.6281	6.9307	22.379										17.8138	10.5793	6.4274	6.9178	-25.0909	18.2512
2000/8/31	-6.4343	7.4503		3.8462	27.7525	-15.9405	-0.3768	-3.333	5.7727	-7.1549	7.1362																			-5.8801	4.1303	-7.2222	9.0343										-11.3402	8.3523	-6.7451	1.4826	-3.4951	-6.7797
2000/9/29	-13.3238	-4.5455	266.3265	-4.7359	8.547	-8.7231	-10.7413	8.3333	-0.5117	-13.5993	-7.8002																			5.3786	-3.5088	-6.986	19										-5.814	1.5417	-3.7847	-4.9671	-7.4447	-8.1818
2000/10/31	3.6364	4.9233	3.1569	8.9866	22.769	9.5568	5.4237	12.4831	-3.6571	6.2959	7.3194																			3.1802	-9.4862	16.9528	0.3121										-1.0288	1.2422	6.6434	13.9124	5.5978	2.6403
2000/11/30	14.992	6.7692	-0.9001	-7.8947	-7.9637	1.7699	12.3794	-2.3395	1.6014	8.1935	0.3543																			-10.3881	7.9214	4.1284	8.473										3.1185	-0.3408	16.3115	3.3063	17.1384	6.9132
2000/12/29	1.6644	0.7925	-1.5441	3.0476	-1.5099	2.8571	-5.794	5.0369	2.2183	-3.3759	2.2948																			1.9108	-3.9702	-5.4626	8.1642	220.0549									-3.8306	-2.8728	11.8662	-3.4618	2.8998	-2.1053
2001/1/19	10.0955	1.0722	1.107	-16.6975	2.2995	0.8454	-1.7464	-1.5205	-5.3684	0.7554	2.5022																			3.25	5.9432	-1.3849	-4.1208	0.2575									5.6604	-2.1127	1.7981	1.4208	-3.7148	12.1352
2001/2/28	-14.0025	-6.6478	-12.4088	-9.0237	1.8444	-13.5329	-17.3879	1.7221	-9.2939	-3.0928	-4.0404																			-30.2663	-8.1301	-3.1429	-2.1277	-2.4401									-2.1825	-1.9424	-0.1359	-5.2702	-6.3415	-6.7123
2001/3/30	7.781	3.5606	9.0104	15.2846	6.9044	1.385	11.4125	7.4139	6.6534	2.6112	11.1404																			-0.7523	5.2212	5.703	8.6087	4.7389									3.6511	9.3177	3.1973	4.0845	5.7292	4.2584
2001/4/30	-4.6791	-2.1214	-3.44	-0.5642	-2.6213	-6.2842	16.8766	-2.6087	-3.4934	1.6965	-1.9732																			-4.0816	-5.2145	6.8837	5.2042	6.6262									-1.1742	7.3826	-6.4601	-0.4791	5.4635	-4.7887
2001/5/31	-0.4208	19.133	1.1381	5.7447	-8.8091	4.9563	18.319	4.3418	5.7531	3.7071	7.0048																			-0.9119	11.4463	2.4369	2.6636	13.834		104.1667							-1.3861	17.25	5.3559	13.0495	9.5117	4.5858
2001/6/29	7.3239	4.9749	7.7299	-4.0241	-6.3506	7.9167	-13.4791	0.3743	10.5513	7.0106	4.3642																			9.3366	0.2389	10.22	7.4129	-7.1875		15.0204							4.9972	-7.516	2.3411	-1.3973	-2.3265	24.0453
2001/7/31	-13.2546	-9.988	-22.6158	-17.8197	-3.2474	-12.7413	-15.2281	-14.616	-15.6459	-14.8273	-26.7484																			-10.1124	-21.4456	-16.9899	-3.3816	-9.8765		-11.6395							-16.441	-12.5648	-18.0512	-15.4652	2.4613	-26.5386
2001/8/31	-6.2027	-5.615	-9.4484	-4.6769	7.8973	-7.2271	0.1656	2.6201	-12.2112	-6.0336	-8.4646																		-5.4502	-7	-6.1678	-2.6168	-4.2857	3.736		-5.9438				36.4444			-7.8704	-6.1964	-5.7028	4.6647	-2.5571	-2.0408
2001/9/28	-6.129	-7.7904	-7.453	-7.8501	-6.5874	-1.4308	-22.9752	-6.2979	-6.015	-5.0526	-0.8602																		-2.5063	-0.9409	6.0345	-2.975	-8.1647	-6.3625		-8.6251				3.013			0	-5.6922	-6.8995	-23.6072	-6.163	-2.4038
2001/10/31	-3.4364	-8.3717	1.8908	-9.7773	-24.2899	-11.4516	6.7597	-4.5413	-9.76	-7.7605	-11.4359																		-3.3419	-10.3121	-15.1423	-1.9782	-1.3204	6.4613		-4.9533				-2.8458			-4.7739	-5.6632	-6.4959	0.1823	-4.4492	-3.1199
2001/11/30	5.516	14.5013	-0.9622	11.0515	1.0349	11.1111	0.9045	5.5186	11.9681	6.9712	10.1611																		-2.6596	-3.8578	6.9461	6.2563	2.1127	-1.7426		10.5211				9.1131			3.9578	6.3191	7.8278	4.5496	-1.7295	8.9831
2001/12/31	-9.4435	-1.3177	-14.712	-9.5652	1.0243	-12.623	-22.012	-0.1803	-6.8884	-6.0674	-1.5748																		-5.7377	-17.3092	-6.271	-0.1899	-0.8276	-0.1144		-5.694				0.522			-7.3604	-5.4235	4.7187	-7.8329	4.5578	-14.3079
2002/1/31	-18.0633	-11.7953	-19.2026	-17.8419	-3.1686	-16.6979	-14.4317	-17.2538	8.0782	-12.799	-4.8																		-8.4058	-15.6993	0.1195	-6.5652	-6.6759	-8.6483		-5.8491				-2.2255			-15.3425	4.7918	-11.3518	-13.9754	-18.429	-19.0563
2002/2/28	4.7727	-0.6728	1.2085	4.0312	3.0105	3.1532	5.6716	6.1135	-0.236	6.5844	-1.3205																		0.9494	5.3047	2.148	1.222	-3.8748	4.326		0.1002				4.2489		65.8333	3.8835	-2.8486	4.0078	9.7695	2.4868	7.8475
2002/3/29	9.9783	10.0762	11.8408	11.75	34.5616	21.3974	4.5198	7.9218	1.9716	-2.8314	2.3114																		0.627	3.4298	1.7523	1.5091	20.3101	8.0529		2.8028				-0.4367		6.1558	3.7383	6.25	-0.4699	6.5	0.1033	4.5738
2002/4/30	7.2978	4.6154	4.8932	2.6846	-5.7602	-3.4173	17.4324	8.3889	-0.3867	13.245	5.9453																		4.6729	19.0674	3.7887	3.9643	4.317	2.7809		2.2395				-1.0965		1.8935	3.9039	-1.4111	1.0387	6.0094	3.4554	6.163
2002/5/31	1.8382	-2.4265	3.0534	-9.5861	-3.9078	-12.2905	-12.5432	-10.2902	-13.8199	-9.9415	-12.3457																		-6.25	-11.4883	-9.1814	-9.8189	-3.1501	-3.4091		-12.0952				-10.6891		-9.1754	-6.0694	-16.4547	-15.8879	-13.9947	1.4457	-7.3034
2002/6/28	22.9242	10.0226	3.1276	8.1928	4.9009	7.6433	14.3421	21.4306	14.4463	11.1688	16.9384																		23.8095	5.0147	15.5838	16.626	22.449	2.7451		15.6013				15.5216		8.5038	32.3077	13.6974	10.1756	9.8867	19.8034	23.0303
2002/7/31	-7.6358	-2.2083	-4.8683	-5.5679	1.0934	-0.789	-1.9563	-7.4074	-1.1263	-3.5047	-6.2084																		-9.0647	-3.7453	-2.2293	-5.2198	-10.9375	3.9541		-9.4079	104.6745			-8.2232		-4.066	-11.3953	-0.7087	-2.7495	0.8069	-5.2502	-10.0269
2002/8/30	-0.7949	2.1231	-1.6779	-2.5943	4.7198	0.7952	1.4085	3.1111	0.895	0.3632	-1.6548																		5.7637	-2.4319	-2.6059	-1.256	-4.0936	2.6441		0.9404	2.6101			0.88		2.2727	4.1995	0	3.6649	-4.4508	2.7706	1.0989
2002/9/27	-7.8526	-1.8711	-5.9727	-7.385	0.2817	-13.215	-7.9861	-8.1897	-2.7479	-10.9771	-5.0481																		-5.7253	-11.4656	-8.6957	-2.6419	-4.8691	0.9788		-4.9689	-2.1463			-2.4584		0.0601	-5.2897	-5.2339	-8.5859	-8.0278	-4.3808	-7.7899
2002/10/31	-6.4348	-9.7458	-17.6951	-1.5686	-2.809	-0.2273	3.3962	-8.7324	-7.4727	-2.0325	-1.8987																		-4.9419	3.1532	-1.3431	-3.7186	-1.0031	-8.9518		-4.3573	-18.1966			-2.3577		-5.5689	-7.4468	-6.6109	-7.5138	-7.2198	-1.4978	-4.3222
2002/11/29	-0.7435	-10.8764	-9.0408	-15.405	-11.1753	-14.3508	-3.7713	-11.5226	-1.8149	-10.6501	-8.7742																		-0.6116	-7.7511	-8.9109	-11.0647	-1.403	2.6891		-14.0091	-8.8381			-7.4105		-7.1475	-2.8736	-8.9606	-7.5269	-8.0139	-2.2809	-8.6242
2002/12/31	-5.618	5.4434	-7.3939	0	2.9284	-1.5957	-1.8963	15	2.7726	-6.0476	-13.5785																		-7.3846	-12.6627	-7.337	-3.2864	-7.1146	8.0196		-6.3576	-12.6362			-7.1043		-4.2302	-6.8047	15.9449	-2.7132	-5.1768	3.3867	-6.7416
2003/1/29	9.3254	6.0783	15.0524	26.6876	11.6965	15.4054	18.9433	-4.9545	0.3597	9.901	13.0933																		16.2791	5.2846	11.437	8.4951	1.4468	17.3485		10.3253	13.591			7.3572		8.0377	24.7619	3.056	11.5538	10.9188	0.1771	13.253
2003/2/28	-2.3593	0.2355	0.5688	-1.487	14.5283	-0.7026	-2.8169	4.6809	2.7778	0.1502	1.013																		0.8571	1.1583	1.8421	1.7897	7.2148	4.4545		-0.1282	5.8178		98.6248	0.0902		-0.6032	1.7812	-1.9769	1.5476	5.042	4.2863	4.4681
2003/3/31	-4.0892	3.289	-6.3348	-5.283	-6.2603	1.4151	8.9186	-7.9268	-6.626	-1.7991	6.1605																		1.983	3.944	-2.3256	-0.2198	0.313	-6.1187		5.1348	-2.4896		-4.2532	2.8829		-3.911	6.25	1.091	-0.4689	-6.6286	0.5508	-4.0733
2003/4/30	1.5504	-0.9098	9.6618	-19.2563	-3.8664	-8.3721	-11.9754	-8.2781	-4.2017	-6.2595	2.0243																		3.6111	-23.623	8.9947	1.2115	-7.9563	-0.395		-7.2039	-12.4468		-3.6157	2.1891		4	0	-2.705	14.3698	1.9584	-2.0024	1.9108
2003/5/30	-2.2901	4.8202	-11.674	6.0855	-0.3656	4.3147	-5.5814	2.2864	9.7466	9.6091	11.1111																		1.8767	13.3013	9.2233	4.1349	1.6949	-1.6523		7.7632	3.8882		-1.6077	6.6838		0.8097	5.6471	-2.3458	10.7106	3.7215	1.4194	6.0417
2003/6/30	-8.7891	-6.1314	-8.4788	-10.6977	-0.7339	-7.2993	-12.3153	-5.8824	-0.7688	-9.3685	-2.7598																		-0.0531	-6.082	-1.7816	-6.6876	-4.5	1.3798		-10.2564	-7.4854		-5.7734	-9.7189		-5.6894	-3.7862	-1.6904	-10.3256	-2.7778	-0.827	-7.0727
2003/7/31	-10.4925	-6.2867	-8.9918	-3.8194	-1.756	-6.8241	-4.073	-7.9548	-2.9685	2.9557	-5.0805																		-0.8021	-4.5181	-4.3478	-4.2129	2.6178	-1.4066		-4.0816	2.4328		-7.052	-1.5604	21.313	3.5486	-4.0141	-8.5973	3.112	-6.6667	-1.2829	-5.5101
2003/8/29	-1.4354	8.5232	-0.2994	-7.9422	0.5644	-4.7887	17.2767	-6.5053	-1.6252	-10.3668	-3.1332																		-2.965	-2.9968	-9.3301	-4.1371	-0.5102	-2.4457	6.8293	-0.9867	-10.25		-6.0945	-1.3966	-11.6078	-2.1933	-5.8537	-5.9406	-8.8531	-3.699	-1.2995	-5.6054
2003/9/30	11.165	-6.2986	-4.2042	-6.0784	-1.3096	-5.6213	-5.9925	-0.9709	-3.0126	-4.9822	-9.0296																		-3.6135	-8.1301	-3.6939	-4.1924	-4.2735	-6.9638	-4.1096	-14.2442	-1.2535		-7.4172	-4.2493	-2.9281	-0.0701	-3.3679	6.8421	1.8764	-12.053	0	0.7126
2003/10/31	-12.4454	0.083	-10.6583	-14.6138	-2.654	-8.4639	-0.5312	-8.1699	-0.4008	2.809	9.037																		8.1395	-6.1947	6.5753	6.5637	-2.8571	-23.0539	5.5952	2.8814	3.6671	89.8051	0.1431	2.3669	-2.3766	5.8821	7.2386	-12.2167	11.9177	5.8735	-2.3041	4.9528
2003/11/28	5.2369	-4.4596	-3.1579	3.1785	4.0896	0.6849	-7.2096	8.8968	-8.1489	14.7541	12.9076																		5.3763	8.4906	12.3393	9.1787	-14.1544	-13.1323	8.6809	13.5091	7.7551	-2.1327	14	7.8998	-8.2397	-2.201	8.25	-6.9585	16.1665	0	-2.6954	18.2022
2003/12/31	2.3697	-2.3611	17.029	-9.2417	-0.8419	-12.585	8.777	-6.2092	18.5104	24.2857	16.3658																		26.2755	13.7391	12.4714	20.354	2.4625	5.8231	22.5104	16.836	5.0505	8.1517	11.4035	4.2857	5.3061	9.4524	35.3349	-3.2569	19.0833	1.707	-3.3934	0.1901
2004/1/30	3.7037	7.1124	5.418	23.4987	0.9434	14.0078	4.6296	11.324	-0.9242	1.0217	6.7218																		2.0202	7.6453	1.2208	4.5956	8.255	13.9683	0.508	-2.3602	2.4038	17.2388	8.2115	1.1986	5.0388	-1.5079	2.0478	0.8728	-4.6886	4.8951	10.5376	6.0721
2004/2/27	10.4911	18.7251	1.7621	5.074	0	9.215	19.7219	4.5383	8.4888	4.0455	2.6163																		0.5941	0.9943	21.206	11.4236	2.8958	1.5785	2.6959	2.5445	-0.5869	18.6505	26.8191	1.8613	9.2251	6.0543	11.3712	6.7985	18.649	5.2	2.594	4.8301
2004/3/31	3.0303	7.1588	7.3593	22.9376	5.1402	29.6875	-0.8448	7.7844	2.3673	20.8991	13.7866																		8.2677	1.2658	6.5506	17.1136	1.5009	4.3876	3.3634	9.0571	11.098	1.6094	10.6557	2.99	-1.1824	21.4567	12.1622	3.0093	-5.6312	3.5488	3.3502	1.1945
2004/4/30	-7.451	-13.6743	-10.3495	-29.9509	-4.4444	-5.5422	7.5612	-9.3056	-2.3769	-9.9497	-2.7386																		-4.7273	-10.1389	-9.4942	-7.0034	-10.4436	-20.0525	-6.9841	-11.2628	-16.6844	4.9102	-9.5556	-4.0323	-10.1709	-4.8622	-6.5596	-23.2584	-14.6885	-13.5863	-4.2813	-10.9612
2004/5/31	0.8475	3.1439	-4.6477	-2.5701	4.9302	2.551	-12.2772	-0.4594	-5.3043	-3.4598	-1.7065																		-4.0076	-5.5641	0.172	-0.9413	-2.2704	10.4053	-2.5597	-2.3077	-5.7398	-1.4595	-8.0262	-2.0519	-3.0466	1.4477	-13.1805	-5.4173	-4.1788	-1.5581	-10.0647	-0.1894
2004/6/30	-15.9664	-20.9304	-21.2264	-38.3693	-0.6206	-19.9005	-1.693	-12.1538	-4.9587	-15.0489	-8.9452																		-3.6005	-13.257	-4.7609	1.0234	-4.6245	-15.431	-8.7893	-12.4076	-14.3437	-9.7549	-18.2547	-6.921	-7.334	-8.3727	-0.8251	-9.2879	-16.7907	-12.0863	-1.1727	-15.9393
2004/7/30	14.25	8.8989	10.7784	-10.8949	0.5352	0.3106	1.9518	-1.4377	4.9275	21.6621	15.6311																		-3.9666	11.1321	7.3059	6.526	-2.1362	-5.113	12.4031	14.1337	3.3926	1.5846	24.3774	9.3422	-10.9091	17.5387	-5.6157	-7.3379	24.7515	-6.5931	7.8749	12.1933
2004/8/31	-2.6258	-5.8172	-4.6847	20.524	-3.7267	-1.2384	8.1081	1.1029	-4.6041	-3.4714	-0.1679																		1.5217	-12.5637	-8.5957	-9.6841	-14.8704	-8.6466	-3.6207	-18.1092	-10.1563	-0.5571	2.9895	0.1744	-3.9616	0.7524	-8.0357	1.4733	1.3546	-3.4325	-6.5	-6.4646
2004/9/30	28.3146	1.9118	3.4026	-5.0725	-1.659	-0.3135	1.0417	7.0909	5.0193	7.6566	11.4382																		1.6883	5.2427	3.0726	6.2357	-0.1603	13.3059	7.424	-1.4634	4.3478	3.7414	18.1422	3.0461	4.75	20.2862	5.6311	-2.9038	4.8742	4.9763	0.8556	11.879
2004/10/29	-4.7285	-9.2352	5.1188	12.2137	-3.5614	-15.0943	-5.3608	1.1885	16.0846	13.7387	12.3019																		-5.0955	4.2435	14.2728	1.5748	12.5201	-11.0169	10.741	13.0363	8.3333	-12.6336	4.7912	18.5811	5.9666	2.7936	-13.4191	-3.9252	3.2984	-10.3837	0.7423	-10.2317
2004/11/30	-1.4706	-0.4769	-1.913	21.4286	3.0126	11.4815	-0.6536	-4.8658	3.0087	0.4907	5.6452																		-0.6711	-0.708	-3.6364	-0.2819	-5.2782	1.6327	5.2632	-4.6715	-10.3077	3.6707	-3.8687	-3.5613	-1.5766	-3.1203	-1.0616	32.4903	5.9507	5.7935	2.8421	-0.2151
2004/12/31	-4.4776	-10.7029	-9.9291	4.4818	-23.0189	-7.309	-6.1404	-8.4656	-4.6118	-3.6133	-5.4071																		-1.8018	-6.7736	-9.7621	-12.0848	-12.5	-3.8822	-3.0714	-6.7381	-11.3208	2.2532	-14.5122	-6.5731	-9.1533	1.5584	7.7253	-3.6711	-8.3562	-6.1905	-5.9365	-7.7586
2005/1/31	-0.5859	-14.4902	-22.4409	-0.8043	-62.7451	-5.0179	-16.1215	-15.2216	-2.9815	-16.4134	-9.0114																		-8.2569	-19.1205	-0.0909	-2.492	-14.9742	-23.3983	-12.3803	-20.8539	-7.9304	-5.0367	1.5692	-13.0435	-14.1058	3.8363	-15.3386	2.439	-15.1719	-1.7766	-16.975	-22.8972
2005/2/28	5.6974	11.0879	60.6599	2.7027	33.8816	6.7925	6.1281	13.4091	16.3621	14.5455	17.7384																		12.25	12.2931	11.7379	13.3553	6.8826	30.3636	10.513	15.5602	12.605	4.9724	12.2191	16.4545	16.5689	13.8424	17.1765	16.9643	13.2159	6.2016	8.6501	14.2424
2005/3/31	-16.9145	-19.3974	-24.9605	-2.8947	-22.6044	-15.5477	-11.0236	-9.018	-3.783	-24.5503	-4.8336																		-6.9042	-13.4737	-7.899	-13.4545	-16.6667	-3.7657	-25.4186	-7.5404	-21.6418	-3.3684	-9.8874	-10.5386	-10.8176	12.3323	-13.0522	-22.3516	-9.0272	-19.4647	-9.6502	-22.5464
2005/4/29	8.2774	-11.215	-7.5789	-3.794	5.3968	-15.8996	-26.4012	0.2203	7.0475	-16.5498	-1.781																		-0.7177	5.5961	12.2915	-3.3613	-9.5455	-24.3478	9.898	-15.7282	-3.5714	41.2854	1.6667	-0.0873	-2.2567	10.7858	-2.5404	29.9505	-1.0889	-3.3233	11.749	1.7123
2005/5/31	-9.0909	-3.4211	2.7335		-10.5422	-0.995	-10.2204	-1.5385	-17.7956	-4.8724	-19.774																		-14.4578	-8.5253	-18.88	-8.5217	-2.2613	-0.5747	-5.7567	-3.2258	1.7284	-10.1002	-12.2951	-12.8859	-8.0808	-15.4114	-10.9005	-10.6667	-23.4828	0.625	-20.6691	-13.1313
2005/6/30	0	0.8415	-4.878		-1.635	-9.0452	-2.9018	9.375	-0.6634	-8.8496	-11.7117																		1.8919	-2.764	-10.6509	-1.1407	-2.3136	-28.7736	-3.7866	-5.0655	-3.3981	-13.2933	-5.5555	-3.1813	8.6223	15.297	-5.5851	-18.9765	-5.8621	3.1056	0.4518	-10.8527
2005/7/29	6.5909	-12.2905	-11.8881		-8.5106	-13.8122	-16.5517	7.5048	7.3814	-10.6796	-0.1458																		15.5807	-0.5319	-0.6623	-2.9944	-1.5789	1.6556	-3.4921	-13.8817	2.3341	-20.277	-4.8739	-0.3286	-5.0074	-6.3976	6.006	-10	-5.7387	-14.4578	-3.2024	-4.1871
2005/8/31	0.6397	36.6242	16.1376		17.8295	26.9231	17.9063	14.8936	-8.5106	15	-4.9635																		8.0882	5.8984	6.5556	5.5375	3.4759	19.544	7.4561	15.8209	7.2139	-0.2481	2.6502	2.3077	9.1473	17.7523	4.507	22.807	-5.829	11.9718	8.8028	16.055
2005/9/30	14.6186	6.2937	-0.2278		6.9079	7.0707	0	10.6061	1.4311	4.5369	4.4547																		-5.4552	3.4843	13.1387	-1.3889	14.2119	4.6322	9.1837	-0.7732	-3.0162	-9.5771	9.9828	11.493	2.4148	-0.6623	-4.0431	2.8571	0	-2.8302	6.1489	-3.1621
2005/10/31	-12.2514	-10.307	-9.8174		-7.3846	-6.6038	-19.3925	1.8265	-12.522	-12.8391	-9.0824																		-5.0847	-12.1212	-6.2673	-12.989	-11.3122	-14.5833	-4.6729	-6.4935	-6.6986	-15.1307	1.252	-13.4875	3.4674	1.5294	-9.2697	-2.7778	-1.6506	-8.4142	-26.0671	-7.3469
2005/11/30	-3.7791	-1.467	-2.5316		-3.3223	3.0303	4.3478	-7.4738	-6.4516	0.6224	-3.1056																		4.8469	5.364	-11.0128	-7.1942	-5.102	-4.2683	-6.7647	-0.8333	0.5128	0	-15.2087	-3.5635	-4.8257	-11.5102	11.4551	-2.619	-1.958	1.4134	1.8557	8.37
2005/12/30	0.6042	6.6998	7.2727		1.0309	-3.9216	-5	5.0081	8.4052	11.2371	20.5128																		13.382	4	24.6409	14.7287	4.0323	2.2293	24.6688	4.4818	-2.551	2.7553	3.3175	11.8938	-1.9718	12.2654	16.1111	8.0685	-9.2725	0.6969	-2.2267	8.9431
2006/1/25	18.3183	5.5814	13.3172		13.2653	9.1837	11.1111	23.0769	7.9523	11.3253	4.7872																		6.867	8.3916	19.2376	14.3581	27.907	16.5109	14.0351	14.7453	-3.4031	6.7823	6.6514	10.1445	8.046	19.4199	0.9569	16.7421	16.0377	8.6505	3.7267	8.5821
2006/2/28	-1.5228	0.9515	-8.1197		18.018	0.4673	4.4737	-11.5	2.5783	-0.6494	11.5059																		6.2249	14.5161	8.2527	7.3855	14.5455	-7.754	15.0962	0.4673	4.878	-6.647	4.9462	16.8088	-0.6649	-4.1179	22.7488	12.5	-2.3035	0.6369	5.7884	32.3024
2006/3/31	2.3196	-4.7478	0.2326	9.8592	3.0534	-1.3953	10.8312	4.5198	-2.1544	7.8431	9.7117																		-4.5369	0	7.3214	0	2.8219	0	2.005	0.4651	-4.3928	-6.4873	-4.5082	8.8634	2.9451	26.3158	11.9691	-3.7209	-3.19	3.1646	-2.0755	-0.5195
2006/4/28	-13.3501	4.3614	-7.8886	12.0513	26.1728	-3.3019	17.9545	47.4324	11.1118	-14.9495	7.1923																		20.198	6.7606	13.0616	13.1362	39.1509	-10.1449	20.8026	17.1296	-0.8108	-8.8422	3.8627	20.6021	41.6125	22.0667	11.3793	-6.5217	11.4613	32.8221	-15.6069	17.2324
2006/5/31	15.6977	15.8209	42.3174	7.7803	19.5695	36.0976	0.578	25.1146	10.7081	22.1002	15.8371																		6.425	17.942	0	14.4377	-0.6163	32.9032	-1.7627	18.9723	60.218	50.1873	13.2231	11.5899	24.8852	23.7384	-5.2632	20.4893	48.8722	20.5543	37.6712	-9.1314
2006/6/30	18.593	4.1237	-1.5929	21.6561	-6.0556	7.8853	21.0728	-4.9084	-2.9641	-4.1096	-6.0536																		-1.7417	-0.8949	-2.1339	-3.0544	-13.7984	-0.9709	-4.5182	10.299	1.7007	-13.217	-8.2117	-5.3262	10.6365	1.5071	1.634	11.1842	-6.5984	6.3218	-0.6633	-3.6765
2006/7/31	-14.1949	-13.7296	-1.7813	-13.2635	-6.0128	0.3322	-9.8101	4.6225	-14.3087	-14.6939	-15.6134																		-7.52	-12.8668	-5.6923	-10.7276	-6.4748	5.6373	-13.9535	-15.9097	0.8361	0.6753	-13.1213	-13.2208	-13.0739	-7.4236	-5.9025	-7.1006	-4.2631	-11.6216	-8.5476	-12.2137
2006/8/31	-2.716	14.5773	-2.4194	-0.4024	5.618	10.9272	8.4211	-4.3447	-2.439	0.9569	3.3774																		6.2284	-4.6632	5.6281	-1.4263	-1.1538	-2.5522	1.5693	-1.4184	-8.1124	4.2672	0.0662	-1.1345	19.2308	8.3019	1.913	19.5329	-8.3969	1.2232	12.5301	7.5362
2006/9/29	1.7766	-1.2723	8.8154	-1.2121	7.0922	0	15.6958	9.9296	0.1923	-0.7109	-5.8239																		11.2407	0.2717	-5.0193	-1.9293	0.5837	9.5238	-3.176	0.7194	-2.6239	12.0996	0.2342	1.4754	6.7449	-1.6551	5.802	-7.9929	-3.3333	6.0423	2.3555	8.8949
2006/10/31	0.4988	-0.7732	1.2658	3.272	-5.9603	0	-1.1189	-12.5178	0.9597	3.8186	5.4299																		21.2135	0.271	4.3089	1.8033	-2.5145	-9.5652	2.6596	-2.8571	-4.491	-7.4603	-4.2056	0.8078	-1.978	5.2702	-20.1613	11.1969	3.4483	-3.7037	-0.6276	-13.3663
2006/11/30	-4.4665	1.5584	-4.5	-6.5347	-1.4085	-10.4119	0.7072	0	4.1825	4.8276	11.731																		24.1058	8.3784	16.1341	2.0934	12.6984	1.9231	11.8307	-0.2451	-4.0752	-3.0875	-1.4634	6.4103	18.1614	18.5949	9.2929	6.5972	6.8056	8.284	-8	4.5714
2006/12/29	-4.6753	2.3018	-3.9267	-1.4831	3.75	16.8033	6.1798	0	8.7591	5.0439	14.5967																		14.2857	0.4988	33.0872	11.5142	-1.7606	-1.8868	14.8263	6.8796	5.8824	4.4248	11.6337	8.5843	-4.7438	22.9869	12.7542	8.4691	8.0624	4.6448	-1.6018	5.7377
2007/1/31	23.1608	21.25	20.1635	16.5591	0	8.0702	29.2328	0	12.7517	10.0209	37.9888																		6.1404	17.866	3.9334	11.5983	10.7527	18.5096	19.9731	13.7931	22.8395	24.7458	21.9512	14.0083	20.9163	5.5091	13.7705	40.0901	21.42	9.9217	28.6047	17.5711
2007/2/28	21.9027	22.268	24.7166	29.1513	27.7108	22.0779	0	10.3252	27.8274	30.74	20																		-5.7851	10.3158	5.7739	17.8707	33.8188	24.9493	4.4283	17.9798	32.1608	22.2826	32.1818	19.0998	18.4514	-7.0257	14.8415	16.0772	19.227	25.6532	36.3472	22.1978
2007/3/30	57.7132	16.0202	11.4545	9.2857	41.2345	35.6383	0	57.6861	5.4715	15.3846	-7.8947																		8.8816	25	0.4128	-0.7527	25.9976	27.7597	-2.8449	14.726	11.2167	17.2222	12.6547	2.3493	46.0362	0.7645	12.4216	8.4949	-4.3225	28.7335	12.9973	43.3453
2007/4/30	36.3636	27.1802	48.124	27.7124	16.9014	51.5686	0	17.0109	62.2374	35.7233	39.1209																		13.998	58.626	23.344	26.4355	22.2649	34.6887	29.7238	40.8955	34.7009	20.5687	35.0427	56.8862	6.4762	2.4511	37.8348	54.9534	32.1939	46.8429	17.2535	50.8156
2007/5/31	1.6878	-1.1429	6.7181	12.5896	4.4177	1.2937	0	80.1661	22.0445	31.3889	20.377																		31.1837	11.7421	13.4656	32.048	-6.1224	-2.8302	62.0528	6.9915	6.9797	-0.6289	2.6221	6.6158	27.3703	29.6782	12.7935	-2.5981	11.5817	16.5	4.004	12.396
2007/6/29	-14.9291	-31.2139	33.6429	-34.0909	-23.7446	1.9157	0	-26.513	-9.0598	-31.1475	25.6342																		-10.2968	-26.3493	-1.0909	-7.852	-20.5349	-19.5146	-2.8647	-30.6073	-31.0795	10.7595	-27.1366	-17.2937	-4.4944	-4.387	-17.8751	25.0284	3.4994	-24.2918	-39.461	-13.9156
2007/7/31	19.8039	54.9611	32.0463	77.7931	45.3503	1.3784	0	6.9804	31.1404	56.3147	38.4343																		7.413	43.1604	28.3088	42.3915	37.3673	26.538	26.0499	57.2464	44.2341	0	73.1035	54.7046	13.8971	15.3315	20.2635	27.5079	14.7278	24.6865	53.7361	-7.5666
2007/8/31	13.0115	27.8889	-10.4678	7.3701	20.9465	-4.8208	0	8.5044	20.4013	46.1589	16.8884																		10.8451	17.2982	11.3832	3.2581	19.0108	23.8322	14.7219	4.977	2.506	0	39.5512	46.2518	-6.4558	16.7425	9.1174	-4.806	5.1948	11.465	45.0879	14.2326
2007/9/28	1.7379	14.596	5.8132	20.737	4.7101	42.8571	290.8783	-4.0878	24.8016	31.2642	56.5018																		20.6915	32.0225	42.5865	11.2621	27.8571	-4.9269	30.7224	44.7761	52.7357	0	9.6482	31.7537	15.0449	0	32.4198	33.6574	15.622	-1.4857	8.9808	12.785
2007/10/31	-10.8897	-13.1918	-14.1975	-18.073	0.7612	-11.3636	8.5407	-21.5217	-12.6232	-6.1098	-9.1901																		36.2724	-21.383	-20.2723	1.2216	4.2153	-4.0486	-23.2112	-12.6137	-12.6524	-14.0714	-14.253	-19.5987	-8.6383	4.0008	-3.0793	5.4281	-19.7947	-8.5847	-27.8613	-14.0794
2007/11/30	-15.5751	-12.4891	-10.0719	-5.2593	-24.794	-13.2308	4.1949	-1.0323	5.4949	9.2647	-9.1189																		-18.1713	-8.728	-10.8414	-14.3534	-22.9532	9.0295	-12.1402	-9.7155	-13.6998	-8.9776	-8.3378	-10.5295	-22.193	-14.9931	-20.5208	-32.1391	-4.2499	-8.1218	12.6927	-18.9076
2007/12/28	18.7323	16.3673	17.92	14.1866	13.3333	15.0118	0	15.6463	-3.0355	12.1803	7.5763																		10.9375	18.5322	8.3064	10.921	23.8457	30.9598	15.3697	10.6072	33.8726	24.5662	21.2245	5.9524	25.1477	20.8633	10.2228	35.7841	14.1176	20.0276	22.2043	10.2591
2008/1/31	-2.7888	-10.3774	3.5957	-7.6975	-11.2006	-4.8304	-19.0048	-12.9412	29.2778	-14.5771	-26.2644	166.242																	-27.6142	-10.7567	-2.3221	-11.0254	-10.4699	-17.9078	0.6913	23.7665	4.6828	-18.695	12.7946	-21.3804	-7.5523	-5.0499	-23.0678	3.1682	7.5914	-4.1427	10.1382	-15.3195
2008/2/29	7.541	10.4306	11.4604	3.8771	5.9891	8.2073	-10.7749	17.2523	11.4474	14.6419	-8.5897	2.4402																	0.2948	15.487	0.3053	-2.2438	4.1072	16.7747	-12.7667	10.1067	-5.5556	10.1894	6.6098	2.8991	5.3975	2.6491	-1.932	4.1597	17.8136	13.3253	21.3987	1.3319
2008/3/31	-25.8384	-18.1109	3.5253	-16.1268	-29.2808	-27.1457	-3.1142	-41.4522	-6.1975	-27.9939	-4.0439	-15.9738	168.8928																-28.689	0	-21.0481	-5.6338	-27.6712	-11.7756	-26.4625	-4.5385	-33.2315	-17.5123	-21.1116	-26.5873	-27.8201	-10.3625	-22.4586	-26.052	-4.1774	-24.5763	-6.9424	-22.1249
2008/4/30	-3.5971	-8.7831	8.6833	5.1217	6.2954	2.7397	2.9643	-10.3016	18.8471	25.4785	24.2144	-24.6248	-22.0261																3.5449	-22.3301	33.166	22.1117	10.1515	-0.3576	25.8027	31.4103	-7.3227	-16.4683	37.9562	19.4595	-18.4084	8.2291	-18.1911	19.0594	28.2407	-17.6966	0	-13.7834
2008/5/30	15.3518	1.2761	6.3185	5.0319	10.0077	-1.6	8.9143	6.2784	10.7208	18.9702	-0.2353	26.1049	-0.3353																7.7229	-5.3906	-4.7911	6.0661	12.4484	-4.9405	8.3008	9.3902	3.3333	2.8504	-13.8228	0.7692	12.8085	0.8133	8.4472	18.0504	-12.3345	-9.0444	0	1.9576
2008/6/30	-25.2311	-26.2314	-16.4047	-22.4335	-18.7702	-27.1003	-24.0127	-40.2135	-11.2851	-12.2169	-0.8546	-28.3108	-37.8265																-24.2414	-38.8109	-22.3688	-15.4076	-19.1437	-18.8643	-4.2251	0	-29.5102	-28.9838	-22.0261	-21.8645	-36.3542	-12.1017	-25.4549	-15.9677	-24.9142	-30.5816	0	-28.48
2008/7/31	2.5958	4.3179	2.8202	-1.7647	0.664	-2.0446	-5.0712	12.1429	-18.5152	-6.9374	-20	0.1642	1.355																10.3448	-1.2146	4.585	-2.3944	-6.2027	0.2372	-12.2356	-8.6033	25.5932	13.9837	-8.2677	7.0975	8.6743	2.3864	2.4883	-11.2833	-6.0329	4.8649	0	2.6846
2008/8/29	-28.6747	-32.622	-43.4286	-31.9361	-24.2744	-23.5294	-45.298	-25.9023	-26.4444	-32.7273	-22.55	-26.9672	-30.4813	34.6553															-8.75	-33.8798	-23.1293	-24.9739	-29.5968	-27.929	-40.051	-15.8273	-33.8731	-24.9643	-41.7382	-21.3362	-16.7169	-38.5926	-20.3338	-44.7939	-34.2412	-21.134	0	-19.39
2008/9/26	-1.3514	0.6787	-6.1616	-8.3578	-4.5296	-8.4367	-16.2228	-10.0287	-15.8988	-16.7568	-18.4921	-13.9169	-9.0385	-27.6999															4.8173	2.0661	-11.2094	-10.4934	-16.8385	1.3136	10.383	2.6418	-19.5918	-8.7452	-3.3149	-14.0411	-6.8716	15.1825	-0.381	-6.7722	8.432	-2.9412	0	0
2008/10/31	-23.2877	-30.7865	-12.056	-32	-29.927	-30.3523	-45.6647	-25.1592	-42.4787	-39.1234	-35.1867	-27.5098	-25.1586	-15.4219															-36.7978	-30.9717	-37.4862	-33.2298	-19.697	-27.8768	-29.6068	-34.9735	-26.9036	-12.0833	-42.4762	-33.0677	-1.9417	-20.3422	-19.5029	-45.0102	-42.7012	-29.2929	0	-21.8919
2008/11/28	9.5982	29.8701	6.2424	12.7059	26.3021	14.3969	40.9574	20.6383	9.9141	5.3333	5.7598	21.223	30.5085	15.0229															20.1481	21.1144	1.1515	-1.3953	25.0429	24.2697	-1.3143	3.6088	12.5	12.3223	21.1921	5.2381	33.4653	8.9101	13.0641	14.4444	3.5714	25.7143	-53.6508	17.301
2008/12/31	4.2135	-7.5	-5.53	2.5052	-10.7216	2.0408	13.2075	0.1764	-0.5682	19.7468	35.1101	31.3056	7.5758	18.6441															-13.4402	-3.1477	4.2907	-2.8302	25.1029	-9.5841	7.9911	31.9101	31.4815	3.3755	0.2732	-1.1312	-0.8902	11.2491	16.1765	4.2071	0.4598	-7.9545	-26.0274	6.1947
2009/1/23	29.0766	16.4865	24.2683	22.8106	23.3256	21.3333	35.7778	28.5211	41.3571	28.9641	21.5266	12.9944	13.8833	9.8319															13.1054	16.25	42.9891	23.9078	10.4167	15.2	32.888	18.1431	12.6761	12.8571	19.346	22.0824	16.9162	7.4852	0.1808	34.7826	23.341	17.284	39.1975	5.2778
2009/2/27	7.9148	3.7123	10.4024	8.6235	-0.5618	26.3736	-9.9018	11.3699	-5.7605	-5.6557	-10.374	2.2	4.417	-10.7116															4.4081	7.957	-9.1016	-3.0362	9.136	1.2153	-4.0217	-10.6705	-1.25	4.5208	8.6758	1.687	14.3406	-4.0318	-0.361	16.5899	1.1132	14.386	-0.3326	-4.7493
2009/3/31	17.6305	18.7919	28.6222	22.5954	18.6441	9.7826	45.1408	13.0381	12.9223	23.2841	30.8661	15.4599	20.9814	16.4524															7.3583	22.9084	45.0258	27.0707	32.848	19.8971	49.9597	33.3333	42.1941	29.7578	10.7143	22.5806	17.8052	4.774	13.9493	-0.8564	15.9633	15.9509	1.2236	16.3435
2009/4/30	-1.9185	5.6497	-5.114	23.5367	-4.127	5.7426	-15.2065	5.2231	18.2671	6.6927	33.4537	53.3051	6.993	19.426															9.6629	14.1005	24.8552	12.9571	7.309	5.7225	17.1413	7.6877	-3.7092	13.4667	-1.3283	22.5564	33.27	2.5516	18.442	-11.1628	-4.1139	7.672	-3.2967	43.3333
2009/5/27	9.1687	26.9162	7.429	60.8871	16.7219	14.0449	3.3948	5.5722	34.9495	11.631	17.841	47.8106	19.347	14.3364															6.3525	17.7557	19.3246	3.2372	4.947	3.7889	13.3028	34.9635	71.9569	-0.1175	26.705	4.4172	16.6191	-0.6505	10.604	3.8085	22.7723	35.1351	3.9773	10.4651
2009/6/30	-5.4871	-2.9494	-4.4158	0.6918	-4.9202	1.8062	2.9265	2.4422	15.8683	6.8263	16.2972	-5.0943	-4.5005	0.6604															3.6302	2.7132	7.2036	6.3395	3.569	-3.392	22.915	15.4936	-4.9283	2.1176	9.0214	7.616	27.8287	6.4806	1.0922	-6.2774	7.9301	14.5455	0.6557	2.8571
2009/7/31	42.1801	0.7424	32.2672	18.3011	1.0606	12.7419	17.4064	27.9799	19.3798	45.3475	28.5284	-7.1571	5.4023	5.0847															34.9906	29.3349	18.3158	38.1433	28.4785	16.5986	45.6847	25.4519	11.6871	19.2396	36.1851	42.6689	36.3158	16.7371	18.0072	48.1308	30.8842	10.6349	4.5603	7.1637
2009/8/31	-20.0833	-18.8953	-31.2198	-24.34	-17.991	-21.1731	-24.3355	-23.3333	-34.7403	-34.0532	-25.553	-26.167	-22.6827	-15.7128	39.411														-22.6546	-28.2828	-20.4649	-27.6989	-16.5992	-16.1027	-21.316	-32.8139	-28.1013	-21.6425	-25.5407	-29.0993	-25.8687	-24.6198	6.9176	-28.1809	-26.2607	-28.4075	-21.3915	-6.9577
2009/9/30	-2.0855	2.3297	2.3437	9.7697	0.7313	0	1.9516	18.1586	-0.5638	1.462	9.4373	0	2.3977	0.9877	2.9213														2.1348	22.2791	3.8867	7.1382	-7.0388	-2.9207	3.4262	1.488	2.3474	6.2885	-6.7773	5.646	9.1856	2.9779	-1.1418	0.8785	-4.129	6.8136	-5.1519	-2.4927
2009/10/30	4.3663	9.8074	13.1298	9.9809	7.804	10.8893	10.7198	27.381	22.8819	19.4236	17.3108	16.2413	10.1928	12.2249	11.6594														2.5664	17.5916	12.761	16.9315	19.0601	13.8968	16.283	20.6986	28.4404	10.3248	24.184	13.1038	27.1466	5.597	3.9461	27.8665	12.786	32.6454	4.3175	7.5188
2009/11/30	19.5918	22.0096	24.1565	8.6705	25.2525	9.82	29.7372	5.8624	17.1824	10.5212	11.5165	10.6786	32.375	19.6078	13.2186														5.0043	15.138	12.1399	30.2143	27.8509	13.4591	14.9203	8.11	38.75	11.5668	8.1243	14.3117	18.9973	3.1802	2.3148	2.5539	15.7518	-2.8289	61.8158	22.3776
2009/12/31	-0.8532	1.6993	2.0109	-5.6915	10.4839	4.62	-6.823	1.2039	-3.6368	-6.7686	-2.6123	4.193	9.3484	0.9563	-10.5354														15.7765	-1.4695	0.3211	-7.507	-1.801	7.6497	1.6176	-2.7098	-5.4698	22.2432	-5.9669	-0.0397	-1.4331	-2.3973	-0.724	18.041	-3.4021	1.31	5.5281	0
2010/1/29	-3.1842	-6.0411	-18.0075	-10.4907	-13.6253	-1.2821	-10.7551	-9.6749	-19.7115	-16.1124	-22.0105	-14.1497	-10.0173	-11.051	-9.2664														-18.9496	-11.6954	-11.3626	-11.0243	13.6681	-2.3687	-23.7751	-19.7351	-8.9857	0	-14.8061	-12.326	-28.0605	-10.2632	-8.9335	-6.7979	-12.9136	-14.0805	-13.0571	-6.0571
2010/2/26	16.8889	6.8399	14.8798	0.5041	4.0845	10.3896	4.6795	5.0044	4.7904	1.6192	5.6573	7.5101	12.6679	1.3692	0.2979	44.8403													-1.1384	0.8	4.0753	0.1951	17.3646	21.519	2.1969	2.5391	0.5984	63.9938	3.0345	-1.6327	7.7607	1.955	-0.4004	2.1127	3.0637	10.3679	9.6223	8.8808
2010/3/31	-4.2586	5.3777	30.2602	2.6332	20.433	6.6667	12.4923	5.8528	6.5429	10.7692	7.3928	3.3286	-1.8739	3.0515	8.4005	9.3293													3.8973	7.8483	-0.4709	1.2658	4.4845	-2.9514	6.8206	7.8828	5.5019	-2.1157	0.6693	-1.2448	7.7644	-5.0815	-1.005	-1.6256	-3.9239	3.1818	12.1411	-1.676
2010/4/30	-12.0079	-0.3645	-4.3856	-6.5363	-8.8764	-6.948	-7.73	-7.8989	-8.4741	-9.7718	-5.1275	17.6951	5.4688	-12.5728	-15.6556	-14.3494													-14.0665	-10.7114	-12.6245	14.0865	15.2612	-9.7496	12.4224	-5.3558	-5.5673	-0.8165	-10.3723	8.8702	-14.3404	-14.7475	-15.533	-15.7737	-12.7475	-17.0338	-13.0212	-14.7727
2010/5/31	-13.0435	-23.7805	5.3134	-16.9903	-16.7694	-16.1589	-1.4749	-17.7628	-17.3747	-11.3017	-11.1078	-2.0817	-5.8392	0	-18.0214	1.6233						-0.6667							-14.4841	-16.6667	-9.0909	-18.2048	12.5575	-3.4688	-6.6298	-13.9854	0.2985	-6.8284	-9.1988	-16.9811	-11.7432	-16.2352	-9.1346	-12.8491	-12.6241	14.1593	-19.5963	-6
2010/6/30	-19.4792	-18.72	-12.6348	-13.6759	-0.4444	-9.1627	0.4192	-13.4879	-19.417	-14.9468	-20.1372	-7.9134	-21.9598	-9.4575	-10.137	-3.4281						-17.0531							-8.0682	-8.6813	-19.0054	-15.4044	-12.445	-20.2259	-22.2719	-15.4135	-14.7321	-13.8398	-6.8627	-12.1857	-17.4953	-15.7895	1.0582	-9.4711	-21.5909	1.5239	-9.728	3.9716
2010/7/30	25.3558	15.748	34.5508	33.4249	17.4107	9.3913	7.4429	16.3216	22.1124	13.2353	18.1167	-5.9	8.7444	11.9775	18.8262	14.2403						3.3468							13.8107	17.0878	15.1349	10.1869	3.8047	19.0476	13.1336	17.1956	8.2897	21.9807	2.6316	34.0842	15.3239	31.4516	13.2662	17.663	17.3913	12.4043	21.2051	12.4147
2010/8/31	7.0175	8.5034	14.0837	12.5601	8.2383	7.3132	6.2011	13.6126	1.0674	11.4935	-3.0303	2.1354	11.4433	9.4708	6.0295	9.1263						-2.1352							-7.5281	8.1192	-0.1698	2.0179	-1.7289	13.5135	10.5227	-1.5056	9.9919	7.3762	-7.5214	4.4209	8.4514	3.0675	4.9884	-0.2309	11.1111	20.2997	7.935	0.8495
2010/9/30	4.1466	-3.605	-8.5789	1.7683	-8.7822	-4.2963	-0.7891	0.7373	-2.0029	-0.5824	0	-2.4911	-4.2553	-0.3562	-10.4053	19.4187						-0.7636							0.6147	4.7529	2.9602	0.8242	10.1689	-4.381	-3.1327	1.7258	19.2674	15.03	1.2939	-2.5402	10.2703	-0.2976	-6.4088	-0.9259	17.4603	0	9.7431	1.444
2010/10/29	-0.1852	18.374	24.3553	23.7268	16.9448	14.0867	2.333	11.0704	42.0661	14.5284	33.4615	9.3066	15.6522	18.0797	15.4625	6.4993	15.2778					8.2448							8.6585	16.6969	35.5585	60.1635	18.3647	5.2789	90.298	35.7247	13.0835	38.3567	17.3358	38.1842	49.7549	15.3731	0.2361	22.6636	25.4054	-20.4983	3.2284	10.3203
2010/11/30	7.2356	-5.9066	-14.5161	0.0969	0	-9.498	-12.9534	-4.201	-18.3887	11.509	-13.2205	-7.5543	-9.1061	-8.6073	2.1637	4.571	-3.5663					16.7908							-8.7542	-3.4215	4.0712	-10.6499	26.5515	-3.7843	-13.2622	-12.7143	-10.9723	-8.8644	-11.5086	-15.624	-19.6945	-5.0453	-0.8245	-6.5714	-3.8793	-14.245	3.362	9.2473
2010/12/31	0.2595	-3.6496	2.0216	2.3222	-5.5982	-4.9475	-3.3333	-1.1178	28.3654	19.1284	10.7929	1.3093	5.7904	-0.9465	-5.2089	9.5706	15.6422					3.7391							-0.861	-0.161	10.2834	8.1112	-10.597	-8.3579	10.1806	33.1833	7.5656	7.8195	-0.1757	5.4024	17.5272	10.3542	0.7126	-3.6697	-5.3812	-3.6545	-11.9516	35.0394
2011/1/31	0	-5	-3.4346	-15.9811	1.5116	-6.3091	-8.9901	31.6522	-1.8727	-14.3242	-2.885	-10.8734	-6.4292	-7.0234	-5.6159	-6.145	-12.3596					-5.5043	7.6316	-2.1331					11.6625	-13.7903	-19.1164	-10.9546	-9.8259	1.9313	-14.1213	-7.8341	-10.3233	-9.6108	4.5775	-9.1198	-16.2717	11.2346	-4.0094	-5.5026	-7.9384	-2.7586	-6.4433	-13.484
2011/2/28	0	9.5694	2.9412	6.1339	10.0802	8.2492	10.5548	10.1057	7.7099	12.6292	4.9383	3.9	2.8784	6.372	9.8528	-3.654	20.6607	16.9231				14.5772	8.1011	0.08					-5.3333	10.4771	10.6618	10.087	8.2782	31.0526	7.227	9.7333	4.4908	12.0026	6.734	11.4352	12.1505	1.2209	6.6339	14.4457	7.4646	6.5603	7.5298	2.1061
2011/3/31	0	0.4367	5.1163	-0.2651	13.0073	4.6656	7.3439	-1.3197	10.2055	1.0375	-2.4632	-7.1704	-4.6931	0	-2.1549	-0.031	-11.1157	6.5461				-12.929	-13.4198	-5.1748	-2.0502				0.1174	0.9314	-7.926	23.9669	-15.615	1.9277	-1.3631	8.7181	-3.3898	-4.0478	0.6309	-1.5358	-8.5873	-6.5789	1.1521	5.2838	35.8084	1.1647	-0.3416	-15.1815
2011/4/29	0	-5.0725	-5.4994	-3.4024	9.2081	-2.526	4.333	-12.7763	1.8221	8.1359	-3.6562	-13.2193	-5.8859	-3.3333	-8.5955	-3.3388	-17.2414	5.4338				-3.2306	-0.7315	-17.2566	-9.4558				1.2896	-1.9295	7.0361	2.6087	7.525	18.5973	-4.0307	-5.2808	5.9524	5.3718	15.3605	-7.196	3.67	-13.7324	8.9977	-7.1561	-1.5873	-1.1513	3.9417	-1.2646
2011/5/31	7.3339	-7.9389	-10.7692	-6.5504	-12.226	2.2866	-9.6721	-7.6271	1.3933	-15.8145	-8.216	-15.5317	-5.9476	-7.5462	-11.1111	-6.25	-13.3889	-22.4597				-12.8637	-1.8063	-10.8734	-12.7822				-6.713	-10.7784	-9.0493	-8.2768	-5.178	-13.7886	-3.48	-10.6195	-6.2093	-5.7316	-3.2609	-6.7991	-5.2411	-13.6054	-7.9415	-9.8079	21.0573	-7.9867	-1.4839	-8.67
2011/6/30	9.164	10.1161	4.1168	1.2979	9.2219	10.8793	-1.8754	11.1621	6.3785	9.8915	3.1543	18.9533	-6.7524	-1.8125	5.0532	11.512	8.4489	9.3854				0.5146	14.3265	5.3074	-2.1515				3.7643	0.9588	12.0708	10.6151	1.4505	4.3777	0.0414	9.538	4.3506	-4.308	2.5281	0.9703	8.036	1.1024	0.454	3.3632	20.9474	1.8083	23.8494	1.4023
2011/7/29	-14.2121	-7.9819	-5.7762	-2.4461	8.1794	-2.4194	7.8915	1.9945	3.7475	1.5002	-2.6295	-11.5339	4.7126	3.5635	5.3165	10.832	3.7634	-4.5383				-0.9859	31.25	8.5535	16.4755				-5.5893	7.4074	9.8612	-7.7904	10.3028	0.0822	3.8686	0.4085	2.1148	5.8748	-0.9589	-0.6565	-1.9878	-10.4361	-4.2347	-2.4946	-8.8739	-4.6181	-2.2297	-3.095
2011/8/31	-10.4721	-9.6563	-10.1916	-0.7164	-6.3415	-10.7438	-10.8571	-10.9912	-0.9506	-11.7853	-6.5801	12.0968	8.2327	3.5484	-2.8045	-0.3893	-12.6655	3.388				-1.2802	5.7143	4.6243	-9.8769				-5.2767	-9.6375	-1.5251	-7.1889	-0.915	2.4651	6.7681	-4.5455	-9.4083	-1.7189	-13.4163	-2.6022	1.6029	-3.8261	-9.6659	-16.3515	-11.0141	0.7449	3.5936	-4.9559
2011/9/30	-13.9022	-8.5145	-4.6075	-0.2405	-23.9583	-3.5494	3.2051	-12.5	-9.3666	-11.8166	-1.2512	-8.9928	10.3448	-8.4631	-12.2012	-9.9791	-11.3382	-14.2706				-26.1527	-7.6577	-12.9689	-9.5932				-4.5162	2.0548	-4.1593	-3.7736	-12.3509	-13.3119	-9.3023	-1.7375	-12.6715	-12.4271	-14.8562	-2.2053	-10.689	6.8716	-6.2087	-8.9096	-9.8868	-15.1571	-11.2075	-4.0556
2011/10/31	17.706	2.7723	-2.3256	0	-6.9635	1.12	8.882	11.5152	-11.097	-11.2	-7.7898	13.7681	14.2463	1.9285	7.9812	9.1318	7.2862	2.3428				0.2927	1.6585	3.1073	9.9396				3.0303	0	2.5162	-2.2704	0.6585	-11.6559	-12.8205	-11.7551	8.1526	1.6118	-3.0019	-3.8161	-0.9733	12.1827	-1.4085	-4.0876	-7.2864	2.8322	4.9587	1.9324
2011/11/30	2.0814	-5.5877	-5.7692	0	-3.8037	8.0696	0	-5.5124	-13.1491	-2.6464	-7.1756	-0.9265	-10.1368	1.2799	-4.2609	2.9976	-8.3853	-0.4217	25.4667			-6.2257	-18.906	3.4673	-5.6506				-0.5602	0	-11.7316	-9.6797	7.5447	-18.1152	-12.7609	-11.2801	-3.112	1.8966	0	-6.3571	-8.846	-14.4796	-4.1429	2.8919	10.4788	-10.5932	10.3794	-4.2654
2011/12/30	-29.5644	-14.6939	-21.0884	-26.3412	-12.1173	-24.451	0	-21.5283	-7.5151	-17.5824	-19.9561	-24.7808	-31.0654	-12.7473	-17.6203	-3.4483	-25.643	-27.7072	-15.6217			-19.917	-24.1124	-17.4757	-18.8087				1.1268	0	-0.8163	-12.7436	-16.545	-17.6471	-17.4551	-13.6345	-8.4939	-16.379	-22.824	-9.8219	-3.155	-2.9982	-11.3264	-24.8521	-26.4105	-14.6919	-22.3087	-10.2723
2012/1/31	13.5526	5.7416	9.6059	37.725	8.1277	1.1628	0	8.0628	11.5065	6.3158	9.3836	13.209	3.6364	-5.8564	2.0948	-6.4714	-1.5259	8.6192	-2.267			18.9119	-26.5107	-1.6319	-1.9936				8.078	-5.5609	3.6523	7.95	0.4373	-3.1056	22.9908	18.4019	14.9766	-6.4751	7.2682	8.8628	5.6082	3.8182	0.6723	2.9528	19	2.5	16.778	-0.9655
2012/2/29	8.343	7.6923	14.6067	5.8824	2.8188	9.7701	4.2784	9.0116	6.4894	13.9934	7.7646	5.9025	15.4135	10.903	13.4989	10.9516	11.7769	12.3267	18.0412			3.4858	25.9416	19.5602	14.1579				-1.8041	4.9746	8.3127	5.8337	16.6425	27.5641	6.3739	10.0613	-0.6106	23.9723	12.8505	7.847	7.3409	6.1296	5.3422	14.914	11.2045	9.7561	7.148	4.4568
2012/3/30	-9.1979	-7.563	-13.2353	-17.0034	-12.141	-13.2635	-16.849	28.2667	-14.2358	-9.612	-14.7008	-12.3137	5.2117	-3.9204	8.1827	9.0308	14.7874	-9.808	-13.5371			-8	-3.5805	-11.8103	-3.4212				-5.643	-12.8627	1.7869	-13.1744	-2.2812	-16.5829	-13.2427	-1.5236	-1.9795	-11.2391	-14.4928	-9.6862	-8.4031	-8.2508	-8.0824	-12.812	-17.8841	-8.642	-10.8739	-12
2012/4/27	9.7826	6.3636	11.6384	8.8573	1.3373	12.6761	-1.1184	10.1871	16.657	9.9936	19.2779	3.8433	6.5015	9.1651	10.4661	-1.1546	16.7472	3.8783	8.0808			5.492	-11.7519	7.3911	6.3469				-0.1391	6.5425	5.8519	7.1589	2.292	2.259	14.9739	17.0943	16.922	3.1692	7.0218	9.7684	12.2319	7.554	1.0345	0.7634	7.2597	30.8108	3.9671	1.5152
2012/5/31	-4.8807	-4.0598	-6.0844	16.5839	-7.3314	-10.7143	3.9255	26.1492	1.8972	15.825	3.6551	0.2867	-0.1865	2.8752	-2.4682	10	9.8621	4.8791	-2.8937			19.9543	-3.9604	0.6212	8.8045				-4.2234	-2.8421	3.0193	-4.3697	17.7755	-0.4479	-3.4326	7.2833	1.1912	-1.9186	-1.81	-2.156	2.3355	3.01	2.2184	8.9015	5.7197	3.9256	-2.0878	4.3284
2012/6/29	-9.8062	-6.0134	-14.5022	-15.9802	-9.0271	-0.6	-23.1114	-14.6955	-23.9326	-22.9409	-12.9678	12.7493	-19.4932	-0.8944	-2.5694	13.0536	2.5738	12.0507	8.3998			25.9091	2.4324	-0.1367	13.5659				-5.6886	-15.0596	-24.5299	-16.6081	-14.5847	-15.3274	-20.0209	-19.255	-21.0124	-17.8842	-16.3594	-13.708	-26.593	-0.6259	-3.172	-13.3226	-22.1821	2.1869	-17.5	-2.5751
2012/7/31	-12.6422	-9.8649	-5.0633	-5.2097	-20.4188	-4.4991	-5.2456	-8.5546	-7.7931	-11.6066	-7.4359	-19.2672	0.3632	-16.5277	-9.9744	-9.3814	-20.4421	-20.3774	5.7127			-10.9025	-22.8818	3.0116	-6.8259				-3.9683	-9.4388	6.7553	-0.8261	-8.686	-9.6661	-0.4755	-4.6	-7.1535	0.1945	-1.9284	-3.6404	4.4933	-3.9409	-10.9619	-10.3239	-10.7764	-19.4553	7.6649	-10.7914
2012/8/31	-13.1693	4.2667	-3.6	1.0054	22.807	1.919	-7.2056	7.7419	-11.6477	-3.1157	-13.2271	-6.2598	6.7551	0	13.2576	2.3663	84.8297	24.5261	-7.4371			7.6175	32.6316	11.0963	3.663				-0.1653	-8.169	-9.1805	-5.8598	3.1707	-6.8093	-7.6514	-17.64	-2.0867	-3.2023	2.5281	-8.8151	-15.8737	-4.2735	3.5156	-6.772	1.5584	-7.4879	-4.7185	4.1322
2012/9/28	-0.6667	-0.7673	2.2303	5.3749	-8.9286	5.6485	6.8182	0.1198	2.8135	4.9005	6.9433	-6.0935	13.1073	7.1233	-2.1739	-1.9782	-1.8425	4.8525	-0.9249			-10.1657	10.6151	-4.4258	-7.5383				0.8141	12.5767	12.6214	10.3549	15.918	4.5929	6.268	34.2105	19.5082	1.7043	2.1918	6.9052	11.6368	-1.25	0	2.1792	12.532	22.1932	1.9983	-1.4286
2012/10/31	14.094	0.7732	-3.2922	10.2015	0.1961	-0.9901	-10.1064	-6.1603	-7.8968	-4.8905	-5.5224	11.4667	6.8931	5.1151	-0.2564	2.449	3.6689	7.7132	-3.8506			-4.0235	-14.574	1.5645	-8.535				4.0067	3.2698	-3.4483	-5.3242	9.7893	-0.998	-4.7458	-16.0131	-3.5665	-12.3213	1.8767	-6.9289	-10.1802	-2.3508	1.6981	-3.3175	-2.7273	1.7094	-6.1329	-0.9662
2012/11/30	-19.2647	-10.9974	-19.1489	-10.4	-14.09	-10.2	-17.5542	-22.2435	-10.6961	-23.1005	-11.1374	-22.5678	3.6449	-14.2336	-19.7943	-4.8694	-26.5844	-24.5156	-14.7451			-11.9651	-15.1181	-14.2945	-17.8273				-3.3708	-12.4011	-9.6113	-9.7996	-7.6161	-14.9194	-12.7402	-14.1375	-20.5814	-5.059	-7.8947	-13.0599	-9.4902	-7.037	-11.6883	-12.9902	-14.8364	2.1008	-22.323	-13.4959
2012/12/31	24.0437	10.3448	12.807	18.75	12.3007	9.3541	24.7608	15.7377	31.4639	23.1537	23.6444	14.7271	23.8954	16.5957	10.2564	10.8423	22.87	14.6205	10.8185			15.7738	19.666	10.7117	15.8475				14.9502	15.512	17.8966	12.5309	9.8525	10.6635	18.5155	28.5498	18.9415	21.9065	13.7143	16.7634	21.9293	16.9323	11.1345	17.1831	16.5981	5.7613	25.3505	14.8496
2013/1/31	7.7827	34.375	18.507	20.8378	6.4909	3.8697	0	6.2323	20.0289	9.7245	2.5162	8.7971	27.3654	0.6083	4.2636	24.4123	7.4818	4.8685	3.982			3.5133	21.3437	6.8182	9.4367				2.1676	5.2151	8.5264	0.9874	7.5046	4.0685	7.9147	-6.463	1.4832	18.3584	2.7638	1.8645	10.2211	7.3254	-1.5123	5.0481	8	4.8638	0.7456	-2.946
2013/2/28	0.1362	-5.6202	-6.0367	9.6	-1.7143	0.7843	0	0.8	-5.5422	-5.3914	-7.5736	-0.4125	5.2571	15.3567	-0.6506	10.6968	-3.3956	6.7781	1.3589			-1.2417	10.2641	4.3769	7.5535				2.2631	-3.5936	-5.1317	-3.8566	6.3564	-0.4115	-3.6352	-0.8794	-2.3077	-13.6233	-1.467	-4.0879	-12.3049	-0.1587	16.5067	1.8307	-4.0305	-9.6475	5.0879	11.8044
2013/3/29	-12.1088	-5.9548	-13.6872	-12.4088	-8.7209	-5.0584	-6.4238	7.4074	-22.1301	-11.7096	-13.2018	5.551	-4.0717	2.0964	2.8999	18.9605	-1.406	20	-0.2438			1.1735	0	0	-12.2436				2.213	-8.4833	-14.6003	-3.8418	13.0736	-5.1653	-10.5228	-11.0266	-5.1181	-2.0428	-10.67	-9.4784	-13.3706	4.6105	0.4942	-9.8876	-8.3995	-4.5175	-13.2042	-6.4857
2013/4/26	-16.5635	-7.6419	-4.5307	-3.2407	-8.4926	-4.0984	18.3402	-11.8227	-5.5692	5.0398	-7.9545	-3.3846	20.2085	1.4374	-1.8182	4.164	-7.6649	22.4638	-5.0703			-11.599	0	0	16.2181				-8.931	-8.427	-0.7287	-10.8696	-13.261	-8.9325	-6.8787	-9.6866	-8.2158	2.6188	-5.8333	-3.1623	-6.8662	-3.6474	-7.0492	-7.98	-7.8067	4.7312	-6.7951	-6.9355
2013/5/31	8.5343	12.766	11.8644	8.5062	7.8886	-2.7456	19.6537	19.6161	3.2958	-10.3535	-0.2849	25.551	21.3949	14.7773	17.9853	17.6778	15.0579	36.2973	23.8126			30.8341	30.2047	0	26.6301				0.1486	4.3435	-5.8724	-4.6144	14.2002	9.8086	-5.7188	1.4196	2.9847	8.8374	4.1298	-2.1771	-3.2136	27.0051	13.4039	6.7751	2.2849	18.4805	14.1458	15.078
2013/6/28	-22.5641	-19.7065	-20.6573	-14.2096	-21.7204	-17.3719	-16.9746	-23.1678	-25.8606	-31.6432	-21.9497	-10.2731	-17.0807	-7.628	-25.5022	-5.9946	-30.9564	-26.9582	-29.3607			-27.4355	2.5808	31.1229	-21.5903				-16.7414	-18.2909	-24.1152	-32.9611	-7.153	-28.1046	-23.8416	-28.8491	-21.0526	-24.5231	-20.3966	-25.4876	-22.9167	-19.3267	27.3717	-4.3147	-22.9961	-21.6638	-22.307	27.5602
2013/7/31	-0.883	5.4883	14.8077	-7.0393	-1.0989	-6.469	-8.1416	-0.2308	-4.3092	-3.7088	-10.2941	15.7971	-5.7116	-7.5949	5.51	-3	4.7317	9.4727	-3.0168			9.9704	8.3105	1.3486	17.9803				4.7847	-10.8257	-0.2489	-0.9574	-34.1049	10.6061	-5.3921	-1.3141	-12.2222	-14.3192	-2.4911	-1.749	-5.7432	13.6012	0	-16.7109	4.6075	8.6283	-1.8405	0
2013/8/30	1.7817	10.6965	4.5226	13.8085	25.2778	10.6628	35.4528	9.0979	9.3788	12.8388	11.7486	-3.6921	8.6395	-2.1075	3.1111	-1.6883	-1.6336	-11.5102	10.2535			-5.4758	-3.2086	0.4657	-14.0919				0.6849	9.8765	11.2313	10.8485	9.1335	9.0411	10.0242	6.6356	18.7342	27.9452	17.5182	19.8953	5.8334	0.2721	-23.0769	7.9618	5.2202	-1.0183	10.5	-22.9634
2013/9/30	1.5317	5.618	28.8462	2.1526	-7.7605	-0.5208	-1.138	6.8551	1.1136	1.5171	1.1002	0.13	4.0219	7.4273	9.375	6.5046	10.7948	15.1292	8.5684			24.4065	4.8066	11.3245	85.9052				2.6501	2.0599	-0.8975	2.7132	1.2876	-2.0101	-1.427	-0.3275	0.4264	-4.4968	-4.3478	0.6987	-0.8681	0.4071	1.1905	-0.885	-0.3101	6.5844	-0.4525	4.8276
2013/10/31	9.2672	28.5106	-6.0089	-0.1916	47.1154	1.0471	-4.0288	2.6455	-10.1322	-7.5965	-7.2551	29.721	0.3515	15.9319	6.6995	7.6484	2.9979	4.4872	13.667			34.7328	24.1961	10.5889	44.4444				1.5766	1.6514	-9.2075	-4.5283	24.6822	22.8205	-8.686	-7.3384	-4.4586	5.7175	-6.1688	-11.9688	-5.7793	10.1351	-0.9412	13.3929	-6.8429	6.5637	-0.1136	-4.8246
2013/11/29	8.4813	18.2119	14.9867	10.1727	-4.2484	5.9585	5.2474	7.5387	5.8824	35.0404	2.7379	-9.8549	-3.8529	-6.4823	11.1727	1.6702	7.1726	0.1534	9.5682			-2.0397	6.9185	-11.6729	55.4299				5.9867	9.2058	5.0707	1.4822	-3.9082	12.3173	4.5122	2.3641	9.1111	-10.8165	4.1522	2.3645	12.4535	2.454	2.6128	5.5118	9.015	0.3623	1.1377	4.0322
2013/12/31	-9.2727	-25.7703	-16.3783	-12.7178	-15.6997	-6.357	-7.9772	2.4566	-14.1204	-18.4631	-9.8985	-7.4917	-5.0091	-5.1756	-1.495	3.4811	2.4248	-3.3691	-4.8686			-15.2689	-6.9075	0.5481	-14.2067				-6.2762	-16.6942	-15.5854	-13.5346	-22.7233	-19.3309	-17.6196	-16.1663	-13.442	-15.3389	-10.299	-4.6198	-18.1818	-7.0659	7.0334	-6.7164	-8.1164	19.1336	-1.7998	-5.9801
2014/1/30	-14.8297	3.5849	-8.6897	-9.98	-2.0243	-4.1775	-14.0867	-1.2865	-11.3208	-8.2007	-15.6338	18.1164	-5.1774	-8.8694	2.6138	-5.2539	-18.5606	-7.29	-0.7311			35.0853	31.3006	13.083	-5.3953				-0.4464	-9.7222	-15.7451	-17.455	-21.2815	0.6912	-15.1558	-15.1515	-9.4118	-8.427	-7.4074	-14.4299	-16.7677	8.5052	-3.9344	-8.2667	4.5	8.4848	-6.3001	-4.2403
2014/2/28	11.2941	38.6157	15.2568	-8.3149	83.4711	4.3597	1.8018	17.1801	-8.9666	9.0667	-9.015	0.3047	11.5268	1.3904	-0.1643	-6.0106	-2.4419	15.1282	0			5.0531	-20.4287	26.0311	-14.5624				20.4036	0	-7.6752	-10.6412	13.2267	14.1876	-1.6694	-12.987	-6.2338	-7.5153	5.2	0.4717	-10.4369	-6.7696	27.6451	2.3256	-5.4226	10.3352	1.3447	19.9262
2014/3/31	-6.9767	-19.4481	-4.9803	0.6046	-22.6351	3.6554	-2.4779	-8.544	5.3422	-8.5575	-4.2202	-2.7848	-3.0825	-5.9072	-7.1605	-14.8274	-2.7414	-17.075	0			0	-16.3673	-12.8772	-15.1134				-6.3315	-3.7363	-0.1205	-2.1374	-5.905	-9.6192	-0.6791	5.4104	-1.385	-7.7944	-2.2814	-5.3991	1.626	-2.5478	-8.0214	-3.125	-5.059	-1.2658	3.4982	-10.1538
2014/4/30	-9.0909	-6.199	8.2759	-6.4904	-12.5182	-4.7859	-6.1706	-16.5285	-9.9842	-7.754	-2.8736	12.3958	0.9286	-2.2422	-8.2447	12.1262	-20.3431	-3.4915	0			0	-8.7848	2.0488	-5.3907				-0.1988	-6.1644	-8.8058	-4.9922	-6.8213	3.3259	-5.4701	21.9469	11.7978	-3.0576	3.1128	-3.8462	-8.2667	-4.9673	-12.7907	-6.4516	-7.2824	5	15.035	-17.8082
2014/5/30	4.5	7.4783	12.6115	3.3419	16.8053	-2.1164	2.1277	4.6358	3.169	2.8984	4.142	0.9731	3.1569	5.5046	0.8696	-10.3852	25.8462	-0.0928	0			-14.1755	5.7785	-2.9995	13.3298				1.5936	0.7299	1.7196	11.6585	4.978	13.9485	3.6166	-2.6125	3.0151	-0.1855	-4.5283	1.0323	11.6279	0.8253	5.6667	0.3135	4.9808	-0.9768	-5.8764	15.8333
2014/6/30	-1.1962	3.0744	-8.1844	0.995	14.5299	5.1351	3.4091	0	1.2304	-1.1283	-0.0018	16.2535	0.7201	0.5525	7.1202	0.2268	3.912	0.3744	0			33.764	-1.5987	28.8538	18.874				6.4646	-1.4493	-2.2107	2.0618	-2.0921	0.7533	-1.5707	-5.0671	-6.1738	-1.6729	-0.7905	0.6386	-5.4972	1.9383	3.7855	0.625	-4.7445	7.1517	-7.1044	0
2014/7/31	49.3947	13.876	4.3263	14.5558	14.801	15.1671	21.0919	0	13.036	13.6947	13.852	4.9051	5.0045	7.9121	7.677	-4.0994	5.5294	15.3346	33.83			-1.848	14.374	-13.3129	-8.8578				-0.9488	13.7255	13.3975	8.6705	11.2536	7.4766	16.0578	20.0613	25.3687	17.7979	9.9602	10.4061	23.4637	2.171	3.694	9.3168	11.3027	3.9125	12.5145	0
2014/8/29	11.0211	-0.4149	0	-4.8966	-8.3424	-1.7857	-3.7879	0	0.1517	-3.7641	-1.8333	10.4072	4.8511	4.888	4.6296	1.5026	2.8986	4.5931	2.2549			3.0809	0	-9.4126	3.0264				5.9387	3.2328	-0.8485	1.7287	13.4443	7.4783	2.4961	6.7031	12.4706	-3.3003	9.4203	-0.3448	-4.7511	6.2417	4.7619	14.7727	0	10.6312	10.5046	0
2014/9/30	17.3723	9.3056	6.872	8.5812	24.3499	31.8543	19.0551	65.8413	6.8182	11.3429	11.545	24.5902	1.5422	10	18.6726	-0.5105	25.8938	8.1664	7.3826			14.5289	0	6.7187	7.7782				-2.5162	11.0647	8.313	16.0784	-0.5643	5.9871	8.9802	6.2821	16.1088	17.5768	15.894	10.842	12.5891	1.875	9.9432	29.703	0	15.4154	14.3523	72.6619
2014/10/31	14.1791	-4.3202	0.9938	2.4236	-2.6616	-6.2392	-4.6296	-11.9066	-1.5603	-1.2881	-2.1309	-2.4123	-2.478	2.2948	-2.0134	-5.4643	-6.7986	-9.4729	-14.6429			-6.4516	-13.1757	-6.2225	-7.4856				-0.566	-3.3835	-2.4831	1.0135	-7.605	-8.3969	-1.257	2.5332	1.4414	-5.225	-2.2857	5.5151	8.4388	-2.6994	-4.6512	-6.8702	12.7367	-4.4232	2.0375	-11.875
2014/11/28	11.22	-1.4608	14.6476	6.2757	0.0977	0.9242	3.19	-5.4324	14.2651	2.9656	8.8647	0	20.4918	1.8982	-1.1416	-9.8507	-5.6325	-2.203	-2.9289			6.9353	-2.4125	-10.1483	-8.0913				2.277	8.3658	10.5324	17.9487	-2.5799	7.1667	6.6478	18.2353	-2.6643	2.144	6.1404	1.1834	4.2802	0.3783	5.1491	2.2541	-0.1527	8.167	0	1.4184
2014/12/31	-3.526	6.7385	-2.3055	-2.2265	-16.6829	-6.2271	4.5699	-4.2279	5.1702	4.4931	17.4286	0	12.1769	-8.4674	-17.6289	-7.9771	-15.5577	-14.3202	-15.3017			-2.8986	-19.5375	-21.7202	-25.237				20.4082	2.3339	7.8534	24.5747	5.4224	-10.4199	17.6393	18.607	-1.4599	-9.5952	2.2039	9.7466	5.7836	32.2864	11.5979	0.6012	2.7523	0	26.1981	36.3636
2015/1/30	10.0508	-2.1465	3.0482	-3.3663	6.9087	-0.5859	1.7995	5.8541	-8.0336	0	-5.4745	-26.4607	18.1322	13.136	6.3551	14.982	7.8795	5.6338	6.2341			-6.3433	16.2537	14.4284	14.9758				-7.0878	-2.1053	-8.5437	1.214	0.8373	4.6875	-1.8038	-7.047	-5	0.4975	-4.8518	-2.3979	-7.9365	-9.6866	-6.4665	0	-3.2738	0	-13.5443	7.5214
2015/2/27	-15.4059	5.6774	3.5305	-0.1025	10.6243	3.3399	2.399	3.9891	2.6076	0	-1.1583	17.7235	7.0842	15.372	3.9543	-3.4139	5.1557	5.9556	7.7844			6.0159	10.8269	6.2076	13.813				4.8093	5.3763	1.6985	-1.6492	1.4235	1.3267	-1.7222	2.2563	7.7973	1.9802	2.2663	-0.6369	-3.4483	1.8927	17.5309	0	4.6154	0	0.1464	4.1335
2015/3/31	9.1603	19.1697	14.0092	11.3846	15.4455	25.0951	15.6597	18.8753	10.6734	0	8.724	14.7307	36.4334	3.6853	15.3001	13.2548	14.3003	16.6946	17.5556			12.8899	14.4615	16.621	15.7822				1.4241	12.585	8.3507	16.997	14.6199	17.3486	13.5514	14.3866	37.9747	12.6214	31.0249	10.0733	17.8571	31.2693	15.1261	0	14.8529	0	17.5439	34.0458
2015/4/30	8.0919	26.7418	9.9434	10.6814	20.4117	12.462	15.1386	3.9237	15.4994	25.2481	13.2934	33.4842	47.0485	7.6555	7.9912	-1.4824	19.8391	10.2804	39.225			0.8655	2.6882	8.3007	2.5907				26.6771	30.9668	10.6936	5.2769	7.9592	25.523	15.8436	3.0093	47.4443	17.6724	30.2326	15.7238	36.7003	10.7704	78.6496	114.5418	12.1639	0	10.4478	12.5285
2015/5/29	12.7542	52.6273	-1.6176	16.3062	3.9886	52.4324	28.5185	13.4086	-3.1809	1.6725	-4.9683	25.4659	12.2342	7.1746	26.2729	17.6082	3.9523	19.6871	16.4291			42.4092	13.089	24.0058	20.8236				-11.2069	7.2664	2.9591	-10.4579	6.8053	2.2222	-7.2824	-5.3184	1.4222	0.9768	0	-1.294	-2.3399	-6.1746	-12.4617	-11.0492	18.0365	0	3.6036	-10.7287
2015/6/30	-15.6557	-2.2775	-7.4041	1.0533	26.3699	-21.8972	21.5418	5.3205	7.8861	8.4848	5.4505	-29.3581	-36.4387	-8.2346	0	0	-13.8451	-21.5235	3.9541			9.3367	-14.4097	0	-19.9061	43.986			-0.5865	-2.3656	-0.4347	-4.8759	-7.9646	1.413	-1.8199	24.288	-15.2498	8.1016	0	14.5666	7.314	27.9119	25.2042	-5.1148	-11.7988	30.7886	-13.913	46.712
2015/7/31	-22.1574	10.8767	-33.657	-32.9078	-34.9683	-23.042	-30.9425	-30.0443	-29.4264	-41.8196	-32.173	-34.3376	15.7895	-0.5436	0	0	-17.7352	-18.5108	-35.7203			-44.0971	-40.9736	0	-46.7871	234.5122			-15.0142	-27.2026	-31.6327	-23.4909	-20.8813	-31.2969	-34.1463	0	-34.5398	-20.2438	0	-36.3001	-34.9001	-30.3121	-25.4427	-32.5633	-33.443	-24.3105	-30.6818	-29.2117
2015/8/31	-11.236	-20.1763	-3.0488	-18.9218	-13.9283	-20.7965	-18.3691	-30.4054	-7.9505	-13.9918	-8.8647	0	-37.0006	-18.4797	0	0	-14.8785	-18.702	0			-19.5326	0	0	0	-32.3551			-17.5	-16.7927	-10.9453	-17.3004	-13.5697	10.4524	-3.8519	-50.8682	-13.9021	-22.3315	0	-3.6926	-17.3285	-17.3988	-17.125	-9.9511	-0.9885	0	-8.9253	-19.214
2015/9/30	-5.9072	-15.4601	-6.9182	-1.3038	-13.7597	-6.3315	-17.4553	-15.0485	-5.9501	-0.4785	-8.1911	14.1296	13.557	-7.8778	-34.4935	-9.9887	-10.7015	-6.3025	0			-10.6846	0	0	10.0377	3.4223			-2.5014	-9.2727	-1.5363	-3.4483	-9.4767	-13.7006	-4.7766	-17.5393	-10.4587	-9.2224	-48.539	1.1399	-9.3886	-5.6309	-3.7707	-0.1812	-11.3145	0	10.8	29.8649
2015/10/30	13.9013	16.1829	11.4865	12.6816	36.5169	33.996	19.2357	31.9286	4.4898	13.6218	7.2491	7.977	12.2622	13.3508	56.926	-34.7445	19.7071	23.991	0			34.2625	0	-33.4306	201.7833	23.7624			6.1181	11.2224	6.9504	9.5238	6.875	13.257	11.0032	8.4127	33.8115	9.9602	6.3091	3.0738	8.1928	9.7238	15.2038	2.1779	13.3208	0	-0.9025	2.3933
2015/11/30	-1.0499	3.7477	-0.2657	3.3998	-7.4074	16.9139	8.7607	12.8858	-0.9766	0.141	3.2929	1.4184	-6.597	-4.9269	8.5852	-5.1056	14.4605	14.3761	0			-4.2388	43.8717	-9.553	15.9773	36.1684			-2.3857	24.3243	0	1.6304	-0.2924	15.1734	-3.207	4.978	-12.8637	17.3913	41.543	-1.7893	-1.3363	-8.862	-12.6531	23.6234	-0.9934	0	33.5155	-13.313
2015/12/31	6.2334	3.1908	13.4146	14.2857	9.9556	5.3299	23.6739	2.446	-0.5917	22.6761	2.0134	24.8252	-9.7646	2.0243	30.3452	2.6699	11.1759	2.7668	83.0931			4.065	-2.7866	3.9729	-13.5802	-5.3958			1.0183	5.7971	6.4987	1.0695	-2.1994	-5.6462	-2.7108	14.5049	2.6362	-8.179	10.9015	4.1498	0	-1.105	0.9346	0.2874	8.5284	44.322	-14.8704	-4.3376
2016/1/29	-32.9588	-23.6873	-32.1505	-29.7619	-25.6265	-31.2048	-24.1461	-29.4476	-4.9603	0	17.4342	0	-19.8888	-31.3492	-38.1888	-37.7463	-36.7133	-16.4615	-18.7545	312.9412		-32.5521	-29.2383	-34.11	-19.3197	-33.4859			-11.6935	-36.9863	-12.0797	-2.8571	-36.1319	-34.3085	-3.87	5.9683	-19.3493	-20.6723	-12.0983	-14.966	-2.4831	-30.7263	-19.2901	-33.3811	0	-30.3582	-20.0321	-23.8971
2016/2/29	9.6834	-2.9052	21.3946	1.2712	6.1957	0	-10.9948	-11.2807	11.691	0	11.9048	0	0.1068	-6.5896	-6.2198	-5	17.2652	9.3923	-8.6344	-0.3419		3.3462	-6.1343	0	-18.4654	-6.4128			-0.6849	-3.0435	-0.4249	14.2702	-4.6948	8.9069	15.2979	3.7931	1.9108	10.3814	1.5054	1.1429	-5.3241	3.5484	15.1052	2.1505	0	-3.6256	0.4008	-4.6699
2016/3/31	31.9185	3.5433	0	18.2706	2.5589	0	13.6471	21.9147	-1.4953	0	-5.7572	0	25.12	28.0941	-2.3581	17.1885	-1.649	19.2761	30.7618	11.4065		26.401	18.8656	14.0028	4.5502	23.392			9.4253	11.2108	6.6856	1.2393	10.5911	0	-5.7263	2.3256	3.5417	8.2534	18.2203	4.7458	0	11.6822	13.289	25.6842	0	36.2205	6.5868	-15.3716
2016/4/29	8.1081	-2.6616	0	-3.184	-5.2894	0	16.4596	-6.0736	19.5446	0	13.6786	0	-3.3674	-5.8937	0	6.5378	11.018	7.1983	12.3894	1.8989		11.33	25.8299	0.6203	-4.3521	2.2553			2.3109	6.6532	4.4	-0.565	3.3408	0	10.6667	19.2641	3.2193	7.9787	5.3763	2.8047	-6.1125	2.7894	-1.4663	-5.5276	0.3082	-0.8349	1.4981	-9.98
2016/5/31	4.4048	-4.4531	0	-13.0613	-9.7998	0	7.9111	-0.8491	-15.5556	0	-13.6682	0	-13.9446	5.3388	0	2.4037	-14.671	-5.3325	-21.916	4.5077		12.2124	9.3982	-7.0284	-5.6897	18.6017			-0.8214	-12.6654	-8.1737	-11.8371	-8.1897	0	-17.1352	-22.1416	-14.8148	16.913	0	-5.2466	-19.7917	-2.0353	-8.3333	-14.3617	-17.0507	-1.2953	-4.9815	-11.7517
2016/6/30	6.0433	-1.5515	0	-0.8451	0.4673	0	0.659	-2.0422	0	0	10.2842	0	25.2826	2.3392	0	0.6263	12.3894	1.6182	1.8487	14.6778		-3.6278	-18.6888	5.5703	67.2029	5.7193			-1.0165	3.8961	1.2517	17.6154	-3.7559	0	2.9079	-3.7296	1.1442	-16.0112	0	2.6578	-0.3247	-0.895	-0.974	11.3872	1.2963	16.0761	-1.5534	-3.5176
2016/7/29	-2.1505	-1.3311	0	4.5455	-2.093	31.2177	13.257	-3.3215	19.9248	1.0333	11.411	0	0.2461	0.7974	13.3585	-11.1515	-6.6367	-12.7778	-4.0429	-1.2421		2.7005	-13.4384	-6.1558	-22.7422	-19.1949			1.4831	4.5833	0	2.925	11.4634	0	8.0063	-2.3002	5.6561	-4.3478	0	3.3441	4.5603	6.5123	-0.9108	0	1.2797	-16.45	0.1972	0.2604
2016/8/31	-2.0879	17.6223	-5.3735	3.2609	5.7007	14.3432	7.659	0.2712	0.627	-1.25	10.022	0	6.7103	1.7341	0	1.3427	32.8916	2.8662	-0.4299	6.1181		11.5538	2.6767	6.2918	6.227	4.1161			4.3841	6.1753	5.7103	10.4796	-3.2823	0	7.5581	9.418	0	2.7972	0	6.1587	3.1153	-2.5815	3.1933	11.71	30.1444	5.548	7.874	0.7792
2016/9/30	-0.7856	1.6487	11.9114	0	7.4157	7.5029	0	-2.3445	-2.8037	0.9206	-4.1041	0	15.9509	-2.9356	0	4.8387	-2.0852	2.0124	13.2124	-1.7879		-14.6429	-1.7521	2.1411	-5.3824	2.1348			-1.1698	9.0056	-0.527	0.0804	-7.4661	17.1004	-7.1622	-3.8549	10.0642	-3.9116	0	3.6382	12.3867	-4.6025	-4.0717	-5.1581	12.0666	-1.9872	6.9343	0
2016/10/31	-0.1131	-3.0324	0.6188	7.3684	-2.1967	-1.6358	19.7315	3.6011	6.891	16.1916	4.071	0	-12.6323	-0.7805	8.988	-0.3297	15.3704	5.1593	0	9.4089		-0.5858	3.2189	3.3292	9.969	6.2512			3.0864	-3.7866	4.3709	1.5261	3.6675	-0.9524	10.0437	5.3066	3.3074	4.2478	-13.0952	4.3643	8.3333	3.9474	0	0	21.9059	5.2322	4.6075	1.2887
2016/11/30	8.154	6.9818	0.861	-1.9608	15.1872	0	-7.5673	5.1693	20.3898	7.949	3.009	-4.902	-0.6056	0.9833	8.1246	5.5678	-12.0385	9.2352	0	10.2636		1.7677	2.2869	13.3652	-1.9462	3.9344			2.1956	0.1789	0.1269	-6.7247	4.0094	9.4551	-3.836	1.7917	-2.0716	0.3396	7.6321	-0.3636	8.6849	3.3755	3.7351	0	-17.1574	4.1019	-4.5677	3.3079
2016/12/30	24.6073	0.6118	4.0406	-5.25	2.7855	-15.5211	-8.3081	-8.1356	-16.0648	-5.6364	-17.6241	-1.1782	-5.6359	-6.6212	3.1073	6.0052	-11.6788	7.926	0	-20.9902	221.1314	-3.6394	-6.6057	8.8421	-10.1593	-2.2958			5.6641	-2.6786	1.9011	-7.888	5.8957	10.2489	-7.4278	-11.2211	-0.7692	-3.5533	-3.4545	-0.9124	-7.0776	0.4082	5.401	0	-3.0637	-9.0152	-1.0256	0.9852
2017/1/26	8.3193	5.6757	1.1765	0.2639	7.2267	2.0997	-18.3862	6.0886	14.095	3.4682	5.4374	-16.1947	9.8467	-1.7727	-6.1918	1.3793	-3.5124	-3.7944	0	-15.7511	-4.3523	6.4378	-6.8553	-1.5474	-10.4651	-15.2287			11.4603	-4.5872	-4.1045	0.3683	-6.2099	-3.5857	3.4175	2.4783	0.1938	-5.7895	-7.1563	2.2099	7.8624	7.7236	5.5901	0	-0.3793	-7.2319	-3.1088	-6.0976
2017/2/28	8.3786	3.8363	18.8372	5.7895	6.7397	1.7995	-0.8914	13.2174	-7.1521	4.2831	5.6054	1.8376	-2.2777	2.5478	1.6355	13.6054	-19.2719	2.5445	-18.3066	4.8141	12.026	-1.2903	4.7897	-4.5187	1.461	2.8354			-4.6434	5.1923	6.8742	-0.7339	5.7078	-0.551	4.023	3.2648	7.9304	3.5382	-4.4625	3.3333	5.2392	1.5094	-1.4706	0	4.9492	-0.8065	3.9216	2.0779
2017/3/31	-14.3164	0.0616	-3.1311	-3.9801	-11.9179	-0.2525	0	-1.6129	-6.1625	25.9821	2.4416	-2.8522	-3.5338	-3.0021	-3.4483	-11.3345	-3.9788	-4.7146	-13.5387	-15.3341	-4.0135	1.3072	-6.3545	-10.1852	-4.16	-6.9959			-0.1739	-9.1408	-5.5825	5.3604	1.2959	0	-5.3867	-7.377	-6.2724	-9.5324	-12.9512	-0.4359	2.8139	-5.4523	-4.4776	0	-7.9807	-7.8591	-6.518	-6.8702
2017/4/28	-10.8605	-0.1846	-20.5051	-6.4767	9.2294	-4.9367	0	-3.5129	0.597	4.0397	-8.7047	-35.71	-7.0928	-7.4707	-30.0595	-16.3531	-25	-19.7917	-5.7235	-9.6441	-24.2569	-21.9355	32.2619	-14.7766	-13.823	-15.0442			0.6969	3.4205	-0.1285	3.5965	-7.6759	3.6011	-1.7518	-9.1024	-13.9579	-2.7833	-15.8537	-2.627	-12	-9.0433	3.2813	0	-13.0092	2.0588	-9.7248	-11.2022
2017/5/31	-7.0291	-7.3366	-15.5019	-7.4792	-25.8409	7.9893	2.8618	35.1942	-12.6113	-10.6948	-12.4858	-16.4958	-5.7886	-2.3068	-3.3191	-6.286	-16.9429	3.2468	-13.4021	-9.1487	-11.1407	-0.4132	1.7102	-4.4527	1.8985	-12.6302			8.4775	-8.5603	-7.5933	-11.3463	-5.0808	3.877	-7.1322	-5.2851	-11.3333	-7.1575	3.1884	-2.0683	1.1962	-8.2133	0.7564	0	-8.3082	-0.2882	-12.3984	14.4615
2017/6/30	3.0987	0.2086	2.406	7.5095	-10.3982	0	15.9146	-8.6774	5.6425	10.2975	13.8854	-5.8036	-2.3709	3.778	-11.5317	-2.4654	-2.439	-7.2327	-2.1164	0.1688	-2.1067	-4.3568	-13.0973	-3.5211	1.2544	-0.0552			-5.4226	7.0213	6.1281	16.9054	1.4688	-16.6023	8.48	7.6358	8.2707	2.8634	8.7079	8.121	13.2388	-0.5173	-0.7508	0	15.9802	10.4046	6.9606	-10.2151
2017/7/31	28.0719	-5.1471	-4.8827	13.7255	6.9136	0	-6.4677	-17.9554	16.6667	-8.9212	23.0331	11.6114	9.8992	2.0536	-13.8308	-5.1201	10.2273	-3.4058	-8.2432	-8.5404	1.0757	-5.1019	-8.0448	-11.5328	-11.4576	-9.417			5.9022	26.4414	23.7533	17.5887	5.7971	8.0247	21.3864	16.905	14.1204	8.3512	10.0775	13.8817	22.3382	2.0833	7.3209	0	30.5398	1.3089	12.5813	-3.5928
2017/8/31	-8.5803	0.8457	2.9457	-0.7389	25.6351	-9.6178	21.6755	17.492	-1.1204	14.7304	1.6682	1.8047	-3.5863	-1.5873	17.552	0.6662	3.9175	0	14.433	4.8603	2.0905	2.8604	22.4806	0	1.7819	10			-1.6367	-0.4717	4.2418	-5.3997	-2.0548	3	3.5237	2.0408	-4.6653	2.1739	-3.9906	5.2671	1.1945	0.471	-5.4173	0	20.7835	2.584	0.9634	-0.6211
2017/9/29	-6.4846	-1.6073	1.2048	0.2481	-10.386	-0.6849	-2.5137	-8.7695	-3.1161	10.7214	-6.0164	-4.171	-3.4602	-4.6083	-3.2417	2.6473	0.3968	-1.4085	5.5341	-1.7883	0.5212	9.01	11.5732	0	10.7962	-1.4701			-0.1522	6.3191	-2.3398	-3.3358	-1.8648	-4.1609	-4.2254	-5.1765	-4.8936	0.1934	3.1785	-7.5054	-6.7454	-3.75	-2.322	0	-5.5856	3.7783	6.6794	-1.5625
2017/10/31	-3.3759	-4.1903	-7.8869	-7.9208	-7.7949	-6.6207	-5.2691	-15.4247	-10.3801	-6.1566	-5.9166	-4.1349	-1.7921	1.087	1.4213	-1.5474	-2.1739	-1.4286	-3.9024	-1.375	6.037	-8.7755	-18.8006	0	-7.7502	0.8831			1.1864	-7.1322	-9.1667	-8.3589	0	-5.9334	-10.6618	-8.6849	-9.8434	-2.7027	-15.8768	1.2365	-13.2007	0.487	0.4754	0	-19.3702	-0.9709	-16.1002	-4.7619
2017/11/30	-4.0604	-1.7791	-10.1777	-2.957	-10.5673	-14.6233	-12.6627	0.5286	-2.9364	2.1019	1.3402	-12.9398	5.6569	-1.5532	30.6306	-7.5966	0.202	-13.0435	-7.6142	-5.5388	-18.9661	-22.1477	-6.7864	-4.9505	-10.6444	0			1.005	-5.76	1.2615	16.6527	3.0879	-11.6923	-1.3717	-5.8424	-3.9702	-6.5476	-2.5352	-4.5802	-0.625	-1.9386	0	0	18.2249	-12.9902	-4.9041	-2
2017/12/29	-6.2008	-0.2264	-4.6883	-2.4931	1.1194	-6.5744	-6.6396	-15.0745	-2.1849	4.7411	3.1536	17.8618	5.4404	2.4272	10.3448	-7.0163	-1.0081	-1.6667	-2.7473	-6.1827	-1.8103	1.8678	-2.3555	10.5903	3.1949	0			1.6584	2.0374	3.8505	4.1607	16.5899	1.0453	2.6426	-0.8658	0.2584	-0.6369	-8.9595	-2.96	2.3061	1.318	-0.1577	8.7719	-2.1021	4.2254	-4.7085	-9.1837
2018/1/31	11.5425	3.4796	1.7078	2.2727	-5.2891	2.2222	-4.6444	1.8576	1.7182	-21.9774	4.8323	-2.4336	2.7027	-6.9905	-1.25	12.4238	-5.2953	-5.0847	-18.7853	-0.9779	-6.5847	-3.9492	5.0439	12.5589	-1.3711	-9.4476			15.4976	4.6589	1.3086	23.9669	-0.5929	-11.3793	11.7886	5.3857	-21.6495	-1.9231	-21.2698	6.5952	14.7541	13.8211	3.4755	-9.3548	34.3558	-6.7568	-3.0588	-0.7491
2018/2/28	-9.5955	-1.2427	-16.2313	1.6667	-12.987	-13.9493	-4.414	-18.3384	-5.0676	5.1145	-13.0762	-5.8957	-9.7289	-6.6242	-28.7623	-2.1695	-6.2366	-10.4911	-7.8261	-20.4809	1.9737	-11.4537	-34.4468	-12.2734	-12.9596	4.6667			-9.4633	-13.1955	-7.6426	-12.5556	-11.7296	-11.6732	5.3333	-7.3204	-3.2895	-2.8322	1.6129	-4.9497	-15.3571	-7.1429	-10.5344	0.7117	3.8052	-7.5362	-8.0097	-13.9623
2018/3/30	-5.9313	-9.4745	1.559	-4.918	7.1642	5.2632	-13.535	2.7295	-8.8968	-7.6253	-15.1515	-6.1446	1.6784	-5.1842	21.7177	3.8808	6.1927	-2.2444	24.3396	9.3952	7.1429	4.3118	11.7834	6.6773	7.7795	11.2739			1.092	2.1978	-9.9068	-12.5159	-5.6306	-10.1322	-17.0311	-8.9419	-7.1429	4.0359	-5.9524	-11.7982	-4.0084	-4.9231	1.8771	-0.7067	-18.6217	1.8809	2.3747	-10.9649
2018/4/27	-15.9292	-11.4473	-7.8947	-0.5488	-6.4067	3.4	0	0.2415	-7.4219	-23.7421	-0.8929	-1.4121	-13.3797	7.0504	-3.8118	6.1374	12.311	-9.1837	-12.8983	-5.7749	-2.5376	-12.5596	-13.5328	-0.4471	-3.4417	3.3804			6.6358	-22.5806	-7.6326	4.793	5.5118	-6.3725	-2.0804	0.491	-5.8608	-8.1897	-17.7215	-1.2915	0	-5.5016	-2.5126	0.7117	1.2613	0	-5.9278	-0.9852
2018/5/31	0.6579	0.6464	-0.9524	-2.6786	-0.1488	-3.675	0	-2.0482	-5.9072	15.4639	-1.0296	-10.5469	13.8415	11.1559	-25.8853	18.3528	-1.1538	10.1124	1.0453	0	47.7074	12.5455	21.911	18.5929	1.2871	-0.2494			2.026	-12.037	0	-6.237	5.2239	22.2513	-2.6912	0.1629	-19.8444	-3.2864	-6.1538	1.8692	0	2.5685	-1.0309	-13.7809	-4.4484	-17.8462	-2.4658	4.4776
2018/6/29	-9.9346	-0.3651	-12.2596	0	-12.0715	-15.6627	0	-12.7921	-5.6162	-7.2321	-2.3407	-27.0742	-13.5398	-12.2675	-23.6633	-13.1016	-18.677	-19.6429	-14.3103	0	-8.3036	-20.1939	-12.1622	-8.9873	-13.153	-20.7778			-2.406	0	-2.381	-0.2742	-2.1071	-3.8544	4.0757	-1.3008	-6.3107	6.6129	-7.6503	-0.0781	-1.978	-11.4153	-1.2153	-3.2787	-4.2831	-17.9775	-1.6854	-8.5714
2018/7/31	4.9347	1.476	11.7808	0.3058	8.9831	-6.6667	-9.9448	11.9887	3.6496	9.7209	-8.0921	-6.3872	-0.6141	11.1429	54.5455	14.7692	11.9617	3.8281	8.0483	0.4732	-6.4444	4.8563	-4.1538	3.338	7.9392	-9.2917			4.1602	-4.4737	-0.5692	-7.2086	12.4694	-0.8807	-7.4945	3.2949	6.7358	-2.0785	17.1598	1.5918	-10.7623	1.3308	0.2651	-1.2712	4.7665	2.7397	2	1.0417
2018/8/31	-5.3942	-8.2727	-6.8627	-5.4878	-9.1824	-10.2041	-27.4029	16.4987	-3.2864	4.0351	-4.0816	-7.4627	-11.9464	-8.0977	-30.2797	-2.1448	-8.9744	-6.135	-13.594	-2.3548	-9.8575	-9.6712	-9.3098	2.6918	-6.8336	-7.3444			1.1834	-1.9284	4.918	-7.6033	-3.4783	6.8027	-10.2964	-4.6476	6.7961	-0.7075	61.6162	1.3825	-9.799	12.5704	1.8519	7.2961	-10.3993	-0.8889	-1.9608	1.5464
2018/9/28	4.9708	1.6848	7.8947	-7.0968	1.8868	-7.3864	0.5634	20.2162	-0.9709	17.3693	1.0638	16.3594	4.7953	8.6713	5.1176	19.3425	15.2582	19.281	8.4052	-4.2872	5.0725	18.2013	6.1947	21.6252	6.7189	6.9253			6.6094	-1.6854	2.2727	3.0411	15.0901	19.7452	2.6087	0.3546	0.9091	0.4751	-2.8125	0.1818	3.6212	12.6667	6.5455	-4	-1.5544	8.5202	-2.8571	5.5838
2018/10/31	-14.624	-20.8577	-6.8293	-4.1667	-14.8148	-16.5644	5.4496	-14.8381	-1.4706	-9.4828	-2.5564	-10.495	-5.1339	-4.7619	-14.8684	-6.5657	-9.5723	-18.3562	-14.7117	-16.9653	-20	-13.9493	-26.1667	-14.3319	-14.9528	-7.5302			-11.3764	-10	-0.1389	-10.8507	-13.5029	-15.7801	-3.5593	-2.1201	-1.8018	-10.6383	-2.8939	-5.5354	-1.3441	-17.4556	-9.8976	-7.5	-0.1053	-3.3058	-12.0588	-7.2115
2018/11/30	0.4894	11.9458	14.9215	-2.8986	-0.1976	27.9412	0.8403	-12.566	-3.9801	-5.6349	-6.1728	4.8673	-4.7059	0.1351	9.7372	-15.2334	0.6757	0.3356	-1.6317	10.7215	-2.5078	3.5789	4.2889	-12.956	-2.3442	26.2025			-6.4976	-1.5873	-4.8679	-7.1081	-9.9548	-16.4211	-5.2724	-3.7906	-1.3761	-1.8519	-8.6093	-2.8818	-5.4496	-5.5556	-4.9242	4.5045	-9.6944	-2.9915	-1.3378	-1.0363
2018/12/28	-3.5714	1.7602	-3.8724	-4.4776	1.3861	-1.4368	-10.8333	-13.5266	-2.3316	-10.4289	-9.7039	-5.6962	-0.4938	-0.2699	-6.4789	-13.0435	-5.8166	-9.3645	-7.109	6.3337	-5.9486	-2.8455	-10.1732	-10.1156	-7.012	3.0425			-14.4068	-6.4516	-4.6784	-7.9665	-5.5276	-8.5642	-6.4935	-6.0038	1.3953	-1.0782	-5.7971	-4.55	-4.3228	-7.0209	-0.5976	1.2931	-6.5344	-15.859	-9.1525	-4.1885
2019/1/31	-3.1987	-4.8649	-5.9242	0.3906	-4.1016	-25.9475	29.595	-3.6313	-1.8568	-0.7512	-0.5464	8.0537	-1.1166	-1.3532	-6.6265	13.8	-3.5629	-11.8081	-19.1327	2.8064	-13.2479	4.3933	-8.1928	-0.9646	-5.231	-7.1382			13.4653	1.3793	3.681	0.6834	-1.0638	1.3774	0.7937	-3.1936	-2.2936	0.2725	11.1538	-0.3109	-1.8072	6.9388	3.4068	-2.5532	5.2434	6.8063	8.9552	0.5464
2019/2/28	16.3478	16.8182	21.1587	17.5097	19.3483	33.8583	22.8365	20.1449	13.2432	19.5837	14.4689	24.4306	10.0376	12.4829	14.6774	17.3404	16.2562	25.1046	26.8139	13.7604	21.1823	19.4389	26.2467	14.7727	21.0036	10.028			4.8866	17.0068	13.4615	19.457	16.9355	16.3043	15.748	12.5773	18.3099	15.4891	16.609	11.3306	14.7239	15.8397	6.7829	19.214	12.5741	23.5294	28.0822	12.5
2019/3/29	4.9327	6.323	109.1476	3.6424	11.9454	2.0588	80.6262	10.0121	3.58	0.9494	-0.32	11.1481	12.6568	2.6829	6.3291	18.7718	7.839	13.0435	12.6866	0.6366	2.8455	6.7114	12.2661	2.546	2.4882	11.3052			-4.4925	5.5233	4.824	0.4735	0	6.3084	3.5714	3.4799	14.6825	6.3529	0.5935	-0.3735	13.9037	6.0956	-2.5408	4.0293	-1.0537	1.5873	4.8128	20.2899
2019/4/30	2.2792	6.9533	0.1988	-3.1949	-0.6098	-27.9539	64.3554	-0.9868	-1.3825	-3.6834	10.4334	10.1796	5.8704	-3.9192	8.2011	-4.3716	-5.1081	2.6627	-20.9713	-4.6229	-1.4229	-9.5912	-1.6667	-0.6897	5.4335	5.8203			-1.0453	-1.6529	-2.9851	7.9171	-6.8966	-4.8352	2.7915	4.7788	0.692	-5.7522	-11.7994	-2.0619	20.4225	-11.0248	-4.4693	17.6056	1.1715	-5.0781	3.3163	6.4257
2019/5/31	-7.3816	-15.0556	-12.2024	-7.9208	-7.2086	-11.6	-17.3368	3.7652	-7.0093	3.8242	-10.4651	-21.6033	-16.7295	-1.2361	-10.1542	-2.8132	-2.2774	14.121	-36.0335	-6.2245	14.2743	-4.8696	0.3766	-6.1111	5.3748	-0.4314			-4.4014	-9.2437	-6.9231	-6.8996	-8.3951	-1.1547	-8.6262	-3.2095	0	-5.6338	-14.0468	-5.0718	2.1442	1.2216	2.1442	-11.3772	-6.9474	-12.7572	-4.1975	3.7736
2019/6/28	-0.0464	-3.3199	-14.3503	0.6906	-1.157	-3.1674	-16.6667	-3.9488	-0.5155	-9.0125	3.1522	3.2929	-0.692	3.7828	-2.4658	5.0766	-1.4831	-8.3333	-6.9869	4.4068	-2.3158	4.5704	-3.7523	-2.9586	-4.5312	-0.5686			5.6972	-2.1605	0.8264	7.3737	-1.3248	-1.4019	1.5734	3.1414	-7.2165	-2.2388	-1.5564	0.4724	2.6718	-2.5923	-1.5267	5.7432	-1.7387	-1.8868	-3.6082	-8
2019/7/31	-1.25	-3.5491	-10.597	-3.321	-7.0234	9.8131	-2.8708	-5.4803	-2.8497	-8.0103	1.3201	4.1946	-5.6911	-3.5409	-14.6067	15.671	-5.8065	-4.9587	-6.1033	-6.2141	-6.5509	-8.3916	-2.5341	-13.7195	40.4801	3.3769			-3.6563	-2.375	1.0642	-5.3358	-2.2472	-9.0048	-1.0138	-1.7521	-10	-2.5445	-7.5099	-2.7864	36.6171	-3.5714	-2.638	-7.6677	1.7668	-0.9615	-8.0214	-6.7194
2019/8/30	-9.6519	6.0606	-4	-4.5802	-8.2734	-5.9574	-8.867	-3.3639	-5.6	-6.8352	-4.2345	1.6103	-4.5567	-11.2658	-2.4671	-2.994	-6.621	-8.6957	-3.5	-7.5724	-8.8803	-8.7786	-10.6	-8.3312	-6.9126	10.3793			-5.5028	-5.1181	-9.1549	-6.9971	-4.8851	-3.1662	-4.1971	-4.9815	-4.1152	-7.4971	-2.1368	-5.3079	-5.4422	-1.1111	-11.7155	1.3841	-10.4167	-0.9709	-2.0349	-2.5424
2019/9/30	0.5254	3.8776	-1.2346	-1.6	-2.7451	5.4299	-1.0811	1.2658	-1.1299	5.9296	0	1.4263	1.8065	1.9971	-3.5413	4.2052	-0.978	-0.6349	-11.399	2.1084	4.8305	-0.6276	-0.4474	1.3752	-6.1327	-7.6611			3.1161	-2.4896	0.9302	11.2853	0.3021	2.1798	-1.7143	-0.3883	-0.8584	-0.2882	-1.7467	1.1211	-11.7986	0.9363	-1.1848	-1.3652	-1.1628	-1.4706	-3.2641	-2.6087
2019/10/31	-0.1742	-2.947	-8.75	1.2195	-2.0161	-6.0086	-12.3497	0.1562	1.1429	6.1748	-3.5714	-3.5938	2.9151	6.2937	-0.1748	13.4765	-5.4321	-2.8754	-14.0351	0.118	-5.4163	-1.8947	-5.8427	-1.938	3.5111	-5.9188			-2.3904	-4.2553	-4.6083	-2.4413	-0.9036	-3.7333	0.3876	3.3138	-8.658	10.4046	-0.8889	0.6652	5.2202	11.8738	-5.036	-0.692	-7.7124	1.99	-0.6135	-1.3393
2019/11/29	0.6981	6.6802	0	1.2048	-3.2922	4.5662	3.7406	-2.8081	-0.8475	-8.4381	1.94	-5.6726	-2.2167	-5.3947	1.4011	3.4584	-6.0052	-1.6447	48.2993	12.9051	-8.2051	-5.1502	-6.2053	-3.9526	-7.8574	-1.2912			1.8367	3.1111	-0.8052	0.1668	-1.2158	-10.8033	0.3861	6.0377	26.5403	9.1623	-1.7937	0	-4.3411	15.7546	-1.2626	-8.0139	-1.983	-0.9756	3.7037	-0.905
2019/12/31	5.5459	8.1594	-2.5685	2.381	4.2553	19.214	13.3413	1.7657	4.2735	0.5882	6.0554	-1.2027	-2.267	-0.2782	9.3264	16.5563	5.2778	1.6722	19.2661	9.9165	2.7002	1.5837	3.5623	6.9959	0.7922	7.9878			2.4048	2.1552	4.2208	12.4601	1.8462	5.2795	6.3462	8.7189	5.618	-1.6787	8.6758	3.4141	13.128	5.7307	-1.023	-1.1364	7.8035	3.4483	4.4643	3.1963
2020/1/23	-4.2693	-5.0877	-2.812	-5.814	-2.8571	-5.4945	-17.3913	-3.7855	-6.0109	-6.0429	-8.9723	3.4783	3.3505	-4.1841	2.6856	0.0541	-6.5963	-1.3158	1.9231	3.6087	-2.3572	-4.2316	-5.8968	11.9231	-0.2312	1.3144			-3.3268	-5.9072	-5.1402	-8.3333	-1.8127	-6.1947	-7.9566	-4.419	-14.1844	-11.4634	-0.8403	-4.3663	31.0888	-2.5745	0.2584	-4.2146	-15.1475	-2.8571	-5.4131	3.5398
2020/2/28	2.5729	-4.3438	-9.2224	-6.9959	-3.1513	-8.9147	7.0603	-13.2787	-6.686	-13.278	-9.319	-6.7227	31.6708	-10.6259	-14.9231	-6.4359	-9.887	-8.6667	0	4.033	-12.2563	-6.9767	-12.0104	-14.7766	-11.5848	-7.8606			-6.8826	-9.417	-8.5386	-8.3678	-12.6154	-13.522	-8.6444	-5.6507	-7.438	9.6419	-11.0169	-7.7951	22.5137	-19.1933	3.0928	-14.8	-11.8483	-6.3725	-8.4337	-7.6923
2020/3/31	-5.8528	2.8986	-0.1992	-1.7699	-1.3015	12.3404	-21.1031	-2.4575	-5.919	5.8612	-4.1502	-7.3874	-17.5189	-5.5375	2.7125	-36.0983	-2.5078	-4.7445	30.9434	-3.304	-0.2116	-0.5	-7.1217	-11.0887	-9.1195	-10.6295			-3.6957	0	-6.2837	-2.593	-9.1549	-3.6364	-1.0753	-3.2668	-3.125	-1.2563	10.4762	-3.0193	-27.6539	-15.8348	-2.75	6.5728	-4.6595	-7.8534	1.3158	-4.1667
2020/4/30	-13.6767	1.2207	-6.5868	1.3514	5.9341	1.1364	0.9119	-6.9767	0	-12.3164	-2.4742	1.3619	9.2997	4.6552	-10.7394	12.7092	1.6077	-0.3831	-9.2219	2.6424	-0.6363	-8.2915	-11.8211	-8.1633	-4.8443	-5.2827			0.6772	-7.9208	-7.0881	-4.0509	-2.3256	-6.7925	-3.4783	-3.94	1.8433	-8.6514	-11.6379	-0.8717	21.455	1.227	3.3419	9.2511	4.6992	2.2727	-6.8182	-9.1787
2020/5/29	-1.8644	-1.8553	-1.9231	1.7376	-8.5062	-2.2472	-5.7229	-2.7083	-1.3245	-1.2887	1.0571	-1.9194	-4.3067	2.6359	0.3945	2.2472	4.7468	-6.1538	-6.6667	18.9525	-2.5614	3.5616	-3.2609	-0.9877	2.4829	-3.6316			-7.1749	-4.8387	-0.4124	1.93	3.9683	-7.2874	2.2523	0.9766	-6.3348	0.8357	-11.7073	2.0101	8.6294	-7.4747	-11.4428	-12.0968	4.6679	-10	0.6969	-10.1064
2020/6/30	-0.6593	3.1031	3.0501	1.3699	4.5351	7.6628	0	-0.4283	1.3423	0.5056	4.1157	14.6771	-3.5126	1.3213	1.7682	21.6641	9.0634	2.0492	4.4218	18.8155	0.1095	2.9128	0.7491	-1.5514	10.3612	1.9322	43.9729		-1.1789	3.3898	1.5702	3.6686	3.0534	-0.8734	-0.939	3.4816	5.7971	-1.105	-2.2099	1.3952	9.8131	0.6408	-2.2472	-0.9174	-2.1235	-6.1728	-2.7682	0
2020/7/31	14.1593	17.9982	24.9722	11.2613	9.3275	33.452	5.4313	11.1828	16.2252	6.6667	12.2667	22.6962	14.0526	9.1653	28.655	1.6066	0.554	3.2129	-6.1889	-24.8428	13.8267	12.6289	26.7658	7.4935	13.3584	12.5374	32.2939		2.3018	8.1967	12.7389	11.1633	8.8889	11.4538	15.4028	19.0654	13.6986	6.9832	3.3898	12	27.8323	5.7143	6.4016	-1.3889	13.8889	22.3684	8.5409	7.6923
2020/8/31	0	-7.393	9.8472	2.0243	1.9841	6.4	0	-1.1605	9.6866	4.7794	0.2375	3.8943	-0.3055	1.1994	11.5152	9.2853	4.9587	1.9531	-6.5972	-1.2971	-2.5145	6.4073	45.7478	10.0962	-0.6626	4.9645	2.0665		0.75	1.0101	-3.2015	0.8696	-1.0204	17.6707	-1.4374	0.3378	-0.4016	5.7474	2.7322	-0.8929	-17.592	2.2869	-2.7855	-1.4085	-0.6098	-2.1505	0	4.3956
2020/9/30	-6.9767	-10.5882	-12.2102	0.7937	-11.284	-9.5238	-8.4848	-8.2192	2.139	-8.655	3.0806	3.7483	-11.6445	-6.5185	-10.3261	-13.0511	-8.1365	-6.5134	-17.8439	3.8152	-13.0952	2.5806	0.6036	-0.2183	-15.4359	1.6892	-4.9587		-2.9777	0	-2.1401	-0.2155	-2.4055	2.0478	-0.2083	-1.8333	10.4839	-9.6535	-7.9787	-2.1396	-16.8019	-8.3333	-4.5845	-5.2381	-8.18	-8.7912	-4.918	-4.7368
2020/10/30	3.75	-10.5263	-9.6831	5.1181	-4.386	-8.5873	-1.3245	-3.4115	-7.3298	0.2561	6.4368	-1.9355	8.6705	1.2678	9.8485	-10.2418	-4	-3.6885	-0.4525	13.1891	-4.3379	-3.9832	0.2	-7.0022	-4.0563	-2.2702	0.1344		1.5578	0.5	-0.1988	-2.6998	1.4085	-8.0268	-1.4614	1.8676	-3.2847	-4.1096	5.7803	-0.2301	-6.3415	-6.2084	-0.6006	-3.5176	12.2494	-6.0241	-1.0345	-2.7624
2020/11/30	16.4659	6.6176	14.0351	16.4794	6.6514	-13.0303	19.6309	4.415	11.8644	3.576	18.5745	-4.6053	19.1489	3.9124	-17.3793	38.3838	4.4643	5.9574	7.2727	-11.3276	7.7566	7.4236	-10.1796	9.1765	10.5109	1.1048	3.3557		7.4359	85.5721	9.3625	26.0821	5.5556	12.3636	14.6186	19	19.2453	13.7143	9.2896	10.0346	-20.2083	10.4019	6.9486	0.5208	23.2143	7.0513	24.7387	10.2273
2020/12/31	-4.8276	-4.532	-12.4786	3.2154	-5.1613	-7.6655	-6.3114	-4.8626	5.0505	0	2.7322	-15.1724	-9.4643	-2.5602	13.8564	-5.3798	-6.5527	2.008	-6.7797	-2.8885	-6.9767	-15.0407	-13.7778	-16.5948	-9.1923	7.8173	-20.9091		-3.8186	149.866	4.3716	-11.3556	-6.9079	-0.3236	3.6969	10.2241	8.8608	40.4523	22.5	6.2893	11.0966	-3.8544	-2.8249	-11.399	-5.153	-7.7844	15.9218	1.0309
2021/1/29	-2.1739	-6.2951	-0.7813	-15.8879	-8.39	-12.0755	6.2874	-9.5556	-22.3558	-28.8533	-14.539	-7.6423	9.1716	-11.1283	-20.6745	22.8286	-8.8415	-13.3858	-9.5455	-7.08	-10.4762	-13.3971	-21.134	-18.3463	0.9947	-25.9875	-9.2775		-1.9851	-40.6652	-17.2775	-13.7041	-13.7809	-17.2078	-14.6168	-13.8501	-33.1395	-31.4848	2.8571	-16.075	-23.6193	-5.7906	-0.2907	-5.2632	6.6214	-9.0909	-14.2169	-8.1633
2021/2/26	11.4815	2.9736	4.7244	-1.1111	9.6535	-8.5837	1.9718	5.4054	6.5015	2.773	4.3568	-1.4085	11.9241	8.8696	4.6211	-1.1398	15.3846	1.8182	1.005	5.4554	10.7713	6.0773	16.3399	15.1899	8.7486	11.0604	5.7014		14.1772	-18.6257	8.2278	10.9321	11.8852	8.6275	0.8351	8.1121	7.3913	-7.5718	28.5714	4.2303	0.3077	15.8392	7.8717	5.5556	-5.0955	8.5714	7.0225	11.1111
2021/3/31	-4.3189	0.6417	11.0902	9.3633	3.1603	12.6761	-0.9669	6.7599	9.3023	7.9258	-0.3976	22.5	-10.0081	5.2716	5.3004	-17.7647	6.087	57.1429	3.9801	-6.9688	22.569	3.3854	-0.2809	-1.9231	-3.3564	-1.5492	0.214		-3.9911	19.7778	6.4327	37.2407	13.5531	30.6859	4.7619	-7.0941	3.6437	11.8644	-12.037	12.9651	-4.7546	-7.551	-4.5946	6.4327	4.0268	-1.9737	0.7874	1
2021/4/30	8.5069	-1.4878	4.5685	-1.7123	2.6258	-12.5	9.6234	-6.7686	-2.6596	-6.0938	12.3752	-24.0525	-0.7175	-0.3035	2.1812	-5.5508	6.0109	-25.8523	-12.9187	10.7537	-21.6454	-3.7783	-7.3239	-4.2017	-5.2922	-9.6589	-11.5335		-1.1547	-6.1224	6.5934	-1.8141	-1.6129	-24.3094	9.4862	-4.2584	-3.125	-11.1111	13.3333	-7.5848	1.7713	-3.9735	3.966	6.5934	3.871	2.6846	0.2604	-3.4653
2021/5/31	21.6	0.3236	8.7379	3.8328	-0.4264	-2.8571	-4.7074	5.6206	8.7432	6.4892	20.2487	8.0614	6.3234	3.8052	1.642	21.1451	81.1856	13.41	37.3626	3.029	2.625	6.5445	26.4438	11.9883	10.3024	-3.8388	2.2694		3.271	12.0553	24.7423	4.234	5.9016	2.5547	9.3863	4.4479	6.4516	-7.3864	8.9783	3.1317	4.9051	1.1494	-0.545	39.1753	3.15	1.3072	4.6753	0.5128
2021/6/30	8.4883	2.0206	-11.4583	1.6778	-0.8565	1.9608	0.9346	7.3171	-1.2563	1.0679	22.7474	6.7496	-6.9669	0.7331	-3.5662	12.2403	-26.458	-3.7162	12.4	5.8949	2.4361	11.0565	5.0481	11.2272	21.3946	-4.0585	-3.2106		1.4486	-7.4074	7.8792	13.4417	3.096	1.0676	22.4422	4.2584	3.0303	7.9755	7.6705	0.6945	8.2956	3.8462	3.0137	-9.6296	2.4194	1.2903	-0.2481	0.5102
2021/7/30	-22.3039	-11.1932	34.0336	-4.0956	-7.9978	-9.1346	14.6825	-9.2975	2.2901	-9.5016	7.8328	-8.6522	3.2018	-0.7101	9.6284	-15.2125	-8.8975	-4.2105	-6.7616	-14.7515	-11.6242	-3.5398	-13.5011	-10.0939	-12.6632	-8.8766	-9.8779		-8.4862	-6.2857	12.6615	29.5956	20.7207	-4.5971	34.6343	9.4138	-1.4706	-1.7045	-6.5963	5.9893	3.3547	-8.4444	-11.8937	-2.0492	-3.3465	-1.9108	-5.7214	1.0152
2021/8/31	21.4511	3.0916	10.566	20.2847	8.2353	8.9947	60.4383	17.7677	36.5462	54.5611	30.2825	8.7432	13.8989	22.5076	-2.0031	-2.7441	2.9724	18.6813	1.5267	9.2163	12.8726	17.2018	16.6667	14.6214	9.417	50.3805	43.0693		6.7669	14.0244	29.0138	35.7979	55.4726	11.6541	53.4787	37.3134	23.1343	19.3642	20.339	14.7326	50.068	10.1942	5.2795	28.4519	56.0081	37.013	27.4406	8.5427
2021/9/30	-9.0909	3.8062	-23.777	14.497	16.5217	6.3107	-22.5737	52.2244	79.6813	32.1826	2.8621	4.0201	7.8447	5.0555	-4.4025	31.3619	1.4433	5.8642	-17.6692	-5.7405	9.1236	39.1389	28.3447	18.2232	17.1676	33.249	-6.1295		8.4256	4.2781	14.1333	13.5527	38.88	9.0909	-16.9824	-6.7194	3.3333	1.937	-2.8169	10.9059	14.2339	5.5066	25.3687	31.9218	11.6188	28.436	4.7619	17.1296
2021/10/29	-15.7143	-6.5556	-13.7313	-16.4067	-2.9851	-4.1096	4.364	-20.9657	-30.3769	-22.7464	-22.0911	-9.3398	-15.1359	-14.9061	-5.4276	-12.6601	-14.4309	-5.5394	0	7.9172	-12.7613	-23.0661	-25.9717	-2.8902	-6.2184	-26.2818	0		-4.7085	-15.5556	-15.109	-22.1111	-23.8479	-4.321	-14.2624	-18.4322	-7.6246	-10.4513	-5.7971	-10.0714	-30.0794	-2.9228	-8.4706	-11.8519	-19.883	-18.4502	-15.8103	-10.6719
2021/11/30	26.2712	0.7134	8.8235	-7.9114	-10	32.381	20.1068	-4.1801	-10.5096	24.4275	-13.6364	6.7496	9.4372	-2.069	-3.4783	-7.7087	-2.1378	-9.8765	11.4155	7.2799	-1.7654	-0.3656	6.2053	-12.6984	-0.8703	-2.6275	1.2112		-4.9412	-3.6437	-15.1376	0.62	-9.9849	-9.6774	1.711	-7.2727	-9.2063	1.5915	-25.1282	-11.1111	-8.7401	-7.3118	18.2519	15.9664	-11.0949	-8.5973	-6.8075	-10.6195
2021/12/31	-2.2819	4.2503	3.8156	18.5567	13.8889	-6.1151	20.2222	15.604	-1.9573	-18.0543	3.6341	-5.3245	-0.3956	3.8028	5.045	2.4853	38.5922	30.4795	109.0164	-4.7344	10.1412	6.2385	10.3371	36.1364	7.6923	-8.5714	-3.2258		4.703	0.4202	1.2973	3.5651	9.916	10	10.7477	1.8207	0.6993	10.705	26.3699	12.004	2.1144	6.9606	-9.3478	-10.1449	1.9704	12.8713	3.7783	5.9406
2022/1/28	-3.7088	-4.7565	-6.585	0	1.8762	-11.1111	-17.9914	-14.8041	-7.441	-13.369	-6.2878	2.4605	-14.0588	-12.076	-1.5437	3.55	-18.2137	-8.9239	-27.451	-2.7057	-6.5268	-11.0535	-17.5153	-15.192	-10.2096	-15.2199	-5.2688	44.8849	-0.9456	-14.4351	0.9605	-1.785	-11.7737	-5.8442	-13.0802	-8.9409	-3.125	0.2358	-8.4011	-15.589	11.084	-3.4707	-7.4341	-11.2903	-16.2641	-3.9474	-14.3204	-5.1402
2022/2/28	2.8531	10.5826	18.6885	13.0435	13.9963	-6.8966	7.5131	16.0136	28.6275	15.9259	36.5161	43.3962	7.3937	6.9444	11.4983	7.7982	14.9893	12.3919	22.973	6.2429	31.2968	43.8835	62.963	16.7323	25.2054	30.6485	17.2531	22.9479	3.3413	4.89	20.9302	37.1701	23.2236	21.0345	16.1165	21.4502	20.7885	15.5294	-2.3669	7.66	21.3816	10.3371	5.1813	6.6667	15.5769	-9.589	8.7819	10.3448
2022/3/31	-13.1761	-8.2796	-16.989	5.3846	-15.832	-4.6296	-10.4822	-3.0837	7.4695	-17.3589	17.3913	-6.2201	-20.9983	-9.2352	-3.9062	-5.5991	-18.622	-14.8718	-18.4615	-8.8141	-18.9934	-24.5614	-31.3636	-7.5885	-19.924	-24.9739	-18.3446	-11.7732	-0.2309	0.2331	10.6643	20.9464	15.3305	-14.5299	0.9197	7.0896	10.089	8.3503	3.0303	-0.7797	24.6612	-12.831	-13.3005	3.4091	2.995	-2.5253	7.5521	-11.6071
2022/4/29	-5.5911	2.1102	-13.9767	-8.3287	-13.0518	-1.9417	-18.4231	-17.4242	7.234	39.8196	12.963	-17.8571	-21.3508	11.1288	-25.3659	-26.1684	-20.8238	-14.1566	-11.0512	-28.9982	-22.5088	-25.4025	-21.4128	-22.4453	-15.6964	-12.3955	-6.9354	-19.8129	0.463	-11.8605	6.7141	-9.4158	8.0488	-5.3333	-13.256	-4.2973	-20.7547	-4.6992	7.9412	50.9823	1.8116	-4.4393	-11.6477	-7.967	-9.8546	-2.0725	4.1162	-9.0909
2022/5/31	10.4907	10.6774	11.2186	14.2473	30.0221	-1.4851	10.8134	18.5321	4.1005	3.5023	1.7106	35.0932	15.928	10.4435	9.3682	30.4779	17.052	25.9649	12.4242	11.9361	15.5825	11.271	16.573	17.8824	14.578	9.8569	15.2296	17.1989	2.765	19.7889	14.8038	11.2583	19.0745	7.0423	20.5349	8.7379	10.8844	28.4902	-2.4523	19.5836	27.6868	9.0465	8.0386	30.4478	5.3763	24.3386	-5.1163	8.8889
2022/6/30	-6.1605	-1.6598	16.5217	1.4118	-10.5263	6.5327	7.1129	5.2632	6.8043	-6.9457	-6.1668	-11.7241	11.2306	-5.5644	2.1912	-0.2475	1.4815	-5.8496	-4.5822	-2.61	-7.4641	-0.8621	-9.1566	-5.5888	-2.7703	1.3025	-2.5993	-9.2294	-1.7841	29.5154	10.8496	2.1739	4.2254	-4.9342	22.504	-2.1205	2.1472	-13.1796	-5.5866	-1.5778	17.9708	-5.2928	-5.3571	5.0343	1.2673	13.617	-0.7353	-3.5714
2022/7/29	-1.0135	-3.903	12.8358	-11.1369	3.7951	19.8113	-6.8852	6.9118	-9.9196	-2.366	-6.5729	-2.7344	-8.5059	16.166	5.653	-11.1663	0.4866	7.1143	4.5198	-1.1485	8.8445	8.0435	2.3873	-2.3256	0.1379	7.7857	5.5597	-4.5084	0.7353	-9.3537	-12.5836	-1.7247	-7.7799	-0.346	42.7704	1.2962	-3.3033	-1.518	-5.9172	-8.4682	-23.7924	1.6867	-0.5978	-15.0327	7.732	-4.1199	-3.7037	0
2022/8/31	21.5017	2.57	16.4021	1.8277	1.0969	-3.1496	0.088	1.5131	1.7857	-1.9704	9.471	2.4096	6.0096	-1.3547	-0.5587	6.1732	-2.4213	31.856	8.6486	0.0775	3.4076	-0.4024	-2.5907	0.2165	-3.6255	0.4639	-5.4073	-0.6027	3.8929	4.1276	2.8512	31.0044	30.144	2.4476	-12.2066	6.2574	0.3106	-1.5414	-0.6289	2.8641	16.0486	6.3981	2.9412	-0.2564	-0.4785	5.8594	0.7692	1.0582
2022/9/30	0	-11.6972	-11.1364	-6.4103	-6.8716	-1.2195	-15.4793	-19.1057	5.9942	-11.3568	16.7576	3.268	-13.6054	3.4956	-10.4869	-14.1542	22.3325	-21.8487	-11.6915	0.8514	9.1255	-13.9394	-11.7021	-9.2873	-11.1905	-7.6517	-4.3059	-14.6539	4.3512	-6.8468	5.4091	4.5208	-2.9249	-3.0717	-2.2995	-5.7778	11.7647	-1.3699	-4.1139	-4.0877	7.7857	-0.8909	-5.3968	-10.7969	-2.4038	-7.7491	-3.3079	-3.6649
2022/10/31	-5.618	-0.7792	7.289	-13.6986	-5.2427	-1.6461	-8.845	-3.3501	-16.1379	-4.6485	-23.9653	0	7.6115	-8.8058	1.046	-7.8762	-13.5903	-3.2258	8.4507	9.67	1.1614	-3.5211	-0.6024	-5.7143	-4.2359	-11.3571	15.3607	-3.3156	-5.1282	-4.6422	-10.9044	-19.0751	-16.2866	-2.8169	-7.5534	-20.7547	-12.4654	-11.1111	-17.4917	-11.1797	-12.9906	5.618	3.0201	-8.9337	-11.8227	-5.2	-10.2632	0
2022/11/30	22.4702	14.5288	11.323	10.4762	17.623	3.3473	12.2146	13.8648	14.3092	17.717	15.5399	5.0633	4.1463	7.759	11.8012	3.9587	5.1643	10.2778	17.4026	5.8782	31.3433	22.871	8.1818	11.6162	6.327	22.4013	25.6221	13.7171	11.3022	21.0953	3.9597	-0.0493	4.0856	15.2174	0	7.8869	10.1266	12.5	14	10.7093	4.1296	21.7021	7.1661	8.5443	8.5661	6.3291	12.0235	8.6957
2022/12/30	-17.3755	-8.3429	-25.4818	-9.7701	-3.6585	-5.2632	-8.2401	-13.0898	-8.4892	-12.2222	-11.4742	-14.3373	-10.6557	-7.9183	-3.1481	-10.688	-5.8036	-2.5189	-10.177	-6.1467	-23.4266	-12.6733	-10.3641	-10.4072	-9.6893	-15.9315	-0.6959	-14.6473	-3.7528	-15.5779	-7.6177	-17.2499	-15.7009	-6.2893	-15.6306	-7.3103	-12.931	-8.5317	-6.3158	-9.9874	-11.5924	5.9441	-5.4711	-7.8717	-7.2041	-13.4921	-9.1623	-1
2023/1/31	6.6176	5.4863	19.9713	13.3758	8.1374	4.7009	6.541	8.2312	3.4591	3.5673	0.8584	5.3446	21.363	1.1096	7.0746	15.9441	4.5024	11.6279	8.1281	15	4.6804	14.2857	9.375	7.3232	12.7114	6.8128	0.1617	5.1735	3.6697	6.1508	6.4468	2.2335	13.3038	5.0336	10.1754	4.9107	4.2904	6.5076	0.7491	3.6985	7.2464	9.736	2.8939	4.1139	6.4695	11.9266	3.7464	8.5859
2023/2/28	10.2069	1.0638	-3.1138	-1.1236	1.8395	-6.9388	-2.0812	0.1618	8.3587	-0.1111	10.8936	3.3378	-4.5356	0.4115	2.8571	-4.4499	6.8027	-5.787	0.4556	-3.9804	2.6172	30.754	4.8571	1.6471	-0.5173	-1.5396	10.7643	0.4199	3.0973	-2.9907	-0.2113	3.9907	5.5773	2.5559	1.3376	5.9574	1.8987	3.2587	2.2305	1.6151	11.7761	2.5564	2.1875	1.5198	1.0417	4.918	2.7778	-0.4651
2023/3/31	-6.8836	-3.0409	-6.0569	-4.5455	-9.0312	-6.1404	-2.4442	12.1163	-4.0673	-11.3459	-15.6562	-11.6279	-0.3394	-0.9563	-4.8611	-8.4088	-7.0064	-6.1425	-13.6054	0.1276	-2.8693	-4.5524	-5.4496	-1.8519	-3.6401	-4.691	-13.8484	3.8829	20.6009	-7.3218	-9.386	-0.3641	-14.2725	16.8224	-13.1364	-3.2129	-8.6957	1.1834	-8.7273	-6.755	-8.2902	-10.1173	3.0581	-10.1796	-4.811	-1.9531	-9.4595	-1.8692	10.6796
2023/4/28	-6.0484	-1.6888	-0.5263	0.2976	0.1805	2.3364	-13.8344	7.3487	8.1871	1.0038	-6.5514	-4.9708	0.454	5.5172	-4.7445	-4.2373	-5.7078	9.6859	1.8373	-11.5924	-9.5186	-3.1797	-0.5764	3.7736	-2.9142	-5.3906	6.599	6.498	19.395	-6.237	-1.0125	-3.3174	0.4324	25.0667	1.3025	-6.2241	2.0408	1.031	-1.5936	3.6222	8.6001	9.7879	2.3739	-2	-2.8881	10.757	-2.6866	7.1429	-9.5029
2023/5/31	-9.299	-2.3313	-3.5714	-1.7804	-1.2613	13.6986	-9.3552	-6.443	-1.7568	-3.4783	-4.0896	4.9231	-5.5367	2.7451	1.1494	-10.0295	1.4528	-10.9785	-6.4433	3.8905	-2.4184	3.2841	-5.5072	-0.4545	-1.7806	1.7341	3.7382	-6.6062	-5.2161	-3.1042	-8.0252	-21.1108	-21.8515	-15.3518	-10.8571	-0.59	-6	-13.0252	-8.0972	-1.2337	-12.9319	-8.7667	-8.9855	-5.7823	-3.3971	-10.7914	-5.8282	-8	-1.6155
2023/6/30	1.3681	0.7538	-2.6063	0.6042	2.7372	0.4016	5.1604	3.1564	1.5563	-2.7027	4.358	-3.9589	3.4689	0.7634	0.947	4.3962	4.0573	-1.8767	0.551	0.6935	1.8587	-0.6359	-1.227	-0.4566	3.5694	0.2435	-4.7312	0.9918	3.0995	7.5515	-0.9644	10.2838	5.7155	2.5189	1.9922	3.1157	2.8369	-0.7246	-1.3216	1.8737	7.3442	-3.1457	-0.9554	-2.8881	2.6	2.0161	9.772	-4.3478	1.3136
2023/7/31	3.4976	7.1324	-2.6761	6.5139	4.6196	4.4	3.0504	7.3713	2.9781	6.3542	-0.2198	8.2443	5.2023	3.4577	6.5666	11.4604	7.7982	5.1993	12.6027	3.3747	6.2044	3.68	5.2795	8.0275	4.4858	0.2429	-10.0075	4.8527	-2.5157	-0.8511	8.313	1.8874	3.7901	2.2332	2.7813	2.5899	11.3793	5.8394	12.9464	3.7693	0.8984	7.0085	4.1801	8.1784	2.1442	2.3715	7.4184	9.596	-0.3404
2023/8/31	-11.9816	-3.3879	-4.7757	-6.4706	-1.3605	-9.1954	-7.722	-11.7876	-7.1537	-7.5188	-8.1498	-0.9873	15.2747	-10.3929	0.5282	2.0707	-8.9362	-7.5521	-0.2433	1.4657	0.5727	1.3889	-0.59	-1.0616	-10.1571	4.0388	-8.612	-0.7713	-2.0968	-6.867	-3.2731	-2.8749	-7.5843	-11.4078	-6.8881	-5.6202	-6.8111	-8.9655	-5.9289	-6.2802	15.274	-7.0288	-6.4815	-7.5601	-4.771	-1.1583	-7.4586	-4.6083	-2.1849
2023/9/28	2.7923	6.2878	5.0152	4.4025	5.6897	4.2194	-2.0921	2.79	10.4918	7.7236	20.6235	19.8006	-4.6711	1.8388	5.7793	11.5425	4.4393	1.6901	0.2439	-8.7984	43.2802	10.5023	5.638	12.4464	3.9627	6.7547	3.2022	15.7135	2.2617	0.4608	11.902	17.5276	16.1094	5.7534	11.2285	-2.5276	1.6611	6.8182	7.563	6.0383	12.0024	11.3402	2.3102	8.1784	5.2104	4.2969	15.8209	2.8986	-0.3436
2023/10/31	-0.6791	1.8203	-0.7236	-3.3133	-4.894	4.4534	-0.1425	-4.5714	-4.8961	-2.5157	-14.1153	-12.8419	5.2	-0.9722	-2.649	-10.4735	8.0537	-2.7701	-1.7032	-1.9438	-10.1749	-2.3416	0.5618	-0.7634	-2.4103	-11.8545	-11.2589	-16.8426	-10.0494	-2.5229	-4.9009	-3.6049	-1.8325	-13.4715	-4.2755	-1.2966	-4.902	-8.9835	-1.9531	-6.9444	-13.634	-4.1667	-3.5484	-4.1237	-3.619	-4.1199	8.5052	-8.9202	-3.6207
2023/11/30	-0.1709	22.4581	-4.0816	-1.5576	1.7153	7.7519	3.1384	-4.0419	9.0484	3.7419	12.6157	-0.4093	3.327	3.5063	2.0408	3.8529	-5.176	-5.1282	3.7129	7.7093	0.531	7.4753	0	-1.9231	-1.5508	4.9505	4.7952	-1.6734	0.1832	2.1176	7.3465	5.2766	-3.2	-4.7904	10.2978	3.2841	6.8729	4.1558	1.992	3.1343	12.285	3.5427	-2.3411	5.7348	2.3715	2.3437	23.2779	-3.6082	0.5367
2023/12/29	-5.9932	5.7482	-1.3678	-3.481	-2.6981	6.4748	-7.8838	-4.0562	2.1459	-11.5672	1.5416	-4.3836	-5.2438	-0.6775	-2.1667	-5.1939	-0.8734	-6.006	-5.9666	2.3858	-8.1866	0.2625	-3.0726	-6.4706	-9.7433	-6.6824	-2.4786	-5.5751	2.011	-6.4516	12.7681	-3.601	-1.6529	-4.717	9.7863	-1.9078	-2.5723	-5.2369	-5.0781	0.2894	-4.2123	-7.6205	-2.0548	-1.6949	-2.7027	16.7939	-10.2119	-2.139	-1.9573
[truncated: 30 more columns]
