# Supplementary material for: Can systematic skewness factors predict future interest rates: Evidence from China
Source: PLoS One. 2026 Feb 5;21(2):e0334345. doi: 10.1371/journal.pone.0334345 (PMC12875505; doi:10.1371/journal.pone.0334345)
Supplement: S2 File — Data2.zip contains data including trading date, total owner’s equity, total asset growth rate, risk-free rate, return on equity and monthly stock data. (ZIP) [file pone.0334345.s002.zip › Monthly stock data/Monthly price change/Monthly price change:estate.CSV]

	000002.SZ	000006.SZ	000011.SZ	000014.SZ	000029.SZ	000031.SZ	000036.SZ	000042.SZ	000058.SZ	000069.SZ	000402.SZ	000514.SZ	000517.SZ	000560.SZ	000573.SZ	000608.SZ	000609.SZ	000631.SZ	000656.SZ	000718.SZ	000736.SZ	000797.SZ	000838.SZ	000861.SZ	000863.SZ	000882.SZ	000886.SZ	000897.SZ	000926.SZ	000961.SZ	000965.SZ	001914.SZ	001979.SZ	002016.SZ	002133.SZ	002146.SZ	002188.SZ	002208.SZ	002244.SZ	002285.SZ	002305.SZ	002314.SZ	002344.SZ	002377.SZ	002818.SZ	002968.SZ	300917.SZ	600007.SH	600048.SH
	Íò¿ÆA	ÉîÕñÒµA	ÉîÎïÒµA	É³ºÓ¹É·Ý	ÉîÉî·¿A	´óÔÃ³Ç	»ªÁª¿Ø¹É	ÖÐÖÞ¿Ø¹É	ÉîÈü¸ñ	»ªÇÈ³ÇA	½ðÈÚ½Ö	Óå¿ª·¢	ÈÙ°²µØ²ú	ÎÒ°®ÎÒ¼Ò	ÔÁºêÔ¶A	Ñô¹â¹É·Ý	ÖÐµÏÍ¶×Ê	Ë³·¢ºãÒµ	½ð¿Æ¹É·Ý	ËÕÄþ»·Çò	ÖÐ½»µØ²ú	ÖÐ¹úÎäÒÄ	²ÆÐÅ·¢Õ¹	º£Ó¡¹É·Ý	ÈýÏæÓ¡Ïó	»ªÁª¹É·Ý	º£ÄÏ¸ßËÙ	½ò±õ·¢Õ¹	¸£ÐÇ¹É·Ý	ÖÐÄÏ½¨Éè	Ìì±£»ù½¨	ÕÐÉÌ»ýÓà	ÕÐÉÌÉß¿Ú	ÊÀÈÙÕ×Òµ	¹ãÓî¼¯ÍÅ	ÈÙÊ¢·¢Õ¹	ÖÐÌì·þÎñ	ºÏ·Ê³Ç½¨	±õ½­¼¯ÍÅ	ÊÀÁªÐÐ	ÄÏ¹úÖÃÒµ	ÄÏÉ½¿Ø¹É	º£ÄþÆ¤³Ç	¹ú´´¸ßÐÂ	¸»É­ÃÀ	ÐÂ´óÕý	ÌØ·¢·þÎñ	ÖÐ¹ú¹úÃ³	±£Àû·¢Õ¹
	ÕÇµø·ù(%)	ÕÇµø·ù(%)	ÕÇµø·ù(%)	ÕÇµø·ù(%)	ÕÇµø·ù(%)	ÕÇµø·ù(%)	ÕÇµø·ù(%)	ÕÇµø·ù(%)	ÕÇµø·ù(%)	ÕÇµø·ù(%)	ÕÇµø·ù(%)	ÕÇµø·ù(%)	ÕÇµø·ù(%)	ÕÇµø·ù(%)	ÕÇµø·ù(%)	ÕÇµø·ù(%)	ÕÇµø·ù(%)	ÕÇµø·ù(%)	ÕÇµø·ù(%)	ÕÇµø·ù(%)	ÕÇµø·ù(%)	ÕÇµø·ù(%)	ÕÇµø·ù(%)	ÕÇµø·ù(%)	ÕÇµø·ù(%)	ÕÇµø·ù(%)	ÕÇµø·ù(%)	ÕÇµø·ù(%)	ÕÇµø·ù(%)	ÕÇµø·ù(%)	ÕÇµø·ù(%)	ÕÇµø·ù(%)	ÕÇµø·ù(%)	ÕÇµø·ù(%)	ÕÇµø·ù(%)	ÕÇµø·ù(%)	ÕÇµø·ù(%)	ÕÇµø·ù(%)	ÕÇµø·ù(%)	ÕÇµø·ù(%)	ÕÇµø·ù(%)	ÕÇµø·ù(%)	ÕÇµø·ù(%)	ÕÇµø·ù(%)	ÕÇµø·ù(%)	ÕÇµø·ù(%)	ÕÇµø·ù(%)	ÕÇµø·ù(%)	ÕÇµø·ù(%)
1997/1/31	6.8702	9.7794	8.75	15.7377	8.877	-1.7105	10.6	10.6667	-4.4964		22.6296	5.9375	9.901	27.6923	10.4902	0.4255	0.1635	1.7705	-2.6316													4.5082
1997/2/28	-0.1786	-4.2197	3.2184	14.5892	0.0982	1.9411	14.6474	-0.0502	-5.838		4.2268	5.0885	17.1171	0.4819	3.3718	-2.7119	-0.1632	3.7792	5.4054													-2.6667
1997/3/31	28.5331	32.0919	22.8285	25.8344	20.1178	25.1287	21.4511	45.4771	21		10.089	-4.4912	6.5385	7.9137	18.97	18.9895	32.1526	9.8266	5.641													21.0314
1997/4/30	41.1273	31.6849	-12.7833	-19.5481	-15.4412	7.9853	-4.2857	45.7678	0.8815		-20.4852	2.6451	-16.426	-4.3333	12.7706	-17.4963	26.1443	3.1579	-13.4951	160.3101	414.5455											-1.8642
1997/5/30	-11.3905	-6.6376	-17.0478	26.6178	-18.744	-17.5768	-15.6038	0.8479	-8.5199		-19.887	-5.8697	-2.3758	-4.9942	-1.8554	-9.4942	-16.9447	10.1945	-11.56	-15.8428	-22.9093											-10.6513
1997/6/27	35.5165	17.3059	7.6441	5.8824	6.6587	8.9027	4.3408	16.3057	10.5672		-7.4753	-5.7795	-8.1858	-8.9242	-6.5213	4.3137	43.6029	-13.0556	-14.5988	-7.2895	-12.5286		672.8									7.8208
1997/7/31	-11.1754	-8.1617	-21.6531	-18.3971	-21.4047	-22.7735	-20.3601	-27.786	-20.7451		-5.9451	-14.8507	-13.6145	-9.6644	-18.8477	27.3496	5.31	6.5815	-11.6667	-15.7713	-8.9956	82.8869	-3.5197									-11.0563
1997/8/29	-20.6102	17.2748	-6.5379	-10.8259	5.6738	-2.064	4.8544	-17.4468	3.1887		13.6143	5.4976	1.1158	-6.8351	7.5812	11.8081	-7.1404	-23.2614	27.1698	-18.587	-1.8234	5.6957	3.4335									-6.1955
1997/9/30	-16.9412	-13.6121	-14.9444	-21.4018	-8.5906	-4.3203	-3.1481	-10.8247	-0.7725	81.5534	0	-16.9811	-18.069	-14.673	-19.3512	6.4686	-12.5364	-12.5781	-20.7715	12.8171	-12.61	-9.0839	-6.988		100.5172							-15.7681
1997/10/31	40.5099	18.1767	37.1963	41.7197	11.0132	16.8502	26.5774	37.5145	16.609	23.4403	15.6919	14.3939	9.7643	13.0841	17.6144	2.5418	27.9583	34.7632	10.4869	3.787	14.6532	18.3743	8.9855		24.5916							30.6763
1997/11/28	-5.3763	-8	-15.9401	-14.8315	-6.3492	-14.0434	-11.6314	2.9424	-5.1187	-12.7076	-19.9753	-13.3396	-6.4417	-6.281	-11.5566	15.4172	-11.0894	-8.5544	-12.2034	-18.13	-8.4878	-1.4306	13.9628		2.9676							-17.8373
1997/12/31	0.2131	6.2629	-9.0762	0.2639	-11.1582	-11.4035	1.7094	15.149	1.7201	9.1811	14.4838	6.1135	5.2459	0.5291	-3.2	29.649	17.967	21.3923	-1.3514	-1.9499	13.4328	17.7794	10.2684		59.8525							33.5208
1998/1/23	-7.158	-4.2377	1.7825	-1.9737	-2.5437	-4.9505	4.7059	-5.1418	0.6918	-7.5758	-3.2301	-2.7778	11.9938	12.2807	-1.9284	26.3434	-0.326	-5.675	4.501	15.1989	11.0902	-6.223	-4.127		2.2642		119.7635					0.2527
1998/2/27	-5.6489	-7.4771	5.6042	2.0134	1.3051	3.125	5.7785	-11.4766	1.9084	-6.1475	-3.4771	-1.7989	9.4576	-4.375	1.1236	-2.4624	-9.2523	-10.0697	13.2959	7.275	-3.7225	-9.9212	25.9382		-13.5711		7.4558					-3.2773
1998/3/31	8.7379	-2.144	2.6534	16.4474	13.6876	10.2273	24.7344	0.0845	20.4494	-2.8821	6.4841	5.6034	2.7954	4.5752	7.2222	13.3443	-4.5314	10.3521	31.0744	-2.6437	16.7838	-0.0729	8.6766		1.4231		-1.3591					-6.3423
1998/4/30	4.6875	1.4607	-2.4233	8.5876	5.0992	-9.2784	31.8735	-1.8987	15.0498	17.3561	6.0893	10.7143	8.8999	30.9375	-2.4611	15.4471	6.0949	8.2961	10.5927	7.5561	23.0248	10.146	27.5		8.5126		-0.7252					8.5343
1998/5/29	-4.7619	-3.433	6.6225	18.6264	1.4825	1.5152	17.9889	-2.9247	-5.4595	10.4981	16.4541	16.9585	12.3723	7.2792	2.2576	-7.1267	-4.9314	23.4532	13.2269	0.3293	-1.0398	-1.9881	-10.2467		-4.9138		6.355					12.3932
1998/6/30	-13.209	-11.0665	-11.8012	-30.5263	-15.2722	0	0	-10.545	-1.2007	3.5368	-13.6911	-15.2876	-17.9798	-17.6863	0.1299	-14.0845	-9.0909	19.4567	-22.4572	-8.2065	-10.0742	-11.6871	-9.8661		-11.1514	257.8125	-1.1676					-14.981
1998/7/31	6.5301	-0.3627	1.0563	5.9343	5.0157	-0.2488	0	2.7737	-12.037	20.3617	9.1371	28.2791	4.6798	-1.7568	-2.0752	-11.4754	-11.8824	12.8821	3.6364	-5.8915	-2.1306	-6.2687	-0.4691		2.449	0.262	-6.1711					-3.3378
1998/8/31	-15.4537	-13.6265	-4.007	-21.0965	-20.8955	-26.1845	-30.6962	-22.4164	-21.5043	-4.2849	-17.2093	-20.3046	-22.3529	-14.718	-26.9428	-10.6003	-18.4599	-10.8317	-6.015	-19.6046	-13.9747	-2.5478	-14.7683		-12.4502	-17.5958	-22.9323					-20.7283
1998/9/30	1.3815	-2.4207	-2.1779	16.0121	1.8868	5.7432	5.4795	0.443	17.3864	9.8837	18.5393	21.0191	35	19.8387	1.8382	2.8571	23.2759	4.1215	12.6667	17.0082	20	-0.4357	20.2765		8.7031	1.3742	15.6098					14.4876
1998/10/30	-8.805	-10.1796	-4.8237	15.3646	2.4074	-7.9872	-14.1414	-4.2218	20.5227	21.7765	7.346	0.3759	-4.6016	4.9798	9.2058	-4.8611	-5.3846	0	8.7574	-7.7058	-6.6667	-7.8775	8.659	274.7592	2.7211	10.5318	-7.173					6.893
1998/11/30	4.7126	8.2857	14.6199	-12.5282	1.2658	9.7222	5.3782	5.0658	-4.8193	-11.2157	-9.713	12.2097	-9.2941	-2.6923	-7.2727	6.3504	-2.0695	3.0833	-7.7258	7.5901	-0.1458	-1.6627	-17.0663	2.7249	0.6113	-7.4528	18.4545					-2.7911
1998/12/31	-7.7936	-8.971	18.0272	-17.8065	-0.8929	9.8101	-2.2329	-7.4515	-7.6793	-17.8445	-3.6675	-19.7597	-11.4137	-12.9117	-6.5954	-11.6678	-10.9434	-16.8149	-17.3349	-9.5238	-10.219	-7.0048	-8.2483	-4.6046	-2.7848	-8.7666	-9.977					-11.7822
1999/1/29	-6.5476	-6.3768	-14.9856	-0.6279	-17.8378	-17.7233	-4.0783	-4.6008	-5.1188	-4.086	-7.868	14.8918	9.8097	-0.3026	-1.7176	-7.0707	-4.4068	4.3732	-0.8559	2.1442	-4.9593	0.1299	-6.3948	3.3578	-3.125	-8.7151	2.046					-4.826
1999/2/9	-2.1656	-7.9463	-12.5424	-10.2686	-10.0877	-10.1576	-3.0612	-7.5177	-10.2119	-8.4081	-0.1377	0.3621	-5.3333	1.0622	-10.2913	-6.3545	-6.383	-3.6313	7.1942	-7.0611	-1.6253	-5.1881	-0.6931	-9.1371	-4.8387	-7.3439	-10.1921					-5.5425
1999/3/31	2.0833	12.5561	24.8062	24.1197	17.0732	8.3821	11.5789	3.1442	7.0815	3.1824	23.7241	12.5541	28.8732	21.6216	2.5974	10.1786	15.1515	1.4493	12.8859	5.3388	9.7391	23.6662	11.665	-8.324	5.5932	9.5112	14.6977					13.1086																15.3846
1999/4/30	15.9439	-4.9801	2.0186	-0.8511	-9.375	0.1799	1.8868	-9.4424	6.9138	-12.4555	-2.7871	-6.6105	-11.5847	-4.321	6.3291	-10.2107	-8.7171	-8.4762	-13.4364	18.5185	9.7464	-3.9823	-3.2143	-4.936	-3.3607	0.8444	6.9749	69.4624				-5.6291																0.7937
1999/5/31	23.7624	19.4969	21.1568	1.4306	-1.3793	10.2334	0.9259	20.7718	29.7095	13.5501	20.4128	24.4425	0.2472	-9.8065	2.9762	13.9892	9.009	15.1925	-3.2967	-5.2632	8.3755	3.2258	13.1919	6.4752	12.2924	12.0813	30.2502	38.198				2.807																4.0945
1999/6/30	26.7556	27.5439	30.0251	18.0536	37.296	14.658	42.2018	20.1903	46.4595	65.5131	13.6408	73.19	37.238	27.897	54.5279	30.3246	29.7852	27.9133	26.7045	39.2361	25.7162	17.9688	13.3659	20.315	37.5148	11.953	34.8079	11.4784	128.1768			26.8487																37.7153
1999/7/30	-9.3969	-12.0345	-10.1449	-9.9164	16.9779	0.4261	-14.8387	-12.0475	-5.5254	-15.2127	35.1993	-17.8808	24.7978	-12.8266	-14.9626	-13.9733	-10.9233	-18.2203	-8.0717	-1.4963	-8.744	-12.1097	-9.849	-8.7696	-12.4355	-6.5409	-20.6799	6.1927	0.3228			-0.8072																-9.212
1999/8/31	-1.9197	-7.0747	-7.5269	4.1114	-6.0958	-4.5054	13.6364	-1.1105	5.3786	-8.3333	4.0778	-13.3569	5.9755	11.3695	-5.132	-3.8842	-1.2409	0.1727	10.7317	0.6329	3.9623	-0.9688	4.386	6.9584	-3.5381	-2.8866	3.3732	3.6078	9.2518			-2.6221																12.4694
1999/9/30	-7.1741	-5.6459	-2.2093	1.9108	-4.1731	-5.997	-7.7778	5.1905	-0.3469	-0.7421	5.003	-8.7842	-6.25	-7.5406	-3.3046	12.9317	-1.4782	-4.3103	-8.5903	-5.0314	-4.5714	-1.3043	-0.9931	-0.6036	0.2928	2.8662	-2.6316	1.1355	-7.511			-3.1569																-3.913
1999/10/29	-8.2941	-9.1568	-9.1558	-9.375	-5.4839	-9.2504	-10.4819	-0.5621	-5.0721	-3.8318	-6.0276	1.2755	4.3478	-4.7679	-8.7097	-8.0677	-5.4014	-2.1622	-4.2169	-7.5497	-1.3772	4.9559	-3.4722	2.1592	-4.9163	-6.7079	-9.7297	-11.0778	0.8758			-4.1227																-10.0679
1999/11/30	14.1829	3.2934	-0.5236	-6.6207	2.0478	3.6907	2.1534	-1.696	6.1289	-9.5238	18.7538	1.6373	-13.3333	-3.1621	1.7668	6.0717	-7.9302	-0.6446	-4.4025	-5.3009	-0.5464	-14.4806	3.5971	0.8587	-3.8068	1.5487	-12.6946	-9.0909	5.2274			-0.1																-1.3836
1999/12/30	-12.2412	-8.599	-13.9474	-7.3855	-14.0468	-11.0169	-5.7971	-9.1374	3.4057	-10.8485	13.5802	-17.1004	7.3718	-11.4286	-10.9375	18.6207	-0.6891	-11.4921	-13.1579	-10.2874	-1.3431	-8.589	-6.7901	-7.8585	8.6828	-9.8039	-6.7215	-5.8333	6.813			-13.3133																-12.7551
2000/1/28	14.3437	16.1734	-3.3639	-1.9139	-0.7782	-7.619	9.3706	6.1885	47.3986	21.4458	15.8967	26.6816	44.2537	8.1413	3.3138	102.907	12.0555	-4.1885	-8.6364	18.0438	11.3243	20.1342	19.2053	5.1883	25	51.4493	14.2647	38.0531	25.7973			6.582																8.7719
2000/2/29	40.5687	4.9136	14.3987	35.122	18.0392	10.5155	12.0205	0	-11.237	9.4246	4.4939	-9.6165	-2.0176	7.1023	19.6226	20.1146	1.0836	58.3607	17.7446	-6.5714	26.07	1.4525	-1.3194	6.2162	4.3478	32.5359	10.1673	-1.0684	-11.0423			14.7346																16.6667
2000/3/31	-14.4302	-2.8621	16.7358	2.7677	72.2591	28.9179	53.8813	8.543	27.6906	5.4397	27.8609	6.4621	11.1932	6.1008	4.2587	-9.5658	5.8193	79.089	30.9859	10.8563	-1.7196	20.815	19.3526	12.9135	0	45.7882	19.3925	2.8798	1.3933	167.1569		19.5467																1.3825
2000/4/28	-1.6548	7.2321	-0.9479	-2.9274	33.0762	3.9074	-14.6884	-3.2947	-37.7946	-0.258	-18.1047	1.1649	-3.4188	11.875	23.298	-9.1661	7.2359	-6.8208	12.6882	4.2759	7.7613	6.4722	-12.1462	17.5211	7.9167	42.3855	-3.3268	5.1085	-2.6234	-9.8165	123.913	-1.3428																3.1818
2000/5/31	-4.7276	-1.1657	-13.8756	-1.93	0.3623	45.4039	-0.8696	0.8833	-17.6263	7.8381	13.3572	-4.303	34.7099	-1.1173	5.2761	4.3435	-5.1282	13.4822	4.3893	-0.9259	1.1657	-4.2808	7.7852	50.3835	26.332	-5.7681	-8.7045	-7.4567	18.4734	-0.8138	15.1456	9.6878																10.1322
2000/6/30	13.6249	13.3109	5.9722	-4.428	-4.3321	-7.8544	31.0526	23.0769	-1.5328	15.6991	-4.5867	0.1267	-3.9781	-0.226	5.1282	-14.2857	3.9829	-15.0235	-5.8501	17.3565	7.284	5.814	-0.3113	-0.8684	3.6369	-1.0766	0.9978	5.036	-1.4077	2.4615	18.6341	2.1168																5.9
2000/7/31	2.7387	4.6959	10.616	59.0734	1.0566	10.395	15.1941	0.0508	-2.5102	12.8622	-0.3698	-4.1113	12.5808	6.5685	-7.3171	-10.0993	4.5828	9.5785	6.8932	15.1308	0.8439	0.5072	8.6821	-1.5806	7.5494	-6.7164	3.0735	3.7671	11.3674	18.6186	2.2743	15.4565																17.8293
2000/8/31	-4.9297	-11.3734	11.7299	5.9871	-15.2353	-9.6045	-10.5752	-8.3534	-0.2101	-6.3482	4.1888	-0.5937	-7.6975	10.4145	-4.067	9.6992	-7.0634	-7.5612	1.5441	-13.9328	-7.2651	-5.3577	-3.1609	-16.1013	2.8242	6.8333	-2.0234	-6.9967	-9.7633	-6.8354	1.3899	-6.3631																-10.1297
2000/9/29	-5.2833	-11.5416	1.2725	42.9771	-4.5815	-9.0625	-2.794	-11.0615	-11.5088	-0.069	7.2265	-1.4599	0.4755	-0.9625	-12.5935	-0.1119	-4.5742	-0.5201	-11.2701	-7.9219	-2.1739	-12.2677	4.8071	6.3559	2.8009	-17.5039	-7.7174	-8.0199	-3.9891	-13.1341	-14.9417	-6.5956																-9.8287
2000/10/31	6.7098	4.2883	10.8901	1.9221	-2.1237	1.8328	-3.0738	3.3291	0.0793	-3.384	-5.9326	6.0606	1.0193	15.5491	4.4223	-1.8487	3.3186	0.7605	5.3427	2.8678	9.3501	4.1314	9.3431	-6.0558	-0.5187	-10.5465	-0.5889	1.2346	14.2857	4.2753	2.9815	4.4936																3.2
2000/11/30	6.0606	6.9116	11.898	1.5715	6.4151	5.1744	2.1717	2.31	7.29	4.0029	2.5732	-0.4444	4.036	4.1211	9.0164	11.3014	21.4133	5.1887	13.9713	13.8182	12.8759	8.4435	4.3501	1.3571	11.5224	-6.9864	6.0427	11.3818	2.351	3.1	3.0516	3.2765																4.6512
2000/12/29	-0.0714	8.1015	-7.5949	-25.2192	-4.8759	1.8182	-3.2389	0.8913	-3.1019	5.6357	-6.3453	11.2883	-2.771	-11.6317	-6.6416	-4.5641	-2.9394	-6.9058	-9.7397	-9.4856	-4.1135	4.5966	-5.2605	2.7615	-1.9168	-10.8848	-2.7933	2.6207	3.8583	-3.1038	-2.8094	3.5691																-2.1296
2001/1/19	6.7191	3.785	5.5708	6.069	2.0503	5.8824	3.5565	5.4181	-2.2866	4.6194	0.5252	0.0573	-13.1813	-1.0055	3.7584	-4.9436	-3.1496	-2.7938	-2.1395	0.6211	-8.6538	1.3453	-6.1289	3.5831	-5.6244	-10.7857	0.6897	0.2688	0.3654	3.2032	0.4688	-2.8717																12.299
2001/2/28	-7.7696	-4.5222	-17.0415	-12.8088	-12.3288	-11.6071	-1.7172	-6.9274	-15.9126	4.3532	-4.6499	-8.5911	-1.7234	-13.9428	-7.3739	-8.0837	-4.1276	-13.8751	1.8061	-6.5432	-6.8826	-7.0796	-14.2857	-1.1792	-7.2222	19.1353	-8.4475	-8.9203	-8.4951	5.5286	-12.1306	-9.4612																-0.5897
2001/3/30	9.8765	6.9519	21.1679	0.4474	5	5.7239	10.9969	4.3818	7.3284	8.1645	7.8356	6.9549	6.3466	17.9185	3.6313	14.5756	27.2016	2.9344	6.2558	8.3223	9.6522	9.1429	13.8672	-14.5187	14.0446	6.1828	2.8678	22.099	7.1618	0.6434	10.9735	14.5864																4.0678
2001/4/30	-3.6352	2.3571	-6.7986	23.608	-4.6627	-0.1062	-5.7407	5.3479	-2.5929	-1.4325	4.1667	-2.9877	5.1826	0.9099	3.3693	-9.6618	-5.6923	2.739	1.3181	-4.5122	2.1015	-3.8394	4.7456	2.2801	-0.0477	-11.519	-0.2424	-2.6634	1.547	-3.653	-1.9139	-0.38																-1.5472
2001/5/31	-2.6063	-2.6518	16.6205	-5.4655	4.0583	13.39	-5.4028	-6.2773	3.8154	-1.9117	15.4276	11.0507	1.4184	15.239	-3.2595	0.0594	4.0783	0.7073	31.6565	7.2797	7.1845	4.7187	5.0218	15.7416	1.2894	1.9313	8.1409	5.4104	4.0829	7.4882	11.3008	15.8296																2.316
2001/6/29	4.2958	-0.0717	-2.5337	17.2173	4.6	11.5276	5.5036	-0.6989	6.6667	-2.1204	1.8676	1.9032	7.7659	-4.7731	3.7736	0.5344	0.6792	-2.161	-8.6298	1.1905	3.6232	3.1945	2.9106	-9.1588	-4.2915	1.1228	-6.2921	-5.7585	6.4269	1.9398	1.7531	-5.9276																-2.1019
2001/7/31	-6.6172	-5.4519	-10.8855	-13.6043	-12.9063	-12.8571	-22.1457	-6.217	-17.6282	-7.2676	-4.6667	-12.0598	-19.7746	-14.2975	-13.5065	-2.0762	-20.6067	-17.3989	-16.0058	-16.7458	-20.2797	-14.6029	-13.3838	-6.534	-10.0148	-6.8702	-12.3501	-12.3529	-16.8421	-16.4788	7.7531	-12.5943																-8.8526
2001/8/31	6.8881	0.8017	0.0912	0.2509	-6.1471	-4.5323	-4.017	-4.5511	-0.7782	9.9472	-12.6311	-3.5194	-2.6394	5.8485	-8.2583	-17.5439	-2.108	-1.2241	1.8026	-0.7133	0.8772	-5.5	3.4985	-4.7169	-12.3355	-3.0551	-8.6862	-4.3624	-0.4664	-6.1267	-13.1912	-4.9631																-1.9178
2001/9/28	1.1644	-4.66	-25.8652	-16.8335	-13.6842	-14.5455	1.2	-3.373	-15	-1.9877	-2.3512	-9.9371	-2.8859	-18.4783	-9.9836	-10.5649	-6.1911	-7.245	-24.6206	-14.9425	-11.1739	-4.7619	-18.3099	-7.9102	-6.0663	-1.9216	-8.7481	-9.8246	-15.9973	-7.5221	-12.6631	-8.1863																-1.3035
2001/10/31	-9.2079	-9.0545	0.3686	0	-1.7615	0.8274	-1.7128	-8.3504	-2.8835	-7.6923	-0.4611	-15.7821	-12.697	1.4444	6.5455	-8.5316	-10.5452	-18.8078	5.7047	-2.7027	-7.9295	-7.8889	-4.2759	-22.1103	-9.9201	-14.3417	-4.1322	-3.1128	-6.0558	-6.4562	-3.0756	-7.5327																-5.8491
2001/11/30	0.6711	1.2335	12.4847	4.4394	3.4483	3.3998	1.0724	3.4354	4.9881	5.2273	1.9043	13.3499	8.8706	12.0482	0.3413	4.0359	5.5333	13.6709	-2.8571	4.8611	1.3291	5.3076	6.6282	10.2791	8.6475	11.8939	12.7586	6.2918	-1.1026	8.2051	7.3436	8.6451																3.9078
2001/12/31	-1.1111	-2.9591	-9.2492	-4.8991	-10.6667	-18.3673	-6.4987	-3.7545	-8.371	-6.9114	-1.8687	-17.8493	4.0739	-18.8661	-10.3741	-9.6552	-5.1672	-18.2628	-31.2636	-11.0927	0.9969	-7.331	-9.8649	-4.0123	-3.4694	-8.2584	-7.3394	-2.5189	-7.8902	-8.7678	-5.7432	-9.1813																-9.7396
2002/1/31	-7.2659	-9.9552	-25.4197	-18.2576	-21.3433	2.7778	-8.6525	-12.2281	-18.3951	-0.1547	-2.2645	-27.1594	-6.9185	-19.3976	-17.4573	-15.8397	-15.4647	-8.4469	-19.6513	-13.9665	-22.8052	-14.2151	-12.3688	-8.746	-18.3228	-17.0232	-20.9571	-12.7907	-17.1322	-14.9351	-22.8495	-24.2628																-12.3932
2002/2/28	2.1002	4.5817	15.9164	17.0528	18.7856	5.4054	11.0248	5.8974	4.8411	2.6336	-1.2112	11.3692	-4.401	15.0972	4.3678	9.2971	3.3175	4.6131	34.3195	4.9784	3.3647	2.0173	10.3507	5.4968	7.5928	4.189	4.8017	1.1852	10.2247	5.0382	4.7619	4.3382																3.6585
2002/3/29	0.3165	3.0476	12.4827	10.3721	64.6965	22.3077	9.9301	7.9903	15.7287	2.566	9.3284	12.6235	13.3504	4.2857	17.4009	11.722	10.367	15.505	26.138	15.4639	9.5703	5.6497	2.5581	-1.67	4.17	6.0825	10.757	9.8097	5.8104	7.4128	11.8625	24.6269																5.4118
2002/4/30	-2.0505	3.2348	6.0419	5.5954	-12.9971	9.1195	0.3817	1.42	7.1072	0.2208	5.7533	-0.1949	-9.7022	6.1021	9.1932	1.7642	8.6451	7.1429	-5.9371	5.3571	1.8419	11.8984	15.3439	20.5163	12.3941	-2.138	6.295	6	3.1792	2.1651	3.1715	2.8229																5.3571
2002/5/31	-9.0177	-11.2802	-17.7907	-11.2092	-12.8205	1.7291	-14.8289	-17.3913	-2.2119	-7.7827	-7.6053	-11.1328	-8.1459	-6.6901	-10.8247	-18.7956	-6.9625	-8.046	-20.297	-10.5085	-9.3349	-10.7527	-3.9318	-3.7204	-5.137	-8.4409	-8.9679	-13.0818	-8.5304	-13.3775	-12.3919	0.6656																-11.3347
2002/6/28	16.9027	29.667	23.0552	11.1706	37.7238	23.5127	26.3393	29.9682	49.4048	7.6274	10.8554	8.9011	21.3766	2.8931	27.3603	11.236	8.1414	9.125	12.5776	13.0682	11.8404	12.4091	6.412	2.8396	6.787	12.2416	21.7472	23.526	8.2645	15.8575	20.4756	13.5537																27.3483
2002/7/31	-7.2932	-12.6848	-9.0805	-3.51	-11.792	-15.2905	-8.3628	-8.8827	-15.6175	-2.1132	-2.843	-3.4309	1.2693	-4.401	-4.3873	-7.9798	-8.289	-8.0183	-6.2069	-5.6951	-4.7181	-4.8193	5.0641	-4.6968	-6.9642	-0.4854	-8.5496	-7.6832	-4.1031	-1.8568	-5.7114	-9.0247																-11.396
2002/8/30	-1.4938	3.0143	-1.3906	0.214	-0.6316	-3.5199	1.5424	-0.6855	1.4164	0.0771	-5.2485	22.1526	5.1226	-1.9182	-4.5886	1.6465	3.4852	1.4944	2.5	-0.5329	9.9068	1.8987	-2.9286	-2.6882	1.9622	-1.6585	2.8381	0.8963	-4.5771	1.0811	-0.1063	6.64																0.9646
2002/9/27	-3.7068	-6.5617	-9.359	-8.8256	-0.2119	-10.1964	-6.7089	-0.3067	-5.3073	-2.0801	-3.3824	-9.3242	0.9331	-15.9061	-7.4627	-5.1836	-4.4141	-5.5215	0	-5.7143	-4.022	-8.4472	-8.171	-0.8287	-1.283	-5.4563	-8.2792	-6.0914	-7.4035	-8.0214	-5.8511	2.0255																-14.6497
2002/10/31	-3.8495	-6.8352	-1.1315	-7.7283	5.8386	3.4375	-6.3772	-9.9231	-1.2783	2.2817	-6.0883	1.7925	-0.1541	-0.9302	-3.405	-7.0615	-7.8086	-6.4935	0	-5.6818	-8.0367	-3.7992	4.1068	-4.4568	-7.9422	-5.0367	-5.8407	-5.1351	-1.9144	-7.1221	-2.8249	-1.1029																-7.9602
2002/11/29	-7.8253	-10.3518	-17.0243	-10.6599	-13.6409	-13.5952	-8.4058	-9.4791	-11.4542	-0.1538	-1.2426	-3.9852	-3.1893	-25.1956	-3.525	-4.2892	-8.3789	-5.4167	0	-7.2289	-10.8614	-12.1298	-6.1801	-14.4801	-16.8627	-13.8122	-7.8947	-10.114	-13.4328	-8.7637	-12.7907	-17.9182																-4.7297
2002/12/31	-4.7384	-8.4081	-6.7241	-8.1439	-9.5238	-8.8578	-8.5443	-8.6792	-9.4488	2.6194	4.4311	-5.4054	0	1.8828	-8.6538	-3.3291	-6.4612	-10.4258	0	-9.7403	-5.112	-5.618	-2.8732	-7.6136	-1.9811	-5.7692	-5.7143	-8.2409	-5.9682	-8.0617	-8.8	-7.0652																-5.3901
2003/1/29	4.3523	11.2607	15.5268	12.0619	10.1412	9.7187	11.2457	10.5372	16.0248	5.4805	9.2719	7.0408	-2.2317	19.9179	10.1053	9.9338	12.6461	15.4098	0	11.5108	9.9631	9.5238	4.1847	12.7921	7.3147	8.4354	10.8225	13.1261	16.6432	11.9403	10.3801	11.2086																10.3448
2003/2/28	2.5819	2.7503	-1.12	-0.276	6.5268	5.8275	2.7994	9.4393	0.4283	4.4128	6.8073	-1.3346	3.3152	-4.1096	-1.912	2.2892	6.6038	-0.142	6.1693	3.0108	2.6846	1.8634	-0.277	11.1232	2.6906	0	-0.9766	-1.6794	0.6046	0.8333	9.6689	4.5574																2.8533
2003/3/31	14.3272	-4.9251	-6.9579	-5.8118	-8.6433	-6.8282	-4.9924	-9.0521	-8.209	6.2031	5.5655	-1.8357	3.314	3.75	-4.8733	-7.5383	-7.9646	-2.4182	-1.3514	-7.5157	-6.4052	-4.1159	0.6944	-6.7713	-8.559	-3.7641	-1.9724	-2.3292	1.0817	-0.4959	-7.0048	-4.9455																-5.5482
2003/4/30	8.7214	-13.5135	-10.2609	-7.7521	2.994	18.2033	6.5287	-4.507	-3.3682	-8.8411	5.7342	-10.7283	0.5601		6.5574	-3.6943	-7.7885	-5.5394	2.6027	-13.3183	-11.1732	-2.5437	-12.069	-17.8947	-14.7087	-12.5163	-4.6278	-4.6105	-1.6647	-0.9967	-9.8701	-18.7831																-5.035
2003/5/30	12.6085	2.8646	3.4884	1.3845	11.6279	3.6	7.0254	8.1613	2.2837	11.5237	-1.2955	-1.1025	-0.092		-0.3846	7.4074	5.6309	13.1173	4.1389	3.125	1.1006	3.752	0.3922	5	5.9351	-0.149	8.0169	1.6667	13.0593	1.0067	0.7205	3.8002																3.8292
2003/6/30	-18.3731	-12.9114	-6.5543	-10.5042	-16.25	-20.6564	-6.4246	-11.2727	-10.3408	-1.3777	-5.1682	-2.0067	-7.7299		-9.6525	-12.3153	2.6654	-8.322	-9.359	-5.0505	-10.3421	-10.5346	-5	-1.0989	-6.4482	-7.7612	-8.2031	-8.1967	-9.6257	-6.3485	-7.7253	-9.3518																-5.8993
2003/7/31	9.4502	-6.9656	-6.6132	-13.3803	-20.398	-3.9241	-9.1045	-4.0984	-3.9318	-5.1222	-3.0277	-7.6223	-8.1129		-8.1197	-9.4101	-10.9615	-4.7619	-10.7496	1.5957	-4.2498	-7.3814	-9.9507	-1.9753	-7.3446	-1.1327	-1.9149	0.8253	-7.3373	-5.5258	-6.2016	-4.6674																-1.9878
2003/8/29	1.4129	3.6392	2.5751	10.4336	12.1875	12.2449	-6.0755	-4.0768	13.3697	0.1227	-3.2114	16.2562	2.5912		-3.0233	-1.0853	-2.8078	0.1562	3.962	-11.2565	9.6014	-7.9696	-1.2785	-1.8892	8.5366	-1.3093	-2.1692	-3.9783	-9.4508	-3.7736	-3.1405	2.5704																-2.6521
2003/9/30	-9.2879	-10.3817	-0.4184	-3.0675	-10.7242	-11.4773	-10.3147	-12.1348	-11.793	0.4902	-4.8848	2.2246	12.1609		-3.8369	-10.815	-10	-1.4041	5.6402	-1.4749	-1.4876	-0.8247	-6.198	-0.7702	4.8315	-1.6584	-7.9823	-2.0716	-7.7574	-4.902	-6.1433	-9.5465																4.4872
2003/10/31	1.3652	-12.2658	-12.605	-6.3291	-4.2122	0.1284	-10.5263	-10.2302	-2.1828	-2.94	-1.4535	-3.7306	2.2519		1.2469	0.8787	-3.7037	-3.6392	-17.1717	-11.0778	-7.1309	-14.7609	-11.8343	-3.4929	-18.2208	-4.0472	-4.8193	-4.6154	0.9174	-2.4742	1.2727	-9.4987																-8.1288
2003/11/28	-0.5051	3.4951	0.7212	-2.7027	6.1889	-6.5385	8.9325	2.7066	-5.8577	0.817	-11.7994	-14.1012	7.3409	-19.4539	2.7094	0.5226	3.5897	0.821	-5.7491	-3.0303	-8.4011	4.1463	-6.264	-11.3941	-3.9318	-11.0721	11.8987	2.2177	0	10.3594	1.4363	0.4373																3.6728
2003/12/31	10.6599	-1.5009	-3.3413	-7.0833	-10.2761	-6.5844	-3.2	6.38	0	-0.1621	14.0468	-16.0401	16.0334	-2.7542	-3.5971	-9.5321	-9.5297	-10.0977	-9.7967	-16.6667	-3.8462	-4.4496	-6.0859	14.826	-5.457	-8.498	-8.1448	-7.8895	4.0909	-4.023	-5.1327	-5.3701																-1.9324
2004/1/30	20.0306	9.1429	7.9012	10.4634	17.6068	14.8311	16.1157	2.9987	19.5556	13.1494	17.3998	8.0597	-26.5881	4.1394	7.7114	16.8582	10.2599	11.413	7.9918	7.0833	5.641	4.902	16.1372	-9.3544	11.6883	1.5119	-0.7389	5.1392	6.2591	5.1896	3.7313	17.7914																7.0608
2004/2/27	3.949	29.4939	41.4188	16.1028	18.0233	20.3325	0	15.8228	8.4263	4.878	9.3373	10.4972	-14.719	17.9916	8.545	52.623	9.1811	10.4065	21.2524	12.8405	18.835	14.2523	11.5974	10.7558	9.4315	14.0426	19.8511	12.22	6.5753	10.0569	6.4748	13.151																5.8282
2004/3/31	8.2108	0.1348	0.9709	13.2867	10.7143	16.2593	4.9822	5.0273	6.5143	-0.8208	1.0111	13	10.3556	7.8014	0.4255	8.5929	4.0909	11.6348	7.6682	4.8276	4.2484	9.407	8.2353	-2.7559	14.9941	6.5299	-3.3126	23.412	28.9203	-2.5862	10.9797	7.5949																4.6377
2004/4/30	-12.9105	-20.7268	-13.7821	-19.9588	-24.4716	-5.9415	-4.5763	-11.1342	-12.0172	-10.8966	1.1011	-15.4867	-11.3744	-7.7303	-8.8983	-16.3205	-5.4585	-21.504	-20.6395	-12.8289	-16.9279	-15.8879	-4.4384	-6.0729	-17.5565	-10.8581	-11.1349	-11.2589	-15.5533	-10.6195	-15.6773	-13.262																-13.4349
2004/5/31	-0.8861	-2.3769	-5.7621	3.2188	12.6657	-11.1759	-8.881	-9.719	-0.7317	-2.322	-7.1287	-7.7225	-7.5936	-14.795	-3.2558	3.5461	-7.3903	-12.2689	-8.6081	-1.8868	3.6792	-4.8889	5.9716	-7.6149	3.3624	-1.7682	-2.8916	6.25	-2.3613	-0.5941	2.5271	2.9593																1.92
2004/6/30	-3.7624	-12.1739	-9.2702	-14.5	-11.1111	-19.1466	-13.0604	-13.2296	-11.9165	-6.0222	-9.5949	-10.6383	-28.125	-10.0418	-8.8942	-14.3836	-7.5625	-19.7318	-16.6333	-23.8462	-38.7625	-11.4486	-6.5295	-16.4852	-16.2651	-11	-7.6923	-24	-7.497	-15.9771	-23.0634	-12.3353																-7.2888
2004/7/30	10.0823	-11.6832	0.6522	-11.1111	-6.9118	4.8714	12.7803	-7.7728	-10.6492	1.6863	8.1368	-9.2063	1.2882	-11.3953	-0.5277	0.2667	2.8689	5.4893	-4.5673	-15.1515	-24.2199	-3.4301	-2.3923	-1.3035	-7.6259	-1.1236	-2.6882	6.192	11.3946	-2.381	-2.5172	-1.7035		46.1333														1.7361
2004/8/31	-6.1682	-6.7265	-7.1274	3.9474	-7.8989	-2.9101	5.3678	-5.5721	-8.254	5.4726	-4.6892	-5.4196	-14.3084	3.4121	-9.2838	-11.3032	-5.9761	-3.8462	-14.3577	0	-20.5882	-4.918	-14.4118	-2.8302	-10.2804	-8.4091	-9.6685	-5.5394	-1.3064	-2.439	-4.2254	-2.5352		-16.4234														-5.2901
2004/9/30	7.9681	1.9231	-10.9302	-1.8987	8.7479	-0.4098	1.6981	-4.3328	0.346	19.6541	2.5172	0	10.9462	-5.5838	2.0468	23.6882	0	3.7647	8.2353	-3.5714	-0.2469	0.8621	-1.9473	17.6699	6.7708	6.9479	-1.8349	8.642	7.0999	13	4.1667	27.1676		15.7205														6.6667
2004/10/29	-7.7491	-0.9434	11.7493	-7.2581	-2.3659	19.3416	-10.2041	-3.442	-6.5517	-9.4612	-0.1116	7.9482	-0.3344	-2.6882	-10.3152	18.6965	0.7062	-27.4376	-5.9783	-29.0123	-21.5347	-16.8091	-2.4533	9.2409	-15.4472	-6.4965	-10.5919	-14.4886	-2.2472	-12.1681	-12.9412	0.5682		-7.0755														-4.223
2004/11/30	2.4	9.2857	0.7009	10.6087	4.2003	-4.7126	0	6.9418	17.7122	3.193	8.6034	-7.5342	9.0604	1.6575	1.278	-6.3401	-1.5428	7.1875	-0.8671	6.087	8.2019	33.5616	4.1916	-8.6103	15.9615	13.6476	7.6655	5.3156	-2.069	15.3652	4.5946	3.8418		-0.8122														2.4691
2004/12/31	2.7344	-10.0218	-11.8329	-11.7925	-12.093	-12.7865	2.8926	-8.2456	-14.1066	-4.3601	3.4979	4.0741	-7.3846	-7.6087	-8.2019	3.6923	-7.8348	-23.6152	-9.9125	-15.5738	-7.2886	-22.0513	-9.1954	-15.7025	-24.7098	-12.2271	-8.7379	-1.2618	-2.3474	-12.0087	-8.5271	-8.2699		-10.7472														-6.8847
2005/1/31	7.9848	7.5061	11.5789	-6.4171	-7.0547	-9.4053	-6.6265	4.3977	-10.0365	17.9412	9.841	1.0676	7.8073	-6.7647	0.3436	-6.9733	-14.8377	1.5267	-3.2362	-14.5631	-2.2013	-6.5789	-10.1266	-2.3529	-10.3524	-5.4726	-1.4184	-7.6677	-8.1731	-10.9181	-7.6271	-10.4389		-11.0092														-7.3937
2005/2/28	0.3521	6.3063	10.3774	12.1905	4.7438	9.6183	15.914	7.5092	8.5193	9.1022	3.1674	8.2746	12.943	7.2555	8.5616	5.1037	22.323	15.4135	8.6957	-1.1364	7.717	2.1127	9.7183	12.4498	8.8452	3.6842	6.4748	11.7647	9.8168	10.0279	16.208	13.5099		9.9227														7.984
2005/3/31	-3.1579	-13.1356	0.2137	-13.073	-18.2971	-18.2451	0	-4.77	-13.271	1.7143	-8.6842	-16.748	-10.3683	-14.7059	-8.5174	-20.4856	-12.6113	-16.9381	-20.6154	34.4828	-25.0746	-13.4483	-4.7497	-5.7143	-22.5734	-14.467	-5.0676	-12.6935	-6.0787	-15.6962	-12.6316	-14.5858		-16.1782														-12.0148
2005/4/29	6.8841	4.1463	8.9552	1.5625	-11.0865	-17.3765	3.7106	-0.5367	-17.0259	11.3483	25.0921	-30.0781	-35.9209	5.5172	-16.2069	-3.4351	-9.6774	-29.8039	-15.8915	-14.5299	-37.0518	4.7809	-3.6388	-27.6515	-26.8222	-12.4629	-12.0996	-13.4918	6.3452	-15.3153	-22.2892	-8.7432		-6.2937														-5.8824
2005/5/31	-21.1864	-4.4496	-13.8943	-1.5385	-1.995	-4.7423	-33.6315	-6.4748	0.7792	-19.778	-11.7021	6.7039	10.2138	1.9608	-0.823	-8.3004	-3.7594	-21.7877	2.765		0.6329	-0.3802	-9.3706	-4.4503	-23.1076	4.7458	-6.0729	-2.0576	-19.1792	-1.773	1.938	-12.5749		-6.2687														1.1161
2005/6/30	4.3784	-2.5021	-0.6818	3.7352	-0.5089	-1.2987	-5.1213	0.5769	-9.5361	14.2138	9.7724	0.5236	-2.5862	0.641	-4.1494	10.7759	11.3281	-15.7143	-4.4843		47.1698	6.8702	-2.7778	-1.6438	-9.8446	4.5307	-6.0345	3.3613	6.2405	3.9195	-6.8441	-3.2534		13.284														3.345
2005/7/29	22.293	-3.8363	16.0183	2.2727	-7.9284	-7.2368	-4.5058	16.8107	-17.3789	1.1013	8.9024	-15.8854	-23.4513	-15.9236	-9.9567	7.5875	-15.0877	-18.6441	-12.6761		-8.547	0.3571	-1.2698	-14.4847	-20.1149	-4.644	-5.5046	13.4146	1.1461	-8.042	-11.8367	-8.5531		-0.8863														-5.3333
2005/8/31	-4.6875	9.8404	2.1696	8.3333	14.1667	15.8392	8.4592	10.7438	40.6897	-0.4357	-3.0235	21.3622	11.8497	14.0152	15.3846	-4.7016	5.3719	45.8333	25.8065		38.3178	13.5231	10.6109	20.8469	30.9353	36.039	18.4466	3.5842	7.0822	11.0266	21.7593	14.4269		14.9031														11.2676
2005/9/30	-1.9126	-1.4528	-1.5444	10.2564	-7.7859	17.551	0.8357	13.5821	-8.0882	4.4858	2.4249	14.0306	-6.2016	10.9635	-4.1667	15.5598	-0.1961	6.4286	10.2564		4.3919	-5.6426	11.3372	2.4259	15.3846	-15.7518	0	13.4948	8.5979	-5.4795	1.9011	30.2245		14.786														1.6878
2005/10/31	6.9638	-3.9312	-11.1765	-4.6512	1.5831	-11.1111	-8.2873	-13.929	-17.8667	8.1675	-6.5389	7.83	-27.5482	0	-6.9565	-19.2118	-2.7505	-13.4228	-8.5271		-12.945	-8.3056	7.3107	-12.8947	-12.381	-7.932	-13.1148	15.2439	0	-7.971	-7.4627	-19.3634		-7.5563														-7.2614
2005/11/30	2.8646	5.1151	1.5453	-0.1626	12.987	3.9062	-6.9277	3.0534	-0.3247	4.0658	6.9964	9.9585	0	-2.0958	4.2056	3.252	-3.0303	-8.5271	10.1695		5.948	-0.3623	-8.2725	2.1148	-2.1739	-2.1538	-0.4717	-1.3654	-12.9111	0	1.2097	10.3618		15.8879														-3.8031
2005/12/30	9.1139	3.8929	13.4783	8.1433	8.7356	25.9398	20.0647	9.3333	7.8176	19.814	8.1172	7.3654	0	-7.9511	2.2422	2.3622	0.2083	-8.4746	1.1538	169	4.2105	0.7273	-2.2546	4.4379	-1.1111	5.3459	5.6872	-4.9327	4.3357	4.7244	-9.1633	1.0432		-7.9032														12.7907
2006/1/25	14.3852	57.096	0	13.1024	0	9.403	19.1375	12.0596	-3.0211	5.5404	28.3629	-6.3325	-23.1939	15.6146	14.4737	24.8154	6.8607	-4.6296	-6.8441	-0.3717	-8.0808	7.9422	12.8901	10.4816	-7.8652	5.3731	6.278	4.2453	13.941	5.6391	0.8772	10.0295		-6.655														3.0928
2006/2/28	10.7505	10.5546	0	0	18.9006	17.7915	0	-4.474	5.6075	5.3672	-2.5183	-4.507	11.3861	-1.7241	5.364	0.2049	1.1673	24.2718	6.1224	-1.8657	-1.0989	9.3645	-7.2115	-1.7949	12.1951	7.0822	6.3291	7.6923	-4.8235	6.0498	9.5652	-1.6086		-3.3771														11
2006/3/31	19.9634	4.3689	0	6.3688	1.0526	23.9394	43.0995	13.038	-10.6195	3.3065	-4.0833	8.2596		7.6023	1.8182	12.2699	3.6538	-18.75	9.2308	15.2091	24.8148	-3.3639	5.6995	4.4386	-9.2391	0.5291	2.7778	18.4874	5.9333	7.4698	5.9524	0		-5.4369														-4.6847
2006/4/28	-4.8855	10.3876	0	15.8983	-7.5521	19.1932	8.6364	2.5756	-13.8614	22.3183	23.5458	-2.4523		-2.1739	22.5	5.4645	0.5566	-26.9231	2.8169	2.9703	17.5074	29.4304	-10.6618	36.25	-12.5749	15.5263	15.8301	5.6738	-5.7176	-5.8577	-3.3708	13.1744		-8.4189														13.6578
2006/5/31	-4.1734	12.0787	0	5.6241	16.338	7.8462	32.636	15.9389	37.1648	4.0878	19.2727	36.8715		7.2222	6.414	10.8808	69.9262		42.4658	25.641	20.202	19.5599	18.6557	11.9266	32.8767	52.8474	16.3333	37.9412	12.995	29.7778	53.4884	11.4241		32.287														30.3534
2006/6/30	-5.3601	2.0106	0.5747	0.2597	-0.4843	-18.2596	14.511	-1.1299	13.3147	-20.5659	-16.6667	1.4286		2.5907	15.6554	-14.6417	-13.355		6.25	29.8469	18.2773	-5.5215	0	0	-2.5773	6.5574	0	31.7073	-3.943	0	19.1919	11.0955		-0.8518														7.5437
2006/7/31	0.5334	8.0605	-3.0476	23.7433	-0.7299	12.74	-4.9587	3.0476	-0.361	1.6507	-0.2439	-5.0302		0.5051	-7.1429	0	-1.0025		10.181	-11.3949	26.1101	11.039	0.2312	6.623	4.2328	13.8182	-4.8109	-12.4074	-1.4823	29.1096	25.4237	19.0013		-10														2.4615	44.8746
2006/8/31	24.5487	9.2075	5.8939	11.041	16.6667	30.805	-3.4783	0	21.3768	17.094	10.3912	6.1441		4.0201	2.834	5.6569	4.557		24.189	13.3038	-3.0986	-9.9415	-4.8443	4.797	-2.5381	2.0767	-4.1841	9.9366	0.992	-7.6923	-6.4189	4.3011		1.9157														6.6066	43.5923
2006/9/29	9.7101	-8.111	10.3896	-3.6932	9.0336	2.7219	-1.5015	10.495	-5.3731	9.1241	10.9635	3.3932		53.8647	2.3622	3.4542	12.3487		16.1376	0.9785	1.4535	0	24.2424	-0.3521	35.9375	12.2066	3.0568	15.1923	22.6792	-5.7471	16.065	8.9691		3.5714														2.1127	-4.204
2006/10/31	8.1902	4.5296	-10.9244	-0.885	-12.9094	-11.9816	11.5854	-1.9934	-2.8391	6.8896	-0.2994	-12.3552		22.449	-1.9231	5.5092	-11.3147		-12.9841	-5.6202	-14.7564	-2.0779	0.9756	-2.6502	-11.8774	-8.2287	-1.2712	-7.5125	2.3946	-5.1829	-0.1555	-12.299		-11.7967														-3.0345	-2.2302
2006/11/30	46.2759	40	3.3962	11.3095	22.3451	32.9843	0.2732	27.1186	-1.2987	20.4631	37.1371	10.3524		6.6667	7.8431	45.2532	4.4957		8.377	31.0062	4.5378	12.3563	0	-2.9038	-9.1304	-1.8237	2.5751	5.5957	16.0898	-0.9646	3.1153	11.7584		4.321														23.1863	34.106
2006/12/29	28.8815	6.4286	4.0146	-3.3422	-11.3924	-9.252	26.4305	43.1111	-1.9737	14.3377	22.9927	-2.1956		-2.1875	4.7273	-4.6841	32.5581		8.2126	31.6614	0	2.046	39.2271	-1.1215	24.8804	6.8111	4.6025	-3.9316	18.8558	0.6494	33.3837	-10.8108		2.5641														16.6282	18.8477
2007/1/31	-0.842	-11.0365	20.8772	4.1494	9.5918	37.2017	20.2586	-11.8634	35.906	-22.8078	-13.3531	26.1224		7.0288	15.2778	3.4286	8.255		36.6071	47.619	0	11.2782	-2.5677	19.6597	91.5708	16.8116	18	12.6335	-6.2373	25.4839	-5.436	20.7792		17.1154														32.7723	-4.5937
2007/2/28	-3.7231	8.1308	6.8215	14.741	26.6294	-1.581	17.5627	3.6646	31.358	2.06	-4.5205	17.1521		18.6567	23.494	9.7238	16.4027		31.2092	21.129	0	12.6126	14.4587	21.169	-2.8	18.9826	27.7966	18.3254	15.5459	18.509	11.018	14.6953		16.5846														1.7897	11.6864
2007/3/30	12.5509	10.3876	16.9837	30.6713	0.2941	5.6225	23.7805	12.0326	11.0902	14.4175	10.7604	5.8011		23.2704	24.1463	15.8107	7.0943		8.7173	7.723	0	43	19.2906	10.2999	18.93	7.4035	40.8488	17.0895	38.0476	27.3319	31.4995	18.9063		14.0845														4.6154	20.6456
2007/4/30	8.9813	42.0646	29.3844	15.6776	34.4575	68.4411	29.3103	38.3495	-0.6768	50.3024	23.8199	46.2141		39.5918	35.9528	39.1304	51.9056		39.4044	26.0816	0	19.021	72.8221	45.1537	21.1073	25.2427	36.9115	42.7485	26.2466	48.2112	31.5012	18.6597		43.9506	67.4074													11.6246	7.5817
2007/5/31	62.1283	33.0238	19.9282	8.4227	1.9629	12.4153	8.2857	13.1579	21.4651	44.0494	64.8993	48.0357		11.8421	12.2832	26.25	19.4743		0.4108	35.6863	0	1.6451	12.2246	-4.1531		10.8527	0.4127	2.4038	11.137	-3.5632	21.5221	10.742		17.5815	16.2058													59.9749	39.8464
2007/6/29	-1.4941	-6.3205	-9.8802	5.791	-24.7059	-9.1566	-40.1935	5.2344	-21.0379	-6.7916	-6.7524	7.0567		-34.5752	-35.3925	-2.0792	-8		-11.6203	21.2066	0	-31.5607	57.5847	-11.2999		-32.028	-24.5205	17.0579	-13.3163	-22.8844	0	0.3		2.9905	-15.326													-26.4607	9.6967
2007/7/31	48.0126	28.5141	-2.7409	55.0537	21.5909	50.2653	15.1471	32.221	17.762	22.3618	19.6552	17.1268		40.4595	48.008	6.1678	24.4565		13.6111	0	0	35.5505	14.0126	19.1571		23.3539	16.1525	22.3262	34.9335	39.7218	0	35.5932		40.4391	26.3631													21.7042	50.098
2007/8/31	19.4346	-2.9687	23.228	-8.6601	15.0701	40.2038	13.5377	-8.6371	25.9427	27.9877	11.7867	-12.4579		35.4908	2.6918	12.2857	-1.9651		-7.498	36.0954	0	30.9136	0	3.8585		11.7598	10.1562	-2.5137	3.5577	9.9558	0	13.0646		29.1982	-0.4448	215.5452												-0.7926	21.8016
2007/9/28	-10.6509	14.3317	1.1781	-9.1981	-3.7563	-15.2083	-11.4736	-6.3843	-0.5988	-1.6685	-15.1585	-12.033		10.3412	-4.325	-14.3342	48.7751		-12.3348	-6.6579	0	31.4532	0	9.9845		-8.1343	-9.7872	-12.4439	-6.5539	0	1.4887	-7.9777		-6.2842	-4.3789	-14.2157												-6.8353	-11.1826
2007/10/31	28.9073	5.2113	-9.3836	0.0519	-16.5612	2.027	-4.1931	-14.5902	14.2169	-5.319	6.0164	3.5603		-3.4253	-5.0685	-6.3282	60.7784		-8.1407	-10.7227	27.6527	-18.1091	-7.9296	0		-22.4208	-13.3648	-8.3867	-16.1765	0	-13.6065	-13.771		-13.0362	-5.1402	1.4286												-10.9576	23.867
2007/11/30	-18.9571	-27.925	-13.6054	0	-9.1024	-29.5605	4.244	-23.2246	-15.0844	-11.9593	-24.0757	-22.1079		-17.931	-11.1111	-17.2865	-21.9926		10.2845	-27.5953	0	-11.8117	-37.3283	2.0408		23.4555	-4.5372	-10.0629	-11.7409	0	-13.8759	-11.9156		-26.4368	13.8916	-10.8732	75.7696											-3.7453	-25.9796
2007/12/28	-8.5895	-2.8603	10.7612	0	10.9875	9.1453	3.3079	15.45	7.3292	-1.6442	6.8328	15.4623		16.7467	10.7143	25.562	65.9107		0	3.4483	0	24.7734	51.2985	28.8966		25.2757	16.1597	17.0163	15.2905	0	5.3025	0.047		53.9714	7.6125	14.507	21.2429											16.7871	-5.2062
2008/1/31	-9.6741	-0.5736	-17.2196	-25.7529	-7.2682	3.3281	-23.399	4.4175	-17.9398	-5.7512	-9.894	3.9704		-10.5398	-3.9589	-9.4828	-25.4676		0	-1.4035	0	-12.8329	-26.4155	0.5886		-17.5355	-10.6383	-26.8924	-3.7135	0	-5.7456	-1.4085		-17.1247	3.8987	-6.4311	-15.8434	65.8974										-15.1832	6.4486
2008/2/29	-10.7486	1.5	-1.6221	6.8531	0.5405	0.7579	2.8939	7.9635	3.8082	-9.2905	-9.8039	1.4887		13.2759	4.2748	1.0989	10.2124		0	-8.8968	0	-6.0185	-5.5438	6.383		0.5747	7.8755	-0.545	3.3747	0	1.4384	-3		7.9082	16.6731	15.0442	1.8826	-0.3864										1.6274	-7.8406
2008/3/31	10.1075	-7.2755	-20.0776	-3.9267	-8.6022	-10.9064	-16.5625	-13.3308	-26.9022	-5.0512	-0.0435	-12.6276		-24.8605	-16.5447	-17.2464	-19.1978		0	-20.7422	0	-17.4384	-16.517	-11.4		-18.5306	-16.2988	3.2877	-20.2532	0	2.0932	-16.8876		-16.4539	-16.8103	-15.9487	-22.9891	-15.4383										-16.952	-6.3245
2008/4/30	-4.8047	12.09	-14.5631	-2.3842	-18.8235	-20.0084	-12.5468	-27.6596	-1.1152	-20.1123	-13.4406	-19.6581		-8.9804	-20	-14.0981	30.4076		0	0.0493	0	-14.5585	6.0699	4.4018		-3.2064	-9.1278	8.5765	-20.6349	0	0	-17.1294		-3.6786	-25.4683	-24.5226	-2.964	7.156										-2.7261	-22.8235
2008/5/30	-18.9577	-15.3734	13.7784	28.9602	1.9928	-12.1372	7.0664	-18.8725	-8.6466	-16.6049	-8.2188	15.8392		-8.0861	-4.1667	-18.0428	-14.4045		-29.8611	3.8424	0	-9.4972	-8.7287	-0.4874		0	-3.3482	-14.4842	-10.6703	-18.9135	-6.8122	-14.3264		-15.0411	-19.5478	-18.0195	-4.8	-11.7869	11.8661									-14.2368	-24.6516
2008/6/30	-26.5625	-33.391	-24.7191	-18.3983	-31.0835	-32.8529	-29.6	-27.8438	-27.8133	-25.1665	-26.5734	-34.7959		-26.5537	-25.1716	-26.1194	-34.862		-32.3904	-21.7268	0	-30.7099	-33.9683	-24.8163		-16.5631	-24.9423	-35.9146	-30.2741	-36.1042	-34.6345	-23.4609		-26.556	-32.5269	-24.4554	-15.9203	-26.2619	-30.9859									-9.0323	-22.0231
2008/7/31	-5.6604	11.039	2.8192	16.3317	5.6701	19.8779	0.8523	2.6738	-0.5731	0.9891	13.6054	25.1956		-6.5934	3.0581	10.4377	9.5465		9.4142	12.1818	0	21.2987	26.2019	17.0467		-6.9479	13.2308	9.7917	38.2906	27.1845	2.823	7.9728		36.8173	10.5578	11.4024	5.2294	9.127	30.4847									-0.4433	15.6412
2008/8/29	-16.7059	-26.0819	-15.9677	-23.0308	-21.7073	-25.2994	-26.7606	-16.3542	-20.7493	-10.8717	-4.0719	-22		-37.1765	-22.2552	-28.6585	-30.1743		-15.4876	-24.0951	0	-23.1481	-30.1905	-35.9926		-34.4	-18.2065	-24.4782	-22.8677	-31.9084	-28.0887	-20.0828		-15.2099	-27.7477	-17.2941	-14.7341	-32	-28.348									-27.8718	-6.9231
2008/9/26	-7.7684	-21.0443	-29.1747	-35.2614	-6.5421	-5.01	-8.0769	-13.4496	-19.2727	5.1648	8.6142	-13.9423		-5.4307	-8.0153	-13.4615	-22.5429		-19.457	-19.6794	0	-9.3976	-6.1392	-11.5942		-9.3496	-14.2857	-1.005	-15.3846	-10.7623	-11.0132	-15.8031		-31.0065	-13.217	-20.4836	-32.7198	-16.5775	-18.281									5.5556	2.2727
2008/10/31	-9.9541	-20.8417	-20.0542	-27.4914	-25	-0.211	-28.8703	-28.9209	-24.3243	-18.2863	-18.2759	-18.9944		-24.7525	-26.1411	-27.1605	-42.3968		-16.8539	-15.4499	0	-24.4681	-43.314	-16.5574		-26.6816	-21.7054	-28.6802	-17.803	-27.1357	-11.7162	-38.1538		-31.0588	-20.4023	-22.7191	-16.4134	-21.4744	5.6761									-25.9649	-4.7811
2008/11/28	15.9864	26.0759	37.2881	34.1232	27.1111	24.3129	19.4118	15.1822	15.4762	20.2046	12.6582	11.954		20.7895	19.6629	21.0169	24.4755		-2.027	22.6908	0	23.2394	19.2308	20.6287		9.4801	17.8218	8.1851	11.2903	25.8621	26.1682	18.408		62.116	27.0758	16.6667	6.7273	19.5918	20.5371									7.425	20.3678
2008/12/31	-5.4252	-1.004	-3.9506	30.0353	-9.0909	-18.3673	-1.9704	2.6362	3.6082	-12.9787	-4.9938	7.3922		2.3965	-2.3474	-3.3613	6.882		35.5172	-15.7119	-13.4367	-6.5714	-3.0108	1.7915		20.9497	-5.042	0.9868	0.207	31.7808	1.7778	2.7311		-1.8947	0.8523	7.7381	17.8876	11.6041	2.8834									4.7059	-15.3937
2009/1/23	9.1473	11.1562	16.1954	2.3098	11.9231	10.8333	10.0503	19.6918	14.4279	11.0024	3.2852	10.7075		5.9574	14.4231	9.2754	13.7976		7.6336	9.3204	15.456	11.6208	16.6297	21.92		14.0878	9.7345	6.5147	12.6033	18.5031	18.1951	15.3374		20.6009	11.2676	13.9963	11.4162	17.2783	14.3949									10.9551	14.6528
2009/2/27	1.5625	17.5182	-1.9912	1.5936	5.1546	6.203	18.7215	71.6738	17.3913	26.4317	7.888	45.0777		40.5622	8.8235	19.3634	9.3533		4.0189	12.9663	7.095	59.4521	8.365	-5.3806		3.2389	16.129	22.63	11.5596	-7.3684	5.1724	34.7518		19.395	21.0127	9.2084	-3.1128	1.5645	16.9265									0.7595	5.5724
2009/3/31	15.8042	39.7516	49.4357	48.7582	23.8562	27.2566	15.3846	11.6667	43.7037	14.8084	7.1934	26.4286		0	17.3745	26.6667	27.9831		21.3636	50.1572	32.25	15.6357	23.8596	35.2288		24.902	12.8472	21.4464	19.9013	34.2803	42.5059	30.3947		49.4784	23.8494	40.0888	38.9558	34.9166	31.2381									13.5678	26.2765
2009/4/30	2.4155	9	33.5347	17.2232	3.1662	-7.2323	34.3333	4.5522	19.8454	9.1433	10.451	-9.0395		7.1429	15.4605	28.4211	-11.9637		0	14.8691	30.2087	-4.7548	-2.4079	4.2051		5.1805	9.2308	6.9815	-1.2346	23.6953	7.6417	-0.1009		-14.2572	19.9324	11.2988	5.5936	3.8059	2.8801									-2.9867	15.3319
2009/5/27	14.8585	16.0041	0.6787	9.8201	28.133	22.3388	22.8288	20.1285	10.3226	14.3058	1.9884	8.3851		4.4	10.5413	0.4098	4.4986		0	28.9881	-3.2258	9.8284	19.7388	4.2983		3.5821	10.9859	6.7179	8.5525	48.8027	13.8932	14.9495		0.0688	7.4121	12.1442	0	4.4913	0.4625									4.675	10.0927
2009/6/30	31.5186	16.748	-0.8989	1.0922	3.1936	36.5196	-0.202	9.3938	1.5595	28.2209	36.2376	55.2136		21.3282	22.1649	32.517	11.2108	2205.2634	110.2996	22.4364	3.9535	2.5568	21.2121	21.0227		19.8847	2.0305	-0.3641	33.8083	24.5977	18.8945	35.7645		10.1813	30.596	39.9953	20.383	28.9827	49.1713									28.391	30.449
2009/7/31	4.7843	2.9545	24.8299	18.3851	18.7621	27.5482	14.9798	29.5813	-1.9268	4.5455	7.9215	7.7634		43.8947	7.173	26.4887	8.5484	28.2192	42.4755	-0.1387	34.4519	12.6039	25.3	6.385		1.0817	11.9403	12.4774	0.5808	13.8376	-3.973	-0.6131		14.6835	9.0264	0.3043	-2.1591	10.0069	0.3086									-1.8966	-2.0437
2009/8/31	-29.6407	-28.6976	-4.6322	-20	-14.8208	-30.3735	-10.7394	-29.081	-25.3438	-23.8902	-28.4848	-33.3333		-33.0651	-20.8661	-23.6201	-30.7578	-29.9858	-20.5	-28.75	-11.9246	-23.6872	-36.3927	-20.2118		-11.1772	-14.2222	-26.2058	-28.4889	-22.4203	-3.9613	0.5225		-26.8212	-22.6047	-10.4976	-0.6969	-16.123	-25.2308	41.9207								-22.4956	-24.0849
2009/9/30	10.8511	1.032	22	-4.2857	-7.0746	11.9433	-9.8619	1.2426	3.1579	11.2447	5.7439	1.2864	480.9332	-0.1093	-0.2488	-2.0191	3.2189	-1.6277	3.9308	17.0565	-2.7708	-0.4854	2.133	-5.0885		-5.7564	-5.6995	2.1786	6.4603	19.8468	-0.1833	4.0936		7.6923	5.649	10.1017	8.7719	11.8175	10.2058	25.0269								6.1224	16.3934
2009/10/30	10.4607	15.1175	13.3489	16.4179	80.0412	16.8174	14.8796	16.8907	13.7755	4.8649	13.9804	19.5597	4.6563	25.8206	19.4514	14.2082	24.6362	6.2048	12.1785	22.398	2.1373	19.6748	16.3391	19.8135		11.9318	17.5824	19.403	18.3312	14.4683	21.7631	-1.9975		26.1905	17.8612	20.8744	11.0753	10.8361	12.5467	40.0344								16.3462	6.918
2009/11/30	0.1738	13.7533	25.4134	18.141	-10.5143	0.774	33.9048	30.45	73.3184	8.3505	7.4219	8.9235	13.4534	10.1739	13.7787	9.9715	10.5922	17.1373	22.5893	18.0272	1.4585	12.9076	18.2682	23.3463		10.4061	34.1121	14.1071	25.2137	9.5431	27.0739	14.2038		41.8424	1.3514	3.3113	15.0048	27.8214	7.8301	28.4049	82.1951							20.753	-3.5258
2009/12/31	-6.2446	-11.6225	-10.1681	-15.898	-8.3014	-13.7481	-6.9701	-14.4117	-13.066	-18.3159	-11.7818	-11.7035	-7.3763	-3.9463	-2.3853	-3.6269	-9.4268	-11.0557	-13.0913	-20.9798	-10.625	-5.0542	-5.2679	2.0505		4.1379	-3.1359	-7.8247	3.157	3.7535	-10.3858	-15.6163		-6.025	-7.0476	2.1203	12.1212	1.4164	-10.9538	-10.0653	-12.6729	60.9394						-6.616	-10.0402
2010/1/29	-13.5985	-12.0918	-8.9804	-15.9355	-11.2813	-15.4942	-12.844	-13.5692	-13.6905	-10.8911	-13.3553	1.1046	6.3508	-6.6557	-8.2707	9.319	-9.8251	-18.3178	-17.0253	-21.8818	-10.4196	-3.929	-17.2479	6.2597		-2.0971	43.8849	-12.3939	-11.0835	-24.6092	-14.4371	-15.8625		-21.2323	-8.4016	-20.5215	-9.1592	-14.432	-12.5777	-24.7388	-15.2274	-18.4706	8.15					-11.3192	-14.9107
2010/2/26	0.9636	4.2169	2.6721	2.9163	6.7504	1.7914	9.6491	2.3316	12.069	0.3268	1.6175	18.6453	5.2133	5.1937	6.7623	-5.4098	4.5245	14.6453	9.077	6.9094	1.4052	29.9472	20.1595	4.2182		4.0586	18	23.4496	3.814	14.2773	5.031	7.6198		23.9958	-1.566	9.2953	7.686	12.7856	2.7668	11.0353	-6.5099	1.0874	1.7106					2.9385	4.4596
2010/3/31	0.7423	15.3179	17.6176	2.9083	-1.1765	3.9337	-0.48	13.3671	18.7692	5.342	3.0899	-11.1111	7.2072	0.4184	4.2226	14.9047	2.3852	-3.992	2.4476	18.69	8.3141	-10.5584	-6.2559	-3.7683		2.3835	-11.7585	-3.7677	7.7957	4.9248	11.717	6.5693		-6.5644	7.425	19.1773	21.7191	19.7299	5.3846	13.435	12.4436	8.8749	34.8636	42.7778				5.0847	3.9176
2010/4/30	-17.8947	-20.4678	-29.5319	-19.058	-10.7143	-22.51	-17.6849	-25.6811	-10.8808	-21.3358	-19.5277	-23.8884	-31.0924	-14.75	-16.2063	-11.4008	-18.0328	-18.9189	-27.8498	-24.7976	-11.4126	-18.5017	-10.2123	-3.5727		-11.0053	-22.9292	-15.1713	-23.0777	-25.4941	-25.7916	-16.1644		-18.0657	-12.0985	-28.9646	-24.5271	-8.1386	-16.8779	-9.1537	-14.5642	-19.6789	17.6272	-23.1694				-17.9117	-21.9465
2010/5/31	-6.6195	-12.8431	-14.1304	-5.3715	-19.3333	-9.6451	-6.4453	-16.7817	-17.8779	-2.5476	-7.2235	-10.8891	-15.2439	-9.1887	-0.6593	-16.0479	-17.1579	-13.5897	-18.1646	-15.8513	-10.8943	-10.3064	-17.0045	-1.8113		-19.9762	-2.1807	-9.8144	-5.0218	-13.8896	-8.4444	-5.5556		-8.686	-23.8733	-5.9302	-9.4092	-15	-20.2822	-16.9891	-18.9357	-16.4018	7.0015	-6.5378				-1.2035	-10.5263
2010/6/30	-5.9639	-5.4945	13.9241	-7.0009	-8.4711	-1.8545	-20.6681	-8.2482	-12.0354	-10.5691	1.2165	-5.6054	-8.3453	-14.9623	-12.3894	-5.5635	-2.033	-9.0504	-8.5549	1.0432	-9.9453	4.0373	5.6988	-10.0692		-15.7504	-4.1401	-14.1026	-4.8276	1.6166	-3.8835	-16.5225		8.9024	-7.84	3.9326	-4.6988	12.3808	-9.7345	2.9661	-8.75	-2.3102	-10.7809	-14.9754				5.9448	-7.4208
2010/7/30	22.2714	73.062	19.0123	36.6226	32.0542	18.1686	16.8421	36.3564	21.7304	23.0909	17.4053	34.5606	21.1931	15.8228	12.8788	24.1692	17.7691	19.0865	30.4678	19.9074	11.1449	8.209	7.7022	23.2479		24.9731	13.7874	22.3881	28.2609	29.5455	23.3333	26.3212		0.3359	25.1736	28.8649	21.871	25.046	34.1912	26.8724	18.9041	25.9873	9.6305	17.3812				14.2285	28.5435
2010/8/31	1.5682	-8.3987	-7.0539	-7.6717	-1.0256	-7.7491	15.0901	-2.7421	4.4628	-2.8804	-10.5464	-8.2083	-1.6839	12.5683	0	-2.6764	-0.4405	-1.6438	-8.9147	-12.8378	9.1158	-0.2759	8.2241	8.1137		9.9855	-5.5474	0.6098	-5.9322	-11.5789	3.8493	-4.5119		8.9286	-3.4674	-2.6846	10.4772	-1.7673	1.1872	14.661	4.2243	-2.1739	30.3315	3.8006				5.9649	-8.7452
2010/9/30	-0.2375	-9.6577	-7.1429	-12.692	-8.4629	-6.6667	-13.5029	-4.0192	11.5506	-3.4981	-3.9773	-7.6923	-13.834	3.3981	-0.2237	-6	-7.0796	1.3928	2.6596	-3.3223	-7.853	-7.1923	6.2775	16.6132		-3.4211	-6.8006	-1.4141	-7.9079	-10.6151	4.0221	-7.3883		9.8361	-5.3161	-11.2931	-1.0329	-11.6192	-7.9422	2.7723	-9.8747	-11.5762	19.3302	-6.99				-4.0563	3
2010/10/29	15.4762	-1.3532	4.8077	3.6111	5.8491	3.1429	5.4299	5.25	-5.5319	1.8913	6.8047	-0.1042	1.9878	0	6.7265	8.7766	6.0714	3.5714	0.6218	7.331	7.3436	2.6826	-8.0829	15.9516		5.3134	-0.1658	41.1885	18.6957	22.7525	-4.5489	10.0186		-9.2351	6.9803	29.2517	17.6471	2.9686	15.6863	-6.5511	8.749	6.955	-1.7584	6.3395				-1.1217	15.3722
2010/11/30	-16.1856	-5.6241	-15.711	-12.958	-14.2602	-10.1108	-14.5923	-0.0594	-14.2643	-10.3635	-8.4488	-1.877	-5.3973	0	-13.0252	-9.6577	15.9371	-18.5676	-9.3718	-7.6841	-7.9392	-6.9666	4.3968	-8.1594		3.881	5.814	-17.1263	20.4212	-5.6058	-11.1994	0.6745		7.9137	-5.1064	-15.5639	7.9032	-2.0593	-13.4746	-7.2754	-6.6165	1.5301	8.2987	3.0476				5.2356	-15.007
2010/12/31	1.107	1.3081	-7.0748	-5.6468	-2.2869	-4.0062	-1.2563	3.0897	-9.4571	4.8318	0	-8.5016	2.0602	1.8779	-4.8309	-2.977	-13.2623	14.1694	5.1136	8.0925	-6.055	-4.9922	-3.4557	-14.2562		-10.7098	-1.4129	-8.7566	2.5095	9.4828	-3.9356	3.3501		-16	-5.6801	21.0151	-18.5351	-7.6535	10.4799	-0.953	-6.1192	-7.9656	-8.3806	-5.3478				-16.4179	4.7855
2011/1/31	-0.2433	2.0086	2.6354	-1.197	-0.8511	-1.7657	-5.0891	-5.879	-2.9014	0	-3.0257	-5.2265	6.5217	-15.6682	-2.0305	-0.4184	7.1429	6.99	-3.8919	-5.8824	-11.0352	-6.4039	-6.8233	-8.4337		0.5579	-8.5987	-4.2226	-16.6914	-5.5118	-3.9106	3.2415		-9.4104	-1.5848	-13.8337	-13.3028	-6.2842	-5.8511	-17.0943	-2.4014	-5.2047	-14.3404	-9.1				-4.9603	1.9685
2011/2/28	-0.4878	1.5471	7.8459	8.5903	8.1545	3.9216	8.8472	-0.3674	9.761	5.1029	1.5601	11.8873	2.9155	12.0219	24.0933	0.9804	-3.6458	1.2	25.6468	-2.1591	7.4643	11.4035	2.2809	14.1447		15.2566	4.1812	15.4309	4.5414	-2.7778	1.5504	12.0879		3.1289	4.8309	1.3664	14.9206	9.3294	1.5066	2.7079	13.884	6.0457	7.424	5.6106				14.1962	-4.4788
2011/3/31	6.4951	8.5873	2.2487	2.1298	1.5873	2.5157	4.1872	2.7044	0	15.8183	3.6866	-3.724	14.8725	-0.1951	1.4614	2.9126	6.7027	5.0066	10.564	6.2718	19.6118	-1.5748	8.4507	6.9164		-5.1745	-1.0033	-4.3403	11.1584	19.5238	4.1031	4.5518		7.4029	4.4547	15.3328	-2.5783	2.9333	15.5844	3.3898	12.4228	-1.5125	-13.505	2.1354				-5.1188	8.5691
2011/4/29	-2.4166	-0.8929	20.1811	-10.2284	-2.9297	-4.908	-4.4917	1.7355	0	-0.2884	9.9259	-8.4187	10.7275	5.0831	-3.0864	-12.2642	17.3252	-11.4178	6.9636	-5.9016	-19.8975	-2.08	-5.9524	7.0081		1.5228	-1.1824	-7.6225	-10.0383	-4.4622	-4.3996	-13.5968		-7.3446	-7.6471	-7.5237	-3.7807	-11.658	-7.2893	1.6393	-4.8235	-5.7295	5.5174	-8.3121				-8.7669	-2.1593
2011/5/31	-6.3619	-9.2664	13.9935	-12.0575	-1.4085	-6.2903	-6.4356	4.1865	0	-9.8039	-4.5822	-6.2462	-3.4521	-7.1628	-5.5202	-11.2135	-1.6408	-11.0482	-0.2271	-8.8269	-5.6503	-6.3725	-5.1784	-0.5038		-7.5	-12.4786	-10.609	-12.5213	-19.2661	-14.1898	-7.8295		-6.2195	-9.4	-13.8076	-4.4204	-13.392	-5.2265	-5.095	-19.1582	-7.7068	-8.6403	-8.5095				-3.3738	-5.6346
2011/6/30	7.7806	7.9769	14.9197	0.3774	4.4898	-1.5491	3.7037	5.9337	0	7.4728	5.5085	3.7234	-0.5767	5.2104	17.9775	-5.5363	-5.7946	4.2994	3.9454	1.9108	16.3842	2.7923	10.5583	-9.9747		-0.1351	-4.5605	0.6672	16.5531	9.9283	7.3743	5.367		5.5917	1.0811	17.7885	15.3135	3.5375	13.0515	2.3959	8.6176	1.5956	4.8968	22.5532				0.2208	17.0394
2011/7/29	-3.5503	-0.5164	-7.9704	-3.5296	-2.1484	-6.2931	-3.8265	19.9341	0	-2.6549	-4.38	-6.2821	-1.6241	-5.2381	-9.3333	-8.7912	0	-2.5954	3.6496	16.4989	3.8835	-3.9049	-2.7442	8.7324		0.3203	-2.079	-8.7719	-9.9415	-8.6338	0.3122	-2.7879		-5.665	-5.5258	-11.3265	0.6239	-13.3407	-11.3821	0.5571	-7.7686	-3.1271	15.6064	-10.6151				3.304	-4.7316
2011/8/31	0	-5.7093	-14.8214	-7.5619	-3.1936	-0.7491	-9.2838	7.7381	0	-4.2857	-1.1577	-5.0616	-11.5566	4.2211	-5.042	-10.4418	-6.151	-4.0752	1.2676	9.281	1.6822	-6.0071	2.7088	0		-0.6525	-12.3142	-7.9327	-9.1837	2.5961	1.971	2.1197		2.7415	-5.6604	-1.3809	-15.6776	-0.3817	-14.8624	8.4765	-3.7634	2.2456	4.9089	5.4384				0	4.8711
2011/9/30	-11.1656	-7.156	-14.0461	-13.2581	-12.7835	-14.5283	-9.9415	-25.2869	0	-13.2972	-10.6881	-16.7147	-27.0667	-11.5718	-5.3097	-11.2108	-15.7895	-17.6471	-15.1599	-17.4641	-18.3824	-10.9023	14.0659	-30.2073		-8.5386	-9.9274	-12.2715	-18.3861	-22.166	-11.292	-13.6752		-1.0165	-8.8	-13.769	-4.0966	-15.4534	-15.8405	-9.0909	-10.6145	-9.4715	-10.9811	-10.4211				-3.3049	-15.7559
2011/10/31	10.4972	5.1383	-0.3659	5.2033	-3.5461	7.2848	1.9481	-2.2753	0	9.5462	6.2295	-1.3841	6.0329	3.0534	5.6075	22.4747	7.6651	5.1587	-1.0656	-0.2899	-7.6577	-0.8439	-15.2216	12.8434		-3.0521	5.6452	5.0595	1.1264	6.762	3.555	2.6874		-5.0064	18.2018	4.4655	-5.2574	3.4743	1.2804	-18.5955	11.875	7.3541	9.6227	13.866				11.4664	11.4595
2011/11/30	-11.75	-12.406	-15.5447	-7.8825	-6.6176	-11.3169	-7.0064	-13.9115	0	-3.8571	-7.4074	-3.8596	-0.8621	-4.7619	-6.6372	-8.2474	-4.2716	-16.7925	-11.3505	-2.4709	-7.0732	10.6383	-14.7727	3.4868		-2.037	-7.3791	-9.3484	-9.7772	-9.6224	-9.4131	-11.157		5.2703	-8.5343	-12.0466	-0.1156	-11.2409	-5.3097	-16.4251	2.4209	-9.6045	-8.2367	-6.2951				-2.4728	-10.6693
2011/12/30	5.8074	-12.0172	-10.5797	-17.7852	-14.4357	-11.8329	-15.411	-7.0318	0	6.0921	0.8333	-15.5109	-11.1304	-9.4444	-9.7156	-13.9326	-24.714	-13.3787	10.2804	-21.9076	-7.4803	-25.9615	-27.0667	-12.0788		-25.5198	-14.5604	-26.25	-2.8807	13.4771	-12.2249	-2.3256		-30.0385	-7.0994	29.6024	-13.3102	-8.2237	-5.3405	-6.5235	-6.1818	-22.0313	-4.6355	-0.7709				-7.5051	8.5776
2012/1/31	2.4096	7.0732	-1.2966	1.2245	5.8282	1.8421	3.6437	3.7818	0	4.4818	-0.3306	0.432	0.1957	-1.8405	-4.1995	3.1332	3.9514	0	-6.8644	-0.7634	-1.2766	5.974	3.1079	7.3753		-2.5381	3.2154	5.0847	5.6497	-0.2375	0.8357	27.9365		-0.367	-1.7467	-8.2955	14.2857	3.2258	-5.3597	-10.0707	6.5891	-8.1162	-8.7936	0.333				0.3289	5
2012/2/29	8.2353	20.0456	31.8555	24.3952	12.1739	22.9974	15.625	10.6517	0	-0.2681	8.4577	19.7849	46.4844	6.625	13.4247	14.1772	14.6199	32.7225	23.7489	28.4615	28.1609	20.8333	21.4539	12.7946		14.0625	9.3458	20.5645	19.5187	19.6429	9.8066	18.9826		29.8343	21.3333	19.9504	0.3505	29.6875	25.3353	40.0786	6.5455	17.2301	8.6725	8.2965				9.7268	5.7143
2012/3/30	0	4.5541	-16.5629	-14.4246	-8.5271	-13.8655	-11.4865	3.9265	0	-5.7796	-3.6697	-12.0287	-9.7333	-6.2134	2.8986	9.0909	-8.5459	4.5365	-2.4265	-1.7964	-19.6188	2.4341	-18.1022	6.6269		-6.8493	-11.1111	-15.3846	-1.566	5.8706	-7.2956	23.3577		0.1418	0.7326	6.8182	-8.3818	-16.332	-1.308	-13.1136	3.0717	-11.814	4.8596	-12.9724				1.6932	1.7117
2012/4/27	8.4541	15.245	21.791	54.7348	19.774	14.1463	51.9084	22.2425	0	8.2739	6.8254	21.6327	6.7947	4.5	11.5023	5.8943	12.6918	14.5283	9.6458	11.2805	31.5202	10.8911	13.369	-5.7671		6.8627	20.5128	37.5494	9.5455	9.7744	4.4776	-4.9873		18.272	21.8182	5.8994	4.0661	20.32	5.4217	20.0969	3.9735	4.3249	15.8163	-1.5258				7.4437	10.806
2012/5/31	3.0067	-3.622	-5.0245	-9.5471	-3.5377	2.9915	-9.5477	3.1904	0	6.6771	5.2006	2.0435	-3.7344	1.0766	-4.2105	-4.7985	0	-2.3163	-1.0997	8.6301	7.5292	-5.7143	-0.4717	2.6643		-6.1927	-6.9149	-10.3448	7.8838	19.4349	-6.6883	-3.1659		-12.0958	-3.4328	8.4018	-3.0525	-5.8511	16.3038	6.8765	-4.0323	7.9879	-0.6975	1.1919				-0.6314	9.0328
2012/6/29	-3.6757	-6.6993	-3.4839	31.6147	-8.5575	-5.2192	9.1667	-7.7063	0	3.2362	-6.3602	-7.2595	-4.8851	-6.9822	-8.5714	3.4274	-10.6436	-12.5637	-25.2953	2.1438	26.7258	-9.4697	-3.6335	-7.4505		-9.5355	-1.1429	-8.3333	-10.1923	-10.681	-3.9666	-13.8318		12.8065	-11.2156	-7.2427	13.3501	-13.8418	-10.2868	-5.3708	4.7059	-17.2068	-2.6241	-8.245				-3.4355	1.245
2012/7/31	5.0911	-6.0648	-22.5936	-24.7423	-9.893	-10.5727	-21.374	-9.2365	0	-2.9781	1.3783	-9.9804	-9.6677	-10.8142	-16.5126	-9.7466	-16.0665	-10.6796	-4.0359	-10.6173	-19.3774	-12.3431	-13.7705	-13.0189		-15.1314	-0.289	-9.0909	-19.4805	-12.6806	-4.5652	-14.7505		10.2657	-8.4926	-6.1468	8.6667	-6.3253	-8.5998	-10.1351	-19.7432	-17.8984	-2.6457	-22.3363				-4.6154	0.5291
2012/8/31	-13.1094	-2.1951	3.2815	12.8767	-2.6706	-6.4039	9.7087	-1.4706	-29.4011	-11.147	-13.2931	-4.5652	1.505	1.9971	7.2674	4.1037	-7.2607	-5.2174	-11.4481	-16.7127	-10.3282	7.3165	3.4221	-5.7845	80	12.0623	2.8986	1.5385	-1.0753	-10.2022	-0.2278	-3.3079		-0.5476	-10.6729	-13.4897	-8.6912	0	-14.4753	-18.6466	-4.2	3.2349	-11.5006	4.9587				2.8226	-17.4561
2012/9/28	5.1122	0	2.0067	1.0922	-0.6098	-0.5263	-3.5398	0.9552	-1.2853	1.8182	4.5296	-1.139	10.7084	0.2797	2.981	5.8091	1.7794	-4.8165	-0.1105	-3.3167	-5.4898	0.6757	7.9044	9.9002	-4.4444	-0.3472	-2.5352	0.7576	0.6793	-3.5824	2.7397	6.3158		11.7841	2.8571	0.452	1.2318	2.6643	3.6671	9.9815	-3.1315	0.8174	11.749	5.8268				2.8431	14.3464
2012/10/31	-1.3049	3.4913	1.3115	-1.5606	6.4417	-0.5291	-1.8349	8.3974	1.3021	5.1786	-2.8333	2.0737	6.1012	1.3947	11.5789	0.1961	-1.2238	9.8795	15.5973	1.2007	1.0251	2.0134	7.155	-3.2123	-0.6645	2.0906	4.0462	10.9023	7.5574	17.4098	10	32.1782		6.4039	2.5253	14.2857	2.5442	0.8651	10.3401	-3.8655	-1.7241	-8.6486	3.863	-1.6369				-2.1926	3.2528
2012/11/30	5.1683	-6.988	-7.9288	-20.7317	-5.1873	-1.3298	-11.215	-0.1637	-3.599	-2.8862	-1.5437	-7.6749	-3.5063	-7.7029	-8.2547	-0.9785	-6.7257	15.3509	1.0526	1.1864	-5.186	-0.8772	5.8824	-11.7605	-2.5084	-9.8976	-12.7778	-13.2203	-3.6386	4.6112	-3.8384	-2.9963		-32.3148	-4.1872	7.874	-12.7292	-1.5437	7.0284	0.4371	25.2193	-9.0237	-6.0966	-14.3722				-0.6823	3.2403
2012/12/31	15.6571	28.2383	26.362	30.4615	24.924	17.5202	22.4561	9.8361	8.5333	31.1189	17.5958	21.7604	10.6105	13.4128	11.5681	15.2174	22.9602	37.6426	37.3106	32.8308	22.2354	12.3894	25.0751	15.2903	28.8165	15.1515	15.6051	12.5	23.0469	18.5825	15.3361	42.0849		18.6047	22.8792	27.646	0.1236	23.5192	25	21.7581	10.683	13.9837	8.5341	23.4982				12.7576	18.5702
2013/1/31	18.6759	11.7172	0.9736	14.6226	0.2433	-0.2294	5.4441	0	11.0565	-10.8	2.8148	-5.4217	-11.3009	1.5769	12.9032	-2.4014	-2.1605	-7.5967	-4.1379	-13.6192	-8.0739	-1.1811	-4.922	-4.9645	1.9973	-0.6579	2.4793	1.3889	-9.418	-12.4636	-4.918	2.1739		10.6113	-3.1381	4.3603	7.1605	-5.6417	-7.8341	11.8656	23.4177	5.8488	15.3123	5.8655				-1.1314	-2.7941
2013/2/28	-0.0833	-5.7866	-2.2039	-0.1029	-3.3981	5.0575	-1.6304	19.2537	-1.5487	-0.7474	-5.1873	-0.8493	-2.8148	29.1074	0.2041	0.1757	3.3123	1.7937	5.9712	0	-3.8095	25.498	3.5354	-1.9403	-3.9164	0.3311	-3.2258	-1.7123	1.1682	1.9983	-0.3831	-2.1277		14.39	-1.0799	-1.8493	0	-0.7474	-1.5	-6.5815	-5.2564	1.752	13.9315	-0.5405				2.7289	-3.0257
2013/3/29	-10.3333	-13.6276	-13.0986	-8.5479	-10.5528	-16.6302	-11.326	-6.8836	-6.0674	-12.5	-9.2705	-10.0642	-13.5671	0.9018	-10.5906	-8.0702	-12.2137	-16.4464	-16.0217	-15.9124	-6.0506	20.4762	-0.7317	-5.3272	-16.3043	-5.2805	-1.1111	-8.0139	-11.0855	-17.6327	-3.4615	-18.75		-1.0939	-11.3537	-4.8151	-7.0276	-3.1627	-15.8376	-19.9042	-9.5606	0	-6.9301	-11.5489				-2.5707	-10.4524
2013/4/26	2.5093	-2.2222	19.7731	-3.2658	-1.4045	-1.3123	-2.4922	4.1667	-8.134	-0.8606	-4.1876	-2.1429	3.7037	-8.3416	-1.5945	0.5725	-3.3043	-1.7575	-1.3743	5.3819	-3.8642	-12.6482	-10.0737	-16.881	-3.2468	5.2265	0	-6.4394	-0.6494	-7.334	1.1952	-0.3344		-1.2903	2.2167	-0.6598	-4.8327	-10.4199	1.8094	16.6524	6.2215	-5.4305	18.1846	-5.53				-8.4433	1.3066
2013/5/31	10.3694	13.6364	17.456	16.5308	9.4017	17.5532	8.3067	18.5741	16.9271	11.6319	7.7367	6.326	4.7619	9.5341	13.6574	8.1594	16.0072	11.0988	13.1967	20.2636	8.8916	19.3062	7.377	17.3114	5.5369	0.9934	1.9663	7.2874	9.8039	18.2888	12.7953	4.3624		16.4938	11.3253	18.5537	13.151	8.1597	10.9998	3.0399	36.5714	7.1429	5.5492	13.6585				7.6849	7.2227
2013/6/28	-17.7796	-8.6733	-8.6406	-15.8912	-14.3229	-16.715	-16.5192	-4.3623	-20.7127	-19.5956	-16.6389	-19.3183	-22.8896	-14.1444	-13.0346	-10.4506	-15.969	-23.6707	-15.3206	-19.4521	-17.8971	-2.5284	-20.1994	-23.5441	-7.6312	-21.3115	-12.3967	-18.8679	-14.1667	-11.5732	-13.8169	-18.1499		-18.0887	-13.8528	-11.3693	-12.0829	-15.2488	-9.4828	-6.2264	-13.7029	-7.1895	-5.1613	-23.7482				-16.4897	-19.0359
2013/7/31	-3.3503	-5.1643	-1.5132	1.9048	-3.6474	1.0959	-0.7067	-5.1797	16.573	16.7178	-0.998	1.2539	0.6316	5.818	1.8735	-5.3254	1.476	8.3146	-3.0198	-2.5894	-6.4033	-5.1881	4.9759	2.2851	-0.1721	1.2226	10.0629	1.3953	-1.2025	-2.3872	-7.9268	23.8		-3.4722	3.9068	-0.567	6.5445	-1.1883	-3.0952	-4.4266	0.8485	5.2113	-8.2156	6.0038				-1.8418	2.8254
2013/8/30	-0.6303	17.8218	16.1332	24.2991	19.2429	10.2981	16.3701	8.4386	6.988	-3.0252	8.2661	37.4613	11.9247	5.6955	31.7241	15.4167	29.6364	2.0747	4.5374	2.1314	19.9418	-3.0096	11.9266	6.2766	13.7931	10.0418	21.4286	32.1101	6.5997	1.2698	22.0751	4.685		13.2374	3.4568	-1.9957	17.3219	12.9594	5.6511	34.3158	11.7788	2.9451	-5.9293	15.0442				21.3024	2.4534
2013/9/30	-3.4884	-2.9412	-5.5127	0	-6.0847	-4.6683	0	-2.8571	15.0901	0.5199	0.1862	-11.2613	-3.9252	-4.456	-24.2583	-4.1516	17.6718	8.1301	-4.8511	5.2174	-10.6796	14.8096	-7.1038	3.2032	-8.9394	2.6616	6.1176	-12.1528	-2.288	-5.2247	-10.6691	-6.4815		-4.0661	-3.3413	-7.4182	8.4817	-0.6849	-3.9535	17.163	-5.0538	0	31.5152	10.3077				2.5478	-5.364
2013/10/31	0.8762	3.0303	-6.6511	-0.6579	3.3803	-4.1237	-9.1743	-2.7864	-0.5871	1.7241	-3.1599	-0.7614	-4.0856	-8.5683	6.682	-1.3183	-10.6079	-11.0902	-10.2862	-8.7603	-4.8913	3.317	0.4412	-8.4384	8.985	2.963	-2.8825	39.9209	0.8264	-10.4741	6.4777	-5.9406		-3.1788	-3.9506	-8.0911	-9.556	-0.6897	-3.8741	-9.0301	-3.0578	0	-8.9862	0.9763				-6.4774	-3.7449
2013/11/29	-4.886	21.6387	-0.875	8.1362	5.4496	6.4516	4.0404	2.3885	5.9055	-7.6271	0.7678	31.202	5.2738	8.5409	6.2635	1.5267	0.4	1.6913	-8.9731	-5.2536	2.8571	-6.302	0.7321	11.4407	-7.1756	0.7194	-3.1963	66.6667	0.4098	-5.0493	10.8365	8.7719		-4.3776	2.3136	-4.6154	-2.6681	11.8056	-5.6675	-1.7647	-4.2056	-6.2419	0.2025	-1.3812				3.1309	-6.4143
2013/12/31	-8.3333	-14.8532	-1.5132	-10.2362	-3.1008	-6.3131	-6.7961	-0.4666	-9.6654	-2.7523	-0.381	-15.5945	-5.7803	-12.2404	5.4878	-3.3835	-6.5073	-8.316	-11.5005	-12.6195	-3.4722	-4.1878	-6.686	2.2814	7.8947	-4.2857	-6.1321	-7.6271	-3.1293	-8.8197	-5.4889	-2.0968		-3.8627	-4.0201	-10.3943	-9.2105	1.5528	-5.8745	17.9641	-10.6098	-5.2705	5.0025	2.521				-2.3919	-7.3034
2014/1/30	-8.0946	-11.359	-7.9385	-8.7719	-6.6667	-4.3127	-2.7778	-5.3906	7.6132	-7.5472	-5.9273	-4.388	-3.681	1.6189	0	-4.6693	15.0568	-3.8549	5.8168	-5.4705	-8.6331	-9.6689	6.0748	-3.9963	-6.7073	1.8657	-7.5377	-17.4312	-1.6854	14.7937	-10.1633	-9.061		-2.9762	-2.356	-1	11.715	-5.1988	-2.8369	27.5381	-13.3697	0.7321	-25.6497	4.5082				-5.9378	-5.8182
2014/2/28	-8.9431	-1.6018	-4.8679	0.1068	-2	-9.0141	-2.5	-9.166	-6.1185	-7.7551	-6.5041	-1.4493	5.3079	1.5931	-5.7803	-9.3878	1.9753	-2.8302	-10.6433	7.1759	-0.4724	-1.7595	-3.8179	-2.0329	-6.3725	22.7106	2.4457	37.5556	-4.4286	-16.4808	2.4242	-2.1739		-5.6748	-3.4853	-12.4242	-3.8919	1.4516	-8.0292	-22.3383	-0.315	0.436	-6.1489	-0.6536				-2.1042	-13.1274
2014/3/31	20.3869	25.3488	15.6433	5.6564	31.1953	7.7399	6.9597	3.5455	-1.222	1.9912	9.7826	18.8725	-0.2016	4.3426	-15.9509	-2.7027	2.0581	23.7864	12.4346	-7.3434	4.7468	14.7761	25.8015	-5.83	6.6318	-9.5522	-0.2653	-9.8546	3.7369	13.6499	21.3018	4.4444		6.6667	6.1111	42.4452	-4.0495	16.3752	5.5556	13.0045	0	3.9074	-8.2069	48.5526				-2.3541	12.7407
2014/4/30	-2.3486	-10.0186	-13.6536	3.8384	-10.6667	-4.8851	-6.1644	-3.0729	-6.3918	4.9892	25.5446	4.1237	-4.4444	-1.3873	-11.1922	-7.8704	-10.7948	-10.7843	-11.0594	1.3986	-3.3233	-10.9233	-17.1117	-4.7134	-6.5466	-8.2508	-2.1277	-7.8853	-1.4409	-11.0966	-0.6472	-6.2057		0	-2.6846	-15.5466	0.5862	-14.8903	-4.5113	-8.4467	9.1627	4.039	-2.2539	-6.5545				7.4423	0.3942
2014/5/30	14.176	-2.8866	0.8785	-11.0895	-5.7214	-0.6042	-1.0949	1.4493	0.8811	-0.6409	3.3829	-9.1089	-2.7484	0	-3.5616	-3.0151	2.2606	2.8571	-5.2356	-4.8276	0.1294	-1.0219	-0.5835	-0.3319	5.6042	-1.0791	-1.3587	-4.6693	-1.8825	1.7621	-7.5534	-2.9397		0	-3.022	2.4928	5.711	1.3029	-3.7795	-6.8689	2.8944	20.4819	-3.382	14.8815				-2.6341	2.5734
2014/6/30	-3.2749	0.4039	1.1977	9.9718	-0.5277	-0.9119	1.107	-1.7873	-3.2751	-1.0549	-13.2166	-4.3748	0.6522	0	2.2727	-0.7772	15.2146	-2.1282	-4.8343	8.9372	1.0955	2.2124	7.3244	6.4373	-1.3267	6.5455	19.2837	2.2449	0.1536	-5.772	8.881	-2.4291		-6.0646	1.4164	-9.6247	8.9305	-4.5016	-5.4857	-3.494	-14.9086	-4	-0.7955	1.3201				-1.4615	-1.1952
2014/7/31	19.7098	8.5153	6.1103	13.6454	11.4058	61.9013	9.1241	9.4843	12.1896	18.3369	19.633	8.945	7.1274	0	11.1111	10	-0.1129	31.8584	19.0893	6.3795	31.7337	14.7186	8.6351	14.8071	3.3613	6.5074	-6.221	1.5968	7.2086	30.6747	4.0783	10.7884		31.5789	10.6145	16.7899	3.4413	12.1212	15.873	17.4782	8.8326	2.3732	9.9026	8.4749				9.6273	21.1694
2014/8/29	-7.8788	8.0483	10.3933	7.362	5.7143	-2.2945	12.709	-1.1775	8.0483	-3.6036	-0.7669	0	27.395	-0.0001	6.25	1.1962	11.6384	-5.8725	12.3916	4.6809	-5.7579	1.1498	11.1538	5.2679	-1.3008	7.4194	-0.4988	0.5894	-3.0043	-3.9379	-2.0376	2.0599		1.625	11.6162	-7.4141	14.9706	0.7508	-5.4795	13.2837	-1.0853	17.849	3.5451	3.0769				4.0604	-5.6572
2014/9/30	0.6579	9.1248	5.0891	24	16.6667	6.4579	29.0801	13.5319	13.594	1.8692	-0.4637	14.9474	35.7257	9.9644	10.5882	11.8203	43.9271	8.1996	21.2789	10.5691	14.4638	59.199	30.3345	30.975	13.0148	11.7117	11.2782	17.7734	8.5546	9.3168	18.56	79.8165		0.861	16.7421	3.9062	18.4681	35.6185	13.8486	8.818	9.4044	14.5631	4.4223	28.209				3.7205	-2.1164
2014/10/31	2.3965	7.1672	6.6586	0.9217	21.0425	-2.2059	-4.3678	-5.922	0.8197	1.1009	-0.3106	23.0769	7.5206	76.1597	-1.4894	-1.0571	-5.3446	2.9654	5.5455	-3.4926	-0.3268	-6.4465	-2.2124	11.4625	1.0204	3.4946	2.4775	6.4677	7.337	7.5	20.3779	-12.2449		0.7317	-0.5814	1.2218	-6.25	-4.1758	-1.1315	15.1724	-3.8682	-2.8814	-6.7623	0				8.399	3.964
2014/11/28	15.9574	10.5096	11.0102	5.4795	1.7544	15.7895	-0.9615	9.5618	2.6016	15.971	15.2648	5.3571	4.153	19.5958	3.0238	5.7692	2.8232	9.44	22.739	12.9524	12.3497	-0.084	2.2624	4.4917	17.4603	-0.7792	5.9341	7.6324	17.2152	17.5476	3.139	9.8837		23.1235	3.1189	16.8059	1.1494	2.6376	8.7268	31.8114	7.3025	0.1745	2.0513	-5.4715				13.1558	24.7834
2014/12/31	27.5229	1.585	2.045	-14.6568	7.6803	37.3377	10.1942	11.4909	8.3994	29.108	66.6216	0	-20.4617	-13.0568	3.3543	2.2222	0.2168	-8.0409	8.7719	13.4907	-6.4202	-9.1674	-21.3274	-9.1629	-10.8108	7.5916	1.4523	9.2619	16.1987	23.2014	-5.2174	-5.3968		-13.9626	-7.7505	26.1526	-15.1515	-7.7095	5.7895	-14.594	0.1389	-12.892	14.2139	-16.133				9.0585	50.2778
2015/1/30	-5.6115	-7.8014	-6.8136	4.3478	-4.6579	1.5366	-9.0308	-6.6536	8.3333	-4.4848	-17.5994	0	8.8391	4.8292	-5.2738	-10.8696	1.8025	6.2003	2	-4.9034	17.5676	65.2778	17.7728	27.8954	-1.3774	-11.1922	-3.8855	-2.7815	-1.0223	-12.1168	8.945	-4.2506		1.7143	3.0738	2.7095	0	0.7264	-4.4776	39.6277	-6.38	3.4	-1.4456	4.4053				1.6351	-3.1423
2015/2/27	-2.8201	1.0769	0.8602	-2.9167	-2.4427	4.6566	0	4.123	10.5263	0	-0.689	0	29.8182	10.1685	6.8522	2.439	-1.2748	-0.2994	1.4548	1.7187	-4.0672	-5.042	26.0745	15.9688	5.0279	0.5479	0.2128	5.9946	-0.4695	12.2924	4.9474	1.0514		10.1124	2.1869	-1.4724	0	15.5048	4.0365	1.4286	2.5185	4.2553	10.3316	11.1111				1.8018	-2.7672
2015/3/31	8.3922	33.9422	28.0384	46.9957	79.1862	13.7931	31.7191	25.7047	35.0427	22.4619	18.0377	37.0056	25.3968	26.3641	50.3006	32.9004	30.0574	39.039	58.2294	37.3272	27.7419	11.5044	20.1515	39.4626	0	23.4332	25.4777	13.4961	12.8302	25	7.4223	39.5376		28.0612	38.1323	32.3163	0	65.2445	64.9562	82.0657	28.4682	51.0204	37.7457	12.7848				7.6485	12.7576
2015/4/30	5.644	32.7273	21.8152	5.6448	4.2795	18.8661	21.6912	22.157	34.8101	7.4611	18.4719	7.8351	87.1184	35.7546	-2.6667	8.9577	3.3646	25.3465	-1.3825	37.472	20.4185	38.254	-2.9634	2.4082	0	46.1369	15.5668	-1.2458	9.4482	13.0769	17.503	1.5742		20.3187	21.1268	10.9176	0	38.602	15.9332	-5.4495	16.198	17.9361	1.8884	12.3457				6.1069	30.2872
2015/5/29	-1.7123	33.5616	23.0349	4.4219	40.7035	-8.1414	35.1964	1.8454	0.939	13.2112	-8.6337	3.2505	-23.1198	12.6338	12.8767	23.0194	5.2295	3.8929	12.8916	64.2799	14.8877	15.0019	72.7082	-5.3498	0	6.7976	20.205	-7.4541	18.793	20.9838	-0.8765	14.6003		6.63	46.2791	-12.8129	61.0714	11.9945	18.7173	26.7483	21.0402	36.1458	3.7891	19.2807				-5.9768	-19.3053
2015/6/30	1.1847	-12.4052	-16.3412	5.8027	-19.8214	69.3701	-11.1732	5.4428	26.7774	10.5622	11.6996	13.8739	-9.0768	-18.123	-3.8835	0	-24.4929	-5.2693	-26.254	-28.529	-18.9034	19.0682	-16.2357	33.6369	0	24.1867	2.8015	18.2156	-8.7501	-13.6246	-12.8617	9.5237		-12.0625	-19.9523	22.5381	73.2816	-29.1166	1.4884	-26.069	-1.5719	-1.9128	-21.7213	11.5578				-9.4104	-3.9022
2015/7/31	0.9466	-13.633	8.0537	-25.7822	-27.6169	-8.523	-13.8365	-16.7145	-30.0314	-27.0207	-27.6008	-39.9837	1.659	-28.3226	-26.1364	0	-32.2364	5.5624	-5.9334	-12.2473	-27.302	-22.3987	-0.227	-18.9856	77.1277	0	-37.9147	-37.1069	-15.8753	-13.8903	-38.9299	-21.1111		-32.4805	-23.4997	-21.52	-32.8215	-10.1783	-18.1646	-17.9104	-25.0614	-28.4711	-15.1299	-27.1021				-15.0361	-19.4396
2015/8/31	-2.6798	-9.471	-36.7081	9.6121	18.5641	7.0602	-0.292	-26.5617	-22.0974	-16.0638	-13.9785	-9.7693	-20.8216	-8.0558	-14.188	-41.9198	24.777	-11.3583	-11.8462	-25.8603	27.1036	-32.13	-12.7843	-30.5998	-12.9736	0	-7.8244	-16.6667	-19.7136	-30.6838	-18.7311	-18.6413		-21.7895	-8.0263	-14.2712	15.5714	-17.8617	-5.2279	-28.1818	-17.541	8.0698	-19.5078	-29.6601				21.4065	-8.6957
2015/9/30	-7.7536	-11.4043	0.7851	-17.4359	3.9792	-35.6757	-9.0776	-6.8989	-19.2308	-9.8859	-6.7045	-4.9624	-17.2484	-15.4037	0.7968	-6.6946	0	-19.2867	-20.4188	-7.3136	-4.9477	-17.5532	-17.0057	-13.5783	-17.5347	0	-5.176	-5.8	7.765	-15.1771	-3.5316	-21.8941		-7.1332	-22.7468	-10.9394	20.478	-3.3515	-5.0919	-2.057	-11.7296	-26.5388	-9.2468	-2.7818				-12.7944	-4.881
2015/10/30	7.3841	25.1064	47.0302	39.9379	12.396	21.7647	17.2303	23.5971	54.1667	14.9086	15.1035	52.3734	25.5814	35.3712	22.1344	14.1256	15.6473	14.4026	13.1579	51.4416	21.7009	58.5806	25.8328	25.6932	23.3684	-27.0857	17.6856	15.0743	22.298	31.6103	18.1118	21.2516		62.7536	20.5556	11.3485	13.5431	30.0806	9.9851	38.2876	26.1261	33.6538	18.4881	15.512				9.1241	9.1364
2015/11/30	10.2414	-5.6122	-7.2185	-1.3759	2.6775	-1.1042	3.2967	12.922	-8.4942	-0.1224	-0.7407	-16.8224	62.3457	35.3763	10.8414	6.2868	-5.3571	47.6395	3.1008	30.9619	-4.9398	-6.9976	-4.3457	31.3235	19.1126	-6.4263	26.5306	-2.7675	23.7261	17.4471	0.6525	32.5806		21.9056	19.5084	18.4652	-2.1386	36.5158	0.813	2.8037	2.6786	-9.3525	22.8849	20.2086				3.9465	10.0917
2015/12/31	62.1102	3.6937	3.6403	2.6553	-5.968	-1.9539	19.2819	7.7835	0	7.8431	22.9211	43.6954	-13.9417	0.4766	22.7737	14.6026	10.3774	-3.876	-0.7519	0.9181	17.8074	-2.2747	110.0783	-13.4378	-15.8309	-4.3551	4.1056	8.1594	8.3655	-0.5788	11.5073	-2.4331	-11.6102	-1.1687	24.036	-3.5425	36.8113	11.2625	6.9892	-7.7841	11.1304	-3.9683	-13.4312	12.039				20.8494	10.8333
2016/1/29	0	-35.2737	-32.0937	-24.6383	-27.5542	-31.9573	-24.5262	-25.2511	0	-27.0455	-25.3252	-41.4422	-44.4772	-40.7905	-24.9703	-25.4839	-38.1328	-38.7097	-30.303	0	-31.5223	-32.5873	17.8225	-39.8448	-35.9149	-32.5744	-30.2817	-20.5263	-33.6105	-9.8965	-33.5756	-38.0715	-30.8725	-41.4634	-38.9637	-29.171	-40.225	-32.2449	-12.8141	-37.8928	-35.3678	-34.0024	-33.3116	-32.333				-20.82	-18.1391
2016/2/29	0	-1.3423	28.8032	-6.9808	-5.0214	10.4603	10.192	-5.0544	-11.0549	0.7788	1.9744	30.8605	19.8939	6.5421	9.3502	0.2165	0.2125	3.6184	-1.9022	0	10.2121	0.4307	0.211	4.3011	-3.8513	-9.0909	-6.4646	-5.0773	-4.3828	-1.9383	-1.3129	4.0268	-3.3981	-0.6313	-10.3565	4	-16.4848	-14.1566	5.0432	24.6032	7.5061	1.9678	-11.0459	-9.8712				-8.0027	4.248
2016/3/31	0	12.9252	12.0472	13.0081	28.4589	4.3561	8.445	8.8275	26.5655	8.3462	5.9226	6.4626	4.646	27.8195	10.1449	14.4708	18.8759	21.4286	12.4654	0	0	10.1501	31.5325	17.3196	34.3923	10.8571	15.5508	7.907	12.5351	14.4949	17.2949	18.4516	8.0402	21.3469	36.553	3.4188	51.014	60.2807	2.7435	4.6975	19.3694	23.1579	14.6154	26.8254				10.9649	2.2026
2016/4/29	0	-4.4578	-1.3352	12.0089	-3.4151	-9.3466	9.5179	-3.5294	-11.3193	-5.1355	-2.9032	-13.2055	8.4421	5.8824	9.8684	0	17.306	4.5752	-4.1872	0	0	-4.4127	-20.415	-2.109	-0.5139	13.9175	3.3645	-4.5259	-4.3225	10.1023	-0.3781	-8.8235	-5.5814	3.8743	-2.6352	-4.5455	-3.2826	13.3975	-7.2096	-10.6299	5.0943	0	-2.6846	23.6546				2.635	-3.556
2016/5/31	0	-6.9357	-9.6703	-8.8933	-7.2529	-5.005	-6.4334	2.3107	-11.2426	-0.4511	10.6312	-8.9571	-1.9608	-11.6667	-1.9162	0	-12.5475	-5.5564	-4.1667	0	0	2.1724	-15.7858	-7.1813	0.8264	-0.0774	9.5841	-9.4808	-2.2589	1.4518	-1.885	-9.675	-0.2111	-11.5927	-8.4046	-1.7316	-7.1891	-32.278	-0.8443	-8.4827	-10.0539	0	-5.2217	-9.5142				14.6341	-1.3981
2016/6/30	0	1.5765	6.2698	0.6622	1.6618	-0.6322	-0.965	8.7614	2.7741	-2.2508	-2.7027	2.6954	-3.2	-5.87	-7.9365	0	11.5652	-3.373	3.8043	0	4.1399	-0.7309	-4.8536	-4.4487	-5.7377	-6.2069	6.1056	-3.4913	6.6214	-19.474	14.7287	9.8535	2.3311	-5.8153	1.4173	2.2904	-3.8231	11.041	-2.3324	1.6971	12.1756	0	1.3514	-0.6711				14.3586	1.649
2016/7/29	-26.9034	0.8141	-0.2987	2.2678	-0.4808	3.6989	-1.3398	-0.1168	3.3457	5.7812	11.4172	1.3123	-6.405	2.6726	7.1618	13.9623	4.4427	-0.2053	-1.8325	-29.4118	16.1755	-2.9451	-10.0264	-3.2389	4.6739	-3.6765	-9.4868	1.0336	1.8755	40.82	12.5	3.7576	7.5789	12.3487	2.795	3.869	6.1182	-7.3635	-1.3433	7.5738	4.0925	16.5447	-1.3333	3.3784				7.8713	4.1715
2016/8/31	45.4492	14.4011	16.8539	9.2397	9.9517	5.8522	10.8642	17.4854	1.259	6.0561	20	10.3627	0.883	8.7852	10.8911	10.2649	6.6418	17.0782	17.0667	0	18.7021	30.2069	3.8123	10.0418	4.1537	5.598	1.5464	19.1816	5.4393	-2.9114	4.2042	0	7.1755	-3.8793	8.7613	13.1805	-7.6873	16.2868	10.8926	2.6253	-0.8547	5.0251	8.8447	0				2.6618	9.01
2016/9/30	4.9739	13.6471	8.9103	3.6249	-1.8453	-8.5354	7.6837	-0.3484	8.7034	-2.507	-5.5288	-9.9765	-1.7505	3.6889	-10.8259	18.018	0.14	2.4605	24.1458	-7.3593	-15.8549	-6.8856	-5.3672	-1.711	-3.8883	-1.9277	-5.0761	-6.6524	-2.5397	17.3403	2.8818	0	-2.7389	8.5202	6.9444	-1.0127	-0.1411	-12.0459	-4.0928	-5.2326	0.1724	11.1244	-2.3946	0				-1.0729	-2.0408
2016/10/31	-4.7765	1.8634	7.1218	4.1978	0	-2.439	-5.0672	1.0989	-1.5523	-1.1429	-4.4953	0.3911	2.0045	0	14.2678	-6.4885	0	-9.6055	-9.1743	4.2056	19.2558	6.4846	-0.199	-1.7408	-0.1026	-1.2285	-0.8913	0.9195	3.1759	3.4444	-4.3417	22.4299	5.5695	13.3264	4.9351	4.6036	-0.8127	-3.4239	-3.9829	-2.3313	0.1721	-5.8127	5.5937	0				-11.2065	-4.6875
2016/11/30	8.2665	-2.439	-8.6264	-1.7457	0	1.5217	-1.8519	0	-1.9917	7.659	6.0391	9.0909	13.1004	0	3.8335	11.0204	16.0028	-0.1898	8.2828	8.0717	-7.4789	-2.6709	2.5922	-0.3937	-6.2959	4.7264	-0.1799	5.6948	2.5257	4.2965	-2.6354	-2.5763	14.4043	-3.5552	8.6634	8.313	0.6769	-0.8441	5.037	-0.1256	-2.7491	14.5143	9.7584	0	217.1562			-0.3053	7.9781
2016/12/30	-23.8325	-1.5625	12.6278	-5.2847	0	-4.4968	-6.6593	0	-6.6046	-6.7114	-13.7353	39.0476	1.5444	0	13.1857	9.9265	-3.9157	-6.8441	-2.2388	-10.4772	4.1221	-4.1164	-11.6618	-4.1502	-4.9272	8.5511	-6.8468	-7.7586	-1.9246	7.1061	0.3008	20.0784	-15.0777	-9.5463	-12.4146	-11.3995	3.857	-8.6833	-1.5515	-4.4025	-8.3039	-23.9521	-4.149	0	-21.2752			-11.8428	-7.5911
2017/1/26	0.6326	-8.254	-11.3187	-14.7186	0	-8.1839	-1.5458	0	-5.2584	0	1.7476	8.5616	-1.9011	0	-16.9618	-3.9019	6.7085	-4.0816	4.3893	-14.9479	-5.1928	-0.8014	-9.571	-2.6804	1.7668	-8.3151	-2.9014	9.1121	-4.8666	-6.1538	0.8996	-10.3589	1.5253	-2.1944	-4.5514	3.4395	-2.385	-4.2884	4.4413	-7.2368	-4.2389	2.7559	-7.9505	15.7952	-18.4996			5.3272	0.9858
2017/2/28	-0.7253	1.2687	3.5521	5.5838	0	4.3956	2.8986	0	1.3397	7.9137	3.8168	-13.2492	10.8527	0	7.4074	-9.3968	11.1633	5.3191	5.8501	0.8174	1.0304	5.0202	2.4331	1.6949	0	3.8186	8.5657	11.349	2.3927	2.9713	8.7667	4.7316	2.9447	4.8077	2.4523	4.9261	0.5585	12.3377	-0.823	9.6454	2.6157	-1.788	2.975	-4.3274	12.7615			10.6652	2.7115
2017/3/31	0.2435	-5.6948	-5.6977	-3.0449	0	-5.9649	-6.338	0	-5.5713	-2.6667	1.8382	-11.5455	-9.965	9.0385	-13.2706	1.2804	-7.4524	-0.202	3.9724	-5.1351	10.9501	3.5165	-11.0451	-5.8333	-4.3981	-5.977	-1.4679	-11.7308	0.3223	-26.3682	-8.1967	5.6473	2.7437	-5.1988	-5.984	2.3474	-7.3933	-8.0925	-2.9046	1.6818	-4.5098	1.4304	-5.1258	-1.6716	-9.295			-0.5961	0.6336
2017/4/28	-5.2478	0.4831	6.3502	-5.5647	0	7.5871	11.7794	-11.6601	-12.6	11.6438	6.1372	-13.4635	-5.8252	-9.4356	-15.0602	-1.1378	-7.3101	-5.2408	-0.1661	-5.8405	19.8355	-0.1062	-11.7869	-9.0708	-7.6271	-6.6015	-7.8212	27.451	-5.3815	-5.8108	24.256	-10.2796	8.6364	16.129	-12.1641	34.7477	-4.048	-11.4465	-1.4245	2.9262	-6.7762	-6.9231	-10.8055	-4.9	-7.7726			-0.05	-1.1542
2017/5/31	9.0256	0.8413	4.8518	-1.0502	0	-16.185	-3.8117	-1.7897	-13.1579	8.2209	-0.9354	-13.7767	-8.2474	-18.111	-9.2199	8.312	-16.0197	-6.5502	12.1464	-4.9809	-43.7222	-9.5643	0	-11.1922	-4.325	1.8325	-9.2929	-14.0171	4.4909	-5.4519	5.509	-16.0403	4.9163	-15.3704	-11.4611	-11.7447	2.0703	-13.9205	-4.3353	-5.2843	16.2996	-12.6722	-8.9207	-2.3134	-15.6965			2.75	2.8662
2017/6/30	17.4506	7.1636	11.6695	-0.6523	0	4.4407	6.0606	-4.8507	6.5876	15.2788	4.1338	4.0055	4.4944	4.7562	2.6985	-10.6257	9.1709	3.0374	0	-3.4596	6.4562	10.821	0	0.5479	0.274	-7.1979	10.4677	-6.5606	1.2448	-1.0622	-1.5941	5.1215	6.4806	7.9909	2.214	-1.0744	-1.6456	7.2607	5.58	5.8047	3.2871	5.5205	1.2128	5.4858	5.1132			2.7515	6.1643
2017/7/31	-6.4077	-3.4052	-4.55	-0.3563	0	6.2417	49.7346	1.8641	-6.0569	-8.5487	0.4266	12.749	0.8602	27.0336	-4.321	-1.9815	2.4866	-6.576	-20.0306	-3.5836	-8.5684	20.4691	0	4.3648	-0.9563	5.3172	7.8629	-9.5745	1.0656	-4.7652	-13.0485	12.7615	-6.8842	-11.7336	-3.4296	6.8896	-2.7237	-9.7911	-1.7341	40.399	-13.8632	-2.2421	-2.524	21.3115	-8.6648			-5.8626	5.4162
2017/8/31	2.7828	-0.7051	4.1383	1.0131	0	0	-13.7017	-0.2361	1.4515	-5.4348	0.6797	-4.5936	-5.9701	9.4812	-3.2258	-0.2695	-1.4426	-0.9709	-4.3977	-1.7699	1.6974	-0.0885	0	-2.6178	-2.7586	-2.6525	17.0093	5.8824	1.1354	-2.4194	2.656	-1.6698	-2.3172	3.8323	3.7383	-3.3175	-3.52	0.6019	1.4706	9.325	17.1674	-2.5276	1.8496	-10.8953	6.7684			0.8167	-1.9029
2017/9/29	13.0004	16.568	-2.4145	-1.1799	0	0	-11.3158	-1.5385	11.1979	-6.092	2.8692	-6.0494	-4.0816	-11.1111	-0.6667	9.8649	-5.1845	-1.9608	-1	-1.0811	16.2554	14.7033	10.0152	-0.2688	1.844	-3.5422	7.8275	-6.2222	-0.6415	3.4711	-8.2794	0	-3.6373	-0.1153	-1.0811	-6.2745	-2.073	0.3419	-1.3043	-5.199	2.5641	-0.3241	-0.8475	-7.6777	-3.7412			-4.557	0.8729
2017/10/31	10.3238	0	-0.3093	-1.7313	0	0	-5.5391	0.9615	0.8197	7.2215	-4.84	-4.4678	0	-5.4228	-5.2013	0	-6.4972	4.75	-4.6465	-2.7322	-0.9363	-0.4633	-15.4483	-3.2345	-4.039	-3.6723	9.4815	-3.3175	-0.8071	-2.0767	-8.6037	-1.0377	-0.6018	8.0831	-5.6466	-0.6276	2.0322	-5.8773	2.4963	7.7121	-9.8214	-7.8049	-3.1746	10.5749	3.2928			-5.1459	4.7115
2017/11/30	7.8039	0	-11.1686	-23.4508	0	0	-4.8168	-6.3095	4.878	1.484	-3.6207	-9.3535	-8.0378	-11.1759	-12.5664	0	-16.2387	2.6253	-2.1186	-9.3633	-7.4984	-9.1544	3.752	-8.3565	-13.6024	-9.9707	-5.1421	-10.5392	1.8714	-0.1631	-10.3395	-2.2879	7.4298	10.2564	-8.1081	-8.1053	-5.3112	-9.6833	4.7278	6.4439	-8.1188	4.5855	0	-1.3928	-17.6901			-5.3691	15.7025
2017/12/29	-0.5125	0	-2.2701	-14.4444	0	0	-0.5501	3.1131	-18.0509	-4.4994	-0.6261	-7.132	-13.1105	4.3764	-4.4534	-22.7552	-2.7953	0.2326	7.1429	-10.5372	8.9918	-6.234	-8.1761	-8.5106	-8.4775	-0.6515	5.8488	-7.3973	-13.0192	4.7386	-1.5491	-5.2683	0.2049	5.2326	-2.521	9.1638	-30.7625	-8.4168	8.7551	-16.6667	-0.431	4.5531	0	-4.8023	-3.7778			1.3002	12.3016
2018/1/31	20.9272	0	-0.1787	12.7087	0	0	24.4469	4.313	-4.7297	21.9081	6.2106	6.5359	42.0118	-6.7086	1.6949	24.2038	-2.5974	7.1926	4.4444	5.7737	27.625	-7.8324	0.8562	-0.9967	-1.3233	-2.623	-7.1429	2.071	11.4784	19.1888	5.0699	3.1926	31.7996	40.6998	2.3707	44.3861	-15.2532	3.9387	9.8113	-6.3677	-8.8745	6.2903	-9.9622	-17.6063	-2.7384			-4.3757	21.7668
2018/2/28	-12.9393	0	-7.4582	-12.6749	0	0	-16.8	-8.1512	-9.9291	-17.7778	-12.7119	-6.2883	-3.5417	-4.6067	0.4167	-7.6923	-15.2381	-8.8745	1.9342	-7.2052	-7.0029	-9.3874	-11.2054	-2.0134	-4.9808	14.4781	-13.7881	-6.6667	-12.4382	-6.1518	-8.985	-7.984	-15.1668	-10.3403	-8.2105	-20.3488	-45.9298	-7.3684	-10.0802	2.682	-5.7007	-8.6495	-12.0448	-5.7623	-6.3772			-7.5046	-15.09
2018/3/30	1.8043	-25.1777	3.1593	15.9284	0	0	-9.4017	1.1576	4.252	-3.1727	-4.8544	8.347	-8.8553	-8.5984	-2.9046	-7.3611	3.0337	-3.0879	3.9848	-4.2353	-2.2117	-1.7448	-1.3384	-0.3425	-3.2258	-6.1765	27.4411	-0.9317	-9.8777	0.2789	2.7422	-1.0846	-0.3201	-0.073	0.2294	-8.5766	-10.3591	104.5455	-5.8599	-10.7276	-2.7708	-1.1628	-1.5924	-8.6624	-1.0507			-5.8047	-7.9289
2018/4/27	-14.6891	-5.156	-12.375	-15.3659	0	-15.5	-11.6745	-1.5257	2.568	-6.068	-7.551	-6.7976	-12.5592	17.5258	-10.2564	-6.4468	-2.7263	-2.2059	-2.1898	-5.4054	0.9693	-0.9989	-6.5956	-4.4674	-7.0833	-9.7179	-23.3818	-8.4639	-10.4384	0.1391	-4.6263	5.9211	-1.3303	9.1308	5.0343	1.996	-19.4145	-20.6111	-16.1846	-11.8077	-7.513	-3.3613	-5.0162	-5.1604	2.2702			-6.0224	-2.5241
2018/5/31	-9.8944	-0.8584	-3.281	27.0893	0	-5.9172	-3.8718	-4.4545	-8.9838	1.8088	2.3179	-2.107	-6.2331	-12.1711	4.0476	-0.1603	-2.4664	-1.684	-6.5299	0	-6.1867	-8.9686	-10.8787	-4.3165	0.2242	0.3472	1.3793	-5.8219	-7.2584	3.4722	2.5313	-19.9793	1.2137	16.7134	2.1786	-9.2955	-17.9732	-9.0273	-9.8039	-7.8577	6.4426	-19.4783	-2.5554	28.8235	-0.988			23.2852	-6.0168
2018/6/29	-3.8687	-12.8777	-16.093	15.9517	0	-9.1195	-10.6818	1.611	-16.4452	-8.2487	-10.2104	-25.0826	-10.9938	-7.9408	-17.6201	-3.252	-28.8506	-5.7692	-4.1916	-2.2436	-2.8899	-14.7783	-13.3803	-5.6391	-1.3423	-8.9965	-17.3469	-17.8182	-7.4646	-15.302	-11.4228	-7.1125	-10.0991	-9.2169	-6.1593	-5.8252	-18.1818	-17	-5.7971	-18.5714	-20.5263	-12.959	-13.1328	-27.3973	-2.5129			-10.5686	1.8167
2018/7/31	-5.2033	0	2.2584	-14.5466	0	7.5175	2.3569	10.1821	4.8828	-2.1384	-7.0807	1.9956	-1.3072	6.7138	-2.2222	-12.8333	-4.8465	3.7901	11.3906	-2.1798	1.3575	3.6127	7.5881	3.1873	2.5018	1.1407	-5.9738	11.9469	-0.8345	-3.9533	1.3575	2.8209	-0.1575	-12.8733	0.4619	-0.944	-3.9886	0.9017	-1.7308	2.2329	-0.6734	-5.7072	4.5267	13.3648	-1.5542			4.9067	-0.5738
2018/8/31	7.1624	-7.6792	2.1201	-20.687	0	-10.5519	-14.6382	1.7136	-7.0764	-7.1006	-6.9519	-9.7826	-7.6159	-5.7947	-10.5114	-13.5755	-4.4143	-3.3708	2.1696	-5.8496	-14.4643	-12.7971	-12.3426	0	-1.8476	-4.1353	-7.7434	0.7905	-0.2805	1.1589	-2.9018	-3.9781	-5.3628	-21.9345	-6.8966	-1.0962	2.3739	-7.5996	-15.2642	-4.5242	-11.1864	-16.0526	-6.4961	-12.344	-5.3523			-5.7971	1.2366
2018/9/28	1.0395	5.3604	0.519	2.0212	0	4.7187	-0.578	8.8448	-4.008	0.3185	1.1494	-4.0964	-7.5269	0.703	5.7143	-3.7611	-7.6377	-3.1977	-0.3861	-2.9586	-3.8622	-2.7254	-1.1494	-0.7722	-4.4706	1.1765	-1.199	-0.3922	-0.5626	1.1457	-2.2989	0.1429	3.8333	2.0488	-4.4444	-1.7241	-9.8551	3.2096	-6.0046	-0.1634	-1.145	1.8809	3.1579	-16.4557	2.7258			6.2238	-0.8958
2018/10/31	-0.2881	-11.0526	-23.4079	-15	0	-13.5182	-8.5271	-28.911	-12.1086	-8.4127	-7.2443	-5.0251	3.4884	-4.1885	-9.3093	-0.2299	-7.6923	-15.3153	16.4729	-10.9756	0.4343	-13.7931	-13.0814	-2.3346	-9.1133	-11.2403	-8.4951	-9.0551	-9.901	-7.1197	-8.2353	-5.8488	0.5886	-18.5468	-8.5271	-0.5013	-1.2862	-7.7745	-1.2285	-24.2226	-7.722	-8.9231	-9.7959	-8.1439	-10.4109			-5.5958	3.5333
2018/11/30	4.9938	6.3116	9.6629	1.6648	0	1.4028	20.339	-8.1649	30.6413	4.1594	3.8285	4.4974	-12.3596	3.2787	5.6291	21.659	17.0833	9.5745	-0.4992	8.9041	-10.5946	15.5	3.3445	3.9841	8.6721	2.1834	5.305	10.8225	2.9827	11.6725	3.3333	19.5455	0.2128	6.5728	5.0847	5.5416	14.9837	10.3267	-2.2388	10.1512	-1.2552	5.7432	8.5973	-5.9794	-2.9412			-1.1158	3.9683
2018/12/28	-6.3679	-3.8961	-5.9426	1.4192	0	-3.5573	-2.993	-4.9958	8.1818	5.6572	-5.0147	-7.5949	-1.2821	-17.6367	-4.3887	-7.197	-6.5836	-3.8835	3.5117	0	-10.1572	-1.5152	-5.178	-3.8314	-2.4938	-4.7009	-5.5416	-8.9844	-6.7073	-12.4805	-4.4665	-5.1965	-7.9087	-0.6608	-7.2581	-5.1313	7.932	-5.6351	1.2723	-0.3922	22.0339	-8.3067	-5.2083	-8.114	-3.0769			-9.732	-10
2019/1/31	16.4987	-0.7722	-1.4161	0.3229	0	1.0246	-1.0889	-0.8913	-2.521	0.7874	9.472	-2.7397	-2.5974	-7.9229	-1.3115	0.8163	-13.5238	-0.6734	-7.5929	-1.2579	5.6528	6.8132	-5.1195	-1.5936	2.5575	-2.2422	4	-4.721	2.1242	11.0517	-3.6364	-2.2727	11.0663	-2.2173	0.8696	15.4717	-11.2861	-4.7571	-7.2864	-5.9055	-4.5139	1.0453	-5.9341	-3.3413	4.6657			3.75	9.2451
2019/2/28	0.8649	18.677	19.779	19.9571	0	17.8499	19.0826	13.1295	36.3793	8.125	13.4752	17.4648	36.4444	30.2326	18.6047	17.6113	35.4626	17.6271	5.4196	16.879	15.9236	11.9342	37.7698	18.6235	12.4688	29.3578	14.1026	23.8739	14.4	26.9663	11.8598	13.6799	10.0156	22.2222	16.6667	4.0305	7.9882	35.9192	22.7642	22.1757	20	25.1724	20.0935	32.0988	7.9504			8.5843	2.5621
2019/3/29	9.7535	10.6557	7.6568	10.2862	0	12.9088	14.3297	0.5564	-9.2288	11.2717	7.25	18.4652	3.9088	30	1.9608	19.6213	3.0894	4.8991	21.0614	10.6267	1.6484	5.1471	4.1775	7.5085	10.4213	2.8369	4.7191	-8.3636	9.0909	20.1011	15.4217	5.6558	8.6792	-1.3915	1.2315	17.801	16.7123	11.5715	4.415	3.4247	8.7879	6.8871	8.1712	26.3551	11.7923			1.4563	7.7971
2019/4/30	-5.9896	-9.6296	-7.455	-14.923	0	5.0305	1.6173	-10.5929	-17.8273	3.2468	-4.0793	8.2996	1.5674	-13.8736	1.0989	-10.0719	-11.5142	-7.0551	4.2466	-4.9261	21.2973	-9.4406	-1.2531	-15.2381	-1.2048	-0.6897	-9.0129	-3.1746	-4.1026	-7.3684	-16.4927	20.0456	-4.5139	-11.571	-5.5961	-8	3.5211	-5.2558	-2.537	-12.4172	-14.7632	-13.1443	-7.9137	-17.1598	-4.4935			-0.2734	-5.2669
2019/5/31	-7.5485	-10	-8.9133	-7.4357	0	-9.1841	-3.5809	-10.9637	4.4068	-10.4568	-10.9356	-7.4766	-5.8642	-17.7033	-8.6957	-12.48	-5.5258	-5.0314	-14.5861	-3.3126	-12.656	-7.529	-14.467	0	9.9593	-9.375	-6.1321	3.2787	-8.0214	1.1364	-2.5	4.8387	-1.2727	-2.8723	-8.7629	-9.0821	-16.3265	-4.8096	-10.0533	-11.5384	-11.7647	-8.9021	-9.375	-18.3929	-13.2089			-7.2653	-6.1588
2019/6/28	4.1573	2.7514	-0.1046	-0.0893	0	4.2208	-0.6759	-0.3942	-9.0909	1.9062	11.3174	-2.6263	0.6557	-5.9847	1.5262	0.5484	0.9434	-0.6623	-1.7469	0	-4.2754	-5.0104	10.9792	10.1124	-2.7726	-2.2989	0.7538	-3.9683	0.5814	-2.6966	-1.7728	10.3038	-3.7753	-4.9826	-1.4058	-0.2125	-1.355	0	1.467	-3.2189	-3.7181	-2.2801	0.8548	-1.3129	2.2311			10.2922	4.9342
2019/7/31	3.416	-2.9358	2.5131	-3.0114	0	11.3707	-5.4795	-5.6395	-6.4387	3.741	-2.6786	-7.8838	-6.5147	1.6736	-6.8657	13.0909	-7.8505	-5.6667	3.8143	12.1387	-10.705	0.2783	-9.9876	-11.2219	-0.1901	-10.1961	-5.8198	-5.7851	-1.1813	0.9048	-3.2	9.6203	2.3326	-1.2195	-4.1056	-2.141	-14.5604	-1.2516	0	-4.6563	-7.0588	-0.6667	-2.5751	-9.3126	-0.7015			11.7889	11.3636
2019/8/30	-6.6804	0.189	2.8601	4.0685	0	-11.049	-7.4534	0	91.1708	-5.5479	-3.9318	-9.9099	-8.7108	-7.6132	-3.2051	-5.4662	-5.071	1.0601	7.9872	-3.0928	-8.6257	-11.2	-6.2687	3.0888	-8.9524	-3.9301	-5.8981	-7.8947	-5.1929	-15.1972	-11.2948	22.0939	-4.2656	-3.4568	-2.4465	-7.3143	-1.2862	-16.73	-10.6024	-7.6744	-6.3291	5.3691	-4.6256	-5.379	-5.416			0.7357	-5.3483
2019/9/30	0.3876	-5.0943	-4.7666	-3.2922	0	6.4465	-7.3826	-1.3874	-16.7671	3.2305	5.0477	-0.5	0.7634	-3.118	-6.2914	-11.0544	-2.7778	-1.7483	-2.9586	-1.8617	2.24	-0.3003	-1.2739	7.4906	9.205	2.7273	1.4245	6.6667	-1.7214	6.156	-1.5528	7.2509	-3.8481	5.6266	2.5078	2.0962	-5.8632	1.5221	2.965	-4.534	-4.0541	0	-3.6952	-0.5168	1.2448			-1.5825	6.3197
2019/10/31	2.4324	3.9761	-5.5266	-5.3191	0	13.4417	-3.3816	7.4675	-13.7515	0.1422	2.0779	-2.0101	0	0.9195	6.0071	-9.369	-0.8791	-0.7117	5.6402	0.542	4.8513	5.1205	-0.9677	-8.0139	-7.2797	3.0973	-2.2472	-14.7321	2.707	4.8969	-1.8927	16.4021	-1.4218	2.9056	-0.3058	5.0725	-1.3841	-5.997	12.0419	-7.9156	0.939	-5.7325	1.199	0.7792	0.1639			6.4317	0.7692
2019/11/29	4.4101	-2.1033	-0.5519	-1.7978	0	-10.2865	-1.75	2.719	3.4965	-2.1307	-1.6539	-1.0256	-4.1667	-0.2278	-3.3333	11.3924	19.2905	-3.2258	-5.1948	-1.8868	-3.8806	-6.5903	-0.6515	-1.5152	-5.7851	-6.867	2.5862	-0.5236	-1.5504	-0.2457	-2.5723	1.2626	-3.2585	-1.7647	-4.2945	-0.8046	-3.5088	3.8278	0.2336	-8.596	0	-1.0135	-2.8436	-3.3505	-1.1359			-5.3457	0.1388
2019/12/31	16.1733	4.6875	4.4395	6.5217	0	4.209	9.6692	6.4706	-0.6757	13.0624	5.0453	22.0207	9.0909	-1.5982	6.5517	-6.6288	2.2305	13.3333	16.895	4.9451	10.559	7.0552	5.2459	-5	1.7544	3.6866	16.5266	10.5263	2.3622	29.9261	4.9505	1.197	9.7184	3.7126	6.0897	13.905	28.7273	2.4578	14.6853	17.5549	2.3256	4.7782	6.3415	10.4	6.4815	157.7354		7.4279	12.1275
2020/1/23	-9.9441	-5.2239	-6.2699	-2.0408	0	-11.6992	-8.8167	-8.6556	-1.2245	-9.1142	-7.6355	-11.6773	1.087	-6.0325	-2.9126	-5.2738	-12.5455	-6.8627	-7.0313	-11.2565	1.1236	1.4327	-3.4268	-4.0486	-4.9569	-3.1111	7.6923	3.3333	-7.2308	-11.9431	-0.9434	-2.415	-8.7569	-6.6975	-5.7402	-7.8332	5.9322	-0.1499	-10.5691	-13.6	-9.5455	-6.5147	-4.1284	0.9662	-2.6877	-13.4986		-10.2286	-5.2534
2020/2/28	2.1049	-8.8583	-13.4921	-10.5263	0	-11.9874	-10.1781	-5.0403	-12.1212	-7.7684	-7.4667	-5.5288	-0.7168	-13.8272	-7.6667	11.9914	-2.4948	-9.1228	5.4622	-6.7847	5.4167	-2.5424	-9.3548	-8.8608	-11.1111	-7.7982	-10.9375	5.53	-13.4328	-10.6566	-3.1746	17.6768	-4.3574	-10.6436	-5.7692	-5.5188	29.3333	5.8559	-2.9545	-5.2469	-5.0251	-2.439	-8.3732	-10.0478	-6.8237	0.9051		-9.8663	5.6099
2020/3/31	-13.3153	-3.2397	8.9122	-4.1667	0	-3.5842	-4.5326	-2.6539	-3.605	-2.144	-5.7637	7.3791	-2.8881	-5.7307	-1.8051	-1.5296	-2.9851	11.9691	5.7105	-3.7975	4.7431	-2.6087	-1.4235	8.3333	14.0306	1.4925	17.7945	-0.4367	-1.5326	-6.6265	0	1.2446	-4.9596	-5.8172	3.0612	-9.4626	-3.5052	-2.695	-2.5761	-5.2117	11.1111	-5.7143	-0.5222	12.234	5.1439	7.1429		-6.7797	-8.1532
2020/4/30	4.4834	11.3839	9.1456	6.0102	0	0.1859	17.8042	3.0534	2.6016	2.0344	6.1162	-8.0569	-4.0892	3.6474	-2.2059	4.2718	44.3956	5.1679	0	9.5395	-7.2956	7.7381	-3.9711	19.6581	-9.8434	-7.8431	-1.7021	1.3158	4.0856	4.3871	6.8852	11.064	3.8835	-3.3824	1.9802	4.5161	-11.5385	9.1837	5.5288	-2.7491	3.3333	1.1364	2.8871	-4.0284	-6.7993	31.8196		10.1515	9.2132
2020/5/29	-4.1045	-3.6072	8.9159	4.4632	0	-9.0909	9.068	7.4074	0.6339	-10.4294	-4.755	-1.8041	-5.0388	-4.1056	-3.3835	-3.5382	-9.2846	-0.9901	-3.2663	-2.3086	-1.3569	10.4972	0.6213	7.5	-8.933	-1.0638	16.4502	-5.6277	-1.4953	-2.7194	2.4558	35.8779	-6.3668	-2.7397	-0.3236	-3.8272	-10.628	1.6021	-4.7836	-5.6537	-12.9032	5.618	0.2551	-9.6296	2.1352	7.0172		-9.0096	-6.6338
2020/6/30	1.7121	45.8994	68.5985	25.0758	0	3.8776	1.6166	-0.8867	23.7795	8.9555	0.4539	0.2625	4.0486	-2.1407	3.9063	-8.8803	-2.0134	-1.3333	5.974	3	21.36	-4.5	1.9608	5.6478	15.5313	1.6129	-14.4981	0.9174	-0.3795	13.0877	-2.1084	-13.6798	2.5577	2.3474	1.2902	3.9795	3.7838	38.9017	5.3454	4.4944	43.9153	33.3333	7.096	6.8306	8.4855	5.4117		0.7559	2.9248
2020/7/31	2.6779	21.5859	62.8125	23.8447	0	10.8957	12.537	-4.7016	33.7354	18.3168	8.0502	8.9005	6.1224	27.8125	21.0117	-2.1186	-1.1986	1.0135	11.7055	11.3269	9.2537	1.7864	5.3846	21.1017	7.5472	6.8783	21.7391	8.6364	8.1119	6.1798	10.7692	9.9902	8.4229	11.315	6.25	7.2598	0.7813	14.9098	10.3044	44.4444	-4.0441	12.234	7.3986	5.4497	16.2602	0.4252		1.9959	5.548
2020/8/31	5.3597	-22.8261	-22.572	-17.3134	0	-0.1825	-2.1882	-0.5274	-17.383	-0.2789	-0.8696	-0.5158	38.4615	5.5505	-2.2508	-1.2987	-0.1733	-0.6689	17.4713	-0.5814	-2.8689	3.125	29.562	-2.3437	-0.4569	1.4851	6.25	25.9414	4.4803	6.097	1.6667	-7.4147	-2.1102	0.5495	1.2384	0.2433	-10.8527	15.0413	6.3694	4.9628	-1.5326	1.0475	1.1111	6.0453	12.8671	-5.0651		9.8113	3.2051
2020/9/30	2.7503	0.626	-11.4527	-5.3249	0	-15.1737	-10.962	-1.9088	-8.0925	-5.1748	-4.6784	-5.8394	-21.9444	-14.3192	-5.2632	-8.9912	-9.8958	-8.0808	-11.4481	-8.1871	-7.173	-11.6162	-17.4648	-29.3333	-9.0692	-3.4146	-6.8908	-15.9468	-9.6055	-5.8522	-13.6612	-15.5449	-9.2814	-10.2459	-6.1162	-7.4029	-3.4783	-21.3362	-4.99	63.1206	-5.4475	-0.7126	-7.4725	4.2755	-12.8872	-5.1867		-9.9656	-1.3043
2020/10/30	-1.6774	-11.042	-21.6685	-11.6301	0	-1.7241	4.7739	-0.3243	-11.0692	-3.2448	2.3006	-0.5168	-7.4733	-0.274	-3.4722	6.2651	-0.578	-4.7619	-14.3646	-2.5478	6.0606	-6.5714	-1.3652	-12.4528	17.0604	-3.5354	-12.8159	-0.7905	-3.9848	-1.6358	-2.2152	-3.4156	-7.1947	-1.0654	0	-7.8637	-7.2072	-5.8447	1.6807	-22.4638	-7.8189	-9.5694	-5.4632	-1.139	-3.4139	-6.5679		-6.0305	-3.3354
2020/11/30	11.4338	0.1748	-1.2152	0	-22.0167	4.386	0.9592	-0.5423	-1.6973	10.9756	4.3478	3.1169	25	7.6923	12.9496	-13.1519	0	8.4615	2.9677	8.1699	3.2857	2.7523	2.0761	8.6207	11.2108	4.712	6.2362	4.7809	5.336	9.6452	4.5307	-8.8409	4.2674	6	5.2117	3.9829	-0.9709	-7.0805	3.719	-0.9346	-2.2321	-8.4656	5.2764	1.8433	13.9912	-13.0337		5.6052	12.1094
2020/12/31	-6.5147	-2.0942	-11.9392	-10.6796	-15.3025	-7.563	-5.4632	-0.3272	-3.3094	-2.6099	-7.3276	-4.534	-10.7692	3.5714	-9.8726	-18.2768	-11.2403	7.8014	-11.1529	3.6254	-7.6072	-5.6548	-7.7966	15.0794	-8.2661	-6.5	-3.937	-5.3232	-5.6285	-10.7179	9.5975	-7.1983	-9.3452	-1.016	-4.9536	-10.6703	-11.1111	-13.1524	-8.5657	-7.1698	-7.3059	19.6532	-2.3866	-13.5747	-8.7209	6.2393	115.655	-4.2308	-8.1301
2021/1/29	-3.1707	-13.369	-16.023	-9.058	-9.3838	-8.4091	-9.0452	-3.3917	-17.4107	-7.1932	-6.3566	-10.0264	-7.2414	-6.8966	-3.1802	0	-16.1572	-0.3289	-1.9746	13.1195	-8.3832	-10.7256	-8.4559	-20	7.6923	-7.4866	-4.7131	-11.245	-10.5368	-12.3443	-20.339	-10.0325	-11.0609	-15.8358	-9.4463	-3.8285	-14.7059	-2.4038	-5.4466	-17.2764	-1.4778	-20.7729	-11.2469	-17.0157	-5.0955	3.1282	-10.8642	-4.498	-12.7054
2021/2/26	19.1076	6.1728	8.9041	6.2417	15.1468	4.7146	11.326	0.7928	5.045	22.7964	0.4967	1.7595	17.1004	2.1164	-1.4599	1.9169	-0.2604	8.5809	7.1942	21.3918	6.3725	5.6537	6.4257	-4.3103	-17.551	1.7341	0.6452	4.0724	2.6667	4.1344	-1.0638	-3.0459	8.7986	11.324	4.3165	5.7325	11.6379	6.8966	9.447	6.3882	18	5.7927	3.3058	30.5994	1.3423	24.1879	7.7562	0.3364	12.5272
2021/3/31	-9.3656	4.2636	21.0243	0.875	-1.4765	-8.5308	1.737	-0.2247	4.9743	26.1139	12.5206	1.4409	-9.8413	-4.9223	0.3704	5.0157	-4.1775	-6.6869	-11.5436	-15.4989	0.1536	-1.6722	-4.1509	-2.2523	2.2277	0.5682	1.0684	-0.8696	1.5152	-13.3995	2.8674	5.1651	-4.5879	-3.7559	-0.3448	-2.8614	18.9189	-12.212	-5.8947	-0.4619	-8.8983	0	1.0667	0.4831	8.5357	8.7299	0.0257	0.922	-8.4299
2021/4/30	-6.1	0.1859	-10.289	-5.2045	2.861	-5.4404	-9.5122	-4.2793	-4.2484	-8.6359	-9.224	-3.4091	-2.8169	5.4496	7.0111	7.4627	-15.8038	-3.5831	0.1517	71.8593	-0.9202	5.4422	8.6614	1.8433	-9.4431	2.2599	-1.2685	-4.386	-5.9701	1.4327	-8.7108	6.8354	-5.2975	-0.813	3.1142	-4.4961	0.6494	2.231	-1.3423	36.1949	-5.5814	-8.3573	3.6939	-13.4615	1.6949	2.971	5.0373	15.7807	-1.6163
2021/5/31	-5.2183	-2.4119	9.8291	4.3137	-0.0079	7.1233	-0.8086	1.6471	-6.6553	-10.4189	24.3548	2.0588	1.8077	30.491	9.3103	-0.2778	-18.7702	-0.3378	-8.6364	62.1345	8.0495	7.7419	12.7422	1.81	12.8342	1.105	-0.8565	0.9174	2.0408	-3.5311	1.5267	0.2844	-0.1721	4.7541	2.6846	2.1104	-3.2258	0.2567	7.2562	8.3475	1.4778	4.4025	7.3804	-5.8333	-9.7581	2.766	-4.551	59.2539	-3.4286
2021/6/30	-10.824	-1.1764	-5.3696	-2.7594	1.4745	-7.9284	26.6304	-2.4306	8.5923	-6.6545	-12.4514	-2.0173	-4.6763	-11.3015	-0.4084	-2.7855	19.5219	9.1525	-3.9801	-25.248	-9.0212	-6.5868	-10.6796	-5.7778	-14.0992	-4.918	-1.2959	-4.5455	-2.8889	-13.3236	-1.8797	-18.2816	-5.6034	-0.313	-3.5948	-10.3339	17.3333	1.7926	-6.9089	-2.8315	-4.3689	0.3012	-3.0952	1.4749	-7.0878	-9.8344	-6.9819	-17.4146	-10.9467
2021/7/30	-13.2297	-11.7764	-4.7697	-13.0323	-10.4359	-10.2778	-10.7164	-15.991	-5.8987	-13.3065	-12.3251	-10.8824	-10.1887	-19.6868	-9.6774	-2.0057	-1.3333	-5.9006	-19.4045	-30.76	-15.2381	-9.1272	-6.8841	-11.8277	-2.4316	2.8736	-9.7257	-9.5238	-7.3925	-14.8189	-13.7931	-21.8859	-9.0422	-5.1271	-2.439	-13.8329	6.25	-6.403	-6.9212	21.2072	-4.5685	-5.5191	-9.0909	-11.9186	-0.9121	-3.2606	-16.8113	-15.2561	-16.8605
2021/8/31	1.3402	2.4887	5.2677	4.8961	2.3599	5.2632	10.3535	7.6705	1.7921	4.4961	14.6643	1.9845	4.2017	-5.2925	10.3571	-4.0936	66.2162	-2.6403	11.6279	-10.8014	14.6067	0	31.5175	12.3656	-4.9844	5.5866	2.451	2.6316	6.75	2.193	5.3333	-8.3458	6.4103	-3.6975	8.5714	4.3956	0.8021	25.034	16.1538	-1.4805	-1.5957	1.9672	9.1892	-5.6106	3.0126	-11.8206	8.1269	18.3311	21.1435
2021/9/30	7.6263	-0.883	-0.6563	1.273	2.4496	6.7647	0	0.7916	1.2324	11.1276	-7.5501	0.9772	-0.4032	-2.0588	3.8835	-7.9268	-10.9756	23.0508	7.5	-6.25	-5.0654	-0.7194	-13.9053	-0.4785	2.623	0.5291	0	3.5897	1.171	-4.5064	1.2658	26.748	29.9197	-4.5375	4.2763	1.4737	-5.0398	-14.6899	-2.8698	-47.4044	5.4054	3.2154	0.2475	16.4336	4.7929	-1.9381	-4.1399	-18.5453	23.1782
2021/10/29	-14.5472	-7.1269	-8.9182	-2.095	-4.2194	-9.3664	-3.8902	-10.2094	-2.9565	-16.4219	-2.6667	-1.6129	-3.6437	-10.5105	-9.6573	-5.9603	7.5342	3.0303	-13.9535	0	-15.6627	-7.971	-10.6529	-1.9231	-8.9457	-7.8947	-5.2632	24.2574	-7.8704	-13.9326	-2.0833	-13.406	-19.3972	-10.9689	-10.7256	-10.9959	-7.8212	-9.5663	-7.2727	-2.5974	-8.2051	-11.838	12.8395	-6.006	-2.8682	-12.5721	-4.3606	-7.4301	-10.4775
2021/11/30	0.2746	-1.6787	-4.5331	2.4251	4.1116	1.5198	7.619	2.7697	8.7814	-5.2716	-5.6507	1.6393	-2.521	-1.6779	1.0345	-0.3521	10.6157	-7.2193	-7.2072	-7.7083	1.6327	-1.1811	72.6923	42.6471	-4.2105	2.8571	-2.2727	-1.992	1.2563	0.2611	-0.8511	-5.2593	9.7795	2.0534	-1.7668	-3.4965	-2.7273	1.8336	-1.9608	-2.9333	3.352	3.1802	-1.3129	11.8211	-1.9952	18.6499	28.014	5.5965	10.2707
2021/12/31	8.2147	8.7805	10.7312	10.3064	10.4372	11.6766	-3.9823	14.3262	10.8731	18.7184	2.7223	27.7419	6.0345	7.1672	8.5324	7.7739	-7.1017	2.8818	8.7379	6.3205	27.51	3.9841	59.9109	12.3711	29.304	6.1111	2.584	10.5691	5.4591	7.8125	11.588	58.405	16.5066	13.8833	12.5899	5.0725	21.4953	7.4792	16.5	7.6923	11.8919	6.8493	8.6475	-5.1429	1.873	-6.245	11.9521	0.4184	12.852
2022/1/28	2.8846	-3.8117	-6.2607	2.6515	-5.1086	0.5362	-6.9124	-1.9851	-11.4413	9.517	0.3534	-7.5758	-2.0325	-4.4586	13.2075	1.9672	-7.8512	-2.8011	0.4464	-13.1635	13.7008	0	-2.7855	-16.208	11.0482	0	-6.0453	-3.6765	-0.9412	4.1063	2.6923	-12.9812	1.5742	-4.2403	4.4728	2.5287	17.1795	5.2835	26.824	-9.949	2.4155	29.4872	-9.3878	-6.0241	-3.1974	-0.6209	-19.639	-5.0694	0.4479
2022/2/28	-5.5583	1.1655	-1.0064	6.5191	1.3459	5.0667	-3.4653	2.0253	3.0201	-10.5058	-0.8803	8.1967	8.7137	1	3.8889	6.4309	-0.2242	0	0	-0.489	5.6787	3.0651	6.0172	17.5182	-9.4388	1.5707	5.3619	3.0534	2.3753	-7.1926	6.367	-11.004	0	4.2435	11.315	-11.8834	33.9168	2.8152	1.5228	-3.3994	-3.7736	-6.9307	2.2523	2.5641	1.7341	1.8745	-1.4085	3.2919	0.7643
2022/3/31	-0.2604	18.6636	19.7782	41.1085	19.2563	19.0355	8.7179	12.6551	-4.0717	6.6667	8.881	63.1313	30.916	25.0825	17.1123	25.3776	5.8427	3.17	9.1111	9.5823	85.3211	44.6097	23.5135	8.6957	41.6901	7.2165	7.1247	29.2593	15.5452	9.5	201.0563	12.492	11.8819	36.8142	17.3077	13.486	5.3922	11.6667	14.3333	41.349	57.3529	15.6915	-0.6608	10	-3.8149	0.92	70.6178	14.7309	11.8837
2022/4/29	1.201	-15.3398	-7.6389	-3.6007	-1.2249	-16.2047	-6.6038	-13.8767	-17.1477	-17.7989	5.0571	-15.3251	-16.3265	-24.2744	-23.7443	-27.4699	-12.1019	-8.6592	-9.165	-21.7489	79.703	-8.4833	-28.9934	-16	-36.3817	-15.8654	-17.3397	-22.9226	-15.6627	-9.8174	-20.117	3.1161	3.3641	-24.3208	-22.7166	-16.1435	-26.6667	-21.1087	20.1166	-33.195	-2.8037	7.5862	-11.3082	-30.9659	3.1224	-7.7348	-22.7653	-11.9753	2.3729
2022/5/31	-8.1011	1.3761	7.7694	-0.7638	9.1319	-2.5445	8.0808	15.3453	25.4514	-5.2893	-10.7143	-4.5704	20.9059	-1.3937	-2.6946	0.6645	22.9469	1.2232	-29.5964	4.5845	-27.4695	2.809	10.6317	-1.0204	0.3636	8	46.5517	-2.974	15.4762	-17.4684	-9.5168	-5.3846	-20.2297	15.0427	7.5758	-17.3797	17.3362	1.4865	-8.2524	1.2422	-2.8846	-7.265	13.25	15.2263	5.1421	0.0111	5.5669	3.7167	-14.404
2022/6/30	15.1039	9.5488	4.7287	-6.0825	22.9339	4.4386	0.9346	-0.1109	-0.8183	15.3006	3.4783	-5.1724	-3.887	1.7668	0.0296	-0.6601	1.3752	13.5952	-8.9172	0.8219	-13.4657	-12.5708	0.4178	-5.4983	13.1833	6.8783	-6.8627	-3.0651	-2.0619	-6.4417	-8.7379	5.0056	7.44	-4.9034	2.2535	-1.9417	26.4865	19.3076	14.418	0	-11.8812	-4.6083	3.7732	18.5714	4.655	4.9362	12.5146	4.1294	12.5725
2022/7/29	-16.0488	-10.4034	-16.534	-6.4764	-11.6822	-10.25	-7.3949	-2.1006	4.2904	-13.8675	-3.1852	-10.9181	-3.4591	-7.9976	4.127	-0.3322	2.3256	35.3723	-8.3916	-1.0602	-12.1307	-5.0157	-9.2926	-1.8182	-0.2841	-6.4356	-9.1131	-5.1383	-4.6316	-6.8852	-10.6383	-8.9594	2.0104	16.653	-3.8687	-7.5908	-10.2564	-13.0918	13.0358	-5.2147	-8.2397	-11.3527	-1.2848	-2.4096	-6.9897	2.0276	-17.0543	-2.2373	-1.1542
2022/8/31	2.6191	-0.237	-6.0861	-3.5211	-14.6692	-1.1142	-0.5089	-2.9579	-4.5886	-4.2934	-5.4101	-7.0615	-6.5147	-3.0303	-2.7439	-6.3333	11.1742	-19.6464	-4.5802	-3.5912	-10.5866	-8.2508	-12.6911	-8.5185	0.8547	-4.2328	4.4496	-2.5	-5.7395	-6.6901	-0.7937	4.5232	10.7143	-16.9705	-4.6512	0	-7.9365	-4.4213	-2.521	-5.5016	-5.7143	2.7248	2.82	-8.642	22.2886	-11.1288	-11.8769	3.6755	3.7792
2022/9/30	7.2159	-1.9002	-8.3749	0.4866	-10.6742	-5.6338	12.0205	-3.7515	-10.1161	-10.0935	-6.2731	-7.8431	-4.5296	17.9688	10.6583	-2.1352	-10.5622	-6.846	-16.4	-11.7479	6.8	8.9928	-17.338	-10.9312	4.5198	-7.1823	-7.1749	2.1368	-1.4052	-12.4528	-8	-10.7602	11.7647	2.1959	-1.2195	-16.0714	-7.7586	-5.4422	12.8233	-2.0548	-1.7316	-9.0186	-9.2827	-3.7162	-5.8048	0.0447	-6.3632	-8.4281	4.0462
2022/10/31	-24.1727	-11.3801	0.1088	-5.6901	15.7233	-5.9701	-14.6119	-13.2765	3.69	-12.6819	-8.8583	-9.3085	-4.7445	-23.8411	-7.932	-3.6364	8.5714	-11.811	-15.311	-1.9481	-23.6704	-15.5116	-1.9068	-0.4545	-13.7838	-5.9524	-0.9662	-10.8787	-11.1639	-12.5	-11.087	-11.9921	-19.7674	-15.0413	-7.4074	-14.8936	8.5981	-10.7914	-14.9952	-12.5874	-11.4537	-11.9534	-9.0698	-12.2807	-9.0214	-10.7734	-11.3733	-0.7305	-23.3333
2022/11/30	37.9438	59.5628	22.6087	42.4904	26.1957	30.7937	21.123	29.7753	14.9466	39.2857	32.8294	41.0557	27.5862	19.5652	32	25.283	12.6316	15.1786	35.5932	19.1214	100.8832	82.8125	19.0065	9.589	47.9624	12.6582	14.3902	25.8216	41.7112	34.9754	40.5868	18.3172	16.7048	25.2918	29.6667	29.5	35.8003	21.9355	25.8427	26.8	75.6219	39.7351	10.4859	23.2	3.0252	13.2766	60.0639	23.6203	20.6522
2022/12/30	-2.4129	7.8767	2.7482	-8.1982	19.6382	-8.7379	-10.596	-14.0693	22.291	-8.8889	-14.6341	-10.8108	-11.4114	-9.0909	-0.6993	1.506	1.2461	-11.6279	-20.4167	-6.7797	-12.5061	-22.4359	-2.5408	-6.25	-9.7458	9.5506	3.4115	-12.3134	-19.8113	-20.073	-18.087	-3.2096	-17.451	-3.1056	-9.7686	-16.2162	-9.2522	-11.1111	-21.1607	3.7855	-17.5637	-9.4787	8.5648	-11.6883	-0.571	-3.6267	-9.0153	-5.7738	-9.1291
2023/1/31	0.4945	-10.4762	-1.8119	5.9863	-7.1274	-0.266	0.9877	4.9118	-9.4937	0.7505	-0.1905	2.331	10.5085	9.6	-2.8169	-5.3412	-5.3846	7.6023	3.6649	-0.6061	-3.4618	4.4077	6.8901	4.4444	12.9108	-6.1538	-0.8247	2.9787	4.9412	8.2192	5.3079	7.1521	17.5772	-2.4038	2.2792	1.3825	8.7989	7.5893	20.3851	-1.8237	1.3746	0.7853	-4.9041	1.1029	5.3322	11.7944	0.585	7.3279	3.9656
2023/2/28	-6.2876	1.5957	0.8787	-5.8333	-4.4186	-0.2667	-1.7115	5.1621	-2.0979	-1.1173	0.9542	0.9112	0.6135	20.438	-0.2415	0	-8.1301	0.2717	-4.0404	1.2195	-2.4291	-4.2216	-5.4007	-4.2553	-4.9896	-0.5464	15.1767	-0.8264	1.1211	-5.0633	-3.4274	-0.8495	-0.1347	19.7044	2.507	-1.8182	-7.1887	0	-3.1985	-1.548	-7.7966	-4.9351	5.157	-1.0909	3.271	1.8883	-5.9615	4.7087	-4.0687
2023/3/31	-11.0852	-11.3438	-11.9338	-7.3746	-3.5685	-0.2674	-4.7264	-8.3333	-7	-9.0395	-5.104	-8.8036	-12.8049	-7.5758	-12.3487	-11.5987	-11.1504	-7.0461	-16.3158	-7.5301	-15.4713	-11.0193	15.1013	-3.5556	-9.4092	-4.3956	-1.083	-5.8333	-6.4302	-9.7778	-13.5699	-6.4871	-8.1591	-13.0316	-11.9565	-14.8148	-8.0221	-5.3942	-11.0787	-9.1195	-13.6029	-7.6503	1.4925	-3.3088	3.7707	-8.7027	-9.4704	-4.2159	-6.3618
2023/4/28	-0.6562	-4.7244	-4.3521	3.0786	-8.7468	-1.8767	10.705	2.8643	-5.2227	3.7267	0.3984	-5.9406	-1.7483	2.9508	-2.7624	-1.773	-9.9602	-6.414	-13.2075	-4.2345	-7.0126	-5.8824	-22.88	-8.2949	-7.2464	-0.5747	4.7445	-4.4248	-3.0806	-11.8227	-2.657	1.6361	0.2937	-0.4732	-2.4691	-13.587	-8.2707	-3.3626	0.765	-6.2284	-5.9574	-3.5503	4.4118	-3.0418	2.8343	-16.1518	-3.971	8.8028	-1.557
2023/5/31	-5.9445	-4.5455	-2.4819	3.1926	6.0829	-0.5464	-9.9057	-8.7167	2.269	-5.1896	-9.3254	-2.3684	4.2705	-16.879	-4.5455	-3.6101	3.3186	-3.7871	-35.5072	-4.7619	-0.6787	-4.6053	-27.5934	3.0151	-7.5521	-3.4682	-9.7561	-11.1111	-0.489	-23.4637	-0.4963	-6.5679	-5.5974	5.8637	5.3797	-26.4151	-3.6066	-3.0257	-8.5683	-6.2731	-6.3348	-0.3067	1.4085	-7.451	-5.0987	-8.0526	3.9281	2.8587	-8.4112
2023/6/30	-1.5449	-3.4677	-1.4846	15.557	-5.5736	0.5495	8.7004	-0.6595	-1.9005	-7.3684	-1.0941	3.4876	4.0956	1.5326	3.607	1.4981	2.9979	-1.3986	24.7191	-2.5	9.0299	11.3793	12.3209	4.3902	1.6901	-1.7964	-1.7199	-1.0417	2.7027	14.5985	-0.7733	3.7216	2.7603	-0.2994	1.8018	31.6239	8.8435	-0.156	4.6263	0.7874	5.314	1.5385	-6.1508	1.6949	3.5211	-11.9306	6.0423	0.8085	5.6704
2023/7/31	8.7732	16.9336	16.6693	28.2343	11.2858	21.0383	6.7961	13.6364	11.4887	11.5909	14.4091	27.2251	21.3115	19.2453	17.6471	21.4022	20.79	14.1844	128.8288	20.5319	7.108	13.0435	8.1633	12.6168	17.4515	31.0976	8.9286	40	27.5272	51.5924	19.1919	8.9886	9.363	8.7087	20.1295	97.4026	11.0938	24.1891	22.449	19.5312	23.8532	16.0606	9.9366	54.5833	19.2744	17.869	35.0834	9.5032	9.2095
2023/8/31	-5.9618	2.3483	4.3145	-3.7491	-1.6625	-11.7381	-7.0455	-12.9412	-4.4993	-11.4053	-10.8527	12.3457	-6.6066	0.6329	-4.25	-5.7751	6.8847	-6.8323	-14.9606	-3.1746	-10.8003	-9.0659	-8.2547	-9.9585	-12.9717	-15.3488	-14.5719	9.3985	-9.6226	-21.4286	-11.0169	-5.0983	-4.1404	-4.9724	-9.7744	-17.4342	-9.7046	-12.0406	-0.601	-1.9608	-12.5926	-7.0841	-14.8821	-21.2938	-12.2307	-15.3285	9.6716	-5.2761	-1.7569
2023/9/28	-4.1056	-13.1931	-10.2022	-14.2351	1.0989	-6.1381	-5.6235	-9.7297	8.2067	-2.7586	-5.2174	-16.6667	-8.0386	-19.4969	-9.6606	-6.7742	-12.2383	-7	-19.4444	-7.541	-10.2115	-5.136	-10.7969	-1.3825	-3.252	-4.3956	-4.9041	-16.1512	-6.263	-13.9037	-13.3333	-6.6019	-9.2972	-6.25	-5	-18.7251	-1.8692	-5.3314	-8.5796	-10	-7.2034	-8.2386	-0.6834	-5.4795	3.6476	-11.5385	-22.967	0.8329	-8.8698
2023/10/31	-13.3792	-4.8458	-8.1883	-7.7622	0.1672	-5.1771	1.8135	-3.1437	-0.5618	-14.4208	-5.5046	0	-2.7972	-5.8594	-0.578	0.692	13.578	39.0681	-2.8736	-2.4823	-9.4232	0.6369	3.17	-5.1402	1.9608	0.5747	-2.2422	-5.7377	-2.0045	-6.2112	-5.7692	-7.4151	-10.8959	2.9457	2.6316	-3.4314	-0.3175	4.5662	-12.6173	-5.1852	-3.1963	-3.096	-4.3578	-5.7971	-2.8653	-1.7241	-0.6776	2.3748	-13.5008
2023/11/30	0.9709	7.1759	4.4593	3.1334	6.5109	-7.4713	3.8168	0.4637	8.1921	-4.6961	-3.6408	-4.1758	-8.6331	0.4149	1.4535	2.0619	23.748	-11.8557	5.3254	0.3636	-4.3049	-0.9494	-2.2346	0.9852	13.1868	1.7143	-2.2936	-0.8696	0	-1.3245	-2.0408	-0.524	-5.6159	-1.8072	3.7037	-3.5533	6.051	-1.6012	-7.8759	2.7344	1.8868	-2.5559	5.036	4.2308	-0.6637	1.8307	-0.6822	2.7231	-6.8966
2023/12/29	-8.5664	-0.8639	-5.4429	-4.4271	-7.837	-7.764	-4.6569	-11.6923	-6.3969	-9.8551	-8.5642	-4.3578	-3.5433	-7.0248	-3.1519	-3.0303	-13.577	-2.924	1.6854	-6.1594	-8.2474	-4.4728	4.8571	-2.439	-4.1262	-5.618	-3.7559	-5.2632	-5.2273	-12.7517	-6.8452	-10.0075	-8.5413	-3.5276	-4.1209	-10	-1.2012	-5.1775	-5.829	-8.365	-4.6296	-4.918	-6.3927	-6.6421	-7.4981	-6.2921	-8.4599	-4.8601	-3.5088
[truncated: 53 more columns]
