# Supplementary material for: Can systematic skewness factors predict future interest rates: Evidence from China
Source: PLoS One. 2026 Feb 5;21(2):e0334345. doi: 10.1371/journal.pone.0334345 (PMC12875505; doi:10.1371/journal.pone.0334345)
Supplement: S2 File — Data2.zip contains data including trading date, total owner’s equity, total asset growth rate, risk-free rate, return on equity and monthly stock data. (ZIP) [file pone.0334345.s002.zip › Monthly stock data/Monthly price change/Monthly price change:finance.CSV]

	000001.SZ	000166.SZ	000415.SZ	000563.SZ	000567.SZ	000617.SZ	000627.SZ	000686.SZ	000712.SZ	000728.SZ	000750.SZ	000776.SZ	000783.SZ	000987.SZ	001227.SZ	001236.SZ	002142.SZ	002423.SZ	002500.SZ	002670.SZ	002673.SZ	002736.SZ	002797.SZ	002807.SZ	002839.SZ	002926.SZ	002936.SZ	002939.SZ	002945.SZ	002948.SZ	002958.SZ	002961.SZ	002966.SZ	300033.SZ	300059.SZ	300803.SZ	600000.SH	600015.SH	600016.SH	600030.SH	600036.SH	600053.SH	600061.SH	600095.SH	600109.SH	600120.SH	600155.SH	600318.SH	600369.SH
	Æ½°²ÒøÐÐ	ÉêÍòºêÔ´	²³º£×âÁÞ	ÉÂ¹úÍ¶A	º£µÂ¹É·Ý	ÖÐÓÍ×Ê±¾	ÌìÃ¯¼¯ÍÅ	¶«±±Ö¤È¯	½õÁú¹É·Ý	¹úÔªÖ¤È¯	¹úº£Ö¤È¯	¹ã·¢Ö¤È¯	³¤½­Ö¤È¯	Ô½Ðã×Ê±¾	À¼ÖÝÒøÐÐ	ºëÒµÆÚ»õ	Äþ²¨ÒøÐÐ	ÖÐÁ¸×Ê±¾	É½Î÷Ö¤È¯	¹úÊ¢½ð¿Ø	Î÷²¿Ö¤È¯	¹úÐÅÖ¤È¯	µÚÒ»´´Òµ	½­ÒõÒøÐÐ	ÕÅ¼Ò¸ÛÐÐ	»ªÎ÷Ö¤È¯	Ö£ÖÝÒøÐÐ	³¤³ÇÖ¤È¯	»ªÁÖÖ¤È¯	ÇàµºÒøÐÐ	ÇàÅ©ÉÌÐÐ	Èð´ïÆÚ»õ	ËÕÖÝÒøÐÐ	Í¬»¨Ë³	¶«·½²Æ¸»	Ö¸ÄÏÕë	ÆÖ·¢ÒøÐÐ	»ªÏÄÒøÐÐ	ÃñÉúÒøÐÐ	ÖÐÐÅÖ¤È¯	ÕÐÉÌÒøÐÐ	¾Å¶¦Í¶×Ê	¹úÍ¶×Ê±¾	Ïæ²Æ¹É·Ý	¹ú½ðÖ¤È¯	Õã½­¶«·½	»ª´´ÔÆÐÅ	ÐÂÁ¦½ðÈÚ	Î÷ÄÏÖ¤È¯
	ÕÇµø·ù(%)	ÕÇµø·ù(%)	ÕÇµø·ù(%)	ÕÇµø·ù(%)	ÕÇµø·ù(%)	ÕÇµø·ù(%)	ÕÇµø·ù(%)	ÕÇµø·ù(%)	ÕÇµø·ù(%)	ÕÇµø·ù(%)	ÕÇµø·ù(%)	ÕÇµø·ù(%)	ÕÇµø·ù(%)	ÕÇµø·ù(%)	ÕÇµø·ù(%)	ÕÇµø·ù(%)	ÕÇµø·ù(%)	ÕÇµø·ù(%)	ÕÇµø·ù(%)	ÕÇµø·ù(%)	ÕÇµø·ù(%)	ÕÇµø·ù(%)	ÕÇµø·ù(%)	ÕÇµø·ù(%)	ÕÇµø·ù(%)	ÕÇµø·ù(%)	ÕÇµø·ù(%)	ÕÇµø·ù(%)	ÕÇµø·ù(%)	ÕÇµø·ù(%)	ÕÇµø·ù(%)	ÕÇµø·ù(%)	ÕÇµø·ù(%)	ÕÇµø·ù(%)	ÕÇµø·ù(%)	ÕÇµø·ù(%)	ÕÇµø·ù(%)	ÕÇµø·ù(%)	ÕÇµø·ù(%)	ÕÇµø·ù(%)	ÕÇµø·ù(%)	ÕÇµø·ù(%)	ÕÇµø·ù(%)	ÕÇµø·ù(%)	ÕÇµø·ù(%)	ÕÇµø·ù(%)	ÕÇµø·ù(%)	ÕÇµø·ù(%)	ÕÇµø·ù(%)
1997/1/31	16.6264		6.7284	17.7708	16.7043	-5.4386	-5.2143
1997/2/28	-0.4666		21.1683	0.3571	23.5977	0.3711	2.4868	126.489
1997/3/31	42.1875		9.5465	16.9039	5.7903	16.6359	13.2353	18.0623
1997/4/30	34.6154		26.2745	-15.6773	10.503	8.0824	-0.6494	7.5615	134.2033																																	289.2857
1997/5/30	-8.4626		-2.6915	5.3249	-3.6145	-23.1228	-13.0719	-21.6349	-17.8886																																	-16.2844	109.0323
1997/6/27	12.1879		3.9362	-0.6855	-5.8333	-3.9653	6.6165	-3.3521	2.6429	41.6667		126.3889																														-2.9589	-19.3673
1997/7/31	-8.0816		-17.4254	-5.6083	-16.2242	-6.1935	-3.9492	6.4546	2.366	-10.5882	181.6881	2.2086	73.5144																													-14.0599	-5.6459	100.346
1997/8/29	-3.5536		0.2974	-2.9433	35.7394	-10.5915	-5.4332	-18.1898	21.414	-1.7544	-19.0452	-4.0816	-12.818																													-21.4849	10.5477	18.3074	236.3636
1997/9/30	-3.8357		-10.5263	-9.8565	-17.8988	-4	-14.2081	-12.5671	-7.0549	-10.7143	-0.8156	-10.8886	-12.009																													-12.3013	-8.1651	-15.3285	-12.1622
1997/10/31	17.7382		24.2751	12.1019	1.7378	-0.641	10.4977	13.0221	31.9277	21.75	27.451	19.382	17.2194																													11.1641	5.3946	10.6034	4.9231
1997/11/28	-3.3081		-13.8	-0.2841	-12.7329	-8.5484	-1.0647	-7.7174	-11.6567	-11.6016	0	-4.7059	1.197																													-9.0129	-2.9384	13.4061	-3.2258
1997/12/31	-6.4303		0.5414	-7.8034	-1.2456	-5.6437	9.2715	17.6678	1.6699	-3.1359	14.1935	12.716	-5.914																													5.6604	9.9609	16.0825	5.6061	281.6138
1998/1/23	2.1145		1.8462	-5.0234	7.5676	19.4393	1.1364	-1.7017	3.285	0.2398	-1.9991	-3.2859	11.7714																													-1.5179	0.1776	-4.2037	7.3171	-8.1802
1998/2/27	-2.0276		-8.6858	13.1611	-0.8375	-5.3208	3.5955	17.4134	-1.4032	0.8373	-11.4412	2.4915	8.2822																													4.0798	-5.4965	-9.3943	14.4385	-12.0423
1998/3/31	-5.0198		-0.3309	-6.413	9.6284	0.9917	5.2784	8.3261	-13.2827	-4.5077	-3.0045	-0.442	3.8716																													-5.0523	-1.3133	1.8417	74.0654	7.2103
1998/4/30	-3.2916		3.7344	20.6736	37.2881	30.9329	14.011	15.7726	18.8184	3.4783	10.9448	24.4173	21																													8.0734	14.0684	6.363	-10.8725	10.048
1998/5/29	-3.7872		9.6	33.59	25.1403	15.5	0.5671	-1.3069	13.5359	5.2821	0.7445	8.8314	-8.8655																													1.5721	0.3832	-0.063	14.4578	-2.4301
1998/6/30	-14.6986		1.7518	10.0865	-4.574	-20.3463	1.5538	-0.1821	-20.2758	2.8506	-2.9561	11.4754	-10.3844																													-7.0652	-0.996	-0.5625	-3.6184	-1.8113
1998/7/31	0.8178		-1.6499	6.6754	2.3496	6.1141	-9.2447	-3.1022	-8.2401	-8.8692	-11.5183	5.4412	-1.3793																													-1.1696	-11.4688	-9.9029	-4.4369	-6.9178
1998/8/31	-6.489		-6.2728	0.3017	-6.8871	-20.8707	-27.8832	-22.307	-16.0754	-26.1557	-5.2717	-3.1381	-18.6014																													-19.5266	-13.0682	-17.7443	5.1822	-2.5599
1998/9/30	-2.2924		36.1868	11.9062	1.5779	20.5502	16.2955	14.199	27.4769	12.6628	1.6468	8.2793	7.3883																													15.1471	22.7451	12.9258	7.9585	12.2458	138.6
1998/10/30	-5.5802		10	-9.3716	-5.7282	17.4497	1.4795	9.6706	2.9016	4.3027	5.7542	34.7739	-7.52																													-4.47	-8.6262	-1.3921	-8.4615	12.0423	2.0117
1998/11/30	6.4473		-5.4545	6.4477	-6.1792	-10.2857	-4.1166	-8.624	2.2155	0.9957	4.5431	5.5254	-1.7301																													-0.9358	0.8159	-1.8824	-21.5686	3.1334	0.6574
1998/12/31	-6.3091		-10.4396	-12.8571	0.3293	-14.2675	-12.4329	-7.105	-9.4581	-16.4789	-6.8216	-7.2464	-7.0423																													-10.3914	-9.1329	-4.0767	-13.75	-7.8732	-2.0408
1999/1/29	-2.5589		8.2822	0.8525	-1.971	2.6746	2.5536	6.1644	-10.2285	-5.2277	-1.8438	4.153	-2.4621																													-0.6024	-2.0356	-6.5833	13.0435	16.1348	-15.9167
1999/2/9	-6.0815		0	-0.9103	-9.0452	-7.2359	-5.1793	-2.2581	-8.9697	-8.1851	-12.3204	1.0429	-2.1359																													-4.697	3.5065	-4.9955	-5.8608	2.9008	0.0991
1999/3/31	0.7358		24.0044	2.8215	21.9153	19.8128	3.6765	4.5105	25.0333	17.0543	-1.0712	0.7454	6.5476																													15.8983	12.798	10.4225	12.3541	7.8687	2.5743
1999/4/30	-2.1183		3.8005	-4.0204	-2.568	-13.2813	-8.0041	-9.0526	-0.9585	-4.1391	-8.7261	-9.3832	2.7933																													-2.4691	-9.01	-4.1667	-15.1515	-2.2277	-1.3514
1999/5/31	38.3582		-1.2586	18.9495	-4.3411	-3.6036	11.2335	0.1157	46.7097	-8.4629	14.7884	14.8537	0																													-1.5471	-1.8337	10.0266	6.1224	29.1139	-1.3699
1999/6/30	48.5437		63.905	24.2328	33.0632	36.7601	58.0198	41.6185	11.6974	40.9934	18.4509	16.7864	26.087																													31.7143	27.1482	62.5	21.1538	44.3922	22.619
1999/7/30	-19.7531		-6.959	-13.3603	-9.9878	-2.3918	53.3208	-10.9388	-4.8819	-7.0556	-7.4428	4.5302	-12.069																													7.3753	4.6848	27.0617	-10.6349	13.9326	4.6926
1999/8/31	11.5385		-7.3181	1.7757	-0.9472	19.3699	0.0409	5.4079	4.6358	9.781	-9.5348	-1.2841	-4.5752																													-7.0707	-1.7078	15.6407	39.4316	-6.317	4.3277
1999/9/30	-5.5172		2.2126	-1.6529	-0.4098	-8.0156	3.8235	-3.0435	-2.1361	-10.9043	-2.7937	-14.4715	-1.3699																													-2.8261	1.1583	-4.7476	-12.6115	-2.5795	14.963
1999/10/29	-4.8232		-15.6238	-4.5752	-8.2305	9.5643	8.9235	-2.87	9.8626	-7.7612	5.0947	-8.1749	-4.3403																													-6.1521	-1.813	-10.7904	5.6851	-1.5982	-3.6727
1999/11/30	-8.7581		-0.8257	-1.8591	-4.3348	-11.4452	7.4122	-4.2475	-1.4717	0.4854	-3.1697	0.4141	-15.1843																								164					-1.0727	3.7901	-10.6317	-14.2759	0.0637	8.7625
1999/12/30	-11.3763		-3.0527	-9.3719	-7.6563	-14.4578	-19.3099	-13.6933	-12.9948	-13.8486	-13.0633	-5.4983	-7.4561																								-6.25					-5.0602	-15.7303	7.069	-19.3081	-6.429	-4.1205
2000/1/28	6.0172		31.8702	2.8603	5.5838	12.0359	22.5056	15.7542	9.7854	4.6729	15.9387	14.1091	0																								1.1717					9.7716	9.5556	18.3575	1.1964	6.4286	10.4554
2000/2/29	-0.973		12.0839	9.0909	15.5449	15.5429	-0.1225	8.2046	-3.1274	79.2857	7.4686	-5.0351	6.872																								0.5192					29.4798	21.7039	1.2925	19.0148	7.7341	-6.2718
2000/3/31	0.2729		7.7469	33.8235	42.5798	25.7171	26.4255	15.7895	38.0145	-7.8685	-0.861	6.3758	22.1729																								0.1986					13.5714	18.3333	-4.4325	15.894	5.0133	1.487
2000/4/28	3.7561		-10.1258	-7.8388	-1.2646	28.1668	11.9787	-4.3914	10.5263	-8.1081	10.9181	5.489	-7.804																								-0.8723					1.2673	2.3944	1.8974	4.7143	4.9435	1.9536
2000/5/31	-5.5614		-5.2667	-6.2003	-2.6601	-7.2437	5.4054	1.3699	-10.0529	0	35.179	4.4258	3.7402																								-6.2					2.9565	9.0784	-5.5172	26.1937	1.7497	2.0359
2000/6/30	0.7222		4.7854	-0.1695	10.3239	13.8319	8.0868	10.0954	2	6.2353	14.9359	-8.7629	3.2045																								0.4264					1.3514	-0.2971	5.4015	-16.4324	8.2297	5.6338
2000/7/31	2.096		6.7831	6.1969	1.6514	21.3372	-0.0912	-3.8989	-3.5755	13.3574	2.2678	1.6008	15.3119	166.1765																							2.7871					11.25	-5.7288	-2.8393	13.8422	4.6272	15.3333
2000/8/31	-4.1059		-7.9874	-6.0751	14.8917	-24.2932	-2.7397	-2.7047	6.3397	-5.4294	-2.2175	2.0389	0	6.5378																							-3.3264					-8.6142	6.6847	-4.5617	-3.4659	8.0339	-3.8904
2000/9/29	-4.4507		-8.2707	-4.766	-10.2121	3.9873	-0.4695	0.3089	2.3622	-9.499	-7.1994	-8.1744	-4.0984	-4.408																							-7.0968					-4.0984	3.3646	-7.991	-1.8246	1.338	-5.2117
2000/10/31	3.4788		1.4903	1.6979	3.762	-5.1126	-2.5943	6.3125	-3.2967	6.5744	1.0861	3.6597	-0.3419	3.5262																							-1.3889					1.5385	15.3315	-1.7045	5.5156	10.6774	5.7045
2000/11/30	-0.7472		8.37	5.6239	10.5396	10.8403	3.0993	6.155	0.4545	29.7619	1.1512	8.6832	6.6895	9.5197																							3.1925					10.2694	12.5749	8.0925	5.4545	0.5446	2.1456
2000/12/29	-6.2621		-5.6233	-1.9967	2.9748	-6.25	0.2818	-2.4985	-1.2443	-0.3336	-6.9044	-5.0922	-4.0193	13.1579																							-5.596		45.9322			4.2748	9.5745	0.6875	-4.3642	-1.9861	1.6624	151.3725
2001/1/19	3.168		-0.9332	4.4143	-11.3333	-4.4444	-3.069	0.2177	-7.1019	-3.7657	1.5485	1.0176	2.0101	-5.3559																							0.0964		1.9164			-5.6369	1.9417	3.3384	-11.2113	2.3684	-0.5195	-1.248	155.0162
2001/2/28	-5.9413		-11.5217	2.5203	-14.8705	-11.7571	0.5859	-9.5583	-7.3366	-12.1739	-9.7111	-5.6777	-10.6732	-5.0633																							-4.4295		-6.5527			-4.8099	15.1429	-6.7548	-17.3858	0.0771	-9.53	-3.3175	4.3147
2001/3/30	15.1171		9.9918	6.3442	17.2718	11.0542	-0.5825	14.4115	8.6494	13.3663	2.7556	4.9515	4.7794	5.2549																							5.6927		10.7317			9.0465	5.8726	3.5433	16.7435	4.9472	12.482	5.3922	9.3674
2001/4/30	-4.254		-3.5741	-8.2774	-1.7573	11.4041	3.8574	2.5192	3.368	-6.8122	-5.8824	-2.9602	-1.4035	-0.2981																							-4.1468		2.533			2.3916	0.4264	-5.2471	5.0658	-6.0689	0.3849	2.1705	6.5072
2001/5/31	4.3142		9.1082	0.0813	15.3322	7.3964	9.9109	17.0648	1.955	12.4649	4.136	6.673	0.1779	8.1701																							-0.547		10.0275			20.1215	-0.2338	0.6421	8.516	0.6669	-1.0687	8.8771	-0.3655
2001/6/29	-5.4938		-0.2837	-1.8684	-5.3176	-1.8733	-1.0225	14.3105	10.5752	-0.4167	1.1474	0.7149	9.7691	-2.0877																							-0.25		-4.359			-4.4648	2.3437	4.6252	-2.1927	3.6439	-5.0682	3.5669	6.7592
2001/7/31	-9.6669		-13.3713	-6.5655	-18.1747	-15.4408	6.1467	-4.2194	-14.0305	-25.4393	-21.466	-9.9589	-14.8867	-13.2907																							-10.7268		-13.874			-14.4686	-9.1603	-8.5366	-13.2743	-11.3064	-7.8029	-14.0446	-7.3014
2001/8/31	-8.0983		-2.5452	-8.4897	-0.0953	8.1009	0.6813	10.1951	-7.3961	2.6936	1	-7	-3.9924	0.2459																							-13.5317		-2.7237			-14.2964	1.4286	2.5833	-0.068	-7.5225	-8.7973	-7.4627	-16.0724
2001/9/28	0.3147		-1.5164	0	-16.5076	-1.1671	3.8662	4.1119	-16.3696	-19.6721	-6.6007	-6.9892	-6.7327	-7.1954																							-1.1688		14.48			-0.8734	-3.9768	-11.0479	-19.469	1.0229	-9.8901	-8.489	-5.39
2001/10/31	8.3137		-17.9641	10.1563	-2.7429	-22.4363	-3.0705	1.1519	7.1823	7.483	-8.1272	-7.7457	0.6369	-7.1366																							6.3732		0.6289			-9.5154	-4.2278	-13.9726	13.0178	-4.0501	-5.8266	7.1429	12.2654
2001/11/30	-2.824		6.6736	-0.8865	3.2902	15.4647	-2.3038	8.4599	-0.6627	-1.2658	2.0513	10.6516	6.962	5.2182																							2.7177		2.8472			11.6845	-9.5495	11.465	5.3852	1.005	9.9281	6.5801	1.4328
2001/12/31	-8.7183		-9.9707	-10.3757	-15.6997	-6.3151	2.0634	-6.25	-8.9696	-10.2564	-10.9296	-3.8505	-10.2564	-6.4022																							-5.6524		-2.0257			-2.8771	-10.4582	-11.7143	-13.0589	5.0746	-9.9476	-10.2356	-24.073
2002/1/31	-14.0408		-15.9609	-28.8423	-23.8866	-6.4444	-0.5776	-6.72	-21.987	-21.4286	-15.6559	-19.6702	-8.1319	-15.1252																							-9.8789		-7.9945			-17.8636	-19.3548	-16.8285	-16	-8.3807	-8.4302	-5.3394	-11.4729
2002/2/28	-3.6087		4.0052	8.4151	10.9929	0.6334	10.2397	0.972	5.6367	6.3636	12.5418	6.1584	-0.2392	1.3621																							-1.4851		-4.3446			-0.5464	12.1379	2.2049	7.8717	0.6202	2.2222	-0.1912	4.9912
2002/3/29	8.67		42.1118	7.2445	11.5016	1.3375	-5.4018	2.718	10.1779	9.4017	-0.4458	12.8453	6.4748	19.7088																							17.7315		1.4096			8.5714	11.0701	4.5685	9.9099	3.4412	12.6221	3.9272	1.0008
2002/4/30	4.2611		-10.5769	2.7744	10.745	8.8509	-2.1588	-1.6538	12.9148	8.2812	10.4478	3.4272	11.4865	0.1871																							0.6098		4.0927		37.2603	-7.2874	5.9801	1.699	10.2459	10.3939	3.2123	-1.106	1.9818
2002/5/31	-2.9565		-16.0313	-17.8898	-7.6326	-6.0628	-0.9253	-11.2108	-14.6942	5.3391	-10.5405	-9.3491	7.6768	-13.5387																							-12.8485		-17.6558		-13.1737	-7.2052	-8.5684	-6.0859	-9.7398	-3.9873	-14.3437	-8.4809	-14.8178
2002/6/28	34.4086		17.4622	42.8777	4.0616	10.1746	-2.9841	19.3182	8.9385	9.589	22.2054	36.0313	10.8818	16.8467																							19.0542		29.9302		32.7586	10.8235	8.2286	13.2147	4.86	-0.1318	21.643	9.9027	20.2471
2002/7/31	1.1127		-9.8283	-3.2226	3.6339	-2.8946	4.0921	-3.6508	-1.4637	-8.875	-8.2818	-7.9655	-5.9222	-5.7603																							1.9276		2.4058		-7.3593	-6.3694	-10.3017	1.5713	0.0786	7.9208	-5.974	-5.4206	-10.3174
2002/8/30	2.5983		13.7665	9.6774	0.6494	0.9936	-5.0778	-1.5525	3.7522	0.823	0.1348	1.3556	0.3597	6.9307																							8.5735		1.3312		1.028	5.8957	-2.7607	-8.7293	5.8085	-7.7064	-2.2099	-1.581	3.8938
2002/9/27	-10.5844		-10.939	-5.9772	2.5806	-4.4273	1.2942	1.5385	-4.037	-7.3469	-7.537	4.8354	-8.4229	-7.1296																							-4.964		-9.2736		-6.753	-4.6039	-8.3596	-5.0847	-2.3739	-2.9158	-6.6384	-2.1084	-7.4957
2002/10/31	-5.955		-6.1957	-8.8799	-10.4403	0.0735	-1.6184	-2.1212	-9.816	-4.4053	-5.5313	-8.4396	-6.6536	-6.3809																							-9.7725		-5.2811		-5.0595	-20.0898	-4.475	-9.0561	3.6474	0.273	-4.8411	-8.5128	-9.3002
2002/11/29	-6.5637		-13.4415	-11.8494	-10.8146	-12.05	-10.4762	-16.7183	-8.6492	-14.4393	-11.8644	-15.0054	-8.5954	-11.6081																							-3.1746		-1.6187		-3.7618	-0.8427	-6.6667	-6.7321	-5.5718	-2.6549	-5.2464	-12.6682	-5.1777
2002/12/31	-13.3058		-7.2289	-11.809	1.4173	-6.5163	-1.4507	12.9368	5.3191	-3.7702	-7.8671	-1.0088	-8.945	-6.1446																							-4.918		-15.9963		-11.6178	7.0822	-7.3359	-7.5188	3.6491	1.1888	-9.0604	-8.344	-12.4197
2003/1/29	10.8675		15.0072	15.0997	9.7826	9.8302	23.6506	-12.4424	2.1212	12.3134	13.4725	6.242	15.3652	10.5263																							4.5639		18.6072	53.5556	20.8845	17.328	12.0833	15.7724	-2.7715	-0.3455	12.1771	11.6246	9.0465
2003/2/28	-3.0954		-2.5094	3.7129	5.9406	-1.2205	-1.2698	-1.1278	0.1978	7.1429	-0.5017	4.4365	3.4934	-1.626																							-4.7527		-3.945	-0.5789	-4.2683	3.7204	0	-2.6685	2.0031	0.7628	-1.1513	5.0188	2.8027
2003/3/31	4.614		-7.5933	0.9547	-4.5394	-2.0593	-10.1286	-9.0494	-6.8115	-3.4109	1.1765	-10.1033	-4.0084	-4.4864																							13.5438		12.7985	-2.4745	9.1295	17.0652	0	-6.2049	8.1571	2.0647	-0.6367	-6.9295	-4.253
2003/4/30	5.4283		-12.9526	2.3641	-2.9371	-1.7662	-0.9839	-15.7191	-13.2415	8.6677	2.3256	-14.0485	-2.4176	-7.293																							15.9641		26.0356	22.5373	20.2335	-11.5135	-9.1078	-0.4615	-5.6564	-5.4619	-7.3254	-14.1207	-16.1731
2003/5/30	0.9654		5.6	2.7714	-0.1441	0.5137	-2.8004	14.1865	2.8083	0.4431	-1.6234	6.3893	2.9279	-0.4708																							3.635		-0.9649	3.1669	-1.6181	3.8825	3.0675	2.0093	-1.5544	1.0699	2.9412	5.6801	5.163
2003/6/30	-11.6335		-12.4242	-13.1461	-3.3189	-0.4259	-47.6766	-1.2163	-3.2067	-8.5294	-12.3762	-10.4749	-4.1575	-8.5598																							-12.1823		-11.6918	-10.2715	-6.9079	-8.1818	-9.3254	-7.5758	-9.2481	9.8893	-7.3214	-1.5559	-5.5556
2003/7/31	-4.3282		-7.4394	-11.7723	-5.9701	-8.4688	-28.4192	5.365	-8.589	-7.3955	-5.838	3.7441	-4.1096	-6.2407																							-4.97		-1.6048	-3.9474	1.0959	1.2101	-8.9716	-3.2787	-4.2254	-5.6701	-0.3854	-8.477	-6.156
2003/8/29	-2.639		0.5607	7.7713	-8.0952	-6.3551	3.9702	3.5058	0.7868	-11.2847	-5.2	-0.1504	-5.9524	2.6941																							-6.6727		-8.5627	6.216	-10.3266	-27.1739	-1.2019	-2.0339	-8.9965	5.3552	-4.2553	-5.0235	-3.0612
2003/9/30	-9.7805		-6.6914	-12.517	-1.209	0.2994	-8.5919	0.6452	-7.3925	1.9569	-1.8987	-16.2651	-0.2532	-6.1728																							-7.9227	29.1071	-9.1416	-6.7097	-7.6772	-27.7612	0	-0.173	8.4601	17.2199	-5.0505	-8.7603	-5.1128
2003/10/31	-11.2323		-11.9522	-5.9098	-19.5804	-3.8189	-12.0104	2.8846	-9.8694	-1.1516	-5.3763	-8.4532	1.5228	-12.8289																							-1.469	-0.8299	3.4356	-6.7773	3.9446	-20.8678	-7.056	-13.1716	-16.1262	-6.4602	-2.3404	1.4493	-18.859
2003/11/28	2.9484		0.905	-2.1488	-2.8261	-1.1458	10.3858	-2.0249	-2.8986	4.466	-1.8182	-2.554	11.25	1.3208																							-0.7455	-2.8205	3.3215	5.3412	-2.0513	12.2715	1.8325	0.998	-2.8213	-10.3122	-1.5251	5.5357	2.7344
2003/12/31	1.5513		0.8969	-2.027	-3.8031	6.4278	-9.9462	25.9141	-5.141	0.3717	-5.787	-9.2742	6.7416	-4.8417																							12.9828	15.2338	8.496	10	13.1937	-32.093	-4.3702	-10.6719	-0.5376	-48.7342	-2.6549	-9.1371	-10.8365
2004/1/30	9.0482		1.3333	6.8966	0.2326	15.8416	7.7612	-10.0379	8.9161	6.8519	26.5356	12.2222	2.5263	7.8278																							6.8376	4.712	14.1799	6.0179	6.198	-4.4521	9.1398	16.3717	4.3243	15.6379	8.6364	46.1825	9.5949
2004/2/27	11.6379		19.9561	11.6129	20.6497	1.6239	28.8089	-8.2105	8.8283	24.0901	-1.9417	9.1089	15.1951	11.9782																							-3.5556	-3.75	-0.278	18.1159	-2.8746	22.5806	10.5911	11.0266	14.3005	14.7687	10.8787	4.9682	13.6187
2004/3/31	2.8958		14.2596	0.4335	15	17.5778	3.4409	3.9755	7.0796	-2.7933	1.7822	-7.078	7.8431	6.1588																							0.0922	0.2597	0.3717	-4.7035	-1.7937	-0.2924	6.0134	1.3699	2.4479	5.1163	0.566	0.7282	2.911
2004/4/30	-12.4765		-23.68	-17.1223	-3.8462	6.7954	-16.2162	-2.7206	-12.1212	-7.1839	1.1673	-14.6484	-14.3802	-8.5496																							-11.418	-4.6632	-0.341	-17.382	-0.274	-18.1818	-14.2857	-13.8514	-15.1327	-18.7316	-10.1313	-12.6506	-13.6439
2004/5/31	3.1083		8.805	-8.8542	-8.8696	3.4159	8.6849	-2.4943	2.3511	-5.418	-1.5385	-15.7895	3.2819	-5.0083																							-1.3391	-3.7244	-2.9188	1.1688	0.6155		1.2255	-1.3725	2.3983	4.5372	2.2965	17.1034	-3.6609
2004/6/30	-10.6029		-17.1484	-18.0952	-12.9771	4.4689	-22.3744	-1.0078	-9.1884	-15.0573	-16.4062	-18.75	-21.3084	-3.2391																							-6.29	-12.5424	-18.1699	-9.2607	-6.6079		-15.4964	-11.1332	-12.3218	-23.2639	-8.1997	-28.033	-2.8
2004/7/30	-5.6977		0	-1.3953	-13.5965	8.3075	4.7059	0.0783	-8.2754	10.2119	1.1682	7.0234	8.7886	-9.4444																							3.6405	-0.7752	4.3131	-13.7931	5.5425		-6.3037	-7.6063	-10.1045	-5.5506	-9.7727	-1.6367	-18.3128
2004/8/31	0.6165		-2.3256	-8.7264	-13.4518	-12.5942	-1.1236	-0.626	-4.8237	-0.5245	-6.9284	-5.9375	-8.0786	3.272																							-4.0615	2.1484	3.8285	7.5	3.1285		2.4465	-6.0533	-6.7183	-2.9412	0.5038	-4.8253	-8.3123
2004/9/30	0		4.2857	-0.2584	14.956	21.7773	1.4205	-1.9685	0.1949	11.5993	5.4591	6.3123	-1.4252	4.1584																							-2.8604	-4.9713	-2.2124	4.9612	1.4085		10.1493	7.2165	-3.6011	8.5859	5.0125	13.8112	2.7473
2004/10/29	-12.1324		0.9132	15.285	-10.7143	19.7049	-12.605	-1.2851	-13.035	-5.8268	-18.5882	-1.5625	-24.3373	-5.3232																							-12.7208	-14.6881	-10.8597	0.8863	-5.4487		-11.6531	-16.5865	-10.7759	-11.3953	-3.3413	-7.9877	-20.8556
2004/11/30	-1.6736		-4.0724	6.2921	8.5714	1.2328	9.2949	-8.2181	5.5928	-5.5184	0.8671	8.254	6.6879	3.6145																							-2.2942	-1.8868	-0.846	-0.1464	-1.8079		3.0675	8.9337	6.9243	6.0367	6.1728	-6.6778	6.0811
2004/12/31	-6.5248		-14.8585	-18.3932	-2.3684	-11.3897	-14.3695	-10.3723	-0.8475	-5.6637	-7.1633	-6.7449	-11.3433	-5.814																							-3.3149	-0.2404	-7.1672	-13.3431	-3.9125	45.8781	-8.3333	-9.7884	-6.6265	-9.4059	-6.7442	0	-17.8344
2005/1/31	-8.0425		-3.8781	-5.6995	26.1456	0.4042	-4.7945	-44.5104	-7.0513	-14.6341	-5.5556	0.3145	-7.0707	-9.465																							5.2857	-3.3735	-4.2279	-15.736	1.5569	8.5995	-1.9481	-1.7595	-10.4839	-17.2131	-9.9751	-14.6691	5.814
2005/2/28	6.9307		8.9337	16.7582	0	4.6699	9.7122	12.1212	4.8276	11.4286	10.1307	13.1661	19.5652	11.8182																							5.0204	5.985	13.8196	12.0482	2.8302	3.8462	4.3046	10.1493	9.009	13.2013	8.3102	12.5786	9.1575
2005/3/31	-19.5988		-15.3439	-17.6471	-20.9402	10.6154	-13.1148	-6.2003	-14.9123	-10.6509	-13.3531	-7.7562	-11.5152	-17.8862																							-10.5943	-11.0588	-8.9376	-23.2975	-0.8028	-28.7582	-15.873	-14.0921	-15.5372	-14.2857	-13.3214	5.2142	-21.8121
2005/4/29	19.0019		-15.3125	22	-12.973	17.2462	-11.6981	-35.2542	-12.1134	-31.5673	-17.1233	-19.5195	-28.7671	26.9802																							1.4451	7.9365	9.3933	24.7664	7.5145	-13.1498	-12.4528	-16.0883	-9.002	1.3605	-5.0595	-43.8938	-12.0172
2005/5/31	-3.0645		20.6642	-3.9813	-6.5217	-15.5991	-1.2821	-4.9738	4.1056	-4.1935	-1.2397	0	1.9231	-5.0682																							-2.9081	-5.8824	-5.3498	-6.7416	-8.6022	-16.5493	-7.3276	-1.8797	0.9786	-8.0537	0.627	-4.4164	-19.0244
2005/6/30	-1.3311		9.7859	4.6341	-0.9967	4.7084	-4.7619	-0.8264	3.3803	-5.7239	-4.6025	-3.7313	-2.3585	13.1417																							14.1791	0.2956	3.0435	18.8755	8.2794	-2.1097	-2.7907	-3.4483	0	-1.4599	-3.4268	-3.6304	-4.8193
2005/7/29	0		-13.9276	-15.3846	-14.7651	-8.7592	-15.9091	-6.6667	-5.1966	-21.0714	-11.4035	0.7752	-10.1449	7.441																							9.0196	2.9333	9.7046	6.4797	10.8911	-28.0172	-4.7847	5.5556	-20.2586	-13.266	-13.2258	-17.8082	-17.0886
2005/8/31	5.059		3.5599	10.4683	19.2913	12.9318	23.7838	18.75	14.8688	58.8235	13.8614	11.5385	32.2581	16.9195																							1.6787	7.2539	5.7692	6.704	0.4464	30.5389	22.1106	8.6466	16.4865	17.4107	11.8959	33.3333	15.2672
2005/9/30	-7.5441		-2.5	-0.9975	3.6304	-3.7647	15.2838	7.5188	4.3147	-14.5299	-1.3043	-8.9655	-8.5366	11.782																							-2.1226	2.4155	1.0909	7.2874	-6.8148	34.4037	-6.9959	-2.4221	11.1369	-4.943	-0.6645	3.75	18.543
2005/10/31	-0.8681		-8.9744	-0.2519	-14.9682	-5.542	-2.2727	0.2331	-1.2165	-16.6667	-3.5242	-0.7576	6.6667	-7.1146																							2.6506	1.6509	-0.7503	-15.4717	-0.159	-2.0478	-8.4071	-6.7376	-11.691	-2.8	-12.0401	-7.2289	-10.6145
2005/11/30	2.2767		0	5.8081	12.7341	-7.5928	1.3023	-8.1395	-1.4778	8.4	9.1324	-2.6718	8.3333	0.9929																							3.4038	1.3921	5.1771	10.4911	2.2293	-0.6969	14.4928	5.7034	14.8936	0.4115	2.2814	9.7403	21.875
2005/12/30	5.137		3.5211	0.2387	1.9934	7.6564	-5.0505	-4.3038	-6.25	-1.845	11.7155	-2.3529	11.1538	15.5899																							10.6697	8.4668	5.1813	4.2424	2.4922	-6.3158	-1.2658	-4.3165	-0.823	5.7377	1.1152	-7.1006	28.7179
2006/1/25	3.4202		5.4422	-3.0952	0	13.7034	3.1915	12.963	14.6667	7.8947	0	11.245	5.1903	-8.542																							15.5897	12.4473	8.867	35.4651	16.7173	4.1199	9.8291	9.7744	-1.6598	4.8062	8.8235	-1.2739	-9.1633
2006/2/28	7.7165		1.6129	17.6904	-0.6515	-10.6026	9.2784	9.3677	-4.8837	18.1185	1.8727	-2.1661	24.0132	-1.209																							8.1633	13.5084	19.0045	-8.5837	9.7652	1.7986	12.8405	2.0548	6.5401	1.9231	-1.0135	18.0645	3.9474
2006/3/31	-6.8713		5.0794	0.4175	4.5082	0.1706	-8.0189	-2.3555	14.1394	-11.2094	-8.4559	-0.369	0.5305	16.2587																							-10.9106	0	0.9506	19.0923	-3.8864	-4.2403	-12.7586	-4.0268	-4.3564	5.6604	-3.7543	16.9399	-8.8608
2006/4/28	23.7049		24.4713	5.1975	2.3529	60.2215	-2.5641	54.8246	-1.4245	2.6578	-27.7108	41.4815	38.5224	23.9098																							0	-4.3771	12.9943	55.0591	11.8196	-3.321	1.9763	24.1259	-9.9379	0.8929	1.688	-7.0093	0
2006/5/31	11.4213		6.5534	44.2688	19.9234	34.7156	33.1579	7.5071	11.5607	67.6375	51.6667	74.3455	-2.6667	6.068																							20.9181	0	2.8235	29.1525	0.5563	37.0229	10.0775	42.8169	48.9655	32.3009	26.1682	79.397	25.9259
2006/6/30	-13.8952		20.3871	3.6986	18.2109	-18.1531	16.6008	45.7181	6.7358	9.0734	9.1575	21.021	-7.045	27.9176																							-0.6018	3.2218	0	3.937	7.8683	17.8273	46.1268	-4.142	-0.7716	5.0167	4.0741	-16.2465	31.6176
2006/7/31	-11.1111		-12.8617	-22.0674	-4.0541	-5.7377	17.2881	-5.5154	-1.9417	-1.7699	-1.6779	0	-5.2632	-8.031																							-11.2008	-12.8603	-5.7208	-14.8733	-4.5396	1.4184	3.9778	3.4938	-0.4666	-2.6718	-8.1851	-9.3645	-10.6145
2006/8/31	7.5893		-2.583	6.865	19.1549	-16.9412	-6.0694	-10.0478	1.2376	11.5315	3.7543	0	14.4444	11.5499																							11.7045	1.7812	4.3689	3.6594	16.3043	-7.2261	5.1471	5.6106	15.4687	-1.6892	-5.814	-2.214	17.5
2006/9/29	12.8631		6.4394	1.9272	-1.182	17.7778	-5.5385	1.5957	4.6455	54.6042	15.4605	0	33.9806	7.9646																							8.0366	8.5	25.3488	7.853	18.3546	7.2864	2.4476	-5.9375	0	1.7182	8.642	12.4528	15.9574
2006/10/31	17.0343		6.7616	-5.2521	-2.6316	-8.4277	-0.9772	0	-3.7383	4.0752	-13.9601	30.8933	-1.7391	6.5574																							31.6384	15.4378	10.0186	-1.67	4.7284	0.2342	-0.6826	-2.3256	33.0176	-2.027	-10.2273	-10.0671	13.3028
2006/11/30	32.4607		-4.3333	24.8337	3.9312	7.6236	-3.9474	0	-2.9126	0	13.9073	0	21.3864	12.3077																							20.3863	25.7485	19.2243	26.9701	25.8405	4.4393	-1.3746	-1.7007	35.5036	2.7586	0	-2.2388	13.7652
2006/12/29	14.3874		-0.3484	16.341	-7.565	8.4237	1.0274	0	1.25	0	0	0	-5.8323	16.7808																							26.6191	17.3016	44.2716	46.4955	24.8855	56.3758	-5.5749	2.4221	34.8348	3.6913	0	12.5954	0
2007/1/31	32.2046		29.021	14.8092	19.6931	15.774	33.2203	71.0995	14.5679	0	0	0	0	35.132																							17.2689	38.5656	17.8431	27.6844	4.9511	24.3205	22.1402	25.6757	0	24.2718	0	14.4068	0
2007/2/28	-0.4182		70.4607	12.766	23.7179	10.2186	16.285	0	64.0086	0	0	0	27.7419	-1.9097																							-10.6843	-0.9766	-5.4077	6.1499	-6.29	6.4442	21.7523	34.9462	0	34.1146	21.519	23.7037	0
2007/3/30	-0.8924		16.5342	21.1085	8.4629	10.4059	14.8796	0	65.8344	34.1365	0	0	0	8.6726																							19.7133	10.6509	9.4107	15.9526	8.0174	16.7568	26.3027	32.0717	118.7082	11.4563	23.9583	22.1557	0
2007/4/30	37.447		27.4216	73.9046	36.7834	43.369	55.0476	0	65.6894	0	0	0	0	6.6368																							0.6737	19.9421	4.582	37.2531	12.0253	26.1111	50.0982	35.7466	103.7678	90.7666	13.7255	72.8431	0
2007/5/31	10.5588		-7.4946	-19.5969	29.22	19.3211	31.941	0	0	0	0	0	0	22.4513																							25.5019	-1.8005	2.844	-8.1189	11.5562	35.536	-1.178	-2.1111	-9.6952	-3.379	75.6158	0	0
2007/6/29	5.5429		-12.037	-3.4123	21.6216	-3.0947	-38.2682	0	81.8747	0	0	0	0	11.9987																							8.3827	-8.0214	1.6482	-2.0525	13.1676	0.7042	-37.8808	-32.8036	10.8467	-39.5085	-45.8626	0	0
2007/7/31	31.6497		16.8421	33.814	42.963	5.8806	38.009	0	-12.7005	0	0	0	0	5.9748			205.5435																				10.4588	10.5482	24.4094	23.9003	21.8764	27.4341	35.3945	30.2365	55.7164	52.0344	16.8394	2.8489	0
2007/8/31	4.8855		23.0856	12.6078	-8.9119	41.7683	21.4208	688.0417	20.753	0	0	0	0	4.5527			-4.3045																				36.646	52.2915	18.917	35.5935	27.5746	-5.1499	7.874	9.8573	14.0674	27.0073	29.2683	-14.3818	0
2007/9/28	5.2105		1.6468	23.6842	-16.8373	22.8602	-8.1908	-9.9778	-11.574	0	0	0	0	-11.4177			-14.8699																				-4.5455	-2.368	-6.505	8.6751	0.6311	-10.5474	17.3723	-5.6671	-7.2091	20.3612	3.6021	6.1886	0
2007/10/31	20.1851		-27.9928	8.1625	-21.067	-11.6051	-1.3725	21.4652	10.6599	331.1378	0	0	0	-7.3164			-8.0786																				11.981	5.9121	7.4636	9.5337	18.8137	-7.7114	1.3682	-20.6508	-3.1046	-27.2851	-18.7086	-23.2192	0
2007/11/30	-24.9116		-2.5	-25.7868	-7.279	-37.6634	-7.7535	-33.4375	-11.1621	-29.5417	0	0	0	1.7885			-4.6081																				-11.7367	-7.0134	-11.1242	-20.8062	-13.6793	-15.3639	19.0184	2.6814	-17.99	-8.0675	9.3686	-5.7831	34.1637
2007/12/28	6.9845		28.4615	2.747	14.8598	21.8551	20.6897	20.7746	17.6133	13.5719	0	0	332.8404	12.4205			9.2131																				1.7537	-1.6932	-1.8543	6.4132	0.9682	10.0637	19.8969	17.0507	26.4151	27.2449	23.4637	55.1151	140.8488
2008/1/31	-13.7306		-1.497	-11.5854	-10.4963	-27.5287	-0.2679	-20.2138	-19.9024	-17.886	0	0	-27.6529	-9.62			-22.3438																				-12.8788	1.2526	-19.0283	-23.6922	-17.941	-6.0764	-14.1874	-6.6929	-21.4081	-15.9583	0	-8.8211	106.3877
2008/2/29	-0.4505		16.4134	7.5862	2.9091	10.7914	13.3393	-7.3325	2.9842	-7.863	0	0	-8.9595	-2.0572			7.1051																				-8.413	-11.7526	14.25	-7.7217	-1.6913	-1.9717	5.2104	18.4248	-12.5456	11.1641	0	19.349	-11.953
2008/3/31	-14.9321		-21.671	-29.4872	-15.106	-40.9416	-21.169	-33.7014	-8.3383	-34.8933	0	0	-27.9365	-15.9817			-20.943																				-15.9744	-18.1659	-21.8818	-16.4811	0.6256	-19.9874	-22.0952	-20.0713	-45.8873	-20.8584	0	-27.1212	-28.1212
2008/4/30	5.0355		1.3333	22.028	-15.9209	5.1127	-8.1162	37.2324	-21.2258	63.9304	0	0	49.2291	21.1957			3.3981																				19.5386	3.5689	6.7542	52.302	8.8281	-18.2247	-11.2469	-15.0074	103.1617	-3.0369	0	-4.158	14.1653
2008/5/30	-14.8211		-8.443	-15.2436	-13.1188	-14.2782	-0.2181	-17.2205	-21.6216	-21.2871	0	0	-8.4502	-1.6442			-11.6873																				-13.2099	-18.2004	-17.6941	-13.6226	-15.2813	-5.8598	-10.3306	-1.3986	0.9777	-15.4362	0	-4.9892	-6.647
2008/6/30	-23.3849		-31.7365	-38.3367	-35.1852	-26.9067	-13.5519	-23.3857	-30.6165	-26.8344	0	0	-25.5542	-18.541			-16.7309																				-21.7639	-21.6469	-20.9431	-30.1402	-21.0384	-28.2653	-25.6528	-32.2695	-19.0279	-30.4969	0	-39.4977	2.4525
2008/7/31	7.6048		20.7018	22.807	12.7473	0.1669	-0.3793	-2.6879	20.1807	7.1633	0	0	-4.805	1.4176			-7.8704																				3.2273	16.9014	4.5614	-5.5184	2.0827	1.8492	15.7025	10.9948	-6.4422	10.3113	11.1614	13.3962	-10.5792
2008/8/29	-2.8846		0	1.25	-19.2982	-25.1674	-37.8173	-22.2378	-28.8221	-10.3743	0	0	-17.9532	-17.7293			-17.4874																				-3.2585	3.4291	2.0134	-11.0177	-2.3689	-22.486	-25.1786	-23.8208	-16.7449	-16.0494	-15.1967	-24.792	-23.2297
2008/9/26	-25.7921		0	1.4991	0	-11.1607	-17.09	18.6635	0.5282	16.3484	0	0	24.02	1.6995			-9.257																				-28.903	-25.0896	-15.1316	23.1228	-23.6568	-5.7658	5.7279	3.7152	1.3158	-16.5966	-39.2	-9.0708	-8.5489
2008/10/31	-27.1604		0	-29.192	-36.4734	-30.1508	-30.7692	-36.3267	-11.2084	-38.8205	0	0	-29.5977	-40.6417			-17.8523																				-24.8399	-11.3636	-21.8992	-27.9483	-33.6549	-34.2256	-37.9233	-26.5672	-23.0056	-23.1738	-36.0526	-31.8735	-33.3333
2008/11/28	7.4074		-34.593	-5.5215	35.7414	27.1583	10.3943	0.8765	12.6233	-6.7896	0	0	-11.8367	-2.8153			10.4575																				2.1295	-1.6194	-0.4963	9.6413	-0.0855	18.8953	11.2727	27.6423	-8.7149	8.5246	2.8807	47.1429	39.1144
2008/12/31	5.228		-6.2222	-2.987	3.9216	-2.6874	5.5195	-5.0553	1.9264	-3.5971	0	0	-18.7963	22.5956			0.5917																				10.5088	-0.2743	1.4963	-8.1288	4.1096	-1.467	12.0915	-5.7325	4.7074	4.2296	0	-1.2136	-6.2334
2009/1/23	23.0444		18.0095	13.7885	12.1294	25.436	35.3846	16.7221	18.9003	15.8582	27.6163	0	26.3398	4.5369			9.1176																				25.9623	13.8927	11.5479	21.1464	11.102	20.0993	9.621	15.2027	11.3866	13.0435	23.2	23.0958	29.703
2009/2/27	18.5567		12.6506	5.2941	-1.2019	11.2399	-3.4091	29.2231	28.6127	8.8567	0	0	6.3177	2.4412			19.8113																				6.5309	11.4734	3.304	-1.8374	5.6255	22.9339	9.3085	4.1056	5.5828	35.3846	25	4.99	4.7983
2009/3/31	15.5072		19.2513	22.0112	31.6302	18.75	24.9412	40.6509	26.4045	26.1834	0	0	32.1732	13.1509			9.6738																				23.2846	15.818	8.3156	19.1858	11.6328	39.8319	18.0049	21.4085	30.4037	9.4697	1.2987	23.0038	54.4225
2009/4/30	2.3839		-1.9432	-0.1832	1.1091	30.7018	-2.8249	-4.0392	11.2889	-7.6202	0	0	-7.4502	28.2371			-2.2564																				5.7026	-6.0804	10.0394	-4.7899	-2.6993	-9.4952	-2.6804	17.6334	-0.0274	-0.692	-0.2564	26.4297	-9.0296
2009/5/27	9.3137		11.128	0.725	17.9159	13.6913	20.5426	9.2767	13.2588	9.41	0	0	12.8383	-2.0681			7.9189																				10.7035	-0.2988	21.5457	4.866	8.7742	9.0858	11.6525	1.5779	2.1102	8.885	-6.1697	-8.0685	7.1852
2009/6/30	22.3094		-1.6461	5.8447	25.5814	1.5348	-4.0193	24.9289	22.426	7.7374	0	0	8.2939	23.0876			27.5794																				26.572	26.568	18.0328	13.1345	32.9181	24.8529	25.9962	2.1359	19.9784	7.0303	21.9178	-4.5213	19.9724
2009/7/31	19.9817		13.3891	11.5617	0.4938	7.2562	24.1206	53.6237	20.6797	42.0022	0	0	52.7698	2.1561			14.2302																				18.0278	5.5068	9.8485	34.5718	14.4292	4.0047	20.6325	9.5057	18.6182	12.2914	45.8427	31.337	24.9424
2009/8/31	-30.5195		-22.3862	-20.727	-16.7076	-25.9935	-18.2186	-31.8329	-23.5176	-32.1073	0	0	-35.6636	0			-26.1402																				-34.3393	-32.9047	-30.2299	-35.5772	-30.6008	-22.3103	-4.4944	-8.8542	-33.2829	-22.027	-27.5809	-17.2853	-33.0567
2009/9/30	10.0055		3.1696	-2.0488	1.3274	3.6092	-5.4455	9.2381	-7.6345	0.7336	0	0	-1.8594	4.4221			23.318																				10.1457	14.9944	11.0379	2.0816	8.4373	5.2478	16.9935	0.381	7.8798	3.8128	-12.5532	3.5897	-2.7548
2009/10/30	12.3438		5.9908	7.5697	14.4105	10.6202	15.8813	14.211	10.5691	33.2773	0	0	11.0124	-1.2512			-1.2706																				10.6361	8.2353	13.9466	8.0768	20.23	7.8947	10.2793	9.4877	15.5544	8.3472	4.8662	2.3515	10.9773
2009/11/30	7.9181		13.3333	12.5	13.7405	9.063	8.7349	0.5598	12.3162	-16.0572	0	0	15.8229	20.2242			5.2233																				1.2879	2.4457	0.2604	7.9911	-2.7012	34.018	9.3212	10.7452	5.457	43.4515	16.7053	8.2225	12.8271
2009/12/31	0.4534		14.0665	6.9136	-4.4743	10.5634	3.3241	-2.9099	16.7485	6.7101	0	0	5.6407	12.4848			25.8273																	34.2045			-1.4986	9.8143	2.7273	8.8386	4.3956	-7.567	-5.468	6.5728	4.1397	3.5446	9.7416	-9.0503	7.4095
2010/1/29	-10.9561		2.0179	-3.3102	29.8595	-15.1592	7.5067	-13.3698	-13.9252	-10.8869	0	0	-8.9165	-6.6667			-14.2367																	14.0841			-9.5436	-13.285	-8.5967	-10.9852	-15.9557	-15.544	2.451	-4.2584	-14.2857	18.2573	-15.7609	3.1941	-13.7441
2010/2/26	3.4562		0	11.3057	21.4608	1.2012	28.3042	2.7377	4.7774	-4.476	0	414.5024	-0.4553	2.0077			1.9333																	7.62			5.7085	1.857	1.3831	-3.3946	4.8121	11.5337	8.4211	6.2883	-2.029	-1.5789	7.957	14.1667	1.9536
2010/3/31	3.3408		0	1.5021	-15.0705	2.5223	18.2702	-2.9575	32.6425	-1.1025	0	2.3397	-4.6312	-6.4345			4.6436																	27.5086	113.7013		9.8361	16.8642	4.9113	4.0264	8.0187	8.2508	-1.3239	5.0505	0.9369	-2.852	0.996	-3.3368	-2.2156
2010/4/30	-11.3793		0	-18.3228	-18.4441	-12.7352	-1.244	-13.4834	-6.5625	-13.956	0	-15.3015	-13.789	3.8026			-16.125																	-24.3219	-20.2952		-9.6137	-0.78	-8.7126	1.8297	-12.3464	-9.248	-11.7174	-4.3956	-9.9658	1.3761	-7.2978	-8.8457	0.0612
2010/5/31	-14.8346		5.0549	-12.8559	-16.8274	-16.6667	-12.3333	-21.9068	-4.1806	-13.7816	0	-26.6218	-17.3157	-8.6111			-15.8099																	-8.4827	-9.2159		-9.9563	-16.1298	-6.8376	-31.5826	-7.288	-14.5577	-5.8764	-3.7356	-20.4015	-16.4706	-11.7021	-13.3728	-21.1138
2010/6/30	0		-17.7824	-5.9406	17.0103	0	-21.1027	4.0844	-26.8325	-6.1776	0	-6.4967	-6.0883	4.7948			-0.8101	-10.1111																-7.9112	-13.7211		-3.8905	5.5028	-7.4924	-9.1646	-1.6629	-8.3879	0.2153	-13.5821	-9.5433	-15.8819	-10.6024	-13.9344	-5.4306
2010/7/30	0		18.8295	11.2108	27.2026	6.8657	22.6506	3.9672	12.1049	8.4774	0	7.0779	12.3148	10.6348			13.3394	8.529																0.8789	-1.3488		10.1471	10.7014	11.6749	9.5726	13.4375	19.4564	14.6079	36.4421	13.3384	14.3603	14.0162	11.746	7.055
2010/8/31	0		16.9165	9.8002	-9.5238	26.257	13.3595	-7.2169	11.0638	-5.4628	0	-8.4294	-6.6777	12.6304			0.3203	3.1891																-0.3092	-2.6504		-6.6088	-4.9553	-3.5778	-8.5803	-6.7493	21.5569	10.6842	-1.3924	2.2606	6.621	0	26.9886	4.5211
2010/9/30	-7.3672		-6.5934	-7.7123	-0.8612	7.9025	-7.4523	-4.3809	-18.295	-4.1734	0	3.3775	-6.0954	3.7711			-4.3097	-1.6556																-10.9106	-10.0599		-7.3624	-7.6923	-5.3803	-9.215	-4.3575	-9.8522	2.1169	29.3967	7.9324	-5.2463	0	-7.047	-9.8974
2010/10/29	13.5018		21.0784	8.3568	-7.1429	38.6037	21.7228	30.8555	17.7608	21.1893	0	69.5067	42.0508	-8.5113			15.1793	5.275																21.2025	13.8471		11.7284	19.9074	7.0588	45.7707	12.5097	-5.7923	7.131	56.4484	13.3133	4.7458	0	12.8761	21.4809
2010/11/30	-10.9723		-14.9798	-7.4523	-2.2869	0.5926	-14	-17.6134	-5.4256	-14.9965	0	-14.777	-20.8609	-2.9617			-11.5134	-0.8529	53.9744															3.2637	2.1309		-12.3619	-14.9035	-7.1429	-17.3436	-10.4324	13.4571	15.1703	-8.941	-16.2679	-0.6472	0	12.4733	-17.0127
2010/12/31	-3.6608		3.619	-7.3034	-2.9787	-4.0746	-10.3757	-3.3391	-8.1579	-0.3252	0	17.8271	-5.4393	-5.8169			1.473	0.5376	1.249															-10.2402	-1.6802		-2.3641	-1.0889	-0.9862	-1.7941	-1.8391	-17.4847	-10.9543	-24.9304	-7.1746	-6.1889	0	10.6161	-6.134
2011/1/31	-3.0399		13.7868	-2.6263	-10.4167	11.259	-4.1916	-5.1593	-6.9914	-5.2202	0	-16.1648	-1.7699	-3.6981			0.7258	-2.9947	-16.3651															-14.7042	-13.0704		2.6634	2.2936	0.1992	-0.3971	-1.4052	-1.7348	-9.9623	-6.308	-2.3256	-6.9444	17.2577	35.1328	-7.9106
2011/2/28	4.0496		8.1583	12.4481	6.7319	8.9236	13.125	9.0823	2.0949	8.2616	0	0.0224	22.0721	-1.1481			0.5604	4.7409	7.178															6.9683	3.1324		-0.0786	2.3318	1.5905	17.3046	1.9002	2.7743	2.9338	19.901	10.3641	9.5771	3.2258	9.2581	10.831
2011/3/31	0.9416		0.5975	7.1033	3.6697	-4.8564	-5.8932	-5.1171	3.2589	-2.5437	0	-13.5323	-7.6015	-6.2074			5.8917	-3.8947	-7.6147															-7.4714	-12.0025		7.1597	9.9912	9.3933	-5.0306	9.4794	29.5706	-1.3844	-9.3311	-3.1726	0.454	1.3672	21.5902	0
2011/4/29	13.1841		-1.3363	2.1519	-8.8496	-20.8611	0.1957	-3.4278	1.1105	1.6035	0	-8.6426	-12.1406	-1.1529			-2.8571	-0.1095	-0.3972															-14.4604	-11.1402		4.8458	1.3028	10.0179	-5.2971	2.626	-0.0947	10.322	-11.02	0.5242	3.3898	9.2486	-5.0597	0
2011/5/31	-2.967		-3.3108	-7.6207	-9.1019	-2.9164	-12.8906	-6.6778	-14.7399	-6.0855	0	-2.1307	-6.6364	-6.9114			-8.1269	-5.9211	-9.671															-7.5531	-6.9113		-2.9412	-1.1981	-1.4634	-2.8723	-3.8036	-6.3507	-12.1257	-8.2907	-6.2581	-7.6503	-0.3527	-16.9935	0
2011/6/30	-3.3409		4.4358	1.7415	0.534	4.0439	-1.1211	2.9186	-7.0508	-1.0508	0	15.5797	4.8685	-2.5986			-6.6753	48.835	2.7247															-2.1277	0.09		-6.5884	-12.1261	-3.772	5.965	-4.2559	-1.1712	-10.0511	8.7054	1.1822	1.8935	13.8053	20.4724	0
2011/7/29	1.5817		0.8942	10.3604	-2.7888	-7.94	-8.6168	-5.0746	-4.5952	-4.6018	0	-11.2611	-3.7948	12.388			-1.011	-3.1546	-3.9344															-1.6957	2.2954		-4.4715	-5.2438	-5.0611	-5.4281	-5.1459	0.6143	1.1364	-7.2895	-6.4605	3.6005	-3.888	-0.8044	0
2011/8/31	-2.8258		2.2895	6.6939	-2.0492	-9.3391	-9.4293	2.5157	4.8165	-6.308	304.2825	-8.9865	-12.7976	-5.819			-6.9638	-12.215	-8.1911															-4.9536	3.1753		-1.1702	2.3301	10.1103	-1.6168	-4.0486	2.3199	-11.0487	-10.8527	-3.0125	1.2332	-9.0615	-6.1328	-4.0438
2011/9/30	-4.8071		-11.0469	-5.7383	-11.576	-17.7333	-3.8356	-10.9918	-1.6776	-1.4851	12.1028	-2.8391	0.3413	-13.2723			-7.3852	-11.5955	10.0372															-10.3769	-19.4912		-8.0732	-4.0797	-7.8464	-7.5596	-6.6667	-9.6659	-7.3684	-13.2919	-10.6818	-16.3898	-8.1851	-17.8726	-6.7603
2011/10/31	5.2369		13.7987	4.3019	-0.9464	1.2966	6.2678	4.8248	9.0504	6.5327	-1.6888	4.026	6.3492	3.7995			7.6509	-1.1542	9.5721															5.8152	15.5454		7.8454	9.7923	10.6884	6.6667	9.4033	4.4914	-8.5227	17.4785	8.7362	8.4768	-1.7442	6.9691	4.1431
2011/11/30	-8.1161		0	-1.9455	0.3185	-4.56	-12.8686	-16.1096	-10.9524	-12.7358	-22.9448	-17.0412	-16.3113	-6.4565			-8.9089	10.7219	-20.6578															-3.5329	-2.9554		-7.709	-6.3964	-5.0736	-10.5	-7.3554	-9.9874	-7.7019	-17.1951	-12.7925	0.3663	-4.3393	-21.3891	-15.0906
2011/12/30	0.5158		-38.4451	-19.4444	-19.8413	-21.71	-12.3077	-19.0072	-22.6891	-8.1081	-11.2261	-20.9932	-8.9172	-14.2391			0.6593	-25.791	-16.1917															-18.9725	-12.8182		-0.1176	8.0847	1.5517	-9.5903	5.8876	-17.1348	-23.5532	-25.1841	-11.2701	-13.2603	-21.8557	-10.0078	-3.0337
2012/1/31	6.7351		3.2445	1.9704	1.3861	-3.7473	1.0526	10.6452	-0.1976	6.9412	-1.7937	17.619	9.7902	-2.8517			5.786	1.938	1.0819															-6.0891	-7.195		8.5984	6.0552	8.9983	10.0927	6.5712	7.6271	2.1127	0.3937	3.125	-4.9088	13.9842	11.2076	1.5064
2012/2/29	2.7644		18.8552	13.3333	12.8906	18.6874	15.625	12.172	16.7327	7.7008	19.8174	7.4899	12.9936	7.1755			3.4056	7.7313	9.1743															21.7914	29.1573		3.4707	-2.8547	2.648	10.3835	1.7391	8.6614	17.5862	11.9608	8.5044	11.5044	14.5833	8.4375	3.4247
2012/3/30	-8.1287		-12.6534	-5.1151	-8.4775	-3.9363	-12.9129	-3.9636	3.3079	3.6772	28.4299	2.3729	-2.593	-3.2867			-8.483	-10.9412	-9.6639															-12.1844	-13.4406		-6.3941	-7.2602	-4.8558	-1.7797	-7.5369	-9.4203	-11.5836	9.1068	-0.991	6.4815	-16.7677	-19.1643	-5.6291
2012/4/27	5.4106		22.9189	38.9937	14.9338	2.7317	12.069	18.2679	11.2479	8.2564	46.2908	10.5592	10.6481	-2.5173			15.3762	8.9828	28.3721	16.8493														9.875	19.5918		5.3751	4.4734	6.0606	12.1657	2.521	8.64	1.3267	28.8925	24.4768	61.118	16.7476	12.5668	15.7895
2012/5/31	-5.2536		-9.0853	-4.5895	2.9605	9.4017	-4.3077	6.9794	-5.2399	9.6419	20	8.4859	8.9958	-3.357			-5.0095	-2.0606	-0.4831	-3.3998	112.7586													0.7789	-3.6486		-6.8013	-9.8933	-4.2105	5.9231	-4.4262	6.9219	-4.5827	-12.4533	12.5731	-19.121	-15.1767	8.1552	23.1313
2012/6/29	-3.3779		-3.8994	-6.5584	2.5559	-14.3229	4.5016	-8.3422	2.4922	-8.6265	5.1573	-8.4969	-12.6679	-8.5384			1.4208	-9.5847	0	-4.1262	-9.2382													0.0569	-17.3913		-3.8429	-3.9554	-1.2322	-8.2789	-2.8532	-1.2397	-15.952	-18.0654	-5.8838	-11.7915	-3.6765	-21.3763	-7.219
2012/7/31	-0.3958		-18.8482	-0.3642	-5.6075	-12.6646	-8	-7.7596	0.7599	-3.2081	-17.9321	-7.1232	-3.3847	-12.7837			1.8036	-22.2069	0	-15.0309	-18.6905													7.4516	-9.5076		-5.7811	-7.075	0.3339	-3.2462	-9.1575	-15.0628	-12.8571	-10.9375	-19.9444	-3.1729	-27.2265	-14.9911	-12.9089
2012/8/31	-6.0265		-1.2903	-2.1199	3.3003	-0.8121	-4.3478	-3.1626	1.4329	-1.5152	-7.3819	-24.0088	-10.0115	2.3417			-5.7087	1.2411	0	5.6575	-5.3441													-7.5701	-2.1576		-0.6527	-0.6818	-0.6656	-13.3698	1.6129	-5.0903	9.1335	-3.1189	1.9965	3.8418	11.5385	9.1814	-16.2437
2012/9/28	-7.47		-4.5752	3.286	1.9169	3.5088	1.3986	6.5317	-18.2156	12.9808	0.9564	31.401	18.0307	1.1864			-5.5324	54.9912	0	1.1577	9.4354													-18.2703	-1.7258		-3.0223	-8.0092	-2.921	15.362	0.7937	-4.8443	-2.5751	-0.8048	31.6596	-8.0522	-4.0752	2.4316	15.7576
2012/10/31	0.9759		8.7329	2.0969	8.1505	-2.2599	0.6897	0.8584	-4.1818	-8.4255	0.4211	-5.2941	-2.3835	-5.1089			-1.105	-9.7175	-8.7912	-1.4306	-1.2014													-2.8031	-10.2439		1.7615	3.9801	6.5487	-7.6336	-0.7874	13.8182	-0.6608	-1.0142	-6.9813	-0.8284	11.7647	-2.8684	-3.6649
2012/11/30	-2.7356		-12.9134	-26.204	15.942	-15.0289	-10.9589	-17.3252	-2.7514	-17.0074	-27.8826	-13.6646	-17.5361	-14.6514			-2.5698	-18.8986	-26.3722	-11.1756	-21.1731													-11.3194	-15.2174		-0.6658	0.8373	4.485	-8.0808	-0.5952	24.9201	-15.7428	-1.2295	-11.8138	-16.1098	-8.4795	-14.7658	-21.413
2012/12/31	25.1562		18.8065	24.7601	3.75	12.1088	8.0769	22.7941	8.2927	24.748	74.2733	38.6691	26.5141	20.7859			22.2477	36.1111	33.2727	17.3203	38.1196													10.8943	20.2564		32.9759	22.7758	24.9603	33.4665	37.2255	-2.4297	14.7368	14.7303	40.5831	21.6216	3.5144	32.497	23.5131
2013/1/31	31.7104		14.003	7.1538	16.8675	-7.4029	23.8434	9.0419	0	5.4758	15.1793	-0.5837	9.2553	0.8562			15.0094	34.9206	10.3683	0.9749	2.7304													7.1848	6.7164		15.7258	12.5604	31.1705	13.6228	4	-9.9607	11.6972	-2.17	3.083	6.9006	-2.1605	4.2381	6.9429
2013/2/28	9.0047		6.1415	20.1005	-1.0309	10.0917	-6.3218	6.0956	0	-1.8723	1.7379	5.1533	1.9474	-5.0934			-4.5677	15.5462	0.8653	4.5517	0.0664													4.788	39.7602		-3.6585	-3.5193	0.485	-3.4914	-6.993	5.3857	0	2.5878	-2.5014	9.081	5.0473	0.7785	6.2827
2013/3/29	-12.5217		-10.566	-18.5296	0.1042	-12.7381	-8.2822	-7.7122	25.4054	-14.0503	-17.6512	-19.0447	-16.9054	-4.025			-9.4872	-16.8	-6.7402	-8.971	-5.9097													-0.2611	1.3581		-8.4087	-6.9395	-6.9498	-16.9283	-5.0376	13.3978	4.7228	0.7207	-15.8951	18.9569	11.7117	-13.8197	-15.0739
2013/4/26	-7.0577		-3.2349	23.551	-12.5911	-15.2797	12.0401	5.4403	6.681	-0.7064	0.8643	0.7663	13.6782	-5.219			-3.8716	-1.2238	-5.6505	-2.029	-3.8814													-5.7592	13.3992		-2.4679	0.0956	1.8672	2.0542	-3.8005	0	-9.4118	-13.059	-1.5915	0.7589	-11.2903	3.5857	-3.5963
2013/5/31	12.246		9.0116	31.057	5.9524	17.3913	-7.7612	7.234	33.1987	8.2317	10.8725	7.5285	1.5167	8.7512			4.1257	2.8319	8.7744	15.6805	11.674													23.5124	31.3925		5.9717	2.1012	6.5173	4.5894	11.7695	-2.8015	28.355	12.3457	5.593	18.4937	5.4545	19.2308	16.4862
2013/6/28	-23.3325		-17.4667	-28.6362	-25.618	-8.5048	-19.7411	-18.5424	-11.0718	-19.8104	-20.062	-21.6407	-21.2151	-18.7883			-20.0943	-12.4785	-23.6521	-16.4015	-23.8001													0.7332	28.8023		-16.5323	-15.6221	-16.5609	-22.0169	-10.2888	-26.4884	-26.3069	-20.696	-26.6114	-19.9951	-19.2529	-5.7258	-19.9493
2013/7/31	-3.8114		4.0388	12.832	18.5801	4.1979	4.0323	6.835	9.7127	-0.4728	22.4806	8.2665	4.3496	-4.2007			-2.4861	-13.2167	8.277	11.0585	6.254													43.673	14.8339		-5.0725	-3.6425	-3.3839	5.1333	-8.6207	4.2735	5.2632	0	7.7848	14.1314	14.5907	-20.808	12.1252
2013/8/30	10.6361		13.354	19.4083	10.5732	6.6187	3.4884	0.9222	8.2813	8.4323	1.1867	-0.0845	5.3416	12.1803			7.472	25	1.4041	2.4182	4.902													-2.1824	-1.7352		14.3766	9.9213	9.058	6.4396	0.566	30	45	9.9307	5.276	18.1388	20.1863	11.2676	14.4186
2013/9/30	11.9698		10	-7.0367	-0.4608	-4.0486	1.8727	-11.7647	0.2405	3.0668	-3.5184	0.1691	7.5472	6.1889			2.6651	-14.7273	2.7692	21.8056	2.4922													17.8486	40.157		12.2358	7.0201	7.5565	11.4234	4.3977	-9.4578	-8.9955	10.2941	-1.0023	-12.016	-13.9535	-8.5686	-8.3333
2013/10/31	17.0034		-6.7248	-14.1791	-7.0602	4.6414	-1.1029	2.2654	0.2879	-1.4878	-3.4036	-2.5316	9.1009	-4.908			3.8375	-3.3049	-3.8922	9.008	-5.4711													-18.9317	-9.286		2.3786	4.8193	-6.2762	-3.5801	-1.6484	-5.2925	-12.3558	-10.8571	-3.271	-1.8209	6.3063	-6.6028	0.6652
2013/11/29	-2.1583		11.0814	4.0994	4.7323	1.4785	2.974	1.0759	-0.8134	4.6386	6.3817	9.4372	0.7035	0.5376			-0.1087	11.0254	4.9844	15.0628	5.4662													4.1701	-2.3663		-3.2914	4.9808	-4.1295	8.8608	1.5829	0.7353	7.7068	7.6923	35.9903	3.6321	-2.2599	23.1471	8.37
2013/12/31	-9.9265		-4.9279	-5.0119	-9.7503	-5.4305	-5.4152	-0.9393	10.7091	5.1546	-0.5217	-1.2658	3.7924	2.139			0.4353	-14.2006	2.3739	11.4545	0.6098													-4.9239	-20.0211		-5.6056	4.2579	-10.1281	-1.1628	-0.1833	-9.635	7.5044	-4.7619	0.4737	-6.4131	6.0694	-7.5926	0.9146
2014/1/30	-6.9388		5.3097	-9.2965	7.1146	0.9804	-8.0153	0.885	17.2113	-6.3725	-8.042	-7.9327	-10.3846	-5.2356			-4.3337	-2.3148	-1.5942	-12.7243	-7.0455													14.4421	26.5481		-2.7572	-4.6674	-4.9223	-9.1765	-4.8669	0	0.1623	-6.6667	34.5905	-6.2151	12.8065	-12.5251	-6.7472
2014/2/28	-2.3684		-0.6002	0.1385	3.813	4.1609	14.1079	-6.8296	15.2416	-5.1309	1.0456	-6.4404	-4.6137	5.0829			0.1133	7.8199	1.62	11.7757	-4.1565													-15.011	-15.8251		-2.8353	0	2.5886	-6.4767	-4.1506	0	-3.2415	1.1161	-10.2014	1.8692	10.628	-3.8946	-3.3477
2014/3/31	-3.2345		-0.9662	-1.9364	3.436	9.0546	-3.2727	6.2542	-13.5806	-4.6358	-8.1844	-8.093	-7.874	1.7876			0.2262	-10.4396	-6.6667	-19.8997	-5.102													-6.2338	8.7199		9.0909	3.3048	1.7264	-2.7701	-1.1078	3.5541	9.3802	8.1678	-9.215	-6.1718	90.6114	3.9333	-6.4804
2014/4/30	3.4355		-3.1707	-1.6925	-1.4891	-11.4774	-2.6316	-4.9612	0	10.3009	0.8197	2.834	14.5299	-1.7562			1.3544	-7.2393	1.087	-3.9666	-0.0896													8.0332	7.5085		0.5144	0.5924	2.7415	8.1671	2.1385	13.4165	-3.5222	-4.898	2.3656	-0.4444	-19.7022	-1.8349	10.7527
2014/5/30	3.2316		0.1259	-1.1478	0.2326	-3.0345	0.7722	-0.4016	1.4917	4.6398	-0.5081	-0.3937	0.6397	-2.5237			0.8909	7.1429	3.2258	6.3283	-0.4484													13.3407	9.4712		-2.0471	-2.7091	-5.3367	-0.6146	1.1964	0	-0.3175	1.5119	2.9505	-3.0357	-12.4108	2.9206	-4.6518
2014/6/30	4.8687		-1.4459	-6.2389	6.3805	10.8108	0.3831	-3.629	10.6746	-4.3566	-3.4729	-3.1621	1.6949	-1.726			1.5453	5.9259	-2.2248	6.9694	-2.1667													5.5178	4.7909		1.5012	-0.7264	1.3605	1.2367	0.8867	14.3054	-2.0701	4.2553	1.6888	7.6259	20.3583	-2.7242	-1.9495
2014/7/31	9.6872		5.8594	11.042	4.1439	28.8832	14.1221	16.8759	1.7415	16.1017	6.9462	10.5138	32.1742	5.8178			14.2616	21.3287	12.0185	4.1461	9.6296													37.894	-11.8038		8.2873	13.3179	7.0853	14.8342	15.0583	-0.3601	4.7154	7.3469	13.8903	6.5487	23.0041	10.2684	10.9942
2014/8/29	-5.7038		5.9041	-2.9412	18.9529	-8.6653	-1.0033	0.716	6.7808	18.0657	-4.7809	-3.5815	-7.2816	1.9488			-5.7711	1.3449	0	6.3507	-1.6047													26.1299	21.1122		-3.3673	-4.2045	-5.8647	-0.9232	-4.607	5.2058	0	10.8365	-1.6792	3.9037	-14.0814	7.356	4.1096
2014/9/30	-1.0732		19.3961	19.9134	34.9472	20.1745	24.6622	14.218	9.0629	5.9505	5.1255	7.0381	19.1972	0			8.5533	32.6066	13.6176	33.1551	24.8927													0.9473	22.1012		2.9567	0.7117	-0.3195	3.3359	-1.6098	16.916	0	26.072	4.9888	4.6363	6.0179	11.2214	6.6802
2014/10/31	8.7771		0	-1.5644	-3.1963	2.5408	11.1111	8.61	4.9746	21.0795	-0.0995	6.1187	2.1962	0			11.7704	-5.218	3.5109	8.2329	8.3162													-2.8968	5.1625		4.6154	3.4158	3.2051	-0.3754	3.9461	6.1024	0	-5.9864	9.2011	23.835	-12.1981	0	0
2014/11/28	12.7833		22.9572	36.5526	-0.876	-6.1947	0	38.7775	45.6651	32.0482	48.2072	54.1308	41.6905	0			18.4508	-1.8854	44.7953	-6.0606	32.868													125.7143	58.8485		21.5686	15.9453	13.8199	30.0678	12.5	-4.3599	135.8696	2.3155	33.7774	12.7082	61.8982	0	0
2014/12/31	27.3312		8.1487	12.5336	-23.8613	-9.2453	0	37.5086	0.5545	42.1989	16.8683	44.8911	70.0708	117.0418			15.5768	-13.6818	29.2407	-8.4924	78.8443	74.271												-15.5622	6.6768		26.5323	32.22	48.4311	96.4079	36.5432	-17.5558	51.6787	-11.3154	15.9344	2.4631	1.2744	0	111.4801
2015/1/30	-12.0581	246.7078	-3.5845	-8.1941	11.3393	12.1622	101.4634	-17.3674	16.5441	1.0587	-11.8459	-15.6069	-20.8086	2.3704			-11.6974	5.1647	-15.625	1.4388	-22.5634	107.5787												20.8774	37.7325		-7.7757	-9.7325	-12.3581	-17.8171	-13.5624	5.5294	-8.0295	4.9442	-16.3214	17.7885	34.1443	0	-21.624
2015/2/27	0.4307	-6.4688	0	6.5858	5.6937	2.7804	2.4213	6.9049	12.9022	8.5714	11.7417	7.9452	10.1351	-1.8331			5.8315	6.0119	8.2963	5.5319	27.5862	-0.0948												56.8667	7.115		0.4147	-1.07	-2.5343	5.9943	2.5105	11.2598	7.126	6.6869	26.8116	13.4694	-4.2527	103.8393	10.8758
2015/3/31	12.5804	9.5178	0	11.7073	14.1123	18.2146	26.9504	18.017	10.5896	0.2047	6.4799	18.0203	8.2481	16.4128			21.4286	11.1821	15.1847	8.7366	21.3514	5.2682												40.6813	0		8.6717	7.3211	5.0921	11.1412	5.9184	32.2645	18.1938	82.3362	21.619	30.5755	-2.1555	32.1069	11.874
2015/4/30	28.3269	5.3302	54.78	16.7394	66.2234	14.569	30.54	18.0509	18.9995	5.7193	5.6763	1.1111	10.4534	34.2339			8.7395	17.8161	28.0285	15.5748	41.2027	31.6501												79.7112	185.3501		14.4395	25.5814	9.4845	4.6923	17.0199	0	8.6843	-0.3125	-2.397	-3.2446	0	2.3541	13.6133
2015/5/29	-8.2635	2.8603	27.451	-4.6758	22.36	27.4967	0.6419	-5.6527	-9.172	-8.6676	2.2478	-7.7612	-1.6534	20.6673			-2.679	22.1951	9.4156	0	-1.041	2.5342												-12.6978	-11.5068		-5.7001	-7.284	-5.6497	-11.6123	-0.8233	0	1.6461	8.5319	7.6305	23.8532	0	19.7279	-4.4273
2015/6/30	-5.0914	-13.1016	-26.9725	-7.8096	10.1994	-19.1645	-21.4033	-15.8712	-17.9523	15.0909	-14.1104	-12.3113	-18.4181	-23.6272			11.964	-19.4112	-23.315	0	-9.3924	-15.6089												-9.3697	-15.0761		4.1684	1.265	-0.7984	-11.3928	3.5971	0	27.5978	-4.1908	-8.9552	-13.4355	0	-33.6851	-15.9015
2015/7/31	-14.9931	-18.4	-9.5137	-23.9517	0	-31.9767	-29.1253	-21.7771	-37.7493	-40.732	-20.4167	-17.66	-18.638	-25.9592			-23.6682	-23.839	-23.388	0	-14.0994	-13.0729												-18.0951	-21.5407		-11.1439	-12.2942	-7.5196	-22.7425	-4.1418	0	-45.4786	-38.6878	-31.6803	-19.4329	0	-15.7895	-12.0102
2015/8/31	-10.4369	-29.1855	-10.1636	-12.5234	-59.0626	11.491	-8.2697	-25.2134	0	-28.4762	-27.4495	-27.8284	-16.7401	-4.3417			-5.2432	-13.6585	-25.4888	0	-32.2528	-29.5277												-41.2608	-32.9495		-0.7299	-4.159	-5.7206	-26.5856	-1.4451	0	-26.3337	4.059	-24.2352	-26.37	0	0	-8.0972
2015/9/30	-5.2394	-8.6262	-11.1834	-12.9274	5.3623	3.833	1.8031	-3.4241	0	-0.3727	-6.701	-2.6746	-1.9048	-20.3514			-9.8637	0.3766	11.9534	0	-1.9382	-3.7736												-4.496	8.4061		11.1631	-2.5072	-1.4002	-9.8872	4.2229	0	-2.8966	19.3853	-4.1964	-9.8901	0	0	-6.7057
2015/10/30	8.2936	13.2867	15.6662	24.2945	24.1403	14.1099	35.8311	27.2727	21.4713	37.9052	20	19.542	13.0529	46.9363			15.6584	60.1313	12.5868	0	32.0568	11.4266												119.3116	48.4714		-1.4432	4.451	1.7751	16.863	0.9004	0	21.6949	12.6733	23.2231	10.0887	0	0	15.4891
2015/11/30	3.3451	7.0988	13.2911	9.9704	91.0803	-0.7908	3.9117	24	4.542	2.17	11.8785	12.3883	10.0191	20.9758			10	-14.3527	15.4973	115.2459	67.6333	14.8058												-6.532	6.1587		13.7889	4.8295	0.3488	11.0901	-4.0714	245.3577	37.9387	-4.0422	3.2193	0	0	72.6744	8.2353
2015/12/31	2.1295	2.8818	0.7821	35.7271	-15.9177	12.6812	3.861	0.8065	5.4308	-0.0442	5.7613	10.5114	7.719	-9.7208			8.4615	-4.3092	1.7356	-7.0069	-8.1752	4.3869												-12.2731	-8.2525		-2.0375	9.6658	11.7034	9.7561	4.593	29.3742	4.7254	1.9231	4.7433	0	0	-14.2536	7.6087
2016/1/29	-16.5972	-24.183	-24.3902	-23.6772	-0.3448	-39.164	-30.5762	-23.6571	-32.4519	-24.2143	-32.7626	-29.1003	-24.4767	-28.9805			-21.7924	-31.3796	-31.1024	-29.0472	-26.618	-26.1266												-13.4272	-25.9081		-7.4986	-21.4992	-10.8921	-25.0646	-16.6759	-40.7426	-28.1142	-36.5678	-30.5211	0	-18.024	-28.534	-17.1717
2016/2/29	-4.4	-8.4975	0	-12.4783	-2.6298	3.0655	12.1821	-15.5689	-8.4901	-12.7921	-4.9769	-7.1791	-11.194	12.3118			-1.4839	16.0417	-11.1429	-12.6587	-20.4141	-7.4709												-14.3066	-13.93		9.1716	-2.3085	-0.7839	-1.5172	-2.8686	8.1345	-17.3283	19.6884	1.5179	0	-16.2866	-1.7399	-10.9756
2016/3/31	11.2971	19.6501	0	41.4851	6.6453	16.9231	-5.0119	25.4433	21.8889	24.0455	42.2655	30.625	23.4094	21.4935			12.7197	45.781	27.1168	26.696	40.5827	21.6296												48.1293	33.5142		-2.8184	9.13	7.8107	24.6499	10.5082	9.8618	24.27	12.426	26.9129	0	36.3813	25.0699	16.5753
2016/4/29	-0.6579	-5.5118	0	-18.5707	9.5635	13.2456	8.1749	-8.1501	-13.4458	-9.6112	-4.7089	-5.4426	-5.4402	-20.6462			4.0831	-18.6576	2.1079	-2.8164	-12.6203	-6.6382												-0.4935	-11.1604		-0.5577	0.0984	2.0856	-7.6404	10.317	-3.9197	-13.7859	7.2632	-9.4941	0	-9.6291	0	-5.2879
2016/5/31	-0.1892	1.6667	0	-2.926	-8.5766	0	-10.5814	1.467	1.5271	2.27	4.2233	4.0481	7.4707	-3.3267			6.2767	-21.3475	21.9653	-1.0018	1.8636	2.0222	158.8346											5.0378	0.7791		2.5799	0.295	-2.2581	2.129	1.4085	-9.9723	5.7541	-5.6919	0.6126	0	1.2628	0	2.346
2016/6/30	0.4584	-1.5222	0	-2.6596	5.2894	0	0.5202	5.2913	8.2268	-2.3364	-3.5248	1.8845	15.1936	0.4746			-0.8054	-9.5284	12.1192	-2.5298	8.5448	14.155	46.732											1.2053	0.955		-3.6108	-3.0392	0	-3.3353	-2.7778	-2.393	2.0619	3.3299	3.2174	9.9797	7.0928	0	-10.4809
2016/7/29	5.7471	0.9256	0	11.1111	-5.9084	0	14.8771	-6.2742	-7.7071	8.134	-7.0365	-3.043	-10.8621	9.4574			7.4811	0.3191	-13.4015	4.3752	-5.6845	-7.2464	-13.6847											-16.4518	-11.9369		0.8349	4.0413	2.5756	-0.0616	2.0324	-1.8481	-6.8462	-6.9533	-4.2285	66.5131	8.0058	0	-0.1377
2016/8/31	3.1522	5.178	7.0381	4.918	2.0819	0	-3.9414	7.6033	8.4551	18.1219	6.5502	8.5491	8.1238	2.6204			8.3009	9.544	4.0226	7.6732	6.1501	10.9375	12.93											0.6025	3.0179		4.9682	5.9476	1.6376	7.2622	8.5664	3.8541	1.747	2.1668	3.9504	-0.083	12.4663	0	4.1379
2016/9/30	-4.4257	-3.6923	-1.6438	1.5625	-0.7566	42.5252	-7.2685	-6.0676	-6.9297	-2.3187	-4.7814	-2.8487	-5.0089	0			-6.2874	16.0697	-5.0882	-6.0046	-8.4202	-7.1549	-11.7796	172.1983										-7.2013	-4.9156		0.0607	-4.3768	0.6432	-4.6154	-3.3816	25.0425	-7.5192	18.7699	-4.8435	-17.7464	-10.1258	10.3216	-4.5033
2016/10/31	0.882	3.0351	0	15.0769	53.2648	-5.7065	1.6435	6.4595	4.2399	9.5355	3.0129	6.292	3.0132	0			7.2843	-5.0042	-1.1437	2.5272	2.1088	3.9442	7.869	6.0174										12.3091	1.6188		-1.3341	3.5821	-0.6479	3.0397	-0.7778	3.353	3.009	-0.1786	4.9334	7.7752	9.9333	11.661	1.2483
2016/11/30	4.3716	7.2868	0	0	-13.4299	-3.4582	4.9751	6.6052	25.248	2.5446	7.7994	12.3563	10.4205	0			4.4074	-3.3363	2.1692	24.4094	2.2305	3.2107	5.2406	-5.9746										10.2593	11.408		5.4702	10.951	3.2609	6.8633	3.8634	-4.0552	5.9344	13.059	5.4478	-7.2142	2.1831	-3.8555	6.8493
2016/12/30	-4.712	-9.6821	-0.4178	0	-6.1204	11.9403	-9.3602	-10.951	-7.1683	-13.3653	-9.9483	-13.7596	-15.3146	0			-5.077	15.6222	-14.9328	-7.5399	-16.0808	-12.0475	-11.5854	-14.0588										-12.5715	-21.9096		-5.5361	-6.0606	-4.4211	-9.5211	-5.1213	5.2319	-7.249	2.2152	-7.7849	-2.659	-11.1573	1.6735	-8.5897
2017/1/26	2.5275	0.96	-2.7972	-20.5882	-11.2294	-0.3733	0.915	-1.6181	-1.2372	-6.5327	-6.8867	3.8553	-2.2483	-4.7619			6.6707	3.7706	-8.7354	-7.8869	-9.9663	-2.6367	-21.4943	-8.4104	74.1419									5.2341	-5.9657		3.2696	6.8203	1.8722	2.6152	7.9545	-4.5158	-0.2562	-0.0774	2.6094	-2.7317	-9.4188	-10.2174	-2.6648
2017/2/28	1.6077	1.5848	2.7338	7.0707	-2.8777	7.5482	0	1.6447	-5.9179	8.4946	4.4684	0.3998	3.4	0.2174			6.0845	-3.1037	4.9225	0	5.508	0.7266	10.5783	115.9435	131.1432									-4.9461	3.8317		-0.8961	0.6903	-2.3784	0.4248	2.3158	-5.0705	0.7707	0.6971	-0.5236	3.8749	2.6549	7.852	0.7205
2017/3/31	-3.27	-3.2761	-0.1401	-3.4591	-5.6173	-6.3713	-2.0725	-3.479	7.8053	1.6848	-5.7522	-2.7873	-5.3191	-4.9892			-2.1774	2.2656	-4.0834	-9.9838	-7.3492	-4.3934	-6.1569	-12.6636	67.4247									-6.6699	-9.3769		-3.4961	-3.2562	-6.0908	-2.6586	-1.3889	-6.8263	-4.1428	-12.5385	3.0075	-5.5099	-7.3276	-8.1142	-11.1588
2017/4/28	-1.9629	-4.6774	-2.244	-2.443	-15.6965	-7.2302	-9.5238	-6.2028	-2.6831	2.6316	-7.0423	-2.1065	-1.7365	-6.0883			-4.3974	-6.9519	-6.6123	-8.6002	-11.8899	-5.487	-9.3474	26.4312	-35.6537									-10.6061	-10.8499		-4.9969	-5.8459	-7.1934	0.7449	-0.2087	1.8766	-2.5266	-12.8408	-3.2847	-3.9116	22.7132	-24.7469	-1.6103
2017/5/31	2.3359	-3.5533	-7.3171	-19.5564	-14.2746	-14.4413	3.0702	-13.4048	-32.6915	-12.4823	-9.2593	-0.4782	-2.4948	-6.8882			4.77	-17.8982	-10.0873	-13.6478	-3.054	-3.1205	-41.6367	-46.6005	-14.723									12.0233	6.2162		11.1446	0.7526	2.033	1.2939	17.1981	-16.5783	3.8881	-24.3332	-9.354	-3.5365	-1.2634	0	-10.4746
2017/6/30	2.0652	0.0063	4.1796	7.7083	18.4615	4.4876	14.9292	3.7152	6.4369	1.1589	3.934	3.6036	2.5844	1.9195			4.607	20	4.3432	15.8048	4.9909	0.7651	-1.4973	0.24	-2.1231									-1.9543	1.9508		-1.4798	4.9512	2.3661	3.528	10.2743	5.7471	2.5707	14.6862	-2.0067	5.5359	-5.4383	0	2.5594
2017/7/31	15.3134	5.5357	4.617	11.412	4.5837	13.2692	25.3713	6.3222	19.2053	8.838	4	5.0616	0.3168	0.6019			8.4727	14.5833	20.5637	-1.8868	6.7511	7.4717	0.5429	-13.2482	-9.9873									-20.4469	-4.2429		5.6126	8.4599	6.7049	1.9389	6.9427	-0.5238	1.865	4.6566	-4.8635	0.2604	-10.2165	0	8.167
2017/8/31	5.717	2.8765	0	-3.6458	-3.3966	-0.7357	-5.232	3.7807	-2.8851	9.6992	8.7413	7.2113	6.1053	0.3419			0.6325	-4.7273	5.8009	37.0513	6.4559	0.4213	24.406	12.6035	8.0565									21.6407	28.9314		-4.8653	-4.8	-2.3256	7.2597	4.6148	-1.3392	4.3561	-8.5651	7.4439	-4.2301	13.7905	11.6496	3.6913
2017/9/29	-1.5071	-4.1118	-5.2933	-5.4054	18.4499	-3.9339	-7.8125	-6.1931	12.9973	-3.427	-5.4662	-0.2627	-3.373	-2.2998			-0.8171	5.8779	-7.5286	-9.0739	-3.5272	-4.2657	10.0694	-19.5261	-11.8378									3.8206	-6.8059		1.2589	-2.6261	-3.0988	-0.2194	-4.486	-5.3113	-1.3309	0.2433	-2.0868	7.5165	-7.8808	11.0184	-5.8252
2017/10/31	3.8704	-3.0875	-3.6254	-3.0476	-9.3201	-6.2908	3.2768	-6.2136	-10.6103	-12.4202	-6.8027	-6.5859	-7.5975	6.9747			8.6819	3.7491	-11.3274	-1.286	-9.2367	-4.6749	-10.0946	-7.2081	-7.4926									-9.792	-10.6291		-2.0202	-1.9417	3.3666	-4.7828	6.0665	-13.8361	-6.3151	-14.0777	-8.2694	-3.8559	-10.3523	1.9549	-6.1856
2017/11/30	15.9445	0.354	-7.837	-10.8055	-16.4379	-7.8531	-1.0941	-3.5197	-11.8172	-1.2156	-4.562	0.282	-0.8889	-8.0685			7.172	0	-0.2994	14.643	-6.9965	-5.1341	-15.614	-7.1116	-5.3729									-11.3515	10.1133		2.3791	1.9802	6.7551	10.7968	6.9742	-11.5009	-5.6937	-11.1582	0.5576	-5.5097	-11.0666	-6.7847	-5.8608
2017/12/29	-0.5979	-5.291	-2.0408	-6.3877	1.0952	3.0928	-11.5044	-5.9013	1.1316	-9.7621	-6.3098	-6.1867	-11.7713	-12.6773			-3.1012	0	-7.7077	-11.5909	-6.383	-12.3586	1.8711	-2.4735	-0.678									0	-4.8494		-2.4787	-2.9126	-5.1977	-5.68	0.1035	-2.3702	-8.5357	-1.4308	-11.8299	-2.38	-7.7547	0.4747	-9.9222
2018/1/31	5.6391	-0.3724	1.3889	0.2353	2.0833	-4.7333	0.5	0.7982	-4.5347	-0.8182	1.0204	12.6499	1.6518	-0.9137			12.5772	0	2.4946	-11.928	1.5422	8.1106	4.1837	9.2995	-10.6655									9.5038	18.0695		4.6068	9.4444	7.9857	17.6243	16.9538	-1.9255	0.6829	-5.3226	0.4193	-4.3072	7.9179	-8.189	3.4557
2018/2/28	-14.2349	-6.1682	0	-4.4601	4.2041	-4.9685	-6.4677	-8.7104	-13.8803	-12.4656	-7.2727	-11.6019	-6.625	-10.5533			1.1471	0	-16.9312	-10.6246	-20.2238	-7.4169	-15.475	-13.2597	-8.0229	53.9112								-11.3649	-9.8103		-5.391	-5.5838	-6.2914	-14.9366	-10.7248	-12.3773	-7.0836	-9.1993	-11.2735	-12.569	-11.413	-1.9726	-5.8455
2018/3/30	-9.5436	-0.996	0	-2.9484	5.5621	-1.2518	2.6596	-2.6022	10.8166	-4.0838	-5.2288	-0.7827	-3.079	16.6094			-6.1637	0	-1.4013	11.2345	-3.006	0.0921	-6.2572	-8.4076	-12.5649	-7.6236								8.9033	22.7701		-6.5008	-4.1935	-5.8893	2.5953	-3.9934	27.0823	3.163	20.4503	-0.8235	4.9539	-2.3517	-3.4121	-3.3259
2018/4/27	-0.4587	-6.6398	0	1.0127	-12.6531	-3.5048	0.2591	-2.4173	-8.4034	-2.4017	-7.8161	-5.2184	-6.6298	-9.5285			-4.8345	0	5.6848	-6.4592	-4.6488	-1.104	-8.2818	-6.815	-7.8385	-7.658								-6.1079	1.7102		-0.3433	-2.2447	-3.3792	2.2067	0.825	-15.2549	-7.1541	-16.8224	2.6097	-6.7099	-5.7592	0	-4.3578
2018/5/31	-6.1751	0	0	-6.0465	-25.4885	-3.7867	-0.9044	-6.6493	-8.5392	-6.5996	-1.7456	-8.5147	-6.213	4.2345			-6.0188	-30.1598	-11.4914	-5.6497	-7.6923	-6.8837	-9.434	-4.4194	-6.0084	-6.4412								-5.8691	-7.3971		-9.1301	-4.3628	-0.7772	-1.8431	-1.8752	-8.1863	-4.3184	-7.7028	-9.3642	-3.4226	-13.5556	0	0
2018/6/29	-10.7073	-4.7239	0	-8.8472	-5.9863	-9.7189	-8.3563	-9.183	-22.9938	-11.3772	-7.9897	-7.1379	-14.3533	-17.3144			-4.2891	10.7463	-5.7724	-6.6984	-10.4674	-7.7037	0.744	-10.935	-15.4167	-13.5972								-15.2605	-0.6782		-9.3839	-8.7415	-8.6162	-11.1052	-8.1306	-15.4187	-17.3174	-14.664	-8.6414	-8.855	-7.3403	0	-7.6739
2018/7/31	5.3096	1.6018	-26.4763	-7.2429	-13.8266	3.2401	-4.5584	-1.092	-5.511	-2.8965	-0.8403	0.9043	1.3579	1.9084			9.6401	1.6173	-0.5935	-0.65	-0.9272	-0.5495	-10.0443	4.0925	0.6568	-0.3984								-0.6689	1.9727		7.5041	2.1477	5.6581	1.7502	10.8766	2.2132	2.694	6.6826	-0.7032	0.738	0	0	1.889
2018/8/31	7.5372	0.4505	-16.2736	-7.2131	-13.7931	-2.993	-4.9254	-3.47	-13.9434	-5.5398	-4.8023	3.8756	-5.6075	-10.7366			-3.7292	-16.3572	-5.3731	-2.8972	5.615	-7.1823	-14.458	-4.7863	-7.5041	-7.1059								-3.5742	-5.5804		1.5733	1.8397	-1.8092	-2.832	-0.3522	-24.4444	-7.765	-9.8434	-4.1076	-8.9377	-9.0403	0	-5.6848
2018/9/28	9.0819	0.8969	10.1408	0.3534	-0.5714	1.1797	-0.9419	2.1242	15.7107	3.609	0.2967	2.6686	0.9901	-0.5594			5.8403	-0.9514	-1.5773	-13.3782	2.4051	0.4762	0.7707	-0.3591	1.5873	-3.5676	49.6732							-7.2522	-11.3475		2.8074	5.4194	6.1977	4.4431	8.4836	-1.2066	-5.1195	1.2407	3.6928	2.9767	6.7278	-9.9638	-2.1918
2018/10/31	-1.267	-0.8889	1.7903	1.4085	-6.486	-2.1525	-7.0956	1.28	5.6034	4.4993	39.9408	-10.3971	0.9804	9.564			-0.8446	-14.9413	-5.2885	3.6667	3.3375	-0.7109	-0.956	-2.5225	5.9028	-0.1121	-15.2838	91.7591						13.0901	9.9556		3.3898	-2.0808	0.7886	2.8161	-5.7999	6.1832	7.9137	-4.6569	2.1368	-9.2188	9.3123	-19.9195	14.2857
2018/11/30	-5.0412	-0.4484	-3.7688	0.6944	4.6532	-0.275	1.8868	7.7409	3.0612	10.4167	-10.7822	8.6221	9.7087	5.0064			-3.975	24.2158	9.3063	10.7181	1.555	7.0406	5.2124	-1.2939	-3.2787	1.7957	-9.1065	-13.5537						9.3214	3.6378		-2.459	-2.625	-4.5383	-1.69	-1.2452	47.376	16.2222	7.9692	8.6471	14.5439	15.4653	-2.8894	-6.3725
2018/12/28	-9.4595	-8.3333	-6.0052	-7.5862	-6.7114	-1.1949	-5.5556	-8.2111	-10.099	-12.2013	3.3175	-5.9347	-8.8496	-2.5672			-4.0804	-11.5152	-8.3591	-2.4201	-9.6584	-6.689	-0.5505	-4.8689	-9.322	-7.7178	-4.1588	-5.2581						-10.5177	-5.6162		-8.4967	-5.1348	-6.0656	-5.0978	-11.7338	14.8293	-14.0535	-11.1905	-8.0873	-5.6349	-14.5289	-7.8913	-8.9005
2019/1/31	18.3369	8.5995	-6.1111	1.4925	-9.4424	-6.4186	-1.0695	6.0703	0.8811	7.1633	4.3578	0.0789	3.301	-4.0151			7.5832	-12.3288	1.8581	-13.6905	0.2608	-0.1195	2.214	2.5591	5.6075	1.7921	-6.5089	-3.5318	139.2265	30.0885				11.9895	6.3636		9.4898	2.4357	3.8394	14.0537	15.9127	-16.1852	-1.0011	-2.681	6.4246	0.3981	-4.9137	-14.3258	10.6322
2019/2/28	11.3514	24.4344	36.6864	77.2059	31.3803	26.2425	25.9459	30.8735	38.1004	29.0107	23.7363	29.9448	32.1429	33.4641			10.6017	61.1979	35.3234	27.2414	33.1599	36.1244	30.8664	22.2649	26.7257	26.7606	23.2068	41.5272	60.0462	30.2721				76.9518	52.2922		9.4129	9.9075	9.7479	28.7514	8.6614	34.3639	44.382	23.6915	29.1339	26.8041	34.6369	48.1967	34.8052
2019/3/29	3.7217	0.3636	0.6494	9.9585	0.6803	9.1339	-2.432	17.1461	13.1225	8.2902	9.4139	-1.9406	7.1124	7.3457			10.0518	-9.6123	17.5245	35.2304	12.5977	18.9807	8.4138	-0.471	-3.7709	14.1667	2.911	13.5994	9.3074	-0.2611	91.6667			32.5998	-1.1224		-3.9182	-0.8413	-2.9096	5.402	6.8683	1.5466	13.0739	12.4722	9.1463	11.945	31.3278	-0.3319	6.5511
2019/4/30	8.0343	-6.8841	-5.5914	-14.3396	1.1261	-7.6479	1.4663	-3.4381	-3.5639	-6.2201	-12.8467	-3.7724	4.6481	-4.7445			7.8154	-8.2216	-9.3848	-24.0481	-7.8057	-8.8626	-10.4326	-3.1135	-5.8055	-14.6796	-9.4842	-20.3643	-26.0066	-12.6963	2.2398			-8.8132	-15.4283		6.117	-2.7879	0.9464	-7.0218	1.5625	-6.2036	-4.4047	-10.6926	-4.3762	-7.5978	4.4234	-7.4362	-5.2441
2019/5/31	-12.0578	-7.2066	-12.0729	-4.8458	-14.3281	-5.8594	-8.237	-12.8179	-9.5652	-6.1224	-8.785	-16.6452	-9.264	-12.1648			1.31	-5.7449	-7.9402	-3.606	-7.8081	-3.3225	-11.6477	-8.4646	-12.6348	-8.6502	-5.3309	6.8627	5.2632	-2.9985	5.6701			-7.2048	-7.2862		-7.0175	-6.4838	-4.5313	-12.6302	-0.6967	2.5743	-11.1591	14	-11.0029	1.3906	7.2617	-12.8297	-11.0687
2019/6/28	14.3281	6.1441	1.5544	3.2315	3.5939	2.5726	2.2047	3.9767	2.8846	-0.3261	3.0738	5.9368	9.2308	-0.6521			4.4828	-1.6529	1.25	14.9635	2.8571	11.389	1.9293	0.6452	1.8894	9.2612	1.5707	29.2762	57.195	-0.6182	-8.7			16.4161	7.1146		8.2035	2.6667	3.928	18.2812	5.1739	-7.2462	14.157	9.5517	6.8132	-0.6647	-5.2891	2.751	6.0086
2019/7/31	2.5399	-2.3952	-4.3367	1.3514	18.0268	0.1929	9.8613	0.7946	-2.9595	1.1291	2.1869	-2.4017	-4.4835	5.8758			-0.9764	-3.3613	3.9873	-12.1429	-3.5775	3.5714	-3.7941	-0.641	0.8881	-4.1905	-2.3622	-15.0389	-11.2432	-1.6295	-14.3052			-6.9845	7.3801		1.6267	0.4162	0.9185	-2.436	4.3441	-0.1288	-3.5689	34.1637	-4.4239	0.3925	-9.5309	-4.6854	-1.0121
2019/8/30	0.2123	-2.2495	-6.1333	-9.1111	-13.3127	1.8107	-1.5428	-8.2207	-5.3772	-7.0175	-3.1128	-0.9694	-6.586	-6.911			-3.1793	-4.2391	-9.319	-8.7624	-7.4534	-5.2091	3.4483	-7.5269	-6.338	-1.7957	-5.6452	9.1678	-1.2789	-7.9935	-3.4976		29.771	-2.656	-0.5498		-4.9705	-4.2328	-4.2834	-2.4274	-6.2363	-11.0013	-2.2206	3.4483	-5.4898	-3.5966	-0.4115	4.7753	-6.5357
2019/9/30	10.0989	0	1.7045	0.489	0.8333	0	0.8596	-0.2454	8.2273	0.7075	-0.8032	2.1837	0.7194	-0.1125			10.3765	1.9296	3.4256	12.3762	-0.3356	-4.9536	0.9524	0.6977	0.5639	0.2041	0	-4.3928	-1.789	1.773	1.4827	445.2424	-0.6863	11.3856	2.1424		4.9645	1.9337	3.6145	0.7168	1.3711	1.5934	-5.6775	13.4615	-0.7973	-5.1906	8.2645	-1.0724	-0.6608
2019/10/31	4.2976	0.2092	-1.9553	0.4866	4.2503	-2.1019	-3.4043	0.861	1.9592	-1.0539	-1.6194	1.1054	-2.7143	-1.464			7.14	4.0089	-0.7643	-1.0573	-0.6734	-0.4072	4.8742	1.6166	9.5327	-2.9532	-0.2137	-19.7297	-15.1382	2.9617	0.8117	0.0329	-2.4679	-2.006	0.9472		5.6588	1.4905	2.1595	-3.4698	2.1583	7.6996	-1.6051	-7.7966	-2.2962	-3.1621	-0.5344	-7.1816	-1.1086
2019/11/29	-5.9656	-0.6263	-2.5641	-3.632	-9.1733	-4.9546	-1.6153	-4.5122	2.0753	0.1327	-4.7325	-2.7697	-8.37	-3.2			-1.592	-1.8201	-4.4929	-1.1576	-0.339	-7.1137	7.7961	-1.3636	-4.9488	-0.8395	-4.2827	-1.8519	-6.8838	-4.0609	-5.7971	10.7637	-10.4251	-6.1413	-7.1716	239.84	-4.7962	-0.8011	0.3252	-1.3364	1.493	-12.2683	-2.5285	-7.4755	-3.4078	-0.8653	-5.449	-3.9416	-2.9148
2019/12/31	7.5867	7.563	11.1111	11.3065	12.3441	5.7341	5.0746	18.7739	14.4578	10.8852	15.3348	15.3942	14.4231	14.1677			5.9067	5.8888	11.4247	14.5045	11.1111	10.4754	15.1599	7.3733	6.6427	16.5079	4.0268	18.8679	18.7599	4.7619	10.5983	9.0342	15.0282	19.5857	13.8628	78.3427	3.8623	3.2301	2.269	18.1691	4.302	27.9175	26.6946	30.0662	13.1387	8.8529	13.8799	6.383	19.8614
2020/1/23	-5.5319	-5.8594	-8.9474	-6.5463	-3.1077	-10.8463	-7.9545	-7.2043	-8.2895	-6.2567	-4.7747	-2.3731	-3.6415	-6.7218			-4.3339	-8.3419	-4.4632	-9.5201	-5.6122	-1.992	-7.0048	-4.5064	-7.7441	-3.7239	-4.7312	-1.5152	-2.2758	-5.8923	-8.6553	-9.5939	-9.1356	-0.055	-4.3754	14.3875	-8.2458	-3.5202	-3.645	-5.5336	-2.049	2.5954	-7.7939	-2.7495	-5.0538	5.4983	-9.3371	-9.7143	-2.3121
2020/2/28	-6.6924	-2.9046	-4.6243	-7.971	-8.9347	-2.1198	-8.0247	4.5191	-3.3716	3.7975	-0.8602	-2.0932	-2.0349	-5.9867			-6.5726	-1.4607	-0.7576	-7.0435	2.3784	-4.3089	-1.1688	-5.618	-1.6423	6.1321	-8.1264	-6.8132	-7.9452	-6.4401	-2.7073	-4.4317	5.0811	13.2416	15.0531	24.0249	-4.4053	-6.0811	-5.9211	-2.0921	-7.0905	-1.1115	-7.1633	-10.3665	13.2503	1.1944	-5.1101	62.9747	-0.9862
2020/3/31	-11.7241	-5.7692	-12.1212	-7.6115	26.4151	-8.1921	-0.6711	-8.0931	-5.7164	-7.6497	-4.9892	-5.6552	-5.1929	6.7217			-8.3466	1.7104	-10.687	-8.9804	-12.6716	-5.6924	-9.3298	-1.9048	2.0408	-6.4889	-3.9312	-4.8742	7.2173	-4.3977	-24.1739	-11.7035	-13.4774	-12.0577	-7.4928	-8.6714	-6.4516	-6.9065	-0.1748	-5.2991	-5.614	-9.845	-5.4784	20.0935	-8.5	-8.2618	1.8227	-14.9515	-9.9602
2020/4/30	8.8281	-0.907	-5.5172	2.2727	-17.1144	3.1795	-6.9257	-1.6888	-3.3071	-1.9208	-1.3699	0.2193	-0.313	12.7072			12.9662	-4.9327	0.8547	-10.0719	-3.8694	-1.8558	0.8696	0.7282	-0.3636	-3.2319	-1.5345	-1.4876	-2.2207	-0.6	2.0642	-1.461	2.2592	10.8568	13.6449	8.2926	4.7291	1.391	3.1524	6.9495	8.7051	12.8547	-2.5306	-9.5331	6.1202	11.6959	-8.0553	-10.5023	0
2020/5/29	-5.0697	-1.1442	12.4088	-5	37.3349	-3.3797	-9.5903	-1.8405	0.0814	-0.8952	-2.5765	-3.8658	-1.8838	15.9778			-1.6891	-0.4717	-0.7042	-1.6	0.1258	-0.0935	-1.5858	-2.8916	-4.0146	-2.4558	-0.7792	-1.7617	-3.4776	-1.006	-4.2697	-2.7362	-2.907	-10.18	-6.0721	-5.5503	-0.5644	-2.8963	-3.3956	-6.0338	-3.6193	-2.0952	-0.1675	2.3656	1.3388	-7.2196	-1.2389	-2.6786	-3.0973
2020/6/30	-1.5385	16.8981	-3.2468	9.4147	12.4126	6.893	6.544	6.8589	1.7087	5.6604	3.8278	7.132	10.4076	-0.0857			2.5771	3.0806	-1.1412	6.2718	3.2843	5.8052	1.3177	1.9513	12.4814	7.0493	1.7983	5.2092	1.5441	3.4553	7.5197	3.7134	2.7545	24.0377	41.7544	12.6144	0.0946	0.0193	-0.3515	8.2622	-0.2957	16.1089	8.0528	6.828	16.4921	9.221	7.4373	66.9725	6.6912
2020/7/31	4.2187	15.4455	3.0201	8.0863	3.9658	1.6432	10.1727	32.7811	48.96	23.9286	29.7235	10.4816	28.1899	94.5969			12.0356	13.5517	26.4526	11.3661	21.5686	16.8142	56.7919	8.6514	6.9444	19.9436	6.9767	16.8019	23.6627	3.8441	27.088	9.0054	2.148	7.5218	32.0297	-4.129	3.252	3.9216	3.8346	24.2638	6.4021	-0.7038	16.3394	64.4685	26.468	6.4047	12.5104	-8.8303	27.451
2020/8/31	13.0435	-1.9177	-6.1889	0.9975	-14.7345	-0.6775	-1.9164	-4.4563	-19.4415	5.8598	-0.8881	5.9456	-1.2731	-7.4923			22.5406	4.1624	-0.6046	-1.2758	-1.6129	6.1364	-0.9217	1.171	2.1104	1.0425	3.8043	-2.4728	-9.7532	2.3622	-5.151	-2.0571	-2.9206	17.3527	-1.9123	-2.8096	0	1.1006	0.1805	7.8274	8.3046	-9.5511	2.4983	-1.7953	7.8309	-3.0096	0.6672	0.6897	-4.1026
2020/9/30	0.5968	-5.8511	-3.125	-6.1728	-8.4211	-6.9577	-6.2167	-7.8358	-1.8667	8.8022	-4.4803	-2.4119	-5.9789	-19.0091			-11.3239	-2.4366	-3.2847	-4.7714	-2.6639	-3.9971	3.3488	-4.8611	-7.1542	-6.4063	-2.0942	-6.3173	-8.5286	-2.6923	-5.8052	-3.9634	-8.1829	-4.7939	-8.2951	0.1902	-9.3629	-4.6656	-4.5045	-5.566	-4.4839	-9.9627	0.7905	-2.1328	-1.7352	-0.2821	-8.1738	-5.3938	-6.2389
2020/10/30	17.0073	-5.0847	-8.9606	-6.8421	-11.6858	-1.4663	-5.6818	-5.668	-6.7255	-21.5404	-2.439	-2.4081	-6.1097	-7.6471			7.9416	-4.2957	-5.5346	-7.62	-4.2105	-0.7435	-10.6211	-2.1898	-0.6849	-3.172	-2.4064	-5.1341	-0.9253	0.1976	-6.3618	-3.7743	-2.228	-15.4813	-2.5427	-24.3356	-1.3845	-1.1419	-0.3774	-4.662	10.5833	-2.9838	-8.6928	-23.4122	-2.2891	-1.8388	-5.7739	-12.3077	-4.1825
2020/11/30	11.2113	7.1429	4.7244	6.2147	5.2061	5.0595	5.4217	6.7597	5.0983	6.2127	5.9615	9.9351	17.3971	4.1401			8.5933	4.5929	6.9241	39.887	5.4945	2.9213	6.5458	4.4776	10	8.2759	3.8356	5.7351	5.6753	6.7061	5.9448	2.7126	5.0938	5.8763	17.6219	-23.3567	8.6393	7.7558	0.3788	5.833	11.0274	0.9398	5.655	19.4309	20.415	-2.8818	3.9149	14.3447	6.5476
2020/12/31	-2.0263	-2.2222	-9.7744	0.266	-8.2474	-3.966	-7.2381	-1.3065	9.5634	0.7874	6.3521	-3.8393	-4.9774	-10.948			-4.2276	-3.3932	11.457	11.0662	5.625	-0.7278	-5.9546	1.9048	-4.3887	-0.6369	17.6781	-1.6807	2.4473	9.6118	2.004	-14.3469	-2.0408	-13.3371	12.7273	6.7103	-3.7773	-4.2879	-1.8868	-2.9703	-0.5656	-17.2662	-6.3008	-0.6127	-9.5609	-11.4243	8.0262	-7.5812	0.1862
2021/1/29	19.3899	-11.3636	-2.0833	-9.8143	-0.4494	-7.8171	-18.4805	-9.776	4.3643	-9.933	-11.7747	-2.5184	-7.9762	-0.6868			8.8851	-13.0165	-12.8492	-29.8909	-2.3669	-6.4516	-18.8945	-4.2056	-8.0328	-18.9103	-15.2466	-8.7801	-10.418	-15.3457	-11.002	-10.7083	0.2604	-4.1862	13.5484	-4.5092	2.8926	-2.4	-1.7308	-3.5714	16.2685	-10.5882	-7.2307	-3.0137	-12.5384	-5.8626	-18.2714	-25.8789	-8.1784
2021/2/26	-7.4058	2.5641	-5.1064	-1.1765	-2.8217	5.28	1.0076	-0.1129	6.303	-0.9913	-9.4778	0.8822	-6.2096	-6.9156			4.21	2.7316	-6.0256	1.2448	-4.5455	-4.4671	-1.7348	0.7317	0.8913	-0.0988	1.3228	-5.5366	-6.5185	7.1713	2.2075	6.1596	1.2987	13.3008	-13.6932	-7.1956	5.8233	2.2951	1.3699	-3.8801	0	0.9725	-4.5986	-33.8983	-9.3465	0	6.9573	6.4559	-2.6316
2021/3/31	2.9467	-3.3333	-0.4484	-0.5952	-2.3229	22.3404	2.9925	-2.5989	-13.9681	-3.5044	-4.4872	-2.1237	-2.6207	4.2348			-3.0424	0.6936	-4.0928	4.7131	-6.7725	-1.8868	-2.9004	3.1477	-1.5901	-1.5826	-1.5666	-1.6231	-3.962	-5.2045	-4.5356	-8.2198	-1.4103	-10.4172	-10.2699	-11.8034	4.2694	3.2051	-2.5097	-12.3303	0	-10.4249	-0.1634	-9.188	4.7287	-0.8897	-12.5759	-11.8812	-3.1185
2021/4/30	5.8155	-2.5862	-6.7568	-4.1916	10.9394	-26.3354	-7.5061	-4.6404	-2.452	-0.3891	-5.8166	-5.2329	2.5496	-8.1254			8.6163	-2.0666	-4.8364	4.501	-4.3133	-12.2074	-15.1948	-3.0516	-1.7953	-6.1307	-2.3873	-7.6994	-3.6304	-2.1569	-2.9412	-0.3034	-2.0806	-9.0452	18.2685	13.8148	-8.5532	-3.1056	-6.9307	-0.1674	3.1311	3.5421	5.9738	-4.4706	-10.5107	0.1795	-8.0357	-6.6011	-3.4335
2021/5/31	4.7244	5.9735	17.8744	5.3125	4.716	2.8668	3.6649	9.3688	6.5217	6.5589	8.4693	7.7441	7.3204	1.0085			0.1658	10.551	5.6801	6.0861	4.6263	6.6667	9.3415	2.6635	4.0219	7.9229	1.087	3.6743	8.5618	5.4037	3.9627	1.6537	4.7643	9.9448	18.5514	17.3448	2.1891	3.0449	0.4255	9.4759	10.4175	4.6426	7.2587	78.9709	11.1663	4.1219	23.301	22.5564	8.8889
2021/6/30	-6.5289	-2.2965	-0.8197	-3.5553	9.2119	-1.3115	-8.349	-4.9494	9.6939	-1.3614	-4.5045	-5.375	-5.7915	-2.765			-7.8723	-4.0297	-3.5267	0.5296	-5.5567	-1.8972	0	-2.9557	-4.3937	-4.4643	-1.3441	6.6092	9.8569	-2.1654	-4.0359	2.0096	-3.9216	-5.5444	3.1132	13.4293	-2.629	-3.7325	-2.1287	-4.481	-6.874	2.2183	-5.7447	-18.9619	-5.0743	-3.6674	-6.3867	-3.8037	-0.6122
2021/7/30	-21.7949	-6.2547	4.5455	-4.9689	10.4967	-11.9925	-8.011	-7.8107	-6.4535	-9.9122	-7.783	4.9707	-3.735	-16.8246			-15.6835	-11.9696	-6.2593	-18.3494	-10.7879	-1.5814	-12.7451	-4.8223	1.4761	-8.5151	-5.9946	-16.1962	-11.8669	-7.0423	-5.8112	-8.9118	-5.9864	-17.8312	-5.3065	-11.1788	-5.1423	-6.9301	-9.7506	-9.4226	-12.0085	-17.4757	-12.6031	-17.848	-15.524	-11.4486	-12.5234	-12.8827	-4.767
2021/8/31	0.6218	9.5571	2.3715	6.8627	5.1739	2.5341	6.006	9.6277	-3.2318	9.61	5.8824	23.2317	8.4058	8.951			-0.3086	7.0618	4.1335	1.3978	10.7337	15.3119	3.3872	1.3333	6.5299	11.3342	-0.8696	16.3597	4.1051	3.6797	0.5141	16.3749	-1.4472	24.8624	-0.3221	-2.6577	0.2215	2.1898	-0.2513	15.5545	5.2903	42.7682	25.7412	0.7277	2.5187	8.971	9.7222	0.5857	12.9956
2021/9/30	0.7303	17.0213	3.4749	0	16.4516	0.9506	-5.0992	1.0539	-1.7341	-1.5248	-0.7246	10.3739	2.2727	1.5625			8.8235	0.8245	0.1527	-2.9692	1.5951	-3.1148	13.125	0.7895	-0.5254	-0.8247	0.8772	10.2421	-3.1546	0	-0.5115	19.2035	0	3.6125	11.0501	5.2505	-0.5525	-0.5357	-1.5113	-1.5576	3.0433	-29.811	-5.6806	-0.9288	3.9126	3.1477	-6.1344	-3.0568	-0.3899
2021/10/29	8.7563	-6.7273	-1.8657	-4.5872	27.9086	-4.5198	-2.9851	-0.1159	3.9216	-4.2581	-6.0827	-4.0076	-5.3595	-8.5207			8.6771	-3.8551	-4.5732	1.9672	-7.4879	-3.5533	-5.663	-0.2611	8.9789	-5.9252	-2.029	-3.6318	-14.658	-1.6701	-1.7995	-8.1292	1.1747	-5.9054	-4.277	-7.3546	-0.6667	1.0772	-0.5115	2.3734	6.9772	-3.9365	-6.8182	-10.3125	-6.1296	-4.4601	-4.2531	8.5586	-5.8708
2021/11/30	-10.5641	-1.5595	17.1103	-0.9615	11.5864	-2.7613	-5.2308	1.8561	-3.2075	1.776	1.0363	16.004	-0.6906	15.1358			1.7801	-1.5796	0.9585	3.4298	2.3499	-3.2456	1.9034	-1.5707	-8.4006	2.5414	0	8.326	-0.2863	0.6369	0	-2.5859	-3.193	4.0156	5.2888	8.2462	-4.8098	0.1776	0	-8.153	-8.3009	14.8814	-2.3171	16.144	-0.7463	8.1081	2.8169	85.4772	1.0395
2021/12/31	-5.5046	1.3861	-5.5195	4.5307	-13.3916	5.071	7.4675	0	2.3392	3.3557	5.3846	5.3556	4.8679	-2.2472			2.9863	0	4.4304	-0.5181	2.9337	4.0798	5.1724	2.3936	1.5873	6.1422	2.8102	4.7735	30.7177	-2.3207	1.0471	2.1983	1.4993	23.2146	7.1305	12.4787	0.235	-0.7092	0.2571	11.1064	-1.5761	-2.3154	2.6217	1.2	6.485	0.4545	4.9526	-7.5317	8.8477
2022/1/28	-3.9442	-8.7891	-7.9038	-2.7864	-7.507	-2.7027	-4.5317	-3.5308	-9.5873	-6.8831	-5.1095	-15.4128	-7.2944	-7.1264	48.4594		2.116	-1.358	-10.4545	-9.7917	-5.824	-4.5296	-11.3388	2.5974	7.6389	-8.2234	-3.481	-12.1236	2.2694	-4.76	-3.1088	-15.7468	0.2954	-13.4943	-15.4945	-3.7655	-1.4068	0.5357	-0.5128	-1.2024	1.0265	17.2325	-8.7591	-15.1186	-8.5613	-9.7285	-7.3293	-16.4516	-9.6408
2022/2/28	-0.5054	-1.9272	-2.6119	3.5032	6.6021	11.7063	2.5316	-2.5974	6.25	-1.2552	0.2564	-10.5288	-1.2876	10.2723	2.4528		-2.5326	9.8874	-0.1692	2.4249	0	-5.5657	-2.0031	-1.0127	1.7742	-1.6593	0.9836	-5.8875	-0.5011	-0.9756	-2.139	-0.1445	6.3328	-13.6883	-14.7321	10.8718	-0.2378	0	0.7732	-5.1626	1.1989	-1.8579	-1.3333	2.7939	-2.1236	9.0226	4.117	22.7799	-1.6736
2022/3/31	-2.3492	-4.3668	-11.8774	-2.7692	-11.8182	-9.2362	-2.1605	-6.1818	-1.1236	0.9887	-4.3478	-5.5347	-9.7101	-10.4377	11.418		-1.8635	-8.5421	-4.0678	2.4803	-4.8684	-3.9614	-7.8616	9.9744	-1.1094	-5.6243	-4.5455	-11.1111	4.3885	-2.2167	-3.5519	-7.1877	2.4931	-9.5027	-5.2356	-3.6002	-4.6484	-1.2433	-2.3018	-10.4158	-6.0241	-1.1693	-4.7297	-6.2288	-5.3254	-2.2989	-3.0177	2.2013	-7.4468
2022/4/29	-0.3901	-6.621	-10	-7.2785	-2.0619	-9.589	-10.4101	-15.2455	-16.7781	-15.5245	-10.1604	-8.5893	-10.9149	-7.5188	-18.0165		-2.8885	-10.0872	-11.4841	-8.3608	-13.6929	-2.4145	-5.2901	-7.4419	0	-16.6865	-9.8639	-13.1303	-4.4797	-8.0605	-3.966	-15.9044	-2.5676	-14.2693	8.2106	15.3808	0.375	-1.9784	-3.1414	-5.7895	-14.6795	-22.1972	-8.9362	-18.7198	-14.0625	-13.6471	-16.309	-50.3846	-14.2529
2022/5/31	-7.5718	-0.978	3.3816	3.4233	33.7152	4.1126	3.169	-0.2636	10.8434	-1.4105	3.2951	6.4095	2.5225	5.6911	-6.0484		-9.8045	-0.9695	3.3932	15.2461	-0.9615	-5.8763	1.0811	8.9519	-3.3531	0.8584	0	7.2356	1.5873	-0.5605	-4.1298	2.9919	-6.6273	3.8841	-0.6146	-10.2002	-1.1208	-2.3853	2.973	0.5079	-0.6011	25.1267	-4.2056	9.2125	-0.4848	5.9946	-0.3846	13.1783	0
2022/6/30	5.791	5.9259	1.4019	4	8.1081	0	16.3823	8.5404	9.3478	7.799	5.5233	9.3567	4.2179	24.2737	5.5794		9.3435	-6.1538	13.1939	0	7.6134	10.2786	15.0095	9.1566	7.9592	11.2057	1.5094	16.7816	8.6875	4.3228	2.1538	10.4715	3.7415	12.6934	12.1908	39.3882	0.8816	4.4998	3.1496	9.4492	6.324	-5.6134	5.8808	6.5097	9.6224	4.704	9.1377	2.1918	6.4343
2022/7/29	-13.8304	-3.7296	-0.4608	0.9615	3.3784	-3.1065	-1.7595	-0.8584	-1.2591	3.8585	-4.4077	-12.3609	-3.4998	-8.9616	-5.5229		-11.5454	2.1736	-5.0523	-13.4375	-2.7523	-3.8662	-4.8362	7.7263	2.0794	-5.2296	-3.7175	-11.6142	0.1311	-5.2486	-3.6529	-6.5965	5.082	-10.5148	-12.4016	-10.8881	-4.3279	-1.7274	-2.1505	-9.5106	-13.2825	4.2305	-3.9308	-8.7126	-4.8833	-0.7481	-5.3066	-5.2279	-1.7419
2022/8/31	0.5521	3.7794	3.2407	1.5873	0.0654	7.2848	6.2687	3.7518	-2.8871	13.3127	2.8818	3.2663	4.7882	1.0938	-1.7582	562.3656	-4.391	1.949	6.789	0.8424	1.8868	0.5435	0.9836	-9.4262	-8.1481	9.3371	-1.1583	3.4521	-4.6496	0.5831	-1.6129	-4.5697	1.5601	-1.0576	-0.2247	-3.9901	0.1377	0.3906	-1.0989	2.3385	-0.057	0.2941	7.5286	1.8519	1.7668	2.2613	3.3624	1.6973	2.8796
2022/9/30	-7.1373	-7.6555	-7.6233	-9.6875	-11.2345	-7.8189	-14.8876	-10.2921	-6.5007	-12.5683	-9.5238	-13.1995	-8.4359	-12.2102	-9.8434	0.0812	5.766	-7.0588	-13.0584	-8.9499	-10.0309	-7.027	-11.526	-2.9412	-6.25	-8.6035	-6.6406	-11.9483	-10.4396	-1.7391	-3.2787	-17.9104	2.4578	-8.9863	-20.6306	-14.1778	-3.1637	-2.1401	-5.8333	-10.7582	-3.9943	-18.3578	-7.4581	-11.4685	-11.5741	-11.5479	-17.5904	-14.6036	-6.6158
2022/10/31	-12.6689	0.7772	6.7961	-0.346	5.0773	0.4464	-5.2805	-1.7054	-5.9911	-2.3437	0.6192	-4.4849	0	-1.9366	-6.9479	64.0714	-24.691	-6.6456	1.7787	-2.228	2.4014	0.2326	1.8349	-13.2867	-4.3011	0.1364	-4.6025	-1.2225	4.9847	-9.1445	-6.1017	2.2727	2.9985	9.7832	-11.4075	2.8035	-5.6818	-4.7714	-2.6549	-1.2055	-20.2972	2.9454	-5.4276	1.1058	3.2723	1.3889	-0.1462	0.6515	0.8174
2022/11/30	26.0155	6.1697	7.7273	13.8889	4.6218	54.4444	13.2404	10.7256	8.7333	11.2	7.3846	17.4615	7.8695	14.9013	9.0667	-21.2556	35.1431	21.5254	8.3495	8.311	7.3702	5.9165	8.1081	9.1398	6.5169	16.2125	8.7719	7.9208	3.5062	20.1299	8.3032	5.7778	12.5182	18.2224	18.5138	13.1395	8.7349	9.3946	6.6667	15.1656	30.3505	9.9791	13.3913	24.0625	14.5754	3.0137	7.3206	24.7573	8.1081
2022/12/30	0.9977	-3.632	-6.7511	-7.622	-6.8273	-19.8561	-2.7692	-7.4074	-6.3676	-8.9209	-4.5845	-3.248	-5.1601	-6.4062	-7.824	-14.9404	1.0589	-0.1395	-5.0179	-8.2921	-4.9922	-2.7382	-6.1667	-2.2167	-2.7426	-11.7233	-5.2419	-5.0459	-6.9866	-9.1892	-3.6667	-6.6527	0.6468	-1.9391	4.8649	-8.9243	0.831	-0.9542	-1.9886	0.4541	6.5789	-6.2183	-1.9939	-4.7859	-3.7611	-5.0532	-11.3233	-12.3217	-6.25
2023/1/31	13.9058	4.2714	6.3348	11.5512	24.7845	6.8223	4.7468	6.6154	5.6414	12.0063	6.3063	12.3305	7.8799	10.5175	-2.6525	60.1357	1.0786	5.0279	11.6981	27.6653	9.0312	5.6306	6.5719	5.7935	3.9046	8.3665	2.9787	9.9034	12.5948	2.0833	2.0761	18.2296	0.3856	19.6126	15.9278	27.9528	1.2363	0.3854	1.1594	7.5339	10.6012	17.7943	6.7293	26.455	13.3333	5.8824	12.9231	8.284	6.4
2023/2/28	-8.072	1.6867	-2.5532	-1.1834	7.6569	-0.8403	5.4381	-1.1544	5.6328	-0.5642	-1.4124	-6.1494	-1.5652	-0.7553	-2.1798	-23.2333	-9.939	-0.5319	-2.027	-2.6427	-0.1506	2.9851	-0.1667	1.6667	0.8351	1.348	-0.8264	-4.3956	0.6065	-1.1662	0.339	2.4112	-3.9693	0.4663	-6.9809	-12.8547	-2.578	0.1919	-2.2923	-3.5497	-9.4637	-7.5244	3.2258	5.4393	-5.071	2.381	-3.2698	0.6831	2.2556
2023/3/31	-9.0711	-1.1848	-8.2969	-4.491	-6.5775	18.3051	-3.7249	-1.0219	-4.2936	-4.1135	-2.5788	-3.4293	-1.5901	0.3044	-12.5348	-4.7533	-7.5491	-4.4118	0.1724	-5.3203	-3.9216	-3.0021	-0.3339	-6.5574	-7.2464	-0.4837	-5.4167	-4.7126	-1.7415	-3.2448	-4.3919	-1.6109	-7.2	74.8846	-4.2543	4.0408	0.1393	3.0651	1.173	-0.8232	-8.1479	-2.1739	-1.4205	-5.4563	-4.2735	2.8424	-3.662	-10.4478	-4.6569
2023/4/28	0.1596	8.3933	4.7619	2.1944	7.6703	5.0143	2.381	12.3894	-1.7366	3.5503	2.6471	-2.7267	1.7953	4.5524	-4.1401	-10.1074	0.2563	4.3357	1.2048	-6.1927	5.1805	0.4269	-0.8375	2.2556	2.9018	7.4119	2.2026	5.3076	-6.2713	1.2195	2.4735	-7.8086	8.046	-12.8781	-3.2767	-6.2594	5.7024	7.0632	5.2174	2.6367	-1.9551	-14.8571	4.755	-11.9622	4.7991	0.2513	0.1462	-2.4242	-1.2853
2023/5/31	-7.5697	4.4248	-0.4545	-1.227	5.5821	6.8213	-4.0698	-4.8501	-5.5228	-2.1397	-1.4377	-2.8683	5.9965	-1.8868	-4.6512	7.941	-10.1534	7.7748	-1.0204	-1.5892	-3.2836	-2.1254	-0.8446	-2.2059	-3.2538	-6.1086	-0.431	-3.2073	-2.4828	-1.2048	-4.4828	-0.2732	-5.1339	-9.6354	-12.8651	-2.5342	-3.2895	0.3472	9.0909	-4.6147	-3.869	-3.3557	1.6506	-2.8616	-6.4963	0.0051	-9.4891	-1.2422	-3.125
2023/6/30	-0.8305	-2.1186	-4.1096	-4.3658	-3.3209	-7.6628	-5.9561	-2.9371	-2.728	-2.6866	-1.7595	-1.2752	-3.4942	-3.5141	-0.3484	-0.1953	2.8455	-0.4975	-2.7342	9.0683	-1.2247	-2.3166	-2.5554	-3.1724	-0.7042	0.1205	-0.4329	-3.787	2.3952	0.3521	-1.8051	0.2087	-3.6765	8.9779	1.2839	0.2683	-1.4966	0.1974	0.0572	-1.3466	1.4241	-3.3759	-2.4459	-3.4653	-0.8019	-2.046	0.3226	-0.3145	-1.8817
2023/7/31	9.7061	9.0909	16.1905	12.1311	2.7301	4.091	14	16.7147	8.1731	13.1902	27.4627	11.3528	17.3752	17.3228	13.4352	0.6523	17.474	10.4855	16.6667	7.1754	13.2283	10.9966	10.8853	8.1301	9.2199	10.9507	12.4402	10.6931	2.1199	11.1821	10.2941	24.9827	9.0076	7.8275	13.2394	17.3081	9.7035	7.2089	7.2	21.8402	14.5506	14.1471	10.6742	11.4103	12.4567	10.9661	31.5113	15.4574	29.863
2023/8/31	-9.6591	-12.9832	6.5574	-11.1111	-10.7821	-9.0541	-5.2632	-2.716	2.7407	-5.8266	-11.2412	-6.1012	-10.3448	-7.651	-4.1801	-16.0726	-10.1305	-12.5714	-6.9124	11.796	-6.1196	-4.2312	-4.4444	-7.0175	-6.2771	-7.2779	-8.9362	-1.2373	9.0193	-7.7586	-8	-11.0494	-5.6022	-11.455	-1.306	10.4386	-8.1579	-4.4828	-5.9701	-5.9273	-11.2767	-3.4703	-6.9797	-2.0713	-3.6923	-10.5882	-11.7359	-8.0601	-10.3985
2023/9/28	0.6289	-0.6881	-1.5385	0	1.0213	-1.6345	-3.7037	-2.9188	-6.4167	-2.5899	-1.5831	-2.5896	-2.5084	-2.7616	2.0134	-4.3243	2.6748	0.7843	-5.1155	-10.5513	-2.2222	-0.7543	-2.1595	2.965	3.2333	-2.3474	-0.4673	-5.467	-7.3539	8.4112	0.7246	-2.1223	2.2255	-10.6902	-4.2218	-1.3344	1.7192	3.2491	1.5873	-2.4324	4.5008	-2.788	-6.0027	-7.9906	-1.065	-1.0526	12.6039	-2.526	-2.3697
2023/10/31	-6.6071	1.3857	-6.6406	0.3289	1.1794	-10.423	0	-1.4379	15.2542	2.2157	-3.2172	1.1588	-2.4014	-1.9432	-3.2895	-5.4076	-6.9967	-6.8742	-2.2609	5.526	0.9091	4.3431	-0.6791	-3.9267	-5.8166	-4.6875	-1.8779	0.7229	-0.9922	-6.3218	-2.518	-1.2117	-8.8534	-5.9347	0.4605	-5.2327	-3.9437	-2.0979	-3.125	0.2308	-6.7031	-8.5283	-0.8708	3.8314	-1.6146	-2.1277	19.9262	2.1341	-0.4854
2023/11/30	-7.457	2.7335	-7.113	0	-7.0774	-3.0354	-3.5256	-3.3156	2.0053	-0.4335	0.831	-2.8976	-2.2847	-3.2012	-6.8027	14.8464	-8.2833	-5.2925	-0.7117	-5.8409	-0.9009	-1.1446	4.4444	-2.7248	-5.4632	0.1261	-1.4354	-0.8373	-1.5748	-4.6012	-2.214	2.0658	3.3439	-0.0782	-4.1257	-1.597	0.4399	3.5714	3.4946	-1.1976	-6.4044	23.4323	1.0249	-3.321	4.5952	0.2717	-9.3333	2.5373	0.4878
2023/12/29	-2.9959	-1.5521	-3.6036	-0.3279	-4.7491	-6.087	-5.6478	-2.6063	-3.8663	-0.8708	-2.7473	-0.8328	-3.2374	-5.1969	-5.1095	-16.9391	-12.26	-1.7647	-3.405	-0.3209	-3.4848	-10.1053	-4.91	-0.5602	-2.5126	-2.267	-2.4272	-3.4982	9.8182	-1.9293	-1.1321	-5.7559	-0.4622	11.6671	-4.0984	4.0401	-3.3577	-3.1034	-2.8571	-5.035	-3.3692	-5.5481	-2.3188	-4.4529	-5.0209	-2.71	-5.6561	2.1834	-0.7282
[truncated: 71 more columns]
